# Supplementary material for: Computational modelling of muscle fibre operating ranges in the hindlimb of a small ground bird (Eudromia elegans), with implications for modelling locomotion in extinct species
Source: PLoS Comput Biol. 2021 Apr 1;17(4):e1008843. doi: 10.1371/journal.pcbi.1008843 (PMC8016346; doi:10.1371/journal.pcbi.1008843)
Supplement: S1 Table — (XLSX) [file pcbi.1008843.s003.xlsx]

## Sheet: Sheet1
Segment	Segment density (kg/m3)*	Model segment density (kg/m3)**
Head	958	954 (head + neck)
Neck	930
Thorax + tail	917	954 (trunk + wings)
Upper arm	1045
Forearm	1206
Manus	1174
Thigh	1010	1010
Crus	1040	1040
Pes***	1191	1191
*Averaged across left and right sides for limb segments
**Bulk density applied to each segment in the model
***Density was used for both metatarsus and digits segments in the model
