# Supplementary material for: Computational modelling of muscle fibre operating ranges in the hindlimb of a small ground bird (Eudromia elegans), with implications for modelling locomotion in extinct species
Source: PLoS Comput Biol. 2021 Apr 1;17(4):e1008843. doi: 10.1371/journal.pcbi.1008843 (PMC8016346; doi:10.1371/journal.pcbi.1008843)
Supplement: S1 Model File — (ZIP) [file pcbi.1008843.s006.zip]

Archive with 31 entries (31 files):
- DDT09_Tinamou_Model.osim
- Tinamou_GroundedRun_GRFs.mot
- Tinamou_GroundedRun_Kinematics.mot
- Tinamou_Walk_GRFs.mot
- Tinamou_Walk_Kinematics.mot
- geometry/Ground_plane.obj
- geometry/Head_neck.obj
- geometry/L_Crus.obj
- geometry/L_Digit_II.obj
- geometry/L_Digit_III.obj
- geometry/L_Digit_IV.obj
- geometry/L_Digits.obj
- geometry/L_Femur.obj
- geometry/L_Pes.obj
- geometry/L_TBT_fibula.obj
- geometry/L_Thigh.obj
- geometry/L_TMT.obj
- geometry/Left_forceplate.obj
- geometry/Pelvis.obj
- geometry/R_Crus.obj
- geometry/R_Digit_II.obj
- geometry/R_Digit_III.obj
- geometry/R_Digit_IV.obj
- geometry/R_Digits.obj
- geometry/R_Femur.obj
- geometry/R_Pes.obj
- geometry/R_TBT_fibula.obj
- geometry/R_Thigh.obj
- geometry/R_TMT.obj
- geometry/Right_forceplate.obj
- geometry/Trunk_wings.obj
