# Supplementary material for: Computational modelling of muscle fibre operating ranges in the hindlimb of a small ground bird (Eudromia elegans), with implications for modelling locomotion in extinct species
Source: PLoS Comput Biol. 2021 Apr 1;17(4):e1008843. doi: 10.1371/journal.pcbi.1008843 (PMC8016346; doi:10.1371/journal.pcbi.1008843)
Supplement: S1 Model File — (ZIP) [file pcbi.1008843.s006.zip › Tinamou_GroundedRun_GRFs.mot]

Tinamou_Walking_Ground_Reactions
version=1
nRows=201
nColumns=19
inDegrees=yes
endheader
time	L_ground_force_vx	L_ground_force_vy	L_ground_force_vz	L_ground_force_px	L_ground_force_py	L_ground_force_pz	R_ground_force_vx	R_ground_force_vy	R_ground_force_vz	R_ground_force_px	R_ground_force_py	R_ground_force_pz	L_ground_torque_x	L_ground_torque_y	L_ground_torque_z	R_ground_torque_x	R_ground_torque_y	R_ground_torque_z
0	-0.00139	0.000366	-1.40E-05	0.129664	0.010072	0.10521	-0.71283	8.270856	-5.48343	0.14671871	-0.00271	0.13514926	-9.40E-07	-5.10E-06	-4.00E-05	0.054801	0.083746	0.119193
0.001867	-0.00125	0.000339	5.97E-05	0.138302	0.009668	0.105086	-0.58577	8.348783	-3.48749	0.14694989	-0.00305	0.13539476	-2.90E-06	-4.80E-06	-3.40E-05	0.039763	0.0536	0.121635
0.003733	-0.00067	0.000184	5.38E-05	0.146741	0.009577	0.104541	-0.46561	8.322617	-3.00006	0.14714278	-0.00331	0.13558359	-2.00E-06	-2.50E-06	-1.70E-05	0.035863	0.046115	0.122363
0.0056	-8.50E-05	2.39E-05	9.01E-06	0.154949	0.009735	0.103736	-0.35682	8.266782	-2.95284	0.14731297	-0.00352	0.13576084	-3.00E-07	-3.00E-07	-2.00E-06	0.035218	0.045277	0.122503
0.007467	0	0	0	0.162893	0.010098	0.102736	-0.25353	8.200822	-2.64417	0.14746689	-0.00369	0.13593023	0	0	0	0.032541	0.040476	0.122416
0.009333	0	0	0	0.170554	0.010616	0.101594	-0.15474	8.105101	-2.33089	0.14760856	-0.00383	0.13608524	0	0	0	0.029705	0.035602	0.121825
0.0112	0	0	0	0.177948	0.011247	0.100365	-0.06916	7.993689	-2.43025	0.14774126	-0.00394	0.13623505	0	0	0	0.030003	0.03701	0.120882
0.013067	0	0	0	0.185097	0.011948	0.099072	0.009506	7.874708	-2.29074	0.14786674	-0.00403	0.13638306	0	0	0	0.028393	0.034804	0.119762
0.014933	0	0	0	0.192028	0.012686	0.097722	0.082026	7.750223	-2.51681	0.14798599	-0.00411	0.13653187	0	0	0	0.029713	0.038168	0.118504
0.0168	0	0	0	0.198773	0.013427	0.09631	0.153123	7.6185	-2.293	0.14809949	-0.00417	0.1366788	0	0	0	0.027369	0.0347	0.117119
0.018667	0	0	0	0.205363	0.014144	0.094832	0.216853	7.484697	-2.04178	0.14820827	-0.00422	0.13681157	0	0	0	0.024749	0.030828	0.115637
0.020533	0	0	0	0.211839	0.01481	0.093306	0.278207	7.351128	-1.8375	0.14831409	-0.00426	0.13693037	0	0	0	0.022504	0.027677	0.114133
0.0224	0	0	0	0.218235	0.015403	0.091761	0.337783	7.212966	-0.0627	0.14841927	-0.00428	0.13699467	0	0	0	0.006269	0.000685	0.112539
0.024267	0	0	0	0.224593	0.015892	0.090288	0.399721	7.072385	-1.24329	0.14852761	-0.0043	0.13704217	0	0	0	0.01636	0.018575	0.110924
0.026133	0	0	0	0.230946	0.016266	0.088909	0.458437	6.931374	-0.71759	0.14863948	-0.00431	0.13710598	0	0	0	0.011114	0.010577	0.109268
0.028	-1.10E-07	4.00E-08	2.00E-08	0.237305	0.01653	0.087617	0.514335	6.78996	0.311528	0.14875548	-0.00432	0.13712649	0	0	0	0.000838	-0.005	0.107576
0.029867	-2.00E-07	7.00E-08	2.00E-08	0.243689	0.016669	0.086505	0.572303	6.642004	-0.90783	0.14887812	-0.00431	0.13715429	0	0	0	0.012546	0.01338	0.105799
0.031733	-2.70E-07	1.00E-07	2.00E-08	0.250103	0.016695	0.085587	0.627581	6.484715	-0.6918	0.14900645	-0.0043	0.13721324	0	0	0	0.010349	0.010078	0.103852
0.0336	-3.70E-07	1.40E-07	2.00E-08	0.256533	0.016626	0.084845	0.679937	6.313423	-0.70121	0.14913987	-0.00429	0.13726988	0	0	-1.00E-08	0.010536	0.010157	0.101663
0.035467	-5.30E-07	2.10E-07	0	0.262957	0.016461	0.084318	0.72477	6.138831	-0.69356	0.14927958	-0.00427	0.13733141	0	0	-1.00E-08	0.010668	0.009964	0.099341
0.037333	-8.10E-07	3.20E-07	-3.00E-08	0.269344	0.016204	0.08403	0.767541	5.931026	-0.81898	0.14942624	-0.00424	0.13740247	0	0	-1.00E-08	0.012417	0.011718	0.0965
0.0392	-1.30E-06	5.30E-07	-1.10E-07	0.275659	0.015864	0.083992	0.800282	5.707698	-0.60865	0.14958039	-0.0042	0.137477	1.00E-08	1.00E-08	-2.00E-08	0.010364	0.008497	0.093312
0.041067	-2.30E-06	9.40E-07	-3.00E-07	0.281858	0.015443	0.084221	0.825662	5.464324	-0.61692	0.14974334	-0.00416	0.13755148	1.00E-08	2.00E-08	-4.00E-08	0.010889	0.008486	0.089741
0.042933	-4.20E-06	1.79E-06	-7.70E-07	0.287892	0.014944	0.084723	0.838229	5.234333	-1.27304	0.14991635	-0.00411	0.13765682	3.00E-08	3.00E-08	-6.00E-08	0.01981	0.017792	0.086198
0.0448	-7.80E-06	3.48E-06	-1.80E-06	0.293716	0.014386	0.085444	0.842363	4.953706	-1.683	0.15009895	-0.00405	0.13780976	6.00E-08	7.00E-08	-1.10E-07	0.026115	0.023354	0.081811
0.046667	-1.50E-05	6.83E-06	-3.70E-06	0.299296	0.013795	0.086312	0.834567	4.665725	-1.53299	0.15029084	-0.00398	0.13798207	1.10E-07	1.30E-07	-2.10E-07	0.025108	0.020863	0.077165
0.048533	-2.80E-05	1.36E-05	-7.90E-06	0.304591	0.013181	0.087283	0.813034	4.367417	-2.42074	0.15049277	-0.0039	0.13819743	2.30E-07	2.60E-07	-3.70E-07	0.03894	0.032763	0.072188
0.0504	-5.30E-05	2.69E-05	-1.50E-05	0.309571	0.012556	0.088287	0.782499	4.048191	-2.00359	0.15070434	-0.00381	0.13844538	4.30E-07	4.80E-07	-6.70E-07	0.034171	0.026459	0.066805
0.052267	-0.0001	5.37E-05	-3.00E-05	0.314208	0.011925	0.089278	0.74019	3.728801	-1.94911	0.15092672	-0.00372	0.1386862	8.30E-07	9.20E-07	-1.20E-06	0.034568	0.025163	0.061267
0.054133	-0.00019	0.000108	-5.90E-05	0.318487	0.011285	0.090256	0.689772	3.410635	-1.31076	0.15116264	-0.00361	0.13890411	1.60E-06	1.74E-06	-2.10E-06	0.025419	0.016244	0.055645
0.056	-0.00038	0.000223	-0.00013	0.322392	0.010627	0.091239	0.6295	3.079819	-0.9604	0.15141551	-0.00349	0.13907904	3.27E-06	3.47E-06	-3.70E-06	0.020282	0.011363	0.049732
0.057867	-0.00076	0.000482	-0.00029	0.325905	0.009936	0.09226	0.56409	2.758767	-0.46272	0.15168932	-0.00336	0.1392095	7.11E-06	7.32E-06	-6.40E-06	0.012089	0.004891	0.0439
0.059733	-0.0016	0.001119	-0.00076	0.329006	0.009192	0.093362	0.498243	2.466968	0.419473	0.15198953	-0.00322	0.13924417	1.74E-05	1.73E-05	-1.10E-05	-0.00375	-0.00578	0.038464
0.0616	-0.00358	0.002874	-0.00238	0.331663	0.008364	0.094626	0.427659	2.171249	1.205518	0.15232302	-0.00307	0.13913725	4.99E-05	4.79E-05	-1.70E-05	-0.01906	-0.01454	0.032944
0.063467	-0.00819	0.008203	-0.00848	0.333845	0.007427	0.096136	0.358762	1.885988	1.579635	0.1526957	-0.00291	0.13890013	0.000162	0.000152	-9.40E-06	-0.02747	-0.01793	0.027645
0.065333	-0.0181	0.025333	-0.03083	0.33554	0.006374	0.097919	0.291121	1.615768	1.35448	0.15311072	-0.00274	0.13860677	0.000539	0.000506	9.95E-05	-0.02434	-0.01458	0.022629
0.0672	-0.03543	0.081109	-0.10812	0.336769	0.005221	0.099928	0.236479	1.380555	1.043984	0.15356758	-0.00256	0.1383262	0.00175	0.001681	0.000688	-0.0191	-0.01061	0.018358
0.069067	-0.05873	0.246732	-0.33918	0.337606	0.00401	0.102068	0.180313	1.140343	0.830171	0.15406557	-0.00236	0.13806213	0.005092	0.005122	0.002844	-0.01558	-0.00785	0.014163
0.070933	-0.17699	0.572926	-0.75725	0.338285	0.002859	0.104174	0.13339	0.943802	0.619993	0.15460425	-0.00216	0.13781043	0.010645	0.011616	0.0063	-0.01179	-0.00539	0.010739
0.0728	-0.42748	0.990924	-1.22854	0.339019	0.001871	0.106115	0.097844	0.79878	0.613349	0.15518416	-0.00195	0.13754436	0.016316	0.019282	0.009875	-0.01234	-0.00475	0.008152
0.074667	-0.61609	1.436994	-1.69243	0.339751	0.001025	0.107867	0.024662	0.5391	0.446371	0.15581633	-0.00173	0.1372423	0.021294	0.026645	0.014872	-0.00934	-0.00295	0.004079
0.076533	-0.81269	1.919412	-2.05521	0.340374	0.000278	0.109361	-0.02279	0.028314	0.014113	0.15668726	-0.00146	0.13695552	0.024777	0.032518	0.020572	-0.00028	-2.20E-05	-0.0004
0.0784	-0.99311	2.514267	-2.44201	0.340847	-0.00037	0.110529	-0.01089	0.01021	0.00269	0.15803118	-0.00115	0.13670825	0.028344	0.038674	0.028292	-4.10E-05	1.50E-05	-0.00022
0.080267	-1.15192	3.099825	-2.74818	0.341161	-0.00089	0.111398	0.002548	-0.00207	-0.00055	0.15989286	-0.00084	0.13643434	0.030836	0.04354	0.036187	8.57E-06	-4.50E-06	5.65E-05
0.082133	-1.27925	3.581073	-2.50267	0.341357	-0.00129	0.112011	0.007819	-0.00562	-0.00175	0.16226587	-0.00053	0.13606046	0.028398	0.04009	0.042849	3.00E-05	-1.50E-05	0.000183
0.084	-1.39414	4.116963	-0.00265	0.341507	-0.00162	0.112372	0.008023	-0.0052	-0.0018	0.16513619	-0.00021	0.13557234	0.008884	0.003041	0.050454	3.25E-05	-1.70E-05	0.000195
0.085867	-1.48565	4.557955	1.450957	0.341651	-0.00191	0.112539	0.002424	-0.00142	-0.00035	0.16848333	0.000105	0.13509485	-0.00164	-0.01864	0.05686	5.11E-06	-6.30E-06	6.06E-05
0.087733	-1.54976	5.001728	-0.02007	0.341777	-0.00216	0.112706	-4.40E-05	2.35E-05	3.08E-06	0.17230695	0.000416	0.13477331	0.009149	0.00309	0.06353	-1.00E-08	1.30E-07	-1.10E-06
0.0896	-1.58963	5.411079	1.330836	0.341888	-0.00239	0.112882	-0.00037	0.000183	1.66E-05	0.17658783	0.000726	0.13457863	-0.00035	-0.01729	0.069865	1.30E-07	1.13E-06	-9.60E-06
0.091467	-1.60706	5.815031	0.223342	0.341987	-0.0026	0.113042	0.002307	-0.00108	-3.10E-07	0.18129579	0.001036	0.13450711	0.006604	-0.0011	0.076261	-3.50E-06	-7.50E-06	6.09E-05
0.093333	-1.60067	6.212981	0.38701	0.342073	-0.0028	0.113226	0.00208	-0.00091	2.00E-05	0.18642578	0.001348	0.13454911	0.00477	-0.00392	0.082696	-3.60E-06	-6.90E-06	5.55E-05
0.0952	-1.57246	6.583288	-0.05343	0.34215	-0.00298	0.113405	0.002063	-0.00086	4.48E-05	0.19196753	0.001659	0.13465249	0.006346	0.002237	0.088811	-4.10E-06	-7.00E-06	5.56E-05
0.097067	-1.52354	6.919907	0.751127	0.342218	-0.00316	0.113557	0.000932	-0.00037	2.75E-05	0.1978778	0.00197	0.1348211	0.000319	-0.01019	0.094487	-2.00E-06	-3.20E-06	2.53E-05
0.098933	-1.46173	7.201046	-0.10787	0.342276	-0.00332	0.113691	-0.00243	0.000915	-0.00012	0.20415578	0.002279	0.13508122	0.003685	0.002236	0.099336	6.41E-06	8.68E-06	-6.60E-05
0.1008	-1.37949	7.477363	-0.30303	0.342326	-0.00347	0.113833	-0.00447	0.001613	-0.00022	0.21081014	0.002584	0.13542147	0.003059	0.004785	0.104146	1.19E-05	1.62E-05	-0.00012
0.102667	-1.28782	7.701567	-0.22153	0.342373	-0.00361	0.113957	-0.00816	0.002818	-0.00038	0.21781598	0.002885	0.13577938	0.000882	0.003258	0.108151	2.06E-05	2.99E-05	-0.00022
0.104533	-1.18209	7.904419	-0.24129	0.342415	-0.00374	0.114061	-0.0123	0.004078	-0.00055	0.2251681	0.003181	0.13614156	-0.00074	0.003303	0.111834	3.02E-05	4.58E-05	-0.00033
0.1064	-1.08133	8.051422	-0.21277	0.342455	-0.00387	0.114146	-0.01155	0.003687	-0.0005	0.23285864	0.003474	0.13651013	-0.00252	0.00269	0.114595	2.74E-05	4.36E-05	-0.00031
0.108267	-0.96531	8.177681	-0.18908	0.342492	-0.00398	0.114216	0.000172	-5.30E-05	7.02E-06	0.2408605	0.003774	0.13687707	-0.00416	0.002216	0.117068	-3.90E-07	-6.50E-07	4.60E-06
0.110133	-0.85448	8.26785	-0.16454	0.342527	-0.00408	0.114272	0.000148	-4.40E-05	5.51E-06	0.24912094	0.004106	0.13722945	-0.00564	0.001784	0.118938	-3.20E-07	-5.70E-07	3.93E-06
0.112	-0.73821	8.326191	-0.15586	0.342563	-0.00417	0.114318	1.00E-07	-3.00E-08	0	0.25756606	0.0045	0.13755488	-0.00689	0.001641	0.120332	0	0	0
0.113867	-0.63481	8.353155	-0.13494	0.342599	-0.00426	0.114356	0	0	0	0.26611205	0.004978	0.13784195	-0.00803	0.001348	0.12119	0	0	0
0.115733	-0.52606	8.353245	-0.08665	0.342637	-0.00433	0.114386	0	0	0	0.27467506	0.005558	0.13808047	-0.00912	0.000688	0.121672	0	0	0
0.1176	-0.42508	8.326835	-0.01408	0.342677	-0.0044	0.114409	0	0	0	0.28317637	0.006245	0.13826624	-0.01014	-0.00031	0.121735	0	0	0
0.119467	-0.32832	8.278266	0.068076	0.342719	-0.00445	0.114425	0	0	0	0.29154534	0.007038	0.13840223	-0.01105	-0.00144	0.121469	0	0	0
0.121333	-0.24361	8.213071	0.1532	0.342764	-0.0045	0.114434	0	0	0	0.29972474	0.007927	0.13849696	-0.01183	-0.00261	0.12093	0	0	0
0.1232	-0.16062	8.130981	0.243396	0.342811	-0.00454	0.114437	0	0	0	0.30767431	0.008895	0.13856147	-0.01248	-0.00384	0.12016	0	0	0
0.125067	-0.08303	8.034338	0.384212	0.342862	-0.00457	0.11443	0	0	0	0.31537123	0.00992	0.13860941	-0.01321	-0.00584	0.119183	0	0	0
0.126933	-0.01288	7.930193	0.521323	0.342915	-0.0046	0.114413	0	0	0	0.3228039	0.010977	0.13866016	-0.0138	-0.00779	0.118096	0	0	0
0.1288	0.051187	7.821382	0.689332	0.342972	-0.00462	0.114386	0	0	0	0.32997298	0.012042	0.13873287	-0.01443	-0.01021	0.116948	0	0	0
0.130667	0.111268	7.707258	0.817977	0.343033	-0.00463	0.114346	0	0	0	0.33689841	0.013089	0.13884268	-0.01478	-0.01207	0.115736	0	0	0
0.132533	0.171107	7.587092	1.027825	0.343098	-0.00464	0.114294	0	0	0	0.34361098	0.014098	0.13900592	-0.01544	-0.01516	0.114466	0	0	0
0.1344	0.225022	7.473234	0.992406	0.343166	-0.00464	0.114233	0	0	0	0.35016658	0.015057	0.13923473	-0.01484	-0.0146	0.11329	0	0	0
0.136267	0.280074	7.352282	0.93647	0.343238	-0.00464	0.114169	0	0	0	0.35661902	0.015956	0.13954255	-0.01403	-0.01374	0.112041	0	0	0
0.138133	0.328234	7.240085	0.88751	0.343316	-0.00463	0.114104	0	0	0	0.36300337	0.016783	0.13994241	-0.01317	-0.013	0.110914	0	0	0
0.14	0.381138	7.113612	0.892826	0.3434	-0.00462	0.114035	0	0	0	0.36935271	0.01753	0.14044146	-0.01251	-0.01309	0.109619	0	0	0
0.141867	0.430952	6.995145	0.934476	0.34349	-0.0046	0.113961	0	0	0	0.37569121	0.018191	0.1410503	-0.01202	-0.01375	0.108445	0	0	0
0.143733	0.482663	6.872696	0.991742	0.343585	-0.00458	0.11388	0	0	0	0.38203799	0.018762	0.14178325	-0.01159	-0.01466	0.107236	0	0	0
0.1456	0.529483	6.758675	1.18213	0.343687	-0.00456	0.113789	0	0	0	0.3884094	0.019247	0.14265449	-0.01202	-0.01762	0.106133	0	0	0
0.147467	0.57927	6.628568	1.723378	0.343794	-0.00454	0.113675	0	0	0	0.39481816	0.019653	0.14368407	-0.01489	-0.02595	0.104806	0	0	0
0.149333	0.626666	6.485466	2.298593	0.343905	-0.00451	0.113526	0	0	0	0.40127008	0.020001	0.14491037	-0.01832	-0.03483	0.103262	0	0	0
0.1512	0.672216	6.342973	3.270903	0.344019	-0.00447	0.11333	0	0	0	0.40776112	0.020322	0.14639763	-0.02507	-0.04979	0.101702	0	0	0
0.153067	0.712193	6.210783	0.831553	0.344134	-0.00444	0.113181	0	0	0	0.41427936	0.020652	0.1481793	-0.00611	-0.01272	0.100239	0	0	0
0.154933	0.749972	5.978267	-5.23623	0.344257	-0.0044	0.113302	0	0	0	0.42080558	0.020963	0.15008253	0.044013	0.079629	0.097217	0	0	0
0.1568	0.783428	5.878541	-2.67011	0.344398	-0.00435	0.113531	0	0	0	0.4273008	0.021097	0.15164524	0.025163	0.040334	0.096182	0	0	0
0.158667	0.809926	5.659072	-2.39429	0.344561	-0.00431	0.11367	0	0	0	0.43374898	0.020988	0.15269357	0.024593	0.035936	0.093255	0	0	0
0.160533	0.830133	5.456549	-2.16022	0.344745	-0.00425	0.113794	-1.00E-08	0	0	0.44013185	0.020689	0.15335815	0.024104	0.032165	0.090509	0	0	0
0.1624	0.841537	5.229287	-1.69492	0.34495	-0.00419	0.113897	-1.00E-08	1.00E-08	0	0.44641228	0.020212	0.15364768	0.020928	0.024918	0.08727	0	0	0
0.164267	0.846218	4.981907	-0.91715	0.345172	-0.00413	0.113956	-3.00E-08	1.00E-08	0	0.45256614	0.01959	0.15359147	0.013718	0.013063	0.083615	0	0	0
0.166133	0.841168	4.747768	-0.97809	0.345408	-0.00406	0.113989	-6.00E-08	3.00E-08	1.00E-08	0.45857203	0.018871	0.15325487	0.01502	0.01382	0.080002	0	0	0
0.168	0.827679	4.506619	-0.57277	0.345657	-0.00398	0.114006	-1.50E-07	7.00E-08	4.00E-08	0.4643979	0.018086	0.1526788	0.010625	0.007724	0.07613	0	0	0
0.169867	0.806614	4.248426	0.852197	0.345916	-0.00389	0.11394	-3.70E-07	1.90E-07	1.20E-07	0.47000915	0.017263	0.15190031	-0.00754	-0.01298	0.071863	0	0	-1.00E-08
0.171733	0.774772	3.966044	0.325619	0.34618	-0.0038	0.113828	-8.60E-07	4.40E-07	2.70E-07	0.47539296	0.016453	0.1510328	-0.00138	-0.00524	0.067068	-1.00E-08	-1.00E-08	-1.00E-08
0.1736	0.73734	3.691319	0.347748	0.346449	-0.0037	0.113729	-1.90E-06	9.80E-07	6.30E-07	0.48053725	0.015689	0.15012528	-0.00239	-0.00539	0.062281	-2.00E-08	-1.00E-08	-3.00E-08
0.175467	0.693478	3.416205	0.218285	0.346723	-0.0036	0.113623	-3.80E-06	2.09E-06	1.41E-06	0.48541233	0.014968	0.14914574	-0.00124	-0.00341	0.057382	-4.00E-08	-3.00E-08	-6.00E-08
0.177333	0.642623	3.132092	0.265941	0.347002	-0.00348	0.113507	-7.30E-06	4.11E-06	2.76E-06	0.49000395	0.014296	0.14812144	-0.00275	-0.00387	0.052253	-7.00E-08	-6.00E-08	-1.10E-07
0.1792	0.587251	2.850422	0.237153	0.347285	-0.00336	0.113372	-1.30E-05	7.82E-06	5.21E-06	0.49430026	0.013672	0.14709314	-0.00309	-0.00328	0.047101	-1.40E-07	-1.00E-07	-2.00E-07
0.181067	0.529138	2.578609	0.197999	0.347572	-0.00322	0.113222	-2.40E-05	1.46E-05	9.65E-06	0.49827828	0.013078	0.1460672	-0.0032	-0.00257	0.042062	-2.50E-07	-1.90E-07	-3.30E-07
0.182933	0.469007	2.310928	-0.3826	0.347867	-0.00308	0.113101	-4.20E-05	2.76E-05	1.90E-05	0.50191863	0.012494	0.14502172	0.006357	0.004849	0.037078	-4.80E-07	-3.50E-07	-5.50E-07
0.1848	0.410779	2.069453	-0.41998	0.348172	-0.00293	0.113014	-7.60E-05	5.39E-05	4.11E-05	0.5051994	0.011896	0.14389674	0.006742	0.005257	0.032499	-1.00E-06	-7.20E-07	-9.10E-07
0.186667	0.353105	1.842014	-0.56286	0.34849	-0.00278	0.112932	-0.00014	0.00011	9.52E-05	0.50810496	0.011267	0.14263533	0.009246	0.006828	0.028147	-2.30E-06	-1.60E-06	-1.50E-06
0.188533	0.295327	1.602809	-0.79155	0.348824	-0.00261	0.112885	-0.00026	0.000239	0.000241	0.51061516	0.010592	0.14119057	0.013729	0.009185	0.023721	-5.50E-06	-3.90E-06	-2.10E-06
0.1904	0.241234	1.373493	-0.73652	0.349178	-0.00244	0.112865	-0.00048	0.000547	0.000638	0.51271456	0.00986	0.1395188	0.012844	0.008238	0.019569	-1.40E-05	-1.00E-05	-2.00E-06
0.192267	0.206223	1.157469	-0.5063	0.349552	-0.00225	0.112819	-0.00083	0.001277	0.00166	0.51441066	0.009081	0.13760976	0.008343	0.005541	0.016065	-3.60E-05	-2.60E-05	1.93E-06
0.194133	0.142787	0.993245	-0.2743	0.349951	-0.00206	0.112717	-0.00131	0.002972	0.004148	0.51572719	0.008276	0.13548818	0.003566	0.002965	0.012594	-8.60E-05	-6.30E-05	1.83E-05
0.196	0.130932	0.811459	-0.02149	0.350374	-0.00186	0.112537	-0.00174	0.006739	0.009812	0.51669594	0.007467	0.13319814	-0.00176	0.000554	0.010187	-0.0002	-0.00015	6.75E-05
0.197866	0.096013	0.761743	0.257808	0.350821	-0.00166	0.112248	-0.00159	0.014578	0.021627	0.51735729	0.006672	0.13079942	-0.00823	-0.00185	0.008539	-0.00042	-0.00033	0.000191
0.199733	0.067015	0.626221	0.422714	0.351298	-0.00145	0.111844	0.000225	0.02971	0.044015	0.51775996	0.005907	0.12836585	-0.01198	-0.00302	0.006371	-0.00082	-0.00067	0.000456
0.2016	0.018197	0.35426	0.321957	0.351802	-0.00123	0.11134	0.004375	0.056025	0.081319	0.51797028	0.005186	0.12598292	-0.00897	-0.00219	0.002914	-0.00147	-0.00124	0.000931
0.203466	-0.03246	0.142582	0.13182	0.352393	-0.00097	0.110742	0.011158	0.09831	0.137888	0.51806177	0.004516	0.12373087	-0.00376	-0.00096	0.000111	-0.0024	-0.0021	0.00169
0.205333	-0.02089	0.046979	0.043154	0.353151	-0.00068	0.11003	0.017749	0.161762	0.216453	0.51810371	0.003895	0.12167558	-0.00126	-0.00033	-0.00025	-0.00364	-0.00329	0.002756
0.2072	-0.0083	0.014222	0.013352	0.354109	-0.00038	0.109167	0.018655	0.256123	0.321697	0.51815999	0.003309	0.11988149	-0.0004	-0.0001	-0.00014	-0.00522	-0.00487	0.004178
0.209066	-0.00247	0.003539	0.003444	0.355279	-7.40E-05	0.108133	0.011577	0.408146	0.471934	0.5182659	0.002729	0.11841108	-0.0001	-2.60E-05	-4.80E-05	-0.00738	-0.0071	0.006324
0.210933	-5.50E-05	6.82E-05	6.93E-05	0.356678	0.000236	0.106918	-0.14522	0.623519	0.623566	0.51850165	0.00214	0.11735507	-2.10E-06	-5.00E-07	-1.20E-06	-0.00932	-0.00911	0.006944
0.2128	-0.00136	0.001444	0.001489	0.358339	0.000546	0.105541	-0.38776	1.01614	0.837525	0.51883683	0.001499	0.11674714	-4.50E-05	-1.10E-05	-3.10E-05	-0.01184	-0.01192	0.008976
0.214666	-0.00251	0.002286	0.002331	0.360307	0.000855	0.104056	-0.60482	1.502613	-0.10911	0.51916437	0.000795	0.11653682	-7.20E-05	-1.70E-05	-6.10E-05	0.003997	0.002556	0.01304
0.216533	-0.00214	0.001717	0.001774	0.362623	0.001163	0.102464	-0.82104	2.066706	-0.7228	0.51947164	9.65E-05	0.11656953	-5.50E-05	-1.20E-05	-5.40E-05	0.01386	0.011969	0.018478
0.2184	-0.00202	0.001432	0.001523	0.365336	0.00147	0.100724	-1.01305	2.716695	-0.41702	0.51973337	-0.00052	0.1166254	-4.70E-05	-1.00E-05	-5.30E-05	0.009785	0.007597	0.025723
0.220266	-0.00228	0.001436	0.001541	0.368494	0.001777	0.098842	-1.18949	3.319309	-0.33651	0.51993884	-0.00102	0.11664024	-4.80E-05	-1.00E-05	-6.10E-05	0.008999	0.00653	0.032607
0.222133	-0.00079	0.000446	0.000466	0.37214	0.002085	0.096885	-1.32024	3.823525	0.952955	0.52010258	-0.00141	0.11658058	-1.40E-05	-3.10E-06	-2.20E-05	-0.00851	-0.0126	0.038751
0.224	-0.00251	0.001268	0.001209	0.376306	0.002392	0.09497	-1.43917	4.365234	0.487585	0.52024376	-0.00174	0.11648057	-3.80E-05	-8.30E-06	-6.90E-05	-0.00164	-0.00564	0.045658
0.225866	-0.00177	0.000807	0.000708	0.381025	0.002698	0.093158	-1.5208	4.861784	0.784313	0.52037094	-0.00202	0.11639659	-2.20E-05	-5.00E-06	-4.90E-05	-0.00513	-0.01006	0.052422
0.227733	-0.00317	0.001321	0.001034	0.386322	0.003003	0.091469	-1.57526	5.364381	0.817133	0.52048503	-0.00228	0.11630448	-3.20E-05	-7.50E-06	-8.90E-05	-0.00506	-0.01057	0.059651
0.2296	-0.00638	0.002445	0.001687	0.392212	0.003303	0.089933	-1.59778	5.821518	0.96204	0.52058738	-0.00251	0.11621213	-5.20E-05	-1.30E-05	-0.00018	-0.00641	-0.01277	0.066619
0.231466	-0.01418	0.005032	0.002979	0.398705	0.003593	0.088569	-1.58991	6.245352	1.173139	0.52067881	-0.00273	0.11611487	-9.20E-05	-2.30E-05	-0.0004	-0.00849	-0.01596	0.073464
0.233333	-0.02026	0.006698	0.003294	0.4058	0.00387	0.087397	-1.55781	6.641202	1.296749	0.52075919	-0.00293	0.11601514	-0.0001	-2.50E-05	-0.00057	-0.00939	-0.01786	0.080173
0.2352	-0.01638	0.00509	0.002044	0.413478	0.00414	0.086421	-1.49856	7.011326	1.391315	0.52083023	-0.00312	0.11591828	-6.10E-05	-1.60E-05	-0.00045	-0.00988	-0.01934	0.086796
0.237066	0.000958	-0.00028	-8.50E-05	0.421663	0.004434	0.085651	-1.42094	7.32807	1.391853	0.52088991	-0.00329	0.11582705	2.51E-06	6.50E-07	2.61E-05	-0.00925	-0.01942	0.092812
0.238933	4.70E-07	-1.30E-07	-3.00E-08	0.430235	0.004798	0.085091	-1.33003	7.60096	1.322366	0.52093891	-0.00346	0.11574488	0	0	1.00E-08	-0.00781	-0.01847	0.098292
0.2408	0	0	0	0.439067	0.005273	0.084725	-1.2205	7.837754	1.211845	0.52097883	-0.00361	0.11567391	0	0	0	-0.00596	-0.01691	0.1034
0.242666	0	0	0	0.448027	0.005886	0.084543	-1.10213	8.033497	1.116188	0.52100851	-0.00375	0.11561316	0	0	0	-0.00435	-0.0156	0.107953
0.244533	0	0	0	0.456984	0.006652	0.084527	-0.97637	8.17989	1.049362	0.52102855	-0.00388	0.11555997	0	0	0	-0.00314	-0.01472	0.111804
0.2464	0	0	0	0.465823	0.007567	0.084658	-0.85726	8.276856	0.934461	0.52103986	-0.00399	0.1155133	0	0	0	-0.00151	-0.01312	0.114798
0.248266	0	0	0	0.474457	0.008615	0.084921	-0.72849	8.341782	0.856371	0.52104274	-0.0041	0.11547227	0	0	0	-0.00035	-0.01208	0.117372
0.250133	0	0	0	0.482832	0.00977	0.085301	-0.60799	8.365573	0.683591	0.52103702	-0.00419	0.11543747	0	0	0	0.001673	-0.00962	0.119203
0.252	0	0	0	0.490909	0.011006	0.085778	-0.4868	8.358372	0.483491	0.52102305	-0.00427	0.11541111	0	0	0	0.003841	-0.00675	0.12054
0.253866	0	0	0	0.498661	0.012291	0.086326	-0.38523	8.320868	0.241431	0.5210015	-0.00434	0.1153945	0	0	0	0.006278	-0.00323	0.121189
0.255733	0	0	0	0.506082	0.013595	0.086917	-0.27898	8.254299	-0.0488	0.52097242	-0.00441	0.11538974	0	0	0	0.009015	0.001023	0.12142
0.2576	0	0	0	0.513177	0.014885	0.087519	-0.18608	8.169581	-0.09276	0.52093587	-0.00446	0.11539241	0	0	0	0.009164	0.001585	0.121221
0.259466	0	0	0	0.519972	0.016132	0.088102	-0.09672	8.063389	-1.61762	0.52089034	-0.0045	0.11543276	0	0	0	0.023359	0.024484	0.120648
0.261333	0	0	0	0.526491	0.017323	0.088579	-0.0223	7.95582	-0.3308	0.52083373	-0.00453	0.11547834	0	0	0	0.010428	0.005015	0.119898
0.2632	0	0	0	0.532782	0.018428	0.088935	0.052941	7.828846	-0.6603	0.52076809	-0.00456	0.1155015	0	0	0	0.012769	0.009937	0.118845
0.265066	0	0	0	0.538917	0.019413	0.089208	0.120333	7.702025	-0.55816	0.52069571	-0.00458	0.11553112	0	0	0	0.010974	0.008358	0.117693
0.266933	0	0	0	0.544949	0.020262	0.089378	0.185419	7.568095	-0.54959	0.52061734	-0.00459	0.115559	0	0	0	0.009962	0.008207	0.116382
0.2688	0	0	0	0.550927	0.020961	0.089435	0.245847	7.435951	-0.66618	0.52053395	-0.00459	0.11559073	0	0	0	0.009994	0.009974	0.115023
0.270666	0	0	0	0.556889	0.021503	0.089368	0.302086	7.308482	-0.57014	0.52044638	-0.00459	0.11562387	0	0	0	0.008106	0.008532	0.113664
0.272533	0	0	0	0.562866	0.021883	0.089171	0.35989	7.174526	-0.30318	0.5203559	-0.00459	0.11564818	0	0	0	0.004772	0.004501	0.112184
0.2744	0	0	0	0.56888	0.022098	0.088865	0.416547	7.041191	0.211141	0.52026493	-0.00458	0.11565216	0	0	0	-0.00055	-0.00329	0.110668
0.276266	0	0	0	0.574944	0.022137	0.088503	0.473551	6.903739	0.346159	0.52017573	-0.00456	0.11563935	0	0	0	-0.00257	-0.00529	0.10906
0.278133	0	0	0	0.581063	0.021996	0.088133	0.525553	6.773057	0.459291	0.52009033	-0.00454	0.11562065	0	0	0	-0.00432	-0.00695	0.10749
0.28	0	0	0	0.587236	0.021681	0.087784	0.581481	6.624047	0.612752	0.52001053	-0.00452	0.11559543	0	0	0	-0.00632	-0.00922	0.105658
0.281866	0	0	0	0.59346	0.021202	0.087481	0.632808	6.472537	0.6881	0.51993746	-0.00449	0.1155647	0	0	0	-0.00759	-0.01029	0.103746
0.283733	-1.00E-08	0	0	0.599726	0.020575	0.08724	0.683956	6.303273	0.719747	0.51987259	-0.00446	0.115532	0	0	0	-0.00842	-0.01068	0.101566
0.2856	-3.00E-08	1.00E-08	0	0.606014	0.019818	0.087087	0.725577	6.138877	0.660249	0.51981754	-0.00442	0.11550133	0	0	0	-0.00843	-0.00969	0.099399
0.287466	-7.00E-08	3.00E-08	0	0.612297	0.018952	0.087051	0.766614	5.941069	0.604901	0.51977354	-0.00438	0.1154753	0	0	0	-0.00838	-0.00877	0.096742
0.289333	-2.10E-07	9.00E-08	-1.00E-08	0.618551	0.018006	0.087167	0.798975	5.738145	0.488731	0.51974155	-0.00433	0.11545561	0	0	0	-0.00773	-0.00693	0.093965
0.2912	-6.50E-07	2.80E-07	-7.00E-08	0.624753	0.017012	0.087465	0.823943	5.505244	0.356501	0.51972247	-0.00428	0.11544487	0	0	-1.00E-08	-0.00682	-0.00485	0.090705
0.293066	-2.00E-06	8.80E-07	-3.10E-07	0.630864	0.015998	0.087957	0.83856	5.279616	0.27163	0.51971749	-0.00422	0.11544228	1.00E-08	1.00E-08	-3.00E-08	-0.00619	-0.00352	0.087503
0.294933	-5.80E-06	2.61E-06	-1.10E-06	0.636849	0.014993	0.08864	0.843688	5.014173	0.155009	0.5197278	-0.00416	0.11544792	3.00E-08	3.00E-08	-8.00E-08	-0.00514	-0.00172	0.083644
0.2968	-1.60E-05	7.43E-06	-3.90E-06	0.642662	0.014017	0.0895	0.838021	4.741237	0.085084	0.5197545	-0.00408	0.11546195	9.00E-08	9.00E-08	-2.20E-07	-0.00438	-0.00065	0.079604
0.298666	-4.10E-05	1.99E-05	-1.20E-05	0.648248	0.013081	0.090523	0.82117	4.449306	0.036298	0.51979896	-0.004	0.11548261	2.70E-07	2.50E-07	-5.30E-07	-0.00368	6.64E-05	0.075191
0.300533	-1.00E-04	0.00005	-3.30E-05	0.653558	0.012192	0.091693	0.794796	4.165994	0.013505	0.51986273	-0.00391	0.11550871	7.30E-07	6.60E-07	-1.20E-06	-0.00316	0.000372	0.070825
0.3024	-0.00022	0.000117	-8.70E-05	0.658551	0.011354	0.092998	0.75765	3.859819	0.05771	0.51994753	-0.00381	0.11553671	1.82E-06	1.62E-06	-2.50E-06	-0.00322	-0.00035	0.066003
0.304266	-0.00047	0.000261	-0.00021	0.663185	0.010567	0.094419	0.710062	3.545098	0.06924	0.52005482	-0.00371	0.11556534	4.22E-06	3.75E-06	-4.70E-06	-0.00295	-0.0006	0.060925
0.306133	-0.00092	0.000553	-0.00048	0.667426	0.009821	0.095941	0.655749	3.233104	0.097844	0.52018663	-0.00359	0.11559535	9.34E-06	8.29E-06	-8.30E-06	-0.00286	-0.00111	0.055785
0.308	-0.00175	0.001145	-0.00109	0.671241	0.009105	0.097563	0.597144	2.932377	0.110307	0.52034526	-0.00346	0.11562651	2.03E-05	1.81E-05	-1.40E-05	-0.00263	-0.00137	0.050721
0.309866	-0.00325	0.002372	-0.00244	0.674601	0.0084	0.09928	0.533592	2.634345	0.009013	0.52053179	-0.00333	0.11566708	4.39E-05	3.93E-05	-2.00E-05	-0.00103	5.33E-05	0.045586
0.311733	-0.00601	0.005063	-0.00557	0.677476	0.007681	0.101066	0.464884	2.330626	-0.09276	0.52074708	-0.00318	0.11572625	9.67E-05	8.79E-05	-2.40E-05	0.000669	0.001468	0.040245
0.3136	-0.01122	0.011401	-0.0131	0.679841	0.006923	0.102866	0.398642	2.05299	-0.69936	0.52098899	-0.00303	0.11585287	0.000219	0.000203	-1.10E-05	0.009313	0.010204	0.035264
0.315466	-0.02058	0.027772	-0.03275	0.681668	0.006094	0.1046	0.331288	1.778319	-0.6781	0.52125855	-0.00286	0.11604421	0.000526	0.000502	9.55E-05	0.009794	0.009714	0.03026
0.317333	-0.03114	0.073325	-0.0892	0.682933	0.005166	0.106223	0.276143	1.553742	-0.55215	0.52156114	-0.00268	0.1162363	0.001364	0.001356	0.000638	0.008632	0.007744	0.026109
0.3192	-0.03861	0.185031	-0.22083	0.68373	0.004169	0.1077	-0.00093	-0.00095	4.17E-05	0.52162761	-0.00241	0.11637343	0.003202	0.00335	0.002247	-1.00E-06	-2.20E-07	-2.80E-05
0.321066	-0.01218	0.432676	-0.49766	0.684207	0.003157	0.108999	-2.00E-05	-1.90E-05	2.60E-06	0.52142213	-0.00202	0.11649501	0.00681	0.007556	0.006403	-6.00E-08	-2.00E-08	-6.00E-07
0.322933	-0.20432	0.723085	-0.78167	0.684631	0.002244	0.110131	0	0	0	0.52113539	-0.00156	0.11666058	0.010102	0.011855	0.008326	0	0	0
0.3248	-0.40375	1.076203	-1.06111	0.685136	0.001471	0.111066	0	0	0	0.52081442	-0.00102	0.11684137	0.012988	0.016047	0.011334	0	0	0
0.326666	-0.61838	1.508965	-1.30162	0.685576	0.000754	0.111712	0	0	0	0.520621	-0.00044	0.11703898	0.015062	0.01962	0.015589	0	0	0
0.328533	-0.80928	2.02716	-0.87192	0.685901	7.80E-05	0.112028	0	0	0	0.52066442	0.000156	0.11724405	0.0092	0.012981	0.021642	0	0	0
0.3304	-0.98947	2.549865	-0.74766	0.686146	-0.0005	0.112156	0	0	0	0.52099186	0.000758	0.11743418	0.007146	0.010991	0.028027	0	0	0
0.332266	-1.1403	3.097406	0.782002	0.686348	-0.00097	0.112149	0	0	0	0.521637	0.001355	0.11763568	-0.00956	-0.0124	0.035186	0	0	0
0.334133	-1.27595	3.560414	-0.22794	0.686516	-0.00134	0.112096	0	0	0	0.52259965	0.001946	0.11793247	0.000766	0.002916	0.041257	0	0	0
0.336	-1.39194	4.04322	0.345385	0.686671	-0.00165	0.11207	0	0	0	0.52389754	0.002525	0.11833131	-0.00523	-0.00589	0.047845	0	0	0
0.337866	-1.48052	4.508791	-0.14581	0.686823	-0.00192	0.112034	0	0	0	0.52557598	0.003076	0.11880237	-0.00068	0.001538	0.05444	0	0	0
0.339733	-1.54458	4.949491	0.088837	0.686977	-0.00217	0.112005	0	0	0	0.52767764	0.003583	0.11932985	-0.0032	-0.00209	0.060868	0	0	0
0.3416	-1.58313	5.375284	0.072938	0.687138	-0.00239	0.111961	2.60E-07	-1.80E-07	6.00E-08	0.53024673	0.004032	0.11988342	-0.00333	-0.00189	0.067269	0	0	1.00E-08
0.343466	-1.60085	5.80146	0.264556	0.687305	-0.0026	0.111906	9.51E-05	-5.80E-05	1.78E-05	0.53330702	0.004416	0.12045378	-0.00537	-0.00485	0.073819	-6.80E-07	-4.20E-07	2.30E-06
0.345333	-1.59291	6.182015	-0.04788	0.687478	-0.00279	0.111851	-0.00199	0.001094	-0.00032	0.53686931	0.004739	0.12103064	-0.00281	-0.00011	0.079849	1.25E-05	8.47E-06	-5.00E-05
0.3472	-1.56492	6.540237	-0.0385	0.68766	-0.00298	0.111802	-0.01005	0.005009	-0.00125	0.54094592	0.005003	0.12158918	-0.00319	-0.00026	0.085651	5.23E-05	4.06E-05	-0.00026
0.349066	-1.51858	6.873769	-0.05571	0.687851	-0.00315	0.11175	-0.01477	0.006756	-0.00144	0.54554863	0.005212	0.12210283	-0.00333	2.58E-06	0.091163	6.37E-05	5.74E-05	-0.00038
0.350933	-1.45004	7.187501	-0.05206	0.688052	-0.00331	0.111696	-0.01784	0.007539	-0.00135	0.55067498	0.005377	0.12256583	-0.00368	-4.40E-05	0.096491	6.35E-05	6.70E-05	-0.00047
0.3528	-1.37159	7.452678	-0.03187	0.688263	-0.00346	0.111642	-0.01907	0.007504	-0.0011	0.55631831	0.005513	0.12297481	-0.0042	-0.00034	0.101084	5.60E-05	6.93E-05	-0.0005
0.354666	-1.28138	7.676775	-0.01726	0.688482	-0.0036	0.111588	-0.01777	0.00657	-0.00076	0.56245526	0.005639	0.12332785	-0.00468	-0.00055	0.105071	4.28E-05	6.24E-05	-0.00046
0.356533	-1.18073	7.871171	-0.00187	0.68871	-0.00373	0.111537	-0.01383	0.004848	-0.00045	0.5690421	0.00578	0.12363264	-0.00522	-0.00076	0.108615	2.81E-05	4.70E-05	-0.00035
0.3584	-1.07117	8.035029	0.018174	0.688945	-0.00385	0.111488	-0.00782	0.002624	-0.00021	0.57601866	0.005963	0.12390631	-0.00586	-0.00103	0.111691	1.39E-05	2.58E-05	-0.0002
0.360266	-0.95924	8.160812	0.027415	0.689187	-0.00397	0.111443	-0.00075	0.000243	-1.60E-05	0.58330842	0.006216	0.12415831	-0.00646	-0.00114	0.114123	1.16E-06	2.38E-06	-1.80E-05
0.362133	-0.845	8.256411	0.029074	0.689435	-0.00407	0.111404	1.70E-07	-5.00E-08	0	0.59082236	0.006565	0.12438944	-0.00705	-0.00113	0.116031	0	0	0
0.364	-0.73729	8.311832	0.020775	0.689688	-0.00416	0.11137	0	0	0	0.59846527	0.007036	0.12459887	-0.00759	-0.00097	0.117176	0	0	0
0.365866	-0.62759	8.339985	0.011255	0.689945	-0.00425	0.111341	0	0	0	0.6061413	0.007643	0.12478327	-0.00816	-0.00077	0.117838	0	0	0
0.367733	-0.51964	8.338412	-0.00736	0.690205	-0.00432	0.111318	0	0	0	0.61376294	0.008399	0.1249365	-0.00865	-0.00043	0.117944	0	0	0
0.3696	-0.42062	8.309768	0.102148	0.690469	-0.00439	0.111297	0	0	0	0.62125238	0.009311	0.1250523	-0.01061	-0.00198	0.117457	0	0	0
0.371466	-0.32654	8.257927	-0.43324	0.690737	-0.00444	0.11129	0	0	0	0.62854518	0.010382	0.12513351	-0.00502	0.005912	0.116474	0	0	0
0.373333	-0.23048	8.186278	-2.64126	0.691096	-0.00448	0.111129	3.07E-05	-1.00E-05	8.80E-07	0.63560484	0.011609	0.12522515	0.020119	0.038305	0.115119	-6.00E-08	-1.00E-07	7.80E-07
