# Supplementary material for: Computational modelling of muscle fibre operating ranges in the hindlimb of a small ground bird (Eudromia elegans), with implications for modelling locomotion in extinct species
Source: PLoS Comput Biol. 2021 Apr 1;17(4):e1008843. doi: 10.1371/journal.pcbi.1008843 (PMC8016346; doi:10.1371/journal.pcbi.1008843)
Supplement: S1 Model File — (ZIP) [file pcbi.1008843.s006.zip › Tinamou_GroundedRun_Kinematics.mot]

name C:\predictivesimulations_rvc\predictivesimulations_Tinamou\Results\PredSim_Tinamou_Tracking_v2\IK_v140_T4_N200_act1_expAct2_AD.mot
datacolumns 27
datarows 201
range 0.000000 0.373333
endheader
time	Pelvis_yaw	Pelvis_pitch	Pelvis_roll	Pelvis_tx	Pelvis_ty	Pelvis_tz	L_hip_extension	L_hip_abduction	L_hip_rotation	R_hip_extension	R_hip_abduction	R_hip_rotation	L_knee_extension	L_knee_abduction	L_knee_rotation	R_knee_extension	R_knee_abduction	R_knee_rotation	L_ankle_extension	L_ankle_abduction	L_ankle_rotation	R_ankle_extension	R_ankle_abduction	R_ankle_rotation	L_MTP_angle	R_MTP_angle
0.00000000	-172.64791440	7.87351145	6.08729414	0.11464826	0.10875596	0.11633646	-53.82050024	8.56691054	11.15283705	-63.51640991	15.78303080	17.63499402	-140.42185877	-1.74837021	0.89249822	-119.75426513	-1.02511698	7.64365359	-129.48199108	3.84382337	-1.17985108	-76.32680109	0.06874452	-3.08521749	120.94974273	49.23832225
0.00186667	-172.54262772	8.80003281	6.61646677	0.11702114	0.10822299	0.11657544	-54.90541419	9.20202412	11.86395024	-62.54283404	15.70723332	18.18672914	-137.22646707	-2.22155845	1.42917518	-120.68350195	-0.98109769	7.85288676	-129.88139743	3.96695125	-1.00268955	-75.10453699	-0.14907260	-3.09596744	120.21494978	48.46611897
0.00373333	-172.42869712	9.72342722	7.04587408	0.11939977	0.10769368	0.11683181	-56.03933862	9.86664041	12.53405354	-61.52230113	15.64219520	18.72305752	-134.26067411	-2.71746529	1.98059903	-121.64983780	-0.94308686	8.08513313	-130.27833900	4.09691822	-0.83213147	-74.10118321	-0.34103877	-3.09527337	119.47746127	47.64221149
0.00559999	-172.31237983	10.63295075	7.42949221	0.12178630	0.10717795	0.11708778	-57.18033734	10.54607662	13.18613445	-60.47769583	15.58566790	19.24161269	-131.42821079	-3.22542411	2.53981917	-122.62304973	-0.90782805	8.32834379	-130.62608736	4.21456484	-0.67499234	-73.20696740	-0.52020857	-3.08294393	118.73217462	46.78914324
0.00746666	-172.19711625	11.52438038	7.77857450	0.12418305	0.10668062	0.11733813	-58.31055162	11.23664000	13.82677923	-59.40818752	15.53398320	19.73829048	-128.69709104	-3.74102009	3.10418070	-123.57842556	-0.87081642	8.57897830	-130.88941955	4.30682000	-0.53972510	-72.37747762	-0.68913513	-3.05692020	117.97415472	45.91343255
0.00933333	-172.08561823	12.39429985	8.09948816	0.12659191	0.10620569	0.11757941	-59.41335390	11.93422263	14.45889182	-58.31372937	15.48297741	20.20921228	-126.04315896	-4.25863947	3.67003443	-124.49879692	-0.82625991	8.83227419	-131.03371994	4.36487434	-0.43423549	-71.58379254	-0.85022126	-3.01665929	117.19896503	45.01870391
0.01119999	-171.97994560	13.23846908	8.40202065	0.12901400	0.10575746	0.11780761	-60.47335275	12.63188211	15.08455472	-57.19669571	15.43021698	20.64775484	-123.43272708	-4.76970345	4.23139250	-125.37046937	-0.77103492	9.08337570	-131.02401711	4.38512709	-0.36440277	-70.80267926	-1.00442770	-2.96415260	116.40264972	44.10919321
0.01306665	-171.88198225	14.05376474	8.68747525	0.13145024	0.10533936	0.11802098	-61.48200875	13.32362987	15.69925916	-56.05484777	15.37358584	21.04712011	-120.84541902	-5.26638967	4.78197701	-126.18089290	-0.70345447	9.32885764	-130.82822349	4.37206413	-0.33315770	-70.02381922	-1.14996818	-2.90306817	115.58196935	43.18678507
0.01493332	-171.79354740	14.83772803	8.95364956	0.13390137	0.10495420	0.11821872	-62.43343206	14.00363106	16.29370870	-54.88486669	15.31125125	21.40075633	-118.26982635	-5.74109413	5.31545091	-126.91973033	-0.62393643	9.56556589	-130.41592422	4.33727376	-0.33998867	-69.24317265	-1.28368444	-2.83839844	114.73458999	42.25290285
0.01679999	-171.71675879	15.58837823	9.19650891	0.13636800	0.10460434	0.11840042	-63.32380922	14.66639551	16.85493847	-53.68339025	15.24108624	21.70422589	-115.70074886	-6.18664679	5.82582821	-127.57886723	-0.53398350	9.78960456	-129.75987603	4.29722447	-0.38101777	-68.45992517	-1.40244175	-2.77584399	113.85892979	41.30930579
0.01866665	-171.65324653	16.30379893	9.41431010	0.13885043	0.10429188	0.11856558	-64.14829255	15.30515664	17.36975962	-52.44967436	15.16014770	21.95757483	-113.13458786	-6.59492092	6.30732008	-128.15216537	-0.43435548	9.99482434	-128.83614700	4.26931877	-0.44956258	-67.66998704	-1.50532503	-2.72143421	112.95403941	40.35980533
0.02053331	-171.60328882	16.98136687	9.61387659	0.14134849	0.10401904	0.11871255	-64.89751305	15.91041700	17.82871377	-51.18723549	15.06703599	22.16214022	-110.56203887	-6.95538065	6.75402305	-128.63493131	-0.32815206	10.17388003	-127.62325661	4.26729851	-0.53711252	-66.86229901	-1.59305347	-2.68097647	112.01954355	39.41196142
0.02239998	-171.56568455	17.61838575	9.80365814	0.14386180	0.10378808	0.11884078	-65.56082302	16.47158709	18.22522377	-49.89910004	14.95587776	22.33123746	-107.97438142	-7.25676221	7.16098620	-129.02180009	-0.21092243	10.31405466	-126.10566215	4.29873555	-0.63460540	-66.02246282	-1.67279858	-2.66007888	111.05535760	38.47801818
0.02426665	-171.53361604	18.21063724	10.01507552	0.14638921	0.10360140	0.11894762	-66.11047988	16.97051382	18.56410772	-48.60064341	14.82975561	22.46793699	-105.35096072	-7.48148878	7.52242894	-129.31177637	-0.09083138	10.40472055	-124.26444140	4.36057815	-0.73335158	-65.11811948	-1.74983317	-2.66380419	110.06253749	37.57338557
0.02613331	-171.50577904	18.75609390	10.25452458	0.14893021	0.10346010	0.11903267	-66.54411345	17.40574040	18.83773016	-47.29703899	14.69302307	22.57089640	-102.68891750	-7.62592241	7.83813037	-129.50542258	0.01772929	10.44302621	-122.09954477	4.44545104	-0.82626096	-64.14299053	-1.82189692	-2.69318898	109.04146729	36.70401194
0.02799998	-171.48352873	19.25446757	10.50994038	0.15148481	0.10336446	0.11909906	-66.87416930	17.78335840	19.03457950	-45.98638343	14.53947769	22.65669006	-100.00140467	-7.69383220	8.11114015	-129.60221639	0.11494243	10.42076197	-119.62459837	4.54030274	-0.90807270	-63.10025534	-1.89338273	-2.74744520	107.99181772	35.87663962
0.02986664	-171.45958413	19.70358087	10.80209615	0.15405229	0.10331486	0.11914706	-67.08844054	18.09369227	19.16261392	-44.68116083	14.37466637	22.72676792	-97.29108458	-7.67759152	8.34116195	-129.60594851	0.18585824	10.33330554	-116.84379084	4.62173602	-0.97481472	-61.97094835	-1.96524135	-2.82512922	106.91418215	35.10439421
0.03173331	-171.43567571	20.10308549	11.12343417	0.15663264	0.10331069	0.11917736	-67.20481783	18.34464989	19.21754239	-43.37961061	14.20284106	22.78170673	-94.57271340	-7.58461790	8.53240926	-129.51956473	0.21498422	10.18293268	-113.78010368	4.66826549	-1.02396978	-60.76737610	-2.03202476	-2.92056530	105.80833283	34.39095619
0.03359997	-171.41692278	20.45402833	11.45519994	0.15922635	0.10335071	0.11919156	-67.24745945	18.55139321	19.19334761	-42.07722355	14.02180395	22.83225219	-91.87046741	-7.42863176	8.69033120	-129.34645607	0.19680021	9.96885622	-110.46527642	4.66107418	-1.05389680	-59.50594369	-2.09239832	-3.02636317	104.67423269	33.73997836
0.03546664	-171.40274048	20.75730986	11.79685099	0.16183382	0.10343342	0.11919068	-67.22093488	18.72064286	19.09689748	-40.77812016	13.83315657	22.88488520	-89.20928887	-7.21710628	8.81676476	-129.09219128	0.12318653	9.69040253	-106.92637369	4.58285749	-1.06328110	-58.18682572	-2.14580814	-3.13501350	103.51283134	33.16068504
0.03733330	-171.39377575	21.01403936	12.14471668	0.16445550	0.10355705	0.11917561	-67.13455572	18.86222845	18.93706159	-39.48442360	13.63904036	22.94572406	-86.61286218	-6.96025211	8.91170928	-128.76259213	-0.01206188	9.34942995	-103.19683131	4.42298580	-1.05108947	-56.81523186	-2.19072055	-3.23826493	102.32508024	32.66047787
0.03919997	-171.39111894	21.22549793	12.49395969	0.16709181	0.10371948	0.11914721	-67.00059315	18.98600419	18.72568683	-38.19587060	13.44152291	23.02223929	-84.10393392	-6.66907608	8.97205107	-128.36304167	-0.21114715	8.94831976	-99.31558906	4.17835904	-1.01638460	-55.39964028	-2.22719163	-3.32861132	101.11191923	32.24711407
0.04106663	-171.39446147	21.39358713	12.84286585	0.16974332	0.10391805	0.11910661	-66.82662627	19.10060980	18.47819491	-36.91236785	13.24330385	23.12095708	-81.70772413	-6.35406420	8.99083038	-127.89872388	-0.47393357	8.49039052	-95.32351120	3.85372776	-0.95814135	-53.94625417	-2.25670784	-3.40036821	99.87464278	31.93031356
0.04293330	-171.40417632	21.52058686	13.19043829	0.17241054	0.10414964	0.11905409	-66.61935968	19.21643245	18.21094459	-35.63578348	13.04846301	23.23833982	-79.44834524	-6.02697683	8.95738442	-127.37556954	-0.80572840	7.98455344	-91.26376492	3.46196166	-0.87506425	-52.46409507	-2.27696600	-3.44908546	98.61487056	31.71876754
0.04479996	-171.42780578	21.60855919	13.52390243	0.17509371	0.10441111	0.11898749	-66.40025798	19.34925823	17.93544943	-34.36581209	12.85716228	23.36716201	-77.34454434	-5.70446043	8.85837439	-126.80123395	-1.21109427	7.44311801	-87.18740057	3.02429151	-0.76545643	-50.97727196	-2.28400975	-3.47149637	97.33389505	31.61693598
0.04666663	-171.47508914	21.65953652	13.82694650	0.17779281	0.10469918	0.11890416	-66.19464909	19.51365514	17.66244010	-33.10276030	12.66534852	23.50685414	-75.41370307	-5.40325441	8.67718595	-126.18434266	-1.68452572	6.87589149	-83.14823013	2.56783493	-0.62698058	-49.50868769	-2.27859071	-3.46741338	96.03295879	31.62969786
0.04853329	-171.55107839	21.67623852	14.09341839	0.18050791	0.10500973	0.11880201	-66.01728585	19.71802720	17.40596443	-31.84966658	12.47492964	23.64658099	-73.67809632	-5.13577248	8.39380825	-125.53370031	-2.22622552	6.29725089	-79.19583658	2.12272792	-0.45648220	-48.07675264	-2.25822415	-3.43882359	94.71378454	31.76307789
0.05039996	-171.66431303	21.66182042	14.31202223	0.18323916	0.10533880	0.11867780	-65.88381612	19.97240438	17.17704607	-30.60510884	12.28477747	23.77913948	-72.15947668	-4.91540400	7.98786731	-124.85740648	-2.82907949	5.72132782	-75.38011812	1.72181960	-0.25019968	-46.70558980	-2.22196266	-3.38951767	93.37821221	32.02028349
0.05226662	-171.81920681	21.61939586	14.47613288	0.18598659	0.10568245	0.11853043	-65.80189823	20.27986116	16.98855863	-29.36791829	12.09097835	23.90379916	-70.87626025	-4.75069800	7.43927218	-124.16211568	-3.47679247	5.15798796	-71.74651722	1.39722472	-0.00407078	-45.41124048	-2.17380473	-3.32574995	92.02855400	32.40889387
0.05413329	-172.01139087	21.55161031	14.59174312	0.18875002	0.10603656	0.11836211	-65.76719315	20.63308555	16.85713333	-28.13860787	11.89122239	24.01825824	-69.84203814	-4.64258137	6.73001552	-123.45310401	-4.15268762	4.61569721	-68.33322280	1.17770899	0.28568175	-44.20172271	-2.11888948	-3.25534474	90.66770320	32.94345111
0.05599995	-172.23350104	21.46135811	14.66755397	0.19152919	0.10639683	0.11817670	-65.77019721	21.02096275	16.79707695	-26.91795593	11.68349487	24.12195724	-69.06944265	-4.58904216	5.84806146	-122.73627271	-4.83701523	4.10144462	-65.17341200	1.08808078	0.62160540	-43.08233408	-2.06294694	-3.18644645	89.29871717	33.64072202
0.05786662	-172.47570418	21.35226672	14.71493015	0.19432379	0.10675845	0.11797911	-65.79549076	21.42934646	16.81854017	-25.70891737	11.46907288	24.21134366	-68.57152794	-4.58610932	4.79029509	-122.01865867	-5.51177572	3.62283541	-62.29198112	1.14763713	1.00399067	-42.05439223	-2.00954133	-3.12639834	87.92507933	34.51812552
0.05973328	-172.72671469	21.22828822	14.74427493	0.19713343	0.10711697	0.11777596	-65.82306789	21.84097606	16.92707065	-24.51268205	11.24521500	24.29397072	-68.35925843	-4.62787946	3.56508953	-121.30392404	-6.14875493	3.18094535	-59.70418228	1.36847481	1.42973808	-41.11046331	-1.96772731	-3.08310529	86.55084173	35.59651308
0.06159995	-172.96913959	21.09384355	14.77181534	0.19995766	0.10746779	0.11757707	-65.82326088	22.23225897	17.12609100	-23.33301559	11.00971451	24.37943429	-68.44403788	-4.70373943	2.19313450	-120.59608785	-6.71887512	2.77269296	-57.41315218	1.75279030	1.89117503	-40.23374792	-1.94908442	-3.06444666	85.18058464	36.89943165
0.06346661	-173.18493751	20.95343720	14.81550948	0.20279575	0.10780589	0.11739179	-65.76660693	22.57966198	17.41337438	-22.17586570	10.76736406	24.46666876	-68.83162076	-4.80242894	0.70887634	-119.90041081	-7.20428103	2.39883338	-55.41181526	2.29255805	2.37490425	-39.40927598	-1.95929121	-3.07581750	83.81909798	38.44433587
0.06533328	-173.36510970	20.81047261	14.88564431	0.20564647	0.10812640	0.11722395	-65.63598294	22.86831770	17.77717165	-21.04769998	10.52992022	24.53791129	-69.50733323	-4.91758548	-0.83904447	-119.22213057	-7.60429016	2.06743934	-53.68492905	2.97051376	2.86100489	-38.63621020	-1.99342130	-3.11776804	82.47111540	40.23577654
0.06719994	-173.51166877	20.66673937	14.98157314	0.20850848	0.10842559	0.11707179	-65.42897569	23.09320618	18.19624513	-19.94612748	10.30681164	24.57292992	-70.43285871	-5.04897671	-2.38956438	-118.56348536	-7.92453105	1.79010983	-52.21193828	3.76103407	3.32282666	-37.93640849	-2.04061660	-3.18735696	81.14069963	42.27104358
0.06906661	-173.63068269	20.52064711	15.09744092	0.21137949	0.10870150	0.11693238	-65.15773904	23.25198700	18.64598159	-18.86836963	10.10591110	24.56655915	-71.53872912	-5.19831023	-3.87350887	-117.92663562	-8.16128027	1.57261665	-50.96555981	4.63031632	3.72768273	-37.32962102	-2.09504346	-3.28210745	79.83069358	44.54377334
0.07093327	-173.72557501	20.36037739	15.22890096	0.21425374	0.10895636	0.11680458	-64.86592064	23.33774400	19.10788323	-17.81600035	9.94107691	24.52013600	-72.66946784	-5.36289578	-5.22218375	-117.30651169	-8.30883090	1.41581734	-49.91944408	5.53409242	4.03838512	-36.83070305	-2.15445871	-3.40015227	78.54021696	47.04310046
0.07279994	-173.79560670	20.17695744	15.36193713	0.21712586	0.10919230	0.11669295	-64.61095016	23.34410237	19.56570062	-16.78999561	9.82003703	24.44117858	-73.72798797	-5.53427569	-6.37215899	-116.69639177	-8.36124674	1.31770823	-49.07403882	6.42214028	4.21516768	-36.44410225	-2.21826152	-3.53948941	77.26618668	49.76270497
0.07466660	-173.83969987	19.97978278	15.46675404	0.21999455	0.10940492	0.11660634	-64.42308851	23.27664261	19.99578955	-15.80630554	9.74249349	24.33276425	-74.80686384	-5.70560108	-7.26350039	-116.12996323	-8.32150556	1.27674295	-48.45772392	7.24966495	4.21901609	-36.17589840	-2.28267354	-3.69583515	76.00352226	52.68234946
0.07653327	-173.86654511	19.78192188	15.50774534	0.22285453	0.10958543	0.11654851	-64.32311379	23.15740162	20.36773569	-14.96338727	9.72101133	24.18192031	-76.00959179	-5.88031081	-7.84487809	-115.77980358	-8.20487443	1.29719853	-48.09438691	7.97885077	4.01569290	-36.24841772	-2.33682806	-3.86003727	74.74483160	55.65955875
0.07839993	-173.88846545	19.58960691	15.45009602	0.22569848	0.10972896	0.11651988	-64.34763111	23.00379880	20.66306492	-14.35978743	9.76362370	23.98544353	-77.40711626	-6.05534108	-8.08526201	-115.76588578	-8.02403056	1.38023390	-48.02271777	8.57270356	3.57820161	-36.86488427	-2.37263916	-4.02299659	73.47927380	58.55194062
0.08026660	-173.90400918	19.40622874	15.26675577	0.22852362	0.10983701	0.11652844	-64.52689524	22.81362997	20.88539897	-13.99991439	9.85370166	23.76246351	-79.05198456	-6.21209386	-7.97756133	-116.06683250	-7.78035389	1.51507228	-48.25110265	8.99309822	2.88997610	-38.00324419	-2.39278727	-4.18013349	72.20086424	61.33602182
0.08213326	-173.90563770	19.23360888	14.93722168	0.23132733	0.10991363	0.11658554	-64.86523376	22.58028067	21.04720689	-13.88060812	9.97361084	23.53731912	-80.91323448	-6.33343587	-7.53398481	-116.68450598	-7.47401343	1.68735462	-48.66664804	9.20612134	1.94792768	-39.62948193	-2.40289334	-4.32877370	70.92443253	64.00696495
0.08399993	-173.89196263	19.07188832	14.46125530	0.23410743	0.10996424	0.11669293	-65.33681566	22.30819012	21.15717215	-13.98907445	10.11327568	23.32463853	-82.88424209	-6.41754108	-6.77830825	-117.59863036	-7.11613216	1.88605087	-49.09905132	9.19702342	0.76298740	-41.70513850	-2.40410547	-4.46528419	69.67519273	66.56689832
0.08586659	-173.88034900	18.92361761	13.91477575	0.23686410	0.10998850	0.11681796	-65.87868941	22.01665684	21.22233622	-14.30147716	10.28465801	23.11613890	-84.88126466	-6.47763619	-5.73111803	-118.76895605	-6.73676207	2.10456387	-49.54175657	8.99477568	-0.63996124	-44.19292644	-2.39137157	-4.58436350	68.44637086	69.02490478
0.08773326	-173.89401261	18.79235663	13.39218845	0.23959723	0.10998473	0.11691745	-66.39765835	21.70777664	21.26192532	-14.81647887	10.50207890	22.89869726	-86.85644802	-6.51002551	-4.43252933	-120.17045418	-6.36836054	2.33685193	-50.07806768	8.63332759	-2.22434238	-47.05471692	-2.35763703	-4.67990879	67.21541763	71.38590544
0.08959992	-173.93029494	18.67932992	12.89593321	0.24230689	0.10995731	0.11699428	-66.87367394	21.39992492	21.28517175	-15.52073920	10.74130733	22.68086216	-88.79174596	-6.51256379	-2.95204271	-121.77034048	-6.01856633	2.56898128	-50.67637653	8.13059609	-3.94357921	-50.23598585	-2.30311421	-4.74581212	65.98638835	73.65220390
0.09146659	-173.98647392	18.58596340	12.43052171	0.24499374	0.10990939	0.11705088	-67.30931644	21.11862307	21.29554958	-16.39169106	10.98178693	22.46281955	-90.68990269	-6.49304751	-1.36224661	-123.52604909	-5.69648716	2.78935333	-51.31030272	7.51861674	-5.74262999	-53.68481708	-2.22465766	-4.77611561	64.76310305	75.82944170
0.09333325	-174.06189145	18.51287265	12.00111109	0.24765809	0.10984487	0.11708701	-67.68627838	20.87225739	21.30355169	-17.41872907	11.20488921	22.24201777	-92.53874530	-6.45080832	0.25978796	-125.39920852	-5.40591177	2.98622478	-51.95700025	6.82711878	-7.56323647	-57.36469349	-2.11845288	-4.76559166	63.54726898	77.91565074
0.09519992	-174.14959665	18.46041855	11.58558758	0.25030088	0.10976900	0.11711479	-68.00655522	20.67503961	21.31505997	-18.58506563	11.38518299	22.01795751	-94.33626202	-6.38711722	1.84131657	-127.34382212	-5.14199775	3.14711688	-52.57923028	6.08366771	-9.34877631	-61.23823596	-1.98156519	-4.71068251	62.34373977	79.90923304
0.09706658	-174.24741857	18.43033811	11.17893474	0.25292408	0.10968493	0.11713744	-68.26596380	20.53844486	21.33161740	-19.86115696	11.50818666	21.77639326	-96.08322437	-6.30725597	3.32678701	-129.30271316	-4.90637697	3.26563068	-53.17222101	5.32243047	-11.04881379	-65.25368338	-1.80639501	-4.61015962	61.15236400	81.81804335
0.09893325	-174.35716106	18.42280540	10.78981192	0.25552852	0.10959592	0.11715107	-68.44845516	20.46500165	21.35529244	-21.23947502	11.57060875	21.49837314	-97.77331342	-6.21532401	4.67767168	-131.22980692	-4.69908897	3.33785816	-53.75390814	4.57630406	-12.62317145	-69.38370037	-1.58547396	-4.46529138	59.97002115	83.64271973
0.10079991	-174.47781761	18.43685120	10.41430661	0.25811465	0.10950532	0.11715685	-68.55631964	20.44746344	21.39253604	-22.71400908	11.56921560	21.17074806	-99.40539268	-6.11070340	5.86787770	-133.08049482	-4.51269019	3.35913562	-54.30134507	3.86782886	-14.04442879	-73.60961298	-1.31564776	-4.27988232	58.80183404	85.38079840
0.10266658	-174.60286245	18.47211713	10.02513526	0.26068428	0.10941748	0.11716644	-68.59854873	20.47804635	21.44631109	-24.26134934	11.49423459	20.78851840	-100.97975794	-5.99342140	6.88371388	-134.79647638	-4.33343665	3.32516272	-54.78549055	3.20983328	-15.29837711	-77.89128550	-0.99817519	-4.06006988	57.65291789	87.03603242
0.10453324	-174.73137537	18.52763696	9.61732534	0.26323876	0.10933651	0.11718094	-68.55896405	20.54353392	21.51799638	-25.87096923	11.35054892	20.34190617	-102.48502611	-5.86400585	7.72876950	-136.32181640	-4.15473091	3.23839014	-55.22533277	2.61497742	-16.38201668	-82.19646545	-0.63352360	-3.81351879	56.52019006	88.61187551
0.10639991	-174.86329827	18.60205719	9.19219339	0.26577919	0.10926522	0.11719900	-68.43762056	20.63104875	21.60888730	-27.53445204	11.15083262	19.82293453	-103.92067672	-5.72488050	8.41854358	-137.60307270	-3.97446789	3.10601008	-55.62645225	2.09344640	-17.30133416	-86.49260627	-0.22360324	-3.54861657	55.40556963	90.11248238
0.10826657	-174.99790588	18.69506855	8.74940716	0.26830683	0.10920507	0.11722030	-68.23486536	20.72684404	21.72080409	-29.24099670	10.90992857	19.23120336	-105.28777302	-5.57816893	8.97429479	-138.60162064	-3.79175243	2.93759013	-55.99486656	1.65001173	-18.06879123	-90.74622910	0.22614002	-3.27371132	54.31081654	91.54147652
0.11013323	-175.13428696	18.80813223	8.28895292	0.27082315	0.10915535	0.11724475	-67.94987603	20.81756478	21.85617671	-30.97738301	10.64480842	18.57438311	-106.58876820	-5.42572447	9.42017186	-139.30385183	-3.60743683	2.74457984	-56.33750133	1.28530555	-18.70049479	-94.92679742	0.70679572	-2.99630268	53.23791105	92.90064964
0.11199990	-175.27148002	18.94355779	7.81050784	0.27332970	0.10911404	0.11727246	-67.58556710	20.89118985	22.01752857	-32.72871769	10.37438965	17.86748957	-107.82975808	-5.26905375	9.78084606	-139.71469920	-3.42531768	2.54036857	-56.65824605	0.99718648	-19.21373538	-99.00505595	1.20703770	-2.72230332	52.19054866	94.19083699
0.11386657	-175.40856637	19.10325262	7.31347209	0.27582814	0.10907924	0.11730362	-67.14495788	20.93753648	22.20766240	-34.47946618	10.11803746	17.13241953	-109.01652212	-5.10977372	10.07899290	-139.84655328	-3.25192098	2.33980649	-56.96007999	0.78130359	-19.62506930	-102.95185350	1.71409795	-2.45559436	51.17270717	95.41264074
0.11573323	-175.54468276	19.28834182	6.79775511	0.27832020	0.10904968	0.11733846	-66.62958011	20.94929534	22.42932859	-36.21469040	9.89413065	16.39684764	-110.15341596	-4.95018006	10.33358704	-139.71402829	-3.09560239	2.15819252	-57.24726519	0.63167746	-19.94892613	-106.73934281	2.21445607	-2.19804733	50.18754401	96.56621706
0.11759990	-175.67920966	19.49912758	6.26510937	0.28080755	0.10902466	0.11737666	-66.04112790	20.92219164	22.68436894	-37.92119654	9.71988760	15.69133291	-111.24447301	-4.79329825	10.55975891	-139.33299384	-2.96639727	2.01063744	-57.52462823	0.54208026	-20.19670678	-110.34170904	2.69491281	-1.95000122	49.23821280	97.65123727
0.11946656	-175.81175260	19.73520310	5.71936334	0.28329182	0.10900396	0.11741737	-65.38151257	20.85507321	22.97378119	-39.58751178	9.61063166	15.04674340	-112.29328619	-4.64268720	10.76876681	-138.71976120	-2.87510407	1.91118192	-57.79710600	0.50667050	-20.37641676	-113.73474472	3.14342493	-1.71103493	48.32781490	98.66710581
0.12133323	-175.94210280	19.99530417	5.16582834	0.28577446	0.10898803	0.11745939	-64.65223372	20.74956317	23.29761754	-41.20467897	9.57879994	14.49179990	-113.30220147	-4.50225010	10.96775672	-137.88855413	-2.83207144	1.87193987	-58.06943931	0.51982291	-20.49272278	-116.89486303	3.54972396	-1.48083539	47.45907972	99.61326657
0.12319989	-176.07016370	20.27733824	4.61064437	0.28825672	0.10897804	0.11750138	-63.85383507	20.60939333	23.65484717	-42.76638838	9.63293205	14.05123029	-114.27201627	-4.37592053	11.16006656	-136.85019046	-2.84587317	1.90228773	-58.34673891	0.57615011	-20.54729800	-119.79876258	3.90551078	-1.26002523	46.63394686	100.48945356
0.12506655	-176.19594565	20.57864602	4.06053202	0.29073962	0.10897559	0.11754192	-62.98683003	20.44021651	24.04320044	-44.26804856	9.77814341	13.74364068	-115.20296270	-4.26744303	11.34645835	-135.61286952	-2.92302003	2.00832090	-58.63420705	0.67114566	-20.53938666	-122.42427712	4.20440786	-1.05073492	45.85376752	101.29567822
0.12693322	-176.31943873	20.89646396	3.52388570	0.29322401	0.10898203	0.11757922	-62.05518977	20.24924049	24.45902144	-45.70470784	10.01699509	13.57933694	-116.09705234	-4.18054252	11.52671007	-134.18643496	-3.06804352	2.19260256	-58.93362932	0.80192111	-20.46650703	-124.74961199	4.44185482	-0.85676087	45.12065013	102.03255229
0.12879989	-176.44036675	21.22789501	3.01081231	0.29571054	0.10899855	0.11761136	-61.06659207	20.04408450	24.89689665	-47.07118652	10.34753957	13.56098508	-116.95814020	-4.11958768	11.69970754	-132.58214135	-3.28151839	2.45375857	-59.24329341	0.96645138	-20.32509367	-126.75355860	4.61478642	-0.68320847	44.43684293	102.70141666
0.13066655	-176.55839595	21.56965811	2.53168547	0.29819962	0.10902680	0.11763656	-60.02423891	19.83206189	25.35069872	-48.36420337	10.76294811	13.68436312	-117.78679335	-4.08814849	11.86306229	-130.80821620	-3.55947986	2.78656384	-59.56559057	1.16225890	-20.11116363	-128.41782220	4.72200459	-0.53576917	43.80222248	103.30391880
0.13253322	-176.67288449	21.91847565	2.09692684	0.30069140	0.10906796	0.11765322	-58.93932831	19.62018591	25.81267207	-49.58045511	11.25373726	13.93787559	-118.58800386	-4.08972713	12.01553265	-128.87374930	-3.89456285	3.18248248	-59.89545203	1.38812251	-19.82106908	-129.72737813	4.76527847	-0.41989973	43.21818562	103.84198261
0.13439988	-176.78338976	22.27029332	1.71678484	0.30318546	0.10912388	0.11765974	-57.81636703	19.41137841	26.27091616	-50.72467545	11.80630264	14.30616229	-119.35932012	-4.12318497	12.15425849	-126.77903909	-4.27505942	3.62970585	-60.23241100	1.64023033	-19.45209393	-130.67198051	4.74994281	-0.33993600	42.68200854	104.31755194
0.13626655	-176.88981814	22.62162705	1.39468021	0.30568152	0.10919597	0.11765561	-56.66025978	19.20723426	26.71578251	-51.79812176	12.40679039	14.76821113	-120.09674820	-4.18022508	12.27815669	-124.52676325	-4.68835919	4.11481552	-60.56962065	1.91594498	-19.00336332	-131.24347436	4.68648524	-0.29834465	42.19369462	104.73295552
0.13813321	-176.99202225	22.97043079	1.12617839	0.30817986	0.10928431	0.11764215	-55.48284866	19.00970630	27.13999495	-52.79279891	13.04142881	15.29909035	-120.80102628	-4.25284991	12.38640102	-122.13192495	-5.12057374	4.62339801	-60.88927864	2.21178296	-18.47605835	-131.43485077	4.59014724	-0.29509496	41.75505601	105.09109810
0.13999988	-177.08969524	23.31492461	0.90650370	0.31068101	0.10938919	0.11762112	-54.28847660	18.81984928	27.53486060	-53.70049859	13.69251342	15.87499710	-121.46871037	-4.33341173	12.47732763	-119.61055154	-5.55389942	5.13997700	-61.18242185	2.52139078	-17.87283703	-131.24324989	4.47887730	-0.32728073	41.36221343	105.39493436
0.14186654	-177.18211565	23.65374773	0.73259154	0.31318569	0.10951043	0.11759415	-53.08356504	18.63901663	27.89079341	-54.51225803	14.34226204	16.47087688	-122.09813202	-4.41338761	12.55233683	-116.98199307	-5.97042046	5.64976792	-61.44048413	2.83989855	-17.19808028	-130.67008937	4.37211140	-0.38927546	41.01230478	105.64727499
0.14373321	-177.26832772	23.98564858	0.60299012	0.31569465	0.10964773	0.11756247	-51.87348037	18.46700689	28.19659139	-55.22380201	14.97565682	17.06072889	-122.68653857	-4.48412679	12.61393608	-114.26688971	-6.35434770	6.13981296	-61.65736497	3.16146072	-16.45801806	-129.72101792	4.28819675	-0.47335277	40.70196021	105.85071535
0.14559987	-177.34717488	24.30919954	0.51742809	0.31820841	0.10980061	0.11752710	-50.66618616	18.30414919	28.44096905	-55.83808761	15.58122403	17.61866540	-123.23284707	-4.53740518	12.66750007	-111.48432914	-6.69296857	6.59948885	-61.82714218	3.48177797	-15.66027417	-128.40563381	4.24107962	-0.57062975	40.42864764	106.00728607
0.14746654	-177.41687037	24.62271408	0.47873625	0.32072737	0.10996847	0.11748868	-49.46888987	18.15267466	28.61155817	-56.36747394	16.15381143	18.11809444	-123.73732760	-4.56699591	12.72261580	-108.65333142	-6.97888198	7.02149218	-61.95229513	3.79997868	-14.81350589	-126.73853781	4.23823831	-0.67224061	40.18887423	106.11840210
0.14933320	-177.47379615	24.92409327	0.49839787	0.32325197	0.11015056	0.11744680	-48.28134516	18.01511891	28.69547266	-56.83707364	16.69728037	18.53004969	-124.19817573	-4.56785436	12.79220079	-105.79806650	-7.21230916	7.40243722	-62.05019064	4.11784130	-13.92716478	-124.74172951	4.27958799	-0.77037641	39.97604690	106.18481506
0.15119987	-177.51198563	25.21097037	0.59374288	0.32578261	0.11034538	0.11740091	-47.10736089	17.89432659	28.68144614	-57.28258426	17.22675674	18.82234926	-124.61746677	-4.53785095	12.89487485	-102.94782530	-7.40296496	7.74448455	-62.13903855	4.44288063	-13.01102667	-122.44478374	4.35929782	-0.85895514	39.78530331	106.20618920
0.15306653	-177.52548189	25.48035253	0.78379090	0.32831981	0.11055284	0.11734968	-45.92496094	17.77644678	28.58118631	-57.73943082	17.75027520	18.97506107	-124.97356716	-4.46209274	13.03161522	-100.13147365	-7.55728175	8.05022569	-62.22064116	4.76431571	-12.07700478	-119.88054079	4.46229127	-0.93362500	39.60869215	106.18207362
0.15493320	-177.52539543	25.73295265	1.02335008	0.33086314	0.11077370	0.11729422	-44.74158174	17.59795395	28.45683007	-58.17527129	18.23433237	19.01106964	-125.24771189	-4.32001999	13.15680978	-97.34455017	-7.65544122	8.31615637	-62.17562181	5.02734335	-11.14133496	-117.05719059	4.56036022	-0.99099062	39.45275072	106.11454267
0.15679986	-177.55053951	25.98211425	1.16077438	0.33341535	0.11100616	0.11724640	-43.60011446	17.34917609	28.30383268	-58.45198320	18.59876024	19.00328823	-125.45679281	-4.11140635	13.23774077	-94.57409584	-7.64256572	8.53260353	-61.91615387	5.18986349	-10.22741496	-113.93305677	4.61635112	-1.02799355	39.36806341	106.00944264
0.15866653	-177.61599114	26.23329190	1.14335015	0.33597859	0.11124911	0.11721038	-42.50761217	17.06175083	28.07640638	-58.53212481	18.83181268	18.97413190	-125.61116828	-3.82944396	13.29127576	-91.83219870	-7.50961545	8.70199351	-61.48922144	5.25657137	-9.35245165	-110.51487258	4.60760842	-1.04341465	39.40214173	105.86855987
0.16053319	-177.71052735	26.48160881	1.02067484	0.33855234	0.11150231	0.11717983	-41.45735149	16.73597181	27.77924971	-58.47375495	18.98226084	18.89728159	-125.71042351	-3.46497821	13.33502132	-89.14607835	-7.29310593	8.83494980	-60.92653029	5.23480237	-8.52638900	-106.86395710	4.52570712	-1.03740337	39.56676417	105.69055109
0.16239985	-177.83183438	26.72645102	0.80490858	0.34113711	0.11176404	0.11715322	-40.45347071	16.38525298	27.41179238	-58.29804829	19.07355598	18.77263817	-125.76119975	-3.02810218	13.37536195	-86.54330711	-7.01180811	8.93283386	-60.23258670	5.12305140	-7.76075848	-103.02564650	4.36147080	-1.00998598	39.84536493	105.47685564
0.16426652	-177.97600089	26.96560581	0.51101862	0.34373282	0.11203279	0.11712974	-39.49801941	16.01886028	26.97234595	-58.03568318	19.13108984	18.60474587	-125.77293552	-2.53734773	13.42022024	-84.03663955	-6.68573820	8.99335987	-59.42673722	4.92248968	-7.06444114	-99.05031740	4.11302336	-0.96151937	40.22091172	105.22974045
0.16613319	-178.13551768	27.19537784	0.16031661	0.34633865	0.11230703	0.11710934	-38.60001019	15.64210292	26.46767478	-57.72266911	19.18218391	18.39790866	-125.75364693	-2.00943368	13.47442492	-81.63415408	-6.33807186	9.01146357	-58.50580131	4.63241853	-6.44504905	-94.99321560	3.78762171	-0.89253867	40.67350466	104.95219232
0.16799985	-178.30514782	27.41358257	-0.23405592	0.34895397	0.11258464	0.11709263	-37.77597510	15.26168950	25.90609297	-57.38438853	19.24470505	18.16269581	-125.71443559	-1.46245154	13.53969063	-79.35371673	-5.98670018	8.97704000	-57.44934742	4.24997379	-5.90902478	-90.90600559	3.39925949	-0.80335072	41.17954956	104.64780799
0.16986651	-178.47978075	27.61968849	-0.66296077	0.35157957	0.11286364	0.11708202	-37.01484054	14.88652137	25.28245561	-57.04145360	19.33299437	17.91264426	-125.66522551	-0.92870288	13.62343202	-77.21954434	-5.64723923	8.87560846	-56.30343417	3.77855051	-5.46048201	-86.84094994	2.96860379	-0.69375029	41.72898435	104.31969826
0.17173318	-178.64617850	27.80999644	-1.09955088	0.35421562	0.11314350	0.11708037	-36.29167436	14.51253560	24.60934470	-56.73009801	19.46971594	17.65523561	-125.60010959	-0.42604855	13.72658402	-75.24607568	-5.34127816	8.69112398	-55.10706626	3.21502938	-5.10246840	-82.85764416	2.52365966	-0.56311932	42.31508817	103.97071062
0.17359985	-178.79904576	27.98268788	-1.53149118	0.35686194	0.11342314	0.11708848	-35.59024555	14.13396232	23.90763849	-56.47103504	19.66097569	17.40834636	-125.51301974	0.03421501	13.84117899	-73.45037786	-5.07937574	8.40214012	-53.86852856	2.54704448	-4.83830702	-79.00753220	2.09320120	-0.40976048	42.93964593	103.60311477
0.17546651	-178.94103051	28.13990421	-1.96206337	0.35951911	0.11370006	0.11710619	-34.90316706	13.75396204	23.18608032	-56.26267712	19.89692623	17.19758785	-125.40938559	0.43029421	13.96189851	-71.86200821	-4.86087440	7.98355996	-52.59943060	1.76531222	-4.66935447	-75.33210259	1.70506035	-0.23087330	43.60507644	103.21874634
0.17733318	-179.07227170	28.28250260	-2.39424881	0.36218725	0.11397194	0.11713448	-34.22340258	13.37513273	22.45655565	-56.11342547	20.17909588	17.03911652	-125.29206450	0.74490703	14.08312714	-70.50182884	-4.69278331	7.41709798	-51.30773612	0.86042387	-4.59492509	-71.87281543	1.39299543	-0.02318258	44.31423518	102.81732132
0.17919984	-179.19239519	28.41209840	-2.83098563	0.36486672	0.11423641	0.11717440	-33.54085448	12.99975464	21.72973913	-56.02500248	20.51031215	16.94423343	-125.16209983	0.96200591	14.20041617	-69.38551209	-4.58252322	6.68903588	-50.00517910	-0.17477870	-4.61198028	-68.66603059	1.18975067	0.21657576	45.06991424	102.39886594
0.18106651	-179.30028156	28.53173975	-3.26787446	0.36755842	0.11449117	0.11722605	-32.84132545	12.62904298	21.01571601	-55.98729151	20.88334519	16.92286675	-125.01744884	1.06820413	14.31040455	-68.53431546	-4.53052870	5.78783238	-48.70498009	-1.34448559	-4.71506219	-65.73634927	1.11934791	0.49083900	45.87507883	101.96823088
0.18293317	-179.39800123	28.64411423	-3.70240374	0.37026258	0.11473397	0.11728747	-32.11495913	12.26225944	20.33270072	-55.99223946	21.28440022	16.98391308	-124.85073789	1.06161865	14.40478208	-67.96940578	-4.53256508	4.71018488	-47.39814864	-2.65512192	-4.89778980	-63.09977128	1.19919192	0.80072029	46.73879233	101.53063807
0.18479984	-179.49214833	28.75258562	-4.13716422	0.37297936	0.11496209	0.11735509	-31.35653782	11.90316734	19.69158867	-56.02761696	21.69336776	17.13519686	-124.65774043	0.93868073	14.47755446	-67.71129443	-4.57817220	3.46192425	-46.07752367	-4.10544407	-5.15086006	-60.76819609	1.43721906	1.14529665	47.67018579	101.08878792
0.18666650	-179.58848375	28.85996306	-4.57324796	0.37570870	0.11517292	0.11742584	-30.56322553	11.55813587	19.09606658	-56.08195955	22.08991938	17.37765368	-124.43681829	0.69467217	14.52746937	-67.77229422	-4.65621936	2.06130146	-44.74506842	-5.68207218	-5.46067195	-58.74840944	1.83217918	1.52066665	48.67569315	100.64531120
0.18853317	-179.69114106	28.96873388	-5.00749557	0.37845045	0.11536436	0.11749604	-29.73050894	11.22714177	18.56029164	-56.14205208	22.45372053	17.70499123	-124.18076274	0.34019800	14.54957637	-68.16087939	-4.75620988	0.54107431	-43.39088753	-7.36695146	-5.81058510	-57.03889907	2.37406248	1.91925945	49.76371513	100.20427035
0.19039983	-179.80502895	29.08125504	-5.43982884	0.38120421	0.11553365	0.11756232	-28.86003449	10.91263725	18.09126002	-56.19678626	22.76593683	18.10539509	-123.89022435	-0.11467589	14.54227386	-68.87861102	-4.86738486	-1.05333605	-42.01351524	-9.12809792	-6.17920879	-55.63438307	3.04296434	2.32946099	50.93926531	99.76846181
0.19226650	-179.93148512	29.19829664	-5.86871750	0.38396911	0.11567796	0.11762376	-27.95691146	10.61930289	17.68654317	-56.24452309	23.01377019	18.56048079	-123.57341371	-0.66304545	14.50936295	-69.91199790	-4.98134839	-2.66570042	-40.62782474	-10.91751773	-6.54007044	-54.52890251	3.81044594	2.73576592	52.20170795	99.33895455
0.19413316	-180.06757833	29.31910532	-6.28923120	0.38674391	0.11579508	0.11768145	-27.02765166	10.35014070	17.34565402	-56.28908205	23.18957656	19.04645108	-123.23792063	-1.29127217	14.45465814	-71.23496252	-5.09224474	-4.23206393	-39.25482817	-12.67937664	-6.86424222	-53.71349491	4.64144458	3.11960839	53.54757757	98.91610669
0.19599983	-180.20868637	29.44262374	-6.69605766	0.38952734	0.11588302	0.11773729	-26.07899307	10.10734452	17.06893792	-56.33508026	23.28838857	19.53703507	-122.89721205	-1.98055670	14.38166316	-72.81331906	-5.19530159	-5.68511819	-37.91710979	-14.35365368	-7.12269279	-53.17424329	5.49629567	3.46086107	54.97196512	98.49977529
0.19786649	-180.34922299	29.56729355	-7.08525249	0.39231806	0.11594042	0.11779421	-25.11784227	9.89377457	16.85308941	-56.38758948	23.30788604	20.00553582	-122.56024000	-2.71269908	14.29569628	-74.60553573	-5.28671059	-6.95882824	-36.63842700	-15.87769000	-7.28821435	-52.89334925	6.33367127	3.73992757	56.47129522	98.08880958
0.19973316	-180.48362246	29.69138804	-7.45407736	0.39511458	0.11596632	0.11785495	-24.15522728	9.71157245	16.69794468	-56.44999821	23.24805737	20.42674548	-122.24606017	-3.46377255	14.20013179	-76.56256348	-5.36373709	-7.99311240	-35.45295624	-17.19547814	-7.33909554	-52.84919483	7.11375062	3.94006265	58.03756351	97.68117457
0.20159982	-180.60788008	29.81472150	-7.80165730	0.39791498	0.11595758	0.11792096	-23.21288004	9.56238791	16.60751581	-56.52401795	23.11118091	20.77884373	-122.01485118	-4.20267738	14.09474921	-78.62563388	-5.42472148	-8.73795848	-34.42085330	-18.26418806	-7.26183868	-53.01686645	7.80097701	4.04935655	59.64678307	97.27406600
0.20346649	-180.72103509	29.93688496	-8.13157409	0.40071578	0.11591049	0.11799230	-22.33312759	9.45080676	16.58422533	-56.60817116	22.90113723	21.04531791	-121.93419588	-4.89954738	13.97874323	-80.73151361	-5.46832866	-9.15656415	-33.63615444	-19.05374744	-7.05179639	-53.36850165	8.36617108	4.06207289	61.25994961	96.86338810
0.20533315	-180.82512021	30.05629338	-8.45093126	0.40351323	0.11582356	0.11806801	-21.55349901	9.38338489	16.62333614	-56.69678738	22.62284974	21.21534878	-122.03807592	-5.53428447	13.85393877	-82.81863583	-5.49377075	-9.22699712	-33.18020349	-19.54164182	-6.71211657	-53.87036543	8.78814168	3.97907593	62.84957842	96.44473188
0.20719982	-180.92204992	30.17260301	-8.76524383	0.40630529	0.11569664	0.11814716	-20.88605330	9.36511046	16.71257779	-56.78174642	22.28493725	21.28170537	-122.33513021	-6.09759736	13.72523687	-84.83119817	-5.50320011	-8.94191294	-33.09183144	-19.71095306	-6.25270725	-54.48003391	9.05511636	3.80731239	64.41037439	96.01495058
0.20906648	-181.01241482	30.28758710	-9.07607733	0.40909139	0.11552987	0.11822874	-20.33194796	9.39812193	16.83974930	-56.84982999	21.90096951	21.23926118	-122.83028699	-6.58343155	13.59691816	-86.72901072	-5.50281175	-8.30789910	-33.39351011	-19.55606906	-5.69080106	-55.14340307	9.16517074	3.55852348	65.94303365	95.57310854
0.21093315	-181.09675570	30.40007560	-9.38411765	0.41187002	0.11532601	0.11831121	-19.88861587	9.48385570	16.99386657	-56.88995599	21.49112373	21.08455791	-123.52186537	-6.98841129	13.47175738	-88.44632254	-5.50541966	-7.34442330	-34.10364831	-19.08359888	-5.05018513	-55.80907757	9.12759451	3.24706995	67.44976473	95.11561830
0.21279981	-181.17581837	30.51200603	-9.68499344	0.41464127	0.11508712	0.11839168	-19.55314914	9.62010432	17.16872650	-56.88847467	21.07607218	20.81917787	-124.40400922	-7.30898343	13.34931199	-89.98814099	-5.52097564	-6.08624042	-35.23475220	-18.31335767	-4.35976782	-56.43032208	8.95755520	2.88834372	68.93163950	94.64160784
0.21466647	-181.25160511	30.62550121	-9.96687218	0.41740548	0.11481428	0.11846506	-19.32299147	9.80027082	17.36377822	-56.86105384	20.67097668	20.45901263	-125.46802072	-7.54073322	13.22549674	-91.44895413	-5.54487914	-4.58748263	-36.79072192	-17.27746204	-3.65149597	-57.01103250	8.66818177	2.49738068	70.38795216	94.14667999
0.21653314	-181.32191435	30.73907516	-10.24080646	0.42016124	0.11450790	0.11853779	-19.20161378	10.02887621	17.57048036	-56.84068207	20.27623967	20.04189464	-126.70611490	-7.69133447	13.09692931	-92.90649887	-5.55590094	-2.91395518	-38.77345666	-16.01381325	-2.95764950	-57.63782389	8.27531504	2.08684760	71.81837324	93.61138538
0.21839981	-181.37993447	30.85417090	-10.53652470	0.42290820	0.11416566	0.11862622	-19.20038993	10.32341924	17.77207619	-56.85033464	19.88558809	19.61470125	-128.11108697	-7.78087177	12.96089175	-94.44949241	-5.52670153	-1.13439203	-41.17969106	-14.56416112	-2.30875799	-58.42536886	7.80095638	1.66649929	73.22208316	93.01098894
0.22026647	-181.42365166	30.97088378	-10.86023097	0.42564529	0.11378949	0.11873442	-19.32548565	10.69305472	17.95938332	-56.90691270	19.50894893	19.20552792	-129.66202895	-7.82565924	12.81135662	-96.13070259	-5.45045752	0.68476288	-43.99599028	-12.97637414	-1.73156425	-59.43110862	7.27203860	1.24403609	74.59823563	92.32587076
0.22213314	-181.45579370	31.08676596	-11.19777256	0.42836996	0.11338731	0.11885603	-19.57272815	11.12987274	18.13450994	-56.99774041	19.15098821	18.83705098	-131.32524332	-7.83271487	12.63823979	-97.91424380	-5.32720581	2.47616715	-47.20268262	-11.30343565	-1.24708475	-60.57167475	6.70677992	0.82602393	75.94723785	91.55778588
0.22399980	-181.48238056	31.19667727	-11.51057053	0.43107876	0.11297099	0.11897441	-19.93006705	11.61485056	18.30798322	-57.11227690	18.82338337	18.52062932	-133.05953254	-7.80207793	12.42799806	-99.73855426	-5.16419642	4.17834618	-50.77443144	-9.60109587	-0.86951847	-61.70288068	6.11800052	0.41749727	77.26934379	90.72179645
0.22586647	-181.50550864	31.29750308	-11.77953719	0.43376954	0.11254965	0.11908158	-20.39473603	12.14016361	18.48179692	-57.23914519	18.54448616	18.25756154	-134.82764715	-7.74230134	12.17037514	-101.56608881	-4.97705234	5.74819566	-54.68410156	-7.91954939	-0.60541176	-62.75541313	5.53044323	0.02257192	78.56500665	89.82212206
0.22773313	-181.52364710	31.38785673	-12.00807311	0.43644122	0.11213010	0.11917980	-20.97055630	12.70398802	18.65153415	-57.35521021	18.31918208	18.05518414	-136.58982473	-7.66722691	11.85893793	-103.36844075	-4.77500149	7.15164290	-58.89934344	-6.30162586	-0.45349758	-63.71088496	4.96714174	-0.35409627	79.83603286	88.85510597
0.22959980	-181.53706782	31.46514348	-12.18878428	0.43909264	0.11172012	0.11926681	-21.65588429	13.29936569	18.81534956	-57.45346842	18.15331493	17.91525432	-138.29164187	-7.58689452	11.48777852	-105.13032847	-4.56775593	8.36439460	-63.37650486	-4.78500299	-0.40559414	-64.55155732	4.44486150	-0.70775451	81.08514138	87.81917159
0.23146646	-181.54547677	31.52639104	-12.31886788	0.44172281	0.11132730	0.11934235	-22.45188172	13.91956415	18.97019166	-57.53152945	18.04919108	17.83900535	-139.86687534	-7.51033414	11.05306205	-106.84228043	-4.36209860	9.37386286	-68.06117752	-3.39995875	-0.44789133	-65.26717485	3.97577400	-1.03407644	82.31608915	86.71222246
0.23333313	-181.54867792	31.56807957	-12.39004460	0.44433078	0.11096018	0.11940464	-23.36021167	14.55391156	19.11499920	-57.58050826	18.00568855	17.82610693	-141.24159686	-7.44177623	10.55277081	-108.48933503	-4.16306840	10.17534057	-72.88927788	-2.16939831	-0.56273518	-65.85367872	3.56331390	-1.32983144	83.53263492	85.53080180
0.23519979	-181.54585565	31.58788770	-12.39521258	0.44691596	0.11062503	0.11945271	-24.38330909	15.19479658	19.24586473	-57.60444155	18.02603272	17.87670643	-142.35058837	-7.38489610	9.98887656	-110.06622372	-3.97321439	10.77576540	-77.79513544	-1.10683641	-0.73073527	-66.29704232	3.20792548	-1.59399182	84.73621688	84.27515438
0.23706646	-181.53644916	31.58776564	-12.32689096	0.44947908	0.11032477	0.11948539	-25.51698982	15.82878496	19.35944999	-57.58551928	18.09772945	17.98486509	-143.16487189	-7.33698890	9.36661838	-111.56025852	-3.79458285	11.18725083	-82.71501152	-0.21790559	-0.93263334	-66.61279179	2.90189147	-1.82737615	85.92487622	82.94159209
0.23893312	-181.52044627	31.57302528	-12.18133006	0.45202170	0.11005726	0.11950194	-26.75367809	16.44235018	19.44932640	-57.52319607	18.20656729	18.14191543	-143.69133901	-7.29299031	8.69575467	-112.97384044	-3.62764500	11.43096086	-87.58977370	0.49965460	-1.15099727	-66.80531767	2.63740552	-2.03329438	87.09347072	81.53218020
0.24079979	-181.49752592	31.54878862	-11.96034503	0.45454550	0.10981897	0.11950311	-28.08846002	17.02624844	19.50736648	-57.42684004	18.34883462	18.34326179	-143.94411603	-7.24850302	7.99047738	-114.31572980	-3.47022653	11.53576606	-92.36817402	1.05492892	-1.37137230	-66.86852528	2.40735947	-2.21746693	88.23495437	80.05006161
0.24266645	-181.46772250	31.52003674	-11.66676168	0.45705274	0.10960736	0.11948975	-29.51162962	17.56959227	19.52876625	-57.28259877	18.51044970	18.58209673	-143.94015174	-7.19630868	7.26722684	-115.58069751	-3.32029947	11.53122077	-97.00274183	1.46051997	-1.58273232	-66.82167570	2.20001767	-2.38662124	89.34235347	78.49427703
0.24453312	-181.43140403	31.49097518	-11.30536342	0.45954560	0.10941945	0.11946313	-31.01175257	18.06554308	19.50919567	-57.09042052	18.67656446	18.85100486	-143.69587423	-7.13122676	6.54497147	-116.77133321	-3.17535957	11.44905497	-101.44883830	1.73190066	-1.77772455	-66.67223111	2.00451735	-2.54798833	90.40911962	76.86912034
0.24639978	-181.38932115	31.46454954	-10.88054511	0.46202616	0.10925309	0.11942413	-32.57484707	18.50791307	19.44863604	-56.85208310	18.83167154	19.14275213	-143.22444483	-7.04850230	5.84382966	-117.89000998	-3.03265401	11.32032699	-105.66488975	1.88582253	-1.95271929	-66.42637856	1.81015215	-2.70825034	91.42919137	75.17809069
0.24826645	-181.34231515	31.44220142	-10.39780328	0.46449617	0.10910727	0.11937373	-34.18871595	18.89108355	19.35260642	-56.56681228	18.96159913	19.45103657	-142.53525862	-6.94427227	5.18420420	-118.93608179	-2.88962133	11.17391666	-109.61534958	1.93964729	-2.10776739	-66.09241549	1.60731679	-2.87301465	92.39678834	73.42371167
0.25013311	-181.29100683	31.42400652	-9.86344869	0.46695704	0.10898208	0.11931312	-35.84432622	19.21134939	19.23220395	-56.22973747	19.05594662	19.77061645	-141.63295653	-6.81720899	4.58574692	-119.90584597	-2.74455694	11.03424839	-113.27177101	1.91093622	-2.24647075	-65.68330574	1.38699865	-3.04640639	93.30606701	71.60758641
0.25199978	-181.23654196	31.40989990	-9.28642080	0.46941022	0.10887705	0.11924375	-37.52971732	19.46821622	19.10227917	-55.84238473	19.10611941	20.09566613	-140.52643183	-6.66988270	4.06657346	-120.80050858	-2.59759088	10.92232682	-116.60943403	1.81739062	-2.37571741	-65.20876488	1.14408402	-3.23047346	94.15146753	69.73278104
0.25386644	-181.18055674	31.39987324	-8.67922721	0.47185728	0.10879109	0.11916763	-39.23070176	19.66516643	18.97979209	-55.40974083	19.10661653	20.42042251	-139.23039985	-6.50947615	3.64256855	-121.62417542	-2.45008340	10.85481997	-119.60709141	1.67693644	-2.50517436	-64.67632402	0.87781259	-3.42473240	94.92782004	67.80168567
0.25573311	-181.12493280	31.39353317	-8.05615759	0.47429978	0.10872338	0.11908696	-40.93209952	19.80861919	18.88346926	-54.93479366	19.05590244	20.73938462	-137.76030132	-6.34668106	3.32641474	-122.38037896	-2.30397274	10.84258625	-122.24632175	1.50736692	-2.64650271	-64.09600205	0.59093024	-3.62605342	95.63047301	65.81413260
0.25759977	-181.07198774	31.39051094	-7.43297718	0.47673943	0.10867323	0.11900404	-42.61481553	19.90688853	18.83234443	-54.41702417	18.95548989	21.05076647	-136.13515271	-6.19383044	3.12702350	-123.07128167	-2.16206382	10.89016269	-124.51059661	1.32594478	-2.81236894	-63.47876714	0.28931747	-3.82877884	96.25539283	63.77222997
0.25946643	-181.02376212	31.39003733	-6.82240096	0.47917802	0.10864089	0.11892021	-44.26006564	19.96975240	18.84381287	-53.84861137	18.81417750	21.34843414	-134.36955883	-6.06402682	3.04940750	-123.70004189	-2.03446791	10.99717279	-126.38601157	1.14914339	-3.01533450	-62.85477279	-0.01692703	-4.02505288	96.79905344	61.67463538
0.26133310	-180.98468155	31.39326474	-6.26007723	0.48161810	0.10862388	0.11884178	-45.86249236	20.01923567	18.91912210	-53.20581395	18.63608745	21.63335278	-132.50024373	-5.97903068	3.09882761	-124.26042490	-1.92621318	11.15768614	-127.87074747	0.99650273	-3.26689970	-62.25907587	-0.31541647	-4.20495744	97.25803992	59.51602944
0.26319977	-180.95584663	31.39789983	-5.75205297	0.48406045	0.10862407	0.11876971	-47.39831151	20.06007681	19.06942990	-52.48934035	18.42640347	21.91287411	-130.53106857	-5.94667453	3.27119565	-124.74876893	-1.83813708	11.35397587	-128.95096038	0.88020775	-3.57613507	-61.68056707	-0.59993752	-4.36011853	97.63073304	57.30581812
0.26506643	-180.93581276	31.39916507	-5.28076931	0.48650479	0.10864673	0.11870002	-48.83442234	20.08481727	19.30930722	-51.71213771	18.19761182	22.18847616	-128.43914148	-5.96348352	3.55488456	-125.16793481	-1.77697570	11.56346953	-129.60710340	0.80633023	-3.94890330	-61.10264876	-0.86424942	-4.48366726	97.91687208	55.05701981
0.26693310	-180.92573683	31.39522663	-4.85242310	0.48895202	0.10869309	0.11863348	-50.15171915	20.09704237	19.63188929	-50.87203862	17.95935167	22.46379299	-126.23016770	-6.03135640	3.93912744	-125.51693075	-1.74852231	11.76475231	-129.83432918	0.78263539	-4.38758888	-60.52616465	-1.09732528	-4.56889091	98.11624146	52.77767938
0.26879976	-180.92580437	31.38391882	-4.46620900	0.49140287	0.10876499	0.11856958	-51.32942785	20.09533930	20.02477685	-49.97050090	17.72311956	22.74112833	-123.90367479	-6.14600692	4.40907216	-125.79699976	-1.75982157	11.93481364	-129.62952755	0.81272434	-4.89069680	-59.94962864	-1.28862406	-4.61112940	98.22946705	50.47808325
0.27066642	-180.93677221	31.36363242	-4.12496329	0.49385824	0.10886346	0.11850846	-52.35337498	20.07896605	20.46633987	-49.00619216	17.49941343	23.02324571	-121.46426118	-6.30109286	4.94766841	-126.00821023	-1.81708432	12.05139884	-128.99652612	0.89737665	-5.45310948	-59.37394474	-1.42772246	-4.60734281	98.25749321	48.16853115
0.27253309	-180.95867361	31.33263182	-3.82853262	0.49631884	0.10898956	0.11845013	-53.21351949	20.04490558	20.93167558	-47.97972932	17.29710511	23.31456383	-118.91487199	-6.48642106	5.53507785	-126.14981360	-1.92372355	12.09226610	-127.94322874	1.03350128	-6.06652422	-58.79369183	-1.50728686	-4.55637773	98.20142229	45.86166343
0.27439976	-180.98959986	31.28881842	-3.56836737	0.49878495	0.10914462	0.11839384	-53.90000886	19.98510683	21.39807360	-46.89946557	17.12350558	23.62073938	-116.25336733	-6.68703249	6.14857514	-126.22204784	-2.07987087	12.03568985	-126.47884323	1.21371499	-6.72006831	-58.18953142	-1.52435625	-4.45892326	98.06270641	43.57394324
0.27626642	-181.02554149	31.23050669	-3.32820736	0.50125710	0.10933013	0.11833810	-54.40150378	19.88576565	21.84791127	-45.77083711	16.98504864	23.94520340	-113.48050713	-6.88406560	6.76302718	-126.22433893	-2.28554745	11.86188815	-124.61217971	1.42651136	-7.40110374	-57.54759015	-1.47984486	-4.31731026	97.84354814	41.32340689
0.27813309	-181.06281876	31.15630002	-3.09464268	0.50373586	0.10954674	0.11828204	-54.71646738	19.73919352	22.26368931	-44.59942125	16.88748909	24.28834809	-110.59895546	-7.06387815	7.35478478	-126.15801388	-2.54084133	11.55745247	-122.35642034	1.66021507	-8.09638883	-56.86038314	-1.37519722	-4.13444594	97.54539247	39.12780308
0.27999975	-181.09921744	31.06490136	-2.86180234	0.50622167	0.10979409	0.11822597	-54.85557455	19.54579993	22.62943526	-43.39152632	16.83374673	24.65075983	-107.61397774	-7.21970879	7.90194655	-126.02490176	-2.84310622	11.11622631	-119.73030313	1.90322448	-8.79288242	-56.12130842	-1.21253063	-3.91381321	97.16969394	37.00275733
0.28186641	-181.13174179	30.95493334	-2.62118125	0.50871501	0.11007176	0.11817042	-54.83521782	19.31290148	22.93453668	-42.14778212	16.82294079	25.03188026	-104.53006393	-7.35130263	8.38577395	-125.82301742	-3.18727416	10.53593836	-116.75603855	2.14558508	-9.47838624	-55.33033217	-0.99847256	-3.65995515	96.71820637	34.96198617
0.28373308	-181.15757785	30.82525446	-2.36373263	0.51121640	0.11037849	0.11811597	-54.67733671	19.05457586	23.17310973	-40.87230532	16.85202196	25.42919515	-101.35788042	-7.46473633	8.79102981	-125.55200586	-3.56600443	9.82042322	-113.45997395	2.37931525	-10.14203760	-54.48546204	-0.74210200	-3.37805400	96.19311397	33.01928841
0.28559975	-181.17511258	30.67509222	-2.08464954	0.51372638	0.11071216	0.11806296	-54.40693808	18.78246181	23.34800970	-39.57072329	16.91714001	25.83840261	-98.11823763	-7.56583897	9.10267666	-125.21338230	-3.97123974	8.98097695	-109.87194035	2.59482042	-10.77448419	-53.58699283	-0.45324970	-3.07416247	95.59794022	31.18769535
0.28746641	-181.18403752	30.50419035	-1.78281722	0.51624575	0.11106999	0.11801154	-54.05018317	18.50699892	23.46841085	-38.24764121	17.01253283	26.25336500	-94.84217989	-7.66058037	9.30958288	-124.80973023	-4.39417575	8.03489155	-106.02627980	2.78485321	-11.36800181	-52.64038982	-0.14363424	-2.75532047	94.93711554	29.47910738
0.28933307	-181.18452989	30.31176420	-1.46004962	0.51877485	0.11144891	0.11796186	-53.63945877	18.23595169	23.55022627	-36.90854932	17.13075537	26.66658122	-91.56152225	-7.75220792	9.40302240	-124.34459620	-4.82542269	7.00542139	-101.96122461	2.94273576	-11.91638691	-51.65480306	0.17382342	-2.42970000	94.21592857	27.90461867
0.29119974	-181.17726041	30.09688428	-1.11962477	0.52131377	0.11184554	0.11791396	-53.20957446	17.97594605	23.61144375	-35.55946714	17.26301923	27.06888631	-88.30894751	-7.84259926	9.37830209	-123.82205346	-5.25555759	5.92036833	-97.71841558	3.06399768	-12.41486441	-50.64210399	0.48474878	-2.10650962	93.44048852	26.47417658
0.29306641	-181.16406160	29.85971516	-0.76545744	0.52386316	0.11225602	0.11786741	-52.79013791	17.73438537	23.66653472	-34.20580257	17.39875469	27.45009632	-85.12878070	-7.93362971	9.23852335	-123.24604710	-5.67484176	4.80980405	-93.34392742	3.15041395	-12.85998425	-49.61393726	0.77254755	-1.79588448	92.61767787	25.19740494
0.29493307	-181.14655908	29.59986848	-0.39984605	0.52642320	0.11267675	0.11782160	-52.41052022	17.51901336	23.72789055	-32.85552951	17.52673394	27.79930821	-82.05815957	-8.02518404	8.99289748	-122.62148088	-6.07391490	3.70479972	-88.89170399	3.20818210	-13.24963421	-48.58078857	1.01898552	-1.50869537	91.75350482	24.08355390
0.29679974	-181.12688106	29.31801082	-0.02512543	0.52899440	0.11310386	0.11777565	-52.09297084	17.33580264	23.80331759	-31.51689863	17.63581563	28.10497047	-79.13875544	-8.11491166	8.65598172	-121.95500655	-6.44437573	2.63664753	-84.41811273	3.24685971	-13.58286807	-47.55378921	1.20548934	-1.25595426	90.85485635	23.14053929
0.29866640	-181.10750099	29.01599717	0.35564747	0.53157762	0.11353323	0.11772862	-51.85214037	17.18750254	23.89638111	-30.19706289	17.71532596	28.35576851	-76.41724609	-8.19751260	8.24602201	-121.25314757	-6.77898790	1.63576195	-79.98048220	3.27742065	-13.85991702	-46.54322101	1.31435952	-1.04818542	89.92956371	22.37529391
0.30053306	-181.09028719	28.69566424	0.74016832	0.53417344	0.11396100	0.11767977	-51.69964668	17.07495120	24.00816484	-28.90346475	17.75562892	28.54125662	-73.93515971	-8.26525564	7.78349935	-120.52216304	-7.07193491	0.73022781	-75.63934910	3.31074255	-14.08239350	-45.55759188	1.32981390	-0.89477740	88.98499519	21.79385180
0.30239973	-181.07662828	28.35901447	1.12659806	0.53678230	0.11438359	0.11762864	-51.64295888	16.99757659	24.13740708	-27.64391371	17.74835138	28.65282428	-71.73061322	-8.30953670	7.29021700	-119.76878566	-7.31843724	-0.05611919	-71.45633742	3.35670491	-14.25341524	-44.60248458	1.23845237	-0.80342991	88.02827249	21.40151086
0.30426640	-181.06708592	28.00859283	1.51510499	0.53940473	0.11479753	0.11757504	-51.68305488	16.95545429	24.28040761	-26.42388868	17.68587803	28.68372403	-69.83676206	-8.32355203	6.78880633	-119.00029672	-7.51505247	-0.70426581	-67.49303704	3.42379024	-14.37770571	-43.68539654	1.03108807	-0.77975306	87.06614997	21.20186633
0.30613306	-181.06233818	27.64753523	1.90526471	0.54204113	0.11519932	0.11751883	-51.81445178	16.94847630	24.43269198	-25.25154543	17.56509795	28.62937952	-68.28372182	-8.30244133	6.30017196	-118.22616600	-7.66088637	-1.20070293	-63.80630952	3.51670243	-14.46148734	-42.80660775	0.70342115	-0.82658880	86.10572642	21.19795926
0.30799973	-181.06308412	27.27924473	2.29389771	0.54469180	0.11558564	0.11746040	-52.02560284	16.97316308	24.59243706	-24.13484835	17.38559090	28.48869730	-67.09638516	-8.24196067	5.84108322	-117.45677714	-7.75668894	-1.53613126	-60.44500210	3.63443524	-14.51233913	-41.96336610	0.25952625	-0.94355770	85.15469455	21.39150118
0.30986639	-181.07021200	26.90773305	2.67756821	0.54735725	0.11595342	0.11740009	-52.29845997	17.02700643	24.75865864	-23.07598689	17.14816355	28.26179730	-66.29308358	-8.14224082	5.42547422	-116.70257244	-7.80606532	-1.70658610	-57.44911534	3.77233822	-14.53896649	-41.16203373	-0.28745858	-1.12702171	84.22106741	21.77962894
0.31173306	-181.08635685	26.53754205	3.05221900	0.55003809	0.11629955	0.11733737	-52.60980846	17.11240763	24.92945287	-22.07786142	16.85591216	27.95089104	-65.88535687	-8.01037461	5.06510777	-115.97720911	-7.81491599	-1.71553170	-54.84788508	3.92359948	-14.55075355	-40.40845250	-0.91775984	-1.37003911	83.31295668	22.35750996
0.31359972	-181.11748280	26.17404556	3.41201367	0.55273535	0.11662052	0.11726951	-52.93319891	17.23824596	25.10039628	-21.13873723	16.52012093	27.55288302	-65.87604795	-7.86173752	4.76928833	-115.30025688	-7.79774704	-1.56594296	-52.65812602	4.07991955	-14.55716376	-39.73280112	-1.59732731	-1.66171241	82.43862072	23.11038726
0.31546639	-181.17298994	25.82189921	3.74679644	0.55544951	0.11691355	0.11719281	-53.24025128	17.41681403	25.26641335	-20.26251901	16.15279750	27.07735681	-66.25937368	-7.71722310	4.54440140	-114.68631671	-7.76084796	-1.27085056	-50.88148450	4.23204643	-14.56701431	-39.12971735	-2.29137750	-1.99006895	81.60619571	24.02546570
0.31733305	-181.25694112	25.48462258	4.05035260	0.55818051	0.11717698	0.11710679	-53.50058359	17.65272772	25.42958924	-19.44823910	15.76081796	26.55204748	-67.02002434	-7.59408113	4.39214628	-114.13575465	-7.69842853	-0.85710685	-49.50192752	4.36849099	-14.58766110	-38.56245005	-2.97221590	-2.34435171	80.82315329	25.10583000
0.31919972	-181.36239076	25.17803132	4.32583257	0.56093071	0.11739461	0.11701673	-53.69850658	17.94322438	25.59921462	-18.64863031	15.34595785	25.99792481	-68.09253313	-7.50518991	4.31005680	-113.77979569	-7.60688484	-0.35541109	-48.49635090	4.47671022	-14.62430129	-37.97659320	-3.61226402	-2.71379623	80.09451319	26.35981771
0.32106638	-181.48084945	24.90639319	4.58199410	0.56369550	0.11755578	0.11692639	-53.82778518	18.28126393	25.78627919	-17.86087968	14.92033736	25.42665267	-69.37059617	-7.46157186	4.29194968	-113.64978492	-7.49677900	0.20856551	-47.83671681	4.54426101	-14.67930100	-37.36921689	-4.17689446	-3.08556904	79.41910183	27.78689605
0.32293305	-181.60331072	24.65066122	4.81657842	0.56646286	0.11766699	0.11684119	-53.92631629	18.64566599	26.01134376	-17.12014216	14.49851995	24.85349515	-70.70436936	-7.45787126	4.31872052	-113.67535178	-7.38031836	0.81101591	-47.48568886	4.54693070	-14.75021690	-36.80958768	-4.63200625	-3.44661634	78.78713816	29.36741185
0.32479971	-181.72438070	24.40358383	5.01517635	0.56922727	0.11773250	0.11676920	-54.01800420	19.03045275	26.28107519	-16.44067184	14.08372025	24.30172109	-72.03400636	-7.49731760	4.37718003	-113.87864240	-7.25730913	1.42275247	-47.40672949	4.47224516	-14.83196009	-36.34984063	-4.95605203	-3.78672802	78.19630382	31.07330732
0.32666638	-181.84596340	24.16626993	5.16734136	0.57198753	0.11775871	0.11671361	-54.07368073	19.45607223	26.58003306	-15.85116856	13.68631225	23.79022478	-73.41972646	-7.60369070	4.47082945	-114.23316488	-7.13325631	2.01806207	-47.58181335	4.33254399	-14.91845316	-36.04982446	-5.13260130	-4.09752283	77.65175320	32.87828925
0.32853304	-181.96696297	23.93536795	5.26115587	0.57474083	0.11775192	0.11667894	-54.10240173	19.93073146	26.90225947	-15.37033701	13.31311134	23.33636881	-74.90311449	-7.78342471	4.59618626	-114.71976508	-7.01208413	2.57305260	-48.01345860	4.13442972	-15.00034696	-35.95795632	-5.15402925	-4.37271089	77.14966225	34.75963526
0.33039971	-182.08504597	23.70566965	5.28924702	0.57748290	0.11771560	0.11666667	-54.15251071	20.42973916	27.26305025	-15.00828343	12.96726706	22.95563162	-76.52128746	-8.00970665	4.73735866	-115.34251958	-6.89520788	3.06547847	-48.70490767	3.87082273	-15.06558305	-36.11107192	-5.02278127	-4.60838152	76.67892263	36.69659978
0.33226637	-182.20332134	23.47542951	5.26220127	0.58021135	0.11765260	0.11667015	-54.24300391	20.94344340	27.66101788	-14.77230233	12.66035106	22.65176624	-78.27577576	-8.27360783	4.89158777	-116.10842125	-6.79165345	3.47954288	-49.65979765	3.55369473	-15.10118033	-36.54438345	-4.74617115	-4.80233356	76.22984370	38.67091617
0.33413304	-182.33258509	23.24927263	5.21636470	0.58292639	0.11756310	0.11666945	-54.34801030	21.45554679	28.08860416	-14.66369642	12.41532320	22.41432995	-80.12138675	-8.57268075	5.06362710	-117.04037129	-6.72006189	3.80721766	-50.82424118	3.20602204	-15.09360480	-37.28842498	-4.33438591	-4.95385388	75.80238005	40.66703901
0.33599970	-182.47463858	23.02778505	5.15660447	0.58562617	0.11745041	0.11666062	-54.46071829	21.94447576	28.53909675	-14.68016105	12.24016047	22.24174121	-82.00785773	-8.89548532	5.24949473	-118.14079111	-6.68750149	4.04206129	-52.07463178	2.83883247	-15.02925991	-38.36237841	-3.80667909	-5.06423710	75.40465736	42.67114300
0.33786637	-182.62627125	22.80860100	5.07293420	0.58830820	0.11732042	0.11664917	-54.58768996	22.40552651	28.99415511	-14.82020818	12.13460394	22.13597562	-83.90322642	-9.23920208	5.44872529	-119.38952672	-6.69399471	4.18007405	-53.32026861	2.46756212	-14.89529922	-39.78027575	-3.18878793	-5.13630566	75.04152747	44.67069442
0.33973303	-182.78678951	22.58999809	4.96543749	0.59097077	0.11717777	0.11663506	-54.73978540	22.82626903	29.44063441	-15.08386040	12.10083847	22.09380169	-85.79528990	-9.59292330	5.66108285	-120.76614718	-6.74082788	4.22149179	-54.50881900	2.10722407	-14.68025616	-41.55237374	-2.50877656	-5.17401969	74.71244797	46.65373008
0.34159970	-182.95378259	22.36999319	4.82876474	0.59361218	0.11702731	0.11662163	-54.93084402	23.20101070	29.86188746	-15.47172617	12.13710670	22.11217905	-87.67955205	-9.94773952	5.88770302	-122.24539414	-6.82581303	4.16950497	-55.60782349	1.77251496	-14.37493415	-43.68149330	-1.79646111	-5.18227401	74.41478917	48.60937074
0.34346636	-183.12744965	22.14880136	4.66828907	0.59623190	0.11687191	0.11660699	-55.16621568	23.52106666	30.24329829	-15.98277893	12.24471476	22.18249705	-89.55099320	-10.29262445	6.13188849	-123.81018984	-6.94886009	4.03150895	-56.60423209	1.47843383	-13.97289828	-46.16316097	-1.07978217	-5.16647688	74.14413408	50.52794627
0.34533303	-183.30752779	21.92752089	4.48673607	0.59882968	0.11671374	0.11659024	-55.45032961	23.77498485	30.57200236	-16.61249819	12.42313850	22.29468896	-91.40693683	-10.61460883	6.39533033	-125.44322124	-7.10837563	3.81793015	-57.49089508	1.23546958	-13.47091190	-48.98484231	-0.38383529	-5.13224276	73.89761096	52.40037066
0.34719969	-183.49195239	21.70630744	4.27922927	0.60140493	0.11655548	0.11657408	-55.79414894	23.95139291	30.83700140	-17.35561637	12.66699953	22.44108198	-93.24815433	-10.89971302	6.67777578	-127.11851750	-7.29900675	3.53992587	-58.25128629	1.04896373	-12.86939419	-52.12706492	0.26885033	-5.08511254	73.67583725	54.21819681
0.34906635	-183.67800346	21.48460167	4.03767485	0.60395702	0.11640022	0.11656288	-56.21042113	24.04342041	31.02820908	-18.20771287	12.96874257	22.61517039	-95.07523020	-11.13582582	6.97900452	-128.80384789	-7.51380906	3.20899172	-58.86560106	0.92140754	-12.17235253	-55.56444227	0.85962503	-5.03027993	73.48095614	55.97458920
0.35093302	-183.86488295	21.26312057	3.76055992	0.60648604	0.11625006	0.11655763	-56.70126033	24.04365846	31.13871957	-19.16541842	13.32322719	22.80802381	-96.88407528	-11.31175235	7.29896662	-130.47196575	-7.74738685	2.83790977	-59.32932087	0.85314679	-11.38680537	-59.26635203	1.37618209	-4.97225951	73.31393863	57.66401541
0.35279969	-184.05176456	21.04264876	3.44661845	0.60899226	0.11610697	0.11655946	-57.26645540	23.94668765	31.16483541	-20.22666762	13.72313572	23.01248941	-98.67011572	-11.41809377	7.63675641	-132.09306864	-7.99330375	2.43851095	-59.64185900	0.84154204	-10.52260068	-63.19719505	1.81131858	-4.91483466	73.17616646	59.28199001
0.35466635	-184.23775564	20.82481890	3.09585161	0.61147637	0.11597200	0.11656949	-57.90293878	23.74970782	31.10643045	-21.38685714	14.15821418	23.22334386	-100.42908556	-11.44783265	7.99043199	-133.64047315	-8.24396699	2.02082027	-59.80664674	0.88130608	-9.59168569	-67.31593620	2.16260285	-4.86084700	73.06894202	60.82582003
0.35653302	-184.42236366	20.61200771	2.70784445	0.61393946	0.11584530	0.11658866	-58.60473082	23.45226954	30.96716023	-22.63794471	14.61901149	23.43586146	-102.15593333	-11.39649810	8.35654683	-135.09204148	-8.49341730	1.59411399	-59.82661619	0.96454810	-8.60738295	-71.57800051	2.43353207	-4.81210148	72.99407146	62.29333640
0.35839968	-184.60563976	20.40712183	2.28098393	0.61638302	0.11572641	0.11661774	-59.36248865	23.05604538	30.75477595	-23.96960047	15.09844454	23.64584037	-103.84473103	-11.26211880	8.73033413	-136.43031381	-8.73808183	1.16710642	-59.70556978	1.08149185	-7.58358934	-75.93801013	2.63310668	-4.76921371	72.95341512	63.68293157
0.36026634	-184.78735618	20.21379345	1.81393136	0.61880877	0.11561398	0.11665793	-60.16508344	22.56590512	30.48075176	-25.36889691	15.58717539	23.85236704	-105.49078075	-11.04578433	9.10604699	-137.64668250	-8.97299866	0.74520580	-59.44946611	1.22135845	-6.53397260	-80.35118485	2.77187198	-4.73170236	72.94881398	64.99492541
0.36213301	-184.96702207	20.03598214	1.30545927	0.62121859	0.11550605	0.11671083	-61.00077811	21.98993849	30.15969551	-26.82067864	16.07403821	24.05771410	-107.09074333	-10.75158342	9.47720935	-138.74111642	-9.19226995	0.33043919	-59.06467094	1.37308494	-5.47110414	-84.77566311	2.86056580	-4.69835902	72.98181100	66.23118440
0.36399968	-185.14433525	19.87738284	0.75348385	0.62361448	0.11540061	0.11677809	-61.85664343	21.33803709	29.80866156	-28.30875035	16.54887623	24.26573072	-108.64130235	-10.38583791	9.83693566	-139.72006451	-9.39135860	-0.07687304	-58.55853419	1.52588795	-4.40550263	-89.17528625	2.91038086	-4.66751172	73.05291888	67.39538335
0.36586634	-185.31909620	19.74115997	0.15557022	0.62599839	0.11529564	0.11686137	-62.72162373	20.62132741	29.44557331	-29.81696861	17.00242907	24.48164687	-110.14064309	-9.95703160	10.17864164	-140.59674946	-9.56669354	-0.47806942	-57.93723033	1.67012317	-3.34507137	-93.52175027	2.93154090	-4.63746582	73.16258366	68.49301011
0.36773301	-185.49118314	19.62973313	-0.49072937	0.62837215	0.11518930	0.11696219	-63.58680468	19.85076557	29.08774268	-31.33090291	17.42626510	24.71205120	-111.58770735	-9.47487761	10.49666370	-141.38899935	-9.71506791	-0.87614479	-57.20548804	1.79783901	-2.29475379	-97.79660325	2.93206073	-4.60698850	73.31043003	69.53132720
0.36959967	-185.66057320	19.54500984	-1.18752363	0.63073744	0.11507962	0.11708179	-64.44797187	19.03616820	28.74908229	-32.83787292	17.81319276	24.96394072	-112.98357648	-8.94951003	10.78709775	-142.11990948	-9.83347886	-1.27543608	-56.36592019	1.90327473	-1.25649444	-101.99203620	2.91704150	-4.57557163	73.49517839	70.51968286
0.37146633	-185.82778063	19.48820328	-1.93504247	0.63309573	0.11496462	0.11721998	-65.30479898	18.18119173	28.44073887	-34.32982393	18.15858018	25.24254403	-114.32805802	-8.38721187	11.04675873	-142.81699351	-9.92004861	-1.68012233	-55.41606834	1.98107734	-0.22944424	-106.11145230	2.88938048	-4.54333583	73.71478450	71.46995950
0.37333300	-185.99308227	19.45609991	-2.73245195	0.63544779	0.11484501	0.11737800	-66.17004484	17.32298903	28.14182592	-35.80573123	18.46955264	25.54395786	-115.61104502	-7.81955503	11.29243725	-143.49501637	-9.98143981	-2.09098792	-54.42249703	2.04681559	0.79132478	-110.17824120	2.85304698	-4.51057194	73.95369977	72.39169091
