# Supplementary material for: Computational modelling of muscle fibre operating ranges in the hindlimb of a small ground bird (Eudromia elegans), with implications for modelling locomotion in extinct species
Source: PLoS Comput Biol. 2021 Apr 1;17(4):e1008843. doi: 10.1371/journal.pcbi.1008843 (PMC8016346; doi:10.1371/journal.pcbi.1008843)
Supplement: S1 Model File — (ZIP) [file pcbi.1008843.s006.zip › Tinamou_Walk_GRFs.mot]

Tinamou_Walking_Ground_Reactions
version=1
nRows=201
nColumns=19
inDegrees=yes
endheader
time	L_ground_force_vx	L_ground_force_vy	L_ground_force_vz	L_ground_force_px	L_ground_force_py	L_ground_force_pz	R_ground_force_vx	R_ground_force_vy	R_ground_force_vz	R_ground_force_px	R_ground_force_py	R_ground_force_pz	L_ground_torque_x	L_ground_torque_y	L_ground_torque_z	R_ground_torque_x	R_ground_torque_y	R_ground_torque_z
0	0.921373	3.603331	0.259218	-0.07867	-0.00104	0.118582	-0.07301	1.554732	0.069146	0.036583	0.000197	0.144947	0.007012	-0.00652	0.065713	-0.00515	-0.00123	0.022306
0.002947	1.007321	3.935381	0.224209	-0.07832	-0.00128	0.118439	-0.06029	1.772077	0.019358	0.036417	-5.20E-05	0.144789	0.007545	-0.00602	0.071725	-0.00466	-0.00044	0.025721
0.005893	0.962569	3.952197	0.239921	-0.07799	-0.00145	0.11831	-0.92243	0.958775	0.282125	0.036756	-0.00012	0.144502	0.006373	-0.00587	0.071142	-0.00467	-0.00621	0.005853
0.00884	0.923877	3.786134	0.227337	-0.07769	-0.00156	0.118187	-0.13921	2.029374	0.060341	0.037134	-0.0002	0.144215	0.00519	-0.00535	0.067957	-0.00434	-0.00116	0.028851
0.011787	0.884946	3.593475	0.212937	-0.07739	-0.00161	0.118069	-0.25157	2.589415	0.050566	0.037079	-0.00049	0.14409	0.004076	-0.00482	0.06435	-0.00444	-0.00114	0.036295
0.014733	0.839601	3.382368	0.194703	-0.0771	-0.00162	0.117956	-0.44622	3.301642	0.053223	0.037089	-0.00081	0.143981	0.003103	-0.00424	0.060342	-0.0045	-0.00134	0.045456
0.01768	0.791126	3.166873	0.17187	-0.07681	-0.0016	0.117846	-0.66171	4.12882	0.041991	0.037152	-0.00114	0.143884	0.002331	-0.00363	0.056186	-0.00414	-0.00124	0.056325
0.020627	0.741606	2.937536	0.147811	-0.07651	-0.00155	0.11774	-0.87885	4.98015	0.016171	0.037256	-0.00145	0.1438	0.001694	-0.00303	0.051802	-0.00325	-0.00079	0.067686
0.023573	0.69169	2.678568	0.123707	-0.0762	-0.00149	0.117637	-1.08556	5.767899	-0.02184	0.037391	-0.00174	0.14373	0.001158	-0.00247	0.047028	-0.00182	-4.60E-05	0.078284
0.02652	0.639217	2.381314	0.102137	-0.07589	-0.0014	0.117537	-1.27291	6.440382	-0.07222	0.037554	-0.002	0.143672	0.000678	-0.00197	0.041771	4.40E-05	0.000988	0.08736
0.029467	0.586169	2.047638	0.082454	-0.07556	-0.00129	0.117439	-1.42397	6.976299	-0.12999	0.037744	-0.00222	0.143626	0.000278	-0.00154	0.036162	0.00218	0.002209	0.094659
0.032413	0.525029	1.676382	0.0609	-0.07524	-0.00114	0.117344	-1.54585	7.382206	-0.19432	0.037958	-0.00242	0.143592	4.27E-05	-0.00111	0.030113	0.004452	0.003569	0.100186
0.03536	0.457452	1.273649	0.039386	-0.07493	-0.00096	0.117252	-1.62682	7.663223	-0.25999	0.038195	-0.00259	0.143568	-5.10E-05	-0.00072	0.023805	0.006718	0.004957	0.10406
0.038307	0.372052	0.853468	0.003411	-0.07464	-0.00072	0.11717	-1.66404	7.842405	-0.30336	0.03845	-0.00273	0.143552	0.000334	-0.00021	0.017203	0.008754	0.005982	0.106621
0.041253	0.242359	0.442572	-0.06559	-0.0744	-0.00041	0.11714	-1.66096	7.947144	-0.31412	0.03872	-0.00284	0.143543	0.001672	0.000563	0.009978	0.010445	0.006462	0.108254
0.0442	0.064048	0.124076	-0.05177	-0.07418	-2.30E-05	0.117234	-1.65223	7.952732	-0.38563	0.038999	-0.00294	0.143541	0.00127	0.000467	0.00269	0.012317	0.007814	0.108363
0.047147	-0.00023	-0.00035	0.00022	-0.07401	0.000486	0.117494	-1.58869	7.951036	-0.43843	0.039282	-0.00301	0.143547	-5.50E-06	-1.90E-06	-8.70E-06	0.013933	0.008776	0.108671
0.050093	-3.70E-06	-6.50E-06	4.65E-06	-0.07387	0.001099	0.117861	-1.51446	7.851316	-0.46653	0.039567	-0.00306	0.14356	-1.20E-07	-4.00E-08	-1.50E-07	0.015128	0.009308	0.107534
0.05304	-6.60E-07	-1.70E-06	1.28E-06	-0.07361	0.00175	0.118228	-1.43565	7.699147	-0.49028	0.039852	-0.0031	0.143577	-3.00E-08	-1.00E-08	-3.00E-08	0.016092	0.009725	0.1056
0.055987	-1.00E-07	-3.20E-06	1.86E-06	-0.07316	0.002402	0.118527	-1.36023	7.512194	-0.50735	0.040134	-0.00312	0.143598	-5.00E-08	-1.00E-08	-2.00E-08	0.016832	0.01001	0.103088
0.058933	6.66E-06	-1.80E-05	7.28E-06	-0.07248	0.003026	0.118725	-1.28744	7.297484	-0.51805	0.040412	-0.00312	0.143623	-2.00E-07	-4.00E-08	8.00E-08	0.01736	0.01017	0.100119
0.06188	0.000125	-0.00016	3.49E-05	-0.07155	0.003609	0.118814	-1.21735	7.060618	-0.52096	0.040684	-0.00311	0.14365	-9.00E-07	-9.00E-08	2.78E-06	0.017676	0.010189	0.096786
0.064827	0.00058	-0.00062	3.12E-05	-0.07036	0.004144	0.118803	-1.14875	6.807354	-0.51688	0.040946	-0.00308	0.143679	-3.20E-07	4.20E-07	1.43E-05	0.017796	0.01008	0.093198
0.067773	-0.00228	0.002312	6.93E-05	-0.06892	0.004631	0.118712	-1.08287	6.556932	-0.50233	0.041197	-0.00305	0.143709	-4.80E-06	-3.00E-06	-5.90E-05	0.017731	0.009796	0.089648
0.07072	-0.00525	0.005076	0.000342	-0.06724	0.00507	0.118562	-1.01775	6.293913	-0.48383	0.041434	-0.003	0.143737	-1.70E-05	-8.20E-06	-0.00014	0.017508	0.009437	0.085929
0.073667	-0.00634	0.005826	0.000462	-0.06529	0.005458	0.118372	-0.95891	6.034032	-0.46377	0.041656	-0.00294	0.143765	-2.30E-05	-1.10E-05	-0.00018	0.017188	0.009052	0.082239
0.076613	-0.00661	0.005776	0.000445	-0.06308	0.005797	0.118163	-0.9032	5.77629	-0.44357	0.041862	-0.00288	0.143791	-2.30E-05	-1.10E-05	-0.00019	0.016788	0.008661	0.078594
0.07956	-0.0065	0.005421	0.00036	-0.06061	0.006091	0.117954	-0.85097	5.5252	-0.42398	0.042051	-0.00281	0.143816	-2.00E-05	-1.10E-05	-0.00019	0.016335	0.008276	0.075062
0.082507	-0.00625	0.004977	0.000255	-0.05788	0.006344	0.117759	-0.80403	5.287566	-0.40536	0.042221	-0.00274	0.14384	-1.70E-05	-1.10E-05	-0.00019	0.015855	0.00791	0.07173
0.085453	-0.00594	0.004538	0.000154	-0.05491	0.006562	0.11759	-0.7571	5.058565	-0.38555	0.042374	-0.00266	0.143862	-1.30E-05	-1.10E-05	-0.00018	0.015321	0.00752	0.068575
0.0884	-0.00565	0.004143	6.27E-05	-0.05171	0.006749	0.117457	-0.71242	4.844594	-0.3661	0.042507	-0.00258	0.143883	-9.50E-06	-1.00E-05	-0.00018	0.014772	0.007135	0.06567
0.091347	-0.00538	0.003804	-1.50E-05	-0.04828	0.00691	0.117367	-0.66389	4.642624	-0.34569	0.042621	-0.0025	0.143903	-6.60E-06	-1.00E-05	-0.00017	0.014191	0.006722	0.063029
0.094293	-0.00516	0.003525	-8.20E-05	-0.04464	0.007047	0.117323	-0.61369	4.457875	-0.32743	0.042716	-0.00241	0.143921	-4.10E-06	-9.70E-06	-0.00016	0.013629	0.006335	0.060703
0.09724	-0.00499	0.003303	-0.00014	-0.04079	0.007165	0.11733	-0.56248	4.292911	-0.31313	0.04279	-0.00233	0.143939	-2.00E-06	-9.60E-06	-0.00016	0.013118	0.006002	0.05872
0.100187	-0.00488	0.00313	-0.00018	-0.03675	0.007263	0.117387	-0.50964	4.148411	-0.30372	0.042845	-0.00225	0.143957	-3.60E-07	-9.50E-06	-0.00015	0.012673	0.005737	0.057091
0.103133	-0.00481	0.003004	-0.00022	-0.03253	0.007345	0.117491	-0.45637	4.026444	-0.29994	0.04288	-0.00218	0.143976	8.50E-07	-9.50E-06	-0.00015	0.012312	0.005554	0.055828
0.10608	-0.00479	0.00292	-0.00024	-0.02815	0.00741	0.117636	-0.40704	3.928823	-0.30159	0.042896	-0.0021	0.143995	1.63E-06	-9.60E-06	-0.00015	0.012041	0.005462	0.054905
0.109027	-0.00483	0.002879	-0.00025	-0.02362	0.00746	0.117811	-0.35585	3.854173	-0.30683	0.042895	-0.00204	0.144017	1.97E-06	-9.90E-06	-0.00015	0.011839	0.005421	0.054358
0.111973	-0.00493	0.002883	-0.00026	-0.01895	0.007494	0.118006	-0.30756	3.801349	-0.31467	0.042876	-0.00198	0.144042	1.89E-06	-1.00E-05	-0.00015	0.011696	0.005426	0.054114
0.11492	-0.00511	0.002938	-0.00025	-0.01416	0.007511	0.118207	-0.2551	3.768172	-0.32435	0.042841	-0.00193	0.144069	1.37E-06	-1.10E-05	-0.00015	0.011602	0.005452	0.054209
0.117867	-0.0054	0.003057	-0.00023	-0.00927	0.00751	0.118399	-0.20281	3.752556	-0.33613	0.042789	-0.00189	0.144098	3.70E-07	-1.20E-05	-0.00016	0.011557	0.005512	0.054561
0.120813	-0.00583	0.003253	-0.0002	-0.00428	0.007489	0.118569	-0.15244	3.752334	-0.35047	0.042722	-0.00186	0.14413	-1.20E-06	-1.30E-05	-0.00017	0.011565	0.005617	0.055114
0.12376	-0.00642	0.003542	-0.00015	0.000797	0.007446	0.1187	-0.1024	3.76603	-0.36842	0.042641	-0.00184	0.144165	-3.60E-06	-1.40E-05	-0.00018	0.011637	0.005781	0.055859
0.126707	-0.00723	0.003949	-7.60E-05	0.005949	0.00738	0.118778	-0.05659	3.791844	-0.38969	0.042548	-0.00182	0.144203	-7.00E-06	-1.70E-05	-0.0002	0.01177	0.006005	0.056725
0.129653	-0.0083	0.004502	4.64E-05	0.011171	0.007291	0.118785	-0.01269	3.828847	-0.41429	0.042443	-0.00181	0.144244	-1.20E-05	-2.00E-05	-0.00022	0.011968	0.006285	0.05772
0.1326	-0.00973	0.005238	0.000237	0.016454	0.007178	0.118705	0.028714	3.875805	-0.44083	0.042327	-0.00181	0.14429	-1.90E-05	-2.40E-05	-0.00025	0.012219	0.006599	0.058816
0.135547	-0.01157	0.0062	0.000527	0.02179	0.007043	0.118521	0.065216	3.93122	-0.46738	0.042203	-0.00182	0.144338	-2.90E-05	-3.00E-05	-0.00029	0.012511	0.006922	0.059967
0.138493	-0.01391	0.007433	0.000956	0.027173	0.006888	0.118218	0.098298	3.994145	-0.49344	0.042071	-0.00183	0.144391	-4.30E-05	-3.70E-05	-0.00034	0.012845	0.007241	0.06117
0.14144	-0.01682	0.008972	0.00157	0.032595	0.006718	0.117782	0.128588	4.063932	-0.51909	0.041933	-0.00184	0.144446	-6.20E-05	-4.70E-05	-0.00039	0.01323	0.007555	0.062423
0.144387	-0.02031	0.010825	0.002412	0.038047	0.006538	0.117204	0.151221	4.138784	-0.54341	0.041791	-0.00186	0.144506	-8.60E-05	-6.00E-05	-0.00045	0.013663	0.007858	0.063652
0.147333	-0.02427	0.012951	0.003509	0.043521	0.006355	0.116477	0.171101	4.219385	-0.56933	0.041647	-0.00188	0.144569	-0.00011	-7.40E-05	-0.00052	0.014183	0.008184	0.064914
0.15028	-0.02845	0.015225	0.004854	0.049006	0.006176	0.115598	0.183583	4.304277	-0.59534	0.041502	-0.00191	0.144635	-0.00015	-9.00E-05	-0.00058	0.01478	0.008519	0.066147
0.153227	-0.03242	0.017428	0.006371	0.054488	0.006009	0.114565	0.1929	4.394585	-0.6244	0.041358	-0.00193	0.144707	-0.00018	-0.00011	-0.00062	0.015487	0.008897	0.067405
0.156173	-0.03558	0.019249	0.007913	0.05995	0.005864	0.113379	0.198011	4.489054	-0.65419	0.041216	-0.00196	0.144783	-0.00021	-0.00012	-0.00065	0.016287	0.009288	0.068661
0.15912	-0.0373	0.020351	0.009261	0.065372	0.005749	0.112041	0.201399	4.587581	-0.68521	0.041078	-0.002	0.144865	-0.00023	-0.00013	-0.00064	0.017186	0.009691	0.069936
0.162067	-0.03708	0.020455	0.010172	0.070733	0.00567	0.110557	0.205896	4.689984	-0.71745	0.040945	-0.00203	0.144953	-0.00024	-0.00013	-0.0006	0.018184	0.010101	0.071248
0.165013	-0.03478	0.019443	0.010454	0.076009	0.005634	0.108932	0.211313	4.794352	-0.74826	0.040818	-0.00206	0.145046	-0.00023	-0.00013	-0.00053	0.019252	0.010477	0.072568
0.16796	-0.03068	0.017426	0.010034	0.081175	0.005645	0.107175	0.22021	4.901677	-0.78076	0.040696	-0.0021	0.145145	-0.00021	-0.00011	-0.00044	0.020413	0.010859	0.07393
0.170907	-0.02543	0.014719	0.009005	0.086206	0.005704	0.105295	0.229969	5.009243	-0.81214	0.040582	-0.00214	0.14525	-0.00018	-9.30E-05	-0.00035	0.021633	0.011211	0.075275
0.173853	-0.01989	0.01177	0.007601	0.091075	0.00581	0.103303	0.239768	5.114424	-0.84246	0.040475	-0.00218	0.14536	-0.00014	-7.30E-05	-0.00025	0.022895	0.011538	0.076563
0.1768	-0.01484	0.009014	0.006111	0.095753	0.005961	0.101213	0.247935	5.212724	-0.87104	0.040376	-0.00221	0.145475	-0.00011	-5.50E-05	-0.00018	0.024167	0.011838	0.077721
0.179747	-0.01078	0.006753	0.004786	0.100209	0.006149	0.099039	0.254492	5.298955	-0.89621	0.040286	-0.00225	0.145594	-7.90E-05	-4.00E-05	-0.00012	0.025407	0.012087	0.078682
0.182693	-0.00786	0.00511	0.003772	0.10441	0.006364	0.096798	0.259201	5.374936	-0.91616	0.040206	-0.00229	0.145717	-5.90E-05	-2.90E-05	-8.30E-05	0.026594	0.012265	0.079479
0.18564	-0.00597	0.004059	0.003111	0.108318	0.006589	0.094509	0.26334	5.437701	-0.93072	0.040137	-0.00232	0.145842	-4.60E-05	-2.30E-05	-5.80E-05	0.0277	0.012367	0.080089
0.188587	-0.00488	0.003499	0.002777	0.111897	0.006806	0.092195	0.266408	5.477774	-0.93573	0.040079	-0.00235	0.145967	-3.90E-05	-1.90E-05	-4.40E-05	0.028645	0.012338	0.080383
0.191533	-0.00435	0.003337	0.002738	0.115108	0.006994	0.089884	0.268771	5.496689	-0.93453	0.040032	-0.00237	0.146092	-3.60E-05	-1.90E-05	-3.50E-05	0.029442	0.012229	0.080396
0.19448	-0.00425	0.003538	0.002999	0.117914	0.007125	0.087604	0.269103	5.494006	-0.92482	0.039998	-0.00239	0.146215	-3.70E-05	-2.00E-05	-2.90E-05	0.03006	0.012015	0.080124
0.197427	-0.00452	0.004181	0.003663	0.12028	0.007175	0.085391	0.268655	5.470809	-0.90822	0.039976	-0.00241	0.146334	-4.30E-05	-2.60E-05	-2.40E-05	0.030503	0.011717	0.0796
0.200373	-0.00519	0.00553	0.005028	0.122172	0.007117	0.083281	0.266147	5.425333	-0.88486	0.039969	-0.00242	0.146448	-5.50E-05	-3.80E-05	-1.60E-05	0.030758	0.011343	0.078795
0.20332	-0.0063	0.008254	0.007834	0.123565	0.006926	0.081314	0.264818	5.359508	-0.8555	0.039977	-0.00242	0.146555	-8.10E-05	-6.50E-05	3.61E-06	0.030831	0.010889	0.077764
0.206267	-0.00751	0.013981	0.013921	0.124443	0.006584	0.079531	0.264135	5.271905	-0.81955	0.039999	-0.00241	0.146653	-0.00013	-0.00013	6.24E-05	0.030711	0.010351	0.076481
0.209213	-0.00591	0.02684	0.027665	0.124805	0.006083	0.077979	0.266368	5.165081	-0.77771	0.040037	-0.0024	0.146742	-0.00025	-0.00032	0.00026	0.030411	0.009724	0.074997
0.21216	0.012976	0.057603	0.056097	0.124671	0.005424	0.076712	0.273124	5.039243	-0.72943	0.04009	-0.00238	0.146818	-0.00041	-0.00083	0.000947	0.029931	0.008991	0.073322
0.215107	0.092597	0.133322	0.092081	0.124098	0.004625	0.075794	0.286085	4.888378	-0.67994	0.040158	-0.00236	0.146882	-0.00027	-0.00191	0.003043	0.029278	0.008214	0.071376
0.218053	0.283093	0.302731	0.081333	0.123232	0.003734	0.075291	0.304864	4.707576	-0.64358	0.040238	-0.00232	0.146933	0.001336	-0.00331	0.007667	0.028533	0.007596	0.06908
0.221	0.52558	0.574893	-0.08727	0.122386	0.002861	0.075201	0.306197	4.502259	-0.6654	0.040331	-0.00228	0.146976	0.005778	-0.00317	0.013905	0.028082	0.007893	0.066329
0.223947	0.090379	0.799986	-0.18735	0.121942	0.002141	0.075331	0.291829	4.316758	-0.60618	0.040441	-0.00222	0.147009	0.008788	0.001626	0.011181	0.027103	0.007119	0.063743
0.226893	0.000455	1.074577	-0.19127	0.121827	0.001563	0.075477	0.288811	4.173882	-0.54976	0.04057	-0.00217	0.147026	0.011006	0.002406	0.013546	0.026341	0.006324	0.061848
0.22984	-0.04585	1.342283	-0.16466	0.121762	0.001043	0.075601	0.288874	4.012241	-0.50731	0.040721	-0.00211	0.147025	0.012821	0.00245	0.016405	0.025578	0.005707	0.0597
0.232787	-0.12877	1.593382	-0.10263	0.121727	0.000577	0.075701	0.291739	3.832447	-0.47122	0.040892	-0.00205	0.147009	0.01413	0.002351	0.018764	0.024764	0.00516	0.057301
0.235733	-0.21649	1.87414	-0.0444	0.121723	0.000162	0.075777	0.296227	3.640165	-0.43027	0.041086	-0.00198	0.146977	0.015713	0.002326	0.021571	0.023819	0.004529	0.054716
0.23868	-0.31021	2.219602	0.014766	0.121744	-0.00021	0.075835	0.300921	3.447128	-0.3789	0.041302	-0.0019	0.146928	0.017768	0.002315	0.025268	0.022733	0.003742	0.052097
0.241627	-0.40611	2.625936	0.072921	0.121785	-0.00053	0.075877	0.304519	3.257869	-0.31857	0.041542	-0.00183	0.146858	0.020236	0.0023	0.029855	0.021517	0.002828	0.04949
0.244573	-0.50086	3.058852	0.130752	0.121843	-0.00081	0.075906	0.30534	3.072288	-0.25198	0.041808	-0.00174	0.146766	0.022792	0.002239	0.034931	0.020169	0.00184	0.046871
0.24752	-0.59199	3.483296	0.185447	0.121919	-0.00106	0.07592	0.300522	2.888705	-0.18197	0.0421	-0.00166	0.146649	0.025159	0.002143	0.040065	0.018687	0.000839	0.044176
0.250467	-0.67358	3.87813	0.238095	0.122014	-0.00128	0.075921	0.288655	2.707772	-0.11307	0.042419	-0.00157	0.146506	0.027161	0.001954	0.045014	0.017107	-9.60E-05	0.041385
0.253413	-0.74577	4.236376	0.291719	0.122127	-0.00147	0.075907	0.269735	2.524327	-0.04666	0.042767	-0.00147	0.146336	0.02874	0.00164	0.049658	0.015406	-0.00094	0.038415
0.25636	-0.80879	4.557849	0.348449	0.122261	-0.00163	0.075876	0.246259	2.331186	0.01761	0.043143	-0.00138	0.146138	0.029906	0.001181	0.053963	0.013529	-0.0017	0.035197
0.259307	-0.86171	4.84243	0.410238	0.122413	-0.00178	0.075829	0.220702	2.118136	0.080972	0.043545	-0.00127	0.145912	0.030679	0.000554	0.057902	0.011392	-0.0024	0.031639
0.262253	-0.90616	5.086683	0.478195	0.122584	-0.00191	0.075765	0.193365	1.870183	0.143901	0.043971	-0.00115	0.145654	0.031065	-0.00024	0.061389	0.008896	-0.00304	0.027577
0.2652	-0.93759	5.276663	0.550404	0.122769	-0.00202	0.075686	0.161731	1.569477	0.202275	0.044416	-0.00101	0.145362	0.031024	-0.00119	0.064236	0.006008	-0.00356	0.022793
0.268147	-0.95713	5.394761	0.634306	0.122964	-0.00211	0.075592	0.116223	1.194371	0.249711	0.044876	-0.00083	0.145024	0.030427	-0.00238	0.066168	0.002734	-0.0038	0.016923
0.271093	-0.93928	5.377693	1.063036	0.123162	-0.00219	0.075466	0.033435	0.739849	0.194109	0.045356	-0.00059	0.144645	0.026519	-0.00851	0.066472	0.000802	-0.00254	0.009557
0.27404	-0.92429	5.51982	1.100692	0.123367	-0.00225	0.075308	-0.00752	-0.01087	0.007073	0.045565	-0.0002	0.144604	0.026397	-0.00932	0.068889	-0.0002	-3.80E-05	-0.00027
0.276987	-0.90967	5.710796	1.04538	0.123585	-0.00231	0.075145	-5.10E-06	-7.20E-06	5.25E-06	0.045376	0.000377	0.14506	0.027185	-0.00885	0.071986	-1.50E-07	-3.00E-08	-1.90E-07
0.279933	-0.88905	5.877638	0.993316	0.12381	-0.00237	0.074983	-2.00E-08	-2.00E-08	2.00E-08	0.045054	0.001068	0.145713	0.027766	-0.00844	0.074798	0	0	0
0.28288	-0.86115	6.004357	0.948532	0.124036	-0.00243	0.074825	0	0	0	0.04476	0.001824	0.146412	0.028052	-0.00816	0.077095	0	0	0
0.285827	-0.82902	6.089864	0.911203	0.12426	-0.00248	0.07467	0	0	0	0.044604	0.002606	0.147053	0.028063	-0.00797	0.078824	0	0	0
0.288773	-0.79469	6.138437	0.881358	0.12448	-0.00252	0.074519	0	0	0	0.044651	0.003382	0.147574	0.027842	-0.00788	0.080017	0	0	0
0.29172	-0.75889	6.155773	0.857971	0.124692	-0.00256	0.074373	0	0	0	0.044935	0.00413	0.147942	0.027442	-0.00787	0.080746	0	0	0
0.294667	-0.72454	6.14698	0.839539	0.124896	-0.00259	0.074231	0	-3.00E-08	3.00E-08	0.045467	0.004837	0.148149	0.026909	-0.0079	0.081059	0	0	0
0.297613	-0.69099	6.115713	0.823188	0.12509	-0.00261	0.074093	2.00E-07	-4.30E-07	2.10E-07	0.046245	0.005494	0.148197	0.026291	-0.00793	0.081013	-1.00E-08	0	0
0.30056	-0.65859	6.065913	0.806604	0.125275	-0.00263	0.07396	3.89E-06	-4.50E-06	1.11E-06	0.047259	0.006102	0.148096	0.025632	-0.00794	0.080665	-5.00E-08	-3.00E-08	9.00E-08
0.303506	-0.62964	6.002191	0.789536	0.125449	-0.00263	0.073831	2.69E-05	-2.90E-05	5.20E-07	0.048495	0.006662	0.147858	0.024962	-0.00791	0.080065	-1.40E-07	-1.20E-07	6.50E-07
0.306453	-0.60077	5.925462	0.770242	0.125612	-0.00263	0.073708	1.22E-05	-1.30E-05	-1.40E-06	0.049939	0.007177	0.147494	0.024302	-0.00784	0.079259	-1.00E-08	-4.00E-08	3.10E-07
0.3094	-0.57396	5.84093	0.75066	0.125763	-0.00263	0.073591	-0.00016	0.000158	3.18E-05	0.051576	0.007653	0.147013	0.023662	-0.00774	0.078308	-4.20E-07	4.40E-07	-4.30E-06
0.312346	-0.54961	5.752291	0.731872	0.125904	-0.00262	0.07348	-0.00022	0.000212	5.65E-05	0.053392	0.008095	0.146421	0.023051	-0.00763	0.077265	-1.10E-06	5.10E-07	-6.10E-06
0.315293	-0.52672	5.659922	0.713489	0.126032	-0.0026	0.073374	-0.00021	0.000196	6.24E-05	0.055375	0.00851	0.145725	0.022473	-0.00751	0.076147	-1.40E-06	4.20E-07	-6.00E-06
0.31824	-0.50597	5.565926	0.696607	0.12615	-0.00258	0.073274	-0.00017	0.000161	5.86E-05	0.057515	0.008901	0.144929	0.021926	-0.00739	0.074981	-1.50E-06	3.20E-07	-5.20E-06
0.321186	-0.4863	5.470349	0.680409	0.126256	-0.00256	0.07318	-0.00014	0.000125	5.05E-05	0.0598	0.009275	0.144036	0.021417	-0.00727	0.073779	-1.30E-06	2.30E-07	-4.20E-06
0.324133	-0.46732	5.375425	0.664916	0.12635	-0.00253	0.073092	-0.00011	9.34E-05	4.14E-05	0.062221	0.009635	0.143049	0.020953	-0.00716	0.072579	-1.20E-06	1.60E-07	-3.30E-06
0.32708	-0.44936	5.285048	0.650942	0.126434	-0.00251	0.07301	-8.00E-05	6.84E-05	3.27E-05	0.064765	0.009985	0.141974	0.020543	-0.00705	0.071434	-9.40E-07	1.10E-07	-2.50E-06
0.330026	-0.4303	5.199848	0.636792	0.126506	-0.00248	0.072933	-5.80E-05	4.91E-05	2.51E-05	0.067419	0.010329	0.140812	0.020204	-0.00695	0.070377	-7.50E-07	7.00E-08	-1.90E-06
0.332973	-0.41082	5.123876	0.623883	0.126568	-0.00245	0.072862	-4.20E-05	3.47E-05	1.89E-05	0.070172	0.010669	0.139569	0.019938	-0.00686	0.069458	-5.80E-07	5.00E-08	-1.40E-06
0.33592	-0.38898	5.057087	0.610667	0.126618	-0.00242	0.072796	-3.00E-05	2.42E-05	1.40E-05	0.073008	0.011009	0.138247	0.019758	-0.00678	0.068697	-4.30E-07	3.00E-08	-9.80E-07
0.338866	-0.36496	5.000986	0.597595	0.126658	-0.00239	0.072735	-2.10E-05	1.68E-05	1.02E-05	0.075914	0.011348	0.136851	0.019662	-0.0067	0.068113	-3.20E-07	2.00E-08	-7.00E-07
0.341813	-0.34097	4.954948	0.585441	0.126688	-0.00236	0.07268	-1.50E-05	1.16E-05	7.42E-06	0.078876	0.011688	0.135385	0.019636	-0.00664	0.067674	-2.40E-07	1.00E-08	-4.90E-07
0.34476	-0.31454	4.916675	0.572353	0.126707	-0.00234	0.07263	-1.00E-05	8.05E-06	5.38E-06	0.08188	0.012029	0.133851	0.019683	-0.00658	0.06737	-1.70E-07	1.00E-08	-3.50E-07
0.347706	-0.28854	4.884735	0.559667	0.126717	-0.00232	0.072584	-7.20E-06	5.62E-06	3.92E-06	0.084916	0.012369	0.132253	0.019779	-0.00653	0.067151	-1.30E-07	1.00E-08	-2.40E-07
0.350653	-0.26256	4.858217	0.54709	0.126717	-0.0023	0.072544	-5.10E-06	3.97E-06	2.88E-06	0.087972	0.012707	0.130595	0.019919	-0.00647	0.067006	-1.00E-07	0	-1.70E-07
0.3536	-0.23656	4.836898	0.534765	0.126708	-0.00228	0.072508	-3.70E-06	2.85E-06	2.15E-06	0.09104	0.013041	0.128881	0.020097	-0.00642	0.066932	-7.00E-08	0	-1.20E-07
0.356546	-0.21016	4.821772	0.522932	0.126691	-0.00226	0.072477	-2.70E-06	2.08E-06	1.62E-06	0.094111	0.01337	0.127112	0.020313	-0.00637	0.066944	-5.00E-08	0	-9.00E-08
0.359493	-0.18295	4.813699	0.51163	0.126666	-0.00225	0.07245	-2.00E-06	1.55E-06	1.25E-06	0.097181	0.01369	0.125293	0.02057	-0.00635	0.067058	-4.00E-08	0	-7.00E-08
0.36244	-0.15337	4.813615	0.500588	0.126634	-0.00224	0.072426	-1.50E-06	1.18E-06	9.80E-07	0.100245	0.013999	0.12343	0.020872	-0.00633	0.067301	-3.00E-08	0	-5.00E-08
0.365386	-0.12393	4.820105	0.490642	0.126594	-0.00223	0.072406	-1.20E-06	9.30E-07	7.90E-07	0.1033	0.014294	0.121526	0.021204	-0.00634	0.067626	-3.00E-08	0	-4.00E-08
0.368333	-0.09056	4.832965	0.480655	0.126547	-0.00223	0.072388	-9.70E-07	7.40E-07	6.40E-07	0.106346	0.014573	0.119588	0.021572	-0.00637	0.068068	-2.00E-08	0	-3.00E-08
0.37128	-0.05666	4.84942	0.471349	0.126494	-0.00222	0.072374	-8.10E-07	6.10E-07	5.40E-07	0.109383	0.014832	0.117622	0.021953	-0.00641	0.068553	-2.00E-08	0	-3.00E-08
0.374226	-0.02121	4.86821	0.462811	0.126435	-0.00222	0.072361	-6.90E-07	5.20E-07	4.60E-07	0.112414	0.015067	0.115637	0.022338	-0.00647	0.069074	-2.00E-08	0	-2.00E-08
0.377173	0.016235	4.888828	0.454919	0.126371	-0.00222	0.072351	-6.10E-07	4.60E-07	4.10E-07	0.115444	0.015275	0.113641	0.022723	-0.00655	0.069625	-1.00E-08	0	-2.00E-08
0.38012	0.052647	4.910264	0.448738	0.1263	-0.00223	0.072343	-5.60E-07	4.20E-07	3.70E-07	0.118475	0.015453	0.111642	0.023089	-0.00666	0.070165	-1.00E-08	0	-2.00E-08
0.383066	0.092956	4.934258	0.443635	0.126225	-0.00223	0.072336	-5.30E-07	4.00E-07	3.50E-07	0.121513	0.015596	0.10965	0.023449	-0.0068	0.070764	-1.00E-08	0	-2.00E-08
0.386013	0.134749	4.960257	0.439852	0.126145	-0.00224	0.07233	-5.30E-07	3.90E-07	3.50E-07	0.124562	0.0157	0.107675	0.023794	-0.00698	0.071394	-1.00E-08	0	-2.00E-08
0.38896	0.179164	4.988021	0.436634	0.126059	-0.00224	0.072325	-5.50E-07	4.10E-07	3.50E-07	0.127627	0.015761	0.105727	0.024126	-0.00717	0.07206	-1.00E-08	0	-2.00E-08
0.391906	0.226712	5.016717	0.433579	0.125969	-0.00225	0.072322	-6.10E-07	4.50E-07	3.80E-07	0.130714	0.015776	0.103817	0.024437	-0.00739	0.072759	-1.00E-08	0	-2.00E-08
0.394853	0.276167	5.044883	0.430265	0.125875	-0.00226	0.072319	-7.00E-07	5.10E-07	4.20E-07	0.133828	0.01574	0.101953	0.024717	-0.00762	0.07346	-1.00E-08	0	-2.00E-08
0.3978	0.327517	5.070964	0.426337	0.125775	-0.00227	0.072317	-8.60E-07	6.20E-07	4.90E-07	0.136975	0.015651	0.100144	0.024953	-0.00785	0.074144	-1.00E-08	0	-2.00E-08
0.400746	0.378554	5.093547	0.421928	0.125672	-0.00228	0.072315	-1.10E-06	8.00E-07	6.00E-07	0.140161	0.015506	0.0984	0.02513	-0.00806	0.074777	-2.00E-08	0	-3.00E-08
0.403693	0.426749	5.111877	0.417334	0.125564	-0.00229	0.072315	-1.50E-06	1.08E-06	7.80E-07	0.143391	0.015304	0.096726	0.025231	-0.00826	0.075334	-2.00E-08	0	-4.00E-08
0.40664	0.474639	5.127573	0.413182	0.125452	-0.00229	0.072314	-2.20E-06	1.55E-06	1.05E-06	0.146668	0.015046	0.095128	0.025255	-0.00845	0.075861	-2.00E-08	0	-6.00E-08
0.409586	0.518614	5.141893	0.410061	0.125337	-0.0023	0.072314	-3.40E-06	2.34E-06	1.50E-06	0.149997	0.014733	0.093611	0.025197	-0.00863	0.076352	-3.00E-08	1.00E-08	-8.00E-08
0.412533	0.561477	5.15726	0.408293	0.12522	-0.00231	0.072313	-5.30E-06	3.69E-06	2.21E-06	0.153378	0.014368	0.092177	0.025062	-0.00881	0.076869	-4.00E-08	1.00E-08	-1.20E-07
0.41548	0.601155	5.175071	0.408058	0.125101	-0.00232	0.072311	-8.80E-06	6.07E-06	3.38E-06	0.156811	0.013959	0.090829	0.024851	-0.00899	0.07742	-6.00E-08	2.00E-08	-2.00E-07
0.418426	0.636766	5.195256	0.409095	0.124981	-0.00232	0.072306	-1.50E-05	1.03E-05	5.30E-06	0.160294	0.01351	0.089568	0.024562	-0.00915	0.078	-9.00E-08	3.00E-08	-3.20E-07
0.421373	0.669748	5.218352	0.411394	0.124861	-0.00233	0.072299	-2.60E-05	1.77E-05	8.46E-06	0.163824	0.013033	0.088395	0.024195	-0.0093	0.078631	-1.30E-07	6.00E-08	-5.30E-07
0.42432	0.699316	5.242909	0.414582	0.124741	-0.00234	0.072288	-4.50E-05	3.08E-05	1.36E-05	0.167397	0.012535	0.08731	0.023742	-0.00944	0.079289	-1.80E-07	1.20E-07	-8.90E-07
0.427266	0.724632	5.267532	0.418538	0.124623	-0.00235	0.072274	-7.90E-05	5.33E-05	2.16E-05	0.17101	0.01203	0.086311	0.023198	-0.00954	0.079948	-2.50E-07	2.20E-07	-1.50E-06
0.430213	0.746905	5.291832	0.423496	0.124507	-0.00235	0.072254	-0.00013	9.06E-05	3.37E-05	0.174656	0.011528	0.085396	0.022562	-0.00964	0.080613	-3.30E-07	3.90E-07	-2.40E-06
0.43316	0.765671	5.315464	0.429761	0.124393	-0.00236	0.072229	-0.00022	0.000149	5.11E-05	0.178331	0.011042	0.084564	0.021835	-0.00972	0.081274	-4.00E-07	6.70E-07	-3.70E-06
0.436106	0.781881	5.338695	0.437652	0.124284	-0.00237	0.072198	-0.00035	0.000235	7.41E-05	0.18203	0.010582	0.083813	0.021022	-0.0098	0.081939	-4.50E-07	1.08E-06	-5.60E-06
0.439053	0.795728	5.36153	0.447437	0.124178	-0.00238	0.07216	-0.00052	0.000351	0.000102	0.185749	0.010159	0.083141	0.020131	-0.00988	0.082607	-4.30E-07	1.63E-06	-7.90E-06
0.442	0.807724	5.38285	0.458433	0.124077	-0.00239	0.072116	-0.00073	0.000491	0.00013	0.189481	0.009784	0.082549	0.019173	-0.00997	0.083262	-3.20E-07	2.31E-06	-1.00E-05
0.444946	0.818683	5.403338	0.470597	0.123982	-0.0024	0.072064	-0.00095	0.00064	0.000154	0.193223	0.009463	0.082039	0.018162	-0.01006	0.083917	-8.00E-08	3.01E-06	-1.30E-05
0.447893	0.828743	5.421625	0.482489	0.123892	-0.0024	0.072005	-0.00115	0.000771	0.000166	0.196969	0.009204	0.081613	0.017115	-0.01014	0.084548	2.70E-07	3.63E-06	-1.50E-05
0.45084	0.838178	5.438083	0.493453	0.123808	-0.00241	0.071939	-0.00127	0.000857	0.000162	0.200713	0.009009	0.081277	0.016054	-0.0102	0.08516	6.80E-07	4.02E-06	-1.60E-05
0.453786	0.846977	5.451662	0.502646	0.123732	-0.00242	0.071866	-0.0013	0.000877	0.000143	0.204448	0.008882	0.081034	0.014993	-0.01023	0.085736	1.05E-06	4.09E-06	-1.60E-05
0.456733	0.855109	5.461792	0.509676	0.123663	-0.00243	0.071788	-0.00123	0.000828	0.000112	0.208164	0.008821	0.080889	0.013949	-0.01023	0.086264	1.30E-06	3.83E-06	-1.40E-05
0.45968	0.862655	5.468162	0.514551	0.123601	-0.00243	0.071705	-0.00107	0.000727	7.69E-05	0.21185	0.008825	0.080846	0.012935	-0.0102	0.086738	1.39E-06	3.32E-06	-1.20E-05
0.462626	0.869275	5.469584	0.517686	0.123549	-0.00244	0.071617	-0.00088	0.000598	4.54E-05	0.215491	0.008887	0.080906	0.011956	-0.01015	0.087138	1.33E-06	2.67E-06	-9.50E-06
0.465573	0.874848	5.465158	0.519246	0.123505	-0.00244	0.071525	-0.00068	0.000469	2.12E-05	0.219072	0.009001	0.08107	0.011021	-0.01007	0.087449	1.18E-06	2.04E-06	-7.20E-06
0.46852	0.878855	5.453408	0.519223	0.123471	-0.00244	0.071431	-0.00052	0.000358	4.94E-06	0.222575	0.009156	0.081338	0.010136	-0.00998	0.087645	0.000001	1.51E-06	-5.30E-06
0.471466	0.88118	5.432673	0.517446	0.123446	-0.00244	0.071335	-0.00039	0.000274	-5.10E-06	0.225977	0.009342	0.081707	0.009305	-0.00986	0.087697	8.40E-07	1.11E-06	-3.90E-06
0.474413	0.881426	5.400598	0.513705	0.123432	-0.00244	0.071238	-0.0003	0.000216	-1.10E-05	0.229255	0.009542	0.082172	0.008529	-0.00972	0.087567	7.10E-07	8.40E-07	-2.90E-06
0.47736	0.879522	5.355002	0.507682	0.123428	-0.00244	0.071141	-0.00025	0.00018	-1.50E-05	0.232385	0.009743	0.082727	0.007812	-0.00955	0.087219	6.40E-07	6.80E-07	-2.30E-06
0.480306	0.875513	5.295908	0.500001	0.123434	-0.00243	0.071044	-0.00021	0.000162	-1.90E-05	0.235338	0.009926	0.08336	0.00715	-0.00936	0.086649	6.20E-07	5.90E-07	-1.90E-06
0.483253	0.868517	5.219459	0.48997	0.123451	-0.00242	0.070948	-0.0002	0.000158	-2.50E-05	0.238088	0.010074	0.08406	0.006541	-0.00914	0.085789	6.50E-07	5.60E-07	-1.70E-06
0.4862	0.8588	5.127284	0.478437	0.123477	-0.0024	0.070853	-0.00021	0.000168	-3.30E-05	0.240605	0.010167	0.084811	0.005981	-0.0089	0.084661	7.50E-07	6.00E-07	-1.70E-06
0.489146	0.845812	5.017281	0.465228	0.123514	-0.00238	0.07076	-0.00023	0.000196	-4.70E-05	0.24286	0.010187	0.085599	0.005463	-0.00864	0.083222	9.70E-07	7.30E-07	-1.70E-06
0.492093	0.829614	4.888845	0.450586	0.123559	-0.00235	0.070669	-0.00028	0.000254	-7.50E-05	0.244823	0.010114	0.086405	0.00498	-0.00835	0.08146	1.43E-06	1.05E-06	-1.80E-06
0.49504	0.81164	4.743973	0.43488	0.123614	-0.00232	0.070581	-0.00037	0.000366	-0.00013	0.246468	0.009932	0.087213	0.004526	-0.00805	0.07941	2.43E-06	1.79E-06	-1.80E-06
0.497986	0.790677	4.577214	0.417777	0.123677	-0.00228	0.070494	-0.00053	0.000594	-0.00028	0.247768	0.009626	0.088008	0.004091	-0.00773	0.076977	4.94E-06	3.74E-06	-1.40E-06
0.500933	0.76833	4.39108	0.399929	0.123746	-0.00223	0.070411	-0.00076	0.00109	-0.0007	0.248701	0.009187	0.088773	0.003666	-0.0074	0.074208	1.21E-05	9.65E-06	1.77E-06
0.50388	0.745059	4.185625	0.381733	0.123823	-0.00218	0.070329	-0.00067	0.002249	-0.00193	0.249255	0.008611	0.089498	0.003242	-0.00706	0.071108	3.31E-05	2.82E-05	2.15E-05
0.506826	0.720571	3.959274	0.363153	0.123904	-0.00212	0.07025	0.001608	0.005148	-0.00439	0.249429	0.007905	0.090171	0.002814	-0.00672	0.06765	7.20E-05	6.86E-05	0.000107
0.509773	0.69677	3.713931	0.344814	0.123988	-0.00204	0.070172	0.008615	0.0127	-0.0083	0.249244	0.007085	0.090782	0.002374	-0.00638	0.063885	0.000125	0.000139	0.000342
0.51272	0.673246	3.450543	0.326834	0.124073	-0.00196	0.070096	0.026927	0.032203	-0.01622	0.24875	0.006185	0.09132	0.00192	-0.00604	0.059826	0.000222	0.000287	0.000938
0.515666	0.650959	3.176932	0.309757	0.124157	-0.00187	0.070021	0.070653	0.078355	-0.03184	0.248051	0.005255	0.091769	0.001458	-0.00572	0.05561	0.000393	0.000588	0.002321
0.518613	0.631036	2.906682	0.293973	0.124238	-0.00176	0.069947	0.15082	0.167046	-0.0559	0.247311	0.004364	0.092104	0.001003	-0.00542	0.051459	0.000622	0.001061	0.004849
0.52156	0.575469	2.660199	0.280745	0.124318	-0.00165	0.069873	0.197236	0.280037	-0.0645	0.246773	0.003602	0.092288	0.000572	-0.0051	0.047199	0.00059	0.001233	0.007155
0.524506	0.518864	2.445129	0.258508	0.124403	-0.00153	0.0698	0.130779	0.422024	-0.02594	0.24651	0.002979	0.09233	0.000326	-0.00465	0.043354	-0.00011	0.000542	0.008264
0.527453	0.462155	2.238938	0.227411	0.124497	-0.0014	0.06973	0.078698	0.603807	-0.01065	0.246393	0.002432	0.092298	0.00024	-0.00407	0.039597	-0.00043	0.000236	0.010254
0.5304	0.404856	2.043419	0.193246	0.124603	-0.00128	0.069665	0.027107	0.823347	-0.00914	0.246343	0.001923	0.092245	0.000249	-0.00345	0.035951	-0.00049	0.000159	0.012883
0.533346	0.347678	1.860686	0.160558	0.124722	-0.00115	0.069607	-0.03484	1.071636	-0.00675	0.246334	0.001439	0.092184	0.000294	-0.00286	0.032456	-0.00046	8.49E-05	0.015873
0.536293	0.289924	1.691033	0.130176	0.124856	-0.00102	0.069556	-0.10078	1.346808	-0.01875	0.246355	0.000971	0.092122	0.000361	-0.0023	0.029105	-0.00014	0.000258	0.019284
0.53924	0.235411	1.535821	0.101249	0.12501	-0.00089	0.069513	-0.19786	1.66247	-0.02284	0.246402	0.000515	0.092063	0.000464	-0.00178	0.025977	0.000225	0.000343	0.023008
0.542186	0.182564	1.398068	0.072013	0.125185	-0.00076	0.069479	-0.34208	2.07661	-0.02084	0.246477	7.15E-05	0.092006	0.000631	-0.00127	0.023092	0.000704	0.000395	0.027783
0.545133	0.131251	1.279165	0.041219	0.125386	-0.00063	0.069456	-0.53053	2.665062	-0.0188	0.246578	-0.00036	0.09195	0.000886	-0.00075	0.020467	0.001475	0.00054	0.034849
0.54808	0.083347	1.178019	0.008414	0.125617	-0.0005	0.069447	-0.7481	3.440497	-0.02402	0.246693	-0.00076	0.091898	0.001235	-0.00022	0.018118	0.002741	0.000907	0.04459
0.551026	0.039908	1.090278	-0.0258	0.125879	-0.00037	0.069454	-0.97525	4.317033	-0.03889	0.246814	-0.00113	0.091852	0.001663	0.000318	0.016001	0.00455	0.001532	0.055902
0.553973	0.004417	1.009895	-0.05832	0.126174	-0.00025	0.069481	-1.19906	5.170323	-0.06239	0.246938	-0.00147	0.091814	0.002108	0.000805	0.014097	0.00678	0.002381	0.066993
0.55692	-0.01929	0.931601	-0.08487	0.126498	-0.00013	0.069527	-1.3892	5.913977	-0.09235	0.247065	-0.00177	0.091783	0.002483	0.001183	0.012418	0.00923	0.003367	0.076794
0.559866	-0.03258	0.854317	-0.10203	0.126849	-3.00E-06	0.06959	-1.55866	6.524395	-0.12909	0.247199	-0.00203	0.09176	0.002714	0.00141	0.010939	0.011758	0.004486	0.084777
0.562813	-0.04177	0.779651	-0.10859	0.127222	0.000126	0.069665	-1.68493	6.998372	-0.16241	0.247343	-0.00225	0.091745	0.002767	0.001482	0.009577	0.014155	0.005521	0.091055
0.56576	-0.0428	0.708788	-0.11058	0.127614	0.000262	0.069749	-1.77633	7.349611	-0.19953	0.247499	-0.00244	0.091738	0.002747	0.001482	0.008438	0.016415	0.006566	0.095728
0.568706	-0.04264	0.634658	-0.10529	0.128023	0.000407	0.069838	-1.82774	7.584518	-0.22911	0.247668	-0.0026	0.091738	0.002587	0.001385	0.007299	0.018381	0.007418	0.098918
0.571653	-0.03777	0.562377	-0.09517	0.128445	0.000565	0.069929	-1.84201	7.709578	-0.25172	0.247849	-0.00273	0.091744	0.002332	0.001224	0.006307	0.020023	0.008071	0.100685
0.5746	-0.03405	0.496802	-0.08482	0.128877	0.000736	0.070018	-1.82716	7.749518	-0.26871	0.248042	-0.00283	0.091754	0.002077	0.001065	0.005407	0.021376	0.008554	0.101332
0.577546	-0.03491	0.44037	-0.07603	0.129324	0.000918	0.070106	-1.78818	7.717762	-0.27906	0.248246	-0.00291	0.091767	0.001859	0.000933	0.004548	0.022451	0.008855	0.101024
0.580493	-0.03838	0.39217	-0.07278	0.12979	0.001109	0.070195	-1.73373	7.642865	-0.28787	0.24846	-0.00297	0.091783	0.00177	0.000869	0.003751	0.023359	0.00907	0.100126
0.58344	-0.04141	0.350895	-0.073	0.130277	0.001304	0.070292	-1.67278	7.518796	-0.2938	0.248683	-0.00301	0.091801	0.001769	0.000846	0.003063	0.024072	0.009204	0.098484
0.586386	-0.06211	0.322193	-0.07419	0.1308	0.001499	0.0704	-1.59327	7.324826	-0.27385	0.248914	-0.00304	0.091819	0.001798	0.000833	0.002113	0.024326	0.008877	0.095901
0.589333	-0.12428	0.313549	-0.07419	0.131419	0.001679	0.070505	-1.47756	7.039148	-0.19982	0.249211	-0.00302	0.091853	0.001809	0.000807	0.000414	0.023803	0.007615	0.092214
