# Supplementary material for: Computational modelling of muscle fibre operating ranges in the hindlimb of a small ground bird (Eudromia elegans), with implications for modelling locomotion in extinct species
Source: PLoS Comput Biol. 2021 Apr 1;17(4):e1008843. doi: 10.1371/journal.pcbi.1008843 (PMC8016346; doi:10.1371/journal.pcbi.1008843)
Supplement: S1 Model File — (ZIP) [file pcbi.1008843.s006.zip › Tinamou_Walk_Kinematics.mot]

name C:\predictivesimulations_rvc\predictivesimulations_Tinamou\Results\PredSim_Tinamou_Tracking_v3\IK_v39_T4_N200_act1_expAct2_AD.mot
datacolumns 27
datarows 201
range 0.000000 0.589333
endheader
time	Pelvis_yaw	Pelvis_pitch	Pelvis_roll	Pelvis_tx	Pelvis_ty	Pelvis_tz	L_hip_extension	L_hip_abduction	L_hip_rotation	R_hip_extension	R_hip_abduction	R_hip_rotation	L_knee_extension	L_knee_abduction	L_knee_rotation	R_knee_extension	R_knee_abduction	R_knee_rotation	L_ankle_extension	L_ankle_abduction	L_ankle_rotation	R_ankle_extension	R_ankle_abduction	R_ankle_rotation	L_MTP_angle	R_MTP_angle
0.00000000	-166.77773701	16.38659028	0.13594952	-0.06106344	0.14870794	0.14786482	-28.41147515	16.31834445	1.70280915	-36.41670878	2.89632188	12.51635609	-84.08750777	-4.71307817	11.39794481	-39.28548486	-13.53177635	1.87617453	-28.26660978	-13.66056061	-5.80219407	-19.84011751	0.08718618	27.90345552	26.66507262	46.68857728
0.00294666	-166.73731266	16.17298367	0.03944022	-0.05946862	0.14837123	0.14775910	-28.39685248	16.32883599	2.06984743	-36.97001741	3.04287816	11.65469655	-84.53222979	-5.12362576	10.89974740	-41.05745038	-13.18011649	3.45178210	-28.49246298	-13.29131718	-5.76651855	-21.14651661	-0.81143274	25.96863897	29.07093377	45.71314970
0.00589333	-166.70788630	15.93289944	-0.06736623	-0.05786802	0.14804283	0.14765787	-28.43323281	16.33847191	2.43613620	-37.58909278	3.16081121	10.81297081	-85.08379536	-5.52249940	10.40433510	-42.59915654	-12.80200257	5.00856453	-28.86034993	-12.93236730	-5.73135818	-22.51357313	-1.72460266	24.03993609	31.41068391	44.76804094
0.00883999	-166.68684832	15.65637518	-0.19435648	-0.05625295	0.14773664	0.14756303	-28.51912742	16.34579484	2.79964107	-38.15202959	3.26809522	9.98943130	-85.72792993	-5.90295547	9.91723474	-43.95084602	-12.41475182	6.53806528	-29.36738493	-12.58605832	-5.69609971	-23.74251959	-2.63942730	22.13202049	33.69906224	43.92906523
0.01178666	-166.66627549	15.37239064	-0.34484313	-0.05461548	0.14744214	0.14747735	-28.63902999	16.34681780	3.15477879	-38.55142921	3.38785314	9.18359182	-86.45238656	-6.26213546	9.44666260	-45.23149802	-12.03785074	8.03066965	-29.95389327	-12.25073053	-5.65903757	-24.64611944	-3.53764463	20.26344215	35.96782777	43.25922925
0.01473332	-166.64908401	15.08769213	-0.51223296	-0.05296583	0.14715759	0.14739872	-28.78223617	16.33741526	3.49488724	-38.89507773	3.51618177	8.41241498	-87.22824532	-6.59886389	9.00290139	-46.35554026	-11.66228240	9.46601533	-30.58511418	-11.92393508	-5.61774440	-25.37919613	-4.41183983	18.44913067	38.24096309	42.74100942
0.01767999	-166.63533971	14.80532271	-0.68905261	-0.05130881	0.14688738	0.14732440	-28.94352545	16.31458441	3.81408003	-39.21062013	3.65602995	7.68727427	-88.03448094	-6.91222462	8.59577999	-47.39156865	-11.28519889	10.82677356	-31.23432878	-11.60412958	-5.57000388	-26.01340092	-5.25044775	16.70600157	40.53778148	42.36236678
0.02062666	-166.62525343	14.52800414	-0.86663960	-0.04965008	0.14663821	0.14725104	-29.11973785	16.27612221	4.10764254	-39.51863585	3.80857911	7.01884705	-88.85696516	-7.20197342	8.23446550	-48.39128742	-10.90344647	12.09637470	-31.88354339	-11.28997352	-5.51374486	-26.59890958	-6.04490586	15.05030417	42.87218618	42.11480403
0.02357332	-166.61889793	14.25913928	-1.03723130	-0.04799550	0.14641739	0.14717553	-29.30974196	16.22104210	4.37270687	-39.83125795	3.97403640	6.41588251	-89.68992819	-7.46836698	7.92629174	-49.38447714	-10.51515955	13.26095220	-32.52266612	-10.98091591	-5.44748721	-27.16165362	-6.78875583	13.49648244	45.25279427	41.99382435
0.02651998	-166.61617410	14.00228742	-1.19435882	-0.04635069	0.14623163	0.14709508	-29.51374083	16.14966994	4.60833895	-40.15279382	4.15224880	5.88466327	-90.53427493	-7.71232694	7.67650142	-50.38188165	-10.12034932	14.30998673	-33.14859507	-10.67712132	-5.37046616	-27.70709714	-7.47709200	12.05671630	47.68328168	41.99761875
0.02946665	-166.61678567	13.76088608	-1.33311549	-0.04472075	0.14608589	0.14700742	-29.73228384	16.06354114	4.81555977	-40.48236827	4.34280568	5.42888874	-91.39524224	-7.93559059	7.48806569	-51.38369095	-9.72065090	15.23677560	-33.76311650	-10.37928864	-5.28267583	-28.23058032	-8.10622939	10.74036037	50.16352222	42.12361034
0.03241331	-166.62025724	13.53872893	-1.44973118	-0.04311016	0.14598224	0.14691069	-29.96644617	15.96513601	4.99707347	-40.81654840	4.54498935	5.04976487	-92.28400700	-8.14078829	7.36177027	-52.38632428	-9.31859230	16.03837550	-34.37337497	-10.08837140	-5.18475358	-28.72394392	-8.67398686	9.55341437	52.68892662	42.36640212
0.03535998	-166.62603652	13.34046954	-1.54115223	-0.04152289	0.14591920	0.14680326	-30.21814608	15.85775570	5.15659395	-41.15145204	4.75762700	4.74640612	-93.22052080	-8.33153573	7.29651874	-53.38763473	-8.91689796	16.71501259	-34.99270508	-9.80534411	-5.07781525	-29.18032672	-9.17986645	8.49856663	55.24970565	42.71646292
0.03830665	-166.63376506	13.17218749	-1.60465832	-0.03996257	0.14589144	0.14668341	-30.48991101	15.74469691	5.29905183	-41.48368322	4.97870784	4.51633595	-94.23654474	-8.51147665	7.28919323	-54.38948524	-8.51783366	17.26951878	-35.64024581	-9.53152991	-4.96339910	-29.59571214	-9.62514884	7.57529570	57.83107319	43.16009909
0.04125331	-166.64474103	13.04193851	-1.63883489	-0.03843287	0.14588968	0.14654819	-30.78601201	15.62554815	5.43572271	-41.80864398	5.20503233	4.35594348	-95.38201179	-8.67782062	7.33142785	-55.39603215	-8.12379587	17.70773932	-36.33957619	-9.27289964	-4.84442094	-29.96930537	-10.01152128	6.78029717	60.41440141	43.67991934
0.04419998	-166.66166301	12.95562504	-1.64624627	-0.03693783	0.14590468	0.14639433	-31.12151534	15.49593031	5.58617739	-42.12002758	5.43360972	4.26014886	-96.70757575	-8.81925977	7.40837945	-56.41091774	-7.73913002	18.03964811	-37.13160869	-9.04210357	-4.72556429	-30.31222425	-10.33907898	6.10783929	62.97630987	44.25337236
0.04714664	-166.68537451	12.91842322	-1.62593752	-0.03548038	0.14592620	0.14621944	-31.50410697	15.35560428	5.75998678	-42.41463163	5.66184721	4.22264529	-98.28546401	-8.93330474	7.50965412	-57.43802976	-7.36572537	18.27465807	-38.05941701	-8.84446001	-4.60961839	-30.62603328	-10.61235311	5.54882883	65.48921775	44.86080654
0.05009330	-166.71053000	12.92576186	-1.57551610	-0.03406029	0.14595476	0.14602697	-31.92394715	15.21230723	5.95383519	-42.69184981	5.88760157	4.23593704	-100.07396178	-9.03494781	7.63410943	-58.46901546	-7.00401393	18.42226275	-39.11887860	-8.67095528	-4.49617445	-30.90109630	-10.83862450	5.09141813	67.95712737	45.48835846
0.05303997	-166.73016790	12.96500364	-1.49903237	-0.03267493	0.14600076	0.14582444	-32.37158926	15.07622452	6.16418480	-42.94866419	6.10976499	4.29125790	-101.92893750	-9.14236016	7.78080944	-59.48544404	-6.65706432	18.49586960	-40.27938402	-8.51052408	-4.38444271	-31.13527807	-11.02200372	4.72241820	70.40917090	46.12155639
0.05598663	-166.74104664	13.02901204	-1.40267726	-0.03132126	0.14606922	0.14561686	-32.84000772	14.95514238	6.38863301	-43.18059776	6.32721734	4.37960310	-103.76809233	-9.26769121	7.94496435	-60.47476377	-6.32780832	18.51031647	-41.52179032	-8.35654434	-4.27407145	-31.32815966	-11.16621392	4.42743054	72.86354565	46.74506387
0.05893330	-166.74162608	13.11295363	-1.29296740	-0.02999647	0.14616222	0.14540763	-33.32448428	14.85364737	6.62696990	-43.38370819	6.53867152	4.49223786	-105.54165394	-9.41749447	8.11916395	-61.42885723	-6.01828671	18.48092475	-42.83504156	-8.20557320	-4.16476317	-31.48221642	-11.27529856	4.19120334	75.33108334	47.34310134
0.06187996	-166.73163454	13.21353474	-1.17608764	-0.02869801	0.14627967	0.14519884	-33.82182172	14.77360516	6.88026451	-43.55494992	6.74276626	4.62100806	-107.22360950	-9.59399780	8.29446938	-62.34343425	-5.72945677	18.42291574	-44.21376838	-8.05622203	-4.05601056	-31.60236607	-11.35377364	3.99806516	77.81606975	47.89999889
0.06482663	-166.71166912	13.32847863	-1.05737253	-0.02742362	0.14641998	0.14499151	-34.32959105	14.71469494	7.15002270	-43.69217788	6.93810860	4.75857736	-108.80411305	-9.79616527	8.46125820	-63.21684637	-5.46125533	18.35087796	-45.65597663	-7.90832999	-3.94696972	-31.69455010	-11.40661456	3.83246324	80.31698491	48.40098534
0.06777329	-166.68290143	13.45615650	-0.94091328	-0.02617130	0.14658053	0.14478573	-34.84555733	14.67484424	7.43765818	-43.79370274	7.12338999	4.89863462	-110.28382234	-10.02053589	8.60990388	-64.04806034	-5.21274614	18.27828387	-47.16116624	-7.76236507	-3.83640113	-31.76312272	-11.43915277	3.67943881	82.82725056	48.83337321
0.07071996	-166.64655513	13.59419319	-0.82991185	-0.02493927	0.14675918	0.14458130	-35.36855627	14.65094358	7.74411864	-43.85848262	7.29762671	5.03600504	-111.65994372	-10.26235222	8.73143648	-64.83589080	-4.98248412	18.21732023	-48.72890439	-7.61886429	-3.72269721	-31.81249557	-11.45669862	3.52511716	85.33686440	49.18631810
0.07366662	-166.60378239	13.73952302	-0.72678561	-0.02372590	0.14695429	0.14437788	-35.89810011	14.63928629	8.06944063	-43.88611969	7.46024045	5.16669341	-112.92517987	-10.51603293	8.81783171	-65.57906473	-4.76884432	18.17865719	-50.35760777	-7.47830151	-3.60403078	-31.84722110	-11.46432094	3.35716701	87.83301036	49.45082959
0.07661329	-166.55581921	13.88957243	-0.63299987	-0.02252975	0.14716363	0.14417478	-36.43319866	14.63573805	8.41240593	-43.87671713	7.61102056	5.28797343	-114.07629445	-10.77528121	8.86215334	-66.27689995	-4.57011572	18.17109009	-52.04376986	-7.34114418	-3.47852774	-31.87038874	-11.46683881	3.16513836	90.29990184	49.62013486
0.07955996	-166.50381937	14.04206326	-0.54943133	-0.02134951	0.14738470	0.14397123	-36.97271480	14.63610760	8.77046370	-43.83107212	7.75015377	5.39838437	-115.11111020	-11.03356928	8.85882809	-66.92990422	-4.38474746	18.20145508	-53.78145290	-7.20776099	-3.34444373	-31.88488615	-11.46861150	2.94076427	92.71969353	49.68920521
0.08250662	-166.44879444	14.19492378	-0.47659198	-0.02018398	0.14761484	0.14376650	-37.51550155	14.63633673	9.13996249	-43.75022047	7.87824535	5.49764339	-116.02745623	-11.28435305	8.80376444	-67.53865008	-4.21165861	18.27460466	-55.56203827	-7.07845804	-3.20032430	-31.89251147	-11.47331464	2.67813254	95.07326359	49.65507062
0.08545329	-166.39159828	14.34619770	-0.41475948	-0.01903209	0.14785143	0.14355994	-38.06055768	14.63262727	9.51646012	-43.63566388	7.99623400	5.58661948	-116.82264557	-11.52124040	8.69443915	-68.10445487	-4.05027616	18.39337243	-57.37423690	-6.95353584	-3.04514617	-31.89498058	-11.48389922	2.37372305	97.34090337	49.51636300
0.08839995	-166.33295100	14.49403442	-0.36390785	-0.01789286	0.14809195	0.14335094	-38.60705629	14.62142952	9.89509325	-43.48929469	8.10524410	5.66720561	-117.49290528	-11.73792976	8.52990543	-68.62915698	-3.90061958	18.55856342	-59.20410022	-6.83342361	-2.87846463	-31.89369161	-11.50259339	2.02637616	99.50291795	49.27331106
0.09134662	-166.27345320	14.63673006	-0.32367595	-0.01676543	0.14833395	0.14313893	-39.15434430	14.59945809	10.27089558	-43.31327826	8.20643190	5.74215340	-118.03323815	-11.92819846	8.31080619	-69.11493805	-3.76333995	18.76900712	-61.03515847	-6.71877051	-2.70052881	-31.88943534	-11.53090352	1.63716037	101.54014821	48.92771655
0.09429328	-166.21358039	14.77283135	-0.29336022	-0.01564905	0.14857503	0.14292334	-39.70194706	14.56373362	10.63904859	-43.11002781	8.30085449	5.81486922	-118.43745298	-12.08595253	8.03939177	-69.56442776	-3.63971282	19.02166973	-62.84866737	-6.61048623	-2.51236561	-31.88244060	-11.56962609	1.20916884	103.43440915	48.48278242
0.09723994	-166.15367105	14.90125738	-0.27198570	-0.01454303	0.14881281	0.14270368	-40.24959848	14.51165668	10.99514059	-42.88186920	8.38943776	5.88913680	-118.69865938	-12.20537847	7.71944984	-69.97999160	-3.53168181	19.31194251	-64.62411498	-6.50969808	-2.31578772	-31.87173700	-11.61879621	0.74715275	105.16886980	47.94320837
0.10018661	-166.09389565	15.02135902	-0.25856671	-0.01344675	0.14904487	0.14247956	-40.79725664	14.44120290	11.33519668	-42.63111627	8.47290818	5.96888679	-118.81019418	-12.28126373	7.35627088	-70.36431755	-3.44174726	19.63397865	-66.33974296	-6.41762183	-2.11337806	-31.85609513	-11.67768185	0.25714337	106.72836710	47.31464304
0.10313327	-166.03424892	15.13296757	-0.25222834	-0.01235960	0.14926875	0.14225081	-41.34499966	14.35103049	11.65565909	-42.36001041	8.55171227	6.05793542	-118.76612325	-12.30917256	6.95663588	-70.72041765	-3.37285903	19.98094497	-67.97287888	-6.33547187	-1.90850731	-31.83422460	-11.74482104	-0.25380560	108.09963995	46.60342936
0.10607994	-165.97456592	15.23637351	-0.25226887	-0.01128097	0.14948200	0.14201741	-41.89294535	14.24052167	11.95345435	-42.07057211	8.62599746	6.15974407	-118.56173107	-12.28559667	6.52864304	-71.05114126	-3.32827409	20.34538153	-69.50048252	-6.26433787	-1.70526082	-31.80466111	-11.81810908	-0.77802472	109.27151280	45.81650469
0.10902660	-165.91455476	15.33218643	-0.25818766	-0.01021028	0.14968225	0.14177953	-42.44115356	14.10979410	12.22605275	-41.76470113	8.69556293	6.27727279	-118.19395225	-12.20810533	6.08146748	-71.35957527	-3.31124176	20.71954982	-70.89973533	-6.20504349	-1.50830624	-31.76639496	-11.89500010	-1.30768060	110.23502169	44.96098897
0.11197327	-165.85382786	15.42128595	-0.26954117	-0.00914695	0.14986732	0.14153742	-42.98950203	13.95960440	12.47154293	-41.44432114	8.75983508	6.41283120	-117.66112763	-12.07534514	5.62514821	-71.64918424	-3.32470158	21.09564778	-72.14851581	-6.15806637	-1.32278838	-31.71907832	-11.97274347	-1.83509059	110.98347121	44.04394873
0.11491994	-165.79193619	15.50475813	-0.28577714	-0.00809042	0.15003520	0.14129138	-43.53752473	13.79122972	12.68867698	-41.11142127	8.81788563	6.56792346	-116.96271275	-11.88701051	5.17037834	-71.92378340	-3.37100826	21.46597631	-73.22583673	-6.12347769	-1.15420801	-31.66291421	-12.04860449	-2.35297120	111.51244591	43.07229654
0.11786660	-165.72838411	15.58388834	-0.30613711	-0.00704014	0.15018404	0.14104165	-44.08430465	13.60637100	12.87684591	-40.76810641	8.86849640	6.74309743	-116.09898266	-11.64384479	4.72831207	-72.18759036	-3.45169826	21.82308227	-74.11226154	-6.10088437	-1.00827352	-31.59861585	-12.12004200	-2.85462822	111.81977696	42.05267638
0.12081326	-165.66264550	15.66015186	-0.32966640	-0.00599558	0.15031217	0.14078846	-44.62849367	13.40703453	13.03603065	-40.41653673	8.91031691	6.93784175	-115.07087700	-11.34759205	4.31022157	-72.44477447	-3.56740153	22.16003555	-74.79041731	-6.08936565	-0.89066033	-31.52726420	-12.18482752	-3.33427196	111.90547782	40.99145091
0.12375993	-165.59419528	15.73506302	-0.35535606	-0.00495623	0.15041810	0.14053200	-45.16828623	13.19548273	13.16664717	-40.05878510	8.94200507	7.15053711	-113.88031907	-11.00101856	3.92716936	-72.69940628	-3.71775006	22.47067752	-75.24544232	-6.08740932	-0.80672633	-31.45039529	-12.24113544	-3.78728341	111.77166115	39.89460082
0.12670660	-165.52252173	15.81016337	-0.38226332	-0.00392153	0.15050056	0.14027243	-45.70142346	12.97420911	13.26937454	-39.69677675	8.96236369	7.37839706	-112.53027661	-10.60796982	3.58981293	-72.95527519	-3.90132257	22.74969756	-75.46534114	-6.09289199	-0.76123816	-31.36991839	-12.28758667	-4.21026560	111.42242120	38.76771213
0.12965326	-165.44715590	15.88695258	-0.40959663	-0.00289093	0.15055847	0.14000992	-46.22517533	12.74589463	13.34503112	-39.33222728	8.97046079	7.61747229	-111.02486409	-10.17340068	3.30818246	-73.21572037	-4.11560359	22.99264688	-75.44130230	-6.10309868	-0.75805083	-31.28795992	-12.32328995	-4.60104746	110.86369569	37.61601547
0.13259992	-165.36770253	15.96683048	-0.43672692	-0.00186383	0.15059097	0.13974458	-46.73632934	12.51333174	13.39453475	-38.96661170	8.96572048	7.86271743	-109.36930534	-9.70336967	3.09143655	-73.48358331	-4.35694361	23.19588131	-75.16800110	-6.11478662	-0.79975410	-31.20662674	-12.34789409	-4.95862735	110.10310760	36.44445800
0.13554659	-165.28386714	16.05106720	-0.46313651	-0.00083961	0.15059746	0.13947645	-47.23128908	12.27924847	13.41895584	-38.60122520	8.94799755	8.10819755	-107.56958744	-9.20484480	2.94752312	-73.76105206	-4.62063362	23.35652721	-74.64384250	-6.12429500	-0.88731199	-31.12785136	-12.36164355	-5.28317198	109.14978862	35.25777096
0.13849325	-165.19550210	16.14065025	-0.48833406	0.00018235	0.15057770	0.13920538	-47.70614130	12.04607727	13.41961754	-38.23715648	8.91762787	8.34738907	-105.63222394	-8.68537062	2.88279778	-74.04952273	-4.90108422	23.47246140	-73.87105052	-6.12769411	-1.01972826	-31.05318935	-12.36541311	-5.57602403	108.01419651	34.06057423
0.14143992	-165.10262787	16.23622072	-0.51178571	0.00120268	0.15053179	0.13893106	-48.15671225	11.81582338	13.39818369	-37.87526674	8.87545852	8.57341514	-103.56412405	-8.15288605	2.90175604	-74.34956784	-5.19200083	23.54222322	-72.85571799	-6.12094472	-1.19375669	-30.98357124	-12.36067625	-5.83952215	106.70792414	32.85748567
0.14438659	-165.00543093	16.33808270	-0.53293431	0.00222197	0.15046021	0.13865294	-48.57873625	11.58999064	13.35666537	-37.51629797	8.82284033	8.77932333	-101.37239499	-7.61553617	3.00686963	-74.66095408	-5.48665349	23.56493695	-71.60770150	-6.10004152	-1.40372886	-30.91945007	-12.34941693	-6.07678054	105.24350356	31.65308110
0.14733325	-164.90428133	16.44609153	-0.55126507	0.00324082	0.15036389	0.13837027	-48.96795067	11.36955403	13.29738728	-37.16077593	8.76160572	8.95836055	-99.06453355	-7.08149434	3.19844582	-74.98257410	-5.77821233	23.54027606	-70.14038099	-6.06116103	-1.64147069	-30.86076352	-12.33398745	-6.29144376	103.63421990	30.45194370
0.15027992	-164.79972300	16.55969071	-0.56642777	0.00425983	0.15024413	0.13808217	-49.32023062	11.15508319	13.22289849	-36.80903450	8.69401603	9.10417677	-96.64866579	-6.55901486	3.47456376	-75.31259359	-6.05998362	23.46841912	-68.47048176	-6.00078704	-1.89628514	-30.80708402	-12.31694352	-6.48734183	101.89392828	29.25860328
0.15322658	-164.69246772	16.67795651	-0.57831458	0.00527965	0.15010260	0.13778761	-49.63169168	10.94685661	13.13589792	-36.46123659	8.62269368	9.21103297	-94.13381111	-6.05644253	3.83103397	-75.64853666	-6.32565300	23.35002310	-66.61780720	-5.91584850	-2.15507097	-30.75771241	-12.30087984	-6.66816136	100.03688063	28.07750675
0.15617325	-164.58339169	16.79964892	-0.58711384	0.00630092	0.14994133	0.13748551	-49.89876763	10.74499075	13.03915143	-36.11738808	8.55052152	9.27401463	-91.53017163	-5.58221336	4.26138542	-75.98752541	-6.56948235	23.18620694	-64.60491103	-5.80385819	-2.40257241	-30.71176838	-12.28828373	-6.83714991	98.07756183	26.91296685
0.15911991	-164.47351159	16.92332818	-0.59329380	0.00732437	0.14976258	0.13717471	-50.11830908	10.54947552	12.93541031	-35.77743756	8.48049605	9.28927183	-88.84901969	-5.14466255	4.75701527	-76.32657159	-6.78651878	22.97848102	-62.45645868	-5.66303077	-2.62185998	-30.66840437	-12.28141950	-6.99691325	96.03051746	25.76905558
0.16206657	-164.36396542	17.04743017	-0.59749196	0.00835075	0.14956883	0.13685396	-50.28759631	10.36013574	12.82739241	-35.44119601	8.41560855	9.25420834	-86.10269983	-4.75173846	5.30735719	-76.66263495	-6.97280575	22.72868954	-60.19854820	-5.49242388	-2.79494718	-30.62658490	-12.28221787	-7.14926968	93.91018771	24.64969726
0.16501324	-164.25596695	17.17043924	-0.60045644	0.00938086	0.14936267	0.13652195	-50.40443591	10.17665561	12.71768977	-35.10846153	8.35870084	9.16761647	-83.30447471	-4.41080621	5.90020143	-76.99299663	-7.12547505	22.43892231	-57.85805660	-5.29202082	-2.90350560	-30.58531109	-12.29220600	-7.29515813	91.73073700	23.55855643
0.16795990	-164.15076752	17.29096966	-0.60289919	0.01041552	0.14914670	0.13617733	-50.46714006	9.99850210	12.60874687	-34.77893922	8.31237983	9.02973638	-80.46858022	-4.12834241	6.52205390	-77.31517698	-7.24285987	22.11144920	-55.46194518	-5.06283395	-2.92968826	-30.54336675	-12.31243264	-7.43461500	89.50588560	22.49918880
0.17090657	-164.04962674	17.40785169	-0.60546683	0.01145564	0.14892345	0.13581865	-50.47458945	9.82503063	12.50274243	-34.45230068	8.27896218	8.84226244	-77.61055933	-3.90987073	7.15846684	-77.62712130	-7.32449784	21.74874801	-53.03693258	-4.80698323	-2.85694040	-30.49945414	-12.34340749	-7.56677225	87.24875678	21.47503106
0.17385323	-163.95379676	17.52012547	-0.60874143	0.01250213	0.14869544	0.13544446	-50.42623841	9.65556617	12.40138426	-34.12835770	8.26040120	8.60828028	-74.74739998	-3.75985715	7.79467438	-77.92752936	-7.37107464	21.35341550	-50.60889118	-4.52764542	-2.67082679	-30.45270412	-12.38510345	-7.68997331	84.97173540	20.48926332
0.17679990	-163.86452478	17.62694245	-0.61317249	0.01355597	0.14846514	0.13505326	-50.32199169	9.48941894	12.30576040	-33.80707875	8.25827391	8.33213961	-71.89781604	-3.68154921	8.41625874	-78.21585940	-7.38437209	20.92809473	-48.20221967	-4.22898614	-2.35984782	-30.40277372	-12.43697426	-7.80195152	82.68634566	19.54488905
0.17974656	-163.78306041	17.72752520	-0.61908246	0.01461811	0.14823501	0.13464355	-50.16218099	9.32605332	12.21615958	-33.48870161	8.27378621	8.01934357	-69.08267661	-3.67700272	9.00967955	-78.49250518	-7.36712713	20.47551757	-45.83963985	-3.91608925	-1.91617846	-30.34998914	-12.49798741	-7.90001122	80.40315969	18.64475011
0.18269323	-163.71063975	17.82115933	-0.62662297	0.01568954	0.14800745	0.13421379	-49.94746843	9.16508048	12.13203378	-33.17331486	8.30777379	7.67641550	-66.32544109	-3.74697479	9.56277908	-78.75794898	-7.32293261	19.99853687	-43.54201772	-3.59487848	-1.33631775	-30.29463011	-12.56662641	-7.98124912	78.13174366	17.79209341
0.18563989	-163.64845147	17.90720974	-0.63566283	0.01677125	0.14778478	0.13376244	-49.67874535	9.00622286	12.05201390	-32.86080408	8.36073895	7.31076592	-63.65237083	-3.89080585	10.06523759	-79.01263005	-7.25606437	19.50015572	-41.32821959	-3.27201574	-0.62163169	-30.23668566	-12.64096624	-8.04280116	75.88064080	16.99082775
0.18858656	-163.59761137	17.98515849	-0.64572379	0.01786415	0.14756916	0.13328796	-49.35710248	8.84939308	11.97382152	-32.55160228	8.43290342	6.93047209	-61.09206018	-4.10650016	10.50915543	-79.25836636	-7.17112606	18.98338746	-39.21478539	-2.95462572	0.22149567	-30.17690817	-12.71889272	-8.08211985	73.65739494	16.24496068
0.19153323	-163.55910412	18.05465687	-0.65593744	0.01896914	0.14736244	0.13278885	-48.98375536	8.69454267	11.89435184	-32.24641029	8.52427727	6.54397555	-58.67506676	-4.39063468	10.88951656	-79.49777356	-7.07290586	18.45115382	-37.21554480	-2.65004618	1.18168384	-30.11632605	-12.79816353	-8.09722105	71.46863700	15.55901958
0.19447989	-163.53375032	18.11554067	-0.66513175	0.02008703	0.14716612	0.13226369	-48.56010098	8.54163740	11.80978204	-31.94579889	8.63471135	6.15986889	-56.43365418	-4.73830083	11.20432552	-79.73340501	-6.96631551	17.90640332	-35.34158474	-2.36568720	2.24258860	-30.05558815	-12.87637503	-8.08684745	69.32022561	14.93854953
0.19742656	-163.52219984	18.16775392	-0.67195548	0.02121858	0.14698131	0.13171120	-48.08771464	8.39058767	11.71565848	-31.65037740	8.76395313	5.78654751	-54.40070918	-5.14324581	11.45475744	-79.96797071	-6.85615576	17.35195957	-33.60091150	-2.10877192	3.38366284	-29.99538524	-12.95105977	-8.05058653	67.21743166	14.38996024
0.20037322	-163.52489714	18.21121833	-0.67495857	0.02236444	0.14680879	0.13113027	-47.56840866	8.24097487	11.60715728	-31.36093340	8.91169820	5.43183626	-52.60816384	-5.59784760	11.64513964	-80.20450103	-6.74693412	16.79037141	-31.99812597	-1.88616530	4.58110637	-29.93696749	-13.01976520	-7.98893398	65.16517408	13.92036405
0.20331989	-163.54203668	18.24564202	-0.67277086	0.02352515	0.14664905	0.13052001	-47.00460959	8.09179378	11.47945790	-31.07845689	9.07755840	5.10280488	-51.08515579	-6.09288515	11.78258061	-80.44628609	-6.64279262	16.22406266	-30.53456018	-1.70445184	5.80849866	-29.88250508	-13.08002148	-7.90327194	63.16830088	13.53748092
0.20626655	-163.57347018	18.27027349	-0.66422817	0.02470109	0.14650229	0.12987987	-46.39984954	7.94093495	11.32830245	-30.80418527	9.26099422	4.80560002	-49.85541116	-6.61710948	11.87642210	-80.69677660	-6.54744118	15.65547005	-29.20844466	-1.57015069	7.03757851	-29.83550349	-13.12931894	-7.79579203	61.23191671	13.24951246
0.20921322	-163.61859323	18.28362350	-0.64844639	0.02589242	0.14636858	0.12920964	-45.75928611	7.78442061	11.15070675	-30.53962919	9.46122121	4.54529966	-48.93406614	-7.15663325	11.93753805	-80.95935892	-6.46410788	15.08717792	-28.01498571	-1.49006750	8.23911515	-29.80116226	-13.16508161	-7.66936906	59.36177679	13.06504203
0.21215988	-163.67628099	18.28329065	-0.62482846	0.02709902	0.14624791	0.12850950	-45.09001648	7.61526581	10.94579102	-30.28645932	9.67712091	4.32576175	-48.32434479	-7.69423943	11.97747744	-81.23703463	-6.39546016	14.52188323	-26.94587032	-1.47180261	9.38418473	-29.78646121	-13.18465513	-7.52735209	57.56480636	12.99301216
0.21510655	-163.74483773	18.26594719	-0.59292739	0.02832027	0.14614013	0.12777992	-44.40246382	7.42168654	10.71600351	-30.04682878	9.90714989	4.14949877	-48.01189153	-8.20813766	12.00736905	-81.53327984	-6.34350260	13.96236034	-25.98926166	-1.52465145	10.44545943	-29.80123738	-13.18535458	-7.37333440	55.84961084	13.04213167
0.21805321	-163.82157969	18.22627799	-0.55191578	0.02955437	0.14604522	0.12702186	-43.71786304	7.18583102	10.46840542	-29.82364276	10.14945759	4.01771658	-47.94324620	-8.67126938	12.03676214	-81.85146917	-6.30945237	13.41146872	-25.13845132	-1.66040573	11.39797606	-29.85949751	-13.16469511	-7.21101590	54.22533662	13.22080082
0.22099988	-163.90255771	18.15671683	-0.49994056	0.03079755	0.14596306	0.12623751	-43.07745934	6.89071555	10.21189263	-29.62057514	10.40291640	3.93012798	-47.99589688	-9.05852779	12.07430394	-82.19321269	-6.29381240	12.87182056	-24.40939751	-1.88974970	12.21978107	-29.97857964	-13.12099735	-7.04424836	52.69810710	13.53843976
0.22394654	-163.98430989	18.05306686	-0.43233532	0.03204543	0.14589146	0.12543060	-42.52585899	6.54897098	9.94217590	-29.44116746	10.66748372	3.88728621	-47.99615652	-9.37560134	12.13477290	-82.55674453	-6.29327663	12.34287288	-23.84850434	-2.20456190	12.89306577	-30.16631527	-13.05693759	-6.87811031	51.26546394	14.01170026
0.22689321	-164.06594168	17.92022613	-0.35559633	0.03329890	0.14582831	0.12460775	-42.05570374	6.20124597	9.64110253	-29.28543632	10.94309063	3.88584481	-47.94870965	-9.64868031	12.23694838	-82.94302060	-6.30779609	11.82608610	-23.46137102	-2.58290627	13.40560952	-30.41706168	-12.97235991	-6.71642712	49.92548723	14.65757308
0.22983987	-164.14721452	17.76477718	-0.28271456	0.03456075	0.14577331	0.12377542	-41.64278629	5.87159072	9.30007628	-29.15372788	11.22859418	3.91830433	-47.96543314	-9.88455152	12.39275010	-83.36078258	-6.34116656	11.32643462	-23.22126611	-3.01259848	13.75054155	-30.73064752	-12.86299969	-6.56095202	48.68190436	15.48492713
0.23278654	-164.22729336	17.58966108	-0.21754427	0.03583020	0.14572603	0.12293683	-41.28998507	5.56394833	8.92271936	-29.04956967	11.52177613	3.97906668	-48.06187809	-10.07714444	12.60786284	-83.81986193	-6.39308479	10.84694678	-23.12350733	-3.48787086	13.92589232	-31.11403816	-12.72812731	-6.41366851	47.53834032	16.50104731
0.23573320	-164.30565216	17.39646160	-0.16044140	0.03710595	0.14568657	0.12209399	-40.99810768	5.28043535	8.51471748	-28.97593773	11.81977820	4.06330714	-48.23874890	-10.22168486	12.88518430	-84.32551056	-6.46143917	10.38976933	-23.16081478	-4.00161610	13.93500096	-31.57123806	-12.56865969	-6.27625799	46.49935574	17.71416843
0.23867987	-164.38165075	17.18591687	-0.11070513	0.03838655	0.14565576	0.12124877	-40.76579807	5.02265883	8.08301990	-28.93470931	12.11902873	4.16654661	-48.49533823	-10.31470255	13.22451021	-84.87834336	-6.54340477	9.95690960	-23.32260855	-4.54604445	13.78624846	-32.10280018	-12.38612207	-6.14976018	45.57001088	19.13212629
0.24162653	-164.45429765	16.95931793	-0.06782272	0.03967047	0.14563477	0.12040356	-40.59147418	4.79237774	7.63549830	-28.92652304	12.41523516	4.28441031	-48.82857424	-10.35403364	13.62230211	-85.47624097	-6.63611808	9.55077072	-23.59467657	-5.11319517	13.49242574	-32.70598699	-12.18210204	-6.03446973	44.75604742	20.76078114
0.24457319	-164.52228889	16.71863687	-0.03138691	0.04095602	0.14562539	0.11956125	-40.47283246	4.59137982	7.18077265	-28.95116618	12.70352308	4.41278995	-49.23220421	-10.33876955	14.07177677	-86.11567033	-6.73679859	9.17420716	-23.95830295	-5.69507050	13.07000212	-33.37577233	-11.95828861	-5.93004878	44.06402295	22.60283257
0.24751986	-164.58411232	16.46610845	-0.00080739	0.04224142	0.14563009	0.11872497	-40.40630403	4.42157773	6.72788812	-29.00789811	12.97863047	4.54810827	-49.69566061	-10.26954630	14.56325539	-86.79209347	-6.84273737	8.83041660	-24.39061517	-6.28348145	12.53839451	-34.10578794	-11.71664228	-5.83571047	43.50101823	24.65710286
0.25046652	-164.63817669	16.20358056	0.02507755	0.04352488	0.14565190	0.11789777	-40.38696720	4.28498620	6.28585966	-29.09551918	13.23525505	4.68763373	-50.20500628	-10.14876740	15.08485940	-87.49943534	-6.95130175	8.52260853	-24.86721108	-6.86995531	11.91900994	-34.88852745	-11.45952553	-5.75041117	43.07342561	26.91851880
0.25341319	-164.68297796	15.93221575	0.04816167	0.04480467	0.14569416	0.11708230	-40.40900940	4.18364874	5.86312862	-29.21263177	13.46843938	4.82976996	-50.74486477	-9.98061726	15.62342112	-88.23073252	-7.05996426	8.25355269	-25.36515107	-7.44591776	11.23408987	-35.71622137	-11.18975136	-5.67301258	42.78550885	29.37781680
0.25635986	-164.71723794	15.65256503	0.07128440	0.04607914	0.14576009	0.11628065	-40.46618918	4.11945265	5.46727125	-29.35806478	13.67380456	4.97429865	-51.30041445	-9.77094360	16.16531027	-88.97972756	-7.16619158	8.02515011	-25.86575201	-8.00272065	10.50576337	-36.58206563	-10.91078665	-5.60249312	42.63806347	32.02118942
0.25930652	-164.73992918	15.36488092	0.09838265	0.04734668	0.14585239	0.11549429	-40.55228914	4.09388463	5.10490814	-29.53120661	13.84770172	5.12247678	-51.85971873	-9.52705901	16.69714222	-89.74242593	-7.26732944	7.83808744	-26.35738666	-8.53156298	9.75536501	-37.48109038	-10.62698395	-5.53816292	42.62719027	34.83029715
0.26225318	-164.75025398	15.06966498	0.13453112	0.04860572	0.14597259	0.11472413	-40.66145529	4.10777925	4.78165790	-29.73272676	13.98736157	5.27701563	-52.41537721	-9.25747694	17.20645856	-90.51989456	-7.36047008	7.69151201	-26.83697124	-9.02349196	9.00288367	-38.41229759	-10.34380192	-5.47984866	42.74367503	37.78195016
0.26519985	-164.74763929	14.76822504	0.18562508	0.04985458	0.14612027	0.11397065	-40.78891150	4.16103605	4.50208834	-29.96573655	14.09104575	5.44190747	-52.96665147	-8.97130643	17.68237142	-91.32240394	-7.44240111	7.58284028	-27.31146210	-9.46981368	8.26630039	-39.38255342	-10.06781067	-5.42798362	42.97257120	40.84735297
0.26814651	-164.73181417	14.46324324	0.25742694	0.05109143	0.14629206	0.11323433	-40.93179291	4.25247055	4.26964798	-30.23806830	14.15791440	5.62226193	-53.52071068	-8.67747389	18.11587708	-92.17655846	-7.50933273	7.50774515	-27.79741999	-9.86288673	7.56102329	-40.41483550	-9.80664540	-5.38359618	43.29366254	43.98966501
0.27109318	-164.70394079	14.15888362	0.35469767	0.05231384	0.14648050	0.11251513	-41.09203681	4.38350982	4.08481874	-30.56565765	14.19128136	5.81999169	-54.09539324	-8.38674645	18.50046982	-93.13308144	-7.56078343	7.46245290	-28.32429311	-10.19575709	6.89977195	-41.56178785	-9.56649093	-5.34765399	43.68079410	47.15970794
0.27403985	-164.67213198	13.88270663	0.45455423	0.05352200	0.14665391	0.11181183	-41.29193954	4.55292707	3.94795733	-30.91597040	14.23102328	5.97476758	-54.73658667	-8.09022986	18.81476019	-94.41908039	-7.65588200	7.48170139	-28.84405016	-10.48792811	6.28847388	-42.88207184	-9.30651054	-5.30924797	44.12909302	50.27382251
0.27698651	-164.64505432	13.65566262	0.53196012	0.05471435	0.14678705	0.11112554	-41.54027073	4.75211191	3.86080342	-31.25662108	14.29514847	6.05871383	-55.45994740	-7.77722375	19.04158196	-96.11324297	-7.82737715	7.58515905	-29.29119954	-10.75769250	5.73053891	-44.37126045	-9.00119414	-5.26060516	44.64131752	53.29317434
0.27993317	-164.62415038	13.46724696	0.59231845	0.05588671	0.14688955	0.11045764	-41.81697947	4.97341594	3.82216089	-31.60290163	14.36013583	6.11881815	-56.23289353	-7.45882839	19.18659158	-98.02810683	-8.03970773	7.74568963	-29.67825690	-10.99500704	5.23113361	-45.97923722	-8.67799207	-5.20744168	45.19965085	56.24775947
0.28287984	-164.60886019	13.30680399	0.64434328	0.05703766	0.14697547	0.10980707	-42.10612958	5.21167553	3.82821478	-31.96234863	14.41770564	6.18147025	-57.03095141	-7.14609407	19.25739438	-100.03984379	-8.27487726	7.94387792	-30.02445507	-11.19186514	4.79279307	-47.66669762	-8.35355289	-5.15350348	45.78339476	59.16155175
0.28582651	-164.59878299	13.16728403	0.69292510	0.05816659	0.14705494	0.10917318	-42.39631541	5.46172271	3.87411182	-32.33908093	14.46365644	6.26465203	-57.83745239	-6.84665052	19.26146667	-102.05933042	-8.52155491	8.16459881	-30.34304653	-11.34496007	4.41537611	-49.40574515	-8.03824596	-5.10103506	46.37332132	62.05288539
0.28877317	-164.59366431	13.04453441	0.74030090	0.05927359	0.14713473	0.10855542	-42.67916410	5.71857287	3.95420555	-32.73451186	14.49718875	6.37938645	-58.64056636	-6.56535776	19.20662958	-104.02677487	-8.77369707	8.39613421	-30.64086293	-11.45451512	4.09646001	-51.17824510	-7.73739001	-5.05096765	46.95252011	64.93476226
0.29171983	-164.59335560	12.93647238	0.78698790	0.06035916	0.14721892	0.10795332	-42.94853493	5.97749775	4.06235312	-33.14804704	14.51999275	6.53131326	-59.43196448	-6.30486793	19.10133888	-105.90560694	-9.02899155	8.62925704	-30.92016312	-11.52323341	3.83179646	-52.97385641	-7.45258604	-5.00321986	47.50636754	67.81526509
0.29466650	-164.59779390	12.84240106	0.83256543	0.06142413	0.14730952	0.10736635	-43.19994145	6.23402334	4.19219855	-33.57770578	14.53534717	6.72205047	-60.20595891	-6.06616620	18.95479635	-107.67645948	-9.28741941	8.85643603	-31.18069128	-11.55538593	3.61583201	-54.78796077	-7.18296501	-4.95700445	48.02227514	70.69803042
0.29761317	-164.60695681	12.76240563	0.87620309	0.06246943	0.14740714	0.10679397	-43.43013695	6.48395008	4.33743294	-34.02063296	14.54726382	6.95034342	-60.95887946	-5.84897860	18.77689144	-109.33183193	-9.55003341	9.07125514	-31.42135001	-11.55614438	3.44213859	-56.61976236	-6.92621100	-4.91104229	48.48944667	73.58276446
0.30055983	-164.62081027	12.69688938	0.91695565	0.06349606	0.14751144	0.10623563	-43.63675179	6.72339503	4.49200673	-34.47349829	14.55973899	7.21297868	-61.68845042	-5.65209291	18.57801552	-110.87153543	-9.81798684	9.26803259	-31.64110959	-11.53112715	3.30376167	-58.47065747	-6.67935276	-4.86375317	48.89878107	76.46578880
0.30350649	-164.63927088	12.64627224	0.95389482	0.06450507	0.14762158	0.10569083	-43.81796690	6.94894883	4.65032715	-34.93287582	14.57616667	7.50555965	-62.39294368	-5.47359930	18.36873589	-112.29916783	-10.09191205	9.44167027	-31.83904764	-11.48607136	3.19345561	-60.34311391	-6.43927192	-4.81338959	49.24299367	79.34061189
0.30645316	-164.66218169	12.61073405	0.98618139	0.06549748	0.14773650	0.10515917	-43.97244576	7.15782238	4.80742700	-35.39551737	14.59897705	7.82302807	-63.07107005	-5.31104176	18.15944015	-113.61955019	-10.37159597	9.58764171	-32.01482428	-11.42664024	3.10384611	-62.23975722	-6.20302380	-4.75814592	49.51647513	82.19850407
0.30939983	-164.68930197	12.59019134	1.01309310	0.06647434	0.14785508	0.10464034	-44.09920049	7.34789512	4.95902347	-35.85841782	14.62945281	8.15992096	-63.72176000	-5.16163640	17.96005618	-114.83750634	-10.65577305	9.70197676	-32.16854180	-11.35829481	3.02759761	-64.16268161	-5.96811185	-4.69626351	49.71525603	85.02894762
0.31234649	-164.72032330	12.58432306	1.03408579	0.06743666	0.14797614	0.10413411	-44.19742458	7.51783862	5.10157652	-36.31889727	14.66773549	8.51062905	-64.34372939	-5.02247297	17.77974876	-115.95746063	-10.94222766	9.78134016	-32.30025959	-11.28613272	2.95752193	-66.11313522	-5.73255564	-4.62609940	49.83705753	87.82012239
0.31529315	-164.75491386	12.59248473	1.04894250	0.06838543	0.14809866	0.10364027	-44.26660617	7.66720040	5.23235633	-36.77477524	14.71299109	8.86959066	-64.93590072	-4.89063538	17.62667356	-116.98262293	-11.22810419	9.82314214	-32.41065646	-11.21475930	2.88665277	-68.09109246	-5.49485336	-4.54618494	49.88089285	90.55949726
0.31823982	-164.79273652	12.61374136	1.05781907	0.06932155	0.14822172	0.10315859	-44.30652743	7.79636055	5.34941736	-37.22440088	14.76355109	9.23140587	-65.49749001	-4.76336634	17.50785154	-117.91461836	-11.51006872	9.82553545	-32.50108689	-11.14822906	2.80833552	-70.09485492	-5.25403387	-4.45529653	49.84684537	93.23428457
0.32118648	-164.83344775	12.64693554	1.06122969	0.07024588	0.14834455	0.10268881	-44.31725604	7.90643731	5.45155527	-37.66656999	14.81706606	9.59092495	-66.02805622	-4.63820325	17.42908186	-118.75384254	-11.78445053	9.78737932	-32.57344318	-11.09002828	2.71631451	-72.12084370	-5.00969922	-4.35251741	49.73590268	95.83177751
0.32413315	-164.87669594	12.69075267	1.06000016	0.07115924	0.14846644	0.10223066	-44.29913430	7.99916251	5.53826160	-38.10044852	14.87066630	9.94334783	-66.52754512	-4.51308301	17.39488574	-119.49980806	-12.04738285	9.70818695	-32.62996506	-11.04307697	2.60482274	-74.16346610	-4.76204446	-4.23728582	49.54981434	98.33963866
0.32707982	-164.92211811	12.74379674	1.05517247	0.07206241	0.14858674	0.10178389	-44.25263103	8.07678607	5.60967286	-38.52555615	14.92112271	10.28445535	-66.99587839	-4.38644174	17.40847665	-120.15153639	-12.29497605	9.58802643	-32.67253079	-11.00970600	2.46865440	-76.21532005	-4.51179701	-4.10939401	49.29116460	100.74615270
0.33002648	-164.96934828	12.80464998	1.04795564	0.07295609	0.14870486	0.10134823	-44.17840909	8.14194642	5.66654695	-38.94176869	14.96505017	10.61076908	-67.43321921	-4.25724195	17.47175053	-120.70799590	-12.52351968	9.42744423	-32.70277278	-10.99165786	2.30325425	-78.26747009	-4.26012621	-3.96897660	48.96314435	103.04042775
0.33297314	-165.01802386	12.87195613	1.03963342	0.07384098	0.14882022	0.10092344	-44.07730696	8.19750342	5.71019894	-39.34927169	14.99905637	10.91960958	-67.83995529	-4.12503221	17.58531445	-121.16820936	-12.72955011	9.22739708	-32.72188199	-10.99010783	2.10484599	-80.30954370	-4.00862596	-3.81651776	48.56945413	105.21252707
0.33591981	-165.06779622	12.94448873	1.03150102	0.07471771	0.14893227	0.10050933	-43.95034500	8.24637039	5.74243964	-39.74851148	15.01990124	11.20909312	-68.21677362	-3.98999268	17.74852098	-121.53136698	-12.90990932	8.98921931	-32.73058612	-11.00568011	1.87058387	-82.32987667	-3.75928623	-3.65285594	48.11415820	107.25355499
0.33886648	-165.11834574	13.02120780	1.02481548	0.07558687	0.14904048	0.10010567	-43.79879954	8.29134479	5.76552731	-40.14015054	15.02464845	11.47807574	-68.56493242	-3.85294580	17.95949400	-121.79687308	-13.06178815	8.71462945	-32.72939019	-11.03847175	1.59871586	-84.31569020	-3.51445907	-3.47918837	47.60145980	109.15569771
0.34181314	-165.16939329	13.10128910	1.02072221	0.07644902	0.14914432	0.09971229	-43.62416638	8.33500357	5.78210325	-40.52511091	15.01078413	11.72621408	-68.88606754	-3.71533068	18.21527955	-121.96439880	-13.18280193	8.40560934	-32.71849351	-11.08807764	1.28860133	-86.25367173	-3.27670152	-3.29697975	47.03564244	110.91223345
0.34475980	-165.22070462	13.18405688	1.02023228	0.07730465	0.14924329	0.09932900	-43.42824971	8.37958841	5.79515526	-40.90457365	14.97635315	11.95393423	-69.18251667	-3.57910741	18.51198450	-122.03411127	-13.27107786	8.06433678	-32.69831822	-11.15363499	0.94072194	-88.13052953	-3.04860903	-3.10787466	46.42079961	112.51751986
0.34770647	-165.27209132	13.26897175	1.02414890	0.07815423	0.14933694	0.09895563	-43.21314593	8.42689012	5.80795450	-41.27988858	14.92000630	12.16227739	-69.45724286	-3.44673108	18.84481513	-122.00653703	-13.32518868	7.69325544	-32.66949870	-11.23386134	0.55678798	-89.93313251	-2.83279946	-2.91369518	45.76079100	113.96694093
0.35065314	-165.32340957	13.35558784	1.03302305	0.07899819	0.14942486	0.09859203	-42.98110751	8.47819361	5.82396928	-41.65252943	14.84101936	12.35277696	-69.71343094	-3.32110455	19.20824408	-121.88253426	-13.34410057	7.29505113	-32.63264383	-11.32709563	0.13969133	-91.64881547	-2.63182163	-2.71637330	45.05932563	115.25683830
0.35359980	-165.37455699	13.44347560	1.04715039	0.07983696	0.14950670	0.09823807	-42.73441901	8.53423832	5.84678092	-42.02402896	14.73931334	12.52729909	-69.95429955	-3.20549537	19.59617941	-121.66338688	-13.32713794	6.87266015	-32.58828827	-11.43133898	-0.30657525	-93.26563039	-2.44805651	-2.51788660	44.31998860	116.38443447
0.35654646	-165.42547741	13.53222789	1.06655812	0.08067092	0.14958219	0.09789361	-42.47527678	8.59519568	5.87998080	-42.39589386	14.61543687	12.68784094	-70.18284623	-3.10347928	20.00205252	-121.35068486	-13.27391054	6.42938419	-32.53668143	-11.54428075	-0.77694321	-94.77234410	-2.28369551	-2.32025388	43.54633898	117.34774282
0.35949313	-165.47616660	13.62147370	1.09101694	0.08150048	0.14965114	0.09755854	-42.20571412	8.66066906	5.92706013	-42.76952912	14.47054123	12.83633387	-70.40173490	-3.01885040	20.41892149	-120.94623735	-13.18426401	5.96901004	-32.47773462	-11.66333367	-1.26534212	-96.15837993	-2.14070903	-2.12553411	42.74195378	118.14547794
0.36243980	-165.52667892	13.71090855	1.12005592	0.08232599	0.14971341	0.09723273	-41.92758749	8.72971049	5.99129275	-43.14616867	14.30633982	12.97447105	-70.61336301	-2.95549323	20.83957146	-120.45195813	-13.05825085	5.49593427	-32.41111453	-11.78568324	-1.76480953	-97.41372508	-2.02081617	-1.93583699	41.91041127	118.77697585
0.36538646	-165.57713454	13.80034313	1.15299554	0.08314783	0.14976891	0.09691601	-41.64264166	8.80088103	6.07563158	-43.52687800	14.12501374	13.10359539	-70.82002042	-2.91720882	21.25675154	-119.86970233	-12.89609099	5.01513869	-32.33658416	-11.90838618	-2.26779080	-98.52894846	-1.92541766	-1.75328753	41.05518051	119.24212972
0.36833312	-165.62771169	13.88967777	1.18898456	0.08396637	0.14981761	0.09660821	-41.35250103	8.87232874	6.18258959	-43.91251255	13.92911103	13.22462374	-71.02399141	-2.90752374	21.66342177	-119.20125907	-12.69815509	4.53213821	-32.25421196	-12.02847901	-2.76647652	-99.49516248	-1.85553105	-1.57999720	40.17956538	119.54134308
0.37127979	-165.67864619	13.97894687	1.22703000	0.08478195	0.14985949	0.09630914	-41.05871602	8.94185510	6.31410114	-44.30364943	13.72147751	13.33798175	-71.22766376	-2.92951416	22.05285305	-118.44826903	-12.46500255	4.05305399	-32.16449750	-12.14305490	-3.25299511	-100.30382003	-1.81178148	-1.41810766	39.28666870	119.67549668
0.37422646	-165.73022012	14.06832378	1.26603527	0.08559494	0.14989451	0.09601855	-40.76276704	9.00702737	6.47140840	-44.70055489	13.50513039	13.44360692	-71.43344729	-2.98564429	22.41884315	-117.61218891	-12.19737809	3.58451512	-32.06843172	-12.24937027	-3.71976352	-100.94660444	-1.79438448	-1.26979323	38.37939721	119.64593875
0.37717312	-165.78273832	14.15805294	1.30485364	0.08640573	0.14992263	0.09573620	-40.46590640	9.06530621	6.65493419	-45.10312193	13.28314225	13.54098510	-71.64349179	-3.07762818	22.75593375	-116.69445042	-11.89623575	3.13352361	-31.96721534	-12.34493150	-4.15984124	-101.41533295	-1.80312871	-1.13726457	37.46060480	119.45449775
0.38011978	-165.83652028	14.24847819	1.34236445	0.08721470	0.14994380	0.09546182	-40.16913494	9.11417523	6.86420532	-45.51088679	13.05852677	13.62920655	-71.85955100	-3.20632821	23.05959278	-115.69646054	-11.56275827	2.70729661	-31.86222101	-12.42757860	-4.56725869	-101.70188972	-1.83738090	-1.02278742	36.53312318	119.10350892
0.38306645	-165.89187466	14.33997494	1.37753174	0.08802231	0.14995799	0.09519512	-39.87307430	9.15128055	7.09777685	-45.92298676	12.83412981	13.70705420	-72.08279286	-3.37167309	23.32637521	-114.61976584	-11.19838268	2.31307167	-31.75476822	-12.49556203	-4.93732441	-101.79822879	-1.89608976	-0.92869616	35.59986444	118.59586008
0.38601312	-165.94909830	14.43301354	1.40947935	0.08882899	0.14996512	0.09493576	-39.57799125	9.17453407	7.35314919	-46.33816104	12.61260597	13.77307501	-72.31392593	-3.57256518	23.55393271	-113.46609551	-10.80493288	1.95804264	-31.64609859	-12.54758177	-5.26673902	-101.69643048	-1.97778679	-0.85744811	34.66380293	117.93504310
0.38895978	-166.00847540	14.52821994	1.43754831	0.08963526	0.14996506	0.09468340	-39.28392486	9.18220903	7.62681601	-46.75483653	12.39633642	13.82568885	-72.55345010	-3.80684757	23.74104817	-112.23723100	-10.38463080	1.64915902	-31.53760155	-12.58285663	-5.55376634	-101.38885727	-2.08060824	-0.81163723	33.72784284	117.12520911
0.39190644	-166.07025929	14.62634040	1.46128519	0.09044163	0.14995764	0.09443767	-38.99071417	9.17303300	7.91433788	-47.17114214	12.18732708	13.86333858	-72.80176129	-4.07130657	23.88761934	-110.93495188	-9.94007166	1.39288824	-31.43075716	-12.60118612	-5.79835000	-100.86840488	-2.20232608	-0.79397588	32.79480029	116.17122919
0.39485311	-166.13466835	14.72828612	1.48041994	0.09124867	0.14994258	0.09419819	-38.69812196	9.14625919	8.21038923	-47.58492871	11.98717887	13.88462458	-73.05931235	-4.36166193	23.99451779	-109.56094636	-9.47429413	1.19508435	-31.32711061	-12.60298213	-6.00205546	-100.12886463	-2.34036032	-0.80726727	31.86736161	115.07875036
0.39779978	-166.20187226	14.83511362	1.49482178	0.09205700	0.14991951	0.09396464	-38.40592354	9.10172614	8.50884176	-47.99375756	11.79706819	13.88843734	-73.32668332	-4.67259633	24.06339739	-108.11682324	-8.99083229	1.06084752	-31.22817448	-12.58928128	-6.16794356	-99.16535271	-2.49179332	-0.85432943	30.94808167	113.85424313
0.40074644	-166.27197906	14.94798337	1.50446108	0.09286727	0.14988797	0.09373673	-38.11394712	9.03990048	8.80292687	-48.39492545	11.61771983	13.87406846	-73.60454041	-4.99788817	24.09647786	-106.60410372	-8.49368612	0.99436714	-31.13528518	-12.56172493	-6.30040247	-97.97474015	-2.65340864	-0.93787464	30.03941335	112.50503251
0.40369310	-166.34502255	15.06807247	1.50940633	0.09368020	0.14984741	0.09351426	-37.82205886	8.96187816	9.08553167	-48.78556316	11.44936074	13.84126911	-73.89345410	-5.33071218	24.09631735	-105.02417058	-7.98712487	0.99876948	-31.04948969	-12.52249557	-6.40495180	-96.55594582	-2.82178435	-1.06036740	29.14374995	111.03930953
0.40663977	-166.42094390	15.19643714	1.50980652	0.09449652	0.14979733	0.09329712	-37.53003821	8.86938167	9.34945438	-49.16266434	11.29171064	13.79029171	-74.19361531	-5.66395040	24.06557108	-103.37839615	-7.47554310	1.07600856	-30.97123233	-12.47421775	-6.48796217	-94.91025082	-2.99337404	-1.22382978	28.26356549	109.46612430
0.40958644	-166.49959451	15.33400249	1.50592985	0.09531704	0.14973724	0.09308527	-37.23755988	8.76473646	9.58758676	-49.52315750	11.14408324	13.72187344	-74.50472276	-5.99041942	24.00676823	-101.66829348	-6.96349772	1.22683440	-30.90024024	-12.41983583	-6.55628860	-93.04174417	-3.16452927	-1.42959206	27.40145679	107.79535500
0.41253310	-166.58073602	15.48152018	1.49818966	0.09614260	0.14966672	0.09287878	-36.94422284	8.65081361	9.79312886	-49.86396905	11.00548849	13.63720399	-74.82599617	-6.30309909	23.92212619	-99.89569459	-6.45572072	1.45076911	-30.83557434	-12.36249443	-6.61689030	-90.95771852	-3.33153256	-1.67800685	26.56011777	106.03765487
0.41547976	-166.66404328	15.63953312	1.48714588	0.09697407	0.14958550	0.09267773	-36.64959751	8.53094858	9.95980365	-50.18208224	10.87473556	13.53789000	-75.15627342	-6.59534285	23.81341865	-98.06287894	-5.95712674	1.74608931	-30.77572760	-12.30542098	-6.67645191	-88.66899321	-3.49063379	-1.96813704	25.74228462	104.20437036
0.41842643	-166.74911843	15.80836075	1.47351299	0.09781236	0.14949345	0.09248228	-36.35337149	8.40878452	10.08213599	-50.47465294	10.75051702	13.42586002	-75.49425982	-6.86113737	23.68186671	-96.17245448	-5.47267693	2.10992288	-30.71904062	-12.25180280	-6.74103580	-86.18984257	-3.63813421	-2.29752810	24.95054720	102.30742428
0.42137310	-166.83549461	15.98800233	1.45809800	0.09865837	0.14939069	0.09229261	-36.05536255	8.28811332	10.15570356	-50.73904004	10.63143946	13.30330974	-75.83858129	-7.09536035	23.52808856	-94.22734527	-5.00718943	2.53833231	-30.66381989	-12.20466610	-6.81577027	-83.53780870	-3.77049319	-2.66199205	24.18730789	100.35918327
0.42431976	-166.92265238	16.17814609	1.44175611	0.09951306	0.14927758	0.09210896	-35.75558013	8.17274645	10.17728102	-50.97284396	10.51611592	13.17266368	-76.18791919	-7.29389360	23.35214660	-92.23085358	-4.56534720	3.02633193	-30.60846413	-12.16677307	-6.90456841	-80.73370167	-3.88437146	-3.05534383	23.45472487	98.37230821
0.42726642	-167.01003966	16.37817143	1.42535559	0.10037736	0.14915475	0.09193158	-35.45428089	8.06634000	10.14495391	-51.17396359	10.40322628	13.03647914	-76.54111111	-7.45375220	23.15359154	-90.18652097	-4.15157629	3.56808178	-30.55169114	-12.14052289	-7.00994206	-77.80108657	-3.97670778	-3.46933202	22.75463659	96.35958329
0.43021309	-167.09708529	16.58710169	1.40972337	0.10125219	0.14902305	0.09176078	-35.15184565	7.97222452	10.05817312	-51.34061084	10.29152599	12.89735212	-76.89692615	-7.57323407	22.93153088	-88.09802729	-3.76984270	4.15714141	-30.49241886	-12.12784094	-7.13290158	-74.76551438	-4.04482006	-3.89370375	22.08867157	94.33374119
0.43315975	-167.18321201	16.80362259	1.39562335	0.10213847	0.14888361	0.09159682	-34.84869605	7.89329197	9.91773623	-51.47132733	10.17991244	12.75784982	-77.25393749	-7.65194450	22.68479457	-85.96927323	-3.42364648	4.78656637	-30.42968073	-12.13009399	-7.27291120	-71.65404439	-4.08645045	-4.31623616	21.45833609	92.30728745
0.43610642	-167.26784380	17.02611747	1.38374715	0.10303710	0.14873781	0.09144001	-34.54524567	7.83191352	9.72573354	-51.56499549	10.06750412	12.62045638	-77.61047953	-7.69074816	22.41215065	-83.80455388	-3.11609049	5.44892056	-30.36260783	-12.14803301	-7.42791211	-68.49483212	-4.09979220	-4.72281898	20.86507112	90.29232510
0.43905308	-167.35040709	17.25270272	1.37470316	0.10394896	0.14858720	0.09129062	-34.24186538	7.78987758	9.48546516	-51.62084241	9.95370196	12.48752142	-77.96467652	-7.69168329	22.11252909	-81.60874458	-2.84994310	6.13627540	-30.29044713	-12.18176075	-7.59442625	-65.31668749	-4.08352082	-5.09765995	20.31029104	88.30039163
0.44199975	-167.43033128	17.48127620	1.36901950	0.10487488	0.14843355	0.09114892	-33.93891301	7.76832745	9.20127296	-51.63845457	9.83821891	12.36115558	-78.31463893	-7.65781538	21.78514832	-79.38721021	-2.62763786	6.84040682	-30.21278890	-12.23074991	-7.76778599	-62.14821296	-4.03681566	-5.42372480	19.79532161	86.34230161
0.44494641	-167.50705213	17.70956891	1.36710969	0.10581570	0.14827877	0.09101515	-33.63666432	7.76773272	8.87835099	-51.61776757	9.72104355	12.24316981	-78.65842946	-7.59307719	21.42962881	-77.14572286	-2.45122655	7.55295852	-30.12949605	-12.29388112	-7.94242524	-59.01692060	-3.95939924	-5.68329787	19.32147327	84.42800694
0.44789308	-167.58001598	17.93522556	1.36922622	0.10677220	0.14812486	0.09088959	-33.33532684	7.78790389	8.52261135	-51.55905350	9.60240875	12.13507185	-78.99418071	-7.50206044	21.04615372	-74.89057036	-2.32241122	8.26539311	-30.04068306	-12.36950753	-8.11216953	-55.94880876	-3.85157519	-5.85851284	18.89006666	82.56648991
0.45083974	-167.64869116	18.15588335	1.37539407	0.10774514	0.14797387	0.09077249	-33.03506549	7.82803336	8.14055621	-51.46289431	9.48271628	12.03808487	-79.32020464	-7.38979051	20.63560004	-72.62866941	-2.24253658	8.96893208	-29.94666084	-12.45554809	-8.27056159	-52.96797252	-3.71427957	-5.93199096	18.50246404	80.76567884
0.45378641	-167.71258544	18.36924173	1.38533507	0.10873529	0.14782782	0.09066418	-32.73600355	7.88677080	7.73916192	-51.33014476	9.36243091	11.95318263	-79.63502089	-7.26152347	20.19965073	-70.36770951	-2.21254507	9.65448028	-29.84779220	-12.54958518	-8.41119396	-50.09627535	-3.54914837	-5.88755130	18.16013588	79.03238602
0.45673307	-167.77125797	18.57311508	1.39844442	0.10974337	0.14768865	0.09056501	-32.43826136	7.96233874	7.32564317	-51.16187643	9.24197341	11.88105491	-79.93746828	-7.12250282	19.74073002	-68.11607349	-2.23294388	10.31281672	-29.74454050	-12.64900090	-8.52808567	-47.35277666	-3.35851670	-5.71096033	17.86463408	77.37227024
0.45967974	-167.82432979	18.76547361	1.41380105	0.11077011	0.14755822	0.09047539	-32.14191653	8.05267614	6.90722424	-50.95933618	9.12162451	11.82205839	-80.22662292	-6.97777182	19.26192372	-65.88280996	-2.30375105	10.93482000	-29.63735200	-12.75109505	-8.61603347	-44.75326737	-3.14542165	-5.39071955	17.61764020	75.78982581
0.46262640	-167.87148385	18.94447579	1.43022542	0.11181622	0.14743823	0.09039575	-31.84703880	8.15560797	6.49095194	-50.72391632	9.00148449	11.77615256	-80.50187370	-6.83201845	18.76688143	-63.67766602	-2.42450388	11.51166701	-29.52672109	-12.85318986	-8.67088380	-42.31005566	-2.91358301	-4.91870493	17.42090901	74.28839592
0.46557307	-167.91244869	19.10847811	1.44638700	0.11288241	0.14733023	0.09032657	-31.55369901	8.26904630	6.08339875	-50.45708526	8.88143654	11.74279048	-80.76291991	-6.68940650	18.25952419	-61.51090846	-2.59430858	12.03529089	-29.41328838	-12.95274902	-8.68977312	-40.03158336	-2.66729437	-4.29061989	17.27619346	72.87020618
0.46851973	-167.94698113	19.25604255	1.46091993	0.11396937	0.14723560	0.09026832	-31.26198515	8.39116773	5.69049581	-50.16035074	8.76114732	11.72083567	-81.00976832	-6.55348742	17.74384254	-59.39334846	-2.81185720	12.49871848	-29.29787842	-13.04745566	-8.67127254	-37.92242175	-2.41135811	-3.50640563	17.18517750	71.53641866
0.47146640	-167.97485722	19.38594835	1.47251895	0.11507775	0.14715547	0.09022149	-30.97206643	8.52054885	5.31751860	-49.83525942	8.64009185	11.70852584	-81.24283303	-6.42719370	17.22381780	-57.33657700	-3.07538473	12.89624797	-29.18153964	-13.13524593	-8.61543396	-35.98365847	-2.15108050	-2.57062720	17.14938292	70.28720127
0.47441307	-167.99586795	19.49720731	1.48002364	0.11620820	0.14709072	0.09018652	-30.68426675	8.65627000	4.96908685	-49.48339467	8.51757759	11.70345677	-81.46305127	-6.31286116	16.70332207	-55.35316710	-3.38259745	13.22367013	-29.06557246	-13.21433014	-8.52377125	-34.21335298	-1.89224946	-1.49273120	17.17006720	69.12180824
0.47735973	-168.00982042	19.58908444	1.48249136	0.11736134	0.14704191	0.09016381	-30.39912519	8.79797315	4.64918055	-49.10638091	8.39277839	11.70258742	-81.67197215	-6.21228068	16.18602454	-53.45683448	-3.73057767	13.47850170	-28.95151576	-13.28319476	-8.39917787	-32.60703057	-1.64109474	-0.28717223	17.24813296	68.03866587
0.48030639	-168.01653956	19.66111311	1.47925290	0.11853774	0.14700920	0.09015370	-30.11731288	8.94590688	4.36107967	-48.70581508	8.26472363	11.70228260	-81.87151184	-6.12676145	15.67516669	-51.66237177	-4.11577000	13.66026347	-28.84088297	-13.34058692	-8.24573606	-31.15799268	-1.40415696	1.02700163	17.38417724	67.03545663
0.48325306	-168.01585669	19.71310181	1.46996928	0.11973792	0.14699238	0.09015644	-29.83975069	9.10090484	4.10732148	-48.28321879	8.13236134	11.69835659	-82.06416187	-6.05717165	15.17335686	-49.98549110	-4.53400529	13.77073153	-28.73536166	-13.38551738	-8.06847783	-29.85766481	-1.18811698	2.42673321	17.57829874	66.10920044
0.48619973	-168.00761289	19.74512932	1.45464845	0.12096236	0.14699077	0.09017218	-29.56758457	9.26427993	3.88975591	-47.84005692	7.99463517	11.68617082	-82.25288037	-6.00405308	14.68258237	-48.44285794	-4.98039869	13.81401095	-28.63665698	-13.41719714	-7.87313752	-28.69613135	-0.99969795	3.88534043	17.83010589	65.25633365
0.48914639	-167.99165771	19.75752079	1.43363102	0.12221145	0.14700323	0.09020098	-29.30214491	9.43769495	3.70956231	-47.37771851	7.85054132	11.66077392	-82.44095162	-5.96771379	14.20416113	-47.05185939	-5.44934714	13.79653000	-28.54637691	-13.43497616	-7.66583702	-27.66254815	-0.84550363	5.37337260	18.13872929	64.47277565
0.49209306	-167.96784183	19.75080493	1.40755401	0.12348552	0.14702817	0.09024281	-29.04508312	9.62298380	3.56727364	-46.89754591	7.69922849	11.61706110	-82.63226114	-5.94827104	13.73873037	-45.83014079	-5.93456370	13.72694980	-28.46634842	-13.43831583	-7.45277292	-26.74557412	-0.73183123	6.85958224	18.50263529	63.75398315
0.49503972	-167.93602985	19.72565208	1.37726098	0.12478477	0.14706354	0.09029752	-28.79818379	9.82197395	3.46279965	-46.40088372	7.53999871	11.54999529	-82.83085556	-5.94572524	13.28625768	-44.79491086	-6.42914029	13.61590233	-28.39827966	-13.42671626	-7.23987922	-25.93380393	-0.66450349	8.31216118	18.91984494	63.09499324
0.49798639	-167.89611028	19.68279416	1.34369076	0.12610930	0.14710683	0.09036492	-28.56362565	10.03628183	3.39546365	-45.88925738	7.37238119	11.45482966	-83.04148749	-5.95993728	12.84608018	-43.96174171	-6.92567992	13.47563467	-28.34442953	-13.39972891	-7.03253294	-25.21630090	-0.64867902	9.70001778	19.38765274	62.49044714
0.50093305	-167.84803606	19.62289026	1.30773043	0.12745904	0.14715505	0.09044474	-28.34397772	10.26708205	3.36406061	-45.36473309	7.19618349	11.32737371	-83.26950066	-5.99063921	12.41714049	-43.34318297	-7.41627912	13.31956349	-28.30769486	-13.35693485	-6.83536509	-24.58334889	-0.68872438	10.99357601	19.90274013	61.93460553
0.50387971	-167.79187872	19.54632681	1.27004808	0.12883370	0.14720485	0.09053668	-28.14193899	10.51496255	3.36690302	-44.83032497	7.01143469	11.16424548	-83.52010531	-6.03744058	11.99812136	-42.94682855	-7.89267945	13.16169127	-28.29127330	-13.29790825	-6.65206279	-24.02726460	-0.78810474	12.16594147	20.46161580	61.42135278
0.50682638	-167.72788132	19.45297882	1.23092822	0.13023269	0.14725257	0.09064039	-27.96057245	10.77980764	3.40188019	-44.29056210	6.81839854	10.96308887	-83.79871706	-6.09972580	11.58756649	-42.77280368	-8.34652160	13.01597769	-28.29944202	-13.22229051	-6.48524932	-23.54337883	-0.94925798	13.19398939	21.06049978	60.94420613
0.50977304	-167.65656469	19.34189420	1.19014704	0.13165503	0.14729436	0.09075549	-27.80320675	11.06069524	3.46648374	-43.75240762	6.61757736	10.72283025	-84.11054476	-6.17659537	11.18415483	-42.81074791	-8.76945208	12.89571978	-28.33768584	-13.12983010	-6.33647949	-23.13130221	-1.17351904	14.05890731	21.69561863	60.49633735
0.51271971	-167.57889419	19.21086198	1.14691862	0.13309915	0.14732643	0.09088148	-27.67332767	11.35586353	3.55782237	-43.22669473	6.40985287	10.44387375	-84.46000540	-6.26678811	10.78696108	-43.03548441	-9.15339384	12.81293343	-28.41293203	-13.02045137	-6.20629859	-22.79681888	-1.46102816	14.74659048	22.36351702	60.07050882
0.51566638	-167.49645473	19.05603576	1.09985809	0.13456267	0.14734528	0.09101767	-27.57427083	11.66275967	3.67266844	-42.72985209	6.19666983	10.12821584	-84.84963809	-6.36858585	10.39562438	-43.40198340	-9.49099146	12.77777434	-28.53330715	-12.89434135	-6.09435204	-22.55408118	-1.81062156	15.24793067	23.06164615	59.65898172
0.51861304	-167.41157513	18.87194863	1.04703845	0.13604224	0.14734790	0.09116312	-27.50845061	11.97822070	3.80756592	-42.28570192	5.98012982	9.77940019	-85.27835011	-6.47978496	10.01031834	-43.84050587	-9.77623905	12.79801329	-28.70673579	-12.75194803	-5.99948907	-22.42743590	-2.21985391	15.55912819	23.78943987	59.25353578
0.52155971	-167.32728804	18.65186384	0.98622603	0.13753338	0.14733207	0.09131660	-27.47747788	12.29854366	3.95908892	-41.92625901	5.76339007	9.40228344	-85.73936980	-6.59755389	9.63168267	-44.25455908	-10.00527961	12.87868047	-28.94065115	-12.59407428	-5.91991683	-22.45175004	-2.68488906	15.68176727	24.54878812	58.84573356
0.52450637	-167.24322355	18.40103708	0.91640936	0.13903437	0.14729099	0.09147778	-27.48119415	12.61901642	4.12294646	-41.65531888	5.55442476	8.99987913	-86.23317639	-6.71949560	9.26108471	-44.61958355	-10.17913388	13.02361445	-29.23098760	-12.42121554	-5.85321448	-22.62281372	-3.19677752	15.62298938	25.34347011	58.43492251
0.52745303	-167.15668270	18.13236148	0.83896155	0.14054588	0.14721634	0.09164613	-27.51895945	12.93431647	4.29359192	-41.44848980	5.36554239	8.57358871	-86.76968630	-6.84400005	8.90106609	-44.98861303	-10.30257465	13.23485622	-29.56865379	-12.23332545	-5.79635339	-22.90042349	-3.74265139	15.39495148	26.17613615	58.02749499
0.53039970	-167.06706642	17.85221663	0.75627456	0.14206681	0.14710416	0.09181985	-27.59106103	13.23907369	4.46511279	-41.29190623	5.20557555	8.12817821	-87.35555959	-6.96929230	8.55533960	-45.39153773	-10.37780357	13.50986630	-29.95252193	-12.03040658	-5.74593523	-23.25781892	-4.31187087	15.01359421	27.04754395	57.62942542
0.53334636	-166.97469701	17.56481638	0.67055173	0.14359510	0.14695197	0.09199717	-27.69726779	13.52786293	4.63155316	-41.17990372	5.07804870	7.67205399	-87.99427617	-7.09337041	8.22829317	-45.83535311	-10.40370928	13.84173466	-30.38318511	-11.81263420	-5.69842656	-23.67443221	-4.89625712	14.49785771	27.95861977	57.24752984
0.53629303	-166.88009576	17.27362926	0.58365191	0.14512831	0.14675838	0.09217640	-27.83701223	13.79561755	4.78719271	-41.10837697	4.98520992	7.21467338	-88.68746084	-7.21392232	7.92442138	-46.31882511	-10.37985048	14.22061575	-30.86128904	-11.58070441	-5.65044556	-24.13187494	-5.48769618	13.86892866	28.91089796	56.88872337
0.53923970	-166.78376452	16.98157387	0.49672079	0.14666379	0.14652293	0.09235617	-28.00949413	14.03779898	4.92684309	-41.07464810	4.92856935	6.76598720	-89.43511901	-7.32814848	7.64791274	-46.83876447	-10.30706494	14.63441671	-31.38652459	-11.33618653	-5.59903851	-24.61763707	-6.07752233	13.14939026	29.90688118	56.55812781
0.54218636	-166.68635015	16.69053377	0.41091207	0.14819860	0.14624657	0.09253516	-28.21346608	14.25037081	5.04587379	-41.07895031	4.90827510	6.33652067	-90.23457927	-7.43299260	7.40269019	-47.39397059	-10.18645880	15.06897240	-31.95727097	-11.08129174	-5.54174060	-25.12863808	-6.65733624	12.36240427	30.94994440	56.25776429
0.54513303	-166.58878305	16.40138591	0.32856190	0.14972930	0.14593229	0.09271153	-28.44712180	14.42977778	5.14009024	-41.12398368	4.92371966	5.93682959	-91.08009345	-7.52554544	7.19257034	-47.99130779	-10.01930933	15.50844600	-32.57050366	-10.81846752	-5.47656707	-25.67141485	-7.21947799	11.53104270	32.04382003	55.98602986
0.54807969	-166.49218683	16.11525029	0.25363150	0.15125164	0.14558541	0.09288278	-28.70786597	14.57297671	5.20568185	-41.21442760	4.97341705	5.57715583	-91.96415264	-7.60336017	7.02122295	-48.64568800	-9.80663562	15.93590459	-33.22112609	-10.55004059	-5.40201577	-26.25893782	-7.75771399	10.67748691	33.19212914	55.73851034
0.55102635	-166.39775350	15.83480289	0.19171748	0.15276039	0.14521332	0.09304581	-28.99234626	14.67752107	5.23926428	-41.35504352	5.05535511	5.26676008	-92.87971760	-7.66463384	6.89203787	-49.37248534	-9.54949936	16.33417101	-33.90241702	-10.27791042	-5.31704332	-26.90175552	-8.26762070	9.82224856	34.39755788	55.51092631
0.55397302	-166.30663062	15.56427773	0.14908563	0.15424970	0.14482494	0.09319722	-29.29679258	14.74180462	5.23805086	-41.54743230	5.16759884	5.01322301	-93.82183215	-7.70813296	6.80783823	-50.17776831	-9.25000071	16.68691034	-34.60743155	-10.00362887	-5.22112092	-27.59806083	-8.74608235	8.98374158	35.66126022	55.30254108
0.55691968	-166.21981999	15.30824375	0.13122501	0.15571378	0.14442991	0.09333390	-29.61743375	14.76541633	5.20009136	-41.78824449	5.30868090	4.82190835	-94.78775161	-7.73305590	6.77043555	-51.05535898	-8.91193990	16.97992768	-35.33002371	-9.72863815	-5.11430894	-28.33166166	-9.19060509	8.17776207	36.98300340	55.11698605
0.55986635	-166.13803872	15.07076848	0.14209153	0.15714763	0.14403738	0.09345340	-29.95081510	14.74926291	5.12447469	-42.06974897	5.47769911	4.69561580	-95.77591277	-7.73903682	6.78034674	-51.98884834	-8.54080747	17.20225652	-36.06506866	-9.45429416	-4.99722018	-29.07506817	-9.59909312	7.41690901	38.36158567	54.96128360
0.56281302	-166.06157623	14.85479717	0.18376288	0.15854725	0.14365542	0.09355430	-30.29429461	14.69545522	5.01158435	-42.38261172	5.67388997	4.63465337	-96.78393806	-7.72612186	6.83659865	-52.95871304	-8.14305994	17.34684818	-36.80822912	-9.18193759	-4.87096119	-29.79920977	-9.97000858	6.71023876	39.79535999	54.84254488
0.56575968	-165.99039966	14.66213592	0.25710625	0.15990971	0.14329077	0.09363586	-30.64502551	14.60685030	4.86323743	-42.71826813	5.89607655	4.63699129	-97.80821479	-7.69469764	6.93674800	-53.94829875	-7.72508392	17.41077088	-37.55490552	-8.91273048	-4.73695291	-30.48031899	-10.30303876	6.06295015	41.28270241	54.76551937
0.56870635	-165.92415139	14.49421269	0.36239254	0.16123300	0.14294812	0.09369796	-31.00239556	14.48688859	4.68232408	-43.06998829	6.14243903	4.69827399	-98.84981254	-7.64568935	7.07715247	-54.94557023	-7.29255534	17.39514880	-38.30357259	-8.64746684	-4.59668921	-31.10054383	-10.59969579	5.47624870	42.81922387	54.73212343
0.57165301	-165.86218890	14.35224572	0.49977803	0.16251580	0.14263020	0.09374084	-31.36747057	14.33948611	4.47238051	-43.43375407	6.41034522	4.81199730	-99.91265635	-7.58101727	7.25345036	-55.94408233	-6.84983259	17.30492969	-39.05393554	-8.38602343	-4.45145314	-31.64783552	-10.86374803	4.94726009	44.39845618	54.74138381
0.57459967	-165.80383630	14.23712725	0.66978738	0.16375753	0.14233815	0.09376484	-31.73968852	14.16838420	4.23793009	-43.80721129	6.69638686	4.96970031	-100.99653268	-7.50330396	7.46072661	-56.93941370	-6.39996834	17.14853625	-39.80209831	-8.12714965	-4.30218056	-32.11147718	-11.10108607	4.46928264	46.01492816	54.79109229
0.57754634	-165.74846544	14.14928020	0.87256781	0.16495820	0.14207204	0.09377043	-32.11826951	13.97684591	3.98473542	-44.18875357	6.99663809	5.16136422	-102.09746827	-7.41518261	7.69335138	-57.92763337	-5.94507987	16.93739999	-40.54255200	-7.86910679	-4.14956148	-32.48201763	-11.31893959	4.03252572	47.66345648	54.87812469
0.58049301	-165.69568204	14.08869663	1.10745087	0.16611831	0.14183113	0.09375815	-32.50202465	13.76737591	3.71971533	-44.57683359	7.30701011	5.37612033	-103.20966655	-7.31865526	7.94503823	-58.90457824	-5.48665129	16.68495735	-41.26884748	-7.61023899	-3.99413297	-32.75170834	-11.52505733	3.62520724	49.33888460	54.99886913
0.58343967	-165.64538942	14.05532364	1.37273132	0.16723882	0.14161396	0.09372859	-32.88855664	13.54188268	3.45012999	-44.96993363	7.62360493	5.60330166	-104.32695974	-7.21505315	8.20930220	-59.86701304	-5.02578760	16.40507149	-41.97373649	-7.34932760	-3.83637960	-32.91681906	-11.72677440	3.23524139	51.03631674	55.14919681
0.58638633	-165.59744425	14.04823356	1.66527933	0.16832100	0.14141915	0.09368284	-33.27678198	13.30200233	3.18262785	-45.36686040	7.94326189	5.83413842	-105.43769265	-7.10514612	8.48029059	-60.81445999	-4.56321769	16.10991567	-42.65439688	-7.08593265	-3.67679084	-32.98338845	-11.92988331	2.85227898	52.75064214	55.32391570
0.58933300	-165.55161146	14.06034425	1.97731664	0.16936576	0.14124828	0.09362341	-33.67454413	13.05123497	2.92211986	-45.77725506	8.27077208	6.06118978	-106.51504107	-6.98929719	8.75260187	-61.74173866	-4.10517431	15.81062367	-43.32786012	-6.82225936	-3.51645323	-33.00859293	-12.13360069	2.47057527	54.47395153	55.50783851
