# Supplementary material for: Computational modelling of muscle fibre operating ranges in the hindlimb of a small ground bird (Eudromia elegans), with implications for modelling locomotion in extinct species
Source: PLoS Comput Biol. 2021 Apr 1;17(4):e1008843. doi: 10.1371/journal.pcbi.1008843 (PMC8016346; doi:10.1371/journal.pcbi.1008843)
Supplement: S1 Model File — (ZIP) [file pcbi.1008843.s006.zip › geometry/Ground_plane.obj]

####
#
# OBJ File Generated by Meshlab
#
####
# Object Ground_plane.obj
#
# Vertices: 4344
# Faces: 8684
#
####
vn -1.570796 0.000000 0.000000
v 0.000000 -230.000000 0.000000
vn -1.570796 0.000000 0.000000
v 0.000000 -220.000000 0.000000
vn -1.471128 0.000000 0.000000
v 0.000000 -220.000000 -1.000000
vn -0.099669 0.000000 0.000000
v 0.000000 -180.000000 0.000000
vn -1.570796 0.000000 0.000000
v 0.000000 -140.000000 0.000000
vn -1.471128 0.000000 0.000000
v 0.000000 -130.000000 -1.000000
vn -0.099669 0.000000 0.000000
v 0.000000 -110.000000 0.000000
vn -1.570796 0.000000 0.000000
v 0.000000 -70.000000 0.000000
vn -1.570796 0.000000 0.000000
v 0.000000 -60.000000 0.000000
vn -0.099669 0.000000 0.000000
v 0.000000 -30.000000 0.000000
vn -0.099669 0.000000 0.000000
v 0.000000 -10.000000 -1.000000
vn -1.471128 0.000000 0.000000
v 0.000000 -20.000000 0.000000
vn -0.099669 0.000000 0.000000
v 0.000000 -50.000000 -1.000000
vn -1.570796 0.000000 0.000000
v 0.000000 -60.000000 -1.000000
vn -0.099669 0.000000 0.000000
v 0.000000 -110.000000 -1.000000
vn -1.570796 0.000000 0.000000
v 0.000000 -140.000000 -1.000000
vn -1.471128 0.000000 0.000000
v 0.000000 -150.000000 0.000000
vn -1.570796 0.000000 0.000000
v 0.000000 -160.000000 -1.000000
vn -1.570796 0.000000 0.000000
v 0.000000 -170.000000 -1.000000
vn -1.471128 0.000000 0.000000
v 0.000000 -170.000000 0.000000
vn -1.570796 0.000000 0.000000
v 0.000000 -200.000000 -1.000000
vn -1.471128 0.000000 0.000000
v 0.000000 -210.000000 0.000000
vn 0.000000 1.471128 0.000000
v 0.000000 0.000000 -1.000000
vn 0.000000 0.099669 0.000000
v 30.000000 0.000000 0.000000
vn 0.000000 1.471128 0.000000
v 40.000000 0.000000 -1.000000
vn 0.000000 0.099669 0.000000
v 40.000000 0.000000 0.000000
vn 0.000000 1.570796 0.000000
v 50.000000 0.000000 0.000000
vn 0.000000 1.570796 0.000000
v 70.000000 0.000000 0.000000
vn 0.000000 1.471128 0.000000
v 70.000000 0.000000 -1.000000
vn 0.000000 0.099669 0.000000
v 90.000000 0.000000 0.000000
vn 0.000000 1.570796 0.000000
v 100.000000 0.000000 0.000000
vn 0.000000 1.471128 0.000000
v 110.000000 0.000000 -1.000000
vn 0.000000 1.471128 0.000000
v 130.000000 0.000000 -1.000000
vn 0.000000 1.471128 0.000000
v 140.000000 0.000000 -1.000000
vn 0.000000 0.099669 0.000000
v 170.000000 0.000000 0.000000
vn 0.000000 0.099669 0.000000
v 180.000000 0.000000 0.000000
vn 0.000000 1.570796 0.000000
v 190.000000 0.000000 0.000000
vn 0.000000 0.099669 0.000000
v 200.000000 0.000000 0.000000
vn 0.000000 0.099669 0.000000
v 210.000000 0.000000 0.000000
vn 0.000000 1.570796 0.000000
v 220.000000 0.000000 0.000000
vn 0.000000 1.471128 0.000000
v 220.000000 0.000000 -1.000000
vn 0.000000 1.570796 0.000000
v 230.000000 0.000000 0.000000
vn 0.000000 1.570796 0.000000
v 240.000000 0.000000 0.000000
vn 0.000000 1.570796 0.000000
v 250.000000 0.000000 0.000000
vn 0.000000 1.570796 0.000000
v 260.000000 0.000000 0.000000
vn 0.000000 1.570796 0.000000
v 280.000000 0.000000 0.000000
vn 0.000000 1.570796 0.000000
v 310.000000 0.000000 0.000000
vn 0.000000 1.570796 0.000000
v 320.000000 0.000000 0.000000
vn 0.000000 1.471128 0.000000
v 340.000000 0.000000 -1.000000
vn 0.000000 1.471128 0.000000
v 350.000000 0.000000 -1.000000
vn 0.000000 0.099669 0.000000
v 360.000000 0.000000 0.000000
vn 0.000000 1.471128 0.000000
v 380.000000 0.000000 -1.000000
vn 0.000000 1.570796 0.000000
v 390.000000 0.000000 0.000000
vn 0.000000 1.471128 0.000000
v 390.000000 0.000000 -1.000000
vn 0.000000 1.471128 0.000000
v 340.000000 0.000000 0.000000
vn 0.000000 1.570796 0.000000
v 320.000000 0.000000 -1.000000
vn 0.000000 1.570796 0.000000
v 300.000000 0.000000 -1.000000
vn 0.000000 1.570796 0.000000
v 280.000000 0.000000 -1.000000
vn 0.000000 1.471128 0.000000
v 270.000000 0.000000 0.000000
vn 0.000000 0.099669 0.000000
v 270.000000 0.000000 -1.000000
vn 0.000000 0.099669 0.000000
v 260.000000 0.000000 -1.000000
vn 0.000000 1.570796 0.000000
v 230.000000 0.000000 -1.000000
vn 0.000000 0.099669 0.000000
v 200.000000 0.000000 -1.000000
vn 0.000000 0.099669 0.000000
v 190.000000 0.000000 -1.000000
vn 0.000000 0.099669 0.000000
v 160.000000 0.000000 -1.000000
vn 0.000000 1.570796 0.000000
v 150.000000 0.000000 -1.000000
vn 0.000000 0.099669 0.000000
v 100.000000 0.000000 -1.000000
vn 0.000000 1.570796 0.000000
v 60.000000 0.000000 -1.000000
vn 0.000000 1.471128 0.000000
v 20.000000 0.000000 0.000000
vn 1.471128 0.000000 0.000000
v 400.000000 -10.000000 -1.000000
vn 1.570796 0.000000 0.000000
v 400.000000 -40.000000 0.000000
vn 1.471128 0.000000 0.000000
v 400.000000 -40.000000 -1.000000
vn 1.570796 0.000000 0.000000
v 400.000000 -50.000000 0.000000
vn 1.471128 0.000000 0.000000
v 400.000000 -70.000000 -1.000000
vn 1.570796 0.000000 0.000000
v 400.000000 -110.000000 0.000000
vn 1.471128 0.000000 0.000000
v 400.000000 -110.000000 -1.000000
vn 1.471128 0.000000 0.000000
v 400.000000 -130.000000 -1.000000
vn 0.099669 0.000000 0.000000
v 400.000000 -130.000000 0.000000
vn 0.099669 0.000000 0.000000
v 400.000000 -140.000000 0.000000
vn 1.471128 0.000000 0.000000
v 400.000000 -160.000000 -1.000000
vn 0.099669 0.000000 0.000000
v 400.000000 -220.000000 0.000000
vn 1.471128 0.000000 0.000000
v 400.000000 -230.000000 -1.000000
vn 1.471128 0.000000 0.000000
v 400.000000 -240.000000 -1.000000
vn 1.570796 0.000000 0.000000
v 400.000000 -200.000000 -1.000000
vn 1.471128 0.000000 0.000000
v 400.000000 -180.000000 0.000000
vn 0.099669 0.000000 0.000000
v 400.000000 -180.000000 -1.000000
vn 1.570796 0.000000 0.000000
v 400.000000 -170.000000 -1.000000
vn 1.471128 0.000000 0.000000
v 400.000000 -160.000000 0.000000
vn 0.099669 0.000000 0.000000
v 400.000000 -140.000000 -1.000000
vn 1.570796 0.000000 0.000000
v 400.000000 -100.000000 -1.000000
vn 0.099669 0.000000 0.000000
v 400.000000 -50.000000 -1.000000
vn 0.099669 0.000000 0.000000
v 400.000000 -20.000000 -1.000000
vn 1.471128 0.000000 0.000000
v 400.000000 -10.000000 0.000000
vn 1.471128 0.000000 0.000000
v 400.000000 0.000000 0.000000
vn 0.000000 -1.570796 0.000000
v 400.000000 -240.000000 0.000000
vn 0.000000 -1.570796 0.000000
v 390.000000 -240.000000 0.000000
vn 0.000000 -0.099669 0.000000
v 380.000000 -240.000000 0.000000
vn 0.000000 -0.099669 0.000000
v 370.000000 -240.000000 0.000000
vn 0.000000 -0.099669 0.000000
v 360.000000 -240.000000 0.000000
vn 0.000000 -0.099669 0.000000
v 320.000000 -240.000000 0.000000
vn 0.000000 -1.471128 0.000000
v 330.000000 -240.000000 -1.000000
vn 0.000000 -1.570796 0.000000
v 290.000000 -240.000000 0.000000
vn 0.000000 -1.471128 0.000000
v 270.000000 -240.000000 -1.000000
vn 0.000000 -1.570796 0.000000
v 260.000000 -240.000000 0.000000
vn 0.000000 -1.471128 0.000000
v 260.000000 -240.000000 -1.000000
vn 0.000000 -1.471128 0.000000
v 250.000000 -240.000000 -1.000000
vn 0.000000 -0.099669 0.000000
v 250.000000 -240.000000 0.000000
vn 0.000000 -1.471128 0.000000
v 240.000000 -240.000000 -1.000000
vn 0.000000 -1.471128 0.000000
v 170.000000 -240.000000 -1.000000
vn 0.000000 -1.471128 0.000000
v 160.000000 -240.000000 -1.000000
vn 0.000000 -0.099669 0.000000
v 130.000000 -240.000000 0.000000
vn 0.000000 -1.570796 0.000000
v 110.000000 -240.000000 0.000000
vn 0.000000 -1.471128 0.000000
v 110.000000 -240.000000 -1.000000
vn 0.000000 -1.471128 0.000000
v 100.000000 -240.000000 -1.000000
vn 0.000000 -0.099669 0.000000
v 90.000000 -240.000000 0.000000
vn 0.000000 -0.099669 0.000000
v 10.000000 -240.000000 0.000000
vn 0.000000 -1.471128 0.000000
v 0.000000 -240.000000 -1.000000
vn 0.000000 -0.099669 0.000000
v 10.000000 -240.000000 -1.000000
vn 0.000000 -1.471128 0.000000
v 20.000000 -240.000000 0.000000
vn 0.000000 -1.570796 0.000000
v 30.000000 -240.000000 -1.000000
vn 0.000000 -1.570796 0.000000
v 40.000000 -240.000000 -1.000000
vn 0.000000 -1.471128 0.000000
v 50.000000 -240.000000 0.000000
vn 0.000000 -1.471128 0.000000
v 70.000000 -240.000000 0.000000
vn 0.000000 -1.570796 0.000000
v 90.000000 -240.000000 -1.000000
vn 0.000000 -1.471128 0.000000
v 150.000000 -240.000000 0.000000
vn 0.000000 -0.099669 0.000000
v 150.000000 -240.000000 -1.000000
vn 0.000000 -1.471128 0.000000
v 160.000000 -240.000000 0.000000
vn 0.000000 -1.471128 0.000000
v 170.000000 -240.000000 0.000000
vn 0.000000 -1.471128 0.000000
v 180.000000 -240.000000 0.000000
vn 0.000000 -1.471128 0.000000
v 190.000000 -240.000000 0.000000
vn 0.000000 -0.099669 0.000000
v 190.000000 -240.000000 -1.000000
vn 0.000000 -1.570796 0.000000
v 200.000000 -240.000000 -1.000000
vn 0.000000 -1.471128 0.000000
v 200.000000 -240.000000 0.000000
vn 0.000000 -1.471128 0.000000
v 210.000000 -240.000000 0.000000
vn 0.000000 -0.099669 0.000000
v 290.000000 -240.000000 -1.000000
vn 0.000000 -1.570796 0.000000
v 320.000000 -240.000000 -1.000000
vn 0.000000 -1.570796 0.000000
v 340.000000 -240.000000 -1.000000
vn 0.000000 -1.471128 0.000000
v 340.000000 -240.000000 0.000000
vn 0.000000 -1.570796 0.000000
v 370.000000 -240.000000 -1.000000
vn 0.000000 0.000000 1.570796
v 5.000000 -225.000000 0.000000
vn 0.000000 0.000000 1.570796
v 10.000000 -230.000000 0.000000
vn 0.000000 0.000000 1.570796
v 5.000000 -170.000000 0.000000
vn 0.000000 0.000000 0.785398
v 10.000000 -175.000000 0.000000
vn 0.000000 0.000000 0.785398
v 10.000000 -165.000000 0.000000
vn 0.000000 0.000000 1.570796
v 10.000000 -170.000000 0.000000
vn 0.000000 0.000000 0.785398
v 10.000000 -140.000000 0.000000
vn 0.000000 0.000000 1.570796
v 5.000000 -145.000000 0.000000
vn 0.000000 0.000000 0.785398
v 10.000000 -130.000000 0.000000
vn 0.000000 0.000000 0.785398
v 10.000000 -135.000000 0.000000
vn 0.000000 0.000000 1.570796
v 5.000000 -110.000000 0.000000
vn 0.000000 0.000000 0.785398
v 10.000000 -115.000000 0.000000
vn 0.000000 0.000000 0.785398
v 5.000000 -120.000000 0.000000
vn 0.000000 0.000000 0.785398
v 10.000000 -80.000000 0.000000
vn 0.000000 0.000000 1.570796
v 5.000000 -85.000000 0.000000
vn 0.000000 0.000000 0.785398
v 10.000000 -85.000000 0.000000
vn 0.000000 0.000000 0.785398
v 10.000000 -40.000000 0.000000
vn 0.000000 0.000000 0.785398
v 5.000000 -45.000000 0.000000
vn 0.000000 0.000000 0.785398
v 20.000000 -220.000000 0.000000
vn 0.000000 0.000000 0.785398
v 15.000000 -225.000000 0.000000
vn 0.000000 0.000000 1.570796
v 20.000000 -225.000000 0.000000
vn 0.000000 0.000000 0.785398
v 10.000000 -225.000000 0.000000
vn 0.000000 0.000000 1.107149
v 15.000000 -220.000000 0.000000
vn 0.000000 0.000000 1.570796
v 10.000000 -200.000000 0.000000
vn 0.000000 0.000000 0.785398
v 20.000000 -190.000000 0.000000
vn 0.000000 0.000000 0.785398
v 15.000000 -195.000000 0.000000
vn 0.000000 0.000000 1.570796
v 10.000000 -195.000000 0.000000
vn 0.000000 0.000000 1.570796
v 15.000000 -200.000000 0.000000
vn 0.000000 0.000000 0.785398
v 20.000000 -195.000000 0.000000
vn 0.000000 0.000000 1.107149
v 10.000000 -180.000000 0.000000
vn 0.000000 0.000000 0.927295
v 15.000000 -190.000000 0.000000
vn 0.000000 0.000000 1.249046
v 15.000000 -170.000000 0.000000
vn 0.000000 0.000000 0.643501
v 20.000000 -180.000000 0.000000
vn 0.000000 0.000000 0.785398
v 15.000000 -160.000000 0.000000
vn 0.000000 0.000000 0.785398
v 20.000000 -165.000000 0.000000
vn 0.000000 0.000000 1.570796
v 15.000000 -165.000000 0.000000
vn 0.000000 0.000000 0.463648
v 15.000000 -150.000000 0.000000
vn 0.000000 0.000000 0.785398
v 20.000000 -140.000000 0.000000
vn 0.000000 0.000000 1.570796
v 15.000000 -140.000000 0.000000
vn 0.000000 0.000000 1.570796
v 10.000000 -145.000000 0.000000
vn 0.000000 0.000000 1.570796
v 15.000000 -145.000000 0.000000
vn 0.000000 0.000000 1.570796
v 20.000000 -150.000000 0.000000
vn 0.000000 0.000000 0.785398
v 15.000000 -130.000000 0.000000
vn 0.000000 0.000000 0.785398
v 15.000000 -135.000000 0.000000
vn 0.000000 0.000000 0.785398
v 20.000000 -135.000000 0.000000
vn 0.000000 0.000000 0.463648
v 15.000000 -120.000000 0.000000
vn 0.000000 0.000000 1.107149
v 20.000000 -120.000000 0.000000
vn 0.000000 0.000000 0.785398
v 15.000000 -115.000000 0.000000
vn 0.000000 0.000000 1.570796
v 20.000000 -115.000000 0.000000
vn 0.000000 0.000000 1.570796
v 10.000000 -110.000000 0.000000
vn 0.000000 0.000000 1.107149
v 15.000000 -100.000000 0.000000
vn 0.000000 0.000000 1.570796
v 15.000000 -110.000000 0.000000
vn 0.000000 0.000000 0.463648
v 20.000000 -100.000000 0.000000
vn 0.000000 0.000000 0.785398
v 15.000000 -95.000000 0.000000
vn 0.000000 0.000000 0.785398
v 20.000000 -95.000000 0.000000
vn 0.000000 0.000000 1.249046
v 15.000000 -90.000000 0.000000
vn 0.000000 0.000000 0.785398
v 20.000000 -60.000000 0.000000
vn 0.000000 0.000000 1.107149
v 15.000000 -50.000000 0.000000
vn 0.000000 0.000000 0.785398
v 15.000000 -45.000000 0.000000
vn 0.000000 0.000000 0.785398
v 10.000000 -45.000000 0.000000
vn 0.000000 0.000000 0.785398
v 10.000000 -50.000000 0.000000
vn 0.000000 0.000000 0.463648
v 15.000000 -40.000000 0.000000
vn 0.000000 0.000000 1.570796
v 15.000000 -20.000000 0.000000
vn 0.000000 0.000000 0.785398
v 10.000000 -25.000000 0.000000
vn 0.000000 0.000000 0.785398
v 15.000000 -25.000000 0.000000
vn 0.000000 0.000000 0.785398
v 15.000000 -30.000000 0.000000
vn 0.000000 0.000000 1.570796
v 10.000000 -20.000000 0.000000
vn 0.000000 0.000000 1.570796
v 30.000000 -220.000000 0.000000
vn 0.000000 0.000000 1.570796
v 20.000000 -210.000000 0.000000
vn 0.000000 0.000000 0.785398
v 30.000000 -200.000000 0.000000
vn 0.000000 0.000000 1.570796
v 20.000000 -200.000000 0.000000
vn 0.000000 0.000000 1.570796
v 30.000000 -210.000000 0.000000
vn 0.000000 0.000000 0.785398
v 30.000000 -180.000000 0.000000
vn 0.000000 0.000000 1.570796
v 20.000000 -170.000000 0.000000
vn 0.000000 0.000000 0.785398
v 30.000000 -170.000000 0.000000
vn 0.000000 0.000000 0.463648
v 30.000000 -165.000000 0.000000
vn 0.000000 0.000000 1.107149
v 20.000000 -160.000000 0.000000
vn 0.000000 0.000000 1.107149
v 20.000000 -145.000000 0.000000
vn 0.000000 0.000000 0.463648
v 30.000000 -150.000000 0.000000
vn 0.000000 0.000000 1.107149
v 30.000000 -130.000000 0.000000
vn 0.000000 0.000000 0.785398
v 20.000000 -130.000000 0.000000
vn 0.000000 0.000000 1.107149
v 20.000000 -110.000000 0.000000
vn 0.000000 0.000000 0.463648
v 30.000000 -120.000000 0.000000
vn 0.000000 0.000000 0.463648
v 20.000000 -90.000000 0.000000
vn 0.000000 0.000000 0.785398
v 20.000000 -80.000000 0.000000
vn 0.000000 0.000000 1.570796
v 30.000000 -80.000000 0.000000
vn 0.000000 0.000000 0.785398
v 30.000000 -60.000000 0.000000
vn 0.000000 0.000000 0.785398
v 20.000000 -70.000000 0.000000
vn 0.000000 0.000000 1.570796
v 30.000000 -40.000000 0.000000
vn 0.000000 0.000000 1.107149
v 20.000000 -40.000000 0.000000
vn 0.000000 0.000000 1.570796
v 20.000000 -45.000000 0.000000
vn 0.000000 0.000000 1.570796
v 20.000000 -50.000000 0.000000
vn 0.000000 0.000000 0.463648
v 30.000000 -50.000000 0.000000
vn 0.000000 0.000000 1.570796
v 30.000000 -45.000000 0.000000
vn 0.000000 0.000000 0.463648
v 20.000000 -30.000000 0.000000
vn 0.000000 0.000000 0.463648
v 20.000000 -20.000000 0.000000
vn 0.000000 0.000000 1.570796
v 20.000000 -25.000000 0.000000
vn 0.000000 0.000000 1.570796
v 30.000000 -25.000000 0.000000
vn 0.000000 0.000000 1.570796
v 30.000000 -20.000000 0.000000
vn 0.000000 0.000000 0.927295
v 30.000000 -15.000000 0.000000
vn 0.000000 0.000000 0.785398
v 40.000000 -220.000000 0.000000
vn 0.000000 0.000000 0.785398
v 30.000000 -225.000000 0.000000
vn 0.000000 0.000000 0.785398
v 30.000000 -230.000000 0.000000
vn 0.000000 0.000000 0.785398
v 35.000000 -225.000000 0.000000
vn 0.000000 0.000000 0.785398
v 35.000000 -230.000000 0.000000
vn 0.000000 0.000000 0.927295
v 35.000000 -220.000000 0.000000
vn 0.000000 0.000000 1.107149
v 35.000000 -200.000000 0.000000
vn 0.000000 0.000000 0.785398
v 35.000000 -195.000000 0.000000
vn 0.000000 0.000000 1.570796
v 40.000000 -195.000000 0.000000
vn 0.000000 0.000000 1.570796
v 30.000000 -190.000000 0.000000
vn 0.000000 0.000000 0.785398
v 30.000000 -195.000000 0.000000
vn 0.000000 0.000000 0.785398
v 35.000000 -190.000000 0.000000
vn 0.000000 0.000000 1.570796
v 40.000000 -190.000000 0.000000
vn 0.000000 0.000000 1.107149
v 40.000000 -180.000000 0.000000
vn 0.000000 0.000000 0.785398
v 35.000000 -160.000000 0.000000
vn 0.000000 0.000000 1.570796
v 35.000000 -170.000000 0.000000
vn 0.000000 0.000000 1.570796
v 35.000000 -165.000000 0.000000
vn 0.000000 0.000000 0.785398
v 35.000000 -155.000000 0.000000
vn 0.000000 0.000000 0.785398
v 35.000000 -150.000000 0.000000
vn 0.000000 0.000000 0.785398
v 30.000000 -155.000000 0.000000
vn 0.000000 0.000000 0.785398
v 30.000000 -160.000000 0.000000
vn 0.000000 0.000000 1.107149
v 30.000000 -140.000000 0.000000
vn 0.000000 0.000000 1.570796
v 40.000000 -120.000000 0.000000
vn 0.000000 0.000000 1.107149
v 40.000000 -130.000000 0.000000
vn 0.000000 0.000000 1.570796
v 35.000000 -110.000000 0.000000
vn 0.000000 0.000000 0.785398
v 40.000000 -110.000000 0.000000
vn 0.000000 0.000000 0.785398
v 30.000000 -115.000000 0.000000
vn 0.000000 0.000000 0.785398
v 35.000000 -115.000000 0.000000
vn 0.000000 0.000000 1.570796
v 35.000000 -120.000000 0.000000
vn 0.000000 0.000000 1.570796
v 35.000000 -100.000000 0.000000
vn 0.000000 0.000000 1.570796
v 40.000000 -105.000000 0.000000
vn 0.000000 0.000000 1.570796
v 30.000000 -100.000000 0.000000
vn 0.000000 0.000000 0.785398
v 30.000000 -105.000000 0.000000
vn 0.000000 0.000000 1.570796
v 35.000000 -105.000000 0.000000
vn 0.000000 0.000000 0.785398
v 30.000000 -110.000000 0.000000
vn 0.000000 0.000000 0.785398
v 35.000000 -90.000000 0.000000
vn 0.000000 0.000000 1.570796
v 40.000000 -95.000000 0.000000
vn 0.000000 0.000000 0.785398
v 35.000000 -85.000000 0.000000
vn 0.000000 0.000000 0.785398
v 30.000000 -85.000000 0.000000
vn 0.000000 0.000000 0.785398
v 30.000000 -90.000000 0.000000
vn 0.000000 0.000000 1.107149
v 35.000000 -80.000000 0.000000
vn 0.000000 0.000000 0.463648
v 30.000000 -70.000000 0.000000
vn 0.000000 0.000000 1.570796
v 35.000000 -50.000000 0.000000
vn 0.000000 0.000000 0.785398
v 35.000000 -55.000000 0.000000
vn 0.000000 0.000000 1.570796
v 40.000000 -55.000000 0.000000
vn 0.000000 0.000000 0.785398
v 30.000000 -55.000000 0.000000
vn 0.000000 0.000000 1.570796
v 35.000000 -60.000000 0.000000
vn 0.000000 0.000000 0.785398
v 35.000000 -45.000000 0.000000
vn 0.000000 0.000000 1.570796
v 40.000000 -50.000000 0.000000
vn 0.000000 0.000000 0.785398
v 35.000000 -35.000000 0.000000
vn 0.000000 0.000000 1.570796
v 30.000000 -35.000000 0.000000
vn 0.000000 0.000000 0.785398
v 35.000000 -40.000000 0.000000
vn 0.000000 0.000000 1.570796
v 40.000000 -40.000000 0.000000
vn 0.000000 0.000000 0.785398
v 30.000000 -30.000000 0.000000
vn 0.000000 0.000000 1.570796
v 35.000000 -30.000000 0.000000
vn 0.000000 0.000000 1.570796
v 35.000000 -25.000000 0.000000
vn 0.000000 0.000000 0.785398
v 35.000000 -15.000000 0.000000
vn 0.000000 0.000000 1.570796
v 40.000000 -15.000000 0.000000
vn 0.000000 0.000000 0.785398
v 35.000000 -20.000000 0.000000
vn 0.000000 0.000000 1.570796
v 30.000000 -5.000000 0.000000
vn 0.000000 0.000000 0.785398
v 35.000000 -5.000000 0.000000
vn 0.000000 0.000000 0.785398
v 35.000000 -10.000000 0.000000
vn 0.000000 0.000000 0.785398
v 40.000000 -5.000000 0.000000
vn 0.000000 0.000000 1.107149
v 40.000000 -225.000000 0.000000
vn 0.000000 0.000000 1.107149
v 50.000000 -230.000000 0.000000
vn 0.000000 0.000000 0.785398
v 40.000000 -210.000000 0.000000
vn 0.000000 0.000000 1.570796
v 40.000000 -200.000000 0.000000
vn 0.000000 0.000000 1.107149
v 50.000000 -200.000000 0.000000
vn 0.000000 0.000000 0.785398
v 50.000000 -180.000000 0.000000
vn 0.000000 0.000000 1.570796
v 40.000000 -170.000000 0.000000
vn 0.000000 0.000000 0.785398
v 50.000000 -170.000000 0.000000
vn 0.000000 0.000000 1.570796
v 40.000000 -160.000000 0.000000
vn 0.000000 0.000000 1.107149
v 40.000000 -165.000000 0.000000
vn 0.000000 0.000000 1.570796
v 40.000000 -150.000000 0.000000
vn 0.000000 0.000000 1.107149
v 40.000000 -155.000000 0.000000
vn 0.000000 0.000000 1.107149
v 50.000000 -150.000000 0.000000
vn 0.000000 0.000000 1.570796
v 40.000000 -140.000000 0.000000
vn 0.000000 0.000000 1.570796
v 50.000000 -140.000000 0.000000
vn 0.000000 0.000000 1.107149
v 40.000000 -115.000000 0.000000
vn 0.000000 0.000000 1.570796
v 50.000000 -100.000000 0.000000
vn 0.000000 0.000000 1.107149
v 45.000000 -100.000000 0.000000
vn 0.000000 0.000000 0.785398
v 50.000000 -90.000000 0.000000
vn 0.000000 0.000000 1.570796
v 45.000000 -95.000000 0.000000
vn 0.000000 0.000000 0.785398
v 40.000000 -100.000000 0.000000
vn 0.000000 0.000000 0.785398
v 50.000000 -95.000000 0.000000
vn 0.000000 0.000000 1.570796
v 40.000000 -90.000000 0.000000
vn 0.000000 0.000000 1.107149
v 45.000000 -90.000000 0.000000
vn 0.000000 0.000000 1.570796
v 40.000000 -80.000000 0.000000
vn 0.000000 0.000000 1.249046
v 40.000000 -85.000000 0.000000
vn 0.000000 0.000000 1.570796
v 40.000000 -60.000000 0.000000
vn 0.000000 0.000000 0.785398
v 40.000000 -70.000000 0.000000
vn 0.000000 0.000000 1.107149
v 50.000000 -60.000000 0.000000
vn 0.000000 0.000000 1.107149
v 40.000000 -45.000000 0.000000
vn 0.000000 0.000000 0.785398
v 45.000000 -30.000000 0.000000
vn 0.000000 0.000000 1.570796
v 40.000000 -30.000000 0.000000
vn 0.000000 0.000000 1.107149
v 40.000000 -35.000000 0.000000
vn 0.000000 0.000000 0.785398
v 50.000000 -20.000000 0.000000
vn 0.000000 0.000000 0.785398
v 45.000000 -25.000000 0.000000
vn 0.000000 0.000000 0.785398
v 45.000000 -20.000000 0.000000
vn 0.000000 0.000000 1.570796
v 40.000000 -25.000000 0.000000
vn 0.000000 0.000000 1.570796
v 40.000000 -20.000000 0.000000
vn 0.000000 0.000000 1.570796
v 40.000000 -10.000000 0.000000
vn 0.000000 0.000000 0.785398
v 60.000000 -220.000000 0.000000
vn 0.000000 0.000000 1.570796
v 50.000000 -210.000000 0.000000
vn 0.000000 0.000000 0.785398
v 50.000000 -220.000000 0.000000
vn 0.000000 0.000000 1.570796
v 60.000000 -210.000000 0.000000
vn 0.000000 0.000000 1.570796
v 50.000000 -190.000000 0.000000
vn 0.000000 0.000000 0.785398
v 60.000000 -190.000000 0.000000
vn 0.000000 0.000000 1.570796
v 60.000000 -200.000000 0.000000
vn 0.000000 0.000000 1.107149
v 60.000000 -165.000000 0.000000
vn 0.000000 0.000000 0.785398
v 50.000000 -160.000000 0.000000
vn 0.000000 0.000000 1.570796
v 60.000000 -130.000000 0.000000
vn 0.000000 0.000000 1.570796
v 60.000000 -140.000000 0.000000
vn 0.000000 0.000000 1.107149
v 50.000000 -130.000000 0.000000
vn 0.000000 0.000000 1.570796
v 55.000000 -110.000000 0.000000
vn 0.000000 0.000000 0.785398
v 55.000000 -115.000000 0.000000
vn 0.000000 0.000000 1.570796
v 50.000000 -110.000000 0.000000
vn 0.000000 0.000000 0.785398
v 50.000000 -115.000000 0.000000
vn 0.000000 0.000000 0.785398
v 50.000000 -120.000000 0.000000
vn 0.000000 0.000000 1.570796
v 55.000000 -120.000000 0.000000
vn 0.000000 0.000000 1.570796
v 60.000000 -120.000000 0.000000
vn 0.000000 0.000000 1.107149
v 60.000000 -100.000000 0.000000
vn 0.000000 0.000000 0.463648
v 60.000000 -95.000000 0.000000
vn 0.000000 0.000000 1.570796
v 60.000000 -80.000000 0.000000
vn 0.000000 0.000000 0.785398
v 50.000000 -80.000000 0.000000
vn 0.000000 0.000000 0.785398
v 50.000000 -70.000000 0.000000
vn 0.000000 0.000000 0.463648
v 50.000000 -40.000000 0.000000
vn 0.000000 0.000000 1.107149
v 60.000000 -45.000000 0.000000
vn 0.000000 0.000000 1.107149
v 50.000000 -50.000000 0.000000
vn 0.000000 0.000000 1.570796
v 50.000000 -30.000000 0.000000
vn 0.000000 0.000000 1.570796
v 60.000000 -40.000000 0.000000
vn 0.000000 0.000000 0.463648
v 60.000000 -25.000000 0.000000
vn 0.000000 0.000000 1.107149
v 50.000000 -25.000000 0.000000
vn 0.000000 0.000000 1.570796
v 60.000000 -20.000000 0.000000
vn 0.000000 0.000000 1.570796
v 70.000000 -220.000000 0.000000
vn 0.000000 0.000000 0.463648
v 60.000000 -230.000000 0.000000
vn 0.000000 0.000000 1.570796
v 60.000000 -180.000000 0.000000
vn 0.000000 0.000000 0.785398
v 70.000000 -180.000000 0.000000
vn 0.000000 0.000000 1.570796
v 70.000000 -190.000000 0.000000
vn 0.000000 0.000000 0.785398
v 70.000000 -160.000000 0.000000
vn 0.000000 0.000000 1.570796
v 70.000000 -165.000000 0.000000
vn 0.000000 0.000000 0.785398
v 65.000000 -165.000000 0.000000
vn 0.000000 0.000000 0.785398
v 60.000000 -170.000000 0.000000
vn 0.000000 0.000000 0.785398
v 65.000000 -170.000000 0.000000
vn 0.000000 0.000000 1.570796
v 60.000000 -160.000000 0.000000
vn 0.000000 0.000000 1.107149
v 65.000000 -160.000000 0.000000
vn 0.000000 0.000000 0.463648
v 70.000000 -150.000000 0.000000
vn 0.000000 0.000000 1.107149
v 60.000000 -150.000000 0.000000
vn 0.000000 0.000000 0.785398
v 65.000000 -130.000000 0.000000
vn 0.000000 0.000000 1.570796
v 60.000000 -135.000000 0.000000
vn 0.000000 0.000000 0.785398
v 70.000000 -135.000000 0.000000
vn 0.000000 0.000000 1.570796
v 65.000000 -135.000000 0.000000
vn 0.000000 0.000000 0.785398
v 65.000000 -140.000000 0.000000
vn 0.000000 0.000000 1.570796
v 70.000000 -140.000000 0.000000
vn 0.000000 0.000000 1.107149
v 70.000000 -120.000000 0.000000
vn 0.000000 0.000000 0.463648
v 60.000000 -110.000000 0.000000
vn 0.000000 0.000000 1.570796
v 60.000000 -115.000000 0.000000
vn 0.000000 0.000000 0.463648
v 70.000000 -110.000000 0.000000
vn 0.000000 0.000000 0.785398
v 70.000000 -90.000000 0.000000
vn 0.000000 0.000000 1.570796
v 60.000000 -90.000000 0.000000
vn 0.000000 0.000000 0.785398
v 65.000000 -95.000000 0.000000
vn 0.000000 0.000000 0.785398
v 70.000000 -95.000000 0.000000
vn 0.000000 0.000000 0.785398
v 65.000000 -100.000000 0.000000
vn 0.000000 0.000000 1.570796
v 65.000000 -80.000000 0.000000
vn 0.000000 0.000000 1.570796
v 65.000000 -85.000000 0.000000
vn 0.000000 0.000000 1.570796
v 60.000000 -85.000000 0.000000
vn 0.000000 0.000000 1.570796
v 65.000000 -90.000000 0.000000
vn 0.000000 0.000000 1.249046
v 70.000000 -65.000000 0.000000
vn 0.000000 0.000000 0.643501
v 60.000000 -70.000000 0.000000
vn 0.000000 0.000000 0.785398
v 70.000000 -50.000000 0.000000
vn 0.000000 0.000000 1.570796
v 70.000000 -55.000000 0.000000
vn 0.000000 0.000000 0.785398
v 60.000000 -55.000000 0.000000
vn 0.000000 0.000000 0.785398
v 65.000000 -50.000000 0.000000
vn 0.000000 0.000000 0.785398
v 65.000000 -55.000000 0.000000
vn 0.000000 0.000000 0.785398
v 60.000000 -60.000000 0.000000
vn 0.000000 0.000000 0.785398
v 65.000000 -60.000000 0.000000
vn 0.000000 0.000000 0.785398
v 70.000000 -40.000000 0.000000
vn 0.000000 0.000000 1.570796
v 65.000000 -40.000000 0.000000
vn 0.000000 0.000000 0.785398
v 60.000000 -50.000000 0.000000
vn 0.000000 0.000000 0.785398
v 65.000000 -45.000000 0.000000
vn 0.000000 0.000000 1.107149
v 65.000000 -30.000000 0.000000
vn 0.000000 0.000000 0.785398
v 60.000000 -30.000000 0.000000
vn 0.000000 0.000000 1.570796
v 65.000000 -25.000000 0.000000
vn 0.000000 0.000000 1.107149
v 60.000000 -10.000000 0.000000
vn 0.000000 0.000000 0.927295
v 65.000000 -20.000000 0.000000
vn 0.000000 0.000000 1.570796
v 80.000000 -225.000000 0.000000
vn 0.000000 0.000000 0.785398
v 75.000000 -220.000000 0.000000
vn 0.000000 0.000000 0.785398
v 70.000000 -225.000000 0.000000
vn 0.000000 0.000000 0.785398
v 75.000000 -225.000000 0.000000
vn 0.000000 0.000000 1.107149
v 70.000000 -210.000000 0.000000
vn 0.000000 0.000000 0.785398
v 75.000000 -195.000000 0.000000
vn 0.000000 0.000000 0.785398
v 70.000000 -195.000000 0.000000
vn 0.000000 0.000000 0.785398
v 70.000000 -200.000000 0.000000
vn 0.000000 0.000000 1.570796
v 75.000000 -200.000000 0.000000
vn 0.000000 0.000000 0.785398
v 80.000000 -195.000000 0.000000
vn 0.000000 0.000000 0.927295
v 75.000000 -190.000000 0.000000
vn 0.000000 0.000000 1.570796
v 70.000000 -170.000000 0.000000
vn 0.000000 0.000000 1.107149
v 80.000000 -180.000000 0.000000
vn 0.000000 0.000000 1.570796
v 75.000000 -160.000000 0.000000
vn 0.000000 0.000000 0.785398
v 75.000000 -165.000000 0.000000
vn 0.000000 0.000000 0.785398
v 75.000000 -170.000000 0.000000
vn 0.000000 0.000000 1.570796
v 80.000000 -170.000000 0.000000
vn 0.000000 0.000000 1.107149
v 75.000000 -140.000000 0.000000
vn 0.000000 0.000000 0.785398
v 75.000000 -135.000000 0.000000
vn 0.000000 0.000000 0.785398
v 80.000000 -135.000000 0.000000
vn 0.000000 0.000000 0.463648
v 70.000000 -130.000000 0.000000
vn 0.000000 0.000000 1.570796
v 75.000000 -130.000000 0.000000
vn 0.000000 0.000000 1.570796
v 80.000000 -130.000000 0.000000
vn 0.000000 0.000000 0.785398
v 70.000000 -115.000000 0.000000
vn 0.000000 0.000000 1.570796
v 75.000000 -115.000000 0.000000
vn 0.000000 0.000000 0.785398
v 75.000000 -120.000000 0.000000
vn 0.000000 0.000000 0.463648
v 75.000000 -110.000000 0.000000
vn 0.000000 0.000000 0.785398
v 80.000000 -90.000000 0.000000
vn 0.000000 0.000000 1.570796
v 75.000000 -95.000000 0.000000
vn 0.000000 0.000000 0.785398
v 70.000000 -100.000000 0.000000
vn 0.000000 0.000000 1.570796
v 75.000000 -100.000000 0.000000
vn 0.000000 0.000000 0.785398
v 80.000000 -95.000000 0.000000
vn 0.000000 0.000000 1.570796
v 80.000000 -100.000000 0.000000
vn 0.000000 0.000000 0.785398
v 80.000000 -80.000000 0.000000
vn 0.000000 0.000000 0.785398
v 70.000000 -85.000000 0.000000
vn 0.000000 0.000000 0.785398
v 75.000000 -85.000000 0.000000
vn 0.000000 0.000000 1.570796
v 75.000000 -90.000000 0.000000
vn 0.000000 0.000000 0.463648
v 70.000000 -80.000000 0.000000
vn 0.000000 0.000000 0.463648
v 75.000000 -70.000000 0.000000
vn 0.000000 0.000000 1.570796
v 75.000000 -80.000000 0.000000
vn 0.000000 0.000000 0.463648
v 80.000000 -70.000000 0.000000
vn 0.000000 0.000000 0.785398
v 75.000000 -60.000000 0.000000
vn 0.000000 0.000000 0.785398
v 70.000000 -70.000000 0.000000
vn 0.000000 0.000000 1.570796
v 75.000000 -65.000000 0.000000
vn 0.000000 0.000000 0.785398
v 80.000000 -65.000000 0.000000
vn 0.000000 0.000000 0.785398
v 75.000000 -50.000000 0.000000
vn 0.000000 0.000000 1.570796
v 70.000000 -60.000000 0.000000
vn 0.000000 0.000000 0.785398
v 75.000000 -45.000000 0.000000
vn 0.000000 0.000000 1.570796
v 70.000000 -45.000000 0.000000
vn 0.000000 0.000000 1.570796
v 75.000000 -40.000000 0.000000
vn 0.000000 0.000000 0.463648
v 80.000000 -30.000000 0.000000
vn 0.000000 0.000000 1.570796
v 75.000000 -30.000000 0.000000
vn 0.000000 0.000000 0.785398
v 75.000000 -25.000000 0.000000
vn 0.000000 0.000000 0.785398
v 70.000000 -25.000000 0.000000
vn 0.000000 0.000000 0.785398
v 70.000000 -30.000000 0.000000
vn 0.000000 0.000000 1.570796
v 80.000000 -20.000000 0.000000
vn 0.000000 0.000000 1.570796
v 70.000000 -20.000000 0.000000
vn 0.000000 0.000000 1.107149
v 75.000000 -20.000000 0.000000
vn 0.000000 0.000000 1.107149
v 80.000000 -10.000000 0.000000
vn 0.000000 0.000000 0.785398
v 90.000000 -220.000000 0.000000
vn 0.000000 0.000000 1.570796
v 80.000000 -220.000000 0.000000
vn 0.000000 0.000000 0.785398
v 85.000000 -225.000000 0.000000
vn 0.000000 0.000000 1.570796
v 85.000000 -230.000000 0.000000
vn 0.000000 0.000000 0.785398
v 90.000000 -225.000000 0.000000
vn 0.000000 0.000000 0.927295
v 85.000000 -220.000000 0.000000
vn 0.000000 0.000000 1.570796
v 90.000000 -200.000000 0.000000
vn 0.000000 0.000000 0.463648
v 80.000000 -210.000000 0.000000
vn 0.000000 0.000000 1.249046
v 90.000000 -205.000000 0.000000
vn 0.000000 0.000000 1.249046
v 85.000000 -200.000000 0.000000
vn 0.000000 0.000000 0.785398
v 85.000000 -195.000000 0.000000
vn 0.000000 0.000000 1.570796
v 80.000000 -190.000000 0.000000
vn 0.000000 0.000000 0.785398
v 80.000000 -200.000000 0.000000
vn 0.000000 0.000000 1.570796
v 90.000000 -190.000000 0.000000
vn 0.000000 0.000000 0.927295
v 85.000000 -190.000000 0.000000
vn 0.000000 0.000000 1.107149
v 90.000000 -180.000000 0.000000
vn 0.000000 0.000000 0.927295
v 85.000000 -170.000000 0.000000
vn 0.000000 0.000000 0.785398
v 85.000000 -165.000000 0.000000
vn 0.000000 0.000000 1.570796
v 80.000000 -165.000000 0.000000
vn 0.000000 0.000000 1.570796
v 80.000000 -160.000000 0.000000
vn 0.000000 0.000000 1.107149
v 80.000000 -150.000000 0.000000
vn 0.000000 0.000000 0.927295
v 85.000000 -160.000000 0.000000
vn 0.000000 0.000000 0.785398
v 85.000000 -130.000000 0.000000
vn 0.000000 0.000000 0.785398
v 80.000000 -140.000000 0.000000
vn 0.000000 0.000000 1.570796
v 85.000000 -135.000000 0.000000
vn 0.000000 0.000000 0.785398
v 85.000000 -140.000000 0.000000
vn 0.000000 0.000000 0.463648
v 80.000000 -120.000000 0.000000
vn 0.000000 0.000000 1.107149
v 80.000000 -115.000000 0.000000
vn 0.000000 0.000000 1.570796
v 80.000000 -110.000000 0.000000
vn 0.000000 0.000000 0.785398
v 85.000000 -90.000000 0.000000
vn 0.000000 0.000000 1.570796
v 90.000000 -90.000000 0.000000
vn 0.000000 0.000000 0.785398
v 80.000000 -85.000000 0.000000
vn 0.000000 0.000000 0.785398
v 85.000000 -80.000000 0.000000
vn 0.000000 0.000000 0.785398
v 85.000000 -85.000000 0.000000
vn 0.000000 0.000000 1.570796
v 85.000000 -70.000000 0.000000
vn 0.000000 0.000000 0.785398
v 90.000000 -60.000000 0.000000
vn 0.000000 0.000000 1.570796
v 85.000000 -60.000000 0.000000
vn 0.000000 0.000000 1.570796
v 85.000000 -65.000000 0.000000
vn 0.000000 0.000000 1.570796
v 90.000000 -70.000000 0.000000
vn 0.000000 0.000000 1.570796
v 80.000000 -60.000000 0.000000
vn 0.000000 0.000000 1.107149
v 80.000000 -45.000000 0.000000
vn 0.000000 0.000000 1.570796
v 80.000000 -50.000000 0.000000
vn 0.000000 0.000000 1.107149
v 85.000000 -30.000000 0.000000
vn 0.000000 0.000000 1.107149
v 80.000000 -40.000000 0.000000
vn 0.000000 0.000000 0.785398
v 90.000000 -20.000000 0.000000
vn 0.000000 0.000000 0.785398
v 80.000000 -25.000000 0.000000
vn 0.000000 0.000000 0.785398
v 85.000000 -25.000000 0.000000
vn 0.000000 0.000000 1.570796
v 90.000000 -30.000000 0.000000
vn 0.000000 0.000000 1.107149
v 85.000000 -20.000000 0.000000
vn 0.000000 0.000000 1.107149
v 90.000000 -10.000000 0.000000
vn 0.000000 0.000000 1.570796
v 90.000000 -230.000000 0.000000
vn 0.000000 0.000000 0.463648
v 100.000000 -230.000000 0.000000
vn 0.000000 0.000000 0.785398
v 100.000000 -215.000000 0.000000
vn 0.000000 0.000000 1.570796
v 100.000000 -210.000000 0.000000
vn 0.000000 0.000000 0.785398
v 100.000000 -200.000000 0.000000
vn 0.000000 0.000000 0.785398
v 95.000000 -205.000000 0.000000
vn 0.000000 0.000000 0.785398
v 90.000000 -210.000000 0.000000
vn 0.000000 0.000000 1.570796
v 95.000000 -210.000000 0.000000
vn 0.000000 0.000000 1.107149
v 95.000000 -200.000000 0.000000
vn 0.000000 0.000000 1.249046
v 90.000000 -195.000000 0.000000
vn 0.000000 0.000000 0.463648
v 100.000000 -165.000000 0.000000
vn 0.000000 0.000000 1.107149
v 90.000000 -160.000000 0.000000
vn 0.000000 0.000000 1.107149
v 90.000000 -165.000000 0.000000
vn 0.000000 0.000000 1.570796
v 90.000000 -170.000000 0.000000
vn 0.000000 0.000000 1.570796
v 100.000000 -160.000000 0.000000
vn 0.000000 0.000000 1.570796
v 100.000000 -140.000000 0.000000
vn 0.000000 0.000000 0.463648
v 90.000000 -150.000000 0.000000
vn 0.000000 0.000000 1.107149
v 90.000000 -140.000000 0.000000
vn 0.000000 0.000000 0.927295
v 100.000000 -145.000000 0.000000
vn 0.000000 0.000000 1.107149
v 90.000000 -130.000000 0.000000
vn 0.000000 0.000000 1.107149
v 90.000000 -135.000000 0.000000
vn 0.000000 0.000000 1.570796
v 100.000000 -135.000000 0.000000
vn 0.000000 0.000000 0.463648
v 90.000000 -120.000000 0.000000
vn 0.000000 0.000000 1.570796
v 100.000000 -110.000000 0.000000
vn 0.000000 0.000000 1.107149
v 90.000000 -100.000000 0.000000
vn 0.000000 0.000000 1.107149
v 90.000000 -110.000000 0.000000
vn 0.000000 0.000000 1.570796
v 90.000000 -85.000000 0.000000
vn 0.000000 0.000000 0.463648
v 100.000000 -90.000000 0.000000
vn 0.000000 0.000000 1.570796
v 100.000000 -85.000000 0.000000
vn 0.000000 0.000000 0.463648
v 90.000000 -80.000000 0.000000
vn 0.000000 0.000000 1.107149
v 100.000000 -75.000000 0.000000
vn 0.000000 0.000000 1.107149
v 90.000000 -65.000000 0.000000
vn 0.000000 0.000000 1.107149
v 100.000000 -55.000000 0.000000
vn 0.000000 0.000000 1.570796
v 100.000000 -50.000000 0.000000
vn 0.000000 0.000000 0.463648
v 90.000000 -50.000000 0.000000
vn 0.000000 0.000000 0.785398
v 100.000000 -35.000000 0.000000
vn 0.000000 0.000000 0.463648
v 90.000000 -40.000000 0.000000
vn 0.000000 0.000000 0.785398
v 100.000000 -20.000000 0.000000
vn 0.000000 0.000000 1.570796
v 100.000000 -25.000000 0.000000
vn 0.000000 0.000000 0.785398
v 90.000000 -25.000000 0.000000
vn 0.000000 0.000000 0.785398
v 95.000000 -25.000000 0.000000
vn 0.000000 0.000000 0.785398
v 95.000000 -30.000000 0.000000
vn 0.000000 0.000000 0.785398
v 95.000000 -20.000000 0.000000
vn 0.000000 0.000000 1.570796
v 105.000000 -230.000000 0.000000
vn 0.000000 0.000000 0.785398
v 110.000000 -220.000000 0.000000
vn 0.000000 0.000000 0.785398
v 105.000000 -225.000000 0.000000
vn 0.000000 0.000000 0.785398
v 100.000000 -225.000000 0.000000
vn 0.000000 0.000000 0.785398
v 105.000000 -215.000000 0.000000
vn 0.000000 0.000000 0.785398
v 105.000000 -210.000000 0.000000
vn 0.000000 0.000000 0.785398
v 100.000000 -220.000000 0.000000
vn 0.000000 0.000000 0.785398
v 110.000000 -215.000000 0.000000
vn 0.000000 0.000000 0.785398
v 105.000000 -220.000000 0.000000
vn 0.000000 0.000000 0.785398
v 100.000000 -205.000000 0.000000
vn 0.000000 0.000000 0.785398
v 110.000000 -190.000000 0.000000
vn 0.000000 0.000000 0.785398
v 100.000000 -190.000000 0.000000
vn 0.000000 0.000000 1.107149
v 105.000000 -170.000000 0.000000
vn 0.000000 0.000000 1.570796
v 100.000000 -170.000000 0.000000
vn 0.000000 0.000000 1.107149
v 100.000000 -180.000000 0.000000
vn 0.000000 0.000000 0.785398
v 105.000000 -165.000000 0.000000
vn 0.000000 0.000000 1.570796
v 110.000000 -165.000000 0.000000
vn 0.000000 0.000000 1.570796
v 110.000000 -170.000000 0.000000
vn 0.000000 0.000000 0.785398
v 100.000000 -155.000000 0.000000
vn 0.000000 0.000000 1.570796
v 105.000000 -155.000000 0.000000
vn 0.000000 0.000000 1.570796
v 105.000000 -160.000000 0.000000
vn 0.000000 0.000000 0.785398
v 110.000000 -140.000000 0.000000
vn 0.000000 0.000000 0.785398
v 105.000000 -140.000000 0.000000
vn 0.000000 0.000000 1.570796
v 105.000000 -145.000000 0.000000
vn 0.000000 0.000000 0.785398
v 100.000000 -150.000000 0.000000
vn 0.000000 0.000000 1.570796
v 105.000000 -150.000000 0.000000
vn 0.000000 0.000000 0.785398
v 110.000000 -130.000000 0.000000
vn 0.000000 0.000000 0.785398
v 105.000000 -130.000000 0.000000
vn 0.000000 0.000000 0.785398
v 110.000000 -135.000000 0.000000
vn 0.000000 0.000000 1.570796
v 105.000000 -135.000000 0.000000
vn 0.000000 0.000000 1.570796
v 100.000000 -120.000000 0.000000
vn 0.000000 0.000000 0.463648
v 100.000000 -130.000000 0.000000
vn 0.000000 0.000000 1.570796
v 100.000000 -115.000000 0.000000
vn 0.000000 0.000000 0.785398
v 105.000000 -115.000000 0.000000
vn 0.000000 0.000000 0.785398
v 105.000000 -120.000000 0.000000
vn 0.000000 0.000000 1.570796
v 110.000000 -120.000000 0.000000
vn 0.000000 0.000000 0.785398
v 110.000000 -100.000000 0.000000
vn 0.000000 0.000000 0.785398
v 105.000000 -105.000000 0.000000
vn 0.000000 0.000000 0.785398
v 100.000000 -105.000000 0.000000
vn 0.000000 0.000000 0.785398
v 105.000000 -110.000000 0.000000
vn 0.000000 0.000000 0.785398
v 110.000000 -105.000000 0.000000
vn 0.000000 0.000000 1.107149
v 105.000000 -90.000000 0.000000
vn 0.000000 0.000000 1.107149
v 100.000000 -100.000000 0.000000
vn 0.000000 0.000000 1.570796
v 105.000000 -100.000000 0.000000
vn 0.000000 0.000000 1.107149
v 110.000000 -90.000000 0.000000
vn 0.000000 0.000000 1.570796
v 100.000000 -80.000000 0.000000
vn 0.000000 0.000000 0.785398
v 105.000000 -80.000000 0.000000
vn 0.000000 0.000000 1.570796
v 105.000000 -85.000000 0.000000
vn 0.000000 0.000000 0.785398
v 110.000000 -70.000000 0.000000
vn 0.000000 0.000000 1.570796
v 110.000000 -75.000000 0.000000
vn 0.000000 0.000000 1.570796
v 105.000000 -75.000000 0.000000
vn 0.000000 0.000000 1.570796
v 110.000000 -80.000000 0.000000
vn 0.000000 0.000000 0.785398
v 105.000000 -65.000000 0.000000
vn 0.000000 0.000000 0.785398
v 105.000000 -60.000000 0.000000
vn 0.000000 0.000000 0.785398
v 100.000000 -65.000000 0.000000
vn 0.000000 0.000000 0.785398
v 100.000000 -70.000000 0.000000
vn 0.000000 0.000000 1.570796
v 105.000000 -70.000000 0.000000
vn 0.000000 0.000000 0.785398
v 110.000000 -65.000000 0.000000
vn 0.000000 0.000000 0.785398
v 105.000000 -55.000000 0.000000
vn 0.000000 0.000000 0.785398
v 100.000000 -60.000000 0.000000
vn 0.000000 0.000000 1.570796
v 110.000000 -60.000000 0.000000
vn 0.000000 0.000000 0.785398
v 100.000000 -45.000000 0.000000
vn 0.000000 0.000000 0.785398
v 105.000000 -40.000000 0.000000
vn 0.000000 0.000000 0.785398
v 105.000000 -45.000000 0.000000
vn 0.000000 0.000000 1.570796
v 105.000000 -50.000000 0.000000
vn 0.000000 0.000000 0.785398
v 110.000000 -45.000000 0.000000
vn 0.000000 0.000000 1.570796
v 110.000000 -50.000000 0.000000
vn 0.000000 0.000000 0.785398
v 105.000000 -30.000000 0.000000
vn 0.000000 0.000000 0.785398
v 105.000000 -35.000000 0.000000
vn 0.000000 0.000000 0.785398
v 100.000000 -40.000000 0.000000
vn 0.000000 0.000000 1.570796
v 110.000000 -40.000000 0.000000
vn 0.000000 0.000000 0.785398
v 110.000000 -20.000000 0.000000
vn 0.000000 0.000000 0.785398
v 105.000000 -20.000000 0.000000
vn 0.000000 0.000000 0.785398
v 105.000000 -25.000000 0.000000
vn 0.000000 0.000000 0.785398
v 100.000000 -30.000000 0.000000
vn 0.000000 0.000000 0.785398
v 105.000000 -15.000000 0.000000
vn 0.000000 0.000000 0.785398
v 105.000000 -10.000000 0.000000
vn 0.000000 0.000000 1.570796
v 100.000000 -15.000000 0.000000
vn 0.000000 0.000000 0.785398
v 110.000000 -5.000000 0.000000
vn 0.000000 0.000000 1.570796
v 105.000000 -5.000000 0.000000
vn 0.000000 0.000000 1.570796
v 110.000000 -10.000000 0.000000
vn 0.000000 0.000000 1.570796
v 120.000000 -220.000000 0.000000
vn 0.000000 0.000000 0.463648
v 110.000000 -225.000000 0.000000
vn 0.000000 0.000000 0.463648
v 120.000000 -210.000000 0.000000
vn 0.000000 0.000000 0.785398
v 110.000000 -210.000000 0.000000
vn 0.000000 0.000000 1.107149
v 110.000000 -200.000000 0.000000
vn 0.000000 0.000000 0.927295
v 120.000000 -195.000000 0.000000
vn 0.000000 0.000000 1.570796
v 110.000000 -180.000000 0.000000
vn 0.000000 0.000000 1.570796
v 120.000000 -180.000000 0.000000
vn 0.000000 0.000000 1.107149
v 110.000000 -160.000000 0.000000
vn 0.000000 0.000000 0.463648
v 120.000000 -160.000000 0.000000
vn 0.000000 0.000000 1.107149
v 110.000000 -155.000000 0.000000
vn 0.000000 0.000000 1.570796
v 110.000000 -150.000000 0.000000
vn 0.000000 0.000000 1.107149
v 110.000000 -145.000000 0.000000
vn 0.000000 0.000000 1.107149
v 120.000000 -140.000000 0.000000
vn 0.000000 0.000000 1.107149
v 120.000000 -135.000000 0.000000
vn 0.000000 0.000000 1.570796
v 120.000000 -110.000000 0.000000
vn 0.000000 0.000000 0.463648
v 110.000000 -115.000000 0.000000
vn 0.000000 0.000000 1.570796
v 110.000000 -110.000000 0.000000
vn 0.000000 0.000000 0.785398
v 120.000000 -90.000000 0.000000
vn 0.000000 0.000000 0.463648
v 120.000000 -85.000000 0.000000
vn 0.000000 0.000000 1.107149
v 110.000000 -85.000000 0.000000
vn 0.000000 0.000000 1.107149
v 120.000000 -70.000000 0.000000
vn 0.000000 0.000000 1.570796
v 120.000000 -65.000000 0.000000
vn 0.000000 0.000000 1.107149
v 110.000000 -55.000000 0.000000
vn 0.000000 0.000000 0.463648
v 120.000000 -45.000000 0.000000
vn 0.000000 0.000000 0.463648
v 120.000000 -50.000000 0.000000
vn 0.000000 0.000000 0.463648
v 120.000000 -40.000000 0.000000
vn 0.000000 0.000000 1.570796
v 110.000000 -30.000000 0.000000
vn 0.000000 0.000000 1.107149
v 110.000000 -35.000000 0.000000
vn 0.000000 0.000000 0.463648
v 120.000000 -25.000000 0.000000
vn 0.000000 0.000000 0.463648
v 110.000000 -25.000000 0.000000
vn 0.000000 0.000000 1.107149
v 120.000000 -30.000000 0.000000
vn 0.000000 0.000000 1.107149
v 120.000000 -20.000000 0.000000
vn 0.000000 0.000000 0.927295
v 110.000000 -15.000000 0.000000
vn 0.000000 0.000000 1.570796
v 125.000000 -220.000000 0.000000
vn 0.000000 0.000000 1.570796
v 130.000000 -225.000000 0.000000
vn 0.000000 0.000000 0.785398
v 120.000000 -225.000000 0.000000
vn 0.000000 0.000000 0.785398
v 125.000000 -225.000000 0.000000
vn 0.000000 0.000000 1.107149
v 125.000000 -200.000000 0.000000
vn 0.000000 0.000000 1.107149
v 130.000000 -210.000000 0.000000
vn 0.000000 0.000000 0.785398
v 130.000000 -190.000000 0.000000
vn 0.000000 0.000000 1.570796
v 130.000000 -195.000000 0.000000
vn 0.000000 0.000000 0.785398
v 125.000000 -190.000000 0.000000
vn 0.000000 0.000000 1.570796
v 120.000000 -190.000000 0.000000
vn 0.000000 0.000000 0.785398
v 125.000000 -195.000000 0.000000
vn 0.000000 0.000000 0.785398
v 120.000000 -200.000000 0.000000
vn 0.000000 0.000000 0.463648
v 130.000000 -180.000000 0.000000
vn 0.000000 0.000000 0.785398
v 125.000000 -165.000000 0.000000
vn 0.000000 0.000000 1.570796
v 120.000000 -165.000000 0.000000
vn 0.000000 0.000000 0.785398
v 120.000000 -170.000000 0.000000
vn 0.000000 0.000000 0.785398
v 125.000000 -170.000000 0.000000
vn 0.000000 0.000000 1.107149
v 125.000000 -160.000000 0.000000
vn 0.000000 0.000000 0.463648
v 130.000000 -150.000000 0.000000
vn 0.000000 0.000000 0.463648
v 120.000000 -150.000000 0.000000
vn 0.000000 0.000000 1.570796
v 125.000000 -135.000000 0.000000
vn 0.000000 0.000000 0.785398
v 125.000000 -140.000000 0.000000
vn 0.000000 0.000000 1.570796
v 130.000000 -140.000000 0.000000
vn 0.000000 0.000000 1.107149
v 125.000000 -120.000000 0.000000
vn 0.000000 0.000000 1.107149
v 120.000000 -130.000000 0.000000
vn 0.000000 0.000000 1.107149
v 125.000000 -130.000000 0.000000
vn 0.000000 0.000000 1.570796
v 130.000000 -130.000000 0.000000
vn 0.000000 0.000000 0.785398
v 130.000000 -110.000000 0.000000
vn 0.000000 0.000000 0.785398
v 120.000000 -115.000000 0.000000
vn 0.000000 0.000000 0.785398
v 125.000000 -115.000000 0.000000
vn 0.000000 0.000000 0.785398
v 120.000000 -120.000000 0.000000
vn 0.000000 0.000000 0.785398
v 130.000000 -115.000000 0.000000
vn 0.000000 0.000000 1.570796
v 130.000000 -120.000000 0.000000
vn 0.000000 0.000000 0.463648
v 130.000000 -100.000000 0.000000
vn 0.000000 0.000000 0.463648
v 120.000000 -100.000000 0.000000
vn 0.000000 0.000000 0.927295
v 125.000000 -110.000000 0.000000
vn 0.000000 0.000000 0.785398
v 125.000000 -90.000000 0.000000
vn 0.000000 0.000000 1.570796
v 120.000000 -80.000000 0.000000
vn 0.000000 0.000000 1.570796
v 125.000000 -85.000000 0.000000
vn 0.000000 0.000000 1.570796
v 130.000000 -90.000000 0.000000
vn 0.000000 0.000000 0.463648
v 125.000000 -70.000000 0.000000
vn 0.000000 0.000000 1.107149
v 125.000000 -80.000000 0.000000
vn 0.000000 0.000000 1.570796
v 130.000000 -80.000000 0.000000
vn 0.000000 0.000000 1.570796
v 130.000000 -65.000000 0.000000
vn 0.000000 0.000000 1.570796
v 125.000000 -65.000000 0.000000
vn 0.000000 0.000000 0.463648
v 120.000000 -60.000000 0.000000
vn 0.000000 0.000000 0.463648
v 125.000000 -60.000000 0.000000
vn 0.000000 0.000000 0.785398
v 130.000000 -40.000000 0.000000
vn 0.000000 0.000000 0.785398
v 125.000000 -45.000000 0.000000
vn 0.000000 0.000000 0.785398
v 130.000000 -45.000000 0.000000
vn 0.000000 0.000000 0.785398
v 125.000000 -50.000000 0.000000
vn 0.000000 0.000000 1.570796
v 125.000000 -40.000000 0.000000
vn 0.000000 0.000000 0.463648
v 130.000000 -30.000000 0.000000
vn 0.000000 0.000000 0.785398
v 125.000000 -25.000000 0.000000
vn 0.000000 0.000000 0.785398
v 125.000000 -30.000000 0.000000
vn 0.000000 0.000000 0.927295
v 125.000000 -20.000000 0.000000
vn 0.000000 0.000000 1.107149
v 140.000000 -225.000000 0.000000
vn 0.000000 0.000000 1.107149
v 130.000000 -220.000000 0.000000
vn 0.000000 0.000000 1.570796
v 140.000000 -220.000000 0.000000
vn 0.000000 0.000000 1.107149
v 140.000000 -195.000000 0.000000
vn 0.000000 0.000000 1.570796
v 130.000000 -200.000000 0.000000
vn 0.000000 0.000000 1.107149
v 140.000000 -200.000000 0.000000
vn 0.000000 0.000000 1.570796
v 130.000000 -170.000000 0.000000
vn 0.000000 0.000000 0.463648
v 140.000000 -180.000000 0.000000
vn 0.000000 0.000000 1.570796
v 140.000000 -170.000000 0.000000
vn 0.000000 0.000000 0.785398
v 130.000000 -165.000000 0.000000
vn 0.000000 0.000000 1.570796
v 135.000000 -170.000000 0.000000
vn 0.000000 0.000000 1.570796
v 135.000000 -165.000000 0.000000
vn 0.000000 0.000000 0.785398
v 140.000000 -165.000000 0.000000
vn 0.000000 0.000000 1.570796
v 130.000000 -160.000000 0.000000
vn 0.000000 0.000000 0.927295
v 135.000000 -160.000000 0.000000
vn 0.000000 0.000000 0.463648
v 140.000000 -150.000000 0.000000
vn 0.000000 0.000000 1.570796
v 140.000000 -140.000000 0.000000
vn 0.000000 0.000000 0.927295
v 135.000000 -140.000000 0.000000
vn 0.000000 0.000000 0.785398
v 140.000000 -130.000000 0.000000
vn 0.000000 0.000000 0.785398
v 135.000000 -130.000000 0.000000
vn 0.000000 0.000000 0.785398
v 135.000000 -135.000000 0.000000
vn 0.000000 0.000000 1.570796
v 130.000000 -135.000000 0.000000
vn 0.000000 0.000000 1.570796
v 140.000000 -110.000000 0.000000
vn 0.000000 0.000000 1.107149
v 140.000000 -120.000000 0.000000
vn 0.000000 0.000000 1.570796
v 140.000000 -115.000000 0.000000
vn 0.000000 0.000000 1.107149
v 135.000000 -100.000000 0.000000
vn 0.000000 0.000000 0.785398
v 140.000000 -90.000000 0.000000
vn 0.000000 0.000000 0.785398
v 135.000000 -95.000000 0.000000
vn 0.000000 0.000000 1.570796
v 130.000000 -95.000000 0.000000
vn 0.000000 0.000000 0.785398
v 140.000000 -95.000000 0.000000
vn 0.000000 0.000000 1.570796
v 135.000000 -80.000000 0.000000
vn 0.000000 0.000000 0.785398
v 140.000000 -80.000000 0.000000
vn 0.000000 0.000000 0.785398
v 130.000000 -85.000000 0.000000
vn 0.000000 0.000000 0.785398
v 135.000000 -85.000000 0.000000
vn 0.000000 0.000000 0.785398
v 135.000000 -90.000000 0.000000
vn 0.000000 0.000000 0.785398
v 140.000000 -85.000000 0.000000
vn 0.000000 0.000000 1.107149
v 140.000000 -70.000000 0.000000
vn 0.000000 0.000000 0.785398
v 135.000000 -60.000000 0.000000
vn 0.000000 0.000000 1.570796
v 135.000000 -65.000000 0.000000
vn 0.000000 0.000000 0.785398
v 130.000000 -70.000000 0.000000
vn 0.000000 0.000000 0.785398
v 135.000000 -70.000000 0.000000
vn 0.000000 0.000000 1.570796
v 130.000000 -50.000000 0.000000
vn 0.000000 0.000000 0.463648
v 135.000000 -50.000000 0.000000
vn 0.000000 0.000000 1.107149
v 130.000000 -60.000000 0.000000
vn 0.000000 0.000000 0.785398
v 135.000000 -45.000000 0.000000
vn 0.000000 0.000000 0.785398
v 135.000000 -40.000000 0.000000
vn 0.000000 0.000000 0.785398
v 140.000000 -45.000000 0.000000
vn 0.000000 0.000000 1.570796
v 140.000000 -50.000000 0.000000
vn 0.000000 0.000000 1.107149
v 140.000000 -20.000000 0.000000
vn 0.000000 0.000000 0.927295
v 130.000000 -25.000000 0.000000
vn 0.000000 0.000000 0.785398
v 130.000000 -20.000000 0.000000
vn 0.000000 0.000000 0.785398
v 150.000000 -220.000000 0.000000
vn 0.000000 0.000000 0.785398
v 145.000000 -220.000000 0.000000
vn 0.000000 0.000000 1.570796
v 145.000000 -225.000000 0.000000
vn 0.000000 0.000000 0.785398
v 150.000000 -225.000000 0.000000
vn 0.000000 0.000000 0.785398
v 145.000000 -230.000000 0.000000
vn 0.000000 0.000000 1.570796
v 145.000000 -210.000000 0.000000
vn 0.000000 0.000000 0.785398
v 145.000000 -215.000000 0.000000
vn 0.000000 0.000000 1.570796
v 140.000000 -210.000000 0.000000
vn 0.000000 0.000000 0.785398
v 140.000000 -215.000000 0.000000
vn 0.000000 0.000000 1.107149
v 150.000000 -200.000000 0.000000
vn 0.000000 0.000000 0.785398
v 145.000000 -195.000000 0.000000
vn 0.000000 0.000000 0.785398
v 145.000000 -200.000000 0.000000
vn 0.000000 0.000000 1.107149
v 145.000000 -190.000000 0.000000
vn 0.000000 0.000000 1.570796
v 140.000000 -190.000000 0.000000
vn 0.000000 0.000000 1.107149
v 150.000000 -175.000000 0.000000
vn 0.000000 0.000000 0.463648
v 140.000000 -160.000000 0.000000
vn 0.000000 0.000000 0.463648
v 150.000000 -170.000000 0.000000
vn 0.000000 0.000000 1.570796
v 150.000000 -165.000000 0.000000
vn 0.000000 0.000000 0.785398
v 150.000000 -150.000000 0.000000
vn 0.000000 0.000000 1.570796
v 150.000000 -160.000000 0.000000
vn 0.000000 0.000000 0.463648
v 140.000000 -135.000000 0.000000
vn 0.000000 0.000000 1.570796
v 145.000000 -110.000000 0.000000
vn 0.000000 0.000000 0.785398
v 150.000000 -110.000000 0.000000
vn 0.000000 0.000000 0.785398
v 145.000000 -115.000000 0.000000
vn 0.000000 0.000000 1.570796
v 145.000000 -120.000000 0.000000
vn 0.000000 0.000000 0.785398
v 145.000000 -95.000000 0.000000
vn 0.000000 0.000000 0.785398
v 145.000000 -90.000000 0.000000
vn 0.000000 0.000000 0.785398
v 140.000000 -100.000000 0.000000
vn 0.000000 0.000000 1.570796
v 145.000000 -100.000000 0.000000
vn 0.000000 0.000000 0.785398
v 150.000000 -95.000000 0.000000
vn 0.000000 0.000000 1.570796
v 150.000000 -100.000000 0.000000
vn 0.000000 0.000000 1.107149
v 150.000000 -85.000000 0.000000
vn 0.000000 0.000000 0.785398
v 150.000000 -70.000000 0.000000
vn 0.000000 0.000000 1.570796
v 140.000000 -65.000000 0.000000
vn 0.000000 0.000000 1.570796
v 150.000000 -65.000000 0.000000
vn 0.000000 0.000000 0.463648
v 150.000000 -60.000000 0.000000
vn 0.000000 0.000000 1.107149
v 140.000000 -60.000000 0.000000
vn 0.000000 0.000000 0.785398
v 150.000000 -40.000000 0.000000
vn 0.000000 0.000000 0.785398
v 145.000000 -45.000000 0.000000
vn 0.000000 0.000000 0.785398
v 145.000000 -40.000000 0.000000
vn 0.000000 0.000000 1.570796
v 140.000000 -40.000000 0.000000
vn 0.000000 0.000000 0.785398
v 145.000000 -50.000000 0.000000
vn 0.000000 0.000000 1.570796
v 150.000000 -50.000000 0.000000
vn 0.000000 0.000000 1.107149
v 140.000000 -30.000000 0.000000
vn 0.000000 0.000000 0.785398
v 150.000000 -10.000000 0.000000
vn 0.000000 0.000000 1.570796
v 140.000000 -10.000000 0.000000
vn 0.000000 0.000000 1.570796
v 150.000000 -20.000000 0.000000
vn 0.000000 0.000000 0.785398
v 160.000000 -220.000000 0.000000
vn 0.000000 0.000000 1.570796
v 155.000000 -225.000000 0.000000
vn 0.000000 0.000000 0.785398
v 160.000000 -225.000000 0.000000
vn 0.000000 0.000000 1.570796
v 160.000000 -230.000000 0.000000
vn 0.000000 0.000000 0.785398
v 155.000000 -220.000000 0.000000
vn 0.000000 0.000000 1.570796
v 150.000000 -210.000000 0.000000
vn 0.000000 0.000000 1.249046
v 150.000000 -215.000000 0.000000
vn 0.000000 0.000000 1.570796
v 150.000000 -190.000000 0.000000
vn 0.000000 0.000000 1.107149
v 150.000000 -195.000000 0.000000
vn 0.000000 0.000000 1.570796
v 160.000000 -180.000000 0.000000
vn 0.000000 0.000000 1.107149
v 160.000000 -190.000000 0.000000
vn 0.000000 0.000000 0.785398
v 155.000000 -175.000000 0.000000
vn 0.000000 0.000000 0.785398
v 160.000000 -170.000000 0.000000
vn 0.000000 0.000000 1.570796
v 160.000000 -175.000000 0.000000
vn 0.000000 0.000000 0.785398
v 150.000000 -180.000000 0.000000
vn 0.000000 0.000000 1.570796
v 155.000000 -180.000000 0.000000
vn 0.000000 0.000000 0.785398
v 155.000000 -160.000000 0.000000
vn 0.000000 0.000000 0.785398
v 155.000000 -165.000000 0.000000
vn 0.000000 0.000000 1.570796
v 155.000000 -170.000000 0.000000
vn 0.000000 0.000000 1.570796
v 160.000000 -160.000000 0.000000
vn 0.000000 0.000000 1.570796
v 160.000000 -140.000000 0.000000
vn 0.000000 0.000000 1.107149
v 160.000000 -150.000000 0.000000
vn 0.000000 0.000000 1.570796
v 150.000000 -130.000000 0.000000
vn 0.000000 0.000000 0.785398
v 150.000000 -135.000000 0.000000
vn 0.000000 0.000000 1.570796
v 155.000000 -135.000000 0.000000
vn 0.000000 0.000000 0.785398
v 150.000000 -140.000000 0.000000
vn 0.000000 0.000000 1.570796
v 155.000000 -140.000000 0.000000
vn 0.000000 0.000000 0.463648
v 155.000000 -130.000000 0.000000
vn 0.000000 0.000000 0.785398
v 160.000000 -110.000000 0.000000
vn 0.000000 0.000000 1.570796
v 160.000000 -115.000000 0.000000
vn 0.000000 0.000000 0.785398
v 150.000000 -115.000000 0.000000
vn 0.000000 0.000000 0.785398
v 155.000000 -110.000000 0.000000
vn 0.000000 0.000000 0.785398
v 150.000000 -120.000000 0.000000
vn 0.000000 0.000000 1.570796
v 155.000000 -115.000000 0.000000
vn 0.000000 0.000000 0.785398
v 155.000000 -120.000000 0.000000
vn 0.000000 0.000000 1.570796
v 150.000000 -90.000000 0.000000
vn 0.000000 0.000000 0.463648
v 160.000000 -100.000000 0.000000
vn 0.000000 0.000000 1.570796
v 155.000000 -80.000000 0.000000
vn 0.000000 0.000000 1.570796
v 155.000000 -85.000000 0.000000
vn 0.000000 0.000000 0.785398
v 155.000000 -90.000000 0.000000
vn 0.000000 0.000000 1.570796
v 160.000000 -90.000000 0.000000
vn 0.000000 0.000000 0.463648
v 150.000000 -80.000000 0.000000
vn 0.000000 0.000000 0.785398
v 160.000000 -60.000000 0.000000
vn 0.000000 0.000000 0.785398
v 155.000000 -60.000000 0.000000
vn 0.000000 0.000000 1.570796
v 155.000000 -70.000000 0.000000
vn 0.000000 0.000000 1.570796
v 155.000000 -65.000000 0.000000
vn 0.000000 0.000000 1.570796
v 160.000000 -70.000000 0.000000
vn 0.000000 0.000000 0.785398
v 160.000000 -40.000000 0.000000
vn 0.000000 0.000000 1.570796
v 155.000000 -40.000000 0.000000
vn 0.000000 0.000000 1.570796
v 155.000000 -45.000000 0.000000
vn 0.000000 0.000000 1.570796
v 150.000000 -45.000000 0.000000
vn 0.000000 0.000000 1.570796
v 155.000000 -50.000000 0.000000
vn 0.000000 0.000000 1.570796
v 150.000000 -30.000000 0.000000
vn 0.000000 0.000000 0.463648
v 160.000000 -30.000000 0.000000
vn 0.000000 0.000000 0.785398
v 160.000000 -20.000000 0.000000
vn 0.000000 0.000000 0.785398
v 155.000000 -20.000000 0.000000
vn 0.000000 0.000000 0.785398
v 150.000000 -25.000000 0.000000
vn 0.000000 0.000000 1.570796
v 155.000000 -25.000000 0.000000
vn 0.000000 0.000000 0.785398
v 155.000000 -30.000000 0.000000
vn 0.000000 0.000000 0.785398
v 160.000000 -25.000000 0.000000
vn 0.000000 0.000000 1.570796
v 170.000000 -220.000000 0.000000
vn 0.000000 0.000000 1.107149
v 170.000000 -230.000000 0.000000
vn 0.000000 0.000000 0.785398
v 170.000000 -210.000000 0.000000
vn 0.000000 0.000000 0.785398
v 170.000000 -200.000000 0.000000
vn 0.000000 0.000000 0.785398
v 160.000000 -210.000000 0.000000
vn 0.000000 0.000000 0.463648
v 160.000000 -200.000000 0.000000
vn 0.000000 0.000000 0.927295
v 170.000000 -195.000000 0.000000
vn 0.000000 0.000000 0.785398
v 170.000000 -180.000000 0.000000
vn 0.000000 0.000000 1.570796
v 170.000000 -190.000000 0.000000
vn 0.000000 0.000000 1.107149
v 160.000000 -165.000000 0.000000
vn 0.000000 0.000000 0.463648
v 170.000000 -170.000000 0.000000
vn 0.000000 0.000000 1.570796
v 170.000000 -130.000000 0.000000
vn 0.000000 0.000000 1.107149
v 160.000000 -135.000000 0.000000
vn 0.000000 0.000000 0.463648
v 170.000000 -140.000000 0.000000
vn 0.000000 0.000000 1.570796
v 170.000000 -135.000000 0.000000
vn 0.000000 0.000000 0.785398
v 170.000000 -120.000000 0.000000
vn 0.000000 0.000000 0.785398
v 160.000000 -130.000000 0.000000
vn 0.000000 0.000000 1.570796
v 160.000000 -120.000000 0.000000
vn 0.000000 0.000000 1.570796
v 170.000000 -115.000000 0.000000
vn 0.000000 0.000000 0.785398
v 170.000000 -100.000000 0.000000
vn 0.000000 0.000000 1.570796
v 170.000000 -110.000000 0.000000
vn 0.000000 0.000000 1.107149
v 160.000000 -85.000000 0.000000
vn 0.000000 0.000000 1.107149
v 170.000000 -90.000000 0.000000
vn 0.000000 0.000000 1.107149
v 160.000000 -80.000000 0.000000
vn 0.000000 0.000000 1.107149
v 160.000000 -65.000000 0.000000
vn 0.000000 0.000000 0.463648
v 170.000000 -70.000000 0.000000
vn 0.000000 0.000000 0.785398
v 170.000000 -50.000000 0.000000
vn 0.000000 0.000000 1.570796
v 170.000000 -60.000000 0.000000
vn 0.000000 0.000000 1.570796
v 160.000000 -50.000000 0.000000
vn 0.000000 0.000000 1.107149
v 160.000000 -45.000000 0.000000
vn 0.000000 0.000000 0.463648
v 170.000000 -40.000000 0.000000
vn 0.000000 0.000000 0.785398
v 165.000000 -25.000000 0.000000
vn 0.000000 0.000000 0.785398
v 170.000000 -20.000000 0.000000
vn 0.000000 0.000000 1.570796
v 165.000000 -30.000000 0.000000
vn 0.000000 0.000000 1.107149
v 165.000000 -20.000000 0.000000
vn 0.000000 0.000000 1.570796
v 175.000000 -220.000000 0.000000
vn 0.000000 0.000000 0.785398
v 175.000000 -225.000000 0.000000
vn 0.000000 0.000000 1.570796
v 180.000000 -225.000000 0.000000
vn 0.000000 0.000000 1.570796
v 170.000000 -225.000000 0.000000
vn 0.000000 0.000000 0.785398
v 175.000000 -230.000000 0.000000
vn 0.000000 0.000000 1.570796
v 180.000000 -230.000000 0.000000
vn 0.000000 0.000000 1.107149
v 180.000000 -210.000000 0.000000
vn 0.000000 0.000000 0.927295
v 175.000000 -200.000000 0.000000
vn 0.000000 0.000000 1.570796
v 180.000000 -195.000000 0.000000
vn 0.000000 0.000000 0.785398
v 175.000000 -195.000000 0.000000
vn 0.000000 0.000000 1.570796
v 180.000000 -190.000000 0.000000
vn 0.000000 0.000000 0.927295
v 175.000000 -190.000000 0.000000
vn 0.000000 0.000000 0.785398
v 175.000000 -165.000000 0.000000
vn 0.000000 0.000000 1.570796
v 180.000000 -165.000000 0.000000
vn 0.000000 0.000000 0.785398
v 175.000000 -160.000000 0.000000
vn 0.000000 0.000000 0.785398
v 170.000000 -165.000000 0.000000
vn 0.000000 0.000000 1.570796
v 175.000000 -170.000000 0.000000
vn 0.000000 0.000000 1.570796
v 170.000000 -150.000000 0.000000
vn 0.000000 0.000000 0.463648
v 170.000000 -160.000000 0.000000
vn 0.000000 0.000000 1.570796
v 175.000000 -140.000000 0.000000
vn 0.000000 0.000000 0.785398
v 170.000000 -145.000000 0.000000
vn 0.000000 0.000000 1.570796
v 175.000000 -145.000000 0.000000
vn 0.000000 0.000000 1.570796
v 175.000000 -150.000000 0.000000
vn 0.000000 0.000000 1.570796
v 180.000000 -150.000000 0.000000
vn 0.000000 0.000000 0.785398
v 175.000000 -135.000000 0.000000
vn 0.000000 0.000000 0.785398
v 180.000000 -135.000000 0.000000
vn 0.000000 0.000000 1.570796
v 180.000000 -140.000000 0.000000
vn 0.000000 0.000000 1.570796
v 180.000000 -130.000000 0.000000
vn 0.000000 0.000000 0.463648
v 175.000000 -130.000000 0.000000
vn 0.000000 0.000000 1.570796
v 175.000000 -120.000000 0.000000
vn 0.000000 0.000000 0.785398
v 180.000000 -110.000000 0.000000
vn 0.000000 0.000000 1.570796
v 180.000000 -115.000000 0.000000
vn 0.000000 0.000000 0.785398
v 175.000000 -110.000000 0.000000
vn 0.000000 0.000000 1.570796
v 175.000000 -115.000000 0.000000
vn 0.000000 0.000000 1.570796
v 180.000000 -120.000000 0.000000
vn 0.000000 0.000000 0.785398
v 170.000000 -75.000000 0.000000
vn 0.000000 0.000000 0.785398
v 170.000000 -80.000000 0.000000
vn 0.000000 0.000000 1.570796
v 175.000000 -75.000000 0.000000
vn 0.000000 0.000000 0.785398
v 175.000000 -80.000000 0.000000
vn 0.000000 0.000000 1.570796
v 180.000000 -65.000000 0.000000
vn 0.000000 0.000000 0.785398
v 170.000000 -65.000000 0.000000
vn 0.000000 0.000000 1.570796
v 175.000000 -65.000000 0.000000
vn 0.000000 0.000000 0.785398
v 175.000000 -70.000000 0.000000
vn 0.000000 0.000000 1.107149
v 175.000000 -60.000000 0.000000
vn 0.000000 0.000000 1.107149
v 180.000000 -50.000000 0.000000
vn 0.000000 0.000000 1.570796
v 170.000000 -30.000000 0.000000
vn 0.000000 0.000000 1.107149
v 170.000000 -25.000000 0.000000
vn 0.000000 0.000000 0.785398
v 180.000000 -10.000000 0.000000
vn 0.000000 0.000000 1.570796
v 180.000000 -20.000000 0.000000
vn 0.000000 0.000000 1.570796
v 180.000000 -220.000000 0.000000
vn 0.000000 0.000000 1.107149
v 190.000000 -205.000000 0.000000
vn 0.000000 0.000000 1.107149
v 180.000000 -200.000000 0.000000
vn 0.000000 0.000000 0.785398
v 190.000000 -180.000000 0.000000
vn 0.000000 0.000000 1.570796
v 190.000000 -170.000000 0.000000
vn 0.000000 0.000000 0.463648
v 180.000000 -180.000000 0.000000
vn 0.000000 0.000000 1.570796
v 180.000000 -170.000000 0.000000
vn 0.000000 0.000000 0.785398
v 190.000000 -150.000000 0.000000
vn 0.000000 0.000000 0.785398
v 180.000000 -160.000000 0.000000
vn 0.000000 0.000000 0.927295
v 180.000000 -145.000000 0.000000
vn 0.000000 0.000000 1.570796
v 190.000000 -130.000000 0.000000
vn 0.000000 0.000000 0.463648
v 190.000000 -120.000000 0.000000
vn 0.000000 0.000000 0.927295
v 190.000000 -105.000000 0.000000
vn 0.000000 0.000000 1.107149
v 190.000000 -95.000000 0.000000
vn 0.000000 0.000000 0.463648
v 180.000000 -90.000000 0.000000
vn 0.000000 0.000000 0.463648
v 180.000000 -100.000000 0.000000
vn 0.000000 0.000000 1.570796
v 190.000000 -100.000000 0.000000
vn 0.000000 0.000000 1.570796
v 180.000000 -80.000000 0.000000
vn 0.000000 0.000000 1.570796
v 180.000000 -70.000000 0.000000
vn 0.000000 0.000000 1.107149
v 180.000000 -75.000000 0.000000
vn 0.000000 0.000000 1.107149
v 190.000000 -70.000000 0.000000
vn 0.000000 0.000000 1.107149
v 190.000000 -60.000000 0.000000
vn 0.000000 0.000000 0.785398
v 180.000000 -60.000000 0.000000
vn 0.000000 0.000000 0.785398
v 190.000000 -40.000000 0.000000
vn 0.000000 0.000000 1.570796
v 190.000000 -50.000000 0.000000
vn 0.000000 0.000000 0.785398
v 180.000000 -40.000000 0.000000
vn 0.000000 0.000000 0.785398
v 190.000000 -30.000000 0.000000
vn 0.000000 0.000000 0.463648
v 180.000000 -30.000000 0.000000
vn 0.000000 0.000000 0.785398
v 195.000000 -230.000000 0.000000
vn 0.000000 0.000000 1.570796
v 190.000000 -230.000000 0.000000
vn 0.000000 0.000000 0.785398
v 190.000000 -235.000000 0.000000
vn 0.000000 0.000000 1.570796
v 200.000000 -230.000000 0.000000
vn 0.000000 0.000000 1.570796
v 200.000000 -220.000000 0.000000
vn 0.000000 0.000000 0.785398
v 200.000000 -215.000000 0.000000
vn 0.000000 0.000000 0.785398
v 195.000000 -210.000000 0.000000
vn 0.000000 0.000000 1.570796
v 190.000000 -210.000000 0.000000
vn 0.000000 0.000000 0.463648
v 190.000000 -220.000000 0.000000
vn 0.000000 0.000000 0.785398
v 195.000000 -205.000000 0.000000
vn 0.000000 0.000000 0.785398
v 195.000000 -200.000000 0.000000
vn 0.000000 0.000000 0.463648
v 190.000000 -190.000000 0.000000
vn 0.000000 0.000000 1.570796
v 190.000000 -200.000000 0.000000
vn 0.000000 0.000000 1.570796
v 200.000000 -180.000000 0.000000
vn 0.000000 0.000000 1.249046
v 200.000000 -185.000000 0.000000
vn 0.000000 0.000000 1.249046
v 195.000000 -180.000000 0.000000
vn 0.000000 0.000000 0.785398
v 195.000000 -175.000000 0.000000
vn 0.000000 0.000000 0.785398
v 190.000000 -175.000000 0.000000
vn 0.000000 0.000000 1.570796
v 190.000000 -160.000000 0.000000
vn 0.000000 0.000000 0.785398
v 195.000000 -160.000000 0.000000
vn 0.000000 0.000000 1.570796
v 190.000000 -165.000000 0.000000
vn 0.000000 0.000000 1.570796
v 195.000000 -165.000000 0.000000
vn 0.000000 0.000000 0.785398
v 200.000000 -165.000000 0.000000
vn 0.000000 0.000000 0.785398
v 195.000000 -170.000000 0.000000
vn 0.000000 0.000000 1.570796
v 200.000000 -170.000000 0.000000
vn 0.000000 0.000000 1.107149
v 200.000000 -150.000000 0.000000
vn 0.000000 0.000000 0.785398
v 200.000000 -145.000000 0.000000
vn 0.000000 0.000000 1.249046
v 195.000000 -140.000000 0.000000
vn 0.000000 0.000000 0.785398
v 195.000000 -130.000000 0.000000
vn 0.000000 0.000000 1.570796
v 190.000000 -135.000000 0.000000
vn 0.000000 0.000000 0.785398
v 195.000000 -135.000000 0.000000
vn 0.000000 0.000000 0.785398
v 190.000000 -140.000000 0.000000
vn 0.000000 0.000000 0.785398
v 195.000000 -120.000000 0.000000
vn 0.000000 0.000000 0.785398
v 190.000000 -125.000000 0.000000
vn 0.000000 0.000000 1.570796
v 195.000000 -125.000000 0.000000
vn 0.000000 0.000000 1.570796
v 200.000000 -130.000000 0.000000
vn 0.000000 0.000000 0.785398
v 195.000000 -110.000000 0.000000
vn 0.000000 0.000000 0.785398
v 200.000000 -115.000000 0.000000
vn 0.000000 0.000000 1.570796
v 190.000000 -110.000000 0.000000
vn 0.000000 0.000000 0.785398
v 195.000000 -105.000000 0.000000
vn 0.000000 0.000000 1.570796
v 200.000000 -105.000000 0.000000
vn 0.000000 0.000000 0.785398
v 195.000000 -95.000000 0.000000
vn 0.000000 0.000000 1.570796
v 200.000000 -95.000000 0.000000
vn 0.000000 0.000000 0.785398
v 195.000000 -90.000000 0.000000
vn 0.000000 0.000000 1.570796
v 190.000000 -90.000000 0.000000
vn 0.000000 0.000000 1.570796
v 195.000000 -100.000000 0.000000
vn 0.000000 0.000000 1.107149
v 200.000000 -85.000000 0.000000
vn 0.000000 0.000000 0.463648
v 190.000000 -80.000000 0.000000
vn 0.000000 0.000000 1.570796
v 200.000000 -80.000000 0.000000
vn 0.000000 0.000000 1.570796
v 200.000000 -70.000000 0.000000
vn 0.000000 0.000000 0.785398
v 200.000000 -50.000000 0.000000
vn 0.000000 0.000000 1.107149
v 200.000000 -35.000000 0.000000
vn 0.000000 0.000000 0.785398
v 190.000000 -25.000000 0.000000
vn 0.000000 0.000000 1.570796
v 195.000000 -25.000000 0.000000
vn 0.000000 0.000000 0.785398
v 195.000000 -30.000000 0.000000
vn 0.000000 0.000000 1.570796
v 190.000000 -10.000000 0.000000
vn 0.000000 0.000000 0.785398
v 195.000000 -10.000000 0.000000
vn 0.000000 0.000000 0.785398
v 190.000000 -15.000000 0.000000
vn 0.000000 0.000000 0.785398
v 195.000000 -15.000000 0.000000
vn 0.000000 0.000000 0.785398
v 190.000000 -20.000000 0.000000
vn 0.000000 0.000000 1.570796
v 195.000000 -20.000000 0.000000
vn 0.000000 0.000000 0.785398
v 200.000000 -15.000000 0.000000
vn 0.000000 0.000000 0.785398
v 205.000000 -225.000000 0.000000
vn 0.000000 0.000000 0.785398
v 200.000000 -225.000000 0.000000
vn 0.000000 0.000000 0.785398
v 210.000000 -225.000000 0.000000
vn 0.000000 0.000000 1.570796
v 200.000000 -210.000000 0.000000
vn 0.000000 0.000000 1.570796
v 205.000000 -215.000000 0.000000
vn 0.000000 0.000000 0.785398
v 210.000000 -215.000000 0.000000
vn 0.000000 0.000000 0.785398
v 205.000000 -220.000000 0.000000
vn 0.000000 0.000000 1.570796
v 210.000000 -220.000000 0.000000
vn 0.000000 0.000000 0.785398
v 205.000000 -200.000000 0.000000
vn 0.000000 0.000000 1.570796
v 200.000000 -205.000000 0.000000
vn 0.000000 0.000000 1.570796
v 200.000000 -200.000000 0.000000
vn 0.000000 0.000000 1.107149
v 205.000000 -210.000000 0.000000
vn 0.000000 0.000000 0.463648
v 210.000000 -200.000000 0.000000
vn 0.000000 0.000000 1.570796
v 205.000000 -190.000000 0.000000
vn 0.000000 0.000000 1.570796
v 210.000000 -195.000000 0.000000
vn 0.000000 0.000000 1.570796
v 200.000000 -190.000000 0.000000
vn 0.000000 0.000000 0.785398
v 200.000000 -195.000000 0.000000
vn 0.000000 0.000000 0.785398
v 205.000000 -195.000000 0.000000
vn 0.000000 0.000000 0.785398
v 210.000000 -180.000000 0.000000
vn 0.000000 0.000000 0.785398
v 205.000000 -185.000000 0.000000
vn 0.000000 0.000000 0.785398
v 210.000000 -185.000000 0.000000
vn 0.000000 0.000000 1.570796
v 205.000000 -180.000000 0.000000
vn 0.000000 0.000000 1.107149
v 210.000000 -175.000000 0.000000
vn 0.000000 0.000000 1.570796
v 200.000000 -175.000000 0.000000
vn 0.000000 0.000000 0.463648
v 210.000000 -160.000000 0.000000
vn 0.000000 0.000000 1.570796
v 210.000000 -150.000000 0.000000
vn 0.000000 0.000000 1.107149
v 200.000000 -160.000000 0.000000
vn 0.000000 0.000000 0.785398
v 210.000000 -140.000000 0.000000
vn 0.000000 0.000000 0.785398
v 205.000000 -140.000000 0.000000
vn 0.000000 0.000000 0.785398
v 205.000000 -145.000000 0.000000
vn 0.000000 0.000000 0.785398
v 205.000000 -150.000000 0.000000
vn 0.000000 0.000000 0.785398
v 210.000000 -130.000000 0.000000
vn 0.000000 0.000000 0.785398
v 205.000000 -130.000000 0.000000
vn 0.000000 0.000000 0.785398
v 200.000000 -135.000000 0.000000
vn 0.000000 0.000000 0.785398
v 200.000000 -140.000000 0.000000
vn 0.000000 0.000000 1.570796
v 205.000000 -135.000000 0.000000
vn 0.000000 0.000000 0.785398
v 210.000000 -135.000000 0.000000
vn 0.000000 0.000000 0.785398
v 210.000000 -125.000000 0.000000
vn 0.000000 0.000000 0.785398
v 200.000000 -125.000000 0.000000
vn 0.000000 0.000000 0.785398
v 200.000000 -120.000000 0.000000
vn 0.000000 0.000000 1.570796
v 205.000000 -120.000000 0.000000
vn 0.000000 0.000000 1.570796
v 205.000000 -115.000000 0.000000
vn 0.000000 0.000000 1.570796
v 210.000000 -120.000000 0.000000
vn 0.000000 0.000000 0.785398
v 210.000000 -100.000000 0.000000
vn 0.000000 0.000000 0.785398
v 205.000000 -105.000000 0.000000
vn 0.000000 0.000000 1.570796
v 200.000000 -100.000000 0.000000
vn 0.000000 0.000000 0.785398
v 200.000000 -110.000000 0.000000
vn 0.000000 0.000000 0.785398
v 210.000000 -105.000000 0.000000
vn 0.000000 0.000000 0.785398
v 205.000000 -110.000000 0.000000
vn 0.000000 0.000000 1.570796
v 210.000000 -110.000000 0.000000
vn 0.000000 0.000000 0.785398
v 205.000000 -100.000000 0.000000
vn 0.000000 0.000000 0.785398
v 205.000000 -85.000000 0.000000
vn 0.000000 0.000000 0.785398
v 200.000000 -90.000000 0.000000
vn 0.000000 0.000000 1.570796
v 205.000000 -90.000000 0.000000
vn 0.000000 0.000000 0.785398
v 205.000000 -75.000000 0.000000
vn 0.000000 0.000000 1.570796
v 200.000000 -75.000000 0.000000
vn 0.000000 0.000000 0.785398
v 210.000000 -75.000000 0.000000
vn 0.000000 0.000000 0.785398
v 205.000000 -80.000000 0.000000
vn 0.000000 0.000000 1.570796
v 210.000000 -80.000000 0.000000
vn 0.000000 0.000000 0.785398
v 205.000000 -60.000000 0.000000
vn 0.000000 0.000000 1.570796
v 200.000000 -65.000000 0.000000
vn 0.000000 0.000000 0.785398
v 205.000000 -65.000000 0.000000
vn 0.000000 0.000000 1.570796
v 205.000000 -70.000000 0.000000
vn 0.000000 0.000000 0.785398
v 210.000000 -65.000000 0.000000
vn 0.000000 0.000000 1.570796
v 210.000000 -70.000000 0.000000
vn 0.000000 0.000000 1.570796
v 210.000000 -50.000000 0.000000
vn 0.000000 0.000000 0.785398
v 205.000000 -50.000000 0.000000
vn 0.000000 0.000000 0.463648
v 200.000000 -60.000000 0.000000
vn 0.000000 0.000000 1.570796
v 210.000000 -45.000000 0.000000
vn 0.000000 0.000000 0.785398
v 205.000000 -45.000000 0.000000
vn 0.000000 0.000000 1.570796
v 200.000000 -45.000000 0.000000
vn 0.000000 0.000000 0.785398
v 205.000000 -35.000000 0.000000
vn 0.000000 0.000000 1.570796
v 210.000000 -35.000000 0.000000
vn 0.000000 0.000000 0.785398
v 200.000000 -40.000000 0.000000
vn 0.000000 0.000000 0.785398
v 205.000000 -40.000000 0.000000
vn 0.000000 0.000000 1.570796
v 210.000000 -20.000000 0.000000
vn 0.000000 0.000000 1.570796
v 200.000000 -20.000000 0.000000
vn 0.000000 0.000000 0.785398
v 200.000000 -25.000000 0.000000
vn 0.000000 0.000000 1.570796
v 200.000000 -30.000000 0.000000
vn 0.000000 0.000000 0.785398
v 205.000000 -30.000000 0.000000
vn 0.000000 0.000000 0.785398
v 210.000000 -25.000000 0.000000
vn 0.000000 0.000000 1.570796
v 205.000000 -10.000000 0.000000
vn 0.000000 0.000000 0.785398
v 210.000000 -15.000000 0.000000
vn 0.000000 0.000000 1.570796
v 205.000000 -15.000000 0.000000
vn 0.000000 0.000000 0.785398
v 205.000000 -20.000000 0.000000
vn 0.000000 0.000000 0.785398
v 205.000000 -5.000000 0.000000
vn 0.000000 0.000000 0.785398
v 220.000000 -230.000000 0.000000
vn 0.000000 0.000000 1.570796
v 210.000000 -230.000000 0.000000
vn 0.000000 0.000000 1.570796
v 215.000000 -235.000000 0.000000
vn 0.000000 0.000000 0.785398
v 215.000000 -225.000000 0.000000
vn 0.000000 0.000000 0.785398
v 215.000000 -230.000000 0.000000
vn 0.000000 0.000000 1.570796
v 220.000000 -220.000000 0.000000
vn 0.000000 0.000000 1.249046
v 215.000000 -220.000000 0.000000
vn 0.000000 0.000000 0.785398
v 220.000000 -200.000000 0.000000
vn 0.000000 0.000000 0.785398
v 210.000000 -210.000000 0.000000
vn 0.000000 0.000000 0.463648
v 220.000000 -190.000000 0.000000
vn 0.000000 0.000000 1.570796
v 210.000000 -190.000000 0.000000
vn 0.000000 0.000000 0.785398
v 215.000000 -170.000000 0.000000
vn 0.000000 0.000000 1.570796
v 215.000000 -180.000000 0.000000
vn 0.000000 0.000000 1.570796
v 215.000000 -175.000000 0.000000
vn 0.000000 0.000000 0.785398
v 220.000000 -175.000000 0.000000
vn 0.000000 0.000000 0.785398
v 210.000000 -165.000000 0.000000
vn 0.000000 0.000000 0.785398
v 215.000000 -160.000000 0.000000
vn 0.000000 0.000000 0.785398
v 210.000000 -170.000000 0.000000
vn 0.000000 0.000000 1.570796
v 215.000000 -165.000000 0.000000
vn 0.000000 0.000000 1.570796
v 220.000000 -170.000000 0.000000
vn 0.000000 0.000000 0.927295
v 210.000000 -145.000000 0.000000
vn 0.000000 0.000000 0.785398
v 215.000000 -120.000000 0.000000
vn 0.000000 0.000000 1.570796
v 215.000000 -125.000000 0.000000
vn 0.000000 0.000000 1.570796
v 215.000000 -130.000000 0.000000
vn 0.000000 0.000000 0.785398
v 220.000000 -125.000000 0.000000
vn 0.000000 0.000000 0.785398
v 210.000000 -115.000000 0.000000
vn 0.000000 0.000000 0.785398
v 215.000000 -110.000000 0.000000
vn 0.000000 0.000000 0.785398
v 215.000000 -115.000000 0.000000
vn 0.000000 0.000000 0.785398
v 220.000000 -115.000000 0.000000
vn 0.000000 0.000000 1.570796
v 210.000000 -90.000000 0.000000
vn 0.000000 0.000000 0.463648
v 220.000000 -80.000000 0.000000
vn 0.000000 0.000000 1.107149
v 210.000000 -85.000000 0.000000
vn 0.000000 0.000000 1.107149
v 215.000000 -70.000000 0.000000
vn 0.000000 0.000000 1.570796
v 210.000000 -60.000000 0.000000
vn 0.000000 0.000000 0.785398
v 215.000000 -65.000000 0.000000
vn 0.000000 0.000000 0.785398
v 220.000000 -65.000000 0.000000
vn 0.000000 0.000000 1.570796
v 220.000000 -70.000000 0.000000
vn 0.000000 0.000000 0.785398
v 210.000000 -55.000000 0.000000
vn 0.000000 0.000000 1.570796
v 215.000000 -55.000000 0.000000
vn 0.000000 0.000000 0.785398
v 215.000000 -60.000000 0.000000
vn 0.000000 0.000000 0.785398
v 215.000000 -40.000000 0.000000
vn 0.000000 0.000000 1.570796
v 210.000000 -40.000000 0.000000
vn 0.000000 0.000000 1.107149
v 215.000000 -50.000000 0.000000
vn 0.000000 0.000000 0.785398
v 215.000000 -35.000000 0.000000
vn 0.000000 0.000000 1.570796
v 210.000000 -30.000000 0.000000
vn 0.000000 0.000000 1.570796
v 220.000000 -40.000000 0.000000
vn 0.000000 0.000000 0.785398
v 220.000000 -20.000000 0.000000
vn 0.000000 0.000000 1.570796
v 215.000000 -20.000000 0.000000
vn 0.000000 0.000000 0.785398
v 215.000000 -25.000000 0.000000
vn 0.000000 0.000000 1.570796
v 215.000000 -30.000000 0.000000
vn 0.000000 0.000000 0.785398
v 220.000000 -25.000000 0.000000
vn 0.000000 0.000000 0.785398
v 215.000000 -10.000000 0.000000
vn 0.000000 0.000000 1.107149
v 220.000000 -10.000000 0.000000
vn 0.000000 0.000000 0.785398
v 210.000000 -10.000000 0.000000
vn 0.000000 0.000000 0.463648
v 220.000000 -225.000000 0.000000
vn 0.000000 0.000000 1.570796
v 230.000000 -225.000000 0.000000
vn 0.000000 0.000000 1.570796
v 230.000000 -220.000000 0.000000
vn 0.000000 0.000000 1.107149
v 220.000000 -210.000000 0.000000
vn 0.000000 0.000000 0.927295
v 230.000000 -195.000000 0.000000
vn 0.000000 0.000000 1.570796
v 220.000000 -180.000000 0.000000
vn 0.000000 0.000000 0.463648
v 230.000000 -180.000000 0.000000
vn 0.000000 0.000000 0.463648
v 230.000000 -170.000000 0.000000
vn 0.000000 0.000000 0.927295
v 220.000000 -165.000000 0.000000
vn 0.000000 0.000000 0.785398
v 230.000000 -150.000000 0.000000
vn 0.000000 0.000000 0.785398
v 220.000000 -160.000000 0.000000
vn 0.000000 0.000000 0.785398
v 220.000000 -150.000000 0.000000
vn 0.000000 0.000000 1.107149
v 230.000000 -135.000000 0.000000
vn 0.000000 0.000000 0.463648
v 220.000000 -130.000000 0.000000
vn 0.000000 0.000000 1.570796
v 230.000000 -140.000000 0.000000
vn 0.000000 0.000000 1.107149
v 220.000000 -140.000000 0.000000
vn 0.000000 0.000000 1.570796
v 220.000000 -120.000000 0.000000
vn 0.000000 0.000000 0.463648
v 230.000000 -120.000000 0.000000
vn 0.000000 0.000000 0.785398
v 220.000000 -110.000000 0.000000
vn 0.000000 0.000000 1.570796
v 230.000000 -110.000000 0.000000
vn 0.000000 0.000000 0.785398
v 220.000000 -100.000000 0.000000
vn 0.000000 0.000000 1.570796
v 230.000000 -100.000000 0.000000
vn 0.000000 0.000000 0.785398
v 220.000000 -90.000000 0.000000
vn 0.000000 0.000000 0.785398
v 230.000000 -70.000000 0.000000
vn 0.000000 0.000000 1.107149
v 220.000000 -60.000000 0.000000
vn 0.000000 0.000000 1.570796
v 230.000000 -65.000000 0.000000
vn 0.000000 0.000000 0.463648
v 220.000000 -55.000000 0.000000
vn 0.000000 0.000000 1.570796
v 230.000000 -55.000000 0.000000
vn 0.000000 0.000000 0.785398
v 230.000000 -40.000000 0.000000
vn 0.000000 0.000000 0.785398
v 220.000000 -50.000000 0.000000
vn 0.000000 0.000000 0.463648
v 220.000000 -35.000000 0.000000
vn 0.000000 0.000000 1.570796
v 230.000000 -20.000000 0.000000
vn 0.000000 0.000000 1.570796
v 220.000000 -30.000000 0.000000
vn 0.000000 0.000000 0.463648
v 230.000000 -30.000000 0.000000
vn 0.000000 0.000000 0.785398
v 230.000000 -10.000000 0.000000
vn 0.000000 0.000000 0.785398
v 240.000000 -230.000000 0.000000
vn 0.000000 0.000000 0.785398
v 235.000000 -225.000000 0.000000
vn 0.000000 0.000000 0.785398
v 230.000000 -230.000000 0.000000
vn 0.000000 0.000000 0.785398
v 240.000000 -225.000000 0.000000
vn 0.000000 0.000000 0.785398
v 235.000000 -230.000000 0.000000
vn 0.000000 0.000000 0.463648
v 235.000000 -210.000000 0.000000
vn 0.000000 0.000000 1.107149
v 235.000000 -220.000000 0.000000
vn 0.000000 0.000000 0.785398
v 240.000000 -200.000000 0.000000
vn 0.000000 0.000000 1.570796
v 240.000000 -205.000000 0.000000
vn 0.000000 0.000000 0.785398
v 230.000000 -205.000000 0.000000
vn 0.000000 0.000000 1.570796
v 235.000000 -205.000000 0.000000
vn 0.000000 0.000000 0.785398
v 230.000000 -210.000000 0.000000
vn 0.000000 0.000000 1.570796
v 240.000000 -195.000000 0.000000
vn 0.000000 0.000000 0.785398
v 235.000000 -195.000000 0.000000
vn 0.000000 0.000000 0.785398
v 230.000000 -200.000000 0.000000
vn 0.000000 0.000000 0.785398
v 235.000000 -200.000000 0.000000
vn 0.000000 0.000000 1.107149
v 240.000000 -185.000000 0.000000
vn 0.000000 0.000000 1.570796
v 230.000000 -190.000000 0.000000
vn 0.000000 0.000000 1.249046
v 235.000000 -190.000000 0.000000
vn 0.000000 0.000000 0.785398
v 240.000000 -170.000000 0.000000
vn 0.000000 0.000000 1.107149
v 230.000000 -160.000000 0.000000
vn 0.000000 0.000000 1.570796
v 240.000000 -135.000000 0.000000
vn 0.000000 0.000000 0.785398
v 235.000000 -130.000000 0.000000
vn 0.000000 0.000000 1.570796
v 235.000000 -135.000000 0.000000
vn 0.000000 0.000000 1.570796
v 235.000000 -140.000000 0.000000
vn 0.000000 0.000000 1.570796
v 235.000000 -120.000000 0.000000
vn 0.000000 0.000000 0.785398
v 235.000000 -125.000000 0.000000
vn 0.000000 0.000000 0.785398
v 230.000000 -125.000000 0.000000
vn 0.000000 0.000000 0.785398
v 230.000000 -130.000000 0.000000
vn 0.000000 0.000000 0.785398
v 235.000000 -110.000000 0.000000
vn 0.000000 0.000000 0.785398
v 230.000000 -115.000000 0.000000
vn 0.000000 0.000000 0.785398
v 235.000000 -115.000000 0.000000
vn 0.000000 0.000000 1.570796
v 240.000000 -100.000000 0.000000
vn 0.000000 0.000000 0.463648
v 230.000000 -90.000000 0.000000
vn 0.000000 0.000000 1.107149
v 230.000000 -80.000000 0.000000
vn 0.000000 0.000000 1.107149
v 235.000000 -70.000000 0.000000
vn 0.000000 0.000000 0.785398
v 240.000000 -60.000000 0.000000
vn 0.000000 0.000000 1.570796
v 235.000000 -60.000000 0.000000
vn 0.000000 0.000000 0.785398
v 235.000000 -65.000000 0.000000
vn 0.000000 0.000000 1.570796
v 240.000000 -65.000000 0.000000
vn 0.000000 0.000000 1.570796
v 230.000000 -60.000000 0.000000
vn 0.000000 0.000000 1.570796
v 230.000000 -50.000000 0.000000
vn 0.000000 0.000000 1.570796
v 235.000000 -55.000000 0.000000
vn 0.000000 0.000000 0.785398
v 240.000000 -55.000000 0.000000
vn 0.000000 0.000000 0.785398
v 235.000000 -40.000000 0.000000
vn 0.000000 0.000000 0.785398
v 235.000000 -50.000000 0.000000
vn 0.000000 0.000000 1.570796
v 240.000000 -50.000000 0.000000
vn 0.000000 0.000000 0.785398
v 240.000000 -45.000000 0.000000
vn 0.000000 0.000000 0.785398
v 230.000000 -35.000000 0.000000
vn 0.000000 0.000000 1.570796
v 235.000000 -35.000000 0.000000
vn 0.000000 0.000000 0.785398
v 240.000000 -20.000000 0.000000
vn 0.000000 0.000000 0.785398
v 235.000000 -25.000000 0.000000
vn 0.000000 0.000000 0.785398
v 230.000000 -25.000000 0.000000
vn 0.000000 0.000000 1.570796
v 235.000000 -30.000000 0.000000
vn 0.000000 0.000000 1.570796
v 240.000000 -30.000000 0.000000
vn 0.000000 0.000000 0.785398
v 235.000000 -20.000000 0.000000
vn 0.000000 0.000000 0.463648
v 235.000000 -10.000000 0.000000
vn 0.000000 0.000000 1.570796
v 230.000000 -5.000000 0.000000
vn 0.000000 0.000000 0.785398
v 235.000000 -5.000000 0.000000
vn 0.000000 0.000000 0.785398
v 240.000000 -5.000000 0.000000
vn 0.000000 0.000000 0.785398
v 250.000000 -220.000000 0.000000
vn 0.000000 0.000000 0.785398
v 245.000000 -225.000000 0.000000
vn 0.000000 0.000000 1.570796
v 250.000000 -225.000000 0.000000
vn 0.000000 0.000000 0.785398
v 245.000000 -220.000000 0.000000
vn 0.000000 0.000000 1.570796
v 240.000000 -220.000000 0.000000
vn 0.000000 0.000000 1.570796
v 245.000000 -230.000000 0.000000
vn 0.000000 0.000000 0.785398
v 245.000000 -210.000000 0.000000
vn 0.000000 0.000000 1.570796
v 250.000000 -215.000000 0.000000
vn 0.000000 0.000000 1.570796
v 250.000000 -210.000000 0.000000
vn 0.000000 0.000000 1.570796
v 245.000000 -200.000000 0.000000
vn 0.000000 0.000000 0.785398
v 245.000000 -205.000000 0.000000
vn 0.000000 0.000000 0.785398
v 240.000000 -210.000000 0.000000
vn 0.000000 0.000000 0.785398
v 245.000000 -195.000000 0.000000
vn 0.000000 0.000000 1.570796
v 250.000000 -195.000000 0.000000
vn 0.000000 0.000000 1.570796
v 245.000000 -180.000000 0.000000
vn 0.000000 0.000000 1.570796
v 250.000000 -185.000000 0.000000
vn 0.000000 0.000000 1.570796
v 240.000000 -180.000000 0.000000
vn 0.000000 0.000000 0.785398
v 245.000000 -185.000000 0.000000
vn 0.000000 0.000000 0.785398
v 240.000000 -190.000000 0.000000
vn 0.000000 0.000000 1.570796
v 245.000000 -190.000000 0.000000
vn 0.000000 0.000000 1.570796
v 250.000000 -190.000000 0.000000
vn 0.000000 0.000000 1.107149
v 245.000000 -170.000000 0.000000
vn 0.000000 0.000000 0.785398
v 245.000000 -165.000000 0.000000
vn 0.000000 0.000000 0.785398
v 240.000000 -165.000000 0.000000
vn 0.000000 0.000000 0.785398
v 250.000000 -165.000000 0.000000
vn 0.000000 0.000000 1.570796
v 250.000000 -170.000000 0.000000
vn 0.000000 0.000000 0.785398
v 250.000000 -150.000000 0.000000
vn 0.000000 0.000000 0.785398
v 245.000000 -155.000000 0.000000
vn 0.000000 0.000000 0.785398
v 240.000000 -155.000000 0.000000
vn 0.000000 0.000000 0.785398
v 240.000000 -160.000000 0.000000
vn 0.000000 0.000000 0.785398
v 245.000000 -160.000000 0.000000
vn 0.000000 0.000000 0.463648
v 240.000000 -150.000000 0.000000
vn 0.000000 0.000000 1.570796
v 245.000000 -150.000000 0.000000
vn 0.000000 0.000000 1.107149
v 250.000000 -140.000000 0.000000
vn 0.000000 0.000000 0.785398
v 245.000000 -135.000000 0.000000
vn 0.000000 0.000000 0.785398
v 240.000000 -140.000000 0.000000
vn 0.000000 0.000000 1.570796
v 245.000000 -140.000000 0.000000
vn 0.000000 0.000000 0.785398
v 245.000000 -130.000000 0.000000
vn 0.000000 0.000000 1.570796
v 240.000000 -125.000000 0.000000
vn 0.000000 0.000000 1.570796
v 240.000000 -120.000000 0.000000
vn 0.000000 0.000000 1.570796
v 240.000000 -130.000000 0.000000
vn 0.000000 0.000000 1.570796
v 245.000000 -120.000000 0.000000
vn 0.000000 0.000000 0.785398
v 250.000000 -110.000000 0.000000
vn 0.000000 0.000000 1.570796
v 240.000000 -110.000000 0.000000
vn 0.000000 0.000000 1.570796
v 240.000000 -115.000000 0.000000
vn 0.000000 0.000000 1.570796
v 245.000000 -115.000000 0.000000
vn 0.000000 0.000000 0.927295
v 245.000000 -110.000000 0.000000
vn 0.000000 0.000000 1.570796
v 250.000000 -100.000000 0.000000
vn 0.000000 0.000000 1.249046
v 250.000000 -95.000000 0.000000
vn 0.000000 0.000000 0.785398
v 245.000000 -85.000000 0.000000
vn 0.000000 0.000000 1.570796
v 240.000000 -85.000000 0.000000
vn 0.000000 0.000000 0.785398
v 240.000000 -90.000000 0.000000
vn 0.000000 0.000000 0.785398
v 245.000000 -90.000000 0.000000
vn 0.000000 0.000000 1.570796
v 240.000000 -70.000000 0.000000
vn 0.000000 0.000000 0.463648
v 240.000000 -80.000000 0.000000
vn 0.000000 0.000000 1.107149
v 245.000000 -80.000000 0.000000
vn 0.000000 0.000000 1.570796
v 245.000000 -65.000000 0.000000
vn 0.000000 0.000000 0.785398
v 245.000000 -70.000000 0.000000
vn 0.000000 0.000000 0.785398
v 250.000000 -50.000000 0.000000
vn 0.000000 0.000000 0.785398
v 245.000000 -55.000000 0.000000
vn 0.000000 0.000000 0.785398
v 245.000000 -50.000000 0.000000
vn 0.000000 0.000000 0.785398
v 245.000000 -60.000000 0.000000
vn 0.000000 0.000000 0.785398
v 245.000000 -45.000000 0.000000
vn 0.000000 0.000000 0.785398
v 250.000000 -40.000000 0.000000
vn 0.000000 0.000000 1.570796
v 240.000000 -35.000000 0.000000
vn 0.000000 0.000000 1.570796
v 240.000000 -40.000000 0.000000
vn 0.000000 0.000000 0.463648
v 245.000000 -40.000000 0.000000
vn 0.000000 0.000000 0.785398
v 250.000000 -20.000000 0.000000
vn 0.000000 0.000000 1.570796
v 245.000000 -20.000000 0.000000
vn 0.000000 0.000000 1.570796
v 250.000000 -25.000000 0.000000
vn 0.000000 0.000000 0.785398
v 240.000000 -25.000000 0.000000
vn 0.000000 0.000000 1.570796
v 245.000000 -25.000000 0.000000
vn 0.000000 0.000000 0.785398
v 245.000000 -30.000000 0.000000
vn 0.000000 0.000000 1.570796
v 250.000000 -15.000000 0.000000
vn 0.000000 0.000000 0.785398
v 240.000000 -15.000000 0.000000
vn 0.000000 0.000000 0.785398
v 245.000000 -15.000000 0.000000
vn 0.000000 0.000000 1.107149
v 260.000000 -230.000000 0.000000
vn 0.000000 0.000000 1.570796
v 260.000000 -225.000000 0.000000
vn 0.000000 0.000000 0.785398
v 260.000000 -210.000000 0.000000
vn 0.000000 0.000000 1.570796
v 260.000000 -215.000000 0.000000
vn 0.000000 0.000000 0.785398
v 255.000000 -210.000000 0.000000
vn 0.000000 0.000000 0.785398
v 255.000000 -215.000000 0.000000
vn 0.000000 0.000000 1.570796
v 255.000000 -220.000000 0.000000
vn 0.000000 0.000000 1.570796
v 250.000000 -205.000000 0.000000
vn 0.000000 0.000000 1.570796
v 250.000000 -200.000000 0.000000
vn 0.000000 0.000000 1.570796
v 255.000000 -200.000000 0.000000
vn 0.000000 0.000000 0.785398
v 255.000000 -195.000000 0.000000
vn 0.000000 0.000000 0.785398
v 260.000000 -195.000000 0.000000
vn 0.000000 0.000000 1.570796
v 260.000000 -190.000000 0.000000
vn 0.000000 0.000000 0.463648
v 260.000000 -180.000000 0.000000
vn 0.000000 0.000000 1.249046
v 255.000000 -190.000000 0.000000
vn 0.000000 0.000000 1.107149
v 250.000000 -180.000000 0.000000
vn 0.000000 0.000000 1.107149
v 260.000000 -170.000000 0.000000
vn 0.000000 0.000000 1.107149
v 250.000000 -155.000000 0.000000
vn 0.000000 0.000000 1.570796
v 250.000000 -160.000000 0.000000
vn 0.000000 0.000000 1.570796
v 260.000000 -130.000000 0.000000
vn 0.000000 0.000000 0.463648
v 250.000000 -130.000000 0.000000
vn 0.000000 0.000000 0.463648
v 250.000000 -135.000000 0.000000
vn 0.000000 0.000000 1.570796
v 250.000000 -120.000000 0.000000
vn 0.000000 0.000000 1.107149
v 250.000000 -115.000000 0.000000
vn 0.000000 0.000000 0.463648
v 260.000000 -110.000000 0.000000
vn 0.000000 0.000000 0.785398
v 260.000000 -90.000000 0.000000
vn 0.000000 0.000000 0.785398
v 255.000000 -95.000000 0.000000
vn 0.000000 0.000000 1.570796
v 250.000000 -90.000000 0.000000
vn 0.000000 0.000000 0.785398
v 255.000000 -90.000000 0.000000
vn 0.000000 0.000000 1.570796
v 255.000000 -100.000000 0.000000
vn 0.000000 0.000000 1.570796
v 260.000000 -100.000000 0.000000
vn 0.000000 0.000000 0.785398
v 260.000000 -85.000000 0.000000
vn 0.000000 0.000000 0.785398
v 250.000000 -85.000000 0.000000
vn 0.000000 0.000000 0.463648
v 250.000000 -80.000000 0.000000
vn 0.000000 0.000000 1.570796
v 250.000000 -70.000000 0.000000
vn 0.000000 0.000000 1.107149
v 260.000000 -65.000000 0.000000
vn 0.000000 0.000000 1.107149
v 250.000000 -65.000000 0.000000
vn 0.000000 0.000000 1.107149
v 260.000000 -70.000000 0.000000
vn 0.000000 0.000000 0.785398
v 250.000000 -55.000000 0.000000
vn 0.000000 0.000000 1.570796
v 250.000000 -60.000000 0.000000
vn 0.000000 0.000000 0.463648
v 260.000000 -60.000000 0.000000
vn 0.000000 0.000000 0.785398
v 260.000000 -40.000000 0.000000
vn 0.000000 0.000000 0.785398
v 255.000000 -45.000000 0.000000
vn 0.000000 0.000000 0.785398
v 250.000000 -45.000000 0.000000
vn 0.000000 0.000000 0.785398
v 255.000000 -50.000000 0.000000
vn 0.000000 0.000000 1.570796
v 260.000000 -50.000000 0.000000
vn 0.000000 0.000000 0.463648
v 250.000000 -30.000000 0.000000
vn 0.000000 0.000000 1.107149
v 255.000000 -40.000000 0.000000
vn 0.000000 0.000000 1.107149
v 260.000000 -30.000000 0.000000
vn 0.000000 0.000000 0.463648
v 260.000000 -20.000000 0.000000
vn 0.000000 0.000000 0.785398
v 270.000000 -220.000000 0.000000
vn 0.000000 0.000000 1.570796
v 265.000000 -220.000000 0.000000
vn 0.000000 0.000000 0.785398
v 265.000000 -225.000000 0.000000
vn 0.000000 0.000000 0.785398
v 265.000000 -230.000000 0.000000
vn 0.000000 0.000000 1.570796
v 260.000000 -220.000000 0.000000
vn 0.000000 0.000000 1.570796
v 260.000000 -200.000000 0.000000
vn 0.000000 0.000000 0.785398
v 265.000000 -195.000000 0.000000
vn 0.000000 0.000000 1.570796
v 270.000000 -195.000000 0.000000
vn 0.000000 0.000000 0.785398
v 265.000000 -200.000000 0.000000
vn 0.000000 0.000000 1.107149
v 265.000000 -190.000000 0.000000
vn 0.000000 0.000000 0.785398
v 265.000000 -170.000000 0.000000
vn 0.000000 0.000000 0.785398
v 260.000000 -175.000000 0.000000
vn 0.000000 0.000000 0.785398
v 265.000000 -175.000000 0.000000
vn 0.000000 0.000000 0.785398
v 265.000000 -180.000000 0.000000
vn 0.000000 0.000000 0.785398
v 270.000000 -160.000000 0.000000
vn 0.000000 0.000000 1.570796
v 270.000000 -165.000000 0.000000
vn 0.000000 0.000000 1.570796
v 260.000000 -160.000000 0.000000
vn 0.000000 0.000000 0.785398
v 260.000000 -165.000000 0.000000
vn 0.000000 0.000000 1.570796
v 265.000000 -165.000000 0.000000
vn 0.000000 0.000000 0.463648
v 260.000000 -150.000000 0.000000
vn 0.000000 0.000000 0.927295
v 265.000000 -160.000000 0.000000
vn 0.000000 0.000000 0.785398
v 265.000000 -135.000000 0.000000
vn 0.000000 0.000000 1.570796
v 260.000000 -135.000000 0.000000
vn 0.000000 0.000000 0.785398
v 260.000000 -140.000000 0.000000
vn 0.000000 0.000000 1.570796
v 265.000000 -140.000000 0.000000
vn 0.000000 0.000000 0.785398
v 270.000000 -135.000000 0.000000
vn 0.000000 0.000000 1.570796
v 270.000000 -140.000000 0.000000
vn 0.000000 0.000000 1.107149
v 265.000000 -130.000000 0.000000
vn 0.000000 0.000000 0.785398
v 260.000000 -120.000000 0.000000
vn 0.000000 0.000000 1.570796
v 270.000000 -100.000000 0.000000
vn 0.000000 0.000000 0.785398
v 265.000000 -90.000000 0.000000
vn 0.000000 0.000000 0.785398
v 260.000000 -95.000000 0.000000
vn 0.000000 0.000000 0.785398
v 265.000000 -95.000000 0.000000
vn 0.000000 0.000000 1.570796
v 265.000000 -100.000000 0.000000
vn 0.000000 0.000000 0.785398
v 270.000000 -80.000000 0.000000
vn 0.000000 0.000000 0.785398
v 265.000000 -85.000000 0.000000
vn 0.000000 0.000000 0.785398
v 265.000000 -80.000000 0.000000
vn 0.000000 0.000000 0.463648
v 260.000000 -80.000000 0.000000
vn 0.000000 0.000000 0.785398
v 265.000000 -65.000000 0.000000
vn 0.000000 0.000000 1.570796
v 265.000000 -70.000000 0.000000
vn 0.000000 0.000000 0.785398
v 270.000000 -65.000000 0.000000
vn 0.000000 0.000000 0.463648
v 265.000000 -50.000000 0.000000
vn 0.000000 0.000000 0.463648
v 265.000000 -60.000000 0.000000
vn 0.000000 0.000000 0.785398
v 260.000000 -45.000000 0.000000
vn 0.000000 0.000000 1.570796
v 265.000000 -45.000000 0.000000
vn 0.000000 0.000000 1.107149
v 265.000000 -40.000000 0.000000
vn 0.000000 0.000000 1.570796
v 270.000000 -40.000000 0.000000
vn 0.000000 0.000000 1.107149
v 270.000000 -30.000000 0.000000
vn 0.000000 0.000000 1.570796
v 270.000000 -20.000000 0.000000
vn 0.000000 0.000000 1.107149
v 270.000000 -225.000000 0.000000
vn 0.000000 0.000000 1.107149
v 280.000000 -215.000000 0.000000
vn 0.000000 0.000000 1.107149
v 270.000000 -210.000000 0.000000
vn 0.000000 0.000000 1.570796
v 270.000000 -200.000000 0.000000
vn 0.000000 0.000000 1.570796
v 270.000000 -180.000000 0.000000
vn 0.000000 0.000000 0.785398
v 270.000000 -190.000000 0.000000
vn 0.000000 0.000000 0.785398
v 280.000000 -180.000000 0.000000
vn 0.000000 0.000000 0.927295
v 270.000000 -175.000000 0.000000
vn 0.000000 0.000000 1.570796
v 270.000000 -170.000000 0.000000
vn 0.000000 0.000000 0.785398
v 280.000000 -140.000000 0.000000
vn 0.000000 0.000000 0.785398
v 270.000000 -150.000000 0.000000
vn 0.000000 0.000000 1.570796
v 280.000000 -150.000000 0.000000
vn 0.000000 0.000000 0.463648
v 270.000000 -130.000000 0.000000
vn 0.000000 0.000000 1.570796
v 280.000000 -135.000000 0.000000
vn 0.000000 0.000000 1.570796
v 280.000000 -130.000000 0.000000
vn 0.000000 0.000000 0.463648
v 270.000000 -110.000000 0.000000
vn 0.000000 0.000000 1.107149
v 270.000000 -120.000000 0.000000
vn 0.000000 0.000000 1.570796
v 270.000000 -90.000000 0.000000
vn 0.000000 0.000000 0.463648
v 280.000000 -100.000000 0.000000
vn 0.000000 0.000000 1.249046
v 270.000000 -95.000000 0.000000
vn 0.000000 0.000000 1.570796
v 280.000000 -85.000000 0.000000
vn 0.000000 0.000000 0.785398
v 275.000000 -85.000000 0.000000
vn 0.000000 0.000000 1.570796
v 270.000000 -85.000000 0.000000
vn 0.000000 0.000000 1.570796
v 275.000000 -90.000000 0.000000
vn 0.000000 0.000000 1.107149
v 275.000000 -80.000000 0.000000
vn 0.000000 0.000000 1.107149
v 270.000000 -70.000000 0.000000
vn 0.000000 0.000000 0.463648
v 280.000000 -70.000000 0.000000
vn 0.000000 0.000000 1.107149
v 270.000000 -60.000000 0.000000
vn 0.000000 0.000000 1.107149
v 280.000000 -60.000000 0.000000
vn 0.000000 0.000000 0.785398
v 280.000000 -40.000000 0.000000
vn 0.000000 0.000000 0.785398
v 275.000000 -45.000000 0.000000
vn 0.000000 0.000000 0.785398
v 270.000000 -45.000000 0.000000
vn 0.000000 0.000000 0.785398
v 275.000000 -40.000000 0.000000
vn 0.000000 0.000000 0.785398
v 270.000000 -50.000000 0.000000
vn 0.000000 0.000000 0.785398
v 275.000000 -50.000000 0.000000
vn 0.000000 0.000000 1.570796
v 275.000000 -20.000000 0.000000
vn 0.000000 0.000000 0.785398
v 280.000000 -20.000000 0.000000
vn 0.000000 0.000000 1.570796
v 270.000000 -25.000000 0.000000
vn 0.000000 0.000000 1.570796
v 275.000000 -25.000000 0.000000
vn 0.000000 0.000000 0.785398
v 275.000000 -30.000000 0.000000
vn 0.000000 0.000000 0.785398
v 280.000000 -25.000000 0.000000
vn 0.000000 0.000000 1.570796
v 285.000000 -220.000000 0.000000
vn 0.000000 0.000000 0.785398
v 285.000000 -225.000000 0.000000
vn 0.000000 0.000000 1.570796
v 290.000000 -225.000000 0.000000
vn 0.000000 0.000000 1.570796
v 280.000000 -225.000000 0.000000
vn 0.000000 0.000000 1.570796
v 285.000000 -230.000000 0.000000
vn 0.000000 0.000000 0.785398
v 285.000000 -210.000000 0.000000
vn 0.000000 0.000000 0.785398
v 280.000000 -220.000000 0.000000
vn 0.000000 0.000000 1.570796
v 285.000000 -215.000000 0.000000
vn 0.000000 0.000000 1.570796
v 290.000000 -220.000000 0.000000
vn 0.000000 0.000000 1.570796
v 280.000000 -200.000000 0.000000
vn 0.000000 0.000000 1.107149
v 280.000000 -210.000000 0.000000
vn 0.000000 0.000000 1.570796
v 290.000000 -195.000000 0.000000
vn 0.000000 0.000000 0.785398
v 280.000000 -195.000000 0.000000
vn 0.000000 0.000000 0.785398
v 285.000000 -195.000000 0.000000
vn 0.000000 0.000000 0.785398
v 285.000000 -200.000000 0.000000
vn 0.000000 0.000000 1.570796
v 290.000000 -200.000000 0.000000
vn 0.000000 0.000000 1.107149
v 285.000000 -190.000000 0.000000
vn 0.000000 0.000000 1.570796
v 290.000000 -190.000000 0.000000
vn 0.000000 0.000000 1.570796
v 280.000000 -190.000000 0.000000
vn 0.000000 0.000000 1.570796
v 280.000000 -170.000000 0.000000
vn 0.000000 0.000000 0.785398
v 290.000000 -170.000000 0.000000
vn 0.000000 0.000000 1.570796
v 280.000000 -160.000000 0.000000
vn 0.000000 0.000000 1.570796
v 290.000000 -140.000000 0.000000
vn 0.000000 0.000000 0.927295
v 285.000000 -140.000000 0.000000
vn 0.000000 0.000000 0.785398
v 290.000000 -130.000000 0.000000
vn 0.000000 0.000000 1.570796
v 285.000000 -135.000000 0.000000
vn 0.000000 0.000000 1.570796
v 280.000000 -120.000000 0.000000
vn 0.000000 0.000000 1.107149
v 285.000000 -130.000000 0.000000
vn 0.000000 0.000000 0.785398
v 285.000000 -115.000000 0.000000
vn 0.000000 0.000000 1.570796
v 280.000000 -110.000000 0.000000
vn 0.000000 0.000000 0.785398
v 285.000000 -110.000000 0.000000
vn 0.000000 0.000000 0.785398
v 280.000000 -115.000000 0.000000
vn 0.000000 0.000000 0.785398
v 290.000000 -115.000000 0.000000
vn 0.000000 0.000000 0.785398
v 285.000000 -120.000000 0.000000
vn 0.000000 0.000000 1.570796
v 280.000000 -90.000000 0.000000
vn 0.000000 0.000000 1.570796
v 280.000000 -80.000000 0.000000
vn 0.000000 0.000000 1.107149
v 290.000000 -80.000000 0.000000
vn 0.000000 0.000000 0.785398
v 290.000000 -70.000000 0.000000
vn 0.000000 0.000000 0.785398
v 290.000000 -60.000000 0.000000
vn 0.000000 0.000000 1.107149
v 285.000000 -50.000000 0.000000
vn 0.000000 0.000000 1.570796
v 280.000000 -50.000000 0.000000
vn 0.000000 0.000000 0.785398
v 285.000000 -40.000000 0.000000
vn 0.000000 0.000000 0.785398
v 280.000000 -45.000000 0.000000
vn 0.000000 0.000000 1.570796
v 285.000000 -45.000000 0.000000
vn 0.000000 0.000000 1.570796
v 280.000000 -30.000000 0.000000
vn 0.000000 0.000000 1.570796
v 285.000000 -20.000000 0.000000
vn 0.000000 0.000000 0.785398
v 285.000000 -25.000000 0.000000
vn 0.000000 0.000000 0.785398
v 290.000000 -20.000000 0.000000
vn 0.000000 0.000000 0.785398
v 285.000000 -30.000000 0.000000
vn 0.000000 0.000000 0.785398
v 290.000000 -25.000000 0.000000
vn 0.000000 0.000000 1.570796
v 290.000000 -30.000000 0.000000
vn 0.000000 0.000000 1.107149
v 280.000000 -10.000000 0.000000
vn 0.000000 0.000000 1.570796
v 300.000000 -220.000000 0.000000
vn 0.000000 0.000000 0.463648
v 300.000000 -210.000000 0.000000
vn 0.000000 0.000000 1.107149
v 290.000000 -215.000000 0.000000
vn 0.000000 0.000000 0.463648
v 290.000000 -210.000000 0.000000
vn 0.000000 0.000000 1.249046
v 295.000000 -200.000000 0.000000
vn 0.000000 0.000000 1.570796
v 300.000000 -195.000000 0.000000
vn 0.000000 0.000000 0.785398
v 295.000000 -195.000000 0.000000
vn 0.000000 0.000000 1.570796
v 300.000000 -190.000000 0.000000
vn 0.000000 0.000000 1.107149
v 295.000000 -190.000000 0.000000
vn 0.000000 0.000000 0.785398
v 290.000000 -180.000000 0.000000
vn 0.000000 0.000000 0.785398
v 290.000000 -160.000000 0.000000
vn 0.000000 0.000000 0.463648
v 290.000000 -150.000000 0.000000
vn 0.000000 0.000000 0.463648
v 300.000000 -150.000000 0.000000
vn 0.000000 0.000000 1.570796
v 300.000000 -135.000000 0.000000
vn 0.000000 0.000000 0.785398
v 290.000000 -135.000000 0.000000
vn 0.000000 0.000000 0.785398
v 295.000000 -135.000000 0.000000
vn 0.000000 0.000000 1.570796
v 295.000000 -140.000000 0.000000
vn 0.000000 0.000000 1.107149
v 295.000000 -130.000000 0.000000
vn 0.000000 0.000000 0.463648
v 290.000000 -120.000000 0.000000
vn 0.000000 0.000000 1.107149
v 300.000000 -120.000000 0.000000
vn 0.000000 0.000000 1.107149
v 290.000000 -100.000000 0.000000
vn 0.000000 0.000000 1.107149
v 290.000000 -110.000000 0.000000
vn 0.000000 0.000000 1.107149
v 300.000000 -95.000000 0.000000
vn 0.000000 0.000000 0.785398
v 290.000000 -90.000000 0.000000
vn 0.000000 0.000000 0.785398
v 300.000000 -70.000000 0.000000
vn 0.000000 0.000000 0.785398
v 300.000000 -60.000000 0.000000
vn 0.000000 0.000000 1.107149
v 290.000000 -45.000000 0.000000
vn 0.000000 0.000000 1.570796
v 290.000000 -50.000000 0.000000
vn 0.000000 0.000000 1.570796
v 290.000000 -40.000000 0.000000
vn 0.000000 0.000000 1.107149
v 300.000000 -40.000000 0.000000
vn 0.000000 0.000000 1.107149
v 300.000000 -30.000000 0.000000
vn 0.000000 0.000000 0.785398
v 300.000000 -225.000000 0.000000
vn 0.000000 0.000000 1.570796
v 305.000000 -225.000000 0.000000
vn 0.000000 0.000000 0.785398
v 300.000000 -230.000000 0.000000
vn 0.000000 0.000000 1.570796
v 310.000000 -230.000000 0.000000
vn 0.000000 0.000000 1.570796
v 305.000000 -220.000000 0.000000
vn 0.000000 0.000000 0.463648
v 310.000000 -210.000000 0.000000
vn 0.000000 0.000000 1.570796
v 305.000000 -210.000000 0.000000
vn 0.000000 0.000000 0.785398
v 310.000000 -200.000000 0.000000
vn 0.000000 0.000000 1.570796
v 305.000000 -200.000000 0.000000
vn 0.000000 0.000000 1.570796
v 305.000000 -205.000000 0.000000
vn 0.000000 0.000000 1.570796
v 300.000000 -205.000000 0.000000
vn 0.000000 0.000000 0.785398
v 310.000000 -205.000000 0.000000
vn 0.000000 0.000000 0.785398
v 305.000000 -195.000000 0.000000
vn 0.000000 0.000000 0.785398
v 300.000000 -200.000000 0.000000
vn 0.000000 0.000000 1.107149
v 305.000000 -190.000000 0.000000
vn 0.000000 0.000000 1.107149
v 300.000000 -180.000000 0.000000
vn 0.000000 0.000000 1.570796
v 310.000000 -170.000000 0.000000
vn 0.000000 0.000000 1.107149
v 300.000000 -170.000000 0.000000
vn 0.000000 0.000000 0.785398
v 310.000000 -150.000000 0.000000
vn 0.000000 0.000000 0.785398
v 300.000000 -160.000000 0.000000
vn 0.000000 0.000000 0.463648
v 310.000000 -135.000000 0.000000
vn 0.000000 0.000000 1.107149
v 300.000000 -130.000000 0.000000
vn 0.000000 0.000000 1.570796
v 300.000000 -140.000000 0.000000
vn 0.000000 0.000000 1.107149
v 310.000000 -140.000000 0.000000
vn 0.000000 0.000000 0.785398
v 310.000000 -120.000000 0.000000
vn 0.000000 0.000000 1.107149
v 305.000000 -110.000000 0.000000
vn 0.000000 0.000000 0.785398
v 310.000000 -100.000000 0.000000
vn 0.000000 0.000000 0.785398
v 300.000000 -105.000000 0.000000
vn 0.000000 0.000000 0.785398
v 305.000000 -105.000000 0.000000
vn 0.000000 0.000000 0.785398
v 300.000000 -110.000000 0.000000
vn 0.000000 0.000000 1.570796
v 310.000000 -110.000000 0.000000
vn 0.000000 0.000000 0.785398
v 310.000000 -90.000000 0.000000
vn 0.000000 0.000000 0.785398
v 305.000000 -95.000000 0.000000
vn 0.000000 0.000000 0.785398
v 305.000000 -90.000000 0.000000
vn 0.000000 0.000000 1.570796
v 300.000000 -90.000000 0.000000
vn 0.000000 0.000000 0.785398
v 300.000000 -100.000000 0.000000
vn 0.000000 0.000000 1.570796
v 305.000000 -100.000000 0.000000
vn 0.000000 0.000000 0.785398
v 310.000000 -85.000000 0.000000
vn 0.000000 0.000000 0.463648
v 300.000000 -80.000000 0.000000
vn 0.000000 0.000000 1.570796
v 310.000000 -60.000000 0.000000
vn 0.000000 0.000000 0.463648
v 300.000000 -50.000000 0.000000
vn 0.000000 0.000000 1.570796
v 310.000000 -50.000000 0.000000
vn 0.000000 0.000000 1.570796
v 310.000000 -30.000000 0.000000
vn 0.000000 0.000000 1.570796
v 310.000000 -10.000000 0.000000
vn 0.000000 0.000000 1.107149
v 300.000000 -20.000000 0.000000
vn 0.000000 0.000000 0.463648
v 320.000000 -230.000000 0.000000
vn 0.000000 0.000000 0.927295
v 310.000000 -225.000000 0.000000
vn 0.000000 0.000000 0.785398
v 310.000000 -220.000000 0.000000
vn 0.000000 0.000000 1.570796
v 320.000000 -220.000000 0.000000
vn 0.000000 0.000000 1.107149
v 310.000000 -195.000000 0.000000
vn 0.000000 0.000000 0.463648
v 310.000000 -190.000000 0.000000
vn 0.000000 0.000000 1.107149
v 315.000000 -180.000000 0.000000
vn 0.000000 0.000000 1.570796
v 320.000000 -175.000000 0.000000
vn 0.000000 0.000000 1.570796
v 315.000000 -175.000000 0.000000
vn 0.000000 0.000000 1.570796
v 310.000000 -175.000000 0.000000
vn 0.000000 0.000000 0.785398
v 310.000000 -180.000000 0.000000
vn 0.000000 0.000000 0.785398
v 315.000000 -165.000000 0.000000
vn 0.000000 0.000000 1.570796
v 310.000000 -165.000000 0.000000
vn 0.000000 0.000000 0.785398
v 315.000000 -170.000000 0.000000
vn 0.000000 0.000000 1.570796
v 310.000000 -160.000000 0.000000
vn 0.000000 0.000000 1.107149
v 315.000000 -160.000000 0.000000
vn 0.000000 0.000000 1.107149
v 320.000000 -150.000000 0.000000
vn 0.000000 0.000000 1.107149
v 315.000000 -140.000000 0.000000
vn 0.000000 0.000000 0.785398
v 315.000000 -135.000000 0.000000
vn 0.000000 0.000000 1.570796
v 310.000000 -130.000000 0.000000
vn 0.000000 0.000000 0.785398
v 315.000000 -130.000000 0.000000
vn 0.000000 0.000000 0.785398
v 320.000000 -135.000000 0.000000
vn 0.000000 0.000000 1.570796
v 320.000000 -140.000000 0.000000
vn 0.000000 0.000000 0.463648
v 320.000000 -110.000000 0.000000
vn 0.000000 0.000000 0.927295
v 310.000000 -105.000000 0.000000
vn 0.000000 0.000000 0.785398
v 310.000000 -95.000000 0.000000
vn 0.000000 0.000000 1.107149
v 315.000000 -90.000000 0.000000
vn 0.000000 0.000000 0.785398
v 320.000000 -80.000000 0.000000
vn 0.000000 0.000000 0.785398
v 315.000000 -80.000000 0.000000
vn 0.000000 0.000000 0.785398
v 315.000000 -85.000000 0.000000
vn 0.000000 0.000000 1.107149
v 310.000000 -80.000000 0.000000
vn 0.000000 0.000000 1.570796
v 315.000000 -60.000000 0.000000
vn 0.000000 0.000000 0.785398
v 320.000000 -60.000000 0.000000
vn 0.000000 0.000000 1.570796
v 320.000000 -65.000000 0.000000
vn 0.000000 0.000000 0.785398
v 310.000000 -65.000000 0.000000
vn 0.000000 0.000000 1.570796
v 315.000000 -65.000000 0.000000
vn 0.000000 0.000000 0.785398
v 310.000000 -70.000000 0.000000
vn 0.000000 0.000000 1.570796
v 315.000000 -70.000000 0.000000
vn 0.000000 0.000000 1.570796
v 320.000000 -70.000000 0.000000
vn 0.000000 0.000000 1.107149
v 320.000000 -50.000000 0.000000
vn 0.000000 0.000000 0.785398
v 315.000000 -45.000000 0.000000
vn 0.000000 0.000000 0.785398
v 320.000000 -40.000000 0.000000
vn 0.000000 0.000000 0.785398
v 315.000000 -40.000000 0.000000
vn 0.000000 0.000000 0.785398
v 310.000000 -45.000000 0.000000
vn 0.000000 0.000000 1.570796
v 315.000000 -50.000000 0.000000
vn 0.000000 0.000000 1.570796
v 320.000000 -35.000000 0.000000
vn 0.000000 0.000000 0.785398
v 310.000000 -35.000000 0.000000
vn 0.000000 0.000000 0.785398
v 315.000000 -35.000000 0.000000
vn 0.000000 0.000000 0.785398
v 310.000000 -40.000000 0.000000
vn 0.000000 0.000000 0.463648
v 315.000000 -30.000000 0.000000
vn 0.000000 0.000000 0.785398
v 320.000000 -10.000000 0.000000
vn 0.000000 0.000000 1.570796
v 320.000000 -15.000000 0.000000
vn 0.000000 0.000000 0.785398
v 315.000000 -10.000000 0.000000
vn 0.000000 0.000000 0.785398
v 310.000000 -15.000000 0.000000
vn 0.000000 0.000000 1.570796
v 315.000000 -15.000000 0.000000
vn 0.000000 0.000000 0.785398
v 310.000000 -20.000000 0.000000
vn 0.000000 0.000000 0.785398
v 315.000000 -20.000000 0.000000
vn 0.000000 0.000000 1.107149
v 330.000000 -225.000000 0.000000
vn 0.000000 0.000000 1.570796
v 330.000000 -200.000000 0.000000
vn 0.000000 0.000000 1.107149
v 320.000000 -210.000000 0.000000
vn 0.000000 0.000000 0.927295
v 325.000000 -200.000000 0.000000
vn 0.000000 0.000000 0.785398
v 325.000000 -190.000000 0.000000
vn 0.000000 0.000000 1.570796
v 320.000000 -190.000000 0.000000
vn 0.000000 0.000000 1.570796
v 325.000000 -195.000000 0.000000
vn 0.000000 0.000000 1.570796
v 320.000000 -195.000000 0.000000
vn 0.000000 0.000000 0.785398
v 320.000000 -200.000000 0.000000
vn 0.000000 0.000000 0.785398
v 330.000000 -195.000000 0.000000
vn 0.000000 0.000000 1.570796
v 320.000000 -180.000000 0.000000
vn 0.000000 0.000000 0.463648
v 330.000000 -170.000000 0.000000
vn 0.000000 0.000000 1.107149
v 330.000000 -180.000000 0.000000
vn 0.000000 0.000000 1.107149
v 320.000000 -165.000000 0.000000
vn 0.000000 0.000000 1.570796
v 320.000000 -170.000000 0.000000
vn 0.000000 0.000000 0.785398
v 320.000000 -160.000000 0.000000
vn 0.000000 0.000000 0.463648
v 330.000000 -135.000000 0.000000
vn 0.000000 0.000000 1.107149
v 320.000000 -130.000000 0.000000
vn 0.000000 0.000000 1.107149
v 330.000000 -125.000000 0.000000
vn 0.000000 0.000000 1.570796
v 330.000000 -130.000000 0.000000
vn 0.000000 0.000000 0.463648
v 320.000000 -120.000000 0.000000
vn 0.000000 0.000000 1.570796
v 320.000000 -100.000000 0.000000
vn 0.000000 0.000000 1.570796
v 320.000000 -90.000000 0.000000
vn 0.000000 0.000000 1.570796
v 330.000000 -100.000000 0.000000
vn 0.000000 0.000000 1.107149
v 330.000000 -85.000000 0.000000
vn 0.000000 0.000000 0.463648
v 320.000000 -85.000000 0.000000
vn 0.000000 0.000000 1.107149
v 330.000000 -70.000000 0.000000
vn 0.000000 0.000000 1.107149
v 320.000000 -45.000000 0.000000
vn 0.000000 0.000000 1.107149
v 330.000000 -40.000000 0.000000
vn 0.000000 0.000000 0.463648
v 320.000000 -20.000000 0.000000
vn 0.000000 0.000000 1.107149
v 320.000000 -30.000000 0.000000
vn 0.000000 0.000000 1.107149
v 330.000000 -20.000000 0.000000
vn 0.000000 0.000000 0.785398
v 335.000000 -225.000000 0.000000
vn 0.000000 0.000000 0.785398
v 340.000000 -220.000000 0.000000
vn 0.000000 0.000000 1.570796
v 340.000000 -225.000000 0.000000
vn 0.000000 0.000000 1.570796
v 330.000000 -220.000000 0.000000
vn 0.000000 0.000000 0.785398
v 335.000000 -220.000000 0.000000
vn 0.000000 0.000000 0.785398
v 335.000000 -230.000000 0.000000
vn 0.000000 0.000000 0.463648
v 330.000000 -210.000000 0.000000
vn 0.000000 0.000000 0.463648
v 340.000000 -195.000000 0.000000
vn 0.000000 0.000000 0.785398
v 330.000000 -190.000000 0.000000
vn 0.000000 0.000000 0.927295
v 335.000000 -170.000000 0.000000
vn 0.000000 0.000000 0.785398
v 330.000000 -165.000000 0.000000
vn 0.000000 0.000000 1.570796
v 335.000000 -165.000000 0.000000
vn 0.000000 0.000000 1.570796
v 340.000000 -160.000000 0.000000
vn 0.000000 0.000000 0.463648
v 330.000000 -150.000000 0.000000
vn 0.000000 0.000000 1.570796
v 330.000000 -160.000000 0.000000
vn 0.000000 0.000000 1.107149
v 335.000000 -160.000000 0.000000
vn 0.000000 0.000000 1.570796
v 340.000000 -140.000000 0.000000
vn 0.000000 0.000000 1.107149
v 335.000000 -140.000000 0.000000
vn 0.000000 0.000000 0.785398
v 340.000000 -130.000000 0.000000
vn 0.000000 0.000000 0.785398
v 335.000000 -135.000000 0.000000
vn 0.000000 0.000000 0.785398
v 330.000000 -140.000000 0.000000
vn 0.000000 0.000000 1.570796
v 335.000000 -125.000000 0.000000
vn 0.000000 0.000000 0.785398
v 340.000000 -125.000000 0.000000
vn 0.000000 0.000000 0.785398
v 335.000000 -130.000000 0.000000
vn 0.000000 0.000000 0.785398
v 340.000000 -110.000000 0.000000
vn 0.000000 0.000000 1.570796
v 340.000000 -115.000000 0.000000
vn 0.000000 0.000000 0.785398
v 330.000000 -115.000000 0.000000
vn 0.000000 0.000000 0.785398
v 335.000000 -115.000000 0.000000
vn 0.000000 0.000000 0.785398
v 330.000000 -120.000000 0.000000
vn 0.000000 0.000000 0.785398
v 335.000000 -120.000000 0.000000
vn 0.000000 0.000000 1.570796
v 330.000000 -110.000000 0.000000
vn 0.000000 0.000000 0.927295
v 335.000000 -110.000000 0.000000
vn 0.000000 0.000000 0.785398
v 340.000000 -95.000000 0.000000
vn 0.000000 0.000000 1.570796
v 340.000000 -100.000000 0.000000
vn 0.000000 0.000000 1.570796
v 330.000000 -80.000000 0.000000
vn 0.000000 0.000000 0.785398
v 335.000000 -80.000000 0.000000
vn 0.000000 0.000000 0.785398
v 330.000000 -90.000000 0.000000
vn 0.000000 0.000000 1.570796
v 335.000000 -85.000000 0.000000
vn 0.000000 0.000000 0.785398
v 335.000000 -90.000000 0.000000
vn 0.000000 0.000000 1.107149
v 330.000000 -60.000000 0.000000
vn 0.000000 0.000000 0.927295
v 340.000000 -65.000000 0.000000
vn 0.000000 0.000000 1.570796
v 330.000000 -50.000000 0.000000
vn 0.000000 0.000000 1.107149
v 335.000000 -30.000000 0.000000
vn 0.000000 0.000000 0.463648
v 340.000000 -40.000000 0.000000
vn 0.000000 0.000000 1.570796
v 335.000000 -20.000000 0.000000
vn 0.000000 0.000000 0.785398
v 330.000000 -25.000000 0.000000
vn 0.000000 0.000000 1.570796
v 335.000000 -25.000000 0.000000
vn 0.000000 0.000000 0.785398
v 330.000000 -30.000000 0.000000
vn 0.000000 0.000000 1.570796
v 340.000000 -20.000000 0.000000
vn 0.000000 0.000000 1.107149
v 330.000000 -10.000000 0.000000
vn 0.000000 0.000000 0.785398
v 350.000000 -220.000000 0.000000
vn 0.000000 0.000000 0.785398
v 345.000000 -225.000000 0.000000
vn 0.000000 0.000000 0.785398
v 340.000000 -230.000000 0.000000
vn 0.000000 0.000000 0.785398
v 350.000000 -225.000000 0.000000
vn 0.000000 0.000000 1.107149
v 345.000000 -220.000000 0.000000
vn 0.000000 0.000000 1.570796
v 340.000000 -200.000000 0.000000
vn 0.000000 0.000000 0.463648
v 340.000000 -210.000000 0.000000
vn 0.000000 0.000000 0.463648
v 350.000000 -210.000000 0.000000
vn 0.000000 0.000000 1.570796
v 350.000000 -200.000000 0.000000
vn 0.000000 0.000000 0.785398
v 350.000000 -190.000000 0.000000
vn 0.000000 0.000000 1.570796
v 340.000000 -190.000000 0.000000
vn 0.000000 0.000000 0.785398
v 345.000000 -190.000000 0.000000
vn 0.000000 0.000000 0.785398
v 345.000000 -195.000000 0.000000
vn 0.000000 0.000000 0.785398
v 350.000000 -195.000000 0.000000
vn 0.000000 0.000000 0.785398
v 345.000000 -200.000000 0.000000
vn 0.000000 0.000000 0.463648
v 340.000000 -180.000000 0.000000
vn 0.000000 0.000000 1.570796
v 340.000000 -170.000000 0.000000
vn 0.000000 0.000000 0.785398
v 350.000000 -160.000000 0.000000
vn 0.000000 0.000000 0.785398
v 340.000000 -165.000000 0.000000
vn 0.000000 0.000000 1.570796
v 345.000000 -165.000000 0.000000
vn 0.000000 0.000000 0.785398
v 345.000000 -170.000000 0.000000
vn 0.000000 0.000000 0.927295
v 345.000000 -160.000000 0.000000
vn 0.000000 0.000000 0.463648
v 340.000000 -150.000000 0.000000
vn 0.000000 0.000000 1.570796
v 350.000000 -140.000000 0.000000
vn 0.000000 0.000000 1.107149
v 345.000000 -140.000000 0.000000
vn 0.000000 0.000000 0.785398
v 345.000000 -135.000000 0.000000
vn 0.000000 0.000000 0.785398
v 345.000000 -130.000000 0.000000
vn 0.000000 0.000000 0.785398
v 340.000000 -135.000000 0.000000
vn 0.000000 0.000000 1.570796
v 340.000000 -120.000000 0.000000
vn 0.000000 0.000000 1.570796
v 345.000000 -115.000000 0.000000
vn 0.000000 0.000000 0.785398
v 345.000000 -120.000000 0.000000
vn 0.000000 0.000000 0.785398
v 350.000000 -115.000000 0.000000
vn 0.000000 0.000000 1.570796
v 345.000000 -110.000000 0.000000
vn 0.000000 0.000000 0.463648
v 350.000000 -100.000000 0.000000
vn 0.000000 0.000000 0.785398
v 345.000000 -95.000000 0.000000
vn 0.000000 0.000000 0.785398
v 345.000000 -100.000000 0.000000
vn 0.000000 0.000000 0.785398
v 345.000000 -85.000000 0.000000
vn 0.000000 0.000000 1.570796
v 340.000000 -85.000000 0.000000
vn 0.000000 0.000000 0.785398
v 340.000000 -90.000000 0.000000
vn 0.000000 0.000000 0.785398
v 345.000000 -90.000000 0.000000
vn 0.000000 0.000000 1.107149
v 345.000000 -70.000000 0.000000
vn 0.000000 0.000000 1.570796
v 340.000000 -70.000000 0.000000
vn 0.000000 0.000000 1.107149
v 340.000000 -80.000000 0.000000
vn 0.000000 0.000000 1.570796
v 345.000000 -80.000000 0.000000
vn 0.000000 0.000000 1.570796
v 350.000000 -80.000000 0.000000
vn 0.000000 0.000000 1.570796
v 350.000000 -65.000000 0.000000
vn 0.000000 0.000000 1.570796
v 345.000000 -65.000000 0.000000
vn 0.000000 0.000000 1.107149
v 345.000000 -50.000000 0.000000
vn 0.000000 0.000000 1.570796
v 340.000000 -50.000000 0.000000
vn 0.000000 0.000000 1.107149
v 340.000000 -60.000000 0.000000
vn 0.000000 0.000000 0.463648
v 345.000000 -60.000000 0.000000
vn 0.000000 0.000000 1.570796
v 345.000000 -40.000000 0.000000
vn 0.000000 0.000000 0.785398
v 345.000000 -45.000000 0.000000
vn 0.000000 0.000000 1.570796
v 350.000000 -45.000000 0.000000
vn 0.000000 0.000000 1.570796
v 340.000000 -45.000000 0.000000
vn 0.000000 0.000000 1.107149
v 350.000000 -30.000000 0.000000
vn 0.000000 0.000000 0.785398
v 345.000000 -25.000000 0.000000
vn 0.000000 0.000000 1.570796
v 350.000000 -25.000000 0.000000
vn 0.000000 0.000000 0.785398
v 345.000000 -20.000000 0.000000
vn 0.000000 0.000000 1.570796
v 340.000000 -25.000000 0.000000
vn 0.000000 0.000000 0.785398
v 340.000000 -30.000000 0.000000
vn 0.000000 0.000000 0.785398
v 345.000000 -30.000000 0.000000
vn 0.000000 0.000000 1.570796
v 355.000000 -220.000000 0.000000
vn 0.000000 0.000000 1.570796
v 355.000000 -225.000000 0.000000
vn 0.000000 0.000000 1.570796
v 360.000000 -230.000000 0.000000
vn 0.000000 0.000000 1.570796
v 360.000000 -200.000000 0.000000
vn 0.000000 0.000000 1.249046
v 360.000000 -205.000000 0.000000
vn 0.000000 0.000000 1.249046
v 355.000000 -200.000000 0.000000
vn 0.000000 0.000000 0.785398
v 355.000000 -190.000000 0.000000
vn 0.000000 0.000000 0.785398
v 355.000000 -195.000000 0.000000
vn 0.000000 0.000000 0.463648
v 350.000000 -180.000000 0.000000
vn 0.000000 0.000000 0.463648
v 360.000000 -180.000000 0.000000
vn 0.000000 0.000000 1.107149
v 355.000000 -170.000000 0.000000
vn 0.000000 0.000000 1.570796
v 360.000000 -165.000000 0.000000
vn 0.000000 0.000000 0.785398
v 355.000000 -160.000000 0.000000
vn 0.000000 0.000000 0.785398
v 350.000000 -165.000000 0.000000
vn 0.000000 0.000000 1.570796
v 355.000000 -165.000000 0.000000
vn 0.000000 0.000000 0.785398
v 350.000000 -170.000000 0.000000
vn 0.000000 0.000000 0.463648
v 350.000000 -150.000000 0.000000
vn 0.000000 0.000000 0.463648
v 360.000000 -150.000000 0.000000
vn 0.000000 0.000000 0.785398
v 360.000000 -130.000000 0.000000
vn 0.000000 0.000000 0.785398
v 350.000000 -135.000000 0.000000
vn 0.000000 0.000000 0.785398
v 355.000000 -135.000000 0.000000
vn 0.000000 0.000000 1.570796
v 355.000000 -140.000000 0.000000
vn 0.000000 0.000000 1.107149
v 355.000000 -120.000000 0.000000
vn 0.000000 0.000000 0.463648
v 350.000000 -130.000000 0.000000
vn 0.000000 0.000000 1.107149
v 355.000000 -130.000000 0.000000
vn 0.000000 0.000000 0.785398
v 360.000000 -110.000000 0.000000
vn 0.000000 0.000000 1.570796
v 355.000000 -110.000000 0.000000
vn 0.000000 0.000000 0.785398
v 355.000000 -115.000000 0.000000
vn 0.000000 0.000000 1.570796
v 360.000000 -115.000000 0.000000
vn 0.000000 0.000000 0.785398
v 350.000000 -120.000000 0.000000
vn 0.000000 0.000000 1.570796
v 360.000000 -120.000000 0.000000
vn 0.000000 0.000000 0.463648
v 350.000000 -110.000000 0.000000
vn 0.000000 0.000000 0.463648
v 355.000000 -100.000000 0.000000
vn 0.000000 0.000000 0.785398
v 355.000000 -95.000000 0.000000
vn 0.000000 0.000000 1.570796
v 360.000000 -95.000000 0.000000
vn 0.000000 0.000000 0.785398
v 355.000000 -90.000000 0.000000
vn 0.000000 0.000000 0.785398
v 350.000000 -95.000000 0.000000
vn 0.000000 0.000000 1.570796
v 355.000000 -85.000000 0.000000
vn 0.000000 0.000000 1.570796
v 350.000000 -85.000000 0.000000
vn 0.000000 0.000000 0.785398
v 350.000000 -90.000000 0.000000
vn 0.000000 0.000000 0.785398
v 360.000000 -85.000000 0.000000
vn 0.000000 0.000000 1.570796
v 360.000000 -80.000000 0.000000
vn 0.000000 0.000000 0.463648
v 360.000000 -70.000000 0.000000
vn 0.000000 0.000000 0.463648
v 355.000000 -80.000000 0.000000
vn 0.000000 0.000000 0.785398
v 355.000000 -65.000000 0.000000
vn 0.000000 0.000000 1.570796
v 360.000000 -65.000000 0.000000
vn 0.000000 0.000000 0.785398
v 355.000000 -60.000000 0.000000
vn 0.000000 0.000000 0.785398
v 350.000000 -70.000000 0.000000
vn 0.000000 0.000000 0.785398
v 355.000000 -70.000000 0.000000
vn 0.000000 0.000000 0.463648
v 350.000000 -60.000000 0.000000
vn 0.000000 0.000000 0.785398
v 350.000000 -50.000000 0.000000
vn 0.000000 0.000000 1.570796
v 355.000000 -50.000000 0.000000
vn 0.000000 0.000000 0.785398
v 360.000000 -45.000000 0.000000
vn 0.000000 0.000000 1.570796
v 355.000000 -45.000000 0.000000
vn 0.000000 0.000000 0.463648
v 350.000000 -40.000000 0.000000
vn 0.000000 0.000000 1.570796
v 360.000000 -40.000000 0.000000
vn 0.000000 0.000000 0.463648
v 355.000000 -40.000000 0.000000
vn 0.000000 0.000000 0.785398
v 355.000000 -25.000000 0.000000
vn 0.000000 0.000000 0.785398
v 355.000000 -30.000000 0.000000
vn 0.000000 0.000000 1.570796
v 360.000000 -20.000000 0.000000
vn 0.000000 0.000000 1.570796
v 350.000000 -20.000000 0.000000
vn 0.000000 0.000000 1.249046
v 355.000000 -20.000000 0.000000
vn 0.000000 0.000000 0.643501
v 350.000000 -10.000000 0.000000
vn 0.000000 0.000000 1.570796
v 360.000000 -225.000000 0.000000
vn 0.000000 0.000000 0.785398
v 365.000000 -225.000000 0.000000
vn 0.000000 0.000000 0.463648
v 360.000000 -220.000000 0.000000
vn 0.000000 0.000000 1.570796
v 365.000000 -220.000000 0.000000
vn 0.000000 0.000000 1.570796
v 365.000000 -210.000000 0.000000
vn 0.000000 0.000000 0.785398
v 365.000000 -205.000000 0.000000
vn 0.000000 0.000000 0.785398
v 360.000000 -210.000000 0.000000
vn 0.000000 0.000000 0.785398
v 360.000000 -195.000000 0.000000
vn 0.000000 0.000000 0.785398
v 365.000000 -195.000000 0.000000
vn 0.000000 0.000000 0.785398
v 370.000000 -195.000000 0.000000
vn 0.000000 0.000000 0.785398
v 365.000000 -200.000000 0.000000
vn 0.000000 0.000000 1.570796
v 370.000000 -200.000000 0.000000
vn 0.000000 0.000000 1.107149
v 365.000000 -190.000000 0.000000
vn 0.000000 0.000000 1.570796
v 360.000000 -190.000000 0.000000
vn 0.000000 0.000000 1.107149
v 370.000000 -180.000000 0.000000
vn 0.000000 0.000000 0.785398
v 370.000000 -160.000000 0.000000
vn 0.000000 0.000000 0.785398
v 365.000000 -160.000000 0.000000
vn 0.000000 0.000000 0.785398
v 360.000000 -170.000000 0.000000
vn 0.000000 0.000000 0.785398
v 365.000000 -165.000000 0.000000
vn 0.000000 0.000000 1.570796
v 365.000000 -170.000000 0.000000
vn 0.000000 0.000000 0.785398
v 370.000000 -165.000000 0.000000
vn 0.000000 0.000000 1.570796
v 370.000000 -170.000000 0.000000
vn 0.000000 0.000000 1.570796
v 360.000000 -160.000000 0.000000
vn 0.000000 0.000000 1.570796
v 370.000000 -140.000000 0.000000
vn 0.000000 0.000000 1.570796
v 365.000000 -130.000000 0.000000
vn 0.000000 0.000000 0.785398
v 360.000000 -135.000000 0.000000
vn 0.000000 0.000000 0.785398
v 360.000000 -140.000000 0.000000
vn 0.000000 0.000000 1.570796
v 365.000000 -140.000000 0.000000
vn 0.000000 0.000000 1.570796
v 365.000000 -135.000000 0.000000
vn 0.000000 0.000000 0.463648
v 370.000000 -120.000000 0.000000
vn 0.000000 0.000000 1.107149
v 365.000000 -110.000000 0.000000
vn 0.000000 0.000000 1.570796
v 360.000000 -105.000000 0.000000
vn 0.000000 0.000000 1.570796
v 365.000000 -105.000000 0.000000
vn 0.000000 0.000000 0.785398
v 370.000000 -105.000000 0.000000
vn 0.000000 0.000000 0.785398
v 365.000000 -100.000000 0.000000
vn 0.000000 0.000000 1.570796
v 360.000000 -100.000000 0.000000
vn 0.000000 0.000000 1.570796
v 370.000000 -100.000000 0.000000
vn 0.000000 0.000000 0.463648
v 370.000000 -90.000000 0.000000
vn 0.000000 0.000000 1.570796
v 365.000000 -90.000000 0.000000
vn 0.000000 0.000000 0.785398
v 365.000000 -85.000000 0.000000
vn 0.000000 0.000000 1.570796
v 370.000000 -85.000000 0.000000
vn 0.000000 0.000000 0.785398
v 360.000000 -90.000000 0.000000
vn 0.000000 0.000000 1.570796
v 365.000000 -80.000000 0.000000
vn 0.000000 0.000000 1.570796
v 365.000000 -70.000000 0.000000
vn 0.000000 0.000000 0.785398
v 370.000000 -60.000000 0.000000
vn 0.000000 0.000000 1.570796
v 360.000000 -60.000000 0.000000
vn 0.000000 0.000000 0.785398
v 365.000000 -65.000000 0.000000
vn 0.000000 0.000000 0.785398
v 370.000000 -65.000000 0.000000
vn 0.000000 0.000000 0.927295
v 365.000000 -60.000000 0.000000
vn 0.000000 0.000000 1.570796
v 360.000000 -50.000000 0.000000
vn 0.000000 0.000000 0.463648
v 370.000000 -50.000000 0.000000
vn 0.000000 0.000000 0.463648
v 370.000000 -40.000000 0.000000
vn 0.000000 0.000000 1.107149
v 360.000000 -25.000000 0.000000
vn 0.000000 0.000000 1.570796
v 360.000000 -30.000000 0.000000
vn 0.000000 0.000000 0.785398
v 370.000000 -10.000000 0.000000
vn 0.000000 0.000000 0.785398
v 360.000000 -15.000000 0.000000
vn 0.000000 0.000000 1.570796
v 365.000000 -15.000000 0.000000
vn 0.000000 0.000000 0.785398
v 365.000000 -20.000000 0.000000
vn 0.000000 0.000000 0.785398
v 360.000000 -10.000000 0.000000
vn 0.000000 0.000000 0.785398
v 365.000000 -10.000000 0.000000
vn 0.000000 0.000000 0.785398
v 370.000000 -5.000000 0.000000
vn 0.000000 0.000000 1.107149
v 380.000000 -225.000000 0.000000
vn 0.000000 0.000000 1.570796
v 380.000000 -220.000000 0.000000
vn 0.000000 0.000000 1.107149
v 370.000000 -220.000000 0.000000
vn 0.000000 0.000000 1.570796
v 370.000000 -225.000000 0.000000
vn 0.000000 0.000000 1.570796
v 370.000000 -230.000000 0.000000
vn 0.000000 0.000000 1.107149
v 370.000000 -205.000000 0.000000
vn 0.000000 0.000000 1.570796
v 370.000000 -210.000000 0.000000
vn 0.000000 0.000000 0.463648
v 380.000000 -200.000000 0.000000
vn 0.000000 0.000000 1.570796
v 370.000000 -190.000000 0.000000
vn 0.000000 0.000000 1.570796
v 380.000000 -180.000000 0.000000
vn 0.000000 0.000000 0.463648
v 380.000000 -165.000000 0.000000
vn 0.000000 0.000000 1.570796
v 380.000000 -160.000000 0.000000
vn 0.000000 0.000000 0.785398
v 380.000000 -140.000000 0.000000
vn 0.000000 0.000000 0.785398
v 370.000000 -150.000000 0.000000
vn 0.000000 0.000000 0.927295
v 370.000000 -135.000000 0.000000
vn 0.000000 0.000000 0.785398
v 370.000000 -130.000000 0.000000
vn 0.000000 0.000000 1.570796
v 380.000000 -120.000000 0.000000
vn 0.000000 0.000000 1.107149
v 370.000000 -110.000000 0.000000
vn 0.000000 0.000000 1.107149
v 380.000000 -110.000000 0.000000
vn 0.000000 0.000000 1.107149
v 380.000000 -90.000000 0.000000
vn 0.000000 0.000000 1.570796
v 370.000000 -70.000000 0.000000
vn 0.000000 0.000000 0.785398
v 370.000000 -80.000000 0.000000
vn 0.000000 0.000000 0.463648
v 380.000000 -70.000000 0.000000
vn 0.000000 0.000000 1.570796
v 380.000000 -50.000000 0.000000
vn 0.000000 0.000000 0.927295
v 380.000000 -45.000000 0.000000
vn 0.000000 0.000000 0.463648
v 370.000000 -30.000000 0.000000
vn 0.000000 0.000000 1.570796
v 380.000000 -30.000000 0.000000
vn 0.000000 0.000000 1.107149
v 370.000000 -20.000000 0.000000
vn 0.000000 0.000000 0.463648
v 380.000000 -20.000000 0.000000
vn 0.000000 0.000000 0.927295
v 370.000000 -15.000000 0.000000
vn 0.000000 0.000000 0.785398
v 390.000000 -220.000000 0.000000
vn 0.000000 0.000000 1.570796
v 390.000000 -225.000000 0.000000
vn 0.000000 0.000000 0.785398
v 380.000000 -230.000000 0.000000
vn 0.000000 0.000000 0.785398
v 385.000000 -225.000000 0.000000
vn 0.000000 0.000000 0.463648
v 390.000000 -210.000000 0.000000
vn 0.000000 0.000000 1.107149
v 385.000000 -220.000000 0.000000
vn 0.000000 0.000000 0.463648
v 380.000000 -210.000000 0.000000
vn 0.000000 0.000000 0.785398
v 390.000000 -190.000000 0.000000
vn 0.000000 0.000000 0.785398
v 380.000000 -190.000000 0.000000
vn 0.000000 0.000000 1.570796
v 380.000000 -170.000000 0.000000
vn 0.000000 0.000000 1.249046
v 385.000000 -170.000000 0.000000
vn 0.000000 0.000000 0.785398
v 385.000000 -160.000000 0.000000
vn 0.000000 0.000000 0.785398
v 390.000000 -165.000000 0.000000
vn 0.000000 0.000000 1.570796
v 385.000000 -165.000000 0.000000
vn 0.000000 0.000000 0.463648
v 390.000000 -150.000000 0.000000
vn 0.000000 0.000000 1.107149
v 380.000000 -150.000000 0.000000
vn 0.000000 0.000000 1.570796
v 390.000000 -140.000000 0.000000
vn 0.000000 0.000000 1.570796
v 390.000000 -120.000000 0.000000
vn 0.000000 0.000000 0.463648
v 380.000000 -130.000000 0.000000
vn 0.000000 0.000000 1.570796
v 390.000000 -130.000000 0.000000
vn 0.000000 0.000000 1.249046
v 385.000000 -120.000000 0.000000
vn 0.000000 0.000000 0.785398
v 390.000000 -110.000000 0.000000
vn 0.000000 0.000000 0.785398
v 385.000000 -115.000000 0.000000
vn 0.000000 0.000000 0.785398
v 380.000000 -115.000000 0.000000
vn 0.000000 0.000000 1.107149
v 385.000000 -110.000000 0.000000
vn 0.000000 0.000000 0.785398
v 380.000000 -100.000000 0.000000
vn 0.000000 0.000000 1.570796
v 380.000000 -80.000000 0.000000
vn 0.000000 0.000000 0.785398
v 390.000000 -80.000000 0.000000
vn 0.000000 0.000000 1.570796
v 390.000000 -70.000000 0.000000
vn 0.000000 0.000000 1.107149
v 380.000000 -60.000000 0.000000
vn 0.000000 0.000000 0.785398
v 390.000000 -40.000000 0.000000
vn 0.000000 0.000000 0.785398
v 385.000000 -40.000000 0.000000
vn 0.000000 0.000000 1.570796
v 380.000000 -40.000000 0.000000
vn 0.000000 0.000000 0.785398
v 385.000000 -45.000000 0.000000
vn 0.000000 0.000000 1.570796
v 385.000000 -50.000000 0.000000
vn 0.000000 0.000000 0.785398
v 385.000000 -25.000000 0.000000
vn 0.000000 0.000000 1.570796
v 390.000000 -25.000000 0.000000
vn 0.000000 0.000000 0.785398
v 380.000000 -25.000000 0.000000
vn 0.000000 0.000000 0.785398
v 385.000000 -30.000000 0.000000
vn 0.000000 0.000000 1.107149
v 385.000000 -20.000000 0.000000
vn 0.000000 0.000000 1.570796
v 390.000000 -200.000000 0.000000
vn 0.000000 0.000000 0.785398
v 390.000000 -205.000000 0.000000
vn 0.000000 0.000000 0.785398
v 395.000000 -205.000000 0.000000
vn 0.000000 0.000000 1.570796
v 390.000000 -170.000000 0.000000
vn 0.000000 0.000000 0.785398
v 390.000000 -175.000000 0.000000
vn 0.000000 0.000000 0.785398
v 390.000000 -180.000000 0.000000
vn 0.000000 0.000000 0.785398
v 395.000000 -130.000000 0.000000
vn 0.000000 0.000000 1.570796
v 390.000000 -135.000000 0.000000
vn 0.000000 0.000000 0.785398
v 395.000000 -135.000000 0.000000
vn 0.000000 0.000000 1.570796
v 395.000000 -140.000000 0.000000
vn 0.000000 0.000000 0.785398
v 395.000000 -120.000000 0.000000
vn 0.000000 0.000000 0.785398
v 390.000000 -125.000000 0.000000
vn 0.000000 0.000000 1.570796
v 395.000000 -125.000000 0.000000
vn 0.000000 0.000000 0.785398
v 390.000000 -45.000000 0.000000
vn 0.000000 0.000000 0.785398
v 395.000000 -40.000000 0.000000
vn 0.000000 0.000000 0.785398
v 395.000000 -45.000000 0.000000
vn 0.000000 0.000000 0.785398
v 390.000000 -50.000000 0.000000
vn 0.000000 0.000000 1.570796
v 390.000000 -20.000000 0.000000
vn 0.000000 0.000000 0.785398
v 390.000000 -30.000000 0.000000
vn 0.000000 0.000000 1.570796
v 395.000000 -30.000000 0.000000
vn 0.000000 0.000000 1.570796
v 0.000000 -10.000000 0.000000
vn 0.000000 0.000000 0.463648
v 0.000000 -40.000000 0.000000
vn 0.000000 0.000000 1.570796
v 0.000000 -50.000000 0.000000
vn 0.000000 0.000000 0.785398
v 10.000000 -70.000000 0.000000
vn 0.000000 0.000000 1.570796
v 0.000000 -80.000000 0.000000
vn 0.000000 0.000000 1.570796
v 0.000000 -90.000000 0.000000
vn 0.000000 0.000000 1.570796
v 0.000000 -120.000000 0.000000
vn 0.000000 0.000000 0.785398
v 0.000000 -130.000000 0.000000
vn 0.000000 0.000000 0.785398
v 0.000000 -160.000000 0.000000
vn 0.000000 0.000000 1.570796
v 5.000000 -165.000000 0.000000
vn 0.000000 0.000000 1.107149
v 0.000000 -200.000000 0.000000
vn 0.000000 0.000000 1.107149
v 5.000000 -220.000000 0.000000
vn 0.000000 0.000000 0.463648
v 0.000000 -240.000000 0.000000
vn 0.000000 0.000000 0.463648
v 380.000000 0.000000 0.000000
vn 0.000000 0.000000 1.570796
v 370.000000 0.000000 0.000000
vn 0.000000 0.000000 1.570796
v 365.000000 -5.000000 0.000000
vn 0.000000 0.000000 0.785398
v 340.000000 -10.000000 0.000000
vn 0.000000 0.000000 0.463648
v 330.000000 0.000000 0.000000
vn 0.000000 0.000000 0.463648
v 300.000000 0.000000 0.000000
vn 0.000000 0.000000 1.107149
v 310.000000 -5.000000 0.000000
vn 0.000000 0.000000 1.570796
v 290.000000 0.000000 0.000000
vn 0.000000 0.000000 0.785398
v 270.000000 -10.000000 0.000000
vn 0.000000 0.000000 1.107149
v 220.000000 -5.000000 0.000000
vn 0.000000 0.000000 1.107149
v 200.000000 -5.000000 0.000000
vn 0.000000 0.000000 1.570796
v 150.000000 0.000000 0.000000
vn 0.000000 0.000000 1.570796
v 130.000000 0.000000 0.000000
vn 0.000000 0.000000 0.785398
v 110.000000 0.000000 0.000000
vn 0.000000 0.000000 0.785398
v 80.000000 0.000000 0.000000
vn 0.000000 0.000000 0.785398
v 70.000000 -10.000000 0.000000
vn 0.000000 0.000000 0.785398
v 60.000000 0.000000 0.000000
vn 0.000000 0.000000 0.785398
v 10.000000 0.000000 0.000000
vn 0.000000 0.000000 0.785398
v 0.000000 0.000000 0.000000
vn 0.000000 0.000000 0.785398
v 10.000000 -10.000000 0.000000
vn 0.000000 0.000000 1.570796
v 400.000000 -230.000000 0.000000
vn 0.000000 0.000000 1.570796
v 400.000000 -210.000000 0.000000
vn 0.000000 0.000000 0.463648
v 400.000000 -190.000000 0.000000
vn 0.000000 0.000000 0.785398
v 400.000000 -170.000000 0.000000
vn 0.000000 0.000000 1.570796
v 400.000000 -150.000000 0.000000
vn 0.000000 0.000000 0.785398
v 400.000000 -120.000000 0.000000
vn 0.000000 0.000000 1.570796
v 400.000000 -100.000000 0.000000
vn 0.000000 0.000000 0.785398
v 400.000000 -90.000000 0.000000
vn 0.000000 0.000000 0.785398
v 400.000000 -80.000000 0.000000
vn 0.000000 0.000000 1.570796
v 400.000000 -70.000000 0.000000
vn 0.000000 0.000000 1.570796
v 395.000000 -25.000000 0.000000
vn 0.000000 0.000000 1.570796
v 400.000000 -20.000000 0.000000
vn 0.000000 0.000000 1.107149
v 395.000000 -20.000000 0.000000
vn 0.000000 0.000000 0.927295
v 5.000000 -230.000000 0.000000
vn 0.000000 0.000000 0.927295
v 15.000000 -230.000000 0.000000
vn 0.000000 0.000000 0.785398
v 20.000000 -230.000000 0.000000
vn 0.000000 0.000000 1.570796
v 40.000000 -240.000000 0.000000
vn 0.000000 0.000000 0.785398
v 40.000000 -230.000000 0.000000
vn 0.000000 0.000000 1.107149
v 80.000000 -240.000000 0.000000
vn 0.000000 0.000000 0.927295
v 75.000000 -230.000000 0.000000
vn 0.000000 0.000000 1.570796
v 195.000000 -235.000000 0.000000
vn 0.000000 0.000000 0.785398
v 240.000000 -240.000000 0.000000
vn 0.000000 0.000000 1.570796
v 235.000000 -235.000000 0.000000
vn 0.000000 0.000000 0.785398
v 270.000000 -230.000000 0.000000
vn 0.000000 0.000000 1.107149
v 280.000000 -240.000000 0.000000
vn 0.000000 0.000000 1.107149
v 300.000000 -240.000000 0.000000
vn 0.000000 0.000000 0.927295
v 345.000000 -230.000000 0.000000
vn 0.000000 0.000000 0.927295
v 355.000000 -230.000000 0.000000
vn 0.000000 0.000000 0.927295
v 385.000000 -230.000000 0.000000
vn 0.000000 0.000000 0.785398
v 390.000000 -230.000000 0.000000
vn 0.000000 0.000000 1.570796
v 10.000000 -220.000000 0.000000
vn 0.000000 0.000000 0.785398
v 5.000000 -175.000000 0.000000
vn 0.000000 0.000000 0.463648
v 10.000000 -190.000000 0.000000
vn 0.000000 0.000000 1.107149
v 5.000000 -160.000000 0.000000
vn 0.000000 0.000000 1.570796
v 10.000000 -160.000000 0.000000
vn 0.000000 0.000000 0.463648
v 10.000000 -150.000000 0.000000
vn 0.000000 0.000000 1.570796
v 5.000000 -150.000000 0.000000
vn 0.000000 0.000000 0.785398
v 5.000000 -135.000000 0.000000
vn 0.000000 0.000000 1.570796
v 5.000000 -140.000000 0.000000
vn 0.000000 0.000000 0.463648
v 10.000000 -100.000000 0.000000
vn 0.000000 0.000000 0.785398
v 5.000000 -115.000000 0.000000
vn 0.000000 0.000000 1.107149
v 10.000000 -120.000000 0.000000
vn 0.000000 0.000000 0.463648
v 5.000000 -130.000000 0.000000
vn 0.000000 0.000000 1.570796
v 10.000000 -90.000000 0.000000
vn 0.000000 0.000000 0.785398
v 5.000000 -90.000000 0.000000
vn 0.000000 0.000000 0.463648
v 10.000000 -30.000000 0.000000
vn 0.000000 0.000000 1.570796
v 5.000000 -50.000000 0.000000
vn 0.000000 0.000000 1.570796
v 5.000000 -20.000000 0.000000
vn 0.000000 0.000000 0.785398
v 5.000000 -25.000000 0.000000
vn 0.000000 0.000000 1.570796
v 10.000000 -210.000000 0.000000
vn 0.000000 0.000000 0.463648
v 0.000000 -190.000000 0.000000
vn 0.000000 0.000000 1.107149
v 10.000000 -95.000000 0.000000
vn 0.000000 0.000000 1.570796
v 30.000000 -10.000000 0.000000
vn 0.000000 0.000000 0.463648
v 30.000000 -240.000000 0.000000
vn 0.000000 0.000000 0.785398
v 70.000000 -230.000000 0.000000
vn 0.000000 0.000000 0.785398
v 60.000000 -240.000000 0.000000
vn 0.000000 0.000000 1.570796
v 80.000000 -230.000000 0.000000
vn 0.000000 0.000000 1.570796
v 100.000000 -10.000000 0.000000
vn 0.000000 0.000000 1.570796
v 110.000000 -235.000000 0.000000
vn 0.000000 0.000000 1.570796
v 110.000000 -230.000000 0.000000
vn 0.000000 0.000000 0.463648
v 120.000000 -230.000000 0.000000
vn 0.000000 0.000000 0.785398
v 105.000000 -235.000000 0.000000
vn 0.000000 0.000000 1.570796
v 100.000000 -235.000000 0.000000
vn 0.000000 0.000000 0.785398
v 100.000000 -240.000000 0.000000
vn 0.000000 0.000000 1.107149
v 125.000000 -230.000000 0.000000
vn 0.000000 0.000000 1.570796
v 140.000000 -230.000000 0.000000
vn 0.000000 0.000000 0.785398
v 130.000000 -230.000000 0.000000
vn 0.000000 0.000000 0.785398
v 140.000000 -240.000000 0.000000
vn 0.000000 0.000000 0.785398
v 130.000000 -10.000000 0.000000
vn 0.000000 0.000000 1.570796
v 150.000000 -230.000000 0.000000
vn 0.000000 0.000000 0.785398
v 140.000000 0.000000 0.000000
vn 0.000000 0.000000 1.107149
v 155.000000 -230.000000 0.000000
vn 0.000000 0.000000 1.570796
v 160.000000 -10.000000 0.000000
vn 0.000000 0.000000 0.785398
v 160.000000 0.000000 0.000000
vn 0.000000 0.000000 0.785398
v 170.000000 -10.000000 0.000000
vn 0.000000 0.000000 0.785398
v 200.000000 -235.000000 0.000000
vn 0.000000 0.000000 1.570796
v 200.000000 -10.000000 0.000000
vn 0.000000 0.000000 1.570796
v 220.000000 -235.000000 0.000000
vn 0.000000 0.000000 1.570796
v 210.000000 -5.000000 0.000000
vn 0.000000 0.000000 0.785398
v 215.000000 -5.000000 0.000000
vn 0.000000 0.000000 1.570796
v 240.000000 -235.000000 0.000000
vn 0.000000 0.000000 1.570796
v 230.000000 -235.000000 0.000000
vn 0.000000 0.000000 0.785398
v 230.000000 -240.000000 0.000000
vn 0.000000 0.000000 1.570796
v 240.000000 -10.000000 0.000000
vn 0.000000 0.000000 1.570796
v 250.000000 -230.000000 0.000000
vn 0.000000 0.000000 1.107149
v 245.000000 -10.000000 0.000000
vn 0.000000 0.000000 1.570796
v 250.000000 -10.000000 0.000000
vn 0.000000 0.000000 1.570796
v 260.000000 -10.000000 0.000000
vn 0.000000 0.000000 0.463648
v 270.000000 -240.000000 0.000000
vn 0.000000 0.000000 1.570796
v 280.000000 -230.000000 0.000000
vn 0.000000 0.000000 0.785398
v 290.000000 -230.000000 0.000000
vn 0.000000 0.000000 0.785398
v 290.000000 -10.000000 0.000000
vn 0.000000 0.000000 1.570796
v 300.000000 -10.000000 0.000000
vn 0.000000 0.000000 1.107149
v 305.000000 -230.000000 0.000000
vn 0.000000 0.000000 0.463648
v 310.000000 -240.000000 0.000000
vn 0.000000 0.000000 0.785398
v 315.000000 -5.000000 0.000000
vn 0.000000 0.000000 1.107149
v 320.000000 -5.000000 0.000000
vn 0.000000 0.000000 1.570796
v 330.000000 -230.000000 0.000000
vn 0.000000 0.000000 0.785398
v 330.000000 -240.000000 0.000000
vn 0.000000 0.000000 1.570796
v 350.000000 -230.000000 0.000000
vn 0.000000 0.000000 0.463648
v 350.000000 -240.000000 0.000000
vn 0.000000 0.000000 1.107149
v 365.000000 -230.000000 0.000000
vn 0.000000 0.000000 1.107149
v 395.000000 -200.000000 0.000000
vn 0.000000 0.000000 1.570796
v 390.000000 -160.000000 0.000000
vn 0.000000 0.000000 0.785398
v 390.000000 -100.000000 0.000000
vn 0.000000 0.000000 1.570796
v 390.000000 -90.000000 0.000000
vn 0.000000 0.000000 1.107149
v 395.000000 -50.000000 0.000000
vn 0.000000 0.000000 0.785398
v 400.000000 -200.000000 0.000000
vn 0.000000 0.000000 0.785398
v 395.000000 -175.000000 0.000000
vn 0.000000 0.000000 1.570796
v 395.000000 -180.000000 0.000000
vn 0.000000 0.000000 0.785398
v 400.000000 -30.000000 0.000000
vn 0.000000 0.000000 0.463648
v 5.000000 -30.000000 0.000000
vn 0.000000 0.000000 1.570796
v 5.000000 -40.000000 0.000000
vn 0.000000 0.000000 1.107149
v 10.000000 -60.000000 0.000000
vn 0.000000 0.000000 0.927295
v 5.000000 -80.000000 0.000000
vn 0.000000 0.000000 1.107149
v 0.000000 -100.000000 0.000000
vn 0.000000 0.000000 0.927295
v 5.000000 -180.000000 0.000000
vn 0.000000 0.000000 1.107149
v 380.000000 -10.000000 0.000000
vn 0.000000 0.000000 0.927295
v 360.000000 -5.000000 0.000000
vn 0.000000 0.000000 1.107149
v 350.000000 0.000000 0.000000
vn 0.000000 0.000000 1.107149
v 120.000000 -10.000000 0.000000
vn 0.000000 0.000000 1.107149
v 120.000000 0.000000 0.000000
vn 0.000000 0.000000 0.927295
v 100.000000 -5.000000 0.000000
vn 0.000000 0.000000 1.107149
v 50.000000 -10.000000 0.000000
vn 0.000000 0.000000 1.107149
v 20.000000 -10.000000 0.000000
vn 0.000000 0.000000 0.927295
v 395.000000 -210.000000 0.000000
vn 0.000000 0.000000 1.249046
v 395.000000 -170.000000 0.000000
vn 0.000000 0.000000 1.249046
v 390.000000 -115.000000 0.000000
vn 0.000000 0.000000 1.107149
v 400.000000 -60.000000 0.000000
vn 0.000000 0.000000 1.107149
v 390.000000 -60.000000 0.000000
vn 0.000000 0.000000 1.107149
v 390.000000 -10.000000 0.000000
vn 0.000000 0.000000 1.107149
v 120.000000 -240.000000 0.000000
vn 0.000000 0.000000 1.107149
v 220.000000 -240.000000 0.000000
vn 0.000000 0.000000 1.570796
v 205.000000 -230.000000 0.000000
vn 0.000000 0.000000 0.785398
v 210.000000 -235.000000 0.000000
vn 0.000000 0.000000 -0.785398
v 105.000000 -235.000000 -1.000000
vn 0.000000 0.000000 -0.785398
v 200.000000 -230.000000 -1.000000
vn 0.000000 0.000000 -0.785398
v 195.000000 -235.000000 -1.000000
vn 0.000000 0.000000 -0.785398
v 195.000000 -230.000000 -1.000000
vn 0.000000 0.000000 -0.785398
v 190.000000 -235.000000 -1.000000
vn 0.000000 0.000000 -1.570796
v 215.000000 -235.000000 -1.000000
vn 0.000000 0.000000 -1.570796
v 240.000000 -235.000000 -1.000000
vn 0.000000 0.000000 -0.785398
v 230.000000 -235.000000 -1.000000
vn 0.000000 0.000000 -0.785398
v 10.000000 -230.000000 -1.000000
vn 0.000000 0.000000 -1.570796
v 10.000000 -225.000000 -1.000000
vn 0.000000 0.000000 -1.570796
v 15.000000 -225.000000 -1.000000
vn 0.000000 0.000000 -1.570796
v 10.000000 -220.000000 -1.000000
vn 0.000000 0.000000 -1.107149
v 20.000000 -230.000000 -1.000000
vn 0.000000 0.000000 -0.463648
v 20.000000 -225.000000 -1.000000
vn 0.000000 0.000000 -0.785398
v 35.000000 -225.000000 -1.000000
vn 0.000000 0.000000 -0.785398
v 40.000000 -220.000000 -1.000000
vn 0.000000 0.000000 -0.785398
v 40.000000 -225.000000 -1.000000
vn 0.000000 0.000000 -1.570796
v 30.000000 -225.000000 -1.000000
vn 0.000000 0.000000 -0.463648
v 50.000000 -220.000000 -1.000000
vn 0.000000 0.000000 -0.785398
v 50.000000 -230.000000 -1.000000
vn 0.000000 0.000000 -1.570796
v 70.000000 -230.000000 -1.000000
vn 0.000000 0.000000 -1.570796
v 75.000000 -220.000000 -1.000000
vn 0.000000 0.000000 -0.785398
v 80.000000 -225.000000 -1.000000
vn 0.000000 0.000000 -1.570796
v 75.000000 -230.000000 -1.000000
vn 0.000000 0.000000 -1.570796
v 70.000000 -225.000000 -1.000000
vn 0.000000 0.000000 -1.570796
v 75.000000 -225.000000 -1.000000
vn 0.000000 0.000000 -0.785398
v 85.000000 -225.000000 -1.000000
vn 0.000000 0.000000 -0.785398
v 85.000000 -230.000000 -1.000000
vn 0.000000 0.000000 -1.107149
v 100.000000 -225.000000 -1.000000
vn 0.000000 0.000000 -1.570796
v 90.000000 -225.000000 -1.000000
vn 0.000000 0.000000 -1.570796
v 90.000000 -220.000000 -1.000000
vn 0.000000 0.000000 -1.570796
v 110.000000 -230.000000 -1.000000
vn 0.000000 0.000000 -1.570796
v 105.000000 -225.000000 -1.000000
vn 0.000000 0.000000 -1.570796
v 105.000000 -230.000000 -1.000000
vn 0.000000 0.000000 -0.785398
v 100.000000 -230.000000 -1.000000
vn 0.000000 0.000000 -1.107149
v 120.000000 -225.000000 -1.000000
vn 0.000000 0.000000 -1.107149
v 110.000000 -225.000000 -1.000000
vn 0.000000 0.000000 -1.570796
v 110.000000 -220.000000 -1.000000
vn 0.000000 0.000000 -1.570796
v 130.000000 -225.000000 -1.000000
vn 0.000000 0.000000 -0.785398
v 125.000000 -225.000000 -1.000000
vn 0.000000 0.000000 -0.785398
v 130.000000 -220.000000 -1.000000
vn 0.000000 0.000000 -1.570796
v 130.000000 -230.000000 -1.000000
vn 0.000000 0.000000 -0.785398
v 120.000000 -230.000000 -1.000000
vn 0.000000 0.000000 -1.570796
v 140.000000 -230.000000 -1.000000
vn 0.000000 0.000000 -1.570796
v 140.000000 -225.000000 -1.000000
vn 0.000000 0.000000 -0.785398
v 150.000000 -220.000000 -1.000000
vn 0.000000 0.000000 -0.785398
v 145.000000 -225.000000 -1.000000
vn 0.000000 0.000000 -0.785398
v 155.000000 -225.000000 -1.000000
vn 0.000000 0.000000 -0.785398
v 160.000000 -225.000000 -1.000000
vn 0.000000 0.000000 -1.570796
v 155.000000 -230.000000 -1.000000
vn 0.000000 0.000000 -0.785398
v 150.000000 -230.000000 -1.000000
vn 0.000000 0.000000 -0.785398
v 150.000000 -225.000000 -1.000000
vn 0.000000 0.000000 -1.570796
v 175.000000 -220.000000 -1.000000
vn 0.000000 0.000000 -1.570796
v 175.000000 -225.000000 -1.000000
vn 0.000000 0.000000 -0.785398
v 170.000000 -225.000000 -1.000000
vn 0.000000 0.000000 -1.107149
v 180.000000 -225.000000 -1.000000
vn 0.000000 0.000000 -0.785398
v 200.000000 -225.000000 -1.000000
vn 0.000000 0.000000 -1.570796
v 190.000000 -230.000000 -1.000000
vn 0.000000 0.000000 -1.570796
v 200.000000 -220.000000 -1.000000
vn 0.000000 0.000000 -1.570796
v 210.000000 -225.000000 -1.000000
vn 0.000000 0.000000 -0.785398
v 210.000000 -220.000000 -1.000000
vn 0.000000 0.000000 -0.785398
v 205.000000 -230.000000 -1.000000
vn 0.000000 0.000000 -1.570796
v 205.000000 -225.000000 -1.000000
vn 0.000000 0.000000 -1.570796
v 220.000000 -230.000000 -1.000000
vn 0.000000 0.000000 -0.785398
v 215.000000 -230.000000 -1.000000
vn 0.000000 0.000000 -0.785398
v 210.000000 -230.000000 -1.000000
vn 0.000000 0.000000 -0.785398
v 215.000000 -225.000000 -1.000000
vn 0.000000 0.000000 -0.785398
v 215.000000 -220.000000 -1.000000
vn 0.000000 0.000000 -1.107149
v 220.000000 -225.000000 -1.000000
vn 0.000000 0.000000 -1.107149
v 230.000000 -220.000000 -1.000000
vn 0.000000 0.000000 -1.570796
v 230.000000 -225.000000 -1.000000
vn 0.000000 0.000000 -0.785398
v 240.000000 -225.000000 -1.000000
vn 0.000000 0.000000 -1.570796
v 240.000000 -230.000000 -1.000000
vn 0.000000 0.000000 -0.785398
v 235.000000 -230.000000 -1.000000
vn 0.000000 0.000000 -0.785398
v 230.000000 -230.000000 -1.000000
vn 0.000000 0.000000 -0.785398
v 235.000000 -225.000000 -1.000000
vn 0.000000 0.000000 -0.785398
v 250.000000 -220.000000 -1.000000
vn 0.000000 0.000000 -0.785398
v 245.000000 -225.000000 -1.000000
vn 0.000000 0.000000 -0.785398
v 245.000000 -220.000000 -1.000000
vn 0.000000 0.000000 -1.570796
v 255.000000 -220.000000 -1.000000
vn 0.000000 0.000000 -0.785398
v 250.000000 -225.000000 -1.000000
vn 0.000000 0.000000 -0.463648
v 260.000000 -225.000000 -1.000000
vn 0.000000 0.000000 -0.785398
v 270.000000 -220.000000 -1.000000
vn 0.000000 0.000000 -1.570796
v 265.000000 -220.000000 -1.000000
vn 0.000000 0.000000 -0.785398
v 265.000000 -225.000000 -1.000000
vn 0.000000 0.000000 -0.785398
v 260.000000 -230.000000 -1.000000
vn 0.000000 0.000000 -0.463648
v 280.000000 -225.000000 -1.000000
vn 0.000000 0.000000 -1.570796
v 270.000000 -225.000000 -1.000000
vn 0.000000 0.000000 -0.785398
v 290.000000 -220.000000 -1.000000
vn 0.000000 0.000000 -1.570796
v 290.000000 -225.000000 -1.000000
vn 0.000000 0.000000 -1.570796
v 285.000000 -230.000000 -1.000000
vn 0.000000 0.000000 -0.785398
v 285.000000 -220.000000 -1.000000
vn 0.000000 0.000000 -1.570796
v 285.000000 -225.000000 -1.000000
vn 0.000000 0.000000 -1.570796
v 305.000000 -220.000000 -1.000000
vn 0.000000 0.000000 -0.785398
v 310.000000 -225.000000 -1.000000
vn 0.000000 0.000000 -0.785398
v 305.000000 -230.000000 -1.000000
vn 0.000000 0.000000 -0.785398
v 305.000000 -225.000000 -1.000000
vn 0.000000 0.000000 -0.785398
v 300.000000 -225.000000 -1.000000
vn 0.000000 0.000000 -1.570796
v 310.000000 -230.000000 -1.000000
vn 0.000000 0.000000 -1.570796
v 330.000000 -220.000000 -1.000000
vn 0.000000 0.000000 -1.107149
v 320.000000 -230.000000 -1.000000
vn 0.000000 0.000000 -1.107149
v 320.000000 -220.000000 -1.000000
vn 0.000000 0.000000 -0.785398
v 335.000000 -225.000000 -1.000000
vn 0.000000 0.000000 -0.785398
v 340.000000 -225.000000 -1.000000
vn 0.000000 0.000000 -0.785398
v 330.000000 -225.000000 -1.000000
vn 0.000000 0.000000 -0.785398
v 345.000000 -230.000000 -1.000000
vn 0.000000 0.000000 -1.570796
v 345.000000 -225.000000 -1.000000
vn 0.000000 0.000000 -0.785398
v 360.000000 -225.000000 -1.000000
vn 0.000000 0.000000 -1.570796
v 355.000000 -225.000000 -1.000000
vn 0.000000 0.000000 -0.785398
v 350.000000 -225.000000 -1.000000
vn 0.000000 0.000000 -1.570796
v 350.000000 -220.000000 -1.000000
vn 0.000000 0.000000 -0.785398
v 365.000000 -225.000000 -1.000000
vn 0.000000 0.000000 -0.785398
v 370.000000 -220.000000 -1.000000
vn 0.000000 0.000000 -0.785398
v 365.000000 -220.000000 -1.000000
vn 0.000000 0.000000 -0.463648
v 380.000000 -225.000000 -1.000000
vn 0.000000 0.000000 -0.463648
v 370.000000 -225.000000 -1.000000
vn 0.000000 0.000000 -0.785398
v 385.000000 -225.000000 -1.000000
vn 0.000000 0.000000 -1.570796
v 385.000000 -230.000000 -1.000000
vn 0.000000 0.000000 -0.785398
v 380.000000 -230.000000 -1.000000
vn 0.000000 0.000000 -1.570796
v 380.000000 -220.000000 -1.000000
vn 0.000000 0.000000 -1.107149
v 15.000000 -220.000000 -1.000000
vn 0.000000 0.000000 -0.463648
v 10.000000 -210.000000 -1.000000
vn 0.000000 0.000000 -1.570796
v 20.000000 -220.000000 -1.000000
vn 0.000000 0.000000 -1.570796
v 30.000000 -220.000000 -1.000000
vn 0.000000 0.000000 -1.107149
v 35.000000 -220.000000 -1.000000
vn 0.000000 0.000000 -1.107149
v 40.000000 -210.000000 -1.000000
vn 0.000000 0.000000 -1.570796
v 70.000000 -220.000000 -1.000000
vn 0.000000 0.000000 -0.785398
v 60.000000 -220.000000 -1.000000
vn 0.000000 0.000000 -1.570796
v 60.000000 -210.000000 -1.000000
vn 0.000000 0.000000 -0.463648
v 70.000000 -210.000000 -1.000000
vn 0.000000 0.000000 -1.107149
v 85.000000 -220.000000 -1.000000
vn 0.000000 0.000000 -1.570796
v 80.000000 -220.000000 -1.000000
vn 0.000000 0.000000 -1.570796
v 100.000000 -220.000000 -1.000000
vn 0.000000 0.000000 -1.249046
v 95.000000 -210.000000 -1.000000
vn 0.000000 0.000000 -1.249046
v 100.000000 -215.000000 -1.000000
vn 0.000000 0.000000 -1.570796
v 110.000000 -215.000000 -1.000000
vn 0.000000 0.000000 -1.570796
v 105.000000 -210.000000 -1.000000
vn 0.000000 0.000000 -0.785398
v 105.000000 -220.000000 -1.000000
vn 0.000000 0.000000 -1.570796
v 105.000000 -215.000000 -1.000000
vn 0.000000 0.000000 -1.570796
v 100.000000 -210.000000 -1.000000
vn 0.000000 0.000000 -1.107149
v 120.000000 -220.000000 -1.000000
vn 0.000000 0.000000 -1.107149
v 125.000000 -220.000000 -1.000000
vn 0.000000 0.000000 -1.107149
v 130.000000 -210.000000 -1.000000
vn 0.000000 0.000000 -0.785398
v 145.000000 -215.000000 -1.000000
vn 0.000000 0.000000 -0.785398
v 150.000000 -215.000000 -1.000000
vn 0.000000 0.000000 -0.785398
v 145.000000 -220.000000 -1.000000
vn 0.000000 0.000000 -0.785398
v 140.000000 -220.000000 -1.000000
vn 0.000000 0.000000 -1.570796
v 140.000000 -215.000000 -1.000000
vn 0.000000 0.000000 -1.570796
v 150.000000 -210.000000 -1.000000
vn 0.000000 0.000000 -1.249046
v 155.000000 -220.000000 -1.000000
vn 0.000000 0.000000 -1.570796
v 170.000000 -220.000000 -1.000000
vn 0.000000 0.000000 -0.785398
v 160.000000 -220.000000 -1.000000
vn 0.000000 0.000000 -1.107149
v 170.000000 -210.000000 -1.000000
vn 0.000000 0.000000 -0.785398
v 180.000000 -220.000000 -1.000000
vn 0.000000 0.000000 -0.463648
v 190.000000 -220.000000 -1.000000
vn 0.000000 0.000000 -0.785398
v 205.000000 -220.000000 -1.000000
vn 0.000000 0.000000 -0.785398
v 205.000000 -215.000000 -1.000000
vn 0.000000 0.000000 -1.570796
v 200.000000 -215.000000 -1.000000
vn 0.000000 0.000000 -1.570796
v 220.000000 -220.000000 -1.000000
vn 0.000000 0.000000 -1.249046
v 210.000000 -215.000000 -1.000000
vn 0.000000 0.000000 -0.643501
v 220.000000 -210.000000 -1.000000
vn 0.000000 0.000000 -1.107149
v 240.000000 -220.000000 -1.000000
vn 0.000000 0.000000 -1.570796
v 235.000000 -220.000000 -1.000000
vn 0.000000 0.000000 -1.570796
v 235.000000 -210.000000 -1.000000
vn 0.000000 0.000000 -0.785398
v 245.000000 -210.000000 -1.000000
vn 0.000000 0.000000 -1.570796
v 250.000000 -210.000000 -1.000000
vn 0.000000 0.000000 -0.463648
v 240.000000 -210.000000 -1.000000
vn 0.000000 0.000000 -0.785398
v 260.000000 -210.000000 -1.000000
vn 0.000000 0.000000 -1.570796
v 255.000000 -210.000000 -1.000000
vn 0.000000 0.000000 -1.570796
v 260.000000 -220.000000 -1.000000
vn 0.000000 0.000000 -0.785398
v 255.000000 -215.000000 -1.000000
vn 0.000000 0.000000 -1.570796
v 250.000000 -215.000000 -1.000000
vn 0.000000 0.000000 -0.785398
v 260.000000 -215.000000 -1.000000
vn 0.000000 0.000000 -1.107149
v 280.000000 -215.000000 -1.000000
vn 0.000000 0.000000 -1.570796
v 290.000000 -215.000000 -1.000000
vn 0.000000 0.000000 -0.785398
v 285.000000 -215.000000 -1.000000
vn 0.000000 0.000000 -0.785398
v 280.000000 -220.000000 -1.000000
vn 0.000000 0.000000 -0.463648
v 300.000000 -210.000000 -1.000000
vn 0.000000 0.000000 -1.570796
v 300.000000 -220.000000 -1.000000
vn 0.000000 0.000000 -0.785398
v 310.000000 -220.000000 -1.000000
vn 0.000000 0.000000 -0.463648
v 340.000000 -210.000000 -1.000000
vn 0.000000 0.000000 -1.570796
v 340.000000 -220.000000 -1.000000
vn 0.000000 0.000000 -0.927295
v 335.000000 -220.000000 -1.000000
vn 0.000000 0.000000 -0.927295
v 345.000000 -220.000000 -1.000000
vn 0.000000 0.000000 -0.927295
v 355.000000 -220.000000 -1.000000
vn 0.000000 0.000000 -1.570796
v 370.000000 -210.000000 -1.000000
vn 0.000000 0.000000 -1.570796
v 360.000000 -220.000000 -1.000000
vn 0.000000 0.000000 -0.785398
v 380.000000 -210.000000 -1.000000
vn 0.000000 0.000000 -1.107149
v 385.000000 -220.000000 -1.000000
vn 0.000000 0.000000 -1.107149
v 390.000000 -210.000000 -1.000000
vn 0.000000 0.000000 -1.107149
v 15.000000 -200.000000 -1.000000
vn 0.000000 0.000000 -0.785398
v 20.000000 -210.000000 -1.000000
vn 0.000000 0.000000 -0.785398
v 30.000000 -200.000000 -1.000000
vn 0.000000 0.000000 -1.107149
v 30.000000 -210.000000 -1.000000
vn 0.000000 0.000000 -1.570796
v 50.000000 -210.000000 -1.000000
vn 0.000000 0.000000 -1.570796
v 40.000000 -200.000000 -1.000000
vn 0.000000 0.000000 -0.785398
v 60.000000 -200.000000 -1.000000
vn 0.000000 0.000000 -1.570796
v 50.000000 -200.000000 -1.000000
vn 0.000000 0.000000 -0.463648
v 80.000000 -210.000000 -1.000000
vn 0.000000 0.000000 -1.107149
v 90.000000 -205.000000 -1.000000
vn 0.000000 0.000000 -1.570796
v 80.000000 -200.000000 -1.000000
vn 0.000000 0.000000 -1.249046
v 85.000000 -200.000000 -1.000000
vn 0.000000 0.000000 -0.785398
v 90.000000 -210.000000 -1.000000
vn 0.000000 0.000000 -0.785398
v 95.000000 -200.000000 -1.000000
vn 0.000000 0.000000 -1.570796
v 95.000000 -205.000000 -1.000000
vn 0.000000 0.000000 -0.785398
v 100.000000 -205.000000 -1.000000
vn 0.000000 0.000000 -1.570796
v 100.000000 -200.000000 -1.000000
vn 0.000000 0.000000 -1.570796
v 110.000000 -210.000000 -1.000000
vn 0.000000 0.000000 -0.785398
v 120.000000 -200.000000 -1.000000
vn 0.000000 0.000000 -1.570796
v 110.000000 -200.000000 -1.000000
vn 0.000000 0.000000 -1.107149
v 125.000000 -200.000000 -1.000000
vn 0.000000 0.000000 -1.107149
v 120.000000 -210.000000 -1.000000
vn 0.000000 0.000000 -0.785398
v 140.000000 -200.000000 -1.000000
vn 0.000000 0.000000 -1.570796
v 140.000000 -210.000000 -1.000000
vn 0.000000 0.000000 -0.463648
v 145.000000 -210.000000 -1.000000
vn 0.000000 0.000000 -1.570796
v 145.000000 -200.000000 -1.000000
vn 0.000000 0.000000 -1.570796
v 160.000000 -210.000000 -1.000000
vn 0.000000 0.000000 -1.570796
v 180.000000 -200.000000 -1.000000
vn 0.000000 0.000000 -1.570796
v 170.000000 -200.000000 -1.000000
vn 0.000000 0.000000 -1.107149
v 180.000000 -210.000000 -1.000000
vn 0.000000 0.000000 -1.570796
v 190.000000 -210.000000 -1.000000
vn 0.000000 0.000000 -0.785398
v 200.000000 -205.000000 -1.000000
vn 0.000000 0.000000 -0.785398
v 195.000000 -205.000000 -1.000000
vn 0.000000 0.000000 -1.570796
v 195.000000 -210.000000 -1.000000
vn 0.000000 0.000000 -1.570796
v 190.000000 -205.000000 -1.000000
vn 0.000000 0.000000 -0.785398
v 195.000000 -200.000000 -1.000000
vn 0.000000 0.000000 -0.785398
v 205.000000 -200.000000 -1.000000
vn 0.000000 0.000000 -0.785398
v 205.000000 -210.000000 -1.000000
vn 0.000000 0.000000 -1.570796
v 200.000000 -210.000000 -1.000000
vn 0.000000 0.000000 -1.107149
v 210.000000 -210.000000 -1.000000
vn 0.000000 0.000000 -0.463648
v 220.000000 -200.000000 -1.000000
vn 0.000000 0.000000 -0.785398
v 230.000000 -210.000000 -1.000000
vn 0.000000 0.000000 -1.570796
v 230.000000 -205.000000 -1.000000
vn 0.000000 0.000000 -1.570796
v 235.000000 -205.000000 -1.000000
vn 0.000000 0.000000 -0.785398
v 250.000000 -200.000000 -1.000000
vn 0.000000 0.000000 -0.785398
v 245.000000 -205.000000 -1.000000
vn 0.000000 0.000000 -1.570796
v 245.000000 -200.000000 -1.000000
vn 0.000000 0.000000 -0.785398
v 250.000000 -205.000000 -1.000000
vn 0.000000 0.000000 -0.785398
v 240.000000 -205.000000 -1.000000
vn 0.000000 0.000000 -0.785398
v 255.000000 -200.000000 -1.000000
vn 0.000000 0.000000 -1.107149
v 265.000000 -200.000000 -1.000000
vn 0.000000 0.000000 -1.107149
v 270.000000 -210.000000 -1.000000
vn 0.000000 0.000000 -1.570796
v 285.000000 -210.000000 -1.000000
vn 0.000000 0.000000 -1.570796
v 280.000000 -210.000000 -1.000000
vn 0.000000 0.000000 -0.463648
v 290.000000 -210.000000 -1.000000
vn 0.000000 0.000000 -0.785398
v 305.000000 -205.000000 -1.000000
vn 0.000000 0.000000 -0.785398
v 310.000000 -205.000000 -1.000000
vn 0.000000 0.000000 -1.570796
v 310.000000 -210.000000 -1.000000
vn 0.000000 0.000000 -0.785398
v 305.000000 -210.000000 -1.000000
vn 0.000000 0.000000 -0.785398
v 300.000000 -205.000000 -1.000000
vn 0.000000 0.000000 -1.570796
v 300.000000 -200.000000 -1.000000
vn 0.000000 0.000000 -1.107149
v 325.000000 -200.000000 -1.000000
vn 0.000000 0.000000 -0.463648
v 330.000000 -210.000000 -1.000000
vn 0.000000 0.000000 -0.463648
v 320.000000 -210.000000 -1.000000
vn 0.000000 0.000000 -1.570796
v 320.000000 -200.000000 -1.000000
vn 0.000000 0.000000 -0.927295
v 345.000000 -200.000000 -1.000000
vn 0.000000 0.000000 -0.785398
v 355.000000 -200.000000 -1.000000
vn 0.000000 0.000000 -1.570796
v 360.000000 -210.000000 -1.000000
vn 0.000000 0.000000 -0.463648
v 350.000000 -210.000000 -1.000000
vn 0.000000 0.000000 -0.785398
v 370.000000 -200.000000 -1.000000
vn 0.000000 0.000000 -0.785398
v 365.000000 -205.000000 -1.000000
vn 0.000000 0.000000 -0.785398
v 365.000000 -210.000000 -1.000000
vn 0.000000 0.000000 -0.785398
v 360.000000 -205.000000 -1.000000
vn 0.000000 0.000000 -1.570796
v 360.000000 -200.000000 -1.000000
vn 0.000000 0.000000 -1.107149
v 370.000000 -205.000000 -1.000000
vn 0.000000 0.000000 -0.927295
v 390.000000 -205.000000 -1.000000
vn 0.000000 0.000000 -1.570796
v 395.000000 -205.000000 -1.000000
vn 0.000000 0.000000 -0.785398
v 15.000000 -195.000000 -1.000000
vn 0.000000 0.000000 -1.570796
v 20.000000 -200.000000 -1.000000
vn 0.000000 0.000000 -0.785398
v 20.000000 -195.000000 -1.000000
vn 0.000000 0.000000 -0.785398
v 10.000000 -195.000000 -1.000000
vn 0.000000 0.000000 -0.463648
v 30.000000 -195.000000 -1.000000
vn 0.000000 0.000000 -1.570796
v 20.000000 -190.000000 -1.000000
vn 0.000000 0.000000 -1.570796
v 40.000000 -195.000000 -1.000000
vn 0.000000 0.000000 -0.785398
v 35.000000 -200.000000 -1.000000
vn 0.000000 0.000000 -0.785398
v 35.000000 -195.000000 -1.000000
vn 0.000000 0.000000 -0.785398
v 60.000000 -190.000000 -1.000000
vn 0.000000 0.000000 -1.107149
v 70.000000 -195.000000 -1.000000
vn 0.000000 0.000000 -1.570796
v 80.000000 -195.000000 -1.000000
vn 0.000000 0.000000 -1.570796
v 75.000000 -200.000000 -1.000000
vn 0.000000 0.000000 -0.785398
v 70.000000 -200.000000 -1.000000
vn 0.000000 0.000000 -1.570796
v 75.000000 -195.000000 -1.000000
vn 0.000000 0.000000 -0.785398
v 85.000000 -195.000000 -1.000000
vn 0.000000 0.000000 -1.570796
v 90.000000 -200.000000 -1.000000
vn 0.000000 0.000000 -0.785398
v 90.000000 -195.000000 -1.000000
vn 0.000000 0.000000 -0.785398
v 85.000000 -190.000000 -1.000000
vn 0.000000 0.000000 -1.107149
v 120.000000 -195.000000 -1.000000
vn 0.000000 0.000000 -1.570796
v 130.000000 -195.000000 -1.000000
vn 0.000000 0.000000 -0.785398
v 125.000000 -195.000000 -1.000000
vn 0.000000 0.000000 -1.570796
v 120.000000 -190.000000 -1.000000
vn 0.000000 0.000000 -0.463648
v 130.000000 -200.000000 -1.000000
vn 0.000000 0.000000 -0.785398
v 150.000000 -190.000000 -1.000000
vn 0.000000 0.000000 -1.570796
v 145.000000 -195.000000 -1.000000
vn 0.000000 0.000000 -0.785398
v 140.000000 -195.000000 -1.000000
vn 0.000000 0.000000 -1.570796
v 140.000000 -190.000000 -1.000000
vn 0.000000 0.000000 -1.107149
v 150.000000 -195.000000 -1.000000
vn 0.000000 0.000000 -1.570796
v 150.000000 -200.000000 -1.000000
vn 0.000000 0.000000 -1.107149
v 160.000000 -200.000000 -1.000000
vn 0.000000 0.000000 -1.107149
v 170.000000 -195.000000 -1.000000
vn 0.000000 0.000000 -0.785398
v 175.000000 -200.000000 -1.000000
vn 0.000000 0.000000 -0.785398
v 175.000000 -195.000000 -1.000000
vn 0.000000 0.000000 -1.107149
v 180.000000 -195.000000 -1.000000
vn 0.000000 0.000000 -1.570796
v 180.000000 -190.000000 -1.000000
vn 0.000000 0.000000 -1.107149
v 190.000000 -200.000000 -1.000000
vn 0.000000 0.000000 -1.107149
v 200.000000 -195.000000 -1.000000
vn 0.000000 0.000000 -0.785398
v 210.000000 -190.000000 -1.000000
vn 0.000000 0.000000 -1.570796
v 210.000000 -200.000000 -1.000000
vn 0.000000 0.000000 -0.785398
v 205.000000 -195.000000 -1.000000
vn 0.000000 0.000000 -0.785398
v 200.000000 -200.000000 -1.000000
vn 0.000000 0.000000 -1.107149
v 210.000000 -195.000000 -1.000000
vn 0.000000 0.000000 -1.107149
v 230.000000 -195.000000 -1.000000
vn 0.000000 0.000000 -0.785398
v 235.000000 -195.000000 -1.000000
vn 0.000000 0.000000 -1.570796
v 235.000000 -200.000000 -1.000000
vn 0.000000 0.000000 -0.785398
v 230.000000 -200.000000 -1.000000
vn 0.000000 0.000000 -1.570796
v 230.000000 -190.000000 -1.000000
vn 0.000000 0.000000 -0.785398
v 250.000000 -195.000000 -1.000000
vn 0.000000 0.000000 -1.570796
v 245.000000 -195.000000 -1.000000
vn 0.000000 0.000000 -0.785398
v 240.000000 -200.000000 -1.000000
vn 0.000000 0.000000 -0.785398
v 240.000000 -195.000000 -1.000000
vn 0.000000 0.000000 -0.785398
v 260.000000 -190.000000 -1.000000
vn 0.000000 0.000000 -1.570796
v 255.000000 -190.000000 -1.000000
vn 0.000000 0.000000 -0.785398
v 260.000000 -195.000000 -1.000000
vn 0.000000 0.000000 -1.570796
v 255.000000 -195.000000 -1.000000
vn 0.000000 0.000000 -0.785398
v 270.000000 -190.000000 -1.000000
vn 0.000000 0.000000 -1.570796
v 270.000000 -195.000000 -1.000000
vn 0.000000 0.000000 -0.785398
v 265.000000 -195.000000 -1.000000
vn 0.000000 0.000000 -0.785398
v 260.000000 -200.000000 -1.000000
vn 0.000000 0.000000 -1.570796
v 280.000000 -200.000000 -1.000000
vn 0.000000 0.000000 -1.107149
v 270.000000 -200.000000 -1.000000
vn 0.000000 0.000000 -1.570796
v 280.000000 -195.000000 -1.000000
vn 0.000000 0.000000 -0.785398
v 285.000000 -200.000000 -1.000000
vn 0.000000 0.000000 -1.570796
v 285.000000 -195.000000 -1.000000
vn 0.000000 0.000000 -0.785398
v 285.000000 -190.000000 -1.000000
vn 0.000000 0.000000 -0.785398
v 295.000000 -200.000000 -1.000000
vn 0.000000 0.000000 -0.785398
v 300.000000 -195.000000 -1.000000
vn 0.000000 0.000000 -0.785398
v 290.000000 -200.000000 -1.000000
vn 0.000000 0.000000 -1.570796
v 290.000000 -195.000000 -1.000000
vn 0.000000 0.000000 -1.570796
v 295.000000 -195.000000 -1.000000
vn 0.000000 0.000000 -0.785398
v 305.000000 -195.000000 -1.000000
vn 0.000000 0.000000 -0.785398
v 305.000000 -200.000000 -1.000000
vn 0.000000 0.000000 -0.463648
v 310.000000 -200.000000 -1.000000
vn 0.000000 0.000000 -1.107149
v 310.000000 -195.000000 -1.000000
vn 0.000000 0.000000 -0.785398
v 330.000000 -195.000000 -1.000000
vn 0.000000 0.000000 -0.785398
v 325.000000 -195.000000 -1.000000
vn 0.000000 0.000000 -0.785398
v 320.000000 -195.000000 -1.000000
vn 0.000000 0.000000 -1.570796
v 340.000000 -200.000000 -1.000000
vn 0.000000 0.000000 -1.107149
v 330.000000 -200.000000 -1.000000
vn 0.000000 0.000000 -0.463648
v 340.000000 -190.000000 -1.000000
vn 0.000000 0.000000 -0.785398
v 345.000000 -195.000000 -1.000000
vn 0.000000 0.000000 -1.570796
v 340.000000 -195.000000 -1.000000
vn 0.000000 0.000000 -0.785398
v 345.000000 -190.000000 -1.000000
vn 0.000000 0.000000 -0.785398
v 360.000000 -195.000000 -1.000000
vn 0.000000 0.000000 -0.785398
v 350.000000 -200.000000 -1.000000
vn 0.000000 0.000000 -1.570796
v 350.000000 -195.000000 -1.000000
vn 0.000000 0.000000 -0.785398
v 355.000000 -190.000000 -1.000000
vn 0.000000 0.000000 -1.570796
v 355.000000 -195.000000 -1.000000
vn 0.000000 0.000000 -1.570796
v 365.000000 -190.000000 -1.000000
vn 0.000000 0.000000 -0.785398
v 365.000000 -195.000000 -1.000000
vn 0.000000 0.000000 -1.570796
v 365.000000 -200.000000 -1.000000
vn 0.000000 0.000000 -1.107149
v 370.000000 -195.000000 -1.000000
vn 0.000000 0.000000 -0.463648
v 380.000000 -190.000000 -1.000000
vn 0.000000 0.000000 -0.463648
v 380.000000 -200.000000 -1.000000
vn 0.000000 0.000000 -1.570796
v 390.000000 -200.000000 -1.000000
vn 0.000000 0.000000 -1.107149
v 15.000000 -190.000000 -1.000000
vn 0.000000 0.000000 -1.570796
v 10.000000 -190.000000 -1.000000
vn 0.000000 0.000000 -0.463648
v 10.000000 -180.000000 -1.000000
vn 0.000000 0.000000 -1.570796
v 30.000000 -190.000000 -1.000000
vn 0.000000 0.000000 -1.570796
v 40.000000 -190.000000 -1.000000
vn 0.000000 0.000000 -1.107149
v 35.000000 -190.000000 -1.000000
vn 0.000000 0.000000 -0.785398
v 50.000000 -180.000000 -1.000000
vn 0.000000 0.000000 -1.570796
v 50.000000 -190.000000 -1.000000
vn 0.000000 0.000000 -0.785398
v 60.000000 -180.000000 -1.000000
vn 0.000000 0.000000 -1.107149
v 75.000000 -190.000000 -1.000000
vn 0.000000 0.000000 -1.570796
v 70.000000 -190.000000 -1.000000
vn 0.000000 0.000000 -0.463648
v 70.000000 -180.000000 -1.000000
vn 0.000000 0.000000 -1.570796
v 80.000000 -190.000000 -1.000000
vn 0.000000 0.000000 -1.107149
v 80.000000 -180.000000 -1.000000
vn 0.000000 0.000000 -1.570796
v 90.000000 -190.000000 -1.000000
vn 0.000000 0.000000 -1.570796
v 90.000000 -180.000000 -1.000000
vn 0.000000 0.000000 -0.785398
v 110.000000 -180.000000 -1.000000
vn 0.000000 0.000000 -1.570796
v 110.000000 -190.000000 -1.000000
vn 0.000000 0.000000 -0.785398
v 100.000000 -190.000000 -1.000000
vn 0.000000 0.000000 -1.107149
v 125.000000 -190.000000 -1.000000
vn 0.000000 0.000000 -1.107149
v 120.000000 -180.000000 -1.000000
vn 0.000000 0.000000 -1.107149
v 130.000000 -180.000000 -1.000000
vn 0.000000 0.000000 -0.785398
v 130.000000 -190.000000 -1.000000
vn 0.000000 0.000000 -1.107149
v 145.000000 -190.000000 -1.000000
vn 0.000000 0.000000 -1.107149
v 150.000000 -180.000000 -1.000000
vn 0.000000 0.000000 -1.570796
v 170.000000 -190.000000 -1.000000
vn 0.000000 0.000000 -0.785398
v 160.000000 -190.000000 -1.000000
vn 0.000000 0.000000 -1.107149
v 170.000000 -180.000000 -1.000000
vn 0.000000 0.000000 -0.927295
v 175.000000 -190.000000 -1.000000
vn 0.000000 0.000000 -0.785398
v 190.000000 -180.000000 -1.000000
vn 0.000000 0.000000 -0.785398
v 200.000000 -185.000000 -1.000000
vn 0.000000 0.000000 -0.463648
v 190.000000 -190.000000 -1.000000
vn 0.000000 0.000000 -1.570796
v 205.000000 -190.000000 -1.000000
vn 0.000000 0.000000 -0.785398
v 200.000000 -190.000000 -1.000000
vn 0.000000 0.000000 -0.785398
v 205.000000 -185.000000 -1.000000
vn 0.000000 0.000000 -1.570796
v 200.000000 -180.000000 -1.000000
vn 0.000000 0.000000 -1.570796
v 210.000000 -180.000000 -1.000000
vn 0.000000 0.000000 -1.570796
v 220.000000 -180.000000 -1.000000
vn 0.000000 0.000000 -1.249046
v 210.000000 -185.000000 -1.000000
vn 0.000000 0.000000 -0.643501
v 220.000000 -190.000000 -1.000000
vn 0.000000 0.000000 -0.785398
v 240.000000 -185.000000 -1.000000
vn 0.000000 0.000000 -0.785398
v 235.000000 -190.000000 -1.000000
vn 0.000000 0.000000 -0.463648
v 230.000000 -180.000000 -1.000000
vn 0.000000 0.000000 -1.570796
v 250.000000 -190.000000 -1.000000
vn 0.000000 0.000000 -0.785398
v 245.000000 -190.000000 -1.000000
vn 0.000000 0.000000 -0.785398
v 240.000000 -190.000000 -1.000000
vn 0.000000 0.000000 -0.785398
v 245.000000 -185.000000 -1.000000
vn 0.000000 0.000000 -0.785398
v 245.000000 -180.000000 -1.000000
vn 0.000000 0.000000 -0.463648
v 260.000000 -180.000000 -1.000000
vn 0.000000 0.000000 -1.249046
v 250.000000 -185.000000 -1.000000
vn 0.000000 0.000000 -0.463648
v 265.000000 -180.000000 -1.000000
vn 0.000000 0.000000 -1.570796
v 265.000000 -190.000000 -1.000000
vn 0.000000 0.000000 -1.570796
v 280.000000 -190.000000 -1.000000
vn 0.000000 0.000000 -1.570796
v 290.000000 -190.000000 -1.000000
vn 0.000000 0.000000 -1.107149
v 295.000000 -190.000000 -1.000000
vn 0.000000 0.000000 -1.107149
v 305.000000 -190.000000 -1.000000
vn 0.000000 0.000000 -1.570796
v 300.000000 -190.000000 -1.000000
vn 0.000000 0.000000 -1.570796
v 320.000000 -180.000000 -1.000000
vn 0.000000 0.000000 -1.570796
v 310.000000 -180.000000 -1.000000
vn 0.000000 0.000000 -1.107149
v 320.000000 -190.000000 -1.000000
vn 0.000000 0.000000 -1.107149
v 310.000000 -190.000000 -1.000000
vn 0.000000 0.000000 -1.107149
v 325.000000 -190.000000 -1.000000
vn 0.000000 0.000000 -0.785398
v 330.000000 -190.000000 -1.000000
vn 0.000000 0.000000 -0.463648
v 340.000000 -180.000000 -1.000000
vn 0.000000 0.000000 -1.570796
v 350.000000 -190.000000 -1.000000
vn 0.000000 0.000000 -1.570796
v 360.000000 -190.000000 -1.000000
vn 0.000000 0.000000 -1.570796
v 370.000000 -190.000000 -1.000000
vn 0.000000 0.000000 -0.785398
v 380.000000 -180.000000 -1.000000
vn 0.000000 0.000000 -0.785398
v 5.000000 -175.000000 -1.000000
vn 0.000000 0.000000 -0.785398
v 10.000000 -175.000000 -1.000000
vn 0.000000 0.000000 -1.570796
v 20.000000 -170.000000 -1.000000
vn 0.000000 0.000000 -0.785398
v 20.000000 -180.000000 -1.000000
vn 0.000000 0.000000 -1.107149
v 40.000000 -180.000000 -1.000000
vn 0.000000 0.000000 -1.107149
v 30.000000 -180.000000 -1.000000
vn 0.000000 0.000000 -0.785398
v 50.000000 -170.000000 -1.000000
vn 0.000000 0.000000 -1.107149
v 75.000000 -170.000000 -1.000000
vn 0.000000 0.000000 -1.570796
v 100.000000 -180.000000 -1.000000
vn 0.000000 0.000000 -0.785398
v 120.000000 -170.000000 -1.000000
vn 0.000000 0.000000 -1.570796
v 130.000000 -170.000000 -1.000000
vn 0.000000 0.000000 -1.107149
v 150.000000 -175.000000 -1.000000
vn 0.000000 0.000000 -0.463648
v 140.000000 -180.000000 -1.000000
vn 0.000000 0.000000 -0.785398
v 160.000000 -170.000000 -1.000000
vn 0.000000 0.000000 -1.570796
v 155.000000 -180.000000 -1.000000
vn 0.000000 0.000000 -1.570796
v 155.000000 -175.000000 -1.000000
vn 0.000000 0.000000 -1.107149
v 160.000000 -175.000000 -1.000000
vn 0.000000 0.000000 -1.570796
v 160.000000 -180.000000 -1.000000
vn 0.000000 0.000000 -0.463648
v 180.000000 -180.000000 -1.000000
vn 0.000000 0.000000 -0.927295
v 175.000000 -170.000000 -1.000000
vn 0.000000 0.000000 -1.570796
v 200.000000 -175.000000 -1.000000
vn 0.000000 0.000000 -0.785398
v 195.000000 -175.000000 -1.000000
vn 0.000000 0.000000 -0.785398
v 200.000000 -170.000000 -1.000000
vn 0.000000 0.000000 -1.570796
v 195.000000 -170.000000 -1.000000
vn 0.000000 0.000000 -0.785398
v 195.000000 -180.000000 -1.000000
vn 0.000000 0.000000 -1.570796
v 190.000000 -175.000000 -1.000000
vn 0.000000 0.000000 -0.785398
v 205.000000 -180.000000 -1.000000
vn 0.000000 0.000000 -1.107149
v 210.000000 -170.000000 -1.000000
vn 0.000000 0.000000 -1.570796
v 210.000000 -175.000000 -1.000000
vn 0.000000 0.000000 -1.570796
v 220.000000 -175.000000 -1.000000
vn 0.000000 0.000000 -0.785398
v 220.000000 -170.000000 -1.000000
vn 0.000000 0.000000 -0.785398
v 215.000000 -180.000000 -1.000000
vn 0.000000 0.000000 -0.785398
v 215.000000 -175.000000 -1.000000
vn 0.000000 0.000000 -1.570796
v 240.000000 -180.000000 -1.000000
vn 0.000000 0.000000 -1.107149
v 240.000000 -170.000000 -1.000000
vn 0.000000 0.000000 -1.570796
v 245.000000 -170.000000 -1.000000
vn 0.000000 0.000000 -1.107149
v 260.000000 -175.000000 -1.000000
vn 0.000000 0.000000 -0.463648
v 250.000000 -180.000000 -1.000000
vn 0.000000 0.000000 -0.463648
v 250.000000 -170.000000 -1.000000
vn 0.000000 0.000000 -1.570796
v 260.000000 -170.000000 -1.000000
vn 0.000000 0.000000 -0.785398
v 270.000000 -170.000000 -1.000000
vn 0.000000 0.000000 -1.570796
v 265.000000 -175.000000 -1.000000
vn 0.000000 0.000000 -0.785398
v 265.000000 -170.000000 -1.000000
vn 0.000000 0.000000 -1.570796
v 270.000000 -180.000000 -1.000000
vn 0.000000 0.000000 -1.107149
v 280.000000 -180.000000 -1.000000
vn 0.000000 0.000000 -0.927295
v 270.000000 -175.000000 -1.000000
vn 0.000000 0.000000 -1.570796
v 290.000000 -180.000000 -1.000000
vn 0.000000 0.000000 -1.570796
v 300.000000 -180.000000 -1.000000
vn 0.000000 0.000000 -0.785398
v 300.000000 -170.000000 -1.000000
vn 0.000000 0.000000 -1.107149
v 310.000000 -175.000000 -1.000000
vn 0.000000 0.000000 -0.785398
v 315.000000 -175.000000 -1.000000
vn 0.000000 0.000000 -0.785398
v 320.000000 -175.000000 -1.000000
vn 0.000000 0.000000 -1.570796
v 315.000000 -180.000000 -1.000000
vn 0.000000 0.000000 -1.570796
v 310.000000 -170.000000 -1.000000
vn 0.000000 0.000000 -1.570796
v 320.000000 -170.000000 -1.000000
vn 0.000000 0.000000 -1.570796
v 340.000000 -170.000000 -1.000000
vn 0.000000 0.000000 -0.463648
v 330.000000 -180.000000 -1.000000
vn 0.000000 0.000000 -1.107149
v 335.000000 -170.000000 -1.000000
vn 0.000000 0.000000 -0.463648
v 350.000000 -180.000000 -1.000000
vn 0.000000 0.000000 -1.107149
v 360.000000 -180.000000 -1.000000
vn 0.000000 0.000000 -0.785398
v 370.000000 -180.000000 -1.000000
vn 0.000000 0.000000 -1.570796
v 370.000000 -170.000000 -1.000000
vn 0.000000 0.000000 -1.570796
v 390.000000 -170.000000 -1.000000
vn 0.000000 0.000000 -1.249046
v 390.000000 -175.000000 -1.000000
vn 0.000000 0.000000 -1.570796
v 395.000000 -175.000000 -1.000000
vn 0.000000 0.000000 -1.570796
v 10.000000 -170.000000 -1.000000
vn 0.000000 0.000000 -0.785398
v 20.000000 -160.000000 -1.000000
vn 0.000000 0.000000 -1.570796
v 20.000000 -165.000000 -1.000000
vn 0.000000 0.000000 -1.570796
v 15.000000 -170.000000 -1.000000
vn 0.000000 0.000000 -0.785398
v 15.000000 -165.000000 -1.000000
vn 0.000000 0.000000 -0.785398
v 10.000000 -165.000000 -1.000000
vn 0.000000 0.000000 -0.785398
v 15.000000 -160.000000 -1.000000
vn 0.000000 0.000000 -1.570796
v 10.000000 -160.000000 -1.000000
vn 0.000000 0.000000 -1.570796
v 30.000000 -170.000000 -1.000000
vn 0.000000 0.000000 -0.463648
v 30.000000 -160.000000 -1.000000
vn 0.000000 0.000000 -1.570796
v 30.000000 -165.000000 -1.000000
vn 0.000000 0.000000 -0.785398
v 35.000000 -165.000000 -1.000000
vn 0.000000 0.000000 -1.570796
v 35.000000 -170.000000 -1.000000
vn 0.000000 0.000000 -0.463648
v 50.000000 -160.000000 -1.000000
vn 0.000000 0.000000 -1.570796
v 40.000000 -170.000000 -1.000000
vn 0.000000 0.000000 -1.107149
v 40.000000 -165.000000 -1.000000
vn 0.000000 0.000000 -1.570796
v 70.000000 -165.000000 -1.000000
vn 0.000000 0.000000 -0.785398
v 70.000000 -160.000000 -1.000000
vn 0.000000 0.000000 -0.785398
v 65.000000 -165.000000 -1.000000
vn 0.000000 0.000000 -1.570796
v 70.000000 -170.000000 -1.000000
vn 0.000000 0.000000 -1.570796
v 65.000000 -170.000000 -1.000000
vn 0.000000 0.000000 -0.785398
v 60.000000 -170.000000 -1.000000
vn 0.000000 0.000000 -0.785398
v 65.000000 -160.000000 -1.000000
vn 0.000000 0.000000 -0.785398
v 60.000000 -165.000000 -1.000000
vn 0.000000 0.000000 -0.785398
v 80.000000 -160.000000 -1.000000
vn 0.000000 0.000000 -0.785398
v 80.000000 -165.000000 -1.000000
vn 0.000000 0.000000 -0.785398
v 75.000000 -165.000000 -1.000000
vn 0.000000 0.000000 -0.785398
v 90.000000 -160.000000 -1.000000
vn 0.000000 0.000000 -1.570796
v 85.000000 -160.000000 -1.000000
vn 0.000000 0.000000 -0.785398
v 85.000000 -170.000000 -1.000000
vn 0.000000 0.000000 -0.785398
v 85.000000 -165.000000 -1.000000
vn 0.000000 0.000000 -0.785398
v 80.000000 -170.000000 -1.000000
vn 0.000000 0.000000 -1.570796
v 100.000000 -170.000000 -1.000000
vn 0.000000 0.000000 -0.463648
v 90.000000 -170.000000 -1.000000
vn 0.000000 0.000000 -1.570796
v 90.000000 -165.000000 -1.000000
vn 0.000000 0.000000 -0.463648
v 100.000000 -160.000000 -1.000000
vn 0.000000 0.000000 -0.785398
v 110.000000 -160.000000 -1.000000
vn 0.000000 0.000000 -0.785398
v 110.000000 -165.000000 -1.000000
vn 0.000000 0.000000 -0.785398
v 105.000000 -165.000000 -1.000000
vn 0.000000 0.000000 -1.570796
v 105.000000 -170.000000 -1.000000
vn 0.000000 0.000000 -1.570796
v 100.000000 -165.000000 -1.000000
vn 0.000000 0.000000 -1.107149
v 120.000000 -165.000000 -1.000000
vn 0.000000 0.000000 -1.107149
v 110.000000 -170.000000 -1.000000
vn 0.000000 0.000000 -0.785398
v 125.000000 -170.000000 -1.000000
vn 0.000000 0.000000 -0.785398
v 125.000000 -165.000000 -1.000000
vn 0.000000 0.000000 -0.785398
v 140.000000 -165.000000 -1.000000
vn 0.000000 0.000000 -0.785398
v 135.000000 -170.000000 -1.000000
vn 0.000000 0.000000 -0.785398
v 135.000000 -165.000000 -1.000000
vn 0.000000 0.000000 -1.570796
v 130.000000 -165.000000 -1.000000
vn 0.000000 0.000000 -0.785398
v 135.000000 -160.000000 -1.000000
vn 0.000000 0.000000 -1.570796
v 130.000000 -160.000000 -1.000000
vn 0.000000 0.000000 -1.570796
v 150.000000 -170.000000 -1.000000
vn 0.000000 0.000000 -0.463648
v 140.000000 -170.000000 -1.000000
vn 0.000000 0.000000 -0.463648
v 150.000000 -165.000000 -1.000000
vn 0.000000 0.000000 -0.463648
v 150.000000 -160.000000 -1.000000
vn 0.000000 0.000000 -0.785398
v 160.000000 -160.000000 -1.000000
vn 0.000000 0.000000 -0.785398
v 160.000000 -165.000000 -1.000000
vn 0.000000 0.000000 -0.785398
v 155.000000 -170.000000 -1.000000
vn 0.000000 0.000000 -1.570796
v 155.000000 -165.000000 -1.000000
vn 0.000000 0.000000 -0.785398
v 155.000000 -160.000000 -1.000000
vn 0.000000 0.000000 -0.785398
v 175.000000 -165.000000 -1.000000
vn 0.000000 0.000000 -1.570796
v 180.000000 -170.000000 -1.000000
vn 0.000000 0.000000 -0.785398
v 180.000000 -165.000000 -1.000000
vn 0.000000 0.000000 -0.785398
v 170.000000 -170.000000 -1.000000
vn 0.000000 0.000000 -0.785398
v 170.000000 -165.000000 -1.000000
vn 0.000000 0.000000 -0.463648
v 190.000000 -165.000000 -1.000000
vn 0.000000 0.000000 -0.785398
v 200.000000 -160.000000 -1.000000
vn 0.000000 0.000000 -0.785398
v 200.000000 -165.000000 -1.000000
vn 0.000000 0.000000 -0.785398
v 195.000000 -165.000000 -1.000000
vn 0.000000 0.000000 -0.785398
v 190.000000 -170.000000 -1.000000
vn 0.000000 0.000000 -0.785398
v 195.000000 -160.000000 -1.000000
vn 0.000000 0.000000 -0.463648
v 210.000000 -165.000000 -1.000000
vn 0.000000 0.000000 -0.785398
v 215.000000 -165.000000 -1.000000
vn 0.000000 0.000000 -1.570796
v 215.000000 -170.000000 -1.000000
vn 0.000000 0.000000 -1.570796
v 220.000000 -160.000000 -1.000000
vn 0.000000 0.000000 -0.463648
v 230.000000 -170.000000 -1.000000
vn 0.000000 0.000000 -0.927295
v 220.000000 -165.000000 -1.000000
vn 0.000000 0.000000 -1.107149
v 240.000000 -165.000000 -1.000000
vn 0.000000 0.000000 -1.570796
v 250.000000 -165.000000 -1.000000
vn 0.000000 0.000000 -1.570796
v 245.000000 -160.000000 -1.000000
vn 0.000000 0.000000 -1.570796
v 245.000000 -165.000000 -1.000000
vn 0.000000 0.000000 -0.463648
v 260.000000 -165.000000 -1.000000
vn 0.000000 0.000000 -1.107149
v 260.000000 -160.000000 -1.000000
vn 0.000000 0.000000 -1.570796
v 265.000000 -165.000000 -1.000000
vn 0.000000 0.000000 -1.107149
v 270.000000 -165.000000 -1.000000
vn 0.000000 0.000000 -1.570796
v 270.000000 -160.000000 -1.000000
vn 0.000000 0.000000 -0.463648
v 280.000000 -160.000000 -1.000000
vn 0.000000 0.000000 -0.785398
v 280.000000 -170.000000 -1.000000
vn 0.000000 0.000000 -0.785398
v 290.000000 -170.000000 -1.000000
vn 0.000000 0.000000 -1.570796
v 290.000000 -160.000000 -1.000000
vn 0.000000 0.000000 -0.463648
v 300.000000 -160.000000 -1.000000
vn 0.000000 0.000000 -0.785398
v 320.000000 -160.000000 -1.000000
vn 0.000000 0.000000 -1.570796
v 315.000000 -170.000000 -1.000000
vn 0.000000 0.000000 -1.570796
v 315.000000 -165.000000 -1.000000
vn 0.000000 0.000000 -0.785398
v 310.000000 -165.000000 -1.000000
vn 0.000000 0.000000 -1.570796
v 310.000000 -160.000000 -1.000000
vn 0.000000 0.000000 -1.107149
v 320.000000 -165.000000 -1.000000
vn 0.000000 0.000000 -1.570796
v 335.000000 -160.000000 -1.000000
vn 0.000000 0.000000 -0.785398
v 340.000000 -165.000000 -1.000000
vn 0.000000 0.000000 -0.785398
v 335.000000 -165.000000 -1.000000
vn 0.000000 0.000000 -0.785398
v 330.000000 -170.000000 -1.000000
vn 0.000000 0.000000 -0.785398
v 330.000000 -165.000000 -1.000000
vn 0.000000 0.000000 -0.785398
v 350.000000 -160.000000 -1.000000
vn 0.000000 0.000000 -1.570796
v 350.000000 -170.000000 -1.000000
vn 0.000000 0.000000 -0.785398
v 345.000000 -170.000000 -1.000000
vn 0.000000 0.000000 -0.785398
v 345.000000 -165.000000 -1.000000
vn 0.000000 0.000000 -1.570796
v 340.000000 -160.000000 -1.000000
vn 0.000000 0.000000 -0.785398
v 355.000000 -170.000000 -1.000000
vn 0.000000 0.000000 -0.785398
v 355.000000 -165.000000 -1.000000
vn 0.000000 0.000000 -0.785398
v 350.000000 -165.000000 -1.000000
vn 0.000000 0.000000 -0.785398
v 365.000000 -165.000000 -1.000000
vn 0.000000 0.000000 -1.570796
v 365.000000 -160.000000 -1.000000
vn 0.000000 0.000000 -1.570796
v 365.000000 -170.000000 -1.000000
vn 0.000000 0.000000 -0.785398
v 360.000000 -170.000000 -1.000000
vn 0.000000 0.000000 -0.785398
v 360.000000 -165.000000 -1.000000
vn 0.000000 0.000000 -1.570796
v 360.000000 -160.000000 -1.000000
vn 0.000000 0.000000 -0.463648
v 380.000000 -165.000000 -1.000000
vn 0.000000 0.000000 -0.463648
v 370.000000 -165.000000 -1.000000
vn 0.000000 0.000000 -0.785398
v 385.000000 -165.000000 -1.000000
vn 0.000000 0.000000 -0.785398
v 390.000000 -165.000000 -1.000000
vn 0.000000 0.000000 -0.785398
v 385.000000 -170.000000 -1.000000
vn 0.000000 0.000000 -0.785398
v 380.000000 -170.000000 -1.000000
vn 0.000000 0.000000 -1.107149
v 10.000000 -150.000000 -1.000000
vn 0.000000 0.000000 -1.570796
v 15.000000 -150.000000 -1.000000
vn 0.000000 0.000000 -1.570796
v 30.000000 -150.000000 -1.000000
vn 0.000000 0.000000 -0.785398
v 40.000000 -150.000000 -1.000000
vn 0.000000 0.000000 -1.570796
v 35.000000 -150.000000 -1.000000
vn 0.000000 0.000000 -0.785398
v 35.000000 -160.000000 -1.000000
vn 0.000000 0.000000 -0.785398
v 35.000000 -155.000000 -1.000000
vn 0.000000 0.000000 -0.785398
v 30.000000 -155.000000 -1.000000
vn 0.000000 0.000000 -1.570796
v 40.000000 -160.000000 -1.000000
vn 0.000000 0.000000 -0.927295
v 40.000000 -155.000000 -1.000000
vn 0.000000 0.000000 -1.570796
v 60.000000 -160.000000 -1.000000
vn 0.000000 0.000000 -1.107149
v 70.000000 -150.000000 -1.000000
vn 0.000000 0.000000 -1.107149
v 75.000000 -160.000000 -1.000000
vn 0.000000 0.000000 -1.107149
v 80.000000 -150.000000 -1.000000
vn 0.000000 0.000000 -1.107149
v 90.000000 -150.000000 -1.000000
vn 0.000000 0.000000 -1.570796
v 100.000000 -150.000000 -1.000000
vn 0.000000 0.000000 -0.785398
v 105.000000 -155.000000 -1.000000
vn 0.000000 0.000000 -0.785398
v 110.000000 -155.000000 -1.000000
vn 0.000000 0.000000 -0.785398
v 105.000000 -160.000000 -1.000000
vn 0.000000 0.000000 -0.785398
v 100.000000 -155.000000 -1.000000
vn 0.000000 0.000000 -0.463648
v 120.000000 -160.000000 -1.000000
vn 0.000000 0.000000 -1.107149
v 125.000000 -160.000000 -1.000000
vn 0.000000 0.000000 -0.785398
v 140.000000 -160.000000 -1.000000
vn 0.000000 0.000000 -1.570796
v 140.000000 -150.000000 -1.000000
vn 0.000000 0.000000 -0.463648
v 160.000000 -150.000000 -1.000000
vn 0.000000 0.000000 -1.107149
v 150.000000 -150.000000 -1.000000
vn 0.000000 0.000000 -1.570796
v 170.000000 -160.000000 -1.000000
vn 0.000000 0.000000 -0.463648
v 180.000000 -160.000000 -1.000000
vn 0.000000 0.000000 -0.463648
v 175.000000 -160.000000 -1.000000
vn 0.000000 0.000000 -1.570796
v 175.000000 -150.000000 -1.000000
vn 0.000000 0.000000 -1.570796
v 190.000000 -160.000000 -1.000000
vn 0.000000 0.000000 -0.463648
v 190.000000 -150.000000 -1.000000
vn 0.000000 0.000000 -1.107149
v 205.000000 -150.000000 -1.000000
vn 0.000000 0.000000 -0.463648
v 210.000000 -160.000000 -1.000000
vn 0.000000 0.000000 -0.463648
v 220.000000 -150.000000 -1.000000
vn 0.000000 0.000000 -1.107149
v 210.000000 -150.000000 -1.000000
vn 0.000000 0.000000 -0.927295
v 215.000000 -160.000000 -1.000000
vn 0.000000 0.000000 -0.785398
v 230.000000 -150.000000 -1.000000
vn 0.000000 0.000000 -1.107149
v 240.000000 -155.000000 -1.000000
vn 0.000000 0.000000 -1.107149
v 230.000000 -160.000000 -1.000000
vn 0.000000 0.000000 -1.570796
v 250.000000 -160.000000 -1.000000
vn 0.000000 0.000000 -1.570796
v 245.000000 -155.000000 -1.000000
vn 0.000000 0.000000 -0.785398
v 240.000000 -160.000000 -1.000000
vn 0.000000 0.000000 -1.570796
v 240.000000 -150.000000 -1.000000
vn 0.000000 0.000000 -1.107149
v 250.000000 -155.000000 -1.000000
vn 0.000000 0.000000 -1.107149
v 265.000000 -160.000000 -1.000000
vn 0.000000 0.000000 -0.785398
v 280.000000 -150.000000 -1.000000
vn 0.000000 0.000000 -0.785398
v 290.000000 -150.000000 -1.000000
vn 0.000000 0.000000 -0.463648
v 320.000000 -150.000000 -1.000000
vn 0.000000 0.000000 -1.107149
v 310.000000 -150.000000 -1.000000
vn 0.000000 0.000000 -0.927295
v 315.000000 -160.000000 -1.000000
vn 0.000000 0.000000 -1.570796
v 330.000000 -160.000000 -1.000000
vn 0.000000 0.000000 -0.927295
v 345.000000 -160.000000 -1.000000
vn 0.000000 0.000000 -1.107149
v 355.000000 -160.000000 -1.000000
vn 0.000000 0.000000 -0.463648
v 360.000000 -150.000000 -1.000000
vn 0.000000 0.000000 -0.463648
v 370.000000 -150.000000 -1.000000
vn 0.000000 0.000000 -1.570796
v 370.000000 -160.000000 -1.000000
vn 0.000000 0.000000 -1.570796
v 380.000000 -160.000000 -1.000000
vn 0.000000 0.000000 -1.107149
v 385.000000 -160.000000 -1.000000
vn 0.000000 0.000000 -0.785398
v 10.000000 -140.000000 -1.000000
vn 0.000000 0.000000 -1.570796
v 20.000000 -145.000000 -1.000000
vn 0.000000 0.000000 -0.785398
v 15.000000 -145.000000 -1.000000
vn 0.000000 0.000000 -1.570796
v 20.000000 -150.000000 -1.000000
vn 0.000000 0.000000 -0.785398
v 10.000000 -145.000000 -1.000000
vn 0.000000 0.000000 -0.463648
v 30.000000 -140.000000 -1.000000
vn 0.000000 0.000000 -0.785398
v 50.000000 -150.000000 -1.000000
vn 0.000000 0.000000 -0.463648
v 60.000000 -150.000000 -1.000000
vn 0.000000 0.000000 -1.570796
v 60.000000 -140.000000 -1.000000
vn 0.000000 0.000000 -1.107149
v 75.000000 -140.000000 -1.000000
vn 0.000000 0.000000 -1.570796
v 90.000000 -140.000000 -1.000000
vn 0.000000 0.000000 -0.785398
v 105.000000 -145.000000 -1.000000
vn 0.000000 0.000000 -0.785398
v 110.000000 -145.000000 -1.000000
vn 0.000000 0.000000 -0.785398
v 105.000000 -150.000000 -1.000000
vn 0.000000 0.000000 -0.785398
v 100.000000 -145.000000 -1.000000
vn 0.000000 0.000000 -1.570796
v 110.000000 -150.000000 -1.000000
vn 0.000000 0.000000 -1.107149
v 125.000000 -140.000000 -1.000000
vn 0.000000 0.000000 -1.570796
v 120.000000 -140.000000 -1.000000
vn 0.000000 0.000000 -1.107149
v 130.000000 -150.000000 -1.000000
vn 0.000000 0.000000 -1.107149
v 120.000000 -150.000000 -1.000000
vn 0.000000 0.000000 -1.570796
v 130.000000 -140.000000 -1.000000
vn 0.000000 0.000000 -1.107149
v 135.000000 -140.000000 -1.000000
vn 0.000000 0.000000 -0.785398
v 150.000000 -140.000000 -1.000000
vn 0.000000 0.000000 -1.570796
v 140.000000 -140.000000 -1.000000
vn 0.000000 0.000000 -1.570796
v 170.000000 -140.000000 -1.000000
vn 0.000000 0.000000 -1.107149
v 170.000000 -145.000000 -1.000000
vn 0.000000 0.000000 -1.107149
v 160.000000 -140.000000 -1.000000
vn 0.000000 0.000000 -0.785398
v 175.000000 -145.000000 -1.000000
vn 0.000000 0.000000 -0.785398
v 180.000000 -140.000000 -1.000000
vn 0.000000 0.000000 -1.570796
v 175.000000 -140.000000 -1.000000
vn 0.000000 0.000000 -0.785398
v 170.000000 -150.000000 -1.000000
vn 0.000000 0.000000 -1.570796
v 180.000000 -150.000000 -1.000000
vn 0.000000 0.000000 -1.107149
v 180.000000 -145.000000 -1.000000
vn 0.000000 0.000000 -1.107149
v 190.000000 -140.000000 -1.000000
vn 0.000000 0.000000 -0.785398
v 200.000000 -145.000000 -1.000000
vn 0.000000 0.000000 -0.785398
v 210.000000 -140.000000 -1.000000
vn 0.000000 0.000000 -0.785398
v 205.000000 -145.000000 -1.000000
vn 0.000000 0.000000 -0.785398
v 200.000000 -150.000000 -1.000000
vn 0.000000 0.000000 -1.107149
v 210.000000 -145.000000 -1.000000
vn 0.000000 0.000000 -1.570796
v 220.000000 -140.000000 -1.000000
vn 0.000000 0.000000 -0.927295
v 235.000000 -140.000000 -1.000000
vn 0.000000 0.000000 -1.107149
v 245.000000 -140.000000 -1.000000
vn 0.000000 0.000000 -1.107149
v 245.000000 -150.000000 -1.000000
vn 0.000000 0.000000 -0.463648
v 240.000000 -140.000000 -1.000000
vn 0.000000 0.000000 -0.785398
v 250.000000 -150.000000 -1.000000
vn 0.000000 0.000000 -0.463648
v 260.000000 -150.000000 -1.000000
vn 0.000000 0.000000 -1.107149
v 265.000000 -140.000000 -1.000000
vn 0.000000 0.000000 -1.107149
v 270.000000 -150.000000 -1.000000
vn 0.000000 0.000000 -1.570796
v 270.000000 -140.000000 -1.000000
vn 0.000000 0.000000 -1.107149
v 295.000000 -140.000000 -1.000000
vn 0.000000 0.000000 -1.570796
v 300.000000 -140.000000 -1.000000
vn 0.000000 0.000000 -0.463648
v 300.000000 -150.000000 -1.000000
vn 0.000000 0.000000 -1.570796
v 290.000000 -140.000000 -1.000000
vn 0.000000 0.000000 -0.785398
v 330.000000 -140.000000 -1.000000
vn 0.000000 0.000000 -0.463648
v 330.000000 -150.000000 -1.000000
vn 0.000000 0.000000 -1.107149
v 335.000000 -140.000000 -1.000000
vn 0.000000 0.000000 -0.463648
v 340.000000 -150.000000 -1.000000
vn 0.000000 0.000000 -1.107149
v 350.000000 -150.000000 -1.000000
vn 0.000000 0.000000 -0.927295
v 345.000000 -140.000000 -1.000000
vn 0.000000 0.000000 -1.107149
v 355.000000 -140.000000 -1.000000
vn 0.000000 0.000000 -1.570796
v 350.000000 -140.000000 -1.000000
vn 0.000000 0.000000 -1.107149
v 365.000000 -140.000000 -1.000000
vn 0.000000 0.000000 -1.570796
v 370.000000 -140.000000 -1.000000
vn 0.000000 0.000000 -1.570796
v 380.000000 -150.000000 -1.000000
vn 0.000000 0.000000 -0.785398
v 380.000000 -140.000000 -1.000000
vn 0.000000 0.000000 -0.785398
v 390.000000 -140.000000 -1.000000
vn 0.000000 0.000000 -1.570796
v 10.000000 -135.000000 -1.000000
vn 0.000000 0.000000 -0.785398
v 5.000000 -140.000000 -1.000000
vn 0.000000 0.000000 -1.570796
v 5.000000 -135.000000 -1.000000
vn 0.000000 0.000000 -1.570796
v 20.000000 -135.000000 -1.000000
vn 0.000000 0.000000 -0.785398
v 15.000000 -135.000000 -1.000000
vn 0.000000 0.000000 -1.570796
v 15.000000 -130.000000 -1.000000
vn 0.000000 0.000000 -0.785398
v 15.000000 -140.000000 -1.000000
vn 0.000000 0.000000 -1.570796
v 20.000000 -140.000000 -1.000000
vn 0.000000 0.000000 -0.785398
v 40.000000 -130.000000 -1.000000
vn 0.000000 0.000000 -0.785398
v 50.000000 -130.000000 -1.000000
vn 0.000000 0.000000 -0.785398
v 40.000000 -140.000000 -1.000000
vn 0.000000 0.000000 -0.463648
v 50.000000 -140.000000 -1.000000
vn 0.000000 0.000000 -1.107149
v 60.000000 -135.000000 -1.000000
vn 0.000000 0.000000 -0.785398
v 65.000000 -135.000000 -1.000000
vn 0.000000 0.000000 -1.570796
v 70.000000 -140.000000 -1.000000
vn 0.000000 0.000000 -0.785398
v 65.000000 -140.000000 -1.000000
vn 0.000000 0.000000 -1.570796
v 80.000000 -140.000000 -1.000000
vn 0.000000 0.000000 -0.785398
v 80.000000 -135.000000 -1.000000
vn 0.000000 0.000000 -1.570796
v 75.000000 -135.000000 -1.000000
vn 0.000000 0.000000 -0.785398
v 75.000000 -130.000000 -1.000000
vn 0.000000 0.000000 -0.785398
v 70.000000 -135.000000 -1.000000
vn 0.000000 0.000000 -1.570796
v 70.000000 -130.000000 -1.000000
vn 0.000000 0.000000 -1.570796
v 85.000000 -140.000000 -1.000000
vn 0.000000 0.000000 -0.785398
v 85.000000 -135.000000 -1.000000
vn 0.000000 0.000000 -0.785398
v 85.000000 -130.000000 -1.000000
vn 0.000000 0.000000 -0.463648
v 100.000000 -135.000000 -1.000000
vn 0.000000 0.000000 -1.570796
v 90.000000 -135.000000 -1.000000
vn 0.000000 0.000000 -1.570796
v 90.000000 -130.000000 -1.000000
vn 0.000000 0.000000 -1.570796
v 110.000000 -135.000000 -1.000000
vn 0.000000 0.000000 -0.785398
v 105.000000 -135.000000 -1.000000
vn 0.000000 0.000000 -1.570796
v 110.000000 -140.000000 -1.000000
vn 0.000000 0.000000 -0.785398
v 105.000000 -140.000000 -1.000000
vn 0.000000 0.000000 -0.785398
v 100.000000 -140.000000 -1.000000
vn 0.000000 0.000000 -1.570796
v 125.000000 -130.000000 -1.000000
vn 0.000000 0.000000 -0.785398
v 125.000000 -135.000000 -1.000000
vn 0.000000 0.000000 -1.570796
v 120.000000 -135.000000 -1.000000
vn 0.000000 0.000000 -1.570796
v 140.000000 -135.000000 -1.000000
vn 0.000000 0.000000 -0.785398
v 135.000000 -135.000000 -1.000000
vn 0.000000 0.000000 -0.785398
v 130.000000 -135.000000 -1.000000
vn 0.000000 0.000000 -1.570796
v 130.000000 -130.000000 -1.000000
vn 0.000000 0.000000 -0.463648
v 150.000000 -135.000000 -1.000000
vn 0.000000 0.000000 -0.785398
v 155.000000 -140.000000 -1.000000
vn 0.000000 0.000000 -0.785398
v 155.000000 -130.000000 -1.000000
vn 0.000000 0.000000 -1.570796
v 155.000000 -135.000000 -1.000000
vn 0.000000 0.000000 -1.107149
v 170.000000 -135.000000 -1.000000
vn 0.000000 0.000000 -1.107149
v 160.000000 -135.000000 -1.000000
vn 0.000000 0.000000 -0.785398
v 175.000000 -135.000000 -1.000000
vn 0.000000 0.000000 -0.463648
v 190.000000 -135.000000 -1.000000
vn 0.000000 0.000000 -0.463648
v 180.000000 -135.000000 -1.000000
vn 0.000000 0.000000 -0.785398
v 195.000000 -140.000000 -1.000000
vn 0.000000 0.000000 -0.785398
v 200.000000 -135.000000 -1.000000
vn 0.000000 0.000000 -1.570796
v 195.000000 -135.000000 -1.000000
vn 0.000000 0.000000 -0.785398
v 195.000000 -130.000000 -1.000000
vn 0.000000 0.000000 -1.570796
v 190.000000 -130.000000 -1.000000
vn 0.000000 0.000000 -0.785398
v 210.000000 -135.000000 -1.000000
vn 0.000000 0.000000 -1.570796
v 205.000000 -140.000000 -1.000000
vn 0.000000 0.000000 -0.785398
v 200.000000 -140.000000 -1.000000
vn 0.000000 0.000000 -1.570796
v 205.000000 -135.000000 -1.000000
vn 0.000000 0.000000 -1.570796
v 200.000000 -130.000000 -1.000000
vn 0.000000 0.000000 -1.107149
v 230.000000 -135.000000 -1.000000
vn 0.000000 0.000000 -0.463648
v 220.000000 -130.000000 -1.000000
vn 0.000000 0.000000 -0.785398
v 235.000000 -135.000000 -1.000000
vn 0.000000 0.000000 -0.785398
v 230.000000 -140.000000 -1.000000
vn 0.000000 0.000000 -0.785398
v 235.000000 -130.000000 -1.000000
vn 0.000000 0.000000 -1.570796
v 230.000000 -130.000000 -1.000000
vn 0.000000 0.000000 -0.785398
v 245.000000 -135.000000 -1.000000
vn 0.000000 0.000000 -0.785398
v 250.000000 -135.000000 -1.000000
vn 0.000000 0.000000 -0.785398
v 245.000000 -130.000000 -1.000000
vn 0.000000 0.000000 -0.785398
v 240.000000 -135.000000 -1.000000
vn 0.000000 0.000000 -1.570796
v 240.000000 -130.000000 -1.000000
vn 0.000000 0.000000 -0.463648
v 250.000000 -140.000000 -1.000000
vn 0.000000 0.000000 -0.463648
v 260.000000 -135.000000 -1.000000
vn 0.000000 0.000000 -0.463648
v 260.000000 -130.000000 -1.000000
vn 0.000000 0.000000 -0.785398
v 265.000000 -135.000000 -1.000000
vn 0.000000 0.000000 -0.785398
v 270.000000 -135.000000 -1.000000
vn 0.000000 0.000000 -0.785398
v 260.000000 -140.000000 -1.000000
vn 0.000000 0.000000 -1.570796
v 280.000000 -140.000000 -1.000000
vn 0.000000 0.000000 -0.785398
v 285.000000 -135.000000 -1.000000
vn 0.000000 0.000000 -1.570796
v 285.000000 -130.000000 -1.000000
vn 0.000000 0.000000 -0.785398
v 285.000000 -140.000000 -1.000000
vn 0.000000 0.000000 -0.785398
v 280.000000 -135.000000 -1.000000
vn 0.000000 0.000000 -0.785398
v 295.000000 -135.000000 -1.000000
vn 0.000000 0.000000 -1.570796
v 290.000000 -135.000000 -1.000000
vn 0.000000 0.000000 -0.785398
v 295.000000 -130.000000 -1.000000
vn 0.000000 0.000000 -0.463648
v 300.000000 -135.000000 -1.000000
vn 0.000000 0.000000 -1.107149
v 310.000000 -130.000000 -1.000000
vn 0.000000 0.000000 -1.570796
v 310.000000 -135.000000 -1.000000
vn 0.000000 0.000000 -0.785398
v 320.000000 -130.000000 -1.000000
vn 0.000000 0.000000 -0.785398
v 320.000000 -135.000000 -1.000000
vn 0.000000 0.000000 -1.570796
v 320.000000 -140.000000 -1.000000
vn 0.000000 0.000000 -0.785398
v 315.000000 -135.000000 -1.000000
vn 0.000000 0.000000 -1.570796
v 315.000000 -140.000000 -1.000000
vn 0.000000 0.000000 -0.785398
v 310.000000 -140.000000 -1.000000
vn 0.000000 0.000000 -1.570796
v 335.000000 -130.000000 -1.000000
vn 0.000000 0.000000 -0.785398
v 340.000000 -135.000000 -1.000000
vn 0.000000 0.000000 -0.785398
v 335.000000 -135.000000 -1.000000
vn 0.000000 0.000000 -0.785398
v 330.000000 -135.000000 -1.000000
vn 0.000000 0.000000 -1.570796
v 330.000000 -130.000000 -1.000000
vn 0.000000 0.000000 -1.570796
v 350.000000 -135.000000 -1.000000
vn 0.000000 0.000000 -0.785398
v 345.000000 -135.000000 -1.000000
vn 0.000000 0.000000 -0.785398
v 340.000000 -140.000000 -1.000000
vn 0.000000 0.000000 -0.785398
v 360.000000 -130.000000 -1.000000
vn 0.000000 0.000000 -1.570796
v 355.000000 -135.000000 -1.000000
vn 0.000000 0.000000 -0.785398
v 355.000000 -130.000000 -1.000000
vn 0.000000 0.000000 -1.570796
v 365.000000 -130.000000 -1.000000
vn 0.000000 0.000000 -1.570796
v 365.000000 -135.000000 -1.000000
vn 0.000000 0.000000 -0.785398
v 360.000000 -140.000000 -1.000000
vn 0.000000 0.000000 -0.785398
v 360.000000 -135.000000 -1.000000
vn 0.000000 0.000000 -1.107149
v 370.000000 -135.000000 -1.000000
vn 0.000000 0.000000 -1.570796
v 370.000000 -130.000000 -1.000000
vn 0.000000 0.000000 -0.463648
v 380.000000 -130.000000 -1.000000
vn 0.000000 0.000000 -1.107149
v 390.000000 -135.000000 -1.000000
vn 0.000000 0.000000 -1.107149
v 15.000000 -120.000000 -1.000000
vn 0.000000 0.000000 -0.463648
v 10.000000 -120.000000 -1.000000
vn 0.000000 0.000000 -0.785398
v 20.000000 -130.000000 -1.000000
vn 0.000000 0.000000 -0.463648
v 30.000000 -130.000000 -1.000000
vn 0.000000 0.000000 -1.107149
v 35.000000 -120.000000 -1.000000
vn 0.000000 0.000000 -0.463648
v 60.000000 -130.000000 -1.000000
vn 0.000000 0.000000 -0.927295
v 65.000000 -130.000000 -1.000000
vn 0.000000 0.000000 -0.463648
v 75.000000 -120.000000 -1.000000
vn 0.000000 0.000000 -1.107149
v 80.000000 -130.000000 -1.000000
vn 0.000000 0.000000 -0.785398
v 100.000000 -120.000000 -1.000000
vn 0.000000 0.000000 -1.107149
v 105.000000 -130.000000 -1.000000
vn 0.000000 0.000000 -1.570796
v 100.000000 -130.000000 -1.000000
vn 0.000000 0.000000 -1.570796
v 120.000000 -130.000000 -1.000000
vn 0.000000 0.000000 -0.785398
v 110.000000 -130.000000 -1.000000
vn 0.000000 0.000000 -1.570796
v 110.000000 -120.000000 -1.000000
vn 0.000000 0.000000 -1.107149
v 125.000000 -120.000000 -1.000000
vn 0.000000 0.000000 -1.570796
v 140.000000 -130.000000 -1.000000
vn 0.000000 0.000000 -1.107149
v 135.000000 -130.000000 -1.000000
vn 0.000000 0.000000 -1.107149
v 155.000000 -120.000000 -1.000000
vn 0.000000 0.000000 -1.107149
v 160.000000 -130.000000 -1.000000
vn 0.000000 0.000000 -1.570796
v 150.000000 -130.000000 -1.000000
vn 0.000000 0.000000 -0.785398
v 170.000000 -120.000000 -1.000000
vn 0.000000 0.000000 -1.570796
v 170.000000 -130.000000 -1.000000
vn 0.000000 0.000000 -1.107149
v 175.000000 -130.000000 -1.000000
vn 0.000000 0.000000 -0.463648
v 180.000000 -120.000000 -1.000000
vn 0.000000 0.000000 -1.570796
v 190.000000 -120.000000 -1.000000
vn 0.000000 0.000000 -1.107149
v 180.000000 -130.000000 -1.000000
vn 0.000000 0.000000 -0.785398
v 200.000000 -120.000000 -1.000000
vn 0.000000 0.000000 -1.570796
v 195.000000 -120.000000 -1.000000
vn 0.000000 0.000000 -1.570796
v 190.000000 -125.000000 -1.000000
vn 0.000000 0.000000 -1.570796
v 195.000000 -125.000000 -1.000000
vn 0.000000 0.000000 -0.785398
v 205.000000 -120.000000 -1.000000
vn 0.000000 0.000000 -0.785398
v 205.000000 -130.000000 -1.000000
vn 0.000000 0.000000 -1.570796
v 210.000000 -120.000000 -1.000000
vn 0.000000 0.000000 -0.785398
v 210.000000 -125.000000 -1.000000
vn 0.000000 0.000000 -0.785398
v 200.000000 -125.000000 -1.000000
vn 0.000000 0.000000 -0.785398
v 215.000000 -125.000000 -1.000000
vn 0.000000 0.000000 -1.570796
v 215.000000 -130.000000 -1.000000
vn 0.000000 0.000000 -0.785398
v 210.000000 -130.000000 -1.000000
vn 0.000000 0.000000 -1.107149
v 220.000000 -125.000000 -1.000000
vn 0.000000 0.000000 -1.570796
v 220.000000 -120.000000 -1.000000
vn 0.000000 0.000000 -0.785398
v 240.000000 -125.000000 -1.000000
vn 0.000000 0.000000 -1.570796
v 235.000000 -125.000000 -1.000000
vn 0.000000 0.000000 -0.785398
v 230.000000 -125.000000 -1.000000
vn 0.000000 0.000000 -1.570796
v 230.000000 -120.000000 -1.000000
vn 0.000000 0.000000 -1.570796
v 240.000000 -120.000000 -1.000000
vn 0.000000 0.000000 -1.570796
v 250.000000 -120.000000 -1.000000
vn 0.000000 0.000000 -0.785398
v 250.000000 -130.000000 -1.000000
vn 0.000000 0.000000 -1.107149
v 265.000000 -130.000000 -1.000000
vn 0.000000 0.000000 -0.463648
v 260.000000 -120.000000 -1.000000
vn 0.000000 0.000000 -0.463648
v 270.000000 -120.000000 -1.000000
vn 0.000000 0.000000 -1.570796
v 280.000000 -130.000000 -1.000000
vn 0.000000 0.000000 -0.785398
v 270.000000 -130.000000 -1.000000
vn 0.000000 0.000000 -0.785398
v 280.000000 -120.000000 -1.000000
vn 0.000000 0.000000 -0.463648
v 290.000000 -130.000000 -1.000000
vn 0.000000 0.000000 -0.463648
v 285.000000 -120.000000 -1.000000
vn 0.000000 0.000000 -0.463648
v 300.000000 -120.000000 -1.000000
vn 0.000000 0.000000 -1.107149
v 290.000000 -120.000000 -1.000000
vn 0.000000 0.000000 -0.785398
v 300.000000 -130.000000 -1.000000
vn 0.000000 0.000000 -1.107149
v 315.000000 -130.000000 -1.000000
vn 0.000000 0.000000 -1.107149
v 330.000000 -125.000000 -1.000000
vn 0.000000 0.000000 -0.785398
v 335.000000 -125.000000 -1.000000
vn 0.000000 0.000000 -0.785398
v 345.000000 -120.000000 -1.000000
vn 0.000000 0.000000 -0.785398
v 345.000000 -130.000000 -1.000000
vn 0.000000 0.000000 -1.570796
v 340.000000 -125.000000 -1.000000
vn 0.000000 0.000000 -1.570796
v 340.000000 -130.000000 -1.000000
vn 0.000000 0.000000 -0.463648
v 350.000000 -130.000000 -1.000000
vn 0.000000 0.000000 -1.107149
v 355.000000 -120.000000 -1.000000
vn 0.000000 0.000000 -0.463648
v 350.000000 -120.000000 -1.000000
vn 0.000000 0.000000 -1.107149
v 360.000000 -120.000000 -1.000000
vn 0.000000 0.000000 -0.785398
v 385.000000 -120.000000 -1.000000
vn 0.000000 0.000000 -1.570796
v 390.000000 -120.000000 -1.000000
vn 0.000000 0.000000 -1.107149
v 390.000000 -125.000000 -1.000000
vn 0.000000 0.000000 -1.570796
v 380.000000 -120.000000 -1.000000
vn 0.000000 0.000000 -1.570796
v 395.000000 -130.000000 -1.000000
vn 0.000000 0.000000 -0.785398
v 390.000000 -130.000000 -1.000000
vn 0.000000 0.000000 -0.785398
v 395.000000 -120.000000 -1.000000
vn 0.000000 0.000000 -0.785398
v 10.000000 -110.000000 -1.000000
vn 0.000000 0.000000 -1.570796
v 5.000000 -115.000000 -1.000000
vn 0.000000 0.000000 -0.785398
v 20.000000 -110.000000 -1.000000
vn 0.000000 0.000000 -0.785398
v 15.000000 -115.000000 -1.000000
vn 0.000000 0.000000 -1.570796
v 15.000000 -110.000000 -1.000000
vn 0.000000 0.000000 -0.785398
v 20.000000 -115.000000 -1.000000
vn 0.000000 0.000000 -1.570796
v 10.000000 -115.000000 -1.000000
vn 0.000000 0.000000 -1.107149
v 20.000000 -120.000000 -1.000000
vn 0.000000 0.000000 -1.107149
v 30.000000 -110.000000 -1.000000
vn 0.000000 0.000000 -1.570796
v 30.000000 -115.000000 -1.000000
vn 0.000000 0.000000 -1.570796
v 40.000000 -120.000000 -1.000000
vn 0.000000 0.000000 -0.785398
v 40.000000 -115.000000 -1.000000
vn 0.000000 0.000000 -1.570796
v 35.000000 -115.000000 -1.000000
vn 0.000000 0.000000 -0.785398
v 30.000000 -120.000000 -1.000000
vn 0.000000 0.000000 -1.570796
v 40.000000 -110.000000 -1.000000
vn 0.000000 0.000000 -0.785398
v 60.000000 -110.000000 -1.000000
vn 0.000000 0.000000 -0.785398
v 55.000000 -115.000000 -1.000000
vn 0.000000 0.000000 -1.570796
v 55.000000 -120.000000 -1.000000
vn 0.000000 0.000000 -0.785398
v 50.000000 -120.000000 -1.000000
vn 0.000000 0.000000 -1.570796
v 50.000000 -115.000000 -1.000000
vn 0.000000 0.000000 -1.570796
v 50.000000 -110.000000 -1.000000
vn 0.000000 0.000000 -1.570796
v 70.000000 -120.000000 -1.000000
vn 0.000000 0.000000 -1.107149
v 60.000000 -120.000000 -1.000000
vn 0.000000 0.000000 -0.463648
v 60.000000 -115.000000 -1.000000
vn 0.000000 0.000000 -0.785398
v 80.000000 -110.000000 -1.000000
vn 0.000000 0.000000 -0.785398
v 80.000000 -115.000000 -1.000000
vn 0.000000 0.000000 -0.785398
v 75.000000 -115.000000 -1.000000
vn 0.000000 0.000000 -0.785398
v 70.000000 -115.000000 -1.000000
vn 0.000000 0.000000 -1.570796
v 80.000000 -120.000000 -1.000000
vn 0.000000 0.000000 -0.463648
v 90.000000 -120.000000 -1.000000
vn 0.000000 0.000000 -1.107149
v 90.000000 -110.000000 -1.000000
vn 0.000000 0.000000 -1.570796
v 105.000000 -110.000000 -1.000000
vn 0.000000 0.000000 -0.785398
v 105.000000 -120.000000 -1.000000
vn 0.000000 0.000000 -0.785398
v 105.000000 -115.000000 -1.000000
vn 0.000000 0.000000 -1.570796
v 100.000000 -115.000000 -1.000000
vn 0.000000 0.000000 -1.570796
v 120.000000 -120.000000 -1.000000
vn 0.000000 0.000000 -0.463648
v 110.000000 -115.000000 -1.000000
vn 0.000000 0.000000 -1.107149
v 120.000000 -110.000000 -1.000000
vn 0.000000 0.000000 -0.785398
v 130.000000 -115.000000 -1.000000
vn 0.000000 0.000000 -1.570796
v 120.000000 -115.000000 -1.000000
vn 0.000000 0.000000 -1.570796
v 125.000000 -115.000000 -1.000000
vn 0.000000 0.000000 -1.107149
v 130.000000 -120.000000 -1.000000
vn 0.000000 0.000000 -0.785398
v 150.000000 -110.000000 -1.000000
vn 0.000000 0.000000 -0.785398
v 145.000000 -115.000000 -1.000000
vn 0.000000 0.000000 -0.785398
v 150.000000 -115.000000 -1.000000
vn 0.000000 0.000000 -1.570796
v 150.000000 -120.000000 -1.000000
vn 0.000000 0.000000 -1.570796
v 145.000000 -120.000000 -1.000000
vn 0.000000 0.000000 -0.785398
v 140.000000 -120.000000 -1.000000
vn 0.000000 0.000000 -0.785398
v 140.000000 -115.000000 -1.000000
vn 0.000000 0.000000 -0.785398
v 155.000000 -115.000000 -1.000000
vn 0.000000 0.000000 -1.570796
v 160.000000 -120.000000 -1.000000
vn 0.000000 0.000000 -1.107149
v 160.000000 -115.000000 -1.000000
vn 0.000000 0.000000 -0.785398
v 175.000000 -120.000000 -1.000000
vn 0.000000 0.000000 -0.785398
v 180.000000 -115.000000 -1.000000
vn 0.000000 0.000000 -0.785398
v 175.000000 -115.000000 -1.000000
vn 0.000000 0.000000 -0.785398
v 175.000000 -110.000000 -1.000000
vn 0.000000 0.000000 -0.785398
v 170.000000 -115.000000 -1.000000
vn 0.000000 0.000000 -1.570796
v 170.000000 -110.000000 -1.000000
vn 0.000000 0.000000 -1.107149
v 190.000000 -110.000000 -1.000000
vn 0.000000 0.000000 -0.785398
v 210.000000 -110.000000 -1.000000
vn 0.000000 0.000000 -0.785398
v 205.000000 -115.000000 -1.000000
vn 0.000000 0.000000 -0.785398
v 200.000000 -115.000000 -1.000000
vn 0.000000 0.000000 -1.570796
v 200.000000 -110.000000 -1.000000
vn 0.000000 0.000000 -0.785398
v 220.000000 -115.000000 -1.000000
vn 0.000000 0.000000 -0.785398
v 215.000000 -115.000000 -1.000000
vn 0.000000 0.000000 -1.570796
v 215.000000 -120.000000 -1.000000
vn 0.000000 0.000000 -1.570796
v 210.000000 -115.000000 -1.000000
vn 0.000000 0.000000 -0.785398
v 240.000000 -110.000000 -1.000000
vn 0.000000 0.000000 -0.785398
v 235.000000 -115.000000 -1.000000
vn 0.000000 0.000000 -1.570796
v 235.000000 -120.000000 -1.000000
vn 0.000000 0.000000 -0.785398
v 235.000000 -110.000000 -1.000000
vn 0.000000 0.000000 -0.785398
v 230.000000 -115.000000 -1.000000
vn 0.000000 0.000000 -0.785398
v 250.000000 -110.000000 -1.000000
vn 0.000000 0.000000 -0.785398
v 245.000000 -120.000000 -1.000000
vn 0.000000 0.000000 -0.785398
v 245.000000 -115.000000 -1.000000
vn 0.000000 0.000000 -1.570796
v 240.000000 -115.000000 -1.000000
vn 0.000000 0.000000 -0.785398
v 245.000000 -110.000000 -1.000000
vn 0.000000 0.000000 -1.107149
v 250.000000 -115.000000 -1.000000
vn 0.000000 0.000000 -0.463648
v 260.000000 -110.000000 -1.000000
vn 0.000000 0.000000 -1.107149
v 280.000000 -115.000000 -1.000000
vn 0.000000 0.000000 -1.107149
v 270.000000 -110.000000 -1.000000
vn 0.000000 0.000000 -1.570796
v 290.000000 -115.000000 -1.000000
vn 0.000000 0.000000 -0.785398
v 285.000000 -115.000000 -1.000000
vn 0.000000 0.000000 -0.785398
v 285.000000 -110.000000 -1.000000
vn 0.000000 0.000000 -1.570796
v 290.000000 -110.000000 -1.000000
vn 0.000000 0.000000 -1.107149
v 305.000000 -110.000000 -1.000000
vn 0.000000 0.000000 -1.570796
v 300.000000 -110.000000 -1.000000
vn 0.000000 0.000000 -1.107149
v 310.000000 -120.000000 -1.000000
vn 0.000000 0.000000 -1.570796
v 320.000000 -120.000000 -1.000000
vn 0.000000 0.000000 -1.570796
v 310.000000 -110.000000 -1.000000
vn 0.000000 0.000000 -0.463648
v 320.000000 -110.000000 -1.000000
vn 0.000000 0.000000 -0.927295
v 330.000000 -115.000000 -1.000000
vn 0.000000 0.000000 -1.570796
v 340.000000 -120.000000 -1.000000
vn 0.000000 0.000000 -0.785398
v 335.000000 -120.000000 -1.000000
vn 0.000000 0.000000 -0.785398
v 335.000000 -115.000000 -1.000000
vn 0.000000 0.000000 -0.785398
v 330.000000 -120.000000 -1.000000
vn 0.000000 0.000000 -0.785398
v 335.000000 -110.000000 -1.000000
vn 0.000000 0.000000 -1.570796
v 330.000000 -110.000000 -1.000000
vn 0.000000 0.000000 -1.570796
v 345.000000 -115.000000 -1.000000
vn 0.000000 0.000000 -0.785398
v 340.000000 -115.000000 -1.000000
vn 0.000000 0.000000 -1.570796
v 340.000000 -110.000000 -1.000000
vn 0.000000 0.000000 -1.570796
v 360.000000 -115.000000 -1.000000
vn 0.000000 0.000000 -0.785398
v 360.000000 -110.000000 -1.000000
vn 0.000000 0.000000 -1.570796
v 355.000000 -115.000000 -1.000000
vn 0.000000 0.000000 -1.570796
v 350.000000 -115.000000 -1.000000
vn 0.000000 0.000000 -0.785398
v 355.000000 -110.000000 -1.000000
vn 0.000000 0.000000 -1.570796
v 350.000000 -110.000000 -1.000000
vn 0.000000 0.000000 -0.463648
v 370.000000 -120.000000 -1.000000
vn 0.000000 0.000000 -1.570796
v 380.000000 -110.000000 -1.000000
vn 0.000000 0.000000 -0.785398
v 390.000000 -110.000000 -1.000000
vn 0.000000 0.000000 -1.570796
v 385.000000 -110.000000 -1.000000
vn 0.000000 0.000000 -0.785398
v 390.000000 -115.000000 -1.000000
vn 0.000000 0.000000 -0.785398
v 385.000000 -115.000000 -1.000000
vn 0.000000 0.000000 -0.785398
v 380.000000 -115.000000 -1.000000
vn 0.000000 0.000000 -1.570796
v 15.000000 -100.000000 -1.000000
vn 0.000000 0.000000 -0.785398
v 35.000000 -110.000000 -1.000000
vn 0.000000 0.000000 -0.785398
v 35.000000 -100.000000 -1.000000
vn 0.000000 0.000000 -1.570796
v 35.000000 -105.000000 -1.000000
vn 0.000000 0.000000 -0.785398
v 30.000000 -105.000000 -1.000000
vn 0.000000 0.000000 -0.785398
v 45.000000 -100.000000 -1.000000
vn 0.000000 0.000000 -1.249046
v 40.000000 -105.000000 -1.000000
vn 0.000000 0.000000 -1.107149
v 55.000000 -110.000000 -1.000000
vn 0.000000 0.000000 -0.463648
v 70.000000 -110.000000 -1.000000
vn 0.000000 0.000000 -1.107149
v 65.000000 -100.000000 -1.000000
vn 0.000000 0.000000 -0.463648
v 75.000000 -100.000000 -1.000000
vn 0.000000 0.000000 -0.463648
v 75.000000 -110.000000 -1.000000
vn 0.000000 0.000000 -1.107149
v 70.000000 -100.000000 -1.000000
vn 0.000000 0.000000 -1.570796
v 80.000000 -100.000000 -1.000000
vn 0.000000 0.000000 -1.570796
v 100.000000 -110.000000 -1.000000
vn 0.000000 0.000000 -0.785398
v 110.000000 -100.000000 -1.000000
vn 0.000000 0.000000 -0.785398
v 110.000000 -105.000000 -1.000000
vn 0.000000 0.000000 -0.785398
v 105.000000 -105.000000 -1.000000
vn 0.000000 0.000000 -0.785398
v 105.000000 -100.000000 -1.000000
vn 0.000000 0.000000 -0.785398
v 100.000000 -105.000000 -1.000000
vn 0.000000 0.000000 -1.570796
v 110.000000 -110.000000 -1.000000
vn 0.000000 0.000000 -1.107149
v 125.000000 -110.000000 -1.000000
vn 0.000000 0.000000 -0.463648
v 120.000000 -100.000000 -1.000000
vn 0.000000 0.000000 -1.107149
v 130.000000 -100.000000 -1.000000
vn 0.000000 0.000000 -1.107149
v 135.000000 -100.000000 -1.000000
vn 0.000000 0.000000 -1.570796
v 140.000000 -100.000000 -1.000000
vn 0.000000 0.000000 -0.463648
v 130.000000 -110.000000 -1.000000
vn 0.000000 0.000000 -1.107149
v 140.000000 -110.000000 -1.000000
vn 0.000000 0.000000 -1.570796
v 150.000000 -100.000000 -1.000000
vn 0.000000 0.000000 -0.463648
v 145.000000 -110.000000 -1.000000
vn 0.000000 0.000000 -1.570796
v 145.000000 -100.000000 -1.000000
vn 0.000000 0.000000 -1.107149
v 155.000000 -110.000000 -1.000000
vn 0.000000 0.000000 -0.785398
v 160.000000 -110.000000 -1.000000
vn 0.000000 0.000000 -0.463648
v 180.000000 -110.000000 -1.000000
vn 0.000000 0.000000 -1.570796
v 190.000000 -100.000000 -1.000000
vn 0.000000 0.000000 -1.107149
v 190.000000 -105.000000 -1.000000
vn 0.000000 0.000000 -0.785398
v 200.000000 -100.000000 -1.000000
vn 0.000000 0.000000 -0.785398
v 195.000000 -105.000000 -1.000000
vn 0.000000 0.000000 -1.570796
v 195.000000 -110.000000 -1.000000
vn 0.000000 0.000000 -0.785398
v 205.000000 -110.000000 -1.000000
vn 0.000000 0.000000 -1.570796
v 200.000000 -105.000000 -1.000000
vn 0.000000 0.000000 -1.570796
v 205.000000 -105.000000 -1.000000
vn 0.000000 0.000000 -1.107149
v 210.000000 -105.000000 -1.000000
vn 0.000000 0.000000 -0.463648
v 220.000000 -100.000000 -1.000000
vn 0.000000 0.000000 -1.249046
v 215.000000 -110.000000 -1.000000
vn 0.000000 0.000000 -0.785398
v 220.000000 -110.000000 -1.000000
vn 0.000000 0.000000 -1.570796
v 230.000000 -110.000000 -1.000000
vn 0.000000 0.000000 -0.927295
v 255.000000 -100.000000 -1.000000
vn 0.000000 0.000000 -1.570796
v 280.000000 -110.000000 -1.000000
vn 0.000000 0.000000 -0.463648
v 280.000000 -100.000000 -1.000000
vn 0.000000 0.000000 -0.463648
v 290.000000 -100.000000 -1.000000
vn 0.000000 0.000000 -0.927295
v 300.000000 -105.000000 -1.000000
vn 0.000000 0.000000 -1.570796
v 310.000000 -105.000000 -1.000000
vn 0.000000 0.000000 -1.570796
v 305.000000 -105.000000 -1.000000
vn 0.000000 0.000000 -0.785398
v 305.000000 -100.000000 -1.000000
vn 0.000000 0.000000 -1.570796
v 310.000000 -100.000000 -1.000000
vn 0.000000 0.000000 -1.107149
v 320.000000 -100.000000 -1.000000
vn 0.000000 0.000000 -0.463648
v 330.000000 -100.000000 -1.000000
vn 0.000000 0.000000 -1.107149
v 345.000000 -110.000000 -1.000000
vn 0.000000 0.000000 -1.570796
v 360.000000 -100.000000 -1.000000
vn 0.000000 0.000000 -1.570796
v 365.000000 -100.000000 -1.000000
vn 0.000000 0.000000 -1.570796
v 370.000000 -110.000000 -1.000000
vn 0.000000 0.000000 -0.785398
v 365.000000 -110.000000 -1.000000
vn 0.000000 0.000000 -1.570796
v 365.000000 -105.000000 -1.000000
vn 0.000000 0.000000 -1.570796
v 360.000000 -105.000000 -1.000000
vn 0.000000 0.000000 -0.927295
v 370.000000 -105.000000 -1.000000
vn 0.000000 0.000000 -0.785398
v 20.000000 -95.000000 -1.000000
vn 0.000000 0.000000 -1.570796
v 20.000000 -100.000000 -1.000000
vn 0.000000 0.000000 -1.570796
v 15.000000 -95.000000 -1.000000
vn 0.000000 0.000000 -0.785398
v 10.000000 -95.000000 -1.000000
vn 0.000000 0.000000 -0.463648
v 30.000000 -100.000000 -1.000000
vn 0.000000 0.000000 -1.570796
v 40.000000 -95.000000 -1.000000
vn 0.000000 0.000000 -0.785398
v 35.000000 -90.000000 -1.000000
vn 0.000000 0.000000 -1.570796
v 50.000000 -100.000000 -1.000000
vn 0.000000 0.000000 -0.785398
v 50.000000 -95.000000 -1.000000
vn 0.000000 0.000000 -0.785398
v 45.000000 -95.000000 -1.000000
vn 0.000000 0.000000 -0.785398
v 40.000000 -100.000000 -1.000000
vn 0.000000 0.000000 -1.570796
v 60.000000 -100.000000 -1.000000
vn 0.000000 0.000000 -1.570796
v 60.000000 -95.000000 -1.000000
vn 0.000000 0.000000 -1.570796
v 70.000000 -95.000000 -1.000000
vn 0.000000 0.000000 -0.785398
v 65.000000 -95.000000 -1.000000
vn 0.000000 0.000000 -0.785398
v 65.000000 -90.000000 -1.000000
vn 0.000000 0.000000 -0.785398
v 80.000000 -95.000000 -1.000000
vn 0.000000 0.000000 -1.570796
v 75.000000 -95.000000 -1.000000
vn 0.000000 0.000000 -0.785398
v 75.000000 -90.000000 -1.000000
vn 0.000000 0.000000 -1.570796
v 70.000000 -90.000000 -1.000000
vn 0.000000 0.000000 -1.570796
v 80.000000 -90.000000 -1.000000
vn 0.000000 0.000000 -1.107149
v 85.000000 -90.000000 -1.000000
vn 0.000000 0.000000 -1.570796
v 90.000000 -90.000000 -1.000000
vn 0.000000 0.000000 -0.785398
v 90.000000 -100.000000 -1.000000
vn 0.000000 0.000000 -1.570796
v 110.000000 -90.000000 -1.000000
vn 0.000000 0.000000 -0.463648
v 105.000000 -90.000000 -1.000000
vn 0.000000 0.000000 -1.570796
v 100.000000 -100.000000 -1.000000
vn 0.000000 0.000000 -1.107149
v 100.000000 -90.000000 -1.000000
vn 0.000000 0.000000 -0.785398
v 140.000000 -95.000000 -1.000000
vn 0.000000 0.000000 -0.785398
v 135.000000 -95.000000 -1.000000
vn 0.000000 0.000000 -0.785398
v 130.000000 -95.000000 -1.000000
vn 0.000000 0.000000 -0.785398
v 145.000000 -95.000000 -1.000000
vn 0.000000 0.000000 -0.785398
v 145.000000 -90.000000 -1.000000
vn 0.000000 0.000000 -1.570796
v 160.000000 -90.000000 -1.000000
vn 0.000000 0.000000 -0.463648
v 160.000000 -100.000000 -1.000000
vn 0.000000 0.000000 -1.107149
v 150.000000 -95.000000 -1.000000
vn 0.000000 0.000000 -1.249046
v 155.000000 -90.000000 -1.000000
vn 0.000000 0.000000 -0.785398
v 170.000000 -100.000000 -1.000000
vn 0.000000 0.000000 -1.570796
v 170.000000 -90.000000 -1.000000
vn 0.000000 0.000000 -0.463648
v 180.000000 -100.000000 -1.000000
vn 0.000000 0.000000 -1.570796
v 195.000000 -95.000000 -1.000000
vn 0.000000 0.000000 -1.570796
v 195.000000 -100.000000 -1.000000
vn 0.000000 0.000000 -1.570796
v 190.000000 -95.000000 -1.000000
vn 0.000000 0.000000 -0.785398
v 195.000000 -90.000000 -1.000000
vn 0.000000 0.000000 -1.570796
v 200.000000 -95.000000 -1.000000
vn 0.000000 0.000000 -1.570796
v 205.000000 -100.000000 -1.000000
vn 0.000000 0.000000 -0.785398
v 220.000000 -90.000000 -1.000000
vn 0.000000 0.000000 -0.785398
v 210.000000 -100.000000 -1.000000
vn 0.000000 0.000000 -1.570796
v 230.000000 -100.000000 -1.000000
vn 0.000000 0.000000 -0.785398
v 230.000000 -90.000000 -1.000000
vn 0.000000 0.000000 -1.107149
v 250.000000 -95.000000 -1.000000
vn 0.000000 0.000000 -1.570796
v 250.000000 -100.000000 -1.000000
vn 0.000000 0.000000 -0.463648
v 240.000000 -100.000000 -1.000000
vn 0.000000 0.000000 -1.570796
v 240.000000 -90.000000 -1.000000
vn 0.000000 0.000000 -0.785398
v 255.000000 -95.000000 -1.000000
vn 0.000000 0.000000 -0.785398
v 260.000000 -95.000000 -1.000000
vn 0.000000 0.000000 -0.785398
v 270.000000 -90.000000 -1.000000
vn 0.000000 0.000000 -1.570796
v 265.000000 -90.000000 -1.000000
vn 0.000000 0.000000 -1.570796
v 270.000000 -100.000000 -1.000000
vn 0.000000 0.000000 -0.785398
v 265.000000 -100.000000 -1.000000
vn 0.000000 0.000000 -0.785398
v 260.000000 -100.000000 -1.000000
vn 0.000000 0.000000 -0.785398
v 265.000000 -95.000000 -1.000000
vn 0.000000 0.000000 -0.785398
v 270.000000 -95.000000 -1.000000
vn 0.000000 0.000000 -1.107149
v 275.000000 -90.000000 -1.000000
vn 0.000000 0.000000 -1.570796
v 280.000000 -90.000000 -1.000000
vn 0.000000 0.000000 -1.107149
v 300.000000 -95.000000 -1.000000
vn 0.000000 0.000000 -1.107149
v 290.000000 -90.000000 -1.000000
vn 0.000000 0.000000 -0.785398
v 305.000000 -95.000000 -1.000000
vn 0.000000 0.000000 -0.785398
v 300.000000 -100.000000 -1.000000
vn 0.000000 0.000000 -0.785398
v 315.000000 -90.000000 -1.000000
vn 0.000000 0.000000 -1.107149
v 310.000000 -95.000000 -1.000000
vn 0.000000 0.000000 -1.570796
v 330.000000 -90.000000 -1.000000
vn 0.000000 0.000000 -1.249046
v 340.000000 -95.000000 -1.000000
vn 0.000000 0.000000 -1.570796
v 345.000000 -90.000000 -1.000000
vn 0.000000 0.000000 -0.785398
v 350.000000 -95.000000 -1.000000
vn 0.000000 0.000000 -0.785398
v 345.000000 -95.000000 -1.000000
vn 0.000000 0.000000 -1.570796
v 345.000000 -100.000000 -1.000000
vn 0.000000 0.000000 -0.785398
v 340.000000 -100.000000 -1.000000
vn 0.000000 0.000000 -1.570796
v 340.000000 -90.000000 -1.000000
vn 0.000000 0.000000 -0.785398
v 355.000000 -100.000000 -1.000000
vn 0.000000 0.000000 -0.785398
v 350.000000 -100.000000 -1.000000
vn 0.000000 0.000000 -1.570796
v 355.000000 -95.000000 -1.000000
vn 0.000000 0.000000 -0.785398
v 365.000000 -90.000000 -1.000000
vn 0.000000 0.000000 -0.785398
v 360.000000 -95.000000 -1.000000
vn 0.000000 0.000000 -1.570796
v 370.000000 -90.000000 -1.000000
vn 0.000000 0.000000 -0.785398
v 380.000000 -90.000000 -1.000000
vn 0.000000 0.000000 -0.785398
v 370.000000 -100.000000 -1.000000
vn 0.000000 0.000000 -0.785398
v 380.000000 -100.000000 -1.000000
vn 0.000000 0.000000 -1.570796
v 10.000000 -90.000000 -1.000000
vn 0.000000 0.000000 -0.785398
v 15.000000 -90.000000 -1.000000
vn 0.000000 0.000000 -1.249046
v 10.000000 -85.000000 -1.000000
vn 0.000000 0.000000 -1.107149
v 20.000000 -90.000000 -1.000000
vn 0.000000 0.000000 -1.107149
v 20.000000 -80.000000 -1.000000
vn 0.000000 0.000000 -0.927295
v 30.000000 -85.000000 -1.000000
vn 0.000000 0.000000 -1.570796
v 40.000000 -90.000000 -1.000000
vn 0.000000 0.000000 -0.785398
v 40.000000 -85.000000 -1.000000
vn 0.000000 0.000000 -0.785398
v 35.000000 -85.000000 -1.000000
vn 0.000000 0.000000 -0.785398
v 30.000000 -90.000000 -1.000000
vn 0.000000 0.000000 -0.463648
v 50.000000 -80.000000 -1.000000
vn 0.000000 0.000000 -1.570796
v 50.000000 -90.000000 -1.000000
vn 0.000000 0.000000 -1.249046
v 45.000000 -90.000000 -1.000000
vn 0.000000 0.000000 -1.570796
v 60.000000 -90.000000 -1.000000
vn 0.000000 0.000000 -0.927295
v 60.000000 -85.000000 -1.000000
vn 0.000000 0.000000 -0.785398
v 70.000000 -80.000000 -1.000000
vn 0.000000 0.000000 -0.785398
v 65.000000 -85.000000 -1.000000
vn 0.000000 0.000000 -0.785398
v 70.000000 -85.000000 -1.000000
vn 0.000000 0.000000 -1.570796
v 60.000000 -80.000000 -1.000000
vn 0.000000 0.000000 -0.785398
v 75.000000 -85.000000 -1.000000
vn 0.000000 0.000000 -0.785398
v 80.000000 -80.000000 -1.000000
vn 0.000000 0.000000 -0.785398
v 75.000000 -80.000000 -1.000000
vn 0.000000 0.000000 -0.785398
v 90.000000 -80.000000 -1.000000
vn 0.000000 0.000000 -1.570796
v 85.000000 -85.000000 -1.000000
vn 0.000000 0.000000 -0.785398
v 80.000000 -85.000000 -1.000000
vn 0.000000 0.000000 -0.463648
v 90.000000 -85.000000 -1.000000
vn 0.000000 0.000000 -1.107149
v 100.000000 -80.000000 -1.000000
vn 0.000000 0.000000 -0.785398
v 105.000000 -85.000000 -1.000000
vn 0.000000 0.000000 -1.570796
v 100.000000 -85.000000 -1.000000
vn 0.000000 0.000000 -0.463648
v 110.000000 -85.000000 -1.000000
vn 0.000000 0.000000 -0.785398
v 125.000000 -85.000000 -1.000000
vn 0.000000 0.000000 -1.570796
v 125.000000 -90.000000 -1.000000
vn 0.000000 0.000000 -0.785398
v 120.000000 -90.000000 -1.000000
vn 0.000000 0.000000 -1.570796
v 120.000000 -85.000000 -1.000000
vn 0.000000 0.000000 -0.785398
v 125.000000 -80.000000 -1.000000
vn 0.000000 0.000000 -1.570796
v 120.000000 -80.000000 -1.000000
vn 0.000000 0.000000 -1.570796
v 135.000000 -85.000000 -1.000000
vn 0.000000 0.000000 -1.570796
v 135.000000 -90.000000 -1.000000
vn 0.000000 0.000000 -0.785398
v 130.000000 -90.000000 -1.000000
vn 0.000000 0.000000 -0.785398
v 130.000000 -85.000000 -1.000000
vn 0.000000 0.000000 -0.785398
v 135.000000 -80.000000 -1.000000
vn 0.000000 0.000000 -1.570796
v 130.000000 -80.000000 -1.000000
vn 0.000000 0.000000 -1.570796
v 140.000000 -90.000000 -1.000000
vn 0.000000 0.000000 -0.785398
v 140.000000 -85.000000 -1.000000
vn 0.000000 0.000000 -0.463648
v 150.000000 -80.000000 -1.000000
vn 0.000000 0.000000 -0.785398
v 160.000000 -80.000000 -1.000000
vn 0.000000 0.000000 -1.570796
v 155.000000 -80.000000 -1.000000
vn 0.000000 0.000000 -0.785398
v 160.000000 -85.000000 -1.000000
vn 0.000000 0.000000 -0.785398
v 155.000000 -85.000000 -1.000000
vn 0.000000 0.000000 -0.785398
v 150.000000 -90.000000 -1.000000
vn 0.000000 0.000000 -0.785398
v 150.000000 -85.000000 -1.000000
vn 0.000000 0.000000 -0.463648
v 170.000000 -80.000000 -1.000000
vn 0.000000 0.000000 -1.570796
v 180.000000 -80.000000 -1.000000
vn 0.000000 0.000000 -0.463648
v 180.000000 -90.000000 -1.000000
vn 0.000000 0.000000 -0.785398
v 190.000000 -80.000000 -1.000000
vn 0.000000 0.000000 -1.570796
v 190.000000 -90.000000 -1.000000
vn 0.000000 0.000000 -0.785398
v 210.000000 -80.000000 -1.000000
vn 0.000000 0.000000 -0.785398
v 210.000000 -85.000000 -1.000000
vn 0.000000 0.000000 -0.785398
v 205.000000 -85.000000 -1.000000
vn 0.000000 0.000000 -1.570796
v 205.000000 -90.000000 -1.000000
vn 0.000000 0.000000 -0.785398
v 200.000000 -90.000000 -1.000000
vn 0.000000 0.000000 -0.785398
v 200.000000 -85.000000 -1.000000
vn 0.000000 0.000000 -1.570796
v 210.000000 -90.000000 -1.000000
vn 0.000000 0.000000 -1.107149
v 220.000000 -80.000000 -1.000000
vn 0.000000 0.000000 -0.785398
v 230.000000 -80.000000 -1.000000
vn 0.000000 0.000000 -1.570796
v 250.000000 -85.000000 -1.000000
vn 0.000000 0.000000 -0.785398
v 245.000000 -85.000000 -1.000000
vn 0.000000 0.000000 -1.570796
v 250.000000 -90.000000 -1.000000
vn 0.000000 0.000000 -1.570796
v 245.000000 -90.000000 -1.000000
vn 0.000000 0.000000 -1.570796
v 240.000000 -85.000000 -1.000000
vn 0.000000 0.000000 -0.785398
v 255.000000 -90.000000 -1.000000
vn 0.000000 0.000000 -1.570796
v 270.000000 -85.000000 -1.000000
vn 0.000000 0.000000 -0.785398
v 265.000000 -85.000000 -1.000000
vn 0.000000 0.000000 -1.570796
v 265.000000 -80.000000 -1.000000
vn 0.000000 0.000000 -0.785398
v 260.000000 -90.000000 -1.000000
vn 0.000000 0.000000 -0.785398
v 260.000000 -85.000000 -1.000000
vn 0.000000 0.000000 -1.570796
v 260.000000 -80.000000 -1.000000
vn 0.000000 0.000000 -0.785398
v 280.000000 -80.000000 -1.000000
vn 0.000000 0.000000 -1.570796
v 275.000000 -85.000000 -1.000000
vn 0.000000 0.000000 -1.570796
v 270.000000 -80.000000 -1.000000
vn 0.000000 0.000000 -1.107149
v 280.000000 -85.000000 -1.000000
vn 0.000000 0.000000 -0.785398
v 300.000000 -80.000000 -1.000000
vn 0.000000 0.000000 -1.570796
v 300.000000 -90.000000 -1.000000
vn 0.000000 0.000000 -1.570796
v 310.000000 -80.000000 -1.000000
vn 0.000000 0.000000 -1.249046
v 305.000000 -90.000000 -1.000000
vn 0.000000 0.000000 -0.785398
v 320.000000 -85.000000 -1.000000
vn 0.000000 0.000000 -0.785398
v 310.000000 -90.000000 -1.000000
vn 0.000000 0.000000 -0.785398
v 315.000000 -85.000000 -1.000000
vn 0.000000 0.000000 -1.570796
v 310.000000 -85.000000 -1.000000
vn 0.000000 0.000000 -0.785398
v 315.000000 -80.000000 -1.000000
vn 0.000000 0.000000 -0.463648
v 320.000000 -90.000000 -1.000000
vn 0.000000 0.000000 -1.570796
v 320.000000 -80.000000 -1.000000
vn 0.000000 0.000000 -0.463648
v 330.000000 -80.000000 -1.000000
vn 0.000000 0.000000 -0.785398
v 340.000000 -80.000000 -1.000000
vn 0.000000 0.000000 -1.570796
v 335.000000 -80.000000 -1.000000
vn 0.000000 0.000000 -0.785398
v 335.000000 -90.000000 -1.000000
vn 0.000000 0.000000 -0.785398
v 335.000000 -85.000000 -1.000000
vn 0.000000 0.000000 -1.570796
v 330.000000 -85.000000 -1.000000
vn 0.000000 0.000000 -1.570796
v 340.000000 -85.000000 -1.000000
vn 0.000000 0.000000 -0.785398
v 345.000000 -80.000000 -1.000000
vn 0.000000 0.000000 -1.570796
v 345.000000 -85.000000 -1.000000
vn 0.000000 0.000000 -0.785398
v 360.000000 -80.000000 -1.000000
vn 0.000000 0.000000 -1.570796
v 360.000000 -90.000000 -1.000000
vn 0.000000 0.000000 -0.785398
v 355.000000 -90.000000 -1.000000
vn 0.000000 0.000000 -0.785398
v 360.000000 -85.000000 -1.000000
vn 0.000000 0.000000 -1.570796
v 355.000000 -85.000000 -1.000000
vn 0.000000 0.000000 -0.785398
v 350.000000 -90.000000 -1.000000
vn 0.000000 0.000000 -1.570796
v 350.000000 -85.000000 -1.000000
vn 0.000000 0.000000 -1.570796
v 350.000000 -80.000000 -1.000000
vn 0.000000 0.000000 -1.570796
v 370.000000 -85.000000 -1.000000
vn 0.000000 0.000000 -0.785398
v 365.000000 -85.000000 -1.000000
vn 0.000000 0.000000 -0.463648
v 380.000000 -80.000000 -1.000000
vn 0.000000 0.000000 -1.570796
v 390.000000 -90.000000 -1.000000
vn 0.000000 0.000000 -1.570796
v 10.000000 -70.000000 -1.000000
vn 0.000000 0.000000 -1.570796
v 30.000000 -80.000000 -1.000000
vn 0.000000 0.000000 -0.463648
v 40.000000 -70.000000 -1.000000
vn 0.000000 0.000000 -1.107149
v 35.000000 -80.000000 -1.000000
vn 0.000000 0.000000 -0.785398
v 40.000000 -80.000000 -1.000000
vn 0.000000 0.000000 -0.785398
v 50.000000 -70.000000 -1.000000
vn 0.000000 0.000000 -1.107149
v 65.000000 -80.000000 -1.000000
vn 0.000000 0.000000 -1.570796
v 80.000000 -70.000000 -1.000000
vn 0.000000 0.000000 -1.107149
v 70.000000 -70.000000 -1.000000
vn 0.000000 0.000000 -1.107149
v 85.000000 -80.000000 -1.000000
vn 0.000000 0.000000 -1.570796
v 85.000000 -70.000000 -1.000000
vn 0.000000 0.000000 -0.463648
v 90.000000 -70.000000 -1.000000
vn 0.000000 0.000000 -0.927295
v 100.000000 -75.000000 -1.000000
vn 0.000000 0.000000 -0.785398
v 105.000000 -75.000000 -1.000000
vn 0.000000 0.000000 -0.785398
v 110.000000 -75.000000 -1.000000
vn 0.000000 0.000000 -0.785398
v 105.000000 -80.000000 -1.000000
vn 0.000000 0.000000 -0.785398
v 105.000000 -70.000000 -1.000000
vn 0.000000 0.000000 -1.570796
v 110.000000 -80.000000 -1.000000
vn 0.000000 0.000000 -1.107149
v 120.000000 -70.000000 -1.000000
vn 0.000000 0.000000 -0.463648
v 125.000000 -70.000000 -1.000000
vn 0.000000 0.000000 -0.463648
v 135.000000 -70.000000 -1.000000
vn 0.000000 0.000000 -1.107149
v 130.000000 -70.000000 -1.000000
vn 0.000000 0.000000 -0.785398
v 140.000000 -80.000000 -1.000000
vn 0.000000 0.000000 -0.785398
v 180.000000 -70.000000 -1.000000
vn 0.000000 0.000000 -0.785398
v 175.000000 -75.000000 -1.000000
vn 0.000000 0.000000 -0.785398
v 180.000000 -75.000000 -1.000000
vn 0.000000 0.000000 -1.570796
v 175.000000 -80.000000 -1.000000
vn 0.000000 0.000000 -1.570796
v 170.000000 -75.000000 -1.000000
vn 0.000000 0.000000 -0.785398
v 175.000000 -70.000000 -1.000000
vn 0.000000 0.000000 -0.785398
v 210.000000 -70.000000 -1.000000
vn 0.000000 0.000000 -1.570796
v 205.000000 -70.000000 -1.000000
vn 0.000000 0.000000 -0.785398
v 210.000000 -75.000000 -1.000000
vn 0.000000 0.000000 -0.785398
v 205.000000 -80.000000 -1.000000
vn 0.000000 0.000000 -1.570796
v 205.000000 -75.000000 -1.000000
vn 0.000000 0.000000 -0.785398
v 200.000000 -80.000000 -1.000000
vn 0.000000 0.000000 -0.785398
v 200.000000 -75.000000 -1.000000
vn 0.000000 0.000000 -1.249046
v 215.000000 -70.000000 -1.000000
vn 0.000000 0.000000 -1.570796
v 230.000000 -70.000000 -1.000000
vn 0.000000 0.000000 -1.107149
v 245.000000 -80.000000 -1.000000
vn 0.000000 0.000000 -1.570796
v 240.000000 -80.000000 -1.000000
vn 0.000000 0.000000 -0.785398
v 250.000000 -80.000000 -1.000000
vn 0.000000 0.000000 -0.463648
v 260.000000 -70.000000 -1.000000
vn 0.000000 0.000000 -1.107149
v 275.000000 -80.000000 -1.000000
vn 0.000000 0.000000 -0.463648
v 280.000000 -70.000000 -1.000000
vn 0.000000 0.000000 -1.107149
v 270.000000 -70.000000 -1.000000
vn 0.000000 0.000000 -1.570796
v 290.000000 -80.000000 -1.000000
vn 0.000000 0.000000 -1.570796
v 300.000000 -70.000000 -1.000000
vn 0.000000 0.000000 -1.107149
v 310.000000 -70.000000 -1.000000
vn 0.000000 0.000000 -1.570796
v 320.000000 -70.000000 -1.000000
vn 0.000000 0.000000 -0.463648
v 355.000000 -80.000000 -1.000000
vn 0.000000 0.000000 -1.107149
v 350.000000 -70.000000 -1.000000
vn 0.000000 0.000000 -1.570796
v 355.000000 -70.000000 -1.000000
vn 0.000000 0.000000 -0.463648
v 370.000000 -80.000000 -1.000000
vn 0.000000 0.000000 -1.107149
v 365.000000 -80.000000 -1.000000
vn 0.000000 0.000000 -1.570796
v 370.000000 -70.000000 -1.000000
vn 0.000000 0.000000 -0.785398
v 390.000000 -70.000000 -1.000000
vn 0.000000 0.000000 -0.785398
v 20.000000 -60.000000 -1.000000
vn 0.000000 0.000000 -1.570796
v 30.000000 -70.000000 -1.000000
vn 0.000000 0.000000 -0.785398
v 20.000000 -70.000000 -1.000000
vn 0.000000 0.000000 -1.107149
v 70.000000 -65.000000 -1.000000
vn 0.000000 0.000000 -0.463648
v 60.000000 -70.000000 -1.000000
vn 0.000000 0.000000 -1.249046
v 65.000000 -60.000000 -1.000000
vn 0.000000 0.000000 -0.785398
v 80.000000 -65.000000 -1.000000
vn 0.000000 0.000000 -0.785398
v 75.000000 -70.000000 -1.000000
vn 0.000000 0.000000 -0.785398
v 75.000000 -65.000000 -1.000000
vn 0.000000 0.000000 -0.785398
v 85.000000 -65.000000 -1.000000
vn 0.000000 0.000000 -1.570796
v 100.000000 -70.000000 -1.000000
vn 0.000000 0.000000 -1.570796
v 90.000000 -60.000000 -1.000000
vn 0.000000 0.000000 -0.463648
v 90.000000 -65.000000 -1.000000
vn 0.000000 0.000000 -1.570796
v 100.000000 -65.000000 -1.000000
vn 0.000000 0.000000 -1.570796
v 110.000000 -70.000000 -1.000000
vn 0.000000 0.000000 -0.785398
v 105.000000 -60.000000 -1.000000
vn 0.000000 0.000000 -1.570796
v 105.000000 -65.000000 -1.000000
vn 0.000000 0.000000 -0.463648
v 120.000000 -65.000000 -1.000000
vn 0.000000 0.000000 -1.570796
v 110.000000 -65.000000 -1.000000
vn 0.000000 0.000000 -0.785398
v 130.000000 -65.000000 -1.000000
vn 0.000000 0.000000 -0.785398
v 125.000000 -65.000000 -1.000000
vn 0.000000 0.000000 -1.570796
v 140.000000 -70.000000 -1.000000
vn 0.000000 0.000000 -0.785398
v 135.000000 -65.000000 -1.000000
vn 0.000000 0.000000 -0.463648
v 150.000000 -65.000000 -1.000000
vn 0.000000 0.000000 -1.570796
v 140.000000 -65.000000 -1.000000
vn 0.000000 0.000000 -1.570796
v 160.000000 -65.000000 -1.000000
vn 0.000000 0.000000 -0.785398
v 155.000000 -65.000000 -1.000000
vn 0.000000 0.000000 -1.570796
v 160.000000 -70.000000 -1.000000
vn 0.000000 0.000000 -0.785398
v 155.000000 -70.000000 -1.000000
vn 0.000000 0.000000 -0.785398
v 150.000000 -70.000000 -1.000000
vn 0.000000 0.000000 -1.570796
v 150.000000 -60.000000 -1.000000
vn 0.000000 0.000000 -1.570796
v 160.000000 -60.000000 -1.000000
vn 0.000000 0.000000 -0.463648
v 170.000000 -60.000000 -1.000000
vn 0.000000 0.000000 -1.570796
v 170.000000 -65.000000 -1.000000
vn 0.000000 0.000000 -0.785398
v 180.000000 -60.000000 -1.000000
vn 0.000000 0.000000 -0.785398
v 175.000000 -65.000000 -1.000000
vn 0.000000 0.000000 -0.785398
v 180.000000 -65.000000 -1.000000
vn 0.000000 0.000000 -0.785398
v 170.000000 -70.000000 -1.000000
vn 0.000000 0.000000 -0.785398
v 175.000000 -60.000000 -1.000000
vn 0.000000 0.000000 -1.107149
v 190.000000 -60.000000 -1.000000
vn 0.000000 0.000000 -1.570796
v 200.000000 -70.000000 -1.000000
vn 0.000000 0.000000 -0.463648
v 190.000000 -70.000000 -1.000000
vn 0.000000 0.000000 -0.785398
v 205.000000 -65.000000 -1.000000
vn 0.000000 0.000000 -0.785398
v 210.000000 -65.000000 -1.000000
vn 0.000000 0.000000 -0.785398
v 200.000000 -65.000000 -1.000000
vn 0.000000 0.000000 -0.785398
v 220.000000 -60.000000 -1.000000
vn 0.000000 0.000000 -0.785398
v 215.000000 -65.000000 -1.000000
vn 0.000000 0.000000 -0.785398
v 215.000000 -60.000000 -1.000000
vn 0.000000 0.000000 -0.463648
v 220.000000 -70.000000 -1.000000
vn 0.000000 0.000000 -1.107149
v 220.000000 -65.000000 -1.000000
vn 0.000000 0.000000 -0.785398
v 235.000000 -65.000000 -1.000000
vn 0.000000 0.000000 -1.570796
v 235.000000 -70.000000 -1.000000
vn 0.000000 0.000000 -1.570796
v 230.000000 -65.000000 -1.000000
vn 0.000000 0.000000 -0.785398
v 235.000000 -60.000000 -1.000000
vn 0.000000 0.000000 -0.785398
v 250.000000 -65.000000 -1.000000
vn 0.000000 0.000000 -0.785398
v 245.000000 -70.000000 -1.000000
vn 0.000000 0.000000 -0.785398
v 245.000000 -65.000000 -1.000000
vn 0.000000 0.000000 -0.785398
v 240.000000 -70.000000 -1.000000
vn 0.000000 0.000000 -0.785398
v 245.000000 -60.000000 -1.000000
vn 0.000000 0.000000 -0.785398
v 240.000000 -65.000000 -1.000000
vn 0.000000 0.000000 -0.463648
v 250.000000 -70.000000 -1.000000
vn 0.000000 0.000000 -1.570796
v 250.000000 -60.000000 -1.000000
vn 0.000000 0.000000 -0.785398
v 265.000000 -70.000000 -1.000000
vn 0.000000 0.000000 -1.570796
v 265.000000 -65.000000 -1.000000
vn 0.000000 0.000000 -0.785398
v 260.000000 -65.000000 -1.000000
vn 0.000000 0.000000 -1.107149
v 270.000000 -65.000000 -1.000000
vn 0.000000 0.000000 -0.785398
v 300.000000 -60.000000 -1.000000
vn 0.000000 0.000000 -0.785398
v 290.000000 -70.000000 -1.000000
vn 0.000000 0.000000 -1.570796
v 290.000000 -60.000000 -1.000000
vn 0.000000 0.000000 -1.570796
v 315.000000 -65.000000 -1.000000
vn 0.000000 0.000000 -1.570796
v 315.000000 -70.000000 -1.000000
vn 0.000000 0.000000 -0.785398
v 310.000000 -65.000000 -1.000000
vn 0.000000 0.000000 -1.570796
v 320.000000 -60.000000 -1.000000
vn 0.000000 0.000000 -1.107149
v 320.000000 -65.000000 -1.000000
vn 0.000000 0.000000 -1.107149
v 330.000000 -70.000000 -1.000000
vn 0.000000 0.000000 -1.107149
v 330.000000 -60.000000 -1.000000
vn 0.000000 0.000000 -0.785398
v 345.000000 -65.000000 -1.000000
vn 0.000000 0.000000 -1.570796
v 345.000000 -70.000000 -1.000000
vn 0.000000 0.000000 -0.785398
v 340.000000 -70.000000 -1.000000
vn 0.000000 0.000000 -1.570796
v 340.000000 -65.000000 -1.000000
vn 0.000000 0.000000 -0.785398
v 345.000000 -60.000000 -1.000000
vn 0.000000 0.000000 -0.785398
v 360.000000 -60.000000 -1.000000
vn 0.000000 0.000000 -1.570796
v 355.000000 -65.000000 -1.000000
vn 0.000000 0.000000 -0.785398
v 350.000000 -65.000000 -1.000000
vn 0.000000 0.000000 -0.785398
v 365.000000 -65.000000 -1.000000
vn 0.000000 0.000000 -0.785398
v 365.000000 -70.000000 -1.000000
vn 0.000000 0.000000 -0.785398
v 360.000000 -70.000000 -1.000000
vn 0.000000 0.000000 -0.785398
v 365.000000 -60.000000 -1.000000
vn 0.000000 0.000000 -0.785398
v 360.000000 -65.000000 -1.000000
vn 0.000000 0.000000 -1.570796
v 370.000000 -60.000000 -1.000000
vn 0.000000 0.000000 -0.463648
v 380.000000 -60.000000 -1.000000
vn 0.000000 0.000000 -0.927295
v 370.000000 -65.000000 -1.000000
vn 0.000000 0.000000 -0.785398
v 390.000000 -60.000000 -1.000000
vn 0.000000 0.000000 -0.785398
v 380.000000 -70.000000 -1.000000
vn 0.000000 0.000000 -1.570796
v 20.000000 -50.000000 -1.000000
vn 0.000000 0.000000 -1.570796
v 10.000000 -50.000000 -1.000000
vn 0.000000 0.000000 -0.927295
v 15.000000 -50.000000 -1.000000
vn 0.000000 0.000000 -1.107149
v 30.000000 -55.000000 -1.000000
vn 0.000000 0.000000 -1.570796
v 30.000000 -50.000000 -1.000000
vn 0.000000 0.000000 -0.785398
v 40.000000 -50.000000 -1.000000
vn 0.000000 0.000000 -0.785398
v 35.000000 -60.000000 -1.000000
vn 0.000000 0.000000 -0.785398
v 30.000000 -60.000000 -1.000000
vn 0.000000 0.000000 -0.785398
v 35.000000 -55.000000 -1.000000
vn 0.000000 0.000000 -1.570796
v 40.000000 -60.000000 -1.000000
vn 0.000000 0.000000 -0.927295
v 40.000000 -55.000000 -1.000000
vn 0.000000 0.000000 -0.463648
v 50.000000 -60.000000 -1.000000
vn 0.000000 0.000000 -0.785398
v 70.000000 -50.000000 -1.000000
vn 0.000000 0.000000 -1.570796
v 65.000000 -50.000000 -1.000000
vn 0.000000 0.000000 -0.785398
v 60.000000 -60.000000 -1.000000
vn 0.000000 0.000000 -1.570796
v 60.000000 -55.000000 -1.000000
vn 0.000000 0.000000 -1.570796
v 65.000000 -55.000000 -1.000000
vn 0.000000 0.000000 -1.570796
v 70.000000 -55.000000 -1.000000
vn 0.000000 0.000000 -0.785398
v 75.000000 -60.000000 -1.000000
vn 0.000000 0.000000 -1.570796
v 70.000000 -60.000000 -1.000000
vn 0.000000 0.000000 -0.463648
v 75.000000 -50.000000 -1.000000
vn 0.000000 0.000000 -1.570796
v 80.000000 -60.000000 -1.000000
vn 0.000000 0.000000 -0.463648
v 80.000000 -50.000000 -1.000000
vn 0.000000 0.000000 -1.107149
v 85.000000 -60.000000 -1.000000
vn 0.000000 0.000000 -0.785398
v 100.000000 -60.000000 -1.000000
vn 0.000000 0.000000 -0.785398
v 105.000000 -55.000000 -1.000000
vn 0.000000 0.000000 -0.785398
v 100.000000 -55.000000 -1.000000
vn 0.000000 0.000000 -0.463648
v 120.000000 -60.000000 -1.000000
vn 0.000000 0.000000 -1.570796
v 110.000000 -60.000000 -1.000000
vn 0.000000 0.000000 -1.107149
v 110.000000 -55.000000 -1.000000
vn 0.000000 0.000000 -1.107149
v 125.000000 -50.000000 -1.000000
vn 0.000000 0.000000 -0.463648
v 130.000000 -60.000000 -1.000000
vn 0.000000 0.000000 -1.570796
v 125.000000 -60.000000 -1.000000
vn 0.000000 0.000000 -0.463648
v 140.000000 -60.000000 -1.000000
vn 0.000000 0.000000 -0.463648
v 135.000000 -50.000000 -1.000000
vn 0.000000 0.000000 -1.107149
v 135.000000 -60.000000 -1.000000
vn 0.000000 0.000000 -1.107149
v 130.000000 -50.000000 -1.000000
vn 0.000000 0.000000 -1.570796
v 155.000000 -60.000000 -1.000000
vn 0.000000 0.000000 -1.107149
v 150.000000 -50.000000 -1.000000
vn 0.000000 0.000000 -1.570796
v 155.000000 -50.000000 -1.000000
vn 0.000000 0.000000 -0.785398
v 170.000000 -50.000000 -1.000000
vn 0.000000 0.000000 -0.463648
v 180.000000 -50.000000 -1.000000
vn 0.000000 0.000000 -1.570796
v 210.000000 -60.000000 -1.000000
vn 0.000000 0.000000 -0.785398
v 205.000000 -60.000000 -1.000000
vn 0.000000 0.000000 -1.570796
v 200.000000 -60.000000 -1.000000
vn 0.000000 0.000000 -1.570796
v 220.000000 -55.000000 -1.000000
vn 0.000000 0.000000 -0.785398
v 220.000000 -50.000000 -1.000000
vn 0.000000 0.000000 -1.570796
v 215.000000 -55.000000 -1.000000
vn 0.000000 0.000000 -0.785398
v 215.000000 -50.000000 -1.000000
vn 0.000000 0.000000 -0.785398
v 210.000000 -55.000000 -1.000000
vn 0.000000 0.000000 -1.570796
v 210.000000 -50.000000 -1.000000
vn 0.000000 0.000000 -1.570796
v 230.000000 -60.000000 -1.000000
vn 0.000000 0.000000 -1.570796
v 240.000000 -60.000000 -1.000000
vn 0.000000 0.000000 -0.785398
v 240.000000 -55.000000 -1.000000
vn 0.000000 0.000000 -0.785398
v 235.000000 -55.000000 -1.000000
vn 0.000000 0.000000 -0.785398
v 230.000000 -55.000000 -1.000000
vn 0.000000 0.000000 -0.785398
v 245.000000 -55.000000 -1.000000
vn 0.000000 0.000000 -0.785398
v 250.000000 -55.000000 -1.000000
vn 0.000000 0.000000 -1.570796
v 240.000000 -50.000000 -1.000000
vn 0.000000 0.000000 -1.570796
v 260.000000 -50.000000 -1.000000
vn 0.000000 0.000000 -1.249046
v 255.000000 -50.000000 -1.000000
vn 0.000000 0.000000 -0.643501
v 260.000000 -60.000000 -1.000000
vn 0.000000 0.000000 -1.570796
v 270.000000 -50.000000 -1.000000
vn 0.000000 0.000000 -1.107149
v 270.000000 -60.000000 -1.000000
vn 0.000000 0.000000 -1.107149
v 265.000000 -60.000000 -1.000000
vn 0.000000 0.000000 -1.107149
v 275.000000 -50.000000 -1.000000
vn 0.000000 0.000000 -1.107149
v 280.000000 -60.000000 -1.000000
vn 0.000000 0.000000 -1.107149
v 285.000000 -50.000000 -1.000000
vn 0.000000 0.000000 -1.570796
v 310.000000 -60.000000 -1.000000
vn 0.000000 0.000000 -0.463648
v 315.000000 -50.000000 -1.000000
vn 0.000000 0.000000 -1.570796
v 315.000000 -60.000000 -1.000000
vn 0.000000 0.000000 -1.570796
v 350.000000 -50.000000 -1.000000
vn 0.000000 0.000000 -1.570796
v 340.000000 -60.000000 -1.000000
vn 0.000000 0.000000 -1.570796
v 345.000000 -50.000000 -1.000000
vn 0.000000 0.000000 -1.570796
v 360.000000 -50.000000 -1.000000
vn 0.000000 0.000000 -1.570796
v 350.000000 -60.000000 -1.000000
vn 0.000000 0.000000 -0.463648
v 355.000000 -60.000000 -1.000000
vn 0.000000 0.000000 -1.107149
v 370.000000 -50.000000 -1.000000
vn 0.000000 0.000000 -0.785398
v 380.000000 -50.000000 -1.000000
vn 0.000000 0.000000 -1.570796
v 10.000000 -45.000000 -1.000000
vn 0.000000 0.000000 -0.785398
v 10.000000 -40.000000 -1.000000
vn 0.000000 0.000000 -0.785398
v 20.000000 -40.000000 -1.000000
vn 0.000000 0.000000 -1.570796
v 15.000000 -45.000000 -1.000000
vn 0.000000 0.000000 -1.107149
v 20.000000 -45.000000 -1.000000
vn 0.000000 0.000000 -1.107149
v 30.000000 -40.000000 -1.000000
vn 0.000000 0.000000 -0.785398
v 40.000000 -40.000000 -1.000000
vn 0.000000 0.000000 -0.785398
v 40.000000 -45.000000 -1.000000
vn 0.000000 0.000000 -1.570796
v 35.000000 -50.000000 -1.000000
vn 0.000000 0.000000 -0.785398
v 35.000000 -45.000000 -1.000000
vn 0.000000 0.000000 -0.785398
v 30.000000 -45.000000 -1.000000
vn 0.000000 0.000000 -1.107149
v 60.000000 -45.000000 -1.000000
vn 0.000000 0.000000 -0.463648
v 50.000000 -50.000000 -1.000000
vn 0.000000 0.000000 -1.107149
v 50.000000 -40.000000 -1.000000
vn 0.000000 0.000000 -0.785398
v 70.000000 -40.000000 -1.000000
vn 0.000000 0.000000 -0.785398
v 65.000000 -45.000000 -1.000000
vn 0.000000 0.000000 -0.785398
v 60.000000 -50.000000 -1.000000
vn 0.000000 0.000000 -0.785398
v 65.000000 -40.000000 -1.000000
vn 0.000000 0.000000 -0.785398
v 80.000000 -40.000000 -1.000000
vn 0.000000 0.000000 -0.785398
v 80.000000 -45.000000 -1.000000
vn 0.000000 0.000000 -0.785398
v 75.000000 -45.000000 -1.000000
vn 0.000000 0.000000 -1.570796
v 70.000000 -45.000000 -1.000000
vn 0.000000 0.000000 -0.463648
v 90.000000 -50.000000 -1.000000
vn 0.000000 0.000000 -1.570796
v 100.000000 -40.000000 -1.000000
vn 0.000000 0.000000 -1.107149
v 90.000000 -40.000000 -1.000000
vn 0.000000 0.000000 -0.927295
v 100.000000 -45.000000 -1.000000
vn 0.000000 0.000000 -0.785398
v 105.000000 -45.000000 -1.000000
vn 0.000000 0.000000 -1.570796
v 105.000000 -50.000000 -1.000000
vn 0.000000 0.000000 -0.785398
v 100.000000 -50.000000 -1.000000
vn 0.000000 0.000000 -0.785398
v 105.000000 -40.000000 -1.000000
vn 0.000000 0.000000 -0.463648
v 110.000000 -50.000000 -1.000000
vn 0.000000 0.000000 -1.107149
v 110.000000 -45.000000 -1.000000
vn 0.000000 0.000000 -1.570796
v 110.000000 -40.000000 -1.000000
vn 0.000000 0.000000 -0.785398
v 130.000000 -40.000000 -1.000000
vn 0.000000 0.000000 -0.785398
v 130.000000 -45.000000 -1.000000
vn 0.000000 0.000000 -1.570796
v 125.000000 -45.000000 -1.000000
vn 0.000000 0.000000 -0.785398
v 120.000000 -50.000000 -1.000000
vn 0.000000 0.000000 -1.570796
v 120.000000 -45.000000 -1.000000
vn 0.000000 0.000000 -0.785398
v 125.000000 -40.000000 -1.000000
vn 0.000000 0.000000 -1.570796
v 140.000000 -45.000000 -1.000000
vn 0.000000 0.000000 -1.570796
v 140.000000 -50.000000 -1.000000
vn 0.000000 0.000000 -1.570796
v 135.000000 -45.000000 -1.000000
vn 0.000000 0.000000 -0.785398
v 150.000000 -40.000000 -1.000000
vn 0.000000 0.000000 -1.570796
v 145.000000 -40.000000 -1.000000
vn 0.000000 0.000000 -0.785398
v 150.000000 -45.000000 -1.000000
vn 0.000000 0.000000 -1.570796
v 145.000000 -50.000000 -1.000000
vn 0.000000 0.000000 -1.570796
v 145.000000 -45.000000 -1.000000
vn 0.000000 0.000000 -0.785398
v 160.000000 -40.000000 -1.000000
vn 0.000000 0.000000 -0.785398
v 155.000000 -45.000000 -1.000000
vn 0.000000 0.000000 -1.570796
v 160.000000 -50.000000 -1.000000
vn 0.000000 0.000000 -1.107149
v 160.000000 -45.000000 -1.000000
vn 0.000000 0.000000 -1.570796
v 190.000000 -50.000000 -1.000000
vn 0.000000 0.000000 -1.107149
v 200.000000 -45.000000 -1.000000
vn 0.000000 0.000000 -0.785398
v 210.000000 -45.000000 -1.000000
vn 0.000000 0.000000 -0.785398
v 205.000000 -50.000000 -1.000000
vn 0.000000 0.000000 -1.570796
v 205.000000 -45.000000 -1.000000
vn 0.000000 0.000000 -0.785398
v 200.000000 -50.000000 -1.000000
vn 0.000000 0.000000 -1.570796
v 220.000000 -40.000000 -1.000000
vn 0.000000 0.000000 -1.570796
v 240.000000 -40.000000 -1.000000
vn 0.000000 0.000000 -0.785398
v 240.000000 -45.000000 -1.000000
vn 0.000000 0.000000 -0.785398
v 235.000000 -50.000000 -1.000000
vn 0.000000 0.000000 -1.570796
v 230.000000 -50.000000 -1.000000
vn 0.000000 0.000000 -0.785398
v 245.000000 -45.000000 -1.000000
vn 0.000000 0.000000 -1.570796
v 245.000000 -40.000000 -1.000000
vn 0.000000 0.000000 -0.785398
v 250.000000 -45.000000 -1.000000
vn 0.000000 0.000000 -1.570796
v 245.000000 -50.000000 -1.000000
vn 0.000000 0.000000 -0.785398
v 250.000000 -50.000000 -1.000000
vn 0.000000 0.000000 -0.785398
v 255.000000 -45.000000 -1.000000
vn 0.000000 0.000000 -0.785398
v 255.000000 -40.000000 -1.000000
vn 0.000000 0.000000 -1.570796
v 250.000000 -40.000000 -1.000000
vn 0.000000 0.000000 -0.785398
v 265.000000 -50.000000 -1.000000
vn 0.000000 0.000000 -0.785398
v 270.000000 -45.000000 -1.000000
vn 0.000000 0.000000 -0.785398
v 265.000000 -45.000000 -1.000000
vn 0.000000 0.000000 -1.570796
v 260.000000 -45.000000 -1.000000
vn 0.000000 0.000000 -0.785398
v 265.000000 -40.000000 -1.000000
vn 0.000000 0.000000 -1.570796
v 275.000000 -40.000000 -1.000000
vn 0.000000 0.000000 -0.785398
v 280.000000 -45.000000 -1.000000
vn 0.000000 0.000000 -0.785398
v 275.000000 -45.000000 -1.000000
vn 0.000000 0.000000 -0.785398
v 290.000000 -40.000000 -1.000000
vn 0.000000 0.000000 -0.785398
v 285.000000 -45.000000 -1.000000
vn 0.000000 0.000000 -1.570796
v 290.000000 -50.000000 -1.000000
vn 0.000000 0.000000 -0.785398
v 280.000000 -50.000000 -1.000000
vn 0.000000 0.000000 -1.570796
v 280.000000 -40.000000 -1.000000
vn 0.000000 0.000000 -1.107149
v 290.000000 -45.000000 -1.000000
vn 0.000000 0.000000 -1.107149
v 300.000000 -50.000000 -1.000000
vn 0.000000 0.000000 -1.570796
v 310.000000 -50.000000 -1.000000
vn 0.000000 0.000000 -1.107149
v 300.000000 -40.000000 -1.000000
vn 0.000000 0.000000 -0.927295
v 310.000000 -45.000000 -1.000000
vn 0.000000 0.000000 -1.570796
v 320.000000 -45.000000 -1.000000
vn 0.000000 0.000000 -0.785398
v 315.000000 -45.000000 -1.000000
vn 0.000000 0.000000 -1.570796
v 320.000000 -50.000000 -1.000000
vn 0.000000 0.000000 -0.785398
v 315.000000 -40.000000 -1.000000
vn 0.000000 0.000000 -0.463648
v 330.000000 -50.000000 -1.000000
vn 0.000000 0.000000 -1.107149
v 330.000000 -40.000000 -1.000000
vn 0.000000 0.000000 -0.785398
v 350.000000 -45.000000 -1.000000
vn 0.000000 0.000000 -0.785398
v 345.000000 -45.000000 -1.000000
vn 0.000000 0.000000 -0.785398
v 340.000000 -50.000000 -1.000000
vn 0.000000 0.000000 -0.785398
v 340.000000 -45.000000 -1.000000
vn 0.000000 0.000000 -0.785398
v 360.000000 -45.000000 -1.000000
vn 0.000000 0.000000 -0.785398
v 355.000000 -50.000000 -1.000000
vn 0.000000 0.000000 -1.570796
v 355.000000 -45.000000 -1.000000
vn 0.000000 0.000000 -0.785398
v 355.000000 -40.000000 -1.000000
vn 0.000000 0.000000 -1.570796
v 390.000000 -50.000000 -1.000000
vn 0.000000 0.000000 -1.570796
v 385.000000 -50.000000 -1.000000
vn 0.000000 0.000000 -1.570796
v 385.000000 -45.000000 -1.000000
vn 0.000000 0.000000 -0.785398
v 380.000000 -45.000000 -1.000000
vn 0.000000 0.000000 -1.570796
v 390.000000 -45.000000 -1.000000
vn 0.000000 0.000000 -1.570796
v 20.000000 -30.000000 -1.000000
vn 0.000000 0.000000 -1.107149
v 15.000000 -40.000000 -1.000000
vn 0.000000 0.000000 -0.785398
v 35.000000 -35.000000 -1.000000
vn 0.000000 0.000000 -1.570796
v 35.000000 -40.000000 -1.000000
vn 0.000000 0.000000 -1.570796
v 30.000000 -35.000000 -1.000000
vn 0.000000 0.000000 -0.785398
v 35.000000 -30.000000 -1.000000
vn 0.000000 0.000000 -1.570796
v 40.000000 -30.000000 -1.000000
vn 0.000000 0.000000 -0.785398
v 45.000000 -30.000000 -1.000000
vn 0.000000 0.000000 -1.570796
v 50.000000 -30.000000 -1.000000
vn 0.000000 0.000000 -1.249046
v 40.000000 -35.000000 -1.000000
vn 0.000000 0.000000 -1.570796
v 60.000000 -40.000000 -1.000000
vn 0.000000 0.000000 -1.570796
v 80.000000 -30.000000 -1.000000
vn 0.000000 0.000000 -1.107149
v 75.000000 -40.000000 -1.000000
vn 0.000000 0.000000 -1.570796
v 100.000000 -30.000000 -1.000000
vn 0.000000 0.000000 -1.570796
v 90.000000 -30.000000 -1.000000
vn 0.000000 0.000000 -1.107149
v 95.000000 -30.000000 -1.000000
vn 0.000000 0.000000 -0.785398
v 110.000000 -30.000000 -1.000000
vn 0.000000 0.000000 -1.570796
v 110.000000 -35.000000 -1.000000
vn 0.000000 0.000000 -0.785398
v 105.000000 -35.000000 -1.000000
vn 0.000000 0.000000 -0.785398
v 100.000000 -35.000000 -1.000000
vn 0.000000 0.000000 -1.570796
v 120.000000 -40.000000 -1.000000
vn 0.000000 0.000000 -1.570796
v 125.000000 -30.000000 -1.000000
vn 0.000000 0.000000 -0.463648
v 130.000000 -30.000000 -1.000000
vn 0.000000 0.000000 -0.927295
v 135.000000 -40.000000 -1.000000
vn 0.000000 0.000000 -1.570796
v 140.000000 -40.000000 -1.000000
vn 0.000000 0.000000 -0.463648
v 140.000000 -30.000000 -1.000000
vn 0.000000 0.000000 -1.107149
v 155.000000 -30.000000 -1.000000
vn 0.000000 0.000000 -0.463648
v 155.000000 -40.000000 -1.000000
vn 0.000000 0.000000 -1.570796
v 170.000000 -30.000000 -1.000000
vn 0.000000 0.000000 -0.463648
v 170.000000 -40.000000 -1.000000
vn 0.000000 0.000000 -0.785398
v 180.000000 -40.000000 -1.000000
vn 0.000000 0.000000 -1.570796
v 200.000000 -30.000000 -1.000000
vn 0.000000 0.000000 -1.570796
v 200.000000 -40.000000 -1.000000
vn 0.000000 0.000000 -0.463648
v 190.000000 -40.000000 -1.000000
vn 0.000000 0.000000 -1.107149
v 195.000000 -30.000000 -1.000000
vn 0.000000 0.000000 -1.570796
v 210.000000 -40.000000 -1.000000
vn 0.000000 0.000000 -0.785398
v 210.000000 -35.000000 -1.000000
vn 0.000000 0.000000 -1.570796
v 205.000000 -40.000000 -1.000000
vn 0.000000 0.000000 -0.785398
v 205.000000 -35.000000 -1.000000
vn 0.000000 0.000000 -0.785398
v 200.000000 -35.000000 -1.000000
vn 0.000000 0.000000 -0.785398
v 215.000000 -35.000000 -1.000000
vn 0.000000 0.000000 -0.785398
v 220.000000 -35.000000 -1.000000
vn 0.000000 0.000000 -0.785398
v 215.000000 -40.000000 -1.000000
vn 0.000000 0.000000 -0.785398
v 215.000000 -30.000000 -1.000000
vn 0.000000 0.000000 -0.785398
v 235.000000 -40.000000 -1.000000
vn 0.000000 0.000000 -0.785398
v 235.000000 -35.000000 -1.000000
vn 0.000000 0.000000 -0.785398
v 230.000000 -40.000000 -1.000000
vn 0.000000 0.000000 -0.785398
v 230.000000 -35.000000 -1.000000
vn 0.000000 0.000000 -0.785398
v 240.000000 -35.000000 -1.000000
vn 0.000000 0.000000 -1.570796
v 250.000000 -30.000000 -1.000000
vn 0.000000 0.000000 -0.463648
v 245.000000 -30.000000 -1.000000
vn 0.000000 0.000000 -1.570796
v 260.000000 -40.000000 -1.000000
vn 0.000000 0.000000 -1.570796
v 270.000000 -40.000000 -1.000000
vn 0.000000 0.000000 -1.107149
v 275.000000 -30.000000 -1.000000
vn 0.000000 0.000000 -1.570796
v 280.000000 -30.000000 -1.000000
vn 0.000000 0.000000 -1.570796
v 285.000000 -40.000000 -1.000000
vn 0.000000 0.000000 -0.785398
v 300.000000 -30.000000 -1.000000
vn 0.000000 0.000000 -1.107149
v 310.000000 -35.000000 -1.000000
vn 0.000000 0.000000 -0.785398
v 310.000000 -40.000000 -1.000000
vn 0.000000 0.000000 -1.570796
v 315.000000 -35.000000 -1.000000
vn 0.000000 0.000000 -1.107149
v 320.000000 -35.000000 -1.000000
vn 0.000000 0.000000 -1.570796
v 320.000000 -40.000000 -1.000000
vn 0.000000 0.000000 -1.107149
v 330.000000 -30.000000 -1.000000
vn 0.000000 0.000000 -0.463648
v 340.000000 -40.000000 -1.000000
vn 0.000000 0.000000 -0.927295
v 335.000000 -30.000000 -1.000000
vn 0.000000 0.000000 -1.107149
v 350.000000 -40.000000 -1.000000
vn 0.000000 0.000000 -1.570796
v 345.000000 -40.000000 -1.000000
vn 0.000000 0.000000 -1.107149
v 355.000000 -30.000000 -1.000000
vn 0.000000 0.000000 -1.570796
v 360.000000 -30.000000 -1.000000
vn 0.000000 0.000000 -1.107149
v 350.000000 -30.000000 -1.000000
vn 0.000000 0.000000 -0.785398
v 360.000000 -40.000000 -1.000000
vn 0.000000 0.000000 -1.570796
v 380.000000 -40.000000 -1.000000
vn 0.000000 0.000000 -0.785398
v 370.000000 -40.000000 -1.000000
vn 0.000000 0.000000 -1.107149
v 390.000000 -40.000000 -1.000000
vn 0.000000 0.000000 -0.463648
v 385.000000 -40.000000 -1.000000
vn 0.000000 0.000000 -1.570796
v 10.000000 -25.000000 -1.000000
vn 0.000000 0.000000 -0.785398
v 5.000000 -25.000000 -1.000000
vn 0.000000 0.000000 -0.785398
v 15.000000 -25.000000 -1.000000
vn 0.000000 0.000000 -1.570796
v 15.000000 -30.000000 -1.000000
vn 0.000000 0.000000 -1.570796
v 30.000000 -30.000000 -1.000000
vn 0.000000 0.000000 -0.463648
v 20.000000 -25.000000 -1.000000
vn 0.000000 0.000000 -1.107149
v 30.000000 -20.000000 -1.000000
vn 0.000000 0.000000 -1.570796
v 35.000000 -20.000000 -1.000000
vn 0.000000 0.000000 -1.570796
v 35.000000 -25.000000 -1.000000
vn 0.000000 0.000000 -0.785398
v 30.000000 -25.000000 -1.000000
vn 0.000000 0.000000 -1.570796
v 45.000000 -20.000000 -1.000000
vn 0.000000 0.000000 -0.785398
v 45.000000 -25.000000 -1.000000
vn 0.000000 0.000000 -1.570796
v 40.000000 -25.000000 -1.000000
vn 0.000000 0.000000 -1.570796
v 60.000000 -30.000000 -1.000000
vn 0.000000 0.000000 -0.463648
v 60.000000 -20.000000 -1.000000
vn 0.000000 0.000000 -0.463648
v 50.000000 -25.000000 -1.000000
vn 0.000000 0.000000 -0.785398
v 70.000000 -20.000000 -1.000000
vn 0.000000 0.000000 -0.785398
v 65.000000 -30.000000 -1.000000
vn 0.000000 0.000000 -0.785398
v 65.000000 -25.000000 -1.000000
vn 0.000000 0.000000 -1.570796
v 60.000000 -25.000000 -1.000000
vn 0.000000 0.000000 -0.785398
v 75.000000 -30.000000 -1.000000
vn 0.000000 0.000000 -0.785398
v 75.000000 -25.000000 -1.000000
vn 0.000000 0.000000 -0.785398
v 70.000000 -30.000000 -1.000000
vn 0.000000 0.000000 -1.570796
v 70.000000 -25.000000 -1.000000
vn 0.000000 0.000000 -0.785398
v 75.000000 -20.000000 -1.000000
vn 0.000000 0.000000 -0.785398
v 85.000000 -30.000000 -1.000000
vn 0.000000 0.000000 -0.785398
v 85.000000 -25.000000 -1.000000
vn 0.000000 0.000000 -1.570796
v 80.000000 -25.000000 -1.000000
vn 0.000000 0.000000 -1.570796
v 80.000000 -20.000000 -1.000000
vn 0.000000 0.000000 -0.785398
v 100.000000 -20.000000 -1.000000
vn 0.000000 0.000000 -0.785398
v 95.000000 -25.000000 -1.000000
vn 0.000000 0.000000 -1.570796
v 90.000000 -25.000000 -1.000000
vn 0.000000 0.000000 -0.785398
v 95.000000 -20.000000 -1.000000
vn 0.000000 0.000000 -0.785398
v 110.000000 -25.000000 -1.000000
vn 0.000000 0.000000 -0.785398
v 105.000000 -30.000000 -1.000000
vn 0.000000 0.000000 -0.785398
v 105.000000 -25.000000 -1.000000
vn 0.000000 0.000000 -0.785398
v 100.000000 -25.000000 -1.000000
vn 0.000000 0.000000 -1.570796
v 130.000000 -25.000000 -1.000000
vn 0.000000 0.000000 -0.785398
v 125.000000 -25.000000 -1.000000
vn 0.000000 0.000000 -0.785398
v 130.000000 -20.000000 -1.000000
vn 0.000000 0.000000 -1.570796
v 125.000000 -20.000000 -1.000000
vn 0.000000 0.000000 -0.785398
v 120.000000 -30.000000 -1.000000
vn 0.000000 0.000000 -1.570796
v 120.000000 -25.000000 -1.000000
vn 0.000000 0.000000 -1.570796
v 150.000000 -20.000000 -1.000000
vn 0.000000 0.000000 -1.107149
v 140.000000 -20.000000 -1.000000
vn 0.000000 0.000000 -0.785398
v 160.000000 -20.000000 -1.000000
vn 0.000000 0.000000 -1.570796
v 160.000000 -30.000000 -1.000000
vn 0.000000 0.000000 -0.785398
v 150.000000 -30.000000 -1.000000
vn 0.000000 0.000000 -1.570796
v 155.000000 -25.000000 -1.000000
vn 0.000000 0.000000 -0.785398
v 150.000000 -25.000000 -1.000000
vn 0.000000 0.000000 -0.785398
v 165.000000 -25.000000 -1.000000
vn 0.000000 0.000000 -1.570796
v 165.000000 -30.000000 -1.000000
vn 0.000000 0.000000 -1.570796
v 160.000000 -25.000000 -1.000000
vn 0.000000 0.000000 -0.927295
v 170.000000 -25.000000 -1.000000
vn 0.000000 0.000000 -1.107149
v 190.000000 -25.000000 -1.000000
vn 0.000000 0.000000 -1.570796
v 190.000000 -30.000000 -1.000000
vn 0.000000 0.000000 -0.463648
v 180.000000 -30.000000 -1.000000
vn 0.000000 0.000000 -1.107149
v 180.000000 -20.000000 -1.000000
vn 0.000000 0.000000 -1.570796
v 195.000000 -25.000000 -1.000000
vn 0.000000 0.000000 -0.785398
v 195.000000 -20.000000 -1.000000
vn 0.000000 0.000000 -0.785398
v 205.000000 -20.000000 -1.000000
vn 0.000000 0.000000 -1.570796
v 210.000000 -25.000000 -1.000000
vn 0.000000 0.000000 -0.785398
v 205.000000 -30.000000 -1.000000
vn 0.000000 0.000000 -1.570796
v 200.000000 -25.000000 -1.000000
vn 0.000000 0.000000 -1.570796
v 210.000000 -20.000000 -1.000000
vn 0.000000 0.000000 -1.570796
v 200.000000 -20.000000 -1.000000
vn 0.000000 0.000000 -0.785398
v 220.000000 -25.000000 -1.000000
vn 0.000000 0.000000 -0.785398
v 215.000000 -25.000000 -1.000000
vn 0.000000 0.000000 -0.785398
v 210.000000 -30.000000 -1.000000
vn 0.000000 0.000000 -0.785398
v 215.000000 -20.000000 -1.000000
vn 0.000000 0.000000 -1.570796
v 230.000000 -30.000000 -1.000000
vn 0.000000 0.000000 -1.107149
v 220.000000 -30.000000 -1.000000
vn 0.000000 0.000000 -1.570796
v 220.000000 -20.000000 -1.000000
vn 0.000000 0.000000 -0.785398
v 240.000000 -20.000000 -1.000000
vn 0.000000 0.000000 -0.785398
v 235.000000 -25.000000 -1.000000
vn 0.000000 0.000000 -1.570796
v 235.000000 -30.000000 -1.000000
vn 0.000000 0.000000 -1.570796
v 230.000000 -25.000000 -1.000000
vn 0.000000 0.000000 -1.570796
v 245.000000 -20.000000 -1.000000
vn 0.000000 0.000000 -0.785398
v 250.000000 -25.000000 -1.000000
vn 0.000000 0.000000 -0.785398
v 245.000000 -25.000000 -1.000000
vn 0.000000 0.000000 -0.785398
v 240.000000 -30.000000 -1.000000
vn 0.000000 0.000000 -1.570796
v 240.000000 -25.000000 -1.000000
vn 0.000000 0.000000 -0.463648
v 260.000000 -30.000000 -1.000000
vn 0.000000 0.000000 -1.107149
v 260.000000 -20.000000 -1.000000
vn 0.000000 0.000000 -0.785398
v 275.000000 -25.000000 -1.000000
vn 0.000000 0.000000 -0.785398
v 270.000000 -30.000000 -1.000000
vn 0.000000 0.000000 -0.785398
v 270.000000 -25.000000 -1.000000
vn 0.000000 0.000000 -1.570796
v 290.000000 -25.000000 -1.000000
vn 0.000000 0.000000 -1.570796
v 290.000000 -30.000000 -1.000000
vn 0.000000 0.000000 -0.785398
v 285.000000 -30.000000 -1.000000
vn 0.000000 0.000000 -1.570796
v 285.000000 -25.000000 -1.000000
vn 0.000000 0.000000 -0.785398
v 280.000000 -25.000000 -1.000000
vn 0.000000 0.000000 -1.570796
v 280.000000 -20.000000 -1.000000
vn 0.000000 0.000000 -1.570796
v 310.000000 -30.000000 -1.000000
vn 0.000000 0.000000 -1.107149
v 320.000000 -30.000000 -1.000000
vn 0.000000 0.000000 -0.463648
v 310.000000 -20.000000 -1.000000
vn 0.000000 0.000000 -0.463648
v 315.000000 -30.000000 -1.000000
vn 0.000000 0.000000 -1.107149
v 320.000000 -20.000000 -1.000000
vn 0.000000 0.000000 -1.570796
v 335.000000 -20.000000 -1.000000
vn 0.000000 0.000000 -0.785398
v 340.000000 -25.000000 -1.000000
vn 0.000000 0.000000 -1.570796
v 340.000000 -30.000000 -1.000000
vn 0.000000 0.000000 -1.570796
v 335.000000 -25.000000 -1.000000
vn 0.000000 0.000000 -1.570796
v 330.000000 -25.000000 -1.000000
vn 0.000000 0.000000 -0.785398
v 350.000000 -20.000000 -1.000000
vn 0.000000 0.000000 -1.570796
v 350.000000 -25.000000 -1.000000
vn 0.000000 0.000000 -0.785398
v 345.000000 -30.000000 -1.000000
vn 0.000000 0.000000 -0.785398
v 345.000000 -25.000000 -1.000000
vn 0.000000 0.000000 -0.785398
v 360.000000 -20.000000 -1.000000
vn 0.000000 0.000000 -1.570796
v 355.000000 -25.000000 -1.000000
vn 0.000000 0.000000 -0.785398
v 365.000000 -20.000000 -1.000000
vn 0.000000 0.000000 -1.107149
v 360.000000 -25.000000 -1.000000
vn 0.000000 0.000000 -1.107149
v 370.000000 -30.000000 -1.000000
vn 0.000000 0.000000 -1.570796
v 385.000000 -20.000000 -1.000000
vn 0.000000 0.000000 -0.785398
v 385.000000 -30.000000 -1.000000
vn 0.000000 0.000000 -0.785398
v 390.000000 -25.000000 -1.000000
vn 0.000000 0.000000 -0.785398
v 385.000000 -25.000000 -1.000000
vn 0.000000 0.000000 -0.785398
v 380.000000 -30.000000 -1.000000
vn 0.000000 0.000000 -0.785398
v 380.000000 -25.000000 -1.000000
vn 0.000000 0.000000 -0.785398
v 395.000000 -25.000000 -1.000000
vn 0.000000 0.000000 -0.785398
v 390.000000 -30.000000 -1.000000
vn 0.000000 0.000000 -1.570796
v 390.000000 -20.000000 -1.000000
vn 0.000000 0.000000 -1.570796
v 10.000000 -20.000000 -1.000000
vn 0.000000 0.000000 -1.570796
v 20.000000 -20.000000 -1.000000
vn 0.000000 0.000000 -1.107149
v 15.000000 -20.000000 -1.000000
vn 0.000000 0.000000 -1.107149
v 10.000000 -10.000000 -1.000000
vn 0.000000 0.000000 -1.107149
v 30.000000 -15.000000 -1.000000
vn 0.000000 0.000000 -1.570796
v 30.000000 -10.000000 -1.000000
vn 0.000000 0.000000 -0.785398
v 40.000000 -10.000000 -1.000000
vn 0.000000 0.000000 -1.570796
v 35.000000 -10.000000 -1.000000
vn 0.000000 0.000000 -1.570796
v 40.000000 -20.000000 -1.000000
vn 0.000000 0.000000 -0.785398
v 40.000000 -15.000000 -1.000000
vn 0.000000 0.000000 -1.570796
v 35.000000 -15.000000 -1.000000
vn 0.000000 0.000000 -0.643501
v 50.000000 -10.000000 -1.000000
vn 0.000000 0.000000 -0.785398
v 50.000000 -20.000000 -1.000000
vn 0.000000 0.000000 -0.927295
v 65.000000 -20.000000 -1.000000
vn 0.000000 0.000000 -0.463648
v 80.000000 -10.000000 -1.000000
vn 0.000000 0.000000 -1.570796
v 90.000000 -20.000000 -1.000000
vn 0.000000 0.000000 -1.107149
v 85.000000 -20.000000 -1.000000
vn 0.000000 0.000000 -0.643501
v 90.000000 -10.000000 -1.000000
vn 0.000000 0.000000 -0.785398
v 110.000000 -10.000000 -1.000000
vn 0.000000 0.000000 -1.570796
v 110.000000 -20.000000 -1.000000
vn 0.000000 0.000000 -0.785398
v 105.000000 -20.000000 -1.000000
vn 0.000000 0.000000 -0.785398
v 105.000000 -15.000000 -1.000000
vn 0.000000 0.000000 -1.570796
v 100.000000 -15.000000 -1.000000
vn 0.000000 0.000000 -0.785398
v 105.000000 -10.000000 -1.000000
vn 0.000000 0.000000 -1.107149
v 110.000000 -15.000000 -1.000000
vn 0.000000 0.000000 -1.570796
v 120.000000 -20.000000 -1.000000
vn 0.000000 0.000000 -0.463648
v 150.000000 -10.000000 -1.000000
vn 0.000000 0.000000 -0.927295
v 155.000000 -20.000000 -1.000000
vn 0.000000 0.000000 -1.570796
v 170.000000 -20.000000 -1.000000
vn 0.000000 0.000000 -1.107149
v 165.000000 -20.000000 -1.000000
vn 0.000000 0.000000 -1.107149
v 160.000000 -10.000000 -1.000000
vn 0.000000 0.000000 -1.107149
v 170.000000 -10.000000 -1.000000
vn 0.000000 0.000000 -1.570796
v 190.000000 -10.000000 -1.000000
vn 0.000000 0.000000 -1.107149
v 180.000000 -10.000000 -1.000000
vn 0.000000 0.000000 -0.785398
v 200.000000 -10.000000 -1.000000
vn 0.000000 0.000000 -0.785398
v 200.000000 -15.000000 -1.000000
vn 0.000000 0.000000 -0.785398
v 190.000000 -20.000000 -1.000000
vn 0.000000 0.000000 -1.570796
v 190.000000 -15.000000 -1.000000
vn 0.000000 0.000000 -1.570796
v 195.000000 -15.000000 -1.000000
vn 0.000000 0.000000 -0.785398
v 195.000000 -10.000000 -1.000000
vn 0.000000 0.000000 -0.785398
v 205.000000 -15.000000 -1.000000
vn 0.000000 0.000000 -0.785398
v 210.000000 -15.000000 -1.000000
vn 0.000000 0.000000 -0.785398
v 205.000000 -10.000000 -1.000000
vn 0.000000 0.000000 -1.107149
v 215.000000 -10.000000 -1.000000
vn 0.000000 0.000000 -1.570796
v 230.000000 -20.000000 -1.000000
vn 0.000000 0.000000 -0.785398
v 235.000000 -20.000000 -1.000000
vn 0.000000 0.000000 -1.570796
v 235.000000 -10.000000 -1.000000
vn 0.000000 0.000000 -0.785398
v 245.000000 -15.000000 -1.000000
vn 0.000000 0.000000 -0.785398
v 250.000000 -15.000000 -1.000000
vn 0.000000 0.000000 -0.785398
v 240.000000 -15.000000 -1.000000
vn 0.000000 0.000000 -0.463648
v 260.000000 -10.000000 -1.000000
vn 0.000000 0.000000 -1.570796
v 250.000000 -20.000000 -1.000000
vn 0.000000 0.000000 -1.107149
v 275.000000 -20.000000 -1.000000
vn 0.000000 0.000000 -1.570796
v 270.000000 -20.000000 -1.000000
vn 0.000000 0.000000 -0.463648
v 290.000000 -10.000000 -1.000000
vn 0.000000 0.000000 -1.570796
v 290.000000 -20.000000 -1.000000
vn 0.000000 0.000000 -0.927295
v 285.000000 -20.000000 -1.000000
vn 0.000000 0.000000 -1.107149
v 300.000000 -20.000000 -1.000000
vn 0.000000 0.000000 -0.785398
v 315.000000 -15.000000 -1.000000
vn 0.000000 0.000000 -0.785398
v 315.000000 -20.000000 -1.000000
vn 0.000000 0.000000 -1.570796
v 310.000000 -15.000000 -1.000000
vn 0.000000 0.000000 -0.785398
v 315.000000 -10.000000 -1.000000
vn 0.000000 0.000000 -1.570796
v 310.000000 -10.000000 -1.000000
vn 0.000000 0.000000 -0.927295
v 320.000000 -15.000000 -1.000000
vn 0.000000 0.000000 -1.570796
v 330.000000 -20.000000 -1.000000
vn 0.000000 0.000000 -0.463648
v 330.000000 -10.000000 -1.000000
vn 0.000000 0.000000 -1.570796
v 340.000000 -20.000000 -1.000000
vn 0.000000 0.000000 -0.463648
v 340.000000 -10.000000 -1.000000
vn 0.000000 0.000000 -0.463648
v 350.000000 -10.000000 -1.000000
vn 0.000000 0.000000 -1.107149
v 345.000000 -20.000000 -1.000000
vn 0.000000 0.000000 -0.785398
v 355.000000 -20.000000 -1.000000
vn 0.000000 0.000000 -1.570796
v 370.000000 -15.000000 -1.000000
vn 0.000000 0.000000 -0.785398
v 365.000000 -15.000000 -1.000000
vn 0.000000 0.000000 -0.785398
v 365.000000 -10.000000 -1.000000
vn 0.000000 0.000000 -0.785398
v 360.000000 -15.000000 -1.000000
vn 0.000000 0.000000 -0.463648
v 380.000000 -20.000000 -1.000000
vn 0.000000 0.000000 -1.570796
v 370.000000 -20.000000 -1.000000
vn 0.000000 0.000000 -0.785398
v 40.000000 -5.000000 -1.000000
vn 0.000000 0.000000 -1.570796
v 35.000000 -5.000000 -1.000000
vn 0.000000 0.000000 -1.570796
v 30.000000 -5.000000 -1.000000
vn 0.000000 0.000000 -0.785398
v 105.000000 -5.000000 -1.000000
vn 0.000000 0.000000 -0.785398
v 100.000000 -10.000000 -1.000000
vn 0.000000 0.000000 -1.570796
v 220.000000 -10.000000 -1.000000
vn 0.000000 0.000000 -0.785398
v 220.000000 -5.000000 -1.000000
vn 0.000000 0.000000 -0.785398
v 210.000000 -10.000000 -1.000000
vn 0.000000 0.000000 -1.570796
v 210.000000 -5.000000 -1.000000
vn 0.000000 0.000000 -1.570796
v 240.000000 -10.000000 -1.000000
vn 0.000000 0.000000 -0.785398
v 235.000000 -5.000000 -1.000000
vn 0.000000 0.000000 -1.570796
v 320.000000 -10.000000 -1.000000
vn 0.000000 0.000000 -0.785398
v 320.000000 -5.000000 -1.000000
vn 0.000000 0.000000 -0.785398
v 315.000000 -5.000000 -1.000000
vn 0.000000 0.000000 -0.785398
v 365.000000 -5.000000 -1.000000
vn 0.000000 0.000000 -0.785398
v 360.000000 -10.000000 -1.000000
vn 0.000000 0.000000 -0.785398
v 0.000000 -230.000000 -1.000000
vn 0.000000 0.000000 -0.785398
v 10.000000 -200.000000 -1.000000
vn 0.000000 0.000000 -0.463648
v 0.000000 -190.000000 -1.000000
vn 0.000000 0.000000 -1.570796
v 5.000000 -165.000000 -1.000000
vn 0.000000 0.000000 -1.570796
v 0.000000 -120.000000 -1.000000
vn 0.000000 0.000000 -1.107149
v 5.000000 -110.000000 -1.000000
vn 0.000000 0.000000 -1.570796
v 0.000000 -90.000000 -1.000000
vn 0.000000 0.000000 -1.107149
v 5.000000 -90.000000 -1.000000
vn 0.000000 0.000000 -1.570796
v 5.000000 -85.000000 -1.000000
vn 0.000000 0.000000 -1.570796
v 0.000000 -70.000000 -1.000000
vn 0.000000 0.000000 -1.107149
v 5.000000 -30.000000 -1.000000
vn 0.000000 0.000000 -0.785398
v 0.000000 -20.000000 -1.000000
vn 0.000000 0.000000 -1.570796
v 10.000000 0.000000 -1.000000
vn 0.000000 0.000000 -0.785398
v 30.000000 0.000000 -1.000000
vn 0.000000 0.000000 -0.785398
v 60.000000 -10.000000 -1.000000
vn 0.000000 0.000000 -0.785398
v 80.000000 0.000000 -1.000000
vn 0.000000 0.000000 -0.785398
v 70.000000 -10.000000 -1.000000
vn 0.000000 0.000000 -1.107149
v 100.000000 -5.000000 -1.000000
vn 0.000000 0.000000 -0.785398
v 130.000000 -10.000000 -1.000000
vn 0.000000 0.000000 -1.570796
v 240.000000 0.000000 -1.000000
vn 0.000000 0.000000 -0.463648
v 250.000000 0.000000 -1.000000
vn 0.000000 0.000000 -1.107149
v 240.000000 -5.000000 -1.000000
vn 0.000000 0.000000 -0.785398
v 280.000000 -10.000000 -1.000000
vn 0.000000 0.000000 -1.570796
v 290.000000 0.000000 -1.000000
vn 0.000000 0.000000 -1.107149
v 310.000000 -5.000000 -1.000000
vn 0.000000 0.000000 -0.463648
v 330.000000 0.000000 -1.000000
vn 0.000000 0.000000 -1.107149
v 360.000000 -5.000000 -1.000000
vn 0.000000 0.000000 -0.785398
v 400.000000 0.000000 -1.000000
vn 0.000000 0.000000 -1.570796
v 400.000000 -80.000000 -1.000000
vn 0.000000 0.000000 -0.785398
v 400.000000 -90.000000 -1.000000
vn 0.000000 0.000000 -1.570796
v 395.000000 -135.000000 -1.000000
vn 0.000000 0.000000 -0.463648
v 400.000000 -150.000000 -1.000000
vn 0.000000 0.000000 -0.463648
v 400.000000 -190.000000 -1.000000
vn 0.000000 0.000000 -1.107149
v 400.000000 -220.000000 -1.000000
vn 0.000000 0.000000 -1.107149
v 380.000000 -240.000000 -1.000000
vn 0.000000 0.000000 -1.107149
v 360.000000 -240.000000 -1.000000
vn 0.000000 0.000000 -0.927295
v 355.000000 -230.000000 -1.000000
vn 0.000000 0.000000 -1.107149
v 310.000000 -240.000000 -1.000000
vn 0.000000 0.000000 -1.107149
v 300.000000 -240.000000 -1.000000
vn 0.000000 0.000000 -0.785398
v 290.000000 -230.000000 -1.000000
vn 0.000000 0.000000 -0.785398
v 280.000000 -240.000000 -1.000000
vn 0.000000 0.000000 -0.785398
v 250.000000 -230.000000 -1.000000
vn 0.000000 0.000000 -1.570796
v 235.000000 -235.000000 -1.000000
vn 0.000000 0.000000 -0.927295
v 145.000000 -230.000000 -1.000000
vn 0.000000 0.000000 -0.785398
v 140.000000 -240.000000 -1.000000
vn 0.000000 0.000000 -1.570796
v 130.000000 -240.000000 -1.000000
vn 0.000000 0.000000 -1.107149
v 120.000000 -240.000000 -1.000000
vn 0.000000 0.000000 -1.107149
v 110.000000 -235.000000 -1.000000
vn 0.000000 0.000000 -1.107149
v 100.000000 -235.000000 -1.000000
vn 0.000000 0.000000 -1.107149
v 70.000000 -240.000000 -1.000000
vn 0.000000 0.000000 -1.570796
v 60.000000 -240.000000 -1.000000
vn 0.000000 0.000000 -0.785398
v 50.000000 -240.000000 -1.000000
vn 0.000000 0.000000 -0.927295
v 35.000000 -230.000000 -1.000000
vn 0.000000 0.000000 -0.927295
v 5.000000 -230.000000 -1.000000
vn 0.000000 0.000000 -0.785398
v 220.000000 -240.000000 -1.000000
vn 0.000000 0.000000 -0.785398
v 210.000000 -240.000000 -1.000000
vn 0.000000 0.000000 -0.785398
v 230.000000 -240.000000 -1.000000
vn 0.000000 0.000000 -1.570796
v 5.000000 -220.000000 -1.000000
vn 0.000000 0.000000 -0.785398
v 5.000000 -225.000000 -1.000000
vn 0.000000 0.000000 -0.463648
v 20.000000 -240.000000 -1.000000
vn 0.000000 0.000000 -1.107149
v 15.000000 -230.000000 -1.000000
vn 0.000000 0.000000 -0.785398
v 30.000000 -230.000000 -1.000000
vn 0.000000 0.000000 -1.570796
v 40.000000 -230.000000 -1.000000
vn 0.000000 0.000000 -0.785398
v 60.000000 -230.000000 -1.000000
vn 0.000000 0.000000 -1.570796
v 80.000000 -230.000000 -1.000000
vn 0.000000 0.000000 -1.570796
v 90.000000 -230.000000 -1.000000
vn 0.000000 0.000000 -0.463648
v 80.000000 -240.000000 -1.000000
vn 0.000000 0.000000 -1.107149
v 125.000000 -230.000000 -1.000000
vn 0.000000 0.000000 -1.570796
v 160.000000 -230.000000 -1.000000
vn 0.000000 0.000000 -0.785398
v 170.000000 -230.000000 -1.000000
vn 0.000000 0.000000 -1.570796
v 180.000000 -230.000000 -1.000000
vn 0.000000 0.000000 -1.107149
v 175.000000 -230.000000 -1.000000
vn 0.000000 0.000000 -1.107149
v 245.000000 -230.000000 -1.000000
vn 0.000000 0.000000 -1.107149
v 265.000000 -230.000000 -1.000000
vn 0.000000 0.000000 -1.570796
v 270.000000 -230.000000 -1.000000
vn 0.000000 0.000000 -1.570796
v 280.000000 -230.000000 -1.000000
vn 0.000000 0.000000 -1.570796
v 300.000000 -230.000000 -1.000000
vn 0.000000 0.000000 -1.570796
v 340.000000 -230.000000 -1.000000
vn 0.000000 0.000000 -1.570796
v 330.000000 -230.000000 -1.000000
vn 0.000000 0.000000 -1.107149
v 335.000000 -230.000000 -1.000000
vn 0.000000 0.000000 -0.463648
v 350.000000 -240.000000 -1.000000
vn 0.000000 0.000000 -1.570796
v 350.000000 -230.000000 -1.000000
vn 0.000000 0.000000 -1.107149
v 365.000000 -230.000000 -1.000000
vn 0.000000 0.000000 -1.570796
v 360.000000 -230.000000 -1.000000
vn 0.000000 0.000000 -0.785398
v 370.000000 -230.000000 -1.000000
vn 0.000000 0.000000 -1.107149
v 390.000000 -225.000000 -1.000000
vn 0.000000 0.000000 -1.570796
v 390.000000 -230.000000 -1.000000
vn 0.000000 0.000000 -0.463648
v 390.000000 -240.000000 -1.000000
vn 0.000000 0.000000 -0.785398
v 400.000000 -210.000000 -1.000000
vn 0.000000 0.000000 -1.107149
v 5.000000 -180.000000 -1.000000
vn 0.000000 0.000000 -0.463648
v 390.000000 -190.000000 -1.000000
vn 0.000000 0.000000 -1.570796
v 390.000000 -180.000000 -1.000000
vn 0.000000 0.000000 -1.107149
v 395.000000 -180.000000 -1.000000
vn 0.000000 0.000000 -0.785398
v 0.000000 -180.000000 -1.000000
vn 0.000000 0.000000 -1.570796
v 5.000000 -170.000000 -1.000000
vn 0.000000 0.000000 -1.570796
v 390.000000 -160.000000 -1.000000
vn 0.000000 0.000000 -0.785398
v 5.000000 -145.000000 -1.000000
vn 0.000000 0.000000 -0.785398
v 0.000000 -150.000000 -1.000000
vn 0.000000 0.000000 -0.463648
v 390.000000 -150.000000 -1.000000
vn 0.000000 0.000000 -1.107149
v 395.000000 -140.000000 -1.000000
vn 0.000000 0.000000 -1.570796
v 10.000000 -130.000000 -1.000000
vn 0.000000 0.000000 -0.785398
v 395.000000 -125.000000 -1.000000
vn 0.000000 0.000000 -0.785398
v 400.000000 -120.000000 -1.000000
vn 0.000000 0.000000 -0.463648
v 10.000000 -100.000000 -1.000000
vn 0.000000 0.000000 -1.570796
v 5.000000 -120.000000 -1.000000
vn 0.000000 0.000000 -0.785398
v 390.000000 -100.000000 -1.000000
vn 0.000000 0.000000 -0.463648
v 0.000000 -100.000000 -1.000000
vn 0.000000 0.000000 -0.785398
v 0.000000 -80.000000 -1.000000
vn 0.000000 0.000000 -1.570796
v 10.000000 -80.000000 -1.000000
vn 0.000000 0.000000 -1.107149
v 5.000000 -80.000000 -1.000000
vn 0.000000 0.000000 -0.785398
v 390.000000 -80.000000 -1.000000
vn 0.000000 0.000000 -0.785398
v 400.000000 -60.000000 -1.000000
vn 0.000000 0.000000 -0.463648
v 10.000000 -60.000000 -1.000000
vn 0.000000 0.000000 -1.570796
v 5.000000 -40.000000 -1.000000
vn 0.000000 0.000000 -0.785398
v 0.000000 -40.000000 -1.000000
vn 0.000000 0.000000 -0.463648
v 10.000000 -30.000000 -1.000000
vn 0.000000 0.000000 -0.785398
v 5.000000 -45.000000 -1.000000
vn 0.000000 0.000000 -1.570796
v 395.000000 -50.000000 -1.000000
vn 0.000000 0.000000 -0.785398
v 395.000000 -45.000000 -1.000000
vn 0.000000 0.000000 -1.570796
v 395.000000 -40.000000 -1.000000
vn 0.000000 0.000000 -1.570796
v 5.000000 -20.000000 -1.000000
vn 0.000000 0.000000 -0.785398
v 0.000000 -30.000000 -1.000000
vn 0.000000 0.000000 -0.785398
v 400.000000 -30.000000 -1.000000
vn 0.000000 0.000000 -1.570796
v 395.000000 -30.000000 -1.000000
vn 0.000000 0.000000 -1.107149
v 395.000000 -20.000000 -1.000000
vn 0.000000 0.000000 -0.785398
v 120.000000 -10.000000 -1.000000
vn 0.000000 0.000000 -0.785398
v 140.000000 -10.000000 -1.000000
vn 0.000000 0.000000 -0.785398
v 170.000000 0.000000 -1.000000
vn 0.000000 0.000000 -0.785398
v 180.000000 0.000000 -1.000000
vn 0.000000 0.000000 -0.785398
v 245.000000 -10.000000 -1.000000
vn 0.000000 0.000000 -0.785398
v 250.000000 -10.000000 -1.000000
vn 0.000000 0.000000 -0.785398
v 270.000000 -10.000000 -1.000000
vn 0.000000 0.000000 -0.463648
v 300.000000 -10.000000 -1.000000
vn 0.000000 0.000000 -1.570796
v 370.000000 -10.000000 -1.000000
vn 0.000000 0.000000 -1.107149
v 370.000000 -5.000000 -1.000000
vn 0.000000 0.000000 -0.785398
v 380.000000 -10.000000 -1.000000
vn 0.000000 0.000000 -0.785398
v 210.000000 0.000000 -1.000000
vn 0.000000 0.000000 -0.785398
v 205.000000 -5.000000 -1.000000
vn 0.000000 0.000000 -1.570796
v 200.000000 -5.000000 -1.000000
vn 0.000000 0.000000 -0.785398
v 215.000000 -5.000000 -1.000000
vn 0.000000 0.000000 -1.570796
v 230.000000 -5.000000 -1.000000
vn 0.000000 0.000000 -1.107149
v 230.000000 -10.000000 -1.000000
vn 0.000000 0.000000 -0.785398
v 310.000000 0.000000 -1.000000
vn 0.000000 0.000000 -0.785398
v 370.000000 0.000000 -1.000000
vn 0.000000 0.000000 -0.785398
v 360.000000 0.000000 -1.000000
vn 0.000000 0.000000 -1.107149
v 0.000000 -210.000000 -1.000000
vn 0.000000 0.000000 -0.463648
v 5.000000 -150.000000 -1.000000
vn 0.000000 0.000000 -1.570796
v 5.000000 -160.000000 -1.000000
vn 0.000000 0.000000 -1.570796
v 5.000000 -130.000000 -1.000000
vn 0.000000 0.000000 -0.927295
v 5.000000 -50.000000 -1.000000
vn 0.000000 0.000000 -1.107149
v 20.000000 0.000000 -1.000000
vn 0.000000 0.000000 -1.107149
v 20.000000 -10.000000 -1.000000
vn 0.000000 0.000000 -1.107149
v 50.000000 0.000000 -1.000000
vn 0.000000 0.000000 -1.107149
v 90.000000 0.000000 -1.000000
vn 0.000000 0.000000 -0.927295
v 110.000000 -5.000000 -1.000000
vn 0.000000 0.000000 -1.107149
v 120.000000 0.000000 -1.000000
vn 0.000000 0.000000 -1.107149
v 390.000000 -10.000000 -1.000000
vn 0.000000 0.000000 -1.249046
v 395.000000 -170.000000 -1.000000
vn 0.000000 0.000000 -0.927295
v 395.000000 -200.000000 -1.000000
vn 0.000000 0.000000 -0.927295
v 395.000000 -210.000000 -1.000000
vn 0.000000 0.000000 -1.107149
v 390.000000 -220.000000 -1.000000
vn 0.000000 0.000000 -0.463648
v 220.000000 -235.000000 -1.000000
vn 0.000000 0.000000 -0.463648
v 200.000000 -235.000000 -1.000000
vn 0.000000 0.000000 -1.570796
v 210.000000 -235.000000 -1.000000
vn 0.000000 0.000000 -1.107149
v 180.000000 -240.000000 -1.000000
# 4344 vertices, 0 vertices normals

f 2086//2086 1//1 4180//4180
f 1//1 2//2 3//3
f 2//2 22//22 4325//4325
f 22//22 2084//2084 21//21
f 2084//2084 2157//2157 4182//4182
f 2157//2157 4//4 4273//4273
f 4//4 20//20 19//19
f 20//20 2082//2082 18//18
f 2082//2082 17//17 4277//4277
f 17//17 5//5 16//16
f 5//5 2081//2081 6//6
f 2081//2081 2080//2080 4184//4184
f 2080//2080 7//7 15//15
f 7//7 2222//2222 4286//4286
f 2222//2222 2079//2079 4186//4186
f 2079//2079 2078//2078 4287//4287
f 2078//2078 8//8 4189//4189
f 8//8 9//9 14//14
f 9//9 2076//2076 13//13
f 2076//2076 2075//2075 4294//4294
f 2075//2075 10//10 4301//4301
f 10//10 12//12 4191//4191
f 12//12 2074//2074 11//11
f 2074//2074 2105//2105 23//23
f 23//23 11//11 2074//2074
f 11//11 4191//4191 12//12
f 4191//4191 4301//4301 10//10
f 4301//4301 4294//4294 2075//2075
f 4294//4294 13//13 2076//2076
f 13//13 14//14 9//9
f 14//14 4189//4189 8//8
f 4189//4189 4287//4287 2078//2078
f 4287//4287 4186//4186 2079//2079
f 4186//4186 4286//4286 2222//2222
f 4286//4286 15//15 7//7
f 15//15 4184//4184 2080//2080
f 4184//4184 6//6 2081//2081
f 6//6 16//16 5//5
f 16//16 4277//4277 17//17
f 4277//4277 18//18 2082//2082
f 18//18 19//19 20//20
f 19//19 4273//4273 4//4
f 4273//4273 4182//4182 2157//2157
f 4182//4182 21//21 2084//2084
f 21//21 4325//4325 22//22
f 4325//4325 3//3 2//2
f 3//3 4180//4180 1//1
f 4180//4180 117//117 2086//2086
f 2105//2105 2104//2104 23//23
f 2104//2104 69//69 4192//4192
f 69//69 24//24 4193//4193
f 24//24 26//26 25//25
f 26//26 27//27 4332//4332
f 27//27 2103//2103 4332//4332
f 2103//2103 28//28 68//68
f 28//28 2101//2101 29//29
f 2101//2101 30//30 4333//4333
f 30//30 31//31 67//67
f 31//31 2100//2100 32//32
f 2100//2100 2228//2228 32//32
f 2228//2228 2099//2099 33//33
f 2099//2099 2177//2177 34//34
f 2177//2177 2098//2098 66//66
f 2098//2098 2180//2180 65//65
f 2180//2180 35//35 65//65
f 35//35 36//36 4307//4307
f 36//36 37//37 64//64
f 37//37 38//38 63//63
f 38//38 39//39 4316//4316
f 39//39 40//40 41//41
f 40//40 42//42 62//62
f 42//42 43//43 4199//4199
f 43//43 44//44 4200//4200
f 44//44 45//45 61//61
f 45//45 59//59 60//60
f 59//59 46//46 58//58
f 46//46 2094//2094 4203//4203
f 2094//2094 2092//2092 57//57
f 2092//2092 47//47 4322//4322
f 47//47 48//48 56//56
f 48//48 2091//2091 4205//4205
f 2091//2091 55//55 49//49
f 55//55 2226//2226 50//50
f 2226//2226 51//51 4324//4324
f 51//51 2088//2088 4323//4323
f 2088//2088 2087//2087 52//52
f 2087//2087 53//53 54//54
f 53//53 94//94 4207//4207
f 4207//4207 54//54 53//53
f 54//54 52//52 2087//2087
f 52//52 4323//4323 2088//2088
f 4323//4323 4324//4324 51//51
f 4324//4324 50//50 2226//2226
f 50//50 49//49 55//55
f 49//49 4205//4205 2091//2091
f 4205//4205 56//56 48//48
f 56//56 4322//4322 47//47
f 4322//4322 57//57 2092//2092
f 57//57 4203//4203 2094//2094
f 4203//4203 58//58 46//46
f 58//58 60//60 59//59
f 60//60 61//61 45//45
f 61//61 4200//4200 44//44
f 4200//4200 4199//4199 43//43
f 4199//4199 62//62 42//42
f 62//62 41//41 40//40
f 41//41 4316//4316 39//39
f 4316//4316 63//63 38//38
f 63//63 64//64 37//37
f 64//64 4308//4308 36//36
f 4308//4308 4307//4307 36//36
f 4307//4307 65//65 35//35
f 65//65 66//66 2098//2098
f 66//66 34//34 2177//2177
f 34//34 33//33 2099//2099
f 33//33 4335//4335 2228//2228
f 4335//4335 32//32 2228//2228
f 32//32 67//67 31//31
f 67//67 4333//4333 30//30
f 4333//4333 4195//4195 2101//2101
f 4195//4195 29//29 2101//2101
f 29//29 68//68 28//28
f 68//68 4332//4332 2103//2103
f 4332//4332 25//25 26//26
f 25//25 4193//4193 24//24
f 4193//4193 4330//4330 69//69
f 4330//4330 4192//4192 69//69
f 4192//4192 23//23 2104//2104
f 94//94 93//93 70//70
f 93//93 2118//2118 92//92
f 2118//2118 2217//2217 92//92
f 2217//2217 71//71 72//72
f 71//71 73//73 91//91
f 73//73 2235//2235 91//91
f 2235//2235 2116//2116 74//74
f 2116//2116 2115//2115 4208//4208
f 2115//2115 2114//2114 4208//4208
f 2114//2114 2113//2113 90//90
f 2113//2113 75//75 76//76
f 75//75 2112//2112 76//76
f 2112//2112 78//78 77//77
f 78//78 79//79 89//89
f 79//79 2111//2111 4211//4211
f 2111//2111 88//88 80//80
f 88//88 2110//2110 87//87
f 2110//2110 85//85 86//86
f 85//85 2109//2109 4212//4212
f 2109//2109 2214//2214 84//84
f 2214//2214 2108//2108 4268//4268
f 2108//2108 81//81 4213//4213
f 81//81 2107//2107 82//82
f 2107//2107 95//95 83//83
f 83//83 82//82 2107//2107
f 82//82 4213//4213 81//81
f 4213//4213 4268//4268 2108//2108
f 4268//4268 84//84 2214//2214
f 84//84 4212//4212 2109//2109
f 4212//4212 86//86 85//85
f 86//86 87//87 2110//2110
f 87//87 80//80 88//88
f 80//80 4211//4211 2111//2111
f 4211//4211 89//89 79//79
f 89//89 77//77 78//78
f 77//77 4282//4282 2112//2112
f 4282//4282 76//76 2112//2112
f 76//76 90//90 2113//2113
f 90//90 4209//4209 2114//2114
f 4209//4209 4208//4208 2114//2114
f 4208//4208 74//74 2116//2116
f 74//74 4291//4291 2235//2235
f 4291//4291 91//91 2235//2235
f 91//91 72//72 71//71
f 72//72 4302//4302 2217//2217
f 4302//4302 92//92 2217//2217
f 92//92 70//70 93//93
f 70//70 4207//4207 94//94
f 95//95 96//96 83//83
f 96//96 97//97 4267//4267
f 97//97 98//98 139//139
f 98//98 99//99 4215//4215
f 99//99 2207//2207 4260//4260
f 2207//2207 138//138 4260//4260
f 138//138 2205//2205 137//137
f 2205//2205 100//100 101//101
f 100//100 2201//2201 4217//4217
f 2201//2201 2132//2132 4218//4218
f 2132//2132 102//102 135//135
f 102//102 2131//2131 135//135
f 2131//2131 2195//2195 103//103
f 2195//2195 104//104 105//105
f 104//104 107//107 106//106
f 107//107 2128//2128 108//108
f 2128//2128 2189//2189 108//108
f 2189//2189 2239//2239 4236//4236
f 2239//2239 134//134 4235//4235
f 134//134 133//133 132//132
f 133//133 130//130 131//131
f 130//130 129//129 4344//4344
f 129//129 128//128 109//109
f 128//128 127//127 110//110
f 127//127 125//125 126//126
f 125//125 2174//2174 4224//4224
f 2174//2174 111//111 4225//4225
f 111//111 2238//2238 4226//4226
f 2238//2238 112//112 113//113
f 112//112 2170//2170 114//114
f 2170//2170 115//115 124//124
f 115//115 2125//2125 4246//4246
f 2125//2125 123//123 4229//4229
f 123//123 2162//2162 4230//4230
f 2162//2162 122//122 4231//4231
f 122//122 2123//2123 121//121
f 2123//2123 2160//2160 120//120
f 2160//2160 119//119 4239//4239
f 119//119 116//116 118//118
f 116//116 2086//2086 117//117
f 117//117 118//118 116//116
f 118//118 4239//4239 119//119
f 4239//4239 120//120 2160//2160
f 120//120 121//121 2123//2123
f 121//121 4231//4231 122//122
f 4231//4231 4230//4230 2162//2162
f 4230//4230 4229//4229 123//123
f 4229//4229 4246//4246 2125//2125
f 4246//4246 124//124 115//115
f 124//124 114//114 2170//2170
f 114//114 113//113 112//112
f 113//113 4226//4226 2238//2238
f 4226//4226 4225//4225 111//111
f 4225//4225 4224//4224 2174//2174
f 4224//4224 126//126 125//125
f 126//126 110//110 127//127
f 110//110 109//109 128//128
f 109//109 4344//4344 129//129
f 4344//4344 131//131 130//130
f 131//131 132//132 133//133
f 132//132 4235//4235 134//134
f 4235//4235 4234//4234 2239//2239
f 4234//4234 4236//4236 2239//2239
f 4236//4236 108//108 2189//2189
f 108//108 106//106 107//107
f 106//106 105//105 104//104
f 105//105 103//103 2195//2195
f 103//103 4220//4220 2131//2131
f 4220//4220 135//135 2131//2131
f 135//135 4218//4218 2132//2132
f 4218//4218 4217//4217 2201//2201
f 4217//4217 136//136 100//100
f 136//136 101//101 100//100
f 101//101 137//137 2205//2205
f 137//137 4260//4260 138//138
f 4260//4260 4215//4215 99//99
f 4215//4215 139//139 98//98
f 139//139 4214//4214 97//97
f 4214//4214 4267//4267 97//97
f 4267//4267 83//83 96//96
f 2137//2137 2085//2085 140//140
f 2137//2137 140//140 161//161
f 161//161 140//140 2120//2120
f 161//161 2120//2120 141//141
f 145//145 142//142 2138//2138
f 145//145 2138//2138 143//143
f 143//143 2138//2138 2223//2223
f 143//143 2223//2223 169//169
f 2141//2141 2140//2140 2083//2083
f 2141//2141 2083//2083 144//144
f 144//144 2083//2083 142//142
f 144//144 142//142 145//145
f 146//146 2145//2145 147//147
f 146//146 147//147 179//179
f 179//179 147//147 2143//2143
f 179//179 2143//2143 2142//2142
f 148//148 2149//2149 2144//2144
f 148//148 2144//2144 149//149
f 149//149 2144//2144 2145//2145
f 149//149 2145//2145 146//146
f 189//189 150//150 2147//2147
f 189//189 2147//2147 151//151
f 151//151 2147//2147 152//152
f 151//151 152//152 2148//2148
f 153//153 2221//2221 154//154
f 153//153 154//154 155//155
f 155//155 154//154 2151//2151
f 155//155 2151//2151 2150//2150
f 156//156 2219//2219 157//157
f 156//156 157//157 199//199
f 199//199 157//157 2153//2153
f 199//199 2153//2153 200//200
f 206//206 2154//2154 2155//2155
f 206//206 2155//2155 203//203
f 203//203 2155//2155 2218//2218
f 203//203 2218//2218 2152//2152
f 158//158 162//162 159//159
f 158//158 159//159 160//160
f 162//162 2137//2137 161//161
f 162//162 161//161 159//159
f 159//159 161//161 141//141
f 159//159 141//141 2121//2121
f 160//160 159//159 2121//2121
f 160//160 2121//2121 2122//2122
f 162//162 158//158 208//208
f 2156//2156 2137//2137 162//162
f 208//208 2156//2156 162//162
f 167//167 163//163 2156//2156
f 208//208 210//210 167//167
f 2156//2156 208//208 167//167
f 164//164 170//170 165//165
f 164//164 165//165 168//168
f 170//170 2139//2139 166//166
f 170//170 166//166 165//165
f 165//165 166//166 163//163
f 165//165 163//163 167//167
f 168//168 165//165 167//167
f 168//168 167//167 210//210
f 170//170 164//164 172//172
f 169//169 2139//2139 170//170
f 172//172 169//169 170//170
f 171//171 145//145 143//143
f 143//143 169//169 172//172
f 172//172 213//213 171//171
f 171//171 143//143 172//172
f 216//216 173//173 175//175
f 216//216 175//175 174//174
f 173//173 2141//2141 144//144
f 173//173 144//144 175//175
f 175//175 144//144 145//145
f 175//175 145//145 171//171
f 174//174 175//175 171//171
f 174//174 171//171 213//213
f 176//176 2142//2142 2141//2141
f 176//176 2141//2141 173//173
f 173//173 216//216 181//181
f 173//173 181//181 176//176
f 177//177 178//178 180//180
f 177//177 180//180 217//217
f 178//178 146//146 179//179
f 178//178 179//179 180//180
f 180//180 179//179 2142//2142
f 180//180 2142//2142 176//176
f 217//217 180//180 176//176
f 217//217 176//176 181//181
f 220//220 182//182 183//183
f 220//220 183//183 184//184
f 182//182 148//148 149//149
f 182//182 149//149 183//183
f 183//183 149//149 146//146
f 183//183 146//146 178//178
f 184//184 183//183 178//178
f 184//184 178//178 177//177
f 185//185 2148//2148 148//148
f 185//185 148//148 182//182
f 182//182 220//220 186//186
f 182//182 186//186 185//185
f 221//221 191//191 187//187
f 221//221 187//187 188//188
f 191//191 189//189 151//151
f 191//191 151//151 187//187
f 187//187 151//151 2148//2148
f 187//187 2148//2148 185//185
f 188//188 187//187 185//185
f 188//188 185//185 186//186
f 190//190 2146//2146 189//189
f 190//190 189//189 191//191
f 191//191 221//221 192//192
f 191//191 192//192 190//190
f 223//223 195//195 193//193
f 223//223 193//193 194//194
f 195//195 2150//2150 2158//2158
f 195//195 2158//2158 193//193
f 193//193 2158//2158 2146//2146
f 193//193 2146//2146 190//190
f 194//194 193//193 190//190
f 194//194 190//190 192//192
f 155//155 2150//2150 195//195
f 195//195 223//223 224//224
f 224//224 153//153 155//155
f 155//155 195//195 224//224
f 227//227 2077//2077 153//153
f 227//227 153//153 224//224
f 196//196 2220//2220 2077//2077
f 196//196 2077//2077 227//227
f 197//197 200//200 2220//2220
f 196//196 231//231 197//197
f 2220//2220 196//196 197//197
f 229//229 201//201 198//198
f 229//229 198//198 230//230
f 201//201 156//156 199//199
f 201//201 199//199 198//198
f 198//198 199//199 200//200
f 198//198 200//200 197//197
f 230//230 198//198 197//197
f 230//230 197//197 231//231
f 205//205 2152//2152 156//156
f 205//205 156//156 201//201
f 201//201 229//229 234//234
f 201//201 234//234 205//205
f 235//235 202//202 204//204
f 235//235 204//204 236//236
f 202//202 206//206 203//203
f 202//202 203//203 204//204
f 204//204 203//203 2152//2152
f 204//204 2152//2152 205//205
f 236//236 204//204 205//205
f 236//236 205//205 234//234
f 202//202 235//235 2231//2231
f 2106//2106 206//206 202//202
f 2231//2231 2106//2106 202//202
f 241//241 207//207 158//158
f 241//241 158//158 160//160
f 160//160 2122//2122 242//242
f 160//160 242//242 241//241
f 211//211 208//208 158//158
f 211//211 158//158 207//207
f 209//209 210//210 208//208
f 209//209 208//208 211//211
f 250//250 249//249 164//164
f 250//250 164//164 168//168
f 168//168 210//210 209//209
f 168//168 209//209 250//250
f 212//212 172//172 164//164
f 212//212 164//164 249//249
f 214//214 213//213 172//172
f 214//214 172//172 212//212
f 215//215 260//260 216//216
f 215//215 216//216 174//174
f 174//174 213//213 214//214
f 174//174 214//214 215//215
f 259//259 218//218 181//181
f 216//216 260//260 259//259
f 181//181 216//216 259//259
f 217//217 181//181 218//218
f 261//261 177//177 217//217
f 218//218 261//261 217//217
f 184//184 177//177 261//261
f 219//219 220//220 184//184
f 261//261 219//219 184//184
f 222//222 186//186 220//220
f 222//222 220//220 219//219
f 266//266 274//274 221//221
f 266//266 221//221 188//188
f 188//188 186//186 222//222
f 188//188 222//222 266//266
f 272//272 271//271 192//192
f 221//221 274//274 272//272
f 192//192 221//221 272//272
f 194//194 192//192 271//271
f 279//279 223//223 194//194
f 271//271 279//279 194//194
f 278//278 225//225 224//224
f 223//223 279//279 278//278
f 224//224 223//223 278//278
f 281//281 227//227 224//224
f 281//281 224//224 225//225
f 226//226 196//196 227//227
f 226//226 227//227 281//281
f 285//285 232//232 231//231
f 196//196 226//226 285//285
f 231//231 196//196 285//285
f 233//233 228//228 229//229
f 233//233 229//229 230//230
f 230//230 231//231 232//232
f 230//230 232//232 233//233
f 290//290 293//293 234//234
f 229//229 228//228 290//290
f 234//234 229//229 290//290
f 237//237 238//238 235//235
f 237//237 235//235 236//236
f 236//236 234//234 293//293
f 236//236 293//293 237//237
f 239//239 2159//2159 2231//2231
f 235//235 238//238 239//239
f 2231//2231 235//235 239//239
f 240//240 245//245 243//243
f 240//240 243//243 303//303
f 245//245 207//207 241//241
f 245//245 241//241 243//243
f 243//243 241//241 242//242
f 243//243 242//242 244//244
f 303//303 243//243 244//244
f 303//303 244//244 2124//2124
f 245//245 240//240 305//305
f 211//211 207//207 245//245
f 305//305 211//211 245//245
f 246//246 209//209 211//211
f 305//305 306//306 246//246
f 211//211 305//305 246//246
f 252//252 251//251 247//247
f 252//252 247//247 248//248
f 251//251 249//249 250//250
f 251//251 250//250 247//247
f 247//247 250//250 209//209
f 247//247 209//209 246//246
f 248//248 247//247 246//246
f 248//248 246//246 306//306
f 251//251 252//252 253//253
f 212//212 249//249 251//251
f 253//253 212//212 251//251
f 255//255 214//214 212//212
f 253//253 309//309 255//255
f 212//212 253//253 255//255
f 311//311 254//254 256//256
f 311//311 256//256 312//312
f 254//254 260//260 215//215
f 254//254 215//215 256//256
f 256//256 215//215 214//214
f 256//256 214//214 255//255
f 312//312 256//256 255//255
f 312//312 255//255 309//309
f 313//313 258//258 257//257
f 313//313 257//257 314//314
f 258//258 218//218 259//259
f 258//258 259//259 257//257
f 257//257 259//259 260//260
f 257//257 260//260 254//254
f 314//314 257//257 254//254
f 314//314 254//254 311//311
f 258//258 313//313 316//316
f 261//261 218//218 258//258
f 316//316 261//261 258//258
f 263//263 219//219 261//261
f 263//263 261//261 316//316
f 268//268 222//222 219//219
f 263//263 262//262 268//268
f 219//219 263//263 268//268
f 265//265 264//264 267//267
f 265//265 267//267 318//318
f 264//264 274//274 266//266
f 264//264 266//266 267//267
f 267//267 266//266 222//222
f 267//267 222//222 268//268
f 318//318 267//267 268//268
f 318//318 268//268 262//262
f 323//323 269//269 273//273
f 323//323 273//273 270//270
f 269//269 271//271 272//272
f 269//269 272//272 273//273
f 273//273 272//272 274//274
f 273//273 274//274 264//264
f 270//270 273//273 264//264
f 270//270 264//264 265//265
f 275//275 269//269 276//276
f 269//269 323//323 276//276
f 276//276 325//325 275//275
f 275//275 279//279 271//271
f 275//275 271//271 269//269
f 327//327 280//280 277//277
f 327//327 277//277 328//328
f 280//280 225//225 278//278
f 280//280 278//278 277//277
f 277//277 278//278 279//279
f 277//277 279//279 275//275
f 328//328 277//277 275//275
f 328//328 275//275 325//325
f 280//280 327//327 330//330
f 281//281 225//225 280//280
f 330//330 281//281 280//280
f 286//286 226//226 281//281
f 330//330 329//329 286//286
f 281//281 330//330 286//286
f 288//288 282//282 283//283
f 288//288 283//283 284//284
f 282//282 232//232 285//285
f 282//282 285//285 283//283
f 283//283 285//285 226//226
f 283//283 226//226 286//286
f 284//284 283//283 286//286
f 284//284 286//286 329//329
f 292//292 291//291 287//287
f 292//292 287//287 332//332
f 291//291 228//228 233//233
f 291//291 233//233 287//287
f 287//287 233//233 232//232
f 287//287 232//232 282//282
f 332//332 287//287 282//282
f 332//332 282//282 288//288
f 334//334 294//294 289//289
f 334//334 289//289 335//335
f 294//294 293//293 290//290
f 294//294 290//290 289//289
f 289//289 290//290 228//228
f 289//289 228//228 291//291
f 335//335 289//289 291//291
f 335//335 291//291 292//292
f 340//340 298//298 295//295
f 340//340 295//295 339//339
f 298//298 238//238 237//237
f 298//298 237//237 295//295
f 295//295 237//237 293//293
f 295//295 293//293 294//294
f 339//339 295//295 294//294
f 339//339 294//294 334//334
f 341//341 301//301 296//296
f 341//341 296//296 297//297
f 301//301 2159//2159 239//239
f 301//301 239//239 296//296
f 296//296 239//239 238//238
f 296//296 238//238 298//298
f 297//297 296//296 298//298
f 297//297 298//298 340//340
f 300//300 299//299 2159//2159
f 300//300 2159//2159 301//301
f 302//302 300//300 301//301
f 302//302 301//301 341//341
f 303//303 2124//2124 304//304
f 344//344 240//240 303//303
f 304//304 344//344 303//303
f 343//343 305//305 240//240
f 343//343 240//240 344//344
f 307//307 306//306 305//305
f 307//307 305//305 343//343
f 248//248 306//306 307//307
f 346//346 252//252 248//248
f 307//307 346//346 248//248
f 308//308 253//253 252//252
f 308//308 252//252 346//346
f 310//310 309//309 253//253
f 310//310 253//253 308//308
f 312//312 309//309 310//310
f 350//350 311//311 312//312
f 310//310 350//350 312//312
f 314//314 311//311 350//350
f 315//315 313//313 314//314
f 350//350 315//315 314//314
f 317//317 316//316 313//313
f 317//317 313//313 315//315
f 353//353 263//263 316//316
f 353//353 316//316 317//317
f 358//358 262//262 263//263
f 358//358 263//263 353//353
f 357//357 356//356 265//265
f 357//357 265//265 318//318
f 318//318 262//262 358//358
f 318//318 358//358 357//357
f 320//320 323//323 270//270
f 270//270 265//265 356//356
f 356//356 319//319 320//320
f 320//320 270//270 356//356
f 321//321 326//326 322//322
f 321//321 322//322 324//324
f 326//326 325//325 276//276
f 326//326 276//276 322//322
f 322//322 276//276 323//323
f 322//322 323//323 320//320
f 324//324 322//322 320//320
f 324//324 320//320 319//319
f 328//328 325//325 326//326
f 326//326 321//321 364//364
f 364//364 327//327 328//328
f 328//328 326//326 364//364
f 365//365 330//330 327//327
f 365//365 327//327 364//364
f 331//331 329//329 330//330
f 331//331 330//330 365//365
f 284//284 329//329 331//331
f 368//368 288//288 284//284
f 331//331 368//368 284//284
f 332//332 288//288 368//368
f 366//366 292//292 332//332
f 368//368 366//366 332//332
f 333//333 334//334 335//335
f 335//335 292//292 366//366
f 366//366 369//369 333//333
f 333//333 335//335 366//366
f 336//336 338//338 337//337
f 336//336 337//337 372//372
f 338//338 340//340 339//339
f 338//338 339//339 337//337
f 337//337 339//339 334//334
f 337//337 334//334 333//333
f 372//372 337//337 333//333
f 372//372 333//333 369//369
f 297//297 340//340 338//338
f 338//338 336//336 2230//2230
f 2230//2230 341//341 297//297
f 297//297 338//338 2230//2230
f 342//342 344//344 304//304
f 342//342 304//304 375//375
f 345//345 343//343 344//344
f 345//345 344//344 342//342
f 348//348 307//307 343//343
f 348//348 343//343 345//345
f 347//347 346//346 307//307
f 347//347 307//307 348//348
f 376//376 308//308 346//346
f 376//376 346//346 347//347
f 382//382 310//310 308//308
f 382//382 308//308 376//376
f 349//349 384//384 350//350
f 310//310 382//382 349//349
f 350//350 310//310 349//349
f 387//387 315//315 350//350
f 387//387 350//350 384//384
f 352//352 317//317 315//315
f 352//352 315//315 387//387
f 389//389 351//351 353//353
f 317//317 352//352 389//389
f 353//353 317//317 389//389
f 359//359 358//358 353//353
f 351//351 360//360 359//359
f 353//353 351//351 359//359
f 395//395 354//354 355//355
f 395//395 355//355 396//396
f 354//354 356//356 357//357
f 354//354 357//357 355//355
f 355//355 357//357 358//358
f 355//355 358//358 359//359
f 396//396 355//355 359//359
f 396//396 359//359 360//360
f 354//354 395//395 361//361
f 319//319 356//356 354//354
f 361//361 319//319 354//354
f 362//362 399//399 321//321
f 362//362 321//321 324//324
f 324//324 319//319 361//361
f 324//324 361//361 362//362
f 405//405 363//363 364//364
f 321//321 399//399 405//405
f 364//364 321//321 405//405
f 408//408 365//365 364//364
f 408//408 364//364 363//363
f 414//414 331//331 365//365
f 414//414 365//365 408//408
f 411//411 418//418 368//368
f 331//331 414//414 411//411
f 368//368 331//331 411//411
f 367//367 370//370 366//366
f 368//368 418//418 367//367
f 366//366 368//368 367//367
f 421//421 369//369 366//366
f 421//421 366//366 370//370
f 371//371 373//373 336//336
f 371//371 336//336 372//372
f 372//372 369//369 421//421
f 372//372 421//421 371//371
f 423//423 2230//2230 336//336
f 423//423 336//336 373//373
f 427//427 374//374 342//342
f 375//375 2161//2161 427//427
f 342//342 375//375 427//427
f 429//429 345//345 342//342
f 429//429 342//342 374//374
f 432//432 348//348 345//345
f 432//432 345//345 429//429
f 431//431 378//378 347//347
f 348//348 432//432 431//431
f 347//347 348//348 431//431
f 377//377 376//376 347//347
f 377//377 347//347 378//378
f 383//383 382//382 376//376
f 377//377 436//436 383//383
f 376//376 377//377 383//383
f 379//379 385//385 381//381
f 379//379 381//381 380//380
f 385//385 384//384 349//349
f 385//385 349//349 381//381
f 381//381 349//349 382//382
f 381//381 382//382 383//383
f 380//380 381//381 383//383
f 380//380 383//383 436//436
f 385//385 379//379 386//386
f 387//387 384//384 385//385
f 386//386 387//387 385//385
f 392//392 352//352 387//387
f 386//386 393//393 392//392
f 387//387 386//386 392//392
f 445//445 388//388 391//391
f 445//445 391//391 390//390
f 388//388 351//351 389//389
f 388//388 389//389 391//391
f 391//391 389//389 352//352
f 391//391 352//352 392//392
f 390//390 391//391 392//392
f 390//390 392//392 393//393
f 388//388 445//445 394//394
f 360//360 351//351 388//388
f 394//394 360//360 388//388
f 448//448 397//397 395//395
f 448//448 395//395 396//396
f 396//396 360//360 394//394
f 396//396 394//394 448//448
f 402//402 361//361 395//395
f 397//397 454//454 402//402
f 395//395 397//397 402//402
f 398//398 406//406 400//400
f 398//398 400//400 401//401
f 406//406 399//399 362//362
f 406//406 362//362 400//400
f 400//400 362//362 361//361
f 400//400 361//361 402//402
f 401//401 400//400 402//402
f 401//401 402//402 454//454
f 462//462 403//403 404//404
f 462//462 404//404 459//459
f 403//403 363//363 405//405
f 403//403 405//405 404//404
f 404//404 405//405 399//399
f 404//404 399//399 406//406
f 459//459 404//404 406//406
f 459//459 406//406 398//398
f 403//403 462//462 467//467
f 408//408 363//363 403//403
f 467//467 408//408 403//403
f 407//407 471//471 415//415
f 415//415 414//414 408//408
f 408//408 467//467 407//407
f 407//407 415//415 408//408
f 409//409 412//412 413//413
f 409//409 413//413 410//410
f 412//412 418//418 411//411
f 412//412 411//411 413//413
f 413//413 411//411 414//414
f 413//413 414//414 415//415
f 410//410 413//413 415//415
f 410//410 415//415 471//471
f 416//416 417//417 419//419
f 416//416 419//419 473//473
f 417//417 370//370 367//367
f 417//417 367//367 419//419
f 419//419 367//367 418//418
f 419//419 418//418 412//412
f 473//473 419//419 412//412
f 473//473 412//412 409//409
f 420//420 421//421 370//370
f 420//420 370//370 417//417
f 417//417 416//416 479//479
f 417//417 479//479 420//420
f 481//481 424//424 422//422
f 481//481 422//422 478//478
f 424//424 373//373 371//371
f 424//424 371//371 422//422
f 422//422 371//371 421//421
f 422//422 421//421 420//420
f 478//478 422//422 420//420
f 478//478 420//420 479//479
f 424//424 481//481 2102//2102
f 423//423 373//373 424//424
f 2102//2102 423//423 424//424
f 485//485 426//426 428//428
f 485//485 428//428 425//425
f 426//426 374//374 427//427
f 426//426 427//427 428//428
f 428//428 427//427 2161//2161
f 428//428 2161//2161 2126//2126
f 425//425 428//428 2126//2126
f 425//425 2126//2126 2163//2163
f 426//426 485//485 491//491
f 429//429 374//374 426//426
f 491//491 429//429 426//426
f 433//433 432//432 429//429
f 491//491 496//496 433//433
f 429//429 491//491 433//433
f 495//495 435//435 430//430
f 495//495 430//430 434//434
f 435//435 378//378 431//431
f 435//435 431//431 430//430
f 430//430 431//431 432//432
f 430//430 432//432 433//433
f 434//434 430//430 433//433
f 434//434 433//433 496//496
f 435//435 495//495 437//437
f 377//377 378//378 435//435
f 437//437 377//377 435//435
f 440//440 436//436 377//377
f 437//437 441//441 440//440
f 377//377 437//437 440//440
f 503//503 438//438 439//439
f 503//503 439//439 502//502
f 438//438 379//379 380//380
f 438//438 380//380 439//439
f 439//439 380//380 436//436
f 439//439 436//436 440//440
f 502//502 439//439 440//440
f 502//502 440//440 441//441
f 438//438 503//503 504//504
f 386//386 379//379 438//438
f 504//504 386//386 438//438
f 442//442 393//393 386//386
f 504//504 507//507 442//442
f 386//386 504//504 442//442
f 447//447 446//446 443//443
f 447//447 443//443 444//444
f 446//446 445//445 390//390
f 446//446 390//390 443//443
f 443//443 390//390 393//393
f 443//443 393//393 442//442
f 444//444 443//443 442//442
f 444//444 442//442 507//507
f 450//450 394//394 445//445
f 450//450 445//445 446//446
f 446//446 447//447 510//510
f 446//446 510//510 450//450
f 512//512 451//451 449//449
f 512//512 449//449 511//511
f 451//451 397//397 448//448
f 451//451 448//448 449//449
f 449//449 448//448 394//394
f 449//449 394//394 450//450
f 511//511 449//449 450//450
f 511//511 450//450 510//510
f 455//455 454//454 397//397
f 455//455 397//397 451//451
f 451//451 512//512 457//457
f 451//451 457//457 455//455
f 452//452 461//461 453//453
f 452//452 453//453 456//456
f 461//461 398//398 401//401
f 461//461 401//401 453//453
f 453//453 401//401 454//454
f 453//453 454//454 455//455
f 456//456 453//453 455//455
f 456//456 455//455 457//457
f 458//458 464//464 460//460
f 458//458 460//460 515//515
f 464//464 462//462 459//459
f 464//464 459//459 460//460
f 460//460 459//459 398//398
f 460//460 398//398 461//461
f 515//515 460//460 461//461
f 515//515 461//461 452//452
f 463//463 467//467 462//462
f 463//463 462//462 464//464
f 464//464 458//458 465//465
f 464//464 465//465 463//463
f 523//523 466//466 468//468
f 523//523 468//468 469//469
f 466//466 471//471 407//407
f 466//466 407//407 468//468
f 468//468 407//407 467//467
f 468//468 467//467 463//463
f 469//469 468//468 463//463
f 469//469 463//463 465//465
f 466//466 470//470 410//410
f 470//470 409//409 410//410
f 410//410 471//471 466//466
f 466//466 523//523 525//525
f 466//466 525//525 470//470
f 527//527 474//474 472//472
f 527//527 472//472 524//524
f 474//474 416//416 473//473
f 474//474 473//473 472//472
f 472//472 473//473 409//409
f 472//472 409//409 470//470
f 524//524 472//472 470//470
f 524//524 470//470 525//525
f 476//476 479//479 416//416
f 476//476 416//416 474//474
f 474//474 527//527 475//475
f 474//474 475//475 476//476
f 480//480 482//482 477//477
f 480//480 477//477 529//529
f 482//482 481//481 478//478
f 482//482 478//478 477//477
f 477//477 478//478 479//479
f 477//477 479//479 476//476
f 529//529 477//477 476//476
f 529//529 476//476 475//475
f 482//482 480//480 483//483
f 2102//2102 481//481 482//482
f 483//483 2102//2102 482//482
f 484//484 489//489 486//486
f 484//484 486//486 488//488
f 489//489 485//485 425//425
f 489//489 425//425 486//486
f 486//486 425//425 2163//2163
f 486//486 2163//2163 487//487
f 488//488 486//486 487//487
f 488//488 487//487 534//534
f 489//489 484//484 540//540
f 491//491 485//485 489//489
f 540//540 491//491 489//489
f 492//492 490//490 493//493
f 493//493 496//496 491//491
f 491//491 540//540 492//492
f 492//492 493//493 491//491
f 497//497 498//498 494//494
f 497//497 494//494 543//543
f 498//498 495//495 434//434
f 498//498 434//434 494//494
f 494//494 434//434 496//496
f 494//494 496//496 493//493
f 543//543 494//494 493//493
f 543//543 493//493 490//490
f 498//498 497//497 499//499
f 437//437 495//495 498//498
f 499//499 437//437 498//498
f 500//500 441//441 437//437
f 499//499 547//547 500//500
f 437//437 499//499 500//500
f 545//545 505//505 501//501
f 545//545 501//501 546//546
f 505//505 503//503 502//502
f 505//505 502//502 501//501
f 501//501 502//502 441//441
f 501//501 441//441 500//500
f 546//546 501//501 500//500
f 546//546 500//500 547//547
f 505//505 545//545 550//550
f 504//504 503//503 505//505
f 550//550 504//504 505//505
f 509//509 507//507 504//504
f 550//550 551//551 509//509
f 504//504 550//550 509//509
f 553//553 506//506 508//508
f 553//553 508//508 554//554
f 506//506 447//447 444//444
f 506//506 444//444 508//508
f 508//508 444//444 507//507
f 508//508 507//507 509//509
f 554//554 508//508 509//509
f 554//554 509//509 551//551
f 506//506 553//553 556//556
f 510//510 447//447 506//506
f 556//556 510//510 506//506
f 511//511 510//510 556//556
f 559//559 512//512 511//511
f 556//556 559//559 511//511
f 558//558 457//457 512//512
f 558//558 512//512 559//559
f 513//513 452//452 456//456
f 456//456 457//457 558//558
f 558//558 514//514 513//513
f 513//513 456//456 558//558
f 563//563 516//516 517//517
f 563//563 517//517 560//560
f 516//516 458//458 515//515
f 516//516 515//515 517//517
f 517//517 515//515 452//452
f 517//517 452//452 513//513
f 560//560 517//517 513//513
f 560//560 513//513 514//514
f 518//518 465//465 458//458
f 518//518 458//458 516//516
f 516//516 563//563 522//522
f 516//516 522//522 518//518
f 519//519 520//520 521//521
f 519//519 521//521 565//565
f 520//520 523//523 469//469
f 520//520 469//469 521//521
f 521//521 469//469 465//465
f 521//521 465//465 518//518
f 565//565 521//521 518//518
f 565//565 518//518 522//522
f 520//520 519//519 568//568
f 525//525 523//523 520//520
f 568//568 525//525 520//520
f 524//524 525//525 568//568
f 570//570 527//527 524//524
f 568//568 570//570 524//524
f 526//526 475//475 527//527
f 570//570 531//531 526//526
f 527//527 570//570 526//526
f 528//528 532//532 530//530
f 528//528 530//530 573//573
f 532//532 480//480 529//529
f 532//532 529//529 530//530
f 530//530 529//529 475//475
f 530//530 475//475 526//526
f 573//573 530//530 526//526
f 573//573 526//526 531//531
f 532//532 528//528 533//533
f 483//483 480//480 532//532
f 533//533 483//483 532//532
f 580//580 583//583 484//484
f 580//580 484//484 488//488
f 488//488 534//534 535//535
f 488//488 535//535 580//580
f 536//536 537//537 541//541
f 541//541 540//540 484//484
f 484//484 583//583 536//536
f 536//536 541//541 484//484
f 538//538 542//542 539//539
f 538//538 539//539 586//586
f 542//542 490//490 492//492
f 542//542 492//492 539//539
f 539//539 492//492 540//540
f 539//539 540//540 541//541
f 586//586 539//539 541//541
f 586//586 541//541 537//537
f 543//543 490//490 542//542
f 542//542 538//538 588//588
f 588//588 497//497 543//543
f 543//543 542//542 588//588
f 591//591 499//499 497//497
f 591//591 497//497 588//588
f 590//590 547//547 499//499
f 590//590 499//499 591//591
f 544//544 548//548 545//545
f 544//544 545//545 546//546
f 546//546 547//547 590//590
f 546//546 590//590 544//544
f 595//595 601//601 550//550
f 545//545 548//548 595//595
f 550//550 545//545 595//595
f 552//552 549//549 551//551
f 550//550 601//601 552//552
f 551//551 550//550 552//552
f 555//555 608//608 553//553
f 555//555 553//553 554//554
f 554//554 551//551 549//549
f 554//554 549//549 555//555
f 607//607 556//556 553//553
f 607//607 553//553 608//608
f 609//609 557//557 559//559
f 556//556 607//607 609//609
f 559//559 556//556 609//609
f 615//615 619//619 558//558
f 559//559 557//557 615//615
f 558//558 559//559 615//615
f 561//561 514//514 558//558
f 561//561 558//558 619//619
f 562//562 622//622 563//563
f 562//562 563//563 560//560
f 560//560 514//514 561//561
f 560//560 561//561 562//562
f 564//564 632//632 522//522
f 563//563 622//622 564//564
f 522//522 563//563 564//564
f 631//631 636//636 519//519
f 631//631 519//519 565//565
f 565//565 522//522 632//632
f 565//565 632//632 631//631
f 566//566 567//567 568//568
f 519//519 636//636 566//566
f 568//568 519//519 566//566
f 638//638 646//646 570//570
f 568//568 567//567 638//638
f 570//570 568//568 638//638
f 569//569 651//651 575//575
f 575//575 531//531 570//570
f 570//570 646//646 569//569
f 569//569 575//575 570//570
f 571//571 576//576 574//574
f 571//571 574//574 572//572
f 576//576 528//528 573//573
f 576//576 573//573 574//574
f 574//574 573//573 531//531
f 574//574 531//531 575//575
f 572//572 574//574 575//575
f 572//572 575//575 651//651
f 576//576 571//571 654//654
f 654//654 2164//2164 533//533
f 533//533 528//528 576//576
f 576//576 654//654 533//533
f 2166//2166 577//577 2168//2168
f 2166//2166 2168//2168 2165//2165
f 577//577 535//535 2169//2169
f 577//577 2169//2169 2168//2168
f 578//578 585//585 579//579
f 578//578 579//579 659//659
f 585//585 583//583 580//580
f 585//585 580//580 579//579
f 579//579 580//580 535//535
f 579//579 535//535 577//577
f 659//659 579//579 577//577
f 659//659 577//577 2166//2166
f 661//661 582//582 581//581
f 661//661 581//581 584//584
f 582//582 537//537 536//536
f 582//582 536//536 581//581
f 581//581 536//536 583//583
f 581//581 583//583 585//585
f 584//584 581//581 585//585
f 584//584 585//585 578//578
f 586//586 537//537 582//582
f 582//582 661//661 662//662
f 662//662 538//538 586//586
f 586//586 582//582 662//662
f 587//587 588//588 538//538
f 587//587 538//538 662//662
f 664//664 591//591 588//588
f 664//664 588//588 587//587
f 589//589 590//590 591//591
f 664//664 594//594 589//589
f 591//591 664//664 589//589
f 666//666 597//597 592//592
f 666//666 592//592 593//593
f 597//597 548//548 544//544
f 597//597 544//544 592//592
f 592//592 544//544 590//590
f 592//592 590//590 589//589
f 593//593 592//592 589//589
f 593//593 589//589 594//594
f 669//669 602//602 596//596
f 669//669 596//596 668//668
f 602//602 601//601 595//595
f 602//602 595//595 596//596
f 596//596 595//595 548//548
f 596//596 548//548 597//597
f 668//668 596//596 597//597
f 668//668 597//597 666//666
f 598//598 599//599 600//600
f 598//598 600//600 670//670
f 599//599 549//549 552//552
f 599//599 552//552 600//600
f 600//600 552//552 601//601
f 600//600 601//601 602//602
f 670//670 600//600 602//602
f 670//670 602//602 669//669
f 603//603 604//604 606//606
f 603//603 606//606 605//605
f 604//604 608//608 555//555
f 604//604 555//555 606//606
f 606//606 555//555 549//549
f 606//606 549//549 599//599
f 605//605 606//606 599//599
f 605//605 599//599 598//598
f 611//611 607//607 608//608
f 611//611 608//608 604//604
f 604//604 603//603 612//612
f 604//604 612//612 611//611
f 675//675 616//616 610//610
f 675//675 610//610 674//674
f 616//616 557//557 609//609
f 616//616 609//609 610//610
f 610//610 609//609 607//607
f 610//610 607//607 611//611
f 674//674 610//610 611//611
f 674//674 611//611 612//612
f 613//613 620//620 614//614
f 613//613 614//614 617//617
f 620//620 619//619 615//615
f 620//620 615//615 614//614
f 614//614 615//615 557//557
f 614//614 557//557 616//616
f 617//617 614//614 616//616
f 617//617 616//616 675//675
f 618//618 561//561 619//619
f 618//618 619//619 620//620
f 620//620 613//613 621//621
f 620//620 621//621 618//618
f 628//628 623//623 624//624
f 628//628 624//624 678//678
f 623//623 622//622 562//562
f 623//623 562//562 624//624
f 624//624 562//562 561//561
f 624//624 561//561 618//618
f 678//678 624//624 618//618
f 678//678 618//618 621//621
f 625//625 633//633 627//627
f 625//625 627//627 626//626
f 633//633 632//632 564//564
f 633//633 564//564 627//627
f 627//627 564//564 622//622
f 627//627 622//622 623//623
f 626//626 627//627 623//623
f 626//626 623//623 628//628
f 637//637 630//630 629//629
f 637//637 629//629 634//634
f 630//630 636//636 631//631
f 630//630 631//631 629//629
f 629//629 631//631 632//632
f 629//629 632//632 633//633
f 634//634 629//629 633//633
f 634//634 633//633 625//625
f 643//643 641//641 635//635
f 643//643 635//635 681//681
f 641//641 567//567 566//566
f 641//641 566//566 635//635
f 635//635 566//566 636//636
f 635//635 636//636 630//630
f 681//681 635//635 630//630
f 681//681 630//630 637//637
f 647//647 639//639 640//640
f 647//647 640//640 642//642
f 639//639 646//646 638//638
f 639//639 638//638 640//640
f 640//640 638//638 567//567
f 640//640 567//567 641//641
f 642//642 640//640 641//641
f 642//642 641//641 643//643
f 685//685 644//644 645//645
f 685//685 645//645 686//686
f 644//644 651//651 569//569
f 644//644 569//569 645//645
f 645//645 569//569 646//646
f 645//645 646//646 639//639
f 686//686 645//645 639//639
f 686//686 639//639 647//647
f 648//648 649//649 650//650
f 648//648 650//650 688//688
f 649//649 571//571 572//572
f 649//649 572//572 650//650
f 650//650 572//572 651//651
f 650//650 651//651 644//644
f 688//688 650//650 644//644
f 688//688 644//644 685//685
f 657//657 653//653 652//652
f 657//657 652//652 691//691
f 653//653 2164//2164 654//654
f 653//653 654//654 652//652
f 652//652 654//654 571//571
f 652//652 571//571 649//649
f 691//691 652//652 649//649
f 691//691 649//649 648//648
f 656//656 2229//2229 2164//2164
f 656//656 2164//2164 653//653
f 655//655 656//656 653//653
f 655//655 653//653 657//657
f 694//694 658//658 578//578
f 694//694 578//578 659//659
f 659//659 2166//2166 2167//2167
f 659//659 2167//2167 694//694
f 584//584 578//578 658//658
f 660//660 661//661 584//584
f 658//658 660//660 584//584
f 703//703 662//662 661//661
f 703//703 661//661 660//660
f 663//663 701//701 587//587
f 662//662 703//703 663//663
f 587//587 662//662 663//663
f 665//665 664//664 587//587
f 665//665 587//587 701//701
f 707//707 594//594 664//664
f 707//707 664//664 665//665
f 706//706 667//667 666//666
f 706//706 666//666 593//593
f 593//593 594//594 707//707
f 593//593 707//707 706//706
f 668//668 666//666 667//667
f 711//711 669//669 668//668
f 667//667 711//711 668//668
f 670//670 669//669 711//711
f 671//671 598//598 670//670
f 711//711 671//671 670//670
f 672//672 716//716 603//603
f 672//672 603//603 605//605
f 605//605 598//598 671//671
f 605//605 671//671 672//672
f 722//722 612//612 603//603
f 722//722 603//603 716//716
f 720//720 673//673 675//675
f 720//720 675//675 674//674
f 674//674 612//612 722//722
f 674//674 722//722 720//720
f 617//617 675//675 673//673
f 726//726 613//613 617//617
f 673//673 726//726 617//617
f 676//676 621//621 613//613
f 676//676 613//613 726//726
f 677//677 729//729 628//628
f 677//677 628//628 678//678
f 678//678 621//621 676//676
f 678//678 676//676 677//677
f 626//626 628//628 729//729
f 679//679 625//625 626//626
f 729//729 679//679 626//626
f 680//680 737//737 637//637
f 680//680 637//637 634//634
f 634//634 625//625 679//679
f 634//634 679//679 680//680
f 681//681 637//637 737//737
f 683//683 643//643 681//681
f 737//737 683//683 681//681
f 682//682 684//684 647//647
f 682//682 647//647 642//642
f 642//642 643//643 683//683
f 642//642 683//683 682//682
f 686//686 647//647 684//684
f 689//689 685//685 686//686
f 684//684 689//689 686//686
f 687//687 690//690 648//648
f 687//687 648//648 688//688
f 688//688 685//685 689//689
f 688//688 689//689 687//687
f 691//691 648//648 690//690
f 2227//2227 657//657 691//691
f 690//690 2227//2227 691//691
f 749//749 692//692 695//695
f 749//749 695//695 693//693
f 692//692 658//658 694//694
f 692//692 694//694 695//695
f 695//695 694//694 2167//2167
f 695//695 2167//2167 2171//2171
f 693//693 695//695 2171//2171
f 693//693 2171//2171 2173//2173
f 692//692 749//749 697//697
f 660//660 658//658 692//692
f 697//697 660//660 692//692
f 696//696 703//703 660//660
f 697//697 752//752 696//696
f 660//660 697//697 696//696
f 698//698 700//700 702//702
f 698//698 702//702 699//699
f 700//700 701//701 663//663
f 700//700 663//663 702//702
f 702//702 663//663 703//703
f 702//702 703//703 696//696
f 699//699 702//702 696//696
f 699//699 696//696 752//752
f 700//700 698//698 704//704
f 665//665 701//701 700//700
f 704//704 665//665 700//700
f 708//708 707//707 665//665
f 704//704 754//754 708//708
f 665//665 704//704 708//708
f 761//761 709//709 705//705
f 761//761 705//705 757//757
f 709//709 667//667 706//706
f 709//709 706//706 705//705
f 705//705 706//706 707//707
f 705//705 707//707 708//708
f 757//757 705//705 708//708
f 757//757 708//708 754//754
f 709//709 761//761 710//710
f 711//711 667//667 709//709
f 710//710 711//711 709//709
f 713//713 671//671 711//711
f 710//710 714//714 713//713
f 711//711 710//710 713//713
f 718//718 717//717 712//712
f 718//718 712//712 769//769
f 717//717 716//716 672//672
f 717//717 672//672 712//712
f 712//712 672//672 671//671
f 712//712 671//671 713//713
f 769//769 712//712 713//713
f 769//769 713//713 714//714
f 715//715 722//722 716//716
f 715//715 716//716 717//717
f 717//717 718//718 724//724
f 717//717 724//724 715//715
f 719//719 727//727 721//721
f 719//719 721//721 723//723
f 727//727 673//673 720//720
f 727//727 720//720 721//721
f 721//721 720//720 722//722
f 721//721 722//722 715//715
f 723//723 721//721 715//715
f 723//723 715//715 724//724
f 727//727 719//719 725//725
f 726//726 673//673 727//727
f 725//725 726//726 727//727
f 776//776 731//731 728//728
f 728//728 676//676 726//726
f 726//726 725//725 776//776
f 776//776 728//728 726//726
f 734//734 733//733 730//730
f 734//734 730//730 780//780
f 733//733 729//729 677//677
f 733//733 677//677 730//730
f 730//730 677//677 676//676
f 730//730 676//676 728//728
f 780//780 730//730 728//728
f 780//780 728//728 731//731
f 732//732 679//679 729//729
f 732//732 729//729 733//733
f 733//733 734//734 787//787
f 733//733 787//787 732//732
f 791//791 738//738 736//736
f 791//791 736//736 735//735
f 738//738 737//737 680//680
f 738//738 680//680 736//736
f 736//736 680//680 679//679
f 736//736 679//679 732//732
f 735//735 736//736 732//732
f 735//735 732//732 787//787
f 742//742 683//683 737//737
f 742//742 737//737 738//738
f 738//738 791//791 789//789
f 738//738 789//789 742//742
f 739//739 743//743 740//740
f 739//739 740//740 741//741
f 743//743 684//684 682//682
f 743//743 682//682 740//740
f 740//740 682//682 683//683
f 740//740 683//683 742//742
f 741//741 740//740 742//742
f 741//741 742//742 789//789
f 746//746 689//689 684//684
f 746//746 684//684 743//743
f 743//743 739//739 744//744
f 743//743 744//744 746//746
f 798//798 747//747 745//745
f 798//798 745//745 797//797
f 747//747 690//690 687//687
f 747//747 687//687 745//745
f 745//745 687//687 689//689
f 745//745 689//689 746//746
f 797//797 745//745 746//746
f 797//797 746//746 744//744
f 747//747 798//798 2175//2175
f 2227//2227 690//690 747//747
f 2175//2175 2227//2227 747//747
f 748//748 750//750 749//749
f 748//748 749//749 693//693
f 693//693 2173//2173 2172//2172
f 693//693 2172//2172 748//748
f 807//807 806//806 697//697
f 749//749 750//750 807//807
f 697//697 749//749 807//807
f 753//753 752//752 697//697
f 753//753 697//697 806//806
f 751//751 812//812 698//698
f 751//751 698//698 699//699
f 699//699 752//752 753//753
f 699//699 753//753 751//751
f 755//755 704//704 698//698
f 755//755 698//698 812//812
f 758//758 754//754 704//704
f 755//755 756//756 758//758
f 704//704 755//755 758//758
f 814//814 762//762 759//759
f 814//814 759//759 760//760
f 762//762 761//761 757//757
f 762//762 757//757 759//759
f 759//759 757//757 754//754
f 759//759 754//754 758//758
f 760//760 759//759 758//758
f 760//760 758//758 756//756
f 762//762 814//814 763//763
f 710//710 761//761 762//762
f 763//763 710//710 762//762
f 765//765 714//714 710//710
f 763//763 764//764 765//765
f 710//710 763//763 765//765
f 766//766 767//767 768//768
f 766//766 768//768 819//819
f 767//767 718//718 769//769
f 767//767 769//769 768//768
f 768//768 769//769 714//714
f 768//768 714//714 765//765
f 819//819 768//768 765//765
f 819//819 765//765 764//764
f 767//767 766//766 771//771
f 724//724 718//718 767//767
f 771//771 724//724 767//767
f 772//772 770//770 719//719
f 772//772 719//719 723//723
f 723//723 724//724 771//771
f 723//723 771//771 772//772
f 773//773 725//725 719//719
f 770//770 826//826 773//773
f 719//719 770//770 773//773
f 774//774 782//782 775//775
f 774//774 775//775 777//777
f 782//782 731//731 776//776
f 782//782 776//776 775//775
f 775//775 776//776 725//725
f 775//775 725//725 773//773
f 777//777 775//775 773//773
f 777//777 773//773 826//826
f 779//779 778//778 781//781
f 779//779 781//781 783//783
f 778//778 734//734 780//780
f 778//778 780//780 781//781
f 781//781 780//780 731//731
f 781//781 731//731 782//782
f 783//783 781//781 782//782
f 783//783 782//782 774//774
f 788//788 787//787 734//734
f 788//788 734//734 778//778
f 778//778 779//779 784//784
f 778//778 784//784 788//788
f 835//835 785//785 786//786
f 835//835 786//786 832//832
f 785//785 791//791 735//735
f 785//785 735//735 786//786
f 786//786 735//735 787//787
f 786//786 787//787 788//788
f 832//832 786//786 788//788
f 832//832 788//788 784//784
f 790//790 789//789 791//791
f 790//790 791//791 785//785
f 785//785 835//835 795//795
f 785//785 795//795 790//790
f 839//839 793//793 792//792
f 839//839 792//792 794//794
f 793//793 739//739 741//741
f 793//793 741//741 792//792
f 792//792 741//741 789//789
f 792//792 789//789 790//790
f 794//794 792//792 790//790
f 794//794 790//790 795//795
f 793//793 839//839 842//842
f 744//744 739//739 793//793
f 842//842 744//744 793//793
f 797//797 744//744 842//842
f 796//796 798//798 797//797
f 842//842 796//796 797//797
f 844//844 2175//2175 798//798
f 844//844 798//798 796//796
f 799//799 800//800 801//801
f 799//799 801//801 802//802
f 800//800 750//750 748//748
f 800//800 748//748 801//801
f 801//801 748//748 2172//2172
f 801//801 2172//2172 803//803
f 802//802 801//801 803//803
f 802//802 803//803 2176//2176
f 851//851 804//804 805//805
f 851//851 805//805 852//852
f 804//804 806//806 807//807
f 804//804 807//807 805//805
f 805//805 807//807 750//750
f 805//805 750//750 800//800
f 852//852 805//805 800//800
f 852//852 800//800 799//799
f 810//810 753//753 806//806
f 810//810 806//806 804//804
f 804//804 851//851 808//808
f 804//804 808//808 810//810
f 853//853 811//811 809//809
f 853//853 809//809 854//854
f 811//811 812//812 751//751
f 811//811 751//751 809//809
f 809//809 751//751 753//753
f 809//809 753//753 810//810
f 854//854 809//809 810//810
f 854//854 810//810 808//808
f 811//811 853//853 860//860
f 755//755 812//812 811//811
f 860//860 755//755 811//811
f 813//813 815//815 756//756
f 755//755 860//860 813//813
f 756//756 755//755 813//813
f 816//816 818//818 814//814
f 816//816 814//814 760//760
f 760//760 756//756 815//815
f 760//760 815//815 816//816
f 817//817 763//763 814//814
f 817//817 814//814 818//818
f 871//871 764//764 763//763
f 871//871 763//763 817//817
f 869//869 868//868 766//766
f 869//869 766//766 819//819
f 819//819 764//764 871//871
f 819//819 871//871 869//869
f 823//823 771//771 766//766
f 868//868 878//878 823//823
f 766//766 868//868 823//823
f 821//821 820//820 822//822
f 821//821 822//822 876//876
f 820//820 770//770 772//772
f 820//820 772//772 822//822
f 822//822 772//772 771//771
f 822//822 771//771 823//823
f 876//876 822//822 823//823
f 876//876 823//823 878//878
f 827//827 826//826 770//770
f 827//827 770//770 820//820
f 820//820 821//821 829//829
f 820//820 829//829 827//827
f 881//881 825//825 824//824
f 881//881 824//824 828//828
f 825//825 774//774 777//777
f 825//825 777//777 824//824
f 824//824 777//777 826//826
f 824//824 826//826 827//827
f 828//828 824//824 827//827
f 828//828 827//827 829//829
f 830//830 783//783 825//825
f 783//783 774//774 825//825
f 825//825 881//881 830//830
f 830//830 887//887 779//779
f 830//830 779//779 783//783
f 831//831 784//784 779//779
f 831//831 779//779 887//887
f 833//833 834//834 835//835
f 833//833 835//835 832//832
f 832//832 784//784 831//831
f 832//832 831//831 833//833
f 840//840 795//795 835//835
f 834//834 841//841 840//840
f 835//835 834//834 840//840
f 836//836 838//838 837//837
f 836//836 837//837 896//896
f 838//838 839//839 794//794
f 838//838 794//794 837//837
f 837//837 794//794 795//795
f 837//837 795//795 840//840
f 896//896 837//837 840//840
f 896//896 840//840 841//841
f 838//838 836//836 898//898
f 842//842 839//839 838//838
f 898//898 842//842 838//838
f 902//902 845//845 796//796
f 842//842 898//898 902//902
f 796//796 842//842 902//902
f 843//843 844//844 796//796
f 843//843 796//796 845//845
f 846//846 850//850 847//847
f 846//846 847//847 848//848
f 850//850 799//799 802//802
f 850//850 802//802 847//847
f 847//847 802//802 2176//2176
f 847//847 2176//2176 2178//2178
f 848//848 847//847 2178//2178
f 848//848 2178//2178 849//849
f 852//852 799//799 850//850
f 850//850 846//846 910//910
f 910//910 851//851 852//852
f 852//852 850//850 910//910
f 911//911 808//808 851//851
f 911//911 851//851 910//910
f 854//854 808//808 911//911
f 856//856 853//853 854//854
f 911//911 856//856 854//854
f 861//861 860//860 853//853
f 856//856 855//855 861//861
f 853//853 856//856 861//861
f 858//858 864//864 857//857
f 858//858 857//857 859//859
f 864//864 815//815 813//813
f 864//864 813//813 857//857
f 857//857 813//813 860//860
f 857//857 860//860 861//861
f 859//859 857//857 861//861
f 859//859 861//861 855//855
f 865//865 862//862 863//863
f 865//865 863//863 915//915
f 862//862 818//818 816//816
f 862//862 816//816 863//863
f 863//863 816//816 815//815
f 863//863 815//815 864//864
f 915//915 863//863 864//864
f 915//915 864//864 858//858
f 862//862 865//865 867//867
f 817//817 818//818 862//862
f 867//867 817//817 862//862
f 872//872 871//871 817//817
f 867//867 866//866 872//872
f 817//817 867//867 872//872
f 922//922 873//873 870//870
f 922//922 870//870 918//918
f 873//873 868//868 869//869
f 873//873 869//869 870//870
f 870//870 869//869 871//871
f 870//870 871//871 872//872
f 918//918 870//870 872//872
f 918//918 872//872 866//866
f 880//880 878//878 868//868
f 880//880 868//868 873//873
f 873//873 922//922 923//923
f 873//873 923//923 880//880
f 874//874 877//877 879//879
f 874//874 879//879 875//875
f 877//877 821//821 876//876
f 877//877 876//876 879//879
f 879//879 876//876 878//878
f 879//879 878//878 880//880
f 875//875 879//879 880//880
f 875//875 880//880 923//923
f 877//877 874//874 882//882
f 829//829 821//821 877//877
f 882//882 829//829 877//877
f 885//885 881//881 828//828
f 828//828 829//829 882//882
f 882//882 886//886 885//885
f 885//885 828//828 882//882
f 929//929 883//883 884//884
f 929//929 884//884 927//927
f 883//883 887//887 830//830
f 883//883 830//830 884//884
f 884//884 830//830 881//881
f 884//884 881//881 885//885
f 927//927 884//884 885//885
f 927//927 885//885 886//886
f 890//890 831//831 887//887
f 890//890 887//887 883//883
f 883//883 929//929 892//892
f 883//883 892//892 890//890
f 888//888 889//889 891//891
f 888//888 891//891 930//930
f 889//889 834//834 833//833
f 889//889 833//833 891//891
f 891//891 833//833 831//831
f 891//891 831//831 890//890
f 930//930 891//891 890//890
f 930//930 890//890 892//892
f 897//897 841//841 834//834
f 897//897 834//834 889//889
f 889//889 888//888 934//934
f 889//889 934//934 897//897
f 893//893 894//894 895//895
f 893//893 895//895 935//935
f 894//894 836//836 896//896
f 894//894 896//896 895//895
f 895//895 896//896 841//841
f 895//895 841//841 897//897
f 935//935 895//895 897//897
f 935//935 897//897 934//934
f 904//904 898//898 836//836
f 904//904 836//836 894//894
f 894//894 893//893 899//899
f 894//894 899//899 904//904
f 900//900 901//901 903//903
f 900//900 903//903 905//905
f 901//901 845//845 902//902
f 901//901 902//902 903//903
f 903//903 902//902 898//898
f 903//903 898//898 904//904
f 905//905 903//903 904//904
f 905//905 904//904 899//899
f 901//901 900//900 2179//2179
f 843//843 845//845 901//901
f 2179//2179 843//843 901//901
f 944//944 906//906 846//846
f 944//944 846//846 848//848
f 848//848 849//849 907//907
f 848//848 907//907 944//944
f 908//908 910//910 846//846
f 908//908 846//846 906//906
f 909//909 911//911 910//910
f 909//909 910//910 908//908
f 912//912 914//914 856//856
f 911//911 909//909 912//912
f 856//856 911//911 912//912
f 913//913 855//855 856//856
f 913//913 856//856 914//914
f 859//859 855//855 913//913
f 916//916 858//858 859//859
f 913//913 916//916 859//859
f 956//956 959//959 865//865
f 956//956 865//865 915//915
f 915//915 858//858 916//916
f 915//915 916//916 956//956
f 958//958 867//867 865//865
f 958//958 865//865 959//959
f 961//961 919//919 866//866
f 867//867 958//958 961//961
f 866//866 867//867 961//961
f 920//920 917//917 922//922
f 920//920 922//922 918//918
f 918//918 866//866 919//919
f 918//918 919//919 920//920
f 921//921 923//923 922//922
f 921//921 922//922 917//917
f 924//924 926//926 874//874
f 924//924 874//874 875//875
f 875//875 923//923 921//921
f 875//875 921//921 924//924
f 925//925 882//882 874//874
f 925//925 874//874 926//926
f 928//928 886//886 882//882
f 928//928 882//882 925//925
f 927//927 886//886 928//928
f 977//977 929//929 927//927
f 928//928 977//977 927//927
f 976//976 931//931 892//892
f 929//929 977//977 976//976
f 892//892 929//929 976//976
f 981//981 933//933 888//888
f 981//981 888//888 930//930
f 930//930 892//892 931//931
f 930//930 931//931 981//981
f 932//932 934//934 888//888
f 932//932 888//888 933//933
f 935//935 934//934 932//932
f 936//936 893//893 935//935
f 932//932 936//936 935//935
f 939//939 899//899 893//893
f 936//936 986//986 939//939
f 893//893 936//936 939//939
f 938//938 940//940 937//937
f 938//938 937//937 987//987
f 940//940 900//900 905//905
f 940//940 905//905 937//937
f 937//937 905//905 899//899
f 937//937 899//899 939//939
f 987//987 937//937 939//939
f 987//987 939//939 986//986
f 940//940 938//938 2181//2181
f 2179//2179 900//900 940//940
f 2181//2181 2179//2179 940//940
f 990//990 941//941 942//942
f 990//990 942//942 943//943
f 941//941 906//906 944//944
f 941//941 944//944 942//942
f 942//942 944//944 907//907
f 942//942 907//907 945//945
f 943//943 942//942 945//945
f 943//943 945//945 946//946
f 941//941 990//990 947//947
f 908//908 906//906 941//941
f 947//947 908//908 941//941
f 948//948 909//909 908//908
f 947//947 992//992 948//948
f 908//908 947//947 948//948
f 951//951 952//952 950//950
f 951//951 950//950 949//949
f 952//952 914//914 912//912
f 952//952 912//912 950//950
f 950//950 912//912 909//909
f 950//950 909//909 948//948
f 949//949 950//950 948//948
f 949//949 948//948 992//992
f 952//952 951//951 995//995
f 913//913 914//914 952//952
f 995//995 913//913 952//952
f 957//957 916//916 913//913
f 995//995 996//996 957//957
f 913//913 995//995 957//957
f 998//998 955//955 953//953
f 998//998 953//953 954//954
f 955//955 959//959 956//956
f 955//955 956//956 953//953
f 953//953 956//956 916//916
f 953//953 916//916 957//957
f 954//954 953//953 957//957
f 954//954 957//957 996//996
f 963//963 958//958 959//959
f 963//963 959//959 955//955
f 955//955 998//998 964//964
f 955//955 964//964 963//963
f 967//967 960//960 962//962
f 967//967 962//962 999//999
f 960//960 919//919 961//961
f 960//960 961//961 962//962
f 962//962 961//961 958//958
f 962//962 958//958 963//963
f 999//999 962//962 963//963
f 999//999 963//963 964//964
f 968//968 969//969 965//965
f 968//968 965//965 966//966
f 969//969 917//917 920//920
f 969//969 920//920 965//965
f 965//965 920//920 919//919
f 965//965 919//919 960//960
f 966//966 965//965 960//960
f 966//966 960//960 967//967
f 970//970 921//921 917//917
f 970//970 917//917 969//969
f 969//969 968//968 975//975
f 969//969 975//975 970//970
f 971//971 973//973 974//974
f 971//971 974//974 972//972
f 973//973 926//926 924//924
f 973//973 924//924 974//974
f 974//974 924//924 921//921
f 974//974 921//921 970//970
f 972//972 974//974 970//970
f 972//972 970//970 975//975
f 973//973 971//971 1005//1005
f 925//925 926//926 973//973
f 1005//1005 925//925 973//973
f 1004//1004 928//928 925//925
f 1004//1004 925//925 1005//1005
f 979//979 977//977 928//928
f 1004//1004 1007//1007 979//979
f 928//928 1004//1004 979//979
f 1008//1008 983//983 978//978
f 1008//1008 978//978 1009//1009
f 983//983 931//931 976//976
f 983//983 976//976 978//978
f 978//978 976//976 977//977
f 978//978 977//977 979//979
f 1009//1009 978//978 979//979
f 1009//1009 979//979 1007//1007
f 1012//1012 984//984 982//982
f 1012//1012 982//982 980//980
f 984//984 933//933 981//981
f 984//984 981//981 982//982
f 982//982 981//981 931//931
f 982//982 931//931 983//983
f 980//980 982//982 983//983
f 980//980 983//983 1008//1008
f 984//984 1012//1012 985//985
f 932//932 933//933 984//984
f 985//985 932//932 984//984
f 1015//1015 936//936 932//932
f 1015//1015 932//932 985//985
f 1017//1017 986//986 936//936
f 1017//1017 936//936 1015//1015
f 987//987 986//986 1017//1017
f 989//989 938//938 987//987
f 1017//1017 989//989 987//987
f 988//988 2181//2181 938//938
f 988//988 938//938 989//989
f 943//943 946//946 1019//1019
f 1026//1026 990//990 943//943
f 1019//1019 1026//1026 943//943
f 1025//1025 947//947 990//990
f 1025//1025 990//990 1026//1026
f 991//991 1030//1030 992//992
f 947//947 1025//1025 991//991
f 992//992 947//947 991//991
f 949//949 992//992 1030//1030
f 1029//1029 951//951 949//949
f 1030//1030 1029//1029 949//949
f 993//993 995//995 951//951
f 993//993 951//951 1029//1029
f 1035//1035 994//994 996//996
f 995//995 993//993 1035//1035
f 996//996 995//995 1035//1035
f 1038//1038 1036//1036 998//998
f 1038//1038 998//998 954//954
f 954//954 996//996 994//994
f 954//954 994//994 1038//1038
f 997//997 964//964 998//998
f 997//997 998//998 1036//1036
f 999//999 964//964 997//997
f 1049//1049 967//967 999//999
f 997//997 1049//1049 999//999
f 1047//1047 1000//1000 968//968
f 1047//1047 968//968 966//966
f 966//966 967//967 1049//1049
f 966//966 1049//1049 1047//1047
f 1051//1051 1001//1001 975//975
f 968//968 1000//1000 1051//1051
f 975//975 968//968 1051//1051
f 972//972 975//975 1001//1001
f 1056//1056 971//971 972//972
f 1001//1001 1056//1056 972//972
f 1002//1002 1006//1006 1005//1005
f 971//971 1056//1056 1002//1002
f 1005//1005 971//971 1002//1002
f 1003//1003 1062//1062 1004//1004
f 1005//1005 1006//1006 1003//1003
f 1004//1004 1005//1005 1003//1003
f 1065//1065 1007//1007 1004//1004
f 1065//1065 1004//1004 1062//1062
f 1009//1009 1007//1007 1065//1065
f 1010//1010 1008//1008 1009//1009
f 1065//1065 1010//1010 1009//1009
f 980//980 1008//1008 1010//1010
f 1011//1011 1012//1012 980//980
f 1010//1010 1011//1011 980//980
f 1014//1014 985//985 1012//1012
f 1014//1014 1012//1012 1011//1011
f 1013//1013 1015//1015 985//985
f 1013//1013 985//985 1014//1014
f 1016//1016 1017//1017 1015//1015
f 1016//1016 1015//1015 1013//1013
f 1070//1070 1077//1077 989//989
f 1017//1017 1016//1016 1070//1070
f 989//989 1017//1017 1070//1070
f 1075//1075 1073//1073 988//988
f 989//989 1077//1077 1075//1075
f 988//988 989//989 1075//1075
f 1021//1021 1018//1018 2127//2127
f 1021//1021 2127//2127 2182//2182
f 1018//1018 1019//1019 1020//1020
f 1018//1018 1020//1020 2127//2127
f 1018//1018 1021//1021 1081//1081
f 1081//1081 1022//1022 1026//1026
f 1026//1026 1019//1019 1018//1018
f 1018//1018 1081//1081 1026//1026
f 1023//1023 1083//1083 1024//1024
f 1024//1024 1025//1025 1026//1026
f 1026//1026 1022//1022 1023//1023
f 1023//1023 1024//1024 1026//1026
f 1090//1090 1028//1028 1027//1027
f 1090//1090 1027//1027 1089//1089
f 1028//1028 1030//1030 991//991
f 1028//1028 991//991 1027//1027
f 1027//1027 991//991 1025//1025
f 1027//1027 1025//1025 1024//1024
f 1089//1089 1027//1027 1024//1024
f 1089//1089 1024//1024 1083//1083
f 1028//1028 1090//1090 1096//1096
f 1096//1096 1095//1095 1029//1029
f 1029//1029 1030//1030 1028//1028
f 1028//1028 1096//1096 1029//1029
f 1032//1032 1031//1031 1033//1033
f 1033//1033 993//993 1029//1029
f 1029//1029 1095//1095 1032//1032
f 1032//1032 1033//1033 1029//1029
f 1042//1042 1041//1041 1034//1034
f 1042//1042 1034//1034 1103//1103
f 1041//1041 994//994 1035//1035
f 1041//1041 1035//1035 1034//1034
f 1034//1034 1035//1035 993//993
f 1034//1034 993//993 1033//1033
f 1103//1103 1034//1034 1033//1033
f 1103//1103 1033//1033 1031//1031
f 1106//1106 1037//1037 1039//1039
f 1106//1106 1039//1039 1040//1040
f 1037//1037 1036//1036 1038//1038
f 1037//1037 1038//1038 1039//1039
f 1039//1039 1038//1038 994//994
f 1039//1039 994//994 1041//1041
f 1040//1040 1039//1039 1041//1041
f 1040//1040 1041//1041 1042//1042
f 1037//1037 1106//1106 1043//1043
f 997//997 1036//1036 1037//1037
f 1043//1043 997//997 1037//1037
f 1044//1044 1114//1114 1045//1045
f 1045//1045 1049//1049 997//997
f 997//997 1043//1043 1044//1044
f 1044//1044 1045//1045 997//997
f 1053//1053 1046//1046 1048//1048
f 1053//1053 1048//1048 1113//1113
f 1046//1046 1000//1000 1047//1047
f 1046//1046 1047//1047 1048//1048
f 1048//1048 1047//1047 1049//1049
f 1048//1048 1049//1049 1045//1045
f 1113//1113 1048//1048 1045//1045
f 1113//1113 1045//1045 1114//1114
f 1119//1119 1050//1050 1052//1052
f 1119//1119 1052//1052 1118//1118
f 1050//1050 1001//1001 1051//1051
f 1050//1050 1051//1051 1052//1052
f 1052//1052 1051//1051 1000//1000
f 1052//1052 1000//1000 1046//1046
f 1118//1118 1052//1052 1046//1046
f 1118//1118 1046//1046 1053//1053
f 1054//1054 1050//1050 1055//1055
f 1050//1050 1119//1119 1055//1055
f 1055//1055 1126//1126 1054//1054
f 1054//1054 1056//1056 1001//1001
f 1054//1054 1001//1001 1050//1050
f 1125//1125 1063//1063 1057//1057
f 1125//1125 1057//1057 1058//1058
f 1063//1063 1006//1006 1002//1002
f 1063//1063 1002//1002 1057//1057
f 1057//1057 1002//1002 1056//1056
f 1057//1057 1056//1056 1054//1054
f 1058//1058 1057//1057 1054//1054
f 1058//1058 1054//1054 1126//1126
f 1132//1132 1061//1061 1059//1059
f 1132//1132 1059//1059 1060//1060
f 1061//1061 1062//1062 1003//1003
f 1061//1061 1003//1003 1059//1059
f 1059//1059 1003//1003 1006//1006
f 1059//1059 1006//1006 1063//1063
f 1060//1060 1059//1059 1063//1063
f 1060//1060 1063//1063 1125//1125
f 1061//1061 1132//1132 1064//1064
f 1064//1064 1066//1066 1065//1065
f 1065//1065 1062//1062 1061//1061
f 1061//1061 1064//1064 1065//1065
f 1135//1135 1067//1067 1010//1010
f 1065//1065 1066//1066 1135//1135
f 1010//1010 1065//1065 1135//1135
f 1140//1140 1147//1147 1011//1011
f 1010//1010 1067//1067 1140//1140
f 1011//1011 1010//1010 1140//1140
f 1068//1068 1014//1014 1011//1011
f 1068//1068 1011//1011 1147//1147
f 1150//1150 1153//1153 1013//1013
f 1014//1014 1068//1068 1150//1150
f 1013//1013 1014//1014 1150//1150
f 1069//1069 1158//1158 1072//1072
f 1072//1072 1016//1016 1013//1013
f 1013//1013 1153//1153 1069//1069
f 1069//1069 1072//1072 1013//1013
f 1156//1156 1078//1078 1071//1071
f 1156//1156 1071//1071 1157//1157
f 1078//1078 1077//1077 1070//1070
f 1078//1078 1070//1070 1071//1071
f 1071//1071 1070//1070 1016//1016
f 1071//1071 1016//1016 1072//1072
f 1157//1157 1071//1071 1072//1072
f 1157//1157 1072//1072 1158//1158
f 2183//2183 1074//1074 1076//1076
f 2183//2183 1076//1076 1079//1079
f 1074//1074 1073//1073 1075//1075
f 1074//1074 1075//1075 1076//1076
f 1076//1076 1075//1075 1077//1077
f 1076//1076 1077//1077 1078//1078
f 1079//1079 1076//1076 1078//1078
f 1079//1079 1078//1078 1156//1156
f 1087//1087 1086//1086 1080//1080
f 1087//1087 1080//1080 1082//1082
f 1086//1086 1022//1022 1081//1081
f 1086//1086 1081//1081 1080//1080
f 1080//1080 1081//1081 1021//1021
f 1080//1080 1021//1021 2240//2240
f 1082//1082 1080//1080 2240//2240
f 1082//1082 2240//2240 1167//1167
f 1174//1174 1091//1091 1084//1084
f 1174//1174 1084//1084 1085//1085
f 1091//1091 1083//1083 1023//1023
f 1091//1091 1023//1023 1084//1084
f 1084//1084 1023//1023 1022//1022
f 1084//1084 1022//1022 1086//1086
f 1085//1085 1084//1084 1086//1086
f 1085//1085 1086//1086 1087//1087
f 1091//1091 1088//1088 1089//1089
f 1088//1088 1090//1090 1089//1089
f 1089//1089 1083//1083 1091//1091
f 1091//1091 1174//1174 1092//1092
f 1091//1091 1092//1092 1088//1088
f 1176//1176 1093//1093 1097//1097
f 1176//1176 1097//1097 1094//1094
f 1093//1093 1095//1095 1096//1096
f 1093//1093 1096//1096 1097//1097
f 1097//1097 1096//1096 1090//1090
f 1097//1097 1090//1090 1088//1088
f 1094//1094 1097//1097 1088//1088
f 1094//1094 1088//1088 1092//1092
f 1098//1098 1101//1101 1099//1099
f 1098//1098 1099//1099 1100//1100
f 1101//1101 1031//1031 1032//1032
f 1101//1101 1032//1032 1099//1099
f 1099//1099 1032//1032 1095//1095
f 1099//1099 1095//1095 1093//1093
f 1100//1100 1099//1099 1093//1093
f 1100//1100 1093//1093 1176//1176
f 1102//1102 1103//1103 1101//1101
f 1103//1103 1031//1031 1101//1101
f 1101//1101 1098//1098 1102//1102
f 1102//1102 1183//1183 1042//1042
f 1102//1102 1042//1042 1103//1103
f 1181//1181 1104//1104 1106//1106
f 1181//1181 1106//1106 1040//1040
f 1040//1040 1042//1042 1183//1183
f 1040//1040 1183//1183 1181//1181
f 1110//1110 1043//1043 1106//1106
f 1104//1104 1105//1105 1110//1110
f 1106//1106 1104//1104 1110//1110
f 1107//1107 1108//1108 1109//1109
f 1107//1107 1109//1109 1186//1186
f 1108//1108 1114//1114 1044//1044
f 1108//1108 1044//1044 1109//1109
f 1109//1109 1044//1044 1043//1043
f 1109//1109 1043//1043 1110//1110
f 1186//1186 1109//1109 1110//1110
f 1186//1186 1110//1110 1105//1105
f 1111//1111 1112//1112 1115//1115
f 1111//1111 1115//1115 1116//1116
f 1112//1112 1053//1053 1113//1113
f 1112//1112 1113//1113 1115//1115
f 1115//1115 1113//1113 1114//1114
f 1115//1115 1114//1114 1108//1108
f 1116//1116 1115//1115 1108//1108
f 1116//1116 1108//1108 1107//1107
f 1117//1117 1120//1120 1118//1118
f 1117//1117 1118//1118 1112//1112
f 1117//1117 1122//1122 1120//1120
f 1120//1120 1119//1119 1118//1118
f 1118//1118 1053//1053 1112//1112
f 1112//1112 1111//1111 1117//1117
f 1129//1129 1128//1128 1121//1121
f 1129//1129 1121//1121 1191//1191
f 1128//1128 1126//1126 1055//1055
f 1128//1128 1055//1055 1121//1121
f 1121//1121 1055//1055 1119//1119
f 1121//1121 1119//1119 1120//1120
f 1191//1191 1121//1121 1120//1120
f 1191//1191 1120//1120 1122//1122
f 1123//1123 1130//1130 1124//1124
f 1123//1123 1124//1124 1127//1127
f 1130//1130 1125//1125 1058//1058
f 1130//1130 1058//1058 1124//1124
f 1124//1124 1058//1058 1126//1126
f 1124//1124 1126//1126 1128//1128
f 1127//1127 1124//1124 1128//1128
f 1127//1127 1128//1128 1129//1129
f 1130//1130 1133//1133 1060//1060
f 1133//1133 1132//1132 1060//1060
f 1060//1060 1125//1125 1130//1130
f 1130//1130 1123//1123 1195//1195
f 1130//1130 1195//1195 1133//1133
f 1138//1138 1137//1137 1131//1131
f 1138//1138 1131//1131 1197//1197
f 1137//1137 1066//1066 1064//1064
f 1137//1137 1064//1064 1131//1131
f 1131//1131 1064//1064 1132//1132
f 1131//1131 1132//1132 1133//1133
f 1197//1197 1131//1131 1133//1133
f 1197//1197 1133//1133 1195//1195
f 1144//1144 1142//1142 1134//1134
f 1144//1144 1134//1134 1136//1136
f 1142//1142 1067//1067 1135//1135
f 1142//1142 1135//1135 1134//1134
f 1134//1134 1135//1135 1066//1066
f 1134//1134 1066//1066 1137//1137
f 1136//1136 1134//1134 1137//1137
f 1136//1136 1137//1137 1138//1138
f 1199//1199 1139//1139 1141//1141
f 1199//1199 1141//1141 1143//1143
f 1139//1139 1147//1147 1140//1140
f 1139//1139 1140//1140 1141//1141
f 1141//1141 1140//1140 1067//1067
f 1141//1141 1067//1067 1142//1142
f 1143//1143 1141//1141 1142//1142
f 1143//1143 1142//1142 1144//1144
f 1146//1146 1139//1139 1203//1203
f 1139//1139 1199//1199 1203//1203
f 1203//1203 1145//1145 1146//1146
f 1146//1146 1068//1068 1147//1147
f 1146//1146 1147//1147 1139//1139
f 1207//1207 1154//1154 1149//1149
f 1207//1207 1149//1149 1148//1148
f 1154//1154 1153//1153 1150//1150
f 1154//1154 1150//1150 1149//1149
f 1149//1149 1150//1150 1068//1068
f 1149//1149 1068//1068 1146//1146
f 1148//1148 1149//1149 1146//1146
f 1148//1148 1146//1146 1145//1145
f 1210//1210 1159//1159 1151//1151
f 1210//1210 1151//1151 1152//1152
f 1159//1159 1158//1158 1069//1069
f 1159//1159 1069//1069 1151//1151
f 1151//1151 1069//1069 1153//1153
f 1151//1151 1153//1153 1154//1154
f 1152//1152 1151//1151 1154//1154
f 1152//1152 1154//1154 1207//1207
f 1160//1160 1164//1164 1157//1157
f 1160//1160 1157//1157 1159//1159
f 1160//1160 1155//1155 1164//1164
f 1164//1164 1156//1156 1157//1157
f 1157//1157 1158//1158 1159//1159
f 1159//1159 1210//1210 1160//1160
f 1219//1219 1161//1161 1163//1163
f 1219//1219 1163//1163 1162//1162
f 1161//1161 2183//2183 1079//1079
f 1161//1161 1079//1079 1163//1163
f 1163//1163 1079//1079 1156//1156
f 1163//1163 1156//1156 1164//1164
f 1162//1162 1163//1163 1164//1164
f 1162//1162 1164//1164 1155//1155
f 1165//1165 2097//2097 2183//2183
f 1165//1165 2183//2183 1161//1161
f 2185//2185 1165//1165 1161//1161
f 2185//2185 1161//1161 1219//1219
f 1166//1166 1170//1170 1168//1168
f 1166//1166 1168//1168 2184//2184
f 1170//1170 1167//1167 2241//2241
f 1170//1170 2241//2241 1168//1168
f 1171//1171 1172//1172 1169//1169
f 1171//1171 1169//1169 1220//1220
f 1172//1172 1087//1087 1082//1082
f 1172//1172 1082//1082 1169//1169
f 1169//1169 1082//1082 1167//1167
f 1169//1169 1167//1167 1170//1170
f 1220//1220 1169//1169 1170//1170
f 1220//1220 1170//1170 1166//1166
f 1085//1085 1087//1087 1172//1172
f 1172//1172 1171//1171 1223//1223
f 1223//1223 1174//1174 1085//1085
f 1085//1085 1172//1172 1223//1223
f 1173//1173 1092//1092 1174//1174
f 1173//1173 1174//1174 1223//1223
f 1094//1094 1092//1092 1173//1173
f 1175//1175 1176//1176 1094//1094
f 1173//1173 1175//1175 1094//1094
f 1178//1178 1098//1098 1100//1100
f 1100//1100 1176//1176 1175//1175
f 1175//1175 1225//1225 1178//1178
f 1178//1178 1100//1100 1175//1175
f 1185//1185 1177//1177 1179//1179
f 1185//1185 1179//1179 1180//1180
f 1177//1177 1183//1183 1102//1102
f 1177//1177 1102//1102 1179//1179
f 1179//1179 1102//1102 1098//1098
f 1179//1179 1098//1098 1178//1178
f 1180//1180 1179//1179 1178//1178
f 1180//1180 1178//1178 1225//1225
f 1230//1230 1182//1182 1184//1184
f 1230//1230 1184//1184 1228//1228
f 1182//1182 1104//1104 1181//1181
f 1182//1182 1181//1181 1184//1184
f 1184//1184 1181//1181 1183//1183
f 1184//1184 1183//1183 1177//1177
f 1228//1228 1184//1184 1177//1177
f 1228//1228 1177//1177 1185//1185
f 1182//1182 1230//1230 1231//1231
f 1105//1105 1104//1104 1182//1182
f 1231//1231 1105//1105 1182//1182
f 1186//1186 1105//1105 1231//1231
f 1235//1235 1107//1107 1186//1186
f 1231//1231 1235//1235 1186//1186
f 1189//1189 1111//1111 1116//1116
f 1116//1116 1107//1107 1235//1235
f 1235//1235 1233//1233 1189//1189
f 1189//1189 1116//1116 1235//1235
f 1236//1236 1187//1187 1188//1188
f 1236//1236 1188//1188 1190//1190
f 1187//1187 1122//1122 1117//1117
f 1187//1187 1117//1117 1188//1188
f 1188//1188 1117//1117 1111//1111
f 1188//1188 1111//1111 1189//1189
f 1190//1190 1188//1188 1189//1189
f 1190//1190 1189//1189 1233//1233
f 1238//1238 1192//1192 1193//1193
f 1238//1238 1193//1193 1194//1194
f 1192//1192 1129//1129 1191//1191
f 1192//1192 1191//1191 1193//1193
f 1193//1193 1191//1191 1122//1122
f 1193//1193 1122//1122 1187//1187
f 1194//1194 1193//1193 1187//1187
f 1194//1194 1187//1187 1236//1236
f 1127//1127 1129//1129 1192//1192
f 1192//1192 1238//1238 1240//1240
f 1240//1240 1123//1123 1127//1127
f 1127//1127 1192//1192 1240//1240
f 1242//1242 1195//1195 1123//1123
f 1242//1242 1123//1123 1240//1240
f 1197//1197 1195//1195 1242//1242
f 1196//1196 1138//1138 1197//1197
f 1242//1242 1196//1196 1197//1197
f 1198//1198 1144//1144 1136//1136
f 1136//1136 1138//1138 1196//1196
f 1196//1196 1202//1202 1198//1198
f 1198//1198 1136//1136 1196//1196
f 1244//1244 1205//1205 1200//1200
f 1244//1244 1200//1200 1201//1201
f 1205//1205 1199//1199 1143//1143
f 1205//1205 1143//1143 1200//1200
f 1200//1200 1143//1143 1144//1144
f 1200//1200 1144//1144 1198//1198
f 1201//1201 1200//1200 1198//1198
f 1201//1201 1198//1198 1202//1202
f 1249//1249 1208//1208 1204//1204
f 1249//1249 1204//1204 1246//1246
f 1208//1208 1145//1145 1203//1203
f 1208//1208 1203//1203 1204//1204
f 1204//1204 1203//1203 1199//1199
f 1204//1204 1199//1199 1205//1205
f 1246//1246 1204//1204 1205//1205
f 1246//1246 1205//1205 1244//1244
f 1208//1208 1206//1206 1148//1148
f 1206//1206 1207//1207 1148//1148
f 1148//1148 1145//1145 1208//1208
f 1208//1208 1249//1249 1211//1211
f 1208//1208 1211//1211 1206//1206
f 1252//1252 1215//1215 1209//1209
f 1252//1252 1209//1209 1250//1250
f 1215//1215 1210//1210 1152//1152
f 1215//1215 1152//1152 1209//1209
f 1209//1209 1152//1152 1207//1207
f 1209//1209 1207//1207 1206//1206
f 1250//1250 1209//1209 1206//1206
f 1250//1250 1206//1206 1211//1211
f 1212//1212 1213//1213 1214//1214
f 1212//1212 1214//1214 1216//1216
f 1213//1213 1155//1155 1160//1160
f 1213//1213 1160//1160 1214//1214
f 1214//1214 1160//1160 1210//1210
f 1214//1214 1210//1210 1215//1215
f 1216//1216 1214//1214 1215//1215
f 1216//1216 1215//1215 1252//1252
f 1213//1213 1217//1217 1162//1162
f 1217//1217 1219//1219 1162//1162
f 1162//1162 1155//1155 1213//1213
f 1213//1213 1212//1212 1218//1218
f 1213//1213 1218//1218 1217//1217
f 2186//2186 2185//2185 1219//1219
f 2186//2186 1219//1219 1217//1217
f 2096//2096 2186//2186 1217//1217
f 2096//2096 1217//1217 1218//1218
f 1221//1221 1222//1222 1171//1171
f 1221//1221 1171//1171 1220//1220
f 1220//1220 1166//1166 1257//1257
f 1220//1220 1257//1257 1221//1221
f 1266//1266 1223//1223 1171//1171
f 1266//1266 1171//1171 1222//1222
f 1264//1264 1269//1269 1173//1173
f 1223//1223 1266//1266 1264//1264
f 1173//1173 1223//1223 1264//1264
f 1224//1224 1272//1272 1175//1175
f 1173//1173 1269//1269 1224//1224
f 1175//1175 1173//1173 1224//1224
f 1226//1226 1225//1225 1175//1175
f 1226//1226 1175//1175 1272//1272
f 1180//1180 1225//1225 1226//1226
f 1227//1227 1185//1185 1180//1180
f 1226//1226 1227//1227 1180//1180
f 1228//1228 1185//1185 1227//1227
f 1275//1275 1230//1230 1228//1228
f 1227//1227 1275//1275 1228//1228
f 1229//1229 1231//1231 1230//1230
f 1229//1229 1230//1230 1275//1275
f 1234//1234 1235//1235 1231//1231
f 1234//1234 1231//1231 1229//1229
f 1232//1232 1283//1283 1233//1233
f 1235//1235 1234//1234 1232//1232
f 1233//1233 1235//1235 1232//1232
f 1282//1282 1237//1237 1236//1236
f 1282//1282 1236//1236 1190//1190
f 1190//1190 1233//1233 1283//1283
f 1190//1190 1283//1283 1282//1282
f 1285//1285 1239//1239 1238//1238
f 1285//1285 1238//1238 1194//1194
f 1194//1194 1236//1236 1237//1237
f 1194//1194 1237//1237 1285//1285
f 1241//1241 1240//1240 1238//1238
f 1241//1241 1238//1238 1239//1239
f 1288//1288 1242//1242 1240//1240
f 1288//1288 1240//1240 1241//1241
f 1289//1289 1196//1196 1242//1242
f 1289//1289 1242//1242 1288//1288
f 1243//1243 1202//1202 1196//1196
f 1243//1243 1196//1196 1289//1289
f 1245//1245 1295//1295 1244//1244
f 1245//1245 1244//1244 1201//1201
f 1201//1201 1202//1202 1243//1243
f 1201//1201 1243//1243 1245//1245
f 1247//1247 1296//1296 1249//1249
f 1247//1247 1249//1249 1246//1246
f 1246//1246 1244//1244 1295//1295
f 1246//1246 1295//1295 1247//1247
f 1248//1248 1211//1211 1249//1249
f 1248//1248 1249//1249 1296//1296
f 1303//1303 1253//1253 1252//1252
f 1303//1303 1252//1252 1250//1250
f 1250//1250 1211//1211 1248//1248
f 1250//1250 1248//1248 1303//1303
f 1307//1307 1251//1251 1212//1212
f 1307//1307 1212//1212 1216//1216
f 1216//1216 1252//1252 1253//1253
f 1216//1216 1253//1253 1307//1307
f 1254//1254 1218//1218 1212//1212
f 1254//1254 1212//1212 1251//1251
f 1255//1255 1259//1259 2129//2129
f 1255//1255 2129//2129 2187//2187
f 1259//1259 1257//1257 2188//2188
f 1259//1259 2188//2188 2129//2129
f 1319//1319 1261//1261 1256//1256
f 1319//1319 1256//1256 1258//1258
f 1261//1261 1222//1222 1221//1221
f 1261//1261 1221//1221 1256//1256
f 1256//1256 1221//1221 1257//1257
f 1256//1256 1257//1257 1259//1259
f 1258//1258 1256//1256 1259//1259
f 1258//1258 1259//1259 1255//1255
f 1260//1260 1266//1266 1222//1222
f 1260//1260 1222//1222 1261//1261
f 1261//1261 1319//1319 1326//1326
f 1261//1261 1326//1326 1260//1260
f 1262//1262 1270//1270 1265//1265
f 1262//1262 1265//1265 1263//1263
f 1270//1270 1269//1269 1264//1264
f 1270//1270 1264//1264 1265//1265
f 1265//1265 1264//1264 1266//1266
f 1265//1265 1266//1266 1260//1260
f 1263//1263 1265//1265 1260//1260
f 1263//1263 1260//1260 1326//1326
f 1333//1333 1273//1273 1268//1268
f 1333//1333 1268//1268 1267//1267
f 1273//1273 1272//1272 1224//1224
f 1273//1273 1224//1224 1268//1268
f 1268//1268 1224//1224 1269//1269
f 1268//1268 1269//1269 1270//1270
f 1267//1267 1268//1268 1270//1270
f 1267//1267 1270//1270 1262//1262
f 1273//1273 1333//1333 1271//1271
f 1271//1271 1331//1331 1226//1226
f 1226//1226 1272//1272 1273//1273
f 1273//1273 1271//1271 1226//1226
f 1274//1274 1227//1227 1226//1226
f 1274//1274 1226//1226 1331//1331
f 1338//1338 1344//1344 1275//1275
f 1227//1227 1274//1274 1338//1338
f 1275//1275 1227//1227 1338//1338
f 1343//1343 1346//1346 1229//1229
f 1275//1275 1344//1344 1343//1343
f 1229//1229 1275//1275 1343//1343
f 1279//1279 1234//1234 1229//1229
f 1346//1346 1350//1350 1279//1279
f 1229//1229 1346//1346 1279//1279
f 1355//1355 1277//1277 1278//1278
f 1355//1355 1278//1278 1276//1276
f 1277//1277 1283//1283 1232//1232
f 1277//1277 1232//1232 1278//1278
f 1278//1278 1232//1232 1234//1234
f 1278//1278 1234//1234 1279//1279
f 1276//1276 1278//1278 1279//1279
f 1276//1276 1279//1279 1350//1350
f 1354//1354 1280//1280 1281//1281
f 1354//1354 1281//1281 1353//1353
f 1280//1280 1237//1237 1282//1282
f 1280//1280 1282//1282 1281//1281
f 1281//1281 1282//1282 1283//1283
f 1281//1281 1283//1283 1277//1277
f 1353//1353 1281//1281 1277//1277
f 1353//1353 1277//1277 1355//1355
f 1358//1358 1284//1284 1286//1286
f 1358//1358 1286//1286 1359//1359
f 1284//1284 1239//1239 1285//1285
f 1284//1284 1285//1285 1286//1286
f 1286//1286 1285//1285 1237//1237
f 1286//1286 1237//1237 1280//1280
f 1359//1359 1286//1286 1280//1280
f 1359//1359 1280//1280 1354//1354
f 1284//1284 1358//1358 1287//1287
f 1241//1241 1239//1239 1284//1284
f 1287//1287 1241//1241 1284//1284
f 1366//1366 1288//1288 1241//1241
f 1366//1366 1241//1241 1287//1287
f 1365//1365 1369//1369 1289//1289
f 1288//1288 1366//1366 1365//1365
f 1289//1289 1288//1288 1365//1365
f 1290//1290 1243//1243 1289//1289
f 1369//1369 1368//1368 1290//1290
f 1289//1289 1369//1369 1290//1290
f 1291//1291 1292//1292 1293//1293
f 1291//1291 1293//1293 1294//1294
f 1292//1292 1295//1295 1245//1245
f 1292//1292 1245//1245 1293//1293
f 1293//1293 1245//1245 1243//1243
f 1293//1293 1243//1243 1290//1290
f 1294//1294 1293//1293 1290//1290
f 1294//1294 1290//1290 1368//1368
f 1301//1301 1300//1300 1297//1297
f 1301//1301 1297//1297 1298//1298
f 1300//1300 1296//1296 1247//1247
f 1300//1300 1247//1247 1297//1297
f 1297//1297 1247//1247 1295//1295
f 1297//1297 1295//1295 1292//1292
f 1298//1298 1297//1297 1292//1292
f 1298//1298 1292//1292 1291//1291
f 1299//1299 1300//1300 1302//1302
f 1300//1300 1301//1301 1302//1302
f 1302//1302 1380//1380 1299//1299
f 1299//1299 1248//1248 1296//1296
f 1299//1299 1296//1296 1300//1300
f 1309//1309 1308//1308 1304//1304
f 1309//1309 1304//1304 1379//1379
f 1308//1308 1253//1253 1303//1303
f 1308//1308 1303//1303 1304//1304
f 1304//1304 1303//1303 1248//1248
f 1304//1304 1248//1248 1299//1299
f 1379//1379 1304//1304 1299//1299
f 1379//1379 1299//1299 1380//1380
f 1305//1305 1310//1310 1306//1306
f 1305//1305 1306//1306 1385//1385
f 1310//1310 1251//1251 1307//1307
f 1310//1310 1307//1307 1306//1306
f 1306//1306 1307//1307 1253//1253
f 1306//1306 1253//1253 1308//1308
f 1385//1385 1306//1306 1308//1308
f 1385//1385 1308//1308 1309//1309
f 1311//1311 1310//1310 1389//1389
f 1310//1310 1305//1305 1389//1389
f 1389//1389 2190//2190 1311//1311
f 1311//1311 1254//1254 1251//1251
f 1311//1311 1251//1251 1310//1310
f 1313//1313 1312//1312 1254//1254
f 1313//1313 1254//1254 1311//1311
f 1314//1314 1313//1313 1311//1311
f 1314//1314 1311//1311 2190//2190
f 1315//1315 1318//1318 1316//1316
f 1315//1315 1316//1316 1317//1317
f 1318//1318 1319//1319 1258//1258
f 1318//1318 1258//1258 1316//1316
f 1316//1316 1258//1258 1255//1255
f 1316//1316 1255//1255 1320//1320
f 1317//1317 1316//1316 1320//1320
f 1317//1317 1320//1320 2191//2191
f 1321//1321 1318//1318 1322//1322
f 1318//1318 1315//1315 1322//1322
f 1322//1322 1323//1323 1321//1321
f 1321//1321 1326//1326 1319//1319
f 1321//1321 1319//1319 1318//1318
f 1399//1399 1324//1324 1325//1325
f 1399//1399 1325//1325 1398//1398
f 1324//1324 1262//1262 1263//1263
f 1324//1324 1263//1263 1325//1325
f 1325//1325 1263//1263 1326//1326
f 1325//1325 1326//1326 1321//1321
f 1398//1398 1325//1325 1321//1321
f 1398//1398 1321//1321 1323//1323
f 1335//1335 1334//1334 1327//1327
f 1335//1335 1327//1327 1328//1328
f 1334//1334 1333//1333 1267//1267
f 1334//1334 1267//1267 1327//1327
f 1327//1327 1267//1267 1262//1262
f 1327//1327 1262//1262 1324//1324
f 1328//1328 1327//1327 1324//1324
f 1328//1328 1324//1324 1399//1399
f 1406//1406 1329//1329 1332//1332
f 1406//1406 1332//1332 1330//1330
f 1329//1329 1331//1331 1271//1271
f 1329//1329 1271//1271 1332//1332
f 1332//1332 1271//1271 1333//1333
f 1332//1332 1333//1333 1334//1334
f 1330//1330 1332//1332 1334//1334
f 1330//1330 1334//1334 1335//1335
f 1336//1336 1274//1274 1331//1331
f 1336//1336 1331//1331 1329//1329
f 1329//1329 1406//1406 1340//1340
f 1329//1329 1340//1340 1336//1336
f 1409//1409 1345//1345 1337//1337
f 1409//1409 1337//1337 1339//1339
f 1345//1345 1344//1344 1338//1338
f 1345//1345 1338//1338 1337//1337
f 1337//1337 1338//1338 1274//1274
f 1337//1337 1274//1274 1336//1336
f 1339//1339 1337//1337 1336//1336
f 1339//1339 1336//1336 1340//1340
f 1341//1341 1347//1347 1342//1342
f 1341//1341 1342//1342 1408//1408
f 1347//1347 1346//1346 1343//1343
f 1347//1347 1343//1343 1342//1342
f 1342//1342 1343//1343 1344//1344
f 1342//1342 1344//1344 1345//1345
f 1408//1408 1342//1342 1345//1345
f 1408//1408 1345//1345 1409//1409
f 1351//1351 1350//1350 1346//1346
f 1351//1351 1346//1346 1347//1347
f 1347//1347 1341//1341 1348//1348
f 1347//1347 1348//1348 1351//1351
f 1411//1411 1352//1352 1349//1349
f 1411//1411 1349//1349 1412//1412
f 1352//1352 1355//1355 1276//1276
f 1352//1352 1276//1276 1349//1349
f 1349//1349 1276//1276 1350//1350
f 1349//1349 1350//1350 1351//1351
f 1412//1412 1349//1349 1351//1351
f 1412//1412 1351//1351 1348//1348
f 1352//1352 1356//1356 1353//1353
f 1356//1356 1354//1354 1353//1353
f 1353//1353 1355//1355 1352//1352
f 1352//1352 1411//1411 1413//1413
f 1352//1352 1413//1413 1356//1356
f 1357//1357 1361//1361 1360//1360
f 1357//1357 1360//1360 1414//1414
f 1361//1361 1358//1358 1359//1359
f 1361//1361 1359//1359 1360//1360
f 1360//1360 1359//1359 1354//1354
f 1360//1360 1354//1354 1356//1356
f 1414//1414 1360//1360 1356//1356
f 1414//1414 1356//1356 1413//1413
f 1361//1361 1357//1357 1362//1362
f 1287//1287 1358//1358 1361//1361
f 1362//1362 1287//1287 1361//1361
f 1363//1363 1418//1418 1367//1367
f 1367//1367 1366//1366 1287//1287
f 1287//1287 1362//1362 1363//1363
f 1363//1363 1367//1367 1287//1287
f 1424//1424 1370//1370 1364//1364
f 1424//1424 1364//1364 1423//1423
f 1370//1370 1369//1369 1365//1365
f 1370//1370 1365//1365 1364//1364
f 1364//1364 1365//1365 1366//1366
f 1364//1364 1366//1366 1367//1367
f 1423//1423 1364//1364 1367//1367
f 1423//1423 1367//1367 1418//1418
f 1372//1372 1368//1368 1369//1369
f 1372//1372 1369//1369 1370//1370
f 1370//1370 1424//1424 1425//1425
f 1370//1370 1425//1425 1372//1372
f 1430//1430 1376//1376 1371//1371
f 1430//1430 1371//1371 1427//1427
f 1376//1376 1291//1291 1294//1294
f 1376//1376 1294//1294 1371//1371
f 1371//1371 1294//1294 1368//1368
f 1371//1371 1368//1368 1372//1372
f 1427//1427 1371//1371 1372//1372
f 1427//1427 1372//1372 1425//1425
f 1373//1373 1375//1375 1374//1374
f 1373//1373 1374//1374 1429//1429
f 1375//1375 1301//1301 1298//1298
f 1375//1375 1298//1298 1374//1374
f 1374//1374 1298//1298 1291//1291
f 1374//1374 1291//1291 1376//1376
f 1429//1429 1374//1374 1376//1376
f 1429//1429 1376//1376 1430//1430
f 1378//1378 1381//1381 1377//1377
f 1378//1378 1377//1377 1434//1434
f 1381//1381 1380//1380 1302//1302
f 1381//1381 1302//1302 1377//1377
f 1377//1377 1302//1302 1301//1301
f 1377//1377 1301//1301 1375//1375
f 1434//1434 1377//1377 1375//1375
f 1434//1434 1375//1375 1373//1373
f 1381//1381 1387//1387 1379//1379
f 1387//1387 1309//1309 1379//1379
f 1379//1379 1380//1380 1381//1381
f 1381//1381 1378//1378 1437//1437
f 1381//1381 1437//1437 1387//1387
f 1382//1382 1383//1383 1386//1386
f 1382//1382 1386//1386 1384//1384
f 1383//1383 1305//1305 1385//1385
f 1383//1383 1385//1385 1386//1386
f 1386//1386 1385//1385 1309//1309
f 1386//1386 1309//1309 1387//1387
f 1384//1384 1386//1386 1387//1387
f 1384//1384 1387//1387 1437//1437
f 2193//2193 2192//2192 1390//1390
f 2193//2193 1390//1390 1388//1388
f 2192//2192 2190//2190 1389//1389
f 2192//2192 1389//1389 1390//1390
f 1390//1390 1389//1389 1305//1305
f 1390//1390 1305//1305 1383//1383
f 1388//1388 1390//1390 1383//1383
f 1388//1388 1383//1383 1382//1382
f 1317//1317 1392//1392 1397//1397
f 1392//1392 1445//1445 1397//1397
f 1397//1397 1315//1315 1317//1317
f 1317//1317 2191//2191 1391//1391
f 1317//1317 1391//1391 1392//1392
f 1393//1393 1395//1395 1396//1396
f 1393//1393 1396//1396 1394//1394
f 1395//1395 1323//1323 1322//1322
f 1395//1395 1322//1322 1396//1396
f 1396//1396 1322//1322 1315//1315
f 1396//1396 1315//1315 1397//1397
f 1394//1394 1396//1396 1397//1397
f 1394//1394 1397//1397 1445//1445
f 1395//1395 1400//1400 1398//1398
f 1400//1400 1399//1399 1398//1398
f 1398//1398 1323//1323 1395//1395
f 1395//1395 1393//1393 1446//1446
f 1395//1395 1446//1446 1400//1400
f 1403//1403 1405//1405 1401//1401
f 1403//1403 1401//1401 1402//1402
f 1405//1405 1335//1335 1328//1328
f 1405//1405 1328//1328 1401//1401
f 1401//1401 1328//1328 1399//1399
f 1401//1401 1399//1399 1400//1400
f 1402//1402 1401//1401 1400//1400
f 1402//1402 1400//1400 1446//1446
f 1330//1330 1335//1335 1405//1405
f 1405//1405 1403//1403 1404//1404
f 1404//1404 1406//1406 1330//1330
f 1330//1330 1405//1405 1404//1404
f 1452//1452 1407//1407 1340//1340
f 1406//1406 1404//1404 1452//1452
f 1340//1340 1406//1406 1452//1452
f 1458//1458 1457//1457 1409//1409
f 1458//1458 1409//1409 1339//1339
f 1339//1339 1340//1340 1407//1407
f 1339//1339 1407//1407 1458//1458
f 1408//1408 1409//1409 1457//1457
f 1460//1460 1341//1341 1408//1408
f 1457//1457 1460//1460 1408//1408
f 1464//1464 1348//1348 1341//1341
f 1464//1464 1341//1341 1460//1460
f 1463//1463 1410//1410 1411//1411
f 1463//1463 1411//1411 1412//1412
f 1412//1412 1348//1348 1464//1464
f 1412//1412 1464//1464 1463//1463
f 1469//1469 1413//1413 1411//1411
f 1469//1469 1411//1411 1410//1410
f 1414//1414 1413//1413 1469//1469
f 1415//1415 1357//1357 1414//1414
f 1469//1469 1415//1415 1414//1414
f 1420//1420 1362//1362 1357//1357
f 1415//1415 1421//1421 1420//1420
f 1357//1357 1415//1415 1420//1420
f 1416//1416 1419//1419 1417//1417
f 1416//1416 1417//1417 1472//1472
f 1419//1419 1418//1418 1363//1363
f 1419//1419 1363//1363 1417//1417
f 1417//1417 1363//1363 1362//1362
f 1417//1417 1362//1362 1420//1420
f 1472//1472 1417//1417 1420//1420
f 1472//1472 1420//1420 1421//1421
f 1422//1422 1423//1423 1419//1419
f 1423//1423 1418//1418 1419//1419
f 1419//1419 1416//1416 1422//1422
f 1422//1422 1478//1478 1424//1424
f 1422//1422 1424//1424 1423//1423
f 1428//1428 1425//1425 1424//1424
f 1428//1428 1424//1424 1478//1478
f 1426//1426 1431//1431 1430//1430
f 1426//1426 1430//1430 1427//1427
f 1427//1427 1425//1425 1428//1428
f 1427//1427 1428//1428 1426//1426
f 1435//1435 1373//1373 1429//1429
f 1429//1429 1430//1430 1431//1431
f 1431//1431 1436//1436 1435//1435
f 1435//1435 1429//1429 1431//1431
f 1432//1432 1438//1438 1433//1433
f 1432//1432 1433//1433 1484//1484
f 1438//1438 1378//1378 1434//1434
f 1438//1438 1434//1434 1433//1433
f 1433//1433 1434//1434 1373//1373
f 1433//1433 1373//1373 1435//1435
f 1484//1484 1433//1433 1435//1435
f 1484//1484 1435//1435 1436//1436
f 1438//1438 1432//1432 1439//1439
f 1437//1437 1378//1378 1438//1438
f 1439//1439 1437//1437 1438//1438
f 1384//1384 1437//1437 1439//1439
f 1440//1440 1382//1382 1384//1384
f 1439//1439 1440//1440 1384//1384
f 1388//1388 1382//1382 1440//1440
f 2194//2194 2193//2193 1388//1388
f 1440//1440 2194//2194 1388//1388
f 1441//1441 1442//1442 1443//1443
f 1441//1441 1443//1443 1490//1490
f 1442//1442 1445//1445 1392//1392
f 1442//1442 1392//1392 1443//1443
f 1443//1443 1392//1392 1391//1391
f 1443//1443 1391//1391 1444//1444
f 1490//1490 1443//1443 1444//1444
f 1490//1490 1444//1444 2130//2130
f 1394//1394 1445//1445 1442//1442
f 1442//1442 1441//1441 1492//1492
f 1492//1492 1393//1393 1394//1394
f 1394//1394 1442//1442 1492//1492
f 1449//1449 1446//1446 1393//1393
f 1492//1492 1493//1493 1449//1449
f 1393//1393 1492//1492 1449//1449
f 1495//1495 1450//1450 1447//1447
f 1495//1495 1447//1447 1448//1448
f 1450//1450 1403//1403 1402//1402
f 1450//1450 1402//1402 1447//1447
f 1447//1447 1402//1402 1446//1446
f 1447//1447 1446//1446 1449//1449
f 1448//1448 1447//1447 1449//1449
f 1448//1448 1449//1449 1493//1493
f 1454//1454 1404//1404 1403//1403
f 1454//1454 1403//1403 1450//1450
f 1450//1450 1495//1495 1494//1494
f 1450//1450 1494//1494 1454//1454
f 1498//1498 1451//1451 1453//1453
f 1498//1498 1453//1453 1497//1497
f 1451//1451 1407//1407 1452//1452
f 1451//1451 1452//1452 1453//1453
f 1453//1453 1452//1452 1404//1404
f 1453//1453 1404//1404 1454//1454
f 1497//1497 1453//1453 1454//1454
f 1497//1497 1454//1454 1494//1494
f 1455//1455 1461//1461 1459//1459
f 1455//1455 1459//1459 1456//1456
f 1461//1461 1457//1457 1458//1458
f 1461//1461 1458//1458 1459//1459
f 1459//1459 1458//1458 1407//1407
f 1459//1459 1407//1407 1451//1451
f 1456//1456 1459//1459 1451//1451
f 1456//1456 1451//1451 1498//1498
f 1461//1461 1455//1455 1500//1500
f 1460//1460 1457//1457 1461//1461
f 1500//1500 1460//1460 1461//1461
f 1465//1465 1464//1464 1460//1460
f 1500//1500 1467//1467 1465//1465
f 1460//1460 1500//1500 1465//1465
f 1502//1502 1468//1468 1462//1462
f 1502//1502 1462//1462 1466//1466
f 1468//1468 1410//1410 1463//1463
f 1468//1468 1463//1463 1462//1462
f 1462//1462 1463//1463 1464//1464
f 1462//1462 1464//1464 1465//1465
f 1466//1466 1462//1462 1465//1465
f 1466//1466 1465//1465 1467//1467
f 1468//1468 1502//1502 1506//1506
f 1469//1469 1410//1410 1468//1468
f 1506//1506 1469//1469 1468//1468
f 1505//1505 1415//1415 1469//1469
f 1505//1505 1469//1469 1506//1506
f 1474//1474 1421//1421 1415//1415
f 1505//1505 1470//1470 1474//1474
f 1415//1415 1505//1505 1474//1474
f 1507//1507 1471//1471 1473//1473
f 1507//1507 1473//1473 1509//1509
f 1471//1471 1416//1416 1472//1472
f 1471//1471 1472//1472 1473//1473
f 1473//1473 1472//1472 1421//1421
f 1473//1473 1421//1421 1474//1474
f 1509//1509 1473//1473 1474//1474
f 1509//1509 1474//1474 1470//1470
f 1475//1475 1477//1477 1476//1476
f 1475//1475 1476//1476 1512//1512
f 1477//1477 1478//1478 1422//1422
f 1477//1477 1422//1422 1476//1476
f 1476//1476 1422//1422 1416//1416
f 1476//1476 1416//1416 1471//1471
f 1512//1512 1476//1476 1471//1471
f 1512//1512 1471//1471 1507//1507
f 1480//1480 1428//1428 1478//1478
f 1480//1480 1478//1478 1477//1477
f 1477//1477 1475//1475 1515//1515
f 1477//1477 1515//1515 1480//1480
f 1517//1517 1483//1483 1479//1479
f 1517//1517 1479//1479 1481//1481
f 1483//1483 1431//1431 1426//1426
f 1483//1483 1426//1426 1479//1479
f 1479//1479 1426//1426 1428//1428
f 1479//1479 1428//1428 1480//1480
f 1481//1481 1479//1479 1480//1480
f 1481//1481 1480//1480 1515//1515
f 1482//1482 1436//1436 1431//1431
f 1482//1482 1431//1431 1483//1483
f 1483//1483 1517//1517 1523//1523
f 1483//1483 1523//1523 1482//1482
f 1487//1487 1486//1486 1485//1485
f 1487//1487 1485//1485 1521//1521
f 1486//1486 1432//1432 1484//1484
f 1486//1486 1484//1484 1485//1485
f 1485//1485 1484//1484 1436//1436
f 1485//1485 1436//1436 1482//1482
f 1521//1521 1485//1485 1482//1482
f 1521//1521 1482//1482 1523//1523
f 1486//1486 1487//1487 1488//1488
f 1439//1439 1432//1432 1486//1486
f 1488//1488 1439//1439 1486//1486
f 1527//1527 1489//1489 1440//1440
f 1439//1439 1488//1488 1527//1527
f 1440//1440 1439//1439 1527//1527
f 2095//2095 2194//2194 1440//1440
f 2095//2095 1440//1440 1489//1489
f 1534//1534 1537//1537 1441//1441
f 1534//1534 1441//1441 1490//1490
f 1490//1490 2130//2130 2196//2196
f 1490//1490 2196//2196 1534//1534
f 1491//1491 1541//1541 1492//1492
f 1441//1441 1537//1537 1491//1491
f 1492//1492 1441//1441 1491//1491
f 1540//1540 1493//1493 1492//1492
f 1540//1540 1492//1492 1541//1541
f 1543//1543 1549//1549 1495//1495
f 1543//1543 1495//1495 1448//1448
f 1448//1448 1493//1493 1540//1540
f 1448//1448 1540//1540 1543//1543
f 1496//1496 1494//1494 1495//1495
f 1496//1496 1495//1495 1549//1549
f 1497//1497 1494//1494 1496//1496
f 1550//1550 1498//1498 1497//1497
f 1496//1496 1550//1550 1497//1497
f 1456//1456 1498//1498 1550//1550
f 1552//1552 1455//1455 1456//1456
f 1550//1550 1552//1552 1456//1456
f 1501//1501 1500//1500 1455//1455
f 1501//1501 1455//1455 1552//1552
f 1499//1499 1467//1467 1500//1500
f 1499//1499 1500//1500 1501//1501
f 1503//1503 1504//1504 1502//1502
f 1503//1503 1502//1502 1466//1466
f 1466//1466 1467//1467 1499//1499
f 1466//1466 1499//1499 1503//1503
f 1557//1557 1506//1506 1502//1502
f 1557//1557 1502//1502 1504//1504
f 1562//1562 1560//1560 1505//1505
f 1506//1506 1557//1557 1562//1562
f 1505//1505 1506//1506 1562//1562
f 1508//1508 1470//1470 1505//1505
f 1508//1508 1505//1505 1560//1560
f 1513//1513 1507//1507 1509//1509
f 1509//1509 1470//1470 1508//1508
f 1508//1508 1565//1565 1513//1513
f 1513//1513 1509//1509 1508//1508
f 1566//1566 1514//1514 1511//1511
f 1566//1566 1511//1511 1510//1510
f 1514//1514 1475//1475 1512//1512
f 1514//1514 1512//1512 1511//1511
f 1511//1511 1512//1512 1507//1507
f 1511//1511 1507//1507 1513//1513
f 1510//1510 1511//1511 1513//1513
f 1510//1510 1513//1513 1565//1565
f 1514//1514 1566//1566 1516//1516
f 1515//1515 1475//1475 1514//1514
f 1516//1516 1515//1515 1514//1514
f 1481//1481 1515//1515 1516//1516
f 1518//1518 1517//1517 1481//1481
f 1516//1516 1518//1518 1481//1481
f 1524//1524 1523//1523 1517//1517
f 1518//1518 1571//1571 1524//1524
f 1517//1517 1518//1518 1524//1524
f 1519//1519 1522//1522 1520//1520
f 1519//1519 1520//1520 1573//1573
f 1522//1522 1487//1487 1521//1521
f 1522//1522 1521//1521 1520//1520
f 1520//1520 1521//1521 1523//1523
f 1520//1520 1523//1523 1524//1524
f 1573//1573 1520//1520 1524//1524
f 1573//1573 1524//1524 1571//1571
f 1529//1529 1488//1488 1487//1487
f 1529//1529 1487//1487 1522//1522
f 1522//1522 1519//1519 1575//1575
f 1522//1522 1575//1575 1529//1529
f 1526//1526 1525//1525 1528//1528
f 1526//1526 1528//1528 1530//1530
f 1525//1525 1489//1489 1527//1527
f 1525//1525 1527//1527 1528//1528
f 1528//1528 1527//1527 1488//1488
f 1528//1528 1488//1488 1529//1529
f 1530//1530 1528//1528 1529//1529
f 1530//1530 1529//1529 1575//1575
f 1525//1525 1526//1526 1582//1582
f 2095//2095 1489//1489 1525//1525
f 1582//1582 2095//2095 1525//1525
f 1539//1539 1531//1531 1532//1532
f 1539//1539 1532//1532 1533//1533
f 1531//1531 1537//1537 1534//1534
f 1531//1531 1534//1534 1532//1532
f 1532//1532 1534//1534 2196//2196
f 1532//1532 2196//2196 1535//1535
f 1533//1533 1532//1532 1535//1535
f 1533//1533 1535//1535 2197//2197
f 1586//1586 1536//1536 1538//1538
f 1586//1586 1538//1538 1585//1585
f 1536//1536 1541//1541 1491//1491
f 1536//1536 1491//1491 1538//1538
f 1538//1538 1491//1491 1537//1537
f 1538//1538 1537//1537 1531//1531
f 1585//1585 1538//1538 1531//1531
f 1585//1585 1531//1531 1539//1539
f 1545//1545 1540//1540 1541//1541
f 1545//1545 1541//1541 1536//1536
f 1536//1536 1586//1586 1546//1546
f 1536//1536 1546//1546 1545//1545
f 1548//1548 1547//1547 1544//1544
f 1548//1548 1544//1544 1542//1542
f 1547//1547 1549//1549 1543//1543
f 1547//1547 1543//1543 1544//1544
f 1544//1544 1543//1543 1540//1540
f 1544//1544 1540//1540 1545//1545
f 1542//1542 1544//1544 1545//1545
f 1542//1542 1545//1545 1546//1546
f 1547//1547 1548//1548 1592//1592
f 1496//1496 1549//1549 1547//1547
f 1592//1592 1496//1496 1547//1547
f 1551//1551 1550//1550 1496//1496
f 1551//1551 1496//1496 1592//1592
f 1593//1593 1552//1552 1550//1550
f 1593//1593 1550//1550 1551//1551
f 1594//1594 1501//1501 1552//1552
f 1594//1594 1552//1552 1593//1593
f 1554//1554 1499//1499 1501//1501
f 1594//1594 1553//1553 1554//1554
f 1501//1501 1594//1594 1554//1554
f 1555//1555 1558//1558 1556//1556
f 1555//1555 1556//1556 1597//1597
f 1558//1558 1504//1504 1503//1503
f 1558//1558 1503//1503 1556//1556
f 1556//1556 1503//1503 1499//1499
f 1556//1556 1499//1499 1554//1554
f 1597//1597 1556//1556 1554//1554
f 1597//1597 1554//1554 1553//1553
f 1564//1564 1557//1557 1504//1504
f 1564//1564 1504//1504 1558//1558
f 1558//1558 1555//1555 1601//1601
f 1558//1558 1601//1601 1564//1564
f 1604//1604 1561//1561 1559//1559
f 1604//1604 1559//1559 1563//1563
f 1561//1561 1560//1560 1562//1562
f 1561//1561 1562//1562 1559//1559
f 1559//1559 1562//1562 1557//1557
f 1559//1559 1557//1557 1564//1564
f 1563//1563 1559//1559 1564//1564
f 1563//1563 1564//1564 1601//1601
f 1561//1561 1604//1604 1603//1603
f 1508//1508 1560//1560 1561//1561
f 1603//1603 1508//1508 1561//1561
f 1606//1606 1565//1565 1508//1508
f 1606//1606 1508//1508 1603//1603
f 1510//1510 1565//1565 1606//1606
f 1567//1567 1566//1566 1510//1510
f 1606//1606 1567//1567 1510//1510
f 1568//1568 1516//1516 1566//1566
f 1568//1568 1566//1566 1567//1567
f 1569//1569 1518//1518 1516//1516
f 1569//1569 1516//1516 1568//1568
f 1570//1570 1571//1571 1518//1518
f 1569//1569 1610//1610 1570//1570
f 1518//1518 1569//1569 1570//1570
f 1611//1611 1572//1572 1574//1574
f 1611//1611 1574//1574 1609//1609
f 1572//1572 1519//1519 1573//1573
f 1572//1572 1573//1573 1574//1574
f 1574//1574 1573//1573 1571//1571
f 1574//1574 1571//1571 1570//1570
f 1609//1609 1574//1574 1570//1570
f 1609//1609 1570//1570 1610//1610
f 1579//1579 1575//1575 1519//1519
f 1579//1579 1519//1519 1572//1572
f 1572//1572 1611//1611 1581//1581
f 1572//1572 1581//1581 1579//1579
f 1578//1578 1576//1576 1577//1577
f 1578//1578 1577//1577 1580//1580
f 1576//1576 1526//1526 1530//1530
f 1576//1576 1530//1530 1577//1577
f 1577//1577 1530//1530 1575//1575
f 1577//1577 1575//1575 1579//1579
f 1580//1580 1577//1577 1579//1579
f 1580//1580 1579//1579 1581//1581
f 1576//1576 1578//1578 2198//2198
f 1582//1582 1526//1526 1576//1576
f 2198//2198 1582//1582 1576//1576
f 1614//1614 1583//1583 1539//1539
f 1614//1614 1539//1539 1533//1533
f 1533//1533 2197//2197 1616//1616
f 1533//1533 1616//1616 1614//1614
f 1585//1585 1539//1539 1583//1583
f 1584//1584 1586//1586 1585//1585
f 1583//1583 1584//1584 1585//1585
f 1624//1624 1627//1627 1587//1587
f 1587//1587 1546//1546 1586//1586
f 1586//1586 1584//1584 1624//1624
f 1624//1624 1587//1587 1586//1586
f 1590//1590 1591//1591 1589//1589
f 1590//1590 1589//1589 1588//1588
f 1591//1591 1548//1548 1542//1542
f 1591//1591 1542//1542 1589//1589
f 1589//1589 1542//1542 1546//1546
f 1589//1589 1546//1546 1587//1587
f 1588//1588 1589//1589 1587//1587
f 1588//1588 1587//1587 1627//1627
f 1591//1591 1590//1590 1629//1629
f 1592//1592 1548//1548 1591//1591
f 1629//1629 1592//1592 1591//1591
f 1631//1631 1551//1551 1592//1592
f 1631//1631 1592//1592 1629//1629
f 1633//1633 1593//1593 1551//1551
f 1633//1633 1551//1551 1631//1631
f 1595//1595 1594//1594 1593//1593
f 1595//1595 1593//1593 1633//1633
f 1599//1599 1553//1553 1594//1594
f 1595//1595 1636//1636 1599//1599
f 1594//1594 1595//1595 1599//1599
f 1635//1635 1600//1600 1598//1598
f 1635//1635 1598//1598 1596//1596
f 1600//1600 1555//1555 1597//1597
f 1600//1600 1597//1597 1598//1598
f 1598//1598 1597//1597 1553//1553
f 1598//1598 1553//1553 1599//1599
f 1596//1596 1598//1598 1599//1599
f 1596//1596 1599//1599 1636//1636
f 1600//1600 1635//1635 1602//1602
f 1601//1601 1555//1555 1600//1600
f 1602//1602 1601//1601 1600//1600
f 1563//1563 1601//1601 1602//1602
f 1643//1643 1604//1604 1563//1563
f 1602//1602 1643//1643 1563//1563
f 1641//1641 1649//1649 1603//1603
f 1604//1604 1643//1643 1641//1641
f 1603//1603 1604//1604 1641//1641
f 1605//1605 1648//1648 1606//1606
f 1603//1603 1649//1649 1605//1605
f 1606//1606 1603//1603 1605//1605
f 1652//1652 1567//1567 1606//1606
f 1652//1652 1606//1606 1648//1648
f 1607//1607 1568//1568 1567//1567
f 1607//1607 1567//1567 1652//1652
f 1608//1608 1569//1569 1568//1568
f 1608//1608 1568//1568 1607//1607
f 1654//1654 1610//1610 1569//1569
f 1654//1654 1569//1569 1608//1608
f 1609//1609 1610//1610 1654//1654
f 1612//1612 1611//1611 1609//1609
f 1654//1654 1612//1612 1609//1609
f 1613//1613 1581//1581 1611//1611
f 1613//1613 1611//1611 1612//1612
f 1580//1580 1581//1581 1613//1613
f 1658//1658 1578//1578 1580//1580
f 1613//1613 1658//1658 1580//1580
f 2199//2199 2198//2198 1578//1578
f 2199//2199 1578//1578 1658//1658
f 1661//1661 1618//1618 1615//1615
f 1661//1661 1615//1615 1660//1660
f 1618//1618 1583//1583 1614//1614
f 1618//1618 1614//1614 1615//1615
f 1615//1615 1614//1614 1616//1616
f 1615//1615 1616//1616 2200//2200
f 1660//1660 1615//1615 2200//2200
f 1660//1660 2200//2200 1617//1617
f 1620//1620 1584//1584 1583//1583
f 1620//1620 1583//1583 1618//1618
f 1618//1618 1661//1661 1619//1619
f 1618//1618 1619//1619 1620//1620
f 1621//1621 1622//1622 1623//1623
f 1621//1621 1623//1623 1625//1625
f 1622//1622 1627//1627 1624//1624
f 1622//1622 1624//1624 1623//1623
f 1623//1623 1624//1624 1584//1584
f 1623//1623 1584//1584 1620//1620
f 1625//1625 1623//1623 1620//1620
f 1625//1625 1620//1620 1619//1619
f 1664//1664 1628//1628 1626//1626
f 1664//1664 1626//1626 1663//1663
f 1628//1628 1590//1590 1588//1588
f 1628//1628 1588//1588 1626//1626
f 1626//1626 1588//1588 1627//1627
f 1626//1626 1627//1627 1622//1622
f 1663//1663 1626//1626 1622//1622
f 1663//1663 1622//1622 1621//1621
f 1628//1628 1664//1664 1669//1669
f 1629//1629 1590//1590 1628//1628
f 1669//1669 1629//1629 1628//1628
f 1668//1668 1630//1630 1631//1631
f 1629//1629 1669//1669 1668//1668
f 1631//1631 1629//1629 1668//1668
f 1671//1671 1673//1673 1633//1633
f 1631//1631 1630//1630 1671//1671
f 1633//1633 1631//1631 1671//1671
f 1632//1632 1595//1595 1633//1633
f 1632//1632 1633//1633 1673//1673
f 1637//1637 1636//1636 1595//1595
f 1637//1637 1595//1595 1632//1632
f 1634//1634 1678//1678 1635//1635
f 1634//1634 1635//1635 1596//1596
f 1596//1596 1636//1636 1637//1637
f 1596//1596 1637//1637 1634//1634
f 1638//1638 1602//1602 1635//1635
f 1638//1638 1635//1635 1678//1678
f 1639//1639 1643//1643 1602//1602
f 1638//1638 1644//1644 1639//1639
f 1602//1602 1638//1638 1639//1639
f 1640//1640 1650//1650 1642//1642
f 1640//1640 1642//1642 1683//1683
f 1650//1650 1649//1649 1641//1641
f 1650//1650 1641//1641 1642//1642
f 1642//1642 1641//1641 1643//1643
f 1642//1642 1643//1643 1639//1639
f 1683//1683 1642//1642 1639//1639
f 1683//1683 1639//1639 1644//1644
f 1645//1645 1647//1647 1646//1646
f 1645//1645 1646//1646 1684//1684
f 1647//1647 1648//1648 1605//1605
f 1647//1647 1605//1605 1646//1646
f 1646//1646 1605//1605 1649//1649
f 1646//1646 1649//1649 1650//1650
f 1684//1684 1646//1646 1650//1650
f 1684//1684 1650//1650 1640//1640
f 1647//1647 1645//1645 1651//1651
f 1651//1651 1689//1689 1652//1652
f 1652//1652 1648//1648 1647//1647
f 1647//1647 1651//1651 1652//1652
f 1695//1695 1607//1607 1652//1652
f 1695//1695 1652//1652 1689//1689
f 1693//1693 1653//1653 1608//1608
f 1607//1607 1695//1695 1693//1693
f 1608//1608 1607//1607 1693//1693
f 1655//1655 1654//1654 1608//1608
f 1655//1655 1608//1608 1653//1653
f 1702//1702 1707//1707 1612//1612
f 1654//1654 1655//1655 1702//1702
f 1612//1612 1654//1654 1702//1702
f 1705//1705 1656//1656 1613//1613
f 1612//1612 1707//1707 1705//1705
f 1613//1613 1612//1612 1705//1705
f 1714//1714 1658//1658 1613//1613
f 1714//1714 1613//1613 1656//1656
f 1712//1712 1657//1657 2199//2199
f 1658//1658 1714//1714 1712//1712
f 2199//2199 1658//1658 1712//1712
f 1660//1660 1617//1617 1659//1659
f 1662//1662 1661//1661 1660//1660
f 1659//1659 1662//1662 1660//1660
f 1718//1718 1619//1619 1661//1661
f 1718//1718 1661//1661 1662//1662
f 1625//1625 1619//1619 1718//1718
f 1724//1724 1621//1621 1625//1625
f 1718//1718 1724//1724 1625//1625
f 1723//1723 1721//1721 1664//1664
f 1723//1723 1664//1664 1663//1663
f 1663//1663 1621//1621 1724//1724
f 1663//1663 1724//1724 1723//1723
f 1665//1665 1669//1669 1664//1664
f 1721//1721 1726//1726 1665//1665
f 1664//1664 1721//1721 1665//1665
f 1730//1730 1672//1672 1667//1667
f 1730//1730 1667//1667 1666//1666
f 1672//1672 1630//1630 1668//1668
f 1672//1672 1668//1668 1667//1667
f 1667//1667 1668//1668 1669//1669
f 1667//1667 1669//1669 1665//1665
f 1666//1666 1667//1667 1665//1665
f 1666//1666 1665//1665 1726//1726
f 1731//1731 1674//1674 1670//1670
f 1731//1731 1670//1670 1729//1729
f 1674//1674 1673//1673 1671//1671
f 1674//1674 1671//1671 1670//1670
f 1670//1670 1671//1671 1630//1630
f 1670//1670 1630//1630 1672//1672
f 1729//1729 1670//1670 1672//1672
f 1729//1729 1672//1672 1730//1730
f 1674//1674 1731//1731 1675//1675
f 1632//1632 1673//1673 1674//1674
f 1675//1675 1632//1632 1674//1674
f 1676//1676 1637//1637 1632//1632
f 1675//1675 1681//1681 1676//1676
f 1632//1632 1675//1675 1676//1676
f 1733//1733 1679//1679 1677//1677
f 1733//1733 1677//1677 1680//1680
f 1679//1679 1678//1678 1634//1634
f 1679//1679 1634//1634 1677//1677
f 1677//1677 1634//1634 1637//1637
f 1677//1677 1637//1637 1676//1676
f 1680//1680 1677//1677 1676//1676
f 1680//1680 1676//1676 1681//1681
f 1679//1679 1733//1733 1736//1736
f 1638//1638 1678//1678 1679//1679
f 1736//1736 1638//1638 1679//1679
f 1682//1682 1644//1644 1638//1638
f 1682//1682 1638//1638 1736//1736
f 1683//1683 1644//1644 1682//1682
f 1737//1737 1640//1640 1683//1683
f 1682//1682 1737//1737 1683//1683
f 1685//1685 1645//1645 1684//1684
f 1684//1684 1640//1640 1737//1737
f 1737//1737 1738//1738 1685//1685
f 1685//1685 1684//1684 1737//1737
f 1686//1686 1687//1687 1688//1688
f 1686//1686 1688//1688 1741//1741
f 1687//1687 1689//1689 1651//1651
f 1687//1687 1651//1651 1688//1688
f 1688//1688 1651//1651 1645//1645
f 1688//1688 1645//1645 1685//1685
f 1741//1741 1688//1688 1685//1685
f 1741//1741 1685//1685 1738//1738
f 1696//1696 1695//1695 1689//1689
f 1696//1696 1689//1689 1687//1687
f 1687//1687 1686//1686 1697//1697
f 1687//1687 1697//1697 1696//1696
f 1691//1691 1690//1690 1694//1694
f 1691//1691 1694//1694 1692//1692
f 1690//1690 1653//1653 1693//1693
f 1690//1690 1693//1693 1694//1694
f 1694//1694 1693//1693 1695//1695
f 1694//1694 1695//1695 1696//1696
f 1692//1692 1694//1694 1696//1696
f 1692//1692 1696//1696 1697//1697
f 1703//1703 1655//1655 1653//1653
f 1703//1703 1653//1653 1690//1690
f 1690//1690 1691//1691 1698//1698
f 1690//1690 1698//1698 1703//1703
f 1700//1700 1701//1701 1699//1699
f 1700//1700 1699//1699 1743//1743
f 1701//1701 1707//1707 1702//1702
f 1701//1701 1702//1702 1699//1699
f 1699//1699 1702//1702 1655//1655
f 1699//1699 1655//1655 1703//1703
f 1743//1743 1699//1699 1703//1703
f 1743//1743 1703//1703 1698//1698
f 1746//1746 1708//1708 1706//1706
f 1746//1746 1706//1706 1704//1704
f 1708//1708 1656//1656 1705//1705
f 1708//1708 1705//1705 1706//1706
f 1706//1706 1705//1705 1707//1707
f 1706//1706 1707//1707 1701//1701
f 1704//1704 1706//1706 1701//1701
f 1704//1704 1701//1701 1700//1700
f 1715//1715 1714//1714 1656//1656
f 1715//1715 1656//1656 1708//1708
f 1708//1708 1746//1746 1745//1745
f 1708//1708 1745//1745 1715//1715
f 1709//1709 1711//1711 1713//1713
f 1709//1709 1713//1713 1710//1710
f 1711//1711 1657//1657 1712//1712
f 1711//1711 1712//1712 1713//1713
f 1713//1713 1712//1712 1714//1714
f 1713//1713 1714//1714 1715//1715
f 1710//1710 1713//1713 1715//1715
f 1710//1710 1715//1715 1745//1745
f 2202//2202 2093//2093 1657//1657
f 2202//2202 1657//1657 1711//1711
f 2203//2203 2202//2202 1711//1711
f 2203//2203 1711//1711 1709//1709
f 1716//1716 1751//1751 1662//1662
f 1659//1659 2204//2204 1716//1716
f 1662//1662 1659//1659 1716//1716
f 1754//1754 1718//1718 1662//1662
f 1754//1754 1662//1662 1751//1751
f 1719//1719 1724//1724 1718//1718
f 1754//1754 1717//1717 1719//1719
f 1718//1718 1754//1754 1719//1719
f 1756//1756 1720//1720 1722//1722
f 1756//1756 1722//1722 1725//1725
f 1720//1720 1721//1721 1723//1723
f 1720//1720 1723//1723 1722//1722
f 1722//1722 1723//1723 1724//1724
f 1722//1722 1724//1724 1719//1719
f 1725//1725 1722//1722 1719//1719
f 1725//1725 1719//1719 1717//1717
f 1720//1720 1756//1756 1728//1728
f 1726//1726 1721//1721 1720//1720
f 1728//1728 1726//1726 1720//1720
f 1666//1666 1726//1726 1728//1728
f 1727//1727 1730//1730 1666//1666
f 1728//1728 1727//1727 1666//1666
f 1758//1758 1762//1762 1731//1731
f 1758//1758 1731//1731 1729//1729
f 1729//1729 1730//1730 1727//1727
f 1729//1729 1727//1727 1758//1758
f 1761//1761 1675//1675 1731//1731
f 1761//1761 1731//1731 1762//1762
f 1768//1768 1681//1681 1675//1675
f 1768//1768 1675//1675 1761//1761
f 1732//1732 1735//1735 1733//1733
f 1732//1732 1733//1733 1680//1680
f 1680//1680 1681//1681 1768//1768
f 1680//1680 1768//1768 1732//1732
f 1734//1734 1776//1776 1736//1736
f 1733//1733 1735//1735 1734//1734
f 1736//1736 1733//1733 1734//1734
f 1774//1774 1778//1778 1682//1682
f 1736//1736 1776//1776 1774//1774
f 1682//1682 1736//1736 1774//1774
f 1739//1739 1737//1737 1682//1682
f 1739//1739 1682//1682 1778//1778
f 1784//1784 1738//1738 1737//1737
f 1784//1784 1737//1737 1739//1739
f 1740//1740 1782//1782 1686//1686
f 1740//1740 1686//1686 1741//1741
f 1741//1741 1738//1738 1784//1784
f 1741//1741 1784//1784 1740//1740
f 1742//1742 1697//1697 1686//1686
f 1742//1742 1686//1686 1782//1782
f 1692//1692 1697//1697 1742//1742
f 1787//1787 1691//1691 1692//1692
f 1742//1742 1787//1787 1692//1692
f 1789//1789 1698//1698 1691//1691
f 1789//1789 1691//1691 1787//1787
f 1743//1743 1698//1698 1789//1789
f 1744//1744 1700//1700 1743//1743
f 1789//1789 1744//1744 1743//1743
f 1704//1704 1700//1700 1744//1744
f 1795//1795 1746//1746 1704//1704
f 1744//1744 1795//1795 1704//1704
f 1793//1793 1747//1747 1745//1745
f 1746//1746 1795//1795 1793//1793
f 1745//1745 1746//1746 1793//1793
f 1710//1710 1745//1745 1747//1747
f 1797//1797 1709//1709 1710//1710
f 1747//1747 1797//1797 1710//1710
f 1749//1749 1752//1752 1748//1748
f 1749//1749 1748//1748 1750//1750
f 1752//1752 1751//1751 1716//1716
f 1752//1752 1716//1716 1748//1748
f 1748//1748 1716//1716 2204//2204
f 1748//1748 2204//2204 1753//1753
f 1750//1750 1748//1748 1753//1753
f 1750//1750 1753//1753 1800//1800
f 1752//1752 1749//1749 1804//1804
f 1754//1754 1751//1751 1752//1752
f 1804//1804 1754//1754 1752//1752
f 1803//1803 1717//1717 1754//1754
f 1803//1803 1754//1754 1804//1804
f 1755//1755 1808//1808 1756//1756
f 1755//1755 1756//1756 1725//1725
f 1725//1725 1717//1717 1803//1803
f 1725//1725 1803//1803 1755//1755
f 1813//1813 1728//1728 1756//1756
f 1813//1813 1756//1756 1808//1808
f 1757//1757 1727//1727 1728//1728
f 1813//1813 1814//1814 1757//1757
f 1728//1728 1813//1813 1757//1757
f 1760//1760 1763//1763 1759//1759
f 1760//1760 1759//1759 1816//1816
f 1763//1763 1762//1762 1758//1758
f 1763//1763 1758//1758 1759//1759
f 1759//1759 1758//1758 1727//1727
f 1759//1759 1727//1727 1757//1757
f 1816//1816 1759//1759 1757//1757
f 1816//1816 1757//1757 1814//1814
f 1763//1763 1760//1760 1820//1820
f 1761//1761 1762//1762 1763//1763
f 1820//1820 1761//1761 1763//1763
f 1765//1765 1768//1768 1761//1761
f 1820//1820 1764//1764 1765//1765
f 1761//1761 1820//1820 1765//1765
f 1766//1766 1771//1771 1767//1767
f 1766//1766 1767//1767 1825//1825
f 1771//1771 1735//1735 1732//1732
f 1771//1771 1732//1732 1767//1767
f 1767//1767 1732//1732 1768//1768
f 1767//1767 1768//1768 1765//1765
f 1825//1825 1767//1767 1765//1765
f 1825//1825 1765//1765 1764//1764
f 1826//1826 1777//1777 1769//1769
f 1826//1826 1769//1769 1770//1770
f 1777//1777 1776//1776 1734//1734
f 1777//1777 1734//1734 1769//1769
f 1769//1769 1734//1734 1735//1735
f 1769//1769 1735//1735 1771//1771
f 1770//1770 1769//1769 1771//1771
f 1770//1770 1771//1771 1766//1766
f 1772//1772 1779//1779 1775//1775
f 1772//1772 1775//1775 1773//1773
f 1779//1779 1778//1778 1774//1774
f 1779//1779 1774//1774 1775//1775
f 1775//1775 1774//1774 1776//1776
f 1775//1775 1776//1776 1777//1777
f 1773//1773 1775//1775 1777//1777
f 1773//1773 1777//1777 1826//1826
f 1779//1779 1772//1772 1781//1781
f 1739//1739 1778//1778 1779//1779
f 1781//1781 1739//1739 1779//1779
f 1780//1780 1836//1836 1786//1786
f 1786//1786 1784//1784 1739//1739
f 1739//1739 1781//1781 1780//1780
f 1780//1780 1786//1786 1739//1739
f 1840//1840 1783//1783 1785//1785
f 1840//1840 1785//1785 1835//1835
f 1783//1783 1782//1782 1740//1740
f 1783//1783 1740//1740 1785//1785
f 1785//1785 1740//1740 1784//1784
f 1785//1785 1784//1784 1786//1786
f 1835//1835 1785//1785 1786//1786
f 1835//1835 1786//1786 1836//1836
f 1783//1783 1840//1840 1839//1839
f 1742//1742 1782//1782 1783//1783
f 1839//1839 1742//1742 1783//1783
f 1788//1788 1847//1847 1787//1787
f 1742//1742 1839//1839 1788//1788
f 1787//1787 1742//1742 1788//1788
f 1846//1846 1789//1789 1787//1787
f 1846//1846 1787//1787 1847//1847
f 1852//1852 1791//1791 1744//1744
f 1789//1789 1846//1846 1852//1852
f 1744//1744 1789//1789 1852//1852
f 1790//1790 1795//1795 1744//1744
f 1791//1791 1858//1858 1790//1790
f 1744//1744 1791//1791 1790//1790
f 1796//1796 1792//1792 1794//1794
f 1796//1796 1794//1794 1857//1857
f 1792//1792 1747//1747 1793//1793
f 1792//1792 1793//1793 1794//1794
f 1794//1794 1793//1793 1795//1795
f 1794//1794 1795//1795 1790//1790
f 1857//1857 1794//1794 1790//1790
f 1857//1857 1790//1790 1858//1858
f 1792//1792 1796//1796 2090//2090
f 1797//1797 1747//1747 1792//1792
f 2090//2090 1797//1797 1792//1792
f 1798//1798 1802//1802 1799//1799
f 1798//1798 1799//1799 1801//1801
f 1802//1802 1749//1749 1750//1750
f 1802//1802 1750//1750 1799//1799
f 1799//1799 1750//1750 1800//1800
f 1799//1799 1800//1800 2133//2133
f 1801//1801 1799//1799 2133//2133
f 1801//1801 2133//2133 2206//2206
f 1802//1802 1798//1798 1805//1805
f 1804//1804 1749//1749 1802//1802
f 1805//1805 1804//1804 1802//1802
f 1812//1812 1803//1803 1804//1804
f 1805//1805 1806//1806 1812//1812
f 1804//1804 1805//1805 1812//1812
f 1807//1807 1809//1809 1810//1810
f 1807//1807 1810//1810 1811//1811
f 1809//1809 1808//1808 1755//1755
f 1809//1809 1755//1755 1810//1810
f 1810//1810 1755//1755 1803//1803
f 1810//1810 1803//1803 1812//1812
f 1811//1811 1810//1810 1812//1812
f 1811//1811 1812//1812 1806//1806
f 1809//1809 1807//1807 1868//1868
f 1813//1813 1808//1808 1809//1809
f 1868//1868 1813//1813 1809//1809
f 1818//1818 1814//1814 1813//1813
f 1868//1868 1875//1875 1818//1818
f 1813//1813 1868//1868 1818//1818
f 1815//1815 1819//1819 1817//1817
f 1815//1815 1817//1817 1873//1873
f 1819//1819 1760//1760 1816//1816
f 1819//1819 1816//1816 1817//1817
f 1817//1817 1816//1816 1814//1814
f 1817//1817 1814//1814 1818//1818
f 1873//1873 1817//1817 1818//1818
f 1873//1873 1818//1818 1875//1875
f 1819//1819 1815//1815 1876//1876
f 1820//1820 1760//1760 1819//1819
f 1876//1876 1820//1820 1819//1819
f 1822//1822 1764//1764 1820//1820
f 1876//1876 1821//1821 1822//1822
f 1820//1820 1876//1876 1822//1822
f 1883//1883 1824//1824 1823//1823
f 1883//1883 1823//1823 1879//1879
f 1824//1824 1766//1766 1825//1825
f 1824//1824 1825//1825 1823//1823
f 1823//1823 1825//1825 1764//1764
f 1823//1823 1764//1764 1822//1822
f 1879//1879 1823//1823 1822//1822
f 1879//1879 1822//1822 1821//1821
f 1824//1824 1828//1828 1770//1770
f 1828//1828 1826//1826 1770//1770
f 1770//1770 1766//1766 1824//1824
f 1824//1824 1883//1883 1889//1889
f 1824//1824 1889//1889 1828//1828
f 1891//1891 1830//1830 1827//1827
f 1891//1891 1827//1827 1829//1829
f 1830//1830 1772//1772 1773//1773
f 1830//1830 1773//1773 1827//1827
f 1827//1827 1773//1773 1826//1826
f 1827//1827 1826//1826 1828//1828
f 1829//1829 1827//1827 1828//1828
f 1829//1829 1828//1828 1889//1889
f 1833//1833 1781//1781 1772//1772
f 1833//1833 1772//1772 1830//1830
f 1830//1830 1891//1891 1831//1831
f 1830//1830 1831//1831 1833//1833
f 1899//1899 1837//1837 1832//1832
f 1899//1899 1832//1832 1896//1896
f 1837//1837 1836//1836 1780//1780
f 1837//1837 1780//1780 1832//1832
f 1832//1832 1780//1780 1781//1781
f 1832//1832 1781//1781 1833//1833
f 1896//1896 1832//1832 1833//1833
f 1896//1896 1833//1833 1831//1831
f 1842//1842 1841//1841 1834//1834
f 1842//1842 1834//1834 1898//1898
f 1841//1841 1840//1840 1835//1835
f 1841//1841 1835//1835 1834//1834
f 1834//1834 1835//1835 1836//1836
f 1834//1834 1836//1836 1837//1837
f 1898//1898 1834//1834 1837//1837
f 1898//1898 1837//1837 1899//1899
f 1838//1838 1839//1839 1840//1840
f 1838//1838 1840//1840 1841//1841
f 1841//1841 1842//1842 1907//1907
f 1841//1841 1907//1907 1838//1838
f 1909//1909 1848//1848 1844//1844
f 1909//1909 1844//1844 1843//1843
f 1848//1848 1847//1847 1788//1788
f 1848//1848 1788//1788 1844//1844
f 1844//1844 1788//1788 1839//1839
f 1844//1844 1839//1839 1838//1838
f 1843//1843 1844//1844 1838//1838
f 1843//1843 1838//1838 1907//1907
f 1845//1845 1846//1846 1847//1847
f 1845//1845 1847//1847 1848//1848
f 1848//1848 1909//1909 1910//1910
f 1848//1848 1910//1910 1845//1845
f 1914//1914 1849//1849 1850//1850
f 1914//1914 1850//1850 1851//1851
f 1849//1849 1791//1791 1852//1852
f 1849//1849 1852//1852 1850//1850
f 1850//1850 1852//1852 1846//1846
f 1850//1850 1846//1846 1845//1845
f 1851//1851 1850//1850 1845//1845
f 1851//1851 1845//1845 1910//1910
f 1859//1859 1858//1858 1791//1791
f 1859//1859 1791//1791 1849//1849
f 1849//1849 1914//1914 1853//1853
f 1849//1849 1853//1853 1859//1859
f 1920//1920 1856//1856 1854//1854
f 1920//1920 1854//1854 1855//1855
f 1856//1856 1796//1796 1857//1857
f 1856//1856 1857//1857 1854//1854
f 1854//1854 1857//1857 1858//1858
f 1854//1854 1858//1858 1859//1859
f 1855//1855 1854//1854 1859//1859
f 1855//1855 1859//1859 1853//1853
f 1856//1856 1920//1920 1922//1922
f 2090//2090 1796//1796 1856//1856
f 1922//1922 2090//2090 1856//1856
f 1925//1925 1860//1860 1861//1861
f 1925//1925 1861//1861 1923//1923
f 1860//1860 1798//1798 1801//1801
f 1860//1860 1801//1801 1861//1861
f 1861//1861 1801//1801 2206//2206
f 1861//1861 2206//2206 2134//2134
f 1923//1923 1861//1861 2134//2134
f 1923//1923 2134//2134 1862//1862
f 1860//1860 1925//1925 1929//1929
f 1805//1805 1798//1798 1860//1860
f 1929//1929 1805//1805 1860//1860
f 1864//1864 1863//1863 1865//1865
f 1865//1865 1806//1806 1805//1805
f 1805//1805 1929//1929 1864//1864
f 1864//1864 1865//1865 1805//1805
f 1936//1936 1866//1866 1867//1867
f 1936//1936 1867//1867 1930//1930
f 1866//1866 1807//1807 1811//1811
f 1866//1866 1811//1811 1867//1867
f 1867//1867 1811//1811 1806//1806
f 1867//1867 1806//1806 1865//1865
f 1930//1930 1867//1867 1865//1865
f 1930//1930 1865//1865 1863//1863
f 1866//1866 1936//1936 1869//1869
f 1868//1868 1807//1807 1866//1866
f 1869//1869 1868//1868 1866//1866
f 1870//1870 1875//1875 1868//1868
f 1869//1869 1940//1940 1870//1870
f 1868//1868 1869//1869 1870//1870
f 1945//1945 1872//1872 1874//1874
f 1945//1945 1874//1874 1871//1871
f 1872//1872 1815//1815 1873//1873
f 1872//1872 1873//1873 1874//1874
f 1874//1874 1873//1873 1875//1875
f 1874//1874 1875//1875 1870//1870
f 1871//1871 1874//1874 1870//1870
f 1871//1871 1870//1870 1940//1940
f 1872//1872 1945//1945 1877//1877
f 1876//1876 1815//1815 1872//1872
f 1877//1877 1876//1876 1872//1872
f 1881//1881 1821//1821 1876//1876
f 1877//1877 1949//1949 1881//1881
f 1876//1876 1877//1877 1881//1881
f 1878//1878 1884//1884 1880//1880
f 1878//1878 1880//1880 1948//1948
f 1884//1884 1883//1883 1879//1879
f 1884//1884 1879//1879 1880//1880
f 1880//1880 1879//1879 1821//1821
f 1880//1880 1821//1821 1881//1881
f 1948//1948 1880//1880 1881//1881
f 1948//1948 1881//1881 1949//1949
f 1882//1882 1889//1889 1883//1883
f 1882//1882 1883//1883 1884//1884
f 1884//1884 1878//1878 1890//1890
f 1884//1884 1890//1890 1882//1882
f 1885//1885 1886//1886 1887//1887
f 1885//1885 1887//1887 1888//1888
f 1886//1886 1891//1891 1829//1829
f 1886//1886 1829//1829 1887//1887
f 1887//1887 1829//1829 1889//1889
f 1887//1887 1889//1889 1882//1882
f 1888//1888 1887//1887 1882//1882
f 1888//1888 1882//1882 1890//1890
[truncated: 169,952 more chars]
