# Supplementary material for: Computational modelling of muscle fibre operating ranges in the hindlimb of a small ground bird (Eudromia elegans), with implications for modelling locomotion in extinct species
Source: PLoS Comput Biol. 2021 Apr 1;17(4):e1008843. doi: 10.1371/journal.pcbi.1008843 (PMC8016346; doi:10.1371/journal.pcbi.1008843)
Supplement: S1 Model File — (ZIP) [file pcbi.1008843.s006.zip › geometry/Head_neck.obj]

####
#
# OBJ File Generated by Meshlab
#
####
# Object Head_neck.obj
#
# Vertices: 14201
# Faces: 28398
#
####
v -0.084928 -0.007346 -0.026492
v -0.083480 -0.000442 -0.028122
v -0.085991 -0.010667 -0.024520
v -0.085706 -0.009909 -0.025174
v -0.085335 -0.008358 -0.025616
v -0.084565 -0.005548 -0.026849
v -0.083833 -0.001400 -0.027448
v -0.087233 -0.015441 -0.022650
v -0.086742 -0.013087 -0.023429
v -0.086358 -0.012135 -0.024063
v -0.082983 0.002422 -0.028594
v -0.086627 -0.012804 -0.023454
v -0.088044 -0.018445 -0.021379
v -0.082934 0.005304 -0.027807
v -0.082979 0.005977 -0.027376
v -0.087711 -0.011735 -0.020065
v -0.085341 -0.007788 -0.025366
v -0.083194 0.005317 -0.026996
v -0.084870 -0.006022 -0.026093
v -0.087647 -0.008281 -0.019088
v -0.082737 0.008431 -0.027255
v -0.083247 0.003106 -0.027585
v -0.088661 -0.016051 -0.018859
v -0.089580 -0.012322 -0.015066
v -0.088908 -0.016409 -0.018364
v -0.089290 -0.015879 -0.017069
v -0.083036 0.007154 -0.026831
v -0.085121 0.000540 -0.023201
v -0.083055 0.010949 -0.025513
v -0.083704 0.011634 -0.023507
v -0.083019 0.008895 -0.026297
v -0.089701 -0.013635 -0.015174
v -0.085039 0.008347 -0.020844
v -0.090208 -0.015376 -0.014364
v -0.090350 -0.014180 -0.013534
v -0.085428 0.004009 -0.021189
v -0.084248 0.011280 -0.022080
v -0.087204 0.003927 -0.016268
v -0.090512 -0.011557 -0.012219
v -0.089370 -0.000013 -0.011536
v -0.087401 -0.003366 -0.018137
v -0.085770 0.012230 -0.017557
v -0.089812 -0.011417 -0.014116
v -0.085622 0.011512 -0.018176
v -0.090938 -0.011184 -0.011170
v -0.089080 -0.008630 -0.015220
v -0.086243 0.012793 -0.016028
v -0.091499 -0.010417 -0.009101
v -0.090124 -0.003457 -0.010586
v -0.091858 -0.009436 -0.007757
v -0.092090 -0.010290 -0.007531
v -0.092114 -0.008097 -0.006601
v -0.092191 -0.009040 -0.006746
v -0.087345 0.011118 -0.013505
v -0.087237 0.011767 -0.013606
v -0.087755 0.010983 -0.012419
v -0.092414 -0.004103 -0.004437
v -0.092724 -0.007417 -0.004679
v -0.088664 0.003568 -0.012319
v -0.092815 -0.006067 -0.004025
v -0.090762 0.007834 -0.005079
v -0.088720 0.010981 -0.009863
v -0.088936 0.010146 -0.009397
v -0.092732 -0.005183 -0.003987
v -0.090190 0.003335 -0.008154
v -0.092802 -0.000147 -0.002040
v -0.090529 0.008968 -0.005402
v -0.091904 0.003773 -0.003245
v -0.091495 0.005227 -0.003906
v -0.091187 0.007367 -0.004050
v -0.091519 0.006056 -0.003665
v -0.093041 0.000661 -0.001132
v -0.092989 0.001446 -0.000998
v -0.084311 -0.005906 -0.027611
v -0.084755 -0.007036 -0.026821
v -0.084936 -0.006036 -0.026603
v -0.083835 -0.002269 -0.028414
v -0.083782 -0.002313 -0.027954
v -0.087761 -0.018819 -0.022412
v -0.087419 -0.017391 -0.022781
v -0.087921 -0.018769 -0.022517
v -0.087615 -0.017325 -0.022937
v -0.084474 -0.004773 -0.026795
v -0.084728 -0.005015 -0.026849
v -0.084081 -0.003043 -0.027349
v -0.083631 -0.000790 -0.028900
v -0.083046 0.001530 -0.028671
v -0.083361 0.001540 -0.028508
v -0.087601 -0.016290 -0.022560
v -0.083299 0.003003 -0.028627
v -0.083147 0.003298 -0.028059
v -0.088422 -0.018258 -0.020917
v -0.088486 -0.018404 -0.020129
v -0.083061 0.004310 -0.027731
v -0.088774 -0.017836 -0.019775
v -0.083504 0.006336 -0.026929
v -0.088841 -0.017429 -0.018833
v -0.083361 0.007157 -0.026646
v -0.088742 -0.015388 -0.018882
v -0.082834 0.010388 -0.026353
v -0.083289 0.010735 -0.025329
v -0.082699 0.012533 -0.026046
v -0.083361 0.011273 -0.024569
v -0.089578 -0.015133 -0.016004
v -0.089623 -0.014086 -0.016286
v -0.089918 -0.014491 -0.015097
v -0.083990 0.011145 -0.022898
v -0.089960 -0.011900 -0.013947
v -0.085205 0.011189 -0.020789
v -0.084495 0.011589 -0.021340
v -0.090093 -0.012094 -0.013601
v -0.085079 0.011348 -0.020325
v -0.084990 0.011770 -0.019866
v -0.085704 0.011682 -0.018228
v -0.086720 0.011759 -0.015817
v -0.086216 0.011294 -0.017281
v -0.091751 -0.010550 -0.008475
v -0.092247 -0.010505 -0.007056
v -0.087623 0.011484 -0.013895
v -0.086707 0.012478 -0.014858
v -0.092493 -0.009423 -0.006601
v -0.092403 -0.008248 -0.005920
v -0.092502 -0.007751 -0.005416
v -0.092870 -0.007021 -0.004809
v -0.088439 0.010945 -0.010551
v -0.089538 0.009845 -0.007824
v -0.092750 -0.003960 -0.003516
v -0.093173 -0.002791 -0.002557
v -0.092784 -0.003022 -0.003082
v -0.093005 -0.002054 -0.002134
v -0.093207 -0.001294 -0.001491
v -0.091978 0.004065 -0.003035
v -0.091617 0.007363 -0.004177
v -0.092191 0.004265 -0.002337
v -0.083552 -0.000008 -0.029178
v -0.085354 -0.007901 -0.025941
v -0.084377 -0.003486 -0.027325
v -0.087169 -0.013350 -0.023435
v -0.083389 0.005036 -0.027928
v -0.088993 -0.017627 -0.019618
v -0.088895 -0.016396 -0.019774
v -0.082928 0.008642 -0.027376
v -0.089008 -0.016734 -0.018681
v -0.088682 -0.015546 -0.019448
v -0.082770 0.009441 -0.026894
v -0.089091 -0.015755 -0.018023
v -0.088860 -0.014456 -0.018545
v -0.089387 -0.014403 -0.017436
v -0.089497 -0.014896 -0.016895
v -0.089592 -0.012968 -0.015500
v -0.084205 0.011068 -0.023442
v -0.084369 0.010846 -0.022602
v -0.085381 0.011563 -0.019550
v -0.085386 0.011372 -0.018886
v -0.087191 0.012158 -0.014442
v -0.092321 -0.009879 -0.006699
v -0.092701 -0.008731 -0.006353
v -0.092712 -0.007598 -0.005353
v -0.088032 0.011064 -0.011670
v -0.092956 -0.005588 -0.004105
v -0.093139 -0.004477 -0.003737
v -0.089514 0.010348 -0.008812
v -0.093011 -0.003304 -0.003287
v -0.091751 0.004320 -0.003499
v -0.091638 0.005529 -0.003877
v -0.093102 -0.000685 -0.001473
v -0.092538 0.004101 -0.003184
v -0.093376 0.000993 -0.000753
v -0.092762 0.004048 -0.001840
v -0.093727 0.000865 -0.000874
v -0.093033 0.002460 -0.000619
v -0.092758 0.003555 -0.000940
v -0.085089 -0.006583 -0.026747
v -0.084988 -0.004636 -0.027510
v -0.084471 -0.003425 -0.027739
v -0.084694 -0.003529 -0.027887
v -0.083329 0.000522 -0.028728
v -0.086255 -0.009085 -0.025728
v -0.086131 -0.010121 -0.024879
v -0.087866 -0.016330 -0.022608
v -0.088205 -0.016495 -0.022267
v -0.083801 0.003316 -0.028341
v -0.083382 0.003862 -0.027957
v -0.083583 0.004628 -0.028271
v -0.088825 -0.017897 -0.020452
v -0.083541 0.005422 -0.027265
v -0.084159 0.005326 -0.026530
v -0.083783 0.007279 -0.026728
v -0.083345 0.007979 -0.026869
v -0.088665 -0.014740 -0.019362
v -0.083686 0.010539 -0.024595
v -0.089397 -0.014057 -0.017615
v -0.089606 -0.013198 -0.015956
v -0.083974 0.010780 -0.024173
v -0.084944 0.008810 -0.022994
v -0.084549 0.010457 -0.022897
v -0.090184 -0.012837 -0.015960
v -0.084908 0.009932 -0.022472
v -0.084826 0.010653 -0.022054
v -0.090612 -0.011814 -0.014015
v -0.090291 -0.012018 -0.013378
v -0.085806 0.011402 -0.019071
v -0.092064 -0.010315 -0.009188
v -0.085979 0.011650 -0.018317
v -0.086431 0.011396 -0.018055
v -0.092165 -0.010017 -0.008179
v -0.087443 0.011410 -0.013272
v -0.093147 -0.008581 -0.005808
v -0.088759 0.010693 -0.011540
v -0.093250 -0.008082 -0.005144
v -0.093148 -0.007500 -0.005190
v -0.089048 0.010726 -0.010894
v -0.089358 0.010496 -0.009753
v -0.093525 -0.005712 -0.004143
v -0.093166 -0.005716 -0.004267
v -0.089752 0.009998 -0.008611
v -0.090317 0.009431 -0.006991
v -0.093628 -0.003647 -0.002824
v -0.090743 0.008882 -0.005781
v -0.091211 0.007675 -0.004756
v -0.090904 0.007960 -0.005004
v -0.092099 0.005700 -0.004146
v -0.091854 0.006404 -0.003915
v -0.091853 0.006921 -0.004490
v -0.093758 -0.000688 -0.001666
v -0.093736 -0.001129 -0.001635
v -0.084500 -0.003015 -0.028786
v -0.084424 -0.002156 -0.028697
v -0.084348 -0.002850 -0.028305
v -0.085395 -0.005181 -0.027484
v -0.085086 -0.004507 -0.028221
v -0.083759 0.001559 -0.028532
v -0.087506 -0.014249 -0.023218
v -0.087330 -0.012859 -0.023671
v -0.088036 -0.015402 -0.022549
v -0.087852 -0.015277 -0.022884
v -0.087911 -0.013929 -0.023067
v -0.088858 -0.018311 -0.021738
v -0.088947 -0.018069 -0.021035
v -0.088976 -0.015232 -0.019772
v -0.084016 0.006917 -0.026296
v -0.083529 0.008704 -0.027090
v -0.084166 0.008199 -0.026667
v -0.083194 0.009128 -0.027213
v -0.083067 0.009653 -0.026797
v -0.084061 0.010367 -0.024957
v -0.084517 0.010174 -0.024131
v -0.084536 0.010752 -0.023672
v -0.090004 -0.013874 -0.016464
v -0.089781 -0.013536 -0.016252
v -0.085174 0.008564 -0.022525
v -0.090603 -0.012008 -0.014792
v -0.085378 0.008859 -0.021849
v -0.085725 0.009301 -0.021458
v -0.085620 0.011338 -0.020339
v -0.091628 -0.011026 -0.011020
v -0.091798 -0.011479 -0.011398
v -0.086608 0.011217 -0.017224
v -0.087493 0.010779 -0.015858
v -0.092906 -0.009902 -0.008351
v -0.087603 0.010952 -0.015095
v -0.093499 -0.010539 -0.006912
v -0.088396 0.010942 -0.012574
v -0.093152 -0.009175 -0.006623
v -0.093387 -0.006301 -0.004616
v -0.089749 0.010318 -0.009448
v -0.093295 -0.004103 -0.003252
v -0.089929 0.009532 -0.007670
v -0.093836 -0.004247 -0.003285
v -0.091043 0.008972 -0.006208
v -0.091617 0.007353 -0.004958
v -0.091150 0.008614 -0.005471
v -0.093535 -0.001984 -0.001944
v -0.092373 0.004492 -0.003717
v -0.092618 0.003927 -0.002683
v -0.094457 0.002718 -0.000605
v -0.093776 0.001836 -0.000133
v -0.093612 0.002624 -0.000316
v -0.084939 -0.003841 -0.028583
v -0.084266 -0.000793 -0.029539
v -0.084095 -0.000369 -0.029284
v -0.086164 -0.008705 -0.026248
v -0.085068 -0.006019 -0.026877
v -0.086522 -0.009733 -0.025489
v -0.088522 -0.016792 -0.022182
v -0.088200 -0.015265 -0.022648
v -0.088987 -0.017004 -0.020603
v -0.089199 -0.016043 -0.020254
v -0.084509 0.006262 -0.026485
v -0.084243 0.007247 -0.026318
v -0.084393 0.006719 -0.026201
v -0.084022 0.009106 -0.026468
v -0.083930 0.010057 -0.025921
v -0.083696 0.009806 -0.026788
v -0.089480 -0.014314 -0.018832
v -0.084771 0.008030 -0.025165
v -0.084314 0.008642 -0.026329
v -0.090480 -0.015321 -0.017417
v -0.089779 -0.014022 -0.017993
v -0.084303 0.009909 -0.025274
v -0.089888 -0.014217 -0.017155
v -0.084970 0.008132 -0.023889
v -0.084672 0.008825 -0.024620
v -0.090354 -0.012320 -0.015593
v -0.090821 -0.012158 -0.014352
v -0.085353 0.009926 -0.021703
v -0.085314 0.010758 -0.021604
v -0.086153 0.011054 -0.019203
v -0.085973 0.011129 -0.020043
v -0.087129 0.011226 -0.016255
v -0.092486 -0.010900 -0.007281
v -0.093203 -0.010221 -0.007821
v -0.088043 0.011317 -0.013438
v -0.088344 0.011252 -0.014100
v -0.092695 -0.010636 -0.006616
v -0.088517 0.010646 -0.013074
v -0.093682 -0.009084 -0.006211
v -0.093672 -0.008698 -0.005294
v -0.093654 -0.007316 -0.004963
v -0.094000 -0.008104 -0.004936
v -0.090626 0.009283 -0.007192
v -0.090357 0.009804 -0.008390
v -0.093943 -0.002529 -0.002343
v -0.092982 0.004007 -0.002459
v -0.093313 0.002976 -0.000759
v -0.094640 0.002025 -0.000456
v -0.084571 -0.002166 -0.029097
v -0.084875 -0.002465 -0.029152
v -0.086851 -0.010064 -0.025496
v -0.086797 -0.010465 -0.024944
v -0.087527 -0.013190 -0.023263
v -0.084053 0.002252 -0.028420
v -0.084396 0.001999 -0.028558
v -0.088547 -0.015554 -0.022586
v -0.088596 -0.014887 -0.022852
v -0.084495 0.002565 -0.028299
v -0.084264 0.004350 -0.028403
v -0.089057 -0.017929 -0.021840
v -0.084100 0.004721 -0.028157
v -0.089697 -0.016653 -0.020828
v -0.084181 0.006155 -0.026098
v -0.084542 0.005268 -0.026821
v -0.089503 -0.014631 -0.019671
v -0.084468 0.008084 -0.026063
v -0.090105 -0.014031 -0.018353
v -0.090089 -0.014260 -0.017778
v -0.089789 -0.013789 -0.018428
v -0.085135 0.007752 -0.024971
v -0.090524 -0.015169 -0.016817
v -0.085454 0.008254 -0.023285
v -0.085376 0.008058 -0.024001
v -0.090774 -0.012292 -0.015988
v -0.085831 0.008838 -0.021795
v -0.086232 0.009657 -0.021073
v -0.086090 0.010811 -0.020738
v -0.086706 0.011028 -0.019451
v -0.090925 -0.011883 -0.013507
v -0.091171 -0.011583 -0.012480
v -0.092163 -0.010935 -0.010898
v -0.086907 0.010974 -0.017278
v -0.086869 0.011152 -0.018160
v -0.087556 0.011104 -0.016767
v -0.093213 -0.010243 -0.008417
v -0.093270 -0.010801 -0.007532
v -0.093402 -0.009626 -0.007002
v -0.088896 0.010491 -0.013272
v -0.088805 0.010569 -0.012505
v -0.089481 0.010277 -0.011129
v -0.093772 -0.004864 -0.003779
v -0.090650 0.009535 -0.008405
v -0.094210 -0.004836 -0.003821
v -0.094365 -0.002356 -0.002153
v -0.092401 0.005122 -0.004425
v -0.091491 0.008030 -0.005243
v -0.091652 0.008706 -0.005627
v -0.091929 0.007693 -0.004858
v -0.094194 -0.000625 -0.001520
v -0.093281 0.003705 -0.003628
v -0.094213 -0.001542 -0.001930
v -0.094173 0.000129 -0.001120
v -0.093369 0.003627 -0.001566
v -0.093902 0.003679 -0.001872
v -0.093543 0.003672 -0.001130
v -0.094251 0.001471 -0.000476
v -0.085386 -0.004803 -0.028418
v -0.085601 -0.008131 -0.026292
v -0.087689 -0.012117 -0.024487
v -0.088085 -0.012392 -0.024134
v -0.087157 -0.012553 -0.023814
v -0.085049 0.001800 -0.028494
v -0.084597 0.001549 -0.028574
v -0.089278 -0.017421 -0.021730
v -0.088815 -0.015284 -0.022403
v -0.089340 -0.017495 -0.021130
v -0.084945 0.002610 -0.028068
v -0.084345 0.003876 -0.028265
v -0.084302 0.003337 -0.028420
v -0.084695 0.003910 -0.027782
v -0.089216 -0.016580 -0.020174
v -0.084904 0.004811 -0.026742
v -0.084957 0.006236 -0.026632
v -0.085017 0.006865 -0.025016
v -0.090699 -0.014252 -0.017964
v -0.085936 0.006271 -0.023837
v -0.090449 -0.014607 -0.016669
v -0.090839 -0.013733 -0.016812
v -0.086430 0.006160 -0.022442
v -0.085742 0.008010 -0.023199
v -0.090499 -0.012837 -0.016237
v -0.086190 0.008501 -0.021812
v -0.090714 -0.012221 -0.015478
v -0.086143 0.008905 -0.021370
v -0.086492 0.010025 -0.020432
v -0.091217 -0.012169 -0.014560
v -0.091662 -0.011596 -0.012842
v -0.091663 -0.011690 -0.011956
v -0.087025 0.010714 -0.019320
v -0.092238 -0.011390 -0.011443
v -0.088034 0.010792 -0.016663
v -0.088022 0.010760 -0.015924
v -0.088220 0.010982 -0.015077
v -0.093687 -0.009712 -0.006896
v -0.089491 0.010228 -0.011884
v -0.089789 0.010287 -0.011510
v -0.094059 -0.007256 -0.005048
v -0.094367 -0.007896 -0.004832
v -0.090122 0.010001 -0.010006
v -0.090434 0.009981 -0.010084
v -0.094143 -0.005432 -0.004181
v -0.090297 0.009958 -0.009444
v -0.091142 0.009337 -0.008667
v -0.091278 0.009247 -0.007381
v -0.094319 -0.004317 -0.003100
v -0.094706 -0.004078 -0.003029
v -0.091218 0.008933 -0.006535
v -0.094394 -0.003307 -0.002891
v -0.092716 0.004059 -0.004103
v -0.093375 0.003884 -0.002884
v -0.093871 0.003710 -0.002559
v -0.094062 0.000940 -0.000654
v -0.094445 0.003347 -0.001837
v -0.095084 0.001045 -0.000659
v -0.094821 0.001621 -0.000688
v -0.094517 0.002892 -0.001050
v -0.085519 -0.004937 -0.028821
v -0.085883 -0.005470 -0.028121
v -0.086769 -0.008672 -0.026458
v -0.085945 -0.006451 -0.027107
v -0.084887 -0.000342 -0.029573
v -0.084300 0.000164 -0.029400
v -0.085062 0.000339 -0.029162
v -0.084676 0.000541 -0.029062
v -0.088245 -0.013131 -0.023440
v -0.089464 -0.017001 -0.021857
v -0.088965 -0.015004 -0.022512
v -0.088614 -0.013340 -0.023033
v -0.085253 0.003287 -0.027153
v -0.085239 0.004053 -0.026604
v -0.084961 0.005695 -0.026510
v -0.089728 -0.014392 -0.019302
v -0.085518 0.005998 -0.025533
v -0.085381 0.006749 -0.025230
v -0.085867 0.005022 -0.025059
v -0.085975 0.005584 -0.024200
v -0.086590 0.004740 -0.023417
v -0.086222 0.005068 -0.023515
v -0.085573 0.007865 -0.024405
v -0.085569 0.007432 -0.025031
v -0.085947 0.007494 -0.023805
v -0.090649 -0.012527 -0.017037
v -0.086869 0.005009 -0.022751
v -0.086256 0.006974 -0.022755
v -0.086052 0.007791 -0.023348
v -0.086369 0.008367 -0.022077
v -0.090861 -0.012027 -0.016285
v -0.086546 0.007889 -0.022422
v -0.091428 -0.012677 -0.014997
v -0.086616 0.008363 -0.021289
v -0.087095 0.008914 -0.020350
v -0.086792 0.010369 -0.020125
v -0.087335 0.011003 -0.018482
v -0.092729 -0.011114 -0.010755
v -0.093601 -0.010074 -0.007996
v -0.088708 0.010973 -0.014098
v -0.093992 -0.009505 -0.006618
v -0.094122 -0.009052 -0.006259
v -0.089356 0.009994 -0.012661
v -0.094380 -0.009633 -0.006278
v -0.090377 0.009937 -0.010626
v -0.094441 -0.008756 -0.005659
v -0.094791 -0.008243 -0.004711
v -0.094656 -0.005329 -0.003647
v -0.091848 0.008825 -0.006613
v -0.091844 0.008957 -0.006260
v -0.091972 0.008220 -0.005740
v -0.093567 0.003741 -0.004231
v -0.093679 0.003489 -0.003542
v -0.093194 0.005658 -0.004449
v -0.092388 0.006159 -0.004402
v -0.094794 -0.001663 -0.001777
v -0.094740 -0.000275 -0.001553
v -0.095077 0.000251 -0.001105
v -0.094768 0.000845 -0.000997
v -0.094346 0.003388 -0.001319
v -0.095234 0.001829 -0.000513
v -0.085027 -0.002790 -0.029479
v -0.085999 -0.006092 -0.027668
v -0.086576 -0.007736 -0.026721
v -0.085590 -0.007523 -0.026511
v -0.087094 -0.007822 -0.026462
v -0.088334 -0.011500 -0.024544
v -0.088147 -0.011312 -0.024899
v -0.088581 -0.012583 -0.024181
v -0.088676 -0.012885 -0.023651
v -0.089658 -0.014288 -0.022471
v -0.089329 -0.014928 -0.022217
v -0.085910 0.002000 -0.027231
v -0.085509 0.002343 -0.027227
v -0.089729 -0.016780 -0.021626
v -0.090088 -0.016400 -0.020533
v -0.090090 -0.015980 -0.020640
v -0.085390 0.004916 -0.026632
v -0.085481 0.005491 -0.025998
v -0.090457 -0.013962 -0.018566
v -0.086493 0.004925 -0.023990
v -0.085804 0.006463 -0.024889
v -0.091184 -0.015055 -0.017007
v -0.090975 -0.015286 -0.017635
v -0.091015 -0.014108 -0.017488
v -0.085985 0.007315 -0.024233
v -0.091155 -0.014282 -0.016886
v -0.091011 -0.013365 -0.017042
v -0.086520 0.005302 -0.022749
v -0.087015 0.007330 -0.021969
v -0.091466 -0.012591 -0.016112
v -0.086676 0.006871 -0.022431
v -0.091336 -0.012540 -0.015649
v -0.086787 0.008098 -0.022106
v -0.087760 0.010049 -0.018284
v -0.088000 0.009920 -0.018376
v -0.087843 0.010868 -0.017986
v -0.093025 -0.011265 -0.011208
v -0.088086 0.011112 -0.017278
v -0.088448 0.010460 -0.015852
v -0.088702 0.010684 -0.014962
v -0.094160 -0.011350 -0.008783
v -0.089424 0.009919 -0.014870
v -0.094006 -0.010342 -0.007796
v -0.089859 0.010081 -0.012347
v -0.089678 0.009838 -0.013072
v -0.094665 -0.007030 -0.004762
v -0.094846 -0.006119 -0.004072
v -0.095167 -0.005925 -0.003527
v -0.091926 0.008533 -0.007065
v -0.091533 0.009218 -0.007949
v -0.094896 -0.002920 -0.002262
v -0.093154 0.004934 -0.004587
v -0.093223 0.007101 -0.005455
v -0.092626 0.007768 -0.005136
v -0.095390 -0.002167 -0.001970
v -0.093430 0.006479 -0.004409
v -0.094214 0.003657 -0.003049
v -0.084821 -0.001215 -0.029550
v -0.087753 -0.010142 -0.025729
v -0.087232 -0.008989 -0.026070
v -0.087632 -0.010568 -0.025173
v -0.088604 -0.010638 -0.025359
v -0.085280 0.001404 -0.028404
v -0.088930 -0.013141 -0.022841
v -0.089711 -0.014943 -0.021907
v -0.086246 0.004892 -0.024947
v -0.090674 -0.013038 -0.019350
v -0.086560 0.004765 -0.024545
v -0.090764 -0.013522 -0.018332
v -0.091074 -0.013180 -0.017424
v -0.087090 0.006163 -0.022363
v -0.087305 0.008607 -0.020730
v -0.092078 -0.011852 -0.012811
v -0.087489 0.009651 -0.019229
v -0.093554 -0.012050 -0.010795
v -0.093417 -0.011505 -0.010261
v -0.094463 -0.011527 -0.008181
v -0.094327 -0.010978 -0.007942
v -0.094386 -0.010207 -0.007391
v -0.090097 0.009696 -0.012567
v -0.094767 -0.009570 -0.005929
v -0.090435 0.009729 -0.011516
v -0.095175 -0.009990 -0.005613
v -0.095032 -0.009079 -0.005347
v -0.090819 0.009660 -0.010649
v -0.094812 -0.006633 -0.004347
v -0.095494 -0.007906 -0.004040
v -0.091228 0.009754 -0.009771
v -0.091747 0.009028 -0.008185
v -0.095323 -0.004816 -0.002990
v -0.092420 0.008285 -0.007269
v -0.095149 -0.004213 -0.002635
v -0.092622 0.008266 -0.006207
v -0.095262 -0.003517 -0.002420
v -0.093963 0.003783 -0.004412
v -0.092841 0.007683 -0.005597
v -0.094192 0.003406 -0.003836
v -0.093002 0.006749 -0.004762
v -0.094465 0.003276 -0.003395
v -0.095380 -0.001199 -0.001640
v -0.095104 -0.000640 -0.001569
v -0.095797 0.000331 -0.000999
v -0.095334 0.000776 -0.000651
v -0.095568 0.000984 -0.000318
v -0.094848 0.003185 -0.000916
v -0.086101 -0.005368 -0.028823
v -0.085669 -0.002713 -0.029717
v -0.085643 -0.002149 -0.029490
v -0.087185 -0.007701 -0.026889
v -0.086911 -0.006747 -0.027285
v -0.086122 -0.000471 -0.028485
v -0.085527 -0.000699 -0.029036
v -0.089329 -0.012708 -0.023486
v -0.089382 -0.013139 -0.022871
v -0.089843 -0.014370 -0.021986
v -0.090034 -0.013405 -0.022253
v -0.090137 -0.015433 -0.021411
v -0.090373 -0.015169 -0.020382
v -0.090338 -0.014332 -0.020929
v -0.090419 -0.014439 -0.019920
v -0.085891 0.004266 -0.026319
v -0.086765 0.004530 -0.025134
v -0.086273 0.004312 -0.025705
v -0.090963 -0.012705 -0.018267
v -0.091329 -0.012667 -0.017675
v -0.087635 0.006434 -0.021450
v -0.092226 -0.012635 -0.015446
v -0.092422 -0.012149 -0.013855
v -0.093098 -0.012355 -0.013642
v -0.087817 0.008932 -0.019195
v -0.088125 0.009431 -0.018808
v -0.093064 -0.011361 -0.011775
v -0.094014 -0.012336 -0.010362
v -0.088545 0.009725 -0.017734
v -0.088839 0.009865 -0.017067
v -0.089238 0.010054 -0.016229
v -0.088633 0.010558 -0.016454
v -0.095005 -0.011483 -0.007174
v -0.094781 -0.010468 -0.007100
v -0.090666 0.009673 -0.012846
v -0.095591 -0.009634 -0.005121
v -0.095507 -0.008399 -0.004269
v -0.091677 0.009194 -0.009111
v -0.095599 -0.006037 -0.003155
v -0.095840 -0.005350 -0.002880
v -0.095547 -0.004057 -0.002694
v -0.094325 0.003843 -0.004161
v -0.096061 -0.000991 -0.001423
v -0.095480 -0.000554 -0.001388
v -0.094644 0.003238 -0.002232
v -0.095090 0.003360 -0.001261
v -0.095542 0.002588 -0.000903
v -0.086004 -0.003904 -0.029360
v -0.087743 -0.008612 -0.026397
v -0.085885 0.000281 -0.028717
v -0.088837 -0.010837 -0.024249
v -0.089207 -0.011298 -0.023806
v -0.085762 0.001480 -0.027520
v -0.089630 -0.012292 -0.023276
v -0.085989 0.003363 -0.027159
v -0.090223 -0.013307 -0.021313
v -0.086642 0.004089 -0.025537
v -0.090744 -0.013523 -0.019695
v -0.091519 -0.012805 -0.018270
v -0.091237 -0.012873 -0.016860
v -0.087498 0.005555 -0.022600
v -0.092660 -0.011978 -0.014739
v -0.087329 0.007889 -0.021762
v -0.087686 0.008405 -0.020503
v -0.087544 0.008476 -0.020176
v -0.093699 -0.012174 -0.011524
v -0.093216 -0.011959 -0.012538
v -0.093572 -0.011822 -0.012102
v -0.088586 0.008374 -0.018688
v -0.088748 0.008803 -0.017998
v -0.089357 0.010006 -0.015554
v -0.094657 -0.011965 -0.009148
v -0.089671 0.009666 -0.014554
v -0.095424 -0.011861 -0.007015
v -0.095174 -0.010297 -0.005892
v -0.091026 0.009581 -0.012082
v -0.090859 0.009796 -0.011175
v -0.091381 0.009607 -0.010427
v -0.095787 -0.009107 -0.004282
v -0.095843 -0.006627 -0.003455
v -0.091818 0.009243 -0.009320
v -0.095741 -0.004749 -0.002597
v -0.092949 0.007926 -0.006645
v -0.093325 0.007446 -0.005672
v -0.096264 -0.003748 -0.001989
v -0.093686 0.006961 -0.005942
v -0.094483 0.004612 -0.004425
v -0.096176 -0.002147 -0.001491
v -0.095939 -0.002729 -0.001963
v -0.093768 0.004761 -0.004605
v -0.093560 0.005828 -0.004242
v -0.093980 0.006536 -0.004635
v -0.094596 0.003439 -0.002786
v -0.087136 -0.005715 -0.028636
v -0.086212 -0.005909 -0.028259
v -0.086796 -0.005625 -0.028951
v -0.087422 -0.007850 -0.027406
v -0.086571 -0.006188 -0.027822
v -0.087659 -0.006203 -0.028150
v -0.086458 -0.003733 -0.029162
v -0.086503 -0.001465 -0.029116
v -0.086161 -0.001196 -0.028773
v -0.088701 -0.010730 -0.024743
v -0.086480 0.000524 -0.027597
v -0.090038 -0.012369 -0.022951
v -0.085622 0.002898 -0.027025
v -0.086613 0.002145 -0.027451
v -0.086548 0.003364 -0.027378
v -0.090426 -0.013109 -0.021525
v -0.090606 -0.013764 -0.020556
v -0.086242 0.003494 -0.026956
v -0.091027 -0.013378 -0.019763
v -0.087812 0.005972 -0.021675
v -0.092213 -0.012409 -0.015869
v -0.092943 -0.011893 -0.014652
v -0.088049 0.006795 -0.021529
v -0.087687 0.007707 -0.021809
v -0.088107 0.007798 -0.021028
v -0.092660 -0.012150 -0.014210
v -0.088084 0.008349 -0.020702
v -0.088284 0.008761 -0.019598
v -0.088654 0.008376 -0.019832
v -0.093975 -0.012595 -0.012403
v -0.094313 -0.012347 -0.010340
v -0.089062 0.008648 -0.017892
v -0.089292 0.009828 -0.016898
v -0.094996 -0.012707 -0.009247
v -0.089668 0.009943 -0.016093
v -0.095122 -0.012205 -0.008003
v -0.090778 0.009086 -0.013733
v -0.090343 0.009307 -0.014012
v -0.095386 -0.011236 -0.006648
v -0.091536 0.009335 -0.011376
v -0.096293 -0.010091 -0.004660
v -0.096365 -0.009685 -0.004167
v -0.095912 -0.008311 -0.004331
v -0.096133 -0.007427 -0.003631
v -0.096258 -0.004654 -0.002341
v -0.093490 0.007667 -0.006252
v -0.094131 0.005140 -0.004542
v -0.094648 0.005115 -0.004272
v -0.094381 0.005764 -0.004472
v -0.095940 -0.000090 -0.001001
v -0.095494 0.003002 -0.001494
v -0.086754 -0.004617 -0.029101
v -0.087832 -0.007863 -0.027458
v -0.086525 -0.003043 -0.029027
v -0.086681 -0.001969 -0.029384
v -0.086153 -0.002100 -0.029326
v -0.087227 -0.003542 -0.028287
v -0.088535 -0.008391 -0.026666
v -0.088631 -0.010172 -0.025931
v -0.086539 -0.000201 -0.027913
v -0.089267 -0.010444 -0.024775
v -0.086704 0.001377 -0.027348
v -0.089601 -0.010985 -0.023530
v -0.086966 0.000881 -0.027404
v -0.090007 -0.012675 -0.022418
v -0.087436 0.001622 -0.026091
v -0.086633 0.002976 -0.027241
v -0.091261 -0.013313 -0.021159
v -0.090535 -0.012262 -0.021468
v -0.090583 -0.011758 -0.021811
v -0.086925 0.003789 -0.026150
v -0.087097 0.003157 -0.026251
v -0.090833 -0.013409 -0.020993
v -0.087702 0.002253 -0.025218
v -0.091349 -0.012869 -0.019552
v -0.088282 0.003363 -0.023268
v -0.087687 0.004773 -0.023776
v -0.087544 0.004877 -0.024344
v -0.088315 0.004360 -0.022786
v -0.088208 0.005220 -0.022766
v -0.087821 0.005000 -0.023083
v -0.092198 -0.012642 -0.016711
v -0.088055 0.005667 -0.022405
v -0.088403 0.006100 -0.021717
v -0.088442 0.008043 -0.020756
v -0.093661 -0.012399 -0.012855
v -0.094220 -0.013050 -0.011829
v -0.089470 0.008278 -0.017832
v -0.094411 -0.012545 -0.010784
v -0.089937 0.008406 -0.016918
v -0.089943 0.009344 -0.015095
v -0.095572 -0.013544 -0.008558
v -0.095287 -0.012426 -0.008329
v -0.095635 -0.012257 -0.007758
v -0.090857 0.008999 -0.014086
v -0.091395 0.009510 -0.012527
v -0.090955 0.009368 -0.012941
v -0.095644 -0.011045 -0.006136
v -0.095923 -0.010536 -0.005667
v -0.091940 0.009271 -0.011387
v -0.096277 -0.010802 -0.005621
v -0.091822 0.009334 -0.010832
v -0.092178 0.008882 -0.009274
v -0.092833 0.008486 -0.008562
v -0.096832 -0.007575 -0.002944
v -0.096482 -0.006551 -0.003033
v -0.096987 -0.006382 -0.002359
v -0.093343 0.007800 -0.006968
v -0.093850 0.007294 -0.006120
v -0.094115 0.006416 -0.004964
v -0.096788 -0.004581 -0.001924
v -0.095303 0.003617 -0.004295
v -0.096430 -0.003021 -0.001767
v -0.096379 -0.002063 -0.001185
v -0.095476 0.003363 -0.002094
v -0.088055 -0.007875 -0.027596
v -0.087456 -0.005853 -0.028534
v -0.087256 -0.005043 -0.028831
v -0.087942 -0.005913 -0.027945
v -0.086808 -0.003061 -0.029079
v -0.087372 -0.004169 -0.028043
v -0.086876 -0.001389 -0.028516
v -0.086730 -0.000761 -0.027955
v -0.089334 -0.010922 -0.024104
v -0.090044 -0.011378 -0.023273
v -0.087072 0.001855 -0.027282
v -0.087494 0.000899 -0.026810
v -0.090344 -0.011714 -0.022919
v -0.087371 0.003555 -0.025621
v -0.087303 0.004397 -0.025555
v -0.087552 0.004837 -0.024774
v -0.088722 0.005582 -0.022064
v -0.088563 0.006685 -0.020858
v -0.093332 -0.012767 -0.013929
v -0.089187 0.008110 -0.018938
v -0.094676 -0.013247 -0.010939
v -0.089576 0.009334 -0.017055
v -0.095567 -0.013631 -0.009439
v -0.090094 0.009262 -0.016228
v -0.090672 0.008685 -0.014910
v -0.095896 -0.011617 -0.007000
v -0.096285 -0.011107 -0.006378
v -0.096466 -0.009137 -0.004190
v -0.096925 -0.009274 -0.003949
v -0.092408 0.008700 -0.009468
v -0.096444 -0.007867 -0.003758
v -0.093036 0.007874 -0.007187
v -0.096879 -0.005309 -0.002185
v -0.094570 0.006906 -0.005407
v -0.094978 0.006340 -0.004842
v -0.096962 -0.003030 -0.001778
v -0.096816 -0.002580 -0.001546
v -0.095643 0.003344 -0.002602
v -0.095986 0.003162 -0.001771
v -0.096282 0.002491 -0.001460
v -0.087758 -0.005161 -0.028158
v -0.087144 -0.002420 -0.028919
v -0.088296 -0.007184 -0.027482
v -0.087906 -0.003533 -0.028373
v -0.088900 -0.009362 -0.026333
v -0.088864 -0.008313 -0.026375
v -0.088577 -0.007879 -0.026929
v -0.087376 -0.002163 -0.028311
v -0.087177 -0.001185 -0.028220
v -0.089307 -0.010174 -0.025563
v -0.089270 -0.009675 -0.025749
v -0.089417 -0.009027 -0.025450
v -0.089559 -0.008481 -0.025259
v -0.087188 -0.000102 -0.028020
v -0.090648 -0.011307 -0.022827
v -0.087890 0.003012 -0.025391
v -0.087621 0.003680 -0.025616
v -0.087986 0.003332 -0.024077
v -0.088052 0.003244 -0.024673
v -0.091178 -0.012677 -0.018737
v -0.092563 -0.012516 -0.017900
v -0.092669 -0.012804 -0.016387
v -0.093173 -0.012317 -0.014873
v -0.088583 0.007246 -0.020678
v -0.094039 -0.012451 -0.013245
v -0.090151 0.007637 -0.018135
v -0.095284 -0.013779 -0.010411
v -0.090420 0.007902 -0.017205
v -0.090112 0.008220 -0.017170
v -0.096045 -0.013699 -0.008387
v -0.090609 0.008622 -0.015700
v -0.091056 0.008542 -0.015702
v -0.095981 -0.013092 -0.007483
v -0.091138 0.009098 -0.013674
v -0.091448 0.008914 -0.013412
v -0.096280 -0.011538 -0.006678
v -0.091732 0.009279 -0.012207
v -0.096812 -0.011253 -0.005705
v -0.093248 0.008519 -0.008677
v -0.097533 -0.007363 -0.002477
v -0.095493 0.003354 -0.003775
v -0.094506 0.006510 -0.005181
v -0.097094 -0.003783 -0.001648
v -0.094610 0.005815 -0.004615
v -0.097014 -0.000880 -0.001705
v -0.095704 0.003468 -0.003138
v -0.096760 0.000154 -0.001228
v -0.096673 0.000856 -0.001117
v -0.096307 0.002941 -0.001823
v -0.096691 0.001117 -0.000706
v -0.097087 0.000628 -0.001065
v -0.096141 0.002446 -0.001057
v -0.088510 -0.007093 -0.027548
v -0.088102 -0.005503 -0.028075
v -0.087406 -0.003220 -0.028770
v -0.089093 -0.006552 -0.026519
v -0.087390 -0.002536 -0.028924
v -0.089752 -0.010130 -0.025080
v -0.088721 -0.006882 -0.026801
v -0.087680 -0.002262 -0.028244
v -0.089363 -0.007740 -0.025476
v -0.087652 -0.001677 -0.028089
v -0.090001 -0.010780 -0.023794
v -0.087585 0.000577 -0.027463
v -0.090851 -0.011929 -0.022290
v -0.091299 -0.012038 -0.022489
v -0.087833 0.001462 -0.025566
v -0.088081 0.001072 -0.026157
v -0.088413 0.002550 -0.025049
v -0.092363 -0.012687 -0.018607
v -0.088649 0.003249 -0.022765
v -0.089221 0.004656 -0.022882
v -0.092717 -0.012718 -0.017237
v -0.093697 -0.012737 -0.014188
v -0.089255 0.006555 -0.020622
v -0.089270 0.007183 -0.020733
v -0.089032 0.008065 -0.021010
v -0.089149 0.008251 -0.020316
v -0.094301 -0.012631 -0.012954
v -0.094429 -0.012451 -0.013358
v -0.089735 0.008016 -0.019033
v -0.094631 -0.013483 -0.011889
v -0.094928 -0.013337 -0.010310
v -0.090344 0.008488 -0.016735
v -0.096074 -0.014952 -0.009146
v -0.095770 -0.013881 -0.009062
v -0.096351 -0.015035 -0.008602
v -0.096485 -0.013347 -0.007267
v -0.096300 -0.012218 -0.007110
v -0.097037 -0.012122 -0.005693
v -0.096708 -0.010628 -0.005259
v -0.096577 -0.010436 -0.004713
v -0.097443 -0.010165 -0.004215
v -0.092824 0.008917 -0.010132
v -0.097134 -0.010081 -0.004213
v -0.093318 0.008485 -0.009371
v -0.097579 -0.009665 -0.003151
v -0.097333 -0.008530 -0.003320
v -0.094374 0.007536 -0.006498
v -0.093835 0.007981 -0.006860
v -0.097315 -0.006826 -0.002409
v -0.097457 -0.006064 -0.002171
v -0.095822 0.003204 -0.003811
v -0.097587 -0.003956 -0.001328
v -0.095220 0.005238 -0.004481
v -0.096997 0.001508 -0.000949
v -0.096831 0.002251 -0.001189
v -0.088494 -0.004682 -0.028035
v -0.087666 -0.000693 -0.028179
v -0.089087 -0.007200 -0.026168
v -0.087758 0.000077 -0.027785
v -0.088240 -0.001977 -0.027258
v -0.090924 -0.012689 -0.021364
v -0.091914 -0.012487 -0.020052
v -0.088908 0.002773 -0.024145
v -0.093400 -0.012874 -0.017115
v -0.093489 -0.012544 -0.015896
v -0.089120 0.006078 -0.020879
v -0.094867 -0.013450 -0.013167
v -0.090233 0.007690 -0.019104
v -0.094480 -0.013139 -0.012845
v -0.095154 -0.013517 -0.012279
v -0.095359 -0.013361 -0.011502
v -0.090790 0.008022 -0.017053
v -0.095769 -0.013826 -0.010962
v -0.095964 -0.014055 -0.010004
v -0.096739 -0.014397 -0.007727
v -0.097275 -0.014211 -0.006699
v -0.096950 -0.013984 -0.006927
v -0.091108 0.008769 -0.014521
v -0.092051 0.009081 -0.012855
v -0.097193 -0.012921 -0.006326
v -0.092492 0.009185 -0.011496
v -0.097079 -0.011345 -0.005684
v -0.092882 0.008876 -0.011282
v -0.097230 -0.010626 -0.005013
v -0.093414 0.008344 -0.010081
v -0.093748 0.008105 -0.008761
v -0.094059 0.007863 -0.008004
v -0.098158 -0.008358 -0.002350
v -0.097904 -0.006727 -0.001835
v -0.098224 -0.006111 -0.001537
v -0.097622 -0.004858 -0.001700
v -0.095475 0.004780 -0.004742
v -0.095606 0.005442 -0.004268
v -0.096962 -0.001974 -0.001419
v -0.097541 -0.001619 -0.001671
v -0.096466 0.002947 -0.002494
v -0.096819 0.002457 -0.001680
v -0.097163 0.001200 -0.001276
v -0.088222 -0.004757 -0.027982
v -0.087913 -0.002999 -0.028575
v -0.088557 -0.005797 -0.027686
v -0.089008 -0.004563 -0.027702
v -0.089305 -0.005722 -0.026981
v -0.090692 -0.010537 -0.024379
v -0.090024 -0.009385 -0.025432
v -0.090462 -0.009836 -0.024968
v -0.089697 -0.007327 -0.025734
v -0.088650 -0.001625 -0.027063
v -0.091159 -0.011212 -0.023737
v -0.090885 -0.010921 -0.024196
v -0.090595 -0.010885 -0.023671
v -0.091112 -0.011337 -0.022894
v -0.088577 0.000601 -0.026036
v -0.091501 -0.012960 -0.021384
v -0.091826 -0.012700 -0.019538
v -0.092309 -0.012522 -0.019106
v -0.092814 -0.012555 -0.017567
v -0.092798 -0.012148 -0.018252
v -0.089168 0.003225 -0.022938
v -0.088875 0.003797 -0.022572
v -0.089550 0.005693 -0.022248
v -0.093674 -0.012635 -0.016463
v -0.088960 0.005425 -0.022501
v -0.094041 -0.013005 -0.014856
v -0.090015 0.006616 -0.020847
v -0.094585 -0.013066 -0.014104
v -0.089558 0.007460 -0.020504
v -0.094839 -0.013286 -0.013743
v -0.096294 -0.014938 -0.009612
v -0.096837 -0.015225 -0.008727
v -0.097204 -0.016141 -0.008500
v -0.096937 -0.015029 -0.008100
v -0.091434 0.008477 -0.015804
v -0.091624 0.008329 -0.015189
v -0.091830 0.008619 -0.014008
v -0.092170 0.008422 -0.014116
v -0.092429 0.008899 -0.012520
v -0.097560 -0.012026 -0.005210
v -0.098044 -0.011600 -0.003920
v -0.097885 -0.010714 -0.003870
v -0.098401 -0.010957 -0.003523
v -0.098170 -0.010019 -0.002954
v -0.094100 0.007903 -0.007420
v -0.098006 -0.009282 -0.002555
v -0.098134 -0.007484 -0.002146
v -0.094709 0.007156 -0.006008
v -0.095232 0.006697 -0.005567
v -0.095832 0.003852 -0.004598
v -0.096177 0.004303 -0.004485
v -0.098390 -0.005522 -0.001406
v -0.096323 0.003252 -0.004007
v -0.096576 0.002929 -0.003271
v -0.095413 0.006452 -0.004629
v -0.098074 -0.004232 -0.001298
v -0.097840 -0.003183 -0.001557
v -0.098070 -0.002934 -0.001394
v -0.097655 0.000128 -0.001029
v -0.097274 0.002291 -0.001694
v -0.097264 0.001776 -0.001507
v -0.097799 0.001138 -0.001003
v -0.097749 0.001790 -0.000889
v -0.089447 -0.006852 -0.026203
v -0.088456 -0.002517 -0.027230
v -0.088443 -0.001198 -0.027161
v -0.089034 0.000218 -0.026370
v -0.088203 -0.000072 -0.027436
v -0.092155 -0.012729 -0.021264
v -0.091678 -0.012450 -0.021705
v -0.088619 0.001189 -0.026011
v -0.088391 0.002279 -0.025356
v -0.092529 -0.012320 -0.020200
v -0.089554 0.002537 -0.024209
v -0.089194 0.002575 -0.023874
v -0.089660 0.002837 -0.023265
v -0.089608 0.003623 -0.022806
v -0.089821 0.005218 -0.022484
v -0.094131 -0.012798 -0.016033
v -0.093794 -0.012732 -0.015515
v -0.094918 -0.013123 -0.014703
v -0.095089 -0.013988 -0.013572
v -0.095116 -0.013413 -0.013954
v -0.090473 0.006986 -0.019702
v -0.090650 0.007519 -0.018641
v -0.095559 -0.013785 -0.012158
v -0.096046 -0.014389 -0.011153
v -0.096399 -0.015477 -0.011553
v -0.090712 0.007714 -0.017876
v -0.096304 -0.014503 -0.010563
v -0.091128 0.007617 -0.017344
v -0.097365 -0.015794 -0.007836
v -0.097868 -0.013377 -0.006312
v -0.097565 -0.012999 -0.006331
v -0.092530 0.008619 -0.013246
v -0.097894 -0.013096 -0.005985
v -0.092698 0.008659 -0.012425
v -0.097817 -0.012527 -0.005369
v -0.093363 0.008564 -0.011622
v -0.093061 0.008851 -0.011439
v -0.098473 -0.012093 -0.003827
v -0.098457 -0.010157 -0.003147
v -0.093735 0.008182 -0.009773
v -0.098053 -0.009489 -0.002529
v -0.098536 -0.008421 -0.002341
v -0.094828 0.007407 -0.007732
v -0.094687 0.007562 -0.006881
v -0.095481 0.006665 -0.006125
v -0.097902 -0.002257 -0.001509
v -0.097780 -0.000974 -0.001420
v -0.088813 -0.004061 -0.028368
v -0.088584 -0.003057 -0.028691
v -0.089476 -0.005713 -0.027080
v -0.089091 -0.005093 -0.027336
v -0.090191 -0.008482 -0.025372
v -0.090740 -0.009906 -0.024989
v -0.091552 -0.011793 -0.023219
v -0.092005 -0.012177 -0.022362
v -0.092338 -0.012105 -0.021704
v -0.092934 -0.011497 -0.020051
v -0.093207 -0.012290 -0.017779
v -0.093513 -0.012501 -0.017611
v -0.089829 0.005878 -0.021669
v -0.090172 0.006187 -0.021153
v -0.090690 0.007206 -0.019464
v -0.095966 -0.014297 -0.012517
v -0.090918 0.007485 -0.018732
v -0.091274 0.007240 -0.018478
v -0.096587 -0.015105 -0.010430
v -0.096791 -0.015602 -0.009713
v -0.091605 0.007595 -0.017452
v -0.091529 0.008328 -0.016689
v -0.097661 -0.016076 -0.007933
v -0.097608 -0.015252 -0.007388
v -0.092355 0.007635 -0.014876
v -0.097679 -0.014573 -0.007169
v -0.097808 -0.014270 -0.006739
v -0.098320 -0.012806 -0.004980
v -0.094432 0.007692 -0.009140
v -0.094249 0.007636 -0.008606
v -0.098920 -0.009343 -0.002691
v -0.098681 -0.007325 -0.001809
v -0.095535 0.006383 -0.005107
v -0.096146 0.006405 -0.005014
v -0.098561 -0.004259 -0.001327
v -0.098708 -0.004990 -0.001209
v -0.096910 0.002605 -0.002526
v -0.097948 0.000085 -0.000808
v -0.088999 -0.002678 -0.027681
v -0.090123 -0.006991 -0.026336
v -0.091216 -0.010560 -0.024471
v -0.090643 -0.009121 -0.025208
v -0.091715 -0.011123 -0.023997
v -0.091254 -0.009181 -0.024653
v -0.089387 -0.000914 -0.027003
v -0.092098 -0.011816 -0.023807
v -0.088971 -0.000586 -0.026768
v -0.089355 0.001420 -0.025847
v -0.089379 0.002393 -0.025612
v -0.092855 -0.011278 -0.020890
v -0.089434 0.002645 -0.025026
v -0.093067 -0.012205 -0.019641
v -0.092770 -0.012500 -0.019572
v -0.093643 -0.012046 -0.018504
v -0.090201 0.003332 -0.022438
v -0.089691 0.004715 -0.022633
v -0.094723 -0.012768 -0.016199
v -0.095445 -0.014417 -0.013851
v -0.090702 0.006137 -0.020471
v -0.090780 0.005901 -0.021017
v -0.090817 0.006608 -0.020035
v -0.096735 -0.015933 -0.011675
v -0.096181 -0.014506 -0.011947
v -0.091961 0.006959 -0.016900
v -0.097134 -0.016059 -0.009345
v -0.097633 -0.016440 -0.008566
v -0.092716 0.006912 -0.015311
v -0.092129 0.007570 -0.015703
v -0.098311 -0.016450 -0.007278
v -0.092864 0.007698 -0.014004
v -0.098364 -0.015876 -0.006652
v -0.098509 -0.014651 -0.005637
v -0.093129 0.008199 -0.012786
v -0.098692 -0.013801 -0.005099
v -0.093580 0.008446 -0.011194
v -0.098837 -0.012377 -0.003984
v -0.099219 -0.012313 -0.003512
v -0.094010 0.008124 -0.010312
v -0.098984 -0.011367 -0.003643
v -0.095559 0.006846 -0.006878
v -0.098957 -0.006569 -0.001571
v -0.096832 0.003497 -0.004279
v -0.096071 0.005095 -0.004316
v -0.096652 0.004760 -0.003862
v -0.097169 0.003716 -0.004069
v -0.097234 0.002905 -0.003663
v -0.098531 -0.002987 -0.001082
v -0.097202 0.003051 -0.002940
v -0.098280 -0.001980 -0.001249
v -0.098329 0.000003 -0.000926
v -0.098229 0.002548 -0.001288
v -0.098230 0.001143 -0.001109
v -0.097730 0.002469 -0.001133
v -0.089483 -0.004070 -0.027736
v -0.089966 -0.005736 -0.026821
v -0.089782 -0.005084 -0.027048
v -0.090778 -0.008421 -0.025578
v -0.089355 -0.002451 -0.027455
v -0.089653 -0.003110 -0.027380
v -0.090591 -0.007362 -0.025973
v -0.089397 -0.001641 -0.027073
v -0.092320 -0.011863 -0.022717
v -0.089791 0.000189 -0.026337
v -0.089522 0.001094 -0.026012
v -0.092887 -0.011345 -0.021619
v -0.089728 0.001805 -0.025374
v -0.093277 -0.011264 -0.020125
v -0.089912 0.002525 -0.024498
v -0.093391 -0.011749 -0.019511
v -0.090309 0.002975 -0.023336
v -0.090693 0.002784 -0.023053
v -0.090491 0.003550 -0.022974
v -0.093716 -0.012432 -0.016936
v -0.094993 -0.012701 -0.016411
v -0.094745 -0.012687 -0.015714
v -0.095556 -0.014170 -0.014865
v -0.095297 -0.013508 -0.014694
v -0.095060 -0.012683 -0.015284
v -0.096030 -0.014775 -0.014028
v -0.095745 -0.014501 -0.013192
v -0.091625 0.006805 -0.018477
v -0.091388 0.005508 -0.020601
v -0.096802 -0.015965 -0.011225
v -0.097275 -0.016605 -0.011080
v -0.097056 -0.016340 -0.010126
v -0.098207 -0.016413 -0.008263
v -0.098761 -0.017208 -0.006675
v -0.093065 0.007340 -0.014187
v -0.093170 0.007833 -0.013740
v -0.098837 -0.015460 -0.005700
v -0.093612 0.008357 -0.012342
v -0.099256 -0.014920 -0.004949
v -0.098825 -0.012979 -0.004481
v -0.094255 0.007874 -0.010548
v -0.099411 -0.012901 -0.003398
v -0.094758 0.007562 -0.009448
v -0.095331 0.007073 -0.008941
v -0.099147 -0.010834 -0.003174
v -0.095146 0.007103 -0.008148
v -0.099469 -0.010369 -0.002196
v -0.099180 -0.008474 -0.002245
v -0.099607 -0.009307 -0.002099
v -0.095941 0.006254 -0.006021
v -0.099857 -0.008111 -0.001235
v -0.099422 -0.007997 -0.001645
v -0.099589 -0.006845 -0.001433
v -0.098721 -0.005997 -0.001574
v -0.095990 0.005878 -0.004482
v -0.096781 0.005996 -0.004868
v -0.099012 -0.002325 -0.001361
v -0.097682 0.002725 -0.002879
v -0.097953 0.002341 -0.002018
v -0.089543 -0.004703 -0.027470
v -0.089601 -0.003630 -0.027533
v -0.090334 -0.006623 -0.026548
v -0.091968 -0.009419 -0.024644
v -0.091807 -0.010228 -0.024296
v -0.091438 -0.008332 -0.024973
v -0.091219 -0.008023 -0.025407
v -0.089606 -0.001618 -0.027365
v -0.089502 -0.000099 -0.026625
v -0.092526 -0.011818 -0.022805
v -0.092779 -0.011056 -0.022040
v -0.093200 -0.011169 -0.021298
v -0.090932 0.001141 -0.024129
v -0.090389 0.001204 -0.024391
v -0.090203 0.002162 -0.024527
v -0.090898 0.002673 -0.023236
v -0.093938 -0.011900 -0.018614
v -0.093843 -0.011225 -0.019085
v -0.094246 -0.010334 -0.018940
v -0.090295 0.005572 -0.021822
v -0.094690 -0.012436 -0.016733
v -0.095193 -0.013280 -0.016000
v -0.091150 0.005536 -0.021194
v -0.095985 -0.014493 -0.014453
v -0.096322 -0.014442 -0.012892
v -0.096414 -0.014601 -0.012152
v -0.092418 0.006505 -0.017582
v -0.097130 -0.016288 -0.011917
v -0.097821 -0.016930 -0.010269
v -0.097491 -0.016439 -0.010376
v -0.092595 0.006500 -0.016516
v -0.098584 -0.017338 -0.007317
v -0.093581 0.007369 -0.014143
v -0.098831 -0.016369 -0.006026
v -0.099232 -0.015475 -0.005433
v -0.093967 0.008114 -0.012128
v -0.093404 0.007510 -0.013816
v -0.099022 -0.014217 -0.005057
v -0.094072 0.008358 -0.011201
v -0.099553 -0.014167 -0.004689
v -0.094742 0.007605 -0.010174
v -0.095940 0.006604 -0.007576
v -0.095781 0.006731 -0.007160
v -0.096266 0.006309 -0.005564
v -0.099653 -0.006369 -0.001009
v -0.096953 0.006056 -0.005476
v -0.096432 0.005444 -0.004101
v -0.099179 -0.003918 -0.000923
v -0.099550 -0.002879 -0.001007
v -0.098800 -0.001640 -0.001248
v -0.098285 0.002138 -0.002382
v -0.099217 -0.001119 -0.001452
v -0.098694 0.000711 -0.000738
v -0.098448 0.001669 -0.001054
v -0.090607 -0.007022 -0.026476
v -0.090691 -0.005600 -0.027087
v -0.090017 -0.004125 -0.027834
v -0.092445 -0.011647 -0.023530
v -0.092147 -0.010055 -0.023993
v -0.092616 -0.011393 -0.023089
v -0.092415 -0.010389 -0.023511
v -0.092485 -0.010166 -0.022993
v -0.089927 -0.000513 -0.027003
v -0.092634 -0.009904 -0.023370
v -0.092664 -0.009603 -0.022325
v -0.093145 -0.009497 -0.021645
v -0.090280 0.000702 -0.024937
v -0.090804 0.001940 -0.024252
v -0.090599 0.002295 -0.024103
v -0.093552 -0.010888 -0.020403
v -0.090245 0.004281 -0.022768
v -0.090922 0.004889 -0.023074
v -0.090760 0.005323 -0.022721
v -0.095326 -0.013750 -0.015577
v -0.095371 -0.013454 -0.016162
v -0.090942 0.005615 -0.022059
v -0.096897 -0.015274 -0.014170
v -0.091944 0.005225 -0.020146
v -0.096733 -0.015122 -0.013190
v -0.097449 -0.017324 -0.011571
v -0.098080 -0.016636 -0.009347
v -0.098258 -0.016610 -0.008631
v -0.092801 0.006711 -0.015837
v -0.099112 -0.017398 -0.007637
v -0.098945 -0.017523 -0.007139
v -0.093774 0.006992 -0.014342
v -0.093280 0.007086 -0.014551
v -0.099576 -0.017293 -0.006064
v -0.094127 0.008049 -0.012375
v -0.099315 -0.016500 -0.005505
v -0.099658 -0.015348 -0.004838
v -0.094404 0.008005 -0.011252
v -0.100226 -0.015698 -0.004006
v -0.099987 -0.014100 -0.003982
v -0.100284 -0.012440 -0.002898
v -0.099765 -0.011909 -0.003032
v -0.100088 -0.011602 -0.002976
v -0.095449 0.006810 -0.008495
v -0.099714 -0.010662 -0.002370
v -0.100020 -0.010049 -0.002137
v -0.100463 -0.007588 -0.001126
v -0.100177 -0.007181 -0.000981
v -0.097612 0.003294 -0.004056
v -0.099707 -0.005713 -0.000859
v -0.098173 0.002640 -0.003341
v -0.097418 0.004253 -0.003939
v -0.097432 0.005641 -0.004452
v -0.098395 -0.001156 -0.001174
v -0.098953 0.001838 -0.001697
v -0.099204 0.001571 -0.001225
v -0.090292 -0.005143 -0.027558
v -0.090694 -0.004087 -0.027773
v -0.091025 -0.006910 -0.026670
v -0.090851 -0.007013 -0.025873
v -0.090320 -0.002615 -0.027223
v -0.091462 -0.006804 -0.026216
v -0.090071 -0.001496 -0.027465
v -0.090096 -0.000927 -0.027182
v -0.090737 -0.000066 -0.025257
v -0.092892 -0.009527 -0.022300
v -0.093050 -0.009894 -0.021606
v -0.093914 -0.010146 -0.019840
v -0.094525 -0.011617 -0.018477
v -0.090973 0.003985 -0.023207
v -0.091130 0.003055 -0.022997
v -0.094186 -0.012323 -0.017637
v -0.095664 -0.014659 -0.015349
v -0.091444 0.005435 -0.021559
v -0.096358 -0.015147 -0.014269
v -0.097413 -0.016486 -0.012311
v -0.097691 -0.017560 -0.011740
v -0.098002 -0.017567 -0.010823
v -0.092646 0.006046 -0.017910
v -0.092904 0.006343 -0.017011
v -0.092973 0.005798 -0.017723
v -0.098678 -0.017396 -0.009019
v -0.093158 0.006388 -0.015866
v -0.094505 0.007857 -0.012095
v -0.100196 -0.016011 -0.004337
v -0.100198 -0.014988 -0.003885
v -0.095265 0.007347 -0.010602
v -0.099893 -0.012778 -0.002873
v -0.100445 -0.011879 -0.002679
v -0.100192 -0.010795 -0.002479
v -0.096612 0.006189 -0.006890
v -0.096553 0.006259 -0.006196
v -0.100049 -0.008954 -0.001664
v -0.097161 0.005616 -0.005044
v -0.100203 -0.005967 -0.000953
v -0.100819 -0.006809 -0.000761
v -0.098048 0.003449 -0.003822
v -0.100014 -0.004837 -0.000822
v -0.099717 -0.003480 -0.001155
v -0.098726 0.001800 -0.002279
v -0.099188 -0.000283 -0.001246
v -0.099288 0.000368 -0.001114
v -0.099301 0.000823 -0.000972
v -0.098567 0.001905 -0.001651
v -0.090710 -0.004967 -0.027736
v -0.091051 -0.005140 -0.026845
v -0.090388 -0.003372 -0.027611
v -0.091709 -0.008078 -0.025150
v -0.092102 -0.007664 -0.025431
v -0.091579 -0.007303 -0.025430
v -0.091953 -0.007153 -0.025584
v -0.092428 -0.009710 -0.024332
v -0.092562 -0.009604 -0.023864
v -0.093002 -0.009851 -0.023475
v -0.090416 -0.000751 -0.026970
v -0.090912 -0.000911 -0.026613
v -0.093234 -0.009853 -0.022101
v -0.091062 0.000020 -0.025027
v -0.091106 0.000518 -0.024413
v -0.091530 0.001348 -0.023917
v -0.093712 -0.010223 -0.020962
v -0.094018 -0.009887 -0.020028
v -0.094555 -0.011278 -0.019010
v -0.091495 0.003214 -0.022724
v -0.091169 0.004392 -0.023060
v -0.094743 -0.012278 -0.017216
v -0.096212 -0.014667 -0.015541
v -0.096418 -0.014982 -0.015080
v -0.097062 -0.016300 -0.012670
v -0.097733 -0.017261 -0.012265
v -0.092463 0.005474 -0.019314
v -0.098228 -0.017832 -0.011661
v -0.098566 -0.017446 -0.010557
v -0.092812 0.005809 -0.018327
v -0.098392 -0.017136 -0.009530
v -0.099006 -0.017595 -0.008434
v -0.099370 -0.017911 -0.007236
v -0.093956 0.006217 -0.015633
v -0.099784 -0.017895 -0.006470
v -0.100010 -0.017965 -0.005894
v -0.094659 0.007730 -0.012399
v -0.100621 -0.019108 -0.005376
v -0.093456 0.006263 -0.016274
v -0.100066 -0.017258 -0.005578
v -0.099769 -0.016529 -0.005520
v -0.100639 -0.015681 -0.004061
v -0.100273 -0.013932 -0.003917
v -0.095095 0.007298 -0.010133
v -0.096243 0.006443 -0.008455
v -0.095965 0.006849 -0.008799
v -0.100760 -0.011976 -0.002648
v -0.100508 -0.009949 -0.001990
v -0.097111 0.006251 -0.006540
v -0.100709 -0.010844 -0.001771
v -0.100432 -0.004566 -0.000613
v -0.100014 -0.003081 -0.001032
v -0.099706 -0.001639 -0.001404
v -0.099512 -0.000675 -0.001331
v -0.100392 0.000598 -0.000772
v -0.091183 -0.003800 -0.027138
v -0.092330 -0.008997 -0.024995
v -0.092279 -0.008084 -0.025711
v -0.092400 -0.007106 -0.025671
v -0.091458 -0.005161 -0.026317
v -0.090634 -0.002886 -0.026963
v -0.091080 -0.002616 -0.026936
v -0.090605 -0.001656 -0.027126
v -0.091268 -0.002156 -0.026831
v -0.093179 -0.010426 -0.023687
v -0.093716 -0.011373 -0.022165
v -0.093265 -0.009924 -0.022812
v -0.091379 -0.000277 -0.025005
v -0.094059 -0.011046 -0.021118
v -0.093560 -0.010170 -0.021578
v -0.091447 0.000323 -0.024547
v -0.094049 -0.010047 -0.020731
v -0.094460 -0.011245 -0.020373
v -0.094421 -0.010294 -0.019797
v -0.091236 0.002408 -0.023142
v -0.094837 -0.012079 -0.018205
v -0.091993 0.004642 -0.022160
v -0.096243 -0.014493 -0.016058
v -0.096302 -0.013806 -0.016378
v -0.095741 -0.012713 -0.016664
v -0.091586 0.005087 -0.022672
v -0.092766 0.004802 -0.020367
v -0.092283 0.005149 -0.020241
v -0.097268 -0.015951 -0.013563
v -0.098932 -0.017782 -0.010169
v -0.099201 -0.018003 -0.008932
v -0.098922 -0.017153 -0.009393
v -0.093877 0.005880 -0.016596
v -0.093483 0.006063 -0.016941
v -0.099447 -0.018094 -0.008182
v -0.100127 -0.018772 -0.006359
v -0.100940 -0.018274 -0.004962
v -0.095059 0.007275 -0.012804
v -0.100753 -0.018066 -0.004770
v -0.094917 0.007315 -0.012602
v -0.100541 -0.016867 -0.004826
v -0.095037 0.007585 -0.011871
v -0.095739 0.007220 -0.010888
v -0.101065 -0.016166 -0.003839
v -0.100797 -0.014802 -0.003752
v -0.100947 -0.014148 -0.003508
v -0.100329 -0.013441 -0.003396
v -0.100858 -0.013066 -0.003338
v -0.096198 0.006429 -0.007821
v -0.100874 -0.011357 -0.001587
v -0.101579 -0.011598 -0.001033
v -0.100826 -0.009523 -0.001358
v -0.101655 -0.009068 -0.000571
v -0.100969 -0.008044 -0.001021
v -0.097915 0.005233 -0.004448
v -0.100667 -0.005822 -0.000940
v -0.100238 -0.002290 -0.000963
v -0.100450 -0.002106 -0.001070
v -0.100073 -0.001474 -0.001176
v -0.099845 -0.000351 -0.001357
v -0.099566 0.001536 -0.001670
v -0.100395 -0.000320 -0.000871
v -0.099892 0.000261 -0.000537
v -0.091441 -0.004676 -0.026825
v -0.091584 -0.004031 -0.027102
v -0.091100 -0.001700 -0.026797
v -0.093565 -0.011633 -0.023220
v -0.093950 -0.012007 -0.022632
v -0.094351 -0.011399 -0.021069
v -0.094736 -0.011857 -0.020482
v -0.091872 0.000523 -0.024298
v -0.091551 0.002137 -0.023973
v -0.096037 -0.012591 -0.017434
v -0.095059 -0.011829 -0.018905
v -0.091942 0.002699 -0.022612
v -0.092070 0.002664 -0.022991
v -0.096577 -0.015243 -0.016449
v -0.095508 -0.012219 -0.018053
v -0.091856 0.003453 -0.022450
v -0.091697 0.004358 -0.022647
v -0.096258 -0.013367 -0.017049
v -0.095660 -0.012214 -0.017488
v -0.096841 -0.015236 -0.015560
v -0.092012 0.005044 -0.020912
v -0.097501 -0.015761 -0.013965
v -0.097677 -0.016553 -0.012737
v -0.093099 0.004530 -0.019675
v -0.092911 0.005071 -0.018815
v -0.093549 0.004794 -0.018649
v -0.093343 0.005205 -0.018301
v -0.099455 -0.018493 -0.009210
v -0.099732 -0.018185 -0.008198
v -0.099872 -0.018085 -0.007485
v -0.094400 0.006359 -0.015094
v -0.100355 -0.019395 -0.006343
v -0.094916 0.007050 -0.013389
v -0.095453 0.006896 -0.013045
v -0.101188 -0.017737 -0.004046
v -0.101408 -0.018224 -0.004081
v -0.101471 -0.017253 -0.003705
v -0.101361 -0.016175 -0.003804
v -0.101493 -0.015577 -0.003020
v -0.096132 0.006964 -0.009693
v -0.101284 -0.014486 -0.003159
v -0.102112 -0.013317 -0.001843
v -0.097170 0.006139 -0.007735
v -0.101762 -0.011027 -0.000767
v -0.101339 -0.010654 -0.000734
v -0.097402 0.006119 -0.006085
v -0.100688 -0.008559 -0.001263
v -0.097555 0.005979 -0.005052
v -0.098554 0.004008 -0.004138
v -0.098624 0.005204 -0.004261
v -0.101263 -0.005564 -0.000467
v -0.100775 -0.003688 -0.000978
v -0.100640 -0.000879 -0.000820
v -0.091770 -0.005103 -0.026751
v -0.093062 -0.010110 -0.024248
v -0.093293 -0.009695 -0.024554
v -0.092373 -0.005952 -0.025758
v -0.092267 -0.006363 -0.025846
v -0.092021 -0.005213 -0.026112
v -0.094191 -0.012047 -0.022991
v -0.094902 -0.012049 -0.021059
v -0.092035 -0.000275 -0.025169
v -0.094749 -0.012122 -0.019789
v -0.091858 0.002320 -0.023567
v -0.096450 -0.014621 -0.017059
v -0.092191 0.004473 -0.022468
v -0.097127 -0.015702 -0.015179
v -0.096987 -0.015493 -0.014519
v -0.092526 0.004843 -0.021450
v -0.097883 -0.016639 -0.013959
v -0.097798 -0.015904 -0.014293
v -0.098068 -0.016923 -0.013201
v -0.098320 -0.017379 -0.012374
v -0.098635 -0.018477 -0.011901
v -0.099240 -0.018566 -0.009900
v -0.099375 -0.018628 -0.010833
v -0.099651 -0.018613 -0.009404
v -0.094214 0.006124 -0.015833
v -0.100790 -0.019552 -0.006605
v -0.094786 0.006609 -0.014569
v -0.100737 -0.019397 -0.005991
v -0.101456 -0.019829 -0.005389
v -0.100969 -0.019033 -0.005158
v -0.095052 0.007031 -0.013607
v -0.101762 -0.019334 -0.004253
v -0.095474 0.007050 -0.012182
v -0.095820 0.006823 -0.012384
v -0.102089 -0.018571 -0.003010
v -0.101931 -0.017669 -0.003036
v -0.101304 -0.013524 -0.003103
v -0.101728 -0.015104 -0.002357
v -0.101218 -0.012631 -0.002539
v -0.101686 -0.012287 -0.002074
v -0.097198 0.006541 -0.008338
v -0.101343 -0.011990 -0.001913
v -0.101980 -0.011511 -0.001137
v -0.101933 -0.010345 -0.000223
v -0.102386 -0.010309 -0.000328
v -0.101322 -0.006758 -0.000756
v -0.098645 0.002374 -0.003491
v -0.098873 0.003673 -0.004121
v -0.098965 0.004410 -0.003996
v -0.101411 -0.006221 -0.000299
v -0.101164 -0.003490 -0.000768
v -0.099736 0.001696 -0.002255
v -0.092024 -0.005252 -0.027582
v -0.091772 -0.004572 -0.027368
v -0.092612 -0.008798 -0.025612
v -0.092756 -0.007844 -0.025743
v -0.092154 -0.005990 -0.027191
v -0.093358 -0.011509 -0.023782
v -0.092874 -0.009315 -0.025019
v -0.093933 -0.011846 -0.023445
v -0.093682 -0.010676 -0.024270
v -0.093226 -0.008748 -0.024860
v -0.092718 -0.006286 -0.025326
v -0.093055 -0.007611 -0.025195
v -0.091827 -0.001146 -0.026761
v -0.094630 -0.012662 -0.022914
v -0.091620 -0.000750 -0.026498
v -0.094570 -0.012463 -0.022134
v -0.091841 -0.000024 -0.024592
v -0.092387 0.001310 -0.024109
v -0.095237 -0.012036 -0.019704
v -0.095812 -0.012519 -0.018506
v -0.096313 -0.013685 -0.017843
v -0.092360 0.002552 -0.023308
v -0.092474 0.003548 -0.022666
v -0.097311 -0.015267 -0.016740
v -0.092381 0.004092 -0.022653
v -0.098145 -0.016901 -0.014360
v -0.093461 0.004445 -0.019748
v -0.098998 -0.018941 -0.011936
v -0.094090 0.005660 -0.017221
v -0.100404 -0.019336 -0.008690
v -0.100175 -0.018849 -0.008439
v -0.100157 -0.019101 -0.007437
v -0.100899 -0.019096 -0.007629
v -0.101567 -0.019913 -0.005784
v -0.095207 0.006463 -0.014183
v -0.096322 0.006923 -0.011978
v -0.095934 0.007022 -0.011264
v -0.102677 -0.019071 -0.002440
v -0.096308 0.006741 -0.010350
v -0.102616 -0.018479 -0.001822
v -0.101978 -0.016390 -0.002827
v -0.102293 -0.016201 -0.002454
v -0.097545 0.006104 -0.007306
v -0.098012 0.006402 -0.005374
v -0.098418 0.005976 -0.005369
v -0.101783 -0.008059 -0.000341
v -0.098319 0.005320 -0.004553
v -0.098504 0.005845 -0.004869
v -0.102194 -0.006252 -0.000194
v -0.100505 0.002224 -0.002786
v -0.101716 -0.006129 -0.000328
v -0.101372 -0.004929 -0.000487
v -0.100833 -0.001983 -0.001165
v -0.099617 0.001576 -0.000904
v -0.091192 -0.003102 -0.026916
v -0.092321 -0.005712 -0.026254
v -0.094415 -0.012472 -0.023364
v -0.093391 -0.007815 -0.024893
v -0.094725 -0.013112 -0.022653
v -0.095747 -0.013267 -0.020484
v -0.092691 0.000114 -0.024576
v -0.092287 0.000356 -0.024256
v -0.095344 -0.012181 -0.020534
v -0.095922 -0.012456 -0.019114
v -0.095550 -0.012080 -0.019961
v -0.096268 -0.013046 -0.018966
v -0.092837 0.003058 -0.022893
v -0.097647 -0.015596 -0.014922
v -0.093074 0.004755 -0.020884
v -0.098282 -0.017249 -0.013645
v -0.098497 -0.018234 -0.013165
v -0.098744 -0.018755 -0.012788
v -0.098880 -0.018172 -0.013385
v -0.093531 0.004481 -0.020742
v -0.093796 0.004618 -0.018864
v -0.094121 0.005497 -0.018045
v -0.094731 0.005540 -0.017016
v -0.094591 0.005624 -0.016328
v -0.100987 -0.019521 -0.008634
v -0.094815 0.005603 -0.015508
v -0.095471 0.006569 -0.014017
v -0.096521 0.006759 -0.010671
v -0.102240 -0.019182 -0.003708
v -0.102292 -0.018876 -0.002902
v -0.102936 -0.018782 -0.001708
v -0.102244 -0.017288 -0.002472
v -0.096962 0.006522 -0.008801
v -0.102498 -0.017625 -0.001961
v -0.102506 -0.014918 -0.001932
v -0.101936 -0.013822 -0.002288
v -0.102137 -0.012309 -0.001980
v -0.102125 -0.011752 -0.001702
v -0.102335 -0.011360 -0.000878
v -0.102577 -0.010433 -0.000529
v -0.102174 -0.008624 -0.000397
v -0.098965 0.005513 -0.004852
v -0.102170 -0.007757 -0.000271
v -0.101615 -0.006846 -0.000573
v -0.099754 0.003679 -0.004002
v -0.099424 0.003140 -0.004109
v -0.099711 0.002050 -0.002944
v -0.101837 -0.004742 -0.000102
v -0.101424 -0.002854 -0.000647
v -0.101135 -0.001283 -0.000915
v -0.100788 0.000233 -0.000786
v -0.100943 -0.000760 -0.000504
v -0.100658 0.001735 -0.001300
v -0.092095 -0.003673 -0.027361
v -0.092049 -0.003072 -0.027177
v -0.094180 -0.011400 -0.024192
v -0.094581 -0.011557 -0.023832
v -0.096084 -0.013648 -0.020166
v -0.096851 -0.014419 -0.017571
v -0.097498 -0.015927 -0.016301
v -0.093387 0.002672 -0.022509
v -0.093140 0.003561 -0.022124
v -0.097496 -0.015849 -0.015836
v -0.098365 -0.016767 -0.014563
v -0.097911 -0.015904 -0.014910
v -0.093843 0.003210 -0.021067
v -0.093075 0.004290 -0.021849
v -0.098643 -0.017550 -0.013898
v -0.093852 0.003660 -0.020088
v -0.094261 0.004027 -0.018990
v -0.094592 0.004404 -0.018726
v -0.100221 -0.019247 -0.009463
v -0.099822 -0.019100 -0.009920
v -0.095145 0.005286 -0.016647
v -0.101286 -0.019755 -0.008126
v -0.101213 -0.019716 -0.007711
v -0.101880 -0.019676 -0.004966
v -0.096119 0.006810 -0.012631
v -0.102277 -0.019800 -0.004561
v -0.102438 -0.019610 -0.003987
v -0.102638 -0.018972 -0.003279
v -0.097145 0.006321 -0.009625
v -0.097088 0.006652 -0.010462
v -0.102724 -0.016606 -0.002148
v -0.097817 0.006066 -0.008062
v -0.102507 -0.013917 -0.001750
v -0.097931 0.005921 -0.007137
v -0.102483 -0.012816 -0.001681
v -0.102525 -0.011813 -0.001819
v -0.102978 -0.014973 -0.001217
v -0.102877 -0.011304 -0.000915
v -0.102535 -0.009920 -0.000344
v -0.102380 -0.006884 -0.000157
v -0.102760 -0.007257 0.000174
v -0.102296 -0.005259 -0.000080
v -0.100528 0.001575 -0.001997
v -0.100972 0.001098 -0.001149
v -0.101067 0.001209 -0.002014
v -0.092526 -0.005945 -0.027475
v -0.092519 -0.005481 -0.027644
v -0.092445 -0.004662 -0.027516
v -0.092441 -0.003567 -0.027134
v -0.092302 -0.002596 -0.027335
v -0.092406 -0.001673 -0.027270
v -0.094717 -0.010856 -0.024031
v -0.093805 -0.009937 -0.024242
v -0.095735 -0.013491 -0.020861
v -0.092853 0.000843 -0.024214
v -0.092585 0.001993 -0.023832
v -0.096608 -0.014065 -0.018709
v -0.092749 0.002349 -0.023145
v -0.097738 -0.015461 -0.017133
v -0.097356 -0.014986 -0.017593
v -0.097750 -0.016030 -0.016794
v -0.098686 -0.017134 -0.014753
v -0.094589 0.003477 -0.019511
v -0.094319 0.003653 -0.019658
v -0.100012 -0.019024 -0.010803
v -0.095933 0.005484 -0.015277
v -0.101291 -0.020115 -0.006532
v -0.095746 0.005876 -0.015067
v -0.095721 0.006195 -0.014167
v -0.095115 0.005851 -0.014916
v -0.096744 0.006528 -0.011309
v -0.103280 -0.019085 -0.002764
v -0.102790 -0.019421 -0.003681
v -0.103009 -0.019086 -0.002801
v -0.097768 0.006041 -0.009086
v -0.103841 -0.018329 -0.000935
v -0.098228 0.006045 -0.007978
v -0.103605 -0.018062 -0.000922
v -0.103243 -0.016374 -0.001410
v -0.103864 -0.016743 -0.000562
v -0.102610 -0.015466 -0.002175
v -0.102914 -0.013804 -0.001428
v -0.103479 -0.015104 -0.000315
v -0.099131 0.005727 -0.005481
v -0.103332 -0.008864 0.000620
v -0.103019 -0.008566 0.000550
v -0.100562 0.001672 -0.002481
v -0.102763 -0.006409 0.000255
v -0.102224 -0.003697 -0.000584
v -0.101882 -0.002494 -0.000917
v -0.101594 -0.001689 -0.000480
v -0.101546 -0.000315 -0.000718
v -0.094291 -0.010196 -0.024280
v -0.093998 -0.007236 -0.025233
v -0.093285 -0.006800 -0.025216
v -0.093775 -0.005944 -0.025725
v -0.093051 -0.005595 -0.026381
v -0.092980 -0.003567 -0.026410
v -0.093146 -0.004947 -0.026339
v -0.092473 -0.002152 -0.027231
v -0.095359 -0.012863 -0.022976
v -0.095042 -0.012239 -0.023591
v -0.095012 -0.011159 -0.023514
v -0.095196 -0.013224 -0.021777
v -0.095749 -0.011726 -0.022215
v -0.095342 -0.010061 -0.022666
v -0.096308 -0.014166 -0.021058
v -0.095790 -0.011195 -0.021765
v -0.092604 -0.000429 -0.024921
v -0.093242 -0.000265 -0.024899
v -0.093410 0.001291 -0.023956
v -0.093162 0.002060 -0.024032
v -0.097118 -0.014359 -0.017931
v -0.093741 0.002420 -0.022309
v -0.093384 0.002450 -0.023102
v -0.098269 -0.016283 -0.015671
v -0.099291 -0.019113 -0.013030
v -0.099605 -0.018985 -0.012421
v -0.099853 -0.019179 -0.013148
v -0.099531 -0.018782 -0.011433
v -0.100692 -0.018967 -0.011161
v -0.100854 -0.019187 -0.009454
v -0.101308 -0.019602 -0.009139
v -0.102319 -0.019701 -0.005358
v -0.097117 0.006475 -0.011508
v -0.096396 0.006754 -0.012600
v -0.097819 0.006064 -0.009922
v -0.104352 -0.018387 -0.000283
v -0.104113 -0.017894 -0.000242
v -0.098514 0.006258 -0.006017
v -0.103719 -0.015715 -0.000683
v -0.103714 -0.015089 -0.000291
v -0.103397 -0.014273 -0.000643
v -0.098993 0.005923 -0.006067
v -0.103288 -0.013284 -0.000874
v -0.099877 0.005326 -0.005247
v -0.102904 -0.010111 -0.000366
v -0.100084 0.002384 -0.003635
v -0.103246 -0.007126 0.000381
v -0.102940 -0.007157 0.000136
v -0.102998 -0.005288 0.000202
v -0.102724 -0.005688 0.000057
v -0.101496 0.000160 -0.000945
v -0.094473 -0.008539 -0.024892
v -0.093434 -0.004650 -0.026136
v -0.094760 -0.010011 -0.024371
v -0.094534 -0.006936 -0.025093
v -0.092958 -0.002757 -0.026733
v -0.092860 -0.001060 -0.026987
v -0.095739 -0.013105 -0.022298
v -0.095612 -0.012321 -0.022808
v -0.094915 -0.010184 -0.024026
v -0.096083 -0.012621 -0.022172
v -0.095919 -0.013935 -0.021477
v -0.095676 -0.010522 -0.021970
v -0.096396 -0.014544 -0.019813
v -0.097288 -0.015080 -0.018854
v -0.093459 0.001768 -0.023998
v -0.098010 -0.015928 -0.017762
v -0.098313 -0.016351 -0.016857
v -0.093978 0.002339 -0.022526
v -0.099086 -0.017552 -0.015091
v -0.094210 0.002623 -0.021672
v -0.099016 -0.018062 -0.014686
v -0.099353 -0.018345 -0.014135
v -0.094903 0.003556 -0.019320
v -0.095263 0.003264 -0.019234
v -0.100619 -0.019239 -0.010232
v -0.095268 0.004009 -0.018312
v -0.101928 -0.020063 -0.006849
v -0.096583 0.005808 -0.014690
v -0.096333 0.006180 -0.014527
v -0.097097 0.006445 -0.013026
v -0.103097 -0.019754 -0.005044
v -0.097648 0.006234 -0.010825
v -0.098108 0.005766 -0.009200
v -0.104136 -0.015236 -0.000401
v -0.098581 0.005874 -0.007654
v -0.103670 -0.012497 -0.000084
v -0.103769 -0.013216 -0.000504
v -0.104018 -0.012737 -0.000007
v -0.104001 -0.011839 0.000137
v -0.103120 -0.009546 0.000268
v -0.101201 0.001416 -0.002696
v -0.103329 -0.005916 -0.000045
v -0.102735 -0.004032 -0.000190
v -0.102404 -0.003161 -0.000802
v -0.102140 0.000135 -0.001106
v -0.102047 -0.001064 -0.000464
v -0.102052 0.000298 -0.000329
v -0.102373 -0.000708 -0.000002
v -0.102059 -0.000333 -0.000048
v -0.094368 -0.006207 -0.025741
v -0.093421 -0.003359 -0.026525
v -0.093802 -0.004964 -0.026042
v -0.095016 -0.009495 -0.024683
v -0.093384 -0.002635 -0.026435
v -0.093034 -0.000916 -0.026722
v -0.095133 -0.009506 -0.023917
v -0.096194 -0.013351 -0.021843
v -0.096259 -0.011970 -0.021966
v -0.095931 -0.010926 -0.022218
v -0.095632 -0.009961 -0.022634
v -0.095377 -0.009290 -0.023032
v -0.093753 0.000354 -0.024483
v -0.098577 -0.016280 -0.015969
v -0.098770 -0.016576 -0.016318
v -0.100010 -0.018869 -0.013812
v -0.101010 -0.019495 -0.011309
v -0.100487 -0.019246 -0.012398
v -0.095380 0.003759 -0.018737
v -0.100442 -0.018721 -0.011854
v -0.101275 -0.019331 -0.010554
v -0.101818 -0.019703 -0.009146
v -0.101863 -0.019651 -0.008554
v -0.101952 -0.020059 -0.007972
v -0.095152 0.004415 -0.018024
v -0.102357 -0.019854 -0.006230
v -0.096847 0.006714 -0.012960
v -0.097504 0.006422 -0.011960
v -0.104220 -0.019198 -0.002395
v -0.098224 0.005856 -0.010115
v -0.104463 -0.018818 -0.001227
v -0.104701 -0.018466 -0.000274
v -0.104433 -0.018069 -0.000189
v -0.104170 -0.016985 -0.000463
v -0.099428 0.005602 -0.006482
v -0.103994 -0.014614 -0.000130
v -0.104615 -0.013980 -0.000101
v -0.104551 -0.013030 0.000435
v -0.103991 -0.010666 0.000076
v -0.100065 0.003111 -0.003896
v -0.101278 0.001454 -0.003078
v -0.101015 0.002140 -0.003342
v -0.103570 -0.008409 0.000762
v -0.101358 0.000824 -0.002375
v -0.101679 0.000342 -0.001597
v -0.102930 -0.003892 -0.000264
v -0.102090 -0.002048 -0.000756
v -0.094264 -0.005924 -0.025816
v -0.094566 -0.005703 -0.025651
v -0.093684 -0.003012 -0.026344
v -0.093308 -0.001275 -0.026839
v -0.095298 -0.009404 -0.024052
v -0.096638 -0.014001 -0.021677
v -0.096673 -0.012579 -0.021868
v -0.096406 -0.012863 -0.022062
v -0.094119 -0.000045 -0.024691
v -0.096660 -0.014467 -0.020625
v -0.098355 -0.015739 -0.018143
v -0.094009 0.001900 -0.023837
v -0.094419 0.002395 -0.022539
v -0.099437 -0.018739 -0.013952
v -0.094476 0.002332 -0.021720
v -0.100238 -0.019046 -0.012802
v -0.095218 0.002888 -0.020123
v -0.095534 0.003123 -0.019311
v -0.095601 0.002287 -0.019933
v -0.100859 -0.019970 -0.012177
v -0.101526 -0.020362 -0.011488
v -0.101731 -0.020112 -0.010592
v -0.101670 -0.019721 -0.009599
v -0.095970 0.004754 -0.017417
v -0.102225 -0.020364 -0.008974
v -0.102578 -0.019818 -0.007322
v -0.102909 -0.019995 -0.006938
v -0.103413 -0.019615 -0.004665
v -0.103848 -0.019821 -0.004373
v -0.103572 -0.019326 -0.003647
v -0.097646 0.006349 -0.011444
v -0.103610 -0.019389 -0.002808
v -0.099035 0.005822 -0.007796
v -0.104424 -0.014464 -0.000244
v -0.104354 -0.012238 0.000284
v -0.100978 0.002450 -0.003874
v -0.101711 0.001416 -0.003307
v -0.099847 0.005289 -0.004709
v -0.104134 -0.011313 0.000026
v -0.104425 -0.010159 0.000625
v -0.104595 -0.009031 0.000710
v -0.103882 -0.007557 0.000390
v -0.101988 0.000854 -0.002709
v -0.103200 -0.005115 0.000102
v -0.102909 -0.003380 -0.000478
v -0.103337 -0.001521 -0.000397
v -0.102698 -0.001883 -0.000841
v -0.094904 -0.007775 -0.025383
v -0.094770 -0.007919 -0.024799
v -0.094231 -0.004772 -0.025858
v -0.095790 -0.010274 -0.022894
v -0.097479 -0.014353 -0.020990
v -0.093623 -0.000713 -0.026452
v -0.094339 -0.000463 -0.025094
v -0.097299 -0.014640 -0.019886
v -0.097488 -0.015542 -0.018518
v -0.094202 0.001443 -0.024093
v -0.098529 -0.014972 -0.018837
v -0.098709 -0.016197 -0.017404
v -0.094872 0.002298 -0.021928
v -0.099982 -0.018245 -0.014581
v -0.095309 0.002695 -0.020727
v -0.100423 -0.019125 -0.013229
v -0.100733 -0.019768 -0.013397
v -0.100687 -0.019926 -0.012880
v -0.095789 0.002641 -0.019292
v -0.096223 0.003274 -0.018466
v -0.101967 -0.020744 -0.010068
v -0.096171 0.004432 -0.017552
v -0.096630 0.004725 -0.016914
v -0.096394 0.005046 -0.016842
v -0.097044 0.005727 -0.014925
v -0.097355 0.005377 -0.015190
v -0.103364 -0.019500 -0.005452
v -0.096749 0.005595 -0.015361
v -0.097431 0.006267 -0.013569
v -0.104079 -0.019467 -0.003392
v -0.098599 0.005598 -0.010249
v -0.104757 -0.019484 -0.002407
v -0.104847 -0.019171 -0.001359
v -0.105160 -0.018705 -0.000306
v -0.104889 -0.017186 0.000113
v -0.104364 -0.015975 -0.000197
v -0.100270 0.005141 -0.007180
v -0.100065 0.005554 -0.006540
v -0.099961 0.005249 -0.005703
v -0.100740 0.004903 -0.004812
v -0.105061 -0.012713 0.000953
v -0.101086 0.003309 -0.004260
v -0.103834 -0.009315 0.000557
v -0.104610 -0.009596 0.000559
v -0.105025 -0.011563 0.001405
v -0.104188 -0.008472 0.000567
v -0.102568 0.000091 -0.001300
v -0.103318 -0.002874 -0.000310
v -0.102796 -0.001030 -0.000486
v -0.102745 0.000378 -0.000543
v -0.103040 -0.000747 -0.000214
v -0.094673 -0.006396 -0.026177
v -0.095959 -0.008835 -0.024086
v -0.095156 -0.008454 -0.024761
v -0.094322 -0.002669 -0.025848
v -0.094258 -0.003810 -0.026107
v -0.095579 -0.008906 -0.023879
v -0.095573 -0.009760 -0.023503
v -0.093951 -0.000990 -0.026328
v -0.096860 -0.012209 -0.022053
v -0.097102 -0.012606 -0.021577
v -0.094582 0.000026 -0.024613
v -0.094462 0.001073 -0.024101
v -0.098785 -0.015439 -0.018265
v -0.094856 0.000798 -0.023937
v -0.099456 -0.017562 -0.015802
v -0.098969 -0.017175 -0.015938
v -0.100309 -0.018647 -0.014311
v -0.100418 -0.018716 -0.013803
v -0.095720 0.001791 -0.020408
v -0.101354 -0.020137 -0.012561
v -0.096446 0.002738 -0.018801
v -0.102267 -0.021055 -0.010034
v -0.102090 -0.020777 -0.010591
v -0.096381 0.004243 -0.017856
v -0.102715 -0.020105 -0.008327
v -0.103581 -0.020557 -0.006642
v -0.103628 -0.019883 -0.005692
v -0.103951 -0.019809 -0.005367
v -0.098277 0.006238 -0.012720
v -0.104589 -0.019449 -0.003408
v -0.098379 0.006327 -0.011292
v -0.099078 0.005634 -0.011084
v -0.098529 0.005939 -0.011022
v -0.098554 0.005685 -0.009602
v -0.105133 -0.019439 -0.001320
v -0.098903 0.005477 -0.009271
v -0.105463 -0.019004 -0.000266
v -0.105501 -0.017917 0.000270
v -0.105212 -0.016826 -0.000051
v -0.105768 -0.016726 0.000579
v -0.104626 -0.014483 -0.000498
v -0.104806 -0.015021 -0.000569
v -0.100849 0.002846 -0.004035
v -0.101412 0.002018 -0.004217
v -0.101317 0.002790 -0.004549
v -0.105252 -0.012154 0.001282
v -0.104785 -0.010247 0.000759
v -0.102106 0.000414 -0.002387
v -0.102848 -0.000112 -0.002003
v -0.102295 -0.000005 -0.001503
v -0.105389 -0.011524 0.001827
v -0.105066 -0.010825 0.001471
v -0.104662 -0.007980 0.000691
v -0.104400 -0.006525 0.000315
v -0.104082 -0.006958 0.000500
v -0.103858 -0.005928 0.000218
v -0.103417 -0.004572 0.000246
v -0.104257 -0.005544 0.000397
v -0.103105 -0.000232 -0.000867
v -0.094912 -0.007503 -0.025863
v -0.095427 -0.008164 -0.025289
v -0.097004 -0.012042 -0.022550
v -0.096288 -0.011295 -0.022603
v -0.094605 -0.002767 -0.025884
v -0.094188 -0.000984 -0.026282
v -0.097448 -0.012579 -0.021708
v -0.097472 -0.014932 -0.019786
v -0.094706 -0.000517 -0.025008
v -0.098040 -0.015061 -0.019564
v -0.099094 -0.016231 -0.018502
v -0.095139 0.001254 -0.022887
v -0.100328 -0.019139 -0.015988
v -0.095195 0.001548 -0.022047
v -0.100590 -0.019646 -0.015410
v -0.100219 -0.018223 -0.015334
v -0.100064 -0.017689 -0.015943
v -0.095386 0.002100 -0.021569
v -0.100696 -0.019525 -0.014490
v -0.096144 0.002165 -0.019278
v -0.101671 -0.020228 -0.011929
v -0.102417 -0.020793 -0.009361
v -0.096852 0.003795 -0.017466
v -0.096701 0.004462 -0.017558
v -0.102747 -0.020452 -0.009097
v -0.097674 0.004315 -0.016407
v -0.097197 0.005053 -0.016040
v -0.103325 -0.020899 -0.007693
v -0.102956 -0.020314 -0.007764
v -0.103764 -0.020235 -0.006349
v -0.097787 0.006049 -0.013434
v -0.104212 -0.019945 -0.004862
v -0.098435 0.006163 -0.011931
v -0.105155 -0.019818 -0.002258
v -0.099296 0.005682 -0.009951
v -0.099392 0.005550 -0.009014
v -0.099735 0.005254 -0.007803
v -0.105680 -0.019103 -0.000425
v -0.105889 -0.017861 0.000547
v -0.105214 -0.014837 -0.000271
v -0.105404 -0.015824 -0.000058
v -0.100458 0.005399 -0.006247
v -0.105164 -0.013170 0.000185
v -0.100884 0.004966 -0.005223
v -0.105882 -0.012073 0.001353
v -0.101908 0.001236 -0.003406
v -0.105226 -0.008982 0.000890
v -0.105716 -0.010599 0.001825
v -0.105496 -0.011057 0.001684
v -0.103198 -0.000499 -0.001208
v -0.103691 -0.002866 -0.000418
v -0.104012 -0.002611 -0.000206
v -0.096359 -0.009365 -0.023880
v -0.096859 -0.011058 -0.022992
v -0.096526 -0.009928 -0.023670
v -0.096545 -0.010222 -0.023220
v -0.097617 -0.013143 -0.022479
v -0.094703 -0.001086 -0.025623
v -0.097712 -0.013592 -0.021382
v -0.097925 -0.014139 -0.021166
v -0.097831 -0.014275 -0.020733
v -0.099119 -0.015763 -0.019546
v -0.098714 -0.015297 -0.019264
v -0.095321 0.001036 -0.023277
v -0.099879 -0.017036 -0.016423
v -0.095698 0.001590 -0.021992
v -0.096090 0.000780 -0.021934
v -0.101892 -0.019350 -0.015078
v -0.095768 0.002188 -0.021172
v -0.096087 0.001584 -0.020564
v -0.096384 0.001918 -0.019859
v -0.102255 -0.020684 -0.011592
v -0.096678 0.002326 -0.019005
v -0.097309 0.003316 -0.017823
v -0.102643 -0.021062 -0.010259
v -0.096941 0.002869 -0.018198
v -0.096878 0.003270 -0.017685
v -0.104152 -0.020615 -0.005917
v -0.104806 -0.019977 -0.003912
v -0.105132 -0.020455 -0.003182
v -0.105015 -0.020090 -0.003402
v -0.100145 0.005156 -0.008625
v -0.105873 -0.019503 -0.000672
v -0.105983 -0.018571 -0.000120
v -0.106500 -0.018445 0.000648
v -0.106503 -0.017035 0.001282
v -0.105713 -0.014585 0.000359
v -0.101090 0.005202 -0.005904
v -0.101423 0.004989 -0.005368
v -0.106197 -0.014113 0.000774
v -0.105519 -0.012941 0.000704
v -0.105405 -0.009811 0.001364
v -0.103510 -0.000260 -0.001905
v -0.103618 -0.000686 -0.001579
v -0.104630 -0.006050 0.000452
v -0.104306 -0.003723 0.000118
v -0.103910 -0.001835 -0.000438
v -0.104701 -0.002339 0.000321
v -0.095548 -0.007427 -0.026100
v -0.095246 -0.006353 -0.026420
v -0.095421 -0.006175 -0.026072
v -0.096836 -0.011542 -0.024023
v -0.095296 -0.003990 -0.025980
v -0.095042 -0.003843 -0.026381
v -0.097316 -0.012035 -0.022823
v -0.097885 -0.014011 -0.022017
v -0.095009 -0.002760 -0.025270
v -0.095474 -0.002957 -0.025058
v -0.095576 -0.001572 -0.024809
v -0.098365 -0.014435 -0.020417
v -0.095204 -0.000712 -0.024879
v -0.095396 0.000350 -0.023670
v -0.098990 -0.016290 -0.017793
v -0.100608 -0.019419 -0.016026
v -0.100304 -0.017991 -0.016464
v -0.100485 -0.018000 -0.016933
v -0.096001 0.000084 -0.023014
v -0.101390 -0.019516 -0.015846
v -0.096842 0.001619 -0.019820
v -0.097286 0.002587 -0.018591
v -0.097283 0.003926 -0.017352
v -0.103295 -0.020491 -0.008338
v -0.103832 -0.020937 -0.007591
v -0.097691 0.004796 -0.015957
v -0.097678 0.005300 -0.015547
v -0.104540 -0.021028 -0.006215
v -0.104052 -0.020549 -0.006612
v -0.104390 -0.020636 -0.005889
v -0.098410 0.006088 -0.013554
v -0.105299 -0.020695 -0.004014
v -0.099046 0.005734 -0.012038
v -0.104875 -0.020133 -0.004354
v -0.099692 0.005519 -0.009655
v -0.106058 -0.019753 -0.001449
v -0.106600 -0.015955 0.000946
v -0.106253 -0.015542 0.000909
v -0.101938 0.003977 -0.005222
v -0.102494 0.001509 -0.003940
v -0.106121 -0.011189 0.001469
v -0.105128 -0.007981 0.001001
v -0.105330 -0.007732 0.000921
v -0.104950 -0.006291 0.000498
v -0.104628 -0.005195 0.000542
v -0.104523 -0.001204 -0.000726
v -0.096451 -0.009520 -0.025108
v -0.096248 -0.008961 -0.025290
v -0.095884 -0.007755 -0.025703
v -0.095844 -0.007001 -0.025949
v -0.096565 -0.010439 -0.024380
v -0.095556 -0.005518 -0.025957
v -0.097154 -0.011871 -0.023268
v -0.095242 -0.004475 -0.026203
v -0.095675 -0.003892 -0.025449
v -0.097732 -0.013181 -0.022889
v -0.095921 -0.003107 -0.024632
v -0.098720 -0.014677 -0.020823
v -0.095664 -0.002259 -0.024655
v -0.098621 -0.014848 -0.020245
v -0.099503 -0.016224 -0.018691
v -0.095604 -0.000295 -0.024075
v -0.100146 -0.016765 -0.016999
v -0.100402 -0.017601 -0.016681
v -0.100170 -0.016830 -0.017720
v -0.096461 0.000049 -0.021883
v -0.096638 0.000830 -0.020576
v -0.097135 0.000209 -0.020700
v -0.096972 0.000751 -0.020304
v -0.102293 -0.020292 -0.013052
v -0.101678 -0.019888 -0.013290
v -0.097017 0.002061 -0.019007
v -0.103437 -0.020840 -0.009864
v -0.103811 -0.021495 -0.008502
v -0.097978 0.004081 -0.016927
v -0.104235 -0.021557 -0.007749
v -0.104240 -0.021477 -0.007307
v -0.104670 -0.021308 -0.006756
v -0.098199 0.005780 -0.014334
v -0.098783 0.005627 -0.013061
v -0.099434 0.005441 -0.011152
v -0.100170 0.005288 -0.010104
v -0.106679 -0.019334 -0.000436
v -0.106386 -0.019340 -0.000530
v -0.101321 0.005184 -0.007770
v -0.101347 0.005359 -0.006956
v -0.106778 -0.018883 0.000641
v -0.106801 -0.018291 0.000721
v -0.102308 0.002081 -0.004589
v -0.105729 -0.013706 0.000725
v -0.106287 -0.013272 0.000642
v -0.102048 0.005187 -0.005276
v -0.106032 -0.012843 0.001026
v -0.103057 0.001039 -0.003260
v -0.106099 -0.012130 0.001127
v -0.105882 -0.009675 0.001376
v -0.105687 -0.008643 0.001078
v -0.105589 -0.007504 0.001103
v -0.104845 -0.004213 0.000197
v -0.103881 -0.001086 -0.000806
v -0.105220 -0.004075 0.000376
v -0.104457 -0.001751 -0.000603
v -0.097142 -0.009516 -0.025382
v -0.096486 -0.007272 -0.025804
v -0.095826 -0.006406 -0.025781
v -0.097525 -0.012686 -0.023796
v -0.095607 -0.004512 -0.026315
v -0.098305 -0.013914 -0.022700
v -0.096381 -0.005843 -0.025381
v -0.096226 -0.004938 -0.025509
v -0.098509 -0.014632 -0.021567
v -0.099043 -0.015186 -0.020402
v -0.095191 -0.001151 -0.025131
v -0.095988 -0.001274 -0.024457
v -0.099481 -0.016171 -0.019333
v -0.096197 -0.000651 -0.024168
v -0.099731 -0.016213 -0.018232
v -0.099958 -0.016669 -0.019149
v -0.095913 -0.000389 -0.024203
v -0.096593 -0.000086 -0.022756
v -0.100648 -0.019191 -0.016495
v -0.096706 -0.000235 -0.021995
v -0.101319 -0.019886 -0.013864
v -0.101894 -0.020148 -0.013783
v -0.103044 -0.021263 -0.011185
v -0.103608 -0.021763 -0.010554
v -0.103870 -0.021474 -0.009679
v -0.098221 0.003591 -0.017414
v -0.103770 -0.021135 -0.009284
v -0.104670 -0.021461 -0.007307
v -0.098310 0.004591 -0.016175
v -0.104979 -0.021554 -0.006644
v -0.098315 0.005556 -0.015015
v -0.098610 0.005521 -0.014097
v -0.105162 -0.020690 -0.005034
v -0.105774 -0.020823 -0.003486
v -0.099853 0.005208 -0.010807
v -0.106105 -0.020523 -0.002588
v -0.100694 0.005131 -0.008893
v -0.100949 0.005298 -0.008196
v -0.102840 0.001799 -0.005023
v -0.106915 -0.016939 0.001154
v -0.102741 0.001709 -0.004615
v -0.102742 0.003679 -0.005396
v -0.102390 0.003039 -0.005013
v -0.101630 0.005359 -0.005613
v -0.106560 -0.015162 0.001061
v -0.106587 -0.012881 0.001002
v -0.103358 0.000652 -0.003047
v -0.103249 0.000322 -0.002506
v -0.106413 -0.011586 0.001345
v -0.106257 -0.010261 0.001536
v -0.105930 -0.008379 0.001033
v -0.105259 -0.006175 0.000734
v -0.106130 -0.007980 0.001152
v -0.105749 -0.006274 0.000698
v -0.105159 -0.005407 0.000515
v -0.105416 -0.004991 0.000633
v -0.104823 -0.002990 0.000447
v -0.105255 -0.002264 0.000104
v -0.096946 -0.009170 -0.025945
v -0.096564 -0.008137 -0.026211
v -0.096223 -0.008316 -0.025970
v -0.096603 -0.010333 -0.024889
v -0.097266 -0.010565 -0.024955
v -0.096437 -0.009235 -0.025674
v -0.095984 -0.005961 -0.025877
v -0.098422 -0.014299 -0.022169
v -0.095910 -0.004177 -0.025526
v -0.096087 -0.003740 -0.025349
v -0.099437 -0.015975 -0.020517
v -0.096323 -0.002938 -0.024501
v -0.099688 -0.016246 -0.019999
v -0.096117 -0.002178 -0.024653
v -0.096659 -0.001877 -0.023896
v -0.096679 -0.001296 -0.023852
v -0.100639 -0.018076 -0.017525
v -0.101065 -0.018502 -0.017347
v -0.097082 -0.000426 -0.022538
v -0.101036 -0.018722 -0.016874
v -0.097132 -0.000297 -0.022085
v -0.101981 -0.019732 -0.014142
v -0.102204 -0.020156 -0.012601
v -0.102898 -0.021063 -0.011523
v -0.098424 0.001649 -0.018523
v -0.097596 0.002089 -0.019170
v -0.097520 0.002471 -0.018883
v -0.103859 -0.021771 -0.010609
v -0.104291 -0.021847 -0.008490
v -0.104551 -0.022350 -0.008886
v -0.098418 0.003953 -0.016629
v -0.098766 0.004042 -0.016053
v -0.104983 -0.021753 -0.007299
v -0.098518 0.005066 -0.015335
v -0.099164 0.004717 -0.014283
v -0.105489 -0.020880 -0.004871
v -0.099343 0.005187 -0.013325
v -0.099534 0.005431 -0.012269
v -0.105995 -0.020886 -0.003671
v -0.100130 0.005226 -0.011044
v -0.106696 -0.020293 -0.001376
v -0.106865 -0.019658 -0.000534
v -0.107490 -0.019301 0.000357
v -0.107304 -0.019211 0.000587
v -0.107175 -0.018818 0.000801
v -0.102205 0.004470 -0.005059
v -0.106438 -0.009236 0.001494
v -0.097597 -0.010749 -0.024652
v -0.096935 -0.010944 -0.024359
v -0.097212 -0.012050 -0.023948
v -0.096711 -0.004823 -0.025346
v -0.096469 -0.004134 -0.025286
v -0.096914 -0.002942 -0.024069
v -0.096542 -0.000602 -0.023964
v -0.097060 -0.001033 -0.023221
v -0.100390 -0.017539 -0.018057
v -0.101323 -0.017768 -0.018171
v -0.097523 0.000173 -0.020821
v -0.097468 0.001661 -0.019957
v -0.102166 -0.019333 -0.014110
v -0.103129 -0.020579 -0.011918
v -0.104286 -0.021595 -0.009474
v -0.099395 0.004850 -0.014143
v -0.099735 0.005262 -0.013052
v -0.106285 -0.021213 -0.003842
v -0.105969 -0.020691 -0.004183
v -0.100534 0.005215 -0.010678
v -0.100914 0.004899 -0.009887
v -0.101311 0.005025 -0.009194
v -0.107120 -0.019773 -0.000781
v -0.107348 -0.020102 -0.000881
v -0.101848 0.005107 -0.008208
v -0.102077 0.005449 -0.005857
v -0.107723 -0.017473 0.001128
v -0.107272 -0.017254 0.001185
v -0.106873 -0.014141 0.000644
v -0.103072 0.004566 -0.005411
v -0.103366 0.001178 -0.003891
v -0.107096 -0.011101 0.001408
v -0.106737 -0.010640 0.001713
v -0.104735 -0.000906 -0.001352
v -0.107444 -0.010810 0.001790
v -0.106590 -0.007917 0.001284
v -0.106980 -0.010171 0.002095
v -0.106697 -0.009083 0.001522
v -0.106432 -0.007465 0.001301
v -0.106038 -0.006090 0.000896
v -0.107164 -0.009682 0.002316
v -0.097060 -0.007981 -0.026324
v -0.096761 -0.007375 -0.025868
v -0.097273 -0.007672 -0.025660
v -0.098690 -0.013085 -0.023234
v -0.097784 -0.011171 -0.024423
v -0.096965 -0.006957 -0.025225
v -0.096811 -0.005521 -0.025236
v -0.099152 -0.015468 -0.021082
v -0.099882 -0.015307 -0.021337
v -0.097250 -0.006581 -0.025030
v -0.100540 -0.016164 -0.020248
v -0.097162 -0.001958 -0.023721
v -0.097432 -0.001712 -0.023144
v -0.101630 -0.019086 -0.016745
v -0.097583 -0.001361 -0.021992
v -0.102167 -0.018135 -0.015328
v -0.101748 -0.019525 -0.015954
v -0.097967 -0.000320 -0.020481
v -0.097966 0.000867 -0.020130
v -0.102589 -0.020096 -0.013325
v -0.102436 -0.019082 -0.013670
v -0.102794 -0.019045 -0.013719
v -0.102980 -0.020136 -0.012806
v -0.103440 -0.021163 -0.011324
v -0.103581 -0.021555 -0.011203
v -0.103752 -0.020356 -0.011732
v -0.098632 0.000719 -0.018954
v -0.098775 0.001519 -0.018286
v -0.098194 0.002340 -0.018329
v -0.098702 0.003156 -0.017784
v -0.104632 -0.022219 -0.009934
v -0.104720 -0.022090 -0.009595
v -0.098244 0.003117 -0.017780
v -0.099162 0.003917 -0.015857
v -0.105204 -0.021868 -0.007573
v -0.105533 -0.022174 -0.007602
v -0.099098 0.004084 -0.015263
v -0.105514 -0.021409 -0.006405
v -0.100133 0.005022 -0.012772
v -0.105965 -0.020952 -0.005038
v -0.100363 0.004954 -0.011835
v -0.101070 0.004979 -0.010740
v -0.106391 -0.020812 -0.002502
v -0.107298 -0.020638 -0.002539
v -0.102144 0.004849 -0.008107
v -0.102122 0.005284 -0.006753
v -0.102586 0.005042 -0.006434
v -0.108028 -0.016365 0.001266
v -0.107402 -0.015936 0.000759
v -0.104393 0.000454 -0.003329
v -0.102589 0.005251 -0.005481
v -0.107194 -0.013890 0.000828
v -0.107130 -0.015161 0.000945
v -0.107296 -0.013235 0.000992
v -0.107055 -0.012344 0.000904
v -0.103777 0.000099 -0.002565
v -0.104447 -0.000201 -0.002193
v -0.106010 -0.004876 0.000490
v -0.107323 -0.008910 0.002437
v -0.105719 -0.003717 0.000157
v -0.107437 -0.009524 0.002675
v -0.105786 -0.001696 0.000158
v -0.105357 -0.001074 -0.000270
v -0.097367 -0.008134 -0.026856
v -0.096757 -0.008194 -0.026599
v -0.098349 -0.012449 -0.024120
v -0.097583 -0.009097 -0.025347
v -0.098863 -0.013602 -0.023019
v -0.097706 -0.009883 -0.024780
v -0.099227 -0.014410 -0.022324
v -0.098144 -0.010660 -0.024034
v -0.099655 -0.015023 -0.021749
v -0.098880 -0.015135 -0.021518
v -0.099314 -0.012539 -0.022404
v -0.100045 -0.016250 -0.020584
v -0.097560 -0.005319 -0.024098
v -0.097742 -0.004472 -0.023908
v -0.096776 -0.003892 -0.024675
v -0.097550 -0.003690 -0.023861
v -0.100238 -0.017050 -0.018930
v -0.097692 -0.001902 -0.022532
v -0.101654 -0.018671 -0.016974
v -0.098035 -0.001271 -0.020986
v -0.102269 -0.018394 -0.014597
v -0.098623 -0.001376 -0.019833
v -0.103102 -0.020173 -0.013301
v -0.098605 0.000002 -0.019363
v -0.103407 -0.019942 -0.012541
v -0.103958 -0.021051 -0.011485
v -0.104606 -0.021802 -0.010757
v -0.099088 0.003773 -0.017309
v -0.104778 -0.022331 -0.009007
v -0.099668 0.004482 -0.014338
v -0.105853 -0.022144 -0.006493
v -0.106450 -0.021787 -0.005508
v -0.100677 0.004615 -0.013253
v -0.100758 0.004912 -0.012116
v -0.100670 0.004827 -0.011383
v -0.101610 0.004905 -0.010066
v -0.102506 0.004813 -0.007208
v -0.108101 -0.018383 0.001085
v -0.103310 0.001344 -0.004853
v -0.103590 0.001714 -0.005305
v -0.102638 0.002953 -0.005469
v -0.103283 0.004114 -0.005637
v -0.107525 -0.015736 0.000994
v -0.107780 -0.015177 0.001201
v -0.107568 -0.014077 0.000915
v -0.108207 -0.014791 0.001746
v -0.107772 -0.013280 0.001286
v -0.107799 -0.011530 0.001426
v -0.104607 -0.000521 -0.002082
v -0.104737 -0.000895 -0.001872
v -0.106870 -0.007572 0.001285
v -0.106278 -0.005118 0.000498
v -0.106678 -0.005068 0.000750
v -0.105734 -0.003173 0.000284
v -0.105630 -0.002241 0.000054
v -0.106020 -0.002216 -0.000018
v -0.096934 -0.008990 -0.026389
v -0.097761 -0.008567 -0.025838
v -0.098296 -0.008422 -0.024858
v -0.099247 -0.013468 -0.022712
v -0.098810 -0.011632 -0.023331
v -0.100027 -0.015636 -0.021253
v -0.099547 -0.014673 -0.021924
v -0.099315 -0.014013 -0.022544
v -0.098367 -0.008058 -0.023985
v -0.100152 -0.014118 -0.021080
v -0.098919 -0.009636 -0.023303
v -0.098660 -0.008679 -0.023265
v -0.097875 -0.006126 -0.024523
v -0.097282 -0.002396 -0.023992
v -0.101704 -0.017339 -0.018538
v -0.101765 -0.018140 -0.017698
v -0.097611 -0.001867 -0.023372
v -0.097907 -0.001919 -0.022614
v -0.098367 -0.001505 -0.021234
v -0.102493 -0.017653 -0.015374
v -0.098563 -0.001895 -0.020589
v -0.103185 -0.018864 -0.013568
v -0.099002 -0.001482 -0.019460
v -0.099039 -0.000425 -0.019541
v -0.103549 -0.019338 -0.012706
v -0.103897 -0.019238 -0.011679
v -0.099298 0.000649 -0.018486
v -0.099249 0.001655 -0.018145
v -0.099041 0.002534 -0.017900
v -0.104619 -0.020849 -0.010867
v -0.105395 -0.022184 -0.008828
v -0.105997 -0.022356 -0.006964
v -0.106317 -0.021561 -0.004964
v -0.106740 -0.021396 -0.004449
v -0.108140 -0.020109 -0.001365
v -0.107719 -0.019683 0.000166
v -0.103687 0.000892 -0.004279
v -0.102968 0.005218 -0.005923
v -0.103916 0.000618 -0.004306
v -0.108757 -0.018009 0.001774
v -0.108470 -0.017602 0.001727
v -0.107764 -0.012729 0.001407
v -0.107472 -0.010313 0.002032
v -0.107301 -0.007707 0.001590
v -0.106316 -0.004447 0.000610
v -0.106360 -0.003685 0.000384
v -0.097528 -0.008848 -0.026621
v -0.097685 -0.007911 -0.026137
v -0.097434 -0.007092 -0.025306
v -0.098251 -0.009334 -0.024368
v -0.098427 -0.009041 -0.024009
v -0.099207 -0.011649 -0.022887
v -0.098816 -0.010349 -0.023458
v -0.100428 -0.015846 -0.020869
v -0.100096 -0.014746 -0.021326
v -0.099777 -0.010454 -0.022084
v -0.098664 -0.007633 -0.023155
v -0.097934 -0.005465 -0.023762
v -0.099700 -0.012119 -0.021673
v -0.099043 -0.008902 -0.022611
v -0.098154 -0.004673 -0.023879
v -0.101084 -0.016911 -0.019268
v -0.100012 -0.012998 -0.021281
v -0.097836 -0.003016 -0.023838
v -0.098036 -0.004038 -0.023705
v -0.101939 -0.017627 -0.017938
v -0.098171 -0.002374 -0.022711
v -0.102217 -0.017694 -0.016165
v -0.102447 -0.017222 -0.016361
v -0.098836 -0.001962 -0.020890
v -0.099049 0.000231 -0.019273
v -0.103697 -0.018811 -0.012846
v -0.099693 0.001681 -0.018116
v -0.104149 -0.018578 -0.011855
v -0.099332 0.002645 -0.017578
v -0.105302 -0.022008 -0.010427
v -0.104206 -0.019466 -0.011150
v -0.105330 -0.022055 -0.009719
v -0.099689 0.003453 -0.016857
v -0.099389 0.004064 -0.016545
v -0.099776 0.003979 -0.016066
v -0.100420 0.004668 -0.014109
v -0.107288 -0.021721 -0.004222
v -0.106782 -0.021624 -0.005176
v -0.101072 0.004711 -0.011711
v -0.101850 0.004770 -0.010636
v -0.102114 0.004484 -0.009308
v -0.102553 0.004707 -0.008529
v -0.108662 -0.019327 0.000477
v -0.108361 -0.018657 0.000569
v -0.104420 0.000533 -0.004354
v -0.103087 0.004995 -0.006611
v -0.108883 -0.015999 0.001987
v -0.108060 -0.011077 0.001745
v -0.107649 -0.007026 0.001278
v -0.107896 -0.007455 0.001740
v -0.107190 -0.006226 0.001087
v -0.106670 -0.004191 0.000485
v -0.106706 -0.003424 0.000573
v -0.106255 -0.001835 0.000092
v -0.098066 -0.008329 -0.025668
v -0.097936 -0.007470 -0.025770
v -0.098178 -0.006801 -0.024665
v -0.098580 -0.007408 -0.023904
v -0.098303 -0.007498 -0.024835
v -0.098418 -0.006371 -0.024020
v -0.100423 -0.014219 -0.021064
v -0.099545 -0.009445 -0.022384
v -0.098328 -0.005785 -0.024029
v -0.100934 -0.016000 -0.020331
v -0.100234 -0.012076 -0.021037
v -0.100961 -0.014311 -0.020339
v -0.100439 -0.012872 -0.020776
v -0.099552 -0.007892 -0.022082
v -0.098751 -0.006863 -0.023439
v -0.098398 -0.005159 -0.023750
v -0.101180 -0.016494 -0.019537
v -0.098905 -0.004691 -0.022616
v -0.098524 -0.004046 -0.022968
v -0.102213 -0.016656 -0.017496
v -0.101501 -0.016703 -0.019012
v -0.102047 -0.015834 -0.017912
v -0.102229 -0.017288 -0.017171
v -0.102958 -0.018092 -0.014603
v -0.103795 -0.018410 -0.013875
v -0.099426 -0.001056 -0.019289
v -0.099283 -0.001680 -0.019656
v -0.099759 -0.000448 -0.018736
v -0.099530 0.000450 -0.018661
v -0.099692 0.001048 -0.018101
v -0.104439 -0.020398 -0.010850
v -0.099957 0.002205 -0.017446
v -0.099809 0.002988 -0.017176
v -0.100186 0.002926 -0.016899
v -0.105763 -0.022323 -0.008293
v -0.100579 0.004243 -0.014402
v -0.101230 0.003824 -0.013576
v -0.100924 0.004763 -0.012730
v -0.107617 -0.021697 -0.003521
v -0.101457 0.004466 -0.011600
v -0.102178 0.004438 -0.010761
v -0.108201 -0.020918 -0.002542
v -0.107519 -0.021070 -0.002867
v -0.107943 -0.020422 -0.002147
v -0.102453 0.004469 -0.009704
v -0.108869 -0.018826 0.000887
v -0.103446 0.003375 -0.005469
v -0.103433 0.004737 -0.005980
v -0.105257 -0.000227 -0.003488
v -0.104930 0.000115 -0.004014
v -0.109068 -0.016667 0.002190
v -0.108624 -0.015328 0.001933
v -0.104850 0.000029 -0.003185
v -0.108529 -0.014652 0.002016
v -0.108098 -0.012818 0.001504
v -0.105452 -0.001236 -0.001235
v -0.107962 -0.009644 0.002139
v -0.108023 -0.010405 0.001962
v -0.107507 -0.005947 0.001280
v -0.107100 -0.004333 0.000802
v -0.105722 -0.000920 -0.000109
v -0.106670 -0.000860 -0.000402
v -0.099813 -0.011590 -0.021882
v -0.100152 -0.010977 -0.021583
v -0.100270 -0.010038 -0.021613
v -0.100078 -0.007870 -0.021992
v -0.099226 -0.007145 -0.022414
v -0.101466 -0.014442 -0.020044
v -0.101358 -0.015719 -0.019724
v -0.100685 -0.011148 -0.020487
v -0.099206 -0.005853 -0.022458
v -0.099106 -0.003855 -0.022500
v -0.099203 -0.003592 -0.022347
v -0.098744 -0.003754 -0.022350
v -0.098841 -0.002895 -0.021835
v -0.099110 -0.002399 -0.020827
v -0.099748 -0.001911 -0.019695
v -0.103335 -0.017952 -0.014778
v -0.100242 -0.000217 -0.017687
v -0.105109 -0.021304 -0.010702
v -0.105677 -0.021535 -0.009887
v -0.104715 -0.018455 -0.010879
v -0.105501 -0.019383 -0.010031
v -0.100600 0.003530 -0.015416
v -0.106174 -0.022337 -0.007482
v -0.106331 -0.022531 -0.006682
v -0.106662 -0.022166 -0.005676
v -0.107026 -0.022056 -0.005377
v -0.108445 -0.020450 -0.001508
v -0.102926 0.004327 -0.008847
v -0.103060 0.004763 -0.007729
v -0.108563 -0.019726 -0.000456
v -0.108710 -0.020218 -0.001170
v -0.109001 -0.019300 0.000456
v -0.103913 0.002655 -0.005757
v -0.104207 0.003065 -0.005591
v -0.103593 0.004569 -0.007333
v -0.103546 0.004866 -0.006214
v -0.109425 -0.017811 0.002037
v -0.108740 -0.013642 0.001660
v -0.108481 -0.011939 0.001672
v -0.108581 -0.012692 0.001466
v -0.105476 -0.001135 -0.000740
v -0.109199 -0.010197 0.002055
v -0.108352 -0.008999 0.002138
v -0.107790 -0.006504 0.001366
v -0.108230 -0.007277 0.001592
v -0.107652 -0.004898 0.000902
v -0.107901 -0.004505 0.001047
v -0.107702 -0.003782 0.001227
v -0.101206 -0.014272 -0.020322
v -0.100893 -0.012833 -0.020735
v -0.100606 -0.012001 -0.021025
v -0.099738 -0.006924 -0.021937
v -0.101859 -0.015595 -0.018449
v -0.101056 -0.011229 -0.019820
v -0.100737 -0.010002 -0.020194
v -0.100298 -0.006921 -0.020970
v -0.099617 -0.005557 -0.021923
v -0.102493 -0.015767 -0.017977
v -0.102427 -0.016501 -0.017647
v -0.102908 -0.016918 -0.016968
v -0.099677 -0.002214 -0.020191
v -0.103592 -0.017601 -0.015459
v -0.100073 -0.003227 -0.020347
v -0.100055 -0.002263 -0.019596
v -0.100835 -0.003128 -0.018594
v -0.100180 -0.001802 -0.019169
v -0.104222 -0.018226 -0.012883
v -0.100200 -0.000921 -0.018458
v -0.104664 -0.017857 -0.012255
v -0.100731 -0.000882 -0.017739
v -0.104848 -0.018035 -0.011692
v -0.100614 0.000635 -0.017282
v -0.105651 -0.020719 -0.010029
v -0.105163 -0.017999 -0.011134
v -0.105989 -0.022145 -0.009411
v -0.100765 0.001822 -0.016747
v -0.100569 0.002923 -0.016959
v -0.106151 -0.022134 -0.008894
v -0.106519 -0.022195 -0.008121
v -0.100936 0.003886 -0.014426
v -0.106948 -0.022448 -0.006860
v -0.106753 -0.022264 -0.007411
v -0.102178 0.004127 -0.011598
v -0.102842 0.004336 -0.010005
v -0.109266 -0.019735 0.000213
v -0.104090 0.001251 -0.005275
v -0.104537 0.000664 -0.005154
v -0.109126 -0.018449 0.001677
v -0.106171 -0.000709 -0.003084
v -0.105637 -0.000339 -0.002699
v -0.109050 -0.013938 0.001699
v -0.105972 -0.000749 -0.002426
v -0.109310 -0.013584 0.001866
v -0.106760 -0.001454 -0.001443
v -0.109137 -0.011874 0.001763
v -0.108438 -0.010911 0.001640
v -0.106331 -0.001202 -0.001597
v -0.109013 -0.009597 0.002230
v -0.108560 -0.007904 0.001727
v -0.101441 -0.013024 -0.020111
v -0.101852 -0.012984 -0.019618
v -0.101199 -0.012001 -0.020091
v -0.100426 -0.009301 -0.021540
v -0.099872 -0.004811 -0.022198
v -0.099351 -0.004494 -0.022247
v -0.101810 -0.015079 -0.018830
v -0.100668 -0.009547 -0.020738
v -0.100115 -0.004763 -0.021581
v -0.100058 -0.005531 -0.021240
v -0.099737 -0.003485 -0.021267
v -0.102707 -0.015885 -0.017599
v -0.103455 -0.016843 -0.015999
v -0.100459 -0.003731 -0.019506
v -0.100675 -0.001599 -0.018464
v -0.105030 -0.017732 -0.012250
v -0.105291 -0.020230 -0.010316
v -0.105333 -0.018884 -0.010204
v -0.106312 -0.021483 -0.009201
v -0.101148 0.002132 -0.016322
v -0.101049 0.003461 -0.015668
v -0.106829 -0.021076 -0.007893
v -0.101435 0.002518 -0.015548
v -0.101490 0.003446 -0.014892
v -0.107350 -0.022139 -0.006173
v -0.101339 0.003483 -0.014740
v -0.107523 -0.022201 -0.005047
v -0.101560 0.004098 -0.012665
v -0.108518 -0.021485 -0.003250
v -0.108500 -0.021269 -0.002674
v -0.102707 0.004125 -0.010890
v -0.109156 -0.021551 -0.001896
v -0.108702 -0.020704 -0.002178
v -0.103470 0.003889 -0.009368
v -0.109844 -0.019479 0.000668
v -0.105228 0.000262 -0.004555
v -0.104750 0.002660 -0.005947
v -0.109920 -0.018332 0.001627
v -0.105553 -0.000171 -0.004197
v -0.109732 -0.017246 0.002205
v -0.109140 -0.015600 0.001829
v -0.109590 -0.014745 0.002158
v -0.109306 -0.014893 0.001894
v -0.106379 -0.001186 -0.002242
v -0.109121 -0.012576 0.001624
v -0.108467 -0.010015 0.002019
v -0.109542 -0.011070 0.002181
v -0.106786 -0.002480 0.000227
v -0.109223 -0.009030 0.002314
v -0.108514 -0.006791 0.001726
v -0.108151 -0.003824 0.001154
v -0.101687 -0.013984 -0.019925
v -0.099808 -0.004374 -0.022330
v -0.099526 -0.003802 -0.022793
v -0.101097 -0.009876 -0.020208
v -0.102666 -0.015302 -0.018029
v -0.101665 -0.011951 -0.019708
v -0.101698 -0.011193 -0.019658
v -0.100318 -0.005545 -0.021183
v -0.102016 -0.011345 -0.019142
v -0.100902 -0.008818 -0.020686
v -0.100782 -0.007782 -0.020611
v -0.100791 -0.005875 -0.020687
v -0.099619 -0.003542 -0.022565
v -0.100267 -0.003668 -0.020775
v -0.100652 -0.004634 -0.020321
v -0.103546 -0.016119 -0.015831
v -0.103826 -0.017422 -0.014929
v -0.103221 -0.014804 -0.016329
v -0.104691 -0.018071 -0.013190
v -0.101132 -0.001728 -0.018389
v -0.105210 -0.017368 -0.012396
v -0.100988 -0.000625 -0.017579
v -0.105510 -0.017787 -0.011524
v -0.106028 -0.020523 -0.009966
v -0.105511 -0.018351 -0.010437
v -0.101084 0.001020 -0.016864
v -0.105751 -0.019135 -0.010036
v -0.106255 -0.020864 -0.009650
v -0.106914 -0.020578 -0.008295
v -0.101646 0.002269 -0.015656
v -0.102165 0.004108 -0.012979
v -0.101763 0.003052 -0.015014
v -0.107121 -0.021021 -0.007569
v -0.102520 0.003930 -0.012708
v -0.108691 -0.022051 -0.004132
v -0.108270 -0.021897 -0.004446
v -0.103124 0.003862 -0.009748
v -0.109436 -0.021000 -0.001098
v -0.109307 -0.020144 -0.000822
v -0.110081 -0.020101 0.000059
v -0.103400 0.004201 -0.008376
v -0.104706 0.003246 -0.005835
v -0.106082 -0.000458 -0.004269
v -0.109951 -0.015769 0.001686
v -0.109922 -0.014439 0.002159
v -0.109785 -0.013483 0.001979
v -0.109593 -0.012391 0.001933
v -0.107152 -0.001240 -0.000780
v -0.107319 -0.002981 0.000802
v -0.108175 -0.003278 0.000516
v -0.107652 -0.003118 0.001102
v -0.109339 -0.007928 0.002344
v -0.109546 -0.008856 0.002615
v -0.102461 -0.014825 -0.019175
v -0.102330 -0.015096 -0.018684
v -0.102756 -0.014665 -0.018878
v -0.102103 -0.013424 -0.019617
v -0.101631 -0.010613 -0.020083
v -0.102348 -0.012822 -0.018796
v -0.101465 -0.009597 -0.020073
v -0.102245 -0.011148 -0.019176
v -0.101250 -0.007987 -0.020199
v -0.100780 -0.006984 -0.020479
v -0.103380 -0.014024 -0.016923
v -0.101205 -0.006662 -0.020509
v -0.100706 -0.005388 -0.020596
v -0.101448 -0.005790 -0.019194
v -0.103794 -0.014947 -0.015549
v -0.103567 -0.014324 -0.015898
v -0.101592 -0.005195 -0.018784
v -0.100922 -0.004382 -0.019497
v -0.103983 -0.017725 -0.014515
v -0.104094 -0.016474 -0.015023
v -0.104364 -0.016415 -0.014487
v -0.101270 -0.003931 -0.018468
v -0.101588 -0.002629 -0.017945
v -0.104744 -0.017765 -0.013764
v -0.101358 -0.001598 -0.017864
v -0.106058 -0.019303 -0.009747
v -0.101241 0.001507 -0.016559
v -0.106431 -0.019687 -0.009675
v -0.107385 -0.020735 -0.008034
v -0.107854 -0.021277 -0.006892
v -0.102229 0.003384 -0.013942
v -0.108939 -0.021844 -0.003394
v -0.108984 -0.021986 -0.002816
v -0.110198 -0.019324 0.000971
v -0.105968 0.000021 -0.005294
v -0.104150 0.004555 -0.006140
v -0.105338 0.000340 -0.005243
v -0.106677 -0.001253 -0.002711
v -0.110350 -0.015680 0.001900
v -0.107223 -0.001575 -0.001371
v -0.110096 -0.013151 0.002026
v -0.108922 -0.007624 0.001939
v -0.108308 -0.004266 0.000878
v -0.102638 -0.013686 -0.018988
v -0.101921 -0.010241 -0.019636
v -0.102699 -0.011069 -0.018558
v -0.101581 -0.008206 -0.020056
v -0.101361 -0.006473 -0.020099
v -0.103219 -0.013498 -0.017581
v -0.102528 -0.012359 -0.018748
v -0.102760 -0.012848 -0.018414
v -0.101738 -0.007746 -0.019643
v -0.103735 -0.014020 -0.016414
v -0.102105 -0.006806 -0.018104
v -0.104400 -0.014513 -0.015036
v -0.104056 -0.015222 -0.015133
v -0.102074 -0.005507 -0.018007
v -0.101688 -0.003896 -0.018330
v -0.104418 -0.015041 -0.014461
v -0.102395 -0.004216 -0.017612
v -0.104890 -0.017199 -0.013724
v -0.105010 -0.016035 -0.013773
v -0.104754 -0.014921 -0.014179
v -0.105429 -0.017363 -0.012961
v -0.101980 -0.002361 -0.017119
v -0.101719 -0.001455 -0.017124
v -0.101770 -0.000452 -0.016963
v -0.101983 -0.000891 -0.016948
v -0.101578 0.000452 -0.017151
v -0.106005 -0.018325 -0.010393
v -0.106700 -0.019404 -0.009821
v -0.107444 -0.020108 -0.008272
v -0.102358 0.002253 -0.014397
v -0.108004 -0.021835 -0.005864
v -0.107856 -0.021909 -0.005611
v -0.102050 0.003975 -0.012295
v -0.103189 0.004199 -0.012123
v -0.103231 0.004222 -0.010584
v -0.103831 0.003668 -0.010617
v -0.103622 0.003739 -0.010114
v -0.109571 -0.021479 -0.001491
v -0.109938 -0.020868 -0.000891
v -0.109964 -0.020506 -0.000261
v -0.104730 0.004703 -0.007385
v -0.104364 0.004921 -0.006462
v -0.104990 0.004827 -0.006924
v -0.104893 0.002224 -0.005882
v -0.106168 -0.000055 -0.004651
v -0.110585 -0.018944 0.001447
v -0.106632 -0.000708 -0.003951
v -0.110399 -0.017856 0.001768
v -0.110261 -0.017197 0.002030
v -0.110748 -0.017439 0.001762
v -0.110634 -0.016928 0.002226
v -0.110619 -0.015619 0.001942
v -0.110310 -0.014073 0.002224
v -0.107648 -0.001887 -0.001448
v -0.109990 -0.011836 0.002249
v -0.107563 -0.001508 -0.000526
v -0.107696 -0.002731 0.000063
v -0.109400 -0.007112 0.001665
v -0.109161 -0.005101 0.001317
v -0.108846 -0.005654 0.001234
v -0.108544 -0.003951 0.000707
v -0.109578 -0.007480 0.002048
v -0.102174 -0.008612 -0.019290
v -0.103497 -0.013168 -0.017046
v -0.103155 -0.011741 -0.017568
v -0.104237 -0.014248 -0.016069
v -0.102520 -0.007978 -0.018042
v -0.102471 -0.005309 -0.017929
v -0.102288 -0.004672 -0.018133
v -0.103071 -0.007750 -0.016695
v -0.102929 -0.006140 -0.016943
v -0.102600 -0.006416 -0.017206
v -0.101991 -0.003444 -0.017943
v -0.105327 -0.016615 -0.013180
v -0.105626 -0.017315 -0.012383
v -0.101881 0.000139 -0.017102
v -0.106401 -0.017465 -0.011024
v -0.102189 0.001332 -0.016464
v -0.106578 -0.018360 -0.010232
v -0.107183 -0.018490 -0.009610
v -0.101783 0.001349 -0.016393
v -0.102245 0.001879 -0.015031
v -0.102790 0.003115 -0.013718
v -0.102847 0.003785 -0.013119
v -0.108777 -0.021841 -0.004790
v -0.103274 0.004059 -0.011475
v -0.109680 -0.021768 -0.003657
v -0.109520 -0.021977 -0.002942
v -0.105929 0.000819 -0.005721
v -0.104232 0.004026 -0.009332
v -0.105590 0.001616 -0.005931
v -0.105231 0.002786 -0.005884
v -0.110860 -0.019340 0.001622
v -0.106884 -0.001390 -0.003057
v -0.107068 -0.001353 -0.002615
v -0.110602 -0.014914 0.002114
v -0.110730 -0.013819 0.002825
v -0.110442 -0.012722 0.002482
v -0.108377 -0.002960 -0.000028
v -0.110507 -0.011564 0.002919
v -0.109994 -0.010319 0.002456
v -0.110406 -0.009757 0.002734
v -0.109987 -0.007860 0.002164
v -0.109171 -0.005902 0.001284
v -0.103004 -0.011048 -0.018433
v -0.102471 -0.008927 -0.019196
v -0.103522 -0.009973 -0.017051
v -0.103528 -0.011529 -0.017160
v -0.102880 -0.008638 -0.017983
v -0.103931 -0.013316 -0.016618
v -0.103304 -0.008681 -0.017012
v -0.104478 -0.013285 -0.015361
v -0.104999 -0.014861 -0.014149
v -0.104597 -0.014113 -0.014991
v -0.104856 -0.012754 -0.014541
v -0.105508 -0.016452 -0.013163
v -0.105257 -0.015979 -0.013751
v -0.105689 -0.015176 -0.013034
v -0.102797 -0.003557 -0.016492
v -0.102828 -0.003020 -0.016306
v -0.102798 -0.000928 -0.016456
v -0.102552 -0.000892 -0.016511
v -0.107208 -0.018883 -0.009435
v -0.103005 0.001794 -0.015528
v -0.107912 -0.019709 -0.008357
v -0.108180 -0.020884 -0.006647
v -0.108336 -0.020280 -0.007374
v -0.103080 0.003433 -0.013328
v -0.109077 -0.021427 -0.004940
v -0.109229 -0.021086 -0.005089
v -0.103551 0.003873 -0.012168
v -0.103806 0.003989 -0.011439
v -0.110003 -0.022167 -0.002679
v -0.104541 0.003635 -0.009627
v -0.110455 -0.021636 -0.001248
v -0.110277 -0.021225 -0.000987
v -0.110733 -0.020717 -0.000011
v -0.106038 0.000802 -0.006118
v -0.105970 0.001457 -0.006384
v -0.106473 0.000143 -0.005594
v -0.110768 -0.019920 0.000262
v -0.104847 0.004636 -0.006422
v -0.106646 -0.000218 -0.004863
v -0.111044 -0.018607 0.001831
v -0.107347 -0.001461 -0.002989
v -0.110974 -0.016894 0.002232
v -0.107750 -0.001688 -0.002054
v -0.111001 -0.014899 0.002309
v -0.108189 -0.001958 -0.000466
v -0.111040 -0.012603 0.002745
v -0.108612 -0.002440 0.000012
v -0.110460 -0.010395 0.002593
v -0.109760 -0.006714 0.001792
v -0.109750 -0.005892 0.001515
v -0.109370 -0.004231 0.000963
v -0.108925 -0.004170 0.001043
v -0.110085 -0.006600 0.002047
v -0.103608 -0.007975 -0.016400
v -0.104870 -0.012036 -0.014817
v -0.104448 -0.011602 -0.015284
v -0.104169 -0.010620 -0.015831
v -0.103705 -0.008612 -0.016439
v -0.103898 -0.008291 -0.016007
v -0.103155 -0.005992 -0.016955
v -0.102997 -0.005254 -0.017170
v -0.105111 -0.013147 -0.014049
v -0.102855 -0.002064 -0.016551
v -0.105931 -0.016454 -0.012164
v -0.106379 -0.016702 -0.011687
v -0.103819 -0.003822 -0.015844
v -0.102418 -0.001596 -0.016761
v -0.106338 -0.017083 -0.011187
v -0.106740 -0.017783 -0.010549
v -0.107331 -0.017920 -0.010569
v -0.107543 -0.019208 -0.008857
v -0.108537 -0.020646 -0.007073
v -0.102905 0.002327 -0.014204
v -0.103381 0.002523 -0.013900
v -0.103406 0.003485 -0.013152
v -0.105233 0.004605 -0.007008
v -0.105889 0.004008 -0.006526
v -0.107211 -0.000822 -0.005785
v -0.106385 0.001663 -0.006202
v -0.106160 0.003014 -0.006182
v -0.107562 -0.001442 -0.003213
v -0.106890 -0.001004 -0.003861
v -0.107335 -0.000618 -0.004319
v -0.111237 -0.017556 0.001853
v -0.111283 -0.018041 0.001710
v -0.111231 -0.016321 0.002717
v -0.111474 -0.016123 0.002643
v -0.108260 -0.002059 -0.001774
v -0.111323 -0.013962 0.002701
v -0.110820 -0.011954 0.003024
v -0.108799 -0.003382 0.000308
v -0.109247 -0.003666 0.000367
v -0.110657 -0.009198 0.002832
v -0.104600 -0.010727 -0.015267
v -0.105109 -0.012801 -0.014538
v -0.104190 -0.007949 -0.015736
v -0.103851 -0.006584 -0.016060
v -0.105276 -0.014167 -0.013797
v -0.105534 -0.014515 -0.013264
v -0.105906 -0.015495 -0.012567
v -0.103714 -0.005557 -0.016075
v -0.103449 -0.004409 -0.016297
v -0.103143 -0.003328 -0.016188
v -0.103261 -0.001794 -0.016050
v -0.107074 -0.017302 -0.011177
v -0.102532 0.000803 -0.016589
v -0.102818 0.000167 -0.016252
v -0.103455 0.000754 -0.015294
v -0.103511 0.001385 -0.014948
v -0.103360 0.002221 -0.014433
v -0.108641 -0.021335 -0.005592
v -0.109790 -0.020991 -0.005305
v -0.110006 -0.021438 -0.004303
v -0.109438 -0.021881 -0.004117
v -0.110242 -0.021665 -0.003820
v -0.103937 0.003645 -0.011971
v -0.110418 -0.022142 -0.002778
v -0.104953 0.003715 -0.009494
v -0.105807 0.004029 -0.007819
v -0.105449 0.004331 -0.007741
v -0.111261 -0.020967 0.000220
v -0.111918 -0.020760 0.000484
v -0.111205 -0.020497 0.000249
v -0.106430 0.000876 -0.006322
v -0.106759 -0.000400 -0.005198
v -0.106212 0.002421 -0.006343
v -0.107381 -0.001042 -0.004996
v -0.106591 0.003034 -0.005957
v -0.107614 -0.000881 -0.004298
v -0.111662 -0.018718 0.001957
v -0.108426 -0.001854 -0.002377
v -0.111868 -0.015943 0.002857
v -0.111500 -0.014852 0.002540
v -0.111159 -0.013382 0.002856
v -0.111070 -0.011531 0.003166
v -0.110765 -0.010086 0.002704
v -0.104182 -0.008724 -0.015872
v -0.104991 -0.010985 -0.014874
v -0.105170 -0.010646 -0.014996
v -0.104444 -0.006887 -0.016125
v -0.105478 -0.013109 -0.014096
v -0.105780 -0.013233 -0.013760
v -0.106358 -0.015476 -0.012606
v -0.106710 -0.015265 -0.012443
v -0.107147 -0.016924 -0.011437
v -0.103560 -0.002322 -0.015910
v -0.107522 -0.017410 -0.010895
v -0.103366 -0.000393 -0.015824
v -0.109013 -0.020518 -0.007413
v -0.103727 0.001746 -0.014555
v -0.103986 0.003164 -0.012767
v -0.103850 0.002646 -0.013645
v -0.110262 -0.021193 -0.004870
v -0.104322 0.003707 -0.011959
v -0.104454 0.003769 -0.010316
v -0.110969 -0.021614 -0.001255
v -0.105967 0.003851 -0.007282
v -0.106426 0.003888 -0.006163
v -0.111337 -0.019606 0.000736
v -0.107650 -0.001302 -0.003954
v -0.111954 -0.018988 0.001971
v -0.112033 -0.017258 0.002357
v -0.111711 -0.017463 0.002096
v -0.108658 -0.002258 -0.001307
v -0.108871 -0.002101 -0.000604
v -0.111490 -0.012448 0.002666
v -0.109576 -0.002250 -0.000371
v -0.109793 -0.004329 0.001279
v -0.111669 -0.010607 0.003073
v -0.111267 -0.010437 0.002767
v -0.110968 -0.009409 0.002711
v -0.110830 -0.008921 0.002700
v -0.110141 -0.005918 0.001781
v -0.104743 -0.009598 -0.015628
v -0.104619 -0.008675 -0.015958
v -0.105670 -0.012452 -0.014371
v -0.104901 -0.010177 -0.015303
v -0.104229 -0.006093 -0.015627
v -0.106265 -0.014359 -0.013053
v -0.104361 -0.004443 -0.016056
v -0.103862 -0.004585 -0.016000
v -0.103870 -0.003165 -0.015701
v -0.108108 -0.018744 -0.009612
v -0.103766 0.000437 -0.015397
v -0.108235 -0.019390 -0.009006
v -0.104225 0.000508 -0.014700
v -0.109006 -0.020039 -0.007741
v -0.109197 -0.019697 -0.007912
v -0.109739 -0.021117 -0.005987
v -0.104802 0.003648 -0.011156
v -0.104390 0.003132 -0.012573
v -0.105036 0.003807 -0.010593
v -0.111563 -0.021271 -0.000685
v -0.112196 -0.021254 0.000100
v -0.106032 0.002018 -0.006227
v -0.112153 -0.019502 0.001218
v -0.108062 -0.000922 -0.004386
v -0.112515 -0.018925 0.001930
v -0.112444 -0.018415 0.002126
v -0.109136 -0.002286 -0.001772
v -0.112190 -0.016062 0.002793
v -0.111902 -0.014524 0.002447
v -0.111920 -0.012587 0.002525
v -0.111855 -0.011429 0.002895
v -0.111649 -0.008920 0.002886
v -0.110767 -0.006922 0.002008
v -0.110570 -0.005834 0.001666
v -0.105340 -0.012004 -0.014515
v -0.105090 -0.009481 -0.015443
v -0.104833 -0.008236 -0.015818
v -0.106008 -0.014168 -0.013394
v -0.104623 -0.005664 -0.015754
v -0.107064 -0.016203 -0.011719
v -0.107873 -0.016763 -0.011648
v -0.103973 -0.001712 -0.016016
v -0.103895 -0.000794 -0.015408
v -0.108328 -0.018445 -0.009739
v -0.104207 -0.000012 -0.015067
v -0.108472 -0.019022 -0.009212
v -0.103950 0.001102 -0.014738
v -0.103968 0.002513 -0.013905
v -0.104379 0.002739 -0.013532
v -0.110958 -0.021821 -0.003617
v -0.104920 0.003422 -0.011780
v -0.105276 0.003605 -0.010269
v -0.111710 -0.021701 -0.000955
v -0.105400 0.003446 -0.009485
v -0.106344 0.003511 -0.007348
v -0.106560 0.003449 -0.007997
v -0.107857 -0.001110 -0.005115
v -0.108089 0.002199 -0.006849
v -0.108360 -0.001282 -0.004146
v -0.107939 -0.001712 -0.003144
v -0.112383 -0.016689 0.002500
v -0.112215 -0.014004 0.002862
v -0.109633 -0.002330 -0.000904
v -0.112240 -0.012348 0.002702
v -0.112297 -0.011198 0.003180
v -0.111438 -0.009499 0.002776
v -0.110972 -0.006337 0.001748
v -0.111303 -0.007245 0.002359
v -0.106015 -0.012127 -0.014611
v -0.105230 -0.009085 -0.015563
v -0.106545 -0.013929 -0.013674
v -0.106290 -0.012854 -0.014027
v -0.106193 -0.012256 -0.014426
v -0.105006 -0.007795 -0.015912
v -0.106830 -0.016063 -0.012060
v -0.107424 -0.015121 -0.012600
v -0.106732 -0.014926 -0.012903
v -0.105595 -0.007343 -0.015065
v -0.104949 -0.006868 -0.015768
v -0.104934 -0.006311 -0.015660
v -0.104456 -0.003639 -0.016035
v -0.104339 -0.002902 -0.015817
v -0.104405 -0.001307 -0.015545
v -0.104719 -0.000437 -0.015199
v -0.104265 0.001911 -0.014432
v -0.105181 0.003334 -0.011145
v -0.110845 -0.022338 -0.002446
v -0.111507 -0.022192 -0.002793
v -0.106194 0.003885 -0.008229
v -0.107058 -0.000342 -0.006037
v -0.107989 -0.001268 -0.005796
v -0.107233 0.001500 -0.006411
v -0.108434 -0.001717 -0.005106
v -0.107170 0.003786 -0.006470
v -0.113247 -0.020033 0.001653
v -0.109118 -0.002075 -0.002649
v -0.112761 -0.017746 0.002569
v -0.109405 -0.002159 -0.001257
v -0.112474 -0.015597 0.002929
v -0.112876 -0.015358 0.002758
v -0.112285 -0.014310 0.002659
v -0.110096 -0.003643 0.000135
v -0.110158 -0.004207 0.001131
v -0.112598 -0.011076 0.003406
v -0.111980 -0.009804 0.002789
v -0.111357 -0.006598 0.002144
v -0.111238 -0.005974 0.001904
v -0.111764 -0.006654 0.002452
v -0.105647 -0.009150 -0.015286
v -0.106210 -0.011444 -0.014541
v -0.105364 -0.008641 -0.015573
v -0.105094 -0.005502 -0.015606
v -0.107502 -0.015868 -0.012345
v -0.108158 -0.017965 -0.010121
v -0.108420 -0.017513 -0.010897
v -0.108902 -0.018902 -0.009361
v -0.105114 -0.001759 -0.014926
v -0.104584 0.000969 -0.014543
v -0.109688 -0.019985 -0.007845
v -0.110365 -0.021267 -0.005309
v -0.105806 0.003510 -0.010647
v -0.105993 0.003446 -0.010052
v -0.112155 -0.022031 -0.002225
v -0.106223 0.003630 -0.009139
v -0.112751 -0.021129 0.000045
v -0.107870 -0.000878 -0.006090
v -0.106920 0.001062 -0.006521
v -0.112709 -0.020641 0.000404
v -0.107981 0.000968 -0.006765
v -0.108923 -0.001795 -0.004251
v -0.107446 0.003170 -0.006240
v -0.113006 -0.016531 0.002323
v -0.110025 -0.002543 -0.001598
v -0.112869 -0.014404 0.002785
v -0.112569 -0.013756 0.003087
v -0.112780 -0.012776 0.002755
v -0.110719 -0.003845 0.000063
v -0.110610 -0.003236 -0.000320
v -0.112238 -0.009554 0.002931
v -0.111719 -0.007965 0.002578
v -0.106322 -0.010872 -0.014753
v -0.106645 -0.012676 -0.013822
v -0.106630 -0.010906 -0.014478
v -0.107313 -0.014038 -0.013090
v -0.106153 -0.008396 -0.014860
v -0.105699 -0.008184 -0.014892
v -0.106106 -0.006826 -0.015344
v -0.105629 -0.006110 -0.015472
v -0.108456 -0.015350 -0.012416
v -0.107780 -0.015372 -0.012273
v -0.105211 -0.004835 -0.015783
v -0.105018 -0.003855 -0.015609
v -0.105053 -0.002897 -0.015559
v -0.104707 -0.002174 -0.015551
v -0.108827 -0.018039 -0.010093
v -0.105380 -0.002162 -0.014891
v -0.105083 0.001324 -0.014436
v -0.109559 -0.020436 -0.007002
v -0.104663 0.002376 -0.013733
v -0.105359 0.003262 -0.011425
v -0.105764 0.002879 -0.011698
v -0.111696 -0.021915 -0.003156
v -0.112478 -0.021451 -0.000631
v -0.108511 -0.001477 -0.006031
v -0.113243 -0.018814 0.002326
v -0.109541 -0.002327 -0.002087
v -0.113077 -0.013633 0.003037
v -0.110311 -0.002192 -0.000605
v -0.112743 -0.011344 0.003000
v -0.113030 -0.011821 0.002961
v -0.112831 -0.010955 0.003372
v -0.112250 -0.008589 0.002650
v -0.110568 -0.004100 0.001395
v -0.112649 -0.008683 0.002946
v -0.111954 -0.007579 0.002723
v -0.106929 -0.014077 -0.013296
v -0.106529 -0.011166 -0.014329
v -0.107390 -0.014647 -0.012876
v -0.107985 -0.016274 -0.011906
v -0.105838 -0.005882 -0.015301
v -0.108183 -0.017010 -0.011302
v -0.105269 -0.004194 -0.015641
v -0.105515 -0.002693 -0.015216
v -0.109186 -0.018702 -0.009332
v -0.105234 -0.000913 -0.015093
v -0.105543 -0.000534 -0.014957
v -0.105005 0.000413 -0.014842
v -0.104717 0.000191 -0.014989
v -0.109539 -0.019333 -0.008569
v -0.105261 0.002398 -0.013926
v -0.106000 0.002660 -0.012461
v -0.105666 0.002883 -0.012669
v -0.106150 0.003317 -0.010477
v -0.106450 0.003160 -0.009882
v -0.106640 0.003371 -0.008973
v -0.107222 0.003159 -0.009093
v -0.106859 0.003318 -0.008165
v -0.108010 0.000263 -0.006620
v -0.112833 -0.020538 0.000608
v -0.107398 0.003731 -0.006865
v -0.108915 -0.001974 -0.005063
v -0.109703 -0.002192 -0.004261
v -0.109148 -0.001816 -0.004142
v -0.113668 -0.019190 0.002072
v -0.110242 -0.002486 -0.002782
v -0.109507 -0.002167 -0.003192
v -0.109466 -0.002384 -0.002531
v -0.114043 -0.018458 0.002477
v -0.113476 -0.018015 0.002685
v -0.113538 -0.016451 0.002564
v -0.113525 -0.015870 0.002715
v -0.113339 -0.015301 0.003004
v -0.113234 -0.014138 0.002764
v -0.113706 -0.014822 0.003149
v -0.111026 -0.004170 0.000364
v -0.113120 -0.012540 0.002935
v -0.110904 -0.005530 0.001840
v -0.112150 -0.006647 0.002366
v -0.112490 -0.006304 0.002531
v -0.106798 -0.012391 -0.013955
v -0.106280 -0.009526 -0.014934
v -0.107944 -0.014881 -0.012819
v -0.108033 -0.013921 -0.013278
v -0.107541 -0.013673 -0.013626
v -0.107083 -0.011603 -0.014283
v -0.106756 -0.008845 -0.014852
v -0.106365 -0.007848 -0.015043
v -0.106406 -0.006381 -0.015182
v -0.108850 -0.016715 -0.011556
v -0.108899 -0.017376 -0.011321
v -0.105871 -0.004194 -0.015112
v -0.105639 -0.003169 -0.015325
v -0.105528 0.000628 -0.014709
v -0.105732 0.001828 -0.014250
v -0.105433 0.001944 -0.014260
v -0.111394 -0.021595 -0.004803
v -0.112513 -0.021568 -0.005032
v -0.106481 0.002429 -0.012142
v -0.111170 -0.021803 -0.004192
v -0.106573 0.003298 -0.010583
v -0.108721 -0.000713 -0.006865
v -0.108980 -0.001566 -0.006182
v -0.108440 -0.000690 -0.006381
v -0.108281 0.000096 -0.006934
v -0.113459 -0.020480 0.000600
v -0.109136 -0.002067 -0.005452
v -0.107718 0.002768 -0.006583
v -0.107919 0.003404 -0.006889
v -0.113670 -0.020036 0.001495
v -0.109427 -0.002305 -0.004799
v -0.113676 -0.017475 0.002840
v -0.113933 -0.017126 0.002793
v -0.110532 -0.002806 -0.001703
v -0.110630 -0.002579 -0.000963
v -0.113567 -0.014070 0.003006
v -0.113615 -0.013431 0.003187
v -0.111194 -0.004121 0.000814
v -0.113431 -0.011937 0.002966
v -0.112018 -0.005588 0.001584
v -0.111447 -0.004260 0.001161
v -0.112950 -0.008620 0.002926
v -0.113524 -0.009415 0.003828
v -0.107088 -0.010710 -0.014651
v -0.107396 -0.011426 -0.014087
v -0.107541 -0.011183 -0.014205
v -0.106729 -0.009980 -0.014777
v -0.106710 -0.007668 -0.014827
v -0.108272 -0.014520 -0.012723
v -0.109216 -0.016433 -0.011413
v -0.108665 -0.016308 -0.012091
v -0.106183 -0.005588 -0.015363
v -0.105921 -0.003051 -0.015364
v -0.106220 -0.002900 -0.015147
v -0.109283 -0.018209 -0.010236
v -0.106108 -0.002606 -0.014698
v -0.105700 0.000342 -0.015278
v -0.111538 -0.021219 -0.005588
v -0.106112 0.002238 -0.013598
v -0.112730 -0.021950 -0.002320
v -0.113022 -0.022111 -0.001975
v -0.107357 0.003288 -0.009845
v -0.112636 -0.022137 -0.001688
v -0.113165 -0.021505 -0.000082
v -0.113482 -0.021383 0.000071
v -0.109388 -0.002236 -0.006018
v -0.113810 -0.021352 0.000009
v -0.113725 -0.020773 0.000583
v -0.109690 -0.002494 -0.005608
v -0.108342 0.001136 -0.006643
v -0.108138 0.003144 -0.007234
v -0.114074 -0.020346 0.001484
v -0.110103 -0.002532 -0.003546
v -0.114309 -0.019600 0.002096
v -0.114364 -0.017176 0.002970
v -0.111045 -0.002961 -0.002123
v -0.110759 -0.003278 -0.000703
v -0.111838 -0.004103 0.000524
v -0.113332 -0.010748 0.003389
v -0.108193 -0.013151 -0.013588
v -0.106981 -0.008663 -0.014923
v -0.107306 -0.010216 -0.014465
v -0.107301 -0.008368 -0.014736
v -0.107114 -0.005603 -0.014849
v -0.106262 -0.004514 -0.014957
v -0.109445 -0.017808 -0.010498
v -0.109819 -0.019089 -0.009149
v -0.110326 -0.018609 -0.009617
v -0.106022 -0.002059 -0.014537
v -0.106463 -0.000320 -0.015244
v -0.106318 0.001502 -0.013997
v -0.110278 -0.020937 -0.006045
v -0.106372 0.002580 -0.012841
v -0.112364 -0.021736 -0.003964
v -0.112746 -0.022129 -0.003051
v -0.106905 0.003102 -0.010412
v -0.113340 -0.021954 -0.001500
v -0.108614 0.002668 -0.007268
v -0.114461 -0.018666 0.002560
v -0.114306 -0.017838 0.002493
v -0.111354 -0.002956 -0.001096
v -0.114169 -0.015736 0.002647
v -0.114104 -0.014610 0.002972
v -0.114083 -0.012404 0.003584
v -0.114452 -0.012542 0.003852
v -0.113844 -0.011241 0.003515
v -0.114070 -0.010908 0.003448
v -0.112112 -0.006034 0.002127
v -0.112920 -0.006109 0.002000
v -0.114044 -0.008922 0.003914
v -0.113584 -0.008356 0.003485
v -0.108151 -0.012143 -0.013937
v -0.107894 -0.010410 -0.014158
v -0.106833 -0.007158 -0.014963
v -0.110723 -0.019208 -0.008923
v -0.106086 0.000432 -0.015092
v -0.106338 0.000709 -0.014466
v -0.111424 -0.021231 -0.006120
v -0.110586 -0.021284 -0.005877
v -0.107214 0.002963 -0.010752
v -0.107755 0.003164 -0.009395
v -0.113791 -0.022122 -0.001143
v -0.109380 -0.000854 -0.007008
v -0.109076 0.000157 -0.007257
v -0.108170 0.003532 -0.008232
v -0.114141 -0.021750 -0.000188
v -0.109705 -0.002233 -0.006174
v -0.109355 -0.001261 -0.006464
v -0.108948 0.001271 -0.006900
v -0.109852 -0.002415 -0.005198
v -0.110722 -0.002601 -0.003046
v -0.114730 -0.017887 0.002718
v -0.111743 -0.003097 -0.002069
v -0.115033 -0.016631 0.003416
v -0.114825 -0.015855 0.003202
v -0.114153 -0.015244 0.002814
v -0.114473 -0.013511 0.003201
v -0.114197 -0.013270 0.003072
v -0.111923 -0.004643 0.001142
v -0.114721 -0.012134 0.004044
v -0.113965 -0.010394 0.003575
v -0.108484 -0.013531 -0.013182
v -0.109468 -0.017203 -0.011162
v -0.109107 -0.016184 -0.011779
v -0.110374 -0.017560 -0.010770
v -0.109858 -0.018081 -0.010104
v -0.107338 -0.005036 -0.014705
v -0.106600 -0.004201 -0.014794
v -0.106945 -0.003253 -0.015104
v -0.106721 -0.002801 -0.014798
v -0.106647 -0.002140 -0.014650
v -0.107053 -0.002521 -0.014711
v -0.111832 -0.020764 -0.006599
v -0.106530 0.001987 -0.013571
v -0.111965 -0.021624 -0.005352
v -0.112448 -0.021779 -0.004445
v -0.113458 -0.022297 -0.002800
v -0.108090 0.002779 -0.009621
v -0.113753 -0.021978 -0.001754
v -0.114180 -0.022004 -0.001086
v -0.109130 0.000738 -0.007115
v -0.114399 -0.020764 0.000365
v -0.110349 -0.002635 -0.004581
v -0.114713 -0.021034 0.000419
v -0.114801 -0.020211 0.001710
v -0.110784 -0.002812 -0.003703
v -0.115011 -0.018892 0.002315
v -0.115297 -0.016876 0.003430
v -0.115099 -0.014156 0.003768
v -0.114856 -0.013191 0.003537
v -0.112999 -0.008092 0.003078
v -0.113900 -0.007792 0.002735
v -0.114143 -0.008082 0.003599
v -0.108770 -0.014791 -0.012693
v -0.107541 -0.007733 -0.014978
v -0.109857 -0.014564 -0.013067
v -0.108887 -0.015246 -0.012182
v -0.107477 -0.007266 -0.014732
v -0.109700 -0.017458 -0.010726
v -0.107214 -0.002773 -0.015079
v -0.106842 -0.001425 -0.015029
v -0.111591 -0.020345 -0.007407
v -0.111284 -0.019863 -0.008303
v -0.111985 -0.020682 -0.007378
v -0.107020 0.002020 -0.013645
v -0.112163 -0.021137 -0.006492
v -0.106756 0.002401 -0.012471
v -0.113201 -0.022113 -0.003852
v -0.107701 0.002838 -0.011469
v -0.107565 0.002678 -0.011002
v -0.113871 -0.022493 -0.002433
v -0.107608 0.002820 -0.010321
v -0.108940 0.002125 -0.007512
v -0.110653 -0.002883 -0.004909
v -0.115006 -0.019527 0.002057
v -0.115126 -0.017429 0.002682
v -0.115288 -0.018306 0.002712
v -0.112305 -0.003318 -0.001609
v -0.111165 -0.003755 -0.000558
v -0.115587 -0.016406 0.003613
v -0.115085 -0.015735 0.003242
v -0.112442 -0.004055 -0.000146
v -0.112803 -0.005075 0.001149
v -0.115140 -0.011851 0.003868
v -0.115141 -0.012350 0.003961
v -0.114430 -0.010852 0.003638
v -0.113806 -0.007034 0.002464
v -0.113382 -0.006740 0.002412
v -0.113952 -0.009555 0.003774
v -0.114682 -0.008949 0.003658
v -0.110000 -0.015009 -0.012584
v -0.108144 -0.009245 -0.014631
v -0.108520 -0.009255 -0.014384
v -0.108290 -0.007160 -0.014606
v -0.108022 -0.007657 -0.014563
v -0.107626 -0.005590 -0.014912
v -0.107424 -0.006488 -0.014611
v -0.107544 -0.003567 -0.015232
v -0.110852 -0.018310 -0.010141
v -0.110623 -0.018901 -0.009125
v -0.107870 0.002716 -0.012007
v -0.113840 -0.022076 -0.003500
v -0.108059 0.002841 -0.010306
v -0.114241 -0.022526 -0.002852
v -0.108486 0.002719 -0.009772
v -0.108560 0.003239 -0.008234
v -0.108807 0.002845 -0.008061
v -0.109225 0.002071 -0.008643
v -0.110205 -0.002429 -0.005926
v -0.109410 0.002386 -0.007814
v -0.115170 -0.021365 0.000216
v -0.114958 -0.021070 0.000329
v -0.115668 -0.020747 0.001686
v -0.115213 -0.020515 0.001612
v -0.115288 -0.019774 0.001795
v -0.111356 -0.002802 -0.003312
v -0.115663 -0.017491 0.002985
v -0.115518 -0.016943 0.003316
v -0.112816 -0.004340 -0.000360
v -0.112638 -0.003833 -0.000640
v -0.113339 -0.005615 0.001610
v -0.112987 -0.005465 0.001571
v -0.114775 -0.010255 0.003422
v -0.114323 -0.008058 0.003141
v -0.114185 -0.007100 0.002735
v -0.108796 -0.013248 -0.013375
v -0.108977 -0.012070 -0.013811
v -0.108587 -0.012037 -0.013756
v -0.109078 -0.011329 -0.014123
v -0.108288 -0.008265 -0.014667
v -0.110236 -0.017043 -0.011402
v -0.111011 -0.017449 -0.010741
v -0.111075 -0.017858 -0.010485
v -0.107188 -0.002015 -0.015413
v -0.106978 -0.000979 -0.015150
v -0.107591 -0.000701 -0.014983
v -0.107015 -0.000352 -0.014920
v -0.112074 -0.019850 -0.008483
v -0.107850 0.001756 -0.013932
v -0.113403 -0.021858 -0.005707
v -0.112960 -0.021893 -0.005326
v -0.108231 0.002604 -0.011352
v -0.108949 0.002622 -0.009071
v -0.109852 -0.000119 -0.007416
v -0.110497 -0.002711 -0.005889
v -0.109597 0.000435 -0.007199
v -0.111097 -0.002883 -0.005119
v -0.111358 -0.002773 -0.004234
v -0.115621 -0.019138 0.002436
v -0.115614 -0.015940 0.003510
v -0.113260 -0.004281 0.000189
v -0.115651 -0.014460 0.003769
v -0.113488 -0.004423 0.001053
v -0.112932 -0.004576 0.000871
v -0.115336 -0.013428 0.003594
v -0.114207 -0.005498 0.001713
v -0.113722 -0.005798 0.001907
v -0.115391 -0.011572 0.004046
v -0.114939 -0.009888 0.003526
v -0.115190 -0.009741 0.003530
v -0.109430 -0.012930 -0.013627
v -0.109311 -0.011910 -0.013610
v -0.108866 -0.010196 -0.014431
v -0.110433 -0.016377 -0.011779
v -0.108049 -0.004866 -0.014973
v -0.107730 -0.002391 -0.015248
v -0.111864 -0.018679 -0.009554
v -0.107675 -0.001251 -0.015310
v -0.110748 -0.019468 -0.008527
v -0.111727 -0.019057 -0.009326
v -0.107640 0.000082 -0.014633
v -0.112182 -0.020332 -0.008135
v -0.106642 0.000813 -0.014178
v -0.107577 0.002131 -0.013830
v -0.112607 -0.021471 -0.006395
v -0.113811 -0.022244 -0.004317
v -0.113577 -0.021723 -0.004736
v -0.108112 0.002765 -0.012143
v -0.109898 0.002301 -0.007950
v -0.110911 -0.002709 -0.006124
v -0.110176 0.000160 -0.007261
v -0.111854 -0.003102 -0.003445
v -0.116312 -0.019800 0.002257
v -0.112082 -0.003162 -0.002654
v -0.112643 -0.003577 -0.001686
v -0.115858 -0.018158 0.002981
v -0.113694 -0.004107 0.000450
v -0.115738 -0.015001 0.003819
v -0.115863 -0.013941 0.003885
v -0.113785 -0.005023 0.001254
v -0.115550 -0.011224 0.003940
v -0.114978 -0.008468 0.003446
v -0.115131 -0.007548 0.002708
v -0.110262 -0.014422 -0.012809
v -0.110422 -0.014761 -0.012383
v -0.109107 -0.009873 -0.014273
v -0.108911 -0.008960 -0.014520
v -0.109255 -0.008522 -0.014401
v -0.108629 -0.007912 -0.014446
v -0.110927 -0.016572 -0.011397
v -0.110270 -0.015995 -0.012261
v -0.108177 -0.000553 -0.014983
v -0.107959 0.000652 -0.014747
v -0.107311 0.000398 -0.014610
v -0.112888 -0.020555 -0.007670
v -0.108111 0.001369 -0.014469
v -0.107352 0.001178 -0.014238
v -0.112710 -0.021054 -0.006759
v -0.108641 0.002243 -0.010369
v -0.109355 0.002440 -0.009919
v -0.109481 0.002063 -0.008868
v -0.115300 -0.021669 -0.000630
v -0.116303 -0.021242 0.001200
v -0.111722 -0.003246 -0.004876
v -0.115665 -0.021223 0.000483
v -0.111736 -0.003025 -0.004279
v -0.116040 -0.020782 0.001521
v -0.115975 -0.019975 0.001990
v -0.112431 -0.003210 -0.003245
v -0.112662 -0.003295 -0.002449
v -0.116139 -0.018784 0.002695
v -0.116596 -0.018852 0.002983
v -0.112479 -0.003480 -0.001098
v -0.116272 -0.017116 0.003701
v -0.116301 -0.017738 0.003498
v -0.116555 -0.016458 0.003746
v -0.115946 -0.015873 0.003472
v -0.115880 -0.013000 0.003650
v -0.115842 -0.012069 0.003791
v -0.114949 -0.008200 0.002997
v -0.115891 -0.010918 0.004119
v -0.115543 -0.009569 0.003734
v -0.115245 -0.009124 0.003696
v -0.109754 -0.012637 -0.013463
v -0.109465 -0.011426 -0.013831
v -0.108400 -0.005634 -0.015160
v -0.108401 -0.004849 -0.014706
v -0.108093 -0.002549 -0.015365
v -0.108248 -0.003762 -0.015014
v -0.108341 -0.001831 -0.015251
v -0.111586 -0.018183 -0.010068
v -0.113642 -0.021376 -0.006727
v -0.113404 -0.020436 -0.007547
v -0.108543 0.002545 -0.011854
v -0.114183 -0.022132 -0.004090
v -0.109070 0.002173 -0.010846
v -0.114867 -0.022330 -0.002430
v -0.109833 0.001531 -0.009269
v -0.111655 -0.003049 -0.006183
v -0.115298 -0.022522 -0.002185
v -0.116150 -0.021759 -0.000095
v -0.112134 -0.003254 -0.005178
v -0.112266 -0.003350 -0.003946
v -0.116734 -0.020007 0.002061
v -0.112887 -0.003516 -0.002905
v -0.116926 -0.018501 0.003322
v -0.113562 -0.003693 -0.001030
v -0.113770 -0.004132 -0.000147
v -0.116909 -0.017210 0.003922
v -0.116807 -0.016130 0.003683
v -0.116415 -0.014918 0.003788
v -0.116353 -0.013999 0.004068
v -0.116206 -0.012638 0.003824
v -0.114550 -0.005924 0.002173
v -0.114940 -0.006337 0.002292
v -0.115739 -0.008971 0.003825
v -0.115978 -0.008482 0.004012
v -0.110860 -0.013756 -0.013294
v -0.110314 -0.013020 -0.013420
v -0.110077 -0.011971 -0.013742
v -0.109893 -0.010489 -0.014192
v -0.109473 -0.009813 -0.014011
v -0.111336 -0.015969 -0.011704
v -0.111506 -0.016319 -0.011299
v -0.108767 -0.005802 -0.015157
v -0.109357 -0.004955 -0.014422
v -0.108802 -0.004741 -0.014798
v -0.112198 -0.019302 -0.008889
v -0.112549 -0.019780 -0.008115
v -0.108290 0.000060 -0.014852
v -0.113581 -0.020992 -0.006967
v -0.108441 0.001984 -0.013573
v -0.109030 0.001971 -0.012634
v -0.114067 -0.022261 -0.004893
v -0.109246 0.001924 -0.011797
v -0.108710 0.002273 -0.012609
v -0.115230 -0.022294 -0.003905
v -0.109939 0.001762 -0.010465
v -0.109627 0.001752 -0.009784
v -0.110983 -0.002723 -0.006657
v -0.110607 -0.002195 -0.006885
v -0.111530 -0.002591 -0.007036
v -0.109880 -0.001837 -0.006739
v -0.110356 0.002005 -0.008003
v -0.116190 -0.021883 -0.000535
v -0.116550 -0.021176 0.001195
v -0.112751 -0.003487 -0.004116
v -0.113474 -0.003522 -0.001984
v -0.113471 -0.003345 -0.001183
v -0.116883 -0.017841 0.003700
v -0.116935 -0.015124 0.003730
v -0.116774 -0.014074 0.004185
v -0.114706 -0.004259 0.000559
v -0.115198 -0.005802 0.001873
v -0.114810 -0.005229 0.001347
v -0.117020 -0.013726 0.004362
v -0.116374 -0.011315 0.004124
v -0.116060 -0.009922 0.003759
v -0.116307 -0.009605 0.003910
v -0.115283 -0.006565 0.002621
v -0.115604 -0.008166 0.003605
v -0.110166 -0.011452 -0.013976
v -0.110383 -0.010836 -0.013877
v -0.109479 -0.007852 -0.014688
v -0.109886 -0.009776 -0.014056
v -0.109068 -0.006103 -0.015210
v -0.111911 -0.016626 -0.011212
v -0.108832 -0.003676 -0.014789
v -0.111960 -0.018264 -0.009751
v -0.112458 -0.018590 -0.009733
v -0.113180 -0.020103 -0.008024
v -0.108535 0.001576 -0.013869
v -0.109113 0.001722 -0.013369
v -0.115553 -0.022174 -0.005259
v -0.114767 -0.022288 -0.003751
v -0.115466 -0.022463 -0.003356
v -0.109613 0.002178 -0.010941
v -0.116265 -0.022479 -0.001378
v -0.115900 -0.022305 -0.001695
v -0.116564 -0.022004 -0.000028
v -0.116780 -0.021564 0.001034
v -0.116816 -0.020977 0.001488
v -0.117314 -0.019468 0.002714
v -0.113832 -0.004203 -0.000520
v -0.113866 -0.003703 -0.001695
v -0.117510 -0.017625 0.003589
v -0.117625 -0.016148 0.003846
v -0.116640 -0.012808 0.003978
v -0.116044 -0.007425 0.003112
v -0.115560 -0.007389 0.002948
v -0.116680 -0.011020 0.004317
v -0.116098 -0.007727 0.003724
v -0.111263 -0.014396 -0.013205
v -0.109929 -0.008794 -0.014475
v -0.110420 -0.009282 -0.014031
v -0.109373 -0.005791 -0.015034
v -0.109918 -0.005479 -0.014450
v -0.112524 -0.017578 -0.010269
v -0.113315 -0.019143 -0.009351
v -0.114400 -0.020895 -0.007224
v -0.109143 0.001248 -0.013849
v -0.114971 -0.022476 -0.004570
v -0.109574 0.001564 -0.011931
v -0.110048 0.001996 -0.010674
v -0.111397 0.000237 -0.007707
v -0.112060 -0.003310 -0.006872
v -0.112579 -0.003633 -0.005874
v -0.113217 -0.003382 -0.003839
v -0.117341 -0.021442 0.001338
v -0.117825 -0.020060 0.002463
v -0.113434 -0.003434 -0.002689
v -0.117358 -0.018375 0.003573
v -0.114692 -0.004470 -0.000815
v -0.114328 -0.004148 -0.000755
v -0.117300 -0.016701 0.004070
v -0.116892 -0.015664 0.003810
v -0.117482 -0.014584 0.004108
v -0.117000 -0.012450 0.004070
v -0.116040 -0.006931 0.002626
v -0.115875 -0.005988 0.002242
v -0.116680 -0.009871 0.004006
v -0.117314 -0.011129 0.004619
v -0.111680 -0.014480 -0.012911
v -0.111000 -0.013071 -0.013237
v -0.111339 -0.013242 -0.013305
v -0.110443 -0.012079 -0.013422
v -0.110554 -0.010504 -0.013965
v -0.111130 -0.011448 -0.013484
v -0.110282 -0.009792 -0.013789
v -0.110074 -0.007943 -0.014458
v -0.109770 -0.007498 -0.014544
v -0.109900 -0.006203 -0.014951
v -0.112311 -0.017300 -0.010609
v -0.111367 -0.017014 -0.010552
v -0.109727 -0.004291 -0.014784
v -0.109813 -0.005091 -0.014155
v -0.112973 -0.018043 -0.010141
v -0.109158 -0.002486 -0.015241
v -0.108943 -0.001289 -0.014873
v -0.113748 -0.020636 -0.007627
v -0.109372 0.001152 -0.014100
v -0.108773 0.000883 -0.014339
v -0.114443 -0.021286 -0.007005
v -0.109923 0.001356 -0.012397
v -0.115563 -0.022629 -0.004289
v -0.115741 -0.022607 -0.002865
v -0.116455 -0.022339 -0.002172
v -0.110219 0.001443 -0.009808
v -0.112670 -0.003185 -0.007167
v -0.110304 -0.000511 -0.007400
v -0.111114 0.002062 -0.008312
v -0.116901 -0.021992 -0.000105
v -0.117143 -0.020308 0.001738
v -0.113604 -0.003529 -0.003354
v -0.117731 -0.019586 0.002844
v -0.113924 -0.003866 -0.001948
v -0.117526 -0.018873 0.003512
v -0.114519 -0.004055 0.000092
v -0.118290 -0.016220 0.003839
v -0.117452 -0.015492 0.003697
v -0.117520 -0.013854 0.004323
v -0.115496 -0.005451 0.001664
v -0.117631 -0.012558 0.004524
v -0.117092 -0.011487 0.004451
v -0.116368 -0.006594 0.002784
v -0.116798 -0.009207 0.004071
v -0.110960 -0.012032 -0.013545
v -0.112350 -0.016222 -0.011502
v -0.113233 -0.016058 -0.011800
v -0.111937 -0.015961 -0.011903
v -0.109684 -0.003504 -0.015509
v -0.110334 -0.004721 -0.014873
v -0.109843 -0.004208 -0.015294
v -0.109467 -0.003013 -0.015198
v -0.112821 -0.018697 -0.009436
v -0.108956 -0.000349 -0.015026
v -0.108800 0.000321 -0.014548
v -0.114904 -0.021836 -0.005920
v -0.109478 0.001536 -0.013047
v -0.110510 0.001623 -0.010534
v -0.110784 0.001513 -0.009960
v -0.116496 -0.022536 -0.003210
v -0.111240 0.001923 -0.008675
v -0.111926 -0.001370 -0.007669
v -0.111753 -0.000116 -0.007998
v -0.112727 -0.003613 -0.006482
v -0.113464 -0.003754 -0.005492
v -0.112962 -0.003785 -0.005277
v -0.117522 -0.020958 0.001311
v -0.117751 -0.020432 0.001650
v -0.114551 -0.004089 -0.001981
v -0.118006 -0.016778 0.003809
v -0.115469 -0.004912 0.000212
v -0.118247 -0.014761 0.004042
v -0.117875 -0.014201 0.004115
v -0.117292 -0.013124 0.004174
v -0.118230 -0.013374 0.004790
v -0.117986 -0.012028 0.004783
v -0.110993 -0.015151 -0.012017
v -0.112432 -0.015441 -0.011905
v -0.110373 -0.006247 -0.014738
v -0.113132 -0.017099 -0.010930
v -0.112598 -0.016625 -0.011048
v -0.109882 -0.002798 -0.015321
v -0.113625 -0.018792 -0.009533
v -0.114233 -0.020421 -0.007615
v -0.109644 0.000467 -0.014466
v -0.109834 0.001105 -0.013380
v -0.110185 0.001048 -0.012468
v -0.110346 0.001640 -0.011893
v -0.110541 0.001946 -0.010980
v -0.112065 -0.000798 -0.007921
v -0.117354 -0.022086 0.000421
v -0.113665 -0.003791 -0.004370
v -0.114097 -0.003604 -0.003380
v -0.118328 -0.019240 0.003332
v -0.118283 -0.017391 0.003366
v -0.115547 -0.004827 0.000584
v -0.118064 -0.015117 0.004136
v -0.115633 -0.005134 0.001218
v -0.118740 -0.012683 0.005206
v -0.117574 -0.010417 0.004336
v -0.116402 -0.007374 0.003451
v -0.118201 -0.011321 0.004880
v -0.112064 -0.013710 -0.013252
v -0.111412 -0.012057 -0.013660
v -0.110805 -0.010043 -0.013874
v -0.111504 -0.011408 -0.013505
v -0.111970 -0.010977 -0.013417
v -0.110503 -0.007963 -0.014503
v -0.110618 -0.007267 -0.014467
v -0.113499 -0.017418 -0.010577
v -0.113686 -0.018152 -0.009886
v -0.109497 -0.001482 -0.014960
v -0.110070 -0.001215 -0.015223
v -0.114303 -0.019943 -0.008423
v -0.114472 -0.019536 -0.008737
v -0.115149 -0.020823 -0.007372
v -0.115030 -0.021238 -0.006606
v -0.115581 -0.021718 -0.005589
v -0.110810 0.001245 -0.010917
v -0.116781 -0.022490 -0.001855
v -0.112221 -0.001647 -0.008049
v -0.111457 0.001634 -0.008672
v -0.112307 -0.002458 -0.007369
v -0.117727 -0.021877 -0.000368
v -0.118249 -0.020721 0.001717
v -0.118286 -0.021262 0.001335
v -0.118316 -0.020489 0.002164
v -0.114922 -0.004052 -0.001755
v -0.118320 -0.019653 0.002630
v -0.116503 -0.004794 0.001576
v -0.116624 -0.005803 0.002368
v -0.118114 -0.012365 0.004726
v -0.117040 -0.007999 0.003587
v -0.112398 -0.014586 -0.012958
v -0.111176 -0.008807 -0.014397
v -0.112189 -0.011622 -0.013278
v -0.111612 -0.010687 -0.013816
v -0.110283 -0.004423 -0.015336
v -0.110364 -0.003475 -0.015712
v -0.110682 -0.002321 -0.015452
v -0.114226 -0.018875 -0.009436
v -0.110012 -0.001927 -0.015199
v -0.110444 -0.000445 -0.015352
v -0.109764 -0.000188 -0.014828
v -0.114968 -0.020395 -0.007709
v -0.110628 0.000583 -0.014195
v -0.116007 -0.021846 -0.006017
v -0.116328 -0.022456 -0.003877
v -0.116786 -0.022491 -0.004682
v -0.110893 0.001592 -0.011174
v -0.111068 0.001024 -0.010462
v -0.117250 -0.022527 -0.002117
v -0.116992 -0.022417 -0.002877
v -0.112827 -0.003646 -0.006929
v -0.112900 -0.001777 -0.008165
v -0.117667 -0.022693 -0.001713
v -0.114148 -0.004101 -0.005032
v -0.114196 -0.003996 -0.004145
v -0.118585 -0.021635 0.000968
v -0.117685 -0.021805 0.001247
v -0.114533 -0.003748 -0.003159
v -0.115111 -0.004109 -0.002307
v -0.118269 -0.018550 0.003233
v -0.118396 -0.017980 0.003322
v -0.118525 -0.016918 0.003807
v -0.118997 -0.016912 0.004025
v -0.118850 -0.016015 0.003899
v -0.116960 -0.006793 0.002719
v -0.117667 -0.007052 0.003050
v -0.117445 -0.008164 0.003911
v -0.112774 -0.014685 -0.012716
v -0.112325 -0.013348 -0.013102
v -0.111968 -0.012164 -0.013388
v -0.112584 -0.015096 -0.012449
v -0.111860 -0.009859 -0.013824
v -0.110817 -0.005556 -0.014661
v -0.109351 -0.000817 -0.015083
v -0.110489 0.000044 -0.014595
v -0.109987 0.000418 -0.014257
v -0.110407 0.001063 -0.012605
v -0.111650 0.000777 -0.011390
v -0.111398 0.001350 -0.011329
v -0.111268 0.001320 -0.012072
v -0.111592 0.001000 -0.010574
v -0.112045 0.001307 -0.010066
v -0.112375 -0.002140 -0.007903
v -0.112550 0.000631 -0.008618
v -0.114140 -0.004114 -0.006722
v -0.113529 -0.003973 -0.006217
v -0.114093 -0.004252 -0.006254
v -0.118182 -0.021997 0.000066
v -0.118971 -0.020052 0.002570
v -0.119387 -0.018849 0.003056
v -0.115368 -0.004272 -0.001373
v -0.118776 -0.017584 0.003407
v -0.119240 -0.017938 0.003321
v -0.116226 -0.005006 0.000890
v -0.118401 -0.015342 0.004052
v -0.118689 -0.014255 0.004455
v -0.116053 -0.005388 0.001925
v -0.117560 -0.007745 0.003356
v -0.117938 -0.008020 0.003682
v -0.117271 -0.007112 0.003107
v -0.119174 -0.012986 0.005195
v -0.117992 -0.008587 0.003973
v -0.112529 -0.012707 -0.013336
v -0.113298 -0.015367 -0.012171
v -0.113432 -0.016295 -0.011421
v -0.111203 -0.007350 -0.014165
v -0.113474 -0.016615 -0.010897
v -0.110870 -0.000357 -0.014870
v -0.110970 0.000199 -0.014304
v -0.115656 -0.021476 -0.006141
v -0.116888 -0.022621 -0.003750
v -0.117529 -0.022407 -0.003176
v -0.112034 0.000561 -0.010992
v -0.112160 0.001646 -0.008978
v -0.113494 -0.002865 -0.007593
v -0.118990 -0.021019 0.001498
v -0.114890 -0.003804 -0.003738
v -0.115251 -0.004145 -0.002791
v -0.116245 -0.004539 -0.000904
v -0.116168 -0.005057 0.000290
v -0.119287 -0.015017 0.004709
v -0.116430 -0.005543 0.001962
v -0.119085 -0.013884 0.004672
v -0.118754 -0.011217 0.004741
v -0.119468 -0.012411 0.005337
v -0.118795 -0.008688 0.004532
v -0.113425 -0.015750 -0.011923
v -0.111536 -0.007661 -0.014101
v -0.111543 -0.005644 -0.014913
v -0.114864 -0.018539 -0.010053
v -0.114394 -0.017567 -0.010679
v -0.111694 0.001154 -0.011860
v -0.112161 0.000194 -0.011454
v -0.113203 -0.002549 -0.008006
v -0.113015 -0.001184 -0.008103
v -0.113978 -0.003941 -0.005929
v -0.114960 -0.004378 -0.004554
v -0.114631 -0.004250 -0.004999
v -0.115330 -0.004003 -0.003423
v -0.119295 -0.020729 0.002170
v -0.119381 -0.019793 0.002752
v -0.115830 -0.004344 -0.002439
v -0.118887 -0.019496 0.003235
v -0.119814 -0.016182 0.004364
v -0.117006 -0.004784 0.001410
v -0.119383 -0.013995 0.004670
v -0.117686 -0.005961 0.002536
v -0.118484 -0.008075 0.003655
v -0.118796 -0.010091 0.004732
v -0.113323 -0.014990 -0.012721
v -0.113135 -0.013935 -0.013041
v -0.112992 -0.013101 -0.012969
v -0.111495 -0.008262 -0.014271
v -0.111746 -0.005632 -0.015350
v -0.111470 -0.005123 -0.015439
v -0.110951 -0.005191 -0.015265
v -0.112073 -0.006996 -0.014927
v -0.114390 -0.016526 -0.011173
v -0.110204 -0.001636 -0.015472
v -0.114842 -0.019245 -0.009364
v -0.115103 -0.019864 -0.008757
v -0.115856 -0.020661 -0.007770
v -0.116869 -0.021713 -0.006327
v -0.116162 -0.022080 -0.005566
v -0.117416 -0.022413 -0.004954
v -0.117419 -0.022707 -0.004326
v -0.112626 0.001137 -0.009494
v -0.112896 0.001148 -0.009839
v -0.118274 -0.022576 -0.001928
v -0.113808 -0.003047 -0.007966
v -0.113610 -0.002133 -0.008231
v -0.113769 -0.001713 -0.008125
v -0.112670 0.000028 -0.008408
v -0.113945 -0.003463 -0.007392
v -0.115037 -0.004540 -0.005211
v -0.115375 -0.004295 -0.004285
v -0.119559 -0.021143 0.001810
v -0.119597 -0.019506 0.003058
v -0.116573 -0.004799 -0.000932
v -0.117200 -0.005116 -0.000290
v -0.119517 -0.015636 0.004366
v -0.119780 -0.014761 0.004742
v -0.117375 -0.005731 0.002158
v -0.120007 -0.013628 0.005150
v -0.117987 -0.007104 0.003345
v -0.119794 -0.012623 0.005369
v -0.119160 -0.010970 0.004883
v -0.119584 -0.011701 0.005087
v -0.118889 -0.007843 0.003855
v -0.113952 -0.014970 -0.012923
v -0.113276 -0.012296 -0.013287
v -0.113160 -0.010059 -0.013746
v -0.112521 -0.009088 -0.014250
v -0.112024 -0.007346 -0.014388
v -0.114707 -0.017147 -0.010943
v -0.114177 -0.015976 -0.011761
v -0.114708 -0.017892 -0.010337
v -0.115276 -0.018862 -0.009640
v -0.115681 -0.018931 -0.009349
v -0.115641 -0.018323 -0.009604
v -0.111334 -0.000402 -0.015121
v -0.111198 0.000077 -0.014707
v -0.115793 -0.020295 -0.008001
v -0.112051 0.000856 -0.012650
v -0.112447 0.000407 -0.010750
v -0.112620 0.000886 -0.010450
v -0.117898 -0.022638 -0.003209
v -0.117935 -0.022568 -0.002816
v -0.118760 -0.022343 -0.001171
v -0.114750 -0.004122 -0.005746
v -0.119759 -0.021847 0.000856
v -0.115462 -0.004296 -0.001870
v -0.116662 -0.004126 -0.001826
v -0.120102 -0.018566 0.003348
v -0.119760 -0.017801 0.003602
v -0.120368 -0.018179 0.003749
v -0.120121 -0.017296 0.004227
v -0.120142 -0.016609 0.004526
v -0.118387 -0.006648 0.003109
v -0.119576 -0.010819 0.004808
v -0.120068 -0.012413 0.005633
v -0.118995 -0.009570 0.004856
v -0.114329 -0.015603 -0.012305
v -0.113809 -0.014275 -0.013141
v -0.113583 -0.013226 -0.013025
v -0.112956 -0.010775 -0.013768
v -0.113525 -0.011532 -0.013649
v -0.112673 -0.006879 -0.015132
v -0.110986 -0.003899 -0.015783
v -0.112362 -0.008194 -0.014170
v -0.112890 -0.007329 -0.014703
v -0.114550 -0.015856 -0.011803
v -0.110945 -0.002738 -0.015405
v -0.111090 -0.003297 -0.015613
v -0.115189 -0.017809 -0.010452
v -0.114976 -0.016054 -0.011114
v -0.114675 -0.016061 -0.011427
v -0.111235 -0.001100 -0.015631
v -0.116014 -0.019952 -0.008517
v -0.115566 -0.019450 -0.009087
v -0.116346 -0.020519 -0.007662
v -0.116999 -0.021380 -0.006549
v -0.112140 0.000355 -0.011860
v -0.112706 0.000388 -0.012088
v -0.111922 0.000896 -0.012166
v -0.113370 0.000899 -0.009447
v -0.118917 -0.022483 -0.001820
v -0.113570 0.000638 -0.008998
v -0.114020 -0.003707 -0.007032
v -0.114279 -0.003302 -0.007622
v -0.116260 -0.004472 -0.004217
v -0.115471 -0.004501 -0.005274
v -0.119471 -0.021469 0.000998
v -0.115983 -0.004162 -0.003057
v -0.116546 -0.004348 -0.002480
v -0.120650 -0.016967 0.004322
v -0.117153 -0.005059 0.000189
v -0.117697 -0.005221 0.000984
v -0.120242 -0.015504 0.004560
v -0.120381 -0.014584 0.004845
v -0.117639 -0.005374 0.001464
v -0.120013 -0.011247 0.005140
v -0.119847 -0.010567 0.004984
v -0.114029 -0.013943 -0.012959
v -0.113367 -0.010781 -0.013892
v -0.111662 -0.004079 -0.015893
v -0.113780 -0.012909 -0.012870
v -0.113560 -0.010362 -0.013756
v -0.113190 -0.008598 -0.014261
v -0.111338 -0.001607 -0.015826
v -0.111836 -0.001224 -0.015543
v -0.116023 -0.019321 -0.009205
v -0.116779 -0.020140 -0.008353
v -0.116617 -0.019473 -0.008608
v -0.111607 0.000341 -0.014131
v -0.116725 -0.020895 -0.007405
v -0.111954 0.000457 -0.014141
v -0.112270 0.000854 -0.013067
v -0.112890 0.000500 -0.010718
v -0.119417 -0.022600 -0.002743
v -0.118424 -0.022696 -0.002383
v -0.114171 0.000019 -0.008904
v -0.115276 -0.004244 -0.006685
v -0.115816 -0.004837 -0.005259
v -0.115770 -0.004438 -0.003929
v -0.116661 -0.004128 -0.003233
v -0.120085 -0.020918 0.002132
v -0.117117 -0.004409 -0.001585
v -0.120160 -0.019917 0.002684
v -0.117794 -0.005038 -0.000049
v -0.120576 -0.016423 0.004729
v -0.118053 -0.005838 0.002392
v -0.120328 -0.012937 0.005373
v -0.118736 -0.006797 0.003427
v -0.119470 -0.006666 0.003144
v -0.119591 -0.009396 0.004668
v -0.120041 -0.009577 0.004982
v -0.120446 -0.010607 0.005292
v -0.114335 -0.015092 -0.012605
v -0.114340 -0.013988 -0.012973
v -0.113294 -0.008387 -0.014780
v -0.112470 -0.005897 -0.015443
v -0.112299 -0.004495 -0.015965
v -0.114993 -0.010419 -0.014088
v -0.113638 -0.012148 -0.013049
v -0.112907 -0.008844 -0.014075
v -0.113630 -0.009338 -0.014088
v -0.113148 -0.007350 -0.015150
v -0.111823 -0.003225 -0.015839
v -0.111854 -0.002097 -0.015792
v -0.115743 -0.017523 -0.010717
v -0.112037 -0.000910 -0.014967
v -0.113142 0.000041 -0.014833
v -0.117588 -0.021167 -0.006419
v -0.112697 0.000640 -0.012743
v -0.112911 0.000237 -0.011535
v -0.119190 -0.022471 -0.003199
v -0.113579 0.000769 -0.010129
v -0.115480 -0.002098 -0.008458
v -0.114048 -0.000411 -0.008678
v -0.115425 -0.004396 -0.006062
v -0.116792 -0.004611 -0.003868
v -0.120706 -0.021414 0.001603
v -0.118063 -0.005160 -0.000356
v -0.120583 -0.018838 0.003421
v -0.118374 -0.005255 0.000336
v -0.121066 -0.017227 0.004343
v -0.118348 -0.005610 0.001756
v -0.120637 -0.013485 0.005004
v -0.119472 -0.007590 0.003593
v -0.120808 -0.012673 0.005514
v -0.119795 -0.008440 0.004273
v -0.120615 -0.011270 0.005191
v -0.120039 -0.008679 0.004605
v -0.113100 -0.006567 -0.015029
v -0.112936 -0.005637 -0.015347
v -0.112168 -0.003785 -0.015792
v -0.111888 -0.002639 -0.015702
v -0.115670 -0.016968 -0.010887
v -0.116019 -0.016472 -0.011203
v -0.117520 -0.019345 -0.008855
v -0.112670 -0.000943 -0.014893
v -0.112196 0.000031 -0.014447
v -0.117542 -0.021532 -0.006139
v -0.113030 0.000401 -0.013601
v -0.112838 0.000302 -0.012463
v -0.113918 0.000759 -0.009712
v -0.115758 -0.003559 -0.007614
v -0.120610 -0.020927 0.001952
v -0.120669 -0.019869 0.002589
v -0.121367 -0.019892 0.003147
v -0.121152 -0.019025 0.003643
v -0.120978 -0.013444 0.005181
v -0.121241 -0.014751 0.004453
v -0.118551 -0.005719 0.002610
v -0.119836 -0.007876 0.003927
v -0.120270 -0.009397 0.004897
v -0.115138 -0.015493 -0.012616
v -0.114937 -0.014749 -0.012865
v -0.114682 -0.013832 -0.012756
v -0.113931 -0.011298 -0.013467
v -0.114490 -0.009525 -0.014266
v -0.116866 -0.017461 -0.010609
v -0.116279 -0.018512 -0.009614
v -0.116348 -0.019111 -0.009020
v -0.116935 -0.018584 -0.009412
v -0.117166 -0.020303 -0.007917
v -0.117605 -0.020577 -0.007463
v -0.113280 0.000189 -0.013503
v -0.117945 -0.022010 -0.005242
v -0.117632 -0.022495 -0.003634
v -0.120390 -0.022172 -0.004634
v -0.119219 -0.022483 -0.003703
v -0.113915 0.000661 -0.010727
v -0.119501 -0.022475 -0.002219
v -0.115848 -0.003291 -0.008128
v -0.115189 -0.000824 -0.008851
v -0.115352 -0.004068 -0.007198
v -0.119646 -0.022557 -0.001458
v -0.120470 -0.022164 -0.000456
v -0.119139 -0.022607 -0.001162
v -0.120378 -0.022007 -0.000023
v -0.117059 -0.004666 -0.004272
v -0.120815 -0.021577 0.001170
v -0.117139 -0.004285 -0.002847
v -0.120908 -0.020394 0.002436
v -0.117631 -0.004561 -0.001595
v -0.121460 -0.016388 0.004409
v -0.121580 -0.014563 0.004617
v -0.119822 -0.005621 0.001732
v -0.119269 -0.006204 0.002687
v -0.119997 -0.007272 0.003490
v -0.121137 -0.012339 0.005705
v -0.121127 -0.011710 0.005586
v -0.121516 -0.011850 0.005530
v -0.115195 -0.014172 -0.012744
v -0.114861 -0.012628 -0.013201
v -0.114035 -0.008904 -0.014410
v -0.114007 -0.008671 -0.014883
v -0.113660 -0.006770 -0.015145
v -0.112699 -0.004264 -0.015755
v -0.115552 -0.015673 -0.012306
v -0.115630 -0.013640 -0.012669
v -0.112761 -0.003551 -0.015625
v -0.116124 -0.016861 -0.010730
v -0.112642 -0.002530 -0.015854
v -0.116190 -0.017550 -0.010415
v -0.116143 -0.017959 -0.009907
v -0.113296 -0.000753 -0.015032
v -0.112350 -0.000771 -0.014919
v -0.113551 0.000316 -0.012914
v -0.114067 0.000424 -0.011648
v -0.118079 -0.022472 -0.004243
v -0.114558 0.000476 -0.009808
v -0.115150 -0.000007 -0.008995
v -0.120655 -0.022702 -0.001234
v -0.116654 -0.004650 -0.005019
v -0.121378 -0.021373 0.001371
v -0.121211 -0.021022 0.001768
v -0.117694 -0.004460 -0.002589
v -0.121600 -0.018386 0.004133
v -0.118268 -0.005636 0.001275
v -0.121770 -0.017663 0.004397
v -0.121169 -0.015324 0.004246
v -0.121801 -0.015978 0.004327
v -0.119697 -0.005583 0.002223
v -0.121691 -0.013442 0.005344
v -0.119798 -0.006247 0.002936
v -0.120463 -0.007536 0.003677
v -0.120319 -0.006487 0.003311
v -0.120530 -0.008198 0.004279
v -0.121848 -0.011307 0.005965
v -0.120643 -0.009755 0.005314
v -0.121081 -0.010302 0.005775
v -0.115907 -0.015327 -0.012501
v -0.114371 -0.012722 -0.013067
v -0.115020 -0.015736 -0.011630
v -0.115113 -0.012386 -0.012999
v -0.113558 -0.004553 -0.015489
v -0.113135 -0.002699 -0.015941
v -0.117046 -0.018075 -0.009992
v -0.117281 -0.019780 -0.008532
v -0.113791 0.000160 -0.012418
v -0.114231 0.000367 -0.010865
v -0.120170 -0.022496 -0.002626
v -0.114935 0.000279 -0.010138
v -0.119998 -0.022663 -0.002039
v -0.115248 0.000130 -0.009300
v -0.115956 -0.004678 -0.006420
v -0.116425 -0.004610 -0.006050
v -0.121472 -0.020647 0.002113
v -0.121585 -0.020439 0.002363
v -0.118169 -0.004835 -0.001681
v -0.121810 -0.019082 0.003449
v -0.122038 -0.017034 0.004167
v -0.121976 -0.014953 0.004618
v -0.120068 -0.005852 0.002269
v -0.121649 -0.012793 0.005581
v -0.122333 -0.012599 0.005707
v -0.121099 -0.008196 0.004193
v -0.121111 -0.009073 0.004534
v -0.120809 -0.007433 0.003919
v -0.114470 -0.008617 -0.015044
v -0.114923 -0.012013 -0.013464
v -0.113641 -0.005187 -0.015653
v -0.115734 -0.014595 -0.012690
v -0.114840 -0.009991 -0.014069
v -0.116710 -0.016738 -0.010862
v -0.117083 -0.016146 -0.010994
v -0.116248 -0.015805 -0.011577
v -0.112576 -0.001646 -0.015186
v -0.117272 -0.019042 -0.009282
v -0.117926 -0.019668 -0.008772
v -0.113439 0.000358 -0.014199
v -0.118500 -0.020520 -0.007727
v -0.117598 -0.019742 -0.008030
v -0.119655 -0.022691 -0.003273
v -0.120251 -0.022529 -0.001527
v -0.116200 -0.003362 -0.008174
v -0.121081 -0.022518 -0.002030
v -0.116324 -0.004170 -0.007468
v -0.116594 -0.003654 -0.007813
v -0.115440 -0.000089 -0.008809
v -0.116728 -0.004058 -0.007251
v -0.116863 -0.004560 -0.006825
v -0.121280 -0.022454 -0.000675
v -0.120800 -0.022236 0.000108
v -0.121699 -0.021815 0.001000
v -0.121813 -0.020181 0.003004
v -0.118314 -0.004879 -0.001082
v -0.120684 -0.006625 0.003648
v -0.121230 -0.009452 0.004980
v -0.121973 -0.010138 0.005501
v -0.113986 -0.007619 -0.015292
v -0.114130 -0.005664 -0.015628
v -0.116297 -0.015495 -0.012160
v -0.115690 -0.012007 -0.013314
v -0.115333 -0.011876 -0.013634
v -0.114144 -0.007160 -0.015117
v -0.114206 -0.006390 -0.015309
v -0.117250 -0.017620 -0.010284
v -0.113549 -0.001488 -0.015467
v -0.118260 -0.019544 -0.008476
v -0.118230 -0.021110 -0.006634
v -0.113826 0.000193 -0.013797
v -0.114519 0.000233 -0.011306
v -0.114700 0.000057 -0.010873
v -0.115783 -0.001548 -0.008354
v -0.121648 -0.022630 -0.000343
v -0.117050 -0.004827 -0.006125
v -0.117921 -0.004741 -0.003707
v -0.121951 -0.020994 0.001920
v -0.118324 -0.004697 -0.002192
v -0.122225 -0.019526 0.003334
v -0.119397 -0.005129 -0.000557
v -0.119417 -0.005088 -0.000092
v -0.119913 -0.005448 0.000746
v -0.122046 -0.016467 0.004312
v -0.122349 -0.014280 0.004917
v -0.122143 -0.013503 0.005382
v -0.121674 -0.008404 0.004500
v -0.121843 -0.009642 0.004956
v -0.122458 -0.011884 0.006047
v -0.114829 -0.008828 -0.014704
v -0.114082 -0.004909 -0.015610
v -0.115978 -0.014119 -0.012614
v -0.115570 -0.008623 -0.014915
v -0.113695 -0.003181 -0.015972
v -0.117060 -0.015660 -0.011825
v -0.117239 -0.015441 -0.011849
v -0.113861 -0.002238 -0.015957
v -0.117536 -0.018351 -0.009637
v -0.117894 -0.018673 -0.009204
v -0.113557 -0.000174 -0.014809
v -0.118426 -0.019840 -0.007986
v -0.114265 -0.000190 -0.012612
v -0.116622 -0.001661 -0.008607
v -0.122240 -0.021228 0.001293
v -0.117602 -0.004616 -0.004187
v -0.122613 -0.020752 0.002334
v -0.118909 -0.004741 -0.001377
v -0.122680 -0.019311 0.003546
v -0.122476 -0.018881 0.003602
v -0.119786 -0.005100 -0.000134
v -0.122531 -0.017388 0.004232
v -0.120050 -0.005414 0.001158
v -0.122780 -0.015513 0.004398
v -0.122419 -0.015372 0.004345
v -0.120641 -0.005836 0.002650
v -0.120734 -0.006325 0.003089
v -0.123009 -0.012991 0.006143
v -0.122260 -0.008131 0.004288
v -0.122317 -0.009470 0.005189
v -0.122074 -0.008521 0.004818
v -0.115313 -0.010046 -0.013948
v -0.113902 -0.003860 -0.015878
v -0.116500 -0.012791 -0.012886
v -0.116162 -0.012925 -0.013029
v -0.113631 -0.002495 -0.015700
v -0.114329 -0.000614 -0.015347
v -0.119155 -0.019719 -0.007893
v -0.118458 -0.019245 -0.008577
v -0.118751 -0.020003 -0.007687
v -0.119605 -0.021683 -0.006106
v -0.119608 -0.021282 -0.006883
v -0.114190 -0.000035 -0.013246
v -0.115185 0.000133 -0.011956
v -0.115193 -0.000023 -0.011285
v -0.115444 0.000250 -0.010489
v -0.116445 -0.002641 -0.008504
v -0.116339 -0.002042 -0.008696
v -0.117316 -0.004489 -0.007110
v -0.117710 -0.004755 -0.006455
v -0.117059 -0.004779 -0.005736
v -0.117241 -0.004940 -0.005228
v -0.122372 -0.021694 0.000908
v -0.122799 -0.021265 0.001857
v -0.122584 -0.020185 0.002840
v -0.119333 -0.004605 -0.001156
v -0.122972 -0.016223 0.004067
v -0.121172 -0.005941 0.002802
v -0.123042 -0.013281 0.005859
v -0.121450 -0.008302 0.004508
v -0.122425 -0.010371 0.005870
v -0.122750 -0.011693 0.006268
v -0.123111 -0.011376 0.006095
v -0.122737 -0.009774 0.005577
v -0.114735 -0.007983 -0.014944
v -0.115360 -0.008000 -0.015114
v -0.117085 -0.014946 -0.012567
v -0.116602 -0.014309 -0.012661
v -0.116337 -0.011721 -0.013567
v -0.115731 -0.009979 -0.014046
v -0.115126 -0.006814 -0.015120
v -0.114761 -0.007338 -0.014809
v -0.116020 -0.011222 -0.013661
v -0.113918 -0.000864 -0.015591
v -0.114358 -0.001331 -0.015729
v -0.114228 -0.000192 -0.015033
v -0.118258 -0.018813 -0.009222
v -0.119049 -0.020675 -0.007438
v -0.114467 0.000275 -0.013670
v -0.119470 -0.020941 -0.006992
v -0.114898 -0.000173 -0.013028
v -0.120288 -0.022138 -0.005179
v -0.115823 0.000001 -0.011599
v -0.115773 0.000100 -0.010052
v -0.120632 -0.022710 -0.002604
v -0.117581 -0.003964 -0.007582
v -0.121945 -0.022247 0.000638
v -0.119373 -0.004441 -0.003481
v -0.118294 -0.004561 -0.003035
v -0.123028 -0.020150 0.002825
v -0.120873 -0.005727 0.002163
v -0.123528 -0.014833 0.004997
v -0.123071 -0.014507 0.005049
v -0.123190 -0.010072 0.005973
v -0.123570 -0.011445 0.006361
v -0.115310 -0.007588 -0.014936
v -0.114117 -0.004232 -0.016192
v -0.114942 -0.009251 -0.014184
v -0.114754 -0.006288 -0.015599
v -0.114468 -0.003189 -0.016303
v -0.116916 -0.014364 -0.012745
v -0.116920 -0.012314 -0.013139
v -0.116496 -0.012397 -0.013356
v -0.114280 -0.002625 -0.016055
v -0.118229 -0.017478 -0.010633
v -0.117030 -0.016671 -0.010619
v -0.118056 -0.018067 -0.009680
v -0.114597 -0.000632 -0.015464
v -0.118703 -0.018316 -0.009286
v -0.114708 -0.000300 -0.014430
v -0.114734 -0.000010 -0.013574
v -0.114965 -0.000481 -0.013745
v -0.120529 -0.021717 -0.006058
v -0.120273 -0.021582 -0.005921
v -0.115249 -0.000570 -0.013109
v -0.120752 -0.022173 -0.005177
v -0.116340 0.000213 -0.009642
v -0.115864 -0.000208 -0.011002
v -0.120242 -0.022591 -0.003060
v -0.117439 -0.003601 -0.008040
v -0.118615 -0.004792 -0.005611
v -0.123030 -0.022099 0.000348
v -0.118698 -0.004511 -0.004636
v -0.119503 -0.004593 -0.003088
v -0.123329 -0.017053 0.004113
v -0.123311 -0.015861 0.004339
v -0.120161 -0.004903 0.000098
v -0.121628 -0.006643 0.003386
v -0.121695 -0.006071 0.003107
v -0.121975 -0.007072 0.003856
v -0.123791 -0.013858 0.005940
v -0.116239 -0.008761 -0.015063
v -0.116005 -0.009640 -0.013908
v -0.116366 -0.010741 -0.013540
v -0.116760 -0.009733 -0.014073
v -0.118040 -0.016560 -0.010885
v -0.118694 -0.017412 -0.010358
v -0.115052 -0.000889 -0.014940
v -0.119669 -0.020219 -0.007808
v -0.120061 -0.021110 -0.006735
v -0.121110 -0.022265 -0.004284
v -0.116323 -0.000461 -0.010834
v -0.116869 0.000057 -0.009364
v -0.121943 -0.022514 -0.001314
v -0.118251 -0.004491 -0.007063
v -0.122207 -0.022645 -0.000837
v -0.123278 -0.020724 0.002085
v -0.123588 -0.020282 0.003048
v -0.123346 -0.019809 0.003359
v -0.123547 -0.017756 0.003975
v -0.123483 -0.019089 0.003416
v -0.123633 -0.016755 0.004295
v -0.123732 -0.015968 0.004386
v -0.123812 -0.015158 0.004874
v -0.121261 -0.005427 0.001737
v -0.122369 -0.006386 0.003602
v -0.123758 -0.013221 0.006461
v -0.123648 -0.012292 0.006307
v -0.123021 -0.008331 0.004891
v -0.122608 -0.008279 0.004553
v -0.117471 -0.015039 -0.012288
v -0.117010 -0.013313 -0.012776
v -0.114922 -0.001117 -0.015842
v -0.119181 -0.019149 -0.008628
v -0.119118 -0.018310 -0.009266
v -0.119627 -0.019308 -0.008214
v -0.120740 -0.021270 -0.006444
v -0.121281 -0.022121 -0.005359
v -0.116346 -0.000286 -0.011726
v -0.121622 -0.022467 -0.003970
v -0.117902 -0.004082 -0.007842
v -0.116880 -0.002970 -0.008165
v -0.117175 -0.000975 -0.008972
v -0.122335 -0.022531 -0.001910
v -0.119138 -0.004638 -0.004209
v -0.120296 -0.004518 -0.001535
v -0.120809 -0.004831 -0.000711
v -0.120861 -0.005491 0.001346
v -0.121594 -0.005508 0.002430
v -0.122859 -0.007280 0.004521
v -0.123780 -0.009993 0.005714
v -0.115957 -0.009218 -0.014389
v -0.116215 -0.008016 -0.015356
v -0.116449 -0.008169 -0.015049
v -0.117987 -0.014567 -0.012542
v -0.118265 -0.015282 -0.011600
v -0.118201 -0.015997 -0.011204
v -0.114579 -0.002452 -0.016373
v -0.119110 -0.017324 -0.010514
v -0.118438 -0.016378 -0.010738
v -0.115237 -0.000825 -0.015169
v -0.119459 -0.018092 -0.009144
v -0.120039 -0.019716 -0.008068
v -0.119930 -0.020721 -0.006954
v -0.120387 -0.020331 -0.007577
v -0.121233 -0.022065 -0.004870
v -0.122085 -0.022342 -0.003755
v -0.117933 -0.002974 -0.008415
v -0.117399 -0.000140 -0.008957
v -0.122597 -0.022196 -0.002200
v -0.118307 -0.003127 -0.008142
v -0.117504 -0.001635 -0.008785
v -0.117644 -0.001230 -0.008613
v -0.118358 -0.003911 -0.007666
v -0.118955 -0.004883 -0.004896
v -0.123250 -0.021173 0.001772
v -0.119540 -0.004715 -0.002080
v -0.124027 -0.020284 0.002836
v -0.124016 -0.019765 0.003160
v -0.123923 -0.018510 0.003760
v -0.121098 -0.004809 -0.000276
v -0.124251 -0.013613 0.006247
v -0.123729 -0.009270 0.005102
v -0.123228 -0.007105 0.004413
v -0.124255 -0.012594 0.006556
v -0.124415 -0.011647 0.006234
v -0.123963 -0.009657 0.005564
v -0.116994 -0.009605 -0.014578
v -0.116591 -0.009189 -0.014630
v -0.114689 -0.003191 -0.016761
v -0.115185 -0.001519 -0.016079
v -0.119521 -0.017256 -0.010196
v -0.115310 -0.000874 -0.014158
v -0.121117 -0.021647 -0.006323
v -0.120585 -0.020832 -0.006809
v -0.116419 -0.000303 -0.012980
v -0.117080 -0.000534 -0.011713
v -0.122854 -0.022583 -0.002573
v -0.122398 -0.022347 -0.002626
v -0.118948 -0.004173 -0.007240
v -0.118770 -0.004582 -0.006938
v -0.119317 -0.004677 -0.005778
v -0.123218 -0.021572 0.000800
v -0.124309 -0.020722 0.002509
v -0.120824 -0.004936 -0.001090
v -0.124147 -0.017260 0.004226
v -0.124065 -0.016311 0.004229
v -0.124614 -0.015972 0.004759
v -0.121758 -0.005217 0.001960
v -0.124883 -0.013120 0.006482
v -0.123675 -0.007387 0.004751
v -0.116395 -0.006652 -0.016007
v -0.115431 -0.006821 -0.015594
v -0.114460 -0.004829 -0.016046
v -0.117442 -0.009572 -0.014731
v -0.117086 -0.010188 -0.014011
v -0.115553 -0.002475 -0.016800
v -0.118078 -0.013168 -0.012774
v -0.118951 -0.016293 -0.010854
v -0.119320 -0.016518 -0.010536
v -0.115531 -0.001448 -0.015904
v -0.115839 -0.001152 -0.015166
v -0.121001 -0.019996 -0.007469
v -0.115624 -0.001004 -0.014803
v -0.121267 -0.020603 -0.007140
v -0.121463 -0.021778 -0.006016
v -0.121249 -0.021059 -0.006417
v -0.121615 -0.021725 -0.004979
v -0.122783 -0.022449 -0.003463
v -0.117201 -0.000059 -0.009889
v -0.117612 0.000133 -0.009586
v -0.122952 -0.022402 -0.001714
v -0.119800 -0.004355 -0.006776
v -0.119079 -0.004575 -0.006375
v -0.123909 -0.021435 0.000834
v -0.120334 -0.004449 -0.002885
v -0.120889 -0.004493 -0.002194
v -0.121790 -0.004801 -0.000940
v -0.124340 -0.019427 0.003439
v -0.121255 -0.004891 -0.000623
v -0.124855 -0.018064 0.003946
v -0.124683 -0.016729 0.004375
v -0.124500 -0.018183 0.003780
v -0.121610 -0.005013 0.000161
v -0.124804 -0.014491 0.005892
v -0.124180 -0.006955 0.004115
v -0.124016 -0.008913 0.005264
v -0.124793 -0.011630 0.006504
v -0.116374 -0.006125 -0.016602
v -0.116099 -0.005748 -0.016276
v -0.116197 -0.005415 -0.016825
v -0.116698 -0.011390 -0.013432
v -0.116131 -0.002074 -0.015832
v -0.119587 -0.017703 -0.009759
v -0.119966 -0.018556 -0.008963
v -0.120424 -0.018963 -0.008177
v -0.117008 -0.000637 -0.012302
v -0.121956 -0.022161 -0.004658
v -0.118390 -0.002681 -0.008659
v -0.118324 -0.002145 -0.008844
v -0.118823 -0.002907 -0.008367
v -0.118257 -0.001467 -0.008739
v -0.123322 -0.022557 -0.001200
v -0.123506 -0.021950 0.000489
v -0.124230 -0.021733 0.000686
v -0.120945 -0.004266 -0.004077
v -0.124559 -0.021338 0.001700
v -0.124481 -0.020861 0.002062
v -0.124674 -0.019713 0.002959
v -0.124939 -0.020488 0.002617
v -0.124830 -0.019222 0.003426
v -0.121890 -0.005342 0.001036
v -0.122585 -0.005129 0.001572
v -0.124753 -0.015207 0.005192
v -0.122102 -0.005671 0.002846
v -0.125237 -0.013364 0.006516
v -0.124379 -0.009405 0.005419
v -0.124373 -0.007861 0.005160
v -0.125183 -0.012227 0.006504
v -0.124496 -0.010201 0.006037
v -0.115308 -0.003083 -0.016983
v -0.117187 -0.007804 -0.015387
v -0.117540 -0.008472 -0.014834
v -0.117779 -0.013078 -0.013030
v -0.118463 -0.012669 -0.013424
v -0.117730 -0.009882 -0.014322
v -0.117164 -0.008272 -0.015162
v -0.118469 -0.014589 -0.012274
v -0.119578 -0.015880 -0.011583
v -0.118733 -0.014936 -0.011825
v -0.116120 -0.002480 -0.016121
v -0.119911 -0.016380 -0.010730
v -0.121402 -0.019757 -0.007702
v -0.120927 -0.019476 -0.007992
v -0.117515 -0.000926 -0.012149
v -0.121882 -0.021536 -0.005441
v -0.117639 -0.000277 -0.010952
v -0.122971 -0.022339 -0.003243
v -0.124020 -0.022296 -0.002228
v -0.117991 0.000193 -0.009712
v -0.119155 -0.003723 -0.008027
v -0.119851 -0.004238 -0.005989
v -0.119904 -0.004716 -0.005007
v -0.121422 -0.004053 -0.002525
v -0.121093 -0.004221 -0.002722
v -0.125236 -0.018007 0.004151
v -0.122174 -0.005223 0.000030
v -0.125438 -0.018799 0.003739
v -0.122443 -0.005126 0.000238
v -0.124952 -0.016831 0.004309
v -0.125112 -0.016340 0.004947
v -0.122764 -0.005222 0.001235
v -0.123060 -0.005549 0.002361
v -0.125488 -0.014757 0.005938
v -0.123182 -0.006703 0.004214
v -0.124052 -0.007724 0.004871
v -0.125415 -0.011522 0.006333
v -0.124672 -0.009176 0.005608
v -0.124762 -0.008309 0.005314
v -0.116860 -0.005359 -0.017034
v -0.116034 -0.004876 -0.016560
v -0.116669 -0.007694 -0.015620
v -0.118870 -0.013243 -0.012899
v -0.115971 -0.002880 -0.016723
v -0.119338 -0.014867 -0.011960
v -0.119079 -0.014533 -0.012456
v -0.119913 -0.015652 -0.011418
v -0.116436 -0.001659 -0.015099
v -0.116287 -0.000934 -0.014919
v -0.120437 -0.018346 -0.009184
v -0.121209 -0.018791 -0.008389
v -0.122380 -0.021313 -0.005847
v -0.122720 -0.021659 -0.005171
v -0.117692 -0.000750 -0.011389
v -0.123683 -0.022451 -0.002867
v -0.119160 -0.002398 -0.008595
v -0.119987 -0.003928 -0.007213
v -0.121057 -0.004387 -0.003546
v -0.121500 -0.004651 -0.001786
v -0.122932 -0.005341 0.000853
v -0.123338 -0.005439 0.001514
v -0.125334 -0.015476 0.005362
v -0.124483 -0.006538 0.003760
v -0.125697 -0.013740 0.006461
v -0.125741 -0.013114 0.006498
v -0.125599 -0.012626 0.006634
v -0.125146 -0.008491 0.005644
v -0.117000 -0.006037 -0.016839
v -0.116208 -0.003538 -0.017028
v -0.118226 -0.011383 -0.013854
v -0.118400 -0.010426 -0.014246
v -0.118804 -0.012503 -0.013208
v -0.118560 -0.011345 -0.013629
v -0.118780 -0.010840 -0.013826
v -0.116859 -0.002884 -0.016503
v -0.119282 -0.013684 -0.012497
v -0.119680 -0.015018 -0.011683
v -0.120428 -0.018023 -0.009320
v -0.121277 -0.019041 -0.007960
v -0.121449 -0.020223 -0.007416
v -0.117387 -0.000711 -0.012977
v -0.122145 -0.021074 -0.006421
v -0.122842 -0.022151 -0.004161
v -0.117906 -0.000968 -0.012057
v -0.124093 -0.022323 -0.002644
v -0.118774 -0.000440 -0.009208
v -0.119456 -0.000531 -0.008929
v -0.118470 -0.000003 -0.009402
v -0.119510 -0.003547 -0.007876
v -0.119560 -0.002281 -0.008372
v -0.119271 -0.000812 -0.008832
v -0.120492 -0.004454 -0.005292
v -0.126470 -0.020953 0.001465
v -0.121481 -0.003770 -0.002974
v -0.125293 -0.019041 0.003356
v -0.122156 -0.004364 -0.001942
v -0.125764 -0.019792 0.003022
v -0.121990 -0.004794 -0.001502
v -0.125573 -0.017500 0.004342
v -0.122266 -0.004648 -0.000639
v -0.125954 -0.017449 0.004460
v -0.125627 -0.016319 0.005151
v -0.125792 -0.015454 0.005239
v -0.125935 -0.014997 0.005777
v -0.126054 -0.014044 0.006437
v -0.117816 -0.007261 -0.016152
v -0.116920 -0.004743 -0.016880
v -0.117938 -0.008498 -0.014921
v -0.119947 -0.014630 -0.012218
v -0.119632 -0.013660 -0.012586
v -0.116637 -0.001971 -0.015650
v -0.120342 -0.015692 -0.011428
v -0.117112 -0.001659 -0.015656
v -0.120813 -0.015976 -0.010360
v -0.116967 -0.001505 -0.015226
v -0.120563 -0.016924 -0.009856
v -0.120194 -0.016338 -0.010737
v -0.121648 -0.018472 -0.008587
v -0.122031 -0.018997 -0.008159
v -0.121914 -0.019795 -0.007751
v -0.117174 -0.000303 -0.013441
v -0.118420 -0.001269 -0.012432
v -0.123950 -0.021910 -0.003625
v -0.118482 -0.000350 -0.010379
v -0.120928 -0.004124 -0.005632
v -0.120995 -0.004092 -0.005030
v -0.121252 -0.004009 -0.003630
v -0.126463 -0.018216 0.004430
v -0.126363 -0.014862 0.005961
v -0.125997 -0.012090 0.006755
v -0.117847 -0.008103 -0.015398
v -0.119220 -0.012878 -0.013112
v -0.119640 -0.012873 -0.012873
v -0.117257 -0.002490 -0.016179
v -0.117385 -0.001621 -0.015688
v -0.120986 -0.016799 -0.010004
v -0.121010 -0.017860 -0.009543
v -0.117114 -0.000798 -0.015226
v -0.121603 -0.018089 -0.009196
v -0.121700 -0.017732 -0.009392
v -0.117282 -0.000476 -0.014116
v -0.117833 -0.001015 -0.012968
v -0.122146 -0.020382 -0.007141
v -0.122981 -0.021300 -0.005434
v -0.123434 -0.022041 -0.004432
v -0.118732 -0.000734 -0.010613
v -0.118990 -0.000156 -0.010301
v -0.120059 -0.003443 -0.007978
v -0.119928 -0.001127 -0.008481
v -0.119815 -0.002021 -0.008506
v -0.119985 -0.001883 -0.008602
v -0.121068 -0.003939 -0.006631
v -0.120391 -0.004181 -0.006641
v -0.124393 -0.022408 -0.001662
v -0.125636 -0.021097 0.001669
v -0.125503 -0.020729 0.001886
v -0.122326 -0.003781 -0.002450
v -0.125932 -0.019065 0.003472
v -0.122683 -0.004412 -0.001150
v -0.122864 -0.004480 -0.000335
v -0.122784 -0.005010 0.000099
v -0.123554 -0.005948 0.002631
v -0.126280 -0.015353 0.005427
v -0.124412 -0.005962 0.003205
v -0.124920 -0.007431 0.004501
v -0.125356 -0.006778 0.004478
v -0.124869 -0.006858 0.004201
v -0.126483 -0.013681 0.006651
v -0.125341 -0.007741 0.004871
v -0.126994 -0.013090 0.006761
v -0.126572 -0.012775 0.006843
v -0.125970 -0.010156 0.006045
v -0.126057 -0.008962 0.005990
v -0.117169 -0.004816 -0.016907
v -0.118671 -0.009445 -0.014775
v -0.118690 -0.009062 -0.015313
v -0.119442 -0.011942 -0.013544
v -0.120532 -0.015141 -0.011772
v -0.117378 -0.000942 -0.015762
v -0.121397 -0.017384 -0.009877
v -0.122335 -0.019346 -0.008008
v -0.122589 -0.020061 -0.007288
v -0.118407 -0.001132 -0.011752
v -0.125100 -0.022152 -0.002486
v -0.119821 -0.000162 -0.008882
v -0.120713 -0.004094 -0.006193
v -0.121659 -0.004168 -0.004541
v -0.122184 -0.003628 -0.003060
v -0.126442 -0.020345 0.002097
v -0.125557 -0.019949 0.002761
v -0.126260 -0.019673 0.002958
v -0.126389 -0.019178 0.003367
v -0.123670 -0.004973 0.000052
v -0.123928 -0.005335 0.000728
v -0.126169 -0.016697 0.004839
v -0.126886 -0.014648 0.006159
v -0.126715 -0.012316 0.006688
v -0.126227 -0.010217 0.006057
v -0.119600 -0.011403 -0.013775
v -0.120423 -0.014168 -0.012211
v -0.120846 -0.015691 -0.010940
v -0.122951 -0.019433 -0.007732
v -0.118186 -0.000831 -0.014020
v -0.117818 -0.000448 -0.014294
v -0.118549 -0.000983 -0.013231
v -0.123065 -0.020620 -0.006696
v -0.123655 -0.021560 -0.005407
v -0.123730 -0.021799 -0.004475
v -0.124383 -0.021762 -0.004455
v -0.123719 -0.022018 -0.003874
v -0.118279 -0.000122 -0.009917
v -0.119171 0.000064 -0.009604
v -0.120391 -0.003294 -0.007783
v -0.120332 -0.001829 -0.008331
v -0.120110 -0.000037 -0.008946
v -0.120440 -0.001269 -0.008527
v -0.121371 -0.003969 -0.005866
v -0.122183 -0.003403 -0.003716
v -0.122775 -0.003427 -0.002691
v -0.123690 -0.004183 -0.000468
v -0.123573 -0.004541 -0.000301
v -0.126803 -0.018765 0.004153
v -0.127228 -0.019220 0.003723
v -0.126621 -0.017380 0.004264
v -0.126760 -0.016881 0.004728
v -0.124459 -0.005229 0.000968
v -0.126800 -0.016048 0.004886
v -0.124437 -0.005831 0.002344
v -0.126933 -0.015269 0.005534
v -0.127080 -0.013798 0.006550
v -0.125850 -0.007488 0.004716
v -0.127335 -0.012572 0.006908
v -0.125740 -0.008745 0.005615
v -0.125848 -0.008051 0.005246
v -0.117446 -0.006286 -0.016481
v -0.117760 -0.004992 -0.016643
v -0.117350 -0.004180 -0.016729
v -0.119288 -0.010334 -0.014532
v -0.118327 -0.004775 -0.016823
v -0.119752 -0.010711 -0.014168
v -0.118293 -0.003856 -0.016446
v -0.120894 -0.015199 -0.011864
v -0.120372 -0.013701 -0.012724
v -0.120140 -0.012494 -0.013103
v -0.121050 -0.014401 -0.011911
v -0.120787 -0.014087 -0.012286
v -0.117931 -0.000904 -0.015953
v -0.122442 -0.018215 -0.008642
v -0.122953 -0.019951 -0.007417
v -0.119213 -0.000993 -0.011630
v -0.125199 -0.022174 -0.002984
v -0.125258 -0.022336 -0.002044
v -0.120907 -0.003176 -0.007906
v -0.122250 -0.003785 -0.005067
v -0.121665 -0.003959 -0.005130
v -0.125010 -0.022244 -0.001571
v -0.124590 -0.022024 -0.000511
v -0.123335 -0.003803 -0.001880
v -0.126690 -0.019817 0.002494
v -0.123216 -0.004120 -0.001726
v -0.126907 -0.017760 0.004272
v -0.127099 -0.016130 0.004976
v -0.125018 -0.006364 0.003943
v -0.127658 -0.012659 0.006880
v -0.126464 -0.009979 0.006251
v -0.118247 -0.005961 -0.016804
v -0.118481 -0.006907 -0.016521
v -0.119655 -0.009527 -0.014619
v -0.117725 -0.003167 -0.016370
v -0.119663 -0.011703 -0.013419
v -0.117685 -0.002196 -0.015918
v -0.117595 -0.001771 -0.015945
v -0.121302 -0.013978 -0.012434
v -0.118261 -0.001141 -0.015975
v -0.121307 -0.015786 -0.010522
v -0.122100 -0.016606 -0.010289
v -0.121654 -0.016721 -0.010171
v -0.122257 -0.016979 -0.009805
v -0.118271 -0.000490 -0.014963
v -0.123425 -0.018886 -0.008138
v -0.123688 -0.019160 -0.007756
v -0.118825 -0.001144 -0.013716
v -0.123662 -0.019701 -0.007361
v -0.119291 -0.001223 -0.012802
v -0.119396 -0.001408 -0.012160
v -0.123756 -0.021173 -0.005659
v -0.123660 -0.020704 -0.006056
v -0.124255 -0.021754 -0.004976
v -0.120063 0.000187 -0.009984
v -0.126677 -0.020758 0.001837
v -0.123086 -0.004061 -0.000956
v -0.124046 -0.004849 0.000218
v -0.127445 -0.016831 0.004543
v -0.127369 -0.015403 0.005312
v -0.124614 -0.005662 0.002469
v -0.125799 -0.006493 0.004152
v -0.127325 -0.014178 0.006500
v -0.126326 -0.006690 0.004437
v -0.126385 -0.007249 0.004797
v -0.126963 -0.011919 0.006795
v -0.127189 -0.010969 0.006438
v -0.118472 -0.005381 -0.016688
v -0.121631 -0.014970 -0.011761
v -0.121094 -0.015049 -0.011658
v -0.122400 -0.016460 -0.010138
v -0.122532 -0.016915 -0.009590
v -0.118733 -0.000717 -0.014589
v -0.122969 -0.018757 -0.008500
v -0.119291 -0.001538 -0.013801
v -0.124830 -0.021777 -0.003881
v -0.125564 -0.022041 -0.002773
v -0.120323 0.000316 -0.009679
v -0.125467 -0.022005 -0.002246
v -0.120935 -0.001586 -0.008539
v -0.121283 -0.003162 -0.007592
v -0.121871 -0.003092 -0.007708
v -0.121281 -0.002519 -0.007937
v -0.121329 -0.001557 -0.008326
v -0.121494 -0.003578 -0.006590
v -0.122009 -0.003777 -0.005650
v -0.123471 -0.003346 -0.002762
v -0.123824 -0.003968 -0.001500
v -0.127700 -0.018254 0.004044
v -0.125767 -0.005360 0.001825
v -0.127668 -0.015672 0.005347
v -0.127734 -0.015015 0.005992
v -0.125571 -0.005556 0.002239
v -0.127837 -0.013270 0.006806
v -0.126659 -0.008631 0.005292
v -0.127661 -0.011432 0.006473
v -0.126810 -0.009536 0.005997
v -0.127308 -0.009349 0.005821
v -0.127035 -0.008430 0.005474
v -0.126869 -0.007430 0.005147
v -0.119495 -0.009282 -0.015074
v -0.118191 -0.007509 -0.015808
v -0.120407 -0.010278 -0.014513
v -0.120420 -0.011617 -0.013558
v -0.120700 -0.013054 -0.012679
v -0.121162 -0.012720 -0.012892
v -0.120410 -0.012052 -0.012997
v -0.121819 -0.015479 -0.010813
v -0.119801 -0.001299 -0.012987
v -0.124240 -0.020100 -0.006971
v -0.124355 -0.020945 -0.005636
v -0.119771 -0.001038 -0.011169
v -0.119561 -0.000545 -0.010827
v -0.124899 -0.021424 -0.004754
v -0.120425 0.000138 -0.008771
v -0.120693 -0.000812 -0.008417
v -0.122208 -0.003390 -0.006330
v -0.122724 -0.003666 -0.005088
v -0.123045 -0.003190 -0.003507
v -0.127167 -0.019702 0.002412
v -0.123625 -0.002900 -0.003063
v -0.124432 -0.004504 -0.000421
v -0.124215 -0.003950 -0.000906
v -0.127591 -0.017732 0.004043
v -0.124937 -0.004931 0.001000
v -0.127917 -0.016918 0.004321
v -0.125290 -0.005602 0.001793
v -0.128267 -0.015266 0.005969
v -0.128143 -0.013870 0.006668
v -0.128165 -0.012882 0.006817
v -0.118820 -0.006888 -0.016251
v -0.119790 -0.008912 -0.015673
v -0.119350 -0.007547 -0.016093
v -0.120741 -0.011230 -0.014242
v -0.120310 -0.009444 -0.014885
v -0.121564 -0.013114 -0.012500
v -0.121539 -0.014243 -0.012004
v -0.119140 -0.000966 -0.015429
v -0.122680 -0.017825 -0.009261
v -0.123444 -0.016510 -0.009938
v -0.123285 -0.018107 -0.008874
v -0.124258 -0.019489 -0.007361
v -0.124288 -0.020539 -0.006310
v -0.124533 -0.020319 -0.006322
v -0.124697 -0.021373 -0.005304
v -0.125431 -0.021171 -0.004643
v -0.120405 -0.000984 -0.011404
v -0.120170 -0.000054 -0.010728
v -0.126199 -0.022070 -0.001948
v -0.121936 -0.002169 -0.008194
v -0.121470 -0.001083 -0.008472
v -0.121073 0.000330 -0.008890
v -0.122271 -0.003019 -0.007418
v -0.127090 -0.020243 0.002030
v -0.123753 -0.003085 -0.004051
v -0.127927 -0.019668 0.003220
v -0.127611 -0.019232 0.003495
v -0.124925 -0.004255 -0.000361
v -0.128139 -0.017314 0.004318
v -0.127811 -0.016542 0.004784
v -0.128280 -0.015630 0.005230
v -0.128638 -0.012478 0.006594
v -0.127340 -0.007657 0.005125
v -0.127399 -0.010053 0.006459
v -0.127818 -0.009444 0.006036
v -0.119885 -0.007490 -0.015874
v -0.120160 -0.008882 -0.015436
v -0.121134 -0.009490 -0.015043
v -0.121449 -0.011737 -0.013427
v -0.118496 -0.003574 -0.016864
v -0.118344 -0.003100 -0.016558
v -0.118938 -0.001149 -0.016185
v -0.122020 -0.014836 -0.011502
v -0.121840 -0.013833 -0.012245
v -0.122193 -0.015395 -0.010505
v -0.123011 -0.016261 -0.010327
v -0.119392 -0.001228 -0.014661
v -0.120100 -0.001475 -0.014111
v -0.123637 -0.017906 -0.008697
v -0.120129 -0.001434 -0.012628
v -0.125234 -0.021248 -0.004991
v -0.124984 -0.020806 -0.005717
v -0.120760 -0.001123 -0.011860
v -0.121371 0.000297 -0.009478
v -0.122359 -0.002396 -0.007852
v -0.125606 -0.022179 -0.001771
v -0.127552 -0.020720 0.001480
v -0.124211 -0.002688 -0.002763
v -0.124233 -0.003254 -0.002237
v -0.124379 -0.003741 -0.001439
v -0.125257 -0.004644 0.000954
v -0.128599 -0.016205 0.004721
v -0.125682 -0.004644 0.000933
v -0.128621 -0.015824 0.005363
v -0.126213 -0.005264 0.002177
v -0.128620 -0.015260 0.005906
v -0.128426 -0.014553 0.006313
v -0.126479 -0.006058 0.003728
v -0.126741 -0.006388 0.003998
v -0.128719 -0.013243 0.006775
v -0.127560 -0.008841 0.005540
v -0.127045 -0.006945 0.004875
v -0.119378 -0.006098 -0.016659
v -0.120650 -0.007722 -0.016031
v -0.119322 -0.005525 -0.016476
v -0.121360 -0.010760 -0.014609
v -0.121527 -0.012352 -0.012799
v -0.122414 -0.014802 -0.011589
v -0.122084 -0.014022 -0.011885
v -0.123004 -0.015328 -0.010721
v -0.123418 -0.017559 -0.009571
v -0.124927 -0.019941 -0.006947
v -0.124689 -0.018919 -0.007712
v -0.125772 -0.020993 -0.005019
v -0.120711 -0.000823 -0.011130
v -0.125964 -0.021470 -0.003903
v -0.126260 -0.021871 -0.002546
v -0.121326 0.000427 -0.009961
v -0.126665 -0.021498 -0.001533
v -0.122161 -0.001379 -0.008566
v -0.121697 -0.000565 -0.008328
v -0.122900 -0.003093 -0.006394
v -0.122718 -0.002764 -0.007219
v -0.123141 -0.002879 -0.005857
v -0.128289 -0.019616 0.003105
v -0.124851 -0.003246 -0.001747
v -0.125189 -0.003956 -0.000449
v -0.124915 -0.003623 -0.000846
v -0.126180 -0.005689 0.003026
v -0.128965 -0.013664 0.006536
v -0.120651 -0.009063 -0.015429
v -0.118691 -0.004357 -0.016704
v -0.121182 -0.011373 -0.013912
v -0.119468 -0.001204 -0.015463
v -0.122493 -0.013678 -0.012026
v -0.121994 -0.012958 -0.012339
v -0.119842 -0.001582 -0.014606
v -0.124060 -0.017846 -0.008769
v -0.124107 -0.018505 -0.008451
v -0.120468 -0.001125 -0.013082
v -0.125423 -0.020403 -0.006101
v -0.121344 -0.000686 -0.011253
v -0.121064 0.000202 -0.010597
v -0.121590 0.000408 -0.010305
v -0.126671 -0.021758 -0.002685
v -0.121508 0.000436 -0.008711
v -0.127075 -0.021544 -0.000875
v -0.127649 -0.020851 0.000836
v -0.128944 -0.017504 0.003941
v -0.129263 -0.014837 0.006275
v -0.128712 -0.014470 0.006466
v -0.129496 -0.013763 0.006561
v -0.127770 -0.010855 0.006624
v -0.119681 -0.006948 -0.016378
v -0.119923 -0.004766 -0.017358
v -0.120932 -0.008996 -0.015241
v -0.119879 -0.001975 -0.016697
v -0.121875 -0.011777 -0.013568
v -0.119423 -0.001599 -0.016591
v -0.123110 -0.013061 -0.012108
v -0.123327 -0.015567 -0.010335
v -0.124004 -0.017589 -0.009232
v -0.124793 -0.019486 -0.007396
v -0.120503 -0.001404 -0.012842
v -0.121380 -0.001412 -0.013209
v -0.121052 -0.001406 -0.011896
v -0.126250 -0.021397 -0.003590
v -0.121943 0.000895 -0.008973
v -0.122493 -0.001215 -0.008394
v -0.123349 -0.002613 -0.006539
v -0.123599 -0.002867 -0.005728
v -0.128008 -0.021145 -0.000242
v -0.124141 -0.002627 -0.005462
v -0.128056 -0.020840 0.000730
v -0.127845 -0.020213 0.001688
v -0.123371 -0.003096 -0.004941
v -0.128468 -0.019710 0.002642
v -0.128631 -0.019037 0.003244
v -0.124654 -0.002512 -0.002763
v -0.129265 -0.017322 0.004285
v -0.125392 -0.002727 -0.000743
v -0.129183 -0.016488 0.004737
v -0.129535 -0.015441 0.006016
v -0.126934 -0.005499 0.002727
v -0.127761 -0.007287 0.004911
v -0.127670 -0.006388 0.004449
v -0.129153 -0.012797 0.006915
v -0.128927 -0.012222 0.006775
v -0.129153 -0.011401 0.006421
v -0.120527 -0.006669 -0.016794
v -0.120919 -0.007480 -0.016622
v -0.119821 -0.004188 -0.017135
v -0.121610 -0.008888 -0.015428
v -0.121510 -0.009755 -0.014681
v -0.123005 -0.015001 -0.011237
v -0.122735 -0.014260 -0.011565
v -0.119944 -0.001209 -0.015530
v -0.123351 -0.014989 -0.010695
v -0.120609 -0.001569 -0.014845
v -0.123751 -0.016599 -0.009628
v -0.124430 -0.016417 -0.009885
v -0.124360 -0.017621 -0.008645
v -0.120880 -0.001600 -0.012505
v -0.126638 -0.021348 -0.004174
v -0.126778 -0.021515 -0.003271
v -0.127863 -0.021142 -0.003019
v -0.127124 -0.021296 -0.002551
v -0.122930 -0.002248 -0.008015
v -0.122852 -0.001174 -0.008413
v -0.122982 -0.000222 -0.008527
v -0.122284 -0.000519 -0.008522
v -0.127100 -0.021375 -0.001383
v -0.127910 -0.021121 -0.001325
v -0.127778 -0.021413 -0.000949
v -0.128413 -0.020233 0.001111
v -0.124700 -0.002374 -0.003904
v -0.123919 -0.002746 -0.004189
v -0.128870 -0.019375 0.002387
v -0.124404 -0.002701 -0.003537
v -0.125351 -0.002689 -0.001655
v -0.124988 -0.002600 -0.002023
v -0.125735 -0.003690 -0.000358
v -0.126166 -0.003734 -0.000059
v -0.126022 -0.002767 -0.000410
v -0.126306 -0.004397 0.000482
v -0.129295 -0.015781 0.005302
v -0.128475 -0.006270 0.004636
v -0.127943 -0.005999 0.004224
v -0.129590 -0.012968 0.006847
v -0.129698 -0.011745 0.006805
v -0.127840 -0.008071 0.005539
v -0.128789 -0.008725 0.005506
v -0.128088 -0.007459 0.005197
v -0.120995 -0.007803 -0.016157
v -0.119546 -0.003538 -0.017200
v -0.121716 -0.010973 -0.014234
v -0.122171 -0.010883 -0.014006
v -0.120135 -0.003006 -0.017268
v -0.122614 -0.012517 -0.012613
v -0.120045 -0.001792 -0.016620
v -0.123502 -0.014312 -0.011676
v -0.122766 -0.013555 -0.011814
v -0.124079 -0.015985 -0.010330
v -0.123849 -0.014936 -0.010775
v -0.124604 -0.018368 -0.008281
v -0.124682 -0.017332 -0.009109
v -0.125108 -0.018354 -0.008075
v -0.125249 -0.019326 -0.007593
v -0.126013 -0.019926 -0.006506
v -0.125752 -0.020230 -0.005975
v -0.126113 -0.020610 -0.005697
v -0.121757 -0.001057 -0.011316
v -0.121969 0.000322 -0.010561
v -0.122194 -0.000098 -0.010795
v -0.122660 0.000475 -0.009918
v -0.122489 0.001007 -0.009049
v -0.123246 -0.002455 -0.007642
v -0.123242 -0.001201 -0.008149
v -0.122619 0.000026 -0.008424
v -0.122417 0.000785 -0.008699
v -0.123337 -0.002467 -0.007015
v -0.128120 -0.020657 0.000100
v -0.124292 -0.002782 -0.004873
v -0.124731 -0.002217 -0.004611
v -0.124883 -0.001820 -0.003384
v -0.125072 -0.001697 -0.002466
v -0.125608 -0.002598 -0.000792
v -0.126430 -0.003182 -0.000256
v -0.127377 -0.005056 0.001693
v -0.129698 -0.016027 0.005363
v -0.127246 -0.005311 0.002836
v -0.130060 -0.014787 0.006194
v -0.129985 -0.013433 0.006777
v -0.128576 -0.007568 0.005156
v -0.129155 -0.008301 0.005660
v -0.122139 -0.010479 -0.014478
v -0.120479 -0.002701 -0.017056
v -0.125109 -0.017718 -0.008656
v -0.122370 -0.001669 -0.012222
v -0.126265 -0.019698 -0.006483
v -0.126094 -0.020650 -0.005051
v -0.126597 -0.020959 -0.004468
v -0.126894 -0.021262 -0.003801
v -0.122422 0.000815 -0.009616
v -0.127645 -0.021326 -0.002074
v -0.127942 -0.021015 -0.002329
v -0.123054 0.000356 -0.008511
v -0.123607 -0.002332 -0.007663
v -0.123999 -0.002411 -0.006234
v -0.128968 -0.019782 0.002000
v -0.125573 -0.001904 -0.001999
v -0.126622 -0.003834 0.000099
v -0.127003 -0.005133 0.002461
v -0.127905 -0.005707 0.003664
v -0.128870 -0.005901 0.004028
v -0.129600 -0.011137 0.006200
v -0.129140 -0.008863 0.005520
v -0.130463 -0.012738 0.006962
v -0.120850 -0.008650 -0.015673
v -0.122367 -0.009800 -0.014499
v -0.122866 -0.011922 -0.013691
v -0.122766 -0.011330 -0.013923
v -0.123920 -0.013321 -0.012179
v -0.120854 -0.001741 -0.015242
v -0.123832 -0.014435 -0.011441
v -0.121437 -0.002300 -0.015226
v -0.124549 -0.015357 -0.010747
v -0.123901 -0.014562 -0.011015
v -0.125127 -0.016961 -0.009356
v -0.121749 -0.000988 -0.013590
v -0.125899 -0.019071 -0.007536
v -0.121509 -0.001664 -0.013033
v -0.121873 -0.001823 -0.012379
v -0.126606 -0.020503 -0.004799
v -0.123579 -0.000246 -0.008553
v -0.123272 0.001319 -0.008680
v -0.124794 -0.001998 -0.005213
v -0.129559 -0.018843 0.003064
v -0.129372 -0.018445 0.003268
v -0.129451 -0.017603 0.003685
v -0.126156 -0.001810 -0.001447
v -0.125987 -0.002364 -0.001132
v -0.126928 -0.004455 0.000666
v -0.130107 -0.015221 0.006200
v -0.128690 -0.005600 0.003398
v -0.128321 -0.005622 0.003969
v -0.129092 -0.006329 0.004539
v -0.129449 -0.008802 0.005734
v -0.129350 -0.007450 0.005315
v -0.120801 -0.004814 -0.017588
v -0.121622 -0.008237 -0.016168
v -0.121400 -0.005453 -0.017194
v -0.120649 -0.004222 -0.017451
v -0.120446 -0.003761 -0.017445
v -0.121708 -0.009148 -0.014937
v -0.123600 -0.011894 -0.013518
v -0.123229 -0.012078 -0.013385
v -0.123179 -0.012667 -0.012341
v -0.124365 -0.014658 -0.010952
v -0.121720 -0.001807 -0.014954
v -0.124646 -0.017006 -0.009674
v -0.121491 -0.001389 -0.014630
v -0.125587 -0.018433 -0.008111
v -0.125435 -0.017310 -0.008575
v -0.125790 -0.017101 -0.008670
v -0.122214 -0.001890 -0.012880
v -0.121818 -0.001327 -0.011845
v -0.126620 -0.020197 -0.005992
v -0.122681 -0.001176 -0.011963
v -0.127315 -0.020591 -0.004715
v -0.122988 0.000224 -0.010450
v -0.127429 -0.021094 -0.004061
v -0.127978 -0.020883 -0.003419
v -0.122996 0.000993 -0.009704
v -0.123247 0.001451 -0.009603
v -0.123796 -0.001649 -0.007669
v -0.123700 0.000482 -0.008486
v -0.123930 -0.000356 -0.008245
v -0.123487 0.001718 -0.008816
v -0.124221 -0.001695 -0.007679
v -0.124019 -0.001883 -0.007197
v -0.124543 -0.002250 -0.006316
v -0.125113 -0.002075 -0.004721
v -0.125709 -0.001400 -0.002729
v -0.126030 -0.000946 -0.002594
v -0.129892 -0.018139 0.003204
v -0.130181 -0.018271 0.003316
v -0.129664 -0.017397 0.003958
v -0.126451 -0.002573 -0.000698
v -0.127330 -0.003667 0.000636
v -0.130691 -0.015974 0.005074
v -0.130319 -0.015698 0.005890
v -0.129846 -0.012406 0.006994
v -0.129541 -0.006777 0.004998
v -0.129091 -0.007159 0.005238
v -0.122560 -0.010663 -0.014184
v -0.123076 -0.009717 -0.014674
v -0.123219 -0.010863 -0.014286
v -0.120761 -0.003122 -0.017208
v -0.124012 -0.013677 -0.011737
v -0.124440 -0.013574 -0.011856
v -0.124847 -0.015849 -0.010261
v -0.125998 -0.018065 -0.008362
v -0.121980 -0.001295 -0.013926
v -0.126591 -0.019167 -0.006751
v -0.122916 -0.001374 -0.011903
v -0.127114 -0.020366 -0.005615
v -0.122315 -0.000993 -0.011411
v -0.122790 -0.000612 -0.010837
v -0.128691 -0.020817 -0.002456
v -0.128514 -0.020841 -0.001989
v -0.124204 -0.000760 -0.008095
v -0.123798 0.001883 -0.008602
v -0.124785 -0.001494 -0.006930
v -0.124557 -0.001225 -0.007514
v -0.128450 -0.020979 -0.001474
v -0.129396 -0.019908 0.001369
v -0.125710 -0.001241 -0.003712
v -0.125746 -0.000990 -0.004087
v -0.125960 -0.001104 -0.003545
v -0.126475 -0.001496 -0.001634
v -0.125926 -0.001253 -0.002272
v -0.127383 -0.002710 0.000272
v -0.131300 -0.016410 0.004537
v -0.127571 -0.004396 0.000979
v -0.127051 -0.003210 0.000084
v -0.130626 -0.016398 0.004819
v -0.128180 -0.005055 0.002219
v -0.128903 -0.005516 0.003740
v -0.129731 -0.008905 0.005737
v -0.121790 -0.006061 -0.017438
v -0.121161 -0.005941 -0.017297
v -0.121826 -0.007884 -0.016785
v -0.121019 -0.004115 -0.017480
v -0.122241 -0.009425 -0.014905
v -0.121370 -0.002952 -0.016740
v -0.124754 -0.014300 -0.010815
v -0.125223 -0.016111 -0.010051
v -0.122565 -0.002214 -0.013006
v -0.122156 -0.001639 -0.013431
v -0.126346 -0.017817 -0.008146
v -0.127023 -0.019348 -0.006542
v -0.127044 -0.018843 -0.007026
v -0.122887 -0.000974 -0.011491
v -0.123323 -0.000217 -0.010521
v -0.128011 -0.020562 -0.004163
v -0.129028 -0.020865 -0.001507
v -0.124275 0.000121 -0.008202
v -0.129324 -0.020530 -0.000598
v -0.124890 -0.001765 -0.005922
v -0.125438 -0.001339 -0.005020
v -0.130021 -0.019938 0.000787
v -0.128453 -0.020586 0.000032
v -0.129438 -0.019358 0.001975
v -0.130510 -0.019276 0.001302
v -0.130443 -0.018767 0.002812
v -0.126393 -0.000655 -0.002221
v -0.126815 -0.001480 -0.000911
v -0.129910 -0.016992 0.004636
v -0.126985 -0.002198 -0.000640
v -0.127846 -0.003792 0.000844
v -0.128180 -0.003619 0.001082
v -0.128612 -0.005202 0.002511
v -0.131463 -0.015548 0.005491
v -0.131444 -0.014923 0.006120
v -0.130951 -0.014937 0.006054
v -0.130937 -0.013604 0.006670
v -0.130682 -0.013296 0.006657
v -0.131931 -0.013058 0.006249
v -0.130598 -0.010089 0.005964
v -0.130626 -0.009430 0.006023
v -0.129992 -0.008397 0.005873
v -0.122508 -0.007953 -0.016551
v -0.122029 -0.007116 -0.017112
v -0.123540 -0.008898 -0.015672
v -0.124039 -0.012587 -0.012589
v -0.124272 -0.012245 -0.012805
v -0.125339 -0.015135 -0.010604
v -0.125056 -0.013976 -0.011104
v -0.125624 -0.016805 -0.009141
v -0.122636 -0.001242 -0.014196
v -0.126393 -0.018484 -0.007579
v -0.127465 -0.019268 -0.006243
v -0.127542 -0.020283 -0.005290
v -0.127811 -0.020185 -0.004985
v -0.123331 -0.000810 -0.011436
v -0.123440 -0.000549 -0.010840
v -0.128539 -0.020646 -0.002927
v -0.129115 -0.020602 -0.001989
v -0.124121 0.000531 -0.008190
v -0.129547 -0.020166 -0.000667
v -0.125243 -0.001701 -0.006394
v -0.125560 -0.001168 -0.006033
v -0.125981 -0.000709 -0.004729
v -0.125925 -0.000958 -0.004243
v -0.130760 -0.018202 0.003059
v -0.127932 -0.002465 0.000680
v -0.128251 -0.004310 0.001414
v -0.128738 -0.004559 0.001805
v -0.130211 -0.011750 0.006618
v -0.131399 -0.011304 0.006166
v -0.130750 -0.010985 0.006234
v -0.131136 -0.010548 0.006328
v -0.129810 -0.007164 0.005450
v -0.122450 -0.006977 -0.016885
v -0.122135 -0.005262 -0.017388
v -0.121354 -0.003672 -0.017299
v -0.123587 -0.011002 -0.013935
v -0.123524 -0.009771 -0.014382
v -0.121773 -0.003350 -0.016727
v -0.122006 -0.002683 -0.016436
v -0.124688 -0.012911 -0.012631
v -0.124785 -0.013363 -0.011719
v -0.122180 -0.002267 -0.015503
v -0.122720 -0.002141 -0.015306
v -0.125812 -0.015719 -0.010112
v -0.125430 -0.014041 -0.010729
v -0.122602 -0.001245 -0.015074
v -0.125676 -0.016771 -0.009630
v -0.125982 -0.015280 -0.010303
v -0.127161 -0.016773 -0.008782
v -0.126068 -0.016796 -0.008563
v -0.126717 -0.017933 -0.007830
v -0.123138 -0.002111 -0.012943
v -0.122731 -0.001945 -0.012237
v -0.123373 -0.001408 -0.012070
v -0.127567 -0.020150 -0.005689
v -0.123664 0.000335 -0.010639
v -0.128798 -0.020741 -0.003729
v -0.123644 0.000571 -0.010216
v -0.124345 0.001355 -0.008518
v -0.124369 0.002017 -0.008931
v -0.124792 -0.000614 -0.007858
v -0.124998 -0.001041 -0.007374
v -0.130309 -0.019682 0.001166
v -0.126552 -0.000364 -0.002520
v -0.126900 -0.000727 -0.001415
v -0.127225 -0.000399 -0.000692
v -0.128318 -0.002740 0.000809
v -0.128561 -0.003988 0.001472
v -0.131385 -0.014457 0.006138
v -0.129858 -0.006330 0.004682
v -0.129800 -0.005932 0.004403
v -0.130723 -0.008319 0.005659
v -0.122064 -0.005585 -0.017288
v -0.122977 -0.008418 -0.016396
v -0.122444 -0.004106 -0.017040
v -0.124547 -0.011954 -0.013819
v -0.122281 -0.002974 -0.016464
v -0.123989 -0.012028 -0.013273
v -0.122702 -0.002658 -0.015607
v -0.125368 -0.013463 -0.011484
v -0.125680 -0.013928 -0.010754
v -0.126238 -0.016129 -0.009705
v -0.123932 -0.001776 -0.012366
v -0.128737 -0.020245 -0.004286
v -0.129390 -0.020477 -0.003178
v -0.124278 0.000818 -0.009776
v -0.129317 -0.020692 -0.002536
v -0.125103 -0.000048 -0.007773
v -0.124713 0.001364 -0.008265
v -0.125395 -0.000897 -0.006686
v -0.125533 -0.000370 -0.007260
v -0.125876 -0.000958 -0.005787
v -0.129872 -0.020231 -0.000203
v -0.126307 -0.000524 -0.004541
v -0.130400 -0.019857 0.000658
v -0.126517 -0.000656 -0.003880
v -0.131132 -0.017168 0.003587
v -0.131416 -0.016849 0.004146
v -0.127522 0.000295 -0.000902
v -0.128315 -0.002340 0.000614
v -0.128144 -0.001571 0.000319
v -0.127935 0.000080 -0.000331
v -0.127938 -0.000647 -0.000010
v -0.131360 -0.016076 0.005186
v -0.128779 -0.002927 0.001518
v -0.129474 -0.005397 0.003524
v -0.131379 -0.012674 0.006576
v -0.131685 -0.012013 0.006286
v -0.131379 -0.008368 0.005900
v -0.130959 -0.007155 0.005537
v -0.123120 -0.007916 -0.016679
v -0.122910 -0.006548 -0.017139
v -0.123930 -0.010222 -0.014356
v -0.122297 -0.003542 -0.016749
v -0.124311 -0.010672 -0.014232
v -0.125087 -0.012278 -0.012700
v -0.123015 -0.001195 -0.015220
v -0.122292 -0.001835 -0.015242
v -0.126359 -0.015455 -0.009943
v -0.126564 -0.016526 -0.009178
v -0.126559 -0.016254 -0.009675
v -0.122570 -0.001291 -0.013736
v -0.127514 -0.018460 -0.007770
v -0.128098 -0.019022 -0.006624
v -0.128697 -0.019512 -0.005892
v -0.128515 -0.019760 -0.005800
v -0.127803 -0.019607 -0.006118
v -0.124153 -0.000351 -0.010587
v -0.123911 -0.000796 -0.010748
v -0.124075 0.001529 -0.009851
v -0.125260 0.000162 -0.007865
v -0.124838 0.001697 -0.008426
v -0.126069 -0.000547 -0.005916
v -0.126440 -0.000204 -0.004754
v -0.131410 -0.018299 0.002460
v -0.126840 0.000123 -0.004129
v -0.131082 -0.017683 0.003286
v -0.127124 0.000013 -0.002106
v -0.127469 0.000250 -0.001725
v -0.131997 -0.016534 0.004732
v -0.128309 -0.001107 0.000170
v -0.128820 -0.001390 0.000825
v -0.129009 -0.002252 0.001198
v -0.129376 -0.004356 0.002271
v -0.132122 -0.014053 0.005991
v -0.131220 -0.007160 0.005453
v -0.130713 -0.007021 0.005220
v -0.130343 -0.006588 0.005070
v -0.122744 -0.005727 -0.017043
v -0.123397 -0.009506 -0.015289
v -0.123406 -0.008591 -0.016070
v -0.124702 -0.010332 -0.014584
v -0.124920 -0.011825 -0.013558
v -0.124818 -0.011075 -0.013878
v -0.125359 -0.013056 -0.012274
v -0.123225 -0.001622 -0.015476
v -0.125781 -0.013385 -0.011196
v -0.123037 -0.000915 -0.014473
v -0.127935 -0.018471 -0.007466
v -0.128189 -0.018791 -0.006689
v -0.124218 -0.001184 -0.011859
v -0.128633 -0.020184 -0.004921
v -0.124380 -0.000816 -0.011091
v -0.124182 0.000104 -0.010649
v -0.129409 -0.020535 -0.003626
v -0.124438 0.001763 -0.009635
v -0.129942 -0.020483 -0.002346
v -0.124888 0.002299 -0.008667
v -0.130379 -0.020033 -0.001076
v -0.125622 0.000305 -0.007604
v -0.125274 0.001658 -0.008088
v -0.131007 -0.020149 -0.000655
v -0.125726 -0.000670 -0.006455
v -0.130947 -0.018874 0.001962
v -0.131404 -0.018735 0.002226
v -0.127154 0.000522 -0.003222
v -0.127406 0.001158 -0.003296
v -0.127791 0.000630 -0.001006
v -0.132061 -0.016055 0.005064
v -0.128321 0.000919 -0.000402
v -0.129190 -0.001838 0.001039
v -0.131960 -0.015791 0.005466
v -0.129192 -0.003193 0.001911
v -0.129592 -0.003700 0.002152
v -0.130359 -0.005062 0.003530
v -0.130179 -0.003741 0.003031
v -0.130216 -0.005595 0.003874
v -0.131916 -0.011210 0.006344
v -0.132601 -0.011206 0.006114
v -0.131541 -0.009678 0.006326
v -0.123199 -0.005781 -0.017097
v -0.124019 -0.009924 -0.014837
v -0.124640 -0.009501 -0.015622
v -0.123324 -0.004481 -0.016752
v -0.124793 -0.010811 -0.014317
v -0.125390 -0.011408 -0.013806
v -0.125680 -0.011975 -0.013241
v -0.123579 -0.002190 -0.015595
v -0.123200 -0.003853 -0.016348
v -0.123178 -0.003127 -0.015961
v -0.126064 -0.013097 -0.012080
v -0.126390 -0.012929 -0.011666
v -0.127471 -0.017275 -0.008005
v -0.127810 -0.016887 -0.008237
v -0.129211 -0.020185 -0.005022
v -0.124589 -0.000430 -0.011183
v -0.129495 -0.020052 -0.004645
v -0.129716 -0.019943 -0.003964
v -0.124380 0.000368 -0.009998
v -0.124941 0.000945 -0.009995
v -0.129947 -0.020250 -0.002769
v -0.124683 0.002301 -0.009414
v -0.125362 0.002409 -0.008352
v -0.125183 0.002598 -0.009202
v -0.125930 0.000432 -0.007504
v -0.131240 -0.019806 0.000277
v -0.126307 -0.000424 -0.005916
v -0.126987 0.000749 -0.004941
v -0.127198 0.000394 -0.003808
v -0.131818 -0.017283 0.003756
v -0.132590 -0.016507 0.004539
v -0.128612 -0.000005 0.000243
v -0.129526 -0.001806 0.001294
v -0.128984 -0.000790 0.000722
v -0.128832 0.001191 0.000369
v -0.132574 -0.013886 0.006160
v -0.132199 -0.013494 0.006215
v -0.132522 -0.012849 0.006328
v -0.130744 -0.006041 0.004580
v -0.123729 -0.007967 -0.016872
v -0.123464 -0.006848 -0.017224
v -0.123719 -0.006515 -0.017050
v -0.126292 -0.010610 -0.014857
v -0.125764 -0.011655 -0.013419
v -0.123609 -0.003281 -0.016104
v -0.126699 -0.014959 -0.010196
v -0.126820 -0.013758 -0.010750
v -0.126003 -0.013723 -0.010577
v -0.123623 -0.001064 -0.014234
v -0.126747 -0.015385 -0.009699
v -0.126972 -0.016339 -0.009321
v -0.123048 -0.001682 -0.013616
v -0.124103 -0.001455 -0.014018
v -0.124492 -0.001839 -0.013164
v -0.128938 -0.018907 -0.006448
v -0.124785 -0.001101 -0.012151
v -0.129349 -0.019917 -0.005491
v -0.130447 -0.019803 -0.001557
v -0.125590 0.001639 -0.008127
v -0.125944 0.002113 -0.007982
v -0.125743 0.003234 -0.008331
v -0.131526 -0.019316 0.000363
v -0.127193 0.001091 -0.004464
v -0.127755 0.001714 -0.002660
v -0.132188 -0.017516 0.002984
v -0.128102 0.001915 -0.002026
v -0.128413 0.001872 -0.000358
v -0.129620 -0.000692 0.001294
v -0.129863 -0.003297 0.001839
v -0.129246 0.001766 0.000689
v -0.130731 -0.004933 0.003536
v -0.131380 -0.010271 0.006221
v -0.132326 -0.009563 0.006021
v -0.131890 -0.007387 0.005399
v -0.124790 -0.008817 -0.016035
v -0.123622 -0.005271 -0.016697
v -0.124012 -0.003977 -0.016385
v -0.123790 -0.003593 -0.016105
v -0.125657 -0.012406 -0.012570
v -0.126421 -0.013336 -0.011070
v -0.124073 -0.001380 -0.015142
v -0.124299 -0.001078 -0.014336
v -0.127682 -0.015714 -0.009773
v -0.124716 -0.001599 -0.014172
v -0.127870 -0.016504 -0.008667
v -0.129062 -0.018621 -0.006914
v -0.124983 -0.000614 -0.011995
v -0.130271 -0.020232 -0.003224
v -0.125146 0.001830 -0.009872
v -0.125920 0.000930 -0.007894
v -0.126355 0.002244 -0.007689
v -0.126492 0.001008 -0.006929
v -0.126252 0.000007 -0.006309
v -0.127327 0.002071 -0.005028
v -0.127585 0.002000 -0.004204
v -0.128126 0.002179 -0.002491
v -0.128746 0.002562 -0.000231
v -0.130350 -0.002943 0.001899
v -0.130076 -0.002653 0.001856
v -0.128759 0.002294 0.000139
v -0.129330 -0.000096 0.001179
v -0.129136 0.000704 0.000952
v -0.129478 0.001409 0.001164
v -0.132807 -0.011862 0.005915
v -0.132327 -0.010111 0.005865
v -0.131956 -0.006158 0.004807
v -0.131215 -0.005864 0.004413
v -0.132100 -0.008603 0.005797
v -0.131392 -0.006379 0.005116
v -0.132326 -0.007600 0.005732
v -0.124350 -0.005464 -0.016404
v -0.123962 -0.004710 -0.016714
v -0.126647 -0.012288 -0.012591
v -0.123818 -0.002444 -0.015575
v -0.124258 -0.001778 -0.015417
v -0.127281 -0.014580 -0.010557
v -0.127451 -0.013365 -0.010669
v -0.127073 -0.013326 -0.010918
v -0.128145 -0.017012 -0.008145
v -0.129452 -0.018861 -0.006161
v -0.124910 0.000319 -0.010557
v -0.125315 0.000126 -0.011104
v -0.130579 -0.019758 -0.003594
v -0.131118 -0.019875 -0.001175
v -0.126878 0.001567 -0.006286
v -0.128094 0.002533 -0.002666
v -0.132577 -0.016980 0.004203
v -0.128370 0.002051 -0.002012
v -0.128818 0.002541 -0.000827
v -0.132284 -0.014860 0.005828
v -0.130267 -0.001776 0.001913
v -0.130045 -0.000708 0.001630
v -0.129760 0.001980 0.001101
v -0.131050 -0.004654 0.003318
v -0.133070 -0.010290 0.006083
v -0.124153 -0.008139 -0.016555
v -0.124277 -0.007283 -0.016810
v -0.126940 -0.012611 -0.011573
v -0.127430 -0.015278 -0.009910
v -0.127686 -0.014745 -0.010240
v -0.128851 -0.017293 -0.008230
v -0.128267 -0.016289 -0.008560
v -0.125306 -0.000692 -0.012487
v -0.125197 -0.001511 -0.012677
v -0.129325 -0.018258 -0.007085
v -0.129999 -0.019491 -0.004378
v -0.125610 0.000861 -0.010512
v -0.125315 0.001451 -0.009865
v -0.130687 -0.019751 -0.003067
v -0.125752 0.002374 -0.009770
v -0.125541 0.003025 -0.009107
v -0.126404 0.003522 -0.008235
v -0.126628 0.001994 -0.007238
v -0.127046 0.002269 -0.006855
v -0.127087 0.001705 -0.006417
v -0.127609 0.002297 -0.004996
v -0.132674 -0.018588 0.001754
v -0.127753 0.002019 -0.004511
v -0.128330 0.002676 -0.002662
v -0.128100 0.002613 -0.004060
v -0.128695 0.002755 -0.001939
v -0.128510 0.003026 -0.002726
v -0.129346 0.002964 -0.000098
v -0.130243 0.000292 0.001944
v -0.132866 -0.011343 0.005689
v -0.130099 0.000871 0.001759
v -0.132877 -0.010841 0.005926
v -0.133338 -0.011146 0.005871
v -0.131568 -0.005306 0.004198
v -0.124741 -0.008440 -0.016531
v -0.124004 -0.006100 -0.017017
v -0.124786 -0.007341 -0.016928
v -0.124696 -0.010144 -0.014995
v -0.126483 -0.011701 -0.013290
v -0.124414 -0.002842 -0.015928
v -0.127510 -0.012428 -0.011894
v -0.128080 -0.015578 -0.009929
v -0.125220 -0.001972 -0.014090
v -0.128672 -0.016281 -0.008565
v -0.129324 -0.017222 -0.007926
v -0.129146 -0.017931 -0.007312
v -0.125388 -0.000308 -0.011482
v -0.130121 -0.019108 -0.006047
v -0.125563 0.000185 -0.010930
v -0.130350 -0.019443 -0.004849
v -0.125863 0.001009 -0.010294
v -0.126233 0.003275 -0.008956
v -0.126701 0.004013 -0.008129
v -0.126782 0.002300 -0.007768
v -0.132853 -0.017835 0.002418
v -0.128790 0.003240 -0.002519
v -0.129371 0.003079 -0.000992
v -0.133041 -0.013241 0.006323
v -0.130873 -0.003282 0.002316
v -0.129399 0.002386 0.000325
v -0.131400 -0.003548 0.002675
v -0.130632 -0.002153 0.002053
v -0.131147 -0.002209 0.002227
v -0.130508 -0.001306 0.001851
v -0.133117 -0.011682 0.005753
v -0.130330 0.001649 0.001898
v -0.130800 -0.000255 0.002505
v -0.130820 0.000670 0.002203
v -0.132507 -0.008257 0.005938
v -0.132895 -0.007522 0.005460
v -0.125349 -0.008238 -0.016417
v -0.125036 -0.008063 -0.016797
v -0.125120 -0.008993 -0.015677
v -0.125183 -0.006256 -0.016370
v -0.124676 -0.004713 -0.016606
v -0.125190 -0.005105 -0.016281
v -0.124403 -0.003910 -0.016432
v -0.126935 -0.012557 -0.012174
v -0.124775 -0.001858 -0.015556
v -0.125047 -0.002052 -0.015504
v -0.124777 -0.001504 -0.014704
v -0.128615 -0.015550 -0.009631
v -0.125391 -0.001752 -0.013279
v -0.129973 -0.018696 -0.006302
v -0.126049 -0.000092 -0.011259
v -0.131233 -0.019030 -0.003885
v -0.126323 0.002007 -0.009965
v -0.131011 -0.019693 -0.003428
v -0.126475 0.002735 -0.009367
v -0.131946 -0.019751 -0.001522
v -0.126969 0.002893 -0.007755
v -0.132413 -0.018823 0.000184
v -0.132900 -0.018083 0.001878
v -0.128306 0.002737 -0.004095
v -0.128565 0.003654 -0.003799
v -0.128981 0.003546 -0.002124
v -0.133442 -0.016838 0.003899
v -0.129079 0.004210 -0.002270
v -0.133562 -0.015922 0.004501
v -0.130926 -0.004049 0.003088
v -0.129942 0.002768 0.000676
v -0.130045 0.002552 0.001232
v -0.131567 -0.004321 0.003471
v -0.132210 -0.004087 0.003117
v -0.131297 -0.001562 0.002344
v -0.130430 0.002170 0.001660
v -0.130293 0.002973 0.000893
v -0.132736 -0.007211 0.005076
v -0.132826 -0.005572 0.004809
v -0.132374 -0.005490 0.004523
v -0.131921 -0.005368 0.004553
v -0.125006 -0.009744 -0.015273
v -0.124886 -0.005648 -0.016399
v -0.126140 -0.010297 -0.014979
v -0.126694 -0.011492 -0.013210
v -0.125019 -0.003187 -0.016028
v -0.127013 -0.012033 -0.012724
v -0.128737 -0.014841 -0.010088
v -0.127702 -0.012872 -0.010958
v -0.128390 -0.015069 -0.009911
v -0.129066 -0.016071 -0.008433
v -0.125631 -0.001145 -0.012953
v -0.126105 -0.000582 -0.012710
v -0.129714 -0.017918 -0.007178
v -0.126294 0.000075 -0.010935
v -0.126326 0.001497 -0.010141
v -0.131259 -0.019765 -0.002383
v -0.131973 -0.019534 -0.001853
v -0.132238 -0.019200 0.000103
v -0.132637 -0.019270 -0.000381
v -0.127258 0.002667 -0.007128
v -0.127209 0.002944 -0.007762
v -0.127633 0.002938 -0.006463
v -0.128279 0.003692 -0.004499
v -0.131915 -0.004651 0.003859
v -0.131435 -0.000551 0.002492
v -0.130907 0.001978 0.002068
v -0.131128 0.000823 0.002301
v -0.132665 -0.008856 0.005700
v -0.125668 -0.008241 -0.016480
v -0.126333 -0.009548 -0.015741
v -0.125665 -0.008819 -0.015861
v -0.125245 -0.007298 -0.016740
v -0.125966 -0.009960 -0.015461
v -0.124960 -0.003706 -0.016575
v -0.126815 -0.011253 -0.014230
v -0.127302 -0.011368 -0.013285
v -0.125626 -0.003201 -0.015660
v -0.125507 -0.002345 -0.015581
v -0.127918 -0.012045 -0.012263
v -0.125318 -0.001786 -0.014983
v -0.128295 -0.014617 -0.010393
v -0.127923 -0.012263 -0.011464
v -0.125864 -0.001925 -0.014311
v -0.125842 -0.001389 -0.013783
v -0.130026 -0.017461 -0.007548
v -0.130587 -0.018365 -0.006372
v -0.130872 -0.018815 -0.005383
v -0.130734 -0.019300 -0.004483
v -0.126562 0.000570 -0.010826
v -0.126720 0.001134 -0.010575
v -0.131465 -0.019375 -0.003135
v -0.126416 0.002506 -0.010067
v -0.126769 0.003273 -0.009207
v -0.132520 -0.019328 -0.001734
v -0.132460 -0.019568 -0.001298
v -0.127075 0.004381 -0.008108
v -0.127784 0.003450 -0.007019
v -0.127492 0.003857 -0.007598
v -0.127811 0.003047 -0.006761
v -0.133378 -0.018041 0.001605
v -0.133822 -0.017560 0.001575
v -0.128591 0.003956 -0.004252
v -0.133670 -0.017473 0.002069
v -0.133082 -0.017462 0.002489
v -0.128831 0.003868 -0.003673
v -0.134190 -0.016773 0.003736
v -0.129622 0.003880 -0.001447
v -0.129293 0.004305 -0.002299
v -0.129881 0.004260 -0.001201
v -0.129668 0.003245 -0.000204
v -0.131979 -0.003836 0.002679
v -0.131967 -0.002897 0.002338
v -0.131565 -0.001899 0.002146
v -0.134134 -0.013063 0.005866
v -0.134373 -0.011586 0.005323
v -0.134596 -0.012669 0.005591
v -0.131685 -0.001298 0.002660
v -0.130313 0.003602 0.000353
v -0.131682 0.000036 0.002622
v -0.131400 0.000815 0.002411
v -0.131154 0.002470 0.002013
v -0.133100 -0.008132 0.005666
v -0.133059 -0.006912 0.005247
v -0.132695 -0.005091 0.004383
v -0.126048 -0.008483 -0.016110
v -0.126460 -0.008511 -0.015813
v -0.125836 -0.007152 -0.016536
v -0.126646 -0.010840 -0.014523
v -0.126500 -0.010110 -0.014840
v -0.126626 -0.009610 -0.015414
v -0.125509 -0.006475 -0.016489
v -0.128713 -0.014312 -0.010655
v -0.128305 -0.012609 -0.011200
v -0.128291 -0.011935 -0.011655
v -0.129188 -0.015255 -0.009987
v -0.129466 -0.015848 -0.008572
v -0.129611 -0.016839 -0.008153
v -0.130571 -0.017400 -0.007099
v -0.126586 0.000003 -0.011452
v -0.131538 -0.018835 -0.004881
v -0.131426 -0.019157 -0.004708
v -0.131687 -0.018968 -0.003935
v -0.126680 0.002975 -0.009922
v -0.126933 0.004162 -0.008759
v -0.132845 -0.018612 0.000292
v -0.128201 0.003741 -0.006276
v -0.128986 0.004636 -0.003793
v -0.129266 0.004617 -0.003238
v -0.130296 0.004006 -0.000333
v -0.133972 -0.013787 0.005684
v -0.134273 -0.010726 0.005459
v -0.132005 -0.002009 0.002497
v -0.132135 -0.001323 0.002921
v -0.131631 0.001167 0.002591
v -0.130749 0.003241 0.001090
v -0.133772 -0.008945 0.005366
v -0.126223 -0.008059 -0.016272
v -0.127245 -0.010961 -0.014546
v -0.127331 -0.010975 -0.013761
v -0.129087 -0.014546 -0.010289
v -0.129384 -0.015200 -0.009664
v -0.130375 -0.016920 -0.008008
v -0.130094 -0.016732 -0.008372
v -0.129796 -0.015639 -0.008714
v -0.130431 -0.015255 -0.008647
v -0.126492 -0.001069 -0.013377
v -0.130578 -0.017762 -0.006561
v -0.132079 -0.019355 -0.003018
v -0.132059 -0.019615 -0.002508
v -0.127677 0.004682 -0.007944
v -0.128311 0.004387 -0.006860
v -0.128559 0.004314 -0.005612
v -0.134045 -0.018112 0.000857
v -0.134220 -0.016918 0.003211
v -0.134410 -0.016239 0.003903
v -0.134394 -0.016440 0.003554
v -0.133914 -0.015553 0.004793
v -0.130124 0.005225 -0.001692
v -0.130377 0.005180 -0.000786
v -0.132944 -0.004095 0.003077
v -0.132615 -0.002979 0.002588
v -0.132391 -0.002016 0.002558
v -0.130778 0.004428 0.000839
v -0.132349 -0.000431 0.002663
v -0.131938 0.000966 0.002643
v -0.131457 0.002931 0.001987
v -0.126699 -0.008573 -0.015813
v -0.126915 -0.009828 -0.014984
v -0.126908 -0.009393 -0.015527
v -0.125838 -0.005459 -0.016325
v -0.125532 -0.004096 -0.016649
v -0.126510 -0.002487 -0.015162
v -0.126056 -0.002264 -0.015333
v -0.128461 -0.011536 -0.011990
v -0.128653 -0.012413 -0.010993
v -0.129044 -0.012124 -0.011187
v -0.126438 -0.001781 -0.014319
v -0.126638 -0.000894 -0.012917
v -0.126848 -0.000635 -0.013503
v -0.127664 0.000495 -0.011968
v -0.132123 -0.018498 -0.005565
v -0.131191 -0.018110 -0.005737
v -0.127307 0.002020 -0.010365
v -0.127575 0.003103 -0.010185
v -0.132799 -0.019417 -0.002385
v -0.127978 0.005158 -0.008266
v -0.133462 -0.018622 -0.000373
v -0.128441 0.005083 -0.007017
v -0.132960 -0.018856 -0.000491
v -0.128840 0.004538 -0.005495
v -0.128983 0.005058 -0.005012
v -0.129592 0.005620 -0.003718
v -0.134802 -0.015548 0.004431
v -0.135025 -0.015194 0.004274
v -0.134521 -0.013677 0.005495
v -0.130837 0.005122 -0.000105
v -0.134465 -0.010066 0.005561
v -0.134741 -0.010396 0.005201
v -0.133314 -0.004588 0.003462
v -0.134091 -0.008658 0.005168
v -0.131287 0.004522 0.000990
v -0.133645 -0.005115 0.004373
v -0.132829 -0.001029 0.003054
v -0.131401 0.004138 0.001514
v -0.126347 -0.006857 -0.016363
v -0.127373 -0.009948 -0.015045
v -0.126060 -0.006326 -0.016141
v -0.127912 -0.010415 -0.014597
v -0.126035 -0.004066 -0.016782
v -0.126008 -0.003530 -0.016552
v -0.128370 -0.010701 -0.014278
v -0.128182 -0.011090 -0.013479
v -0.126164 -0.003145 -0.015799
v -0.128037 -0.011604 -0.012847
v -0.129673 -0.014870 -0.010296
v -0.126944 -0.001110 -0.013887
v -0.130904 -0.017229 -0.006903
v -0.131193 -0.017841 -0.006456
v -0.131721 -0.017928 -0.005864
v -0.127884 0.000808 -0.011299
v -0.127914 0.001215 -0.011074
v -0.131870 -0.018648 -0.004117
v -0.127170 0.001569 -0.010865
v -0.132826 -0.019254 -0.003346
v -0.132909 -0.019165 -0.002847
v -0.127761 0.004901 -0.009184
v -0.128369 0.005592 -0.008437
v -0.128749 0.004517 -0.006279
v -0.129070 0.005000 -0.005344
v -0.128990 0.005151 -0.006229
v -0.134937 -0.016804 0.003067
v -0.129694 0.005289 -0.002422
v -0.130058 0.006022 -0.002342
v -0.130439 0.005775 -0.001463
v -0.134826 -0.011552 0.005117
v -0.133154 -0.003889 0.003189
v -0.132910 -0.002299 0.003054
v -0.133391 -0.002508 0.003439
v -0.132694 -0.001393 0.002890
v -0.132222 0.002677 0.002644
v -0.131569 0.003407 0.001782
v -0.132544 0.001606 0.003037
v -0.126541 -0.006111 -0.016204
v -0.126642 -0.005074 -0.016258
v -0.126378 -0.003787 -0.016540
v -0.129030 -0.013624 -0.010618
v -0.130145 -0.014887 -0.009940
v -0.126745 -0.002064 -0.014271
v -0.130077 -0.015035 -0.009318
v -0.127007 -0.000380 -0.012733
v -0.131845 -0.017297 -0.006837
v -0.131182 -0.018492 -0.005476
v -0.127410 0.002420 -0.010511
v -0.132357 -0.018440 -0.004513
v -0.127352 0.004361 -0.008899
v -0.128063 0.003926 -0.009398
v -0.128078 0.005224 -0.009416
v -0.133544 -0.018445 -0.001039
v -0.134362 -0.018454 -0.000507
v -0.129700 0.005934 -0.003951
v -0.135109 -0.016145 0.003666
v -0.130305 0.006491 -0.002847
v -0.130147 0.006477 -0.002638
v -0.135074 -0.014805 0.004680
v -0.134944 -0.013409 0.005288
v -0.135292 -0.012501 0.004899
v -0.135098 -0.009914 0.004913
v -0.134831 -0.009456 0.005205
v -0.133725 -0.008245 0.005455
v -0.134050 -0.007481 0.005171
v -0.134073 -0.004598 0.004023
v -0.133806 -0.003456 0.003687
v -0.133384 -0.001290 0.003018
v -0.131911 0.004781 0.001178
v -0.132547 0.000410 0.002856
v -0.131947 0.003918 0.001566
v -0.127206 -0.007957 -0.016158
v -0.127248 -0.006288 -0.016446
v -0.126947 -0.006741 -0.016553
v -0.127467 -0.008750 -0.015161
v -0.126635 -0.003236 -0.015531
v -0.128767 -0.011456 -0.012689
v -0.129490 -0.013776 -0.010626
v -0.129779 -0.013589 -0.010452
v -0.130313 -0.016279 -0.008265
v -0.127533 -0.000045 -0.012267
v -0.132677 -0.018149 -0.004476
v -0.127738 0.002356 -0.010381
v -0.128010 0.002325 -0.010806
v -0.132951 -0.018945 -0.003530
v -0.128107 0.003264 -0.010090
v -0.128082 0.003452 -0.009726
v -0.129202 0.005869 -0.006911
v -0.128920 0.005244 -0.006686
v -0.134200 -0.017632 0.001040
v -0.129292 0.005315 -0.006136
v -0.135088 -0.016944 0.002554
v -0.129980 0.006268 -0.004449
v -0.130796 0.006385 -0.001318
v -0.135550 -0.013468 0.005166
v -0.134655 -0.012057 0.005025
v -0.131246 0.006119 -0.000340
v -0.131613 0.005578 0.000582
v -0.133201 -0.000580 0.002895
v -0.131973 0.005946 0.001018
v -0.133121 0.000522 0.003102
v -0.133350 0.001331 0.003304
v -0.132460 0.002986 0.002551
v -0.132909 0.001440 0.003163
v -0.128007 -0.008609 -0.015323
v -0.126800 -0.003816 -0.016716
v -0.128469 -0.010748 -0.013706
v -0.127080 -0.003410 -0.015734
v -0.129076 -0.011044 -0.012938
v -0.126828 -0.002557 -0.015256
v -0.130238 -0.012775 -0.010861
v -0.129791 -0.012648 -0.011178
v -0.127693 -0.002814 -0.014717
v -0.127229 -0.002133 -0.014517
v -0.130460 -0.014863 -0.009236
v -0.130934 -0.016686 -0.008139
v -0.131327 -0.016524 -0.007731
v -0.132411 -0.017311 -0.006308
v -0.128116 0.001177 -0.011494
v -0.132621 -0.017928 -0.005200
v -0.128082 0.001597 -0.011211
v -0.128205 0.002892 -0.010324
v -0.128477 0.003180 -0.010584
v -0.128519 0.003828 -0.009945
v -0.128750 0.005288 -0.009657
v -0.128338 0.005721 -0.009267
v -0.134387 -0.018260 -0.001011
v -0.134526 -0.018255 0.000088
v -0.128773 0.006158 -0.007874
v -0.134767 -0.017719 0.000487
v -0.135447 -0.016349 0.002954
v -0.135181 -0.016220 0.003284
v -0.135100 -0.015663 0.003918
v -0.130648 0.007386 -0.003206
v -0.130516 0.006305 -0.002175
v -0.135680 -0.013972 0.004814
v -0.135440 -0.011960 0.004617
v -0.131514 0.006709 -0.000299
v -0.135421 -0.008525 0.004729
v -0.134317 -0.006223 0.004592
v -0.134430 -0.002363 0.003105
v -0.132426 0.005806 0.001395
v -0.133669 0.000480 0.003572
v -0.132538 0.004143 0.002000
v -0.132621 0.005017 0.001722
v -0.127630 -0.008291 -0.015769
v -0.126881 -0.005648 -0.016150
v -0.128313 -0.009309 -0.015116
v -0.128787 -0.010460 -0.014360
v -0.127516 -0.003527 -0.015362
v -0.129329 -0.011281 -0.012485
v -0.129574 -0.011751 -0.011532
v -0.127499 -0.001233 -0.014024
v -0.130812 -0.014830 -0.009946
v -0.127538 -0.000575 -0.013638
v -0.131803 -0.016959 -0.007383
v -0.131827 -0.016482 -0.007814
v -0.127961 -0.000101 -0.012805
v -0.133030 -0.017745 -0.005371
v -0.128436 0.001479 -0.011132
v -0.133314 -0.019057 -0.003177
v -0.133915 -0.019020 -0.003311
v -0.128636 0.004347 -0.009436
v -0.134142 -0.018682 -0.002423
v -0.128700 0.006077 -0.009226
v -0.129027 0.006318 -0.007925
v -0.129424 0.005971 -0.007027
v -0.129685 0.006612 -0.007200
v -0.129632 0.006108 -0.006117
v -0.135983 -0.013252 0.004180
v -0.135971 -0.013914 0.004757
v -0.135863 -0.012845 0.004345
v -0.131106 0.007137 -0.001762
v -0.131246 0.006620 -0.001193
v -0.135813 -0.011245 0.005114
v -0.135046 -0.011205 0.005330
v -0.135675 -0.009142 0.004807
v -0.131806 0.006734 -0.000230
v -0.133900 -0.001376 0.002944
v -0.133072 0.003208 0.002363
v -0.132840 0.005193 0.001674
v -0.132844 0.002796 0.002947
v -0.128204 -0.007589 -0.016185
v -0.127407 -0.004530 -0.016651
v -0.127117 -0.004127 -0.016685
v -0.130101 -0.011327 -0.011882
v -0.127903 -0.001906 -0.014207
v -0.132706 -0.017990 -0.006020
v -0.128960 0.001420 -0.011455
v -0.133424 -0.018472 -0.003918
v -0.129060 0.006416 -0.009104
v -0.129219 0.006702 -0.008057
v -0.135733 -0.016840 0.002355
v -0.135962 -0.015842 0.002917
v -0.136197 -0.015403 0.003781
v -0.130939 0.007428 -0.002750
v -0.130530 0.007460 -0.004167
v -0.131226 0.007704 -0.002825
v -0.135982 -0.015098 0.003893
v -0.136190 -0.014361 0.004422
v -0.131554 0.007982 -0.001828
v -0.135481 -0.012435 0.004443
v -0.135940 -0.009317 0.004442
v -0.135854 -0.007182 0.004476
v -0.132837 0.006260 0.001484
v -0.133845 -0.000284 0.003348
v -0.134170 0.000834 0.003310
v -0.133378 0.003021 0.002677
v -0.133127 0.004618 0.002163
v -0.128583 -0.008386 -0.015559
v -0.128510 -0.007540 -0.015925
v -0.127896 -0.006207 -0.016598
v -0.128472 -0.009874 -0.014571
v -0.127860 -0.004961 -0.016280
v -0.129323 -0.010728 -0.013232
v -0.128309 -0.002878 -0.014805
v -0.130989 -0.014142 -0.010545
v -0.131640 -0.016001 -0.008675
v -0.128287 -0.000422 -0.013928
v -0.131945 -0.016113 -0.008023
v -0.132341 -0.016878 -0.007033
v -0.127908 0.000857 -0.012108
v -0.128655 0.002744 -0.010882
v -0.128674 0.004806 -0.009521
v -0.129483 0.005120 -0.009731
v -0.129210 0.004441 -0.009959
v -0.134710 -0.018002 -0.000479
v -0.129566 0.007028 -0.007801
v -0.129355 0.006985 -0.009078
v -0.130552 0.007771 -0.004780
v -0.136090 -0.011465 0.004602
v -0.136305 -0.010725 0.004758
v -0.135390 -0.007866 0.004853
v -0.135671 -0.005591 0.003944
v -0.134773 -0.001315 0.003424
v -0.134387 0.000054 0.003509
v -0.134566 0.000390 0.003353
v -0.133851 0.002157 0.002912
v -0.133200 0.005212 0.001961
v -0.134260 0.001867 0.003217
v -0.128900 -0.007926 -0.015822
v -0.128069 -0.005627 -0.016463
v -0.129321 -0.010259 -0.014616
v -0.128118 -0.005058 -0.016282
v -0.128964 -0.008847 -0.015053
v -0.128534 -0.005725 -0.016107
v -0.127862 -0.003940 -0.016429
v -0.129888 -0.010436 -0.012550
v -0.128318 -0.003433 -0.015299
v -0.129996 -0.011712 -0.011314
v -0.130760 -0.011854 -0.011371
v -0.128154 -0.001391 -0.014114
v -0.131241 -0.014448 -0.010075
v -0.131451 -0.014686 -0.009573
v -0.131886 -0.014969 -0.009216
v -0.128806 0.000002 -0.013039
v -0.132689 -0.016454 -0.007893
v -0.129078 0.000455 -0.012573
v -0.133547 -0.017775 -0.004756
v -0.133530 -0.018058 -0.004582
v -0.129131 0.002288 -0.010975
v -0.133962 -0.018718 -0.003740
v -0.134455 -0.018324 -0.002547
v -0.134741 -0.018358 -0.001839
v -0.135646 -0.017765 -0.000705
v -0.130022 0.007308 -0.006821
v -0.130600 0.008224 -0.005715
v -0.130858 0.007985 -0.004732
v -0.130958 0.008052 -0.003632
v -0.131386 0.008266 -0.003346
v -0.136513 -0.014883 0.004059
v -0.136383 -0.013854 0.004075
v -0.131638 0.007624 -0.001291
v -0.136027 -0.009745 0.004543
v -0.135273 -0.004149 0.003539
v -0.132406 0.007498 -0.000204
v -0.132860 0.006907 0.000859
v -0.134480 0.001593 0.003344
v -0.133552 0.005378 0.002197
v -0.128627 -0.006120 -0.016351
v -0.129223 -0.008671 -0.015194
v -0.129410 -0.009026 -0.014777
v -0.129460 -0.010302 -0.013409
v -0.129158 -0.010157 -0.013771
v -0.130600 -0.010319 -0.012824
v -0.130102 -0.010615 -0.012156
v -0.128734 -0.002411 -0.014139
v -0.128444 -0.001061 -0.014253
v -0.129006 -0.001170 -0.013943
v -0.133087 -0.017524 -0.006320
v -0.133766 -0.017439 -0.006585
v -0.133059 -0.016819 -0.006691
v -0.128884 0.000960 -0.012479
v -0.134329 -0.018082 -0.004607
v -0.134493 -0.018519 -0.003633
v -0.129537 0.004859 -0.010141
v -0.128967 0.005737 -0.009475
v -0.130568 0.008723 -0.006948
v -0.136494 -0.011180 0.004506
v -0.136426 -0.010253 0.004208
v -0.136188 -0.008721 0.004504
v -0.135799 -0.007777 0.004344
v -0.136680 -0.007042 0.004150
v -0.135949 -0.005136 0.004077
v -0.135750 -0.003622 0.003203
v -0.134841 -0.001748 0.003201
v -0.134720 0.000876 0.003458
v -0.133221 0.006301 0.001508
v -0.134320 0.002948 0.002908
v -0.134554 0.003539 0.003020
v -0.133860 0.005139 0.002243
v -0.133591 0.006078 0.001897
v -0.134160 0.005123 0.002541
v -0.128557 -0.003963 -0.015645
v -0.129125 -0.002672 -0.014791
v -0.129066 -0.004006 -0.015476
v -0.131255 -0.012335 -0.011309
v -0.129138 -0.001992 -0.013824
v -0.132263 -0.015595 -0.009013
v -0.133114 -0.015966 -0.008367
v -0.129489 -0.000689 -0.013375
v -0.133201 -0.017419 -0.005547
v -0.134570 -0.017650 -0.004963
v -0.130131 0.004418 -0.010379
v -0.129808 0.005874 -0.009817
v -0.129508 0.006517 -0.009432
v -0.129820 0.007735 -0.008154
v -0.130143 0.008372 -0.007600
v -0.136178 -0.017176 0.000930
v -0.136457 -0.016677 0.001113
v -0.135936 -0.016306 0.002550
v -0.130957 0.008951 -0.005301
v -0.137235 -0.015412 0.002957
v -0.136972 -0.015304 0.003596
v -0.131228 0.008658 -0.004270
v -0.131591 0.009042 -0.004028
v -0.136843 -0.013916 0.003569
v -0.131701 0.008681 -0.002786
v -0.136939 -0.012852 0.003838
v -0.132162 0.007964 -0.001581
v -0.135463 -0.003060 0.003058
v -0.134987 -0.002336 0.002965
v -0.133052 0.007829 -0.000016
v -0.134154 -0.000541 0.003403
v -0.133505 0.006748 0.001092
v -0.135190 0.000027 0.003274
v -0.134914 0.002222 0.003057
v -0.129420 -0.008260 -0.015506
v -0.129188 -0.007418 -0.016141
v -0.129641 -0.008696 -0.015324
v -0.130034 -0.008997 -0.014936
v -0.128728 -0.005378 -0.015516
v -0.130418 -0.010484 -0.013468
v -0.129461 -0.005304 -0.015405
v -0.129044 -0.004808 -0.015323
v -0.130543 -0.011023 -0.011959
v -0.131110 -0.010476 -0.012491
v -0.129360 -0.003104 -0.015044
v -0.131261 -0.011157 -0.011774
v -0.131760 -0.012887 -0.010927
v -0.131808 -0.014306 -0.009875
v -0.129242 -0.002387 -0.014181
v -0.134000 -0.017063 -0.006745
v -0.134043 -0.017195 -0.005845
v -0.134150 -0.017418 -0.005222
v -0.129223 0.002715 -0.011121
v -0.134892 -0.018004 -0.003573
v -0.135208 -0.017655 -0.003857
v -0.135429 -0.018335 -0.002160
v -0.129906 0.006807 -0.009679
v -0.129913 0.007789 -0.008868
v -0.130176 0.008181 -0.008412
v -0.135898 -0.017419 -0.000858
v -0.136273 -0.017091 0.000338
v -0.131307 0.009226 -0.005044
v -0.137078 -0.014593 0.003100
v -0.137190 -0.013162 0.003332
v -0.131852 0.009666 -0.003926
v -0.136847 -0.010844 0.004200
v -0.132498 0.008386 -0.001210
v -0.136663 -0.009182 0.004102
v -0.135775 -0.004355 0.003857
v -0.133155 0.007226 0.000451
v -0.135441 0.001439 0.003493
v -0.134680 0.005511 0.001883
v -0.129324 -0.006666 -0.016080
v -0.129183 -0.005695 -0.016261
v -0.129757 -0.010062 -0.014388
v -0.129788 -0.005825 -0.015711
v -0.129480 -0.004633 -0.015131
v -0.129500 -0.003619 -0.015419
v -0.130853 -0.010098 -0.013058
v -0.132132 -0.014036 -0.010879
v -0.131914 -0.013432 -0.011118
v -0.132536 -0.015212 -0.009248
v -0.132182 -0.014543 -0.009498
v -0.129874 0.000647 -0.012807
v -0.129619 0.001064 -0.012746
v -0.130037 0.003406 -0.011096
v -0.130565 0.008853 -0.007882
v -0.130907 0.009527 -0.007259
v -0.137502 -0.016115 0.001997
v -0.131392 0.010106 -0.005592
v -0.137121 -0.012174 0.003799
v -0.132250 0.009187 -0.002824
v -0.132565 0.009110 -0.002140
v -0.136578 -0.008543 0.003931
v -0.136830 -0.006847 0.003680
v -0.136530 -0.005471 0.003676
v -0.136282 -0.004653 0.003865
v -0.133205 0.008330 -0.000572
v -0.135520 -0.001141 0.003169
v -0.135220 -0.000498 0.003085
v -0.135990 -0.000782 0.003203
v -0.135614 0.000232 0.003426
v -0.135220 0.001014 0.003335
v -0.134240 0.006205 0.001638
v -0.134030 0.006506 0.001227
v -0.135098 0.002833 0.003117
v -0.135106 0.003956 0.002714
v -0.130520 -0.009682 -0.014073
v -0.131250 -0.009726 -0.014068
v -0.129759 -0.004753 -0.015151
v -0.130100 -0.004530 -0.014917
v -0.129969 -0.002974 -0.015063
v -0.132388 -0.013865 -0.010732
v -0.132214 -0.012780 -0.011043
v -0.129664 -0.002621 -0.014058
v -0.129627 -0.002085 -0.013899
v -0.133012 -0.015076 -0.009472
v -0.129228 0.001342 -0.011893
v -0.129447 0.002082 -0.011544
v -0.130184 0.003645 -0.010805
v -0.135347 -0.017867 -0.003351
v -0.130351 0.004401 -0.010757
v -0.130518 0.005141 -0.010534
v -0.130494 0.007246 -0.009792
v -0.131571 0.009801 -0.004777
v -0.137355 -0.013703 0.003240
v -0.137146 -0.011590 0.003708
v -0.132522 0.009946 -0.003289
v -0.137344 -0.009733 0.003613
v -0.137010 -0.009130 0.003595
v -0.136668 -0.007962 0.004074
v -0.136350 -0.004097 0.003187
v -0.135939 -0.003222 0.003342
v -0.135697 -0.002542 0.003166
v -0.134023 0.007487 0.000844
v -0.134464 0.007018 0.001273
v -0.135528 0.002171 0.003297
v -0.135520 0.003772 0.003057
v -0.129911 -0.007597 -0.015446
v -0.130839 -0.009411 -0.014617
v -0.129791 -0.006665 -0.015717
v -0.130547 -0.010105 -0.013791
v -0.131520 -0.010767 -0.012396
v -0.131495 -0.011456 -0.011320
v -0.132073 -0.010812 -0.011778
v -0.130294 -0.001443 -0.014221
v -0.129802 -0.001141 -0.014231
v -0.133204 -0.014828 -0.009514
v -0.133591 -0.015842 -0.008385
v -0.133933 -0.016419 -0.007505
v -0.133971 -0.016762 -0.006947
v -0.134279 -0.016847 -0.005979
v -0.134827 -0.016890 -0.005428
v -0.136140 -0.018000 -0.003088
v -0.135170 -0.018110 -0.002753
v -0.130122 0.006421 -0.010061
v -0.130431 0.005922 -0.010107
v -0.135693 -0.017929 -0.002317
v -0.136100 -0.017462 -0.001123
v -0.130220 0.008155 -0.009171
v -0.130563 0.008739 -0.008645
v -0.131000 0.009283 -0.008392
v -0.130940 0.009394 -0.007724
v -0.137829 -0.015552 0.002188
v -0.131832 0.010494 -0.004970
v -0.137547 -0.014238 0.002736
v -0.131891 0.010443 -0.004636
v -0.137504 -0.012475 0.003449
v -0.137732 -0.011146 0.003159
v -0.137339 -0.010541 0.003465
v -0.133039 0.009296 -0.001953
v -0.136898 -0.007545 0.003868
v -0.133250 0.009707 -0.001844
v -0.136574 -0.006473 0.003974
v -0.135829 -0.001642 0.002893
v -0.134161 0.007893 0.000425
v -0.136356 -0.000088 0.003419
v -0.134856 0.005078 0.002323
v -0.134914 0.006145 0.001539
v -0.134476 0.008060 0.000910
v -0.135462 0.004563 0.002492
v -0.130368 -0.007315 -0.015627
v -0.130756 -0.009005 -0.015091
v -0.130180 -0.006609 -0.015482
v -0.130160 -0.004984 -0.015102
v -0.129834 -0.003333 -0.015208
v -0.132017 -0.010452 -0.012613
v -0.132428 -0.011981 -0.011340
v -0.130327 -0.003238 -0.015009
v -0.130493 -0.002030 -0.014138
v -0.130220 -0.002675 -0.014361
v -0.130264 -0.000570 -0.013581
v -0.134610 -0.016905 -0.007007
v -0.130367 0.001509 -0.012221
v -0.134949 -0.016711 -0.006110
v -0.134980 -0.016576 -0.006549
v -0.130616 0.002517 -0.011825
v -0.130904 0.008658 -0.009243
v -0.131291 0.009820 -0.008132
v -0.131240 0.009929 -0.007503
v -0.137616 -0.016248 0.001384
v -0.138372 -0.015289 0.002019
v -0.131648 0.010669 -0.006878
v -0.132069 0.011206 -0.005428
v -0.137753 -0.014016 0.002596
v -0.137960 -0.013772 0.002346
v -0.131996 0.010861 -0.005184
v -0.137732 -0.012659 0.003233
v -0.137605 -0.011938 0.003136
v -0.137211 -0.008273 0.003592
v -0.137164 -0.006225 0.003683
v -0.133488 0.009440 -0.001328
v -0.133517 0.008593 -0.000466
v -0.136462 -0.001608 0.003120
v -0.133983 0.008543 -0.000373
v -0.136130 0.001015 0.003154
v -0.136528 0.000492 0.003565
v -0.135192 0.005667 0.002018
v -0.136083 0.001627 0.003377
v -0.136454 0.002298 0.003822
v -0.135978 0.002673 0.003572
v -0.135953 0.003577 0.003484
v -0.136159 0.004302 0.003564
v -0.136170 0.003665 0.003450
v -0.135962 0.005233 0.003278
v -0.131068 -0.008867 -0.014878
v -0.130583 -0.005055 -0.015028
v -0.130710 -0.002792 -0.014189
v -0.133800 -0.015331 -0.009071
v -0.134061 -0.016060 -0.007752
v -0.135242 -0.016922 -0.005970
v -0.135193 -0.017632 -0.004972
v -0.130830 0.003567 -0.011444
v -0.135380 -0.017418 -0.004460
v -0.130863 0.004927 -0.010780
v -0.136006 -0.017361 -0.004482
v -0.136497 -0.017425 -0.002744
v -0.136431 -0.017684 -0.002290
v -0.136725 -0.017022 -0.000193
v -0.131017 0.009348 -0.008999
v -0.132360 0.011352 -0.005263
v -0.132406 0.011041 -0.004482
v -0.132700 0.011115 -0.004458
v -0.132950 0.010522 -0.003326
v -0.138142 -0.011260 0.002753
v -0.137775 -0.010365 0.003083
v -0.137748 -0.007779 0.003237
v -0.133193 0.010469 -0.002922
v -0.137340 -0.006666 0.003415
v -0.134236 0.009241 -0.000737
v -0.136538 -0.000397 0.003217
v -0.137002 0.000245 0.003944
v -0.135199 0.006592 0.001697
v -0.136823 0.000742 0.004214
v -0.136535 0.001741 0.003904
v -0.136793 0.002423 0.004076
v -0.130933 -0.007164 -0.015411
v -0.131450 -0.009389 -0.014724
v -0.130608 -0.006811 -0.015480
v -0.130936 -0.005809 -0.015352
v -0.131452 -0.009991 -0.013525
v -0.130410 -0.005738 -0.015764
v -0.131206 -0.004688 -0.014745
v -0.132210 -0.010058 -0.012912
v -0.133029 -0.013793 -0.010878
v -0.133230 -0.011409 -0.011467
v -0.132677 -0.011415 -0.011292
v -0.132458 -0.010463 -0.012068
v -0.132597 -0.010722 -0.011540
v -0.132645 -0.014182 -0.010197
v -0.133930 -0.014258 -0.010184
v -0.130670 -0.001003 -0.013674
v -0.130610 0.000049 -0.013395
v -0.130898 0.000396 -0.013078
v -0.130694 0.001855 -0.011875
v -0.135639 -0.017572 -0.005386
v -0.136125 -0.017266 -0.004812
v -0.136030 -0.017095 -0.005263
v -0.136280 -0.017679 -0.003615
v -0.131078 0.007210 -0.010664
v -0.130689 0.007347 -0.010080
v -0.137177 -0.017130 -0.002201
v -0.137553 -0.017184 -0.001400
v -0.131491 0.010224 -0.008212
v -0.131671 0.010548 -0.007477
v -0.137981 -0.012535 0.002874
v -0.137518 -0.008586 0.003246
v -0.137617 -0.007307 0.003516
v -0.137249 -0.005610 0.003053
v -0.133541 0.009921 -0.001944
v -0.137041 -0.005179 0.003307
v -0.137046 -0.003095 0.002619
v -0.136732 -0.002886 0.002998
v -0.137112 -0.002088 0.002789
v -0.136652 -0.001009 0.003212
v -0.135490 0.006613 0.001629
v -0.135697 0.005681 0.002523
v -0.136478 0.003675 0.003698
v -0.136702 0.004515 0.003367
v -0.136355 0.005478 0.003019
v -0.131760 -0.009485 -0.014415
v -0.131539 -0.008206 -0.014795
v -0.131943 -0.008265 -0.014486
v -0.131176 -0.006834 -0.015232
v -0.130944 -0.003574 -0.014977
v -0.131120 -0.003253 -0.014368
v -0.133453 -0.013406 -0.011149
v -0.133116 -0.011969 -0.011592
v -0.134081 -0.015049 -0.009181
v -0.131402 -0.000188 -0.013441
v -0.130798 -0.000471 -0.013444
v -0.131270 0.001407 -0.012945
v -0.130141 0.001212 -0.012594
v -0.135068 -0.016557 -0.007351
v -0.131281 0.001785 -0.012147
v -0.131279 0.002417 -0.012138
v -0.130986 0.003963 -0.011556
v -0.131133 0.008366 -0.009800
v -0.131451 0.009471 -0.009356
v -0.132160 0.011124 -0.007297
v -0.132427 0.011604 -0.005818
v -0.132896 0.011796 -0.005416
v -0.138100 -0.008553 0.002603
v -0.137989 -0.008899 0.003076
v -0.133293 0.010646 -0.003265
v -0.138018 -0.008171 0.002838
v -0.137673 -0.006354 0.003093
v -0.137084 -0.003519 0.002748
v -0.134112 0.010038 -0.001599
v -0.134655 0.009793 -0.000787
v -0.134604 0.010338 -0.001215
v -0.137209 -0.002657 0.002872
v -0.135374 0.008466 0.000177
v -0.134721 0.009109 -0.000057
v -0.134507 0.008406 0.000343
v -0.134859 0.007904 0.001224
v -0.137990 -0.000887 0.003788
v -0.137564 -0.000385 0.004032
v -0.131910 -0.008820 -0.014644
v -0.132407 -0.010031 -0.013443
v -0.131332 -0.005809 -0.015228
v -0.130608 -0.004013 -0.014815
v -0.133905 -0.013514 -0.010824
v -0.134372 -0.014554 -0.010132
v -0.131166 -0.002330 -0.013850
v -0.134449 -0.015489 -0.008803
v -0.135425 -0.015821 -0.008270
v -0.131440 0.001629 -0.012647
v -0.135964 -0.016528 -0.006848
v -0.130835 0.003021 -0.011702
v -0.131656 0.005359 -0.011245
v -0.130988 0.005340 -0.010907
v -0.130967 0.005802 -0.011001
v -0.131549 0.006846 -0.010790
v -0.130698 0.006705 -0.010428
v -0.131377 0.007614 -0.010343
v -0.131637 0.007329 -0.010866
v -0.131669 0.008910 -0.009813
v -0.131818 0.010882 -0.007722
v -0.137265 -0.016659 0.000459
v -0.138156 -0.015999 0.001773
v -0.138091 -0.014530 0.002071
v -0.132640 0.011689 -0.005932
v -0.138273 -0.013154 0.002436
v -0.138222 -0.012127 0.002468
v -0.132856 0.011423 -0.004846
v -0.138045 -0.009788 0.002649
v -0.133305 0.011554 -0.004313
v -0.133877 0.010845 -0.002746
v -0.138002 -0.004983 0.002925
v -0.137703 -0.004272 0.002810
v -0.137600 -0.003551 0.002895
v -0.137633 -0.001835 0.003707
v -0.137249 -0.001055 0.003954
v -0.135520 0.008147 0.000993
v -0.137609 0.000337 0.003808
v -0.135671 0.007517 0.001294
v -0.137410 0.000928 0.004023
v -0.137240 0.002515 0.003944
v -0.137044 0.005031 0.003453
v -0.132251 -0.009643 -0.014295
v -0.132737 -0.009964 -0.012987
v -0.131763 -0.003015 -0.014159
v -0.133788 -0.013963 -0.010568
v -0.130789 -0.001197 -0.014094
v -0.131693 -0.000951 -0.014012
v -0.135408 -0.016323 -0.007326
v -0.136259 -0.016853 -0.006287
v -0.131780 0.002575 -0.012350
v -0.131541 0.002932 -0.012337
v -0.135781 -0.017303 -0.005937
v -0.131864 0.003349 -0.011957
v -0.131643 0.005870 -0.011257
v -0.137704 -0.017216 -0.002429
v -0.131606 0.008315 -0.010314
v -0.131759 0.009960 -0.009278
v -0.132010 0.010283 -0.008687
v -0.132316 0.010776 -0.008487
v -0.138717 -0.015753 0.001672
v -0.132520 0.011748 -0.006843
v -0.138723 -0.013213 0.002250
v -0.138567 -0.011584 0.001982
v -0.138133 -0.010306 0.002391
v -0.138234 -0.009219 0.002697
v -0.138758 -0.008805 0.001826
v -0.137773 -0.006780 0.002910
v -0.134082 0.010959 -0.002848
v -0.138193 -0.005194 0.002681
v -0.138185 -0.004381 0.002911
v -0.138305 -0.003943 0.003358
v -0.137793 -0.003019 0.003587
v -0.135112 0.009357 -0.000295
v -0.135921 0.006836 0.001824
v -0.136120 0.008567 0.001412
v -0.137753 0.001202 0.004228
v -0.137259 0.001860 0.003818
v -0.136691 0.006117 0.002778
v -0.137816 0.002554 0.004205
v -0.137516 0.003052 0.004077
v -0.132210 -0.008320 -0.014525
v -0.132770 -0.009594 -0.013750
v -0.131772 -0.006351 -0.015074
v -0.131838 -0.004693 -0.014859
v -0.131517 -0.004019 -0.014910
v -0.133250 -0.010363 -0.012201
v -0.133245 -0.009793 -0.012664
v -0.132447 -0.003141 -0.014426
v -0.133574 -0.012042 -0.011284
v -0.131933 -0.000656 -0.013612
v -0.135829 -0.015844 -0.008233
v -0.132141 -0.000178 -0.013274
v -0.131533 0.000420 -0.013181
v -0.130960 0.000846 -0.013099
v -0.135493 -0.016213 -0.008027
v -0.131673 0.001138 -0.013023
v -0.136687 -0.017014 -0.005681
v -0.132064 0.003998 -0.012043
v -0.136790 -0.017203 -0.005022
v -0.137305 -0.017574 -0.003976
v -0.131988 0.009692 -0.009832
v -0.132166 0.010367 -0.009563
v -0.139046 -0.016100 0.000919
v -0.138763 -0.015195 0.001136
v -0.138892 -0.012770 0.001722
v -0.133422 0.011976 -0.005239
v -0.133636 0.011468 -0.003948
v -0.138550 -0.008473 0.002324
v -0.138284 -0.007142 0.002751
v -0.138435 -0.006024 0.002793
v -0.135139 0.010381 -0.001221
v -0.135498 0.009542 -0.000193
v -0.138249 -0.002469 0.003760
v -0.138778 -0.002593 0.004414
v -0.135800 0.008802 0.000698
v -0.138085 -0.001633 0.003676
v -0.138085 0.000029 0.004103
v -0.136417 0.007872 0.001763
v -0.138215 0.000532 0.004586
v -0.136945 0.007416 0.002532
v -0.138203 0.001272 0.004626
v -0.137480 0.004019 0.003745
v -0.137015 0.005948 0.003085
v -0.132412 -0.009101 -0.014223
v -0.132643 -0.007499 -0.014938
v -0.133368 -0.009791 -0.013426
v -0.131820 -0.001461 -0.014281
v -0.135082 -0.014746 -0.009808
v -0.132122 0.000526 -0.013781
v -0.135714 -0.015331 -0.008735
v -0.131808 0.000912 -0.013441
v -0.136881 -0.016688 -0.005842
v -0.132191 0.004473 -0.012175
v -0.136846 -0.017471 -0.004400
v -0.137588 -0.017260 -0.003079
v -0.133665 0.012269 -0.005914
v -0.138834 -0.011808 0.001348
v -0.138784 -0.010347 0.002011
v -0.134208 0.012239 -0.005019
v -0.138508 -0.007877 0.002365
v -0.134772 0.011985 -0.003831
v -0.134400 0.011570 -0.003127
v -0.134732 0.011045 -0.001948
v -0.138620 -0.001851 0.004235
v -0.136234 0.009342 0.000705
v -0.138442 -0.000840 0.004251
v -0.138911 -0.000923 0.004673
v -0.137608 0.004338 0.003618
v -0.137141 0.006203 0.002958
v -0.138369 0.001756 0.004737
v -0.137943 0.003745 0.004114
v -0.137980 0.004513 0.003854
v -0.132940 -0.008781 -0.014519
v -0.132939 -0.007206 -0.014757
v -0.132028 -0.006126 -0.014879
v -0.132093 -0.005673 -0.014923
v -0.132087 -0.004212 -0.014736
v -0.133751 -0.010189 -0.012615
v -0.134396 -0.014344 -0.010637
v -0.134015 -0.010660 -0.011953
v -0.131766 -0.002400 -0.013970
v -0.135403 -0.014982 -0.009457
v -0.132516 0.000530 -0.013940
v -0.136787 -0.016771 -0.006347
v -0.136694 -0.017541 -0.004774
v -0.137768 -0.017118 -0.003986
v -0.131784 0.006829 -0.011169
v -0.139239 -0.015225 0.001087
v -0.138874 -0.014694 0.001476
v -0.139026 -0.013657 0.001891
v -0.139305 -0.013284 0.001684
v -0.139026 -0.011916 0.001221
v -0.138726 -0.009816 0.002254
v -0.133862 0.011896 -0.004437
v -0.139072 -0.007548 0.002225
v -0.138676 -0.006215 0.002407
v -0.138547 -0.005311 0.002947
v -0.139093 -0.005793 0.003087
v -0.138688 -0.004730 0.003434
v -0.138666 -0.003165 0.003664
v -0.135915 0.010490 -0.000488
v -0.138834 -0.001819 0.004263
v -0.136489 0.009063 0.001220
v -0.135880 0.009876 0.000294
v -0.139180 -0.002034 0.004701
v -0.139533 -0.001119 0.005437
v -0.138761 -0.000442 0.004551
v -0.136852 0.008880 0.001589
v -0.138681 0.000305 0.004508
v -0.138707 0.001338 0.004844
v -0.138366 0.002796 0.004364
v -0.137718 0.005677 0.003440
v -0.138120 0.004897 0.003706
v -0.132404 -0.005848 -0.015036
v -0.134176 -0.010177 -0.012760
v -0.133010 -0.004317 -0.014289
v -0.135482 -0.014153 -0.011060
v -0.135200 -0.011044 -0.011770
v -0.134560 -0.011007 -0.011614
v -0.132219 -0.001716 -0.014304
v -0.135710 -0.014072 -0.010739
v -0.134831 -0.014309 -0.010104
v -0.132363 -0.000783 -0.013999
v -0.132140 0.001643 -0.012950
v -0.132177 0.002076 -0.013030
v -0.132594 0.003462 -0.012495
v -0.137047 -0.017255 -0.005417
v -0.131759 0.006292 -0.011135
v -0.133317 0.007009 -0.011672
v -0.138129 -0.017204 -0.001975
v -0.133050 0.010927 -0.008727
v -0.132627 0.011315 -0.008228
v -0.139656 -0.014117 0.001064
v -0.139430 -0.011952 0.000833
v -0.139229 -0.011411 0.001180
v -0.134073 0.012408 -0.005661
v -0.138830 -0.007159 0.002230
v -0.138771 -0.006674 0.002459
v -0.134899 0.011472 -0.002355
v -0.139292 -0.006325 0.002995
v -0.138706 -0.003882 0.003295
v -0.139110 -0.004741 0.003302
v -0.139238 -0.002476 0.004507
v -0.136852 0.009546 0.000884
v -0.137648 0.006593 0.002731
v -0.138583 0.002908 0.004282
v -0.139230 0.001828 0.004930
v -0.138915 0.002120 0.004877
v -0.138850 0.003213 0.004513
v -0.138513 0.003778 0.004357
v -0.138478 0.004587 0.004069
v -0.133325 -0.008678 -0.014276
v -0.132870 -0.005600 -0.014866
v -0.133569 -0.009274 -0.013677
v -0.134967 -0.011582 -0.011873
v -0.134392 -0.011534 -0.011714
v -0.134431 -0.010418 -0.011784
v -0.135665 -0.015077 -0.009858
v -0.132685 -0.001260 -0.014197
v -0.135517 -0.015328 -0.009262
v -0.132523 -0.000259 -0.013737
v -0.133150 0.000145 -0.013607
v -0.136262 -0.016059 -0.007867
v -0.136791 -0.016285 -0.007528
v -0.138046 -0.017234 -0.003502
v -0.139293 -0.016427 -0.000328
v -0.139467 -0.016028 0.000138
v -0.139446 -0.015339 0.000634
v -0.139591 -0.014725 0.001132
v -0.133722 0.012219 -0.007597
v -0.139419 -0.012936 0.000758
v -0.133457 0.011815 -0.007389
v -0.139187 -0.010477 0.001670
v -0.139040 -0.009682 0.001393
v -0.139362 -0.009691 0.001142
v -0.139137 -0.008375 0.002088
v -0.139340 -0.007815 0.001908
v -0.139185 -0.006985 0.001960
v -0.139771 -0.006625 0.003009
v -0.139642 -0.004437 0.003560
v -0.135828 0.010891 -0.001121
v -0.139083 -0.003270 0.004053
v -0.139607 -0.003544 0.004549
v -0.139990 -0.003416 0.005314
v -0.139217 0.000129 0.005125
v -0.137992 0.005951 0.003360
v -0.138350 0.005519 0.003748
v -0.133729 -0.008653 -0.014383
v -0.134120 -0.008199 -0.014267
v -0.133308 -0.006876 -0.014931
v -0.134166 -0.009563 -0.013396
v -0.132756 -0.002641 -0.014232
v -0.137324 -0.016296 -0.008070
v -0.132777 0.001006 -0.013783
v -0.132754 0.002126 -0.013209
v -0.137542 -0.016738 -0.006655
v -0.133048 0.003393 -0.012440
v -0.137863 -0.017195 -0.005762
v -0.138035 -0.017349 -0.005275
v -0.138861 -0.017100 -0.003357
v -0.138844 -0.017291 -0.002870
v -0.138098 -0.017388 -0.002545
v -0.133081 0.010764 -0.009172
v -0.139669 -0.016391 -0.000533
v -0.139887 -0.015707 0.000033
v -0.140066 -0.014612 0.000610
v -0.139904 -0.014184 0.000935
v -0.139705 -0.012700 0.000148
v -0.139616 -0.012789 0.000566
v -0.139621 -0.010980 0.000931
v -0.134619 0.012534 -0.005773
v -0.135336 0.011699 -0.002628
v -0.139621 -0.005862 0.002954
v -0.137033 0.010291 0.000031
v -0.140543 -0.005407 0.004911
v -0.140512 -0.004570 0.005174
v -0.140457 -0.004063 0.005360
v -0.137855 0.007988 0.001703
v -0.139994 -0.002743 0.005492
v -0.139628 -0.001833 0.005279
v -0.137998 0.007061 0.002476
v -0.139255 0.000857 0.005228
v -0.138865 0.005054 0.003856
v -0.139038 0.004117 0.004517
v -0.133260 -0.006007 -0.014802
v -0.133605 -0.006444 -0.014764
v -0.135311 -0.012582 -0.011598
v -0.133023 -0.002137 -0.014425
v -0.136150 -0.014357 -0.010360
v -0.136774 -0.015283 -0.008960
v -0.132905 -0.000795 -0.013781
v -0.132951 0.001679 -0.013251
v -0.137493 -0.016253 -0.007662
v -0.133002 0.004129 -0.012364
v -0.133088 0.004544 -0.012499
v -0.133287 0.005229 -0.012262
v -0.138260 -0.017157 -0.004465
v -0.133743 0.008606 -0.011119
v -0.139929 -0.013640 0.000152
v -0.139673 -0.008451 0.001545
v -0.139940 -0.007966 0.001776
v -0.139549 -0.007506 0.001437
v -0.139653 -0.007135 0.001965
v -0.135548 0.011915 -0.002653
v -0.140201 -0.006870 0.002867
v -0.139999 -0.006031 0.003343
v -0.136360 0.010958 -0.001186
v -0.136694 0.009903 0.000358
v -0.140805 -0.005231 0.005263
v -0.137357 0.009194 0.000951
v -0.138426 0.006734 0.003223
v -0.139366 0.002562 0.004993
v -0.134172 -0.004850 -0.014661
v -0.135480 -0.011995 -0.011523
v -0.133502 -0.002563 -0.014264
v -0.136871 -0.014833 -0.009935
v -0.136423 -0.014951 -0.010151
v -0.133389 -0.001538 -0.014309
v -0.137419 -0.016011 -0.008709
v -0.137239 -0.015657 -0.008832
v -0.133180 0.001287 -0.013519
v -0.137958 -0.016706 -0.007358
v -0.133602 0.006610 -0.011740
v -0.138601 -0.017303 -0.004060
v -0.133370 0.007912 -0.011304
v -0.139529 -0.016914 -0.002222
v -0.139222 -0.016815 -0.002784
v -0.139770 -0.016606 -0.001173
v -0.139910 -0.016068 -0.000612
v -0.133515 0.011310 -0.009001
v -0.133603 0.011724 -0.007921
v -0.140258 -0.014644 0.000174
v -0.133912 0.012444 -0.006883
v -0.139756 -0.009951 0.000931
v -0.139894 -0.008549 0.001352
v -0.140017 -0.008806 0.000946
v -0.134896 0.012469 -0.004972
v -0.140397 -0.007719 0.002744
v -0.136092 0.011320 -0.001457
v -0.141344 -0.007352 0.004628
v -0.140283 -0.006207 0.003295
v -0.140680 -0.005718 0.004479
v -0.141090 -0.005774 0.004975
v -0.137600 0.010084 0.000091
v -0.138138 0.007672 0.002142
v -0.140801 -0.000988 0.005030
v -0.139777 0.001873 0.004789
v -0.138545 0.007867 0.002715
v -0.139518 0.003233 0.004764
v -0.139169 0.005245 0.004028
v -0.139698 0.003799 0.004879
v -0.134196 -0.006444 -0.014938
v -0.134882 -0.009862 -0.013358
v -0.134117 -0.008917 -0.013572
v -0.134291 -0.008622 -0.013920
v -0.133775 -0.005684 -0.014727
v -0.133371 -0.004943 -0.014648
v -0.136003 -0.013637 -0.011488
v -0.135870 -0.012673 -0.011769
v -0.132680 -0.003423 -0.014268
v -0.136111 -0.013131 -0.012082
v -0.136771 -0.015160 -0.009739
v -0.137725 -0.017241 -0.006082
v -0.138265 -0.017110 -0.005311
v -0.140070 -0.012810 -0.000059
v -0.140060 -0.010950 0.000223
v -0.133929 0.012289 -0.006397
v -0.140071 -0.009677 0.000955
v -0.134874 0.012658 -0.005523
v -0.134950 0.012549 -0.004571
v -0.140113 -0.008435 0.001448
v -0.136566 0.011473 -0.001701
v -0.137722 0.009739 0.000524
v -0.137645 0.008806 0.001357
v -0.138268 0.009020 0.001159
v -0.138723 0.007277 0.003014
v -0.140120 0.002132 0.004904
v -0.139178 0.004677 0.004319
v -0.140479 0.004578 0.004299
v -0.139533 0.004461 0.004678
v -0.134733 -0.008494 -0.014279
v -0.135260 -0.010076 -0.012990
v -0.134360 -0.004287 -0.014519
v -0.133530 -0.003997 -0.014346
v -0.133549 -0.004610 -0.014238
v -0.134355 -0.010181 -0.012181
v -0.133817 -0.001685 -0.014355
v -0.133750 -0.000882 -0.013899
v -0.138019 -0.015521 -0.009270
v -0.138411 -0.017040 -0.007275
v -0.133802 0.001567 -0.013259
v -0.138961 -0.017135 -0.006555
v -0.133617 0.003685 -0.012857
v -0.133536 0.004336 -0.012507
v -0.139887 -0.017289 -0.005004
v -0.138874 -0.017372 -0.004499
v -0.133747 0.008054 -0.011077
v -0.139223 -0.016962 -0.003268
v -0.139890 -0.017251 -0.002331
v -0.140226 -0.016929 -0.001248
v -0.133972 0.010589 -0.010179
v -0.134075 0.010969 -0.009271
v -0.135111 0.011150 -0.009406
v -0.140349 -0.015555 -0.000296
v -0.140582 -0.014832 -0.000603
v -0.140381 -0.013682 -0.000578
v -0.140392 -0.012352 -0.000046
v -0.134789 0.012332 -0.007947
v -0.140003 -0.011769 0.000431
v -0.134991 0.012608 -0.007274
v -0.140363 -0.009306 0.001165
v -0.140584 -0.008510 0.002064
v -0.140875 -0.007899 0.002845
v -0.136160 0.012113 -0.002979
v -0.141161 -0.007866 0.003747
v -0.137394 0.011147 -0.001061
v -0.141165 -0.006543 0.004934
v -0.137223 0.010663 -0.000204
v -0.137757 0.010713 -0.000252
v -0.141171 -0.004588 0.005004
v -0.141282 -0.003846 0.005082
v -0.138559 0.008861 0.001476
v -0.140974 -0.002700 0.005131
v -0.140806 -0.001429 0.004870
v -0.140468 0.000387 0.004745
v -0.140440 0.000942 0.004865
v -0.135304 -0.008330 -0.014150
v -0.134716 -0.006797 -0.014587
v -0.136108 -0.010764 -0.012104
v -0.136483 -0.014495 -0.010511
v -0.134214 -0.002247 -0.014380
v -0.137350 -0.015134 -0.009894
v -0.134020 0.000008 -0.013886
v -0.133485 0.000745 -0.013844
v -0.133642 0.002476 -0.013095
v -0.134053 0.003422 -0.012845
v -0.138778 -0.017019 -0.005782
v -0.133696 0.005698 -0.011931
v -0.140020 -0.016904 -0.003505
v -0.140543 -0.017405 -0.003098
v -0.140469 -0.015980 -0.000875
v -0.134161 0.011492 -0.008789
v -0.140496 -0.010862 -0.000000
v -0.140423 -0.009790 0.000638
v -0.141119 -0.009462 0.001691
v -0.135747 0.012508 -0.003857
v -0.135510 0.012422 -0.004209
v -0.141292 -0.008284 0.003298
v -0.136484 0.012385 -0.003584
v -0.141611 -0.008727 0.003353
v -0.141909 -0.008289 0.004320
v -0.141670 -0.007576 0.004486
v -0.136874 0.011767 -0.001776
v -0.141545 -0.006776 0.004784
v -0.137828 0.011239 -0.000769
v -0.141625 -0.005170 0.005056
v -0.141619 -0.004098 0.005292
v -0.141790 -0.003467 0.005253
v -0.141010 -0.003228 0.005009
v -0.138843 0.009068 0.001780
v -0.141510 -0.002502 0.005411
v -0.141235 -0.001003 0.005355
v -0.138821 0.008353 0.002472
v -0.140141 0.003004 0.004648
v -0.140132 0.004900 0.003914
v -0.138930 0.006752 0.003546
v -0.135368 -0.008815 -0.013985
v -0.134479 -0.005996 -0.014801
v -0.134159 -0.003221 -0.014802
v -0.134814 -0.003843 -0.014771
v -0.137766 -0.015438 -0.009928
v -0.134437 -0.000805 -0.014062
v -0.138047 -0.016002 -0.008881
v -0.134051 0.001515 -0.013754
v -0.138191 -0.017015 -0.006783
v -0.134092 0.006292 -0.012045
v -0.134315 0.007151 -0.011734
v -0.140317 -0.017071 -0.003199
v -0.134099 0.008286 -0.011117
v -0.134367 0.009874 -0.010717
v -0.141039 -0.016938 -0.001959
v -0.140832 -0.016737 -0.001431
v -0.140740 -0.016081 -0.001579
v -0.140780 -0.013300 -0.000936
v -0.140548 -0.011877 -0.000139
v -0.140902 -0.011700 -0.000268
v -0.140737 -0.011110 -0.000283
v -0.140676 -0.009315 0.001579
v -0.135922 0.012646 -0.005357
v -0.136405 0.012544 -0.004567
v -0.136303 0.012759 -0.005095
v -0.141076 -0.008704 0.002530
v -0.136519 0.012165 -0.002602
v -0.136749 0.012491 -0.003281
v -0.138459 0.009400 0.000567
v -0.138182 0.010478 0.000114
v -0.141714 -0.005957 0.004893
v -0.139905 0.007456 0.002592
v -0.139175 0.008802 0.002225
v -0.141261 -0.000301 0.005489
v -0.139838 0.006943 0.003175
v -0.135158 -0.007965 -0.014613
v -0.137908 -0.015026 -0.010243
v -0.137673 -0.014725 -0.010313
v -0.134483 0.000902 -0.014167
v -0.138570 -0.016328 -0.008843
v -0.138501 -0.016425 -0.008087
v -0.134521 0.003117 -0.013145
v -0.134328 0.004338 -0.012786
v -0.139342 -0.017208 -0.005839
v -0.139135 -0.017166 -0.005257
v -0.134573 0.005772 -0.012216
v -0.139950 -0.017030 -0.005385
v -0.140759 -0.017458 -0.003859
v -0.140141 -0.017044 -0.004231
v -0.134624 0.007257 -0.011542
v -0.134927 0.008334 -0.011107
v -0.134605 0.008102 -0.011340
v -0.134725 0.010082 -0.010471
v -0.141075 -0.016012 -0.001743
v -0.135164 0.010752 -0.009682
v -0.140946 -0.015408 -0.001408
v -0.135237 0.011664 -0.009066
v -0.141465 -0.010626 0.001056
v -0.140822 -0.010468 0.000335
v -0.136579 0.012642 -0.004223
v -0.136652 0.012897 -0.004776
v -0.141871 -0.008792 0.003340
v -0.142160 -0.008367 0.004264
v -0.142140 -0.007198 0.004932
v -0.141667 -0.002002 0.005575
v -0.141970 -0.000250 0.005256
v -0.140555 0.001404 0.005071
v -0.141092 0.002910 0.004454
v -0.140174 0.005750 0.003617
v -0.140636 0.005531 0.003927
v -0.140455 0.006438 0.003628
v -0.134657 -0.007396 -0.014660
v -0.136001 -0.008715 -0.014133
v -0.134464 -0.005320 -0.014996
v -0.137081 -0.013374 -0.012319
v -0.136470 -0.009935 -0.013442
v -0.136037 -0.009744 -0.013816
v -0.136240 -0.008857 -0.013853
v -0.135864 -0.005140 -0.015100
v -0.136281 -0.013804 -0.011845
v -0.134640 -0.005106 -0.014667
v -0.136321 -0.011881 -0.011833
v -0.134924 -0.002498 -0.014749
v -0.134520 -0.001837 -0.014199
v -0.133839 -0.000484 -0.013952
v -0.138499 -0.015805 -0.009374
v -0.134848 0.001430 -0.013836
v -0.138681 -0.016775 -0.007902
v -0.134636 0.001931 -0.013754
v -0.134748 0.004910 -0.012689
v -0.140288 -0.016699 -0.004453
v -0.135041 0.009353 -0.010770
v -0.141071 -0.014298 -0.001155
v -0.140870 -0.013817 -0.001186
v -0.141204 -0.011170 0.000036
v -0.135456 0.012459 -0.006850
v -0.135790 0.012771 -0.005870
v -0.141571 -0.009982 0.001682
v -0.142106 -0.010064 0.002409
v -0.142784 -0.009041 0.004359
v -0.138695 0.011511 -0.001313
v -0.138639 0.011508 -0.000899
v -0.142113 -0.004517 0.005502
v -0.140642 0.006875 0.003362
v -0.141857 0.000761 0.005042
v -0.141469 0.000869 0.005029
v -0.141264 0.001929 0.004679
v -0.140796 0.003484 0.004646
v -0.137820 -0.013919 -0.011974
v -0.137104 -0.014036 -0.011644
v -0.136509 -0.010169 -0.012483
v -0.134902 -0.003414 -0.014619
v -0.139054 -0.015858 -0.009954
v -0.135393 0.000303 -0.014320
v -0.134820 0.002884 -0.013127
v -0.139589 -0.017279 -0.006138
v -0.134714 0.004108 -0.012789
v -0.135136 0.006753 -0.011895
v -0.135504 0.007686 -0.011592
v -0.135249 0.010406 -0.010197
v -0.141231 -0.016502 -0.002348
v -0.141334 -0.013703 -0.001418
v -0.141259 -0.012740 -0.000956
v -0.140997 -0.012445 -0.000779
v -0.141128 -0.011696 -0.000651
v -0.141372 -0.011221 -0.000214
v -0.141780 -0.011383 0.000223
v -0.141691 -0.011279 0.000627
v -0.136121 0.012970 -0.005499
v -0.142118 -0.010744 0.001929
v -0.142516 -0.009942 0.002431
v -0.142372 -0.009423 0.003196
v -0.143160 -0.009088 0.004792
v -0.141978 -0.005106 0.005326
v -0.138928 0.010384 0.000061
v -0.142082 -0.002906 0.005297
v -0.139453 0.009512 0.001371
v -0.142170 -0.001898 0.005408
v -0.142045 -0.000870 0.005127
v -0.142724 -0.001678 0.005969
v -0.141764 0.001439 0.005067
v -0.141630 0.003311 0.004569
v -0.141434 0.003066 0.004657
v -0.141442 0.004288 0.004221
v -0.135560 -0.005635 -0.015217
v -0.135872 -0.006663 -0.015001
v -0.136874 -0.013015 -0.012354
v -0.136590 -0.009888 -0.013056
v -0.137104 -0.012026 -0.012099
v -0.137522 -0.010612 -0.012611
v -0.136874 -0.010304 -0.012573
v -0.138727 -0.014869 -0.010705
v -0.135018 -0.001510 -0.014059
v -0.139557 -0.016906 -0.007749
v -0.135229 0.003561 -0.013215
v -0.135076 0.004828 -0.012589
v -0.135251 0.005461 -0.012578
v -0.135375 0.006899 -0.011665
v -0.141320 -0.017465 -0.003897
v -0.135358 0.009105 -0.010867
v -0.141406 -0.017079 -0.002820
v -0.141337 -0.014345 -0.001678
v -0.136328 0.011792 -0.008521
v -0.141737 -0.011576 -0.000260
v -0.142346 -0.010808 0.001897
v -0.142805 -0.008303 0.004900
v -0.142479 -0.006778 0.005367
v -0.138870 0.010832 -0.000562
v -0.142707 -0.006061 0.005421
v -0.142748 -0.004416 0.005311
v -0.139120 0.009995 0.000722
v -0.142545 -0.003325 0.004996
v -0.142486 -0.002537 0.005229
v -0.142570 -0.000700 0.005757
v -0.142324 0.002330 0.005499
v -0.142110 0.003197 0.005208
v -0.135668 -0.008396 -0.014643
v -0.135977 -0.006997 -0.015280
v -0.136500 -0.008292 -0.014888
v -0.137730 -0.013660 -0.012399
v -0.136184 -0.006314 -0.014769
v -0.134573 -0.004651 -0.014460
v -0.138092 -0.014256 -0.011814
v -0.138810 -0.015420 -0.010183
v -0.139734 -0.016395 -0.008962
v -0.139681 -0.016880 -0.007274
v -0.141111 -0.017320 -0.004652
v -0.140605 -0.016901 -0.004107
v -0.141683 -0.016427 -0.002892
v -0.135708 0.009103 -0.010698
v -0.141536 -0.016408 -0.002515
v -0.135633 0.010181 -0.010413
v -0.141497 -0.015055 -0.001874
v -0.141502 -0.012991 -0.001480
v -0.141766 -0.013716 -0.001674
v -0.141801 -0.012057 -0.001039
v -0.137486 0.012882 -0.005632
v -0.143045 -0.009906 0.003057
v -0.143118 -0.009959 0.003679
v -0.142676 -0.007573 0.005156
v -0.143205 -0.006224 0.005241
v -0.142911 -0.004969 0.005092
v -0.143289 -0.004397 0.005853
v -0.140229 0.008846 0.001854
v -0.140164 0.009905 0.001085
v -0.142939 -0.002431 0.005788
v -0.141820 0.004926 0.004236
v -0.141497 0.005258 0.003839
v -0.141414 0.006079 0.003524
v -0.142849 -0.000270 0.005939
v -0.142582 0.002072 0.005519
v -0.136725 -0.008761 -0.014011
v -0.136931 -0.008383 -0.014279
v -0.136790 -0.009201 -0.013783
v -0.136947 -0.009567 -0.013381
v -0.135899 -0.003888 -0.015065
v -0.138634 -0.014363 -0.011714
v -0.135804 -0.003457 -0.014888
v -0.135728 -0.002863 -0.014930
v -0.139709 -0.016875 -0.008477
v -0.135638 -0.000303 -0.014565
v -0.135773 0.001747 -0.014005
v -0.140185 -0.017008 -0.007618
v -0.135558 0.003372 -0.013165
v -0.135759 0.004106 -0.013180
v -0.140553 -0.017208 -0.006552
v -0.135506 0.005095 -0.012616
v -0.140906 -0.016848 -0.005606
v -0.135643 0.006897 -0.011770
v -0.142021 -0.017282 -0.003662
v -0.135879 0.008440 -0.011083
v -0.141844 -0.015268 -0.002408
v -0.135757 0.010602 -0.010010
v -0.141856 -0.014005 -0.002086
v -0.141932 -0.013324 -0.001772
v -0.141770 -0.012652 -0.001719
v -0.135926 0.011024 -0.009425
v -0.136475 0.011518 -0.009054
v -0.142319 -0.011876 0.000363
v -0.134975 0.011849 -0.008365
v -0.143127 -0.012633 0.000698
v -0.142741 -0.011669 0.001336
v -0.137053 0.013051 -0.005957
v -0.142856 -0.010264 0.002158
v -0.143867 -0.010549 0.004134
v -0.137990 0.011933 -0.002184
v -0.138260 0.011652 -0.001601
v -0.143909 -0.008733 0.004747
v -0.143487 -0.008193 0.005125
v -0.144004 -0.007297 0.004775
v -0.143482 -0.006654 0.005197
v -0.139445 0.010842 -0.000162
v -0.140618 0.008341 0.001993
v -0.143281 -0.003447 0.006037
v -0.140654 0.007613 0.002576
v -0.143051 0.000170 0.006098
v -0.142648 0.002916 0.005253
v -0.142099 0.003919 0.004883
v -0.136337 -0.006582 -0.015366
v -0.136794 -0.006754 -0.015629
v -0.138270 -0.012958 -0.013245
v -0.138278 -0.014005 -0.012413
v -0.138231 -0.011376 -0.012550
v -0.136493 -0.003358 -0.014972
v -0.139034 -0.015169 -0.010741
v -0.136196 -0.002414 -0.014557
v -0.140089 -0.016625 -0.009157
v -0.136151 0.002144 -0.013697
v -0.135832 0.002468 -0.013683
v -0.140507 -0.017010 -0.007243
v -0.141252 -0.017023 -0.005190
v -0.140879 -0.016715 -0.006284
v -0.136330 0.005830 -0.012275
v -0.135999 0.005806 -0.012427
v -0.136099 0.007568 -0.011557
v -0.136191 0.008448 -0.010910
v -0.136469 0.009369 -0.010538
v -0.136157 0.009881 -0.010462
v -0.136496 0.010629 -0.009838
v -0.143257 -0.013258 -0.000386
v -0.137170 0.012538 -0.007611
v -0.142929 -0.012858 0.000068
v -0.143227 -0.010691 0.002328
v -0.143966 -0.011550 0.003246
v -0.143651 -0.010832 0.003340
v -0.143558 -0.010125 0.004154
v -0.138982 0.011179 -0.000731
v -0.143948 -0.006017 0.005861
v -0.140546 0.008817 0.001427
v -0.143380 -0.002890 0.005859
v -0.141973 0.005953 0.003922
v -0.143523 0.000106 0.006019
v -0.142083 0.004861 0.004618
v -0.136280 -0.005830 -0.014983
v -0.137444 -0.008956 -0.014050
v -0.136664 -0.004964 -0.015352
v -0.139229 -0.014875 -0.011402
v -0.138262 -0.011897 -0.012472
v -0.138130 -0.010716 -0.012799
v -0.137820 -0.010053 -0.012996
v -0.137851 -0.009728 -0.013463
v -0.136574 -0.002588 -0.014541
v -0.135767 -0.002022 -0.014519
v -0.139672 -0.015749 -0.010816
v -0.136017 0.001414 -0.013994
v -0.136217 0.000855 -0.014041
v -0.136192 0.003713 -0.013220
v -0.136146 0.004871 -0.012918
v -0.141734 -0.017618 -0.004657
v -0.136415 0.008104 -0.011137
v -0.142202 -0.016762 -0.003375
v -0.141970 -0.015194 -0.002746
v -0.136799 0.010285 -0.010145
v -0.137200 0.010799 -0.009455
v -0.142291 -0.013032 -0.001545
v -0.137136 0.011854 -0.008549
v -0.142559 -0.012614 -0.000611
v -0.136946 0.012336 -0.008216
v -0.143470 -0.012957 0.000342
v -0.136249 0.012138 -0.008303
v -0.143498 -0.011303 0.001734
v -0.137934 0.013047 -0.005228
v -0.143975 -0.011245 0.002679
v -0.144105 -0.011359 0.003788
v -0.143971 -0.009608 0.004541
v -0.138745 0.012101 -0.001992
v -0.139743 0.010304 0.000583
v -0.144490 -0.006566 0.005603
v -0.143697 -0.005239 0.005675
v -0.140448 0.009213 0.001278
v -0.143753 -0.004458 0.005824
v -0.143539 -0.002219 0.005966
v -0.143307 -0.001347 0.005899
v -0.143794 -0.000804 0.005902
v -0.143039 0.002096 0.005439
v -0.143436 0.002054 0.005733
v -0.143228 0.002586 0.005615
v -0.136963 -0.007655 -0.015324
v -0.138022 -0.012972 -0.012844
v -0.139034 -0.014287 -0.011967
v -0.137202 -0.005164 -0.015068
v -0.136940 -0.004484 -0.015209
v -0.136312 -0.004415 -0.015021
v -0.136724 -0.001975 -0.014727
v -0.136401 0.000038 -0.014406
v -0.136465 0.001505 -0.014084
v -0.141483 -0.017393 -0.005264
v -0.141161 -0.016700 -0.006466
v -0.141745 -0.017431 -0.005344
v -0.141786 -0.017247 -0.006029
v -0.136539 0.005355 -0.012592
v -0.136450 0.004399 -0.012995
v -0.142744 -0.016696 -0.003731
v -0.142327 -0.016094 -0.003072
v -0.142218 -0.015419 -0.003257
v -0.136866 0.009493 -0.010324
v -0.142376 -0.013855 -0.002325
v -0.142451 -0.013489 -0.002277
v -0.142962 -0.013083 -0.000991
v -0.143509 -0.011898 0.001016
v -0.139113 0.012732 -0.004086
v -0.144283 -0.010946 0.003833
v -0.144402 -0.009541 0.004475
v -0.139214 0.012100 -0.002655
v -0.144207 -0.008967 0.004755
v -0.144100 -0.008096 0.004921
v -0.139460 0.011797 -0.002096
v -0.144462 -0.007371 0.005210
v -0.144323 -0.004959 0.005553
v -0.144463 -0.004156 0.005791
v -0.141371 0.008771 0.001934
v -0.141222 0.008399 0.002236
v -0.144212 -0.003816 0.005963
v -0.143978 -0.002568 0.005812
v -0.144680 -0.003550 0.006487
v -0.142013 0.006382 0.003664
v -0.143818 -0.001555 0.005785
v -0.142892 0.003710 0.004873
v -0.142955 0.003245 0.005407
v -0.138380 -0.013686 -0.013041
v -0.139285 -0.013945 -0.013161
v -0.137054 -0.006278 -0.015473
v -0.138892 -0.012562 -0.013051
v -0.138113 -0.010435 -0.013242
v -0.137814 -0.009105 -0.013773
v -0.138577 -0.011938 -0.012862
v -0.140070 -0.015601 -0.011105
v -0.140390 -0.016459 -0.009631
v -0.136697 -0.000316 -0.014441
v -0.140370 -0.016824 -0.009271
v -0.140719 -0.016984 -0.008542
v -0.136639 0.003113 -0.013354
v -0.136550 0.003883 -0.013012
v -0.142140 -0.017712 -0.005421
v -0.137010 0.006770 -0.011995
v -0.136706 0.007644 -0.011462
v -0.136712 0.008265 -0.010912
v -0.137100 0.010393 -0.009936
v -0.142720 -0.013692 -0.002173
v -0.143300 -0.013252 -0.001067
v -0.137900 0.012347 -0.007644
v -0.137517 0.012336 -0.007520
v -0.137702 0.012842 -0.007221
v -0.137567 0.012980 -0.006591
v -0.138384 0.012909 -0.006232
v -0.144173 -0.012128 0.001167
v -0.138215 0.012823 -0.004818
v -0.144184 -0.011732 0.002153
v -0.138290 0.012641 -0.004319
v -0.138833 0.012862 -0.005003
v -0.144174 -0.011691 0.003167
v -0.144470 -0.011597 0.003668
v -0.144742 -0.010132 0.004316
v -0.140888 0.010347 0.000208
v -0.144612 -0.005939 0.005736
v -0.145018 -0.006438 0.005581
v -0.142334 0.008882 0.001643
v -0.141382 0.008131 0.002692
v -0.144723 -0.000946 0.006557
v -0.142724 0.004713 0.004553
v -0.144559 -0.001670 0.006567
v -0.143865 -0.000024 0.006107
v -0.143158 0.004360 0.004898
v -0.144280 -0.000401 0.006422
v -0.144043 0.001129 0.006322
v -0.144320 0.000763 0.006380
v -0.143780 0.003046 0.005642
v -0.143726 0.002533 0.005883
v -0.139564 -0.014081 -0.012505
v -0.138979 -0.012703 -0.013431
v -0.138189 -0.008590 -0.014454
v -0.137599 -0.004352 -0.015465
v -0.139250 -0.011401 -0.012987
v -0.136997 -0.003647 -0.014926
v -0.136838 -0.003047 -0.014844
v -0.138069 -0.002037 -0.015111
v -0.136535 -0.001327 -0.014563
v -0.137445 -0.001181 -0.014807
v -0.136746 0.001127 -0.014101
v -0.136947 0.002424 -0.013780
v -0.137193 0.004145 -0.013124
v -0.136956 0.004393 -0.013125
v -0.142383 -0.017431 -0.004535
v -0.142231 -0.016993 -0.004174
v -0.142555 -0.015880 -0.003939
v -0.142746 -0.015089 -0.003731
v -0.142966 -0.014781 -0.003339
v -0.142764 -0.014215 -0.002894
v -0.142337 -0.014915 -0.003083
v -0.137212 0.008726 -0.010794
v -0.137375 0.010643 -0.009839
v -0.143134 -0.014076 -0.002572
v -0.142910 -0.013753 -0.002359
v -0.144054 -0.012957 0.000412
v -0.138156 0.012665 -0.007031
v -0.138104 0.012961 -0.005649
v -0.144998 -0.012568 0.003359
v -0.144816 -0.011239 0.003790
v -0.139517 0.012556 -0.003724
v -0.144973 -0.009390 0.004348
v -0.144961 -0.008864 0.004574
v -0.144753 -0.008459 0.004555
v -0.140619 0.010652 0.000163
v -0.145163 -0.007449 0.005666
v -0.140748 0.009898 0.000530
v -0.145056 -0.004509 0.006251
v -0.142079 0.007123 0.002916
v -0.145174 -0.003863 0.006529
v -0.144542 -0.002779 0.006364
v -0.143177 0.005143 0.004234
v -0.142394 0.006187 0.003997
v -0.143553 0.003497 0.005199
v -0.143528 0.004131 0.004965
v -0.144750 -0.000122 0.006586
v -0.144689 0.001173 0.006554
v -0.144220 0.002760 0.006043
v -0.137633 -0.006269 -0.015634
v -0.137217 -0.005670 -0.015316
v -0.139842 -0.015128 -0.011600
v -0.140370 -0.016109 -0.010807
v -0.136670 -0.000780 -0.014374
v -0.137011 0.002780 -0.013393
v -0.142161 -0.017024 -0.006944
v -0.141401 -0.016792 -0.006880
v -0.137354 0.006434 -0.012046
v -0.137520 0.007977 -0.011016
v -0.137545 0.009628 -0.010228
v -0.143590 -0.013586 -0.001178
v -0.137134 0.011370 -0.008905
v -0.144786 -0.012816 0.002596
v -0.144711 -0.012327 0.002098
v -0.145410 -0.012690 0.003127
v -0.139260 0.012651 -0.004512
v -0.145100 -0.011708 0.003698
v -0.145227 -0.010324 0.004326
v -0.145168 -0.007958 0.005035
v -0.140731 0.011237 -0.001079
v -0.145522 -0.007048 0.005857
v -0.145055 -0.005634 0.005921
v -0.145189 -0.004905 0.006338
v -0.142231 0.008195 0.002404
v -0.144942 -0.002749 0.006302
v -0.143820 0.004812 0.004890
v -0.145079 -0.001758 0.006721
v -0.143938 0.003592 0.005434
v -0.138140 -0.005903 -0.015550
v -0.137551 -0.004892 -0.015654
v -0.139633 -0.014781 -0.012077
v -0.139833 -0.014372 -0.012467
v -0.138329 -0.008304 -0.014565
v -0.139000 -0.010680 -0.013140
v -0.137565 -0.002941 -0.015085
v -0.141147 -0.016585 -0.010018
v -0.141345 -0.016963 -0.009219
v -0.137753 -0.000220 -0.014761
v -0.140636 -0.017157 -0.007914
v -0.141713 -0.016898 -0.007675
v -0.137120 0.003636 -0.013062
v -0.137794 0.003645 -0.013284
v -0.142354 -0.017238 -0.006319
v -0.137341 0.007140 -0.011662
v -0.142899 -0.016083 -0.004405
v -0.137943 0.007363 -0.011457
v -0.137726 0.008690 -0.010697
v -0.143294 -0.014337 -0.003367
v -0.137742 0.010099 -0.010222
v -0.143340 -0.014150 -0.002731
v -0.137861 0.010688 -0.009519
v -0.143780 -0.013664 -0.001348
v -0.144219 -0.014212 -0.001013
v -0.137692 0.011957 -0.008589
v -0.145066 -0.012932 0.002525
v -0.139092 0.012715 -0.005215
v -0.139956 0.012534 -0.003721
v -0.145690 -0.008647 0.004996
v -0.145655 -0.009632 0.004491
v -0.140897 0.010844 -0.000814
v -0.145603 -0.007999 0.005493
v -0.145483 -0.004949 0.006305
v -0.145426 -0.004147 0.006404
v -0.142426 0.007567 0.002632
v -0.142192 0.006833 0.003366
v -0.144390 0.003966 0.005201
v -0.145830 -0.001748 0.007662
v -0.145127 -0.000560 0.006724
v -0.139719 -0.013351 -0.013645
v -0.139473 -0.012788 -0.013680
v -0.137432 -0.007986 -0.014913
v -0.139560 -0.012301 -0.013534
v -0.137689 -0.005696 -0.015490
v -0.140370 -0.011638 -0.013639
v -0.138515 -0.008955 -0.014036
v -0.138380 -0.010083 -0.013508
v -0.140630 -0.015740 -0.011550
v -0.137507 -0.004118 -0.015207
v -0.137618 -0.000769 -0.014654
v -0.136844 0.000581 -0.014115
v -0.142208 -0.016819 -0.009027
v -0.137578 0.001153 -0.014403
v -0.137115 0.002017 -0.013830
v -0.142678 -0.017866 -0.006528
v -0.142768 -0.017321 -0.006818
v -0.138109 0.004637 -0.012921
v -0.143455 -0.016169 -0.005196
v -0.143211 -0.016828 -0.004444
v -0.142973 -0.015192 -0.004161
v -0.138040 0.008077 -0.010863
v -0.143607 -0.014285 -0.002880
v -0.144483 -0.013874 -0.000136
v -0.144442 -0.012662 0.000592
v -0.144770 -0.012938 0.000319
v -0.139217 0.012943 -0.007331
v -0.139341 0.013043 -0.006215
v -0.139596 0.012861 -0.005832
v -0.145258 -0.013343 0.002232
v -0.141158 0.011191 -0.001114
v -0.146009 -0.006763 0.006208
v -0.145688 -0.005700 0.005918
v -0.141491 0.009223 0.001199
v -0.145946 -0.004861 0.006721
v -0.142441 0.008164 0.001988
v -0.143770 0.006737 0.002998
v -0.145679 -0.003550 0.007183
v -0.144151 0.005484 0.004534
v -0.145596 -0.002836 0.007234
v -0.144867 0.002000 0.006226
v -0.145307 0.000509 0.006987
v -0.138531 -0.007903 -0.015293
v -0.140004 -0.013870 -0.013482
v -0.140372 -0.014574 -0.012494
v -0.138069 -0.003773 -0.015052
v -0.141539 -0.017014 -0.009727
v -0.137241 -0.001565 -0.014673
v -0.138055 0.000624 -0.014445
v -0.142476 -0.017892 -0.006008
v -0.143126 -0.017318 -0.004741
v -0.138025 0.006347 -0.012324
v -0.137970 0.007065 -0.011897
v -0.143163 -0.015949 -0.004677
v -0.143422 -0.015530 -0.004884
v -0.138426 0.007789 -0.011108
v -0.138183 0.008920 -0.010450
v -0.144096 -0.014568 -0.002186
v -0.144855 -0.013895 -0.000334
v -0.138675 0.011709 -0.008791
v -0.137937 0.011485 -0.008966
v -0.138836 0.012491 -0.007858
v -0.144863 -0.012544 0.001095
v -0.145543 -0.013174 0.002784
v -0.145674 -0.013829 0.001767
v -0.145680 -0.012279 0.003528
v -0.140101 0.012545 -0.004389
v -0.146258 -0.011503 0.003700
v -0.146041 -0.010870 0.004065
v -0.145770 -0.011067 0.003846
v -0.146202 -0.008697 0.004945
v -0.146018 -0.007915 0.005505
v -0.141105 0.009713 0.000794
v -0.141993 0.009453 0.001185
v -0.142402 0.008575 0.001779
v -0.146292 -0.005391 0.007027
v -0.146600 -0.006082 0.006938
v -0.146540 -0.005608 0.006928
v -0.143529 0.005829 0.003847
v -0.144441 0.004707 0.004944
v -0.146151 -0.003031 0.007369
v -0.144394 0.003295 0.005812
v -0.146690 -0.002630 0.007840
v -0.145969 -0.000532 0.007697
v -0.145640 0.000364 0.007095
v -0.145404 0.001308 0.006745
v -0.145256 0.002076 0.006466
v -0.139664 -0.012473 -0.013936
v -0.139833 -0.012924 -0.014172
v -0.138926 -0.006388 -0.015960
v -0.138072 -0.006578 -0.015657
v -0.138866 -0.007400 -0.015232
v -0.140801 -0.014971 -0.012089
v -0.139151 -0.008442 -0.014486
v -0.138596 -0.003887 -0.015089
v -0.137653 -0.002531 -0.014907
v -0.137761 -0.003313 -0.015021
v -0.138656 -0.001764 -0.015003
v -0.142421 -0.017137 -0.008000
v -0.142285 -0.016979 -0.008535
v -0.138031 0.001887 -0.014204
v -0.137865 0.005044 -0.012885
v -0.143573 -0.016905 -0.004991
v -0.143508 -0.014885 -0.004020
v -0.144010 -0.014567 -0.003047
v -0.138535 0.008690 -0.010445
v -0.138571 0.009570 -0.010231
v -0.144341 -0.014590 -0.002190
v -0.138404 0.010421 -0.009816
v -0.138868 0.012005 -0.008147
v -0.145209 -0.013571 0.000081
v -0.145525 -0.013257 0.001086
v -0.145173 -0.012846 0.001623
v -0.145879 -0.013610 0.002424
v -0.140110 0.012716 -0.005345
v -0.146173 -0.009943 0.004444
v -0.141573 0.010931 -0.001173
v -0.142570 0.009007 0.001142
v -0.146297 -0.006561 0.006597
v -0.142932 0.007258 0.002962
v -0.147090 -0.005185 0.007682
v -0.146501 -0.003945 0.007698
v -0.146822 -0.004096 0.007817
v -0.145117 0.002989 0.005790
v -0.146331 -0.001640 0.007666
v -0.145429 0.003042 0.006031
v -0.140490 -0.012255 -0.014188
v -0.139410 -0.007101 -0.015481
v -0.140664 -0.014542 -0.012962
v -0.138491 -0.004766 -0.015991
v -0.138602 -0.004397 -0.015317
v -0.141132 -0.015681 -0.011825
v -0.142300 -0.017001 -0.010488
v -0.138401 -0.001065 -0.014847
v -0.138899 -0.000304 -0.014703
v -0.138319 0.002401 -0.013778
v -0.137892 0.002949 -0.013578
v -0.138261 0.003830 -0.013321
v -0.143820 -0.017218 -0.005698
v -0.143822 -0.015401 -0.004581
v -0.138673 0.006652 -0.011843
v -0.144080 -0.015418 -0.004578
v -0.138611 0.007404 -0.011398
v -0.138844 0.009040 -0.010364
v -0.144321 -0.014909 -0.003125
v -0.144649 -0.015110 -0.002870
v -0.144719 -0.014733 -0.002172
v -0.145126 -0.014974 -0.001534
v -0.138881 0.010505 -0.009640
v -0.139220 0.011360 -0.008830
v -0.145417 -0.014663 -0.000597
v -0.145215 -0.014193 -0.000305
v -0.139765 0.012732 -0.006600
v -0.146352 -0.012677 0.003048
v -0.146148 -0.012907 0.002743
v -0.141168 0.011705 -0.002157
v -0.141867 0.011360 -0.002139
v -0.141370 0.011393 -0.002017
v -0.146731 -0.008445 0.005152
v -0.142231 0.010428 -0.000313
v -0.146449 -0.008174 0.005489
v -0.147020 -0.007942 0.006113
v -0.146642 -0.007766 0.006146
v -0.147015 -0.007266 0.006449
v -0.147103 -0.006700 0.006991
v -0.143214 0.007970 0.002137
v -0.147428 -0.006404 0.007671
v -0.144116 0.006348 0.003488
v -0.144413 0.005929 0.003920
v -0.145472 0.003894 0.005706
v -0.146684 -0.001764 0.007910
v -0.146425 -0.000017 0.007390
v -0.145856 0.001274 0.007028
v -0.140660 -0.013596 -0.014196
v -0.140563 -0.014142 -0.013147
v -0.139032 -0.008107 -0.014911
v -0.138961 -0.007026 -0.015747
v -0.139097 -0.005854 -0.015867
v -0.141066 -0.015241 -0.012370
v -0.141268 -0.014731 -0.013135
v -0.139497 -0.011734 -0.013255
v -0.139362 -0.010509 -0.013631
v -0.140120 -0.009429 -0.014369
v -0.141520 -0.016331 -0.011080
v -0.141985 -0.016569 -0.010769
v -0.138620 -0.002599 -0.015080
v -0.139191 -0.003146 -0.015478
v -0.142173 -0.016959 -0.009857
v -0.138256 -0.000191 -0.014671
v -0.138215 0.001435 -0.014231
v -0.143186 -0.017992 -0.006873
v -0.142941 -0.017109 -0.007450
v -0.138697 0.003112 -0.013530
v -0.138487 0.004369 -0.012927
v -0.138481 0.005059 -0.013027
v -0.138733 0.005716 -0.012603
v -0.144425 -0.015627 -0.004363
v -0.139129 0.007144 -0.011406
v -0.144450 -0.014998 -0.003409
v -0.139054 0.008350 -0.010747
v -0.139166 0.009951 -0.009955
v -0.139251 0.010944 -0.009113
v -0.145756 -0.013952 -0.000094
v -0.146273 -0.013858 0.000750
v -0.146170 -0.013879 0.001323
v -0.140384 0.012905 -0.005872
v -0.140761 0.012483 -0.004887
v -0.140596 0.012602 -0.004659
v -0.146751 -0.011172 0.003970
v -0.141895 0.010654 -0.001175
v -0.143379 0.008562 0.001448
v -0.147362 -0.004161 0.008188
v -0.144724 0.004308 0.005324
v -0.145098 0.005364 0.004794
v -0.147188 -0.002937 0.008204
v -0.146680 0.000348 0.007221
v -0.146430 0.001482 0.006822
v -0.139998 -0.013637 -0.013977
v -0.140687 -0.011665 -0.014110
v -0.139896 -0.008354 -0.015093
v -0.141804 -0.015739 -0.012411
v -0.141740 -0.015039 -0.012759
v -0.140515 -0.012130 -0.013891
v -0.140246 -0.010287 -0.014087
v -0.139526 -0.008358 -0.014987
v -0.139560 -0.008853 -0.014409
v -0.141714 -0.015986 -0.011808
v -0.138642 0.000732 -0.014580
v -0.143318 -0.017295 -0.008014
v -0.143840 -0.017953 -0.007334
v -0.138953 0.001872 -0.014263
v -0.144046 -0.017121 -0.005928
v -0.144208 -0.017527 -0.006249
v -0.143808 -0.016412 -0.006064
v -0.143767 -0.015723 -0.005337
v -0.139182 0.006280 -0.011911
v -0.145386 -0.015024 -0.002004
v -0.139306 0.011788 -0.008190
v -0.146730 -0.014031 0.001871
v -0.146490 -0.013622 0.002083
v -0.140290 0.012822 -0.006217
v -0.141060 0.011700 -0.002627
v -0.146812 -0.010052 0.004234
v -0.146808 -0.009674 0.004669
v -0.146729 -0.009213 0.004743
v -0.143262 0.009274 0.000720
v -0.147604 -0.008227 0.006328
v -0.144051 0.007747 0.002059
v -0.143813 0.008453 0.001791
v -0.147701 -0.006786 0.007353
v -0.145771 0.004836 0.004877
v -0.147150 -0.004896 0.007904
v -0.145823 0.002137 0.006339
v -0.146982 -0.002085 0.007968
v -0.147248 -0.001465 0.008088
v -0.147579 -0.001940 0.008176
v -0.146977 -0.000238 0.007702
v -0.147110 0.000076 0.007587
v -0.140917 -0.013856 -0.014187
v -0.140960 -0.012182 -0.014425
v -0.140476 -0.008506 -0.014809
v -0.139406 -0.004550 -0.015663
v -0.142392 -0.016337 -0.011368
v -0.139064 -0.001734 -0.014835
v -0.138886 -0.001120 -0.014730
v -0.142808 -0.016937 -0.009831
v -0.142932 -0.017064 -0.009373
v -0.138969 0.002886 -0.013485
v -0.138967 0.003683 -0.013346
v -0.144042 -0.016166 -0.006618
v -0.139120 0.004875 -0.012894
v -0.143887 -0.015877 -0.005915
v -0.144419 -0.015707 -0.005725
v -0.144877 -0.016004 -0.004684
v -0.144775 -0.015322 -0.003423
v -0.139322 0.007944 -0.010784
v -0.145560 -0.015276 -0.002487
v -0.139637 0.008703 -0.010486
v -0.140098 0.008821 -0.010292
v -0.139567 0.010251 -0.009682
v -0.146041 -0.014646 -0.000795
v -0.139975 0.011713 -0.008468
v -0.140340 0.012405 -0.007832
v -0.139972 0.012646 -0.007909
v -0.146546 -0.014258 0.001194
v -0.140235 0.012950 -0.007263
v -0.146829 -0.013255 0.002278
v -0.146766 -0.011587 0.003501
v -0.141210 0.012116 -0.004175
v -0.147194 -0.009344 0.004799
v -0.147393 -0.008525 0.005586
v -0.142594 0.010085 -0.000157
v -0.147808 -0.007890 0.006873
v -0.144445 0.007426 0.002478
v -0.147720 -0.005898 0.007922
v -0.145190 0.004598 0.005149
v -0.145422 0.005794 0.004552
v -0.148100 -0.004890 0.008193
v -0.147845 -0.003966 0.008197
v -0.146321 0.002938 0.005890
v -0.147797 -0.003551 0.008308
v -0.146631 0.002116 0.006520
v -0.147812 -0.001322 0.008310
v -0.141084 -0.014288 -0.013676
v -0.141713 -0.014768 -0.013270
v -0.140320 -0.009871 -0.014605
v -0.139835 -0.001665 -0.015032
v -0.143382 -0.017212 -0.010080
v -0.143621 -0.016918 -0.008911
v -0.139129 0.001199 -0.014418
v -0.139550 0.003064 -0.013590
v -0.139224 0.004040 -0.013049
v -0.139563 0.004793 -0.013072
v -0.144612 -0.017127 -0.006488
v -0.139998 0.004045 -0.013276
v -0.139398 0.005820 -0.012417
v -0.139703 0.006587 -0.011797
v -0.139511 0.007053 -0.011314
v -0.145069 -0.015571 -0.003278
v -0.139471 0.010857 -0.009312
v -0.140077 0.011142 -0.008857
v -0.146113 -0.014127 -0.000440
v -0.146346 -0.013931 0.000137
v -0.146881 -0.014412 0.000689
v -0.140610 0.012743 -0.006872
v -0.147180 -0.014008 0.001721
v -0.147190 -0.012050 0.003102
v -0.141500 0.012095 -0.004595
v -0.147015 -0.011319 0.003788
v -0.142100 0.011727 -0.003434
v -0.141750 0.011901 -0.003255
v -0.142369 0.011450 -0.002462
v -0.142119 0.011028 -0.002005
v -0.143040 0.010517 -0.001653
v -0.142867 0.010575 -0.001281
v -0.147842 -0.009362 0.005123
v -0.142690 0.009732 0.000052
v -0.143634 0.009781 -0.000380
v -0.148192 -0.008875 0.006270
v -0.143427 0.008956 0.000886
v -0.148365 -0.007177 0.007492
v -0.148456 -0.005574 0.008367
v -0.148456 -0.004818 0.008250
v -0.146474 0.004106 0.005738
v -0.146842 0.001386 0.007121
v -0.147632 -0.002544 0.008088
v -0.147522 0.001001 0.007142
v -0.148336 -0.002857 0.008659
v -0.141008 -0.011270 -0.014397
v -0.140648 -0.007065 -0.015807
v -0.139221 -0.005442 -0.015974
v -0.140674 -0.009304 -0.014625
v -0.140719 -0.008725 -0.015206
v -0.139625 -0.004972 -0.015643
v -0.140326 -0.004963 -0.015866
v -0.139498 -0.003387 -0.015482
v -0.143013 -0.017026 -0.010505
v -0.144147 -0.017137 -0.010403
v -0.139566 -0.000306 -0.014937
v -0.139217 0.000656 -0.014393
v -0.139920 0.000637 -0.014623
v -0.144063 -0.018048 -0.007738
v -0.139398 0.002542 -0.013834
v -0.139606 0.001087 -0.014529
v -0.144649 -0.017651 -0.006937
v -0.144864 -0.016590 -0.006256
v -0.145177 -0.015801 -0.004012
v -0.145660 -0.015398 -0.002875
v -0.140048 0.010218 -0.009557
v -0.146110 -0.015421 -0.001838
v -0.146673 -0.015793 -0.001006
v -0.146495 -0.015209 -0.000986
v -0.140863 0.012763 -0.006960
v -0.147172 -0.013195 0.002451
v -0.140572 0.012849 -0.006450
v -0.141235 0.012398 -0.006098
v -0.141147 0.012398 -0.005416
v -0.141927 0.012024 -0.004212
v -0.147165 -0.010144 0.004373
v -0.147869 -0.009778 0.004771
v -0.142792 0.011149 -0.002431
v -0.143494 0.010165 -0.000558
v -0.148514 -0.008111 0.006953
v -0.144816 0.007181 0.002827
v -0.145171 0.006585 0.003087
v -0.146090 0.004436 0.005349
v -0.149001 -0.004593 0.008629
v -0.146849 0.002607 0.006269
v -0.148534 -0.003831 0.008651
v -0.147526 0.000045 0.007880
v -0.141850 -0.014083 -0.014061
v -0.140849 -0.009789 -0.014836
v -0.140431 -0.007877 -0.015426
v -0.142159 -0.015289 -0.012802
v -0.140861 -0.007930 -0.015210
v -0.139727 -0.005385 -0.016127
v -0.142664 -0.015937 -0.012204
v -0.142567 -0.016593 -0.011339
v -0.139826 -0.001154 -0.015132
v -0.139740 -0.000638 -0.014889
v -0.143958 -0.017356 -0.008113
v -0.139819 0.002532 -0.013686
v -0.145007 -0.016836 -0.006970
v -0.140169 0.003566 -0.013334
v -0.139909 0.005021 -0.012812
v -0.145015 -0.016346 -0.005710
v -0.140048 0.006317 -0.011928
v -0.145708 -0.015991 -0.003728
v -0.145561 -0.016004 -0.004781
v -0.139970 0.007471 -0.011200
v -0.140277 0.007908 -0.011040
v -0.140494 0.010079 -0.009514
v -0.146496 -0.016009 -0.001680
v -0.140800 0.009582 -0.009592
v -0.140572 0.011248 -0.008901
v -0.146763 -0.014672 -0.000361
v -0.141175 0.012170 -0.007707
v -0.140696 0.012184 -0.007983
v -0.142016 0.012071 -0.004950
v -0.147690 -0.011213 0.003640
v -0.142772 0.011490 -0.003168
v -0.148087 -0.010667 0.004627
v -0.148121 -0.009400 0.005126
v -0.143342 0.010837 -0.002429
v -0.143798 0.009461 -0.000260
v -0.144716 0.008441 0.001715
v -0.144999 0.007595 0.002309
v -0.148771 -0.006870 0.007915
v -0.145627 0.006687 0.003474
v -0.149090 -0.006187 0.008257
v -0.147096 0.003526 0.005840
v -0.147810 0.000417 0.007631
v -0.148669 -0.003201 0.008800
v -0.148172 -0.001143 0.008187
v -0.142051 -0.013313 -0.014862
v -0.141827 -0.013852 -0.014501
v -0.141710 -0.012186 -0.014757
v -0.142179 -0.014487 -0.013831
v -0.141120 -0.007690 -0.015698
v -0.142821 -0.016286 -0.012018
v -0.139927 -0.003879 -0.015559
v -0.143898 -0.017037 -0.009623
v -0.144828 -0.017714 -0.008592
v -0.144744 -0.018016 -0.008135
v -0.144161 -0.017234 -0.008849
v -0.140464 0.002249 -0.013758
v -0.140174 0.002460 -0.013792
v -0.140058 0.005481 -0.012342
v -0.145291 -0.016383 -0.005849
v -0.145890 -0.016120 -0.004090
v -0.146097 -0.016115 -0.004254
v -0.146228 -0.016310 -0.003776
v -0.140437 0.006613 -0.011535
v -0.146561 -0.015864 -0.002519
v -0.146159 -0.015708 -0.002840
v -0.140537 0.009136 -0.009988
v -0.140871 0.008215 -0.010373
v -0.141035 0.009471 -0.009696
v -0.140900 0.011163 -0.008792
v -0.147226 -0.014769 0.000404
v -0.147354 -0.014473 0.001341
v -0.141281 0.012516 -0.006784
v -0.148070 -0.014232 0.001542
v -0.148252 -0.010847 0.004263
v -0.144435 0.009487 0.000201
v -0.148928 -0.008704 0.006732
v -0.148440 -0.008976 0.006044
v -0.149219 -0.007094 0.007883
v -0.145446 0.007282 0.002766
v -0.146275 0.006192 0.004167
v -0.146804 0.004638 0.005452
v -0.146433 0.005631 0.004720
v -0.149491 -0.004682 0.008740
v -0.149045 -0.005655 0.008632
v -0.147661 0.003356 0.006141
v -0.148885 -0.003732 0.008584
v -0.147636 0.001824 0.006801
v -0.148920 -0.002781 0.008935
v -0.148490 -0.000487 0.008300
v -0.142353 -0.014110 -0.014566
v -0.141848 -0.012657 -0.014944
v -0.141073 -0.008638 -0.015336
v -0.139850 -0.007085 -0.015571
v -0.142795 -0.015474 -0.012849
v -0.140349 -0.005724 -0.016174
v -0.140351 -0.004147 -0.015579
v -0.140507 -0.002073 -0.015199
v -0.140258 -0.001435 -0.014875
v -0.140188 -0.000506 -0.014959
v -0.145074 -0.017673 -0.007369
v -0.140850 0.007651 -0.010822
v -0.141332 0.010136 -0.009412
v -0.147405 -0.015162 -0.000862
v -0.141129 0.011292 -0.008759
v -0.147062 -0.014744 -0.000688
v -0.141545 0.011711 -0.008124
v -0.141299 0.011781 -0.007934
v -0.141803 0.012222 -0.006816
v -0.147613 -0.013858 0.001897
v -0.148007 -0.012135 0.003031
v -0.142640 0.011916 -0.004702
v -0.148512 -0.012339 0.002749
v -0.142579 0.011503 -0.003705
v -0.148893 -0.010281 0.005134
v -0.143678 0.009959 -0.000651
v -0.144357 0.008980 0.000675
v -0.146275 0.006658 0.003938
v -0.146460 0.004886 0.005080
v -0.148381 0.000439 0.007881
v -0.142383 -0.013856 -0.015111
v -0.142588 -0.014794 -0.013885
v -0.141369 -0.011420 -0.014818
v -0.141260 -0.010491 -0.014734
v -0.143013 -0.016009 -0.012628
v -0.143265 -0.016605 -0.011576
v -0.140593 -0.003344 -0.015870
v -0.143661 -0.017108 -0.011143
v -0.144143 -0.017252 -0.010788
v -0.140371 -0.000740 -0.014934
v -0.140201 0.000393 -0.014605
v -0.140785 0.006406 -0.011501
v -0.141061 0.005707 -0.011936
v -0.141239 0.008512 -0.010188
v -0.141430 0.007572 -0.010567
v -0.146971 -0.016044 -0.002128
v -0.141520 0.009319 -0.009616
v -0.147670 -0.014916 -0.000170
v -0.147932 -0.014605 0.000790
v -0.148393 -0.014662 0.001178
v -0.142279 0.011851 -0.006981
v -0.141976 0.012173 -0.005834
v -0.142462 0.011951 -0.005277
v -0.142444 0.012060 -0.006206
v -0.143097 0.011785 -0.004600
v -0.148435 -0.011936 0.003334
v -0.149069 -0.009312 0.005993
v -0.149535 -0.009026 0.006668
v -0.146022 0.007247 0.003315
v -0.145927 0.007929 0.002665
v -0.146783 0.006062 0.004469
v -0.149620 -0.006470 0.008308
v -0.147130 0.005059 0.004825
v -0.147432 0.003920 0.005603
v -0.149611 -0.005432 0.008873
v -0.149536 -0.003884 0.009030
v -0.149520 -0.003366 0.009020
v -0.148822 -0.000340 0.008151
v -0.148670 0.000436 0.007852
v -0.149280 -0.002527 0.008892
v -0.149887 -0.003080 0.009136
v -0.149334 -0.001519 0.009178
v -0.142201 -0.013102 -0.015315
v -0.141871 -0.011544 -0.015373
v -0.142880 -0.014383 -0.014260
v -0.142111 -0.010464 -0.015054
v -0.141988 -0.011015 -0.014894
v -0.140845 -0.006066 -0.016212
v -0.140608 -0.005156 -0.015821
v -0.140713 -0.002820 -0.015631
v -0.144655 -0.017330 -0.010031
v -0.144484 -0.017261 -0.009582
v -0.145768 -0.017370 -0.008224
v -0.141042 0.001344 -0.014110
v -0.140621 0.001309 -0.014291
v -0.145233 -0.017470 -0.007695
v -0.140797 0.003110 -0.013742
v -0.140677 0.004908 -0.012806
v -0.145781 -0.016491 -0.006548
v -0.145683 -0.016521 -0.005407
v -0.146907 -0.016131 -0.003353
v -0.147295 -0.016427 -0.002246
v -0.141804 0.008392 -0.009938
v -0.148533 -0.013268 0.001928
v -0.147643 -0.013076 0.002653
v -0.142860 0.011680 -0.005394
v -0.143526 0.011489 -0.004665
v -0.143488 0.011126 -0.003704
v -0.143434 0.011160 -0.002963
v -0.149296 -0.010580 0.005033
v -0.144651 0.009998 -0.001434
v -0.149347 -0.010085 0.005684
v -0.145012 0.009453 0.000149
v -0.149276 -0.007788 0.007342
v -0.149988 -0.008426 0.007374
v -0.145899 0.006874 0.003595
v -0.150027 -0.007429 0.008103
v -0.147430 0.004710 0.005220
v -0.148101 0.003512 0.006211
v -0.148300 0.001512 0.007488
v -0.148280 0.002303 0.007174
v -0.149279 -0.000866 0.009010
v -0.149590 -0.000141 0.008293
v -0.148987 0.000839 0.007625
v -0.149157 -0.000289 0.008392
v -0.142653 -0.012388 -0.015385
v -0.142866 -0.013853 -0.015232
v -0.142957 -0.015563 -0.012928
v -0.141379 -0.006364 -0.016277
v -0.143667 -0.016282 -0.012234
v -0.141578 -0.001887 -0.015245
v -0.140775 -0.002382 -0.015169
v -0.141113 -0.001762 -0.015301
v -0.140994 -0.001153 -0.014987
v -0.140948 -0.000247 -0.014853
v -0.140992 0.000929 -0.014528
v -0.141019 0.002701 -0.013651
v -0.145701 -0.016858 -0.007650
v -0.146118 -0.016559 -0.007037
v -0.141075 0.005099 -0.012533
v -0.146850 -0.016503 -0.004749
v -0.146511 -0.016336 -0.005220
v -0.141413 0.007067 -0.011283
v -0.141832 0.007457 -0.010572
v -0.147586 -0.016470 -0.002670
v -0.147208 -0.015872 -0.001514
v -0.147165 -0.015459 -0.001218
v -0.147807 -0.015401 -0.001583
v -0.141968 0.010121 -0.009070
v -0.148047 -0.015104 -0.000962
v -0.147994 -0.015130 0.000150
v -0.148827 -0.012582 0.002732
v -0.143975 0.011112 -0.003759
v -0.143894 0.011160 -0.003245
v -0.144467 0.010468 -0.001900
v -0.144762 0.010193 -0.001881
v -0.149880 -0.010982 0.004989
v -0.149735 -0.010472 0.005559
v -0.144813 0.009983 -0.000891
v -0.150288 -0.008976 0.007278
v -0.150393 -0.007706 0.007942
v -0.147302 0.005978 0.004383
v -0.147350 0.006386 0.003872
v -0.150215 -0.006323 0.008484
v -0.147805 0.004221 0.005374
v -0.150044 -0.005216 0.009042
v -0.148260 0.002889 0.006600
v -0.148640 0.002410 0.007093
v -0.150207 -0.004154 0.009336
v -0.149370 0.000840 0.007918
v -0.148993 0.002481 0.007368
v -0.150169 -0.002247 0.009250
v -0.142979 -0.015065 -0.013918
v -0.142716 -0.009569 -0.015584
v -0.141154 -0.005048 -0.015926
v -0.141370 -0.003674 -0.015997
v -0.141288 -0.002768 -0.015641
v -0.141758 0.000780 -0.014356
v -0.141443 0.001157 -0.014349
v -0.141204 0.003087 -0.013609
v -0.146444 -0.016715 -0.006596
v -0.141303 0.004732 -0.012829
v -0.146668 -0.016483 -0.005873
v -0.141517 0.005455 -0.011943
v -0.141560 0.006406 -0.011464
v -0.147563 -0.016230 -0.001654
v -0.142159 0.008424 -0.009969
v -0.141919 0.010549 -0.008851
v -0.141771 0.011275 -0.008378
v -0.148336 -0.015153 -0.000145
v -0.149335 -0.012734 0.002484
v -0.149180 -0.011885 0.003182
v -0.144419 0.010813 -0.003221
v -0.144188 0.010887 -0.003918
v -0.149775 -0.011771 0.004112
v -0.149520 -0.011428 0.004247
v -0.148777 -0.011486 0.004193
v -0.145038 0.009832 -0.001190
v -0.146081 0.008682 0.000548
v -0.149682 -0.009575 0.006078
v -0.145440 0.009294 -0.000121
v -0.147196 0.008061 0.002235
v -0.147380 0.006771 0.003587
v -0.145858 0.007521 0.002940
v -0.150546 -0.005034 0.009001
v -0.148770 0.003115 0.006816
v -0.150420 -0.003023 0.009471
v -0.149873 -0.000571 0.008782
v -0.142666 -0.010737 -0.015489
v -0.144160 -0.015195 -0.013904
v -0.142586 -0.010268 -0.015259
v -0.141657 -0.005694 -0.015873
v -0.141949 -0.006630 -0.016343
v -0.141036 -0.004426 -0.015686
v -0.144962 -0.017161 -0.011090
v -0.141687 -0.003233 -0.015896
v -0.141795 -0.002739 -0.015366
v -0.141988 -0.002352 -0.015361
v -0.145460 -0.017315 -0.010184
v -0.145386 -0.017249 -0.009736
v -0.142038 0.001507 -0.014390
v -0.141753 0.003693 -0.013492
v -0.142031 0.004665 -0.012555
v -0.141962 0.005481 -0.012076
v -0.141943 0.006911 -0.011247
v -0.147219 -0.016212 -0.003762
v -0.147823 -0.016775 -0.003382
v -0.142202 0.007314 -0.010644
v -0.148245 -0.016749 -0.002489
v -0.148229 -0.015615 -0.001460
v -0.142643 0.008945 -0.009494
v -0.142949 0.011199 -0.007891
v -0.142775 0.011718 -0.007572
v -0.142977 0.011968 -0.006926
v -0.149044 -0.013686 0.001498
v -0.142977 0.011775 -0.006222
v -0.148838 -0.013208 0.002096
v -0.144039 0.011304 -0.004302
v -0.149608 -0.012213 0.003097
v -0.150370 -0.010730 0.005641
v -0.145185 0.009808 -0.001694
v -0.150587 -0.010545 0.006087
v -0.150321 -0.009929 0.006434
v -0.148140 0.004618 0.005137
v -0.147699 0.005887 0.004690
v -0.150530 -0.002443 0.009314
v -0.149910 0.000062 0.008472
v -0.150504 -0.001872 0.009429
v -0.142752 -0.012837 -0.015648
v -0.143759 -0.014599 -0.014457
v -0.143150 -0.010374 -0.015839
v -0.144303 -0.015835 -0.013154
v -0.143990 -0.015492 -0.013317
v -0.144727 -0.016796 -0.012498
v -0.144505 -0.016187 -0.012742
v -0.144372 -0.017088 -0.011828
v -0.142165 -0.001915 -0.015208
v -0.145621 -0.017695 -0.009235
v -0.147230 -0.016712 -0.005319
v -0.147700 -0.016826 -0.004912
v -0.147338 -0.016747 -0.004425
v -0.148105 -0.016289 -0.002144
v -0.142568 0.008241 -0.009950
v -0.148788 -0.015536 -0.000801
v -0.148744 -0.015423 0.000086
v -0.142849 0.009431 -0.008817
v -0.149220 -0.015302 0.000148
v -0.148690 -0.014893 0.000614
v -0.143360 0.011653 -0.005690
v -0.149366 -0.013042 0.002029
v -0.144080 0.011346 -0.004941
v -0.150093 -0.011837 0.003943
v -0.144725 0.010530 -0.003243
v -0.145168 0.010222 -0.002173
v -0.146428 0.008775 0.000207
v -0.145622 0.009246 -0.000723
v -0.150514 -0.009182 0.006908
v -0.146679 0.008435 0.001510
v -0.147050 0.008281 0.001187
v -0.151016 -0.008061 0.008101
v -0.147867 0.005589 0.004785
v -0.148355 0.005776 0.004606
v -0.151065 -0.005922 0.009106
v -0.148604 0.004337 0.005529
v -0.149669 0.001440 0.007637
v -0.150253 -0.000619 0.009037
v -0.150461 0.000290 0.008274
v -0.150807 -0.003253 0.009580
v -0.151000 -0.002338 0.009501
v -0.143144 -0.011984 -0.015699
v -0.143025 -0.011342 -0.015792
v -0.142012 -0.009104 -0.015487
v -0.142058 -0.003937 -0.016102
v -0.145275 -0.016987 -0.012158
v -0.145123 -0.016890 -0.011573
v -0.142063 -0.002557 -0.015741
v -0.142243 -0.001122 -0.015447
v -0.141408 -0.000770 -0.014960
v -0.146073 -0.017655 -0.009522
v -0.146487 -0.017005 -0.008692
v -0.146326 -0.017419 -0.008761
v -0.146478 -0.016785 -0.008146
v -0.141936 0.002999 -0.013631
v -0.142226 0.004058 -0.013167
v -0.147163 -0.016593 -0.006548
v -0.142591 0.004899 -0.012374
v -0.142387 0.006213 -0.011521
v -0.147800 -0.016766 -0.004526
v -0.148085 -0.017083 -0.003533
v -0.148640 -0.016760 -0.002727
v -0.142569 0.006813 -0.010698
v -0.143249 0.008872 -0.009146
v -0.149174 -0.015868 -0.001588
v -0.143190 0.009586 -0.008570
v -0.149394 -0.014639 0.000755
v -0.149466 -0.014070 0.001121
v -0.143369 0.011783 -0.006570
v -0.145335 0.010268 -0.002824
v -0.145678 0.009707 -0.001746
v -0.150751 -0.010872 0.005209
v -0.146024 0.008955 -0.000699
v -0.150785 -0.008338 0.007791
v -0.151350 -0.008297 0.008030
v -0.148076 0.006361 0.004370
v -0.151251 -0.005788 0.009276
v -0.149130 0.004735 0.005708
v -0.149296 0.003041 0.006858
v -0.148905 0.003545 0.006513
v -0.149549 0.002299 0.007322
v -0.150671 -0.004187 0.009349
v -0.149999 0.001258 0.007977
v -0.151298 -0.003088 0.009746
v -0.151126 -0.001138 0.009373
v -0.143119 -0.014121 -0.015233
v -0.143275 -0.012415 -0.015989
v -0.144307 -0.014668 -0.014942
v -0.143972 -0.014314 -0.015048
v -0.143283 -0.009500 -0.016150
v -0.143253 -0.009036 -0.015963
v -0.145035 -0.015787 -0.013510
v -0.142432 -0.005465 -0.016161
v -0.145580 -0.016652 -0.012377
v -0.145827 -0.016906 -0.011737
v -0.142407 -0.002955 -0.015751
v -0.145393 -0.017028 -0.010838
v -0.142868 -0.000606 -0.015145
v -0.142101 -0.000246 -0.014940
v -0.142320 0.001268 -0.014323
v -0.146526 -0.016627 -0.007570
v -0.142554 0.002659 -0.013692
v -0.147207 -0.016908 -0.007778
v -0.147623 -0.016988 -0.005634
v -0.142973 0.005770 -0.011881
v -0.148388 -0.017108 -0.003667
v -0.143188 0.006247 -0.010938
v -0.148880 -0.017177 -0.002958
v -0.142903 0.008305 -0.010001
v -0.148664 -0.015831 -0.001591
v -0.143450 0.009147 -0.008783
v -0.149272 -0.015971 -0.000798
v -0.143840 0.010572 -0.007761
v -0.149628 -0.015561 0.000220
v -0.143473 0.010887 -0.007897
v -0.143541 0.011673 -0.006904
v -0.143314 0.011363 -0.007659
v -0.149458 -0.013555 0.001661
v -0.144330 0.011224 -0.006180
v -0.150262 -0.013092 0.002301
v -0.144216 0.011359 -0.005746
v -0.144493 0.011035 -0.004895
v -0.150311 -0.012641 0.002644
v -0.150138 -0.012277 0.003553
v -0.145343 0.010608 -0.003598
v -0.150499 -0.011498 0.004624
v -0.145874 0.009873 -0.002132
v -0.146036 0.009406 -0.001714
v -0.151142 -0.010544 0.006100
v -0.151240 -0.009754 0.006811
v -0.147295 0.008205 0.000684
v -0.147835 0.007528 0.002645
v -0.147500 0.007730 0.002322
v -0.147721 0.007131 0.002975
v -0.151323 -0.007142 0.008514
v -0.148818 0.006155 0.004678
v -0.151590 -0.006583 0.008776
v -0.148396 0.005234 0.005153
v -0.152116 -0.006009 0.009523
v -0.149925 0.002154 0.007655
v -0.149986 0.003344 0.007159
v -0.150846 -0.000673 0.008977
v -0.150810 0.000190 0.008585
v -0.151135 -0.000049 0.009000
v -0.151830 -0.002234 0.010064
v -0.143449 -0.010898 -0.016121
v -0.142549 -0.006072 -0.016409
v -0.142631 -0.005658 -0.016528
v -0.142725 -0.004799 -0.016399
v -0.142770 -0.002586 -0.016021
v -0.145905 -0.017053 -0.011198
v -0.142748 0.000980 -0.014347
v -0.142910 0.003231 -0.013746
v -0.147693 -0.016817 -0.007132
v -0.142210 0.003280 -0.013599
v -0.148337 -0.017126 -0.004327
v -0.143191 0.006998 -0.010751
v -0.143495 0.007830 -0.010105
v -0.149678 -0.016091 -0.001187
v -0.143705 0.008551 -0.008924
v -0.143874 0.010122 -0.008102
v -0.150053 -0.013484 0.001596
v -0.144457 0.011147 -0.006566
v -0.145028 0.010941 -0.004857
v -0.144827 0.011024 -0.004402
v -0.145560 0.010105 -0.003109
v -0.151128 -0.011233 0.005176
v -0.150636 -0.011918 0.004373
v -0.146621 0.009063 -0.001725
v -0.146716 0.008773 -0.000497
v -0.151380 -0.009953 0.006455
v -0.147409 0.008240 0.001526
v -0.151616 -0.008982 0.007653
v -0.152005 -0.007215 0.008695
v -0.148447 0.006494 0.004254
v -0.151617 -0.004723 0.009712
v -0.150515 0.001351 0.007856
v -0.150912 0.001154 0.008204
v -0.151788 -0.003309 0.009943
v -0.151273 -0.000794 0.009268
v -0.144075 -0.013008 -0.016403
v -0.143758 -0.012213 -0.016215
v -0.143720 -0.011626 -0.016043
v -0.145265 -0.015808 -0.013905
v -0.144502 -0.015536 -0.013788
v -0.143835 -0.006579 -0.016990
v -0.142211 -0.007831 -0.016027
v -0.145312 -0.016073 -0.013462
v -0.143120 -0.005150 -0.016495
v -0.145458 -0.016674 -0.012764
v -0.142753 -0.004270 -0.016234
v -0.142893 -0.003612 -0.015792
v -0.143044 -0.003678 -0.016107
v -0.146486 -0.017491 -0.010500
v -0.142665 -0.001446 -0.015438
v -0.147292 -0.016740 -0.008550
v -0.147810 -0.017177 -0.007704
v -0.142978 0.004252 -0.012764
v -0.148686 -0.017437 -0.003658
v -0.149490 -0.017163 -0.003237
v -0.143390 0.006876 -0.010658
v -0.143761 0.007652 -0.010360
v -0.149380 -0.016170 -0.002483
v -0.149997 -0.016304 -0.000962
v -0.144283 0.009463 -0.008403
v -0.149970 -0.015594 -0.000005
v -0.144153 0.010696 -0.007573
v -0.149967 -0.014981 0.000470
v -0.144568 0.010420 -0.007446
v -0.150636 -0.013796 0.001798
v -0.150745 -0.012947 0.002609
v -0.150723 -0.012183 0.003724
v -0.150945 -0.012519 0.003595
v -0.145648 0.010359 -0.003694
v -0.152018 -0.007950 0.008419
v -0.148859 0.005155 0.005123
v -0.152556 -0.005940 0.009623
v -0.150234 0.003757 0.006949
v -0.151848 -0.004162 0.009795
v -0.150625 0.002644 0.007686
v -0.150712 0.003867 0.007211
v -0.152407 -0.003371 0.010005
v -0.152160 -0.001936 0.009907
v -0.151656 -0.001539 0.009862
v -0.144034 -0.013319 -0.015877
v -0.143903 -0.012228 -0.016602
v -0.143832 -0.010321 -0.016136
v -0.143774 -0.008514 -0.016359
v -0.144855 -0.016460 -0.013069
v -0.146211 -0.017402 -0.010013
v -0.142957 0.003832 -0.013573
v -0.148256 -0.016830 -0.005138
v -0.148904 -0.017364 -0.005022
v -0.143531 0.005755 -0.012120
v -0.149517 -0.015930 -0.001861
v -0.144090 0.008003 -0.009387
v -0.143971 0.008302 -0.008852
v -0.150221 -0.014868 0.000730
v -0.144874 0.010896 -0.006391
v -0.145435 0.010841 -0.005057
v -0.151148 -0.013302 0.002458
v -0.145814 0.010292 -0.004179
v -0.151604 -0.012504 0.003430
v -0.146236 0.009652 -0.002239
v -0.151254 -0.011774 0.004578
v -0.151471 -0.011420 0.005362
v -0.151927 -0.010746 0.005924
v -0.151929 -0.009135 0.007340
v -0.147798 0.008196 0.001238
v -0.152377 -0.008742 0.008000
v -0.149143 0.006915 0.003789
v -0.152720 -0.007801 0.008835
v -0.150122 0.006003 0.004914
v -0.149753 0.004854 0.005497
v -0.152594 -0.007202 0.009042
v -0.149710 0.004571 0.006025
v -0.151601 0.000025 0.008938
v -0.151387 0.000994 0.008525
v -0.152555 -0.004133 0.010132
v -0.151825 -0.000387 0.009422
v -0.143862 -0.011671 -0.016422
v -0.144179 -0.010965 -0.016772
v -0.144310 -0.014919 -0.014432
v -0.146240 -0.014421 -0.015621
v -0.144292 -0.010364 -0.016602
v -0.142906 -0.002954 -0.016309
v -0.143399 -0.001362 -0.015727
v -0.143388 0.004454 -0.012539
v -0.144210 0.005936 -0.011212
v -0.143865 0.006227 -0.011219
v -0.149185 -0.017396 -0.003986
v -0.144389 0.007809 -0.009293
v -0.144550 0.008366 -0.008966
v -0.151416 -0.012236 0.004247
v -0.146520 0.009930 -0.002958
v -0.152240 -0.011300 0.005370
v -0.151995 -0.010206 0.006579
v -0.149220 0.006523 0.004070
v -0.153067 -0.007004 0.009263
v -0.152835 -0.005190 0.010016
v -0.151191 0.002017 0.007839
v -0.151590 0.001966 0.008142
v -0.152528 -0.002415 0.010010
v -0.152209 -0.000487 0.009733
v -0.144628 -0.013255 -0.016121
v -0.144678 -0.013951 -0.015771
v -0.143987 -0.009319 -0.016467
v -0.144095 -0.008433 -0.016828
v -0.143178 -0.004130 -0.016052
v -0.146468 -0.017230 -0.011113
v -0.143450 -0.000092 -0.015092
v -0.147430 -0.016971 -0.009428
v -0.143145 0.001527 -0.014485
v -0.143515 0.001872 -0.013931
v -0.143961 0.002104 -0.013805
v -0.143251 0.002439 -0.013706
v -0.143760 0.003261 -0.013687
v -0.143363 0.004168 -0.012968
v -0.148606 -0.017132 -0.006095
v -0.143906 0.005496 -0.012150
v -0.149154 -0.017232 -0.005539
v -0.149580 -0.017860 -0.004416
v -0.149515 -0.016580 -0.002835
v -0.144015 0.007210 -0.010569
v -0.150011 -0.016205 -0.001873
v -0.144810 0.009327 -0.008254
v -0.150330 -0.015951 -0.000004
v -0.150488 -0.015375 0.000349
v -0.144962 0.009721 -0.007605
v -0.151020 -0.015057 0.000583
v -0.145320 0.010584 -0.006517
v -0.145750 0.010763 -0.005920
v -0.145777 0.010852 -0.005489
v -0.146801 0.009715 -0.003058
v -0.146710 0.009017 -0.001067
v -0.147826 0.008516 0.000538
v -0.152495 -0.010126 0.006594
v -0.152753 -0.009630 0.007361
v -0.152770 -0.008954 0.007934
v -0.149591 0.006193 0.004517
v -0.150363 0.005250 0.005873
v -0.153096 -0.006571 0.009642
v -0.150513 0.004650 0.006517
v -0.151393 0.003748 0.007461
v -0.153322 -0.005274 0.009968
v -0.151780 0.001247 0.008423
v -0.151174 0.003728 0.007548
v -0.153079 -0.004034 0.010336
v -0.151829 0.000447 0.009029
v -0.144906 -0.011575 -0.016854
v -0.145290 -0.013247 -0.016609
v -0.144832 -0.013578 -0.016042
v -0.144414 -0.009214 -0.016695
v -0.146058 -0.015688 -0.014195
v -0.146561 -0.016351 -0.013612
v -0.143737 -0.005496 -0.016902
v -0.147279 -0.016849 -0.012042
v -0.143721 -0.002367 -0.016355
v -0.144020 -0.002153 -0.016086
v -0.143596 -0.001654 -0.015679
v -0.144110 -0.000375 -0.014896
v -0.147849 -0.016981 -0.009046
v -0.148310 -0.017252 -0.008520
v -0.148139 -0.016999 -0.007190
v -0.148768 -0.017265 -0.006571
v -0.143549 0.003638 -0.013446
v -0.149744 -0.017578 -0.003508
v -0.144536 0.007354 -0.010394
v -0.150707 -0.016442 -0.001922
v -0.144912 0.007855 -0.009306
v -0.145341 0.008725 -0.008325
v -0.150245 -0.016354 -0.001473
v -0.145607 0.009102 -0.007542
v -0.145531 0.010243 -0.006934
v -0.151832 -0.014229 0.001556
v -0.146571 0.010069 -0.003874
v -0.152004 -0.012681 0.003608
v -0.146932 0.009708 -0.003706
v -0.151984 -0.012291 0.003852
v -0.147215 0.009312 -0.002218
v -0.147516 0.009107 -0.001779
v -0.152946 -0.008360 0.008523
v -0.149808 0.006686 0.004192
v -0.150617 0.005629 0.006116
v -0.153633 -0.005679 0.010119
v -0.151861 0.003416 0.007910
v -0.151760 0.002251 0.008028
v -0.153447 -0.004405 0.010360
v -0.152304 0.000018 0.009143
v -0.152080 0.001274 0.008665
v -0.152090 0.002220 0.008292
v -0.153502 -0.003909 0.010267
v -0.152967 -0.002815 0.010350
v -0.152456 -0.001596 0.010074
v -0.152546 -0.000280 0.009519
v -0.144630 -0.008338 -0.017056
v -0.144412 -0.007069 -0.017002
v -0.147018 -0.017362 -0.010651
v -0.143907 0.001190 -0.014681
v -0.144490 0.003592 -0.013435
v -0.144063 0.004208 -0.013192
v -0.144631 0.004456 -0.012968
v -0.144537 0.006695 -0.010827
v -0.144635 0.005836 -0.011319
v -0.150296 -0.016549 -0.003155
v -0.145037 0.007045 -0.010503
v -0.144816 0.007035 -0.010436
v -0.150562 -0.016285 -0.002505
v -0.145442 0.008483 -0.008860
v -0.151060 -0.016291 -0.001530
v -0.150910 -0.015842 -0.000222
v -0.151640 -0.015710 -0.000059
v -0.145910 0.009542 -0.007225
v -0.150650 -0.014740 0.001013
v -0.146374 0.010250 -0.005619
v -0.151625 -0.013718 0.002206
v -0.146450 0.010255 -0.004947
v -0.152801 -0.011178 0.005428
v -0.148304 0.008559 -0.000138
v -0.148367 0.009111 -0.000735
v -0.152462 -0.010964 0.006027
v -0.153168 -0.010669 0.006472
v -0.153214 -0.010344 0.007008
v -0.148593 0.008485 0.000545
v -0.153273 -0.009551 0.007626
v -0.153814 -0.008516 0.008793
v -0.153594 -0.007530 0.009339
v -0.150163 0.006360 0.004313
v -0.153626 -0.006769 0.009649
v -0.150906 0.004827 0.006416
v -0.152378 0.001244 0.008674
v -0.153433 -0.001106 0.010042
v -0.153147 -0.001709 0.009973
v -0.152984 -0.000841 0.009675
v -0.152617 0.000927 0.009052
v -0.153784 -0.002840 0.010583
v -0.145483 -0.015058 -0.014348
v -0.143931 -0.005895 -0.016922
v -0.143939 -0.004952 -0.016714
v -0.144195 -0.003948 -0.016430
v -0.147018 -0.016467 -0.012892
v -0.144422 -0.002615 -0.016427
v -0.143969 -0.003015 -0.016609
v -0.144242 -0.001331 -0.015704
v -0.143780 -0.000838 -0.015608
v -0.148134 -0.016977 -0.009850
v -0.144721 -0.000254 -0.014785
v -0.148644 -0.017121 -0.008020
v -0.149223 -0.017271 -0.006813
v -0.150085 -0.018031 -0.005197
v -0.149532 -0.017567 -0.005474
v -0.144133 0.004499 -0.012769
v -0.144530 0.005102 -0.012287
v -0.144614 0.005439 -0.011571
v -0.150413 -0.016714 -0.003619
v -0.145230 0.007474 -0.009493
v -0.151712 -0.016105 -0.000295
v -0.151324 -0.015648 0.000180
v -0.151895 -0.015455 -0.000012
v -0.151629 -0.014627 0.000608
v -0.152196 -0.013912 0.002256
v -0.147201 0.009709 -0.003861
v -0.147465 0.009397 -0.002652
v -0.152391 -0.011724 0.005008
v -0.147966 0.008977 -0.001014
v -0.153450 -0.010747 0.006361
v -0.153594 -0.009421 0.008174
v -0.153977 -0.009462 0.008261
v -0.150059 0.006971 0.003618
v -0.154210 -0.007249 0.009560
v -0.153988 -0.005130 0.010408
v -0.153886 -0.007255 0.009419
v -0.151279 0.005299 0.006163
v -0.151826 0.004031 0.007491
v -0.152200 0.004330 0.007182
v -0.152400 0.001973 0.008369
v -0.152225 0.003124 0.007983
v -0.153580 -0.003297 0.010408
v -0.152749 0.001948 0.008639
v -0.145019 -0.012179 -0.017003
v -0.145036 -0.010624 -0.017001
v -0.145534 -0.014112 -0.015650
v -0.144388 -0.006541 -0.016822
v -0.144545 -0.005807 -0.017066
v -0.147483 -0.016462 -0.013503
v -0.144524 -0.004870 -0.016902
v -0.144589 -0.003839 -0.016187
v -0.147669 -0.017146 -0.011487
v -0.144448 -0.001605 -0.015678
v -0.144256 0.001479 -0.014714
v -0.144593 0.001900 -0.013974
v -0.149481 -0.017293 -0.007380
v -0.150757 -0.017582 -0.004355
v -0.150425 -0.017494 -0.003863
v -0.145360 0.006630 -0.010752
v -0.145590 0.007136 -0.009602
v -0.145566 0.007764 -0.009082
v -0.145699 0.008215 -0.008871
v -0.145953 0.008873 -0.007690
v -0.146580 0.010101 -0.005888
v -0.152062 -0.013514 0.002580
v -0.147379 0.009574 -0.004208
v -0.146918 0.009764 -0.005061
v -0.152661 -0.012650 0.003584
v -0.147960 0.008926 -0.001452
v -0.153597 -0.011114 0.006178
v -0.150150 0.007185 0.003129
v -0.150875 0.006014 0.005464
v -0.150883 0.006450 0.005034
v -0.154269 -0.005299 0.010465
v -0.154520 -0.005469 0.010360
v -0.152710 0.003260 0.008176
v -0.152561 0.003803 0.007975
v -0.153950 -0.003312 0.010351
v -0.153069 0.000112 0.009293
v -0.152593 0.002826 0.008354
v -0.154070 -0.002764 0.010499
v -0.153820 -0.001080 0.009972
v -0.144704 -0.013149 -0.016553
v -0.144578 -0.008893 -0.017234
v -0.145270 -0.005528 -0.017363
v -0.147874 -0.017106 -0.011962
v -0.148401 -0.017256 -0.011208
v -0.144598 -0.000610 -0.015438
v -0.148994 -0.017263 -0.007697
v -0.144603 0.003307 -0.013861
v -0.145090 0.003526 -0.013649
v -0.149871 -0.017464 -0.006472
v -0.149999 -0.017595 -0.005703
v -0.145255 0.004725 -0.012764
v -0.145028 0.005153 -0.012479
v -0.146208 0.005996 -0.011843
v -0.145024 0.006092 -0.011085
v -0.150991 -0.016767 -0.003908
v -0.151205 -0.016460 -0.002382
v -0.151424 -0.016460 -0.001205
v -0.146018 0.008242 -0.008697
v -0.146474 0.008643 -0.007598
v -0.151904 -0.014534 -0.000283
v -0.151907 -0.014061 0.000914
v -0.146235 0.009672 -0.007004
v -0.152912 -0.014071 0.001135
v -0.147044 0.009651 -0.005742
v -0.153079 -0.013544 0.002892
v -0.152937 -0.012930 0.003540
v -0.147568 0.009267 -0.002838
v -0.152865 -0.012490 0.004044
v -0.153195 -0.012417 0.004165
v -0.153776 -0.012227 0.005204
v -0.153182 -0.011826 0.004572
v -0.153842 -0.011576 0.005688
v -0.148968 0.009176 -0.000969
v -0.153536 -0.011296 0.005728
v -0.154070 -0.010722 0.007134
v -0.149707 0.008148 0.001193
v -0.153871 -0.010228 0.007540
v -0.154291 -0.008697 0.008557
v -0.154499 -0.007824 0.009443
v -0.151429 0.005993 0.005609
v -0.151700 0.005540 0.006029
v -0.154431 -0.007305 0.009511
v -0.151926 0.005007 0.006817
v -0.154424 -0.004377 0.010520
v -0.154887 -0.003824 0.010606
v -0.153208 0.000965 0.008942
v -0.153530 0.000025 0.009577
v -0.153820 -0.001514 0.010197
v -0.145313 -0.011244 -0.017135
v -0.145760 -0.009914 -0.017362
v -0.145269 -0.010523 -0.017322
v -0.146802 -0.014665 -0.015267
v -0.145000 -0.008456 -0.017557
v -0.146959 -0.014956 -0.014849
v -0.144000 -0.007790 -0.016636
v -0.144661 -0.005391 -0.017270
v -0.145020 -0.004119 -0.016483
v -0.148742 -0.017013 -0.010482
v -0.144839 -0.001003 -0.015772
v -0.149351 -0.017142 -0.008477
v -0.145171 0.000714 -0.014797
v -0.144413 0.002520 -0.013625
v -0.145223 0.003736 -0.013352
v -0.151063 -0.016379 -0.003127
v -0.146030 0.007413 -0.009133
v -0.146857 0.007916 -0.007971
v -0.152499 -0.013915 0.000809
v -0.147340 0.008942 -0.006249
v -0.147598 0.009358 -0.005239
v -0.153116 -0.013087 0.003232
v -0.148294 0.009238 -0.003090
v -0.148166 0.009044 -0.002428
v -0.148611 0.008966 -0.001716
v -0.154305 -0.011770 0.006153
v -0.153960 -0.011108 0.006241
v -0.149848 0.008548 0.000947
v -0.154387 -0.009786 0.008211
v -0.150329 0.007582 0.002358
v -0.150526 0.007250 0.003605
v -0.150757 0.007728 0.002624
v -0.151285 0.007342 0.004205
v -0.151201 0.006636 0.004984
v -0.155063 -0.007516 0.009732
v -0.154373 -0.004885 0.010350
v -0.153070 0.003529 0.008036
v -0.153450 0.001740 0.008978
v -0.153074 0.003173 0.008497
v -0.154683 -0.002422 0.010565
v -0.154245 -0.002269 0.010669
v -0.154195 -0.001117 0.010250
v -0.154015 -0.000141 0.009930
v -0.145050 -0.009861 -0.017073
v -0.147230 -0.015216 -0.014849
v -0.146008 -0.007656 -0.017339
v -0.146525 -0.016052 -0.014246
v -0.147599 -0.016179 -0.014070
v -0.147808 -0.016204 -0.013471
v -0.148181 -0.016926 -0.012608
v -0.148532 -0.016994 -0.011590
v -0.145170 -0.001110 -0.015700
v -0.144816 0.000214 -0.014624
v -0.148971 -0.017203 -0.009367
v -0.149099 -0.017199 -0.008902
v -0.145221 0.001508 -0.014452
v -0.145167 0.001820 -0.013957
v -0.150340 -0.017289 -0.008307
v -0.150507 -0.018100 -0.005770
v -0.150472 -0.017619 -0.006173
v -0.145345 0.005392 -0.011872
v -0.151617 -0.016511 -0.002949
v -0.145936 0.006318 -0.011232
v -0.145980 0.007154 -0.009584
v -0.152363 -0.014659 -0.000081
v -0.152614 -0.015081 -0.000390
v -0.146860 0.008602 -0.007416
v -0.147610 0.008598 -0.006324
v -0.153340 -0.014003 0.001440
v -0.147725 0.009081 -0.005880
v -0.153624 -0.013620 0.002458
v -0.153582 -0.013138 0.003727
v -0.153420 -0.012693 0.004112
v -0.149345 0.008760 -0.000054
v -0.154830 -0.011015 0.007101
v -0.154890 -0.010843 0.007494
v -0.154297 -0.010259 0.007462
v -0.154803 -0.009756 0.008125
v -0.154885 -0.008529 0.009182
v -0.151985 0.006876 0.005498
v -0.155096 -0.006581 0.010157
v -0.152234 0.005816 0.006391
v -0.155197 -0.005869 0.010353
v -0.155026 -0.005126 0.010292
v -0.152382 0.005198 0.007036
v -0.154771 -0.004500 0.010431
v -0.152844 0.004515 0.007616
v -0.155035 -0.003374 0.010442
v -0.153899 0.001328 0.009401
v -0.146525 -0.014189 -0.015651
v -0.145587 -0.006452 -0.017220
v -0.145020 -0.003481 -0.016447
v -0.144942 -0.002911 -0.016454
v -0.149160 -0.017185 -0.010104
v -0.149798 -0.017299 -0.009353
v -0.145305 0.002994 -0.013949
v -0.145158 0.002315 -0.013745
v -0.149653 -0.017300 -0.008008
v -0.150337 -0.017623 -0.006876
v -0.151376 -0.016990 -0.004065
v -0.152460 -0.016350 -0.001708
v -0.146424 0.007359 -0.009256
v -0.147123 0.007959 -0.007915
v -0.148046 0.009550 -0.004531
v -0.148670 0.009206 -0.003606
v -0.149393 0.008930 -0.002482
v -0.148749 0.008868 -0.002086
v -0.154748 -0.011551 0.006700
v -0.150579 0.008011 0.001963
v -0.155250 -0.009976 0.008141
v -0.151177 0.007888 0.002609
v -0.154614 -0.008875 0.008633
v -0.155338 -0.008808 0.008960
v -0.151111 0.007895 0.002991
v -0.151710 0.007549 0.004778
v -0.152825 0.005641 0.006720
v -0.152943 0.005109 0.007016
v -0.153205 0.004179 0.007943
v -0.153652 0.002370 0.008738
v -0.153415 0.003441 0.008289
v -0.154092 0.000255 0.009731
v -0.154613 -0.000004 0.009759
v -0.153949 0.002712 0.008869
v -0.145603 -0.010906 -0.017695
v -0.146811 -0.013659 -0.016542
v -0.148042 -0.015870 -0.014769
v -0.145938 -0.006948 -0.017481
v -0.149017 -0.017036 -0.012395
v -0.149194 -0.016931 -0.011899
v -0.145576 -0.001932 -0.016250
v -0.149550 -0.017111 -0.009849
v -0.145689 0.000294 -0.014893
v -0.145700 0.003472 -0.013885
v -0.146221 0.003981 -0.013275
v -0.146460 0.004487 -0.013099
v -0.145832 0.004228 -0.013211
v -0.145831 0.004872 -0.012629
v -0.146486 0.006318 -0.011169
v -0.152885 -0.014615 -0.000099
v -0.147665 0.008353 -0.006963
v -0.147940 0.008689 -0.006085
v -0.148448 0.009045 -0.005217
v -0.148400 0.009265 -0.004575
v -0.148994 0.009012 -0.003292
v -0.154455 -0.012262 0.004790
v -0.153926 -0.012580 0.004168
v -0.149200 0.009083 -0.001414
v -0.155229 -0.010728 0.007514
v -0.151436 0.007602 0.003852
v -0.152347 0.006197 0.005894
v -0.155522 -0.007048 0.009859
v -0.155667 -0.004971 0.010403
v -0.153866 0.003541 0.008497
v -0.155597 -0.002837 0.010469
v -0.154894 -0.001429 0.010186
v -0.154420 0.002629 0.009198
v -0.155210 -0.001111 0.010303
v -0.146340 -0.010939 -0.017920
v -0.147933 -0.014120 -0.015915
v -0.145763 -0.008843 -0.017646
v -0.146130 -0.007387 -0.017831
v -0.145840 -0.005966 -0.017076
v -0.145125 -0.004732 -0.016847
v -0.145525 -0.004891 -0.017231
v -0.147890 -0.016570 -0.012722
v -0.149565 -0.017077 -0.010531
v -0.150300 -0.017144 -0.010522
v -0.149987 -0.017346 -0.009885
v -0.145090 -0.000757 -0.015196
v -0.145620 0.001373 -0.014344
v -0.150940 -0.017669 -0.007458
v -0.150771 -0.017622 -0.006847
v -0.146042 0.002819 -0.014061
v -0.146242 0.005622 -0.012116
v -0.147264 0.006968 -0.009924
v -0.146688 0.006921 -0.010720
v -0.152039 -0.016264 -0.002120
v -0.153004 -0.015991 -0.000731
v -0.153384 -0.015858 -0.000487
v -0.153060 -0.015474 -0.000464
v -0.153392 -0.014562 0.000761
v -0.148784 0.008838 -0.004924
v -0.150755 0.008516 0.000965
v -0.151187 0.008160 0.001714
v -0.155606 -0.009892 0.008319
v -0.151850 0.008158 0.003337
v -0.155622 -0.007817 0.009682
v -0.152622 0.007357 0.005135
v -0.151747 0.007898 0.004032
v -0.152442 0.007112 0.005596
v -0.155878 -0.006798 0.010087
v -0.153299 0.005937 0.006906
v -0.155938 -0.005303 0.010223
v -0.156020 -0.004499 0.010493
v -0.155566 -0.004278 0.010247
v -0.153896 0.005421 0.007675
v -0.153569 0.004681 0.007951
v -0.146010 -0.010373 -0.017646
v -0.146013 -0.009629 -0.017849
v -0.146805 -0.013366 -0.016713
v -0.145832 -0.008200 -0.017464
v -0.148170 -0.015163 -0.015118
v -0.145734 -0.003483 -0.016651
v -0.146236 -0.003164 -0.016811
v -0.149720 -0.016894 -0.012243
v -0.145947 -0.002731 -0.016757
v -0.145829 -0.002067 -0.016157
v -0.146369 -0.000614 -0.015606
v -0.146213 -0.000076 -0.015234
v -0.145816 0.001119 -0.014752
v -0.149976 -0.017450 -0.008878
v -0.146251 0.001476 -0.014447
v -0.151354 -0.018095 -0.006379
v -0.151527 -0.017932 -0.006857
v -0.146720 0.004997 -0.012889
v -0.146250 0.005478 -0.012472
v -0.146599 0.005904 -0.011513
v -0.146904 0.006595 -0.010822
v -0.153266 -0.016659 -0.001815
v -0.152840 -0.016495 -0.002128
v -0.153523 -0.014897 -0.000264
v -0.148092 0.008167 -0.006546
v -0.148376 0.008499 -0.006073
v -0.148628 0.008307 -0.006334
v -0.153776 -0.014179 0.001619
v -0.154650 -0.013731 0.002633
v -0.148845 0.009060 -0.004185
v -0.149414 0.009000 -0.003278
v -0.154360 -0.013221 0.003270
v -0.149903 0.008705 -0.002161
v -0.150419 0.008835 -0.001681
v -0.149630 0.008999 -0.000782
v -0.150301 0.008895 -0.000472
v -0.155494 -0.011386 0.006642
v -0.155727 -0.011260 0.006924
v -0.151444 0.008624 0.000628
v -0.151320 0.008145 0.002225
v -0.155669 -0.008265 0.009211
v -0.153134 0.007359 0.005618
v -0.155920 -0.005962 0.010196
v -0.152877 0.006262 0.006207
v -0.155463 -0.002130 0.010280
v -0.154247 0.003631 0.008500
v -0.154173 0.004423 0.008261
v -0.155521 -0.001506 0.010436
v -0.147417 -0.013184 -0.016993
v -0.147084 -0.010054 -0.018073
v -0.147602 -0.013884 -0.016228
v -0.147496 -0.014922 -0.015413
v -0.146507 -0.008770 -0.017951
v -0.146247 -0.008073 -0.017675
v -0.148623 -0.016032 -0.014449
v -0.146586 -0.005383 -0.017415
v -0.146274 -0.005110 -0.017414
v -0.146453 -0.004620 -0.017237
v -0.149507 -0.017080 -0.011461
v -0.150031 -0.017038 -0.011370
v -0.146288 -0.002018 -0.016246
v -0.146094 -0.000807 -0.015866
v -0.146830 0.000515 -0.014944
v -0.151039 -0.017712 -0.007906
v -0.146557 0.002733 -0.014235
v -0.146207 0.003803 -0.013637
v -0.152599 -0.017404 -0.004996
v -0.152534 -0.016593 -0.003737
v -0.153587 -0.016272 -0.000750
v -0.147909 0.007941 -0.008410
v -0.153572 -0.015588 -0.000514
v -0.153888 -0.015206 -0.000178
v -0.148293 0.007911 -0.007508
v -0.153967 -0.014428 0.000960
v -0.154019 -0.013812 0.002680
v -0.154668 -0.013489 0.003279
v -0.149330 0.008768 -0.004221
v -0.149909 0.008814 -0.002866
v -0.154898 -0.013234 0.003923
v -0.154573 -0.012787 0.004243
v -0.150714 0.008679 -0.001322
v -0.150572 0.008979 -0.000025
v -0.155532 -0.010897 0.007093
v -0.151242 0.008614 0.001250
v -0.156039 -0.008869 0.009000
v -0.153126 0.007633 0.004528
v -0.155610 -0.003832 0.010360
v -0.156209 -0.003333 0.010102
v -0.153822 0.006493 0.006944
v -0.155580 0.000527 0.009724
v -0.155185 0.000860 0.009661
v -0.147108 -0.012917 -0.017369
v -0.146926 -0.011848 -0.017761
v -0.148398 -0.014202 -0.015905
v -0.148313 -0.015585 -0.014916
v -0.148908 -0.015961 -0.014157
v -0.145867 -0.004188 -0.016859
v -0.146728 -0.001980 -0.016082
v -0.150801 -0.017312 -0.010172
v -0.146536 -0.000305 -0.015196
v -0.150820 -0.017218 -0.009782
v -0.151660 -0.017478 -0.008546
v -0.147213 0.006426 -0.011337
v -0.148100 0.007542 -0.009709
v -0.147111 0.007333 -0.009653
v -0.148540 0.007677 -0.007485
v -0.154175 -0.014828 0.000662
v -0.154292 -0.014351 0.001106
v -0.148911 0.008169 -0.005815
v -0.154646 -0.014501 0.001416
v -0.154984 -0.014098 0.002470
v -0.155148 -0.012278 0.004361
v -0.150988 0.008807 0.000263
v -0.155739 -0.010581 0.007623
v -0.151787 0.008701 0.001039
v -0.156241 -0.010380 0.007879
v -0.152050 0.008074 0.002495
v -0.153228 0.007689 0.004927
v -0.156586 -0.007811 0.009362
v -0.156556 -0.005702 0.010333
v -0.153564 0.007081 0.006246
v -0.156439 -0.005117 0.010240
v -0.156684 -0.003277 0.010302
v -0.154412 0.005387 0.007747
v -0.156056 -0.002294 0.010530
v -0.155940 -0.001259 0.010246
v -0.154771 0.003427 0.008829
v -0.154743 0.004493 0.008447
v -0.154685 0.005080 0.008183
v -0.155201 0.002901 0.009281
v -0.146659 -0.009008 -0.018176
v -0.148358 -0.014650 -0.015423
v -0.146639 -0.005948 -0.017341
v -0.149370 -0.016389 -0.013321
v -0.146527 -0.003436 -0.016764
v -0.146597 -0.002692 -0.016646
v -0.146754 -0.000851 -0.015914
v -0.151084 -0.017348 -0.009394
v -0.146964 0.003866 -0.013641
v -0.147209 0.005633 -0.012445
v -0.152909 -0.016978 -0.005151
v -0.152592 -0.016357 -0.002856
v -0.148334 0.007085 -0.010293
v -0.149167 0.008002 -0.006578
v -0.149520 0.008172 -0.006030
v -0.149829 0.008760 -0.004278
v -0.149452 0.008336 -0.005472
v -0.150322 0.008727 -0.003460
v -0.149832 0.008644 -0.003669
v -0.155387 -0.012031 0.004800
v -0.151100 0.008493 -0.000940
v -0.156658 -0.010222 0.008076
v -0.156985 -0.009532 0.008592
v -0.156506 -0.008691 0.008965
v -0.152336 0.008253 0.003263
v -0.152627 0.008117 0.002895
v -0.156980 -0.007614 0.009549
v -0.156711 -0.006261 0.010057
v -0.157121 -0.004786 0.010213
v -0.156881 -0.003841 0.010420
v -0.154178 0.005891 0.007209
v -0.154105 0.007128 0.006688
v -0.147539 -0.010744 -0.018354
v -0.148893 -0.013332 -0.016914
v -0.146944 -0.006837 -0.017892
v -0.147117 -0.006598 -0.017595
v -0.148927 -0.015387 -0.015128
v -0.149765 -0.016709 -0.013215
v -0.147129 -0.004398 -0.017416
v -0.150063 -0.016482 -0.012342
v -0.150737 -0.017387 -0.010568
v -0.147180 -0.000411 -0.015510
v -0.151238 -0.017433 -0.009749
v -0.152231 -0.017595 -0.008289
v -0.152778 -0.017511 -0.005505
v -0.153933 -0.016172 -0.003079
v -0.154268 -0.015283 -0.000477
v -0.148356 0.008154 -0.007995
v -0.154448 -0.014964 0.000102
v -0.154965 -0.014591 0.000959
v -0.149724 0.008048 -0.005543
v -0.150249 0.008605 -0.003869
v -0.150644 0.008544 -0.003035
v -0.151114 0.008669 -0.001448
v -0.156043 -0.012189 0.004443
v -0.156438 -0.011220 0.006428
v -0.156506 -0.010676 0.007018
v -0.152159 0.008440 0.001018
v -0.156762 -0.008323 0.009294
v -0.153260 0.007596 0.003992
v -0.156706 -0.004650 0.010363
v -0.154613 0.006162 0.007377
v -0.156288 -0.000923 0.010402
v -0.156660 -0.001458 0.010158
v -0.155884 0.000644 0.009940
v -0.155558 0.001321 0.009783
v -0.148276 -0.012637 -0.017514
v -0.147909 -0.012401 -0.017858
v -0.147847 -0.010266 -0.018271
v -0.147703 -0.013089 -0.016784
v -0.148230 -0.013745 -0.016160
v -0.148895 -0.013972 -0.015854
v -0.149211 -0.015287 -0.015373
v -0.149726 -0.016495 -0.013669
v -0.149433 -0.016096 -0.013861
v -0.147124 -0.002775 -0.016652
v -0.150417 -0.016814 -0.012489
v -0.150253 -0.017100 -0.011780
v -0.150178 -0.017228 -0.010932
v -0.147286 -0.001287 -0.016029
v -0.150528 -0.017351 -0.008807
v -0.146654 0.002014 -0.014107
v -0.152332 -0.017959 -0.006853
v -0.147054 0.005205 -0.012680
v -0.147696 0.005081 -0.013256
v -0.148842 0.008017 -0.007510
v -0.154567 -0.014729 -0.000241
v -0.149174 0.008244 -0.006960
v -0.155286 -0.014286 0.001798
v -0.155492 -0.014672 0.001617
v -0.155520 -0.013894 0.002654
v -0.155500 -0.013066 0.003929
v -0.151025 0.008350 -0.002629
v -0.151556 0.008401 -0.001359
v -0.152691 0.008172 0.001512
v -0.152749 0.008101 0.002189
v -0.157120 -0.006662 0.009952
v -0.157244 -0.005636 0.010144
v -0.156696 -0.002662 0.010436
v -0.155303 0.005265 0.007963
v -0.155971 0.001934 0.009447
v -0.155700 0.003460 0.008980
v -0.155128 0.004285 0.008794
v -0.156524 0.001428 0.009854
v -0.148582 -0.012337 -0.017643
v -0.147480 -0.009096 -0.018438
v -0.147840 -0.013462 -0.016521
v -0.149863 -0.014108 -0.015983
v -0.147969 -0.006035 -0.017671
v -0.150487 -0.016943 -0.012851
v -0.147290 -0.004753 -0.017409
v -0.147450 -0.003469 -0.017044
v -0.151033 -0.016759 -0.012668
v -0.147142 -0.001582 -0.016420
v -0.147746 -0.000336 -0.015538
v -0.148106 0.004836 -0.013286
v -0.152946 -0.016819 -0.004732
v -0.147882 0.005816 -0.012327
v -0.147577 0.005968 -0.011842
v -0.147965 0.006243 -0.011470
v -0.148310 0.006758 -0.011091
v -0.148606 0.007663 -0.009865
v -0.154136 -0.016463 -0.002067
v -0.149137 0.008197 -0.008388
v -0.149531 0.008147 -0.008053
v -0.149760 0.008179 -0.006546
v -0.150187 0.008733 -0.006121
v -0.150121 0.008478 -0.005675
v -0.150468 0.008322 -0.005045
v -0.151004 0.008500 -0.003848
v -0.155338 -0.013531 0.002910
v -0.151531 0.008616 -0.003221
v -0.156197 -0.012939 0.003879
v -0.156417 -0.012797 0.004188
v -0.156352 -0.011619 0.005534
v -0.152384 0.008254 0.000167
v -0.152115 0.008404 -0.000271
v -0.157602 -0.007477 0.009434
v -0.153938 0.007772 0.004726
v -0.157092 -0.001698 0.010455
v -0.155775 0.005093 0.008291
v -0.156097 0.003284 0.009299
v -0.148889 -0.012797 -0.017078
v -0.147908 -0.008078 -0.018284
v -0.150270 -0.015948 -0.014284
v -0.149833 -0.014467 -0.015517
v -0.147686 -0.006894 -0.017899
v -0.147982 -0.005261 -0.017836
v -0.147808 -0.003931 -0.017164
v -0.148150 -0.002343 -0.016549
v -0.147540 -0.002453 -0.016400
v -0.147847 -0.001184 -0.016128
v -0.148229 0.002249 -0.014681
v -0.152364 -0.017581 -0.007839
v -0.147905 0.003697 -0.014106
v -0.147438 0.003416 -0.014316
v -0.148089 0.003248 -0.014429
v -0.152971 -0.017911 -0.007054
v -0.148903 0.007221 -0.010105
v -0.154207 -0.016114 -0.000828
v -0.150710 0.008610 -0.005581
v -0.150771 0.008547 -0.004492
v -0.151897 0.008209 -0.001080
v -0.157483 -0.011232 0.005911
v -0.157138 -0.010940 0.006835
v -0.157387 -0.010562 0.007054
v -0.153067 0.007834 0.002273
v -0.157270 -0.010100 0.008242
v -0.157874 -0.007547 0.009564
v -0.157625 -0.005923 0.010088
v -0.154218 0.007423 0.006109
v -0.157611 -0.003709 0.010215
v -0.157568 -0.002936 0.010358
v -0.156856 -0.002145 0.010315
v -0.155153 0.006138 0.007614
v -0.155992 0.003955 0.008708
v -0.155841 0.005764 0.007998
v -0.156672 0.003456 0.009518
v -0.156600 0.002378 0.009570
v -0.147348 -0.007278 -0.018244
v -0.148093 -0.007033 -0.018197
v -0.150396 -0.017268 -0.011402
v -0.147714 -0.001870 -0.016442
v -0.146601 0.001229 -0.014469
v -0.146515 0.000883 -0.014918
v -0.148013 0.001332 -0.014922
v -0.148113 0.004632 -0.013685
v -0.148113 0.005221 -0.013055
v -0.153887 -0.017329 -0.005807
v -0.155222 -0.016110 -0.001541
v -0.155201 -0.015970 -0.000955
v -0.154595 -0.015539 -0.000447
v -0.155580 -0.015346 -0.000489
v -0.149965 0.008291 -0.007489
v -0.151399 0.008437 -0.002375
v -0.156279 -0.012364 0.004510
v -0.156880 -0.012794 0.003983
v -0.151620 0.008312 -0.001914
v -0.156950 -0.012244 0.004505
v -0.156559 -0.011935 0.005371
v -0.157502 -0.012023 0.005468
v -0.152690 0.008165 -0.000409
v -0.152647 0.008407 0.000840
v -0.153141 0.008105 0.000801
v -0.153203 0.007988 0.001483
v -0.157655 -0.010208 0.007582
v -0.154045 0.007617 0.003237
v -0.153638 0.007887 0.003209
v -0.154185 0.007693 0.004215
v -0.154424 0.007579 0.004941
v -0.154041 0.007345 0.005747
v -0.155274 0.007511 0.005744
v -0.157707 -0.005039 0.010213
v -0.157854 -0.004446 0.010357
v -0.154603 0.006982 0.006992
v -0.155990 0.006125 0.007456
v -0.157090 0.001042 0.009516
v -0.156360 0.000992 0.009703
v -0.149140 -0.011827 -0.017997
v -0.148222 -0.009823 -0.018517
v -0.148221 -0.008952 -0.018812
v -0.149261 -0.012914 -0.017155
v -0.149321 -0.012342 -0.017523
v -0.149669 -0.013719 -0.016194
v -0.149746 -0.015522 -0.014956
v -0.150354 -0.015504 -0.015160
v -0.148238 -0.006711 -0.017651
v -0.150950 -0.016393 -0.014032
v -0.151010 -0.016523 -0.013253
v -0.148017 -0.004344 -0.017170
v -0.148441 -0.001305 -0.016168
v -0.148197 0.000324 -0.015284
v -0.147967 0.000599 -0.015343
v -0.148087 0.001041 -0.015437
v -0.153290 -0.017499 -0.006900
v -0.153672 -0.017596 -0.006498
v -0.153870 -0.017267 -0.006836
v -0.154110 -0.016877 -0.005595
v -0.154890 -0.016399 -0.002478
v -0.149770 0.008453 -0.008111
v -0.150175 0.008505 -0.008242
v -0.149739 0.008335 -0.007091
v -0.155025 -0.015283 -0.000036
v -0.156215 -0.014344 0.002139
v -0.150790 0.008846 -0.006155
v -0.156067 -0.013876 0.002542
v -0.157213 -0.013196 0.003604
v -0.157219 -0.012571 0.004377
v -0.152779 0.008332 -0.000964
v -0.153767 0.008039 0.001519
v -0.157805 -0.009411 0.008400
v -0.158263 -0.009809 0.008273
v -0.157923 -0.006400 0.009837
v -0.157789 -0.003251 0.010359
v -0.156644 0.005196 0.008382
v -0.156966 0.002441 0.009782
v -0.148494 -0.007158 -0.018688
v -0.150633 -0.015337 -0.014983
v -0.151604 -0.016471 -0.013873
v -0.148237 -0.003577 -0.017155
v -0.148612 -0.002668 -0.016860
v -0.152640 -0.017126 -0.010813
v -0.148573 -0.000269 -0.015566
v -0.148503 0.001441 -0.014841
v -0.153110 -0.017632 -0.007606
v -0.148422 0.006097 -0.012130
v -0.154022 -0.016723 -0.004749
v -0.150638 0.007641 -0.010032
v -0.154669 -0.016126 -0.003836
v -0.154946 -0.016039 -0.003479
v -0.150169 0.007808 -0.009226
v -0.149270 0.007706 -0.009059
v -0.149700 0.008288 -0.008837
v -0.151362 0.009348 -0.004889
v -0.151714 0.008926 -0.003604
v -0.156513 -0.013431 0.003388
v -0.152152 0.008449 -0.002285
v -0.152321 0.008428 -0.001746
v -0.152917 0.008297 -0.001406
v -0.153976 0.007910 0.002414
v -0.154271 0.007633 0.003746
v -0.154757 0.007455 0.004098
v -0.154783 0.007551 0.003241
v -0.158095 -0.005447 0.010183
v -0.158540 -0.004981 0.010015
v -0.157443 0.001209 0.009640
v -0.156324 0.003620 0.009134
v -0.148895 -0.009230 -0.018913
v -0.148324 -0.008562 -0.018631
v -0.148274 -0.007699 -0.018581
v -0.150236 -0.012516 -0.017609
v -0.148793 -0.003178 -0.016881
v -0.148390 -0.001066 -0.015900
v -0.148666 0.000770 -0.015500
v -0.148374 0.004113 -0.014100
v -0.154936 -0.016785 -0.006127
v -0.147935 0.005420 -0.012618
v -0.154575 -0.016705 -0.005190
v -0.148656 0.006605 -0.011877
v -0.150500 0.008325 -0.007940
v -0.150570 0.008082 -0.008709
v -0.151010 0.008690 -0.007093
v -0.150850 0.008765 -0.006669
v -0.151419 0.009515 -0.005893
v -0.157522 -0.012860 0.004018
v -0.157650 -0.012466 0.004569
v -0.153228 0.008224 -0.000056
v -0.158217 -0.010815 0.006717
v -0.158396 -0.010099 0.007609
v -0.155224 0.007686 0.004781
v -0.158389 -0.006628 0.009809
v -0.156108 0.006823 0.006565
v -0.155732 0.007154 0.006515
v -0.158955 -0.005168 0.010255
v -0.158683 -0.004436 0.010102
v -0.155130 0.006648 0.007056
v -0.157295 0.000594 0.009529
v -0.156340 0.005904 0.007845
v -0.156225 0.004955 0.008610
v -0.149685 -0.011470 -0.018319
v -0.150353 -0.013291 -0.016560
v -0.149799 -0.013416 -0.016360
v -0.151166 -0.016038 -0.014236
v -0.148490 -0.005551 -0.017934
v -0.149300 -0.003757 -0.017095
v -0.149313 -0.002899 -0.016657
v -0.152387 -0.017005 -0.012208
v -0.148920 -0.002039 -0.016673
v -0.152645 -0.016965 -0.011750
v -0.152637 -0.017142 -0.011297
v -0.148980 -0.001093 -0.016188
v -0.152890 -0.017270 -0.010414
v -0.148843 0.001266 -0.015305
v -0.148613 0.001936 -0.014686
v -0.154103 -0.017374 -0.008952
v -0.148444 0.003023 -0.014968
v -0.148826 0.004607 -0.014333
v -0.150024 0.006079 -0.013064
v -0.155272 -0.016169 -0.004406
v -0.155923 -0.015408 -0.000945
v -0.156940 -0.015017 -0.000464
v -0.150633 0.007855 -0.009465
v -0.157720 -0.014058 0.001908
v -0.151199 0.009019 -0.007394
v -0.156633 -0.014374 0.001686
v -0.157227 -0.014223 0.001754
v -0.151390 0.009267 -0.005484
v -0.151681 0.009481 -0.004585
v -0.152354 0.009456 -0.003906
v -0.153641 0.008134 -0.000487
v -0.157927 -0.011538 0.005881
v -0.154122 0.008214 0.000439
v -0.154511 0.008052 0.000791
v -0.157948 -0.010653 0.007225
v -0.158644 -0.008228 0.008931
v -0.154599 0.007473 0.002801
v -0.155526 0.007493 0.005192
v -0.159020 -0.003203 0.009922
v -0.156745 0.005664 0.008209
v -0.149760 -0.012027 -0.017792
v -0.149466 -0.010698 -0.018527
v -0.150170 -0.011496 -0.018044
v -0.149299 -0.008667 -0.018874
v -0.150775 -0.013444 -0.016552
v -0.150460 -0.014183 -0.015796
v -0.150839 -0.015021 -0.015501
v -0.151149 -0.014598 -0.015784
v -0.148458 -0.006119 -0.017867
v -0.149135 -0.004080 -0.017428
v -0.149457 -0.001588 -0.016551
v -0.149543 -0.001232 -0.016007
v -0.149725 -0.000790 -0.015767
v -0.149103 0.000507 -0.015537
v -0.156110 -0.015843 -0.001543
v -0.151970 0.009469 -0.005294
v -0.156713 -0.013766 0.002334
v -0.152133 0.009365 -0.004247
v -0.158083 -0.011985 0.005577
v -0.158790 -0.011476 0.005641
v -0.154400 0.007974 0.000464
v -0.153943 0.008133 0.000120
v -0.158807 -0.010617 0.006941
v -0.158555 -0.011080 0.006657
v -0.153953 0.007887 0.001345
v -0.154301 0.007883 0.001872
v -0.158907 -0.009763 0.008038
v -0.155193 0.007391 0.003633
v -0.155424 0.007567 0.004264
v -0.159040 -0.003685 0.009773
v -0.156239 0.006340 0.007464
v -0.157961 -0.002319 0.010398
v -0.157353 0.003851 0.008783
v -0.149534 -0.009810 -0.018943
v -0.150855 -0.012829 -0.016892
v -0.149204 -0.006820 -0.018484
v -0.150964 -0.013758 -0.016101
v -0.150982 -0.015674 -0.014826
v -0.149084 -0.005482 -0.018110
v -0.152073 -0.016367 -0.013555
v -0.152480 -0.016223 -0.013397
v -0.149469 -0.002236 -0.016806
v -0.149376 -0.000627 -0.015822
v -0.149802 0.000053 -0.015986
v -0.149176 0.003229 -0.014876
v -0.149160 0.002650 -0.015037
v -0.149580 0.004957 -0.013907
v -0.155704 -0.016356 -0.004008
v -0.155546 -0.016182 -0.003322
v -0.157530 -0.013734 0.002039
v -0.152690 0.009625 -0.004992
v -0.158083 -0.012908 0.004073
v -0.152306 0.009071 -0.003093
v -0.158204 -0.012362 0.004479
v -0.158704 -0.012010 0.005102
v -0.153462 0.009066 -0.002463
v -0.153071 0.008893 -0.002123
v -0.155586 0.007595 0.002917
v -0.159175 -0.006423 0.009623
v -0.159506 -0.006010 0.009979
v -0.155915 0.007315 0.005491
v -0.158667 0.000837 0.009113
v -0.157550 0.006043 0.007395
v -0.156984 0.006309 0.007429
v -0.157214 0.001892 0.009564
v -0.157780 0.005072 0.008134
v -0.158755 0.002620 0.009168
v -0.157738 0.002718 0.009451
v -0.159638 0.003434 0.008593
v -0.157724 0.003515 0.009131
v -0.150882 -0.011931 -0.018039
v -0.149314 -0.007447 -0.018872
v -0.151024 -0.012452 -0.017178
v -0.149414 -0.005000 -0.017751
v -0.149712 -0.003925 -0.017308
v -0.150151 -0.002891 -0.016971
v -0.154881 -0.016999 -0.008045
v -0.154509 -0.017505 -0.008080
v -0.149438 0.004149 -0.014509
v -0.149809 0.004826 -0.014254
v -0.150052 0.005443 -0.013739
v -0.150261 0.006324 -0.012775
v -0.155883 -0.016200 -0.004617
v -0.151096 0.007173 -0.012012
v -0.156420 -0.015896 -0.001819
v -0.157243 -0.015881 -0.002194
v -0.156916 -0.015318 -0.001366
v -0.151286 0.008369 -0.009426
v -0.150768 0.008406 -0.009038
v -0.151240 0.009261 -0.006616
v -0.153070 0.009247 -0.003434
v -0.158463 -0.013232 0.004068
v -0.155217 0.008058 0.000157
v -0.154767 0.007825 0.001299
v -0.159054 -0.010214 0.007696
v -0.159691 -0.009127 0.008073
v -0.155902 0.007418 0.003101
v -0.159445 -0.008240 0.008671
v -0.159535 -0.006751 0.009584
v -0.155700 0.007409 0.004803
v -0.157131 0.007119 0.005772
v -0.159218 -0.004082 0.009833
v -0.159238 -0.002173 0.009956
v -0.150069 -0.010496 -0.018392
v -0.149800 -0.008995 -0.018888
v -0.151813 -0.014480 -0.016050
v -0.149519 -0.005875 -0.018200
v -0.150022 -0.005229 -0.018060
v -0.152617 -0.016776 -0.012751
v -0.153259 -0.017300 -0.010844
v -0.152877 -0.016846 -0.011362
v -0.149575 0.001483 -0.015215
v -0.154466 -0.017281 -0.008620
v -0.154057 -0.017451 -0.007847
v -0.155064 -0.017180 -0.007569
v -0.150234 0.005670 -0.013410
v -0.156094 -0.016296 -0.002799
v -0.151451 0.008042 -0.009693
v -0.152293 0.009769 -0.005753
v -0.152940 0.009490 -0.004388
v -0.158967 -0.013152 0.003997
v -0.154170 0.009127 -0.002256
v -0.154102 0.008421 -0.001124
v -0.159214 -0.011599 0.006009
v -0.159050 -0.011234 0.006189
v -0.155163 0.007650 0.001712
v -0.155792 0.007517 0.002458
v -0.155300 0.007716 0.002048
v -0.159943 -0.008975 0.008326
v -0.156213 0.007654 0.004018
v -0.156764 0.007475 0.004379
v -0.159270 -0.005685 0.009956
v -0.160460 -0.005445 0.009541
v -0.159947 -0.004984 0.009904
v -0.157135 0.006679 0.006638
v -0.159405 -0.002752 0.009728
v -0.158955 -0.000380 0.009378
v -0.158132 0.005808 0.007664
v -0.158613 0.002047 0.009052
v -0.149860 -0.007863 -0.019239
v -0.150182 -0.007316 -0.019093
v -0.151324 -0.013223 -0.016416
v -0.149694 -0.006351 -0.018191
v -0.149691 -0.007149 -0.018609
v -0.151934 -0.016088 -0.014191
v -0.151510 -0.015207 -0.015266
v -0.150600 -0.003232 -0.017283
v -0.154023 -0.016696 -0.011947
v -0.150034 -0.000369 -0.015952
v -0.149951 0.002093 -0.015144
v -0.155370 -0.016936 -0.008231
v -0.149794 0.003546 -0.014943
v -0.150386 0.003732 -0.014813
v -0.150364 0.005073 -0.013987
v -0.150321 0.005829 -0.013100
v -0.150558 0.006805 -0.012568
v -0.151911 0.008493 -0.008358
v -0.151761 0.008926 -0.007965
v -0.153106 0.009126 -0.005880
v -0.152777 0.009488 -0.005418
v -0.153575 0.009539 -0.003540
v -0.154301 0.009113 -0.002628
v -0.158746 -0.012554 0.004597
v -0.154125 0.008457 -0.000712
v -0.155532 0.008102 0.000589
v -0.159959 -0.010621 0.007140
v -0.160077 -0.007062 0.009288
v -0.160470 -0.005886 0.009618
v -0.160227 -0.004615 0.009662
v -0.159783 -0.003411 0.009827
v -0.157480 -0.001346 0.010178
v -0.159891 -0.000306 0.009225
v -0.157764 0.006433 0.007143
v -0.159202 0.001336 0.009044
v -0.158988 0.002237 0.009226
v -0.151204 -0.011572 -0.018307
v -0.152126 -0.014719 -0.015659
v -0.150383 -0.005340 -0.017986
v -0.152670 -0.016430 -0.012976
v -0.150225 -0.001600 -0.016368
v -0.153604 -0.016883 -0.012574
v -0.153900 -0.016575 -0.012782
v -0.150460 -0.000753 -0.016056
v -0.150649 -0.000255 -0.016174
v -0.150471 0.000461 -0.015760
v -0.153438 -0.017041 -0.009925
v -0.154730 -0.017232 -0.009080
v -0.150198 0.002834 -0.015433
v -0.149986 0.003179 -0.014891
v -0.150227 0.004591 -0.014326
v -0.155811 -0.016508 -0.005126
v -0.150149 0.007085 -0.011481
v -0.152063 0.007982 -0.009997
v -0.157490 -0.015520 -0.002275
v -0.153279 0.009120 -0.004595
v -0.153466 0.009358 -0.003895
v -0.154250 0.009282 -0.003112
v -0.154117 0.009020 -0.001854
v -0.159697 -0.011909 0.004786
v -0.159773 -0.010178 0.007462
v -0.156381 0.007256 0.005042
v -0.160188 -0.003818 0.009512
v -0.159428 -0.002302 0.009610
v -0.159538 -0.001796 0.009692
v -0.159570 -0.001046 0.009441
v -0.158214 0.004783 0.008526
v -0.151040 -0.010917 -0.018468
v -0.150402 -0.008234 -0.019294
v -0.150610 -0.008813 -0.019151
v -0.150572 -0.007045 -0.018886
v -0.151616 -0.012527 -0.017172
v -0.151574 -0.011672 -0.017972
v -0.151936 -0.012839 -0.016774
v -0.150557 -0.006162 -0.018458
v -0.152404 -0.015457 -0.015404
v -0.150763 -0.004533 -0.017734
v -0.150496 -0.004308 -0.017797
v -0.153272 -0.016169 -0.014092
v -0.154636 -0.017145 -0.011360
v -0.155125 -0.017289 -0.009286
v -0.150265 0.001651 -0.015118
v -0.155473 -0.017134 -0.009081
v -0.150345 0.004344 -0.014764
v -0.155633 -0.017080 -0.007601
v -0.156208 -0.016429 -0.004653
v -0.156498 -0.016366 -0.003261
v -0.157528 -0.015920 -0.002588
v -0.154023 0.009114 -0.003880
v -0.159572 -0.013567 0.003533
v -0.158860 -0.013761 0.002335
v -0.159123 -0.013291 0.003501
v -0.159560 -0.012434 0.004473
v -0.157087 0.007335 0.003460
v -0.156657 0.007581 0.003507
v -0.160399 -0.007986 0.008672
v -0.160746 -0.007271 0.009140
v -0.157046 0.007147 0.005316
v -0.160023 -0.001954 0.009293
v -0.159448 0.001028 0.008712
v -0.159055 0.001724 0.009036
v -0.151301 -0.009992 -0.018935
v -0.151041 -0.008894 -0.019275
v -0.152747 -0.014033 -0.016117
v -0.152364 -0.013758 -0.016470
v -0.152631 -0.013206 -0.016438
v -0.152892 -0.014828 -0.015769
v -0.153429 -0.015774 -0.014595
v -0.151027 -0.002264 -0.016990
v -0.154004 -0.016920 -0.011416
v -0.150700 -0.001238 -0.016333
v -0.151283 0.000788 -0.015631
v -0.151268 0.001773 -0.015485
v -0.150915 0.002560 -0.015559
v -0.151136 0.005096 -0.014346
v -0.156131 -0.016535 -0.006315
v -0.151735 0.006637 -0.012630
v -0.151055 0.006389 -0.012996
v -0.151197 0.006653 -0.012420
v -0.156193 -0.016276 -0.003844
v -0.152786 0.009598 -0.006698
v -0.153601 0.009065 -0.005023
v -0.159387 -0.012978 0.004164
v -0.154806 0.009020 -0.001814
v -0.155409 0.008360 -0.000473
v -0.155533 0.008437 -0.000141
v -0.160073 -0.011456 0.005879
v -0.159861 -0.011278 0.006512
v -0.160441 -0.009250 0.007710
v -0.157029 0.007349 0.004076
v -0.159208 0.004885 0.008148
v -0.151372 -0.010696 -0.018319
v -0.151640 -0.010121 -0.018616
v -0.151939 -0.011787 -0.017654
v -0.150758 -0.007601 -0.019219
v -0.153693 -0.016008 -0.013887
v -0.153919 -0.016611 -0.013188
v -0.150994 -0.003736 -0.017528
v -0.154344 -0.016699 -0.012424
v -0.150822 0.003149 -0.015255
v -0.150861 0.004433 -0.014649
v -0.151461 0.005924 -0.013437
v -0.151317 0.005790 -0.013724
v -0.152234 0.007364 -0.012009
v -0.157733 -0.016229 -0.003776
v -0.157510 -0.015138 -0.001218
v -0.153543 0.008915 -0.006915
v -0.153796 0.009308 -0.005649
v -0.159367 -0.013789 0.002879
v -0.159994 -0.013368 0.003755
v -0.159699 -0.010837 0.006838
v -0.156269 0.007513 0.001783
v -0.160835 -0.009211 0.007843
v -0.161282 -0.008416 0.008088
v -0.161260 -0.007908 0.008390
v -0.160833 -0.007751 0.008898
v -0.160724 -0.006338 0.009307
v -0.161205 -0.005717 0.009134
v -0.160451 -0.002568 0.009263
v -0.159581 0.000394 0.008896
v -0.159233 0.005133 0.007682
v -0.159809 0.002345 0.008951
v -0.152430 -0.011690 -0.017762
v -0.151891 -0.011244 -0.018177
v -0.151362 -0.007707 -0.019003
v -0.152347 -0.012231 -0.017512
v -0.154163 -0.016203 -0.013527
v -0.154410 -0.016384 -0.013115
v -0.150949 -0.003318 -0.017201
v -0.154868 -0.016892 -0.010327
v -0.151594 0.002259 -0.015640
v -0.155338 -0.016958 -0.009497
v -0.151368 0.004542 -0.014727
v -0.151369 0.005314 -0.014070
v -0.151806 0.005040 -0.014121
v -0.157089 -0.016199 -0.005453
v -0.157414 -0.016245 -0.004970
v -0.157873 -0.016014 -0.003150
v -0.159049 -0.013773 0.002034
v -0.154238 0.009333 -0.004422
v -0.159938 -0.012305 0.004616
v -0.155181 0.009100 -0.001524
v -0.160601 -0.011255 0.006223
v -0.160412 -0.011839 0.005755
v -0.161228 -0.010477 0.006692
v -0.160973 -0.009965 0.007118
v -0.156916 0.007454 0.002690
v -0.157747 0.007140 0.004976
v -0.158495 0.007234 0.005323
v -0.160132 0.001852 0.008575
v -0.159860 0.002896 0.008383
v -0.159760 0.004611 0.008096
v -0.152091 -0.010374 -0.018579
v -0.152825 -0.012612 -0.017092
v -0.153388 -0.014603 -0.016047
v -0.151181 -0.006120 -0.018630
v -0.153546 -0.015209 -0.015393
v -0.151638 -0.005698 -0.018327
v -0.151581 -0.004971 -0.018236
v -0.151647 -0.003497 -0.017431
v -0.154717 -0.016431 -0.012443
v -0.151679 0.003029 -0.015363
v -0.151403 0.002962 -0.015545
v -0.155868 -0.016758 -0.008151
v -0.156207 -0.016396 -0.006994
v -0.152449 0.007045 -0.012186
v -0.153003 0.007626 -0.010554
v -0.152617 0.007895 -0.010606
v -0.153201 0.009509 -0.007445
v -0.153848 0.009466 -0.007368
v -0.160250 -0.013560 0.001885
v -0.160413 -0.013230 0.003984
v -0.157519 0.007717 0.001831
v -0.157957 0.007524 0.003526
v -0.161146 -0.006828 0.008963
v -0.160945 -0.003118 0.008960
v -0.160068 -0.001382 0.009356
v -0.160012 0.003517 0.008440
v -0.151346 -0.008421 -0.019153
v -0.152220 -0.010834 -0.018131
v -0.152597 -0.010558 -0.018294
v -0.152072 -0.007255 -0.019284
v -0.151172 -0.007076 -0.019106
v -0.153112 -0.013097 -0.016599
v -0.153784 -0.015532 -0.014859
v -0.155133 -0.016222 -0.013554
v -0.154545 -0.015926 -0.014084
v -0.151843 -0.003960 -0.017833
v -0.151539 -0.002079 -0.016792
v -0.150973 -0.001125 -0.016139
v -0.152041 -0.000991 -0.016435
v -0.155262 -0.016675 -0.011399
v -0.151124 -0.000467 -0.016174
v -0.155587 -0.016821 -0.011007
v -0.156062 -0.016677 -0.010768
v -0.155296 -0.016981 -0.009917
v -0.151920 0.000937 -0.015747
v -0.156314 -0.017004 -0.009327
v -0.156840 -0.016341 -0.008599
v -0.151809 0.004725 -0.014554
v -0.157014 -0.016119 -0.006762
v -0.156999 -0.016366 -0.006401
v -0.152506 0.006887 -0.012499
v -0.158950 -0.015228 -0.002571
v -0.153204 0.008302 -0.009662
v -0.158270 -0.015485 -0.002919
v -0.157893 -0.015487 -0.002564
v -0.157910 -0.015140 -0.001559
v -0.159593 -0.014378 -0.000434
v -0.154049 0.009094 -0.006522
v -0.159309 -0.013946 0.001159
v -0.154449 0.009170 -0.005291
v -0.154785 0.009151 -0.004316
v -0.160545 -0.012215 0.004539
v -0.155956 0.009229 -0.001737
v -0.161246 -0.010881 0.006219
v -0.156284 0.008756 -0.000719
v -0.161484 -0.011028 0.006336
v -0.157128 0.007960 0.000781
v -0.158234 0.007060 0.004503
v -0.158516 0.007173 0.004926
v -0.161090 -0.004456 0.009348
v -0.159072 0.006953 0.005918
v -0.160616 0.001209 0.008260
v -0.159464 0.006606 0.006502
v -0.153005 -0.012158 -0.017339
v -0.151833 -0.006503 -0.019115
v -0.153244 -0.013817 -0.016292
v -0.154425 -0.015503 -0.014915
v -0.152175 -0.004554 -0.018075
v -0.154834 -0.015693 -0.014051
v -0.152013 -0.002620 -0.017219
v -0.154913 -0.016736 -0.011747
v -0.151937 -0.002070 -0.016665
v -0.151901 -0.000415 -0.016424
v -0.153179 0.001143 -0.015875
v -0.152203 0.001140 -0.015539
v -0.151726 0.001548 -0.015501
v -0.156389 -0.016763 -0.009895
v -0.157717 -0.016173 -0.008782
v -0.152108 0.003255 -0.015363
v -0.156847 -0.016448 -0.008075
v -0.157942 -0.016205 -0.006614
v -0.152061 0.005984 -0.013618
v -0.157462 -0.016389 -0.005474
v -0.157780 -0.016052 -0.004375
v -0.153381 0.007914 -0.010105
v -0.159319 -0.015334 -0.001975
v -0.153701 0.008692 -0.008991
v -0.159001 -0.014861 -0.001437
v -0.154542 0.009056 -0.005818
v -0.154564 0.009230 -0.006339
v -0.155124 0.009245 -0.005415
v -0.157322 0.008241 0.000729
v -0.161527 -0.004890 0.008981
v -0.160658 -0.000903 0.009029
v -0.161802 -0.000995 0.008708
v -0.160577 -0.000060 0.008747
v -0.160644 0.001735 0.008090
v -0.159859 0.006281 0.006594
v -0.160189 0.003171 0.008079
v -0.159950 0.004770 0.007582
v -0.152206 -0.008349 -0.019384
v -0.153020 -0.011562 -0.017970
v -0.152588 -0.010073 -0.018860
v -0.153453 -0.011957 -0.017210
v -0.153568 -0.013805 -0.016046
v -0.154262 -0.014663 -0.015770
v -0.154359 -0.015108 -0.015227
v -0.152223 -0.003496 -0.017478
v -0.155556 -0.016274 -0.012827
v -0.152749 -0.001131 -0.016505
v -0.152397 -0.001975 -0.016742
v -0.155907 -0.016610 -0.011909
v -0.152398 0.002168 -0.015818
v -0.152446 0.003039 -0.015326
v -0.152335 0.004747 -0.014687
v -0.152334 0.005533 -0.013950
v -0.152705 0.006403 -0.012870
v -0.154266 0.008978 -0.008559
v -0.154248 0.009604 -0.007708
v -0.153830 0.009190 -0.008703
v -0.154676 0.009382 -0.007294
v -0.160903 -0.013527 0.001447
v -0.155698 0.009416 -0.003695
v -0.155919 0.009300 -0.003219
v -0.156320 0.009389 -0.002946
v -0.161406 -0.012551 0.004238
v -0.161070 -0.012344 0.004222
v -0.161029 -0.013204 0.003698
v -0.156165 0.009318 -0.001369
v -0.161291 -0.011466 0.006135
v -0.161221 -0.009847 0.007352
v -0.161613 -0.008035 0.008458
v -0.161293 -0.007174 0.008983
v -0.162042 -0.005458 0.008635
v -0.159187 0.006931 0.005323
v -0.162085 -0.004725 0.008690
v -0.161509 -0.003875 0.008768
v -0.161640 -0.003287 0.008715
v -0.161544 -0.002029 0.008716
v -0.160128 0.005915 0.007008
v -0.152499 -0.007776 -0.019303
v -0.152352 -0.005903 -0.018966
v -0.153820 -0.014609 -0.015764
v -0.155493 -0.015812 -0.013884
v -0.156600 -0.016443 -0.011897
v -0.152518 -0.000619 -0.016541
v -0.157691 -0.016081 -0.007253
v -0.157130 -0.016299 -0.005825
v -0.158304 -0.016292 -0.005783
v -0.158306 -0.016019 -0.004683
v -0.153649 0.007425 -0.011496
v -0.153633 0.008194 -0.009258
v -0.154383 0.008347 -0.009289
v -0.160385 -0.013677 0.001220
v -0.155093 0.008968 -0.006315
v -0.160795 -0.013510 0.002905
v -0.161132 -0.013818 0.002890
v -0.156224 0.009227 -0.003687
v -0.156925 0.009409 -0.002185
v -0.156783 0.008871 -0.000519
v -0.162230 -0.010369 0.006394
v -0.157877 0.008377 0.000463
v -0.162574 -0.008553 0.007829
v -0.157838 0.007733 0.003063
v -0.162197 -0.008356 0.007764
v -0.158430 0.007653 0.003814
v -0.162169 -0.006684 0.008575
v -0.159213 0.007282 0.004505
v -0.162039 -0.006201 0.008792
v -0.161431 -0.002539 0.008620
v -0.161768 -0.002131 0.008363
v -0.159826 0.006558 0.005390
v -0.162137 -0.001057 0.008283
v -0.160720 0.002471 0.008143
v -0.153410 -0.009965 -0.018675
v -0.153463 -0.011414 -0.018092
v -0.152836 -0.007279 -0.019494
v -0.153870 -0.012196 -0.017105
v -0.154738 -0.014117 -0.016207
v -0.153983 -0.012637 -0.016586
v -0.152105 -0.005297 -0.018321
v -0.152909 -0.004328 -0.018096
v -0.152804 -0.001667 -0.016482
v -0.155886 -0.016492 -0.011287
v -0.156925 -0.016323 -0.011565
v -0.152340 -0.000053 -0.016146
v -0.152640 0.005001 -0.014404
v -0.153512 0.006172 -0.013001
v -0.153386 0.006549 -0.012759
v -0.159322 -0.015503 -0.002575
v -0.154726 0.009003 -0.008650
v -0.160190 -0.014310 -0.000521
v -0.161560 -0.013763 0.002834
v -0.155271 0.009110 -0.004735
v -0.156033 0.009307 -0.004426
v -0.161433 -0.013504 0.003701
v -0.156480 0.009261 -0.002463
v -0.161832 -0.012522 0.004149
v -0.161723 -0.011957 0.004643
v -0.162130 -0.011436 0.005871
v -0.156904 0.009471 -0.001677
v -0.162182 -0.009928 0.006695
v -0.162110 -0.009607 0.007096
v -0.157759 0.007657 0.002617
v -0.162581 -0.005269 0.008282
v -0.161795 -0.001677 0.008523
v -0.160747 0.005070 0.007140
v -0.153671 -0.008349 -0.019406
v -0.153642 -0.011057 -0.018333
v -0.152788 -0.006371 -0.019129
v -0.153059 -0.005695 -0.018913
v -0.155130 -0.013990 -0.015980
v -0.154395 -0.012612 -0.016703
v -0.154870 -0.014926 -0.015447
v -0.155140 -0.015371 -0.014592
v -0.155937 -0.015331 -0.014754
v -0.152993 -0.003674 -0.017851
v -0.155790 -0.015892 -0.013075
v -0.152950 -0.002166 -0.017059
v -0.156850 -0.016116 -0.012093
v -0.157238 -0.016738 -0.010626
v -0.153217 0.000297 -0.016017
v -0.153238 0.001779 -0.015865
v -0.152714 0.001664 -0.015800
v -0.152489 0.003871 -0.014930
v -0.158189 -0.016192 -0.008039
v -0.153405 0.005488 -0.013783
v -0.159379 -0.015882 -0.005002
v -0.154146 0.007412 -0.010873
v -0.153828 0.007024 -0.011767
v -0.158798 -0.016100 -0.004241
v -0.159649 -0.014956 -0.000992
v -0.155050 0.008675 -0.008691
v -0.160524 -0.014353 -0.000897
v -0.155092 0.009439 -0.007482
v -0.155711 0.008962 -0.005555
v -0.157329 0.009575 -0.001427
v -0.162656 -0.011517 0.005977
v -0.158006 0.008818 0.000127
v -0.158463 0.007924 0.001371
v -0.162270 -0.008734 0.007548
v -0.161914 -0.003534 0.008386
v -0.160550 0.006525 0.005397
v -0.160394 0.005857 0.006645
v -0.152983 -0.010038 -0.018627
v -0.154024 -0.011153 -0.018071
v -0.154022 -0.011646 -0.017485
v -0.154804 -0.012682 -0.016443
v -0.154501 -0.011938 -0.017043
v -0.156409 -0.015764 -0.013358
v -0.156644 -0.016154 -0.012484
v -0.153367 -0.000119 -0.016251
v -0.158568 -0.015986 -0.007775
v -0.153126 0.005116 -0.014485
v -0.158340 -0.016046 -0.006227
v -0.158706 -0.016141 -0.005512
v -0.154112 0.006143 -0.013177
v -0.159472 -0.016035 -0.004369
v -0.154804 0.008130 -0.010032
v -0.160420 -0.014791 -0.001225
v -0.160930 -0.013914 0.000224
v -0.161630 -0.013423 0.001346
v -0.155628 0.009110 -0.006156
v -0.160954 -0.013657 0.002158
v -0.162341 -0.011866 0.005567
v -0.158374 0.008381 0.000971
v -0.162511 -0.007945 0.008137
v -0.162980 -0.008329 0.007995
v -0.159274 0.007711 0.003044
v -0.163290 -0.006945 0.008220
v -0.159264 0.007759 0.003497
v -0.160075 0.006556 0.005930
v -0.160786 0.006180 0.006256
v -0.161445 0.001878 0.007794
v -0.153689 -0.009645 -0.018552
v -0.154190 -0.009201 -0.018865
v -0.153316 -0.007265 -0.019384
v -0.153200 -0.006103 -0.018882
v -0.155664 -0.014430 -0.015929
v -0.155131 -0.014584 -0.015693
v -0.155570 -0.013732 -0.016135
v -0.155229 -0.014978 -0.014887
v -0.156379 -0.015487 -0.013947
v -0.156139 -0.015828 -0.013799
v -0.153259 -0.003833 -0.017737
v -0.153312 -0.002268 -0.016990
v -0.154108 0.002871 -0.015427
v -0.153733 0.003093 -0.015458
v -0.153470 0.004128 -0.015155
v -0.158436 -0.015985 -0.008956
v -0.154218 0.006593 -0.012199
v -0.154829 0.006989 -0.011353
v -0.154312 0.007021 -0.011855
v -0.154561 0.007899 -0.010672
v -0.160856 -0.014610 -0.000788
v -0.161370 -0.014469 -0.000555
v -0.161160 -0.014237 0.000121
v -0.155615 0.009062 -0.006650
v -0.161560 -0.013629 0.000754
v -0.161860 -0.013584 0.001793
v -0.156582 0.009294 -0.004818
v -0.156811 0.009597 -0.002707
v -0.162055 -0.012336 0.004465
v -0.157510 0.009861 -0.001984
v -0.157867 0.009443 -0.001124
v -0.162178 -0.010883 0.006157
v -0.158409 0.007953 0.001858
v -0.159407 0.007961 0.002033
v -0.162604 -0.003905 0.008193
v -0.162640 -0.002585 0.007801
v -0.162519 -0.002124 0.008015
v -0.162380 -0.000208 0.008228
v -0.161983 0.001498 0.007690
v -0.161426 0.005486 0.006802
v -0.153823 -0.008964 -0.019199
v -0.154492 -0.011378 -0.017651
v -0.153743 -0.006407 -0.019195
v -0.156248 -0.014971 -0.014981
v -0.155758 -0.014714 -0.015398
v -0.156302 -0.014533 -0.015308
v -0.153355 -0.004859 -0.018561
v -0.153261 -0.004208 -0.018265
v -0.153444 -0.002676 -0.017528
v -0.153569 -0.003125 -0.017535
v -0.154045 -0.000130 -0.016223
v -0.153612 0.001977 -0.015678
v -0.154241 0.002079 -0.015562
v -0.153766 0.003989 -0.015079
v -0.158404 -0.015836 -0.008228
v -0.154188 0.005705 -0.013547
v -0.154895 0.007558 -0.010953
v -0.155334 0.008125 -0.009370
v -0.155290 0.008532 -0.009081
v -0.155527 0.009222 -0.007169
v -0.156248 0.009109 -0.006918
v -0.161672 -0.013954 0.002121
v -0.156669 0.009163 -0.004234
v -0.162874 -0.012303 0.004184
v -0.157177 0.009479 -0.003503
v -0.157802 0.010084 -0.001941
v -0.162573 -0.010159 0.006624
v -0.163403 -0.008677 0.007085
v -0.163435 -0.005223 0.007605
v -0.162779 -0.004459 0.007996
v -0.159358 0.006951 0.004741
v -0.163198 -0.002510 0.007551
v -0.162399 -0.001749 0.008147
v -0.162862 -0.001492 0.007792
v -0.160906 0.005742 0.006929
v -0.161772 0.002615 0.007765
v -0.161706 0.004391 0.007134
v -0.154286 -0.010440 -0.018364
v -0.153993 -0.007920 -0.019268
v -0.153928 -0.007207 -0.019120
v -0.155153 -0.012293 -0.017094
v -0.154977 -0.010487 -0.017794
v -0.154597 -0.010781 -0.017893
v -0.155690 -0.012652 -0.016651
v -0.153798 -0.005225 -0.018649
v -0.157581 -0.016023 -0.012835
v -0.154216 -0.002187 -0.017276
v -0.153857 -0.000943 -0.016838
v -0.159864 -0.015696 -0.004670
v -0.160390 -0.015912 -0.004666
v -0.155249 0.007468 -0.011209
v -0.159670 -0.015473 -0.002667
v -0.155884 0.008429 -0.008810
v -0.156017 0.009087 -0.007953
v -0.160951 -0.014960 -0.001826
v -0.156522 0.009192 -0.006514
v -0.156908 0.009235 -0.005288
v -0.162790 -0.013747 0.002085
v -0.157420 0.009378 -0.004087
v -0.157550 0.009965 -0.003396
v -0.162212 -0.013289 0.003855
v -0.163370 -0.011140 0.005809
v -0.163183 -0.010484 0.005906
v -0.158548 0.009276 -0.000737
v -0.163390 -0.010071 0.006343
v -0.159631 0.007936 0.002486
v -0.159928 0.007379 0.003850
v -0.162696 -0.005992 0.008177
v -0.160465 0.007379 0.004161
v -0.163073 -0.001888 0.007767
v -0.162129 0.002139 0.007569
v -0.161379 0.006100 0.005632
v -0.161177 0.006168 0.005952
v -0.155105 -0.011466 -0.017345
v -0.155819 -0.013063 -0.016442
v -0.156060 -0.014262 -0.015717
v -0.154050 -0.003920 -0.018087
v -0.157135 -0.015359 -0.014236
v -0.157505 -0.015265 -0.013928
v -0.157834 -0.016452 -0.011340
v -0.157790 -0.016697 -0.010834
v -0.153809 0.001526 -0.015676
v -0.154492 0.004289 -0.015141
v -0.153860 0.004819 -0.014646
v -0.159838 -0.015839 -0.006884
v -0.154703 0.006069 -0.012741
v -0.159589 -0.015968 -0.005721
v -0.160064 -0.015801 -0.005267
v -0.154907 0.006619 -0.012244
v -0.160076 -0.015845 -0.004245
v -0.161212 -0.015264 -0.003111
v -0.161370 -0.015230 -0.001794
v -0.161703 -0.014824 -0.000716
v -0.161785 -0.014305 -0.000218
v -0.156390 0.008955 -0.007482
v -0.162036 -0.013679 0.001333
v -0.157088 0.009099 -0.004764
v -0.157708 0.009300 -0.004552
v -0.157824 0.010309 -0.002342
v -0.163981 -0.011577 0.005205
v -0.158499 0.010196 -0.002090
v -0.158017 0.009840 -0.001423
v -0.163756 -0.009603 0.006488
v -0.163898 -0.010438 0.006239
v -0.159120 0.008608 0.000517
v -0.159617 0.008219 0.001385
v -0.159693 0.008245 0.001825
v -0.163927 -0.006997 0.007672
v -0.163202 -0.004682 0.007886
v -0.162867 -0.003863 0.007762
v -0.162784 -0.000733 0.007488
v -0.162600 -0.000590 0.007883
v -0.162150 0.001342 0.007318
v -0.161900 0.004412 0.006705
v -0.161510 0.005668 0.006268
v -0.154536 -0.008396 -0.019222
v -0.154366 -0.007732 -0.019420
v -0.154600 -0.007328 -0.019283
v -0.155500 -0.011412 -0.017106
v -0.154430 -0.003788 -0.018152
v -0.154579 -0.001801 -0.016966
v -0.154214 -0.000806 -0.016634
v -0.154185 -0.001522 -0.016957
v -0.158311 -0.016116 -0.011911
v -0.154062 0.000622 -0.016119
v -0.154636 0.001409 -0.015996
v -0.159616 -0.015720 -0.007430
v -0.154774 0.005727 -0.013648
v -0.155412 0.007018 -0.011557
v -0.155560 0.007769 -0.010306
v -0.156430 0.007993 -0.009195
v -0.155844 0.007963 -0.009588
v -0.156167 0.008305 -0.009128
v -0.157010 0.008660 -0.007438
v -0.162123 -0.014538 -0.000136
v -0.157186 0.008941 -0.006626
v -0.156804 0.009124 -0.007006
v -0.162223 -0.014066 0.000334
v -0.157014 0.009055 -0.006170
v -0.162742 -0.013997 0.001155
v -0.162513 -0.013730 0.001323
v -0.157469 0.008812 -0.005948
v -0.163097 -0.013289 0.003425
v -0.157718 0.009858 -0.003869
v -0.163475 -0.013640 0.003182
v -0.163119 -0.012668 0.004148
v -0.163680 -0.012476 0.004068
v -0.163972 -0.009977 0.006487
v -0.163889 -0.008477 0.007312
v -0.164426 -0.008288 0.007493
v -0.164127 -0.007717 0.007546
v -0.163714 -0.006423 0.007937
v -0.163660 -0.004061 0.007198
v -0.163120 0.000368 0.007305
v -0.162111 0.003965 0.007148
v -0.162767 0.003685 0.007060
v -0.155621 -0.010381 -0.017974
v -0.156643 -0.014193 -0.015866
v -0.156979 -0.014791 -0.015278
v -0.154010 -0.002976 -0.017612
v -0.158250 -0.015144 -0.014127
v -0.154876 0.003112 -0.015267
v -0.158948 -0.016179 -0.010039
v -0.159565 -0.015690 -0.008714
v -0.155095 0.005073 -0.014648
v -0.154920 0.004215 -0.015123
v -0.159648 -0.015871 -0.008152
v -0.160102 -0.015756 -0.006543
v -0.161011 -0.015859 -0.005004
v -0.161200 -0.015691 -0.004581
v -0.161560 -0.015413 -0.002527
v -0.158043 0.009752 -0.004407
v -0.158186 0.010317 -0.002689
v -0.163146 -0.012038 0.004541
v -0.158999 0.010281 -0.001727
v -0.164246 -0.008684 0.007308
v -0.163250 -0.002976 0.007316
v -0.163604 -0.002459 0.007338
v -0.163339 -0.000775 0.006886
v -0.163313 -0.000302 0.007087
v -0.161053 0.007102 0.004129
v -0.161447 0.006744 0.004723
v -0.162806 0.001632 0.007097
v -0.163000 0.002650 0.007392
v -0.154981 -0.010193 -0.018673
v -0.155091 -0.008926 -0.019184
v -0.154860 -0.008149 -0.019049
v -0.154229 -0.006492 -0.019385
v -0.156210 -0.012358 -0.016878
v -0.155918 -0.013626 -0.015928
v -0.156370 -0.012901 -0.016345
v -0.154203 -0.004421 -0.018402
v -0.154756 -0.002848 -0.017809
v -0.154929 -0.001272 -0.017128
v -0.154874 0.001049 -0.016002
v -0.158753 -0.016019 -0.010457
v -0.160322 -0.015544 -0.007631
v -0.155533 0.005626 -0.013431
v -0.155446 0.006327 -0.012433
v -0.155333 0.006780 -0.012127
v -0.156339 0.007698 -0.009946
v -0.161810 -0.015284 -0.003423
v -0.157869 0.008746 -0.006518
v -0.158025 0.009268 -0.004880
v -0.163319 -0.013040 0.003835
v -0.158854 0.009775 -0.001231
v -0.159180 0.009134 -0.000018
v -0.161220 0.008598 0.000920
v -0.164251 -0.005771 0.007526
v -0.163768 -0.002890 0.007056
v -0.163442 -0.001657 0.007097
v -0.162750 0.003907 0.006582
v -0.155570 -0.009221 -0.018853
v -0.155630 -0.007842 -0.018954
v -0.155324 -0.008312 -0.019113
v -0.155014 -0.006986 -0.019438
v -0.155106 -0.005725 -0.019111
v -0.154996 -0.005187 -0.019096
v -0.156922 -0.013619 -0.016176
v -0.157978 -0.015941 -0.012532
v -0.155205 -0.001594 -0.017111
v -0.155257 0.000286 -0.016484
v -0.158950 -0.016160 -0.011377
v -0.159367 -0.015724 -0.011322
v -0.155348 0.001718 -0.016117
v -0.160119 -0.015539 -0.007096
v -0.160841 -0.015842 -0.006277
v -0.155579 0.006087 -0.013067
v -0.156218 0.006598 -0.012160
v -0.156038 0.007023 -0.011894
v -0.156356 0.007363 -0.010895
v -0.157652 0.008854 -0.007079
v -0.163297 -0.013887 0.002533
v -0.163390 -0.013719 0.001880
v -0.158373 0.009601 -0.005331
v -0.164702 -0.011379 0.005463
v -0.159787 0.008657 0.000947
v -0.163947 -0.009052 0.006727
v -0.164268 -0.007449 0.007357
v -0.164358 -0.005402 0.006993
v -0.160940 0.007432 0.003418
v -0.164211 -0.005145 0.007292
v -0.163952 -0.003209 0.006686
v -0.164107 -0.002490 0.006753
v -0.163625 -0.001900 0.006776
v -0.161884 0.006748 0.004178
v -0.163514 0.000247 0.007033
v -0.163937 -0.000633 0.006296
v -0.163362 0.001455 0.006811
v -0.162577 0.005815 0.005818
v -0.156032 -0.009535 -0.018439
v -0.155298 -0.006500 -0.019286
v -0.155292 -0.003492 -0.018381
v -0.157490 -0.013915 -0.015825
v -0.157112 -0.014464 -0.015472
v -0.155003 -0.002900 -0.017712
v -0.158930 -0.016012 -0.012340
v -0.159003 -0.015952 -0.011989
v -0.155805 -0.000628 -0.016854
v -0.155383 -0.000428 -0.016874
v -0.160108 -0.015396 -0.008143
v -0.160919 -0.015623 -0.006787
v -0.156274 0.006311 -0.012911
v -0.160944 -0.015677 -0.005473
v -0.156606 0.007061 -0.011061
v -0.156956 0.007063 -0.011111
v -0.162275 -0.015272 -0.002719
v -0.156855 0.007758 -0.010101
v -0.161980 -0.015225 -0.002268
v -0.157857 0.008728 -0.007709
v -0.164149 -0.013506 0.002976
v -0.164209 -0.013083 0.003305
v -0.164396 -0.012749 0.003959
v -0.160299 0.010486 -0.002322
v -0.164330 -0.012003 0.004067
v -0.160181 0.009875 -0.001029
v -0.159879 0.009461 -0.000686
v -0.165155 -0.008199 0.006861
v -0.164492 -0.006217 0.007215
v -0.161919 0.007296 0.003533
v -0.163479 0.001041 0.006601
v -0.163289 0.001946 0.006843
v -0.163169 0.002395 0.007006
v -0.162250 0.005444 0.006099
v -0.156370 -0.010208 -0.018212
v -0.157146 -0.012907 -0.016261
v -0.155593 -0.005840 -0.019040
v -0.155495 -0.005116 -0.018943
v -0.157700 -0.014332 -0.015707
v -0.158929 -0.015548 -0.013314
v -0.155543 0.000294 -0.016318
v -0.160204 -0.015590 -0.010432
v -0.159345 -0.015885 -0.010799
v -0.159469 -0.015721 -0.010008
v -0.155617 0.001980 -0.015836
v -0.160660 -0.015571 -0.009375
v -0.159805 -0.015846 -0.009539
v -0.160118 -0.015558 -0.010049
v -0.155460 0.004108 -0.015323
v -0.161698 -0.015198 -0.004615
v -0.162144 -0.015470 -0.004550
v -0.156715 0.006805 -0.011578
v -0.162378 -0.015430 -0.003186
v -0.157415 0.008361 -0.008562
v -0.157923 0.008123 -0.008515
v -0.163541 -0.014216 0.001161
v -0.164725 -0.013347 0.003087
v -0.164918 -0.011812 0.005126
v -0.163627 -0.010640 0.006001
v -0.164986 -0.009773 0.006135
v -0.164925 -0.008657 0.007090
v -0.165021 -0.007735 0.007143
v -0.164568 -0.004196 0.006822
v -0.164340 -0.002921 0.006435
v -0.164111 -0.001541 0.006396
v -0.163890 0.000245 0.006639
v -0.162290 0.006524 0.004423
v -0.163029 0.005748 0.005063
v -0.163930 0.002149 0.006458
v -0.163757 0.002573 0.006734
v -0.156139 -0.008860 -0.018712
v -0.156998 -0.011122 -0.017599
v -0.156391 -0.010653 -0.017651
v -0.157199 -0.012345 -0.017211
v -0.158272 -0.014412 -0.015123
v -0.155974 -0.003225 -0.018212
v -0.155588 -0.003651 -0.018314
v -0.158653 -0.014935 -0.014049
v -0.155741 -0.002464 -0.017705
v -0.159127 -0.015593 -0.012778
v -0.156049 -0.001120 -0.017172
v -0.155791 0.001049 -0.016326
v -0.155500 0.002937 -0.015339
v -0.161079 -0.015391 -0.007584
v -0.156409 0.005296 -0.013865
v -0.161465 -0.015681 -0.006124
v -0.162176 -0.015322 -0.003946
v -0.162770 -0.015412 -0.003493
v -0.157545 0.007928 -0.008896
v -0.163200 -0.014073 0.000838
v -0.158229 0.009056 -0.005749
v -0.159519 0.010476 -0.003192
v -0.159640 0.009956 -0.003926
v -0.165132 -0.006795 0.007173
v -0.161783 0.007957 0.002162
v -0.164781 -0.004735 0.006554
v -0.164282 -0.002277 0.006256
v -0.162111 0.007653 0.002216
v -0.162869 0.006625 0.004076
v -0.163964 0.001543 0.006202
v -0.156937 -0.009918 -0.018100
v -0.157930 -0.013892 -0.015932
v -0.155860 -0.004982 -0.018773
v -0.158500 -0.013882 -0.016139
v -0.158323 -0.014826 -0.014776
v -0.156069 -0.002722 -0.017702
v -0.159956 -0.015569 -0.012783
v -0.159884 -0.015754 -0.012197
v -0.156222 -0.000155 -0.016520
v -0.156152 0.000501 -0.016455
v -0.156557 0.002554 -0.015635
v -0.160728 -0.015361 -0.009943
v -0.156237 0.004429 -0.014968
v -0.160839 -0.015302 -0.008347
v -0.155360 0.004578 -0.015028
v -0.161400 -0.015324 -0.006925
v -0.162870 -0.015187 -0.004035
v -0.157632 0.007252 -0.010916
v -0.163839 -0.014082 0.000190
v -0.164180 -0.014129 0.000973
v -0.164490 -0.013737 0.001090
v -0.163821 -0.013969 0.001854
v -0.159892 0.010402 -0.002689
v -0.165284 -0.011246 0.005275
v -0.164296 -0.010995 0.005549
v -0.165728 -0.010437 0.005240
v -0.165297 -0.009854 0.005698
v -0.165274 -0.009309 0.005975
v -0.164399 -0.000444 0.005890
v -0.164225 0.000445 0.006316
v -0.163491 0.005615 0.004806
v -0.164326 0.001810 0.006114
v -0.164185 0.002757 0.006037
v -0.163467 0.005105 0.005859
v -0.163652 0.003821 0.006247
v -0.156650 -0.009492 -0.018559
v -0.157639 -0.012508 -0.016865
v -0.156370 -0.006342 -0.019021
v -0.156127 -0.005730 -0.019145
v -0.156026 -0.004423 -0.018764
v -0.156291 -0.001207 -0.017049
v -0.160492 -0.015257 -0.010660
v -0.156413 0.003733 -0.015548
v -0.161414 -0.015159 -0.007950
v -0.156384 0.005761 -0.013467
v -0.157056 0.006530 -0.011608
v -0.161769 -0.015351 -0.005095
v -0.162392 -0.015034 -0.005822
v -0.157610 0.006504 -0.011847
v -0.162552 -0.015217 -0.005340
v -0.158260 0.007964 -0.008971
v -0.158400 0.008680 -0.007005
v -0.164150 -0.014007 0.000273
v -0.159524 0.010019 -0.004669
v -0.159261 0.009600 -0.005729
v -0.164646 -0.012251 0.004203
v -0.160311 0.010275 -0.003078
v -0.165699 -0.010868 0.005030
v -0.161879 0.008702 0.000525
v -0.165769 -0.008673 0.006377
v -0.165850 -0.006866 0.006523
v -0.165361 -0.007338 0.006913
v -0.165829 -0.007691 0.006468
v -0.164374 -0.001355 0.005843
v -0.164780 -0.000314 0.005345
v -0.163182 0.006037 0.004693
v -0.163785 0.003253 0.006137
v -0.157393 -0.011319 -0.017276
v -0.157371 -0.010333 -0.017690
v -0.158846 -0.014542 -0.014888
v -0.157025 -0.000604 -0.016702
v -0.156679 -0.000532 -0.016790
v -0.160300 -0.015253 -0.011766
v -0.156785 0.001111 -0.016329
v -0.156395 0.002856 -0.015671
v -0.161355 -0.015358 -0.009169
v -0.156490 0.004361 -0.015237
v -0.157430 0.005552 -0.013602
v -0.157154 0.005938 -0.013406
v -0.157820 0.006839 -0.011253
v -0.163282 -0.014952 -0.002417
v -0.158553 0.007689 -0.008976
v -0.158623 0.008209 -0.008541
v -0.159180 0.008828 -0.006961
v -0.162840 -0.015211 -0.002848
v -0.164920 -0.013713 0.000676
v -0.159422 0.009214 -0.006020
v -0.160005 0.009897 -0.004300
v -0.165096 -0.013005 0.003778
v -0.165670 -0.011734 0.004884
v -0.160750 0.010279 -0.002015
v -0.160962 0.009561 -0.000439
v -0.165451 -0.010213 0.005727
v -0.165522 -0.006175 0.006479
v -0.162673 0.007528 0.002278
v -0.165594 -0.005619 0.006595
v -0.164824 -0.002250 0.005654
v -0.164664 -0.001976 0.005941
v -0.162680 0.007076 0.003230
v -0.164586 0.000300 0.005595
v -0.164387 0.000907 0.005852
v -0.164382 0.003865 0.006047
v -0.164094 0.004713 0.005798
v -0.156880 -0.007626 -0.019366
v -0.157802 -0.009928 -0.018291
v -0.157605 -0.009359 -0.018532
v -0.157196 -0.009245 -0.018850
v -0.156368 -0.007541 -0.019218
v -0.156955 -0.005763 -0.019179
v -0.158788 -0.013082 -0.016200
v -0.157020 -0.005155 -0.018956
v -0.156611 -0.004814 -0.018885
v -0.159047 -0.014177 -0.015554
v -0.156716 -0.003965 -0.018540
v -0.159311 -0.015261 -0.013413
v -0.156898 0.000284 -0.016511
v -0.157120 0.000621 -0.016371
v -0.160706 -0.015286 -0.011257
v -0.161302 -0.015173 -0.009715
v -0.161961 -0.014976 -0.008277
v -0.161948 -0.015109 -0.007471
v -0.156889 0.005145 -0.014348
v -0.162040 -0.015336 -0.006849
v -0.162778 -0.014991 -0.006378
v -0.162990 -0.014942 -0.005963
v -0.163190 -0.014876 -0.002988
v -0.164462 -0.014102 -0.000425
v -0.163750 -0.014938 -0.002612
v -0.165633 -0.013038 0.003521
v -0.165765 -0.012581 0.003476
v -0.160642 0.010078 -0.002802
v -0.165630 -0.011338 0.004852
v -0.166080 -0.008839 0.005880
v -0.166012 -0.008167 0.006361
v -0.164900 -0.002741 0.005755
v -0.165070 0.000125 0.005098
v -0.163315 0.006268 0.004242
v -0.162844 0.006806 0.003314
v -0.163250 0.006836 0.003095
v -0.164491 0.001951 0.005841
v -0.157960 -0.009196 -0.018326
v -0.157551 -0.006122 -0.019046
v -0.159431 -0.014172 -0.015141
v -0.157163 -0.002499 -0.017976
v -0.156911 -0.001699 -0.017461
v -0.160357 -0.015492 -0.012978
v -0.160630 -0.015151 -0.011997
v -0.157052 0.001685 -0.015932
v -0.161314 -0.015053 -0.010652
v -0.157109 0.002146 -0.015982
v -0.161630 -0.015151 -0.010109
v -0.157422 0.002729 -0.015875
v -0.157009 0.004067 -0.015316
v -0.157526 0.005022 -0.014150
v -0.157932 0.006215 -0.011886
v -0.163075 -0.015316 -0.004960
v -0.158301 0.006854 -0.011310
v -0.158841 0.007806 -0.008795
v -0.164654 -0.013716 -0.000499
v -0.159350 0.008348 -0.007416
v -0.160060 0.009282 -0.006136
v -0.164937 -0.013734 0.001654
v -0.160794 0.009685 -0.004145
v -0.160480 0.009759 -0.003743
v -0.166424 -0.011293 0.004494
v -0.166141 -0.011656 0.004675
v -0.161978 0.008369 0.000751
v -0.164580 -0.003440 0.006112
v -0.165690 -0.002346 0.005361
v -0.163691 0.006199 0.003846
v -0.164362 0.002413 0.005789
v -0.164259 0.004745 0.005316
v -0.164242 0.005066 0.004800
v -0.164046 0.005647 0.004563
v -0.157130 -0.007064 -0.019253
v -0.157975 -0.008759 -0.018804
v -0.157014 -0.006299 -0.019086
v -0.158362 -0.012871 -0.016477
v -0.158357 -0.011976 -0.016953
v -0.159714 -0.014527 -0.014909
v -0.157141 -0.002091 -0.017524
v -0.160402 -0.015225 -0.013432
v -0.157515 0.002130 -0.015899
v -0.157440 0.004092 -0.015443
v -0.162659 -0.014748 -0.008173
v -0.157067 0.004574 -0.014844
v -0.157701 0.005499 -0.013830
v -0.163442 -0.015301 -0.005054
v -0.158762 0.006562 -0.011471
v -0.164122 -0.014346 -0.002286
v -0.158972 0.007534 -0.009538
v -0.159426 0.007905 -0.008702
v -0.160180 0.008561 -0.007300
v -0.160374 0.008898 -0.006424
v -0.164933 -0.013801 0.000191
v -0.159872 0.008975 -0.006949
v -0.165480 -0.013704 0.001490
v -0.161144 0.009492 -0.003849
v -0.166230 -0.011644 0.003865
v -0.161394 0.010365 -0.002209
v -0.161790 0.010129 -0.001956
v -0.166318 -0.010592 0.005242
v -0.166522 -0.010087 0.005317
v -0.162097 0.009308 -0.000602
v -0.160859 0.009196 -0.000224
v -0.166104 -0.007807 0.006103
v -0.166749 -0.006675 0.006175
v -0.162798 0.007957 0.001361
v -0.162923 0.007562 0.001633
v -0.165888 -0.005205 0.006328
v -0.165378 -0.001625 0.005577
v -0.164380 0.006362 0.003316
v -0.164279 0.005926 0.003970
v -0.164674 0.003178 0.005747
v -0.165081 0.004121 0.005283
v -0.157560 -0.006996 -0.019360
v -0.158210 -0.011710 -0.017307
v -0.158100 -0.010139 -0.017946
v -0.158039 -0.007265 -0.018959
v -0.159082 -0.012580 -0.016794
v -0.158623 -0.011569 -0.017493
v -0.159480 -0.012970 -0.016379
v -0.160065 -0.013878 -0.015368
v -0.157104 -0.003332 -0.018115
v -0.157581 -0.002066 -0.017645
v -0.157690 -0.000983 -0.017079
v -0.160835 -0.014824 -0.012179
v -0.157675 0.000808 -0.016551
v -0.162504 -0.014874 -0.006827
v -0.162529 -0.015001 -0.007562
v -0.163994 -0.014899 -0.004087
v -0.163749 -0.014713 -0.003153
v -0.159041 0.007067 -0.009912
v -0.164348 -0.014416 -0.002874
v -0.164584 -0.013064 -0.002499
v -0.164623 -0.014080 -0.002014
v -0.164995 -0.013663 -0.000887
v -0.165758 -0.013307 0.000870
v -0.161200 0.009559 -0.005003
v -0.160425 0.009875 -0.004581
v -0.166722 -0.009606 0.005225
v -0.166766 -0.008231 0.005822
v -0.162549 0.008817 0.000231
v -0.163111 0.007914 0.000963
v -0.165947 -0.001700 0.005064
v -0.165731 -0.001266 0.005342
v -0.165545 0.000106 0.004906
v -0.165316 0.000722 0.005158
v -0.164870 0.001119 0.005292
v -0.165844 0.001670 0.005074
v -0.165621 0.002140 0.005388
v -0.165322 0.003034 0.005622
v -0.165232 0.004134 0.004842
v -0.158824 -0.010932 -0.017812
v -0.158538 -0.009696 -0.018203
v -0.159005 -0.011665 -0.017199
v -0.157915 -0.005062 -0.018912
v -0.157521 -0.005006 -0.019071
v -0.157854 -0.004231 -0.018536
v -0.157561 -0.003891 -0.018515
v -0.157897 -0.002955 -0.018154
v -0.160818 -0.015170 -0.013682
v -0.160811 -0.014975 -0.014074
v -0.161243 -0.014701 -0.012356
v -0.157995 -0.000379 -0.016916
v -0.161427 -0.015066 -0.011145
v -0.161806 -0.014848 -0.008904
v -0.158446 0.005304 -0.013927
v -0.158332 0.005666 -0.013675
v -0.158761 0.005980 -0.013088
v -0.159238 0.006549 -0.011524
v -0.164332 -0.014270 -0.003563
v -0.159589 0.007643 -0.008933
v -0.165008 -0.013509 -0.001649
v -0.160553 0.008440 -0.007834
v -0.160912 0.009196 -0.005892
v -0.166058 -0.013561 0.001461
v -0.160959 0.009760 -0.005149
v -0.166194 -0.013081 0.002957
v -0.166558 -0.012935 0.002901
v -0.161526 0.009573 -0.003552
v -0.166796 -0.012584 0.002885
v -0.166657 -0.010824 0.004624
v -0.162012 0.010195 -0.001901
v -0.162350 0.009954 -0.001599
v -0.162321 0.009742 -0.000951
v -0.162867 0.009393 -0.000962
v -0.167099 -0.008657 0.005485
v -0.165967 -0.005801 0.006180
v -0.166982 -0.004875 0.005869
v -0.165790 -0.000792 0.004794
v -0.165578 0.002464 0.005314
v -0.164879 0.005386 0.004385
v -0.159776 -0.011674 -0.017384
v -0.158025 -0.005957 -0.019052
v -0.160742 -0.014666 -0.014256
v -0.157965 -0.002667 -0.017775
v -0.158346 0.000988 -0.016398
v -0.157850 0.000550 -0.016479
v -0.162464 -0.014639 -0.010258
v -0.162479 -0.014798 -0.009570
v -0.162786 -0.014331 -0.009367
v -0.163075 -0.014601 -0.008818
v -0.157970 0.005001 -0.014295
v -0.158019 0.004571 -0.014573
v -0.163030 -0.014599 -0.007405
v -0.163895 -0.014731 -0.004624
v -0.159800 0.007046 -0.010370
v -0.164582 -0.013391 -0.003479
v -0.164746 -0.012978 -0.002682
v -0.160156 0.007852 -0.008237
v -0.165534 -0.013176 -0.000880
v -0.165685 -0.013308 -0.000236
v -0.161390 0.009346 -0.004470
v -0.166190 -0.012145 0.003527
v -0.166813 -0.011807 0.004052
v -0.162898 0.008464 0.000426
v -0.166885 -0.007942 0.005667
v -0.166857 -0.007239 0.005965
v -0.158330 -0.008791 -0.018530
v -0.158663 -0.007091 -0.019187
v -0.159243 -0.010915 -0.017543
v -0.158832 -0.009319 -0.018088
v -0.158670 -0.009048 -0.018468
v -0.158672 -0.005979 -0.018833
v -0.159682 -0.013327 -0.016252
v -0.160199 -0.013310 -0.016118
v -0.158392 -0.003761 -0.018488
v -0.158629 -0.003075 -0.018345
v -0.158316 -0.001826 -0.017446
v -0.161780 -0.014271 -0.012732
v -0.161380 -0.014376 -0.012674
v -0.158270 -0.000811 -0.016977
v -0.158331 0.002308 -0.016086
v -0.158022 0.003473 -0.015893
v -0.158021 0.004278 -0.015007
v -0.158593 0.005100 -0.014414
v -0.164558 -0.014338 -0.004200
v -0.164927 -0.013291 -0.003633
v -0.159581 0.007377 -0.009321
v -0.165010 -0.012691 -0.002037
v -0.165498 -0.012760 -0.001680
v -0.166180 -0.012766 0.000110
v -0.166156 -0.013268 0.000909
v -0.166815 -0.013071 0.001025
v -0.161712 0.009543 -0.005109
v -0.161910 0.009372 -0.003361
v -0.163038 0.009711 -0.001672
v -0.167267 -0.005212 0.005504
v -0.167110 -0.002713 0.005029
v -0.165622 0.000854 0.004836
v -0.164813 0.005697 0.003911
v -0.159350 -0.009167 -0.018258
v -0.159056 -0.008933 -0.018648
v -0.160248 -0.012692 -0.016685
v -0.158370 -0.006443 -0.018956
v -0.160615 -0.014030 -0.015360
v -0.161398 -0.014682 -0.014018
v -0.158821 -0.002378 -0.017670
v -0.158724 -0.000769 -0.017083
v -0.158706 0.000522 -0.016454
v -0.162450 -0.014618 -0.011754
v -0.161798 -0.014715 -0.011374
v -0.162030 -0.014838 -0.010716
v -0.158791 0.004437 -0.015053
v -0.159276 0.005392 -0.013958
v -0.158941 0.005586 -0.013300
v -0.164248 -0.014983 -0.005997
v -0.163730 -0.014968 -0.005446
v -0.165007 -0.014405 -0.004609
v -0.159890 0.006620 -0.010623
v -0.165028 -0.012671 -0.003085
v -0.165290 -0.012398 -0.002385
v -0.160786 0.007967 -0.008273
v -0.166076 -0.012571 -0.001153
v -0.161760 0.008904 -0.006070
v -0.161426 0.009209 -0.006025
v -0.162201 0.009281 -0.003753
v -0.167010 -0.011924 0.003275
v -0.162677 0.009739 -0.002306
v -0.163003 0.009525 -0.002229
v -0.167675 -0.009195 0.004983
v -0.163117 0.009033 -0.000792
v -0.167357 -0.008359 0.005235
v -0.167530 -0.007783 0.005176
v -0.163951 0.008618 -0.000146
v -0.167493 -0.007173 0.005673
v -0.163801 0.008313 0.000473
v -0.167144 -0.005599 0.005655
v -0.164511 0.007431 0.001683
v -0.166900 -0.004412 0.005742
v -0.163971 0.006799 0.003060
v -0.164848 0.007029 0.002419
v -0.164380 0.006630 0.002847
v -0.166184 0.000710 0.004525
v -0.165272 0.005750 0.003709
v -0.158930 -0.006965 -0.018985
v -0.160690 -0.013732 -0.015511
v -0.158783 -0.003954 -0.018436
v -0.161143 -0.013635 -0.015597
v -0.161489 -0.014404 -0.014415
v -0.162237 -0.013905 -0.013345
v -0.158844 -0.001160 -0.017098
v -0.161503 -0.014534 -0.011919
v -0.158530 0.002742 -0.016198
v -0.158808 0.003292 -0.016057
v -0.159300 0.003844 -0.015168
v -0.159599 0.004784 -0.014699
v -0.164200 -0.014791 -0.006470
v -0.159757 0.006007 -0.012295
v -0.159544 0.006280 -0.011640
v -0.160230 0.006303 -0.011650
v -0.165183 -0.012942 -0.003862
v -0.165381 -0.012105 -0.002867
v -0.161510 0.008423 -0.007442
v -0.166606 -0.012633 -0.000043
v -0.161345 0.008837 -0.007174
v -0.161815 0.009332 -0.004556
v -0.167258 -0.011171 0.004183
v -0.167967 -0.010553 0.004199
v -0.168247 -0.007597 0.004871
v -0.166330 -0.001081 0.004667
v -0.166198 0.004147 0.004101
v -0.166018 0.004185 0.004527
v -0.166295 0.003018 0.004878
v -0.159571 -0.010080 -0.017895
v -0.159595 -0.008669 -0.018472
v -0.160203 -0.011824 -0.017059
v -0.159882 -0.010203 -0.017606
v -0.159218 -0.007108 -0.018950
v -0.159214 -0.006084 -0.018923
v -0.158854 -0.004915 -0.019147
v -0.161285 -0.013249 -0.015864
v -0.160769 -0.012752 -0.016445
v -0.159291 -0.002763 -0.018071
v -0.161966 -0.013967 -0.012869
v -0.162377 -0.014326 -0.012243
v -0.162290 -0.014055 -0.012444
v -0.158539 0.002003 -0.016054
v -0.159486 0.005046 -0.014090
v -0.164670 -0.014737 -0.007073
v -0.164560 -0.014649 -0.006112
v -0.160050 0.005756 -0.012334
v -0.165268 -0.014494 -0.005112
v -0.165377 -0.013723 -0.004489
v -0.160826 0.007070 -0.009840
v -0.162004 0.008915 -0.006111
v -0.167584 -0.012562 0.000960
v -0.162080 0.009368 -0.004813
v -0.162660 0.009016 -0.003664
v -0.162933 0.008980 -0.003953
v -0.167639 -0.012390 0.002718
v -0.167126 -0.011505 0.003492
v -0.167840 -0.006788 0.005426
v -0.164015 0.008049 0.000514
v -0.167387 -0.005812 0.005311
v -0.164996 0.007561 0.001298
v -0.164834 0.005999 0.003376
v -0.165983 0.005250 0.003663
v -0.160682 -0.011991 -0.017081
v -0.160417 -0.010125 -0.017778
v -0.160033 -0.009707 -0.018251
v -0.159488 -0.005078 -0.018835
v -0.159162 -0.004673 -0.018910
v -0.159374 -0.001764 -0.017538
v -0.159420 -0.000760 -0.017058
v -0.159033 0.000281 -0.016472
v -0.162866 -0.014460 -0.011495
v -0.159094 0.001119 -0.016634
v -0.162871 -0.014615 -0.010829
v -0.159790 0.002193 -0.016502
v -0.160118 0.005481 -0.012951
v -0.160543 0.005364 -0.012567
v -0.165070 -0.014751 -0.005750
v -0.160742 0.005879 -0.012150
v -0.165455 -0.013477 -0.004606
v -0.161075 0.006851 -0.010554
v -0.161546 0.007530 -0.009157
v -0.165773 -0.011972 -0.002181
v -0.166335 -0.011715 -0.002192
v -0.166120 -0.012311 -0.001619
v -0.166714 -0.012290 -0.000756
v -0.167097 -0.012552 0.000441
v -0.162633 0.008915 -0.005382
v -0.167915 -0.009048 0.004680
v -0.163785 0.009475 -0.001272
v -0.165432 0.007249 0.001314
v -0.168161 -0.005085 0.005122
v -0.167464 -0.004790 0.005328
v -0.166334 0.000188 0.004213
v -0.165600 0.006700 0.002388
v -0.164738 0.007202 0.001635
v -0.166778 0.001352 0.004532
v -0.166704 0.001879 0.004739
v -0.159970 -0.008499 -0.018271
v -0.159455 -0.006606 -0.018828
v -0.159682 -0.005804 -0.018924
v -0.161711 -0.012830 -0.016163
v -0.161335 -0.012452 -0.016331
v -0.161663 -0.013680 -0.015107
v -0.159295 -0.003703 -0.018506
v -0.162045 -0.014138 -0.014728
v -0.164382 -0.014396 -0.008041
v -0.165044 -0.014558 -0.007125
v -0.165491 -0.012497 -0.004105
v -0.161707 0.007963 -0.008874
v -0.162475 0.008600 -0.006268
v -0.167422 -0.012818 0.001518
v -0.167733 -0.012453 0.002338
v -0.167834 -0.011149 0.003625
v -0.163766 0.009699 -0.001944
v -0.168396 -0.008148 0.004841
v -0.164930 0.008707 -0.000446
v -0.168033 -0.006394 0.005202
v -0.167020 -0.000093 0.004044
v -0.167855 -0.004224 0.005342
v -0.167134 0.000413 0.003949
v -0.167132 0.002477 0.004018
v -0.165666 0.006450 0.002825
v -0.166508 0.002687 0.004523
v -0.160291 -0.008848 -0.018234
v -0.159936 -0.006650 -0.018886
v -0.161062 -0.011536 -0.017395
v -0.160806 -0.010225 -0.017812
v -0.161440 -0.011997 -0.016961
v -0.160317 -0.008025 -0.018483
v -0.159670 -0.004171 -0.018555
v -0.159697 -0.003637 -0.018605
v -0.160094 -0.003930 -0.018317
v -0.162066 -0.013610 -0.015202
v -0.162604 -0.014015 -0.014096
v -0.163071 -0.014160 -0.012213
v -0.160078 -0.000063 -0.016984
v -0.159702 -0.000044 -0.016817
v -0.159700 0.000931 -0.016439
v -0.159337 0.001639 -0.016494
v -0.163320 -0.014239 -0.011386
v -0.163376 -0.014471 -0.010597
v -0.159428 0.003016 -0.016141
v -0.163969 -0.014140 -0.009791
v -0.164171 -0.014337 -0.010543
v -0.159878 0.003673 -0.015297
v -0.164380 -0.014522 -0.008773
v -0.159828 0.004383 -0.014888
v -0.164763 -0.014104 -0.008679
v -0.160684 0.004855 -0.013968
v -0.165624 -0.014020 -0.005041
v -0.160868 0.006323 -0.010960
v -0.165942 -0.012039 -0.003191
v -0.166709 -0.011887 -0.001450
v -0.162219 0.008749 -0.006712
v -0.162870 0.008801 -0.005603
v -0.167409 -0.012383 0.000179
v -0.162877 0.008124 -0.006653
v -0.163221 0.008767 -0.004672
v -0.168121 -0.012574 0.001943
v -0.168400 -0.011936 0.002264
v -0.168674 -0.011123 0.003223
v -0.163731 0.009383 -0.002992
v -0.168530 -0.009361 0.004214
v -0.164135 0.009201 -0.001262
v -0.168580 -0.007381 0.004554
v -0.168122 -0.003749 0.005087
v -0.166065 -0.000312 0.004515
v -0.167515 -0.001226 0.004316
v -0.168196 -0.002697 0.004671
v -0.167203 0.001341 0.004275
v -0.166086 0.006389 0.002383
v -0.165788 0.005572 0.003262
v -0.167149 0.002978 0.004167
v -0.165690 0.004722 0.004008
v -0.161124 -0.009989 -0.017617
v -0.159989 -0.005329 -0.018965
v -0.160324 -0.006356 -0.018646
v -0.159896 -0.003159 -0.018402
v -0.162752 -0.013815 -0.014683
v -0.160264 -0.002196 -0.017507
v -0.160260 0.000398 -0.016810
v -0.160053 0.001678 -0.016747
v -0.164002 -0.014186 -0.011506
v -0.163610 -0.014201 -0.010903
v -0.160260 0.004906 -0.013675
v -0.165619 -0.014404 -0.007260
v -0.161600 0.006967 -0.010614
v -0.166052 -0.012869 -0.004559
v -0.165808 -0.012371 -0.004169
v -0.166020 -0.011765 -0.003692
v -0.166354 -0.011971 -0.004214
v -0.162217 0.007617 -0.009114
v -0.162747 0.008166 -0.007645
v -0.162100 0.008109 -0.008698
v -0.162399 0.008516 -0.007574
v -0.167672 -0.012024 -0.001213
v -0.167059 -0.011726 -0.001512
v -0.167123 -0.011615 -0.000709
v -0.163258 0.008596 -0.005269
v -0.163500 0.008480 -0.004665
v -0.168132 -0.012342 0.001307
v -0.168703 -0.009707 0.003967
v -0.164112 0.009200 -0.002687
v -0.168957 -0.008331 0.004310
v -0.168406 -0.006713 0.004844
v -0.169076 -0.005840 0.004347
v -0.168351 -0.005306 0.004810
v -0.168284 -0.003563 0.004620
v -0.167626 -0.000811 0.003700
v -0.167553 0.002291 0.003720
v -0.166433 0.005910 0.002795
v -0.160987 -0.009247 -0.018224
v -0.161005 -0.007750 -0.018437
v -0.160729 -0.008168 -0.018569
v -0.160749 -0.006644 -0.018689
v -0.161856 -0.012353 -0.016483
v -0.162303 -0.012889 -0.015862
v -0.162504 -0.013372 -0.015070
v -0.160537 -0.003807 -0.018393
v -0.160638 -0.003129 -0.018093
v -0.160592 -0.001722 -0.017170
v -0.160342 -0.001292 -0.016775
v -0.163795 -0.014004 -0.011870
v -0.160604 0.001471 -0.016575
v -0.160137 0.002756 -0.016214
v -0.160632 0.004226 -0.014703
v -0.161035 0.004671 -0.013766
v -0.165920 -0.014221 -0.007177
v -0.165082 -0.014543 -0.006417
v -0.161268 0.006004 -0.012072
v -0.166206 -0.013879 -0.005178
v -0.166921 -0.011557 -0.002353
v -0.167281 -0.011382 -0.001588
v -0.163398 0.008226 -0.006444
v -0.167449 -0.012121 -0.000383
v -0.163354 0.008365 -0.005948
v -0.168944 -0.011913 0.001723
v -0.168111 -0.011399 0.002995
v -0.164390 0.008459 -0.003683
v -0.164122 0.009458 -0.001815
v -0.164610 0.009444 -0.001970
v -0.168705 -0.009026 0.004055
v -0.165050 0.008999 -0.001070
v -0.168706 -0.007762 0.004347
v -0.165385 0.008380 -0.000394
v -0.168913 -0.006665 0.004601
v -0.168764 -0.005655 0.004721
v -0.165215 0.007720 0.000440
v -0.165179 0.008104 0.000191
v -0.166351 0.006546 0.001965
v -0.165653 0.007105 0.001048
v -0.168838 -0.004139 0.004614
v -0.168405 -0.004590 0.004908
v -0.167498 -0.000406 0.003568
v -0.166770 0.005396 0.003078
v -0.167572 0.003626 0.003795
v -0.161350 -0.009237 -0.017964
v -0.160492 -0.007473 -0.018393
v -0.160900 -0.005955 -0.018606
v -0.160356 -0.004671 -0.018701
v -0.163050 -0.013587 -0.014762
v -0.163368 -0.013680 -0.013194
v -0.163545 -0.013637 -0.012779
v -0.160788 -0.000964 -0.016513
v -0.164438 -0.014468 -0.009972
v -0.160926 0.003782 -0.015111
v -0.160491 0.003598 -0.015274
v -0.165598 -0.013859 -0.008674
v -0.165178 -0.014296 -0.008107
v -0.161298 0.005414 -0.012620
v -0.161614 0.005667 -0.012393
v -0.161663 0.006447 -0.011081
v -0.166630 -0.012214 -0.004167
v -0.166930 -0.012137 -0.004006
v -0.166933 -0.011637 -0.002995
v -0.167819 -0.011586 -0.001723
v -0.163188 0.008005 -0.007145
v -0.168214 -0.012252 -0.000127
v -0.163814 0.008248 -0.005172
v -0.168574 -0.012217 0.001075
v -0.163830 0.008524 -0.004499
v -0.164496 0.007694 -0.004524
v -0.168845 -0.011370 0.002446
v -0.164940 0.009235 -0.001733
v -0.169280 -0.009418 0.003212
v -0.168909 -0.009413 0.003711
v -0.169218 -0.007513 0.004086
v -0.165766 0.008073 -0.000441
v -0.165781 0.007674 0.000292
v -0.169130 -0.004567 0.004612
v -0.167401 0.000621 0.003686
v -0.167523 0.001336 0.003864
v -0.166808 0.006161 0.002151
v -0.166435 0.006669 0.001115
v -0.167493 0.004615 0.003054
v -0.167757 0.003181 0.003523
v -0.167000 0.005747 0.002702
v -0.167373 0.004574 0.003497
v -0.161950 -0.011021 -0.017392
v -0.162192 -0.010827 -0.017549
v -0.161429 -0.007608 -0.018557
v -0.160938 -0.005383 -0.018447
v -0.162661 -0.012482 -0.016221
v -0.161199 -0.003930 -0.018480
v -0.163058 -0.013569 -0.014041
v -0.160757 0.000375 -0.016908
v -0.161058 0.001001 -0.016823
v -0.160660 0.000949 -0.016736
v -0.164279 -0.014016 -0.011285
v -0.161640 0.004856 -0.013225
v -0.161191 0.004343 -0.014585
v -0.162119 0.005999 -0.011597
v -0.166360 -0.013348 -0.004941
v -0.166437 -0.013012 -0.004497
v -0.162116 0.006766 -0.010505
v -0.166999 -0.012620 -0.004466
v -0.162557 0.006838 -0.010556
v -0.162811 0.007507 -0.009705
v -0.162970 0.007832 -0.008820
v -0.163217 0.007981 -0.008205
v -0.167835 -0.012153 -0.000935
v -0.168264 -0.012008 -0.000489
v -0.168060 -0.012145 0.000713
v -0.164672 0.008610 -0.003433
v -0.169443 -0.010178 0.003073
v -0.165233 0.009220 -0.001750
v -0.166180 0.007268 0.000274
v -0.169152 -0.005105 0.004425
v -0.167113 0.006046 0.001745
v -0.167919 0.002060 0.003413
v -0.162448 -0.011345 -0.017028
v -0.162510 -0.010743 -0.017293
v -0.161233 -0.006659 -0.018483
v -0.163126 -0.012052 -0.016482
v -0.162836 -0.011457 -0.016707
v -0.161262 -0.005804 -0.018628
v -0.160857 -0.004342 -0.018721
v -0.162770 -0.013048 -0.015248
v -0.163494 -0.013462 -0.014980
v -0.161095 -0.002423 -0.017856
v -0.164631 -0.013730 -0.012006
v -0.161144 0.000335 -0.016672
v -0.160709 0.002248 -0.016671
v -0.160945 0.002465 -0.016472
v -0.165012 -0.014436 -0.010342
v -0.160553 0.002804 -0.016337
v -0.164364 -0.014465 -0.009206
v -0.161354 0.003935 -0.014844
v -0.165509 -0.014105 -0.007985
v -0.166378 -0.013975 -0.005637
v -0.162414 0.006547 -0.011141
v -0.167515 -0.012077 -0.003125
v -0.167421 -0.011628 -0.002798
v -0.163128 0.007233 -0.009674
v -0.167670 -0.011399 -0.002160
v -0.163720 0.007382 -0.007180
v -0.164010 0.007648 -0.006128
v -0.168900 -0.011985 0.000346
v -0.164502 0.006794 -0.005703
v -0.169773 -0.010663 0.002505
v -0.168873 -0.010760 0.003054
v -0.165693 0.009107 -0.001290
v -0.169697 -0.007560 0.003739
v -0.169373 -0.008644 0.003738
v -0.165630 0.008421 -0.000904
v -0.166104 0.007710 -0.000370
v -0.169445 -0.006457 0.004239
v -0.169087 -0.003644 0.004756
v -0.168082 0.000794 0.003417
v -0.168915 0.002549 0.002882
v -0.168121 0.003181 0.003325
v -0.167511 0.005450 0.002655
v -0.161810 -0.007602 -0.018243
v -0.161734 -0.005859 -0.018263
v -0.161255 -0.005066 -0.018525
v -0.161273 -0.002117 -0.017366
v -0.164673 -0.013360 -0.013439
v -0.161242 -0.001802 -0.016947
v -0.161608 0.001809 -0.016800
v -0.161416 0.001326 -0.016707
v -0.165060 -0.014571 -0.010787
v -0.166625 -0.014081 -0.007235
v -0.161940 0.004657 -0.013134
v -0.166362 -0.014338 -0.006772
v -0.162324 0.005148 -0.012938
v -0.168066 -0.011838 -0.002652
v -0.168298 -0.011910 -0.002048
v -0.164928 0.006968 -0.004923
v -0.169115 -0.010998 0.002252
v -0.169660 -0.010878 0.002027
v -0.165069 0.007961 -0.003671
v -0.165088 0.008387 -0.003169
v -0.169772 -0.009622 0.002844
v -0.169672 -0.008951 0.002956
v -0.166057 0.009090 -0.001392
v -0.169766 -0.005361 0.004326
v -0.169345 -0.004357 0.004388
v -0.168126 0.001896 0.003039
v -0.168419 0.003397 0.003166
v -0.162915 -0.010894 -0.017309
v -0.162146 -0.008052 -0.018169
v -0.163530 -0.011598 -0.016774
v -0.161887 -0.006636 -0.018276
v -0.161437 -0.003343 -0.018044
v -0.161784 -0.003001 -0.017544
v -0.163932 -0.013349 -0.014047
v -0.161789 -0.001339 -0.016712
v -0.161428 -0.000815 -0.016675
v -0.164570 -0.013743 -0.012459
v -0.165547 -0.014106 -0.009540
v -0.161621 0.003530 -0.014996
v -0.167050 -0.013867 -0.007095
v -0.166851 -0.013731 -0.007661
v -0.166987 -0.014134 -0.006662
v -0.167114 -0.013924 -0.006050
v -0.162280 0.005636 -0.012606
v -0.167410 -0.013086 -0.004975
v -0.167531 -0.012607 -0.004568
v -0.163628 0.007780 -0.008146
v -0.163938 0.007098 -0.007301
v -0.164873 0.006537 -0.006080
v -0.164278 0.006789 -0.006596
v -0.168906 -0.011754 -0.000156
v -0.165162 0.007622 -0.004232
v -0.169642 -0.006892 0.003706
v -0.166721 0.006672 0.000499
v -0.169939 -0.004996 0.003907
v -0.168620 0.001192 0.003047
v -0.168864 0.001018 0.002731
v -0.168194 0.002510 0.003179
v -0.168540 0.003121 0.002865
v -0.167635 0.005852 0.001943
v -0.168098 0.004808 0.002729
v -0.162080 -0.007194 -0.018132
v -0.162218 -0.006046 -0.018442
v -0.163696 -0.012898 -0.015461
v -0.161607 -0.004829 -0.018339
v -0.162179 -0.004770 -0.018410
v -0.164080 -0.013109 -0.015009
v -0.162102 -0.003541 -0.017731
v -0.163892 -0.013070 -0.014679
v -0.165166 -0.013447 -0.012517
v -0.164920 -0.014180 -0.011034
v -0.162413 0.003776 -0.014720
v -0.166380 -0.014106 -0.007953
v -0.162189 0.004202 -0.014339
v -0.162520 0.004741 -0.013173
v -0.162780 0.005816 -0.012460
v -0.167414 -0.013472 -0.005829
v -0.163117 0.006324 -0.011118
v -0.168250 -0.012727 -0.004139
v -0.163256 0.006878 -0.010722
v -0.163801 0.007294 -0.009810
v -0.167890 -0.012836 -0.004436
v -0.168368 -0.012223 -0.002832
v -0.168780 -0.012074 -0.002354
v -0.164346 0.006890 -0.007230
v -0.165470 0.007258 -0.004407
v -0.169896 -0.011391 0.001603
v -0.166000 0.007673 -0.003457
v -0.165596 0.008531 -0.002945
v -0.165603 0.007799 -0.003536
v -0.170177 -0.007068 0.003440
v -0.166719 0.008499 -0.001338
v -0.167143 0.007085 -0.000080
v -0.167286 0.006383 0.000865
v -0.168750 -0.003139 0.004639
v -0.168110 -0.000197 0.003729
v -0.168130 0.004957 0.002269
v -0.168730 0.003511 0.002576
v -0.163515 -0.010871 -0.017092
v -0.162989 -0.009893 -0.017740
v -0.162476 -0.007753 -0.018371
v -0.162484 -0.007153 -0.018224
v -0.162898 -0.007743 -0.018126
v -0.162289 -0.005498 -0.018298
v -0.164200 -0.012796 -0.015478
v -0.163833 -0.012443 -0.015763
v -0.164760 -0.013154 -0.014316
v -0.162247 -0.002626 -0.017466
v -0.162320 -0.001449 -0.016937
v -0.162228 -0.000855 -0.016902
v -0.165019 -0.013225 -0.013103
v -0.161643 -0.000380 -0.016543
v -0.162346 -0.000186 -0.016807
v -0.162127 0.000534 -0.016551
v -0.165589 -0.013759 -0.011862
v -0.165920 -0.014476 -0.011063
v -0.162073 0.002255 -0.016571
v -0.166346 -0.013812 -0.010475
v -0.162139 0.002872 -0.015865
v -0.166460 -0.013783 -0.009860
v -0.162414 0.003280 -0.015060
v -0.166556 -0.013666 -0.009003
v -0.167178 -0.013669 -0.007759
v -0.167751 -0.013607 -0.006830
v -0.163023 0.005418 -0.012784
v -0.163350 0.005869 -0.011543
v -0.167960 -0.013104 -0.005277
v -0.163885 0.006896 -0.010037
v -0.168601 -0.012912 -0.003818
v -0.169070 -0.012401 -0.002684
v -0.164289 0.007220 -0.009120
v -0.164535 0.006999 -0.007747
v -0.163961 0.007529 -0.008878
v -0.169670 -0.012008 -0.001733
v -0.168870 -0.012006 -0.001187
v -0.169469 -0.011759 -0.000270
v -0.169400 -0.012097 0.000858
v -0.165750 0.006676 -0.005127
v -0.165647 0.007140 -0.004742
v -0.166226 0.007254 -0.003748
v -0.169875 -0.010715 0.001638
v -0.170234 -0.010128 0.002441
v -0.170157 -0.008836 0.002507
v -0.170370 -0.008421 0.002531
v -0.166476 0.007470 -0.000404
v -0.166660 0.007181 0.000010
v -0.170152 -0.004014 0.003883
v -0.169100 0.000076 0.002996
v -0.167509 0.006177 0.000795
v -0.169866 -0.003579 0.004422
v -0.168377 -0.001301 0.004072
v -0.168089 0.005569 0.001639
v -0.168455 0.005020 0.002070
v -0.164080 -0.011328 -0.016666
v -0.164374 -0.012689 -0.014871
v -0.162933 -0.004129 -0.017604
v -0.162561 -0.003265 -0.017545
v -0.162734 -0.001036 -0.016632
v -0.162515 0.000468 -0.017063
v -0.166160 -0.014100 -0.011303
v -0.162495 0.002700 -0.015697
v -0.166796 -0.013315 -0.009142
v -0.163098 0.004830 -0.013162
v -0.163460 0.006416 -0.011050
v -0.164779 0.006744 -0.007566
v -0.168993 -0.012137 -0.001723
v -0.165487 0.006212 -0.006491
v -0.165243 0.006504 -0.005371
v -0.170068 -0.012079 0.000536
v -0.170259 -0.011825 0.001170
v -0.170021 -0.009110 0.002659
v -0.170594 -0.006962 0.002884
v -0.170427 -0.006810 0.003302
v -0.170188 -0.006341 0.003426
v -0.170065 -0.005844 0.003951
v -0.167538 0.006572 0.000089
v -0.168110 0.006245 0.000470
v -0.168993 -0.000260 0.003478
v -0.168564 0.005300 0.001615
v -0.163442 -0.010142 -0.017349
v -0.162885 -0.006823 -0.018040
v -0.162716 -0.006084 -0.018172
v -0.164347 -0.011849 -0.016118
v -0.163403 -0.006505 -0.018253
v -0.164373 -0.012331 -0.015572
v -0.162952 -0.005588 -0.018049
v -0.162450 -0.004575 -0.018199
v -0.165076 -0.012517 -0.015024
v -0.163130 -0.003651 -0.017388
v -0.163091 -0.002392 -0.016819
v -0.163000 -0.001856 -0.016490
v -0.162948 0.000523 -0.017212
v -0.165963 -0.013690 -0.011565
v -0.162971 0.003192 -0.015513
v -0.162687 0.003228 -0.015223
v -0.162706 0.004073 -0.014100
v -0.163897 0.005722 -0.012079
v -0.163764 0.006034 -0.011244
v -0.164673 0.007056 -0.008235
v -0.165873 0.006424 -0.005653
v -0.170598 -0.011316 0.001367
v -0.170287 -0.010143 0.001778
v -0.170670 -0.010803 0.001296
v -0.166542 0.007279 -0.003627
v -0.166681 0.007915 -0.002925
v -0.166939 0.008195 -0.000959
v -0.167114 0.008421 -0.001639
v -0.167470 0.008216 -0.001200
v -0.170698 -0.003685 0.003717
v -0.169608 0.000275 0.002678
v -0.169312 0.001490 0.002300
v -0.170157 -0.001340 0.003547
v -0.169780 -0.000245 0.003152
v -0.169146 0.002093 0.002586
v -0.169037 0.003963 0.002352
v -0.163999 -0.009660 -0.017685
v -0.163828 -0.010238 -0.017047
v -0.164934 -0.012395 -0.015565
v -0.163492 -0.005527 -0.017857
v -0.163112 -0.004730 -0.017929
v -0.163407 -0.004419 -0.017565
v -0.165678 -0.013135 -0.013580
v -0.163020 -0.000689 -0.016754
v -0.166706 -0.014003 -0.011500
v -0.167314 -0.013792 -0.008550
v -0.163280 0.004056 -0.014281
v -0.167514 -0.013170 -0.009017
v -0.163220 0.004455 -0.013413
v -0.163670 0.005350 -0.013069
v -0.168463 -0.013029 -0.005376
v -0.164246 0.006650 -0.010798
v -0.164538 0.006990 -0.009748
v -0.165157 0.006689 -0.009150
v -0.165298 0.006505 -0.007779
v -0.166409 0.006449 -0.004962
v -0.167040 0.006756 -0.004288
v -0.170507 -0.009615 0.002480
v -0.170950 -0.006946 0.002451
v -0.170834 -0.005377 0.003500
v -0.170601 -0.004691 0.003386
v -0.167769 0.008291 -0.001207
v -0.170810 -0.003781 0.003367
v -0.169830 0.000006 0.002348
v -0.170444 -0.001524 0.003145
v -0.170560 -0.002167 0.003736
v -0.168940 0.003027 0.002298
v -0.169325 0.003235 0.002118
v -0.163628 -0.008116 -0.018161
v -0.164500 -0.010307 -0.017138
v -0.164330 -0.009626 -0.017413
v -0.163905 -0.007893 -0.017955
v -0.164735 -0.010597 -0.016745
v -0.165450 -0.013006 -0.014150
v -0.163450 -0.002430 -0.016873
v -0.163305 0.000269 -0.016927
v -0.163306 -0.001556 -0.016498
v -0.162394 0.000919 -0.016816
v -0.166619 -0.013251 -0.012411
v -0.163894 -0.001018 -0.016132
v -0.162524 0.001521 -0.016972
v -0.162693 0.002266 -0.016616
v -0.163301 0.002790 -0.015725
v -0.163513 0.003716 -0.014449
v -0.163998 0.004363 -0.013642
v -0.164232 0.005478 -0.012033
v -0.169250 -0.013021 -0.004706
v -0.164392 0.006236 -0.011098
v -0.165611 0.006466 -0.008409
v -0.165879 0.006002 -0.007294
v -0.165858 0.005829 -0.006737
v -0.170200 -0.011772 0.000118
v -0.171090 -0.011195 0.001177
v -0.166893 0.007560 -0.003111
v -0.171110 -0.008843 0.002003
v -0.167460 0.007294 -0.003031
v -0.170675 -0.008453 0.002161
v -0.170946 -0.007798 0.002267
v -0.167282 0.007695 -0.002778
v -0.170942 -0.004692 0.002878
v -0.167778 0.007583 -0.000819
v -0.168436 0.006660 -0.000254
v -0.170196 0.000039 0.002143
v -0.170745 -0.002801 0.003530
v -0.170481 -0.000586 0.002684
v -0.169979 -0.000337 0.002801
v -0.168587 0.005803 0.000491
v -0.169726 0.002195 0.002316
v -0.168958 0.005062 0.001488
v -0.163664 -0.007131 -0.018097
v -0.163824 -0.006052 -0.018116
v -0.163630 -0.003605 -0.017317
v -0.165501 -0.013097 -0.012779
v -0.163838 -0.001948 -0.016573
v -0.163840 0.003131 -0.015186
v -0.167220 -0.013392 -0.009963
v -0.163624 0.003487 -0.015031
v -0.167897 -0.013504 -0.008093
v -0.168529 -0.013418 -0.006824
v -0.164650 0.005525 -0.012124
v -0.164937 0.006811 -0.009614
v -0.170765 -0.011692 -0.000066
v -0.170890 -0.011341 -0.000321
v -0.171393 -0.010809 0.000983
v -0.170722 -0.010152 0.001544
v -0.166809 0.006942 -0.003705
v -0.171569 -0.005953 0.002252
v -0.171430 -0.004824 0.002635
v -0.171025 -0.005505 0.003061
v -0.168050 0.007924 -0.001249
v -0.170609 -0.000519 0.002251
v -0.170903 -0.002467 0.003290
v -0.164856 -0.009966 -0.017390
v -0.164688 -0.009108 -0.017665
v -0.165290 -0.010995 -0.016678
v -0.164276 -0.008309 -0.017847
v -0.163823 -0.006741 -0.017941
v -0.164927 -0.011735 -0.015943
v -0.165698 -0.012079 -0.015307
v -0.166166 -0.012889 -0.014287
v -0.165872 -0.012694 -0.014746
v -0.164032 -0.003897 -0.017175
v -0.163149 0.001021 -0.017049
v -0.163472 0.002446 -0.015903
v -0.163376 0.001845 -0.016797
v -0.167292 -0.013296 -0.010716
v -0.164311 0.005109 -0.013079
v -0.164388 0.005931 -0.011736
v -0.164783 0.006112 -0.011573
v -0.165740 0.006594 -0.009455
v -0.165370 0.006763 -0.009824
v -0.166097 0.006439 -0.008373
v -0.166127 0.005731 -0.007310
v -0.170260 -0.011651 -0.000831
v -0.170910 -0.009812 0.001347
v -0.168109 0.007615 -0.002216
v -0.171436 -0.006538 0.002406
v -0.168492 0.007548 -0.001649
v -0.168800 0.006998 -0.000908
v -0.168534 0.007702 -0.001208
v -0.171229 -0.003613 0.003052
v -0.169009 0.006154 -0.000237
v -0.168538 0.007357 -0.000635
v -0.165241 -0.009969 -0.017126
v -0.164795 -0.008555 -0.017547
v -0.165634 -0.011359 -0.016257
v -0.164037 -0.004570 -0.017802
v -0.164368 -0.003344 -0.016962
v -0.164051 -0.002446 -0.016546
v -0.163799 0.000848 -0.016970
v -0.166944 -0.013628 -0.011784
v -0.168510 -0.012973 -0.009433
v -0.167578 -0.013378 -0.010216
v -0.164059 0.003733 -0.014115
v -0.168248 -0.013219 -0.008437
v -0.168692 -0.013106 -0.008712
v -0.164320 0.003968 -0.014015
v -0.168900 -0.012976 -0.008143
v -0.168362 -0.013236 -0.007242
v -0.169733 -0.012989 -0.006314
v -0.169655 -0.012883 -0.005780
v -0.165060 0.005740 -0.011789
v -0.171336 -0.009163 0.001432
v -0.171400 -0.003082 0.002712
v -0.171090 -0.002630 0.002877
v -0.169545 0.001083 0.002031
v -0.169381 0.005236 0.000844
v -0.169272 0.005757 0.000211
v -0.170308 0.003071 0.001437
v -0.170174 0.003320 0.001749
v -0.169859 0.004948 0.000824
v -0.169914 0.004454 0.001405
v -0.164416 -0.007121 -0.017924
v -0.164061 -0.005369 -0.017986
v -0.164878 -0.005212 -0.017448
v -0.164590 -0.004212 -0.016983
v -0.166745 -0.012816 -0.013452
v -0.163617 -0.000018 -0.016410
v -0.166986 -0.013115 -0.012164
v -0.164457 -0.000993 -0.016296
v -0.164383 0.000103 -0.016576
v -0.164670 -0.000174 -0.016271
v -0.164095 0.002376 -0.016157
v -0.164161 0.002931 -0.015823
v -0.164550 0.003424 -0.014541
v -0.164673 0.004739 -0.013334
v -0.165410 0.005197 -0.012278
v -0.165001 0.005204 -0.012136
v -0.170183 -0.012871 -0.004892
v -0.166428 0.005841 -0.006854
v -0.171510 -0.008797 0.001253
v -0.168106 0.007027 -0.004189
v -0.171585 -0.006906 0.002433
v -0.168440 0.007630 -0.002267
v -0.171556 -0.004050 0.002439
v -0.169532 0.005571 -0.000100
v -0.169058 0.006610 -0.000507
v -0.171215 -0.001437 0.002335
v -0.170422 0.001811 0.001819
v -0.164815 -0.006915 -0.018004
v -0.166021 -0.011589 -0.015446
v -0.166931 -0.012691 -0.014176
v -0.166946 -0.012636 -0.013277
v -0.164829 -0.002490 -0.016704
v -0.164526 -0.001869 -0.016690
v -0.167567 -0.012706 -0.012839
v -0.167517 -0.013082 -0.012198
v -0.164389 0.002558 -0.016017
v -0.168374 -0.013144 -0.010127
v -0.168731 -0.013251 -0.007834
v -0.165263 0.004597 -0.013376
v -0.169576 -0.013087 -0.005185
v -0.165790 0.005430 -0.011869
v -0.165453 0.005730 -0.011867
v -0.166219 0.006665 -0.009467
v -0.167222 0.005839 -0.007659
v -0.168801 -0.013156 -0.004776
v -0.167421 0.006050 -0.006906
v -0.171917 -0.009591 0.000989
v -0.171678 -0.008310 0.001737
v -0.168370 0.007417 -0.003143
v -0.172132 -0.008032 0.001392
v -0.169257 0.006641 -0.001728
v -0.171879 -0.003201 0.002350
v -0.171386 -0.002306 0.002272
v -0.169580 0.006658 -0.000791
v -0.169154 0.007016 -0.001113
v -0.170489 0.001183 0.001633
v -0.170806 0.002557 0.001022
v -0.170545 0.003012 0.001303
v -0.165677 -0.008866 -0.017621
v -0.165219 -0.007970 -0.017826
v -0.165701 -0.011813 -0.016054
v -0.165887 -0.008409 -0.017469
v -0.165059 -0.006471 -0.017902
v -0.165290 -0.002207 -0.016488
v -0.163954 0.001472 -0.017041
v -0.164916 0.002647 -0.015895
v -0.168238 -0.013037 -0.010814
v -0.164885 0.003201 -0.014435
v -0.169372 -0.012965 -0.008722
v -0.168849 -0.012522 -0.009212
v -0.164975 0.003886 -0.013885
v -0.169686 -0.012993 -0.007797
v -0.166032 0.006160 -0.010969
v -0.170330 -0.012586 -0.005283
v -0.166361 0.006563 -0.009917
v -0.166215 0.005795 -0.011129
v -0.166730 0.006336 -0.009718
v -0.171221 -0.011866 -0.002542
v -0.166476 0.006484 -0.009069
v -0.166648 0.006106 -0.008267
v -0.170817 -0.012118 -0.002939
v -0.171850 -0.011096 -0.000503
v -0.170990 -0.011679 -0.001612
v -0.172179 -0.010697 0.000649
v -0.171615 -0.010230 0.001004
v -0.172290 -0.006602 0.002165
v -0.168766 0.007474 -0.002051
v -0.172075 -0.004567 0.002374
v -0.171997 -0.003601 0.002043
v -0.171713 -0.002204 0.002030
v -0.171323 -0.001299 0.001905
v -0.170510 0.003785 0.000587
v -0.170259 0.004718 0.000038
v -0.169818 0.005949 -0.000491
v -0.171336 -0.000227 0.001854
v -0.171027 0.001107 0.001438
v -0.170180 0.004504 0.000789
v -0.165845 -0.009607 -0.017387
v -0.166200 -0.009607 -0.017122
v -0.165451 -0.007193 -0.017768
v -0.166207 -0.011758 -0.015039
v -0.165300 -0.004648 -0.017351
v -0.165184 -0.003619 -0.016950
v -0.164966 0.000832 -0.017129
v -0.165379 -0.001025 -0.016248
v -0.167906 -0.013326 -0.011714
v -0.167994 -0.012862 -0.012113
v -0.164574 0.001955 -0.016573
v -0.168599 -0.012650 -0.010450
v -0.165570 0.002868 -0.014685
v -0.169213 -0.012353 -0.009013
v -0.165280 0.003184 -0.014609
v -0.165745 0.003570 -0.013868
v -0.169355 -0.012880 -0.006819
v -0.165708 0.004953 -0.012219
v -0.170976 -0.011814 -0.003283
v -0.167549 0.006264 -0.007515
v -0.172333 -0.010361 0.000478
v -0.172579 -0.006569 0.001619
v -0.168764 0.007148 -0.003008
v -0.172356 -0.005399 0.001783
v -0.169644 0.006495 -0.001555
v -0.172085 -0.003973 0.001813
v -0.172495 -0.003390 0.001769
v -0.170053 0.005311 -0.000585
v -0.171850 -0.001048 0.001523
v -0.170713 0.003806 0.000119
v -0.171367 0.002470 0.000804
v -0.166045 -0.007894 -0.017656
v -0.165984 -0.006484 -0.017382
v -0.165660 -0.005566 -0.017530
v -0.166315 -0.012220 -0.015005
v -0.165628 -0.003191 -0.016297
v -0.166117 -0.002145 -0.016211
v -0.165534 0.000373 -0.017047
v -0.165610 -0.000404 -0.016345
v -0.164893 -0.000813 -0.016069
v -0.165423 0.001321 -0.017002
v -0.164985 0.001860 -0.016724
v -0.168510 -0.013274 -0.011875
v -0.168831 -0.012881 -0.010859
v -0.165324 0.002176 -0.016354
v -0.165093 0.002198 -0.016255
v -0.169082 -0.011995 -0.009659
v -0.169600 -0.011851 -0.009320
v -0.166121 0.003266 -0.013889
v -0.169617 -0.012793 -0.008165
v -0.165912 0.004439 -0.013349
v -0.166160 0.004217 -0.013297
v -0.166120 0.004853 -0.012459
v -0.166066 0.005469 -0.011911
v -0.166600 0.005836 -0.010969
v -0.166680 0.005262 -0.011617
v -0.171630 -0.011332 -0.002288
v -0.172654 -0.010370 -0.000036
v -0.168491 0.006860 -0.005007
v -0.168433 0.006746 -0.004199
v -0.172482 -0.007952 0.001013
v -0.169387 0.007381 -0.002348
v -0.172215 -0.004935 0.002018
v -0.170571 0.004444 -0.000509
v -0.171053 0.003150 0.000627
v -0.166906 -0.011622 -0.016499
v -0.166432 -0.008632 -0.017498
v -0.167365 -0.012355 -0.014990
v -0.167127 -0.011423 -0.015814
v -0.165947 -0.004807 -0.017092
v -0.165922 -0.004183 -0.016776
v -0.167738 -0.012356 -0.013599
v -0.168167 -0.012416 -0.012869
v -0.165717 0.000056 -0.016650
v -0.168358 -0.012633 -0.012211
v -0.166100 -0.000880 -0.016001
v -0.165590 0.001841 -0.016422
v -0.169245 -0.011681 -0.010098
v -0.165839 0.002850 -0.014722
v -0.170178 -0.012586 -0.007798
v -0.170296 -0.012687 -0.007164
v -0.166581 0.004775 -0.011990
v -0.170320 -0.012787 -0.006082
v -0.167049 0.005605 -0.010945
v -0.166874 0.005999 -0.010732
v -0.167402 0.005858 -0.010275
v -0.167311 0.006520 -0.009335
v -0.170937 -0.012046 -0.004051
v -0.172156 -0.011031 -0.001786
v -0.172420 -0.010575 -0.001681
v -0.172700 -0.009857 0.000524
v -0.172146 -0.009186 0.000816
v -0.172745 -0.008507 0.000823
v -0.169741 0.006616 -0.002154
v -0.172383 -0.002555 0.001509
v -0.171909 -0.002469 0.001711
v -0.169816 0.006506 -0.001103
v -0.171913 -0.001627 0.001402
v -0.171340 0.000796 0.001144
v -0.171712 0.001354 0.001099
v -0.171526 0.002666 0.000291
v -0.171183 0.003183 0.000163
v -0.166777 -0.010043 -0.017075
v -0.166645 -0.008265 -0.017341
v -0.166722 -0.007467 -0.017572
v -0.166347 -0.007136 -0.017420
v -0.167534 -0.011616 -0.015418
v -0.166305 -0.004280 -0.016671
v -0.168102 -0.012358 -0.014183
v -0.166150 -0.003051 -0.016354
v -0.168567 -0.012011 -0.013124
v -0.165876 -0.001260 -0.016118
v -0.166300 0.002344 -0.015108
v -0.170443 -0.012614 -0.008503
v -0.166576 0.003819 -0.013645
v -0.166366 0.004185 -0.013437
v -0.166896 0.004667 -0.012048
v -0.170677 -0.012542 -0.006601
v -0.167270 0.005508 -0.011179
v -0.167756 0.006161 -0.008337
v -0.167810 0.006338 -0.008923
v -0.172223 -0.011252 -0.002573
v -0.169025 0.006794 -0.005636
v -0.168942 0.006713 -0.004706
v -0.172869 -0.007717 0.000821
v -0.172918 -0.006094 0.001785
v -0.170358 0.006426 -0.002525
v -0.173023 -0.005726 0.001695
v -0.172723 -0.004485 0.001327
v -0.170189 0.006133 -0.001888
v -0.172679 -0.003039 0.001271
v -0.170539 0.005919 -0.001136
v -0.167189 -0.011191 -0.016763
v -0.167440 -0.009866 -0.016940
v -0.167095 -0.010512 -0.016996
v -0.167050 -0.009639 -0.016944
v -0.167331 -0.011096 -0.015790
v -0.166619 -0.006596 -0.017411
v -0.166639 -0.002633 -0.016298
v -0.166420 -0.000452 -0.016213
v -0.165732 0.001745 -0.016737
v -0.166310 0.001774 -0.015867
v -0.169665 -0.011778 -0.010647
v -0.166125 0.002532 -0.014741
v -0.170077 -0.012385 -0.009103
v -0.170497 -0.012193 -0.008931
v -0.166354 0.003152 -0.014112
v -0.172673 -0.010813 -0.002668
v -0.172863 -0.009907 0.000083
v -0.169273 0.006953 -0.003883
v -0.169463 0.006594 -0.005343
v -0.169734 0.007198 -0.002716
v -0.170484 0.005840 -0.001432
v -0.171051 0.003569 -0.000358
v -0.170301 0.005277 -0.000781
v -0.172384 -0.000784 0.001280
v -0.171670 -0.000047 0.001260
v -0.172490 0.002341 0.000060
v -0.167608 -0.010855 -0.016592
v -0.167117 -0.006271 -0.017211
v -0.167995 -0.011779 -0.015435
v -0.166996 -0.005322 -0.016890
v -0.166559 -0.004618 -0.016910
v -0.168525 -0.012346 -0.014437
v -0.168787 -0.012890 -0.012126
v -0.168790 -0.012374 -0.012471
v -0.166132 -0.000143 -0.016209
v -0.169108 -0.012379 -0.010790
v -0.166682 0.002167 -0.014928
v -0.167186 0.002676 -0.014521
v -0.169980 -0.011506 -0.009853
v -0.171006 -0.012651 -0.007583
v -0.166988 0.003774 -0.013545
v -0.171062 -0.012406 -0.006555
v -0.171671 -0.012256 -0.006591
v -0.167274 0.004338 -0.012263
v -0.167829 0.005570 -0.010402
v -0.172449 -0.011499 -0.003506
v -0.168892 0.006422 -0.006606
v -0.169280 0.006339 -0.006201
v -0.173073 -0.010039 -0.000762
v -0.173100 -0.009326 0.000289
v -0.170057 0.006433 -0.004987
v -0.169653 0.006764 -0.003632
v -0.172731 -0.003914 0.001510
v -0.170860 0.005724 -0.001878
v -0.172967 -0.002352 0.001243
v -0.171885 0.002999 -0.000026
v -0.171311 0.005129 -0.001073
v -0.167690 -0.010951 -0.016116
v -0.167441 -0.007377 -0.017103
v -0.168080 -0.011223 -0.015692
v -0.168441 -0.010727 -0.015567
v -0.168111 -0.010450 -0.016130
v -0.166955 -0.002942 -0.016297
v -0.166377 -0.000058 -0.016909
v -0.169680 -0.012435 -0.012607
v -0.168963 -0.012146 -0.012579
v -0.166134 0.001494 -0.016750
v -0.169531 -0.012742 -0.012303
v -0.169832 -0.012380 -0.011374
v -0.170039 -0.011435 -0.010844
v -0.170153 -0.011157 -0.010248
v -0.170260 -0.011704 -0.009507
v -0.166768 0.002882 -0.014083
v -0.171546 -0.012398 -0.007089
v -0.167567 0.004090 -0.012184
v -0.171647 -0.012472 -0.006054
v -0.168115 0.004978 -0.011162
v -0.168282 0.006275 -0.009528
v -0.168231 0.005633 -0.010433
v -0.172646 -0.011269 -0.002999
v -0.168855 0.006437 -0.007936
v -0.169649 0.006199 -0.006925
v -0.173144 -0.010327 -0.001653
v -0.173414 -0.009718 -0.000885
v -0.173290 -0.008855 0.000123
v -0.173480 -0.007903 0.000489
v -0.173848 -0.007561 0.000213
v -0.173094 -0.007389 0.000621
v -0.173243 -0.006182 0.001157
v -0.170243 0.006761 -0.003801
v -0.170680 0.006625 -0.003347
v -0.170240 0.007053 -0.002840
v -0.170957 0.006381 -0.002769
v -0.173199 -0.004306 0.001111
v -0.172631 -0.001309 0.001025
v -0.173245 -0.001821 0.000960
v -0.172914 -0.000673 0.000669
v -0.172270 0.002857 -0.000476
v -0.171637 0.003669 -0.000591
v -0.167136 -0.008471 -0.017297
v -0.169040 -0.012106 -0.014603
v -0.169169 -0.011949 -0.013677
v -0.166957 -0.001652 -0.015994
v -0.167040 -0.002440 -0.016337
v -0.166786 0.001320 -0.016771
v -0.166602 0.001752 -0.015974
v -0.167109 0.001831 -0.014997
v -0.170986 -0.012068 -0.009037
v -0.171109 -0.012390 -0.008160
v -0.167815 0.004044 -0.012239
v -0.172401 -0.012136 -0.005534
v -0.167581 0.005125 -0.011314
v -0.168624 0.006116 -0.009136
v -0.169274 0.006070 -0.008684
v -0.169027 0.006291 -0.007535
v -0.169302 0.006458 -0.006763
v -0.169822 0.006633 -0.005263
v -0.173704 -0.008229 -0.000404
v -0.170977 0.006602 -0.003376
v -0.173411 -0.002527 0.000779
v -0.173290 -0.001251 0.000386
v -0.171964 0.003970 -0.000915
v -0.172813 -0.000097 0.000892
v -0.171938 0.000969 0.000805
v -0.168332 -0.009436 -0.017345
v -0.167836 -0.008596 -0.017491
v -0.167654 -0.006703 -0.017081
v -0.167570 -0.004995 -0.017022
v -0.169723 -0.011732 -0.013383
v -0.166577 0.000355 -0.017239
v -0.166208 0.001034 -0.017153
v -0.166638 -0.001008 -0.016082
v -0.167284 -0.000491 -0.016484
v -0.167052 0.001542 -0.015701
v -0.170079 -0.011885 -0.011262
v -0.170537 -0.011778 -0.011355
v -0.167549 0.003490 -0.013456
v -0.171618 -0.012181 -0.008059
v -0.168199 0.003311 -0.012699
v -0.171493 -0.012178 -0.007509
v -0.168399 0.003615 -0.012024
v -0.167959 0.004555 -0.011778
v -0.172480 -0.011879 -0.005996
v -0.168632 0.005536 -0.010797
v -0.172736 -0.011729 -0.004467
v -0.173734 -0.009664 -0.001321
v -0.170510 0.006280 -0.004463
v -0.171311 0.006330 -0.003351
v -0.173721 -0.005583 0.001344
v -0.171419 0.005290 -0.001769
v -0.173582 -0.003173 0.000929
v -0.172160 0.003517 -0.001062
v -0.171651 0.005099 -0.001568
v -0.173099 0.000113 0.000367
v -0.168449 -0.010500 -0.016982
v -0.168263 -0.008392 -0.017331
v -0.167891 -0.007584 -0.017140
v -0.168580 -0.010345 -0.016230
v -0.167944 -0.012337 -0.014870
v -0.167895 -0.006273 -0.017116
v -0.167296 -0.004004 -0.016872
v -0.170091 -0.012311 -0.012737
v -0.167630 0.001901 -0.014878
v -0.167736 0.002799 -0.014690
v -0.170880 -0.011327 -0.009589
v -0.167513 0.002981 -0.014180
v -0.171359 -0.011815 -0.009189
v -0.171725 -0.011961 -0.008606
v -0.168522 0.004284 -0.011869
v -0.168822 0.004786 -0.011246
v -0.168884 0.005882 -0.009815
v -0.172746 -0.011122 -0.003675
v -0.169225 0.005645 -0.009721
v -0.169573 0.006161 -0.008042
v -0.173333 -0.009961 -0.001743
v -0.170868 0.005693 -0.006609
v -0.170567 0.005946 -0.005556
v -0.173665 -0.008900 -0.000624
v -0.173954 -0.009254 -0.001696
v -0.174186 -0.006558 0.000488
v -0.171205 0.005819 -0.002214
v -0.174003 -0.004653 0.000879
v -0.171850 0.005204 -0.002097
v -0.173800 -0.001873 0.000353
v -0.173233 0.000710 0.000436
v -0.172657 0.003830 -0.001001
v -0.173044 0.001806 -0.000034
v -0.169014 -0.010378 -0.015879
v -0.168765 -0.006624 -0.016873
v -0.168042 -0.002414 -0.016415
v -0.168089 -0.003079 -0.016502
v -0.167516 -0.002130 -0.016133
v -0.167355 0.001506 -0.015945
v -0.170766 -0.011332 -0.011257
v -0.168092 0.002568 -0.014625
v -0.170927 -0.010948 -0.010422
v -0.171567 -0.011207 -0.009295
v -0.168291 0.003252 -0.013500
v -0.172184 -0.011743 -0.008477
v -0.168742 0.003378 -0.012138
v -0.168940 0.005155 -0.010885
v -0.173043 -0.011241 -0.004326
v -0.173632 -0.010309 -0.003051
v -0.170112 0.006092 -0.007278
v -0.173697 -0.009816 -0.001951
v -0.169827 0.006327 -0.006204
v -0.174278 -0.008766 -0.001834
v -0.174008 -0.007209 -0.000495
v -0.174218 -0.005482 0.000685
v -0.174285 -0.004591 0.000788
v -0.174140 -0.003459 0.000066
v -0.173936 -0.003345 0.000474
v -0.173682 -0.002789 0.000397
v -0.171602 0.005875 -0.002471
v -0.173630 -0.001107 0.000161
v -0.172381 0.004107 -0.001401
v -0.173515 -0.000215 0.000285
v -0.168687 -0.011737 -0.015476
v -0.168704 -0.005844 -0.017020
v -0.168016 -0.004949 -0.016984
v -0.167340 -0.000326 -0.016988
v -0.167474 0.000546 -0.017362
v -0.170237 -0.011950 -0.012992
v -0.167832 -0.001437 -0.016242
v -0.168415 -0.001476 -0.016194
v -0.167757 -0.000747 -0.016511
v -0.167516 0.001083 -0.016913
v -0.170890 -0.011355 -0.011658
v -0.167946 0.001714 -0.014707
v -0.171152 -0.010613 -0.010747
v -0.168668 0.002211 -0.014734
v -0.171710 -0.010434 -0.009779
v -0.171920 -0.011387 -0.009231
v -0.172224 -0.012010 -0.007744
v -0.168708 0.002982 -0.012802
v -0.169144 0.003939 -0.011843
v -0.172101 -0.012273 -0.007165
v -0.173023 -0.011573 -0.006739
v -0.169759 0.005959 -0.008796
v -0.173611 -0.010785 -0.003552
v -0.170324 0.005755 -0.007469
v -0.174233 -0.007379 -0.000906
v -0.170833 0.005780 -0.004947
v -0.171635 0.006095 -0.004246
v -0.174563 -0.004525 0.000232
v -0.171923 0.005844 -0.003333
v -0.174430 -0.004919 0.000490
v -0.173861 -0.000974 -0.000378
v -0.172184 0.004876 -0.001736
v -0.168883 -0.009996 -0.016910
v -0.168973 -0.008860 -0.017291
v -0.168713 -0.008036 -0.017448
v -0.169840 -0.011901 -0.015471
v -0.168353 -0.007572 -0.017158
v -0.170141 -0.011696 -0.014667
v -0.168243 -0.003668 -0.016528
v -0.169446 -0.011580 -0.013838
v -0.168000 -0.000083 -0.017384
v -0.168545 -0.002530 -0.016445
v -0.171540 -0.011261 -0.011885
v -0.168360 0.001599 -0.014975
v -0.168846 0.002872 -0.013766
v -0.172815 -0.011792 -0.007612
v -0.169247 0.002677 -0.012813
v -0.169240 0.004610 -0.011469
v -0.169521 0.005198 -0.011093
v -0.169882 0.005567 -0.010183
v -0.170021 0.005527 -0.009294
v -0.173936 -0.010323 -0.003250
v -0.170749 0.005399 -0.007493
v -0.173913 -0.009992 -0.002695
v -0.174007 -0.009133 -0.002254
v -0.174385 -0.007368 -0.001258
v -0.171285 0.005803 -0.005481
v -0.174614 -0.006475 -0.000929
v -0.174585 -0.006124 0.000153
v -0.174311 -0.006773 -0.000605
v -0.174969 -0.005421 -0.000758
v -0.174242 -0.002833 -0.000344
v -0.174080 -0.002655 0.000142
v -0.172626 0.005246 -0.002420
v -0.168875 -0.009949 -0.016581
v -0.170092 -0.011457 -0.015783
v -0.169405 -0.005152 -0.016997
v -0.168537 -0.005088 -0.016878
v -0.168620 -0.004139 -0.016770
v -0.168965 -0.003314 -0.016746
v -0.171109 -0.011777 -0.013231
v -0.168039 -0.000491 -0.016954
v -0.168211 -0.000776 -0.016294
v -0.167742 0.001235 -0.015841
v -0.168169 0.001327 -0.015673
v -0.168719 0.001535 -0.014764
v -0.171701 -0.010533 -0.011083
v -0.172673 -0.011165 -0.008971
v -0.172461 -0.010568 -0.009512
v -0.169753 0.002564 -0.012945
v -0.172787 -0.011586 -0.008321
v -0.169432 0.002830 -0.012285
v -0.169864 0.003143 -0.011791
v -0.173061 -0.011796 -0.006336
v -0.170250 0.005387 -0.009886
v -0.174038 -0.011040 -0.004723
v -0.173913 -0.010603 -0.004279
v -0.170209 0.005581 -0.008074
v -0.174629 -0.007293 -0.001619
v -0.172696 0.005114 -0.003061
v -0.174304 -0.002022 -0.000194
v -0.174236 -0.000958 -0.000617
v -0.172900 0.004891 -0.001927
v -0.173271 0.001916 -0.000416
v -0.169800 -0.010093 -0.016212
v -0.170211 -0.011883 -0.015266
v -0.171099 -0.011642 -0.015669
v -0.170419 -0.011370 -0.013651
v -0.171166 -0.011464 -0.013472
v -0.169179 -0.002150 -0.016431
v -0.168803 0.000682 -0.017304
v -0.171516 -0.011162 -0.012664
v -0.168430 0.001090 -0.016594
v -0.171940 -0.010157 -0.011131
v -0.168538 0.001100 -0.015588
v -0.169080 0.002203 -0.014907
v -0.172010 -0.010265 -0.010139
v -0.172200 -0.009940 -0.010438
v -0.173740 -0.011471 -0.005784
v -0.170537 0.005636 -0.009070
v -0.170426 0.005556 -0.008568
v -0.174367 -0.008706 -0.002491
v -0.174662 -0.008428 -0.002232
v -0.171740 0.005504 -0.005214
v -0.172106 0.005742 -0.004067
v -0.172976 0.004773 -0.003481
v -0.172503 0.005461 -0.003387
v -0.174524 -0.002822 -0.000827
v -0.174457 -0.001966 -0.000955
v -0.173546 0.003601 -0.001908
v -0.173144 0.004977 -0.002440
v -0.173712 0.002935 -0.001028
v -0.173205 0.003936 -0.001218
v -0.173268 0.004281 -0.001765
v -0.174420 0.001091 -0.000523
v -0.169140 -0.008294 -0.017233
v -0.169133 -0.007554 -0.017408
v -0.169744 -0.009549 -0.016649
v -0.169900 -0.006401 -0.016932
v -0.169546 -0.005980 -0.016863
v -0.171430 -0.011524 -0.013068
v -0.169423 0.000908 -0.015425
v -0.169213 0.001404 -0.015119
v -0.169314 0.001782 -0.015237
v -0.172874 -0.010677 -0.009326
v -0.173154 -0.011283 -0.008186
v -0.169827 0.004129 -0.011722
v -0.169894 0.004857 -0.011118
v -0.171095 0.005202 -0.009742
v -0.171090 0.005542 -0.008325
v -0.174592 -0.010107 -0.003486
v -0.174323 -0.009577 -0.002992
v -0.174856 -0.009607 -0.003362
v -0.174716 -0.008682 -0.002757
[truncated: 548,411 more chars]
