# Supplementary material for: Computational modelling of muscle fibre operating ranges in the hindlimb of a small ground bird (Eudromia elegans), with implications for modelling locomotion in extinct species
Source: PLoS Comput Biol. 2021 Apr 1;17(4):e1008843. doi: 10.1371/journal.pcbi.1008843 (PMC8016346; doi:10.1371/journal.pcbi.1008843)
Supplement: S1 Model File — (ZIP) [file pcbi.1008843.s006.zip › geometry/L_Digit_II.obj]

v 0.013486 0.00090103 -0.0069445 
v 0.013626 0.0006615 -0.0072524 
v 0.013566 0.00081725 -0.0071339 
v 0.013624 0.0006941 -0.0070491 
v 0.013497 0.00076342 -0.0067101 
v 0.01352 0.0005506 -0.0066467 
v 0.013712 0.00041137 -0.0071353 
v 0.013657 0.00048339 -0.0074451 
v 0.013622 0.00058667 -0.0068488 
v 0.013765 9.3541e-05 -0.0072291 
v 0.013758 0.00020536 -0.0070411 
v 0.013115 0.001177 -0.0070721 
v 0.013341 0.0010552 -0.0072855 
v 0.013146 0.0011224 -0.00731 
v 0.0133 0.001101 -0.0070688 
v 0.013302 0.00097425 -0.0075427 
v 0.013502 0.00091604 -0.0071654 
v 0.013431 0.0010078 -0.0071535 
v 0.013299 0.0010674 -0.0068355 
v 0.013157 0.00094086 -0.0064982 
v 0.013345 0.00094115 -0.0066778 
v 0.013284 0.00068051 -0.0064781 
v 0.013362 0.00075792 -0.006548 
v 0.013573 0.00066868 -0.0074561 
v 0.013651 0.00032977 -0.007649 
v 0.013349 0.00056276 -0.0065311 
v 0.013625 0.00043319 -0.0067401 
v 0.013675 -0.00011386 -0.007677 
v 0.013727 0.00024597 -0.00744 
v 0.013736 5.5697e-05 -0.0070097 
v 0.013547 0.00031612 -0.006694 
v 0.01368 0.00027009 -0.0068664 
v 0.013741 3.2302e-05 -0.0074869 
v 0.013731 -9.9859e-05 -0.0071604 
v 0.013131 0.00087263 -0.0085413 
v 0.013184 0.0008825 -0.0083717 
v 0.013065 0.0010402 -0.0082162 
v 0.013193 0.0009101 -0.0081371 
v 0.013216 0.00093948 -0.0078615 
v 0.013049 0.0010831 -0.0076286 
v 0.012919 0.0011711 -0.007125 
v 0.013145 0.0011625 -0.0068867 
v 0.012996 0.0011969 -0.006947 
v 0.013129 0.0010902 -0.0066591 
v 0.013086 0.00072509 -0.0087074 
v 0.013347 0.00071882 -0.0080742 
v 0.013468 0.00079469 -0.0075316 
v 0.013534 0.00081402 -0.0073111 
v 0.013438 0.00094383 -0.0073322 
v 0.013028 0.0010548 -0.0065121 
v 0.01329 0.00035688 -0.0086985 
v 0.013189 0.00050585 -0.0087505 
v 0.013377 0.00042777 -0.008516 
v 0.013425 0.00046597 -0.0082797 
v 0.013253 0.00064793 -0.0085789 
v 0.013316 0.00068457 -0.0083329 
v 0.013471 0.00049792 -0.0080092 
v 0.013397 0.00075623 -0.0077958 
v 0.013184 0.00077144 -0.0064416 
v 0.013572 0.00023729 -0.0079142 
v 0.013547 0.00054511 -0.0076995 
v 0.013226 0.0003721 -0.0065423 
v 0.013406 3.8458e-05 -0.0085712 
v 0.013372 0.00018082 -0.008635 
v 0.013443 0.00021887 -0.0084593 
v 0.013606 -1.8871e-05 -0.0078818 
v 0.01349 0.00022617 -0.0082197 
v 0.013416 0.00038937 -0.0066013 
v 0.013679 0.00011956 -0.0076842 
v 0.013556 0.00012463 -0.0067693 
v 0.013543 -0.00028225 -0.0079223 
v 0.01363 -0.00035691 -0.0076472 
v 0.01372 -0.0001697 -0.0074055 
v 0.013524 -0.00030249 -0.007029 
v 0.013648 -0.00013021 -0.007006 
v 0.013643 3.5372e-05 -0.0068775 
v 0.013473 -0.00011353 -0.0068515 
v 0.01356 -0.00053455 -0.007367 
v 0.01365 -0.00039779 -0.0074445 
v 0.013466 -0.0004981 -0.0071732 
v 0.01364 -0.00031107 -0.0072179 
v 0.01284 0.0011324 -0.0084121 
v 0.01269 0.0012243 -0.0082144 
v 0.012974 0.00096485 -0.0085781 
v 0.013032 0.0010355 -0.0083953 
v 0.012904 0.0011539 -0.0082156 
v 0.012962 0.0011031 -0.0079713 
v 0.012811 0.0012001 -0.0080906 
v 0.012593 0.0011474 -0.0068822 
v 0.012805 0.0011883 -0.0068852 
v 0.012652 0.0011683 -0.0067485 
v 0.012887 0.00082154 -0.0087164 
v 0.012882 0.0011319 -0.0073924 
v 0.012672 0.001107 -0.0073916 
v 0.012715 0.0011555 -0.0070299 
v 0.012788 0.0011793 -0.0067024 
v 0.012961 0.0011789 -0.0067651 
v 0.012882 0.0011187 -0.0065681 
v 0.012642 0.0011258 -0.0065881 
v 0.012695 0.001053 -0.0064544 
v 0.012898 0.00098109 -0.0064248 
v 0.01303 0.00047804 -0.0088174 
v 0.013025 0.00085432 -0.0063981 
v 0.013018 0.00072016 -0.0063908 
v 0.012808 0.00077622 -0.0063496 
v 0.013239 9.8073e-05 -0.0087361 
v 0.013146 0.00058423 -0.0064541 
v 0.01332 -1.1783e-05 -0.0086611 
v 0.013067 0.00017069 -0.0065708 
v 0.013334 0.00013059 -0.0066681 
v 0.012988 0.00036806 -0.0064779 
v 0.013442 -5.3142e-07 -0.0084101 
v 0.013394 -0.00034948 -0.0081852 
v 0.0135 -6.3087e-05 -0.0081465 
v 0.013097 -2.665e-05 -0.0066545 
v 0.013392 -0.0004933 -0.0080321 
v 0.013554 -0.0005882 -0.0075807 
v 0.012549 0.001087 -0.008544 
v 0.012629 0.0011789 -0.0084234 
v 0.012406 0.0011531 -0.0084287 
v 0.012482 0.0012313 -0.0082853 
v 0.012452 0.0012309 -0.0080885 
v 0.012744 0.0010251 -0.0085908 
v 0.012685 0.0012011 -0.0079764 
v 0.012448 0.0011795 -0.0078355 
v 0.01267 0.00081038 -0.0087074 
v 0.012718 0.0011323 -0.0076611 
v 0.012421 0.0011106 -0.0075947 
v 0.012706 0.001125 -0.007203 
v 0.012403 0.00099011 -0.0064167 
v 0.012959 0.00064955 -0.0087957 
v 0.012846 0.00039394 -0.0088282 
v 0.012791 0.00060619 -0.008791 
v 0.01264 0.00092937 -0.0063578 
v 0.013143 0.00027518 -0.0087986 
v 0.012918 0.0005399 -0.0088291 
v 0.012541 0.00076921 -0.0062902 
v 0.013043 1.55e-05 -0.0087783 
v 0.012875 0.0001877 -0.0065119 
v 0.012886 0.00055621 -0.006392 
v 0.012728 0.00030472 -0.0064175 
v 0.01262 0.00054329 -0.0063194 
v 0.01337 -0.00023111 -0.0083768 
v 0.013213 -0.00033326 -0.0084998 
v 0.013332 -0.00013524 -0.0085552 
v 0.012988 -0.00021066 -0.0067003 
v 0.013217 -0.00055358 -0.0082106 
v 0.013273 -0.00041141 -0.00835 
v 0.013254 -0.00067302 -0.0079819 
v 0.013203 -0.00019044 -0.0067694 
v 0.013293 -0.00077664 -0.0077833 
v 0.013469 -0.00056597 -0.0078176 
v 0.013443 -0.0007243 -0.0076931 
v 0.013421 -0.00066495 -0.007322 
v 0.013294 -0.00042486 -0.0069661 
v 0.013329 -0.00082678 -0.0076331 
v 0.013439 -0.00075683 -0.0075717 
v 0.013474 -0.0006926 -0.0074605 
v 0.013234 -0.00069574 -0.0071755 
v 0.013274 -0.00082405 -0.0074378 
v 0.012204 0.0011905 -0.0082439 
v 0.012183 0.0011908 -0.0079565 
v 0.012187 0.0011332 -0.0076936 
v 0.012561 0.00095624 -0.0086321 
v 0.012207 0.0010399 -0.0072345 
v 0.012364 0.0010674 -0.0069975 
v 0.01242 0.001097 -0.006884 
v 0.012192 0.0010129 -0.0065574 
v 0.012437 0.0010994 -0.0066945 
v 0.012539 0.0010909 -0.0074601 
v 0.012373 0.0010676 -0.0074003 
v 0.012237 0.0010387 -0.0070478 
v 0.012542 0.0011104 -0.0070381 
v 0.012459 0.0010724 -0.0072224 
v 0.012184 0.0010396 -0.0068073 
v 0.012219 0.00088307 -0.0062905 
v 0.012485 0.0008977 -0.0063179 
v 0.012354 0.00082818 -0.0062738 
v 0.012327 0.00056522 -0.0062283 
v 0.01284 -2.1836e-05 -0.0087867 
v 0.012942 0.00020715 -0.0088252 
v 0.012586 8.9697e-05 -0.0064339 
v 0.013153 -0.000165 -0.0086629 
v 0.012738 9.5337e-05 -0.0064982 
v 0.012649 -0.00010272 -0.0065321 
v 0.012766 -0.00030575 -0.0066689 
v 0.012881 -2.845e-05 -0.0065912 
v 0.012973 -0.00042833 -0.0085328 
v 0.013138 -0.00049081 -0.0084013 
v 0.013017 -0.00072375 -0.0081117 
v 0.012973 -0.000461 -0.0068317 
v 0.01305 -0.00083092 -0.0078717 
v 0.013007 -0.00079126 -0.0071006 
v 0.012855 -0.0007268 -0.0069691 
v 0.013084 -0.00063786 -0.0070009 
v 0.013109 -0.00090177 -0.0076181 
v 0.013069 -0.00093076 -0.0074369 
v 0.013014 -0.00089404 -0.0072737 
v 0.012021 0.0010073 -0.0084494 
v 0.012003 0.0010953 -0.0083566 
v 0.012172 0.0010668 -0.0084399 
v 0.011935 0.0011616 -0.0080849 
v 0.011991 0.0010844 -0.007513 
v 0.012344 0.00096119 -0.0085643 
v 0.012198 0.0010726 -0.0074589 
v 0.011985 0.0010106 -0.0070015 
v 0.011988 0.0009776 -0.006584 
v 0.012284 0.00047718 -0.0086803 
v 0.012441 0.00076199 -0.0086701 
v 0.012145 0.0007414 -0.0062129 
v 0.012663 0.00038762 -0.0087951 
v 0.012548 0.00055667 -0.0087439 
v 0.012042 0.00050691 -0.0061342 
v 0.01269 0.00013588 -0.0087958 
v 0.012433 0.00023513 -0.0087426 
v 0.012473 -2.3079e-05 -0.0087419 
v 0.012139 0.00023853 -0.0061829 
v 0.012236 2.0794e-05 -0.0062822 
v 0.012887 -0.00021892 -0.0087009 
v 0.012622 -0.00017894 -0.0087187 
v 0.012681 -0.00041727 -0.008586 
v 0.012433 0.00024213 -0.0063161 
v 0.012738 -0.00059936 -0.008404 
v 0.012406 -0.00011363 -0.0064242 
v 0.012805 -0.00071944 -0.008221 
v 0.012986 -0.00060873 -0.0083302 
v 0.012832 -0.00093453 -0.0076962 
v 0.012752 -0.00083698 -0.0079801 
v 0.01282 -0.00088519 -0.0071333 
v 0.012815 -0.00095544 -0.0072607 
v 0.011975 0.0011512 -0.0082467 
v 0.011759 0.0010515 -0.0082623 
v 0.011881 0.00095358 -0.0084261 
v 0.011629 0.0011172 -0.0079946 
v 0.011588 0.0011268 -0.0077744 
v 0.011978 0.0010374 -0.0072785 
v 0.011745 0.0010568 -0.0073725 
v 0.011759 0.0010084 -0.0071081 
v 0.011901 0.00098554 -0.0067439 
v 0.012208 0.00069863 -0.0086153 
v 0.011654 0.00081297 -0.0063097 
v 0.011989 0.00087086 -0.0063371 
v 0.011689 0.00065061 -0.0061426 
v 0.011941 0.00067075 -0.0061564 
v 0.012377 -0.00020882 -0.0086772 
v 0.011839 0.00025522 -0.006079 
v 0.012415 -0.00038908 -0.0085912 
v 0.012103 -0.00025172 -0.0063343 
v 0.012085 -1.4519e-05 -0.0062128 
v 0.011969 6.2006e-05 -0.0061402 
v 0.012464 -0.00057171 -0.0084367 
v 0.012522 -0.00073598 -0.0082009 
v 0.012458 -0.000859 -0.0079499 
v 0.012536 -0.00032986 -0.0065848 
v 0.012557 -0.00093624 -0.0077369 
v 0.012648 -0.00097922 -0.0075209 
v 0.012552 -0.00062694 -0.0067842 
v 0.01265 -0.00083035 -0.0070141 
v 0.012437 -0.00084241 -0.006978 
v 0.012865 -0.00096724 -0.0074312 
v 0.012571 -0.00095198 -0.0072449 
v 0.011505 0.0010367 -0.0081711 
v 0.011472 0.0010914 -0.0075276 
v 0.011844 0.0011307 -0.0077452 
v 0.012014 0.00082675 -0.0085189 
v 0.011815 0.00081259 -0.0084739 
v 0.0117 0.00060086 -0.0084836 
v 0.011664 0.00096815 -0.0068397 
v 0.01172 0.00091924 -0.006536 
v 0.011954 0.00040216 -0.0085873 
v 0.011839 0.00050853 -0.0060872 
v 0.012134 0.00017719 -0.0086603 
v 0.011639 7.5508e-05 -0.0060528 
v 0.011561 0.00024611 -0.0060251 
v 0.01148 0.00039886 -0.0060273 
v 0.011662 0.0004305 -0.0060487 
v 0.012251 -4.9932e-05 -0.0086786 
v 0.012139 -0.00032461 -0.0085563 
v 0.01223 -0.00052086 -0.0084532 
v 0.011797 -2.1277e-05 -0.0061079 
v 0.011942 -0.00013234 -0.0061907 
v 0.012219 -0.00067054 -0.0082722 
v 0.011892 -0.00042675 -0.0063516 
v 0.012317 -0.00074108 -0.00679 
v 0.012157 -0.00076139 -0.0067764 
v 0.012311 -0.00043272 -0.0065413 
v 0.012018 -0.00054647 -0.0065123 
v 0.012235 -0.00064801 -0.0066702 
v 0.012214 -0.00092088 -0.0071035 
v 0.012389 -0.00077595 -0.0068576 
v 0.011105 0.00099105 -0.0080386 
v 0.011349 0.001068 -0.0080249 
v 0.011392 0.0011135 -0.0078063 
v 0.011141 0.001081 -0.0078546 
v 0.011411 0.00065035 -0.0083774 
v 0.011483 0.00090172 -0.0082971 
v 0.011101 0.00099365 -0.0069482 
v 0.011672 0.000838 -0.0084031 
v 0.011456 0.00095557 -0.0068374 
v 0.011452 0.0010074 -0.0070894 
v 0.011309 0.00095212 -0.0068237 
v 0.011422 0.00091011 -0.0066285 
v 0.011484 0.00084287 -0.006403 
v 0.011423 0.00071066 -0.0062183 
v 0.011622 0.00025637 -0.0084984 
v 0.011485 0.00060436 -0.0061055 
v 0.011527 0.00052125 -0.0060601 
v 0.0113 0.00051403 -0.0060791 
v 0.01195 0.00012928 -0.0086086 
v 0.011732 -0.00014137 -0.0085092 
v 0.011322 0.00028496 -0.0060149 
v 0.011967 -8.3443e-05 -0.0085892 
v 0.011373 4.1259e-05 -0.0060305 
v 0.011751 -0.00022594 -0.0061721 
v 0.011939 -0.00055576 -0.0083284 
v 0.011956 -0.00074777 -0.0080959 
v 0.011818 -0.00070379 -0.0066514 
v 0.011888 -0.00029897 -0.0062529 
v 0.012226 -0.00081017 -0.0080354 
v 0.012223 -0.00092671 -0.0077415 
v 0.011966 -0.00093108 -0.0077132 
v 0.012102 -0.00096865 -0.0072845 
v 0.011943 -0.00096391 -0.0073951 
v 0.012243 -0.00082657 -0.0068938 
v 0.012037 -0.00070801 -0.0066864 
v 0.01241 -0.00097789 -0.0075049 
v 0.012163 -0.00097746 -0.0074703 
v 0.012289 -0.00097801 -0.007317 
v 0.011292 0.00094882 -0.0081818 
v 0.010896 0.0010196 -0.0078776 
v 0.011156 0.0010987 -0.0076126 
v 0.010935 0.0010811 -0.0077007 
v 0.011138 0.0010618 -0.0072967 
v 0.010781 0.0010632 -0.0071176 
v 0.011024 0.00079358 -0.0081668 
v 0.011268 0.00079229 -0.008279 
v 0.011123 0.00090454 -0.0066355 
v 0.011239 0.00081055 -0.0063939 
v 0.010881 0.00077919 -0.0063371 
v 0.010961 0.00066149 -0.0061912 
v 0.011448 0.00039996 -0.0084342 
v 0.010995 0.00055229 -0.0061039 
v 0.011131 0.00067604 -0.0062087 
v 0.011786 7.5426e-05 -0.0085541 
v 0.011563 -2.4407e-05 -0.0084704 
v 0.011163 0.00016426 -0.0059986 
v 0.011815 -0.0003282 -0.0084587 
v 0.011561 -0.0002553 -0.0084097 
v 0.011536 -0.00031667 -0.0061841 
v 0.011582 -0.0001186 -0.006096 
v 0.011668 -0.00068167 -0.0081016 
v 0.011727 -0.00082051 -0.0078983 
v 0.011981 -0.00086732 -0.0078818 
v 0.011589 -0.00069653 -0.0066091 
v 0.011712 -0.0005695 -0.0064462 
v 0.011713 -0.00040216 -0.0062759 
v 0.01202 -0.00096065 -0.0075819 
v 0.011818 -0.00094081 -0.0075691 
v 0.011804 -0.00090134 -0.0077482 
v 0.011928 -0.00092953 -0.007166 
v 0.011732 -0.00088765 -0.0070511 
v 0.011613 -0.00080504 -0.0068377 
v 0.011962 -0.00082992 -0.0068875 
v 0.010788 0.00079994 -0.0080629 
v 0.010899 0.00091805 -0.0080267 
v 0.010664 0.00089666 -0.0079152 
v 0.01062 0.0010381 -0.0076598 
v 0.010865 0.001085 -0.0074632 
v 0.010783 0.00096439 -0.0067064 
v 0.010452 0.0010061 -0.0065895 
v 0.011136 0.00059689 -0.0082906 
v 0.010915 0.00053012 -0.0082117 
v 0.010584 0.00088804 -0.0064148 
v 0.011202 0.00036854 -0.0083514 
v 0.010592 0.00076936 -0.006239 
v 0.011033 0.00028433 -0.0082973 
v 0.011023 0.00040581 -0.0082833 
v 0.010844 0.00062981 -0.0061559 
v 0.011031 0.00034224 -0.0060167 
v 0.011343 0.00012026 -0.0084008 
v 0.01133 -0.00032343 -0.0082838 
v 0.011386 -0.00013103 -0.0083836 
v 0.010951 0.00012821 -0.0059862 
v 0.011128 2.6584e-05 -0.0060064 
v 0.01129 -0.00049934 -0.0081484 
v 0.011182 -0.00010732 -0.0060496 
v 0.010953 -7.3616e-05 -0.0060236 
v 0.011436 -0.000756 -0.0078799 
v 0.01157 -0.00048505 -0.0082714 
v 0.011351 -0.0002048 -0.0061052 
v 0.011321 -0.0003739 -0.0062046 
v 0.011389 -0.00089145 -0.007421 
v 0.011563 -0.00087987 -0.0076369 
v 0.011655 -0.00092342 -0.0073139 
v 0.011539 -0.00088134 -0.0070725 
v 0.011355 -0.00083275 -0.0069605 
v 0.011343 -0.00072209 -0.0066691 
v 0.011322 -0.00060666 -0.0064564 
v 0.011483 -0.00062807 -0.0064898 
v 0.011465 -0.00049698 -0.0063277 
v 0.010296 0.0010838 -0.0074573 
v 0.010554 0.0010977 -0.0073476 
v 0.010473 0.0011132 -0.0071134 
v 0.010501 0.0010753 -0.0068734 
v 0.010568 0.00066014 -0.008018 
v 0.010427 0.00079913 -0.0078935 
v 0.01069 0.0004404 -0.0081268 
v 0.010791 0.00065558 -0.0081271 
v 0.010878 0.00026392 -0.0082215 
v 0.010687 0.00066629 -0.0061605 
v 0.011072 0.00013312 -0.0082982 
v 0.010782 0.00025903 -0.0059791 
v 0.011165 -0.00011627 -0.0082884 
v 0.010861 -5.5542e-05 -0.008169 
v 0.01071 -0.00022386 -0.0060679 
v 0.011155 -0.00050618 -0.0063339 
v 0.010805 -0.00044868 -0.0062566 
v 0.011074 -0.00028612 -0.006137 
v 0.011412 -0.0006248 -0.0080769 
v 0.011148 -0.00078689 -0.0068636 
v 0.011004 -0.0008118 -0.0069846 
v 0.010953 -0.00075256 -0.0067962 
v 0.011104 -0.00071373 -0.0066681 
v 0.011167 -0.0006429 -0.0065209 
v 0.011215 -0.00087156 -0.0073376 
v 0.011377 -0.00088894 -0.0072061 
v 0.010237 0.00084307 -0.0077852 
v 0.010066 0.0010311 -0.0075257 
v 0.010088 0.00092274 -0.0076664 
v 0.010292 0.00099001 -0.0076557 
v 0.0099491 0.0011875 -0.0070329 
v 0.010252 0.0011371 -0.0072094 
v 0.010225 0.0011462 -0.0069518 
v 0.010216 0.001104 -0.0066879 
v 0.0099027 0.0011939 -0.0067297 
v 0.010183 0.0010141 -0.0064227 
v 0.010447 0.00092863 -0.0077915 
v 0.0099453 0.0010331 -0.0062991 
v 0.010377 0.00093711 -0.0063886 
v 0.010238 0.00090598 -0.0062695 
v 0.010438 0.00065337 -0.0060879 
v 0.010161 0.00059865 -0.0059632 
v 0.010399 0.00083065 -0.0062447 
v 0.010632 0.00016175 -0.0081104 
v 0.010427 9.3888e-05 -0.0080273 
v 0.010382 0.00040457 -0.0059395 
v 0.010713 0.00047707 -0.006038 
v 0.010588 0.00028057 -0.0059521 
v 0.010732 -0.00027849 -0.0080349 
v 0.010436 0.00019982 -0.0059086 
v 0.010649 5.8005e-05 -0.0059606 
v 0.010257 0.00023146 -0.0058687 
v 0.011034 -0.00035758 -0.0081192 
v 0.011126 -0.00061904 -0.0079245 
v 0.010547 -0.00048695 -0.0062623 
v 0.010838 -0.00079595 -0.0074193 
v 0.011026 -0.00084547 -0.0073148 
v 0.010966 -0.00083684 -0.0071363 
v 0.010857 -0.00082788 -0.0072264 
v 0.010906 -0.00063663 -0.0065289 
v 0.010735 -0.00073342 -0.0067646 
v 0.011169 -0.0008094 -0.0075867 
v 0.01115 -0.00084928 -0.0071192 
v 0.0098446 0.0010292 -0.0074553 
v 0.0097236 0.0011878 -0.0071236 
v 0.0099731 0.0011237 -0.0073039 
v 0.009592 0.0012529 -0.0068633 
v 0.0095668 0.0012602 -0.0065514 
v 0.0097579 0.0011906 -0.0064797 
v 0.009773 0.0011107 -0.0063048 
v 0.0099093 0.0009348 -0.0075894 
v 0.0099684 0.001121 -0.006495 
v 0.0097572 0.00093853 -0.0060664 
v 0.010019 0.00056252 -0.0078488 
v 0.010044 0.00091801 -0.0061932 
v 0.0099733 0.00076773 -0.0060076 
v 0.010229 0.00060045 -0.0079049 
v 0.010199 0.00078697 -0.0061172 
v 0.010225 0.00014731 -0.0079588 
v 0.010417 0.00035288 -0.0080238 
v 0.0099124 0.00056991 -0.0058574 
v 0.0099101 0.00034665 -0.0057886 
v 0.010565 -9.083e-05 -0.0080405 
v 0.010111 0.00038275 -0.0058569 
v 0.010468 -0.00012093 -0.0059753 
v 0.010243 -0.00017693 -0.0059623 
v 0.010307 3.4555e-05 -0.005896 
v 0.010771 -0.00048533 -0.0079021 
v 0.010456 -0.00032009 -0.0078917 
v 0.010574 -0.00037783 -0.0061514 
v 0.010426 -0.00028131 -0.0060553 
v 0.010815 -0.00068089 -0.0076731 
v 0.010496 -0.00065083 -0.0065325 
v 0.010333 -0.00057293 -0.0063852 
v 0.010631 -0.00058317 -0.00641 
v 0.01067 -0.00079627 -0.0072109 
v 0.01082 -0.0007999 -0.0070125 
v 0.010657 -0.0006712 -0.006583 
v 0.0092698 0.0013071 -0.0063082 
v 0.0096192 0.00086851 -0.007534 
v 0.0096676 0.0010939 -0.0073123 
v 0.0095551 0.0011917 -0.0062833 
v 0.0093241 0.0011826 -0.0060605 
v 0.0099514 0.00073637 -0.0077393 
v 0.0095216 0.0010799 -0.0060657 
v 0.0096502 0.0010967 -0.0061813 
v 0.0098216 0.00074594 -0.0059229 
v 0.0094567 0.00090822 -0.0058576 
v 0.010179 0.00035278 -0.0079436 
v 0.010051 0.00043978 -0.0078899 
v 0.0096696 0.00067644 -0.0058188 
v 0.0097573 0.00044625 -0.0057604 
v 0.0095638 0.00043833 -0.0056872 
v 0.010312 -8.1285e-05 -0.0079474 
v 0.0097105 0.00018986 -0.0057317 
v 0.010035 0.00015315 -0.0058182 
v 0.010051 -7.5677e-05 -0.0058781 
v 0.0098597 -2.4011e-06 -0.0058086 
v 0.010184 -0.00042318 -0.007704 
v 0.010366 -0.00042694 -0.0061768 
v 0.01019 -0.00033896 -0.0060673 
v 0.010013 -0.00025421 -0.0059714 
v 0.0099751 -0.00038536 -0.0060853 
v 0.010492 -0.00055525 -0.0076965 
v 0.010526 -0.00072092 -0.007429 
v 0.010397 -0.00076453 -0.006955 
v 0.010233 -0.0007273 -0.0068302 
v 0.010491 -0.0007226 -0.0067432 
v 0.010339 -0.0006745 -0.0066069 
v 0.010441 -0.0007721 -0.0071561 
v 0.010586 -0.00077615 -0.0069749 
v 0.0090866 0.0012333 -0.007054 
v 0.0094279 0.0011935 -0.0071147 
v 0.0090815 0.0013288 -0.0068779 
v 0.0092568 0.0013029 -0.0068718 
v 0.0092933 0.0013341 -0.0066188 
v 0.009028 0.0013845 -0.0066947 
v 0.009024 0.0014061 -0.0064222 
v 0.0089542 0.0013874 -0.0061353 
v 0.0091355 0.0012859 -0.0060689 
v 0.0094145 0.0010444 -0.0073379 
v 0.0092595 0.0010512 -0.0058474 
v 0.0091145 0.0011925 -0.0058911 
v 0.0096882 0.00061372 -0.0076956 
v 0.0093239 0.0007362 -0.007535 
v 0.0093908 0.0010695 -0.005954 
v 0.0094191 0.00064197 -0.0056791 
v 0.0099785 0.00022326 -0.0078731 
v 0.0098535 0.00045614 -0.007806 
v 0.0097807 7.9666e-06 -0.0077708 
v 0.010053 -3.8744e-05 -0.0078611 
v 0.0093996 0.00023051 -0.0056128 
v 0.0098858 -0.00025186 -0.0077047 
v 0.010171 -0.00023337 -0.0078342 
v 0.0098292 -0.0001732 -0.005883 
v 0.0099084 -0.00048814 -0.0075156 
v 0.010218 -0.00060862 -0.0074967 
v 0.0097728 -0.00059716 -0.0064398 
v 0.010002 -0.00058066 -0.0063958 
v 0.010109 -0.0004723 -0.0062097 
v 0.0097885 -0.00033317 -0.0060071 
v 0.010269 -0.00075807 -0.0070563 
v 0.010243 -0.00072205 -0.0072579 
v 0.0099626 -0.00069992 -0.0068173 
v 0.010065 -0.00072095 -0.0070536 
v 0.010127 -0.00066058 -0.0065967 
v 0.0088513 0.0012653 -0.0070132 
v 0.0087604 0.0014219 -0.0066912 
v 0.0088298 0.0014551 -0.0065052 
v 0.0087634 0.0014779 -0.0062843 
v 0.0088447 0.0011463 -0.0071455 
v 0.0089257 0.0013409 -0.0068759 
v 0.0089868 0.0012985 -0.0059438 
v 0.0088273 0.0013638 -0.0059149 
v 0.0088759 0.0012076 -0.0057173 
v 0.0086414 0.0012844 -0.0055977 
v 0.0091902 0.00098557 -0.0073547 
v 0.0091471 0.00081265 -0.0074509 
v 0.0090239 0.0010695 -0.0072451 
v 0.0092321 0.0011193 -0.0072286 
v 0.0089755 0.00089426 -0.0073589 
v 0.0090834 0.0010614 -0.0057272 
v 0.0087451 0.0011728 -0.0055558 
v 0.0093394 0.00090263 -0.0074514 
v 0.0091357 0.00064338 -0.0075117 
v 0.0088106 0.0010369 -0.0055029 
v 0.0089731 0.00098584 -0.0055901 
v 0.0093025 0.00032799 -0.0076123 
v 0.0094576 0.00058607 -0.0076228 
v 0.0091762 0.00082517 -0.0056321 
v 0.0097304 0.00022638 -0.0077816 
v 0.0095815 0.00038278 -0.0077128 
v 0.0092443 0.00035039 -0.0055324 
v 0.0093813 0.00043854 -0.0056011 
v 0.0090599 0.00060711 -0.0054722 
v 0.0090491 0.00039854 -0.0054416 
v 0.0092295 0.0005411 -0.0055484 
v 0.0094958 9.4405e-05 -0.0076742 
v 0.0095967 -0.00014449 -0.0076491 
v 0.0096492 -7.4833e-05 -0.0057913 
v 0.0094528 1.0823e-05 -0.0056949 
v 0.0092619 4.7778e-05 -0.0056101 
v 0.0092362 -0.00010854 -0.0056933 
v 0.00939 -0.0003142 -0.0059166 
v 0.0095378 -0.00039457 -0.0060434 
v 0.0096028 -0.00025331 -0.005897 
v 0.0099687 -0.00064426 -0.0072899 
v 0.0098763 -0.00065401 -0.0066028 
v 0.0094384 -0.00050635 -0.006229 
v 0.0097739 -0.00048836 -0.0062164 
v 0.0097465 -0.0006799 -0.0067851 
v 0.0097512 -0.00066707 -0.0070322 
v 0.0085799 0.0015055 -0.0064491 
v 0.0083602 0.0015783 -0.0062547 
v 0.0084197 0.0015647 -0.0060504 
v 0.0086613 0.0012154 -0.0070518 
v 0.0084788 0.0012894 -0.0069395 
v 0.0087001 0.0013375 -0.00689 
v 0.0084758 0.0014238 -0.0067199 
v 0.008646 0.0014783 -0.0060144 
v 0.0085535 0.0015379 -0.0062063 
v 0.0083419 0.001524 -0.0057598 
v 0.0086478 0.0013877 -0.0057752 
v 0.0085143 0.0013985 -0.0056512 
v 0.0086178 0.0011275 -0.0054237 
v 0.008714 0.000922 -0.0053609 
v 0.0092505 0.00054845 -0.0075714 
v 0.009043 0.00042823 -0.0075113 
v 0.0086928 0.00074942 -0.0052849 
v 0.0087406 0.00050354 -0.0052889 
v 0.0088921 0.00076837 -0.0054254 
v 0.0088914 0.00040694 -0.0053576 
v 0.0089291 0.00052694 -0.0053822 
v 0.0091129 0.00017445 -0.0055106 
v 0.0090677 -3.3648e-05 -0.0055896 
v 0.0095656 -0.0003582 -0.0074997 
v 0.0092644 -0.00034826 -0.0073837 
v 0.0096556 -0.00055298 -0.0073014 
v 0.0093867 -0.00047534 -0.007301 
v 0.0092359 -0.00042604 -0.0060653 
v 0.0094172 -0.00017801 -0.0057951 
v 0.0091554 -0.00027858 -0.0058387 
v 0.0095288 -0.00065709 -0.0068315 
v 0.0096461 -0.0006452 -0.0066164 
v 0.0094198 -0.00063257 -0.0066227 
v 0.0095597 -0.00058297 -0.0064183 
v 0.0081594 0.0014469 -0.0066835 
v 0.008117 0.0015439 -0.0065069 
v 0.0080899 0.00161 -0.0063039 
v 0.0083052 0.001532 -0.0064902 
v 0.0081936 0.0016216 -0.0060359 
v 0.0079992 0.0016694 -0.005806 
v 0.0080225 0.0016099 -0.0055459 
v 0.0080554 0.0014725 -0.0052848 
v 0.008441 0.0011385 -0.0070814 
v 0.0082988 0.0013443 -0.0068502 
v 0.0083927 0.0013528 -0.0054674 
v 0.0082647 0.0012626 -0.0052313 
v 0.0082069 0.0015041 -0.0055113 
v 0.0081036 0.0013079 -0.0051177 
v 0.0085858 0.00086341 -0.0072674 
v 0.0086218 0.0010586 -0.0071766 
v 0.0084381 0.0011562 -0.0052977 
v 0.0088029 0.00098051 -0.0072671 
v 0.0087746 0.00080862 -0.0073429 
v 0.008204 0.0011394 -0.0050813 
v 0.0083535 0.0010859 -0.0051728 
v 0.0089206 0.00066615 -0.0074293 
v 0.0086083 0.00061373 -0.0073356 
v 0.0085159 0.00091119 -0.0052248 
v 0.0088453 0.00017911 -0.007426 
v 0.0090894 0.00019527 -0.0075308 
v 0.008784 0.00043528 -0.0074143 
v 0.0085741 0.00065329 -0.0051955 
v 0.0090476 -8.1345e-06 -0.0074743 
v 0.00924 8.1374e-05 -0.007575 
v 0.0093075 -0.0001458 -0.0075276 
v 0.0088731 3.018e-05 -0.0054852 
v 0.0088391 0.00025024 -0.0053741 
v 0.0090024 -0.00023217 -0.0073469 
v 0.0088603 -0.00013299 -0.0056044 
v 0.0090329 -0.00017521 -0.0056915 
v 0.009233 -0.00062158 -0.0066134 
v 0.0093187 -0.00058377 -0.0064346 
v 0.0090799 -0.00058195 -0.0064847 
v 0.0092104 -0.00052752 -0.0062783 
v 0.0089954 -0.00050917 -0.0062404 
v 0.009283 -0.00063173 -0.0068015 
v 0.0093879 -0.00059029 -0.0070643 
v 0.0079254 0.0016913 -0.0060509 
v 0.0076791 0.0017651 -0.0058451 
v 0.0078029 0.0017171 -0.0056101 
v 0.0077731 0.0015524 -0.0050724 
v 0.0079358 0.0013953 -0.0050379 
v 0.0082631 0.0012144 -0.0069828 
v 0.0078559 0.0012938 -0.0048756 
v 0.0083973 0.00095791 -0.0071799 
v 0.0082007 0.00087349 -0.0071596 
v 0.008123 0.00099457 -0.0049604 
v 0.0080337 0.001211 -0.0049811 
v 0.008337 0.00072464 -0.0072345 
v 0.0083025 0.00093118 -0.0050717 
v 0.0080048 0.00078609 -0.0048536 
v 0.0085332 0.00029047 -0.0073121 
v 0.0081741 0.00063477 -0.0049548 
v 0.0082026 0.000798 -0.0049741 
v 0.0083679 0.00064756 -0.0050784 
v 0.0083916 0.00039247 -0.005115 
v 0.0085303 0.00048277 -0.0051704 
v 0.008622 2.8592e-06 -0.0072891 
v 0.0088445 -5.6278e-05 -0.0073722 
v 0.0087402 -0.00017741 -0.007268 
v 0.0085513 0.0002675 -0.0052354 
v 0.008709 -8.4736e-05 -0.005509 
v 0.0084163 7.6161e-05 -0.0052631 
v 0.008622 4.1504e-05 -0.0053819 
v 0.0090865 -0.00045299 -0.0071653 
v 0.0086944 -0.00041172 -0.0059669 
v 0.0088367 -0.00028844 -0.005782 
v 0.0085484 -0.00035056 -0.0058116 
v 0.0087472 -0.00049792 -0.0069031 
v 0.0091089 -0.00061414 -0.006705 
v 0.0090811 -0.00057814 -0.006901 
v 0.0088282 -0.00056087 -0.0064492 
v 0.0089136 -0.00058077 -0.0066865 
v 0.0089354 -0.00040948 -0.0060069 
v 0.0077906 0.0016709 -0.0062445 
v 0.0077341 0.0017324 -0.006065 
v 0.007513 0.0017864 -0.0053528 
v 0.0075811 0.001786 -0.0055386 
v 0.0073844 0.0017919 -0.0051429 
v 0.0073603 0.0018439 -0.0054126 
v 0.0080908 0.0012943 -0.0068722 
v 0.0079009 0.0013747 -0.0067548 
v 0.0078707 0.0015368 -0.0065251 
v 0.0077153 0.0016854 -0.0053222 
v 0.0076847 0.0013834 -0.0047795 
v 0.0077694 0.001451 -0.0049182 
v 0.0075704 0.0016717 -0.0050462 
v 0.0075717 0.0015552 -0.0048388 
v 0.0082181 0.0010411 -0.0070907 
v 0.0080402 0.0011223 -0.0069949 
v 0.0074554 0.0013719 -0.0045721 
v 0.0079796 0.00088845 -0.007074 
v 0.0077274 0.0011719 -0.0047112 
v 0.0079396 0.0010755 -0.0048489 
v 0.0081464 0.00051962 -0.0071897 
v 0.0078322 0.00095289 -0.0047436 
v 0.0083666 0.0004903 -0.0072679 
v 0.0080562 0.00054714 -0.0049002 
v 0.0078968 0.00055848 -0.0048133 
v 0.0082428 0.00029777 -0.0072095 
v 0.0080659 0.00023237 -0.0050088 
v 0.0079613 0.0003731 -0.0048993 
v 0.008275 0.0001974 -0.0051291 
v 0.0080375 6.4634e-05 -0.005096 
v 0.0081937 0.00042218 -0.0050058 
v 0.0085021 -0.00021371 -0.0071282 
v 0.0083761 -0.00034629 -0.0069684 
v 0.0083449 -0.00027067 -0.0056193 
v 0.0085421 -0.00012669 -0.0054942 
v 0.0083861 -8.32e-05 -0.0053871 
v 0.0085657 -0.00038148 -0.0070158 
v 0.0087687 -0.00033901 -0.0071498 
v 0.008448 -0.0004515 -0.0068727 
v 0.0086755 -0.00056009 -0.0066264 
v 0.0086309 -0.00055613 -0.0064322 
v 0.0084965 -0.00055466 -0.0065214 
v 0.0084552 -0.00046811 -0.006063 
v 0.0087105 -0.00050295 -0.0062093 
v 0.0086392 -0.00021444 -0.0056266 
v 0.0083312 -0.00040545 -0.0058683 
v 0.0074839 0.0017526 -0.006109 
v 0.0071544 0.0018602 -0.0058883 
v 0.0073903 0.0018447 -0.0056832 
v 0.0074372 0.0018194 -0.0058862 
v 0.0070959 0.0018762 -0.0050376 
v 0.0077089 0.0014222 -0.0066833 
v 0.0075058 0.0013601 -0.0067105 
v 0.0073337 0.0014391 -0.0066154 
v 0.007565 0.0016286 -0.0063889 
v 0.007564 0.0015038 -0.0065769 
v 0.00738 0.0015646 -0.0064955 
v 0.0073836 0.0017174 -0.0048727 
v 0.0071939 0.0017696 -0.0047202 
v 0.0072206 0.0018111 -0.0048979 
v 0.0073132 0.0016376 -0.0046423 
v 0.0076462 0.0010932 -0.0069019 
v 0.007682 0.0012832 -0.0068034 
v 0.0072131 0.0015613 -0.0044436 
v 0.0070661 0.0015916 -0.0043024 
v 0.0078322 0.0010357 -0.0069809 
v 0.0078651 0.0012087 -0.0068966 
v 0.007326 0.001115 -0.0043901 
v 0.0075477 0.0010752 -0.0045493 
v 0.0080972 0.00071713 -0.0071581 
v 0.0080167 0.00031692 -0.0071254 
v 0.0075962 0.00088458 -0.0045695 
v 0.0076977 0.00097129 -0.0046452 
v 0.0075554 0.00056917 -0.0046084 
v 0.0077336 0.00073129 -0.0046854 
v 0.0078279 0.00026736 -0.0070379 
v 0.0079331 0.00010476 -0.007039 
v 0.0080751 -2.2141e-05 -0.0070491 
v 0.0081129 0.00014329 -0.007129 
v 0.0083162 3.2965e-05 -0.0071655 
v 0.0082131 -1.1131e-05 -0.0052384 
v 0.007831 -3.3343e-05 -0.0050821 
v 0.0081748 -0.00021674 -0.0069734 
v 0.0083374 -0.00048097 -0.0067731 
v 0.0080291 -0.00033919 -0.0056157 
v 0.0081466 -0.00018381 -0.0054013 
v 0.0079771 -0.00010851 -0.0052257 
v 0.0084579 -0.00052263 -0.0067034 
v 0.0082693 -0.00052912 -0.0064743 
v 0.0084669 -0.00053465 -0.0063262 
v 0.0081961 -0.00047944 -0.0060467 
v 0.0068909 0.0018061 -0.0061233 
v 0.0068068 0.001923 -0.0058683 
v 0.0071679 0.0017727 -0.0061626 
v 0.0070877 0.0019171 -0.0055023 
v 0.0069223 0.0019448 -0.0056961 
v 0.006844 0.0019799 -0.0055229 
v 0.0072631 0.0016647 -0.0063487 
v 0.0070371 0.001609 -0.0064196 
v 0.0069938 0.0019272 -0.0052162 
v 0.0071861 0.0018785 -0.0052561 
v 0.0070078 0.0018559 -0.0047825 
v 0.0066712 0.0018847 -0.0043962 
v 0.0069884 0.0017625 -0.004469 
v 0.0067298 0.0017102 -0.0040533 
v 0.0068943 0.001679 -0.0041965 
v 0.007102 0.0013508 -0.0066277 
v 0.0068349 0.0015539 -0.0040512 
v 0.0074126 0.00097274 -0.0068746 
v 0.0072826 0.0012648 -0.0067216 
v 0.0074621 0.0011863 -0.006811 
v 0.0069898 0.0015079 -0.0041716 
v 0.0071682 0.0013721 -0.0042972 
v 0.0073384 0.0007113 -0.0068864 
v 0.0076478 0.00082856 -0.0069751 
v 0.0071258 0.0011188 -0.004229 
v 0.007853 0.00054726 -0.0070709 
v 0.0075154 0.0005134 -0.006946 
v 0.0075382 0.00073495 -0.0045517 
v 0.0074293 0.00087897 -0.0044635 
v 0.0071872 0.00084216 -0.0043095 
v 0.0073555 0.00060237 -0.0044811 
v 0.0074484 0.00040538 -0.0046085 
v 0.0078611 -0.00013188 -0.0068921 
v 0.0076827 0.00038478 -0.0047546 
v 0.0075807 0.00013381 -0.0048316 
v 0.0078253 0.00015019 -0.0049441 
v 0.0077035 -0.00019528 -0.0052081 
v 0.0082428 -0.00049467 -0.0066707 
v 0.0082064 -0.00041162 -0.0068033 
v 0.0079304 -0.00033831 -0.0067552 
v 0.0078513 -0.00051034 -0.0060973 
v 0.0080065 -0.00048747 -0.0060236 
v 0.0078888 -0.00026621 -0.0054035 
v 0.0077708 -0.0003997 -0.0056237 
v 0.0082743 -0.00051838 -0.0062362 
v 0.0081265 -0.00041586 -0.0058359 
v 0.0066677 0.0020184 -0.0054266 
v 0.006435 0.0020478 -0.0053015 
v 0.007031 0.0017093 -0.0062949 
v 0.0068014 0.0016309 -0.0063598 
v 0.0066575 0.0018868 -0.0060091 
v 0.0064732 0.001987 -0.005783 
v 0.0067096 0.0019917 -0.0056463 
v 0.0068343 0.0019769 -0.0053151 
v 0.0065717 0.0020119 -0.005135 
v 0.0066531 0.0020116 -0.0052315 
v 0.0067562 0.0019521 -0.0050068 
v 0.0064401 0.001998 -0.0050297 
v 0.0064587 0.001923 -0.0044653 
v 0.0067318 0.0018997 -0.0046408 
v 0.006439 0.0019108 -0.0042224 
v 0.0066746 0.0018238 -0.0041796 
v 0.0071723 0.0015255 -0.0065139 
v 0.0066534 0.0016034 -0.0039166 
v 0.0071654 0.00088726 -0.0068104 
v 0.0072664 0.0010912 -0.0067964 
v 0.0067548 0.0014409 -0.0039433 
v 0.0065773 0.0013956 -0.0037936 
v 0.0069198 0.0012742 -0.0040701 
v 0.0072526 0.00043146 -0.0068394 
v 0.0070011 0.00097674 -0.0041481 
v 0.0076245 0.00028384 -0.0069559 
v 0.0074019 0.0002753 -0.0068681 
v 0.0077131 6.7618e-05 -0.0069302 
v 0.0074441 4.3297e-05 -0.006807 
v 0.0075965 -0.0001219 -0.0067888 
v 0.0074232 0.00021105 -0.0046963 
v 0.0072268 8.5415e-05 -0.0046714 
v 0.007647 -0.00044346 -0.0064837 
v 0.0074662 -0.00021667 -0.0051248 
v 0.0075874 -5.0322e-05 -0.0049868 
v 0.0073778 1.3615e-05 -0.0048149 
v 0.0073113 -0.00016292 -0.004974 
v 0.007711 -0.0005092 -0.0062662 
v 0.0079676 -0.00046927 -0.0065491 
v 0.0077851 -0.00040484 -0.0066178 
v 0.0080288 -0.0005139 -0.0062504 
v 0.0078671 -0.00046161 -0.0058683 
v 0.0076499 -0.0003438 -0.005426 
v 0.0061646 0.0020638 -0.0055677 
v 0.0061891 0.0020074 -0.0058176 
v 0.0065341 0.0020342 -0.0055379 
v 0.0063803 0.0020592 -0.0055226 
v 0.006288 0.0020786 -0.0054252 
v 0.006217 0.0020245 -0.0051188 
v 0.0063874 0.0018345 -0.0061383 
v 0.0064845 0.0018906 -0.0060326 
v 0.0061649 0.0019099 -0.004701 
v 0.0062052 0.0019045 -0.0045043 
v 0.0064338 0.001942 -0.0047488 
v 0.0062109 0.0019157 -0.0042613 
v 0.006537 0.0017639 -0.0039392 
v 0.0063863 0.0018728 -0.0039891 
v 0.0064297 0.0016225 -0.0037452 
v 0.0061755 0.0016601 -0.0035604 
v 0.0070451 0.0011025 -0.0067189 
v 0.0067775 0.0010191 -0.0066669 
v 0.0066412 0.0013871 -0.0065058 
v 0.0069334 0.0014663 -0.0065207 
v 0.0066518 0.0011623 -0.0066011 
v 0.0068578 0.0012548 -0.0066187 
v 0.0067876 0.0011763 -0.0039564 
v 0.0067464 0.0012997 -0.0039179 
v 0.0064546 0.0011401 -0.0036765 
v 0.006661 0.0011499 -0.003856 
v 0.006896 0.0005282 -0.0067207 
v 0.0070876 0.00061882 -0.0067974 
v 0.0068011 0.00094122 -0.0040036 
v 0.0068001 0.00066881 -0.0040687 
v 0.0067273 0.00054893 -0.0040534 
v 0.0069513 0.00069642 -0.0041791 
v 0.0069271 0.00044695 -0.004259 
v 0.0071026 0.00051828 -0.0043532 
v 0.0069658 0.00027006 -0.0043843 
v 0.006805 0.00049891 -0.0041391 
v 0.0073549 -0.00019861 -0.0066315 
v 0.0072157 0.00029562 -0.0045324 
v 0.0076416 -0.00030748 -0.0066633 
v 0.0073918 -0.00038902 -0.0064609 
v 0.0071901 -0.00044269 -0.0054275 
v 0.0073341 -0.00040086 -0.0053968 
v 0.0074807 -0.00031916 -0.0052954 
v 0.0071314 -9.3556e-05 -0.0047844 
v 0.0070559 -0.00027182 -0.0049842 
v 0.0076848 -0.00051367 -0.0060356 
v 0.0074075 -0.0005123 -0.0058073 
v 0.0076126 -0.00049027 -0.005841 
v 0.0075362 -0.00044871 -0.0056263 
v 0.0072818 -0.00048523 -0.0056107 
v 0.0074635 -0.00040433 -0.0054639 
v 0.0060523 0.0019644 -0.0059367 
v 0.0059431 0.0020319 -0.0057707 
v 0.0061766 0.0020685 -0.0053185 
v 0.0061963 0.0017984 -0.0061668 
v 0.0060385 0.0020377 -0.0051794 
v 0.0064864 0.0015987 -0.0063568 
v 0.0065887 0.0017787 -0.0061932 
v 0.0063706 0.0017353 -0.0062454 
v 0.0062131 0.0019613 -0.0048996 
v 0.0060143 0.0019744 -0.0050103 
v 0.0061494 0.0018805 -0.0038116 
v 0.0061936 0.0019165 -0.0040293 
v 0.0060044 0.001908 -0.0038612 
v 0.005937 0.0018634 -0.0036625 
v 0.0062989 0.0017901 -0.003768 
v 0.0060848 0.0018029 -0.0036233 
v 0.0063237 0.0013922 -0.0064397 
v 0.00585 0.0017141 -0.003403 
v 0.0060568 0.0015168 -0.0033869 
v 0.0064292 0.0011591 -0.0065391 
v 0.006286 0.0013926 -0.0035448 
v 0.0065502 0.00095843 -0.0066117 
v 0.0062136 0.001036 -0.0034579 
v 0.0068989 0.00079098 -0.0067271 
v 0.0066833 0.00054082 -0.0066427 
v 0.0063817 0.0009129 -0.0036337 
v 0.0063712 0.000674 -0.0036946 
v 0.0065618 0.00087598 -0.0038128 
v 0.0065318 0.00061037 -0.0038664 
v 0.0071871 0.00013325 -0.0067357 
v 0.0070138 0.00034872 -0.0067302 
v 0.0066771 0.00066966 -0.0039719 
v 0.0067689 8.42e-05 -0.0043625 
v 0.0066201 0.00013896 -0.0041999 
v 0.0067852 0.00029346 -0.0042333 
v 0.0071066 -0.00011243 -0.0065843 
v 0.0072634 -4.9249e-05 -0.0066923 
v 0.0069813 3.7562e-05 -0.0045645 
v 0.0068159 -0.0002428 -0.0047593 
v 0.0074616 -0.00048376 -0.0063108 
v 0.0072107 -0.00046348 -0.0062505 
v 0.0074165 -0.00052229 -0.0060629 
v 0.0070511 -0.00045378 -0.0053712 
v 0.007234 -0.00033757 -0.0052151 
v 0.0068491 -0.00037526 -0.0050264 
v 0.0071186 -0.00051873 -0.0060595 
v 0.0072048 -0.00053851 -0.0058713 
v 0.0059011 0.0020767 -0.0055591 
v 0.0057204 0.0020754 -0.0054499 
v 0.0059348 0.0020619 -0.0053414 
v 0.0060458 0.0018799 -0.0060639 
v 0.0062677 0.0019201 -0.0059997 
v 0.0058813 0.0020032 -0.005134 
v 0.0057695 0.0018946 -0.0049578 
v 0.0055509 0.0018383 -0.0038256 
v 0.0057913 0.0018864 -0.0037965 
v 0.0061832 0.0016091 -0.0063087 
v 0.005941 0.0018396 -0.0045429 
v 0.0059834 0.0018945 -0.0048009 
v 0.0057323 0.0017853 -0.0042968 
v 0.0057099 0.0017377 -0.004492 
v 0.0057498 0.0018481 -0.0040538 
v 0.0059719 0.0018694 -0.0042868 
v 0.0059823 0.0019023 -0.0040467 
v 0.0056557 0.0018174 -0.0034435 
v 0.0057615 0.0018535 -0.0035679 
v 0.0056394 0.0017689 -0.0033509 
v 0.0056539 0.0014748 -0.0031483 
v 0.0056062 0.0016807 -0.0032634 
v 0.0058883 0.0014597 -0.0032453 
v 0.0057862 0.0012349 -0.003126 
v 0.0066764 0.00080616 -0.0066599 
v 0.0060305 0.0012519 -0.0032972 
v 0.0064861 0.00070197 -0.0065977 
v 0.0060427 0.0010397 -0.0032953 
v 0.0061504 0.00080173 -0.0034398 
v 0.0066047 0.00020014 -0.0065361 
v 0.0064239 0.00042333 -0.0065389 
v 0.0061696 0.00062737 -0.0035226 
v 0.0062658 0.00081138 -0.0035463 
v 0.0060325 0.00086476 -0.0033207 
v 0.0068108 0.00033292 -0.0066502 
v 0.0068684 5.7905e-05 -0.0065744 
v 0.0066603 6.4824e-07 -0.0064799 
v 0.0064131 0.00046278 -0.0038218 
v 0.0062156 0.00042091 -0.0036626 
v 0.0067025 -0.00016525 -0.0063891 
v 0.0065945 0.00038465 -0.0040262 
v 0.0064176 7.5109e-05 -0.0040595 
v 0.006916 -0.00020781 -0.006433 
v 0.0067292 -9.9471e-05 -0.0044957 
v 0.006521 -8.7475e-05 -0.0042905 
v 0.0071218 -0.00031888 -0.0064225 
v 0.0068372 -0.00042543 -0.0061684 
v 0.0069757 -0.00054186 -0.0059226 
v 0.0068154 -0.00054267 -0.0059373 
v 0.0070434 -0.00051396 -0.0055578 
v 0.0068318 -0.00053169 -0.0054612 
v 0.0069604 -0.00041492 -0.0052084 
v 0.0068521 -0.00056454 -0.0057415 
v 0.0070676 -0.00054425 -0.0057411 
v 0.0054765 0.0018302 -0.0060349 
v 0.0057365 0.0020205 -0.0058154 
v 0.0057887 0.001913 -0.0059816 
v 0.0055324 0.0020794 -0.0055544 
v 0.0057223 0.0020653 -0.005664 
v 0.0055476 0.0020649 -0.0053784 
v 0.0054608 0.0018328 -0.0050558 
v 0.0056772 0.0020043 -0.0052182 
v 0.0059255 0.0017327 -0.0061835 
v 0.0057363 0.0015896 -0.006246 
v 0.0055937 0.0017389 -0.0048274 
v 0.0054903 0.001751 -0.0040657 
v 0.0055929 0.0018522 -0.0035965 
v 0.0059097 0.0015096 -0.00631 
v 0.0055541 0.0016318 -0.0045866 
v 0.0057665 0.001787 -0.0047004 
v 0.0061245 0.0011422 -0.0064646 
v 0.0060795 0.0013924 -0.0063898 
v 0.0054259 0.001571 -0.0031626 
v 0.0054011 0.0013453 -0.0030267 
v 0.0055546 0.0011816 -0.0030132 
v 0.0062837 0.00086717 -0.0065379 
v 0.0062951 0.00060084 -0.0065323 
v 0.0058618 0.00096632 -0.0031783 
v 0.0061468 0.00036974 -0.0064508 
v 0.0063244 0.00013844 -0.0064275 
v 0.0060343 0.00066848 -0.0033839 
v 0.0058545 0.00066194 -0.0032504 
v 0.0059361 0.00039503 -0.0034277 
v 0.0060531 0.00012054 -0.0036733 
v 0.0061895 -5.6389e-06 -0.0038855 
v 0.0063171 0.00023994 -0.0038545 
v 0.0066501 -0.00059424 -0.0056595 
v 0.0065675 -0.00059686 -0.005465 
v 0.0064944 -0.00058164 -0.0052344 
v 0.0067276 -0.00049808 -0.005228 
v 0.0063425 -0.00055467 -0.0048203 
v 0.0066492 -0.00044764 -0.0049967 
v 0.0065262 -0.00042431 -0.0047721 
v 0.006307 -0.00048265 -0.0045829 
v 0.006541 -0.00027621 -0.0045272 
v 0.0053471 0.0020799 -0.0055885 
v 0.0053692 0.0020654 -0.0054236 
v 0.0051434 0.0019498 -0.0052825 
v 0.0054391 0.0020036 -0.0052647 
v 0.0056421 0.0017164 -0.0061517 
v 0.0052901 0.0018885 -0.0059582 
v 0.0054702 0.0020068 -0.0057996 
v 0.0054784 0.0016863 -0.0048997 
v 0.005333 0.0017692 -0.0038287 
v 0.0052077 0.0017368 -0.0036654 
v 0.0053778 0.0017991 -0.0036165 
v 0.0051862 0.0016788 -0.0034424 
v 0.0054536 0.0013145 -0.0063025 
v 0.0056807 0.0013988 -0.0063134 
v 0.0053401 0.0015637 -0.0049366 
v 0.0053879 0.0014609 -0.0047887 
v 0.005398 0.001438 -0.0046157 
v 0.0054729 0.0015881 -0.0047773 
v 0.0055239 0.0016642 -0.0043268 
v 0.0052733 0.0016835 -0.0039733 
v 0.0052539 0.0016128 -0.0032369 
v 0.005458 0.0017506 -0.0033726 
v 0.0059236 0.0010448 -0.0064365 
v 0.005583 0.0011465 -0.0063567 
v 0.0058623 0.0012362 -0.0063883 
v 0.0053227 0.0013096 -0.0047412 
v 0.0057388 0.0009296 -0.006408 
v 0.0058673 0.00050288 -0.0064166 
v 0.005977 0.00083892 -0.0064609 
v 0.0053312 0.0010878 -0.0029537 
v 0.0054513 0.00090243 -0.0029718 
v 0.0061167 0.00063642 -0.0064884 
v 0.0056535 0.00099455 -0.0030431 
v 0.0057901 4.3034e-05 -0.0034822 
v 0.0064955 -5.1988e-05 -0.0063974 
v 0.0058708 -0.00020161 -0.0036993 
v 0.0064852 -0.00028848 -0.006239 
v 0.0064904 -0.0004635 -0.0060707 
v 0.0062595 -0.00016278 -0.0040854 
v 0.0060415 -7.3388e-05 -0.0037761 
v 0.0063477 -0.00055428 -0.0059149 
v 0.0066232 -0.00055812 -0.0058952 
v 0.0064182 -0.00061928 -0.0057063 
v 0.0063134 -0.00065544 -0.0054814 
v 0.0062655 -0.00067331 -0.005234 
v 0.0064261 -0.0005605 -0.0050052 
v 0.0063035 -0.00032368 -0.0043145 
v 0.0060972 -0.00053281 -0.0043581 
v 0.0050227 0.0020603 -0.0054824 
v 0.0049494 0.0019987 -0.0057329 
v 0.0051492 0.0019648 -0.005841 
v 0.0049379 0.0020571 -0.0056008 
v 0.0052041 0.0020702 -0.0054844 
v 0.0051509 0.0020592 -0.0056524 
v 0.0049142 0.0019338 -0.0053042 
v 0.0048939 0.0020001 -0.0053914 
v 0.0052474 0.0017419 -0.0060731 
v 0.0053216 0.0014251 -0.0062439 
v 0.0053986 0.0016372 -0.0061631 
v 0.0055368 0.0015219 -0.0062445 
v 0.0050297 0.0017332 -0.0051785 
v 0.0052136 0.0017285 -0.0051018 
v 0.0051582 0.0016694 -0.0038219 
v 0.0052922 0.0012699 -0.0062875 
v 0.0053302 0.0014026 -0.0048511 
v 0.0053526 0.001481 -0.0043768 
v 0.0051794 0.0014083 -0.0041843 
v 0.005314 0.001597 -0.004151 
v 0.005068 0.001622 -0.0036326 
v 0.0051975 0.0014264 -0.0030842 
v 0.0050175 0.0013565 -0.0031192 
v 0.0053028 0.0010827 -0.0063223 
v 0.0052595 0.0011871 -0.0047709 
v 0.0053058 0.0012667 -0.0045825 
v 0.0052985 0.0013212 -0.0044684 
v 0.0055954 0.00060941 -0.0063836 
v 0.0051882 0.0011212 -0.004455 
v 0.0052539 0.0011468 -0.0046504 
v 0.0051196 0.0010159 -0.0029662 
v 0.0052186 0.0012309 -0.0029802 
v 0.0057924 0.00072367 -0.0064234 
v 0.0056311 0.00036044 -0.0063572 
v 0.0057507 0.00024871 -0.0063471 
v 0.0059248 0.00024128 -0.0063713 
v 0.0053557 0.00068081 -0.0029797 
v 0.0054572 0.00040742 -0.0031067 
v 0.0055804 0.0006817 -0.0030725 
v 0.006057 6.7844e-05 -0.0063366 
v 0.0062387 -0.00013491 -0.0062815 
v 0.005678 0.00019653 -0.0033217 
v 0.0056608 0.00041347 -0.0032143 
v 0.0061769 -0.00041072 -0.0060705 
v 0.0059873 -0.00050763 -0.0059646 
v 0.0055322 -4.9787e-05 -0.0033593 
v 0.0060822 -0.00038015 -0.0041057 
v 0.0060582 -0.00020727 -0.0038972 
v 0.0057333 -0.00050934 -0.0038253 
v 0.0059216 -0.0003908 -0.0039172 
v 0.0062189 -0.00066773 -0.0050018 
v 0.0060185 -0.00078003 -0.0052148 
v 0.0059679 -0.00076622 -0.0047627 
v 0.0061719 -0.00064578 -0.0047806 
v 0.0060977 -0.00063408 -0.0045857 
v 0.0059037 -0.00073577 -0.0044839 
v 0.0047718 0.0019762 -0.0056229 
v 0.0048608 0.0020466 -0.0055101 
v 0.0047628 0.0019829 -0.0054772 
v 0.0049521 0.0018958 -0.0058645 
v 0.0048151 0.0016961 -0.0059494 
v 0.0050476 0.0016651 -0.006068 
v 0.0050836 0.0018245 -0.0059715 
v 0.0049183 0.0018307 -0.0052538 
v 0.0050946 0.0012437 -0.0062457 
v 0.0051709 0.0015369 -0.0061638 
v 0.0047994 0.0015785 -0.0052339 
v 0.0050816 0.0014957 -0.005084 
v 0.0050334 0.001505 -0.003826 
v 0.0050569 0.00094463 -0.0063036 
v 0.0049586 0.0011034 -0.0051163 
v 0.0052181 0.00128 -0.0049078 
v 0.0050434 0.001324 -0.0040265 
v 0.0051465 0.0015475 -0.0039976 
v 0.004956 0.0014429 -0.0036315 
v 0.0048949 0.0012515 -0.0036319 
v 0.0049985 0.0015169 -0.003429 
v 0.0050779 0.0015149 -0.0032381 
v 0.0054483 0.00085307 -0.0063654 
v 0.0051735 0.00076475 -0.0063339 
v 0.0050545 0.0012404 -0.0050625 
v 0.0049373 0.00093057 -0.0050932 
v 0.005078 0.0010256 -0.0049793 
v 0.0052175 0.001299 -0.0043386 
v 0.0050941 0.0011744 -0.004232 
v 0.0048836 0.0010267 -0.0037422 
v 0.0049487 0.0012725 -0.0038271 
v 0.0048449 0.0011576 -0.0032913 
v 0.0048962 0.001323 -0.0034497 
v 0.0049372 0.0013597 -0.0032568 
v 0.005054 0.0012127 -0.0030237 
v 0.0052899 0.00054091 -0.0063421 
v 0.0050988 0.00087082 -0.0048353 
v 0.0051153 0.0008574 -0.0046722 
v 0.0051869 0.0010404 -0.0047732 
v 0.0051776 0.00099663 -0.0046005 
v 0.0050391 0.00094403 -0.0043176 
v 0.0049569 0.00096806 -0.0040736 
v 0.0049799 0.00076869 -0.0049673 
v 0.0054147 0.00032903 -0.0063278 
v 0.0052336 0.00082245 -0.0029547 
v 0.0057926 4.3924e-05 -0.006285 
v 0.0055703 -0.00016586 -0.0061706 
v 0.0052563 0.00032883 -0.0031058 
v 0.0053595 0.00051277 -0.003031 
v 0.005351 -1.2109e-05 -0.0032801 
v 0.0054545 0.00018734 -0.0032109 
v 0.0059154 -0.00041674 -0.0060478 
v 0.0059181 -0.00020751 -0.0061823 
v 0.0053415 -0.00019454 -0.0033756 
v 0.0054535 -0.0003103 -0.0034648 
v 0.0056496 -0.00023353 -0.0035287 
v 0.005818 -0.00054361 -0.0059226 
v 0.0060506 -0.00063362 -0.0057611 
v 0.0058791 -0.00078827 -0.0054887 
v 0.0057833 -0.0008734 -0.0052914 
v 0.0061039 -0.00072311 -0.0054455 
v 0.0060444 -0.00075666 -0.0049606 
v 0.0058555 -0.00062614 -0.004152 
v 0.005641 -0.0008677 -0.004287 
v 0.00562 -0.00074544 -0.0040025 
v 0.0057918 -0.00078168 -0.0043447 
v 0.0055855 -0.0006522 -0.003823 
v 0.0057015 -0.00036795 -0.0036548 
v 0.0058233 -0.00087526 -0.0050282 
v 0.0045856 0.0017622 -0.0057228 
v 0.0047986 0.0018909 -0.0057836 
v 0.0047368 0.0018482 -0.0053702 
v 0.0046531 0.0018922 -0.0055361 
v 0.0046713 0.0013889 -0.0060656 
v 0.0045519 0.0016129 -0.0053742 
v 0.0045656 0.0014236 -0.0052966 
v 0.0049284 0.0014625 -0.0061234 
v 0.0049035 0.0010164 -0.00626 
v 0.0048015 0.0011854 -0.0061854 
v 0.0048929 0.0012919 -0.0051619 
v 0.0047793 0.0010258 -0.0051841 
v 0.0050901 0.0008823 -0.0044986 
v 0.0049895 0.000758 -0.0044036 
v 0.0049667 0.00083323 -0.0042641 
v 0.0049362 0.00070726 -0.0042675 
v 0.004884 0.00073542 -0.0038647 
v 0.0048424 0.0010894 -0.0034954 
v 0.0047914 0.00094016 -0.0033194 
v 0.0049128 0.001187 -0.003126 
v 0.0049361 0.00099811 -0.0030386 
v 0.0048215 0.00099632 -0.0031578 
v 0.0049214 0.00065383 -0.0049753 
v 0.0050412 0.00074455 -0.0047785 
v 0.0050195 0.00071627 -0.0046057 
v 0.004912 0.00049027 -0.004268 
v 0.0049119 0.00067153 -0.0040976 
v 0.0048705 0.00049089 -0.0037236 
v 0.00483 0.00076723 -0.0035289 
v 0.0048604 0.00047822 -0.0035011 
v 0.0048346 0.00071299 -0.0031514 
v 0.004915 0.0005576 -0.0031369 
v 0.0052981 0.00010758 -0.0062691 
v 0.0051608 0.00024676 -0.0062926 
v 0.0050505 0.00044681 -0.0030957 
v 0.0051954 0.00056925 -0.0030076 
v 0.0049969 0.00073641 -0.0030284 
v 0.0055394 0.00011841 -0.0062852 
v 0.0056929 -0.00039427 -0.0060411 
v 0.0051866 -5.492e-05 -0.0033295 
v 0.0050886 0.00020342 -0.0032101 
v 0.0052599 0.00011337 -0.0032118 
v 0.005517 -0.00062306 -0.0058417 
v 0.0057736 -0.00064661 -0.0058119 
v 0.0055316 -0.00050938 -0.0036578 
v 0.0053334 -0.00034084 -0.0034499 
v 0.0053411 -0.00046825 -0.0035547 
v 0.0057244 -0.00074099 -0.0056811 
v 0.0055956 -0.00095947 -0.0052006 
v 0.0054278 -0.00076616 -0.0038705 
v 0.0057344 -0.00090383 -0.0047366 
v 0.0055481 -0.00099606 -0.0045758 
v 0.0054506 -0.0010194 -0.0043756 
v 0.0057315 -0.00086626 -0.0044833 
v 0.0054226 -0.00094332 -0.0041403 
v 0.0044069 0.001643 -0.0056381 
v 0.0045291 0.0017466 -0.0055199 
v 0.0045264 0.0015253 -0.0059195 
v 0.0043855 0.0015634 -0.0055103 
v 0.0045704 0.0010436 -0.0052495 
v 0.0046726 0.0012672 -0.0052386 
v 0.004691 0.00088036 -0.006224 
v 0.0048807 0.00083454 -0.0062876 
v 0.0045831 0.00078921 -0.0052025 
v 0.0047739 0.00062867 -0.0062749 
v 0.0049709 0.0007189 -0.0063122 
v 0.0048252 0.00075605 -0.0050958 
v 0.0049028 0.00068588 -0.0050337 
v 0.0047823 0.00084904 -0.0031854 
v 0.0048438 0.00085132 -0.0030885 
v 0.0048562 0.00063009 -0.0050081 
v 0.0046998 0.00052455 -0.0050189 
v 0.0049169 0.00060485 -0.0048264 
v 0.0048279 0.00036955 -0.0047103 
v 0.0049301 0.00056018 -0.0045039 
v 0.0047892 0.00076478 -0.0032882 
v 0.00474 0.00010378 -0.0047436 
v 0.0048536 0.00018661 -0.0045201 
v 0.0048926 0.00035864 -0.0044561 
v 0.0048962 0.00043477 -0.0040154 
v 0.0049501 0.00037399 -0.0032148 
v 0.0048501 0.00056166 -0.0033017 
v 0.0053451 -5.716e-05 -0.0062136 
v 0.0049065 0.00017199 -0.0040557 
v 0.0048957 0.00022103 -0.0042714 
v 0.0049407 1.0073e-05 -0.0037533 
v 0.0049023 0.0002593 -0.0036121 
v 0.0049031 0.00022554 -0.0038495 
v 0.0049715 4.0072e-05 -0.0035371 
v 0.0049204 0.00028899 -0.0033832 
v 0.0049817 0.00023067 -0.0032734 
v 0.0054471 -0.00038465 -0.0060373 
v 0.0051923 -0.00047063 -0.0059777 
v 0.0052831 -0.00024533 -0.0061229 
v 0.0049097 -0.00015813 -0.0041641 
v 0.0049039 1.612e-05 -0.0041768 
v 0.0049236 -3.0048e-05 -0.0039853 
v 0.0049356 -0.00024067 -0.0040366 
v 0.0050084 -0.00023241 -0.003712 
v 0.0050791 -0.00015411 -0.0034942 
v 0.0050265 8.4628e-05 -0.0033554 
v 0.0051921 -0.00069043 -0.005792 
v 0.0049561 -0.00018382 -0.0038824 
v 0.0052195 -0.0003243 -0.0034854 
v 0.0055357 -0.00078972 -0.0056523 
v 0.0053062 -0.00085898 -0.0055797 
v 0.0051065 -0.00037441 -0.0036252 
v 0.0051937 -0.00056192 -0.0036796 
v 0.0050575 -0.00052597 -0.0038124 
v 0.0056022 -0.00087379 -0.0054712 
v 0.0054043 -0.00097636 -0.0053312 
v 0.005338 -0.00064119 -0.0037071 
v 0.0051233 -0.00067212 -0.0038108 
v 0.005609 -0.00098139 -0.0049749 
v 0.0055291 -0.0010218 -0.0048241 
v 0.0053898 -0.0010831 -0.0047672 
v 0.0052281 -0.0010252 -0.0041806 
v 0.0043045 0.0015074 -0.0056327 
v 0.0044485 0.0012858 -0.0060206 
v 0.0043559 0.0013765 -0.0059133 
v 0.0043579 0.0015163 -0.0057736 
v 0.0042615 0.0013603 -0.0055292 
v 0.0041902 0.0012818 -0.0055998 
v 0.0042782 0.0011406 -0.0054069 
v 0.0043998 0.0013948 -0.0053897 
v 0.0045546 0.0011055 -0.0061264 
v 0.0043948 0.00094623 -0.0053021 
v 0.004466 0.0012042 -0.005303 
v 0.0045545 0.00061041 -0.0062078 
v 0.0043497 0.00067879 -0.0052979 
v 0.0045332 0.00046219 -0.0051236 
v 0.0044088 0.00046296 -0.0052159 
v 0.004506 0.0005838 -0.0051834 
v 0.0049602 0.00042953 -0.0062969 
v 0.0050627 -6.9467e-05 -0.0061962 
v 0.0049795 0.00016352 -0.006265 
v 0.0047746 6.9369e-05 -0.0062182 
v 0.0047082 0.00031159 -0.0048812 
v 0.0049042 -0.00036888 -0.0060378 
v 0.0046532 -0.00032037 -0.0048496 
v 0.0048552 -8.3062e-05 -0.0044081 
v 0.005106 -0.00029484 -0.0060965 
v 0.0047342 -0.00047699 -0.0046817 
v 0.0047403 -0.00020801 -0.0046871 
v 0.0048199 -0.00036537 -0.0044805 
v 0.0049035 -0.00039636 -0.0042104 
v 0.0049715 -0.00037729 -0.0039446 
v 0.0050111 -0.00094778 -0.0054909 
v 0.0050347 -0.00080828 -0.0056682 
v 0.0049067 -0.0006218 -0.0042163 
v 0.0049709 -0.00062049 -0.0040487 
v 0.0049287 -0.0007998 -0.0042341 
v 0.0050642 -0.00073952 -0.00394 
v 0.0053655 -0.0010583 -0.0050445 
v 0.0050816 -0.00092428 -0.0041178 
v 0.0052078 -0.00077395 -0.0038622 
v 0.0051925 -0.0011284 -0.0048118 
v 0.0053297 -0.001101 -0.0045718 
v 0.0052768 -0.0010837 -0.0043541 
v 0.005096 -0.0010877 -0.0043529 
v 0.0052712 -0.00091777 -0.0040172 
v 0.0042305 0.0013666 -0.0056781 
v 0.0041658 0.0010561 -0.0058396 
v 0.0042824 0.0011781 -0.0059562 
v 0.0042383 0.0012899 -0.0058195 
v 0.0041585 0.0010238 -0.0055163 
v 0.0041611 0.0011678 -0.0056668 
v 0.0041896 0.0011993 -0.0055325 
v 0.0044036 0.00080963 -0.0061167 
v 0.0043681 0.0010667 -0.0060582 
v 0.0041108 0.00090222 -0.005664 
v 0.0043498 0.00043748 -0.0061002 
v 0.0042125 0.00067035 -0.0053924 
v 0.0042153 0.00085643 -0.0054042 
v 0.0046041 0.00033116 -0.0062177 
v 0.0043549 0.00029594 -0.0052293 
v 0.0045488 0.00026775 -0.0050433 
v 0.0043973 0.0001837 -0.0061248 
v 0.0042703 0.00020235 -0.0053267 
v 0.0047855 -0.00018068 -0.0061391 
v 0.0045877 -8.7356e-05 -0.0049462 
v 0.0044626 -0.00020934 -0.0051248 
v 0.0045655 -0.00030842 -0.0049917 
v 0.0046857 -0.00052534 -0.005881 
v 0.0049183 -0.0006379 -0.0058317 
v 0.0047297 -0.00078849 -0.0047289 
v 0.0046162 -0.00052166 -0.0049257 
v 0.0048368 -0.00086055 -0.0044609 
v 0.0048345 -0.00062715 -0.0044218 
v 0.0051782 -0.0010241 -0.005313 
v 0.0048729 -0.0010745 -0.0046087 
v 0.0048178 -0.00097278 -0.0045748 
v 0.0049311 -0.0010092 -0.0044038 
v 0.0050006 -0.00079234 -0.0040701 
v 0.0048854 -0.0010793 -0.0051257 
v 0.0050728 -0.0011046 -0.0050769 
v 0.0049235 -0.0011021 -0.0048234 
v 0.0051251 -0.0011394 -0.0045736 
v 0.0049766 -0.0011203 -0.0045487 
v 0.0041187 0.00081657 -0.0058602 
v 0.0042309 0.00093382 -0.0059864 
v 0.0041844 0.00065276 -0.0059756 
v 0.0040943 0.00067117 -0.0058731 
v 0.0040822 0.00065189 -0.0057397 
v 0.0041335 0.00069543 -0.0055193 
v 0.0041305 0.00086931 -0.0055109 
v 0.0040966 0.00055465 -0.0058627 
v 0.0041188 0.00045115 -0.0056042 
v 0.00428 0.00018265 -0.0060112 
v 0.004091 0.00045448 -0.0057687 
v 0.0042349 0.00045707 -0.0053849 
v 0.0042825 1.4757e-05 -0.0053489 
v 0.004512 2.9928e-05 -0.0061449 
v 0.0043937 5.1686e-05 -0.00518 
v 0.0046345 -0.00031996 -0.0060131 
v 0.0046137 -0.00013587 -0.0061268 
v 0.0043549 -0.00014362 -0.0052748 
v 0.0044192 -0.00035654 -0.0052641 
v 0.0046994 -0.00068565 -0.0057659 
v 0.0046265 -0.0007246 -0.0056894 
v 0.0045352 -0.00062261 -0.0051676 
v 0.0045109 -0.00040722 -0.0050966 
v 0.0046063 -0.00081191 -0.0054525 
v 0.0047632 -0.00083354 -0.005579 
v 0.0045269 -0.00071159 -0.0053865 
v 0.004629 -0.00085469 -0.0052613 
v 0.0046209 -0.00070062 -0.0049551 
v 0.0046771 -0.00089079 -0.0054107 
v 0.004868 -0.0009789 -0.0054349 
v 0.0047782 -0.00098129 -0.0053205 
v 0.0047566 -0.00099734 -0.0050702 
v 0.004757 -0.00096934 -0.004867 
v 0.0046553 -0.00083745 -0.0050063 
v 0.0048021 -0.0010067 -0.004716 
v 0.0049561 -0.0010488 -0.0053031 
v 0.0042681 9.032e-06 -0.0058115 
v 0.0041385 0.00027872 -0.0057199 
v 0.0041713 0.0003562 -0.0059031 
v 0.0043547 2.2338e-05 -0.0060376 
v 0.004451 -0.00016269 -0.0060023 
v 0.0043209 -0.00018994 -0.0054862 
v 0.0042039 0.00016919 -0.0055196 
v 0.0044435 -0.00051072 -0.0054455 
v 0.0044665 -0.00040137 -0.0057614 
v 0.0045823 -0.00062457 -0.0057554 
v 0.0045478 -0.00067975 -0.0055922 
v 0.018846 0.00027463 -0.009826 
v 0.018826 0.00034621 -0.0096241 
v 0.018733 0.00040871 -0.0094358 
v 0.018798 0.00031567 -0.0092563 
v 0.018884 0.00016451 -0.0093126 
v 0.0187 0.00039092 -0.0085716 
v 0.018781 0.00023916 -0.0085777 
v 0.018781 0.00018069 -0.009995 
v 0.018912 0.0001614 -0.0096427 
v 0.018727 0.00013994 -0.0083209 
v 0.018921 -3.7767e-05 -0.008898 
v 0.018794 -4.5972e-05 -0.0083394 
v 0.018884 -5.2844e-05 -0.00852 
v 0.01895 -0.00028594 -0.0086962 
v 0.0185 0.00050579 -0.0099523 
v 0.018447 0.00060446 -0.0097111 
v 0.018578 0.00053901 -0.0095384 
v 0.018679 0.000506 -0.0096712 
v 0.018641 0.00052044 -0.0098383 
v 0.018765 0.00043658 -0.0098013 
v 0.018566 0.00048542 -0.0093534 
v 0.018582 0.00042653 -0.0088156 
v 0.018433 0.00054646 -0.0084959 
v 0.018348 0.00054263 -0.0083193 
v 0.018712 0.00038949 -0.0099453 
v 0.018641 0.000394 -0.0091735 
v 0.01874 0.00033346 -0.0091322 
v 0.018693 0.00039616 -0.0092692 
v 0.018703 0.00036894 -0.0086935 
v 0.018653 0.000414 -0.0084515 
v 0.018585 0.0004706 -0.008587 
v 0.018524 0.00050281 -0.0084178 
v 0.018534 0.00042746 -0.0082806 
v 0.018791 -2.241e-05 -0.010015 
v 0.018955 -5.2674e-05 -0.0095805 
v 0.018777 0.00026775 -0.0089429 
v 0.018825 0.0002667 -0.0091525 
v 0.018607 0.00028991 -0.0082302 
v 0.018682 0.00032189 -0.008348 
v 0.018922 -0.00018377 -0.009768 
v 0.018898 3.2058e-05 -0.0098379 
v 0.018956 -0.00025049 -0.0095853 
v 0.018893 -0.00033173 -0.0097089 
v 0.018902 -0.00047215 -0.0092638 
v 0.018894 -0.00039662 -0.0095187 
v 0.018959 -0.00021279 -0.0093087 
v 0.018966 -0.00035837 -0.0089999 
v 0.018935 -0.00021417 -0.008527 
v 0.018909 -0.00031346 -0.008539 
v 0.018813 -0.00035248 -0.0084774 
v 0.018851 -0.00019936 -0.008422 
v 0.018892 -0.00055881 -0.0090348 
v 0.018936 -0.00047696 -0.0088369 
v 0.018843 -0.00059528 -0.0088662 
v 0.018251 0.0006759 -0.0097104 
v 0.018202 0.00062579 -0.0098844 
v 0.018436 0.00057992 -0.0094817 
v 0.018213 0.00064849 -0.0094937 
v 0.018371 0.00054734 -0.0092805 
v 0.018252 0.00058978 -0.0084953 
v 0.018201 0.00052955 -0.0081762 
v 0.018354 0.00028072 -0.010162 
v 0.018435 0.00015243 -0.010167 
v 0.018315 0.00044046 -0.010079 
v 0.018563 0.00027821 -0.010097 
v 0.018524 0.00045412 -0.0091801 
v 0.018609 0.0003913 -0.0090324 
v 0.018404 0.00053144 -0.0086813 
v 0.018344 0.00044224 -0.0081703 
v 0.01855 7.0752e-05 -0.01014 
v 0.018609 0.00042927 -0.0092499 
v 0.01827 0.00026644 -0.0080886 
v 0.01847 0.00032972 -0.0081655 
v 0.018685 8.2841e-05 -0.010094 
v 0.018858 -0.00013683 -0.0099241 
v 0.01876 -0.00017405 -0.010005 
v 0.018802 -0.00029195 -0.0098776 
v 0.018644 -0.00027308 -0.0099945 
v 0.018498 -1.9232e-05 -0.0081862 
v 0.018653 -9.9351e-06 -0.008244 
v 0.018524 0.00015494 -0.0081731 
v 0.018763 -0.00043862 -0.0097098 
v 0.018699 -0.00028451 -0.0083708 
v 0.01866 -0.00045078 -0.0084789 
v 0.018727 -0.00014086 -0.0083096 
v 0.018674 -0.0006627 -0.0088234 
v 0.018827 -0.00048329 -0.0086529 
v 0.018112 0.00069888 -0.0096888 
v 0.018116 0.00028064 -0.010144 
v 0.01815 0.00059528 -0.0091762 
v 0.018178 0.0005854 -0.0087203 
v 0.017814 0.00065422 -0.0084833 
v 0.01802 0.00063055 -0.0084996 
v 0.018084 0.00059824 -0.0082785 
v 0.018017 0.00050072 -0.0080852 
v 0.017872 0.0005867 -0.0081411 
v 0.018097 0.00058712 -0.008932 
v 0.018363 0.00051208 -0.0089778 
v 0.018086 0.00036742 -0.0080342 
v 0.018188 0.00044113 -0.0080953 
v 0.017791 0.00049301 -0.0080086 
v 0.017888 0.00032501 -0.0079692 
v 0.018627 -9.5094e-05 -0.010085 
v 0.018504 -0.00022635 -0.010055 
v 0.018368 -6.75e-05 -0.010121 
v 0.018335 3.4961e-05 -0.0081304 
v 0.018646 -0.00039997 -0.0098662 
v 0.018383 -0.00011817 -0.0081891 
v 0.018502 -0.00054335 -0.0096979 
v 0.018747 -0.00054851 -0.009472 
v 0.018443 -0.00054827 -0.008467 
v 0.018503 -0.00037375 -0.0083534 
v 0.018549 -0.00017617 -0.0082613 
v 0.018782 -0.00061538 -0.0092338 
v 0.01872 -0.00067299 -0.0090493 
v 0.018482 -0.00072632 -0.0087782 
v 0.01836 -0.00070055 -0.0086192 
v 0.01859 -0.00060992 -0.0086253 
v 0.017834 0.00041179 -0.010071 
v 0.017653 0.00055522 -0.0099469 
v 0.017904 0.00060762 -0.009941 
v 0.01793 0.00069567 -0.0097512 
v 0.017715 0.00067971 -0.0092953 
v 0.017943 0.00069782 -0.0095272 
v 0.018081 0.00050428 -0.010053 
v 0.017981 0.00065474 -0.0093104 
v 0.017881 0.00063203 -0.0090401 
v 0.017591 0.00066488 -0.0089985 
v 0.017905 0.00062982 -0.0087242 
v 0.017703 0.000647 -0.0088195 
v 0.017678 0.00065084 -0.0083413 
v 0.017849 0.00063753 -0.0083014 
v 0.01762 0.00057581 -0.0081046 
v 0.018291 0.00015378 -0.010175 
v 0.017984 3.6471e-05 -0.010124 
v 0.01787 0.0001948 -0.010124 
v 0.01769 0.00036932 -0.0079068 
v 0.018173 6.4841e-05 -0.010153 
v 0.018047 0.00022206 -0.0080106 
v 0.018202 -0.00032168 -0.0099938 
v 0.01812 -0.00010749 -0.010099 
v 0.018387 -0.00026075 -0.010043 
v 0.01811 4.5077e-05 -0.0080601 
v 0.017939 -0.0001935 -0.0080696 
v 0.018462 -0.00037382 -0.0099451 
v 0.018305 -0.00048366 -0.0098578 
v 0.01833 -0.00029067 -0.00825 
v 0.018192 -0.00015772 -0.0081503 
v 0.018196 -0.00059981 -0.0097247 
v 0.018306 -0.00046466 -0.0083422 
v 0.018543 -0.00068001 -0.0093399 
v 0.018267 -0.00080386 -0.0088249 
v 0.0182 -0.00063067 -0.008444 
v 0.017478 0.00051675 -0.0099299 
v 0.017695 0.0006656 -0.0097902 
v 0.017486 0.00069482 -0.0094299 
v 0.017712 0.00070209 -0.0095777 
v 0.017413 0.00069343 -0.0091748 
v 0.017505 0.0006688 -0.0087701 
v 0.017302 0.00068436 -0.0085927 
v 0.017596 0.00066023 -0.0085448 
v 0.017518 0.0006448 -0.0082885 
v 0.017397 0.00060834 -0.0081527 
v 0.017655 0.00047842 -0.0079581 
v 0.017745 -1.1739e-05 -0.010079 
v 0.01733 0.00032625 -0.0078513 
v 0.017519 0.00040758 -0.007901 
v 0.017571 0.00026973 -0.0078461 
v 0.017494 0.00012046 -0.0078253 
v 0.017439 0.00025313 -0.007823 
v 0.017892 -0.00022648 -0.010024 
v 0.017945 -0.00044897 -0.0098982 
v 0.017853 5.0204e-05 -0.0079661 
v 0.017688 0.00018439 -0.0078826 
v 0.018131 -0.00050142 -0.0098609 
v 0.018286 -0.00068029 -0.009536 
v 0.018048 -0.00045033 -0.008239 
v 0.017895 -0.00075817 -0.0084352 
v 0.017746 -0.00043274 -0.0080839 
v 0.018226 -0.00077261 -0.0093071 
v 0.018448 -0.00076024 -0.0090277 
v 0.018117 -0.00079265 -0.0086285 
v 0.01708 0.00069668 -0.0093681 
v 0.017277 0.00070067 -0.0093312 
v 0.017449 0.00060723 -0.0097951 
v 0.017266 0.00044656 -0.0098777 
v 0.017218 0.00058832 -0.0097175 
v 0.017298 0.00066904 -0.0095574 
v 0.017524 0.00068254 -0.0096371 
v 0.017289 0.00069798 -0.0088815 
v 0.017036 0.00072016 -0.0086496 
v 0.017013 0.00073529 -0.0088666 
v 0.01704 0.00068084 -0.0083844 
v 0.017078 0.00062383 -0.0081841 
v 0.01731 0.00065348 -0.0083209 
v 0.017031 0.00051948 -0.0080071 
v 0.017229 0.00059337 -0.0081193 
v 0.017529 0.00038402 -0.010015 
v 0.017318 0.00049237 -0.0079812 
v 0.01766 0.00019976 -0.010085 
v 0.017561 -0.00025491 -0.0099652 
v 0.017272 0.00011338 -0.00781 
v 0.017714 -0.00041336 -0.0099024 
v 0.017589 -3.233e-05 -0.0078781 
v 0.017991 -0.00058215 -0.0097699 
v 0.017672 -0.00022345 -0.0079667 
v 0.017466 -0.00045711 -0.0079855 
v 0.017421 -0.0002374 -0.0078834 
v 0.017527 -0.00073279 -0.0082024 
v 0.01766 -0.0007867 -0.0083257 
v 0.017751 -0.0006364 -0.0082168 
v 0.017578 -0.00059433 -0.0080993 
v 0.017976 -0.00083427 -0.0092699 
v 0.01813 -0.00084491 -0.0090643 
v 0.018006 -0.00087806 -0.008841 
v 0.017913 -0.0008723 -0.0086545 
v 0.01705 0.00063074 -0.0095669 
v 0.01711 0.00072058 -0.009115 
v 0.016817 0.00075825 -0.0087242 
v 0.016723 0.00073835 -0.0084547 
v 0.016771 0.00061447 -0.008116 
v 0.017099 0.00020233 -0.009905 
v 0.017019 0.00050941 -0.0097195 
v 0.017006 0.00037257 -0.009814 
v 0.017466 0.00018749 -0.010045 
v 0.017303 7.5157e-05 -0.0099928 
v 0.017331 0.00026811 -0.0099869 
v 0.017092 0.00030647 -0.0078588 
v 0.016855 0.00040582 -0.007888 
v 0.016817 0.00019618 -0.0078002 
v 0.017504 -3.7826e-06 -0.010037 
v 0.017171 -0.00019276 -0.0078319 
v 0.017351 -0.00035728 -0.0098764 
v 0.017752 -0.00057198 -0.0097627 
v 0.017387 -5.2658e-05 -0.007828 
v 0.017452 -0.00049674 -0.0097921 
v 0.017258 -0.00039574 -0.0079004 
v 0.017548 -0.00081986 -0.0093742 
v 0.017919 -0.00072409 -0.0095324 
v 0.01782 -0.00089891 -0.0090693 
v 0.017768 -0.00084859 -0.0093015 
v 0.017585 -0.00089503 -0.0091819 
v 0.017749 -0.00092463 -0.0087978 
v 0.017742 -0.00089429 -0.0085968 
v 0.017461 -0.00093135 -0.0086573 
v 0.017647 -0.00086669 -0.0084681 
v 0.016623 0.00066512 -0.0093478 
v 0.01668 0.00073425 -0.0091852 
v 0.016788 0.00076118 -0.0089667 
v 0.016834 0.00056556 -0.0095769 
v 0.016685 0.00060562 -0.0094748 
v 0.016836 0.00067338 -0.0093954 
v 0.016898 0.0007267 -0.0092082 
v 0.016457 0.00062238 -0.0080057 
v 0.016737 0.00036379 -0.0096835 
v 0.016849 0.00051671 -0.0079791 
v 0.017141 -1.8921e-05 -0.0099317 
v 0.016922 0.00027792 -0.0098169 
v 0.016608 0.00011276 -0.0077565 
v 0.016726 0.00048989 -0.0079369 
v 0.017286 -0.00017897 -0.0099343 
v 0.01699 4.0648e-06 -0.0098772 
v 0.01673 -5.6807e-05 -0.0077718 
v 0.016859 -0.00027922 -0.0078262 
v 0.016992 1.5712e-05 -0.007799 
v 0.01704 -0.00044553 -0.0078973 
v 0.017248 -0.00079106 -0.0093991 
v 0.017512 -0.00068868 -0.0095912 
v 0.017115 -0.0007279 -0.0081186 
v 0.016993 -0.00061185 -0.007994 
v 0.017206 -0.00056665 -0.0079821 
v 0.017526 -0.00093434 -0.0089616 
v 0.017301 -0.00089635 -0.0091457 
v 0.017274 -0.00094483 -0.0088861 
v 0.017108 -0.00094317 -0.0087003 
v 0.017431 -0.00085616 -0.0083705 
v 0.017373 -0.00065783 -0.0080835 
v 0.017152 -0.00084818 -0.0083085 
v 0.017323 -0.00078074 -0.0082036 
v 0.016461 0.00071403 -0.0092102 
v 0.016192 0.00086483 -0.0088094 
v 0.016487 0.00079084 -0.0089832 
v 0.016411 0.00080405 -0.0084189 
v 0.016513 0.00080773 -0.0086926 
v 0.016189 0.00082417 -0.0082353 
v 0.016678 0.00052872 -0.0095583 
v 0.016466 0.00052616 -0.0094597 
v 0.016461 0.00072871 -0.0082053 
v 0.016586 0.00034498 -0.007812 
v 0.016563 0.00052148 -0.0079269 
v 0.016862 0.00013525 -0.0098134 
v 0.01639 0.00031549 -0.0077447 
v 0.01704 -0.00018329 -0.0098601 
v 0.016825 -0.00011444 -0.0097975 
v 0.016433 0.00016443 -0.0077237 
v 0.016735 -0.00029229 -0.0097251 
v 0.016896 -0.00030998 -0.0097688 
v 0.016633 -0.000272 -0.0078023 
v 0.017197 -0.00064856 -0.0095925 
v 0.016768 -0.00046914 -0.0096396 
v 0.01711 -0.0004269 -0.009761 
v 0.016905 -0.00063509 -0.0095335 
v 0.01678 -0.00052496 -0.0079349 
v 0.016678 -0.00040017 -0.0078517 
v 0.016927 -0.00081271 -0.0082501 
v 0.016921 -0.00089787 -0.0084749 
v 0.01721 -0.00091411 -0.0084962 
v 0.015949 0.00070109 -0.0092182 
v 0.015943 0.00090969 -0.0088533 
v 0.015849 0.00097521 -0.0085711 
v 0.01622 0.00068358 -0.0092344 
v 0.01629 0.00078996 -0.0090518 
v 0.016079 0.00081733 -0.0090333 
v 0.016178 0.00087696 -0.0085001 
v 0.016221 0.0007081 -0.0080066 
v 0.015931 0.00092565 -0.0082684 
v 0.015823 0.00079992 -0.0077877 
v 0.01649 0.0003492 -0.0095967 
v 0.016012 0.00068636 -0.0078126 
v 0.016283 0.00024765 -0.0095558 
v 0.016498 0.00021248 -0.0096491 
v 0.016259 0.00024483 -0.0076813 
v 0.016278 0.0004866 -0.007797 
v 0.016046 0.00033291 -0.0076055 
v 0.016629 4.5472e-05 -0.0097221 
v 0.016642 -0.00017386 -0.0097232 
v 0.016495 -0.0001407 -0.0096735 
v 0.01629 6.3709e-05 -0.0076692 
v 0.016527 -0.00053082 -0.0095202 
v 0.016655 -0.00063365 -0.009466 
v 0.016449 -0.0004689 -0.0078981 
v 0.017003 -0.00075597 -0.0094118 
v 0.017025 -0.00092801 -0.0089511 
v 0.016993 -0.00085516 -0.0092065 
v 0.016744 -0.00089343 -0.0090054 
v 0.016818 -0.00093249 -0.0087458 
v 0.016841 -0.00070551 -0.0080993 
v 0.01644 -0.0006993 -0.0081269 
v 0.016627 -0.00065486 -0.008062 
v 0.015542 0.0010942 -0.0084302 
v 0.015673 0.0010271 -0.0082355 
v 0.015657 0.00074333 -0.0092105 
v 0.015729 0.0009672 -0.0088292 
v 0.01584 0.00085635 -0.0090321 
v 0.015762 0.00095192 -0.0080584 
v 0.01595 0.00083732 -0.0080035 
v 0.016045 0.0004464 -0.0094117 
v 0.01573 0.00089923 -0.0078715 
v 0.015833 0.00070069 -0.0076721 
v 0.015968 0.00054287 -0.0076489 
v 0.01576 0.00060831 -0.0075404 
v 0.015989 0.00016689 -0.0095032 
v 0.015857 0.00042858 -0.0075209 
v 0.016386 1.7093e-05 -0.009636 
v 0.016094 0.0001064 -0.0075972 
v 0.016192 -6.9869e-05 -0.0076522 
v 0.01654 -0.00033918 -0.009636 
v 0.01617 -0.00068661 -0.0080896 
v 0.016441 -0.00010569 -0.0077372 
v 0.016157 -0.00028066 -0.0077262 
v 0.016721 -0.00077342 -0.009288 
v 0.01645 -0.00084679 -0.009044 
v 0.016543 -0.00091459 -0.0087861 
v 0.016655 -0.00090753 -0.0085682 
v 0.016415 -0.00089158 -0.0085553 
v 0.016636 -0.0008125 -0.0083006 
v 0.016308 -0.00081759 -0.008325 
v 0.015179 0.0012086 -0.0086305 
v 0.015101 0.001281 -0.0084201 
v 0.015334 0.0011845 -0.0083622 
v 0.015616 0.00090975 -0.0090239 
v 0.015171 0.0011286 -0.008826 
v 0.015368 0.00093319 -0.0090573 
v 0.015598 0.0010516 -0.008653 
v 0.015485 0.0010308 -0.0088366 
v 0.015355 0.0011454 -0.0085974 
v 0.015418 0.0011383 -0.0081717 
v 0.015526 0.0010287 -0.0079232 
v 0.015115 0.001203 -0.0076218 
v 0.015306 0.001076 -0.0076468 
v 0.015265 0.00098796 -0.0074009 
v 0.015798 0.0005536 -0.0093371 
v 0.015536 0.00085807 -0.0091339 
v 0.015447 0.00080176 -0.0091977 
v 0.015593 0.00065147 -0.0074259 
v 0.015583 0.00084267 -0.0076113 
v 0.015383 0.00077194 -0.0073044 
v 0.015903 0.00028692 -0.0094673 
v 0.015743 0.00029621 -0.0094265 
v 0.015852 0.00020746 -0.0094783 
v 0.015517 0.00054009 -0.0072957 
v 0.015694 0.00046564 -0.0074152 
v 0.015353 0.00060532 -0.0071708 
v 0.016149 -3.4263e-05 -0.0095554 
v 0.015611 0.00036186 -0.0073181 
v 0.015787 0.00020046 -0.0074433 
v 0.015939 -7.0341e-05 -0.0094985 
v 0.015527 0.00011573 -0.0072867 
v 0.016315 -0.00045393 -0.009497 
v 0.016312 -0.0002222 -0.0095907 
v 0.016043 -0.00031984 -0.0094731 
v 0.015951 -9.8533e-05 -0.0075844 
v 0.015651 -0.00010934 -0.0074531 
v 0.01579 -0.00039535 -0.0076968 
v 0.015961 -0.00052131 -0.0093564 
v 0.016367 -0.00067556 -0.0093173 
v 0.016138 -0.00054461 -0.0093848 
v 0.016096 -0.00050121 -0.0078627 
v 0.016141 -0.00081078 -0.0090469 
v 0.016033 -0.00066907 -0.0092425 
v 0.016046 -0.0008386 -0.008339 
v 0.015915 -0.00077592 -0.0081725 
v 0.016142 -0.00089075 -0.0085597 
v 0.014881 0.0013211 -0.0086739 
v 0.014858 0.0013664 -0.0085358 
v 0.014928 0.0013659 -0.0078717 
v 0.014726 0.0014746 -0.007947 
v 0.014936 0.0012575 -0.0087653 
v 0.015034 0.0012649 -0.0086498 
v 0.015214 0.0012391 -0.0081927 
v 0.014993 0.0013459 -0.0081037 
v 0.015187 0.0012203 -0.0079006 
v 0.014957 0.001313 -0.00767 
v 0.014774 0.0013643 -0.0074636 
v 0.014795 0.0012657 -0.0072332 
v 0.014968 0.0012395 -0.0074445 
v 0.015013 0.0011087 -0.0072422 
v 0.015206 0.00077031 -0.0092231 
v 0.01502 0.000974 -0.0090776 
v 0.015136 0.0011312 -0.0074629 
v 0.014795 0.001144 -0.0070219 
v 0.01479 0.0010567 -0.0069008 
v 0.015408 0.00065117 -0.0092927 
v 0.015196 0.00057771 -0.0093211 
v 0.015162 0.00093611 -0.0071973 
v 0.015179 0.00077349 -0.0070846 
v 0.014956 0.00073765 -0.0068664 
v 0.014962 0.00097278 -0.0070083 
v 0.015327 0.0004494 -0.0093585 
v 0.015566 0.0005025 -0.0093509 
v 0.015027 0.00042499 -0.0068426 
v 0.015564 -9.2031e-06 -0.0094063 
v 0.01521 0.00054747 -0.0070189 
v 0.0158 6.4315e-05 -0.0094688 
v 0.015429 0.00036174 -0.0071836 
v 0.015595 0.00025364 -0.0072982 
v 0.015146 0.0002165 -0.0069696 
v 0.015305 0.00014362 -0.0071217 
v 0.015238 0.00034006 -0.007019 
v 0.01577 -0.00020647 -0.0094324 
v 0.015574 -0.00026324 -0.0093681 
v 0.01584 -0.00041532 -0.0093841 
v 0.015685 -0.00039357 -0.0093521 
v 0.015355 -0.00010755 -0.0072744 
v 0.015765 -0.00057714 -0.0092565 
v 0.015635 -0.00062387 -0.0078788 
v 0.015883 -0.00063677 -0.0079636 
v 0.015939 -0.00088391 -0.0087838 
v 0.01626 -0.0008945 -0.0088002 
v 0.015801 -0.00086923 -0.0083626 
v 0.015629 -0.00079651 -0.0081445 
v 0.014663 0.0014652 -0.0084745 
v 0.014553 0.0015049 -0.0085202 
v 0.014748 0.0014578 -0.0082588 
v 0.014776 0.0010748 -0.009052 
v 0.014659 0.001201 -0.0089545 
v 0.014749 0.0014355 -0.0077017 
v 0.01456 0.0014849 -0.007488 
v 0.014882 0.0011747 -0.0089104 
v 0.01459 0.0013935 -0.0072439 
v 0.014606 0.0012778 -0.0070229 
v 0.014581 0.001098 -0.0067943 
v 0.015037 0.00049661 -0.0093264 
v 0.014799 0.00095341 -0.0068371 
v 0.015194 0.00024946 -0.009357 
v 0.014778 0.00045683 -0.0066364 
v 0.015443 0.00025449 -0.0093887 
v 0.014861 0.00043021 -0.0066899 
v 0.015022 0.00020611 -0.0068714 
v 0.014905 0.00013088 -0.0068294 
v 0.015498 -0.00045858 -0.0092665 
v 0.015184 -0.00019709 -0.0072301 
v 0.015069 -2.7141e-05 -0.0070468 
v 0.015256 -0.00028949 -0.0073487 
v 0.015459 -0.00032257 -0.0074884 
v 0.015833 -0.00077025 -0.0090506 
v 0.01545 -0.00053326 -0.0076973 
v 0.015389 -0.00072127 -0.0079323 
v 0.015922 -0.00089907 -0.0085334 
v 0.015479 -0.00088595 -0.0082844 
v 0.014409 0.0015559 -0.0085506 
v 0.014252 0.0016185 -0.0085666 
v 0.01425 0.0016666 -0.0084202 
v 0.014465 0.0015824 -0.008342 
v 0.014273 0.0015013 -0.0087317 
v 0.01435 0.0016307 -0.0077212 
v 0.014522 0.0015537 -0.0077323 
v 0.014113 0.0016288 -0.0073538 
v 0.014345 0.001594 -0.0075301 
v 0.014267 0.0014634 -0.0070331 
v 0.014211 0.0013619 -0.0068416 
v 0.014526 0.0010643 -0.009094 
v 0.014659 0.0013716 -0.0087133 
v 0.01441 0.001278 -0.0089377 
v 0.014416 0.001396 -0.0070342 
v 0.014345 0.0015097 -0.0072431 
v 0.014342 0.0012138 -0.0067306 
v 0.014432 0.0012862 -0.0068696 
v 0.014917 0.00075976 -0.0092234 
v 0.014661 0.00070822 -0.0092343 
v 0.014742 0.00091671 -0.0091579 
v 0.015035 0.00062887 -0.0092887 
v 0.014815 0.00049268 -0.009283 
v 0.014802 0.00021304 -0.0092838 
v 0.014995 0.00032205 -0.0093265 
v 0.014675 0.00083034 -0.0067044 
v 0.015149 0.00042395 -0.0093509 
v 0.014986 1.3795e-05 -0.009293 
v 0.014672 0.00043668 -0.006622 
v 0.014782 0.00057384 -0.0066825 
v 0.014789 0.00036908 -0.0066544 
v 0.015283 1.4436e-05 -0.0093534 
v 0.015384 -0.00022417 -0.0093301 
v 0.015159 -0.00020605 -0.0092851 
v 0.014986 -0.00024529 -0.0092388 
v 0.014897 0.00029675 -0.0067449 
v 0.015264 -0.00040713 -0.0092437 
v 0.015508 -0.00070069 -0.0090752 
v 0.015328 -0.0005742 -0.0091667 
v 0.015231 -0.00045046 -0.0075016 
v 0.015184 -0.00063877 -0.0077203 
v 0.015048 -0.00032163 -0.007279 
v 0.014987 -0.0005462 -0.0075064 
v 0.015304 -0.00085056 -0.0088274 
v 0.015619 -0.00085908 -0.0088349 
v 0.015445 -0.00091852 -0.0086046 
v 0.015262 -0.00093556 -0.0084856 
v 0.015298 -0.00087843 -0.008221 
v 0.015577 -0.00089912 -0.0083969 
v 0.015711 -0.00090893 -0.0085936 
v 0.015409 -0.00091904 -0.0083973 
v 0.013979 0.0015496 -0.0087771 
v 0.014077 0.0016754 -0.0085492 
v 0.013905 0.0017812 -0.0084025 
v 0.014065 0.001756 -0.0083081 
v 0.013866 0.0018235 -0.008194 
v 0.014017 0.0017587 -0.0078065 
v 0.01424 0.001699 -0.0082178 
v 0.014056 0.0017677 -0.0080681 
v 0.014367 0.0016366 -0.0079714 
v 0.014153 0.0016886 -0.0076377 
v 0.013793 0.0017832 -0.0076285 
v 0.013965 0.0017539 -0.0076296 
v 0.01383 0.0016527 -0.0072426 
v 0.014062 0.0015271 -0.0070473 
v 0.013788 0.0015547 -0.0070319 
v 0.014338 0.00094898 -0.009169 
v 0.013989 0.0012832 -0.0066955 
v 0.014005 0.0014286 -0.0068349 
v 0.014172 0.0011589 -0.0066279 
v 0.014424 0.00065581 -0.0092327 
v 0.014503 0.00085444 -0.0091942 
v 0.014294 0.00078533 -0.0092118 
v 0.014019 0.0011269 -0.0065902 
v 0.014256 0.00097087 -0.0065484 
v 0.014348 0.0010822 -0.0066335 
v 0.014439 0.00091264 -0.0066044 
v 0.014204 0.00084537 -0.0065237 
v 0.014528 0.00023034 -0.0092386 
v 0.014547 0.00050927 -0.0092527 
v 0.014323 0.00081599 -0.0065298 
v 0.014292 0.00053191 -0.0066035 
v 0.014273 0.00071337 -0.0065388 
v 0.014682 -3.7791e-05 -0.0092281 
v 0.014487 0.00064539 -0.0065858 
v 0.014723 0.0002313 -0.0067067 
v 0.014493 0.00035955 -0.0066399 
v 0.014916 -0.00040087 -0.0091732 
v 0.015075 -0.00040286 -0.0092042 
v 0.014976 -0.00059413 -0.0090783 
v 0.01517 -0.00054568 -0.0091561 
v 0.014818 -0.00022309 -0.0070776 
v 0.014775 -1.4414e-06 -0.0068736 
v 0.015077 -0.00092182 -0.0086273 
v 0.015269 -0.00092566 -0.008646 
v 0.015216 -0.00069465 -0.009041 
v 0.015093 -0.0009416 -0.0083913 
v 0.015113 -0.00080348 -0.007963 
v 0.014928 -0.00073044 -0.0077463 
v 0.013483 0.0018146 -0.0083677 
v 0.013698 0.001826 -0.0083419 
v 0.013507 0.0018459 -0.0081555 
v 0.01368 0.0018563 -0.0081116 
v 0.013736 0.001558 -0.0087958 
v 0.013806 0.0017128 -0.0085898 
v 0.013612 0.0017758 -0.0085119 
v 0.013786 0.0018251 -0.0079187 
v 0.013575 0.001806 -0.0077102 
v 0.013599 0.0017603 -0.0075148 
v 0.014112 0.0013528 -0.0089454 
v 0.013858 0.0013954 -0.0089431 
v 0.013926 0.0017222 -0.0074733 
v 0.013734 0.0017361 -0.0074211 
v 0.013565 0.0016777 -0.0073358 
v 0.013613 0.0015197 -0.0070507 
v 0.013943 0.0011996 -0.009061 
v 0.013713 0.0014223 -0.0068998 
v 0.013888 0.0014846 -0.0069018 
v 0.013871 0.0013916 -0.0067904 
v 0.014209 0.0011157 -0.0090943 
v 0.014227 0.00061911 -0.0092199 
v 0.013907 0.0011573 -0.0066288 
v 0.013963 0.0010012 -0.0065949 
v 0.01411 0.00098091 -0.0065511 
v 0.014309 0.00043393 -0.0092229 
v 0.014149 0.00049028 -0.0066919 
v 0.014096 0.00075314 -0.0065998 
v 0.014121 0.00031991 -0.0068259 
v 0.014305 0.00026776 -0.0067297 
v 0.01481 -0.00025063 -0.0092019 
v 0.014231 0.00012211 -0.0068622 
v 0.014261 -7.5299e-05 -0.0069935 
v 0.014537 0.00010542 -0.0067677 
v 0.014558 -0.00034917 -0.0091271 
v 0.01444 -0.00024272 -0.0070525 
v 0.014385 -3.7151e-06 -0.0068704 
v 0.014751 -0.00049366 -0.0090989 
v 0.014629 -0.00032629 -0.0071203 
v 0.014593 -0.00013158 -0.0069396 
v 0.01501 -0.00080034 -0.0088763 
v 0.014664 -0.00082802 -0.0077994 
v 0.014739 -0.00064232 -0.0075323 
v 0.014789 -0.0004417 -0.0072949 
v 0.01478 -0.00089721 -0.0086846 
v 0.014865 -0.0008724 -0.0079838 
v 0.014796 -0.00094995 -0.0081738 
v 0.015 -0.00091727 -0.0081917 
v 0.01331 0.0017543 -0.0083931 
v 0.013322 0.0017912 -0.0082074 
v 0.013646 0.0013873 -0.0089126 
v 0.013596 0.0016758 -0.0086595 
v 0.013541 0.0018425 -0.0079321 
v 0.013411 0.0017994 -0.00777 
v 0.013392 0.0017067 -0.0075694 
v 0.013754 0.0012469 -0.0090187 
v 0.013642 0.0016066 -0.0071561 
v 0.013604 0.0012474 -0.006884 
v 0.013948 0.00080639 -0.0091539 
v 0.013996 0.0010123 -0.0091361 
v 0.013786 0.001247 -0.0067402 
v 0.014119 0.00072099 -0.0092024 
v 0.014147 0.00089976 -0.0091791 
v 0.013828 0.0010766 -0.0066658 
v 0.013864 0.00088455 -0.006704 
v 0.013704 0.00081615 -0.0069154 
v 0.013958 0.00059018 -0.0068031 
v 0.013846 0.00025832 -0.0071943 
v 0.013981 0.00032522 -0.0069792 
v 0.013806 0.00053325 -0.0070264 
v 0.014015 0.00011557 -0.0070968 
v 0.014122 0.00012015 -0.0069697 
v 0.014402 -0.00011313 -0.0091665 
v 0.013975 -4.1046e-05 -0.0072357 
v 0.014406 -0.00054394 -0.0090246 
v 0.014098 -0.00027121 -0.007251 
v 0.014128 -8.3065e-05 -0.0071143 
v 0.014277 -0.0003234 -0.0071805 
v 0.014428 -0.0007163 -0.008907 
v 0.014566 -0.00058135 -0.0090263 
v 0.01429 -0.00055882 -0.0073382 
v 0.014179 -0.00057658 -0.0073676 
v 0.014505 -0.00051527 -0.0073164 
v 0.014712 -0.0007271 -0.0089246 
v 0.014498 -0.00087419 -0.0087212 
v 0.014431 -0.0008549 -0.0077466 
v 0.014534 -0.00072997 -0.0075776 
v 0.014298 -0.00074324 -0.0075362 
v 0.014841 -0.00096066 -0.0084059 
v 0.014612 -0.00098103 -0.0082354 
v 0.014449 -0.00095436 -0.0080085 
v 0.014676 -0.00093181 -0.0080386 
v 0.013449 0.0017343 -0.0085346 
v 0.013204 0.0017271 -0.0082732 
v 0.013331 0.00178 -0.0079485 
v 0.013169 0.0016493 -0.0080953 
v 0.013434 0.0016285 -0.0086561 
v 0.01353 0.0015279 -0.0087771 
v 0.013449 0.0013327 -0.0088375 
v 0.013352 0.0014906 -0.0086984 
v 0.013282 0.0016267 -0.008536 
v 0.013306 0.0017452 -0.0077513 
v 0.013596 0.001189 -0.0089703 
v 0.013399 0.0016195 -0.0073773 
v 0.013463 0.0015361 -0.0072181 
v 0.013777 0.0010208 -0.0090751 
v 0.013371 0.0013384 -0.0072248 
v 0.013475 0.001177 -0.0070415 
v 0.013521 0.0013875 -0.0070385 
v 0.01333 0.00104 -0.0073562 
v 0.013483 0.0009293 -0.0071559 
v 0.013365 0.0011475 -0.0072316 
v 0.013563 0.0010229 -0.0069427 
v 0.013684 0.0010637 -0.0067973 
v 0.013561 0.0011304 -0.0068977 
v 0.013704 0.00069059 -0.0090387 
v 0.013802 0.00046327 -0.0091047 
v 0.014 0.00050277 -0.0091634 
v 0.013788 0.00022635 -0.0090546 
v 0.013505 0.00043415 -0.0075955 
v 0.013637 0.0003716 -0.0074025 
v 0.013528 0.00066433 -0.00733 
v 0.013693 0.00050717 -0.0072103 
v 0.013638 0.00069105 -0.0071164 
v 0.013866 -7.4192e-05 -0.0090645 
v 0.014134 8.8699e-05 -0.0091518 
v 0.013988 -0.00025069 -0.0090621 
v 0.014189 -0.00021905 -0.009111 
v 0.013594 0.00013942 -0.0075908 
v 0.013788 -1.8221e-05 -0.0074087 
v 0.01385 -0.00036632 -0.0074668 
v 0.013953 -0.00023632 -0.0073464 
v 0.014308 -0.00038382 -0.0090776 
v 0.013925 -0.00058786 -0.0074895 
v 0.014219 -0.00083443 -0.0087461 
v 0.014187 -0.00061122 -0.0089444 
v 0.014227 -0.00065777 -0.0074172 
v 0.014045 -0.0004626 -0.0073758 
v 0.014186 -0.00044851 -0.0072908 
v 0.014299 -0.00096477 -0.008525 
v 0.014173 -0.0010183 -0.0083503 
v 0.014379 -0.001005 -0.008289 
v 0.014191 -0.00094559 -0.0078488 
v 0.014563 -0.00096925 -0.0084835 
v 0.013193 0.0016777 -0.0083862 
v 0.013294 0.0013119 -0.0087167 
v 0.013148 0.0015414 -0.0084178 
v 0.013134 0.0016268 -0.0082819 
v 0.013101 0.0014332 -0.008242 
v 0.013194 0.001597 -0.0077718 
v 0.01327 0.0014866 -0.007468 
v 0.01321 0.0014374 -0.0085777 
v 0.013146 0.001451 -0.0076539 
v 0.013163 0.0012955 -0.0076125 
v 0.013267 0.0012274 -0.0074114 
v 0.013581 0.00098576 -0.00898 
v 0.01346 0.00090684 -0.008861 
v 0.013444 0.0011266 -0.0088752 
v 0.013308 0.0011067 -0.0087316 
v 0.013359 0.0012249 -0.0088013 
v 0.013129 0.0011834 -0.0077687 
v 0.013252 0.0010087 -0.0076088 
v 0.013378 0.00065946 -0.008599 
v 0.013315 0.00067684 -0.0083596 
v 0.013289 0.00071073 -0.0081039 
v 0.01318 0.00099959 -0.0079335 
v 0.013384 0.00087013 -0.0074 
v 0.01373 0.00045118 -0.0090627 
v 0.013492 0.0006652 -0.0088212 
v 0.013503 0.00042843 -0.0087577 
v 0.013371 0.00047077 -0.0080165 
v 0.013416 0.00048376 -0.0077828 
v 0.013312 0.00073292 -0.0078364 
v 0.013406 0.00068917 -0.0075749 
v 0.013512 0.00055332 -0.0074767 
v 0.013635 0.00044581 -0.0089559 
v 0.013607 0.00025105 -0.0088911 
v 0.01349 0.00015796 -0.0086995 
v 0.013402 0.00016763 -0.0084222 
v 0.013414 0.00042033 -0.0085221 
v 0.01337 0.00044106 -0.0082681 
v 0.013389 0.00019349 -0.0081589 
v 0.013488 0.00026728 -0.0077366 
v 0.013708 -7.2459e-05 -0.0089922 
v 0.013501 -1.96e-05 -0.0077841 
v 0.013714 -0.0003333 -0.0089566 
v 0.013642 -0.00025444 -0.0076167 
v 0.014115 -0.00040732 -0.0090404 
v 0.013724 -0.00058851 -0.0075981 
v 0.01394 -0.0007533 -0.0087916 
v 0.01398 -0.0010456 -0.0080659 
v 0.014198 -0.0010213 -0.0081345 
v 0.014044 -0.00086501 -0.0076564 
v 0.014094 -0.00068286 -0.0074776 
v 0.013889 -0.00076909 -0.0075904 
v 0.013221 0.0010539 -0.0085665 
v 0.013131 0.001366 -0.0084448 
v 0.013193 0.0012398 -0.0085777 
v 0.013108 0.0011978 -0.0081073 
v 0.013093 0.0014246 -0.0079808 
v 0.013092 0.0012361 -0.0079126 
v 0.013101 0.0013725 -0.0077817 
v 0.013333 0.00087939 -0.0086738 
v 0.0132 0.00093696 -0.0082187 
v 0.013146 0.001159 -0.0083748 
v 0.01325 0.0008928 -0.0084618 
v 0.013609 4.1061e-05 -0.0088981 
v 0.013568 -0.00018695 -0.0088807 
v 0.013339 -0.0001131 -0.0082761 
v 0.013429 0.00023186 -0.0079198 
v 0.013488 -7.6252e-05 -0.0087635 
v 0.013394 -8.0106e-05 -0.0085668 
v 0.013402 -4.012e-05 -0.0080088 
v 0.013433 -0.0002221 -0.0078726 
v 0.013539 -0.00049427 -0.0088646 
v 0.013514 -0.00027184 -0.0077508 
v 0.013641 -0.00064491 -0.0088153 
v 0.013924 -0.00051363 -0.0089519 
v 0.013423 -0.00045259 -0.0078168 
v 0.013546 -0.00037626 -0.0077045 
v 0.013486 -0.00069799 -0.0077459 
v 0.013571 -0.00048684 -0.0076807 
v 0.013977 -0.00095607 -0.0085257 
v 0.013678 -0.00084572 -0.0077076 
v 0.013785 -0.0010504 -0.0082694 
v 0.01402 -0.0010406 -0.0082716 
v 0.013782 -0.0010682 -0.0080319 
v 0.013919 -0.001003 -0.0078553 
v 0.013843 -0.00092484 -0.007719 
v 0.013515 -0.00036381 -0.0088556 
v 0.013286 -0.00044654 -0.00862 
v 0.013404 -0.0002824 -0.0087175 
v 0.013231 -0.00040409 -0.0082378 
v 0.013332 -0.00029987 -0.0080319 
v 0.013481 -0.00058601 -0.0088143 
v 0.013396 -0.00049469 -0.0087656 
v 0.013736 -0.00085207 -0.0086625 
v 0.013521 -0.0010108 -0.0083359 
v 0.013491 -0.00084886 -0.0085748 
v 0.013689 -0.0009666 -0.0084927 
v 0.01367 -0.0010149 -0.0078784 
v 0.013286 -0.00031346 -0.008482 
v 0.01328 -0.00074058 -0.0085031 
v 0.013282 -0.00058532 -0.0086275 
v 0.01316 -0.00059779 -0.008192 
v 0.013228 -0.00054498 -0.0080103 
v 0.013147 -0.0006913 -0.0080667 
v 0.013191 -0.00070587 -0.0079464 
v 0.013405 -0.00066259 -0.0087098 
v 0.013288 -0.0008051 -0.0078809 
v 0.013301 -0.00065126 -0.0078575 
v 0.01332 -0.00092025 -0.0083403 
v 0.013379 -0.0010233 -0.0081604 
v 0.013462 -0.00092093 -0.0078472 
v 0.013284 -0.00093333 -0.0080259 
v 0.013585 -0.0010705 -0.0081082 
v 0.013459 -0.0010325 -0.0079886 
v 0.013188 -0.00078816 -0.0082194 
v 0.013207 -0.00055604 -0.0084244 
v 0.013258 -0.00094744 -0.0081837 
v 0.013178 -0.00079925 -0.0080118 
v 0.023107 0.00024221 -0.010804 
v 0.023144 0.00022005 -0.010674 
v 0.023033 0.00019757 -0.010927 
v 0.0232 0.00020651 -0.010775 
v 0.023017 0.00024925 -0.010584 
v 0.023185 0.00012907 -0.010841 
v 0.023262 5.6748e-05 -0.010752 
v 0.023296 -1.7899e-05 -0.010593 
v 0.023281 -3.7835e-05 -0.010684 
v 0.02324 0.00015432 -0.01074 
v 0.023236 8.351e-05 -0.01061 
v 0.023238 -2.5012e-05 -0.010486 
v 0.023215 -0.00011255 -0.010433 
v 0.023221 -0.00016148 -0.010686 
v 0.023177 -7.2758e-05 -0.010809 
v 0.02326 -0.00011636 -0.010559 
v 0.022948 0.00015289 -0.01101 
v 0.022948 0.00028667 -0.010848 
v 0.022825 0.00031136 -0.010867 
v 0.022829 0.0002341 -0.01049 
v 0.022988 0.00028181 -0.01069 
v 0.023038 3.3402e-05 -0.010949 
v 0.023067 0.00017748 -0.010517 
v 0.023084 -9.8308e-05 -0.010303 
v 0.022931 -0.0001342 -0.010143 
v 0.023102 5.7911e-05 -0.010413 
v 0.022866 2.2866e-05 -0.010229 
v 0.022978 0.00013339 -0.010396 
v 0.022975 -0.00019103 -0.010885 
v 0.023042 -0.00030946 -0.010709 
v 0.023172 -0.00023678 -0.010585 
v 0.02311 -0.00024432 -0.010391 
v 0.022943 -0.00039479 -0.010239 
v 0.022578 0.00010124 -0.010984 
v 0.022607 0.00022675 -0.010958 
v 0.022662 0.00031746 -0.010837 
v 0.022841 0.000241 -0.010966 
v 0.022821 0.00031561 -0.010738 
v 0.02265 0.00032398 -0.010649 
v 0.022548 0.00014728 -0.010218 
v 0.022867 0.00016109 -0.011035 
v 0.022751 0.00013144 -0.011015 
v 0.022876 6.1585e-05 -0.011018 
v 0.022795 -0.0002365 -0.010924 
v 0.022889 -8.4279e-05 -0.01097 
v 0.022584 -4.438e-05 -0.010001 
v 0.02294 -0.00044848 -0.010553 
v 0.022852 -0.0005172 -0.010418 
v 0.02307 -0.00033106 -0.010534 
v 0.022979 -0.00039976 -0.010405 
v 0.022917 -0.0002915 -0.010118 
v 0.02278 -0.00017054 -0.01002 
v 0.022863 -0.00043338 -0.010114 
v 0.022413 0.00029772 -0.010854 
v 0.022444 0.00034255 -0.010683 
v 0.022346 0.00015263 -0.010931 
v 0.022223 0.00033521 -0.010501 
v 0.022488 0.00029205 -0.010463 
v 0.022233 0.00024033 -0.010235 
v 0.022277 4.736e-05 -0.0099547 
v 0.022471 1.203e-05 -0.010947 
v 0.022662 -8.3594e-05 -0.010967 
v 0.022435 -0.0001208 -0.010916 
v 0.022446 -0.00027474 -0.010902 
v 0.02258 -0.00023096 -0.0098684 
v 0.02288 -0.00047551 -0.010308 
v 0.022792 -0.00053066 -0.010196 
v 0.022804 -0.00054554 -0.01032 
v 0.022502 -0.00043467 -0.0098193 
v 0.022822 -0.00051695 -0.010664 
v 0.022805 -0.00056659 -0.010528 
v 0.02268 -0.00064557 -0.010375 
v 0.022442 -0.00066979 -0.0099223 
v 0.022716 -0.00033295 -0.0099339 
v 0.022708 -0.0004936 -0.010006 
v 0.02206 0.00015968 -0.010902 
v 0.022211 0.00033906 -0.010715 
v 0.022168 0.00026643 -0.010858 
v 0.022022 -1.8129e-06 -0.010835 
v 0.022114 -3.0594e-05 -0.010836 
v 0.022274 -3.5723e-05 -0.010886 
v 0.022268 -0.00022921 -0.010864 
v 0.022013 -6.8947e-05 -0.0108 
v 0.022212 -0.00018309 -0.0097276 
v 0.022419 -0.00012759 -0.0098427 
v 0.022396 -0.00043471 -0.010866 
v 0.022413 -0.0002687 -0.0097673 
v 0.022302 -0.0003827 -0.0097067 
v 0.022453 -0.0005575 -0.010796 
v 0.022595 -0.00034855 -0.010894 
v 0.02277 -0.00041542 -0.010815 
v 0.022612 -0.00061563 -0.010694 
v 0.022501 -0.00073484 -0.010533 
v 0.022691 -0.00063536 -0.010573 
v 0.022576 -0.00068331 -0.010129 
v 0.022373 -0.00084234 -0.010298 
v 0.021572 0.00031723 -0.010531 
v 0.02181 0.00033984 -0.01053 
v 0.0218 0.00024205 -0.010794 
v 0.021967 0.00023498 -0.010857 
v 0.021964 0.00031055 -0.010732 
v 0.021928 0.00031932 -0.010312 
v 0.022029 0.00034834 -0.010566 
v 0.022127 5.8737e-05 -0.010886 
v 0.021917 -4.8967e-05 -0.010812 
v 0.02193 0.00019113 -0.009974 
v 0.021816 0.00010896 -0.0097647 
v 0.021988 5.0818e-06 -0.0097567 
v 0.022051 -0.00039647 -0.010805 
v 0.022076 -0.0001631 -0.010812 
v 0.021944 -0.00020311 -0.0095883 
v 0.021718 -1.8655e-05 -0.0095852 
v 0.022206 -0.00053834 -0.010805 
v 0.022276 -0.00038322 -0.010858 
v 0.022183 -0.0007156 -0.010694 
v 0.02208 -0.00042329 -0.009609 
v 0.021878 -0.00057022 -0.0095355 
v 0.022396 -0.00071137 -0.010665 
v 0.022233 -0.00084488 -0.010516 
v 0.022368 -0.00082245 -0.010066 
v 0.022234 -0.00061263 -0.0097358 
v 0.022016 -0.00064937 -0.0096246 
v 0.022154 -0.00087983 -0.0099077 
v 0.021364 0.00029739 -0.010529 
v 0.021371 0.00036257 -0.010349 
v 0.021356 0.00037911 -0.010098 
v 0.021617 0.00035183 -0.010315 
v 0.021635 0.00030852 -0.010046 
v 0.021507 0.00017874 -0.010725 
v 0.021814 0.00014844 -0.010857 
v 0.021733 0.00029146 -0.010678 
v 0.021606 0.0001967 -0.0097552 
v 0.021344 0.00025419 -0.0096171 
v 0.021904 3.7941e-05 -0.010862 
v 0.021645 1.689e-05 -0.010827 
v 0.021686 -0.00022386 -0.010778 
v 0.021887 -0.00014271 -0.010786 
v 0.021855 -0.00029204 -0.01078 
v 0.021638 -0.00037028 -0.010766 
v 0.021725 -0.00027275 -0.0094576 
v 0.021883 -0.00038551 -0.0095068 
v 0.02194 -0.00087955 -0.010561 
v 0.022199 -0.00093139 -0.010375 
v 0.022035 -0.00079452 -0.0097185 
v 0.021919 -0.00094329 -0.0097758 
v 0.022136 -0.00098748 -0.01026 
v 0.022026 -0.0010378 -0.010091 
v 0.022222 -0.00093593 -0.010121 
v 0.021266 0.00013169 -0.010705 
v 0.021156 0.00022954 -0.010579 
v 0.021197 0.00034299 -0.010409 
v 0.021067 0.00043556 -0.0098698 
v 0.021096 0.00041393 -0.01019 
v 0.021133 0.00036922 -0.0096586 
v 0.02134 0.00033367 -0.0098097 
v 0.021436 -4.1227e-06 -0.010791 
v 0.02123 0.00031567 -0.0096223 
v 0.021273 3.4279e-05 -0.0093131 
v 0.021751 -8.7837e-05 -0.010811 
v 0.021502 -0.0001521 -0.01079 
v 0.02151 -0.00030036 -0.010766 
v 0.021424 0.00010688 -0.0094982 
v 0.021471 -0.00016513 -0.0093457 
v 0.021568 -0.0006698 -0.010711 
v 0.021762 -0.00048661 -0.010763 
v 0.021729 -0.00048378 -0.0094556 
v 0.021549 -0.00043456 -0.0093676 
v 0.021425 -0.00040324 -0.0092569 
v 0.021317 -0.00047437 -0.0091839 
v 0.0214 -0.00050043 -0.0092325 
v 0.021891 -0.00067031 -0.010715 
v 0.021519 -0.00079305 -0.0095079 
v 0.021575 -0.00060848 -0.0094462 
v 0.021705 -0.00065704 -0.0095065 
v 0.022035 -0.00097873 -0.010402 
v 0.021916 -0.0010768 -0.010252 
v 0.021772 -0.0010424 -0.010399 
v 0.021787 -0.00082035 -0.0096191 
v 0.021703 -0.0011444 -0.010237 
v 0.021685 -0.001058 -0.0097526 
v 0.021878 -0.0010645 -0.0099175 
v 0.020992 0.00035728 -0.01038 
v 0.020842 0.00050052 -0.010008 
v 0.020693 0.00056482 -0.0094577 
v 0.020937 0.0004424 -0.0095842 
v 0.020844 0.00042908 -0.0093662 
v 0.020905 0.00027401 -0.010497 
v 0.021103 0.00026227 -0.0094111 
v 0.020825 0.00033833 -0.0091848 
v 0.021309 5.1591e-05 -0.010754 
v 0.02127 -0.0001011 -0.010758 
v 0.020934 0.00019528 -0.0091517 
v 0.020792 0.00023087 -0.0090354 
v 0.021082 2.2978e-05 -0.0091552 
v 0.021299 -0.00032168 -0.010747 
v 0.021263 -0.00011571 -0.0092031 
v 0.021462 -0.0004183 -0.010754 
v 0.021184 -0.00038505 -0.0091021 
v 0.02114 -0.00021022 -0.009089 
v 0.021553 -0.00050801 -0.010753 
v 0.021374 -0.00074302 -0.0094245 
v 0.021248 -0.00067465 -0.0092933 
v 0.021441 -0.00061074 -0.0093826 
v 0.021313 -0.00029346 -0.0091822 
v 0.02111 -0.00055859 -0.0091329 
v 0.021478 -0.00068707 -0.0094509 
v 0.021355 -0.00085791 -0.0094687 
v 0.021403 -0.00053787 -0.009281 
v 0.021374 -0.00053549 -0.0092257 
v 0.021226 -0.00084379 -0.0093906 
v 0.021301 -0.00056662 -0.0092192 
v 0.021542 -0.00092459 -0.010556 
v 0.021403 -0.00091769 -0.0095147 
v 0.021519 -0.0012201 -0.01008 
v 0.021788 -0.0011442 -0.010086 
v 0.021454 -0.0012475 -0.009906 
v 0.021627 -0.0011807 -0.009911 
v 0.021365 -0.0012001 -0.0097262 
v 0.021469 -0.00099948 -0.0095886 
v 0.020379 0.00079057 -0.0093229 
v 0.020479 0.00063771 -0.0099875 
v 0.02064 0.00051878 -0.010138 
v 0.020629 0.00059913 -0.0098869 
v 0.020582 0.00065294 -0.0096406 
v 0.020402 0.00078196 -0.0095334 
v 0.020518 0.00069575 -0.0094362 
v 0.020247 0.00082368 -0.0090664 
v 0.02074 0.00037544 -0.010363 
v 0.020518 0.0002972 -0.010436 
v 0.02086 0.00044362 -0.010218 
v 0.02079 0.00053877 -0.0097421 
v 0.020498 0.00066704 -0.0092406 
v 0.020451 0.00058564 -0.0089974 
v 0.020659 0.00049705 -0.009199 
v 0.020627 0.00035645 -0.0089721 
v 0.02111 3.6569e-05 -0.010691 
v 0.020872 -3.5425e-05 -0.010653 
v 0.020912 0.00014054 -0.0106 
v 0.020706 0.00014735 -0.0088974 
v 0.021032 -0.00020442 -0.010702 
v 0.020812 -0.00020136 -0.010659 
v 0.020876 7.377e-05 -0.0090068 
v 0.020553 0.00022204 -0.008793 
v 0.020599 2.775e-05 -0.0087608 
v 0.021054 -0.00046826 -0.0107 
v 0.020772 -5.4642e-05 -0.0088735 
v 0.020955 -0.00012808 -0.0089879 
v 0.020821 -0.00023797 -0.0088897 
v 0.021329 -0.0005692 -0.010723 
v 0.020981 -0.00035932 -0.0089995 
v 0.021332 -0.00078648 -0.010661 
v 0.021094 -0.00081792 -0.009298 
v 0.02105 -0.00072179 -0.0092107 
v 0.020872 -0.00055071 -0.0090139 
v 0.021283 -0.00096563 -0.0094766 
v 0.021497 -0.0011355 -0.010315 
v 0.02119 -0.0011244 -0.010388 
v 0.021253 -0.0012443 -0.010154 
v 0.019986 0.001062 -0.0093976 
v 0.020192 0.00092743 -0.0093743 
v 0.020048 0.00091033 -0.0088723 
v 0.02009 0.0009399 -0.0097612 
v 0.020088 0.00099352 -0.0095604 
v 0.020257 0.00086236 -0.0096592 
v 0.020139 0.00081792 -0.0087939 
v 0.020522 0.00044635 -0.010298 
v 0.020393 0.00057869 -0.010155 
v 0.020267 0.00075902 -0.0099328 
v 0.020442 0.00071868 -0.0097786 
v 0.020177 0.00083048 -0.0088734 
v 0.020244 0.00069511 -0.0088091 
v 0.020061 0.00076116 -0.0086803 
v 0.02019 0.000536 -0.0086012 
v 0.020717 0.00021259 -0.010519 
v 0.020398 0.00041629 -0.008753 
v 0.020272 0.00032429 -0.0085582 
v 0.020729 6.4696e-05 -0.010599 
v 0.020495 4.7118e-05 -0.010551 
v 0.020413 0.00014071 -0.0086341 
v 0.020102 0.00036196 -0.0084287 
v 0.020503 -0.00019403 -0.0106 
v 0.020671 -0.00010037 -0.010622 
v 0.02065 -0.00034251 -0.010636 
v 0.020861 -0.00035849 -0.010673 
v 0.020474 -8.1016e-05 -0.0086599 
v 0.020506 -0.00039936 -0.0087746 
v 0.02062 -0.00020896 -0.0087732 
v 0.020714 -0.00042897 -0.0088879 
v 0.020495 -0.00055859 -0.0088522 
v 0.021055 -0.00074478 -0.010657 
v 0.020804 -0.00083513 -0.010602 
v 0.020935 -0.00094317 -0.010572 
v 0.020893 -0.00071472 -0.009115 
v 0.020946 -0.00085739 -0.0092301 
v 0.02117 -0.00094709 -0.01057 
v 0.020813 -0.0010966 -0.0092965 
v 0.021051 -0.00099626 -0.0093704 
v 0.02123 -0.0011001 -0.0095318 
v 0.020957 -0.001344 -0.0097863 
v 0.021147 -0.0012911 -0.0097277 
v 0.021256 -0.0012897 -0.009909 
v 0.019636 0.001038 -0.0097955 
v 0.019861 0.0010015 -0.009849 
v 0.019607 0.0011052 -0.009581 
v 0.019653 0.0011239 -0.0093934 
v 0.019863 0.0010722 -0.009613 
v 0.019826 0.0011197 -0.00934 
v 0.019709 0.0010157 -0.0089612 
v 0.019946 0.0010325 -0.0091279 
v 0.019949 0.00080286 -0.010095 
v 0.019775 0.00089515 -0.010018 
v 0.020016 0.00087972 -0.0099573 
v 0.01997 0.00099314 -0.0098038 
v 0.019887 0.0010041 -0.0089131 
v 0.01987 0.00090908 -0.0087631 
v 0.019847 0.000702 -0.01019 
v 0.020112 0.00066596 -0.010157 
v 0.019874 0.00072973 -0.0085679 
v 0.019947 0.00045204 -0.010331 
v 0.020279 0.00041582 -0.010341 
v 0.020031 0.00059009 -0.0085075 
v 0.019716 0.00043756 -0.0083717 
v 0.020319 0.00020346 -0.01047 
v 0.019899 0.0004876 -0.0083962 
v 0.020226 0.00013844 -0.0084641 
v 0.019978 0.00028147 -0.0083141 
v 0.020068 0.00013428 -0.0083371 
v 0.020303 -7.1565e-05 -0.0085358 
v 0.020135 -5.1523e-05 -0.0083959 
v 0.019942 0.00013911 -0.0082709 
v 0.020787 -0.00059072 -0.01065 
v 0.020194 -0.00041989 -0.0086198 
v 0.020369 -0.00028407 -0.0086485 
v 0.020543 -0.00056446 -0.010618 
v 0.020642 -0.00070613 -0.0089853 
v 0.020563 -0.00093988 -0.0090546 
v 0.020912 -0.001171 -0.010355 
v 0.020976 -0.0010644 -0.010483 
v 0.020401 -0.0010813 -0.009047 
v 0.020595 -0.0011037 -0.0091713 
v 0.020886 -0.00097415 -0.0092556 
v 0.02076 -0.00091602 -0.0091523 
v 0.020825 -0.0013475 -0.0099897 
v 0.021056 -0.0013187 -0.010004 
v 0.020992 -0.0012631 -0.010188 
v 0.020987 -0.0012315 -0.0095371 
v 0.019413 0.0010023 -0.0098084 
v 0.019471 0.001073 -0.0094421 
v 0.019712 0.0011068 -0.0091951 
v 0.019576 0.0007412 -0.010155 
v 0.019658 0.00084763 -0.0087152 
v 0.019486 0.00091922 -0.00893 
v 0.019858 0.00022432 -0.010421 
v 0.020071 0.00018762 -0.010445 
v 0.019708 0.00064667 -0.0085054 
v 0.020212 -7.1424e-06 -0.010518 
v 0.019855 8.8496e-06 -0.010466 
v 0.019689 0.00022154 -0.0083129 
v 0.020314 -0.00020605 -0.010566 
v 0.020004 -6.9898e-05 -0.010496 
v 0.019819 7.1062e-05 -0.0082697 
v 0.019845 0.00027515 -0.0082892 
v 0.019812 -0.00010883 -0.0083023 
v 0.019971 -3.8616e-05 -0.0083017 
v 0.020416 -0.00040356 -0.010598 
v 0.020301 -0.00053569 -0.008746 
v 0.020055 -0.00046024 -0.0085681 
v 0.020122 -0.0002692 -0.0084848 
v 0.020048 -0.00015608 -0.008365 
v 0.019927 -0.0002255 -0.0083635 
v 0.020364 -0.00091801 -0.010505 
v 0.020436 -0.00069499 -0.0088926 
v 0.020077 -0.00074373 -0.0087329 
v 0.020375 -0.00062453 -0.0088353 
v 0.020578 -0.0007837 -0.010583 
v 0.02035 -0.0011022 -0.010385 
v 0.02029 -0.00072734 -0.0088362 
v 0.020441 -0.0012443 -0.010222 
v 0.020676 -0.001053 -0.010451 
v 0.020728 -0.0012615 -0.010203 
v 0.020391 -0.00087313 -0.008941 
v 0.020194 -0.0010522 -0.0089312 
v 0.020528 -0.0013728 -0.0099598 
v 0.020707 -0.0013945 -0.009806 
v 0.020447 -0.0014084 -0.0095361 
v 0.020707 -0.0013694 -0.0096109 
v 0.020613 -0.0012795 -0.0093659 
v 0.020395 -0.0012476 -0.0091824 
v 0.019488 0.00091522 -0.0099743 
v 0.019263 0.00089393 -0.0098753 
v 0.019431 0.001043 -0.009629 
v 0.019276 0.00095919 -0.0096928 
v 0.019675 0.00052736 -0.010296 
v 0.019395 0.00051461 -0.010265 
v 0.01927 0.00072922 -0.010085 
v 0.019245 0.00081829 -0.0091337 
v 0.019495 0.0010371 -0.0091979 
v 0.019337 0.00090198 -0.0091071 
v 0.019532 0.00029894 -0.010368 
v 0.019337 0.00073486 -0.0088951 
v 0.019485 0.00082264 -0.0087808 
v 0.019519 0.00070187 -0.0086485 
v 0.019738 0.00033193 -0.010381 
v 0.019412 0.00048918 -0.0086178 
v 0.019578 0.00054713 -0.008489 
v 0.019667 8.5198e-05 -0.010433 
v 0.019547 0.00018261 -0.0083848 
v 0.01956 0.00037016 -0.0084179 
v 0.019807 -0.00029397 -0.010486 
v 0.019526 -0.00018162 -0.008427 
v 0.020086 -0.0002709 -0.01053 
v 0.020218 -0.00043604 -0.010562 
v 0.019704 -0.00027776 -0.0083853 
v 0.019642 -1.3728e-05 -0.0083399 
v 0.020319 -0.00065959 -0.010569 
v 0.020114 -0.00055334 -0.0086585 
v 0.019769 -0.00069182 -0.0085672 
v 0.019884 -0.00044193 -0.0084802 
v 0.019645 -0.00052257 -0.0084803 
v 0.02016 -0.00081777 -0.010513 
v 0.019906 -0.00076048 -0.0086524 
v 0.019965 -0.00061044 -0.0086083 
v 0.019933 -0.00085209 -0.008707 
v 0.020111 -0.0010031 -0.010412 
v 0.020182 -0.00088458 -0.0088464 
v 0.020216 -0.0013515 -0.010013 
v 0.020178 -0.0013478 -0.0092022 
v 0.020208 -0.0012203 -0.0090551 
v 0.020273 -0.0014322 -0.0097335 
v 0.02053 -0.0014197 -0.0097235 
v 0.020129 -0.0014248 -0.0093632 
v 0.020334 -0.0013759 -0.0093447 
v 0.019093 0.00075728 -0.0099099 
v 0.019117 0.00082675 -0.0097099 
v 0.019238 0.00088919 -0.0093991 
v 0.019165 0.00067481 -0.0091396 
v 0.019215 0.00039947 -0.01027 
v 0.019203 0.00041042 -0.0088814 
v 0.019418 4.2216e-05 -0.0085037 
v 0.019333 0.00027878 -0.0086259 
v 0.019446 0.00028091 -0.0084884 
v 0.019719 -0.00010597 -0.010467 
v 0.019616 -0.00041453 -0.010463 
v 0.020004 -0.00061557 -0.010507 
v 0.01947 -0.00057111 -0.0085318 
v 0.02002 -0.00084489 -0.010472 
v 0.019921 -0.001135 -0.010251 
v 0.019826 -0.00091254 -0.010371 
v 0.019546 -0.0007266 -0.0085658 
v 0.019646 -0.00086696 -0.008617 
v 0.019808 -0.00087764 -0.0086652 
v 0.020155 -0.0012078 -0.010236 
v 0.020029 -0.0014151 -0.0098301 
v 0.020041 -0.0013193 -0.0090942 
v 0.019978 -0.0012099 -0.0089522 
v 0.019952 -0.00099085 -0.0087926 
v 0.019772 -0.0011725 -0.0088532 
v 0.01976 -0.0012894 -0.0089717 
v 0.019972 -0.0014525 -0.0095566 
v 0.020229 -0.0014407 -0.0095011 
v 0.018938 0.0005974 -0.009877 
v 0.019098 0.00044914 -0.010189 
v 0.018983 0.00063079 -0.0099326 
v 0.01908 0.00067115 -0.010033 
v 0.019121 0.00060087 -0.010131 
v 0.018947 0.00046553 -0.0099186 
v 0.019059 0.00064718 -0.0093536 
v 0.019049 0.00044108 -0.0091966 
v 0.01921 0.00054947 -0.010208 
v 0.018971 0.00023681 -0.0093661 
v 0.019022 0.00024303 -0.0091748 
v 0.01931 0.00024773 -0.010337 
v 0.019422 2.3819e-05 -0.0104 
v 0.019054 0.00014022 -0.009071 
v 0.019081 0.00028965 -0.0090366 
v 0.019128 0.00014391 -0.008917 
v 0.019245 0.00012127 -0.0087216 
v 0.019162 -8.4905e-05 -0.0088269 
v 0.019561 -0.00021585 -0.010448 
v 0.019205 -0.00036678 -0.0087414 
v 0.019378 -0.00024692 -0.008547 
v 0.019277 -0.00010534 -0.0086559 
v 0.019655 -0.00062771 -0.010431 
v 0.019313 -0.0005592 -0.010363 
v 0.019467 -0.00047611 -0.010426 
v 0.019368 -0.00046467 -0.0085756 
v 0.019426 -0.00068126 -0.010372 
v 0.019511 -0.00038498 -0.0084716 
v 0.019476 -0.0009088 -0.010273 
v 0.019635 -0.0011693 -0.010115 
v 0.019908 -0.0013126 -0.010024 
v 0.019459 -0.0010998 -0.0087575 
v 0.019656 -0.0010443 -0.0087307 
v 0.019831 -0.0014188 -0.0097795 
v 0.019676 -0.0014454 -0.0095994 
v 0.019941 -0.0014091 -0.0092532 
v 0.019671 -0.0013896 -0.0091531 
v 0.019879 -0.00134 -0.0090719 
v 0.019018 0.00054034 -0.010062 
v 0.019012 0.00036567 -0.010104 
v 0.018973 0.00064806 -0.0097985 
v 0.018968 0.00046286 -0.0094665 
v 0.019016 0.00067353 -0.0095702 
v 0.019119 0.00021834 -0.010238 
v 0.018934 0.00046605 -0.0096983 
v 0.019232 1.9661e-05 -0.010337 
v 0.019097 -8.0888e-05 -0.010221 
v 0.01893 0.00026511 -0.0098217 
v 0.018931 0.00023325 -0.0096159 
v 0.018987 0.0001491 -0.010035 
v 0.018982 -0.00018367 -0.010021 
v 0.018935 9.9994e-06 -0.0098054 
v 0.018907 -0.0003312 -0.009758 
v 0.018934 -6.5519e-05 -0.0095006 
v 0.018967 -0.00028636 -0.0091823 
v 0.018996 4.0955e-05 -0.0092258 
v 0.019282 -0.00028291 -0.010357 
v 0.019077 -0.00037311 -0.010191 
v 0.019181 -0.00053623 -0.010284 
v 0.018948 -0.00055593 -0.0090317 
v 0.019083 -0.00024742 -0.0089445 
v 0.019061 -5.0427e-05 -0.0090276 
v 0.019047 -0.00041762 -0.0089473 
v 0.019077 -0.00060713 -0.0088452 
v 0.019063 -0.00084494 -0.0088339 
v 0.019332 -0.0011274 -0.010064 
v 0.019298 -0.00071212 -0.0086745 
v 0.019298 -0.0013397 -0.0090275 
v 0.019468 -0.00093854 -0.0086673 
v 0.019636 -0.0013629 -0.0098457 
v 0.019441 -0.0014083 -0.0096277 
v 0.019521 -0.0014404 -0.0093833 
v 0.019744 -0.0014512 -0.0093862 
v 0.0195 -0.0012518 -0.0089151 
v 0.018961 -0.00046422 -0.010006 
v 0.01894 -0.0006294 -0.0099961 
v 0.018886 -0.00060335 -0.0098459 
v 0.018886 -0.00038267 -0.0094645 
v 0.019013 -0.00087772 -0.010052 
v 0.019045 -0.00066665 -0.01013 
v 0.018919 -0.00078465 -0.0099396 
v 0.018834 -0.00063359 -0.0095687 
v 0.018903 -0.00086268 -0.0089653 
v 0.018958 -0.00071561 -0.0089291 
v 0.01925 -0.00075545 -0.010267 
v 0.01912 -0.00087633 -0.010145 
v 0.019248 -0.00096334 -0.010168 
v 0.019097 -0.0010588 -0.010006 
v 0.018983 -0.0010368 -0.0089196 
v 0.019398 -0.0012986 -0.0098722 
v 0.01918 -0.0012366 -0.0098679 
v 0.019224 -0.0013531 -0.0096572 
v 0.019273 -0.0014105 -0.0093896 
v 0.01909 -0.0013636 -0.0092727 
v 0.019226 -0.0013831 -0.009167 
v 0.019118 -0.0012832 -0.0090356 
v 0.01928 -0.0012639 -0.0089303 
v 0.019235 -0.0010858 -0.0088247 
v 0.019045 -0.0011658 -0.0089364 
v 0.019406 -0.0013932 -0.0091631 
v 0.018843 -0.0007791 -0.0097398 
v 0.018795 -0.00081263 -0.009347 
v 0.018853 -0.00060416 -0.0092552 
v 0.018874 -0.00071302 -0.0090531 
v 0.018963 -0.0011079 -0.0098147 
v 0.018871 -0.00095349 -0.009765 
v 0.018955 -0.00096501 -0.0099353 
v 0.01881 -0.00090161 -0.0095389 
v 0.018818 -0.0010289 -0.0092701 
v 0.01882 -0.00084366 -0.0091413 
v 0.01886 -0.0010023 -0.0090508 
v 0.019034 -0.0012611 -0.0096724 
v 0.018877 -0.0011285 -0.0095421 
v 0.019056 -0.0011861 -0.0098582 
v 0.01888 -0.0012091 -0.009291 
v 0.018926 -0.0011692 -0.0090783 
v 0.0191 -0.0013617 -0.009481 
v 0.01897 -0.0012914 -0.0092042 
v 0.018966 -0.0012952 -0.0094094 
f 18 13 15 
f 3 1 4 
f 1 9 4 
f 1 5 9 
f 8 2 7 
f 7 2 4 
f 2 3 4 
f 7 4 9 
f 5 6 9 
f 7 29 8 
f 7 9 32 
f 6 27 9 
f 27 32 9 
f 10 29 7 
f 11 10 7 
f 11 7 32 
f 16 14 13 
f 15 14 12 
f 15 13 14 
f 42 15 12 
f 42 19 15 
f 42 44 19 
f 49 16 13 
f 49 17 48 
f 18 17 49 
f 13 18 49 
f 18 1 17 
f 15 1 18 
f 19 1 15 
f 19 21 1 
f 19 44 21 
f 44 20 21 
f 61 47 24 
f 47 48 24 
f 48 2 24 
f 3 2 48 
f 17 3 48 
f 17 1 3 
f 5 21 23 
f 1 21 5 
f 20 23 21 
f 20 59 23 
f 59 22 23 
f 24 8 61 
f 8 25 61 
f 8 24 2 
f 23 6 5 
f 26 6 23 
f 68 6 26 
f 22 26 23 
f 8 29 25 
f 29 69 25 
f 31 6 68 
f 31 27 6 
f 29 33 69 
f 33 28 69 
f 10 33 29 
f 30 10 11 
f 76 32 70 
f 30 32 76 
f 11 32 30 
f 27 31 32 
f 31 70 32 
f 73 28 33 
f 34 73 10 
f 73 33 10 
f 75 34 30 
f 34 10 30 
f 76 75 30 
f 45 84 35 
f 84 85 35 
f 85 36 35 
f 85 37 36 
f 37 38 36 
f 37 87 38 
f 87 39 38 
f 87 40 39 
f 40 16 39 
f 14 40 93 
f 14 16 40 
f 41 14 93 
f 41 12 14 
f 43 12 41 
f 43 42 12 
f 97 42 43 
f 97 44 42 
f 97 98 44 
f 98 50 44 
f 98 101 50 
f 52 45 55 
f 55 45 35 
f 55 36 56 
f 55 35 36 
f 56 38 46 
f 56 36 38 
f 46 39 58 
f 46 38 39 
f 58 16 47 
f 58 39 16 
f 49 47 16 
f 48 47 49 
f 50 20 44 
f 20 101 103 
f 20 50 101 
f 55 51 52 
f 51 55 53 
f 53 56 54 
f 53 55 56 
f 54 46 57 
f 54 56 46 
f 57 58 61 
f 57 46 58 
f 61 58 47 
f 59 107 22 
f 104 107 59 
f 20 103 59 
f 103 104 59 
f 64 53 65 
f 64 51 53 
f 65 54 67 
f 65 53 54 
f 67 57 60 
f 67 54 57 
f 60 61 25 
f 60 57 61 
f 26 62 68 
f 22 107 26 
f 107 62 26 
f 112 63 65 
f 63 64 65 
f 114 112 67 
f 112 65 67 
f 66 114 60 
f 114 67 60 
f 69 60 25 
f 69 66 60 
f 110 68 62 
f 110 31 68 
f 69 28 66 
f 28 71 66 
f 70 77 76 
f 31 110 70 
f 110 77 70 
f 28 72 71 
f 72 152 71 
f 73 72 28 
f 79 72 73 
f 81 73 34 
f 79 73 81 
f 81 75 74 
f 34 75 81 
f 76 77 75 
f 77 74 75 
f 117 152 72 
f 78 117 79 
f 117 72 79 
f 80 78 81 
f 78 79 81 
f 74 80 81 
f 123 119 82 
f 119 83 82 
f 83 86 82 
f 83 88 86 
f 92 123 84 
f 84 82 85 
f 84 123 82 
f 85 86 37 
f 85 82 86 
f 86 87 37 
f 86 88 87 
f 88 124 87 
f 124 127 87 
f 95 89 90 
f 89 91 90 
f 91 96 90 
f 91 99 96 
f 92 45 131 
f 92 84 45 
f 127 40 87 
f 127 93 40 
f 94 93 127 
f 129 93 94 
f 129 41 93 
f 95 41 129 
f 90 41 95 
f 43 41 90 
f 90 97 43 
f 96 97 90 
f 96 98 97 
f 99 98 96 
f 100 98 99 
f 98 100 101 
f 100 134 101 
f 52 102 45 
f 102 131 45 
f 105 101 134 
f 105 103 101 
f 135 52 51 
f 135 102 52 
f 104 140 107 
f 103 105 104 
f 106 51 64 
f 106 135 51 
f 111 107 140 
f 111 62 107 
f 63 108 64 
f 108 106 64 
f 145 63 112 
f 108 63 145 
f 109 110 62 
f 115 110 109 
f 111 109 62 
f 143 145 112 
f 113 143 114 
f 143 112 114 
f 71 114 66 
f 71 113 114 
f 150 110 115 
f 150 77 110 
f 116 113 71 
f 71 152 116 
f 77 150 155 
f 74 77 155 
f 152 117 153 
f 158 78 154 
f 117 78 158 
f 154 78 80 
f 80 74 155 
f 157 153 117 
f 158 157 117 
f 123 118 119 
f 118 120 119 
f 121 119 120 
f 121 83 119 
f 122 83 121 
f 122 124 83 
f 124 88 83 
f 122 125 124 
f 92 126 123 
f 126 164 123 
f 164 118 123 
f 125 127 124 
f 128 127 125 
f 95 173 89 
f 173 167 89 
f 169 89 167 
f 169 91 89 
f 91 169 99 
f 133 92 131 
f 133 126 92 
f 127 170 94 
f 128 170 127 
f 174 94 170 
f 174 129 94 
f 129 173 95 
f 174 173 129 
f 99 130 100 
f 169 130 99 
f 100 130 134 
f 130 177 134 
f 102 136 131 
f 136 133 131 
f 132 133 136 
f 137 134 177 
f 137 105 134 
f 181 102 135 
f 181 132 102 
f 132 136 102 
f 142 105 137 
f 142 140 105 
f 140 104 105 
f 138 135 106 
f 138 181 135 
f 141 184 139 
f 141 139 111 
f 140 141 111 
f 142 141 140 
f 108 183 106 
f 183 138 106 
f 145 183 108 
f 109 187 115 
f 139 187 109 
f 184 187 139 
f 139 109 111 
f 143 144 145 
f 144 183 145 
f 148 143 113 
f 144 143 148 
f 146 115 187 
f 146 150 115 
f 147 148 113 
f 147 116 149 
f 147 113 116 
f 152 149 116 
f 150 191 155 
f 146 191 150 
f 151 152 153 
f 151 149 152 
f 154 80 159 
f 159 155 195 
f 159 80 155 
f 191 195 155 
f 157 156 153 
f 156 151 153 
f 157 160 156 
f 157 158 160 
f 158 154 160 
f 159 160 154 
f 118 204 120 
f 204 201 120 
f 161 120 201 
f 121 120 161 
f 161 122 121 
f 162 122 161 
f 122 162 125 
f 162 163 125 
f 126 209 164 
f 164 204 118 
f 209 204 164 
f 125 163 128 
f 205 128 163 
f 205 171 128 
f 205 165 171 
f 165 174 171 
f 166 167 173 
f 167 175 169 
f 167 166 175 
f 168 169 175 
f 168 130 169 
f 168 242 130 
f 212 126 133 
f 212 209 126 
f 170 128 171 
f 171 174 170 
f 165 172 174 
f 172 166 174 
f 166 173 174 
f 175 166 172 
f 176 130 242 
f 178 130 176 
f 177 130 178 
f 176 210 178 
f 211 133 132 
f 211 212 133 
f 178 137 177 
f 179 137 178 
f 210 179 178 
f 181 214 132 
f 214 211 132 
f 179 142 137 
f 222 142 179 
f 180 181 138 
f 180 214 181 
f 184 141 182 
f 142 222 141 
f 222 182 141 
f 183 219 138 
f 219 180 138 
f 185 187 184 
f 182 185 184 
f 183 188 219 
f 183 144 188 
f 144 189 188 
f 144 148 189 
f 186 187 185 
f 186 146 187 
f 226 188 189 
f 226 147 190 
f 226 189 147 
f 189 148 147 
f 190 147 149 
f 186 191 146 
f 192 190 149 
f 149 151 192 
f 193 195 194 
f 159 195 193 
f 191 194 195 
f 156 196 151 
f 196 192 151 
f 196 160 197 
f 196 156 160 
f 160 198 197 
f 160 159 198 
f 193 198 159 
f 200 231 161 
f 204 265 201 
f 265 199 201 
f 201 200 161 
f 199 200 201 
f 161 202 162 
f 231 202 161 
f 264 162 202 
f 264 163 162 
f 264 203 163 
f 240 265 204 
f 203 205 163 
f 236 205 203 
f 236 165 205 
f 206 165 236 
f 206 172 165 
f 175 206 239 
f 175 172 206 
f 207 175 239 
f 207 168 175 
f 242 168 207 
f 212 208 209 
f 209 240 204 
f 208 240 209 
f 210 242 244 
f 210 176 242 
f 215 212 211 
f 215 208 212 
f 213 210 244 
f 213 179 210 
f 214 215 211 
f 216 215 214 
f 217 179 213 
f 217 222 179 
f 180 220 214 
f 214 220 216 
f 217 218 222 
f 219 220 180 
f 219 221 220 
f 182 222 224 
f 185 182 224 
f 218 224 222 
f 188 221 219 
f 188 223 221 
f 254 186 185 
f 224 254 185 
f 225 226 190 
f 225 223 226 
f 223 188 226 
f 257 186 254 
f 257 191 186 
f 192 228 190 
f 228 225 190 
f 227 228 192 
f 194 229 193 
f 258 229 194 
f 194 257 258 
f 194 191 257 
f 196 227 192 
f 260 196 197 
f 260 227 196 
f 260 198 230 
f 260 197 198 
f 193 229 198 
f 229 230 198 
f 231 200 232 
f 234 202 232 
f 233 199 265 
f 200 199 233 
f 232 200 233 
f 202 231 232 
f 234 264 202 
f 235 264 234 
f 264 237 203 
f 233 265 266 
f 237 236 203 
f 238 236 237 
f 238 206 236 
f 268 206 238 
f 268 239 206 
f 269 239 268 
f 269 207 239 
f 269 242 207 
f 270 240 208 
f 270 265 240 
f 242 269 241 
f 242 243 244 
f 242 241 243 
f 215 272 208 
f 272 270 208 
f 271 244 243 
f 271 213 244 
f 277 215 216 
f 277 272 215 
f 246 213 271 
f 246 217 213 
f 245 216 220 
f 245 277 216 
f 250 217 246 
f 250 249 217 
f 249 218 217 
f 247 220 221 
f 247 245 220 
f 248 249 281 
f 218 249 248 
f 224 218 248 
f 250 281 249 
f 223 251 221 
f 251 247 221 
f 252 251 223 
f 224 248 286 
f 254 224 286 
f 225 252 223 
f 228 252 225 
f 253 252 228 
f 253 228 255 
f 257 284 290 
f 288 284 257 
f 286 288 257 
f 286 257 254 
f 255 228 227 
f 256 255 227 
f 326 255 256 
f 326 256 261 
f 258 261 229 
f 259 261 258 
f 257 259 258 
f 257 290 259 
f 260 256 227 
f 261 260 230 
f 261 256 260 
f 229 261 230 
f 232 262 234 
f 262 292 234 
f 293 234 292 
f 293 235 234 
f 293 263 235 
f 233 298 232 
f 298 296 232 
f 296 262 232 
f 263 264 235 
f 263 237 264 
f 263 300 237 
f 265 267 266 
f 266 298 233 
f 267 298 266 
f 300 238 237 
f 300 268 238 
f 299 268 300 
f 302 268 299 
f 302 269 268 
f 303 269 302 
f 303 241 269 
f 303 304 241 
f 270 267 265 
f 243 304 306 
f 243 241 304 
f 309 270 272 
f 307 243 306 
f 276 243 307 
f 271 243 276 
f 307 275 276 
f 312 272 277 
f 309 272 312 
f 276 246 271 
f 274 246 276 
f 273 246 274 
f 275 274 276 
f 278 277 245 
f 278 312 277 
f 280 246 273 
f 280 250 246 
f 247 278 245 
f 278 247 279 
f 281 318 248 
f 314 318 281 
f 250 280 281 
f 280 314 281 
f 251 252 282 
f 279 251 282 
f 247 251 279 
f 319 252 253 
f 282 252 319 
f 248 287 286 
f 283 287 248 
f 318 283 248 
f 253 320 319 
f 255 320 253 
f 284 324 290 
f 285 324 284 
f 285 288 325 
f 285 284 288 
f 286 287 288 
f 287 325 288 
f 320 255 326 
f 328 326 261 
f 261 289 328 
f 259 289 261 
f 290 324 259 
f 324 289 259 
f 262 329 292 
f 329 291 292 
f 294 292 291 
f 294 293 292 
f 331 293 294 
f 331 263 293 
f 331 333 263 
f 298 295 296 
f 295 336 296 
f 296 329 262 
f 336 329 296 
f 333 300 263 
f 297 300 333 
f 297 301 300 
f 297 337 301 
f 267 295 298 
f 341 295 267 
f 299 300 301 
f 301 302 299 
f 337 302 301 
f 338 302 337 
f 338 303 302 
f 303 338 304 
f 338 343 304 
f 267 305 341 
f 270 305 267 
f 308 304 343 
f 308 306 304 
f 344 270 309 
f 344 305 270 
f 306 308 307 
f 307 308 275 
f 308 311 275 
f 312 344 309 
f 310 344 312 
f 274 313 273 
f 275 311 274 
f 311 313 274 
f 312 347 310 
f 278 347 312 
f 350 273 313 
f 350 280 273 
f 278 279 315 
f 347 278 315 
f 314 356 318 
f 349 356 314 
f 280 350 314 
f 350 349 314 
f 282 315 279 
f 316 282 319 
f 316 315 282 
f 353 316 319 
f 287 355 317 
f 283 355 287 
f 318 356 283 
f 356 355 283 
f 320 353 319 
f 320 321 353 
f 357 320 327 
f 321 320 357 
f 323 327 322 
f 357 327 323 
f 360 322 289 
f 323 322 360 
f 289 363 360 
f 324 363 289 
f 285 363 324 
f 325 363 285 
f 325 317 363 
f 317 325 287 
f 327 320 326 
f 322 327 328 
f 327 326 328 
f 322 328 289 
f 329 335 291 
f 335 365 291 
f 330 291 365 
f 330 294 291 
f 332 294 330 
f 332 331 294 
f 368 331 332 
f 368 333 331 
f 334 333 368 
f 334 297 333 
f 334 369 297 
f 295 371 336 
f 336 335 329 
f 371 335 336 
f 369 337 297 
f 369 339 337 
f 374 295 341 
f 374 371 295 
f 339 338 337 
f 338 339 343 
f 339 340 343 
f 380 341 305 
f 380 374 341 
f 342 343 340 
f 308 343 342 
f 342 379 308 
f 344 345 305 
f 345 380 305 
f 382 380 345 
f 311 379 346 
f 311 308 379 
f 344 310 345 
f 310 348 345 
f 345 348 382 
f 384 386 313 
f 311 346 313 
f 346 384 313 
f 310 347 348 
f 347 389 348 
f 390 313 386 
f 390 350 313 
f 389 315 351 
f 347 315 389 
f 349 400 356 
f 391 400 349 
f 350 390 349 
f 390 391 349 
f 316 351 315 
f 352 353 359 
f 316 353 352 
f 351 316 352 
f 354 362 317 
f 354 355 399 
f 354 317 355 
f 356 400 355 
f 400 399 355 
f 321 359 353 
f 358 321 357 
f 358 359 321 
f 358 323 394 
f 358 357 323 
f 394 360 361 
f 394 323 360 
f 361 363 362 
f 361 360 363 
f 317 362 363 
f 335 364 365 
f 365 366 330 
f 365 364 366 
f 367 330 366 
f 332 330 367 
f 367 368 332 
f 402 368 367 
f 402 334 368 
f 403 334 402 
f 404 334 403 
f 404 369 334 
f 404 370 369 
f 370 373 369 
f 372 335 371 
f 372 408 335 
f 408 364 335 
f 339 369 373 
f 373 375 339 
f 374 377 371 
f 377 372 371 
f 410 339 375 
f 378 339 410 
f 340 339 378 
f 410 447 378 
f 411 374 380 
f 411 376 374 
f 376 377 374 
f 342 340 378 
f 379 447 412 
f 379 342 447 
f 342 378 447 
f 413 380 382 
f 413 411 380 
f 383 379 412 
f 383 346 379 
f 381 382 348 
f 381 413 382 
f 384 387 386 
f 346 383 384 
f 383 387 384 
f 389 381 348 
f 389 385 381 
f 385 389 419 
f 418 386 387 
f 418 390 386 
f 388 351 352 
f 419 351 388 
f 389 351 419 
f 398 416 424 
f 400 416 398 
f 391 416 400 
f 390 418 391 
f 418 416 391 
f 352 359 393 
f 388 352 393 
f 392 393 394 
f 426 394 395 
f 392 394 426 
f 396 395 362 
f 426 395 396 
f 362 397 396 
f 354 397 362 
f 399 397 354 
f 399 398 397 
f 398 424 397 
f 398 399 400 
f 358 393 359 
f 393 358 394 
f 395 394 361 
f 395 361 362 
f 437 430 367 
f 401 367 430 
f 401 402 367 
f 432 402 401 
f 432 403 402 
f 432 433 403 
f 433 404 403 
f 433 434 404 
f 434 370 404 
f 364 405 366 
f 405 406 366 
f 366 437 367 
f 406 437 366 
f 436 370 434 
f 439 370 436 
f 373 370 439 
f 372 407 408 
f 408 405 364 
f 407 405 408 
f 373 439 443 
f 375 373 443 
f 443 441 375 
f 409 372 377 
f 409 407 372 
f 447 410 441 
f 410 375 441 
f 376 409 377 
f 411 409 376 
f 414 409 411 
f 448 412 447 
f 413 414 411 
f 451 412 448 
f 451 383 412 
f 413 453 414 
f 381 453 413 
f 383 451 387 
f 451 415 387 
f 385 419 454 
f 453 385 454 
f 381 385 453 
f 416 417 460 
f 415 418 387 
f 415 417 418 
f 417 416 418 
f 388 454 419 
f 388 462 454 
f 422 420 423 
f 421 420 422 
f 423 460 422 
f 424 460 423 
f 416 460 424 
f 393 462 388 
f 462 392 425 
f 462 393 392 
f 425 426 463 
f 425 392 426 
f 396 463 426 
f 396 420 463 
f 420 421 463 
f 423 420 397 
f 420 396 397 
f 423 397 424 
f 437 427 430 
f 427 429 430 
f 428 430 429 
f 428 401 430 
f 466 401 428 
f 466 432 401 
f 431 432 466 
f 431 433 432 
f 435 433 431 
f 435 434 433 
f 472 434 435 
f 472 436 434 
f 472 438 436 
f 405 477 406 
f 406 427 437 
f 477 427 406 
f 475 436 438 
f 440 436 475 
f 439 436 440 
f 475 478 440 
f 480 405 407 
f 480 477 405 
f 443 439 440 
f 441 478 442 
f 441 443 478 
f 443 440 478 
f 409 444 407 
f 444 480 407 
f 445 480 444 
f 446 441 442 
f 447 441 446 
f 442 484 446 
f 409 414 444 
f 414 483 444 
f 444 483 445 
f 446 448 447 
f 450 448 446 
f 484 452 446 
f 452 450 446 
f 414 449 483 
f 450 451 448 
f 487 451 450 
f 485 451 487 
f 452 487 450 
f 414 453 449 
f 453 488 449 
f 491 490 415 
f 451 485 415 
f 485 491 415 
f 488 454 492 
f 453 454 488 
f 417 495 460 
f 455 495 417 
f 415 490 417 
f 490 455 417 
f 454 462 492 
f 456 462 457 
f 492 462 456 
f 459 457 458 
f 456 457 459 
f 458 497 459 
f 421 497 458 
f 497 422 461 
f 497 421 422 
f 461 460 498 
f 461 422 460 
f 495 498 460 
f 457 462 425 
f 458 457 463 
f 457 425 463 
f 458 463 421 
f 464 501 466 
f 501 465 466 
f 465 431 466 
f 465 467 431 
f 467 435 431 
f 467 468 435 
f 468 469 435 
f 468 502 469 
f 502 470 469 
f 502 506 470 
f 427 504 429 
f 471 429 504 
f 471 428 429 
f 464 428 471 
f 466 428 464 
f 469 472 435 
f 472 470 438 
f 469 470 472 
f 506 473 470 
f 473 438 470 
f 477 504 427 
f 474 504 477 
f 475 438 473 
f 476 475 473 
f 478 475 476 
f 473 507 476 
f 509 477 480 
f 509 510 477 
f 474 477 510 
f 476 442 478 
f 507 481 476 
f 481 442 476 
f 479 480 445 
f 479 509 480 
f 484 481 482 
f 484 442 481 
f 514 445 483 
f 514 479 445 
f 516 484 482 
f 516 452 484 
f 489 483 449 
f 489 514 483 
f 487 486 485 
f 517 486 487 
f 452 516 487 
f 516 517 487 
f 488 489 449 
f 488 524 489 
f 491 520 490 
f 521 520 491 
f 485 486 491 
f 486 521 491 
f 492 524 488 
f 525 492 456 
f 524 492 525 
f 529 528 493 
f 493 494 529 
f 495 494 493 
f 455 494 495 
f 490 520 455 
f 520 494 455 
f 496 456 459 
f 496 525 456 
f 496 497 531 
f 496 459 497 
f 461 531 497 
f 461 528 531 
f 493 528 498 
f 528 461 498 
f 493 498 495 
f 533 535 467 
f 535 536 467 
f 536 468 467 
f 536 499 468 
f 464 500 501 
f 500 541 501 
f 533 501 541 
f 533 465 501 
f 467 465 533 
f 499 502 468 
f 503 502 499 
f 503 505 502 
f 505 506 502 
f 503 546 505 
f 504 500 471 
f 504 544 500 
f 471 500 464 
f 505 473 506 
f 546 508 505 
f 508 473 505 
f 549 504 474 
f 549 544 504 
f 511 473 508 
f 507 473 511 
f 508 547 511 
f 509 548 510 
f 510 549 474 
f 548 549 510 
f 511 481 507 
f 512 481 511 
f 547 513 511 
f 513 512 511 
f 509 479 548 
f 479 551 548 
f 512 482 481 
f 515 482 512 
f 513 515 512 
f 479 514 551 
f 514 554 551 
f 515 516 482 
f 518 516 515 
f 514 489 554 
f 489 519 554 
f 517 522 486 
f 555 522 517 
f 516 518 517 
f 518 555 517 
f 519 524 557 
f 489 524 519 
f 521 560 520 
f 523 560 521 
f 486 522 521 
f 522 523 521 
f 525 557 524 
f 563 525 530 
f 557 525 563 
f 562 530 526 
f 563 530 562 
f 526 527 562 
f 528 527 526 
f 527 529 566 
f 527 528 529 
f 566 494 559 
f 566 529 494 
f 520 560 494 
f 560 559 494 
f 496 530 525 
f 526 530 531 
f 530 496 531 
f 526 531 528 
f 580 532 533 
f 535 532 534 
f 535 533 532 
f 537 535 534 
f 537 536 535 
f 538 536 537 
f 538 499 536 
f 538 539 499 
f 539 540 499 
f 539 573 540 
f 500 584 541 
f 584 577 541 
f 580 541 577 
f 533 541 580 
f 540 503 499 
f 543 540 573 
f 503 540 543 
f 542 503 543 
f 546 503 542 
f 543 582 542 
f 544 589 500 
f 589 545 500 
f 545 584 500 
f 542 508 546 
f 582 590 542 
f 590 508 542 
f 549 592 544 
f 592 589 544 
f 547 590 597 
f 547 508 590 
f 591 549 548 
f 591 592 549 
f 594 547 597 
f 594 513 547 
f 550 548 551 
f 550 591 548 
f 552 513 594 
f 552 515 513 
f 553 551 554 
f 553 550 551 
f 515 600 518 
f 601 600 515 
f 552 601 515 
f 519 553 554 
f 519 556 553 
f 555 561 522 
f 606 561 555 
f 518 600 555 
f 600 606 555 
f 557 556 519 
f 607 557 563 
f 556 557 607 
f 558 608 559 
f 559 610 558 
f 560 610 559 
f 523 610 560 
f 522 561 523 
f 561 610 523 
f 565 563 562 
f 565 607 563 
f 565 527 564 
f 565 562 527 
f 566 564 527 
f 566 608 564 
f 608 566 559 
f 567 618 572 
f 618 568 572 
f 568 537 572 
f 568 569 537 
f 569 538 537 
f 569 570 538 
f 570 539 538 
f 570 620 539 
f 620 574 539 
f 620 623 574 
f 580 579 532 
f 579 571 532 
f 567 532 571 
f 572 532 567 
f 534 532 572 
f 572 537 534 
f 539 574 573 
f 574 575 573 
f 574 623 575 
f 623 576 575 
f 576 583 575 
f 584 578 577 
f 578 581 577 
f 577 579 580 
f 581 579 577 
f 582 575 587 
f 543 575 582 
f 573 575 543 
f 583 586 575 
f 586 587 575 
f 589 627 545 
f 627 585 545 
f 545 578 584 
f 585 578 545 
f 587 590 582 
f 586 631 587 
f 631 590 587 
f 588 589 592 
f 588 627 589 
f 631 595 590 
f 595 597 590 
f 591 598 592 
f 598 588 592 
f 593 594 597 
f 595 596 597 
f 596 593 597 
f 591 550 598 
f 550 599 598 
f 593 552 594 
f 634 552 593 
f 602 552 634 
f 596 634 593 
f 550 553 599 
f 553 636 599 
f 601 641 600 
f 603 641 601 
f 552 602 601 
f 602 603 601 
f 636 556 638 
f 553 556 636 
f 606 605 561 
f 604 605 606 
f 600 641 606 
f 641 604 606 
f 607 638 556 
f 638 607 612 
f 608 644 611 
f 644 558 646 
f 644 608 558 
f 646 610 609 
f 646 558 610 
f 561 605 610 
f 605 609 610 
f 565 612 607 
f 611 612 564 
f 612 565 564 
f 611 564 608 
f 619 650 613 
f 650 614 613 
f 614 621 613 
f 614 615 621 
f 567 616 618 
f 616 617 618 
f 619 618 617 
f 619 568 618 
f 613 568 619 
f 569 568 613 
f 613 570 569 
f 621 570 613 
f 621 620 570 
f 615 620 621 
f 623 622 624 
f 620 622 623 
f 615 622 620 
f 657 624 622 
f 579 664 571 
f 664 662 571 
f 571 616 567 
f 662 616 571 
f 576 623 624 
f 576 624 657 
f 625 576 657 
f 583 576 625 
f 657 663 625 
f 578 668 581 
f 668 665 581 
f 581 664 579 
f 665 664 581 
f 625 586 583 
f 626 586 625 
f 663 670 625 
f 670 626 625 
f 627 628 585 
f 585 668 578 
f 628 668 585 
f 626 631 586 
f 670 629 626 
f 629 631 626 
f 627 588 628 
f 588 672 628 
f 633 595 631 
f 629 630 631 
f 630 633 631 
f 676 588 598 
f 676 672 588 
f 633 596 595 
f 632 596 633 
f 679 596 632 
f 630 632 633 
f 677 598 599 
f 677 676 598 
f 634 635 602 
f 678 635 634 
f 596 679 634 
f 679 678 634 
f 636 677 599 
f 636 637 677 
f 637 636 639 
f 603 642 641 
f 682 642 603 
f 602 635 603 
f 635 682 603 
f 639 638 689 
f 636 638 639 
f 686 684 609 
f 609 640 686 
f 605 640 609 
f 604 640 605 
f 641 642 604 
f 642 640 604 
f 612 689 638 
f 643 612 611 
f 643 689 612 
f 643 644 645 
f 643 611 644 
f 646 645 644 
f 646 684 645 
f 684 646 609 
f 649 690 651 
f 656 647 619 
f 650 647 648 
f 650 619 647 
f 649 650 648 
f 649 614 650 
f 651 614 649 
f 615 614 651 
f 651 622 615 
f 652 622 651 
f 653 622 652 
f 653 659 622 
f 653 654 659 
f 616 655 617 
f 655 695 617 
f 656 617 695 
f 619 617 656 
f 659 657 622 
f 657 654 658 
f 657 659 654 
f 660 658 654 
f 664 661 662 
f 661 697 662 
f 662 655 616 
f 697 655 662 
f 663 658 667 
f 657 658 663 
f 660 666 658 
f 666 667 658 
f 668 669 665 
f 665 661 664 
f 669 661 665 
f 667 670 663 
f 666 702 667 
f 702 670 667 
f 673 668 628 
f 673 669 668 
f 674 629 670 
f 702 707 670 
f 707 674 670 
f 671 628 672 
f 671 673 628 
f 674 630 629 
f 709 630 674 
f 707 709 674 
f 676 675 672 
f 675 671 672 
f 711 671 675 
f 713 630 709 
f 713 679 630 
f 679 632 630 
f 676 677 675 
f 675 680 711 
f 677 680 675 
f 678 681 635 
f 714 681 678 
f 678 716 714 
f 678 679 716 
f 713 716 679 
f 637 639 717 
f 680 637 717 
f 677 637 680 
f 642 719 726 
f 682 719 642 
f 635 681 682 
f 681 719 682 
f 689 717 639 
f 723 689 688 
f 717 689 723 
f 722 688 683 
f 723 688 722 
f 683 685 722 
f 684 685 683 
f 685 686 687 
f 685 684 686 
f 640 687 686 
f 640 726 687 
f 726 640 642 
f 643 688 689 
f 683 688 645 
f 688 643 645 
f 683 645 684 
f 727 649 735 
f 690 727 728 
f 690 649 727 
f 691 690 728 
f 691 652 690 
f 652 651 690 
f 691 692 652 
f 692 653 652 
f 692 736 653 
f 736 654 653 
f 656 733 647 
f 733 734 647 
f 735 647 734 
f 648 647 735 
f 735 649 648 
f 693 654 736 
f 694 654 693 
f 693 738 694 
f 655 741 695 
f 741 742 695 
f 695 733 656 
f 742 733 695 
f 694 660 654 
f 700 660 694 
f 738 696 694 
f 696 700 694 
f 661 701 697 
f 701 698 697 
f 697 741 655 
f 698 741 697 
f 700 666 660 
f 699 666 700 
f 696 746 700 
f 746 699 700 
f 669 701 661 
f 749 701 669 
f 699 702 666 
f 706 702 699 
f 746 703 699 
f 703 706 699 
f 673 704 669 
f 669 704 749 
f 706 707 702 
f 705 707 706 
f 703 705 706 
f 673 671 704 
f 671 710 704 
f 757 707 705 
f 757 708 707 
f 708 709 707 
f 671 711 710 
f 711 712 710 
f 708 713 709 
f 755 713 708 
f 715 713 755 
f 757 755 708 
f 711 680 712 
f 680 764 712 
f 714 771 681 
f 761 771 714 
f 761 716 762 
f 761 714 716 
f 713 715 716 
f 715 762 716 
f 764 717 721 
f 680 717 764 
f 718 770 726 
f 718 719 720 
f 718 726 719 
f 681 771 719 
f 771 720 719 
f 723 721 717 
f 725 723 722 
f 725 721 723 
f 725 685 724 
f 725 722 685 
f 724 687 770 
f 724 685 687 
f 726 770 687 
f 776 691 773 
f 776 775 691 
f 775 730 691 
f 775 732 730 
f 732 729 730 
f 778 782 735 
f 781 735 782 
f 781 727 735 
f 773 727 781 
f 728 727 773 
f 773 691 728 
f 730 692 691 
f 730 736 692 
f 729 736 730 
f 731 729 732 
f 736 729 731 
f 739 736 731 
f 731 784 739 
f 784 740 739 
f 784 787 740 
f 733 793 734 
f 793 789 734 
f 734 778 735 
f 789 778 734 
f 693 736 739 
f 738 740 737 
f 693 740 738 
f 739 740 693 
f 740 743 737 
f 740 787 743 
f 741 744 742 
f 744 792 742 
f 742 793 733 
f 792 793 742 
f 737 696 738 
f 745 696 737 
f 743 745 737 
f 743 795 745 
f 701 796 698 
f 698 744 741 
f 796 744 698 
f 745 746 696 
f 748 746 745 
f 795 799 745 
f 799 748 745 
f 747 701 749 
f 747 796 701 
f 748 703 746 
f 799 801 748 
f 801 703 748 
f 752 749 704 
f 752 747 749 
f 751 703 801 
f 750 703 751 
f 705 703 750 
f 806 704 710 
f 806 752 704 
f 750 757 705 
f 754 757 750 
f 753 757 754 
f 751 754 750 
f 758 710 712 
f 758 806 710 
f 755 807 715 
f 756 807 755 
f 757 753 755 
f 753 756 755 
f 764 758 712 
f 764 763 758 
f 763 759 758 
f 759 763 765 
f 761 760 771 
f 760 762 812 
f 760 761 762 
f 715 807 762 
f 807 812 762 
f 721 763 764 
f 814 721 766 
f 765 721 814 
f 763 721 765 
f 768 766 767 
f 814 766 768 
f 816 767 770 
f 768 767 816 
f 770 769 816 
f 718 769 770 
f 769 720 772 
f 769 718 720 
f 771 760 720 
f 760 772 720 
f 725 766 721 
f 767 766 724 
f 766 725 724 
f 767 724 770 
f 783 824 781 
f 773 824 820 
f 773 781 824 
f 774 773 820 
f 776 773 774 
f 774 775 776 
f 821 775 774 
f 821 732 775 
f 827 732 821 
f 827 731 732 
f 827 777 731 
f 777 786 731 
f 777 828 786 
f 828 785 786 
f 828 830 785 
f 778 779 782 
f 779 780 782 
f 783 782 780 
f 781 782 783 
f 786 784 731 
f 784 785 787 
f 786 785 784 
f 787 830 790 
f 787 785 830 
f 791 790 830 
f 793 788 789 
f 788 837 789 
f 789 779 778 
f 837 779 789 
f 743 790 839 
f 787 790 743 
f 791 839 790 
f 744 841 792 
f 792 788 793 
f 841 788 792 
f 743 839 794 
f 795 743 794 
f 843 744 796 
f 843 841 744 
f 798 799 795 
f 794 846 795 
f 846 798 795 
f 747 843 796 
f 797 843 747 
f 802 843 797 
f 798 801 799 
f 845 801 798 
f 800 801 845 
f 846 845 798 
f 747 752 797 
f 752 805 797 
f 797 803 802 
f 805 803 797 
f 801 851 751 
f 800 851 801 
f 752 806 805 
f 805 804 803 
f 806 804 805 
f 754 853 753 
f 751 851 754 
f 806 809 804 
f 758 809 806 
f 756 813 807 
f 808 813 756 
f 753 853 756 
f 853 808 756 
f 856 765 810 
f 759 765 856 
f 809 759 856 
f 758 759 809 
f 856 810 855 
f 760 811 863 
f 811 812 860 
f 811 760 812 
f 807 813 812 
f 813 860 812 
f 814 810 765 
f 815 814 768 
f 815 855 814 
f 855 810 814 
f 815 816 862 
f 815 768 816 
f 862 769 817 
f 862 816 769 
f 772 817 769 
f 772 863 817 
f 863 772 760 
f 866 818 820 
f 774 818 819 
f 774 820 818 
f 822 774 819 
f 822 821 774 
f 823 821 822 
f 823 871 821 
f 871 826 821 
f 871 874 826 
f 783 880 824 
f 880 825 824 
f 866 824 825 
f 820 824 866 
f 826 827 821 
f 826 777 827 
f 874 777 826 
f 874 828 777 
f 877 828 874 
f 877 830 828 
f 829 830 877 
f 879 830 829 
f 879 832 830 
f 879 831 832 
f 779 836 780 
f 836 833 780 
f 780 880 783 
f 833 880 780 
f 832 791 830 
f 838 791 832 
f 831 834 832 
f 834 838 832 
f 788 835 837 
f 835 883 837 
f 837 836 779 
f 883 836 837 
f 838 839 791 
f 834 886 838 
f 886 839 838 
f 841 835 788 
f 840 835 841 
f 794 839 842 
f 886 842 839 
f 844 841 843 
f 844 840 841 
f 847 846 794 
f 842 847 794 
f 889 843 802 
f 889 844 843 
f 800 845 848 
f 846 847 848 
f 845 846 848 
f 891 802 803 
f 891 889 802 
f 800 848 849 
f 851 800 849 
f 850 803 804 
f 850 891 803 
f 852 851 894 
f 853 851 852 
f 754 851 853 
f 849 894 851 
f 809 850 804 
f 850 809 857 
f 808 854 813 
f 808 898 854 
f 808 853 898 
f 852 898 853 
f 902 855 815 
f 856 855 902 
f 857 856 902 
f 809 856 857 
f 902 815 904 
f 858 904 859 
f 859 905 858 
f 863 905 859 
f 905 811 861 
f 905 863 811 
f 861 860 906 
f 861 811 860 
f 813 854 860 
f 854 906 860 
f 904 815 862 
f 859 904 817 
f 904 862 817 
f 859 817 863 
f 869 909 870 
f 909 864 870 
f 909 865 864 
f 865 873 864 
f 865 872 873 
f 866 867 818 
f 867 964 818 
f 868 818 964 
f 868 819 818 
f 869 819 868 
f 870 819 869 
f 822 819 870 
f 870 823 822 
f 864 823 870 
f 864 871 823 
f 873 871 864 
f 873 874 871 
f 872 874 873 
f 875 874 872 
f 917 874 875 
f 917 877 874 
f 876 877 917 
f 876 829 877 
f 876 878 829 
f 878 879 829 
f 878 920 879 
f 920 919 879 
f 880 926 825 
f 926 867 825 
f 825 867 866 
f 831 919 881 
f 879 919 831 
f 921 881 919 
f 836 923 833 
f 923 928 833 
f 833 926 880 
f 928 926 833 
f 881 834 831 
f 884 834 881 
f 921 885 881 
f 885 884 881 
f 835 882 883 
f 883 923 836 
f 882 923 883 
f 884 886 834 
f 930 886 884 
f 929 886 930 
f 885 930 884 
f 840 882 835 
f 935 886 929 
f 935 888 886 
f 888 842 886 
f 887 840 844 
f 888 847 842 
f 938 847 888 
f 935 938 888 
f 844 890 887 
f 889 890 844 
f 847 940 848 
f 938 940 847 
f 889 892 890 
f 891 892 889 
f 848 944 849 
f 940 944 848 
f 891 893 892 
f 850 893 891 
f 894 899 852 
f 895 899 894 
f 849 944 894 
f 944 895 894 
f 945 857 903 
f 850 857 945 
f 893 850 945 
f 945 903 896 
f 897 949 854 
f 897 898 900 
f 897 854 898 
f 852 899 898 
f 899 900 898 
f 902 903 857 
f 901 902 904 
f 901 896 902 
f 896 903 902 
f 901 858 952 
f 901 904 858 
f 952 905 954 
f 952 858 905 
f 954 861 955 
f 954 905 861 
f 955 906 957 
f 955 861 906 
f 854 949 906 
f 949 957 906 
f 907 911 910 
f 913 1009 914 
f 869 1009 908 
f 869 914 1009 
f 907 869 908 
f 910 869 907 
f 909 869 910 
f 910 865 909 
f 911 865 910 
f 960 865 911 
f 912 865 960 
f 912 875 865 
f 875 872 865 
f 912 966 875 
f 867 963 964 
f 914 964 913 
f 868 964 914 
f 869 868 914 
f 966 917 875 
f 915 917 966 
f 916 917 915 
f 916 876 917 
f 918 876 916 
f 918 878 876 
f 969 878 918 
f 969 920 878 
f 968 920 969 
f 968 972 920 
f 972 919 920 
f 926 925 867 
f 972 921 919 
f 922 921 972 
f 923 924 928 
f 924 927 928 
f 928 925 926 
f 927 925 928 
f 922 978 921 
f 978 885 921 
f 981 923 882 
f 981 924 923 
f 929 930 932 
f 932 885 931 
f 930 885 932 
f 978 931 885 
f 840 934 882 
f 934 981 882 
f 933 981 934 
f 932 935 929 
f 931 985 932 
f 985 935 932 
f 840 887 934 
f 934 988 933 
f 887 988 934 
f 936 935 989 
f 938 935 936 
f 985 989 935 
f 890 987 887 
f 887 987 988 
f 942 936 937 
f 938 936 942 
f 939 938 942 
f 940 938 939 
f 989 937 936 
f 890 892 987 
f 892 994 987 
f 941 939 992 
f 940 939 941 
f 944 940 941 
f 942 992 939 
f 892 943 994 
f 893 943 892 
f 895 950 899 
f 895 995 950 
f 895 944 995 
f 944 941 995 
f 946 896 997 
f 945 896 946 
f 943 945 946 
f 893 945 943 
f 948 947 956 
f 948 1001 947 
f 949 1001 948 
f 897 1001 949 
f 1001 900 951 
f 1001 897 900 
f 899 950 900 
f 950 951 900 
f 901 997 896 
f 999 901 952 
f 999 997 901 
f 999 954 953 
f 999 952 954 
f 953 955 956 
f 953 954 955 
f 957 956 955 
f 957 948 956 
f 948 957 949 
f 958 959 908 
f 907 959 1005 
f 907 908 959 
f 1007 907 1005 
f 1007 960 907 
f 960 911 907 
f 1007 962 960 
f 1014 961 965 
f 1009 913 961 
f 913 965 961 
f 908 1009 958 
f 962 912 960 
f 967 912 962 
f 912 967 966 
f 1014 963 974 
f 965 963 1014 
f 964 963 965 
f 913 964 965 
f 966 1016 915 
f 967 1016 966 
f 1015 915 1016 
f 1015 916 915 
f 1020 916 1015 
f 1020 918 916 
f 1021 918 1020 
f 1021 969 918 
f 970 969 1021 
f 970 968 969 
f 971 968 970 
f 971 973 968 
f 973 972 968 
f 971 975 973 
f 974 925 977 
f 974 963 925 
f 963 867 925 
f 973 922 972 
f 922 975 976 
f 922 973 975 
f 1027 976 975 
f 924 979 927 
f 927 977 925 
f 979 977 927 
f 976 978 922 
f 976 1030 978 
f 1027 1030 976 
f 1029 924 981 
f 1029 979 924 
f 978 980 931 
f 1030 980 978 
f 982 981 933 
f 982 1029 981 
f 983 985 931 
f 980 983 931 
f 980 1037 983 
f 1039 933 988 
f 1039 982 933 
f 984 983 1037 
f 985 983 984 
f 986 985 984 
f 989 985 986 
f 1040 988 987 
f 1040 1039 988 
f 942 937 1045 
f 1045 986 1042 
f 989 986 1045 
f 937 989 1045 
f 984 1042 986 
f 993 987 994 
f 993 1040 987 
f 992 990 941 
f 991 990 992 
f 992 1045 991 
f 992 942 1045 
f 943 993 994 
f 943 1050 993 
f 996 995 1048 
f 950 995 996 
f 941 990 995 
f 990 1048 995 
f 946 1050 943 
f 998 997 999 
f 946 997 998 
f 1050 946 998 
f 998 999 1003 
f 947 1054 956 
f 1000 1054 947 
f 1000 1001 1056 
f 1000 947 1001 
f 1056 951 1002 
f 1056 1001 951 
f 951 996 1002 
f 951 950 996 
f 1004 999 953 
f 1004 1003 999 
f 1004 956 1058 
f 1004 953 956 
f 1054 1058 956 
f 1067 1061 1008 
f 959 1061 1060 
f 959 958 1061 
f 958 1008 1061 
f 1063 959 1060 
f 1063 1005 959 
f 1006 1005 1063 
f 1006 1007 1005 
f 1066 1007 1006 
f 1066 1010 1007 
f 1010 962 1007 
f 1072 1067 1014 
f 1067 961 1014 
f 1008 961 1067 
f 1008 1009 961 
f 958 1009 1008 
f 967 962 1010 
f 1011 1010 1066 
f 967 1010 1011 
f 1016 967 1011 
f 1011 1074 1016 
f 1019 1012 1013 
f 1012 1071 1013 
f 1071 1023 1013 
f 1071 1022 1023 
f 1014 974 1076 
f 1072 1014 1076 
f 1074 1015 1016 
f 1018 1015 1074 
f 1017 1015 1018 
f 1017 1020 1015 
f 1019 1020 1017 
f 1019 1021 1020 
f 1013 1021 1019 
f 970 1021 1013 
f 1013 971 970 
f 1023 971 1013 
f 1023 975 971 
f 1022 975 1023 
f 1024 975 1022 
f 1024 1026 975 
f 1075 974 977 
f 1076 974 1075 
f 1025 975 1026 
f 1025 1027 975 
f 1080 977 979 
f 1080 1075 977 
f 1028 1027 1025 
f 1028 1030 1027 
f 1029 1031 979 
f 1031 1080 979 
f 1081 1080 1031 
f 1032 980 1030 
f 1028 1082 1030 
f 1082 1032 1030 
f 1029 982 1031 
f 1031 1035 1081 
f 982 1035 1031 
f 1037 980 1033 
f 1038 1032 1082 
f 980 1032 1038 
f 1033 980 1038 
f 1039 1034 982 
f 982 1034 1035 
f 984 1037 1036 
f 1036 1033 1085 
f 1037 1033 1036 
f 1038 1085 1033 
f 1039 1040 1034 
f 1040 1041 1034 
f 1042 1090 1045 
f 1042 1043 1090 
f 1042 984 1043 
f 984 1036 1043 
f 993 1047 1040 
f 1040 1044 1041 
f 1047 1044 1040 
f 991 1045 1046 
f 1090 1046 1045 
f 1050 1047 993 
f 1047 1051 1044 
f 1050 1051 1047 
f 1048 1099 996 
f 1048 1049 1099 
f 1048 990 1049 
f 990 991 1049 
f 1046 1049 991 
f 998 1051 1050 
f 1003 1051 998 
f 1052 1051 1003 
f 1053 1051 1052 
f 1053 1052 1057 
f 1054 1055 1057 
f 1000 1055 1054 
f 1055 1056 1094 
f 1055 1000 1056 
f 1094 1002 1096 
f 1094 1056 1002 
f 1096 996 1097 
f 1096 1002 996 
f 1099 1097 996 
f 1004 1052 1003 
f 1057 1052 1058 
f 1052 1004 1058 
f 1057 1058 1054 
f 1100 1062 1106 
f 1100 1101 1062 
f 1101 1064 1062 
f 1101 1103 1064 
f 1067 1104 1061 
f 1104 1059 1061 
f 1106 1061 1059 
f 1060 1061 1106 
f 1106 1063 1060 
f 1062 1063 1106 
f 1062 1006 1063 
f 1064 1006 1062 
f 1064 1066 1006 
f 1103 1066 1064 
f 1065 1066 1103 
f 1068 1067 1072 
f 1068 1104 1067 
f 1069 1065 1107 
f 1011 1065 1069 
f 1066 1065 1011 
f 1069 1074 1011 
f 1019 1070 1012 
f 1070 1108 1012 
f 1110 1012 1108 
f 1110 1071 1012 
f 1121 1071 1110 
f 1121 1022 1071 
f 1076 1124 1072 
f 1124 1113 1072 
f 1113 1068 1072 
f 1069 1107 1117 
f 1074 1073 1018 
f 1069 1073 1074 
f 1117 1073 1069 
f 1118 1018 1073 
f 1118 1017 1018 
f 1070 1017 1118 
f 1070 1019 1017 
f 1024 1022 1121 
f 1026 1121 1077 
f 1026 1024 1121 
f 1075 1124 1076 
f 1122 1124 1075 
f 1025 1026 1077 
f 1077 1078 1025 
f 1128 1075 1080 
f 1128 1122 1075 
f 1078 1079 1025 
f 1079 1028 1025 
f 1131 1080 1081 
f 1131 1128 1080 
f 1132 1082 1028 
f 1079 1132 1028 
f 1083 1081 1035 
f 1083 1131 1081 
f 1084 1035 1034 
f 1084 1083 1035 
f 1085 1087 1036 
f 1085 1086 1087 
f 1085 1038 1086 
f 1038 1082 1086 
f 1134 1034 1041 
f 1134 1084 1034 
f 1090 1043 1088 
f 1036 1087 1043 
f 1087 1088 1043 
f 1044 1134 1041 
f 1044 1136 1134 
f 1046 1090 1089 
f 1088 1089 1090 
f 1044 1051 1136 
f 1051 1137 1136 
f 1099 1049 1146 
f 1049 1138 1146 
f 1049 1046 1138 
f 1046 1089 1138 
f 1141 1051 1053 
f 1141 1137 1051 
f 1141 1057 1091 
f 1141 1053 1057 
f 1091 1055 1092 
f 1091 1057 1055 
f 1092 1094 1093 
f 1092 1055 1094 
f 1093 1096 1145 
f 1093 1094 1096 
f 1145 1097 1095 
f 1145 1096 1097 
f 1097 1098 1095 
f 1097 1099 1098 
f 1146 1098 1099 
f 1105 1150 1106 
f 1153 1106 1150 
f 1153 1100 1106 
f 1152 1100 1153 
f 1152 1101 1100 
f 1102 1101 1152 
f 1102 1103 1101 
f 1104 1158 1059 
f 1158 1156 1059 
f 1059 1105 1106 
f 1156 1105 1059 
f 1065 1103 1102 
f 1065 1102 1161 
f 1159 1104 1068 
f 1159 1158 1104 
f 1114 1065 1161 
f 1114 1107 1065 
f 1070 1119 1108 
f 1119 1162 1108 
f 1109 1108 1162 
f 1109 1110 1108 
f 1111 1110 1109 
f 1111 1121 1110 
f 1124 1123 1113 
f 1123 1112 1113 
f 1113 1159 1068 
f 1112 1159 1113 
f 1115 1114 1164 
f 1117 1114 1115 
f 1107 1114 1117 
f 1115 1116 1117 
f 1116 1073 1117 
f 1073 1165 1118 
f 1073 1116 1165 
f 1116 1174 1165 
f 1167 1118 1165 
f 1167 1070 1118 
f 1167 1119 1070 
f 1120 1121 1111 
f 1077 1121 1120 
f 1120 1169 1077 
f 1126 1124 1122 
f 1126 1123 1124 
f 1115 1164 1125 
f 1125 1116 1115 
f 1173 1116 1125 
f 1174 1116 1173 
f 1078 1169 1179 
f 1078 1077 1169 
f 1128 1126 1122 
f 1180 1126 1128 
f 1129 1078 1179 
f 1129 1079 1078 
f 1127 1128 1131 
f 1180 1128 1127 
f 1130 1079 1129 
f 1130 1132 1079 
f 1083 1127 1131 
f 1127 1083 1183 
f 1082 1132 1186 
f 1186 1132 1130 
f 1083 1187 1183 
f 1084 1187 1083 
f 1087 1086 1190 
f 1086 1186 1190 
f 1086 1082 1186 
f 1134 1188 1084 
f 1084 1188 1187 
f 1087 1133 1088 
f 1190 1189 1087 
f 1189 1133 1087 
f 1136 1188 1134 
f 1136 1191 1188 
f 1139 1088 1135 
f 1089 1088 1139 
f 1135 1088 1133 
f 1137 1191 1136 
f 1137 1140 1191 
f 1146 1138 1194 
f 1138 1195 1194 
f 1138 1089 1195 
f 1089 1139 1195 
f 1135 1195 1139 
f 1141 1140 1137 
f 1142 1141 1091 
f 1142 1140 1141 
f 1142 1092 1143 
f 1142 1091 1092 
f 1143 1093 1144 
f 1143 1092 1093 
f 1144 1145 1198 
f 1144 1093 1145 
f 1198 1095 1201 
f 1198 1145 1095 
f 1201 1098 1202 
f 1201 1095 1098 
f 1098 1147 1202 
f 1098 1146 1147 
f 1194 1147 1146 
f 1151 1205 1148 
f 1205 1155 1148 
f 1105 1210 1150 
f 1210 1207 1150 
f 1149 1150 1207 
f 1149 1153 1150 
f 1151 1153 1149 
f 1148 1153 1151 
f 1152 1153 1148 
f 1148 1102 1152 
f 1155 1102 1148 
f 1154 1102 1155 
f 1154 1211 1102 
f 1158 1213 1156 
f 1213 1209 1156 
f 1156 1210 1105 
f 1209 1210 1156 
f 1160 1102 1211 
f 1160 1161 1102 
f 1157 1158 1159 
f 1157 1213 1158 
f 1215 1161 1160 
f 1215 1114 1161 
f 1119 1221 1162 
f 1221 1216 1162 
f 1168 1162 1216 
f 1168 1109 1162 
f 1168 1111 1109 
f 1123 1171 1112 
f 1171 1163 1112 
f 1112 1157 1159 
f 1163 1157 1112 
f 1219 1114 1215 
f 1219 1164 1114 
f 1165 1166 1167 
f 1167 1221 1119 
f 1166 1221 1167 
f 1111 1168 1224 
f 1111 1225 1120 
f 1224 1225 1111 
f 1120 1225 1169 
f 1225 1170 1169 
f 1226 1123 1126 
f 1226 1171 1123 
f 1172 1219 1242 
f 1125 1219 1172 
f 1164 1219 1125 
f 1172 1177 1125 
f 1177 1173 1125 
f 1176 1173 1177 
f 1174 1173 1176 
f 1231 1174 1176 
f 1165 1174 1231 
f 1166 1165 1231 
f 1238 1169 1170 
f 1238 1179 1169 
f 1175 1126 1180 
f 1175 1226 1126 
f 1242 1177 1172 
f 1243 1177 1242 
f 1176 1177 1243 
f 1178 1179 1238 
f 1178 1129 1179 
f 1127 1175 1180 
f 1181 1175 1127 
f 1248 1129 1178 
f 1248 1130 1129 
f 1127 1182 1181 
f 1183 1182 1127 
f 1184 1130 1248 
f 1184 1186 1130 
f 1249 1183 1187 
f 1249 1182 1183 
f 1185 1186 1252 
f 1190 1186 1185 
f 1184 1252 1186 
f 1256 1187 1188 
f 1256 1249 1187 
f 1254 1189 1190 
f 1193 1189 1254 
f 1185 1254 1190 
f 1191 1256 1188 
f 1191 1255 1256 
f 1255 1191 1192 
f 1135 1133 1259 
f 1189 1193 1133 
f 1193 1259 1133 
f 1191 1261 1192 
f 1140 1261 1191 
f 1197 1194 1195 
f 1196 1135 1271 
f 1197 1135 1196 
f 1195 1135 1197 
f 1259 1271 1135 
f 1142 1261 1140 
f 1261 1143 1264 
f 1261 1142 1143 
f 1264 1144 1199 
f 1264 1143 1144 
f 1199 1198 1265 
f 1199 1144 1198 
f 1265 1201 1200 
f 1265 1198 1201 
f 1200 1202 1203 
f 1200 1201 1202 
f 1203 1147 1266 
f 1203 1202 1147 
f 1147 1194 1266 
f 1196 1266 1197 
f 1266 1194 1197 
f 1151 1204 1205 
f 1204 1206 1205 
f 1205 1206 1155 
f 1210 1208 1207 
f 1274 1207 1208 
f 1274 1149 1207 
f 1149 1204 1151 
f 1274 1204 1149 
f 1155 1275 1154 
f 1206 1275 1155 
f 1154 1275 1211 
f 1213 1280 1209 
f 1209 1208 1210 
f 1280 1208 1209 
f 1214 1211 1275 
f 1214 1160 1211 
f 1212 1213 1157 
f 1212 1280 1213 
f 1214 1215 1160 
f 1214 1283 1215 
f 1222 1168 1216 
f 1163 1212 1157 
f 1171 1212 1163 
f 1217 1212 1171 
f 1283 1228 1215 
f 1218 1228 1283 
f 1228 1219 1215 
f 1216 1220 1234 
f 1216 1221 1220 
f 1221 1166 1220 
f 1234 1222 1216 
f 1234 1223 1222 
f 1236 1222 1223 
f 1236 1224 1222 
f 1224 1168 1222 
f 1236 1237 1224 
f 1237 1225 1224 
f 1237 1170 1225 
f 1227 1171 1226 
f 1227 1217 1171 
f 1218 1230 1228 
f 1229 1230 1218 
f 1228 1230 1219 
f 1230 1242 1219 
f 1176 1232 1231 
f 1220 1232 1245 
f 1220 1166 1232 
f 1166 1231 1232 
f 1245 1234 1220 
f 1245 1233 1234 
f 1233 1223 1234 
f 1233 1290 1223 
f 1290 1236 1223 
f 1290 1235 1236 
f 1235 1237 1236 
f 1235 1292 1237 
f 1237 1292 1170 
f 1292 1238 1170 
f 1239 1226 1175 
f 1239 1227 1226 
f 1230 1229 1246 
f 1230 1246 1240 
f 1242 1230 1240 
f 1240 1241 1242 
f 1241 1243 1242 
f 1285 1243 1241 
f 1176 1243 1285 
f 1244 1176 1285 
f 1232 1176 1244 
f 1244 1245 1232 
f 1238 1293 1178 
f 1238 1292 1293 
f 1247 1175 1181 
f 1247 1239 1175 
f 1240 1246 1296 
f 1296 1241 1240 
f 1297 1241 1296 
f 1285 1241 1297 
f 1309 1178 1293 
f 1309 1248 1178 
f 1310 1181 1182 
f 1310 1247 1181 
f 1308 1248 1309 
f 1308 1184 1248 
f 1249 1310 1182 
f 1249 1250 1310 
f 1252 1251 1185 
f 1184 1308 1252 
f 1308 1251 1252 
f 1249 1256 1250 
f 1256 1311 1250 
f 1254 1253 1193 
f 1314 1253 1254 
f 1185 1251 1254 
f 1251 1314 1254 
f 1255 1311 1256 
f 1255 1260 1311 
f 1192 1260 1255 
f 1257 1193 1253 
f 1257 1258 1193 
f 1258 1259 1193 
f 1261 1260 1192 
f 1261 1316 1260 
f 1316 1261 1320 
f 1259 1258 1317 
f 1271 1259 1317 
f 1262 1261 1264 
f 1262 1320 1261 
f 1262 1199 1263 
f 1262 1264 1199 
f 1272 1199 1265 
f 1263 1199 1272 
f 1272 1265 1200 
f 1323 1203 1326 
f 1200 1203 1323 
f 1269 1203 1266 
f 1326 1203 1269 
f 1267 1266 1268 
f 1269 1266 1267 
f 1268 1196 1270 
f 1268 1266 1196 
f 1196 1317 1270 
f 1196 1271 1317 
f 1323 1272 1200 
f 1267 1326 1269 
f 1204 1276 1206 
f 1208 1273 1274 
f 1208 1330 1273 
f 1276 1273 1329 
f 1204 1273 1276 
f 1274 1273 1204 
f 1275 1329 1278 
f 1276 1329 1275 
f 1206 1276 1275 
f 1277 1208 1280 
f 1277 1330 1208 
f 1278 1214 1275 
f 1279 1214 1278 
f 1212 1282 1280 
f 1282 1277 1280 
f 1214 1333 1283 
f 1279 1333 1214 
f 1281 1212 1217 
f 1281 1282 1212 
f 1284 1283 1333 
f 1284 1218 1283 
f 1227 1338 1217 
f 1338 1335 1217 
f 1335 1281 1217 
f 1284 1229 1218 
f 1284 1339 1229 
f 1406 1227 1239 
f 1406 1338 1227 
f 1246 1339 1340 
f 1229 1339 1246 
f 1285 1286 1244 
f 1286 1287 1244 
f 1287 1245 1244 
f 1287 1288 1245 
f 1288 1299 1245 
f 1299 1289 1245 
f 1289 1233 1245 
f 1289 1301 1233 
f 1301 1290 1233 
f 1290 1291 1235 
f 1290 1301 1291 
f 1294 1235 1291 
f 1294 1292 1235 
f 1292 1294 1293 
f 1294 1342 1293 
f 1306 1239 1247 
f 1306 1406 1239 
f 1246 1340 1295 
f 1246 1345 1296 
f 1295 1345 1246 
f 1345 1297 1296 
f 1345 1347 1297 
f 1347 1298 1288 
f 1347 1288 1286 
f 1297 1347 1286 
f 1297 1286 1285 
f 1352 1299 1298 
f 1299 1288 1298 
f 1352 1289 1299 
f 1300 1289 1352 
f 1300 1301 1289 
f 1300 1302 1301 
f 1301 1302 1354 
f 1303 1354 1304 
f 1342 1309 1293 
f 1342 1303 1309 
f 1303 1304 1309 
f 1305 1247 1310 
f 1305 1306 1247 
f 1351 1298 1347 
f 1353 1304 1354 
f 1307 1304 1353 
f 1304 1307 1309 
f 1307 1308 1309 
f 1355 1305 1310 
f 1250 1355 1310 
f 1366 1355 1250 
f 1313 1363 1373 
f 1313 1353 1363 
f 1307 1353 1313 
f 1251 1307 1313 
f 1307 1251 1308 
f 1364 1250 1311 
f 1364 1366 1250 
f 1314 1312 1253 
f 1313 1312 1314 
f 1373 1312 1313 
f 1313 1314 1251 
f 1315 1311 1260 
f 1315 1364 1311 
f 1312 1257 1253 
f 1312 1376 1257 
f 1376 1318 1257 
f 1316 1315 1260 
f 1320 1315 1316 
f 1377 1315 1320 
f 1258 1319 1317 
f 1318 1319 1258 
f 1376 1319 1318 
f 1318 1258 1257 
f 1262 1382 1320 
f 1382 1377 1320 
f 1382 1263 1321 
f 1382 1262 1263 
f 1272 1321 1263 
f 1268 1270 1322 
f 1322 1317 1384 
f 1322 1270 1317 
f 1319 1384 1317 
f 1386 1321 1272 
f 1386 1323 1387 
f 1386 1272 1323 
f 1323 1324 1387 
f 1323 1326 1324 
f 1324 1267 1325 
f 1324 1326 1267 
f 1267 1327 1325 
f 1267 1268 1327 
f 1322 1327 1268 
f 1330 1393 1273 
f 1393 1328 1273 
f 1328 1329 1273 
f 1328 1331 1329 
f 1331 1278 1329 
f 1277 1391 1330 
f 1391 1392 1330 
f 1392 1393 1330 
f 1278 1397 1279 
f 1278 1331 1397 
f 1282 1398 1277 
f 1398 1391 1277 
f 1400 1279 1397 
f 1400 1333 1279 
f 1334 1282 1281 
f 1334 1398 1282 
f 1332 1333 1400 
f 1332 1284 1333 
f 1338 1337 1335 
f 1335 1334 1281 
f 1337 1334 1335 
f 1336 1284 1332 
f 1336 1339 1284 
f 1406 1337 1338 
f 1344 1339 1336 
f 1343 1339 1344 
f 1340 1339 1343 
f 1301 1348 1291 
f 1348 1341 1291 
f 1341 1294 1291 
f 1341 1342 1294 
f 1408 1406 1306 
f 1295 1340 1343 
f 1344 1410 1346 
f 1344 1346 1345 
f 1343 1344 1345 
f 1343 1345 1295 
f 1346 1347 1345 
f 1288 1287 1286 
f 1354 1348 1301 
f 1341 1348 1303 
f 1348 1354 1303 
f 1341 1303 1342 
f 1407 1306 1305 
f 1407 1408 1306 
f 1410 1349 1346 
f 1350 1346 1349 
f 1350 1351 1346 
f 1351 1347 1346 
f 1350 1357 1351 
f 1357 1298 1351 
f 1352 1357 1356 
f 1352 1298 1357 
f 1360 1352 1356 
f 1360 1300 1352 
f 1360 1359 1300 
f 1359 1302 1300 
f 1359 1362 1302 
f 1362 1354 1302 
f 1362 1353 1354 
f 1355 1407 1305 
f 1366 1407 1355 
f 1414 1407 1366 
f 1413 1350 1349 
f 1413 1357 1350 
f 1413 1368 1357 
f 1368 1356 1357 
f 1368 1369 1356 
f 1369 1360 1356 
f 1369 1358 1360 
f 1358 1359 1360 
f 1358 1361 1359 
f 1361 1362 1359 
f 1361 1373 1362 
f 1373 1363 1362 
f 1362 1363 1353 
f 1365 1366 1364 
f 1365 1414 1366 
f 1367 1368 1413 
f 1367 1369 1368 
f 1370 1369 1367 
f 1375 1369 1370 
f 1375 1358 1369 
f 1375 1371 1358 
f 1371 1361 1358 
f 1371 1372 1361 
f 1361 1372 1373 
f 1372 1312 1373 
f 1315 1365 1364 
f 1315 1374 1365 
f 1375 1370 1419 
f 1419 1371 1375 
f 1381 1371 1419 
f 1379 1371 1381 
f 1379 1372 1371 
f 1379 1376 1372 
f 1372 1376 1312 
f 1378 1377 1382 
f 1315 1377 1378 
f 1374 1315 1378 
f 1381 1380 1379 
f 1385 1380 1381 
f 1379 1380 1376 
f 1380 1319 1376 
f 1383 1382 1321 
f 1383 1378 1382 
f 1426 1383 1321 
f 1428 1433 1322 
f 1384 1428 1322 
f 1384 1380 1428 
f 1380 1385 1428 
f 1380 1384 1319 
f 1386 1426 1321 
f 1426 1387 1388 
f 1426 1386 1387 
f 1388 1324 1430 
f 1388 1387 1324 
f 1430 1325 1431 
f 1430 1324 1325 
f 1431 1327 1389 
f 1431 1325 1327 
f 1322 1433 1327 
f 1433 1389 1327 
f 1393 1390 1328 
f 1390 1331 1328 
f 1391 1436 1392 
f 1437 1392 1436 
f 1393 1392 1437 
f 1434 1393 1437 
f 1390 1393 1434 
f 1394 1434 1395 
f 1390 1434 1394 
f 1331 1390 1394 
f 1394 1397 1331 
f 1442 1391 1398 
f 1442 1436 1391 
f 1394 1395 1440 
f 1397 1396 1400 
f 1397 1394 1396 
f 1394 1440 1396 
f 1334 1441 1398 
f 1441 1442 1398 
f 1399 1400 1396 
f 1399 1332 1400 
f 1401 1334 1337 
f 1401 1441 1334 
f 1405 1402 1404 
f 1399 1336 1332 
f 1399 1402 1336 
f 1402 1405 1336 
f 1406 1447 1337 
f 1447 1401 1337 
f 1403 1404 1449 
f 1405 1404 1403 
f 1344 1405 1403 
f 1336 1405 1344 
f 1409 1406 1408 
f 1409 1447 1406 
f 1344 1449 1410 
f 1344 1403 1449 
f 1407 1409 1408 
f 1409 1407 1452 
f 1449 1349 1410 
f 1449 1453 1349 
f 1407 1411 1452 
f 1414 1411 1407 
f 1416 1453 1412 
f 1349 1453 1416 
f 1416 1413 1349 
f 1365 1411 1414 
f 1365 1457 1411 
f 1412 1415 1416 
f 1417 1416 1415 
f 1417 1413 1416 
f 1417 1418 1413 
f 1418 1367 1413 
f 1418 1370 1367 
f 1374 1457 1365 
f 1374 1421 1457 
f 1461 1417 1415 
f 1461 1418 1417 
f 1461 1422 1418 
f 1423 1418 1422 
f 1423 1419 1418 
f 1419 1370 1418 
f 1423 1381 1419 
f 1378 1421 1374 
f 1420 1421 1378 
f 1424 1422 1461 
f 1424 1423 1422 
f 1466 1423 1424 
f 1425 1423 1466 
f 1423 1425 1381 
f 1425 1385 1381 
f 1383 1462 1378 
f 1462 1420 1378 
f 1426 1462 1383 
f 1468 1462 1426 
f 1428 1427 1433 
f 1425 1427 1428 
f 1466 1427 1425 
f 1425 1428 1385 
f 1429 1426 1388 
f 1429 1468 1426 
f 1429 1430 1470 
f 1429 1388 1430 
f 1470 1431 1432 
f 1470 1430 1431 
f 1432 1389 1427 
f 1432 1431 1389 
f 1433 1427 1389 
f 1437 1439 1434 
f 1439 1395 1434 
f 1442 1473 1436 
f 1473 1435 1436 
f 1439 1435 1443 
f 1437 1435 1439 
f 1437 1436 1435 
f 1438 1439 1443 
f 1438 1440 1439 
f 1440 1395 1439 
f 1438 1396 1440 
f 1441 1473 1442 
f 1474 1473 1441 
f 1478 1438 1443 
f 1396 1446 1399 
f 1396 1438 1446 
f 1438 1478 1446 
f 1444 1441 1401 
f 1444 1474 1441 
f 1402 1483 1404 
f 1445 1483 1402 
f 1399 1446 1402 
f 1446 1445 1402 
f 1447 1444 1401 
f 1450 1444 1447 
f 1448 1483 1451 
f 1404 1483 1448 
f 1448 1449 1404 
f 1447 1485 1450 
f 1409 1485 1447 
f 1448 1451 1486 
f 1449 1448 1486 
f 1409 1488 1485 
f 1452 1488 1409 
f 1486 1454 1453 
f 1486 1453 1449 
f 1487 1452 1411 
f 1487 1488 1452 
f 1455 1454 1494 
f 1453 1454 1455 
f 1455 1412 1453 
f 1457 1456 1411 
f 1456 1487 1411 
f 1491 1456 1457 
f 1494 1459 1455 
f 1455 1459 1412 
f 1459 1415 1412 
f 1496 1457 1421 
f 1496 1491 1457 
f 1459 1458 1415 
f 1499 1458 1459 
f 1415 1458 1461 
f 1420 1496 1421 
f 1501 1496 1420 
f 1460 1458 1464 
f 1461 1458 1460 
f 1460 1424 1461 
f 1462 1507 1420 
f 1507 1501 1420 
f 1507 1468 1467 
f 1507 1462 1468 
f 1471 1463 1469 
f 1464 1465 1460 
f 1463 1465 1464 
f 1471 1465 1463 
f 1465 1424 1460 
f 1465 1427 1424 
f 1424 1427 1466 
f 1429 1469 1468 
f 1469 1467 1468 
f 1470 1469 1429 
f 1470 1471 1469 
f 1465 1471 1432 
f 1471 1470 1432 
f 1465 1432 1427 
f 1473 1472 1435 
f 1472 1443 1435 
f 1473 1474 1472 
f 1474 1475 1472 
f 1476 1472 1475 
f 1476 1443 1472 
f 1476 1477 1443 
f 1477 1478 1443 
f 1477 1446 1478 
f 1510 1474 1444 
f 1479 1474 1510 
f 1475 1474 1479 
f 1479 1476 1475 
f 1482 1476 1479 
f 1480 1476 1482 
f 1480 1477 1476 
f 1480 1483 1477 
f 1483 1445 1477 
f 1477 1445 1446 
f 1450 1481 1444 
f 1444 1481 1510 
f 1480 1482 1509 
f 1483 1514 1451 
f 1483 1480 1514 
f 1480 1509 1514 
f 1511 1450 1485 
f 1511 1481 1450 
f 1451 1514 1484 
f 1484 1486 1451 
f 1512 1485 1488 
f 1512 1511 1485 
f 1513 1489 1484 
f 1484 1489 1486 
f 1489 1454 1486 
f 1487 1512 1488 
f 1512 1487 1516 
f 1513 1490 1489 
f 1515 1490 1513 
f 1489 1490 1454 
f 1490 1494 1454 
f 1517 1491 1492 
f 1456 1491 1517 
f 1516 1456 1517 
f 1487 1456 1516 
f 1517 1492 1518 
f 1515 1493 1490 
f 1497 1493 1515 
f 1490 1493 1494 
f 1493 1459 1494 
f 1491 1496 1492 
f 1495 1496 1500 
f 1518 1496 1495 
f 1492 1496 1518 
f 1497 1498 1493 
f 1495 1498 1497 
f 1500 1498 1495 
f 1505 1493 1498 
f 1505 1499 1493 
f 1499 1459 1493 
f 1505 1458 1499 
f 1496 1502 1500 
f 1496 1501 1502 
f 1502 1498 1500 
f 1502 1503 1498 
f 1503 1505 1498 
f 1503 1504 1505 
f 1504 1458 1505 
f 1504 1506 1458 
f 1506 1464 1458 
f 1507 1502 1501 
f 1503 1502 1467 
f 1502 1507 1467 
f 1503 1469 1504 
f 1503 1467 1469 
f 1469 1506 1504 
f 1469 1463 1506 
f 1506 1463 1464 
f 1510 1482 1479 
f 1481 1508 1510 
f 1509 1510 1508 
f 1509 1482 1510 
f 1508 1481 1511 
f 1508 1514 1509 
f 1512 1508 1511 
f 1508 1513 1514 
f 1514 1513 1484 
f 1512 1516 1508 
f 1516 1513 1508 
f 1516 1515 1513 
f 1516 1518 1515 
f 1516 1517 1518 
f 1518 1497 1515 
f 1518 1495 1497 
f 1543 1538 1519 
f 1538 1520 1519 
f 1519 1526 1543 
f 1520 1527 1519 
f 1521 1523 1520 
f 1523 1527 1520 
f 1546 1522 1521 
f 1522 1523 1521 
f 1547 1524 1525 
f 1524 1548 1525 
f 1548 1557 1525 
f 1559 1526 1519 
f 1527 1559 1519 
f 1523 1553 1527 
f 1522 1555 1523 
f 1555 1554 1523 
f 1554 1525 1529 
f 1554 1547 1525 
f 1529 1525 1531 
f 1557 1528 1525 
f 1528 1531 1525 
f 1564 1553 1523 
f 1529 1564 1523 
f 1529 1523 1554 
f 1528 1530 1531 
f 1530 1569 1531 
f 1565 1564 1529 
f 1532 1565 1529 
f 1531 1532 1529 
f 1531 1566 1532 
f 1566 1531 1569 
f 1571 1565 1532 
f 1533 1534 1537 
f 1534 1536 1537 
f 1534 1535 1536 
f 1533 1543 1583 
f 1537 1543 1533 
f 1538 1543 1537 
f 1538 1536 1520 
f 1537 1536 1538 
f 1539 1521 1535 
f 1521 1536 1535 
f 1520 1536 1521 
f 1521 1539 1546 
f 1539 1589 1546 
f 1540 1586 1549 
f 1586 1541 1549 
f 1541 1550 1549 
f 1541 1542 1550 
f 1542 1551 1550 
f 1542 1587 1551 
f 1543 1526 1583 
f 1526 1592 1583 
f 1544 1546 1589 
f 1545 1546 1544 
f 1522 1546 1545 
f 1544 1585 1545 
f 1585 1554 1545 
f 1540 1554 1585 
f 1547 1554 1540 
f 1549 1547 1540 
f 1524 1547 1549 
f 1549 1548 1524 
f 1550 1548 1549 
f 1557 1551 1556 
f 1548 1551 1557 
f 1550 1551 1548 
f 1587 1591 1551 
f 1591 1556 1551 
f 1552 1592 1526 
f 1552 1559 1593 
f 1526 1559 1552 
f 1527 1553 1559 
f 1555 1522 1545 
f 1545 1554 1555 
f 1556 1528 1557 
f 1591 1599 1556 
f 1599 1528 1556 
f 1559 1558 1593 
f 1558 1595 1593 
f 1558 1553 1560 
f 1558 1559 1553 
f 1564 1560 1553 
f 1598 1530 1528 
f 1603 1530 1598 
f 1599 1598 1528 
f 1561 1595 1558 
f 1563 1561 1560 
f 1561 1558 1560 
f 1562 1563 1564 
f 1563 1560 1564 
f 1564 1565 1562 
f 1532 1566 1567 
f 1568 1569 1601 
f 1567 1569 1568 
f 1566 1569 1567 
f 1530 1603 1569 
f 1603 1601 1569 
f 1570 1562 1565 
f 1570 1571 1572 
f 1570 1565 1571 
f 1571 1605 1572 
f 1571 1532 1605 
f 1532 1567 1605 
f 1568 1605 1567 
f 1606 1573 1574 
f 1606 1576 1573 
f 1533 1582 1574 
f 1574 1534 1533 
f 1573 1534 1574 
f 1534 1573 1576 
f 1575 1534 1576 
f 1535 1534 1575 
f 1576 1577 1575 
f 1609 1611 1578 
f 1611 1612 1578 
f 1612 1542 1578 
f 1612 1579 1542 
f 1580 1583 1581 
f 1580 1582 1583 
f 1533 1583 1582 
f 1539 1535 1575 
f 1539 1575 1577 
f 1584 1539 1577 
f 1589 1539 1584 
f 1577 1616 1584 
f 1616 1585 1584 
f 1586 1616 1609 
f 1586 1540 1616 
f 1540 1585 1616 
f 1578 1586 1609 
f 1541 1586 1578 
f 1578 1542 1541 
f 1587 1579 1618 
f 1587 1542 1579 
f 1588 1583 1592 
f 1588 1581 1583 
f 1544 1589 1584 
f 1584 1585 1544 
f 1590 1587 1618 
f 1590 1591 1587 
f 1592 1621 1588 
f 1592 1552 1621 
f 1552 1594 1621 
f 1552 1593 1594 
f 1597 1624 1626 
f 1590 1599 1591 
f 1590 1624 1599 
f 1624 1597 1599 
f 1596 1621 1594 
f 1596 1595 1625 
f 1594 1595 1596 
f 1593 1595 1594 
f 1598 1631 1603 
f 1597 1631 1598 
f 1626 1631 1597 
f 1597 1598 1599 
f 1561 1600 1595 
f 1600 1625 1595 
f 1600 1563 1628 
f 1600 1561 1563 
f 1628 1563 1562 
f 1601 1602 1568 
f 1630 1602 1601 
f 1603 1631 1601 
f 1631 1630 1601 
f 1632 1628 1562 
f 1632 1570 1633 
f 1632 1562 1570 
f 1633 1572 1604 
f 1633 1570 1572 
f 1604 1605 1636 
f 1604 1572 1605 
f 1568 1602 1605 
f 1602 1636 1605 
f 1643 1639 1574 
f 1640 1574 1639 
f 1640 1606 1574 
f 1642 1606 1640 
f 1642 1576 1606 
f 1580 1607 1582 
f 1582 1643 1574 
f 1607 1643 1582 
f 1644 1576 1642 
f 1608 1576 1644 
f 1577 1576 1608 
f 1644 1645 1608 
f 1645 1615 1608 
f 1645 1647 1615 
f 1647 1609 1615 
f 1611 1647 1610 
f 1611 1609 1647 
f 1650 1611 1610 
f 1650 1612 1611 
f 1614 1612 1650 
f 1614 1613 1612 
f 1613 1579 1612 
f 1614 1619 1613 
f 1652 1580 1581 
f 1652 1607 1580 
f 1608 1616 1577 
f 1615 1616 1608 
f 1615 1609 1616 
f 1613 1618 1579 
f 1617 1618 1613 
f 1619 1620 1613 
f 1620 1617 1613 
f 1623 1581 1588 
f 1623 1652 1581 
f 1617 1590 1618 
f 1657 1590 1617 
f 1661 1590 1657 
f 1620 1657 1617 
f 1621 1623 1588 
f 1621 1622 1623 
f 1623 1622 1660 
f 1624 1666 1626 
f 1590 1661 1624 
f 1661 1666 1624 
f 1596 1622 1621 
f 1622 1663 1660 
f 1596 1663 1622 
f 1625 1663 1596 
f 1665 1626 1666 
f 1665 1631 1626 
f 1600 1627 1625 
f 1627 1663 1625 
f 1627 1628 1669 
f 1627 1600 1628 
f 1630 1629 1602 
f 1668 1629 1630 
f 1631 1665 1630 
f 1665 1668 1630 
f 1632 1669 1628 
f 1669 1633 1699 
f 1669 1632 1633 
f 1699 1604 1634 
f 1699 1633 1604 
f 1634 1636 1635 
f 1634 1604 1636 
f 1602 1629 1636 
f 1629 1635 1636 
f 1643 1637 1639 
f 1637 1638 1639 
f 1673 1639 1638 
f 1673 1640 1639 
f 1675 1640 1673 
f 1675 1642 1640 
f 1641 1642 1675 
f 1607 1637 1643 
f 1654 1637 1607 
f 1644 1642 1641 
f 1641 1645 1644 
f 1646 1645 1641 
f 1648 1645 1646 
f 1648 1647 1645 
f 1679 1647 1648 
f 1679 1610 1647 
f 1649 1610 1679 
f 1649 1650 1610 
f 1651 1650 1649 
f 1651 1614 1650 
f 1614 1651 1619 
f 1651 1682 1619 
f 1652 1656 1607 
f 1607 1653 1654 
f 1656 1653 1607 
f 1655 1619 1682 
f 1655 1620 1619 
f 1652 1623 1656 
f 1656 1659 1653 
f 1623 1659 1656 
f 1661 1657 1691 
f 1692 1620 1655 
f 1692 1691 1620 
f 1691 1657 1620 
f 1623 1658 1659 
f 1660 1658 1623 
f 1661 1691 1662 
f 1666 1661 1662 
f 1663 1658 1660 
f 1663 1664 1658 
f 1664 1693 1658 
f 1693 1664 1667 
f 1695 1665 1666 
f 1662 1695 1666 
f 1627 1664 1663 
f 1694 1627 1669 
f 1694 1667 1627 
f 1667 1664 1627 
f 1698 1694 1669 
f 1668 1671 1629 
f 1665 1695 1668 
f 1695 1671 1668 
f 1698 1669 1699 
f 1699 1634 1670 
f 1670 1635 1700 
f 1670 1634 1635 
f 1629 1671 1635 
f 1671 1700 1635 
f 1637 1716 1638 
f 1716 1672 1638 
f 1703 1638 1672 
f 1703 1673 1638 
f 1707 1673 1703 
f 1707 1675 1673 
f 1674 1675 1707 
f 1674 1641 1675 
f 1676 1641 1674 
f 1676 1646 1641 
f 1676 1708 1646 
f 1708 1677 1646 
f 1708 1678 1677 
f 1678 1679 1677 
f 1678 1713 1679 
f 1713 1680 1679 
f 1713 1681 1680 
f 1718 1637 1654 
f 1718 1716 1637 
f 1677 1648 1646 
f 1677 1679 1648 
f 1680 1649 1679 
f 1680 1651 1649 
f 1681 1651 1680 
f 1717 1651 1681 
f 1717 1685 1651 
f 1685 1682 1651 
f 1717 1684 1685 
f 1683 1654 1653 
f 1683 1718 1654 
f 1685 1655 1682 
f 1686 1655 1685 
f 1684 1688 1685 
f 1688 1686 1685 
f 1689 1653 1659 
f 1689 1683 1653 
f 1686 1692 1655 
f 1687 1692 1686 
f 1722 1692 1687 
f 1688 1687 1686 
f 1658 1689 1659 
f 1658 1690 1689 
f 1691 1724 1662 
f 1692 1722 1691 
f 1722 1724 1691 
f 1693 1690 1658 
f 1693 1723 1690 
f 1667 1723 1693 
f 1697 1662 1724 
f 1697 1695 1662 
f 1694 1757 1667 
f 1757 1723 1667 
f 1698 1757 1694 
f 1731 1757 1698 
f 1696 1695 1729 
f 1671 1695 1696 
f 1697 1729 1695 
f 1732 1698 1699 
f 1732 1731 1698 
f 1732 1670 1733 
f 1732 1699 1670 
f 1733 1700 1734 
f 1733 1670 1700 
f 1700 1696 1734 
f 1700 1671 1696 
f 1705 1735 1706 
f 1735 1701 1706 
f 1701 1702 1706 
f 1701 1736 1702 
f 1672 1704 1703 
f 1672 1716 1704 
f 1716 1745 1704 
f 1705 1703 1704 
f 1706 1703 1705 
f 1707 1703 1706 
f 1706 1674 1707 
f 1702 1674 1706 
f 1702 1676 1674 
f 1736 1676 1702 
f 1736 1708 1676 
f 1710 1708 1736 
f 1709 1708 1710 
f 1709 1678 1708 
f 1711 1678 1709 
f 1711 1713 1678 
f 1712 1713 1711 
f 1712 1715 1713 
f 1715 1681 1713 
f 1712 1714 1715 
f 1743 1716 1718 
f 1743 1745 1716 
f 1715 1717 1681 
f 1714 1717 1715 
f 1746 1717 1714 
f 1717 1746 1684 
f 1749 1718 1683 
f 1749 1743 1718 
f 1720 1684 1746 
f 1720 1688 1684 
f 1719 1683 1689 
f 1719 1749 1683 
f 1687 1753 1722 
f 1688 1720 1687 
f 1690 1721 1689 
f 1721 1719 1689 
f 1752 1721 1690 
f 1726 1722 1753 
f 1726 1724 1722 
f 1723 1752 1690 
f 1723 1757 1752 
f 1725 1697 1724 
f 1730 1697 1725 
f 1726 1725 1724 
f 1759 1757 1731 
f 1729 1728 1696 
f 1727 1728 1729 
f 1697 1730 1729 
f 1730 1727 1729 
f 1732 1758 1731 
f 1758 1759 1731 
f 1758 1733 1761 
f 1758 1732 1733 
f 1761 1734 1762 
f 1761 1733 1734 
f 1762 1696 1764 
f 1762 1734 1696 
f 1728 1764 1696 
f 1705 1741 1735 
f 1741 1768 1735 
f 1770 1735 1768 
f 1770 1701 1735 
f 1771 1701 1770 
f 1771 1736 1701 
f 1767 1736 1771 
f 1767 1710 1736 
f 1767 1737 1710 
f 1737 1709 1710 
f 1737 1738 1709 
f 1738 1711 1709 
f 1738 1739 1711 
f 1745 1740 1704 
f 1740 1742 1704 
f 1704 1741 1705 
f 1742 1741 1704 
f 1739 1712 1711 
f 1712 1739 1714 
f 1739 1774 1714 
f 1743 1744 1745 
f 1744 1740 1745 
f 1775 1740 1744 
f 1714 1747 1746 
f 1774 1747 1714 
f 1747 1748 1746 
f 1743 1749 1744 
f 1749 1779 1744 
f 1744 1779 1775 
f 1783 1746 1748 
f 1783 1720 1746 
f 1749 1719 1779 
f 1719 1751 1779 
f 1750 1720 1783 
f 1750 1753 1720 
f 1753 1687 1720 
f 1719 1754 1751 
f 1721 1754 1719 
f 1752 1754 1721 
f 1750 1726 1753 
f 1755 1726 1750 
f 1757 1786 1752 
f 1786 1754 1752 
f 1756 1786 1757 
f 1725 1795 1730 
f 1789 1795 1725 
f 1726 1755 1725 
f 1755 1789 1725 
f 1759 1756 1757 
f 1760 1759 1758 
f 1756 1759 1760 
f 1790 1758 1761 
f 1760 1758 1790 
f 1727 1794 1728 
f 1797 1794 1727 
f 1730 1795 1727 
f 1795 1797 1727 
f 1763 1761 1762 
f 1763 1790 1761 
f 1763 1764 1794 
f 1763 1762 1764 
f 1728 1794 1764 
f 1765 1798 1766 
f 1798 1800 1766 
f 1800 1767 1766 
f 1800 1802 1767 
f 1802 1737 1767 
f 1741 1773 1768 
f 1773 1804 1768 
f 1769 1768 1804 
f 1769 1770 1768 
f 1765 1770 1769 
f 1766 1770 1765 
f 1771 1770 1766 
f 1766 1767 1771 
f 1802 1738 1737 
f 1801 1738 1802 
f 1806 1738 1801 
f 1806 1739 1738 
f 1806 1772 1739 
f 1740 1776 1742 
f 1742 1773 1741 
f 1776 1773 1742 
f 1809 1773 1776 
f 1808 1739 1772 
f 1778 1739 1808 
f 1774 1739 1778 
f 1808 1807 1778 
f 1780 1740 1775 
f 1780 1809 1740 
f 1809 1776 1740 
f 1747 1774 1778 
f 1748 1807 1777 
f 1748 1747 1807 
f 1747 1778 1807 
f 1811 1775 1779 
f 1811 1780 1775 
f 1781 1748 1777 
f 1781 1783 1748 
f 1819 1779 1751 
f 1819 1811 1779 
f 1782 1783 1781 
f 1782 1750 1783 
f 1754 1819 1751 
f 1819 1754 1817 
f 1750 1784 1755 
f 1782 1784 1750 
f 1785 1786 1756 
f 1785 1817 1786 
f 1817 1754 1786 
f 1789 1787 1795 
f 1788 1787 1789 
f 1755 1784 1789 
f 1784 1788 1789 
f 1760 1791 1756 
f 1791 1785 1756 
f 1791 1790 1792 
f 1791 1760 1790 
f 1763 1792 1790 
f 1793 1792 1763 
f 1825 1763 1794 
f 1793 1763 1825 
f 1794 1796 1825 
f 1797 1796 1794 
f 1795 1787 1797 
f 1787 1796 1797 
f 1765 1805 1798 
f 1805 1829 1798 
f 1830 1798 1829 
f 1830 1800 1798 
f 1799 1800 1830 
f 1799 1802 1800 
f 1832 1802 1799 
f 1832 1801 1802 
f 1832 1803 1801 
f 1803 1806 1801 
f 1803 1833 1806 
f 1804 1805 1769 
f 1804 1773 1805 
f 1773 1836 1805 
f 1769 1805 1765 
f 1772 1806 1833 
f 1833 1841 1772 
f 1843 1773 1809 
f 1843 1839 1773 
f 1836 1773 1839 
f 1807 1841 1810 
f 1807 1808 1841 
f 1808 1772 1841 
f 1780 1812 1809 
f 1812 1843 1809 
f 1844 1843 1812 
f 1813 1807 1810 
f 1813 1777 1807 
f 1780 1811 1812 
f 1811 1815 1812 
f 1812 1814 1844 
f 1815 1814 1812 
f 1877 1777 1813 
f 1877 1781 1777 
f 1811 1819 1815 
f 1815 1818 1814 
f 1819 1818 1815 
f 1816 1781 1877 
f 1816 1782 1781 
f 1820 1817 1850 
f 1819 1817 1820 
f 1818 1819 1820 
f 1782 1821 1784 
f 1822 1821 1782 
f 1816 1822 1782 
f 1785 1850 1817 
f 1852 1785 1791 
f 1850 1785 1852 
f 1851 1791 1792 
f 1852 1791 1851 
f 1787 1855 1823 
f 1788 1855 1787 
f 1784 1821 1788 
f 1821 1855 1788 
f 1793 1851 1792 
f 1793 1825 1824 
f 1796 1824 1825 
f 1796 1823 1824 
f 1823 1796 1787 
f 1826 1862 1831 
f 1862 1827 1831 
f 1827 1799 1831 
f 1827 1828 1799 
f 1828 1832 1799 
f 1828 1834 1832 
f 1863 1864 1834 
f 1805 1865 1829 
f 1865 1826 1829 
f 1831 1829 1826 
f 1830 1829 1831 
f 1831 1799 1830 
f 1834 1803 1832 
f 1803 1864 1833 
f 1834 1864 1803 
f 1864 1837 1833 
f 1864 1835 1837 
f 1835 1867 1837 
f 1836 1838 1805 
f 1838 1865 1805 
f 1833 1837 1841 
f 1867 1868 1837 
f 1868 1841 1837 
f 1843 1872 1839 
f 1839 1838 1836 
f 1872 1838 1839 
f 1840 1810 1841 
f 1868 1842 1841 
f 1842 1840 1841 
f 1845 1843 1844 
f 1845 1872 1843 
f 1840 1813 1810 
f 1846 1813 1840 
f 1842 1873 1840 
f 1873 1846 1840 
f 1875 1844 1814 
f 1875 1845 1844 
f 1846 1877 1813 
f 1874 1877 1846 
f 1873 1874 1846 
f 1818 1875 1814 
f 1818 1847 1875 
f 1847 1818 1848 
f 1849 1816 1877 
f 1820 1850 1879 
f 1848 1820 1879 
f 1818 1820 1848 
f 1857 1849 1856 
f 1821 1849 1857 
f 1822 1849 1821 
f 1816 1849 1822 
f 1852 1879 1850 
f 1853 1852 1851 
f 1853 1879 1852 
f 1854 1853 1851 
f 1882 1854 1824 
f 1824 1884 1882 
f 1823 1884 1824 
f 1855 1884 1823 
f 1855 1857 1884 
f 1857 1856 1884 
f 1857 1855 1821 
f 1793 1854 1851 
f 1854 1793 1824 
f 1889 1893 1861 
f 1893 1892 1861 
f 1892 1828 1861 
f 1892 1858 1828 
f 1858 1859 1828 
f 1858 1895 1859 
f 1895 1896 1859 
f 1900 1860 1826 
f 1862 1826 1860 
f 1889 1862 1860 
f 1861 1862 1889 
f 1827 1862 1861 
f 1861 1828 1827 
f 1859 1834 1828 
f 1859 1863 1834 
f 1863 1859 1896 
f 1866 1863 1896 
f 1864 1863 1866 
f 1896 1904 1866 
f 1900 1865 1907 
f 1900 1826 1865 
f 1835 1864 1866 
f 1867 1904 1869 
f 1835 1904 1867 
f 1866 1904 1835 
f 1903 1869 1904 
f 1838 1870 1865 
f 1870 1906 1865 
f 1906 1907 1865 
f 1869 1868 1867 
f 1871 1868 1869 
f 1903 1910 1869 
f 1910 1871 1869 
f 1912 1838 1872 
f 1912 1870 1838 
f 1871 1842 1868 
f 1914 1842 1871 
f 1910 1914 1871 
f 1845 1918 1872 
f 1918 1912 1872 
f 1914 1873 1842 
f 1920 1873 1914 
f 1845 1875 1918 
f 1875 1917 1918 
f 1874 1878 1877 
f 1873 1920 1874 
f 1920 1878 1874 
f 1847 1848 1924 
f 1917 1847 1924 
f 1875 1847 1917 
f 1849 1926 1876 
f 1878 1849 1877 
f 1878 1926 1849 
f 1880 1879 1853 
f 1924 1879 1880 
f 1848 1879 1924 
f 1856 1876 1885 
f 1849 1876 1856 
f 1881 1853 1854 
f 1881 1880 1853 
f 1881 1882 1883 
f 1881 1854 1882 
f 1884 1883 1882 
f 1884 1885 1883 
f 1885 1884 1856 
f 1890 1886 1894 
f 1886 1887 1894 
f 1887 1888 1894 
f 1887 1938 1888 
f 1902 1891 1901 
f 1893 1889 1891 
f 1889 1901 1891 
f 1890 1893 1891 
f 1894 1893 1890 
f 1892 1893 1894 
f 1894 1858 1892 
f 1888 1858 1894 
f 1888 1895 1858 
f 1938 1895 1888 
f 1895 1940 1896 
f 1938 1940 1895 
f 1940 1898 1896 
f 1940 1897 1898 
f 1897 1948 1898 
f 1948 1899 1898 
f 1900 1958 1860 
f 1958 1951 1860 
f 1902 1860 1951 
f 1901 1860 1902 
f 1889 1860 1901 
f 1898 1904 1896 
f 1904 1899 1905 
f 1898 1899 1904 
f 1907 1958 1900 
f 1905 1903 1904 
f 1909 1903 1905 
f 1911 1909 1905 
f 1870 1908 1906 
f 1908 1907 1906 
f 1962 1907 1908 
f 1909 1910 1903 
f 1913 1910 1909 
f 1911 1963 1909 
f 1963 1913 1909 
f 1915 1870 1912 
f 1915 1962 1870 
f 1962 1908 1870 
f 1913 1914 1910 
f 1964 1914 1913 
f 1916 1914 1964 
f 1963 1964 1913 
f 1919 1912 1918 
f 1919 1915 1912 
f 1921 1914 1916 
f 1921 1920 1914 
f 1917 1919 1918 
f 1917 1925 1919 
f 1925 1923 1919 
f 1920 1921 1922 
f 1878 1920 1922 
f 1924 1925 1917 
f 1925 1928 1923 
f 1924 1928 1925 
f 1926 1975 1876 
f 1926 1922 1975 
f 1926 1878 1922 
f 1880 1927 1924 
f 1927 1928 1924 
f 1977 1927 1880 
f 1885 1929 1931 
f 1929 1876 1930 
f 1929 1885 1876 
f 1975 1930 1876 
f 1881 1977 1880 
f 1931 1977 1883 
f 1977 1881 1883 
f 1931 1883 1885 
f 1936 1932 1937 
f 1932 1933 1937 
f 1933 1887 1937 
f 1933 1982 1887 
f 1982 1939 1887 
f 1982 1935 1939 
f 1935 1934 1939 
f 1935 1985 1934 
f 1985 1941 1934 
f 1985 1942 1941 
f 1947 1987 1890 
f 1936 1890 1987 
f 1937 1890 1936 
f 1886 1890 1937 
f 1937 1887 1886 
f 1939 1938 1887 
f 1939 1940 1938 
f 1934 1940 1939 
f 1940 1941 1897 
f 1934 1941 1940 
f 1941 1944 1897 
f 1941 1942 1944 
f 1943 1945 1944 
f 1943 1949 1945 
f 1902 1946 1891 
f 1946 1947 1891 
f 1890 1891 1947 
f 1944 1948 1897 
f 1899 1945 1953 
f 1948 1945 1899 
f 1944 1945 1948 
f 1945 1956 1953 
f 1945 1949 1956 
f 1949 1950 1956 
f 1950 1992 1956 
f 1958 1957 1951 
f 1957 1952 1951 
f 1951 1946 1902 
f 1952 1946 1951 
f 1953 1905 1899 
f 1954 1905 1953 
f 1954 1956 1955 
f 1954 1953 1956 
f 1992 1955 1956 
f 1995 1958 1907 
f 1995 1957 1958 
f 1954 1911 1905 
f 1961 1911 1954 
f 1961 1955 1959 
f 1961 1954 1955 
f 1960 1907 1962 
f 1960 1995 1907 
f 1961 1963 1911 
f 1967 1963 1961 
f 1959 1967 1961 
f 1959 1965 1967 
f 1915 1968 1962 
f 1968 1960 1962 
f 1969 1960 1968 
f 1963 1967 1966 
f 1916 1963 1966 
f 1964 1963 1916 
f 1965 1966 1967 
f 1915 1919 1968 
f 1919 1970 1968 
f 1968 1971 1969 
f 1970 1971 1968 
f 1972 1921 1916 
f 2003 1921 1972 
f 1966 1972 1916 
f 1923 1970 1919 
f 1970 1973 1971 
f 1923 1973 1970 
f 1922 2003 2005 
f 1921 2003 1922 
f 1928 1973 1923 
f 1928 2004 1973 
f 1974 1979 1975 
f 1922 1974 1975 
f 1922 2005 1974 
f 1927 2004 1928 
f 1976 1927 1977 
f 1976 2004 1927 
f 1976 1931 2007 
f 1976 1977 1931 
f 2007 1929 1978 
f 2007 1931 1929 
f 1978 1930 1979 
f 1978 1929 1930 
f 1975 1979 1930 
f 1981 1980 2021 
f 1981 2012 1980 
f 2012 1982 1980 
f 2012 2068 1982 
f 2068 1935 1982 
f 2068 2015 1935 
f 2017 1986 2015 
f 1983 1984 1987 
f 2021 1987 1984 
f 1936 1987 2021 
f 1932 1936 2021 
f 2021 1933 1932 
f 1980 1933 2021 
f 1980 1982 1933 
f 2015 1985 1935 
f 1985 1986 1942 
f 2015 1986 1985 
f 1986 1988 1942 
f 1986 2024 1988 
f 2024 2023 1988 
f 2023 1989 1988 
f 2023 2026 1989 
f 2027 2029 1947 
f 1983 1947 2029 
f 1987 1947 1983 
f 1942 1943 1944 
f 1988 1943 1942 
f 1943 1989 1949 
f 1988 1989 1943 
f 1989 1990 1949 
f 1989 2026 1990 
f 2027 1946 2030 
f 2027 1947 1946 
f 1992 1990 2034 
f 1950 1990 1992 
f 1949 1990 1950 
f 1957 2035 1952 
f 2035 1991 1952 
f 1952 2030 1946 
f 1991 2030 1952 
f 2034 1955 1992 
f 2038 1955 2034 
f 1993 1957 1995 
f 1993 2035 1957 
f 2038 1959 1955 
f 1996 1959 2038 
f 1994 1996 2038 
f 2040 1995 1960 
f 2040 1993 1995 
f 2044 1996 2039 
f 1959 1996 2044 
f 1997 1959 2044 
f 1965 1959 1997 
f 1994 2039 1996 
f 2041 1960 1969 
f 2041 2040 1960 
f 2001 1997 1998 
f 1965 1997 2001 
f 1966 1965 2001 
f 2044 1998 1997 
f 1999 1969 1971 
f 1999 2041 1969 
f 1972 2002 2003 
f 2000 2002 1972 
f 1972 2001 2000 
f 1972 1966 2001 
f 1973 1999 1971 
f 1973 2046 1999 
f 2005 2003 2048 
f 2002 2048 2003 
f 2053 2004 1976 
f 2046 2004 2053 
f 1973 2004 2046 
f 1974 2006 1979 
f 2005 2006 1974 
f 2058 1976 2007 
f 2058 2053 1976 
f 2058 1978 2057 
f 2058 2007 1978 
f 1979 2057 1978 
f 1979 2008 2057 
f 2013 2010 2009 
f 2010 2011 2009 
f 2011 2012 2009 
f 2011 2066 2012 
f 2066 2068 2012 
f 2068 2069 2014 
f 2069 2017 2014 
f 2022 2013 2021 
f 2009 2021 2013 
f 1981 2021 2009 
f 2009 2012 1981 
f 2014 2015 2068 
f 2014 2017 2015 
f 2016 2017 2069 
f 2024 2017 2016 
f 1986 2017 2024 
f 2016 2073 2024 
f 2073 2018 2024 
f 2073 2019 2018 
f 1983 2020 1984 
f 1984 2022 2021 
f 2020 2022 1984 
f 2018 2023 2024 
f 2023 2018 2019 
f 2026 2023 2019 
f 2019 2025 2026 
f 2027 2028 2029 
f 2028 2080 2029 
f 2029 2020 1983 
f 2080 2020 2029 
f 1990 2025 2084 
f 1990 2026 2025 
f 2031 2027 2030 
f 2031 2028 2027 
f 2085 1990 2084 
f 2085 2034 1990 
f 2035 2033 1991 
f 1991 2031 2030 
f 2033 2031 1991 
f 2032 2031 2033 
f 2093 2034 2085 
f 2093 2038 2034 
f 2035 1993 2033 
f 1993 2036 2033 
f 2033 2036 2032 
f 2037 2038 2093 
f 2037 1994 2038 
f 1993 2040 2036 
f 2040 2042 2036 
f 2042 2043 2036 
f 2039 2094 2044 
f 1994 2037 2039 
f 2037 2094 2039 
f 2040 2041 2042 
f 2041 2045 2042 
f 2042 2097 2043 
f 2045 2097 2042 
f 1998 2101 2001 
f 2044 2094 1998 
f 2094 2101 1998 
f 2041 1999 2045 
f 1999 2047 2045 
f 2045 2099 2097 
f 2047 2099 2045 
f 2000 2050 2002 
f 2050 2001 2100 
f 2050 2000 2001 
f 2101 2100 2001 
f 2046 2047 1999 
f 2047 2104 2099 
f 2046 2104 2047 
f 2049 2048 2051 
f 2049 2005 2048 
f 2002 2050 2048 
f 2050 2051 2048 
f 2053 2052 2046 
f 2052 2104 2046 
f 2054 2052 2053 
f 2103 2052 2054 
f 2055 2054 2059 
f 2103 2054 2055 
f 2059 2056 2055 
f 2008 2056 2059 
f 1979 2056 2008 
f 2056 2006 2106 
f 2056 1979 2006 
f 2005 2049 2006 
f 2049 2106 2006 
f 2058 2054 2053 
f 2059 2054 2057 
f 2054 2058 2057 
f 2059 2057 2008 
f 2060 2113 2061 
f 2113 2062 2061 
f 2062 2063 2061 
f 2062 2064 2063 
f 2064 2067 2063 
f 2064 2115 2067 
f 2115 2065 2067 
f 2115 2070 2065 
f 2070 2071 2065 
f 2118 2060 2013 
f 2061 2013 2060 
f 2010 2013 2061 
f 2061 2011 2010 
f 2063 2011 2061 
f 2063 2066 2011 
f 2067 2066 2063 
f 2067 2068 2066 
f 2065 2068 2067 
f 2065 2069 2068 
f 2071 2069 2065 
f 2120 2071 2070 
f 2069 2071 2120 
f 2016 2069 2120 
f 2120 2072 2016 
f 2072 2073 2016 
f 2072 2074 2073 
f 2118 2022 2128 
f 2013 2022 2118 
f 2126 2073 2074 
f 2077 2073 2126 
f 2019 2073 2077 
f 2126 2127 2077 
f 2128 2020 2075 
f 2128 2022 2020 
f 2076 2077 2127 
f 2019 2077 2076 
f 2078 2019 2076 
f 2025 2019 2078 
f 2076 2082 2078 
f 2028 2079 2080 
f 2079 2081 2080 
f 2080 2075 2020 
f 2081 2075 2080 
f 2078 2084 2025 
f 2083 2084 2078 
f 2082 2132 2078 
f 2132 2083 2078 
f 2088 2028 2031 
f 2088 2079 2028 
f 2083 2085 2084 
f 2089 2085 2083 
f 2132 2086 2083 
f 2086 2089 2083 
f 2087 2031 2032 
f 2087 2088 2031 
f 2089 2093 2085 
f 2091 2093 2089 
f 2090 2093 2091 
f 2086 2091 2089 
f 2092 2032 2036 
f 2092 2087 2032 
f 2095 2093 2090 
f 2095 2037 2093 
f 2138 2036 2043 
f 2138 2092 2036 
f 2037 2095 2094 
f 2095 2141 2094 
f 2096 2043 2097 
f 2096 2138 2043 
f 2094 2141 2101 
f 2141 2147 2101 
f 2098 2097 2099 
f 2098 2096 2097 
f 2151 2100 2146 
f 2151 2050 2100 
f 2101 2147 2100 
f 2147 2146 2100 
f 2104 2098 2099 
f 2104 2148 2098 
f 2107 2051 2150 
f 2107 2049 2051 
f 2050 2151 2051 
f 2151 2150 2051 
f 2102 2052 2103 
f 2102 2148 2052 
f 2148 2104 2052 
f 2102 2055 2105 
f 2102 2103 2055 
f 2105 2056 2155 
f 2105 2055 2056 
f 2155 2106 2153 
f 2155 2056 2106 
f 2049 2107 2106 
f 2107 2153 2106 
f 2114 2108 2109 
f 2108 2110 2109 
f 2110 2111 2109 
f 2110 2160 2111 
f 2060 2112 2113 
f 2112 2159 2113 
f 2114 2113 2159 
f 2109 2113 2114 
f 2062 2113 2109 
f 2109 2064 2062 
f 2111 2064 2109 
f 2111 2115 2064 
f 2160 2115 2111 
f 2116 2115 2160 
f 2116 2070 2115 
f 2117 2070 2116 
f 2117 2121 2070 
f 2117 2122 2121 
f 2124 2119 2118 
f 2060 2119 2112 
f 2060 2118 2119 
f 2120 2070 2121 
f 2121 2072 2120 
f 2122 2072 2121 
f 2164 2072 2122 
f 2072 2164 2074 
f 2164 2123 2074 
f 2124 2128 2167 
f 2124 2118 2128 
f 2074 2125 2126 
f 2123 2125 2074 
f 2126 2125 2127 
f 2125 2168 2127 
f 2170 2128 2075 
f 2170 2167 2128 
f 2130 2168 2171 
f 2076 2168 2130 
f 2127 2168 2076 
f 2130 2082 2076 
f 2079 2129 2081 
f 2129 2169 2081 
f 2081 2170 2075 
f 2169 2170 2081 
f 2171 2131 2130 
f 2172 2131 2171 
f 2130 2131 2082 
f 2131 2132 2082 
f 2133 2079 2088 
f 2133 2129 2079 
f 2172 2135 2131 
f 2174 2135 2172 
f 2131 2135 2132 
f 2135 2086 2132 
f 2087 2133 2088 
f 2136 2134 2174 
f 2134 2135 2174 
f 2134 2090 2135 
f 2090 2091 2135 
f 2135 2091 2086 
f 2180 2087 2092 
f 2136 2137 2134 
f 2139 2137 2136 
f 2134 2137 2090 
f 2137 2095 2090 
f 2142 2092 2138 
f 2142 2180 2092 
f 2144 2139 2140 
f 2137 2139 2144 
f 2141 2137 2144 
f 2137 2141 2095 
f 2145 2138 2096 
f 2145 2142 2138 
f 2144 2143 2147 
f 2140 2143 2144 
f 2144 2147 2141 
f 2098 2145 2096 
f 2098 2191 2145 
f 2190 2146 2143 
f 2151 2146 2190 
f 2147 2143 2146 
f 2152 2148 2102 
f 2191 2148 2152 
f 2098 2148 2191 
f 2149 2150 2194 
f 2149 2107 2150 
f 2150 2190 2194 
f 2150 2151 2190 
f 2196 2102 2105 
f 2196 2152 2102 
f 2196 2155 2154 
f 2196 2105 2155 
f 2154 2153 2199 
f 2154 2155 2153 
f 2107 2149 2153 
f 2149 2199 2153 
f 2114 2200 2108 
f 2200 2156 2108 
f 2157 2108 2156 
f 2157 2110 2108 
f 2202 2110 2157 
f 2202 2160 2110 
f 2202 2161 2160 
f 2158 2205 2112 
f 2159 2205 2204 
f 2159 2112 2205 
f 2159 2200 2114 
f 2204 2200 2159 
f 2161 2116 2160 
f 2162 2116 2161 
f 2162 2117 2116 
f 2117 2162 2122 
f 2162 2211 2122 
f 2124 2163 2119 
f 2158 2119 2163 
f 2112 2119 2158 
f 2122 2212 2164 
f 2211 2212 2122 
f 2164 2212 2123 
f 2212 2216 2123 
f 2213 2124 2167 
f 2213 2163 2124 
f 2165 2216 2215 
f 2125 2216 2165 
f 2125 2123 2216 
f 2165 2168 2125 
f 2166 2167 2170 
f 2166 2213 2167 
f 2222 2165 2215 
f 2168 2221 2171 
f 2168 2165 2221 
f 2165 2222 2221 
f 2129 2225 2169 
f 2169 2166 2170 
f 2225 2166 2169 
f 2221 2172 2171 
f 2221 2173 2172 
f 2133 2225 2129 
f 2230 2177 2231 
f 2177 2173 2231 
f 2177 2174 2173 
f 2173 2174 2172 
f 2233 2133 2087 
f 2225 2133 2233 
f 2175 2177 2230 
f 2175 2176 2177 
f 2177 2176 2174 
f 2176 2136 2174 
f 2180 2233 2087 
f 2233 2180 2235 
f 2181 2178 2175 
f 2178 2176 2175 
f 2178 2179 2176 
f 2176 2179 2136 
f 2179 2139 2136 
f 2180 2240 2235 
f 2142 2240 2180 
f 2181 2184 2178 
f 2183 2184 2181 
f 2184 2179 2178 
f 2184 2140 2179 
f 2179 2140 2139 
f 2145 2187 2142 
f 2142 2182 2240 
f 2187 2182 2142 
f 2183 2185 2184 
f 2246 2185 2183 
f 2184 2185 2140 
f 2185 2143 2140 
f 2191 2187 2145 
f 2187 2186 2182 
f 2191 2186 2187 
f 2188 2189 2244 
f 2188 2246 2189 
f 2185 2246 2188 
f 2190 2185 2188 
f 2143 2185 2190 
f 2152 2192 2191 
f 2192 2186 2191 
f 2251 2192 2152 
f 2193 2198 2149 
f 2193 2194 2195 
f 2193 2149 2194 
f 2190 2195 2194 
f 2190 2188 2195 
f 2188 2244 2195 
f 2196 2251 2152 
f 2197 2196 2154 
f 2197 2251 2196 
f 2197 2199 2198 
f 2197 2154 2199 
f 2149 2198 2199 
f 2200 2208 2156 
f 2208 2252 2156 
f 2201 2156 2252 
f 2201 2157 2156 
f 2203 2157 2201 
f 2203 2202 2157 
f 2257 2202 2203 
f 2257 2209 2202 
f 2209 2161 2202 
f 2158 2206 2205 
f 2205 2207 2204 
f 2205 2206 2207 
f 2206 2253 2207 
f 2204 2208 2200 
f 2207 2208 2204 
f 2209 2162 2161 
f 2257 2162 2209 
f 2258 2162 2257 
f 2162 2258 2211 
f 2206 2210 2265 
f 2206 2158 2210 
f 2158 2163 2210 
f 2206 2267 2253 
f 2265 2267 2206 
f 2214 2258 2262 
f 2212 2258 2214 
f 2211 2258 2212 
f 2214 2216 2212 
f 2163 2213 2210 
f 2263 2210 2213 
f 2265 2210 2263 
f 2219 2262 2217 
f 2214 2262 2219 
f 2215 2214 2219 
f 2214 2215 2216 
f 2223 2213 2166 
f 2263 2213 2223 
f 2219 2217 2218 
f 2215 2219 2218 
f 2218 2220 2215 
f 2220 2222 2215 
f 2220 2221 2222 
f 2225 2223 2166 
f 2224 2223 2225 
f 2275 2223 2224 
f 2231 2218 2229 
f 2220 2218 2173 
f 2218 2231 2173 
f 2220 2173 2221 
f 2224 2226 2275 
f 2225 2226 2224 
f 2227 2228 2282 
f 2236 2228 2227 
f 2228 2229 2282 
f 2228 2230 2229 
f 2229 2230 2231 
f 2233 2226 2225 
f 2232 2226 2233 
f 2228 2175 2230 
f 2233 2234 2232 
f 2235 2234 2233 
f 2236 2237 2228 
f 2228 2237 2175 
f 2237 2181 2175 
f 2295 2235 2240 
f 2295 2234 2235 
f 2238 2239 2237 
f 2237 2239 2181 
f 2239 2183 2181 
f 2243 2240 2182 
f 2243 2295 2240 
f 2238 2245 2239 
f 2241 2245 2238 
f 2239 2245 2183 
f 2245 2246 2183 
f 2186 2243 2182 
f 2186 2242 2243 
f 2189 2301 2244 
f 2245 2301 2189 
f 2241 2301 2245 
f 2245 2189 2246 
f 2192 2242 2186 
f 2247 2192 2251 
f 2247 2242 2192 
f 2249 2247 2251 
f 2248 2247 2249 
f 2299 2249 2198 
f 2248 2249 2299 
f 2198 2250 2299 
f 2193 2250 2198 
f 2250 2195 2300 
f 2250 2193 2195 
f 2244 2301 2195 
f 2301 2300 2195 
f 2197 2249 2251 
f 2249 2197 2198 
f 2208 2254 2252 
f 2254 2255 2252 
f 2255 2201 2252 
f 2255 2203 2201 
f 2253 2259 2207 
f 2254 2259 2304 
f 2254 2208 2259 
f 2208 2207 2259 
f 2256 2254 2304 
f 2255 2254 2256 
f 2256 2203 2255 
f 2307 2203 2256 
f 2307 2257 2203 
f 2309 2257 2307 
f 2260 2257 2309 
f 2258 2257 2260 
f 2266 2253 2267 
f 2266 2305 2253 
f 2305 2259 2253 
f 2305 2304 2259 
f 2309 2261 2260 
f 2268 2261 2309 
f 2261 2258 2260 
f 2261 2262 2258 
f 2263 2264 2265 
f 2264 2310 2266 
f 2265 2264 2266 
f 2265 2266 2267 
f 2268 2269 2261 
f 2273 2269 2268 
f 2269 2262 2261 
f 2269 2217 2262 
f 2264 2223 2276 
f 2264 2263 2223 
f 2276 2310 2264 
f 2276 2270 2310 
f 2270 2313 2310 
f 2270 2271 2313 
f 2271 2311 2313 
f 2271 2272 2311 
f 2272 2273 2311 
f 2272 2280 2273 
f 2280 2269 2273 
f 2280 2281 2269 
f 2274 2269 2281 
f 2274 2217 2269 
f 2274 2218 2217 
f 2275 2283 2223 
f 2283 2276 2223 
f 2283 2277 2276 
f 2277 2270 2276 
f 2277 2287 2270 
f 2287 2271 2270 
f 2287 2288 2271 
f 2288 2272 2271 
f 2288 2278 2272 
f 2278 2280 2272 
f 2278 2279 2280 
f 2279 2281 2280 
f 2279 2227 2281 
f 2227 2282 2281 
f 2274 2281 2229 
f 2281 2282 2229 
f 2274 2229 2218 
f 2275 2226 2283 
f 2226 2284 2283 
f 2284 2277 2283 
f 2284 2285 2277 
f 2285 2287 2277 
f 2285 2286 2287 
f 2286 2288 2287 
f 2286 2289 2288 
f 2289 2278 2288 
f 2289 2317 2278 
f 2317 2279 2278 
f 2317 2290 2279 
f 2279 2290 2227 
f 2290 2236 2227 
f 2291 2226 2232 
f 2291 2314 2226 
f 2314 2284 2226 
f 2314 2285 2284 
f 2292 2290 2317 
f 2290 2292 2236 
f 2293 2232 2234 
f 2293 2291 2232 
f 2323 2294 2292 
f 2292 2294 2236 
f 2294 2237 2236 
f 2325 2234 2295 
f 2325 2293 2234 
f 2327 2294 2323 
f 2294 2238 2237 
f 2243 2325 2295 
f 2243 2297 2325 
f 2294 2327 2329 
f 2238 2296 2241 
f 2238 2294 2296 
f 2294 2329 2296 
f 2242 2297 2243 
f 2242 2330 2297 
f 2302 2241 2296 
f 2302 2301 2241 
f 2247 2330 2242 
f 2330 2248 2333 
f 2330 2247 2248 
f 2333 2299 2298 
f 2333 2248 2299 
f 2298 2250 2335 
f 2298 2299 2250 
f 2335 2300 2336 
f 2335 2250 2300 
f 2301 2302 2300 
f 2302 2336 2300 
f 2266 2303 2305 
f 2303 2312 2305 
f 2312 2304 2305 
f 2256 2312 2306 
f 2256 2304 2312 
f 2306 2307 2256 
f 2306 2308 2307 
f 2307 2308 2309 
f 2308 2268 2309 
f 2310 2303 2266 
f 2312 2303 2313 
f 2303 2310 2313 
f 2306 2312 2311 
f 2312 2313 2311 
f 2308 2306 2273 
f 2306 2311 2273 
f 2308 2273 2268 
f 2291 2315 2314 
f 2315 2318 2314 
f 2318 2285 2314 
f 2318 2319 2285 
f 2319 2286 2285 
f 2319 2316 2286 
f 2316 2289 2286 
f 2316 2320 2289 
f 2320 2317 2289 
f 2320 2292 2317 
f 2291 2293 2315 
f 2293 2337 2315 
f 2339 2315 2337 
f 2318 2315 2339 
f 2339 2319 2318 
f 2341 2320 2316 
f 2321 2320 2341 
f 2320 2321 2292 
f 2321 2323 2292 
f 2324 2293 2325 
f 2324 2322 2293 
f 2322 2337 2293 
f 2323 2326 2327 
f 2323 2321 2326 
f 2321 2341 2326 
f 2297 2324 2325 
f 2344 2324 2297 
f 2329 2326 2328 
f 2327 2326 2329 
f 2328 2296 2329 
f 2330 2344 2297 
f 2330 2347 2344 
f 2328 2331 2296 
f 2331 2302 2296 
f 2332 2330 2333 
f 2332 2347 2330 
f 2332 2298 2334 
f 2332 2333 2298 
f 2334 2335 2348 
f 2334 2298 2335 
f 2336 2348 2335 
f 2336 2331 2348 
f 2331 2336 2302 
f 2337 2343 2339 
f 2343 2338 2339 
f 2349 2339 2338 
f 2349 2319 2339 
f 2349 2316 2319 
f 2349 2340 2316 
f 2340 2341 2316 
f 2324 2342 2322 
f 2322 2343 2337 
f 2342 2343 2322 
f 2356 2343 2342 
f 2340 2353 2341 
f 2341 2353 2326 
f 2353 2358 2326 
f 2324 2344 2346 
f 2356 2324 2346 
f 2342 2324 2356 
f 2328 2326 2358 
f 2347 2346 2344 
f 2345 2347 2332 
f 2346 2347 2345 
f 2361 2331 2328 
f 2363 2332 2334 
f 2363 2345 2332 
f 2363 2348 2364 
f 2363 2334 2348 
f 2331 2361 2348 
f 2361 2364 2348 
f 2343 2351 2338 
f 2351 2366 2338 
f 2366 2349 2338 
f 2366 2340 2349 
f 2343 2356 2351 
f 2356 2350 2351 
f 2366 2351 2350 
f 2366 2352 2340 
f 2352 2353 2340 
f 2352 2354 2353 
f 2354 2355 2353 
f 2355 2358 2353 
f 2346 2350 2356 
f 2346 2359 2350 
f 2355 2354 2368 
f 2358 2357 2328 
f 2358 2355 2357 
f 2355 2368 2357 
f 2345 2359 2346 
f 2360 2359 2345 
f 2367 2359 2360 
f 2362 2360 2364 
f 2367 2360 2362 
f 2357 2361 2328 
f 2357 2362 2361 
f 2362 2364 2361 
f 2363 2360 2345 
f 2360 2363 2364 
f 2350 2365 2366 
f 2365 2352 2366 
f 2365 2354 2352 
f 2359 2365 2350 
f 2359 2367 2365 
f 2362 2365 2367 
f 2362 2368 2365 
f 2368 2354 2365 
f 2362 2357 2368 
f 2372 2378 2374 
f 2375 2374 2378 
f 2384 2376 2380 
f 2380 2381 2384 
f 2371 2386 2369 
f 2386 2389 2369 
f 2389 2370 2369 
f 2389 2373 2370 
f 2371 2374 2390 
f 2371 2369 2374 
f 2369 2372 2374 
f 2378 2370 2379 
f 2372 2370 2378 
f 2369 2370 2372 
f 2373 2391 2370 
f 2391 2379 2370 
f 2374 2383 2390 
f 2374 2375 2383 
f 2375 2377 2383 
f 2380 2376 2379 
f 2376 2377 2379 
f 2377 2375 2379 
f 2375 2378 2379 
f 2394 2379 2391 
f 2380 2379 2394 
f 2392 2380 2394 
f 2381 2380 2392 
f 2382 2383 2377 
f 2382 2384 2399 
f 2382 2377 2384 
f 2377 2376 2384 
f 2384 2400 2399 
f 2384 2381 2400 
f 2381 2392 2400 
f 2409 2405 2385 
f 2386 2405 2387 
f 2386 2371 2405 
f 2371 2385 2405 
f 2406 2386 2387 
f 2406 2389 2386 
f 2388 2389 2406 
f 2388 2373 2389 
f 2411 2409 2385 
f 2411 2390 2413 
f 2385 2390 2411 
f 2371 2390 2385 
f 2388 2391 2373 
f 2396 2391 2388 
f 2388 2395 2396 
f 2397 2390 2383 
f 2397 2413 2390 
f 2394 2391 2396 
f 2392 2395 2393 
f 2394 2395 2392 
f 2396 2395 2394 
f 2382 2398 2383 
f 2398 2397 2383 
f 2398 2399 2417 
f 2398 2382 2399 
f 2417 2400 2418 
f 2417 2399 2400 
f 2418 2400 2401 
f 2400 2419 2401 
f 2392 2419 2400 
f 2392 2393 2419 
f 2421 2401 2419 
f 2403 2422 2404 
f 2422 2423 2404 
f 2423 2407 2404 
f 2423 2426 2407 
f 2409 2410 2405 
f 2402 2403 2410 
f 2403 2405 2410 
f 2404 2405 2403 
f 2404 2387 2405 
f 2404 2406 2387 
f 2407 2406 2404 
f 2407 2388 2406 
f 2426 2388 2407 
f 2426 2408 2388 
f 2411 2410 2409 
f 2410 2430 2402 
f 2411 2430 2410 
f 2413 2430 2411 
f 2388 2408 2395 
f 2408 2414 2395 
f 2412 2413 2397 
f 2412 2430 2413 
f 2420 2395 2414 
f 2393 2395 2420 
f 2414 2433 2420 
f 2397 2459 2412 
f 2397 2398 2459 
f 2398 2438 2459 
f 2415 2398 2417 
f 2438 2398 2415 
f 2416 2418 2434 
f 2415 2418 2416 
f 2417 2418 2415 
f 2401 2434 2418 
f 2435 2434 2401 
f 2420 2419 2393 
f 2442 2419 2420 
f 2433 2442 2420 
f 2439 2438 2415 
f 2416 2439 2415 
f 2421 2435 2401 
f 2421 2443 2435 
f 2421 2419 2443 
f 2419 2442 2443 
f 2403 2424 2422 
f 2424 2446 2422 
f 2445 2422 2446 
f 2445 2423 2422 
f 2425 2423 2445 
f 2425 2426 2423 
f 2402 2424 2403 
f 2402 2429 2424 
f 2429 2449 2424 
f 2427 2426 2425 
f 2408 2426 2427 
f 2427 2428 2408 
f 2402 2430 2429 
f 2429 2431 2449 
f 2430 2431 2429 
f 2414 2408 2428 
f 2428 2453 2414 
f 2458 2430 2412 
f 2458 2432 2430 
f 2431 2430 2432 
f 2433 2453 2455 
f 2433 2414 2453 
f 2459 2458 2412 
f 2416 2434 2436 
f 2434 2435 2436 
f 2437 2433 2455 
f 2437 2442 2433 
f 2462 2438 2439 
f 2462 2460 2438 
f 2460 2459 2438 
f 2439 2440 2462 
f 2439 2416 2440 
f 2416 2436 2440 
f 2440 2435 2463 
f 2440 2436 2435 
f 2463 2443 2441 
f 2463 2435 2443 
f 2442 2437 2443 
f 2437 2441 2443 
f 2424 2444 2446 
f 2444 2468 2446 
f 2469 2446 2468 
f 2469 2445 2446 
f 2471 2445 2469 
f 2471 2425 2445 
f 2470 2425 2471 
f 2470 2427 2425 
f 2449 2472 2424 
f 2472 2444 2424 
f 2448 2472 2449 
f 2447 2472 2448 
f 2447 2448 2451 
f 2474 2427 2470 
f 2428 2427 2474 
f 2474 2476 2428 
f 2450 2449 2431 
f 2450 2478 2449 
f 2478 2448 2449 
f 2451 2448 2478 
f 2452 2428 2476 
f 2453 2428 2452 
f 2458 2454 2432 
f 2454 2482 2432 
f 2432 2450 2431 
f 2482 2450 2432 
f 2452 2455 2453 
f 2456 2455 2452 
f 2484 2456 2452 
f 2459 2457 2458 
f 2457 2454 2458 
f 2460 2457 2459 
f 2486 2457 2460 
f 2456 2437 2455 
f 2489 2437 2456 
f 2484 2489 2456 
f 2462 2461 2460 
f 2461 2486 2460 
f 2461 2440 2464 
f 2461 2462 2440 
f 2464 2440 2463 
f 2463 2441 2488 
f 2437 2489 2441 
f 2488 2464 2463 
f 2499 2465 2466 
f 2465 2495 2466 
f 2444 2498 2468 
f 2467 2468 2498 
f 2467 2469 2468 
f 2499 2469 2467 
f 2466 2469 2499 
f 2471 2469 2466 
f 2466 2470 2471 
f 2495 2470 2466 
f 2496 2470 2495 
f 2496 2474 2470 
f 2496 2500 2474 
f 2500 2475 2474 
f 2472 2502 2444 
f 2502 2498 2444 
f 2502 2447 2473 
f 2502 2472 2447 
f 2451 2473 2447 
f 2505 2473 2451 
f 2474 2475 2476 
f 2500 2480 2475 
f 2480 2476 2475 
f 2450 2477 2478 
f 2477 2506 2478 
f 2478 2505 2451 
f 2506 2505 2478 
f 2479 2476 2480 
f 2452 2476 2479 
f 2480 2508 2479 
f 2454 2481 2482 
f 2482 2477 2450 
f 2481 2477 2482 
f 2479 2484 2452 
f 2508 2509 2479 
f 2509 2484 2479 
f 2457 2481 2454 
f 2457 2483 2481 
f 2486 2483 2457 
f 2490 2484 2485 
f 2489 2484 2490 
f 2509 2485 2484 
f 2461 2487 2486 
f 2487 2483 2486 
f 2487 2464 2511 
f 2487 2461 2464 
f 2514 2511 2464 
f 2488 2441 2491 
f 2491 2489 2512 
f 2441 2489 2491 
f 2490 2512 2489 
f 2488 2516 2464 
f 2516 2514 2464 
f 2488 2491 2516 
f 2465 2497 2492 
f 2465 2499 2497 
f 2493 2465 2492 
f 2493 2495 2465 
f 2493 2494 2495 
f 2494 2496 2495 
f 2494 2523 2496 
f 2497 2498 2503 
f 2497 2467 2498 
f 2499 2467 2497 
f 2523 2500 2496 
f 2501 2500 2523 
f 2501 2530 2500 
f 2502 2503 2498 
f 2527 2502 2473 
f 2527 2503 2502 
f 2505 2527 2473 
f 2504 2527 2505 
f 2530 2480 2500 
f 2531 2480 2530 
f 2477 2533 2506 
f 2533 2507 2506 
f 2506 2504 2505 
f 2507 2504 2506 
f 2508 2531 2535 
f 2508 2480 2531 
f 2539 2477 2481 
f 2539 2533 2477 
f 2534 2508 2535 
f 2534 2509 2508 
f 2483 2539 2481 
f 2539 2483 2510 
f 2485 2546 2490 
f 2542 2546 2485 
f 2509 2534 2485 
f 2534 2542 2485 
f 2543 2487 2511 
f 2543 2510 2487 
f 2510 2483 2487 
f 2514 2543 2511 
f 2544 2543 2514 
f 2512 2513 2491 
f 2546 2513 2512 
f 2490 2546 2512 
f 2516 2515 2514 
f 2515 2544 2514 
f 2515 2491 2549 
f 2515 2516 2491 
f 2513 2549 2491 
f 2497 2518 2492 
f 2497 2517 2518 
f 2519 2492 2518 
f 2519 2493 2492 
f 2521 2493 2519 
f 2521 2494 2493 
f 2520 2494 2521 
f 2520 2523 2494 
f 2520 2522 2523 
f 2522 2525 2523 
f 2522 2556 2525 
f 2524 2497 2503 
f 2524 2558 2497 
f 2517 2497 2558 
f 2525 2501 2523 
f 2530 2556 2526 
f 2501 2556 2530 
f 2525 2556 2501 
f 2562 2526 2556 
f 2527 2528 2503 
f 2528 2524 2503 
f 2504 2528 2527 
f 2529 2528 2504 
f 2526 2531 2530 
f 2562 2564 2526 
f 2564 2531 2526 
f 2533 2568 2507 
f 2568 2565 2507 
f 2507 2529 2504 
f 2565 2529 2507 
f 2536 2535 2531 
f 2564 2572 2531 
f 2572 2536 2531 
f 2532 2533 2539 
f 2532 2568 2533 
f 2541 2571 2574 
f 2571 2541 2535 
f 2541 2534 2535 
f 2535 2576 2571 
f 2535 2536 2576 
f 2536 2538 2576 
f 2572 2537 2536 
f 2537 2538 2536 
f 2580 2532 2539 
f 2510 2580 2539 
f 2542 2540 2546 
f 2541 2540 2542 
f 2574 2540 2541 
f 2541 2542 2534 
f 2577 2576 2538 
f 2537 2577 2538 
f 2543 2545 2510 
f 2545 2580 2510 
f 2544 2545 2543 
f 2547 2545 2544 
f 2546 2548 2513 
f 2587 2548 2546 
f 2540 2587 2546 
f 2515 2583 2544 
f 2583 2547 2544 
f 2583 2549 2585 
f 2583 2515 2549 
f 2513 2548 2549 
f 2548 2585 2549 
f 2555 2596 2550 
f 2596 2598 2550 
f 2598 2521 2550 
f 2598 2551 2521 
f 2551 2520 2521 
f 2551 2599 2520 
f 2599 2553 2520 
f 2599 2552 2553 
f 2552 2554 2553 
f 2552 2602 2554 
f 2517 2604 2518 
f 2604 2606 2518 
f 2555 2518 2606 
f 2550 2518 2555 
f 2519 2518 2550 
f 2550 2521 2519 
f 2553 2522 2520 
f 2553 2556 2522 
f 2554 2556 2553 
f 2557 2554 2602 
f 2556 2554 2557 
f 2560 2556 2557 
f 2557 2561 2560 
f 2524 2559 2558 
f 2558 2604 2517 
f 2559 2604 2558 
f 2608 2604 2559 
f 2560 2562 2556 
f 2561 2610 2560 
f 2610 2562 2560 
f 2528 2559 2524 
f 2559 2563 2608 
f 2528 2563 2559 
f 2529 2563 2528 
f 2567 2564 2562 
f 2610 2615 2562 
f 2615 2567 2562 
f 2568 2617 2565 
f 2565 2563 2529 
f 2617 2563 2565 
f 2567 2572 2564 
f 2566 2572 2567 
f 2615 2618 2567 
f 2618 2566 2567 
f 2532 2617 2568 
f 2532 2619 2617 
f 2574 2571 2569 
f 2578 2569 2570 
f 2569 2571 2570 
f 2571 2576 2570 
f 2576 2579 2570 
f 2573 2570 2579 
f 2573 2579 2537 
f 2566 2573 2537 
f 2566 2537 2572 
f 2618 2573 2566 
f 2580 2619 2532 
f 2569 2540 2574 
f 2575 2540 2569 
f 2581 2540 2575 
f 2576 2577 2579 
f 2575 2569 2578 
f 2579 2577 2537 
f 2545 2624 2580 
f 2547 2624 2545 
f 2582 2624 2547 
f 2587 2540 2581 
f 2583 2582 2547 
f 2582 2585 2584 
f 2582 2583 2585 
f 2585 2586 2584 
f 2585 2548 2586 
f 2548 2587 2586 
f 2632 2628 2593 
f 2628 2588 2593 
f 2628 2595 2588 
f 2634 2635 2590 
f 2635 2589 2590 
f 2589 2591 2590 
f 2589 2637 2591 
f 2637 2592 2591 
f 2592 2593 2594 
f 2592 2637 2593 
f 2637 2632 2593 
f 2594 2588 2600 
f 2594 2593 2588 
f 2600 2595 2601 
f 2600 2588 2595 
f 2638 2639 2595 
f 2639 2601 2595 
f 2555 2642 2596 
f 2642 2597 2596 
f 2634 2596 2597 
f 2590 2596 2634 
f 2598 2596 2590 
f 2590 2551 2598 
f 2591 2551 2590 
f 2591 2599 2551 
f 2592 2599 2591 
f 2592 2552 2599 
f 2594 2552 2592 
f 2552 2600 2602 
f 2594 2600 2552 
f 2602 2601 2603 
f 2602 2600 2601 
f 2639 2643 2601 
f 2643 2603 2601 
f 2604 2605 2606 
f 2605 2645 2606 
f 2606 2642 2555 
f 2645 2642 2606 
f 2561 2603 2607 
f 2557 2603 2561 
f 2602 2603 2557 
f 2643 2611 2603 
f 2611 2607 2603 
f 2608 2605 2604 
f 2608 2609 2605 
f 2609 2608 2652 
f 2607 2610 2561 
f 2614 2610 2607 
f 2611 2612 2607 
f 2612 2614 2607 
f 2613 2608 2563 
f 2613 2652 2608 
f 2614 2615 2610 
f 2616 2615 2614 
f 2612 2655 2614 
f 2655 2616 2614 
f 2617 2613 2563 
f 2658 2613 2617 
f 2616 2618 2615 
f 2656 2618 2616 
f 2622 2618 2656 
f 2655 2656 2616 
f 2619 2658 2617 
f 2663 2658 2619 
f 2570 2620 2578 
f 2621 2620 2570 
f 2621 2573 2661 
f 2621 2570 2573 
f 2618 2622 2573 
f 2622 2661 2573 
f 2580 2663 2619 
f 2580 2625 2663 
f 2581 2575 2623 
f 2665 2578 2620 
f 2665 2623 2578 
f 2623 2575 2578 
f 2624 2625 2580 
f 2624 2582 2626 
f 2625 2624 2626 
f 2623 2587 2581 
f 2666 2587 2623 
f 2586 2587 2666 
f 2665 2666 2623 
f 2669 2582 2584 
f 2669 2626 2582 
f 2669 2586 2668 
f 2669 2584 2586 
f 2675 2627 2674 
f 2675 2677 2627 
f 2680 2681 2630 
f 2630 2674 2631 
f 2630 2681 2674 
f 2631 2627 2628 
f 2631 2674 2627 
f 2628 2677 2595 
f 2628 2627 2677 
f 2677 2629 2595 
f 2677 2682 2629 
f 2682 2683 2629 
f 2685 2680 2636 
f 2636 2630 2632 
f 2636 2680 2630 
f 2632 2630 2631 
f 2631 2628 2632 
f 2638 2629 2633 
f 2595 2629 2638 
f 2629 2640 2633 
f 2629 2683 2640 
f 2683 2686 2640 
f 2634 2688 2635 
f 2688 2685 2635 
f 2636 2635 2685 
f 2589 2635 2636 
f 2636 2637 2589 
f 2632 2637 2636 
f 2633 2639 2638 
f 2639 2640 2641 
f 2639 2633 2640 
f 2686 2689 2640 
f 2689 2641 2640 
f 2642 2646 2597 
f 2646 2691 2597 
f 2597 2688 2634 
f 2691 2688 2597 
f 2643 2641 2644 
f 2643 2639 2641 
f 2689 2648 2641 
f 2648 2644 2641 
f 2605 2650 2645 
f 2645 2646 2642 
f 2650 2646 2645 
f 2649 2646 2650 
f 2647 2611 2643 
f 2644 2647 2643 
f 2644 2693 2647 
f 2648 2693 2644 
f 2609 2650 2605 
f 2650 2651 2649 
f 2609 2651 2650 
f 2652 2651 2609 
f 2647 2612 2611 
f 2653 2612 2647 
f 2693 2696 2647 
f 2696 2653 2647 
f 2613 2699 2652 
f 2699 2651 2652 
f 2653 2655 2612 
f 2701 2655 2653 
f 2654 2655 2701 
f 2696 2701 2653 
f 2658 2699 2613 
f 2659 2699 2658 
f 2656 2703 2622 
f 2657 2703 2656 
f 2655 2654 2656 
f 2654 2657 2656 
f 2658 2660 2659 
f 2663 2660 2658 
f 2620 2621 2662 
f 2710 2661 2703 
f 2662 2661 2710 
f 2621 2661 2662 
f 2622 2703 2661 
f 2625 2706 2663 
f 2706 2660 2663 
f 2705 2706 2625 
f 2662 2665 2620 
f 2709 2665 2662 
f 2664 2665 2709 
f 2710 2709 2662 
f 2626 2713 2625 
f 2713 2705 2625 
f 2712 2713 2626 
f 2714 2665 2664 
f 2714 2666 2665 
f 2669 2712 2626 
f 2667 2669 2668 
f 2667 2712 2669 
f 2668 2714 2667 
f 2668 2586 2714 
f 2586 2666 2714 
f 2679 2670 2671 
f 2674 2670 2672 
f 2674 2671 2670 
f 2673 2674 2672 
f 2673 2675 2674 
f 2717 2675 2673 
f 2717 2677 2675 
f 2717 2676 2677 
f 2684 2679 2678 
f 2680 2678 2679 
f 2671 2680 2679 
f 2681 2680 2671 
f 2674 2681 2671 
f 2677 2676 2682 
f 2682 2676 2683 
f 2676 2719 2683 
f 2684 2685 2687 
f 2678 2685 2684 
f 2680 2685 2678 
f 2683 2719 2686 
f 2719 2723 2686 
f 2687 2688 2722 
f 2687 2685 2688 
f 2692 2686 2723 
f 2689 2686 2692 
f 2723 2690 2692 
f 2646 2724 2691 
f 2724 2722 2691 
f 2691 2722 2688 
f 2692 2648 2689 
f 2694 2648 2692 
f 2690 2730 2692 
f 2730 2694 2692 
f 2727 2646 2649 
f 2727 2724 2646 
f 2648 2695 2693 
f 2694 2695 2648 
f 2730 2698 2694 
f 2698 2695 2694 
f 2733 2649 2651 
f 2733 2727 2649 
f 2697 2696 2693 
f 2695 2697 2693 
f 2695 2732 2697 
f 2732 2737 2697 
f 2698 2732 2695 
f 2699 2702 2651 
f 2702 2733 2651 
f 2701 2734 2654 
f 2700 2734 2701 
f 2701 2736 2700 
f 2701 2696 2736 
f 2696 2697 2736 
f 2737 2736 2697 
f 2743 2699 2659 
f 2743 2702 2699 
f 2657 2740 2703 
f 2742 2740 2657 
f 2654 2734 2657 
f 2734 2742 2657 
f 2747 2659 2660 
f 2747 2743 2659 
f 2710 2703 2704 
f 2749 2703 2740 
f 2749 2704 2703 
f 2706 2747 2660 
f 2705 2747 2706 
f 2748 2747 2705 
f 2708 2704 2707 
f 2710 2704 2708 
f 2664 2710 2708 
f 2709 2710 2664 
f 2749 2707 2704 
f 2713 2748 2705 
f 2711 2713 2712 
f 2711 2748 2713 
f 2667 2711 2712 
f 2752 2711 2667 
f 2754 2667 2714 
f 2752 2667 2754 
f 2755 2754 2714 
f 2664 2755 2714 
f 2708 2755 2664 
f 2718 2757 2679 
f 2670 2757 2715 
f 2670 2679 2757 
f 2759 2670 2715 
f 2759 2672 2670 
f 2716 2672 2759 
f 2716 2673 2672 
f 2765 2673 2716 
f 2765 2717 2673 
f 2717 2765 2676 
f 2718 2684 2761 
f 2718 2679 2684 
f 2765 2720 2676 
f 2676 2720 2719 
f 2720 2769 2719 
f 2771 2761 2687 
f 2687 2761 2684 
f 2769 2770 2719 
f 2719 2770 2723 
f 2770 2773 2723 
f 2721 2687 2722 
f 2721 2771 2687 
f 2723 2773 2690 
f 2773 2776 2690 
f 2724 2728 2722 
f 2728 2725 2722 
f 2725 2721 2722 
f 2726 2690 2776 
f 2726 2730 2690 
f 2779 2724 2727 
f 2779 2728 2724 
f 2729 2730 2726 
f 2729 2698 2730 
f 2780 2727 2733 
f 2780 2779 2727 
f 2732 2738 2737 
f 2731 2738 2732 
f 2698 2729 2732 
f 2729 2731 2732 
f 2702 2783 2733 
f 2783 2780 2733 
f 2700 2784 2734 
f 2735 2784 2700 
f 2735 2736 2786 
f 2735 2700 2736 
f 2737 2738 2736 
f 2738 2786 2736 
f 2743 2783 2702 
f 2743 2739 2783 
f 2739 2788 2783 
f 2740 2742 2745 
f 2741 2734 2784 
f 2741 2745 2734 
f 2745 2742 2734 
f 2743 2747 2739 
f 2747 2744 2739 
f 2745 2749 2740 
f 2793 2749 2745 
f 2750 2749 2793 
f 2741 2793 2745 
f 2746 2747 2748 
f 2746 2744 2747 
f 2751 2746 2748 
f 2707 2756 2708 
f 2796 2756 2707 
f 2749 2750 2707 
f 2750 2796 2707 
f 2711 2751 2748 
f 2751 2752 2798 
f 2751 2711 2752 
f 2798 2754 2753 
f 2798 2752 2754 
f 2753 2755 2800 
f 2753 2754 2755 
f 2708 2756 2755 
f 2756 2800 2755 
f 2718 2763 2757 
f 2758 2757 2763 
f 2758 2715 2757 
f 2760 2715 2758 
f 2760 2759 2715 
f 2803 2759 2760 
f 2803 2716 2759 
f 2803 2765 2716 
f 2803 2766 2765 
f 2762 2718 2761 
f 2762 2763 2718 
f 2766 2803 2764 
f 2766 2764 2768 
f 2720 2766 2768 
f 2765 2766 2720 
f 2768 2769 2720 
f 2771 2767 2761 
f 2767 2762 2761 
f 2770 2768 2772 
f 2769 2768 2770 
f 2772 2773 2770 
f 2774 2771 2721 
f 2774 2767 2771 
f 2776 2772 2809 
f 2773 2772 2776 
f 2725 2774 2721 
f 2810 2774 2725 
f 2809 2775 2776 
f 2807 2775 2809 
f 2775 2726 2776 
f 2777 2728 2779 
f 2777 2725 2728 
f 2810 2725 2777 
f 2807 2782 2775 
f 2778 2782 2807 
f 2775 2782 2726 
f 2782 2729 2726 
f 2812 2779 2780 
f 2812 2777 2779 
f 2731 2781 2738 
f 2782 2781 2731 
f 2778 2781 2782 
f 2782 2731 2729 
f 2783 2812 2780 
f 2788 2812 2783 
f 2814 2812 2788 
f 2784 2735 2790 
f 2785 2786 2787 
f 2790 2786 2785 
f 2735 2786 2790 
f 2738 2781 2786 
f 2781 2787 2786 
f 2788 2792 2814 
f 2739 2792 2788 
f 2790 2741 2784 
f 2789 2741 2790 
f 2791 2741 2789 
f 2785 2789 2790 
f 2744 2792 2739 
f 2744 2820 2792 
f 2750 2793 2824 
f 2824 2741 2791 
f 2824 2793 2741 
f 2746 2820 2744 
f 2746 2751 2794 
f 2820 2746 2794 
f 2796 2795 2756 
f 2822 2795 2796 
f 2796 2823 2822 
f 2796 2750 2823 
f 2750 2824 2823 
f 2797 2751 2798 
f 2797 2794 2751 
f 2797 2753 2828 
f 2797 2798 2753 
f 2828 2800 2799 
f 2828 2753 2800 
f 2756 2795 2800 
f 2795 2799 2800 
f 2763 2801 2758 
f 2763 2832 2801 
f 2802 2758 2801 
f 2802 2760 2758 
f 2802 2803 2760 
f 2802 2871 2803 
f 2837 2763 2762 
f 2837 2833 2763 
f 2832 2763 2833 
f 2803 2871 2835 
f 2803 2804 2764 
f 2835 2804 2803 
f 2764 2804 2768 
f 2767 2840 2762 
f 2840 2805 2762 
f 2805 2837 2762 
f 2804 2806 2768 
f 2768 2806 2772 
f 2841 2767 2774 
f 2841 2840 2767 
f 2808 2806 2845 
f 2772 2806 2808 
f 2808 2809 2772 
f 2847 2774 2810 
f 2847 2841 2774 
f 2845 2807 2808 
f 2850 2807 2845 
f 2808 2807 2809 
f 2811 2847 2777 
f 2777 2847 2810 
f 2850 2849 2807 
f 2849 2778 2807 
f 2851 2777 2812 
f 2851 2811 2777 
f 2778 2856 2781 
f 2778 2849 2856 
f 2816 2812 2814 
f 2816 2851 2812 
f 2787 2817 2785 
f 2813 2817 2787 
f 2781 2856 2787 
f 2856 2813 2787 
f 2792 2816 2814 
f 2792 2815 2816 
f 2791 2789 2819 
f 2818 2785 2817 
f 2818 2819 2785 
f 2819 2789 2785 
f 2815 2820 2859 
f 2792 2820 2815 
f 2819 2824 2791 
f 2861 2824 2819 
f 2825 2824 2861 
f 2818 2861 2819 
f 2794 2859 2820 
f 2821 2794 2797 
f 2859 2794 2821 
f 2821 2797 2827 
f 2822 2864 2795 
f 2866 2864 2822 
f 2866 2823 2826 
f 2866 2822 2823 
f 2824 2825 2823 
f 2825 2826 2823 
f 2827 2797 2828 
f 2827 2799 2864 
f 2827 2828 2799 
f 2795 2864 2799 
f 2832 2831 2801 
f 2801 2869 2802 
f 2801 2831 2869 
f 2831 2829 2869 
f 2802 2869 2871 
f 2837 2830 2833 
f 2830 2867 2833 
f 2831 2867 2834 
f 2832 2867 2831 
f 2832 2833 2867 
f 2831 2834 2829 
f 2835 2871 2870 
f 2870 2836 2835 
f 2836 2804 2835 
f 2840 2872 2805 
f 2805 2830 2837 
f 2872 2830 2805 
f 2838 2836 2870 
f 2838 2839 2836 
f 2843 2836 2839 
f 2843 2806 2836 
f 2806 2804 2836 
f 2874 2840 2841 
f 2874 2872 2840 
f 2884 2839 2838 
f 2884 2842 2839 
f 2842 2843 2839 
f 2842 2844 2843 
f 2843 2844 2806 
f 2844 2845 2806 
f 2885 2841 2847 
f 2885 2874 2841 
f 2890 2842 2884 
f 2890 2844 2842 
f 2890 2846 2844 
f 2844 2846 2845 
f 2846 2850 2845 
f 2811 2853 2847 
f 2853 2885 2847 
f 2852 2885 2853 
f 2889 2846 2890 
f 2848 2846 2889 
f 2846 2848 2850 
f 2848 2849 2850 
f 2811 2851 2853 
f 2853 2855 2852 
f 2851 2855 2853 
f 2854 2848 2895 
f 2849 2848 2854 
f 2854 2856 2849 
f 2851 2857 2855 
f 2816 2857 2851 
f 2813 2895 2817 
f 2854 2895 2813 
f 2854 2813 2856 
f 2816 2858 2857 
f 2815 2858 2816 
f 2897 2817 2895 
f 2897 2818 2817 
f 2859 2858 2815 
f 2898 2858 2859 
f 2861 2902 2825 
f 2860 2902 2861 
f 2818 2897 2861 
f 2897 2860 2861 
f 2821 2862 2859 
f 2862 2898 2859 
f 2827 2862 2821 
f 2863 2862 2827 
f 2901 2827 2864 
f 2863 2827 2901 
f 2864 2865 2901 
f 2866 2865 2864 
f 2865 2826 2902 
f 2865 2866 2826 
f 2825 2902 2826 
f 2830 2868 2867 
f 2868 2834 2867 
f 2829 2834 2869 
f 2834 2873 2869 
f 2869 2873 2871 
f 2873 2870 2871 
f 2868 2872 2878 
f 2868 2830 2872 
f 2868 2878 2834 
f 2878 2876 2834 
f 2834 2876 2873 
f 2876 2877 2873 
f 2873 2877 2870 
f 2877 2838 2870 
f 2874 2875 2872 
f 2875 2878 2872 
f 2880 2876 2878 
f 2877 2880 2882 
f 2877 2876 2880 
f 2877 2882 2838 
f 2882 2884 2838 
f 2874 2885 2875 
f 2886 2875 2885 
f 2879 2875 2886 
f 2878 2875 2879 
f 2879 2880 2878 
f 2881 2880 2879 
f 2881 2882 2880 
f 2881 2906 2882 
f 2883 2882 2906 
f 2883 2884 2882 
f 2883 2890 2884 
f 2887 2885 2852 
f 2886 2885 2887 
f 2891 2883 2888 
f 2889 2883 2891 
f 2890 2883 2889 
f 2913 2852 2855 
f 2913 2887 2852 
f 2892 2888 2912 
f 2891 2888 2892 
f 2848 2891 2892 
f 2889 2891 2848 
f 2892 2895 2848 
f 2857 2913 2855 
f 2857 2915 2913 
f 2895 2892 2893 
f 2892 2912 2893 
f 2857 2894 2915 
f 2858 2894 2857 
f 2926 2895 2893 
f 2926 2897 2895 
f 2858 2898 2918 
f 2894 2858 2918 
f 2918 2898 2899 
f 2902 2925 2896 
f 2902 2926 2925 
f 2860 2926 2902 
f 2897 2926 2860 
f 2899 2898 2863 
f 2898 2862 2863 
f 2900 2863 2901 
f 2900 2899 2863 
f 2900 2865 2928 
f 2900 2901 2865 
f 2902 2928 2865 
f 2902 2896 2928 
f 2886 2903 2879 
f 2903 2881 2879 
f 2903 2908 2904 
f 2903 2886 2908 
f 2886 2887 2908 
f 2905 2903 2904 
f 2905 2881 2903 
f 2905 2910 2881 
f 2910 2906 2881 
f 2910 2931 2906 
f 2931 2883 2906 
f 2931 2888 2883 
f 2887 2913 2908 
f 2913 2914 2908 
f 2907 2908 2914 
f 2909 2908 2907 
f 2904 2908 2909 
f 2909 2905 2904 
f 2929 2905 2909 
f 2929 2910 2905 
f 2931 2932 2888 
f 2888 2932 2912 
f 2932 2911 2912 
f 2915 2914 2913 
f 2914 2916 2907 
f 2915 2916 2914 
f 2893 2911 2917 
f 2912 2911 2893 
f 2894 2916 2915 
f 2894 2919 2916 
f 2919 2942 2916 
f 2917 2926 2893 
f 2927 2926 2917 
f 2918 2919 2894 
f 2920 2918 2899 
f 2920 2919 2918 
f 2921 2920 2899 
f 2945 2920 2921 
f 2922 2921 2923 
f 2945 2921 2922 
f 2923 2924 2922 
f 2896 2924 2923 
f 2925 2924 2896 
f 2926 2924 2925 
f 2926 2927 2924 
f 2900 2921 2899 
f 2923 2921 2928 
f 2921 2900 2928 
f 2923 2928 2896 
f 2907 2935 2909 
f 2935 2934 2909 
f 2934 2929 2909 
f 2934 2936 2929 
f 2936 2910 2929 
f 2936 2930 2910 
f 2930 2931 2910 
f 2930 2938 2931 
f 2938 2932 2931 
f 2938 2911 2932 
f 2907 2916 2935 
f 2916 2933 2935 
f 2933 2934 2935 
f 2933 2941 2934 
f 2936 2934 2941 
f 2937 2938 2930 
f 2939 2938 2937 
f 2938 2939 2911 
f 2939 2917 2911 
f 2942 2933 2916 
f 2933 2940 2941 
f 2933 2942 2940 
f 2942 2919 2940 
f 2941 2940 2947 
f 2943 2947 2946 
f 2937 2944 2939 
f 2943 2944 2937 
f 2946 2944 2943 
f 2939 2944 2917 
f 2944 2927 2917 
f 2920 2940 2919 
f 2947 2940 2945 
f 2940 2920 2945 
f 2946 2947 2922 
f 2947 2945 2922 
f 2944 2946 2924 
f 2946 2922 2924 
f 2944 2924 2927 
f 2941 2937 2936 
f 2937 2930 2936 
f 2937 2941 2943 
f 2941 2947 2943 
