# Supplementary material for: Computational modelling of muscle fibre operating ranges in the hindlimb of a small ground bird (Eudromia elegans), with implications for modelling locomotion in extinct species
Source: PLoS Comput Biol. 2021 Apr 1;17(4):e1008843. doi: 10.1371/journal.pcbi.1008843 (PMC8016346; doi:10.1371/journal.pcbi.1008843)
Supplement: S1 Model File — (ZIP) [file pcbi.1008843.s006.zip › geometry/L_Digit_III.obj]

####
#
# OBJ File Generated by Meshlab
#
####
# Object Digit_III.obj
#
# Vertices: 2776
# Faces: 5536
#
####
v 0.023467 0.000335 0.000165
v 0.023277 0.000454 -0.002082
v 0.023466 0.000166 -0.002061
v 0.023327 0.000325 -0.002234
v 0.023441 0.000279 -0.001849
v 0.023243 0.000557 -0.000118
v 0.023548 0.000100 -0.001531
v 0.023428 0.000280 -0.001651
v 0.023318 0.000329 -0.000839
v 0.023457 0.000186 -0.001004
v 0.023508 0.000274 -0.000129
v 0.023250 0.000559 0.000156
v 0.023620 -0.000148 -0.002009
v 0.023701 -0.000249 -0.001766
v 0.023637 -0.000074 -0.001704
v 0.023377 0.000309 -0.000607
v 0.023662 0.000078 0.000109
v 0.023430 0.000363 0.000378
v 0.023522 0.000144 0.000388
v 0.023598 -0.000341 -0.002178
v 0.023731 -0.000254 -0.000948
v 0.023612 -0.000021 -0.000877
v 0.023612 0.000039 -0.000494
v 0.023808 -0.000478 -0.000792
v 0.023734 -0.000175 -0.000442
v 0.023741 -0.000077 -0.000092
v 0.023546 -0.000093 0.000469
v 0.023825 -0.000532 -0.000536
v 0.023790 -0.000261 -0.000056
v 0.023739 -0.000151 0.000225
v 0.023677 -0.000339 0.000300
v 0.023099 0.000604 -0.002141
v 0.023039 0.000487 -0.002373
v 0.023185 0.000405 -0.002356
v 0.023239 0.000518 -0.001788
v 0.023099 0.000477 -0.001259
v 0.023100 0.000467 -0.000918
v 0.022842 0.000532 -0.001024
v 0.022901 0.000577 -0.000731
v 0.023134 0.000506 -0.000622
v 0.022948 0.000745 -0.000182
v 0.023012 0.000666 0.000231
v 0.023302 0.000348 -0.001244
v 0.023025 0.000570 0.000499
v 0.023336 -0.000109 -0.002404
v 0.023431 0.000018 -0.002291
v 0.023262 0.000335 0.000551
v 0.023626 -0.000599 -0.002113
v 0.023767 -0.000419 -0.001372
v 0.023745 -0.000470 -0.001874
v 0.023054 0.000052 0.000585
v 0.023310 0.000144 0.000548
v 0.023768 -0.000625 -0.001826
v 0.023790 -0.000599 -0.000170
v 0.023769 -0.000907 -0.000900
v 0.023815 -0.000705 -0.000737
v 0.023811 -0.000717 -0.001064
v 0.023805 -0.000719 -0.000481
v 0.023631 -0.000755 0.000139
v 0.023758 -0.000542 0.000084
v 0.022806 0.000669 -0.002022
v 0.022945 0.000661 -0.001782
v 0.022806 0.000440 -0.002418
v 0.022826 0.000567 -0.001297
v 0.022631 0.000787 0.000178
v 0.022706 0.000664 -0.000565
v 0.022505 0.000603 0.000514
v 0.022740 0.000681 0.000417
v 0.023139 0.000203 -0.002455
v 0.022919 0.000510 0.000596
v 0.022929 0.000389 0.000631
v 0.023318 -0.000461 -0.002399
v 0.023502 -0.000433 -0.002304
v 0.023498 -0.000756 -0.002182
v 0.023732 -0.000796 -0.001848
v 0.023395 -0.000202 0.000505
v 0.023644 -0.000926 -0.001809
v 0.023343 -0.000587 0.000362
v 0.023755 -0.000885 -0.001235
v 0.023646 -0.001094 -0.001000
v 0.023698 -0.001015 -0.000675
v 0.023674 -0.000900 -0.000101
v 0.023485 -0.000957 0.000057
v 0.023640 -0.001134 -0.000366
v 0.023736 -0.000928 -0.000362
v 0.022772 0.000606 -0.002249
v 0.022607 0.000673 -0.001838
v 0.022158 0.000559 -0.001734
v 0.022622 0.000640 -0.001578
v 0.022482 0.000709 -0.000339
v 0.022607 0.000760 -0.000221
v 0.022459 0.000736 0.000332
v 0.022423 0.000520 -0.001273
v 0.022616 0.000586 -0.000740
v 0.022028 0.000443 0.000509
v 0.023071 -0.000091 -0.002494
v 0.022550 0.000457 0.000589
v 0.022718 0.000338 0.000608
v 0.023185 -0.000389 0.000468
v 0.023597 -0.001109 -0.001388
v 0.023389 -0.001222 -0.001587
v 0.023475 -0.001260 -0.000813
v 0.023549 -0.000660 0.000269
v 0.023487 -0.001262 -0.000381
v 0.023520 -0.001130 -0.000151
v 0.022489 0.000631 -0.002037
v 0.021969 0.000657 0.000141
v 0.022488 0.000515 -0.000984
v 0.022229 0.000551 -0.000586
v 0.022204 0.000754 0.000119
v 0.022242 0.000684 0.000390
v 0.022814 0.000237 -0.002470
v 0.022887 -0.000192 -0.002492
v 0.022557 0.000169 0.000557
v 0.022913 -0.000176 0.000499
v 0.023330 -0.000809 -0.002246
v 0.022912 -0.000462 0.000428
v 0.022949 -0.000711 0.000348
v 0.022617 -0.000611 0.000379
v 0.023522 -0.000981 -0.001927
v 0.023457 -0.001256 -0.001321
v 0.023172 -0.000903 0.000214
v 0.023309 -0.001140 -0.000027
v 0.022233 0.000471 -0.002221
v 0.022452 0.000347 -0.002358
v 0.021962 0.000644 0.000274
v 0.022231 0.000473 -0.001281
v 0.021717 0.000397 -0.001081
v 0.022261 0.000505 -0.000789
v 0.022168 0.000460 -0.001030
v 0.021989 0.000546 -0.000316
v 0.021805 0.000523 -0.000062
v 0.022607 -0.000462 -0.002442
v 0.022981 -0.000506 -0.002457
v 0.022529 -0.000209 0.000435
v 0.023080 -0.000642 -0.002401
v 0.022813 -0.000833 -0.002344
v 0.022829 -0.001037 -0.002228
v 0.023009 -0.001158 -0.002050
v 0.023240 -0.001122 -0.001977
v 0.023165 -0.001340 -0.001619
v 0.023180 -0.001398 -0.001108
v 0.023067 -0.001437 -0.000627
v 0.023223 -0.001373 -0.000372
v 0.023026 -0.001171 0.000027
v 0.023336 -0.001370 -0.000562
v 0.023310 -0.001292 -0.000217
v 0.021605 0.000372 -0.002081
v 0.021802 0.000469 -0.002015
v 0.021972 0.000526 -0.001824
v 0.022041 0.000051 -0.002399
v 0.021621 0.000404 -0.000599
v 0.021751 0.000458 -0.000382
v 0.021541 0.000393 -0.000076
v 0.022333 0.000003 -0.002424
v 0.021886 0.000498 0.000422
v 0.021676 0.000256 0.000428
v 0.022569 -0.000736 -0.002376
v 0.022150 -0.000006 0.000514
v 0.022112 -0.000497 0.000442
v 0.022668 -0.001231 -0.002048
v 0.022937 -0.001292 -0.001867
v 0.022495 -0.001058 0.000191
v 0.022587 -0.000813 0.000325
v 0.022889 -0.001423 -0.001590
v 0.022873 -0.001473 -0.001385
v 0.022918 -0.001072 0.000179
v 0.023233 -0.001363 -0.001410
v 0.022739 -0.001428 -0.000441
v 0.021647 0.000307 -0.002195
v 0.021273 0.000389 -0.001185
v 0.021854 0.000193 -0.002330
v 0.021653 0.000426 -0.001407
v 0.021272 0.000366 -0.000671
v 0.021430 0.000369 -0.000382
v 0.021394 0.000268 0.000112
v 0.021653 0.000453 0.000170
v 0.022186 -0.000239 -0.002420
v 0.021588 0.000364 0.000277
v 0.021424 0.000111 0.000325
v 0.021901 0.000142 0.000519
v 0.022100 -0.000588 -0.002383
v 0.021781 -0.000228 0.000501
v 0.022365 -0.001224 -0.002089
v 0.022185 -0.000770 0.000371
v 0.022543 -0.001379 -0.001878
v 0.022400 -0.001411 -0.000262
v 0.022267 -0.001537 -0.000662
v 0.022838 -0.001340 -0.000204
v 0.022649 -0.001274 -0.000045
v 0.020975 0.000276 -0.001879
v 0.021261 0.000335 -0.001875
v 0.021264 0.000381 -0.001670
v 0.021414 0.000407 -0.001526
v 0.021019 0.000389 -0.001376
v 0.021486 0.000053 -0.002289
v 0.021280 0.000304 -0.000165
v 0.021487 -0.000157 -0.002346
v 0.021591 -0.000332 -0.002364
v 0.021335 -0.000222 0.000393
v 0.021556 -0.000116 0.000465
v 0.021702 -0.000519 0.000444
v 0.022413 -0.001045 -0.002230
v 0.021712 -0.000976 0.000280
v 0.022293 -0.001494 -0.001693
v 0.022351 -0.001568 -0.001205
v 0.022693 -0.001487 -0.000751
v 0.021984 -0.001443 -0.000218
v 0.022057 -0.001301 0.000006
v 0.021328 0.000227 -0.002100
v 0.020678 0.000322 -0.000441
v 0.020969 0.000318 -0.000404
v 0.021119 0.000097 0.000112
v 0.021195 -0.000132 0.000312
v 0.021007 -0.000194 0.000252
v 0.021878 -0.000844 -0.002307
v 0.021454 -0.000807 0.000292
v 0.022093 -0.000928 -0.002279
v 0.022031 -0.001197 -0.002096
v 0.022187 -0.001364 -0.001934
v 0.022106 -0.001562 -0.001494
v 0.022047 -0.001608 -0.000982
v 0.021926 -0.001184 0.000158
v 0.021981 -0.001002 0.000275
v 0.021963 -0.001546 -0.000518
v 0.020849 0.000365 -0.001577
v 0.020664 0.000416 -0.001189
v 0.020885 0.000391 -0.000944
v 0.020712 0.000221 -0.001898
v 0.020708 0.000318 -0.001727
v 0.020748 0.000372 -0.000683
v 0.020353 0.000351 -0.000455
v 0.020908 -0.000051 -0.002156
v 0.021017 0.000099 -0.002100
v 0.020691 0.000038 -0.002059
v 0.020873 0.000236 -0.000185
v 0.020755 0.000134 -0.000032
v 0.021061 -0.000433 -0.002260
v 0.020781 -0.000057 0.000134
v 0.021404 -0.000603 -0.002301
v 0.021580 -0.001113 -0.002138
v 0.021414 -0.000440 0.000398
v 0.021080 -0.000717 0.000249
v 0.021651 -0.001554 -0.001550
v 0.021911 -0.001435 -0.001803
v 0.021559 -0.001426 -0.001802
v 0.021641 -0.001292 -0.000014
v 0.021478 -0.001115 0.000121
v 0.021894 -0.001619 -0.001265
v 0.021321 -0.001605 -0.000638
v 0.019985 0.000512 -0.001124
v 0.020338 0.000455 -0.001025
v 0.020364 0.000315 -0.001742
v 0.020357 0.000438 -0.001337
v 0.021065 -0.000174 -0.002237
v 0.020569 -0.000215 -0.002152
v 0.020469 0.000206 -0.000162
v 0.020775 -0.000317 0.000223
v 0.021189 -0.000902 -0.002185
v 0.020992 -0.000451 0.000282
v 0.021660 -0.001288 -0.001996
v 0.021013 -0.001121 0.000018
v 0.021395 -0.001623 -0.001341
v 0.021322 -0.001526 -0.001601
v 0.021268 -0.001529 -0.000454
v 0.021699 -0.001414 -0.000183
v 0.021524 -0.001660 -0.001075
v 0.019795 0.000462 -0.001583
v 0.020039 0.000467 -0.001413
v 0.020253 0.000393 -0.001581
v 0.019636 0.000596 -0.000870
v 0.020153 0.000464 -0.000788
v 0.020068 0.000435 -0.000557
v 0.020387 -0.000039 -0.002068
v 0.019889 0.000102 -0.002015
v 0.020222 0.000180 -0.001916
v 0.020097 0.000330 -0.000297
v 0.020350 0.000097 -0.000020
v 0.019923 0.000255 -0.000110
v 0.020377 -0.000125 0.000135
v 0.020012 0.000005 0.000099
v 0.020879 -0.000773 -0.002186
v 0.020263 -0.000358 0.000195
v 0.021196 -0.001140 -0.002053
v 0.020733 -0.000627 0.000207
v 0.021249 -0.001369 -0.001839
v 0.021029 -0.000913 0.000157
v 0.020655 -0.000963 0.000078
v 0.021102 -0.001359 -0.000206
v 0.021119 -0.001661 -0.001121
v 0.021638 -0.001639 -0.000808
v 0.019411 0.000601 -0.001494
v 0.019703 0.000572 -0.001240
v 0.019295 0.000706 -0.000652
v 0.019822 0.000358 -0.001778
v 0.019689 0.000536 -0.000586
v 0.019755 0.000447 -0.000344
v 0.019641 0.000352 -0.000078
v 0.020105 -0.000319 -0.002144
v 0.020046 -0.000107 -0.002094
v 0.020011 -0.000224 0.000190
v 0.020588 -0.000647 -0.002179
v 0.020448 -0.000991 -0.002054
v 0.020816 -0.001070 -0.002048
v 0.020975 -0.001491 -0.001633
v 0.020827 -0.001314 -0.001854
v 0.020949 -0.001604 -0.001397
v 0.020751 -0.001232 -0.000100
v 0.019495 0.000484 -0.001719
v 0.018977 0.000784 -0.001444
v 0.019340 0.000688 -0.001176
v 0.019140 0.000780 -0.000963
v 0.018936 0.000872 -0.000757
v 0.018957 0.000843 -0.000432
v 0.019284 0.000655 -0.000347
v 0.019403 0.000527 -0.000148
v 0.019672 0.000264 -0.001934
v 0.019627 0.000150 0.000135
v 0.019421 0.000384 0.000065
v 0.020437 -0.000480 -0.002175
v 0.019632 -0.000185 0.000288
v 0.020210 -0.000713 -0.002137
v 0.019963 -0.000448 0.000222
v 0.020376 -0.001266 -0.001876
v 0.020327 -0.000798 0.000142
v 0.020263 -0.000963 0.000072
v 0.020282 -0.000573 0.000192
v 0.020535 -0.001518 -0.001596
v 0.020811 -0.001528 -0.000460
v 0.020619 -0.001677 -0.001131
v 0.020698 -0.001627 -0.000654
v 0.018830 0.000891 -0.001238
v 0.018530 0.001066 -0.000587
v 0.018638 0.000846 -0.001722
v 0.019101 0.000624 -0.001726
v 0.018823 0.000876 -0.000124
v 0.018639 0.000925 0.000212
v 0.018639 0.000786 0.000457
v 0.019039 0.000675 0.000052
v 0.018925 0.000502 0.000426
v 0.019430 -0.000137 -0.002150
v 0.019031 0.000562 0.000255
v 0.019250 0.000174 0.000370
v 0.019450 -0.000124 0.000330
v 0.019799 -0.000589 -0.002135
v 0.019713 -0.000348 -0.002150
v 0.019024 0.000106 0.000546
v 0.019533 -0.000415 0.000320
v 0.020130 -0.001169 -0.001934
v 0.020009 -0.000949 -0.002049
v 0.019933 -0.000769 0.000164
v 0.020169 -0.001456 -0.001668
v 0.020381 -0.001156 -0.000048
v 0.020278 -0.001670 -0.001218
v 0.020390 -0.001592 -0.001449
v 0.020786 -0.001673 -0.000881
v 0.020489 -0.001379 -0.000249
v 0.018283 0.001073 -0.001644
v 0.017989 0.001283 -0.001478
v 0.018328 0.001129 -0.001290
v 0.018594 0.000958 -0.001476
v 0.018534 0.001058 -0.000950
v 0.017914 0.001329 0.000506
v 0.018324 0.001157 0.000230
v 0.018513 0.001072 -0.000245
v 0.018274 0.001075 0.000526
v 0.018576 0.000391 -0.002165
v 0.018975 0.000354 -0.002063
v 0.018552 0.000756 -0.001928
v 0.019126 0.000478 -0.001913
v 0.018450 0.000819 0.000656
v 0.019431 0.000092 -0.002085
v 0.018813 -0.000212 -0.002222
v 0.018841 0.000342 0.000600
v 0.019460 -0.000398 -0.002164
v 0.018750 0.000061 0.000704
v 0.019727 -0.000853 -0.002066
v 0.019320 -0.000840 0.000237
v 0.019871 -0.001539 -0.001521
v 0.019804 -0.001114 0.000009
v 0.019871 -0.001329 -0.000156
v 0.020219 -0.001704 -0.001006
v 0.020181 -0.001685 -0.000773
v 0.020232 -0.001589 -0.000523
v 0.017823 0.001406 -0.001202
v 0.018095 0.001278 -0.000414
v 0.017971 0.001356 0.000116
v 0.017585 0.001463 0.000500
v 0.017969 0.001162 0.000803
v 0.017851 0.000983 0.001037
v 0.018646 0.000580 -0.002040
v 0.018497 0.000100 -0.002252
v 0.018083 0.000655 0.001092
v 0.018132 0.000954 0.000845
v 0.018415 0.000611 0.000858
v 0.018233 0.000462 0.001084
v 0.018856 0.000061 -0.002191
v 0.019031 -0.000358 -0.002199
v 0.018379 0.000228 0.001004
v 0.018594 0.000277 0.000819
v 0.018929 -0.000139 0.000578
v 0.019139 -0.000570 -0.002151
v 0.019397 -0.000733 -0.002096
v 0.019359 -0.000567 0.000332
v 0.019202 -0.000244 0.000438
v 0.019628 -0.001133 -0.001916
v 0.019316 -0.001042 0.000129
v 0.019460 -0.001596 -0.000403
v 0.020070 -0.001499 -0.000357
v 0.017081 0.001638 -0.001773
v 0.017514 0.001496 -0.001647
v 0.017279 0.001609 -0.001512
v 0.017448 0.001573 -0.001130
v 0.017938 0.001252 -0.001709
v 0.017399 0.001557 -0.000568
v 0.017740 0.001438 -0.000640
v 0.017622 0.001476 -0.000236
v 0.018033 0.001133 -0.001837
v 0.017749 0.001448 0.000303
v 0.017621 0.001372 0.000755
v 0.017303 0.001508 0.000519
v 0.018028 0.000999 -0.002012
v 0.018149 0.000799 -0.002112
v 0.017402 0.001329 0.000861
v 0.017694 0.001224 0.000940
v 0.018034 0.000609 -0.002266
v 0.018486 0.000033 0.000892
v 0.018653 -0.000271 0.000694
v 0.018908 -0.000525 0.000477
v 0.018620 -0.000776 0.000464
v 0.019692 -0.001366 -0.001727
v 0.018848 -0.001489 -0.001572
v 0.019475 -0.001651 -0.001312
v 0.019901 -0.001664 -0.001248
v 0.019726 -0.001679 -0.000601
v 0.019288 -0.001485 -0.000233
v 0.017187 0.001679 -0.001109
v 0.017253 0.001627 -0.000898
v 0.017150 0.001448 -0.002032
v 0.017548 0.001336 -0.001967
v 0.016939 0.001605 -0.000239
v 0.017290 0.001564 -0.000026
v 0.017258 0.001244 -0.002215
v 0.017451 0.001235 -0.002146
v 0.017442 0.001536 0.000276
v 0.017599 0.000667 -0.002391
v 0.017237 0.000883 0.001154
v 0.017780 0.000421 -0.002401
v 0.018145 0.000353 -0.002306
v 0.017686 0.000840 0.001232
v 0.018138 -0.000125 -0.002296
v 0.017980 0.000401 0.001259
v 0.017819 0.000632 0.001259
v 0.018527 -0.000465 -0.002184
v 0.018089 0.000179 0.001224
v 0.018485 -0.000209 -0.002248
v 0.019046 -0.000812 -0.002058
v 0.019162 -0.001052 -0.001940
v 0.018355 -0.000170 0.000927
v 0.018841 -0.000888 0.000324
v 0.018503 -0.000532 0.000657
v 0.018835 -0.001273 -0.001771
v 0.019102 -0.001324 -0.001747
v 0.019433 -0.001307 -0.000082
v 0.018863 -0.001174 0.000131
v 0.019468 -0.001529 -0.001530
v 0.018866 -0.001693 -0.000435
v 0.019486 -0.001731 -0.001013
v 0.019633 -0.001723 -0.000777
v 0.019309 -0.001691 -0.000557
v 0.016793 0.001588 -0.001821
v 0.016693 0.001663 -0.001564
v 0.016935 0.001675 -0.001569
v 0.016739 0.001705 -0.001029
v 0.016993 0.001644 -0.000658
v 0.017258 0.001580 -0.000281
v 0.016839 0.001488 0.000073
v 0.017085 0.001570 0.000132
v 0.017019 0.001526 0.000272
v 0.017553 0.000958 -0.002287
v 0.017226 0.000924 -0.002390
v 0.017198 0.001295 0.000840
v 0.017020 0.001212 0.000782
v 0.017416 0.000988 0.001154
v 0.017545 0.000648 0.001334
v 0.018076 0.000118 -0.002337
v 0.017403 0.000374 0.001381
v 0.017653 0.000181 0.001370
v 0.017718 0.000401 0.001364
v 0.017921 -0.000214 0.001185
v 0.018286 -0.000760 0.000626
v 0.018563 -0.001417 -0.000006
v 0.019093 -0.001739 -0.001074
v 0.016723 0.001368 -0.002057
v 0.016918 0.001469 -0.002053
v 0.016726 0.001603 -0.000471
v 0.016745 0.001547 -0.000175
v 0.017026 0.000934 -0.002382
v 0.017037 0.001251 -0.002235
v 0.016707 0.001254 0.000133
v 0.016871 0.001379 0.000375
v 0.016841 0.001176 0.000510
v 0.017034 0.001449 0.000566
v 0.017410 0.000460 -0.002488
v 0.017184 0.000480 -0.002503
v 0.016931 0.000997 0.000705
v 0.017140 0.000895 0.001063
v 0.017758 0.000180 -0.002423
v 0.017048 0.000813 0.000949
v 0.017243 0.000495 0.001228
v 0.018087 -0.000418 -0.002228
v 0.017454 0.000144 0.001351
v 0.017811 0.000080 0.001329
v 0.017734 -0.000303 0.001215
v 0.018344 -0.000743 -0.002080
v 0.017955 -0.000634 0.000888
v 0.018466 -0.001090 0.000310
v 0.018399 -0.001506 -0.001559
v 0.018486 -0.001681 -0.001351
v 0.018987 -0.001638 -0.001349
v 0.018771 -0.001765 -0.001090
v 0.019032 -0.001770 -0.000810
v 0.018864 -0.001764 -0.000614
v 0.016571 0.001489 -0.001851
v 0.016537 0.001585 -0.001598
v 0.016399 0.001419 -0.001264
v 0.016535 0.001605 -0.001038
v 0.016396 0.001392 -0.000691
v 0.016521 0.001540 -0.000600
v 0.016508 0.001473 -0.000382
v 0.016857 0.001127 -0.002263
v 0.016556 0.001211 -0.000148
v 0.016632 0.001410 -0.000089
v 0.016987 0.000654 -0.002463
v 0.016663 0.001012 0.000028
v 0.016714 0.000788 0.000009
v 0.016913 0.000714 0.000565
v 0.017386 0.000207 -0.002490
v 0.016844 0.000346 -0.000038
v 0.016949 0.000383 0.000391
v 0.017370 -0.000244 -0.002408
v 0.017065 0.000265 0.000656
v 0.016980 0.000677 0.000782
v 0.017093 0.000308 0.000821
v 0.017643 -0.000089 -0.002413
v 0.017169 0.000392 0.001083
v 0.017897 -0.000226 -0.002318
v 0.017753 -0.000525 -0.002244
v 0.017216 -0.000162 0.000971
v 0.017314 0.000031 0.001215
v 0.017457 -0.000718 -0.002213
v 0.017939 -0.000732 -0.002119
v 0.017345 -0.000364 0.001071
v 0.017421 -0.000138 0.001253
v 0.017593 -0.000203 0.001279
v 0.018236 -0.001092 -0.001893
v 0.017518 -0.000583 0.001052
v 0.017646 -0.000736 0.000939
v 0.017624 -0.001050 0.000679
v 0.018378 -0.001312 -0.001735
v 0.018204 -0.001373 0.000169
v 0.018278 -0.001818 -0.000512
v 0.018430 -0.001671 -0.000271
v 0.018520 -0.001830 -0.000871
v 0.016437 0.001418 -0.001701
v 0.016473 0.001248 -0.001958
v 0.016401 0.001178 -0.001632
v 0.016395 0.001268 -0.000517
v 0.016508 0.001345 -0.000228
v 0.016468 0.000930 -0.001922
v 0.016572 0.001162 -0.002111
v 0.016349 0.001170 -0.000919
v 0.016776 0.000819 -0.002343
v 0.016822 0.000591 -0.002444
v 0.016571 0.000921 -0.002157
v 0.016396 0.000906 -0.001131
v 0.016387 0.000975 -0.000799
v 0.016487 0.001059 -0.000354
v 0.017001 0.000132 -0.002414
v 0.016752 0.000460 -0.000192
v 0.017096 0.000285 -0.002497
v 0.017205 -0.000019 -0.002440
v 0.016968 0.000131 0.000308
v 0.017061 -0.000067 0.000601
v 0.017034 -0.000385 0.000553
v 0.017138 -0.000179 0.000784
v 0.017229 -0.000482 0.000885
v 0.017656 -0.001210 -0.001875
v 0.017992 -0.001404 -0.001671
v 0.017898 -0.001590 -0.001481
v 0.017940 -0.001704 -0.001322
v 0.018001 -0.001643 -0.000061
v 0.018354 -0.001801 -0.001093
v 0.016685 0.000540 -0.002278
v 0.016449 0.000824 -0.001521
v 0.016403 0.001047 -0.000588
v 0.016482 0.000576 -0.001169
v 0.016465 0.000676 -0.000887
v 0.016834 0.000340 -0.002372
v 0.016931 -0.000110 -0.002219
v 0.016642 0.000451 -0.002064
v 0.016706 0.000052 -0.001193
v 0.016669 0.000307 -0.000580
v 0.016757 0.000238 -0.002175
v 0.016743 0.000106 -0.001773
v 0.016820 -0.000106 -0.001860
v 0.016992 -0.000183 -0.002261
v 0.016905 -0.000416 -0.001987
v 0.016771 -0.000117 -0.001455
v 0.016766 -0.000237 -0.001107
v 0.016707 0.000064 -0.000886
v 0.016767 -0.000227 -0.000699
v 0.016760 0.000095 -0.000442
v 0.016811 -0.000132 -0.000301
v 0.017138 -0.000588 -0.002277
v 0.017361 -0.000488 -0.002335
v 0.016840 -0.000336 -0.000102
v 0.016924 -0.000174 0.000167
v 0.017067 -0.000717 0.000668
v 0.017736 -0.000919 -0.002052
v 0.017315 -0.000702 0.000893
v 0.017429 -0.000903 0.000822
v 0.017729 -0.001514 0.000212
v 0.017900 -0.001206 0.000442
v 0.018005 -0.001874 -0.000885
v 0.017961 -0.001830 -0.000358
v 0.018147 -0.001870 -0.000671
v 0.017016 -0.000516 -0.002200
v 0.016854 -0.000721 -0.001761
v 0.016818 -0.000427 -0.001522
v 0.016811 -0.000757 -0.001519
v 0.016931 -0.000801 -0.002001
v 0.017012 -0.000882 -0.002081
v 0.016769 -0.000596 -0.000954
v 0.016784 -0.000445 -0.000428
v 0.017187 -0.000835 -0.002166
v 0.016720 -0.000773 -0.000428
v 0.016858 -0.000570 0.000195
v 0.017358 -0.001015 -0.002053
v 0.016937 -0.000673 0.000461
v 0.017087 -0.000934 0.000685
v 0.017097 -0.001115 0.000645
v 0.017266 -0.001206 0.000627
v 0.017973 -0.001793 -0.001150
v 0.017510 -0.001622 -0.001482
v 0.017333 -0.001654 0.000237
v 0.017490 -0.001946 -0.000772
v 0.017539 -0.001876 -0.000313
v 0.017559 -0.001771 -0.000076
v 0.016926 -0.001108 -0.001877
v 0.016731 -0.001056 -0.001346
v 0.016829 -0.000987 -0.001709
v 0.016730 -0.000884 -0.001016
v 0.016783 -0.000649 -0.000085
v 0.017082 -0.001162 -0.001951
v 0.016988 -0.001407 -0.001717
v 0.017306 -0.001377 -0.001797
v 0.016658 -0.001108 0.000192
v 0.017048 -0.001579 -0.001550
v 0.016871 -0.001087 0.000511
v 0.016870 -0.001379 0.000478
v 0.016680 -0.001478 0.000367
v 0.017112 -0.001584 0.000375
v 0.017461 -0.001904 -0.000983
v 0.017327 -0.001949 -0.000544
v 0.017276 -0.001861 -0.000092
v 0.016783 -0.001192 -0.001614
v 0.016820 -0.001347 -0.001648
v 0.016640 -0.001456 -0.001309
v 0.016526 -0.001394 -0.000940
v 0.016609 -0.001126 -0.000803
v 0.016482 -0.001354 -0.000467
v 0.016605 -0.001078 -0.000470
v 0.016564 -0.001222 -0.000084
v 0.016711 -0.001136 0.000357
v 0.017107 -0.001748 -0.001305
v 0.016906 -0.001872 -0.001037
v 0.017019 -0.001467 0.000475
v 0.017008 -0.001962 -0.000734
v 0.016818 -0.001796 0.000087
v 0.016959 -0.001727 0.000229
v 0.016540 -0.001596 -0.001086
v 0.016437 -0.001536 -0.000734
v 0.016482 -0.001491 -0.000120
v 0.016811 -0.001538 -0.001502
v 0.016608 -0.001371 0.000230
v 0.016654 -0.001865 -0.000879
v 0.016783 -0.001923 -0.000770
v 0.016757 -0.001617 0.000292
v 0.016580 -0.001597 0.000128
v 0.016777 -0.001951 -0.000422
v 0.016970 -0.001965 -0.000361
v 0.016906 -0.001919 -0.000174
v 0.016640 -0.001774 -0.000002
v 0.016540 -0.001736 -0.000865
v 0.016799 -0.001722 -0.001312
v 0.016614 -0.001698 -0.001186
v 0.016419 -0.001563 -0.000294
v 0.016457 -0.001645 -0.000521
v 0.016525 -0.001702 -0.000184
v 0.016620 -0.001847 -0.000530
v 0.028849 0.000059 -0.002247
v 0.028925 0.000005 -0.001946
v 0.028780 0.000034 -0.000457
v 0.029130 -0.000266 -0.001808
v 0.029023 -0.000197 -0.000586
v 0.029044 -0.000330 -0.000364
v 0.029207 -0.000454 -0.000746
v 0.029248 -0.000627 -0.000491
v 0.028821 0.000028 -0.002412
v 0.028715 0.000128 -0.002433
v 0.028670 0.000140 -0.001836
v 0.028730 -0.000106 -0.002556
v 0.029032 -0.000053 -0.001724
v 0.028889 0.000051 -0.001712
v 0.028491 0.000215 -0.000373
v 0.029014 -0.000204 -0.002263
v 0.029054 -0.000135 -0.001502
v 0.028681 0.000068 -0.001355
v 0.028923 -0.000066 -0.001203
v 0.028705 0.000087 -0.000752
v 0.028667 0.000071 -0.001001
v 0.028945 -0.000105 -0.000839
v 0.028638 0.000188 -0.000211
v 0.029118 -0.000441 -0.002362
v 0.029148 -0.000323 -0.001161
v 0.028790 -0.000081 -0.000180
v 0.029275 -0.000621 -0.001323
v 0.029194 -0.000383 -0.001494
v 0.028955 -0.000367 -0.000151
v 0.029252 -0.000899 -0.001543
v 0.029203 -0.000533 -0.001991
v 0.029351 -0.000754 -0.001043
v 0.028891 -0.000753 -0.000229
v 0.029414 -0.000902 -0.000686
v 0.029326 -0.000627 -0.000932
v 0.029132 -0.000665 -0.000325
v 0.029375 -0.001118 -0.000820
v 0.029279 -0.001128 -0.000599
v 0.029227 -0.000895 -0.000404
v 0.029446 -0.001059 -0.000554
v 0.029325 -0.000839 -0.000473
v 0.028312 0.000249 -0.002187
v 0.028366 0.000220 -0.001918
v 0.028636 0.000173 -0.002138
v 0.028178 0.000260 -0.000491
v 0.028288 0.000235 -0.000271
v 0.028434 0.000125 -0.001147
v 0.028488 0.000181 -0.000686
v 0.029062 -0.000548 -0.002452
v 0.028929 -0.000339 -0.002522
v 0.028547 0.000072 -0.000113
v 0.028634 -0.000114 -0.000068
v 0.028840 -0.000373 -0.000113
v 0.029192 -0.000773 -0.002058
v 0.029348 -0.000880 -0.001125
v 0.029276 -0.001079 -0.001227
v 0.029214 -0.001285 -0.000780
v 0.029566 -0.001183 -0.000588
v 0.028382 0.000215 -0.002370
v 0.028423 0.000068 -0.002562
v 0.028502 -0.000106 -0.002650
v 0.028413 0.000130 -0.001394
v 0.028104 0.000172 -0.001136
v 0.028308 0.000181 -0.000876
v 0.028251 0.000128 -0.000131
v 0.028655 -0.000314 -0.002649
v 0.028333 -0.000006 -0.000057
v 0.028854 -0.000561 -0.002569
v 0.028988 -0.000795 -0.002394
v 0.028654 -0.000455 -0.000116
v 0.028876 -0.001141 -0.002140
v 0.029089 -0.001079 -0.002000
v 0.029131 -0.001098 -0.001827
v 0.029016 -0.000939 -0.000379
v 0.028674 -0.000874 -0.000263
v 0.029012 -0.001349 -0.001331
v 0.029150 -0.001189 -0.001511
v 0.029192 -0.001271 -0.001016
v 0.028122 0.000177 -0.002505
v 0.027982 -0.000135 -0.002662
v 0.027566 0.000239 -0.001612
v 0.028049 0.000260 -0.001988
v 0.028042 0.000187 -0.001458
v 0.027456 0.000218 -0.001065
v 0.027634 0.000216 -0.000860
v 0.027935 0.000227 -0.000748
v 0.027561 0.000217 -0.000592
v 0.028005 0.000201 -0.000265
v 0.027756 0.000215 -0.000347
v 0.028186 -0.000044 -0.002650
v 0.027910 0.000003 -0.000091
v 0.028418 -0.000372 -0.002674
v 0.028837 -0.000966 -0.002366
v 0.028758 -0.000813 -0.002508
v 0.028413 -0.000612 -0.000149
v 0.028806 -0.001351 -0.001767
v 0.028685 -0.001343 -0.001948
v 0.028987 -0.001245 -0.001883
v 0.029011 -0.001358 -0.000880
v 0.028866 -0.001301 -0.000673
v 0.027874 0.000120 -0.002506
v 0.027941 0.000254 -0.002292
v 0.027510 0.000170 -0.002270
v 0.027736 0.000253 -0.002065
v 0.027618 0.000102 -0.000181
v 0.027924 -0.000207 -0.000036
v 0.028040 -0.000343 -0.000049
v 0.028617 -0.000671 -0.002592
v 0.028509 -0.000926 -0.002489
v 0.028009 -0.000827 -0.000126
v 0.028650 -0.001091 -0.002352
v 0.028494 -0.001296 -0.002091
v 0.028494 -0.001117 -0.000354
v 0.028517 -0.001421 -0.001663
v 0.028780 -0.001411 -0.001428
v 0.028559 -0.001246 -0.000498
v 0.028573 -0.001440 -0.001128
v 0.027251 0.000253 -0.001886
v 0.027535 0.000011 -0.002478
v 0.026977 0.000275 -0.001113
v 0.027453 0.000155 -0.000330
v 0.027988 -0.000476 -0.002634
v 0.028030 -0.000774 -0.002558
v 0.028288 -0.001161 -0.002340
v 0.028236 -0.001422 -0.001844
v 0.028175 -0.001073 -0.000244
v 0.027205 0.000105 -0.002282
v 0.026846 0.000297 -0.001682
v 0.027152 0.000221 -0.000788
v 0.027297 -0.000088 -0.002477
v 0.026906 0.000131 -0.000408
v 0.027690 -0.000128 -0.002587
v 0.027344 0.000021 -0.000139
v 0.027068 -0.000099 -0.000079
v 0.027489 -0.000100 -0.000052
v 0.027036 -0.000521 -0.000009
v 0.027472 -0.000383 -0.000006
v 0.027981 -0.000988 -0.002464
v 0.027687 -0.001019 -0.000130
v 0.027845 -0.001237 -0.002275
v 0.028088 -0.001484 -0.001580
v 0.028002 -0.001518 -0.001199
v 0.027997 -0.001248 -0.000311
v 0.028417 -0.001390 -0.000688
v 0.028223 -0.001468 -0.000889
v 0.028126 -0.001383 -0.000495
v 0.027827 -0.001388 -0.000464
v 0.026893 0.000151 -0.002136
v 0.026544 0.000242 -0.001982
v 0.026955 0.000228 -0.001979
v 0.026527 0.000318 -0.001787
v 0.026969 0.000290 -0.001470
v 0.026499 0.000370 -0.001488
v 0.026914 0.000020 -0.002290
v 0.026866 0.000197 -0.000605
v 0.026573 0.000099 -0.000371
v 0.026857 0.000026 -0.000246
v 0.026774 -0.000161 -0.000120
v 0.027072 -0.000288 -0.000010
v 0.027562 -0.000468 -0.002599
v 0.027507 -0.000898 -0.002506
v 0.027489 -0.000667 -0.000021
v 0.027185 -0.000792 -0.000052
v 0.028226 -0.001290 -0.002203
v 0.027724 -0.001416 -0.002011
v 0.027895 -0.001467 -0.001849
v 0.027596 -0.001120 -0.000173
v 0.027815 -0.001532 -0.000891
v 0.027651 -0.001289 -0.000312
v 0.027905 -0.001490 -0.000710
v 0.026134 0.000441 -0.001597
v 0.026495 0.000370 -0.001180
v 0.026578 -0.000076 -0.002323
v 0.026157 0.000443 -0.001041
v 0.026641 0.000299 -0.000904
v 0.026495 0.000258 -0.000647
v 0.026950 -0.000233 -0.002431
v 0.027236 -0.000366 -0.002533
v 0.027149 -0.000636 -0.002508
v 0.026483 -0.000156 -0.000157
v 0.027507 -0.000723 -0.002566
v 0.027394 -0.001106 -0.002388
v 0.026673 -0.000665 -0.000089
v 0.027622 -0.001351 -0.002170
v 0.027304 -0.001174 -0.000224
v 0.027198 -0.000958 -0.000113
v 0.027363 -0.001590 -0.001348
v 0.027309 -0.001544 -0.000842
v 0.027470 -0.001455 -0.000576
v 0.025762 0.000548 -0.001631
v 0.025778 0.000579 -0.001382
v 0.026132 0.000468 -0.001294
v 0.026497 0.000146 -0.002136
v 0.026193 0.000081 -0.002217
v 0.026021 0.000301 -0.002020
v 0.026073 0.000391 -0.001813
v 0.025840 0.000444 -0.000562
v 0.026186 0.000281 -0.000495
v 0.026204 0.000379 -0.000785
v 0.026299 0.000161 -0.000363
v 0.026770 -0.000565 -0.002434
v 0.026217 0.000007 -0.000198
v 0.026347 -0.000393 -0.000080
v 0.026618 -0.000398 -0.000082
v 0.026989 -0.001142 -0.002290
v 0.027130 -0.000895 -0.002446
v 0.027301 -0.001257 -0.002245
v 0.027008 -0.001303 -0.000389
v 0.027449 -0.001509 -0.001755
v 0.027336 -0.001589 -0.001123
v 0.025777 0.000578 -0.001105
v 0.025588 0.000385 -0.002114
v 0.025719 0.000485 -0.001867
v 0.025810 0.000524 -0.000796
v 0.025809 0.000346 -0.000296
v 0.025568 0.000508 -0.000314
v 0.025811 0.000130 -0.002243
v 0.025694 0.000245 -0.000054
v 0.026502 -0.000236 -0.002382
v 0.026036 0.000163 -0.000234
v 0.026636 -0.000384 -0.002414
v 0.026135 -0.000227 -0.000060
v 0.026700 -0.000840 -0.002379
v 0.026403 -0.000640 -0.000095
v 0.026527 -0.000878 -0.000165
v 0.027054 -0.001365 -0.002072
v 0.026722 -0.001133 -0.000275
v 0.027116 -0.001494 -0.001830
v 0.026981 -0.001568 -0.001598
v 0.026585 -0.001300 -0.000435
v 0.026963 -0.001453 -0.000624
v 0.025364 0.000728 -0.000899
v 0.025163 0.000748 -0.000293
v 0.025443 0.000652 -0.000604
v 0.025348 0.000517 0.000003
v 0.024917 0.000788 0.000079
v 0.025601 -0.000097 -0.002385
v 0.025964 -0.000137 -0.002343
v 0.026277 -0.000623 -0.002379
v 0.026317 -0.000387 -0.002404
v 0.025747 0.000065 0.000027
v 0.025746 -0.000161 0.000103
v 0.025436 0.000162 0.000230
v 0.025643 -0.000640 0.000067
v 0.026067 -0.000510 -0.000032
v 0.025961 -0.000916 -0.000151
v 0.026054 -0.000756 -0.000093
v 0.026715 -0.001325 -0.002079
v 0.026393 -0.001076 -0.000266
v 0.026509 -0.001510 -0.000713
v 0.024616 0.001040 -0.001860
v 0.024604 0.001089 -0.001403
v 0.025361 0.000599 -0.001976
v 0.025283 0.000546 -0.002141
v 0.025403 0.000666 -0.001743
v 0.024849 0.000860 -0.002013
v 0.024860 0.000940 -0.001696
v 0.025333 0.000758 -0.001173
v 0.025394 0.000721 -0.001481
v 0.024541 0.001044 -0.000387
v 0.024824 0.000926 -0.000308
v 0.025013 0.000603 0.000227
v 0.024805 0.000895 -0.000068
v 0.025448 0.000196 -0.002323
v 0.025287 0.000370 0.000225
v 0.025171 0.000100 0.000498
v 0.025951 -0.000442 -0.002378
v 0.025246 -0.000248 0.000435
v 0.025909 -0.000711 -0.002332
v 0.025483 -0.000156 0.000279
v 0.025671 -0.000433 0.000122
v 0.026069 -0.001162 -0.002129
v 0.026183 -0.000862 -0.002302
v 0.026501 -0.001255 -0.002134
v 0.026604 -0.001097 -0.002260
v 0.026740 -0.001470 -0.001867
v 0.026562 -0.001554 -0.001656
v 0.026649 -0.001617 -0.001352
v 0.026657 -0.001571 -0.000872
v 0.024524 0.000989 -0.002101
v 0.024334 0.001135 -0.001949
v 0.024417 0.001156 -0.001321
v 0.024662 0.000728 -0.002368
v 0.024755 0.000795 -0.002234
v 0.024736 0.001007 -0.000865
v 0.024215 0.001080 -0.000197
v 0.024300 0.001031 0.000011
v 0.024408 0.000934 0.000156
v 0.025167 0.000477 -0.002282
v 0.024445 0.000572 0.000543
v 0.024659 0.000658 0.000392
v 0.024876 0.000418 0.000528
v 0.025524 -0.000334 -0.002418
v 0.024598 0.000228 0.000709
v 0.024903 0.000265 0.000649
v 0.024964 -0.000090 0.000673
v 0.025630 -0.000574 -0.002375
v 0.025134 -0.000076 0.000552
v 0.025404 -0.000501 0.000233
v 0.025991 -0.001149 -0.000298
v 0.025893 -0.001274 -0.000387
v 0.025540 -0.000901 -0.000047
v 0.025788 -0.001391 -0.001904
v 0.026160 -0.001381 -0.001942
v 0.026303 -0.001617 -0.001443
v 0.026513 -0.001620 -0.001048
v 0.026161 -0.001442 -0.000574
v 0.025784 -0.001436 -0.000531
v 0.025900 -0.001574 -0.000749
v 0.024092 0.001207 -0.001903
v 0.024081 0.001256 -0.001610
v 0.024200 0.000867 -0.002368
v 0.024300 0.001191 -0.001689
v 0.024191 0.001191 -0.001053
v 0.024299 0.001031 -0.002193
v 0.024246 0.001116 -0.000340
v 0.024498 0.000337 -0.002600
v 0.024769 0.000270 -0.002551
v 0.024477 0.000641 -0.002492
v 0.024958 0.000351 -0.002456
v 0.024069 0.000882 0.000201
v 0.024622 0.000077 -0.002617
v 0.025163 -0.000015 -0.002481
v 0.025305 -0.000499 -0.002422
v 0.025177 -0.000253 -0.002485
v 0.024728 -0.000027 0.000733
v 0.025730 -0.000892 -0.002261
v 0.025027 -0.000310 0.000543
v 0.024753 -0.000267 0.000630
v 0.025289 -0.000756 0.000136
v 0.025421 -0.001321 -0.000344
v 0.025675 -0.001241 -0.002047
v 0.025494 -0.001103 -0.000184
v 0.026176 -0.001517 -0.001732
v 0.026143 -0.001653 -0.001191
v 0.023847 0.001196 -0.001946
v 0.023795 0.001063 -0.002136
v 0.023885 0.001264 -0.001657
v 0.023888 0.001253 -0.001231
v 0.024033 0.001109 -0.002160
v 0.023656 0.001212 -0.001204
v 0.023944 0.001193 -0.000857
v 0.023876 0.001117 -0.000379
v 0.023768 0.000953 -0.000153
v 0.024013 0.000989 -0.000006
v 0.024310 0.000567 -0.002535
v 0.024304 0.000239 -0.002630
v 0.024359 0.000514 0.000570
v 0.024162 0.000646 0.000404
v 0.023950 0.000652 0.000234
v 0.024479 0.000174 0.000688
v 0.024974 -0.000321 -0.002520
v 0.025269 -0.000772 -0.002332
v 0.024712 -0.000525 0.000462
v 0.024881 -0.000435 0.000522
v 0.025603 -0.001088 -0.002154
v 0.025879 -0.001631 -0.001479
v 0.025500 -0.001550 -0.000622
v 0.023597 0.001102 -0.001944
v 0.023671 0.001224 -0.001660
v 0.023941 0.000902 -0.002345
v 0.023612 0.001049 -0.000462
v 0.023723 0.001137 -0.000650
v 0.023976 0.000713 -0.002433
v 0.023908 0.000460 -0.002430
v 0.024187 0.000254 -0.002612
v 0.023836 0.000834 0.000042
v 0.023879 0.000374 0.000114
v 0.024267 0.000257 0.000562
v 0.024604 -0.000208 -0.002592
v 0.024072 0.000231 0.000356
v 0.024116 -0.000299 0.000096
v 0.024241 -0.000093 0.000425
v 0.024402 -0.000136 0.000578
v 0.024723 -0.000735 -0.002425
v 0.024330 -0.000642 0.000177
v 0.024301 -0.000366 0.000302
v 0.025200 -0.001059 -0.002181
v 0.024565 -0.000782 0.000239
v 0.024496 -0.000504 0.000389
v 0.024548 -0.000254 0.000602
v 0.025141 -0.001266 -0.002037
v 0.024858 -0.000748 0.000296
v 0.024726 -0.001239 -0.000072
v 0.025459 -0.001595 -0.001621
v 0.024936 -0.001554 -0.001777
v 0.025370 -0.001484 -0.001809
v 0.025544 -0.001700 -0.001290
v 0.025740 -0.001677 -0.001023
v 0.025468 -0.001669 -0.000848
v 0.023653 0.000915 -0.002187
v 0.023462 0.000864 -0.002008
v 0.023496 0.001160 -0.001441
v 0.023362 0.000916 -0.001035
v 0.023498 0.001080 -0.000934
v 0.023575 0.000910 -0.000331
v 0.023800 0.000340 -0.002314
v 0.023601 0.000355 -0.001929
v 0.023658 0.000740 -0.000138
v 0.023612 0.000506 -0.000274
v 0.023972 0.000212 -0.002473
v 0.023667 0.000191 -0.001713
v 0.023694 0.000161 -0.000736
v 0.023461 0.000520 -0.000725
v 0.023732 0.000593 -0.000004
v 0.023987 -0.000007 -0.002412
v 0.024196 -0.000171 -0.002523
v 0.023755 0.000011 -0.001397
v 0.023775 0.000135 -0.000350
v 0.023813 -0.000030 -0.000586
v 0.023834 0.000180 -0.000103
v 0.023960 0.000103 0.000117
v 0.024212 -0.000461 -0.002381
v 0.024381 -0.000260 -0.002562
v 0.023901 -0.000233 -0.000447
v 0.023994 -0.000338 -0.000170
v 0.024382 -0.000623 -0.002436
v 0.024625 -0.000535 -0.002515
v 0.024848 -0.001005 -0.002261
v 0.025223 -0.001749 -0.001107
v 0.024943 -0.001692 -0.000679
v 0.024982 -0.001280 -0.000174
v 0.024996 -0.001525 -0.000437
v 0.024959 -0.001764 -0.000893
v 0.023598 0.000727 -0.002197
v 0.023339 0.000758 -0.001851
v 0.023446 0.001037 -0.001792
v 0.023383 0.001040 -0.001426
v 0.023332 0.000612 -0.001741
v 0.023627 0.000481 -0.002127
v 0.023330 0.000626 -0.001470
v 0.023306 0.000825 -0.001530
v 0.023388 0.000867 -0.000640
v 0.023416 0.000741 -0.000528
v 0.023468 0.000424 -0.001651
v 0.023355 0.000703 -0.000964
v 0.023394 0.000513 -0.001308
v 0.023644 0.000178 -0.001291
v 0.023483 0.000558 -0.000504
v 0.023854 0.000103 -0.002264
v 0.024022 -0.000309 -0.002190
v 0.023818 -0.000006 -0.001907
v 0.023933 -0.000316 -0.001843
v 0.023848 -0.000183 -0.001491
v 0.023906 -0.000423 -0.001485
v 0.023804 -0.000096 -0.001075
v 0.023999 -0.000536 -0.001924
v 0.023882 -0.000338 -0.001051
v 0.024258 -0.000780 -0.002275
v 0.024129 -0.000642 -0.002168
v 0.023899 -0.000574 -0.001076
v 0.023849 -0.000794 -0.001083
v 0.023937 -0.000513 -0.000478
v 0.024000 -0.000704 -0.000243
v 0.024112 -0.000619 -0.000053
v 0.024450 -0.000899 -0.002342
v 0.024079 -0.000915 -0.000133
v 0.024260 -0.000836 0.000037
v 0.024577 -0.001107 -0.002232
v 0.024782 -0.001432 -0.001922
v 0.024522 -0.001094 0.000042
v 0.025053 -0.001738 -0.001364
v 0.024491 -0.001462 -0.000219
v 0.024003 -0.000786 -0.001878
v 0.024100 -0.000943 -0.002033
v 0.023785 -0.000983 -0.001384
v 0.023904 -0.000729 -0.001537
v 0.024202 -0.001083 -0.002095
v 0.023921 -0.001215 -0.001805
v 0.023896 -0.000763 -0.000672
v 0.023919 -0.000852 -0.000425
v 0.024329 -0.001218 -0.002086
v 0.023961 -0.001037 -0.000268
v 0.024238 -0.001124 -0.000061
v 0.024427 -0.001320 -0.000092
v 0.023949 -0.001272 -0.000272
v 0.024310 -0.001776 -0.001430
v 0.024248 -0.001656 -0.001643
v 0.024666 -0.001752 -0.001447
v 0.024434 -0.001861 -0.000857
v 0.024511 -0.001847 -0.001142
v 0.024423 -0.001824 -0.000694
v 0.023885 -0.001002 -0.001702
v 0.024012 -0.001394 -0.001802
v 0.023718 -0.001181 -0.000742
v 0.024328 -0.001446 -0.001894
v 0.024088 -0.001825 -0.000686
v 0.024350 -0.001744 -0.000524
v 0.023697 -0.001215 -0.001438
v 0.023688 -0.001446 -0.001445
v 0.023700 -0.001116 -0.001058
v 0.023903 -0.001627 -0.001563
v 0.023820 -0.001490 -0.001603
v 0.023808 -0.001646 -0.001400
v 0.023765 -0.001509 -0.000434
v 0.023810 -0.001176 -0.000481
v 0.024010 -0.001747 -0.001424
v 0.024083 -0.001886 -0.001012
v 0.024051 -0.001832 -0.001254
v 0.023848 -0.001691 -0.000498
v 0.024036 -0.001646 -0.000363
v 0.024066 -0.001458 -0.000252
v 0.023642 -0.001382 -0.001306
v 0.023684 -0.001542 -0.001155
v 0.023647 -0.001353 -0.000846
v 0.023748 -0.001617 -0.000627
v 0.023874 -0.001754 -0.001162
v 0.023879 -0.001767 -0.000792
v 0.016280 0.000993 -0.000144
v 0.016279 0.001109 0.000158
v 0.016305 0.001072 0.000506
v 0.016144 0.001203 -0.000082
v 0.015829 0.001368 0.000162
v 0.016072 0.001284 0.000431
v 0.016073 0.001066 -0.000426
v 0.015975 0.001322 0.000788
v 0.016169 0.001171 0.000776
v 0.016071 0.001145 0.001028
v 0.016300 0.000963 0.000916
v 0.016471 0.000711 -0.000089
v 0.016520 0.000811 0.000468
v 0.016485 0.000822 0.000230
v 0.016505 0.000775 0.000854
v 0.016716 0.000455 0.000787
v 0.016408 0.000656 0.001153
v 0.016723 0.000270 0.000311
v 0.016649 0.000501 0.000257
v 0.016793 0.000237 0.000797
v 0.016641 0.000441 0.000997
v 0.016725 0.000090 0.000943
v 0.016526 0.000320 0.001181
v 0.015775 0.001066 -0.001534
v 0.015943 0.000929 -0.001680
v 0.015922 0.000993 -0.001339
v 0.015677 0.001364 -0.000011
v 0.015531 0.001463 0.000565
v 0.015846 0.001384 0.000468
v 0.015921 0.000863 -0.001921
v 0.016063 0.000847 -0.001107
v 0.015823 0.001203 -0.000403
v 0.016007 0.001278 -0.000047
v 0.015808 0.001378 0.000777
v 0.016116 0.000622 -0.001987
v 0.016154 0.000701 -0.001021
v 0.016005 0.000947 -0.000813
v 0.016204 0.000695 -0.000767
v 0.016216 0.000852 -0.000508
v 0.016062 0.000971 0.001196
v 0.016355 0.000319 -0.001182
v 0.016127 0.000733 -0.001642
v 0.016460 0.000171 -0.000914
v 0.016465 0.000373 -0.000517
v 0.016521 0.000148 -0.000632
v 0.016245 0.000660 0.001262
v 0.016580 0.000245 -0.000269
v 0.016631 0.000015 -0.000218
v 0.016739 -0.000051 0.000254
v 0.016791 -0.000022 0.000583
v 0.016773 -0.000119 0.000712
v 0.016529 -0.000033 0.001060
v 0.015277 0.001447 0.000463
v 0.015399 0.001456 0.000747
v 0.015831 0.000580 -0.002220
v 0.015942 0.000689 -0.002100
v 0.015756 0.001075 -0.001246
v 0.015814 0.001110 -0.000554
v 0.015772 0.001053 -0.000788
v 0.015349 0.001256 0.001169
v 0.015886 0.001269 0.001103
v 0.015463 0.001363 0.000993
v 0.015735 0.001045 0.001321
v 0.016139 0.000407 -0.002142
v 0.015570 0.000946 0.001326
v 0.016299 0.000325 -0.002000
v 0.016012 0.000731 0.001295
v 0.016590 -0.000116 -0.002250
v 0.016568 -0.000056 -0.002089
v 0.016406 0.000076 -0.002157
v 0.016448 0.000116 -0.001836
v 0.016494 0.000029 -0.001132
v 0.016591 -0.000238 -0.002140
v 0.016578 -0.000274 -0.001905
v 0.016547 -0.000113 -0.000954
v 0.016061 0.000435 0.001278
v 0.016621 -0.000437 -0.002179
v 0.016540 -0.000160 -0.001569
v 0.016572 -0.000345 -0.001299
v 0.016577 -0.000135 -0.000598
v 0.016614 -0.000301 -0.000328
v 0.016392 0.000363 0.001238
v 0.016767 -0.000269 0.000480
v 0.016274 -0.000257 0.001112
v 0.016603 -0.000684 -0.000051
v 0.016790 -0.000295 0.000715
v 0.016561 -0.000483 0.000839
v 0.016657 -0.000189 0.000874
v 0.015345 0.001087 -0.001712
v 0.015284 0.001100 -0.001332
v 0.015543 0.001104 -0.001446
v 0.015266 0.001265 -0.000178
v 0.015376 0.001350 -0.000029
v 0.015047 0.001415 0.000749
v 0.015410 0.000794 -0.002216
v 0.015723 0.000845 -0.002100
v 0.015489 0.001063 -0.001863
v 0.015746 0.000998 -0.001869
v 0.015583 0.001066 -0.000967
v 0.015706 0.000439 -0.002252
v 0.015574 0.001058 -0.000642
v 0.015425 0.001001 -0.000692
v 0.015534 0.001130 0.001283
v 0.016289 0.000004 -0.002216
v 0.015457 0.000498 0.001206
v 0.016456 -0.000266 -0.002200
v 0.016169 -0.000420 -0.002103
v 0.016481 -0.000444 -0.002136
v 0.016546 -0.000487 -0.001996
v 0.016573 -0.000312 -0.000963
v 0.016543 -0.000545 -0.001595
v 0.016429 -0.000883 -0.001539
v 0.016567 -0.000569 -0.001121
v 0.016534 -0.000821 -0.000809
v 0.016577 -0.000471 -0.000694
v 0.016530 -0.000784 -0.001270
v 0.016591 -0.000588 -0.000318
v 0.016507 -0.000942 -0.000015
v 0.016656 -0.000632 0.000355
v 0.016197 -0.000674 0.000959
v 0.016375 -0.000704 0.000845
v 0.016390 -0.000381 0.001005
v 0.016447 -0.000947 0.000467
v 0.016605 -0.000618 0.000683
v 0.016543 -0.000859 0.000379
v 0.016364 -0.000910 0.000670
v 0.015385 0.000997 -0.002019
v 0.015048 0.001027 -0.001890
v 0.014925 0.001032 -0.001324
v 0.014962 0.001164 -0.000211
v 0.015025 0.001294 0.000046
v 0.015050 0.001396 0.000424
v 0.015104 0.000992 -0.000665
v 0.015149 0.001005 -0.000919
v 0.015495 0.000648 -0.002284
v 0.015108 0.000933 0.001298
v 0.016016 0.000113 -0.002228
v 0.015626 0.000721 0.001301
v 0.015583 0.000239 0.001159
v 0.016181 -0.000162 -0.002194
v 0.016145 -0.000110 0.001166
v 0.015916 0.000214 0.001224
v 0.016392 -0.000673 -0.001860
v 0.016261 -0.001066 -0.001576
v 0.016453 -0.001095 -0.001080
v 0.016503 -0.000944 -0.000395
v 0.016365 -0.001231 -0.000837
v 0.015027 0.001058 -0.001618
v 0.014621 0.000973 -0.001613
v 0.014798 0.001307 0.000401
v 0.014707 0.001312 0.000731
v 0.015036 0.001386 0.000932
v 0.014641 0.001206 0.001097
v 0.014970 0.001265 0.001135
v 0.014828 0.001001 -0.000470
v 0.015219 0.001083 -0.000472
v 0.015149 0.000373 -0.002194
v 0.015347 0.000585 -0.002264
v 0.014998 0.001127 0.001254
v 0.015148 0.000699 0.001247
v 0.015231 0.000159 0.001028
v 0.015696 -0.000067 0.001136
v 0.016183 -0.000676 -0.001949
v 0.015797 -0.000502 0.001080
v 0.015462 -0.000305 0.001070
v 0.015539 -0.000599 0.001031
v 0.016363 -0.001128 -0.001336
v 0.016260 -0.001335 -0.001082
v 0.016382 -0.001176 -0.000382
v 0.016142 -0.001463 -0.000125
v 0.016345 -0.001175 0.000104
v 0.016158 -0.001346 0.000310
v 0.016258 -0.001135 0.000475
v 0.016155 -0.000971 0.000760
v 0.014781 0.000909 -0.001954
v 0.014588 0.000943 -0.001243
v 0.015187 0.000749 -0.002287
v 0.014956 0.000912 -0.002099
v 0.014723 0.000685 -0.002067
v 0.014479 0.001028 -0.000140
v 0.014407 0.001086 0.001067
v 0.014856 0.000928 -0.000710
v 0.014659 0.000932 0.001295
v 0.014863 0.000463 -0.002132
v 0.015489 0.000319 -0.002233
v 0.014910 0.000519 0.001173
v 0.014644 0.000775 0.001274
v 0.015225 0.000271 0.001048
v 0.015884 -0.000131 -0.002186
v 0.015094 -0.000143 0.001045
v 0.015875 -0.000560 -0.002043
v 0.016091 -0.000994 -0.001756
v 0.015732 -0.001070 -0.001781
v 0.015774 -0.000858 -0.001917
v 0.015912 -0.000668 0.001027
v 0.016155 -0.001311 -0.001348
v 0.016000 -0.001521 -0.001148
v 0.016208 -0.001418 -0.000681
v 0.016057 -0.001222 0.000561
v 0.015917 -0.000980 0.000858
v 0.015989 -0.001545 -0.000017
v 0.014439 0.000905 -0.001680
v 0.014759 0.000943 -0.001012
v 0.014627 0.000905 -0.000718
v 0.014459 0.000868 -0.000737
v 0.014113 0.000951 0.000009
v 0.014298 0.000907 -0.000371
v 0.014257 0.001057 0.000284
v 0.014250 0.001095 0.000625
v 0.014152 0.001016 0.000862
v 0.014515 0.001223 0.000891
v 0.014519 0.001005 0.001236
v 0.014267 0.000641 0.001184
v 0.014744 0.000269 0.001117
v 0.015072 -0.000086 -0.002105
v 0.015263 -0.000601 -0.002032
v 0.014726 -0.000015 0.001085
v 0.015546 -0.000869 0.000931
v 0.015960 -0.001282 -0.001550
v 0.015887 -0.001449 -0.001386
v 0.015377 -0.001130 0.000783
v 0.016027 -0.001570 -0.000890
v 0.015817 -0.001617 -0.000189
v 0.015755 -0.001581 0.000048
v 0.015881 -0.001506 0.000242
v 0.015571 -0.001370 0.000470
v 0.015675 -0.001146 0.000727
v 0.015994 -0.001601 -0.000465
v 0.015913 -0.001319 0.000510
v 0.014443 0.000775 -0.001893
v 0.014202 0.000867 -0.001305
v 0.013914 0.000864 -0.000188
v 0.014377 0.000596 -0.001952
v 0.014181 0.000827 0.001109
v 0.014603 0.000118 -0.002044
v 0.014468 0.000527 0.001198
v 0.015235 -0.000336 -0.002090
v 0.015068 -0.000375 0.001045
v 0.015425 -0.000731 -0.001995
v 0.015483 -0.000988 -0.001853
v 0.015141 -0.000967 0.000897
v 0.015272 -0.001301 -0.001603
v 0.015500 -0.001243 -0.001669
v 0.015223 -0.000701 0.000997
v 0.015165 -0.001267 0.000607
v 0.015746 -0.001582 -0.001200
v 0.015835 -0.001663 -0.000970
v 0.015640 -0.001734 -0.000597
v 0.015849 -0.001681 -0.000557
v 0.013961 0.000793 -0.001491
v 0.014066 0.000316 -0.001920
v 0.014137 0.000636 -0.001830
v 0.014189 0.000796 -0.001701
v 0.013776 0.000794 -0.001162
v 0.013880 0.000795 -0.000760
v 0.013985 0.000993 0.000629
v 0.014425 0.000356 -0.002002
v 0.013783 0.000594 0.001033
v 0.013964 0.000452 0.001128
v 0.014271 0.000352 0.001161
v 0.014910 -0.000743 -0.001965
v 0.014729 -0.001058 -0.001811
v 0.015134 -0.000975 -0.001858
v 0.014710 -0.000412 0.001047
v 0.014588 -0.000675 0.000984
v 0.014770 -0.001016 0.000838
v 0.015326 -0.001512 -0.001334
v 0.015520 -0.001701 -0.001011
v 0.015569 -0.001554 0.000128
v 0.013807 0.000628 -0.001692
v 0.013419 0.000608 -0.001569
v 0.013701 0.000706 -0.001535
v 0.013631 0.000767 -0.001276
v 0.013777 0.000439 -0.001808
v 0.013686 0.000808 -0.000299
v 0.013642 0.000837 0.000067
v 0.013552 0.000797 0.000567
v 0.013761 0.000885 0.000313
v 0.013942 0.000831 0.000967
v 0.013397 0.000394 0.000929
v 0.014525 -0.000182 -0.002016
v 0.014139 -0.000056 -0.001960
v 0.014674 -0.000536 -0.002002
v 0.014678 -0.000882 -0.001916
v 0.014939 -0.001252 -0.001670
v 0.015011 -0.001424 -0.001498
v 0.014943 -0.001140 0.000751
v 0.015209 -0.001657 -0.001047
v 0.015198 -0.001707 -0.000529
v 0.013436 0.000715 -0.001379
v 0.013348 0.000354 -0.001729
v 0.013177 0.000742 -0.001131
v 0.013382 0.000782 -0.000138
v 0.013164 0.000752 0.000082
v 0.013218 0.000661 0.000573
v 0.013419 0.000784 0.000320
v 0.013478 0.000704 0.000738
v 0.013249 0.000478 0.000814
v 0.013447 0.000175 0.000988
v 0.014080 -0.000658 -0.001915
v 0.014018 0.000007 0.001105
v 0.014276 -0.000350 0.001075
v 0.014157 -0.000800 0.000923
v 0.014398 -0.000921 0.000871
v 0.014687 -0.001582 -0.001225
v 0.014564 -0.001458 0.000198
v 0.015056 -0.001705 -0.000780
v 0.014914 -0.001680 -0.000932
v 0.014600 -0.001657 -0.000449
v 0.014778 -0.001402 0.000341
v 0.015299 -0.001680 -0.000337
v 0.012833 0.000616 -0.001403
v 0.013111 0.000665 -0.001373
v 0.013329 0.000760 -0.000892
v 0.012818 0.000753 -0.000088
v 0.013118 0.000766 -0.000304
v 0.012954 0.000696 0.000270
v 0.013317 0.000008 -0.001839
v 0.013051 0.000062 -0.001800
v 0.012995 0.000516 0.000675
v 0.013648 0.000185 -0.001856
v 0.014089 -0.000404 -0.001949
v 0.014397 -0.000773 -0.001917
v 0.013713 -0.000605 0.000960
v 0.014544 -0.001262 -0.001653
v 0.014344 -0.001049 -0.001787
v 0.014394 -0.001441 -0.001435
v 0.014390 -0.001127 0.000711
v 0.014351 -0.001565 -0.001183
v 0.014409 -0.001291 0.000511
v 0.014637 -0.001584 -0.000135
v 0.012750 0.000410 -0.001591
v 0.012857 0.000714 -0.001203
v 0.012616 0.000770 -0.000961
v 0.012781 0.000781 -0.000421
v 0.012459 0.000788 -0.000196
v 0.013085 0.000504 -0.001573
v 0.012950 0.000330 0.000792
v 0.013521 -0.000171 -0.001887
v 0.013565 -0.000463 -0.001898
v 0.013771 -0.000716 -0.001881
v 0.014000 -0.000964 -0.001804
v 0.013976 -0.001213 -0.001647
v 0.014171 -0.001330 -0.001543
v 0.013894 -0.001065 0.000732
v 0.014413 -0.001667 -0.000658
v 0.014229 -0.001575 -0.000109
v 0.014149 -0.001520 0.000065
v 0.012690 0.000789 -0.000705
v 0.012421 0.000669 0.000246
v 0.012570 0.000732 0.000065
v 0.012839 0.000196 -0.001723
v 0.012699 0.000420 0.000658
v 0.012787 0.000598 0.000459
v 0.012625 0.000159 0.000793
v 0.013183 -0.000343 -0.001860
v 0.013083 0.000161 0.000887
v 0.013132 -0.000088 0.000936
v 0.013475 -0.000382 0.000977
v 0.013537 -0.000141 0.001012
v 0.013761 -0.000976 -0.001788
v 0.013533 -0.001191 -0.001614
v 0.013388 -0.001004 0.000748
v 0.013630 -0.001148 0.000668
v 0.013908 -0.001516 -0.001238
v 0.014167 -0.001638 -0.000898
v 0.014059 -0.001670 -0.000587
v 0.014242 -0.001636 -0.000360
v 0.013962 -0.001432 0.000275
v 0.013901 -0.001284 0.000506
v 0.012418 0.000727 -0.001157
v 0.011877 0.000850 -0.000875
v 0.011897 0.000883 -0.000584
v 0.012201 0.000828 -0.000788
v 0.012352 0.000824 -0.000515
v 0.012355 0.000528 0.000489
v 0.012897 -0.000188 -0.001828
v 0.012971 -0.000594 -0.001823
v 0.012545 -0.000087 0.000850
v 0.012898 -0.000408 0.000897
v 0.013370 -0.000774 -0.001820
v 0.013315 -0.000745 0.000864
v 0.013831 -0.001374 -0.001468
v 0.013382 -0.001336 -0.001469
v 0.013371 -0.001194 0.000604
v 0.013509 -0.001352 0.000428
v 0.013548 -0.001624 -0.000982
v 0.011566 0.000940 -0.000364
v 0.012016 0.000849 -0.000277
v 0.011836 0.000493 -0.001473
v 0.011967 0.000687 -0.001256
v 0.011788 0.000787 -0.001093
v 0.011568 0.000896 -0.000084
v 0.012026 0.000776 0.000057
v 0.012316 0.000404 -0.001557
v 0.012351 0.000583 -0.001396
v 0.011914 0.000712 0.000269
v 0.012366 0.000223 -0.001669
v 0.011897 0.000464 0.000591
v 0.012476 0.000012 -0.001751
v 0.011835 0.000249 0.000743
v 0.012403 -0.000247 -0.001786
v 0.012288 0.000269 0.000703
v 0.012199 -0.000178 0.000847
v 0.012254 0.000061 0.000797
v 0.012570 -0.000313 0.000871
v 0.012738 -0.000797 -0.001745
v 0.013105 -0.000902 -0.001741
v 0.013159 -0.001166 -0.001585
v 0.013442 -0.001474 -0.001288
v 0.013687 -0.001687 -0.000704
v 0.013450 -0.001706 -0.000478
v 0.012981 -0.001383 0.000375
v 0.013327 -0.001685 -0.000247
v 0.013590 -0.001600 -0.000034
v 0.013277 -0.001523 0.000178
v 0.011191 0.001005 -0.000722
v 0.011537 0.000943 -0.000641
v 0.011218 0.000990 -0.000155
v 0.011632 0.000680 -0.001296
v 0.011338 0.000839 -0.001112
v 0.011500 0.000905 -0.000889
v 0.011326 0.000884 0.000119
v 0.011933 0.000613 0.000428
v 0.011458 0.000613 0.000520
v 0.011785 0.000244 -0.001635
v 0.012121 -0.000364 -0.001768
v 0.012199 -0.000074 -0.001752
v 0.012305 -0.000584 -0.001759
v 0.011784 -0.000285 0.000867
v 0.012595 -0.000542 -0.001810
v 0.012892 -0.001048 -0.001645
v 0.012266 -0.000514 0.000836
v 0.012315 -0.000781 0.000764
v 0.012927 -0.000977 0.000726
v 0.012787 -0.000696 0.000828
v 0.012473 -0.001030 0.000643
v 0.013087 -0.001590 -0.001062
v 0.013074 -0.001690 -0.000788
v 0.012955 -0.001733 -0.000516
v 0.010824 0.001122 -0.000520
v 0.011351 0.000556 -0.001460
v 0.011101 0.000730 -0.001319
v 0.011197 0.001024 -0.000436
v 0.011351 0.000769 0.000339
v 0.011085 0.000651 0.000564
v 0.011410 0.000430 0.000687
v 0.011713 0.000032 -0.001714
v 0.011819 -0.000186 -0.001758
v 0.011757 -0.000448 -0.001757
v 0.011417 0.000199 0.000809
v 0.011851 -0.000590 0.000816
v 0.012586 -0.001606 -0.001064
v 0.013027 -0.001433 -0.001309
v 0.012787 -0.001745 -0.000655
v 0.012680 -0.001249 0.000496
v 0.012631 -0.001571 0.000135
v 0.010871 0.001027 -0.000920
v 0.010862 0.001098 -0.000219
v 0.010695 0.000954 0.000362
v 0.010882 0.001019 0.000086
v 0.010995 0.000862 0.000332
v 0.011488 0.000380 -0.001576
v 0.011249 0.000014 0.000879
v 0.011675 -0.000025 0.000857
v 0.012319 -0.000849 -0.001689
v 0.012504 -0.001083 -0.001584
v 0.012653 -0.001308 -0.001427
v 0.012093 -0.001212 0.000493
v 0.012384 -0.001736 -0.000571
v 0.012989 -0.001664 -0.000062
v 0.012800 -0.001728 -0.000291
v 0.010626 0.001147 -0.000742
v 0.010239 0.001306 -0.000549
v 0.010799 0.000959 -0.001106
v 0.010489 0.001225 -0.000266
v 0.010500 0.001113 0.000220
v 0.010553 0.001162 -0.000004
v 0.010213 0.001144 0.000426
v 0.010618 0.000768 -0.001375
v 0.010984 0.000362 -0.001593
v 0.010702 0.000779 0.000568
v 0.011207 0.000167 -0.001668
v 0.010906 0.000113 -0.001673
v 0.010724 0.000538 0.000742
v 0.011041 0.000404 0.000757
v 0.010916 -0.000078 0.000916
v 0.010810 0.000230 0.000868
v 0.011477 -0.000676 -0.001668
v 0.011234 -0.000206 0.000900
v 0.011938 -0.000692 -0.001708
v 0.011953 -0.000935 -0.001612
v 0.011927 -0.000870 0.000718
v 0.012255 -0.001421 -0.001272
v 0.011568 -0.000999 0.000637
v 0.012187 -0.001650 -0.000884
v 0.012271 -0.001734 -0.000291
v 0.012202 -0.001659 -0.000021
v 0.012148 -0.001474 0.000234
v 0.011919 -0.001590 0.000048
v 0.011848 -0.001375 0.000329
v 0.010041 0.001387 -0.000290
v 0.009743 0.001484 0.000065
v 0.010300 0.001074 -0.001150
v 0.010179 0.001309 -0.000000
v 0.010408 0.000657 -0.001483
v 0.010680 0.000893 -0.001243
v 0.009868 0.001213 0.000660
v 0.010791 0.000538 -0.001514
v 0.010190 0.000968 0.000660
v 0.010391 0.000712 0.000753
v 0.010582 0.000194 -0.001656
v 0.011121 -0.000097 -0.001712
v 0.011107 -0.000633 -0.001658
v 0.011530 -0.000314 -0.001755
v 0.010942 -0.000372 0.000902
v 0.011428 -0.000939 -0.001544
v 0.011350 -0.000467 0.000868
v 0.011905 -0.001160 -0.001470
v 0.011431 -0.000705 0.000789
v 0.011705 -0.001380 -0.001246
v 0.011461 -0.001200 0.000494
v 0.011878 -0.001536 -0.001060
v 0.011985 -0.001730 -0.000434
v 0.011859 -0.001688 -0.000193
v 0.009943 0.001348 -0.000865
v 0.009621 0.001511 -0.000751
v 0.009477 0.001598 -0.000514
v 0.009688 0.001379 -0.001051
v 0.009960 0.001123 -0.001222
v 0.010150 0.001207 -0.001014
v 0.009815 0.001390 0.000371
v 0.009625 0.001413 0.000660
v 0.009897 0.000966 -0.001362
v 0.009936 0.000735 -0.001488
v 0.009774 0.001100 0.000843
v 0.010015 0.000796 0.000874
v 0.010361 0.000427 0.000893
v 0.011047 -0.000409 -0.001700
v 0.011173 -0.000831 -0.001578
v 0.011119 -0.001105 -0.001390
v 0.010938 -0.001068 0.000596
v 0.010921 -0.000827 0.000747
v 0.011927 -0.001684 -0.000710
v 0.008851 0.001922 0.000824
v 0.009114 0.001741 -0.000773
v 0.009367 0.001637 0.000387
v 0.008826 0.001924 0.000603
v 0.009590 0.001245 -0.001252
v 0.009427 0.001569 0.000627
v 0.009191 0.001654 0.000915
v 0.008951 0.001755 0.001115
v 0.009371 0.001425 0.000973
v 0.009335 0.001281 0.001104
v 0.009705 0.000898 0.000993
v 0.010209 0.000460 -0.001587
v 0.010301 -0.000013 -0.001703
v 0.010115 0.000316 0.000981
v 0.009872 0.000598 0.000996
v 0.010541 -0.000110 -0.001706
v 0.010305 0.000081 0.000983
v 0.010671 -0.000535 -0.001665
v 0.010784 -0.000263 -0.001706
v 0.010623 0.000002 0.000967
v 0.010937 -0.000599 0.000846
v 0.011314 -0.001299 -0.001247
v 0.011364 -0.001456 -0.001054
v 0.011172 -0.001327 0.000362
v 0.011402 -0.001602 -0.000774
v 0.011305 -0.001657 -0.000531
v 0.011455 -0.001593 -0.000002
v 0.010974 -0.001491 0.000127
v 0.011602 -0.001473 0.000221
v 0.008700 0.001851 -0.001256
v 0.008431 0.002115 -0.000789
v 0.008714 0.001956 -0.000894
v 0.008724 0.001908 -0.001131
v 0.008638 0.001988 0.000479
v 0.009130 0.001551 -0.001203
v 0.009139 0.001676 -0.000988
v 0.008958 0.001819 -0.000594
v 0.009288 0.001676 -0.000127
v 0.009113 0.001751 0.000195
v 0.008832 0.001909 0.001024
v 0.008548 0.002019 0.001289
v 0.009098 0.001362 -0.001361
v 0.008687 0.001818 0.001353
v 0.008956 0.001552 0.001288
v 0.009279 0.001121 -0.001426
v 0.009523 0.000637 -0.001580
v 0.009829 0.000386 -0.001625
v 0.009594 0.000593 0.001097
v 0.009288 0.001033 0.001213
v 0.010095 -0.000208 -0.001704
v 0.010098 0.000211 -0.001664
v 0.009387 0.000443 0.001173
v 0.010367 -0.000441 -0.001674
v 0.010033 -0.000039 0.001026
v 0.010680 -0.000771 -0.001577
v 0.010374 -0.000273 0.000970
v 0.010241 -0.000523 0.000923
v 0.010540 -0.000655 0.000847
v 0.010698 -0.001201 -0.001269
v 0.011000 -0.001371 -0.001096
v 0.010753 -0.001246 0.000452
v 0.010985 -0.001528 -0.000823
v 0.010728 -0.001394 0.000276
v 0.011348 -0.001666 -0.000293
v 0.008165 0.002310 -0.001176
v 0.008304 0.002234 -0.001010
v 0.007972 0.002415 0.001203
v 0.007775 0.002458 0.001003
v 0.008419 0.002191 0.001036
v 0.008130 0.002325 0.001002
v 0.008290 0.002242 0.001271
v 0.008794 0.001597 -0.001377
v 0.008653 0.001946 -0.000517
v 0.008936 0.001810 -0.000256
v 0.008442 0.001991 -0.000149
v 0.008684 0.001918 0.000151
v 0.008342 0.002058 0.001488
v 0.008782 0.001307 -0.001498
v 0.008435 0.001870 0.001564
v 0.008651 0.001594 0.001499
v 0.009327 0.000892 -0.001513
v 0.008709 0.001221 0.001536
v 0.009081 0.001238 0.001330
v 0.009139 0.000802 0.001298
v 0.009285 0.000093 -0.001688
v 0.009794 0.000079 -0.001683
v 0.009173 0.000231 0.001222
v 0.009936 -0.000409 -0.001663
v 0.009747 0.000271 0.001078
v 0.009628 -0.000038 0.001097
v 0.010024 -0.000323 0.001000
v 0.010300 -0.000764 -0.001554
v 0.010565 -0.000988 -0.001442
v 0.010410 -0.001447 -0.000897
v 0.010137 -0.001184 0.000527
v 0.010546 -0.001022 0.000657
v 0.007562 0.002739 -0.001096
v 0.007851 0.002493 -0.001353
v 0.007662 0.002681 -0.001243
v 0.007861 0.002540 -0.001023
v 0.007719 0.002393 -0.001548
v 0.008033 0.002317 -0.001410
v 0.008176 0.002127 -0.001403
v 0.008145 0.002277 -0.000778
v 0.007972 0.002253 -0.000543
v 0.007775 0.002501 0.001429
v 0.007549 0.002581 0.001475
v 0.008283 0.002099 -0.000455
v 0.007982 0.002333 0.001465
v 0.007648 0.002422 0.001632
v 0.008225 0.002056 0.000117
v 0.008100 0.002089 -0.000131
v 0.008325 0.002093 0.000457
v 0.008385 0.001544 -0.001570
v 0.007973 0.002007 0.001777
v 0.007926 0.002164 0.001710
v 0.008471 0.001762 -0.001469
v 0.008885 0.000971 -0.001564
v 0.009038 0.000554 -0.001636
v 0.009383 0.000396 -0.001648
v 0.009006 0.000533 0.001329
v 0.009734 -0.000257 -0.001677
v 0.009480 -0.000123 -0.001689
v 0.009678 -0.000597 -0.001591
v 0.009776 -0.000492 0.000983
v 0.010049 -0.000743 0.000844
v 0.010291 -0.001273 -0.001146
v 0.010200 -0.001051 -0.001360
v 0.010038 -0.001003 0.000685
v 0.010207 -0.001385 0.000293
v 0.010611 -0.001571 -0.000603
v 0.010732 -0.001583 -0.000122
v 0.010594 -0.001603 -0.000344
v 0.007428 0.002808 -0.001363
v 0.007296 0.002797 -0.000975
v 0.007241 0.002897 -0.001238
v 0.007118 0.002773 -0.000843
v 0.007557 0.002639 -0.001454
v 0.007698 0.002092 -0.001687
v 0.007750 0.002515 -0.000837
v 0.007475 0.002461 -0.000564
v 0.007866 0.002147 -0.001590
v 0.007731 0.002356 0.000739
v 0.007663 0.002532 0.001165
v 0.007384 0.002348 0.001847
v 0.007349 0.002576 0.001634
v 0.007969 0.002156 -0.000280
v 0.007927 0.002180 0.000384
v 0.007583 0.002150 0.001895
v 0.008134 0.001794 -0.001579
v 0.008575 0.001062 -0.001607
v 0.008372 0.001653 0.001657
v 0.008704 0.000722 -0.001635
v 0.008199 0.001054 0.001749
v 0.008547 0.000756 0.001566
v 0.008985 -0.000362 -0.001658
v 0.008995 -0.000017 0.001236
v 0.009407 -0.000727 0.000921
v 0.009287 -0.000470 0.001049
v 0.009911 -0.001172 -0.001254
v 0.009840 -0.000952 -0.001414
v 0.009962 -0.001530 -0.000710
v 0.010140 -0.001567 -0.000600
v 0.009890 -0.001597 -0.000428
v 0.009507 -0.001319 0.000444
v 0.009960 -0.001585 -0.000150
v 0.010284 -0.001521 0.000050
v 0.009954 -0.001508 0.000109
v 0.006968 0.002943 -0.001222
v 0.007272 0.002709 -0.001546
v 0.006992 0.002792 -0.001554
v 0.006971 0.002889 -0.001023
v 0.007083 0.002558 -0.001713
v 0.007407 0.002455 -0.001660
v 0.006658 0.002656 0.001280
v 0.007136 0.002673 0.001370
v 0.006928 0.002562 0.001710
v 0.007144 0.002443 0.000707
v 0.007498 0.002321 -0.000288
v 0.007646 0.002227 -0.000075
v 0.007762 0.002190 0.000182
v 0.007522 0.002296 0.000405
v 0.007228 0.002211 0.002004
v 0.007806 0.001111 -0.001764
v 0.008219 0.001186 -0.001665
v 0.007860 0.001785 0.001905
v 0.008108 0.001445 0.001803
v 0.007724 0.001564 0.002008
v 0.008360 0.000269 0.001554
v 0.008668 0.000119 0.001378
v 0.009336 -0.000241 0.001110
v 0.008969 -0.000356 0.001149
v 0.009323 -0.000734 -0.001538
v 0.009476 -0.000868 -0.001460
v 0.009488 -0.001151 -0.001240
v 0.009215 -0.000891 0.000851
v 0.009955 -0.001413 -0.000942
v 0.009511 -0.001376 -0.000978
v 0.009545 -0.001485 0.000206
v 0.006986 0.002904 -0.001411
v 0.006672 0.002840 -0.001501
v 0.006712 0.002945 -0.001309
v 0.006749 0.002682 -0.001700
v 0.006981 0.002653 -0.000622
v 0.007058 0.002479 -0.000373
v 0.007233 0.002308 -0.001792
v 0.006984 0.002673 0.001497
v 0.006655 0.002496 0.001774
v 0.007096 0.002400 -0.000160
v 0.007120 0.002384 0.000447
v 0.007108 0.002620 0.001158
v 0.007071 0.002437 0.001871
v 0.007936 0.001660 -0.001675
v 0.007040 0.001999 0.002145
v 0.007362 0.001921 0.002108
v 0.007463 0.001636 0.002131
v 0.008790 0.000116 -0.001692
v 0.008505 0.000435 -0.001684
v 0.008902 -0.000148 -0.001687
v 0.008860 -0.000663 -0.001560
v 0.009283 -0.000505 -0.001622
v 0.008642 -0.000219 0.001286
v 0.008858 -0.000582 0.001082
v 0.009072 -0.001139 -0.001254
v 0.009145 -0.001338 -0.001031
v 0.008827 -0.001031 0.000828
v 0.009342 -0.001124 0.000662
v 0.009625 -0.001612 -0.000228
v 0.009588 -0.001597 -0.000453
v 0.006460 0.002685 -0.001687
v 0.006647 0.002933 -0.001148
v 0.006670 0.002697 -0.000655
v 0.006551 0.002437 0.000344
v 0.006434 0.002624 0.001357
v 0.006631 0.002610 0.001557
v 0.006712 0.002473 -0.000143
v 0.007212 0.002340 0.000140
v 0.006788 0.002413 0.000184
v 0.006756 0.002478 0.000654
v 0.007332 0.001759 -0.001873
v 0.007164 0.001901 -0.001904
v 0.006757 0.002345 0.001938
v 0.006729 0.002064 0.002113
v 0.006934 0.002227 0.002041
v 0.006963 0.001572 0.002321
v 0.007992 0.000927 -0.001730
v 0.007295 0.001533 0.002245
v 0.008083 0.000633 -0.001725
v 0.008280 0.000141 -0.001712
v 0.007989 0.000780 0.001830
v 0.008087 0.000449 0.001733
v 0.008514 -0.000585 -0.001595
v 0.008572 -0.000910 -0.001432
v 0.008385 -0.000531 0.001242
v 0.009094 -0.000959 -0.001399
v 0.008642 -0.000753 0.001046
v 0.008414 -0.000918 0.001009
v 0.009136 -0.001592 -0.000529
v 0.009439 -0.001505 -0.000748
v 0.008798 -0.001297 0.000611
v 0.009260 -0.001631 -0.000279
v 0.009016 -0.001454 0.000384
v 0.009443 -0.001592 -0.000027
v 0.009205 -0.001566 0.000170
v 0.006341 0.002796 -0.001358
v 0.006372 0.002763 -0.001495
v 0.006247 0.002642 -0.001570
v 0.006220 0.002695 -0.000967
v 0.006421 0.002699 -0.000753
v 0.006677 0.002476 -0.001834
v 0.006409 0.002319 -0.001877
v 0.006261 0.002540 -0.000502
v 0.006424 0.002559 -0.000399
v 0.006655 0.002553 -0.000337
v 0.006467 0.002451 -0.000002
v 0.006241 0.002398 -0.000021
v 0.006522 0.002490 0.000691
v 0.006192 0.002424 0.001061
v 0.006237 0.002476 0.001556
v 0.006886 0.002136 -0.001924
v 0.006399 0.002523 0.001642
v 0.006510 0.002252 0.001967
v 0.006834 0.001747 -0.002025
v 0.007458 0.001180 -0.001876
v 0.007436 0.000780 0.002140
v 0.007153 0.001080 0.002322
v 0.007524 0.001211 0.002113
v 0.008004 -0.000017 -0.001735
v 0.007665 0.000518 0.001974
v 0.007639 0.000168 0.001906
v 0.008614 -0.000226 -0.001689
v 0.008293 -0.000162 0.001447
v 0.008568 -0.001134 -0.001268
v 0.008337 -0.001262 0.000765
v 0.008975 -0.001655 -0.000106
v 0.006154 0.002678 -0.001083
v 0.006054 0.002546 -0.001349
v 0.006052 0.002556 -0.000964
v 0.006226 0.001993 -0.001937
v 0.006289 0.002383 0.000279
v 0.006292 0.002409 0.000603
v 0.006617 0.001573 -0.002080
v 0.006084 0.002308 0.001303
v 0.006299 0.002304 0.001804
v 0.006134 0.002190 0.001704
v 0.006434 0.002151 0.001993
v 0.007016 0.001119 -0.002040
v 0.006585 0.001665 0.002266
v 0.006762 0.001589 0.002329
v 0.006584 0.001294 0.002357
v 0.007664 0.000588 -0.001813
v 0.006921 0.001276 0.002381
v 0.007130 0.000758 0.002299
v 0.007397 0.000397 0.002100
v 0.008229 -0.000231 -0.001692
v 0.008247 -0.000807 -0.001513
v 0.007907 -0.000520 0.001459
v 0.008211 -0.001087 -0.001342
v 0.008638 -0.001284 -0.001120
v 0.008857 -0.001488 -0.000817
v 0.008516 -0.001614 -0.000596
v 0.008899 -0.001661 -0.000303
v 0.008985 -0.001585 0.000160
v 0.006076 0.002442 -0.000587
v 0.006255 0.002423 -0.001755
v 0.006151 0.002423 -0.001639
v 0.006068 0.002236 -0.001611
v 0.005977 0.002391 -0.001258
v 0.006459 0.001919 -0.002042
v 0.006091 0.002316 -0.000054
v 0.006105 0.002272 0.000474
v 0.006000 0.002170 0.001033
v 0.006042 0.002275 0.000949
v 0.006047 0.002206 0.001513
v 0.006083 0.001986 0.001776
v 0.006241 0.002022 0.001911
v 0.006785 0.001188 -0.002098
v 0.006118 0.001601 0.001640
v 0.006180 0.001745 0.001892
v 0.006194 0.001486 0.001905
v 0.006398 0.001648 0.002172
v 0.006330 0.001390 0.002182
v 0.007397 0.000613 -0.001898
v 0.006838 0.000925 0.002393
v 0.007580 0.000058 -0.001812
v 0.006938 0.000545 0.002321
v 0.007652 -0.000352 -0.001747
v 0.006766 0.000417 0.002324
v 0.008043 -0.000515 -0.001646
v 0.007341 0.000008 0.002010
v 0.006991 0.000198 0.002237
v 0.007586 -0.000200 0.001792
v 0.007945 -0.000966 -0.001475
v 0.007733 -0.001365 -0.001190
v 0.008260 -0.001318 -0.001118
v 0.008331 -0.001478 -0.000890
v 0.008063 -0.001090 0.001011
v 0.008314 -0.001696 -0.000379
v 0.008311 -0.001686 0.000100
v 0.008428 -0.001568 0.000357
v 0.008397 -0.001477 0.000512
v 0.005944 0.002216 -0.001073
v 0.005966 0.002195 -0.000198
v 0.005944 0.002238 -0.000662
v 0.006065 0.001921 -0.001661
v 0.006027 0.001845 -0.001346
v 0.005930 0.002044 -0.000692
v 0.005920 0.002044 -0.000346
v 0.006007 0.002177 0.000250
v 0.006163 0.001767 -0.001870
v 0.006123 0.001616 -0.001763
v 0.006031 0.001768 -0.001027
v 0.005973 0.001640 -0.000158
v 0.005914 0.001886 -0.000135
v 0.005923 0.001944 0.000241
v 0.005959 0.002045 0.000544
v 0.005955 0.002028 0.000822
v 0.006507 0.001232 -0.002115
v 0.006224 0.001366 -0.001964
v 0.006354 0.001529 -0.002054
v 0.006156 0.001300 -0.001515
v 0.005952 0.001850 -0.000503
v 0.006169 0.001271 -0.000610
v 0.005943 0.001835 0.000636
v 0.005977 0.001874 0.001025
v 0.005992 0.002018 0.001351
v 0.006178 0.001292 -0.000849
v 0.006033 0.001747 0.001338
v 0.006047 0.001804 0.001648
v 0.006670 0.000919 -0.002128
v 0.006345 0.000816 -0.000616
v 0.006274 0.000985 -0.000241
v 0.006231 0.001041 0.000198
v 0.006226 0.001096 0.000483
v 0.006252 0.001206 0.000956
v 0.006142 0.001401 0.000891
v 0.006187 0.001333 0.001285
v 0.006334 0.000700 0.000022
v 0.006177 0.001347 0.001678
v 0.006238 0.001173 0.002061
v 0.006302 0.000811 0.000538
v 0.006291 0.000966 0.001054
v 0.006900 0.000678 -0.002078
v 0.006315 0.001007 0.002179
v 0.006536 0.001055 0.002344
v 0.006436 0.000740 0.002197
v 0.006694 0.000301 -0.002096
v 0.006532 0.000452 0.002251
v 0.006704 0.000719 0.002349
v 0.007509 -0.000946 -0.001585
v 0.007590 -0.000629 -0.001695
v 0.007917 -0.000754 -0.001584
v 0.006970 -0.000137 0.002119
v 0.007147 -0.000394 0.001923
v 0.007189 -0.000589 0.001790
v 0.007675 -0.000790 0.001408
v 0.007180 -0.000843 0.001619
v 0.007867 -0.001496 -0.000983
v 0.007727 -0.001491 0.000776
v 0.008198 -0.001732 -0.000129
v 0.007918 -0.001724 0.000255
v 0.008020 -0.001435 0.000706
v 0.006014 0.001623 0.000751
v 0.005928 0.001726 0.000233
v 0.006222 0.000918 -0.001976
v 0.006170 0.001285 -0.001778
v 0.006239 0.000966 -0.001321
v 0.006201 0.001191 -0.001140
v 0.006024 0.001459 0.000066
v 0.006487 0.000841 -0.002125
v 0.006207 0.000864 -0.001758
v 0.006351 0.000536 -0.001167
v 0.006380 0.000615 -0.000850
v 0.006367 0.000268 -0.001143
v 0.006410 0.000392 -0.000790
v 0.006263 0.000846 0.001916
v 0.006224 0.001063 0.001702
v 0.006385 0.000546 -0.000392
v 0.006379 0.000344 -0.000118
v 0.006348 0.000374 0.000308
v 0.006293 0.000512 0.001158
v 0.007248 -0.000254 -0.001865
v 0.006805 0.000029 0.002207
v 0.006651 0.000182 0.002227
v 0.007585 -0.001208 -0.001387
v 0.007061 -0.001144 0.001456
v 0.007578 -0.001041 0.001279
v 0.007449 -0.001301 0.001138
v 0.008020 -0.001634 -0.000681
v 0.007829 -0.001232 0.000994
v 0.007811 -0.001748 -0.000462
v 0.006287 0.000975 -0.002065
v 0.006246 0.000472 -0.001777
v 0.006496 0.000397 -0.002105
v 0.006378 0.000457 -0.002054
v 0.006268 0.000060 -0.001649
v 0.006395 0.000193 -0.000814
v 0.006391 0.000201 -0.000485
v 0.006319 0.000457 0.000762
v 0.006314 0.000573 0.001886
v 0.006619 -0.000239 -0.002007
v 0.006312 -0.000265 0.000364
v 0.006339 0.000060 0.000353
v 0.006309 -0.000075 0.001427
v 0.006331 0.000129 0.001704
v 0.006281 0.000516 0.001556
v 0.006854 -0.000411 -0.001938
v 0.006411 0.000251 0.002007
v 0.006495 -0.000057 0.002001
v 0.007195 -0.000613 -0.001804
v 0.006532 -0.000451 0.001822
v 0.006715 -0.000575 0.001870
v 0.006757 -0.000352 0.002019
v 0.006613 -0.000250 0.002017
v 0.006922 -0.000637 0.001838
v 0.007573 -0.001698 -0.000741
v 0.007566 -0.001844 -0.000222
v 0.007300 -0.001560 0.000957
v 0.007575 -0.001844 0.000073
v 0.007532 -0.001813 0.000314
v 0.007765 -0.001659 0.000501
v 0.007400 -0.001678 0.000732
v 0.006286 0.000280 -0.001905
v 0.006500 -0.000085 -0.002025
v 0.006271 -0.000356 -0.001404
v 0.006343 -0.000049 -0.001060
v 0.006764 -0.000733 -0.001869
v 0.006301 -0.000438 -0.000477
v 0.006294 -0.000280 0.000696
v 0.006297 0.000023 0.000896
v 0.006289 -0.000215 0.001142
v 0.006336 -0.000404 0.001438
v 0.006398 -0.000239 0.001695
v 0.007117 -0.001186 -0.001561
v 0.007056 -0.000929 -0.001724
v 0.006433 -0.000565 0.001637
v 0.007197 -0.001416 -0.001335
v 0.006575 -0.000709 0.001738
v 0.006459 -0.000835 0.001591
v 0.006861 -0.000979 0.001628
v 0.007444 -0.001599 -0.000981
v 0.006768 -0.001398 0.001348
v 0.007267 -0.001874 -0.000481
v 0.007136 -0.001806 -0.000738
v 0.007068 -0.001988 -0.000174
v 0.006988 -0.001701 0.000942
v 0.007005 -0.001514 0.001174
v 0.006354 -0.000175 -0.001927
v 0.006284 -0.000223 -0.001806
v 0.006258 -0.000202 -0.001672
v 0.006396 -0.000494 -0.001855
v 0.006299 -0.000618 -0.001711
v 0.006553 -0.000828 -0.001818
v 0.006256 -0.000715 -0.001466
v 0.006282 -0.000543 -0.000983
v 0.006706 -0.000904 -0.001808
v 0.006247 -0.000778 -0.000033
v 0.006347 -0.000700 0.001442
v 0.006843 -0.001251 -0.001589
v 0.006598 -0.001182 -0.001640
v 0.006344 -0.001011 0.001422
v 0.006667 -0.000921 0.001668
v 0.006884 -0.001468 -0.001357
v 0.006422 -0.001174 0.001464
v 0.007139 -0.001862 0.000549
v 0.006961 -0.001865 0.000675
v 0.006729 -0.001804 0.000894
v 0.006406 -0.000923 -0.001685
v 0.006318 -0.001265 -0.001306
v 0.006294 -0.000888 -0.001524
v 0.006258 -0.001107 -0.001250
v 0.006243 -0.000993 -0.000622
v 0.006416 -0.001319 -0.001381
v 0.006177 -0.001049 0.000776
v 0.006258 -0.000637 0.000551
v 0.006260 -0.000594 0.000934
v 0.006280 -0.000769 0.001237
v 0.006678 -0.001549 -0.001265
v 0.006532 -0.001587 -0.001134
v 0.006204 -0.001213 0.001208
v 0.006557 -0.001265 0.001460
v 0.006640 -0.001772 -0.000881
v 0.006953 -0.001687 -0.001064
v 0.006508 -0.001599 0.001216
v 0.006926 -0.001887 -0.000623
v 0.006636 -0.001960 0.000462
v 0.006950 -0.001982 0.000279
v 0.006473 -0.001783 0.000936
v 0.006701 -0.001653 0.001113
v 0.006233 -0.001176 -0.000959
v 0.006234 -0.001249 -0.000751
v 0.006202 -0.001471 -0.000427
v 0.006417 -0.001660 -0.000871
v 0.006292 -0.001497 -0.000813
v 0.006234 -0.001709 -0.000376
v 0.006171 -0.001218 0.000193
v 0.006156 -0.001454 0.000151
v 0.006141 -0.001315 0.001016
v 0.006156 -0.001629 0.000299
v 0.006226 -0.001398 0.001216
v 0.006398 -0.001792 -0.000636
v 0.006635 -0.001931 -0.000460
v 0.006484 -0.001961 -0.000255
v 0.006649 -0.002011 -0.000161
v 0.006387 -0.001945 0.000146
v 0.006386 -0.001902 0.000452
v 0.006291 -0.001781 0.000821
v 0.006184 -0.001633 0.001054
v 0.006372 -0.001500 0.001259
v 0.006871 -0.002016 0.000124
v 0.006512 -0.001989 0.000169
v 0.006546 -0.001912 0.000695
v 0.006108 -0.001433 0.000784
v 0.006354 -0.001838 -0.000314
v 0.006214 -0.001655 -0.000138
v 0.006255 -0.001789 0.000195
v 0.006212 -0.001729 0.000653
v 0.006117 -0.001544 0.000851
v 0.035950 0.000015 -0.001919
v 0.035713 -0.000104 -0.002080
v 0.035967 -0.000015 -0.001769
v 0.035474 -0.000019 -0.002077
v 0.035818 0.000049 -0.001853
v 0.035344 0.000030 -0.001930
v 0.035537 -0.000009 -0.001747
v 0.035594 -0.000174 -0.001625
v 0.035929 -0.000182 -0.001914
v 0.035241 -0.000073 -0.002339
v 0.035435 -0.000193 -0.002169
v 0.035867 -0.000160 -0.002030
v 0.035618 -0.000407 -0.001813
v 0.035484 -0.000409 -0.001675
v 0.035825 -0.000137 -0.001661
v 0.035388 -0.000347 -0.001504
v 0.035234 -0.000008 -0.002188
v 0.034914 -0.000082 -0.001524
v 0.035282 -0.000240 -0.002268
v 0.035342 -0.000170 -0.001514
v 0.035261 -0.000029 -0.001658
v 0.035374 -0.000323 -0.001401
v 0.035518 -0.000384 -0.002107
v 0.034835 0.000046 -0.002027
v 0.034876 0.000014 -0.002240
v 0.034833 0.000021 -0.001768
v 0.034975 -0.000060 -0.002363
v 0.035030 -0.000170 -0.002470
v 0.035008 -0.000352 -0.002325
v 0.035027 -0.000226 -0.001391
v 0.035382 -0.000557 -0.002125
v 0.035091 -0.000522 -0.002229
v 0.035106 -0.000392 -0.001347
v 0.034945 -0.000529 -0.001214
v 0.035123 -0.000528 -0.001405
v 0.035571 -0.000467 -0.001978
v 0.034389 -0.000152 -0.002556
v 0.034389 0.000038 -0.002134
v 0.034243 -0.000139 -0.001357
v 0.034824 -0.000233 -0.002489
v 0.034663 -0.000382 -0.002453
v 0.034522 -0.000485 -0.002335
v 0.034631 -0.000067 -0.001477
v 0.035203 -0.000637 -0.001603
v 0.035169 -0.000824 -0.002024
v 0.035185 -0.000795 -0.001848
v 0.034805 -0.000808 -0.001320
v 0.034905 -0.000702 -0.001295
v 0.034346 -0.000035 -0.002385
v 0.033857 0.000054 -0.001992
v 0.034230 -0.000009 -0.001641
v 0.034343 0.000043 -0.001891
v 0.033880 -0.000094 -0.001417
v 0.034334 -0.000295 -0.002653
v 0.034298 -0.000331 -0.001147
v 0.034592 -0.000179 -0.001316
v 0.034564 -0.000341 -0.001174
v 0.034763 -0.000455 -0.001181
v 0.034314 -0.000501 -0.001059
v 0.034726 -0.000663 -0.001179
v 0.034449 -0.000628 -0.001073
v 0.035000 -0.000849 -0.002172
v 0.033904 -0.000151 -0.002564
v 0.033669 0.000031 -0.001755
v 0.033920 -0.000020 -0.002389
v 0.033561 -0.000043 -0.001506
v 0.034485 -0.000420 -0.002588
v 0.034102 -0.000346 -0.001093
v 0.034035 -0.000623 -0.000999
v 0.034868 -0.000793 -0.002243
v 0.034280 -0.000911 -0.001133
v 0.034756 -0.000937 -0.002214
v 0.034949 -0.000969 -0.001884
v 0.034573 -0.001168 -0.001815
v 0.034596 -0.001072 -0.001536
v 0.033197 -0.000058 -0.002325
v 0.033683 0.000044 -0.002150
v 0.033476 -0.000106 -0.002449
v 0.033528 -0.000009 -0.002299
v 0.033220 -0.000015 -0.001555
v 0.033990 -0.000380 -0.002683
v 0.033764 -0.000319 -0.002677
v 0.034174 -0.000489 -0.002647
v 0.033498 -0.000314 -0.001075
v 0.033536 -0.000171 -0.001249
v 0.033802 -0.000224 -0.001197
v 0.034105 -0.000650 -0.002560
v 0.034280 -0.001146 -0.002190
v 0.034355 -0.001013 -0.001279
v 0.034658 -0.001100 -0.002054
v 0.033241 0.000048 -0.001869
v 0.033177 -0.000266 -0.002562
v 0.033277 -0.000123 -0.001303
v 0.033790 -0.000647 -0.002695
v 0.033581 -0.000465 -0.000970
v 0.034225 -0.000707 -0.002380
v 0.033561 -0.000712 -0.000917
v 0.033715 -0.000579 -0.000942
v 0.034283 -0.000919 -0.002324
v 0.034083 -0.000848 -0.001047
v 0.034242 -0.001239 -0.001562
v 0.033216 0.000029 -0.002119
v 0.032820 0.000048 -0.001957
v 0.032467 0.000066 -0.001953
v 0.032554 -0.000000 -0.001466
v 0.032905 0.000031 -0.001705
v 0.032937 -0.000256 -0.002585
v 0.032910 -0.000065 -0.001375
v 0.033480 -0.000276 -0.002608
v 0.032968 -0.000205 -0.001130
v 0.033202 -0.000537 -0.002712
v 0.033699 -0.000496 -0.002721
v 0.032950 -0.000366 -0.000978
v 0.033879 -0.000839 -0.002570
v 0.033637 -0.001081 -0.002503
v 0.033160 -0.000685 -0.000850
v 0.034075 -0.001319 -0.002119
v 0.034010 -0.001227 -0.002278
v 0.033889 -0.000972 -0.001061
v 0.034390 -0.001229 -0.001916
v 0.033509 -0.001437 -0.001396
v 0.033983 -0.001266 -0.001377
v 0.032129 0.000120 -0.001761
v 0.032516 0.000060 -0.001731
v 0.032663 -0.000332 -0.002638
v 0.032473 -0.000120 -0.002436
v 0.032854 -0.000087 -0.002377
v 0.032907 -0.000478 -0.002718
v 0.032649 -0.000309 -0.000968
v 0.033480 -0.000911 -0.002648
v 0.033386 -0.000744 -0.002715
v 0.032936 -0.000835 -0.000889
v 0.032973 -0.000623 -0.000866
v 0.033584 -0.000934 -0.000991
v 0.033786 -0.001408 -0.002170
v 0.033626 -0.001313 -0.002344
v 0.033893 -0.001119 -0.001170
v 0.034071 -0.001372 -0.001781
v 0.033895 -0.001437 -0.001992
v 0.032154 0.000006 -0.002288
v 0.032153 0.000088 -0.002051
v 0.032130 0.000019 -0.001312
v 0.032556 -0.000004 -0.002209
v 0.032142 0.000085 -0.001524
v 0.032483 -0.000550 -0.002737
v 0.032073 -0.000077 -0.001096
v 0.032136 -0.000230 -0.000917
v 0.032615 -0.000165 -0.001126
v 0.032949 -0.000739 -0.002761
v 0.032844 -0.000644 -0.002763
v 0.032471 -0.000567 -0.000796
v 0.032739 -0.000558 -0.000831
v 0.033003 -0.001138 -0.001050
v 0.033320 -0.001509 -0.002233
v 0.033127 -0.001334 -0.001177
v 0.033714 -0.001461 -0.001582
v 0.033360 -0.001364 -0.001256
v 0.031866 0.000099 -0.002177
v 0.031831 0.000170 -0.001907
v 0.031767 0.000192 -0.001634
v 0.031751 0.000145 -0.001374
v 0.032259 -0.000335 -0.002658
v 0.032261 -0.000591 -0.002769
v 0.031651 -0.000325 -0.000624
v 0.032520 -0.000852 -0.002725
v 0.032265 -0.000421 -0.000802
v 0.032708 -0.001281 -0.002519
v 0.033037 -0.000888 -0.002704
v 0.032555 -0.000769 -0.000808
v 0.032555 -0.001004 -0.000893
v 0.033294 -0.001306 -0.002441
v 0.032731 -0.001161 -0.001029
v 0.033015 -0.001558 -0.002270
v 0.033437 -0.001584 -0.002000
v 0.033287 -0.001664 -0.001791
v 0.033272 -0.001645 -0.001611
v 0.030786 0.000596 -0.001544
v 0.030704 0.000640 -0.001343
v 0.031178 0.000390 -0.001686
v 0.030907 0.000466 -0.001891
v 0.031417 0.000175 -0.002213
v 0.031492 0.000268 -0.001777
v 0.031379 0.000263 -0.001988
v 0.031036 0.000471 -0.001404
v 0.031388 0.000288 -0.001426
v 0.030953 0.000462 -0.001149
v 0.031656 0.000004 -0.002437
v 0.031601 0.000107 -0.001146
v 0.031178 0.000268 -0.001028
v 0.031602 -0.000039 -0.000892
v 0.031992 -0.000118 -0.002498
v 0.031670 -0.000269 -0.002681
v 0.031559 -0.000189 -0.000700
v 0.031353 -0.000475 -0.000433
v 0.032371 -0.001061 -0.002662
v 0.031860 -0.000514 -0.000595
v 0.032005 -0.000881 -0.000675
v 0.031938 -0.000683 -0.000590
v 0.032265 -0.000836 -0.000742
v 0.032707 -0.001513 -0.002373
v 0.033024 -0.001314 -0.002468
v 0.032743 -0.001366 -0.001098
v 0.032432 -0.001432 -0.001029
v 0.033077 -0.001671 -0.002089
v 0.032847 -0.001593 -0.001258
v 0.030295 0.000738 -0.001811
v 0.030281 0.000725 -0.001511
v 0.030635 0.000484 -0.002146
v 0.030377 0.000606 -0.002185
v 0.030508 0.000700 -0.001611
v 0.030541 0.000642 -0.001912
v 0.030671 0.000542 -0.000904
v 0.030560 0.000454 -0.000699
v 0.030273 0.000478 -0.000629
v 0.030969 0.000348 -0.002123
v 0.030570 0.000201 -0.000420
v 0.031238 0.000135 -0.002357
v 0.030897 0.000145 -0.000576
v 0.030723 0.000315 -0.000615
v 0.030862 0.000369 -0.000819
v 0.031241 0.000045 -0.000743
v 0.030880 -0.000108 -0.000381
v 0.031144 -0.000315 -0.000414
v 0.031190 -0.000127 -0.000550
v 0.031762 -0.000613 -0.002822
v 0.031971 -0.000431 -0.002756
v 0.032062 -0.000786 -0.002780
v 0.031705 -0.000848 -0.000582
v 0.031807 -0.001253 -0.000816
v 0.032747 -0.001732 -0.002134
v 0.032830 -0.001817 -0.001690
v 0.032914 -0.001771 -0.001927
v 0.032795 -0.001760 -0.001443
v 0.032610 -0.001667 -0.001196
v 0.032275 -0.001925 -0.001348
v 0.030319 0.000724 -0.002052
v 0.030042 0.000711 -0.001702
v 0.030438 0.000714 -0.001310
v 0.030323 0.000688 -0.001176
v 0.030660 0.000105 -0.002537
v 0.030231 0.000252 -0.000376
v 0.030824 0.000264 -0.002336
v 0.030382 0.000384 -0.000521
v 0.031097 -0.000427 -0.002794
v 0.031171 -0.000026 -0.002554
v 0.030978 -0.000163 -0.002684
v 0.030752 0.000035 -0.000370
v 0.031378 -0.000327 -0.002747
v 0.031076 -0.000543 -0.000335
v 0.031564 -0.001005 -0.002792
v 0.031480 -0.000664 -0.000466
v 0.031248 -0.000782 -0.000437
v 0.031987 -0.001355 -0.002604
v 0.031374 -0.001212 -0.000733
v 0.032311 -0.001570 -0.002424
v 0.032407 -0.001751 -0.002237
v 0.032207 -0.001856 -0.001209
v 0.030092 0.000325 -0.002539
v 0.030162 0.000567 -0.002321
v 0.030101 0.000731 -0.001951
v 0.030368 0.000425 -0.002379
v 0.030003 0.000633 -0.001305
v 0.030026 0.000559 -0.000975
v 0.030318 0.000060 -0.000229
v 0.030579 -0.000107 -0.000221
v 0.031423 -0.000782 -0.002834
v 0.031441 -0.000514 -0.002813
v 0.030874 -0.000397 -0.000284
v 0.030635 -0.000483 -0.000182
v 0.030817 -0.000669 -0.000268
v 0.031797 -0.001593 -0.002508
v 0.032136 -0.001681 -0.001033
v 0.031949 -0.001557 -0.000935
v 0.032451 -0.001878 -0.002044
v 0.031969 -0.001784 -0.001040
v 0.032474 -0.001933 -0.001881
v 0.032087 -0.002032 -0.001567
v 0.032409 -0.001976 -0.001732
v 0.032494 -0.001934 -0.001584
v 0.029768 0.000420 -0.002456
v 0.029844 0.000585 -0.002327
v 0.029810 0.000634 -0.002009
v 0.029643 0.000444 -0.001411
v 0.029851 0.000647 -0.001570
v 0.029827 0.000481 -0.001082
v 0.029778 0.000354 -0.000878
v 0.030042 0.000335 -0.000524
v 0.030396 -0.000316 -0.002801
v 0.030516 -0.000107 -0.002697
v 0.029859 0.000102 -0.000424
v 0.029997 0.000158 -0.000360
v 0.029973 -0.000162 -0.000187
v 0.030132 0.000024 -0.000196
v 0.030838 -0.000314 -0.002770
v 0.030835 -0.000551 -0.002831
v 0.030363 -0.000247 -0.000111
v 0.031074 -0.000740 -0.002834
v 0.031105 -0.001095 -0.002792
v 0.031038 -0.001138 -0.000586
v 0.030653 -0.000880 -0.000304
v 0.031419 -0.001448 -0.002656
v 0.031849 -0.001828 -0.002294
v 0.031545 -0.001808 -0.000928
v 0.031774 -0.001943 -0.001133
v 0.029653 0.000535 -0.001927
v 0.030009 0.000169 -0.002623
v 0.029622 0.000230 -0.000972
v 0.030084 -0.000322 -0.002796
v 0.029784 -0.000175 -0.000371
v 0.030418 -0.000529 -0.002852
v 0.030254 -0.000371 -0.000091
v 0.030146 -0.000576 -0.000150
v 0.030781 -0.000812 -0.002841
v 0.030632 -0.001025 -0.002804
v 0.030329 -0.000755 -0.000202
v 0.030508 -0.000633 -0.000161
v 0.030461 -0.000960 -0.000311
v 0.030908 -0.001266 -0.000620
v 0.031349 -0.001683 -0.002540
v 0.031512 -0.001973 -0.002220
v 0.031320 -0.001650 -0.000816
v 0.031788 -0.002001 -0.002048
v 0.031488 -0.002076 -0.001227
v 0.031669 -0.002132 -0.001571
v 0.031982 -0.002040 -0.001818
v 0.029566 0.000420 -0.002264
v 0.029527 0.000376 -0.001912
v 0.029627 0.000197 -0.002473
v 0.029502 0.000282 -0.001546
v 0.029403 0.000075 -0.001618
v 0.029856 -0.000066 -0.002685
v 0.029408 -0.000042 -0.001348
v 0.029568 -0.000024 -0.000863
v 0.029707 -0.000009 -0.000568
v 0.029582 -0.000294 -0.000657
v 0.029806 -0.000394 -0.000330
v 0.030304 -0.000687 -0.002853
v 0.030343 -0.001037 -0.002788
v 0.030124 -0.001056 -0.000405
v 0.030295 -0.001140 -0.000410
v 0.030904 -0.001427 -0.002685
v 0.030578 -0.001228 -0.000494
v 0.031224 -0.001844 -0.002429
v 0.031148 -0.002006 -0.002228
v 0.030870 -0.001614 -0.000701
v 0.031012 -0.001794 -0.000800
v 0.031709 -0.002093 -0.001384
v 0.031279 -0.001961 -0.001007
v 0.029439 0.000012 -0.002354
v 0.029520 0.000017 -0.002497
v 0.029395 -0.000038 -0.002116
v 0.029447 0.000212 -0.002105
v 0.029357 -0.000241 -0.001571
v 0.029656 -0.000160 -0.002603
v 0.029502 -0.000293 -0.002459
v 0.029413 -0.000277 -0.002249
v 0.029862 -0.000530 -0.002765
v 0.030025 -0.000547 -0.002815
v 0.030043 -0.000827 -0.002799
v 0.029498 -0.000477 -0.001000
v 0.029683 -0.000820 -0.000680
v 0.029638 -0.000436 -0.000554
v 0.029824 -0.000671 -0.000403
v 0.029893 -0.000895 -0.000462
v 0.030082 -0.000776 -0.000283
v 0.030870 -0.001733 -0.002516
v 0.030504 -0.001492 -0.000567
v 0.030506 -0.001795 -0.000680
v 0.031287 -0.002113 -0.001991
v 0.031086 -0.002219 -0.001659
v 0.031003 -0.001989 -0.000935
v 0.031146 -0.002212 -0.001440
v 0.031497 -0.002156 -0.001773
v 0.031156 -0.002151 -0.001249
v 0.029651 -0.000553 -0.002601
v 0.029403 -0.000339 -0.001331
v 0.029406 -0.000592 -0.001560
v 0.029449 -0.000812 -0.001849
v 0.029542 -0.001060 -0.001105
v 0.029563 -0.000762 -0.000916
v 0.030112 -0.001174 -0.002714
v 0.029982 -0.001334 -0.002613
v 0.029981 -0.001237 -0.000529
v 0.029667 -0.001115 -0.000821
v 0.029798 -0.001244 -0.000674
v 0.029953 -0.001545 -0.000624
v 0.030164 -0.001677 -0.000611
v 0.030659 -0.001955 -0.002311
v 0.030216 -0.001371 -0.000494
v 0.030711 -0.002145 -0.002039
v 0.030284 -0.001923 -0.000746
v 0.030776 -0.002235 -0.001818
v 0.030608 -0.001994 -0.000849
v 0.029488 -0.000752 -0.002195
v 0.029577 -0.000838 -0.002421
v 0.029745 -0.000929 -0.002641
v 0.029512 -0.001138 -0.002148
v 0.029622 -0.001290 -0.002353
v 0.029461 -0.001166 -0.001809
v 0.029451 -0.000945 -0.001635
v 0.029466 -0.000905 -0.001351
v 0.029851 -0.000983 -0.002700
v 0.029464 -0.001294 -0.001411
v 0.029603 -0.001384 -0.000976
v 0.029877 -0.001607 -0.002458
v 0.030194 -0.001455 -0.002622
v 0.030562 -0.001649 -0.002566
v 0.029930 -0.001802 -0.002413
v 0.030117 -0.001897 -0.002379
v 0.030178 -0.002064 -0.002184
v 0.029728 -0.001649 -0.000795
v 0.029949 -0.001841 -0.000732
v 0.030709 -0.002269 -0.001591
v 0.030502 -0.002147 -0.001029
v 0.030776 -0.002228 -0.001331
v 0.030325 -0.002103 -0.000909
v 0.029485 -0.001508 -0.002075
v 0.029742 -0.001392 -0.002457
v 0.029407 -0.001473 -0.001778
v 0.029571 -0.001767 -0.000935
v 0.029780 -0.002039 -0.000888
v 0.029926 -0.002084 -0.002140
v 0.029927 -0.002240 -0.001263
v 0.029917 -0.002142 -0.001017
v 0.030198 -0.002233 -0.001197
v 0.030034 -0.002027 -0.000828
v 0.030152 -0.002297 -0.001487
v 0.030186 -0.002291 -0.001679
v 0.029394 -0.001695 -0.001622
v 0.029417 -0.001591 -0.001285
v 0.029633 -0.001713 -0.002233
v 0.029543 -0.001893 -0.001966
v 0.029455 -0.001873 -0.001717
v 0.029459 -0.001710 -0.002011
v 0.029458 -0.001909 -0.001422
v 0.029414 -0.001790 -0.001287
v 0.029658 -0.001942 -0.002142
v 0.029761 -0.002098 -0.001983
v 0.030018 -0.002210 -0.001922
v 0.029581 -0.002066 -0.001283
v 0.029687 -0.002078 -0.001061
v 0.029622 -0.002085 -0.001605
v 0.029539 -0.001954 -0.001131
v 0.029874 -0.002218 -0.001829
v 0.029808 -0.002228 -0.001362
# 2776 vertices, 0 vertices normals

f 1 19 17
f 1 18 19
f 19 30 17
f 30 26 17
f 34 32 2
f 32 35 2
f 2 4 34
f 2 35 5
f 40 41 6
f 41 12 6
f 41 42 12
f 2 3 4
f 3 46 4
f 3 2 5
f 5 35 8
f 35 43 8
f 16 40 6
f 42 44 12
f 3 5 15
f 15 8 7
f 15 5 8
f 8 10 7
f 8 43 10
f 43 9 10
f 9 16 10
f 11 16 6
f 1 6 12
f 11 6 1
f 1 12 18
f 18 44 47
f 18 12 44
f 70 47 44
f 3 13 46
f 13 20 46
f 15 13 3
f 15 14 13
f 22 7 10
f 22 15 7
f 22 16 23
f 22 10 16
f 23 16 11
f 23 11 17
f 1 17 11
f 19 47 52
f 18 47 19
f 50 20 13
f 14 50 13
f 49 14 15
f 22 21 15
f 21 49 15
f 21 22 25
f 25 22 23
f 25 23 26
f 26 23 17
f 30 19 27
f 27 19 52
f 24 49 21
f 24 21 25
f 25 28 24
f 29 25 26
f 29 28 25
f 30 29 26
f 30 27 31
f 28 56 24
f 54 28 29
f 60 54 29
f 31 60 30
f 60 29 30
f 33 86 32
f 86 61 32
f 61 62 32
f 69 63 33
f 32 34 33
f 35 32 62
f 62 64 36
f 66 91 41
f 91 65 41
f 33 34 69
f 35 36 43
f 35 62 36
f 64 38 36
f 38 37 36
f 38 39 37
f 39 40 37
f 40 39 41
f 39 66 41
f 65 42 41
f 68 42 65
f 68 44 42
f 68 70 44
f 34 46 69
f 46 45 69
f 4 46 34
f 43 37 9
f 43 36 37
f 9 40 16
f 9 37 40
f 46 73 45
f 71 47 70
f 46 20 73
f 47 71 52
f 71 51 52
f 48 73 20
f 20 50 48
f 49 50 14
f 76 52 51
f 76 27 52
f 50 53 48
f 53 75 48
f 53 50 49
f 53 49 57
f 24 57 49
f 27 103 31
f 76 103 27
f 79 75 53
f 79 53 57
f 56 57 24
f 28 58 56
f 54 58 28
f 59 31 103
f 60 31 59
f 55 79 57
f 81 55 56
f 55 57 56
f 85 81 58
f 81 56 58
f 82 85 54
f 85 58 54
f 59 82 60
f 82 54 60
f 86 106 61
f 33 63 86
f 87 61 106
f 62 61 87
f 87 89 62
f 69 112 63
f 64 62 89
f 66 94 90
f 90 91 66
f 92 68 65
f 92 67 68
f 96 112 69
f 93 38 64
f 108 38 93
f 94 38 108
f 39 38 94
f 66 39 94
f 70 67 97
f 70 68 67
f 96 69 45
f 98 70 97
f 98 71 70
f 72 45 73
f 72 96 45
f 98 51 71
f 73 74 72
f 73 48 74
f 99 51 115
f 99 76 51
f 74 75 120
f 48 75 74
f 76 78 103
f 99 78 76
f 77 120 75
f 77 75 100
f 100 75 79
f 55 80 79
f 80 100 79
f 80 55 81
f 84 81 85
f 82 59 83
f 103 83 59
f 105 84 82
f 84 85 82
f 83 105 82
f 86 124 106
f 63 125 86
f 125 124 86
f 106 88 87
f 88 89 87
f 112 125 63
f 89 93 64
f 108 129 94
f 109 94 129
f 109 90 94
f 110 90 109
f 110 91 90
f 65 91 110
f 110 92 65
f 111 92 110
f 92 111 67
f 111 95 67
f 113 112 96
f 97 67 95
f 97 114 98
f 134 96 72
f 134 113 96
f 114 51 98
f 136 134 72
f 114 115 51
f 116 72 74
f 116 136 72
f 117 99 115
f 120 116 74
f 140 116 120
f 99 118 78
f 117 118 99
f 120 100 101
f 120 77 100
f 122 78 118
f 122 103 78
f 121 101 100
f 121 80 102
f 121 100 80
f 102 80 81
f 84 102 81
f 83 122 123
f 83 103 122
f 104 102 84
f 104 105 147
f 104 84 105
f 83 123 105
f 123 147 105
f 124 149 106
f 150 106 149
f 150 88 106
f 126 110 107
f 126 111 110
f 126 156 111
f 155 125 112
f 88 93 89
f 127 93 88
f 130 93 127
f 130 108 93
f 129 108 130
f 131 110 109
f 131 107 110
f 95 111 156
f 113 155 112
f 181 97 95
f 133 178 113
f 178 155 113
f 159 135 114
f 97 181 114
f 181 159 114
f 134 133 113
f 115 135 117
f 135 115 114
f 138 136 116
f 119 117 135
f 140 138 116
f 139 138 140
f 118 117 119
f 140 101 141
f 140 120 101
f 118 167 122
f 121 168 101
f 168 141 101
f 168 121 142
f 142 102 146
f 142 121 102
f 123 145 147
f 122 145 123
f 122 167 145
f 146 104 144
f 146 102 104
f 147 144 104
f 172 170 124
f 149 124 170
f 172 125 151
f 172 124 125
f 150 173 88
f 173 127 88
f 173 128 127
f 153 132 131
f 107 177 126
f 155 151 125
f 128 130 127
f 152 130 128
f 152 129 130
f 153 129 152
f 153 109 129
f 131 109 153
f 107 132 177
f 131 132 107
f 158 133 134
f 160 135 159
f 137 134 136
f 137 158 134
f 160 119 135
f 138 137 136
f 164 118 119
f 140 162 139
f 162 141 165
f 162 140 141
f 166 142 143
f 118 164 167
f 168 165 141
f 142 166 168
f 143 142 146
f 169 143 144
f 144 189 169
f 147 189 144
f 189 145 190
f 189 147 145
f 167 190 145
f 143 146 144
f 148 149 170
f 194 150 149
f 194 173 150
f 174 152 128
f 153 152 175
f 154 153 175
f 154 132 153
f 154 177 132
f 177 179 126
f 179 156 126
f 178 151 155
f 156 157 95
f 156 179 157
f 181 95 157
f 133 182 178
f 181 183 159
f 158 182 133
f 160 159 183
f 203 158 137
f 138 203 137
f 161 203 138
f 119 185 164
f 160 185 119
f 139 161 138
f 139 162 161
f 162 186 161
f 163 164 185
f 165 186 162
f 206 166 143
f 167 163 190
f 164 163 167
f 168 166 165
f 207 206 143
f 207 143 169
f 172 196 170
f 170 210 148
f 170 196 210
f 192 148 210
f 192 149 148
f 193 149 192
f 193 194 149
f 194 171 173
f 171 128 173
f 171 174 128
f 198 172 151
f 198 196 172
f 175 152 174
f 197 154 175
f 176 154 197
f 176 177 154
f 199 151 178
f 199 198 151
f 176 179 177
f 180 179 176
f 179 180 157
f 182 199 178
f 201 157 180
f 201 181 157
f 201 202 183
f 181 201 183
f 182 218 216
f 158 218 182
f 202 160 183
f 158 203 218
f 185 160 202
f 161 184 203
f 186 184 161
f 163 223 209
f 224 163 185
f 224 223 163
f 165 205 186
f 166 205 165
f 207 222 206
f 188 207 169
f 169 187 188
f 189 187 169
f 187 190 209
f 187 189 190
f 163 209 190
f 210 191 192
f 191 226 192
f 226 193 192
f 226 195 193
f 196 234 210
f 195 194 193
f 195 171 194
f 228 171 195
f 228 174 171
f 198 255 196
f 255 234 196
f 212 175 174
f 212 197 175
f 236 197 212
f 213 197 236
f 213 176 197
f 180 213 214
f 176 213 180
f 240 199 182
f 214 200 180
f 200 201 180
f 216 240 182
f 201 242 202
f 200 242 201
f 219 218 203
f 204 185 202
f 184 219 203
f 219 184 220
f 185 204 224
f 205 220 186
f 220 184 186
f 166 221 205
f 206 221 166
f 222 207 188
f 225 187 208
f 225 188 187
f 208 187 209
f 210 234 191
f 234 229 191
f 230 191 229
f 230 226 191
f 227 195 226
f 227 228 195
f 255 233 234
f 231 174 228
f 231 212 174
f 211 212 231
f 236 212 211
f 198 238 255
f 237 213 236
f 237 239 213
f 199 238 198
f 215 213 239
f 215 214 213
f 200 214 215
f 218 241 216
f 217 202 242
f 218 219 241
f 219 261 241
f 217 204 202
f 219 220 245
f 261 219 245
f 224 204 223
f 205 245 220
f 221 245 205
f 249 221 206
f 249 206 222
f 291 222 188
f 291 188 225
f 266 208 209
f 209 247 266
f 223 247 209
f 229 253 230
f 253 270 230
f 270 226 230
f 270 254 226
f 254 227 226
f 254 252 227
f 252 228 227
f 252 272 228
f 234 235 229
f 272 231 228
f 232 231 272
f 232 211 231
f 232 257 211
f 255 256 233
f 233 235 234
f 256 235 233
f 257 236 211
f 236 257 237
f 257 278 237
f 278 239 237
f 199 240 238
f 258 239 280
f 258 215 239
f 260 215 258
f 260 200 215
f 240 216 259
f 216 241 259
f 260 242 200
f 260 243 242
f 243 217 242
f 287 217 243
f 248 287 262
f 217 287 248
f 204 217 248
f 244 245 221
f 246 245 244
f 261 245 246
f 248 262 247
f 223 248 247
f 248 223 204
f 249 244 221
f 249 222 267
f 267 222 291
f 291 225 250
f 250 208 266
f 250 225 208
f 269 254 270
f 269 251 254
f 251 252 254
f 274 276 235
f 253 229 276
f 229 235 276
f 272 252 251
f 273 232 272
f 273 277 232
f 274 235 256
f 257 232 277
f 255 320 256
f 302 255 238
f 302 320 255
f 239 278 280
f 282 238 240
f 282 302 238
f 258 280 283
f 259 282 240
f 285 260 258
f 284 259 241
f 260 285 243
f 285 287 243
f 261 284 241
f 261 286 284
f 286 246 264
f 261 246 286
f 244 264 246
f 263 244 249
f 264 244 263
f 263 249 267
f 265 250 266
f 266 289 265
f 247 289 266
f 289 247 262
f 268 293 269
f 270 295 268
f 269 270 268
f 293 251 269
f 271 251 293
f 271 272 251
f 271 296 272
f 296 273 272
f 296 297 273
f 274 300 276
f 300 275 276
f 317 276 275
f 295 276 317
f 253 276 295
f 270 253 295
f 273 297 277
f 279 277 297
f 299 274 256
f 299 300 274
f 278 277 279
f 257 277 278
f 279 281 278
f 320 299 256
f 280 281 301
f 280 278 281
f 283 280 301
f 327 258 283
f 304 282 259
f 327 285 258
f 327 325 285
f 284 304 259
f 284 306 304
f 285 288 287
f 325 288 285
f 286 306 284
f 286 305 306
f 287 288 262
f 288 308 262
f 264 305 286
f 307 305 264
f 262 308 289
f 263 307 264
f 290 263 267
f 290 307 263
f 291 290 267
f 356 290 291
f 291 250 356
f 265 329 250
f 329 265 289
f 317 370 295
f 370 309 295
f 309 268 295
f 292 268 309
f 293 268 292
f 292 311 293
f 311 271 293
f 311 312 271
f 312 294 271
f 294 296 271
f 294 315 296
f 300 372 275
f 317 275 372
f 315 297 296
f 297 315 316
f 298 297 316
f 316 319 298
f 298 279 297
f 319 318 298
f 318 279 298
f 281 318 321
f 281 279 318
f 301 281 321
f 322 320 302
f 323 283 301
f 303 302 282
f 303 322 302
f 327 283 323
f 304 303 282
f 304 324 303
f 304 306 324
f 326 288 325
f 326 353 288
f 305 328 306
f 328 305 307
f 308 353 357
f 353 308 288
f 330 307 290
f 330 290 356
f 289 357 329
f 357 289 308
f 331 356 250
f 331 250 329
f 370 335 309
f 292 335 310
f 309 335 292
f 310 311 292
f 332 311 310
f 332 312 311
f 312 313 294
f 294 314 315
f 294 313 314
f 314 336 315
f 336 339 315
f 368 317 372
f 368 370 317
f 316 339 319
f 316 315 339
f 342 319 339
f 300 341 372
f 342 340 319
f 340 318 319
f 346 300 299
f 346 341 300
f 340 343 318
f 345 346 299
f 343 344 318
f 344 321 318
f 320 345 299
f 322 345 320
f 377 345 322
f 322 350 377
f 321 323 301
f 348 323 321
f 351 323 348
f 322 303 350
f 303 349 350
f 351 327 323
f 303 324 349
f 351 326 325
f 327 351 325
f 306 352 324
f 352 306 328
f 328 307 355
f 357 384 329
f 330 355 307
f 331 329 384
f 361 310 334
f 361 332 310
f 332 362 312
f 362 313 312
f 362 333 313
f 365 364 336
f 364 337 336
f 335 370 369
f 334 335 369
f 334 310 335
f 333 314 313
f 314 365 336
f 333 365 314
f 337 339 336
f 339 337 342
f 342 338 340
f 342 337 338
f 374 343 340
f 374 347 343
f 375 341 346
f 347 344 343
f 345 375 346
f 347 405 344
f 348 344 405
f 348 321 344
f 348 404 351
f 404 378 351
f 324 431 349
f 431 324 352
f 351 380 326
f 378 380 351
f 352 328 355
f 357 381 409
f 353 381 357
f 326 380 353
f 380 381 353
f 354 355 330
f 382 330 356
f 354 330 382
f 382 356 383
f 357 409 384
f 383 356 331
f 383 331 384
f 359 360 358
f 359 385 360
f 385 362 360
f 334 358 361
f 361 360 332
f 361 358 360
f 332 360 362
f 362 385 333
f 333 386 365
f 333 385 386
f 365 387 364
f 365 386 387
f 364 387 363
f 363 366 364
f 363 389 366
f 337 364 366
f 389 394 366
f 394 371 366
f 367 368 397
f 367 391 368
f 391 370 368
f 369 370 391
f 338 337 366
f 366 371 338
f 394 395 371
f 397 368 372
f 371 340 338
f 395 340 371
f 397 341 373
f 397 372 341
f 395 374 340
f 400 374 395
f 398 341 375
f 398 373 341
f 347 374 376
f 400 376 374
f 402 398 375
f 376 401 347
f 403 375 345
f 403 402 375
f 347 401 405
f 377 403 345
f 404 348 405
f 406 377 350
f 349 406 350
f 406 349 431
f 431 352 379
f 407 380 378
f 407 464 380
f 464 381 380
f 434 355 354
f 379 355 434
f 352 355 379
f 381 436 409
f 382 434 354
f 383 384 435
f 409 435 384
f 411 359 414
f 411 385 359
f 416 386 385
f 416 417 386
f 417 387 386
f 417 419 387
f 388 363 419
f 388 420 363
f 358 418 414
f 334 418 358
f 422 418 334
f 414 359 358
f 419 363 387
f 363 420 389
f 420 425 389
f 426 423 391
f 369 391 423
f 422 369 423
f 334 369 422
f 425 390 389
f 426 367 449
f 426 391 367
f 390 394 389
f 392 367 397
f 449 367 392
f 390 393 394
f 393 395 394
f 392 397 373
f 393 396 395
f 396 400 395
f 399 400 396
f 400 399 427
f 376 400 427
f 428 376 427
f 401 376 428
f 457 402 403
f 429 401 428
f 405 401 429
f 458 403 377
f 458 457 403
f 429 404 405
f 378 404 429
f 406 458 377
f 379 466 431
f 433 466 379
f 464 436 381
f 407 465 464
f 434 433 379
f 409 408 435
f 436 408 409
f 382 468 434
f 469 468 383
f 468 382 383
f 469 383 435
f 410 411 440
f 411 410 412
f 412 413 411
f 412 437 413
f 437 438 413
f 438 415 413
f 414 440 411
f 413 385 411
f 385 413 416
f 416 413 415
f 415 417 416
f 415 476 417
f 476 442 417
f 442 445 417
f 444 422 480
f 440 422 444
f 418 422 440
f 414 418 440
f 445 419 417
f 445 388 419
f 421 388 445
f 420 388 421
f 421 424 420
f 422 423 480
f 423 426 480
f 425 420 424
f 424 484 425
f 484 450 425
f 450 390 425
f 486 392 456
f 486 449 392
f 450 453 390
f 453 393 390
f 456 392 373
f 453 452 393
f 452 396 393
f 455 399 396
f 452 455 396
f 454 373 398
f 454 456 373
f 399 459 427
f 455 459 399
f 402 454 398
f 402 457 454
f 427 459 428
f 428 461 429
f 459 461 428
f 429 460 378
f 430 460 429
f 461 430 429
f 406 463 458
f 378 460 407
f 431 463 406
f 431 432 463
f 432 431 466
f 468 433 434
f 469 435 470
f 408 470 435
f 412 410 473
f 437 412 473
f 475 438 437
f 443 439 444
f 439 440 444
f 439 410 440
f 475 415 438
f 476 415 475
f 441 442 476
f 441 478 442
f 480 443 444
f 478 445 442
f 478 421 445
f 479 421 478
f 503 421 479
f 503 482 421
f 424 421 482
f 426 448 446
f 480 426 446
f 424 482 484
f 482 447 484
f 448 449 508
f 448 426 449
f 486 508 449
f 485 450 484
f 451 486 456
f 485 453 450
f 489 453 485
f 489 452 453
f 454 451 456
f 513 452 489
f 513 455 452
f 459 455 490
f 455 513 490
f 457 515 454
f 457 556 515
f 490 461 459
f 458 556 457
f 430 517 460
f 491 517 430
f 461 491 430
f 463 462 458
f 462 463 432
f 460 465 407
f 517 465 460
f 432 466 520
f 464 492 436
f 465 492 464
f 433 520 466
f 493 433 468
f 520 433 493
f 493 468 522
f 523 522 470
f 470 467 523
f 408 467 470
f 436 467 408
f 522 468 469
f 522 469 470
f 495 471 410
f 473 471 472
f 473 410 471
f 472 474 473
f 443 499 439
f 499 495 439
f 410 439 495
f 474 437 473
f 474 475 437
f 496 475 474
f 496 441 475
f 481 499 443
f 441 476 475
f 477 441 497
f 477 478 441
f 478 477 479
f 477 501 479
f 443 480 481
f 479 501 503
f 503 483 482
f 481 446 504
f 481 480 446
f 504 446 448
f 483 507 482
f 482 507 447
f 508 504 448
f 545 508 486
f 484 447 485
f 447 487 485
f 547 486 451
f 547 545 486
f 487 489 485
f 511 547 451
f 488 489 487
f 454 511 451
f 454 515 511
f 488 513 489
f 513 514 490
f 461 490 516
f 461 516 491
f 462 556 458
f 462 560 556
f 560 462 432
f 517 492 465
f 563 436 492
f 493 521 520
f 522 521 493
f 436 563 467
f 471 494 524
f 471 495 494
f 525 471 524
f 525 472 471
f 527 472 525
f 527 474 472
f 527 529 474
f 494 499 531
f 494 495 499
f 529 496 474
f 530 496 529
f 530 497 496
f 497 441 496
f 530 533 497
f 481 498 499
f 498 531 499
f 533 500 477
f 497 533 477
f 500 501 477
f 534 498 481
f 502 500 535
f 502 501 500
f 502 503 501
f 502 483 503
f 505 481 504
f 505 534 481
f 502 506 483
f 538 505 504
f 509 506 543
f 509 507 506
f 507 483 506
f 538 504 508
f 546 509 543
f 510 509 546
f 509 510 507
f 510 447 507
f 545 538 508
f 510 487 447
f 550 510 546
f 487 510 550
f 548 547 511
f 550 512 487
f 554 512 550
f 512 488 487
f 552 548 511
f 515 552 511
f 488 555 513
f 512 555 488
f 554 555 512
f 513 555 514
f 490 514 516
f 514 558 516
f 516 624 491
f 432 518 560
f 491 624 517
f 432 519 518
f 517 561 492
f 624 561 517
f 520 519 432
f 593 520 521
f 593 519 520
f 564 593 521
f 467 563 562
f 523 564 522
f 564 521 522
f 467 562 523
f 566 494 571
f 566 524 494
f 565 524 566
f 565 525 524
f 526 525 565
f 526 527 525
f 528 527 526
f 527 528 529
f 571 494 531
f 530 529 528
f 569 533 530
f 498 573 531
f 573 571 531
f 578 532 569
f 569 532 533
f 532 500 533
f 534 573 498
f 574 573 534
f 578 535 532
f 532 535 500
f 581 534 505
f 581 574 534
f 536 535 578
f 536 537 535
f 537 502 535
f 537 506 502
f 581 505 538
f 580 539 536
f 539 540 536
f 540 537 536
f 537 543 506
f 582 581 538
f 540 542 537
f 543 537 542
f 541 538 545
f 541 582 538
f 583 540 539
f 583 542 540
f 543 542 544
f 543 544 546
f 616 545 547
f 616 541 545
f 542 586 544
f 586 549 544
f 549 546 544
f 549 550 546
f 548 616 547
f 616 548 551
f 548 620 551
f 552 620 548
f 553 550 549
f 554 550 553
f 620 552 515
f 555 557 514
f 554 557 555
f 553 557 554
f 556 620 515
f 620 556 588
f 514 557 558
f 556 589 588
f 560 589 556
f 624 516 559
f 558 559 516
f 518 589 560
f 518 590 589
f 590 518 591
f 518 519 591
f 592 561 623
f 592 492 561
f 624 623 561
f 562 563 626
f 492 592 563
f 592 626 563
f 523 627 564
f 627 523 562
f 567 565 566
f 575 566 571
f 575 570 566
f 570 567 566
f 567 526 565
f 567 572 526
f 572 528 526
f 572 568 528
f 568 530 528
f 568 569 530
f 571 573 575
f 570 595 567
f 567 576 572
f 576 577 572
f 577 596 572
f 596 568 572
f 596 578 568
f 568 578 569
f 594 573 574
f 575 573 594
f 594 570 575
f 595 570 601
f 576 567 595
f 599 574 581
f 580 596 603
f 580 578 596
f 580 536 578
f 579 599 581
f 582 579 581
f 582 607 579
f 611 613 603
f 603 613 580
f 613 539 580
f 615 582 541
f 615 607 582
f 583 613 614
f 539 613 583
f 616 615 541
f 583 614 618
f 618 584 583
f 584 542 583
f 584 586 542
f 585 584 618
f 585 586 584
f 585 587 586
f 587 549 586
f 587 553 549
f 619 587 585
f 621 587 619
f 587 621 553
f 621 557 553
f 557 622 558
f 621 622 557
f 558 622 559
f 519 644 591
f 593 644 519
f 564 625 593
f 625 644 593
f 625 564 627
f 627 562 626
f 601 570 594
f 601 597 595
f 597 576 595
f 597 598 576
f 598 577 576
f 598 596 577
f 594 599 604
f 594 574 599
f 604 601 594
f 598 603 596
f 579 600 599
f 600 604 599
f 604 605 601
f 601 605 597
f 605 602 597
f 602 611 597
f 611 598 597
f 611 603 598
f 607 600 579
f 604 606 605
f 604 600 606
f 615 628 607
f 628 608 607
f 608 600 607
f 606 608 630
f 606 600 608
f 609 606 630
f 609 605 606
f 602 605 609
f 609 610 602
f 610 611 602
f 610 612 611
f 612 613 611
f 612 614 613
f 630 610 609
f 635 614 612
f 617 614 635
f 636 615 616
f 551 636 616
f 654 617 635
f 638 617 654
f 638 618 617
f 618 614 617
f 638 585 618
f 639 551 620
f 639 636 551
f 638 640 585
f 640 619 585
f 588 639 620
f 641 621 619
f 589 657 588
f 641 642 621
f 642 622 621
f 645 657 589
f 590 645 589
f 622 643 559
f 622 642 643
f 591 645 590
f 624 646 623
f 559 646 624
f 625 664 644
f 647 625 627
f 664 625 647
f 665 627 626
f 647 627 665
f 626 648 665
f 648 592 649
f 648 626 592
f 623 649 592
f 615 633 628
f 633 632 628
f 632 608 628
f 632 629 608
f 629 630 608
f 629 631 630
f 631 634 630
f 634 610 630
f 634 612 610
f 634 635 612
f 636 633 615
f 631 653 634
f 653 637 634
f 637 635 634
f 637 654 635
f 655 636 639
f 655 633 636
f 654 658 638
f 658 640 638
f 588 657 639
f 657 655 639
f 675 640 658
f 619 660 641
f 619 640 660
f 640 675 660
f 642 641 660
f 643 663 559
f 678 663 643
f 642 678 643
f 591 644 664
f 676 591 664
f 645 591 676
f 559 663 646
f 648 649 666
f 623 646 649
f 646 666 649
f 633 650 632
f 650 652 632
f 652 629 632
f 652 631 629
f 633 655 650
f 668 650 655
f 667 650 668
f 652 650 667
f 652 651 631
f 667 651 652
f 651 653 631
f 671 653 651
f 671 637 653
f 671 673 637
f 674 654 637
f 674 658 654
f 655 656 668
f 657 656 655
f 673 674 637
f 645 659 657
f 659 656 657
f 676 659 645
f 660 675 662
f 660 661 642
f 660 662 661
f 642 661 678
f 692 665 648
f 693 648 666
f 692 648 693
f 666 681 693
f 646 681 666
f 681 646 663
f 678 681 663
f 667 670 651
f 670 671 651
f 685 668 656
f 669 668 685
f 667 668 669
f 669 670 667
f 671 672 673
f 670 672 671
f 674 673 672
f 674 686 658
f 686 675 658
f 659 676 696
f 685 659 696
f 656 659 685
f 675 686 662
f 676 664 677
f 696 676 677
f 661 689 678
f 662 689 661
f 679 664 647
f 679 677 664
f 679 647 665
f 679 665 692
f 693 681 680
f 680 681 689
f 678 689 681
f 685 697 669
f 669 682 670
f 669 697 682
f 683 670 682
f 683 672 670
f 683 698 672
f 698 684 672
f 684 674 672
f 684 686 674
f 696 697 685
f 686 684 690
f 690 662 686
f 677 687 696
f 688 687 677
f 701 688 691
f 687 688 701
f 694 689 690
f 690 689 662
f 679 688 677
f 691 688 679
f 691 679 692
f 694 691 693
f 691 692 693
f 694 693 680
f 694 680 689
f 697 695 682
f 695 683 682
f 695 699 683
f 699 698 683
f 696 687 697
f 687 695 697
f 687 701 695
f 701 699 695
f 700 699 701
f 700 698 699
f 700 684 698
f 700 690 684
f 700 701 694
f 701 691 694
f 700 694 690
f 702 703 717
f 715 714 703
f 718 715 720
f 724 727 704
f 714 705 703
f 705 717 703
f 726 718 720
f 723 726 720
f 706 723 704
f 706 704 707
f 727 707 704
f 727 730 707
f 732 725 717
f 705 732 717
f 723 708 726
f 708 736 726
f 708 723 706
f 708 706 707
f 707 709 708
f 708 735 736
f 709 735 708
f 709 742 735
f 742 741 735
f 741 759 735
f 760 745 711
f 713 711 710
f 710 711 702
f 702 745 703
f 702 711 745
f 745 712 703
f 710 717 713
f 717 751 713
f 717 710 702
f 712 715 703
f 715 712 719
f 749 721 722
f 749 704 721
f 749 716 704
f 716 724 704
f 717 725 751
f 725 750 751
f 715 718 714
f 719 720 715
f 722 720 719
f 722 723 720
f 721 723 722
f 721 704 723
f 727 752 753
f 727 724 752
f 705 718 729
f 705 714 718
f 726 729 718
f 754 727 753
f 754 730 727
f 755 750 725
f 725 732 755
f 732 729 728
f 732 705 729
f 728 726 736
f 728 729 726
f 731 755 732
f 756 731 728
f 731 732 728
f 733 728 736
f 733 756 728
f 709 707 737
f 734 730 754
f 734 737 730
f 737 707 730
f 735 733 736
f 735 756 733
f 742 737 740
f 742 709 737
f 738 756 735
f 739 738 759
f 735 759 738
f 740 741 742
f 740 739 741
f 739 759 741
f 743 745 760
f 744 745 743
f 762 713 767
f 762 761 713
f 761 711 713
f 760 711 761
f 712 745 744
f 712 744 763
f 719 712 763
f 746 749 765
f 746 716 749
f 746 747 716
f 747 724 716
f 747 766 724
f 767 713 751
f 748 719 763
f 748 722 719
f 765 722 748
f 749 722 765
f 752 766 768
f 752 724 766
f 769 751 750
f 769 767 751
f 753 752 768
f 750 770 769
f 753 771 754
f 750 755 770
f 773 770 755
f 757 731 756
f 771 734 754
f 774 773 755
f 778 774 731
f 774 755 731
f 778 731 757
f 756 738 757
f 737 775 740
f 737 734 775
f 779 757 738
f 738 758 779
f 738 739 758
f 740 775 739
f 780 803 760
f 803 743 760
f 803 783 743
f 762 791 761
f 780 761 791
f 760 761 780
f 783 744 743
f 784 744 783
f 784 763 744
f 793 762 767
f 793 791 762
f 784 764 763
f 764 748 763
f 765 764 787
f 765 748 764
f 787 746 765
f 789 747 746
f 747 789 766
f 789 792 766
f 768 766 792
f 809 767 769
f 809 793 767
f 768 808 753
f 808 771 753
f 795 769 770
f 795 809 769
f 808 796 771
f 794 795 770
f 796 734 771
f 770 772 794
f 770 773 772
f 796 776 734
f 799 772 773
f 799 773 774
f 799 778 777
f 799 774 778
f 814 739 775
f 734 776 775
f 776 814 775
f 777 779 800
f 777 778 779
f 778 757 779
f 758 801 800
f 739 801 758
f 758 800 779
f 803 780 802
f 805 783 803
f 805 782 783
f 791 802 780
f 781 802 791
f 782 784 783
f 782 785 784
f 785 764 784
f 785 786 764
f 786 787 764
f 786 788 787
f 788 746 787
f 788 790 746
f 790 789 746
f 790 806 789
f 793 781 791
f 792 789 806
f 807 768 792
f 768 807 808
f 810 809 795
f 794 812 795
f 812 810 795
f 772 812 794
f 827 776 796
f 814 776 827
f 797 798 799
f 798 772 799
f 797 777 816
f 797 799 777
f 818 816 800
f 801 817 845
f 739 817 801
f 814 817 739
f 816 777 800
f 801 845 800
f 833 820 802
f 804 802 820
f 803 802 804
f 804 805 803
f 819 805 804
f 819 782 805
f 781 833 802
f 822 790 788
f 790 822 806
f 823 781 793
f 836 792 806
f 793 824 823
f 807 792 836
f 793 809 824
f 809 839 824
f 809 810 839
f 811 796 808
f 812 825 810
f 772 813 812
f 813 825 812
f 798 813 772
f 796 811 827
f 815 797 816
f 815 798 797
f 845 817 847
f 814 847 817
f 800 846 818
f 846 800 845
f 820 828 804
f 851 804 828
f 851 819 804
f 853 782 819
f 833 831 820
f 785 782 853
f 853 821 785
f 821 830 785
f 856 788 830
f 856 822 788
f 861 833 781
f 830 786 785
f 830 788 786
f 834 806 822
f 823 861 781
f 882 861 823
f 834 836 806
f 835 836 834
f 823 824 882
f 838 807 836
f 838 808 807
f 863 808 838
f 825 839 810
f 808 863 811
f 813 865 825
f 826 813 798
f 826 865 813
f 815 826 798
f 842 815 816
f 826 815 842
f 843 816 818
f 842 816 843
f 827 844 814
f 811 840 827
f 840 844 827
f 846 843 818
f 814 844 847
f 820 831 828
f 831 855 828
f 849 828 855
f 849 851 828
f 829 819 851
f 829 853 819
f 876 830 821
f 876 856 830
f 833 879 831
f 879 878 831
f 832 822 856
f 861 879 833
f 832 834 822
f 858 834 832
f 835 834 858
f 860 836 835
f 862 882 824
f 860 838 836
f 860 837 838
f 839 862 824
f 837 863 838
f 841 839 825
f 840 811 863
f 865 841 825
f 826 867 865
f 867 826 842
f 870 848 844
f 840 868 844
f 868 870 844
f 871 846 845
f 871 869 846
f 869 843 846
f 871 847 848
f 871 845 847
f 844 848 847
f 855 894 849
f 894 850 849
f 850 851 849
f 850 852 851
f 852 829 851
f 852 854 829
f 854 853 829
f 854 873 853
f 873 821 853
f 873 876 821
f 831 878 855
f 878 874 855
f 856 876 877
f 877 857 856
f 857 832 856
f 858 832 857
f 880 879 861
f 858 859 835
f 835 859 860
f 859 905 860
f 882 880 861
f 883 862 839
f 864 863 837
f 841 883 839
f 841 885 883
f 868 887 886
f 864 840 863
f 864 887 840
f 887 868 840
f 866 865 867
f 841 865 866
f 885 841 866
f 867 842 888
f 868 886 870
f 843 888 842
f 889 869 871
f 890 871 848
f 889 871 890
f 848 870 890
f 897 852 850
f 897 872 852
f 872 854 852
f 872 893 854
f 893 873 854
f 893 875 873
f 855 874 894
f 875 876 873
f 876 875 900
f 877 876 900
f 900 899 877
f 878 922 874
f 922 920 874
f 899 857 877
f 857 901 903
f 857 899 901
f 902 878 879
f 902 922 878
f 881 857 903
f 881 858 857
f 880 902 879
f 859 881 905
f 858 881 859
f 907 880 882
f 884 837 905
f 837 860 905
f 862 907 882
f 862 883 907
f 837 884 864
f 887 864 884
f 883 885 908
f 885 866 910
f 910 866 867
f 910 867 888
f 911 888 869
f 870 909 890
f 886 909 870
f 888 843 869
f 889 911 869
f 914 897 896
f 914 891 897
f 891 872 897
f 891 892 872
f 892 893 872
f 892 912 893
f 912 875 893
f 912 915 875
f 894 895 896
f 850 894 896
f 896 897 850
f 875 915 900
f 915 898 900
f 939 874 920
f 939 895 874
f 895 894 874
f 898 899 900
f 899 898 916
f 921 899 916
f 901 899 921
f 922 941 920
f 921 903 901
f 923 881 903
f 924 902 880
f 923 904 881
f 904 905 881
f 907 924 880
f 976 924 907
f 925 884 905
f 926 884 925
f 904 925 905
f 907 906 976
f 883 906 907
f 908 906 883
f 908 927 906
f 926 887 884
f 926 928 887
f 885 927 908
f 885 910 929
f 927 885 929
f 929 910 930
f 886 928 909
f 887 928 886
f 930 910 888
f 890 932 889
f 909 932 890
f 954 914 913
f 954 956 914
f 956 891 914
f 956 960 891
f 960 892 891
f 960 959 892
f 959 912 892
f 959 933 912
f 913 896 918
f 913 914 896
f 933 915 912
f 915 935 898
f 933 935 915
f 935 917 898
f 935 934 917
f 917 936 916
f 895 918 896
f 939 918 895
f 898 917 916
f 936 919 916
f 941 939 920
f 921 919 942
f 916 919 921
f 942 903 921
f 923 903 942
f 943 923 942
f 940 922 902
f 940 941 922
f 924 940 902
f 946 904 923
f 948 926 925
f 904 946 925
f 946 948 925
f 906 949 976
f 949 975 976
f 950 928 926
f 927 949 906
f 977 927 929
f 949 927 977
f 928 950 931
f 930 977 929
f 951 980 932
f 931 951 932
f 909 931 932
f 931 909 928
f 888 979 930
f 1007 979 911
f 979 888 911
f 980 1007 889
f 1007 911 889
f 980 889 932
f 933 962 935
f 962 934 935
f 962 964 934
f 964 937 934
f 990 913 965
f 990 955 913
f 955 954 913
f 937 963 936
f 938 965 918
f 965 913 918
f 937 917 934
f 937 936 917
f 966 936 963
f 938 939 968
f 938 918 939
f 966 919 936
f 944 919 966
f 968 939 941
f 944 942 919
f 940 968 941
f 970 968 940
f 944 943 942
f 971 943 944
f 940 974 970
f 972 946 943
f 946 923 943
f 940 924 974
f 924 976 974
f 948 946 945
f 972 945 946
f 948 947 926
f 1005 949 977
f 975 949 1005
f 926 947 950
f 947 1001 950
f 931 1008 951
f 950 1001 931
f 1001 1008 931
f 930 978 977
f 979 978 930
f 952 953 958
f 957 952 958
f 953 986 959
f 985 955 990
f 954 955 985
f 957 954 985
f 957 956 954
f 958 956 957
f 958 960 956
f 953 960 958
f 953 959 960
f 959 986 933
f 962 986 961
f 933 986 962
f 961 964 962
f 961 988 964
f 988 989 964
f 989 937 964
f 937 992 963
f 937 989 992
f 1024 1021 965
f 1021 990 965
f 963 992 993
f 1024 938 994
f 1024 965 938
f 993 966 963
f 996 966 993
f 994 938 968
f 944 966 967
f 996 967 966
f 997 967 996
f 998 994 968
f 967 971 944
f 999 971 967
f 997 999 967
f 970 998 968
f 971 999 969
f 1028 970 974
f 971 972 943
f 1000 972 971
f 945 972 1000
f 969 1000 971
f 973 974 976
f 973 1028 974
f 975 973 976
f 973 975 1005
f 948 945 947
f 1005 977 1035
f 978 1035 977
f 1006 978 979
f 1035 978 1006
f 1036 979 1007
f 1006 979 1036
f 1001 1002 1008
f 1007 980 951
f 1016 982 981
f 982 952 981
f 982 1014 952
f 1012 983 1014
f 1012 1015 983
f 985 981 957
f 985 984 981
f 984 1016 981
f 957 981 952
f 1014 953 952
f 1014 983 953
f 1015 1017 983
f 983 986 953
f 983 961 986
f 1017 961 983
f 961 1017 987
f 988 961 987
f 988 1022 989
f 990 1021 984
f 985 990 984
f 991 989 1022
f 1021 1024 1019
f 992 989 991
f 991 993 992
f 1026 1024 994
f 996 993 991
f 991 995 996
f 1025 1026 994
f 1027 997 996
f 995 1027 996
f 998 1025 994
f 1028 998 970
f 969 999 1029
f 999 997 1029
f 1000 1031 945
f 969 1029 1000
f 1029 1031 1000
f 973 1033 1028
f 1028 1033 1057
f 1031 1003 945
f 973 1004 1033
f 1005 1004 973
f 1001 1034 1002
f 947 1034 1001
f 945 1003 947
f 1003 1034 947
f 1035 1004 1005
f 1006 1058 1035
f 1036 1058 1006
f 1036 1007 1090
f 1090 951 1010
f 1090 1007 951
f 1008 1010 951
f 1008 1009 1010
f 1009 1008 1002
f 1041 1037 1011
f 1037 1039 1011
f 1039 1012 1011
f 1016 1013 1041
f 1011 1016 1041
f 982 1016 1011
f 1011 1014 982
f 1012 1014 1011
f 1040 1012 1039
f 1015 1012 1040
f 1040 1043 1015
f 1013 1020 1047
f 984 1020 1013
f 1016 984 1013
f 1043 1017 1015
f 1044 1017 1043
f 1044 987 1017
f 1044 1046 987
f 1020 1018 1047
f 1046 988 987
f 988 1046 1022
f 1018 1019 1023
f 1018 1020 1019
f 1020 1021 1019
f 984 1021 1020
f 1022 1050 991
f 1023 1019 1024
f 1049 991 1050
f 1053 1024 1026
f 1053 1023 1024
f 995 991 1052
f 991 1049 1052
f 1025 1053 1026
f 995 1052 1027
f 1054 1025 998
f 1030 997 1027
f 1028 1054 998
f 1028 1057 1054
f 1057 1079 1054
f 997 1030 1029
f 1030 1056 1029
f 1029 1056 1031
f 1056 1084 1031
f 1034 1123 1032
f 1031 1034 1003
f 1084 1034 1031
f 1004 1088 1033
f 1088 1004 1086
f 1034 1032 1002
f 1058 1086 1035
f 1086 1004 1035
f 1010 1059 1091
f 1009 1059 1010
f 1002 1032 1009
f 1032 1059 1009
f 1036 1089 1058
f 1090 1089 1036
f 1010 1091 1090
f 1062 1038 1041
f 1037 1038 1060
f 1037 1041 1038
f 1061 1037 1060
f 1061 1039 1037
f 1042 1039 1061
f 1042 1040 1039
f 1065 1062 1013
f 1041 1013 1062
f 1042 1043 1040
f 1064 1043 1042
f 1064 1044 1043
f 1064 1063 1044
f 1047 1065 1013
f 1067 1065 1047
f 1045 1044 1063
f 1045 1046 1044
f 1045 1068 1046
f 1048 1047 1018
f 1048 1067 1047
f 1022 1068 1051
f 1022 1046 1068
f 1048 1018 1023
f 1022 1051 1050
f 1071 1048 1023
f 1050 1070 1049
f 1050 1051 1070
f 1071 1023 1053
f 1049 1070 1052
f 1119 1071 1053
f 1075 1052 1070
f 1076 1053 1025
f 1076 1119 1053
f 1052 1082 1027
f 1075 1082 1052
f 1054 1076 1025
f 1054 1120 1076
f 1082 1030 1027
f 1079 1120 1054
f 1055 1084 1056
f 1056 1030 1055
f 1030 1082 1055
f 1083 1079 1057
f 1033 1083 1057
f 1083 1033 1088
f 1084 1123 1034
f 1123 1124 1032
f 1089 1086 1058
f 1091 1059 1122
f 1032 1124 1059
f 1124 1122 1059
f 1062 1092 1038
f 1060 1038 1092
f 1128 1061 1060
f 1094 1061 1128
f 1094 1042 1061
f 1096 1042 1094
f 1096 1064 1042
f 1065 1092 1062
f 1126 1092 1065
f 1063 1064 1096
f 1065 1067 1066
f 1126 1065 1066
f 1097 1045 1063
f 1097 1100 1045
f 1100 1068 1045
f 1066 1067 1102
f 1100 1106 1068
f 1106 1051 1068
f 1106 1069 1051
f 1115 1048 1071
f 1115 1067 1048
f 1072 1051 1069
f 1072 1070 1051
f 1113 1072 1069
f 1119 1115 1071
f 1073 1074 1113
f 1074 1072 1113
f 1072 1074 1070
f 1074 1075 1070
f 1078 1073 1077
f 1073 1078 1074
f 1078 1075 1074
f 1077 1081 1078
f 1081 1075 1078
f 1081 1082 1075
f 1083 1120 1079
f 1080 1084 1055
f 1080 1055 1081
f 1077 1080 1081
f 1081 1055 1082
f 1162 1085 1084
f 1080 1162 1084
f 1083 1087 1161
f 1088 1087 1083
f 1084 1085 1123
f 1086 1087 1088
f 1089 1163 1086
f 1121 1089 1090
f 1121 1163 1089
f 1121 1091 1125
f 1121 1090 1091
f 1122 1125 1091
f 1092 1093 1060
f 1092 1126 1093
f 1128 1060 1093
f 1129 1094 1128
f 1129 1096 1094
f 1129 1095 1096
f 1134 1096 1095
f 1063 1096 1134
f 1126 1098 1131
f 1126 1066 1098
f 1097 1134 1135
f 1063 1134 1097
f 1135 1100 1097
f 1098 1066 1102
f 1141 1131 1098
f 1141 1099 1131
f 1141 1143 1099
f 1099 1143 1103
f 1140 1101 1135
f 1135 1101 1100
f 1101 1106 1100
f 1067 1108 1102
f 1108 1107 1102
f 1143 1109 1103
f 1109 1139 1103
f 1105 1110 1140
f 1104 1110 1105
f 1110 1101 1140
f 1110 1112 1101
f 1101 1112 1106
f 1112 1069 1106
f 1067 1115 1108
f 1145 1109 1143
f 1147 1139 1109
f 1147 1104 1139
f 1147 1111 1104
f 1111 1110 1104
f 1112 1113 1069
f 1115 1114 1108
f 1108 1114 1107
f 1149 1111 1147
f 1149 1116 1111
f 1116 1110 1111
f 1116 1117 1110
f 1117 1112 1110
f 1112 1117 1113
f 1118 1115 1119
f 1118 1114 1115
f 1154 1116 1149
f 1117 1073 1113
f 1157 1119 1076
f 1157 1118 1119
f 1156 1077 1073
f 1117 1156 1073
f 1120 1160 1076
f 1160 1157 1076
f 1159 1077 1156
f 1160 1120 1083
f 1077 1159 1080
f 1161 1160 1083
f 1164 1085 1176
f 1164 1123 1085
f 1162 1176 1085
f 1163 1180 1086
f 1180 1087 1086
f 1122 1124 1189
f 1123 1164 1124
f 1164 1189 1124
f 1126 1127 1093
f 1127 1128 1093
f 1127 1133 1128
f 1133 1129 1128
f 1133 1095 1129
f 1131 1127 1126
f 1131 1130 1127
f 1130 1133 1127
f 1132 1133 1130
f 1137 1133 1132
f 1137 1095 1133
f 1137 1134 1095
f 1137 1135 1134
f 1099 1130 1131
f 1099 1136 1130
f 1136 1138 1132
f 1138 1137 1132
f 1138 1105 1137
f 1140 1137 1105
f 1140 1135 1137
f 1102 1141 1098
f 1103 1136 1099
f 1138 1136 1139
f 1136 1103 1139
f 1138 1104 1105
f 1102 1107 1141
f 1138 1139 1104
f 1107 1142 1141
f 1141 1142 1143
f 1142 1144 1143
f 1144 1145 1143
f 1145 1147 1109
f 1107 1114 1142
f 1114 1151 1142
f 1148 1142 1151
f 1148 1144 1142
f 1146 1144 1148
f 1146 1145 1144
f 1145 1146 1149
f 1145 1149 1147
f 1151 1114 1150
f 1114 1118 1150
f 1151 1165 1148
f 1165 1168 1148
f 1168 1146 1148
f 1168 1152 1146
f 1152 1149 1146
f 1152 1154 1149
f 1154 1117 1116
f 1118 1157 1150
f 1169 1150 1157
f 1166 1150 1169
f 1151 1150 1166
f 1166 1165 1151
f 1153 1152 1168
f 1171 1152 1153
f 1171 1154 1152
f 1154 1171 1172
f 1155 1154 1172
f 1155 1117 1154
f 1155 1156 1117
f 1157 1173 1169
f 1160 1173 1157
f 1174 1155 1172
f 1156 1158 1159
f 1156 1155 1158
f 1155 1174 1158
f 1160 1187 1173
f 1175 1159 1158
f 1175 1080 1159
f 1161 1187 1160
f 1161 1179 1187
f 1087 1179 1161
f 1175 1162 1080
f 1175 1176 1162
f 1180 1179 1087
f 1182 1163 1121
f 1182 1180 1163
f 1182 1125 1181
f 1182 1121 1125
f 1181 1122 1183
f 1181 1125 1122
f 1183 1122 1189
f 1130 1136 1132
f 1165 1184 1168
f 1165 1166 1184
f 1166 1170 1184
f 1167 1168 1184
f 1167 1153 1168
f 1170 1169 1173
f 1166 1169 1170
f 1171 1153 1192
f 1171 1197 1172
f 1197 1174 1172
f 1177 1174 1197
f 1174 1177 1158
f 1177 1175 1158
f 1175 1203 1176
f 1177 1203 1175
f 1178 1179 1180
f 1202 1189 1164
f 1176 1203 1164
f 1203 1202 1164
f 1182 1178 1180
f 1170 1190 1184
f 1190 1167 1184
f 1192 1153 1167
f 1173 1185 1170
f 1194 1170 1185
f 1190 1192 1167
f 1186 1171 1192
f 1171 1186 1197
f 1173 1187 1185
f 1185 1193 1194
f 1187 1193 1185
f 1197 1196 1177
f 1193 1179 1198
f 1187 1179 1193
f 1203 1177 1196
f 1178 1198 1179
f 1200 1178 1182
f 1198 1178 1200
f 1199 1182 1181
f 1200 1182 1199
f 1199 1181 1188
f 1189 1202 1188
f 1188 1181 1183
f 1188 1183 1189
f 1170 1191 1190
f 1170 1194 1191
f 1204 1190 1191
f 1204 1192 1190
f 1206 1192 1204
f 1206 1186 1192
f 1206 1197 1186
f 1194 1195 1191
f 1193 1195 1194
f 1196 1206 1207
f 1197 1206 1196
f 1208 1198 1200
f 1195 1198 1208
f 1193 1198 1195
f 1207 1201 1196
f 1201 1203 1196
f 1199 1208 1200
f 1199 1188 1209
f 1209 1188 1201
f 1202 1201 1188
f 1201 1202 1203
f 1191 1205 1204
f 1205 1206 1204
f 1195 1205 1191
f 1207 1206 1205
f 1195 1208 1205
f 1208 1209 1205
f 1209 1207 1205
f 1209 1201 1207
f 1208 1199 1209
f 1213 1215 1211
f 1211 1210 1213
f 1211 1215 1212
f 1223 1210 1211
f 1222 1223 1212
f 1223 1211 1212
f 1224 1222 1212
f 1212 1220 1224
f 1212 1218 1220
f 1225 1222 1224
f 1227 1225 1229
f 1225 1230 1229
f 1216 1241 1213
f 1241 1242 1213
f 1215 1242 1214
f 1215 1213 1242
f 1238 1215 1214
f 1238 1217 1215
f 1243 1270 1217
f 1213 1210 1216
f 1210 1248 1216
f 1215 1218 1212
f 1217 1218 1215
f 1217 1219 1218
f 1217 1270 1219
f 1270 1249 1219
f 1221 1248 1210
f 1223 1221 1210
f 1220 1219 1249
f 1218 1219 1220
f 1220 1226 1224
f 1249 1226 1220
f 1255 1226 1249
f 1221 1256 1253
f 1256 1221 1228
f 1228 1221 1223
f 1228 1222 1225
f 1228 1223 1222
f 1224 1230 1225
f 1230 1224 1226
f 1227 1256 1228
f 1227 1257 1256
f 1227 1228 1225
f 1226 1232 1230
f 1226 1291 1232
f 1255 1291 1226
f 1258 1257 1227
f 1259 1258 1227
f 1259 1229 1260
f 1259 1227 1229
f 1260 1229 1231
f 1230 1232 1231
f 1229 1230 1231
f 1292 1260 1295
f 1307 1233 1234
f 1233 1235 1234
f 1233 1266 1235
f 1241 1302 1236
f 1236 1237 1214
f 1237 1238 1214
f 1237 1243 1238
f 1237 1263 1243
f 1263 1271 1243
f 1265 1239 1244
f 1244 1234 1251
f 1244 1239 1234
f 1239 1307 1234
f 1251 1235 1240
f 1251 1234 1235
f 1235 1246 1240
f 1235 1266 1246
f 1266 1268 1246
f 1268 1267 1246
f 1267 1216 1246
f 1241 1216 1267
f 1242 1241 1236
f 1236 1214 1242
f 1243 1217 1238
f 1270 1243 1271
f 1251 1275 1244
f 1245 1251 1240
f 1247 1245 1246
f 1245 1240 1246
f 1248 1246 1216
f 1248 1247 1246
f 1249 1270 1272
f 1251 1280 1275
f 1221 1247 1248
f 1276 1249 1272
f 1245 1250 1251
f 1250 1280 1251
f 1252 1247 1253
f 1253 1247 1221
f 1276 1255 1249
f 1250 1281 1280
f 1252 1253 1254
f 1254 1253 1256
f 1276 1285 1255
f 1285 1291 1255
f 1282 1277 1278
f 1281 1287 1280
f 1284 1281 1252
f 1289 1284 1254
f 1284 1252 1254
f 1257 1289 1256
f 1289 1254 1256
f 1232 1261 1231
f 1291 1261 1232
f 1292 1258 1259
f 1292 1259 1260
f 1260 1231 1297
f 1297 1295 1260
f 1261 1297 1231
f 1328 1295 1333
f 1328 1292 1295
f 1302 1262 1236
f 1262 1237 1236
f 1262 1263 1237
f 1306 1233 1307
f 1300 1233 1306
f 1300 1266 1233
f 1308 1266 1300
f 1310 1301 1241
f 1302 1241 1301
f 1305 1265 1264
f 1305 1239 1265
f 1307 1239 1305
f 1266 1308 1268
f 1310 1268 1308
f 1310 1267 1268
f 1241 1267 1310
f 1312 1271 1269
f 1270 1271 1312
f 1265 1273 1264
f 1244 1273 1265
f 1244 1275 1273
f 1312 1272 1270
f 1274 1272 1312
f 1273 1313 1264
f 1274 1276 1272
f 1347 1276 1274
f 1273 1279 1313
f 1279 1275 1278
f 1279 1273 1275
f 1280 1278 1275
f 1250 1245 1252
f 1252 1245 1247
f 1285 1276 1347
f 1315 1313 1277
f 1279 1277 1313
f 1279 1278 1277
f 1281 1250 1252
f 1315 1277 1282
f 1282 1286 1315
f 1282 1283 1286
f 1278 1283 1282
f 1280 1283 1278
f 1287 1283 1280
f 1287 1281 1284
f 1350 1285 1351
f 1350 1291 1285
f 1320 1318 1283
f 1318 1286 1283
f 1288 1320 1287
f 1320 1283 1287
f 1319 1288 1284
f 1288 1287 1284
f 1324 1319 1289
f 1319 1284 1289
f 1290 1289 1257
f 1290 1324 1289
f 1258 1290 1257
f 1350 1293 1291
f 1293 1261 1291
f 1326 1324 1290
f 1326 1290 1258
f 1292 1326 1258
f 1261 1293 1331
f 1297 1261 1331
f 1328 1294 1292
f 1294 1326 1292
f 1334 1328 1333
f 1333 1295 1296
f 1295 1297 1296
f 1331 1296 1297
f 1300 1298 1299
f 1300 1306 1298
f 1299 1308 1300
f 1340 1301 1339
f 1340 1302 1301
f 1341 1302 1340
f 1341 1262 1302
f 1303 1262 1341
f 1303 1263 1262
f 1361 1263 1303
f 1361 1271 1263
f 1361 1363 1271
f 1305 1344 1304
f 1336 1305 1304
f 1336 1307 1305
f 1306 1307 1336
f 1343 1308 1299
f 1343 1311 1308
f 1310 1311 1301
f 1311 1365 1301
f 1269 1363 1368
f 1269 1271 1363
f 1344 1264 1309
f 1305 1264 1344
f 1311 1310 1308
f 1269 1368 1312
f 1368 1345 1312
f 1346 1309 1264
f 1345 1274 1312
f 1345 1347 1274
f 1346 1264 1313
f 1349 1346 1313
f 1348 1351 1314
f 1314 1351 1347
f 1351 1285 1347
f 1315 1349 1313
f 1315 1316 1349
f 1316 1315 1317
f 1315 1286 1317
f 1317 1372 1316
f 1317 1286 1318
f 1352 1372 1317
f 1352 1317 1318
f 1320 1352 1318
f 1322 1320 1288
f 1322 1288 1319
f 1322 1319 1324
f 1321 1352 1320
f 1325 1320 1322
f 1325 1321 1320
f 1325 1322 1323
f 1323 1322 1324
f 1326 1323 1324
f 1354 1321 1325
f 1354 1325 1323
f 1355 1323 1326
f 1355 1294 1327
f 1355 1326 1294
f 1327 1294 1328
f 1330 1333 1296
f 1329 1331 1293
f 1329 1330 1331
f 1330 1296 1331
f 1334 1327 1328
f 1335 1332 1333
f 1332 1334 1333
f 1335 1333 1330
f 1386 1387 1336
f 1387 1337 1336
f 1336 1304 1386
f 1337 1306 1336
f 1337 1298 1306
f 1357 1298 1337
f 1357 1299 1298
f 1338 1299 1357
f 1338 1343 1299
f 1359 1341 1340
f 1360 1341 1359
f 1360 1303 1341
f 1361 1303 1360
f 1386 1304 1367
f 1304 1344 1367
f 1342 1311 1343
f 1365 1311 1342
f 1365 1339 1301
f 1344 1394 1367
f 1309 1394 1344
f 1398 1309 1346
f 1398 1394 1309
f 1345 1369 1347
f 1347 1369 1314
f 1346 1349 1398
f 1348 1314 1397
f 1349 1400 1398
f 1316 1400 1349
f 1371 1351 1348
f 1372 1400 1316
f 1352 1401 1372
f 1351 1371 1350
f 1371 1373 1350
f 1352 1353 1401
f 1321 1353 1352
f 1404 1350 1373
f 1404 1293 1350
f 1354 1376 1321
f 1376 1353 1321
f 1355 1354 1323
f 1356 1354 1355
f 1404 1329 1293
f 1404 1409 1329
f 1378 1356 1355
f 1380 1378 1327
f 1378 1355 1327
f 1380 1327 1334
f 1380 1332 1382
f 1380 1334 1332
f 1382 1335 1383
f 1382 1332 1335
f 1330 1383 1335
f 1330 1329 1383
f 1329 1409 1383
f 1387 1384 1337
f 1358 1337 1384
f 1358 1357 1337
f 1358 1338 1357
f 1412 1343 1338
f 1412 1391 1343
f 1364 1389 1339
f 1389 1340 1339
f 1359 1340 1389
f 1420 1361 1360
f 1362 1361 1420
f 1362 1363 1361
f 1362 1421 1363
f 1367 1366 1386
f 1391 1342 1343
f 1364 1342 1391
f 1364 1365 1342
f 1365 1364 1339
f 1368 1421 1392
f 1368 1363 1421
f 1366 1367 1394
f 1368 1392 1345
f 1392 1396 1345
f 1369 1395 1397
f 1396 1369 1345
f 1396 1395 1369
f 1314 1369 1397
f 1370 1348 1397
f 1370 1371 1348
f 1403 1400 1372
f 1370 1374 1371
f 1401 1403 1372
f 1374 1375 1373
f 1374 1373 1371
f 1428 1401 1353
f 1404 1373 1375
f 1376 1405 1353
f 1405 1428 1353
f 1377 1376 1354
f 1405 1376 1377
f 1377 1354 1356
f 1407 1377 1356
f 1407 1378 1379
f 1407 1356 1378
f 1379 1378 1380
f 1379 1380 1381
f 1381 1382 1408
f 1380 1382 1381
f 1408 1383 1409
f 1408 1382 1383
f 1387 1388 1384
f 1388 1439 1384
f 1411 1384 1439
f 1411 1358 1384
f 1385 1338 1358
f 1386 1388 1387
f 1393 1388 1386
f 1385 1412 1338
f 1413 1391 1412
f 1416 1364 1413
f 1389 1364 1416
f 1417 1359 1389
f 1418 1359 1417
f 1418 1360 1359
f 1420 1360 1418
f 1390 1362 1420
f 1362 1390 1421
f 1386 1366 1393
f 1413 1364 1391
f 1424 1366 1394
f 1393 1366 1424
f 1395 1423 1397
f 1445 1423 1395
f 1396 1445 1395
f 1446 1394 1398
f 1446 1424 1394
f 1426 1397 1423
f 1426 1370 1397
f 1425 1446 1398
f 1426 1399 1370
f 1448 1398 1400
f 1448 1425 1398
f 1403 1448 1400
f 1399 1374 1370
f 1447 1374 1399
f 1375 1374 1447
f 1401 1402 1403
f 1428 1402 1401
f 1427 1404 1375
f 1429 1428 1405
f 1427 1436 1409
f 1404 1427 1409
f 1377 1406 1405
f 1406 1429 1405
f 1406 1377 1431
f 1431 1407 1437
f 1431 1377 1407
f 1437 1407 1379
f 1408 1438 1381
f 1438 1409 1436
f 1438 1408 1409
f 1410 1437 1379
f 1410 1381 1434
f 1410 1379 1381
f 1438 1434 1381
f 1388 1442 1439
f 1462 1411 1439
f 1440 1358 1411
f 1440 1385 1358
f 1466 1388 1393
f 1466 1442 1388
f 1385 1440 1412
f 1414 1412 1440
f 1414 1413 1412
f 1414 1416 1413
f 1415 1389 1416
f 1415 1417 1389
f 1419 1420 1418
f 1419 1390 1420
f 1419 1443 1390
f 1443 1421 1390
f 1444 1466 1393
f 1443 1422 1421
f 1422 1392 1421
f 1422 1445 1396
f 1422 1396 1392
f 1424 1444 1393
f 1469 1423 1445
f 1447 1399 1426
f 1449 1448 1403
f 1447 1453 1375
f 1402 1449 1403
f 1452 1449 1402
f 1452 1402 1428
f 1427 1450 1430
f 1453 1427 1375
f 1453 1450 1427
f 1429 1452 1428
f 1436 1430 1435
f 1427 1430 1436
f 1406 1455 1429
f 1456 1406 1431
f 1455 1406 1456
f 1457 1458 1432
f 1458 1437 1432
f 1478 1433 1434
f 1434 1435 1478
f 1438 1435 1434
f 1436 1435 1438
f 1458 1456 1437
f 1456 1431 1437
f 1437 1410 1432
f 1433 1432 1410
f 1433 1410 1434
f 1462 1459 1411
f 1439 1461 1462
f 1439 1442 1461
f 1459 1440 1411
f 1463 1440 1459
f 1463 1464 1440
f 1441 1416 1484
f 1415 1441 1485
f 1415 1416 1441
f 1487 1415 1485
f 1487 1417 1415
f 1487 1465 1417
f 1464 1414 1440
f 1484 1414 1464
f 1484 1416 1414
f 1465 1418 1417
f 1465 1419 1418
f 1506 1419 1465
f 1488 1419 1506
f 1419 1488 1443
f 1488 1467 1443
f 1468 1443 1467
f 1468 1422 1443
f 1469 1422 1468
f 1469 1445 1422
f 1424 1490 1444
f 1492 1424 1446
f 1469 1426 1423
f 1470 1446 1425
f 1470 1492 1446
f 1473 1426 1469
f 1472 1425 1448
f 1472 1470 1425
f 1473 1447 1426
f 1449 1472 1448
f 1447 1473 1453
f 1449 1451 1472
f 1452 1451 1449
f 1451 1452 1476
f 1429 1455 1476
f 1452 1429 1476
f 1476 1455 1477
f 1519 1478 1435
f 1435 1454 1519
f 1430 1454 1435
f 1455 1456 1477
f 1477 1456 1457
f 1432 1520 1457
f 1520 1433 1478
f 1520 1432 1433
f 1457 1456 1458
f 1462 1479 1459
f 1479 1481 1459
f 1482 1459 1481
f 1482 1463 1459
f 1442 1460 1461
f 1460 1483 1461
f 1461 1479 1462
f 1483 1479 1461
f 1485 1441 1484
f 1486 1465 1487
f 1465 1486 1506
f 1466 1460 1442
f 1491 1466 1444
f 1460 1466 1491
f 1490 1491 1444
f 1492 1490 1424
f 1510 1469 1468
f 1510 1511 1469
f 1470 1493 1492
f 1511 1473 1469
f 1470 1471 1493
f 1472 1471 1470
f 1474 1473 1511
f 1472 1494 1471
f 1473 1474 1453
f 1451 1494 1472
f 1451 1495 1494
f 1474 1450 1453
f 1474 1475 1450
f 1475 1496 1450
f 1495 1451 1476
f 1539 1519 1454
f 1454 1496 1539
f 1430 1496 1454
f 1450 1496 1430
f 1476 1477 1497
f 1516 1477 1457
f 1497 1477 1516
f 1540 1520 1478
f 1478 1519 1540
f 1498 1516 1457
f 1520 1498 1457
f 1479 1480 1481
f 1499 1481 1480
f 1499 1482 1481
f 1482 1523 1463
f 1460 1530 1483
f 1523 1464 1463
f 1502 1464 1523
f 1502 1484 1464
f 1502 1485 1484
f 1505 1487 1485
f 1486 1487 1505
f 1506 1507 1488
f 1488 1507 1467
f 1507 1489 1467
f 1468 1467 1489
f 1531 1491 1490
f 1492 1531 1490
f 1569 1510 1468
f 1493 1532 1492
f 1511 1512 1474
f 1494 1534 1471
f 1534 1494 1495
f 1512 1513 1474
f 1496 1537 1539
f 1475 1537 1496
f 1474 1513 1475
f 1513 1537 1475
f 1476 1497 1514
f 1495 1476 1514
f 1514 1497 1517
f 1515 1540 1519
f 1516 1517 1497
f 1480 1522 1499
f 1522 1501 1499
f 1501 1482 1499
f 1479 1500 1480
f 1501 1523 1482
f 1525 1502 1523
f 1525 1503 1502
f 1530 1500 1483
f 1483 1500 1479
f 1503 1485 1502
f 1503 1505 1485
f 1526 1505 1503
f 1504 1505 1526
f 1504 1486 1505
f 1486 1504 1506
f 1504 1507 1506
f 1548 1530 1460
f 1491 1548 1460
f 1549 1548 1491
f 1489 1508 1468
f 1531 1549 1491
f 1508 1569 1468
f 1509 1531 1492
f 1569 1568 1510
f 1532 1509 1492
f 1533 1510 1568
f 1533 1511 1510
f 1535 1532 1493
f 1471 1535 1493
f 1471 1534 1535
f 1511 1533 1512
f 1495 1536 1534
f 1514 1536 1495
f 1519 1539 1515
f 1555 1516 1498
f 1517 1516 1555
f 1518 1498 1520
f 1555 1498 1518
f 1520 1540 1518
f 1515 1556 1540
f 1480 1546 1522
f 1546 1521 1522
f 1542 1522 1521
f 1542 1501 1522
f 1543 1501 1542
f 1543 1523 1501
f 1543 1558 1523
f 1558 1544 1523
f 1544 1524 1525
f 1500 1546 1480
f 1544 1525 1523
f 1524 1503 1525
f 1526 1503 1524
f 1530 1527 1500
f 1527 1528 1500
f 1563 1504 1526
f 1529 1504 1563
f 1504 1529 1507
f 1529 1547 1507
f 1548 1527 1530
f 1566 1507 1547
f 1566 1489 1507
f 1508 1566 1567
f 1489 1566 1508
f 1567 1569 1508
f 1550 1531 1509
f 1550 1549 1531
f 1551 1509 1532
f 1551 1550 1509
f 1535 1551 1532
f 1535 1552 1551
f 1535 1553 1552
f 1534 1553 1535
f 1512 1554 1513
f 1536 1553 1534
f 1537 1554 1579
f 1513 1554 1537
f 1538 1536 1514
f 1575 1538 1514
f 1557 1515 1578
f 1557 1556 1515
f 1539 1578 1515
f 1539 1579 1578
f 1579 1539 1537
f 1517 1575 1514
f 1575 1517 1555
f 1577 1555 1518
f 1556 1577 1540
f 1577 1518 1540
f 1521 1580 1542
f 1580 1543 1542
f 1546 1541 1521
f 1584 1544 1558
f 1545 1544 1584
f 1545 1524 1544
f 1560 1524 1545
f 1500 1561 1546
f 1561 1541 1546
f 1526 1524 1560
f 1559 1526 1560
f 1563 1526 1559
f 1527 1586 1528
f 1528 1561 1500
f 1547 1562 1564
f 1547 1529 1562
f 1529 1563 1562
f 1565 1527 1548
f 1565 1586 1527
f 1566 1547 1564
f 1549 1565 1548
f 1590 1549 1550
f 1550 1570 1590
f 1550 1551 1570
f 1591 1533 1568
f 1551 1552 1570
f 1533 1572 1512
f 1591 1572 1533
f 1553 1592 1552
f 1592 1553 1574
f 1572 1554 1512
f 1572 1573 1554
f 1536 1538 1574
f 1553 1536 1574
f 1554 1573 1579
f 1575 1574 1538
f 1575 1555 1576
f 1576 1555 1577
f 1604 1605 1521
f 1580 1521 1605
f 1583 1543 1580
f 1583 1558 1543
f 1584 1558 1583
f 1598 1545 1584
f 1598 1603 1545
f 1603 1560 1545
f 1561 1607 1541
f 1604 1541 1607
f 1521 1541 1604
f 1559 1560 1603
f 1585 1563 1559
f 1562 1585 1612
f 1562 1563 1585
f 1564 1562 1612
f 1588 1566 1564
f 1587 1565 1549
f 1615 1566 1588
f 1615 1567 1566
f 1590 1587 1549
f 1589 1567 1615
f 1589 1569 1567
f 1617 1590 1570
f 1645 1569 1589
f 1645 1568 1569
f 1571 1617 1570
f 1645 1591 1568
f 1552 1571 1570
f 1552 1592 1571
f 1592 1593 1571
f 1573 1594 1595
f 1572 1594 1573
f 1596 1574 1575
f 1620 1575 1576
f 1596 1575 1620
f 1621 1576 1577
f 1620 1576 1621
f 1623 1577 1556
f 1621 1577 1623
f 1624 1556 1557
f 1623 1556 1624
f 1557 1578 1624
f 1579 1595 1578
f 1595 1579 1573
f 1601 1580 1600
f 1601 1581 1580
f 1581 1583 1580
f 1581 1582 1583
f 1582 1584 1583
f 1582 1598 1584
f 1580 1605 1600
f 1559 1603 1606
f 1606 1633 1559
f 1561 1609 1607
f 1633 1585 1559
f 1608 1585 1633
f 1609 1561 1528
f 1612 1585 1608
f 1640 1611 1586
f 1586 1609 1528
f 1611 1609 1586
f 1614 1564 1612
f 1587 1586 1565
f 1587 1640 1586
f 1588 1564 1614
f 1617 1587 1590
f 1617 1571 1618
f 1571 1593 1618
f 1591 1644 1572
f 1593 1592 1619
f 1644 1594 1572
f 1574 1619 1592
f 1619 1574 1596
f 1595 1622 1625
f 1594 1622 1595
f 1578 1625 1624
f 1625 1578 1595
f 1631 1581 1601
f 1631 1627 1581
f 1627 1582 1581
f 1627 1597 1582
f 1597 1598 1582
f 1597 1602 1598
f 1602 1603 1598
f 1605 1599 1600
f 1599 1629 1600
f 1601 1600 1629
f 1632 1603 1602
f 1606 1603 1632
f 1635 1599 1604
f 1604 1599 1605
f 1609 1637 1607
f 1637 1657 1607
f 1607 1635 1604
f 1657 1635 1607
f 1611 1637 1609
f 1610 1612 1608
f 1614 1612 1610
f 1613 1588 1614
f 1616 1640 1587
f 1615 1588 1613
f 1617 1616 1587
f 1617 1641 1616
f 1642 1589 1615
f 1618 1641 1617
f 1618 1677 1641
f 1642 1645 1589
f 1663 1618 1593
f 1663 1677 1618
f 1644 1591 1645
f 1619 1663 1593
f 1647 1663 1619
f 1594 1665 1622
f 1665 1594 1644
f 1596 1647 1619
f 1648 1596 1620
f 1647 1596 1648
f 1648 1620 1621
f 1680 1623 1624
f 1680 1624 1625
f 1667 1631 1630
f 1667 1626 1631
f 1626 1627 1631
f 1626 1653 1627
f 1653 1597 1627
f 1653 1628 1597
f 1651 1652 1629
f 1630 1629 1652
f 1601 1629 1630
f 1630 1631 1601
f 1628 1602 1597
f 1602 1628 1632
f 1635 1672 1599
f 1651 1599 1672
f 1629 1599 1651
f 1606 1632 1654
f 1633 1606 1654
f 1608 1634 1656
f 1608 1633 1634
f 1633 1654 1634
f 1637 1658 1657
f 1610 1608 1656
f 1656 1660 1610
f 1636 1637 1611
f 1636 1658 1637
f 1660 1674 1610
f 1638 1611 1640
f 1638 1636 1611
f 1674 1614 1610
f 1613 1614 1674
f 1675 1638 1640
f 1616 1675 1640
f 1642 1613 1639
f 1642 1615 1613
f 1616 1676 1675
f 1641 1676 1616
f 1677 1676 1641
f 1645 1646 1644
f 1643 1646 1645
f 1643 1645 1642
f 1644 1646 1665
f 1649 1648 1621
f 1649 1623 1681
f 1649 1621 1623
f 1681 1623 1680
f 1625 1666 1680
f 1666 1625 1622
f 1682 1626 1667
f 1682 1650 1626
f 1650 1653 1626
f 1650 1668 1653
f 1630 1652 1684
f 1667 1630 1684
f 1668 1628 1653
f 1628 1668 1670
f 1632 1628 1670
f 1670 1671 1632
f 1654 1632 1671
f 1671 1655 1654
f 1634 1655 1656
f 1634 1654 1655
f 1659 1658 1636
f 1674 1660 1673
f 1700 1636 1638
f 1700 1659 1636
f 1639 1613 1674
f 1675 1700 1638
f 1661 1642 1639
f 1702 1646 1643
f 1642 1661 1643
f 1661 1702 1643
f 1663 1703 1677
f 1663 1662 1703
f 1665 1678 1708
f 1678 1665 1646
f 1647 1662 1663
f 1664 1647 1648
f 1664 1662 1647
f 1622 1708 1666
f 1708 1622 1665
f 1649 1664 1648
f 1681 1664 1649
f 1683 1650 1682
f 1683 1685 1650
f 1685 1668 1650
f 1685 1687 1668
f 1670 1668 1687
f 1687 1686 1670
f 1686 1669 1670
f 1651 1718 1652
f 1718 1689 1652
f 1716 1652 1689
f 1684 1652 1716
f 1670 1669 1671
f 1669 1691 1671
f 1692 1690 1672
f 1690 1651 1672
f 1718 1651 1690
f 1671 1691 1655
f 1694 1655 1691
f 1692 1672 1635
f 1694 1695 1655
f 1695 1656 1655
f 1658 1724 1657
f 1657 1692 1635
f 1724 1692 1657
f 1660 1695 1697
f 1660 1656 1695
f 1724 1658 1659
f 1673 1660 1697
f 1699 1674 1673
f 1639 1674 1699
f 1701 1700 1675
f 1727 1729 1661
f 1639 1727 1661
f 1676 1701 1675
f 1676 1728 1701
f 1702 1661 1729
f 1677 1728 1676
f 1677 1703 1728
f 1704 1646 1702
f 1662 1732 1703
f 1732 1662 1705
f 1679 1705 1664
f 1705 1662 1664
f 1681 1679 1664
f 1706 1679 1681
f 1681 1707 1706
f 1680 1707 1681
f 1666 1707 1680
f 1707 1666 1708
f 1735 1682 1740
f 1735 1683 1682
f 1711 1685 1683
f 1711 1714 1685
f 1684 1716 1713
f 1740 1684 1713
f 1667 1684 1740
f 1740 1682 1667
f 1685 1714 1687
f 1714 1686 1687
f 1714 1741 1686
f 1741 1688 1686
f 1718 1715 1689
f 1686 1688 1669
f 1719 1669 1688
f 1691 1719 1720
f 1691 1669 1719
f 1692 1693 1690
f 1694 1691 1720
f 1722 1693 1692
f 1695 1694 1697
f 1724 1722 1692
f 1748 1722 1724
f 1696 1673 1697
f 1698 1724 1659
f 1699 1673 1696
f 1700 1698 1659
f 1700 1726 1698
f 1727 1639 1699
f 1700 1701 1726
f 1701 1728 1726
f 1729 1704 1702
f 1703 1730 1728
f 1730 1703 1732
f 1678 1731 1710
f 1678 1704 1731
f 1646 1704 1678
f 1753 1705 1679
f 1733 1679 1706
f 1753 1679 1733
f 1734 1706 1707
f 1733 1706 1734
f 1707 1709 1734
f 1708 1709 1707
f 1708 1710 1709
f 1710 1782 1709
f 1710 1708 1678
f 1736 1683 1735
f 1736 1737 1683
f 1737 1711 1683
f 1737 1791 1711
f 1791 1712 1711
f 1739 1689 1743
f 1713 1689 1739
f 1740 1713 1739
f 1712 1714 1711
f 1712 1741 1714
f 1741 1717 1688
f 1743 1689 1715
f 1713 1716 1689
f 1688 1717 1719
f 1745 1719 1717
f 1718 1765 1715
f 1745 1746 1719
f 1746 1720 1719
f 1721 1718 1690
f 1765 1718 1721
f 1746 1747 1720
f 1721 1693 1769
f 1721 1690 1693
f 1747 1694 1720
f 1772 1693 1722
f 1772 1769 1693
f 1697 1747 1773
f 1697 1694 1747
f 1748 1772 1722
f 1696 1697 1773
f 1724 1723 1748
f 1725 1696 1773
f 1724 1698 1723
f 1698 1749 1723
f 1725 1699 1696
f 1698 1726 1749
f 1725 1727 1699
f 1725 1774 1727
f 1750 1726 1728
f 1774 1752 1729
f 1774 1729 1727
f 1730 1750 1728
f 1730 1775 1750
f 1729 1752 1704
f 1752 1731 1704
f 1731 1782 1710
f 1732 1705 1753
f 1709 1780 1734
f 1780 1709 1782
f 1735 1738 1736
f 1792 1712 1791
f 1792 1756 1712
f 1759 1760 1742
f 1758 1739 1743
f 1758 1738 1739
f 1738 1740 1739
f 1738 1735 1740
f 1756 1741 1712
f 1741 1759 1742
f 1756 1759 1741
f 1760 1762 1742
f 1717 1741 1742
f 1717 1762 1745
f 1742 1762 1717
f 1765 1744 1715
f 1744 1743 1715
f 1764 1746 1745
f 1768 1746 1764
f 1766 1804 1721
f 1721 1804 1765
f 1768 1747 1746
f 1769 1766 1721
f 1767 1747 1768
f 1770 1747 1767
f 1770 1773 1747
f 1771 1772 1748
f 1723 1771 1748
f 1773 1809 1725
f 1774 1725 1809
f 1750 1749 1726
f 1775 1730 1776
f 1731 1751 1777
f 1751 1731 1752
f 1732 1776 1730
f 1778 1732 1753
f 1776 1732 1778
f 1731 1777 1782
f 1779 1753 1733
f 1778 1753 1779
f 1817 1733 1734
f 1779 1733 1817
f 1734 1780 1817
f 1792 1787 1757
f 1789 1738 1788
f 1789 1736 1738
f 1755 1736 1789
f 1755 1737 1736
f 1790 1737 1755
f 1737 1790 1827
f 1791 1737 1827
f 1756 1792 1757
f 1756 1754 1793
f 1756 1757 1754
f 1793 1761 1760
f 1795 1758 1798
f 1795 1788 1758
f 1788 1738 1758
f 1793 1759 1756
f 1793 1760 1759
f 1761 1762 1760
f 1761 1797 1762
f 1797 1763 1762
f 1834 1798 1743
f 1798 1758 1743
f 1834 1744 1799
f 1834 1743 1744
f 1763 1745 1762
f 1764 1745 1763
f 1802 1764 1763
f 1765 1800 1744
f 1800 1799 1744
f 1804 1800 1765
f 1801 1768 1764
f 1801 1842 1768
f 1842 1767 1768
f 1803 1766 1769
f 1806 1769 1772
f 1806 1803 1769
f 1807 1767 1842
f 1807 1770 1767
f 1771 1806 1772
f 1809 1770 1807
f 1809 1773 1770
f 1808 1771 1723
f 1749 1808 1723
f 1749 1846 1808
f 1811 1809 1810
f 1811 1774 1809
f 1749 1750 1846
f 1750 1812 1846
f 1774 1811 1752
f 1811 1849 1752
f 1750 1775 1813
f 1812 1750 1813
f 1849 1814 1751
f 1752 1849 1751
f 1813 1776 1815
f 1775 1776 1813
f 1816 1781 1777
f 1751 1814 1777
f 1814 1816 1777
f 1778 1815 1776
f 1815 1778 1779
f 1885 1817 1780
f 1780 1781 1885
f 1782 1781 1780
f 1777 1781 1782
f 1783 1818 1786
f 1818 1819 1786
f 1786 1819 1785
f 1819 1784 1785
f 1784 1826 1785
f 1783 1786 1789
f 1789 1785 1755
f 1789 1786 1785
f 1785 1790 1755
f 1785 1826 1790
f 1866 1787 1829
f 1757 1787 1822
f 1787 1823 1822
f 1822 1794 1793
f 1822 1824 1794
f 1783 1788 1825
f 1788 1795 1825
f 1788 1783 1789
f 1790 1826 1827
f 1791 1829 1792
f 1791 1827 1829
f 1792 1829 1787
f 1822 1754 1757
f 1822 1793 1754
f 1830 1796 1794
f 1761 1793 1794
f 1761 1796 1797
f 1794 1796 1761
f 1833 1797 1796
f 1763 1797 1836
f 1833 1836 1797
f 1836 1802 1763
f 1873 1800 1839
f 1873 1799 1800
f 1839 1800 1804
f 1802 1801 1764
f 1805 1801 1802
f 1837 1805 1802
f 1766 1803 1804
f 1803 1839 1804
f 1842 1801 1805
f 1843 1807 1842
f 1844 1807 1843
f 1845 1806 1771
f 1844 1809 1807
f 1808 1845 1771
f 1808 1846 1845
f 1809 1844 1810
f 1879 1811 1810
f 1880 1812 1813
f 1811 1879 1849
f 1884 1815 1779
f 1884 1779 1886
f 1920 1885 1781
f 1781 1816 1920
f 1886 1779 1817
f 1886 1817 1885
f 1818 1855 1851
f 1818 1853 1819
f 1818 1851 1853
f 1856 1855 1818
f 1853 1857 1819
f 1897 1859 1820
f 1783 1870 1856
f 1783 1856 1818
f 1819 1857 1784
f 1857 1861 1784
f 1866 1821 1823
f 1823 1820 1824
f 1823 1821 1820
f 1821 1897 1820
f 1820 1862 1824
f 1820 1859 1862
f 1826 1784 1861
f 1861 1828 1826
f 1823 1787 1866
f 1823 1824 1822
f 1824 1862 1830
f 1869 1830 1862
f 1870 1783 1825
f 1828 1827 1826
f 1828 1829 1827
f 1864 1829 1828
f 1864 1866 1829
f 1824 1830 1794
f 1869 1868 1830
f 1868 1832 1830
f 1831 1825 1795
f 1831 1870 1825
f 1832 1796 1830
f 1868 1905 1832
f 1871 1831 1798
f 1831 1795 1798
f 1832 1833 1796
f 1905 1833 1832
f 1871 1834 1872
f 1871 1798 1834
f 1835 1833 1905
f 1835 1836 1833
f 1872 1834 1799
f 1873 1872 1799
f 1802 1836 1837
f 1837 1836 1835
f 1838 1873 1839
f 1876 1838 1839
f 1837 1874 1805
f 1874 1840 1805
f 1803 1875 1839
f 1875 1876 1839
f 1840 1842 1805
f 1841 1875 1803
f 1843 1842 1840
f 1806 1841 1803
f 1806 1877 1841
f 1843 1944 1844
f 1806 1845 1877
f 1878 1844 1944
f 1846 1881 1845
f 1844 1878 1810
f 1878 1879 1810
f 1812 1881 1846
f 1881 1812 1880
f 1880 1813 1847
f 1849 1882 1848
f 1882 1849 1879
f 1815 1847 1813
f 1847 1815 1884
f 1816 1883 1920
f 1814 1883 1816
f 1814 1848 1883
f 1848 1814 1849
f 1891 1887 1852
f 1852 1887 1850
f 1887 1889 1850
f 1891 1851 1854
f 1891 1852 1851
f 1852 1853 1851
f 1850 1853 1852
f 1893 1850 1888
f 1853 1850 1893
f 1895 1854 1855
f 1854 1851 1855
f 1858 1853 1893
f 1895 1856 1903
f 1895 1855 1856
f 1858 1857 1853
f 1860 1859 1897
f 1863 1859 1860
f 1903 1856 1870
f 1858 1861 1857
f 1861 1858 1900
f 1865 1861 1900
f 1901 1896 1866
f 1866 1896 1821
f 1862 1859 1863
f 1869 1862 1863
f 1863 1902 1869
f 1867 1903 1870
f 1828 1861 1865
f 1865 1864 1828
f 1934 1864 1865
f 1901 1864 1934
f 1901 1866 1864
f 1902 1868 1869
f 1904 1867 1831
f 1867 1870 1831
f 1905 1868 1939
f 1904 1871 1906
f 1904 1831 1871
f 1906 1871 1872
f 1940 1835 1905
f 1907 1835 1940
f 1838 1872 1873
f 1908 1837 1835
f 1907 1908 1835
f 1837 1908 1874
f 1877 1875 1841
f 1944 1843 1840
f 1914 1877 1845
f 1878 1944 1912
f 1881 1914 1845
f 1881 1913 1914
f 1911 1949 1879
f 1878 1911 1879
f 1881 1880 1913
f 1980 1848 1882
f 1879 1949 1882
f 1949 1980 1882
f 1847 1950 1880
f 1915 1950 1847
f 1884 1916 1847
f 1916 1915 1847
f 1886 1916 1884
f 1917 1916 1886
f 1919 1886 1885
f 1917 1886 1919
f 1885 1920 1919
f 1953 1922 1889
f 1922 1925 1889
f 1923 1953 1887
f 1889 1887 1953
f 1888 1889 1925
f 1850 1889 1888
f 1923 1891 1927
f 1887 1891 1923
f 1891 1854 1927
f 1854 1892 1927
f 1894 1888 1890
f 1893 1888 1894
f 1892 1854 1895
f 1894 1858 1893
f 1929 1897 1964
f 1860 1897 1929
f 1860 1929 1899
f 1892 1895 1903
f 1858 1894 1932
f 1935 1901 1934
f 1896 1935 1931
f 1896 1901 1935
f 1931 1821 1896
f 1964 1821 1931
f 1897 1821 1964
f 1899 1863 1860
f 1965 1898 1899
f 1898 1863 1899
f 1966 1892 1903
f 1900 1858 1932
f 1865 1933 1934
f 1900 1933 1865
f 1932 1933 1900
f 1902 1863 1898
f 1938 1966 1867
f 1966 1903 1867
f 1968 1868 1902
f 1939 1868 1968
f 1938 1904 1906
f 1938 1867 1904
f 1940 1905 1939
f 1941 1940 1939
f 1971 1906 1872
f 1838 1970 1872
f 1970 1971 1872
f 1972 1970 1838
f 1942 1874 1908
f 1909 1838 1876
f 1909 1972 1838
f 1943 1840 1874
f 1942 1943 1874
f 1974 1876 1875
f 1974 1909 1876
f 1910 1840 1943
f 1877 1974 1875
f 1946 1974 1877
f 1910 1944 1840
f 1877 1947 1946
f 1914 1947 1877
f 1914 1948 1947
f 1911 1878 1912
f 1913 1948 1914
f 1913 1951 1948
f 1880 1951 1913
f 1880 1950 1951
f 1980 1918 1848
f 1915 1916 1917
f 1952 1921 1883
f 1883 1918 1952
f 1848 1918 1883
f 1920 1921 1919
f 1921 1920 1883
f 1922 1953 1955
f 1984 1922 1955
f 1984 1925 1922
f 1924 1923 1926
f 1953 1923 1924
f 1890 1925 1957
f 1890 1888 1925
f 1926 1927 1959
f 1926 1923 1927
f 1959 1927 1892
f 1894 1957 1958
f 1894 1890 1957
f 1964 1928 1929
f 1960 1929 1928
f 1932 1894 1958
f 1958 1962 1932
f 1962 1933 1932
f 1962 1990 1933
f 1899 1929 1960
f 1899 1960 1930
f 1965 1899 1930
f 1990 1934 1933
f 1990 1935 1934
f 1963 1935 1990
f 1963 1931 1935
f 1936 1898 1965
f 1936 1902 1898
f 1938 1937 1966
f 1936 1968 1902
f 1999 1937 1938
f 1969 1939 1968
f 2001 1938 1906
f 2001 1999 1938
f 1969 1941 1939
f 1940 2003 1907
f 1941 2040 1940
f 2040 2003 1940
f 1971 2001 1906
f 2003 1908 1907
f 2004 1908 2003
f 1972 2044 1970
f 2004 1942 1908
f 1975 1943 2045
f 1975 1910 1943
f 1910 1945 1944
f 1975 1945 1910
f 1947 2008 1946
f 1912 1976 1911
f 1944 1945 1912
f 1945 1976 1912
f 1948 2008 1947
f 1976 1949 1911
f 1951 1950 2012
f 1915 2012 1950
f 1982 1915 1917
f 1982 2012 1915
f 1981 1982 1917
f 1919 2016 1981
f 1921 2016 1919
f 2016 1921 1952
f 1919 1981 1917
f 1924 1956 1954
f 1953 1924 1954
f 1954 1955 1953
f 2023 1926 2033
f 2023 1956 1926
f 1924 1926 1956
f 1985 1925 1984
f 1957 1925 1985
f 2033 1926 1959
f 2027 1957 1985
f 1958 1957 2027
f 1959 1994 2033
f 1958 1989 1962
f 1989 1990 1962
f 1991 1992 1963
f 1992 1931 1963
f 2030 1964 1992
f 1928 1964 2030
f 1988 1960 1928
f 1960 1988 1930
f 1988 1961 1930
f 1994 1892 1993
f 1994 1959 1892
f 1963 1990 1991
f 1992 1964 1931
f 1961 1995 1930
f 1930 1995 1965
f 1993 1892 1966
f 1997 1965 1995
f 1997 1936 1965
f 1966 2037 1993
f 1967 1936 1997
f 2037 1966 1937
f 1968 1936 1967
f 1967 1998 1968
f 2000 1969 1968
f 1998 2000 1968
f 2000 2040 1969
f 2040 1941 1969
f 2002 2001 1971
f 1970 2002 1971
f 2044 2002 1970
f 1909 2044 1972
f 2045 1943 1942
f 1973 1909 1974
f 1946 1973 1974
f 1946 2008 1973
f 1975 1976 1945
f 2007 1976 1975
f 2045 2007 1975
f 1948 1977 2008
f 1948 1978 1977
f 1976 2009 1949
f 2009 1979 1949
f 1978 1951 2012
f 1948 1951 1978
f 1949 1979 1980
f 2012 1982 2011
f 2011 1982 2014
f 1952 2015 2017
f 1918 2015 1952
f 1981 2014 1982
f 1952 2017 2016
f 1983 2019 1954
f 2018 1954 2019
f 2018 1955 1954
f 1955 2018 1984
f 2018 2021 1984
f 2023 1983 1956
f 1956 1983 1954
f 2021 2022 1984
f 1984 2022 1985
f 2026 1985 2022
f 2027 1985 2026
f 1958 2027 1989
f 2027 2028 1989
f 2028 1991 1989
f 2028 1986 1991
f 2054 1987 2030
f 1928 2030 1987
f 1987 1988 1928
f 1987 2034 1988
f 1989 1991 1990
f 1986 1992 1991
f 2030 1992 1986
f 1961 1988 2034
f 2034 2035 1961
f 1995 1961 2035
f 1996 1995 2035
f 1996 1997 1995
f 1967 1997 1996
f 1996 2062 1967
f 1998 1967 2062
f 2065 2000 1998
f 2064 1937 1999
f 2064 2037 1937
f 2065 2039 2000
f 2001 2064 1999
f 2039 2040 2000
f 2041 2001 2002
f 2003 2040 2038
f 2038 2042 2003
f 2068 2002 2044
f 2068 2041 2002
f 2004 2003 2042
f 1942 2004 2043
f 2042 2043 2004
f 2005 2044 1909
f 2043 2045 1942
f 1973 2005 1909
f 1973 2006 2005
f 2008 2006 1973
f 2008 2046 2006
f 2007 2009 1976
f 1977 2046 2008
f 1977 2072 2046
f 1978 2072 1977
f 2047 2013 1979
f 2009 2010 1979
f 2010 2047 1979
f 2012 2073 1978
f 2011 2073 2012
f 1918 2013 2015
f 1980 2013 1918
f 1979 2013 1980
f 2075 2011 2014
f 2075 2014 2048
f 2017 2076 2048
f 2015 2076 2017
f 2048 2014 2016
f 2014 1981 2016
f 2048 2016 2017
f 1983 2020 2019
f 2018 2019 2020
f 2018 2049 2021
f 2023 2024 1983
f 2024 2078 1983
f 2078 2020 1983
f 2021 2025 2022
f 2082 2024 2023
f 2025 2026 2022
f 2025 2029 2026
f 2082 2023 2033
f 2026 2028 2027
f 2029 2028 2026
f 2053 2028 2029
f 2053 1986 2028
f 2054 1986 2053
f 2054 2030 1986
f 2031 1987 2054
f 2032 1987 2031
f 1987 2032 2034
f 2036 2033 1994
f 2036 2082 2033
f 2032 2057 2034
f 2034 2057 2035
f 2036 1994 1993
f 2059 2035 2057
f 2060 2036 1993
f 1996 2035 2059
f 2059 2061 1996
f 2060 1993 2037
f 2062 1996 2061
f 2037 2096 2060
f 2065 1998 2062
f 2037 2064 2096
f 2001 2098 2064
f 2098 2001 2041
f 2066 2038 2039
f 2038 2040 2039
f 2067 2042 2038
f 2066 2067 2038
f 2067 2043 2042
f 2102 2068 2044
f 2005 2102 2044
f 2005 2069 2102
f 2043 2105 2045
f 2006 2069 2005
f 2007 2010 2009
f 2070 2010 2007
f 2045 2070 2007
f 2073 2011 2074
f 2114 2076 2015
f 2114 2015 2013
f 2047 2114 2013
f 2075 2074 2011
f 2048 2076 2112
f 2050 2018 2020
f 2050 2049 2018
f 2020 2079 2050
f 2078 2079 2020
f 2050 2051 2049
f 2081 2051 2050
f 2051 2021 2049
f 2077 2021 2051
f 2077 2025 2021
f 2082 2052 2024
f 2052 2078 2024
f 2083 2025 2077
f 2025 2083 2029
f 2084 2029 2083
f 2084 2053 2029
f 2084 2054 2053
f 2084 2031 2054
f 2084 2086 2031
f 2031 2086 2056
f 2056 2032 2031
f 2055 2082 2036
f 2032 2056 2087
f 2032 2087 2058
f 2057 2032 2058
f 2036 2090 2055
f 2057 2089 2059
f 2057 2058 2089
f 2058 2088 2089
f 2036 2060 2090
f 2059 2089 2094
f 2094 2061 2059
f 2090 2060 2156
f 2156 2060 2096
f 2063 2061 2094
f 2063 2062 2061
f 2063 2065 2062
f 2097 2065 2063
f 2098 2096 2064
f 2097 2066 2065
f 2066 2039 2065
f 2097 2099 2066
f 2100 2098 2041
f 2104 2066 2099
f 2104 2067 2066
f 2102 2041 2068
f 2102 2100 2041
f 2103 2067 2104
f 2043 2067 2103
f 2105 2043 2103
f 2069 2165 2102
f 2069 2106 2165
f 2045 2105 2070
f 2071 2069 2006
f 2071 2106 2069
f 2046 2071 2006
f 2071 2046 2108
f 2070 2110 2010
f 2169 2110 2070
f 2072 1978 2109
f 2108 2072 2109
f 2046 2072 2108
f 2109 2073 2074
f 1978 2073 2109
f 2010 2110 2047
f 2111 2074 2075
f 2173 2075 2048
f 2111 2075 2173
f 2173 2048 2112
f 2076 2113 2112
f 2114 2113 2076
f 2080 2050 2079
f 2080 2081 2050
f 2081 2117 2051
f 2117 2077 2051
f 2080 2078 2052
f 2079 2078 2080
f 2118 2081 2080
f 2115 2081 2118
f 2115 2117 2081
f 2077 2116 2083
f 2117 2116 2077
f 2133 2052 2082
f 2122 2083 2116
f 2122 2084 2083
f 2055 2133 2082
f 2084 2122 2129
f 2129 2086 2084
f 2130 2086 2129
f 2130 2085 2086
f 2139 2056 2085
f 2086 2085 2056
f 2139 2087 2056
f 2087 2088 2058
f 2131 2055 2090
f 2131 2133 2055
f 2143 2131 2090
f 2142 2092 2088
f 2091 2092 2142
f 2088 2092 2089
f 2092 2094 2089
f 2143 2090 2156
f 2152 2091 2150
f 2093 2091 2152
f 2092 2091 2093
f 2095 2093 2153
f 2092 2093 2095
f 2094 2092 2095
f 2094 2095 2063
f 2158 2063 2095
f 2158 2097 2063
f 2195 2096 2098
f 2195 2156 2096
f 2162 2097 2158
f 2097 2162 2099
f 2162 2101 2099
f 2100 2195 2098
f 2104 2099 2101
f 2164 2100 2102
f 2104 2166 2103
f 2165 2164 2102
f 2103 2167 2105
f 2166 2167 2103
f 2105 2168 2070
f 2167 2168 2105
f 2198 2106 2071
f 2169 2070 2168
f 2107 2198 2071
f 2108 2107 2071
f 2171 2107 2108
f 2169 2200 2110
f 2109 2171 2108
f 2110 2203 2175
f 2200 2203 2110
f 2074 2202 2109
f 2111 2202 2074
f 2047 2175 2114
f 2175 2047 2110
f 2112 2113 2174
f 2114 2174 2113
f 2052 2118 2080
f 2119 2115 2118
f 2119 2120 2115
f 2120 2117 2115
f 2120 2121 2117
f 2121 2116 2117
f 2133 2123 2052
f 2118 2123 2124
f 2118 2052 2123
f 2124 2119 2118
f 2125 2120 2119
f 2120 2125 2135
f 2135 2121 2120
f 2135 2127 2121
f 2127 2116 2121
f 2127 2128 2116
f 2128 2122 2116
f 2123 2132 2124
f 2123 2133 2132
f 2179 2119 2124
f 2179 2134 2119
f 2134 2125 2119
f 2134 2140 2125
f 2126 2127 2135
f 2126 2177 2127
f 2177 2128 2127
f 2137 2128 2177
f 2137 2129 2128
f 2129 2122 2128
f 2137 2130 2129
f 2137 2138 2130
f 2138 2085 2130
f 2139 2088 2087
f 2205 2133 2131
f 2205 2132 2133
f 2179 2124 2132
f 2181 2140 2134
f 2140 2135 2125
f 2140 2136 2135
f 2136 2126 2135
f 2136 2182 2126
f 2176 2137 2177
f 2176 2138 2137
f 2141 2138 2176
f 2141 2139 2138
f 2139 2085 2138
f 2139 2141 2142
f 2139 2142 2088
f 2183 2131 2143
f 2183 2205 2131
f 2182 2136 2145
f 2147 2149 2176
f 2149 2150 2176
f 2150 2141 2176
f 2142 2141 2091
f 2141 2150 2091
f 2144 2140 2181
f 2144 2136 2140
f 2144 2145 2136
f 2147 2148 2149
f 2149 2148 2150
f 2152 2153 2093
f 2160 2143 2156
f 2160 2183 2143
f 2144 2151 2145
f 2151 2146 2145
f 2151 2154 2146
f 2154 2147 2146
f 2154 2148 2147
f 2154 2155 2148
f 2150 2148 2155
f 2190 2150 2155
f 2190 2152 2150
f 2153 2152 2190
f 2153 2157 2095
f 2157 2158 2095
f 2158 2157 2159
f 2195 2160 2156
f 2159 2162 2158
f 2159 2161 2162
f 2161 2197 2101
f 2161 2101 2162
f 2223 2195 2100
f 2196 2101 2197
f 2196 2104 2101
f 2164 2223 2100
f 2196 2166 2104
f 2164 2165 2163
f 2163 2106 2198
f 2165 2106 2163
f 2169 2168 2170
f 2170 2200 2169
f 2171 2109 2202
f 2175 2203 2172
f 2200 2201 2203
f 2204 2202 2111
f 2173 2204 2111
f 2232 2173 2112
f 2232 2112 2174
f 2114 2234 2174
f 2175 2234 2114
f 2175 2172 2234
f 2205 2178 2132
f 2178 2179 2132
f 2182 2177 2126
f 2182 2176 2177
f 2184 2179 2178
f 2184 2134 2179
f 2184 2180 2134
f 2180 2181 2134
f 2182 2145 2146
f 2182 2146 2147
f 2182 2147 2176
f 2208 2205 2183
f 2185 2184 2206
f 2185 2180 2184
f 2186 2180 2185
f 2186 2181 2180
f 2186 2144 2181
f 2207 2183 2160
f 2207 2208 2183
f 2187 2185 2206
f 2188 2185 2187
f 2188 2186 2185
f 2191 2186 2188
f 2191 2144 2186
f 2191 2151 2144
f 2193 2154 2151
f 2212 2154 2193
f 2212 2155 2154
f 2189 2153 2190
f 2189 2157 2153
f 2210 2188 2187
f 2210 2211 2188
f 2211 2191 2188
f 2211 2192 2191
f 2192 2151 2191
f 2192 2193 2151
f 2194 2155 2212
f 2194 2219 2155
f 2219 2190 2155
f 2189 2219 2213
f 2189 2190 2219
f 2159 2189 2213
f 2159 2157 2189
f 2220 2160 2195
f 2220 2214 2160
f 2216 2192 2211
f 2216 2193 2192
f 2221 2159 2213
f 2221 2161 2159
f 2222 2161 2221
f 2223 2220 2195
f 2222 2197 2161
f 2227 2197 2222
f 2248 2223 2164
f 2196 2226 2166
f 2197 2226 2196
f 2227 2226 2197
f 2163 2248 2164
f 2248 2163 2247
f 2166 2228 2167
f 2226 2228 2166
f 2163 2198 2247
f 2228 2170 2168
f 2167 2228 2168
f 2171 2254 2107
f 2201 2200 2199
f 2170 2199 2200
f 2202 2229 2171
f 2229 2254 2171
f 2204 2229 2202
f 2172 2235 2234
f 2172 2231 2235
f 2203 2231 2172
f 2203 2201 2231
f 2230 2204 2173
f 2230 2173 2232
f 2232 2174 2233
f 2233 2174 2234
f 2205 2208 2178
f 2206 2184 2178
f 2236 2178 2208
f 2236 2206 2178
f 2160 2237 2207
f 2237 2208 2207
f 2261 2208 2237
f 2209 2187 2206
f 2214 2237 2160
f 2239 2209 2238
f 2239 2187 2209
f 2239 2210 2187
f 2241 2211 2210
f 2241 2216 2211
f 2241 2215 2216
f 2216 2212 2193
f 2216 2243 2212
f 2243 2194 2212
f 2244 2219 2194
f 2218 2213 2219
f 2218 2221 2213
f 2240 2214 2220
f 2242 2216 2215
f 2242 2243 2216
f 2244 2194 2243
f 2217 2219 2244
f 2217 2218 2219
f 2240 2220 2223
f 2246 2218 2217
f 2246 2221 2218
f 2246 2222 2221
f 2248 2240 2223
f 2224 2222 2246
f 2227 2222 2224
f 2226 2225 2228
f 2227 2225 2226
f 2224 2225 2227
f 2250 2247 2198
f 2228 2253 2170
f 2275 2253 2228
f 2225 2275 2228
f 2107 2250 2198
f 2170 2253 2199
f 2254 2250 2107
f 2199 2260 2201
f 2229 2204 2256
f 2230 2256 2204
f 2231 2201 2260
f 2233 2234 2278
f 2234 2235 2278
f 2208 2261 2236
f 2261 2262 2236
f 2209 2236 2262
f 2209 2206 2236
f 2263 2209 2262
f 2238 2209 2263
f 2264 2237 2214
f 2264 2261 2237
f 2268 2239 2238
f 2268 2210 2239
f 2268 2241 2210
f 2266 2214 2240
f 2266 2264 2214
f 2215 2241 2270
f 2269 2266 2240
f 2288 2215 2270
f 2288 2242 2215
f 2289 2242 2288
f 2289 2243 2242
f 2289 2244 2243
f 2289 2290 2244
f 2245 2244 2290
f 2245 2217 2244
f 2245 2246 2217
f 2269 2240 2248
f 2271 2245 2290
f 2249 2245 2271
f 2249 2246 2245
f 2249 2224 2246
f 2247 2272 2248
f 2272 2269 2248
f 2252 2249 2271
f 2251 2249 2252
f 2249 2251 2224
f 2251 2225 2224
f 2276 2247 2250
f 2276 2272 2247
f 2252 2275 2251
f 2251 2275 2225
f 2296 2276 2250
f 2253 2255 2199
f 2294 2255 2253
f 2275 2294 2253
f 2254 2296 2250
f 2254 2229 2257
f 2296 2254 2257
f 2199 2255 2260
f 2256 2257 2229
f 2258 2256 2230
f 2235 2279 2278
f 2235 2259 2279
f 2231 2259 2235
f 2260 2259 2231
f 2258 2230 2232
f 2300 2232 2233
f 2300 2258 2232
f 2300 2233 2278
f 2261 2264 2262
f 2264 2265 2262
f 2267 2262 2265
f 2267 2263 2262
f 2267 2238 2263
f 2281 2264 2266
f 2281 2265 2264
f 2267 2268 2238
f 2285 2268 2267
f 2241 2268 2285
f 2269 2273 2266
f 2285 2270 2241
f 2287 2289 2288
f 2272 2273 2269
f 2271 2290 2274
f 2274 2252 2271
f 2276 2273 2272
f 2276 2291 2273
f 2274 2277 2252
f 2277 2275 2252
f 2296 2291 2276
f 2277 2294 2275
f 2257 2298 2296
f 2302 2255 2297
f 2302 2260 2255
f 2294 2297 2255
f 2256 2298 2257
f 2298 2256 2258
f 2300 2323 2258
f 2278 2279 2300
f 2279 2259 2280
f 2260 2302 2259
f 2302 2280 2259
f 2281 2283 2265
f 2283 2267 2265
f 2281 2282 2283
f 2284 2283 2282
f 2284 2267 2283
f 2284 2303 2267
f 2303 2285 2267
f 2273 2281 2266
f 2281 2286 2282
f 2281 2273 2286
f 2303 2304 2285
f 2309 2285 2304
f 2309 2270 2285
f 2270 2309 2288
f 2287 2288 2309
f 2311 2289 2287
f 2311 2290 2289
f 2311 2293 2290
f 2293 2274 2290
f 2292 2291 2295
f 2286 2291 2292
f 2273 2291 2286
f 2274 2313 2277
f 2274 2293 2313
f 2296 2295 2291
f 2313 2294 2277
f 2313 2322 2294
f 2298 2295 2296
f 2295 2298 2315
f 2297 2301 2302
f 2322 2297 2294
f 2317 2298 2258
f 2317 2315 2298
f 2317 2258 2323
f 2323 2300 2299
f 2299 2279 2325
f 2299 2300 2279
f 2325 2280 2301
f 2325 2279 2280
f 2302 2301 2280
f 2282 2307 2284
f 2307 2303 2284
f 2307 2304 2303
f 2286 2306 2282
f 2306 2307 2282
f 2305 2304 2307
f 2305 2309 2304
f 2305 2310 2309
f 2292 2306 2286
f 2292 2295 2306
f 2306 2314 2307
f 2308 2307 2314
f 2305 2307 2308
f 2328 2305 2308
f 2328 2310 2305
f 2312 2310 2328
f 2326 2310 2312
f 2309 2310 2326
f 2326 2287 2309
f 2326 2311 2287
f 2331 2311 2326
f 2313 2331 2321
f 2311 2331 2313
f 2293 2311 2313
f 2306 2295 2314
f 2314 2327 2308
f 2322 2313 2321
f 2315 2314 2295
f 2316 2315 2317
f 2327 2315 2316
f 2314 2315 2327
f 2318 2317 2324
f 2316 2317 2318
f 2319 2324 2299
f 2318 2324 2319
f 2319 2299 2325
f 2320 2325 2301
f 2319 2325 2320
f 2321 2320 2301
f 2297 2321 2301
f 2321 2297 2322
f 2324 2317 2323
f 2324 2323 2299
f 2312 2331 2326
f 2327 2328 2308
f 2327 2329 2328
f 2329 2312 2328
f 2312 2329 2330
f 2330 2331 2312
f 2330 2320 2331
f 2320 2321 2331
f 2329 2327 2318
f 2327 2316 2318
f 2329 2318 2319
f 2330 2329 2319
f 2330 2319 2320
f 2333 2335 2332
f 2335 2336 2332
f 2332 2343 2333
f 2334 2332 2336
f 2334 2336 2338
f 2338 2346 2334
f 2340 2343 2332
f 2340 2332 2334
f 2334 2346 2340
f 2336 2335 2337
f 2336 2337 2338
f 2346 2338 2339
f 2337 2335 2348
f 2335 2341 2348
f 2357 2352 2337
f 2350 2341 2342
f 2341 2335 2342
f 2335 2333 2342
f 2338 2337 2352
f 2338 2352 2351
f 2339 2338 2351
f 2354 2333 2343
f 2342 2333 2354
f 2345 2346 2339
f 2339 2347 2345
f 2339 2351 2347
f 2351 2353 2347
f 2361 2353 2351
f 2340 2367 2343
f 2367 2354 2343
f 2367 2340 2344
f 2346 2344 2340
f 2346 2345 2344
f 2359 2358 2341
f 2358 2348 2341
f 2356 2348 2358
f 2356 2337 2348
f 2355 2337 2356
f 2355 2357 2337
f 2352 2357 2349
f 2349 2361 2352
f 2350 2359 2341
f 2362 2350 2342
f 2351 2352 2361
f 2354 2362 2342
f 2347 2375 2345
f 2353 2361 2364
f 2367 2362 2354
f 2367 2344 2377
f 2345 2377 2344
f 2353 2375 2347
f 2369 2355 2356
f 2369 2383 2355
f 2383 2357 2355
f 2359 2371 2358
f 2371 2368 2358
f 2356 2358 2368
f 2382 2357 2383
f 2374 2357 2382
f 2359 2360 2371
f 2349 2357 2374
f 2349 2374 2387
f 2361 2349 2387
f 2387 2388 2361
f 2350 2360 2359
f 2360 2363 2373
f 2350 2363 2360
f 2362 2363 2350
f 2365 2364 2361
f 2388 2389 2361
f 2389 2365 2361
f 2393 2363 2362
f 2366 2353 2364
f 2364 2365 2366
f 2367 2376 2362
f 2376 2393 2362
f 2376 2367 2377
f 2345 2375 2377
f 2353 2366 2375
f 2379 2366 2365
f 2396 2369 2380
f 2356 2368 2380
f 2380 2369 2356
f 2385 2371 2398
f 2385 2368 2371
f 2374 2382 2370
f 2370 2387 2374
f 2360 2372 2371
f 2372 2398 2371
f 2360 2373 2372
f 2401 2373 2363
f 2401 2363 2393
f 2379 2375 2366
f 2391 2365 2389
f 2376 2377 2404
f 2378 2377 2379
f 2377 2375 2379
f 2365 2391 2379
f 2391 2378 2379
f 2385 2394 2368
f 2396 2380 2394
f 2380 2368 2394
f 2408 2369 2396
f 2408 2381 2369
f 2381 2383 2369
f 2381 2395 2383
f 2395 2382 2383
f 2395 2384 2382
f 2370 2382 2384
f 2384 2417 2370
f 2399 2370 2417
f 2386 2370 2399
f 2387 2370 2386
f 2373 2398 2372
f 2386 2388 2387
f 2390 2388 2386
f 2399 2390 2386
f 2390 2389 2388
f 2392 2389 2390
f 2403 2401 2393
f 2402 2378 2391
f 2392 2402 2391
f 2392 2391 2389
f 2376 2421 2393
f 2421 2403 2393
f 2421 2376 2404
f 2404 2377 2406
f 2378 2406 2377
f 2394 2409 2396
f 2409 2410 2396
f 2410 2408 2396
f 2408 2395 2381
f 2385 2412 2394
f 2412 2413 2394
f 2384 2395 2397
f 2397 2416 2384
f 2414 2412 2385
f 2417 2384 2416
f 2398 2414 2385
f 2398 2418 2414
f 2373 2418 2398
f 2427 2418 2373
f 2430 2427 2373
f 2400 2390 2399
f 2430 2401 2403
f 2430 2373 2401
f 2400 2392 2390
f 2400 2431 2392
f 2431 2402 2392
f 2406 2378 2420
f 2402 2420 2378
f 2405 2421 2404
f 2405 2404 2406
f 2409 2407 2410
f 2407 2433 2410
f 2433 2408 2410
f 2433 2422 2408
f 2422 2395 2408
f 2394 2440 2409
f 2411 2395 2422
f 2397 2395 2411
f 2411 2424 2397
f 2412 2443 2413
f 2413 2440 2394
f 2416 2397 2424
f 2425 2412 2414
f 2425 2443 2412
f 2417 2416 2415
f 2426 2417 2415
f 2399 2417 2426
f 2418 2425 2414
f 2429 2399 2426
f 2429 2400 2399
f 2428 2400 2429
f 2431 2400 2428
f 2419 2430 2403
f 2450 2402 2431
f 2421 2419 2403
f 2451 2419 2421
f 2469 2451 2405
f 2405 2432 2469
f 2406 2432 2405
f 2432 2420 2453
f 2432 2406 2420
f 2402 2453 2420
f 2405 2451 2421
f 2409 2423 2407
f 2423 2458 2407
f 2433 2407 2458
f 2422 2433 2434
f 2422 2434 2437
f 2411 2422 2437
f 2437 2439 2411
f 2439 2424 2411
f 2440 2423 2409
f 2439 2441 2424
f 2443 2440 2413
f 2416 2424 2441
f 2415 2416 2441
f 2426 2444 2447
f 2426 2415 2444
f 2415 2441 2444
f 2418 2445 2425
f 2445 2418 2427
f 2428 2426 2447
f 2428 2429 2426
f 2445 2430 2449
f 2427 2430 2445
f 2428 2450 2431
f 2465 2450 2428
f 2419 2449 2430
f 2449 2419 2448
f 2450 2468 2402
f 2451 2448 2419
f 2402 2468 2453
f 2474 2433 2458
f 2434 2474 2435
f 2434 2433 2474
f 2455 2434 2435
f 2455 2437 2434
f 2455 2436 2437
f 2436 2439 2437
f 2459 2438 2423
f 2458 2423 2438
f 2479 2439 2436
f 2441 2439 2479
f 2479 2460 2441
f 2440 2442 2423
f 2442 2459 2423
f 2460 2444 2441
f 2442 2443 2462
f 2442 2440 2443
f 2425 2462 2443
f 2425 2461 2462
f 2447 2444 2464
f 2445 2461 2425
f 2445 2446 2461
f 2447 2484 2465
f 2447 2465 2428
f 2449 2446 2445
f 2449 2467 2446
f 2449 2466 2467
f 2448 2466 2449
f 2450 2465 2468
f 2451 2470 2448
f 2470 2466 2448
f 2470 2451 2469
f 2469 2432 2487
f 2487 2453 2452
f 2487 2432 2453
f 2468 2452 2453
f 2472 2435 2474
f 2472 2454 2435
f 2454 2455 2435
f 2454 2475 2455
f 2438 2456 2457
f 2458 2438 2457
f 2457 2474 2458
f 2475 2436 2455
f 2436 2475 2473
f 2479 2436 2473
f 2473 2477 2479
f 2456 2438 2459
f 2479 2497 2460
f 2480 2481 2442
f 2442 2481 2459
f 2483 2444 2460
f 2497 2482 2460
f 2482 2483 2460
f 2462 2480 2442
f 2462 2461 2480
f 2461 2499 2480
f 2483 2464 2444
f 2502 2499 2461
f 2463 2447 2464
f 2483 2463 2464
f 2502 2461 2446
f 2447 2463 2484
f 2467 2502 2446
f 2484 2486 2465
f 2486 2488 2465
f 2468 2488 2452
f 2488 2468 2465
f 2506 2470 2469
f 2506 2469 2487
f 2522 2518 2471
f 2518 2489 2471
f 2489 2472 2471
f 2489 2490 2472
f 2490 2454 2472
f 2490 2491 2454
f 2491 2475 2454
f 2491 2492 2475
f 2492 2473 2475
f 2492 2519 2473
f 2493 2522 2457
f 2471 2457 2522
f 2474 2457 2471
f 2471 2472 2474
f 2473 2519 2477
f 2459 2476 2456
f 2456 2493 2457
f 2476 2493 2456
f 2481 2476 2459
f 2497 2479 2478
f 2479 2477 2478
f 2496 2481 2480
f 2480 2499 2496
f 2500 2483 2482
f 2532 2499 2502
f 2463 2501 2503
f 2483 2500 2463
f 2500 2501 2463
f 2503 2484 2463
f 2467 2485 2502
f 2466 2485 2467
f 2470 2505 2466
f 2505 2485 2466
f 2505 2470 2506
f 2506 2487 2507
f 2507 2487 2452
f 2512 2489 2518
f 2489 2514 2490
f 2489 2512 2514
f 2490 2513 2491
f 2490 2514 2513
f 2491 2516 2492
f 2491 2513 2516
f 2516 2519 2492
f 2494 2557 2493
f 2523 2493 2557
f 2522 2493 2523
f 2477 2521 2524
f 2519 2521 2477
f 2494 2493 2476
f 2524 2478 2477
f 2495 2478 2524
f 2496 2476 2481
f 2496 2494 2476
f 2495 2497 2478
f 2527 2497 2495
f 2527 2529 2497
f 2529 2482 2497
f 2496 2498 2526
f 2499 2498 2496
f 2532 2498 2499
f 2530 2500 2482
f 2501 2500 2530
f 2529 2530 2482
f 2502 2504 2532
f 2533 2484 2503
f 2485 2504 2502
f 2485 2535 2504
f 2486 2536 2488
f 2484 2533 2486
f 2533 2536 2486
f 2505 2535 2485
f 2506 2535 2505
f 2507 2452 2564
f 2488 2536 2452
f 2536 2564 2452
f 2509 2515 2508
f 2509 2517 2515
f 2509 2543 2517
f 2548 2546 2512
f 2546 2514 2512
f 2514 2511 2510
f 2514 2546 2511
f 2510 2508 2515
f 2510 2511 2508
f 2517 2551 2520
f 2517 2543 2551
f 2510 2513 2514
f 2510 2516 2513
f 2515 2516 2510
f 2515 2517 2516
f 2516 2517 2520
f 2518 2523 2576
f 2548 2518 2576
f 2548 2512 2518
f 2519 2520 2521
f 2516 2520 2519
f 2520 2552 2521
f 2520 2551 2552
f 2518 2522 2523
f 2521 2552 2524
f 2555 2524 2552
f 2494 2556 2557
f 2555 2495 2524
f 2558 2556 2494
f 2525 2527 2495
f 2496 2558 2494
f 2496 2526 2558
f 2525 2582 2527
f 2582 2529 2527
f 2501 2528 2560
f 2530 2528 2501
f 2529 2528 2530
f 2531 2498 2532
f 2503 2501 2534
f 2534 2501 2560
f 2504 2531 2532
f 2504 2561 2531
f 2534 2533 2503
f 2565 2533 2534
f 2535 2561 2504
f 2563 2535 2506
f 2561 2535 2563
f 2565 2564 2536
f 2533 2565 2536
f 2562 2506 2507
f 2562 2563 2506
f 2562 2507 2564
f 2567 2537 2542
f 2537 2541 2542
f 2537 2538 2541
f 2538 2569 2541
f 2539 2540 2542
f 2540 2567 2542
f 2542 2541 2508
f 2508 2541 2509
f 2541 2569 2509
f 2570 2543 2569
f 2570 2545 2543
f 2573 2539 2546
f 2511 2539 2542
f 2546 2539 2511
f 2542 2508 2511
f 2569 2543 2509
f 2543 2545 2544
f 2545 2574 2544
f 2548 2576 2573
f 2573 2546 2548
f 2551 2544 2550
f 2543 2544 2551
f 2544 2547 2550
f 2544 2574 2547
f 2579 2577 2576
f 2550 2549 2551
f 2547 2549 2550
f 2547 2578 2549
f 2579 2576 2523
f 2552 2549 2555
f 2551 2549 2552
f 2578 2553 2549
f 2553 2555 2549
f 2556 2598 2557
f 2598 2523 2557
f 2579 2523 2598
f 2553 2554 2555
f 2554 2495 2555
f 2525 2495 2554
f 2526 2581 2558
f 2528 2585 2560
f 2528 2559 2585
f 2529 2559 2528
f 2559 2529 2582
f 2498 2584 2526
f 2586 2498 2531
f 2604 2534 2560
f 2561 2587 2531
f 2587 2586 2531
f 2605 2587 2561
f 2603 2565 2534
f 2604 2603 2534
f 2563 2607 2561
f 2607 2605 2561
f 2562 2607 2563
f 2609 2607 2562
f 2610 2562 2564
f 2609 2562 2610
f 2564 2566 2610
f 2565 2566 2564
f 2590 2612 2567
f 2612 2591 2567
f 2567 2540 2590
f 2540 2592 2590
f 2591 2537 2567
f 2568 2537 2591
f 2568 2538 2537
f 2593 2538 2568
f 2593 2570 2538
f 2570 2569 2538
f 2593 2594 2570
f 2540 2539 2592
f 2570 2594 2545
f 2571 2592 2573
f 2539 2573 2592
f 2545 2572 2574
f 2576 2571 2573
f 2577 2571 2576
f 2547 2572 2595
f 2547 2574 2572
f 2579 2575 2577
f 2575 2625 2577
f 2596 2547 2595
f 2596 2578 2547
f 2598 2575 2579
f 2596 2553 2578
f 2556 2597 2598
f 2599 2553 2596
f 2599 2554 2553
f 2558 2597 2556
f 2558 2581 2597
f 2580 2554 2599
f 2580 2525 2554
f 2525 2580 2582
f 2580 2583 2582
f 2584 2581 2526
f 2559 2583 2585
f 2582 2583 2559
f 2586 2584 2498
f 2603 2588 2565
f 2606 2588 2603
f 2565 2588 2566
f 2589 2612 2590
f 2613 2591 2612
f 2613 2568 2591
f 2615 2568 2613
f 2590 2592 2589
f 2615 2593 2568
f 2616 2593 2615
f 2616 2594 2593
f 2589 2592 2571
f 2594 2618 2545
f 2589 2571 2620
f 2545 2618 2572
f 2618 2622 2572
f 2620 2577 2625
f 2620 2571 2577
f 2624 2572 2622
f 2595 2572 2624
f 2575 2626 2625
f 2624 2627 2595
f 2627 2596 2595
f 2628 2575 2598
f 2628 2626 2575
f 2597 2628 2598
f 2629 2628 2597
f 2627 2600 2596
f 2600 2599 2596
f 2581 2629 2597
f 2601 2580 2599
f 2600 2601 2599
f 2632 2629 2581
f 2631 2630 2583
f 2580 2601 2583
f 2601 2631 2583
f 2632 2581 2584
f 2585 2583 2630
f 2602 2632 2584
f 2586 2602 2584
f 2586 2633 2602
f 2652 2560 2585
f 2587 2633 2586
f 2633 2587 2653
f 2604 2606 2603
f 2634 2606 2604
f 2560 2652 2604
f 2652 2634 2604
f 2605 2653 2587
f 2656 2607 2609
f 2605 2607 2656
f 2653 2605 2656
f 2656 2609 2608
f 2678 2608 2566
f 2566 2635 2678
f 2588 2635 2566
f 2606 2635 2588
f 2608 2609 2610
f 2608 2610 2566
f 2611 2657 2612
f 2589 2611 2612
f 2657 2613 2612
f 2636 2613 2657
f 2636 2615 2613
f 2636 2614 2615
f 2637 2611 2589
f 2615 2614 2616
f 2614 2617 2616
f 2619 2637 2589
f 2616 2617 2594
f 2594 2617 2618
f 2617 2621 2618
f 2619 2589 2620
f 2618 2621 2622
f 2641 2619 2625
f 2619 2620 2625
f 2622 2623 2624
f 2621 2623 2622
f 2641 2626 2644
f 2641 2625 2626
f 2642 2624 2623
f 2642 2627 2624
f 2644 2626 2628
f 2629 2644 2628
f 2647 2600 2627
f 2642 2647 2627
f 2600 2647 2601
f 2647 2631 2601
f 2585 2630 2649
f 2650 2632 2602
f 2649 2652 2585
f 2633 2650 2602
f 2653 2651 2633
f 2634 2635 2606
f 2656 2608 2655
f 2655 2608 2678
f 2678 2635 2654
f 2611 2659 2657
f 2658 2636 2657
f 2658 2660 2636
f 2660 2614 2636
f 2662 2611 2637
f 2662 2659 2611
f 2660 2638 2614
f 2638 2617 2614
f 2619 2639 2637
f 2639 2662 2637
f 2617 2638 2621
f 2638 2665 2621
f 2665 2640 2621
f 2641 2639 2619
f 2623 2640 2667
f 2621 2640 2623
f 2668 2641 2644
f 2667 2643 2623
f 2643 2642 2623
f 2645 2668 2644
f 2645 2644 2629
f 2643 2646 2647
f 2643 2647 2642
f 2672 2645 2629
f 2647 2646 2631
f 2646 2648 2631
f 2672 2629 2632
f 2673 2649 2630
f 2631 2648 2630
f 2648 2673 2630
f 2650 2672 2632
f 2676 2652 2649
f 2674 2633 2651
f 2650 2633 2674
f 2652 2679 2634
f 2677 2679 2652
f 2676 2677 2652
f 2653 2656 2704
f 2700 2653 2704
f 2651 2653 2700
f 2635 2679 2654
f 2634 2679 2635
f 2655 2704 2656
f 2659 2680 2657
f 2659 2681 2680
f 2683 2657 2680
f 2683 2658 2657
f 2683 2661 2658
f 2661 2660 2658
f 2685 2659 2662
f 2685 2681 2659
f 2661 2663 2660
f 2663 2638 2660
f 2639 2688 2662
f 2688 2685 2662
f 2638 2663 2664
f 2689 2688 2639
f 2666 2664 2663
f 2666 2665 2664
f 2665 2638 2664
f 2666 2640 2665
f 2641 2668 2639
f 2668 2689 2639
f 2640 2666 2667
f 2666 2693 2667
f 2694 2643 2667
f 2668 2645 2669
f 2696 2643 2694
f 2645 2672 2669
f 2671 2696 2670
f 2696 2646 2643
f 2696 2671 2646
f 2671 2670 2720
f 2671 2648 2646
f 2672 2697 2738
f 2649 2673 2698
f 2720 2698 2671
f 2698 2673 2671
f 2671 2673 2648
f 2672 2650 2697
f 2650 2674 2697
f 2698 2676 2649
f 2677 2676 2698
f 2675 2651 2700
f 2674 2651 2675
f 2679 2702 2705
f 2677 2702 2679
f 2655 2703 2704
f 2678 2703 2655
f 2703 2654 2705
f 2703 2678 2654
f 2679 2705 2654
f 2682 2683 2680
f 2685 2686 2681
f 2680 2686 2687
f 2680 2681 2686
f 2687 2682 2680
f 2684 2682 2687
f 2684 2661 2682
f 2661 2683 2682
f 2684 2663 2661
f 2688 2706 2685
f 2686 2685 2706
f 2684 2687 2709
f 2663 2684 2707
f 2725 2709 2687
f 2663 2707 2691
f 2691 2666 2663
f 2668 2690 2689
f 2690 2688 2689
f 2733 2688 2690
f 2711 2666 2691
f 2711 2693 2666
f 2669 2690 2668
f 2690 2712 2733
f 2669 2712 2690
f 2692 2693 2711
f 2692 2694 2693
f 2693 2694 2667
f 2716 2695 2692
f 2695 2694 2692
f 2695 2696 2694
f 2737 2669 2672
f 2737 2712 2669
f 2716 2714 2695
f 2714 2670 2695
f 2670 2696 2695
f 2738 2737 2672
f 2714 2720 2670
f 2719 2697 2674
f 2699 2698 2720
f 2675 2719 2674
f 2721 2719 2675
f 2699 2677 2698
f 2724 2677 2699
f 2700 2721 2675
f 2723 2700 2701
f 2701 2703 2746
f 2705 2745 2746
f 2702 2745 2705
f 2745 2702 2724
f 2677 2724 2702
f 2704 2701 2700
f 2701 2704 2703
f 2746 2703 2705
f 2706 2726 2686
f 2726 2687 2686
f 2709 2708 2684
f 2688 2727 2706
f 2726 2706 2727
f 2687 2726 2725
f 2707 2684 2708
f 2688 2733 2727
f 2731 2708 2709
f 2731 2732 2708
f 2732 2707 2708
f 2732 2710 2707
f 2707 2710 2691
f 2710 2711 2691
f 2713 2733 2712
f 2715 2711 2710
f 2711 2715 2692
f 2715 2716 2692
f 2737 2713 2712
f 2717 2714 2716
f 2717 2720 2714
f 2697 2719 2738
f 2719 2740 2738
f 2718 2720 2717
f 2718 2699 2720
f 2718 2722 2699
f 2724 2747 2745
f 2724 2722 2747
f 2699 2722 2724
f 2721 2700 2723
f 2744 2723 2701
f 2744 2701 2746
f 2727 2729 2726
f 2728 2726 2729
f 2728 2725 2726
f 2728 2709 2725
f 2729 2727 2749
f 2727 2733 2749
f 2730 2728 2750
f 2709 2728 2730
f 2730 2731 2709
f 2730 2734 2731
f 2734 2732 2731
f 2734 2710 2732
f 2733 2713 2749
f 2713 2736 2749
f 2750 2734 2730
f 2735 2734 2761
f 2710 2734 2735
f 2735 2715 2710
f 2713 2737 2736
f 2737 2739 2736
f 2735 2761 2751
f 2735 2716 2715
f 2737 2738 2739
f 2738 2740 2739
f 2716 2742 2717
f 2716 2735 2742
f 2735 2751 2742
f 2719 2741 2740
f 2743 2717 2742
f 2743 2718 2717
f 2721 2741 2719
f 2741 2721 2770
f 2722 2757 2747
f 2718 2743 2722
f 2743 2757 2722
f 2723 2770 2721
f 2759 2723 2744
f 2758 2744 2746
f 2759 2744 2758
f 2756 2746 2745
f 2758 2746 2756
f 2745 2747 2756
f 2729 2748 2728
f 2748 2750 2728
f 2736 2762 2749
f 2729 2762 2748
f 2749 2762 2729
f 2750 2761 2734
f 2739 2762 2736
f 2740 2753 2739
f 2751 2752 2742
f 2740 2741 2753
f 2752 2743 2742
f 2753 2741 2770
f 2754 2758 2756
f 2756 2755 2754
f 2747 2755 2756
f 2757 2755 2747
f 2757 2752 2755
f 2752 2757 2743
f 2770 2723 2759
f 2765 2748 2762
f 2765 2750 2748
f 2765 2760 2750
f 2760 2761 2750
f 2739 2768 2762
f 2763 2762 2768
f 2765 2762 2763
f 2764 2765 2763
f 2764 2760 2765
f 2766 2760 2764
f 2760 2767 2761
f 2766 2767 2760
f 2767 2751 2761
f 2753 2768 2739
f 2753 2769 2768
f 2751 2767 2774
f 2751 2774 2752
f 2753 2770 2769
f 2770 2775 2769
f 2771 2776 2772
f 2772 2774 2771
f 2752 2774 2772
f 2775 2770 2759
f 2776 2775 2758
f 2775 2759 2758
f 2776 2758 2754
f 2772 2776 2755
f 2776 2754 2755
f 2772 2755 2752
f 2769 2763 2768
f 2769 2773 2763
f 2773 2764 2763
f 2773 2766 2764
f 2773 2771 2766
f 2774 2766 2771
f 2774 2767 2766
f 2773 2769 2775
f 2773 2775 2776
f 2771 2773 2776
# 5536 faces, 0 coords texture

# End of File
