# Supplementary material for: Computational modelling of muscle fibre operating ranges in the hindlimb of a small ground bird (Eudromia elegans), with implications for modelling locomotion in extinct species
Source: PLoS Comput Biol. 2021 Apr 1;17(4):e1008843. doi: 10.1371/journal.pcbi.1008843 (PMC8016346; doi:10.1371/journal.pcbi.1008843)
Supplement: S1 Model File — (ZIP) [file pcbi.1008843.s006.zip › geometry/L_Digit_IV.obj]

v 0.020598 -5.7826e-05 0.0088789 
v 0.020732 -0.00015663 0.0090934 
v 0.020393 -2.0389e-05 0.0095799 
v 0.020556 -7.7126e-05 0.0093746 
v 0.020206 -9.6583e-05 0.010122 
v 0.020842 -0.00027754 0.008827 
v 0.020845 -0.00029612 0.0093422 
v 0.020586 -0.00027526 0.0099686 
v 0.02019 -0.00021376 0.010343 
v 0.021021 -0.0004529 0.0088569 
v 0.020981 -0.00037631 0.00904 
v 0.020611 -0.00017783 0.0096321 
v 0.020441 -0.00026528 0.010261 
v 0.020856 -0.00059217 0.0099713 
v 0.020907 -0.00046623 0.009647 
v 0.020533 -0.00039408 0.010362 
v 0.021096 -0.00054679 0.0089724 
v 0.021108 -0.00070634 0.0095327 
v 0.020747 -0.00063981 0.010211 
v 0.020661 -0.00043623 0.010215 
v 0.020481 -2.0357e-05 0.0087299 
v 0.020346 6.2294e-05 0.0088763 
v 0.020084 0.00013486 0.0090437 
v 0.020389 3.3311e-05 0.009144 
v 0.020213 4.7977e-05 0.0096167 
v 0.020084 9.8089e-05 0.0095341 
v 0.020039 7.5719e-05 0.0097148 
v 0.020291 -3.7857e-05 0.0098069 
v 0.019993 3.2154e-05 0.0099373 
v 0.019876 -3.2528e-05 0.010148 
v 0.020047 -9.9932e-05 0.010258 
v 0.020638 -0.00016104 0.0086866 
v 0.020597 -0.0002805 0.0085847 
v 0.020279 5.0924e-05 0.0094312 
v 0.019912 -0.00019355 0.010328 
v 0.020756 -0.00036591 0.008657 
v 0.020383 -0.00033123 0.010396 
v 0.020922 -0.00050794 0.0087505 
v 0.020623 -0.00052077 0.010344 
v 0.021098 -0.00072568 0.0089954 
v 0.021088 -0.00059256 0.009252 
v 0.021165 -0.00079721 0.0093623 
v 0.021023 -0.00069329 0.0097394 
v 0.020849 -0.00079008 0.010048 
v 0.020568 -0.00066195 0.010331 
v 0.021144 -0.00084912 0.0091834 
v 0.021093 -0.00083594 0.009642 
v 0.019238 0.0003783 0.009403 
v 0.019503 0.00028055 0.0093562 
v 0.019368 0.00026862 0.0096556 
v 0.019701 0.0002052 0.0094613 
v 0.019337 0.0001776 0.0099045 
v 0.020147 -6.2676e-07 0.0086214 
v 0.019924 9.1719e-05 0.0087015 
v 0.019815 0.000184 0.0089214 
v 0.019731 0.00016466 0.0087546 
v 0.019765 0.00021451 0.0091982 
v 0.020028 0.00013415 0.0093376 
v 0.019883 0.0001375 0.0095816 
v 0.019663 0.00017347 0.0096698 
v 0.019813 0.00010929 0.0097943 
v 0.01957 0.00013074 0.009876 
v 0.019422 5.9954e-05 0.010062 
v 0.01964 2.9781e-05 0.010068 
v 0.020141 -0.00016711 0.0084787 
v 0.020312 2.755e-05 0.0087089 
v 0.020399 -0.00013587 0.0085817 
v 0.020114 9.9439e-05 0.0088054 
v 0.019771 6.4969e-05 0.0099738 
v 0.019717 -0.00031855 0.010346 
v 0.020469 -0.00038454 0.0085278 
v 0.020095 -0.0004772 0.010424 
v 0.020248 -0.00039801 0.010428 
v 0.020069 -0.00032121 0.010411 
v 0.020279 -0.00062796 0.010385 
v 0.021051 -0.00060307 0.008849 
v 0.020455 -0.00048505 0.010412 
v 0.020915 -0.00078013 0.008828 
v 0.020778 -0.00097998 0.0099484 
v 0.020971 -0.00086551 0.0098201 
v 0.020695 -0.00082282 0.010176 
v 0.020576 -0.0009607 0.010105 
v 0.021039 -0.00093589 0.0090339 
v 0.021144 -0.00086814 0.0094961 
v 0.020905 -0.0010566 0.0097218 
v 0.018457 0.00062495 0.0098007 
v 0.018775 0.00061784 0.0086114 
v 0.018711 0.00063396 0.0088159 
v 0.01886 0.00057806 0.0089482 
v 0.018614 0.00064492 0.0090577 
v 0.018435 0.00065664 0.0092763 
v 0.01876 0.00058631 0.0092861 
v 0.018441 0.00065056 0.0095451 
v 0.018645 0.0005555 0.0098275 
v 0.018325 0.00055074 0.010049 
v 0.018901 0.00057032 0.0085438 
v 0.018912 0.00049883 0.0083938 
v 0.018902 0.00057424 0.0087055 
v 0.019089 0.00047208 0.0090323 
v 0.019082 0.00047895 0.0087793 
v 0.01909 0.0004603 0.0092583 
v 0.018945 0.00049747 0.0094827 
v 0.018672 0.0005893 0.0096197 
v 0.018856 0.00049099 0.0097121 
v 0.018517 0.00051579 0.010021 
v 0.018785 0.00044704 0.0099195 
v 0.018566 0.00035231 0.010198 
v 0.019044 0.00048574 0.0085666 
v 0.019437 0.00032026 0.0090818 
v 0.018962 0.00030791 0.0099922 
v 0.018739 0.0003471 0.010111 
v 0.019519 0.00022421 0.008683 
v 0.019256 0.00035997 0.0086174 
v 0.019315 0.00035779 0.0088399 
v 0.019088 0.0004082 0.0096055 
v 0.019037 0.00037102 0.0097933 
v 0.019172 0.00025981 0.0098793 
v 0.018913 0.00021056 0.010149 
v 0.019477 0.00028173 0.0088669 
v 0.019605 0.00023318 0.0088633 
v 0.019005 4.7043e-05 0.010236 
v 0.019151 0.00015214 0.010065 
v 0.019765 -2.7963e-05 0.0084564 
v 0.019942 -3.1788e-05 0.0085289 
v 0.019752 8.8093e-05 0.0085987 
v 0.019582 -0.00012222 0.010236 
v 0.020128 -0.00039155 0.0084036 
v 0.020298 -0.00030596 0.0084723 
v 0.020307 -0.00052368 0.0084662 
v 0.020516 -0.00067256 0.0085859 
v 0.019908 -0.00041021 0.010395 
v 0.020634 -0.00045431 0.0085847 
v 0.020565 -0.00088411 0.0086952 
v 0.019976 -0.00063206 0.010373 
v 0.02076 -0.00059791 0.0086651 
v 0.020705 -0.00078911 0.0087045 
v 0.020445 -0.00083449 0.010255 
v 0.020835 -0.0010314 0.0089888 
v 0.020517 -0.001088 0.0099321 
v 0.020308 -0.0010039 0.010116 
v 0.021088 -0.0010125 0.0091922 
v 0.021134 -0.00095726 0.0093497 
v 0.021047 -0.0010018 0.0095586 
v 0.020866 -0.0011456 0.0095116 
v 0.018492 0.0006091 0.0085681 
v 0.018686 0.0005871 0.008477 
v 0.018418 0.00065904 0.0090764 
v 0.018315 0.00062428 0.0089409 
v 0.018228 0.00063133 0.0097559 
v 0.018086 0.00059046 0.0095968 
v 0.018089 0.00050727 0.0097348 
v 0.018228 0.00045295 0.010054 
v 0.018236 0.0005937 0.0099584 
v 0.018872 0.00041478 0.0082207 
v 0.018826 0.00058925 0.0084943 
v 0.018595 0.00064107 0.0086784 
v 0.018508 0.00065517 0.0088889 
v 0.018337 0.00061882 0.0099366 
v 0.01838 0.00041198 0.010168 
v 0.018278 0.00034979 0.010164 
v 0.01834 0.00025107 0.01024 
v 0.019245 0.00021126 0.0082796 
v 0.01912 0.00015939 0.0081263 
v 0.019042 0.00033651 0.008244 
v 0.019372 0.00022465 0.0084603 
v 0.019154 0.00036394 0.0084182 
v 0.018414 0.00010794 0.010309 
v 0.018493 0.00023052 0.010286 
v 0.01874 0.00013628 0.010275 
v 0.018564 2.9981e-06 0.010341 
v 0.018793 -0.00018684 0.010356 
v 0.019467 -7.2827e-05 0.0082144 
v 0.019585 8.7871e-05 0.0084736 
v 0.019628 -7.2605e-05 0.0083343 
v 0.01944 7.5338e-05 0.0083164 
v 0.019263 -3.9061e-05 0.010209 
v 0.018901 -3.9213e-05 0.010318 
v 0.019583 -0.00028414 0.0082099 
v 0.019875 -0.00023782 0.0083665 
v 0.019345 -0.00020899 0.010296 
v 0.01909 -0.00019017 0.010319 
v 0.019292 -0.00034954 0.010333 
v 0.01995 -0.00052676 0.0083463 
v 0.019498 -0.00035466 0.010329 
v 0.020129 -0.00061033 0.0084097 
v 0.019686 -0.00055149 0.010355 
v 0.020364 -0.00092057 0.0086495 
v 0.02049 -0.0010141 0.0087768 
v 0.020029 -0.00099349 0.010164 
v 0.019777 -0.00080625 0.01029 
v 0.019915 -0.00093104 0.010232 
v 0.020414 -0.0012193 0.0093597 
v 0.02011 -0.00085022 0.010276 
v 0.020691 -0.00095354 0.0088146 
v 0.020542 -0.0011182 0.0089724 
v 0.020964 -0.001082 0.0091405 
v 0.020737 -0.0011664 0.0092366 
v 0.020492 -0.0011986 0.0091582 
v 0.020652 -0.0011976 0.0095 
v 0.020442 -0.0011837 0.0096778 
v 0.020716 -0.0011361 0.0097214 
v 0.020319 -0.0011407 0.0098804 
v 0.020315 -0.0010961 0.0099907 
v 0.020999 -0.0010966 0.0093253 
v 0.018334 0.00056425 0.0086037 
v 0.018204 0.0004935 0.0087003 
v 0.018244 0.00062243 0.0091693 
v 0.018042 0.00055846 0.0094497 
v 0.018197 0.00063596 0.0094476 
v 0.018716 0.00048237 0.008288 
v 0.018486 0.00051129 0.0083997 
v 0.018401 0.00038078 0.0083053 
v 0.018406 0.00063081 0.0087405 
v 0.018139 0.00049251 0.0089618 
v 0.018258 0.00057999 0.0087859 
v 0.018158 0.00053784 0.0098967 
v 0.018764 0.00037816 0.0081559 
v 0.018234 0.00020249 0.010114 
v 0.018131 0.00034078 0.0098898 
v 0.01891 0.00026054 0.0081035 
v 0.019191 -6.4307e-06 0.0080575 
v 0.019162 -0.00015641 0.0080005 
v 0.018321 0.00010298 0.01025 
v 0.019271 -0.00029266 0.0080311 
v 0.019306 4.4803e-05 0.0081671 
v 0.018584 -0.00022207 0.010348 
v 0.018403 -0.00010616 0.010265 
v 0.019346 -0.00015204 0.0080927 
v 0.019479 -0.0004632 0.0081591 
v 0.019621 -0.00051013 0.0082268 
v 0.018847 -0.00047451 0.010333 
v 0.019159 -0.0004099 0.010341 
v 0.018987 -0.0003637 0.01035 
v 0.01977 -0.0004442 0.0082772 
v 0.019068 -0.00056089 0.010319 
v 0.019362 -0.00057493 0.010324 
v 0.019954 -0.00078621 0.0084254 
v 0.020237 -0.00076525 0.0085063 
v 0.019567 -0.00071018 0.010314 
v 0.020233 -0.0011029 0.0088131 
v 0.020166 -0.0012194 0.0095549 
v 0.020032 -0.0011047 0.0099798 
v 0.019702 -0.0010917 0.010027 
v 0.019752 -0.00099336 0.010151 
v 0.020232 -0.0012095 0.0090967 
v 0.020103 -0.0012425 0.0093244 
v 0.020193 -0.0011767 0.009771 
v 0.018029 0.00036602 0.0091767 
v 0.018005 0.00044867 0.0093664 
v 0.018076 0.00053893 0.0092657 
v 0.018274 0.00042722 0.0084918 
v 0.018217 0.00030483 0.0084865 
v 0.018023 0.00046327 0.0095381 
v 0.018741 0.00026692 0.0080856 
v 0.01859 0.00035906 0.0081917 
v 0.018032 0.00025254 0.0093808 
v 0.018066 0.00030314 0.0096468 
v 0.018174 0.00010335 0.0099236 
v 0.018644 0.00014655 0.008085 
v 0.018815 0.00012112 0.0080336 
v 0.018116 2.82e-05 0.0095247 
v 0.018125 0.00014175 0.0097553 
v 0.019001 1.7476e-05 0.0080181 
v 0.01819 -0.0001119 0.0097441 
v 0.018365 -0.00033811 0.010128 
v 0.018288 2.7271e-05 0.010192 
v 0.018262 -9.3723e-05 0.010051 
v 0.019134 -0.00033848 0.007995 
v 0.019399 -0.00033483 0.0080988 
v 0.018681 -0.00038185 0.010345 
v 0.018701 -0.00056331 0.010289 
v 0.01947 -0.00068641 0.0082362 
v 0.019752 -0.00064489 0.008303 
v 0.019448 -0.00090401 0.0083677 
v 0.018892 -0.00075467 0.010225 
v 0.019771 -0.0010098 0.0085432 
v 0.019669 -0.00084761 0.0083806 
v 0.019449 -0.00084555 0.010234 
v 0.019182 -0.00074311 0.010265 
v 0.020085 -0.00097444 0.008599 
v 0.019461 -0.0012197 0.0097798 
v 0.019369 -0.0011851 0.009883 
v 0.019643 -0.001162 0.0098824 
v 0.019381 -0.0010669 0.010044 
v 0.019979 -0.0012075 0.0089387 
v 0.019835 -0.0012627 0.0091688 
v 0.019927 -0.0011964 0.0097241 
v 0.018303 0.00028232 0.0083511 
v 0.018155 0.00030019 0.008692 
v 0.018069 0.00028264 0.008962 
v 0.018454 0.00022585 0.0082007 
v 0.01853 1.7783e-06 0.0081535 
v 0.018257 0.00013928 0.0084557 
v 0.01837 0.00012426 0.0082731 
v 0.018404 -6.7129e-05 0.0083064 
v 0.01831 -0.00011074 0.0085029 
v 0.018197 5.3641e-05 0.0086478 
v 0.018123 7.1875e-05 0.0088647 
v 0.018159 -0.00019524 0.0090473 
v 0.01806 0.00013123 0.0091161 
v 0.018095 -4.3242e-06 0.0092757 
v 0.018787 -0.00013347 0.0080362 
v 0.018376 -0.00035994 0.0085433 
v 0.018246 -0.00020575 0.0087333 
v 0.018162 -0.00022151 0.00934 
v 0.01901 -0.00019611 0.0079777 
v 0.018959 -0.00037921 0.0080054 
v 0.018176 -0.000171 0.009528 
v 0.018214 -0.00037922 0.0095246 
v 0.01828 -0.00042993 0.0098597 
v 0.019096 -0.00050985 0.0080408 
v 0.018956 -0.00058754 0.008078 
v 0.019288 -0.00048413 0.0080853 
v 0.018525 -0.00042792 0.010261 
v 0.019135 -0.00073083 0.0081733 
v 0.019277 -0.00096577 0.0083757 
v 0.019565 -0.00098763 0.0084661 
v 0.019305 -0.00084692 0.0082811 
v 0.019161 -0.00090695 0.010173 
v 0.019633 -0.0011562 0.0086988 
v 0.019553 -0.0010824 0.0085669 
v 0.019396 -0.001264 0.0096487 
v 0.019295 -0.0012401 0.0097733 
v 0.019198 -0.0012952 0.0096263 
v 0.019902 -0.0011335 0.0087411 
v 0.019465 -0.0012958 0.0089789 
v 0.019445 -0.0013044 0.0093728 
v 0.01985 -0.0012505 0.009465 
v 0.019619 -0.0012369 0.0096505 
v 0.019689 -0.0012415 0.0089156 
v 0.018582 -0.00029963 0.0081909 
v 0.018439 -0.00028282 0.0083689 
v 0.018532 -0.00057804 0.0083702 
v 0.01841 -0.00059315 0.0086175 
v 0.018329 -0.00042039 0.0086877 
v 0.018216 -0.00058366 0.0092186 
v 0.018677 -0.00064982 0.0082114 
v 0.018638 -0.0005169 0.00819 
v 0.018772 -0.00048847 0.0081 
v 0.018487 -0.00074284 0.0085415 
v 0.018217 -0.00059146 0.009436 
v 0.018205 -0.00074255 0.009377 
v 0.018226 -0.00070413 0.0095531 
v 0.018239 -0.00054538 0.0096156 
v 0.018342 -0.00072296 0.0098988 
v 0.018265 -0.00064287 0.0097355 
v 0.018423 -0.00059261 0.010081 
v 0.018825 -0.00078674 0.0082119 
v 0.018273 -0.00082564 0.0097127 
v 0.01861 -0.0007037 0.010182 
v 0.019096 -0.0010665 0.0084525 
v 0.019159 -0.00092092 0.0083047 
v 0.018496 -0.00084817 0.010027 
v 0.019163 -0.0012153 0.0087098 
v 0.019361 -0.0010615 0.0085084 
v 0.018696 -0.0009098 0.010095 
v 0.018598 -0.0010879 0.0099266 
v 0.018814 -0.0011948 0.0098936 
v 0.018937 -0.0010381 0.010043 
v 0.019089 -0.0012156 0.0098512 
v 0.019429 -0.0011602 0.0086549 
v 0.019375 -0.0013255 0.0091136 
v 0.019441 -0.0012418 0.0088158 
v 0.019167 -0.0013533 0.009163 
v 0.019063 -0.0013598 0.0094047 
v 0.019559 -0.0012978 0.0091062 
v 0.01865 -0.00078956 0.0083118 
v 0.018298 -0.00055659 0.008858 
v 0.018328 -0.00099641 0.0090553 
v 0.018699 -0.00095691 0.0083727 
v 0.018972 -0.00094798 0.0083016 
v 0.018575 -0.00086184 0.0084738 
v 0.018466 -0.00088204 0.0087109 
v 0.018294 -0.001025 0.0096694 
v 0.018385 -0.00095201 0.0098575 
v 0.018857 -0.0010794 0.0084324 
v 0.018409 -0.0011165 0.0097891 
v 0.018918 -0.0011648 0.008584 
v 0.018839 -0.0012507 0.0087755 
v 0.01861 -0.0013813 0.0095272 
v 0.01866 -0.0012595 0.009795 
v 0.01884 -0.0012852 0.0097791 
v 0.019006 -0.0013311 0.0089556 
v 0.019265 -0.0013098 0.0089552 
v 0.018724 -0.0013459 0.0096479 
v 0.018943 -0.001331 0.0096346 
v 0.018263 -0.001124 0.0092742 
v 0.018221 -0.00091912 0.0092955 
v 0.018253 -0.0010869 0.0094591 
v 0.018221 -0.00088947 0.0095035 
v 0.018805 -0.00099271 0.0083301 
v 0.018572 -0.0012017 0.0088962 
v 0.018376 -0.0012127 0.0096194 
v 0.018746 -0.0010591 0.008415 
v 0.018692 -0.0010861 0.0085744 
v 0.01844 -0.0013444 0.0092874 
v 0.018465 -0.001343 0.0094866 
v 0.018545 -0.0013134 0.0096574 
v 0.0185 -0.0012174 0.0097754 
v 0.01877 -0.0013364 0.0089818 
v 0.018889 -0.0013814 0.0091773 
v 0.018571 -0.001395 0.009378 
v 0.018769 -0.0013899 0.0094219 
v 0.018435 -0.0012657 0.0091092 
v 0.018619 -0.0013644 0.0091674 
v 0.018334 -0.0012321 0.0092149 
v 0.01833 -0.0012522 0.0093936 
v 0.012474 0.0005281 0.006428 
v 0.012291 0.00053993 0.0074309 
v 0.012201 0.00073944 0.0076009 
v 0.012161 0.00077736 0.0077841 
v 0.012254 0.00062106 0.0077394 
v 0.012283 0.00048055 0.0078922 
v 0.011912 0.00092745 0.0073283 
v 0.011938 0.00096207 0.007577 
v 0.011958 0.00096337 0.0077793 
v 0.011703 0.0010262 0.0080353 
v 0.01232 0.00065399 0.0061983 
v 0.012087 0.00078629 0.0061013 
v 0.01207 0.00081325 0.0063423 
v 0.012239 0.00072876 0.0064274 
v 0.012122 0.00077855 0.007371 
v 0.012086 0.00087007 0.0076632 
v 0.011905 0.00092965 0.0079826 
v 0.011903 0.00080378 0.0081487 
v 0.012108 0.00067322 0.0080146 
v 0.011733 0.00077993 0.0082345 
v 0.012381 0.00050208 0.0059797 
v 0.012204 0.00051513 0.0058294 
v 0.012472 0.00046724 0.0061253 
v 0.012237 0.00065812 0.0059837 
v 0.012478 0.00050798 0.0062967 
v 0.012266 0.00067778 0.0066156 
v 0.012419 0.00052874 0.006564 
v 0.01239 0.00062085 0.0064192 
v 0.012279 0.00055396 0.0071258 
v 0.012057 0.00086738 0.007855 
v 0.01192 0.00060746 0.0082352 
v 0.012552 0.0002104 0.0063606 
v 0.012542 0.0002927 0.0062048 
v 0.012511 0.00038734 0.0064267 
v 0.012525 0.00024993 0.0064763 
v 0.012459 0.00032509 0.0066411 
v 0.012303 0.00056497 0.0068307 
v 0.012383 0.00037127 0.0069065 
v 0.012378 0.00031178 0.0071253 
v 0.012233 0.0003784 0.0080728 
v 0.012061 0.00041283 0.0082171 
v 0.012469 0.00012809 0.0058993 
v 0.012493 0.00030611 0.0059999 
v 0.012543 7.6551e-05 0.0060373 
v 0.012346 0.00037291 0.0076529 
v 0.012335 0.00025039 0.0078923 
v 0.012284 0.00016547 0.0080639 
v 0.012156 0.00019546 0.0081947 
v 0.012225 1.7088e-05 0.0081222 
v 0.011469 0.0011097 0.0075102 
v 0.01143 0.0011588 0.0077119 
v 0.011567 0.0011035 0.0079378 
v 0.011566 0.0011295 0.0077321 
v 0.011771 0.001053 0.0078011 
v 0.011396 0.0011324 0.0078764 
v 0.012054 0.00072426 0.0059062 
v 0.011887 0.00087916 0.0062425 
v 0.012058 0.00080628 0.0065932 
v 0.011748 0.00091141 0.0065473 
v 0.011869 0.00088449 0.0067983 
v 0.011698 0.001006 0.0072702 
v 0.011732 0.0010526 0.0075339 
v 0.011657 0.0009494 0.0081636 
v 0.011785 0.00092336 0.0081367 
v 0.011523 0.00088006 0.0081944 
v 0.012095 0.00076125 0.0068595 
v 0.011908 0.00088166 0.0070631 
v 0.012208 0.00024728 0.0057598 
v 0.012053 0.00079119 0.0070431 
v 0.012155 0.00071272 0.0070701 
v 0.012036 0.00081984 0.0071748 
v 0.012341 5.1846e-05 0.0058104 
v 0.012376 0.00030706 0.0058549 
v 0.011882 0.0003955 0.0083012 
v 0.012542 6.9598e-05 0.0064691 
v 0.012474 9.3601e-05 0.0067936 
v 0.012449 -9.0198e-07 0.0071028 
v 0.01238 0.00026542 0.0073769 
v 0.012414 4.9027e-05 0.0073988 
v 0.012385 0.00021297 0.0075258 
v 0.011933 0.00018405 0.0082919 
v 0.012463 -0.00013754 0.0059143 
v 0.01259 -0.00019654 0.0062805 
v 0.012574 4.2008e-05 0.0062293 
v 0.012563 -0.0001976 0.0065329 
v 0.012522 -0.00019448 0.0067942 
v 0.01243 -0.00016492 0.0074552 
v 0.012399 -0.00019131 0.0076508 
v 0.012387 7.986e-05 0.0076516 
v 0.012051 -3.8155e-05 0.0082266 
v 0.012567 -0.00017276 0.0060784 
v 0.012601 -0.00043438 0.0063336 
v 0.012509 -0.00037149 0.0069767 
v 0.012573 -0.00044116 0.0066048 
v 0.012467 -0.00036448 0.0072639 
v 0.012456 -0.00017161 0.0072447 
v 0.012367 -0.00040506 0.0077048 
v 0.012327 -8.0376e-05 0.0079067 
v 0.012263 -0.00042815 0.0079153 
v 0.01108 0.0011203 0.0076378 
v 0.011279 0.0011556 0.0077136 
v 0.011121 0.0011429 0.0077993 
v 0.011227 0.0011266 0.007886 
v 0.011652 0.00090717 0.0062548 
v 0.011472 0.0010322 0.0072221 
v 0.011437 0.0010838 0.0080106 
v 0.011667 0.00063986 0.0057315 
v 0.011752 0.00050342 0.0056901 
v 0.011739 0.00077112 0.0058535 
v 0.011922 0.00061202 0.0057637 
v 0.011846 0.0008421 0.0060213 
v 0.011903 0.00076856 0.0058641 
v 0.011719 0.00094041 0.0067739 
v 0.011666 0.00096158 0.0069833 
v 0.011589 0.00095657 0.0067968 
v 0.011525 0.001026 0.0080895 
v 0.011273 0.00097368 0.008057 
v 0.011875 0.00036599 0.0056994 
v 0.01154 0.00066608 0.0082619 
v 0.012062 0.00039957 0.0057304 
v 0.011729 0.00052572 0.008297 
v 0.01214 -4.0815e-05 0.0057632 
v 0.011699 0.00025506 0.008311 
v 0.011767 9.3941e-05 0.0083163 
v 0.01183 -2.0485e-05 0.0082957 
v 0.011869 -0.00020601 0.0082528 
v 0.012518 -0.00035589 0.0059956 
v 0.012581 -0.0004042 0.0061323 
v 0.012039 -0.00026504 0.008186 
v 0.012074 -0.00051068 0.0080912 
v 0.012184 -0.00021008 0.0080943 
v 0.012574 -0.00059285 0.0061969 
v 0.012387 -0.00065925 0.00748 
v 0.01243 -0.00041361 0.0074629 
v 0.012581 -0.00065511 0.006392 
v 0.012532 -0.00083836 0.0064629 
v 0.012548 -0.00067431 0.0067034 
v 0.012407 -0.0009065 0.0071176 
v 0.012469 -0.00065957 0.0071397 
v 0.012398 -0.00081095 0.0073135 
v 0.011091 0.0010825 0.0079118 
v 0.011504 0.00073256 0.0058307 
v 0.011283 0.00064598 0.0057986 
v 0.011539 0.00084274 0.0060419 
v 0.011262 0.00081829 0.0061973 
v 0.011444 0.00091414 0.0064744 
v 0.011427 0.00088688 0.0062702 
v 0.011422 0.0009374 0.0067237 
v 0.011174 0.00092353 0.0068997 
v 0.011394 0.00097511 0.0069912 
v 0.011279 0.0010194 0.0072146 
v 0.011305 0.0010719 0.0073702 
v 0.011238 0.0011156 0.0075242 
v 0.010915 0.00093744 0.0079475 
v 0.011028 0.00074168 0.0080856 
v 0.011242 0.00070642 0.008168 
v 0.011592 0.00048659 0.0056796 
v 0.011385 0.0006419 0.0082318 
v 0.011442 0.000555 0.0082562 
v 0.011098 0.00055144 0.0081496 
v 0.011393 0.00078687 0.008202 
v 0.01178 0.00011883 0.0057199 
v 0.011431 0.000201 0.0082639 
v 0.011527 0.00044234 0.00828 
v 0.012003 0.00016492 0.0057227 
v 0.012276 -0.00023557 0.0058268 
v 0.01174 -0.00012441 0.0082901 
v 0.012383 -0.00043265 0.0059229 
v 0.012059 -0.00033667 0.0058088 
v 0.011667 -0.0002392 0.0082628 
v 0.011929 -0.00038278 0.0081921 
v 0.012489 -0.0005704 0.0060532 
v 0.011953 -0.00073017 0.0081185 
v 0.012001 -0.00083812 0.0081072 
v 0.012481 -0.00078988 0.0062157 
v 0.012421 -0.0009888 0.0064002 
v 0.012465 -0.00092235 0.0067449 
v 0.012095 -0.00095479 0.0078446 
v 0.012312 -0.00064123 0.0077032 
v 0.012072 -0.00078759 0.0080463 
v 0.012199 -0.00072057 0.0078673 
v 0.010672 0.00096236 0.007361 
v 0.010654 0.001002 0.0075736 
v 0.011059 0.0010366 0.0073656 
v 0.010848 0.0010526 0.0075867 
v 0.010953 0.0010822 0.0077852 
v 0.011454 0.00056961 0.0057134 
v 0.011057 0.00073419 0.0061366 
v 0.011297 0.00075839 0.005975 
v 0.011197 0.00088623 0.0066631 
v 0.011217 0.0008539 0.0064308 
v 0.01116 0.00097187 0.0071123 
v 0.011232 0.00045726 0.0056964 
v 0.010767 0.00067435 0.0080235 
v 0.011662 0.0003168 0.0056851 
v 0.011296 0.00045282 0.0082178 
v 0.011207 0.00017341 0.0082102 
v 0.011049 0.00030762 0.0081605 
v 0.011679 -0.00021061 0.0057867 
v 0.011689 -6.5531e-05 0.0057589 
v 0.011605 -2.3253e-05 0.0082911 
v 0.011848 -0.00042352 0.0058173 
v 0.011872 -0.00014658 0.0057682 
v 0.011472 -0.00023756 0.0082458 
v 0.012198 -0.00048777 0.0058732 
v 0.011563 -0.00044452 0.0081902 
v 0.011775 -0.00037079 0.0082219 
v 0.011967 -0.00063112 0.0058882 
v 0.011819 -0.00055803 0.0081549 
v 0.012259 -0.00073832 0.0060132 
v 0.012106 -0.0010165 0.0061357 
v 0.011772 -0.00077639 0.0080865 
v 0.01221 -0.0011374 0.0063645 
v 0.012317 -0.00095928 0.0061985 
v 0.012348 -0.0010997 0.0065897 
v 0.012324 -0.0010829 0.0069175 
v 0.011996 -0.0012139 0.0075594 
v 0.012267 -0.00093662 0.0074423 
v 0.012014 -0.00091616 0.0080374 
v 0.011912 -0.001043 0.0079153 
v 0.011914 -0.00088322 0.0080749 
v 0.01078 0.00082904 0.0068551 
v 0.010911 0.00091856 0.0070729 
v 0.010417 0.00091839 0.0075753 
v 0.010695 0.00098373 0.0077486 
v 0.010482 0.00087378 0.0077861 
v 0.010635 0.00082663 0.0079105 
v 0.011068 0.00055014 0.0057756 
v 0.011087 0.00067042 0.0059299 
v 0.010899 0.00066486 0.0060665 
v 0.010772 0.00069639 0.0062976 
v 0.011007 0.0007732 0.0063706 
v 0.01071 0.00077123 0.0066906 
v 0.010952 0.00081099 0.0066265 
v 0.010996 0.0008667 0.0068275 
v 0.011414 0.00030988 0.0056793 
v 0.011147 0.00019224 0.0056619 
v 0.010555 0.00061902 0.0079806 
v 0.01089 0.00047517 0.0081008 
v 0.011538 5.361e-05 0.0057235 
v 0.011401 -0.00019463 0.0057535 
v 0.011567 -0.00014756 0.0057719 
v 0.011281 -3.6056e-06 0.0056968 
v 0.011012 -1.4106e-05 0.0081681 
v 0.011712 -0.00034975 0.0058046 
v 0.011288 -0.00036351 0.0081813 
v 0.01129 -7.9251e-05 0.0082295 
v 0.011601 -0.00060458 0.0058487 
v 0.011997 -0.0008756 0.0059983 
v 0.011754 -0.00086486 0.0059569 
v 0.011606 -0.00065926 0.0081047 
v 0.011773 -0.00093375 0.0080086 
v 0.01154 -0.00085989 0.0079816 
v 0.011702 -0.0010596 0.0079003 
v 0.012194 -0.0012242 0.0066547 
v 0.012021 -0.001342 0.0067011 
v 0.012042 -0.0012792 0.0064786 
v 0.012125 -0.0012591 0.0070362 
v 0.012016 -0.0013813 0.0068881 
v 0.01204 -0.0013727 0.0070197 
v 0.011988 -0.0013695 0.0072093 
v 0.011822 -0.0014024 0.0074564 
v 0.011801 -0.0012184 0.0077769 
v 0.010695 0.00061044 0.0060787 
v 0.010783 0.00074633 0.0065219 
v 0.010494 0.00072364 0.0065961 
v 0.010583 0.00086068 0.0070555 
v 0.010574 0.00079078 0.0068285 
v 0.010336 0.00079398 0.0069255 
v 0.010141 0.00082296 0.0075986 
v 0.010279 0.00079136 0.0077513 
v 0.010872 0.00047042 0.0057698 
v 0.010664 0.0004839 0.0058688 
v 0.010885 0.00058787 0.0059028 
v 0.010368 0.00046962 0.0079643 
v 0.010418 0.00071752 0.0078903 
v 0.010906 8.4361e-05 0.0056471 
v 0.010997 0.00035651 0.0056878 
v 0.010592 0.00032421 0.0080454 
v 0.010818 0.00016654 0.0081148 
v 0.011181 -0.00030412 0.0057289 
v 0.011351 -0.00045335 0.0057881 
v 0.011547 -0.00032886 0.0057964 
v 0.010924 -0.00026513 0.0081321 
v 0.011097 -0.00025034 0.008173 
v 0.011339 -0.00062464 0.0080762 
v 0.011522 -0.00087729 0.0059358 
v 0.011286 -0.00080503 0.0079478 
v 0.011843 -0.00106 0.0060921 
v 0.011737 -0.0013084 0.006348 
v 0.011925 -0.0012174 0.0062865 
v 0.011563 -0.0012458 0.0076803 
v 0.011364 -0.0010811 0.0077249 
v 0.011524 -0.0010608 0.0078285 
v 0.011824 -0.001357 0.0065145 
v 0.011724 -0.0014467 0.006991 
v 0.011705 -0.0014306 0.0072704 
v 0.011514 -0.00137 0.0073419 
v 0.011654 -0.0011922 0.007793 
v 0.011697 -0.0013373 0.0077014 
v 0.011871 -0.0014177 0.0067831 
v 0.011939 -0.0014229 0.0070031 
v 0.01186 -0.0014365 0.0071867 
v 0.011636 -0.0013747 0.0075025 
v 0.011819 -0.0013465 0.0076448 
v 0.011706 -0.0014234 0.0075786 
v 0.010112 0.00072648 0.0067438 
v 0.010025 0.00078704 0.0070497 
v 0.01027 0.00086478 0.0072695 
v 0.010205 0.00087455 0.0074734 
v 0.010036 0.00082323 0.0074369 
v 0.010488 0.00064098 0.0062872 
v 0.010462 0.00054915 0.0060619 
v 0.010052 0.00068448 0.0077324 
v 0.010485 0.00010393 0.0056662 
v 0.010708 0.00029369 0.0057181 
v 0.010596 0.00040046 0.0057944 
v 0.010205 0.00059616 0.0078639 
v 0.010144 0.00033211 0.0079298 
v 0.010683 -2.9235e-05 0.0056288 
v 0.01044 -3.6499e-05 0.0080362 
v 0.011047 -0.0001138 0.0056678 
v 0.010571 -0.00023786 0.0080518 
v 0.010775 -0.00012885 0.00811 
v 0.01063 1.4725e-05 0.0080793 
v 0.010948 -0.0004296 0.0057057 
v 0.011327 -0.00066035 0.0058279 
v 0.011114 -0.0006254 0.0057961 
v 0.010861 -0.00067963 0.0079354 
v 0.011119 -0.00070293 0.0079823 
v 0.011042 -0.00048098 0.0080896 
v 0.01139 -0.00079579 0.0058828 
v 0.01129 -0.00099346 0.0059839 
v 0.010881 -0.000935 0.0077286 
v 0.011554 -0.0010775 0.0060653 
v 0.011181 -0.0011109 0.0076074 
v 0.01136 -0.00093679 0.0078615 
v 0.011141 -0.00089381 0.0078288 
v 0.011456 -0.0012466 0.0062283 
v 0.011675 -0.0012271 0.0062256 
v 0.011637 -0.0014239 0.0067014 
v 0.011104 -0.0012153 0.007438 
v 0.011437 -0.0012505 0.0075438 
v 0.011308 -0.0012794 0.0074044 
v 0.011457 -0.0014189 0.0066518 
v 0.011552 -0.0014258 0.0071362 
v 0.011342 -0.0013722 0.0071916 
v 0.011651 -0.0013783 0.0076289 
v 0.011744 -0.0014156 0.0076206 
v 0.011689 -0.0014151 0.0076442 
v 0.0098456 0.00065405 0.0065358 
v 0.0099621 0.00080728 0.0072699 
v 0.0098011 0.00074987 0.0074045 
v 0.0099171 0.00073335 0.0075795 
v 0.010401 0.00037443 0.0058395 
v 0.010114 0.00044341 0.0059637 
v 0.010102 0.00059794 0.0062907 
v 0.010219 0.00052584 0.0060875 
v 0.010298 0.00059902 0.0062332 
v 0.010221 0.00065757 0.0064475 
v 0.0098245 0.00057918 0.0076967 
v 0.010246 0.00012714 0.0056896 
v 0.010341 -5.6872e-05 0.0056218 
v 0.0099852 0.000474 0.0078314 
v 0.010824 -0.00022253 0.0056408 
v 0.010303 0.00016211 0.0079961 
v 0.01064 -0.00028143 0.0056188 
v 0.010378 -0.00029079 0.0080019 
v 0.010767 -0.00039809 0.0080585 
v 0.011218 -0.00081087 0.0058722 
v 0.010983 -0.00094047 0.0059303 
v 0.010834 -0.00073133 0.0057892 
v 0.010524 -0.00051729 0.0079578 
v 0.010781 -0.0010486 0.0075881 
v 0.010633 -0.00076107 0.0078358 
v 0.011312 -0.0011785 0.0061406 
v 0.011042 -0.0011851 0.0061503 
v 0.010867 -0.0011854 0.0074185 
v 0.010976 -0.0011029 0.0075641 
v 0.011531 -0.0013555 0.0064391 
v 0.011394 -0.0014221 0.0068896 
v 0.011281 -0.0013998 0.0066035 
v 0.011025 -0.0012746 0.0073048 
v 0.010898 -0.0012759 0.0072625 
v 0.011175 -0.0013071 0.0072888 
v 0.0097794 0.0007293 0.0069082 
v 0.0095047 0.00069719 0.0068266 
v 0.0097487 0.00075122 0.0071856 
v 0.0097282 0.00043954 0.0059918 
v 0.009716 0.00053075 0.0061575 
v 0.009919 0.00053304 0.0061616 
v 0.0096537 0.00059287 0.0063242 
v 0.0097119 0.00065321 0.0075461 
v 0.010066 0.00029601 0.0058037 
v 0.0099414 0.00042067 0.0059488 
v 0.0095477 0.00048461 0.0076201 
v 0.0097576 0.0003553 0.0077877 
v 0.0097152 7.8547e-05 0.0078445 
v 0.0099281 0.00020357 0.0078887 
v 0.010082 3.4488e-05 0.007951 
v 0.010494 -0.00016198 0.0056094 
v 0.010312 -0.0002908 0.0056079 
v 0.010692 -0.0005228 0.0056804 
v 0.010487 -0.00042358 0.0056281 
v 0.01047 -0.00067046 0.0056972 
v 0.010229 -0.00014511 0.0079844 
v 0.010615 -0.00078052 0.0057691 
v 0.010633 -0.00097955 0.0059082 
v 0.010564 -0.00091116 0.0076899 
v 0.010974 -0.0013222 0.006356 
v 0.011025 -0.0013803 0.0065496 
v 0.011223 -0.0013125 0.0063423 
v 0.010783 -0.0013774 0.0067497 
v 0.010638 -0.0012531 0.007218 
v 0.010558 -0.0010767 0.0074932 
v 0.011099 -0.0014026 0.0067759 
v 0.011018 -0.0013499 0.00708 
v 0.0095485 0.00052995 0.0061489 
v 0.0094762 0.00065776 0.0065691 
v 0.009519 0.0006543 0.0073702 
v 0.0094932 0.00070658 0.0070942 
v 0.0094546 0.00042545 0.0059463 
v 0.0092949 0.00031787 0.0076387 
v 0.0092151 0.00050162 0.0074611 
v 0.0098634 0.00019663 0.0057315 
v 0.0096221 0.00024925 0.0057707 
v 0.0098517 0.0003328 0.0058421 
v 0.00932 9.0549e-05 0.0077314 
v 0.0095288 0.00022809 0.0077526 
v 0.010003 5.7174e-05 0.0056669 
v 0.009733 -2.647e-05 0.0056271 
v 0.0095095 -3.81e-05 0.0078024 
v 0.010156 -0.00012546 0.0056201 
v 0.0096763 -0.00021434 0.0078404 
v 0.010302 -0.00055021 0.0056439 
v 0.010157 -0.00067254 0.0056731 
v 0.0098829 -9.9473e-05 0.0078974 
v 0.010044 -0.00023065 0.0079316 
v 0.0098939 -0.00044924 0.0078376 
v 0.010201 -0.00044092 0.0079179 
v 0.010408 -0.0008794 0.0057992 
v 0.009969 -0.0006845 0.007747 
v 0.010354 -0.00070582 0.0078158 
v 0.010099 -0.00064424 0.0078008 
v 0.010494 -0.0011553 0.0060685 
v 0.010302 -0.0011166 0.0073733 
v 0.010785 -0.0012881 0.0062955 
v 0.010745 -0.0011522 0.0060915 
v 0.010831 -0.0013605 0.0064845 
v 0.010732 -0.0013446 0.0069986 
v 0.01061 -0.0013471 0.0064875 
v 0.0090953 0.00067014 0.0070356 
v 0.0092487 0.00029593 0.0057479 
v 0.009312 0.00054129 0.0061337 
v 0.0094022 0.00060987 0.0063482 
v 0.0091407 0.00062939 0.0063533 
v 0.0092609 0.00066007 0.006538 
v 0.0090796 0.0006742 0.0065877 
v 0.0091843 0.00068442 0.0067923 
v 0.0092857 0.00069167 0.007006 
v 0.0092036 0.00063872 0.007216 
v 0.0089839 0.00054089 0.0073213 
v 0.0094083 8.1646e-06 0.0055908 
v 0.0090738 0.00034895 0.007554 
v 0.0090776 0.00015914 0.0076427 
v 0.010098 -0.00043956 0.0056181 
v 0.0099265 -0.00022646 0.0056048 
v 0.0094898 -0.00027316 0.0077919 
v 0.01029 -0.00074971 0.0057116 
v 0.0096122 -0.00047178 0.0077692 
v 0.010098 -0.00089546 0.0057864 
v 0.010304 -0.0010711 0.0059523 
v 0.010059 -0.0010931 0.0059494 
v 0.0097896 -0.00071808 0.0076787 
v 0.010524 -0.0012648 0.0062575 
v 0.010143 -0.00116 0.0060362 
v 0.010245 -0.0012249 0.0061685 
v 0.010154 -0.00088194 0.0076209 
v 0.010481 -0.0013639 0.006675 
v 0.010283 -0.0013516 0.0067294 
v 0.010466 -0.0013354 0.0069197 
v 0.0090647 0.00055572 0.0060938 
v 0.0087934 0.00057361 0.0060323 
v 0.0088777 0.00063454 0.0062746 
v 0.0089236 0.00067005 0.0064889 
v 0.0088486 0.00067749 0.006731 
v 0.0089294 0.00066339 0.0069529 
v 0.008914 0.00061098 0.0071477 
v 0.0092209 0.00046047 0.0059455 
v 0.0089282 0.00042457 0.0074441 
v 0.0090605 8.3524e-05 0.005536 
v 0.0087664 0.00034775 0.0074456 
v 0.0088727 0.00026951 0.0075344 
v 0.0093585 -0.00028213 0.0055094 
v 0.0089922 -4.4161e-05 0.0076545 
v 0.0094962 -0.00045345 0.0055379 
v 0.009548 -0.0002114 0.0055522 
v 0.0091638 -3.6114e-05 0.0077068 
v 0.0093231 -0.00016054 0.0077526 
v 0.009852 -0.00052874 0.0056128 
v 0.0097012 -0.00034363 0.0055733 
v 0.0093626 -0.00044668 0.0077087 
v 0.0099936 -0.00068132 0.0056658 
v 0.0097746 -0.0010747 0.0059141 
v 0.0095336 -0.00065415 0.0076617 
v 0.0098613 -0.00090288 0.0075447 
v 0.0099412 -0.0010665 0.0073569 
v 0.0099495 -0.0012058 0.006112 
v 0.01027 -0.0013291 0.0064779 
v 0.0098705 -0.0013185 0.0067511 
v 0.010217 -0.0012349 0.0071394 
v 0.010124 -0.0013162 0.0068824 
v 0.010092 -0.0013423 0.0066761 
v 0.0086098 0.0006832 0.0064806 
v 0.0086483 0.00064533 0.0062068 
v 0.008316 0.00068885 0.006677 
v 0.0085532 0.00067482 0.0067585 
v 0.0086171 0.00061179 0.0070073 
v 0.0082434 0.00055805 0.0070455 
v 0.0089203 0.00032171 0.0056688 
v 0.0089801 0.00045748 0.0058647 
v 0.0085357 0.00061458 0.0060305 
v 0.0084172 0.00048742 0.0071896 
v 0.0086982 0.00045983 0.0073002 
v 0.0086879 4.1125e-06 0.007554 
v 0.0088316 7.4244e-05 0.0075872 
v 0.0092098 -0.00013916 0.0054924 
v 0.0091515 -0.00037315 0.0054594 
v 0.0091004 -0.00027021 0.0076704 
v 0.0092878 -0.00055412 0.0055136 
v 0.0089193 -0.00046541 0.0075634 
v 0.0090357 -0.00063847 0.0075222 
v 0.0096229 -0.00062603 0.0055974 
v 0.0094817 -0.0008506 0.0056635 
v 0.0091605 -0.00055641 0.0076008 
v 0.0097663 -0.00082525 0.0057075 
v 0.0095788 -0.00088622 0.0074803 
v 0.0093148 -0.0010499 0.0072212 
v 0.0093628 -0.00067971 0.0075955 
v 0.0096392 -0.0011039 0.007234 
v 0.009939 -0.0013289 0.0065201 
v 0.010027 -0.0012902 0.0063186 
v 0.0096576 -0.0013183 0.0065571 
v 0.0094935 -0.0012054 0.007017 
v 0.0098406 -0.001234 0.0070352 
v 0.0096016 -0.0012911 0.0067967 
v 0.0083417 0.00068486 0.0062329 
v 0.0080674 0.00072149 0.0063738 
v 0.0079971 0.00070325 0.0066122 
v 0.0082755 0.00070715 0.0064714 
v 0.0080904 0.00063686 0.006856 
v 0.0085722 0.00049469 0.0057584 
v 0.0081926 0.00060319 0.0057337 
v 0.0082446 0.00064359 0.0059505 
v 0.0083596 0.00064867 0.0068751 
v 0.0083813 0.00028471 0.0053405 
v 0.0086844 0.00022232 0.0054792 
v 0.0085451 0.0001532 0.0053407 
v 0.008419 0.00035274 0.0073226 
v 0.0082808 0.00017056 0.007379 
v 0.0088478 -2.7635e-05 0.0054123 
v 0.0086008 0.00018937 0.0074668 
v 0.0085627 -8.4401e-05 0.007518 
v 0.0083882 4.9178e-06 0.0074576 
v 0.0090163 -0.00018478 0.0054309 
v 0.0085914 -0.00034084 0.0075003 
v 0.008798 -0.00018539 0.0075888 
v 0.009019 -0.0006652 0.0054845 
v 0.0087541 -0.00037527 0.007549 
v 0.0094288 -0.00067739 0.0055707 
v 0.0087354 -0.00050354 0.0074949 
v 0.0092457 -0.00081349 0.0056036 
v 0.0092891 -0.001015 0.0057607 
v 0.0091878 -0.00079526 0.0074499 
v 0.0096439 -0.0012201 0.0061286 
v 0.0095349 -0.0010083 0.0057989 
v 0.0093899 -0.0012852 0.0063421 
v 0.0097609 -0.0012895 0.0063263 
v 0.0093388 -0.0012727 0.006795 
v 0.0092014 -0.0011838 0.0069813 
v 0.0082024 0.00047429 0.0054325 
v 0.0082804 0.00052873 0.0055966 
v 0.0079071 0.00072603 0.0061574 
v 0.0077672 0.00073813 0.0064335 
v 0.007783 0.00063493 0.0068353 
v 0.0084303 0.0004117 0.0055172 
v 0.0081469 0.00036697 0.0072324 
v 0.0084368 0.00010271 0.0052579 
v 0.0078337 0.00025923 0.0072284 
v 0.0086182 -2.4364e-05 0.0053152 
v 0.0083843 -9.1169e-05 0.0051904 
v 0.0087928 -0.00027622 0.0053436 
v 0.0085432 -0.00029383 0.0052481 
v 0.0086596 -0.00046585 0.0053002 
v 0.0082537 -0.00032201 0.0073984 
v 0.0086502 -0.00065983 0.0053518 
v 0.0089696 -0.00041078 0.005406 
v 0.0083841 -0.00020554 0.0074618 
v 0.0088246 -0.00053798 0.0053721 
v 0.0089627 -0.0009912 0.00569 
v 0.0088735 -0.00070039 0.0074237 
v 0.0085726 -0.00060207 0.0073886 
v 0.00878 -0.00098735 0.0071462 
v 0.0087109 -0.00084461 0.0072661 
v 0.0089716 -0.00096109 0.0072268 
v 0.0093645 -0.0011655 0.0059868 
v 0.009158 -0.0011121 0.0058485 
v 0.0089867 -0.0012857 0.006407 
v 0.0092013 -0.0012951 0.006595 
v 0.0091105 -0.0012461 0.0067931 
v 0.0090864 -0.0010975 0.0070995 
v 0.009431 -0.0013089 0.0066106 
v 0.0076759 0.00059855 0.0050586 
v 0.0076201 0.00067379 0.0052282 
v 0.0078111 0.00062695 0.0053664 
v 0.007844 0.00070123 0.0058221 
v 0.0075461 0.00073674 0.0055234 
v 0.0075249 0.00077386 0.006044 
v 0.0076608 0.0007041 0.0066609 
v 0.0079919 0.00036759 0.0051074 
v 0.0077912 0.00044226 0.0049805 
v 0.0080006 0.00053975 0.0053546 
v 0.0078664 0.00053124 0.005187 
v 0.0081122 0.0004032 0.0052551 
v 0.0079868 0.00061035 0.0055471 
v 0.0078785 0.00049295 0.0070569 
v 0.0081826 0.00015705 0.0051434 
v 0.0075585 0.00032316 0.0071438 
v 0.007643 0.00013362 0.0072355 
v 0.0083058 -0.0003619 0.0051618 
v 0.0077923 1.3691e-05 0.0072861 
v 0.008183 -9.7652e-05 0.0073977 
v 0.0080207 0.00010628 0.007323 
v 0.0084512 -0.00056129 0.0052557 
v 0.0088066 -0.00072328 0.005428 
v 0.008862 -0.00082845 0.0055106 
v 0.0084937 -0.00076966 0.0072564 
v 0.0082652 -0.00056517 0.0073052 
v 0.0084021 -0.00041167 0.0074216 
v 0.0086445 -0.00088864 0.0054979 
v 0.0086073 -0.00094196 0.0071361 
v 0.0090344 -0.0011814 0.0059592 
v 0.0087009 -0.0012755 0.006327 
v 0.0088352 -0.0011214 0.0069519 
v 0.0091231 -0.0012562 0.0061692 
v 0.0089635 -0.0012567 0.0066669 
v 0.0075493 0.00060549 0.0048785 
v 0.007498 0.00069861 0.0050497 
v 0.0073666 0.00070606 0.0047196 
v 0.0073285 0.0007727 0.0048995 
v 0.0072659 0.00080651 0.0051979 
v 0.0074554 0.00077754 0.0058193 
v 0.0071069 0.00079129 0.0064566 
v 0.0075012 0.00077106 0.0062993 
v 0.0074395 0.0007412 0.0065461 
v 0.0074637 0.00054044 0.0046703 
v 0.0076391 0.00042853 0.0048079 
v 0.007425 0.00068725 0.0067294 
v 0.0071831 0.00068671 0.0067173 
v 0.0075431 0.00064504 0.006823 
v 0.0077791 0.00025002 0.0048682 
v 0.0075488 0.00053318 0.0069774 
v 0.0073117 0.00059372 0.0068829 
v 0.007952 0.00025674 0.0050067 
v 0.0074565 8.5207e-05 0.0071972 
v 0.008151 -0.00016027 0.0050786 
v 0.0080702 -0.0004433 0.0050811 
v 0.0079474 -0.00016585 0.0073225 
v 0.0084743 -0.00076224 0.005349 
v 0.0080974 -0.00032858 0.007343 
v 0.0079053 -0.00048724 0.0072245 
v 0.0084166 -0.0010724 0.0056402 
v 0.0081346 -0.00071522 0.0071697 
v 0.0086561 -0.0010757 0.0057088 
v 0.0087644 -0.0011749 0.0059101 
v 0.0084352 -0.0011088 0.0068402 
v 0.0082085 -0.00092785 0.0070031 
v 0.0084892 -0.0010012 0.0070208 
v 0.0083588 -0.00083035 0.0071558 
v 0.0088637 -0.0012579 0.0061495 
v 0.0085907 -0.0012507 0.0061096 
v 0.0083865 -0.0012511 0.0063439 
v 0.0082682 -0.0011642 0.0066534 
v 0.0086619 -0.0012303 0.0066008 
v 0.0082733 -0.0011135 0.0067939 
v 0.0067615 0.0012991 0.0040609 
v 0.0066918 0.0013083 0.0042792 
v 0.0068674 0.0012054 0.0040915 
v 0.0068698 0.0011906 0.0042782 
v 0.0070054 0.0010374 0.0043349 
v 0.0069611 0.0010446 0.0045694 
v 0.0068802 0.0010249 0.0047817 
v 0.0069622 0.00093089 0.0039756 
v 0.0070854 0.00088361 0.0042368 
v 0.0069505 0.001083 0.0041322 
v 0.007108 0.00091733 0.0044598 
v 0.0070593 0.00092031 0.0048863 
v 0.0068487 0.00097696 0.0049427 
v 0.0069018 0.0009151 0.0051395 
v 0.0071508 0.00063664 0.0042135 
v 0.0071864 0.00085552 0.0046708 
v 0.0069589 0.00087539 0.0053648 
v 0.0068314 0.00089687 0.0056191 
v 0.0071584 0.00082986 0.0054858 
v 0.0071688 0.00083005 0.0057257 
v 0.0071705 0.00083283 0.0060042 
v 0.0068384 0.00087377 0.0063418 
v 0.0070518 0.00084247 0.006223 
v 0.0072564 0.0007218 0.0044906 
v 0.0072655 0.0008079 0.0062 
v 0.0073499 0.00027266 0.004478 
v 0.0071994 0.0003784 0.0042924 
v 0.0075381 0.00026783 0.0046654 
v 0.0073439 0.00047522 0.0044719 
v 0.0069554 0.00050979 0.0069301 
v 0.0072574 0.00039696 0.0070534 
v 0.0077171 3.0941e-05 0.0048077 
v 0.0076444 -0.0002183 0.0048013 
v 0.0079488 2.4177e-05 0.0049637 
v 0.0072756 4.4615e-05 0.0071616 
v 0.007332 0.00021871 0.007151 
v 0.0078178 -0.00014855 0.0048886 
v 0.0079448 -0.00026415 0.0049796 
v 0.0077766 -0.00033358 0.0049024 
v 0.0075956 -8.4433e-05 0.0072379 
v 0.007364 -0.00018144 0.0071561 
v 0.0079384 -0.00070298 0.0051359 
v 0.0081935 -0.00062163 0.0051921 
v 0.0078369 -0.00051256 0.0049946 
v 0.0077356 -0.00076256 0.007006 
v 0.0077577 -0.00021739 0.0072674 
v 0.007602 -0.0003479 0.0071882 
v 0.0083009 -0.00075338 0.0052908 
v 0.0081033 -0.001002 0.0054412 
v 0.0079336 -0.00084785 0.0069945 
v 0.0078274 -0.00068422 0.0070993 
v 0.0079892 -0.00073547 0.007109 
v 0.0083066 -0.00092812 0.0054303 
v 0.0081018 -0.0010322 0.006838 
v 0.0079653 -0.0010832 0.0066966 
v 0.0078101 -0.00092673 0.0068591 
v 0.0085012 -0.0011838 0.0058661 
v 0.0083333 -0.0012481 0.0060481 
v 0.0082657 -0.001192 0.0058163 
v 0.0082589 -0.0010644 0.0068648 
v 0.0063057 0.0015945 0.0037052 
v 0.0062602 0.0015949 0.0039277 
v 0.0063797 0.0015605 0.0039313 
v 0.0063749 0.0014347 0.0035319 
v 0.0066297 0.0013309 0.0037801 
v 0.0065763 0.0014321 0.004042 
v 0.0064764 0.0015044 0.0037921 
v 0.0064031 0.001443 0.0041601 
v 0.0065364 0.0013636 0.0042794 
v 0.0065428 0.0012244 0.0035451 
v 0.0065442 0.0012145 0.0045243 
v 0.0067732 0.0011924 0.004467 
v 0.0068255 0.00096083 0.0037788 
v 0.006829 0.0011485 0.0039113 
v 0.0067517 0.001107 0.004668 
v 0.0067407 0.0010348 0.0048515 
v 0.0070656 0.00080409 0.0040903 
v 0.0070044 0.00073842 0.0039783 
v 0.0066213 0.00098393 0.0050613 
v 0.0065551 0.0010719 0.0048146 
v 0.0066039 0.00095161 0.0058176 
v 0.0063692 0.001021 0.0063288 
v 0.0065876 0.00092665 0.0064483 
v 0.0071077 0.00049025 0.0041448 
v 0.0070186 0.00055946 0.0040209 
v 0.0068367 0.00090206 0.0059265 
v 0.0066759 0.00093663 0.0061967 
v 0.0069096 0.00088063 0.0061329 
v 0.0064724 0.00081774 0.0067455 
v 0.0065237 0.0008949 0.0066239 
v 0.0067157 0.00081723 0.006607 
v 0.0070288 0.00045614 0.0040564 
v 0.0069018 0.00070207 0.0067237 
v 0.0065822 0.00061433 0.006864 
v 0.0070098 0.00029324 0.0070594 
v 0.0073936 0.00011816 0.0045487 
v 0.0074954 -3.9489e-05 0.0046649 
v 0.0073632 -0.000158 0.0045997 
v 0.0071455 0.00016579 0.0071176 
v 0.0071149 -8.9577e-05 0.0071042 
v 0.0075286 -0.00076516 0.0069163 
v 0.0074046 -0.00048777 0.0070626 
v 0.0076526 -0.00059159 0.0070963 
v 0.0079119 -0.0010749 0.0054852 
v 0.0077803 -0.00094112 0.0052612 
v 0.0080746 -0.00086852 0.0053055 
v 0.0079548 -0.0011847 0.0057016 
v 0.0080814 -0.0012108 0.0058025 
v 0.0078251 -0.0012495 0.0061896 
v 0.0079922 -0.0011918 0.0064524 
v 0.0081423 -0.0011055 0.0056057 
v 0.0081427 -0.0012484 0.0059593 
v 0.0079281 -0.0012495 0.0059296 
v 0.0081073 -0.0012579 0.0061657 
v 0.0061076 0.0016258 0.0036802 
v 0.0062426 0.0016235 0.0038246 
v 0.0060776 0.0014921 0.003343 
v 0.0062523 0.0015152 0.004046 
v 0.006093 0.0014603 0.004069 
v 0.0061826 0.0013557 0.0042547 
v 0.0065068 0.00097434 0.0034511 
v 0.0066897 0.0010816 0.0036631 
v 0.0064125 0.0012136 0.0034028 
v 0.0062422 0.0012662 0.0044073 
v 0.006377 0.0013138 0.0043649 
v 0.0059383 0.001181 0.0061792 
v 0.005903 0.0011591 0.0064444 
v 0.0062743 0.0011943 0.0045375 
v 0.0063173 0.0010148 0.005017 
v 0.0062871 0.00099599 0.0055439 
v 0.0062545 0.0010296 0.0057534 
v 0.0063021 0.001056 0.0060903 
v 0.006114 0.0011036 0.0059749 
v 0.0061263 0.0011181 0.0062488 
v 0.0061111 0.0010898 0.0064716 
v 0.0059842 0.0010976 0.0065695 
v 0.0060548 0.0010217 0.0066472 
v 0.0067724 0.00054703 0.0037481 
v 0.006884 0.00081553 0.0038206 
v 0.0066274 0.00093857 0.00538 
v 0.0064883 0.00096713 0.0056603 
v 0.0063754 0.0010159 0.0058826 
v 0.0065241 0.00098335 0.0060344 
v 0.0062235 0.0010147 0.0065581 
v 0.0063437 0.00087428 0.0067364 
v 0.0063856 0.00094863 0.0065926 
v 0.0068828 0.00063677 0.0038405 
v 0.0068781 0.00036024 0.0039366 
v 0.0064349 0.00089685 0.0066875 
v 0.0062286 0.00072572 0.0068596 
v 0.0070654 0.00025985 0.0041798 
v 0.0069327 6.0791e-05 0.0041386 
v 0.0070685 0.00039272 0.0041266 
v 0.0066684 0.00038703 0.0069818 
v 0.007195 8.997e-05 0.0043798 
v 0.0064508 0.00033656 0.0069741 
v 0.007334 -4.0343e-05 0.0045409 
v 0.0071883 -0.00024351 0.0045045 
v 0.0069365 6.5488e-05 0.0070718 
v 0.0068054 0.00024708 0.0070314 
v 0.0075943 -0.0005081 0.0048665 
v 0.0074111 -0.00032841 0.00469 
v 0.0070104 -0.00047158 0.006949 
v 0.0071503 -0.00036202 0.0070391 
v 0.0074535 -0.00073705 0.0049003 
v 0.0073929 -0.00091647 0.0050034 
v 0.0076459 -0.00077259 0.0050434 
v 0.007623 -0.0011338 0.0054522 
v 0.0076387 -0.0010335 0.0066514 
v 0.0075424 -0.0012426 0.0061899 
v 0.0073769 -0.0011241 0.0064419 
v 0.0076865 -0.0011845 0.0063946 
v 0.0058653 0.0015534 0.0033221 
v 0.005968 0.0016015 0.003486 
v 0.0061736 0.0015898 0.0035293 
v 0.0058391 0.0015481 0.00373 
v 0.0061064 0.0015699 0.0038914 
v 0.0060005 0.0012968 0.003183 
v 0.0061992 0.00090983 0.0032041 
v 0.0061273 0.001098 0.0031817 
v 0.0062333 0.0012902 0.0033011 
v 0.0059802 0.0013695 0.0041561 
v 0.0059376 0.0012565 0.0043283 
v 0.0057587 0.0012349 0.0062674 
v 0.0056369 0.0012619 0.0061776 
v 0.0063235 0.00079556 0.0033013 
v 0.0063141 0.0010618 0.0032891 
v 0.0060981 0.0012092 0.0044617 
v 0.0063023 0.0010934 0.0047596 
v 0.0060318 0.0010949 0.0046931 
v 0.0060297 0.0010294 0.0054746 
v 0.0057122 0.0012183 0.0064588 
v 0.0067101 0.00076273 0.0036502 
v 0.0060529 0.0010273 0.0049496 
v 0.0063181 0.00098297 0.0052829 
v 0.0060421 0.0010746 0.0057259 
v 0.0059676 0.00087512 0.0068169 
v 0.0061966 0.0009218 0.0067165 
v 0.0066086 0.00041795 0.0036373 
v 0.0062998 0.00048328 0.006945 
v 0.0060266 0.00044587 0.0069608 
v 0.0062143 0.0002364 0.0069588 
v 0.006836 -0.00019232 0.0041802 
v 0.006374 8.5841e-05 0.0069617 
v 0.0065854 0.00015252 0.0070025 
v 0.0070173 -0.00012884 0.0043143 
v 0.0067341 6.2518e-06 0.0070212 
v 0.00704 -0.000502 0.0045189 
v 0.0068681 -0.00025852 0.0069891 
v 0.0071996 -0.00052038 0.0046346 
v 0.0073483 -0.00061893 0.0047735 
v 0.006873 -0.00059606 0.0068279 
v 0.0066848 -0.0003955 0.0068843 
v 0.0072654 -0.0008392 0.0048579 
v 0.007292 -0.0010645 0.005097 
v 0.0072623 -0.0011589 0.0052284 
v 0.007483 -0.0010362 0.0052074 
v 0.0072111 -0.00096393 0.0066295 
v 0.0070935 -0.0010301 0.0065083 
v 0.007107 -0.00079719 0.0067609 
v 0.0073387 -0.00087939 0.0067552 
v 0.0071914 -0.00063255 0.0069091 
v 0.0074751 -0.0012532 0.0056822 
v 0.0071567 -0.0012718 0.0060844 
v 0.0070619 -0.0011633 0.0062947 
v 0.0073926 -0.0010142 0.0066251 
v 0.0076464 -0.0012666 0.0059425 
v 0.0077508 -0.0012097 0.0056973 
v 0.007311 -0.0012358 0.0061944 
v 0.005665 0.0014922 0.0032419 
v 0.005732 0.0015678 0.0034457 
v 0.0058516 0.0014435 0.0032029 
v 0.0059208 0.0014606 0.0039803 
v 0.0059159 0.0010532 0.0030925 
v 0.0057352 0.0012508 0.0030893 
v 0.0057691 0.0014452 0.0039313 
v 0.0058747 0.0011406 0.0045307 
v 0.0057644 0.0011921 0.0059588 
v 0.0056287 0.0011538 0.0057036 
v 0.0054785 0.0012185 0.0058601 
v 0.0055468 0.0012515 0.0063861 
v 0.0052807 0.0012724 0.0063269 
v 0.0056221 0.0012081 0.0065346 
v 0.0053674 0.0010882 0.0067092 
v 0.0055088 0.0011528 0.0066226 
v 0.006032 0.0010092 0.0052118 
v 0.0058281 0.0011027 0.0056561 
v 0.0054616 0.0009393 0.0068165 
v 0.0057229 0.00091825 0.0068241 
v 0.0056876 0.0011119 0.006639 
v 0.0058792 0.0010467 0.0066727 
v 0.0062574 0.00049865 0.0033013 
v 0.0063551 0.00028767 0.0034457 
v 0.0064648 0.00062257 0.0034491 
v 0.0057964 0.00073549 0.0069312 
v 0.0059689 0.00067996 0.0069288 
v 0.0057129 0.00059261 0.0069808 
v 0.0058512 0.00057692 0.0069745 
v 0.0065709 -7.9139e-05 0.0038415 
v 0.0067439 -8.5063e-05 0.0040272 
v 0.0067482 8.5135e-05 0.0039355 
v 0.0058612 0.00024391 0.0069539 
v 0.0060124 0.0001661 0.0069388 
v 0.0066116 -0.00032091 0.004028 
v 0.0067253 -0.00058761 0.0043188 
v 0.0067727 -0.00032932 0.0041977 
v 0.0067176 -0.00044068 0.0042138 
v 0.0065186 -0.00017802 0.0069245 
v 0.0068995 -0.00038598 0.0043472 
v 0.0070376 -0.00066942 0.0046082 
v 0.0069365 -0.00086303 0.004672 
v 0.0068484 -0.00069235 0.0044928 
v 0.0065247 -0.00052251 0.0067647 
v 0.007143 -0.00075089 0.0047242 
v 0.007183 -0.0010171 0.004967 
v 0.0070559 -0.00095346 0.0048221 
v 0.0069624 -0.0011252 0.0049484 
v 0.0068278 -0.00097413 0.0064864 
v 0.0069669 -0.00086308 0.0066527 
v 0.0073436 -0.0012084 0.0054204 
v 0.0071363 -0.00131 0.0056498 
v 0.0073437 -0.001289 0.0059493 
v 0.0054864 0.0015083 0.0033923 
v 0.0052783 0.0014604 0.0033767 
v 0.0055976 0.0013794 0.0031273 
v 0.0057167 0.0014143 0.0031493 
v 0.0055549 0.0015114 0.0036297 
v 0.0053891 0.0014353 0.0037961 
v 0.005507 0.0012551 0.0042379 
v 0.0055861 0.0014145 0.0039216 
v 0.0057663 0.0013359 0.0041361 
v 0.0057001 0.0011857 0.0044046 
v 0.0051686 0.0012414 0.0059199 
v 0.0054458 0.0012709 0.0061065 
v 0.0052116 0.0012962 0.006135 
v 0.0051022 0.0012967 0.0060917 
v 0.0060381 0.00085632 0.0031227 
v 0.0057127 0.00094839 0.0030167 
v 0.0056894 0.0011065 0.004565 
v 0.0057432 0.0010662 0.0047045 
v 0.0054071 0.0010734 0.0045983 
v 0.0055512 0.0010331 0.0051932 
v 0.0053477 0.0010687 0.0053811 
v 0.005405 0.0011571 0.0056429 
v 0.0053275 0.0011836 0.0065633 
v 0.0061453 0.0006716 0.0031917 
v 0.0058503 0.00077511 0.0030429 
v 0.0055786 0.0010233 0.0049343 
v 0.0057901 0.001019 0.005102 
v 0.0058405 0.0010307 0.0048813 
v 0.0056969 0.0010677 0.0054197 
v 0.0051477 0.00099436 0.0067535 
v 0.0061732 0.00025577 0.0032946 
v 0.0056052 0.0007273 0.0069382 
v 0.0054055 0.00064378 0.0069532 
v 0.0055656 0.00050833 0.0069852 
v 0.0064714 0.00020195 0.0035867 
v 0.0066009 0.00015675 0.0037429 
v 0.0063289 -3.1228e-05 0.0035598 
v 0.0057519 0.00040741 0.006981 
v 0.0055496 0.00031615 0.0069712 
v 0.005888 -0.00038565 0.0067111 
v 0.0061149 -0.00012642 0.006861 
v 0.0063239 -0.00033878 0.0068153 
v 0.0061677 -0.00051651 0.0066795 
v 0.0065822 -0.00082424 0.0043535 
v 0.0064557 -0.00082878 0.0065152 
v 0.0067213 -0.00076419 0.0066573 
v 0.0068375 -0.0010673 0.0047856 
v 0.0071012 -0.0011627 0.00511 
v 0.0070558 -0.0012744 0.0053277 
v 0.0068517 -0.001341 0.0053041 
v 0.0066657 -0.0011316 0.0062374 
v 0.0069174 -0.0012669 0.0060621 
v 0.0070762 -0.001315 0.0059082 
v 0.0067772 -0.0013448 0.0057899 
v 0.0052757 0.0011821 0.0030411 
v 0.0053773 0.0013865 0.003189 
v 0.0053004 0.0014706 0.0035861 
v 0.0050833 0.0014021 0.0036649 
v 0.0051276 0.0013312 0.0040031 
v 0.0050144 0.0012766 0.0040452 
v 0.0053919 0.0010193 0.0029815 
v 0.0054891 0.0012357 0.0030538 
v 0.0052003 0.001398 0.0038303 
v 0.0053136 0.0013313 0.0040418 
v 0.0051255 0.0012429 0.0041693 
v 0.0048631 0.0012569 0.0061819 
v 0.0049945 0.0012788 0.006087 
v 0.0055692 0.0010684 0.0030062 
v 0.0052892 0.0012059 0.0042975 
v 0.0051619 0.0010239 0.0045462 
v 0.00512 0.0011042 0.0043849 
v 0.0050797 0.0010172 0.0054215 
v 0.0051449 0.0011297 0.0056179 
v 0.0049571 0.0010651 0.005612 
v 0.0048427 0.0012068 0.0060148 
v 0.0050442 0.0012823 0.0062427 
v 0.0048551 0.0011589 0.0065355 
v 0.0050629 0.0011971 0.0065005 
v 0.0051874 0.00092233 0.0048535 
v 0.0053512 0.00099101 0.0049129 
v 0.0051318 0.00095031 0.0052131 
v 0.0052255 0.00102 0.0052818 
v 0.0053448 0.0010058 0.0051341 
v 0.0049531 0.0011022 0.0066452 
v 0.0049061 0.00081564 0.0068207 
v 0.0059534 0.00057526 0.0030931 
v 0.0052535 0.00076885 0.0069027 
v 0.0051955 0.0005327 0.0069542 
v 0.0060033 6.1633e-05 0.0032263 
v 0.0060607 0.00038004 0.0031846 
v 0.0061907 9.078e-05 0.0033675 
v 0.005366 0.00038894 0.006969 
v 0.0056564 0.00017283 0.0069342 
v 0.0062823 -0.00058472 0.0038213 
v 0.0063916 -0.00027392 0.0037607 
v 0.005822 2.5068e-05 0.0068914 
v 0.0065504 -0.00059859 0.0041475 
v 0.0063587 -0.00083475 0.0041026 
v 0.0064833 -0.0010453 0.0044501 
v 0.0066836 -0.00099128 0.0045938 
v 0.0060645 -0.00079283 0.0064658 
v 0.0066213 -0.0011945 0.004763 
v 0.0067642 -0.0012082 0.0049082 
v 0.0066827 -0.0013895 0.0052991 
v 0.006818 -0.0012869 0.0051144 
v 0.0065378 -0.0014008 0.0051083 
v 0.0066007 -0.0014169 0.0055085 
v 0.0068509 -0.0013621 0.0054804 
v 0.0064842 -0.0013969 0.0056934 
v 0.0066999 -0.0012717 0.0060207 
v 0.0050143 0.0013694 0.0035137 
v 0.0051389 0.0012634 0.0031337 
v 0.0050262 0.00115 0.0031259 
v 0.0051115 0.001368 0.0033201 
v 0.0049443 0.0012401 0.0034263 
v 0.0051424 0.0014388 0.0034825 
v 0.0050275 0.0013393 0.0038749 
v 0.0049248 0.0012657 0.0037039 
v 0.0049251 0.0012375 0.0039488 
v 0.0046425 0.00112 0.0060635 
v 0.0046975 0.0011881 0.0061965 
v 0.0048181 0.0012123 0.0063614 
v 0.0055252 0.00081558 0.002959 
v 0.0050128 0.00094649 0.0044934 
v 0.0051277 0.00093764 0.0046642 
v 0.0048049 0.0010265 0.0057171 
v 0.004931 0.0011407 0.0057884 
v 0.0046244 0.0011298 0.0063396 
v 0.0047846 0.001054 0.0066317 
v 0.0055669 0.00061998 0.0029456 
v 0.0050075 0.00085741 0.0046393 
v 0.004996 0.00077397 0.0048062 
v 0.0052089 0.0009387 0.0050385 
v 0.0050127 0.00081648 0.0050822 
v 0.0049028 0.00098665 0.0067323 
v 0.0047181 0.00086414 0.006718 
v 0.0054417 0.00057626 0.0029393 
v 0.0056786 0.00068292 0.0029791 
v 0.0048722 0.00058321 0.0068824 
v 0.0050613 0.00069992 0.0068991 
v 0.0055933 0.00024416 0.0029801 
v 0.0054828 0.00035145 0.0029492 
v 0.0056207 8.9434e-05 0.0030087 
v 0.0058044 0.00026496 0.0030573 
v 0.0057876 0.00053744 0.0030166 
v 0.0056273 0.00045254 0.0029656 
v 0.0050094 0.00047483 0.0069303 
v 0.0061154 -8.1159e-05 0.0033687 
v 0.0061354 -0.00019291 0.0034389 
v 0.0052872 -5.7036e-05 0.0068285 
v 0.0051 0.00024746 0.0069179 
v 0.0053825 0.00013976 0.0069141 
v 0.0055276 -6.9124e-05 0.0068346 
v 0.0052993 -0.00021867 0.0067425 
v 0.0061765 -0.00033508 0.003557 
v 0.0057372 -0.00021975 0.0067795 
v 0.0056043 -0.00045595 0.0066347 
v 0.0054916 -0.00027993 0.0067253 
v 0.005851 -0.00060049 0.0065767 
v 0.0062805 -0.0011955 0.0043643 
v 0.0062054 -0.0010705 0.004109 
v 0.0063881 -0.00099703 0.0042894 
v 0.006457 -0.0011914 0.0045881 
v 0.0058908 -0.00096242 0.0062832 
v 0.0062535 -0.0010388 0.0062623 
v 0.0065834 -0.001317 0.0049289 
v 0.0061059 -0.0013286 0.0058524 
v 0.0064541 -0.0014543 0.005292 
v 0.0063637 -0.0014589 0.0054895 
v 0.0064132 -0.0012761 0.0059604 
v 0.0049423 0.0010094 0.0032623 
v 0.0050077 0.0012303 0.0032348 
v 0.004861 0.0010382 0.0035786 
v 0.004849 0.0010472 0.0039086 
v 0.0051173 0.0011293 0.0030461 
v 0.0050395 0.0010254 0.0030791 
v 0.0050467 0.00083126 0.0030891 
v 0.0049575 0.0011322 0.0041612 
v 0.0049697 0.0010246 0.0043347 
v 0.0045426 0.0010624 0.0062084 
v 0.0044187 0.0008709 0.0062105 
v 0.0051893 0.00095316 0.002999 
v 0.0048457 0.0009429 0.0055567 
v 0.0046217 0.00084683 0.0057609 
v 0.0047137 0.0010688 0.0058907 
v 0.0045317 0.00095986 0.0060218 
v 0.0045141 0.00097002 0.0064107 
v 0.0046857 0.0011054 0.006488 
v 0.0053442 0.00080017 0.0029516 
v 0.0048551 0.00058176 0.0045219 
v 0.0049131 0.00075053 0.0045642 
v 0.0048784 0.00062905 0.0050184 
v 0.004656 0.00064204 0.0055017 
v 0.0049232 0.00086209 0.0053446 
v 0.0047276 0.00077395 0.0055154 
v 0.0046277 0.00097577 0.0065832 
v 0.0047497 0.0006824 0.0068133 
v 0.0053464 0.00041708 0.0029569 
v 0.005383 0.00012656 0.0030088 
v 0.0048532 0.00034314 0.0068838 
v 0.00547 -5.5733e-05 0.0029819 
v 0.0055512 -2.9677e-05 0.0029986 
v 0.005722 -0.00011853 0.0030877 
v 0.0051661 3.8366e-05 0.0068641 
v 0.0050132 3.7611e-05 0.0068488 
v 0.0059549 -0.00029536 0.0033145 
v 0.0050491 -0.00014379 0.0067586 
v 0.0051365 -0.00032328 0.0066636 
v 0.0059998 -0.00059702 0.0034897 
v 0.0061151 -0.00091966 0.0038353 
v 0.0060536 -0.00077235 0.0036444 
v 0.0059565 -0.00091787 0.0036103 
v 0.0056241 -0.0006627 0.0064994 
v 0.0053769 -0.00061067 0.0065001 
v 0.0059935 -0.0011664 0.0038795 
v 0.0057883 -0.00077759 0.0064364 
v 0.0062533 -0.0013489 0.0045593 
v 0.0064106 -0.0013316 0.0047522 
v 0.0060835 -0.0014826 0.0045369 
v 0.0062007 -0.0014637 0.004731 
v 0.0063661 -0.0014295 0.0049292 
v 0.0062168 -0.0015158 0.0052565 
v 0.0061704 -0.001483 0.0054856 
v 0.0060066 -0.0015457 0.0053429 
v 0.0062577 -0.0014088 0.0056917 
v 0.0059895 -0.0014427 0.0056239 
v 0.0060306 -0.0011755 0.0060642 
v 0.0063416 -0.0014767 0.0051059 
v 0.0048986 0.00068419 0.0034567 
v 0.0048269 0.0008357 0.0037368 
v 0.0048216 0.00079418 0.0039531 
v 0.0048732 0.00085736 0.0042503 
v 0.0052232 0.00064996 0.0029858 
v 0.0049642 0.00073882 0.0032206 
v 0.004858 0.00050945 0.0037956 
v 0.0048336 0.00063247 0.0040755 
v 0.0048585 0.00069782 0.0044127 
v 0.0043856 0.00067159 0.0060167 
v 0.00522 0.00041967 0.0030168 
v 0.0050751 0.00058673 0.0031003 
v 0.0049931 0.00054236 0.0032407 
v 0.0049272 0.00036014 0.0035337 
v 0.0048474 0.00038313 0.0040861 
v 0.0048419 0.00055937 0.0043079 
v 0.0045981 0.00066842 0.0056213 
v 0.0045625 0.00047314 0.0055501 
v 0.0044747 0.00057128 0.0057587 
v 0.0045209 0.0007917 0.0065877 
v 0.0043699 0.00071457 0.0063889 
v 0.0051225 0.0003384 0.0031361 
v 0.005 0.00033876 0.0033299 
v 0.0049895 7.7005e-05 0.0034629 
v 0.0048403 0.00031816 0.0043012 
v 0.0048358 0.0003675 0.004524 
v 0.0048452 0.00048772 0.004793 
v 0.0047972 0.00021536 0.0047304 
v 0.004626 0.00029073 0.0053357 
v 0.0047653 0.0004314 0.0051014 
v 0.004766 0.00062029 0.0053055 
v 0.004537 0.00040219 0.00674 
v 0.0046984 0.00047624 0.0068252 
v 0.0045948 0.00062847 0.0067306 
v 0.0054068 -0.00014131 0.0030045 
v 0.0051277 1.8457e-05 0.0032162 
v 0.0052617 -0.00021764 0.0030917 
v 0.004797 0.00010292 0.0046238 
v 0.004821 0.00021269 0.0045785 
v 0.0048195 0.00013551 0.0044439 
v 0.0047392 -3.3336e-05 0.0047949 
v 0.0046483 0.00023028 0.0067973 
v 0.0055708 -0.0003506 0.0030647 
v 0.0055239 -0.00017993 0.0030093 
v 0.004924 -2.7707e-05 0.0068076 
v 0.0048509 0.00010157 0.0068378 
v 0.0057008 -0.00045982 0.003167 
v 0.0053969 -0.00037706 0.0030545 
v 0.0048119 -8.6293e-05 0.0067487 
v 0.0058199 -0.00058332 0.0032995 
v 0.0058245 -0.00075805 0.0033769 
v 0.0053167 -0.00040464 0.0066332 
v 0.0050074 -0.00032142 0.0066463 
v 0.0057674 -0.00098883 0.0034496 
v 0.0056442 -0.00077293 0.0032458 
v 0.0059173 -0.00081363 0.003499 
v 0.0057642 -0.0012451 0.0036367 
v 0.0052726 -0.00088664 0.0062565 
v 0.0053571 -0.0010235 0.0061303 
v 0.0059242 -0.0010555 0.0036733 
v 0.0055224 -0.00085276 0.0063254 
v 0.0060575 -0.0012885 0.0041297 
v 0.0058939 -0.0014861 0.0041482 
v 0.0060842 -0.0013994 0.0043564 
v 0.0058122 -0.001301 0.0058635 
v 0.0057606 -0.0014373 0.0056506 
v 0.0056863 -0.0010963 0.006105 
v 0.0054842 -0.0012215 0.0059294 
v 0.005574 -0.0013821 0.0057341 
v 0.0061443 -0.0015425 0.0049557 
v 0.0060253 -0.0015893 0.0051198 
v 0.0043359 0.00072337 0.0062116 
v 0.004251 0.00033271 0.0060873 
v 0.0042878 0.00045953 0.0064165 
v 0.004281 0.00056292 0.0062325 
v 0.0042226 0.00039428 0.0062791 
v 0.0044202 0.00035288 0.0057222 
v 0.004438 0.00034117 0.0066714 
v 0.0044242 0.00051278 0.0066002 
v 0.0051388 -0.00023704 0.0032111 
v 0.0050441 -0.00028641 0.0034124 
v 0.0049339 -0.00013124 0.0037051 
v 0.0049181 0.00018613 0.0036685 
v 0.004877 0.00013778 0.0039039 
v 0.0048487 -0.00021109 0.0040499 
v 0.0048417 0.0001051 0.0041815 
v 0.0047699 -5.861e-05 0.0045851 
v 0.0046492 -0.00023764 0.0050238 
v 0.0046928 0.00010386 0.0050581 
v 0.0045157 -5.2403e-05 0.0054169 
v 0.0043541 0.00022089 0.0065633 
v 0.0044878 0.00024692 0.0067127 
v 0.0045188 8.279e-05 0.006697 
v 0.0052645 -0.00043927 0.0031056 
v 0.0051598 -0.00045035 0.0032133 
v 0.0049034 -0.00038296 0.0038493 
v 0.0046737 2.8062e-05 0.0067606 
v 0.0044285 -3.1844e-05 0.0065913 
v 0.0054972 -0.00059683 0.0031209 
v 0.0050364 -0.00073373 0.0036666 
v 0.0047587 -0.00046814 0.0064857 
v 0.0046039 -0.00013684 0.0066482 
v 0.0048316 -0.00029379 0.006626 
v 0.0054114 -0.00088484 0.003189 
v 0.0052727 -0.00067705 0.0031627 
v 0.0050408 -0.00050788 0.0065209 
v 0.0051999 -0.00074802 0.0063653 
v 0.0050108 -0.00070354 0.0063663 
v 0.0055197 -0.0010629 0.0032955 
v 0.0050275 -0.00088402 0.0061994 
v 0.0056175 -0.0014936 0.0037251 
v 0.005849 -0.0013816 0.0039045 
v 0.005608 -0.0014975 0.0055566 
v 0.005761 -0.0015615 0.0054047 
v 0.0052927 -0.0013469 0.0057467 
v 0.0059179 -0.0015656 0.0043829 
v 0.0057791 -0.0016919 0.0044416 
v 0.0057334 -0.0017414 0.0046387 
v 0.0059634 -0.0016036 0.0046525 
v 0.0058979 -0.0016578 0.004896 
v 0.0056709 -0.0017526 0.0048725 
v 0.005594 -0.0017086 0.0051153 
v 0.005834 -0.0016454 0.0051298 
v 0.0041996 0.00026278 0.0062705 
v 0.0043273 0.00018548 0.0058354 
v 0.0043521 0.00041716 0.0058797 
v 0.0042279 0.00013702 0.0063791 
v 0.0042327 0.00030139 0.0063892 
v 0.0047331 -0.00015768 0.0047038 
v 0.0044576 0.00017533 0.0055971 
v 0.0042223 -5.5464e-05 0.0063079 
v 0.0043084 -3.787e-05 0.0064668 
v 0.0049639 -0.00040632 0.0036628 
v 0.0049394 -0.00064889 0.0037992 
v 0.0048459 -0.00050926 0.0040323 
v 0.0047925 -0.00014315 0.0043634 
v 0.0046685 -0.00059368 0.0046783 
v 0.0046902 -0.00027382 0.0048286 
v 0.0047232 -0.00030986 0.0046135 
v 0.0043871 -0.0003665 0.0063756 
v 0.0043019 -0.00023587 0.0063613 
v 0.0044391 -0.00024495 0.006492 
v 0.0050578 -0.00075057 0.003464 
v 0.0050749 -0.00055613 0.0033759 
v 0.0050203 -0.00057854 0.0035689 
v 0.0050239 -0.00067831 0.0036748 
v 0.0046644 -0.00045311 0.0048034 
v 0.0045451 -0.00050942 0.0063575 
v 0.0046209 -0.00034038 0.0065318 
v 0.0051308 -0.0006806 0.0032869 
v 0.0050379 -0.00071377 0.0036086 
v 0.0049974 -0.00082819 0.0036616 
v 0.0050145 -0.00072139 0.0037052 
v 0.0048643 -0.00097538 0.0039093 
v 0.0048283 -0.00065146 0.0063569 
v 0.0052489 -0.00096839 0.0032235 
v 0.0053211 -0.0011289 0.0032617 
v 0.0055622 -0.0013605 0.0035166 
v 0.005602 -0.0012043 0.0034274 
v 0.0047998 -0.0010456 0.0059672 
v 0.0054163 -0.0014975 0.0035488 
v 0.0051498 -0.0011443 0.0059562 
v 0.0054282 -0.0016384 0.0037279 
v 0.0054665 -0.0018102 0.0041353 
v 0.0057262 -0.0015562 0.0039629 
v 0.0054555 -0.0016167 0.005355 
v 0.0054247 -0.0014792 0.0055844 
v 0.0057033 -0.0016718 0.0041849 
v 0.0055921 -0.001796 0.0043837 
v 0.0055093 -0.001839 0.0046082 
v 0.0054382 -0.001823 0.0048476 
v 0.0052265 -0.0016966 0.0052389 
v 0.0042412 2.9526e-05 0.0060058 
v 0.0042058 -7.6243e-05 0.0061524 
v 0.0041981 0.00010942 0.0062066 
v 0.0042528 -0.00022249 0.0059957 
v 0.0043225 -0.00042897 0.0058041 
v 0.0043494 -0.0001183 0.0057405 
v 0.004244 -0.0002481 0.0061933 
v 0.0047512 -0.00053785 0.0043453 
v 0.0046169 -0.00075701 0.0048185 
v 0.0045782 -0.00073624 0.0050016 
v 0.0046263 -0.00060955 0.0048691 
v 0.004613 -0.0004971 0.0050043 
v 0.0045608 -0.00029772 0.0052487 
v 0.0045806 -0.00044174 0.0051507 
v 0.0044305 -0.00039582 0.0055232 
v 0.0043914 -0.00066285 0.0056294 
v 0.0043373 -0.00064019 0.0058729 
v 0.0043411 -0.0006111 0.0060506 
v 0.0043425 -0.00044938 0.0062278 
v 0.004284 -0.00044193 0.0060328 
v 0.004456 -0.0006878 0.0061327 
v 0.0051541 -0.0011554 0.0033275 
v 0.0051269 -0.000908 0.0033202 
v 0.005051 -0.0010905 0.0034392 
v 0.0049619 -0.0011285 0.0036584 
v 0.005032 -0.00094719 0.0034954 
v 0.0048066 -0.00076002 0.0040943 
v 0.0047607 -0.0010156 0.0041394 
v 0.0045854 -0.00091743 0.0049031 
v 0.0045605 -0.00090916 0.0059919 
v 0.0051347 -0.0013339 0.0034014 
v 0.0050449 -0.0012718 0.0034878 
v 0.0046833 -0.00079273 0.0061731 
v 0.0054063 -0.0013019 0.0033771 
v 0.0052376 -0.0012912 0.0033378 
v 0.0047032 -0.0011672 0.0057899 
v 0.0052647 -0.0016328 0.0036508 
v 0.0048466 -0.0014095 0.0055618 
v 0.0049518 -0.0012868 0.0057456 
v 0.0051439 -0.0015254 0.0054887 
v 0.0055419 -0.0016793 0.0039227 
v 0.0050189 -0.0016804 0.0052501 
v 0.0052351 -0.0018413 0.0048456 
v 0.0053521 -0.0017669 0.0050711 
v 0.0044469 -0.00088476 0.0055248 
v 0.0044121 -0.00084909 0.0057368 
v 0.0044128 -0.00079338 0.0059409 
v 0.0047927 -0.0011284 0.0040393 
v 0.004722 -0.00087474 0.00431 
v 0.0046111 -0.0011071 0.0047982 
v 0.0045119 -0.00070807 0.0052684 
v 0.0045493 -0.0008707 0.0050717 
v 0.004524 -0.0011071 0.0053445 
v 0.0044992 -0.0010659 0.0055914 
v 0.005084 -0.0014281 0.0035141 
v 0.0049842 -0.0014328 0.0037033 
v 0.0047026 -0.0011438 0.0043428 
v 0.0047538 -0.0011963 0.0041455 
v 0.0047507 -0.0013293 0.0042462 
v 0.00472 -0.0013421 0.004385 
v 0.0046546 -0.0009041 0.0046017 
v 0.0046765 -0.0012484 0.004561 
v 0.0045622 -0.0010681 0.0050577 
v 0.0045277 -0.001019 0.0058033 
v 0.0046264 -0.0010473 0.0058933 
v 0.0052264 -0.0014549 0.0034656 
v 0.00511 -0.0015713 0.003628 
v 0.0050297 -0.0016364 0.0038047 
v 0.0049299 -0.0015645 0.0039716 
v 0.0047173 -0.0014526 0.0054076 
v 0.0046084 -0.0013589 0.0053137 
v 0.0045765 -0.0012569 0.0054635 
v 0.0046446 -0.0012478 0.0056206 
v 0.0047729 -0.0012891 0.0056835 
v 0.0051409 -0.0017075 0.0037853 
v 0.005048 -0.0017657 0.004056 
v 0.004906 -0.0015643 0.0053974 
v 0.0052921 -0.0017814 0.0039195 
v 0.0051768 -0.0018892 0.004118 
v 0.0052983 -0.0018911 0.0041492 
v 0.0052069 -0.0019293 0.0043055 
v 0.0051004 -0.0019058 0.0044378 
v 0.0052611 -0.0018916 0.0045827 
v 0.0050124 -0.0017938 0.0047025 
v 0.0051219 -0.0017793 0.0050307 
v 0.0048854 -0.0017048 0.0050764 
v 0.0048309 -0.001636 0.0052565 
v 0.0047992 -0.0016678 0.0051819 
v 0.0053825 -0.001888 0.004351 
v 0.0048424 -0.0013041 0.003996 
v 0.0046169 -0.0013486 0.0051128 
v 0.0046557 -0.0013335 0.0048112 
v 0.004823 -0.0015393 0.004393 
v 0.0049998 -0.0018209 0.0043613 
v 0.004767 -0.0015745 0.0048878 
v 0.0047266 -0.0015602 0.0051871 
v 0.0050918 -0.001901 0.0042462 
v 0.015303 0.00073251 0.0088813 
v 0.01546 0.00064548 0.0088862 
v 0.015994 0.00049708 0.0075687 
v 0.015588 0.00052434 0.0089966 
v 0.015447 0.00058052 0.0091344 
v 0.015578 0.00044508 0.0091536 
v 0.015349 0.00058798 0.0092337 
v 0.015999 0.0004832 0.0077598 
v 0.015667 0.00022207 0.0092235 
v 0.016301 0.00019072 0.0075122 
v 0.016168 0.00035469 0.0076291 
v 0.015198 0.0006832 0.0085125 
v 0.015071 0.00071757 0.0086313 
v 0.015136 0.00073651 0.0089395 
v 0.015079 0.00068614 0.0091011 
v 0.015736 0.00042513 0.007238 
v 0.015777 0.00058934 0.0075181 
v 0.015456 0.00063424 0.0079169 
v 0.015498 0.00061624 0.0085459 
v 0.015381 0.00071146 0.0087541 
v 0.015229 0.00072938 0.0087196 
v 0.015269 0.00066961 0.0091023 
v 0.015263 0.00055749 0.0092728 
v 0.015756 0.00056305 0.0073582 
v 0.015927 0.00047724 0.0073762 
v 0.015796 0.00057839 0.007745 
v 0.015605 0.00060896 0.0079407 
v 0.015776 0.00047048 0.0082734 
v 0.015847 0.00050356 0.0079847 
v 0.015589 0.00058939 0.008197 
v 0.015759 0.00043335 0.0084983 
v 0.015412 0.00041101 0.0093083 
v 0.015993 0.00028452 0.007252 
v 0.016099 0.00034898 0.0078503 
v 0.015935 0.00028291 0.0083181 
v 0.01588 0.00025605 0.008591 
v 0.015682 0.00046856 0.0087607 
v 0.015518 0.00012692 0.0093612 
v 0.015358 0.00021278 0.0093876 
v 0.015288 0.00031419 0.0093784 
v 0.016151 0.00030798 0.0074073 
v 0.01618 0.00018177 0.0079268 
v 0.016001 0.00032411 0.0080804 
v 0.016053 6.112e-05 0.0083441 
v 0.015733 0.00033988 0.0089844 
v 0.015883 0.00015734 0.0088141 
v 0.015804 0.00032091 0.0087947 
v 0.016306 3.5071e-05 0.007372 
v 0.016296 0.00015187 0.0077081 
v 0.01641 -4.8241e-05 0.007672 
v 0.016008 -1.3673e-05 0.0085842 
v 0.015841 8.9102e-05 0.00904 
v 0.015799 2.2668e-06 0.0092028 
v 0.016403 1.2688e-05 0.0075291 
v 0.016447 -0.00015018 0.0075712 
v 0.014963 0.00071711 0.0087828 
v 0.014937 0.00068838 0.0090034 
v 0.014764 0.00065556 0.0088996 
v 0.015346 0.00060026 0.0074673 
v 0.015115 0.00060256 0.0077967 
v 0.015091 0.00061222 0.0080327 
v 0.015301 0.00062801 0.0079483 
v 0.014885 0.00066128 0.0085045 
v 0.015128 0.0006509 0.0083496 
v 0.014945 0.000623 0.0091423 
v 0.015664 0.00024661 0.0071382 
v 0.015645 0.00055709 0.0073099 
v 0.015602 0.00060533 0.0074212 
v 0.015466 0.00061104 0.0074502 
v 0.015474 0.00062575 0.0076748 
v 0.015216 0.00063054 0.0081651 
v 0.015425 0.00062801 0.0080872 
v 0.015348 0.00063973 0.0083146 
v 0.014893 0.0005141 0.0092042 
v 0.015085 0.00056611 0.0092299 
v 0.015195 0.00041028 0.0093341 
v 0.015839 0.00017264 0.0071605 
v 0.016155 0.00013197 0.0072688 
v 0.015557 -0.00013744 0.00936 
v 0.016199 -9.5232e-05 0.0081215 
v 0.01612 0.00011576 0.0081134 
v 0.016148 -0.00019622 0.0083174 
v 0.015961 -0.00013861 0.0088316 
v 0.015887 -0.0001607 0.0090732 
v 0.01569 -2.4667e-05 0.0093145 
v 0.016409 -0.00013914 0.0074557 
v 0.016302 -0.00023555 0.0073641 
v 0.01638 -0.00034864 0.0075743 
v 0.016407 -0.00020415 0.0077179 
v 0.016299 -4.5319e-05 0.0078833 
v 0.016307 -0.00038564 0.0079385 
v 0.016074 -0.00029514 0.0085618 
v 0.015985 -0.00049236 0.0087288 
v 0.015932 -0.00035325 0.0089375 
v 0.015699 -0.00022777 0.0093185 
v 0.015802 -0.00019877 0.0092337 
v 0.015141 0.00043608 0.0072247 
v 0.014919 0.000464 0.007295 
v 0.014866 0.00053326 0.0075081 
v 0.014727 0.0006571 0.0087357 
v 0.014573 0.00061159 0.0085995 
v 0.014496 0.0004233 0.0090249 
v 0.015529 0.00034866 0.0071616 
v 0.015435 0.000515 0.0072939 
v 0.015138 0.00054645 0.0074107 
v 0.015222 0.00060284 0.0075803 
v 0.015037 0.0005746 0.0076001 
v 0.014982 0.00062247 0.0082255 
v 0.014733 0.00054879 0.0090716 
v 0.014771 0.00041111 0.0091943 
v 0.014955 0.00034552 0.0092768 
v 0.015041 -9.2877e-05 0.0092977 
v 0.01569 2.9987e-05 0.0071091 
v 0.015373 -1.5374e-05 0.0093781 
v 0.015166 0.00014498 0.009355 
v 0.016025 4.4809e-05 0.0071894 
v 0.01612 -0.00033727 0.0072699 
v 0.016179 -9.1462e-05 0.007251 
v 0.016291 -0.00059306 0.0075933 
v 0.016356 -0.00050043 0.0076996 
v 0.016183 -0.00047529 0.0083096 
v 0.016087 -0.00053439 0.0085158 
v 0.015832 -0.00042478 0.0090942 
v 0.015598 -0.00037807 0.0092887 
v 0.015747 -0.00037022 0.0092459 
v 0.016202 -0.00077889 0.0080867 
v 0.01625 -0.00060637 0.0081087 
v 0.016122 -0.00066494 0.0083815 
v 0.014608 0.00054049 0.0076505 
v 0.014843 0.00056207 0.0077403 
v 0.01475 0.00060762 0.0082613 
v 0.014834 0.00058601 0.0080141 
v 0.01461 0.00060765 0.0083956 
v 0.01441 0.00058271 0.0084367 
v 0.014365 0.00056571 0.008628 
v 0.014497 0.00055279 0.0088384 
v 0.014444 0.00021129 0.0090844 
v 0.015136 8.4571e-05 0.0070243 
v 0.015287 0.0002775 0.007119 
v 0.014549 2.9309e-05 0.0091444 
v 0.014618 0.00037532 0.0091303 
v 0.015333 -7.6295e-06 0.0070491 
v 0.014698 0.00020943 0.0091994 
v 0.015507 0.00014381 0.007097 
v 0.014903 6.8302e-05 0.009273 
v 0.015714 -0.000199 0.0071163 
v 0.015214 -0.00017005 0.009324 
v 0.015868 -8.7654e-05 0.0071435 
v 0.016026 -0.00017794 0.0071899 
v 0.015242 -0.00041212 0.0092409 
v 0.015405 -0.00029459 0.0093171 
v 0.016226 -0.00048489 0.0074176 
v 0.015578 -0.00069137 0.0090783 
v 0.015669 -0.00054985 0.0091646 
v 0.015424 -0.00058219 0.0091601 
v 0.016312 -0.00060913 0.0077615 
v 0.016187 -0.00084571 0.0079235 
v 0.016267 -0.00068587 0.007921 
v 0.016184 -0.0006792 0.0082418 
v 0.016085 -0.00084772 0.0082409 
v 0.015993 -0.00077323 0.0085037 
v 0.015883 -0.00056623 0.0089085 
v 0.014095 0.00061519 0.0080959 
v 0.013848 0.00069453 0.0079373 
v 0.013939 0.00060879 0.0083236 
v 0.013734 0.00059537 0.0084859 
v 0.014357 0.00057399 0.0078362 
v 0.014004 0.00055549 0.00851 
v 0.01439 0.0005012 0.0072903 
v 0.014414 0.00043532 0.0070802 
v 0.01465 0.00049251 0.0073817 
v 0.014366 0.0005499 0.0075489 
v 0.014614 0.00055953 0.00788 
v 0.014481 0.00058178 0.0081545 
v 0.014102 0.00058307 0.0083475 
v 0.014214 0.00056065 0.0084973 
v 0.014257 0.00058039 0.0083084 
v 0.014164 0.00049595 0.0087108 
v 0.013989 0.00036953 0.008823 
v 0.014911 0.00028459 0.007076 
v 0.014622 0.00041143 0.0071588 
v 0.014782 0.000423 0.0072222 
v 0.014243 0.00034324 0.0089272 
v 0.014556 -0.00019002 0.0091156 
v 0.015355 -0.00029978 0.0070568 
v 0.015533 -0.00012435 0.0070795 
v 0.01471 -5.5697e-05 0.0091957 
v 0.01559 -0.00038832 0.0071269 
v 0.014879 -0.00018974 0.009225 
v 0.01472 -0.00027341 0.0091501 
v 0.014866 -0.00042988 0.0091241 
v 0.015057 -0.00032759 0.0092302 
v 0.015989 -0.00057452 0.0073273 
v 0.015868 -0.00035987 0.0071883 
v 0.016099 -0.00071449 0.0075056 
v 0.015816 -0.00081375 0.0074354 
v 0.015652 -0.00088808 0.0088087 
v 0.015718 -0.00070298 0.008978 
v 0.016057 -0.00094367 0.0078666 
v 0.016189 -0.00078249 0.0077294 
v 0.015895 -0.00098811 0.0082919 
v 0.016117 -0.00091022 0.0080374 
v 0.015697 -0.00097481 0.0086591 
v 0.015837 -0.00079488 0.0087439 
v 0.012967 0.0011012 0.0076576 
v 0.013135 0.0010089 0.0078637 
v 0.012783 0.0011509 0.0078964 
v 0.01289 0.00096238 0.0084394 
v 0.013279 0.00093353 0.0080134 
v 0.012906 0.00081435 0.0086368 
v 0.013558 0.00086877 0.0065826 
v 0.013458 0.00092214 0.0067323 
v 0.01349 0.00087378 0.0074713 
v 0.013193 0.0010098 0.0075627 
v 0.013444 0.00087437 0.0078629 
v 0.013397 0.00086403 0.0080951 
v 0.013141 0.00094449 0.0082062 
v 0.01383 0.00068237 0.0067211 
v 0.01391 0.00057565 0.0065706 
v 0.013658 0.00080843 0.0066856 
v 0.013871 0.00067603 0.0069548 
v 0.013638 0.00081087 0.0071139 
v 0.013639 0.00081612 0.0068763 
v 0.013717 0.0007619 0.0077348 
v 0.013621 0.00077803 0.0079996 
v 0.013353 0.00083226 0.008278 
v 0.013498 0.00072281 0.0083807 
v 0.013181 0.0008011 0.0084884 
v 0.013415 0.00059393 0.0086345 
v 0.014122 0.00055198 0.0070786 
v 0.014041 0.00061996 0.007358 
v 0.01384 0.00070806 0.0072352 
v 0.01383 0.00071857 0.0074884 
v 0.014051 0.00063566 0.0076781 
v 0.013756 0.00068672 0.0081976 
v 0.013531 0.00078029 0.0081898 
v 0.013646 0.00048742 0.0086842 
v 0.013502 0.00042709 0.0087744 
v 0.014084 0.00048116 0.0067481 
v 0.014207 0.00054665 0.0072618 
v 0.01429 0.00047577 0.0070528 
v 0.014203 0.00056919 0.0074309 
v 0.013873 0.00047371 0.0086791 
v 0.013722 0.00030565 0.0088291 
v 0.014551 0.0002918 0.0069289 
v 0.014309 0.00042259 0.0069299 
v 0.014288 0.00050037 0.0071508 
v 0.01398 0.00018166 0.0089205 
v 0.013987 -0.00010251 0.0089528 
v 0.014201 6.8013e-05 0.0090044 
v 0.014728 7.7806e-05 0.006868 
v 0.014953 -2.141e-05 0.0069448 
v 0.014222 -0.00021199 0.0089943 
v 0.014759 -0.00015342 0.0068497 
v 0.014387 -6.3173e-05 0.0090741 
v 0.014945 -0.00029388 0.0069374 
v 0.015154 -0.00016286 0.0069923 
v 0.014613 -0.00044273 0.0090339 
v 0.015345 -0.0006249 0.0071614 
v 0.015697 -0.00061761 0.0072485 
v 0.015207 -0.00080182 0.0088969 
v 0.015114 -0.00060423 0.009075 
v 0.015014 -0.00076167 0.0088832 
v 0.014839 -0.00063418 0.0089632 
v 0.015101 -0.0008782 0.0087374 
v 0.015193 -0.00094775 0.0086442 
v 0.015459 -0.00081295 0.0089284 
v 0.015295 -0.00072247 0.0090249 
v 0.015944 -0.00091654 0.0076476 
v 0.015588 -0.00097343 0.0075272 
v 0.01578 -0.00094911 0.0075598 
v 0.015712 -0.0010255 0.0076874 
v 0.015754 -0.0010766 0.0080914 
v 0.015292 -0.00091994 0.0087368 
v 0.01537 -0.0010532 0.0083943 
v 0.015492 -0.00098293 0.0086633 
v 0.015843 -0.0010356 0.0078643 
v 0.015971 -0.0009981 0.0080621 
v 0.015621 -0.0010447 0.0085121 
v 0.015674 -0.0010703 0.008322 
v 0.015804 -0.00097564 0.0085134 
v 0.012278 0.0011929 0.0079368 
v 0.012311 0.0011755 0.0081171 
v 0.012406 0.0012034 0.0080607 
v 0.012579 0.0011747 0.0073453 
v 0.01257 0.0012147 0.0075926 
v 0.012738 0.0011817 0.0076943 
v 0.012524 0.0012195 0.0078575 
v 0.012574 0.0010896 0.0083568 
v 0.012413 0.0011107 0.0082549 
v 0.012571 0.0011815 0.0080651 
v 0.013046 0.00093773 0.0062515 
v 0.013316 0.00097612 0.0065477 
v 0.01327 0.00094274 0.0063562 
v 0.013124 0.0010215 0.0064197 
v 0.01329 0.00096901 0.0070638 
v 0.012951 0.001076 0.0068535 
v 0.012837 0.0011379 0.0074537 
v 0.013066 0.0010562 0.007293 
v 0.012844 0.0011067 0.0071454 
v 0.013073 0.0010613 0.0074634 
v 0.012676 0.001042 0.0084297 
v 0.012766 0.0010881 0.0081991 
v 0.012497 0.00099584 0.0084958 
v 0.013468 0.00091944 0.0065374 
v 0.013206 0.0010161 0.0067553 
v 0.013237 0.00099336 0.0073654 
v 0.012696 0.00091438 0.0085977 
v 0.013639 0.00065341 0.0062797 
v 0.01372 0.00072183 0.0065186 
v 0.013488 0.00085494 0.0064227 
v 0.013462 0.00093263 0.0066027 
v 0.013838 0.00056704 0.0064171 
v 0.013842 0.00044286 0.00629 
v 0.013059 0.00060672 0.0087615 
v 0.013286 0.00041985 0.0088217 
v 0.013461 0.00026703 0.0088671 
v 0.013994 0.00041917 0.0064803 
v 0.014144 5.6156e-05 0.0064538 
v 0.013596 0.00012874 0.0088964 
v 0.014272 1.9232e-05 0.0065564 
v 0.014459 6.5757e-05 0.0067141 
v 0.014333 0.00029964 0.0067627 
v 0.014198 0.00022425 0.0065679 
v 0.014634 -5.1468e-05 0.0067813 
v 0.01379 -0.00016068 0.0089187 
v 0.013774 4.7944e-05 0.0089161 
v 0.014523 -0.0002217 0.0067522 
v 0.013902 -0.00030634 0.0089024 
v 0.014412 -0.00029446 0.0090349 
v 0.014906 -0.0005453 0.007002 
v 0.015142 -0.00043575 0.0070229 
v 0.014621 -0.00064429 0.0088828 
v 0.014907 -0.00072063 0.0071036 
v 0.015085 -0.00063389 0.0070833 
v 0.014522 -0.00075376 0.0087302 
v 0.015074 -0.00095583 0.0085603 
v 0.014841 -0.00080412 0.0087555 
v 0.015495 -0.0010638 0.007692 
v 0.015365 -0.0010419 0.0075913 
v 0.015517 -0.00082962 0.0073457 
v 0.015372 -0.00096726 0.0074553 
v 0.015216 -0.0010856 0.0077808 
v 0.015291 -0.00098841 0.0085904 
v 0.015552 -0.001091 0.0079012 
v 0.015529 -0.0011 0.0081523 
v 0.012194 0.0011352 0.0074612 
v 0.012598 0.001036 0.0065611 
v 0.012654 0.0011149 0.0069191 
v 0.012548 0.0011418 0.0071277 
v 0.012314 0.0011256 0.0072791 
v 0.012405 0.0012153 0.0074938 
v 0.012221 0.0012082 0.0077288 
v 0.012256 0.0012014 0.0075483 
v 0.012363 0.0012361 0.0076993 
v 0.012159 0.0011449 0.0078117 
v 0.012234 0.0010917 0.0081481 
v 0.012822 0.0010465 0.0064397 
v 0.012992 0.0010488 0.0064123 
v 0.013013 0.0010637 0.0065817 
v 0.012743 0.0010903 0.0066795 
v 0.012247 0.0010189 0.0082824 
v 0.012294 0.00092476 0.0084352 
v 0.012301 0.00074619 0.0085988 
v 0.013008 0.00081524 0.0061087 
v 0.012394 0.00085305 0.0086104 
v 0.012535 0.00083798 0.0086734 
v 0.013466 0.00063316 0.0061099 
v 0.013358 0.00080559 0.0062217 
v 0.012551 0.00044792 0.0088842 
v 0.012713 0.00065634 0.0087973 
v 0.013657 0.00045208 0.0061167 
v 0.013829 0.00029706 0.0061905 
v 0.012713 0.00036683 0.0089402 
v 0.012876 0.00046636 0.0089035 
v 0.013997 0.00021232 0.0063498 
v 0.01324 0.00017242 0.0089109 
v 0.013051 0.00035744 0.0089067 
v 0.013858 9.0661e-05 0.0062004 
v 0.014177 -0.00010441 0.006493 
v 0.013585 -9.0004e-05 0.0089041 
v 0.013443 8.6089e-05 0.008908 
v 0.013707 -0.00034547 0.0088581 
v 0.014427 -0.00047966 0.0068078 
v 0.014074 -0.00034383 0.008923 
v 0.014679 -0.00043049 0.0068922 
v 0.014617 -0.00072332 0.0070481 
v 0.014252 -0.00070428 0.0087324 
v 0.014373 -0.00089304 0.0085219 
v 0.014327 -0.00050649 0.0089025 
v 0.014798 -0.00087189 0.0072371 
v 0.014485 -0.0010114 0.0083122 
v 0.014741 -0.00091142 0.008545 
v 0.015075 -0.00079121 0.0072018 
v 0.015012 -0.00094507 0.0073638 
v 0.015247 -0.00087928 0.0073314 
v 0.015126 -0.0010232 0.0075224 
v 0.014976 -0.0010188 0.0074673 
v 0.01525 -0.0010912 0.008087 
v 0.014844 -0.0010752 0.0076758 
v 0.014952 -0.0010289 0.0083116 
v 0.014684 -0.0010453 0.0082263 
v 0.014654 -0.00098467 0.008386 
v 0.012416 0.0010992 0.0069872 
v 0.012204 0.00094269 0.007154 
v 0.012148 0.001121 0.0076182 
v 0.012639 0.00090731 0.0063338 
v 0.012661 0.0009965 0.0064033 
v 0.012508 0.0010683 0.0067676 
v 0.012528 0.00092353 0.006474 
v 0.01234 0.00099483 0.0068503 
v 0.012108 0.00097037 0.0076016 
v 0.01211 0.0010191 0.0077748 
v 0.012103 0.00087487 0.0077141 
v 0.012154 0.001048 0.0079799 
v 0.012175 0.00087919 0.0082348 
v 0.012889 0.00085851 0.0061605 
v 0.012727 0.00077554 0.0062219 
v 0.012787 0.0009482 0.0062801 
v 0.012128 0.00072999 0.0077566 
v 0.012213 0.00073331 0.0084633 
v 0.012171 0.0007023 0.0083462 
v 0.012437 0.00064073 0.0087473 
v 0.013436 0.0004687 0.0060142 
v 0.013247 0.00038416 0.0059823 
v 0.013194 0.0006743 0.0060646 
v 0.012409 0.00033706 0.0088338 
v 0.013436 0.00023947 0.0059836 
v 0.012566 0.00020446 0.0089304 
v 0.013577 0.00031986 0.0060172 
v 0.012767 0.00012529 0.0089609 
v 0.013714 0.00022849 0.0060859 
v 0.012989 0.00012976 0.0089492 
v 0.012873 0.00028909 0.0089611 
v 0.012896 -0.00012039 0.0089118 
v 0.013814 -0.0001505 0.0062198 
v 0.013896 -0.00031779 0.0063553 
v 0.013334 -7.0184e-05 0.0089048 
v 0.013124 -2.9343e-05 0.0089226 
v 0.014009 -8.1089e-05 0.0063594 
v 0.014316 -0.00015843 0.0066118 
v 0.013161 -0.000242 0.0088719 
v 0.013213 -0.00048416 0.0087755 
v 0.014314 -0.00035915 0.0066814 
v 0.014192 -0.00056229 0.0067299 
v 0.013433 -0.0003132 0.0088468 
v 0.014515 -0.00058592 0.0069095 
v 0.013967 -0.00055297 0.0088014 
v 0.014454 -0.00089079 0.0071724 
v 0.014087 -0.00077453 0.0086451 
v 0.014801 -0.0010121 0.0074549 
v 0.014516 -0.00097896 0.0073309 
v 0.014602 -0.00087287 0.0071942 
v 0.014497 -0.0010759 0.0075753 
v 0.014941 -0.0010452 0.0075314 
v 0.014473 -0.0011078 0.0078467 
v 0.014843 -0.001085 0.0080055 
v 0.014467 -0.0010758 0.0081175 
v 0.012272 0.0010324 0.0070346 
v 0.01243 0.00084864 0.0065725 
v 0.012434 0.00095963 0.006657 
v 0.012248 0.00091331 0.0069542 
v 0.012341 0.00081363 0.0067586 
v 0.012156 0.00099315 0.00741 
v 0.01256 0.00079725 0.0063797 
v 0.012463 0.00069831 0.0065309 
v 0.01248 0.00082309 0.0064798 
v 0.012142 0.00076847 0.0075264 
v 0.012157 0.00061419 0.0079167 
v 0.012125 0.00083223 0.0079416 
v 0.012926 0.0004504 0.0060525 
v 0.012929 0.00067377 0.0060799 
v 0.012776 0.0005283 0.0061616 
v 0.012219 0.00038025 0.0079602 
v 0.012178 0.00057776 0.0082067 
v 0.012276 0.00049028 0.0086394 
v 0.012198 0.00058481 0.0084392 
v 0.013065 0.0004918 0.0060091 
v 0.012226 0.00038359 0.0084666 
v 0.012315 0.00018369 0.0087518 
v 0.012437 5.2517e-05 0.0088577 
v 0.013585 0.00014828 0.0060233 
v 0.013285 0.00015464 0.005988 
v 0.012626 -5.7981e-05 0.0089086 
v 0.013693 8.6943e-06 0.0061002 
v 0.013452 -6.1911e-05 0.0060546 
v 0.013653 -0.00019116 0.0061404 
v 0.012932 -0.00061434 0.0086956 
v 0.012937 -0.00038669 0.0088179 
v 0.014092 -0.0003559 0.006534 
v 0.013969 -0.00063907 0.00664 
v 0.013551 -0.00061532 0.0087156 
v 0.014321 -0.00069727 0.0069062 
v 0.014018 -0.00079625 0.006829 
v 0.014121 -0.00093493 0.0070729 
v 0.01385 -0.00076133 0.0086381 
v 0.014156 -0.00084523 0.0069687 
v 0.014214 -0.0009932 0.0072289 
v 0.014314 -0.00085251 0.007065 
v 0.01425 -0.0010746 0.0074429 
v 0.013946 -0.0010683 0.0082492 
v 0.013754 -0.0010376 0.0083379 
v 0.013987 -0.00093029 0.0084659 
v 0.014228 -0.0010255 0.0082874 
v 0.012404 0.00052634 0.0067813 
v 0.012249 0.00074045 0.0070251 
v 0.012179 0.00078431 0.0072719 
v 0.012861 0.00031834 0.0061288 
v 0.012611 0.00060292 0.0063309 
v 0.01258 0.0002864 0.0065707 
v 0.012538 0.0004822 0.0064921 
v 0.012489 0.00024258 0.0068723 
v 0.012286 0.00046441 0.0072671 
v 0.01244 0.00015843 0.0071409 
v 0.012363 0.00016914 0.0074021 
v 0.012189 0.00053643 0.0076878 
v 0.013067 0.00022859 0.0060337 
v 0.012703 0.00033535 0.0063111 
v 0.012899 8.3327e-05 0.0062131 
v 0.012735 0.00011293 0.0064177 
v 0.012654 8.1074e-05 0.0066256 
v 0.012616 -3.9566e-05 0.0068742 
v 0.012278 0.00027081 0.0076606 
v 0.012249 0.00021077 0.0082698 
v 0.012254 0.00017392 0.0085134 
v 0.012256 0.00025608 0.0086259 
v 0.012625 -0.00022293 0.0070316 
v 0.012292 9.0143e-05 0.0079519 
v 0.012348 -5.6953e-05 0.0087478 
v 0.012282 6.2093e-05 0.0086425 
v 0.013221 1.2263e-05 0.0060317 
v 0.013085 -1.5367e-05 0.0060951 
v 0.012311 -0.00011109 0.0086193 
v 0.012365 -0.00022329 0.0086773 
v 0.012572 -0.00041197 0.0087593 
v 0.012696 -0.00029548 0.0088426 
v 0.013364 -0.00034584 0.0061644 
v 0.013543 -0.0003154 0.0061562 
v 0.013698 -0.00039855 0.006266 
v 0.013222 -0.00067643 0.0086728 
v 0.013811 -0.0005783 0.0064676 
v 0.013341 -0.00099799 0.0084142 
v 0.013054 -0.00078941 0.0085893 
v 0.013999 -0.00092693 0.0069827 
v 0.013765 -0.0010071 0.0069403 
v 0.013939 -0.0010361 0.0071282 
v 0.013312 -0.00083295 0.0085623 
v 0.013947 -0.0011328 0.0073788 
v 0.01412 -0.0011446 0.007668 
v 0.014095 -0.0011261 0.0080151 
v 0.01352 -0.0010668 0.0083215 
v 0.013628 -0.00089988 0.0085042 
v 0.013035 -0.00014383 0.0062082 
v 0.01249 -6.3618e-05 0.0072644 
v 0.012368 -3.887e-07 0.0076253 
v 0.012336 -0.00042703 0.0080607 
v 0.01235 -0.00021258 0.0079085 
v 0.012326 -0.00026099 0.0084699 
v 0.0123 -8.3226e-05 0.0082232 
v 0.012283 -1.1205e-05 0.0084716 
v 0.012847 -0.00015305 0.0064694 
v 0.012563 -0.00028757 0.0072371 
v 0.012538 -0.0004812 0.0073479 
v 0.012401 -0.00051369 0.0077516 
v 0.012324 -0.00045675 0.008303 
v 0.012318 -0.00028744 0.008201 
v 0.012357 -0.00046844 0.0084942 
v 0.012431 -0.00057623 0.0085587 
v 0.013217 -0.00017296 0.0061143 
v 0.013149 -0.00060262 0.0063794 
v 0.013299 -0.00052972 0.0062683 
v 0.013126 -0.00037142 0.0062796 
v 0.01275 -0.00032338 0.00678 
v 0.012755 -0.0005591 0.0068405 
v 0.012624 -0.00066805 0.0071193 
v 0.012658 -0.0004224 0.0070428 
v 0.012736 -0.00047669 0.0087642 
v 0.012607 -0.00058972 0.0086542 
v 0.01243 -0.00040281 0.0086501 
v 0.01248 -0.00021626 0.0088 
v 0.013457 -0.00086737 0.0065459 
v 0.013584 -0.00065424 0.0063887 
v 0.013653 -0.00075306 0.0065044 
v 0.013482 -0.00051163 0.0062531 
v 0.013509 -0.001075 0.0068528 
v 0.013709 -0.00085217 0.006674 
v 0.01356 -0.0011337 0.0069929 
v 0.013596 -0.0012606 0.0073657 
v 0.013603 -0.0012805 0.0075432 
v 0.013491 -0.001298 0.0077839 
v 0.013643 -0.0011715 0.0080936 
v 0.013714 -0.0012231 0.0074077 
v 0.01383 -0.001209 0.0075652 
v 0.013796 -0.0012163 0.0077889 
v 0.012455 -0.00026011 0.0075209 
v 0.012371 -0.00063185 0.0084002 
v 0.012924 -0.00052927 0.0065592 
v 0.013041 -0.00078326 0.0065519 
v 0.012343 -0.00080269 0.0078372 
v 0.012406 -0.00084404 0.0083112 
v 0.01332 -0.00071648 0.0064004 
v 0.012511 -0.00074437 0.0084976 
v 0.01262 -0.00094206 0.0083915 
v 0.013437 -0.0010104 0.006705 
v 0.01327 -0.0010286 0.0066721 
v 0.013176 -0.00093116 0.0065865 
v 0.012777 -0.00079225 0.0085542 
v 0.012999 -0.00096967 0.0084276 
v 0.012701 -0.0011655 0.0081956 
v 0.013627 -0.0011908 0.0071909 
v 0.013318 -0.0012897 0.0079621 
v 0.013183 -0.0011743 0.0081958 
v 0.01277 -0.00084588 0.0068488 
v 0.012528 -0.00097816 0.007293 
v 0.012462 -0.00073338 0.00749 
v 0.012337 -0.00066764 0.0081186 
v 0.012319 -0.00097453 0.0080699 
v 0.012937 -0.00099246 0.0067185 
v 0.013068 -0.001091 0.0067432 
v 0.012455 -0.0010303 0.0082429 
v 0.013233 -0.0011488 0.0068353 
v 0.013367 -0.0013075 0.0072076 
v 0.013352 -0.0012284 0.0070314 
v 0.013065 -0.0012795 0.0070166 
v 0.013159 -0.0013536 0.0071981 
v 0.012967 -0.0014354 0.0077283 
v 0.013023 -0.0013521 0.0079442 
v 0.012903 -0.0012768 0.0080958 
v 0.013347 -0.001363 0.007532 
v 0.013272 -0.0013725 0.0073376 
v 0.013464 -0.00131 0.0073516 
v 0.013037 -0.001423 0.0074668 
v 0.013206 -0.0013802 0.0077384 
v 0.012791 -0.0010825 0.0068743 
v 0.012537 -0.0012255 0.0073194 
v 0.012363 -0.00097129 0.0076748 
v 0.012295 -0.00096119 0.0078798 
v 0.012899 -0.0011381 0.0068313 
v 0.012831 -0.0012384 0.0070014 
v 0.012999 -0.0011995 0.0068788 
v 0.012661 -0.0011282 0.0070705 
v 0.012412 -0.0011461 0.0081152 
v 0.012475 -0.0012942 0.0079534 
v 0.012903 -0.0013689 0.0072061 
v 0.012677 -0.0013177 0.007222 
v 0.012501 -0.001398 0.0077941 
v 0.012578 -0.0014578 0.0077541 
v 0.012745 -0.0013462 0.0079906 
v 0.012722 -0.0014622 0.0076599 
v 0.012816 -0.0014304 0.0078372 
v 0.012626 -0.0014257 0.0078408 
v 0.012294 -0.0011008 0.0078766 
v 0.012419 -0.0012581 0.0076724 
v 0.012338 -0.0012575 0.0078903 
v 0.012299 -0.0012158 0.0078747 
v 0.012314 -0.0011811 0.007987 
v 0.012565 -0.0014182 0.0075671 
v 0.012727 -0.0014255 0.0074117 
v 0.012555 -0.0013582 0.0074265 
v 0.012532 -0.0014274 0.0076933 
v 0.018008 0.00018686 0.009744 
v 0.018114 0.00011894 0.0096876 
v 0.018005 0.00019608 0.0095652 
v 0.017857 0.00023603 0.0095008 
v 0.017871 0.00023827 0.0096795 
v 0.01795 0.00011604 0.0092522 
v 0.017888 0.00013857 0.0098513 
v 0.018143 7.0084e-05 0.009504 
v 0.01808 2.8807e-05 0.0098567 
v 0.018188 -0.00017713 0.0098691 
v 0.018296 -0.00026957 0.0094888 
v 0.018249 -7.2516e-05 0.0094709 
v 0.018221 -7.1118e-05 0.0096815 
v 0.016493 0.00086517 0.0094051 
v 0.017688 0.00024142 0.0094195 
v 0.017464 0.00027288 0.0094938 
v 0.017592 0.00025036 0.0096029 
v 0.018001 3.19e-05 0.0082093 
v 0.018135 -5.0032e-05 0.0082028 
v 0.018154 -5.979e-05 0.0084422 
v 0.01778 0.00014932 0.0090775 
v 0.017668 0.00019207 0.009768 
v 0.01774 0.00025588 0.0095983 
v 0.017393 0.00021772 0.0097007 
v 0.018143 -8.1798e-05 0.0080666 
v 0.017958 3.5774e-05 0.0086878 
v 0.01821 -0.00013335 0.0086936 
v 0.018018 7.8032e-06 0.0089238 
v 0.018209 -0.00014742 0.00906 
v 0.01818 -2.1873e-05 0.0093191 
v 0.017876 9.3851e-05 0.0090006 
v 0.017577 -0.00012504 0.009991 
v 0.017924 -5.9894e-05 0.0099774 
v 0.017715 2.104e-05 0.0099424 
v 0.018308 -0.00017161 0.0082567 
v 0.018444 -0.0003115 0.0083113 
v 0.018318 -0.00018224 0.0084442 
v 0.018411 -0.00031813 0.0085254 
v 0.018408 -0.00059241 0.0088808 
v 0.018267 -0.00015975 0.0093139 
v 0.01808 -0.00016806 0.00997 
v 0.018506 -0.00046225 0.0081769 
v 0.018422 -0.00030198 0.0081521 
v 0.018478 -0.00059962 0.0086911 
v 0.018369 -0.00036288 0.0087768 
v 0.018156 -0.00041279 0.0099315 
v 0.018249 -0.00066721 0.0097776 
v 0.018268 -0.0003665 0.009724 
v 0.016234 0.0010693 0.0089304 
v 0.016044 0.0009501 0.00937 
v 0.016444 0.00096977 0.0087557 
v 0.016436 0.00096011 0.0085953 
v 0.016236 0.0010426 0.0086351 
v 0.01623 0.0010376 0.0091858 
v 0.016463 0.00096735 0.0090608 
v 0.016312 0.00094868 0.0093855 
v 0.016365 0.0010052 0.0092374 
v 0.016456 0.00095113 0.0092776 
v 0.016886 0.00066419 0.0085618 
v 0.016663 0.00083982 0.0087922 
v 0.01669 0.00082822 0.0090106 
v 0.016629 0.00083585 0.0092392 
v 0.016402 0.00077977 0.0095576 
v 0.016655 0.00068766 0.0094735 
v 0.016869 0.00069611 0.0088383 
v 0.017096 0.00052236 0.0086432 
v 0.017055 0.00055528 0.0089065 
v 0.016839 0.00070856 0.0090794 
v 0.016925 0.00054566 0.0093795 
v 0.016807 0.00068437 0.0092767 
v 0.016832 0.00044783 0.0096192 
v 0.017295 0.00039306 0.0087214 
v 0.017179 0.00042495 0.0092392 
v 0.017005 0.00056398 0.0091494 
v 0.017095 0.00039874 0.009472 
v 0.017582 0.00020174 0.0082879 
v 0.017336 0.00035003 0.0084463 
v 0.017393 0.00028336 0.0082353 
v 0.017505 0.00026995 0.0088065 
v 0.01725 0.00041565 0.0089855 
v 0.017332 0.00032591 0.0093595 
v 0.017257 0.00030001 0.009566 
v 0.016912 0.00027781 0.0097609 
v 0.017065 0.00031135 0.0096607 
v 0.017535 0.0002501 0.0085434 
v 0.017481 0.00028005 0.0091015 
v 0.017527 0.0002682 0.0093091 
v 0.017133 0.00014807 0.0098132 
v 0.017207 0.00024947 0.0096934 
v 0.01802 -1.1187e-05 0.0080925 
v 0.017837 8.1016e-05 0.008197 
v 0.017815 -2.3983e-05 0.0079693 
v 0.017736 0.00014969 0.0084005 
v 0.017946 5.689e-05 0.0083873 
v 0.017739 0.00015062 0.0086159 
v 0.017736 0.00014914 0.0088987 
v 0.01768 0.00020908 0.009198 
v 0.017665 0.00019235 0.0090635 
v 0.017443 4.1593e-05 0.0098926 
v 0.018135 -0.00037082 0.0079219 
v 0.017998 -0.00021387 0.0079084 
v 0.017897 6.5775e-05 0.008874 
v 0.018245 -0.00022521 0.0080424 
v 0.018328 -0.00039208 0.0090089 
v 0.01835 -0.00061332 0.0091082 
v 0.017554 -0.00036581 0.01001 
v 0.017759 -0.00021032 0.010023 
v 0.018426 -0.0003994 0.0080611 
v 0.018297 -0.00066772 0.0094405 
v 0.018303 -0.00035949 0.0092336 
v 0.017964 -0.00031266 0.010021 
v 0.01852 -0.00069293 0.0082233 
v 0.018446 -0.00058168 0.0080662 
v 0.018522 -0.00050707 0.0083689 
v 0.018489 -0.00050204 0.0085668 
v 0.018497 -0.00082516 0.0087325 
v 0.018542 -0.00078311 0.0084821 
v 0.018156 -0.00065647 0.0099262 
v 0.018235 -0.00086771 0.0096458 
v 0.015964 0.0011065 0.0086878 
v 0.015818 0.0010934 0.00899 
v 0.016305 0.00097487 0.0083874 
v 0.016048 0.0010111 0.0083812 
v 0.015911 0.0011379 0.0088828 
v 0.016 0.0010924 0.0090645 
v 0.016061 0.0011244 0.0088442 
v 0.015809 0.00098751 0.0091735 
v 0.016534 0.00075386 0.0077568 
v 0.016346 0.00088095 0.0079345 
v 0.016313 0.00093183 0.00817 
v 0.016092 0.00080386 0.0095756 
v 0.01595 0.00077921 0.0095116 
v 0.016735 0.00071094 0.0080668 
v 0.016537 0.00081466 0.0079937 
v 0.016521 0.00086293 0.0082645 
v 0.016627 0.00083275 0.0084935 
v 0.016426 0.00094592 0.008479 
v 0.016212 0.0008555 0.0095399 
v 0.016054 0.00064363 0.0096483 
v 0.016717 0.00055072 0.0075583 
v 0.016947 0.00053072 0.0079057 
v 0.01675 0.00064524 0.0078027 
v 0.016918 0.00060369 0.0082214 
v 0.016704 0.00075762 0.0082592 
v 0.016243 0.00066064 0.0096814 
v 0.017152 0.00033689 0.0078085 
v 0.016965 0.00041929 0.0076349 
v 0.017139 0.00046541 0.0083673 
v 0.016516 0.000516 0.0097069 
v 0.016712 0.00029006 0.0097967 
v 0.017106 0.00043323 0.008009 
v 0.017159 0.00021952 0.0076262 
v 0.017156 0.00042297 0.008161 
v 0.017267 0.0003551 0.0082197 
v 0.01729 0.00035748 0.0083189 
v 0.016507 0.00021917 0.0098452 
v 0.016694 4.8462e-05 0.009885 
v 0.017319 0.00027883 0.0080261 
v 0.017511 0.00019488 0.0081176 
v 0.017021 -1.4648e-05 0.0099077 
v 0.016879 0.00012091 0.0098603 
v 0.016877 -9.5696e-05 0.0099188 
v 0.01755 0.00011335 0.00796 
v 0.017669 0.00011502 0.0080992 
v 0.017055 -0.00018373 0.0099442 
v 0.018068 -9.8822e-05 0.0079974 
v 0.017212 -8.9309e-05 0.0099314 
v 0.017249 -0.00037608 0.0099599 
v 0.017406 -0.00017723 0.0099754 
v 0.018307 -0.00046319 0.0079814 
v 0.018101 -0.0006003 0.0079202 
v 0.018312 -0.00064582 0.0079946 
v 0.017795 -0.00047816 0.010023 
v 0.017833 -0.00074378 0.0099484 
v 0.018335 -0.0008755 0.0091501 
v 0.018407 -0.00086429 0.0089399 
v 0.018187 -0.00097195 0.0095035 
v 0.018051 -0.00078118 0.0099286 
v 0.018178 -0.00079471 0.0098651 
v 0.017954 -0.00087518 0.0098877 
v 0.018079 -0.0009159 0.0098227 
v 0.018007 -0.00057531 0.0099927 
v 0.01855 -0.0010164 0.0086099 
v 0.018522 -0.0011187 0.0084683 
v 0.018482 -0.001078 0.0087687 
v 0.018212 -0.00086117 0.0097762 
v 0.01579 0.00095791 0.0083988 
v 0.015806 0.0010431 0.0085851 
v 0.015709 0.00099673 0.0089779 
v 0.015681 0.00094894 0.008736 
v 0.01579 0.0010867 0.0088095 
v 0.016316 0.00081212 0.0077543 
v 0.016212 0.00077095 0.0077202 
v 0.01622 0.00089264 0.0079015 
v 0.016147 0.00093425 0.0080663 
v 0.015695 0.00091918 0.0091093 
v 0.015731 0.00082445 0.0092291 
v 0.01585 0.00086444 0.0093607 
v 0.016487 0.00067606 0.0075869 
v 0.015922 0.00060359 0.0095681 
v 0.016749 0.00035965 0.007397 
v 0.015898 0.00046683 0.0095517 
v 0.016151 0.00048159 0.0097433 
v 0.016907 0.00020338 0.0073693 
v 0.01689 0.00036162 0.0074537 
v 0.016163 0.00022798 0.0097829 
v 0.017044 0.00021224 0.0074775 
v 0.016336 7.4332e-05 0.0098516 
v 0.016313 0.00037948 0.0097986 
v 0.017357 0.0001222 0.0077722 
v 0.016524 -7.604e-05 0.0098846 
v 0.017465 -7.5477e-05 0.0077037 
v 0.017229 -2.5724e-05 0.0075579 
v 0.017582 -1.2458e-05 0.0078257 
v 0.017691 -0.00022423 0.0077825 
v 0.017919 -0.00040771 0.0078422 
v 0.016952 -0.00033806 0.0099247 
v 0.01708 -0.0005934 0.0098814 
v 0.017682 -0.00046769 0.0077652 
v 0.017829 -0.00060784 0.0078399 
v 0.017455 -0.00056876 0.0099684 
v 0.018217 -0.00076727 0.0079966 
v 0.017634 -0.00060458 0.0099873 
v 0.017548 -0.00078239 0.0098928 
v 0.018282 -0.0010827 0.0082231 
v 0.018373 -0.00082079 0.0081 
v 0.018102 -0.0011362 0.0094084 
v 0.018005 -0.0010681 0.0095952 
v 0.017841 -0.00095742 0.0097875 
v 0.018477 -0.00096257 0.0082843 
v 0.018324 -0.0011623 0.0089732 
v 0.018246 -0.0010245 0.0092821 
v 0.018142 -0.00099344 0.0096355 
v 0.018006 -0.0012453 0.0093483 
v 0.017949 -0.0011773 0.0094817 
v 0.018052 -0.0010033 0.0097157 
v 0.018164 -0.00095419 0.0097212 
v 0.018483 -0.0012709 0.0085669 
v 0.018531 -0.001181 0.008621 
v 0.018438 -0.001268 0.0087175 
v 0.016087 0.00083394 0.0078864 
v 0.015865 0.00077212 0.0080279 
v 0.015924 0.00090943 0.0081612 
v 0.015706 0.0009764 0.0085475 
v 0.015664 0.00080646 0.0090046 
v 0.015975 0.000726 0.0078659 
v 0.01615 0.0006535 0.0077192 
v 0.015894 0.00069696 0.0079234 
v 0.015654 0.00071743 0.0087343 
v 0.015722 0.00061606 0.009214 
v 0.015817 0.00068231 0.009416 
v 0.016563 0.00050347 0.0074693 
v 0.016436 0.00059798 0.0075227 
v 0.016374 0.00044019 0.0075426 
v 0.016168 0.00042408 0.0077107 
v 0.016326 0.00068226 0.0076138 
v 0.015853 0.0005599 0.0095013 
v 0.01591 0.00026548 0.0095321 
v 0.015835 0.00021785 0.0093477 
v 0.015817 0.00045643 0.0094051 
v 0.015881 0.00014542 0.009451 
v 0.015913 4.5711e-05 0.009525 
v 0.016013 0.00040606 0.0096655 
v 0.016888 1.8169e-05 0.0073514 
v 0.017033 -0.00018202 0.0074364 
v 0.017032 4.761e-05 0.0074074 
v 0.016184 -8.9107e-05 0.0097927 
v 0.017237 -0.00030828 0.0075621 
v 0.017436 -0.00026151 0.0076541 
v 0.017559 -0.00037905 0.0077118 
v 0.016722 -0.00022335 0.0099025 
v 0.017649 -0.00061356 0.0077858 
v 0.017655 -0.00078045 0.0078725 
v 0.017912 -0.00075805 0.0079157 
v 0.017279 -0.00084462 0.00979 
v 0.017314 -0.00064719 0.0099133 
v 0.018062 -0.0008115 0.0079732 
v 0.017443 -0.0010617 0.0096189 
v 0.017557 -0.00097022 0.0097505 
v 0.018152 -0.00094506 0.0080698 
v 0.017871 -0.0009603 0.0080221 
v 0.01791 -0.0013343 0.0091975 
v 0.017748 -0.0011149 0.0095964 
v 0.018396 -0.0011763 0.0083582 
v 0.018198 -0.0013954 0.0086922 
v 0.018139 -0.0013192 0.0084565 
v 0.018123 -0.0013643 0.0089304 
v 0.018137 -0.0012371 0.0091957 
v 0.017845 -0.0012463 0.009412 
v 0.018407 -0.0012757 0.0084741 
v 0.01835 -0.0013481 0.0086055 
v 0.018303 -0.0013471 0.0087808 
v 0.01578 0.00064086 0.0081724 
v 0.015753 0.00081224 0.0082779 
v 0.015677 0.00085839 0.0085159 
v 0.015984 0.00057156 0.0078606 
v 0.015855 0.00064575 0.0079956 
v 0.015803 0.00043277 0.0082742 
v 0.015703 0.0006268 0.0084516 
v 0.015711 0.00044697 0.0087154 
v 0.015888 0.00047493 0.0080427 
v 0.015949 0.00022077 0.0081256 
v 0.015757 0.00039487 0.0084892 
v 0.015746 0.00029529 0.008933 
v 0.015686 0.00054439 0.0089724 
v 0.016487 0.00015186 0.007474 
v 0.016065 0.00029953 0.0078763 
v 0.015759 0.00027296 0.0087741 
v 0.015757 0.00036095 0.0091743 
v 0.016484 -0.00012669 0.0075242 
v 0.016604 0.00028364 0.0074008 
v 0.016301 0.00012635 0.0076584 
v 0.016772 0.00018069 0.0073435 
v 0.016687 1.492e-05 0.0073811 
v 0.016377 -5.8969e-05 0.0076187 
v 0.016018 6.6244e-05 0.0096742 
v 0.01604 -0.00028346 0.0096748 
v 0.016882 -0.00033151 0.0074376 
v 0.016847 -0.00015291 0.007375 
v 0.016226 -0.00035916 0.0097696 
v 0.01656 -0.00033661 0.0098612 
v 0.016371 -0.00023624 0.0098402 
v 0.017396 -0.00056662 0.0077081 
v 0.017111 -0.00067085 0.0076678 
v 0.016444 -0.0005802 0.0097494 
v 0.016769 -0.00051914 0.0098465 
v 0.017178 -0.00077214 0.0077636 
v 0.016592 -0.00078344 0.0096737 
v 0.016707 -0.0007241 0.0097371 
v 0.016954 -0.0007742 0.0097568 
v 0.017137 -0.00099005 0.0096065 
v 0.017707 -0.0011618 0.0081796 
v 0.018008 -0.0011487 0.0082023 
v 0.017634 -0.0012109 0.0094529 
v 0.017365 -0.0011667 0.0094284 
v 0.017899 -0.001405 0.0085909 
v 0.017879 -0.0014093 0.0089546 
v 0.017616 -0.0013723 0.0090002 
v 0.017633 -0.0013038 0.009253 
v 0.017765 -0.0012917 0.0093376 
v 0.01801 -0.0014166 0.0087257 
v 0.017771 -0.0013782 0.0091056 
v 0.016136 -2.1129e-05 0.0079401 
v 0.01579 0.00023741 0.0086234 
v 0.015854 0.00020359 0.0083888 
v 0.016308 -0.00010266 0.0077146 
v 0.016242 -0.00026112 0.0078449 
v 0.015976 -4.812e-05 0.0082771 
v 0.015833 -0.00016886 0.0088141 
v 0.015802 0.00010906 0.0088062 
v 0.015869 -2.4966e-07 0.0085693 
v 0.015787 -0.00033372 0.0090735 
v 0.015855 2.1685e-05 0.009371 
v 0.015802 3.5486e-05 0.0091075 
v 0.015823 -0.00020457 0.0093036 
v 0.015877 -0.00012449 0.0094639 
v 0.016578 -0.00036295 0.0074978 
v 0.016364 -0.0002586 0.0076663 
v 0.01639 -0.00013553 0.0076198 
v 0.015939 -0.00013047 0.0095832 
v 0.016707 -0.00025475 0.0074274 
v 0.016143 -0.00054806 0.0096749 
v 0.017051 -0.00048011 0.0075504 
v 0.016234 -0.00073978 0.0096178 
v 0.016989 -0.00079268 0.0077344 
v 0.016918 -0.00068181 0.0076384 
v 0.017336 -0.00086465 0.0078773 
v 0.01719 -0.0010741 0.0080701 
v 0.016668 -0.0011183 0.0093142 
v 0.016775 -0.00092854 0.0095778 
v 0.016556 -0.0010494 0.0094037 
v 0.017431 -0.0011656 0.0081866 
v 0.017168 -0.0012313 0.0083381 
v 0.017014 -0.00124 0.0090817 
v 0.016767 -0.0010776 0.009391 
v 0.017536 -0.0010156 0.008026 
v 0.017537 -0.0012741 0.0083512 
v 0.017387 -0.0013194 0.0085218 
v 0.017329 -0.0012625 0.0091837 
v 0.017027 -0.0011213 0.0093705 
v 0.017829 -0.0012963 0.0083597 
v 0.017886 -0.0013716 0.0084811 
v 0.017667 -0.0013719 0.0085643 
v 0.017414 -0.0013528 0.0086926 
v 0.017564 -0.0013843 0.0087895 
v 0.017306 -0.0013236 0.0089065 
v 0.017778 -0.0014175 0.0087693 
v 0.016516 -0.00050614 0.007586 
v 0.0163 -0.00055443 0.0078222 
v 0.016447 -0.00036517 0.0075865 
v 0.015991 -0.00043387 0.0083853 
v 0.016003 -0.00054038 0.0083307 
v 0.015931 -0.00029689 0.0085083 
v 0.015883 -0.00034615 0.0094845 
v 0.015794 -0.00045159 0.0092817 
v 0.01597 -0.00052182 0.0095744 
v 0.016736 -0.00053115 0.0075429 
v 0.016088 -0.00035 0.0081517 
v 0.015851 -0.00065097 0.0093893 
v 0.016032 -0.00072398 0.0095365 
v 0.016439 -0.000869 0.0095716 
v 0.01617 -0.00090377 0.0094774 
v 0.017033 -0.00091838 0.007871 
v 0.016805 -0.0010862 0.0080498 
v 0.016751 -0.001224 0.0090741 
v 0.016796 -0.0011613 0.0092432 
v 0.016872 -0.0011994 0.0082551 
v 0.017009 -0.0011587 0.0081759 
v 0.017099 -0.001302 0.0086738 
v 0.016801 -0.0012891 0.0086906 
v 0.017064 -0.0012897 0.0088856 
v 0.015914 -0.00053963 0.0085276 
v 0.015813 -0.00049976 0.0087967 
v 0.015826 -0.00067747 0.0086602 
v 0.015751 -0.00075211 0.0088204 
v 0.015803 -0.00078861 0.0086623 
v 0.015746 -0.00068331 0.0090928 
v 0.016258 -0.0008389 0.0079262 
v 0.016081 -0.00060771 0.0081569 
v 0.015927 -0.00074796 0.0084374 
v 0.015948 -0.00089125 0.0093715 
v 0.016529 -0.00066371 0.0076711 
v 0.016421 -0.0007921 0.0077962 
v 0.016698 -0.00084925 0.0077816 
v 0.01617 -0.0011945 0.0090904 
v 0.016308 -0.0011768 0.0091765 
v 0.016325 -0.0010172 0.0094151 
v 0.016612 -0.0011934 0.0082402 
v 0.016775 -0.0012619 0.0084819 
v 0.016501 -0.00127 0.0087477 
v 0.016829 -0.0012738 0.0088733 
v 0.016593 -0.0012466 0.0089767 
v 0.016547 -0.0011741 0.009191 
v 0.016367 -0.001113 0.0092995 
v 0.015757 -0.00097116 0.0090738 
v 0.016175 -0.00099676 0.0081076 
v 0.016104 -0.00080563 0.0081158 
v 0.015796 -0.00085878 0.009246 
v 0.015875 -0.0010267 0.0092061 
v 0.016385 -0.00096313 0.0079348 
v 0.016539 -0.0010512 0.0079859 
v 0.015979 -0.0011466 0.0090924 
v 0.015837 -0.0010895 0.0090947 
v 0.016127 -0.0010791 0.0092746 
v 0.016557 -0.0011332 0.0080951 
v 0.016186 -0.0012007 0.0083509 
v 0.016348 -0.0011337 0.008162 
v 0.016381 -0.0012415 0.0084428 
v 0.016131 -0.0012177 0.0088891 
v 0.016203 -0.001244 0.0086496 
v 0.016366 -0.0012326 0.0090103 
v 0.015809 -0.00092012 0.0086893 
v 0.015777 -0.0010234 0.008877 
v 0.015718 -0.00088133 0.008927 
v 0.015992 -0.0010029 0.0083765 
v 0.015872 -0.001121 0.0089591 
v 0.016051 -0.0011603 0.008426 
v 0.016123 -0.0011209 0.0082681 
v 0.016135 -0.0012228 0.0085052 
v 0.015963 -0.0011371 0.0086729 
v 0.024995 -4.2811e-06 0.010892 
v 0.025172 -0.00016687 0.010788 
v 0.025134 -0.00015984 0.010894 
v 0.02511 -6.4374e-05 0.010842 
v 0.024884 -0.00015105 0.010608 
v 0.024916 -1.7872e-05 0.010777 
v 0.024854 1.0851e-05 0.010917 
v 0.024664 -3.5192e-05 0.010992 
v 0.024872 -3.9918e-05 0.011005 
v 0.025082 -0.00011842 0.010707 
v 0.025053 -1.8195e-05 0.010799 
v 0.024872 -0.00017222 0.011043 
v 0.025162 -0.00020735 0.010712 
v 0.02501 -0.00022538 0.010594 
v 0.025155 -0.00025057 0.010846 
v 0.025027 -8.6851e-05 0.010961 
v 0.025116 -0.00025424 0.010907 
v 0.024424 -0.0001187 0.010583 
v 0.024662 -6.2805e-05 0.010694 
v 0.024414 -6.449e-05 0.010732 
v 0.024739 1.5549e-07 0.010855 
v 0.024524 -3.3814e-05 0.010862 
v 0.024881 -0.0004062 0.010484 
v 0.024866 -0.00036255 0.011005 
v 0.024716 -0.0001187 0.011071 
v 0.025004 -0.0004529 0.010595 
v 0.025078 -0.00030533 0.010641 
v 0.025034 -0.00039116 0.010878 
v 0.02503 -0.00022844 0.010967 
v 0.025142 -0.00029937 0.010757 
v 0.025022 -0.00049099 0.010708 
v 0.024178 -0.00011309 0.010672 
v 0.024368 -9.1814e-05 0.010992 
v 0.02449 -0.00015766 0.011081 
v 0.024619 -0.00022067 0.01048 
v 0.024388 -0.00018777 0.010449 
v 0.024623 -0.00031075 0.011081 
v 0.024796 -0.00061612 0.010377 
v 0.02492 -0.00059935 0.010564 
v 0.024885 -0.00058701 0.010465 
v 0.024849 -0.0005469 0.010937 
v 0.024221 -0.00015775 0.010501 
v 0.024096 -0.0001426 0.010968 
v 0.024236 -8.4783e-05 0.01085 
v 0.023836 -0.00016553 0.010816 
v 0.024176 -0.00022644 0.011075 
v 0.024355 -0.00029888 0.010311 
v 0.024274 -0.00020586 0.010404 
v 0.024266 -0.00039551 0.010175 
v 0.024413 -0.00048148 0.010182 
v 0.024399 -0.0006315 0.011036 
v 0.02436 -0.00030046 0.011109 
v 0.024384 -0.00045199 0.01109 
v 0.024371 -0.00063814 0.010089 
v 0.024744 -0.0005272 0.010335 
v 0.024619 -0.00042619 0.010319 
v 0.024537 -0.00051174 0.011055 
v 0.024696 -0.00052733 0.011011 
v 0.024884 -0.00068803 0.010686 
v 0.024676 -0.00073102 0.010904 
v 0.024556 -0.00065445 0.011001 
v 0.024834 -0.00069144 0.010461 
v 0.024887 -0.00063318 0.01082 
v 0.023265 -0.00019332 0.010742 
v 0.023497 -0.00018922 0.010787 
v 0.023606 -0.00025688 0.010251 
v 0.023833 -0.00024155 0.010327 
v 0.023454 -0.00023415 0.01027 
v 0.023942 -0.00016949 0.010535 
v 0.023531 -0.00019005 0.010509 
v 0.023715 -0.00023797 0.010973 
v 0.023999 -0.00041153 0.010068 
v 0.024077 -0.00033475 0.010195 
v 0.024113 -0.00022311 0.010375 
v 0.023795 -0.00049987 0.011082 
v 0.023924 -0.00033952 0.011088 
v 0.023658 -0.00034714 0.011046 
v 0.023892 -0.00023034 0.011016 
v 0.024085 -0.00059962 0.0099419 
v 0.02394 -0.00050167 0.0099545 
v 0.02418 -0.00050448 0.010058 
v 0.023932 -0.00064606 0.01106 
v 0.024214 -0.00076731 0.011006 
v 0.024035 -0.00076043 0.011026 
v 0.024111 -0.00063634 0.011062 
v 0.024247 -0.00058152 0.011069 
v 0.024117 -0.00044877 0.011098 
v 0.024588 -0.00065035 0.010231 
v 0.024514 -0.00085794 0.010235 
v 0.024488 -0.00098047 0.010396 
v 0.024751 -0.00080441 0.010552 
v 0.024578 -0.00095009 0.010618 
v 0.024684 -0.00078108 0.010367 
v 0.024727 -0.00081854 0.01074 
v 0.02443 -0.00080998 0.010945 
v 0.023089 -0.00021359 0.010078 
v 0.023045 -0.00017432 0.010654 
v 0.023206 -0.00017048 0.01053 
v 0.023248 -0.00026497 0.010914 
v 0.023046 -0.00037338 0.010964 
v 0.02348 -0.00033149 0.010046 
v 0.023243 -0.00020728 0.010264 
v 0.023376 -0.00021182 0.010863 
v 0.023711 -0.0004523 0.009926 
v 0.023799 -0.00035016 0.010102 
v 0.023515 -0.00024773 0.010936 
v 0.023797 -0.00056744 0.0098315 
v 0.02348 -0.00054298 0.011048 
v 0.023968 -0.00068075 0.0098464 
v 0.023843 -0.00084488 0.0097363 
v 0.023858 -0.00084719 0.010993 
v 0.024031 -0.00085596 0.0098562 
v 0.024188 -0.00072677 0.009965 
v 0.024045 -0.00090002 0.010965 
v 0.02415 -0.00097025 0.0099827 
v 0.024379 -0.0008165 0.010093 
v 0.024283 -0.0011428 0.010409 
v 0.024379 -0.0010844 0.010578 
v 0.024478 -0.00095689 0.01078 
v 0.024254 -0.0011206 0.010705 
v 0.021648 0.00046897 0.009434 
v 0.021838 0.00043318 0.0095332 
v 0.021577 0.00050313 0.0099013 
v 0.021562 0.00049294 0.010169 
v 0.021806 0.00043687 0.010082 
v 0.021698 0.0004467 0.010282 
v 0.021833 0.00044969 0.0097928 
v 0.021994 0.00034963 0.0096525 
v 0.022052 0.00031232 0.0099219 
v 0.021984 0.00034126 0.010142 
v 0.021994 0.00028422 0.0094075 
v 0.022 0.00019406 0.01046 
v 0.02216 0.00020079 0.010222 
v 0.022324 0.0001209 0.0099219 
v 0.022168 0.00012042 0.010424 
v 0.0226 -5.1524e-05 0.0099237 
v 0.02243 5.3399e-05 0.010141 
v 0.022643 -5.3434e-05 0.010206 
v 0.022391 7.8351e-06 0.010416 
v 0.022872 -0.0001556 0.010041 
v 0.022815 -0.00022784 0.0097387 
v 0.022841 -0.00011723 0.010269 
v 0.0227 -9.4468e-05 0.010439 
v 0.023078 -0.00039931 0.0096649 
v 0.023006 -0.00016307 0.010217 
v 0.022808 -0.0001724 0.010662 
v 0.022976 -0.00014823 0.01044 
v 0.02299 -0.00024199 0.010826 
v 0.022792 -0.0002405 0.010803 
v 0.023069 -0.00027785 0.0098839 
v 0.023288 -0.00039151 0.0098246 
v 0.023235 -0.00027986 0.010013 
v 0.022878 -0.00047736 0.010979 
v 0.023335 -0.00038526 0.011012 
v 0.023289 -0.00052714 0.0096429 
v 0.023346 -0.00076731 0.010991 
v 0.023554 -0.00087738 0.0095769 
v 0.023367 -0.00073454 0.0095398 
v 0.023775 -0.00067894 0.0097477 
v 0.023551 -0.00055141 0.0097608 
v 0.023664 -0.00071862 0.011028 
v 0.023696 -0.00085868 0.010986 
v 0.023644 -0.00076427 0.0096475 
v 0.023694 -0.00090211 0.0096401 
v 0.024335 -0.00099318 0.010167 
v 0.024121 -0.0011419 0.010116 
v 0.023967 -0.0011453 0.0099655 
v 0.024275 -0.001111 0.010268 
v 0.024103 -0.0012292 0.010286 
v 0.02402 -0.0012001 0.010712 
v 0.0242 -0.00099815 0.01087 
v 0.021402 0.00035933 0.0091576 
v 0.021679 0.00050004 0.0096555 
v 0.021472 0.00048171 0.0096387 
v 0.021549 0.00034678 0.010538 
v 0.021817 0.00037803 0.0092921 
v 0.021508 0.00029805 0.0089974 
v 0.021618 0.00038435 0.0091692 
v 0.021533 0.00044544 0.010369 
v 0.021685 0.0003925 0.010423 
v 0.021934 0.00023914 0.0091889 
v 0.021798 0.00029323 0.0091 
v 0.021877 0.00034404 0.010317 
v 0.021916 0.00011408 0.01062 
v 0.021763 0.0002582 0.01055 
v 0.022191 0.00016203 0.0096079 
v 0.022449 -1.2548e-05 0.0096904 
v 0.022356 -0.00013659 0.010663 
v 0.022144 -0.00022576 0.010765 
v 0.022128 1.98e-05 0.010588 
v 0.022344 -3.8015e-05 0.0094471 
v 0.02258 -0.00019197 0.0095096 
v 0.022558 -0.00013021 0.010617 
v 0.022495 -0.00020312 0.010724 
v 0.022602 -0.00036214 0.0092956 
v 0.022762 -0.0005012 0.0092974 
v 0.022616 -0.00011758 0.0097162 
v 0.022772 -0.00033993 0.010891 
v 0.022638 -0.0002321 0.010765 
v 0.022847 -0.00040193 0.0094721 
v 0.022678 -0.000511 0.010933 
v 0.022843 -0.000609 0.010979 
v 0.023111 -0.00058099 0.011007 
v 0.023108 -0.0005651 0.0094952 
v 0.023361 -0.00092431 0.010941 
v 0.023007 -0.0009148 0.010927 
v 0.023109 -0.00078884 0.010968 
v 0.023379 -0.0010777 0.010879 
v 0.023598 -0.0010225 0.0096326 
v 0.023403 -0.00095115 0.0095284 
v 0.023767 -0.00098573 0.0097024 
v 0.023733 -0.0010942 0.0097441 
v 0.023538 -0.00091663 0.010953 
v 0.023908 -0.0010256 0.0098254 
v 0.02372 -0.00096765 0.010942 
v 0.023889 -0.0010641 0.010877 
v 0.023833 -0.001304 0.010091 
v 0.023767 -0.0011958 0.0098646 
v 0.023928 -0.0013331 0.010338 
v 0.024127 -0.0012312 0.010513 
v 0.023726 -0.0012765 0.010709 
v 0.023852 -0.001346 0.010517 
v 0.021101 0.00030692 0.010067 
v 0.021436 0.00043189 0.0093785 
v 0.021298 0.00044354 0.0098932 
v 0.02125 0.00043249 0.010127 
v 0.0214 0.00049611 0.010073 
v 0.02136 0.00036702 0.010467 
v 0.021366 0.00045592 0.010264 
v 0.021494 0.00014118 0.0088294 
v 0.021682 0.00021944 0.0089385 
v 0.021408 0.00022738 0.010653 
v 0.021396 5.9294e-06 0.010761 
v 0.021594 0.00022032 0.010663 
v 0.021541 0.00010734 0.010744 
v 0.021749 4.4244e-05 0.010732 
v 0.021589 -5.3848e-05 0.010801 
v 0.021883 0.00012444 0.0090057 
v 0.02191 -0.00016107 0.010791 
v 0.021965 -3.0125e-05 0.010714 
v 0.022109 3.0582e-05 0.0092125 
v 0.022158 -0.00022231 0.0090326 
v 0.021925 -0.00015645 0.0088745 
v 0.022361 -0.00021166 0.0092296 
v 0.022441 -0.00038881 0.0091388 
v 0.021955 -0.00042215 0.010836 
v 0.022263 -0.00056647 0.01085 
v 0.022591 -0.00052355 0.0091693 
v 0.022353 -0.00054396 0.0090197 
v 0.022464 -0.00078762 0.010881 
v 0.02247 -0.0003438 0.010823 
v 0.022794 -0.00067706 0.0092372 
v 0.022501 -0.00058394 0.010894 
v 0.022877 -0.00085714 0.0092771 
v 0.022927 -0.00057644 0.009362 
v 0.023058 -0.00075142 0.0093722 
v 0.022683 -0.00073427 0.010927 
v 0.022921 -0.00076182 0.01096 
v 0.02302 -0.00097591 0.0093779 
v 0.023063 -0.0011211 0.0094676 
v 0.023224 -0.00089083 0.0094414 
v 0.023219 -0.0010416 0.0094833 
v 0.023297 -0.0012446 0.0096585 
v 0.023425 -0.0012439 0.0097174 
v 0.023198 -0.00096225 0.010921 
v 0.023391 -0.001126 0.0096066 
v 0.023327 -0.0013298 0.0097499 
v 0.023579 -0.0011776 0.0097319 
v 0.023198 -0.0011773 0.010839 
v 0.023608 -0.0011209 0.010857 
v 0.023372 -0.0013291 0.010719 
v 0.023684 -0.0014309 0.010295 
v 0.023562 -0.0014355 0.010508 
v 0.021173 0.00032649 0.010323 
v 0.021046 0.00011373 0.010436 
v 0.021218 0.0002171 0.010557 
v 0.021332 0.00021006 0.0089861 
v 0.021174 0.00010309 0.0091112 
v 0.021255 0.00026646 0.0091766 
v 0.02114 0.00016252 0.0093702 
v 0.021066 0.00013147 0.009635 
v 0.02128 0.00034391 0.0093276 
v 0.021153 0.00034301 0.0098552 
v 0.021223 0.00034197 0.0096127 
v 0.021052 0.0001916 0.0098704 
v 0.02099 0.00017026 0.010152 
v 0.021006 0.00017678 0.010047 
v 0.021281 0.00013174 0.010683 
v 0.02133 5.944e-05 0.0088307 
v 0.021645 7.7743e-05 0.0087816 
v 0.021557 -3.7648e-06 0.0087136 
v 0.021776 4.4442e-05 0.0088392 
v 0.02153 -0.00026715 0.010828 
v 0.021697 -9.8993e-05 0.0087181 
v 0.02176 -0.00027961 0.0087087 
v 0.021744 -0.00020918 0.010825 
v 0.02173 -0.00042731 0.010848 
v 0.022284 -0.00035416 0.0090447 
v 0.022099 -0.00043631 0.0089025 
v 0.021832 -0.000659 0.01084 
v 0.022541 -0.00073615 0.0091067 
v 0.022757 -0.0010599 0.0093036 
v 0.022714 -0.00084995 0.0091977 
v 0.022922 -0.0011322 0.009416 
v 0.022616 -0.0009352 0.010884 
v 0.022807 -0.0012414 0.009434 
v 0.022818 -0.00097456 0.010897 
v 0.023014 -0.0011056 0.010869 
v 0.023185 -0.0011902 0.0095653 
v 0.023229 -0.0014789 0.0098605 
v 0.02284 -0.0012069 0.010832 
v 0.023527 -0.0013256 0.0098621 
v 0.023125 -0.0014952 0.010607 
v 0.023495 -0.0014619 0.010065 
v 0.023306 -0.0015117 0.010508 
v 0.02103 0.00021916 0.010258 
v 0.02125 -0.00013667 0.0087997 
v 0.021209 2.9788e-05 0.0089296 
v 0.021142 -0.00011732 0.0089213 
v 0.021119 -4.8475e-05 0.0090354 
v 0.021029 -6.6344e-05 0.0095426 
v 0.020959 -7.4136e-06 0.010099 
v 0.020968 9.6871e-05 0.010268 
v 0.020954 -6.7112e-05 0.010356 
v 0.021011 -8.5193e-05 0.010523 
v 0.021417 -5.183e-05 0.0087243 
v 0.021169 -2.7476e-05 0.010657 
v 0.02132 -0.00019589 0.010779 
v 0.021537 -0.00032702 0.0086333 
v 0.021537 -0.00016542 0.0086558 
v 0.021639 -0.00026163 0.0086478 
v 0.021853 -0.00044021 0.0087648 
v 0.021728 -0.00062615 0.0087489 
v 0.021591 -0.00060195 0.010826 
v 0.02216 -0.00065732 0.0089205 
v 0.022303 -0.00077116 0.0090051 
v 0.022089 -0.00085487 0.008955 
v 0.022282 -0.00089466 0.010844 
v 0.022062 -0.00075161 0.010839 
v 0.022401 -0.00089951 0.0090856 
v 0.022551 -0.00096522 0.0091721 
v 0.022354 -0.0010891 0.00916 
v 0.022319 -0.0011715 0.0108 
v 0.022472 -0.0010363 0.010848 
v 0.0225 -0.0012497 0.010798 
v 0.022647 -0.0012919 0.0093922 
v 0.022656 -0.0011432 0.010841 
v 0.022976 -0.0012797 0.0095392 
v 0.022965 -0.001478 0.0096973 
v 0.023162 -0.0013371 0.0096741 
v 0.023057 -0.0016107 0.010393 
v 0.022683 -0.0013776 0.010745 
v 0.023015 -0.0013433 0.010757 
v 0.023275 -0.0015679 0.010067 
v 0.023075 -0.0016287 0.010006 
v 0.023152 -0.00163 0.010179 
v 0.022918 -0.0016866 0.010172 
v 0.023372 -0.0015464 0.010283 
v 0.021094 -0.00018757 0.0090234 
v 0.021023 -0.00027759 0.0094867 
v 0.021074 -0.00013512 0.0092426 
v 0.020989 -5.4331e-05 0.0098082 
v 0.020979 -0.00026293 0.010478 
v 0.021389 -0.00028989 0.0086846 
v 0.021242 -0.00035388 0.0087787 
v 0.021093 -0.00037614 0.009072 
v 0.02105 -0.00047023 0.0093333 
v 0.021005 -0.00045187 0.0097079 
v 0.02095 -0.00033316 0.0099846 
v 0.020992 -0.00030001 0.0097116 
v 0.020941 -0.00030169 0.010275 
v 0.020954 -0.00052139 0.010319 
v 0.020938 -0.00051219 0.010165 
v 0.020979 -0.00043684 0.010433 
v 0.021194 -0.00030823 0.010717 
v 0.021062 -0.00022697 0.010611 
v 0.02148 -0.00046152 0.0086681 
v 0.021648 -0.00044381 0.0086743 
v 0.021512 -0.00067871 0.0087579 
v 0.021248 -0.00052292 0.01073 
v 0.021372 -0.00042687 0.010798 
v 0.021369 -0.00089706 0.010717 
v 0.02156 -0.00092477 0.010771 
v 0.021393 -0.00068197 0.010771 
v 0.021928 -0.00069594 0.0088454 
v 0.021868 -0.001003 0.0089595 
v 0.021734 -0.00084338 0.010813 
v 0.021917 -0.00093842 0.01081 
v 0.022047 -0.0010408 0.0090352 
v 0.022222 -0.00097389 0.0090574 
v 0.021983 -0.0012167 0.010749 
v 0.022304 -0.0012997 0.0092592 
v 0.022508 -0.0012016 0.0092783 
v 0.02213 -0.0012025 0.0091489 
v 0.022177 -0.0012837 0.010752 
v 0.022122 -0.0010519 0.010807 
v 0.022418 -0.0014957 0.009435 
v 0.022732 -0.001444 0.0095446 
v 0.022561 -0.0015536 0.010599 
v 0.022845 -0.0015392 0.010591 
v 0.022839 -0.0016971 0.0099714 
v 0.022696 -0.0017395 0.010119 
v 0.022968 -0.0016039 0.0098476 
v 0.021146 -0.00028184 0.0088965 
v 0.021182 -0.00050733 0.0088986 
v 0.021334 -0.00052467 0.0087541 
v 0.021105 -0.000658 0.0091158 
v 0.021019 -0.00044918 0.0095824 
v 0.02101 -0.00055498 0.0096783 
v 0.020981 -0.00050498 0.0098046 
v 0.021107 -0.00078313 0.01054 
v 0.021008 -0.00063924 0.010426 
v 0.020939 -0.00074691 0.010211 
v 0.021087 -0.0004837 0.010591 
v 0.021261 -0.00079596 0.0089286 
v 0.021234 -0.0007277 0.010674 
v 0.021223 -0.0010221 0.010595 
v 0.021099 -0.00095601 0.010497 
v 0.021453 -0.00098551 0.0088993 
v 0.02144 -0.0011279 0.010682 
v 0.021625 -0.0011337 0.0089686 
v 0.021685 -0.0008566 0.0088402 
v 0.021626 -0.0011956 0.010711 
v 0.021949 -0.0011726 0.0090762 
v 0.021772 -0.001094 0.010763 
v 0.022095 -0.0014711 0.0092974 
v 0.022105 -0.0014453 0.010657 
v 0.022309 -0.0016005 0.010533 
v 0.022373 -0.0014133 0.010707 
v 0.022389 -0.0017015 0.0096472 
v 0.02257 -0.0015926 0.0095895 
v 0.022694 -0.0016507 0.0097611 
v 0.022404 -0.0017722 0.0098896 
v 0.022621 -0.0017494 0.0099683 
v 0.022631 -0.00168 0.010364 
v 0.021049 -0.0010077 0.0092482 
v 0.021045 -0.00073766 0.009334 
v 0.021023 -0.00063858 0.0095261 
v 0.020981 -0.00070562 0.0097051 
v 0.020912 -0.00094588 0.0097027 
v 0.020935 -0.00067429 0.0099502 
v 0.020869 -0.00095942 0.0099747 
v 0.021009 -0.00090759 0.010378 
v 0.020996 -0.00085531 0.009498 
v 0.020965 -0.0010849 0.010311 
v 0.02106 -0.0011257 0.010427 
v 0.021172 -0.0012555 0.010508 
v 0.02124 -0.0011381 0.0090381 
v 0.021332 -0.0012986 0.010573 
v 0.021554 -0.001371 0.010608 
v 0.021782 -0.0012686 0.0090819 
v 0.021819 -0.0013802 0.010651 
v 0.021943 -0.0013388 0.0091686 
v 0.022009 -0.0016027 0.010501 
v 0.022151 -0.0016559 0.009453 
v 0.022287 -0.001673 0.0095219 
v 0.02192 -0.0016705 0.0094103 
v 0.022115 -0.0018032 0.010066 
v 0.022231 -0.0017238 0.010322 
v 0.022448 -0.0017698 0.010123 
v 0.020816 -0.0011583 0.0099918 
v 0.020821 -0.0011899 0.0097696 
v 0.020893 -0.0011665 0.0094972 
v 0.020956 -0.0010076 0.0094814 
v 0.020893 -0.0010488 0.010176 
v 0.020926 -0.0012511 0.010249 
v 0.021229 -0.0014128 0.010472 
v 0.021346 -0.0014796 0.0091609 
v 0.021408 -0.0012634 0.0090236 
v 0.021565 -0.0013926 0.0091096 
v 0.021423 -0.0015318 0.010443 
v 0.021574 -0.0016852 0.0093819 
v 0.021993 -0.0017564 0.0095287 
v 0.021759 -0.0015328 0.0092572 
v 0.021724 -0.0018352 0.0097569 
v 0.021667 -0.001838 0.0099688 
v 0.021912 -0.0017275 0.010304 
v 0.021719 -0.0015764 0.01048 
v 0.022154 -0.0017572 0.0095947 
v 0.021947 -0.0018181 0.0096819 
v 0.022148 -0.0018069 0.0097924 
v 0.021895 -0.0018407 0.0098972 
v 0.021797 -0.0018068 0.010115 
v 0.021066 -0.0013265 0.0092048 
v 0.021001 -0.0014537 0.0093011 
v 0.020944 -0.0013949 0.0093282 
v 0.020883 -0.0013429 0.0094294 
v 0.020947 -0.0012641 0.0093224 
v 0.020837 -0.0013254 0.0095722 
v 0.020949 -0.0014377 0.010209 
v 0.02086 -0.001377 0.01011 
v 0.020832 -0.0012426 0.010094 
v 0.021073 -0.001381 0.010367 
v 0.021233 -0.0013658 0.0091123 
v 0.02129 -0.0016142 0.0093164 
v 0.021217 -0.0017468 0.0097445 
v 0.021384 -0.0017929 0.0099668 
v 0.021363 -0.0017953 0.009785 
v 0.021236 -0.0017472 0.0099397 
v 0.021085 -0.00156 0.010219 
v 0.021216 -0.0015331 0.010358 
v 0.021387 -0.0017039 0.0094353 
v 0.021482 -0.0015901 0.0092594 
v 0.021325 -0.0017586 0.0096111 
v 0.021716 -0.001711 0.0094307 
v 0.021341 -0.0016997 0.010176 
v 0.021583 -0.0017914 0.010127 
v 0.021626 -0.0017091 0.010288 
v 0.021802 -0.0017825 0.0095589 
v 0.021546 -0.0017828 0.0095937 
v 0.021525 -0.0018272 0.0098534 
v 0.021496 -0.0018076 0.01003 
v 0.020935 -0.0014732 0.0094795 
v 0.020829 -0.0013876 0.0097017 
v 0.020822 -0.0013544 0.0099274 
v 0.021133 -0.0015093 0.0092805 
v 0.020928 -0.001531 0.0097575 
v 0.020946 -0.0015321 0.010031 
v 0.021147 -0.0016517 0.0095481 
v 0.021078 -0.0016678 0.0098513 
v 0.021117 -0.0016621 0.010059 
f 21 22 1 
f 22 24 1 
f 32 21 1 
f 1 24 2 
f 24 4 2 
f 3 12 4 
f 3 28 12 
f 28 8 12 
f 28 5 8 
f 31 9 5 
f 6 1 2 
f 6 32 1 
f 2 4 7 
f 7 4 12 
f 8 5 13 
f 13 5 9 
f 37 13 9 
f 11 10 6 
f 11 6 2 
f 11 2 7 
f 7 12 15 
f 15 12 8 
f 8 13 20 
f 37 16 13 
f 16 20 13 
f 17 10 11 
f 8 14 15 
f 14 43 15 
f 20 14 8 
f 16 39 20 
f 41 17 11 
f 41 11 7 
f 18 41 15 
f 41 7 15 
f 43 18 15 
f 19 14 20 
f 39 19 20 
f 67 66 21 
f 22 66 68 
f 22 21 66 
f 23 22 68 
f 23 24 22 
f 58 24 23 
f 58 34 24 
f 58 26 34 
f 26 25 34 
f 26 27 25 
f 27 28 25 
f 27 29 28 
f 29 5 28 
f 29 30 5 
f 30 31 5 
f 30 35 31 
f 67 32 33 
f 67 21 32 
f 4 24 34 
f 34 3 4 
f 25 3 34 
f 25 28 3 
f 9 35 74 
f 9 31 35 
f 36 32 6 
f 36 33 32 
f 73 9 74 
f 73 37 9 
f 38 6 10 
f 38 36 6 
f 77 37 73 
f 77 16 37 
f 10 76 38 
f 10 17 76 
f 16 77 39 
f 77 45 39 
f 40 76 17 
f 40 41 46 
f 40 17 41 
f 46 41 42 
f 84 18 47 
f 42 18 84 
f 41 18 42 
f 47 18 43 
f 80 14 44 
f 43 14 80 
f 44 19 81 
f 44 14 19 
f 39 45 19 
f 45 81 19 
f 142 46 42 
f 84 142 42 
f 80 47 43 
f 109 48 49 
f 48 50 49 
f 56 120 55 
f 120 109 55 
f 109 57 55 
f 57 49 51 
f 57 109 49 
f 51 50 60 
f 51 49 50 
f 50 62 60 
f 50 52 62 
f 52 63 62 
f 65 124 53 
f 124 54 53 
f 54 68 53 
f 68 55 23 
f 68 54 55 
f 54 56 55 
f 23 57 58 
f 23 55 57 
f 58 51 59 
f 58 57 51 
f 59 60 61 
f 59 51 60 
f 61 62 69 
f 61 60 62 
f 62 64 69 
f 62 63 64 
f 63 126 64 
f 65 67 128 
f 65 53 67 
f 53 66 67 
f 53 68 66 
f 59 26 58 
f 59 27 26 
f 61 27 59 
f 61 29 27 
f 69 29 61 
f 69 30 29 
f 64 30 69 
f 35 126 70 
f 35 30 126 
f 30 64 126 
f 71 67 33 
f 71 128 67 
f 131 35 70 
f 131 74 35 
f 132 33 36 
f 132 71 33 
f 72 74 131 
f 72 73 74 
f 135 36 38 
f 135 132 36 
f 75 73 72 
f 75 77 73 
f 78 38 76 
f 78 135 38 
f 75 137 45 
f 77 75 45 
f 40 78 76 
f 83 40 46 
f 78 40 83 
f 44 79 80 
f 79 81 82 
f 79 44 81 
f 45 137 81 
f 137 82 81 
f 141 83 46 
f 141 46 142 
f 142 84 143 
f 84 47 143 
f 143 80 85 
f 143 47 80 
f 79 85 80 
f 149 86 93 
f 149 158 86 
f 97 155 96 
f 155 87 96 
f 87 98 96 
f 87 88 98 
f 88 89 98 
f 88 90 89 
f 90 92 89 
f 90 91 92 
f 92 93 103 
f 92 91 93 
f 103 86 94 
f 103 93 86 
f 86 105 94 
f 86 158 105 
f 158 95 105 
f 95 159 105 
f 96 108 97 
f 108 166 97 
f 108 98 100 
f 108 96 98 
f 100 89 99 
f 100 98 89 
f 99 92 101 
f 99 89 92 
f 101 92 102 
f 102 103 104 
f 102 92 103 
f 104 94 106 
f 104 103 94 
f 106 105 111 
f 106 94 105 
f 159 107 105 
f 107 111 105 
f 108 113 166 
f 113 165 166 
f 113 100 114 
f 113 108 100 
f 114 99 109 
f 114 100 99 
f 109 101 48 
f 109 99 101 
f 48 102 115 
f 48 101 102 
f 115 104 116 
f 115 102 104 
f 116 106 110 
f 116 104 106 
f 110 111 118 
f 110 106 111 
f 107 169 111 
f 169 118 111 
f 113 112 165 
f 112 173 165 
f 112 114 119 
f 112 113 114 
f 119 114 109 
f 115 50 48 
f 50 116 117 
f 115 116 50 
f 117 110 122 
f 117 116 110 
f 118 122 110 
f 118 121 122 
f 169 121 118 
f 112 125 173 
f 125 123 173 
f 120 112 119 
f 56 112 120 
f 125 112 56 
f 119 109 120 
f 52 50 117 
f 63 122 176 
f 52 122 63 
f 117 122 52 
f 121 176 122 
f 65 179 124 
f 123 124 179 
f 125 124 123 
f 54 124 125 
f 56 54 125 
f 126 63 176 
f 126 176 180 
f 127 65 128 
f 127 179 65 
f 184 126 180 
f 184 70 126 
f 129 128 71 
f 129 127 128 
f 186 70 184 
f 186 131 70 
f 130 71 132 
f 130 129 71 
f 134 131 186 
f 134 72 131 
f 135 130 132 
f 135 136 130 
f 130 136 133 
f 134 75 72 
f 134 193 75 
f 135 78 136 
f 136 194 133 
f 78 194 136 
f 137 193 140 
f 75 193 137 
f 138 83 196 
f 78 83 138 
f 194 78 138 
f 79 139 201 
f 82 139 79 
f 82 140 139 
f 140 203 139 
f 140 82 137 
f 141 196 83 
f 204 141 142 
f 204 196 141 
f 204 143 144 
f 204 142 143 
f 85 144 143 
f 85 201 144 
f 201 85 79 
f 210 211 146 
f 211 145 146 
f 145 156 146 
f 145 213 156 
f 213 157 156 
f 213 148 157 
f 148 147 157 
f 148 207 147 
f 207 91 147 
f 209 91 207 
f 93 91 209 
f 209 149 93 
f 150 149 209 
f 151 149 150 
f 216 149 151 
f 216 153 149 
f 153 158 149 
f 216 152 153 
f 220 217 154 
f 210 154 217 
f 97 154 210 
f 146 97 210 
f 155 97 146 
f 146 87 155 
f 156 87 146 
f 156 88 87 
f 157 88 156 
f 157 90 88 
f 147 90 157 
f 147 91 90 
f 95 158 153 
f 159 152 160 
f 159 95 152 
f 95 153 152 
f 154 164 220 
f 164 163 220 
f 97 164 154 
f 166 164 97 
f 161 159 160 
f 168 159 161 
f 107 159 168 
f 161 167 168 
f 164 162 163 
f 162 225 163 
f 166 162 164 
f 165 162 166 
f 168 169 107 
f 167 170 168 
f 170 169 168 
f 162 175 225 
f 175 172 225 
f 165 175 162 
f 173 175 165 
f 169 177 121 
f 170 171 169 
f 171 177 169 
f 175 174 172 
f 174 178 172 
f 173 174 175 
f 123 174 173 
f 181 176 121 
f 177 181 121 
f 177 171 181 
f 171 233 181 
f 178 179 234 
f 178 174 179 
f 123 179 174 
f 181 180 176 
f 182 180 181 
f 233 232 181 
f 232 182 181 
f 183 179 127 
f 183 234 179 
f 182 184 180 
f 232 236 182 
f 236 184 182 
f 185 127 129 
f 185 183 127 
f 236 186 184 
f 239 186 236 
f 238 129 130 
f 238 185 129 
f 190 186 239 
f 190 134 186 
f 187 238 130 
f 133 187 130 
f 188 187 133 
f 191 189 193 
f 134 190 193 
f 190 191 193 
f 194 188 133 
f 194 195 188 
f 241 192 200 
f 247 200 202 
f 241 200 247 
f 202 242 247 
f 203 242 202 
f 140 242 203 
f 193 189 140 
f 189 242 140 
f 138 195 194 
f 195 197 198 
f 195 138 197 
f 138 196 197 
f 197 192 198 
f 197 199 192 
f 199 200 192 
f 199 201 200 
f 202 200 139 
f 200 201 139 
f 202 139 203 
f 204 197 196 
f 199 197 144 
f 197 204 144 
f 199 144 201 
f 251 206 205 
f 206 215 205 
f 206 214 215 
f 250 207 214 
f 209 250 208 
f 209 207 250 
f 209 208 150 
f 208 253 150 
f 210 255 211 
f 255 212 211 
f 251 211 212 
f 205 211 251 
f 145 211 205 
f 205 213 145 
f 215 213 205 
f 215 148 213 
f 214 148 215 
f 214 207 148 
f 151 253 257 
f 150 253 151 
f 151 219 216 
f 151 257 219 
f 216 219 152 
f 220 254 217 
f 254 255 217 
f 217 255 210 
f 218 152 219 
f 218 160 152 
f 263 220 163 
f 260 220 263 
f 254 220 260 
f 223 218 266 
f 161 218 223 
f 160 218 161 
f 223 167 161 
f 221 222 263 
f 163 221 263 
f 225 221 163 
f 167 227 170 
f 167 223 227 
f 223 266 227 
f 221 228 222 
f 228 224 222 
f 225 228 221 
f 172 228 225 
f 226 170 227 
f 226 171 170 
f 269 224 228 
f 269 178 229 
f 228 178 269 
f 172 178 228 
f 171 231 233 
f 270 231 171 
f 226 270 171 
f 230 178 234 
f 230 229 178 
f 235 233 231 
f 235 232 233 
f 273 234 183 
f 273 230 234 
f 235 236 232 
f 235 279 236 
f 237 183 185 
f 237 273 183 
f 236 278 239 
f 279 278 236 
f 238 237 185 
f 238 280 237 
f 278 190 239 
f 278 244 190 
f 187 280 238 
f 187 188 240 
f 280 187 240 
f 241 328 246 
f 328 241 287 
f 283 287 242 
f 242 243 283 
f 244 243 242 
f 189 244 242 
f 191 244 189 
f 244 191 190 
f 195 240 188 
f 245 195 198 
f 245 240 195 
f 245 192 246 
f 245 198 192 
f 241 246 192 
f 287 241 247 
f 287 247 242 
f 251 289 206 
f 251 252 289 
f 289 214 206 
f 248 250 214 
f 248 249 250 
f 249 208 250 
f 249 253 208 
f 255 291 212 
f 291 288 212 
f 251 288 252 
f 212 288 251 
f 214 289 290 
f 290 248 214 
f 256 249 248 
f 249 256 253 
f 256 257 253 
f 254 259 255 
f 259 291 255 
f 256 261 257 
f 261 262 257 
f 257 262 219 
f 262 258 219 
f 258 218 219 
f 263 302 260 
f 260 259 254 
f 302 259 260 
f 264 261 308 
f 264 262 261 
f 258 264 267 
f 258 262 264 
f 258 267 218 
f 267 266 218 
f 306 263 222 
f 306 302 263 
f 309 264 308 
f 227 267 265 
f 266 267 227 
f 268 222 224 
f 268 306 222 
f 265 314 227 
f 314 226 227 
f 269 313 224 
f 313 268 224 
f 229 313 269 
f 270 271 231 
f 314 271 270 
f 314 270 226 
f 272 229 230 
f 272 313 229 
f 275 231 271 
f 275 235 231 
f 273 272 230 
f 273 277 272 
f 277 274 272 
f 274 277 317 
f 275 319 279 
f 235 275 279 
f 273 237 277 
f 277 276 317 
f 237 276 277 
f 319 278 279 
f 319 284 278 
f 276 280 325 
f 237 280 276 
f 281 329 283 
f 283 282 281 
f 284 282 283 
f 243 284 283 
f 244 284 243 
f 284 244 278 
f 240 325 280 
f 240 245 285 
f 325 240 285 
f 286 245 246 
f 285 245 286 
f 246 328 286 
f 329 328 287 
f 329 287 283 
f 291 294 288 
f 294 293 288 
f 293 252 288 
f 289 293 297 
f 289 252 293 
f 298 289 297 
f 298 290 289 
f 298 300 290 
f 300 248 290 
f 300 256 248 
f 294 292 295 
f 294 291 292 
f 291 259 292 
f 295 293 294 
f 295 296 293 
f 296 297 293 
f 296 304 297 
f 304 298 297 
f 304 299 298 
f 299 300 298 
f 299 301 300 
f 300 301 256 
f 301 261 256 
f 259 302 292 
f 302 331 292 
f 331 295 292 
f 331 332 295 
f 332 296 295 
f 332 303 296 
f 303 304 296 
f 303 335 304 
f 368 304 335 
f 299 304 368 
f 305 301 299 
f 301 305 261 
f 305 308 261 
f 306 307 302 
f 339 302 307 
f 331 302 339 
f 308 305 309 
f 310 264 309 
f 310 267 264 
f 310 265 267 
f 306 268 307 
f 268 311 307 
f 307 312 339 
f 311 312 307 
f 344 310 309 
f 346 310 344 
f 265 347 314 
f 265 310 347 
f 313 311 268 
f 311 315 312 
f 313 315 311 
f 350 314 347 
f 350 271 314 
f 272 315 313 
f 272 318 315 
f 318 352 315 
f 352 318 316 
f 350 275 271 
f 350 356 275 
f 274 318 272 
f 355 317 321 
f 274 317 355 
f 316 274 355 
f 318 274 316 
f 355 321 361 
f 275 359 319 
f 356 359 275 
f 317 276 321 
f 276 320 321 
f 361 320 363 
f 321 320 361 
f 324 322 323 
f 327 322 324 
f 323 360 324 
f 282 360 323 
f 284 360 282 
f 319 359 284 
f 359 360 284 
f 325 320 276 
f 320 330 363 
f 320 325 330 
f 366 330 286 
f 326 330 366 
f 363 330 326 
f 286 327 366 
f 328 327 286 
f 329 327 328 
f 329 322 327 
f 323 322 281 
f 322 329 281 
f 323 281 282 
f 285 330 325 
f 330 285 286 
f 368 336 299 
f 336 305 299 
f 339 338 331 
f 338 333 331 
f 333 332 331 
f 333 303 332 
f 333 334 303 
f 334 335 303 
f 368 335 334 
f 341 336 342 
f 309 336 341 
f 305 336 309 
f 341 344 309 
f 348 339 312 
f 348 337 339 
f 337 338 339 
f 337 333 338 
f 340 334 333 
f 341 343 344 
f 342 343 341 
f 343 346 344 
f 343 349 346 
f 349 345 346 
f 345 310 346 
f 345 347 310 
f 315 348 312 
f 315 371 348 
f 375 345 349 
f 353 345 375 
f 345 353 347 
f 353 350 347 
f 352 371 315 
f 352 316 351 
f 371 352 351 
f 353 357 356 
f 375 357 353 
f 353 356 350 
f 355 361 354 
f 351 355 354 
f 316 355 351 
f 360 358 382 
f 357 359 356 
f 357 358 359 
f 358 360 359 
f 363 354 361 
f 384 326 362 
f 363 326 384 
f 354 363 384 
f 364 362 327 
f 384 362 364 
f 327 365 364 
f 365 324 386 
f 365 327 324 
f 360 386 324 
f 360 382 386 
f 366 362 326 
f 362 366 327 
f 348 367 337 
f 367 333 337 
f 367 372 333 
f 372 340 333 
f 372 373 340 
f 373 334 340 
f 368 334 373 
f 369 368 373 
f 336 368 369 
f 336 388 342 
f 369 388 336 
f 390 342 388 
f 390 343 342 
f 343 390 349 
f 390 374 349 
f 367 348 370 
f 348 391 370 
f 348 371 391 
f 370 372 367 
f 395 372 370 
f 373 372 395 
f 349 374 375 
f 374 377 375 
f 351 376 371 
f 376 391 371 
f 376 351 378 
f 395 376 378 
f 378 379 395 
f 381 399 398 
f 377 357 375 
f 377 399 357 
f 399 381 357 
f 354 378 351 
f 379 354 383 
f 378 354 379 
f 380 403 385 
f 385 398 380 
f 381 398 385 
f 382 381 385 
f 358 381 382 
f 381 358 357 
f 384 383 354 
f 401 383 364 
f 383 384 364 
f 403 401 365 
f 401 364 365 
f 385 403 386 
f 403 365 386 
f 385 386 382 
f 387 388 369 
f 387 389 388 
f 389 390 388 
f 389 374 390 
f 391 394 370 
f 394 395 370 
f 395 392 373 
f 369 373 392 
f 407 389 387 
f 393 389 407 
f 393 374 389 
f 393 377 374 
f 376 394 391 
f 394 376 395 
f 395 379 392 
f 379 400 392 
f 392 400 405 
f 396 405 402 
f 396 397 407 
f 402 397 396 
f 397 393 407 
f 397 398 393 
f 398 399 393 
f 393 399 377 
f 383 400 379 
f 405 400 401 
f 400 383 401 
f 402 405 403 
f 405 401 403 
f 397 402 380 
f 402 403 380 
f 397 380 398 
f 392 404 369 
f 404 406 369 
f 406 387 369 
f 406 407 387 
f 405 404 392 
f 406 404 396 
f 404 405 396 
f 406 396 407 
f 432 435 408 
f 435 434 408 
f 409 410 412 
f 410 411 412 
f 411 426 412 
f 441 432 408 
f 434 441 408 
f 452 409 412 
f 413 452 412 
f 447 413 426 
f 413 412 426 
f 414 469 415 
f 415 461 416 
f 415 469 461 
f 469 460 461 
f 461 424 416 
f 461 417 424 
f 417 471 424 
f 429 463 431 
f 463 419 431 
f 419 418 431 
f 419 420 418 
f 420 421 418 
f 420 465 421 
f 465 433 421 
f 465 473 433 
f 478 414 422 
f 422 415 423 
f 422 414 415 
f 423 416 437 
f 423 415 416 
f 437 424 426 
f 437 416 424 
f 424 425 426 
f 424 471 425 
f 471 427 425 
f 431 428 429 
f 428 480 429 
f 428 418 430 
f 428 431 418 
f 435 418 421 
f 432 418 435 
f 430 418 432 
f 435 433 434 
f 421 433 435 
f 433 444 434 
f 433 473 444 
f 473 477 444 
f 477 436 444 
f 436 422 409 
f 436 477 422 
f 477 478 422 
f 410 422 423 
f 409 422 410 
f 423 411 410 
f 437 411 423 
f 437 426 411 
f 427 438 425 
f 438 426 425 
f 428 450 480 
f 450 449 480 
f 450 430 440 
f 450 428 430 
f 440 430 432 
f 440 432 441 
f 439 440 441 
f 439 441 442 
f 441 443 442 
f 441 434 443 
f 445 443 444 
f 443 434 444 
f 446 445 436 
f 445 444 436 
f 485 446 409 
f 446 436 409 
f 485 452 487 
f 409 452 485 
f 447 426 448 
f 438 448 426 
f 451 449 450 
f 491 451 440 
f 451 450 440 
f 439 491 440 
f 496 487 452 
f 453 452 413 
f 453 496 452 
f 453 447 454 
f 453 413 447 
f 448 455 447 
f 455 454 447 
f 505 496 453 
f 456 505 454 
f 505 453 454 
f 455 456 454 
f 511 466 464 
f 512 457 468 
f 460 457 458 
f 462 460 458 
f 462 459 460 
f 459 461 460 
f 462 513 459 
f 517 519 463 
f 519 518 463 
f 518 419 463 
f 419 464 420 
f 419 518 464 
f 518 511 464 
f 420 466 465 
f 420 464 466 
f 466 467 465 
f 466 520 467 
f 520 521 467 
f 521 474 467 
f 474 468 414 
f 474 521 468 
f 521 512 468 
f 469 468 457 
f 414 468 469 
f 460 469 457 
f 417 461 459 
f 523 459 513 
f 417 459 523 
f 470 417 523 
f 471 417 470 
f 523 472 470 
f 517 429 527 
f 517 463 429 
f 465 467 473 
f 473 474 476 
f 473 467 474 
f 478 474 414 
f 476 474 478 
f 427 471 470 
f 427 472 526 
f 427 470 472 
f 475 429 480 
f 475 527 429 
f 476 477 473 
f 478 477 476 
f 528 427 526 
f 528 438 427 
f 479 480 449 
f 479 475 480 
f 481 438 528 
f 481 448 438 
f 449 489 479 
f 449 451 489 
f 439 482 491 
f 442 482 439 
f 482 443 483 
f 482 442 443 
f 483 443 445 
f 483 446 484 
f 483 445 446 
f 484 485 486 
f 484 446 485 
f 487 486 485 
f 496 486 487 
f 488 455 448 
f 497 455 488 
f 481 488 448 
f 451 498 489 
f 498 534 489 
f 498 491 490 
f 498 451 491 
f 490 482 492 
f 490 491 482 
f 492 483 493 
f 492 482 483 
f 493 483 484 
f 503 486 494 
f 503 484 486 
f 494 496 495 
f 494 486 496 
f 505 495 496 
f 505 456 538 
f 455 497 456 
f 497 538 456 
f 535 534 498 
f 499 535 490 
f 535 498 490 
f 501 499 492 
f 499 490 492 
f 500 501 493 
f 501 492 493 
f 500 493 484 
f 502 500 503 
f 500 484 503 
f 541 502 494 
f 502 503 494 
f 504 541 495 
f 541 494 495 
f 506 504 505 
f 504 495 505 
f 538 506 505 
f 560 507 508 
f 507 509 508 
f 509 510 508 
f 509 548 510 
f 514 549 516 
f 549 551 516 
f 551 518 516 
f 511 551 554 
f 511 518 551 
f 553 511 554 
f 553 466 511 
f 555 466 553 
f 555 522 466 
f 555 557 522 
f 512 557 558 
f 559 512 558 
f 559 457 512 
f 560 457 559 
f 508 457 560 
f 458 457 508 
f 508 462 458 
f 510 462 508 
f 524 510 548 
f 462 510 524 
f 513 462 524 
f 514 517 515 
f 514 516 517 
f 516 519 517 
f 516 518 519 
f 520 466 522 
f 522 521 520 
f 557 521 522 
f 512 521 557 
f 523 513 524 
f 472 524 568 
f 472 523 524 
f 525 517 527 
f 525 515 517 
f 526 565 566 
f 568 526 472 
f 568 565 526 
f 572 527 475 
f 572 525 527 
f 526 571 528 
f 526 566 571 
f 529 475 479 
f 529 572 475 
f 530 528 571 
f 530 481 528 
f 573 479 489 
f 573 529 479 
f 488 532 497 
f 531 532 488 
f 481 530 488 
f 530 531 488 
f 575 489 534 
f 575 573 489 
f 533 497 532 
f 533 536 497 
f 536 538 497 
f 534 579 575 
f 534 535 579 
f 535 539 579 
f 539 535 499 
f 537 536 578 
f 538 536 537 
f 506 538 537 
f 533 578 536 
f 542 539 499 
f 542 582 539 
f 582 579 539 
f 542 501 544 
f 542 499 501 
f 544 501 500 
f 544 500 546 
f 546 500 502 
f 541 546 502 
f 541 540 546 
f 540 547 546 
f 586 540 504 
f 540 541 504 
f 588 586 506 
f 586 504 506 
f 537 588 506 
f 543 582 542 
f 584 543 544 
f 543 542 544 
f 545 584 546 
f 584 544 546 
f 547 545 546 
f 560 591 507 
f 591 592 507 
f 593 507 592 
f 593 509 507 
f 509 593 548 
f 593 561 548 
f 514 594 549 
f 594 550 549 
f 596 549 550 
f 596 551 549 
f 552 551 596 
f 552 554 551 
f 598 554 552 
f 598 553 554 
f 597 553 598 
f 597 555 553 
f 556 555 597 
f 556 557 555 
f 599 557 556 
f 599 558 557 
f 591 558 599 
f 591 559 558 
f 559 591 560 
f 524 561 562 
f 548 561 524 
f 564 514 515 
f 564 594 514 
f 562 563 524 
f 567 563 562 
f 563 568 524 
f 602 515 525 
f 602 564 515 
f 565 603 566 
f 563 603 565 
f 567 603 563 
f 563 565 568 
f 569 525 572 
f 569 602 525 
f 571 603 570 
f 566 603 571 
f 610 572 529 
f 610 569 572 
f 570 530 571 
f 608 530 570 
f 576 529 573 
f 576 610 529 
f 574 532 608 
f 532 531 608 
f 531 530 608 
f 577 574 608 
f 612 573 575 
f 612 576 573 
f 574 533 532 
f 577 533 574 
f 614 533 577 
f 617 575 579 
f 617 612 575 
f 578 616 537 
f 533 614 578 
f 614 616 578 
f 582 617 579 
f 621 617 582 
f 587 588 537 
f 580 587 537 
f 580 537 616 
f 580 581 587 
f 543 583 582 
f 583 621 582 
f 583 584 622 
f 583 543 584 
f 622 584 623 
f 623 584 545 
f 623 545 625 
f 545 547 625 
f 547 540 625 
f 625 540 586 
f 585 625 588 
f 625 586 588 
f 626 585 587 
f 585 588 587 
f 581 626 587 
f 630 589 591 
f 592 589 590 
f 592 591 589 
f 632 592 590 
f 632 593 592 
f 593 632 561 
f 632 634 561 
f 594 600 550 
f 600 635 550 
f 636 550 635 
f 636 596 550 
f 595 596 636 
f 595 552 596 
f 639 552 595 
f 639 598 552 
f 641 598 639 
f 641 597 598 
f 642 597 641 
f 642 556 597 
f 630 556 642 
f 630 599 556 
f 591 599 630 
f 601 561 634 
f 601 562 561 
f 643 594 564 
f 643 600 594 
f 646 562 601 
f 646 567 562 
f 602 643 564 
f 602 647 643 
f 605 567 646 
f 605 603 567 
f 602 569 647 
f 569 607 647 
f 607 649 647 
f 604 603 605 
f 604 570 603 
f 569 610 607 
f 607 606 649 
f 610 606 607 
f 654 570 604 
f 608 570 654 
f 609 610 576 
f 609 652 610 
f 606 610 652 
f 654 611 608 
f 611 577 608 
f 615 576 612 
f 615 609 576 
f 577 613 614 
f 611 613 577 
f 617 615 612 
f 617 656 615 
f 658 619 616 
f 614 613 616 
f 613 658 616 
f 617 618 656 
f 621 618 617 
f 628 619 659 
f 580 619 628 
f 616 619 580 
f 628 581 580 
f 583 620 621 
f 620 618 621 
f 620 622 662 
f 620 583 622 
f 662 623 665 
f 662 622 623 
f 665 625 624 
f 665 623 625 
f 624 585 627 
f 624 625 585 
f 626 627 585 
f 626 628 627 
f 628 659 627 
f 628 626 581 
f 640 675 629 
f 675 674 629 
f 674 630 629 
f 589 630 674 
f 590 589 631 
f 631 632 590 
f 633 632 631 
f 632 633 634 
f 633 683 634 
f 600 685 635 
f 685 679 635 
f 681 635 679 
f 681 636 635 
f 637 636 681 
f 637 595 636 
f 638 595 637 
f 638 639 595 
f 672 639 638 
f 672 641 639 
f 640 641 672 
f 629 641 640 
f 642 641 629 
f 629 630 642 
f 645 634 683 
f 645 601 634 
f 644 600 643 
f 644 685 600 
f 686 601 645 
f 686 646 601 
f 650 644 643 
f 647 650 643 
f 687 646 686 
f 687 605 646 
f 648 647 649 
f 648 650 647 
f 651 605 687 
f 651 604 605 
f 690 649 606 
f 690 648 649 
f 654 651 692 
f 604 651 654 
f 609 655 652 
f 652 690 606 
f 655 690 652 
f 654 653 611 
f 692 653 654 
f 609 615 655 
f 615 657 655 
f 653 613 611 
f 653 693 613 
f 656 657 615 
f 656 696 657 
f 658 660 619 
f 693 660 658 
f 693 658 613 
f 618 696 656 
f 618 698 696 
f 660 659 619 
f 660 661 659 
f 620 698 618 
f 664 620 662 
f 664 698 620 
f 663 662 665 
f 664 662 663 
f 668 665 624 
f 667 665 668 
f 706 670 661 
f 670 627 661 
f 624 627 670 
f 661 627 659 
f 666 663 665 
f 709 666 667 
f 666 665 667 
f 710 709 668 
f 709 667 668 
f 669 710 668 
f 712 669 624 
f 669 668 624 
f 670 712 624 
f 631 716 717 
f 717 677 631 
f 680 720 671 
f 720 719 671 
f 719 638 671 
f 719 673 638 
f 673 672 638 
f 675 640 673 
f 640 672 673 
f 676 675 673 
f 676 674 675 
f 716 674 676 
f 589 674 716 
f 631 589 716 
f 631 678 633 
f 677 678 631 
f 633 678 683 
f 678 725 683 
f 685 723 679 
f 680 679 723 
f 680 681 679 
f 671 681 680 
f 637 681 671 
f 671 638 637 
f 682 683 725 
f 682 645 683 
f 684 685 644 
f 684 723 685 
f 686 645 682 
f 644 729 684 
f 644 650 729 
f 732 687 686 
f 688 729 650 
f 688 648 689 
f 650 648 688 
f 731 687 732 
f 731 651 687 
f 689 648 690 
f 691 651 731 
f 691 692 651 
f 734 655 739 
f 689 655 734 
f 690 655 689 
f 738 692 691 
f 738 653 692 
f 694 655 657 
f 694 739 655 
f 737 695 693 
f 653 738 693 
f 738 737 693 
f 742 657 696 
f 742 694 657 
f 701 744 700 
f 695 660 693 
f 695 744 660 
f 744 701 660 
f 698 747 696 
f 747 742 696 
f 697 747 698 
f 699 700 750 
f 701 700 699 
f 706 701 699 
f 661 701 706 
f 701 661 660 
f 664 702 698 
f 702 697 698 
f 663 702 664 
f 708 702 663 
f 748 702 708 
f 748 708 703 
f 753 703 704 
f 705 704 711 
f 753 704 705 
f 713 755 711 
f 755 699 711 
f 699 750 711 
f 750 705 711 
f 706 707 670 
f 706 699 707 
f 699 755 707 
f 666 708 663 
f 703 708 709 
f 708 666 709 
f 704 703 710 
f 703 709 710 
f 711 704 669 
f 704 710 669 
f 756 669 712 
f 756 713 669 
f 713 711 669 
f 670 707 712 
f 707 756 712 
f 715 676 714 
f 716 715 759 
f 716 676 715 
f 718 716 759 
f 718 717 716 
f 717 718 677 
f 718 761 677 
f 720 762 765 
f 720 680 762 
f 680 724 762 
f 766 720 765 
f 766 719 720 
f 767 719 766 
f 767 673 719 
f 714 673 767 
f 714 676 673 
f 677 721 678 
f 761 721 677 
f 678 721 725 
f 721 771 725 
f 762 723 722 
f 724 723 762 
f 680 723 724 
f 726 725 771 
f 726 682 725 
f 727 723 684 
f 727 722 723 
f 773 682 726 
f 773 686 682 
f 772 684 729 
f 772 727 684 
f 728 686 773 
f 728 732 686 
f 729 733 772 
f 729 688 733 
f 730 732 728 
f 730 731 732 
f 733 688 735 
f 688 689 735 
f 689 734 735 
f 776 731 730 
f 776 691 731 
f 734 777 735 
f 739 777 734 
f 776 738 691 
f 776 736 738 
f 736 737 738 
f 740 739 694 
f 740 777 739 
f 745 736 741 
f 737 736 745 
f 695 737 745 
f 742 740 694 
f 742 783 740 
f 783 742 746 
f 743 786 749 
f 743 741 786 
f 745 741 743 
f 700 745 743 
f 744 745 700 
f 745 744 695 
f 747 697 787 
f 746 747 787 
f 742 747 746 
f 752 787 748 
f 792 754 751 
f 751 749 792 
f 743 749 751 
f 750 743 751 
f 743 750 700 
f 702 787 697 
f 787 702 748 
f 788 748 703 
f 788 752 748 
f 753 788 703 
f 753 754 788 
f 751 754 705 
f 754 753 705 
f 750 751 705 
f 757 755 713 
f 757 707 755 
f 756 757 713 
f 757 756 707 
f 798 758 764 
f 758 767 764 
f 714 767 758 
f 793 714 758 
f 793 715 714 
f 795 715 793 
f 795 759 715 
f 760 759 795 
f 760 718 759 
f 718 760 761 
f 760 800 761 
f 769 801 762 
f 763 762 801 
f 763 765 762 
f 798 765 763 
f 764 765 798 
f 766 765 764 
f 764 767 766 
f 761 768 721 
f 800 768 761 
f 721 768 771 
f 768 804 771 
f 722 769 762 
f 770 769 722 
f 806 771 804 
f 806 726 771 
f 808 722 727 
f 808 770 722 
f 807 726 806 
f 807 773 726 
f 774 727 772 
f 774 808 727 
f 813 773 807 
f 813 728 773 
f 810 772 733 
f 810 774 772 
f 775 728 813 
f 775 730 728 
f 779 810 733 
f 735 779 733 
f 780 730 775 
f 780 776 730 
f 778 735 777 
f 778 779 735 
f 776 780 736 
f 780 782 736 
f 740 778 777 
f 778 740 784 
f 816 781 741 
f 736 782 741 
f 782 816 741 
f 783 746 819 
f 784 783 819 
f 740 783 784 
f 790 785 791 
f 749 785 790 
f 786 785 749 
f 741 781 786 
f 781 785 786 
f 787 819 746 
f 789 787 752 
f 789 819 787 
f 788 789 752 
f 823 789 788 
f 788 824 823 
f 754 824 788 
f 792 824 754 
f 792 790 824 
f 790 791 824 
f 790 792 749 
f 799 826 758 
f 826 794 758 
f 794 793 758 
f 794 828 793 
f 828 795 793 
f 828 827 795 
f 834 796 802 
f 798 796 797 
f 798 802 796 
f 799 798 797 
f 799 758 798 
f 827 760 795 
f 760 827 800 
f 827 803 800 
f 769 837 801 
f 837 832 801 
f 834 801 832 
f 802 801 834 
f 763 801 802 
f 798 763 802 
f 800 803 768 
f 768 803 804 
f 803 836 804 
f 840 769 770 
f 840 837 769 
f 805 804 836 
f 805 806 804 
f 808 809 770 
f 809 840 770 
f 844 806 805 
f 844 807 806 
f 811 808 774 
f 811 809 808 
f 845 807 844 
f 845 813 807 
f 810 811 774 
f 810 812 811 
f 847 813 845 
f 847 775 813 
f 810 814 812 
f 779 814 810 
f 847 780 775 
f 847 850 780 
f 815 779 778 
f 815 814 779 
f 782 850 816 
f 850 782 780 
f 855 815 778 
f 784 855 778 
f 854 855 784 
f 781 816 822 
f 819 817 784 
f 817 854 784 
f 818 817 819 
f 856 817 818 
f 856 818 820 
f 857 820 824 
f 824 821 857 
f 791 821 824 
f 785 821 791 
f 785 822 821 
f 822 785 781 
f 789 818 819 
f 820 818 823 
f 818 789 823 
f 820 823 824 
f 829 861 825 
f 861 862 825 
f 862 799 825 
f 826 862 864 
f 826 799 862 
f 866 826 864 
f 866 794 826 
f 867 794 866 
f 867 828 794 
f 868 828 867 
f 868 827 828 
f 868 831 827 
f 834 833 796 
f 833 829 796 
f 825 796 829 
f 797 796 825 
f 825 799 797 
f 803 831 830 
f 803 827 831 
f 837 838 832 
f 838 833 832 
f 832 833 834 
f 803 830 836 
f 830 835 836 
f 874 837 840 
f 874 838 837 
f 839 836 835 
f 839 805 836 
f 873 840 809 
f 873 874 840 
f 841 805 839 
f 841 844 805 
f 811 842 809 
f 842 873 809 
f 843 873 842 
f 846 844 841 
f 846 845 844 
f 812 842 811 
f 842 876 843 
f 812 876 842 
f 851 846 849 
f 846 847 845 
f 846 851 847 
f 848 812 814 
f 848 876 812 
f 851 849 885 
f 850 851 885 
f 851 850 847 
f 815 848 814 
f 815 879 848 
f 879 815 852 
f 822 885 853 
f 816 885 822 
f 885 816 850 
f 855 854 882 
f 852 855 882 
f 815 855 852 
f 882 854 858 
f 822 853 821 
f 858 854 856 
f 854 817 856 
f 858 856 820 
f 888 820 857 
f 888 886 820 
f 886 858 820 
f 821 888 857 
f 889 891 863 
f 891 892 863 
f 892 865 863 
f 892 893 865 
f 893 866 865 
f 893 894 866 
f 894 859 866 
f 894 895 859 
f 860 896 829 
f 861 896 889 
f 861 829 896 
f 863 861 889 
f 862 861 863 
f 863 864 862 
f 865 864 863 
f 865 866 864 
f 859 867 866 
f 859 868 867 
f 895 868 859 
f 869 868 895 
f 868 869 831 
f 869 897 831 
f 870 860 833 
f 829 833 860 
f 871 831 897 
f 830 831 871 
f 871 872 830 
f 870 838 904 
f 870 833 838 
f 835 872 905 
f 835 830 872 
f 908 838 874 
f 908 904 838 
f 906 835 905 
f 906 839 835 
f 907 874 873 
f 907 908 874 
f 875 839 906 
f 875 841 839 
f 910 873 843 
f 910 907 873 
f 877 841 875 
f 877 846 841 
f 878 843 876 
f 878 910 843 
f 846 881 849 
f 877 881 846 
f 848 878 876 
f 848 879 878 
f 879 880 878 
f 880 879 883 
f 913 914 885 
f 849 881 885 
f 881 913 885 
f 884 852 882 
f 879 852 884 
f 883 879 884 
f 853 914 918 
f 885 914 853 
f 916 882 858 
f 916 884 882 
f 916 886 887 
f 916 858 886 
f 888 887 886 
f 919 887 888 
f 888 918 919 
f 821 918 888 
f 918 821 853 
f 890 889 928 
f 891 890 922 
f 891 889 890 
f 921 891 922 
f 892 891 921 
f 921 893 892 
f 924 893 921 
f 925 893 924 
f 925 894 893 
f 894 925 895 
f 927 860 898 
f 928 860 927 
f 896 860 928 
f 928 889 896 
f 895 931 869 
f 925 931 895 
f 869 931 897 
f 931 899 897 
f 898 870 934 
f 898 860 870 
f 897 900 871 
f 899 900 897 
f 871 900 872 
f 900 933 872 
f 901 870 904 
f 901 934 870 
f 902 872 933 
f 902 905 872 
f 903 904 908 
f 903 901 904 
f 936 905 902 
f 936 906 905 
f 940 908 907 
f 940 903 908 
f 909 906 936 
f 909 875 906 
f 943 907 910 
f 943 940 907 
f 912 909 946 
f 909 877 875 
f 909 912 877 
f 878 943 910 
f 943 878 911 
f 912 946 944 
f 881 912 944 
f 912 881 877 
f 880 883 915 
f 911 880 915 
f 878 880 911 
f 914 944 947 
f 913 944 914 
f 944 913 881 
f 884 915 883 
f 949 884 916 
f 915 884 949 
f 948 916 920 
f 949 916 948 
f 917 920 919 
f 948 920 917 
f 919 952 917 
f 918 952 919 
f 914 952 918 
f 914 947 952 
f 920 916 887 
f 920 887 919 
f 954 922 929 
f 921 954 957 
f 921 922 954 
f 923 921 957 
f 923 924 921 
f 923 962 924 
f 962 925 924 
f 962 926 925 
f 927 964 959 
f 928 927 959 
f 959 890 928 
f 929 890 959 
f 929 922 890 
f 930 925 926 
f 931 925 930 
f 930 966 931 
f 964 898 968 
f 927 898 964 
f 969 931 966 
f 899 931 969 
f 972 898 934 
f 972 968 898 
f 900 899 969 
f 933 969 932 
f 933 900 969 
f 935 934 901 
f 935 972 934 
f 974 933 932 
f 974 902 933 
f 937 901 903 
f 937 935 901 
f 974 936 902 
f 974 938 936 
f 977 903 940 
f 977 937 903 
f 938 942 936 
f 939 942 938 
f 942 909 936 
f 941 940 943 
f 941 977 940 
f 942 939 981 
f 946 942 981 
f 909 942 946 
f 983 941 943 
f 911 983 943 
f 944 981 945 
f 981 944 946 
f 915 982 911 
f 985 982 915 
f 947 945 951 
f 945 947 944 
f 949 985 915 
f 950 985 948 
f 985 949 948 
f 953 950 917 
f 950 948 917 
f 951 953 952 
f 953 917 952 
f 951 952 947 
f 990 954 961 
f 990 955 954 
f 955 957 954 
f 955 956 957 
f 956 923 957 
f 956 958 923 
f 958 962 923 
f 959 993 989 
f 960 959 989 
f 961 959 960 
f 929 959 961 
f 961 954 929 
f 926 962 958 
f 963 964 965 
f 963 993 964 
f 959 964 993 
f 966 994 967 
f 966 930 994 
f 930 926 994 
f 997 964 968 
f 997 965 964 
f 969 967 971 
f 966 967 969 
f 999 968 972 
f 999 997 968 
f 969 970 932 
f 969 971 970 
f 1004 972 935 
f 1004 999 972 
f 970 974 932 
f 970 973 974 
f 973 976 974 
f 975 935 937 
f 975 1004 935 
f 976 978 938 
f 973 978 976 
f 976 938 974 
f 979 937 977 
f 979 975 937 
f 1008 938 978 
f 1008 939 938 
f 941 979 977 
f 979 941 980 
f 939 1008 981 
f 1008 1012 981 
f 1013 911 982 
f 983 911 1013 
f 980 983 1013 
f 941 983 980 
f 945 1018 987 
f 981 1012 945 
f 1012 1018 945 
f 984 982 985 
f 984 1013 982 
f 984 950 1019 
f 984 985 950 
f 1019 953 986 
f 1019 950 953 
f 951 986 953 
f 951 987 986 
f 987 951 945 
f 1031 1029 988 
f 1029 1032 988 
f 1032 989 988 
f 960 989 1032 
f 1023 960 1032 
f 961 960 1023 
f 1023 990 961 
f 991 955 990 
f 991 956 955 
f 1026 956 991 
f 992 956 1026 
f 992 958 956 
f 992 1033 958 
f 1031 963 1034 
f 988 963 1031 
f 993 963 988 
f 988 989 993 
f 958 1033 926 
f 926 1033 994 
f 1033 996 994 
f 963 995 1034 
f 995 998 1034 
f 965 995 963 
f 1040 994 996 
f 1040 967 994 
f 995 997 998 
f 997 1000 998 
f 965 997 995 
f 1039 967 1040 
f 1039 971 967 
f 997 999 1000 
f 999 1001 1000 
f 1005 1039 1002 
f 971 1039 1005 
f 1005 970 971 
f 999 1006 1001 
f 1006 1003 1001 
f 1004 1006 999 
f 1005 1046 973 
f 1002 1046 1005 
f 1005 973 970 
f 1042 1003 1006 
f 1042 975 1043 
f 1006 975 1042 
f 1004 975 1006 
f 1009 973 1046 
f 1009 978 973 
f 1007 975 979 
f 1007 1043 975 
f 1009 1008 978 
f 1009 1011 1008 
f 980 1007 979 
f 1014 1007 980 
f 1049 1007 1014 
f 1012 1010 1051 
f 1012 1011 1010 
f 1008 1011 1012 
f 1013 1014 980 
f 1052 1013 984 
f 1049 1013 1052 
f 1014 1013 1049 
f 1015 984 1016 
f 1052 984 1015 
f 1053 1016 1017 
f 1015 1016 1053 
f 1017 1051 1053 
f 987 1051 1017 
f 1018 1051 987 
f 1018 1012 1051 
f 1016 984 1019 
f 1017 1016 986 
f 1016 1019 986 
f 1017 986 987 
f 1028 1020 1030 
f 1020 1021 1030 
f 1021 1022 1030 
f 1021 1024 1022 
f 1024 1032 1022 
f 1023 1024 1059 
f 1023 1032 1024 
f 1025 1023 1059 
f 1025 990 1023 
f 1061 990 1025 
f 1061 991 990 
f 1062 991 1061 
f 1062 1026 991 
f 1062 1065 1026 
f 1065 1067 1026 
f 1030 1027 1028 
f 1027 1071 1028 
f 1029 1030 1022 
f 1031 1030 1029 
f 1027 1030 1031 
f 1022 1032 1029 
f 1067 992 1026 
f 992 1067 1069 
f 1033 992 1069 
f 1069 1035 1033 
f 1071 1034 1126 
f 1071 1027 1034 
f 1031 1034 1027 
f 996 1035 1036 
f 996 1033 1035 
f 1073 1034 998 
f 1073 1126 1034 
f 1038 996 1036 
f 1038 1040 996 
f 1037 998 1000 
f 1037 1073 998 
f 1075 1040 1038 
f 1075 1039 1040 
f 1041 1000 1001 
f 1041 1037 1000 
f 1077 1039 1075 
f 1077 1002 1039 
f 1003 1041 1001 
f 1041 1003 1076 
f 1045 1002 1077 
f 1045 1046 1002 
f 1003 1047 1076 
f 1042 1047 1003 
f 1043 1047 1042 
f 1044 1045 1086 
f 1045 1009 1046 
f 1045 1044 1009 
f 1007 1047 1043 
f 1007 1081 1047 
f 1048 1086 1085 
f 1044 1086 1048 
f 1011 1044 1048 
f 1044 1011 1009 
f 1082 1007 1049 
f 1082 1081 1007 
f 1087 1082 1049 
f 1050 1087 1015 
f 1050 1015 1091 
f 1083 1091 1051 
f 1051 1085 1083 
f 1048 1085 1051 
f 1010 1048 1051 
f 1048 1010 1011 
f 1052 1087 1049 
f 1087 1052 1015 
f 1091 1015 1053 
f 1091 1053 1051 
f 1063 1056 1054 
f 1054 1057 1055 
f 1054 1056 1057 
f 1055 1058 1021 
f 1055 1057 1058 
f 1058 1024 1021 
f 1058 1111 1024 
f 1111 1112 1024 
f 1112 1059 1024 
f 1112 1113 1059 
f 1113 1025 1059 
f 1113 1117 1025 
f 1117 1061 1025 
f 1117 1060 1061 
f 1060 1062 1061 
f 1060 1066 1062 
f 1066 1065 1062 
f 1054 1064 1063 
f 1064 1120 1063 
f 1020 1054 1055 
f 1028 1054 1020 
f 1064 1054 1028 
f 1055 1021 1020 
f 1070 1065 1066 
f 1067 1065 1070 
f 1064 1068 1120 
f 1068 1124 1120 
f 1028 1068 1064 
f 1071 1068 1028 
f 1069 1067 1070 
f 1035 1123 1128 
f 1035 1069 1123 
f 1069 1070 1123 
f 1068 1126 1124 
f 1071 1126 1068 
f 1072 1035 1128 
f 1072 1036 1035 
f 1130 1126 1073 
f 1132 1036 1072 
f 1132 1038 1036 
f 1074 1073 1037 
f 1074 1130 1073 
f 1138 1038 1132 
f 1138 1075 1038 
f 1135 1037 1041 
f 1135 1074 1037 
f 1078 1075 1138 
f 1078 1077 1075 
f 1140 1135 1041 
f 1076 1140 1041 
f 1145 1140 1076 
f 1080 1078 1144 
f 1078 1045 1077 
f 1078 1080 1045 
f 1047 1145 1076 
f 1047 1079 1145 
f 1080 1144 1084 
f 1086 1080 1084 
f 1045 1080 1086 
f 1081 1079 1047 
f 1149 1081 1082 
f 1079 1081 1149 
f 1083 1152 1092 
f 1083 1084 1152 
f 1085 1084 1083 
f 1084 1085 1086 
f 1088 1082 1087 
f 1088 1149 1082 
f 1088 1050 1089 
f 1088 1087 1050 
f 1089 1091 1090 
f 1089 1050 1091 
f 1083 1090 1091 
f 1083 1092 1090 
f 1158 1093 1157 
f 1158 1094 1093 
f 1166 1093 1095 
f 1166 1157 1093 
f 1093 1096 1095 
f 1093 1094 1096 
f 1094 1164 1096 
f 1102 1166 1095 
f 1102 1100 1166 
f 1102 1096 1097 
f 1102 1095 1096 
f 1096 1098 1097 
f 1096 1164 1098 
f 1164 1167 1098 
f 1167 1099 1098 
f 1102 1101 1100 
f 1101 1169 1100 
f 1101 1097 1103 
f 1101 1102 1097 
f 1103 1098 1108 
f 1103 1097 1098 
f 1098 1104 1108 
f 1098 1099 1104 
f 1099 1105 1104 
f 1105 1106 1104 
f 1107 1169 1101 
f 1116 1101 1103 
f 1116 1107 1101 
f 1116 1108 1056 
f 1116 1103 1108 
f 1057 1108 1104 
f 1056 1108 1057 
f 1104 1058 1057 
f 1106 1058 1104 
f 1109 1058 1106 
f 1109 1111 1058 
f 1109 1110 1111 
f 1110 1112 1111 
f 1110 1178 1112 
f 1178 1113 1112 
f 1178 1180 1113 
f 1180 1115 1113 
f 1180 1114 1115 
f 1114 1060 1115 
f 1114 1183 1060 
f 1183 1185 1060 
f 1116 1121 1107 
f 1121 1119 1107 
f 1063 1116 1056 
f 1121 1116 1063 
f 1115 1117 1113 
f 1115 1060 1117 
f 1185 1066 1060 
f 1066 1185 1122 
f 1070 1066 1122 
f 1118 1119 1121 
f 1121 1120 1118 
f 1063 1120 1121 
f 1123 1122 1187 
f 1123 1070 1122 
f 1189 1120 1124 
f 1191 1123 1187 
f 1191 1128 1123 
f 1124 1125 1189 
f 1124 1129 1125 
f 1124 1126 1129 
f 1127 1128 1191 
f 1127 1072 1128 
f 1131 1125 1129 
f 1129 1130 1131 
f 1126 1130 1129 
f 1133 1072 1127 
f 1133 1132 1072 
f 1136 1130 1074 
f 1136 1131 1130 
f 1139 1132 1133 
f 1139 1138 1132 
f 1134 1074 1135 
f 1134 1136 1074 
f 1143 1195 1137 
f 1139 1078 1138 
f 1139 1195 1078 
f 1195 1143 1078 
f 1140 1198 1135 
f 1198 1134 1135 
f 1145 1198 1140 
f 1141 1198 1145 
f 1142 1137 1148 
f 1143 1137 1142 
f 1144 1143 1142 
f 1078 1143 1144 
f 1079 1203 1145 
f 1203 1141 1145 
f 1146 1148 1147 
f 1142 1148 1146 
f 1084 1142 1146 
f 1142 1084 1144 
f 1149 1151 1079 
f 1151 1203 1079 
f 1150 1151 1149 
f 1204 1151 1150 
f 1206 1150 1089 
f 1204 1150 1206 
f 1202 1089 1090 
f 1206 1089 1202 
f 1090 1147 1202 
f 1146 1147 1090 
f 1092 1146 1090 
f 1152 1146 1092 
f 1146 1152 1084 
f 1088 1150 1149 
f 1150 1088 1089 
f 1156 1153 1159 
f 1153 1155 1159 
f 1153 1208 1155 
f 1208 1154 1155 
f 1154 1210 1155 
f 1157 1156 1159 
f 1162 1156 1157 
f 1159 1158 1157 
f 1155 1158 1159 
f 1160 1155 1210 
f 1158 1155 1160 
f 1161 1158 1160 
f 1094 1158 1161 
f 1160 1217 1161 
f 1157 1214 1162 
f 1166 1214 1157 
f 1163 1161 1217 
f 1094 1161 1163 
f 1164 1094 1163 
f 1165 1100 1231 
f 1166 1100 1165 
f 1214 1166 1165 
f 1167 1164 1163 
f 1167 1163 1172 
f 1168 1167 1172 
f 1099 1167 1168 
f 1100 1170 1231 
f 1170 1239 1231 
f 1169 1170 1100 
f 1105 1099 1168 
f 1171 1168 1172 
f 1105 1168 1171 
f 1106 1105 1171 
f 1171 1232 1106 
f 1232 1109 1106 
f 1232 1110 1109 
f 1173 1178 1110 
f 1173 1235 1178 
f 1235 1179 1178 
f 1235 1174 1179 
f 1174 1175 1179 
f 1174 1238 1175 
f 1238 1182 1175 
f 1238 1241 1182 
f 1177 1239 1170 
f 1177 1176 1184 
f 1107 1176 1177 
f 1170 1107 1177 
f 1169 1107 1170 
f 1179 1180 1178 
f 1179 1114 1180 
f 1175 1114 1179 
f 1175 1183 1114 
f 1182 1183 1175 
f 1181 1182 1241 
f 1183 1182 1181 
f 1186 1183 1181 
f 1185 1183 1186 
f 1245 1184 1176 
f 1176 1119 1245 
f 1107 1119 1176 
f 1122 1185 1186 
f 1122 1186 1246 
f 1119 1118 1247 
f 1118 1188 1247 
f 1118 1120 1188 
f 1252 1122 1246 
f 1252 1187 1122 
f 1249 1247 1188 
f 1249 1189 1190 
f 1188 1189 1249 
f 1120 1189 1188 
f 1251 1187 1252 
f 1251 1191 1187 
f 1254 1189 1125 
f 1254 1190 1189 
f 1192 1191 1251 
f 1192 1127 1191 
f 1125 1253 1254 
f 1125 1131 1253 
f 1192 1133 1127 
f 1192 1256 1133 
f 1253 1136 1259 
f 1131 1136 1253 
f 1256 1194 1133 
f 1194 1139 1133 
f 1134 1259 1136 
f 1259 1134 1197 
f 1195 1193 1137 
f 1194 1193 1195 
f 1194 1195 1139 
f 1196 1141 1203 
f 1198 1141 1196 
f 1197 1198 1196 
f 1134 1198 1197 
f 1193 1261 1148 
f 1137 1193 1148 
f 1199 1203 1200 
f 1196 1203 1199 
f 1199 1200 1205 
f 1264 1201 1202 
f 1202 1261 1264 
f 1147 1261 1202 
f 1148 1261 1147 
f 1151 1200 1203 
f 1205 1200 1204 
f 1200 1151 1204 
f 1201 1205 1206 
f 1205 1204 1206 
f 1201 1206 1202 
f 1153 1267 1207 
f 1153 1207 1208 
f 1207 1269 1208 
f 1209 1156 1273 
f 1209 1267 1156 
f 1153 1156 1267 
f 1208 1269 1154 
f 1154 1269 1210 
f 1269 1211 1210 
f 1215 1156 1162 
f 1215 1273 1156 
f 1210 1212 1160 
f 1211 1212 1210 
f 1160 1212 1217 
f 1212 1216 1217 
f 1213 1162 1214 
f 1213 1215 1162 
f 1217 1220 1163 
f 1216 1220 1217 
f 1218 1219 1226 
f 1219 1227 1226 
f 1219 1228 1227 
f 1214 1285 1213 
f 1214 1165 1285 
f 1165 1231 1285 
f 1163 1281 1172 
f 1220 1281 1163 
f 1221 1172 1281 
f 1221 1171 1172 
f 1221 1287 1171 
f 1287 1232 1171 
f 1287 1222 1232 
f 1222 1233 1232 
f 1222 1223 1233 
f 1223 1234 1233 
f 1223 1225 1234 
f 1225 1224 1234 
f 1224 1226 1174 
f 1224 1225 1226 
f 1225 1218 1226 
f 1174 1227 1236 
f 1174 1226 1227 
f 1228 1229 1227 
f 1229 1236 1227 
f 1285 1239 1230 
f 1231 1239 1285 
f 1233 1110 1232 
f 1233 1173 1110 
f 1234 1173 1233 
f 1234 1235 1173 
f 1224 1235 1234 
f 1224 1174 1235 
f 1236 1238 1174 
f 1290 1236 1229 
f 1238 1236 1290 
f 1237 1238 1290 
f 1241 1238 1237 
f 1290 1242 1237 
f 1239 1240 1230 
f 1239 1177 1240 
f 1177 1184 1240 
f 1181 1241 1237 
f 1186 1242 1292 
f 1186 1181 1242 
f 1181 1237 1242 
f 1240 1243 1244 
f 1245 1243 1240 
f 1184 1245 1240 
f 1245 1119 1243 
f 1248 1186 1292 
f 1248 1246 1186 
f 1244 1247 1298 
f 1243 1247 1244 
f 1119 1247 1243 
f 1297 1246 1248 
f 1297 1252 1246 
f 1247 1250 1298 
f 1247 1249 1250 
f 1249 1190 1250 
f 1299 1252 1297 
f 1299 1251 1252 
f 1250 1254 1302 
f 1190 1254 1250 
f 1301 1251 1299 
f 1301 1192 1251 
f 1303 1254 1253 
f 1303 1302 1254 
f 1301 1255 1256 
f 1192 1301 1256 
f 1257 1303 1253 
f 1259 1257 1253 
f 1258 1257 1259 
f 1314 1256 1255 
f 1314 1194 1256 
f 1309 1258 1259 
f 1197 1309 1259 
f 1314 1193 1194 
f 1314 1313 1193 
f 1196 1260 1197 
f 1260 1309 1197 
f 1261 1318 1263 
f 1261 1313 1318 
f 1193 1313 1261 
f 1199 1320 1196 
f 1320 1260 1196 
f 1320 1205 1319 
f 1320 1199 1205 
f 1319 1201 1262 
f 1319 1205 1201 
f 1262 1264 1263 
f 1262 1201 1264 
f 1261 1263 1264 
f 1265 1323 1266 
f 1323 1268 1266 
f 1270 1324 1209 
f 1265 1209 1324 
f 1266 1209 1265 
f 1267 1209 1266 
f 1266 1207 1267 
f 1268 1207 1266 
f 1207 1268 1269 
f 1268 1325 1269 
f 1209 1273 1270 
f 1273 1272 1270 
f 1269 1325 1211 
f 1325 1274 1211 
f 1273 1279 1272 
f 1279 1271 1272 
f 1215 1279 1273 
f 1211 1274 1212 
f 1275 1212 1274 
f 1275 1280 1212 
f 1280 1216 1212 
f 1275 1329 1280 
f 1277 1276 1330 
f 1277 1333 1276 
f 1333 1284 1276 
f 1333 1335 1284 
f 1278 1271 1279 
f 1279 1213 1278 
f 1215 1213 1279 
f 1220 1216 1280 
f 1282 1280 1329 
f 1220 1280 1282 
f 1281 1220 1282 
f 1282 1286 1281 
f 1283 1339 1288 
f 1288 1330 1225 
f 1288 1339 1330 
f 1218 1330 1276 
f 1225 1330 1218 
f 1276 1219 1218 
f 1284 1219 1276 
f 1342 1284 1335 
f 1219 1284 1342 
f 1343 1219 1342 
f 1228 1219 1343 
f 1346 1213 1285 
f 1346 1278 1213 
f 1286 1221 1281 
f 1338 1221 1286 
f 1338 1287 1221 
f 1283 1287 1338 
f 1283 1222 1287 
f 1288 1222 1283 
f 1223 1222 1288 
f 1288 1225 1223 
f 1343 1229 1228 
f 1289 1229 1343 
f 1285 1291 1346 
f 1285 1230 1291 
f 1242 1289 1348 
f 1242 1290 1289 
f 1290 1229 1289 
f 1291 1240 1410 
f 1230 1240 1291 
f 1293 1242 1348 
f 1293 1292 1242 
f 1353 1410 1240 
f 1244 1353 1240 
f 1352 1353 1244 
f 1294 1292 1293 
f 1294 1248 1292 
f 1295 1352 1244 
f 1298 1295 1244 
f 1296 1248 1294 
f 1296 1297 1248 
f 1361 1298 1250 
f 1361 1295 1298 
f 1360 1297 1296 
f 1360 1299 1297 
f 1300 1361 1250 
f 1302 1300 1250 
f 1362 1300 1302 
f 1360 1301 1299 
f 1360 1305 1301 
f 1366 1302 1303 
f 1366 1362 1302 
f 1301 1304 1255 
f 1305 1304 1301 
f 1257 1306 1303 
f 1306 1366 1303 
f 1258 1306 1257 
f 1367 1306 1258 
f 1312 1304 1371 
f 1304 1314 1255 
f 1304 1312 1314 
f 1309 1307 1258 
f 1307 1367 1258 
f 1308 1307 1309 
f 1310 1371 1311 
f 1312 1371 1310 
f 1313 1312 1310 
f 1312 1313 1314 
f 1260 1372 1309 
f 1372 1308 1309 
f 1315 1372 1260 
f 1316 1374 1321 
f 1317 1321 1263 
f 1316 1321 1317 
f 1263 1311 1317 
f 1310 1311 1263 
f 1318 1310 1263 
f 1310 1318 1313 
f 1320 1315 1260 
f 1374 1315 1319 
f 1315 1320 1319 
f 1321 1374 1262 
f 1374 1319 1262 
f 1321 1262 1263 
f 1265 1322 1323 
f 1322 1375 1323 
f 1379 1323 1375 
f 1379 1268 1323 
f 1270 1327 1324 
f 1327 1378 1324 
f 1324 1322 1265 
f 1378 1322 1324 
f 1382 1268 1379 
f 1328 1268 1382 
f 1325 1268 1328 
f 1326 1270 1272 
f 1326 1327 1270 
f 1383 1328 1382 
f 1325 1328 1383 
f 1274 1325 1383 
f 1387 1334 1386 
f 1389 1272 1271 
f 1389 1326 1272 
f 1383 1275 1274 
f 1384 1275 1383 
f 1275 1384 1329 
f 1384 1391 1329 
f 1403 1331 1339 
f 1330 1331 1332 
f 1330 1339 1331 
f 1386 1330 1332 
f 1277 1330 1386 
f 1386 1333 1277 
f 1334 1333 1386 
f 1397 1333 1334 
f 1397 1337 1333 
f 1337 1335 1333 
f 1397 1336 1337 
f 1271 1398 1389 
f 1271 1278 1398 
f 1329 1392 1282 
f 1391 1392 1329 
f 1402 1282 1392 
f 1402 1286 1282 
f 1402 1401 1286 
f 1401 1338 1286 
f 1401 1403 1338 
f 1403 1283 1338 
f 1339 1283 1403 
f 1342 1335 1337 
f 1340 1337 1336 
f 1342 1337 1340 
f 1341 1342 1340 
f 1343 1342 1341 
f 1344 1398 1278 
f 1278 1346 1344 
f 1341 1289 1343 
f 1347 1289 1341 
f 1340 1406 1341 
f 1406 1347 1341 
f 1345 1346 1291 
f 1345 1344 1346 
f 1347 1348 1289 
f 1350 1348 1347 
f 1406 1349 1347 
f 1349 1350 1347 
f 1409 1345 1291 
f 1410 1409 1291 
f 1350 1293 1348 
f 1412 1293 1350 
f 1354 1293 1412 
f 1349 1412 1350 
f 1353 1351 1410 
f 1352 1351 1353 
f 1355 1293 1354 
f 1355 1294 1293 
f 1352 1356 1351 
f 1352 1295 1356 
f 1295 1358 1356 
f 1415 1294 1355 
f 1415 1296 1294 
f 1359 1356 1358 
f 1359 1361 1357 
f 1358 1361 1359 
f 1295 1361 1358 
f 1360 1415 1416 
f 1415 1360 1296 
f 1300 1364 1361 
f 1364 1357 1361 
f 1362 1364 1300 
f 1360 1365 1305 
f 1416 1365 1360 
f 1363 1362 1366 
f 1363 1364 1362 
f 1365 1304 1305 
f 1365 1420 1304 
f 1306 1368 1366 
f 1368 1363 1366 
f 1367 1368 1306 
f 1369 1368 1367 
f 1371 1420 1370 
f 1304 1420 1371 
f 1307 1422 1367 
f 1422 1369 1367 
f 1308 1422 1307 
f 1423 1422 1308 
f 1311 1370 1317 
f 1370 1311 1371 
f 1372 1423 1308 
f 1373 1372 1315 
f 1373 1423 1372 
f 1373 1374 1427 
f 1373 1315 1374 
f 1427 1316 1426 
f 1427 1374 1316 
f 1317 1426 1316 
f 1436 1430 1377 
f 1375 1430 1376 
f 1375 1322 1430 
f 1322 1377 1430 
f 1431 1375 1376 
f 1431 1379 1375 
f 1436 1327 1442 
f 1436 1377 1327 
f 1377 1378 1327 
f 1322 1378 1377 
f 1379 1380 1382 
f 1431 1380 1379 
f 1438 1382 1380 
f 1390 1327 1326 
f 1390 1442 1327 
f 1381 1382 1438 
f 1383 1382 1381 
f 1384 1383 1381 
f 1381 1393 1384 
f 1395 1447 1396 
f 1447 1385 1396 
f 1385 1332 1396 
f 1387 1385 1388 
f 1387 1386 1385 
f 1386 1332 1385 
f 1450 1387 1388 
f 1450 1334 1387 
f 1450 1452 1334 
f 1399 1326 1389 
f 1399 1390 1326 
f 1391 1393 1392 
f 1384 1393 1391 
f 1393 1400 1392 
f 1393 1454 1400 
f 1454 1457 1400 
f 1457 1394 1400 
f 1457 1395 1394 
f 1395 1403 1394 
f 1396 1403 1395 
f 1331 1403 1396 
f 1396 1332 1331 
f 1452 1397 1334 
f 1404 1452 1458 
f 1397 1452 1404 
f 1336 1397 1404 
f 1460 1389 1398 
f 1460 1399 1389 
f 1400 1402 1392 
f 1400 1401 1402 
f 1394 1401 1400 
f 1394 1403 1401 
f 1340 1404 1461 
f 1340 1336 1404 
f 1398 1464 1460 
f 1398 1344 1464 
f 1407 1340 1461 
f 1407 1406 1340 
f 1405 1464 1344 
f 1405 1345 1465 
f 1344 1345 1405 
f 1408 1406 1407 
f 1408 1349 1406 
f 1345 1411 1465 
f 1345 1409 1411 
f 1409 1410 1411 
f 1412 1467 1354 
f 1413 1467 1412 
f 1349 1408 1412 
f 1408 1413 1412 
f 1411 1351 1469 
f 1410 1351 1411 
f 1470 1354 1467 
f 1470 1355 1354 
f 1356 1469 1351 
f 1415 1530 1414 
f 1470 1415 1355 
f 1470 1530 1415 
f 1359 1471 1356 
f 1357 1471 1359 
f 1415 1417 1416 
f 1414 1417 1415 
f 1364 1418 1357 
f 1365 1417 1419 
f 1417 1365 1416 
f 1474 1364 1363 
f 1474 1418 1364 
f 1365 1419 1420 
f 1368 1421 1363 
f 1421 1474 1363 
f 1369 1421 1368 
f 1477 1421 1369 
f 1419 1425 1370 
f 1420 1419 1370 
f 1422 1479 1369 
f 1479 1477 1369 
f 1479 1423 1424 
f 1479 1422 1423 
f 1482 1424 1423 
f 1426 1425 1484 
f 1317 1425 1426 
f 1370 1425 1317 
f 1373 1482 1423 
f 1428 1373 1427 
f 1428 1482 1373 
f 1426 1428 1427 
f 1426 1484 1428 
f 1436 1429 1430 
f 1429 1486 1430 
f 1488 1430 1486 
f 1488 1376 1430 
f 1490 1376 1488 
f 1490 1431 1376 
f 1432 1431 1490 
f 1432 1437 1431 
f 1432 1491 1437 
f 1491 1433 1437 
f 1491 1434 1433 
f 1435 1436 1442 
f 1435 1429 1436 
f 1380 1431 1437 
f 1437 1438 1380 
f 1433 1438 1437 
f 1439 1433 1434 
f 1438 1433 1439 
f 1443 1438 1439 
f 1439 1445 1443 
f 1449 1440 1441 
f 1440 1450 1441 
f 1440 1496 1450 
f 1497 1442 1390 
f 1497 1435 1442 
f 1381 1438 1443 
f 1443 1393 1381 
f 1445 1393 1443 
f 1444 1393 1445 
f 1444 1499 1393 
f 1455 1446 1456 
f 1447 1446 1448 
f 1447 1395 1446 
f 1395 1456 1446 
f 1501 1447 1448 
f 1501 1385 1447 
f 1449 1385 1501 
f 1441 1385 1449 
f 1388 1385 1441 
f 1441 1450 1388 
f 1496 1452 1450 
f 1451 1452 1496 
f 1452 1451 1458 
f 1451 1503 1458 
f 1512 1390 1399 
f 1512 1497 1390 
f 1393 1453 1454 
f 1499 1453 1393 
f 1507 1454 1453 
f 1507 1457 1454 
f 1455 1457 1507 
f 1456 1457 1455 
f 1395 1457 1456 
f 1458 1509 1404 
f 1503 1509 1458 
f 1509 1459 1404 
f 1519 1399 1460 
f 1519 1512 1399 
f 1514 1404 1459 
f 1514 1461 1404 
f 1518 1460 1464 
f 1518 1519 1460 
f 1462 1461 1514 
f 1462 1407 1461 
f 1464 1463 1518 
f 1464 1405 1463 
f 1405 1465 1463 
f 1466 1407 1462 
f 1466 1408 1407 
f 1522 1463 1465 
f 1522 1411 1523 
f 1465 1411 1522 
f 1413 1526 1467 
f 1408 1466 1413 
f 1466 1526 1413 
f 1529 1523 1411 
f 1469 1529 1411 
f 1527 1467 1526 
f 1527 1470 1467 
f 1469 1468 1529 
f 1469 1356 1468 
f 1470 1527 1530 
f 1468 1471 1472 
f 1356 1471 1468 
f 1414 1533 1417 
f 1472 1418 1536 
f 1471 1418 1472 
f 1357 1418 1471 
f 1417 1475 1419 
f 1533 1475 1417 
f 1473 1536 1418 
f 1473 1474 1537 
f 1418 1474 1473 
f 1419 1475 1539 
f 1421 1476 1474 
f 1476 1537 1474 
f 1477 1476 1421 
f 1540 1476 1477 
f 1425 1539 1544 
f 1419 1539 1425 
f 1479 1540 1477 
f 1478 1479 1424 
f 1478 1480 1479 
f 1480 1540 1479 
f 1478 1482 1481 
f 1478 1424 1482 
f 1428 1481 1482 
f 1483 1481 1428 
f 1428 1544 1483 
f 1484 1544 1428 
f 1425 1544 1484 
f 1489 1492 1485 
f 1429 1549 1486 
f 1549 1487 1486 
f 1546 1486 1487 
f 1546 1488 1486 
f 1489 1488 1546 
f 1485 1488 1489 
f 1490 1488 1485 
f 1485 1432 1490 
f 1492 1432 1485 
f 1492 1491 1432 
f 1493 1491 1492 
f 1491 1493 1434 
f 1493 1552 1434 
f 1556 1429 1435 
f 1556 1549 1429 
f 1434 1552 1439 
f 1439 1552 1445 
f 1552 1553 1445 
f 1559 1494 1449 
f 1495 1449 1494 
f 1495 1440 1449 
f 1440 1495 1496 
f 1495 1502 1496 
f 1563 1435 1497 
f 1563 1556 1435 
f 1445 1498 1444 
f 1553 1498 1445 
f 1444 1498 1499 
f 1498 1505 1499 
f 1455 1568 1446 
f 1446 1557 1448 
f 1446 1568 1557 
f 1500 1448 1557 
f 1500 1501 1448 
f 1501 1559 1449 
f 1500 1559 1501 
f 1496 1562 1451 
f 1502 1562 1496 
f 1451 1562 1503 
f 1562 1570 1503 
f 1504 1497 1512 
f 1511 1497 1504 
f 1563 1497 1511 
f 1499 1506 1453 
f 1505 1506 1499 
f 1508 1453 1506 
f 1508 1507 1453 
f 1455 1508 1568 
f 1507 1508 1455 
f 1503 1510 1509 
f 1570 1510 1503 
f 1509 1510 1459 
f 1510 1571 1459 
f 1504 1520 1511 
f 1520 1516 1511 
f 1512 1520 1504 
f 1519 1520 1512 
f 1513 1459 1571 
f 1513 1514 1459 
f 1515 1516 1520 
f 1515 1518 1517 
f 1520 1518 1515 
f 1519 1518 1520 
f 1521 1514 1513 
f 1521 1462 1514 
f 1577 1518 1463 
f 1577 1517 1518 
f 1525 1462 1521 
f 1525 1466 1462 
f 1463 1580 1577 
f 1463 1522 1580 
f 1522 1523 1580 
f 1578 1524 1526 
f 1466 1525 1526 
f 1525 1578 1526 
f 1580 1529 1583 
f 1523 1529 1580 
f 1524 1527 1526 
f 1524 1528 1527 
f 1528 1532 1527 
f 1583 1468 1585 
f 1529 1468 1583 
f 1530 1531 1414 
f 1532 1531 1530 
f 1532 1530 1527 
f 1584 1585 1468 
f 1472 1584 1468 
f 1587 1590 1533 
f 1414 1531 1533 
f 1531 1587 1533 
f 1535 1584 1472 
f 1536 1535 1472 
f 1590 1475 1533 
f 1590 1538 1475 
f 1473 1534 1536 
f 1534 1535 1536 
f 1537 1534 1473 
f 1591 1534 1537 
f 1539 1538 1601 
f 1475 1538 1539 
f 1476 1592 1537 
f 1592 1591 1537 
f 1592 1540 1595 
f 1592 1476 1540 
f 1480 1595 1540 
f 1602 1595 1480 
f 1541 1599 1544 
f 1544 1601 1541 
f 1539 1601 1544 
f 1478 1542 1480 
f 1542 1602 1480 
f 1542 1481 1543 
f 1542 1478 1481 
f 1483 1543 1481 
f 1483 1599 1543 
f 1599 1483 1544 
f 1549 1550 1487 
f 1550 1545 1487 
f 1545 1546 1487 
f 1489 1545 1547 
f 1489 1546 1545 
f 1547 1492 1489 
f 1547 1548 1492 
f 1548 1493 1492 
f 1548 1552 1493 
f 1549 1556 1550 
f 1551 1550 1556 
f 1545 1550 1551 
f 1604 1548 1547 
f 1548 1606 1552 
f 1552 1606 1553 
f 1559 1560 1494 
f 1494 1554 1495 
f 1494 1560 1554 
f 1560 1555 1554 
f 1495 1554 1502 
f 1607 1556 1563 
f 1551 1556 1607 
f 1565 1606 1611 
f 1498 1606 1565 
f 1553 1606 1498 
f 1565 1505 1498 
f 1568 1569 1557 
f 1557 1558 1500 
f 1557 1569 1558 
f 1569 1619 1558 
f 1559 1558 1560 
f 1500 1558 1559 
f 1502 1561 1562 
f 1554 1561 1502 
f 1562 1561 1570 
f 1561 1622 1570 
f 1511 1607 1563 
f 1572 1607 1511 
f 1613 1607 1572 
f 1565 1611 1564 
f 1565 1564 1629 
f 1506 1565 1629 
f 1505 1565 1506 
f 1629 1566 1506 
f 1566 1508 1506 
f 1508 1633 1568 
f 1508 1566 1633 
f 1566 1632 1633 
f 1569 1633 1567 
f 1568 1633 1569 
f 1619 1569 1567 
f 1510 1622 1636 
f 1570 1622 1510 
f 1636 1571 1510 
f 1511 1516 1572 
f 1516 1573 1572 
f 1572 1573 1613 
f 1632 1566 1629 
f 1571 1635 1513 
f 1571 1636 1635 
f 1573 1516 1515 
f 1575 1573 1576 
f 1576 1573 1517 
f 1573 1515 1517 
f 1574 1513 1635 
f 1574 1521 1513 
f 1646 1575 1576 
f 1646 1577 1645 
f 1576 1577 1646 
f 1517 1577 1576 
f 1579 1648 1647 
f 1574 1525 1521 
f 1574 1648 1525 
f 1648 1579 1525 
f 1649 1577 1580 
f 1649 1645 1577 
f 1578 1581 1524 
f 1579 1581 1578 
f 1647 1581 1579 
f 1579 1578 1525 
f 1652 1649 1580 
f 1583 1652 1580 
f 1653 1652 1583 
f 1528 1654 1532 
f 1582 1654 1528 
f 1524 1581 1528 
f 1581 1582 1528 
f 1583 1658 1653 
f 1583 1585 1658 
f 1654 1531 1532 
f 1654 1588 1531 
f 1586 1658 1585 
f 1586 1584 1662 
f 1585 1584 1586 
f 1587 1663 1590 
f 1588 1663 1587 
f 1588 1587 1531 
f 1589 1662 1584 
f 1535 1664 1589 
f 1584 1535 1589 
f 1538 1663 1669 
f 1590 1663 1538 
f 1664 1534 1666 
f 1664 1535 1534 
f 1591 1666 1534 
f 1593 1666 1591 
f 1601 1669 1667 
f 1669 1601 1538 
f 1592 1594 1591 
f 1594 1593 1591 
f 1594 1595 1672 
f 1594 1592 1595 
f 1602 1672 1595 
f 1596 1672 1602 
f 1673 1672 1596 
f 1598 1596 1597 
f 1673 1596 1598 
f 1597 1600 1598 
f 1599 1600 1597 
f 1541 1600 1599 
f 1541 1667 1600 
f 1667 1668 1600 
f 1667 1541 1601 
f 1542 1596 1602 
f 1597 1596 1543 
f 1596 1542 1543 
f 1597 1543 1599 
f 1551 1608 1545 
f 1608 1603 1545 
f 1603 1547 1545 
f 1603 1604 1547 
f 1605 1548 1604 
f 1605 1606 1548 
f 1608 1614 1615 
f 1608 1551 1614 
f 1551 1607 1614 
f 1615 1603 1608 
f 1603 1609 1604 
f 1609 1605 1604 
f 1609 1610 1605 
f 1610 1606 1605 
f 1610 1618 1606 
f 1618 1611 1606 
f 1558 1612 1560 
f 1555 1612 1674 
f 1560 1612 1555 
f 1555 1674 1623 
f 1561 1555 1623 
f 1554 1555 1561 
f 1623 1622 1561 
f 1607 1613 1614 
f 1613 1624 1614 
f 1624 1615 1614 
f 1624 1625 1615 
f 1625 1603 1615 
f 1625 1616 1603 
f 1616 1609 1603 
f 1609 1617 1610 
f 1617 1618 1610 
f 1617 1627 1618 
f 1628 1618 1627 
f 1628 1564 1618 
f 1564 1611 1618 
f 1620 1567 1633 
f 1619 1567 1620 
f 1621 1619 1620 
f 1558 1619 1621 
f 1612 1558 1621 
f 1622 1681 1636 
f 1622 1623 1681 
f 1613 1573 1624 
f 1573 1638 1624 
f 1638 1625 1624 
f 1638 1626 1625 
f 1626 1616 1625 
f 1626 1685 1616 
f 1685 1609 1616 
f 1685 1686 1609 
f 1686 1617 1609 
f 1686 1688 1617 
f 1688 1627 1617 
f 1688 1642 1627 
f 1642 1628 1627 
f 1642 1641 1628 
f 1630 1628 1641 
f 1630 1629 1628 
f 1629 1564 1628 
f 1630 1691 1629 
f 1691 1632 1629 
f 1631 1632 1691 
f 1633 1632 1631 
f 1631 1620 1633 
f 1634 1681 1680 
f 1636 1681 1634 
f 1634 1635 1636 
f 1575 1637 1573 
f 1639 1573 1637 
f 1638 1573 1639 
f 1640 1641 1642 
f 1640 1630 1641 
f 1643 1630 1640 
f 1643 1691 1630 
f 1634 1680 1694 
f 1635 1644 1574 
f 1635 1634 1644 
f 1634 1694 1644 
f 1646 1637 1575 
f 1637 1650 1639 
f 1646 1650 1637 
f 1645 1650 1646 
f 1648 1651 1647 
f 1699 1651 1648 
f 1574 1644 1648 
f 1644 1699 1648 
f 1701 1645 1649 
f 1701 1650 1645 
f 1651 1581 1647 
f 1651 1705 1581 
f 1705 1655 1581 
f 1649 1657 1701 
f 1649 1652 1657 
f 1652 1653 1657 
f 1582 1708 1654 
f 1655 1708 1582 
f 1705 1708 1655 
f 1655 1582 1581 
f 1653 1656 1657 
f 1658 1656 1653 
f 1654 1708 1588 
f 1708 1709 1588 
f 1656 1662 1659 
f 1586 1662 1656 
f 1658 1586 1656 
f 1663 1660 1661 
f 1709 1663 1588 
f 1709 1660 1663 
f 1659 1589 1714 
f 1659 1662 1589 
f 1664 1714 1589 
f 1661 1670 1669 
f 1663 1661 1669 
f 1665 1714 1664 
f 1665 1666 1718 
f 1665 1664 1666 
f 1593 1718 1666 
f 1668 1715 1716 
f 1668 1671 1715 
f 1667 1671 1668 
f 1669 1670 1667 
f 1670 1671 1667 
f 1594 1721 1593 
f 1721 1718 1593 
f 1721 1672 1722 
f 1721 1594 1672 
f 1722 1673 1725 
f 1722 1672 1673 
f 1725 1598 1716 
f 1725 1673 1598 
f 1600 1716 1598 
f 1600 1668 1716 
f 1677 1674 1612 
f 1677 1623 1674 
f 1612 1621 1728 
f 1675 1612 1728 
f 1675 1677 1612 
f 1678 1677 1675 
f 1676 1678 1730 
f 1677 1678 1676 
f 1623 1677 1676 
f 1676 1681 1623 
f 1732 1620 1631 
f 1679 1620 1732 
f 1621 1620 1679 
f 1728 1621 1679 
f 1681 1693 1680 
f 1681 1676 1693 
f 1676 1730 1693 
f 1639 1682 1638 
f 1682 1683 1638 
f 1683 1626 1638 
f 1683 1684 1626 
f 1684 1685 1626 
f 1684 1686 1685 
f 1684 1687 1686 
f 1687 1688 1686 
f 1687 1738 1688 
f 1738 1642 1688 
f 1642 1689 1640 
f 1642 1738 1689 
f 1689 1643 1640 
f 1689 1731 1643 
f 1690 1691 1643 
f 1787 1691 1690 
f 1692 1691 1787 
f 1631 1691 1692 
f 1692 1732 1631 
f 1695 1693 1700 
f 1694 1693 1695 
f 1680 1693 1694 
f 1695 1644 1694 
f 1696 1639 1650 
f 1696 1697 1639 
f 1697 1682 1639 
f 1697 1683 1682 
f 1735 1684 1683 
f 1698 1684 1735 
f 1698 1687 1684 
f 1643 1731 1740 
f 1740 1690 1643 
f 1699 1704 1651 
f 1695 1704 1699 
f 1700 1704 1695 
f 1695 1699 1644 
f 1707 1650 1701 
f 1707 1696 1650 
f 1702 1748 1753 
f 1748 1702 1755 
f 1751 1703 1705 
f 1651 1704 1705 
f 1704 1751 1705 
f 1706 1701 1657 
f 1706 1707 1701 
f 1710 1757 1712 
f 1703 1708 1705 
f 1703 1757 1708 
f 1757 1710 1708 
f 1711 1657 1656 
f 1711 1706 1657 
f 1709 1710 1712 
f 1710 1709 1708 
f 1761 1711 1656 
f 1659 1761 1656 
f 1760 1761 1659 
f 1661 1712 1764 
f 1660 1712 1661 
f 1712 1660 1709 
f 1713 1659 1714 
f 1760 1659 1713 
f 1670 1764 1717 
f 1661 1764 1670 
f 1767 1713 1714 
f 1767 1665 1770 
f 1767 1714 1665 
f 1770 1665 1718 
f 1715 1768 1716 
f 1769 1768 1715 
f 1671 1769 1715 
f 1671 1717 1769 
f 1717 1671 1670 
f 1719 1770 1718 
f 1719 1721 1720 
f 1719 1718 1721 
f 1720 1722 1723 
f 1720 1721 1722 
f 1723 1725 1724 
f 1723 1722 1725 
f 1724 1716 1768 
f 1724 1725 1716 
f 1726 1678 1675 
f 1726 1730 1678 
f 1732 1727 1679 
f 1675 1728 1727 
f 1728 1679 1727 
f 1775 1675 1727 
f 1777 1675 1775 
f 1726 1675 1777 
f 1729 1777 1733 
f 1726 1777 1729 
f 1730 1726 1729 
f 1729 1693 1730 
f 1738 1741 1689 
f 1741 1731 1689 
f 1780 1732 1692 
f 1727 1732 1780 
f 1775 1727 1780 
f 1733 1734 1729 
f 1743 1734 1733 
f 1729 1734 1693 
f 1734 1700 1693 
f 1746 1683 1697 
f 1746 1747 1683 
f 1747 1735 1683 
f 1747 1736 1735 
f 1736 1698 1735 
f 1736 1737 1698 
f 1737 1687 1698 
f 1737 1782 1687 
f 1782 1738 1687 
f 1741 1782 1739 
f 1741 1738 1782 
f 1749 1741 1739 
f 1749 1740 1741 
f 1740 1731 1741 
f 1749 1786 1740 
f 1786 1690 1740 
f 1788 1690 1786 
f 1787 1690 1788 
f 1743 1744 1734 
f 1742 1744 1743 
f 1734 1744 1700 
f 1744 1704 1700 
f 1696 1707 1697 
f 1707 1752 1697 
f 1752 1746 1697 
f 1752 1745 1746 
f 1745 1747 1746 
f 1745 1753 1747 
f 1753 1748 1747 
f 1747 1748 1736 
f 1748 1755 1736 
f 1736 1801 1737 
f 1782 1737 1801 
f 1785 1749 1739 
f 1785 1786 1749 
f 1751 1750 1703 
f 1744 1750 1751 
f 1742 1750 1744 
f 1744 1751 1704 
f 1758 1707 1706 
f 1758 1797 1707 
f 1797 1752 1707 
f 1797 1745 1752 
f 1800 1745 1797 
f 1753 1754 1702 
f 1745 1754 1753 
f 1800 1754 1745 
f 1736 1754 1756 
f 1755 1754 1736 
f 1702 1754 1755 
f 1756 1801 1736 
f 1757 1807 1712 
f 1750 1807 1757 
f 1703 1750 1757 
f 1759 1706 1711 
f 1759 1758 1706 
f 1807 1762 1712 
f 1761 1808 1711 
f 1808 1759 1711 
f 1760 1808 1761 
f 1763 1808 1760 
f 1762 1813 1764 
f 1712 1762 1764 
f 1713 1763 1760 
f 1765 1763 1713 
f 1813 1814 1717 
f 1764 1813 1717 
f 1767 1815 1713 
f 1815 1765 1713 
f 1815 1770 1766 
f 1815 1767 1770 
f 1768 1814 1774 
f 1769 1814 1768 
f 1717 1814 1769 
f 1719 1771 1770 
f 1771 1766 1770 
f 1771 1720 1772 
f 1771 1719 1720 
f 1772 1723 1773 
f 1772 1720 1723 
f 1773 1724 1818 
f 1773 1723 1724 
f 1768 1818 1724 
f 1768 1774 1818 
f 1775 1776 1777 
f 1776 1733 1777 
f 1778 1775 1780 
f 1776 1778 1781 
f 1776 1775 1778 
f 1776 1781 1733 
f 1781 1743 1733 
f 1789 1692 1787 
f 1780 1789 1779 
f 1780 1692 1789 
f 1779 1778 1780 
f 1779 1794 1778 
f 1794 1781 1778 
f 1794 1793 1781 
f 1781 1793 1743 
f 1793 1742 1743 
f 1801 1823 1782 
f 1823 1835 1782 
f 1835 1739 1782 
f 1835 1783 1739 
f 1783 1785 1739 
f 1783 1784 1785 
f 1784 1786 1785 
f 1825 1786 1784 
f 1788 1786 1825 
f 1787 1788 1825 
f 1825 1789 1787 
f 1790 1789 1825 
f 1790 1779 1789 
f 1791 1779 1790 
f 1791 1794 1779 
f 1792 1794 1791 
f 1792 1793 1794 
f 1795 1793 1792 
f 1750 1793 1795 
f 1793 1750 1742 
f 1758 1796 1797 
f 1796 1798 1797 
f 1798 1800 1797 
f 1798 1799 1800 
f 1799 1754 1800 
f 1799 1756 1754 
f 1756 1802 1801 
f 1756 1822 1802 
f 1801 1802 1823 
f 1803 1783 1835 
f 1803 1784 1783 
f 1826 1784 1803 
f 1825 1784 1826 
f 1807 1795 1804 
f 1750 1795 1807 
f 1758 1759 1796 
f 1759 1809 1796 
f 1805 1796 1809 
f 1806 1796 1805 
f 1798 1796 1806 
f 1806 1799 1798 
f 1864 1756 1799 
f 1822 1756 1864 
f 1762 1839 1810 
f 1762 1804 1839 
f 1807 1804 1762 
f 1808 1809 1759 
f 1809 1840 1805 
f 1808 1840 1809 
f 1763 1840 1808 
f 1813 1848 1812 
f 1813 1810 1848 
f 1762 1810 1813 
f 1811 1840 1763 
f 1765 1811 1763 
f 1814 1812 1851 
f 1813 1812 1814 
f 1815 1852 1765 
f 1852 1811 1765 
f 1852 1766 1854 
f 1852 1815 1766 
f 1774 1816 1859 
f 1814 1816 1774 
f 1814 1851 1816 
f 1771 1863 1766 
f 1863 1854 1766 
f 1863 1772 1857 
f 1863 1771 1772 
f 1773 1857 1772 
f 1773 1817 1857 
f 1859 1817 1818 
f 1817 1773 1818 
f 1859 1818 1774 
f 1819 1790 1825 
f 1819 1820 1790 
f 1820 1791 1790 
f 1820 1821 1791 
f 1821 1792 1791 
f 1821 1795 1792 
f 1822 1832 1802 
f 1832 1831 1802 
f 1831 1823 1802 
f 1831 1835 1823 
f 1824 1803 1835 
f 1824 1837 1803 
f 1837 1826 1803 
f 1825 1837 1827 
f 1825 1826 1837 
f 1827 1819 1825 
f 1827 1828 1819 
f 1828 1820 1819 
f 1828 1838 1820 
f 1838 1821 1820 
f 1838 1804 1821 
f 1821 1804 1795 
f 1805 1829 1806 
f 1829 1830 1806 
f 1830 1799 1806 
f 1830 1864 1799 
f 1832 1864 1833 
f 1832 1822 1864 
f 1833 1831 1832 
f 1833 1834 1831 
f 1836 1831 1834 
f 1835 1831 1836 
f 1836 1824 1835 
f 1866 1824 1836 
f 1866 1837 1824 
f 1865 1837 1866 
f 1865 1827 1837 
f 1845 1827 1865 
f 1846 1827 1845 
f 1846 1828 1827 
f 1846 1847 1828 
f 1847 1838 1828 
f 1847 1810 1838 
f 1810 1839 1838 
f 1838 1839 1804 
f 1805 1840 1829 
f 1840 1841 1829 
f 1841 1830 1829 
f 1841 1842 1830 
f 1843 1830 1842 
f 1864 1830 1843 
f 1845 1844 1846 
f 1870 1844 1845 
f 1844 1847 1846 
f 1844 1812 1847 
f 1812 1848 1847 
f 1847 1848 1810 
f 1811 1841 1840 
f 1841 1849 1842 
f 1841 1811 1849 
f 1842 1850 1843 
f 1849 1850 1842 
f 1861 1870 1862 
f 1844 1870 1861 
f 1851 1844 1861 
f 1844 1851 1812 
f 1852 1849 1811 
f 1853 1852 1854 
f 1853 1850 1852 
f 1850 1849 1852 
f 1855 1853 1854 
f 1871 1853 1855 
f 1856 1855 1857 
f 1871 1855 1856 
f 1857 1858 1856 
f 1817 1858 1857 
f 1858 1859 1860 
f 1858 1817 1859 
f 1816 1860 1859 
f 1816 1861 1860 
f 1861 1862 1860 
f 1861 1816 1851 
f 1863 1855 1854 
f 1855 1863 1857 
f 1843 1867 1864 
f 1867 1833 1864 
f 1867 1834 1833 
f 1836 1834 1867 
f 1867 1866 1836 
f 1867 1869 1866 
f 1869 1865 1866 
f 1869 1870 1865 
f 1865 1870 1845 
f 1850 1867 1843 
f 1850 1868 1867 
f 1868 1858 1867 
f 1858 1869 1867 
f 1858 1860 1869 
f 1860 1870 1869 
f 1860 1862 1870 
f 1868 1850 1871 
f 1850 1853 1871 
f 1868 1871 1856 
f 1868 1856 1858 
f 1890 1891 1873 
f 1891 1872 1873 
f 1872 1893 1873 
f 1893 1876 1873 
f 1893 1878 1876 
f 1896 1888 1874 
f 1888 1897 1874 
f 1897 1879 1874 
f 1897 1900 1879 
f 1908 1890 1873 
f 1875 1908 1873 
f 1875 1876 1877 
f 1875 1873 1876 
f 1876 1903 1877 
f 1876 1878 1903 
f 1912 1874 1882 
f 1912 1896 1874 
f 1879 1882 1874 
f 1879 1905 1882 
f 1900 1905 1879 
f 1916 1908 1875 
f 1880 1916 1877 
f 1916 1875 1877 
f 1880 1877 1903 
f 1920 1881 1882 
f 1881 1912 1882 
f 1905 1920 1882 
f 1883 1884 1892 
f 1884 1927 1892 
f 1927 1885 1892 
f 1927 1928 1885 
f 1928 1886 1885 
f 1928 1936 1886 
f 1887 1938 1895 
f 1938 1939 1895 
f 1939 1888 1895 
f 1888 1941 1897 
f 1888 1939 1941 
f 1941 1898 1897 
f 1941 1889 1898 
f 1889 1943 1898 
f 1943 1901 1898 
f 1943 1944 1901 
f 1944 1890 1901 
f 1883 1890 1944 
f 1892 1890 1883 
f 1891 1890 1892 
f 1892 1872 1891 
f 1885 1872 1892 
f 1885 1893 1872 
f 1886 1893 1885 
f 1946 1886 1936 
f 1893 1886 1946 
f 1894 1893 1946 
f 1878 1893 1894 
f 1946 1947 1894 
f 1895 1896 1887 
f 1896 1904 1887 
f 1896 1895 1888 
f 1897 1898 1900 
f 1900 1901 1899 
f 1900 1898 1901 
f 1899 1890 1902 
f 1899 1901 1890 
f 1908 1902 1890 
f 1903 1878 1894 
f 1903 1947 1911 
f 1903 1894 1947 
f 1904 1912 1949 
f 1904 1896 1912 
f 1900 1914 1905 
f 1914 1899 1906 
f 1914 1900 1899 
f 1906 1902 1907 
f 1906 1899 1902 
f 1907 1908 1918 
f 1907 1902 1908 
f 1916 1918 1908 
f 1909 1903 1910 
f 1880 1903 1909 
f 1911 1910 1903 
f 1912 1919 1949 
f 1912 1881 1919 
f 1920 1905 1913 
f 1952 1913 1914 
f 1913 1905 1914 
f 1915 1952 1906 
f 1952 1914 1906 
f 1922 1915 1907 
f 1915 1906 1907 
f 1917 1907 1918 
f 1917 1922 1907 
f 1917 1916 1923 
f 1917 1918 1916 
f 1923 1880 1924 
f 1923 1916 1880 
f 1909 1956 1880 
f 1956 1924 1880 
f 1881 1925 1919 
f 1925 1957 1919 
f 1925 1920 1921 
f 1925 1881 1920 
f 1913 1961 1920 
f 1961 1921 1920 
f 1954 1922 1917 
f 1955 1954 1923 
f 1954 1917 1923 
f 1967 1955 1924 
f 1955 1923 1924 
f 1956 1967 1924 
f 1926 1957 1925 
f 1960 1926 1921 
f 1926 1925 1921 
f 1961 1960 1921 
f 1971 1927 1934 
f 1971 1929 1927 
f 1929 1928 1927 
f 1929 1980 1928 
f 1930 1940 1975 
f 1941 1930 1977 
f 1941 1940 1930 
f 1931 1941 1977 
f 1931 1933 1941 
f 1931 1932 1933 
f 1932 1942 1933 
f 1932 1979 1942 
f 1979 1935 1942 
f 1934 1935 1979 
f 1883 1935 1934 
f 1884 1883 1934 
f 1934 1927 1884 
f 1936 1980 1945 
f 1936 1928 1980 
f 1974 1887 1937 
f 1974 1975 1887 
f 1975 1938 1887 
f 1975 1939 1938 
f 1940 1939 1975 
f 1941 1939 1940 
f 1889 1941 1933 
f 1933 1943 1889 
f 1942 1943 1933 
f 1942 1944 1943 
f 1935 1944 1942 
f 1883 1944 1935 
f 1946 1945 1982 
f 1936 1945 1946 
f 1982 1947 1946 
f 1948 1887 1904 
f 1948 1937 1887 
f 1947 1986 1911 
f 1947 1982 1986 
f 1987 1904 1949 
f 1987 1948 1904 
f 1910 1985 1909 
f 1911 1986 1910 
f 1986 1985 1910 
f 1989 1949 1919 
f 1989 1987 1949 
f 1950 1909 1985 
f 1950 1956 1909 
f 1958 1919 1957 
f 1958 1989 1919 
f 1961 1952 1951 
f 1961 1913 1952 
f 1951 1915 1953 
f 1951 1952 1915 
f 1953 1922 1963 
f 1953 1915 1922 
f 1963 1922 1954 
f 1964 1963 1954 
f 1964 1954 1965 
f 1965 1954 1955 
f 1966 1956 1950 
f 1966 1967 1956 
f 1926 1959 1957 
f 1959 1958 1957 
f 1959 1926 1960 
f 1960 1962 1959 
f 1960 1961 1962 
f 1962 1961 1951 
f 1992 1962 1953 
f 1962 1951 1953 
f 1993 1992 1963 
f 1992 1953 1963 
f 1964 1993 1963 
f 1994 1965 1955 
f 1996 1994 1967 
f 1994 1955 1967 
f 1966 1996 1967 
f 1968 1969 1976 
f 1969 1970 1976 
f 1970 1978 1976 
f 1970 2001 1978 
f 2003 2002 1979 
f 1934 2002 2004 
f 1934 1979 2002 
f 1972 1934 2004 
f 1972 1971 1934 
f 2007 1971 1972 
f 2007 1929 1971 
f 1929 2007 1980 
f 2007 1973 1980 
f 1974 2010 1975 
f 1968 1975 2010 
f 1976 1975 1968 
f 1930 1975 1976 
f 1976 1977 1930 
f 1978 1977 1976 
f 1978 1931 1977 
f 2001 1931 1978 
f 2003 1931 2001 
f 2003 1932 1931 
f 1979 1932 2003 
f 2012 1980 1973 
f 1981 1980 2012 
f 1945 1980 1981 
f 2015 1974 1937 
f 2015 2010 1974 
f 1981 1982 1945 
f 2014 1982 1981 
f 2016 1982 2014 
f 2012 2014 1981 
f 1984 1937 1948 
f 1984 2015 1937 
f 1986 2016 1983 
f 1982 2016 1986 
f 2019 1948 1987 
f 2019 1984 1948 
f 1986 2018 1985 
f 1983 2018 1986 
f 2020 1987 1989 
f 2020 2019 1987 
f 2022 1985 2018 
f 2022 1950 1985 
f 1988 1989 1958 
f 1988 2020 1989 
f 1995 1950 2022 
f 1995 1966 1950 
f 1959 2023 1958 
f 2023 1988 1958 
f 1990 1959 1991 
f 2023 1959 1990 
f 1991 1959 1962 
f 2030 1992 1999 
f 1998 1992 2030 
f 1962 1992 1998 
f 1999 1992 1993 
f 1964 1965 2033 
f 2033 1965 1994 
f 1994 1996 2025 
f 1966 1995 1996 
f 1995 2025 1996 
f 2027 1990 1991 
f 2029 2027 1962 
f 2027 1991 1962 
f 1997 2029 1998 
f 2029 1962 1998 
f 2030 1997 1998 
f 2032 1999 1993 
f 1964 2032 1993 
f 2048 2005 2045 
f 2048 2047 2005 
f 2047 2006 2005 
f 2047 2049 2006 
f 2049 2007 2006 
f 2049 2054 2007 
f 1969 2051 2053 
f 1969 1968 2051 
f 2042 1969 2053 
f 2042 1970 1969 
f 2000 1970 2042 
f 2000 2001 1970 
f 2000 2044 2001 
f 2044 2003 2001 
f 2045 2003 2044 
f 2002 2003 2045 
f 2045 2004 2002 
f 2005 2004 2045 
f 2005 1972 2004 
f 2006 1972 2005 
f 2006 2007 1972 
f 1973 2054 2008 
f 1973 2007 2054 
f 2051 2010 2009 
f 1968 2010 2051 
f 2014 2008 2011 
f 2012 2008 2014 
f 1973 2008 2012 
f 2013 2010 2015 
f 2013 2009 2010 
f 2014 2058 2016 
f 2011 2058 2014 
f 2057 2015 1984 
f 2057 2013 2015 
f 2060 2016 2058 
f 2060 1983 2016 
f 2017 1984 2019 
f 2017 2057 1984 
f 2063 1983 2060 
f 2063 2018 1983 
f 2065 2019 2020 
f 2065 2017 2019 
f 2021 2018 2063 
f 2021 2022 2018 
f 1988 2065 2020 
f 1988 2064 2065 
f 2026 2022 2021 
f 2026 1995 2022 
f 2023 2064 1988 
f 2023 2066 2064 
f 1990 2066 2023 
f 2033 1994 2069 
f 2069 2025 2024 
f 2069 1994 2025 
f 1995 2026 2025 
f 2026 2024 2025 
f 2027 2071 1990 
f 2071 2066 1990 
f 2071 2029 2028 
f 2071 2027 2029 
f 2028 1997 2073 
f 2028 2029 1997 
f 1997 2031 2073 
f 1997 2030 2031 
f 2030 1999 2031 
f 2031 1999 2032 
f 2032 1964 2075 
f 1964 2033 2075 
f 2069 2075 2033 
f 2035 2034 2105 
f 2035 2106 2034 
f 2106 2036 2034 
f 2106 2037 2036 
f 2118 2111 2040 
f 2111 2113 2040 
f 2113 2043 2040 
f 2043 2105 2038 
f 2043 2113 2105 
f 2038 2105 2034 
f 2034 2036 2046 
f 2036 2039 2046 
f 2036 2037 2039 
f 2037 2114 2039 
f 2116 2041 2052 
f 2052 2040 2042 
f 2052 2041 2040 
f 2041 2118 2040 
f 2042 2043 2000 
f 2042 2040 2043 
f 2000 2038 2044 
f 2000 2043 2038 
f 2045 2038 2034 
f 2044 2038 2045 
f 2034 2048 2045 
f 2046 2048 2034 
f 2046 2047 2048 
f 2039 2047 2046 
f 2039 2049 2047 
f 2114 2049 2039 
f 2050 2049 2114 
f 2049 2050 2054 
f 2050 2119 2054 
f 2122 2116 2051 
f 2052 2051 2116 
f 2053 2051 2052 
f 2052 2042 2053 
f 2121 2054 2119 
f 2121 2008 2054 
f 2123 2051 2009 
f 2123 2122 2051 
f 2126 2008 2121 
f 2126 2011 2008 
f 2128 2009 2013 
f 2128 2123 2009 
f 2055 2011 2126 
f 2055 2058 2011 
f 2056 2013 2057 
f 2056 2128 2013 
f 2061 2058 2055 
f 2061 2060 2058 
f 2059 2057 2017 
f 2059 2056 2057 
f 2062 2060 2061 
f 2062 2063 2060 
f 2065 2059 2017 
f 2065 2131 2059 
f 2133 2063 2062 
f 2133 2021 2063 
f 2064 2131 2065 
f 2064 2067 2131 
f 2139 2138 2026 
f 2133 2026 2021 
f 2133 2139 2026 
f 2066 2067 2064 
f 2066 2140 2067 
f 2140 2142 2067 
f 2138 2068 2069 
f 2026 2138 2024 
f 2138 2069 2024 
f 2071 2140 2066 
f 2070 2071 2028 
f 2070 2140 2071 
f 2070 2073 2149 
f 2070 2028 2073 
f 2149 2031 2072 
f 2149 2073 2031 
f 2072 2032 2152 
f 2072 2031 2032 
f 2152 2075 2074 
f 2152 2032 2075 
f 2069 2068 2075 
f 2068 2074 2075 
f 2078 2077 2076 
f 2077 2174 2088 
f 2077 2078 2174 
f 2078 2162 2174 
f 2174 2079 2088 
f 2174 2173 2079 
f 2173 2179 2079 
f 2178 2172 2085 
f 2085 2076 2077 
f 2085 2172 2076 
f 2080 2077 2088 
f 2088 2079 2099 
f 2079 2081 2099 
f 2079 2179 2081 
f 2181 2082 2091 
f 2091 2083 2094 
f 2091 2082 2083 
f 2082 2183 2083 
f 2094 2167 2093 
f 2094 2083 2167 
f 2167 2084 2093 
f 2167 2178 2084 
f 2084 2178 2085 
f 2084 2077 2086 
f 2084 2085 2077 
f 2086 2080 2087 
f 2086 2077 2080 
f 2087 2088 2097 
f 2087 2080 2088 
f 2097 2088 2099 
f 2099 2081 2186 
f 2091 2089 2181 
f 2089 2090 2181 
f 2089 2094 2092 
f 2089 2091 2094 
f 2092 2093 2103 
f 2092 2094 2093 
f 2103 2084 2104 
f 2103 2093 2084 
f 2104 2084 2095 
f 2095 2086 2096 
f 2095 2084 2086 
f 2096 2087 2107 
f 2096 2086 2087 
f 2107 2097 2098 
f 2107 2087 2097 
f 2098 2099 2100 
f 2098 2097 2099 
f 2186 2100 2099 
f 2186 2187 2100 
f 2089 2110 2090 
f 2110 2092 2101 
f 2110 2089 2092 
f 2101 2103 2102 
f 2101 2092 2103 
f 2102 2104 2105 
f 2102 2103 2104 
f 2105 2104 2095 
f 2095 2035 2105 
f 2096 2035 2095 
f 2096 2106 2035 
f 2107 2106 2096 
f 2106 2098 2037 
f 2107 2098 2106 
f 2037 2100 2108 
f 2037 2098 2100 
f 2187 2109 2100 
f 2109 2108 2100 
f 2117 2194 2110 
f 2117 2101 2112 
f 2117 2110 2101 
f 2111 2101 2102 
f 2118 2101 2111 
f 2112 2101 2118 
f 2102 2113 2111 
f 2105 2113 2102 
f 2037 2108 2114 
f 2109 2115 2108 
f 2115 2114 2108 
f 2117 2116 2194 
f 2116 2193 2194 
f 2041 2117 2112 
f 2116 2117 2041 
f 2118 2041 2112 
f 2119 2115 2198 
f 2119 2050 2115 
f 2050 2114 2115 
f 2193 2122 2196 
f 2193 2116 2122 
f 2120 2119 2198 
f 2120 2121 2119 
f 2125 2122 2123 
f 2125 2196 2122 
f 2124 2121 2120 
f 2124 2126 2121 
f 2127 2123 2128 
f 2127 2125 2123 
f 2201 2126 2124 
f 2201 2055 2126 
f 2203 2128 2056 
f 2203 2127 2128 
f 2129 2055 2201 
f 2129 2061 2055 
f 2130 2056 2059 
f 2130 2203 2056 
f 2129 2062 2061 
f 2129 2135 2062 
f 2131 2130 2059 
f 2212 2130 2131 
f 2132 2134 2136 
f 2135 2133 2062 
f 2134 2133 2135 
f 2132 2133 2134 
f 2067 2212 2131 
f 2067 2141 2212 
f 2145 2137 2215 
f 2145 2136 2137 
f 2132 2136 2145 
f 2138 2132 2145 
f 2133 2132 2139 
f 2132 2138 2139 
f 2142 2141 2067 
f 2143 2140 2148 
f 2142 2140 2143 
f 2141 2142 2143 
f 2216 2148 2144 
f 2143 2148 2216 
f 2217 2144 2151 
f 2216 2144 2217 
f 2146 2151 2150 
f 2217 2151 2146 
f 2215 2147 2145 
f 2146 2147 2215 
f 2150 2147 2146 
f 2145 2147 2138 
f 2147 2068 2138 
f 2070 2148 2140 
f 2144 2148 2149 
f 2148 2070 2149 
f 2151 2144 2072 
f 2144 2149 2072 
f 2150 2151 2152 
f 2151 2072 2152 
f 2147 2150 2074 
f 2150 2152 2074 
f 2147 2074 2068 
f 2156 2223 2157 
f 2223 2226 2157 
f 2226 2159 2157 
f 2226 2153 2159 
f 2153 2155 2159 
f 2153 2154 2155 
f 2154 2161 2155 
f 2230 2166 2163 
f 2230 2231 2166 
f 2156 2169 2171 
f 2169 2157 2158 
f 2169 2156 2157 
f 2158 2159 2078 
f 2158 2157 2159 
f 2162 2159 2155 
f 2078 2159 2162 
f 2174 2161 2160 
f 2162 2161 2174 
f 2155 2161 2162 
f 2161 2175 2160 
f 2165 2240 2163 
f 2165 2166 2164 
f 2165 2163 2166 
f 2164 2231 2177 
f 2164 2166 2231 
f 2177 2168 2167 
f 2177 2231 2168 
f 2167 2171 2170 
f 2167 2168 2171 
f 2170 2169 2172 
f 2170 2171 2169 
f 2076 2169 2158 
f 2172 2169 2076 
f 2158 2078 2076 
f 2173 2174 2160 
f 2173 2175 2179 
f 2160 2175 2173 
f 2237 2238 2175 
f 2238 2179 2175 
f 2165 2182 2240 
f 2182 2164 2176 
f 2182 2165 2164 
f 2083 2164 2177 
f 2183 2164 2083 
f 2176 2164 2183 
f 2177 2167 2083 
f 2167 2170 2178 
f 2178 2170 2172 
f 2242 2179 2238 
f 2081 2179 2242 
f 2180 2182 2181 
f 2180 2240 2182 
f 2082 2182 2176 
f 2181 2182 2082 
f 2183 2082 2176 
f 2242 2186 2081 
f 2246 2186 2242 
f 2184 2180 2181 
f 2184 2185 2180 
f 2185 2243 2180 
f 2090 2184 2181 
f 2186 2246 2249 
f 2187 2186 2249 
f 2184 2189 2185 
f 2189 2247 2185 
f 2090 2189 2184 
f 2110 2189 2090 
f 2188 2109 2187 
f 2249 2248 2187 
f 2248 2188 2187 
f 2189 2195 2247 
f 2195 2190 2247 
f 2110 2195 2189 
f 2194 2195 2110 
f 2188 2115 2109 
f 2191 2115 2188 
f 2248 2253 2188 
f 2253 2191 2188 
f 2192 2190 2195 
f 2192 2193 2312 
f 2195 2193 2192 
f 2194 2193 2195 
f 2191 2198 2115 
f 2253 2252 2191 
f 2252 2198 2191 
f 2199 2193 2196 
f 2199 2312 2193 
f 2197 2120 2198 
f 2200 2120 2197 
f 2252 2197 2198 
f 2125 2199 2196 
f 2125 2257 2199 
f 2256 2120 2200 
f 2256 2124 2120 
f 2125 2127 2257 
f 2127 2202 2257 
f 2261 2124 2256 
f 2261 2201 2124 
f 2127 2203 2202 
f 2203 2206 2202 
f 2206 2205 2202 
f 2204 2261 2207 
f 2261 2129 2201 
f 2261 2204 2129 
f 2203 2130 2206 
f 2206 2265 2205 
f 2130 2265 2206 
f 2209 2207 2264 
f 2204 2207 2209 
f 2135 2204 2209 
f 2204 2135 2129 
f 2130 2212 2267 
f 2265 2130 2267 
f 2267 2212 2213 
f 2208 2264 2272 
f 2209 2264 2208 
f 2136 2209 2208 
f 2134 2209 2136 
f 2209 2134 2135 
f 2211 2141 2210 
f 2213 2141 2211 
f 2212 2141 2213 
f 2214 2210 2216 
f 2211 2210 2214 
f 2214 2216 2270 
f 2272 2270 2146 
f 2208 2272 2146 
f 2215 2208 2146 
f 2137 2208 2215 
f 2208 2137 2136 
f 2143 2210 2141 
f 2210 2143 2216 
f 2270 2216 2217 
f 2270 2217 2146 
f 2218 2225 2222 
f 2218 2277 2225 
f 2277 2224 2225 
f 2277 2227 2224 
f 2290 2279 2229 
f 2279 2219 2229 
f 2219 2232 2229 
f 2219 2280 2232 
f 2280 2220 2232 
f 2280 2275 2220 
f 2275 2221 2220 
f 2221 2222 2156 
f 2221 2275 2222 
f 2223 2222 2225 
f 2156 2222 2223 
f 2225 2226 2223 
f 2224 2226 2225 
f 2224 2153 2226 
f 2227 2153 2224 
f 2286 2153 2227 
f 2228 2153 2286 
f 2228 2154 2153 
f 2154 2228 2161 
f 2228 2233 2161 
f 2236 2288 2163 
f 2290 2163 2288 
f 2229 2163 2290 
f 2230 2163 2229 
f 2229 2231 2230 
f 2232 2231 2229 
f 2232 2168 2231 
f 2220 2168 2232 
f 2220 2171 2168 
f 2221 2171 2220 
f 2221 2156 2171 
f 2161 2234 2175 
f 2233 2234 2161 
f 2175 2234 2237 
f 2234 2235 2237 
f 2297 2163 2240 
f 2236 2163 2297 
f 2294 2237 2235 
f 2238 2237 2294 
f 2239 2295 2297 
f 2240 2239 2297 
f 2242 2238 2294 
f 2242 2294 2241 
f 2295 2243 2301 
f 2295 2239 2243 
f 2239 2180 2243 
f 2240 2180 2239 
f 2245 2242 2241 
f 2245 2246 2242 
f 2243 2303 2301 
f 2243 2244 2303 
f 2243 2185 2244 
f 2305 2246 2245 
f 2305 2249 2246 
f 2250 2303 2244 
f 2244 2247 2250 
f 2185 2247 2244 
f 2304 2248 2249 
f 2310 2248 2304 
f 2305 2304 2249 
f 2311 2247 2190 
f 2311 2250 2247 
f 2309 2248 2310 
f 2309 2253 2248 
f 2192 2251 2190 
f 2251 2311 2190 
f 2312 2251 2192 
f 2309 2252 2253 
f 2309 2317 2252 
f 2315 2312 2199 
f 2197 2254 2200 
f 2252 2254 2197 
f 2317 2254 2252 
f 2257 2255 2199 
f 2255 2315 2199 
f 2318 2255 2257 
f 2319 2200 2254 
f 2319 2256 2200 
f 2258 2257 2202 
f 2258 2318 2257 
f 2259 2319 2321 
f 2319 2261 2256 
f 2319 2259 2261 
f 2205 2258 2202 
f 2205 2262 2258 
f 2262 2324 2258 
f 2259 2321 2260 
f 2207 2259 2260 
f 2261 2259 2207 
f 2205 2265 2262 
f 2265 2266 2262 
f 2322 2266 2269 
f 2262 2266 2322 
f 2322 2269 2326 
f 2263 2273 2274 
f 2274 2260 2263 
f 2264 2260 2274 
f 2207 2260 2264 
f 2267 2266 2265 
f 2266 2268 2269 
f 2266 2267 2268 
f 2267 2213 2268 
f 2271 2268 2214 
f 2326 2268 2271 
f 2269 2268 2326 
f 2328 2214 2270 
f 2271 2214 2328 
f 2328 2272 2273 
f 2270 2272 2328 
f 2272 2274 2273 
f 2272 2264 2274 
f 2211 2268 2213 
f 2268 2211 2214 
f 2282 2330 2275 
f 2222 2330 2276 
f 2222 2275 2330 
f 2335 2222 2276 
f 2335 2218 2222 
f 2335 2277 2218 
f 2335 2283 2277 
f 2283 2284 2277 
f 2284 2227 2277 
f 2290 2278 2279 
f 2278 2281 2279 
f 2281 2219 2279 
f 2219 2332 2280 
f 2219 2281 2332 
f 2281 2331 2332 
f 2282 2280 2332 
f 2275 2280 2282 
f 2283 2285 2284 
f 2341 2284 2285 
f 2341 2286 2284 
f 2286 2227 2284 
f 2341 2287 2286 
f 2287 2228 2286 
f 2287 2233 2228 
f 2236 2343 2288 
f 2343 2289 2288 
f 2278 2289 2336 
f 2290 2289 2278 
f 2288 2289 2290 
f 2336 2281 2278 
f 2338 2281 2336 
f 2331 2281 2338 
f 2291 2341 2285 
f 2292 2287 2293 
f 2234 2287 2292 
f 2233 2287 2234 
f 2292 2235 2234 
f 2349 2343 2297 
f 2297 2343 2236 
f 2292 2293 2348 
f 2292 2347 2235 
f 2348 2347 2292 
f 2235 2347 2294 
f 2296 2297 2295 
f 2296 2349 2297 
f 2298 2294 2347 
f 2298 2241 2294 
f 2299 2295 2301 
f 2299 2296 2295 
f 2300 2241 2298 
f 2300 2245 2241 
f 2353 2301 2303 
f 2353 2299 2301 
f 2302 2245 2300 
f 2302 2305 2245 
f 2303 2356 2353 
f 2303 2250 2356 
f 2304 2306 2310 
f 2305 2302 2304 
f 2302 2306 2304 
f 2307 2356 2250 
f 2307 2311 2308 
f 2250 2311 2307 
f 2313 2310 2306 
f 2313 2309 2310 
f 2251 2361 2311 
f 2361 2308 2311 
f 2312 2361 2251 
f 2309 2313 2317 
f 2313 2314 2317 
f 2315 2361 2312 
f 2315 2316 2361 
f 2363 2317 2314 
f 2363 2254 2317 
f 2255 2316 2315 
f 2255 2364 2316 
f 2318 2364 2255 
f 2363 2319 2254 
f 2363 2367 2319 
f 2258 2364 2318 
f 2258 2370 2364 
f 2370 2258 2320 
f 2321 2367 2374 
f 2319 2367 2321 
f 2323 2262 2322 
f 2324 2262 2323 
f 2320 2324 2323 
f 2258 2324 2320 
f 2323 2322 2325 
f 2260 2374 2375 
f 2374 2260 2321 
f 2322 2271 2325 
f 2322 2326 2271 
f 2327 2271 2328 
f 2325 2271 2327 
f 2328 2329 2327 
f 2273 2329 2328 
f 2375 2329 2263 
f 2329 2273 2263 
f 2375 2263 2260 
f 2282 2333 2330 
f 2333 2276 2330 
f 2331 2334 2332 
f 2333 2334 2377 
f 2333 2282 2334 
f 2282 2332 2334 
f 2377 2276 2333 
f 2377 2378 2276 
f 2378 2335 2276 
f 2378 2339 2335 
f 2335 2339 2283 
f 2339 2285 2283 
f 2343 2344 2289 
f 2344 2380 2289 
f 2380 2336 2289 
f 2336 2337 2338 
f 2336 2380 2337 
f 2331 2337 2334 
f 2338 2337 2331 
f 2291 2339 2387 
f 2285 2339 2291 
f 2340 2341 2291 
f 2340 2346 2341 
f 2346 2287 2341 
f 2346 2293 2287 
f 2342 2343 2349 
f 2344 2343 2342 
f 2387 2340 2291 
f 2345 2340 2387 
f 2345 2346 2340 
f 2350 2348 2346 
f 2348 2293 2346 
f 2350 2347 2348 
f 2349 2388 2342 
f 2296 2388 2349 
f 2395 2346 2345 
f 2395 2350 2346 
f 2395 2396 2350 
f 2397 2350 2396 
f 2347 2350 2397 
f 2347 2351 2298 
f 2347 2397 2351 
f 2354 2296 2299 
f 2354 2388 2296 
f 2352 2298 2351 
f 2352 2300 2298 
f 2357 2299 2353 
f 2357 2354 2299 
f 2355 2300 2352 
f 2355 2302 2300 
f 2356 2357 2353 
f 2356 2358 2357 
f 2357 2358 2409 
f 2302 2355 2306 
f 2355 2407 2306 
f 2307 2358 2356 
f 2358 2410 2409 
f 2307 2410 2358 
f 2308 2410 2307 
f 2360 2306 2407 
f 2360 2313 2306 
f 2361 2412 2308 
f 2412 2410 2308 
f 2359 2411 2314 
f 2313 2360 2314 
f 2360 2359 2314 
f 2362 2412 2361 
f 2316 2362 2361 
f 2365 2362 2316 
f 2411 2363 2314 
f 2411 2418 2363 
f 2364 2365 2316 
f 2364 2368 2365 
f 2368 2415 2365 
f 2415 2368 2366 
f 2363 2423 2367 
f 2418 2423 2363 
f 2370 2368 2364 
f 2369 2320 2323 
f 2370 2320 2369 
f 2366 2370 2369 
f 2368 2370 2366 
f 2369 2323 2371 
f 2374 2373 2372 
f 2367 2423 2374 
f 2423 2373 2374 
f 2371 2323 2325 
f 2420 2325 2327 
f 2371 2325 2420 
f 2327 2421 2420 
f 2329 2421 2327 
f 2375 2421 2329 
f 2375 2372 2421 
f 2372 2375 2374 
f 2380 2382 2337 
f 2382 2376 2337 
f 2376 2334 2337 
f 2376 2377 2334 
f 2376 2384 2377 
f 2384 2378 2377 
f 2384 2339 2378 
f 2384 2387 2339 
f 2342 2379 2344 
f 2379 2389 2344 
f 2389 2380 2344 
f 2382 2389 2381 
f 2382 2380 2389 
f 2381 2376 2382 
f 2381 2383 2376 
f 2383 2384 2376 
f 2383 2385 2384 
f 2385 2386 2384 
f 2394 2384 2386 
f 2394 2387 2384 
f 2394 2345 2387 
f 2342 2388 2379 
f 2388 2390 2379 
f 2390 2389 2379 
f 2390 2391 2389 
f 2391 2381 2389 
f 2391 2392 2381 
f 2392 2383 2381 
f 2392 2393 2383 
f 2393 2385 2383 
f 2393 2425 2385 
f 2425 2386 2385 
f 2425 2426 2386 
f 2426 2394 2386 
f 2426 2399 2394 
f 2399 2345 2394 
f 2399 2395 2345 
f 2396 2401 2397 
f 2401 2351 2397 
f 2354 2402 2388 
f 2403 2388 2402 
f 2390 2388 2403 
f 2398 2425 2393 
f 2428 2399 2426 
f 2399 2430 2395 
f 2428 2430 2399 
f 2431 2395 2430 
f 2431 2396 2395 
f 2400 2401 2404 
f 2401 2431 2404 
f 2396 2431 2401 
f 2401 2400 2351 
f 2400 2352 2351 
f 2354 2357 2402 
f 2402 2440 2403 
f 2357 2440 2402 
f 2400 2404 2405 
f 2352 2451 2355 
f 2352 2400 2451 
f 2400 2405 2451 
f 2357 2408 2440 
f 2409 2408 2357 
f 2406 2448 2407 
f 2355 2451 2407 
f 2451 2406 2407 
f 2455 2409 2410 
f 2455 2408 2409 
f 2448 2360 2407 
f 2448 2359 2360 
f 2412 2453 2410 
f 2453 2455 2410 
f 2454 2453 2412 
f 2359 2414 2411 
f 2362 2457 2412 
f 2457 2454 2412 
f 2365 2457 2362 
f 2416 2457 2365 
f 2479 2413 2418 
f 2411 2414 2418 
f 2414 2479 2418 
f 2415 2416 2365 
f 2417 2366 2369 
f 2415 2366 2417 
f 2416 2415 2417 
f 2417 2369 2419 
f 2413 2423 2418 
f 2413 2422 2423 
f 2419 2369 2371 
f 2420 2419 2371 
f 2464 2419 2420 
f 2465 2420 2421 
f 2464 2420 2465 
f 2421 2462 2465 
f 2372 2462 2421 
f 2373 2462 2372 
f 2373 2422 2462 
f 2422 2373 2423 
f 2403 2424 2390 
f 2424 2432 2390 
f 2432 2391 2390 
f 2432 2392 2391 
f 2432 2393 2392 
f 2433 2425 2398 
f 2433 2466 2425 
f 2466 2426 2425 
f 2466 2428 2426 
f 2427 2437 2428 
f 2437 2430 2428 
f 2437 2429 2430 
f 2429 2431 2430 
f 2429 2404 2431 
f 2403 2440 2424 
f 2440 2443 2424 
f 2443 2432 2424 
f 2443 2468 2432 
f 2468 2444 2432 
f 2444 2393 2432 
f 2444 2398 2393 
f 2444 2447 2398 
f 2447 2433 2398 
f 2447 2434 2433 
f 2466 2433 2434 
f 2435 2428 2466 
f 2435 2427 2428 
f 2436 2437 2427 
f 2436 2429 2437 
f 2438 2429 2436 
f 2450 2438 2439 
f 2429 2438 2450 
f 2405 2429 2450 
f 2404 2429 2405 
f 2450 2451 2405 
f 2440 2408 2443 
f 2408 2442 2443 
f 2441 2443 2442 
f 2468 2443 2441 
f 2445 2444 2468 
f 2445 2447 2444 
f 2446 2447 2445 
f 2446 2434 2447 
f 2406 2449 2448 
f 2450 2449 2406 
f 2439 2449 2450 
f 2450 2406 2451 
f 2408 2455 2442 
f 2442 2472 2441 
f 2455 2472 2442 
f 2448 2449 2359 
f 2449 2478 2359 
f 2452 2454 2457 
f 2453 2454 2452 
f 2472 2453 2452 
f 2455 2453 2472 
f 2452 2457 2475 
f 2478 2414 2359 
f 2478 2479 2414 
f 2456 2457 2416 
f 2456 2475 2457 
f 2458 2456 2416 
f 2479 2483 2413 
f 2417 2481 2416 
f 2481 2458 2416 
f 2419 2481 2417 
f 2463 2481 2419 
f 2459 2481 2463 
f 2459 2463 2460 
f 2482 2461 2462 
f 2462 2483 2482 
f 2422 2483 2462 
f 2413 2483 2422 
f 2460 2463 2464 
f 2463 2419 2464 
f 2461 2460 2465 
f 2460 2464 2465 
f 2461 2465 2462 
f 2434 2435 2466 
f 2487 2427 2435 
f 2487 2436 2427 
f 2487 2467 2436 
f 2467 2438 2436 
f 2467 2439 2438 
f 2441 2469 2468 
f 2468 2484 2445 
f 2468 2469 2484 
f 2446 2445 2484 
f 2486 2434 2446 
f 2434 2486 2435 
f 2470 2435 2486 
f 2470 2487 2435 
f 2471 2467 2487 
f 2473 2467 2471 
f 2467 2473 2439 
f 2473 2449 2439 
f 2441 2472 2469 
f 2472 2477 2469 
f 2473 2474 2478 
f 2471 2474 2473 
f 2473 2478 2449 
f 2476 2475 2492 
f 2452 2475 2476 
f 2477 2452 2476 
f 2472 2452 2477 
f 2478 2474 2479 
f 2474 2480 2479 
f 2456 2492 2475 
f 2494 2458 2481 
f 2456 2458 2494 
f 2492 2456 2494 
f 2494 2481 2493 
f 2480 2483 2479 
f 2502 2481 2459 
f 2502 2493 2481 
f 2502 2460 2500 
f 2502 2459 2460 
f 2500 2461 2504 
f 2500 2460 2461 
f 2504 2482 2498 
f 2504 2461 2482 
f 2483 2498 2482 
f 2469 2489 2484 
f 2485 2446 2484 
f 2485 2486 2446 
f 2507 2486 2485 
f 2507 2470 2486 
f 2508 2470 2507 
f 2488 2470 2508 
f 2488 2487 2470 
f 2487 2488 2471 
f 2488 2491 2471 
f 2469 2477 2489 
f 2477 2490 2489 
f 2509 2490 2511 
f 2489 2490 2509 
f 2491 2474 2471 
f 2491 2480 2474 
f 2476 2490 2477 
f 2490 2492 2511 
f 2490 2476 2492 
f 2492 2495 2511 
f 2499 2480 2519 
f 2496 2493 2501 
f 2494 2493 2496 
f 2495 2494 2496 
f 2492 2494 2495 
f 2496 2501 2503 
f 2521 2497 2498 
f 2498 2519 2521 
f 2499 2519 2498 
f 2483 2499 2498 
f 2499 2483 2480 
f 2502 2501 2493 
f 2503 2501 2500 
f 2501 2502 2500 
f 2497 2503 2504 
f 2503 2500 2504 
f 2497 2504 2498 
f 2489 2505 2484 
f 2505 2512 2484 
f 2512 2485 2484 
f 2512 2506 2485 
f 2506 2524 2485 
f 2524 2507 2485 
f 2507 2523 2508 
f 2507 2524 2523 
f 2523 2488 2508 
f 2523 2527 2488 
f 2527 2513 2488 
f 2513 2491 2488 
f 2509 2505 2489 
f 2505 2510 2512 
f 2505 2509 2510 
f 2509 2511 2510 
f 2516 2512 2510 
f 2506 2512 2516 
f 2517 2514 2524 
f 2514 2525 2524 
f 2514 2527 2525 
f 2513 2527 2514 
f 2480 2513 2514 
f 2513 2480 2491 
f 2511 2495 2510 
f 2495 2515 2510 
f 2516 2515 2529 
f 2510 2515 2516 
f 2522 2517 2518 
f 2514 2517 2522 
f 2519 2514 2522 
f 2514 2519 2480 
f 2496 2515 2495 
f 2529 2515 2503 
f 2515 2496 2503 
f 2520 2503 2497 
f 2520 2529 2503 
f 2521 2520 2497 
f 2521 2522 2520 
f 2522 2518 2520 
f 2522 2521 2519 
f 2524 2526 2523 
f 2526 2527 2523 
f 2506 2530 2524 
f 2506 2516 2530 
f 2530 2528 2524 
f 2528 2531 2524 
f 2525 2526 2524 
f 2531 2517 2524 
f 2526 2525 2527 
f 2528 2529 2520 
f 2530 2529 2528 
f 2516 2529 2530 
f 2531 2528 2520 
f 2518 2531 2520 
f 2531 2518 2517 
f 2534 2536 2532 
f 2536 2538 2532 
f 2532 2533 2534 
f 2533 2539 2534 
f 2538 2540 2532 
f 2540 2533 2532 
f 2544 2539 2533 
f 2540 2544 2533 
f 2537 2535 2534 
f 2536 2535 2554 
f 2536 2534 2535 
f 2553 2536 2554 
f 2553 2538 2536 
f 2553 2565 2538 
f 2534 2539 2537 
f 2539 2561 2537 
f 2565 2564 2538 
f 2564 2540 2538 
f 2539 2543 2561 
f 2543 2571 2561 
f 2544 2543 2539 
f 2540 2541 2544 
f 2564 2572 2540 
f 2572 2541 2540 
f 2542 2571 2543 
f 2579 2542 2544 
f 2542 2543 2544 
f 2577 2579 2541 
f 2579 2544 2541 
f 2572 2577 2541 
f 2589 2545 2593 
f 2628 2618 2546 
f 2618 2547 2546 
f 2547 2548 2546 
f 2547 2555 2548 
f 2621 2549 2550 
f 2549 2625 2550 
f 2625 2551 2550 
f 2625 2557 2551 
f 2562 2552 2537 
f 2628 2537 2552 
f 2546 2537 2628 
f 2535 2537 2546 
f 2546 2554 2535 
f 2548 2554 2546 
f 2548 2553 2554 
f 2555 2553 2548 
f 2565 2630 2563 
f 2565 2553 2630 
f 2553 2555 2630 
f 2634 2550 2566 
f 2634 2556 2550 
f 2556 2621 2550 
f 2566 2551 2568 
f 2566 2550 2551 
f 2551 2558 2568 
f 2551 2557 2558 
f 2559 2560 2558 
f 2560 2537 2561 
f 2560 2559 2537 
f 2559 2562 2537 
f 2638 2565 2563 
f 2638 2564 2565 
f 2574 2639 2634 
f 2574 2566 2567 
f 2574 2634 2566 
f 2567 2568 2569 
f 2567 2566 2568 
f 2569 2558 2576 
f 2569 2568 2558 
f 2560 2576 2558 
f 2560 2635 2576 
f 2635 2570 2576 
f 2571 2560 2561 
f 2571 2641 2560 
f 2641 2635 2560 
f 2642 2564 2638 
f 2642 2572 2564 
f 2573 2639 2574 
f 2645 2573 2567 
f 2573 2574 2567 
f 2646 2645 2569 
f 2645 2567 2569 
f 2575 2646 2576 
f 2646 2569 2576 
f 2570 2575 2576 
f 2641 2542 2640 
f 2571 2542 2641 
f 2577 2572 2642 
f 2578 2640 2579 
f 2640 2542 2579 
f 2649 2578 2577 
f 2578 2579 2577 
f 2657 2580 2584 
f 2657 2656 2580 
f 2656 2585 2580 
f 2656 2581 2585 
f 2582 2583 2584 
f 2582 2580 2586 
f 2582 2584 2580 
f 2586 2585 2588 
f 2586 2580 2585 
f 2585 2587 2588 
f 2585 2581 2587 
f 2581 2669 2587 
f 2667 2582 2591 
f 2667 2583 2582 
f 2591 2586 2592 
f 2591 2582 2586 
f 2589 2586 2588 
f 2593 2586 2589 
f 2592 2586 2593 
f 2589 2587 2545 
f 2588 2587 2589 
f 2587 2594 2545 
f 2587 2669 2594 
f 2669 2676 2594 
f 2590 2591 2596 
f 2590 2667 2591 
f 2596 2592 2599 
f 2596 2591 2592 
f 2593 2599 2592 
f 2601 2599 2593 
f 2593 2595 2601 
f 2545 2595 2593 
f 2595 2594 2680 
f 2595 2545 2594 
f 2676 2680 2594 
f 2597 2679 2590 
f 2597 2596 2598 
f 2597 2590 2596 
f 2598 2599 2605 
f 2598 2596 2599 
f 2605 2601 2600 
f 2605 2599 2601 
f 2600 2595 2602 
f 2600 2601 2595 
f 2680 2602 2595 
f 2680 2681 2602 
f 2681 2614 2602 
f 2597 2608 2679 
f 2608 2686 2679 
f 2608 2597 2603 
f 2603 2598 2611 
f 2603 2597 2598 
f 2611 2605 2604 
f 2611 2598 2605 
f 2604 2600 2606 
f 2604 2605 2600 
f 2606 2602 2615 
f 2606 2600 2602 
f 2614 2615 2602 
f 2690 2609 2607 
f 2607 2608 2616 
f 2607 2609 2608 
f 2609 2686 2608 
f 2616 2603 2610 
f 2616 2608 2603 
f 2610 2611 2617 
f 2610 2603 2611 
f 2617 2604 2612 
f 2617 2611 2604 
f 2612 2606 2613 
f 2612 2604 2606 
f 2613 2615 2620 
f 2613 2606 2615 
f 2614 2619 2615 
f 2619 2620 2615 
f 2623 2695 2622 
f 2622 2607 2624 
f 2622 2695 2607 
f 2695 2690 2607 
f 2624 2616 2626 
f 2624 2607 2616 
f 2626 2610 2627 
f 2626 2616 2610 
f 2627 2617 2629 
f 2627 2610 2617 
f 2618 2617 2612 
f 2628 2617 2618 
f 2629 2617 2628 
f 2612 2547 2618 
f 2613 2547 2612 
f 2613 2555 2547 
f 2620 2555 2613 
f 2630 2619 2698 
f 2630 2555 2619 
f 2555 2620 2619 
f 2621 2697 2623 
f 2622 2621 2623 
f 2549 2621 2622 
f 2622 2625 2549 
f 2624 2625 2622 
f 2625 2626 2557 
f 2624 2626 2625 
f 2557 2627 2633 
f 2557 2626 2627 
f 2552 2627 2629 
f 2562 2627 2552 
f 2633 2627 2562 
f 2628 2552 2629 
f 2700 2630 2698 
f 2700 2563 2630 
f 2632 2634 2631 
f 2632 2697 2634 
f 2697 2556 2634 
f 2621 2556 2697 
f 2557 2559 2558 
f 2633 2559 2557 
f 2562 2559 2633 
f 2637 2563 2700 
f 2637 2638 2563 
f 2701 2634 2639 
f 2701 2631 2634 
f 2570 2635 2636 
f 2635 2641 2636 
f 2704 2638 2637 
f 2704 2642 2638 
f 2639 2644 2701 
f 2639 2573 2644 
f 2636 2640 2706 
f 2641 2640 2636 
f 2713 2642 2704 
f 2713 2577 2642 
f 2643 2644 2573 
f 2648 2643 2645 
f 2643 2573 2645 
f 2648 2645 2646 
f 2647 2648 2575 
f 2648 2646 2575 
f 2570 2647 2575 
f 2650 2640 2578 
f 2710 2649 2709 
f 2578 2649 2710 
f 2577 2713 2649 
f 2713 2709 2649 
f 2717 2650 2578 
f 2710 2717 2578 
f 2654 2719 2651 
f 2719 2722 2651 
f 2722 2655 2651 
f 2722 2652 2655 
f 2652 2656 2655 
f 2652 2658 2656 
f 2723 2725 2660 
f 2725 2726 2660 
f 2726 2661 2660 
f 2726 2654 2661 
f 2654 2653 2661 
f 2584 2653 2654 
f 2651 2584 2654 
f 2651 2657 2584 
f 2655 2657 2651 
f 2655 2656 2657 
f 2581 2656 2658 
f 2658 2729 2581 
f 2730 2723 2659 
f 2659 2660 2665 
f 2659 2723 2660 
f 2665 2661 2666 
f 2665 2660 2661 
f 2666 2653 2668 
f 2666 2661 2653 
f 2584 2668 2653 
f 2583 2668 2584 
f 2663 2581 2729 
f 2662 2581 2663 
f 2669 2581 2662 
f 2663 2670 2662 
f 2671 2659 2673 
f 2671 2730 2659 
f 2673 2665 2664 
f 2673 2659 2665 
f 2664 2666 2675 
f 2664 2665 2666 
f 2667 2666 2668 
f 2675 2666 2667 
f 2583 2667 2668 
f 2676 2669 2662 
f 2676 2670 2734 
f 2676 2662 2670 
f 2678 2673 2672 
f 2678 2671 2673 
f 2672 2664 2674 
f 2672 2673 2664 
f 2674 2664 2675 
f 2667 2674 2675 
f 2590 2674 2667 
f 2740 2676 2734 
f 2740 2680 2676 
f 2677 2683 2678 
f 2677 2672 2682 
f 2677 2678 2672 
f 2682 2674 2684 
f 2682 2672 2674 
f 2684 2674 2679 
f 2590 2679 2674 
f 2687 2680 2740 
f 2687 2681 2680 
f 2689 2677 2682 
f 2689 2741 2677 
f 2741 2683 2677 
f 2689 2684 2685 
f 2689 2682 2684 
f 2679 2685 2684 
f 2686 2685 2679 
f 2692 2614 2681 
f 2687 2688 2681 
f 2688 2692 2681 
f 2689 2694 2741 
f 2694 2745 2741 
f 2609 2689 2685 
f 2690 2689 2609 
f 2694 2689 2690 
f 2686 2609 2685 
f 2692 2619 2614 
f 2691 2619 2692 
f 2688 2693 2692 
f 2693 2691 2692 
f 2745 2623 2746 
f 2694 2623 2745 
f 2695 2623 2694 
f 2690 2695 2694 
f 2691 2698 2619 
f 2693 2696 2691 
f 2696 2698 2691 
f 2746 2632 2747 
f 2746 2623 2632 
f 2623 2697 2632 
f 2696 2699 2698 
f 2699 2700 2698 
f 2631 2747 2632 
f 2631 2702 2747 
f 2699 2637 2700 
f 2752 2637 2699 
f 2631 2701 2702 
f 2701 2703 2702 
f 2703 2753 2702 
f 2754 2637 2752 
f 2754 2704 2637 
f 2701 2644 2703 
f 2644 2757 2703 
f 2703 2757 2753 
f 2705 2704 2754 
f 2705 2713 2704 
f 2643 2757 2644 
f 2761 2757 2643 
f 2648 2761 2643 
f 2707 2636 2706 
f 2570 2636 2707 
f 2647 2570 2707 
f 2763 2640 2708 
f 2763 2706 2640 
f 2650 2708 2640 
f 2764 2708 2650 
f 2709 2712 2710 
f 2711 2712 2709 
f 2713 2705 2709 
f 2705 2711 2709 
f 2715 2761 2648 
f 2714 2715 2648 
f 2647 2714 2648 
f 2647 2716 2714 
f 2716 2770 2714 
f 2707 2716 2647 
f 2717 2768 2650 
f 2768 2764 2650 
f 2710 2712 2717 
f 2712 2768 2717 
f 2770 2715 2714 
f 2718 2654 2774 
f 2719 2718 2775 
f 2719 2654 2718 
f 2721 2719 2775 
f 2721 2722 2719 
f 2720 2722 2721 
f 2720 2652 2722 
f 2652 2720 2658 
f 2720 2727 2658 
f 2787 2724 2723 
f 2772 2723 2724 
f 2725 2723 2772 
f 2772 2726 2725 
f 2774 2726 2772 
f 2774 2654 2726 
f 2727 2728 2658 
f 2658 2728 2729 
f 2728 2782 2729 
f 2783 2784 2730 
f 2787 2730 2784 
f 2723 2730 2787 
f 2731 2782 2788 
f 2663 2782 2731 
f 2729 2782 2663 
f 2731 2670 2663 
f 2783 2671 2732 
f 2783 2730 2671 
f 2731 2788 2733 
f 2670 2794 2734 
f 2670 2731 2794 
f 2731 2733 2794 
f 2735 2732 2736 
f 2736 2671 2678 
f 2732 2671 2736 
f 2737 2734 2794 
f 2737 2740 2734 
f 2736 2738 2735 
f 2738 2797 2735 
f 2678 2738 2736 
f 2683 2738 2678 
f 2739 2740 2737 
f 2739 2687 2740 
f 2744 2797 2738 
f 2683 2741 2744 
f 2738 2683 2744 
f 2742 2687 2739 
f 2742 2688 2687 
f 2741 2743 2744 
f 2743 2800 2744 
f 2745 2743 2741 
f 2802 2688 2742 
f 2802 2693 2688 
f 2800 2746 2801 
f 2800 2743 2746 
f 2745 2746 2743 
f 2748 2693 2802 
f 2748 2696 2693 
f 2750 2746 2747 
f 2750 2801 2746 
f 2748 2699 2696 
f 2748 2749 2699 
f 2751 2750 2747 
f 2702 2751 2747 
f 2805 2751 2702 
f 2699 2807 2752 
f 2749 2807 2699 
f 2808 2702 2753 
f 2808 2805 2702 
f 2755 2752 2807 
f 2755 2754 2752 
f 2811 2753 2757 
f 2811 2808 2753 
f 2755 2705 2754 
f 2755 2760 2705 
f 2756 2757 2761 
f 2756 2811 2757 
f 2758 2763 2708 
f 2766 2758 2759 
f 2758 2708 2759 
f 2708 2764 2759 
f 2764 2767 2759 
f 2767 2760 2759 
f 2712 2760 2767 
f 2711 2760 2712 
f 2760 2711 2705 
f 2715 2815 2761 
f 2815 2756 2761 
f 2821 2815 2715 
f 2707 2706 2762 
f 2716 2707 2762 
f 2819 2762 2763 
f 2762 2706 2763 
f 2765 2819 2758 
f 2819 2763 2758 
f 2764 2768 2767 
f 2765 2758 2766 
f 2767 2768 2712 
f 2770 2769 2715 
f 2769 2821 2715 
f 2770 2771 2769 
f 2770 2716 2771 
f 2762 2771 2716 
f 2772 2773 2774 
f 2772 2777 2773 
f 2777 2779 2773 
f 2825 2774 2773 
f 2825 2718 2774 
f 2826 2718 2825 
f 2826 2775 2718 
f 2826 2721 2775 
f 2826 2780 2721 
f 2780 2776 2721 
f 2776 2720 2721 
f 2776 2727 2720 
f 2787 2778 2724 
f 2777 2778 2827 
f 2777 2772 2778 
f 2772 2724 2778 
f 2777 2827 2779 
f 2836 2776 2780 
f 2781 2776 2836 
f 2781 2728 2776 
f 2728 2727 2776 
f 2781 2782 2728 
f 2783 2785 2784 
f 2778 2785 2786 
f 2778 2787 2785 
f 2787 2784 2785 
f 2827 2778 2786 
f 2782 2791 2788 
f 2782 2781 2791 
f 2842 2783 2732 
f 2842 2785 2783 
f 2789 2791 2790 
f 2733 2791 2789 
f 2733 2788 2791 
f 2789 2794 2733 
f 2735 2844 2732 
f 2844 2842 2732 
f 2792 2789 2790 
f 2793 2789 2792 
f 2794 2847 2737 
f 2794 2789 2847 
f 2789 2793 2847 
f 2795 2735 2797 
f 2795 2844 2735 
f 2798 2737 2847 
f 2798 2739 2737 
f 2744 2796 2797 
f 2796 2795 2797 
f 2853 2739 2798 
f 2853 2742 2739 
f 2799 2744 2800 
f 2799 2796 2744 
f 2852 2742 2853 
f 2852 2802 2742 
f 2854 2800 2801 
f 2854 2799 2800 
f 2857 2802 2852 
f 2857 2748 2802 
f 2750 2854 2801 
f 2750 2803 2854 
f 2803 2804 2854 
f 2748 2857 2749 
f 2857 2861 2749 
f 2751 2803 2750 
f 2751 2804 2803 
f 2805 2804 2751 
f 2806 2749 2861 
f 2806 2807 2749 
f 2812 2805 2808 
f 2812 2804 2805 
f 2810 2806 2809 
f 2806 2755 2807 
f 2806 2810 2755 
f 2811 2812 2808 
f 2811 2864 2812 
f 2814 2809 2865 
f 2810 2809 2814 
f 2760 2810 2814 
f 2810 2760 2755 
f 2811 2756 2864 
f 2756 2817 2864 
f 2820 2871 2813 
f 2820 2865 2871 
f 2814 2865 2820 
f 2766 2814 2820 
f 2759 2814 2766 
f 2814 2759 2760 
f 2817 2821 2822 
f 2815 2821 2817 
f 2756 2815 2817 
f 2816 2822 2823 
f 2817 2822 2816 
f 2823 2818 2816 
f 2762 2818 2823 
f 2818 2819 2813 
f 2818 2762 2819 
f 2765 2813 2819 
f 2765 2820 2813 
f 2820 2765 2766 
f 2769 2822 2821 
f 2823 2822 2771 
f 2822 2769 2771 
f 2823 2771 2762 
f 2779 2828 2773 
f 2828 2824 2773 
f 2824 2825 2773 
f 2824 2830 2825 
f 2830 2826 2825 
f 2830 2780 2826 
f 2779 2827 2828 
f 2827 2832 2828 
f 2832 2824 2828 
f 2832 2829 2824 
f 2829 2830 2824 
f 2829 2834 2830 
f 2831 2830 2834 
f 2831 2780 2830 
f 2831 2836 2780 
f 2786 2838 2827 
f 2832 2838 2833 
f 2832 2827 2838 
f 2833 2829 2832 
f 2833 2876 2829 
f 2876 2834 2829 
f 2876 2875 2834 
f 2875 2831 2834 
f 2875 2839 2831 
f 2835 2831 2839 
f 2835 2836 2831 
f 2835 2840 2836 
f 2840 2781 2836 
f 2840 2791 2781 
f 2842 2837 2785 
f 2837 2843 2785 
f 2843 2786 2785 
f 2838 2786 2843 
f 2881 2839 2875 
f 2881 2835 2839 
f 2881 2885 2835 
f 2885 2840 2835 
f 2885 2790 2840 
f 2840 2790 2791 
f 2837 2845 2841 
f 2837 2842 2845 
f 2842 2844 2845 
f 2841 2843 2837 
f 2841 2846 2843 
f 2846 2877 2843 
f 2790 2884 2792 
f 2885 2884 2790 
f 2884 2793 2792 
f 2884 2887 2793 
f 2887 2891 2793 
f 2891 2847 2793 
f 2844 2795 2845 
f 2795 2850 2845 
f 2892 2845 2850 
f 2841 2845 2892 
f 2890 2846 2841 
f 2877 2846 2890 
f 2847 2848 2798 
f 2847 2891 2848 
f 2796 2850 2795 
f 2850 2849 2892 
f 2796 2849 2850 
f 2851 2798 2848 
f 2851 2853 2798 
f 2894 2796 2799 
f 2894 2849 2796 
f 2856 2853 2851 
f 2856 2852 2853 
f 2854 2894 2799 
f 2854 2855 2894 
f 2855 2854 2858 
f 2860 2856 2859 
f 2856 2857 2852 
f 2856 2860 2857 
f 2854 2898 2858 
f 2804 2898 2854 
f 2860 2859 2901 
f 2861 2860 2901 
f 2860 2861 2857 
f 2804 2907 2898 
f 2911 2862 2901 
f 2901 2862 2861 
f 2862 2806 2861 
f 2804 2812 2907 
f 2812 2863 2907 
f 2862 2911 2866 
f 2809 2862 2866 
f 2806 2862 2809 
f 2863 2864 2912 
f 2812 2864 2863 
f 2866 2910 2870 
f 2865 2866 2870 
f 2866 2865 2809 
f 2864 2817 2912 
f 2867 2817 2872 
f 2913 2817 2867 
f 2912 2817 2913 
f 2918 2872 2868 
f 2867 2872 2918 
f 2869 2868 2873 
f 2918 2868 2869 
f 2870 2869 2873 
f 2813 2870 2873 
f 2871 2870 2813 
f 2870 2871 2865 
f 2872 2817 2816 
f 2868 2872 2818 
f 2872 2816 2818 
f 2873 2868 2813 
f 2868 2818 2813 
f 2843 2874 2838 
f 2874 2833 2838 
f 2874 2879 2833 
f 2879 2876 2833 
f 2879 2882 2876 
f 2882 2875 2876 
f 2882 2881 2875 
f 2843 2877 2874 
f 2877 2878 2874 
f 2878 2929 2874 
f 2929 2879 2874 
f 2879 2924 2882 
f 2880 2881 2882 
f 2924 2880 2882 
f 2880 2885 2881 
f 2880 2883 2885 
f 2883 2886 2885 
f 2886 2884 2885 
f 2886 2887 2884 
f 2892 2888 2841 
f 2888 2921 2841 
f 2889 2841 2921 
f 2889 2890 2841 
f 2877 2889 2878 
f 2890 2889 2877 
f 2929 2924 2879 
f 2922 2924 2929 
f 2887 2925 2891 
f 2886 2925 2887 
f 2891 2925 2848 
f 2925 2927 2848 
f 2928 2892 2849 
f 2928 2888 2892 
f 2893 2848 2927 
f 2893 2851 2848 
f 2894 2928 2849 
f 2928 2894 2897 
f 2856 2895 2932 
f 2893 2856 2851 
f 2893 2895 2856 
f 2896 2858 2934 
f 2855 2858 2896 
f 2897 2855 2896 
f 2894 2855 2897 
f 2856 2932 2859 
f 2858 2898 2934 
f 2898 2899 2934 
f 2906 2900 2937 
f 2906 2902 2900 
f 2901 2902 2906 
f 2859 2932 2901 
f 2932 2902 2901 
f 2899 2907 2903 
f 2898 2907 2899 
f 2899 2903 2904 
f 2942 2917 2905 
f 2937 2911 2906 
f 2905 2911 2937 
f 2906 2911 2901 
f 2907 2863 2903 
f 2863 2908 2903 
f 2904 2908 2909 
f 2903 2908 2904 
f 2940 2909 2915 
f 2904 2909 2940 
f 2940 2917 2942 
f 2915 2917 2940 
f 2917 2910 2905 
f 2910 2911 2905 
f 2910 2866 2911 
f 2912 2908 2863 
f 2908 2914 2909 
f 2908 2912 2914 
f 2912 2913 2914 
f 2914 2915 2909 
f 2914 2916 2915 
f 2916 2917 2915 
f 2916 2869 2917 
f 2869 2910 2917 
f 2869 2870 2910 
f 2867 2914 2913 
f 2916 2914 2918 
f 2914 2867 2918 
f 2916 2918 2869 
f 2924 2944 2880 
f 2944 2883 2880 
f 2888 2919 2921 
f 2919 2920 2921 
f 2920 2889 2921 
f 2920 2878 2889 
f 2920 2929 2878 
f 2929 2950 2923 
f 2923 2922 2929 
f 2923 2943 2922 
f 2924 2922 2943 
f 2944 2924 2943 
f 2944 2948 2883 
f 2926 2883 2948 
f 2926 2886 2883 
f 2926 2925 2886 
f 2926 2930 2925 
f 2930 2927 2925 
f 2888 2928 2919 
f 2928 2953 2919 
f 2920 2919 2953 
f 2950 2929 2920 
f 2930 2931 2927 
f 2931 2893 2927 
f 2928 2955 2953 
f 2897 2955 2928 
f 2895 2933 2932 
f 2931 2933 2895 
f 2931 2895 2893 
f 2896 2955 2897 
f 2934 2955 2896 
f 2935 2955 2934 
f 2902 2958 2965 
f 2933 2958 2932 
f 2958 2902 2932 
f 2899 2935 2934 
f 2899 2939 2935 
f 2935 2939 2938 
f 2963 2962 2936 
f 2936 2964 2963 
f 2937 2964 2936 
f 2900 2964 2937 
f 2902 2964 2900 
f 2902 2965 2964 
f 2939 2904 2938 
f 2939 2899 2904 
f 2960 2904 2940 
f 2938 2904 2960 
f 2940 2941 2960 
f 2962 2941 2940 
f 2942 2962 2940 
f 2936 2962 2905 
f 2962 2942 2905 
f 2936 2905 2937 
f 2950 2951 2923 
f 2951 2943 2923 
f 2943 2945 2944 
f 2944 2946 2948 
f 2944 2945 2946 
f 2945 2947 2946 
f 2926 2948 2930 
f 2948 2969 2930 
f 2953 2954 2920 
f 2920 2954 2949 
f 2954 2971 2949 
f 2968 2920 2949 
f 2968 2950 2920 
f 2950 2968 2951 
f 2945 2951 2947 
f 2943 2951 2945 
f 2952 2930 2969 
f 2952 2931 2930 
f 2953 2955 2954 
f 2971 2955 2972 
f 2954 2955 2971 
f 2952 2933 2931 
f 2952 2975 2933 
f 2955 2935 2972 
f 2976 2935 2959 
f 2972 2935 2976 
f 2956 2982 2957 
f 2957 2975 2956 
f 2965 2975 2957 
f 2958 2975 2965 
f 2975 2958 2933 
f 2959 2935 2938 
f 2959 2960 2979 
f 2959 2938 2960 
f 2960 2961 2979 
f 2941 2961 2960 
f 2941 2962 2961 
f 2963 2961 2962 
f 2963 2982 2961 
f 2957 2982 2964 
f 2982 2963 2964 
f 2957 2964 2965 
f 2947 2983 2946 
f 2983 2985 2946 
f 2985 2948 2946 
f 2985 2966 2948 
f 2966 2969 2948 
f 2971 2967 2949 
f 2967 2968 2949 
f 2968 2986 2951 
f 2968 2967 2986 
f 2967 2989 2986 
f 2983 2951 2986 
f 2983 2947 2951 
f 2966 2970 2969 
f 2974 2970 2966 
f 2970 2952 2969 
f 2971 2978 2967 
f 2971 2972 2978 
f 2972 2976 2978 
f 2989 2978 2977 
f 2967 2978 2989 
f 2987 2980 2973 
f 2973 2974 2987 
f 2970 2974 2973 
f 2975 2970 2973 
f 2970 2975 2952 
f 2959 2978 2976 
f 2977 2978 2979 
f 2978 2959 2979 
f 2981 2979 2961 
f 2990 2979 2981 
f 2977 2979 2990 
f 2980 2981 2961 
f 2982 2980 2961 
f 2973 2980 2956 
f 2980 2982 2956 
f 2973 2956 2975 
f 2983 2984 2985 
f 2984 2966 2985 
f 2989 2988 2986 
f 2988 2991 2986 
f 2991 2983 2986 
f 2984 2991 2987 
f 2984 2983 2991 
f 2984 2987 2966 
f 2987 2974 2966 
f 2977 2988 2989 
f 2988 2977 2990 
f 2990 2991 2988 
f 2990 2981 2991 
f 2981 2980 2991 
f 2991 2980 2987 
f 3001 3002 2995 
f 3002 2992 2995 
f 2992 3007 2995 
f 2995 2993 3001 
f 2993 3004 3001 
f 2995 2994 2993 
f 3007 2994 2995 
f 2996 3010 2997 
f 3010 3012 2997 
f 3012 2998 2997 
f 3012 2999 2998 
f 2999 3000 2998 
f 2999 3016 3000 
f 2996 3001 3005 
f 2996 2997 3001 
f 2997 3002 3001 
f 2997 2992 3002 
f 2998 2992 2997 
f 3020 3007 3003 
f 3007 3000 3003 
f 2992 3000 3007 
f 2992 2998 3000 
f 3016 3003 3000 
f 3018 3001 3004 
f 3018 3005 3001 
f 2994 3006 2993 
f 3008 3006 2994 
f 3007 3020 2994 
f 3020 3008 2994 
f 2993 3021 3004 
f 3021 3018 3004 
f 3006 3021 2993 
f 2996 3026 3010 
f 3026 3009 3010 
f 3011 3010 3009 
f 3013 3010 3011 
f 3012 3010 3013 
f 3013 2999 3012 
f 3024 2999 3013 
f 3016 3025 3028 
f 3016 2999 3025 
f 2999 3024 3025 
f 3014 2996 3005 
f 3026 2996 3014 
f 3003 3015 3020 
f 3028 3015 3003 
f 3016 3028 3003 
f 3014 3018 3017 
f 3005 3018 3014 
f 3019 3020 3015 
f 3019 3008 3020 
f 3021 3022 3018 
f 3022 3017 3018 
f 3021 3019 3022 
f 3021 3006 3019 
f 3006 3008 3019 
f 3038 3039 3027 
f 3039 3033 3027 
f 3033 3009 3027 
f 3023 3009 3033 
f 3011 3009 3023 
f 3035 3011 3023 
f 3013 3011 3035 
f 3035 3024 3013 
f 3034 3024 3035 
f 3025 3037 3043 
f 3025 3024 3037 
f 3024 3034 3037 
f 3027 3026 3038 
f 3026 3047 3038 
f 3026 3027 3009 
f 3028 3044 3048 
f 3043 3028 3025 
f 3043 3044 3028 
f 3047 3014 3046 
f 3047 3026 3014 
f 3028 3049 3015 
f 3048 3049 3028 
f 3014 3029 3046 
f 3014 3031 3029 
f 3053 3031 3030 
f 3031 3014 3030 
f 3014 3017 3030 
f 3017 3022 3030 
f 3030 3022 3050 
f 3032 3015 3049 
f 3032 3019 3015 
f 3053 3029 3031 
f 3054 3022 3019 
f 3054 3050 3022 
f 3032 3054 3019 
f 3060 3033 3065 
f 3023 3033 3060 
f 3036 3023 3060 
f 3035 3023 3036 
f 3036 3034 3035 
f 3069 3034 3036 
f 3034 3069 3037 
f 3069 3067 3037 
f 3064 3040 3072 
f 3038 3040 3064 
f 3065 3038 3064 
f 3039 3038 3065 
f 3065 3033 3039 
f 3078 3037 3067 
f 3078 3043 3037 
f 3040 3041 3072 
f 3041 3045 3072 
f 3038 3041 3040 
f 3047 3041 3038 
f 3044 3042 3048 
f 3077 3042 3044 
f 3043 3078 3044 
f 3078 3077 3044 
f 3041 3079 3045 
f 3047 3079 3041 
f 3046 3079 3047 
f 3052 3048 3042 
f 3052 3049 3048 
f 3079 3029 3084 
f 3079 3046 3029 
f 3053 3082 3084 
f 3030 3082 3053 
f 3050 3082 3030 
f 3051 3049 3052 
f 3051 3032 3049 
f 3053 3084 3029 
f 3054 3085 3050 
f 3085 3082 3050 
f 3032 3051 3054 
f 3051 3085 3054 
f 3055 3056 3061 
f 3055 3094 3056 
f 3096 3057 3058 
f 3058 3061 3060 
f 3058 3057 3061 
f 3057 3059 3061 
f 3036 3061 3056 
f 3060 3061 3036 
f 3097 3056 3094 
f 3036 3056 3097 
f 3062 3036 3097 
f 3069 3036 3062 
f 3097 3068 3062 
f 3071 3096 3063 
f 3064 3063 3096 
f 3058 3064 3096 
f 3065 3064 3058 
f 3058 3060 3065 
f 3067 3068 3066 
f 3067 3069 3068 
f 3069 3062 3068 
f 3071 3072 3070 
f 3071 3063 3072 
f 3064 3072 3063 
f 3076 3073 3075 
f 3066 3078 3067 
f 3066 3073 3078 
f 3073 3076 3078 
f 3104 3072 3045 
f 3104 3070 3072 
f 3077 3074 3042 
f 3076 3074 3077 
f 3075 3074 3076 
f 3076 3077 3078 
f 3107 3045 3079 
f 3107 3104 3045 
f 3086 3042 3074 
f 3086 3052 3042 
f 3080 3107 3079 
f 3080 3084 3081 
f 3080 3079 3084 
f 3081 3082 3083 
f 3081 3084 3082 
f 3085 3083 3082 
f 3110 3083 3085 
f 3086 3051 3052 
f 3086 3110 3051 
f 3110 3085 3051 
f 3087 3136 3093 
f 3136 3138 3093 
f 3138 3089 3093 
f 3138 3088 3089 
f 3088 3055 3089 
f 3088 3139 3055 
f 3139 3090 3055 
f 3139 3091 3090 
f 3142 3143 3092 
f 3092 3143 3093 
f 3143 3087 3093 
f 3061 3093 3089 
f 3059 3093 3061 
f 3092 3093 3059 
f 3089 3055 3061 
f 3094 3090 3097 
f 3055 3090 3094 
f 3091 3145 3090 
f 3145 3097 3090 
f 3095 3092 3096 
f 3095 3151 3092 
f 3151 3142 3092 
f 3096 3092 3057 
f 3059 3057 3092 
f 3068 3145 3099 
f 3068 3097 3145 
f 3095 3098 3151 
f 3098 3150 3151 
f 3071 3095 3096 
f 3098 3095 3071 
f 3099 3066 3068 
f 3099 3152 3066 
f 3098 3100 3150 
f 3100 3101 3150 
f 3071 3100 3098 
f 3070 3100 3071 
f 3073 3102 3075 
f 3152 3102 3073 
f 3153 3102 3152 
f 3152 3073 3066 
f 3103 3101 3100 
f 3103 3104 3106 
f 3100 3104 3103 
f 3070 3104 3100 
f 3105 3075 3102 
f 3105 3074 3075 
f 3107 3106 3104 
f 3107 3156 3106 
f 3159 3156 3081 
f 3159 3081 3108 
f 3162 3074 3105 
f 3162 3086 3074 
f 3080 3156 3107 
f 3156 3080 3081 
f 3109 3081 3083 
f 3109 3108 3081 
f 3109 3110 3111 
f 3109 3083 3110 
f 3086 3162 3110 
f 3162 3111 3110 
f 3167 3112 3113 
f 3112 3164 3113 
f 3164 3118 3113 
f 3164 3114 3118 
f 3118 3114 3116 
f 3114 3115 3116 
f 3115 3117 3116 
f 3122 3167 3113 
f 3119 3113 3118 
f 3119 3122 3113 
f 3119 3118 3120 
f 3120 3116 3121 
f 3120 3118 3116 
f 3116 3174 3121 
f 3116 3117 3174 
f 3119 3177 3122 
f 3177 3119 3120 
f 3120 3121 3124 
f 3174 3124 3121 
f 3174 3123 3124 
f 3123 3126 3124 
f 3125 3177 3120 
f 3125 3178 3177 
f 3125 3124 3128 
f 3125 3120 3124 
f 3124 3130 3128 
f 3124 3126 3130 
f 3125 3127 3178 
f 3127 3188 3178 
f 3127 3128 3129 
f 3127 3125 3128 
f 3129 3130 3134 
f 3129 3128 3130 
f 3184 3134 3130 
f 3132 3127 3131 
f 3132 3188 3127 
f 3131 3129 3133 
f 3131 3127 3129 
f 3133 3134 3138 
f 3133 3129 3134 
f 3134 3137 3138 
f 3134 3184 3137 
f 3184 3190 3137 
f 3190 3140 3137 
f 3141 3135 3132 
f 3141 3131 3087 
f 3141 3132 3131 
f 3136 3131 3133 
f 3087 3131 3136 
f 3133 3138 3136 
f 3137 3088 3138 
f 3137 3139 3088 
f 3140 3139 3137 
f 3189 3139 3140 
f 3139 3189 3091 
f 3189 3144 3091 
f 3141 3142 3135 
f 3142 3146 3135 
f 3143 3141 3087 
f 3142 3141 3143 
f 3194 3091 3144 
f 3194 3145 3091 
f 3146 3151 3149 
f 3142 3151 3146 
f 3194 3099 3145 
f 3194 3147 3099 
f 3151 3154 3149 
f 3154 3148 3149 
f 3150 3154 3151 
f 3152 3204 3153 
f 3147 3204 3152 
f 3196 3204 3147 
f 3147 3152 3099 
f 3155 3148 3154 
f 3155 3101 3202 
f 3154 3101 3155 
f 3150 3101 3154 
f 3206 3153 3204 
f 3206 3102 3153 
f 3103 3205 3101 
f 3205 3202 3101 
f 3106 3205 3103 
f 3158 3205 3106 
f 3207 3102 3206 
f 3207 3105 3102 
f 3156 3157 3106 
f 3157 3158 3106 
f 3157 3159 3160 
f 3157 3156 3159 
f 3108 3160 3159 
f 3211 3160 3108 
f 3161 3211 3111 
f 3207 3162 3105 
f 3207 3161 3162 
f 3161 3111 3162 
f 3109 3211 3108 
f 3211 3109 3111 
f 3168 3163 3169 
f 3163 3215 3169 
f 3215 3112 3169 
f 3215 3165 3112 
f 3165 3164 3112 
f 3114 3165 3216 
f 3114 3164 3165 
f 3218 3114 3216 
f 3218 3115 3114 
f 3218 3220 3115 
f 3220 3170 3115 
f 3220 3219 3170 
f 3219 3166 3170 
f 3219 3223 3166 
f 3173 3169 3167 
f 3173 3222 3169 
f 3222 3168 3169 
f 3167 3169 3112 
f 3117 3170 3171 
f 3115 3170 3117 
f 3171 3166 3176 
f 3171 3170 3166 
f 3223 3225 3166 
f 3225 3176 3166 
f 3172 3173 3167 
f 3172 3229 3173 
f 3229 3222 3173 
f 3122 3172 3167 
f 3174 3117 3171 
f 3123 3176 3175 
f 3174 3176 3123 
f 3171 3176 3174 
f 3225 3227 3176 
f 3227 3175 3176 
f 3172 3232 3229 
f 3232 3122 3177 
f 3232 3172 3122 
f 3123 3181 3126 
f 3175 3181 3123 
f 3227 3231 3175 
f 3231 3181 3175 
f 3182 3232 3177 
f 3182 3235 3232 
f 3178 3182 3177 
f 3130 3181 3179 
f 3126 3181 3130 
f 3231 3180 3181 
f 3180 3179 3181 
f 3182 3183 3235 
f 3183 3186 3235 
f 3183 3178 3188 
f 3183 3182 3178 
f 3179 3184 3130 
f 3185 3184 3179 
f 3180 3242 3179 
f 3242 3185 3179 
f 3183 3191 3186 
f 3191 3187 3186 
f 3132 3183 3188 
f 3191 3183 3132 
f 3190 3184 3185 
f 3190 3185 3242 
f 3189 3190 3242 
f 3140 3190 3189 
f 3242 3192 3189 
f 3191 3246 3187 
f 3135 3191 3132 
f 3144 3192 3193 
f 3144 3189 3192 
f 3191 3195 3246 
f 3195 3247 3246 
f 3135 3195 3191 
f 3146 3195 3135 
f 3198 3249 3197 
f 3193 3194 3144 
f 3193 3249 3194 
f 3249 3198 3194 
f 3247 3149 3252 
f 3247 3195 3149 
f 3146 3149 3195 
f 3147 3256 3196 
f 3198 3256 3147 
f 3197 3256 3198 
f 3198 3147 3194 
f 3201 3149 3148 
f 3201 3252 3149 
f 3199 3196 3256 
f 3199 3204 3196 
f 3155 3200 3148 
f 3200 3201 3148 
f 3202 3200 3155 
f 3203 3200 3202 
f 3259 3200 3203 
f 3261 3204 3199 
f 3261 3206 3204 
f 3205 3203 3202 
f 3203 3209 3259 
f 3205 3209 3203 
f 3158 3209 3205 
f 3261 3207 3206 
f 3261 3212 3207 
f 3157 3208 3158 
f 3208 3209 3158 
f 3208 3160 3210 
f 3208 3157 3160 
f 3210 3211 3213 
f 3210 3160 3211 
f 3161 3213 3211 
f 3161 3212 3213 
f 3212 3161 3207 
f 3214 3265 3217 
f 3265 3220 3217 
f 3221 3268 3168 
f 3163 3268 3270 
f 3163 3168 3268 
f 3273 3163 3270 
f 3273 3215 3163 
f 3275 3215 3273 
f 3165 3215 3275 
f 3275 3216 3165 
f 3274 3216 3275 
f 3214 3216 3274 
f 3217 3216 3214 
f 3218 3216 3217 
f 3217 3220 3218 
f 3265 3219 3220 
f 3267 3219 3265 
f 3219 3267 3223 
f 3267 3279 3223 
f 3221 3222 3281 
f 3221 3168 3222 
f 3224 3223 3279 
f 3226 3223 3224 
f 3225 3223 3226 
f 3222 3283 3281 
f 3222 3229 3283 
f 3226 3227 3225 
f 3228 3227 3226 
f 3229 3234 3283 
f 3232 3234 3229 
f 3287 3227 3228 
f 3230 3227 3287 
f 3231 3227 3230 
f 3233 3235 3289 
f 3232 3235 3233 
f 3234 3232 3233 
f 3230 3180 3231 
f 3237 3180 3230 
f 3287 3237 3230 
f 3235 3236 3289 
f 3236 3240 3289 
f 3186 3236 3235 
f 3238 3180 3237 
f 3238 3242 3180 
f 3236 3239 3240 
f 3239 3292 3240 
f 3186 3239 3236 
f 3187 3239 3186 
f 3244 3238 3241 
f 3242 3238 3244 
f 3244 3192 3242 
f 3239 3243 3292 
f 3243 3294 3292 
f 3187 3243 3239 
f 3246 3243 3187 
f 3241 3248 3244 
f 3296 3248 3241 
f 3244 3248 3192 
f 3248 3193 3192 
f 3245 3294 3243 
f 3245 3247 3250 
f 3243 3247 3245 
f 3246 3247 3243 
f 3249 3298 3197 
f 3248 3298 3249 
f 3296 3298 3248 
f 3248 3249 3193 
f 3252 3250 3247 
f 3252 3253 3250 
f 3253 3251 3250 
f 3251 3253 3300 
f 3299 3197 3298 
f 3299 3256 3197 
f 3252 3201 3253 
f 3201 3257 3253 
f 3254 3257 3255 
f 3300 3257 3254 
f 3253 3257 3300 
f 3254 3255 3258 
f 3260 3256 3299 
f 3260 3199 3256 
f 3200 3257 3201 
f 3255 3257 3259 
f 3257 3200 3259 
f 3255 3303 3258 
f 3259 3303 3255 
f 3262 3199 3260 
f 3262 3261 3199 
f 3209 3303 3259 
f 3209 3208 3303 
f 3208 3305 3303 
f 3305 3208 3263 
f 3212 3262 3264 
f 3261 3262 3212 
f 3263 3208 3210 
f 3264 3263 3213 
f 3263 3210 3213 
f 3264 3213 3212 
f 3214 3307 3265 
f 3214 3277 3307 
f 3266 3265 3307 
f 3266 3267 3265 
f 3221 3280 3268 
f 3280 3309 3268 
f 3269 3268 3309 
f 3269 3270 3268 
f 3271 3270 3269 
f 3271 3273 3270 
f 3275 3271 3272 
f 3273 3271 3275 
f 3275 3276 3274 
f 3272 3276 3275 
f 3214 3276 3278 
f 3274 3276 3214 
f 3277 3214 3278 
f 3318 3267 3266 
f 3279 3267 3318 
f 3321 3317 3282 
f 3282 3221 3281 
f 3317 3221 3282 
f 3280 3221 3317 
f 3224 3318 3319 
f 3224 3279 3318 
f 3282 3285 3321 
f 3285 3322 3321 
f 3281 3285 3282 
f 3283 3285 3281 
f 3284 3224 3319 
f 3284 3228 3224 
f 3228 3226 3224 
f 3286 3322 3285 
f 3286 3234 3323 
f 3285 3234 3286 
f 3283 3234 3285 
f 3287 3284 3288 
f 3287 3228 3284 
f 3234 3290 3323 
f 3234 3233 3290 
f 3233 3289 3290 
f 3287 3288 3237 
f 3288 3291 3237 
f 3289 3240 3290 
f 3240 3326 3290 
f 3330 3237 3291 
f 3330 3238 3237 
f 3327 3326 3240 
f 3327 3292 3331 
f 3240 3292 3327 
f 3329 3238 3330 
f 3329 3241 3238 
f 3332 3292 3294 
f 3332 3331 3292 
f 3335 3241 3329 
f 3335 3296 3241 
f 3245 3293 3294 
f 3293 3332 3294 
f 3250 3293 3245 
f 3295 3293 3250 
f 3297 3293 3295 
f 3338 3296 3335 
f 3338 3298 3296 
f 3251 3295 3250 
f 3295 3339 3297 
f 3251 3339 3295 
f 3300 3339 3251 
f 3302 3298 3338 
f 3302 3299 3298 
f 3254 3341 3300 
f 3341 3339 3300 
f 3258 3341 3254 
f 3301 3341 3258 
f 3344 3299 3302 
f 3344 3260 3299 
f 3303 3301 3258 
f 3303 3305 3301 
f 3305 3345 3301 
f 3304 3306 3262 
f 3344 3262 3260 
f 3344 3304 3262 
f 3349 3305 3263 
f 3349 3345 3305 
f 3264 3349 3263 
f 3264 3306 3349 
f 3306 3264 3262 
f 3277 3314 3307 
f 3314 3266 3307 
f 3280 3308 3309 
f 3308 3310 3309 
f 3311 3309 3310 
f 3311 3269 3309 
f 3352 3269 3311 
f 3352 3271 3269 
f 3312 3271 3352 
f 3312 3272 3271 
f 3353 3272 3312 
f 3353 3276 3272 
f 3313 3276 3353 
f 3313 3278 3276 
f 3314 3313 3315 
f 3277 3313 3314 
f 3278 3313 3277 
f 3315 3266 3314 
f 3316 3266 3315 
f 3318 3316 3367 
f 3266 3316 3318 
f 3321 3355 3317 
f 3317 3308 3280 
f 3355 3308 3317 
f 3367 3366 3318 
f 3366 3319 3318 
f 3320 3321 3322 
f 3320 3355 3321 
f 3319 3372 3284 
f 3319 3366 3372 
f 3286 3369 3322 
f 3369 3320 3322 
f 3323 3369 3286 
f 3324 3369 3323 
f 3325 3284 3372 
f 3325 3288 3284 
f 3376 3323 3290 
f 3376 3324 3323 
f 3325 3378 3291 
f 3288 3325 3291 
f 3326 3376 3290 
f 3376 3326 3328 
f 3379 3291 3378 
f 3379 3330 3291 
f 3381 3331 3333 
f 3327 3331 3381 
f 3328 3327 3381 
f 3326 3327 3328 
f 3387 3330 3379 
f 3387 3329 3330 
f 3331 3332 3333 
f 3332 3384 3333 
f 3334 3329 3387 
f 3334 3335 3329 
f 3337 3293 3297 
f 3337 3384 3293 
f 3384 3332 3293 
f 3336 3335 3334 
f 3336 3338 3335 
f 3389 3297 3339 
f 3389 3337 3297 
f 3343 3338 3336 
f 3343 3302 3338 
f 3341 3340 3339 
f 3340 3389 3339 
f 3301 3340 3341 
f 3394 3340 3301 
f 3304 3391 3342 
f 3343 3344 3302 
f 3343 3391 3344 
f 3391 3304 3344 
f 3345 3346 3301 
f 3346 3394 3301 
f 3347 3346 3345 
f 3348 3346 3347 
f 3347 3342 3348 
f 3349 3342 3347 
f 3306 3342 3349 
f 3304 3342 3306 
f 3349 3347 3345 
f 3308 3395 3310 
f 3395 3350 3310 
f 3350 3311 3310 
f 3350 3352 3311 
f 3351 3312 3352 
f 3351 3361 3312 
f 3361 3353 3312 
f 3361 3360 3353 
f 3360 3313 3353 
f 3360 3362 3313 
f 3362 3315 3313 
f 3362 3354 3315 
f 3354 3316 3315 
f 3354 3367 3316 
f 3308 3355 3356 
f 3395 3308 3356 
f 3357 3350 3395 
f 3357 3352 3350 
f 3357 3358 3352 
f 3358 3351 3352 
f 3358 3399 3351 
f 3399 3361 3351 
f 3399 3359 3361 
f 3401 3361 3359 
f 3360 3361 3401 
f 3364 3362 3360 
f 3363 3362 3364 
f 3365 3362 3363 
f 3354 3362 3365 
f 3367 3405 3366 
f 3367 3354 3405 
f 3354 3365 3405 
f 3320 3368 3355 
f 3355 3397 3356 
f 3368 3397 3355 
f 3400 3359 3399 
f 3401 3359 3400 
f 3371 3405 3407 
f 3366 3405 3371 
f 3371 3372 3366 
f 3369 3368 3320 
f 3368 3370 3397 
f 3369 3370 3368 
f 3324 3370 3369 
f 3407 3375 3371 
f 3373 3375 3407 
f 3371 3375 3372 
f 3375 3325 3372 
f 3413 3324 3376 
f 3413 3370 3324 
f 3325 3374 3378 
f 3375 3374 3325 
f 3373 3374 3375 
f 3377 3413 3376 
f 3328 3377 3376 
f 3380 3377 3328 
f 3415 3377 3380 
f 3416 3378 3374 
f 3416 3379 3378 
f 3381 3380 3328 
f 3380 3385 3415 
f 3381 3385 3380 
f 3333 3385 3381 
f 3382 3379 3416 
f 3382 3387 3379 
f 3383 3333 3384 
f 3383 3385 3333 
f 3386 3387 3382 
f 3386 3334 3387 
f 3384 3388 3383 
f 3384 3337 3388 
f 3420 3334 3386 
f 3420 3336 3334 
f 3388 3389 3422 
f 3337 3389 3388 
f 3391 3390 3426 
f 3420 3343 3336 
f 3420 3390 3343 
f 3390 3391 3343 
f 3340 3423 3389 
f 3423 3422 3389 
f 3394 3423 3340 
f 3392 3423 3394 
f 3393 3392 3348 
f 3426 3348 3342 
f 3393 3348 3426 
f 3391 3426 3342 
f 3346 3392 3394 
f 3392 3346 3348 
f 3356 3396 3395 
f 3396 3357 3395 
f 3401 3432 3360 
f 3432 3364 3360 
f 3363 3403 3365 
f 3403 3405 3365 
f 3356 3397 3396 
f 3397 3406 3396 
f 3398 3357 3396 
f 3406 3398 3396 
f 3398 3358 3357 
f 3398 3428 3358 
f 3358 3429 3399 
f 3358 3428 3429 
f 3429 3400 3399 
f 3429 3430 3400 
f 3401 3400 3430 
f 3432 3401 3430 
f 3432 3404 3364 
f 3402 3403 3434 
f 3403 3404 3434 
f 3363 3404 3403 
f 3363 3364 3404 
f 3403 3402 3405 
f 3402 3407 3405 
f 3397 3370 3406 
f 3370 3410 3406 
f 3402 3434 3409 
f 3407 3408 3373 
f 3407 3402 3408 
f 3402 3409 3408 
f 3370 3413 3410 
f 3413 3412 3410 
f 3411 3373 3408 
f 3411 3374 3373 
f 3442 3377 3415 
f 3442 3412 3377 
f 3412 3413 3377 
f 3414 3374 3411 
f 3414 3416 3374 
f 3444 3415 3385 
f 3444 3442 3415 
f 3443 3416 3414 
f 3443 3382 3416 
f 3417 3385 3383 
f 3417 3444 3385 
f 3418 3382 3443 
f 3418 3386 3382 
f 3388 3417 3383 
f 3388 3446 3417 
f 3446 3388 3447 
f 3418 3420 3386 
f 3418 3419 3420 
f 3419 3390 3420 
f 3421 3422 3423 
f 3388 3422 3421 
f 3447 3388 3421 
f 3424 3423 3425 
f 3421 3423 3424 
f 3424 3425 3451 
f 3450 3451 3426 
f 3426 3419 3450 
f 3390 3419 3426 
f 3425 3423 3392 
f 3451 3425 3393 
f 3425 3392 3393 
f 3451 3393 3426 
f 3406 3427 3398 
f 3427 3428 3398 
f 3428 3435 3429 
f 3435 3430 3429 
f 3430 3431 3432 
f 3431 3433 3432 
f 3433 3404 3432 
f 3433 3456 3404 
f 3456 3434 3404 
f 3439 3406 3410 
f 3439 3427 3406 
f 3435 3427 3455 
f 3428 3427 3435 
f 3435 3431 3430 
f 3455 3431 3435 
f 3434 3456 3436 
f 3434 3437 3409 
f 3436 3437 3434 
f 3409 3437 3408 
f 3437 3438 3408 
f 3460 3410 3412 
f 3460 3439 3410 
f 3440 3408 3438 
f 3440 3411 3408 
f 3442 3461 3412 
f 3461 3460 3412 
f 3441 3411 3440 
f 3441 3414 3411 
f 3465 3442 3444 
f 3465 3461 3442 
f 3441 3443 3414 
f 3441 3469 3443 
f 3417 3465 3444 
f 3417 3448 3465 
f 3469 3445 3443 
f 3468 3445 3469 
f 3445 3418 3443 
f 3446 3448 3417 
f 3470 3447 3421 
f 3446 3447 3470 
f 3464 3446 3470 
f 3448 3446 3464 
f 3472 3421 3424 
f 3470 3421 3472 
f 3472 3424 3449 
f 3449 3450 3468 
f 3450 3445 3468 
f 3450 3419 3445 
f 3445 3419 3418 
f 3449 3424 3451 
f 3449 3451 3450 
f 3454 3453 3431 
f 3433 3453 3452 
f 3433 3431 3453 
f 3433 3452 3456 
f 3452 3483 3456 
f 3439 3475 3427 
f 3479 3427 3475 
f 3454 3427 3479 
f 3454 3455 3427 
f 3431 3455 3454 
f 3456 3457 3436 
f 3483 3457 3456 
f 3457 3437 3436 
f 3457 3484 3437 
f 3484 3438 3437 
f 3485 3439 3460 
f 3485 3475 3439 
f 3484 3458 3438 
f 3492 3458 3484 
f 3458 3440 3438 
f 3461 3459 3460 
f 3459 3485 3460 
f 3494 3459 3461 
f 3492 3462 3458 
f 3497 3462 3492 
f 3458 3462 3440 
f 3462 3441 3440 
f 3465 3494 3461 
f 3465 3463 3494 
f 3463 3465 3496 
f 3462 3497 3499 
f 3469 3462 3499 
f 3462 3469 3441 
f 3500 3464 3471 
f 3448 3464 3500 
f 3496 3448 3500 
f 3465 3448 3496 
f 3466 3471 3473 
f 3500 3471 3466 
f 3467 3473 3474 
f 3466 3473 3467 
f 3474 3498 3467 
f 3499 3498 3474 
f 3468 3499 3474 
f 3499 3468 3469 
f 3470 3471 3464 
f 3473 3471 3472 
f 3471 3470 3472 
f 3474 3473 3449 
f 3473 3472 3449 
f 3474 3449 3468 
f 3454 3480 3453 
f 3480 3505 3453 
f 3506 3453 3505 
f 3506 3452 3453 
f 3452 3506 3483 
f 3506 3482 3483 
f 3475 3477 3479 
f 3475 3476 3477 
f 3478 3479 3477 
f 3478 3454 3479 
f 3478 3480 3454 
f 3481 3482 3509 
f 3457 3482 3481 
f 3483 3482 3457 
f 3481 3484 3457 
f 3475 3507 3476 
f 3485 3507 3475 
f 3509 3491 3481 
f 3512 3491 3509 
f 3481 3491 3484 
f 3491 3492 3484 
f 3486 3494 3493 
f 3459 3494 3486 
f 3507 3459 3486 
f 3485 3459 3507 
f 3510 3493 3495 
f 3486 3493 3510 
f 3487 3495 3489 
f 3510 3495 3487 
f 3490 3489 3488 
f 3487 3489 3490 
f 3512 3497 3491 
f 3490 3497 3512 
f 3488 3497 3490 
f 3491 3497 3492 
f 3463 3493 3494 
f 3493 3501 3495 
f 3493 3463 3501 
f 3463 3496 3501 
f 3501 3489 3495 
f 3501 3502 3489 
f 3502 3488 3489 
f 3502 3503 3488 
f 3503 3497 3488 
f 3503 3498 3497 
f 3498 3499 3497 
f 3500 3501 3496 
f 3502 3501 3466 
f 3501 3500 3466 
f 3503 3502 3467 
f 3502 3466 3467 
f 3503 3467 3498 
f 3476 3504 3477 
f 3504 3478 3477 
f 3505 3504 3508 
f 3505 3480 3504 
f 3480 3478 3504 
f 3508 3506 3505 
f 3508 3509 3506 
f 3506 3509 3482 
f 3507 3504 3476 
f 3507 3510 3504 
f 3510 3508 3504 
f 3510 3511 3508 
f 3511 3509 3508 
f 3511 3512 3509 
f 3507 3486 3510 
f 3511 3510 3487 
f 3512 3511 3490 
f 3511 3487 3490 
