# Supplementary material for: Computational modelling of muscle fibre operating ranges in the hindlimb of a small ground bird (Eudromia elegans), with implications for modelling locomotion in extinct species
Source: PLoS Comput Biol. 2021 Apr 1;17(4):e1008843. doi: 10.1371/journal.pcbi.1008843 (PMC8016346; doi:10.1371/journal.pcbi.1008843)
Supplement: S1 Model File — (ZIP) [file pcbi.1008843.s006.zip › geometry/L_Digits.obj]

####
#
# OBJ File Generated by Meshlab
#
####
# Object Digits.obj
#
# Vertices: 3936
# Faces: 7868
#
####
v 0.002929 0.006131 0.005520
v 0.002883 0.005653 0.006049
v 0.002940 0.005318 0.006226
v 0.003551 0.006220 0.005580
v 0.003268 0.006090 0.005981
v 0.003152 0.005443 0.006581
v 0.003139 0.004825 0.006599
v 0.003132 0.005135 0.006953
v 0.003233 0.004769 0.007222
v 0.003074 0.004478 0.006966
v 0.003393 0.006029 0.005345
v 0.003564 0.005110 0.006768
v 0.003481 0.004565 0.006421
v 0.003271 0.004378 0.006799
v 0.003083 0.003883 0.006905
v 0.002977 0.004366 0.007234
v 0.002961 0.003569 0.007209
v 0.003245 0.004088 0.007220
v 0.003175 0.003378 0.007097
v 0.003664 0.006228 0.004955
v 0.003806 0.006118 0.005703
v 0.003860 0.004893 0.006873
v 0.003339 0.003968 0.006507
v 0.002928 0.003236 0.007482
v 0.004183 0.006049 0.006101
v 0.004072 0.006288 0.005199
v 0.003646 0.005289 0.005775
v 0.003867 0.004929 0.005754
v 0.003532 0.004784 0.006122
v 0.003689 0.004550 0.007119
v 0.003897 0.004146 0.007367
v 0.003528 0.004034 0.007189
v 0.002965 0.002786 0.007189
v 0.003237 0.002951 0.006904
v 0.002996 0.002126 0.007121
v 0.002159 0.006102 -0.004715
v 0.004583 0.006400 0.004808
v 0.004160 0.006039 0.004872
v 0.004508 0.006230 0.005809
v 0.004386 0.006301 0.005159
v 0.004006 0.005376 0.005439
v 0.004877 0.006304 0.006053
v 0.004778 0.005788 0.006632
v 0.004386 0.005475 0.006598
v 0.004010 0.004738 0.005465
v 0.003583 0.003970 0.005932
v 0.004065 0.005431 0.006745
v 0.004159 0.004674 0.007270
v 0.003449 0.003710 0.007414
v 0.003172 0.003047 0.007462
v 0.003449 0.002845 0.006667
v 0.002578 0.006601 -0.004810
v 0.002535 0.006304 -0.004522
v 0.002639 0.006965 -0.004424
v 0.002256 0.005595 -0.004655
v 0.001647 0.005348 -0.004934
v 0.001228 0.004534 -0.005173
v 0.001653 0.004971 -0.004775
v 0.001643 0.004322 -0.004758
v 0.001432 0.004554 -0.004870
v 0.001019 0.003170 -0.005270
v 0.000807 0.002925 -0.005568
v 0.000693 0.002392 -0.005583
v 0.004929 0.006374 0.004781
v 0.004788 0.006453 0.005402
v 0.004504 0.006158 0.004525
v 0.005144 0.006561 0.005524
v 0.004362 0.005810 0.004765
v 0.004218 0.005296 0.005317
v 0.004357 0.005223 0.004753
v 0.004935 0.005386 0.006893
v 0.003420 0.003022 0.006293
v 0.003529 0.002533 0.006412
v 0.003225 0.002208 0.006728
v 0.003161 0.002426 0.007436
v 0.003386 0.001919 0.007017
v 0.002678 0.006851 -0.004289
v 0.002587 0.005898 -0.004864
v 0.002326 0.005184 -0.005124
v 0.002221 0.005019 -0.004759
v 0.001921 0.005056 -0.005054
v 0.001246 0.004097 -0.005529
v 0.001377 0.003619 -0.005388
v 0.001897 0.003984 -0.004797
v 0.001393 0.004056 -0.005016
v 0.001129 0.003883 -0.005321
v 0.001196 0.003050 -0.005531
v 0.001378 0.003349 -0.005064
v 0.000638 0.001688 -0.005618
v 0.005291 0.006538 0.004887
v 0.005191 0.005413 0.006733
v 0.004599 0.005154 0.004698
v 0.004291 0.004909 0.005094
v 0.004389 0.004442 0.005237
v 0.004084 0.003884 0.005396
v 0.004544 0.004957 0.006964
v 0.003748 0.003602 0.005872
v 0.003758 0.002738 0.005874
v 0.004527 0.003462 0.007462
v 0.004068 0.003387 0.007317
v 0.004206 0.002530 0.007252
v 0.003546 0.002109 0.006697
v 0.003561 0.002152 0.007306
v 0.003598 0.001510 0.007289
v 0.003943 0.007720 -0.004049
v 0.003508 0.007301 -0.004026
v 0.003333 0.007182 -0.004212
v 0.003117 0.006796 -0.004647
v 0.003057 0.006822 -0.004238
v 0.002761 0.006181 -0.004510
v 0.003020 0.006025 -0.004543
v 0.002490 0.005706 -0.004550
v 0.002284 0.004587 -0.004800
v 0.001546 0.003832 -0.005683
v 0.001466 0.003309 -0.005717
v 0.001633 0.003860 -0.005011
v 0.001829 0.003517 -0.004819
v 0.000926 0.002515 -0.005334
v 0.000922 0.002101 -0.005647
v 0.000919 0.001834 -0.005340
v 0.005538 0.006472 0.004966
v 0.005410 0.006488 0.004284
v 0.004889 0.006052 0.004335
v 0.004787 0.005624 0.004613
v 0.005426 0.006437 0.005628
v 0.005786 0.006389 0.006068
v 0.005451 0.005240 0.006828
v 0.005362 0.004919 0.007073
v 0.004211 0.003330 0.005279
v 0.004710 0.004425 0.007252
v 0.004945 0.004783 0.006914
v 0.003905 0.003347 0.005497
v 0.004847 0.004114 0.007443
v 0.003963 0.002709 0.005432
v 0.003860 0.002329 0.006226
v 0.004346 0.003184 0.007286
v 0.003493 0.001561 0.006665
v 0.003730 0.001619 0.006251
v 0.003430 0.001294 0.006981
v 0.003436 0.000897 0.006664
v 0.004163 0.007644 -0.004094
v 0.004080 0.007327 -0.003825
v 0.003643 0.006003 -0.004117
v 0.003227 0.006315 -0.004216
v 0.002936 0.005476 -0.004577
v 0.002561 0.004798 -0.004603
v 0.002203 0.003736 -0.004836
v 0.001134 0.002714 -0.005666
v 0.001861 0.003100 -0.004667
v 0.001329 0.002406 -0.004835
v 0.001212 0.002057 -0.004974
v 0.005277 0.005755 0.004186
v 0.004897 0.005341 0.004373
v 0.004913 0.004845 0.004591
v 0.004620 0.004687 0.004951
v 0.005827 0.005363 0.007003
v 0.005656 0.005734 0.006760
v 0.004505 0.004116 0.004987
v 0.004473 0.003344 0.004884
v 0.005348 0.004213 0.007144
v 0.003987 0.001754 0.006053
v 0.004510 0.002805 0.007452
v 0.003727 0.001256 0.006351
v 0.003633 0.006975 -0.003821
v 0.003278 0.006316 -0.004946
v 0.003247 0.005843 -0.004351
v 0.001884 0.003789 -0.005741
v 0.002922 0.004608 -0.004622
v 0.002495 0.004308 -0.004641
v 0.002433 0.003500 -0.004638
v 0.001994 0.002472 -0.004572
v 0.001030 0.001427 -0.005688
v 0.001109 0.001397 -0.005086
v 0.000974 0.001045 -0.005274
v 0.001147 0.000951 -0.005463
v 0.005628 0.006040 0.003931
v 0.005312 0.006158 0.003993
v 0.006054 0.006535 0.005677
v 0.004805 0.004354 0.004623
v 0.004748 0.003888 0.004727
v 0.004659 0.003372 0.004444
v 0.006062 0.005295 0.006920
v 0.005763 0.004716 0.007047
v 0.004343 0.002464 0.005090
v 0.004107 0.002270 0.005619
v 0.004266 0.001912 0.005740
v 0.004881 0.003002 0.007417
v 0.003939 0.000870 0.006233
v 0.003980 0.001307 0.007159
v 0.004163 0.000933 0.006844
v 0.003516 0.007238 -0.004642
v 0.004568 0.007516 -0.003609
v 0.004791 0.007634 -0.003978
v 0.004333 0.007510 -0.004249
v 0.004909 0.007095 -0.003400
v 0.004093 0.006710 -0.003829
v 0.002630 0.005532 -0.005201
v 0.005690 0.008219 -0.001532
v 0.004541 0.006878 -0.003539
v 0.004064 0.006039 -0.003898
v 0.003426 0.005522 -0.004349
v 0.003110 0.004384 -0.005116
v 0.002864 0.004737 -0.005303
v 0.002823 0.004147 -0.005344
v 0.001809 0.004561 -0.005146
v 0.003187 0.005027 -0.004411
v 0.003404 0.004841 -0.004381
v 0.003149 0.004340 -0.004428
v 0.001885 0.003095 -0.005797
v 0.001342 0.001736 -0.004823
v 0.002109 0.002026 -0.004399
v 0.001104 0.000833 -0.005155
v 0.001287 0.001048 -0.004885
v 0.005746 0.006567 0.004443
v 0.006492 0.006401 0.005565
v 0.005209 0.005114 0.004188
v 0.006305 0.006336 0.005886
v 0.005097 0.004555 0.004247
v 0.006417 0.005186 0.007191
v 0.005791 0.004406 0.007289
v 0.004284 0.001396 0.005586
v 0.004164 0.000865 0.006045
v 0.005561 0.008172 -0.002825
v 0.005245 0.007701 -0.003437
v 0.005000 0.007717 -0.003414
v 0.005694 0.008396 -0.002530
v 0.005530 0.008340 -0.002208
v 0.005510 0.007726 -0.002792
v 0.005121 0.007533 -0.003334
v 0.003127 0.005770 -0.005014
v 0.006268 0.008597 -0.000972
v 0.006019 0.008676 -0.000975
v 0.004510 0.006270 -0.003659
v 0.004303 0.006530 -0.003834
v 0.003266 0.005239 -0.005328
v 0.006179 0.008123 -0.000460
v 0.004281 0.005856 -0.003873
v 0.004043 0.005362 -0.003935
v 0.003854 0.005689 -0.004111
v 0.006324 0.008274 -0.000124
v 0.003615 0.005195 -0.004173
v 0.002822 0.003504 -0.004450
v 0.003347 0.004132 -0.004418
v 0.002958 0.002704 -0.004192
v 0.001753 0.001629 -0.004686
v 0.002069 0.001343 -0.004433
v 0.001294 0.000391 -0.004919
v 0.001131 0.000338 -0.005445
v 0.005720 0.005623 0.003618
v 0.006173 0.006342 0.004358
v 0.006429 0.006412 0.005031
v 0.005409 0.005412 0.003884
v 0.005800 0.005194 0.003705
v 0.006669 0.006298 0.006255
v 0.005407 0.004634 0.003872
v 0.005034 0.004100 0.004366
v 0.004986 0.003604 0.004053
v 0.006539 0.005594 0.006998
v 0.006715 0.005289 0.007157
v 0.004816 0.002552 0.004248
v 0.004455 0.001879 0.005125
v 0.005344 0.003886 0.007346
v 0.004300 0.000822 0.005478
v 0.005399 0.002463 0.007258
v 0.005008 0.001651 0.007013
v 0.004488 0.001775 0.007090
v 0.004953 0.001198 0.006705
v 0.004427 0.001458 0.006867
v 0.003940 0.000288 0.006185
v 0.004508 0.000680 0.006665
v 0.003905 0.000679 0.006522
v 0.005695 0.008091 -0.003454
v 0.005510 0.007782 -0.003760
v 0.004587 0.006116 -0.004991
v 0.005659 0.008361 -0.001889
v 0.005353 0.007868 -0.003077
v 0.005340 0.007186 -0.003136
v 0.003738 0.005437 -0.005147
v 0.006046 0.008617 -0.001588
v 0.005751 0.007818 -0.001424
v 0.003797 0.004742 -0.005147
v 0.003372 0.004903 -0.005139
v 0.003650 0.004095 -0.005210
v 0.003261 0.003876 -0.005418
v 0.003078 0.003612 -0.005717
v 0.002458 0.003877 -0.005563
v 0.005843 0.008137 -0.000859
v 0.003593 0.004513 -0.004204
v 0.002279 0.003331 -0.005648
v 0.003038 0.002481 -0.006106
v 0.006486 0.007880 0.000179
v 0.006139 0.007575 -0.000682
v 0.005941 0.007377 -0.001050
v 0.003931 0.004861 -0.004047
v 0.003840 0.004325 -0.004144
v 0.002829 0.003108 -0.004375
v 0.002535 0.002685 -0.004385
v 0.001435 0.001677 -0.005802
v 0.002443 0.001935 -0.004351
v 0.001700 0.000933 -0.004733
v 0.001276 -0.000037 -0.005234
v 0.001592 0.000224 -0.004818
v 0.006779 0.006503 0.005247
v 0.006829 0.006327 0.005641
v 0.007280 0.006765 0.005463
v 0.005896 0.004823 0.003488
v 0.005347 0.004291 0.003931
v 0.006891 0.006127 0.006257
v 0.004848 0.003074 0.004334
v 0.006465 0.004733 0.007193
v 0.004574 0.000986 0.005123
v 0.004493 0.001373 0.005389
v 0.006145 0.002701 0.007145
v 0.005167 0.002131 0.007050
v 0.004214 0.000440 0.005833
v 0.004435 0.000389 0.005634
v 0.004211 0.000181 0.006105
v 0.004574 0.000397 0.006378
v 0.006192 0.008596 -0.002220
v 0.006044 0.008285 -0.002714
v 0.005081 0.006787 -0.004760
v 0.004449 0.005709 -0.005228
v 0.004209 0.005187 -0.005198
v 0.005171 0.006897 -0.003346
v 0.004918 0.006399 -0.003409
v 0.006822 0.008358 -0.000573
v 0.006577 0.008428 -0.000379
v 0.005750 0.007387 -0.001928
v 0.004745 0.005864 -0.003583
v 0.004471 0.005528 -0.003695
v 0.004347 0.005111 -0.003823
v 0.003137 0.003027 -0.005778
v 0.005973 0.006731 -0.001040
v 0.003569 0.003830 -0.004235
v 0.003278 0.003436 -0.004416
v 0.001857 0.000997 -0.005887
v 0.006258 0.007562 -0.000106
v 0.006282 0.006619 0.000286
v 0.003530 0.002977 -0.004097
v 0.006516 0.006875 0.001074
v 0.001621 0.000759 -0.005607
v 0.001568 0.000133 -0.005579
v 0.002612 0.000742 -0.004215
v 0.002370 0.001257 -0.004407
v 0.001900 0.000602 -0.004537
v 0.001678 -0.000085 -0.004737
v 0.001537 -0.000068 -0.005275
v 0.007081 0.006519 0.005120
v 0.005967 0.005518 0.003467
v 0.006531 0.005193 0.003295
v 0.006350 0.004635 0.003281
v 0.007790 0.007074 0.005949
v 0.007224 0.006361 0.005991
v 0.005488 0.003756 0.003518
v 0.007459 0.005939 0.006665
v 0.005408 0.003036 0.003506
v 0.007066 0.005580 0.006718
v 0.007294 0.005462 0.006759
v 0.005086 0.002147 0.003851
v 0.006643 0.004577 0.007161
v 0.004765 0.001881 0.004272
v 0.004796 0.001370 0.004563
v 0.006196 0.003543 0.007197
v 0.004600 0.000348 0.005119
v 0.005502 0.001682 0.007171
v 0.004974 0.000904 0.006452
v 0.004475 0.000002 0.005462
v 0.004207 -0.000193 0.005775
v 0.005608 0.006934 -0.004584
v 0.005086 0.007527 -0.004055
v 0.004929 0.006286 -0.004785
v 0.006421 0.008542 -0.001398
v 0.004157 0.004787 -0.004990
v 0.005591 0.006714 -0.002739
v 0.005093 0.005921 -0.003183
v 0.005502 0.006090 -0.002910
v 0.005824 0.006023 -0.002351
v 0.005309 0.005780 -0.003131
v 0.004745 0.005318 -0.003600
v 0.003717 0.003636 -0.005535
v 0.003456 0.003527 -0.005308
v 0.002281 0.001528 -0.005969
v 0.006946 0.007808 0.000071
v 0.006149 0.006908 -0.000642
v 0.006107 0.006229 -0.000831
v 0.004235 0.004272 -0.003699
v 0.004102 0.003828 -0.003824
v 0.003647 0.003402 -0.004226
v 0.006373 0.006381 -0.000251
v 0.002282 0.001093 -0.005740
v 0.006397 0.007285 0.000804
v 0.006421 0.006253 0.000495
v 0.002025 0.000524 -0.005610
v 0.003267 0.001837 -0.004256
v 0.003040 0.001564 -0.004453
v 0.002882 0.001123 -0.004378
v 0.001925 -0.000122 -0.004898
v 0.002313 -0.000152 -0.004457
v 0.008241 0.007888 0.005082
v 0.007974 0.007462 0.005732
v 0.007718 0.007186 0.005347
v 0.007369 0.006676 0.004815
v 0.006960 0.006491 0.004578
v 0.006107 0.004666 0.003376
v 0.006013 0.004395 0.003597
v 0.007756 0.006370 0.006792
v 0.008248 0.007020 0.006574
v 0.005575 0.003532 0.003456
v 0.005665 0.002946 0.003408
v 0.007227 0.005162 0.007020
v 0.007457 0.004803 0.007241
v 0.006951 0.004875 0.007339
v 0.006998 0.004202 0.007336
v 0.004775 0.000969 0.004454
v 0.006388 0.003288 0.007155
v 0.004865 0.000542 0.004743
v 0.005216 0.000600 0.006185
v 0.004490 -0.000192 0.005733
v 0.004812 0.000235 0.006289
v 0.006095 0.008231 -0.003258
v 0.004472 0.006851 -0.004882
v 0.005536 0.006134 -0.004798
v 0.005088 0.005759 -0.005029
v 0.004839 0.005872 -0.005030
v 0.006708 0.008360 -0.002113
v 0.004866 0.005219 -0.005019
v 0.004407 0.004779 -0.005020
v 0.004858 0.004901 -0.004765
v 0.005491 0.005436 -0.002937
v 0.007065 0.008045 -0.000142
v 0.007444 0.008136 0.000004
v 0.005813 0.006580 -0.001684
v 0.005097 0.005311 -0.003162
v 0.004563 0.003862 -0.003519
v 0.007329 0.007530 0.000651
v 0.004042 0.003132 -0.003615
v 0.003238 0.002103 -0.004161
v 0.006541 0.006119 0.001117
v 0.002779 0.000574 -0.005547
v 0.002318 0.000426 -0.005648
v 0.006560 0.005575 0.001057
v 0.003217 0.001058 -0.004273
v 0.002270 0.000065 -0.004345
v 0.002105 -0.000344 -0.004734
v 0.008552 0.008258 0.005309
v 0.008144 0.007737 0.004809
v 0.007858 0.007189 0.004726
v 0.007671 0.006602 0.004542
v 0.007529 0.006290 0.004415
v 0.008361 0.007835 0.005670
v 0.006569 0.004462 0.003144
v 0.008603 0.007008 0.006616
v 0.008721 0.007522 0.006425
v 0.006076 0.003992 0.003340
v 0.008037 0.006505 0.006655
v 0.007924 0.006194 0.006885
v 0.008388 0.006606 0.006816
v 0.007531 0.005312 0.006979
v 0.005225 0.002590 0.003842
v 0.006836 0.002511 0.007024
v 0.004787 0.000123 0.005016
v 0.006032 0.001458 0.007056
v 0.004704 -0.000163 0.005352
v 0.005589 0.006627 -0.004810
v 0.006941 0.007897 -0.002814
v 0.006621 0.008109 -0.002684
v 0.006891 0.008288 -0.002215
v 0.006550 0.008039 -0.003350
v 0.006177 0.007454 -0.003947
v 0.006762 0.007613 -0.003317
v 0.006239 0.006963 -0.003916
v 0.005317 0.005424 -0.004831
v 0.007136 0.008248 -0.000547
v 0.005068 0.004618 -0.004554
v 0.004380 0.004275 -0.004983
v 0.005720 0.005919 -0.002859
v 0.005284 0.005098 -0.003165
v 0.003093 0.001968 -0.006100
v 0.005830 0.005007 -0.002059
v 0.005839 0.005568 -0.002077
v 0.005822 0.005332 -0.002462
v 0.004995 0.004589 -0.003235
v 0.005467 0.004754 -0.002968
v 0.005025 0.003920 -0.003257
v 0.005263 0.004413 -0.003196
v 0.004711 0.004234 -0.003459
v 0.002649 0.001439 -0.005840
v 0.006352 0.005841 -0.000302
v 0.005958 0.005560 -0.001379
v 0.004105 0.002622 -0.003481
v 0.003649 0.001478 -0.004317
v 0.006444 0.005195 0.000238
v 0.009470 0.008790 0.004830
v 0.006514 0.004900 0.000449
v 0.009052 0.008428 0.005034
v 0.008184 0.007325 0.004402
v 0.008831 0.008368 0.005428
v 0.008482 0.007533 0.004045
v 0.006476 0.005203 0.001344
v 0.002744 -0.000631 -0.004303
v 0.002734 0.000033 -0.004237
v 0.002480 -0.000516 -0.004323
v 0.002365 -0.000519 -0.004789
v 0.007948 0.006464 0.004016
v 0.007461 0.005993 0.004114
v 0.006624 0.006167 0.004238
v 0.006648 0.004735 0.002917
v 0.008836 0.006739 0.007025
v 0.006561 0.003764 0.003143
v 0.006346 0.003932 0.003260
v 0.008207 0.006096 0.006916
v 0.006213 0.003541 0.003492
v 0.006289 0.003190 0.003258
v 0.008482 0.005939 0.007146
v 0.008107 0.005712 0.007151
v 0.005701 0.002544 0.003376
v 0.008283 0.005306 0.007393
v 0.005451 0.001910 0.003681
v 0.005689 0.001806 0.003608
v 0.005420 0.001353 0.003671
v 0.007950 0.005234 0.007214
v 0.006724 0.003625 0.007363
v 0.006630 0.002922 0.007315
v 0.007245 0.003260 0.007287
v 0.007067 0.002811 0.007270
v 0.006277 0.001974 0.007028
v 0.006738 0.002157 0.006744
v 0.005188 0.000271 0.004594
v 0.006328 0.001476 0.006564
v 0.004776 -0.000470 0.004981
v 0.005041 0.000127 0.004785
v 0.005878 0.001188 0.006787
v 0.006047 0.001290 0.006848
v 0.005185 0.000082 0.005590
v 0.006556 0.006870 -0.003867
v 0.005501 0.005009 -0.004579
v 0.005222 0.005066 -0.004575
v 0.007457 0.008089 -0.001216
v 0.003972 0.004212 -0.005069
v 0.004017 0.003327 -0.005832
v 0.005698 0.005238 -0.002892
v 0.007764 0.007339 0.000545
v 0.005813 0.004644 -0.002452
v 0.005452 0.004087 -0.003018
v 0.003354 0.001646 -0.005955
v 0.006064 0.004959 -0.000896
v 0.004820 0.003576 -0.003452
v 0.002834 0.000927 -0.005818
v 0.007028 0.007031 0.000723
v 0.004440 0.002825 -0.003319
v 0.003203 0.000738 -0.005862
v 0.007087 0.006551 0.000963
v 0.006259 0.005178 -0.000513
v 0.003953 0.002297 -0.003675
v 0.003827 0.001989 -0.004090
v 0.006986 0.005353 0.001006
v 0.003871 0.001261 -0.004053
v 0.003078 0.000106 -0.005299
v 0.002592 -0.000304 -0.005172
v 0.009109 0.008274 0.004194
v 0.008760 0.007940 0.004341
v 0.003580 0.000388 -0.003928
v 0.002644 -0.000583 -0.004810
v 0.009648 0.008767 0.005402
v 0.006417 0.004718 0.000960
v 0.003070 -0.000092 -0.004200
v 0.002987 -0.000504 -0.004655
v 0.009587 0.008634 0.005922
v 0.006578 0.004398 0.001980
v 0.006588 0.004808 0.001625
v 0.002509 -0.000902 -0.004570
v 0.009558 0.008156 0.006529
v 0.007678 0.005863 0.003982
v 0.007938 0.005971 0.003708
v 0.006476 0.004219 0.001110
v 0.009192 0.007692 0.006720
v 0.006686 0.004191 0.002367
v 0.006612 0.004117 0.002871
v 0.009355 0.007266 0.007014
v 0.006549 0.003158 0.003134
v 0.008917 0.006268 0.007093
v 0.008775 0.005869 0.007306
v 0.006201 0.002875 0.003469
v 0.005947 0.002346 0.003502
v 0.007705 0.004494 0.007217
v 0.008253 0.004703 0.007357
v 0.008017 0.003434 0.007404
v 0.007487 0.002857 0.007423
v 0.005375 0.000095 0.005124
v 0.005000 -0.000565 0.004932
v 0.007350 0.007676 -0.002919
v 0.005807 0.005491 -0.004765
v 0.005870 0.005990 -0.004752
v 0.005880 0.005126 -0.004393
v 0.005409 0.004389 -0.004651
v 0.004874 0.004295 -0.004801
v 0.004632 0.003662 -0.005407
v 0.004840 0.003255 -0.005815
v 0.004485 0.003005 -0.006011
v 0.003705 0.002577 -0.005946
v 0.003562 0.003364 -0.005845
v 0.007896 0.007936 -0.000096
v 0.005666 0.003898 -0.002988
v 0.005241 0.003734 -0.003227
v 0.004986 0.003216 -0.003258
v 0.005429 0.003406 -0.003050
v 0.007735 0.006765 0.000530
v 0.005997 0.004459 -0.001697
v 0.005227 0.003063 -0.003242
v 0.004814 0.002658 -0.003207
v 0.007998 0.006254 0.000691
v 0.007286 0.005824 0.000938
v 0.004131 0.001970 -0.003476
v 0.009464 0.008605 0.004563
v 0.006513 0.004475 -0.000032
v 0.006225 0.004508 -0.000645
v 0.004070 0.001641 -0.003642
v 0.004086 0.001252 -0.003551
v 0.004020 0.000900 -0.003689
v 0.008835 0.007710 0.004095
v 0.008960 0.007631 0.003549
v 0.008469 0.007137 0.003617
v 0.003365 -0.000401 -0.003956
v 0.008335 0.006703 0.003602
v 0.006816 0.004425 0.001920
v 0.010034 0.008286 0.006791
v 0.006896 0.004511 0.002631
v 0.006557 0.003849 0.001903
v 0.009730 0.007690 0.006876
v 0.006756 0.003622 0.003046
v 0.009504 0.006806 0.007241
v 0.006658 0.003105 0.002535
v 0.006723 0.002967 0.003034
v 0.009003 0.005683 0.007324
v 0.006500 0.002551 0.003164
v 0.005953 0.001603 0.003599
v 0.005992 0.001058 0.003568
v 0.008242 0.004250 0.007146
v 0.007385 0.003695 0.007516
v 0.005480 0.000479 0.004226
v 0.005312 -0.000150 0.004300
v 0.006618 0.001497 0.006569
v 0.007041 0.001687 0.006328
v 0.006303 0.000604 0.005672
v 0.005888 0.000401 0.005415
v 0.005478 -0.000133 0.004860
v 0.005266 -0.000455 0.004557
v 0.007412 0.007338 -0.003242
v 0.006218 0.006063 -0.004670
v 0.006222 0.005429 -0.004612
v 0.008063 0.007798 -0.001502
v 0.007240 0.007903 -0.001630
v 0.007545 0.007640 -0.002249
v 0.005545 0.004113 -0.005380
v 0.005718 0.004652 -0.004426
v 0.005021 0.003751 -0.005341
v 0.008010 0.007830 -0.000625
v 0.003700 0.001236 -0.005989
v 0.005776 0.004391 -0.002821
v 0.007873 0.006958 0.000235
v 0.005958 0.004010 -0.002428
v 0.005644 0.003216 -0.003019
v 0.004922 0.002254 -0.003055
v 0.005042 0.002072 -0.003086
v 0.009191 0.007561 0.003544
v 0.009128 0.007929 0.003888
v 0.010399 0.009090 0.005273
v 0.008567 0.006694 0.003277
v 0.006958 0.005006 0.001293
v 0.006351 0.003548 -0.000396
v 0.003826 0.000232 -0.003779
v 0.010239 0.008870 0.006261
v 0.010026 0.008894 0.005649
v 0.006506 0.003670 0.000381
v 0.003602 -0.000734 -0.004125
v 0.003391 -0.000898 -0.004429
v 0.008270 0.005890 0.003561
v 0.006465 0.002445 0.000678
v 0.007977 0.005383 0.003604
v 0.007481 0.005495 0.003683
v 0.007184 0.004232 0.002451
v 0.006584 0.003726 0.001211
v 0.007783 0.004443 0.003247
v 0.007516 0.004710 0.003047
v 0.007636 0.004097 0.002910
v 0.006447 0.002568 0.001612
v 0.006604 0.002779 0.002096
v 0.006674 0.003677 0.002507
v 0.009695 0.007391 0.007145
v 0.009283 0.006275 0.007306
v 0.006760 0.002663 0.002730
v 0.006723 0.002321 0.002994
v 0.006395 0.002151 0.003436
v 0.006243 0.001634 0.003463
v 0.006535 0.001846 0.003138
v 0.006584 0.001331 0.003316
v 0.008470 0.004471 0.007326
v 0.008075 0.003761 0.007142
v 0.005657 0.000774 0.003897
v 0.008417 0.003827 0.007323
v 0.006070 0.000597 0.003720
v 0.006151 0.000541 0.005073
v 0.005819 0.000102 0.004614
v 0.006003 -0.000010 0.004387
v 0.005764 -0.000302 0.004118
v 0.006687 0.001142 0.006263
v 0.005573 -0.000428 0.004463
v 0.007767 0.007386 -0.002140
v 0.008004 0.007389 -0.002437
v 0.007618 0.007325 -0.002672
v 0.006953 0.006597 -0.003999
v 0.006635 0.006208 -0.004366
v 0.006709 0.005756 -0.004205
v 0.006141 0.005063 -0.004377
v 0.008473 0.007636 -0.000907
v 0.006132 0.004471 -0.004491
v 0.004498 0.002213 -0.006121
v 0.005268 0.002515 -0.006228
v 0.005979 0.003695 -0.002052
v 0.005865 0.003521 -0.002723
v 0.005387 0.002673 -0.003060
v 0.005622 0.002534 -0.003049
v 0.009797 0.008682 0.004755
v 0.010324 0.008729 0.004772
v 0.006093 0.003737 -0.001244
v 0.004857 0.001592 -0.003086
v 0.003523 0.000040 -0.005415
v 0.008926 0.007057 0.003465
v 0.007407 0.004796 0.001264
v 0.004169 0.000620 -0.003476
v 0.010863 0.008937 0.006428
v 0.010606 0.009048 0.006506
v 0.010423 0.008863 0.005911
v 0.006249 0.003393 -0.000880
v 0.006226 0.002724 -0.000961
v 0.004436 0.000059 -0.003410
v 0.007761 0.004926 0.001348
v 0.006471 0.002806 0.000016
v 0.008208 0.004830 0.003239
v 0.007277 0.004260 0.001821
v 0.010484 0.008459 0.007022
v 0.007967 0.004951 0.003319
v 0.007260 0.003876 0.002415
v 0.007571 0.004034 0.002337
v 0.006574 0.003243 0.001505
v 0.010158 0.007784 0.006917
v 0.010433 0.007556 0.007347
v 0.009997 0.007307 0.007189
v 0.009968 0.006698 0.007402
v 0.009378 0.005823 0.007274
v 0.009628 0.005775 0.007486
v 0.006712 0.001659 0.002985
v 0.008898 0.005120 0.007355
v 0.006352 0.000715 0.003416
v 0.008887 0.004415 0.007321
v 0.008719 0.003781 0.007267
v 0.005693 0.000089 0.003916
v 0.008032 0.002716 0.007306
v 0.006223 0.000296 0.004723
v 0.006394 0.000128 0.003433
v 0.007158 0.001492 0.006138
v 0.006471 0.000635 0.005214
v 0.007260 0.006664 -0.003906
v 0.007657 0.007208 -0.003314
v 0.006696 0.005417 -0.003958
v 0.007021 0.005381 -0.003925
v 0.008506 0.007587 -0.001506
v 0.008834 0.007127 -0.000639
v 0.004130 0.001058 -0.006074
v 0.008332 0.007355 -0.000501
v 0.008201 0.006440 0.000354
v 0.003801 0.000483 -0.005604
v 0.004241 0.000246 -0.005557
v 0.008165 0.005990 0.000734
v 0.003818 -0.000173 -0.005427
v 0.009700 0.007873 0.003830
v 0.007383 0.005441 0.001130
v 0.006124 0.002889 -0.002124
v 0.005111 0.001408 -0.003078
v 0.003564 -0.001329 -0.004200
v 0.010709 0.009039 0.005790
v 0.006109 0.002639 -0.001582
v 0.004902 0.000984 -0.003135
v 0.011162 0.008809 0.006473
v 0.005155 0.000776 -0.003102
v 0.004640 0.000540 -0.003346
v 0.007778 0.004306 0.001954
v 0.006040 0.001859 -0.001241
v 0.004007 -0.001128 -0.003975
v 0.004222 -0.000611 -0.003861
v 0.003714 -0.001029 -0.004446
v 0.003814 -0.000862 -0.004167
v 0.004099 -0.000938 -0.004285
v 0.008214 0.004270 0.003220
v 0.010673 0.008110 0.007336
v 0.006384 0.002355 0.001220
v 0.006458 0.001231 0.001261
v 0.006371 0.001790 0.001284
v 0.006389 0.001449 0.000847
v 0.010195 0.006378 0.007440
v 0.009679 0.006417 0.007471
v 0.006738 0.001953 0.002645
v 0.006483 0.001654 0.001847
v 0.009195 0.005318 0.007526
v 0.009151 0.004595 0.007498
v 0.008312 0.003506 0.007081
v 0.008362 0.002611 0.006688
v 0.006493 0.000407 0.004316
v 0.006174 0.000289 0.003490
v 0.008240 0.002926 0.006991
v 0.007331 0.001161 0.005164
v 0.007254 0.002040 0.006646
v 0.008064 0.001853 0.006554
v 0.007172 0.001144 0.005726
v 0.006697 0.000533 0.005010
v 0.005360 -0.000733 0.004210
v 0.007942 0.007050 -0.002881
v 0.008247 0.006708 -0.003069
v 0.007237 0.006039 -0.003930
v 0.005752 0.004499 -0.004970
v 0.005684 0.003536 -0.005915
v 0.005188 0.003712 -0.005861
v 0.007218 0.005135 -0.003698
v 0.006973 0.004824 -0.003943
v 0.006553 0.004923 -0.003968
v 0.006579 0.004302 -0.004530
v 0.005785 0.002798 -0.006063
v 0.008482 0.006673 -0.000016
v 0.004623 0.001131 -0.005978
v 0.010497 0.008693 0.004207
v 0.004196 -0.000296 -0.005004
v 0.010807 0.008874 0.004954
v 0.009876 0.007504 0.003547
v 0.010128 0.008181 0.003670
v 0.005912 0.002785 -0.002695
v 0.005802 0.002202 -0.002828
v 0.005813 0.001490 -0.002804
v 0.011070 0.008869 0.005139
v 0.009221 0.007173 0.003195
v 0.005561 0.001616 -0.002873
v 0.011314 0.009071 0.005999
v 0.008515 0.006087 0.003236
v 0.005954 0.001868 -0.001852
v 0.004860 0.000389 -0.003322
v 0.005325 0.000597 -0.003092
v 0.011463 0.008721 0.006926
v 0.009022 0.005474 0.003390
v 0.004662 -0.000704 -0.003384
v 0.010918 0.008029 0.007347
v 0.008631 0.005038 0.003437
v 0.008693 0.004327 0.003378
v 0.006270 0.001795 -0.000254
v 0.006443 0.001629 0.000354
v 0.011363 0.008154 0.007522
v 0.006706 0.001160 0.002706
v 0.007196 0.000973 0.003766
v 0.006845 0.000504 0.003406
v 0.006664 0.000834 0.003140
v 0.006856 0.000685 0.003963
v 0.006586 -0.000662 0.003262
v 0.008205 0.002354 0.007036
v 0.006937 0.000710 0.004692
v 0.008186 0.007673 -0.002108
v 0.007558 0.006347 -0.003599
v 0.009004 0.007350 -0.001683
v 0.007811 0.006132 -0.003577
v 0.007467 0.005836 -0.003900
v 0.006865 0.004327 -0.004877
v 0.006436 0.004216 -0.005097
v 0.007440 0.004924 -0.003682
v 0.007204 0.004601 -0.004002
v 0.006832 0.004486 -0.004253
v 0.008575 0.007342 -0.001198
v 0.008964 0.007078 -0.001277
v 0.005161 0.001970 -0.006282
v 0.008841 0.006131 -0.000296
v 0.004703 0.001457 -0.006177
v 0.008743 0.006548 -0.000048
v 0.008306 0.006114 0.000115
v 0.004427 0.000558 -0.005838
v 0.010949 0.008674 0.004305
v 0.010301 0.007483 0.003505
v 0.010524 0.007973 0.003569
v 0.005975 0.001978 -0.002822
v 0.011181 0.008888 0.005675
v 0.009347 0.006430 0.003062
v 0.006095 0.002138 -0.002283
v 0.006040 0.001457 -0.002318
v 0.005536 0.000949 -0.002881
v 0.009404 0.005702 0.003054
v 0.009397 0.005318 0.003283
v 0.006059 0.001449 -0.001558
v 0.005085 0.000102 -0.003154
v 0.005309 -0.000099 -0.003162
v 0.004745 -0.000194 -0.003369
v 0.004839 -0.000887 -0.003480
v 0.004424 -0.001142 -0.004212
v 0.008076 0.003852 0.002277
v 0.004468 -0.001008 -0.003742
v 0.008927 0.004577 0.003687
v 0.006183 0.000837 -0.000953
v 0.006379 0.000898 0.000788
v 0.010762 0.006679 0.007598
v 0.010320 0.006052 0.007409
v 0.006667 0.000306 0.002974
v 0.006696 0.000455 0.002553
v 0.010091 0.004842 0.007371
v 0.007732 0.001316 0.004212
v 0.007473 0.001338 0.004262
v 0.006701 -0.000125 0.002632
v 0.006651 0.000059 0.003263
v 0.009151 0.003867 0.007449
v 0.008775 0.003388 0.006974
v 0.009663 0.003682 0.007343
v 0.008575 0.003053 0.006687
v 0.007573 0.001309 0.004797
v 0.008503 0.001733 0.006492
v 0.008529 0.002374 0.006618
v 0.007580 0.001334 0.005361
v 0.007665 0.001428 0.006069
v 0.008101 0.006298 -0.003467
v 0.009185 0.006985 -0.001460
v 0.008852 0.007380 -0.002244
v 0.008570 0.006919 -0.002747
v 0.006331 0.003219 -0.006110
v 0.007688 0.005484 -0.003684
v 0.007451 0.004322 -0.003774
v 0.005532 0.002022 -0.006123
v 0.005620 0.001751 -0.006391
v 0.008926 0.006562 -0.000656
v 0.005181 0.001365 -0.006287
v 0.010904 0.008874 0.004561
v 0.010699 0.007553 0.003238
v 0.010258 0.007098 0.003183
v 0.010544 0.007507 0.003190
v 0.010150 0.006461 0.003148
v 0.010006 0.006059 0.002922
v 0.009918 0.006819 0.002966
v 0.005957 0.001032 -0.002574
v 0.005530 0.000276 -0.002904
v 0.005748 0.000764 -0.002851
v 0.006090 0.000993 -0.002038
v 0.006072 0.000778 -0.001659
v 0.005730 0.000082 -0.002883
v 0.005000 -0.000639 -0.003245
v 0.004991 -0.000938 -0.004072
v 0.004718 -0.000899 -0.004009
v 0.011759 0.007955 0.007446
v 0.009130 0.005034 0.003683
v 0.008970 0.004262 0.003368
v 0.009303 0.004683 0.003301
v 0.006389 0.000492 -0.000059
v 0.006350 0.000234 0.000888
v 0.010967 0.005806 0.007526
v 0.010572 0.005876 0.007577
v 0.006439 -0.000247 0.000545
v 0.010266 0.005484 0.007387
v 0.007898 0.001585 0.003729
v 0.007520 0.001078 0.003780
v 0.006451 -0.000231 0.001410
v 0.006442 -0.000020 0.001797
v 0.007526 0.001088 0.003124
v 0.007285 0.000633 0.003409
v 0.006563 -0.000821 0.001945
v 0.006770 -0.000435 0.002961
v 0.009047 0.002871 0.006543
v 0.006843 -0.000722 0.003215
v 0.006699 -0.000712 0.002638
v 0.008060 0.001242 0.005700
v 0.008065 0.001291 0.005938
v 0.008851 0.006773 -0.002396
v 0.008340 0.005529 -0.003472
v 0.007216 0.004198 -0.005599
v 0.006818 0.003620 -0.006258
v 0.006603 0.003673 -0.005680
v 0.009221 0.006331 -0.000775
v 0.007843 0.004693 -0.003313
v 0.008034 0.005218 -0.003256
v 0.005878 0.001644 -0.006400
v 0.005243 0.000895 -0.006095
v 0.005373 0.001159 -0.006328
v 0.005028 0.000286 -0.005969
v 0.011723 0.008652 0.006243
v 0.006205 0.000810 -0.002498
v 0.004845 -0.000950 -0.004702
v 0.008489 0.004033 0.001774
v 0.005927 0.000377 -0.002619
v 0.006192 0.000151 -0.002541
v 0.005537 -0.000391 -0.002940
v 0.006132 0.000300 -0.002022
v 0.006193 -0.000338 -0.001333
v 0.011586 0.007320 0.007501
v 0.006190 0.000021 -0.001003
v 0.006539 -0.000301 0.000156
v 0.008238 0.001939 0.003731
v 0.008079 0.001992 0.003179
v 0.007788 0.001542 0.002628
v 0.010547 0.005006 0.007550
v 0.008469 0.002013 0.003581
v 0.010724 0.004556 0.007215
v 0.008429 0.001728 0.004014
v 0.009870 0.003271 0.006938
v 0.008139 0.001474 0.004426
v 0.008697 0.001887 0.006193
v 0.008406 0.001376 0.005616
v 0.008687 0.001432 0.005613
v 0.006781 -0.000828 0.003190
v 0.007802 0.003450 -0.006287
v 0.009087 0.006987 -0.002054
v 0.009401 0.006587 -0.002317
v 0.008113 0.005681 -0.003493
v 0.008750 0.005699 -0.003302
v 0.007135 0.004250 -0.005003
v 0.006598 0.003047 -0.006235
v 0.009511 0.006746 -0.002025
v 0.008513 0.005137 -0.003310
v 0.005967 0.002081 -0.006156
v 0.007009 0.001844 -0.006382
v 0.009444 0.006853 -0.001468
v 0.009512 0.006532 -0.001747
v 0.007273 0.004232 -0.004460
v 0.005302 -0.000060 -0.005746
v 0.005404 -0.000499 -0.005499
v 0.011485 0.008951 0.005282
v 0.011665 0.008495 0.004247
v 0.011619 0.008601 0.004840
v 0.012131 0.008384 0.004784
v 0.008711 0.005793 0.000073
v 0.012308 0.008619 0.005798
v 0.008190 0.005249 0.000887
v 0.004465 -0.000482 -0.004921
v 0.005922 -0.000286 -0.002673
v 0.005418 -0.001088 -0.004298
v 0.012371 0.008312 0.006786
v 0.006136 -0.000107 -0.001982
v 0.005744 -0.000574 -0.002966
v 0.011973 0.008255 0.007177
v 0.006232 -0.000462 -0.002094
v 0.006190 -0.000860 -0.001313
v 0.008792 0.002400 0.003105
v 0.008368 0.002013 0.003023
v 0.008158 0.001355 0.002401
v 0.009308 0.002320 0.005128
v 0.010315 0.004129 0.007216
v 0.008498 0.001385 0.004970
v 0.008675 0.001675 0.004688
v 0.007464 0.000417 0.003164
v 0.006449 -0.001396 0.001302
v 0.006516 -0.001750 0.001607
v 0.008843 0.002586 0.006284
v 0.009505 0.002264 0.006050
v 0.007364 0.000020 0.003461
v 0.006835 -0.001284 0.002583
v 0.006715 -0.001799 0.002204
v 0.009030 0.001844 0.006110
v 0.006831 -0.001453 0.003190
v 0.006864 -0.001805 0.002870
v 0.009707 0.006334 -0.001861
v 0.007711 0.004033 -0.005202
v 0.006249 0.001467 -0.006493
v 0.006126 0.001104 -0.006286
v 0.009094 0.005960 -0.000374
v 0.005585 0.000146 -0.005724
v 0.012363 0.008354 0.005399
v 0.012096 0.008709 0.005228
v 0.009224 0.004931 0.000470
v 0.009491 0.004342 0.000930
v 0.005715 -0.000899 -0.004706
v 0.005257 -0.000995 -0.004879
v 0.012218 0.008432 0.006189
v 0.009104 0.004473 0.000968
v 0.009219 0.003532 0.001847
v 0.005419 -0.000470 -0.003444
v 0.005830 -0.001002 -0.004053
v 0.010031 0.004333 0.003161
v 0.006127 -0.000462 -0.002648
v 0.006175 -0.000969 -0.002746
v 0.012472 0.008183 0.007179
v 0.009268 0.003263 0.002006
v 0.008986 0.003485 0.002639
v 0.005893 -0.000940 -0.002713
v 0.012673 0.007896 0.007560
v 0.012879 0.008141 0.007847
v 0.009271 0.003704 0.003004
v 0.009401 0.003319 0.003166
v 0.011995 0.007478 0.007681
v 0.009085 0.002948 0.002332
v 0.009175 0.002990 0.002951
v 0.008658 0.002214 0.002607
v 0.008173 0.001723 0.002683
v 0.009372 0.002878 0.003673
v 0.008908 0.002360 0.003602
v 0.008858 0.001969 0.004130
v 0.006436 -0.001057 -0.000316
v 0.009492 0.002573 0.004316
v 0.006544 -0.000935 0.000492
v 0.010619 0.004194 0.007006
v 0.010192 0.003790 0.007010
v 0.009082 0.002129 0.004545
v 0.007624 0.000976 0.002594
v 0.009326 0.002032 0.005720
v 0.008216 -0.000255 0.003199
v 0.007753 -0.000524 0.003067
v 0.006902 -0.000168 0.003263
v 0.007290 -0.000972 0.003088
v 0.006651 -0.002248 0.001441
v 0.006883 -0.002155 0.002499
v 0.006954 0.003287 -0.006549
v 0.008240 0.004075 -0.004868
v 0.009673 0.005658 -0.001946
v 0.008751 0.005129 -0.003290
v 0.008631 0.004476 -0.003343
v 0.008550 0.004056 -0.003682
v 0.008341 0.004162 -0.003700
v 0.008013 0.003999 -0.003979
v 0.009946 0.006097 -0.001074
v 0.009622 0.006413 -0.001223
v 0.006626 0.001120 -0.006341
v 0.006287 0.000256 -0.006102
v 0.005578 0.000806 -0.006103
v 0.012472 0.008220 0.004719
v 0.011305 0.007450 0.003186
v 0.011275 0.007097 0.003002
v 0.011756 0.007399 0.003220
v 0.011538 0.006848 0.003176
v 0.011351 0.006569 0.002969
v 0.012658 0.008305 0.005346
v 0.010751 0.006318 0.003039
v 0.011391 0.005537 0.002642
v 0.012653 0.008534 0.006260
v 0.012779 0.008499 0.005729
v 0.012503 0.008341 0.005935
v 0.006346 -0.000584 -0.004056
v 0.013083 0.008983 0.006803
v 0.010749 0.005323 0.002970
v 0.010311 0.005294 0.002833
v 0.006119 -0.000708 -0.003130
v 0.006021 -0.000707 -0.003699
v 0.013005 0.008742 0.007166
v 0.010452 0.004471 0.003298
v 0.010296 0.003762 0.003336
v 0.006323 -0.001061 -0.002345
v 0.009714 0.003810 0.003181
v 0.012263 0.007433 0.007612
v 0.009675 0.003404 0.003475
v 0.006247 -0.001427 -0.001889
v 0.011981 0.006046 0.007323
v 0.008301 0.001035 0.002166
v 0.006394 -0.001966 -0.000844
v 0.008175 0.000727 0.002456
v 0.006555 -0.001505 -0.000152
v 0.011408 0.004701 0.007349
v 0.010575 0.003589 0.006826
v 0.009464 0.002277 0.004790
v 0.008103 0.000196 0.002936
v 0.006542 -0.002285 0.000498
v 0.010273 0.002999 0.006785
v 0.010382 0.002723 0.006517
v 0.007461 -0.001442 0.002776
v 0.007236 -0.001602 0.003029
v 0.008104 0.003797 -0.005806
v 0.009066 0.004722 -0.002929
v 0.008585 0.003988 -0.004351
v 0.008717 0.003745 -0.003444
v 0.010020 0.005619 -0.001408
v 0.009927 0.005619 -0.000663
v 0.012099 0.008208 0.004117
v 0.009542 0.004926 0.000330
v 0.005961 0.000236 -0.005881
v 0.010204 0.004564 0.000255
v 0.005829 -0.000140 -0.005522
v 0.013375 0.009138 0.006752
v 0.013777 0.009389 0.006807
v 0.013356 0.009209 0.006453
v 0.005991 -0.000982 -0.004563
v 0.010354 0.004893 0.003059
v 0.009692 0.003717 0.001857
v 0.006596 -0.000435 -0.003136
v 0.006507 -0.000925 -0.002580
v 0.009722 0.003163 0.001864
v 0.006780 -0.000948 -0.002642
v 0.013169 0.008199 0.007707
v 0.010032 0.003674 0.003150
v 0.009072 0.002755 0.002030
v 0.006313 -0.001445 -0.002491
v 0.006652 -0.001358 -0.002303
v 0.006424 -0.001592 -0.001985
v 0.012642 0.007148 0.007496
v 0.012674 0.006754 0.007252
v 0.008775 0.002116 0.002055
v 0.008550 0.001550 0.002069
v 0.009174 0.001940 0.001869
v 0.006330 -0.001688 -0.001518
v 0.006548 -0.001987 -0.001715
v 0.006366 -0.002127 -0.001186
v 0.011137 0.004118 0.006881
v 0.010833 0.003644 0.006607
v 0.009767 0.002363 0.004599
v 0.006562 -0.001989 0.000087
v 0.009811 0.002137 0.005279
v 0.009939 0.002119 0.005898
v 0.008480 -0.000625 0.003005
v 0.006971 -0.002939 0.001799
v 0.007549 -0.002142 0.002669
v 0.007315 -0.002008 0.002702
v 0.006722 -0.002655 0.002043
v 0.007535 0.002948 -0.006711
v 0.008238 0.003818 -0.005302
v 0.009332 0.005183 -0.002539
v 0.009727 0.005320 -0.002216
v 0.010027 0.005286 -0.001593
v 0.009011 0.004190 -0.002982
v 0.009322 0.004095 -0.002880
v 0.008634 0.003728 -0.003973
v 0.008950 0.003582 -0.003442
v 0.010022 0.005346 -0.000973
v 0.006678 0.000299 -0.006330
v 0.010360 0.004761 -0.000212
v 0.012569 0.008122 0.004110
v 0.012178 0.007289 0.003223
v 0.010143 0.005156 -0.000385
v 0.006629 -0.000674 -0.005249
v 0.013475 0.009187 0.005869
v 0.012921 0.008408 0.005049
v 0.012841 0.008039 0.004568
v 0.006751 -0.000705 -0.004276
v 0.006375 -0.000840 -0.004527
v 0.006185 -0.000691 -0.005132
v 0.006900 -0.000437 -0.003264
v 0.006569 -0.000320 -0.003666
v 0.010737 0.004699 0.003045
v 0.009898 0.004668 0.000866
v 0.011135 0.004858 0.003170
v 0.013890 0.008502 0.007592
v 0.013608 0.008510 0.007724
v 0.012988 0.007356 0.007242
v 0.013068 0.007648 0.007503
v 0.010719 0.003476 0.004039
v 0.009430 0.002515 0.001900
v 0.006495 -0.001861 -0.002220
v 0.012920 0.006492 0.007398
v 0.010307 0.003156 0.004035
v 0.009304 0.001628 0.001583
v 0.012233 0.005650 0.007280
v 0.012673 0.005916 0.007422
v 0.008690 0.001085 0.002289
v 0.006534 -0.002420 -0.001196
v 0.010121 0.002371 0.004909
v 0.006587 -0.002545 -0.000434
v 0.011429 0.003628 0.006449
v 0.010849 0.003096 0.006397
v 0.010538 0.002500 0.006360
v 0.011082 0.003056 0.005890
v 0.006661 -0.002885 -0.000683
v 0.010713 0.002635 0.005444
v 0.010194 0.002051 0.005913
v 0.010283 0.002294 0.005483
v 0.006735 -0.003252 0.000254
v 0.006762 -0.002941 -0.000123
v 0.007708 -0.000850 0.002801
v 0.008212 -0.001115 0.002619
v 0.006664 -0.002668 0.000513
v 0.006634 -0.002905 0.001213
v 0.008043 -0.001813 0.002448
v 0.008581 0.003952 -0.005650
v 0.008018 0.003253 -0.006538
v 0.008688 0.003992 -0.005071
v 0.009939 0.005199 -0.002315
v 0.009588 0.004710 -0.002780
v 0.008974 0.003918 -0.004582
v 0.009027 0.003574 -0.004109
v 0.007403 0.000659 -0.006515
v 0.009316 0.003445 -0.003023
v 0.009028 0.003194 -0.003524
v 0.010222 0.004917 -0.000672
v 0.012801 0.007645 0.003657
v 0.012556 0.007760 0.003738
v 0.013832 0.009323 0.006309
v 0.011730 0.006349 0.002861
v 0.010843 0.005633 0.002734
v 0.007263 -0.000320 -0.003019
v 0.007179 -0.000247 -0.003542
v 0.006958 -0.000454 -0.003842
v 0.014397 0.009411 0.006959
v 0.014033 0.009282 0.006783
v 0.010023 0.003656 0.001774
v 0.007240 -0.000828 -0.002410
v 0.013541 0.007880 0.007673
v 0.010858 0.004299 0.003280
v 0.007231 -0.001444 -0.002320
v 0.013091 0.007001 0.007151
v 0.011106 0.003939 0.003531
v 0.009649 0.002357 0.001812
v 0.009600 0.002003 0.001479
v 0.013558 0.006708 0.007355
v 0.013324 0.006910 0.007380
v 0.006936 -0.001466 -0.002288
v 0.010879 0.003188 0.004244
v 0.009136 0.001256 0.001920
v 0.006826 -0.002067 -0.001715
v 0.012190 0.004367 0.007159
v 0.010480 0.002835 0.004249
v 0.010406 0.002304 0.004904
v 0.007086 -0.002966 0.001240
v 0.007084 -0.003192 0.000912
v 0.008670 0.003885 -0.006280
v 0.009311 0.004354 -0.005750
v 0.008936 0.004048 -0.005685
v 0.007852 0.002965 -0.006784
v 0.009199 0.004318 -0.005100
v 0.007364 0.002624 -0.006442
v 0.009782 0.004342 -0.002583
v 0.009975 0.004163 -0.002671
v 0.010249 0.005060 -0.001848
v 0.010218 0.005144 -0.001074
v 0.006742 -0.000538 -0.005671
v 0.006912 0.000051 -0.006323
v 0.014226 0.009386 0.006195
v 0.013240 0.008099 0.004727
v 0.013386 0.007856 0.004455
v 0.012773 0.007774 0.004262
v 0.012422 0.007135 0.003092
v 0.007155 -0.000877 -0.004994
v 0.006811 -0.000768 -0.005420
v 0.014610 0.009414 0.006330
v 0.011673 0.005828 0.002842
v 0.011574 0.005161 0.002751
v 0.010256 0.004433 0.000825
v 0.007166 -0.000756 -0.004221
v 0.011201 0.005185 0.002910
v 0.014302 0.008287 0.007543
v 0.013880 0.007960 0.007397
v 0.011326 0.004632 0.003299
v 0.007543 -0.000851 -0.002140
v 0.013485 0.007478 0.007421
v 0.014099 0.007857 0.007335
v 0.009946 0.002207 0.001741
v 0.010923 0.002652 0.004935
v 0.009488 0.001406 0.001638
v 0.007174 -0.002713 -0.001211
v 0.011366 0.003287 0.004547
v 0.012738 0.004864 0.007106
v 0.012477 0.004463 0.006878
v 0.012163 0.003983 0.006885
v 0.011168 0.003296 0.006093
v 0.010776 0.002408 0.005098
v 0.006983 -0.003071 -0.000184
v 0.006912 -0.003033 -0.000783
v 0.007152 -0.003114 0.000379
v 0.007556 -0.002799 0.001367
v 0.009165 0.004319 -0.006318
v 0.009107 0.004150 -0.007035
v 0.009570 0.004281 -0.004593
v 0.008301 0.001587 -0.006692
v 0.009350 0.003436 -0.003669
v 0.010356 0.004696 -0.002093
v 0.007435 0.001301 -0.006508
v 0.010648 0.004486 -0.001676
v 0.010612 0.004874 -0.001245
v 0.009551 0.003724 -0.002689
v 0.009626 0.003413 -0.003665
v 0.009723 0.003311 -0.003040
v 0.014491 0.009415 0.005765
v 0.014300 0.009291 0.005497
v 0.013635 0.008375 0.004508
v 0.013187 0.007533 0.004139
v 0.013649 0.008000 0.004155
v 0.013637 0.007418 0.004060
v 0.012188 0.006593 0.003074
v 0.011960 0.005966 0.003033
v 0.011986 0.005526 0.002771
v 0.007749 -0.000130 -0.002773
v 0.007416 -0.000306 -0.003604
v 0.007892 -0.000790 -0.004058
v 0.014299 0.008892 0.007545
v 0.008132 -0.000331 -0.002795
v 0.008048 -0.000872 -0.002239
v 0.010012 0.002584 0.002034
v 0.007612 -0.001353 -0.002133
v 0.011508 0.004276 0.003511
v 0.011634 0.003399 0.004325
v 0.009770 0.000975 0.002363
v 0.009382 0.000643 0.002361
v 0.012477 0.004064 0.006516
v 0.011146 0.002568 0.005327
v 0.007603 -0.002762 -0.000501
v 0.012228 0.003565 0.006480
v 0.011395 0.002843 0.005623
v 0.008486 0.000506 0.002909
v 0.009163 -0.001080 0.002698
v 0.007578 -0.002977 -0.000024
v 0.007323 -0.003123 -0.000135
v 0.007949 -0.002756 0.000940
v 0.007592 -0.002939 0.000735
v 0.007921 -0.002678 0.001608
v 0.009599 0.004529 -0.006153
v 0.010126 0.004665 -0.005288
v 0.009966 0.004640 -0.005900
v 0.008265 0.003332 -0.006932
v 0.008480 0.002543 -0.006924
v 0.010245 0.004715 -0.004841
v 0.010201 0.003867 -0.003847
v 0.009896 0.004488 -0.004881
v 0.008587 0.002128 -0.006750
v 0.010799 0.004138 -0.001880
v 0.009989 0.003597 -0.002701
v 0.010188 0.003441 -0.002845
v 0.010036 0.003541 -0.003476
v 0.007381 0.000252 -0.006207
v 0.007763 -0.000187 -0.005971
v 0.015206 0.009496 0.006527
v 0.011173 0.004123 0.000026
v 0.011570 0.003852 0.000541
v 0.010956 0.004080 0.000687
v 0.007384 -0.000965 -0.005028
v 0.007641 -0.000818 -0.005332
v 0.014725 0.009323 0.006891
v 0.007727 -0.000112 -0.003273
v 0.012340 0.005029 0.002877
v 0.010633 0.003415 0.001517
v 0.008373 -0.000884 -0.002339
v 0.011990 0.003426 0.004628
v 0.011957 0.004916 0.002743
v 0.009892 0.001606 0.001796
v 0.008000 -0.001227 -0.001968
v 0.014165 0.007031 0.007527
v 0.007361 -0.001996 -0.001979
v 0.013101 0.005601 0.007331
v 0.013161 0.004874 0.007319
v 0.011712 0.003044 0.005229
v 0.007977 -0.002766 -0.000380
v 0.007620 -0.002567 -0.001018
v 0.011836 0.003001 0.005870
v 0.009428 0.000218 0.002698
v 0.008830 -0.000230 0.002849
v 0.007956 -0.002839 0.000141
v 0.010118 0.004609 -0.006611
v 0.009405 0.004398 -0.006833
v 0.008971 0.003806 -0.007515
v 0.010360 0.004630 -0.005476
v 0.009772 0.004460 -0.006699
v 0.010355 0.004892 -0.004976
v 0.008853 0.002649 -0.006827
v 0.008916 0.002252 -0.007084
v 0.010390 0.003755 -0.003814
v 0.010478 0.003605 -0.003150
v 0.007890 0.000415 -0.006628
v 0.010414 0.003684 -0.002513
v 0.011233 0.004379 -0.000384
v 0.010958 0.004450 -0.001594
v 0.010896 0.004531 -0.000936
v 0.011264 0.004239 -0.001166
v 0.011340 0.004053 -0.000326
v 0.013514 0.007089 0.003794
v 0.013929 0.007518 0.003742
v 0.007984 -0.000886 -0.004859
v 0.012652 0.005709 0.002895
v 0.012474 0.006512 0.003079
v 0.008056 -0.000882 -0.004621
v 0.007676 -0.001039 -0.004523
v 0.011312 0.003190 0.001318
v 0.008597 -0.000105 -0.003316
v 0.008299 -0.000400 -0.003635
v 0.008417 -0.000400 -0.002967
v 0.008118 -0.000378 -0.003577
v 0.015000 0.008693 0.007364
v 0.012271 0.004612 0.003384
v 0.011076 0.002527 0.001533
v 0.014355 0.007711 0.007513
v 0.010843 0.002292 0.001815
v 0.010769 0.001629 0.001835
v 0.010647 0.002244 0.001870
v 0.010515 0.001919 0.001652
v 0.014018 0.006555 0.007284
v 0.010732 0.001231 0.002180
v 0.010397 0.001423 0.001722
v 0.008223 -0.001339 -0.001946
v 0.013893 0.005933 0.007247
v 0.013984 0.005215 0.007094
v 0.011925 0.002949 0.005297
v 0.010336 0.000910 0.002169
v 0.012764 0.004359 0.006766
v 0.012604 0.003848 0.006295
v 0.010453 0.000405 0.002519
v 0.009918 0.000584 0.002596
v 0.008413 -0.002702 -0.000222
v 0.009386 -0.001606 0.002352
v 0.008441 -0.002922 0.000848
v 0.009191 -0.002221 0.002240
v 0.008370 -0.002506 0.001828
v 0.008820 -0.002716 0.001740
v 0.010114 0.004463 -0.007276
v 0.009742 0.004173 -0.007123
v 0.009804 0.003951 -0.007834
v 0.010509 0.004732 -0.006269
v 0.010975 0.004954 -0.004792
v 0.010573 0.004698 -0.004903
v 0.010737 0.003934 -0.003721
v 0.008325 0.000862 -0.006797
v 0.010970 0.003480 -0.002111
v 0.010814 0.003507 -0.002570
v 0.008234 0.000185 -0.006301
v 0.010998 0.003837 -0.001671
v 0.013917 0.007945 0.004127
v 0.014179 0.007449 0.003725
v 0.016052 0.009818 0.006887
v 0.015341 0.009150 0.006041
v 0.013905 0.006935 0.003652
v 0.013039 0.006494 0.003225
v 0.011615 0.003622 0.000216
v 0.012437 0.005319 0.002681
v 0.008938 0.000040 -0.003008
v 0.008790 0.000058 -0.003614
v 0.009017 0.000004 -0.003634
v 0.008571 -0.000689 -0.004473
v 0.015493 0.009003 0.007361
v 0.008839 -0.000468 -0.002421
v 0.008846 -0.000825 -0.002134
v 0.008537 -0.001398 -0.001997
v 0.010997 0.001835 0.001513
v 0.012263 0.003296 0.004751
v 0.012454 0.004201 0.003716
v 0.012729 0.003584 0.005969
v 0.012421 0.003211 0.005470
v 0.008129 -0.002126 -0.001141
v 0.008263 -0.002579 -0.000720
v 0.010045 -0.000123 0.002576
v 0.010316 -0.000376 0.002530
v 0.010162 -0.000924 0.002522
v 0.009714 -0.001885 0.002131
v 0.008951 -0.002751 0.001151
v 0.008234 -0.002592 0.001203
v 0.010414 0.004462 -0.007229
v 0.008892 0.003009 -0.007076
v 0.009233 0.003445 -0.007619
v 0.011095 0.003360 -0.002658
v 0.011243 0.003313 -0.002024
v 0.011411 0.003616 -0.001669
v 0.008166 -0.000244 -0.005667
v 0.015292 0.008995 0.005429
v 0.014723 0.008670 0.004958
v 0.011735 0.003505 -0.000591
v 0.011513 0.003886 -0.000727
v 0.015809 0.009290 0.005781
v 0.013668 0.006554 0.003357
v 0.011635 0.003837 -0.000073
v 0.015874 0.009206 0.007456
v 0.012763 0.004561 0.003189
v 0.011486 0.002287 0.001431
v 0.015438 0.007642 0.007304
v 0.012853 0.004328 0.003895
v 0.009282 -0.001481 -0.001880
v 0.008907 -0.001876 -0.001824
v 0.008743 -0.001508 -0.002032
v 0.011182 0.001468 0.001755
v 0.014247 0.006115 0.007430
v 0.013035 0.003722 0.005544
v 0.012653 0.003427 0.004893
v 0.010917 0.000823 0.002374
v 0.013927 0.004677 0.006606
v 0.013168 0.003869 0.006315
v 0.013429 0.003724 0.006238
v 0.013216 0.003725 0.005306
v 0.010896 0.000241 0.002452
v 0.008541 -0.002702 -0.000785
v 0.013675 0.004593 0.007062
v 0.008502 -0.002970 0.000262
v 0.009641 -0.001303 0.002547
v 0.010839 0.004629 -0.006595
v 0.010555 0.004496 -0.006708
v 0.010721 0.004778 -0.005779
v 0.011573 0.005019 -0.005020
v 0.011155 0.004942 -0.005484
v 0.009739 0.002628 -0.007333
v 0.011221 0.004860 -0.004832
v 0.010975 0.003662 -0.003512
v 0.011262 0.003682 -0.003648
v 0.008716 0.001049 -0.007053
v 0.010926 0.003438 -0.003198
v 0.009118 0.000318 -0.006703
v 0.011359 0.003226 -0.002698
v 0.008941 -0.000260 -0.006075
v 0.016376 0.009932 0.006694
v 0.016295 0.009928 0.006485
v 0.015207 0.008058 0.004349
v 0.008806 -0.000840 -0.005317
v 0.016712 0.009894 0.007099
v 0.014220 0.007037 0.003334
v 0.013934 0.006401 0.003157
v 0.014216 0.006603 0.002974
v 0.013543 0.005883 0.002825
v 0.013973 0.006049 0.002976
v 0.011823 0.003503 0.000084
v 0.008361 -0.000722 -0.005156
v 0.009077 -0.000726 -0.004431
v 0.008709 -0.000845 -0.004608
v 0.012941 0.005156 0.002642
v 0.013739 0.005494 0.003012
v 0.009217 -0.000344 -0.002222
v 0.015742 0.008455 0.007308
v 0.015978 0.008805 0.007297
v 0.013059 0.004325 0.003790
v 0.015919 0.007902 0.007470
v 0.011492 0.001916 0.001678
v 0.009229 -0.001057 -0.002110
v 0.012974 0.003657 0.004544
v 0.014885 0.006342 0.007340
v 0.014171 0.005049 0.006547
v 0.013085 0.003589 0.004766
v 0.013799 0.004247 0.006809
v 0.014089 0.004435 0.006428
v 0.008785 -0.002511 -0.001160
v 0.008810 -0.002825 -0.000263
v 0.009119 -0.002884 -0.000270
v 0.010636 -0.000102 0.002716
v 0.010564 -0.000710 0.002716
v 0.008807 -0.002879 0.000250
v 0.009259 -0.002920 0.000293
v 0.009685 -0.002604 0.000379
v 0.010861 -0.001820 0.002252
v 0.011315 0.004530 -0.005976
v 0.011866 0.004976 -0.004762
v 0.011755 0.004918 -0.005345
v 0.009292 0.000780 -0.007216
v 0.011316 0.003506 -0.003032
v 0.015332 0.007888 0.003780
v 0.011724 0.003443 -0.001252
v 0.016827 0.009868 0.006392
v 0.016550 0.009878 0.006428
v 0.016688 0.009838 0.005850
v 0.015576 0.008549 0.004934
v 0.012101 0.003286 -0.000760
v 0.016974 0.010028 0.006691
v 0.008977 -0.000777 -0.005183
v 0.009318 0.000212 -0.003305
v 0.009724 -0.000059 -0.003597
v 0.016565 0.009270 0.007718
v 0.013574 0.004971 0.003470
v 0.011755 0.003535 0.000734
v 0.016215 0.009175 0.007441
v 0.011724 0.002817 0.001334
v 0.009429 0.000112 -0.002750
v 0.009635 -0.000537 -0.002246
v 0.011823 0.002077 0.001660
v 0.009710 -0.001005 -0.001939
v 0.013473 0.003999 0.004566
v 0.011664 0.001508 0.001940
v 0.013790 0.004041 0.004834
v 0.011355 0.001078 0.002009
v 0.009511 -0.002129 -0.001319
v 0.014511 0.005649 0.007081
v 0.014805 0.004757 0.006303
v 0.014326 0.004340 0.006367
v 0.013735 0.003633 0.005329
v 0.013569 0.003731 0.005710
v 0.013838 0.003678 0.005609
v 0.009110 -0.002535 -0.000792
v 0.009347 -0.001826 -0.001503
v 0.011365 0.000274 0.002583
v 0.010085 -0.002354 0.001199
v 0.009212 -0.002859 0.001015
v 0.011951 0.003743 -0.003538
v 0.011661 0.003607 -0.003327
v 0.017094 0.010012 0.006099
v 0.016085 0.009011 0.004953
v 0.015717 0.008456 0.004391
v 0.012216 0.003210 -0.001289
v 0.011350 0.002950 -0.002350
v 0.011518 0.002917 -0.001850
v 0.009144 -0.000742 -0.005592
v 0.011858 0.003079 -0.001461
v 0.009502 -0.000813 -0.005000
v 0.010268 0.000405 -0.003448
v 0.009940 -0.000024 -0.003641
v 0.009582 -0.000424 -0.004072
v 0.009988 -0.000185 -0.004247
v 0.009349 -0.000807 -0.004424
v 0.012375 0.003197 0.000677
v 0.012220 0.003305 -0.000026
v 0.010366 0.000273 -0.002733
v 0.010006 -0.000032 -0.002940
v 0.010309 -0.000562 -0.002127
v 0.016552 0.008600 0.007695
v 0.016180 0.008353 0.007516
v 0.013983 0.005395 0.002981
v 0.009937 -0.000579 -0.002330
v 0.016142 0.006610 0.007127
v 0.012220 0.002194 0.001748
v 0.013746 0.004189 0.004244
v 0.011994 0.001681 0.001922
v 0.009713 -0.001654 -0.001413
v 0.012294 0.001583 0.002096
v 0.009942 -0.001724 -0.001392
v 0.014114 0.003841 0.005315
v 0.011849 0.000499 0.002260
v 0.011445 0.000659 0.002309
v 0.009534 -0.002751 -0.000091
v 0.009417 -0.002654 -0.000715
v 0.009865 -0.002553 0.000894
v 0.009912 -0.002343 0.001601
v 0.011081 0.004462 -0.007128
v 0.012287 0.005066 -0.005080
v 0.011847 0.004605 -0.005733
v 0.011617 0.004439 -0.005956
v 0.009978 0.002218 -0.007635
v 0.012377 0.004089 -0.003547
v 0.012113 0.004719 -0.004541
v 0.009516 0.000425 -0.007019
v 0.012077 0.003276 -0.003216
v 0.009622 -0.000366 -0.006379
v 0.016986 0.009645 0.005165
v 0.016419 0.009097 0.005024
v 0.016417 0.008842 0.004225
v 0.016072 0.008540 0.004391
v 0.016094 0.008091 0.003975
v 0.016042 0.007614 0.003626
v 0.009544 -0.000623 -0.005583
v 0.009338 -0.000549 -0.006032
v 0.017281 0.009921 0.006742
v 0.014934 0.007473 0.003802
v 0.010858 0.001248 -0.003330
v 0.010308 0.000457 -0.004135
v 0.010546 0.000381 -0.004198
v 0.014341 0.005608 0.003118
v 0.012447 0.003204 -0.000262
v 0.010974 0.001177 -0.002776
v 0.010262 -0.000158 -0.004297
v 0.017084 0.009285 0.007505
v 0.010869 0.000613 -0.002176
v 0.012770 0.003080 0.001152
v 0.012656 0.003337 0.000219
v 0.017505 0.009225 0.007866
v 0.017060 0.009000 0.007676
v 0.010592 0.000075 -0.002169
v 0.016988 0.008358 0.007581
v 0.016330 0.007214 0.007177
v 0.014045 0.004137 0.004647
v 0.015505 0.005854 0.007169
v 0.014970 0.005811 0.007245
v 0.011919 0.001142 0.002179
v 0.010448 -0.001878 -0.001485
v 0.009929 -0.002240 -0.000797
v 0.011811 0.000156 0.002510
v 0.009888 -0.002593 0.000175
v 0.010229 -0.002611 0.000098
v 0.011338 -0.000424 0.002609
v 0.011605 -0.001177 0.002458
v 0.011208 -0.001415 0.002267
v 0.011257 -0.001656 0.002006
v 0.010565 -0.002454 0.001078
v 0.010099 -0.002617 0.000818
v 0.010412 -0.002392 0.001726
v 0.010137 0.004078 -0.007709
v 0.011503 0.004401 -0.006617
v 0.012492 0.004804 -0.004783
v 0.009945 0.002845 -0.007626
v 0.010015 0.000722 -0.007128
v 0.012292 0.003550 -0.003357
v 0.009771 0.000251 -0.007041
v 0.016454 0.008496 0.003894
v 0.009939 -0.000424 -0.005968
v 0.017353 0.009904 0.006068
v 0.016950 0.009700 0.005660
v 0.017369 0.009612 0.005648
v 0.012652 0.003020 -0.001353
v 0.017671 0.010110 0.006940
v 0.015114 0.006812 0.003268
v 0.013136 0.003485 -0.000263
v 0.012457 0.003203 -0.000722
v 0.011126 0.000537 -0.003399
v 0.011018 0.001090 -0.003437
v 0.014676 0.005904 0.002846
v 0.015251 0.006247 0.002804
v 0.012932 0.003384 -0.000095
v 0.011109 0.000607 -0.002302
v 0.011171 0.001127 -0.002938
v 0.009699 -0.000905 -0.005218
v 0.013598 0.003607 0.001308
v 0.013061 0.003322 0.000780
v 0.013581 0.003950 0.000601
v 0.014649 0.005570 0.003035
v 0.013323 0.002799 0.001654
v 0.013073 0.003057 0.001136
v 0.012933 0.002458 0.001684
v 0.017105 0.007899 0.007278
v 0.010142 -0.001052 -0.002039
v 0.014514 0.004054 0.005448
v 0.014396 0.004215 0.004499
v 0.012639 0.002452 0.001801
v 0.012402 0.001074 0.002165
v 0.012621 0.001857 0.002034
v 0.014307 0.004048 0.004716
v 0.015299 0.004618 0.006162
v 0.014864 0.004434 0.005900
v 0.010246 -0.002072 -0.001066
v 0.010524 -0.002091 -0.000787
v 0.010239 -0.002260 -0.000466
v 0.010967 -0.001993 0.001683
v 0.012153 -0.001952 0.001848
v 0.011387 0.003689 -0.007856
v 0.011875 0.004532 -0.006293
v 0.012160 0.004137 -0.006743
v 0.012490 0.004669 -0.004158
v 0.011007 0.001763 -0.007873
v 0.011020 0.000719 -0.007567
v 0.009880 0.001226 -0.007325
v 0.009665 0.001948 -0.007307
v 0.012725 0.003382 -0.003088
v 0.012339 0.003101 -0.003109
v 0.012572 0.002737 -0.002382
v 0.018058 0.009959 0.006131
v 0.017827 0.010093 0.006292
v 0.016670 0.008379 0.003859
v 0.013429 0.003804 0.000078
v 0.013231 0.003534 -0.000777
v 0.012225 0.002628 -0.001962
v 0.012053 0.002708 -0.002621
v 0.009990 -0.000772 -0.005524
v 0.012865 0.003096 -0.000826
v 0.017895 0.010010 0.006893
v 0.010312 -0.000506 -0.004578
v 0.010795 0.000112 -0.003976
v 0.013745 0.003917 0.001028
v 0.011209 0.000476 -0.002825
v 0.011179 0.000201 -0.002506
v 0.010879 -0.000070 -0.002172
v 0.013608 0.003177 0.001858
v 0.013148 0.002303 0.001774
v 0.014867 0.004665 0.004390
v 0.013544 0.002492 0.001945
v 0.016588 0.007478 0.007323
v 0.016537 0.006871 0.007265
v 0.012989 0.001668 0.002263
v 0.010579 -0.001261 -0.002131
v 0.014960 0.004568 0.004964
v 0.015893 0.005360 0.006956
v 0.011750 -0.000210 0.002800
v 0.011305 0.003352 -0.008154
v 0.011719 0.002066 -0.008084
v 0.010781 0.002432 -0.007834
v 0.010594 0.000396 -0.007070
v 0.013056 0.003174 -0.002528
v 0.012987 0.003231 -0.003023
v 0.017897 0.009811 0.005410
v 0.016953 0.009317 0.004764
v 0.016689 0.008114 0.003621
v 0.013726 0.004204 -0.000661
v 0.013416 0.003786 -0.001109
v 0.013449 0.003602 -0.002015
v 0.017699 0.009759 0.005841
v 0.016398 0.007796 0.003780
v 0.013890 0.004246 -0.000014
v 0.013098 0.003213 -0.001231
v 0.012758 0.002745 -0.001819
v 0.016201 0.007305 0.003771
v 0.015992 0.007008 0.003544
v 0.016209 0.006796 0.003307
v 0.014314 0.004400 0.000287
v 0.014077 0.004208 0.000688
v 0.010429 -0.000894 -0.005651
v 0.011520 0.000325 -0.003560
v 0.011237 -0.000025 -0.003978
v 0.010737 -0.000729 -0.004739
v 0.010270 -0.000867 -0.004972
v 0.018195 0.010152 0.006635
v 0.014490 0.004162 0.000995
v 0.014389 0.004261 0.000904
v 0.018426 0.009486 0.007669
v 0.015790 0.006305 0.002927
v 0.015598 0.006374 0.002933
v 0.017988 0.009156 0.007704
v 0.017508 0.008830 0.007569
v 0.013824 0.003095 0.001835
v 0.014231 0.003370 0.001866
v 0.015215 0.004621 0.004781
v 0.014130 0.002918 0.002130
v 0.015179 0.004568 0.005632
v 0.011012 -0.001463 -0.001647
v 0.016338 0.005947 0.006972
v 0.012374 0.000653 0.002389
v 0.015723 0.004493 0.006118
v 0.013408 0.001363 0.002260
v 0.012922 -0.000023 0.002565
v 0.013011 0.000489 0.002326
v 0.010956 -0.002406 -0.000593
v 0.012417 -0.000087 0.002424
v 0.011057 -0.002702 0.000233
v 0.010631 -0.002543 -0.000289
v 0.011126 -0.002600 0.000994
v 0.010648 -0.002584 0.000412
v 0.012350 -0.000921 0.002363
v 0.012459 0.004279 -0.006656
v 0.012083 0.004068 -0.007311
v 0.012366 0.003263 -0.008135
v 0.011478 0.004250 -0.007247
v 0.012280 0.004403 -0.005935
v 0.012407 0.004679 -0.005491
v 0.013089 0.004069 -0.006080
v 0.013706 0.004174 -0.005085
v 0.012898 0.004485 -0.004273
v 0.011417 0.001201 -0.007709
v 0.013536 0.004145 -0.004418
v 0.014119 0.004319 -0.001615
v 0.017282 0.009514 0.005067
v 0.017263 0.008470 0.003936
v 0.014221 0.004475 -0.000360
v 0.010183 0.000152 -0.006711
v 0.018454 0.009843 0.006069
v 0.014585 0.004366 0.000292
v 0.018652 0.010183 0.006607
v 0.012111 0.000643 -0.003056
v 0.012037 0.000717 -0.003453
v 0.010617 -0.000832 -0.005578
v 0.015796 0.005854 0.003439
v 0.011521 -0.000275 -0.002368
v 0.011634 0.000242 -0.002965
v 0.018200 0.008538 0.007338
v 0.015594 0.004674 0.004787
v 0.011064 -0.000857 -0.002175
v 0.011324 -0.000862 -0.002253
v 0.014381 0.003029 0.002019
v 0.013496 0.002118 0.002229
v 0.016692 0.006252 0.006919
v 0.016968 0.005960 0.006592
v 0.016675 0.005660 0.006329
v 0.015571 0.004457 0.005412
v 0.015494 0.004746 0.004605
v 0.016422 0.005585 0.006671
v 0.016045 0.004849 0.006515
v 0.015715 0.004426 0.005976
v 0.013607 0.000927 0.002455
v 0.011635 -0.002627 0.000870
v 0.012473 -0.000406 0.002636
v 0.011240 -0.002730 0.000836
v 0.012413 0.004218 -0.007140
v 0.013554 0.004431 -0.005392
v 0.011342 0.002591 -0.008223
v 0.013052 0.003480 -0.003375
v 0.013465 0.003345 -0.003482
v 0.013340 0.003330 -0.002851
v 0.017533 0.008155 0.003302
v 0.014099 0.004310 -0.000806
v 0.018342 0.009791 0.005533
v 0.017895 0.009248 0.004801
v 0.017031 0.007934 0.003486
v 0.014922 0.004419 0.000456
v 0.014627 0.004607 -0.000066
v 0.010706 -0.000737 -0.006012
v 0.018814 0.009997 0.006287
v 0.016525 0.007410 0.003442
v 0.011108 -0.000850 -0.005442
v 0.016501 0.007018 0.003135
v 0.011374 -0.000328 -0.004215
v 0.011735 -0.000015 -0.004381
v 0.011006 -0.000848 -0.004790
v 0.018644 0.008617 0.007069
v 0.018885 0.009178 0.007545
v 0.014895 0.003845 0.001178
v 0.018424 0.008835 0.007640
v 0.017507 0.008516 0.007290
v 0.018129 0.008088 0.007065
v 0.016226 0.006397 0.003117
v 0.011513 -0.001171 -0.002057
v 0.011589 -0.001578 -0.001852
v 0.017301 0.006542 0.007119
v 0.013805 0.001659 0.002199
v 0.016911 0.005546 0.006204
v 0.016184 0.004652 0.005301
v 0.015908 0.004711 0.005050
v 0.016481 0.005192 0.006278
v 0.010851 -0.002033 -0.000990
v 0.011512 -0.002640 -0.000531
v 0.011340 -0.002575 -0.000147
v 0.012970 -0.001130 0.002189
v 0.012459 -0.001534 0.002253
v 0.012999 0.003623 -0.007580
v 0.012628 0.003669 -0.007686
v 0.013399 0.003810 -0.006717
v 0.012856 0.004035 -0.007221
v 0.013895 0.004063 -0.004525
v 0.011435 0.000824 -0.007455
v 0.013891 0.003211 -0.003703
v 0.011196 0.000307 -0.007315
v 0.014937 0.005053 -0.000795
v 0.014518 0.004515 -0.001413
v 0.014978 0.004737 -0.001268
v 0.013836 0.003887 -0.002139
v 0.018040 0.009144 0.004180
v 0.015399 0.005169 -0.000696
v 0.019123 0.010063 0.005874
v 0.018748 0.009942 0.005707
v 0.018310 0.009012 0.004159
v 0.015009 0.005074 -0.000365
v 0.011143 -0.000767 -0.006326
v 0.010717 -0.000139 -0.006652
v 0.016954 0.006672 0.003107
v 0.011683 0.000278 -0.004116
v 0.015234 0.003732 0.001626
v 0.015127 0.003981 0.000893
v 0.012055 0.000154 -0.002505
v 0.016438 0.006142 0.003341
v 0.012045 -0.000320 -0.002155
v 0.015139 0.003246 0.002138
v 0.014617 0.002743 0.002186
v 0.016186 0.004849 0.004734
v 0.014235 0.001738 0.002384
v 0.016765 0.005198 0.005237
v 0.012145 -0.001398 -0.001774
v 0.011772 -0.001372 -0.002059
v 0.011511 -0.002534 -0.000862
v 0.013647 0.000440 0.002472
v 0.012735 -0.001394 0.001991
v 0.012535 -0.001852 0.001912
v 0.012215 -0.002444 0.000793
v 0.011755 -0.002706 0.000427
v 0.012068 -0.002456 0.001339
v 0.013128 0.003666 -0.007048
v 0.013604 0.004160 -0.005733
v 0.012489 0.002048 -0.008470
v 0.012210 0.001464 -0.007907
v 0.011774 0.001365 -0.008038
v 0.014120 0.003561 -0.004845
v 0.015113 0.004690 -0.001837
v 0.014711 0.004129 -0.002445
v 0.014351 0.003873 -0.002229
v 0.017531 0.008441 0.003421
v 0.011501 -0.000511 -0.006820
v 0.019422 0.010095 0.005873
v 0.019170 0.009902 0.005127
v 0.018505 0.009243 0.004877
v 0.019309 0.010307 0.006348
v 0.015718 0.005170 -0.000111
v 0.013095 0.000894 -0.003203
v 0.012473 0.000603 -0.003714
v 0.012602 0.000416 -0.004356
v 0.012219 0.000186 -0.004213
v 0.011631 -0.000729 -0.005298
v 0.018574 0.010114 0.007024
v 0.013009 0.000353 -0.002643
v 0.012580 0.000491 -0.003127
v 0.016840 0.005931 0.003893
v 0.012629 -0.000477 -0.002262
v 0.012523 0.000016 -0.002531
v 0.016671 0.005277 0.004598
v 0.012098 -0.001013 -0.002123
v 0.018437 0.007436 0.006931
v 0.018012 0.006899 0.007001
v 0.017355 0.005409 0.006063
v 0.016572 0.005089 0.005651
v 0.016969 0.005244 0.005752
v 0.011825 -0.002733 -0.000217
v 0.013518 -0.000307 0.002491
v 0.012602 -0.002358 0.000770
v 0.013216 -0.000792 0.002461
v 0.012951 -0.001508 0.001889
v 0.013038 0.003076 -0.008296
v 0.010009 0.003428 -0.007862
v 0.013627 0.003829 -0.006028
v 0.014045 0.003700 -0.004284
v 0.012132 0.000869 -0.007822
v 0.014743 0.003774 -0.002777
v 0.012103 0.000480 -0.007545
v 0.014474 0.003635 -0.002475
v 0.014285 0.003398 -0.002673
v 0.014297 0.002933 -0.003105
v 0.013682 0.003277 -0.002917
v 0.011964 -0.000296 -0.006877
v 0.011648 0.000097 -0.007461
v 0.019551 0.010154 0.005446
v 0.018732 0.009321 0.004484
v 0.018883 0.009045 0.004148
v 0.018635 0.008358 0.003484
v 0.018291 0.008005 0.003218
v 0.020055 0.010423 0.006438
v 0.011762 -0.000626 -0.006411
v 0.011642 -0.000826 -0.005956
v 0.012109 -0.000535 -0.004885
v 0.019434 0.009801 0.006830
v 0.015533 0.004093 0.001101
v 0.019360 0.009226 0.007405
v 0.017071 0.005813 0.003936
v 0.019163 0.008376 0.006897
v 0.019716 0.008889 0.007331
v 0.017385 0.005873 0.004151
v 0.012915 -0.000043 -0.002330
v 0.018944 0.007832 0.006871
v 0.016966 0.005492 0.004275
v 0.015648 0.003297 0.001779
v 0.015040 0.002916 0.002264
v 0.017615 0.005313 0.006044
v 0.017281 0.005371 0.005566
v 0.014639 0.002036 0.002305
v 0.017899 0.006305 0.006969
v 0.012001 -0.002059 -0.001009
v 0.012510 -0.002026 -0.001321
v 0.014382 0.000930 0.002312
v 0.012327 -0.002065 -0.000732
v 0.012612 -0.002136 -0.000644
v 0.013850 -0.000154 0.002674
v 0.012697 -0.002376 0.000202
v 0.012297 -0.002367 -0.000244
v 0.013843 -0.000757 0.002663
v 0.012454 0.002812 -0.008446
v 0.013926 0.003293 -0.007238
v 0.012249 0.001834 -0.008170
v 0.013972 0.003908 -0.005168
v 0.014010 0.003614 -0.005671
v 0.012680 0.001421 -0.008006
v 0.012403 0.000453 -0.007620
v 0.014029 0.002793 -0.004013
v 0.015853 0.004816 -0.001072
v 0.015512 0.004866 -0.001105
v 0.015769 0.004782 -0.001645
v 0.015478 0.004812 -0.001663
v 0.014121 0.002718 -0.003429
v 0.019488 0.009890 0.005075
v 0.020285 0.010310 0.006437
v 0.019635 0.010239 0.006232
v 0.017348 0.006715 0.002984
v 0.013009 0.000960 -0.003829
v 0.013022 0.000318 -0.004431
v 0.017422 0.006531 0.003016
v 0.017327 0.006014 0.003561
v 0.012407 -0.000078 -0.004448
v 0.019897 0.009649 0.007262
v 0.020272 0.009437 0.007234
v 0.019782 0.009318 0.007399
v 0.019394 0.008032 0.007032
v 0.012766 -0.000939 -0.002289
v 0.012726 -0.001145 -0.002209
v 0.018296 0.007011 0.006750
v 0.018182 0.006331 0.006603
v 0.017233 0.005462 0.004667
v 0.017902 0.005757 0.006489
v 0.018232 0.005956 0.006216
v 0.017749 0.005284 0.005484
v 0.017100 0.005152 0.005189
v 0.012834 -0.002179 -0.000826
v 0.012972 -0.002272 0.000441
v 0.014460 -0.001149 0.002390
v 0.013012 -0.002178 0.001132
v 0.014063 0.003114 -0.007883
v 0.013083 0.001502 -0.007830
v 0.012636 0.002179 -0.008554
v 0.012854 0.001971 -0.008540
v 0.014240 0.003497 -0.006311
v 0.014179 0.003213 -0.005847
v 0.014192 0.003237 -0.005192
v 0.012592 0.000948 -0.007703
v 0.015699 0.004413 -0.002623
v 0.014102 0.002464 -0.004395
v 0.016174 0.004923 -0.001442
v 0.016049 0.004924 -0.002064
v 0.015541 0.004490 -0.002044
v 0.015375 0.003926 -0.002615
v 0.015225 0.003502 -0.002933
v 0.019792 0.009954 0.005155
v 0.020030 0.010048 0.004825
v 0.019215 0.009325 0.003957
v 0.014885 0.003083 -0.002925
v 0.014807 0.002749 -0.003206
v 0.020129 0.010383 0.005738
v 0.020378 0.010341 0.005637
v 0.020252 0.010329 0.005110
v 0.018968 0.008785 0.003865
v 0.019053 0.008664 0.003296
v 0.016054 0.004991 -0.000771
v 0.015426 0.005238 -0.000460
v 0.018665 0.007910 0.003078
v 0.015834 0.004840 0.000225
v 0.017751 0.007014 0.003168
v 0.013350 0.000730 -0.003955
v 0.013478 0.000789 -0.003422
v 0.012077 -0.001059 -0.005992
v 0.013475 0.000498 -0.003064
v 0.020592 0.009890 0.007266
v 0.017866 0.006781 0.003153
v 0.016035 0.003775 0.001150
v 0.017623 0.005817 0.004129
v 0.019493 0.008609 0.007103
v 0.015945 0.003201 0.001820
v 0.016210 0.002949 0.002282
v 0.013568 -0.000196 -0.002513
v 0.018936 0.007220 0.006789
v 0.018052 0.005635 0.004676
v 0.018625 0.006717 0.006450
v 0.016076 0.002586 0.002064
v 0.015770 0.002811 0.002106
v 0.015738 0.001619 0.002095
v 0.017541 0.005013 0.005117
v 0.015102 0.001888 0.002227
v 0.014879 0.001034 0.002239
v 0.015328 0.001336 0.002417
v 0.012980 -0.001448 -0.001635
v 0.013206 -0.002045 -0.001131
v 0.012814 -0.002224 -0.000078
v 0.013276 -0.002123 -0.000545
v 0.013217 -0.002332 -0.000161
v 0.014115 0.003490 -0.006882
v 0.014264 0.002900 -0.005582
v 0.015196 0.003122 -0.003225
v 0.019239 0.008953 0.003615
v 0.014202 0.002307 -0.003825
v 0.014362 0.002542 -0.003462
v 0.020525 0.010504 0.005998
v 0.018817 0.008174 0.003279
v 0.016571 0.004794 -0.000858
v 0.016483 0.004798 -0.000234
v 0.012458 -0.000823 -0.006465
v 0.013807 0.000222 -0.003002
v 0.014311 0.000083 -0.003277
v 0.013599 0.000396 -0.003624
v 0.012894 -0.000235 -0.004520
v 0.016387 0.003921 0.000768
v 0.016264 0.003688 0.001131
v 0.020520 0.008501 0.007118
v 0.016363 0.003608 0.001663
v 0.019472 0.007529 0.006760
v 0.015254 0.000928 0.002181
v 0.015145 0.000439 0.002160
v 0.013465 -0.002455 -0.000239
v 0.013474 -0.002385 0.000740
v 0.013238 -0.001564 0.001818
v 0.013506 -0.002265 0.001138
v 0.014285 0.003130 -0.007147
v 0.013318 0.002434 -0.008636
v 0.014509 0.003090 -0.006073
v 0.014466 0.002962 -0.007348
v 0.014593 0.002911 -0.006728
v 0.012905 0.000938 -0.007735
v 0.014458 0.002731 -0.005677
v 0.014563 0.002489 -0.006168
v 0.012783 0.000257 -0.007694
v 0.014398 0.002661 -0.005272
v 0.014524 0.002411 -0.004781
v 0.012927 -0.000057 -0.007499
v 0.020656 0.010474 0.005329
v 0.020558 0.010016 0.004775
v 0.019594 0.009851 0.004532
v 0.016313 0.004870 -0.002002
v 0.014455 0.002082 -0.004404
v 0.014524 0.001501 -0.004445
v 0.020817 0.010478 0.005978
v 0.019022 0.008236 0.002979
v 0.014798 0.002346 -0.003484
v 0.014574 0.002067 -0.003829
v 0.014683 0.001417 -0.003896
v 0.020666 0.010423 0.006656
v 0.019129 0.007585 0.002910
v 0.018303 0.007210 0.003092
v 0.016717 0.004111 0.000362
v 0.021208 0.010440 0.006217
v 0.013324 0.000035 -0.004187
v 0.013048 -0.000729 -0.004914
v 0.013242 -0.000900 -0.005125
v 0.012464 -0.001103 -0.005447
v 0.018268 0.006803 0.003442
v 0.016929 0.003974 0.000961
v 0.016629 0.003776 0.001326
v 0.016791 0.003188 0.001895
v 0.013241 -0.000706 -0.002364
v 0.019652 0.006847 0.006603
v 0.018692 0.006159 0.005933
v 0.018506 0.005507 0.004651
v 0.016672 0.002827 0.002195
v 0.016661 0.002368 0.001951
v 0.018373 0.005687 0.005924
v 0.018404 0.005084 0.005212
v 0.017940 0.005097 0.005269
v 0.015749 0.001235 0.002332
v 0.015521 0.000567 0.002359
v 0.015817 -0.000010 0.002007
v 0.014634 0.000026 0.002236
v 0.014631 -0.000474 0.002464
v 0.014815 -0.001263 0.001889
v 0.014748 -0.001092 0.002437
v 0.014309 0.002642 -0.008310
v 0.013616 0.002709 -0.008426
v 0.013972 0.002098 -0.008814
v 0.014459 0.002725 -0.007545
v 0.014656 0.002616 -0.007048
v 0.013792 0.001230 -0.007953
v 0.013354 0.000771 -0.007782
v 0.013775 0.000822 -0.007656
v 0.013535 0.000371 -0.007603
v 0.016663 0.004784 -0.002099
v 0.014614 0.002338 -0.005374
v 0.016917 0.004921 -0.001390
v 0.021347 0.010481 0.005267
v 0.020960 0.010134 0.004940
v 0.019788 0.008826 0.003522
v 0.021026 0.010566 0.005546
v 0.015202 0.002499 -0.003297
v 0.012918 -0.001050 -0.006577
v 0.018698 0.007336 0.003037
v 0.017013 0.004275 0.000109
v 0.017177 0.004522 -0.000387
v 0.012734 -0.001031 -0.005939
v 0.013204 -0.001183 -0.005927
v 0.018766 0.006749 0.003292
v 0.014194 0.000141 -0.004479
v 0.013493 -0.000521 -0.004684
v 0.013567 -0.000775 -0.005238
v 0.012866 -0.001302 -0.005581
v 0.014076 0.000143 -0.003961
v 0.013984 0.000174 -0.003845
v 0.018959 0.005834 0.004568
v 0.017261 0.003537 0.001794
v 0.014231 -0.000525 -0.002658
v 0.019906 0.006963 0.006361
v 0.018843 0.006518 0.006236
v 0.018790 0.005463 0.005767
v 0.013887 -0.001552 -0.002042
v 0.013198 -0.001133 -0.002015
v 0.014049 -0.001060 -0.002512
v 0.016118 0.001977 0.002040
v 0.013666 -0.002269 -0.000467
v 0.013801 -0.002513 0.000241
v 0.015376 -0.000783 0.002301
v 0.015056 -0.001315 0.001717
v 0.015089 -0.000782 0.002342
v 0.013823 -0.002294 0.000699
v 0.014378 -0.001551 0.001987
v 0.013993 -0.002186 0.001304
v 0.014399 -0.002354 0.001136
v 0.014706 -0.001888 0.001638
v 0.013500 0.001909 -0.008352
v 0.014680 0.002300 -0.006743
v 0.014736 0.002214 -0.006018
v 0.015157 0.001773 -0.005133
v 0.020793 0.010022 0.004288
v 0.020228 0.009232 0.003432
v 0.014818 0.001950 -0.005226
v 0.013225 -0.000247 -0.007514
v 0.019411 0.008190 0.002963
v 0.019549 0.007446 0.002818
v 0.017020 0.004641 -0.000920
v 0.015005 0.002001 -0.003357
v 0.015396 0.001775 -0.003480
v 0.015064 0.001305 -0.003974
v 0.014493 0.000510 -0.004089
v 0.014448 0.000288 -0.004724
v 0.019177 0.007078 0.003289
v 0.019390 0.006488 0.003820
v 0.017220 0.004178 0.000583
v 0.014916 0.000754 -0.003711
v 0.014253 -0.000195 -0.004789
v 0.013965 -0.000234 -0.004735
v 0.013970 -0.000822 -0.004828
v 0.020983 0.009710 0.007083
v 0.021716 0.010263 0.006066
v 0.014519 0.000363 -0.003561
v 0.014395 -0.000429 -0.002707
v 0.017428 0.003824 0.000830
v 0.016950 0.003669 0.001329
v 0.020459 0.008191 0.006899
v 0.020061 0.007265 0.006591
v 0.020534 0.007518 0.006782
v 0.019609 0.006513 0.006297
v 0.018907 0.005407 0.005146
v 0.017115 0.002909 0.002409
v 0.014131 -0.001145 -0.002418
v 0.014338 -0.001753 -0.001493
v 0.016505 0.001887 0.001958
v 0.013780 -0.002094 -0.001391
v 0.014262 -0.002103 -0.001026
v 0.014123 -0.002338 -0.000054
v 0.013937 -0.002294 -0.000717
v 0.015217 -0.001467 0.001083
v 0.014815 -0.001863 0.000653
v 0.014905 -0.001644 0.001358
v 0.014238 -0.002411 0.000581
v 0.014823 0.002162 -0.008033
v 0.014390 0.002010 -0.008393
v 0.014900 0.002464 -0.007070
v 0.014940 0.002206 -0.007536
v 0.015179 0.002349 -0.007181
v 0.014701 0.002519 -0.007750
v 0.014984 0.002164 -0.006156
v 0.014583 0.000450 -0.007827
v 0.015117 0.002079 -0.005537
v 0.016730 0.004967 -0.001830
v 0.016783 0.003849 -0.002919
v 0.016495 0.003449 -0.002924
v 0.021375 0.010414 0.004808
v 0.018102 0.004442 -0.001141
v 0.016439 0.003096 -0.003214
v 0.013528 -0.000520 -0.007159
v 0.020081 0.008280 0.003050
v 0.020182 0.008649 0.003339
v 0.020481 0.008733 0.003007
v 0.015761 0.001885 -0.003748
v 0.015540 0.001615 -0.004120
v 0.017433 0.004682 -0.000805
v 0.014893 0.001298 -0.004493
v 0.017621 0.004397 -0.000420
v 0.017815 0.004283 0.000070
v 0.014838 0.000763 -0.004201
v 0.015037 0.000494 -0.003981
v 0.017332 0.003562 0.001216
v 0.017708 0.003426 0.001692
v 0.014945 -0.000514 -0.002402
v 0.014729 -0.000353 -0.002491
v 0.020339 0.007160 0.006568
v 0.019823 0.005907 0.005297
v 0.019146 0.005328 0.005011
v 0.014500 -0.000970 -0.002299
v 0.019287 0.005914 0.005744
v 0.019536 0.005798 0.005548
v 0.014815 -0.001301 -0.001802
v 0.014758 -0.001741 -0.001114
v 0.016190 0.001597 0.002268
v 0.014467 -0.001944 -0.000583
v 0.016522 0.001568 0.002193
v 0.014715 -0.001984 0.000339
v 0.015715 -0.000585 0.002003
v 0.015140 -0.001801 0.000653
v 0.015182 0.002303 -0.007808
v 0.014208 0.001725 -0.008584
v 0.015208 0.002305 -0.006557
v 0.014151 0.001421 -0.008324
v 0.014560 0.000932 -0.008069
v 0.015577 0.001897 -0.005672
v 0.013843 0.000160 -0.007607
v 0.017256 0.004487 -0.002356
v 0.015756 0.002285 -0.003469
v 0.020457 0.007750 0.002689
v 0.020047 0.007821 0.002729
v 0.017789 0.004575 -0.000791
v 0.013516 -0.001320 -0.005492
v 0.021672 0.009503 0.006863
v 0.021986 0.009566 0.006595
v 0.021732 0.009279 0.006956
v 0.021875 0.009041 0.006654
v 0.017778 0.003611 0.001365
v 0.021273 0.009055 0.007051
v 0.021464 0.008199 0.006941
v 0.019572 0.006043 0.004096
v 0.019641 0.005514 0.004570
v 0.020992 0.007175 0.006686
v 0.019436 0.005574 0.004708
v 0.018032 0.002849 0.002528
v 0.017544 0.002782 0.002373
v 0.016155 0.000310 0.002192
v 0.015007 0.001634 -0.008438
v 0.014627 0.001545 -0.008649
v 0.015483 0.001685 -0.005266
v 0.021175 0.010105 0.004466
v 0.020833 0.007951 0.002862
v 0.013666 -0.000995 -0.006585
v 0.020154 0.006570 0.003800
v 0.017511 0.004343 0.000229
v 0.015224 -0.000118 -0.004588
v 0.014746 0.000029 -0.004562
v 0.014743 -0.000558 -0.004925
v 0.013718 -0.001334 -0.005441
v 0.019763 0.005978 0.003997
v 0.019774 0.006660 0.003923
v 0.018069 0.003576 0.000724
v 0.014971 0.000320 -0.003222
v 0.018153 0.003492 0.001945
v 0.021627 0.007631 0.006625
v 0.019783 0.005779 0.004322
v 0.019874 0.005690 0.004896
v 0.015545 -0.000222 -0.003008
v 0.016905 0.002029 0.002136
v 0.015331 -0.001470 -0.001749
v 0.015097 -0.001817 -0.001212
v 0.014870 -0.001795 -0.000579
v 0.017306 0.001076 0.002001
v 0.014879 -0.002043 -0.000204
v 0.015124 -0.001862 0.000116
v 0.016764 -0.000728 0.001969
v 0.016116 -0.000482 0.002113
v 0.015619 0.001816 -0.008320
v 0.015791 0.002122 -0.007267
v 0.015962 0.002027 -0.006701
v 0.015350 0.001540 -0.008469
v 0.015125 0.000864 -0.007904
v 0.014878 0.000978 -0.007934
v 0.015916 0.001836 -0.006265
v 0.016037 0.001723 -0.005752
v 0.015034 0.000533 -0.007646
v 0.017972 0.004416 -0.002117
v 0.016873 0.003501 -0.003272
v 0.015955 0.001715 -0.005069
v 0.021799 0.009463 0.003935
v 0.020553 0.009143 0.003424
v 0.015725 0.001577 -0.004741
v 0.022469 0.009991 0.005296
v 0.017099 0.002359 -0.003691
v 0.017157 0.001702 -0.003777
v 0.022186 0.010196 0.005868
v 0.020459 0.007553 0.002771
v 0.020877 0.007688 0.002937
v 0.015473 0.000285 -0.004109
v 0.013828 -0.001426 -0.006112
v 0.022363 0.010088 0.005906
v 0.022255 0.009507 0.006518
v 0.015776 0.000500 -0.003886
v 0.014892 -0.001210 -0.005070
v 0.014183 -0.001640 -0.006083
v 0.022258 0.009000 0.006456
v 0.020826 0.007034 0.003617
v 0.014386 -0.000997 -0.004978
v 0.020363 0.006694 0.003718
v 0.018280 0.003467 0.001225
v 0.015599 0.000230 -0.003542
v 0.016102 0.000461 -0.003475
v 0.021754 0.008707 0.006911
v 0.020186 0.006110 0.004265
v 0.019018 0.003130 0.001165
v 0.015931 -0.000257 -0.002724
v 0.021952 0.007923 0.006825
v 0.020248 0.006021 0.004771
v 0.015682 -0.000807 -0.002535
v 0.020546 0.006801 0.006740
v 0.020840 0.005972 0.006032
v 0.021071 0.006513 0.006528
v 0.020116 0.006624 0.006522
v 0.020036 0.006020 0.005901
v 0.017030 0.002507 0.002152
v 0.017001 -0.000126 0.002001
v 0.015651 -0.001993 0.000586
v 0.015460 -0.002269 -0.000340
v 0.015541 -0.001086 0.001497
v 0.015646 0.002143 -0.007898
v 0.016301 0.002189 -0.007212
v 0.015104 0.000202 -0.007912
v 0.017398 0.003297 -0.003348
v 0.021161 0.008444 0.002851
v 0.016295 0.001361 -0.004850
v 0.016407 0.001939 -0.003664
v 0.016716 0.001495 -0.004089
v 0.016340 0.001421 -0.004205
v 0.022433 0.009455 0.005885
v 0.014503 -0.001441 -0.006532
v 0.014438 -0.000781 -0.007227
v 0.018942 0.003503 0.000184
v 0.022745 0.009255 0.006404
v 0.015329 -0.000804 -0.005103
v 0.014491 -0.001604 -0.005534
v 0.014528 -0.001629 -0.005758
v 0.018173 0.003835 0.000328
v 0.022173 0.008526 0.006858
v 0.020957 0.005962 0.004561
v 0.015906 -0.000893 -0.002627
v 0.018067 0.002099 0.001969
v 0.018018 0.001283 0.001904
v 0.015738 -0.002124 -0.000763
v 0.016274 -0.002212 0.000459
v 0.016810 -0.001079 0.001668
v 0.016502 -0.001430 0.001262
v 0.015147 -0.000484 -0.007868
v 0.022291 0.010070 0.004644
v 0.016378 0.001559 -0.005193
v 0.022698 0.009914 0.005152
v 0.021133 0.007704 0.002865
v 0.021579 0.008557 0.003098
v 0.017422 0.002032 -0.003529
v 0.016737 0.001436 -0.004617
v 0.014839 -0.000983 -0.007242
v 0.018090 0.004458 -0.000241
v 0.015997 0.000633 -0.004177
v 0.022784 0.008993 0.005970
v 0.022634 0.009330 0.005795
v 0.015606 -0.000501 -0.004879
v 0.015581 -0.001098 -0.005407
v 0.014790 -0.001557 -0.005907
v 0.021211 0.006977 0.003469
v 0.018536 0.003589 0.000912
v 0.022989 0.007999 0.006653
v 0.020541 0.006045 0.004666
v 0.018743 0.003172 0.001874
v 0.016299 -0.000431 -0.002739
v 0.021905 0.007188 0.006766
v 0.018839 0.002512 0.002299
v 0.015678 -0.002077 -0.001384
v 0.021540 0.007027 0.006592
v 0.021661 0.006232 0.006386
v 0.020848 0.005659 0.005693
v 0.020313 0.005763 0.005170
v 0.021073 0.005505 0.005550
v 0.018298 0.001037 0.002060
v 0.016072 -0.002222 -0.000772
v 0.017298 -0.000673 0.001585
v 0.016732 0.001954 -0.007810
v 0.016103 0.002213 -0.007688
v 0.016474 0.001816 -0.006228
v 0.016407 0.001903 -0.006756
v 0.016984 0.001590 -0.005584
v 0.014680 -0.000208 -0.007825
v 0.017941 0.004157 -0.002593
v 0.017996 0.002860 -0.003536
v 0.017532 0.002587 -0.003499
v 0.016483 0.001566 -0.005816
v 0.022194 0.009757 0.004273
v 0.016779 0.001446 -0.005321
v 0.022797 0.009780 0.004543
v 0.022249 0.008641 0.003248
v 0.018921 0.004076 -0.000650
v 0.015175 -0.001425 -0.007041
v 0.021741 0.008171 0.003075
v 0.021368 0.007197 0.003323
v 0.022715 0.009194 0.005301
v 0.021343 0.007472 0.003052
v 0.015646 0.000178 -0.004712
v 0.016257 -0.000155 -0.004887
v 0.016036 -0.000619 -0.004925
v 0.015279 -0.001441 -0.005949
v 0.014937 -0.001336 -0.006872
v 0.023416 0.009571 0.006307
v 0.022978 0.009230 0.006365
v 0.023313 0.009056 0.006905
v 0.021505 0.006121 0.004671
v 0.020923 0.005574 0.005004
v 0.022676 0.006930 0.006582
v 0.021050 0.005681 0.004894
v 0.021739 0.006344 0.006471
v 0.018817 0.002131 0.002060
v 0.018480 0.001763 0.001801
v 0.018076 0.000563 0.002080
v 0.017952 0.000033 0.001847
v 0.017614 0.000329 0.001925
v 0.017217 -0.000309 0.001888
v 0.016501 -0.002259 -0.000071
v 0.016327 -0.002302 0.000349
v 0.015877 -0.002169 -0.000129
v 0.016700 -0.001769 0.000990
v 0.016382 0.001858 -0.008188
v 0.015996 0.001275 -0.008668
v 0.015899 0.001017 -0.008372
v 0.019060 0.003921 -0.002477
v 0.022733 0.009347 0.004005
v 0.022923 0.008983 0.004234
v 0.021757 0.007465 0.003295
v 0.022280 0.008063 0.003340
v 0.015446 -0.001212 -0.007380
v 0.022947 0.009451 0.004767
v 0.019221 0.003962 -0.000556
v 0.019298 0.003871 -0.001260
v 0.023639 0.009900 0.006579
v 0.023021 0.009124 0.005696
v 0.022948 0.009162 0.005076
v 0.023189 0.008895 0.005324
v 0.019372 0.003572 -0.000280
v 0.016789 0.000333 -0.003758
v 0.016856 0.000322 -0.004379
v 0.023899 0.009872 0.006523
v 0.023552 0.009524 0.006911
v 0.023531 0.009303 0.007197
v 0.023657 0.008808 0.006877
v 0.016653 -0.000407 -0.002854
v 0.017014 -0.000319 -0.002673
v 0.022933 0.008661 0.006918
v 0.022593 0.008618 0.006991
v 0.023431 0.008232 0.006810
v 0.021388 0.005703 0.005280
v 0.016719 -0.001064 -0.002340
v 0.019644 0.002639 0.002003
v 0.016293 -0.001011 -0.002188
v 0.019597 0.002229 0.002175
v 0.016143 -0.001682 -0.001480
v 0.016279 -0.002278 -0.000889
v 0.016633 -0.002398 -0.000229
v 0.017012 -0.001158 0.001137
v 0.017763 -0.000509 0.001751
v 0.017179 -0.001745 0.000431
v 0.016484 0.001416 -0.008524
v 0.017009 0.001659 -0.006252
v 0.018919 0.004033 -0.002103
v 0.019324 0.003821 -0.002286
v 0.015945 -0.001418 -0.007516
v 0.023032 0.009057 0.004469
v 0.023386 0.008981 0.005029
v 0.023009 0.008876 0.004796
v 0.023206 0.008660 0.004608
v 0.015551 -0.001548 -0.006524
v 0.023339 0.009150 0.005705
v 0.022000 0.007396 0.003314
v 0.019361 0.003593 -0.000859
v 0.016526 -0.000541 -0.004718
v 0.021901 0.006848 0.003866
v 0.019598 0.003168 0.000034
v 0.023820 0.009281 0.007101
v 0.019716 0.003094 0.000636
v 0.023328 0.007906 0.006599
v 0.016870 -0.000875 -0.002520
v 0.021912 0.005798 0.004874
v 0.021665 0.005679 0.005123
v 0.017244 -0.000605 -0.002525
v 0.019585 0.001802 0.001890
v 0.016669 -0.001961 -0.001364
v 0.016715 -0.002173 -0.000653
v 0.018715 0.001553 0.002030
v 0.018258 -0.000316 0.002021
v 0.017361 -0.001306 0.000985
v 0.017177 0.001538 -0.008408
v 0.016952 0.001193 -0.008529
v 0.016860 0.001949 -0.006776
v 0.017655 0.001632 -0.007106
v 0.016735 0.000742 -0.008278
v 0.016354 0.001072 -0.008201
v 0.016071 0.000565 -0.008134
v 0.017419 0.001700 -0.006155
v 0.019564 0.003609 -0.002081
v 0.019254 0.003491 -0.002810
v 0.017608 0.001418 -0.005748
v 0.018723 0.002673 -0.003720
v 0.018120 0.003197 -0.003354
v 0.017250 0.001501 -0.005154
v 0.015953 -0.001096 -0.007826
v 0.023031 0.008630 0.004058
v 0.023092 0.008306 0.004320
v 0.023017 0.007767 0.004332
v 0.022714 0.008199 0.003582
v 0.017157 0.000524 -0.004042
v 0.016577 0.000047 -0.004671
v 0.022449 0.007580 0.003567
v 0.022319 0.006996 0.004071
v 0.016962 -0.000941 -0.004974
v 0.016088 -0.001669 -0.005861
v 0.024216 0.009640 0.007063
v 0.022785 0.007417 0.004103
v 0.017251 0.000441 -0.003511
v 0.022025 0.006410 0.004202
v 0.019635 0.002885 0.001003
v 0.019789 0.002790 0.001593
v 0.020224 0.003171 0.001478
v 0.023146 0.007364 0.006578
v 0.022353 0.006117 0.005183
v 0.022076 0.005808 0.005395
v 0.022164 0.006719 0.006411
v 0.021697 0.005982 0.005627
v 0.017087 -0.001611 -0.001446
v 0.019093 0.000584 0.001886
v 0.019169 0.001293 0.001890
v 0.017034 -0.001958 -0.000962
v 0.017418 -0.001581 -0.001138
v 0.017333 -0.001752 -0.000086
v 0.017566 -0.001567 0.000256
v 0.017165 0.000083 -0.008347
v 0.017715 0.001328 -0.005231
v 0.018107 0.001488 -0.005602
v 0.016110 -0.000750 -0.008182
v 0.018161 0.001115 -0.004014
v 0.017102 0.001321 -0.004725
v 0.017871 0.000998 -0.004303
v 0.024602 0.009845 0.005998
v 0.024414 0.010258 0.006421
v 0.019706 0.003653 -0.001411
v 0.017549 0.000399 -0.004232
v 0.017857 0.000657 -0.004037
v 0.016165 -0.001551 -0.007010
v 0.017342 0.000129 -0.004571
v 0.019566 0.003194 -0.000592
v 0.017600 -0.000169 -0.003024
v 0.017667 0.000325 -0.003650
v 0.022602 0.006620 0.004816
v 0.020276 0.002954 0.001016
v 0.020034 0.002994 0.001174
v 0.017766 -0.000639 -0.002731
v 0.022965 0.006423 0.005508
v 0.022476 0.005960 0.005689
v 0.017376 -0.001424 -0.001786
v 0.023508 0.007137 0.006477
v 0.023053 0.006679 0.006442
v 0.019514 0.001479 0.001612
v 0.019306 0.000981 0.001617
v 0.017280 -0.001813 -0.000820
v 0.017732 -0.001490 0.000802
v 0.018055 0.001478 -0.006862
v 0.016522 -0.000380 -0.008253
v 0.019503 0.003302 -0.002922
v 0.019150 0.002846 -0.003481
v 0.016625 -0.000678 -0.007998
v 0.016319 -0.001186 -0.007726
v 0.025240 0.010408 0.006119
v 0.024535 0.009441 0.005074
v 0.018336 0.001579 -0.003749
v 0.018480 0.000973 -0.004024
v 0.024821 0.010040 0.006364
v 0.024184 0.008999 0.005123
v 0.023620 0.008802 0.004920
v 0.019696 0.003371 -0.002196
v 0.018175 0.000748 -0.003713
v 0.017879 0.000535 -0.004510
v 0.017642 0.000255 -0.004785
v 0.025285 0.010306 0.006644
v 0.023470 0.008233 0.004806
v 0.017827 -0.000042 -0.004687
v 0.025183 0.009934 0.006877
v 0.023843 0.007705 0.004518
v 0.017390 -0.000311 -0.004853
v 0.016671 -0.001616 -0.005565
v 0.016789 -0.002012 -0.005452
v 0.024766 0.009568 0.006916
v 0.024886 0.009264 0.006899
v 0.024487 0.008923 0.006965
v 0.024726 0.008995 0.006705
v 0.023536 0.007399 0.004782
v 0.023091 0.007258 0.004548
v 0.023329 0.006880 0.004872
v 0.020585 0.003069 0.000752
v 0.019982 0.002993 -0.000130
v 0.024272 0.008011 0.006692
v 0.020921 0.002739 0.001608
v 0.023545 0.007511 0.006746
v 0.020103 0.002623 0.002086
v 0.017690 -0.001494 -0.001337
v 0.017697 -0.001274 -0.002015
v 0.020350 0.001897 0.001990
v 0.019864 0.000994 0.001752
v 0.019619 0.001115 0.001518
v 0.019415 0.000541 0.001819
v 0.018181 -0.001711 0.000701
v 0.018178 -0.001801 0.000032
v 0.017776 -0.001903 -0.000199
v 0.017935 0.001534 -0.007612
v 0.019192 0.002340 -0.003421
v 0.019346 0.002021 -0.003585
v 0.025341 0.010475 0.006267
v 0.020040 0.003210 -0.001745
v 0.019664 0.002981 -0.002709
v 0.019897 0.002620 -0.002435
v 0.018792 0.001943 -0.003756
v 0.018722 0.001404 -0.003776
v 0.018906 0.001024 -0.003602
v 0.018128 0.000172 -0.004413
v 0.023402 0.007815 0.004571
v 0.019924 0.003272 -0.001131
v 0.016443 -0.001931 -0.006103
v 0.016257 -0.001851 -0.006661
v 0.020475 0.002820 -0.000253
v 0.018017 -0.000107 -0.002817
v 0.020997 0.003230 0.000924
v 0.018197 -0.000395 -0.002665
v 0.020664 0.003053 0.001299
v 0.024691 0.008073 0.006830
v 0.024482 0.008584 0.006716
v 0.023215 0.006618 0.005884
v 0.023624 0.006522 0.005664
v 0.023608 0.006803 0.006101
v 0.023216 0.006301 0.005525
v 0.019926 0.001610 0.001775
v 0.017901 -0.001925 -0.000899
v 0.019204 -0.000647 0.001797
v 0.018750 -0.000694 0.001790
v 0.018804 -0.001035 0.001428
v 0.018267 0.000990 -0.008617
v 0.018294 0.001579 -0.007278
v 0.017736 0.000849 -0.008720
v 0.017220 0.000739 -0.008414
v 0.026219 0.011208 0.006398
v 0.018022 0.000900 -0.004958
v 0.025656 0.010367 0.005529
v 0.019979 0.002879 -0.002097
v 0.020343 0.002702 -0.002094
v 0.019754 0.002581 -0.002979
v 0.020043 0.002394 -0.002567
v 0.019390 0.001501 -0.003531
v 0.025635 0.010612 0.006347
v 0.026184 0.010849 0.006714
v 0.024712 0.008273 0.004697
v 0.020374 0.003041 -0.001209
v 0.020342 0.002766 -0.001516
v 0.019041 0.000761 -0.003592
v 0.026080 0.010533 0.006995
v 0.025639 0.010291 0.006650
v 0.020768 0.002984 -0.000626
v 0.019042 0.000358 -0.003230
v 0.018632 0.000665 -0.003836
v 0.017986 -0.000622 -0.004956
v 0.025415 0.009829 0.006846
v 0.020729 0.003050 0.000175
v 0.020288 0.002869 -0.000767
v 0.017824 -0.001819 -0.005098
v 0.024970 0.008682 0.006842
v 0.023793 0.007299 0.004831
v 0.020855 0.003062 0.000528
v 0.018873 -0.000150 -0.002714
v 0.017155 -0.001492 -0.004914
v 0.024089 0.007268 0.006616
v 0.018519 -0.000201 -0.002916
v 0.023904 0.006403 0.005693
v 0.018648 -0.000704 -0.002582
v 0.018006 -0.001341 -0.001662
v 0.018480 -0.001623 -0.001617
v 0.018312 -0.001800 -0.001118
v 0.020080 0.000220 0.001651
v 0.019546 -0.000295 0.001709
v 0.019136 -0.001211 0.000237
v 0.018578 -0.001802 0.000587
v 0.018780 -0.001675 -0.000311
v 0.018120 -0.001840 -0.000735
v 0.019240 -0.000815 0.001184
v 0.018877 -0.001461 0.001022
v 0.018456 -0.001853 -0.000098
v 0.017873 0.001455 -0.008111
v 0.016948 -0.000345 -0.008056
v 0.026054 0.010892 0.006135
v 0.026083 0.010532 0.005744
v 0.018815 0.000799 -0.005431
v 0.025206 0.009890 0.005523
v 0.016722 -0.001462 -0.007474
v 0.020673 0.002957 -0.001235
v 0.017457 -0.002392 -0.006874
v 0.018642 -0.000054 -0.004541
v 0.016882 -0.002123 -0.005703
v 0.025824 0.009964 0.007009
v 0.024231 0.007819 0.004713
v 0.024189 0.007462 0.004963
v 0.021071 0.003246 -0.000061
v 0.021377 0.003585 -0.000391
v 0.024389 0.007389 0.004961
v 0.023979 0.006948 0.005041
v 0.021484 0.003574 0.000957
v 0.017407 -0.002353 -0.005667
v 0.019082 -0.000355 -0.002608
v 0.025106 0.007886 0.006736
v 0.024303 0.006748 0.005638
v 0.021876 0.003584 0.001428
v 0.024180 0.006869 0.006268
v 0.021314 0.002769 0.001883
v 0.020844 0.002328 0.001914
v 0.021248 0.002092 0.001779
v 0.020369 0.001424 0.001694
v 0.020435 0.000702 0.001643
v 0.018644 -0.001909 -0.000623
v 0.018749 0.001203 -0.007063
v 0.018329 0.000193 -0.008648
v 0.017789 0.001587 -0.006107
v 0.018417 0.001319 -0.006233
v 0.026577 0.011254 0.006045
v 0.026803 0.011077 0.006380
v 0.025119 0.008522 0.004862
v 0.020728 0.002884 -0.001897
v 0.020486 0.002152 -0.002718
v 0.016934 -0.001262 -0.007798
v 0.024966 0.009284 0.005031
v 0.021910 0.004095 -0.000474
v 0.020958 0.003010 -0.001187
v 0.019749 0.001542 -0.003365
v 0.019800 0.000851 -0.003402
v 0.019403 0.000742 -0.003527
v 0.021904 0.004110 -0.000187
v 0.019500 0.000269 -0.003362
v 0.018333 -0.000339 -0.004748
v 0.018822 -0.000519 -0.004875
v 0.018315 -0.001043 -0.004852
v 0.021598 0.003675 0.000279
v 0.017909 -0.001205 -0.005013
v 0.018259 -0.001431 -0.005183
v 0.017925 -0.002001 -0.005554
v 0.024868 0.007851 0.004838
v 0.024681 0.007686 0.006550
v 0.024617 0.007254 0.006150
v 0.021722 0.002922 0.002044
v 0.021667 0.002290 0.001530
v 0.020716 0.001950 0.001680
v 0.018839 -0.001609 -0.001261
v 0.020881 0.001218 0.001582
v 0.020488 0.000373 0.001825
v 0.019180 -0.001498 -0.000190
v 0.019400 -0.001399 -0.000654
v 0.018494 0.000512 -0.008879
v 0.018882 0.001007 -0.008371
v 0.019158 0.001243 -0.007466
v 0.018096 -0.000692 -0.008308
v 0.017903 -0.000338 -0.008500
v 0.017637 -0.001147 -0.008206
v 0.022096 0.004101 -0.001116
v 0.017481 -0.002027 -0.007304
v 0.026430 0.010002 0.005383
v 0.025620 0.008933 0.004888
v 0.021191 0.003150 -0.001520
v 0.020810 0.002397 -0.002877
v 0.020632 0.001934 -0.002952
v 0.020147 0.001655 -0.003147
v 0.017820 -0.001805 -0.007437
v 0.019656 -0.000109 -0.003119
v 0.017747 -0.002252 -0.005904
v 0.017656 -0.002465 -0.006395
v 0.025243 0.007411 0.005786
v 0.025173 0.007533 0.006441
v 0.024732 0.006988 0.005850
v 0.019268 -0.000970 -0.002084
v 0.019168 -0.001530 -0.001406
v 0.020969 0.000815 0.001813
v 0.019927 -0.001523 -0.000641
v 0.019212 0.000943 -0.007872
v 0.018710 0.000135 -0.008717
v 0.019417 0.000859 -0.007084
v 0.018379 -0.000205 -0.008399
v 0.019109 0.001014 -0.006965
v 0.022353 0.004264 -0.001488
v 0.021350 0.002908 -0.002990
v 0.021708 0.003353 -0.002613
v 0.026923 0.011064 0.005979
v 0.026443 0.010383 0.005633
v 0.026829 0.010321 0.005760
v 0.022133 0.004037 -0.001658
v 0.021793 0.003757 -0.001416
v 0.021050 0.002623 -0.002791
v 0.020884 0.002082 -0.003219
v 0.019613 -0.000163 -0.005079
v 0.019480 0.000766 -0.005972
v 0.019021 0.000935 -0.005801
v 0.025715 0.009656 0.005395
v 0.025314 0.008224 0.004880
v 0.020023 0.001157 -0.003171
v 0.020490 0.001605 -0.003187
v 0.018998 0.000109 -0.004952
v 0.026463 0.009714 0.006882
v 0.026800 0.009852 0.006480
v 0.026538 0.009321 0.006523
v 0.017819 -0.002251 -0.006899
v 0.026311 0.009345 0.006636
v 0.025596 0.008389 0.006681
v 0.022474 0.003986 0.000712
v 0.026004 0.008156 0.006480
v 0.025498 0.007860 0.006318
v 0.019530 -0.000750 -0.002454
v 0.019625 -0.000907 -0.001836
v 0.022216 0.002920 0.001911
v 0.022703 0.003198 0.001911
v 0.021749 0.002575 0.001774
v 0.021647 0.001062 0.001388
v 0.019830 -0.001195 -0.001445
v 0.019564 -0.001357 -0.001254
v 0.019860 -0.001289 0.000136
v 0.019204 0.000599 -0.008178
v 0.022432 0.004205 -0.002180
v 0.022250 0.004102 -0.000518
v 0.027106 0.010745 0.006211
v 0.026760 0.009954 0.005977
v 0.022634 0.004204 -0.000259
v 0.022894 0.004399 -0.000669
v 0.018468 -0.002230 -0.007304
v 0.026965 0.010179 0.006743
v 0.026306 0.009441 0.005378
v 0.026171 0.008626 0.005993
v 0.026065 0.009055 0.005134
v 0.026439 0.009255 0.005933
v 0.019370 -0.000939 -0.005138
v 0.018954 -0.001281 -0.004971
v 0.026267 0.008725 0.006505
v 0.025675 0.007637 0.005957
v 0.025878 0.008507 0.005142
v 0.022827 0.003848 0.001227
v 0.022786 0.004088 0.000422
v 0.018758 -0.001560 -0.005289
v 0.019091 -0.001466 -0.005561
v 0.020114 0.000218 -0.003140
v 0.022832 0.002860 0.002088
v 0.019926 -0.000797 -0.002063
v 0.022362 0.002663 0.001894
v 0.021401 0.001656 0.001468
v 0.021327 0.000066 0.001680
v 0.022033 0.003654 -0.002778
v 0.019885 0.000661 -0.006008
v 0.018077 -0.001136 -0.007923
v 0.018580 -0.000980 -0.008356
v 0.019023 -0.000827 -0.008248
v 0.022720 0.004393 -0.001271
v 0.022582 0.004231 -0.001643
v 0.021767 0.003096 -0.002880
v 0.022914 0.004154 -0.000223
v 0.021091 0.000741 -0.003402
v 0.020614 0.000516 -0.003553
v 0.019890 0.000570 -0.003341
v 0.023087 0.004014 0.000906
v 0.023396 0.003852 0.000953
v 0.018488 -0.002773 -0.006579
v 0.020348 -0.000787 -0.002296
v 0.018749 -0.002052 -0.005687
v 0.020156 -0.000974 -0.001931
v 0.022826 0.002663 0.002002
v 0.019799 -0.000471 0.001015
v 0.021149 -0.000459 0.001172
v 0.021713 0.000068 0.001349
v 0.019468 -0.000883 0.000576
v 0.020725 -0.001455 0.000144
v 0.020494 -0.001457 -0.000375
v 0.020308 -0.001599 -0.000059
v 0.019115 -0.000128 -0.008717
v 0.022397 0.003497 -0.003499
v 0.019708 0.000707 -0.007239
v 0.018944 -0.000408 -0.008511
v 0.022866 0.004363 -0.002012
v 0.022130 0.003403 -0.003070
v 0.021853 0.002962 -0.003417
v 0.023006 0.004396 -0.001402
v 0.018849 -0.001362 -0.008163
v 0.023358 0.004273 -0.000714
v 0.023270 0.004556 -0.001153
v 0.021514 0.002157 -0.003702
v 0.021189 0.001934 -0.003370
v 0.020030 -0.000427 -0.005846
v 0.019784 -0.000433 -0.005507
v 0.023665 0.004387 0.000144
v 0.023257 0.004262 -0.000130
v 0.021072 0.000481 -0.003335
v 0.019591 -0.000444 -0.005144
v 0.023789 0.003801 0.000782
v 0.023710 0.003774 0.001395
v 0.020932 -0.000379 -0.002457
v 0.020716 -0.001199 -0.001560
v 0.020630 0.000252 -0.003416
v 0.023165 0.002925 0.001948
v 0.022203 0.002067 0.001397
v 0.022449 0.001724 0.001248
v 0.022743 0.001727 0.001225
v 0.023031 0.002062 0.001505
v 0.020272 -0.001084 -0.001432
v 0.020422 -0.001088 -0.001974
v 0.022229 0.000713 0.001250
v 0.021949 0.000458 0.001529
v 0.020229 -0.001364 -0.001015
v 0.020198 0.000415 -0.008017
v 0.019532 -0.000004 -0.008575
v 0.022966 0.004293 -0.002638
v 0.020000 0.000446 -0.006561
v 0.020134 0.000513 -0.007348
v 0.019371 -0.000557 -0.008543
v 0.023280 0.004472 -0.001906
v 0.022055 0.002352 -0.003558
v 0.021450 0.002530 -0.003377
v 0.023663 0.004299 -0.000369
v 0.019822 -0.000916 -0.005719
v 0.019535 -0.001551 -0.005724
v 0.019257 -0.002096 -0.005794
v 0.018933 -0.002666 -0.006336
v 0.018803 -0.002671 -0.006874
v 0.021997 0.000060 0.001251
v 0.021925 -0.000443 0.000670
v 0.021651 -0.000492 0.001152
v 0.021555 -0.001146 0.000564
v 0.021514 -0.000956 0.000795
v 0.019798 -0.000077 -0.008631
v 0.022900 0.003328 -0.003512
v 0.019743 -0.000812 -0.008601
v 0.022388 0.002791 -0.003588
v 0.019149 -0.001831 -0.007946
v 0.021929 0.001997 -0.003776
v 0.020309 -0.000903 -0.006182
v 0.020286 -0.000445 -0.005965
v 0.021314 0.000500 -0.003434
v 0.019995 -0.001132 -0.005883
v 0.019274 -0.002598 -0.006458
v 0.023945 0.003652 0.001322
v 0.021243 -0.000058 -0.002849
v 0.021592 0.000060 -0.002702
v 0.023620 0.001738 0.001353
v 0.022937 0.001392 0.001375
v 0.023306 0.001238 0.001354
v 0.020894 -0.001570 -0.001150
v 0.022660 0.001131 0.001194
v 0.022914 0.000803 0.001374
v 0.022150 -0.000430 0.000299
v 0.021779 -0.000838 0.000824
v 0.020971 -0.001634 -0.000533
v 0.021175 -0.001625 0.000002
v 0.021222 -0.001627 -0.000166
v 0.020509 0.000314 -0.007490
v 0.020451 0.000354 -0.006843
v 0.020417 0.000116 -0.007686
v 0.019839 -0.000668 -0.008542
v 0.019471 -0.001072 -0.008261
v 0.022135 0.001461 -0.003637
v 0.019609 -0.002023 -0.008011
v 0.019466 -0.002875 -0.007155
v 0.024245 0.003823 0.000996
v 0.023943 0.004029 0.000415
v 0.021386 -0.000519 -0.002538
v 0.024194 0.002372 0.001838
v 0.023567 0.003174 0.001992
v 0.021246 -0.001266 -0.001756
v 0.021228 -0.001473 -0.001354
v 0.022475 0.000501 0.001156
v 0.022148 -0.000012 0.000697
v 0.021900 -0.000918 0.000278
v 0.021663 -0.001459 -0.000771
v 0.022364 -0.000542 0.000179
v 0.023636 0.004361 -0.002323
v 0.023329 0.004410 -0.002455
v 0.024312 0.004083 -0.001918
v 0.022390 0.002421 -0.003895
v 0.020531 -0.000297 -0.007549
v 0.020496 -0.000676 -0.007178
v 0.020575 -0.000763 -0.007837
v 0.020068 -0.001579 -0.008178
v 0.019854 -0.002430 -0.007722
v 0.025048 0.003791 -0.000252
v 0.021798 0.000923 -0.003515
v 0.021821 0.000466 -0.003111
v 0.019883 -0.001420 -0.006080
v 0.019638 -0.001926 -0.006081
v 0.020308 -0.001635 -0.006260
v 0.024268 0.002966 0.001738
v 0.023471 0.002543 0.001956
v 0.024079 0.001572 0.001207
v 0.024316 0.000782 0.001107
v 0.023411 0.000784 0.001560
v 0.022372 -0.000115 0.000566
v 0.022930 0.000312 0.001037
v 0.021611 -0.001464 -0.001105
v 0.024003 0.003793 -0.002946
v 0.023451 0.003432 -0.003376
v 0.020202 -0.000860 -0.008137
v 0.020895 -0.000925 -0.007336
v 0.019973 -0.001150 -0.008440
v 0.024062 0.004252 -0.000532
v 0.022449 0.001768 -0.003956
v 0.023030 0.001544 -0.004027
v 0.020655 -0.001071 -0.006969
v 0.020426 -0.001213 -0.006548
v 0.019816 -0.002716 -0.007353
v 0.019971 -0.002793 -0.006891
v 0.022378 -0.000087 -0.002849
v 0.020252 -0.002283 -0.006320
v 0.024768 0.003140 0.001327
v 0.024377 0.002088 0.001249
v 0.021803 -0.000316 -0.002424
v 0.024133 0.002067 0.001684
v 0.023162 -0.000530 0.000271
v 0.022146 -0.001282 -0.000636
v 0.020804 -0.000811 -0.007905
v 0.020627 -0.001025 -0.008222
v 0.020349 -0.001328 -0.008516
v 0.023537 0.002282 -0.003879
v 0.023269 0.001949 -0.004087
v 0.022513 0.000665 -0.003683
v 0.020502 -0.002373 -0.006371
v 0.022279 -0.000621 -0.002293
v 0.024703 0.002621 0.001694
v 0.022188 -0.001076 -0.001760
v 0.022561 -0.001027 -0.001517
v 0.021098 -0.000722 -0.008333
v 0.021607 -0.001199 -0.007472
v 0.022988 0.001061 -0.003714
v 0.020457 -0.002525 -0.007840
v 0.020415 -0.002807 -0.007266
v 0.022889 0.000363 -0.003074
v 0.020682 -0.002479 -0.006916
v 0.025063 0.003472 0.000723
v 0.025747 0.002887 0.000922
v 0.022666 -0.000460 -0.002248
v 0.025080 0.002500 0.001586
v 0.022482 -0.001236 -0.000892
v 0.023949 0.000542 0.001431
v 0.023997 0.000199 0.001086
v 0.022800 -0.000386 0.000356
v 0.022456 -0.001268 -0.000602
v 0.021184 -0.001354 -0.009044
v 0.020744 -0.001228 -0.008772
v 0.021464 -0.001068 -0.008024
v 0.024862 0.003883 -0.001662
v 0.021027 -0.001908 -0.006449
v 0.023269 0.000507 -0.003377
v 0.025235 0.003447 0.000144
v 0.022863 -0.001106 -0.001578
v 0.022729 -0.001109 -0.001023
v 0.022850 -0.001402 -0.000626
v 0.021819 -0.000753 -0.008802
v 0.021457 -0.001219 -0.009287
v 0.021407 -0.000986 -0.008784
v 0.024355 0.003988 -0.002588
v 0.025360 0.003524 -0.002903
v 0.024467 0.002537 -0.004020
v 0.024107 0.002695 -0.003885
v 0.023875 0.001749 -0.003911
v 0.023485 0.001542 -0.003849
v 0.021488 -0.001815 -0.006853
v 0.021353 -0.002795 -0.007846
v 0.026022 0.003362 -0.000487
v 0.023476 0.001186 -0.003574
v 0.021126 -0.002907 -0.007473
v 0.023647 0.000769 -0.003308
v 0.021439 -0.002500 -0.006915
v 0.020691 -0.002799 -0.007396
v 0.025551 0.002322 0.001584
v 0.023206 -0.001001 -0.001414
v 0.023338 -0.001003 -0.002037
v 0.023042 -0.000906 -0.001919
v 0.025238 0.001036 0.000927
v 0.024819 0.001827 0.001056
v 0.023315 -0.001210 -0.000453
v 0.023129 -0.001213 -0.001080
v 0.021568 -0.000864 -0.008409
v 0.022014 -0.000987 -0.008467
v 0.024265 0.003225 -0.003475
v 0.024926 0.002674 -0.003819
v 0.021933 -0.001040 -0.007819
v 0.024456 0.001928 -0.003992
v 0.024157 0.001593 -0.003748
v 0.021007 -0.002326 -0.008142
v 0.021585 -0.002737 -0.007665
v 0.023737 0.000420 -0.003074
v 0.025638 0.002701 0.001360
v 0.023515 -0.000102 -0.002979
v 0.023488 -0.001081 -0.001315
v 0.024573 0.000052 0.000941
v 0.024129 -0.001162 -0.000295
v 0.023821 -0.001094 -0.000174
v 0.024353 -0.000054 0.000907
v 0.022391 -0.000890 -0.008384
v 0.024648 0.002189 -0.003826
v 0.022173 -0.001583 -0.007469
v 0.022683 -0.002232 -0.007211
v 0.026074 0.003324 -0.001121
v 0.024035 0.001013 -0.003651
v 0.024276 0.000658 -0.003480
v 0.026139 0.003041 -0.000102
v 0.026159 0.002244 0.001509
v 0.025673 0.001460 0.000881
v 0.025538 0.000969 0.000891
v 0.024966 0.000466 0.000929
v 0.024535 -0.000413 0.000629
v 0.022275 -0.000844 -0.008841
v 0.021931 -0.001006 -0.009196
v 0.022164 -0.001110 -0.007923
v 0.022179 -0.001472 -0.009513
v 0.025851 0.003381 -0.002238
v 0.025718 0.003151 -0.002709
v 0.024611 0.001451 -0.003798
v 0.021906 -0.002141 -0.007010
v 0.022350 -0.002279 -0.007146
v 0.022082 -0.002993 -0.007920
v 0.023995 0.000233 -0.002996
v 0.023729 -0.001018 -0.001700
v 0.023983 -0.001273 -0.001473
v 0.024166 -0.001066 -0.001819
v 0.024949 -0.000041 0.000552
v 0.025270 -0.000101 0.000566
v 0.024601 -0.000728 0.000313
v 0.022993 -0.000811 -0.008758
v 0.022570 -0.001308 -0.009423
v 0.025488 0.002493 -0.003856
v 0.022210 -0.002173 -0.008938
v 0.022084 -0.001818 -0.009209
v 0.026053 0.003251 -0.002414
v 0.025544 0.003165 -0.003234
v 0.026349 0.003209 -0.001205
v 0.024917 0.002009 -0.003854
v 0.024629 0.001015 -0.003550
v 0.026144 0.003047 -0.000709
v 0.026835 0.002655 -0.000427
v 0.026518 0.002823 0.000388
v 0.026761 0.002493 0.000636
v 0.026666 0.002518 0.000038
v 0.026338 0.002477 0.001226
v 0.026538 0.001880 0.001255
v 0.025999 0.001729 0.001132
v 0.025896 0.001115 0.001074
v 0.025554 0.000709 0.001098
v 0.025897 0.000398 0.001040
v 0.025579 0.000113 0.000771
v 0.024878 -0.000260 0.000397
v 0.024303 -0.001350 -0.001016
v 0.025399 -0.000497 0.000716
v 0.023296 -0.000632 -0.009112
v 0.023018 -0.000857 -0.009478
v 0.022786 -0.000873 -0.009125
v 0.022746 -0.000736 -0.008642
v 0.022586 -0.001673 -0.009102
v 0.025953 0.002926 -0.003381
v 0.026266 0.002765 -0.002907
v 0.025965 0.002274 -0.003462
v 0.025619 0.001743 -0.003957
v 0.023086 -0.001375 -0.008208
v 0.026107 0.002973 -0.002574
v 0.025583 0.002274 -0.003958
v 0.021308 -0.002120 -0.008454
v 0.025200 0.000660 -0.003520
v 0.022552 -0.002453 -0.007274
v 0.022916 -0.002280 -0.007581
v 0.021952 -0.002969 -0.008073
v 0.024772 0.000263 -0.003416
v 0.024788 0.000467 -0.003552
v 0.026500 0.002849 -0.000897
v 0.027132 0.002524 0.000899
v 0.026794 0.002325 0.001165
v 0.024471 -0.000915 -0.002106
v 0.027449 0.002366 0.001333
v 0.027002 0.002025 0.001430
v 0.026549 0.001396 0.001007
v 0.026903 0.001658 0.001243
v 0.024590 -0.001198 -0.001351
v 0.024814 -0.001276 -0.000893
v 0.024727 -0.001427 -0.000365
v 0.024916 -0.001589 -0.000429
v 0.023265 -0.000940 -0.008695
v 0.022713 -0.002470 -0.009037
v 0.023469 -0.001652 -0.007601
v 0.026435 0.003051 -0.001806
v 0.026752 0.002387 -0.001571
v 0.022644 -0.002992 -0.008414
v 0.026475 0.002864 -0.001628
v 0.025192 -0.000800 -0.002103
v 0.027184 0.002310 0.000510
v 0.027071 0.002327 -0.000108
v 0.025326 -0.000904 -0.001557
v 0.024952 -0.001000 -0.001643
v 0.024935 -0.000772 -0.002020
v 0.027529 0.002017 0.001564
v 0.025080 -0.001097 -0.001192
v 0.026807 0.001082 0.001201
v 0.026279 0.000893 0.001026
v 0.026355 0.000602 0.001235
v 0.026126 0.000234 0.001041
v 0.025865 -0.000208 0.000976
v 0.025325 -0.001402 -0.000200
v 0.023718 -0.000824 -0.009228
v 0.022919 -0.001179 -0.009667
v 0.023581 -0.001058 -0.008218
v 0.023214 -0.002041 -0.009152
v 0.026421 0.002070 -0.003493
v 0.026049 0.001581 -0.003956
v 0.026353 0.002346 -0.003185
v 0.026501 0.002551 -0.002414
v 0.025783 0.001238 -0.004037
v 0.025416 0.001181 -0.003950
v 0.023018 -0.002026 -0.007518
v 0.026913 0.002253 -0.001944
v 0.026713 0.002042 -0.002377
v 0.025539 0.000754 -0.003695
v 0.022420 -0.002818 -0.008315
v 0.022990 -0.002880 -0.008278
v 0.027426 0.002479 0.000843
v 0.027809 0.002591 0.001020
v 0.025221 -0.001444 -0.000828
v 0.025631 -0.001356 -0.000634
v 0.026339 -0.000140 0.001207
v 0.025629 -0.001457 -0.000223
v 0.023513 -0.000909 -0.009641
v 0.023651 -0.001031 -0.008827
v 0.023834 -0.001174 -0.008308
v 0.026398 0.001422 -0.003630
v 0.023798 -0.001936 -0.007731
v 0.026975 0.002000 -0.002308
v 0.023401 -0.002328 -0.007626
v 0.025864 0.000832 -0.003522
v 0.025661 0.000315 -0.003419
v 0.027342 0.002263 -0.000230
v 0.027201 0.002268 -0.000843
v 0.027499 0.002422 0.000281
v 0.025422 -0.000885 -0.002166
v 0.025782 -0.000921 -0.001792
v 0.027279 0.000814 0.001057
v 0.025951 -0.000454 0.000857
v 0.025839 -0.001599 -0.000349
v 0.024218 -0.000868 -0.009577
v 0.024019 -0.001019 -0.009847
v 0.023837 -0.001530 -0.009839
v 0.024125 -0.001670 -0.008071
v 0.023824 -0.002058 -0.007907
v 0.026777 0.001919 -0.002955
v 0.027396 0.002154 -0.002113
v 0.027713 0.002629 -0.000667
v 0.026109 0.000585 -0.003367
v 0.028159 0.002506 0.000349
v 0.028230 0.002513 0.001100
v 0.028045 0.002333 0.001409
v 0.027940 0.001960 0.001644
v 0.027815 0.001310 0.001073
v 0.027386 0.000451 0.000790
v 0.025563 -0.001294 -0.001200
v 0.026254 -0.001501 -0.000065
v 0.024219 -0.000961 -0.009445
v 0.024124 -0.001015 -0.008617
v 0.027204 0.002062 -0.002724
v 0.026675 0.001306 -0.003585
v 0.026224 0.001093 -0.003810
v 0.024089 -0.002375 -0.008241
v 0.023759 -0.002734 -0.008725
v 0.023340 -0.002714 -0.008543
v 0.027725 0.002588 -0.001574
v 0.028027 0.002737 -0.001820
v 0.028086 0.002706 -0.000987
v 0.027850 0.002601 -0.000110
v 0.028033 0.002750 -0.000612
v 0.028389 0.002446 0.000217
v 0.026452 -0.000283 -0.002683
v 0.026195 -0.001552 -0.001396
v 0.028329 0.002083 0.001843
v 0.026055 -0.001490 -0.000729
v 0.027120 -0.000425 0.000961
v 0.024688 -0.001334 -0.009088
v 0.024504 -0.001178 -0.008860
v 0.024218 -0.001391 -0.009667
v 0.024178 -0.002128 -0.009565
v 0.027750 0.002172 -0.003150
v 0.024406 -0.001790 -0.008168
v 0.023965 -0.002451 -0.009203
v 0.027881 0.002219 -0.002555
v 0.027590 0.002193 -0.002576
v 0.027359 0.001636 -0.003726
v 0.026960 0.001311 -0.003579
v 0.026684 0.000908 -0.003919
v 0.028342 0.002726 -0.000642
v 0.028238 0.002490 -0.000267
v 0.026595 0.000541 -0.003551
v 0.028982 0.002718 0.000770
v 0.028569 0.002626 0.000597
v 0.028484 0.002600 0.001250
v 0.027339 -0.000049 0.000990
v 0.027297 -0.000629 0.000143
v 0.024542 -0.001745 -0.008825
v 0.024455 -0.001529 -0.009635
v 0.024172 -0.002559 -0.008975
v 0.027796 0.001462 -0.003776
v 0.024429 -0.002162 -0.008460
v 0.028910 0.002754 -0.001741
v 0.028450 0.002903 -0.001679
v 0.028684 0.002868 -0.000537
v 0.029102 0.002781 0.000139
v 0.028671 0.002592 0.000021
v 0.027056 -0.000315 -0.002493
v 0.026810 -0.000192 -0.002519
v 0.026600 -0.000739 -0.002406
v 0.027670 0.000917 0.000747
v 0.028485 0.000992 0.000883
v 0.028194 0.000643 0.000603
v 0.026849 -0.001368 -0.001408
v 0.026477 -0.001362 -0.001755
v 0.027762 0.000214 0.000624
v 0.027769 -0.000449 0.000570
v 0.026580 -0.001440 -0.001218
v 0.026582 -0.001669 -0.000915
v 0.027049 -0.001159 0.000394
v 0.026864 -0.001479 0.000168
v 0.026718 -0.001704 -0.000283
v 0.028177 0.002331 -0.002923
v 0.028239 0.002022 -0.003298
v 0.028668 0.002538 -0.002090
v 0.028179 0.002390 -0.002343
v 0.027087 0.001026 -0.003743
v 0.027042 0.000605 -0.003327
v 0.028862 0.002832 -0.001046
v 0.029310 0.002630 0.000749
v 0.029146 0.001926 0.001540
v 0.028744 0.002544 0.001188
v 0.028185 0.000036 0.000578
v 0.027179 -0.001290 -0.001581
v 0.027542 -0.000708 0.000310
v 0.026812 -0.001770 -0.000758
v 0.027062 -0.001845 -0.000898
v 0.028837 0.002463 -0.002790
v 0.028227 0.001809 -0.003922
v 0.029164 0.002700 -0.001884
v 0.028584 0.002489 -0.002733
v 0.028384 0.000908 -0.003785
v 0.027538 0.000790 -0.003726
v 0.029069 0.002771 -0.001211
v 0.029298 0.002938 -0.000764
v 0.028805 0.001913 0.001771
v 0.029657 0.001192 0.001255
v 0.028456 0.000374 0.000760
v 0.027307 -0.001230 -0.000176
v 0.029427 0.002833 -0.002216
v 0.028701 0.002441 -0.003324
v 0.029329 0.002905 -0.001547
v 0.027781 0.000746 -0.003880
v 0.027585 -0.000226 -0.002792
v 0.029535 0.002867 0.000404
v 0.029988 0.002615 0.000434
v 0.027428 -0.001106 -0.001923
v 0.028984 0.000694 0.000758
v 0.027914 -0.001349 -0.000881
v 0.027533 -0.001306 -0.001228
v 0.028432 -0.000288 0.000720
v 0.027990 -0.000545 0.000501
v 0.027463 -0.001724 -0.000701
v 0.029526 0.002767 -0.002866
v 0.029160 0.002603 -0.003100
v 0.029071 0.002645 -0.002473
v 0.029826 0.002763 -0.001700
v 0.030091 0.002917 -0.001190
v 0.029595 0.002830 -0.001537
v 0.029935 0.002756 0.000160
v 0.030351 0.002541 0.000843
v 0.030139 0.001792 0.001568
v 0.029676 0.001559 0.001581
v 0.027857 -0.000654 -0.002225
v 0.028105 -0.001013 -0.001839
v 0.030169 0.001556 0.001684
v 0.028655 -0.000491 0.000675
v 0.027953 -0.001076 0.000034
v 0.028471 0.001902 -0.003866
v 0.030090 0.002888 -0.001955
v 0.030262 0.002839 -0.000098
v 0.028106 0.000177 -0.002995
v 0.029802 0.000703 0.000883
v 0.029530 0.000400 0.000619
v 0.027792 -0.001221 -0.001409
v 0.029411 -0.000347 0.000846
v 0.028889 0.000116 0.000723
v 0.028494 -0.001544 -0.000998
v 0.028982 0.001576 -0.004106
v 0.029847 0.002721 -0.002263
v 0.029796 0.002657 -0.002882
v 0.030721 0.002691 -0.000305
v 0.028042 -0.000097 -0.002668
v 0.028285 -0.001389 -0.001580
v 0.029786 0.000116 0.000807
v 0.029392 -0.000050 0.000635
v 0.028712 -0.001379 -0.001313
v 0.028484 -0.001401 -0.000180
v 0.030198 0.002807 -0.002695
v 0.029249 0.001108 -0.003918
v 0.028948 0.000940 -0.004080
v 0.030652 0.002515 0.000117
v 0.028515 -0.001194 -0.001890
v 0.030203 0.000726 0.000946
v 0.029074 -0.000348 0.000905
v 0.028673 -0.001899 -0.000647
v 0.028019 -0.001648 -0.000523
v 0.030003 0.001962 -0.003657
v 0.029464 0.001707 -0.003894
v 0.030649 0.002701 -0.001609
v 0.031227 0.002766 -0.001424
v 0.030814 0.002666 -0.000887
v 0.029298 0.000382 -0.003835
v 0.031422 0.002363 0.000235
v 0.031074 0.002533 0.000205
v 0.029281 -0.000502 -0.003061
v 0.028775 -0.001326 -0.001955
v 0.029109 -0.001470 -0.001467
v 0.028790 -0.000877 -0.002363
v 0.030781 0.002290 0.000757
v 0.030463 0.000344 0.000734
v 0.029115 -0.001773 -0.001026
v 0.029553 -0.000593 0.000781
v 0.031200 0.002334 -0.002927
v 0.030637 0.002028 -0.003403
v 0.029883 0.000881 -0.003985
v 0.030950 0.002615 -0.001637
v 0.031320 0.002489 -0.000940
v 0.029360 -0.000732 -0.002798
v 0.030361 0.001678 0.001623
v 0.029518 -0.001923 -0.000586
v 0.029751 -0.001369 0.000238
v 0.029189 -0.001819 -0.000453
v 0.029203 -0.001547 -0.000014
v 0.030366 0.001345 -0.004048
v 0.031520 0.002386 -0.000410
v 0.031203 0.002291 0.000517
v 0.031243 0.001317 0.001345
v 0.031192 0.001025 0.001369
v 0.030765 0.000609 0.000954
v 0.029542 -0.001879 -0.001256
v 0.030224 -0.000198 0.000728
v 0.030946 0.002570 -0.002207
v 0.030747 0.001143 -0.003622
v 0.030166 0.000815 -0.003807
v 0.029843 0.000137 -0.003992
v 0.032019 0.002131 0.000127
v 0.029717 -0.000420 -0.003418
v 0.030060 -0.000547 -0.002945
v 0.031777 0.001359 0.000956
v 0.029563 -0.000844 -0.002345
v 0.031435 0.000857 0.001135
v 0.029283 -0.001041 -0.002001
v 0.030713 -0.000048 0.000874
v 0.031308 -0.000299 0.000736
v 0.029604 -0.002009 -0.001120
v 0.032191 0.001944 -0.002650
v 0.030709 0.001477 -0.003828
v 0.032587 0.002115 -0.002065
v 0.031758 0.002536 -0.000751
v 0.032074 0.001996 -0.000380
v 0.030229 0.000296 -0.003840
v 0.029798 -0.000684 -0.002641
v 0.031965 0.001008 0.000633
v 0.031809 0.001141 0.001007
v 0.030005 -0.001480 -0.001965
v 0.031399 0.000345 0.000838
v 0.030728 0.000127 -0.003893
v 0.031993 0.002457 -0.001001
v 0.030493 0.000129 -0.003765
v 0.030301 -0.000782 -0.002805
v 0.030760 -0.000802 -0.002496
v 0.031737 0.000919 0.000808
v 0.030170 -0.001601 -0.001879
v 0.029989 -0.001735 -0.001546
v 0.030491 -0.001684 -0.001456
v 0.030131 -0.001925 -0.000948
v 0.029924 -0.002064 -0.000606
v 0.031123 -0.001159 0.000409
v 0.031365 -0.000714 0.000447
v 0.030081 -0.001709 -0.000170
v 0.030758 -0.001814 -0.000174
v 0.031277 0.001304 -0.003879
v 0.031643 0.001427 -0.003750
v 0.031226 0.002744 -0.001866
v 0.032489 0.002134 -0.002261
v 0.031332 0.000909 -0.003720
v 0.030580 0.000627 -0.003602
v 0.031165 0.000361 -0.003701
v 0.032815 0.001778 -0.000804
v 0.031154 0.000126 -0.003615
v 0.032941 0.001061 -0.000171
v 0.030613 -0.000442 -0.003308
v 0.032289 0.002159 -0.000796
v 0.032350 0.000908 0.000369
v 0.032330 0.000638 0.000527
v 0.030755 -0.001833 -0.001443
v 0.031855 -0.000130 0.000364
v 0.031836 0.000198 0.000662
v 0.031764 -0.000524 0.000099
v 0.031501 -0.001072 0.000073
v 0.030648 -0.001810 -0.000810
v 0.032052 0.001993 -0.003129
v 0.032661 0.002172 -0.001007
v 0.031004 -0.000576 -0.002866
v 0.031038 -0.001627 -0.001771
v 0.031277 -0.001444 -0.000105
v 0.030976 -0.001805 -0.000492
v 0.031928 0.001139 -0.003389
v 0.031633 0.000177 -0.003747
v 0.032761 0.002054 -0.001588
v 0.032557 0.000625 0.000272
v 0.031176 -0.001748 -0.001347
v 0.032135 -0.000273 0.000236
v 0.031269 -0.001976 -0.000957
v 0.032657 0.001726 -0.002644
v 0.032280 0.001207 -0.003216
v 0.032279 0.000667 -0.003192
v 0.031980 0.000628 -0.003337
v 0.032767 0.001855 -0.001303
v 0.031777 0.000025 -0.003816
v 0.033063 0.001634 -0.000790
v 0.031726 -0.000978 -0.002878
v 0.031396 -0.001191 -0.002463
v 0.032931 0.000484 -0.000246
v 0.032598 0.000185 0.000123
v 0.031737 -0.001121 -0.002240
v 0.031273 -0.001723 -0.001882
v 0.032458 -0.000226 -0.000052
v 0.033079 -0.000915 -0.000310
v 0.032238 -0.000810 -0.000084
v 0.031632 -0.001806 -0.001423
v 0.031564 -0.001779 -0.000541
v 0.031812 -0.001962 -0.000759
v 0.032869 0.001494 -0.002284
v 0.033019 0.001831 -0.001720
v 0.032019 0.000094 -0.003611
v 0.032111 -0.000442 -0.003620
v 0.033132 0.001472 -0.001280
v 0.031626 -0.000309 -0.003450
v 0.032739 -0.000170 -0.000148
v 0.033294 0.001150 -0.001222
v 0.032805 0.000629 -0.002442
v 0.033171 0.001222 -0.001789
v 0.033172 0.000448 -0.000434
v 0.033313 0.000313 -0.000804
v 0.033339 0.000506 -0.001244
v 0.033160 -0.000263 -0.000277
v 0.033181 0.000560 -0.001856
v 0.033385 0.000263 -0.002609
v 0.032649 -0.001290 -0.003136
v 0.033374 -0.000514 -0.000391
v 0.032068 -0.001975 -0.001421
v 0.032981 -0.001184 -0.000319
v 0.032668 -0.001522 -0.000238
v 0.032484 -0.001588 -0.000286
v 0.032277 -0.002030 -0.000852
v 0.032694 -0.000729 -0.003741
v 0.033025 0.000241 -0.002287
v 0.033591 0.000366 -0.001328
v 0.033982 -0.000099 -0.001001
v 0.032413 -0.001895 -0.001708
v 0.033448 -0.000994 -0.000634
v 0.032781 -0.001653 -0.000722
v 0.033131 -0.001524 -0.000678
v 0.033224 -0.000436 -0.003373
v 0.032816 0.000134 -0.002882
v 0.033454 0.000401 -0.001947
v 0.034004 0.000485 -0.001669
v 0.032645 -0.001994 -0.001857
v 0.032161 -0.001275 -0.002290
v 0.032594 -0.001917 -0.001129
v 0.033689 0.000234 -0.002595
v 0.034103 0.000360 -0.002445
v 0.033863 0.000290 -0.002041
v 0.034433 0.000332 -0.001177
v 0.032956 -0.001438 -0.002632
v 0.034322 -0.000284 -0.000526
v 0.033439 -0.001456 -0.002371
v 0.032893 -0.001805 -0.002194
v 0.033794 -0.000679 -0.000453
v 0.033242 -0.001981 -0.001652
v 0.033354 -0.001588 -0.000718
v 0.032961 -0.002055 -0.001381
v 0.034417 0.000282 -0.002474
v 0.034679 0.000234 -0.001264
v 0.033138 -0.000722 -0.003412
v 0.034044 -0.000874 -0.000545
v 0.034053 -0.001200 -0.000816
v 0.033800 -0.001582 -0.001147
v 0.034114 -0.000272 -0.003678
v 0.033742 -0.000600 -0.003514
v 0.033846 -0.000900 -0.003665
v 0.034505 0.000319 -0.001878
v 0.033283 -0.001227 -0.002957
v 0.035371 0.000560 -0.001386
v 0.035010 0.000415 -0.001527
v 0.035207 -0.000058 -0.000726
v 0.033731 -0.001478 -0.003059
v 0.034816 -0.000318 -0.000744
v 0.034540 -0.000426 -0.000602
v 0.033701 -0.002089 -0.001800
v 0.034570 -0.000495 -0.003724
v 0.035194 0.000570 -0.002003
v 0.034876 0.000194 -0.002627
v 0.034656 0.000156 -0.003154
v 0.035422 0.000273 -0.001080
v 0.034046 -0.001561 -0.002618
v 0.034633 -0.001525 -0.002917
v 0.034447 -0.000751 -0.000839
v 0.035393 -0.000701 -0.000793
v 0.034132 -0.001933 -0.001616
v 0.034557 -0.001419 -0.000974
v 0.035181 0.000221 -0.002985
v 0.035874 0.000661 -0.001883
v 0.035408 0.000605 -0.002576
v 0.034303 -0.000594 -0.003673
v 0.035636 0.000545 -0.001540
v 0.034290 -0.001761 -0.002437
v 0.034485 -0.001765 -0.001818
v 0.034994 -0.000997 -0.001018
v 0.034754 -0.000896 -0.003587
v 0.036105 0.000537 -0.001739
v 0.034726 -0.001766 -0.002047
v 0.035877 -0.000514 -0.001023
v 0.035354 -0.001230 -0.001839
v 0.035379 -0.000918 -0.000946
v 0.034966 -0.001469 -0.001542
v 0.036040 0.000650 -0.002439
v 0.035773 0.000392 -0.002806
v 0.036564 0.000697 -0.001588
v 0.035189 -0.000680 -0.003490
v 0.035046 -0.001604 -0.002360
v 0.035968 -0.000236 -0.000944
v 0.036445 0.000775 -0.002215
v 0.036299 0.000804 -0.002858
v 0.035526 -0.000133 -0.003354
v 0.035013 -0.000309 -0.003509
v 0.035676 -0.000679 -0.003731
v 0.036443 0.000111 -0.000955
v 0.035363 -0.001353 -0.002876
v 0.036580 -0.000299 -0.001277
v 0.036185 -0.000466 -0.000995
v 0.035244 -0.001730 -0.002385
v 0.035922 0.000277 -0.003421
v 0.036831 0.000850 -0.001984
v 0.036525 0.000734 -0.002830
v 0.036408 0.000123 -0.003500
v 0.037019 0.000465 -0.001539
v 0.036949 0.000008 -0.001134
v 0.035666 -0.001398 -0.002528
v 0.035564 -0.001281 -0.003106
v 0.035902 -0.001363 -0.002676
v 0.035908 -0.001631 -0.002299
v 0.037264 0.001088 -0.003029
v 0.036918 0.000885 -0.002761
v 0.037146 0.000898 -0.002126
v 0.036083 -0.000415 -0.003528
v 0.037409 0.000400 -0.001174
v 0.037123 -0.000194 -0.001186
v 0.036181 -0.001439 -0.002661
v 0.036277 -0.000784 -0.001272
v 0.036688 -0.001010 -0.001429
v 0.035680 -0.001581 -0.002177
v 0.037633 0.001192 -0.002737
v 0.037539 0.000977 -0.001855
v 0.036869 0.000534 -0.003621
v 0.036103 -0.000673 -0.003433
v 0.037471 -0.000042 -0.001469
v 0.036457 -0.001349 -0.002940
v 0.037119 -0.000556 -0.001493
v 0.036684 -0.001273 -0.002250
v 0.036309 -0.001483 -0.002069
v 0.037453 0.000916 -0.003175
v 0.037605 0.000584 -0.003529
v 0.038145 0.001423 -0.002523
v 0.036932 -0.001048 -0.002909
v 0.036556 -0.000570 -0.003617
v 0.037933 0.000591 -0.001618
v 0.036571 -0.000820 -0.003508
v 0.037754 0.000263 -0.001316
v 0.037800 0.001022 -0.003123
v 0.037995 0.001049 -0.003514
v 0.037326 0.000328 -0.003693
v 0.037035 -0.000279 -0.003657
v 0.037841 -0.000214 -0.001653
v 0.037407 -0.000658 -0.001575
v 0.036922 -0.001296 -0.002265
v 0.036848 -0.001348 -0.002465
v 0.037304 -0.000335 -0.003767
v 0.037771 0.000071 -0.003786
v 0.038552 0.001510 -0.002294
v 0.038687 0.000922 -0.001807
v 0.038421 0.000987 -0.001695
v 0.038132 -0.000288 -0.001709
v 0.037172 -0.000976 -0.003099
v 0.037364 -0.000936 -0.002434
v 0.038897 0.001797 -0.002615
v 0.038476 0.001637 -0.002908
v 0.038039 0.000041 -0.003873
v 0.039147 0.001356 -0.001834
v 0.038202 0.000374 -0.001654
v 0.037633 -0.000680 -0.003064
v 0.038099 -0.000529 -0.002587
v 0.037545 -0.001006 -0.002542
v 0.039257 0.001934 -0.002448
v 0.038484 0.000880 -0.003630
v 0.038588 0.000180 -0.001780
v 0.037953 -0.000656 -0.002765
v 0.037925 -0.000551 -0.003214
v 0.038863 0.001357 -0.003127
v 0.038487 0.000201 -0.003655
v 0.038803 0.000967 -0.003407
v 0.038896 0.000398 -0.003455
v 0.039705 0.001688 -0.002633
v 0.039019 0.000560 -0.001911
v 0.038367 -0.000410 -0.002950
v 0.039446 0.001539 -0.002932
v 0.039526 0.001167 -0.002041
v 0.039162 0.000300 -0.002211
v 0.039592 0.000782 -0.002293
v 0.038777 -0.000203 -0.002760
v 0.039677 0.001293 -0.003016
v 0.039355 0.000867 -0.003443
v 0.039199 0.000240 -0.002931
# 3936 vertices, 0 vertices normals

f 6 5 1
f 6 1 2
f 2 1 3
f 6 2 3
f 8 6 3
f 4 11 1
f 5 4 1
f 1 11 27
f 5 6 12
f 1 27 3
f 3 7 8
f 3 29 7
f 10 9 8
f 10 8 7
f 9 10 16
f 4 21 20
f 4 20 11
f 4 5 21
f 11 20 27
f 5 12 21
f 3 27 29
f 6 8 12
f 7 29 13
f 12 8 9
f 7 13 14
f 10 7 14
f 9 16 18
f 10 14 15
f 10 15 16
f 16 15 17
f 18 16 17
f 17 19 24
f 21 26 20
f 21 25 26
f 47 25 21
f 47 21 12
f 12 22 47
f 12 9 30
f 22 12 30
f 13 23 14
f 30 9 18
f 30 18 32
f 14 23 15
f 23 19 17
f 15 23 17
f 49 32 18
f 17 49 18
f 24 49 17
f 19 33 24
f 33 50 24
f 26 40 38
f 20 26 38
f 26 39 40
f 20 38 41
f 25 39 26
f 27 20 41
f 27 41 28
f 25 47 44
f 39 25 44
f 29 27 28
f 29 28 13
f 46 13 28
f 48 47 22
f 48 22 30
f 13 46 23
f 31 48 30
f 32 31 30
f 19 23 72
f 49 31 32
f 19 72 34
f 50 49 24
f 19 34 33
f 50 33 75
f 75 33 35
f 33 34 35
f 58 57 60
f 38 37 66
f 40 65 37
f 38 40 37
f 66 68 38
f 42 65 39
f 39 65 40
f 38 68 69
f 41 38 69
f 43 42 39
f 41 69 45
f 41 45 28
f 44 43 39
f 28 45 46
f 44 47 96
f 96 47 48
f 23 46 97
f 130 48 31
f 23 97 72
f 130 31 100
f 100 31 49
f 72 51 34
f 100 49 50
f 34 51 74
f 34 74 35
f 54 107 52
f 107 54 77
f 53 77 54
f 52 53 54
f 53 52 36
f 58 59 55
f 58 55 56
f 56 81 58
f 205 58 81
f 57 58 205
f 57 205 82
f 58 60 59
f 60 57 85
f 60 85 59
f 85 82 86
f 57 82 85
f 64 37 65
f 37 64 66
f 67 64 65
f 66 123 124
f 68 66 124
f 67 42 125
f 42 67 65
f 68 124 70
f 68 70 69
f 125 42 91
f 69 70 93
f 91 42 43
f 93 94 45
f 69 93 45
f 44 71 43
f 45 94 95
f 46 45 95
f 96 71 44
f 46 95 97
f 96 48 130
f 132 98 72
f 97 132 72
f 72 98 73
f 72 73 51
f 100 50 75
f 51 73 74
f 73 102 74
f 74 102 76
f 35 74 76
f 35 76 103
f 75 35 103
f 107 108 52
f 109 107 77
f 78 36 52
f 110 77 53
f 109 77 110
f 53 36 112
f 53 112 110
f 36 78 112
f 55 112 78
f 79 55 78
f 56 55 79
f 79 81 56
f 55 80 112
f 80 55 59
f 59 84 80
f 82 114 83
f 86 82 83
f 85 116 84
f 59 85 84
f 85 86 88
f 85 88 116
f 86 83 88
f 61 88 83
f 87 61 83
f 62 61 87
f 148 62 87
f 61 62 118
f 62 148 118
f 63 118 148
f 64 90 123
f 66 64 123
f 67 125 90
f 67 90 64
f 92 70 124
f 70 92 155
f 93 70 155
f 93 155 94
f 43 71 91
f 91 71 96
f 91 96 131
f 97 95 132
f 131 96 130
f 99 133 100
f 100 133 130
f 98 135 73
f 100 136 99
f 73 135 102
f 101 100 75
f 136 100 101
f 101 75 103
f 102 137 76
f 103 76 104
f 103 104 101
f 139 104 76
f 139 76 137
f 105 191 106
f 191 107 106
f 108 107 191
f 52 108 165
f 105 106 164
f 109 144 164
f 106 109 164
f 107 109 106
f 109 110 144
f 78 52 165
f 110 111 144
f 78 197 79
f 203 81 79
f 145 110 112
f 111 110 145
f 112 80 146
f 112 146 145
f 205 81 203
f 82 205 167
f 167 114 82
f 80 113 146
f 113 80 84
f 114 115 83
f 84 116 117
f 88 117 116
f 83 115 87
f 88 149 117
f 88 61 149
f 149 61 150
f 61 118 150
f 118 63 120
f 118 120 150
f 63 119 120
f 89 120 119
f 123 122 177
f 90 121 122
f 123 90 122
f 177 152 123
f 121 125 126
f 121 90 125
f 123 152 153
f 123 153 124
f 125 91 126
f 124 153 92
f 153 154 92
f 92 154 155
f 157 126 91
f 155 158 94
f 91 127 157
f 94 158 95
f 158 129 95
f 128 127 91
f 131 128 91
f 132 95 129
f 130 160 128
f 130 128 131
f 132 129 98
f 134 98 129
f 160 130 133
f 133 99 187
f 98 134 135
f 99 136 162
f 99 162 187
f 135 138 102
f 136 101 162
f 102 138 137
f 138 163 137
f 137 163 140
f 137 140 139
f 139 140 104
f 105 141 194
f 191 105 194
f 142 141 105
f 105 164 142
f 230 78 165
f 78 230 197
f 164 144 143
f 144 166 143
f 144 111 166
f 203 79 197
f 111 145 166
f 146 113 169
f 84 169 113
f 115 114 167
f 84 147 169
f 147 84 117
f 148 87 115
f 117 149 147
f 119 63 148
f 120 151 150
f 89 119 298
f 120 173 210
f 151 120 210
f 120 89 174
f 120 174 173
f 89 172 174
f 178 214 121
f 121 214 122
f 126 178 121
f 216 153 152
f 153 216 154
f 154 179 155
f 155 179 158
f 179 180 158
f 127 156 157
f 158 180 159
f 158 159 129
f 128 183 156
f 128 156 127
f 183 128 160
f 159 184 134
f 129 159 134
f 160 133 262
f 134 184 185
f 262 133 187
f 135 134 185
f 135 185 161
f 135 161 138
f 138 161 163
f 101 104 189
f 104 140 189
f 141 142 192
f 141 192 194
f 108 191 421
f 142 196 192
f 142 164 196
f 164 143 196
f 203 197 235
f 166 201 143
f 166 145 206
f 166 206 201
f 167 205 286
f 289 167 286
f 146 168 206
f 145 146 206
f 168 146 169
f 209 115 167
f 209 167 289
f 168 169 170
f 169 147 170
f 148 115 209
f 170 147 149
f 298 119 148
f 171 149 150
f 170 149 171
f 150 151 171
f 172 89 298
f 171 151 210
f 210 173 245
f 174 172 175
f 245 173 213
f 174 212 213
f 173 174 213
f 212 174 175
f 122 214 176
f 177 122 176
f 214 178 251
f 177 176 252
f 177 252 152
f 215 178 217
f 251 178 215
f 152 252 216
f 178 126 217
f 216 218 154
f 126 157 217
f 154 218 179
f 218 256 179
f 217 157 182
f 179 256 180
f 157 156 182
f 180 181 159
f 182 156 183
f 159 181 184
f 160 220 183
f 262 220 160
f 184 186 185
f 161 185 186
f 313 262 187
f 264 187 162
f 162 101 264
f 221 188 140
f 163 221 140
f 161 221 163
f 266 101 189
f 266 189 268
f 189 190 268
f 140 188 271
f 140 271 190
f 189 140 190
f 194 193 421
f 191 194 421
f 276 225 192
f 192 225 193
f 192 193 194
f 192 195 229
f 276 192 229
f 192 196 199
f 192 199 195
f 197 230 235
f 196 234 199
f 196 143 200
f 196 200 234
f 235 282 203
f 232 198 287
f 143 239 200
f 143 201 241
f 143 241 239
f 206 241 201
f 282 202 203
f 204 205 203
f 204 203 202
f 205 204 286
f 206 207 241
f 206 168 208
f 206 208 207
f 242 208 170
f 170 208 168
f 171 297 170
f 336 172 298
f 297 171 211
f 171 210 211
f 210 245 211
f 172 336 175
f 213 300 246
f 245 213 246
f 213 212 300
f 212 175 248
f 300 212 247
f 212 248 247
f 176 214 250
f 176 250 249
f 250 214 251
f 176 249 252
f 252 255 216
f 217 254 215
f 216 255 218
f 255 307 218
f 218 307 256
f 258 254 217
f 258 217 182
f 180 257 181
f 256 257 180
f 182 219 258
f 183 219 182
f 181 309 184
f 220 219 183
f 184 261 186
f 186 261 221
f 264 313 187
f 186 221 161
f 188 221 222
f 188 222 269
f 188 269 271
f 370 193 225
f 227 226 223
f 276 223 224
f 276 224 225
f 370 225 224
f 274 108 421
f 108 274 165
f 226 227 275
f 223 228 227
f 223 276 228
f 278 230 165
f 235 230 278
f 232 279 198
f 275 198 279
f 280 198 275
f 280 275 227
f 280 227 228
f 199 233 195
f 199 234 233
f 200 233 234
f 278 282 235
f 236 231 232
f 287 236 232
f 280 287 198
f 200 237 233
f 200 239 238
f 200 238 237
f 241 238 239
f 241 294 238
f 241 207 288
f 241 288 294
f 208 288 207
f 209 289 290
f 208 243 288
f 243 208 242
f 243 242 335
f 290 148 209
f 382 148 290
f 242 296 335
f 170 296 242
f 382 298 148
f 296 297 244
f 170 297 296
f 299 297 211
f 211 245 299
f 175 336 341
f 299 245 246
f 248 175 341
f 247 302 345
f 300 247 345
f 247 248 301
f 247 301 302
f 250 506 349
f 249 250 349
f 506 250 251
f 506 251 303
f 249 349 253
f 252 249 253
f 215 304 303
f 215 303 251
f 255 252 253
f 304 215 254
f 304 254 308
f 307 257 256
f 254 258 308
f 181 257 309
f 308 258 259
f 259 258 219
f 309 260 184
f 259 219 310
f 310 219 220
f 184 260 261
f 363 262 313
f 221 261 312
f 221 312 263
f 101 314 264
f 222 221 263
f 222 263 315
f 265 101 266
f 314 101 265
f 268 267 265
f 266 268 265
f 267 268 190
f 267 190 270
f 315 317 269
f 222 315 269
f 271 269 270
f 190 271 270
f 421 193 370
f 319 320 226
f 223 226 320
f 223 320 272
f 223 272 224
f 224 272 273
f 224 273 370
f 165 274 322
f 279 319 275
f 275 319 226
f 276 229 277
f 276 277 228
f 195 277 229
f 278 165 322
f 372 279 232
f 372 232 231
f 280 228 328
f 195 324 277
f 195 233 325
f 195 325 324
f 281 282 278
f 231 236 327
f 233 329 325
f 233 237 330
f 233 330 329
f 238 330 237
f 283 202 282
f 283 282 281
f 202 283 284
f 204 202 284
f 204 284 285
f 286 204 285
f 327 236 240
f 236 287 292
f 287 280 293
f 287 293 292
f 280 328 293
f 238 331 330
f 238 294 331
f 289 286 285
f 291 327 240
f 337 291 240
f 337 240 236
f 337 236 292
f 288 295 294
f 288 243 334
f 288 334 295
f 335 334 243
f 391 291 337
f 336 298 382
f 335 296 244
f 244 297 299
f 344 299 246
f 395 299 344
f 246 300 344
f 342 248 341
f 344 300 345
f 248 342 347
f 301 248 347
f 301 347 346
f 302 301 346
f 305 348 303
f 303 348 403
f 303 403 506
f 349 306 253
f 353 305 304
f 304 305 303
f 253 306 255
f 306 405 255
f 304 308 353
f 255 405 354
f 255 354 307
f 354 408 257
f 307 354 257
f 353 308 357
f 257 408 309
f 356 309 408
f 357 308 259
f 356 459 260
f 309 356 260
f 361 260 459
f 310 360 412
f 259 310 412
f 260 361 261
f 360 310 220
f 360 220 262
f 261 361 362
f 312 261 362
f 360 262 363
f 312 362 311
f 312 311 263
f 311 316 263
f 264 314 365
f 315 263 316
f 314 265 365
f 267 270 366
f 270 318 366
f 315 316 368
f 315 368 317
f 270 269 318
f 269 317 318
f 320 420 272
f 274 421 321
f 274 321 371
f 319 279 372
f 323 278 322
f 323 281 278
f 228 374 328
f 228 277 374
f 277 324 374
f 323 373 281
f 372 231 327
f 372 327 326
f 375 324 325
f 325 329 375
f 373 539 281
f 283 281 539
f 381 284 283
f 326 327 383
f 328 333 293
f 432 333 328
f 432 328 374
f 330 379 329
f 330 331 379
f 285 284 381
f 332 289 285
f 332 285 381
f 289 332 290
f 327 291 383
f 292 384 337
f 292 293 384
f 333 384 293
f 386 331 294
f 294 295 386
f 383 291 391
f 386 295 387
f 334 388 387
f 295 334 387
f 334 335 388
f 391 337 338
f 338 337 384
f 388 244 339
f 335 244 388
f 382 390 336
f 338 340 391
f 437 244 299
f 339 244 437
f 299 395 437
f 393 341 336
f 390 393 336
f 344 396 395
f 393 342 341
f 396 344 343
f 345 302 343
f 344 345 343
f 347 342 393
f 347 393 397
f 346 397 443
f 302 346 443
f 397 346 347
f 402 305 401
f 348 305 402
f 348 402 403
f 349 506 350
f 351 349 350
f 400 401 352
f 401 305 352
f 404 306 349
f 404 349 351
f 406 400 352
f 352 353 406
f 353 352 305
f 306 404 405
f 353 355 406
f 357 358 355
f 357 355 353
f 357 259 410
f 358 357 410
f 410 259 412
f 459 359 361
f 412 360 413
f 360 522 413
f 363 415 522
f 360 363 522
f 415 363 313
f 414 416 311
f 362 414 311
f 311 416 364
f 311 364 316
f 526 313 264
f 526 264 365
f 526 365 462
f 316 364 367
f 265 462 365
f 267 366 462
f 265 267 462
f 366 318 419
f 316 367 368
f 367 418 368
f 318 317 419
f 368 418 419
f 317 368 419
f 273 272 420
f 273 420 369
f 273 369 370
f 319 425 466
f 320 319 466
f 420 320 466
f 274 371 424
f 322 274 424
f 425 319 372
f 424 427 322
f 427 323 322
f 427 373 323
f 425 372 326
f 425 326 473
f 374 324 376
f 374 376 377
f 375 376 324
f 475 539 373
f 475 373 427
f 283 539 380
f 381 283 380
f 326 383 430
f 473 326 430
f 377 432 374
f 375 378 376
f 375 329 433
f 375 433 378
f 329 379 433
f 381 380 601
f 332 381 601
f 432 385 333
f 433 379 482
f 331 482 379
f 386 482 331
f 478 382 290
f 384 333 385
f 384 385 389
f 386 434 486
f 482 386 486
f 386 387 434
f 478 487 382
f 383 391 549
f 384 389 338
f 387 388 436
f 388 339 436
f 487 390 382
f 391 340 552
f 549 391 552
f 338 392 340
f 392 338 389
f 440 390 487
f 440 393 390
f 392 438 340
f 437 395 394
f 343 302 443
f 443 397 444
f 443 444 398
f 446 399 445
f 445 399 450
f 450 399 400
f 401 400 399
f 401 399 446
f 401 446 447
f 402 401 447
f 402 447 448
f 402 448 449
f 403 402 449
f 403 449 506
f 407 450 400
f 404 351 454
f 404 454 405
f 406 455 407
f 406 407 400
f 405 454 354
f 454 409 408
f 354 454 408
f 455 406 456
f 409 356 408
f 406 355 458
f 406 458 456
f 358 458 355
f 356 409 459
f 410 458 358
f 518 359 459
f 410 412 411
f 458 410 411
f 361 359 518
f 411 412 585
f 585 412 413
f 361 518 362
f 414 362 518
f 522 415 523
f 415 313 523
f 416 461 364
f 364 461 463
f 367 364 463
f 417 366 419
f 419 418 463
f 419 463 417
f 418 367 463
f 420 468 469
f 420 469 369
f 421 370 369
f 369 321 421
f 464 321 369
f 425 467 466
f 468 420 466
f 422 371 321
f 422 321 464
f 371 422 423
f 424 371 423
f 423 427 424
f 426 427 423
f 467 425 473
f 426 428 427
f 428 475 427
f 473 430 431
f 376 476 377
f 376 378 429
f 376 429 476
f 433 429 378
f 431 430 383
f 432 377 480
f 433 477 429
f 433 482 477
f 435 431 383
f 385 432 489
f 480 489 432
f 549 435 383
f 389 385 488
f 436 550 434
f 387 436 434
f 488 392 389
f 550 436 490
f 490 339 554
f 436 339 490
f 437 555 554
f 339 437 554
f 555 437 394
f 548 439 440
f 548 440 487
f 552 340 438
f 438 392 441
f 441 392 488
f 555 394 491
f 394 395 442
f 394 442 491
f 396 442 395
f 559 393 440
f 396 343 442
f 393 559 397
f 501 343 443
f 442 343 501
f 443 398 501
f 444 397 503
f 446 445 497
f 446 497 496
f 501 398 502
f 444 503 502
f 398 444 502
f 572 497 445
f 572 445 450
f 446 496 447
f 447 496 448
f 506 449 505
f 351 350 507
f 453 572 450
f 453 450 407
f 507 451 351
f 407 452 453
f 510 454 351
f 510 351 451
f 457 452 407
f 455 457 407
f 454 510 512
f 409 454 512
f 456 511 457
f 456 457 455
f 516 409 512
f 515 511 456
f 458 515 456
f 409 516 459
f 521 515 458
f 459 516 518
f 411 521 458
f 518 520 414
f 413 522 639
f 414 528 416
f 313 460 523
f 460 313 526
f 416 528 531
f 461 416 531
f 461 531 530
f 461 530 463
f 462 366 532
f 366 417 532
f 417 534 532
f 417 463 534
f 530 534 463
f 464 369 469
f 465 466 467
f 465 470 468
f 465 468 466
f 469 468 470
f 469 470 471
f 464 469 471
f 422 464 471
f 472 423 422
f 467 652 465
f 472 426 423
f 538 467 473
f 538 652 467
f 428 426 472
f 428 472 537
f 538 473 431
f 537 474 428
f 596 475 428
f 596 428 474
f 539 475 597
f 380 539 540
f 601 380 540
f 538 431 602
f 476 481 377
f 429 481 476
f 600 332 601
f 290 332 600
f 480 377 481
f 429 541 481
f 429 477 483
f 429 483 541
f 482 483 477
f 600 545 290
f 545 478 290
f 431 435 542
f 479 480 481
f 482 485 483
f 482 486 484
f 482 484 485
f 434 484 486
f 545 487 478
f 546 489 480
f 546 480 479
f 434 547 484
f 434 550 547
f 548 487 545
f 488 385 553
f 546 553 385
f 546 385 489
f 490 554 550
f 488 492 441
f 492 488 553
f 554 555 613
f 441 492 494
f 439 559 440
f 498 495 561
f 499 441 494
f 499 494 565
f 501 566 562
f 442 501 562
f 503 397 559
f 568 493 497
f 497 493 495
f 496 497 495
f 496 495 498
f 498 622 496
f 565 570 499
f 500 501 502
f 566 501 500
f 502 503 571
f 502 571 500
f 503 559 571
f 572 568 497
f 622 504 496
f 496 504 448
f 448 504 449
f 505 449 504
f 505 504 573
f 505 573 680
f 506 505 680
f 350 506 627
f 507 350 627
f 507 627 577
f 576 572 453
f 451 507 577
f 451 577 578
f 452 579 576
f 452 576 453
f 578 509 510
f 451 578 510
f 508 579 452
f 508 452 457
f 510 509 513
f 510 513 512
f 514 508 457
f 511 514 457
f 513 583 516
f 512 513 516
f 515 514 511
f 584 516 583
f 517 514 515
f 521 517 515
f 516 584 519
f 518 516 519
f 519 520 518
f 521 411 585
f 585 413 698
f 414 520 699
f 698 413 639
f 640 414 699
f 522 524 639
f 524 522 523
f 414 640 528
f 524 523 525
f 523 460 525
f 460 526 527
f 526 529 527
f 462 533 529
f 462 529 526
f 533 534 529
f 534 589 529
f 534 590 589
f 641 590 530
f 531 641 530
f 533 462 532
f 533 532 534
f 534 530 590
f 465 591 470
f 471 470 535
f 471 535 593
f 422 471 593
f 593 472 422
f 465 652 653
f 592 472 593
f 472 592 536
f 537 472 536
f 474 537 536
f 475 596 597
f 539 597 540
f 541 543 481
f 483 543 541
f 658 545 600
f 602 431 542
f 479 481 543
f 483 659 543
f 483 485 544
f 483 544 659
f 484 544 485
f 542 435 549
f 543 608 479
f 479 608 546
f 484 604 544
f 484 547 605
f 484 605 604
f 550 605 547
f 551 548 545
f 551 545 658
f 550 610 605
f 550 554 610
f 548 551 727
f 439 548 727
f 552 438 612
f 553 615 492
f 553 546 616
f 553 616 615
f 546 608 616
f 610 554 613
f 613 555 617
f 555 491 557
f 555 557 617
f 439 727 558
f 560 493 614
f 612 438 441
f 612 441 556
f 615 494 492
f 617 557 618
f 562 557 491
f 442 562 491
f 558 567 559
f 558 559 439
f 495 493 560
f 561 495 560
f 561 560 620
f 498 561 620
f 498 620 622
f 441 499 669
f 556 441 669
f 563 559 567
f 568 564 493
f 669 499 570
f 565 575 570
f 575 565 494
f 500 623 566
f 571 563 500
f 567 500 563
f 571 559 563
f 622 624 504
f 504 624 574
f 570 569 625
f 569 570 575
f 504 574 573
f 680 573 574
f 680 574 679
f 506 680 627
f 569 577 627
f 625 569 627
f 628 577 569
f 628 569 575
f 576 629 572
f 578 577 688
f 688 577 628
f 579 629 576
f 509 578 688
f 509 688 630
f 580 513 509
f 580 509 630
f 579 508 581
f 581 508 514
f 513 580 635
f 513 635 583
f 582 581 514
f 583 635 584
f 635 693 584
f 517 582 514
f 584 693 636
f 584 636 519
f 517 521 586
f 519 636 520
f 585 638 586
f 521 585 586
f 638 585 698
f 520 636 699
f 698 639 587
f 639 524 588
f 640 641 528
f 524 525 588
f 527 529 642
f 528 641 531
f 529 589 645
f 589 646 645
f 646 589 590
f 646 590 647
f 590 641 647
f 470 591 648
f 535 470 648
f 593 535 649
f 591 465 653
f 649 592 593
f 536 592 594
f 594 655 536
f 595 474 536
f 595 536 655
f 596 474 595
f 596 595 656
f 597 596 656
f 597 656 598
f 597 598 599
f 540 597 599
f 599 601 540
f 657 538 602
f 660 657 602
f 660 602 542
f 607 660 542
f 607 542 549
f 543 661 608
f 659 661 543
f 544 603 659
f 544 604 606
f 544 606 603
f 605 606 604
f 549 552 611
f 607 549 611
f 719 608 661
f 605 609 606
f 605 610 609
f 658 772 551
f 772 727 551
f 611 552 612
f 725 616 608
f 725 608 719
f 613 664 663
f 610 613 663
f 613 617 664
f 723 614 493
f 560 614 666
f 556 777 612
f 615 616 670
f 670 616 725
f 664 617 726
f 618 619 726
f 617 618 726
f 618 557 619
f 562 619 557
f 558 727 676
f 567 558 676
f 723 493 564
f 723 564 673
f 560 666 620
f 620 666 621
f 622 620 621
f 669 777 556
f 494 615 674
f 674 615 670
f 562 671 730
f 619 562 730
f 562 566 671
f 672 673 568
f 568 673 564
f 622 668 624
f 575 494 674
f 671 566 623
f 500 567 676
f 677 574 624
f 669 570 625
f 674 682 575
f 676 623 500
f 626 672 568
f 626 568 572
f 679 574 677
f 627 680 684
f 627 684 681
f 625 627 681
f 628 575 682
f 628 682 745
f 629 626 572
f 745 688 628
f 689 629 579
f 632 630 688
f 631 689 579
f 580 632 633
f 630 632 580
f 690 631 581
f 581 631 579
f 635 580 633
f 582 634 690
f 582 690 581
f 634 582 517
f 634 517 753
f 694 636 693
f 753 517 586
f 636 694 637
f 753 586 697
f 586 638 697
f 636 637 699
f 699 757 640
f 587 639 588
f 587 588 758
f 640 757 641
f 757 705 641
f 525 460 588
f 527 812 588
f 460 527 588
f 812 527 642
f 812 642 643
f 642 706 643
f 702 644 645
f 645 646 703
f 645 703 702
f 646 707 703
f 641 705 816
f 641 816 647
f 642 529 706
f 645 644 706
f 529 645 706
f 816 646 647
f 535 648 711
f 535 711 712
f 649 535 712
f 653 710 591
f 591 710 648
f 712 713 649
f 650 649 713
f 650 592 649
f 652 538 651
f 651 708 653
f 651 653 652
f 653 708 710
f 592 650 714
f 594 592 714
f 656 820 654
f 651 538 657
f 651 657 715
f 655 594 714
f 655 820 595
f 595 820 656
f 656 654 822
f 598 656 822
f 717 601 599
f 715 657 770
f 717 600 601
f 717 658 600
f 657 660 771
f 770 657 771
f 659 603 720
f 659 720 661
f 606 720 603
f 658 769 772
f 660 607 611
f 719 661 720
f 606 662 720
f 606 609 721
f 606 721 662
f 610 721 609
f 663 664 721
f 610 663 721
f 666 614 665
f 621 666 665
f 725 734 670
f 726 619 779
f 673 733 667
f 673 667 723
f 728 622 621
f 728 621 665
f 622 728 668
f 777 669 729
f 779 619 730
f 730 671 786
f 732 733 672
f 733 673 672
f 668 842 624
f 624 842 677
f 669 625 740
f 729 669 740
f 678 682 674
f 623 676 675
f 741 732 672
f 741 672 626
f 850 679 677
f 679 850 742
f 680 679 742
f 684 680 742
f 740 625 681
f 740 681 743
f 745 682 678
f 626 746 741
f 746 626 629
f 742 683 684
f 684 683 685
f 681 684 685
f 681 685 743
f 745 687 688
f 686 687 745
f 686 745 796
f 629 689 748
f 746 629 748
f 632 688 687
f 748 689 631
f 748 631 749
f 632 691 633
f 687 691 632
f 801 749 631
f 690 801 631
f 633 691 635
f 691 692 635
f 690 750 801
f 750 690 634
f 635 692 695
f 635 695 693
f 804 750 634
f 753 804 634
f 693 695 694
f 695 696 694
f 696 637 694
f 754 637 696
f 755 753 697
f 697 638 700
f 697 700 755
f 698 700 638
f 637 754 701
f 699 637 701
f 700 587 806
f 698 587 700
f 587 810 806
f 757 699 701
f 758 810 587
f 761 643 706
f 706 762 761
f 706 644 762
f 762 644 702
f 702 759 762
f 703 704 759
f 702 703 759
f 704 703 707
f 704 707 705
f 705 707 816
f 707 646 816
f 648 764 763
f 711 648 763
f 708 863 709
f 709 817 710
f 708 709 710
f 764 648 710
f 764 710 817
f 712 711 713
f 708 651 863
f 650 713 765
f 714 650 765
f 714 765 825
f 714 825 716
f 716 655 714
f 820 655 716
f 599 598 718
f 718 717 599
f 769 658 717
f 771 660 611
f 720 662 835
f 721 835 662
f 774 611 612
f 719 778 725
f 720 778 719
f 721 722 835
f 721 664 779
f 721 779 722
f 775 727 772
f 723 667 724
f 723 724 776
f 614 723 776
f 665 614 776
f 665 776 839
f 725 778 782
f 664 726 779
f 727 775 780
f 667 733 781
f 665 839 728
f 668 728 839
f 729 737 777
f 734 725 735
f 725 782 735
f 730 786 783
f 779 730 783
f 676 727 780
f 732 731 781
f 732 781 733
f 670 738 674
f 738 670 734
f 738 734 735
f 786 623 736
f 671 623 786
f 623 790 736
f 677 842 847
f 787 737 740
f 740 737 729
f 678 674 738
f 675 792 790
f 623 675 790
f 675 676 780
f 675 780 792
f 732 741 795
f 850 677 847
f 742 850 739
f 744 787 740
f 744 740 743
f 741 746 795
f 683 742 739
f 685 744 743
f 796 745 678
f 795 746 747
f 747 746 748
f 686 796 798
f 748 749 747
f 687 802 691
f 803 802 687
f 803 687 686
f 803 686 798
f 692 691 802
f 801 750 751
f 692 802 695
f 802 752 695
f 804 751 750
f 695 752 696
f 804 753 805
f 753 755 805
f 754 809 701
f 755 700 756
f 700 806 756
f 701 809 757
f 809 760 757
f 808 815 759
f 759 704 808
f 704 705 760
f 704 760 808
f 757 760 705
f 643 813 812
f 643 761 813
f 761 762 814
f 762 815 814
f 815 762 759
f 817 864 764
f 763 764 864
f 819 711 763
f 819 763 864
f 713 711 819
f 863 651 767
f 819 766 713
f 766 765 713
f 822 654 821
f 767 651 715
f 767 715 873
f 825 765 766
f 875 717 718
f 715 770 768
f 715 768 873
f 877 769 717
f 877 717 875
f 770 771 828
f 877 829 769
f 771 879 828
f 880 772 769
f 829 880 769
f 774 771 611
f 879 771 774
f 772 880 773
f 1030 879 774
f 1030 774 612
f 720 835 778
f 835 722 836
f 779 836 722
f 773 831 775
f 773 775 772
f 724 667 832
f 724 832 830
f 776 724 830
f 776 830 834
f 776 834 833
f 776 833 839
f 612 777 1030
f 782 778 887
f 887 778 835
f 840 836 779
f 886 668 839
f 777 737 1030
f 782 887 843
f 840 779 785
f 783 785 779
f 731 784 841
f 731 841 781
f 842 668 886
f 735 788 738
f 788 735 782
f 788 782 843
f 785 786 844
f 783 786 785
f 736 844 786
f 791 775 831
f 791 831 793
f 791 780 775
f 731 732 849
f 784 731 849
f 1030 737 787
f 852 738 788
f 844 736 895
f 736 790 895
f 790 792 789
f 780 791 792
f 789 792 791
f 793 789 791
f 732 795 849
f 787 744 898
f 738 853 678
f 738 852 853
f 850 794 739
f 794 683 739
f 683 794 685
f 898 744 685
f 796 678 853
f 849 795 747
f 799 796 853
f 798 796 799
f 849 747 749
f 798 797 803
f 797 798 799
f 849 749 800
f 800 749 801
f 800 801 751
f 752 802 855
f 855 802 803
f 696 752 855
f 696 855 858
f 907 751 804
f 957 751 907
f 907 804 805
f 696 858 754
f 805 755 912
f 760 809 754
f 760 754 858
f 755 756 912
f 806 913 756
f 913 806 810
f 913 810 915
f 810 807 915
f 859 862 808
f 808 857 859
f 808 760 857
f 861 807 810
f 861 810 758
f 919 920 814
f 814 811 919
f 814 815 862
f 814 862 811
f 862 815 808
f 758 588 861
f 588 812 861
f 812 813 861
f 761 920 813
f 920 761 814
f 709 863 818
f 817 709 818
f 864 817 818
f 864 866 867
f 819 864 867
f 863 767 865
f 867 823 766
f 867 766 819
f 869 820 716
f 820 869 975
f 654 820 975
f 654 975 821
f 865 767 873
f 824 825 766
f 824 766 823
f 825 824 872
f 825 872 826
f 716 825 826
f 869 716 826
f 827 598 822
f 827 822 821
f 598 827 718
f 770 828 878
f 768 770 878
f 878 828 879
f 982 880 829
f 932 881 830
f 834 830 883
f 773 880 1031
f 831 773 1031
f 838 832 667
f 832 838 932
f 832 932 830
f 836 884 887
f 836 887 835
f 884 836 840
f 884 840 837
f 781 841 885
f 838 667 781
f 838 781 885
f 843 887 888
f 840 785 889
f 840 889 837
f 841 784 983
f 843 892 788
f 892 843 888
f 785 845 889
f 785 844 893
f 785 893 845
f 784 849 846
f 784 846 983
f 842 890 847
f 844 895 893
f 895 790 848
f 789 793 897
f 847 949 850
f 788 892 852
f 848 790 899
f 789 897 899
f 790 789 899
f 854 846 849
f 949 900 850
f 851 794 850
f 851 850 900
f 685 794 1080
f 898 685 1080
f 853 852 892
f 903 854 849
f 902 799 853
f 797 799 902
f 800 903 849
f 800 904 955
f 903 800 955
f 904 800 751
f 906 855 803
f 961 803 797
f 906 803 961
f 904 751 957
f 858 855 906
f 858 906 905
f 907 805 912
f 907 912 914
f 909 859 856
f 859 857 856
f 760 858 905
f 905 911 760
f 756 913 912
f 915 807 918
f 916 919 811
f 862 909 916
f 862 916 811
f 859 909 862
f 857 760 911
f 918 807 861
f 918 861 813
f 813 920 917
f 863 923 924
f 818 863 924
f 864 818 921
f 866 864 921
f 923 863 865
f 867 866 926
f 926 823 867
f 868 1013 869
f 869 1013 975
f 821 975 925
f 865 873 874
f 870 823 926
f 823 870 871
f 824 823 871
f 824 871 872
f 872 868 826
f 826 868 869
f 827 821 925
f 874 873 768
f 874 768 930
f 827 928 718
f 928 875 718
f 930 768 878
f 931 877 875
f 931 875 928
f 876 930 878
f 877 931 980
f 829 877 980
f 1028 876 878
f 1028 878 879
f 982 829 980
f 830 881 883
f 1028 879 1030
f 882 833 834
f 882 834 883
f 833 882 934
f 833 934 938
f 839 833 938
f 884 888 887
f 837 888 884
f 841 1024 885
f 885 1024 838
f 938 886 839
f 890 886 938
f 888 837 939
f 889 939 837
f 890 842 886
f 888 942 892
f 888 939 942
f 889 941 939
f 889 845 940
f 889 940 941
f 893 940 845
f 831 1031 985
f 793 831 985
f 847 890 891
f 986 1030 787
f 943 892 942
f 901 892 943
f 893 894 940
f 893 895 945
f 893 945 894
f 848 945 895
f 947 896 899
f 899 897 947
f 897 793 985
f 847 891 949
f 848 896 945
f 896 848 899
f 948 846 854
f 851 900 950
f 794 851 1080
f 952 853 892
f 952 892 901
f 902 853 952
f 992 854 903
f 953 902 952
f 953 797 902
f 961 797 953
f 960 961 953
f 904 957 955
f 905 906 910
f 910 906 961
f 908 916 909
f 856 959 908
f 909 856 908
f 856 963 959
f 856 857 963
f 911 905 910
f 911 910 1104
f 912 913 914
f 915 966 913
f 966 915 918
f 966 918 1050
f 918 1004 1050
f 969 919 916
f 969 916 908
f 1104 857 911
f 963 857 1104
f 917 1004 918
f 970 919 969
f 917 918 813
f 920 970 917
f 970 920 919
f 921 818 924
f 865 922 923
f 923 922 1009
f 924 923 1009
f 924 1009 971
f 921 924 971
f 921 971 1011
f 1011 866 921
f 926 866 1011
f 1013 868 1021
f 865 874 922
f 978 926 1011
f 926 978 870
f 1021 872 871
f 1021 868 872
f 874 930 976
f 922 874 976
f 870 978 977
f 870 977 927
f 871 870 927
f 871 927 1021
f 1017 928 827
f 928 1017 929
f 931 928 929
f 931 929 981
f 930 876 1062
f 976 930 1062
f 931 981 980
f 1026 881 932
f 883 881 933
f 935 883 933
f 838 1024 1026
f 1026 932 838
f 883 935 882
f 934 882 935
f 1065 1024 841
f 1065 841 1029
f 934 936 938
f 937 938 936
f 937 890 938
f 1029 841 983
f 939 984 942
f 939 941 987
f 939 987 984
f 985 946 897
f 983 846 1034
f 990 942 984
f 943 942 990
f 940 944 987
f 941 940 987
f 940 894 989
f 940 989 944
f 894 1073 989
f 945 1073 894
f 945 896 946
f 945 946 1073
f 946 896 947
f 946 947 897
f 846 948 1037
f 1034 846 1037
f 891 951 949
f 986 787 898
f 943 990 901
f 949 951 900
f 950 900 951
f 993 952 901
f 993 901 990
f 948 854 992
f 994 953 952
f 956 953 994
f 903 955 954
f 996 962 997
f 962 1100 997
f 960 953 956
f 955 957 998
f 958 996 995
f 959 996 958
f 962 996 959
f 1047 1100 962
f 957 907 998
f 908 958 995
f 908 995 1003
f 959 958 908
f 963 962 959
f 1047 962 963
f 961 964 910
f 964 961 960
f 1044 907 914
f 1003 969 908
f 1047 963 1052
f 910 965 1104
f 968 965 910
f 968 910 964
f 1003 1005 969
f 963 1104 1052
f 860 967 965
f 1104 965 967
f 860 968 1007
f 965 968 860
f 917 1005 1004
f 917 969 1005
f 967 860 1007
f 917 970 969
f 971 1009 1010
f 971 1010 1011
f 975 1013 973
f 975 973 974
f 925 975 974
f 925 974 1014
f 1009 922 1019
f 1011 972 978
f 1017 827 925
f 1017 925 1014
f 1019 922 976
f 1112 977 978
f 927 977 1115
f 1021 927 1115
f 929 1017 979
f 979 1120 981
f 979 981 929
f 1120 980 981
f 1120 1063 982
f 1120 982 980
f 1063 1022 982
f 1022 1023 982
f 880 982 1023
f 880 1023 1031
f 1029 983 1070
f 1070 983 1034
f 890 1136 1176
f 891 890 1176
f 1030 986 1072
f 984 987 990
f 990 987 988
f 987 944 1032
f 987 1032 988
f 989 1032 944
f 1036 989 1073
f 951 891 1176
f 986 898 1072
f 1035 990 988
f 989 1036 1032
f 1037 948 1144
f 1072 898 1080
f 993 990 1035
f 991 993 1035
f 1086 1144 948
f 948 992 1086
f 992 903 1147
f 993 994 952
f 994 993 991
f 999 995 996
f 999 996 1041
f 996 1090 1041
f 996 997 1090
f 956 1096 960
f 1096 956 994
f 954 955 998
f 995 999 1001
f 907 1000 998
f 1000 907 1044
f 1001 1046 1003
f 1003 995 1001
f 1048 960 1096
f 964 960 1048
f 1044 914 1098
f 1045 1003 1046
f 968 964 1053
f 914 913 1002
f 1098 914 1002
f 966 1157 1002
f 913 966 1002
f 966 1051 1157
f 966 1050 1051
f 1050 1004 1055
f 1045 1005 1003
f 1006 1005 1045
f 968 1053 1007
f 1004 1005 1055
f 1005 1006 1055
f 1007 1056 967
f 1053 1056 1007
f 973 1161 1008
f 974 973 1008
f 1010 1009 1015
f 1011 1010 1012
f 972 1011 1012
f 1059 973 1013
f 974 1108 1014
f 1108 1311 1014
f 1015 1009 1019
f 1015 1019 1020
f 1016 978 972
f 1012 1016 972
f 1059 1013 1021
f 1018 1017 1014
f 1018 1014 1311
f 1019 976 1117
f 1019 1117 1020
f 1112 978 1016
f 979 1060 1061
f 1120 979 1061
f 881 1025 1122
f 881 1122 933
f 1062 876 1066
f 1063 1023 1022
f 1024 1065 1027
f 1026 1024 1027
f 1025 881 1026
f 1025 1026 1027
f 1128 934 935
f 1128 935 933
f 876 1028 1066
f 1128 936 934
f 936 1128 937
f 1028 1030 1071
f 1066 1028 1071
f 1031 1023 1069
f 985 1031 1069
f 1136 890 937
f 1033 985 1069
f 1137 1036 1073
f 946 1074 1073
f 946 1033 1074
f 1033 946 985
f 1034 1037 1078
f 1035 988 1038
f 988 1032 1038
f 1032 1076 1038
f 1032 1036 1081
f 1032 1081 1076
f 1036 1137 1081
f 1078 1037 1144
f 1143 950 951
f 1143 951 1075
f 950 1143 1084
f 851 950 1084
f 851 1084 1080
f 1035 1038 991
f 1039 991 1038
f 992 1189 1086
f 1189 992 1147
f 1094 994 991
f 1094 991 1039
f 1040 1041 1089
f 1041 1090 1089
f 1147 903 954
f 999 1040 1092
f 1041 1040 999
f 1090 997 1042
f 1042 997 1100
f 1094 1096 994
f 1001 999 1092
f 1001 1092 1093
f 998 1000 1152
f 1000 1044 1097
f 1044 1098 1097
f 1043 1046 1099
f 1046 1093 1099
f 1093 1046 1001
f 1006 1043 1101
f 1046 1043 1006
f 1047 1052 1102
f 1049 964 1048
f 1051 1050 1055
f 1051 1055 1101
f 1006 1101 1055
f 1045 1046 1006
f 1104 967 1105
f 1054 1053 964
f 1054 964 1049
f 1105 967 1056
f 1056 1053 1057
f 1057 1053 1054
f 1059 1161 973
f 1108 1207 1311
f 1015 1020 1058
f 1010 1015 1058
f 1010 1058 1111
f 1012 1010 1111
f 1111 1016 1012
f 1115 1059 1021
f 1058 1117 1116
f 1058 1020 1117
f 1112 1016 1111
f 977 1112 1114
f 977 1114 1115
f 1017 1018 1060
f 979 1017 1060
f 1063 1120 1169
f 1063 1169 1171
f 1027 1167 1025
f 1123 933 1122
f 1062 1066 1168
f 1171 1023 1063
f 1123 1128 933
f 1168 1066 1067
f 1023 1171 1068
f 1029 1064 1065
f 1065 1064 1027
f 1066 1071 1067
f 1069 1023 1068
f 1132 1029 1130
f 1029 1070 1130
f 1029 1132 1064
f 1136 937 1280
f 1068 1074 1033
f 1068 1033 1069
f 1134 1130 1034
f 1134 1034 1139
f 1034 1130 1070
f 1071 1030 1072
f 1067 1071 1072
f 1137 1073 1138
f 1073 1074 1138
f 1139 1078 1083
f 1078 1139 1034
f 1075 951 1176
f 1076 1142 1038
f 1081 1142 1076
f 1081 1137 1077
f 1078 1082 1083
f 1082 1078 1144
f 1087 1079 1080
f 1079 1072 1080
f 1087 1184 1079
f 1081 1077 1142
f 1085 1084 1143
f 1085 1143 1145
f 1080 1084 1085
f 1088 1080 1085
f 1087 1080 1088
f 1087 1089 1184
f 1089 1190 1184
f 1146 1038 1142
f 1039 1038 1146
f 1188 1144 1086
f 1086 1189 1188
f 1091 1085 1145
f 1088 1085 1091
f 1040 1087 1088
f 1089 1087 1040
f 1089 1090 1190
f 1090 1191 1190
f 1193 1039 1146
f 1091 1145 1095
f 1092 1088 1091
f 1040 1088 1092
f 1090 1042 1191
f 1042 1148 1191
f 1039 1151 1094
f 1151 1039 1193
f 1093 1091 1095
f 1092 1091 1093
f 1150 1148 1042
f 1150 1042 1100
f 1094 1151 1096
f 954 998 1152
f 1099 1093 1095
f 1099 1095 1154
f 1048 1096 1199
f 1199 1096 1151
f 1000 1196 1152
f 1000 1097 1196
f 1097 1098 1153
f 1154 1043 1099
f 1100 1047 1155
f 1150 1100 1155
f 1048 1199 1156
f 1153 1098 1002
f 1155 1047 1102
f 1049 1048 1106
f 1106 1048 1156
f 1153 1002 1157
f 1104 1103 1052
f 1103 1104 1105
f 1103 1105 1260
f 1105 1159 1260
f 1049 1106 1054
f 1160 1159 1105
f 1160 1105 1056
f 1054 1107 1057
f 1206 1107 1054
f 1206 1054 1106
f 1056 1057 1160
f 1208 1161 1059
f 1109 1208 1059
f 1114 1109 1115
f 1115 1109 1059
f 1058 1116 1165
f 1058 1165 1110
f 1058 1110 1209
f 1111 1058 1209
f 1111 1209 1162
f 1112 1111 1162
f 1114 1112 1113
f 1018 1118 1060
f 1118 1061 1060
f 1117 976 1166
f 1116 1117 1166
f 1217 1120 1061
f 1217 1061 1118
f 1119 1120 1217
f 976 1062 1166
f 1120 1119 1169
f 1166 1062 1221
f 1121 1167 1027
f 1219 1167 1121
f 1025 1167 1124
f 1122 1025 1124
f 1123 1122 1124
f 1221 1062 1168
f 1124 1125 1123
f 1126 1123 1125
f 1168 1067 1232
f 1131 1127 1064
f 1132 1131 1064
f 1121 1027 1064
f 1121 1064 1127
f 1128 1123 1126
f 937 1128 1129
f 1129 1280 937
f 1174 1134 1172
f 1130 1134 1174
f 1130 1174 1131
f 1132 1130 1131
f 1280 1135 1136
f 1177 1232 1067
f 1230 1138 1133
f 1138 1074 1133
f 1175 1133 1074
f 1175 1074 1068
f 1134 1139 1172
f 1135 1176 1136
f 1177 1067 1072
f 1137 1230 1178
f 1138 1230 1137
f 1139 1083 1182
f 1172 1139 1182
f 1176 1140 1075
f 1077 1137 1178
f 1077 1178 1179
f 1140 1141 1075
f 1183 1143 1075
f 1183 1075 1141
f 1177 1072 1079
f 1185 1142 1179
f 1077 1179 1142
f 1082 1237 1083
f 1237 1082 1144
f 1237 1144 1188
f 1145 1143 1183
f 1146 1142 1185
f 1187 1146 1185
f 1193 1146 1187
f 1095 1145 1183
f 1148 1246 1191
f 1149 1151 1193
f 1149 1193 1195
f 1389 1246 1148
f 1389 1148 1150
f 1147 954 1152
f 1095 1183 1198
f 1154 1095 1198
f 1199 1151 1149
f 1196 1097 1153
f 1196 1153 1197
f 1200 1043 1154
f 1200 1154 1198
f 1155 1389 1150
f 1153 1157 1197
f 1157 1158 1197
f 1200 1201 1101
f 1101 1043 1200
f 1106 1156 1262
f 1157 1051 1158
f 1201 1051 1101
f 1263 1106 1262
f 1205 1159 1160
f 1206 1106 1263
f 1160 1057 1205
f 1107 1206 1205
f 1057 1107 1205
f 974 1008 1108
f 1109 1267 1208
f 1109 1114 1163
f 1210 1209 1110
f 1211 1210 1110
f 1163 1114 1113
f 1163 1113 1214
f 1110 1165 1211
f 1112 1162 1212
f 1113 1112 1212
f 1113 1212 1164
f 1113 1164 1214
f 1216 1165 1116
f 1216 1116 1166
f 1166 1221 1216
f 1221 1168 1170
f 1169 1119 1228
f 1171 1169 1228
f 1126 1125 1279
f 1170 1168 1232
f 1170 1232 1328
f 1068 1171 1228
f 1173 1278 1174
f 1172 1173 1174
f 1174 1278 1223
f 1131 1174 1223
f 1127 1131 1223
f 1127 1223 1224
f 1127 1224 1121
f 1175 1068 1228
f 1227 1175 1228
f 1229 1178 1230
f 1227 1133 1175
f 1231 1176 1135
f 1232 1177 1286
f 1235 1173 1172
f 1235 1172 1182
f 1176 1231 1140
f 1286 1177 1180
f 1178 1229 1181
f 1179 1178 1181
f 1180 1177 1079
f 1180 1079 1184
f 1181 1186 1185
f 1181 1185 1179
f 1288 1182 1083
f 1235 1182 1288
f 1083 1237 1288
f 1237 1188 1236
f 1188 1189 1236
f 1180 1184 1239
f 1239 1184 1190
f 1239 1190 1192
f 1187 1186 1240
f 1185 1186 1187
f 1189 1147 1244
f 1183 1141 1242
f 1192 1190 1191
f 1192 1191 1299
f 1187 1240 1194
f 1187 1194 1193
f 1299 1191 1246
f 1247 1193 1194
f 1195 1193 1247
f 1198 1183 1242
f 1198 1242 1248
f 1249 1199 1149
f 1249 1149 1195
f 1244 1147 1152
f 1248 1257 1200
f 1248 1200 1198
f 1389 1155 1435
f 1156 1199 1262
f 1262 1199 1249
f 1251 1197 1158
f 1251 1158 1252
f 1256 1201 1200
f 1256 1200 1257
f 1435 1155 1102
f 1051 1256 1252
f 1158 1051 1252
f 1051 1201 1256
f 1202 1102 1052
f 1052 1103 1202
f 1103 1260 1202
f 1264 1159 1205
f 1264 1205 1204
f 1203 1206 1263
f 1205 1206 1204
f 1206 1203 1204
f 1161 1265 1266
f 1008 1161 1266
f 1008 1266 1309
f 1108 1008 1309
f 1309 1207 1108
f 1400 1207 1309
f 1267 1265 1208
f 1208 1265 1161
f 1207 1400 1311
f 1267 1109 1163
f 1267 1163 1270
f 1268 1210 1211
f 1209 1210 1268
f 1209 1268 1269
f 1162 1209 1269
f 1270 1163 1214
f 1315 1211 1165
f 1213 1212 1162
f 1213 1162 1269
f 1212 1213 1215
f 1164 1212 1215
f 1214 1164 1215
f 1118 1018 1357
f 1165 1216 1315
f 1315 1216 1221
f 1315 1221 1275
f 1119 1217 1316
f 1221 1218 1275
f 1321 1277 1219
f 1167 1219 1277
f 1167 1277 1220
f 1124 1167 1220
f 1218 1221 1170
f 1119 1316 1222
f 1228 1119 1222
f 1224 1223 1319
f 1224 1319 1225
f 1121 1224 1225
f 1225 1321 1219
f 1225 1219 1121
f 1369 1125 1124
f 1369 1124 1220
f 1125 1369 1279
f 1173 1285 1278
f 1326 1128 1126
f 1326 1126 1279
f 1128 1326 1129
f 1222 1226 1227
f 1222 1227 1228
f 1135 1280 1330
f 1282 1281 1229
f 1283 1282 1229
f 1283 1229 1230
f 1133 1226 1283
f 1230 1133 1283
f 1226 1133 1227
f 1330 1233 1231
f 1330 1231 1135
f 1328 1232 1286
f 1173 1235 1234
f 1285 1173 1234
f 1233 1289 1231
f 1289 1140 1231
f 1181 1229 1281
f 1181 1281 1287
f 1234 1235 1288
f 1289 1141 1140
f 1297 1186 1181
f 1287 1297 1181
f 1237 1335 1288
f 1236 1291 1335
f 1237 1236 1335
f 1291 1236 1189
f 1141 1289 1238
f 1239 1293 1378
f 1180 1239 1378
f 1293 1239 1192
f 1293 1192 1294
f 1192 1243 1294
f 1297 1300 1240
f 1297 1240 1186
f 1241 1291 1189
f 1244 1241 1189
f 1242 1141 1238
f 1299 1243 1192
f 1300 1194 1240
f 1245 1241 1244
f 1238 1302 1242
f 1194 1300 1247
f 1242 1302 1303
f 1248 1242 1303
f 1246 1389 1434
f 1249 1195 1247
f 1249 1247 1254
f 1301 1244 1152
f 1152 1196 1301
f 1196 1197 1250
f 1250 1197 1251
f 1250 1251 1345
f 1251 1252 1253
f 1251 1253 1345
f 1252 1255 1253
f 1303 1255 1257
f 1303 1257 1248
f 1249 1259 1262
f 1254 1259 1249
f 1256 1255 1252
f 1257 1255 1256
f 1202 1435 1102
f 1262 1259 1258
f 1260 1261 1202
f 1261 1260 1159
f 1263 1262 1258
f 1263 1258 1305
f 1261 1159 1264
f 1204 1203 1264
f 1304 1264 1203
f 1304 1203 1263
f 1263 1305 1304
f 1265 1308 1306
f 1266 1265 1306
f 1266 1306 1399
f 1309 1266 1399
f 1310 1308 1267
f 1310 1267 1270
f 1267 1308 1265
f 1270 1214 1271
f 1357 1018 1354
f 1314 1211 1315
f 1314 1268 1211
f 1268 1314 1312
f 1269 1268 1312
f 1312 1213 1269
f 1271 1214 1215
f 1271 1215 1274
f 1272 1118 1357
f 1312 1360 1213
f 1213 1360 1273
f 1215 1213 1273
f 1215 1273 1274
f 1272 1217 1118
f 1317 1217 1272
f 1217 1317 1316
f 1276 1277 1321
f 1277 1276 1322
f 1220 1277 1322
f 1278 1318 1223
f 1223 1318 1319
f 1225 1319 1321
f 1369 1220 1322
f 1324 1222 1316
f 1284 1318 1285
f 1285 1318 1278
f 1369 1370 1279
f 1326 1279 1370
f 1327 1280 1129
f 1280 1327 1330
f 1418 1372 1281
f 1373 1418 1281
f 1373 1281 1282
f 1282 1283 1373
f 1226 1329 1283
f 1375 1284 1285
f 1233 1330 1333
f 1328 1286 1420
f 1234 1375 1285
f 1333 1289 1233
f 1420 1286 1180
f 1420 1180 1468
f 1287 1281 1372
f 1287 1372 1334
f 1331 1234 1288
f 1331 1288 1332
f 1333 1292 1289
f 1468 1180 1378
f 1290 1287 1334
f 1290 1297 1287
f 1332 1288 1335
f 1335 1291 1296
f 1238 1289 1292
f 1293 1337 1378
f 1293 1294 1337
f 1294 1243 1339
f 1241 1295 1296
f 1241 1296 1291
f 1238 1292 1298
f 1243 1299 1339
f 1295 1241 1245
f 1295 1245 1428
f 1298 1302 1238
f 1339 1299 1383
f 1245 1244 1428
f 1302 1298 1346
f 1299 1246 1383
f 1342 1244 1301
f 1303 1302 1346
f 1383 1246 1434
f 1247 1300 1348
f 1254 1247 1348
f 1196 1250 1344
f 1301 1196 1344
f 1346 1255 1303
f 1347 1259 1254
f 1347 1254 1348
f 1258 1259 1347
f 1349 1258 1347
f 1349 1305 1258
f 1304 1305 1350
f 1264 1304 1350
f 1351 1308 1307
f 1351 1352 1306
f 1351 1306 1308
f 1306 1352 1399
f 1307 1310 1353
f 1310 1307 1308
f 1399 1400 1309
f 1310 1270 1353
f 1311 1400 1404
f 1353 1270 1271
f 1354 1018 1311
f 1354 1311 1404
f 1312 1314 1356
f 1312 1356 1313
f 1355 1353 1271
f 1355 1271 1274
f 1359 1314 1315
f 1314 1359 1356
f 1360 1312 1313
f 1273 1355 1274
f 1272 1409 1317
f 1315 1275 1451
f 1359 1315 1451
f 1451 1275 1218
f 1324 1317 1409
f 1324 1316 1317
f 1318 1325 1363
f 1318 1363 1364
f 1318 1364 1365
f 1319 1318 1365
f 1319 1365 1320
f 1319 1320 1366
f 1321 1319 1366
f 1366 1458 1276
f 1366 1276 1321
f 1322 1276 1458
f 1458 1369 1322
f 1414 1170 1328
f 1323 1222 1324
f 1323 1324 1409
f 1325 1318 1284
f 1325 1284 1417
f 1326 1370 1371
f 1129 1326 1371
f 1327 1129 1371
f 1328 1420 1414
f 1283 1329 1373
f 1222 1329 1226
f 1460 1329 1222
f 1417 1284 1375
f 1330 1327 1333
f 1375 1234 1331
f 1332 1336 1331
f 1380 1292 1333
f 1290 1334 1379
f 1336 1332 1335
f 1336 1335 1296
f 1292 1380 1341
f 1378 1337 1472
f 1337 1294 1424
f 1339 1424 1294
f 1427 1297 1290
f 1379 1427 1290
f 1336 1296 1295
f 1338 1292 1341
f 1298 1292 1338
f 1300 1297 1427
f 1382 1424 1339
f 1382 1339 1383
f 1300 1427 1340
f 1244 1342 1428
f 1338 1341 1430
f 1346 1298 1338
f 1342 1301 1343
f 1301 1344 1343
f 1338 1430 1385
f 1348 1300 1340
f 1255 1385 1388
f 1253 1255 1388
f 1385 1255 1346
f 1338 1385 1346
f 1392 1347 1348
f 1392 1348 1386
f 1435 1202 1390
f 1391 1394 1349
f 1392 1391 1349
f 1392 1349 1347
f 1202 1261 1390
f 1393 1395 1350
f 1350 1305 1394
f 1350 1394 1393
f 1394 1305 1349
f 1395 1264 1350
f 1439 1352 1438
f 1351 1396 1438
f 1352 1351 1438
f 1399 1352 1439
f 1439 1535 1399
f 1403 1396 1307
f 1307 1396 1351
f 1353 1403 1307
f 1403 1353 1361
f 1353 1355 1361
f 1499 1357 1354
f 1272 1357 1499
f 1358 1356 1359
f 1313 1356 1358
f 1313 1358 1406
f 1406 1360 1313
f 1360 1406 1362
f 1273 1360 1362
f 1361 1355 1273
f 1361 1273 1362
f 1359 1451 1358
f 1540 1364 1363
f 1365 1364 1541
f 1411 1507 1325
f 1363 1325 1507
f 1365 1367 1320
f 1366 1320 1367
f 1366 1367 1368
f 1458 1366 1509
f 1323 1409 1415
f 1417 1411 1325
f 1457 1370 1369
f 1457 1369 1458
f 1370 1457 1371
f 1423 1327 1371
f 1376 1372 1418
f 1373 1465 1418
f 1329 1374 1465
f 1373 1329 1465
f 1329 1460 1374
f 1323 1460 1222
f 1417 1375 1466
f 1333 1327 1423
f 1466 1375 1331
f 1380 1333 1423
f 1372 1376 1377
f 1334 1372 1377
f 1331 1336 1469
f 1468 1378 1470
f 1377 1425 1379
f 1377 1379 1334
f 1336 1426 1469
f 1380 1423 1381
f 1341 1380 1381
f 1470 1378 1472
f 1425 1427 1379
f 1295 1474 1426
f 1336 1295 1426
f 1474 1295 1428
f 1381 1430 1341
f 1428 1342 1429
f 1383 1485 1382
f 1340 1427 1432
f 1342 1482 1429
f 1342 1343 1482
f 1482 1343 1344
f 1482 1344 1384
f 1344 1387 1384
f 1430 1433 1388
f 1385 1430 1388
f 1434 1485 1383
f 1432 1386 1340
f 1340 1386 1348
f 1344 1250 1387
f 1250 1345 1387
f 1253 1433 1387
f 1345 1253 1387
f 1433 1253 1388
f 1434 1389 1435
f 1392 1386 1391
f 1436 1393 1394
f 1391 1436 1394
f 1261 1487 1390
f 1393 1532 1395
f 1487 1261 1264
f 1490 1264 1395
f 1532 1490 1395
f 1441 1438 1396
f 1398 1441 1396
f 1399 1535 1534
f 1397 1401 1442
f 1397 1398 1403
f 1403 1398 1396
f 1401 1397 1403
f 1534 1443 1400
f 1534 1400 1399
f 1402 1442 1401
f 1443 1404 1400
f 1408 1402 1401
f 1408 1401 1403
f 1408 1403 1361
f 1447 1272 1499
f 1358 1450 1405
f 1358 1405 1448
f 1406 1358 1448
f 1406 1448 1407
f 1406 1407 1408
f 1406 1408 1362
f 1362 1408 1361
f 1409 1272 1447
f 1450 1358 1451
f 1409 1447 1410
f 1449 1451 1218
f 1507 1540 1363
f 1364 1540 1541
f 1365 1541 1504
f 1367 1365 1504
f 1218 1170 1412
f 1449 1218 1412
f 1409 1410 1416
f 1368 1367 1504
f 1366 1368 1454
f 1366 1454 1509
f 1412 1414 1413
f 1412 1170 1414
f 1416 1456 1415
f 1415 1409 1416
f 1371 1457 1511
f 1413 1414 1461
f 1460 1323 1415
f 1460 1415 1456
f 1511 1419 1423
f 1511 1423 1371
f 1414 1420 1461
f 1464 1376 1418
f 1464 1418 1465
f 1411 1417 1466
f 1423 1419 1467
f 1461 1420 1468
f 1376 1464 1421
f 1377 1376 1421
f 1423 1467 1422
f 1377 1421 1477
f 1425 1377 1477
f 1381 1423 1422
f 1337 1473 1472
f 1473 1337 1424
f 1473 1424 1476
f 1477 1525 1427
f 1477 1427 1425
f 1474 1428 1478
f 1422 1430 1381
f 1424 1382 1481
f 1476 1424 1481
f 1432 1427 1525
f 1478 1428 1429
f 1430 1422 1480
f 1481 1382 1485
f 1384 1483 1482
f 1483 1384 1387
f 1387 1433 1483
f 1480 1483 1433
f 1480 1433 1430
f 1431 1386 1432
f 1431 1432 1525
f 1527 1485 1434
f 1527 1434 1435
f 1527 1435 1390
f 1431 1436 1391
f 1391 1386 1431
f 1491 1490 1532
f 1441 1437 1493
f 1438 1441 1493
f 1438 1493 2057
f 1439 1438 2057
f 2057 1535 1439
f 1437 1398 1440
f 1398 1437 1441
f 1442 1497 1440
f 1397 1442 1440
f 1440 1398 1397
f 1534 1444 1443
f 1442 1402 1497
f 1443 1444 1404
f 1404 1444 1354
f 1497 1402 1445
f 1402 1408 1446
f 1402 1446 1445
f 1499 1502 1447
f 1500 1501 1405
f 1405 1501 1448
f 1448 1446 1407
f 1407 1446 1408
f 1452 1451 1449
f 1452 1450 1451
f 1405 1450 1452
f 1405 1452 1503
f 1405 1503 1500
f 1410 1447 1502
f 1410 1502 1539
f 1452 1449 1453
f 1449 1412 1453
f 1416 1410 1539
f 1504 1455 1368
f 1454 1368 1455
f 1453 1412 1413
f 1456 1416 1539
f 1457 1458 1591
f 1513 1512 1462
f 1462 1463 1513
f 1463 1459 1513
f 1463 1460 1459
f 1459 1460 1456
f 1516 1506 1411
f 1464 1462 1512
f 1463 1462 1464
f 1465 1463 1464
f 1465 1374 1463
f 1374 1460 1463
f 1466 1516 1411
f 1464 1512 1517
f 1600 1466 1331
f 1516 1466 1600
f 1600 1331 1469
f 1467 1419 1522
f 1421 1464 1517
f 1421 1517 1518
f 1422 1467 1522
f 1520 1468 1470
f 1519 1477 1421
f 1518 1519 1421
f 1469 1426 1550
f 1520 1470 1471
f 1470 1472 1471
f 1472 1473 1471
f 1476 1471 1473
f 1426 1474 1556
f 1475 1471 1476
f 1474 1478 1556
f 1422 1522 1521
f 1481 1475 1476
f 1479 1478 1429
f 1480 1422 1521
f 1481 1485 1484
f 1483 1561 1482
f 1483 1523 1561
f 1483 1524 1523
f 1524 1483 1480
f 1484 1485 1527
f 1431 1525 1526
f 1486 1431 1526
f 1528 1527 1390
f 1567 1436 1431
f 1567 1431 1486
f 1528 1390 1568
f 1488 1436 1567
f 1390 1487 1568
f 1393 1488 1532
f 1488 1393 1436
f 1489 1487 1264
f 1264 1490 1489
f 1490 1491 1489
f 1494 1492 1753
f 1493 1437 1492
f 2057 1493 1492
f 2057 1492 1494
f 1571 1495 1440
f 1440 1495 1437
f 1497 1571 1440
f 1807 1444 1534
f 1576 1496 1498
f 1498 1496 1497
f 1444 1578 1354
f 1498 1497 1445
f 1354 1578 1499
f 1498 1446 1576
f 1446 1498 1445
f 1499 1578 1502
f 1446 1448 1501
f 1452 1538 1503
f 1452 1453 1543
f 1455 1504 1505
f 1543 1453 1546
f 1411 1506 1507
f 1508 1454 1455
f 1508 1455 1505
f 1454 1508 1545
f 1509 1454 1545
f 1509 1545 1591
f 1458 1509 1591
f 1546 1453 1413
f 1546 1413 1510
f 1456 1539 1594
f 1511 1457 1597
f 1413 1639 1510
f 1635 1642 1512
f 1514 1635 1512
f 1514 1512 1513
f 1459 1515 1513
f 1456 1515 1459
f 1594 1515 1456
f 1547 1506 1516
f 1419 1511 1597
f 1512 1642 1599
f 1516 1601 1547
f 1419 1597 1548
f 1413 1461 1641
f 1639 1413 1641
f 1517 1512 1599
f 1601 1516 1600
f 1600 1469 1550
f 1548 1551 1522
f 1522 1419 1548
f 1641 1461 1468
f 1599 1518 1517
f 1549 1468 1520
f 1554 1519 1518
f 1550 1426 1607
f 1522 1551 1558
f 1520 1471 1555
f 1607 1426 1556
f 1521 1522 1558
f 1555 1471 1475
f 1477 1519 1525
f 1481 1559 1475
f 1557 1561 1523
f 1523 1524 1557
f 1558 1524 1521
f 1521 1524 1480
f 1484 1559 1481
f 1526 1525 1565
f 1479 1429 1566
f 1482 1561 1566
f 1429 1482 1566
f 1527 1615 1484
f 1565 1486 1526
f 1527 1528 1615
f 1529 1528 1568
f 1617 1531 1488
f 1567 1617 1488
f 1487 1530 1568
f 1530 1487 1489
f 1489 1531 1530
f 1489 1491 1531
f 1531 1491 1532
f 1531 1532 1488
f 1495 1569 1570
f 1437 1495 1570
f 1533 1492 1437
f 1533 1437 1570
f 1496 1575 1573
f 1496 1573 1497
f 1497 1573 1571
f 1534 1535 1574
f 1807 1534 1574
f 1575 1496 1576
f 1807 1578 1444
f 1576 1446 1579
f 1502 1578 1580
f 1536 1501 1500
f 1579 1446 1501
f 1579 1501 1536
f 1503 1538 1537
f 1500 1503 1537
f 1536 1500 1537
f 1539 1502 1582
f 1543 1538 1452
f 1540 1544 1631
f 1541 1540 1631
f 1504 1541 1585
f 1504 1585 1505
f 1546 1593 1543
f 1543 1593 1542
f 1543 1542 1538
f 1584 1506 1583
f 1506 1584 1544
f 1507 1506 1544
f 1507 1544 1540
f 1505 1588 1508
f 1545 1508 1588
f 1545 1588 1589
f 1545 1589 1591
f 1546 1510 1593
f 1583 1506 1640
f 1597 1457 1591
f 1593 1510 1639
f 1513 1515 1514
f 1596 1515 1594
f 1506 1547 1640
f 1547 1601 1640
f 1602 1551 1548
f 1641 1468 1549
f 1605 1518 1599
f 1520 1604 1549
f 1605 1552 1554
f 1605 1554 1518
f 1551 1602 1606
f 1558 1551 1606
f 1555 1604 1520
f 1552 1553 1554
f 1553 1519 1554
f 1555 1475 1649
f 1525 1519 1553
f 1739 1607 1556
f 1478 1651 1739
f 1556 1478 1739
f 1651 1478 1479
f 1479 1560 1608
f 1479 1608 1651
f 1557 1524 1609
f 1557 1609 1563
f 1609 1558 1606
f 1524 1558 1609
f 1649 1475 1559
f 1525 1553 1612
f 1566 1560 1479
f 1610 1560 1566
f 1562 1561 1557
f 1562 1557 1563
f 1559 1484 1564
f 1612 1657 1565
f 1565 1525 1612
f 1566 1561 1610
f 1561 1562 1610
f 1564 1484 1615
f 1613 1486 1565
f 1613 1565 1657
f 1615 1528 1616
f 1567 1486 1613
f 1617 1567 1613
f 1528 1529 1616
f 1661 1531 1617
f 1530 1620 1568
f 1531 1700 1530
f 1569 1701 1533
f 1492 1533 1753
f 1570 1569 1533
f 1569 1495 1571
f 1575 1572 1573
f 1535 1756 1574
f 1575 1576 1577
f 1572 1575 1577
f 1576 1579 1625
f 1576 1625 1577
f 1536 1581 1625
f 1536 1625 1579
f 1502 1580 1582
f 1581 1536 1537
f 1581 1537 1668
f 1537 1538 1627
f 1537 1627 1669
f 1537 1669 1668
f 1629 1584 1583
f 1544 1584 1629
f 1544 1629 1631
f 1541 1631 1585
f 1505 1585 1720
f 1627 1538 1542
f 1539 1582 1586
f 1594 1539 1586
f 1583 1587 1629
f 1588 1590 1589
f 1589 1590 1592
f 1591 1589 1592
f 1598 1591 1592
f 1542 1593 1679
f 1634 1595 1596
f 1586 1634 1596
f 1586 1596 1594
f 1587 1583 1640
f 1591 1598 1597
f 1514 1636 1635
f 1514 1515 1636
f 1595 1515 1596
f 1637 1587 1640
f 1597 1598 1638
f 1640 1601 1684
f 1548 1597 1638
f 1599 1642 1643
f 1603 1684 1600
f 1600 1684 1601
f 1602 1548 1638
f 1549 1644 1641
f 1643 1645 1605
f 1643 1605 1599
f 1600 1550 1603
f 1604 1644 1549
f 1645 1552 1605
f 1606 1602 1638
f 1606 1638 1646
f 1647 1644 1604
f 1555 1647 1604
f 1552 1658 1553
f 1606 1646 1609
f 1649 1647 1555
f 1608 1560 1611
f 1649 1559 1696
f 1612 1553 1658
f 1611 1560 1610
f 1610 1655 1611
f 1610 1562 1655
f 1655 1562 1563
f 1659 1696 1559
f 1564 1659 1559
f 1657 1612 1658
f 1615 1659 1564
f 1613 1657 1614
f 1614 1617 1613
f 1618 1617 1614
f 1618 1619 1661
f 1618 1661 1617
f 1620 1529 1568
f 1531 1661 1700
f 1533 1701 1753
f 1701 1569 1621
f 1623 1573 1572
f 1573 1623 1621
f 1571 1573 1621
f 1621 1569 1571
f 1572 1622 1623
f 1756 1705 1574
f 1574 1705 1807
f 1622 1572 1577
f 1624 1578 1807
f 1663 1622 1577
f 1578 1624 1580
f 1577 1625 1663
f 1585 1666 1626
f 1627 1671 1669
f 1633 1628 1629
f 1629 1628 1630
f 1631 1629 1630
f 1631 1630 1665
f 1585 1631 1665
f 1585 1665 1666
f 1720 1585 1626
f 1505 1720 1767
f 1588 1505 1767
f 1588 1767 1590
f 1632 1627 1542
f 1632 1671 1627
f 1670 1634 1586
f 1586 1582 1718
f 1670 1586 1718
f 1633 1587 1719
f 1587 1633 1629
f 1724 1598 1592
f 1677 1595 1634
f 1719 1587 1728
f 1685 1598 1724
f 1679 1593 1639
f 1679 1639 1678
f 1681 1642 1635
f 1681 1635 1636
f 1636 1515 1675
f 1595 1677 1675
f 1515 1595 1675
f 1728 1587 1637
f 1638 1598 1685
f 1678 1639 1688
f 1637 1640 1683
f 1684 1683 1640
f 1639 1641 1688
f 1642 1681 1686
f 1643 1642 1686
f 1643 1686 1645
f 1550 1736 1603
f 1736 1550 1687
f 1638 1685 1689
f 1644 1688 1641
f 1690 1688 1644
f 1645 1691 1552
f 1687 1550 1607
f 1687 1607 1738
f 1689 1648 1646
f 1646 1638 1689
f 1647 1690 1644
f 1658 1552 1691
f 1609 1646 1648
f 1740 1690 1647
f 1649 1740 1647
f 1691 1650 1658
f 1738 1607 1739
f 1651 1652 1739
f 1651 1608 1652
f 1652 1608 1611
f 1652 1611 1653
f 1654 1563 1609
f 1654 1609 1648
f 1696 1740 1649
f 1611 1655 1653
f 1655 1656 1653
f 1654 1655 1563
f 1656 1655 1654
f 1658 1650 1698
f 1657 1658 1698
f 1698 1697 1614
f 1614 1657 1698
f 1746 1615 1616
f 1659 1615 1746
f 1746 1616 1747
f 1619 1618 1697
f 1697 1618 1614
f 1529 1748 1747
f 1616 1529 1747
f 1748 1529 1620
f 1700 1661 1699
f 1700 1699 1660
f 1699 1661 1619
f 1754 1701 1621
f 1623 1703 1704
f 1621 1623 1704
f 1754 1621 1704
f 1622 1707 1702
f 1622 1702 1623
f 1806 1624 1807
f 1806 1757 1624
f 1622 1663 1662
f 1707 1622 1662
f 1708 1580 1624
f 1757 1708 1624
f 1625 1581 1663
f 1581 1668 1817
f 1663 1581 1817
f 1664 1763 1630
f 1630 1763 1712
f 1665 1630 1712
f 1665 1712 1714
f 1666 1665 1714
f 1666 1714 1715
f 1626 1666 1715
f 1671 1667 1816
f 1669 1671 1816
f 1817 1668 1669
f 1817 1669 1816
f 1718 1717 1670
f 1633 1719 1664
f 1633 1664 1628
f 1628 1664 1630
f 1725 1632 1542
f 1769 1632 1725
f 1632 1769 1667
f 1632 1667 1671
f 1673 1674 1722
f 1673 1722 1721
f 1674 1676 1722
f 1672 1634 1670
f 1672 1670 1717
f 1590 1724 1592
f 1731 1725 1679
f 1725 1542 1679
f 1680 1721 1726
f 1680 1726 1729
f 1673 1721 1680
f 1674 1675 1676
f 1675 1677 1672
f 1675 1672 1676
f 1672 1677 1634
f 1678 1731 1679
f 1681 1673 1680
f 1674 1673 1681
f 1636 1674 1681
f 1636 1675 1674
f 1678 1688 1730
f 1678 1730 1731
f 1729 1734 1680
f 1681 1680 1734
f 1682 1681 1734
f 1728 1637 1733
f 1733 1637 1683
f 1686 1681 1682
f 1689 1685 1724
f 1789 1730 1688
f 1786 1645 1686
f 1682 1786 1686
f 1688 1791 1789
f 1691 1645 1786
f 1737 1648 1689
f 1737 1689 1724
f 1692 1791 1688
f 1690 1692 1688
f 1691 1786 1693
f 1648 1737 1654
f 1740 1692 1690
f 1693 1650 1691
f 1653 1656 1694
f 1653 1694 1652
f 1656 1654 1694
f 1740 1696 1695
f 1650 1693 1742
f 1696 1659 1743
f 1695 1696 1743
f 1742 1744 1698
f 1698 1650 1742
f 1837 1743 1659
f 1697 1698 1744
f 1659 1746 1837
f 1751 1699 1619
f 1751 1619 1744
f 1744 1619 1697
f 1752 1700 1660
f 1699 1751 1660
f 1530 1752 1620
f 1530 1700 1752
f 1701 1895 1753
f 1895 1701 1754
f 1623 1702 1897
f 1623 1897 1703
f 1703 1801 1704
f 1704 1801 1754
f 1702 1707 1755
f 1707 1803 1755
f 1705 1804 1807
f 1706 1803 1707
f 1662 1758 1706
f 1662 1706 1707
f 1759 1708 1757
f 1662 1663 1709
f 1758 1662 1709
f 1580 1708 1759
f 1580 1759 1710
f 1582 1580 1710
f 1713 1711 1845
f 1709 1663 1817
f 1710 1761 1718
f 1718 1582 1710
f 1664 1762 1763
f 1763 1711 1712
f 1714 1712 1711
f 1714 1711 1713
f 1714 1713 1715
f 1626 1715 1716
f 1856 1626 1716
f 1717 1718 1761
f 1762 1664 1719
f 1856 1720 1626
f 1720 1856 1767
f 1774 1769 1725
f 1776 1726 1721
f 1776 1721 1771
f 1721 1723 1771
f 1721 1722 1723
f 1723 1722 1676
f 1672 1717 1777
f 1772 1590 1773
f 1772 1724 1590
f 1781 1724 1772
f 1731 1774 1725
f 1726 1776 1775
f 1729 1726 1775
f 1723 1676 1727
f 1766 1719 1728
f 1731 1779 1774
f 1732 1766 1728
f 1730 1783 1779
f 1730 1779 1731
f 1826 1734 1729
f 1826 1729 1775
f 1728 1733 1732
f 1733 1683 1735
f 1724 1781 1788
f 1682 1734 1826
f 1683 1684 1735
f 1730 1789 1784
f 1783 1730 1784
f 1834 1786 1682
f 1831 1684 1603
f 1603 1736 1831
f 1724 1788 1792
f 1737 1724 1792
f 1692 1790 1791
f 1693 1786 1741
f 1792 1787 1694
f 1654 1737 1792
f 1694 1654 1792
f 1790 1692 1740
f 1836 1738 1739
f 1739 1652 1836
f 1652 1787 1794
f 1787 1652 1694
f 1880 1790 1740
f 1695 1880 1740
f 1795 1797 1742
f 1742 1693 1741
f 1795 1742 1741
f 1743 1880 1695
f 1797 1744 1742
f 1744 1797 1745
f 1746 1891 1837
f 1891 1746 1747
f 1745 1751 1744
f 1748 1620 1749
f 1620 1798 1749
f 1620 1752 1798
f 1750 1798 1752
f 1750 1752 1660
f 1750 1660 1751
f 1745 1750 1751
f 1895 1800 1753
f 1754 1801 1802
f 1895 1754 1802
f 1703 1897 1896
f 1801 1703 1896
f 1756 1535 1840
f 1705 1756 1840
f 1758 1808 1706
f 1757 1907 1759
f 1709 1809 1758
f 1710 1759 1907
f 1710 1907 1761
f 1904 1845 1711
f 1713 1845 1760
f 1809 1709 1817
f 1812 1850 1762
f 1762 1850 1764
f 1763 1762 1764
f 1904 1711 1763
f 1904 1763 1764
f 1713 1760 1715
f 1667 1765 1816
f 1717 1761 1818
f 1766 1820 1812
f 1766 1812 1719
f 1719 1812 1762
f 1767 1870 1773
f 1590 1767 1773
f 1768 1819 1769
f 1774 1768 1769
f 1765 1667 1769
f 1765 1769 1819
f 1771 1770 1776
f 1771 1723 1770
f 1777 1717 1818
f 1773 1781 1772
f 1814 1768 1774
f 1775 1776 1824
f 1824 1776 1770
f 1770 1723 1822
f 1723 1727 1822
f 1676 1821 1727
f 1672 1864 1821
f 1676 1672 1821
f 1864 1672 1777
f 1818 1864 1777
f 1766 1732 1820
f 1778 1823 1780
f 1827 1823 1778
f 1780 1779 1778
f 1780 1814 1779
f 1779 1814 1774
f 1775 1824 1825
f 1820 1732 1871
f 1781 1773 1829
f 1779 1783 1778
f 1775 1825 1826
f 1733 1872 1732
f 1872 1733 1735
f 1872 1735 1960
f 1735 1785 1960
f 1783 1782 1827
f 1778 1783 1827
f 1834 1682 1826
f 1735 1684 1785
f 1788 1781 1829
f 1784 1828 1782
f 1784 1782 1783
f 1785 1684 1831
f 1831 1736 1832
f 1829 1835 1788
f 1784 1789 1828
f 1736 1687 1832
f 1687 1738 1879
f 1792 1788 1835
f 1833 1828 1789
f 1791 1833 1789
f 1790 1833 1791
f 1786 1834 1741
f 1787 1835 1877
f 1787 1877 1794
f 1792 1835 1787
f 1880 1833 1790
f 1741 1796 1795
f 1793 1652 1794
f 1877 1793 1794
f 1796 1797 1795
f 1880 1743 1886
f 1797 1796 1888
f 1886 1743 1837
f 1745 1797 1888
f 1888 1890 1745
f 1748 1749 1747
f 1749 1798 1799
f 1798 1750 1799
f 1890 1750 1745
f 1753 1800 1838
f 1838 1494 1753
f 1892 1801 1896
f 1801 1892 1802
f 1893 1895 1802
f 2057 1494 1838
f 1702 1936 1897
f 1896 1897 1898
f 1936 1702 1755
f 1804 1705 1840
f 1755 1803 1900
f 1807 1804 1901
f 1805 1806 1807
f 1803 1706 1900
f 1806 1805 1841
f 1757 1806 1841
f 1900 1706 1808
f 1907 1757 1841
f 1809 1808 1758
f 1842 1808 1809
f 1760 1845 1813
f 1810 1842 1809
f 1810 1809 1817
f 1812 1811 1850
f 1850 1844 1764
f 1764 1844 1904
f 1851 1715 1760
f 1851 1760 1813
f 1716 1715 1851
f 1847 1814 1852
f 1847 1815 1814
f 1847 1848 1815
f 1853 1815 1848
f 1853 1854 1765
f 1816 1765 1854
f 1816 1854 1810
f 1816 1810 1817
f 1820 1865 1812
f 1851 1855 1716
f 1856 1716 1855
f 1767 1856 1869
f 1767 1869 1870
f 1859 1852 1780
f 1814 1780 1852
f 1768 1814 1815
f 1819 1768 1815
f 1819 1815 1853
f 1819 1853 1765
f 1823 1859 1780
f 1727 1821 1822
f 1823 1827 1873
f 1859 1823 1873
f 1865 1820 1871
f 1773 1870 1875
f 1825 1824 1915
f 1826 1825 1915
f 1959 1871 1732
f 1732 1872 1959
f 1919 1834 1826
f 1829 1773 1875
f 1827 1782 1830
f 1827 1830 1873
f 1828 1830 1782
f 1875 1835 1829
f 1922 1830 1828
f 1834 1919 1878
f 1831 1832 1965
f 1687 1923 1965
f 1832 1687 1965
f 1923 1687 1879
f 1877 1835 1875
f 1833 1922 1828
f 1741 1834 1878
f 1741 1878 1971
f 1971 1796 1741
f 1879 1738 1836
f 1881 1793 1877
f 1884 1880 1886
f 1886 1837 1933
f 1749 1799 1747
f 1889 1750 1890
f 1800 1895 1894
f 1800 1894 1838
f 1892 1935 1802
f 1802 1935 1893
f 1937 1535 2057
f 1535 1937 1839
f 1840 1535 1839
f 1936 1755 1899
f 1804 1840 1839
f 1899 1755 1900
f 1901 1805 1807
f 1900 1808 1938
f 1938 1808 1843
f 1907 1841 1995
f 1808 1842 1843
f 1813 1845 1846
f 1906 1942 1847
f 1848 1847 1849
f 1849 1853 1848
f 1849 1854 1853
f 1849 1842 1854
f 1854 1842 1810
f 1910 1812 1865
f 1812 1910 1811
f 1811 1844 1850
f 1813 1846 1851
f 1846 1950 1851
f 1858 1906 1852
f 1852 1906 1847
f 1761 1907 1860
f 1818 1761 1860
f 1865 2038 1910
f 1851 1950 1855
f 1856 1855 1950
f 1856 1950 1857
f 1869 1856 1857
f 1867 1866 1858
f 1867 1858 1859
f 1859 1858 1852
f 1860 1913 1864
f 1860 1864 1818
f 1916 1824 1770
f 1916 1770 1861
f 1822 1862 1861
f 1770 1822 1861
f 1821 1863 1862
f 1822 1821 1862
f 1821 1864 1863
f 1913 1863 1864
f 1868 2038 1865
f 1874 1866 1867
f 1874 1867 1859
f 1874 1859 1873
f 1871 1868 1865
f 1870 1869 1927
f 1875 1870 1927
f 1824 1916 1915
f 1872 1960 1959
f 1915 1919 1826
f 1920 1919 1915
f 1873 1876 1874
f 1830 1876 1873
f 1922 1876 1830
f 1879 1928 1923
f 1926 1877 1875
f 1926 1875 1927
f 1922 1833 1882
f 1879 1836 1928
f 1930 1877 1926
f 1882 1833 1880
f 1836 1652 1929
f 1928 1836 1929
f 1652 1793 1929
f 1793 1881 1929
f 1930 1881 1877
f 1882 1880 1884
f 1796 1971 1885
f 1886 1883 1884
f 1888 1796 1885
f 1933 1883 1886
f 1887 1888 1885
f 1934 1889 1890
f 1887 1890 1888
f 1934 1890 1887
f 1891 1747 1975
f 1747 1799 1975
f 1893 1935 1977
f 1895 1893 1894
f 1897 1936 2018
f 1897 2018 1898
f 1892 1896 1898
f 1899 1900 1902
f 1902 1900 1938
f 1938 1843 1940
f 1942 1903 1847
f 1849 1847 1903
f 1849 1903 1987
f 1849 1987 1940
f 1842 1849 1940
f 1842 1940 1843
f 1844 1943 1944
f 1904 1844 1944
f 1904 1944 1905
f 1845 1904 1905
f 1845 1905 1945
f 1846 1845 1945
f 1993 1984 1906
f 1993 1906 1947
f 1942 1906 1984
f 1907 1995 1948
f 1910 1949 1908
f 1811 1910 1908
f 1943 1844 1811
f 1943 1811 1908
f 1950 1846 1945
f 1858 1909 1947
f 1858 1947 1906
f 1948 1913 1860
f 1860 1907 1948
f 1950 1952 1857
f 1857 1952 1962
f 1869 1857 1962
f 1909 1866 1946
f 1909 1858 1866
f 1912 1861 1997
f 1861 1862 1997
f 1862 1953 1997
f 1914 1869 1962
f 1916 1912 1911
f 1861 1912 1916
f 1862 1863 1953
f 1863 1955 1953
f 1955 1863 1913
f 1916 1911 2000
f 1868 1871 1959
f 1927 1869 1914
f 1915 1916 2000
f 1915 2000 2002
f 1960 1917 1959
f 1866 1874 1921
f 2002 1963 1915
f 1963 1920 1915
f 1918 1914 1962
f 1918 1962 1969
f 1918 1927 1914
f 1921 1874 1876
f 1963 1919 1920
f 1965 1785 1831
f 1921 1876 1966
f 1966 1876 1922
f 1919 1963 1878
f 1923 1924 1965
f 1924 1923 1928
f 1924 1928 1925
f 1928 1970 1925
f 1969 1968 1930
f 1969 1930 1918
f 1918 1930 1926
f 1926 1927 1918
f 1966 1922 1882
f 1928 1929 1970
f 1929 1930 1968
f 1931 1966 1882
f 1929 1881 1930
f 1884 1931 1882
f 1883 1931 1884
f 1887 1885 1973
f 1932 1887 1973
f 2054 1933 1837
f 1883 1933 2054
f 1891 1974 2054
f 1837 1891 2054
f 1974 1891 1975
f 1932 1934 1887
f 2016 1889 1934
f 1932 2016 1934
f 1979 1935 1892
f 1935 1979 1977
f 1893 1977 1894
f 1838 1894 2103
f 2057 1838 2103
f 1979 1892 1898
f 1901 1981 1805
f 1981 1983 1805
f 1902 1938 1939
f 1841 1805 1983
f 1940 1987 2066
f 1939 1938 1940
f 1939 1940 2066
f 1841 1983 1995
f 1942 1984 1985
f 1942 1985 1903
f 1905 1944 1988
f 1905 1988 2026
f 1945 1905 2026
f 1945 2026 1941
f 2171 1945 1941
f 1946 1993 1947
f 1948 1995 1994
f 2031 1910 2038
f 1910 2031 1949
f 1949 1991 1908
f 1908 1991 1943
f 1950 1945 2171
f 1946 1947 1909
f 1951 1913 1948
f 1951 1948 1994
f 1996 1962 1952
f 2001 1962 1996
f 2040 1911 1912
f 1954 1997 1953
f 1953 1955 1954
f 1951 1954 1955
f 1951 1955 1913
f 1911 2040 2000
f 1957 1868 1959
f 1959 1917 1956
f 1959 1956 1957
f 1962 2001 2005
f 1946 1866 1958
f 1917 1960 1961
f 1956 1917 1961
f 1866 1921 2004
f 1958 1866 2004
f 2045 1963 2002
f 1961 1960 1785
f 1961 1785 2047
f 1969 1962 2005
f 2009 1963 2045
f 1964 1963 2009
f 2047 1785 1965
f 1966 2006 2004
f 1966 2004 1921
f 1878 1963 1964
f 1925 1967 1924
f 1967 1925 1970
f 1970 2049 1967
f 1970 1968 2049
f 2005 1968 1969
f 1929 1968 1970
f 1931 2006 1966
f 1971 1878 1964
f 1971 1964 2010
f 1885 1971 2010
f 2011 1931 1883
f 2010 1973 1885
f 1972 1973 2010
f 2011 1883 2052
f 1972 1932 1973
f 2015 1932 1972
f 2052 1883 2054
f 1974 1975 2012
f 1975 2013 2012
f 2014 2016 1932
f 2015 2014 1932
f 2013 1975 1799
f 1889 2016 1799
f 1750 1889 1799
f 1976 1977 1979
f 2017 1976 1979
f 1978 2017 1979
f 1978 1979 1898
f 1936 1899 2018
f 2021 1804 1839
f 1899 1902 1980
f 1804 2021 1901
f 1982 1902 1939
f 1984 1989 1986
f 1985 1984 1986
f 1985 1986 2025
f 1903 1985 2025
f 1987 1903 2025
f 1987 2025 2064
f 1987 2064 2066
f 1989 1993 2168
f 1993 1989 1984
f 1949 2031 1990
f 1949 1990 1991
f 1991 1990 2030
f 1943 1991 2030
f 1944 1943 2030
f 1992 1988 1944
f 1992 1944 2030
f 1993 1946 2168
f 1952 1950 2119
f 1996 1952 2119
f 2168 1946 1999
f 1994 2037 1951
f 1996 2041 2001
f 2040 1912 2034
f 1997 2036 2034
f 1912 1997 2034
f 1997 1954 2036
f 1954 2037 2036
f 2037 1954 1951
f 1946 1958 1999
f 2038 1868 2080
f 1958 1998 1999
f 2000 2040 2043
f 2080 1868 1957
f 2001 2041 2044
f 2000 2043 2002
f 1956 1961 2046
f 2005 2001 2044
f 2003 1998 1958
f 2003 1958 2004
f 2046 1961 2047
f 2005 2044 2007
f 2004 2089 2003
f 2045 2008 2009
f 2007 2050 2049
f 1968 2005 2007
f 2092 2004 2006
f 2089 2004 2092
f 1924 2093 1965
f 2049 1968 2007
f 2009 2008 2094
f 2010 2009 2094
f 2010 2094 2097
f 2010 1964 2009
f 2051 1972 2010
f 2051 2010 2097
f 2011 2052 2099
f 2051 2015 1972
f 2012 2055 1974
f 2055 2012 2013
f 2013 2016 2014
f 2013 2014 2055
f 1799 2016 2013
f 1977 1976 2056
f 1894 1977 2056
f 1894 2056 2103
f 2019 1937 2057
f 2058 1898 2018
f 2058 1978 1898
f 1937 2019 2105
f 1839 1937 2105
f 2106 2058 2018
f 2106 2018 1899
f 2105 2020 2021
f 2105 2021 1839
f 2106 1899 1980
f 2106 1980 2022
f 2020 2060 2021
f 2060 1901 2021
f 1980 1902 2059
f 1980 2059 2022
f 1901 2060 1981
f 2059 1902 1982
f 2068 1983 1981
f 1986 1989 2112
f 1986 2112 2023
f 2025 1986 2023
f 2025 2023 2024
f 2025 2024 2063
f 2025 2063 2064
f 1982 1939 2066
f 1983 2068 2027
f 1995 1983 2027
f 2026 1988 2073
f 2073 1941 2026
f 2027 2075 1994
f 1994 1995 2027
f 2031 2118 2028
f 1990 2031 2028
f 1990 2028 2069
f 1990 2069 2029
f 2030 1990 2029
f 2030 2029 2070
f 2030 2070 1992
f 2076 1994 2075
f 1950 2171 2119
f 2122 1996 2119
f 2079 2170 2032
f 2079 2032 2168
f 2079 2168 1999
f 2120 2033 2034
f 2034 2036 2035
f 2034 2035 2120
f 2076 2037 1994
f 2031 2038 2078
f 2118 2031 2078
f 2040 2034 2033
f 2035 2036 2124
f 2036 2077 2124
f 2036 2037 2077
f 2040 2033 2039
f 2078 2038 2080
f 1998 2079 1999
f 2043 2040 2039
f 2043 2039 2085
f 1956 2083 1957
f 2041 2081 2087
f 2044 2041 2087
f 2085 2042 2043
f 2042 2002 2043
f 2087 2133 2044
f 2079 1998 2003
f 2130 2045 2002
f 2130 2002 2042
f 2046 2047 2131
f 2047 2132 2131
f 2137 2007 2044
f 2137 2044 2133
f 2045 2130 2008
f 2093 2132 2047
f 2091 2048 2050
f 2137 2091 2050
f 2137 2050 2007
f 2093 2047 1965
f 1967 2048 2134
f 1924 1967 2134
f 2048 1967 2049
f 2050 2048 2049
f 2096 2092 2006
f 2096 2006 1931
f 2096 1931 2011
f 2051 2097 2101
f 2099 2052 2102
f 2101 2053 2014
f 2101 2014 2015
f 2015 2051 2101
f 2054 1974 2102
f 2052 2054 2102
f 2055 2223 1974
f 2055 2014 2223
f 2199 1978 2058
f 2199 2058 2107
f 2107 2058 2106
f 1981 2060 2062
f 2062 2068 1981
f 2023 2114 2024
f 2110 2022 2059
f 2110 2059 1982
f 2068 2062 2067
f 2112 2114 2023
f 2024 2061 2063
f 2064 2063 2061
f 2064 2061 2160
f 2064 2160 2065
f 2066 2064 2065
f 2065 2115 1982
f 2065 1982 2066
f 1982 2115 2110
f 2027 2068 2067
f 2069 2116 2029
f 2029 2116 2071
f 2070 2029 2071
f 2070 2071 2072
f 1992 2070 2072
f 1988 1992 2073
f 2250 1941 2073
f 2075 2027 2067
f 2118 2069 2028
f 2250 2171 1941
f 2035 2121 2120
f 2121 2035 2213
f 2074 2118 2078
f 1996 2122 2123
f 2213 2035 2124
f 2077 2254 2124
f 2077 2256 2254
f 2077 2037 2256
f 2125 2074 2078
f 2041 1996 2123
f 2170 2079 2088
f 2178 2170 2088
f 2080 2127 2125
f 2080 2125 2078
f 2123 2084 2081
f 2081 2041 2123
f 2083 2080 1957
f 2127 2080 2083
f 1956 2082 2180
f 2083 1956 2180
f 2087 2081 2084
f 2129 2042 2085
f 2082 1956 2086
f 2086 1956 2046
f 2133 2087 2084
f 2088 2079 2003
f 2129 2130 2042
f 2086 2046 2184
f 2046 2131 2184
f 2188 2003 2089
f 2188 2089 2191
f 2008 2130 2095
f 2090 2048 2091
f 2191 2089 2092
f 2093 1924 2134
f 2132 2093 2134
f 2048 2090 2134
f 2191 2092 2096
f 2094 2008 2095
f 2191 2096 2192
f 2098 2097 2095
f 2095 2097 2094
f 2192 2096 2273
f 2273 2096 2011
f 2098 2196 2101
f 2101 2097 2098
f 2011 2099 2274
f 2273 2011 2274
f 2100 2101 2196
f 2139 2141 2053
f 2100 2139 2053
f 2100 2053 2101
f 2141 2223 2014
f 2053 2141 2014
f 1976 2142 2278
f 2056 1976 2278
f 2056 2278 2226
f 2103 2056 2226
f 2017 1978 2104
f 1976 2017 2104
f 2144 2057 2103
f 2144 2103 2226
f 2144 2019 2057
f 2146 2199 2107
f 2146 2107 2147
f 2105 2019 2108
f 2020 2105 2108
f 2022 2148 2106
f 2106 2148 2107
f 2107 2148 2147
f 2108 2149 2060
f 2108 2060 2020
f 2109 2062 2060
f 2149 2109 2060
f 2151 2148 2022
f 2114 2113 2154
f 2024 2114 2154
f 2024 2154 2155
f 2024 2155 2061
f 2151 2022 2110
f 2062 2109 2067
f 2167 1989 2168
f 1989 2167 2111
f 2112 1989 2111
f 2113 2114 2112
f 2113 2112 2111
f 2115 2065 2204
f 2204 2203 2110
f 2204 2110 2115
f 2110 2203 2151
f 2069 2162 2157
f 2116 2069 2157
f 2116 2157 2239
f 2071 2116 2239
f 2071 2239 2159
f 2071 2159 2165
f 2072 2071 2165
f 1992 2072 2073
f 2075 2067 2209
f 2074 2117 2162
f 2074 2162 2118
f 2118 2162 2069
f 2075 2209 2174
f 2076 2075 2174
f 2177 2119 2171
f 2122 2119 2177
f 2173 2033 2120
f 2173 2120 2172
f 2120 2121 2172
f 2170 2178 2214
f 2033 2173 2175
f 2124 2254 2213
f 2174 2037 2076
f 2256 2037 2174
f 2074 2125 2126
f 2117 2074 2126
f 2123 2122 2177
f 2039 2033 2175
f 2126 2125 2127
f 2179 2084 2123
f 2178 2088 2181
f 2039 2175 2183
f 2085 2039 2183
f 2180 2082 2128
f 2183 2129 2085
f 2261 2129 2183
f 2086 2218 2128
f 2082 2086 2128
f 2218 2086 2184
f 2133 2084 2179
f 2088 2003 2188
f 2181 2088 2188
f 2261 2314 2130
f 2261 2130 2129
f 2131 2186 2184
f 2186 2131 2132
f 2132 2135 2186
f 2133 2179 2190
f 2137 2133 2190
f 2188 2191 2189
f 2130 2314 2194
f 2132 2134 2135
f 2134 2090 2135
f 2136 2135 2090
f 2136 2090 2091
f 2137 2190 2136
f 2091 2137 2136
f 2095 2130 2194
f 2191 2192 2193
f 2138 2098 2095
f 2138 2095 2194
f 2196 2098 2138
f 2139 2100 2196
f 1974 2223 2140
f 2102 1974 2140
f 2141 2224 2223
f 2224 2141 2139
f 2104 2142 1976
f 1978 2199 2104
f 2226 2143 2145
f 2226 2145 2144
f 2019 2144 2145
f 2108 2145 2143
f 2108 2019 2145
f 2147 2148 2200
f 2230 2149 2108
f 2143 2230 2108
f 2234 2148 2235
f 2148 2234 2200
f 2148 2151 2235
f 2152 2153 2113
f 2154 2113 2153
f 2154 2153 2150
f 2155 2154 2150
f 2061 2155 2156
f 2157 2164 2158
f 2157 2158 2239
f 2167 2207 2152
f 2167 2152 2111
f 2111 2152 2113
f 2160 2061 2156
f 2065 2160 2161
f 2065 2161 2204
f 2205 2163 2162
f 2162 2163 2164
f 2157 2162 2164
f 2159 2202 2165
f 2165 2202 2166
f 2072 2165 2166
f 2072 2166 2206
f 2072 2206 2169
f 2073 2072 2169
f 2208 2032 2170
f 2167 2168 2032
f 2167 2032 2208
f 2248 2205 2117
f 2117 2205 2162
f 2295 2250 2073
f 2295 2073 2169
f 2208 2170 2251
f 2209 2256 2174
f 2250 2257 2177
f 2250 2177 2171
f 2172 2212 2173
f 2172 2121 2253
f 2172 2253 2212
f 2213 2253 2121
f 2176 2248 2117
f 2251 2170 2214
f 2175 2173 2212
f 2175 2212 2210
f 2126 2176 2117
f 2179 2177 2257
f 2123 2177 2179
f 2214 2178 2215
f 2179 2257 2185
f 2178 2181 2217
f 2178 2217 2215
f 2175 2210 2183
f 2216 2127 2083
f 2083 2180 2216
f 2182 2217 2181
f 2190 2179 2185
f 2182 2181 2188
f 2186 2311 2184
f 2311 2186 2135
f 2311 2135 2263
f 2135 2267 2263
f 2190 2185 2269
f 2188 2187 2182
f 2187 2188 2189
f 2194 2314 2195
f 2135 2136 2267
f 2269 2136 2190
f 2189 2191 2193
f 2192 2219 2193
f 2195 2197 2138
f 2138 2194 2195
f 2220 2192 2273
f 2219 2192 2220
f 2198 2196 2138
f 2198 2138 2197
f 2198 2139 2196
f 2274 2099 2102
f 2222 2139 2198
f 2274 2102 2140
f 2222 2224 2139
f 2225 2104 2199
f 2142 2104 2225
f 2143 2226 2327
f 2146 2227 2199
f 2199 2227 2225
f 2146 2147 2227
f 2147 2200 2231
f 2227 2147 2231
f 2231 2200 2234
f 2233 2149 2230
f 2233 2109 2149
f 2153 2240 2150
f 2240 2153 2152
f 2235 2151 2241
f 2067 2109 2236
f 2159 2239 2202
f 2244 2166 2335
f 2240 2152 2207
f 2156 2201 2160
f 2161 2160 2201
f 2204 2161 2245
f 2204 2245 2246
f 2203 2204 2246
f 2241 2151 2203
f 2241 2203 2246
f 2067 2236 2209
f 2205 2243 2237
f 2205 2237 2163
f 2163 2237 2164
f 2166 2244 2206
f 2169 2206 2244
f 2295 2169 2244
f 2207 2167 2208
f 2243 2205 2248
f 2298 2256 2209
f 2256 2298 2304
f 2211 2210 2212
f 2211 2212 2306
f 2212 2253 2306
f 2214 2215 2259
f 2217 2260 2259
f 2217 2259 2215
f 2126 2127 2216
f 2180 2356 2216
f 2217 2182 2260
f 2356 2180 2128
f 2260 2182 2265
f 2218 2184 2262
f 2184 2311 2262
f 2187 2189 2316
f 2189 2193 2270
f 2193 2219 2271
f 2219 2220 2271
f 2198 2197 2221
f 2273 2274 2319
f 2222 2198 2221
f 2322 2324 2222
f 2276 2274 2140
f 2223 2323 2140
f 2223 2224 2323
f 2224 2324 2323
f 2222 2324 2224
f 2277 2278 2142
f 2280 2277 2142
f 2228 2280 2142
f 2228 2142 2225
f 2229 2225 2227
f 2228 2225 2229
f 2229 2227 2232
f 2232 2227 2231
f 2283 2230 2143
f 2231 2234 2287
f 2231 2287 2232
f 2283 2236 2233
f 2283 2233 2230
f 2382 2286 2240
f 2150 2240 2286
f 2287 2234 2235
f 2236 2109 2233
f 2288 2382 2240
f 2155 2150 2383
f 2242 2287 2235
f 2242 2235 2241
f 2164 2237 2238
f 2158 2164 2238
f 2239 2158 2238
f 2239 2238 2291
f 2202 2239 2291
f 2202 2291 2335
f 2166 2202 2335
f 2207 2288 2240
f 2293 2161 2201
f 2245 2161 2293
f 2242 2241 2246
f 2252 2292 2243
f 2243 2292 2237
f 2249 2244 2335
f 2249 2295 2244
f 2207 2208 2297
f 2293 2338 2245
f 2246 2245 2338
f 2246 2338 2247
f 2246 2247 2242
f 2248 2252 2243
f 2297 2208 2296
f 2294 2298 2209
f 2248 2176 2252
f 2300 2257 2250
f 2295 2300 2250
f 2296 2208 2251
f 2252 2176 2350
f 2251 2214 2258
f 2213 2302 2306
f 2253 2213 2306
f 2213 2254 2302
f 2254 2255 2302
f 2256 2304 2255
f 2254 2256 2255
f 2259 2355 2258
f 2259 2258 2214
f 2350 2176 2126
f 2257 2300 2264
f 2355 2259 2260
f 2315 2261 2183
f 2185 2257 2264
f 2314 2261 2315
f 2263 2267 2312
f 2185 2264 2268
f 2269 2185 2268
f 2187 2266 2265
f 2182 2187 2265
f 2266 2187 2316
f 2267 2136 2312
f 2269 2268 2312
f 2136 2269 2312
f 2189 2412 2316
f 2270 2412 2189
f 2270 2193 2271
f 2317 2197 2195
f 2220 2272 2271
f 2272 2220 2273
f 2272 2273 2416
f 2221 2197 2317
f 2416 2273 2319
f 2318 2222 2221
f 2318 2221 2317
f 2321 2319 2274
f 2321 2274 2276
f 2276 2323 2275
f 2276 2275 2321
f 2222 2318 2322
f 2140 2323 2276
f 2278 2277 2279
f 2226 2278 2279
f 2281 2280 2228
f 2327 2226 2279
f 2229 2281 2228
f 2328 2281 2229
f 2328 2229 2232
f 2143 2327 2282
f 2232 2329 2328
f 2282 2284 2283
f 2282 2283 2143
f 2329 2232 2287
f 2285 2236 2283
f 2284 2285 2283
f 2287 2333 2329
f 2334 2236 2285
f 2333 2287 2242
f 2292 2289 2290
f 2237 2292 2290
f 2238 2237 2290
f 2238 2290 2331
f 2238 2331 2332
f 2291 2238 2332
f 2288 2207 2337
f 2236 2334 2294
f 2209 2236 2294
f 2289 2292 2252
f 2337 2207 2297
f 2295 2249 2343
f 2299 2298 2294
f 2343 2300 2295
f 2296 2251 2345
f 2341 2352 2305
f 2305 2301 2341
f 2305 2348 2301
f 2305 2302 2348
f 2302 2255 2303
f 2302 2303 2348
f 2255 2304 2299
f 2255 2299 2303
f 2304 2298 2299
f 2258 2345 2251
f 2211 2306 2305
f 2211 2305 2352
f 2306 2302 2305
f 2210 2211 2309
f 2300 2343 2307
f 2355 2260 2308
f 2183 2210 2309
f 2309 2315 2183
f 2358 2356 2128
f 2218 2357 2128
f 2357 2218 2262
f 2357 2262 2310
f 2262 2359 2310
f 2264 2300 2307
f 2264 2307 2360
f 2361 2308 2260
f 2361 2260 2265
f 2262 2311 2359
f 2311 2263 2359
f 2263 2408 2359
f 2408 2263 2312
f 2312 2360 2408
f 2268 2264 2360
f 2268 2360 2312
f 2265 2522 2361
f 2265 2266 2522
f 2266 2316 2364
f 2314 2315 2313
f 2316 2412 2414
f 2364 2316 2414
f 2314 2313 2365
f 2195 2314 2365
f 2368 2317 2195
f 2368 2195 2365
f 2271 2272 2444
f 2367 2317 2368
f 2318 2317 2367
f 2372 2318 2367
f 2275 2320 2319
f 2321 2275 2319
f 2325 2322 2372
f 2372 2322 2318
f 2326 2275 2323
f 2320 2275 2326
f 2324 2325 2326
f 2323 2324 2326
f 2325 2324 2322
f 2378 2280 2281
f 2378 2374 2277
f 2378 2277 2280
f 2279 2277 2374
f 2279 2374 2419
f 2378 2281 2375
f 2279 2419 2421
f 2327 2279 2421
f 2375 2281 2328
f 2327 2421 2282
f 2328 2329 2379
f 2284 2282 2380
f 2329 2381 2379
f 2285 2284 2380
f 2333 2330 2381
f 2333 2381 2329
f 2424 2388 2334
f 2424 2334 2285
f 2332 2331 2488
f 2390 2332 2488
f 2333 2242 2395
f 2330 2333 2395
f 2289 2385 2290
f 2290 2385 2448
f 2290 2448 2331
f 2390 2291 2332
f 2291 2390 2389
f 2335 2291 2389
f 2335 2389 2428
f 2288 2337 2394
f 2426 2293 2201
f 2294 2334 2388
f 2294 2388 2450
f 2289 2252 2351
f 2336 2249 2335
f 2336 2335 2428
f 2297 2394 2337
f 2339 2338 2293
f 2339 2293 2426
f 2247 2338 2339
f 2247 2339 2340
f 2395 2242 2247
f 2395 2247 2340
f 2450 2299 2294
f 2343 2249 2336
f 2297 2296 2452
f 2398 2346 2341
f 2341 2301 2342
f 2341 2342 2398
f 2343 2336 2344
f 2345 2452 2296
f 2352 2341 2346
f 2352 2346 2460
f 2301 2348 2347
f 2342 2301 2347
f 2348 2349 2347
f 2348 2303 2349
f 2303 2430 2349
f 2299 2430 2303
f 2252 2350 2431
f 2351 2252 2431
f 2345 2258 2354
f 2353 2352 2460
f 2211 2352 2353
f 2349 2430 2456
f 2431 2350 2436
f 2258 2355 2400
f 2354 2258 2400
f 2353 2460 2403
f 2309 2211 2353
f 2436 2350 2126
f 2307 2343 2344
f 2400 2355 2308
f 2400 2308 2401
f 2437 2126 2216
f 2356 2462 2437
f 2216 2356 2437
f 2462 2356 2358
f 2307 2344 2406
f 2403 2407 2353
f 2407 2362 2353
f 2353 2362 2309
f 2315 2309 2362
f 2357 2404 2358
f 2128 2357 2358
f 2357 2310 2520
f 2357 2520 2404
f 2359 2520 2310
f 2360 2307 2406
f 2308 2361 2443
f 2359 2408 2520
f 2360 2406 2409
f 2408 2360 2409
f 2522 2266 2466
f 2364 2466 2266
f 2362 2407 2363
f 2313 2315 2362
f 2414 2466 2364
f 2365 2313 2362
f 2365 2362 2363
f 2365 2363 2366
f 2271 2412 2270
f 2413 2368 2366
f 2366 2368 2365
f 2367 2413 2415
f 2367 2415 2372
f 2368 2413 2367
f 2319 2320 2526
f 2319 2526 2416
f 2320 2371 2369
f 2320 2369 2526
f 2371 2325 2370
f 2371 2370 2369
f 2372 2415 2370
f 2372 2370 2325
f 2326 2371 2320
f 2325 2371 2326
f 2373 2374 2378
f 2377 2375 2420
f 2377 2376 2378
f 2377 2378 2375
f 2378 2376 2373
f 2375 2328 2420
f 2379 2420 2328
f 2282 2421 2380
f 2424 2285 2380
f 2286 2382 2425
f 2286 2425 2383
f 2150 2286 2383
f 2388 2424 2538
f 2555 2385 2289
f 2390 2488 2391
f 2386 2382 2288
f 2384 2155 2383
f 2155 2384 2387
f 2156 2155 2387
f 2156 2387 2201
f 2389 2390 2391
f 2386 2288 2394
f 2386 2394 2429
f 2330 2395 2393
f 2289 2351 2493
f 2428 2458 2336
f 2394 2297 2396
f 2429 2394 2396
f 2426 2392 2339
f 2339 2392 2393
f 2340 2339 2393
f 2340 2393 2395
f 2396 2297 2452
f 2396 2452 2397
f 2398 2399 2346
f 2398 2342 2454
f 2299 2450 2497
f 2460 2346 2399
f 2399 2398 2454
f 2342 2347 2454
f 2430 2299 2497
f 2344 2336 2458
f 2452 2345 2354
f 2433 2431 2436
f 2458 2438 2344
f 2354 2400 2435
f 2403 2460 2402
f 2401 2435 2400
f 2436 2126 2437
f 2462 2358 2440
f 2344 2438 2441
f 2406 2344 2441
f 2402 2407 2403
f 2358 2404 2517
f 2358 2517 2440
f 2520 2517 2404
f 2405 2521 2409
f 2409 2406 2441
f 2409 2441 2405
f 2401 2308 2443
f 2407 2402 2410
f 2408 2521 2520
f 2521 2408 2409
f 2361 2522 2443
f 2363 2407 2410
f 2363 2410 2411
f 2414 2412 2271
f 2411 2469 2413
f 2366 2363 2411
f 2366 2411 2413
f 2414 2271 2444
f 2471 2413 2469
f 2444 2272 2474
f 2416 2474 2272
f 2471 2472 2415
f 2471 2415 2413
f 2416 2526 2474
f 2415 2417 2370
f 2472 2417 2415
f 2419 2374 2446
f 2377 2418 2376
f 2376 2418 2373
f 2421 2419 2446
f 2377 2420 2477
f 2421 2446 2422
f 2420 2379 2481
f 2477 2420 2481
f 2421 2422 2380
f 2481 2379 2381
f 2481 2381 2423
f 2382 2484 2425
f 2383 2425 2485
f 2384 2383 2485
f 2381 2330 2447
f 2423 2381 2447
f 2387 2384 2485
f 2201 2387 2491
f 2491 2426 2201
f 2447 2330 2489
f 2555 2289 2493
f 2449 2389 2391
f 2389 2449 2427
f 2428 2389 2427
f 2533 2426 2491
f 2392 2426 2535
f 2393 2392 2535
f 2489 2330 2393
f 2489 2393 2535
f 2429 2396 2563
f 2397 2563 2396
f 2508 2460 2399
f 2347 2455 2454
f 2455 2347 2349
f 2455 2349 2505
f 2456 2430 2497
f 2432 2351 2431
f 2433 2432 2431
f 2433 2434 2432
f 2452 2354 2459
f 2460 2508 2465
f 2456 2542 2505
f 2349 2456 2505
f 2510 2434 2433
f 2457 2438 2458
f 2459 2354 2435
f 2510 2433 2436
f 2510 2436 2437
f 2438 2457 2463
f 2435 2401 2461
f 2438 2463 2439
f 2441 2438 2439
f 2442 2461 2401
f 2441 2439 2464
f 2405 2441 2464
f 2442 2401 2443
f 2411 2410 2468
f 2523 2414 2444
f 2523 2444 2474
f 2523 2474 2473
f 2370 2417 2369
f 2374 2373 2445
f 2446 2374 2445
f 2476 2418 2377
f 2446 2445 2480
f 2422 2446 2480
f 2480 2380 2422
f 2425 2484 2593
f 2425 2530 2485
f 2423 2447 2486
f 2424 2592 2538
f 2385 2555 2597
f 2331 2448 2488
f 2484 2382 2386
f 2489 2486 2447
f 2449 2391 2531
f 2494 2428 2427
f 2426 2533 2535
f 2450 2388 2538
f 2458 2428 2494
f 2493 2351 2499
f 2498 2493 2499
f 2458 2494 2451
f 2563 2397 2544
f 2351 2432 2499
f 2397 2452 2544
f 2508 2399 2496
f 2454 2453 2496
f 2399 2454 2496
f 2454 2455 2453
f 2542 2456 2502
f 2502 2456 2497
f 2499 2432 2434
f 2544 2452 2459
f 2451 2511 2457
f 2451 2457 2458
f 2459 2435 2507
f 2463 2457 2511
f 2463 2511 2515
f 2507 2435 2461
f 2402 2460 2465
f 2464 2515 2582
f 2463 2515 2464
f 2439 2463 2464
f 2461 2442 2574
f 2581 2405 2582
f 2582 2405 2464
f 2402 2465 2467
f 2410 2402 2467
f 2581 2521 2405
f 2522 2466 2470
f 2468 2410 2467
f 2470 2466 2414
f 2469 2411 2468
f 2470 2414 2523
f 2471 2525 2472
f 2474 2526 2473
f 2369 2417 2524
f 2524 2417 2472
f 2418 2527 2475
f 2373 2418 2475
f 2373 2475 2478
f 2445 2373 2478
f 2527 2418 2476
f 2480 2445 2478
f 2476 2377 2477
f 2480 2478 2479
f 2479 2483 2380
f 2479 2380 2480
f 2482 2481 2423
f 2592 2424 2380
f 2592 2380 2483
f 2425 2593 2530
f 2482 2423 2486
f 2482 2486 2556
f 2385 2597 2487
f 2448 2385 2487
f 2488 2448 2487
f 2488 2487 2531
f 2391 2488 2531
f 2387 2485 2530
f 2486 2489 2532
f 2555 2493 2490
f 2495 2427 2449
f 2494 2427 2495
f 2492 2533 2491
f 2532 2489 2535
f 2490 2493 2498
f 2490 2498 2536
f 2386 2429 2563
f 2450 2538 2537
f 2506 2494 2495
f 2506 2495 2504
f 2451 2494 2506
f 2564 2509 2500
f 2500 2496 2564
f 2496 2453 2607
f 2496 2607 2564
f 2537 2543 2502
f 2497 2450 2537
f 2502 2497 2537
f 2503 2536 2498
f 2503 2498 2499
f 2508 2500 2509
f 2496 2500 2508
f 2455 2541 2453
f 2541 2455 2501
f 2543 2542 2502
f 2503 2499 2434
f 2506 2504 2573
f 2544 2459 2571
f 2501 2455 2505
f 2505 2542 2501
f 2434 2510 2545
f 2503 2434 2545
f 2511 2506 2573
f 2511 2451 2506
f 2507 2512 2571
f 2507 2571 2459
f 2465 2508 2509
f 2465 2509 2513
f 2545 2510 2437
f 2573 2515 2511
f 2512 2507 2461
f 2512 2461 2574
f 2513 2516 2465
f 2545 2437 2514
f 2437 2462 2514
f 2462 2440 2579
f 2515 2573 2582
f 2465 2516 2467
f 2519 2440 2517
f 2579 2440 2519
f 2517 2520 2519
f 2521 2518 2519
f 2520 2521 2519
f 2521 2581 2518
f 2522 2548 2443
f 2548 2522 2470
f 2471 2469 2525
f 2524 2472 2628
f 2472 2525 2628
f 2526 2553 2552
f 2473 2526 2552
f 2526 2369 2553
f 2369 2524 2553
f 2588 2630 2527
f 2527 2630 2475
f 2528 2588 2476
f 2476 2588 2527
f 2477 2528 2476
f 2477 2481 2589
f 2479 2529 2483
f 2482 2589 2481
f 2592 2483 2529
f 2484 2633 2593
f 2530 2593 2710
f 2531 2487 2559
f 2484 2386 2671
f 2556 2486 2532
f 2555 2490 2557
f 2559 2558 2531
f 2558 2449 2531
f 2558 2495 2449
f 2533 2492 2534
f 2533 2534 2535
f 2490 2536 2557
f 2538 2562 2537
f 2557 2536 2566
f 2495 2558 2570
f 2504 2495 2570
f 2563 2544 2539
f 2569 2543 2537
f 2536 2503 2540
f 2536 2540 2566
f 2567 2607 2453
f 2453 2541 2567
f 2501 2569 2541
f 2501 2542 2569
f 2542 2543 2569
f 2539 2544 2571
f 2656 2540 2545
f 2545 2540 2503
f 2573 2504 2546
f 2513 2509 2575
f 2547 2513 2575
f 2547 2516 2513
f 2514 2462 2576
f 2579 2576 2462
f 2582 2573 2616
f 2516 2547 2578
f 2467 2516 2578
f 2580 2579 2519
f 2518 2581 2580
f 2519 2518 2580
f 2443 2548 2442
f 2621 2548 2549
f 2468 2467 2578
f 2549 2548 2470
f 2550 2469 2468
f 2550 2468 2578
f 2624 2470 2523
f 2549 2470 2624
f 2550 2628 2525
f 2525 2469 2550
f 2624 2523 2625
f 2625 2523 2473
f 2473 2552 2625
f 2551 2524 2628
f 2528 2477 2590
f 2478 2632 2704
f 2479 2478 2704
f 2590 2477 2589
f 2529 2479 2704
f 2589 2482 2596
f 2596 2482 2556
f 2596 2556 2598
f 2538 2592 2554
f 2555 2599 2597
f 2487 2597 2559
f 2595 2387 2530
f 2491 2387 2595
f 2556 2532 2561
f 2556 2561 2598
f 2538 2554 2562
f 2599 2555 2557
f 2603 2558 2559
f 2601 2671 2386
f 2595 2560 2491
f 2492 2491 2560
f 2534 2561 2535
f 2535 2561 2532
f 2605 2599 2557
f 2603 2606 2558
f 2601 2386 2563
f 2537 2562 2611
f 2605 2557 2566
f 2558 2606 2570
f 2601 2563 2539
f 2611 2610 2569
f 2611 2569 2537
f 2613 2565 2566
f 2613 2566 2540
f 2566 2565 2605
f 2609 2607 2567
f 2541 2568 2567
f 2569 2610 2568
f 2541 2569 2568
f 2539 2571 2686
f 2575 2509 2653
f 2540 2656 2655
f 2613 2540 2655
f 2504 2570 2546
f 2512 2574 2728
f 2576 2545 2514
f 2573 2546 2616
f 2728 2574 2660
f 2547 2575 2661
f 2583 2582 2616
f 2574 2442 2577
f 2660 2574 2577
f 2578 2547 2661
f 2578 2661 2663
f 2619 2579 2580
f 2581 2583 2580
f 2583 2581 2582
f 2548 2620 2577
f 2442 2548 2577
f 2548 2621 2620
f 2584 2621 2549
f 2622 2584 2549
f 2585 2550 2578
f 2585 2578 2663
f 2549 2624 2622
f 2628 2550 2585
f 2586 2625 2552
f 2586 2552 2666
f 2552 2553 2666
f 2553 2629 2666
f 2627 2551 2628
f 2553 2524 2629
f 2524 2551 2629
f 2588 2587 2630
f 2475 2630 2669
f 2475 2669 2631
f 2478 2475 2631
f 2478 2631 2632
f 2528 2590 2700
f 2589 2670 2700
f 2589 2700 2590
f 2589 2596 2591
f 2589 2591 2670
f 2529 2554 2592
f 2745 2554 2529
f 2593 2633 2707
f 2593 2707 2710
f 2530 2710 2594
f 2594 2595 2530
f 2598 2591 2596
f 2634 2597 2599
f 2597 2634 2600
f 2559 2597 2600
f 2603 2559 2600
f 2671 2633 2484
f 2598 2561 2747
f 2600 2636 2603
f 2671 2601 2640
f 2534 2492 2748
f 2747 2561 2534
f 2747 2534 2748
f 2611 2562 2602
f 2599 2605 2644
f 2639 2599 2644
f 2636 2604 2603
f 2603 2604 2606
f 2643 2613 2612
f 2605 2643 2644
f 2570 2606 2604
f 2640 2601 2539
f 2647 2509 2564
f 2647 2564 2648
f 2607 2718 2648
f 2564 2607 2648
f 2607 2608 2718
f 2608 2607 2609
f 2602 2610 2611
f 2678 2610 2602
f 2642 2612 2650
f 2612 2613 2650
f 2565 2613 2643
f 2565 2643 2605
f 2604 2636 2615
f 2650 2614 2651
f 2614 2650 2613
f 2653 2509 2647
f 2655 2614 2613
f 2618 2604 2615
f 2618 2570 2604
f 2546 2570 2618
f 2686 2571 2512
f 2545 2572 2656
f 2572 2545 2576
f 2618 2615 2658
f 2616 2546 2618
f 2575 2653 2661
f 2617 2572 2576
f 2579 2733 2617
f 2576 2579 2617
f 2733 2579 2619
f 2619 2580 2734
f 2619 2734 2733
f 2580 2583 2658
f 2580 2658 2734
f 2658 2583 2618
f 2618 2583 2616
f 2660 2577 2662
f 2577 2620 2662
f 2620 2621 2695
f 2584 2695 2621
f 2585 2663 2664
f 2624 2623 2622
f 2623 2624 2625
f 2623 2625 2667
f 2625 2586 2667
f 2697 2666 2629
f 2629 2626 2697
f 2629 2627 2626
f 2585 2627 2628
f 2626 2627 2585
f 2629 2551 2627
f 2587 2528 2700
f 2587 2588 2528
f 2632 2631 2669
f 2632 2669 2703
f 2703 2704 2632
f 2705 2700 2670
f 2591 2598 2711
f 2554 2745 2712
f 2594 2560 2595
f 2598 2747 2711
f 2554 2712 2638
f 2562 2554 2638
f 2639 2674 2599
f 2599 2674 2635
f 2599 2635 2634
f 2634 2635 2637
f 2600 2634 2637
f 2637 2636 2600
f 2680 2636 2637
f 2641 2671 2640
f 2638 2678 2602
f 2602 2562 2638
f 2676 2674 2639
f 2676 2639 2644
f 2641 2640 2681
f 2612 2642 2649
f 2612 2649 2679
f 2643 2612 2679
f 2679 2645 2644
f 2679 2644 2643
f 2644 2645 2676
f 2636 2680 2683
f 2640 2539 2646
f 2640 2646 2681
f 2717 2725 2647
f 2648 2717 2647
f 2718 2608 2682
f 2609 2682 2608
f 2642 2650 2649
f 2615 2636 2683
f 2647 2725 2654
f 2567 2568 2609
f 2650 2651 2685
f 2649 2650 2685
f 2615 2683 2726
f 2614 2652 2651
f 2652 2614 2655
f 2652 2655 2657
f 2615 2726 2689
f 2653 2647 2654
f 2657 2655 2656
f 2656 2572 2657
f 2654 2688 2653
f 2688 2659 2653
f 2615 2689 2690
f 2658 2615 2690
f 2661 2653 2659
f 2658 2690 2734
f 2663 2661 2659
f 2620 2692 2662
f 2692 2620 2695
f 2663 2659 2693
f 2664 2663 2693
f 2694 2664 2693
f 2695 2584 2622
f 2622 2623 2696
f 2665 2585 2664
f 2665 2664 2694
f 2623 2667 2696
f 2666 2697 2667
f 2586 2666 2667
f 2697 2626 2668
f 2626 2665 2668
f 2665 2626 2585
f 2630 2587 2698
f 2630 2698 2669
f 2700 2705 2701
f 2591 2705 2670
f 2672 2633 2671
f 2710 2707 2709
f 2638 2712 2673
f 2674 2713 2635
f 2635 2713 2716
f 2637 2635 2716
f 2672 2641 2751
f 2672 2671 2641
f 2754 2678 2638
f 2754 2638 2673
f 2677 2674 2675
f 2674 2676 2675
f 2674 2677 2713
f 2716 2719 2637
f 2719 2680 2637
f 2751 2641 2681
f 2750 2675 2649
f 2679 2649 2675
f 2645 2679 2675
f 2645 2675 2676
f 2681 2646 2756
f 2723 2750 2649
f 2683 2680 2719
f 2683 2719 2720
f 2646 2539 2684
f 2646 2684 2756
f 2609 2568 2682
f 2610 2722 2568
f 2832 2610 2678
f 2722 2610 2832
f 2685 2723 2649
f 2720 2726 2683
f 2684 2539 2686
f 2799 2685 2651
f 2651 2652 2799
f 2686 2512 2727
f 2572 2687 2657
f 2727 2512 2728
f 2691 2688 2654
f 2687 2572 2730
f 2732 2690 2689
f 2730 2572 2617
f 2732 2734 2690
f 2693 2688 2691
f 2693 2659 2688
f 2692 2695 2737
f 2693 2691 2735
f 2693 2735 2738
f 2770 2740 2694
f 2694 2738 2770
f 2738 2694 2693
f 2696 2695 2622
f 2741 2771 2668
f 2668 2665 2740
f 2668 2740 2741
f 2665 2694 2740
f 2667 2848 2696
f 2667 2697 2848
f 2771 2697 2668
f 2587 2899 2698
f 2669 2698 2699
f 2587 2700 2701
f 2669 2699 2702
f 2703 2669 2702
f 2702 2704 2703
f 2932 2701 2705
f 2745 2529 2704
f 2745 2704 2702
f 2705 2591 2708
f 2932 2705 2708
f 2672 2707 2633
f 2706 2707 2672
f 2708 2591 2711
f 2708 2711 2743
f 2709 2594 2710
f 2780 2594 2709
f 2743 2711 2747
f 2706 2672 2751
f 2780 2560 2594
f 2560 2780 2492
f 2677 2675 2784
f 2677 2714 2713
f 2716 2713 2714
f 2678 2754 2833
f 2750 2723 2797
f 2782 2750 2797
f 2784 2790 2677
f 2714 2677 2790
f 2714 2790 2715
f 2716 2714 2715
f 2716 2715 2724
f 2719 2716 2724
f 2758 2725 2717
f 2758 2717 2752
f 2648 2755 2752
f 2717 2648 2752
f 2648 2718 2755
f 2833 2832 2678
f 2720 2719 2724
f 2568 2722 2721
f 2682 2568 2721
f 2723 2685 2799
f 2759 2720 2724
f 2720 2759 2726
f 2725 2758 2757
f 2654 2725 2757
f 2689 2726 2759
f 2686 2727 2761
f 2691 2654 2757
f 2652 2657 2806
f 2657 2687 2808
f 2657 2808 2806
f 2689 2759 2731
f 2729 2761 2728
f 2728 2761 2727
f 2687 2730 2808
f 2732 2731 2764
f 2689 2731 2732
f 2809 2729 2728
f 2809 2728 2660
f 2767 2730 2617
f 2766 2730 2767
f 2733 2764 2767
f 2617 2733 2767
f 2733 2734 2764
f 2764 2734 2732
f 2662 2809 2660
f 2692 2737 2768
f 2737 2769 2768
f 2765 2739 2735
f 2735 2691 2765
f 2736 2769 2737
f 2736 2737 2695
f 2738 2735 2739
f 2738 2739 2770
f 2736 2695 2696
f 2899 2587 2701
f 2702 2699 2853
f 2742 2702 2853
f 2773 2745 2702
f 2773 2702 2742
f 2932 2708 2744
f 2773 2776 2745
f 2785 2707 2706
f 2774 2707 2785
f 2707 2774 2775
f 2709 2707 2775
f 2743 2744 2708
f 2712 2745 2776
f 2712 2776 2777
f 2775 2820 2709
f 2826 2709 2820
f 2826 2780 2709
f 2743 2747 2855
f 2744 2743 2855
f 2673 2712 2777
f 2751 2785 2706
f 2492 2780 2746
f 2748 2492 2746
f 2855 2747 2748
f 2855 2748 2787
f 2754 2673 2777
f 2750 2782 2749
f 2750 2749 2783
f 2675 2750 2783
f 2675 2783 2784
f 2751 2681 2831
f 2785 2751 2831
f 2753 2748 2746
f 2753 2746 2786
f 2753 2752 2787
f 2753 2787 2748
f 2752 2755 2788
f 2752 2788 2787
f 2715 2790 2830
f 2831 2681 2756
f 2758 2753 2786
f 2752 2753 2758
f 2755 2718 2794
f 2788 2755 2794
f 2794 2718 2682
f 2830 2802 2715
f 2724 2715 2802
f 2756 2684 2805
f 2758 2786 2835
f 2794 2682 2721
f 2721 2722 2795
f 2722 2832 2795
f 2759 2724 2802
f 2805 2686 2760
f 2805 2684 2686
f 2757 2758 2835
f 2652 2840 2799
f 2759 2802 2763
f 2729 2838 2760
f 2761 2729 2760
f 2760 2686 2761
f 2835 2762 2757
f 2806 2808 2883
f 2731 2759 2763
f 2838 2729 2807
f 2691 2757 2762
f 2730 2766 2808
f 2767 2841 2766
f 2767 2763 2841
f 2764 2731 2763
f 2764 2763 2767
f 2807 2729 2809
f 2691 2762 2765
f 2809 2662 2812
f 2811 2810 2765
f 2692 2845 2812
f 2662 2692 2812
f 2768 2814 2845
f 2692 2768 2845
f 2814 2768 2769
f 2810 2739 2765
f 2769 2736 2815
f 2814 2769 2815
f 2739 2810 2770
f 2815 2736 2696
f 2815 2696 2847
f 2816 2771 2741
f 2740 2818 2741
f 2818 2740 2770
f 2847 2696 2848
f 2899 2701 2819
f 2772 2701 2932
f 2819 2701 2772
f 2742 2900 2773
f 2900 2776 2773
f 2777 2776 2939
f 2785 2824 2774
f 2775 2774 2824
f 2775 2824 2820
f 2777 2939 2905
f 2823 2857 2785
f 2785 2857 2824
f 2827 2780 2826
f 2780 2827 2781
f 2746 2780 2781
f 2754 2777 2905
f 2789 2822 2778
f 2778 2782 2789
f 2749 2782 2778
f 2749 2778 2779
f 2783 2749 2779
f 2784 2783 2864
f 2823 2785 2831
f 2786 2746 2781
f 2787 2788 2791
f 2754 2905 2833
f 2792 2789 2782
f 2792 2782 2797
f 2790 2784 2864
f 2787 2791 2829
f 2788 2794 2791
f 2793 2801 2802
f 2793 2802 2830
f 2804 2875 2805
f 2882 2794 2721
f 2721 2795 2882
f 2832 2909 2796
f 2832 2796 2795
f 2798 2797 2723
f 2798 2723 2799
f 2798 2799 2800
f 2799 2840 2800
f 2801 2803 2802
f 2760 2804 2805
f 2882 2795 2796
f 2763 2802 2803
f 2838 2804 2760
f 2837 2762 2835
f 2840 2652 2806
f 2763 2803 2844
f 2766 2843 2883
f 2808 2766 2883
f 2766 2841 2843
f 2763 2844 2841
f 2807 2809 2925
f 2811 2762 2837
f 2811 2837 2887
f 2765 2762 2811
f 2925 2809 2812
f 2887 2810 2811
f 2845 2814 2813
f 2815 2813 2814
f 2770 2810 2846
f 2895 2817 2818
f 2846 2895 2818
f 2846 2818 2770
f 2813 2815 2847
f 2816 2741 2817
f 2817 2741 2818
f 2848 2697 2849
f 2697 2771 2849
f 2699 2698 2852
f 2699 2852 2853
f 2819 2772 2851
f 2933 2932 2744
f 2820 2824 2859
f 2820 2859 2821
f 2826 2820 2821
f 2778 2822 2862
f 2778 2862 2904
f 2778 2904 2779
f 2866 2857 2823
f 2857 2825 2824
f 2824 2825 2859
f 2821 2828 2827
f 2821 2827 2826
f 2822 2789 2869
f 2862 2822 2869
f 2865 2823 2831
f 2865 2866 2823
f 2781 2827 2828
f 2781 2828 2872
f 2855 2787 2829
f 2789 2792 2874
f 2869 2789 2874
f 2830 2790 2793
f 2831 2756 2876
f 2865 2831 2876
f 2786 2781 2872
f 2791 2873 2829
f 2791 2794 2873
f 2873 2794 2882
f 2874 2792 2797
f 2801 2793 2879
f 2880 2875 2804
f 2805 2875 2834
f 2876 2756 2805
f 2876 2805 2834
f 2835 2786 2872
f 2874 2797 2798
f 2798 2800 2878
f 2840 2878 2800
f 2879 2803 2801
f 2836 2880 2804
f 2835 2872 2884
f 2837 2835 2884
f 2803 2879 2842
f 2838 2807 2836
f 2838 2836 2804
f 2878 2806 2839
f 2840 2806 2878
f 2844 2803 2842
f 2841 2842 2843
f 2842 2841 2844
f 2925 2812 2960
f 2812 2927 2960
f 2812 2845 2927
f 2927 2845 2813
f 2810 2887 2888
f 2889 2895 2846
f 2846 2810 2888
f 2889 2846 2888
f 2898 2817 2895
f 2891 2813 2847
f 2890 2813 2891
f 2847 2849 2896
f 2847 2896 2891
f 2893 2816 2817
f 2893 2817 2898
f 2848 2849 2847
f 2896 2849 2897
f 2849 2771 2897
f 2816 2893 2897
f 2771 2816 2897
f 2899 2967 2850
f 2698 2899 2850
f 2698 2850 2852
f 2851 2968 2819
f 2776 2971 2939
f 2901 2862 2863
f 2854 2901 2863
f 2901 2856 2862
f 2904 2862 2856
f 2779 2904 2940
f 2858 2857 2866
f 2857 2858 2860
f 2825 2857 2860
f 2860 2861 2859
f 2860 2859 2825
f 2821 2859 2861
f 2861 2828 2821
f 2862 2869 2868
f 2863 2862 2868
f 2783 2779 2940
f 2865 2906 2866
f 2867 2828 2861
f 2872 2828 2867
f 2855 2829 2908
f 2868 2869 2910
f 2910 2869 2874
f 2911 2790 2864
f 2793 2790 2911
f 2870 2875 2913
f 2865 2876 2870
f 2865 2870 2906
f 2872 2867 2871
f 2873 2948 2829
f 2879 2793 2911
f 2879 2911 2912
f 2880 2913 2875
f 2834 2875 2870
f 2834 2870 2876
f 2873 2882 2952
f 2952 2882 2877
f 2878 2874 2798
f 2912 2916 2879
f 2917 2951 2836
f 2880 2836 2951
f 2880 2951 2913
f 2884 2872 2871
f 2884 2871 2881
f 2882 2796 2877
f 2918 2796 2909
f 2842 2879 2916
f 2924 2917 2807
f 2807 2917 2836
f 2881 2886 2884
f 2806 2956 2839
f 2956 2806 2883
f 2956 2883 2957
f 2883 2923 2957
f 2842 2916 2885
f 2837 2884 2886
f 2883 2843 2923
f 2842 2885 2923
f 2843 2842 2923
f 2925 2924 2807
f 2887 2837 2886
f 2887 2886 2888
f 2927 2813 2928
f 2928 2813 2890
f 2929 2895 2889
f 2891 2896 3079
f 2891 3079 2890
f 2896 2892 3082
f 2896 3082 3079
f 2893 2898 2894
f 2893 2894 2892
f 2929 2894 2898
f 2929 2898 2895
f 2897 2892 2896
f 2893 2892 2897
f 2852 2850 2966
f 2967 2899 2819
f 2852 2966 2931
f 2853 2852 2931
f 2851 2772 2930
f 2968 2851 2930
f 2931 2742 2853
f 2930 2772 2932
f 2900 2742 2969
f 2933 2744 3008
f 2900 2971 2776
f 3008 2744 2903
f 2934 2854 2935
f 2854 2934 2901
f 2856 2901 2902
f 2744 2855 2903
f 2935 2854 2863
f 3009 2904 2856
f 2861 2860 2943
f 2855 2908 3013
f 2903 2855 3013
f 2906 2942 2937
f 2906 2937 2866
f 2866 2937 2858
f 2943 2945 2861
f 2945 2867 2861
f 2947 2867 2945
f 2833 2905 2907
f 2868 2910 3014
f 2946 2914 2951
f 2870 2913 2914
f 2870 2914 2942
f 2870 2942 2906
f 2871 2867 2947
f 2829 2948 2908
f 2948 2873 2950
f 2907 2832 2833
f 2909 2832 2907
f 2912 2911 2915
f 2951 2917 2922
f 2913 2951 2914
f 2873 2952 2950
f 2915 2916 2912
f 2881 2871 2919
f 2796 2918 2877
f 2916 2915 2921
f 2922 2917 2924
f 2919 2886 2881
f 2920 2878 2839
f 2839 2956 2920
f 2923 2885 2921
f 2923 2921 2957
f 2885 2916 2921
f 2958 2922 2924
f 2886 2919 2961
f 2924 2925 2926
f 2925 2960 2926
f 2960 2927 2962
f 2888 2886 2961
f 2962 2927 2928
f 2961 2889 2888
f 2890 2963 2928
f 2929 2889 2961
f 2890 3079 2963
f 2892 2964 3031
f 2894 2929 2964
f 2892 2894 2964
f 2819 2968 2991
f 2967 2819 2991
f 2970 2742 2931
f 2995 2932 2933
f 2930 2932 2995
f 2742 2970 2969
f 2995 2933 3008
f 2971 2900 2969
f 2999 2934 2935
f 2901 2934 3000
f 2902 2901 3000
f 2902 3000 2974
f 2856 2902 2974
f 3008 2903 3013
f 2939 2971 2973
f 3009 2856 2974
f 2940 2904 2975
f 2936 2940 2975
f 2942 2976 2937
f 2937 2976 2938
f 2858 2937 2938
f 2860 2858 2938
f 2943 2860 2938
f 2943 2938 2979
f 2905 2939 2973
f 2936 2783 2940
f 2864 2783 2936
f 2914 2946 2941
f 2914 2941 2976
f 2942 2914 2976
f 2979 3011 2943
f 2944 2945 2943
f 2944 2943 3011
f 2947 2945 2944
f 2905 2973 2907
f 2936 2955 2864
f 2864 2955 2911
f 2908 2948 2949
f 3013 2908 2949
f 2949 2948 2950
f 2949 2950 3046
f 2983 2909 2907
f 2874 3018 2910
f 2915 2911 2955
f 3020 2951 2922
f 2952 2953 2950
f 2953 2952 2877
f 2877 2918 2954
f 2877 2954 2953
f 2918 2982 2954
f 2983 2982 2918
f 2983 2918 2909
f 3018 2874 2878
f 2921 2955 2984
f 2921 2915 2955
f 2871 2947 2981
f 2919 2871 2981
f 3019 2878 2920
f 3019 2920 3022
f 2920 2985 3022
f 2921 2984 2986
f 2920 2956 2985
f 2956 2957 2985
f 2957 2986 2985
f 2986 2957 2921
f 2922 2958 3025
f 2919 2981 2987
f 2961 2919 2987
f 2924 3027 2958
f 3027 2924 2926
f 3027 2926 2959
f 2926 3058 2959
f 2926 2960 3058
f 3058 2960 2962
f 2961 2987 2988
f 2928 2989 2962
f 2965 2961 2988
f 2963 2989 2928
f 2929 2965 2964
f 2961 2965 2929
f 2963 3079 3059
f 2965 3031 2964
f 2850 2967 2966
f 2968 2930 2995
f 2931 2994 2970
f 2994 2969 2970
f 2995 3008 3007
f 2969 3062 2971
f 2934 2999 3000
f 3002 3003 2972
f 2977 3003 3004
f 3008 3013 3006
f 2980 2971 3062
f 2973 2971 2980
f 3041 3009 2974
f 2904 3009 2975
f 2972 2941 3034
f 2941 2972 3003
f 2976 2941 3003
f 2938 2976 3003
f 2938 3003 2977
f 2938 2977 2978
f 2938 2978 3012
f 2979 2938 3012
f 2973 2980 3017
f 2863 2868 3040
f 2935 2863 3040
f 3010 2936 2975
f 3034 2946 3020
f 3034 2941 2946
f 3011 2979 3012
f 3071 2947 2944
f 2907 2973 3017
f 3040 2868 3014
f 3010 2955 2936
f 2946 2951 3020
f 2983 2907 3017
f 2910 3018 3014
f 2955 3010 2984
f 3071 2981 2947
f 2950 2953 3046
f 2954 3076 2953
f 2954 2982 3076
f 3018 2878 3019
f 3020 2922 3025
f 2985 2984 3022
f 2986 2984 2985
f 3023 3024 2987
f 2987 2981 3023
f 2988 2987 3024
f 2988 3024 3030
f 3030 2965 2988
f 3059 2989 2963
f 2990 3031 2965
f 2991 3032 2967
f 2967 3032 2992
f 2966 2967 2992
f 2992 2931 2966
f 2968 2995 2993
f 2968 2993 2991
f 2931 2992 3089
f 2994 2931 3089
f 3089 2969 2994
f 2993 2995 3007
f 2998 3002 2996
f 2997 3002 2998
f 3035 2999 2935
f 2999 3035 3001
f 3000 2999 3001
f 3000 3001 2974
f 2972 2996 3002
f 3004 3003 3002
f 3004 3002 2997
f 3004 2997 3128
f 3004 3128 3005
f 2977 3004 3005
f 3007 3008 3006
f 2980 3062 3039
f 3009 3041 3043
f 2975 3009 3043
f 3034 2996 2972
f 2977 3005 2978
f 3012 2978 3005
f 3012 3005 3098
f 2980 3039 3017
f 3035 2935 3040
f 3043 3049 2975
f 3049 3010 2975
f 3051 3037 3020
f 3020 3037 3034
f 3006 3013 3104
f 3040 3014 3015
f 3014 3016 3015
f 3104 3013 2949
f 3014 3018 3016
f 3016 3018 3047
f 3010 3049 3048
f 3020 3050 3051
f 3054 2981 3071
f 2953 3052 3046
f 3047 3018 3019
f 2984 3010 3048
f 3050 3020 3025
f 2981 3054 3056
f 3047 3019 3021
f 3019 3022 3021
f 3022 3048 3021
f 3048 3022 2984
f 3026 3050 3025
f 3023 2981 3056
f 3056 3024 3023
f 3057 3025 2958
f 3026 3025 3057
f 2958 3027 3057
f 2959 3111 3057
f 3027 2959 3057
f 3111 2959 3058
f 3024 3056 3029
f 3058 2962 3028
f 3030 3024 3029
f 2962 2989 3118
f 3028 2962 3118
f 2990 2965 3030
f 2990 3030 3029
f 3118 2989 3059
f 2892 3031 3082
f 3085 3031 2990
f 2992 3032 3086
f 2991 2993 3088
f 2992 3086 3089
f 3088 2993 3061
f 3063 2969 3089
f 3061 2993 3007
f 2969 3063 3062
f 3065 3066 2996
f 2996 3066 3033
f 2998 2996 3033
f 2998 3033 3060
f 2998 3060 3067
f 2997 2998 3067
f 2997 3067 3128
f 3038 3065 3034
f 3034 3065 2996
f 3005 3128 3098
f 3007 3006 3061
f 3036 3001 3035
f 2974 3001 3036
f 3041 2974 3036
f 3037 3068 3038
f 3037 3038 3034
f 3036 3035 3040
f 3015 3036 3040
f 3044 3036 3015
f 3041 3036 3044
f 3043 3041 3044
f 3042 3043 3044
f 3043 3042 3049
f 3068 3037 3051
f 3016 3044 3015
f 3051 3072 3068
f 3045 3104 2949
f 3045 2949 3046
f 3046 3052 3053
f 3046 3053 3045
f 2983 3017 3074
f 3047 3044 3016
f 3042 3044 3047
f 3048 3049 3042
f 3050 3072 3051
f 3052 2953 3076
f 3053 3052 3076
f 2982 3133 3076
f 2983 3074 3133
f 2982 2983 3133
f 3021 3042 3047
f 3048 3042 3021
f 3056 3054 3075
f 3072 3050 3026
f 3055 3057 3078
f 3026 3057 3055
f 3057 3111 3078
f 3077 3115 3029
f 3029 3056 3077
f 3119 3029 3115
f 3119 3084 2990
f 2990 3029 3119
f 3085 2990 3084
f 3085 3083 3031
f 3086 3032 3121
f 3088 3061 3123
f 3089 3064 3063
f 3033 3090 3091
f 3060 3033 3091
f 3094 3062 3063
f 3064 3094 3063
f 3096 3093 3065
f 3065 3093 3090
f 3065 3090 3066
f 3066 3090 3033
f 3060 3091 3067
f 3067 3091 3092
f 3128 3067 3092
f 3038 3096 3065
f 3128 3097 3098
f 3038 3068 3102
f 3069 3012 3098
f 3100 3123 3061
f 3100 3061 3006
f 3101 3102 3068
f 3069 3011 3012
f 3011 3069 3070
f 2944 3011 3070
f 3070 3071 2944
f 3109 3071 3070
f 3006 3104 3100
f 3072 3073 3101
f 3072 3101 3068
f 3054 3071 3109
f 3104 3045 3131
f 3045 3053 3131
f 3054 3109 3075
f 3073 3072 3110
f 3072 3026 3110
f 3026 3055 3110
f 3077 3056 3075
f 3110 3055 3078
f 3112 3111 3058
f 3115 3077 3116
f 3116 3077 3075
f 3112 3058 3028
f 3112 3028 3117
f 3117 3028 3118
f 3118 3059 3081
f 3059 3079 3080
f 3081 3059 3080
f 3079 3082 3080
f 3082 3031 3080
f 3084 3083 3085
f 2991 3120 3032
f 3120 2991 3088
f 3120 3088 3124
f 3125 3089 3086
f 3121 3125 3086
f 3124 3088 3123
f 3089 3125 3064
f 3090 3126 3122
f 3091 3090 3122
f 3091 3122 3087
f 3092 3091 3087
f 3096 3126 3093
f 3093 3126 3090
f 3062 3094 3144
f 3096 3038 3095
f 3147 3123 3099
f 3039 3062 3144
f 3101 3129 3102
f 3095 3038 3102
f 3095 3102 3129
f 3195 3069 3098
f 3099 3123 3100
f 3100 3130 3099
f 3103 3070 3069
f 3109 3070 3103
f 3131 3130 3104
f 3104 3130 3100
f 3017 3039 3134
f 3101 3073 3105
f 3134 3133 3074
f 3074 3017 3134
f 3073 3106 3105
f 3132 3053 3076
f 3131 3053 3132
f 3076 3133 3132
f 3106 3073 3110
f 3109 3103 3107
f 3177 3106 3110
f 3116 3109 3107
f 3116 3107 3108
f 3116 3075 3109
f 3201 3110 3078
f 3177 3110 3201
f 3078 3114 3201
f 3078 3111 3114
f 3112 3113 3114
f 3111 3112 3114
f 3108 3115 3116
f 3113 3112 3158
f 3158 3112 3117
f 3115 3108 3119
f 3118 3135 3117
f 3162 3084 3119
f 3118 3081 3135
f 3163 3084 3162
f 3137 3081 3080
f 3135 3081 3137
f 3080 3031 3137
f 3163 3083 3084
f 3032 3120 3140
f 3121 3032 3140
f 3120 3124 3165
f 3140 3125 3121
f 3122 3141 3087
f 3166 3124 3123
f 3165 3124 3166
f 3064 3125 3169
f 3126 3186 3122
f 3143 3092 3087
f 3127 3092 3143
f 3123 3147 3166
f 3169 3094 3064
f 3185 3126 3096
f 3127 3128 3092
f 3128 3127 3145
f 3097 3128 3145
f 3169 3144 3094
f 3096 3095 3129
f 3096 3129 3213
f 3097 3145 3170
f 3098 3097 3170
f 3101 3213 3129
f 3195 3098 3170
f 3147 3099 3130
f 3148 3069 3195
f 3148 3103 3069
f 3147 3130 3149
f 3149 3130 3131
f 3149 3131 3197
f 3131 3198 3197
f 3174 3101 3105
f 3131 3132 3198
f 3132 3133 3150
f 3132 3150 3198
f 3134 3150 3133
f 3105 3106 3151
f 3103 3148 3152
f 3103 3152 3107
f 3108 3107 3178
f 3114 3113 3155
f 3114 3155 3154
f 3113 3158 3155
f 3119 3108 3157
f 3158 3117 3180
f 3180 3117 3135
f 3135 3136 3181
f 3135 3181 3180
f 3162 3119 3157
f 3137 3136 3135
f 3161 3136 3137
f 3161 3137 3139
f 3137 3031 3139
f 3083 3138 3139
f 3031 3083 3139
f 3083 3163 3138
f 3167 3120 3165
f 3140 3120 3167
f 3140 3167 3168
f 3168 3125 3140
f 3142 3125 3168
f 3122 3186 3141
f 3125 3142 3169
f 3185 3186 3126
f 3143 3087 3141
f 3127 3143 3188
f 3185 3096 3213
f 3145 3127 3188
f 3171 3144 3169
f 3145 3214 3170
f 3146 3166 3147
f 3147 3149 3146
f 3144 3171 3172
f 3039 3144 3172
f 3195 3196 3148
f 3146 3149 3197
f 3134 3039 3172
f 3174 3105 3173
f 3148 3196 3153
f 3134 3172 3150
f 3151 3173 3105
f 3152 3148 3153
f 3153 3175 3152
f 3175 3107 3152
f 3151 3106 3177
f 3107 3175 3178
f 3154 3155 3156
f 3155 3158 3159
f 3155 3159 3156
f 3157 3108 3178
f 3179 3157 3178
f 3159 3180 3204
f 3158 3180 3159
f 3205 3181 3136
f 3205 3136 3160
f 3136 3182 3160
f 3179 3183 3164
f 3179 3164 3157
f 3157 3164 3162
f 3161 3138 3182
f 3161 3182 3136
f 3138 3164 3183
f 3138 3183 3182
f 3163 3162 3164
f 3161 3139 3138
f 3138 3163 3164
f 3186 3208 3209
f 3141 3186 3209
f 3165 3166 3189
f 3167 3165 3189
f 3167 3189 3210
f 3168 3167 3210
f 3168 3210 3212
f 3212 3169 3142
f 3168 3212 3142
f 3231 3143 3141
f 3143 3231 3188
f 3190 3189 3166
f 3169 3212 3192
f 3187 3185 3213
f 3214 3145 3188
f 3190 3166 3146
f 3171 3169 3192
f 3217 3190 3146
f 3194 3213 3101
f 3233 3195 3170
f 3199 3217 3146
f 3194 3101 3174
f 3199 3146 3197
f 3174 3173 3246
f 3153 3196 3224
f 3198 3150 3221
f 3173 3151 3200
f 3224 3175 3153
f 3151 3177 3200
f 3200 3177 3176
f 3176 3177 3201
f 3114 3225 3201
f 3114 3154 3225
f 3178 3175 3224
f 3178 3224 3207
f 3159 3204 3156
f 3207 3179 3178
f 3180 3206 3204
f 3181 3205 3206
f 3180 3181 3206
f 3160 3184 3253
f 3205 3160 3253
f 3184 3160 3182
f 3182 3183 3184
f 3207 3183 3179
f 3268 3186 3185
f 3186 3268 3208
f 3189 3191 3210
f 3268 3185 3187
f 3188 3231 3232
f 3191 3189 3190
f 3214 3188 3232
f 3190 3216 3191
f 3192 3193 3171
f 3216 3190 3217
f 3172 3171 3193
f 3172 3193 3218
f 3196 3195 3233
f 3199 3197 3198
f 3172 3218 3219
f 3199 3198 3221
f 3150 3219 3221
f 3219 3150 3172
f 3246 3173 3222
f 3173 3200 3222
f 3222 3200 3236
f 3236 3200 3176
f 3225 3176 3201
f 3154 3202 3225
f 3202 3154 3156
f 3202 3156 3203
f 3207 3224 3237
f 3203 3156 3204
f 3205 3253 3206
f 3184 3227 3253
f 3184 3183 3227
f 3207 3227 3183
f 3209 3208 3292
f 3141 3209 3271
f 3191 3228 3229
f 3210 3191 3229
f 3210 3229 3230
f 3212 3210 3230
f 3231 3141 3271
f 3191 3211 3228
f 3212 3230 3192
f 3187 3213 3258
f 3216 3240 3211
f 3216 3211 3191
f 3193 3192 3242
f 3258 3213 3194
f 3214 3215 3170
f 3216 3217 3259
f 3240 3216 3259
f 3217 3199 3259
f 3174 3246 3261
f 3196 3233 3220
f 3234 3199 3221
f 3221 3219 3234
f 3196 3220 3235
f 3224 3196 3235
f 3224 3235 3237
f 3236 3176 3225
f 3225 3223 3236
f 3223 3225 3202
f 3250 3254 3207
f 3250 3207 3237
f 3204 3206 3251
f 3227 3254 3253
f 3207 3254 3227
f 3229 3228 3239
f 3256 3229 3239
f 3230 3229 3256
f 3209 3292 3271
f 3228 3211 3240
f 3192 3230 3374
f 3215 3214 3232
f 3192 3374 3242
f 3170 3215 3241
f 3241 3233 3170
f 3193 3242 3243
f 3218 3193 3243
f 3194 3174 3261
f 3233 3241 3244
f 3259 3199 3234
f 3259 3234 3245
f 3234 3219 3243
f 3234 3243 3245
f 3219 3218 3243
f 3220 3233 3244
f 3220 3244 3248
f 3235 3220 3248
f 3222 3236 3249
f 3300 3222 3249
f 3223 3287 3249
f 3236 3223 3249
f 3237 3235 3248
f 3237 3248 3238
f 3287 3223 3202
f 3238 3263 3250
f 3238 3250 3237
f 3203 3204 3251
f 3206 3253 3251
f 3230 3256 3374
f 3268 3187 3258
f 3231 3273 3215
f 3231 3215 3232
f 3242 3374 3297
f 3241 3215 3273
f 3241 3273 3277
f 3240 3259 3274
f 3277 3260 3241
f 3243 3242 3281
f 3241 3260 3244
f 3243 3281 3245
f 3246 3222 3247
f 3247 3222 3300
f 3248 3244 3285
f 3248 3285 3262
f 3238 3248 3262
f 3287 3202 3203
f 3262 3263 3238
f 3252 3203 3251
f 3250 3263 3264
f 3251 3253 3252
f 3226 3253 3264
f 3253 3254 3264
f 3264 3254 3250
f 3239 3290 3267
f 3239 3267 3255
f 3256 3239 3255
f 3239 3228 3257
f 3290 3239 3257
f 3256 3255 3374
f 3269 3268 3258
f 3272 3231 3271
f 3257 3228 3240
f 3272 3273 3231
f 3242 3297 3275
f 3277 3279 3260
f 3259 3280 3274
f 3242 3275 3281
f 3276 3194 3261
f 3259 3245 3280
f 3300 3249 3282
f 3285 3283 3262
f 3289 3263 3262
f 3289 3262 3283
f 3264 3263 3289
f 3264 3288 3226
f 3289 3288 3264
f 3267 3290 3265
f 3267 3265 3266
f 3255 3267 3266
f 3208 3268 3269
f 3208 3269 3292
f 3271 3292 3270
f 3290 3257 3294
f 3270 3272 3271
f 3240 3294 3257
f 3294 3240 3309
f 3312 3277 3273
f 3272 3312 3273
f 3296 3312 3272
f 3309 3240 3274
f 3258 3194 3276
f 3277 3312 3279
f 3281 3275 3278
f 3279 3299 3260
f 3281 3278 3280
f 3245 3281 3280
f 3299 3301 3260
f 3301 3244 3260
f 3285 3244 3301
f 3285 3301 3284
f 3249 3354 3282
f 3287 3316 3354
f 3249 3287 3354
f 3302 3283 3285
f 3302 3285 3284
f 3316 3287 3286
f 3286 3287 3203
f 3289 3283 3302
f 3318 3203 3303
f 3302 3305 3288
f 3302 3288 3289
f 3306 3203 3252
f 3303 3203 3306
f 3253 3226 3306
f 3252 3253 3306
f 3226 3288 3305
f 3265 3320 3321
f 3266 3265 3321
f 3265 3290 3291
f 3320 3265 3291
f 3255 3266 3341
f 3292 3269 3293
f 3270 3292 3293
f 3291 3290 3294
f 3291 3294 3322
f 3255 3341 3374
f 3269 3258 3324
f 3293 3308 3270
f 3295 3270 3308
f 3295 3272 3270
f 3322 3294 3309
f 3272 3295 3296
f 3297 3374 3275
f 3324 3258 3311
f 3327 3274 3280
f 3280 3298 3327
f 3280 3278 3298
f 3298 3278 3275
f 3276 3261 3314
f 3279 3312 3330
f 3299 3279 3330
f 3314 3261 3246
f 3314 3246 3349
f 3330 3301 3299
f 3349 3246 3247
f 3301 3330 3331
f 3300 3282 3315
f 3284 3301 3331
f 3315 3282 3354
f 3331 3302 3284
f 3332 3302 3331
f 3286 3203 3318
f 3318 3303 3334
f 3303 3319 3334
f 3304 3305 3302
f 3304 3302 3332
f 3303 3306 3319
f 3306 3226 3319
f 3226 3305 3319
f 3266 3321 3323
f 3320 3291 3307
f 3266 3323 3341
f 3269 3343 3293
f 3322 3307 3291
f 3324 3325 3269
f 3269 3325 3343
f 3345 3308 3293
f 3295 3308 3345
f 3345 3326 3295
f 3326 3296 3295
f 3326 3346 3312
f 3326 3312 3296
f 3309 3274 3310
f 3311 3258 3276
f 3311 3276 3347
f 3346 3313 3312
f 3310 3274 3327
f 3327 3298 3328
f 3329 3298 3275
f 3276 3314 3347
f 3247 3300 3352
f 3331 3330 3333
f 3352 3300 3315
f 3316 3286 3317
f 3356 3317 3286
f 3318 3356 3286
f 3334 3319 3359
f 3319 3336 3359
f 3360 3304 3332
f 3305 3304 3336
f 3319 3305 3336
f 3365 3364 3320
f 3320 3364 3338
f 3321 3320 3338
f 3321 3338 3323
f 3307 3322 3365
f 3307 3365 3320
f 3293 3343 3339
f 3345 3293 3339
f 3324 3342 3325
f 3342 3324 3344
f 3423 3326 3345
f 3344 3324 3311
f 3326 3423 3346
f 3275 3374 3378
f 3344 3311 3347
f 3379 3313 3346
f 3328 3310 3327
f 3378 3329 3275
f 3347 3314 3349
f 3330 3312 3313
f 3349 3247 3350
f 3350 3247 3352
f 3333 3330 3384
f 3352 3315 3353
f 3353 3315 3354
f 3354 3316 3355
f 3317 3355 3316
f 3332 3331 3333
f 3356 3355 3317
f 3360 3332 3333
f 3334 3358 3318
f 3334 3335 3358
f 3334 3359 3335
f 3359 3336 3361
f 3336 3304 3361
f 3365 3337 3364
f 3341 3323 3338
f 3341 3338 3366
f 3339 3343 3367
f 3373 3345 3339
f 3322 3309 3371
f 3365 3322 3371
f 3366 3340 3341
f 3372 3325 3342
f 3367 3343 3325
f 3367 3325 3372
f 3371 3309 3424
f 3374 3341 3340
f 3396 3372 3342
f 3396 3342 3344
f 3423 3345 3373
f 3424 3309 3310
f 3396 3344 3399
f 3344 3347 3381
f 3344 3381 3399
f 3380 3379 3346
f 3328 3298 3376
f 3298 3329 3376
f 3381 3347 3349
f 3381 3349 3348
f 3348 3349 3351
f 3349 3350 3351
f 3330 3313 3379
f 3350 3352 3383
f 3330 3379 3384
f 3383 3352 3353
f 3354 3387 3353
f 3387 3354 3355
f 3387 3355 3409
f 3389 3333 3384
f 3409 3355 3356
f 3409 3356 3357
f 3389 3390 3360
f 3360 3333 3389
f 3357 3356 3318
f 3318 3358 3357
f 3358 3335 3361
f 3359 3361 3335
f 3391 3304 3360
f 3391 3360 3390
f 3304 3391 3361
f 3337 3393 3362
f 3364 3337 3362
f 3364 3362 3363
f 3338 3364 3363
f 3338 3363 3415
f 3415 3366 3338
f 3337 3365 3371
f 3393 3337 3371
f 3339 3367 3373
f 3394 3340 3366
f 3368 3372 3421
f 3368 3367 3372
f 3367 3368 3369
f 3373 3367 3369
f 3370 3373 3369
f 3421 3372 3396
f 3370 3423 3373
f 3340 3394 3428
f 3374 3340 3428
f 3397 3396 3399
f 3346 3423 3375
f 3376 3424 3310
f 3377 3424 3376
f 3376 3428 3377
f 3376 3329 3428
f 3378 3374 3428
f 3329 3378 3428
f 3399 3381 3348
f 3375 3405 3379
f 3375 3379 3380
f 3375 3380 3346
f 3376 3310 3328
f 3385 3382 3383
f 3383 3382 3350
f 3386 3385 3383
f 3386 3383 3353
f 3384 3379 3405
f 3353 3388 3386
f 3353 3387 3388
f 3404 3407 3389
f 3405 3404 3389
f 3405 3389 3384
f 3357 3410 3409
f 3390 3389 3407
f 3357 3411 3410
f 3357 3358 3412
f 3357 3412 3411
f 3361 3412 3358
f 3391 3390 3392
f 3412 3361 3451
f 3361 3392 3451
f 3361 3391 3392
f 3363 3362 3436
f 3363 3436 3415
f 3393 3371 3416
f 3395 3416 3371
f 3421 3420 3368
f 3369 3368 3420
f 3395 3371 3424
f 3422 3370 3419
f 3422 3423 3370
f 3428 3394 3398
f 3396 3397 3421
f 3375 3423 3427
f 3348 3397 3399
f 3348 3402 3397
f 3405 3375 3400
f 3348 3351 3402
f 3382 3430 3401
f 3350 3382 3401
f 3402 3351 3350
f 3402 3350 3401
f 3430 3382 3385
f 3385 3386 3406
f 3400 3403 3404
f 3404 3405 3400
f 3386 3388 3406
f 3388 3387 3408
f 3409 3408 3387
f 3407 3404 3403
f 3410 3408 3409
f 3390 3407 3432
f 3410 3411 3434
f 3412 3434 3411
f 3432 3413 3392
f 3392 3390 3432
f 3412 3451 3434
f 3392 3413 3451
f 3362 3414 3436
f 3362 3393 3437
f 3414 3362 3437
f 3437 3393 3416
f 3437 3416 3438
f 3366 3415 3417
f 3417 3394 3366
f 3420 3418 3419
f 3369 3420 3419
f 3370 3369 3419
f 3394 3417 3429
f 3421 3426 3420
f 3420 3426 3418
f 3395 3424 3442
f 3398 3394 3429
f 3425 3426 3421
f 3425 3421 3397
f 3427 3422 3443
f 3427 3423 3422
f 3442 3424 3377
f 3428 3429 3442
f 3377 3428 3442
f 3429 3428 3398
f 3425 3397 3446
f 3443 3444 3427
f 3444 3375 3427
f 3446 3397 3402
f 3400 3375 3444
f 3447 3445 3402
f 3446 3402 3445
f 3431 3447 3430
f 3430 3447 3401
f 3401 3447 3402
f 3400 3444 3448
f 3464 3431 3385
f 3385 3431 3430
f 3406 3464 3385
f 3403 3400 3448
f 3388 3466 3465
f 3406 3388 3465
f 3466 3388 3408
f 3407 3403 3468
f 3468 3433 3432
f 3432 3407 3468
f 3434 3408 3410
f 3435 3413 3432
f 3435 3432 3433
f 3451 3413 3435
f 3414 3470 3454
f 3436 3414 3454
f 3436 3454 3455
f 3415 3436 3455
f 3414 3437 3471
f 3414 3471 3470
f 3415 3455 3417
f 3438 3471 3437
f 3419 3418 3439
f 3416 3395 3456
f 3438 3416 3456
f 3429 3417 3477
f 3458 3439 3418
f 3458 3418 3426
f 3419 3439 3474
f 3474 3443 3422
f 3419 3474 3422
f 3456 3395 3440
f 3440 3395 3442
f 3442 3457 3440
f 3442 3429 3477
f 3442 3477 3457
f 3426 3425 3441
f 3458 3426 3441
f 3443 3474 3461
f 3478 3425 3446
f 3461 3444 3443
f 3460 3478 3446
f 3460 3446 3445
f 3447 3481 3460
f 3445 3447 3460
f 3431 3463 3481
f 3431 3481 3447
f 3444 3461 3449
f 3463 3431 3464
f 3448 3444 3449
f 3464 3406 3465
f 3449 3403 3448
f 3466 3408 3450
f 3403 3449 3468
f 3450 3408 3507
f 3507 3408 3434
f 3435 3433 3452
f 3507 3434 3488
f 3434 3451 3488
f 3451 3435 3469
f 3435 3452 3469
f 3470 3453 3454
f 3417 3455 3495
f 3471 3438 3456
f 3458 3472 3473
f 3439 3458 3473
f 3439 3473 3474
f 3456 3440 3457
f 3425 3478 3459
f 3441 3425 3459
f 3441 3459 3472
f 3441 3472 3458
f 3461 3474 3503
f 3482 3480 3460
f 3460 3480 3478
f 3460 3481 3482
f 3462 3481 3463
f 3449 3461 3484
f 3506 3463 3464
f 3449 3484 3485
f 3486 3506 3464
f 3486 3464 3465
f 3466 3450 3522
f 3450 3467 3522
f 3449 3485 3468
f 3507 3467 3450
f 3487 3433 3468
f 3487 3469 3452
f 3452 3433 3487
f 3451 3531 3488
f 3451 3469 3531
f 3491 3453 3470
f 3454 3453 3491
f 3455 3454 3491
f 3490 3470 3471
f 3455 3491 3492
f 3492 3495 3455
f 3490 3471 3494
f 3471 3456 3494
f 3494 3456 3457
f 3477 3417 3476
f 3459 3479 3497
f 3459 3497 3472
f 3472 3497 3499
f 3473 3472 3499
f 3473 3499 3500
f 3474 3473 3500
f 3494 3457 3475
f 3477 3476 3475
f 3457 3477 3475
f 3480 3479 3478
f 3459 3478 3479
f 3474 3500 3503
f 3482 3501 3480
f 3482 3481 3502
f 3501 3482 3502
f 3505 3483 3462
f 3502 3481 3462
f 3502 3462 3483
f 3461 3503 3484
f 3506 3543 3505
f 3506 3505 3463
f 3463 3505 3462
f 3485 3484 3521
f 3506 3486 3557
f 3485 3487 3468
f 3533 3469 3487
f 3533 3487 3485
f 3469 3532 3531
f 3469 3533 3532
f 3489 3470 3490
f 3470 3489 3510
f 3491 3470 3510
f 3491 3510 3492
f 3509 3489 3490
f 3509 3490 3494
f 3513 3509 3494
f 3494 3475 3513
f 3475 3476 3511
f 3475 3511 3513
f 3476 3417 3495
f 3511 3476 3495
f 3479 3515 3537
f 3479 3537 3496
f 3497 3479 3496
f 3497 3496 3493
f 3499 3497 3493
f 3499 3493 3498
f 3499 3498 3538
f 3500 3499 3538
f 3516 3515 3480
f 3480 3515 3479
f 3503 3500 3538
f 3503 3538 3539
f 3501 3516 3480
f 3518 3516 3501
f 3518 3501 3502
f 3503 3539 3520
f 3504 3518 3505
f 3505 3518 3483
f 3483 3518 3502
f 3484 3503 3520
f 3543 3504 3505
f 3520 3521 3484
f 3543 3506 3557
f 3485 3521 3526
f 3486 3465 3557
f 3465 3466 3557
f 3522 3467 3527
f 3526 3529 3485
f 3527 3467 3507
f 3507 3508 3527
f 3530 3485 3529
f 3488 3508 3507
f 3531 3508 3488
f 3533 3485 3530
f 3510 3489 3509
f 3511 3510 3509
f 3492 3510 3511
f 3511 3509 3513
f 3495 3492 3511
f 3493 3534 3512
f 3493 3512 3498
f 3515 3514 3536
f 3515 3536 3537
f 3537 3534 3496
f 3496 3534 3493
f 3515 3516 3540
f 3516 3518 3517
f 3516 3517 3540
f 3504 3541 3517
f 3504 3517 3518
f 3504 3543 3542
f 3541 3504 3542
f 3519 3525 3521
f 3519 3521 3520
f 3526 3521 3525
f 3466 3523 3557
f 3522 3524 3523
f 3466 3522 3523
f 3524 3522 3527
f 3525 3529 3526
f 3524 3527 3544
f 3527 3528 3544
f 3527 3508 3546
f 3527 3546 3528
f 3529 3525 3530
f 3508 3531 3546
f 3531 3532 3560
f 3531 3560 3546
f 3532 3533 3547
f 3532 3547 3560
f 3547 3533 3530
f 3534 3552 3535
f 3512 3534 3535
f 3536 3552 3537
f 3537 3552 3534
f 3512 3538 3498
f 3554 3538 3512
f 3556 3555 3540
f 3514 3515 3540
f 3514 3540 3555
f 3539 3538 3554
f 3566 3556 3517
f 3517 3556 3540
f 3520 3539 3519
f 3541 3566 3517
f 3542 3543 3557
f 3557 3523 3558
f 3523 3524 3559
f 3524 3544 3559
f 3525 3545 3548
f 3530 3525 3548
f 3544 3528 3573
f 3528 3546 3573
f 3560 3547 3589
f 3547 3548 3589
f 3548 3547 3530
f 3550 3562 3590
f 3577 3549 3552
f 3552 3549 3562
f 3535 3552 3562
f 3535 3562 3550
f 3512 3535 3550
f 3553 3512 3550
f 3563 3551 3514
f 3514 3551 3577
f 3514 3577 3536
f 3536 3577 3552
f 3564 3512 3553
f 3564 3554 3512
f 3556 3563 3555
f 3555 3563 3514
f 3554 3564 3565
f 3539 3554 3565
f 3556 3566 3581
f 3519 3539 3565
f 3519 3565 3568
f 3525 3519 3568
f 3545 3525 3568
f 3571 3545 3568
f 3542 3557 3584
f 3557 3558 3584
f 3558 3523 3569
f 3569 3523 3559
f 3559 3544 3572
f 3548 3571 3574
f 3548 3545 3571
f 3544 3573 3572
f 3546 3589 3573
f 3546 3560 3589
f 3574 3589 3548
f 3612 3550 3590
f 3577 3576 3549
f 3549 3576 3562
f 3612 3553 3550
f 3563 3580 3561
f 3563 3561 3551
f 3551 3561 3577
f 3580 3563 3556
f 3580 3556 3581
f 3564 3553 3593
f 3567 3581 3566
f 3565 3564 3593
f 3565 3593 3604
f 3566 3541 3567
f 3565 3604 3585
f 3568 3565 3585
f 3567 3541 3584
f 3568 3585 3596
f 3541 3542 3584
f 3596 3571 3568
f 3569 3559 3598
f 3596 3570 3571
f 3598 3559 3572
f 3574 3571 3570
f 3574 3570 3618
f 3598 3572 3588
f 3573 3589 3588
f 3572 3573 3588
f 3618 3589 3574
f 3562 3576 3590
f 3561 3601 3575
f 3561 3575 3577
f 3577 3575 3576
f 3579 3578 3580
f 3601 3561 3580
f 3601 3580 3578
f 3581 3592 3579
f 3581 3579 3580
f 3567 3613 3592
f 3581 3567 3592
f 3567 3582 3613
f 3585 3604 3586
f 3583 3582 3567
f 3583 3567 3584
f 3596 3585 3586
f 3641 3582 3583
f 3641 3583 3587
f 3583 3584 3587
f 3584 3558 3587
f 3569 3594 3558
f 3598 3588 3616
f 3589 3618 3609
f 3575 3602 3576
f 3576 3620 3600
f 3590 3576 3600
f 3602 3575 3601
f 3612 3590 3600
f 3579 3591 3578
f 3578 3591 3601
f 3613 3582 3631
f 3596 3586 3605
f 3558 3594 3587
f 3569 3595 3594
f 3595 3569 3598
f 3595 3598 3607
f 3599 3570 3596
f 3599 3596 3605
f 3598 3616 3597
f 3607 3598 3597
f 3570 3599 3618
f 3588 3634 3616
f 3588 3589 3634
f 3589 3609 3634
f 3618 3617 3609
f 3602 3610 3619
f 3576 3602 3619
f 3576 3619 3620
f 3591 3610 3601
f 3601 3610 3602
f 3620 3611 3600
f 3612 3600 3611
f 3623 3579 3603
f 3603 3579 3592
f 3603 3592 3613
f 3593 3553 3630
f 3604 3593 3630
f 3604 3630 3614
f 3586 3604 3614
f 3614 3608 3605
f 3605 3586 3614
f 3587 3594 3615
f 3594 3595 3606
f 3594 3606 3615
f 3607 3606 3595
f 3599 3605 3608
f 3597 3606 3607
f 3609 3645 3634
f 3609 3644 3645
f 3609 3617 3644
f 3610 3591 3621
f 3621 3591 3579
f 3611 3624 3612
f 3621 3579 3623
f 3553 3612 3624
f 3603 3613 3626
f 3603 3626 3623
f 3626 3631 3648
f 3631 3626 3613
f 3614 3630 3628
f 3631 3582 3641
f 3608 3614 3628
f 3599 3608 3617
f 3618 3599 3617
f 3634 3597 3616
f 3634 3645 3643
f 3610 3635 3636
f 3619 3610 3636
f 3610 3621 3654
f 3622 3638 3621
f 3654 3621 3638
f 3623 3622 3621
f 3553 3624 3627
f 3625 3626 3648
f 3623 3626 3625
f 3630 3553 3627
f 3640 3664 3630
f 3640 3630 3627
f 3628 3630 3664
f 3628 3664 3629
f 3629 3608 3628
f 3650 3641 3587
f 3615 3651 3650
f 3587 3615 3650
f 3615 3632 3651
f 3632 3615 3606
f 3632 3606 3653
f 3608 3629 3633
f 3653 3606 3597
f 3617 3608 3633
f 3644 3617 3633
f 3653 3597 3634
f 3654 3635 3610
f 3619 3636 3646
f 3620 3619 3646
f 3637 3620 3646
f 3637 3611 3620
f 3622 3696 3638
f 3638 3696 3654
f 3624 3611 3637
f 3622 3623 3639
f 3639 3623 3647
f 3647 3623 3625
f 3662 3664 3640
f 3631 3641 3649
f 3648 3631 3649
f 3649 3641 3650
f 3651 3632 3665
f 3653 3665 3632
f 3642 3644 3633
f 3690 3653 3634
f 3634 3643 3690
f 3644 3642 3645
f 3646 3656 3637
f 3657 3624 3637
f 3657 3637 3656
f 3622 3639 3671
f 3647 3671 3639
f 3624 3657 3659
f 3627 3624 3659
f 3659 3674 3640
f 3640 3627 3659
f 3674 3662 3640
f 3661 3648 3649
f 3649 3663 3661
f 3649 3650 3663
f 3651 3678 3650
f 3678 3651 3665
f 3678 3665 3666
f 3629 3664 3652
f 3633 3629 3652
f 3653 3691 3665
f 3691 3653 3690
f 3652 3642 3633
f 3667 3642 3652
f 3645 3692 3643
f 3645 3642 3692
f 3646 3636 3669
f 3656 3646 3669
f 3656 3669 3655
f 3655 3699 3656
f 3673 3656 3699
f 3657 3656 3673
f 3622 3671 3680
f 3659 3657 3673
f 3647 3625 3658
f 3660 3674 3659
f 3660 3659 3673
f 3625 3648 3661
f 3658 3625 3661
f 3662 3674 3677
f 3676 3661 3663
f 3676 3663 3684
f 3663 3678 3684
f 3664 3662 3677
f 3663 3650 3678
f 3686 3688 3667
f 3652 3664 3677
f 3686 3652 3677
f 3667 3652 3686
f 3665 3691 3666
f 3689 3642 3667
f 3689 3667 3688
f 3642 3689 3692
f 3669 3636 3694
f 3654 3696 3668
f 3668 3635 3654
f 3669 3694 3655
f 3696 3622 3670
f 3705 3680 3671
f 3670 3622 3680
f 3671 3647 3672
f 3705 3671 3672
f 3672 3647 3658
f 3673 3681 3682
f 3660 3673 3682
f 3674 3660 3682
f 3675 3672 3658
f 3675 3658 3661
f 3674 3682 3677
f 3675 3676 3684
f 3661 3676 3675
f 3686 3677 3685
f 3710 3678 3666
f 3655 3694 3698
f 3697 3696 3670
f 3699 3655 3698
f 3673 3699 3679
f 3679 3681 3673
f 3670 3680 3705
f 3681 3679 3704
f 3704 3683 3682
f 3682 3681 3704
f 3705 3672 3706
f 3685 3682 3683
f 3706 3672 3675
f 3677 3682 3685
f 3684 3678 3710
f 3687 3686 3685
f 3687 3685 3683
f 3710 3666 3709
f 3666 3691 3709
f 3687 3713 3688
f 3688 3686 3687
f 3713 3693 3689
f 3713 3689 3688
f 3643 3693 3690
f 3643 3692 3693
f 3693 3692 3689
f 3714 3635 3668
f 3636 3635 3714
f 3636 3714 3695
f 3694 3636 3695
f 3696 3697 3668
f 3695 3698 3694
f 3700 3699 3698
f 3679 3699 3700
f 3702 3679 3700
f 3715 3670 3705
f 3715 3705 3701
f 3704 3679 3702
f 3701 3705 3703
f 3716 3683 3704
f 3716 3704 3702
f 3703 3705 3706
f 3707 3675 3684
f 3706 3675 3707
f 3707 3684 3710
f 3707 3710 3709
f 3687 3683 3708
f 3709 3691 3711
f 3691 3712 3711
f 3713 3687 3708
f 3691 3690 3712
f 3690 3693 3718
f 3690 3718 3712
f 3693 3719 3718
f 3719 3693 3713
f 3668 3720 3714
f 3695 3714 3720
f 3721 3695 3720
f 3721 3698 3695
f 3722 3670 3715
f 3700 3698 3721
f 3722 3715 3731
f 3715 3701 3731
f 3702 3751 3716
f 3683 3716 3735
f 3707 3703 3706
f 3723 3703 3707
f 3708 3683 3717
f 3707 3709 3723
f 3723 3709 3725
f 3717 3724 3708
f 3709 3711 3725
f 3726 3713 3708
f 3726 3708 3724
f 3719 3744 3718
f 3719 3726 3744
f 3726 3719 3713
f 3727 3668 3697
f 3670 3727 3697
f 3720 3668 3727
f 3720 3727 3728
f 3747 3670 3722
f 3728 3730 3720
f 3721 3720 3730
f 3721 3702 3700
f 3747 3722 3731
f 3702 3721 3751
f 3731 3701 3733
f 3716 3751 3735
f 3733 3701 3703
f 3723 3737 3703
f 3683 3735 3739
f 3717 3683 3739
f 3737 3723 3725
f 3737 3725 3740
f 3724 3717 3739
f 3725 3711 3742
f 3740 3725 3742
f 3742 3711 3712
f 3718 3744 3712
f 3746 3670 3747
f 3746 3727 3670
f 3728 3727 3746
f 3728 3746 3729
f 3729 3730 3728
f 3730 3729 3732
f 3721 3730 3732
f 3747 3731 3750
f 3751 3721 3732
f 3750 3731 3733
f 3736 3750 3733
f 3735 3751 3734
f 3736 3733 3703
f 3734 3738 3735
f 3736 3703 3737
f 3737 3752 3736
f 3739 3735 3738
f 3737 3740 3752
f 3752 3740 3741
f 3743 3724 3739
f 3743 3739 3738
f 3741 3740 3742
f 3743 3745 3726
f 3726 3724 3743
f 3745 3744 3726
f 3748 3729 3746
f 3732 3729 3748
f 3747 3755 3746
f 3746 3755 3754
f 3748 3746 3754
f 3748 3754 3749
f 3748 3749 3732
f 3747 3750 3753
f 3747 3753 3755
f 3751 3732 3749
f 3750 3736 3756
f 3753 3750 3756
f 3751 3749 3734
f 3782 3738 3734
f 3756 3736 3759
f 3759 3736 3752
f 3759 3752 3741
f 3738 3782 3743
f 3770 3778 3754
f 3749 3754 3778
f 3749 3778 3769
f 3755 3753 3760
f 3754 3755 3760
f 3754 3760 3770
f 3757 3753 3756
f 3753 3757 3758
f 3753 3758 3760
f 3734 3749 3762
f 3782 3734 3762
f 3759 3757 3756
f 3743 3782 3764
f 3765 3741 3742
f 3765 3742 3766
f 3764 3745 3743
f 3768 3745 3764
f 3767 3742 3712
f 3766 3742 3767
f 3712 3744 3767
f 3745 3768 3767
f 3744 3745 3767
f 3761 3778 3770
f 3760 3779 3770
f 3779 3760 3758
f 3779 3758 3771
f 3758 3757 3772
f 3771 3758 3772
f 3757 3759 3763
f 3772 3757 3763
f 3763 3759 3741
f 3764 3782 3773
f 3765 3766 3775
f 3766 3768 3775
f 3768 3783 3775
f 3773 3783 3768
f 3773 3768 3764
f 3766 3767 3768
f 3779 3761 3770
f 3771 3780 3779
f 3749 3769 3762
f 3788 3782 3762
f 3773 3782 3781
f 3792 3763 3741
f 3792 3741 3774
f 3741 3776 3774
f 3765 3775 3776
f 3741 3765 3776
f 3775 3783 3776
f 3761 3784 3777
f 3778 3761 3777
f 3769 3778 3777
f 3798 3769 3777
f 3779 3780 3786
f 3784 3761 3779
f 3784 3779 3786
f 3762 3769 3798
f 3780 3771 3772
f 3788 3762 3798
f 3782 3788 3791
f 3772 3763 3792
f 3781 3782 3791
f 3774 3776 3794
f 3795 3773 3781
f 3795 3781 3791
f 3776 3795 3794
f 3776 3783 3795
f 3795 3783 3773
f 3784 3785 3777
f 3780 3785 3786
f 3786 3785 3784
f 3787 3780 3772
f 3806 3790 3788
f 3788 3798 3806
f 3789 3787 3772
f 3791 3788 3790
f 3791 3790 3793
f 3792 3799 3789
f 3792 3789 3772
f 3774 3800 3799
f 3792 3774 3799
f 3800 3774 3794
f 3800 3794 3801
f 3794 3795 3801
f 3795 3793 3801
f 3795 3791 3793
f 3785 3796 3803
f 3777 3785 3803
f 3803 3798 3777
f 3804 3798 3803
f 3796 3785 3780
f 3796 3780 3805
f 3798 3804 3810
f 3805 3780 3787
f 3805 3787 3797
f 3798 3810 3806
f 3787 3789 3811
f 3811 3789 3812
f 3812 3789 3799
f 3812 3799 3821
f 3799 3800 3821
f 3796 3816 3817
f 3796 3817 3802
f 3796 3802 3803
f 3803 3802 3804
f 3797 3808 3805
f 3797 3787 3811
f 3808 3797 3811
f 3790 3806 3810
f 3793 3790 3813
f 3793 3813 3801
f 3805 3815 3796
f 3796 3815 3816
f 3828 3804 3802
f 3807 3815 3808
f 3808 3815 3805
f 3810 3804 3828
f 3809 3818 3807
f 3809 3807 3808
f 3809 3808 3811
f 3819 3790 3810
f 3819 3810 3828
f 3790 3819 3830
f 3813 3790 3830
f 3822 3811 3812
f 3809 3811 3822
f 3812 3821 3822
f 3821 3800 3824
f 3830 3823 3813
f 3824 3800 3801
f 3801 3823 3824
f 3823 3801 3813
f 3802 3817 3814
f 3814 3828 3802
f 3815 3829 3827
f 3816 3815 3827
f 3816 3827 3825
f 3816 3825 3817
f 3829 3815 3807
f 3829 3807 3818
f 3819 3828 3820
f 3830 3819 3820
f 3821 3832 3822
f 3832 3821 3824
f 3824 3823 3831
f 3824 3831 3832
f 3831 3823 3830
f 3825 3827 3841
f 3817 3825 3849
f 3814 3817 3849
f 3826 3827 3829
f 3849 3833 3814
f 3833 3828 3814
f 3820 3828 3833
f 3818 3809 3845
f 3820 3835 3830
f 3845 3809 3822
f 3835 3831 3830
f 3822 3832 3838
f 3832 3839 3838
f 3832 3831 3839
f 3831 3835 3839
f 3827 3840 3841
f 3825 3841 3848
f 3825 3848 3849
f 3840 3827 3826
f 3840 3826 3834
f 3843 3833 3849
f 3826 3829 3834
f 3829 3818 3834
f 3820 3833 3843
f 3834 3818 3845
f 3844 3835 3820
f 3844 3820 3843
f 3836 3845 3822
f 3836 3822 3838
f 3838 3837 3836
f 3838 3839 3837
f 3839 3835 3844
f 3839 3844 3837
f 3846 3847 3840
f 3841 3840 3847
f 3841 3847 3856
f 3848 3841 3856
f 3842 3846 3834
f 3834 3846 3840
f 3851 3842 3834
f 3843 3850 3852
f 3845 3854 3851
f 3845 3851 3834
f 3843 3852 3855
f 3844 3843 3855
f 3854 3845 3836
f 3847 3858 3856
f 3858 3847 3846
f 3858 3846 3857
f 3869 3848 3856
f 3848 3869 3850
f 3849 3848 3850
f 3850 3843 3849
f 3842 3860 3857
f 3842 3857 3846
f 3842 3851 3860
f 3863 3862 3852
f 3852 3850 3863
f 3851 3854 3853
f 3854 3873 3853
f 3855 3852 3862
f 3855 3862 3875
f 3836 3837 3873
f 3854 3836 3873
f 3844 3875 3837
f 3875 3844 3855
f 3856 3858 3867
f 3856 3867 3859
f 3857 3868 3867
f 3857 3867 3858
f 3869 3856 3859
f 3879 3850 3869
f 3868 3857 3860
f 3863 3850 3879
f 3860 3851 3861
f 3864 3862 3863
f 3864 3863 3879
f 3851 3853 3861
f 3862 3864 3865
f 3875 3862 3865
f 3868 3866 3867
f 3867 3866 3878
f 3859 3867 3878
f 3877 3876 3868
f 3889 3869 3859
f 3889 3859 3878
f 3889 3879 3869
f 3860 3877 3868
f 3870 3877 3860
f 3861 3871 3870
f 3861 3870 3860
f 3879 3881 3872
f 3864 3879 3872
f 3861 3853 3871
f 3853 3873 3874
f 3865 3864 3872
f 3884 3865 3872
f 3873 3837 3874
f 3875 3884 3874
f 3837 3875 3874
f 3884 3875 3865
f 3876 3885 3866
f 3866 3885 3878
f 3868 3876 3866
f 3889 3878 3896
f 3891 3879 3889
f 3879 3891 3881
f 3890 3877 3870
f 3892 3870 3871
f 3892 3871 3880
f 3871 3882 3880
f 3871 3853 3882
f 3882 3853 3874
f 3874 3883 3882
f 3874 3884 3883
f 3881 3883 3884
f 3881 3884 3872
f 3887 3893 3876
f 3885 3876 3893
f 3885 3893 3886
f 3885 3886 3895
f 3878 3885 3895
f 3877 3887 3876
f 3895 3896 3878
f 3887 3877 3890
f 3896 3888 3891
f 3896 3891 3889
f 3890 3870 3892
f 3881 3891 3888
f 3880 3882 3898
f 3900 3881 3888
f 3883 3899 3898
f 3882 3883 3898
f 3900 3883 3881
f 3899 3883 3900
f 3887 3903 3910
f 3893 3887 3910
f 3893 3910 3894
f 3886 3893 3894
f 3901 3896 3895
f 3905 3903 3887
f 3905 3887 3890
f 3888 3896 3901
f 3890 3913 3905
f 3888 3901 3907
f 3913 3890 3892
f 3897 3913 3892
f 3907 3908 3888
f 3892 3880 3897
f 3897 3880 3898
f 3897 3898 3908
f 3900 3888 3908
f 3900 3908 3898
f 3898 3899 3900
f 3903 3909 3910
f 3895 3886 3902
f 3902 3914 3901
f 3902 3901 3895
f 3903 3905 3904
f 3909 3903 3904
f 3907 3901 3914
f 3906 3913 3897
f 3916 3908 3907
f 3916 3907 3914
f 3897 3908 3906
f 3908 3916 3906
f 3909 3917 3922
f 3910 3909 3922
f 3894 3910 3922
f 3894 3922 3918
f 3886 3894 3918
f 3902 3886 3911
f 3912 3917 3909
f 3902 3911 3921
f 3914 3902 3921
f 3904 3912 3909
f 3904 3905 3913
f 3904 3913 3919
f 3920 3914 3921
f 3919 3913 3906
f 3906 3915 3919
f 3916 3914 3920
f 3916 3920 3915
f 3916 3915 3906
f 3917 3929 3922
f 3918 3922 3924
f 3923 3886 3918
f 3923 3918 3924
f 3911 3886 3923
f 3921 3911 3923
f 3912 3904 3927
f 3921 3923 3928
f 3927 3904 3919
f 3919 3915 3928
f 3919 3928 3927
f 3928 3915 3921
f 3921 3915 3920
f 3917 3926 3929
f 3922 3929 3935
f 3924 3922 3935
f 3925 3924 3935
f 3923 3924 3925
f 3917 3912 3930
f 3926 3917 3930
f 3923 3925 3936
f 3930 3912 3927
f 3927 3931 3930
f 3928 3923 3936
f 3928 3936 3933
f 3928 3933 3931
f 3927 3928 3931
f 3934 3929 3926
f 3929 3934 3935
f 3932 3934 3926
f 3932 3926 3930
f 3936 3925 3935
f 3932 3930 3931
f 3931 3936 3932
f 3933 3936 3931
f 3936 3934 3932
f 3935 3934 3936
# 7868 faces, 0 coords texture

# End of File
