# Supplementary material for: Computational modelling of muscle fibre operating ranges in the hindlimb of a small ground bird (Eudromia elegans), with implications for modelling locomotion in extinct species
Source: PLoS Comput Biol. 2021 Apr 1;17(4):e1008843. doi: 10.1371/journal.pcbi.1008843 (PMC8016346; doi:10.1371/journal.pcbi.1008843)
Supplement: S1 Model File — (ZIP) [file pcbi.1008843.s006.zip › geometry/L_Pes.obj]

####
#
# OBJ File Generated by Meshlab
#
####
# Object Pes.obj
#
# Vertices: 5005
# Faces: 10006
#
####
v 0.005209 -0.004453 0.005082
v 0.005655 -0.005163 0.003081
v 0.005504 -0.005329 0.002583
v 0.005521 -0.004923 0.003624
v 0.005353 -0.004777 0.003659
v 0.005365 -0.004669 0.004189
v 0.005345 -0.004233 0.005199
v 0.005371 -0.004374 0.004770
v 0.005332 -0.004231 0.004298
v 0.004959 -0.003786 0.005671
v 0.004976 -0.005493 0.003011
v 0.005319 -0.005168 0.003364
v 0.005330 -0.005415 0.002952
v 0.005395 -0.004911 0.002507
v 0.005154 -0.004926 0.003959
v 0.004657 -0.005106 0.004136
v 0.005508 -0.004761 0.003215
v 0.005231 -0.004370 0.003683
v 0.005055 -0.004690 0.004517
v 0.004902 -0.004455 0.005070
v 0.004846 -0.004169 0.005555
v 0.005142 -0.004198 0.004741
v 0.004930 -0.003728 0.004975
v 0.004987 -0.003392 0.005889
v 0.005484 -0.005168 0.001970
v 0.005375 -0.005280 0.001428
v 0.004252 -0.005350 0.004365
v 0.004502 -0.004746 0.005093
v 0.004387 -0.005145 0.004684
v 0.004619 -0.004346 0.005352
v 0.004556 -0.003535 0.005670
v 0.004613 -0.003219 0.005742
v 0.004821 -0.005673 0.002553
v 0.005326 -0.005081 0.000973
v 0.004568 -0.005524 0.003383
v 0.005199 -0.004870 0.001516
v 0.004133 -0.004992 0.004984
v 0.003831 -0.004772 0.005343
v 0.003868 -0.005367 0.004610
v 0.004716 -0.003930 0.003915
v 0.004878 -0.003874 0.004341
v 0.004713 -0.003558 0.004238
v 0.004394 -0.003097 0.005605
v 0.004618 -0.005597 0.002300
v 0.005228 -0.005218 0.001182
v 0.004481 -0.005760 0.001825
v 0.003895 -0.005566 0.003618
v 0.004014 -0.005756 0.003070
v 0.004462 -0.005560 0.003132
v 0.004182 -0.005497 0.003805
v 0.004885 -0.004515 0.001999
v 0.005161 -0.004970 0.001877
v 0.004984 -0.004697 0.002418
v 0.004905 -0.004416 0.002995
v 0.004687 -0.004464 0.002583
v 0.004653 -0.003887 0.003206
v 0.004583 -0.003581 0.004669
v 0.003851 -0.003378 0.005896
v 0.004189 -0.003053 0.006106
v 0.004218 -0.002868 0.006176
v 0.004387 -0.002794 0.005803
v 0.004327 -0.005608 0.002402
v 0.004138 -0.005796 0.001990
v 0.004847 -0.005337 0.000512
v 0.003714 -0.005799 0.002944
v 0.005142 -0.004918 0.000505
v 0.005169 -0.005292 0.000402
v 0.004965 -0.005152 0.000284
v 0.003452 -0.005656 0.003827
v 0.003655 -0.005765 0.003402
v 0.003676 -0.005575 0.004154
v 0.003489 -0.005039 0.005141
v 0.003202 -0.005298 0.004876
v 0.004623 -0.004165 0.002455
v 0.003509 -0.003037 0.005873
v 0.003463 -0.003597 0.006044
v 0.004352 -0.003056 0.004941
v 0.004047 -0.002498 0.005703
v 0.004089 -0.005879 0.001349
v 0.004288 -0.005732 0.000754
v 0.003595 -0.006183 0.002117
v 0.003916 -0.005885 0.002511
v 0.004799 -0.004606 0.000085
v 0.003308 -0.005685 0.004232
v 0.004712 -0.004585 0.001331
v 0.004674 -0.004373 0.001831
v 0.003171 -0.004675 0.005615
v 0.002921 -0.005032 0.005315
v 0.002966 -0.004021 0.006173
v 0.003680 -0.002213 0.006119
v 0.003864 -0.002564 0.005314
v 0.003835 -0.002683 0.006016
v 0.004581 -0.005545 0.000391
v 0.004555 -0.005059 0.000085
v 0.002987 -0.005906 0.004057
v 0.004749 -0.004759 0.000811
v 0.004877 -0.004453 0.000526
v 0.004571 -0.004377 0.000867
v 0.004636 -0.004243 0.001413
v 0.004156 -0.003743 0.002727
v 0.004212 -0.003525 0.003435
v 0.002817 -0.004661 0.005856
v 0.002797 -0.003881 0.006087
v 0.004083 -0.003211 0.004017
v 0.003903 -0.002775 0.004154
v 0.003492 -0.002617 0.005965
v 0.003214 -0.006205 0.002618
v 0.003285 -0.006215 0.002214
v 0.003057 -0.006434 0.001887
v 0.004193 -0.005548 0.000341
v 0.002651 -0.006121 0.003308
v 0.002903 -0.006119 0.003466
v 0.003279 -0.006033 0.003161
v 0.004261 -0.005296 -0.000117
v 0.002638 -0.005916 0.004281
v 0.003034 -0.005556 0.004361
v 0.004287 -0.004122 0.001867
v 0.002516 -0.003774 0.006098
v 0.003911 -0.003305 0.003559
v 0.003084 -0.003423 0.005979
v 0.003233 -0.002114 0.005944
v 0.003220 -0.001856 0.005484
v 0.003777 -0.005954 0.000449
v 0.002796 -0.006282 0.002824
v 0.002440 -0.006528 0.002611
v 0.003832 -0.005471 0.000143
v 0.004512 -0.004794 -0.000326
v 0.002273 -0.005705 0.004722
v 0.002523 -0.005111 0.005505
v 0.002166 -0.005237 0.005420
v 0.004302 -0.004037 0.001423
v 0.004032 -0.003561 0.002313
v 0.003847 -0.003021 0.003429
v 0.002834 -0.003314 0.006106
v 0.002741 -0.002847 0.005986
v 0.003131 -0.002469 0.005872
v 0.003631 -0.002052 0.005653
v 0.002706 -0.006438 0.002121
v 0.003089 -0.006021 0.000797
v 0.003576 -0.005830 0.000303
v 0.001980 -0.006143 0.003454
v 0.002478 -0.006176 0.003710
v 0.004032 -0.004627 -0.000423
v 0.001981 -0.005571 0.005106
v 0.003941 -0.003710 0.001659
v 0.004199 -0.004364 0.000219
v 0.003664 -0.003416 0.001940
v 0.001869 -0.005035 0.005775
v 0.004115 -0.003350 0.002987
v 0.003504 -0.002463 0.004247
v 0.002555 -0.002635 0.006117
v 0.003171 -0.002134 0.004542
v 0.002228 -0.006565 0.002442
v 0.003484 -0.005691 -0.000102
v 0.002904 -0.006158 0.000242
v 0.001718 -0.006216 0.004180
v 0.003371 -0.005485 -0.000280
v 0.004012 -0.005205 -0.000213
v 0.001189 -0.005981 0.005052
v 0.001589 -0.005988 0.004794
v 0.003794 -0.004671 -0.000543
v 0.003928 -0.004191 -0.000419
v 0.001591 -0.005232 0.005604
v 0.003829 -0.003507 0.001275
v 0.003474 -0.003062 0.001853
v 0.001829 -0.003947 0.006190
v 0.002102 -0.003899 0.006285
v 0.001762 -0.003128 0.005954
v 0.002346 -0.003320 0.006103
v 0.003329 -0.002586 0.003646
v 0.003235 -0.002389 0.003277
v 0.003339 -0.002205 0.003997
v 0.002977 -0.001729 0.004618
v 0.003027 -0.001751 0.005291
v 0.003065 -0.001396 0.005473
v 0.001927 -0.006813 0.002200
v 0.003064 -0.005987 -0.000029
v 0.001504 -0.006434 0.003701
v 0.003290 -0.005320 -0.000618
v 0.001103 -0.006353 0.004136
v 0.001351 -0.006020 0.004604
v 0.001411 -0.005649 0.005390
v 0.001149 -0.005381 0.005805
v 0.004002 -0.004037 0.000137
v 0.001406 -0.004218 0.006318
v 0.001758 -0.002773 0.006020
v 0.002617 -0.001473 0.004541
v 0.002957 -0.001969 0.003869
v 0.002089 -0.002257 0.005871
v 0.003015 -0.001954 0.005914
v 0.002845 -0.001520 0.005940
v 0.001608 -0.006815 0.002215
v 0.002307 -0.006426 0.000076
v 0.003062 -0.005595 -0.000279
v 0.002790 -0.005778 -0.000528
v 0.000890 -0.006358 0.004016
v 0.000912 -0.005940 0.005043
v 0.000722 -0.005973 0.004812
v 0.000868 -0.005646 0.005581
v 0.000571 -0.005946 0.005245
v 0.003444 -0.003927 -0.000545
v 0.000566 -0.005673 0.005502
v 0.003604 -0.003705 0.000223
v 0.000986 -0.004107 0.006163
v 0.001516 -0.003628 0.006090
v 0.001196 -0.003563 0.006045
v 0.002744 -0.001506 0.003890
v 0.002346 -0.001750 0.005722
v 0.001958 -0.001757 0.005857
v 0.002587 -0.001174 0.005524
v 0.001525 -0.006949 0.001641
v 0.002362 -0.005943 -0.000235
v 0.001978 -0.006409 0.000095
v 0.001157 -0.007019 0.002100
v 0.002699 -0.006047 0.000041
v 0.001213 -0.006678 0.003390
v 0.000717 -0.006926 0.003095
v 0.000544 -0.006396 0.004155
v 0.003473 -0.004845 -0.000786
v 0.003243 -0.004308 -0.000850
v 0.000220 -0.005630 0.005756
v 0.003411 -0.003373 0.000093
v 0.003350 -0.003531 -0.000472
v 0.003262 -0.002926 0.001056
v 0.003320 -0.003008 0.001664
v 0.000636 -0.003901 0.006372
v 0.001206 -0.003173 0.006125
v 0.002925 -0.002453 0.002566
v 0.002735 -0.001973 0.002724
v 0.001727 -0.001556 0.005829
v 0.002390 -0.001099 0.005330
v 0.002478 -0.000816 0.004484
v 0.002422 -0.001336 0.005802
v 0.002250 -0.000843 0.005847
v 0.001601 -0.006761 0.000092
v 0.000945 -0.006941 0.001721
v 0.001210 -0.006943 0.001618
v 0.001067 -0.007118 0.001153
v 0.001675 -0.006257 -0.000224
v 0.000678 -0.006810 0.002634
v 0.001136 -0.006887 0.002776
v 0.002520 -0.005742 -0.000568
v 0.000834 -0.006709 0.003710
v 0.003111 -0.004095 -0.001282
v 0.003087 -0.004733 -0.000968
v -0.000058 -0.005850 0.005492
v 0.000409 -0.005962 0.005128
v 0.003276 -0.003913 -0.000780
v 0.000530 -0.004311 0.006327
v 0.002955 -0.002917 0.000476
v 0.000553 -0.003574 0.006238
v 0.002890 -0.002747 0.001624
v 0.002623 -0.002139 0.002089
v 0.002712 -0.002340 0.002446
v 0.002758 -0.001904 0.003660
v 0.001245 -0.002443 0.005835
v 0.002660 -0.001322 0.003447
v 0.001634 -0.001071 0.005900
v 0.001970 -0.001180 0.005719
v 0.001871 -0.000680 0.005718
v 0.002007 -0.000881 0.005200
v 0.002329 -0.000920 0.004899
v 0.000736 -0.006987 0.002087
v 0.001746 -0.006019 -0.000635
v 0.002073 -0.006120 -0.000485
v 0.000463 -0.006850 0.002999
v 0.000380 -0.007016 0.002388
v 0.002579 -0.005144 -0.000913
v 0.002903 -0.003069 -0.000085
v -0.000323 -0.005188 0.006133
v 0.002857 -0.002737 0.000087
v 0.000258 -0.004175 0.006317
v 0.002866 -0.002616 0.001237
v 0.000549 -0.003010 0.005990
v 0.002589 -0.001506 0.002866
v 0.000994 -0.002561 0.006072
v 0.001239 -0.001457 0.005793
v 0.001021 -0.001960 0.005890
v 0.001455 -0.001987 0.005683
v 0.002064 -0.000603 0.004411
v 0.001893 -0.000579 0.004119
v 0.001388 -0.000876 0.005986
v 0.002111 -0.000737 0.004825
v 0.001691 -0.000222 0.005830
v 0.000672 -0.007149 0.001505
v 0.000575 -0.007026 0.001118
v 0.001348 -0.006683 0.000075
v 0.000338 -0.006929 0.001839
v 0.002279 -0.005515 -0.000816
v 0.002254 -0.005421 -0.001113
v 0.000095 -0.005940 0.004976
v 0.000369 -0.006597 0.003605
v -0.000613 -0.006098 0.005151
v -0.000235 -0.006091 0.004951
v -0.000452 -0.006514 0.004330
v 0.002672 -0.003931 -0.001420
v -0.000003 -0.005311 0.005830
v 0.002923 -0.003345 -0.000586
v 0.002766 -0.002888 -0.000552
v 0.002713 -0.002715 0.000562
v 0.002525 -0.002305 0.001440
v 0.000227 -0.003459 0.006384
v 0.002633 -0.001790 0.002324
v 0.002329 -0.001193 0.003099
v 0.000644 -0.002019 0.006096
v 0.000953 -0.001111 0.006129
v 0.001329 -0.000222 0.006061
v 0.001452 -0.000125 0.005713
v 0.000240 -0.007247 0.001035
v 0.000128 -0.007256 0.000894
v 0.000721 -0.006961 -0.000098
v 0.000016 -0.006930 0.002248
v -0.000220 -0.006883 0.003481
v -0.000283 -0.006802 0.003066
v 0.000066 -0.006770 0.002809
v 0.002071 -0.004808 -0.001183
v 0.002405 -0.004368 -0.001317
v -0.000891 -0.005742 0.005603
v -0.000568 -0.005509 0.005827
v -0.000427 -0.005822 0.005403
v 0.002625 -0.003251 -0.000806
v 0.002694 -0.003665 -0.000956
v -0.001049 -0.005157 0.005872
v -0.000095 -0.004041 0.006502
v 0.002252 -0.001921 0.001893
v 0.002298 -0.002145 0.001450
v 0.000655 -0.002526 0.006066
v 0.002183 -0.001199 0.002189
v 0.002330 -0.001247 0.002350
v 0.000293 -0.001901 0.006070
v 0.000840 -0.001528 0.005975
v 0.002109 -0.001036 0.003242
v 0.002143 -0.000939 0.002776
v 0.000602 -0.001462 0.005948
v 0.001684 -0.000425 0.004223
v 0.001921 -0.000393 0.004876
v 0.001784 -0.000462 0.005277
v 0.001417 -0.000262 0.005129
v -0.000503 -0.006966 0.002459
v -0.000015 -0.007120 0.001665
v 0.001795 -0.005822 -0.001041
v -0.000258 -0.006948 0.002587
v -0.000957 -0.006840 0.003770
v 0.001828 -0.004282 -0.001504
v 0.002372 -0.004139 -0.001709
v -0.000997 -0.006092 0.004994
v -0.000723 -0.006484 0.004310
v 0.002532 -0.003490 -0.001433
v 0.002316 -0.002607 -0.000565
v 0.002552 -0.002360 0.000555
v 0.002184 -0.001841 0.001399
v 0.000264 -0.002364 0.005981
v 0.002183 -0.001412 0.001731
v -0.000116 -0.002378 0.006185
v 0.001817 -0.000410 0.003752
v 0.000543 -0.001068 0.006030
v 0.001540 -0.000127 0.004013
v 0.001595 -0.000209 0.004679
v 0.001168 0.000213 0.006200
v 0.001095 -0.000410 0.006070
v 0.000381 -0.006786 -0.000353
v -0.000627 -0.007143 0.001842
v -0.000326 -0.007126 0.001828
v -0.000199 -0.007281 0.001129
v 0.001256 -0.006548 -0.000352
v -0.000682 -0.006990 0.002884
v -0.000661 -0.006821 0.003476
v -0.001133 -0.006296 0.004848
v -0.001219 -0.005694 0.005562
v 0.002426 -0.003640 -0.001980
v 0.002114 -0.003042 -0.001063
v -0.000766 -0.003895 0.006385
v 0.002146 -0.002269 -0.000621
v 0.002107 -0.002031 0.000621
v -0.000810 -0.003164 0.006160
v 0.000199 -0.003095 0.006251
v -0.000033 -0.000543 0.006321
v 0.000289 -0.001359 0.006137
v 0.001194 0.000225 0.004679
v 0.000689 -0.000440 0.006213
v 0.000805 0.000164 0.006398
v 0.000396 -0.000133 0.006240
v 0.000986 -0.000002 0.005115
v 0.000575 0.000302 0.006352
v 0.000766 0.000379 0.005979
v -0.000065 -0.006853 -0.000091
v -0.001186 -0.007230 0.002510
v -0.000554 -0.007329 0.001362
v 0.000714 -0.006715 -0.000451
v -0.000813 -0.007129 0.002361
v 0.000755 -0.005743 -0.000963
v 0.000900 -0.005442 -0.001364
v 0.001411 -0.005065 -0.001451
v 0.001566 -0.004711 -0.001357
v -0.001543 -0.006236 0.004773
v 0.001955 -0.004067 -0.001841
v -0.001427 -0.005642 0.005545
v 0.002017 -0.003183 -0.001593
v 0.001972 -0.002811 -0.001406
v -0.001486 -0.005347 0.005990
v 0.001848 -0.001552 0.001387
v 0.001752 -0.001113 0.001820
v 0.001903 -0.001573 0.000875
v 0.001535 -0.000485 0.002932
v 0.000292 -0.000698 0.006156
v 0.001160 0.000185 0.004274
v 0.000392 0.000684 0.006453
v -0.000755 -0.007256 0.001116
v -0.000960 -0.007244 0.001956
v -0.001079 -0.007031 0.003163
v -0.001556 -0.006719 0.003433
v -0.001754 -0.006259 0.004986
v -0.001512 -0.006471 0.004151
v -0.001477 -0.005995 0.005298
v -0.001913 -0.005872 0.005223
v -0.002086 -0.005592 0.005617
v 0.001983 -0.003499 -0.002076
v 0.002065 -0.002638 -0.000887
v 0.001508 -0.001965 -0.000878
v 0.001628 -0.001725 -0.000191
v -0.000943 -0.003693 0.006357
v 0.001580 -0.001099 0.001454
v 0.001331 -0.000973 0.001354
v -0.000245 -0.001372 0.006024
v -0.000287 -0.001733 0.005915
v 0.001429 -0.000277 0.002643
v 0.001290 -0.000297 0.003077
v 0.001190 -0.000132 0.002586
v 0.001038 0.000017 0.003539
v 0.000798 0.000356 0.005004
v 0.000534 0.000586 0.005140
v 0.000379 0.000945 0.005974
v 0.000539 0.000799 0.006111
v -0.000469 -0.007152 -0.000192
v -0.001306 -0.007395 0.001911
v -0.001185 -0.007167 0.001117
v -0.001095 -0.007275 0.000492
v -0.000859 -0.007417 0.000619
v -0.000234 -0.006748 -0.000338
v -0.001579 -0.007129 0.002434
v 0.000477 -0.006112 -0.000838
v -0.001747 -0.006464 0.003970
v -0.001996 -0.006715 0.003655
v -0.001888 -0.006478 0.004421
v 0.001489 -0.004443 -0.001767
v -0.002200 -0.006051 0.005115
v 0.001831 -0.003016 -0.001989
v 0.001533 -0.002400 -0.001139
v -0.001792 -0.005576 0.005789
v -0.001686 -0.004159 0.006303
v -0.001238 -0.004208 0.006509
v 0.001448 -0.001701 -0.000425
v 0.001509 -0.001364 0.000562
v 0.001477 -0.000475 0.002116
v 0.000752 0.000524 0.004465
v 0.000413 0.000894 0.005067
v 0.000596 0.000577 0.004723
v -0.001554 -0.007307 0.001899
v -0.001811 -0.007161 0.002663
v 0.000740 -0.004277 -0.001988
v -0.002290 -0.006580 0.003751
v -0.002515 -0.006409 0.004569
v 0.001455 -0.003366 -0.002264
v 0.001409 -0.002800 -0.002196
v -0.002393 -0.004935 0.005801
v -0.002105 -0.004746 0.005922
v 0.001435 -0.002561 -0.001690
v -0.001483 -0.003550 0.006202
v 0.001487 -0.001355 -0.000126
v -0.001155 -0.003183 0.006353
v -0.001657 -0.003052 0.006147
v -0.000151 -0.002743 0.006072
v -0.000497 -0.002183 0.006042
v 0.000938 -0.000800 0.001257
v 0.001285 -0.000869 0.000834
v -0.000646 -0.001722 0.006083
v 0.000769 -0.000230 0.002212
v 0.000890 0.000239 0.003172
v 0.001088 0.000082 0.003097
v 0.000698 0.000349 0.002997
v 0.000681 0.000686 0.004121
v -0.000473 -0.006911 -0.000573
v -0.001935 -0.007351 0.002118
v -0.001466 -0.007329 0.000749
v -0.001440 -0.007228 0.001429
v -0.001166 -0.006228 -0.001042
v -0.002225 -0.007055 0.002698
v -0.000081 -0.006610 -0.000643
v -0.002464 -0.007082 0.002908
v -0.002165 -0.006841 0.003214
v -0.002278 -0.006366 0.004369
v 0.000332 -0.004636 -0.001832
v -0.002571 -0.006117 0.005139
v -0.002859 -0.006069 0.005066
v 0.000784 -0.003601 -0.002281
v 0.001135 -0.002747 -0.002401
v 0.001329 -0.003157 -0.002429
v 0.001350 -0.002622 -0.002674
v 0.001380 -0.002196 -0.001558
v -0.002394 -0.004281 0.006025
v -0.002243 -0.003838 0.006107
v -0.001264 -0.002257 0.005691
v 0.000828 -0.000545 0.001710
v 0.000703 0.000190 0.002065
v 0.000814 0.000073 0.002484
v 0.000633 -0.000149 0.001677
v 0.000616 0.000444 0.002512
v -0.000683 -0.000322 0.006035
v 0.000479 0.000487 0.002859
v 0.000493 0.000815 0.003262
v 0.000490 0.000859 0.004059
v 0.000234 0.001449 0.004497
v -0.000321 0.000155 0.006017
v 0.000236 0.001042 0.004977
v 0.000382 0.001055 0.004645
v 0.000062 0.001456 0.005046
v 0.000201 0.001390 0.006131
v -0.000189 0.001522 0.005922
v -0.001855 -0.007139 0.001349
v -0.002080 -0.007291 0.000982
v -0.001832 -0.006970 -0.000027
v -0.002561 -0.007311 0.002288
v -0.002413 -0.007263 0.001908
v -0.002192 -0.007271 0.002016
v 0.000425 -0.005890 -0.001245
v -0.002637 -0.006603 0.003980
v -0.002460 -0.006624 0.003411
v -0.002773 -0.006339 0.004603
v -0.002591 -0.005722 0.005398
v -0.002987 -0.005651 0.005265
v -0.002668 -0.004606 0.006135
v 0.000953 -0.001757 -0.001214
v 0.001317 -0.001536 -0.000781
v 0.000988 -0.001011 -0.000721
v 0.001109 -0.001150 -0.000299
v -0.001681 -0.002753 0.005783
v 0.000757 -0.000410 0.001276
v 0.001047 -0.000745 0.000771
v 0.000160 0.000950 0.006333
v -0.000269 0.001754 0.005481
v 0.000026 0.001297 0.005395
v -0.000012 0.001672 0.004647
v -0.002324 -0.007448 0.001444
v -0.002971 -0.006398 0.004305
v -0.002772 -0.006812 0.003398
v -0.003246 -0.006381 0.004661
v -0.003217 -0.005891 0.005072
v 0.000913 -0.003160 -0.002208
v 0.000547 -0.003094 -0.002330
v 0.000756 -0.002680 -0.002471
v 0.001268 -0.002355 -0.002147
v 0.000995 -0.001985 -0.001659
v 0.000954 -0.001364 -0.001001
v -0.002751 -0.004116 0.006201
v 0.000868 -0.000966 -0.000235
v -0.002005 -0.002591 0.005673
v -0.002141 -0.002197 0.005733
v -0.001747 -0.002174 0.005542
v 0.000551 -0.000276 0.001154
v -0.002033 -0.001197 0.005585
v -0.001411 -0.001494 0.005791
v -0.001618 -0.000856 0.005558
v 0.000211 0.000278 0.002127
v -0.000492 -0.001115 0.005961
v 0.000234 0.000726 0.002454
v 0.000110 0.001360 0.003859
v 0.000298 0.000912 0.003004
v -0.001045 0.000869 0.005834
v -0.000701 0.001187 0.006066
v -0.000667 0.001707 0.005768
v -0.002260 -0.007241 -0.000065
v -0.002686 -0.007484 0.001694
v -0.002327 -0.007265 0.000853
v -0.002104 -0.007165 -0.000409
v -0.001312 -0.006693 -0.000741
v -0.002963 -0.007208 0.002218
v -0.003052 -0.007053 0.003105
v -0.002847 -0.007026 0.002864
v -0.000596 -0.005743 -0.001239
v -0.003200 -0.007260 0.002512
v -0.000686 -0.005462 -0.001665
v -0.000155 -0.005066 -0.001727
v 0.000556 -0.003797 -0.001974
v 0.000022 -0.003576 -0.002138
v -0.003656 -0.005932 0.005160
v 0.000420 -0.003391 -0.002409
v 0.000436 -0.002902 -0.002696
v 0.001056 -0.002313 -0.003168
v -0.002860 -0.005437 0.005769
v 0.000809 -0.001522 -0.001542
v 0.000599 -0.000812 -0.001004
v 0.000649 -0.000532 -0.000126
v 0.000373 0.000190 0.000559
v 0.000220 0.000549 0.001293
v 0.000113 0.000742 0.001862
v -0.001331 -0.000786 0.005680
v -0.001283 -0.000025 0.005851
v 0.000155 0.001297 0.003085
v -0.001501 0.000445 0.005924
v -0.001464 0.001004 0.005706
v -0.001069 0.000506 0.005750
v -0.000188 0.001927 0.005061
v -0.000251 0.001869 0.004057
v -0.000649 0.001941 0.005323
v -0.000964 0.001766 0.005699
v -0.001051 0.001996 0.005567
v -0.002944 -0.007381 0.001644
v -0.002678 -0.007271 0.001036
v -0.002868 -0.007421 0.000707
v -0.001711 -0.006762 -0.000556
v -0.003481 -0.007175 0.002477
v -0.001126 -0.004931 -0.001682
v -0.000850 -0.005092 -0.001601
v -0.000667 -0.004927 -0.001846
v -0.003241 -0.006758 0.003728
v 0.000322 -0.004205 -0.001805
v -0.000118 -0.004654 -0.001669
v -0.004000 -0.005727 0.005088
v 0.000977 -0.002428 -0.002896
v -0.003402 -0.005608 0.005472
v 0.000746 -0.002102 -0.002370
v 0.000771 -0.002001 -0.002709
v -0.002874 -0.004304 0.006149
v -0.003133 -0.005209 0.005721
v 0.000733 -0.001872 -0.001880
v -0.003037 -0.003580 0.005892
v 0.000617 -0.001289 -0.001992
v -0.002194 -0.003288 0.005951
v 0.000417 -0.000264 0.000043
v -0.001811 -0.001768 0.005618
v -0.001977 -0.000643 0.005436
v 0.000156 0.000246 0.001783
v 0.000004 0.001146 0.002424
v -0.000094 0.001445 0.003000
v -0.001722 0.000402 0.005842
v 0.000054 0.001527 0.003497
v -0.000259 0.001769 0.004492
v -0.000615 0.001942 0.004352
v -0.000865 0.001479 0.005611
v -0.000905 0.002055 0.005199
v -0.003319 -0.007434 0.001902
v -0.003079 -0.007301 0.001264
v -0.001201 -0.005638 -0.001356
v -0.004074 -0.006045 0.004607
v -0.003800 -0.006198 0.004541
v -0.000429 -0.003703 -0.002125
v 0.000454 -0.002056 -0.003441
v 0.000695 -0.002104 -0.003321
v 0.000509 -0.001651 -0.002324
v 0.000575 -0.001870 -0.002868
v -0.003413 -0.003979 0.005952
v -0.003211 -0.002913 0.005579
v 0.000250 -0.000851 -0.001747
v 0.000613 -0.000942 -0.001428
v 0.000324 -0.000165 -0.001285
v 0.000244 0.000216 0.000247
v 0.000390 -0.000456 -0.000918
v -0.002602 -0.001447 0.005354
v -0.002311 -0.001459 0.005406
v 0.000187 0.000318 -0.000337
v -0.002133 -0.000949 0.005312
v 0.000051 0.000710 0.001207
v -0.000163 0.000750 0.001671
v -0.002255 0.000133 0.005944
v -0.000201 0.000938 0.002164
v -0.000729 0.001778 0.004748
v -0.001331 0.001456 0.005804
v -0.003253 -0.007488 0.000891
v -0.002070 -0.006355 -0.001139
v -0.003869 -0.007086 0.002285
v -0.002498 -0.006463 -0.000856
v -0.002248 -0.005934 -0.001119
v -0.003821 -0.007148 0.002743
v -0.001931 -0.005753 -0.001386
v -0.001574 -0.005344 -0.001539
v -0.004079 -0.006448 0.004203
v -0.004452 -0.006402 0.003988
v -0.000784 -0.004227 -0.001959
v 0.000063 -0.003016 -0.002444
v -0.003786 -0.005599 0.005288
v -0.003761 -0.004140 0.005790
v 0.000205 -0.001621 -0.002961
v -0.003994 -0.004173 0.005609
v 0.000195 -0.001083 -0.002273
v -0.003696 -0.003300 0.005633
v -0.003709 -0.003739 0.005843
v -0.003593 -0.002690 0.005379
v -0.002213 -0.002787 0.005957
v -0.002784 -0.001993 0.005540
v -0.002954 -0.001451 0.005558
v -0.002747 -0.000877 0.005419
v -0.000429 0.001116 0.002253
v -0.000473 0.001539 0.002783
v -0.000596 0.002042 0.003826
v -0.002265 0.001817 0.005459
v -0.000966 0.002249 0.004797
v -0.001273 0.002313 0.004311
v -0.001098 0.002526 0.005330
v -0.002478 -0.007415 0.000333
v -0.002747 -0.006925 -0.000637
v -0.003779 -0.007256 0.001771
v -0.003749 -0.007160 0.001249
v -0.003037 -0.006472 -0.000647
v -0.002763 -0.006310 -0.000940
v -0.001984 -0.005340 -0.001349
v -0.004096 -0.007033 0.002803
v 0.000024 -0.002601 -0.002917
v -0.004569 -0.004169 0.005349
v 0.000490 -0.001583 -0.003495
v 0.000233 -0.001390 -0.003793
v 0.000125 -0.001426 -0.002742
v 0.000143 -0.000710 -0.002090
v 0.000040 -0.000931 -0.002696
v -0.003309 -0.002356 0.005586
v -0.003254 -0.001832 0.005372
v -0.000019 0.000815 0.000654
v -0.000206 0.000972 0.000725
v -0.000424 0.001423 0.001703
v -0.000749 0.001945 0.003241
v -0.001068 0.002288 0.003763
v -0.003689 -0.007274 0.000708
v -0.003141 -0.006943 -0.000409
v -0.004074 -0.007190 0.001543
v -0.004332 -0.007041 0.002570
v -0.002252 -0.005660 -0.001419
v -0.004909 -0.006380 0.003579
v -0.002414 -0.005275 -0.001415
v -0.001520 -0.004762 -0.001803
v -0.001750 -0.004908 -0.001528
v -0.001241 -0.003864 -0.002205
v -0.004481 -0.006028 0.004793
v -0.000989 -0.002626 -0.002793
v -0.004267 -0.005752 0.004979
v -0.000083 -0.001843 -0.003689
v 0.000198 -0.001470 -0.003320
v -0.000144 -0.000557 -0.002254
v 0.000082 -0.000467 -0.001652
v -0.000224 0.000483 -0.001353
v -0.000046 0.000123 -0.001384
v -0.000310 0.000864 0.000128
v -0.000797 0.001255 0.001031
v -0.000537 0.001216 0.000232
v -0.000467 0.001106 0.000681
v -0.002846 0.000070 0.005286
v -0.002814 0.000452 0.005382
v -0.002753 -0.000082 0.005579
v -0.002633 0.000272 0.005804
v -0.000605 0.001749 0.002269
v -0.001004 0.002347 0.003353
v -0.000862 0.002095 0.002815
v -0.004145 -0.007282 0.002015
v -0.002599 -0.005782 -0.001203
v -0.004519 -0.006816 0.002993
v -0.001942 -0.004565 -0.001988
v -0.001192 -0.003222 -0.002466
v -0.001321 -0.002652 -0.002559
v 0.000030 -0.002140 -0.003229
v 0.000364 -0.001850 -0.003840
v -0.000074 -0.001150 -0.004126
v -0.000254 -0.000685 -0.003328
v -0.000250 -0.000736 -0.002913
v -0.000103 -0.000828 -0.003793
v -0.003875 -0.003523 0.005425
v -0.003787 -0.003054 0.005220
v -0.000438 -0.000386 -0.002397
v -0.003885 -0.002585 0.005211
v -0.000288 -0.000219 -0.001766
v -0.000511 0.000187 -0.001721
v -0.003656 -0.001291 0.005255
v -0.000356 0.000798 -0.000803
v -0.000710 0.000959 0.000481
v -0.003033 -0.000345 0.005392
v -0.003218 0.000076 0.005446
v -0.000659 0.001425 0.001273
v -0.000907 0.001947 0.002081
v -0.001094 0.002202 0.002679
v -0.002502 0.001521 0.005269
v -0.001233 0.002206 0.003108
v -0.001391 0.002384 0.003495
v -0.001541 0.002692 0.005109
v -0.001563 0.002870 0.004731
v -0.003761 -0.006733 -0.000474
v -0.004693 -0.007032 0.002851
v -0.002280 -0.004667 -0.001694
v -0.002771 -0.004738 -0.001442
v -0.002098 -0.004197 -0.001922
v -0.002572 -0.004819 -0.001599
v -0.002311 -0.004045 -0.001961
v -0.005118 -0.005824 0.004493
v -0.001908 -0.004008 -0.002214
v -0.001903 -0.003624 -0.002162
v -0.000401 -0.001478 -0.004275
v -0.004965 -0.005309 0.004813
v -0.000863 0.000437 -0.001824
v -0.000614 0.000694 -0.001502
v -0.000735 0.000856 -0.000475
v -0.000818 0.001413 0.000563
v -0.001056 0.001390 0.000332
v -0.000939 0.001888 0.001268
v -0.003060 0.001049 0.005345
v -0.002602 0.000803 0.005538
v -0.002395 0.002097 0.005036
v -0.002198 0.002231 0.005256
v -0.001917 0.002885 0.004960
v -0.001445 0.002656 0.004231
v -0.004120 -0.007347 0.001003
v -0.003718 -0.006158 -0.000880
v -0.005294 -0.006875 0.002610
v -0.004917 -0.006885 0.002271
v -0.004872 -0.007031 0.001854
v -0.003310 -0.006055 -0.001129
v -0.002986 -0.005770 -0.001202
v -0.004998 -0.006701 0.003291
v -0.003044 -0.005164 -0.001224
v -0.005484 -0.006075 0.004262
v -0.002266 -0.003422 -0.002251
v -0.005311 -0.005501 0.004652
v -0.001537 -0.003073 -0.002341
v -0.001125 -0.002193 -0.003330
v -0.001486 -0.002257 -0.003046
v -0.001019 -0.001756 -0.003603
v -0.005094 -0.004273 0.005134
v -0.005508 -0.004625 0.005250
v -0.004867 -0.003806 0.005287
v -0.000264 -0.000428 -0.003729
v -0.000500 -0.000464 -0.003376
v -0.004514 -0.002912 0.004986
v -0.000850 0.000202 -0.002297
v -0.000528 -0.000039 -0.002277
v -0.003535 -0.002047 0.005168
v -0.000825 0.001127 -0.001418
v -0.001055 0.001159 -0.000179
v -0.000771 0.001025 -0.001057
v -0.001075 0.001740 0.000609
v -0.001163 0.002006 0.001111
v -0.001025 0.002156 0.001752
v -0.001288 0.002457 0.002287
v -0.001770 0.002697 0.003599
v -0.001605 0.002660 0.003149
v -0.002010 0.003018 0.004550
v -0.002035 0.003209 0.003980
v -0.004077 -0.006612 -0.000681
v -0.005006 -0.006875 0.001302
v -0.005714 -0.006806 0.002858
v -0.003397 -0.005187 -0.001001
v -0.003690 -0.005133 -0.001035
v -0.003520 -0.005623 -0.001072
v -0.005354 -0.006332 0.003767
v -0.003246 -0.004751 -0.001184
v -0.002483 -0.003629 -0.001923
v -0.006153 -0.005563 0.004593
v -0.002235 -0.002872 -0.002500
v -0.002411 -0.003042 -0.002200
v -0.001341 -0.001826 -0.003310
v -0.001033 -0.001476 -0.003997
v -0.005436 -0.004021 0.005020
v -0.000186 -0.000644 -0.004201
v -0.000304 -0.000984 -0.004464
v -0.005094 -0.003160 0.004951
v -0.005149 -0.003721 0.005221
v -0.004792 -0.002170 0.004863
v -0.004386 -0.000963 0.004993
v -0.001096 0.001018 -0.000686
v -0.001158 0.001658 0.000068
v -0.003332 0.000741 0.005151
v -0.001402 0.002222 0.000583
v -0.003170 0.001240 0.004966
v -0.001628 0.002420 0.001524
v -0.001818 0.002508 0.001989
v -0.003074 0.001748 0.004976
v -0.002771 0.002143 0.004842
v -0.002315 0.002569 0.004789
v -0.002207 0.003139 0.004462
v -0.004485 -0.006625 -0.000459
v -0.005767 -0.006738 0.001388
v -0.005524 -0.006691 0.001077
v -0.003905 -0.005602 -0.000890
v -0.004007 -0.006015 -0.000936
v -0.005832 -0.006559 0.003385
v -0.002930 -0.004541 -0.001528
v -0.003387 -0.004402 -0.001590
v -0.006100 -0.005880 0.004150
v -0.005848 -0.006113 0.003879
v -0.005774 -0.005738 0.004755
v -0.002656 -0.002898 -0.002274
v -0.001767 -0.002194 -0.003098
v -0.002162 -0.002304 -0.002778
v -0.006057 -0.004503 0.004976
v -0.000723 -0.001103 -0.004231
v -0.000578 -0.000452 -0.004378
v -0.000662 -0.000182 -0.003895
v -0.000849 -0.000037 -0.002931
v -0.001109 0.000264 -0.002495
v -0.000981 0.000556 -0.002195
v -0.001308 0.002003 -0.000006
v -0.001275 0.001387 -0.000639
v -0.003925 0.000386 0.005135
v -0.001373 0.002075 0.000920
v -0.003563 0.001413 0.004769
v -0.002912 0.002107 0.004571
v -0.003321 0.002135 0.004406
v -0.002116 0.003020 0.002433
v -0.002486 0.002973 0.004247
v -0.002046 0.002898 0.002953
v -0.002257 0.003313 0.004035
v -0.005235 -0.007055 0.002038
v -0.004223 -0.006176 -0.000679
v -0.005955 -0.006803 0.001843
v -0.004104 -0.004961 -0.001152
v -0.003831 -0.004510 -0.001356
v -0.006154 -0.006248 0.003798
v -0.006473 -0.005914 0.004237
v -0.003153 -0.003906 -0.001815
v -0.002708 -0.003489 -0.001995
v -0.002418 -0.002416 -0.002516
v -0.001874 -0.001763 -0.003159
v -0.001789 -0.001513 -0.003573
v -0.001110 -0.001014 -0.004200
v -0.005731 -0.003882 0.004896
v -0.000875 -0.000753 -0.004639
v -0.005315 -0.003466 0.004776
v -0.000844 -0.000355 -0.004497
v -0.000798 -0.000004 -0.004360
v -0.000880 0.000218 -0.003785
v -0.001356 0.000369 -0.003600
v -0.004697 -0.001654 0.004711
v -0.001442 0.000792 -0.002433
v -0.005086 -0.001666 0.004926
v -0.001446 0.001079 -0.001900
v -0.001098 0.000833 -0.001808
v -0.001469 0.001443 -0.001686
v -0.001267 0.001424 -0.001173
v -0.004146 -0.000442 0.004920
v -0.001723 0.002168 -0.000320
v -0.002018 0.002599 0.001375
v -0.001657 0.002375 0.000640
v -0.003026 0.002432 0.004368
v -0.002687 0.002707 0.004565
v -0.002750 0.002957 0.004094
v -0.002436 0.003397 0.002968
v -0.002323 0.003125 0.003131
v -0.002451 0.003435 0.003949
v -0.004752 -0.007000 0.000568
v -0.004916 -0.006477 -0.000566
v -0.005425 -0.006809 0.000554
v -0.005246 -0.006522 -0.000216
v -0.006155 -0.006667 0.002817
v -0.005965 -0.006666 0.002303
v -0.004838 -0.005913 -0.000808
v -0.004502 -0.005940 -0.000828
v -0.004319 -0.005518 -0.000972
v -0.006446 -0.006183 0.003766
v -0.004421 -0.004925 -0.000983
v -0.006740 -0.005701 0.004314
v -0.003378 -0.003563 -0.001760
v -0.003350 -0.003101 -0.001995
v -0.003077 -0.002964 -0.002265
v -0.002796 -0.002220 -0.002571
v -0.002361 -0.001815 -0.002798
v -0.006450 -0.004387 0.004883
v -0.006135 -0.003802 0.004812
v -0.002508 -0.001477 -0.003237
v -0.001792 -0.001078 -0.003770
v -0.001250 -0.000727 -0.004398
v -0.001613 -0.000693 -0.004196
v -0.005739 -0.003461 0.004936
v -0.006045 -0.003383 0.004880
v -0.005380 -0.003095 0.004854
v -0.005428 -0.002405 0.004596
v -0.001105 0.000306 -0.003080
v -0.004699 -0.000454 0.005036
v -0.001540 0.001738 -0.001125
v -0.004098 -0.000014 0.005008
v -0.002121 0.002266 0.000215
v -0.004720 0.000696 0.004890
v -0.001932 0.002242 0.000361
v -0.003851 0.001816 0.004218
v -0.003231 0.002372 0.004021
v -0.003528 0.002220 0.004033
v -0.002574 0.003331 0.003411
v -0.002738 0.003750 0.003390
v -0.005538 -0.006428 -0.000365
v -0.005201 -0.005828 -0.000637
v -0.004600 -0.005364 -0.001004
v -0.006472 -0.006400 0.003280
v -0.006481 -0.006599 0.002686
v -0.006741 -0.006431 0.003495
v -0.006826 -0.006022 0.003741
v -0.004029 -0.004041 -0.001293
v -0.007034 -0.005444 0.004711
v -0.003779 -0.003542 -0.001767
v -0.002734 -0.001667 -0.002863
v -0.002129 -0.001161 -0.003452
v -0.001935 -0.000713 -0.004192
v -0.001410 -0.000105 -0.004700
v -0.001449 0.000520 -0.004055
v -0.001441 0.000541 -0.003075
v -0.001721 0.000699 -0.003110
v -0.004748 -0.001231 0.004827
v -0.002016 0.001718 -0.001968
v -0.001708 0.002185 -0.001015
v -0.001651 0.001894 -0.001577
v -0.005095 0.000333 0.004721
v -0.002231 0.002477 0.000698
v -0.001985 0.002320 -0.000143
v -0.002575 0.002998 0.001569
v -0.002795 0.003220 0.003608
v -0.005851 -0.006876 0.000798
v -0.006514 -0.006575 0.001348
v -0.006243 -0.006699 0.000697
v -0.007354 -0.006239 0.003349
v -0.007124 -0.005753 0.004096
v -0.004177 -0.003838 -0.001411
v -0.003942 -0.003460 -0.001590
v -0.004163 -0.003318 -0.001638
v -0.003001 -0.001824 -0.002558
v -0.003444 -0.002750 -0.002129
v -0.002582 -0.001035 -0.003391
v -0.002278 -0.000724 -0.003932
v -0.001834 -0.000145 -0.004476
v -0.001377 0.000261 -0.004527
v -0.001609 0.000789 -0.004488
v -0.001919 0.000958 -0.003597
v -0.001835 0.000957 -0.002642
v -0.001586 0.001230 -0.002220
v -0.002025 0.001430 -0.002516
v -0.005285 -0.000150 0.004806
v -0.002367 0.002500 -0.000380
v -0.001811 0.002342 -0.000680
v -0.002449 0.002624 0.000705
v -0.004124 0.001956 0.003991
v -0.003732 0.002315 0.003881
v -0.003405 0.002471 0.003593
v -0.003308 0.002652 0.003355
v -0.003066 0.003629 0.002645
v -0.003130 0.003084 0.003014
v -0.002893 0.003695 0.002324
v -0.002839 0.003496 0.001736
v -0.002811 0.003599 0.002871
v -0.006290 -0.006843 0.002099
v -0.005943 -0.006476 -0.000070
v -0.006817 -0.006616 0.002874
v -0.007210 -0.006377 0.002261
v -0.005595 -0.005768 -0.000674
v -0.005312 -0.004684 -0.000887
v -0.004711 -0.004924 -0.000989
v -0.004911 -0.004623 -0.001097
v -0.007097 -0.006158 0.003685
v -0.004406 -0.003096 -0.001505
v -0.004112 -0.002696 -0.001906
v -0.007278 -0.005344 0.004610
v -0.007332 -0.004509 0.004865
v -0.006889 -0.004719 0.005034
v -0.003527 -0.001979 -0.002483
v -0.002941 -0.001507 -0.002987
v -0.007006 -0.004078 0.004786
v -0.006507 -0.003792 0.005013
v -0.002105 -0.000328 -0.004146
v -0.005872 -0.002141 0.004464
v -0.006217 -0.002779 0.004601
v -0.001679 0.000946 -0.003961
v -0.005958 -0.001788 0.004529
v -0.005512 -0.001523 0.004733
v -0.002308 0.002357 -0.001568
v -0.002149 0.002340 -0.001202
v -0.004866 0.001336 0.004527
v -0.002501 0.002702 -0.000741
v -0.002322 0.002643 0.000296
v -0.004036 0.001581 0.004555
v -0.004648 0.001852 0.004304
v -0.002591 0.002972 0.000771
v -0.003767 0.002499 0.003493
v -0.003613 0.002639 0.003082
v -0.003413 0.002857 0.002704
v -0.006981 -0.006499 0.001407
v -0.005762 -0.006016 -0.000330
v -0.007244 -0.006464 0.002823
v -0.005436 -0.005244 -0.000879
v -0.007534 -0.005958 0.003800
v -0.004028 -0.002142 -0.002186
v -0.003652 -0.002351 -0.002079
v -0.003371 -0.001615 -0.002679
v -0.007461 -0.004059 0.004965
v -0.006945 -0.003641 0.004849
v -0.002540 -0.000668 -0.003989
v -0.002835 -0.000405 -0.003731
v -0.002092 -0.000017 -0.004570
v -0.002043 0.000544 -0.004755
v -0.006848 -0.002454 0.004387
v -0.002044 0.000884 -0.004494
v -0.006388 -0.002170 0.004569
v -0.006317 -0.001669 0.004431
v -0.002257 0.001322 -0.003155
v -0.006106 -0.000876 0.004688
v -0.005948 -0.001267 0.004601
v -0.005714 -0.000797 0.004487
v -0.001926 0.001111 -0.003077
v -0.005698 -0.000492 0.004620
v -0.002227 0.002180 -0.001824
v -0.002582 0.002633 -0.000401
v -0.004468 0.001973 0.003931
v -0.004255 0.002140 0.003482
v -0.002792 0.003079 0.000593
v -0.003014 0.003231 0.000594
v -0.003275 0.003397 0.002140
v -0.003252 0.003666 0.001706
v -0.003103 0.003863 0.002266
v -0.003175 0.003650 0.001536
v -0.006696 -0.006731 0.000916
v -0.006342 -0.006491 0.000154
v -0.006162 -0.006021 -0.000083
v -0.006339 -0.005675 -0.000542
v -0.006045 -0.005693 -0.000503
v -0.007785 -0.006187 0.003525
v -0.005593 -0.004786 -0.000862
v -0.007604 -0.005607 0.004382
v -0.004279 -0.002002 -0.002288
v -0.007648 -0.004006 0.004868
v -0.002969 -0.000810 -0.003417
v -0.003376 -0.000744 -0.003411
v -0.003277 -0.000284 -0.003658
v -0.002498 -0.000111 -0.004259
v -0.002412 0.000562 -0.004555
v -0.002235 0.001018 -0.004727
v -0.002025 0.001133 -0.004087
v -0.002421 0.001603 -0.002722
v -0.002158 0.001867 -0.002341
v -0.005971 0.000075 0.004598
v -0.002505 0.002245 -0.001966
v -0.002606 0.002069 -0.002556
v -0.005242 0.000907 0.004689
v -0.002819 0.002836 -0.000986
v -0.004533 0.002141 0.003515
v -0.003816 0.002584 0.002548
v -0.004948 0.002332 0.003301
v -0.004161 0.002688 0.002347
v -0.004050 0.002820 0.002020
v -0.002863 0.003212 0.000070
v -0.003675 0.003088 0.002153
v -0.003491 0.003262 0.001872
v -0.003287 0.003839 0.001182
v -0.007232 -0.006492 0.001749
v -0.007449 -0.006316 0.001165
v -0.007156 -0.006568 0.000758
v -0.007192 -0.006097 0.000549
v -0.006774 -0.006344 0.000056
v -0.007711 -0.006425 0.003024
v -0.007545 -0.006402 0.002580
v -0.006232 -0.005244 -0.000706
v -0.005987 -0.004765 -0.000651
v -0.005730 -0.004371 -0.000796
v -0.005073 -0.003287 -0.001467
v -0.005513 -0.004203 -0.001078
v -0.005904 -0.004077 -0.000932
v -0.008329 -0.004865 0.004320
v -0.004571 -0.002779 -0.001658
v -0.004264 -0.002266 -0.001904
v -0.003629 -0.001238 -0.002645
v -0.003131 -0.001045 -0.003056
v -0.007194 -0.003068 0.004580
v -0.003141 -0.000010 -0.004074
v -0.002878 -0.000098 -0.004005
v -0.002678 0.000419 -0.004277
v -0.002425 0.001109 -0.004808
v -0.002610 0.000898 -0.004494
v -0.002506 0.001396 -0.004264
v -0.006282 -0.001261 0.004533
v -0.006673 -0.001114 0.004438
v -0.002253 0.001545 -0.004017
v -0.006644 -0.000735 0.004548
v -0.002416 0.001563 -0.003493
v -0.006304 -0.000668 0.004600
v -0.006471 -0.000294 0.004690
v -0.002794 0.002104 -0.002734
v -0.002793 0.002597 -0.001561
v -0.002770 0.002348 -0.001817
v -0.002963 0.003045 -0.001398
v -0.005250 0.001152 0.004293
v -0.004976 0.001562 0.004099
v -0.004815 0.001823 0.003701
v -0.003251 0.003437 -0.000030
v -0.003738 0.003248 0.001774
v -0.003994 0.003128 0.001313
v -0.003483 0.003970 0.001129
v -0.003483 0.003731 0.001502
v -0.008247 -0.006508 0.002247
v -0.008126 -0.006344 0.002809
v -0.007924 -0.006304 0.002521
v -0.006746 -0.005800 -0.000204
v -0.008203 -0.006088 0.003367
v -0.008222 -0.005411 0.004113
v -0.008073 -0.005737 0.003710
v -0.005224 -0.002861 -0.001422
v -0.004952 -0.002577 -0.001778
v -0.004919 -0.002002 -0.002054
v -0.004632 -0.002060 -0.002025
v -0.004472 -0.001629 -0.002242
v -0.004237 -0.001494 -0.002511
v -0.007777 -0.003541 0.004906
v -0.007508 -0.002319 0.004501
v -0.007255 -0.001918 0.004381
v -0.006893 -0.002063 0.004481
v -0.006728 -0.001620 0.004578
v -0.002715 0.001655 -0.003835
v -0.003069 0.002453 -0.002260
v -0.005721 0.000583 0.004547
v -0.005868 0.001022 0.004418
v -0.005379 0.001733 0.003860
v -0.005893 0.001272 0.004046
v -0.004715 0.002475 0.002902
v -0.003351 0.003601 -0.000578
v -0.003103 0.003063 -0.000918
v -0.004263 0.002887 0.001899
v -0.003671 0.003546 0.000974
v -0.003197 0.003621 0.000642
v -0.007706 -0.006485 0.002047
v -0.007895 -0.006308 0.001606
v -0.006936 -0.005327 -0.000209
v -0.006877 -0.004991 -0.000568
v -0.006577 -0.005250 -0.000501
v -0.008519 -0.005706 0.003804
v -0.006423 -0.004603 -0.000759
v -0.005651 -0.003090 -0.001303
v -0.008785 -0.005000 0.004483
v -0.005323 -0.002572 -0.001562
v -0.008631 -0.004221 0.004834
v -0.004227 -0.000939 -0.002775
v -0.003778 -0.000759 -0.003144
v -0.003409 0.000014 -0.003847
v -0.003097 0.000492 -0.004279
v -0.002869 0.001069 -0.004496
v -0.007051 -0.001136 0.004631
v -0.003091 0.001825 -0.003873
v -0.002990 0.002018 -0.003063
v -0.006432 0.000602 0.004292
v -0.003335 0.002207 -0.002467
v -0.005750 0.001476 0.003713
v -0.005433 0.001923 0.003481
v -0.003661 0.003989 0.000042
v -0.003504 0.003624 -0.000025
v -0.003565 0.003817 0.000491
v -0.008523 -0.006416 0.002191
v -0.007739 -0.006053 0.000865
v -0.008501 -0.006219 0.002817
v -0.007280 -0.005147 -0.000321
v -0.008587 -0.006048 0.003203
v -0.009050 -0.005919 0.003468
v -0.006640 -0.004363 -0.000607
v -0.006397 -0.004126 -0.000950
v -0.008816 -0.005628 0.003774
v -0.008623 -0.005250 0.004094
v -0.006121 -0.003536 -0.001181
v -0.005600 -0.002506 -0.001583
v -0.005777 -0.002719 -0.001265
v -0.005550 -0.001963 -0.001844
v -0.005154 -0.002103 -0.001789
v -0.008819 -0.004173 0.004720
v -0.008183 -0.003860 0.004729
v -0.008585 -0.003667 0.004637
v -0.004869 -0.001363 -0.002365
v -0.004224 -0.000606 -0.003296
v -0.008460 -0.003300 0.004725
v -0.004475 -0.000226 -0.003255
v -0.004126 -0.000099 -0.003557
v -0.003963 0.000123 -0.003884
v -0.003465 0.000493 -0.004077
v -0.007216 -0.001515 0.004469
v -0.003228 0.001807 -0.003460
v -0.003345 0.002559 -0.002334
v -0.003329 0.002838 -0.001803
v -0.006347 0.001459 0.003815
v -0.003607 0.003367 -0.001668
v -0.005648 0.002030 0.003327
v -0.003366 0.003212 -0.001597
v -0.004760 0.002684 0.002463
v -0.005246 0.002850 0.002340
v -0.004005 0.003341 0.000813
v -0.004349 0.003464 0.000613
v -0.003711 0.003824 0.000546
v -0.003660 0.003632 -0.001106
v -0.003922 0.004373 0.000533
v -0.007155 -0.005743 0.000049
v -0.007124 -0.004665 -0.000519
v -0.008755 -0.006277 0.003003
v -0.006984 -0.004019 -0.000823
v -0.006604 -0.003931 -0.001099
v -0.009073 -0.005212 0.004281
v -0.005792 -0.002076 -0.001574
v -0.005064 -0.001539 -0.002071
v -0.005715 -0.001522 -0.001865
v -0.007590 -0.002895 0.004696
v -0.003672 0.000777 -0.004068
v -0.007692 -0.001955 0.004545
v -0.007697 -0.000916 0.004412
v -0.007484 -0.000445 0.004357
v -0.003365 0.002101 -0.003519
v -0.003484 0.002302 -0.003151
v -0.003502 0.003032 -0.002149
v -0.006034 0.001713 0.003345
v -0.006535 0.001740 0.003303
v -0.005714 0.002169 0.002973
v -0.005175 0.002269 0.002758
v -0.005327 0.002764 0.001712
v -0.004897 0.003023 0.001772
v -0.003726 0.003741 -0.001558
v -0.004071 0.003979 0.000321
v -0.003859 0.004087 -0.000132
v -0.003938 0.004247 -0.000526
v -0.004097 0.004180 -0.000116
v -0.008875 -0.006464 0.002457
v -0.009111 -0.006331 0.002360
v -0.009580 -0.006108 0.003158
v -0.009216 -0.006136 0.002963
v -0.007972 -0.005125 -0.000155
v -0.007832 -0.005509 -0.000204
v -0.009212 -0.005510 0.003706
v -0.006562 -0.003353 -0.001325
v -0.006057 -0.003100 -0.001132
v -0.006636 -0.002861 -0.001312
v -0.006021 -0.002569 -0.001350
v -0.005299 -0.001186 -0.002529
v -0.005217 -0.000708 -0.002781
v -0.004622 -0.000635 -0.003017
v -0.005070 -0.000462 -0.003183
v -0.004614 0.000141 -0.003668
v -0.008066 -0.001710 0.004424
v -0.004354 0.000650 -0.003865
v -0.003864 0.001039 -0.004059
v -0.004318 0.000138 -0.003690
v -0.008214 -0.001284 0.004505
v -0.007796 -0.001331 0.004322
v -0.008174 -0.000711 0.004289
v -0.003678 0.001844 -0.003711
v -0.006904 0.001049 0.003935
v -0.003727 0.003150 -0.002278
v -0.005916 0.002319 0.002784
v -0.005630 0.002501 0.002416
v -0.004847 0.003320 0.000134
v -0.004291 0.003933 -0.000656
v -0.004532 0.003555 -0.000433
v -0.004386 0.003668 0.000059
v -0.009529 -0.006378 0.002587
v -0.008491 -0.005891 0.000860
v -0.007776 -0.004898 -0.000483
v -0.007734 -0.004334 -0.000701
v -0.009345 -0.005842 0.003438
v -0.006790 -0.003428 -0.001105
v -0.007284 -0.003908 -0.000861
v -0.009857 -0.005418 0.003823
v -0.009629 -0.005443 0.003924
v -0.007184 -0.003295 -0.001104
v -0.009335 -0.005158 0.004145
v -0.009286 -0.004231 0.004507
v -0.006428 -0.002373 -0.001453
v -0.009364 -0.003496 0.004646
v -0.008983 -0.003661 0.004837
v -0.005442 -0.000502 -0.002909
v -0.008275 -0.002108 0.004295
v -0.004966 0.000095 -0.003458
v -0.004717 0.000741 -0.003600
v -0.008469 -0.001220 0.004413
v -0.007114 -0.000066 0.004424
v -0.003907 0.002541 -0.003019
v -0.003967 0.001946 -0.003440
v -0.003946 0.002829 -0.002599
v -0.004098 0.003158 -0.002058
v -0.006700 0.001284 0.003645
v -0.006541 0.001911 0.002943
v -0.006337 0.002100 0.002564
v -0.003979 0.003470 -0.001872
v -0.004129 0.004391 -0.000579
v -0.008982 -0.005910 0.001231
v -0.008237 -0.005532 0.000028
v -0.008234 -0.004952 -0.000247
v -0.009866 -0.006059 0.003052
v -0.009741 -0.005726 0.003369
v -0.007993 -0.004454 -0.000461
v -0.010140 -0.005708 0.003548
v -0.007611 -0.003383 -0.000857
v -0.007473 -0.003695 -0.000728
v -0.009631 -0.004491 0.004300
v -0.007316 -0.002826 -0.001071
v -0.007065 -0.002905 -0.001066
v -0.010189 -0.005351 0.004095
v -0.010004 -0.004284 0.004617
v -0.006377 -0.001794 -0.001729
v -0.006037 -0.000541 -0.002668
v -0.005758 -0.001151 -0.002310
v -0.005697 -0.000414 -0.002978
v -0.009130 -0.002041 0.004372
v -0.008732 -0.002668 0.004460
v -0.008896 -0.001981 0.004483
v -0.008498 -0.001583 0.004346
v -0.004342 0.002312 -0.002950
v -0.007628 0.000395 0.004162
v -0.004364 0.002720 -0.002523
v -0.006980 0.001603 0.003044
v -0.007127 0.001369 0.003448
v -0.004369 0.003171 -0.002095
v -0.005974 0.002662 0.002019
v -0.004716 0.003224 0.000400
v -0.005423 0.003277 0.000383
v -0.005053 0.003384 -0.000022
v -0.005408 0.003145 -0.000164
v -0.004675 0.003649 -0.000694
v -0.004612 0.003558 -0.001603
v -0.004235 0.004223 -0.001149
v -0.004192 0.003959 -0.001672
v -0.008671 -0.005383 -0.000082
v -0.009086 -0.005315 0.000097
v -0.008595 -0.004892 -0.000297
v -0.010299 -0.005920 0.002963
v -0.007280 -0.002275 -0.001329
v -0.009652 -0.003978 0.004501
v -0.010122 -0.003837 0.004713
v -0.006572 -0.001436 -0.001776
v -0.009675 -0.003403 0.004602
v -0.009140 -0.002452 0.004294
v -0.005889 -0.000029 -0.002932
v -0.005244 -0.000089 -0.003125
v -0.005212 0.000261 -0.003499
v -0.005026 0.000780 -0.003621
v -0.008861 -0.001547 0.004502
v -0.004890 0.000971 -0.003575
v -0.008652 -0.000607 0.004205
v -0.008239 -0.000194 0.004288
v -0.004637 0.002220 -0.003056
v -0.004845 0.002938 -0.002371
v -0.004571 0.002793 -0.002403
v -0.004693 0.003182 -0.001900
v -0.004911 0.003211 -0.001942
v -0.007016 0.002170 0.002583
v -0.006332 0.002293 0.002221
v -0.005041 0.003302 -0.000899
v -0.006189 0.002822 0.001813
v -0.005164 0.002942 0.001130
v -0.010542 -0.005817 0.003018
v -0.010580 -0.006163 0.002681
v -0.010094 -0.006176 0.002450
v -0.008837 -0.004954 -0.000068
v -0.007920 -0.003715 -0.000755
v -0.008335 -0.003843 -0.000773
v -0.007522 -0.001877 -0.001344
v -0.006645 -0.002059 -0.001393
v -0.006786 -0.001003 -0.002203
v -0.006291 -0.001175 -0.002072
v -0.009809 -0.002880 0.004630
v -0.005638 0.000120 -0.003236
v -0.005715 0.000445 -0.003306
v -0.009672 -0.001834 0.004224
v -0.004942 0.002383 -0.002714
v -0.005363 0.000935 -0.003295
v -0.004983 0.002826 -0.002394
v -0.007568 0.001747 0.002891
v -0.007201 0.002265 0.002295
v -0.005352 0.003090 -0.001152
v -0.007147 0.002093 0.002720
v -0.006594 0.002454 0.001901
v -0.005455 0.003241 -0.000619
v -0.006258 0.003028 0.001383
v -0.005730 0.003382 0.000318
v -0.009860 -0.005735 0.001242
v -0.010715 -0.005305 0.003886
v -0.011031 -0.005513 0.003738
v -0.010864 -0.005847 0.003112
v -0.008860 -0.004634 -0.000436
v -0.007983 -0.003316 -0.000696
v -0.008395 -0.003157 -0.000801
v -0.010841 -0.004938 0.004019
v -0.010687 -0.004119 0.004394
v -0.010331 -0.003712 0.004618
v -0.007531 -0.002551 -0.000977
v -0.010105 -0.003275 0.004512
v -0.007271 -0.001633 -0.001636
v -0.006677 -0.000514 -0.002495
v -0.006264 0.000197 -0.003033
v -0.005679 0.001117 -0.002990
v -0.009665 -0.001336 0.004290
v -0.005424 0.002374 -0.002405
v -0.005077 0.003177 -0.001801
v -0.008018 0.001445 0.003524
v -0.007550 0.002179 0.001970
v -0.007144 0.002538 0.001845
v -0.005869 0.003203 -0.000131
v -0.006330 0.003132 0.000072
v -0.005692 0.003318 -0.000632
v -0.008868 -0.003210 -0.000568
v -0.008394 -0.002636 -0.001017
v -0.008614 -0.002787 -0.000739
v -0.011165 -0.004431 0.004502
v -0.005994 0.000867 -0.003134
v -0.010080 -0.001766 0.004402
v -0.009697 -0.000812 0.004326
v -0.009305 -0.000850 0.004145
v -0.006207 0.001509 -0.002645
v -0.009116 -0.000037 0.004069
v -0.005669 0.002250 -0.002553
v -0.005727 0.002532 -0.002102
v -0.005646 0.002878 -0.001894
v -0.008704 0.001486 0.003399
v -0.008271 0.000509 0.003973
v -0.007560 0.001946 0.002448
v -0.008417 0.001764 0.003150
v -0.007184 0.002782 0.001315
v -0.006504 0.002976 -0.000324
v -0.006048 0.003300 -0.000437
v -0.006205 0.003114 -0.000985
v -0.005769 0.003149 -0.001184
v -0.006671 0.002695 0.001379
v -0.011031 -0.005650 0.001456
v -0.011224 -0.005964 0.002506
v -0.009280 -0.004757 -0.000193
v -0.008949 -0.003643 -0.000633
v -0.010923 -0.003986 0.004367
v -0.011281 -0.003997 0.004583
v -0.008581 -0.002025 -0.001347
v -0.010476 -0.003270 0.004708
v -0.006999 -0.000669 -0.002186
v -0.006724 -0.000177 -0.002870
v -0.007091 0.000658 -0.002520
v -0.006887 0.000251 -0.002786
v -0.006373 0.000734 -0.002968
v -0.005962 0.002564 -0.002147
v -0.006302 0.002300 -0.002350
v -0.006025 0.003135 -0.001393
v -0.006474 0.002901 -0.001245
v -0.006660 0.003134 0.000254
v -0.009195 -0.005410 0.000218
v -0.011607 -0.005619 0.002980
v -0.011365 -0.005706 0.002992
v -0.011330 -0.005247 0.004108
v -0.009166 -0.003509 -0.000703
v -0.008990 -0.002580 -0.000863
v -0.008621 -0.002520 -0.001126
v -0.007894 -0.001374 -0.001892
v -0.011260 -0.003444 0.004380
v -0.010875 -0.003631 0.004479
v -0.007203 -0.001084 -0.001938
v -0.007811 -0.000835 -0.002130
v -0.007306 0.000212 -0.002562
v -0.009995 -0.002333 0.004388
v -0.010669 -0.001604 0.004191
v -0.006557 0.001297 -0.002751
v -0.006929 0.001193 -0.002586
v -0.006611 0.002469 -0.002005
v -0.006347 0.002883 -0.001608
v -0.007645 0.002390 0.001366
v -0.008706 0.001865 0.002891
v -0.008123 0.002284 0.001786
v -0.007477 0.002424 0.000219
v -0.006792 0.002945 -0.000316
v -0.011790 -0.006155 0.002109
v -0.011342 -0.005819 0.002051
v -0.011479 -0.005902 0.001531
v -0.010641 -0.005371 0.000782
v -0.010161 -0.005039 -0.000123
v -0.011644 -0.005955 0.002683
v -0.011930 -0.005644 0.003133
v -0.010153 -0.004888 -0.000245
v -0.010147 -0.004405 -0.000425
v -0.012054 -0.005321 0.003682
v -0.011651 -0.005376 0.003469
v -0.011712 -0.004996 0.004015
v -0.009595 -0.003950 -0.000587
v -0.009763 -0.003499 -0.000560
v -0.010016 -0.003993 -0.000396
v -0.009287 -0.003132 -0.000655
v -0.009523 -0.003568 -0.000513
v -0.009186 -0.002129 -0.001083
v -0.011891 -0.004610 0.004093
v -0.011471 -0.003966 0.004467
v -0.008253 -0.001444 -0.001625
v -0.011740 -0.003430 0.004503
v -0.008132 -0.001004 -0.001837
v -0.011128 -0.003111 0.004486
v -0.011589 -0.003396 0.004565
v -0.007604 0.000197 -0.002552
v -0.007572 -0.000303 -0.002379
v -0.010823 -0.001969 0.004091
v -0.007101 0.001564 -0.002492
v -0.010566 -0.000632 0.004067
v -0.009025 0.001573 0.002925
v -0.007919 0.002357 0.000431
v -0.006590 0.003083 -0.000773
v -0.006708 0.002907 -0.001435
v -0.008445 0.001997 0.002647
v -0.011678 -0.005480 0.000610
v -0.008834 -0.001564 -0.001375
v -0.008587 -0.001350 -0.001662
v -0.008130 -0.000643 -0.002216
v -0.011255 -0.001966 0.004272
v -0.007687 0.000678 -0.002536
v -0.007315 0.000965 -0.002435
v -0.007535 0.001194 -0.002396
v -0.007424 0.001897 -0.002083
v -0.010293 0.000592 0.003686
v -0.007385 0.002392 -0.000862
v -0.007508 0.002219 -0.001483
v -0.006922 0.002655 -0.001933
v -0.009069 0.001827 0.002430
v -0.008343 0.002378 0.001690
v -0.008687 0.002150 0.002403
v -0.012383 -0.006090 0.002271
v -0.012020 -0.005988 0.001935
v -0.011227 -0.005776 0.000978
v -0.012112 -0.005830 0.002619
v -0.010909 -0.005208 0.000462
v -0.010429 -0.004449 -0.000222
v -0.010620 -0.004828 -0.000068
v -0.012303 -0.005328 0.003607
v -0.012211 -0.004796 0.003935
v -0.008854 -0.002142 -0.001075
v -0.011242 -0.002417 0.004207
v -0.008193 0.000339 -0.002404
v -0.011111 -0.000979 0.004170
v -0.010689 -0.001019 0.003975
v -0.009839 0.000248 0.003826
v -0.007767 0.002143 -0.001196
v -0.007817 0.001979 -0.001702
v -0.009497 0.001124 0.003415
v -0.011259 -0.005584 0.000571
v -0.012658 -0.005293 0.003865
v -0.010246 -0.003865 -0.000456
v -0.012430 -0.004155 0.004434
v -0.012656 -0.004124 0.004324
v -0.012068 -0.003809 0.004332
v -0.009197 -0.001079 -0.001927
v -0.011729 -0.001693 0.004052
v -0.011038 -0.001372 0.004085
v -0.011834 -0.001161 0.003854
v -0.011065 -0.000365 0.003917
v -0.007927 0.000896 -0.002560
v -0.007715 0.001644 -0.002276
v -0.008039 0.001879 -0.001898
v -0.008575 0.002605 0.000131
v -0.007779 0.002233 -0.000175
v -0.007844 0.002325 -0.000618
v -0.008189 0.002454 -0.000712
v -0.009620 0.001683 0.002792
v -0.007974 0.002147 0.001155
v -0.013232 -0.005422 0.003550
v -0.012854 -0.005534 0.003324
v -0.012926 -0.005098 0.003864
v -0.010470 -0.003225 -0.000783
v -0.012319 -0.003201 0.004316
v -0.012802 -0.003607 0.004445
v -0.012421 -0.003608 0.004246
v -0.008549 -0.000757 -0.002008
v -0.008530 0.000333 -0.002223
v -0.008776 0.000392 -0.002236
v -0.008644 -0.000050 -0.002285
v -0.008791 0.001006 -0.002122
v -0.008257 0.000901 -0.002368
v -0.011287 -0.000849 0.004081
v -0.008614 0.002460 -0.000433
v -0.008697 0.002243 0.001188
v -0.008909 0.002604 0.000407
v -0.013173 -0.005776 0.002971
v -0.012983 -0.005832 0.001950
v -0.012790 -0.005998 0.002390
v -0.012298 -0.005242 0.000338
v -0.011639 -0.004910 0.000142
v -0.011128 -0.003195 -0.000613
v -0.010837 -0.003338 -0.000589
v -0.010931 -0.003793 -0.000571
v -0.010397 -0.002685 -0.001032
v -0.009499 -0.000508 -0.001962
v -0.012178 -0.002053 0.003884
v -0.009103 -0.000500 -0.002141
v -0.009187 -0.000171 -0.002096
v -0.011444 -0.000479 0.004131
v -0.008455 0.001276 -0.002249
v -0.011214 0.000059 0.003800
v -0.008375 0.002245 -0.001385
v -0.008347 0.001890 -0.001912
v -0.008900 0.002471 -0.000591
v -0.010112 0.001340 0.003189
v -0.009095 0.002457 0.000717
v -0.008815 0.002414 -0.000069
v -0.009502 0.002433 0.001025
v -0.013082 -0.005705 0.001483
v -0.011424 -0.004115 -0.000501
v -0.013491 -0.005295 0.003591
v -0.010649 -0.002842 -0.000731
v -0.013611 -0.004326 0.004316
v -0.013213 -0.004116 0.004156
v -0.010782 -0.002172 -0.001079
v -0.010625 -0.002546 -0.001138
v -0.009617 -0.001067 -0.001702
v -0.012651 -0.002094 0.004033
v -0.009451 0.000167 -0.002192
v -0.009014 0.000478 -0.002306
v -0.012272 -0.001153 0.004035
v -0.012176 -0.001586 0.003948
v -0.011923 -0.000723 0.003921
v -0.011486 0.000106 0.003904
v -0.008678 0.002207 -0.001225
v -0.010686 0.002119 0.002345
v -0.013624 -0.006059 0.001744
v -0.013257 -0.005826 0.001025
v -0.012714 -0.005436 0.000867
v -0.013773 -0.005078 0.003978
v -0.011857 -0.003892 -0.000679
v -0.011352 -0.003677 -0.000455
v -0.011024 -0.001993 -0.001165
v -0.010589 -0.001956 -0.001368
v -0.012537 -0.002663 0.004064
v -0.009751 0.000026 -0.002199
v -0.012019 -0.000184 0.003967
v -0.009247 0.000961 -0.001971
v -0.011302 0.000952 0.003385
v -0.009038 0.001987 -0.001359
v -0.009629 0.002455 -0.000010
v -0.009063 0.002443 -0.000080
v -0.009285 0.002498 -0.000287
v -0.009917 0.002020 0.002240
v -0.009500 0.002301 0.000553
v -0.013990 -0.005983 0.001833
v -0.013622 -0.005884 0.002237
v -0.013759 -0.005555 0.002928
v -0.010816 -0.004960 0.000046
v -0.013942 -0.005311 0.003362
v -0.012286 -0.004327 -0.000520
v -0.011938 -0.003536 -0.000609
v -0.011079 -0.002596 -0.000895
v -0.013580 -0.003778 0.004114
v -0.013963 -0.003785 0.004322
v -0.013572 -0.002955 0.004244
v -0.010531 -0.001080 -0.001538
v -0.013312 -0.001760 0.003825
v -0.009992 -0.000733 -0.001880
v -0.012397 -0.000120 0.003858
v -0.009509 0.000996 -0.001970
v -0.009401 0.001674 -0.001564
v -0.009659 0.001933 -0.001205
v -0.011637 0.000841 0.003502
v -0.009440 0.002269 -0.000833
v -0.011180 0.001721 0.002546
v -0.009994 0.002566 0.000927
v -0.014106 -0.005826 0.002521
v -0.012913 -0.004954 -0.000023
v -0.012538 -0.003920 -0.000487
v -0.012254 -0.003954 -0.000497
v -0.014710 -0.005071 0.003522
v -0.011761 -0.002932 -0.000790
v -0.013831 -0.004204 0.004213
v -0.014059 -0.004932 0.003865
v -0.013514 -0.003404 0.004225
v -0.013258 -0.002873 0.004057
v -0.010318 -0.000559 -0.001778
v -0.010219 -0.000229 -0.002105
v -0.010421 0.000168 -0.002046
v -0.013018 -0.001317 0.003711
v -0.009877 0.000547 -0.002194
v -0.012664 -0.000928 0.003885
v -0.009699 0.001403 -0.001835
v -0.010753 0.002274 0.001902
v -0.011072 0.001910 0.002118
v -0.010392 0.002545 0.001132
v -0.010113 0.002449 0.000346
v -0.010247 0.002517 0.001282
v -0.013221 -0.005211 0.000587
v -0.014287 -0.005328 0.003499
v -0.012249 -0.003363 -0.000653
v -0.011994 -0.002762 -0.000646
v -0.014274 -0.003215 0.004293
v -0.014133 -0.003638 0.004241
v -0.013935 -0.003214 0.004121
v -0.011604 -0.002214 -0.001094
v -0.013846 -0.002807 0.004171
v -0.013312 -0.002234 0.003762
v -0.013614 -0.002606 0.003888
v -0.013747 -0.002200 0.003931
v -0.010669 -0.000392 -0.001875
v -0.010765 -0.000156 -0.001950
v -0.010457 0.000922 -0.001867
v -0.010241 0.000375 -0.002037
v -0.012994 -0.000926 0.003808
v -0.009988 0.001574 -0.001513
v -0.010128 0.002045 -0.001325
v -0.011203 0.001508 0.002916
v -0.009847 0.002306 -0.000709
v -0.010520 0.002390 0.000756
v -0.010110 0.002607 -0.000082
v -0.010523 0.002605 0.000115
v -0.014912 -0.005944 0.002109
v -0.014491 -0.005731 0.002510
v -0.013707 -0.005640 0.000913
v -0.013470 -0.004744 -0.000147
v -0.014724 -0.005779 0.002706
v -0.012792 -0.004423 -0.000307
v -0.015117 -0.005050 0.003775
v -0.015007 -0.005458 0.003146
v -0.014581 -0.005545 0.002882
v -0.012901 -0.003863 -0.000309
v -0.014911 -0.004029 0.004269
v -0.011620 -0.001437 -0.001240
v -0.011358 -0.001233 -0.001552
v -0.011307 -0.000642 -0.001808
v -0.010545 0.000601 -0.001960
v -0.012763 -0.000491 0.003927
v -0.013318 -0.000367 0.003791
v -0.012483 0.000380 0.003616
v -0.010200 0.002239 -0.001240
v -0.010471 0.002505 -0.000863
v -0.010704 0.002446 -0.000368
v -0.010187 0.002443 -0.000609
v -0.010690 0.002472 0.000414
v -0.014430 -0.005905 0.001837
v -0.013873 -0.004632 -0.000043
v -0.013363 -0.003805 -0.000374
v -0.013216 -0.004317 -0.000371
v -0.012390 -0.002918 -0.000629
v -0.012080 -0.002425 -0.000815
v -0.011688 -0.001181 -0.001367
v -0.011107 -0.000101 -0.001991
v -0.013909 -0.001553 0.003673
v -0.013471 -0.001273 0.003873
v -0.013387 -0.000762 0.003749
v -0.010913 0.000551 -0.001841
v -0.010687 0.001557 -0.001351
v -0.010969 0.002147 0.001579
v -0.011204 0.002445 0.000789
v -0.015473 -0.005847 0.002336
v -0.015262 -0.005393 0.003146
v -0.014562 -0.005338 0.000677
v -0.014007 -0.004985 0.000393
v -0.013655 -0.003745 -0.000400
v -0.013031 -0.003098 -0.000622
v -0.015098 -0.003963 0.004138
v -0.014475 -0.003797 0.004121
v -0.012607 -0.002266 -0.000933
v -0.014283 -0.002017 0.003794
v -0.011221 0.000345 -0.001946
v -0.013942 -0.001157 0.003762
v -0.014370 -0.001566 0.003850
v -0.011350 0.000780 -0.001868
v -0.013764 -0.000747 0.003883
v -0.010916 0.001755 -0.001332
v -0.010822 0.002179 -0.001063
v -0.011166 0.002205 -0.000818
v -0.011276 0.002420 -0.000360
v -0.015693 -0.005236 0.003069
v -0.014334 -0.004560 -0.000161
v -0.015552 -0.003839 0.003987
v -0.013458 -0.003243 -0.000366
v -0.012948 -0.001699 -0.000983
v -0.012806 -0.002055 -0.000832
v -0.015212 -0.003340 0.003942
v -0.012464 -0.001559 -0.001234
v -0.015206 -0.002841 0.003967
v -0.011685 -0.000562 -0.001653
v -0.012135 -0.000495 -0.001694
v -0.011566 0.000012 -0.001824
v -0.014297 -0.001028 0.003694
v -0.014258 -0.000621 0.003748
v -0.011206 0.001878 -0.001054
v -0.011177 0.001571 -0.001517
v -0.013640 0.000487 0.003472
v -0.011496 0.001899 -0.001047
v -0.013091 0.000854 0.003345
v -0.012748 0.001567 0.002690
v -0.011108 0.002312 0.000261
v -0.012193 0.001838 0.002595
v -0.012015 0.002679 0.000613
v -0.015775 -0.005534 0.001566
v -0.015913 -0.005720 0.002187
v -0.014698 -0.004729 0.000158
v -0.015645 -0.005637 0.002759
v -0.016075 -0.005527 0.002688
v -0.015802 -0.004846 0.003524
v -0.013998 -0.003696 -0.000258
v -0.013230 -0.002651 -0.000566
v -0.015695 -0.003352 0.004092
v -0.012468 -0.000897 -0.001366
v -0.011954 0.000036 -0.001869
v -0.014640 -0.000481 0.003693
v -0.011741 0.000555 -0.001715
v -0.013899 -0.000239 0.003700
v -0.012976 0.001316 0.003045
v -0.011716 0.002493 -0.000007
v -0.012323 0.002355 0.001651
v -0.014895 -0.005145 0.000433
v -0.014531 -0.004025 -0.000172
v -0.016424 -0.004874 0.003691
v -0.014354 -0.003481 -0.000370
v -0.014322 -0.004028 -0.000342
v -0.016162 -0.005105 0.003349
v -0.013731 -0.003193 -0.000410
v -0.012612 -0.000584 -0.001464
v -0.014586 -0.001430 0.003763
v -0.012063 0.000429 -0.001838
v -0.012396 0.000650 -0.001539
v -0.014579 0.000006 0.003739
v -0.014103 0.000386 0.003615
v -0.011984 0.002244 -0.000738
v -0.011718 0.001991 -0.001145
v -0.013813 0.001917 0.002314
v -0.012053 0.002721 0.000363
v -0.016511 -0.005716 0.002309
v -0.015265 -0.005408 0.001063
v -0.016359 -0.005747 0.002450
v -0.016302 -0.005394 0.002777
v -0.016702 -0.005060 0.003489
v -0.013912 -0.002483 -0.000746
v -0.015907 -0.003912 0.003883
v -0.016410 -0.003636 0.004148
v -0.015483 -0.002342 0.003730
v -0.013212 -0.000553 -0.001510
v -0.015500 -0.001768 0.003480
v -0.012805 0.000126 -0.001741
v -0.015085 -0.001785 0.003546
v -0.012516 0.000060 -0.001703
v -0.014726 -0.001016 0.003853
v -0.012228 0.001377 -0.001188
v -0.014018 0.000936 0.003325
v -0.012130 0.002561 -0.000194
v -0.012330 0.002573 0.000241
v -0.012492 0.002458 -0.000189
v -0.012437 0.002730 0.000734
v -0.016694 -0.005874 0.001750
v -0.016297 -0.005603 0.001003
v -0.015933 -0.005359 0.001061
v -0.016665 -0.005395 0.002952
v -0.014386 -0.002931 -0.000570
v -0.014711 -0.003568 -0.000359
v -0.016297 -0.004092 0.004061
v -0.014234 -0.001975 -0.000759
v -0.014184 -0.002401 -0.000564
v -0.016390 -0.003079 0.003944
v -0.013784 -0.001835 -0.001005
v -0.015996 -0.002730 0.004049
v -0.015935 -0.003209 0.004050
v -0.016265 -0.002680 0.004016
v -0.013763 -0.001118 -0.001183
v -0.015805 -0.002209 0.003866
v -0.015187 -0.000932 0.003668
v -0.012532 0.001160 -0.001357
v -0.014710 0.000727 0.003379
v -0.012366 0.002344 -0.000816
v -0.013333 0.002337 0.002141
v -0.013066 0.002484 0.001597
v -0.013360 0.002318 0.001331
v -0.012645 0.002821 0.000694
v -0.016345 -0.005443 0.000661
v -0.016901 -0.005385 0.002855
v -0.017148 -0.005585 0.002576
v -0.016786 -0.005631 0.002318
v -0.015785 -0.004266 -0.000208
v -0.015065 -0.004570 0.000045
v -0.016932 -0.004955 0.003410
v -0.015142 -0.003857 -0.000308
v -0.015208 -0.003272 -0.000296
v -0.014956 -0.003377 -0.000247
v -0.014556 -0.002546 -0.000526
v -0.016986 -0.003620 0.003922
v -0.016609 -0.003573 0.004036
v -0.013992 -0.000904 -0.001217
v -0.013509 -0.000763 -0.001476
v -0.013666 -0.000361 -0.001426
v -0.015185 -0.000031 0.003635
v -0.015460 -0.000721 0.003639
v -0.012881 0.000583 -0.001698
v -0.012847 0.002369 -0.000639
v -0.012559 0.002150 -0.001013
v -0.012807 0.002625 0.000206
v -0.016899 -0.005743 0.001639
v -0.016020 -0.005101 0.000562
v -0.015827 -0.004890 0.000176
v -0.015867 -0.004708 -0.000028
v -0.017326 -0.005269 0.003229
v -0.015555 -0.003854 -0.000111
v -0.015533 -0.003284 -0.000288
v -0.015829 -0.001185 0.003706
v -0.016218 -0.001504 0.003559
v -0.015818 -0.001697 0.003686
v -0.013517 0.000564 -0.001507
v -0.013416 0.000156 -0.001564
v -0.013181 0.000945 -0.001362
v -0.013214 0.002189 -0.000731
v -0.013857 0.002294 0.001614
v -0.013053 0.002641 0.000002
v -0.017732 -0.005797 0.002299
v -0.016059 -0.004401 0.000060
v -0.017549 -0.005428 0.002872
v -0.017366 -0.003910 0.004081
v -0.017516 -0.003299 0.003830
v -0.015200 -0.002262 -0.000726
v -0.014163 -0.000470 -0.001412
v -0.015809 -0.000222 0.003623
v -0.013450 0.002170 -0.000919
v -0.013533 0.002458 -0.000402
v -0.014750 0.001884 0.002783
v -0.014283 0.001874 0.002527
v -0.013491 0.002416 0.000982
v -0.013412 0.002629 0.000102
v -0.016343 -0.004882 0.000274
v -0.017879 -0.005578 0.002764
v -0.016292 -0.004269 -0.000015
v -0.018138 -0.005285 0.003077
v -0.015773 -0.003138 -0.000140
v -0.015516 -0.002749 -0.000531
v -0.014573 -0.001891 -0.000822
v -0.014790 -0.001077 -0.001225
v -0.016575 -0.001947 0.003684
v -0.014394 0.000393 -0.001506
v -0.016145 -0.001088 0.003655
v -0.015951 0.000518 0.003429
v -0.013395 0.001377 -0.001216
v -0.014742 0.001205 0.003125
v -0.013761 0.002089 -0.000974
v -0.013762 0.002652 0.000494
v -0.017751 -0.005700 0.001884
v -0.017308 -0.005816 0.001932
v -0.017154 -0.005027 0.000238
v -0.018279 -0.004766 0.003406
v -0.015925 -0.003118 -0.000458
v -0.017605 -0.005013 0.003589
v -0.018093 -0.004201 0.003668
v -0.017870 -0.004937 0.003462
v -0.017753 -0.003768 0.003920
v -0.015399 -0.001982 -0.000685
v -0.017431 -0.002903 0.003914
v -0.017933 -0.003240 0.004014
v -0.015602 -0.001760 -0.000753
v -0.015132 -0.001628 -0.000998
v -0.014398 -0.000196 -0.001348
v -0.017372 -0.002300 0.003699
v -0.016773 -0.003091 0.004137
v -0.017124 -0.001760 0.003516
v -0.016594 -0.001532 0.003751
v -0.014296 0.000939 -0.001362
v -0.016236 -0.000595 0.003698
v -0.013837 0.000652 -0.001531
v -0.013899 0.001188 -0.001502
v -0.013765 0.001761 -0.001252
v -0.015474 0.001375 0.002965
v -0.014154 0.002540 -0.000184
v -0.013795 0.002427 -0.000236
v -0.014398 0.002709 0.000705
v -0.014017 0.002730 0.000498
v -0.017398 -0.005140 0.000423
v -0.018410 -0.005119 0.003193
v -0.016008 -0.003694 -0.000209
v -0.018082 -0.003712 0.003845
v -0.015053 -0.000811 -0.001202
v -0.017512 -0.001753 0.003704
v -0.014981 -0.000048 -0.001410
v -0.017038 -0.001324 0.003605
v -0.014839 0.000374 -0.001357
v -0.017106 -0.000883 0.003660
v -0.016696 -0.000378 0.003593
v -0.014333 0.002029 -0.000943
v -0.014040 0.002280 -0.000765
v -0.015535 0.002173 0.002425
v -0.018355 -0.005576 0.002064
v -0.018554 -0.005247 0.002874
v -0.018886 -0.005338 0.002843
v -0.017371 -0.004359 -0.000111
v -0.016939 -0.003947 -0.000255
v -0.018686 -0.004806 0.003620
v -0.016698 -0.002933 -0.000673
v -0.016416 -0.001671 -0.000904
v -0.015835 -0.002665 -0.000382
v -0.018151 -0.003101 0.003954
v -0.015385 -0.000706 -0.001205
v -0.017861 -0.002091 0.003542
v -0.014618 0.000831 -0.001469
v -0.016093 0.000961 0.003340
v -0.014597 0.002286 -0.000550
v -0.016722 0.001192 0.003093
v -0.014383 0.002579 -0.000293
v -0.014372 0.002552 0.000244
v -0.017358 -0.003975 -0.000043
v -0.019218 -0.004984 0.003301
v -0.016965 -0.003221 -0.000580
v -0.018963 -0.004716 0.003496
v -0.018541 -0.004081 0.003941
v -0.018278 -0.002676 0.003979
v -0.018007 -0.002615 0.003746
v -0.017804 -0.001668 0.003636
v -0.017886 -0.001213 0.003715
v -0.017367 -0.000674 0.003597
v -0.017499 -0.001221 0.003539
v -0.014834 0.001687 -0.000867
v -0.016675 0.000111 0.003633
v -0.015890 0.001750 0.002663
v -0.014914 0.002379 -0.000559
v -0.014850 0.002849 0.000643
v -0.015341 0.002802 0.000946
v -0.019183 -0.005751 0.001617
v -0.018993 -0.005574 0.001215
v -0.018800 -0.005498 0.000863
v -0.018874 -0.005565 0.002285
v -0.018745 -0.005448 0.001616
v -0.018396 -0.005247 0.000928
v -0.017796 -0.004860 0.000163
v -0.018068 -0.005186 0.000864
v -0.019290 -0.005267 0.002658
v -0.017700 -0.004343 -0.000116
v -0.017753 -0.003890 -0.000119
v -0.017102 -0.003550 -0.000215
v -0.017430 -0.003278 -0.000364
v -0.016709 -0.002532 -0.000604
v -0.019064 -0.003386 0.003881
v -0.018665 -0.003386 0.003723
v -0.019024 -0.003017 0.004044
v -0.015720 -0.000500 -0.001316
v -0.018565 -0.002693 0.003923
v -0.018551 -0.001930 0.003658
v -0.018113 -0.001157 0.003636
v -0.018223 -0.001534 0.003545
v -0.015380 0.000490 -0.001397
v -0.015336 -0.000026 -0.001314
v -0.017751 -0.000686 0.003561
v -0.017447 -0.000201 0.003646
v -0.017537 0.000293 0.003481
v -0.015076 0.000513 -0.001352
v -0.015206 0.002182 -0.000803
v -0.014921 0.002687 0.000013
v -0.015258 0.002625 0.000091
v -0.016030 0.002480 0.002068
v -0.014887 0.002463 0.001578
v -0.019515 -0.005757 0.001810
v -0.018291 -0.004846 0.000313
v -0.019443 -0.004895 0.003227
v -0.019729 -0.004903 0.003106
v -0.016979 -0.002314 -0.000684
v -0.018974 -0.003912 0.003765
v -0.016972 -0.001732 -0.000911
v -0.019348 -0.002306 0.003675
v -0.018225 -0.002125 0.003766
v -0.015863 0.000001 -0.001328
v -0.015445 0.001064 -0.001308
v -0.015849 0.000780 -0.001221
v -0.016960 0.000878 0.003249
v -0.016915 0.001672 0.002620
v -0.016252 0.002323 0.002276
v -0.015642 0.002692 0.000081
v -0.019776 -0.005473 0.002385
v -0.017959 -0.003722 -0.000193
v -0.018099 -0.004326 0.000041
v -0.018189 -0.003665 -0.000244
v -0.017927 -0.003369 -0.000112
v -0.019825 -0.003756 0.003909
v -0.019564 -0.004402 0.003405
v -0.017135 -0.001954 -0.000659
v -0.016525 -0.001318 -0.000921
v -0.016528 -0.000233 -0.001282
v -0.016003 0.000207 -0.001384
v -0.018428 -0.000922 0.003600
v -0.017968 -0.000156 0.003546
v -0.015576 0.002346 -0.000486
v -0.017652 0.000716 0.003467
v -0.015952 0.002543 -0.000032
v -0.016529 0.002215 0.002037
v -0.016247 0.002624 0.001853
v -0.015729 0.002900 0.000737
v -0.018702 -0.004946 0.000506
v -0.019623 -0.005202 0.002642
v -0.020094 -0.004896 0.003392
v -0.020238 -0.005361 0.002694
v -0.018754 -0.004112 -0.000145
v -0.018742 -0.004571 0.000074
v -0.018287 -0.003191 -0.000218
v -0.017649 -0.002801 -0.000277
v -0.019382 -0.003384 0.003806
v -0.019951 -0.003123 0.003655
v -0.017396 -0.001840 -0.000701
v -0.019133 -0.001790 0.003504
v -0.019047 -0.001377 0.003603
v -0.018602 -0.001562 0.003741
v -0.016350 0.000726 -0.001348
v -0.016502 0.000119 -0.001261
v -0.018423 0.000344 0.003518
v -0.016120 0.001161 -0.001131
v -0.018016 0.000972 0.003324
v -0.017198 0.001355 0.002956
v -0.015789 0.002552 -0.000385
v -0.017250 0.002028 0.002611
v -0.016742 0.002032 0.002371
v -0.016421 0.002503 0.001238
v -0.019951 -0.005552 0.001613
v -0.019591 -0.005159 0.000610
v -0.020365 -0.005124 0.003158
v -0.018670 -0.003678 -0.000079
v -0.018379 -0.002664 -0.000428
v -0.019914 -0.004115 0.003706
v -0.020494 -0.003662 0.003651
v -0.017194 -0.000581 -0.001222
v -0.016723 -0.000115 -0.001352
v -0.019179 -0.000903 0.003668
v -0.018762 -0.000673 0.003564
v -0.018107 0.000351 0.003608
v -0.016690 0.002771 0.000612
v -0.016296 0.002770 0.000361
v -0.020395 -0.005642 0.002001
v -0.019553 -0.004677 0.000260
v -0.019243 -0.004473 -0.000069
v -0.019103 -0.004019 0.000013
v -0.020737 -0.004579 0.003247
v -0.018895 -0.003131 -0.000296
v -0.020202 -0.003548 0.003768
v -0.018038 -0.002082 -0.000656
v -0.017063 -0.001237 -0.000940
v -0.017199 -0.000212 -0.001202
v -0.019519 -0.001238 0.003515
v -0.019165 -0.000375 0.003529
v -0.019217 -0.000003 0.003561
v -0.016973 0.000929 -0.001181
v -0.016282 0.002154 -0.000808
v -0.016525 0.001204 -0.001305
v -0.016351 0.002579 -0.000221
v -0.017719 0.001641 0.002765
v -0.016757 0.002259 0.001928
v -0.020815 -0.005059 0.002898
v -0.019635 -0.004357 -0.000133
v -0.021169 -0.004712 0.003434
v -0.018796 -0.002615 -0.000273
v -0.019217 -0.002997 -0.000163
v -0.020970 -0.003890 0.003794
v -0.018467 -0.002125 -0.000431
v -0.020367 -0.003107 0.003829
v -0.017950 -0.001289 -0.000999
v -0.019868 -0.002689 0.003714
v -0.017507 -0.000571 -0.001263
v -0.019570 -0.001746 0.003660
v -0.016959 0.000296 -0.001302
v -0.019430 -0.000812 0.003600
v -0.018824 0.000009 0.003641
v -0.018790 0.000907 0.003235
v -0.018013 0.001440 0.003073
v -0.016665 0.002542 -0.000067
v -0.017027 0.002626 -0.000053
v -0.017828 0.002284 0.002190
v -0.016374 0.002697 0.000697
v -0.016906 0.002832 0.000602
v -0.020036 -0.005005 0.000445
v -0.020830 -0.005444 0.001909
v -0.019688 -0.003875 -0.000138
v -0.019520 -0.003408 -0.000270
v -0.021094 -0.003447 0.003877
v -0.020738 -0.003435 0.003661
v -0.018540 -0.001543 -0.000722
v -0.020684 -0.002400 0.003760
v -0.020055 -0.001644 0.003558
v -0.020054 -0.002074 0.003472
v -0.017557 0.000136 -0.001254
v -0.019924 -0.001201 0.003669
v -0.016700 0.002229 -0.000595
v -0.016932 0.002394 -0.000543
v -0.017616 0.002616 0.000599
v -0.017315 0.002605 0.000194
v -0.018322 0.002402 0.002104
v -0.021486 -0.005396 0.002061
v -0.021594 -0.005178 0.002618
v -0.021199 -0.005453 0.002111
v -0.021651 -0.004864 0.003099
v -0.020073 -0.004405 0.000063
v -0.019628 -0.002969 -0.000247
v -0.019396 -0.002414 -0.000401
v -0.021295 -0.003365 0.003776
v -0.020639 -0.003008 0.003772
v -0.018518 -0.000303 -0.001248
v -0.018068 -0.000658 -0.001070
v -0.020458 -0.001488 0.003469
v -0.017790 0.000083 -0.001312
v -0.020251 -0.000675 0.003709
v -0.017929 0.000635 -0.001228
v -0.019815 -0.000702 0.003543
v -0.019619 -0.000326 0.003640
v -0.017452 0.001014 -0.001329
v -0.017237 0.002237 -0.000657
v -0.017252 0.001935 -0.000920
v -0.019026 0.001842 0.002704
v -0.017681 0.002801 0.001111
v -0.021451 -0.005283 0.001441
v -0.021957 -0.005089 0.002880
v -0.020640 -0.004166 -0.000120
v -0.021687 -0.003884 0.003501
v -0.020212 -0.003219 -0.000184
v -0.019896 -0.003348 -0.000116
v -0.020003 -0.003762 -0.000183
v -0.021421 -0.004929 0.003221
v -0.019709 -0.002342 -0.000249
v -0.021418 -0.002889 0.003860
v -0.020985 -0.002503 0.003753
v -0.021076 -0.002887 0.003675
v -0.018266 0.000001 -0.001188
v -0.020831 -0.001509 0.003653
v -0.018185 0.000629 -0.001319
v -0.020049 0.000229 0.003443
v -0.018049 0.002006 -0.000804
v -0.017694 0.001711 -0.000791
v -0.019304 0.000992 0.003179
v -0.017641 0.002619 0.000053
v -0.017662 0.002289 -0.000473
v -0.018945 0.002130 0.002288
v -0.018684 0.002636 0.001865
v -0.018124 0.002886 0.000932
v -0.021874 -0.005439 0.002259
v -0.021212 -0.005004 0.000822
v -0.020842 -0.005222 0.001213
v -0.022567 -0.005050 0.003111
v -0.020403 -0.003802 -0.000003
v -0.019871 -0.002786 -0.000292
v -0.022124 -0.004066 0.003657
v -0.019336 -0.001409 -0.000877
v -0.020756 -0.001890 0.003577
v -0.020429 -0.001063 0.003571
v -0.020425 -0.000568 0.003617
v -0.018148 0.001031 -0.001142
v -0.019618 0.001534 0.002801
v -0.018034 0.002672 0.000330
v -0.018529 0.002916 0.001231
v -0.020847 -0.004694 0.000171
v -0.022151 -0.005390 0.002293
v -0.020786 -0.003719 -0.000097
v -0.022251 -0.004677 0.003382
v -0.022211 -0.003715 0.003677
v -0.021909 -0.003279 0.003607
v -0.019659 -0.001420 -0.000704
v -0.019293 -0.000502 -0.001065
v -0.018643 0.000193 -0.001222
v -0.018971 -0.000684 -0.001146
v -0.021191 -0.000940 0.003657
v -0.021049 -0.001365 0.003573
v -0.018456 0.001002 -0.001000
v -0.020821 -0.000006 0.003623
v -0.018235 0.001466 -0.001073
v -0.018424 0.002464 -0.000309
v -0.018137 0.002301 -0.000634
v -0.019995 0.001421 0.003041
v -0.018404 0.002749 0.000194
v -0.018972 0.002628 0.001977
v -0.022006 -0.005632 0.001674
v -0.022415 -0.005409 0.001450
v -0.021641 -0.005381 0.000995
v -0.022538 -0.005290 0.002082
v -0.022746 -0.005315 0.002461
v -0.021230 -0.003502 -0.000190
v -0.020628 -0.003168 -0.000238
v -0.020429 -0.002079 -0.000413
v -0.020306 -0.002807 -0.000125
v -0.022231 -0.003055 0.003544
v -0.020002 -0.002291 -0.000286
v -0.021718 -0.002204 0.003528
v -0.021409 -0.001751 0.003400
v -0.021427 -0.001331 0.003502
v -0.018930 0.000371 -0.001269
v -0.021589 -0.000838 0.003570
v -0.020779 -0.000494 0.003566
v -0.020346 0.000411 0.003503
v -0.020006 0.000735 0.003397
v -0.023190 -0.005345 0.002598
v -0.021983 -0.004500 0.000061
v -0.021653 -0.004391 -0.000128
v -0.021215 -0.004444 -0.000063
v -0.022827 -0.005031 0.002962
v -0.022807 -0.004057 0.003376
v -0.022463 -0.003525 0.003632
v -0.020696 -0.002708 -0.000217
v -0.022605 -0.003054 0.003743
v -0.022072 -0.002704 0.003645
v -0.019922 -0.001077 -0.000835
v -0.021773 -0.001732 0.003608
v -0.019337 -0.000122 -0.001162
v -0.018644 0.001228 -0.000932
v -0.020862 0.000590 0.003347
v -0.018717 0.002733 0.000808
v -0.018897 0.002759 0.000361
v -0.019150 0.002896 0.000517
v -0.022892 -0.005362 0.001500
v -0.022873 -0.005461 0.001911
v -0.021970 -0.004771 0.000499
v -0.021827 -0.003896 -0.000138
v -0.021099 -0.004104 0.000019
v -0.023089 -0.004833 0.003004
v -0.021456 -0.003042 -0.000158
v -0.023216 -0.003866 0.003680
v -0.021052 -0.003118 -0.000074
v -0.020882 -0.002198 -0.000157
v -0.020637 -0.001464 -0.000770
v -0.019569 -0.000041 -0.001233
v -0.020475 -0.000789 -0.001056
v -0.022269 -0.001974 0.003369
v -0.019757 0.000435 -0.001163
v -0.020146 -0.000086 -0.001096
v -0.021903 -0.001280 0.003692
v -0.019545 0.000703 -0.001050
v -0.021375 -0.000008 0.003504
v -0.019150 0.001295 -0.001080
v -0.018747 0.002186 -0.000520
v -0.020541 0.001546 0.002927
v -0.019239 0.002635 -0.000139
v -0.018945 0.002410 -0.000547
v -0.022321 -0.005014 0.000454
v -0.023385 -0.004629 0.003343
v -0.021157 -0.002676 -0.000006
v -0.022815 -0.003449 0.003592
v -0.022819 -0.002894 0.003656
v -0.023181 -0.002920 0.003586
v -0.023174 -0.003303 0.003494
v -0.023045 -0.002452 0.003673
v -0.020940 -0.001533 -0.000593
v -0.022400 -0.001514 0.003439
v -0.021427 0.000613 0.003384
v -0.019485 0.001498 -0.000778
v -0.020044 0.001706 0.002668
v -0.019332 0.002033 0.002512
v -0.020548 0.002875 0.001240
v -0.023240 -0.005538 0.002098
v -0.022732 -0.004826 0.000284
v -0.022326 -0.004750 0.000175
v -0.022088 -0.003368 -0.000138
v -0.021700 -0.003459 -0.000051
v -0.023684 -0.004880 0.003109
v -0.021649 -0.002894 -0.000214
v -0.023552 -0.003306 0.003696
v -0.023322 -0.001800 0.003420
v -0.022844 -0.001515 0.003645
v -0.022768 -0.002060 0.003566
v -0.022415 -0.001103 0.003536
v -0.020018 0.000644 -0.001222
v -0.022147 -0.000341 0.003540
v -0.021651 0.000679 0.003446
v -0.019571 0.002392 -0.000371
v -0.019433 0.002624 0.000002
v -0.019824 0.002449 -0.000444
v -0.021382 0.001444 0.002953
v -0.021133 0.001895 0.002634
v -0.019455 0.002376 0.001935
v -0.020940 0.002591 0.001949
v -0.019525 0.002841 0.000794
v -0.019780 0.002936 0.000729
v -0.023883 -0.005292 0.001759
v -0.023293 -0.004950 0.000632
v -0.023151 -0.004622 0.000071
v -0.022211 -0.003733 -0.000258
v -0.022380 -0.003280 -0.000204
v -0.023402 -0.003732 0.003595
v -0.021717 -0.002497 -0.000173
v -0.020957 -0.000848 -0.000895
v -0.020456 0.000097 -0.001136
v -0.022978 -0.001062 0.003732
v -0.020497 0.000716 -0.001041
v -0.019765 0.001622 -0.000799
v -0.022128 0.000285 0.003585
v -0.020184 0.002877 0.000895
v -0.019857 0.002712 0.000078
v -0.023697 -0.005221 0.000522
v -0.023712 -0.005388 0.001997
v -0.024409 -0.005330 0.002001
v -0.024073 -0.005465 0.001253
v -0.024437 -0.004924 0.002812
v -0.024501 -0.005397 0.002523
v -0.023926 -0.004891 0.002971
v -0.022225 -0.002295 -0.000296
v -0.022090 -0.002929 -0.000053
v -0.023920 -0.003108 0.003540
v -0.023756 -0.002636 0.003442
v -0.020663 0.000160 -0.001199
v -0.023022 -0.000456 0.003522
v -0.020692 0.001126 -0.000970
v -0.020238 0.001426 -0.001082
v -0.022469 0.000091 0.003510
v -0.021629 0.001326 0.003142
v -0.020054 0.002249 -0.000708
v -0.020519 0.002778 0.000273
v -0.021302 0.002233 0.002147
v -0.020718 0.002720 0.000785
v -0.020438 0.002692 0.000735
v -0.020250 0.002707 0.000277
v -0.024403 -0.005486 0.001455
v -0.023471 -0.004745 0.000246
v -0.022834 -0.004168 -0.000192
v -0.023641 -0.004395 -0.000207
v -0.024762 -0.004730 0.003119
v -0.022772 -0.003240 -0.000013
v -0.022502 -0.002850 -0.000138
v -0.024087 -0.003607 0.003381
v -0.021501 -0.001866 -0.000406
v -0.023597 -0.002268 0.003533
v -0.021477 -0.000813 -0.000908
v -0.023347 -0.001376 0.003508
v -0.022952 -0.000058 0.003583
v -0.020750 0.002322 -0.000453
v -0.022638 0.000673 0.003327
v -0.020532 0.001945 -0.000623
v -0.020408 0.002525 -0.000251
v -0.021558 0.001895 0.002868
v -0.024756 -0.005296 0.002412
v -0.023172 -0.003954 -0.000326
v -0.023557 -0.003968 -0.000143
v -0.022744 -0.003702 -0.000088
v -0.023156 -0.003124 -0.000090
v -0.024845 -0.003037 0.003647
v -0.024580 -0.003909 0.003476
v -0.024347 -0.003457 0.003355
v -0.022886 -0.002228 -0.000151
v -0.022735 -0.002672 -0.000182
v -0.022512 -0.002195 -0.000155
v -0.022215 -0.001343 -0.000759
v -0.024444 -0.002605 0.003554
v -0.024126 -0.002867 0.003541
v -0.024056 -0.002238 0.003701
v -0.021905 -0.000672 -0.001003
v -0.021412 0.000272 -0.001078
v -0.023741 -0.001219 0.003452
v -0.023554 -0.000399 0.003654
v -0.023376 -0.000866 0.003569
v -0.020946 0.000653 -0.001157
v -0.021185 0.001188 -0.001121
v -0.020923 0.002756 0.000425
v -0.022119 0.002084 0.002706
v -0.021343 0.002344 0.001814
v -0.021146 0.002685 0.000898
v -0.024433 -0.005270 0.000972
v -0.024987 -0.005273 0.002331
v -0.025133 -0.005338 0.002072
v -0.024773 -0.005239 0.001991
v -0.024061 -0.004507 0.000041
v -0.023876 -0.004007 -0.000151
v -0.024520 -0.003170 0.003473
v -0.022560 -0.001763 -0.000383
v -0.024219 -0.001626 0.003514
v -0.021618 0.000921 -0.000997
v -0.023364 0.000849 0.003273
v -0.020932 0.002319 -0.000622
v -0.021683 0.002874 0.000677
v -0.021311 0.002840 0.000212
v -0.025480 -0.005489 0.002007
v -0.024733 -0.005397 0.001479
v -0.025342 -0.005305 0.002537
v -0.025068 -0.005028 0.002858
v -0.023454 -0.003462 -0.000284
v -0.023953 -0.003435 -0.000146
v -0.025072 -0.004119 0.003187
v -0.025211 -0.003346 0.003417
v -0.024827 -0.002443 0.003457
v -0.022590 -0.001231 -0.000652
v -0.024414 -0.002045 0.003617
v -0.022140 -0.000285 -0.001000
v -0.021771 0.000483 -0.001167
v -0.023883 -0.000291 0.003552
v -0.021851 0.002084 -0.000657
v -0.023100 0.001338 0.002980
v -0.022967 0.001857 0.002704
v -0.021580 0.002449 -0.000320
v -0.024829 -0.005084 0.000684
v -0.025597 -0.005169 0.002594
v -0.024182 -0.005002 0.000341
v -0.024176 -0.003786 -0.000267
v -0.025374 -0.004151 0.003106
v -0.025651 -0.003713 0.003518
v -0.023891 -0.002864 -0.000304
v -0.023682 -0.003013 -0.000255
v -0.025422 -0.003238 0.003394
v -0.023107 -0.002735 -0.000000
v -0.025165 -0.002471 0.003610
v -0.024193 -0.001261 0.003604
v -0.022216 0.000083 -0.001081
v -0.024279 -0.000760 0.003677
v -0.021249 0.002506 -0.000319
v -0.021923 0.002388 -0.000197
v -0.021750 0.002647 -0.000028
v -0.022023 0.002929 0.000553
v -0.022723 0.002339 0.002406
v -0.025838 -0.005571 0.001300
v -0.025673 -0.005426 0.001848
v -0.025044 -0.005015 0.000531
v -0.025476 -0.005338 0.000584
v -0.024427 -0.003314 -0.000230
v -0.025167 -0.002799 0.003534
v -0.025514 -0.002327 0.003573
v -0.023121 -0.000346 -0.001069
v -0.024793 -0.002034 0.003557
v -0.024575 -0.001625 0.003661
v -0.022429 0.000072 -0.001130
v -0.024738 -0.000577 0.003543
v -0.024766 -0.000989 0.003466
v -0.022030 0.001305 -0.001010
v -0.024513 -0.000179 0.003493
v -0.022445 0.000992 -0.000904
v -0.022293 0.002001 -0.000471
v -0.023369 0.001191 0.003231
v -0.024181 0.000346 0.003529
v -0.023368 0.001767 0.002960
v -0.023373 0.002560 0.002263
v -0.022389 0.002850 0.001139
v -0.026326 -0.005341 0.002159
v -0.026183 -0.005158 0.002682
v -0.025972 -0.005123 0.002450
v -0.024713 -0.004689 0.000083
v -0.024787 -0.004165 -0.000181
v -0.024664 -0.003775 -0.000114
v -0.026436 -0.004999 0.002729
v -0.025921 -0.004906 0.002986
v -0.024290 -0.002849 -0.000139
v -0.023972 -0.002466 -0.000264
v -0.025613 -0.002994 0.003517
v -0.025913 -0.002781 0.003691
v -0.025568 -0.001899 0.003668
v -0.025135 -0.001457 0.003557
v -0.025188 -0.001885 0.003463
v -0.022917 -0.000309 -0.001025
v -0.022785 0.000547 -0.001096
v -0.025208 -0.001014 0.003637
v -0.022606 0.002607 -0.000316
v -0.022199 0.002497 -0.000139
v -0.023511 0.002100 0.002519
v -0.023278 0.002918 0.001399
v -0.022380 0.002982 0.000831
v -0.022615 0.003021 0.000797
v -0.025833 -0.005183 0.000489
v -0.026080 -0.005309 0.001821
v -0.025624 -0.004734 0.000171
v -0.025235 -0.004070 -0.000316
v -0.026358 -0.003499 0.003341
v -0.026145 -0.003788 0.003309
v -0.024146 -0.002198 -0.000352
v -0.023870 -0.001758 -0.000518
v -0.025449 -0.000913 0.003569
v -0.024844 -0.000087 0.003608
v -0.025131 -0.000124 0.003528
v -0.024401 0.001154 0.003131
v -0.023811 0.001954 0.002792
v -0.023816 0.002477 0.002517
v -0.026765 -0.004774 0.003100
v -0.025562 -0.004042 -0.000146
v -0.025270 -0.003585 -0.000296
v -0.026661 -0.003538 0.003509
v -0.026587 -0.003965 0.003463
v -0.023699 -0.000707 -0.000977
v -0.025739 -0.001751 0.003590
v -0.025542 -0.001327 0.003469
v -0.023714 -0.000267 -0.000983
v -0.023288 0.000178 -0.001047
v -0.023048 0.001332 -0.000992
v -0.024785 0.000406 0.003410
v -0.024483 0.001546 0.002934
v -0.024336 0.002116 0.002686
v -0.022681 0.002836 0.000264
v -0.022989 0.003007 0.001064
v -0.026105 -0.005484 0.001246
v -0.026421 -0.005504 0.001544
v -0.026931 -0.005340 0.001388
v -0.026180 -0.004578 0.000063
v -0.027041 -0.005005 0.002809
v -0.026833 -0.004988 0.002575
v -0.025654 -0.004449 -0.000180
v -0.024736 -0.002717 -0.000234
v -0.025098 -0.003105 -0.000381
v -0.026276 -0.002588 0.003538
v -0.026700 -0.002949 0.003358
v -0.026298 -0.003104 0.003455
v -0.026099 -0.002145 0.003421
v -0.025943 -0.001310 0.003640
v -0.025806 -0.000391 0.003564
v -0.023382 0.001003 -0.000939
v -0.025565 -0.000441 0.003642
v -0.025178 0.000722 0.003488
v -0.025323 0.000115 0.003473
v -0.022922 0.002234 -0.000594
v -0.023091 0.002779 0.000276
v -0.026416 -0.004945 0.000253
v -0.027174 -0.005220 0.002258
v -0.026937 -0.005166 0.001966
v -0.027313 -0.004928 0.002793
v -0.025832 -0.003953 -0.000163
v -0.027168 -0.004502 0.003061
v -0.027647 -0.004654 0.003218
v -0.025750 -0.003569 -0.000061
v -0.027453 -0.003845 0.003582
v -0.026998 -0.003440 0.003464
v -0.024631 -0.002257 -0.000131
v -0.027076 -0.002951 0.003562
v -0.023937 -0.000850 -0.000803
v -0.024516 -0.000780 -0.000811
v -0.026078 -0.001733 0.003518
v -0.023910 0.000802 -0.001110
v -0.023727 0.000346 -0.001149
v -0.025886 -0.000780 0.003498
v -0.023314 0.001660 -0.001041
v -0.025733 0.000674 0.003430
v -0.023449 0.002675 -0.000320
v -0.023204 0.002376 -0.000684
v -0.023666 0.003039 0.001348
v -0.023353 0.002812 0.000826
v -0.027333 -0.005397 0.001649
v -0.026794 -0.005192 0.000877
v -0.026875 -0.004922 0.000143
v -0.027428 -0.005145 0.002245
v -0.027897 -0.004875 0.003002
v -0.027651 -0.003751 0.003478
v -0.027410 -0.003285 0.003389
v -0.026668 -0.002578 0.003463
v -0.027049 -0.002315 0.003393
v -0.026551 -0.002059 0.003551
v -0.026907 -0.001643 0.003624
v -0.026417 -0.001208 0.003528
v -0.026480 -0.001581 0.003419
v -0.024183 0.000368 -0.001071
v -0.026262 -0.000774 0.003649
v -0.026140 0.000219 0.003564
v -0.025982 -0.000101 0.003491
v -0.023762 0.002429 -0.000470
v -0.024766 0.001996 0.002927
v -0.023564 0.002933 0.000289
v -0.024878 0.002426 0.002396
v -0.024384 0.002769 0.002296
v -0.023927 0.002842 0.001053
v -0.024029 0.003027 0.001547
v -0.027669 -0.005489 0.000907
v -0.027299 -0.005244 0.000182
v -0.026364 -0.003732 -0.000346
v -0.026525 -0.003268 -0.000332
v -0.025317 -0.002555 -0.000407
v -0.027795 -0.003281 0.003599
v -0.025118 -0.001475 -0.000564
v -0.027369 -0.002009 0.003732
v -0.024317 0.000016 -0.001104
v -0.024344 0.001030 -0.001239
v -0.024494 0.001439 -0.001186
v -0.023774 0.001426 -0.000902
v -0.023865 0.002743 0.000020
v -0.024030 0.002494 -0.000485
v -0.024188 0.002876 0.001035
v -0.023873 0.002928 0.000572
v -0.027714 -0.005411 0.001871
v -0.027557 -0.005338 0.001471
v -0.026911 -0.003624 -0.000247
v -0.028082 -0.003338 0.003469
v -0.026261 -0.002753 -0.000476
v -0.028093 -0.004739 0.002943
v -0.026282 -0.002316 -0.000434
v -0.025775 -0.002299 -0.000579
v -0.027332 -0.002895 0.003483
v -0.027432 -0.002363 0.003562
v -0.025257 -0.000472 -0.001040
v -0.027238 -0.001073 0.003628
v -0.026855 -0.001013 0.003433
v -0.026764 -0.000604 0.003525
v -0.024718 0.000980 -0.001061
v -0.026489 0.000249 0.003492
v -0.026393 0.000937 0.003340
v -0.026116 0.001450 0.003030
v -0.025661 0.001904 0.002872
v -0.024249 0.002991 0.000409
v -0.025324 0.002309 0.002685
v -0.024607 0.002991 0.000699
v -0.028167 -0.005272 0.001790
v -0.028303 -0.005435 0.001117
v -0.027959 -0.005236 0.001399
v -0.027629 -0.005051 0.000086
v -0.028406 -0.005122 0.002555
v -0.028148 -0.005051 0.002433
v -0.025901 -0.001910 -0.000540
v -0.027761 -0.002653 0.003425
v -0.025730 -0.001303 -0.000736
v -0.027596 -0.001933 0.003652
v -0.027843 -0.001861 0.003646
v -0.027718 -0.001476 0.003731
v -0.027250 -0.001417 0.003535
v -0.024751 0.000544 -0.001124
v -0.027469 -0.000867 0.003563
v -0.027184 -0.000486 0.003494
v -0.024948 0.001177 -0.001057
v -0.026859 -0.000132 0.003597
v -0.024333 0.002113 -0.000893
v -0.024343 0.002372 -0.000623
v -0.025691 0.002258 0.002936
v -0.028698 -0.005446 0.001504
v -0.028558 -0.005300 0.002053
v -0.028404 -0.005259 0.001638
v -0.027151 -0.004280 -0.000253
v -0.028821 -0.005133 0.002239
v -0.028487 -0.004995 0.002686
v -0.027477 -0.003510 -0.000388
v -0.028760 -0.004763 0.003117
v -0.028711 -0.003518 0.003528
v -0.028517 -0.003627 0.003625
v -0.026859 -0.002181 -0.000545
v -0.026235 -0.001752 -0.000594
v -0.028199 -0.001872 0.003862
v -0.025357 0.000009 -0.001059
v -0.025044 0.000717 -0.001218
v -0.025560 0.000937 -0.001000
v -0.027229 -0.000053 0.003541
v -0.024950 0.002252 -0.000615
v -0.026469 0.001880 0.003009
v -0.024968 0.002862 0.000065
v -0.024602 0.002544 -0.000452
v -0.025190 0.003063 0.000955
v -0.024849 0.003087 0.000724
v -0.027905 -0.005360 0.000827
v -0.028360 -0.005012 0.000185
v -0.027949 -0.004989 -0.000056
v -0.027928 -0.004444 -0.000300
v -0.027810 -0.003937 -0.000257
v -0.028997 -0.004717 0.002976
v -0.027401 -0.003939 -0.000423
v -0.029127 -0.004133 0.003226
v -0.026836 -0.002621 -0.000613
v -0.027193 -0.002581 -0.000473
v -0.028168 -0.002733 0.003575
v -0.028486 -0.003036 0.003447
v -0.026632 -0.001761 -0.000431
v -0.028609 -0.002518 0.003545
v -0.028070 -0.002297 0.003777
v -0.025876 -0.000841 -0.000814
v -0.025460 0.000292 -0.001108
v -0.025749 0.000363 -0.001184
v -0.027937 -0.000459 0.003562
v -0.027712 0.000001 0.003721
v -0.026955 0.000664 0.003531
v -0.026902 0.001494 0.003148
v -0.026522 0.001543 0.002939
v -0.025194 0.002849 0.000283
v -0.026161 0.001905 0.003088
v -0.026107 0.002446 0.002746
v -0.025465 0.003133 0.000931
v -0.029062 -0.005504 0.001653
v -0.029201 -0.005202 0.002294
v -0.029319 -0.004898 0.002837
v -0.029438 -0.003797 0.003579
v -0.029135 -0.003494 0.003456
v -0.028981 -0.002642 0.003703
v -0.028418 -0.001808 0.003768
v -0.028691 -0.001725 0.003766
v -0.027940 -0.000923 0.003507
v -0.025340 0.001578 -0.001067
v -0.025127 0.002680 -0.000059
v -0.025471 0.002591 -0.000337
v -0.025169 0.002353 -0.000724
v -0.025794 0.002708 0.002079
v -0.029431 -0.005415 0.001724
v -0.029306 -0.005256 0.001127
v -0.028919 -0.005038 0.000449
v -0.028229 -0.004565 -0.000030
v -0.027943 -0.004272 -0.000370
v -0.029615 -0.004654 0.003199
v -0.029570 -0.005064 0.002459
v -0.028137 -0.003358 -0.000261
v -0.027532 -0.002962 -0.000576
v -0.027783 -0.003401 -0.000426
v -0.029577 -0.003407 0.003670
v -0.026430 -0.001373 -0.000542
v -0.029281 -0.001747 0.003878
v -0.028932 -0.002171 0.003904
v -0.026702 -0.000558 -0.000969
v -0.028570 -0.001323 0.003823
v -0.025916 0.000798 -0.001117
v -0.028124 0.000129 0.003561
v -0.027562 0.000784 0.003388
v -0.025750 0.001387 -0.000904
v -0.026046 0.003161 0.001168
v -0.029699 -0.005523 0.000901
v -0.029285 -0.005248 0.000171
v -0.028914 -0.004839 0.000052
v -0.029817 -0.005175 0.002408
v -0.029956 -0.005374 0.001841
v -0.029847 -0.004549 0.003128
v -0.029203 -0.002995 0.003573
v -0.029559 -0.002731 0.003524
v -0.029048 -0.001749 0.003979
v -0.028912 -0.001110 0.003763
v -0.026274 0.000008 -0.001107
v -0.028311 -0.000292 0.003519
v -0.028738 0.000050 0.003584
v -0.026051 0.002292 -0.000691
v -0.025737 0.002682 -0.000344
v -0.025758 0.002953 0.000124
v -0.026864 0.002489 0.002673
v -0.026218 0.003014 0.000470
v -0.026422 0.002997 0.000897
v -0.025795 0.002945 0.000653
v -0.027153 0.002854 0.002368
v -0.024822 0.002756 0.001568
v -0.026348 0.003128 0.001360
v -0.030063 -0.005561 0.001211
v -0.029657 -0.005361 0.001383
v -0.030180 -0.004754 0.002985
v -0.030469 -0.004488 0.003365
v -0.028276 -0.003795 -0.000361
v -0.029826 -0.003454 0.003550
v -0.029775 -0.002043 0.004016
v -0.029393 -0.001179 0.003968
v -0.029545 -0.001596 0.003888
v -0.028915 -0.000704 0.003806
v -0.026145 0.001297 -0.001031
v -0.026350 0.000851 -0.000999
v -0.026487 0.001457 -0.001181
v -0.028153 0.000804 0.003417
v -0.026323 0.002206 -0.000847
v -0.027927 0.001700 0.002926
v -0.027575 0.001812 0.002897
v -0.026044 0.002600 -0.000464
v -0.029650 -0.005112 0.000083
v -0.029181 -0.004037 -0.000427
v -0.028583 -0.004109 -0.000582
v -0.030325 -0.004848 0.002700
v -0.027656 -0.002412 -0.000599
v -0.028271 -0.002171 -0.000797
v -0.030298 -0.003726 0.003701
v -0.030523 -0.003199 0.003771
v -0.030068 -0.003257 0.003574
v -0.029947 -0.002824 0.003704
v -0.027825 -0.001702 -0.000880
v -0.026937 0.000174 -0.001320
v -0.029903 -0.001607 0.004105
v -0.026903 0.001285 -0.001012
v -0.026669 0.000797 -0.001045
v -0.028302 0.000984 0.003447
v -0.026615 0.002380 -0.000517
v -0.028176 0.001801 0.003103
v -0.027741 0.002224 0.002935
v -0.026801 0.003071 0.000680
v -0.026432 0.003085 0.000420
v -0.026749 0.003201 0.001266
v -0.030322 -0.005474 0.001180
v -0.029444 -0.002948 -0.000673
v -0.030494 -0.002768 0.003835
v -0.030242 -0.002976 0.003697
v -0.027509 -0.000215 -0.001242
v -0.027342 0.000111 -0.001158
v -0.029677 -0.000657 0.003751
v -0.029239 -0.000311 0.003654
v -0.028804 0.001159 0.003351
v -0.026855 0.002555 -0.000472
v -0.026503 0.002883 -0.000147
v -0.027404 0.002345 0.002689
v -0.027574 0.002897 0.002340
v -0.027081 0.003219 0.001558
v -0.030660 -0.005500 0.001354
v -0.030103 -0.004820 -0.000123
v -0.030904 -0.005023 0.002385
v -0.030945 -0.005385 0.001418
v -0.031127 -0.005014 0.002299
v -0.031287 -0.004733 0.002972
v -0.030642 -0.004673 0.002868
v -0.030740 -0.004400 0.003241
v -0.028508 -0.003163 -0.000399
v -0.027923 -0.001236 -0.000875
v -0.030249 -0.002373 0.003745
v -0.028388 -0.001146 -0.000951
v -0.030622 -0.002328 0.003918
v -0.030065 -0.001490 0.004003
v -0.027304 0.000717 -0.001304
v -0.029607 -0.000202 0.003803
v -0.029184 0.000229 0.003674
v -0.027110 0.000749 -0.001222
v -0.026851 0.002832 -0.000060
v -0.028856 0.001849 0.003252
v -0.027374 0.002962 -0.000134
v -0.027057 0.003137 0.000643
v -0.028580 0.001930 0.003020
v -0.027919 0.002578 0.002457
v -0.027698 0.002814 0.001870
v -0.027161 0.003034 0.001114
v -0.027452 0.003118 0.000854
v -0.030530 -0.005218 0.000618
v -0.029597 -0.004508 -0.000252
v -0.031238 -0.004969 0.002751
v -0.031636 -0.004725 0.003188
v -0.028954 -0.003592 -0.000569
v -0.031368 -0.003519 0.003729
v -0.028278 -0.001745 -0.000736
v -0.028766 -0.002126 -0.000881
v -0.028907 -0.001617 -0.000837
v -0.030949 -0.003302 0.003584
v -0.028133 -0.000604 -0.001145
v -0.030773 -0.001860 0.004013
v -0.030384 -0.001921 0.003829
v -0.030508 -0.000961 0.004025
v -0.030554 -0.001473 0.003922
v -0.027782 0.000243 -0.001231
v -0.030222 -0.000459 0.003853
v -0.027520 0.001189 -0.001274
v -0.030265 -0.000993 0.004058
v -0.029964 0.000093 0.003650
v -0.029679 0.000490 0.003547
v -0.027137 0.002713 -0.000550
v -0.027370 0.002337 -0.000789
v -0.028830 0.002356 0.003022
v -0.027433 0.002965 0.000372
v -0.028423 0.002481 0.002721
v -0.031326 -0.005439 0.001526
v -0.031066 -0.005349 0.000243
v -0.030910 -0.005247 0.000683
v -0.031850 -0.005198 0.002400
v -0.031463 -0.005183 0.002209
v -0.029800 -0.002414 -0.000683
v -0.029402 -0.001940 -0.000753
v -0.029399 -0.002428 -0.000590
v -0.031030 -0.002674 0.003734
v -0.031142 -0.003042 0.003613
v -0.028779 -0.001096 -0.000794
v -0.028316 -0.000191 -0.001135
v -0.031275 -0.002456 0.003760
v -0.028174 0.000462 -0.001354
v -0.027732 0.000691 -0.001140
v -0.029321 0.000938 0.003600
v -0.029644 0.001421 0.003433
v -0.029318 0.001504 0.003409
v -0.027950 0.003251 0.000759
v -0.029045 0.002549 0.002913
v -0.031910 -0.005583 0.001303
v -0.031651 -0.005244 0.001926
v -0.030784 -0.005044 0.000111
v -0.030468 -0.004685 -0.000278
v -0.032257 -0.004634 0.003413
v -0.030545 -0.003944 -0.000713
v -0.031942 -0.004903 0.003053
v -0.031778 -0.004155 0.003395
v -0.032007 -0.003492 0.003923
v -0.029266 -0.001551 -0.000671
v -0.031475 -0.001784 0.004256
v -0.031029 -0.001603 0.004095
v -0.031245 -0.001328 0.004130
v -0.030819 -0.001183 0.004058
v -0.030629 -0.000449 0.004056
v -0.030099 0.000552 0.003724
v -0.030336 -0.000061 0.003665
v -0.027630 0.002487 -0.000911
v -0.027696 0.002783 -0.000351
v -0.029562 0.001850 0.003494
v -0.029267 0.001946 0.003268
v -0.028360 0.003254 0.001025
v -0.027986 0.003072 0.000126
v -0.029449 0.002545 0.003164
v -0.031474 -0.005646 0.001010
v -0.031924 -0.005250 0.000310
v -0.031248 -0.005130 -0.000176
v -0.031452 -0.004069 -0.000809
v -0.031013 -0.005057 -0.000245
v -0.032496 -0.004581 0.003298
v -0.030029 -0.003367 -0.000865
v -0.029930 -0.003146 -0.000934
v -0.031592 -0.003099 0.003822
v -0.029033 -0.001073 -0.000819
v -0.028373 0.000901 -0.001316
v -0.028150 0.002284 -0.001234
v -0.027871 0.002298 -0.000997
v -0.028261 0.002627 -0.000608
v -0.027915 0.002781 -0.000490
v -0.028233 0.003079 0.000520
v -0.028360 0.002883 0.001944
v -0.032305 -0.005088 0.002307
v -0.032592 -0.005359 0.001947
v -0.032423 -0.004815 0.002815
v -0.032779 -0.004771 0.003160
v -0.030172 -0.002658 -0.000871
v -0.030439 -0.003125 -0.000791
v -0.032502 -0.003542 0.003735
v -0.032205 -0.003298 0.003864
v -0.031973 -0.002913 0.003743
v -0.029526 -0.001385 -0.000763
v -0.031888 -0.002508 0.003862
v -0.032295 -0.002824 0.003922
v -0.031904 -0.001462 0.004224
v -0.029577 -0.000233 -0.001308
v -0.031622 -0.002547 0.003940
v -0.031214 -0.000994 0.004212
v -0.031697 -0.001032 0.004397
v -0.028296 0.001559 -0.001558
v -0.030549 0.000075 0.003850
v -0.031461 -0.000648 0.004082
v -0.028471 0.002463 -0.000889
v -0.030869 0.000553 0.003619
v -0.030226 0.001102 0.003713
v -0.030033 0.002767 0.002967
v -0.028543 0.003319 0.000970
v -0.032699 -0.005547 0.001407
v -0.032316 -0.005303 0.001774
v -0.032335 -0.005489 0.001129
v -0.032577 -0.004872 0.002472
v -0.030870 -0.002995 -0.000885
v -0.030547 -0.002115 -0.000931
v -0.030396 -0.002555 -0.000954
v -0.032938 -0.003710 0.003887
v -0.032112 -0.002362 0.003856
v -0.029827 -0.001953 -0.000587
v -0.032462 -0.002368 0.004079
v -0.028783 0.000056 -0.001260
v -0.028706 0.000473 -0.001206
v -0.028751 0.001274 -0.001425
v -0.031661 -0.000188 0.004092
v -0.028722 0.002889 -0.000394
v -0.030293 0.002349 0.003192
v -0.030088 0.002101 0.003315
v -0.028479 0.003138 0.000460
v -0.028914 0.003146 0.000697
v -0.032474 -0.005240 0.000289
v -0.032289 -0.005003 -0.000171
v -0.031781 -0.004926 -0.000449
v -0.032862 -0.005036 0.002480
v -0.033336 -0.004406 0.003439
v -0.033110 -0.004494 0.003537
v -0.031153 -0.002990 -0.000962
v -0.030872 -0.003469 -0.000964
v -0.030810 -0.002519 -0.000817
v -0.030419 -0.001775 -0.000814
v -0.032779 -0.002570 0.003941
v -0.032661 -0.003126 0.003809
v -0.030094 -0.001083 -0.001032
v -0.029968 -0.000531 -0.001483
v -0.032324 -0.001658 0.004375
v -0.032487 -0.001341 0.004416
v -0.029200 0.001160 -0.001558
v -0.031424 0.000864 0.003675
v -0.028814 0.002214 -0.001066
v -0.030873 0.001056 0.003650
v -0.028845 0.002596 -0.000619
v -0.029092 0.002744 -0.000531
v -0.031241 0.001835 0.003261
v -0.030413 0.001638 0.003493
v -0.030527 0.002118 0.003493
v -0.028925 0.003164 0.000170
v -0.028944 0.003291 0.001176
v -0.029437 0.003425 0.001105
v -0.032677 -0.005361 -0.000052
v -0.032937 -0.005469 0.001352
v -0.033249 -0.004751 0.002863
v -0.031546 -0.003740 -0.000934
v -0.033654 -0.004675 0.003247
v -0.033348 -0.003489 0.003825
v -0.030488 -0.001516 -0.001178
v -0.032958 -0.001632 0.004566
v -0.032097 -0.000832 0.004320
v -0.032688 -0.001102 0.004395
v -0.029322 0.000673 -0.001402
v -0.029029 0.002427 -0.001086
v -0.029194 0.001497 -0.001517
v -0.032043 0.000241 0.004101
v -0.031915 -0.000211 0.004109
v -0.030559 0.002534 0.003321
v -0.029983 0.003466 0.001302
v -0.033206 -0.005470 0.001210
v -0.033112 -0.005634 0.000711
v -0.033611 -0.005701 0.001350
v -0.033347 -0.005489 0.001590
v -0.033005 -0.004740 -0.000494
v -0.033754 -0.005034 0.002424
v -0.033535 -0.005012 0.002595
v -0.031342 -0.002394 -0.000998
v -0.033921 -0.004476 0.003556
v -0.030981 -0.001383 -0.001359
v -0.033712 -0.003211 0.004172
v -0.033223 -0.002764 0.004111
v -0.033482 -0.002665 0.004093
v -0.030522 -0.000932 -0.001517
v -0.030509 -0.000685 -0.001896
v -0.030044 -0.000075 -0.001545
v -0.029780 0.000392 -0.001633
v -0.032417 -0.000586 0.004201
v -0.032470 -0.000202 0.004011
v -0.031718 0.001230 0.003460
v -0.031910 0.000694 0.003938
v -0.029325 0.002569 -0.000799
v -0.029666 0.003332 0.000376
v -0.029305 0.003205 0.000413
v -0.031285 0.002304 0.003305
v -0.029729 0.003267 0.000806
v -0.029612 0.003116 0.001976
v -0.033192 -0.005345 -0.000054
v -0.033609 -0.005415 0.001638
v -0.034207 -0.004953 0.002909
v -0.033909 -0.004973 0.002933
v -0.034038 -0.004657 0.003461
v -0.034270 -0.004520 0.003494
v -0.031442 -0.003399 -0.000834
v -0.032022 -0.003148 -0.001060
v -0.034029 -0.003202 0.004085
v -0.033319 -0.002022 0.004331
v -0.030218 -0.000401 -0.001703
v -0.033508 -0.001796 0.004350
v -0.033178 -0.001462 0.004467
v -0.029745 0.001122 -0.001459
v -0.030173 0.000215 -0.001950
v -0.032875 -0.000611 0.004410
v -0.032764 -0.000024 0.004208
v -0.032309 0.000368 0.004059
v -0.029610 0.002918 -0.000639
v -0.029887 0.003141 -0.000248
v -0.030156 0.003355 0.000623
v -0.034003 -0.005882 0.000617
v -0.033625 -0.005620 0.000847
v -0.033962 -0.005723 0.001185
v -0.034098 -0.005332 0.002124
v -0.032172 -0.003684 -0.001102
v -0.031563 -0.002808 -0.001087
v -0.034475 -0.003746 0.004120
v -0.031285 -0.001683 -0.001535
v -0.033814 -0.002768 0.004246
v -0.033755 -0.002337 0.004441
v -0.033335 -0.001116 0.004573
v -0.029856 0.002543 -0.000953
v -0.032174 0.001808 0.003687
v -0.031944 0.001458 0.003597
v -0.030664 0.002800 0.003183
v -0.030390 0.003445 0.001562
v -0.030359 0.003317 0.001049
v -0.031173 0.003093 0.002758
v -0.033622 -0.005635 -0.000126
v -0.034309 -0.005697 0.001587
v -0.033645 -0.005409 -0.000529
v -0.033328 -0.005155 -0.000340
v -0.033421 -0.004923 -0.000759
v -0.032963 -0.004398 -0.000911
v -0.034542 -0.004994 0.003039
v -0.032594 -0.004519 -0.000770
v -0.034652 -0.004620 0.003712
v -0.034985 -0.004350 0.004152
v -0.034820 -0.003628 0.004397
v -0.031550 -0.002268 -0.001339
v -0.034576 -0.003378 0.004160
v -0.031523 -0.001502 -0.001711
v -0.031330 -0.001218 -0.001568
v -0.031084 -0.000815 -0.001695
v -0.030949 -0.000646 -0.002001
v -0.033874 -0.001879 0.004520
v -0.033798 -0.001455 0.004705
v -0.033350 -0.000613 0.004416
v -0.032497 0.000516 0.004012
v -0.030079 0.002634 -0.001079
v -0.032582 0.000964 0.004014
v -0.031836 0.001921 0.003449
v -0.030745 0.003401 0.000874
v -0.030135 0.003132 -0.000071
v -0.031438 0.003496 0.002003
v -0.030711 0.003543 0.001546
v -0.034040 -0.005309 -0.000546
v -0.034387 -0.005897 0.001004
v -0.034669 -0.005600 0.001403
v -0.034764 -0.002970 0.004293
v -0.031397 -0.000984 -0.001957
v -0.034408 -0.001661 0.004757
v -0.034361 -0.002838 0.004082
v -0.030989 -0.000063 -0.002023
v -0.034712 -0.002428 0.004481
v -0.034047 -0.001638 0.004560
v -0.033919 -0.000972 0.004717
v -0.033685 -0.000045 0.004393
v -0.033276 -0.000125 0.004449
v -0.033143 0.000198 0.004061
v -0.033246 0.000991 0.004220
v -0.032992 0.000627 0.003931
v -0.032806 0.001082 0.003991
v -0.030682 0.003273 -0.000171
v -0.030220 0.002871 -0.000692
v -0.031206 0.003399 0.001530
v -0.030906 0.003438 0.000668
v -0.030561 0.003483 0.000517
v -0.031610 0.002611 0.003137
v -0.034431 -0.005777 0.000656
v -0.032922 -0.003421 -0.001381
v -0.035513 -0.004537 0.003794
v -0.035250 -0.004492 0.003579
v -0.032849 -0.002913 -0.001335
v -0.035218 -0.004270 0.004077
v -0.035102 -0.003574 0.004416
v -0.035164 -0.002973 0.004514
v -0.031707 -0.000318 -0.002309
v -0.031622 0.000171 -0.002248
v -0.034682 -0.001412 0.004802
v -0.031272 0.000561 -0.002328
v -0.034464 -0.001446 0.004888
v -0.034206 -0.000755 0.004673
v -0.030668 0.000464 -0.002073
v -0.034054 0.000069 0.004549
v -0.030368 0.002217 -0.001348
v -0.030876 0.001972 -0.001687
v -0.033389 0.000537 0.004141
v -0.030485 0.002646 -0.000878
v -0.030609 0.002416 -0.001420
v -0.030911 0.002776 -0.000954
v -0.030647 0.003031 -0.000664
v -0.033007 0.001514 0.004081
v -0.032499 0.001987 0.003693
v -0.032696 0.002273 0.003474
v -0.032070 0.002553 0.003350
v -0.032495 0.002665 0.003266
v -0.031895 0.003189 0.002779
v -0.035058 -0.005648 0.000714
v -0.034943 -0.005511 0.001318
v -0.034191 -0.004932 -0.001197
v -0.035049 -0.005241 0.001880
v -0.035629 -0.004740 0.003221
v -0.035286 -0.004724 0.002910
v -0.033276 -0.003763 -0.001265
v -0.033352 -0.003171 -0.001338
v -0.033175 -0.003331 -0.001212
v -0.035573 -0.004221 0.004350
v -0.032933 -0.002399 -0.001609
v -0.032694 -0.002072 -0.001971
v -0.032655 -0.002288 -0.001613
v -0.035451 -0.003556 0.004683
v -0.032454 -0.001633 -0.002108
v -0.032004 -0.001377 -0.001898
v -0.032327 -0.001212 -0.002083
v -0.035629 -0.002636 0.004827
v -0.035138 -0.001756 0.004937
v -0.034957 -0.002431 0.004444
v -0.034743 -0.000876 0.004885
v -0.034920 -0.001302 0.004812
v -0.031303 0.001442 -0.002088
v -0.034319 -0.000499 0.004757
v -0.031178 0.000965 -0.002150
v -0.034511 -0.000328 0.004715
v -0.033725 0.000478 0.004141
v -0.031134 0.002194 -0.001756
v -0.033592 0.001009 0.004213
v -0.033954 0.000604 0.004337
v -0.033407 0.001476 0.004316
v -0.032990 0.002064 0.003812
v -0.031537 0.003354 0.000472
v -0.031216 0.003543 0.000706
v -0.032914 0.002594 0.003504
v -0.032284 0.002860 0.002899
v -0.031901 0.003223 0.002173
v -0.031612 0.003344 0.001430
v -0.031091 0.003347 0.001221
v -0.035777 -0.005862 0.001697
v -0.035292 -0.005469 0.001569
v -0.034131 -0.004479 -0.001431
v -0.033958 -0.004805 -0.000958
v -0.033563 -0.003436 -0.001492
v -0.035894 -0.004694 0.003195
v -0.035333 -0.005029 0.002084
v -0.036003 -0.004488 0.003662
v -0.035770 -0.004490 0.003757
v -0.032811 -0.001485 -0.002315
v -0.035972 -0.004366 0.004131
v -0.032218 -0.000712 -0.002293
v -0.035478 -0.002039 0.004789
v -0.035284 -0.002170 0.004786
v -0.035284 -0.001335 0.004991
v -0.031808 0.001303 -0.001928
v -0.034828 -0.000434 0.004740
v -0.034326 0.000167 0.004525
v -0.034209 0.000756 0.004259
v -0.031026 0.002433 -0.001221
v -0.031410 0.002403 -0.001408
v -0.033959 0.001195 0.004121
v -0.031340 0.002858 -0.001106
v -0.033284 0.001860 0.004046
v -0.031444 0.003139 -0.000593
v -0.031072 0.003251 -0.000082
v -0.033340 0.002328 0.003668
v -0.031352 0.003385 0.000125
v -0.036209 -0.006589 0.001241
v -0.035472 -0.005742 0.000952
v -0.035834 -0.006144 0.001105
v -0.035738 -0.005974 0.000658
v -0.035464 -0.005623 0.000574
v -0.036550 -0.005796 0.002983
v -0.036058 -0.005727 0.002188
v -0.035623 -0.004801 0.002370
v -0.035656 -0.005217 0.002053
v -0.036634 -0.005577 0.003390
v -0.036214 -0.005095 0.003194
v -0.035693 -0.004646 0.002779
v -0.036147 -0.004307 0.004169
v -0.036358 -0.004685 0.003801
v -0.032528 -0.001044 -0.002435
v -0.032660 -0.000817 -0.002526
v -0.035812 -0.002769 0.004842
v -0.032693 0.000061 -0.002658
v -0.035910 -0.002356 0.004925
v -0.035393 -0.000786 0.005050
v -0.033821 0.001553 0.004211
v -0.031700 0.002662 -0.001291
v -0.033894 0.002161 0.003995
v -0.033577 0.002080 0.004005
v -0.031631 0.003507 0.000941
v -0.031690 0.003280 0.000103
v -0.033130 0.002735 0.003423
v -0.033395 0.003006 0.003031
v -0.035914 -0.006399 0.000571
v -0.035763 -0.005771 0.000210
v -0.035334 -0.005403 0.000134
v -0.035310 -0.005172 -0.000451
v -0.035083 -0.004986 -0.000978
v -0.033752 -0.004105 -0.001234
v -0.034554 -0.003757 -0.001627
v -0.036815 -0.004539 0.004246
v -0.033194 -0.002543 -0.001865
v -0.036643 -0.003767 0.004583
v -0.033317 -0.001354 -0.002496
v -0.036468 -0.004176 0.004475
v -0.036341 -0.002566 0.005066
v -0.036040 -0.001673 0.005133
v -0.035788 -0.001716 0.005146
v -0.036266 -0.002121 0.005262
v -0.035546 -0.001250 0.005014
v -0.034595 0.000541 0.004287
v -0.034804 0.000012 0.004782
v -0.034827 0.000770 0.004457
v -0.031901 0.002694 -0.001427
v -0.031926 0.003197 -0.000368
v -0.032433 0.003204 0.002301
v -0.032408 0.003638 0.001145
v -0.036390 -0.006522 0.001129
v -0.036333 -0.006369 0.001821
v -0.036582 -0.006644 0.000787
v -0.036045 -0.006340 -0.000555
v -0.035938 -0.006247 0.000009
v -0.035587 -0.005430 0.000046
v -0.035668 -0.005499 -0.000569
v -0.034806 -0.004922 -0.001159
v -0.034741 -0.004225 -0.001667
v -0.037244 -0.004934 0.004303
v -0.034291 -0.003304 -0.001735
v -0.033634 -0.002430 -0.002040
v -0.033642 -0.002118 -0.002438
v -0.033386 -0.001927 -0.002252
v -0.036208 -0.003016 0.004985
v -0.036778 -0.003364 0.004690
v -0.036414 -0.001767 0.005351
v -0.035876 -0.001194 0.005202
v -0.034396 0.001174 0.004329
v -0.034369 0.001885 0.004309
v -0.034504 0.002231 0.004114
v -0.032542 0.003621 0.000014
v -0.033557 0.002749 0.003657
v -0.032876 0.003380 0.001957
v -0.032253 0.003717 0.000697
v -0.035916 -0.005951 -0.000370
v -0.035932 -0.005701 -0.000825
v -0.036518 -0.006137 0.002194
v -0.033914 -0.002406 -0.002127
v -0.037472 -0.004200 0.004875
v -0.037091 -0.004149 0.004637
v -0.036833 -0.002029 0.005463
v -0.037265 -0.003564 0.004888
v -0.036834 -0.001642 0.005636
v -0.037133 -0.002838 0.005163
v -0.036175 -0.001205 0.005220
v -0.031557 0.000950 -0.001967
v -0.032106 0.000122 -0.002414
v -0.036041 -0.000774 0.005261
v -0.035570 0.000112 0.004950
v -0.032129 0.002391 -0.001640
v -0.035257 0.000018 0.004780
v -0.035455 0.000891 0.004676
v -0.035256 0.000739 0.004699
v -0.034899 0.001212 0.004260
v -0.032230 0.003120 -0.000861
v -0.034697 0.001692 0.004324
v -0.032714 0.003276 -0.000372
v -0.034404 0.002871 0.003804
v -0.034176 0.002455 0.003796
v -0.036515 -0.006678 0.000539
v -0.036627 -0.006376 -0.000385
v -0.036068 -0.006110 -0.000880
v -0.036819 -0.006369 0.001172
v -0.035703 -0.005250 -0.001058
v -0.035440 -0.004867 -0.001208
v -0.035200 -0.004621 -0.001560
v -0.037035 -0.005530 0.003112
v -0.037490 -0.005350 0.003001
v -0.037572 -0.005153 0.004110
v -0.034736 -0.003643 -0.001953
v -0.037864 -0.005085 0.004055
v -0.034298 -0.002815 -0.002254
v -0.037610 -0.004860 0.004597
v -0.037681 -0.003810 0.005031
v -0.037545 -0.003272 0.005235
v -0.032964 -0.000292 -0.002596
v -0.033186 0.000282 -0.002878
v -0.032897 0.000973 -0.002543
v -0.032625 0.001941 -0.002087
v -0.036575 -0.001212 0.005472
v -0.036340 -0.000125 0.005277
v -0.035908 0.000092 0.004999
v -0.032471 0.002509 -0.001786
v -0.035686 0.000651 0.004982
v -0.035565 0.001268 0.004680
v -0.032512 0.002850 -0.001176
v -0.035171 0.001350 0.004454
v -0.035228 0.001953 0.004211
v -0.032960 0.003480 -0.000161
v -0.034030 0.003349 0.002558
v -0.032765 0.003877 0.000529
v -0.036770 -0.006486 -0.000978
v -0.036513 -0.006257 -0.001615
v -0.037047 -0.006228 -0.000495
v -0.036295 -0.006081 -0.001059
v -0.037359 -0.006169 0.000977
v -0.036083 -0.005497 -0.000995
v -0.035776 -0.005083 -0.001456
v -0.035642 -0.004385 -0.001794
v -0.037476 -0.005389 0.003574
v -0.038547 -0.004916 0.003683
v -0.038260 -0.005046 0.004336
v -0.034419 -0.002585 -0.002453
v -0.037928 -0.004773 0.004597
v -0.038133 -0.004125 0.005169
v -0.037288 -0.002629 0.005157
v -0.037027 -0.000876 0.005746
v -0.036811 -0.000298 0.005561
v -0.032796 0.002506 -0.001579
v -0.032780 0.002232 -0.001994
v -0.033159 0.002871 -0.001133
v -0.032902 0.003030 -0.001084
v -0.033307 0.003337 -0.000770
v -0.035330 0.002548 0.003870
v -0.033968 0.002889 0.003520
v -0.033150 0.003926 0.000799
v -0.037603 -0.006120 0.000838
v -0.036209 -0.005504 -0.001401
v -0.037810 -0.005202 0.002989
v -0.035578 -0.003407 -0.002265
v -0.035179 -0.003422 -0.002194
v -0.034734 -0.002953 -0.002354
v -0.034735 -0.002821 -0.002663
v -0.034732 -0.002351 -0.002658
v -0.038544 -0.004711 0.004782
v -0.038261 -0.004775 0.004851
v -0.038310 -0.003786 0.005251
v -0.037888 -0.003529 0.005102
v -0.038147 -0.002967 0.005562
v -0.037681 -0.002836 0.005319
v -0.037937 -0.002124 0.005875
v -0.037494 -0.002338 0.005249
v -0.037222 -0.001313 0.005613
v -0.037682 -0.001627 0.005740
v -0.036594 0.000003 0.005238
v -0.033039 0.002465 -0.001641
v -0.036450 0.000958 0.005055
v -0.035971 0.001115 0.004798
v -0.035809 0.002020 0.004345
v -0.035524 0.001517 0.004500
v -0.033481 0.003805 0.000084
v -0.033370 0.003983 0.000784
v -0.037171 -0.006288 -0.001171
v -0.037518 -0.006056 -0.000566
v -0.036455 -0.005995 -0.002029
v -0.037985 -0.006179 0.001088
v -0.036276 -0.005296 -0.001793
v -0.037770 -0.005651 0.001833
v -0.036021 -0.004759 -0.001920
v -0.038055 -0.005573 0.001849
v -0.035185 -0.003222 -0.002590
v -0.038764 -0.004281 0.005251
v -0.034675 -0.000720 -0.003028
v -0.038591 -0.003245 0.005745
v -0.037435 -0.001114 0.005629
v -0.037318 -0.000719 0.005720
v -0.037086 -0.000191 0.005546
v -0.033653 0.002261 -0.001992
v -0.033286 0.002631 -0.001682
v -0.033590 0.002987 -0.001216
v -0.035940 0.001863 0.004671
v -0.035564 0.002157 0.004047
v -0.033886 0.003752 0.000311
v -0.033770 0.003821 0.000663
v -0.035580 0.002762 0.003701
v -0.034753 0.002996 0.003699
v -0.036723 -0.005729 -0.002660
v -0.038735 -0.006841 0.001727
v -0.038071 -0.006369 0.000422
v -0.037577 -0.006312 0.000197
v -0.037841 -0.006140 0.000685
v -0.036485 -0.005254 -0.001996
v -0.038082 -0.005928 0.001602
v -0.038463 -0.006313 0.001688
v -0.038349 -0.005183 0.002361
v -0.038063 -0.005285 0.002338
v -0.038375 -0.005527 0.002123
v -0.036077 -0.004224 -0.002022
v -0.038210 -0.005142 0.003232
v -0.035473 -0.003178 -0.002651
v -0.034915 -0.002101 -0.003066
v -0.039125 -0.003846 0.005755
v -0.038895 -0.004476 0.005088
v -0.034116 -0.000441 -0.003029
v -0.033502 0.000252 -0.002646
v -0.038364 -0.002668 0.005646
v -0.034210 -0.000092 -0.003058
v -0.038481 -0.002271 0.005724
v -0.038130 -0.002010 0.005838
v -0.034186 0.001753 -0.002424
v -0.038338 -0.001596 0.005978
v -0.037943 -0.001503 0.005764
v -0.037860 -0.001045 0.005917
v -0.037431 -0.000324 0.005578
v -0.036792 0.000379 0.005315
v -0.037531 0.000694 0.005079
v -0.033707 0.002628 -0.001499
v -0.033677 0.003333 -0.000610
v -0.036246 0.002186 0.004246
v -0.034227 0.003890 0.001256
v -0.034135 0.003854 0.000358
v -0.035388 0.003316 0.003188
v -0.039052 -0.007412 0.001109
v -0.038566 -0.006947 0.001012
v -0.036656 -0.005949 -0.002237
v -0.039312 -0.007211 0.002029
v -0.038263 -0.006446 0.001174
v -0.038358 -0.006664 0.000300
v -0.038149 -0.006214 -0.000045
v -0.037930 -0.006234 0.000030
v -0.037480 -0.005901 -0.001047
v -0.039524 -0.006748 0.003080
v -0.039164 -0.006865 0.002349
v -0.038931 -0.006186 0.002555
v -0.036556 -0.005012 -0.002322
v -0.039556 -0.006248 0.003703
v -0.036281 -0.004654 -0.002106
v -0.039050 -0.005629 0.003238
v -0.036118 -0.003894 -0.002419
v -0.038629 -0.005087 0.003199
v -0.038374 -0.005004 0.002737
v -0.035848 -0.003051 -0.002823
v -0.036393 -0.003996 -0.002480
v -0.038866 -0.004852 0.004176
v -0.039078 -0.005133 0.003757
v -0.039266 -0.004572 0.004453
v -0.035388 -0.001531 -0.003148
v -0.039066 -0.004202 0.005519
v -0.034658 -0.001856 -0.002863
v -0.033680 -0.001597 -0.002707
v -0.033878 -0.002168 -0.002499
v -0.034881 -0.000975 -0.003179
v -0.039416 -0.003876 0.005690
v -0.034540 0.000250 -0.003080
v -0.038968 -0.002911 0.006166
v -0.038698 -0.002647 0.005825
v -0.038946 -0.002030 0.006192
v -0.037758 -0.000681 0.005956
v -0.038346 -0.000674 0.006233
v -0.037918 -0.000359 0.006073
v -0.034115 0.002352 -0.001746
v -0.037718 -0.000180 0.005762
v -0.037162 0.000300 0.005547
v -0.034057 0.003146 -0.001257
v -0.036628 0.001494 0.004811
v -0.036390 0.001978 0.004596
v -0.035764 0.002582 0.004050
v -0.034956 0.003700 0.001385
v -0.034633 0.003849 0.001523
v -0.034437 0.003795 0.000529
v -0.034173 0.003739 0.000810
v -0.034587 0.003712 0.001059
v -0.035845 0.003370 0.003206
v -0.039175 -0.007586 0.000495
v -0.038587 -0.007114 -0.000126
v -0.039433 -0.007421 0.001271
v -0.038915 -0.007166 0.001663
v -0.037282 -0.006086 -0.001571
v -0.037948 -0.006037 -0.000407
v -0.039825 -0.007002 0.002873
v -0.039422 -0.007008 0.002537
v -0.039752 -0.006789 0.003479
v -0.039294 -0.005613 0.003628
v -0.035992 -0.002819 -0.003005
v -0.034960 -0.002660 -0.002806
v -0.039552 -0.004205 0.004991
v -0.039710 -0.003648 0.006048
v -0.034861 -0.001202 -0.003137
v -0.035175 -0.000685 -0.003140
v -0.039139 -0.002688 0.006217
v -0.034759 0.000300 -0.003186
v -0.034780 -0.000227 -0.002997
v -0.039543 -0.002886 0.006384
v -0.039228 -0.002124 0.006318
v -0.034302 0.001199 -0.002651
v -0.038558 -0.001174 0.006327
v -0.034556 0.002027 -0.002079
v -0.038609 -0.000631 0.006207
v -0.034360 0.002842 -0.001603
v -0.037626 0.000418 0.005471
v -0.037293 0.001585 0.004958
v -0.034260 0.003616 -0.000414
v -0.036939 0.001564 0.004763
v -0.034605 0.003642 -0.000110
v -0.033954 0.003681 0.001767
v -0.039284 -0.007747 -0.000102
v -0.038724 -0.007262 -0.000764
v -0.039767 -0.007215 0.001735
v -0.037630 -0.005936 -0.001781
v -0.037772 -0.005727 -0.002157
v -0.039669 -0.007065 0.002284
v -0.038409 -0.006470 -0.000306
v -0.038008 -0.005847 -0.000818
v -0.038188 -0.006008 -0.000496
v -0.037899 -0.005599 -0.001675
v -0.037420 -0.005052 -0.002851
v -0.040204 -0.006984 0.003131
v -0.040010 -0.006501 0.003929
v -0.036986 -0.004795 -0.002561
v -0.036791 -0.004473 -0.002379
v -0.036904 -0.004238 -0.002757
v -0.036643 -0.003989 -0.002559
v -0.036881 -0.003637 -0.003068
v -0.036287 -0.003525 -0.002955
v -0.039911 -0.005198 0.004386
v -0.039850 -0.005777 0.004192
v -0.035542 -0.002029 -0.003257
v -0.039787 -0.004639 0.004624
v -0.039832 -0.003888 0.005518
v -0.039933 -0.003524 0.005959
v -0.035507 -0.001001 -0.003046
v -0.035104 0.000520 -0.002873
v -0.038880 -0.001735 0.006220
v -0.034618 0.001409 -0.002373
v -0.034581 0.001062 -0.002853
v -0.034899 0.001434 -0.002448
v -0.039096 -0.001049 0.006321
v -0.038834 -0.001108 0.006319
v -0.038608 -0.000233 0.006261
v -0.038121 -0.000161 0.006004
v -0.038536 0.000101 0.005855
v -0.038095 0.000391 0.005683
v -0.037861 0.000602 0.005358
v -0.034596 0.002904 -0.001738
v -0.037356 0.001120 0.004894
v -0.034464 0.003220 -0.001012
v -0.037034 0.002472 0.003967
v -0.034745 0.003900 0.000565
v -0.036759 0.002939 0.003705
v -0.034995 0.003875 0.001842
v -0.039050 -0.007504 -0.000755
v -0.039537 -0.007574 0.000777
v -0.038669 -0.006964 -0.001163
v -0.040234 -0.007249 0.002126
v -0.039947 -0.007183 0.002252
v -0.038581 -0.006398 -0.001350
v -0.038310 -0.005908 -0.001524
v -0.037381 -0.005732 -0.002450
v -0.038443 -0.006253 -0.000777
v -0.038262 -0.005876 -0.000935
v -0.038011 -0.005689 -0.001270
v -0.037344 -0.004537 -0.002789
v -0.040295 -0.006387 0.003876
v -0.040066 -0.006848 0.003239
v -0.040131 -0.005733 0.004231
v -0.036182 -0.002583 -0.003427
v -0.040312 -0.005526 0.004548
v -0.040225 -0.005071 0.004867
v -0.040321 -0.004302 0.005516
v -0.039778 -0.004154 0.004948
v -0.040232 -0.003852 0.005706
v -0.035525 -0.000592 -0.002975
v -0.036050 -0.000409 -0.003175
v -0.039844 -0.002256 0.006475
v -0.039603 -0.002401 0.006432
v -0.039248 -0.001573 0.006374
v -0.038970 -0.000615 0.006397
v -0.038184 0.000884 0.005400
v -0.037872 0.001116 0.005124
v -0.034803 0.003456 -0.000660
v -0.034906 0.003298 -0.001179
v -0.034897 0.003711 -0.000062
v -0.036720 0.001970 0.004765
v -0.037711 0.002241 0.004584
v -0.035726 0.003801 0.001499
v -0.035473 0.003992 0.001815
v -0.035046 0.003851 0.000745
v -0.036393 0.003629 0.002977
v -0.039690 -0.007786 0.000146
v -0.039841 -0.007620 0.000685
v -0.039980 -0.007799 0.000232
v -0.040495 -0.008171 0.000603
v -0.038998 -0.006997 -0.001904
v -0.038587 -0.006162 -0.001828
v -0.038153 -0.005769 -0.001926
v -0.037576 -0.005414 -0.002929
v -0.040757 -0.007279 0.002794
v -0.040384 -0.007221 0.002622
v -0.040554 -0.006725 0.003593
v -0.037015 -0.003322 -0.003272
v -0.036615 -0.003081 -0.003311
v -0.040791 -0.005507 0.005238
v -0.040580 -0.004803 0.005684
v -0.040815 -0.004719 0.005649
v -0.040594 -0.004114 0.005600
v -0.040410 -0.003497 0.005839
v -0.040482 -0.003153 0.006321
v -0.040186 -0.003387 0.005970
v -0.039727 -0.001575 0.006671
v -0.039346 -0.000840 0.006479
v -0.034924 0.002787 -0.001755
v -0.035306 0.003300 -0.000984
v -0.035089 0.003297 -0.000774
v -0.035407 0.003797 0.000313
v -0.036644 0.003166 0.003329
v -0.037269 0.002983 0.003880
v -0.035491 0.003848 0.001132
v -0.035971 0.003839 0.001394
v -0.035375 0.003948 0.000765
v -0.039670 -0.007625 -0.001268
v -0.039980 -0.007657 0.001047
v -0.039288 -0.007316 -0.001249
v -0.039385 -0.007182 -0.001569
v -0.040097 -0.007449 0.001586
v -0.040573 -0.007762 0.001747
v -0.040705 -0.007567 0.002275
v -0.038773 -0.006396 -0.002307
v -0.038463 -0.005857 -0.002006
v -0.038203 -0.005624 -0.002345
v -0.037682 -0.005261 -0.003432
v -0.038156 -0.005548 -0.003380
v -0.041192 -0.006730 0.003755
v -0.041084 -0.006323 0.003982
v -0.040876 -0.006938 0.003434
v -0.040703 -0.006302 0.003803
v -0.037195 -0.003872 -0.003273
v -0.040894 -0.005719 0.004821
v -0.037106 -0.003286 -0.003597
v -0.040998 -0.005384 0.005362
v -0.040963 -0.003865 0.006035
v -0.040536 -0.002314 0.006631
v -0.040232 -0.001957 0.006849
v -0.039778 -0.001100 0.006563
v -0.039615 -0.000673 0.006601
v -0.035162 0.002369 -0.002200
v -0.035488 0.002028 -0.002473
v -0.039121 -0.000169 0.006459
v -0.035266 0.002678 -0.001732
v -0.035191 0.002986 -0.001524
v -0.037895 0.001796 0.004809
v -0.037282 0.002392 0.004235
v -0.035943 0.003973 0.000992
v -0.035498 0.003653 -0.000187
v -0.035745 0.003750 0.000403
v -0.037165 0.003314 0.003213
v -0.036428 0.003788 0.001834
v -0.035974 0.003854 0.001779
v -0.036102 0.003826 0.002506
v -0.036675 0.003653 0.003025
v -0.036242 0.003947 0.002272
v -0.040485 -0.008148 0.000282
v -0.039737 -0.007453 -0.001704
v -0.040876 -0.008058 0.001424
v -0.039093 -0.006917 -0.002153
v -0.039502 -0.007263 -0.002090
v -0.041173 -0.007874 0.002411
v -0.038865 -0.006030 -0.002636
v -0.038467 -0.005835 -0.002620
v -0.041508 -0.007696 0.002784
v -0.041081 -0.007194 0.002887
v -0.041076 -0.007544 0.002609
v -0.037526 -0.004313 -0.003230
v -0.041434 -0.006045 0.004372
v -0.041334 -0.005599 0.004696
v -0.036608 -0.001894 -0.003802
v -0.041311 -0.005132 0.005742
v -0.041109 -0.004417 0.006005
v -0.035919 -0.001928 -0.003475
v -0.040792 -0.003407 0.006147
v -0.036541 -0.000341 -0.003347
v -0.036054 0.000527 -0.003221
v -0.041104 -0.002975 0.006636
v -0.036176 0.000167 -0.003391
v -0.040257 -0.000567 0.006783
v -0.035501 0.002484 -0.001922
v -0.039765 0.000062 0.006279
v -0.035805 0.002976 -0.001558
v -0.039064 0.000778 0.005418
v -0.039177 0.000322 0.005646
v -0.038530 0.001110 0.005313
v -0.039002 0.001316 0.005227
v -0.038164 0.001812 0.005002
v -0.035829 0.003584 -0.000133
v -0.035804 0.003588 -0.000697
v -0.040772 -0.008220 -0.000356
v -0.041177 -0.008188 0.000535
v -0.040781 -0.008159 0.000308
v -0.040054 -0.007702 -0.001080
v -0.041705 -0.008154 0.002026
v -0.041236 -0.008082 0.001807
v -0.041029 -0.008281 0.000903
v -0.039107 -0.006642 -0.002625
v -0.038985 -0.006029 -0.002978
v -0.038589 -0.005686 -0.003070
v -0.037983 -0.005446 -0.003694
v -0.041861 -0.007586 0.003214
v -0.041544 -0.006991 0.003612
v -0.038338 -0.005305 -0.003812
v -0.037875 -0.003675 -0.003603
v -0.041368 -0.006287 0.003988
v -0.041841 -0.006311 0.004484
v -0.036700 -0.002874 -0.003660
v -0.041408 -0.005370 0.005175
v -0.041630 -0.004782 0.006210
v -0.041603 -0.005341 0.005494
v -0.036966 -0.001742 -0.003968
v -0.041385 -0.003684 0.006628
v -0.041167 -0.002024 0.007215
v -0.035308 0.000037 -0.003062
v -0.040406 -0.001558 0.006900
v -0.035758 0.001702 -0.002697
v -0.040436 -0.001100 0.006944
v -0.035903 0.002110 -0.002242
v -0.039981 -0.000470 0.006548
v -0.036018 0.002502 -0.002082
v -0.039488 0.000220 0.005923
v -0.039335 0.000688 0.005683
v -0.035640 0.003305 -0.001278
v -0.036170 0.003836 0.000309
v -0.038104 0.002272 0.004761
v -0.041543 -0.008394 0.000293
v -0.039946 -0.007416 -0.001842
v -0.041433 -0.008190 0.001483
v -0.042067 -0.008159 0.002332
v -0.041969 -0.007241 0.003848
v -0.042079 -0.007121 0.004156
v -0.038000 -0.003401 -0.004002
v -0.041717 -0.005606 0.004914
v -0.042011 -0.005727 0.004802
v -0.037594 -0.003238 -0.003736
v -0.042264 -0.005343 0.005682
v -0.041885 -0.005081 0.005913
v -0.037280 -0.002153 -0.003856
v -0.037073 -0.000823 -0.003689
v -0.041749 -0.003896 0.006524
v -0.036890 -0.001328 -0.003766
v -0.042010 -0.003551 0.006943
v -0.041854 -0.002789 0.007280
v -0.041526 -0.003033 0.006915
v -0.036472 0.000575 -0.003038
v -0.041435 -0.002448 0.007154
v -0.036191 0.001060 -0.003150
v -0.036322 0.002139 -0.002423
v -0.036012 0.001816 -0.002812
v -0.040905 -0.000908 0.006959
v -0.041004 -0.001486 0.007159
v -0.040675 -0.000391 0.006707
v -0.036165 0.002782 -0.001664
v -0.039987 0.000247 0.006211
v -0.036057 0.003190 -0.001319
v -0.040141 0.000612 0.006231
v -0.039432 0.000928 0.005584
v -0.036293 0.003239 -0.001456
v -0.039675 0.001190 0.005709
v -0.039222 0.001594 0.005005
v -0.038795 0.002496 0.004547
v -0.036216 0.003653 -0.000365
v -0.038014 0.002645 0.004072
v -0.038815 0.002734 0.004186
v -0.037983 0.003262 0.003625
v -0.037016 0.003494 0.002716
v -0.036411 0.003954 0.001240
v -0.036889 0.004106 0.001079
v -0.041492 -0.008285 -0.000154
v -0.040198 -0.007838 -0.001613
v -0.041034 -0.008347 -0.000082
v -0.041793 -0.008356 0.001433
v -0.042045 -0.008290 0.001368
v -0.041546 -0.008221 0.000799
v -0.039917 -0.007248 -0.002193
v -0.039846 -0.007037 -0.002595
v -0.039882 -0.006466 -0.002967
v -0.039330 -0.006553 -0.002810
v -0.039556 -0.007102 -0.002522
v -0.042225 -0.007818 0.003112
v -0.042371 -0.007390 0.003904
v -0.042495 -0.007748 0.003157
v -0.042316 -0.006861 0.004257
v -0.038434 -0.004453 -0.003709
v -0.038583 -0.004641 -0.004236
v -0.038245 -0.004178 -0.003512
v -0.038103 -0.003654 -0.003677
v -0.042017 -0.005356 0.005345
v -0.037512 -0.002560 -0.003979
v -0.037734 -0.002082 -0.003959
v -0.042144 -0.004821 0.005956
v -0.037058 0.000444 -0.003299
v -0.036653 0.000813 -0.003021
v -0.042113 -0.001874 0.007453
v -0.041463 -0.001778 0.007233
v -0.036466 0.002520 -0.001890
v -0.040208 -0.000020 0.006537
v -0.039773 0.000722 0.005933
v -0.036543 0.003527 -0.000985
v -0.040071 0.001246 0.005928
v -0.039000 0.002034 0.004796
v -0.038621 0.002871 0.003819
v -0.037144 0.003928 0.000831
v -0.036332 0.003805 0.000697
v -0.036909 0.003947 0.000399
v -0.036563 0.003983 0.000184
v -0.037419 0.003846 0.002035
v -0.037245 0.004115 0.001325
v -0.041687 -0.008467 -0.000560
v -0.042110 -0.008462 0.000528
v -0.040746 -0.007794 -0.001592
v -0.042329 -0.008508 0.001093
v -0.041888 -0.008246 0.000987
v -0.042472 -0.008190 0.001985
v -0.042107 -0.008106 0.001869
v -0.039478 -0.006349 -0.003207
v -0.039806 -0.006264 -0.003321
v -0.042333 -0.008124 0.002276
v -0.042911 -0.007614 0.003587
v -0.038973 -0.005480 -0.003324
v -0.039411 -0.005358 -0.003369
v -0.038606 -0.005214 -0.003965
v -0.042758 -0.007322 0.003858
v -0.042671 -0.006742 0.004543
v -0.038409 -0.003849 -0.003899
v -0.038950 -0.003665 -0.004181
v -0.037900 -0.002560 -0.003856
v -0.037307 -0.001376 -0.003615
v -0.042334 -0.003660 0.006313
v -0.037616 -0.000825 -0.003591
v -0.037236 -0.000718 -0.003767
v -0.042359 -0.003208 0.006431
v -0.042206 -0.003482 0.006870
v -0.042143 -0.003108 0.006998
v -0.041738 -0.002099 0.007250
v -0.036569 0.002270 -0.002429
v -0.036702 0.001814 -0.002636
v -0.041153 -0.001059 0.007208
v -0.041108 -0.000489 0.006943
v -0.036837 0.002553 -0.002048
v -0.036826 0.003020 -0.001794
v -0.040831 -0.000193 0.006611
v -0.036875 0.003317 -0.001221
v -0.036546 0.002988 -0.001605
v -0.039550 0.001451 0.005323
v -0.039881 0.001654 0.005193
v -0.036736 0.003777 -0.000482
v -0.039501 0.002160 0.004738
v -0.037200 0.004055 0.000355
v -0.037104 0.003770 -0.000318
v -0.038573 0.003126 0.003302
v -0.038158 0.003471 0.003228
v -0.038253 0.003489 0.002332
v -0.037632 0.003807 0.001216
v -0.037799 0.003746 0.002287
v -0.037366 0.003936 0.000729
v -0.041265 -0.008182 -0.001416
v -0.041834 -0.008306 0.000015
v -0.041061 -0.007497 -0.002050
v -0.041160 -0.007985 -0.001712
v -0.040247 -0.007643 -0.002044
v -0.042783 -0.008534 0.001458
v -0.040280 -0.006877 -0.002833
v -0.042963 -0.008086 0.002510
v -0.042704 -0.008137 0.002532
v -0.039771 -0.005318 -0.003210
v -0.043216 -0.007406 0.003928
v -0.039012 -0.005008 -0.004136
v -0.039421 -0.004755 -0.003760
v -0.039018 -0.004516 -0.004351
v -0.042918 -0.006966 0.004348
v -0.038557 -0.004237 -0.004072
v -0.042391 -0.005562 0.005132
v -0.042484 -0.006130 0.004841
v -0.038059 -0.002325 -0.004235
v -0.042679 -0.005131 0.005525
v -0.043253 -0.004010 0.005677
v -0.037653 -0.001247 -0.003693
v -0.042237 -0.002914 0.006642
v -0.042273 -0.002634 0.007071
v -0.037373 -0.000302 -0.003699
v -0.037002 0.001975 -0.002352
v -0.037020 0.001640 -0.002768
v -0.040461 0.000743 0.006211
v -0.040896 0.000661 0.006425
v -0.039514 0.001956 0.005010
v -0.039200 0.002904 0.003924
v -0.037321 0.003881 -0.000179
v -0.037942 0.003659 0.000830
v -0.042036 -0.008446 -0.000399
v -0.041470 -0.008015 -0.001633
v -0.042609 -0.008489 0.000762
v -0.041690 -0.007426 -0.002129
v -0.043165 -0.008129 0.002241
v -0.039822 -0.005143 -0.003543
v -0.043531 -0.007537 0.003849
v -0.039539 -0.004954 -0.003399
v -0.038701 -0.003203 -0.004310
v -0.042801 -0.005424 0.005021
v -0.037983 -0.002946 -0.003944
v -0.042993 -0.005101 0.005407
v -0.037738 0.000235 -0.003698
v -0.037774 -0.000303 -0.003515
v -0.037545 0.000134 -0.003611
v -0.042764 -0.002394 0.006842
v -0.042325 -0.001835 0.007385
v -0.037361 0.001569 -0.002685
v -0.037217 0.001222 -0.003093
v -0.041759 -0.001483 0.007354
v -0.041991 -0.000862 0.007322
v -0.041682 -0.000823 0.007084
v -0.041553 -0.000160 0.006781
v -0.037160 0.002892 -0.001793
v -0.037418 0.003096 -0.001597
v -0.037136 0.003358 -0.001351
v -0.040771 0.000965 0.006063
v -0.040513 0.001380 0.005837
v -0.040130 0.001476 0.005540
v -0.037642 0.003670 -0.000467
v -0.040090 0.002001 0.005214
v -0.039748 0.002524 0.004078
v -0.039131 0.002363 0.004305
v -0.039350 0.003125 0.003505
v -0.042624 -0.008654 0.000326
v -0.042993 -0.008502 0.001349
v -0.041861 -0.007895 -0.001839
v -0.040236 -0.007405 -0.002475
v -0.043433 -0.008384 0.001915
v -0.040264 -0.006612 -0.003249
v -0.043339 -0.008087 0.002743
v -0.039711 -0.004474 -0.004193
v -0.039083 -0.004021 -0.004325
v -0.042959 -0.005842 0.004738
v -0.043213 -0.005351 0.005214
v -0.037860 -0.000856 -0.003661
v -0.042511 -0.001904 0.006814
v -0.037497 0.001344 -0.003208
v -0.042279 -0.001221 0.007119
v -0.042609 -0.001489 0.006846
v -0.037774 0.001662 -0.002784
v -0.037298 0.001983 -0.002433
v -0.041918 -0.000373 0.007047
v -0.037397 0.002456 -0.002257
v -0.041074 0.000168 0.006660
v -0.037439 0.003651 -0.000866
v -0.040941 0.001385 0.006059
v -0.037826 0.003646 -0.000698
v -0.039598 0.002679 0.003701
v -0.038092 0.003784 0.001364
v -0.042868 -0.008610 -0.000672
v -0.043482 -0.008733 0.000972
v -0.042731 -0.008475 -0.000195
v -0.042279 -0.008220 -0.001073
v -0.043121 -0.008621 0.000886
v -0.040706 -0.006444 -0.003414
v -0.043867 -0.008264 0.002418
v -0.043626 -0.007917 0.002949
v -0.039915 -0.005656 -0.003337
v -0.040165 -0.004886 -0.004062
v -0.040199 -0.005067 -0.003703
v -0.043958 -0.007524 0.003649
v -0.039820 -0.004663 -0.003832
v -0.039455 -0.004295 -0.004549
v -0.043401 -0.005971 0.004451
v -0.038708 -0.002679 -0.004242
v -0.043559 -0.005464 0.004643
v -0.042675 -0.001168 0.006526
v -0.042264 -0.000838 0.006826
v -0.037634 0.002483 -0.002391
v -0.042148 -0.000245 0.006906
v -0.037536 0.002720 -0.001867
v -0.037953 0.002711 -0.002049
v -0.042478 -0.000485 0.006737
v -0.037886 0.003199 -0.001656
v -0.037565 0.003430 -0.001067
v -0.040961 0.001843 0.005270
v -0.038635 0.003981 0.001140
v -0.038709 0.003872 0.000511
v -0.037777 0.003838 0.000031
v -0.038343 0.003901 0.000145
v -0.037961 0.003902 -0.000055
v -0.038568 0.003347 0.002719
v -0.042280 -0.008249 -0.001782
v -0.043194 -0.008536 0.000186
v -0.042067 -0.007760 -0.002035
v -0.041386 -0.007004 -0.002912
v -0.043894 -0.008271 0.001840
v -0.043877 -0.007845 0.002868
v -0.040879 -0.006047 -0.003367
v -0.041018 -0.006522 -0.003126
v -0.044064 -0.007771 0.003419
v -0.040638 -0.005850 -0.003653
v -0.040497 -0.005474 -0.003573
v -0.043717 -0.006077 0.004321
v -0.039437 -0.002425 -0.004520
v -0.043703 -0.003789 0.005521
v -0.043488 -0.003261 0.005880
v -0.043148 -0.003005 0.006074
v -0.038810 0.000370 -0.003276
v -0.038144 -0.000051 -0.003560
v -0.043293 -0.002152 0.006618
v -0.042982 -0.001863 0.006710
v -0.038362 0.000374 -0.003464
v -0.038114 0.001411 -0.002991
v -0.038180 0.001849 -0.002482
v -0.042400 -0.000051 0.006541
v -0.041336 0.001520 0.005959
v -0.038333 0.003700 -0.000428
v -0.038117 0.003692 -0.000761
v -0.038216 0.003632 0.001893
v -0.038980 0.003980 0.001376
v -0.038974 0.003829 0.000926
v -0.043227 -0.008672 -0.000420
v -0.042527 -0.008191 -0.001862
v -0.043733 -0.008622 0.000907
v -0.043592 -0.008431 0.000056
v -0.042711 -0.007904 -0.001790
v -0.042106 -0.007552 -0.002400
v -0.041670 -0.007108 -0.002637
v -0.044233 -0.008248 0.002285
v -0.041555 -0.006632 -0.002864
v -0.044243 -0.008048 0.002787
v -0.041368 -0.006410 -0.003173
v -0.041288 -0.005860 -0.003474
v -0.040905 -0.005773 -0.003730
v -0.040586 -0.005292 -0.003951
v -0.044368 -0.007643 0.003423
v -0.040843 -0.005171 -0.004048
v -0.040177 -0.004333 -0.004381
v -0.039749 -0.003658 -0.004611
v -0.040139 -0.003028 -0.004952
v -0.043989 -0.005586 0.004719
v -0.043665 -0.005068 0.005078
v -0.039001 -0.001852 -0.004497
v -0.038963 -0.000597 -0.004064
v -0.038756 -0.002048 -0.004400
v -0.038425 -0.001859 -0.004227
v -0.038634 -0.000089 -0.003732
v -0.043559 -0.002725 0.005880
v -0.043280 -0.002460 0.006217
v -0.043052 -0.001511 0.006619
v -0.042825 -0.000871 0.006632
v -0.042548 -0.000341 0.006365
v -0.038267 0.003000 -0.001873
v -0.042035 0.001762 0.005676
v -0.041307 0.002019 0.005149
v -0.041116 0.002579 0.004557
v -0.040009 0.002834 0.003610
v -0.040587 0.002951 0.003516
v -0.040270 0.003154 0.003044
v -0.040059 0.003512 0.002835
v -0.039916 0.003377 0.003173
v -0.043488 -0.008550 -0.000476
v -0.043898 -0.008458 0.000332
v -0.042858 -0.007676 -0.001922
v -0.042493 -0.007630 -0.002126
v -0.044341 -0.008418 0.001726
v -0.042039 -0.007136 -0.002576
v -0.041198 -0.005266 -0.003741
v -0.044605 -0.007321 0.003874
v -0.039120 -0.003369 -0.004577
v -0.044231 -0.003377 0.005391
v -0.039311 -0.000758 -0.004269
v -0.043814 -0.002913 0.005343
v -0.038880 0.000012 -0.003844
v -0.043417 -0.001990 0.006255
v -0.043628 -0.001925 0.006075
v -0.038426 0.001680 -0.002635
v -0.043513 -0.001499 0.006276
v -0.043204 -0.001178 0.006536
v -0.043086 -0.000790 0.006354
v -0.038654 0.002330 -0.002459
v -0.042763 -0.000225 0.006217
v -0.038560 0.002656 -0.002207
v -0.042328 0.000608 0.006237
v -0.042533 0.001413 0.005765
v -0.038425 0.003514 -0.000915
v -0.038516 0.003276 -0.001575
v -0.038846 0.003571 -0.001112
v -0.039167 0.004014 0.000301
v -0.041233 0.002390 0.004867
v -0.039376 0.003925 0.000725
v -0.038741 0.004025 0.000102
v -0.039300 0.004055 0.001370
v -0.043906 -0.008616 -0.000206
v -0.044158 -0.008604 0.001194
v -0.044293 -0.008630 0.000183
v -0.043245 -0.008230 -0.001384
v -0.043483 -0.007912 -0.001832
v -0.044615 -0.008446 0.001943
v -0.042425 -0.007030 -0.002427
v -0.042622 -0.007192 -0.002107
v -0.042256 -0.006702 -0.002822
v -0.041835 -0.006199 -0.003176
v -0.041474 -0.005511 -0.003387
v -0.041644 -0.005289 -0.003474
v -0.041401 -0.004832 -0.003714
v -0.040813 -0.004618 -0.004316
v -0.041106 -0.004763 -0.004033
v -0.040763 -0.004031 -0.004597
v -0.040948 -0.004209 -0.004288
v -0.040272 -0.003998 -0.004825
v -0.044504 -0.005657 0.004502
v -0.044292 -0.004736 0.004911
v -0.039468 -0.001737 -0.004729
v -0.044368 -0.004484 0.004553
v -0.043811 -0.003328 0.005576
v -0.039364 -0.000377 -0.003826
v -0.043481 -0.002211 0.005760
v -0.039328 0.000300 -0.003499
v -0.043321 -0.000731 0.006124
v -0.039059 0.001244 -0.003016
v -0.038827 0.002366 -0.002467
v -0.043010 -0.000385 0.005954
v -0.042844 0.000034 0.005791
v -0.038878 0.002648 -0.002041
v -0.039049 0.003072 -0.001887
v -0.039056 0.003387 -0.001229
v -0.038724 0.002964 -0.001798
v -0.042595 0.000805 0.006076
v -0.038886 0.003811 -0.000610
v -0.041569 0.002188 0.004729
v -0.040606 0.003171 0.003030
v -0.040334 0.003348 0.002603
v -0.039788 0.003861 0.001158
v -0.039443 0.004090 0.000305
v -0.039759 0.003604 0.002662
v -0.040089 0.003749 0.002353
v -0.039673 0.004039 0.001607
v -0.044733 -0.008584 0.001369
v -0.044687 -0.008697 0.000370
v -0.044631 -0.008556 0.000963
v -0.044281 -0.008494 0.000609
v -0.043685 -0.008135 -0.001410
v -0.042975 -0.006890 -0.002229
v -0.043116 -0.007686 -0.001979
v -0.044504 -0.008250 0.002613
v -0.045211 -0.008062 0.002333
v -0.042704 -0.006444 -0.002470
v -0.044871 -0.007918 0.003039
v -0.042368 -0.006317 -0.002746
v -0.042066 -0.005936 -0.003008
v -0.044586 -0.007635 0.003356
v -0.045517 -0.007267 0.003038
v -0.041834 -0.004962 -0.003410
v -0.040909 -0.003649 -0.004587
v -0.040376 -0.003570 -0.004789
v -0.044338 -0.007088 0.004095
v -0.044974 -0.005821 0.003803
v -0.039894 -0.001206 -0.004756
v -0.039638 -0.001377 -0.004669
v -0.039761 -0.000498 -0.004423
v -0.044185 -0.002864 0.005154
v -0.039971 -0.000145 -0.004000
v -0.043680 -0.002579 0.005538
v -0.043894 -0.001920 0.005270
v -0.043884 -0.002167 0.005797
v -0.043624 -0.001424 0.005909
v -0.043778 -0.001203 0.005742
v -0.043337 -0.000482 0.005844
v -0.039401 0.001466 -0.002703
v -0.043249 0.000093 0.005744
v -0.039448 0.003067 -0.001701
v -0.039093 0.002565 -0.002166
v -0.042841 0.000559 0.005849
v -0.041119 0.003203 0.003089
v -0.040653 0.003271 0.002641
v -0.040545 0.003358 0.001651
v -0.039230 0.003763 -0.000509
v -0.040174 0.003647 0.001736
v -0.039835 0.004070 0.000520
v -0.044408 -0.008174 -0.000809
v -0.044027 -0.008224 -0.000998
v -0.044319 -0.007809 -0.001122
v -0.045067 -0.008323 0.001816
v -0.043610 -0.007258 -0.001904
v -0.043206 -0.006551 -0.002174
v -0.042562 -0.005943 -0.002703
v -0.042001 -0.005564 -0.003286
v -0.045011 -0.007162 0.003693
v -0.041616 -0.004711 -0.003776
v -0.041133 -0.004117 -0.004411
v -0.045575 -0.006246 0.003740
v -0.041414 -0.003997 -0.004370
v -0.040702 -0.003470 -0.004860
v -0.045035 -0.006372 0.003968
v -0.040840 -0.002700 -0.005203
v -0.040954 -0.003234 -0.004808
v -0.044572 -0.005357 0.004144
v -0.039989 -0.001860 -0.004574
v -0.044491 -0.003608 0.005157
v -0.040151 -0.000628 -0.004280
v -0.044338 -0.003194 0.005017
v -0.044082 -0.002384 0.005266
v -0.044053 -0.001796 0.005013
v -0.039385 0.000918 -0.003285
v -0.043847 -0.001021 0.005363
v -0.043864 -0.001595 0.005568
v -0.043861 -0.001283 0.004965
v -0.043164 0.000356 0.005488
v -0.039330 0.002728 -0.002140
v -0.043157 0.000773 0.005301
v -0.042859 0.001073 0.005546
v -0.042797 0.001663 0.005285
v -0.042557 0.002123 0.005082
v -0.042435 0.001900 0.005463
v -0.041776 0.002345 0.004500
v -0.042209 0.002459 0.004357
v -0.041971 0.002624 0.004008
v -0.040999 0.003034 0.002577
v -0.040777 0.003433 0.001486
v -0.040537 0.003531 0.000998
v -0.039983 0.003869 0.000062
v -0.039579 0.003916 -0.000360
v -0.041611 0.002858 0.004154
v -0.040212 0.003823 0.001269
v -0.045353 -0.008412 0.001047
v -0.043990 -0.007933 -0.001473
v -0.045618 -0.008249 0.002041
v -0.045539 -0.008132 0.001691
v -0.043934 -0.007153 -0.001643
v -0.043027 -0.006336 -0.002500
v -0.045773 -0.007801 0.002201
v -0.042990 -0.005812 -0.002718
v -0.042383 -0.005663 -0.002991
v -0.042702 -0.005307 -0.002979
v -0.042083 -0.005060 -0.003596
v -0.042356 -0.005513 -0.003340
v -0.041625 -0.004387 -0.004168
v -0.041218 -0.003755 -0.004699
v -0.041340 -0.003402 -0.004693
v -0.045497 -0.005712 0.003539
v -0.039969 -0.002271 -0.004684
v -0.044898 -0.004922 0.004033
v -0.044469 -0.004133 0.005021
v -0.044730 -0.004315 0.004357
v -0.044854 -0.004096 0.003954
v -0.044762 -0.003577 0.005056
v -0.044820 -0.003386 0.004692
v -0.044396 -0.002612 0.004972
v -0.044668 -0.003002 0.004831
v -0.039985 0.000302 -0.003799
v -0.044160 -0.002193 0.004918
v -0.044333 -0.002067 0.004775
v -0.044194 -0.001610 0.004787
v -0.040147 0.001335 -0.003093
v -0.039805 0.000991 -0.003473
v -0.044134 -0.001025 0.005151
v -0.043608 -0.000514 0.005612
v -0.043418 -0.000026 0.005044
v -0.043455 0.000505 0.005050
v -0.039581 0.002837 -0.002238
v -0.043092 0.001147 0.005060
v -0.039386 0.003451 -0.001355
v -0.039587 0.003480 -0.001489
v -0.043033 0.001785 0.005181
v -0.041059 0.003503 0.001268
v -0.040584 0.003459 0.000335
v -0.041712 0.003051 0.003779
v -0.042142 0.002730 0.003788
v -0.041355 0.003290 0.003048
v -0.039771 0.004016 -0.000452
v -0.045462 -0.008276 0.000658
v -0.044525 -0.007867 -0.000763
v -0.044087 -0.007284 -0.001339
v -0.043520 -0.006713 -0.001935
v -0.043411 -0.006386 -0.002219
v -0.043819 -0.006425 -0.001931
v -0.043564 -0.005995 -0.002169
v -0.043160 -0.005957 -0.002453
v -0.045836 -0.007547 0.002664
v -0.045724 -0.006944 0.003455
v -0.042414 -0.004958 -0.003359
v -0.042652 -0.004718 -0.003273
v -0.042427 -0.004489 -0.003669
v -0.042039 -0.004518 -0.003900
v -0.042303 -0.004906 -0.003656
v -0.041582 -0.003205 -0.004708
v -0.045187 -0.005269 0.003761
v -0.045019 -0.004687 0.003608
v -0.040376 -0.001574 -0.004678
v -0.045029 -0.003828 0.004819
v -0.044888 -0.003833 0.004412
v -0.040441 -0.000688 -0.004368
v -0.040495 -0.000244 -0.004220
v -0.044511 -0.001919 0.004551
v -0.044485 -0.001363 0.004869
v -0.040367 0.000486 -0.003493
v -0.044198 -0.000775 0.004794
v -0.043931 -0.000244 0.004738
v -0.043596 0.000057 0.004909
v -0.039869 0.002537 -0.002467
v -0.039975 0.002853 -0.002037
v -0.039941 0.003465 -0.001348
v -0.039831 0.003167 -0.001796
v -0.039900 0.003761 -0.001085
v -0.040290 0.003608 -0.000323
v -0.041407 0.003132 0.002478
v -0.041685 0.003185 0.002333
v -0.045496 -0.008344 0.000068
v -0.044815 -0.008295 -0.000474
v -0.045165 -0.008256 -0.000269
v -0.044793 -0.007755 -0.000680
v -0.044686 -0.007347 -0.001119
v -0.044286 -0.007122 -0.001358
v -0.045610 -0.007868 0.001150
v -0.045609 -0.007236 0.001350
v -0.045474 -0.007630 0.000466
v -0.044018 -0.006627 -0.001603
v -0.045842 -0.007746 0.001991
v -0.043747 -0.005805 -0.002235
v -0.043470 -0.005316 -0.002568
v -0.045818 -0.006926 0.002981
v -0.042372 -0.003924 -0.003929
v -0.042169 -0.004078 -0.003880
v -0.042106 -0.003490 -0.004163
v -0.041142 -0.002948 -0.005001
v -0.041470 -0.002574 -0.005012
v -0.045507 -0.005021 0.003302
v -0.045451 -0.005207 0.003660
v -0.041059 -0.002302 -0.005134
v -0.045228 -0.003892 0.003748
v -0.044988 -0.003291 0.004566
v -0.044572 -0.002458 0.004575
v -0.044676 -0.001524 0.004695
v -0.044310 -0.000619 0.004691
v -0.039875 0.001517 -0.002890
v -0.040110 0.002626 -0.002577
v -0.043635 0.000310 0.004524
v -0.043442 0.001016 0.004769
v -0.043481 0.001325 0.004424
v -0.040123 0.003255 -0.001796
v -0.040361 0.002953 -0.002130
v -0.043323 0.001489 0.004943
v -0.040504 0.003253 -0.001593
v -0.040190 0.003556 -0.001287
v -0.043281 0.002063 0.004669
v -0.043045 0.002098 0.004869
v -0.042097 0.002978 0.003051
v -0.040841 0.003331 0.000781
v -0.040763 0.003539 -0.000003
v -0.042899 0.002307 0.004858
v -0.045594 -0.008141 0.000320
v -0.045154 -0.007831 -0.000443
v -0.045419 -0.007373 -0.000078
v -0.044881 -0.007316 -0.000756
v -0.045061 -0.007146 -0.000795
v -0.044599 -0.006458 -0.001394
v -0.044624 -0.006815 -0.001164
v -0.045843 -0.007558 0.001687
v -0.044262 -0.006356 -0.001634
v -0.046030 -0.007415 0.002260
v -0.043693 -0.005205 -0.002521
v -0.046057 -0.006887 0.002724
v -0.042857 -0.004892 -0.002937
v -0.043345 -0.005749 -0.002541
v -0.043616 -0.004775 -0.002704
v -0.042834 -0.004034 -0.003648
v -0.045928 -0.006279 0.003051
v -0.045756 -0.005529 0.003401
v -0.042357 -0.003355 -0.004168
v -0.042119 -0.002693 -0.004575
v -0.045382 -0.004622 0.003441
v -0.041054 -0.001890 -0.005058
v -0.041427 -0.001713 -0.005093
v -0.045152 -0.003659 0.004368
v -0.045558 -0.003480 0.004110
v -0.045363 -0.003765 0.003295
v -0.040890 -0.000636 -0.004561
v -0.045468 -0.003442 0.004227
v -0.041103 -0.000373 -0.004151
v -0.045232 -0.003198 0.004444
v -0.045177 -0.002633 0.004224
v -0.044820 -0.002778 0.004404
v -0.044908 -0.002311 0.004491
v -0.040569 0.001649 -0.003138
v -0.040393 0.002344 -0.002812
v -0.043736 0.000749 0.004531
v -0.043919 0.000447 0.004586
v -0.040683 0.002988 -0.002181
v -0.040694 0.002480 -0.002518
v -0.043585 0.001783 0.004405
v -0.042559 0.002785 0.002734
v -0.042616 0.002790 0.003168
v -0.042339 0.002755 0.002816
v -0.042934 0.002543 0.004398
v -0.042876 0.002877 0.003648
v -0.042035 0.003000 0.002164
v -0.041642 0.003385 0.001832
v -0.044920 -0.006298 -0.001003
v -0.045576 -0.006949 0.000710
v -0.045568 -0.006441 0.000628
v -0.044356 -0.005377 -0.001829
v -0.044100 -0.005832 -0.001945
v -0.046072 -0.006532 0.002420
v -0.045938 -0.006715 0.001944
v -0.045747 -0.006199 0.001341
v -0.044014 -0.005049 -0.002119
v -0.043323 -0.004660 -0.003014
v -0.045991 -0.006109 0.002688
v -0.042850 -0.004415 -0.003558
v -0.042804 -0.003827 -0.003829
v -0.045991 -0.005249 0.002916
v -0.046120 -0.005800 0.002538
v -0.046023 -0.005788 0.003188
v -0.045706 -0.005050 0.003153
v -0.041899 -0.002860 -0.004547
v -0.045502 -0.004418 0.003025
v -0.041739 -0.001938 -0.004957
v -0.041186 -0.000915 -0.004802
v -0.041514 -0.000631 -0.004440
v -0.045415 -0.002513 0.004060
v -0.040779 0.000050 -0.003841
v -0.045210 -0.001981 0.004266
v -0.040919 0.001190 -0.003458
v -0.044162 -0.000163 0.004519
v -0.043813 0.000904 0.004154
v -0.043704 0.001331 0.004223
v -0.040937 0.003436 -0.000850
v -0.043576 0.002267 0.004087
v -0.043365 0.002234 0.004282
v -0.042975 0.002728 0.003107
v -0.042396 0.003120 0.001953
v -0.041601 0.003737 0.001104
v -0.041314 0.003505 0.000531
v -0.040665 0.003421 -0.000548
v -0.043271 0.002603 0.004350
v -0.041989 0.003468 0.001796
v -0.045284 -0.006646 -0.000611
v -0.045505 -0.006563 0.000091
v -0.044577 -0.005913 -0.001597
v -0.045714 -0.005512 0.000720
v -0.044329 -0.004901 -0.001992
v -0.046004 -0.005682 0.001731
v -0.044206 -0.004415 -0.002458
v -0.043297 -0.004338 -0.003428
v -0.043673 -0.004406 -0.003139
v -0.046093 -0.005288 0.002209
v -0.042925 -0.002949 -0.003795
v -0.042876 -0.003505 -0.003725
v -0.045914 -0.004822 0.003050
v -0.042673 -0.002973 -0.003911
v -0.042340 -0.002333 -0.004493
v -0.042257 -0.002092 -0.004723
v -0.045445 -0.003425 0.003732
v -0.045873 -0.003413 0.003091
v -0.045974 -0.003312 0.004024
v -0.045384 -0.003001 0.004049
v -0.045534 -0.002319 0.003720
v -0.045492 -0.002037 0.004090
v -0.045477 -0.001507 0.003856
v -0.041374 0.000210 -0.004015
v -0.045031 -0.001573 0.004121
v -0.045175 -0.001181 0.004081
v -0.041226 0.001006 -0.003609
v -0.041692 0.000402 -0.003714
v -0.044894 -0.001176 0.004226
v -0.044522 0.000025 0.004275
v -0.040947 0.001686 -0.002896
v -0.044005 0.001036 0.004000
v -0.041012 0.002796 -0.002379
v -0.041328 0.003167 -0.001903
v -0.043961 0.001645 0.003737
v -0.040828 0.003050 -0.001729
v -0.041057 0.003081 -0.001851
v -0.043743 0.001618 0.003889
v -0.041759 0.003755 0.000005
v -0.041327 0.003764 -0.000268
v -0.043452 0.002450 0.003972
v -0.042522 0.003260 0.001498
v -0.045532 -0.006366 -0.000276
v -0.045570 -0.006075 -0.000724
v -0.045512 -0.005701 -0.000504
v -0.045489 -0.006042 0.000269
v -0.045228 -0.006020 -0.000948
v -0.044794 -0.005460 -0.001465
v -0.044875 -0.005041 -0.001502
v -0.045855 -0.005402 0.001288
v -0.044423 -0.004430 -0.002081
v -0.046150 -0.005796 0.002092
v -0.043490 -0.003880 -0.003384
v -0.045946 -0.004763 0.001324
v -0.043203 -0.003288 -0.003398
v -0.043069 -0.002559 -0.003784
v -0.045854 -0.004265 0.002808
v -0.041772 -0.001587 -0.004871
v -0.042168 -0.001358 -0.004819
v -0.045696 -0.002792 0.003858
v -0.041926 -0.000449 -0.004498
v -0.041643 -0.000111 -0.004254
v -0.044712 -0.000677 0.004087
v -0.041486 0.001301 -0.003281
v -0.045071 -0.000491 0.003871
v -0.041220 0.001469 -0.003084
v -0.044310 0.000500 0.004122
v -0.044624 0.000437 0.003852
v -0.044337 0.000784 0.003721
v -0.041424 0.002763 -0.002274
v -0.041250 0.002458 -0.002688
v -0.041701 0.003209 -0.002122
v -0.044067 0.001288 0.003600
v -0.043461 0.002592 0.003462
v -0.043863 0.002281 0.003413
v -0.042899 0.002979 0.001529
v -0.041970 0.003852 -0.000076
v -0.041422 0.003577 -0.000989
v -0.041736 0.003572 0.000558
v -0.045582 -0.005420 -0.000002
v -0.045528 -0.005540 -0.000984
v -0.045174 -0.005356 -0.001257
v -0.044680 -0.004839 -0.001838
v -0.044828 -0.004445 -0.001783
v -0.044630 -0.004287 -0.002113
v -0.045767 -0.004438 0.000764
v -0.045474 -0.005211 -0.000635
v -0.044071 -0.003544 -0.003019
v -0.043293 -0.002951 -0.003557
v -0.046001 -0.004475 0.002260
v -0.042903 -0.002680 -0.004158
v -0.045945 -0.004059 0.002398
v -0.042848 -0.002262 -0.004368
v -0.045981 -0.003730 0.002790
v -0.042476 -0.001539 -0.004700
v -0.045982 -0.003145 0.003632
v -0.041947 0.000340 -0.003809
v -0.042071 -0.000100 -0.004071
v -0.045589 -0.001836 0.003699
v -0.045476 -0.001116 0.003565
v -0.041804 0.001831 -0.003198
v -0.041515 0.002108 -0.002940
v -0.044862 0.000007 0.003753
v -0.044919 0.000460 0.003639
v -0.045106 -0.000018 0.003592
v -0.041676 0.002477 -0.002512
v -0.044396 0.001019 0.003399
v -0.044126 0.002245 0.003272
v -0.044139 0.001833 0.003581
v -0.043236 0.002713 0.002069
v -0.043803 0.002288 0.002432
v -0.041676 0.003698 -0.000953
v -0.043928 0.002456 0.002947
v -0.043517 0.002535 0.002664
v -0.042985 0.003202 0.000948
v -0.041672 0.003608 -0.000530
v -0.042499 0.003505 0.000979
v -0.045461 -0.004942 -0.001280
v -0.045075 -0.004877 -0.001549
v -0.044789 -0.003894 -0.002079
v -0.043912 -0.003932 -0.003072
v -0.045523 -0.004862 -0.000999
v -0.044292 -0.002974 -0.003094
v -0.043822 -0.002612 -0.003358
v -0.043600 -0.003320 -0.003356
v -0.046038 -0.004199 0.001754
v -0.042892 -0.002020 -0.004517
v -0.042665 -0.001305 -0.004574
v -0.046047 -0.003629 0.002370
v -0.046020 -0.002628 0.003213
v -0.046047 -0.003101 0.002443
v -0.042291 -0.000777 -0.004730
v -0.042192 -0.000336 -0.004606
v -0.045877 -0.002177 0.003500
v -0.042193 0.000377 -0.003878
v -0.042247 0.000630 -0.003698
v -0.045332 -0.000506 0.003694
v -0.042294 0.001845 -0.002941
v -0.044799 0.001037 0.003113
v -0.041832 0.002284 -0.002980
v -0.044486 0.001437 0.003343
v -0.044092 0.002321 0.002388
v -0.044374 0.002094 0.003085
v -0.042099 0.003664 -0.000596
v -0.042004 0.003512 -0.001188
v -0.041838 0.003498 -0.001598
v -0.043505 0.002502 0.001773
v -0.045427 -0.004333 -0.001552
v -0.045093 -0.004345 -0.001716
v -0.045572 -0.004142 -0.000684
v -0.044615 -0.003961 -0.002522
v -0.045643 -0.003778 -0.000511
v -0.044319 -0.003353 -0.003034
v -0.045718 -0.004228 0.000020
v -0.044039 -0.002401 -0.003479
v -0.043275 -0.002378 -0.003877
v -0.043448 -0.002108 -0.004116
v -0.045949 -0.003278 0.001768
v -0.043054 -0.001698 -0.004456
v -0.045997 -0.002905 0.001943
v -0.042635 -0.000712 -0.004524
v -0.045958 -0.002615 0.002372
v -0.046022 -0.002186 0.002657
v -0.046011 -0.001748 0.002666
v -0.042492 -0.000021 -0.004190
v -0.046098 -0.001984 0.003354
v -0.045715 -0.001550 0.003286
v -0.046070 -0.001472 0.003112
v -0.042540 0.000446 -0.003611
v -0.042709 0.001324 -0.002943
v -0.045489 -0.000655 0.003216
v -0.045156 0.000203 0.003144
v -0.045276 0.000435 0.002743
v -0.045064 0.000854 0.002882
v -0.042070 0.002544 -0.002647
v -0.041988 0.002966 -0.002385
v -0.044506 0.002178 0.002687
v -0.042187 0.003425 -0.001617
v -0.042659 0.003551 -0.000133
v -0.042331 0.003684 -0.000805
v -0.043019 0.003336 -0.000324
v -0.043257 0.002906 0.001491
v -0.045574 -0.004582 -0.001142
v -0.045186 -0.003890 -0.001778
v -0.045375 -0.003731 -0.001798
v -0.045683 -0.003437 -0.001261
v -0.044991 -0.003716 -0.002121
v -0.044975 -0.003434 -0.002470
v -0.044547 -0.002805 -0.003100
v -0.045819 -0.003497 0.000457
v -0.044125 -0.001652 -0.003728
v -0.046010 -0.003795 0.001135
v -0.045958 -0.002957 0.000759
v -0.045926 -0.002449 0.001096
v -0.046000 -0.002218 0.001462
v -0.042823 0.000378 -0.003684
v -0.046091 -0.001244 0.002650
v -0.042916 0.000763 -0.003170
v -0.046003 -0.000890 0.002865
v -0.045650 -0.001040 0.003057
v -0.043161 0.000639 -0.003273
v -0.045722 -0.000555 0.003066
v -0.045649 -0.000119 0.002840
v -0.045303 -0.000153 0.003050
v -0.042921 0.001917 -0.002767
v -0.042621 0.001829 -0.002759
v -0.042399 0.002315 -0.002818
v -0.042726 0.002604 -0.002476
v -0.044894 0.001345 0.002721
v -0.044638 0.001716 0.002898
v -0.044953 0.001837 0.002741
v -0.042543 0.003311 -0.002068
v -0.042239 0.003069 -0.002484
v -0.042656 0.003484 -0.000993
v -0.043196 0.003506 -0.000869
v -0.044333 0.002799 0.001474
v -0.043093 0.003477 0.000216
v -0.045148 -0.003339 -0.002071
v -0.045359 -0.003179 -0.002051
v -0.044957 -0.003054 -0.002595
v -0.045687 -0.003063 -0.000327
v -0.044404 -0.002197 -0.003445
v -0.045819 -0.002639 -0.000086
v -0.043392 -0.001446 -0.004438
v -0.043335 -0.000628 -0.004523
v -0.046106 -0.001743 0.001804
v -0.046139 -0.001650 0.002432
v -0.043077 -0.000033 -0.003826
v -0.043664 0.000083 -0.003303
v -0.043272 0.001582 -0.002959
v -0.043105 0.001113 -0.003046
v -0.045313 0.000939 0.002763
v -0.045424 0.001130 0.002386
v -0.045235 0.001503 0.002531
v -0.044864 0.002394 0.002428
v -0.042958 0.003332 -0.001764
v -0.042549 0.003303 -0.001570
v -0.042859 0.003537 -0.001088
v -0.043717 0.003535 0.000428
v -0.045580 -0.003813 -0.001438
v -0.044932 -0.002837 -0.002802
v -0.045657 -0.002800 -0.001634
v -0.045202 -0.002345 -0.002291
v -0.044720 -0.002355 -0.003042
v -0.045635 -0.003104 -0.000816
v -0.044619 -0.001804 -0.003277
v -0.043930 -0.001072 -0.003871
v -0.044146 -0.000771 -0.003698
v -0.043924 -0.000634 -0.004064
v -0.046148 -0.002051 0.001275
v -0.045934 -0.002159 0.000258
v -0.043719 -0.000309 -0.003736
v -0.046082 -0.001226 0.001506
v -0.046135 -0.000889 0.001902
v -0.043475 0.001003 -0.002903
v -0.045961 -0.000302 0.002574
v -0.045884 0.000114 0.002710
v -0.045842 0.000580 0.002480
v -0.045585 0.000660 0.002556
v -0.045070 0.002021 0.002358
v -0.043245 0.003283 -0.001622
v -0.044527 0.002923 0.001232
v -0.043876 0.003353 -0.000020
v -0.043345 0.003509 0.000082
v -0.043452 0.003424 -0.000444
v -0.044069 0.003294 0.001145
v -0.045672 -0.002495 -0.002056
v -0.045474 -0.002619 -0.002057
v -0.045114 -0.002241 -0.002639
v -0.044836 -0.001728 -0.002790
v -0.045183 -0.001637 -0.002530
v -0.044677 -0.001460 -0.003108
v -0.044974 -0.001444 -0.002876
v -0.044307 -0.000978 -0.003412
v -0.046194 -0.001764 0.000769
v -0.043978 -0.000060 -0.003414
v -0.043820 0.000686 -0.003062
v -0.046099 -0.000324 0.001727
v -0.045763 0.001288 0.002194
v -0.043134 0.002878 -0.002477
v -0.045492 0.001617 0.002399
v -0.045111 0.002494 0.002368
v -0.043873 0.003557 -0.000655
v -0.043489 0.003584 -0.000878
v -0.045920 -0.001881 -0.001412
v -0.045367 -0.001448 -0.002578
v -0.045430 -0.002125 -0.002303
v -0.045798 -0.001905 -0.001950
v -0.045943 -0.001925 -0.000753
v -0.045136 -0.001042 -0.002809
v -0.045892 -0.001445 -0.001315
v -0.044492 -0.000737 -0.003447
v -0.046151 -0.001292 0.000221
v -0.046010 -0.001450 -0.000502
v -0.045997 -0.000989 -0.000576
v -0.046099 -0.000779 0.001059
v -0.046052 -0.000266 0.000835
v -0.044453 0.000826 -0.002881
v -0.044199 0.000565 -0.002906
v -0.043881 0.001263 -0.002967
v -0.046052 0.000254 0.001375
v -0.043485 0.002506 -0.002797
v -0.045915 0.000918 0.001907
v -0.043670 0.001761 -0.003077
v -0.043848 0.003437 -0.001672
v -0.043645 0.003202 -0.002105
v -0.045427 0.002207 0.002128
v -0.044994 0.002592 0.001221
v -0.045046 0.002824 0.000625
v -0.044587 0.003082 0.000797
v -0.043592 0.003390 -0.001560
v -0.045931 -0.001625 -0.001858
v -0.045770 -0.001460 -0.002262
v -0.044822 -0.000847 -0.003160
v -0.044974 0.000043 -0.002965
v -0.044609 0.000061 -0.003132
v -0.046090 -0.000082 -0.000042
v -0.046124 -0.000605 0.000125
v -0.046034 0.000260 0.000284
v -0.044026 0.001834 -0.002824
v -0.046002 0.001460 0.002042
v -0.045892 0.001554 0.001519
v -0.043760 0.002711 -0.002455
v -0.045600 0.001945 0.001960
v -0.044047 0.002931 -0.002361
v -0.045515 0.002357 0.001681
v -0.044274 0.003273 -0.000736
v -0.043907 0.003403 -0.001092
v -0.045919 -0.001124 -0.001686
v -0.045355 -0.000858 -0.002811
v -0.045022 -0.000310 -0.003087
v -0.045346 -0.000321 -0.003025
v -0.045938 -0.000526 -0.001370
v -0.045374 0.000151 -0.003057
v -0.046119 0.000735 0.000368
v -0.044312 0.001280 -0.002745
v -0.044261 0.001894 -0.002902
v -0.045981 0.002250 0.001627
v -0.044263 0.003467 -0.001352
v -0.045760 0.002586 0.001391
v -0.044620 0.003439 -0.001078
v -0.045890 -0.001031 -0.002177
v -0.045742 -0.000861 -0.002595
v -0.045827 -0.000637 -0.002318
v -0.045969 -0.000036 -0.002292
v -0.044808 0.000479 -0.003079
v -0.046074 0.000232 -0.000749
v -0.045954 0.000609 -0.000568
v -0.044831 0.001874 -0.002744
v -0.044663 0.001449 -0.002798
v -0.044432 0.002253 -0.002846
v -0.046034 0.001234 0.000758
v -0.045946 0.001898 0.000693
v -0.044249 0.003036 -0.002504
v -0.045320 0.002997 -0.000584
v -0.044514 0.003255 -0.001571
v -0.044373 0.003282 -0.001959
v -0.044578 0.003368 -0.002030
v -0.044727 0.003258 -0.001668
v -0.045635 0.002925 0.000562
v -0.044966 0.003231 -0.000424
v -0.045833 0.000169 -0.002761
v -0.045687 -0.000258 -0.002905
v -0.045939 0.000288 -0.001992
v -0.045601 0.000432 -0.003104
v -0.045471 0.001291 -0.002748
v -0.044925 0.002005 -0.002627
v -0.045046 0.000871 -0.003128
v -0.045216 0.000656 -0.003220
v -0.046155 0.000975 -0.000188
v -0.045125 0.002528 -0.002141
v -0.044722 0.002955 -0.002197
v -0.045862 0.002553 0.000561
v -0.045642 0.003241 -0.000105
v -0.045921 0.002754 0.001117
v -0.045417 0.003146 -0.000056
v -0.046053 0.001032 -0.002559
v -0.046154 0.001142 -0.001083
v -0.046187 0.001062 -0.000545
v -0.046164 0.001702 -0.000784
v -0.045962 0.002104 0.000119
v -0.045210 0.002896 -0.001556
v -0.045711 0.003035 -0.000731
v -0.045855 0.002468 -0.000452
v -0.045065 0.003097 -0.001145
v -0.045804 0.003012 0.000212
v -0.046016 0.001441 -0.002325
v -0.045692 0.002368 -0.002435
v -0.045457 0.002288 -0.002297
v -0.045633 0.002818 -0.001382
v -0.045564 0.003088 -0.001179
v -0.046066 0.002422 -0.001217
v -0.045907 0.001169 -0.002948
v -0.045971 0.002070 -0.002192
v -0.045774 0.001920 -0.002586
v -0.046142 0.001905 -0.001406
v -0.045960 0.002698 -0.001966
v -0.045872 0.002865 -0.001488
# 5005 vertices, 0 vertices normals

f 7 1 8
f 12 13 2
f 13 3 2
f 15 13 4
f 4 13 12
f 12 17 4
f 2 17 12
f 2 3 17
f 19 15 6
f 4 5 15
f 6 15 5
f 17 5 4
f 1 20 19
f 1 19 8
f 19 9 8
f 6 9 19
f 1 7 21
f 1 21 20
f 22 7 8
f 9 22 8
f 21 7 10
f 7 22 10
f 24 21 10
f 3 13 11
f 3 11 25
f 25 14 3
f 15 16 13
f 17 3 14
f 29 19 28
f 29 16 19
f 19 16 15
f 5 18 6
f 17 54 18
f 17 18 5
f 28 19 20
f 28 20 30
f 9 6 18
f 21 30 20
f 9 23 22
f 22 23 10
f 24 10 23
f 35 49 11
f 13 35 11
f 11 49 33
f 25 11 33
f 25 33 26
f 25 26 52
f 50 35 16
f 16 35 13
f 14 25 52
f 16 29 27
f 16 27 50
f 54 17 14
f 29 28 37
f 28 30 31
f 37 28 31
f 41 9 18
f 30 21 31
f 41 23 9
f 57 23 41
f 21 24 31
f 32 24 23
f 32 23 57
f 31 24 32
f 48 44 33
f 49 48 33
f 33 44 45
f 26 33 45
f 34 26 45
f 50 49 35
f 26 36 52
f 34 36 26
f 39 50 27
f 53 14 52
f 29 37 39
f 29 39 27
f 54 14 53
f 37 38 39
f 40 18 54
f 38 37 31
f 40 41 18
f 59 38 31
f 41 40 42
f 42 57 41
f 43 32 57
f 59 31 32
f 59 32 61
f 32 43 61
f 59 61 60
f 44 48 62
f 44 62 46
f 45 44 46
f 45 46 67
f 67 66 34
f 67 34 45
f 71 47 50
f 50 47 48
f 50 48 49
f 85 36 34
f 85 34 96
f 96 34 66
f 39 71 50
f 52 51 53
f 36 85 51
f 36 51 52
f 39 72 71
f 55 54 53
f 51 55 53
f 38 72 39
f 54 55 56
f 40 54 56
f 72 38 58
f 38 59 58
f 42 40 56
f 42 104 77
f 42 77 57
f 57 77 43
f 58 59 60
f 61 43 77
f 61 77 78
f 61 78 60
f 62 82 63
f 62 63 46
f 46 63 64
f 67 46 64
f 68 67 64
f 70 65 48
f 48 65 82
f 62 48 82
f 68 66 67
f 84 69 71
f 71 69 70
f 71 70 47
f 47 70 48
f 73 84 71
f 86 51 85
f 72 73 71
f 51 86 74
f 51 74 55
f 72 87 73
f 56 55 74
f 87 72 58
f 76 87 58
f 56 104 42
f 58 75 76
f 58 60 92
f 75 58 92
f 60 78 92
f 79 81 80
f 93 79 80
f 65 113 107
f 65 107 81
f 65 81 82
f 63 82 81
f 63 81 79
f 64 63 79
f 64 79 93
f 64 93 68
f 112 84 95
f 69 84 112
f 69 112 113
f 69 113 70
f 65 70 113
f 66 68 83
f 84 116 95
f 66 97 96
f 97 66 83
f 116 84 73
f 85 99 86
f 73 88 116
f 102 88 87
f 87 88 73
f 100 56 74
f 101 56 100
f 89 102 87
f 89 87 76
f 104 56 101
f 76 120 89
f 120 76 75
f 91 77 104
f 75 92 106
f 91 78 77
f 90 106 92
f 78 91 90
f 78 90 92
f 107 108 81
f 80 81 108
f 80 108 110
f 110 93 80
f 94 93 110
f 94 68 93
f 94 83 68
f 95 115 112
f 116 115 95
f 96 98 85
f 97 98 96
f 99 85 98
f 129 116 88
f 117 74 86
f 99 131 117
f 86 99 117
f 129 102 130
f 102 129 88
f 100 74 117
f 101 100 149
f 102 89 103
f 119 104 101
f 149 119 101
f 103 89 120
f 104 119 105
f 91 104 105
f 75 134 120
f 106 134 75
f 137 91 105
f 91 137 90
f 124 138 108
f 107 124 108
f 108 138 109
f 108 109 123
f 110 108 123
f 94 110 114
f 142 111 112
f 112 111 124
f 112 124 113
f 113 124 107
f 114 127 94
f 115 128 142
f 115 142 112
f 83 94 127
f 83 127 146
f 115 116 128
f 146 98 97
f 146 97 83
f 129 128 116
f 98 131 99
f 131 132 117
f 117 132 100
f 130 102 118
f 149 100 132
f 102 103 118
f 149 133 119
f 134 118 103
f 120 134 103
f 105 119 133
f 135 134 106
f 135 106 136
f 150 137 105
f 106 90 121
f 136 106 121
f 137 122 121
f 90 137 121
f 123 109 139
f 123 139 140
f 126 123 140
f 138 124 125
f 126 110 123
f 110 126 158
f 114 110 158
f 142 125 111
f 111 125 124
f 127 114 158
f 146 127 143
f 129 130 144
f 129 144 128
f 130 148 144
f 146 131 98
f 145 131 146
f 148 130 118
f 132 131 145
f 167 148 118
f 118 169 167
f 150 105 133
f 169 118 134
f 169 134 135
f 136 151 135
f 152 137 150
f 121 190 151
f 121 151 136
f 122 137 152
f 121 122 190
f 138 125 153
f 138 153 139
f 109 138 139
f 140 139 154
f 126 140 154
f 153 125 141
f 158 126 154
f 160 156 142
f 142 156 141
f 141 125 142
f 158 143 127
f 128 160 142
f 182 160 144
f 144 160 128
f 146 143 184
f 163 182 144
f 148 163 144
f 146 164 145
f 164 146 184
f 147 132 145
f 164 147 145
f 147 149 132
f 148 167 166
f 163 148 166
f 147 133 149
f 170 133 147
f 170 150 133
f 151 186 169
f 135 151 169
f 150 170 172
f 172 152 150
f 174 122 152
f 190 122 175
f 122 174 175
f 190 175 191
f 141 176 153
f 139 153 176
f 139 176 155
f 154 139 155
f 154 155 177
f 154 177 157
f 181 156 160
f 178 156 181
f 141 156 178
f 161 158 154
f 161 154 157
f 161 143 158
f 159 181 160
f 143 161 162
f 182 159 160
f 184 143 162
f 182 163 183
f 225 164 184
f 185 183 163
f 164 225 165
f 164 165 147
f 166 185 163
f 205 166 167
f 205 167 169
f 205 169 168
f 147 171 170
f 171 147 165
f 168 169 186
f 172 170 171
f 172 188 173
f 172 173 152
f 152 173 174
f 175 174 173
f 176 192 215
f 155 176 215
f 215 177 155
f 241 176 141
f 194 157 177
f 194 177 215
f 157 194 179
f 180 216 178
f 141 178 216
f 141 216 241
f 179 219 157
f 181 180 178
f 157 219 161
f 219 220 161
f 159 197 180
f 159 180 181
f 161 220 162
f 159 182 199
f 159 199 197
f 203 184 162
f 183 199 182
f 203 225 184
f 199 183 185
f 185 166 205
f 228 171 165
f 188 172 171
f 189 186 151
f 187 173 188
f 189 151 190
f 189 190 208
f 190 191 233
f 208 190 233
f 175 210 233
f 191 175 233
f 241 214 192
f 176 241 192
f 192 214 211
f 192 211 193
f 215 192 193
f 215 195 194
f 179 194 195
f 245 179 195
f 180 196 243
f 180 243 216
f 245 219 179
f 196 180 198
f 200 198 197
f 198 180 197
f 162 220 201
f 200 199 202
f 199 200 197
f 201 203 162
f 203 201 222
f 199 185 202
f 222 224 203
f 203 224 225
f 202 185 204
f 204 185 205
f 204 205 206
f 228 165 225
f 227 206 205
f 168 227 205
f 186 227 168
f 255 188 171
f 255 171 228
f 188 207 187
f 188 255 207
f 209 279 189
f 208 209 189
f 233 209 208
f 231 175 173
f 231 173 187
f 210 231 234
f 210 234 233
f 231 210 175
f 214 237 211
f 211 237 213
f 193 211 213
f 212 193 213
f 212 215 193
f 215 212 242
f 195 215 242
f 243 217 216
f 216 217 241
f 243 196 218
f 247 218 198
f 198 218 196
f 219 245 220
f 247 200 202
f 200 247 198
f 201 220 248
f 202 221 247
f 201 248 223
f 222 201 223
f 250 224 222
f 250 222 223
f 249 221 202
f 249 202 204
f 224 273 252
f 225 224 252
f 204 226 249
f 206 226 204
f 252 228 225
f 254 228 252
f 227 226 206
f 228 254 229
f 229 255 228
f 256 186 189
f 227 186 256
f 256 189 279
f 207 255 257
f 279 209 230
f 207 232 187
f 232 207 257
f 230 209 233
f 230 233 259
f 187 262 231
f 187 232 262
f 259 233 234
f 214 263 236
f 237 214 236
f 237 236 238
f 213 237 238
f 213 238 235
f 213 235 239
f 213 239 265
f 212 213 265
f 217 266 240
f 241 217 240
f 263 214 241
f 263 241 240
f 242 212 265
f 242 265 289
f 266 217 243
f 266 243 292
f 268 195 242
f 268 242 289
f 268 245 195
f 292 243 218
f 292 218 291
f 244 245 268
f 291 218 247
f 245 244 220
f 246 291 247
f 248 220 244
f 248 244 322
f 221 297 246
f 221 246 247
f 248 322 298
f 223 248 298
f 269 223 298
f 221 249 297
f 269 250 223
f 297 249 272
f 250 273 224
f 251 249 226
f 272 249 251
f 273 253 252
f 252 253 254
f 251 226 227
f 229 254 253
f 229 253 303
f 275 255 229
f 275 229 303
f 227 256 276
f 275 257 255
f 279 230 277
f 282 277 230
f 258 282 230
f 259 258 230
f 234 260 258
f 234 258 259
f 260 234 231
f 260 231 261
f 262 283 261
f 231 262 261
f 283 262 232
f 235 238 287
f 239 235 287
f 263 285 236
f 236 285 238
f 265 239 264
f 313 315 266
f 266 315 267
f 266 267 240
f 240 267 263
f 289 265 264
f 292 313 266
f 289 290 268
f 290 316 268
f 316 244 268
f 246 320 294
f 246 294 291
f 320 246 297
f 250 269 271
f 270 297 272
f 271 300 250
f 324 270 272
f 301 273 300
f 300 273 250
f 251 302 324
f 251 324 272
f 253 273 301
f 251 274 302
f 274 251 227
f 227 276 327
f 274 227 327
f 304 275 303
f 276 256 278
f 276 278 327
f 279 278 256
f 257 275 304
f 277 278 279
f 281 232 257
f 280 283 232
f 280 232 281
f 307 282 258
f 260 307 258
f 261 337 260
f 283 336 337
f 283 337 261
f 336 283 280
f 284 307 260
f 337 284 260
f 286 285 288
f 238 285 286
f 287 238 286
f 287 286 365
f 239 287 365
f 267 312 288
f 263 267 288
f 288 285 263
f 264 239 365
f 264 365 389
f 313 314 315
f 312 267 315
f 264 341 289
f 290 289 341
f 295 313 292
f 291 295 292
f 317 244 316
f 293 295 294
f 294 295 291
f 296 244 317
f 320 293 294
f 322 244 296
f 320 297 319
f 298 322 321
f 270 319 297
f 298 321 299
f 269 298 299
f 271 269 299
f 271 350 300
f 300 350 301
f 325 253 301
f 325 301 326
f 351 326 301
f 350 351 301
f 324 302 376
f 302 274 376
f 325 303 253
f 328 303 325
f 327 376 274
f 303 328 329
f 304 303 329
f 278 305 327
f 332 257 304
f 333 332 304
f 333 304 329
f 331 305 278
f 277 331 278
f 332 281 257
f 306 331 277
f 282 360 306
f 282 306 277
f 358 336 280
f 307 360 282
f 284 308 307
f 310 309 340
f 311 309 310
f 288 340 309
f 288 309 286
f 286 309 311
f 365 286 311
f 365 311 389
f 312 340 288
f 313 367 314
f 314 342 315
f 315 342 312
f 367 313 295
f 367 295 347
f 290 393 316
f 347 295 293
f 347 293 346
f 317 345 296
f 293 320 318
f 293 318 346
f 296 345 348
f 322 296 348
f 270 323 318
f 319 270 318
f 319 318 320
f 321 322 348
f 299 350 271
f 323 270 324
f 326 351 325
f 374 351 350
f 351 353 325
f 325 353 328
f 472 376 327
f 472 327 352
f 327 305 330
f 352 327 330
f 328 333 329
f 330 305 331
f 330 331 334
f 332 355 281
f 355 332 333
f 331 306 356
f 334 331 356
f 335 280 281
f 355 335 281
f 338 336 358
f 335 358 280
f 338 337 336
f 359 360 307
f 308 359 307
f 337 308 284
f 364 310 340
f 311 310 361
f 364 340 363
f 366 339 342
f 342 339 363
f 342 363 312
f 312 363 340
f 341 264 392
f 367 366 314
f 314 366 342
f 341 393 290
f 347 343 367
f 316 393 394
f 368 343 347
f 344 317 316
f 344 316 394
f 317 344 345
f 346 368 347
f 346 318 369
f 348 345 370
f 369 318 323
f 299 321 349
f 349 350 299
f 374 350 349
f 323 324 372
f 372 324 376
f 401 351 374
f 401 353 351
f 352 354 472
f 402 328 353
f 330 354 352
f 402 333 328
f 404 333 402
f 378 377 330
f 334 378 330
f 404 355 333
f 356 378 334
f 355 357 335
f 356 306 380
f 335 357 358
f 360 380 306
f 358 379 338
f 379 358 357
f 359 380 360
f 381 380 359
f 359 308 383
f 338 308 337
f 383 308 338
f 310 364 386
f 361 310 386
f 361 389 311
f 390 362 363
f 363 362 388
f 363 388 364
f 410 390 366
f 366 390 339
f 339 390 363
f 391 264 389
f 264 391 392
f 343 410 367
f 367 410 366
f 343 368 395
f 345 344 396
f 368 346 414
f 368 414 395
f 370 345 396
f 369 397 414
f 369 414 346
f 398 348 370
f 369 323 400
f 369 400 397
f 371 321 348
f 371 348 398
f 321 371 418
f 349 321 418
f 400 323 372
f 349 418 373
f 451 400 372
f 372 421 451
f 349 403 374
f 403 349 373
f 421 372 376
f 374 403 401
f 421 376 375
f 375 376 472
f 402 353 401
f 405 377 378
f 356 405 378
f 357 355 404
f 380 405 356
f 405 380 382
f 338 379 383
f 406 379 357
f 380 381 384
f 382 380 384
f 385 359 383
f 359 385 384
f 381 359 384
f 435 408 388
f 409 435 388
f 364 388 408
f 364 408 386
f 387 409 390
f 390 409 362
f 362 409 388
f 441 391 389
f 410 387 390
f 392 393 341
f 413 410 343
f 411 410 413
f 393 392 445
f 393 445 394
f 413 343 395
f 394 445 344
f 396 344 445
f 414 412 395
f 417 370 396
f 417 396 445
f 414 397 449
f 398 370 417
f 400 449 397
f 371 398 399
f 418 371 399
f 450 400 451
f 420 403 373
f 453 403 420
f 421 375 470
f 401 422 402
f 403 422 401
f 422 403 453
f 472 354 473
f 473 354 330
f 473 330 425
f 402 454 404
f 454 402 422
f 425 330 424
f 426 427 404
f 426 404 454
f 330 377 424
f 429 357 404
f 429 404 427
f 429 406 357
f 382 377 405
f 379 430 383
f 430 433 383
f 383 433 385
f 407 382 384
f 384 385 433
f 384 433 407
f 386 408 438
f 386 438 434
f 386 434 439
f 386 439 488
f 361 386 488
f 488 389 361
f 387 440 435
f 387 435 409
f 411 387 410
f 440 387 411
f 441 525 391
f 392 391 525
f 444 442 413
f 442 411 413
f 445 392 460
f 412 446 444
f 412 444 395
f 395 444 413
f 412 414 415
f 446 412 415
f 417 445 463
f 415 414 449
f 415 449 416
f 398 417 447
f 399 398 447
f 448 418 399
f 400 450 449
f 418 448 419
f 373 418 419
f 420 373 419
f 451 421 468
f 468 421 470
f 423 422 453
f 425 476 473
f 423 454 422
f 424 564 476
f 424 476 425
f 426 428 427
f 428 426 454
f 427 479 429
f 479 427 428
f 564 424 377
f 455 406 429
f 377 382 513
f 457 379 455
f 455 379 406
f 431 433 430
f 457 430 379
f 431 430 457
f 513 382 407
f 432 433 431
f 433 432 539
f 407 433 539
f 435 458 485
f 435 485 436
f 408 435 436
f 437 438 408
f 437 408 436
f 434 482 439
f 488 439 482
f 458 435 440
f 579 441 389
f 579 389 488
f 441 579 525
f 443 459 411
f 411 459 440
f 442 443 411
f 444 491 443
f 444 443 442
f 495 445 460
f 491 444 446
f 416 446 415
f 417 463 464
f 447 417 464
f 416 449 466
f 467 399 447
f 467 447 464
f 448 399 467
f 466 449 450
f 452 420 419
f 450 451 468
f 420 452 469
f 469 475 420
f 420 475 453
f 453 475 423
f 503 423 474
f 475 474 423
f 477 454 503
f 503 454 423
f 477 428 454
f 479 478 429
f 564 377 508
f 429 478 455
f 508 377 513
f 481 457 455
f 481 455 478
f 456 457 515
f 431 457 456
f 539 432 517
f 431 456 517
f 431 517 432
f 438 437 434
f 458 483 485
f 485 484 436
f 436 484 437
f 459 487 483
f 459 483 440
f 440 483 458
f 487 459 443
f 487 443 490
f 490 443 461
f 492 460 392
f 461 443 491
f 493 462 446
f 446 462 491
f 495 463 445
f 416 529 493
f 446 416 493
f 497 463 495
f 463 497 464
f 416 466 465
f 529 416 465
f 467 499 448
f 465 466 500
f 419 448 499
f 466 450 501
f 500 466 501
f 452 419 533
f 501 450 468
f 501 468 628
f 469 452 533
f 468 470 471
f 628 468 471
f 535 475 469
f 375 536 471
f 470 375 471
f 536 375 472
f 536 472 502
f 472 473 502
f 475 538 474
f 473 476 561
f 502 473 561
f 505 428 477
f 480 478 479
f 505 479 428
f 480 479 505
f 511 478 480
f 481 511 457
f 511 481 478
f 515 457 511
f 541 456 514
f 514 456 515
f 517 456 541
f 434 437 575
f 575 482 434
f 486 482 575
f 483 524 519
f 485 483 519
f 484 485 519
f 486 488 482
f 643 488 486
f 524 483 487
f 579 488 643
f 490 527 489
f 490 489 487
f 526 527 461
f 527 490 461
f 462 528 526
f 462 526 491
f 491 526 461
f 492 616 460
f 528 462 493
f 528 493 494
f 616 583 460
f 495 460 583
f 494 493 529
f 495 548 497
f 548 496 497
f 498 497 496
f 464 497 498
f 531 589 465
f 465 589 529
f 498 551 464
f 464 551 467
f 499 467 551
f 500 531 465
f 535 469 533
f 628 471 536
f 536 502 558
f 538 475 555
f 555 475 535
f 558 502 561
f 474 537 503
f 538 537 474
f 537 506 503
f 503 506 477
f 596 561 476
f 596 476 564
f 506 504 477
f 477 504 505
f 507 509 480
f 505 507 480
f 507 505 504
f 564 508 597
f 480 509 510
f 511 480 510
f 597 508 513
f 511 512 515
f 512 511 510
f 513 407 569
f 514 516 541
f 515 512 516
f 515 516 514
f 569 407 539
f 539 517 518
f 518 517 541
f 519 543 520
f 519 520 484
f 484 520 521
f 437 484 521
f 437 521 575
f 522 523 524
f 524 523 543
f 519 524 543
f 489 578 522
f 489 522 487
f 487 522 524
f 489 527 545
f 489 545 578
f 582 392 525
f 545 526 544
f 526 545 527
f 582 617 492
f 582 492 392
f 546 544 528
f 544 526 528
f 617 616 492
f 494 547 546
f 494 546 528
f 494 529 530
f 547 494 530
f 530 529 589
f 530 589 624
f 498 496 619
f 619 551 498
f 552 499 551
f 554 623 531
f 500 554 531
f 532 419 499
f 532 499 552
f 501 554 500
f 419 532 553
f 533 419 553
f 554 501 628
f 533 553 534
f 535 533 534
f 534 555 535
f 536 556 688
f 628 536 688
f 556 536 558
f 559 538 555
f 558 561 630
f 559 537 538
f 506 537 559
f 563 504 506
f 507 565 509
f 563 507 504
f 565 507 563
f 510 509 567
f 567 509 565
f 597 513 601
f 566 510 567
f 566 512 510
f 601 513 569
f 542 516 512
f 542 512 566
f 569 539 518
f 516 602 540
f 516 540 541
f 602 516 542
f 541 540 518
f 520 543 573
f 520 573 521
f 521 610 575
f 522 576 572
f 522 572 523
f 523 572 543
f 576 522 578
f 525 579 581
f 545 577 578
f 581 582 525
f 546 615 544
f 544 615 577
f 544 577 545
f 495 583 586
f 547 530 620
f 495 586 549
f 548 495 549
f 624 620 530
f 550 496 548
f 550 548 549
f 496 550 619
f 621 551 619
f 625 552 551
f 625 551 621
f 589 531 623
f 552 625 590
f 532 552 590
f 623 554 626
f 553 532 590
f 553 590 591
f 626 554 628
f 534 553 591
f 534 591 592
f 534 592 555
f 688 556 557
f 558 557 556
f 555 592 559
f 630 557 558
f 592 593 559
f 630 561 560
f 632 506 559
f 632 559 594
f 594 559 593
f 560 561 562
f 562 561 596
f 563 506 632
f 596 564 597
f 634 567 565
f 567 634 598
f 567 636 566
f 636 567 598
f 568 601 569
f 569 639 568
f 602 542 637
f 637 542 566
f 570 639 569
f 570 569 518
f 540 604 570
f 518 540 570
f 604 540 602
f 572 607 608
f 543 572 608
f 573 543 608
f 573 608 699
f 521 573 699
f 521 699 571
f 521 571 574
f 610 521 574
f 669 486 575
f 607 572 576
f 669 643 486
f 577 580 578
f 578 580 576
f 581 579 643
f 580 577 615
f 643 613 581
f 614 581 613
f 614 582 581
f 582 614 617
f 546 547 585
f 584 583 616
f 584 616 646
f 586 583 584
f 679 586 584
f 585 620 680
f 620 585 547
f 587 586 679
f 549 586 587
f 549 587 550
f 619 550 587
f 619 622 621
f 588 622 619
f 624 589 623
f 590 625 627
f 654 591 590
f 654 590 627
f 629 592 591
f 592 629 593
f 560 562 631
f 632 595 563
f 563 595 565
f 565 633 634
f 633 565 595
f 599 596 597
f 601 599 597
f 568 600 599
f 568 599 601
f 600 568 639
f 666 602 637
f 566 603 637
f 603 566 636
f 639 570 605
f 604 602 666
f 605 570 606
f 570 604 606
f 571 699 700
f 574 571 700
f 641 642 607
f 608 607 642
f 608 642 609
f 608 609 699
f 671 610 574
f 610 671 669
f 575 610 669
f 580 611 641
f 580 641 576
f 576 641 607
f 674 643 669
f 611 580 615
f 612 613 643
f 614 613 612
f 645 615 546
f 611 615 645
f 612 678 614
f 678 617 614
f 646 616 617
f 646 617 678
f 618 585 680
f 645 546 585
f 645 585 618
f 646 679 584
f 619 587 707
f 588 619 647
f 647 648 588
f 680 620 681
f 650 622 588
f 650 588 648
f 620 624 681
f 621 649 625
f 622 650 649
f 622 649 621
f 624 623 651
f 681 624 651
f 627 625 649
f 651 623 626
f 653 654 627
f 626 628 652
f 652 628 688
f 657 629 591
f 657 591 654
f 689 688 557
f 656 629 657
f 689 557 630
f 689 630 659
f 656 593 629
f 659 630 560
f 560 661 659
f 662 593 656
f 631 661 560
f 662 632 594
f 662 594 593
f 665 595 663
f 662 595 632
f 663 595 662
f 562 596 635
f 631 562 635
f 665 633 595
f 596 599 635
f 693 634 633
f 634 636 598
f 639 667 600
f 638 666 637
f 603 694 638
f 637 603 638
f 694 603 636
f 605 667 639
f 640 604 666
f 604 640 606
f 609 668 699
f 642 641 702
f 642 702 668
f 642 668 609
f 675 643 674
f 675 612 643
f 676 673 611
f 645 676 611
f 645 644 676
f 644 645 618
f 644 618 733
f 587 679 707
f 757 619 707
f 619 757 647
f 648 647 709
f 650 648 709
f 711 649 650
f 711 650 682
f 711 627 649
f 684 627 711
f 681 651 686
f 686 651 626
f 684 653 627
f 686 626 652
f 654 653 737
f 654 737 655
f 657 654 655
f 689 659 658
f 657 660 656
f 660 657 655
f 691 658 659
f 661 691 659
f 656 716 662
f 716 656 660
f 664 691 661
f 664 661 631
f 716 717 662
f 692 665 663
f 717 663 662
f 664 631 635
f 692 633 665
f 692 693 633
f 635 599 600
f 694 636 634
f 666 696 640
f 638 696 666
f 696 638 694
f 667 605 606
f 606 640 698
f 606 698 667
f 640 696 698
f 641 701 702
f 721 668 702
f 671 574 700
f 673 706 670
f 611 673 670
f 701 641 611
f 701 611 670
f 671 672 669
f 674 669 672
f 674 705 675
f 706 673 676
f 705 729 675
f 728 675 729
f 728 612 675
f 730 612 728
f 706 676 677
f 676 644 731
f 676 731 677
f 678 612 730
f 733 731 644
f 647 757 758
f 680 681 683
f 709 647 758
f 650 735 682
f 709 735 650
f 686 683 681
f 686 763 683
f 685 763 686
f 653 684 712
f 685 686 652
f 685 652 687
f 737 653 712
f 652 688 714
f 687 652 714
f 714 688 689
f 658 690 689
f 691 690 658
f 717 718 663
f 663 718 692
f 719 693 748
f 692 748 693
f 748 692 718
f 719 694 634
f 719 634 693
f 600 667 695
f 720 694 719
f 720 696 694
f 697 696 720
f 698 696 697
f 699 668 722
f 700 699 722
f 751 723 701
f 701 723 702
f 722 703 700
f 704 671 700
f 704 700 703
f 706 724 751
f 706 751 670
f 670 751 701
f 674 672 725
f 724 706 753
f 674 725 705
f 753 706 677
f 732 679 646
f 732 646 678
f 679 732 819
f 707 679 819
f 757 707 819
f 757 734 758
f 680 683 708
f 618 680 708
f 709 758 710
f 735 711 682
f 709 710 735
f 711 713 684
f 764 763 685
f 712 684 736
f 736 684 713
f 687 764 685
f 714 830 687
f 655 737 739
f 715 830 714
f 715 714 689
f 739 660 655
f 715 689 690
f 740 660 739
f 740 716 660
f 740 717 716
f 743 717 740
f 772 691 746
f 743 718 717
f 774 718 743
f 691 664 747
f 746 691 747
f 747 664 635
f 774 748 718
f 747 635 600
f 748 750 719
f 719 749 720
f 749 719 750
f 780 698 697
f 668 721 722
f 723 806 702
f 702 806 721
f 752 672 671
f 752 671 704
f 725 672 752
f 753 783 724
f 727 705 725
f 752 727 725
f 753 677 726
f 784 729 705
f 784 705 727
f 729 784 754
f 728 729 754
f 754 730 728
f 790 730 754
f 677 731 789
f 755 730 790
f 789 731 793
f 755 678 730
f 731 733 793
f 732 678 755
f 618 708 733
f 758 792 759
f 710 758 759
f 760 711 735
f 710 762 760
f 735 710 760
f 762 710 759
f 708 683 763
f 760 713 711
f 761 713 760
f 761 736 713
f 764 687 766
f 736 737 712
f 767 737 736
f 766 687 830
f 737 767 768
f 739 737 768
f 739 768 738
f 715 690 769
f 830 715 769
f 739 770 740
f 770 739 738
f 769 690 691
f 741 743 771
f 742 771 743
f 740 742 743
f 742 740 770
f 746 744 772
f 741 774 743
f 745 744 746
f 745 746 747
f 801 745 747
f 775 748 774
f 801 747 600
f 778 750 776
f 775 750 748
f 776 750 775
f 779 749 778
f 778 749 750
f 695 667 698
f 720 779 805
f 720 805 697
f 779 720 749
f 803 698 780
f 695 698 803
f 803 780 804
f 697 781 780
f 805 781 697
f 810 751 809
f 751 810 843
f 723 751 843
f 806 723 843
f 704 703 811
f 783 808 809
f 724 783 809
f 809 751 724
f 812 752 704
f 812 704 811
f 783 753 813
f 812 727 752
f 787 727 812
f 726 813 753
f 784 727 787
f 784 786 754
f 790 754 786
f 726 677 789
f 790 791 755
f 791 818 755
f 818 756 755
f 732 755 756
f 821 757 819
f 757 821 734
f 758 734 792
f 793 733 708
f 824 708 763
f 824 763 764
f 765 736 761
f 764 766 861
f 827 764 861
f 736 765 829
f 767 736 829
f 861 766 830
f 768 767 829
f 771 797 741
f 742 796 797
f 742 797 771
f 796 742 770
f 744 773 772
f 745 773 744
f 774 741 799
f 775 774 799
f 836 775 799
f 837 778 776
f 775 837 776
f 837 775 836
f 777 600 695
f 802 777 695
f 803 802 695
f 780 781 804
f 721 806 782
f 722 721 782
f 703 722 782
f 808 783 813
f 814 787 812
f 813 726 848
f 814 785 787
f 788 786 784
f 788 784 787
f 790 786 788
f 789 817 815
f 848 789 815
f 789 848 726
f 788 791 790
f 789 793 817
f 732 756 820
f 732 820 819
f 734 821 855
f 734 855 792
f 817 793 822
f 792 858 759
f 793 708 824
f 822 793 824
f 858 857 759
f 759 857 762
f 760 826 761
f 762 825 760
f 825 762 857
f 827 824 764
f 761 826 765
f 829 765 826
f 768 794 795
f 738 768 795
f 795 770 738
f 833 770 795
f 832 796 863
f 833 796 770
f 863 796 833
f 798 797 796
f 798 796 832
f 797 834 741
f 834 797 798
f 799 741 835
f 835 741 834
f 745 801 800
f 800 801 600
f 800 600 777
f 778 839 779
f 778 837 839
f 803 872 802
f 838 805 779
f 839 838 779
f 804 872 803
f 804 840 872
f 840 805 838
f 804 781 840
f 840 781 805
f 842 806 943
f 842 943 874
f 782 806 842
f 810 906 843
f 807 703 782
f 807 782 842
f 811 703 807
f 808 906 809
f 809 906 810
f 807 847 811
f 847 812 811
f 847 845 814
f 847 814 812
f 808 813 848
f 845 849 814
f 880 785 814
f 880 814 849
f 787 785 880
f 788 787 880
f 880 850 788
f 815 817 884
f 816 788 850
f 816 791 788
f 818 791 816
f 823 884 817
f 820 854 819
f 821 819 854
f 822 823 817
f 855 889 792
f 858 792 889
f 822 824 860
f 860 824 827
f 825 891 826
f 760 825 826
f 891 825 857
f 892 829 826
f 828 768 829
f 794 768 828
f 795 794 930
f 830 769 862
f 926 830 862
f 795 930 831
f 833 795 831
f 862 769 691
f 691 772 973
f 832 864 798
f 973 772 773
f 864 898 834
f 798 864 834
f 773 745 865
f 898 835 834
f 865 745 800
f 800 867 865
f 835 836 799
f 868 836 835
f 870 867 800
f 870 800 777
f 868 837 836
f 869 837 868
f 870 777 802
f 870 802 871
f 904 839 837
f 871 802 872
f 839 904 841
f 839 841 838
f 838 841 840
f 841 873 840
f 943 806 843
f 874 907 842
f 878 807 842
f 878 842 907
f 878 877 847
f 878 847 807
f 879 844 808
f 846 845 847
f 877 846 847
f 848 883 879
f 848 879 808
f 849 845 846
f 883 848 815
f 883 815 884
f 816 850 914
f 914 853 816
f 852 818 816
f 852 816 853
f 756 818 852
f 820 756 886
f 854 820 886
f 821 854 855
f 823 822 856
f 856 822 860
f 860 921 856
f 890 857 858
f 859 921 860
f 890 891 857
f 859 860 827
f 859 827 969
f 826 924 892
f 924 826 891
f 969 827 861
f 828 829 893
f 893 829 892
f 926 861 830
f 794 828 894
f 930 794 894
f 863 896 832
f 833 932 896
f 833 896 863
f 932 833 831
f 864 832 896
f 973 773 897
f 864 895 898
f 897 773 865
f 866 898 895
f 897 865 867
f 897 867 899
f 898 868 835
f 899 867 870
f 870 871 900
f 904 837 869
f 938 900 871
f 938 871 872
f 938 872 840
f 938 840 873
f 938 873 903
f 873 841 905
f 903 873 905
f 874 943 944
f 906 875 876
f 843 906 876
f 945 943 843
f 945 843 876
f 878 907 950
f 844 947 948
f 808 844 948
f 948 906 808
f 878 950 951
f 877 878 951
f 947 879 911
f 947 844 879
f 951 846 877
f 879 883 911
f 880 849 881
f 913 880 881
f 883 882 911
f 913 850 880
f 882 883 884
f 882 884 851
f 914 850 913
f 885 853 914
f 852 853 885
f 885 915 852
f 887 756 852
f 887 852 915
f 886 756 887
f 884 823 888
f 851 884 888
f 887 916 886
f 916 854 886
f 854 916 917
f 855 854 917
f 888 823 856
f 888 856 919
f 917 918 855
f 918 889 855
f 889 918 920
f 858 889 920
f 919 856 921
f 920 890 858
f 922 890 920
f 921 859 968
f 890 922 923
f 891 890 923
f 968 859 969
f 924 970 892
f 924 891 923
f 892 970 893
f 828 893 894
f 999 926 862
f 930 929 931
f 831 930 931
f 862 691 933
f 931 932 831
f 933 691 973
f 895 864 896
f 866 936 898
f 936 866 895
f 898 936 935
f 898 935 868
f 870 901 899
f 868 935 902
f 868 902 869
f 870 900 901
f 901 900 937
f 869 902 904
f 937 900 938
f 902 941 904
f 938 903 939
f 942 841 904
f 942 904 941
f 942 903 905
f 939 903 942
f 942 905 841
f 908 906 948
f 906 908 875
f 950 907 874
f 950 874 944
f 985 947 911
f 909 846 951
f 985 911 952
f 910 849 846
f 910 846 909
f 881 849 910
f 911 882 912
f 911 912 952
f 910 955 913
f 910 913 881
f 912 851 954
f 851 912 882
f 957 914 913
f 957 913 955
f 885 914 957
f 954 851 888
f 915 959 887
f 916 887 959
f 963 918 917
f 918 963 964
f 920 918 964
f 921 966 919
f 922 964 995
f 920 964 922
f 968 966 921
f 923 922 995
f 970 924 925
f 970 997 893
f 928 969 861
f 926 928 861
f 894 893 927
f 927 893 997
f 999 928 926
f 927 930 894
f 929 930 927
f 971 999 862
f 933 971 862
f 972 896 932
f 972 932 931
f 973 971 933
f 934 895 896
f 934 896 972
f 934 936 895
f 976 936 934
f 975 897 899
f 975 899 1069
f 935 936 976
f 1069 899 901
f 901 937 978
f 938 939 937
f 937 939 978
f 902 940 941
f 939 942 1007
f 980 1007 942
f 980 942 941
f 940 980 941
f 943 945 946
f 944 943 946
f 1040 1009 908
f 908 1009 875
f 875 1008 876
f 876 1008 945
f 949 950 944
f 949 944 946
f 986 947 985
f 947 986 1040
f 947 1040 948
f 948 1040 908
f 949 951 950
f 984 951 949
f 984 953 909
f 984 909 951
f 952 988 987
f 952 987 985
f 953 989 910
f 953 910 909
f 988 952 912
f 988 912 954
f 991 910 989
f 991 955 910
f 956 955 991
f 957 955 956
f 958 915 885
f 958 885 957
f 954 888 960
f 959 915 958
f 916 959 962
f 917 916 962
f 960 888 919
f 960 919 961
f 962 993 917
f 963 917 993
f 964 963 965
f 919 966 967
f 961 919 967
f 995 964 965
f 967 966 968
f 997 970 925
f 924 996 925
f 996 924 923
f 929 927 1025
f 931 929 1025
f 1027 999 971
f 972 931 1002
f 971 973 1003
f 972 1001 1029
f 972 1029 934
f 1001 972 1002
f 1003 973 897
f 1004 976 974
f 1005 974 976
f 934 1005 976
f 1005 934 1029
f 935 976 1004
f 1069 901 977
f 901 979 977
f 1006 902 935
f 901 978 979
f 979 978 1033
f 978 1034 1033
f 939 1007 1034
f 939 1034 978
f 1039 902 1006
f 940 902 1039
f 1007 980 981
f 940 981 980
f 945 1008 982
f 946 945 982
f 1010 1008 875
f 983 946 982
f 949 946 983
f 1042 1043 986
f 1040 986 1043
f 983 984 949
f 987 1042 985
f 985 1042 986
f 1046 953 984
f 983 1046 984
f 1048 987 988
f 989 953 1046
f 988 954 1012
f 991 989 1013
f 954 990 1012
f 1013 1014 991
f 990 954 960
f 1017 956 991
f 957 956 1017
f 1053 990 960
f 1017 1016 958
f 1017 958 957
f 992 959 958
f 992 958 1016
f 959 992 962
f 961 1057 960
f 963 993 1019
f 963 1019 994
f 965 963 994
f 967 1057 961
f 1021 923 995
f 1060 967 968
f 1060 968 969
f 1060 969 1059
f 1021 996 923
f 969 928 1059
f 1061 998 997
f 925 1061 997
f 1061 925 996
f 1059 928 1063
f 998 927 997
f 1024 927 998
f 1063 928 999
f 1063 999 1096
f 927 1024 1025
f 1096 999 1027
f 1000 931 1025
f 931 1000 1002
f 1027 971 1003
f 1003 897 975
f 974 1068 1004
f 1005 1068 974
f 1006 935 1004
f 1006 1004 1030
f 1068 1030 1004
f 977 979 1032
f 979 1033 1032
f 1007 1036 1034
f 1007 1039 1036
f 981 1039 1007
f 940 1039 981
f 1008 1010 1041
f 982 1008 1041
f 1010 875 1009
f 1041 1076 982
f 1044 983 982
f 1044 982 1076
f 1011 987 1048
f 1077 1042 987
f 1077 987 1011
f 1013 989 1046
f 1012 1048 988
f 1012 990 1051
f 1015 991 1014
f 1017 991 1015
f 1051 990 1053
f 1015 1081 1017
f 1054 1017 1081
f 1054 1016 1017
f 1053 960 1056
f 1082 1016 1054
f 1016 1082 1055
f 992 1016 1055
f 962 992 1055
f 1056 960 1057
f 1055 1018 962
f 1018 993 962
f 993 1018 1019
f 1057 967 1084
f 1019 1058 994
f 1020 965 994
f 1020 994 1058
f 995 965 1020
f 1084 967 1060
f 995 1020 1021
f 1021 1022 996
f 1061 1023 998
f 1061 996 1022
f 1062 1059 1063
f 998 1097 1024
f 1097 998 1023
f 1025 1024 1026
f 1026 1024 1097
f 1000 1025 1026
f 1002 1000 1099
f 1099 1001 1002
f 1065 1001 1099
f 1028 1029 1065
f 1065 1029 1001
f 1066 1003 975
f 1068 1005 1028
f 1028 1005 1029
f 1066 975 1069
f 1030 1071 1006
f 1068 1071 1030
f 977 1031 1069
f 1031 977 1032
f 1032 1072 1031
f 1071 1103 1038
f 1071 1038 1006
f 1032 1033 1072
f 1034 1073 1072
f 1033 1034 1072
f 1073 1034 1036
f 1073 1036 1074
f 1036 1105 1074
f 1035 1105 1036
f 1035 1036 1039
f 1006 1038 1037
f 1006 1037 1039
f 1037 1035 1039
f 1010 1109 1110
f 1041 1010 1110
f 1142 1040 1043
f 1040 1142 1075
f 1009 1040 1075
f 1009 1075 1109
f 1009 1109 1010
f 1110 1111 1041
f 1076 1041 1111
f 1042 1077 1043
f 1078 983 1044
f 1078 1046 983
f 1078 1045 1047
f 1078 1047 1046
f 1013 1046 1047
f 1011 1048 1079
f 1048 1012 1116
f 1048 1116 1079
f 1045 1049 1047
f 1049 1015 1047
f 1047 1015 1013
f 1051 1116 1012
f 1015 1014 1013
f 1050 1081 1015
f 1050 1015 1049
f 1051 1053 1052
f 1052 1053 1056
f 1056 1057 1084
f 1082 1159 1055
f 1159 1018 1055
f 1018 1159 1119
f 1018 1119 1085
f 1019 1018 1085
f 1058 1019 1085
f 1020 1058 1087
f 1087 1021 1020
f 1059 1091 1060
f 1062 1091 1059
f 1061 1125 1023
f 1125 1061 1022
f 1062 1063 1095
f 1093 1097 1023
f 1095 1063 1096
f 1096 1027 1098
f 1000 1026 1127
f 1099 1000 1127
f 1027 1003 1206
f 1065 1099 1064
f 1131 1206 1003
f 1065 1067 1028
f 1065 1064 1067
f 1066 1131 1003
f 1100 1068 1028
f 1067 1100 1028
f 1066 1069 1070
f 1103 1071 1068
f 1103 1068 1100
f 1031 1101 1070
f 1069 1031 1070
f 1031 1102 1101
f 1102 1031 1072
f 1072 1073 1102
f 1073 1074 1134
f 1073 1134 1102
f 1074 1105 1134
f 1107 1105 1035
f 1107 1037 1038
f 1035 1037 1107
f 1109 1146 1110
f 1076 1111 1113
f 1044 1076 1113
f 1147 1148 1077
f 1077 1148 1043
f 1113 1078 1044
f 1114 1147 1011
f 1011 1147 1077
f 1113 1115 1078
f 1115 1045 1078
f 1079 1192 1114
f 1079 1114 1011
f 1192 1079 1116
f 1192 1116 1191
f 1152 1049 1045
f 1156 1049 1152
f 1050 1049 1156
f 1116 1051 1052
f 1156 1157 1050
f 1080 1081 1050
f 1080 1050 1157
f 1054 1081 1080
f 1056 1083 1052
f 1080 1158 1054
f 1158 1082 1054
f 1084 1083 1056
f 1159 1082 1158
f 1083 1084 1160
f 1085 1119 1086
f 1122 1058 1085
f 1122 1085 1086
f 1087 1058 1122
f 1160 1084 1060
f 1160 1060 1089
f 1122 1088 1087
f 1088 1021 1087
f 1089 1060 1091
f 1088 1022 1021
f 1090 1022 1088
f 1091 1062 1092
f 1090 1125 1022
f 1062 1095 1167
f 1092 1062 1167
f 1023 1169 1093
f 1169 1023 1125
f 1094 1167 1095
f 1096 1094 1095
f 1093 1026 1097
f 1126 1026 1093
f 1098 1172 1094
f 1098 1094 1096
f 1026 1126 1127
f 1098 1027 1128
f 1172 1098 1128
f 1129 1099 1127
f 1128 1027 1206
f 1099 1129 1064
f 1131 1066 1178
f 1066 1179 1178
f 1067 1138 1100
f 1070 1179 1066
f 1070 1101 1180
f 1070 1180 1179
f 1101 1133 1180
f 1100 1138 1103
f 1101 1102 1133
f 1138 1104 1103
f 1139 1134 1105
f 1139 1105 1140
f 1105 1106 1140
f 1108 1038 1104
f 1104 1038 1103
f 1107 1106 1105
f 1038 1106 1107
f 1106 1038 1108
f 1146 1109 1144
f 1144 1109 1075
f 1111 1110 1146
f 1113 1111 1112
f 1148 1216 1043
f 1043 1216 1142
f 1149 1113 1112
f 1190 1147 1114
f 1149 1150 1115
f 1149 1115 1113
f 1150 1151 1115
f 1153 1115 1151
f 1153 1045 1115
f 1152 1045 1153
f 1191 1116 1155
f 1116 1052 1118
f 1155 1116 1118
f 1080 1157 1117
f 1052 1083 1118
f 1158 1080 1117
f 1118 1083 1160
f 1119 1159 1120
f 1121 1086 1119
f 1121 1119 1120
f 1086 1121 1162
f 1122 1086 1162
f 1162 1163 1122
f 1123 1088 1122
f 1123 1122 1163
f 1089 1091 1202
f 1090 1123 1124
f 1088 1123 1090
f 1203 1202 1091
f 1092 1203 1091
f 1090 1124 1125
f 1167 1203 1092
f 1169 1171 1093
f 1169 1125 1124
f 1167 1094 1172
f 1093 1171 1126
f 1127 1126 1130
f 1130 1126 1171
f 1130 1129 1127
f 1176 1129 1130
f 1129 1176 1175
f 1064 1129 1175
f 1206 1131 1207
f 1132 1067 1064
f 1132 1064 1175
f 1131 1178 1207
f 1132 1138 1067
f 1180 1133 1135
f 1102 1134 1135
f 1133 1102 1135
f 1136 1134 1139
f 1136 1139 1137
f 1139 1182 1137
f 1138 1215 1104
f 1139 1140 1182
f 1182 1140 1106
f 1104 1141 1108
f 1215 1141 1104
f 1182 1106 1185
f 1141 1185 1106
f 1108 1141 1106
f 1142 1216 1217
f 1142 1217 1143
f 1075 1142 1143
f 1143 1145 1144
f 1143 1144 1075
f 1146 1144 1145
f 1189 1111 1146
f 1189 1146 1145
f 1112 1111 1189
f 1187 1147 1190
f 1147 1187 1188
f 1148 1147 1188
f 1216 1148 1188
f 1189 1220 1112
f 1149 1112 1220
f 1190 1114 1192
f 1154 1151 1150
f 1153 1151 1154
f 1152 1153 1154
f 1154 1193 1152
f 1194 1152 1193
f 1194 1156 1152
f 1155 1118 1258
f 1196 1157 1156
f 1196 1156 1194
f 1117 1157 1196
f 1196 1197 1117
f 1198 1158 1117
f 1198 1117 1197
f 1160 1199 1118
f 1159 1158 1228
f 1120 1159 1228
f 1291 1199 1160
f 1228 1121 1120
f 1162 1121 1161
f 1089 1291 1160
f 1163 1162 1161
f 1202 1291 1089
f 1163 1165 1123
f 1164 1124 1123
f 1164 1123 1165
f 1166 1124 1164
f 1203 1167 1168
f 1204 1171 1169
f 1169 1166 1204
f 1166 1169 1124
f 1167 1172 1170
f 1168 1167 1170
f 1174 1171 1204
f 1173 1170 1172
f 1174 1130 1171
f 1128 1235 1173
f 1128 1173 1172
f 1130 1174 1205
f 1176 1130 1205
f 1235 1128 1206
f 1175 1176 1205
f 1175 1177 1132
f 1178 1179 1208
f 1177 1212 1132
f 1179 1180 1208
f 1181 1138 1132
f 1181 1132 1212
f 1134 1210 1135
f 1134 1136 1210
f 1213 1137 1182
f 1182 1214 1183
f 1182 1183 1213
f 1215 1138 1181
f 1185 1214 1182
f 1184 1214 1185
f 1184 1141 1215
f 1185 1141 1184
f 1143 1217 1243
f 1145 1143 1243
f 1145 1243 1282
f 1189 1145 1282
f 1244 1187 1190
f 1187 1244 1186
f 1187 1186 1188
f 1188 1186 1216
f 1282 1218 1189
f 1220 1189 1218
f 1244 1190 1246
f 1220 1222 1149
f 1222 1150 1149
f 1190 1192 1221
f 1190 1221 1246
f 1222 1154 1150
f 1191 1251 1221
f 1191 1221 1192
f 1251 1191 1155
f 1223 1193 1154
f 1223 1154 1252
f 1225 1193 1223
f 1194 1193 1225
f 1225 1256 1194
f 1195 1196 1194
f 1195 1194 1256
f 1197 1196 1195
f 1258 1118 1199
f 1197 1227 1198
f 1227 1158 1198
f 1158 1227 1228
f 1264 1121 1228
f 1121 1264 1229
f 1161 1121 1229
f 1230 1163 1161
f 1230 1161 1229
f 1200 1291 1202
f 1200 1202 1201
f 1231 1165 1163
f 1231 1163 1230
f 1164 1165 1231
f 1202 1203 1267
f 1201 1202 1267
f 1233 1166 1164
f 1232 1267 1203
f 1168 1232 1203
f 1166 1233 1204
f 1170 1232 1168
f 1204 1234 1174
f 1236 1174 1234
f 1174 1236 1205
f 1270 1175 1205
f 1235 1206 1207
f 1207 1209 1235
f 1175 1270 1177
f 1207 1178 1209
f 1209 1178 1208
f 1209 1208 1237
f 1208 1238 1237
f 1177 1274 1211
f 1177 1211 1212
f 1208 1180 1238
f 1238 1180 1135
f 1238 1135 1302
f 1135 1210 1302
f 1212 1211 1181
f 1210 1136 1275
f 1302 1210 1275
f 1137 1213 1275
f 1136 1137 1275
f 1277 1183 1214
f 1214 1279 1277
f 1241 1215 1181
f 1241 1181 1240
f 1211 1240 1181
f 1184 1279 1214
f 1241 1279 1184
f 1215 1241 1184
f 1216 1186 1217
f 1242 1186 1244
f 1220 1218 1219
f 1246 1284 1244
f 1219 1248 1222
f 1219 1222 1220
f 1246 1221 1250
f 1249 1222 1248
f 1249 1154 1222
f 1250 1221 1251
f 1251 1155 1224
f 1252 1318 1223
f 1318 1254 1223
f 1253 1225 1223
f 1253 1223 1254
f 1226 1224 1155
f 1226 1155 1258
f 1256 1225 1253
f 1256 1289 1195
f 1260 1197 1195
f 1260 1195 1289
f 1258 1199 1262
f 1322 1227 1197
f 1322 1197 1260
f 1228 1227 1261
f 1262 1199 1291
f 1264 1228 1261
f 1229 1264 1265
f 1266 1229 1265
f 1230 1229 1266
f 1231 1230 1266
f 1293 1358 1200
f 1201 1293 1200
f 1267 1293 1201
f 1233 1164 1231
f 1204 1233 1268
f 1234 1204 1268
f 1170 1173 1362
f 1236 1234 1268
f 1362 1173 1235
f 1205 1236 1269
f 1270 1205 1269
f 1235 1209 1271
f 1177 1270 1274
f 1209 1237 1271
f 1237 1238 1273
f 1238 1302 1273
f 1276 1302 1275
f 1240 1239 1241
f 1211 1307 1239
f 1211 1239 1240
f 1241 1281 1279
f 1239 1281 1241
f 1186 1242 1217
f 1243 1217 1343
f 1284 1310 1244
f 1244 1310 1242
f 1245 1218 1282
f 1219 1218 1245
f 1284 1246 1247
f 1283 1248 1219
f 1245 1283 1219
f 1250 1247 1246
f 1249 1248 1286
f 1250 1251 1287
f 1286 1154 1249
f 1286 1252 1154
f 1317 1252 1286
f 1224 1287 1251
f 1252 1317 1318
f 1320 1254 1318
f 1253 1254 1320
f 1224 1226 1257
f 1320 1288 1253
f 1255 1256 1253
f 1255 1253 1288
f 1257 1226 1258
f 1257 1258 1259
f 1289 1256 1255
f 1259 1258 1262
f 1227 1322 1323
f 1261 1227 1323
f 1391 1262 1291
f 1323 1263 1261
f 1264 1261 1263
f 1291 1200 1358
f 1292 1266 1265
f 1292 1231 1266
f 1293 1267 1331
f 1267 1232 1294
f 1331 1267 1294
f 1233 1231 1292
f 1233 1292 1296
f 1232 1170 1295
f 1268 1233 1296
f 1295 1170 1362
f 1268 1296 1297
f 1268 1297 1236
f 1269 1236 1297
f 1269 1297 1365
f 1269 1298 1270
f 1269 1365 1298
f 1274 1270 1298
f 1274 1298 1272
f 1237 1299 1271
f 1299 1237 1273
f 1273 1301 1299
f 1280 1274 1272
f 1273 1302 1301
f 1280 1307 1211
f 1280 1211 1274
f 1275 1213 1276
f 1183 1304 1276
f 1213 1183 1276
f 1183 1277 1304
f 1277 1278 1304
f 1278 1277 1279
f 1278 1279 1306
f 1306 1279 1281
f 1281 1239 1307
f 1217 1242 1343
f 1282 1243 1315
f 1311 1310 1284
f 1311 1284 1313
f 1315 1245 1282
f 1283 1245 1315
f 1313 1284 1247
f 1313 1247 1346
f 1247 1250 1316
f 1346 1247 1316
f 1285 1248 1283
f 1286 1248 1285
f 1316 1250 1287
f 1316 1287 1352
f 1285 1347 1286
f 1317 1286 1347
f 1287 1224 1257
f 1259 1356 1257
f 1288 1290 1255
f 1290 1289 1255
f 1289 1290 1321
f 1260 1289 1321
f 1262 1356 1259
f 1322 1260 1321
f 1356 1262 1391
f 1264 1263 1329
f 1265 1264 1329
f 1391 1291 1358
f 1329 1292 1265
f 1358 1293 1326
f 1329 1328 1292
f 1326 1293 1331
f 1292 1328 1333
f 1296 1292 1333
f 1294 1232 1295
f 1333 1297 1296
f 1362 1235 1395
f 1395 1235 1334
f 1298 1365 1335
f 1334 1235 1271
f 1334 1271 1367
f 1271 1300 1367
f 1272 1298 1335
f 1271 1299 1300
f 1299 1368 1300
f 1368 1299 1301
f 1368 1301 1336
f 1280 1272 1305
f 1302 1337 1336
f 1301 1302 1336
f 1337 1302 1276
f 1276 1304 1303
f 1276 1303 1337
f 1304 1436 1303
f 1436 1278 1401
f 1278 1341 1401
f 1436 1304 1278
f 1306 1341 1278
f 1306 1309 1341
f 1280 1308 1307
f 1308 1280 1305
f 1281 1309 1306
f 1307 1309 1281
f 1308 1309 1307
f 1310 1311 1372
f 1242 1310 1372
f 1242 1372 1343
f 1315 1243 1373
f 1312 1342 1313
f 1313 1342 1311
f 1373 1314 1315
f 1344 1315 1314
f 1344 1283 1315
f 1346 1312 1313
f 1344 1285 1283
f 1346 1316 1350
f 1348 1285 1344
f 1352 1350 1316
f 1347 1285 1348
f 1347 1319 1317
f 1319 1318 1317
f 1287 1257 1353
f 1352 1287 1353
f 1319 1320 1318
f 1354 1320 1319
f 1288 1320 1354
f 1353 1257 1356
f 1321 1290 1388
f 1388 1322 1321
f 1323 1322 1324
f 1263 1323 1324
f 1329 1263 1325
f 1327 1329 1325
f 1358 1326 1393
f 1327 1328 1329
f 1330 1393 1326
f 1331 1330 1326
f 1328 1327 1364
f 1294 1332 1330
f 1294 1330 1331
f 1333 1328 1364
f 1332 1294 1295
f 1364 1297 1333
f 1297 1364 1363
f 1365 1297 1363
f 1365 1366 1335
f 1370 1272 1335
f 1370 1335 1366
f 1368 1336 1369
f 1336 1433 1369
f 1272 1370 1305
f 1337 1400 1336
f 1337 1303 1400
f 1303 1436 1400
f 1338 1401 1341
f 1341 1339 1340
f 1341 1340 1338
f 1309 1339 1341
f 1371 1339 1309
f 1371 1308 1305
f 1309 1308 1371
f 1311 1342 1372
f 1243 1343 1528
f 1243 1528 1373
f 1342 1312 1375
f 1374 1314 1373
f 1344 1314 1374
f 1312 1346 1376
f 1375 1312 1376
f 1374 1377 1344
f 1345 1344 1377
f 1376 1346 1350
f 1376 1350 1349
f 1345 1380 1348
f 1345 1348 1344
f 1351 1347 1348
f 1351 1348 1380
f 1350 1352 1381
f 1349 1350 1381
f 1351 1383 1319
f 1351 1319 1347
f 1352 1353 1381
f 1383 1444 1319
f 1444 1354 1319
f 1381 1353 1414
f 1386 1288 1354
f 1386 1354 1444
f 1386 1290 1288
f 1353 1356 1355
f 1414 1353 1355
f 1355 1356 1391
f 1387 1322 1388
f 1322 1387 1357
f 1324 1322 1357
f 1357 1420 1324
f 1359 1263 1324
f 1359 1324 1420
f 1325 1263 1359
f 1358 1392 1391
f 1359 1360 1327
f 1359 1327 1325
f 1393 1392 1358
f 1393 1330 1361
f 1364 1327 1360
f 1364 1360 1394
f 1361 1330 1332
f 1295 1362 1395
f 1332 1295 1395
f 1363 1364 1394
f 1394 1396 1365
f 1394 1365 1363
f 1399 1366 1365
f 1399 1365 1396
f 1367 1398 1334
f 1398 1367 1300
f 1398 1300 1397
f 1300 1368 1397
f 1370 1366 1399
f 1370 1399 1408
f 1305 1370 1408
f 1433 1336 1400
f 1340 1405 1403
f 1338 1340 1403
f 1405 1340 1339
f 1407 1305 1408
f 1371 1407 1339
f 1407 1371 1305
f 1375 1439 1342
f 1373 1528 1409
f 1374 1373 1409
f 1375 1376 1378
f 1375 1378 1412
f 1384 1378 1349
f 1349 1378 1376
f 1441 1380 1345
f 1377 1441 1345
f 1379 1380 1441
f 1351 1380 1379
f 1384 1349 1381
f 1379 1382 1351
f 1382 1383 1351
f 1385 1384 1381
f 1444 1383 1382
f 1414 1385 1381
f 1414 1355 1417
f 1444 1416 1386
f 1446 1290 1386
f 1446 1386 1416
f 1388 1290 1446
f 1417 1355 1391
f 1387 1388 1446
f 1357 1387 1389
f 1417 1391 1418
f 1420 1357 1389
f 1359 1420 1421
f 1391 1392 1390
f 1418 1391 1390
f 1421 1360 1359
f 1424 1360 1421
f 1393 1423 1392
f 1361 1423 1393
f 1394 1360 1424
f 1425 1361 1332
f 1394 1424 1427
f 1426 1425 1332
f 1395 1426 1332
f 1427 1429 1396
f 1396 1394 1427
f 1501 1395 1334
f 1501 1334 1481
f 1399 1396 1429
f 1430 1399 1429
f 1334 1398 1481
f 1399 1430 1406
f 1433 1400 1435
f 1403 1434 1404
f 1403 1405 1434
f 1405 1406 1434
f 1408 1399 1406
f 1401 1402 1436
f 1401 1338 1402
f 1402 1338 1403
f 1404 1402 1403
f 1407 1406 1405
f 1339 1407 1405
f 1408 1406 1407
f 1342 1439 1462
f 1372 1342 1462
f 1343 1372 1528
f 1410 1409 1528
f 1439 1375 1412
f 1410 1440 1409
f 1411 1374 1409
f 1411 1409 1440
f 1412 1378 1437
f 1437 1378 1384
f 1441 1467 1379
f 1467 1472 1379
f 1472 1382 1379
f 1413 1444 1382
f 1413 1382 1472
f 1414 1415 1385
f 1417 1415 1414
f 1418 1447 1417
f 1387 1419 1389
f 1448 1420 1389
f 1448 1389 1419
f 1421 1420 1448
f 1390 1447 1418
f 1448 1449 1421
f 1449 1452 1422
f 1449 1422 1421
f 1424 1421 1422
f 1390 1392 1478
f 1478 1392 1423
f 1423 1361 1494
f 1494 1361 1425
f 1427 1422 1452
f 1427 1452 1451
f 1427 1424 1422
f 1451 1429 1427
f 1426 1395 1501
f 1429 1451 1428
f 1428 1430 1429
f 1431 1430 1428
f 1456 1459 1434
f 1434 1406 1480
f 1434 1480 1456
f 1406 1430 1431
f 1480 1406 1431
f 1432 1397 1368
f 1457 1397 1432
f 1368 1369 1432
f 1433 1458 1432
f 1369 1433 1432
f 1458 1433 1435
f 1435 1460 1458
f 1434 1459 1404
f 1435 1400 1460
f 1400 1436 1460
f 1436 1402 1460
f 1402 1461 1460
f 1461 1402 1404
f 1439 1438 1510
f 1462 1439 1510
f 1372 1462 1556
f 1372 1556 1528
f 1412 1437 1438
f 1412 1438 1439
f 1411 1440 1466
f 1466 1374 1411
f 1466 1377 1374
f 1442 1377 1466
f 1437 1384 1463
f 1442 1441 1377
f 1463 1384 1469
f 1441 1442 1467
f 1384 1385 1469
f 1385 1415 1471
f 1472 1443 1413
f 1474 1444 1413
f 1474 1413 1443
f 1471 1415 1417
f 1471 1417 1473
f 1538 1416 1444
f 1538 1444 1474
f 1416 1538 1445
f 1446 1416 1445
f 1473 1417 1447
f 1475 1446 1445
f 1446 1475 1387
f 1448 1419 1476
f 1449 1448 1476
f 1447 1390 1450
f 1450 1390 1478
f 1452 1449 1477
f 1452 1477 1479
f 1453 1452 1479
f 1453 1451 1452
f 1453 1479 1499
f 1428 1451 1453
f 1499 1480 1453
f 1453 1480 1431
f 1431 1428 1453
f 1397 1454 1398
f 1454 1397 1457
f 1454 1457 1502
f 1457 1455 1502
f 1486 1459 1456
f 1457 1432 1455
f 1509 1458 1460
f 1460 1484 1509
f 1460 1461 1484
f 1484 1461 1404
f 1459 1486 1484
f 1404 1459 1484
f 1559 1410 1528
f 1438 1437 1465
f 1512 1440 1410
f 1512 1410 1559
f 1466 1440 1512
f 1463 1469 1464
f 1465 1463 1464
f 1463 1465 1437
f 1512 1468 1466
f 1468 1442 1466
f 1468 1467 1442
f 1468 1472 1467
f 1469 1385 1470
f 1470 1385 1471
f 1473 1517 1471
f 1447 1517 1473
f 1538 1518 1445
f 1475 1445 1518
f 1387 1475 1519
f 1476 1419 1387
f 1476 1387 1519
f 1541 1447 1450
f 1476 1491 1449
f 1477 1449 1491
f 1478 1423 1494
f 1477 1491 1497
f 1494 1425 1496
f 1479 1477 1497
f 1425 1426 1496
f 1496 1426 1501
f 1497 1498 1479
f 1499 1479 1498
f 1499 1508 1480
f 1398 1454 1481
f 1502 1455 1482
f 1455 1483 1482
f 1508 1506 1486
f 1508 1486 1456
f 1508 1456 1480
f 1432 1458 1483
f 1455 1432 1483
f 1458 1509 1483
f 1509 1484 1485
f 1484 1506 1485
f 1506 1484 1486
f 1438 1511 1510
f 1462 1510 1555
f 1462 1555 1556
f 1511 1438 1465
f 1511 1465 1530
f 1530 1465 1464
f 1464 1469 1531
f 1513 1468 1512
f 1513 1487 1468
f 1490 1531 1469
f 1487 1489 1468
f 1488 1468 1489
f 1488 1472 1468
f 1470 1514 1490
f 1470 1490 1469
f 1516 1472 1488
f 1470 1471 1537
f 1514 1470 1537
f 1443 1472 1516
f 1537 1471 1517
f 1475 1518 1519
f 1517 1447 1541
f 1519 1521 1476
f 1450 1492 1541
f 1521 1522 1476
f 1522 1491 1476
f 1478 1492 1450
f 1494 1493 1478
f 1491 1522 1495
f 1496 1493 1494
f 1497 1491 1495
f 1497 1495 1523
f 1617 1496 1501
f 1523 1498 1497
f 1523 1525 1499
f 1499 1498 1523
f 1500 1501 1481
f 1525 1508 1499
f 1500 1481 1503
f 1481 1454 1503
f 1454 1502 1503
f 1483 1504 1482
f 1505 1527 1485
f 1485 1506 1505
f 1507 1505 1506
f 1507 1506 1508
f 1508 1525 1507
f 1483 1509 1504
f 1485 1527 1504
f 1509 1485 1504
f 1564 1512 1559
f 1564 1513 1512
f 1530 1464 1531
f 1532 1513 1564
f 1513 1532 1487
f 1488 1489 1534
f 1514 1515 1490
f 1516 1488 1534
f 1537 1515 1514
f 1474 1443 1535
f 1537 1517 1575
f 1538 1474 1535
f 1578 1518 1538
f 1578 1538 1539
f 1518 1578 1519
f 1521 1520 1522
f 1520 1543 1522
f 1495 1522 1543
f 1617 1493 1496
f 1495 1543 1524
f 1523 1495 1524
f 1524 1546 1523
f 1617 1501 1500
f 1546 1525 1523
f 1526 1584 1507
f 1507 1525 1546
f 1507 1546 1526
f 1547 1482 1504
f 1504 1550 1547
f 1504 1527 1550
f 1551 1527 1505
f 1505 1584 1551
f 1584 1505 1507
f 1557 1553 1511
f 1511 1553 1510
f 1556 1559 1528
f 1530 1529 1557
f 1530 1557 1511
f 1529 1530 1562
f 1562 1531 1563
f 1562 1530 1531
f 1564 1568 1532
f 1567 1487 1532
f 1568 1567 1532
f 1531 1490 1571
f 1563 1531 1571
f 1533 1489 1487
f 1533 1487 1567
f 1534 1489 1533
f 1490 1515 1571
f 1533 1612 1534
f 1516 1534 1612
f 1571 1515 1537
f 1571 1537 1536
f 1572 1443 1516
f 1535 1443 1572
f 1536 1537 1575
f 1572 1574 1535
f 1539 1538 1535
f 1539 1535 1574
f 1578 1540 1519
f 1540 1521 1519
f 1541 1492 1542
f 1520 1521 1540
f 1542 1492 1478
f 1544 1543 1520
f 1543 1544 1545
f 1524 1543 1545
f 1545 1546 1524
f 1585 1546 1545
f 1500 1548 1582
f 1640 1549 1547
f 1547 1550 1640
f 1550 1551 1597
f 1551 1584 1597
f 1585 1584 1526
f 1585 1526 1546
f 1503 1502 1586
f 1548 1503 1586
f 1500 1503 1548
f 1502 1482 1586
f 1482 1549 1586
f 1549 1482 1547
f 1550 1527 1551
f 1557 1552 1553
f 1553 1552 1554
f 1510 1553 1554
f 1510 1554 1605
f 1555 1510 1605
f 1555 1605 1607
f 1555 1607 1721
f 1556 1555 1721
f 1609 1556 1721
f 1559 1556 1609
f 1557 1529 1558
f 1609 1608 1559
f 1560 1559 1608
f 1560 1564 1559
f 1561 1558 1562
f 1562 1558 1529
f 1560 1566 1564
f 1563 1570 1561
f 1562 1563 1561
f 1565 1568 1564
f 1566 1565 1564
f 1565 1567 1568
f 1563 1571 1570
f 1612 1533 1569
f 1573 1570 1571
f 1576 1573 1571
f 1536 1576 1571
f 1612 1588 1516
f 1589 1572 1516
f 1589 1516 1588
f 1575 1576 1536
f 1574 1572 1589
f 1539 1574 1590
f 1613 1575 1517
f 1576 1575 1613
f 1590 1578 1539
f 1577 1578 1590
f 1613 1517 1541
f 1613 1541 1579
f 1577 1540 1578
f 1579 1541 1542
f 1540 1577 1593
f 1520 1540 1593
f 1616 1542 1478
f 1593 1544 1520
f 1478 1493 1581
f 1616 1478 1581
f 1593 1580 1544
f 1581 1493 1617
f 1545 1544 1580
f 1545 1580 1599
f 1620 1617 1500
f 1500 1582 1620
f 1636 1583 1550
f 1550 1597 1636
f 1597 1585 1599
f 1599 1585 1545
f 1548 1602 1582
f 1601 1549 1640
f 1583 1640 1550
f 1597 1584 1585
f 1548 1586 1602
f 1549 1601 1602
f 1586 1549 1602
f 1554 1552 1587
f 1554 1587 1605
f 1604 1552 1557
f 1604 1557 1606
f 1605 1621 1607
f 1606 1557 1558
f 1606 1558 1610
f 1610 1558 1561
f 1608 1623 1560
f 1623 1566 1560
f 1561 1570 1611
f 1610 1561 1611
f 1569 1567 1565
f 1569 1533 1567
f 1611 1570 1626
f 1626 1570 1573
f 1588 1612 1569
f 1648 1574 1589
f 1590 1574 1648
f 1573 1576 1613
f 1648 1592 1590
f 1579 1591 1613
f 1592 1577 1590
f 1542 1629 1591
f 1542 1591 1579
f 1592 1593 1577
f 1629 1542 1616
f 1593 1592 1594
f 1594 1580 1593
f 1580 1594 1595
f 1599 1580 1595
f 1596 1617 1620
f 1597 1599 1598
f 1597 1598 1618
f 1637 1636 1597
f 1618 1637 1597
f 1600 1582 1602
f 1602 1601 1600
f 1656 1600 1601
f 1656 1601 1640
f 1587 1552 1604
f 1605 1587 1621
f 1606 1603 1604
f 1662 1607 1621
f 1607 1662 1721
f 1622 1603 1610
f 1610 1603 1606
f 1665 1608 1609
f 1623 1608 1665
f 1611 1622 1610
f 1623 1565 1566
f 1644 1565 1623
f 1624 1622 1611
f 1644 1569 1565
f 1626 1624 1611
f 1626 1573 1645
f 1614 1592 1648
f 1632 1592 1614
f 1616 1615 1629
f 1594 1592 1632
f 1581 1631 1615
f 1581 1615 1616
f 1594 1632 1633
f 1631 1581 1617
f 1633 1619 1595
f 1595 1594 1633
f 1619 1618 1598
f 1599 1595 1619
f 1599 1619 1598
f 1596 1620 1677
f 1677 1620 1582
f 1677 1582 1639
f 1582 1600 1639
f 1600 1656 1639
f 1635 1583 1636
f 1660 1603 1642
f 1662 1621 1587
f 1642 1603 1622
f 1642 1622 1643
f 1644 1623 1665
f 1622 1624 1625
f 1625 1624 1626
f 1625 1626 1647
f 1569 1644 1666
f 1647 1626 1645
f 1589 1588 1627
f 1627 1648 1589
f 1707 1573 1613
f 1613 1591 1628
f 1651 1649 1614
f 1651 1614 1648
f 1628 1591 1629
f 1628 1629 1630
f 1649 1653 1614
f 1653 1632 1614
f 1629 1615 1654
f 1630 1629 1654
f 1654 1615 1631
f 1633 1632 1653
f 1631 1617 1673
f 1634 1619 1633
f 1634 1633 1653
f 1673 1617 1596
f 1638 1618 1619
f 1637 1638 1636
f 1638 1637 1618
f 1639 1656 1716
f 1640 1583 1656
f 1583 1635 1656
f 1603 1660 1659
f 1603 1659 1701
f 1604 1603 1701
f 1604 1701 1661
f 1587 1604 1661
f 1658 1660 1642
f 1642 1641 1658
f 1643 1641 1642
f 1664 1644 1665
f 1643 1622 1625
f 1664 1684 1644
f 1666 1644 1684
f 1647 1646 1625
f 1569 1666 1689
f 1645 1646 1647
f 1689 1588 1569
f 1627 1588 1689
f 1645 1573 1707
f 1689 1669 1627
f 1669 1648 1627
f 1669 1670 1651
f 1669 1651 1648
f 1650 1649 1651
f 1670 1650 1651
f 1650 1652 1653
f 1650 1653 1649
f 1652 1672 1653
f 1671 1630 1654
f 1631 1671 1654
f 1631 1673 1671
f 1653 1672 1675
f 1634 1653 1675
f 1673 1596 1711
f 1674 1619 1634
f 1674 1634 1675
f 1711 1596 1677
f 1697 1655 1638
f 1674 1697 1638
f 1674 1638 1619
f 1679 1657 1635
f 1655 1679 1635
f 1655 1635 1636
f 1655 1636 1638
f 1656 1657 1678
f 1657 1656 1635
f 1719 1660 1658
f 1660 1719 1659
f 1662 1587 1661
f 1682 1665 1609
f 1682 1704 1665
f 1641 1643 1686
f 1683 1641 1686
f 1665 1663 1664
f 1704 1663 1665
f 1643 1625 1686
f 1684 1664 1663
f 1666 1684 1688
f 1688 1689 1666
f 1686 1625 1646
f 1646 1645 1707
f 1667 1669 1689
f 1707 1613 1668
f 1667 1670 1669
f 1613 1628 1694
f 1668 1613 1694
f 1692 1650 1670
f 1694 1628 1630
f 1650 1692 1652
f 1695 1630 1671
f 1671 1673 1696
f 1675 1672 1712
f 1673 1711 1696
f 1712 1697 1674
f 1712 1674 1675
f 1676 1655 1697
f 1677 1639 1698
f 1717 1680 1678
f 1678 1657 1714
f 1678 1714 1717
f 1714 1657 1679
f 1655 1676 1714
f 1679 1655 1714
f 1639 1716 1698
f 1680 1656 1678
f 1659 1719 1681
f 1701 1659 1681
f 1741 1662 1661
f 1720 1658 1641
f 1682 1609 1721
f 1720 1683 1702
f 1720 1641 1683
f 1702 1683 1686
f 1685 1702 1686
f 1725 1684 1663
f 1688 1684 1725
f 1725 1687 1688
f 1706 1688 1687
f 1706 1689 1688
f 1686 1646 1748
f 1731 1689 1706
f 1708 1667 1689
f 1708 1689 1731
f 1690 1771 1707
f 1668 1690 1707
f 1670 1667 1708
f 1694 1690 1668
f 1691 1692 1670
f 1630 1693 1694
f 1652 1692 1691
f 1652 1691 1710
f 1695 1693 1630
f 1695 1671 1709
f 1672 1652 1710
f 1709 1671 1696
f 1712 1672 1710
f 1711 1677 1781
f 1712 1715 1676
f 1712 1676 1697
f 1677 1738 1781
f 1738 1677 1698
f 1715 1714 1676
f 1739 1680 1717
f 1719 1699 1681
f 1681 1699 1700
f 1701 1681 1700
f 1719 1658 1720
f 1723 1682 1721
f 1722 1720 1702
f 1703 1682 1723
f 1722 1702 1747
f 1682 1703 1724
f 1704 1682 1724
f 1663 1704 1724
f 1702 1685 1746
f 1747 1702 1746
f 1746 1685 1686
f 1746 1686 1726
f 1705 1687 1725
f 1706 1687 1705
f 1726 1686 1748
f 1705 1729 1706
f 1749 1748 1646
f 1749 1646 1707
f 1729 1731 1706
f 1749 1707 1771
f 1729 1750 1731
f 1708 1691 1670
f 1754 1691 1708
f 1730 1690 1694
f 1730 1694 1753
f 1694 1693 1755
f 1753 1694 1755
f 1710 1691 1733
f 1755 1693 1695
f 1710 1733 1734
f 1734 1737 1712
f 1712 1710 1734
f 1696 1711 1736
f 1736 1711 1781
f 1737 1713 1715
f 1737 1715 1712
f 1714 1713 1717
f 1713 1714 1715
f 1716 1761 1698
f 1716 1656 1761
f 1680 1739 1761
f 1656 1680 1761
f 1740 1718 1719
f 1719 1718 1699
f 1762 1701 1700
f 1701 1762 1661
f 1720 1740 1719
f 1791 1662 1741
f 1662 1791 1723
f 1721 1662 1723
f 1722 1763 1740
f 1722 1740 1720
f 1723 1743 1703
f 1722 1747 1763
f 1743 1724 1703
f 1745 1663 1724
f 1725 1663 1745
f 1726 1727 1746
f 1748 1727 1726
f 1749 1728 1748
f 1731 1750 1751
f 1771 1690 1730
f 1751 1777 1708
f 1751 1708 1731
f 1777 1754 1708
f 1733 1691 1754
f 1755 1695 1732
f 1733 1754 1756
f 1695 1709 1732
f 1756 1735 1734
f 1734 1733 1756
f 1732 1709 1696
f 1735 1737 1734
f 1732 1696 1803
f 1803 1696 1736
f 1735 1782 1737
f 1782 1713 1737
f 1738 1698 1758
f 1698 1757 1758
f 1783 1759 1739
f 1760 1783 1739
f 1760 1739 1717
f 1717 1713 1760
f 1757 1698 1761
f 1759 1761 1739
f 1809 1718 1740
f 1700 1699 1788
f 1762 1700 1788
f 1661 1762 1741
f 1794 1740 1763
f 1787 1740 1794
f 1791 1741 1789
f 1742 1723 1791
f 1742 1743 1723
f 1763 1747 1744
f 1764 1724 1743
f 1764 1765 1745
f 1764 1745 1724
f 1747 1746 1831
f 1769 1725 1745
f 1769 1745 1765
f 1746 1727 1767
f 1831 1746 1767
f 1769 1705 1725
f 1767 1727 1748
f 1767 1748 1768
f 1798 1729 1705
f 1798 1705 1769
f 1748 1728 1770
f 1768 1748 1770
f 1749 1772 1770
f 1728 1749 1770
f 1772 1749 1771
f 1774 1750 1729
f 1774 1729 1798
f 1751 1750 1774
f 1774 1752 1751
f 1752 1777 1751
f 1753 1755 1778
f 1754 1777 1779
f 1801 1778 1755
f 1732 1801 1755
f 1756 1754 1779
f 1779 1735 1756
f 1784 1713 1782
f 1758 1757 1822
f 1757 1759 1822
f 1783 1822 1759
f 1713 1784 1760
f 1757 1761 1759
f 1699 1718 1788
f 1809 1740 1787
f 1827 1762 1788
f 1741 1762 1789
f 1794 1790 1787
f 1812 1742 1791
f 1744 1794 1763
f 1812 1795 1742
f 1795 1764 1742
f 1742 1764 1743
f 1795 1813 1764
f 1813 1765 1764
f 1747 1831 1744
f 1814 1765 1813
f 1769 1765 1814
f 1814 1797 1769
f 1766 1831 1767
f 1768 1766 1767
f 1798 1769 1797
f 1770 1833 1766
f 1770 1766 1768
f 1770 1772 1773
f 1771 1773 1772
f 1730 1817 1773
f 1730 1773 1771
f 1775 1752 1774
f 1818 1817 1730
f 1753 1818 1730
f 1775 1800 1752
f 1752 1776 1777
f 1800 1776 1752
f 1778 1819 1818
f 1778 1818 1753
f 1779 1777 1776
f 1819 1778 1801
f 1779 1776 1780
f 1801 1732 1803
f 1735 1779 1780
f 1861 1803 1736
f 1861 1736 1880
f 1807 1782 1804
f 1780 1782 1735
f 1804 1782 1780
f 1736 1781 1880
f 1807 1785 1784
f 1807 1784 1782
f 1738 1864 1781
f 1738 1758 1864
f 1758 1822 1864
f 1822 1783 1823
f 1760 1785 1808
f 1783 1760 1808
f 1785 1760 1784
f 1790 1786 1787
f 1787 1786 1809
f 1762 1827 1789
f 1790 1794 1793
f 1812 1791 1789
f 1792 1793 1744
f 1744 1793 1794
f 1796 1792 1744
f 1831 1796 1744
f 1798 1797 1815
f 1799 1798 1815
f 1833 1770 1773
f 1799 1774 1798
f 1799 1775 1774
f 1816 1775 1799
f 1775 1816 1820
f 1820 1800 1775
f 1776 1800 1820
f 1819 1801 1802
f 1776 1820 1821
f 1802 1801 1803
f 1804 1776 1821
f 1804 1821 1805
f 1804 1780 1776
f 1805 1807 1804
f 1781 1862 1880
f 1862 1781 1864
f 1808 1785 1806
f 1808 1806 1863
f 1806 1785 1807
f 1807 1805 1806
f 1823 1783 1808
f 1863 1823 1808
f 1718 1809 1826
f 1788 1718 1826
f 1825 1786 1790
f 1827 1788 1826
f 1789 1827 1810
f 1825 1790 1793
f 1810 1812 1789
f 1825 1793 1792
f 1811 1795 1812
f 1810 1811 1812
f 1829 1795 1811
f 1829 1813 1795
f 1829 1814 1813
f 1832 1814 1829
f 1792 1796 1830
f 1832 1797 1814
f 1832 1815 1797
f 1852 1815 1832
f 1799 1815 1852
f 1852 1816 1799
f 1833 1773 1817
f 1852 1834 1816
f 1834 1820 1816
f 1817 1818 1835
f 1838 1835 1818
f 1819 1838 1818
f 1802 1879 1838
f 1802 1838 1819
f 1821 1820 1839
f 1879 1802 1803
f 1879 1803 1859
f 1859 1803 1861
f 1821 1839 1840
f 1805 1821 1840
f 1863 1806 1881
f 1809 1786 1826
f 1869 1824 1825
f 1825 1824 1786
f 1868 1827 1826
f 1827 1868 1810
f 1828 1811 1810
f 1828 1846 1829
f 1828 1829 1811
f 1846 1873 1829
f 1845 1792 1830
f 1873 1848 1829
f 1848 1832 1829
f 1830 1796 1831
f 1830 1831 1849
f 1850 1832 1848
f 1849 1831 1766
f 1766 1833 1912
f 1852 1832 1850
f 1817 1836 1833
f 1854 1834 1852
f 1835 1855 1836
f 1835 1836 1817
f 1854 1837 1834
f 1837 1820 1834
f 1855 1835 1838
f 1839 1820 1837
f 1839 1837 1858
f 1858 1857 1839
f 1840 1839 1857
f 1840 1857 1841
f 1841 1805 1840
f 1806 1842 1881
f 1842 1806 1805
f 1841 1842 1805
f 1822 1882 1864
f 1822 1823 1882
f 1824 1867 1866
f 1786 1824 1866
f 1786 1866 1901
f 1786 1901 1826
f 1868 1826 1883
f 1810 1868 1844
f 1869 1825 1843
f 1844 1828 1810
f 1843 1825 1792
f 1843 1792 1871
f 1792 1845 1871
f 1889 1846 1828
f 1872 1889 1828
f 1889 1873 1846
f 1845 1830 1849
f 1847 1848 1873
f 1850 1848 1847
f 1849 1766 1851
f 1847 1875 1850
f 1851 1766 1912
f 1853 1852 1850
f 1853 1850 1875
f 1853 1854 1852
f 1876 1854 1853
f 1833 1836 1891
f 1854 1876 1878
f 1891 1836 1855
f 1878 1837 1854
f 1855 1838 1856
f 1856 1838 1879
f 1858 1837 1878
f 1860 1857 1858
f 1860 1858 1878
f 1841 1857 1860
f 1860 1881 1842
f 1860 1842 1841
f 1865 1863 1881
f 1864 1882 1941
f 1823 1865 1882
f 1865 1823 1863
f 1826 1901 1883
f 1867 1824 1869
f 1867 1869 1870
f 1869 1843 1888
f 1869 1888 1870
f 1868 1884 1844
f 1887 1844 1884
f 1887 1828 1844
f 1871 1888 1843
f 1828 1887 1872
f 1888 1871 1906
f 1905 1873 1889
f 1871 1845 1906
f 1874 1906 1845
f 1849 1874 1845
f 1851 1933 1874
f 1851 1874 1849
f 1890 1875 1847
f 1853 1875 1890
f 1890 1876 1853
f 1912 1833 1891
f 1890 1892 1876
f 1892 1878 1876
f 1855 1914 1891
f 1856 1877 1914
f 1856 1914 1855
f 1878 1892 1897
f 1877 1856 1879
f 1877 1879 1895
f 1860 1878 1897
f 1859 1916 1895
f 1879 1859 1895
f 1916 1859 1861
f 1916 1861 1880
f 1917 1881 1896
f 1896 1881 1860
f 1862 1864 1941
f 1899 1865 1881
f 1899 1881 1917
f 1902 1900 1867
f 1867 1900 1866
f 1901 1866 1969
f 1870 1903 1902
f 1870 1902 1867
f 1950 1868 1883
f 1950 1883 1970
f 1903 1870 1888
f 1884 1868 1950
f 1888 1885 1903
f 1886 1872 1887
f 1884 1886 1887
f 1885 1888 1906
f 1886 1889 1872
f 1905 1889 1886
f 1927 1885 1906
f 1847 1873 1905
f 1906 1874 1933
f 1908 1933 1851
f 1908 1851 1912
f 1912 1891 1937
f 1913 1893 1892
f 1913 1892 1890
f 1937 1891 1914
f 1897 1892 1893
f 1897 1893 1915
f 1895 1894 1877
f 1896 1860 1897
f 1896 1897 1915
f 1862 1898 1880
f 1898 1862 1941
f 1918 1920 1899
f 1918 1899 1917
f 1865 1920 1942
f 1882 1865 1942
f 1899 1920 1865
f 1866 1900 1923
f 1969 1866 1923
f 1883 1901 1969
f 1969 1970 1883
f 1902 1903 1924
f 1926 1884 1950
f 1924 1885 1904
f 1885 1924 1903
f 1926 1886 1884
f 1925 1886 1926
f 1904 1885 1927
f 1925 1905 1886
f 1925 1929 1905
f 1906 1907 1927
f 1931 1847 1905
f 1931 1905 1929
f 1933 1907 1906
f 1931 1890 1847
f 1959 1890 1931
f 1936 1932 1908
f 1908 1932 1933
f 1909 1890 1959
f 1908 1910 1936
f 1910 1908 1912
f 1911 1913 1890
f 1911 1890 1909
f 1910 1912 1937
f 1913 1911 1893
f 1937 1914 1877
f 1915 1893 1938
f 1894 1895 1939
f 1915 1938 1940
f 1939 1895 1916
f 1896 1915 1940
f 1940 1919 1917
f 1940 1917 1896
f 1944 1920 1918
f 1944 1918 1919
f 1917 1919 1918
f 1882 1942 1941
f 1942 1920 1944
f 1948 1900 1902
f 1900 1948 1921
f 1900 1921 1922
f 1923 1900 1922
f 1923 1922 1968
f 1969 1923 1968
f 1948 1902 1924
f 1948 1924 1946
f 1951 1924 1904
f 1946 1924 1951
f 1952 1926 1950
f 1952 1954 1926
f 1904 1927 1951
f 1954 1955 1925
f 1954 1925 1926
f 1955 1929 1925
f 1927 1907 1957
f 1951 1927 1957
f 1928 1929 1955
f 1931 1929 1928
f 1957 1907 1933
f 1957 1933 1930
f 1928 1935 1931
f 1933 1932 1934
f 1930 1933 1934
f 1959 1931 1935
f 1934 1932 1936
f 1936 1910 1976
f 1937 1976 1910
f 1909 1963 1911
f 1963 1893 1911
f 1976 1937 1962
f 1938 1893 1963
f 1962 1937 1877
f 1962 1877 1961
f 1938 1963 1965
f 1877 1894 1961
f 1961 1894 1939
f 1940 1938 1965
f 1939 1916 2010
f 1965 1964 1940
f 1916 1994 2010
f 1994 1916 1880
f 1964 1919 1940
f 1941 1942 1943
f 1941 1943 1898
f 1942 1944 1943
f 1944 1966 1943
f 1966 1944 1919
f 1967 1921 1948
f 1967 1948 1947
f 1922 1945 1968
f 1971 1947 1946
f 1946 1947 1948
f 1949 1950 1970
f 1951 1971 1946
f 1949 1972 1952
f 1949 1952 1950
f 1953 1954 1952
f 1972 1953 1952
f 1953 1955 1954
f 1951 1957 1956
f 1971 1951 1956
f 2003 1928 1955
f 2003 1955 1953
f 2029 1956 1957
f 1930 2029 1957
f 1958 1935 1928
f 1958 1928 2003
f 1934 2029 1930
f 1959 1935 1958
f 1958 1960 1959
f 1960 1909 1959
f 1976 1934 1936
f 2029 1934 1976
f 1978 1909 1960
f 1978 1979 1963
f 1978 1963 1909
f 1962 1974 1976
f 1965 1963 1979
f 1964 1965 1979
f 1982 1919 1964
f 1880 1898 1994
f 1898 1943 1981
f 1943 1995 1981
f 1966 1982 1995
f 1943 1966 1995
f 1982 1966 1919
f 1921 1967 1922
f 1947 1985 2014
f 1947 2014 1967
f 1997 1968 1945
f 1969 1968 1997
f 1970 1969 1997
f 1985 1947 1971
f 1997 1984 1970
f 1949 1970 1984
f 1971 2018 1985
f 1973 1953 1972
f 2002 1953 1973
f 1986 2018 1971
f 1956 1986 1971
f 1989 1960 1958
f 2005 2029 1976
f 2005 1976 1975
f 1989 1977 1978
f 1989 1978 1960
f 1976 1974 2007
f 1975 1976 2007
f 1977 1979 1978
f 2007 1974 1962
f 2007 1962 1990
f 1979 1977 2009
f 1962 1961 1990
f 1990 1961 2008
f 2008 1961 1939
f 2008 1939 2010
f 1979 2009 1980
f 1964 1979 1980
f 2010 1994 1993
f 1980 1996 1982
f 1980 1982 1964
f 1898 1981 1994
f 1982 2012 1995
f 1996 2012 1982
f 1983 2013 2014
f 1998 1983 1985
f 1985 1983 2014
f 1999 1984 1997
f 1949 1984 1999
f 1985 2018 2020
f 1999 2044 1949
f 2044 1972 1949
f 2044 2001 1973
f 2044 1973 1972
f 2018 1986 2021
f 2002 1973 2001
f 1988 1953 2002
f 1986 1956 1987
f 2003 1953 1988
f 1956 2029 2023
f 1987 1956 2023
f 1989 1958 2004
f 1975 2031 2005
f 2027 1977 1989
f 2007 2031 1975
f 2034 1977 2027
f 1990 2033 2007
f 1980 2009 1991
f 1992 1980 1991
f 2037 2010 1993
f 1992 2039 1996
f 1992 1996 1980
f 1995 2040 1981
f 1995 2012 2040
f 2039 2012 1996
f 1922 1967 1945
f 2015 1997 1945
f 1998 1985 2000
f 2015 1999 1997
f 2020 2000 1985
f 2044 2017 2001
f 2064 2002 2017
f 2002 2001 2017
f 2064 2022 2002
f 2022 1988 2002
f 2021 1986 1987
f 2026 2003 1988
f 2026 1988 2022
f 2004 1958 2003
f 2004 2003 2026
f 2004 2027 1989
f 2029 2005 2028
f 2005 2031 2049
f 2031 2007 2049
f 2006 2034 2027
f 2049 2007 2033
f 2035 1977 2034
f 2033 1990 2052
f 2009 1977 2035
f 2052 1990 2008
f 2009 2035 2036
f 1991 2009 2036
f 2011 1991 2036
f 2008 2010 2037
f 2011 2039 1992
f 2011 1992 1991
f 1994 1981 2123
f 1981 2040 2123
f 2012 2041 2040
f 2041 2012 2039
f 2056 2013 1983
f 1967 2014 2042
f 1945 1967 2042
f 2042 2015 1945
f 2056 1983 1998
f 2056 1998 2000
f 2060 1999 2015
f 2000 2020 2016
f 2043 2000 2016
f 2044 1999 2060
f 2020 2018 2019
f 2016 2020 2019
f 2017 2062 2064
f 2018 2021 2045
f 2019 2018 2045
f 2025 2022 2064
f 2024 2045 2021
f 1987 2024 2021
f 2026 2022 2025
f 2023 2024 1987
f 2025 2046 2026
f 2046 2004 2026
f 2023 2029 2028
f 2046 2027 2004
f 2028 2005 2030
f 2030 2005 2049
f 2034 2006 2032
f 2049 2033 2052
f 2032 2035 2034
f 2008 2086 2052
f 2036 2035 2032
f 2069 2086 2008
f 2054 2011 2036
f 2054 2036 2032
f 2008 2037 2069
f 2038 2039 2011
f 2038 2011 2054
f 2073 2040 2041
f 2038 2073 2041
f 2038 2041 2039
f 1994 2123 1993
f 2014 2013 2042
f 2097 2015 2042
f 2056 2000 2057
f 2059 2015 2097
f 2057 2000 2043
f 2060 2015 2059
f 2043 2016 2061
f 2043 2061 2057
f 2060 2017 2044
f 2062 2017 2060
f 2078 2061 2016
f 2078 2016 2019
f 2045 2078 2019
f 2045 2024 2065
f 2066 2046 2025
f 2080 2024 2023
f 2065 2024 2080
f 2080 2023 2028
f 2030 2047 2028
f 2048 2027 2046
f 2048 2046 2066
f 2049 2084 2047
f 2049 2047 2030
f 2048 2050 2006
f 2048 2006 2027
f 2051 2084 2049
f 2050 2068 2006
f 2068 2032 2006
f 2052 2083 2051
f 2052 2051 2049
f 2086 2083 2052
f 2032 2068 2053
f 2053 2070 2054
f 2054 2032 2053
f 2069 2037 2071
f 2072 2038 2054
f 2072 2054 2070
f 2087 2037 1993
f 2087 1993 2055
f 2038 2072 2120
f 2073 2038 2120
f 1993 2123 2055
f 2094 2095 2056
f 2056 2095 2096
f 2013 2056 2096
f 2013 2096 2098
f 2042 2013 2097
f 2058 2094 2057
f 2057 2094 2056
f 2057 2077 2058
f 2059 2074 2060
f 2077 2057 2061
f 2074 2102 2060
f 2076 2060 2102
f 2062 2060 2076
f 2077 2061 2078
f 2064 2062 2104
f 2078 2045 2106
f 2063 2025 2064
f 2063 2064 2104
f 2106 2045 2065
f 2108 2066 2025
f 2065 2080 2079
f 2080 2028 2067
f 2028 2047 2081
f 2067 2028 2081
f 2108 2114 2048
f 2108 2048 2066
f 2081 2047 2084
f 2118 2050 2048
f 2114 2118 2048
f 2084 2051 2083
f 2118 2068 2050
f 2068 2118 2085
f 2083 2086 2116
f 2053 2068 2085
f 2053 2085 2070
f 2136 2086 2069
f 2136 2069 2071
f 2120 2072 2070
f 2087 2055 2138
f 2089 2073 2120
f 2123 2040 2089
f 2089 2040 2073
f 2013 2098 2097
f 2094 2058 2099
f 2100 2059 2097
f 2058 2077 2075
f 2059 2100 2074
f 2076 2104 2062
f 2077 2078 2129
f 2129 2078 2106
f 2128 2063 2104
f 2106 2065 2109
f 2065 2079 2109
f 2108 2025 2063
f 2079 2080 2132
f 2067 2132 2080
f 2081 2132 2067
f 2084 2082 2081
f 2113 2118 2114
f 2083 2115 2082
f 2083 2082 2084
f 2116 2115 2083
f 2116 2086 2136
f 2070 2085 2088
f 2037 2137 2071
f 2137 2037 2087
f 2088 2120 2070
f 2120 2121 2089
f 2089 2090 2123
f 2121 2090 2089
f 2094 2099 2091
f 2094 2091 2095
f 2095 2091 2092
f 2096 2095 2092
f 2096 2092 2093
f 2096 2093 2159
f 2096 2159 2125
f 2098 2096 2125
f 2097 2098 2125
f 2125 2142 2100
f 2125 2100 2097
f 2099 2058 2075
f 2099 2075 2126
f 2142 2101 2100
f 2101 2074 2100
f 2103 2102 2074
f 2103 2074 2101
f 2076 2102 2103
f 2075 2077 2126
f 2103 2104 2076
f 2126 2077 2129
f 2128 2104 2103
f 2106 2105 2129
f 2107 2105 2106
f 2107 2106 2109
f 2109 2131 2107
f 2148 2133 2108
f 2148 2108 2063
f 2132 2109 2079
f 2131 2109 2132
f 2110 2132 2081
f 2110 2081 2112
f 2133 2114 2108
f 2081 2082 2111
f 2112 2081 2111
f 2133 2135 2113
f 2133 2113 2114
f 2111 2082 2115
f 2135 2134 2113
f 2134 2118 2113
f 2115 2116 2152
f 2152 2116 2117
f 2117 2116 2136
f 2118 2134 2119
f 2085 2118 2119
f 2088 2085 2119
f 2137 2087 2181
f 2119 2121 2120
f 2119 2120 2088
f 2181 2087 2138
f 2122 2138 2055
f 2055 2123 2122
f 2123 2090 2122
f 2158 2090 2121
f 2140 2124 2099
f 2099 2124 2091
f 2099 2160 2140
f 2160 2099 2126
f 2160 2126 2127
f 2141 2101 2142
f 2127 2126 2146
f 2141 2144 2103
f 2141 2103 2101
f 2144 2166 2103
f 2126 2129 2146
f 2166 2128 2103
f 2129 2105 2167
f 2146 2129 2167
f 2166 2147 2128
f 2130 2128 2147
f 2130 2063 2128
f 2167 2105 2107
f 2063 2130 2148
f 2131 2132 2110
f 2112 2172 2110
f 2111 2151 2172
f 2111 2172 2112
f 2133 2150 2135
f 2151 2111 2115
f 2151 2115 2152
f 2152 2117 2154
f 2136 2154 2117
f 2119 2134 2135
f 2119 2135 2153
f 2136 2178 2154
f 2178 2136 2071
f 2071 2137 2178
f 2139 2121 2119
f 2139 2119 2153
f 2181 2138 2156
f 2138 2157 2156
f 2158 2121 2139
f 2138 2122 2157
f 2122 2090 2157
f 2090 2158 2157
f 2093 2092 2184
f 2159 2093 2184
f 2125 2159 2164
f 2164 2142 2125
f 2161 2162 2127
f 2127 2162 2160
f 2143 2142 2164
f 2143 2141 2142
f 2161 2127 2146
f 2141 2143 2144
f 2188 2161 2146
f 2145 2188 2146
f 2167 2145 2146
f 2169 2147 2166
f 2130 2147 2169
f 2167 2107 2225
f 2169 2205 2130
f 2205 2148 2130
f 2225 2107 2131
f 2149 2148 2205
f 2149 2133 2148
f 2149 2174 2150
f 2149 2150 2133
f 2172 2151 2193
f 2173 2135 2150
f 2174 2173 2150
f 2135 2173 2176
f 2152 2175 2151
f 2194 2175 2152
f 2154 2194 2152
f 2154 2177 2194
f 2135 2176 2153
f 2154 2178 2177
f 2178 2137 2180
f 2155 2236 2139
f 2179 2155 2139
f 2179 2139 2153
f 2137 2181 2180
f 2156 2215 2181
f 2215 2156 2157
f 2157 2182 2215
f 2157 2158 2236
f 2157 2236 2182
f 2236 2158 2139
f 2091 2124 2183
f 2092 2091 2183
f 2092 2183 2184
f 2183 2124 2140
f 2183 2140 2162
f 2198 2159 2184
f 2159 2198 2199
f 2164 2159 2199
f 2160 2162 2140
f 2163 2164 2199
f 2161 2185 2162
f 2163 2186 2143
f 2163 2143 2164
f 2165 2144 2143
f 2186 2165 2143
f 2165 2166 2144
f 2204 2166 2165
f 2204 2169 2166
f 2145 2167 2168
f 2168 2167 2225
f 2205 2169 2204
f 2190 2149 2205
f 2131 2110 2170
f 2110 2172 2171
f 2170 2110 2171
f 2149 2191 2174
f 2171 2172 2193
f 2193 2151 2175
f 2153 2176 2211
f 2179 2153 2211
f 2213 2179 2211
f 2177 2178 2214
f 2214 2178 2180
f 2196 2236 2155
f 2196 2155 2213
f 2213 2155 2179
f 2181 2215 2180
f 2162 2216 2197
f 2162 2197 2183
f 2216 2162 2185
f 2199 2200 2163
f 2200 2186 2163
f 2187 2165 2186
f 2161 2188 2189
f 2185 2161 2189
f 2187 2204 2165
f 2188 2145 2203
f 2189 2188 2203
f 2203 2145 2168
f 2170 2227 2131
f 2190 2206 2191
f 2190 2191 2149
f 2171 2207 2227
f 2171 2227 2170
f 2228 2174 2191
f 2206 2228 2191
f 2192 2207 2171
f 2193 2192 2171
f 2228 2210 2173
f 2228 2173 2174
f 2193 2208 2192
f 2210 2212 2173
f 2230 2208 2193
f 2175 2230 2193
f 2176 2173 2212
f 2211 2176 2212
f 2175 2194 2177
f 2177 2214 2232
f 2233 2195 2196
f 2213 2233 2196
f 2195 2236 2196
f 2198 2184 2238
f 2200 2199 2240
f 2216 2185 2201
f 2202 2200 2240
f 2202 2186 2200
f 2202 2187 2186
f 2219 2187 2202
f 2201 2185 2189
f 2219 2222 2187
f 2222 2204 2187
f 2223 2189 2203
f 2168 2223 2203
f 2224 2204 2222
f 2225 2223 2168
f 2224 2205 2204
f 2225 2131 2247
f 2226 2190 2205
f 2226 2205 2224
f 2247 2131 2227
f 2190 2226 2206
f 2207 2192 2229
f 2229 2192 2208
f 2208 2230 2209
f 2212 2210 2250
f 2230 2175 2231
f 2231 2175 2177
f 2211 2212 2250
f 2231 2177 2232
f 2250 2233 2213
f 2250 2213 2211
f 2237 2195 2233
f 2182 2236 2215
f 2197 2239 2303
f 2183 2197 2303
f 2184 2183 2238
f 2239 2197 2216
f 2199 2198 2217
f 2239 2216 2218
f 2199 2217 2240
f 2216 2201 2218
f 2241 2202 2240
f 2241 2220 2202
f 2221 2218 2201
f 2221 2201 2189
f 2220 2219 2202
f 2189 2243 2221
f 2189 2223 2263
f 2243 2189 2263
f 2224 2222 2244
f 2244 2265 2224
f 2263 2223 2225
f 2263 2225 2247
f 2265 2226 2224
f 2247 2227 2246
f 2265 2248 2226
f 2248 2206 2226
f 2249 2246 2227
f 2207 2249 2227
f 2248 2228 2206
f 2229 2270 2249
f 2229 2249 2207
f 2272 2210 2228
f 2248 2272 2228
f 2271 2270 2229
f 2208 2271 2229
f 2209 2271 2208
f 2209 2230 2231
f 2231 2232 2275
f 2251 2233 2250
f 2234 2233 2251
f 2214 2298 2275
f 2232 2214 2275
f 2253 2252 2237
f 2234 2253 2237
f 2234 2237 2233
f 2235 2214 2180
f 2298 2214 2235
f 2215 2236 2235
f 2180 2215 2235
f 2257 2277 2239
f 2239 2277 2303
f 2183 2303 2238
f 2259 2198 2238
f 2217 2198 2259
f 2218 2284 2257
f 2218 2257 2239
f 2259 2240 2217
f 2220 2241 2260
f 2243 2242 2221
f 2263 2242 2243
f 2247 2245 2263
f 2246 2266 2245
f 2246 2245 2247
f 2267 2248 2265
f 2266 2246 2249
f 2210 2272 2274
f 2250 2210 2274
f 2251 2250 2274
f 2273 2251 2274
f 2295 2231 2275
f 2273 2253 2234
f 2273 2234 2251
f 2254 2298 2235
f 2235 2236 2254
f 2195 2276 2236
f 2276 2195 2237
f 2252 2276 2237
f 2257 2255 2277
f 2238 2303 2316
f 2316 2259 2238
f 2279 2259 2316
f 2256 2257 2284
f 2255 2257 2256
f 2256 2284 2258
f 2283 2259 2279
f 2283 2240 2259
f 2283 2282 2241
f 2283 2241 2240
f 2282 2260 2241
f 2261 2220 2260
f 2261 2219 2220
f 2221 2242 2262
f 2218 2221 2262
f 2222 2219 2261
f 2262 2242 2263
f 2262 2263 2288
f 2263 2245 2287
f 2288 2263 2287
f 2309 2245 2266
f 2264 2289 2267
f 2264 2267 2265
f 2266 2249 2310
f 2269 2248 2267
f 2289 2269 2267
f 2268 2310 2249
f 2270 2268 2249
f 2269 2272 2248
f 2271 2311 2268
f 2271 2268 2270
f 2311 2271 2209
f 2311 2209 2292
f 2272 2269 2294
f 2292 2209 2231
f 2292 2231 2295
f 2274 2272 2294
f 2297 2273 2274
f 2297 2274 2294
f 2296 2253 2273
f 2296 2273 2297
f 2275 2298 2410
f 2253 2296 2252
f 2301 2277 2255
f 2303 2277 2302
f 2278 2301 2256
f 2256 2301 2255
f 2258 2278 2256
f 2279 2305 2283
f 2258 2284 2280
f 2278 2258 2280
f 2281 2282 2283
f 2305 2281 2283
f 2284 2218 2280
f 2306 2282 2281
f 2306 2260 2282
f 2306 2285 2261
f 2306 2261 2260
f 2280 2218 2262
f 2308 2222 2261
f 2308 2261 2285
f 2288 2286 2262
f 2308 2244 2222
f 2287 2286 2288
f 2325 2264 2265
f 2287 2245 2309
f 2266 2290 2309
f 2310 2290 2266
f 2291 2269 2289
f 2310 2268 2311
f 2269 2291 2312
f 2269 2312 2293
f 2294 2269 2293
f 2295 2354 2292
f 2294 2293 2297
f 2313 2295 2275
f 2297 2314 2296
f 2300 2276 2252
f 2300 2252 2314
f 2314 2252 2296
f 2299 2298 2254
f 2254 2236 2299
f 2276 2315 2299
f 2236 2276 2299
f 2315 2276 2300
f 2301 2317 2336
f 2301 2336 2277
f 2277 2336 2338
f 2302 2277 2338
f 2302 2338 2375
f 2303 2302 2316
f 2317 2278 2304
f 2317 2301 2278
f 2278 2319 2304
f 2305 2279 2318
f 2319 2278 2280
f 2281 2305 2318
f 2307 2319 2280
f 2281 2344 2306
f 2280 2321 2307
f 2344 2346 2306
f 2346 2285 2306
f 2280 2262 2321
f 2322 2285 2346
f 2308 2285 2322
f 2321 2262 2286
f 2286 2287 2347
f 2325 2265 2244
f 2325 2244 2308
f 2347 2287 2309
f 2347 2309 2348
f 2325 2324 2264
f 2309 2290 2327
f 2348 2309 2327
f 2324 2289 2264
f 2327 2290 2310
f 2324 2328 2291
f 2324 2291 2289
f 2310 2311 2352
f 2327 2310 2352
f 2312 2291 2328
f 2352 2311 2292
f 2352 2292 2353
f 2328 2330 2312
f 2312 2330 2293
f 2354 2353 2292
f 2295 2313 2354
f 2332 2297 2293
f 2332 2314 2297
f 2298 2432 2410
f 2432 2298 2335
f 2370 2315 2300
f 2334 2370 2300
f 2334 2300 2314
f 2335 2298 2299
f 2302 2375 2357
f 2302 2357 2316
f 2358 2377 2279
f 2358 2279 2316
f 2377 2318 2279
f 2342 2281 2318
f 2320 2319 2307
f 2321 2320 2307
f 2321 2286 2364
f 2364 2286 2347
f 2322 2323 2308
f 2323 2325 2308
f 2323 2324 2325
f 2348 2327 2349
f 2350 2324 2323
f 2326 2349 2327
f 2328 2324 2350
f 2352 2326 2327
f 2328 2350 2368
f 2353 2329 2352
f 2368 2330 2328
f 2332 2330 2368
f 2332 2293 2330
f 2354 2313 2333
f 2331 2332 2368
f 2313 2409 2333
f 2409 2313 2275
f 2334 2314 2332
f 2334 2332 2331
f 2335 2315 2370
f 2335 2370 2432
f 2299 2315 2335
f 2336 2337 2338
f 2340 2317 2304
f 2317 2340 2339
f 2337 2336 2317
f 2337 2317 2339
f 2340 2304 2359
f 2341 2318 2377
f 2341 2381 2342
f 2341 2342 2318
f 2381 2362 2342
f 2362 2344 2281
f 2342 2362 2281
f 2319 2320 2361
f 2343 2346 2344
f 2343 2344 2362
f 2361 2320 2321
f 2361 2321 2345
f 2345 2321 2364
f 2365 2322 2346
f 2365 2346 2343
f 2365 2323 2322
f 2367 2323 2365
f 2348 2366 2347
f 2349 2366 2348
f 2367 2350 2323
f 2349 2326 2351
f 2351 2326 2352
f 2351 2352 2391
f 2391 2352 2329
f 2329 2353 2369
f 2369 2353 2354
f 2369 2354 2394
f 2394 2354 2333
f 2331 2368 2393
f 2371 2331 2393
f 2333 2409 2394
f 2371 2334 2331
f 2432 2370 2434
f 2371 2370 2334
f 2374 2373 2337
f 2338 2337 2397
f 2397 2375 2338
f 2355 2374 2340
f 2340 2374 2339
f 2339 2374 2337
f 2357 2375 2356
f 2357 2358 2316
f 2359 2378 2355
f 2359 2355 2340
f 2358 2357 2377
f 2359 2304 2360
f 2378 2359 2360
f 2304 2319 2360
f 2319 2361 2360
f 2381 2399 2362
f 2360 2361 2400
f 2399 2382 2362
f 2382 2343 2362
f 2363 2400 2361
f 2345 2363 2361
f 2364 2363 2345
f 2363 2364 2347
f 2384 2367 2365
f 2386 2347 2366
f 2349 2389 2366
f 2367 2384 2390
f 2351 2389 2349
f 2390 2350 2367
f 2390 2392 2350
f 2368 2350 2392
f 2391 2329 2369
f 2393 2368 2392
f 2396 2371 2393
f 2370 2371 2434
f 2374 2412 2373
f 2355 2412 2374
f 2356 2375 2397
f 2356 2397 2414
f 2376 2377 2357
f 2356 2376 2357
f 2378 2360 2398
f 2376 2416 2341
f 2376 2341 2377
f 2379 2381 2341
f 2416 2379 2341
f 2380 2398 2360
f 2381 2379 2399
f 2400 2380 2360
f 2400 2363 2401
f 2343 2382 2383
f 2401 2363 2386
f 2383 2365 2343
f 2385 2365 2383
f 2386 2363 2347
f 2385 2384 2365
f 2386 2366 2406
f 2385 2388 2384
f 2366 2389 2423
f 2406 2366 2423
f 2387 2390 2384
f 2388 2387 2384
f 2423 2389 2351
f 2390 2408 2392
f 2407 2391 2369
f 2407 2369 2394
f 2396 2392 2408
f 2393 2392 2396
f 2395 2371 2396
f 2395 2396 2408
f 2395 2428 2372
f 2395 2372 2371
f 2434 2371 2372
f 2428 2434 2372
f 2355 2378 2417
f 2398 2417 2378
f 2418 2379 2416
f 2398 2380 2441
f 2379 2418 2442
f 2399 2379 2442
f 2441 2380 2400
f 2441 2400 2403
f 2382 2399 2442
f 2400 2401 2402
f 2403 2400 2402
f 2405 2382 2482
f 2383 2382 2405
f 2404 2402 2401
f 2422 2404 2401
f 2386 2422 2401
f 2385 2383 2405
f 2406 2422 2386
f 2424 2387 2388
f 2423 2351 2425
f 2351 2391 2425
f 2390 2387 2447
f 2408 2390 2447
f 2425 2391 2407
f 2425 2407 2426
f 2407 2430 2426
f 2430 2407 2394
f 2408 2447 2427
f 2427 2428 2395
f 2395 2408 2427
f 2409 2275 2410
f 2432 2434 2411
f 2435 2434 2428
f 2337 2373 2413
f 2397 2337 2413
f 2413 2414 2397
f 2452 2412 2355
f 2452 2355 2457
f 2439 2356 2414
f 2457 2355 2417
f 2439 2376 2356
f 2376 2439 2415
f 2416 2376 2415
f 2457 2417 2398
f 2415 2459 2418
f 2415 2418 2416
f 2459 2442 2418
f 2403 2419 2441
f 2482 2382 2442
f 2402 2419 2403
f 2443 2405 2482
f 2385 2405 2443
f 2404 2422 2420
f 2443 2388 2385
f 2421 2420 2422
f 2406 2421 2422
f 2444 2388 2443
f 2423 2421 2406
f 2444 2446 2424
f 2444 2424 2388
f 2387 2424 2447
f 2448 2466 2425
f 2426 2448 2425
f 2426 2430 2467
f 2427 2447 2429
f 2450 2428 2427
f 2450 2427 2429
f 2430 2394 2431
f 2409 2470 2431
f 2394 2409 2431
f 2450 2449 2435
f 2450 2435 2428
f 2433 2409 2410
f 2470 2409 2433
f 2432 2411 2433
f 2410 2432 2433
f 2434 2435 2411
f 2412 2452 2436
f 2412 2436 2437
f 2373 2412 2437
f 2373 2437 2438
f 2413 2373 2438
f 2476 2413 2438
f 2476 2414 2413
f 2476 2439 2414
f 2476 2495 2439
f 2495 2440 2439
f 2440 2415 2439
f 2457 2398 2481
f 2415 2440 2459
f 2398 2441 2481
f 2481 2441 2419
f 2482 2442 2458
f 2483 2404 2420
f 2462 2444 2443
f 2423 2445 2421
f 2444 2462 2446
f 2425 2463 2445
f 2425 2445 2423
f 2463 2425 2466
f 2446 2465 2424
f 2465 2447 2424
f 2447 2465 2468
f 2448 2426 2488
f 2488 2426 2467
f 2468 2473 2429
f 2429 2447 2468
f 2467 2430 2491
f 2473 2450 2429
f 2430 2431 2491
f 2472 2411 2449
f 2473 2472 2449
f 2473 2449 2450
f 2449 2411 2435
f 2456 2453 2452
f 2436 2452 2453
f 2436 2453 2454
f 2437 2436 2454
f 2437 2454 2451
f 2437 2451 2475
f 2437 2475 2438
f 2457 2455 2456
f 2457 2456 2452
f 2495 2479 2440
f 2455 2457 2481
f 2479 2480 2440
f 2480 2459 2440
f 2458 2442 2459
f 2458 2459 2480
f 2481 2419 2460
f 2460 2419 2402
f 2460 2402 2461
f 2402 2404 2483
f 2461 2402 2483
f 2484 2443 2482
f 2462 2443 2484
f 2420 2421 2485
f 2421 2445 2511
f 2485 2421 2511
f 2512 2446 2462
f 2511 2445 2463
f 2446 2512 2464
f 2466 2486 2463
f 2464 2465 2446
f 2466 2488 2486
f 2465 2464 2489
f 2488 2466 2448
f 2468 2465 2489
f 2490 2473 2468
f 2490 2468 2489
f 2488 2467 2491
f 2488 2491 2515
f 2469 2473 2490
f 2431 2470 2491
f 2470 2433 2516
f 2433 2411 2471
f 2433 2471 2516
f 2471 2411 2472
f 2473 2469 2471
f 2472 2473 2471
f 2454 2474 2451
f 2456 2492 2453
f 2453 2474 2454
f 2475 2451 2552
f 2438 2475 2477
f 2477 2476 2438
f 2456 2455 2492
f 2493 2476 2477
f 2455 2478 2492
f 2476 2493 2495
f 2498 2478 2455
f 2498 2455 2481
f 2501 2480 2479
f 2481 2499 2498
f 2501 2502 2458
f 2501 2458 2480
f 2481 2460 2505
f 2499 2481 2505
f 2503 2482 2458
f 2503 2458 2502
f 2461 2505 2460
f 2484 2482 2503
f 2506 2505 2461
f 2506 2461 2483
f 2420 2506 2483
f 2507 2508 2462
f 2507 2462 2484
f 2485 2509 2506
f 2485 2506 2420
f 2508 2512 2462
f 2509 2485 2511
f 2487 2514 2490
f 2490 2489 2487
f 2514 2469 2490
f 2470 2516 2515
f 2491 2470 2515
f 2471 2517 2516
f 2471 2514 2517
f 2514 2471 2469
f 2474 2533 2518
f 2451 2474 2518
f 2451 2518 2552
f 2492 2519 2521
f 2453 2492 2521
f 2533 2474 2453
f 2533 2453 2521
f 2492 2535 2519
f 2477 2494 2493
f 2478 2535 2492
f 2536 2495 2493
f 2494 2536 2493
f 2478 2498 2538
f 2495 2536 2496
f 2479 2495 2496
f 2496 2559 2501
f 2496 2501 2479
f 2524 2497 2498
f 2499 2524 2498
f 2559 2500 2501
f 2500 2502 2501
f 2505 2524 2499
f 2525 2502 2500
f 2503 2502 2525
f 2524 2505 2504
f 2504 2505 2506
f 2507 2484 2503
f 2508 2507 2543
f 2526 2506 2509
f 2508 2527 2512
f 2510 2509 2511
f 2463 2510 2511
f 2527 2513 2512
f 2486 2545 2510
f 2486 2510 2463
f 2464 2512 2513
f 2545 2486 2488
f 2545 2488 2528
f 2464 2513 2529
f 2489 2464 2529
f 2487 2489 2529
f 2547 2488 2515
f 2531 2514 2487
f 2518 2533 2550
f 2518 2550 2552
f 2534 2520 2519
f 2519 2520 2521
f 2521 2520 2533
f 2522 2475 2552
f 2477 2475 2522
f 2535 2534 2519
f 2523 2494 2477
f 2522 2523 2477
f 2535 2478 2538
f 2536 2494 2523
f 2496 2536 2559
f 2538 2498 2497
f 2504 2497 2524
f 2541 2525 2500
f 2503 2525 2541
f 2504 2506 2542
f 2541 2543 2503
f 2543 2507 2503
f 2542 2506 2526
f 2509 2561 2526
f 2544 2508 2543
f 2508 2544 2527
f 2509 2510 2545
f 2513 2527 2564
f 2529 2513 2564
f 2528 2488 2547
f 2547 2515 2548
f 2564 2487 2529
f 2564 2531 2487
f 2516 2517 2590
f 2514 2531 2530
f 2517 2514 2530
f 2532 2550 2533
f 2520 2532 2533
f 2551 2534 2535
f 2534 2551 2532
f 2534 2532 2520
f 2551 2535 2554
f 2535 2538 2554
f 2553 2537 2536
f 2553 2536 2523
f 2537 2557 2536
f 2536 2557 2559
f 2538 2497 2539
f 2554 2538 2539
f 2539 2497 2574
f 2574 2497 2504
f 2574 2504 2540
f 2541 2500 2576
f 2504 2542 2577
f 2540 2504 2577
f 2578 2577 2542
f 2526 2578 2542
f 2561 2578 2526
f 2562 2544 2543
f 2509 2563 2561
f 2545 2563 2509
f 2528 2547 2586
f 2549 2564 2546
f 2549 2566 2531
f 2531 2564 2549
f 2548 2515 2568
f 2515 2516 2568
f 2517 2530 2590
f 2566 2530 2531
f 2550 2532 2570
f 2550 2570 2571
f 2550 2571 2594
f 2552 2550 2594
f 2532 2551 2593
f 2594 2522 2552
f 2594 2523 2522
f 2553 2523 2594
f 2551 2554 2598
f 2551 2598 2593
f 2555 2598 2554
f 2556 2557 2537
f 2557 2556 2600
f 2559 2557 2600
f 2539 2558 2555
f 2539 2555 2554
f 2622 2500 2559
f 2622 2559 2600
f 2558 2539 2574
f 2540 2560 2574
f 2577 2560 2540
f 2543 2541 2576
f 2579 2562 2543
f 2578 2561 2581
f 2581 2561 2563
f 2562 2584 2544
f 2563 2545 2583
f 2584 2582 2544
f 2587 2583 2545
f 2528 2587 2545
f 2527 2544 2582
f 2527 2582 2546
f 2564 2527 2546
f 2586 2587 2528
f 2546 2565 2549
f 2586 2547 2588
f 2566 2549 2565
f 2547 2548 2588
f 2589 2548 2568
f 2516 2589 2568
f 2590 2612 2589
f 2516 2590 2589
f 2590 2530 2567
f 2567 2530 2566
f 2616 2570 2532
f 2570 2616 2569
f 2571 2570 2569
f 2571 2569 2572
f 2571 2572 2617
f 2571 2617 2594
f 2616 2532 2593
f 2595 2553 2594
f 2592 2598 2597
f 2598 2592 2593
f 2595 2596 2553
f 2573 2537 2553
f 2596 2573 2553
f 2573 2599 2556
f 2573 2556 2537
f 2599 2600 2556
f 2558 2601 2555
f 2574 2601 2558
f 2622 2576 2500
f 2574 2560 2575
f 2601 2574 2575
f 2575 2560 2577
f 2575 2577 2605
f 2606 2543 2576
f 2577 2578 2604
f 2605 2577 2604
f 2606 2579 2543
f 2604 2578 2581
f 2607 2562 2579
f 2606 2607 2579
f 2581 2563 2580
f 2562 2607 2584
f 2580 2563 2583
f 2582 2584 2585
f 2546 2582 2585
f 2610 2565 2546
f 2610 2546 2585
f 2587 2586 2588
f 2566 2565 2610
f 2548 2611 2588
f 2611 2548 2589
f 2610 2613 2567
f 2610 2567 2566
f 2567 2613 2590
f 2572 2569 2615
f 2645 2569 2616
f 2617 2572 2615
f 2594 2617 2651
f 2592 2597 2591
f 2592 2591 2593
f 2593 2591 2616
f 2618 2595 2594
f 2618 2594 2651
f 2595 2618 2631
f 2596 2595 2631
f 2597 2598 2620
f 2631 2573 2596
f 2598 2555 2620
f 2621 2600 2599
f 2621 2622 2600
f 2601 2602 2555
f 2575 2602 2601
f 2634 2576 2622
f 2605 2603 2575
f 2604 2603 2605
f 2581 2608 2604
f 2580 2625 2608
f 2580 2608 2581
f 2624 2625 2580
f 2583 2624 2580
f 2587 2640 2624
f 2587 2624 2583
f 2626 2640 2587
f 2610 2585 2609
f 2626 2587 2588
f 2588 2611 2627
f 2614 2613 2610
f 2590 2613 2612
f 2569 2645 2615
f 2591 2646 2616
f 2616 2646 2645
f 2591 2597 2650
f 2597 2629 2650
f 2629 2597 2620
f 2633 2629 2620
f 2599 2573 2652
f 2620 2619 2633
f 2652 2676 2621
f 2652 2621 2599
f 2620 2555 2656
f 2619 2620 2656
f 2656 2555 2602
f 2676 2678 2621
f 2678 2622 2621
f 2634 2622 2678
f 2575 2603 2635
f 2634 2637 2576
f 2635 2603 2604
f 2635 2604 2636
f 2638 2606 2576
f 2637 2638 2576
f 2604 2608 2623
f 2636 2604 2623
f 2638 2639 2607
f 2638 2607 2606
f 2623 2608 2625
f 2584 2607 2639
f 2625 2624 2640
f 2585 2584 2639
f 2641 2626 2588
f 2643 2610 2609
f 2641 2588 2627
f 2627 2611 2628
f 2589 2628 2611
f 2643 2644 2614
f 2643 2614 2610
f 2613 2644 2612
f 2644 2613 2614
f 2646 2591 2668
f 2668 2591 2650
f 2651 2630 2618
f 2629 2649 2650
f 2630 2631 2618
f 2653 2573 2631
f 2573 2653 2652
f 2619 2632 2633
f 2656 2632 2619
f 2656 2602 2654
f 2654 2602 2575
f 2654 2575 2657
f 2575 2635 2680
f 2657 2575 2680
f 2678 2637 2634
f 2658 2680 2635
f 2636 2658 2635
f 2682 2638 2637
f 2623 2683 2658
f 2623 2658 2636
f 2638 2682 2660
f 2639 2638 2660
f 2661 2683 2623
f 2625 2661 2623
f 2625 2663 2661
f 2663 2625 2640
f 2662 2663 2640
f 2626 2662 2640
f 2585 2639 2664
f 2626 2641 2662
f 2609 2585 2664
f 2665 2609 2664
f 2665 2643 2609
f 2642 2641 2627
f 2642 2627 2628
f 2642 2628 2711
f 2665 2689 2644
f 2665 2644 2643
f 2711 2628 2589
f 2689 2612 2644
f 2646 2647 2691
f 2645 2646 2691
f 2615 2645 2691
f 2647 2646 2668
f 2648 2617 2615
f 2648 2615 2666
f 2651 2617 2648
f 2649 2669 2667
f 2649 2667 2650
f 2650 2667 2668
f 2648 2670 2651
f 2670 2630 2651
f 2649 2629 2671
f 2669 2649 2671
f 2670 2673 2631
f 2670 2631 2630
f 2673 2718 2653
f 2673 2653 2631
f 2629 2633 2671
f 2718 2652 2653
f 2633 2632 2675
f 2671 2633 2675
f 2652 2718 2676
f 2675 2632 2656
f 2675 2656 2655
f 2656 2654 2697
f 2655 2656 2697
f 2679 2678 2676
f 2679 2676 2720
f 2699 2697 2654
f 2657 2699 2654
f 2680 2699 2657
f 2722 2637 2678
f 2682 2637 2722
f 2683 2661 2659
f 2659 2661 2663
f 2659 2663 2706
f 2684 2639 2660
f 2662 2706 2663
f 2639 2684 2687
f 2664 2639 2687
f 2662 2641 2708
f 2687 2665 2664
f 2686 2665 2687
f 2641 2642 2708
f 2665 2709 2689
f 2709 2665 2686
f 2589 2688 2713
f 2711 2589 2713
f 2589 2612 2688
f 2688 2612 2689
f 2690 2731 2647
f 2647 2731 2691
f 2615 2691 2666
f 2667 2693 2690
f 2667 2690 2668
f 2668 2690 2647
f 2693 2669 2672
f 2693 2667 2669
f 2716 2670 2648
f 2669 2671 2672
f 2670 2716 2673
f 2674 2672 2671
f 2675 2674 2671
f 2655 2677 2675
f 2697 2677 2655
f 2679 2722 2678
f 2699 2680 2702
f 2680 2658 2701
f 2702 2680 2701
f 2722 2703 2682
f 2704 2701 2658
f 2683 2704 2658
f 2703 2681 2682
f 2659 2706 2704
f 2659 2704 2683
f 2682 2681 2725
f 2660 2682 2725
f 2725 2684 2660
f 2706 2662 2685
f 2687 2684 2725
f 2685 2662 2708
f 2686 2687 2725
f 2712 2713 2688
f 2729 2712 2688
f 2729 2688 2689
f 2689 2709 2729
f 2730 2731 2690
f 2691 2731 2692
f 2666 2691 2692
f 2692 2648 2666
f 2694 2730 2693
f 2693 2730 2690
f 2672 2694 2693
f 2672 2674 2695
f 2695 2674 2675
f 2695 2675 2696
f 2676 2718 2758
f 2675 2677 2738
f 2696 2675 2738
f 2720 2676 2758
f 2738 2677 2697
f 2738 2697 2698
f 2697 2699 2698
f 2722 2679 2720
f 2700 2698 2699
f 2702 2700 2699
f 2701 2742 2700
f 2701 2700 2702
f 2742 2701 2704
f 2723 2681 2703
f 2685 2705 2706
f 2685 2708 2748
f 2707 2726 2686
f 2686 2725 2707
f 2726 2729 2709
f 2726 2709 2686
f 2642 2710 2708
f 2710 2642 2711
f 2711 2713 2710
f 2713 2728 2710
f 2728 2713 2712
f 2712 2729 2728
f 2692 2731 2714
f 2692 2714 2715
f 2730 2694 2757
f 2757 2694 2735
f 2673 2716 2717
f 2694 2672 2735
f 2734 2718 2673
f 2735 2672 2695
f 2737 2718 2734
f 2696 2719 2695
f 2718 2737 2758
f 2738 2719 2696
f 2698 2739 2738
f 2721 2739 2698
f 2740 2722 2720
f 2700 2764 2721
f 2700 2721 2698
f 2740 2765 2722
f 2764 2700 2742
f 2765 2703 2722
f 2742 2704 2743
f 2723 2703 2765
f 2743 2704 2706
f 2743 2706 2745
f 2681 2723 2724
f 2706 2705 2745
f 2725 2681 2724
f 2745 2705 2685
f 2745 2685 2746
f 2725 2724 2770
f 2725 2770 2727
f 2707 2725 2727
f 2747 2685 2748
f 2727 2726 2707
f 2749 2729 2726
f 2749 2726 2727
f 2748 2708 2750
f 2710 2879 2750
f 2708 2710 2750
f 2710 2728 2879
f 2728 2751 2879
f 2729 2749 2751
f 2728 2729 2751
f 2730 2752 2754
f 2731 2730 2754
f 2796 2714 2731
f 2796 2731 2754
f 2776 2648 2692
f 2752 2730 2757
f 2756 2735 2778
f 2735 2756 2757
f 2776 2732 2716
f 2776 2716 2648
f 2732 2717 2716
f 2778 2735 2733
f 2717 2734 2673
f 2735 2695 2733
f 2734 2736 2737
f 2695 2719 2733
f 2736 2758 2737
f 2733 2719 2738
f 2733 2738 2759
f 2760 2720 2758
f 2738 2739 2759
f 2740 2720 2760
f 2739 2721 2761
f 2759 2739 2761
f 2761 2721 2764
f 2765 2740 2786
f 2742 2741 2764
f 2743 2767 2741
f 2743 2741 2742
f 2765 2744 2723
f 2769 2767 2743
f 2745 2769 2743
f 2744 2724 2723
f 2746 2685 2747
f 2771 2727 2770
f 2771 2751 2749
f 2771 2749 2727
f 2748 2750 2772
f 2879 2821 2750
f 2714 2796 2755
f 2715 2714 2755
f 2774 2775 2752
f 2752 2775 2753
f 2752 2753 2754
f 2754 2753 2796
f 2755 2692 2715
f 2755 2776 2692
f 2756 2778 2774
f 2756 2774 2757
f 2757 2774 2752
f 2776 2802 2732
f 2780 2778 2733
f 2804 2717 2732
f 2804 2734 2717
f 2782 2780 2733
f 2734 2804 2736
f 2784 2758 2736
f 2759 2806 2733
f 2784 2848 2760
f 2784 2760 2758
f 2810 2806 2759
f 2848 2811 2760
f 2811 2740 2760
f 2761 2762 2810
f 2761 2810 2759
f 2811 2786 2740
f 2763 2762 2761
f 2764 2763 2761
f 2741 2766 2763
f 2741 2763 2764
f 2787 2765 2786
f 2766 2741 2767
f 2765 2787 2768
f 2744 2765 2768
f 2767 2769 2789
f 2768 2793 2724
f 2768 2724 2744
f 2789 2769 2745
f 2816 2789 2745
f 2746 2816 2745
f 2770 2724 2793
f 2793 2771 2770
f 2748 2820 2747
f 2793 2751 2771
f 2772 2820 2748
f 2795 2751 2793
f 2750 2821 2772
f 2821 2879 2836
f 2751 2794 2879
f 2751 2795 2794
f 2755 2796 2798
f 2774 2777 2773
f 2774 2773 2775
f 2775 2773 2753
f 2798 2776 2755
f 2777 2774 2778
f 2777 2778 2780
f 2777 2780 2801
f 2732 2802 2779
f 2801 2780 2803
f 2804 2732 2779
f 2780 2782 2781
f 2803 2780 2781
f 2736 2804 2783
f 2781 2782 2733
f 2781 2733 2807
f 2783 2808 2784
f 2783 2784 2736
f 2807 2733 2806
f 2808 2848 2784
f 2762 2785 2810
f 2763 2785 2762
f 2812 2786 2811
f 2812 2787 2786
f 2812 2788 2787
f 2766 2767 2789
f 2793 2768 2790
f 2746 2818 2816
f 2818 2746 2747
f 2790 2833 2793
f 2747 2820 2791
f 2818 2747 2791
f 2792 2793 2833
f 2819 2794 2795
f 2792 2819 2795
f 2792 2795 2793
f 2821 2820 2772
f 2773 2823 2753
f 2796 2753 2797
f 2798 2796 2797
f 2824 2823 2777
f 2777 2823 2773
f 2797 2840 2798
f 2799 2798 2840
f 2799 2776 2798
f 2841 2776 2799
f 2841 2800 2802
f 2841 2802 2776
f 2824 2801 2825
f 2801 2824 2777
f 2800 2779 2802
f 2825 2801 2803
f 2845 2804 2779
f 2845 2805 2804
f 2803 2781 2827
f 2805 2783 2804
f 2828 2827 2781
f 2807 2828 2781
f 2806 2809 2807
f 2806 2810 2809
f 2810 2785 2829
f 2809 2810 2829
f 2829 2785 2763
f 2813 2812 2811
f 2829 2763 2831
f 2831 2763 2766
f 2812 2813 2788
f 2831 2766 2814
f 2815 2814 2766
f 2789 2815 2766
f 2832 2768 2787
f 2788 2832 2787
f 2816 2855 2815
f 2816 2815 2789
f 2768 2832 2835
f 2790 2768 2835
f 2816 2818 2817
f 2833 2790 2835
f 2791 2874 2817
f 2791 2817 2818
f 2833 2819 2792
f 2874 2791 2820
f 2822 2794 2819
f 2874 2820 2821
f 2794 2822 2879
f 2823 2837 2838
f 2753 2823 2838
f 2753 2838 2839
f 2753 2839 2797
f 2837 2823 2824
f 2837 2824 2843
f 2843 2824 2825
f 2825 2842 2843
f 2846 2779 2800
f 2826 2842 2803
f 2803 2842 2825
f 2846 2845 2779
f 2805 2845 2903
f 2827 2826 2803
f 2783 2805 2903
f 2827 2828 2864
f 2808 2783 2944
f 2809 2828 2807
f 2848 2808 2944
f 2850 2828 2809
f 2851 2811 2848
f 2829 2830 2850
f 2829 2850 2809
f 2868 2811 2851
f 2852 2830 2829
f 2868 2813 2811
f 2814 2852 2831
f 2831 2852 2829
f 2868 2853 2813
f 2853 2788 2813
f 2788 2853 2856
f 2814 2815 2854
f 2869 2814 2854
f 2856 2832 2788
f 2854 2815 2855
f 2835 2832 2856
f 2855 2816 2817
f 2834 2833 2835
f 2834 2835 2856
f 2817 2874 2855
f 2873 2819 2833
f 2873 2833 2834
f 2877 2857 2822
f 2873 2877 2822
f 2873 2822 2819
f 2878 2874 2821
f 2821 2836 2878
f 2857 2879 2822
f 2837 2882 2838
f 2797 2839 2860
f 2861 2837 2843
f 2840 2797 2860
f 2799 2840 2901
f 2901 2841 2799
f 2841 2901 2885
f 2800 2841 2885
f 2843 2842 2863
f 2885 2844 2846
f 2885 2846 2800
f 2844 2845 2846
f 2844 2903 2845
f 2827 2847 2826
f 2864 2847 2827
f 2783 2909 2944
f 2864 2828 2849
f 2849 2828 2850
f 2830 2866 2850
f 2852 2867 2866
f 2852 2866 2830
f 2867 2852 2814
f 2867 2814 2869
f 2868 2892 2853
f 2891 2856 2853
f 2892 2891 2853
f 2854 2855 2894
f 2834 2856 2872
f 2872 2873 2834
f 2879 2857 2880
f 2837 2862 2882
f 2882 2858 2838
f 2838 2858 2859
f 2839 2838 2859
f 2860 2839 2859
f 2862 2837 2861
f 2861 2843 2883
f 2861 2883 2862
f 2863 2883 2843
f 2863 2842 2886
f 2883 2863 2886
f 2842 2826 2886
f 2903 2844 2943
f 2826 2847 2886
f 2903 2909 2783
f 2886 2847 2864
f 2886 2864 2865
f 2864 2849 2865
f 2851 2848 2944
f 2850 2866 2849
f 2910 2868 2851
f 2849 2866 2867
f 2868 2910 2913
f 2869 2890 2867
f 2868 2913 2892
f 2854 2870 2890
f 2854 2890 2869
f 2870 2854 2894
f 2856 2891 2871
f 2894 2855 2896
f 2896 2855 2897
f 2872 2856 2871
f 2898 2872 2871
f 2897 2855 2874
f 2897 2874 2932
f 2898 2875 2873
f 2898 2873 2872
f 2875 2876 2857
f 2875 2857 2877
f 2875 2877 2873
f 2879 2880 2836
f 2876 2880 2857
f 2862 2881 2882
f 2882 2881 2858
f 2881 2862 2902
f 2900 2840 2860
f 2840 2900 2901
f 2902 2862 2883
f 2885 2901 2966
f 2883 2884 2902
f 2885 2966 2943
f 2844 2885 2943
f 2884 2883 2886
f 2905 2884 2886
f 2886 2907 2905
f 2908 2907 2886
f 2865 2908 2886
f 2887 2908 2865
f 2887 2865 2849
f 2849 2889 2887
f 2888 2889 2849
f 2867 2888 2849
f 2890 2888 2867
f 2893 2891 2892
f 2893 2892 2913
f 2871 2891 2893
f 2894 2914 2870
f 2871 2893 2895
f 2895 2915 2898
f 2898 2871 2895
f 2894 2896 2914
f 2931 2898 2915
f 2917 2896 2897
f 2932 2917 2897
f 2919 2875 2898
f 2919 2898 2931
f 2920 2876 2918
f 2875 2919 2918
f 2876 2875 2918
f 2932 2874 2878
f 2880 2934 2836
f 2920 2880 2876
f 2934 2880 2920
f 2859 2858 2899
f 2921 2881 2902
f 2921 2902 2941
f 2900 2966 2901
f 2941 2902 2884
f 2941 2884 2942
f 2943 2966 2922
f 2904 2903 2943
f 2906 2884 2905
f 2924 2906 2905
f 2907 2924 2905
f 2904 2968 2909
f 2904 2909 2903
f 2908 2924 2907
f 2968 2944 2909
f 2924 2908 2945
f 2945 2908 2887
f 2925 2851 2944
f 2925 2910 2851
f 2889 2911 2887
f 2925 2926 2910
f 2888 2911 2889
f 2952 2913 2910
f 2926 2952 2910
f 2888 2890 2928
f 2913 2952 2912
f 2928 2890 2870
f 2912 2893 2913
f 2951 2928 2870
f 2914 2951 2870
f 2895 2893 2912
f 2915 2895 2912
f 2914 2896 2916
f 2917 2916 2896
f 2931 2953 2919
f 2960 2934 2920
f 2918 2960 2920
f 2953 2918 2919
f 2933 2932 2878
f 2836 2934 2878
f 2881 2921 2858
f 2899 2858 2936
f 2937 2935 2921
f 2899 2860 2859
f 2963 2860 2899
f 2941 2937 2921
f 2942 2884 2906
f 2923 2906 2924
f 2945 2923 2924
f 2945 2887 2974
f 2887 2911 2948
f 2974 2887 2948
f 2948 2911 2888
f 2948 2888 2927
f 2949 2952 2926
f 2927 2888 2928
f 2950 2927 2928
f 2951 2950 2928
f 2951 2914 2929
f 2915 2912 2930
f 2929 2914 2916
f 2931 2915 2930
f 2953 2931 2930
f 2929 2916 2957
f 2957 2916 2917
f 2932 2958 2917
f 2958 2932 2933
f 2958 2933 2959
f 2933 2934 2959
f 2960 2959 2934
f 2918 2956 2960
f 2956 2918 2953
f 2878 2934 2933
f 2935 2938 2962
f 2921 2935 2962
f 2858 2921 2962
f 2858 2962 2936
f 2938 2937 2939
f 2938 2935 2937
f 2963 2899 2936
f 2964 2939 2937
f 2941 2964 2937
f 2963 2900 2860
f 3038 2900 2963
f 2964 2942 2940
f 2941 2942 2964
f 2966 2900 3038
f 2966 3039 2922
f 2969 2943 2922
f 2969 2904 2943
f 2942 2906 2971
f 2940 2942 2971
f 2904 2969 2968
f 2946 2944 2968
f 2947 2906 2923
f 2945 2947 2923
f 2972 2925 2944
f 2972 2944 2946
f 2974 2947 2945
f 2972 2977 2925
f 2974 2948 2976
f 2977 2926 2925
f 2980 2976 2948
f 2927 2980 2948
f 2977 3002 2949
f 2977 2949 2926
f 2950 2980 2927
f 2979 2952 2949
f 3002 2979 2949
f 2981 2950 2951
f 2981 2951 2982
f 2912 2952 2984
f 3003 2982 2951
f 2929 3003 2951
f 2930 2912 2983
f 2929 2954 3003
f 2955 2953 2983
f 2983 2953 2930
f 2929 2957 2954
f 2986 2961 2956
f 2955 2986 2956
f 2955 2956 2953
f 2987 2957 2917
f 2958 2959 2987
f 2917 2958 2987
f 2959 2960 2961
f 2961 2960 2956
f 2992 2988 2938
f 2938 2988 2990
f 2962 2938 2990
f 2962 2990 3010
f 2962 3010 3011
f 2936 2962 3011
f 2939 2992 2938
f 2965 2964 2940
f 2992 2964 2965
f 2964 2992 2939
f 2936 3038 2963
f 3038 3039 2966
f 2922 2995 2969
f 2967 2965 2940
f 2971 2997 2967
f 2971 2967 2940
f 2995 2970 2969
f 2970 2968 2969
f 2997 2971 2996
f 2970 2998 2946
f 2970 2946 2968
f 2971 2906 2996
f 2998 2999 2946
f 2999 2972 2946
f 2973 2906 2947
f 2974 2973 2947
f 2999 2977 2972
f 2976 2973 2974
f 2976 2980 2975
f 2975 2980 2978
f 2978 2980 2950
f 2978 2950 2981
f 2952 2979 3025
f 2984 2955 2983
f 2983 2912 2984
f 3005 3003 2954
f 3005 2954 3028
f 2954 2957 2985
f 2954 2985 3028
f 2957 2987 2985
f 2959 3048 2987
f 2959 2961 3048
f 3006 2961 2986
f 3009 2988 2992
f 3032 2988 3009
f 2990 2988 3032
f 2990 3032 2989
f 3010 2990 2989
f 2991 3009 2992
f 2965 3014 2991
f 2965 2991 2992
f 3011 3038 2936
f 3014 2965 3015
f 2965 2967 3015
f 2995 2922 2993
f 3015 2967 3040
f 2994 2995 2993
f 2997 3040 2967
f 2994 3017 2970
f 2994 2970 2995
f 2996 3000 3040
f 2996 3040 2997
f 3041 2998 2970
f 3017 3041 2970
f 3041 2999 2998
f 2996 2906 3019
f 3000 2996 3019
f 2973 3019 2906
f 3021 3019 2973
f 2976 3021 2973
f 3001 2977 2999
f 2975 3021 2976
f 2977 3001 3002
f 3022 3021 2975
f 2978 3022 2975
f 2978 3024 3022
f 3024 2978 2981
f 3025 2979 3066
f 3023 3024 2981
f 2982 3023 2981
f 3003 3023 2982
f 2984 2952 3025
f 3023 3003 3004
f 3004 3003 3005
f 3026 2955 2984
f 3026 2984 3025
f 3027 3004 3005
f 3028 3027 3005
f 3026 3030 2955
f 3006 2986 3030
f 3030 2986 2955
f 3028 2985 3007
f 2987 3048 3007
f 2985 2987 3007
f 2961 3006 3048
f 3036 2989 3034
f 3009 3008 3032
f 2989 3036 3010
f 3011 3010 3036
f 2991 3008 3009
f 2991 3014 3012
f 3038 3011 3013
f 3012 3014 3015
f 3016 3012 3015
f 2922 3039 2993
f 3016 3015 3040
f 2993 3083 2994
f 3083 3058 2994
f 3058 3017 2994
f 3000 3063 3040
f 3041 3017 3058
f 3018 3063 3000
f 3018 3000 3019
f 3085 2999 3041
f 3019 3020 3018
f 3085 3086 3001
f 3085 3001 2999
f 3064 3020 3019
f 3021 3064 3019
f 3042 3002 3001
f 3086 3042 3001
f 3022 3064 3021
f 2979 3002 3042
f 3022 3024 3067
f 3023 3067 3024
f 3025 3066 3044
f 3027 3071 3004
f 3004 3071 3023
f 3046 3026 3025
f 3046 3025 3044
f 3030 3026 3046
f 3027 3028 3031
f 3047 3029 3006
f 3030 3047 3006
f 3028 3007 3031
f 3048 3072 3007
f 3006 3029 3048
f 3032 3008 3033
f 2989 3032 3033
f 3035 3036 3034
f 3101 3036 3035
f 3075 3008 2991
f 3075 2991 3049
f 3036 3013 3011
f 3049 2991 3012
f 3049 3012 3051
f 3051 3012 3037
f 3101 3054 3038
f 3101 3038 3013
f 3038 3053 3039
f 3054 3053 3038
f 2993 3039 3053
f 2993 3053 3083
f 3056 3016 3040
f 3056 3040 3057
f 3040 3063 3059
f 3057 3040 3059
f 3062 3041 3058
f 3085 3041 3062
f 3020 3065 3018
f 3064 3065 3020
f 3066 2979 3042
f 3070 3067 3023
f 3044 3066 3043
f 3023 3071 3113
f 3070 3023 3113
f 3045 3044 3043
f 3046 3044 3045
f 3071 3027 3091
f 3045 3092 3030
f 3045 3030 3046
f 3091 3027 3031
f 3073 3029 3047
f 3073 3047 3092
f 3092 3047 3030
f 3007 3072 3031
f 3048 3029 3072
f 3008 3076 3033
f 2989 3033 3034
f 3076 3008 3075
f 3049 3077 3050
f 3049 3050 3075
f 3101 3013 3036
f 3052 3077 3051
f 3077 3049 3051
f 3037 3052 3051
f 3037 3012 3055
f 3052 3037 3055
f 3080 3053 3054
f 3012 3016 3055
f 3016 3056 3055
f 3053 3080 3083
f 3057 3060 3056
f 3059 3082 3060
f 3059 3060 3057
f 3059 3063 3061
f 3082 3059 3061
f 3063 3018 3061
f 3018 3065 3061
f 3064 3068 3065
f 3068 3064 3022
f 3087 3066 3042
f 3068 3022 3067
f 3068 3067 3070
f 3066 3087 3069
f 3043 3066 3069
f 3069 3045 3043
f 3113 3071 3117
f 3089 3045 3069
f 3117 3071 3091
f 3092 3093 3073
f 3029 3165 3072
f 3120 3029 3073
f 3093 3120 3073
f 3034 3033 3096
f 3050 3074 3075
f 3075 3074 3076
f 3096 3035 3034
f 3050 3077 3097
f 3097 3052 3099
f 3052 3097 3077
f 3054 3101 3078
f 3099 3052 3055
f 3078 3102 3080
f 3078 3080 3054
f 3081 3099 3055
f 3102 3079 3080
f 3055 3105 3081
f 3080 3079 3103
f 3083 3080 3103
f 3055 3056 3105
f 3106 3083 3103
f 3084 3105 3056
f 3060 3084 3056
f 3082 3084 3060
f 3106 3058 3083
f 3084 3082 3061
f 3062 3058 3106
f 3108 3084 3061
f 3155 3085 3062
f 3061 3130 3108
f 3085 3155 3132
f 3086 3085 3132
f 3061 3065 3130
f 3110 3042 3086
f 3110 3086 3132
f 3110 3087 3042
f 3065 3068 3088
f 3065 3088 3130
f 3070 3088 3068
f 3069 3087 3112
f 3113 3088 3070
f 3114 3069 3112
f 3089 3069 3114
f 3089 3092 3045
f 3119 3092 3089
f 3091 3090 3118
f 3117 3091 3118
f 3090 3091 3031
f 3092 3119 3093
f 3090 3031 3072
f 3029 3120 3165
f 3121 3120 3093
f 3076 3074 3123
f 3076 3123 3094
f 3033 3076 3094
f 3033 3094 3095
f 3033 3095 3096
f 3123 3074 3050
f 3123 3050 3097
f 3123 3097 3124
f 3035 3096 3191
f 3125 3101 3035
f 3124 3097 3099
f 3125 3172 3101
f 3124 3099 3098
f 3100 3078 3101
f 3172 3100 3101
f 3078 3100 3146
f 3102 3078 3146
f 3148 3102 3146
f 3148 3079 3102
f 3079 3128 3103
f 3103 3128 3106
f 3105 3084 3104
f 3106 3128 3107
f 3106 3107 3062
f 3084 3108 3104
f 3109 3104 3108
f 3130 3109 3108
f 3134 3087 3110
f 3136 3130 3088
f 3112 3087 3134
f 3111 3088 3113
f 3136 3088 3111
f 3115 3114 3133
f 3133 3114 3112
f 3111 3113 3116
f 3116 3113 3117
f 3089 3114 3115
f 3116 3117 3118
f 3115 3162 3119
f 3115 3119 3089
f 3118 3090 3137
f 3121 3093 3162
f 3162 3093 3119
f 3137 3072 3201
f 3090 3072 3137
f 3120 3121 3165
f 3142 3139 3123
f 3123 3139 3140
f 3094 3123 3140
f 3094 3140 3122
f 3095 3094 3122
f 3096 3095 3212
f 3124 3145 3142
f 3124 3142 3123
f 3125 3035 3191
f 3126 3145 3124
f 3098 3126 3124
f 3098 3099 3127
f 3126 3098 3127
f 3099 3081 3127
f 3148 3128 3079
f 3150 3127 3081
f 3105 3150 3081
f 3104 3150 3105
f 3176 3107 3128
f 3176 3128 3152
f 3129 3150 3104
f 3107 3176 3154
f 3062 3107 3154
f 3155 3062 3154
f 3109 3131 3129
f 3109 3129 3104
f 3132 3155 3179
f 3131 3109 3130
f 3131 3130 3156
f 3179 3160 3134
f 3179 3134 3110
f 3179 3110 3132
f 3156 3130 3136
f 3156 3136 3157
f 3135 3157 3136
f 3133 3134 3160
f 3159 3135 3136
f 3112 3134 3133
f 3111 3158 3159
f 3136 3111 3159
f 3160 3115 3133
f 3158 3111 3116
f 3184 3115 3160
f 3184 3162 3115
f 3164 3138 3121
f 3161 3164 3121
f 3161 3121 3162
f 3121 3138 3165
f 3139 3141 3140
f 3142 3167 3141
f 3139 3142 3141
f 3143 3095 3122
f 3095 3143 3212
f 3191 3096 3212
f 3144 3142 3145
f 3167 3142 3144
f 3169 3144 3145
f 3147 3170 3169
f 3147 3169 3126
f 3126 3169 3145
f 3149 3170 3147
f 3192 3100 3172
f 3147 3126 3127
f 3100 3192 3146
f 3149 3147 3127
f 3150 3151 3149
f 3150 3149 3127
f 3152 3128 3148
f 3152 3153 3176
f 3150 3129 3175
f 3151 3150 3175
f 3176 3180 3154
f 3175 3129 3178
f 3154 3180 3155
f 3178 3129 3131
f 3155 3180 3179
f 3181 3178 3131
f 3156 3181 3131
f 3156 3157 3181
f 3157 3135 3183
f 3183 3135 3159
f 3116 3118 3163
f 3161 3162 3184
f 3163 3118 3137
f 3165 3138 3202
f 3141 3189 3188
f 3140 3141 3188
f 3140 3188 3166
f 3122 3140 3166
f 3141 3167 3190
f 3141 3190 3189
f 3144 3190 3167
f 3169 3168 3190
f 3169 3190 3144
f 3168 3169 3170
f 3168 3170 3171
f 3125 3191 3173
f 3172 3125 3173
f 3170 3149 3171
f 3192 3172 3173
f 3192 3216 3146
f 3146 3216 3148
f 3216 3194 3148
f 3171 3149 3174
f 3195 3174 3149
f 3151 3195 3149
f 3196 3195 3151
f 3175 3177 3196
f 3175 3196 3151
f 3175 3178 3177
f 3197 3177 3178
f 3181 3197 3178
f 3181 3157 3182
f 3183 3225 3182
f 3183 3182 3157
f 3179 3226 3198
f 3225 3183 3159
f 3159 3158 3200
f 3159 3200 3225
f 3198 3185 3184
f 3160 3179 3198
f 3184 3160 3198
f 3228 3200 3158
f 3116 3228 3158
f 3163 3228 3116
f 3230 3186 3161
f 3185 3230 3161
f 3185 3161 3184
f 3203 3202 3138
f 3186 3203 3138
f 3186 3138 3164
f 3186 3164 3161
f 3189 3187 3188
f 3166 3188 3187
f 3166 3187 3205
f 3166 3205 3208
f 3208 3122 3166
f 3190 3206 3189
f 3143 3122 3208
f 3212 3143 3210
f 3211 3206 3190
f 3257 3191 3212
f 3168 3211 3190
f 3213 3211 3171
f 3171 3211 3168
f 3191 3257 3260
f 3173 3191 3260
f 3173 3216 3192
f 3193 3213 3171
f 3218 3194 3216
f 3174 3193 3171
f 3194 3218 3219
f 3148 3194 3219
f 3220 3152 3148
f 3220 3148 3219
f 3152 3220 3221
f 3153 3152 3221
f 3264 3153 3221
f 3153 3264 3240
f 3176 3153 3240
f 3177 3222 3196
f 3180 3176 3240
f 3223 3222 3177
f 3197 3223 3177
f 3223 3197 3224
f 3224 3197 3181
f 3245 3224 3181
f 3182 3245 3181
f 3179 3180 3272
f 3179 3272 3226
f 3199 3227 3225
f 3200 3199 3225
f 3251 3185 3198
f 3251 3198 3226
f 3228 3199 3200
f 3251 3230 3185
f 3255 3163 3137
f 3228 3163 3255
f 3255 3137 3201
f 3232 3202 3203
f 3255 3201 3204
f 3201 3072 3204
f 3072 3165 3204
f 3202 3232 3204
f 3165 3202 3204
f 3234 3256 3187
f 3206 3234 3189
f 3189 3234 3187
f 3205 3207 3208
f 3207 3209 3208
f 3208 3209 3143
f 3210 3143 3209
f 3206 3211 3288
f 3210 3257 3212
f 3214 3211 3213
f 3216 3173 3260
f 3214 3213 3193
f 3215 3214 3193
f 3300 3218 3216
f 3193 3217 3215
f 3217 3193 3174
f 3217 3174 3239
f 3218 3237 3219
f 3174 3195 3239
f 3219 3237 3220
f 3221 3220 3237
f 3195 3196 3242
f 3239 3195 3242
f 3196 3222 3242
f 3240 3270 3180
f 3267 3270 3240
f 3222 3223 3242
f 3243 3242 3223
f 3224 3243 3223
f 3245 3243 3224
f 3182 3246 3245
f 3246 3182 3225
f 3246 3225 3248
f 3225 3227 3249
f 3248 3225 3249
f 3272 3275 3226
f 3249 3227 3199
f 3251 3226 3275
f 3249 3199 3280
f 3199 3228 3282
f 3199 3282 3280
f 3228 3255 3282
f 3323 3252 3232
f 3229 3323 3232
f 3229 3232 3203
f 3186 3254 3229
f 3203 3186 3229
f 3254 3186 3230
f 3284 3255 3204
f 3204 3231 3284
f 3231 3204 3232
f 3252 3231 3232
f 3205 3187 3233
f 3207 3205 3233
f 3234 3206 3235
f 3209 3207 3233
f 3235 3206 3288
f 3288 3211 3290
f 3259 3211 3214
f 3290 3211 3259
f 3259 3214 3261
f 3261 3214 3262
f 3214 3215 3262
f 3215 3217 3236
f 3215 3236 3262
f 3239 3236 3217
f 3237 3264 3221
f 3238 3241 3236
f 3238 3236 3239
f 3238 3239 3242
f 3240 3264 3265
f 3265 3267 3240
f 3268 3241 3238
f 3270 3267 3309
f 3243 3269 3268
f 3243 3268 3238
f 3243 3238 3242
f 3269 3243 3244
f 3244 3243 3245
f 3245 3246 3274
f 3245 3274 3244
f 3248 3274 3246
f 3247 3274 3248
f 3247 3248 3249
f 3275 3272 3276
f 3279 3247 3249
f 3251 3275 3278
f 3280 3279 3249
f 3250 3251 3278
f 3250 3253 3254
f 3250 3254 3230
f 3250 3230 3251
f 3255 3320 3282
f 3320 3255 3284
f 3229 3253 3323
f 3253 3229 3254
f 3233 3187 3256
f 3256 3234 3235
f 3256 3235 3286
f 3327 3209 3233
f 3286 3235 3288
f 3385 3209 3327
f 3291 3210 3209
f 3291 3293 3257
f 3291 3257 3210
f 3293 3260 3257
f 3294 3258 3261
f 3261 3258 3259
f 3297 3216 3260
f 3297 3300 3216
f 3294 3261 3262
f 3298 3294 3262
f 3263 3298 3262
f 3236 3263 3262
f 3300 3237 3218
f 3264 3237 3300
f 3241 3304 3263
f 3241 3263 3236
f 3304 3241 3266
f 3241 3268 3266
f 3266 3268 3269
f 3270 3309 3273
f 3180 3270 3273
f 3244 3271 3308
f 3244 3308 3269
f 3272 3180 3273
f 3244 3311 3271
f 3311 3244 3274
f 3273 3343 3276
f 3276 3272 3273
f 3274 3247 3313
f 3311 3274 3313
f 3277 3275 3276
f 3277 3276 3343
f 3315 3313 3247
f 3279 3315 3247
f 3277 3349 3278
f 3278 3275 3277
f 3279 3347 3315
f 3349 3250 3278
f 3316 3279 3280
f 3347 3279 3316
f 3280 3281 3316
f 3281 3280 3282
f 3318 3253 3349
f 3349 3253 3250
f 3281 3282 3283
f 3282 3320 3283
f 3284 3321 3320
f 3284 3231 3321
f 3322 3321 3231
f 3322 3231 3252
f 3252 3323 3322
f 3253 3318 3323
f 3256 3285 3382
f 3285 3256 3286
f 3285 3286 3325
f 3233 3287 3327
f 3288 3330 3325
f 3288 3325 3286
f 3291 3209 3385
f 3330 3288 3290
f 3291 3328 3292
f 3293 3291 3292
f 3258 3332 3289
f 3258 3289 3259
f 3259 3289 3290
f 3292 3260 3293
f 3295 3260 3292
f 3332 3258 3294
f 3332 3294 3334
f 3295 3297 3260
f 3297 3295 3296
f 3296 3299 3297
f 3297 3299 3300
f 3334 3294 3298
f 3299 3301 3300
f 3263 3302 3298
f 3335 3300 3301
f 3335 3264 3300
f 3304 3302 3263
f 3303 3337 3304
f 3303 3304 3266
f 3265 3440 3267
f 3266 3306 3303
f 3309 3267 3440
f 3305 3306 3266
f 3269 3305 3266
f 3440 3307 3309
f 3308 3310 3305
f 3308 3305 3269
f 3273 3309 3307
f 3310 3308 3271
f 3310 3271 3341
f 3273 3307 3312
f 3271 3311 3314
f 3271 3314 3341
f 3343 3273 3312
f 3313 3314 3311
f 3277 3343 3346
f 3313 3315 3372
f 3316 3281 3319
f 3317 3376 3318
f 3351 3317 3318
f 3351 3318 3349
f 3283 3378 3319
f 3281 3283 3319
f 3283 3320 3378
f 3320 3402 3378
f 3320 3321 3402
f 3321 3322 3402
f 3323 3376 3322
f 3376 3323 3318
f 3353 3356 3285
f 3285 3356 3382
f 3256 3382 3411
f 3233 3256 3411
f 3411 3287 3233
f 3325 3324 3353
f 3325 3353 3285
f 3287 3326 3327
f 3360 3324 3325
f 3360 3325 3330
f 3327 3326 3385
f 3330 3359 3360
f 3385 3328 3291
f 3289 3329 3363
f 3290 3289 3363
f 3359 3330 3290
f 3359 3290 3363
f 3334 3331 3332
f 3329 3289 3332
f 3329 3332 3331
f 3328 3388 3292
f 3292 3388 3295
f 3296 3295 3388
f 3333 3299 3296
f 3334 3298 3364
f 3299 3333 3366
f 3299 3366 3301
f 3301 3366 3335
f 3366 3367 3335
f 3368 3364 3298
f 3302 3368 3298
f 3441 3264 3335
f 3337 3336 3302
f 3337 3302 3304
f 3265 3264 3441
f 3337 3303 3336
f 3265 3441 3440
f 3338 3336 3303
f 3306 3338 3303
f 3305 3340 3338
f 3305 3338 3306
f 3339 3307 3440
f 3340 3305 3310
f 3307 3339 3344
f 3398 3340 3310
f 3341 3398 3310
f 3312 3307 3344
f 3341 3314 3342
f 3344 3343 3312
f 3342 3314 3313
f 3342 3313 3345
f 3343 3344 3346
f 3345 3313 3372
f 3348 3277 3346
f 3375 3372 3315
f 3375 3315 3347
f 3348 3377 3351
f 3348 3351 3349
f 3348 3349 3277
f 3316 3350 3375
f 3347 3316 3375
f 3350 3316 3319
f 3377 3317 3351
f 3350 3319 3378
f 3378 3402 3379
f 3352 3324 3405
f 3352 3354 3324
f 3380 3355 3354
f 3352 3380 3354
f 3405 3358 3357
f 3431 3405 3357
f 3405 3324 3358
f 3353 3324 3354
f 3353 3354 3355
f 3356 3353 3355
f 3411 3382 3383
f 3460 3287 3411
f 3358 3324 3360
f 3326 3287 3460
f 3357 3358 3359
f 3359 3358 3360
f 3357 3362 3361
f 3357 3359 3362
f 3362 3329 3365
f 3361 3362 3365
f 3363 3329 3362
f 3363 3362 3359
f 3334 3364 3365
f 3331 3334 3365
f 3331 3365 3329
f 3364 3391 3365
f 3333 3296 3388
f 3578 3366 3333
f 3578 3367 3366
f 3418 3391 3364
f 3368 3370 3418
f 3368 3418 3364
f 3369 3441 3335
f 3302 3370 3368
f 3336 3370 3302
f 3394 3370 3336
f 3338 3396 3394
f 3338 3394 3336
f 3371 3396 3338
f 3340 3371 3338
f 3398 3371 3340
f 3341 3397 3398
f 3397 3341 3342
f 3344 3339 3373
f 3422 3397 3342
f 3345 3422 3342
f 3346 3344 3373
f 3372 3374 3422
f 3372 3422 3345
f 3373 3401 3348
f 3373 3348 3346
f 3374 3372 3375
f 3401 3377 3348
f 3375 3350 3426
f 3375 3426 3374
f 3376 3317 3377
f 3376 3377 3428
f 3350 3378 3426
f 3402 3322 3427
f 3322 3403 3427
f 3376 3428 3403
f 3322 3376 3403
f 3404 3352 3405
f 3380 3352 3404
f 3380 3404 3408
f 3355 3380 3408
f 3355 3408 3381
f 3355 3381 3356
f 3382 3356 3381
f 3382 3381 3409
f 3382 3409 3383
f 3411 3383 3384
f 3385 3326 3386
f 3414 3328 3385
f 3414 3385 3386
f 3413 3361 3365
f 3387 3413 3365
f 3415 3388 3328
f 3391 3387 3365
f 3417 3388 3415
f 3390 3388 3417
f 3387 3391 3389
f 3390 3333 3388
f 3390 3578 3333
f 3389 3391 3418
f 3370 3392 3418
f 3395 3392 3370
f 3394 3393 3395
f 3394 3395 3370
f 3421 3393 3394
f 3396 3421 3394
f 3371 3421 3396
f 3445 3371 3398
f 3421 3371 3445
f 3398 3397 3399
f 3398 3399 3445
f 3373 3339 3400
f 3422 3399 3397
f 3449 3373 3400
f 3374 3423 3422
f 3401 3373 3449
f 3378 3379 3426
f 3431 3404 3405
f 3404 3431 3406
f 3404 3406 3454
f 3408 3404 3454
f 3407 3429 3408
f 3407 3408 3454
f 3381 3408 3429
f 3381 3429 3409
f 3410 3409 3429
f 3383 3409 3410
f 3383 3410 3384
f 3411 3384 3460
f 3431 3357 3461
f 3412 3326 3460
f 3461 3357 3361
f 3326 3412 3386
f 3461 3361 3413
f 3432 3328 3414
f 3432 3415 3328
f 3415 3432 3625
f 3416 3415 3625
f 3434 3413 3387
f 3415 3416 3417
f 3416 3625 3624
f 3416 3624 3417
f 3417 3624 3390
f 3389 3419 3434
f 3389 3434 3387
f 3389 3418 3419
f 3335 3367 3470
f 3418 3392 3419
f 3369 3335 3470
f 3392 3395 3420
f 3419 3392 3420
f 3393 3420 3395
f 3421 3439 3420
f 3421 3420 3393
f 3442 3439 3421
f 3443 3442 3421
f 3445 3443 3421
f 3399 3447 3445
f 3400 3339 3444
f 3399 3448 3447
f 3448 3399 3422
f 3449 3400 3444
f 3422 3423 3450
f 3448 3422 3450
f 3450 3423 3424
f 3374 3453 3424
f 3423 3374 3424
f 3453 3374 3426
f 3425 3428 3377
f 3425 3377 3401
f 3453 3426 3509
f 3426 3379 3509
f 3402 3427 3379
f 3427 3403 3510
f 3403 3428 3510
f 3406 3431 3457
f 3429 3407 3456
f 3429 3456 3430
f 3429 3430 3410
f 3384 3410 3430
f 3384 3430 3458
f 3459 3384 3458
f 3384 3459 3460
f 3457 3431 3461
f 3464 3412 3460
f 3412 3464 3386
f 3463 3494 3413
f 3413 3494 3461
f 3464 3466 3386
f 3386 3466 3414
f 3467 3463 3413
f 3414 3466 3432
f 3625 3432 3466
f 3433 3467 3413
f 3433 3413 3434
f 3436 3433 3434
f 3419 3436 3434
f 3438 3436 3435
f 3435 3436 3419
f 3471 3369 3470
f 3437 3438 3435
f 3435 3419 3420
f 3369 3471 3472
f 3441 3369 3472
f 3474 3437 3420
f 3420 3437 3435
f 3439 3474 3420
f 3440 3441 3339
f 3442 3474 3439
f 3474 3442 3476
f 3476 3442 3443
f 3444 3339 3477
f 3478 3476 3443
f 3445 3478 3443
f 3447 3478 3445
f 3480 3444 3477
f 3447 3446 3478
f 3447 3448 3481
f 3447 3481 3446
f 3480 3451 3449
f 3449 3444 3480
f 3450 3481 3448
f 3481 3450 3424
f 3425 3401 3449
f 3425 3449 3451
f 3424 3453 3452
f 3453 3509 3452
f 3428 3485 3510
f 3485 3428 3425
f 3454 3564 3488
f 3455 3454 3488
f 3407 3454 3455
f 3407 3455 3489
f 3456 3407 3489
f 3454 3406 3457
f 3456 3489 3491
f 3430 3456 3491
f 3491 3458 3430
f 3458 3491 3492
f 3458 3492 3459
f 3460 3459 3492
f 3464 3460 3492
f 3462 3457 3461
f 3461 3494 3462
f 3494 3463 3465
f 3516 3466 3464
f 3465 3463 3467
f 3465 3467 3498
f 3497 3466 3516
f 3625 3466 3497
f 3467 3433 3468
f 3498 3467 3468
f 3436 3468 3433
f 3469 3468 3436
f 3438 3500 3469
f 3438 3469 3436
f 3470 3367 3579
f 3471 3470 3579
f 3500 3438 3437
f 3474 3501 3437
f 3441 3472 3473
f 3339 3441 3473
f 3475 3501 3474
f 3476 3475 3474
f 3478 3475 3476
f 3504 3503 3477
f 3477 3339 3473
f 3504 3477 3473
f 3506 3480 3477
f 3506 3477 3503
f 3478 3446 3479
f 3481 3479 3446
f 3451 3480 3506
f 3481 3534 3479
f 3482 3481 3424
f 3534 3481 3482
f 3425 3451 3483
f 3424 3452 3560
f 3483 3510 3485
f 3483 3485 3425
f 3379 3484 3509
f 3379 3427 3484
f 3427 3679 3484
f 3427 3510 3679
f 3489 3486 3487
f 3455 3488 3486
f 3489 3455 3486
f 3564 3454 3457
f 3564 3457 3490
f 3491 3489 3512
f 3492 3491 3512
f 3493 3492 3512
f 3493 3464 3492
f 3570 3457 3462
f 3490 3457 3570
f 3514 3464 3493
f 3573 3494 3495
f 3494 3573 3513
f 3462 3494 3513
f 3570 3462 3513
f 3515 3464 3514
f 3516 3464 3515
f 3496 3495 3465
f 3495 3494 3465
f 3520 3496 3498
f 3498 3496 3465
f 3516 3517 3497
f 3517 3518 3497
f 3518 3625 3497
f 3499 3520 3498
f 3499 3498 3468
f 3468 3522 3499
f 3468 3469 3522
f 3524 3522 3469
f 3500 3524 3469
f 3500 3526 3524
f 3500 3437 3527
f 3526 3500 3527
f 3504 3471 3579
f 3504 3472 3471
f 3473 3472 3504
f 3501 3527 3437
f 3502 3501 3475
f 3475 3529 3502
f 3530 3503 3504
f 3530 3504 3579
f 3529 3475 3478
f 3530 3505 3506
f 3506 3503 3530
f 3529 3478 3532
f 3532 3478 3479
f 3479 3534 3532
f 3536 3483 3507
f 3506 3483 3451
f 3507 3483 3506
f 3556 3482 3508
f 3508 3482 3424
f 3536 3510 3483
f 3509 3484 3560
f 3452 3509 3560
f 3486 3537 3487
f 3489 3487 3539
f 3537 3486 3488
f 3512 3489 3539
f 3512 3539 3541
f 3511 3490 3542
f 3512 3541 3543
f 3512 3543 3493
f 3542 3490 3570
f 3515 3514 3545
f 3516 3515 3545
f 3517 3516 3545
f 3496 3520 3519
f 3517 3659 3518
f 3519 3520 3521
f 3623 3625 3518
f 3520 3499 3521
f 3522 3521 3499
f 3523 3521 3522
f 3523 3522 3524
f 3525 3523 3524
f 3525 3524 3526
f 3525 3526 3528
f 3528 3526 3527
f 3527 3549 3528
f 3527 3501 3550
f 3549 3527 3550
f 3550 3501 3502
f 3550 3502 3551
f 3502 3529 3589
f 3502 3589 3551
f 3530 3579 3553
f 3531 3589 3529
f 3505 3530 3553
f 3532 3531 3529
f 3506 3505 3507
f 3555 3531 3532
f 3534 3555 3532
f 3535 3536 3507
f 3482 3533 3555
f 3534 3482 3555
f 3482 3556 3533
f 3508 3424 3560
f 3535 3558 3536
f 3510 3536 3679
f 3487 3537 3599
f 3539 3487 3599
f 3488 3564 3538
f 3541 3539 3599
f 3540 3565 3511
f 3564 3490 3511
f 3564 3511 3565
f 3541 3599 3566
f 3567 3540 3542
f 3542 3540 3511
f 3611 3541 3566
f 3611 3543 3541
f 3542 3544 3567
f 3543 3611 3572
f 3493 3543 3572
f 3544 3542 3570
f 3572 3514 3493
f 3513 3573 3615
f 3570 3513 3615
f 3545 3514 3574
f 3659 3517 3545
f 3496 3519 3618
f 3659 3575 3518
f 3577 3546 3622
f 3519 3521 3546
f 3519 3546 3577
f 3519 3577 3618
f 3518 3575 3623
f 3548 3622 3546
f 3390 3624 3547
f 3548 3546 3521
f 3548 3521 3523
f 3578 3390 3547
f 3523 3580 3548
f 3523 3525 3580
f 3553 3579 3581
f 3580 3525 3583
f 3583 3525 3528
f 3583 3528 3586
f 3553 3581 3552
f 3587 3586 3528
f 3549 3587 3528
f 3550 3587 3549
f 3632 3587 3550
f 3550 3588 3632
f 3588 3550 3551
f 3637 3588 3551
f 3589 3637 3551
f 3552 3591 3553
f 3554 3505 3553
f 3554 3553 3591
f 3507 3505 3554
f 3592 3507 3554
f 3639 3531 3555
f 3592 3557 3535
f 3592 3535 3507
f 3533 3556 3641
f 3508 3559 3641
f 3556 3508 3641
f 3559 3508 3560
f 3645 3594 3558
f 3557 3645 3558
f 3557 3558 3535
f 3679 3536 3724
f 3594 3536 3558
f 3537 3652 3599
f 3598 3601 3562
f 3651 3598 3562
f 3563 3604 3564
f 3538 3564 3604
f 3538 3605 3537
f 3538 3537 3488
f 3537 3605 3652
f 3562 3568 3608
f 3562 3601 3568
f 3601 3540 3568
f 3565 3540 3601
f 3565 3601 3563
f 3565 3563 3564
f 3566 3599 3561
f 3566 3561 3609
f 3567 3568 3540
f 3566 3609 3611
f 3571 3568 3544
f 3544 3568 3567
f 3611 3613 3572
f 3570 3569 3571
f 3544 3570 3571
f 3572 3613 3514
f 3573 3614 3615
f 3569 3570 3615
f 3574 3514 3613
f 3659 3545 3574
f 3496 3618 3495
f 3614 3573 3495
f 3620 3618 3577
f 3576 3622 3548
f 3581 3367 3578
f 3629 3576 3548
f 3629 3548 3630
f 3580 3630 3548
f 3579 3367 3581
f 3580 3582 3630
f 3580 3583 3582
f 3585 3582 3583
f 3586 3585 3583
f 3581 3669 3584
f 3552 3581 3584
f 3587 3585 3586
f 3632 3588 3636
f 3632 3636 3634
f 3637 3636 3588
f 3591 3552 3635
f 3589 3590 3637
f 3590 3589 3531
f 3590 3531 3719
f 3719 3531 3639
f 3639 3555 3640
f 3533 3593 3640
f 3555 3533 3640
f 3593 3533 3641
f 3595 3557 3592
f 3646 3643 3594
f 3645 3646 3594
f 3557 3595 3645
f 3596 3559 3560
f 3560 3484 3596
f 3484 3679 3596
f 3594 3724 3536
f 3643 3724 3594
f 3598 3651 3597
f 3598 3597 3649
f 3649 3602 3598
f 3652 3683 3732
f 3599 3652 3732
f 3599 3732 3561
f 3600 3607 3655
f 3607 3600 3651
f 3607 3651 3562
f 3598 3602 3601
f 3563 3601 3602
f 3604 3563 3602
f 3604 3602 3603
f 3604 3603 3653
f 3538 3604 3653
f 3538 3653 3605
f 3655 3607 3606
f 3608 3607 3562
f 3656 3606 3610
f 3607 3608 3610
f 3606 3607 3610
f 3609 3561 3694
f 3611 3609 3694
f 3610 3608 3612
f 3608 3568 3571
f 3617 3613 3611
f 3617 3611 3694
f 3610 3612 3657
f 3608 3569 3612
f 3569 3608 3571
f 3612 3614 3619
f 3657 3612 3619
f 3612 3569 3614
f 3615 3614 3569
f 3616 3574 3613
f 3616 3613 3617
f 3616 3659 3574
f 3495 3618 3619
f 3495 3619 3614
f 3619 3618 3620
f 3623 3575 3621
f 3627 3622 3576
f 3620 3577 3622
f 3662 3625 3623
f 3662 3623 3621
f 3662 3624 3625
f 3626 3624 3662
f 3624 3626 3547
f 3576 3629 3664
f 3627 3576 3664
f 3547 3666 3578
f 3578 3628 3581
f 3666 3628 3578
f 3631 3664 3629
f 3629 3630 3631
f 3631 3630 3582
f 3669 3581 3628
f 3707 3631 3585
f 3585 3631 3582
f 3670 3707 3585
f 3670 3585 3587
f 3633 3670 3587
f 3632 3633 3587
f 3584 3635 3552
f 3634 3633 3632
f 3633 3634 3714
f 3634 3636 3714
f 3636 3637 3674
f 3637 3590 3674
f 3591 3635 3638
f 3554 3591 3638
f 3719 3639 3677
f 3676 3592 3638
f 3638 3592 3554
f 3757 3677 3639
f 3640 3757 3639
f 3640 3593 3757
f 3676 3644 3595
f 3676 3595 3592
f 3642 3724 3643
f 3646 3642 3643
f 3645 3644 3646
f 3644 3645 3595
f 3647 3559 3596
f 3597 3650 3648
f 3649 3597 3648
f 3681 3686 3649
f 3600 3685 3650
f 3600 3650 3651
f 3651 3650 3597
f 3602 3649 3686
f 3561 3732 3770
f 3654 3685 3655
f 3685 3600 3655
f 3602 3686 3603
f 3653 3603 3686
f 3653 3686 3688
f 3653 3688 3687
f 3653 3687 3605
f 3683 3652 3605
f 3561 3770 3690
f 3656 3738 3654
f 3656 3654 3606
f 3606 3654 3655
f 3561 3690 3693
f 3656 3610 3692
f 3656 3692 3738
f 3561 3693 3694
f 3696 3617 3694
f 3617 3696 3698
f 3700 3692 3610
f 3700 3610 3657
f 3700 3657 3699
f 3699 3657 3619
f 3617 3698 3616
f 3698 3658 3616
f 3702 3699 3619
f 3658 3659 3616
f 3619 3620 3702
f 3701 3575 3659
f 3701 3659 3658
f 3575 3701 3621
f 3703 3622 3627
f 3660 3620 3622
f 3660 3622 3703
f 3621 3705 3662
f 3627 3661 3703
f 3705 3663 3662
f 3663 3626 3662
f 3661 3627 3664
f 3547 3626 3893
f 3666 3547 3893
f 3667 3661 3664
f 3665 3666 3893
f 3665 3628 3666
f 3664 3668 3667
f 3631 3668 3664
f 3628 3665 3709
f 3707 3668 3631
f 3709 3708 3669
f 3669 3628 3709
f 3707 3670 3712
f 3584 3669 3708
f 3712 3670 3633
f 3712 3633 3672
f 3671 3635 3584
f 3671 3584 3708
f 3713 3672 3633
f 3633 3714 3713
f 3714 3636 3716
f 3674 3717 3716
f 3636 3674 3716
f 3674 3590 3717
f 3673 3720 3638
f 3638 3635 3673
f 3677 3675 3719
f 3720 3676 3638
f 3757 3675 3677
f 3720 3678 3676
f 3757 3593 3721
f 3721 3593 3641
f 3722 3644 3678
f 3678 3644 3676
f 3644 3722 3646
f 3596 3679 3647
f 3681 3680 3725
f 3727 3681 3725
f 3648 3726 3680
f 3649 3648 3680
f 3681 3649 3680
f 3726 3650 3682
f 3650 3726 3648
f 3686 3681 3727
f 3729 3682 3685
f 3682 3650 3685
f 3686 3727 3733
f 3684 3732 3683
f 3654 3691 3729
f 3654 3729 3685
f 3686 3733 3688
f 3687 3688 3733
f 3687 3733 3734
f 3687 3734 3735
f 3605 3687 3735
f 3735 3689 3683
f 3735 3683 3605
f 3683 3689 3684
f 3738 3691 3654
f 3738 3692 3737
f 3693 3695 3694
f 3737 3692 3739
f 3694 3695 3696
f 3698 3696 3695
f 3698 3695 3697
f 3775 3698 3697
f 3692 3700 3739
f 3699 3739 3700
f 3698 3775 3740
f 3698 3740 3658
f 3658 3740 3701
f 3740 3852 3701
f 3660 3744 3702
f 3660 3702 3620
f 3701 3852 3621
f 3744 3660 3703
f 3703 3661 3704
f 3705 3746 3663
f 3663 3893 3626
f 3746 3893 3663
f 3893 3706 3665
f 3668 3749 3667
f 3668 3750 3749
f 3709 3665 3706
f 3709 3706 3710
f 3707 3750 3668
f 3710 3708 3709
f 3712 3711 3750
f 3712 3750 3707
f 3708 3710 3671
f 3751 3711 3712
f 3672 3751 3712
f 3713 3751 3672
f 3635 3671 3718
f 3714 3715 3713
f 3715 3714 3716
f 3673 3635 3718
f 3717 3752 3716
f 3717 3590 3753
f 3717 3753 3752
f 3719 3753 3590
f 3675 3753 3719
f 3754 3720 3755
f 3755 3720 3673
f 3756 3678 3754
f 3754 3678 3720
f 3756 3761 3722
f 3756 3722 3678
f 3721 3641 3723
f 3559 3789 3723
f 3641 3559 3723
f 3789 3559 3647
f 3760 3724 3642
f 3760 3642 3791
f 3646 3761 3791
f 3642 3646 3791
f 3761 3646 3722
f 3789 3647 3762
f 3647 3679 3762
f 3724 3832 3679
f 3724 3760 3832
f 3680 3763 3725
f 3727 3725 3767
f 3795 3764 3726
f 3726 3764 3763
f 3726 3763 3680
f 3798 3795 3682
f 3682 3795 3726
f 3772 3728 3729
f 3729 3728 3798
f 3729 3798 3682
f 3733 3727 3730
f 3733 3730 3734
f 3731 3734 3730
f 3689 3731 3769
f 3689 3769 3684
f 3732 3684 3770
f 3691 3772 3729
f 3735 3734 3731
f 3689 3735 3731
f 3691 3738 3773
f 3691 3773 3772
f 3693 3690 3736
f 3737 3809 3773
f 3737 3773 3738
f 3736 3695 3693
f 3697 3695 3736
f 3741 3737 3739
f 3741 3739 3699
f 3776 3742 3777
f 3776 3741 3742
f 3742 3741 3699
f 3742 3699 3702
f 3777 3742 3743
f 3742 3744 3743
f 3744 3742 3702
f 3743 3744 3703
f 3743 3703 3745
f 3704 3782 3745
f 3704 3745 3703
f 3746 3705 3747
f 3704 3661 3748
f 3782 3704 3748
f 3747 3893 3746
f 3857 3893 3747
f 3661 3667 3748
f 3749 3748 3667
f 3750 3748 3749
f 3783 3748 3750
f 3784 3783 3750
f 3711 3784 3750
f 3671 3710 3819
f 3751 3784 3711
f 3821 3784 3751
f 3713 3821 3751
f 3755 3673 3718
f 3755 3718 3785
f 3755 3787 3754
f 3753 3675 3824
f 3787 3788 3756
f 3787 3756 3754
f 3758 3675 3757
f 3824 3675 3758
f 3757 3825 3758
f 3757 3721 3825
f 3793 3761 3788
f 3788 3761 3756
f 3759 3831 3760
f 3791 3759 3760
f 3761 3793 3791
f 3834 3832 3760
f 3831 3834 3760
f 3764 3795 3765
f 3764 3765 3763
f 3725 3763 3765
f 3725 3765 3796
f 3767 3725 3796
f 3798 3766 3795
f 3767 3801 3727
f 3799 3728 3800
f 3799 3798 3728
f 3730 3727 3768
f 3771 3800 3772
f 3728 3772 3800
f 3730 3768 3731
f 3769 3731 3768
f 3769 3768 3802
f 3769 3802 3803
f 3684 3769 3803
f 3684 3803 3804
f 3770 3684 3804
f 3808 3771 3772
f 3690 3770 3804
f 3690 3804 3846
f 3773 3808 3772
f 3736 3690 3846
f 3808 3773 3809
f 3846 3810 3736
f 3736 3810 3697
f 3809 3737 3811
f 3810 3774 3697
f 3737 3741 3811
f 3774 3775 3697
f 3775 3774 3886
f 3776 3813 3811
f 3776 3811 3741
f 3775 3886 3740
f 3776 3777 3813
f 3813 3777 3778
f 3778 3777 3743
f 3778 3743 3779
f 3743 3745 3779
f 3621 3852 3705
f 3745 3782 3780
f 3779 3745 3780
f 3782 3748 3781
f 3782 3781 3780
f 3816 3781 3748
f 3783 3816 3748
f 3816 3783 3817
f 3817 3783 3784
f 3710 3706 3820
f 3819 3710 3820
f 3818 3817 3784
f 3821 3818 3784
f 3819 3822 3785
f 3718 3671 3819
f 3785 3718 3819
f 3715 3863 3821
f 3713 3715 3821
f 3823 3785 3822
f 3864 3715 3716
f 3863 3715 3864
f 3864 3716 3752
f 3755 3785 3823
f 3786 3755 3823
f 3752 3753 3866
f 3786 3787 3755
f 3753 3824 3866
f 3827 3788 3787
f 3825 3721 3790
f 3828 3826 3793
f 3788 3828 3793
f 3723 3789 3790
f 3721 3723 3790
f 3829 3789 3833
f 3792 3831 3759
f 3791 3826 3792
f 3759 3791 3792
f 3826 3791 3793
f 3833 3789 3762
f 3679 3832 3762
f 3794 3766 3835
f 3765 3795 3766
f 3765 3766 3794
f 3796 3765 3794
f 3796 3794 3797
f 3767 3796 3797
f 3767 3797 3838
f 3874 3837 3799
f 3798 3799 3837
f 3798 3837 3875
f 3798 3875 3766
f 3767 3838 3801
f 3840 3874 3800
f 3840 3800 3845
f 3800 3874 3799
f 3768 3727 3801
f 3768 3801 3802
f 3842 3802 3801
f 3804 3805 3879
f 3771 3844 3845
f 3771 3845 3800
f 3803 3802 3842
f 3804 3803 3842
f 3804 3842 3805
f 3844 3808 3806
f 3844 3771 3808
f 3846 3804 3879
f 3807 3806 3808
f 3807 3808 3809
f 3847 3807 3811
f 3811 3807 3809
f 3810 3846 3812
f 3810 3812 3774
f 3886 3774 3812
f 3811 3813 3887
f 3740 3886 3917
f 3813 3850 3887
f 3740 3849 3852
f 3850 3813 3778
f 3851 3850 3778
f 3779 3851 3778
f 3814 3851 3779
f 3853 3814 3779
f 3853 3779 3780
f 3705 3852 3747
f 3781 3853 3780
f 3853 3781 3815
f 3781 3816 3815
f 3894 3815 3816
f 3896 3894 3817
f 3817 3894 3816
f 3706 3893 3820
f 3818 3896 3817
f 3820 3859 3819
f 3896 3818 3898
f 3898 3818 3821
f 3859 3822 3819
f 3898 3821 3860
f 3821 3900 3860
f 3821 3863 3900
f 3822 3859 3823
f 3862 3863 3864
f 3902 3786 3823
f 3864 3752 3866
f 3866 3824 3904
f 3867 3828 3827
f 3786 3827 3787
f 3824 3758 3904
f 3825 3942 3758
f 3942 3825 3790
f 3942 3790 3944
f 3827 3828 3788
f 3789 3829 3790
f 3829 3833 3945
f 3833 3834 3830
f 3833 3830 3945
f 3830 3834 3831
f 3831 3792 3830
f 3762 3832 3833
f 3832 3834 3833
f 3875 3871 3835
f 3766 3875 3835
f 3835 3871 3872
f 3794 3835 3872
f 3794 3872 3836
f 3794 3836 3797
f 3797 3836 3839
f 3838 3797 3839
f 3838 3839 3876
f 3840 3843 3874
f 3838 3876 3801
f 3876 3841 3801
f 3840 3845 3843
f 3841 3842 3801
f 3842 3841 3878
f 3842 3878 3805
f 3844 3843 3845
f 3881 3844 3806
f 3846 3879 3965
f 3806 3807 3884
f 3881 3806 3884
f 3884 3807 3847
f 3847 3811 3848
f 3848 3811 3887
f 3886 3968 3917
f 3850 3889 3887
f 3917 3849 3740
f 3890 3849 3917
f 3850 3888 3889
f 3888 3850 3851
f 3891 3888 3851
f 3891 3851 3814
f 3852 3849 3854
f 3747 3852 3854
f 3891 3814 3856
f 3856 3814 3853
f 3857 3747 3854
f 3892 3856 3853
f 3892 3853 3815
f 3893 3857 3855
f 3894 3892 3815
f 3895 3897 3820
f 3820 3893 3895
f 3897 3859 3820
f 3896 3898 3858
f 3859 3897 3899
f 3900 3863 3901
f 3823 3859 3899
f 3861 3823 3899
f 3902 3823 3861
f 3863 3862 3901
f 3865 3862 3864
f 3865 3864 3866
f 3868 3786 3902
f 3903 3828 3867
f 3827 3868 3867
f 3868 3827 3786
f 3758 3942 3904
f 3983 3946 3826
f 3903 3983 3826
f 3903 3826 3828
f 3790 3829 3944
f 3945 3830 3986
f 3946 3792 3826
f 3949 3869 3950
f 3951 3870 3875
f 3907 3951 3875
f 3871 3875 3870
f 3871 3870 3950
f 3871 3950 3869
f 3872 3871 3869
f 3872 3869 3949
f 3836 3872 3949
f 3836 3949 3906
f 3836 3906 3954
f 3839 3836 3954
f 3839 3954 3958
f 3873 3907 3874
f 3874 3907 3837
f 3837 3907 3875
f 3876 3839 3958
f 3876 3958 3957
f 3843 3873 3874
f 3876 3957 3877
f 3876 3877 3841
f 3878 3841 3877
f 3880 3843 3844
f 3909 3880 3881
f 3881 3880 3844
f 3909 3881 3910
f 3879 3882 3965
f 3881 3884 3885
f 3910 3881 3885
f 3883 3846 3965
f 3885 3884 3847
f 3885 3847 3912
f 3914 3812 3846
f 3914 3846 3883
f 3912 3847 3848
f 3812 3968 3886
f 3889 3967 3912
f 3889 3912 3887
f 3887 3912 3848
f 3889 3916 3967
f 3916 3888 3970
f 3888 3916 3889
f 3849 3890 3920
f 3970 3888 3919
f 3888 3891 3919
f 3854 3849 3920
f 3923 3919 3891
f 3856 3923 3891
f 3854 3924 3857
f 3855 3857 3924
f 3923 3856 3892
f 3924 3926 3855
f 3892 3925 3923
f 3893 3855 3926
f 3894 3930 3892
f 3893 3926 3928
f 3895 3893 3928
f 3896 3930 3894
f 3897 3895 3928
f 3930 3896 3929
f 3929 3896 3858
f 3858 3898 3976
f 3899 3932 3861
f 3860 3933 3976
f 3898 3860 3976
f 3860 3900 3977
f 3860 3977 3933
f 3901 3977 3900
f 3934 3861 3932
f 3901 3936 3977
f 3901 3862 3936
f 3902 3861 3934
f 3862 3865 3936
f 3934 3868 3902
f 3980 3866 3940
f 3941 3903 3867
f 3941 3867 3868
f 3934 3941 3868
f 3940 3866 3904
f 3904 3942 3940
f 3947 3946 3983
f 3830 3946 3986
f 3830 3792 3946
f 3870 3951 3953
f 3870 3953 3905
f 3870 3905 3950
f 3949 4040 3906
f 3954 3906 4040
f 3958 3954 3955
f 3908 3994 3873
f 3873 3994 3951
f 3873 3951 3907
f 3959 3908 3843
f 3843 3908 3873
f 3957 3995 3877
f 3880 3959 3843
f 3999 3878 3877
f 3878 3999 4001
f 3805 3878 4001
f 3805 4001 3882
f 3879 3805 3882
f 3960 3959 3909
f 3909 3959 3880
f 3910 3962 3960
f 3910 3960 3909
f 3882 4001 3963
f 3882 3963 3965
f 3910 3885 3913
f 3962 3910 3913
f 3966 3883 3965
f 3883 3966 3911
f 3885 3912 3913
f 3883 3911 3914
f 3911 4079 3914
f 3968 3812 3914
f 3968 3914 4079
f 3913 3912 3967
f 3916 3970 3915
f 3916 3915 3967
f 3917 4007 3890
f 3920 3890 4007
f 4007 3918 3920
f 3920 3918 3971
f 3854 3920 3971
f 3921 3919 3923
f 3854 3971 3924
f 3922 3921 3923
f 3925 4014 3922
f 3925 3922 3923
f 3972 3927 3926
f 3972 3926 3924
f 3925 3892 3974
f 4014 3925 3974
f 3974 3892 3930
f 3928 3926 3927
f 4017 3974 3930
f 3927 3897 3928
f 3930 3929 4017
f 3927 3975 3899
f 3899 3897 3927
f 3931 3929 3858
f 3931 3858 3976
f 3932 3899 3975
f 3976 3933 3935
f 3977 3935 3933
f 3934 3932 3937
f 3977 3936 3938
f 3865 4024 3979
f 3938 3865 3979
f 3936 3865 3938
f 3865 3939 4024
f 3939 3865 3866
f 3978 3934 3937
f 3939 3866 3980
f 3978 3941 3934
f 3985 3941 3978
f 3942 3981 3943
f 3940 3942 3943
f 3981 3942 3944
f 3903 3985 3983
f 3985 3903 3941
f 3829 4031 3944
f 3829 3945 4031
f 3946 3947 3986
f 3950 3905 3948
f 3950 3948 3990
f 3949 3950 3990
f 3949 3990 4040
f 3951 3952 3992
f 3953 3951 3992
f 3953 3992 3905
f 4040 4106 3954
f 3955 3954 4106
f 3956 3958 3955
f 3908 3997 3994
f 3952 3951 3994
f 3956 3957 3958
f 3957 3956 3995
f 3997 3908 3959
f 3997 3959 3961
f 3877 3995 4137
f 4000 3999 3877
f 4000 3877 4137
f 3961 3959 3960
f 3961 3960 4002
f 4002 3960 3962
f 3963 4001 3964
f 3963 3964 4051
f 3962 4053 4003
f 3965 3963 4004
f 4004 3963 4051
f 4053 3962 3913
f 3965 4004 3966
f 3911 3966 4004
f 4052 4053 3913
f 4079 4006 3968
f 3915 4052 3967
f 3967 4052 3913
f 4006 3969 3968
f 3969 3917 3968
f 3917 3969 4007
f 4010 3918 4007
f 3919 3921 4012
f 3971 3918 4010
f 4012 3921 4013
f 4013 3921 3922
f 3924 3971 3972
f 4014 3973 3922
f 4088 4014 3974
f 3927 3972 4016
f 4017 4088 3974
f 3927 4016 4015
f 4017 3929 4018
f 3975 3927 4015
f 3931 4021 4018
f 3929 3931 4018
f 4021 3931 3976
f 3932 3975 4023
f 4021 3976 3935
f 3937 3932 4023
f 4021 3935 4063
f 3935 3977 3979
f 3935 3979 4063
f 3938 3979 3977
f 3978 3937 4023
f 4024 3939 4065
f 3980 4027 4065
f 3939 3980 4065
f 4027 3980 3940
f 4027 3940 4101
f 3940 3943 4101
f 4026 3984 3985
f 4026 3985 3978
f 3981 3944 4030
f 3944 4031 4030
f 3982 3987 3947
f 3984 3982 3947
f 3984 3947 3983
f 3984 3983 3985
f 3945 3986 4031
f 3947 3987 3986
f 3992 3991 3989
f 3989 4037 3905
f 3992 3989 3905
f 3948 3905 4037
f 3948 4037 3988
f 3948 3988 4036
f 3990 3948 4036
f 3990 4036 4039
f 3993 3991 3952
f 3992 3952 3991
f 4042 3955 4106
f 4042 3956 3955
f 4044 3993 3997
f 3997 3993 3994
f 3994 3993 3952
f 3995 3956 3996
f 3961 4044 3997
f 3995 3996 4137
f 3998 4044 3961
f 3999 4000 4047
f 4001 3999 4047
f 4002 3998 3961
f 3964 4001 4047
f 4002 3962 4050
f 4003 4050 3962
f 4004 4051 4005
f 4077 3911 4004
f 4077 4004 4005
f 4050 4003 4053
f 3911 4077 4079
f 4079 4054 4006
f 4052 3915 4055
f 4006 4054 3969
f 4055 3915 3970
f 4007 3969 4057
f 4057 4009 4010
f 4057 4010 4007
f 3970 3919 4008
f 4009 4060 4010
f 4008 3919 4012
f 4008 4012 4011
f 4058 4011 4012
f 4058 4012 4013
f 3971 4010 4060
f 4013 3922 4059
f 4013 4059 4058
f 4059 3922 3973
f 4088 3973 4014
f 4062 4061 4016
f 4015 4016 4061
f 4090 4088 4017
f 4090 4017 4018
f 4019 3975 4015
f 4019 4015 4061
f 4018 4021 4123
f 3975 4019 4020
f 4023 3975 4020
f 4022 4023 4020
f 4123 4063 4064
f 4021 4063 4123
f 4063 3979 4096
f 3978 4023 4022
f 3979 4097 4096
f 4024 4025 4097
f 3979 4024 4097
f 4025 4024 4065
f 4022 4029 4026
f 4022 4026 3978
f 4028 3984 4029
f 4029 3984 4026
f 3981 4066 3943
f 3981 4030 4066
f 4031 4161 4030
f 4031 4034 4032
f 4031 4032 4161
f 4034 4189 4032
f 4034 3987 4033
f 4034 4033 4189
f 4035 4033 3987
f 4035 3987 3982
f 3984 4028 4035
f 3982 3984 4035
f 4031 3986 4034
f 3986 3987 4034
f 4069 3989 4103
f 4036 3988 4069
f 4036 4069 4070
f 4070 4039 4036
f 4041 4071 3991
f 3989 3991 4071
f 4037 3989 4069
f 4037 4069 3988
f 4038 3990 4039
f 4040 3990 4038
f 4040 4038 4106
f 3993 4041 3991
f 4044 4043 4041
f 4044 4041 3993
f 4042 4108 3956
f 3996 3956 4108
f 4043 4044 4046
f 4046 4044 3998
f 4137 4045 4000
f 3998 4002 4046
f 4045 4076 4000
f 4047 4000 4076
f 4047 4076 4048
f 4047 4048 4049
f 4049 3964 4047
f 4046 4050 4075
f 4050 4046 4002
f 3964 4049 4111
f 4051 3964 4111
f 4051 4111 4005
f 4050 4053 4112
f 4053 4052 4078
f 4112 4053 4078
f 4078 4052 4055
f 4078 4055 4080
f 4080 4055 4056
f 4055 3970 4056
f 4009 4057 4114
f 4114 4082 4060
f 4114 4060 4009
f 4082 4083 4060
f 4059 3973 4085
f 3971 4060 4087
f 3972 3971 4087
f 4087 4086 4062
f 4016 3972 4087
f 4062 4016 4087
f 4085 3973 4088
f 4120 4061 4062
f 4120 4062 4086
f 4088 4090 4089
f 4061 4120 4122
f 4019 4061 4122
f 4090 4018 4091
f 4091 4018 4123
f 4020 4019 4122
f 4092 4020 4122
f 4094 4022 4020
f 4094 4020 4092
f 4063 4095 4064
f 4095 4063 4096
f 4029 4022 4094
f 4097 4025 4099
f 4025 4065 4099
f 4101 3943 4066
f 4033 4035 4068
f 4035 4028 4067
f 4035 4067 4068
f 4067 4028 4029
f 4189 4033 4128
f 4068 4128 4033
f 4041 4104 4071
f 4071 4103 3989
f 4072 4038 4039
f 4072 4039 4070
f 4104 4041 4073
f 4109 4073 4043
f 4073 4041 4043
f 4046 4109 4043
f 4075 4109 4046
f 4137 4074 4045
f 4045 4074 4076
f 4048 4076 4074
f 4049 4048 4142
f 4075 4050 4143
f 4049 4142 4111
f 4143 4050 4112
f 4079 4077 4144
f 4112 4078 4113
f 4054 4079 4144
f 4080 4113 4078
f 4057 3969 4114
f 4082 4114 4179
f 4008 4011 4177
f 3970 4008 4177
f 4081 4082 4179
f 4081 4083 4082
f 4177 4011 4058
f 4058 4059 4084
f 4083 4081 4116
f 4060 4083 4116
f 4084 4059 4085
f 4084 4085 4115
f 4087 4060 4116
f 4086 4087 4116
f 4117 4115 4085
f 4117 4085 4088
f 4117 4088 4089
f 4089 4147 4117
f 4147 4089 4121
f 4089 4090 4121
f 4122 4150 4092
f 4090 4091 4121
f 4093 4092 4150
f 4093 4154 4094
f 4094 4092 4093
f 4064 4095 4125
f 4124 4029 4094
f 4124 4094 4154
f 4095 4096 4125
f 4097 4155 4096
f 4155 4097 4099
f 4098 4158 4067
f 4124 4098 4067
f 4124 4067 4029
f 4065 4027 4099
f 4101 4100 4027
f 4100 4101 4066
f 4100 4066 4127
f 4066 4102 4127
f 4066 4030 4102
f 4030 4161 4102
f 4069 4103 4131
f 4069 4131 4132
f 4069 4132 4105
f 4070 4069 4105
f 4107 4133 4104
f 4104 4133 4071
f 4071 4133 4103
f 4072 4070 4105
f 4038 4072 4198
f 4038 4198 4165
f 4106 4038 4165
f 4073 4107 4104
f 4169 4042 4106
f 4169 4106 4165
f 4042 4169 4134
f 4108 4042 4134
f 4109 4136 4107
f 4109 4107 4073
f 4134 3996 4108
f 4171 3996 4134
f 3996 4171 4137
f 4136 4109 4075
f 4136 4075 4140
f 4139 4074 4137
f 4141 4048 4074
f 4141 4074 4139
f 4048 4141 4110
f 4142 4048 4110
f 4075 4143 4173
f 4111 4240 4005
f 4005 4240 4077
f 4143 4112 4145
f 4077 4240 4144
f 4145 4112 4113
f 4144 4216 4054
f 4215 4216 4144
f 4113 4080 4056
f 3969 4054 4216
f 4114 3969 4216
f 4114 4216 4179
f 4177 4058 4219
f 4219 4058 4084
f 4116 4081 4179
f 4119 4086 4116
f 4119 4116 4179
f 4118 4115 4117
f 4117 4147 4118
f 4120 4086 4119
f 4120 4119 4148
f 4122 4120 4148
f 4147 4121 4149
f 4150 4122 4148
f 4121 4091 4149
f 4254 4091 4123
f 4186 4123 4064
f 4254 4123 4186
f 4186 4064 4125
f 4126 4124 4154
f 4160 4158 4098
f 4160 4098 4126
f 4126 4098 4124
f 4156 4128 4068
f 4067 4158 4068
f 4133 4130 4103
f 4103 4130 4163
f 4103 4163 4131
f 4132 4131 4129
f 4132 4129 4162
f 4105 4132 4162
f 4105 4162 4164
f 4130 4107 4166
f 4107 4130 4133
f 4072 4105 4164
f 4136 4167 4135
f 4136 4135 4107
f 4169 4168 4134
f 4171 4134 4168
f 4170 4167 4136
f 4137 4171 4172
f 4140 4170 4136
f 4139 4137 4172
f 4139 4138 4141
f 4110 4141 4138
f 4140 4075 4173
f 4173 4143 4145
f 4144 4240 4174
f 4212 4145 4113
f 4174 4215 4144
f 4213 4215 4174
f 4113 4056 4212
f 4056 3970 4177
f 4084 4115 4181
f 4179 4182 4183
f 4181 4115 4118
f 4118 4146 4181
f 4119 4179 4183
f 4184 4119 4183
f 4146 4118 4147
f 4146 4147 4152
f 4148 4119 4184
f 4152 4147 4149
f 4151 4150 4148
f 4151 4148 4184
f 4149 4091 4185
f 4152 4149 4185
f 4150 4151 4153
f 4093 4150 4153
f 4185 4091 4254
f 4153 4154 4093
f 4188 4126 4153
f 4153 4126 4154
f 4096 4155 4186
f 4125 4096 4186
f 4225 4155 4099
f 4187 4159 4160
f 4188 4187 4160
f 4188 4160 4126
f 4227 4127 4102
f 4156 4068 4157
f 4158 4159 4157
f 4068 4158 4157
f 4159 4158 4160
f 4227 4102 4231
f 4102 4161 4231
f 4128 4156 4190
f 4162 4129 4193
f 4130 4194 4163
f 4163 4192 4131
f 4131 4192 4129
f 4164 4162 4193
f 4194 4130 4166
f 4164 4197 4072
f 4198 4072 4197
f 4135 4199 4166
f 4107 4135 4166
f 4198 4200 4165
f 4202 4169 4165
f 4202 4165 4200
f 4135 4167 4201
f 4135 4201 4199
f 4168 4169 4202
f 4171 4168 4204
f 4170 4206 4201
f 4170 4201 4167
f 4171 4204 4205
f 4171 4205 4172
f 4170 4140 4206
f 4172 4205 4139
f 4138 4139 4205
f 4140 4327 4206
f 4208 4110 4138
f 4110 4208 4142
f 4327 4140 4173
f 4111 4142 4209
f 4240 4111 4209
f 4211 4327 4173
f 4211 4173 4145
f 4145 4212 4211
f 4284 4213 4174
f 4212 4056 4175
f 4056 4177 4176
f 4175 4056 4176
f 4179 4216 4217
f 4217 4178 4182
f 4182 4179 4217
f 4182 4178 4247
f 4219 4084 4180
f 4180 4084 4181
f 4220 4180 4181
f 4183 4182 4247
f 4220 4181 4146
f 4247 4184 4183
f 4220 4146 4221
f 4221 4146 4152
f 4222 4221 4152
f 4185 4222 4152
f 4184 4247 4251
f 4151 4184 4251
f 4153 4151 4251
f 4223 4153 4251
f 4223 4188 4153
f 4256 4187 4188
f 4223 4256 4188
f 4225 4099 4260
f 4127 4227 4100
f 4157 4191 4156
f 4128 4308 4189
f 4128 4190 4308
f 4191 4190 4156
f 4163 4194 4233
f 4163 4233 4195
f 4232 4192 4163
f 4232 4163 4195
f 4235 4164 4193
f 4235 4193 4196
f 4197 4164 4235
f 4166 4236 4265
f 4166 4265 4194
f 4235 4237 4197
f 4237 4198 4197
f 4199 4236 4166
f 4200 4198 4237
f 4201 4316 4199
f 4203 4168 4202
f 4204 4168 4203
f 4201 4206 4322
f 4203 4238 4204
f 4207 4205 4204
f 4207 4204 4238
f 4206 4239 4322
f 4207 4138 4205
f 4327 4239 4206
f 4208 4138 4207
f 4142 4208 4281
f 4209 4142 4326
f 4210 4240 4209
f 4211 4212 4283
f 4283 4212 4175
f 4215 4213 4214
f 4216 4215 4214
f 4175 4176 4286
f 4216 4214 4244
f 4217 4216 4244
f 4176 4177 4218
f 4286 4176 4218
f 4178 4217 4244
f 4218 4177 4219
f 4219 4288 4218
f 4245 4219 4180
f 4245 4288 4219
f 4245 4180 4220
f 4248 4245 4220
f 4248 4220 4249
f 4249 4220 4221
f 4250 4249 4221
f 4250 4221 4222
f 4252 4250 4222
f 4252 4222 4185
f 4254 4252 4185
f 4253 4298 4223
f 4223 4251 4253
f 4257 4223 4298
f 4257 4256 4223
f 4186 4155 4224
f 4155 4225 4224
f 4262 4187 4256
f 4226 4260 4099
f 4099 4027 4226
f 4027 4100 4226
f 4100 4227 4226
f 4227 4228 4226
f 4228 4227 4231
f 4228 4231 4229
f 4231 4230 4229
f 4159 4262 4157
f 4262 4159 4187
f 4231 4161 4306
f 4230 4231 4306
f 4161 4032 4306
f 4032 4189 4306
f 4189 4308 4306
f 4190 4263 4308
f 4263 4190 4191
f 4192 4232 4267
f 4129 4192 4267
f 4193 4129 4267
f 4196 4193 4267
f 4194 4265 4312
f 4194 4312 4233
f 4233 4264 4195
f 4195 4264 4232
f 4234 4196 4267
f 4235 4196 4234
f 4234 4271 4235
f 4270 4237 4235
f 4270 4235 4271
f 4272 4237 4270
f 4316 4269 4199
f 4199 4269 4236
f 4272 4273 4200
f 4272 4200 4237
f 4316 4201 4319
f 4273 4202 4200
f 4203 4202 4273
f 4274 4203 4273
f 4322 4319 4201
f 4238 4203 4274
f 4322 4239 4359
f 4238 4278 4207
f 4277 4207 4278
f 4208 4207 4277
f 4359 4239 4327
f 4142 4281 4326
f 4210 4209 4326
f 4327 4211 4282
f 4240 4210 4412
f 4174 4240 4412
f 4282 4211 4283
f 4284 4174 4412
f 4283 4175 4241
f 4213 4284 4242
f 4241 4175 4286
f 4214 4213 4242
f 4287 4214 4242
f 4244 4214 4287
f 4244 4287 4289
f 4334 4243 4286
f 4334 4286 4218
f 4289 4178 4244
f 4288 4334 4218
f 4288 4245 4246
f 4246 4245 4248
f 4247 4178 4291
f 4250 4248 4249
f 4247 4291 4251
f 4290 4250 4252
f 4293 4290 4252
f 4252 4294 4293
f 4292 4295 4253
f 4253 4251 4292
f 4294 4252 4254
f 4298 4253 4295
f 4294 4254 4299
f 4298 4297 4257
f 4299 4254 4255
f 4258 4257 4297
f 4224 4254 4186
f 4255 4254 4224
f 4300 4256 4257
f 4300 4257 4258
f 4225 4301 4224
f 4301 4225 4260
f 4260 4226 4301
f 4348 4259 4262
f 4300 4348 4262
f 4300 4262 4256
f 4302 4229 4230
f 4302 4230 4303
f 4230 4307 4303
f 4304 4308 4263
f 4261 4304 4263
f 4261 4263 4191
f 4157 4259 4261
f 4191 4157 4261
f 4259 4157 4262
f 4230 4306 4307
f 4232 4264 4313
f 4267 4232 4313
f 4309 4311 4265
f 4265 4311 4312
f 4312 4266 4233
f 4233 4266 4264
f 4268 4267 4313
f 4267 4268 4315
f 4234 4267 4315
f 4269 4309 4236
f 4236 4309 4265
f 4314 4271 4234
f 4314 4234 4315
f 4270 4271 4314
f 4314 4318 4270
f 4272 4270 4318
f 4320 4273 4272
f 4321 4273 4320
f 4358 4273 4321
f 4274 4273 4358
f 4275 4274 4358
f 4238 4274 4275
f 4275 4276 4238
f 4278 4238 4276
f 4278 4280 4277
f 4279 4208 4277
f 4279 4277 4280
f 4281 4208 4279
f 4365 4359 4327
f 4279 4326 4281
f 4365 4327 4282
f 4282 4368 4365
f 4368 4282 4283
f 4412 4369 4284
f 4285 4368 4283
f 4369 4330 4284
f 4283 4414 4285
f 4414 4283 4241
f 4284 4330 4242
f 4241 4286 4243
f 4334 4288 4336
f 4178 4289 4375
f 4336 4288 4246
f 4337 4336 4246
f 4375 4340 4291
f 4291 4178 4375
f 4248 4337 4246
f 4337 4248 4250
f 4290 4337 4250
f 4292 4291 4340
f 4251 4291 4292
f 4339 4290 4293
f 4294 4339 4293
f 4343 4295 4292
f 4343 4292 4340
f 4295 4343 4296
f 4298 4295 4296
f 4344 4294 4299
f 4297 4298 4296
f 4255 4344 4299
f 4297 4348 4258
f 4348 4300 4258
f 4386 4301 4226
f 4386 4226 4394
f 4305 4259 4348
f 4226 4228 4394
f 4228 4229 4302
f 4302 4303 4346
f 4346 4303 4307
f 4307 4349 4346
f 4307 4308 4349
f 4304 4349 4308
f 4259 4305 4261
f 4306 4308 4307
f 4266 4310 4264
f 4313 4264 4352
f 4309 4396 4311
f 4311 4310 4312
f 4312 4310 4266
f 4309 4269 4354
f 4314 4315 4268
f 4354 4269 4316
f 4354 4316 4317
f 4320 4272 4318
f 4317 4316 4319
f 4318 4357 4320
f 4404 4321 4320
f 4404 4320 4357
f 4319 4322 4323
f 4450 4319 4323
f 4324 4275 4358
f 4323 4322 4359
f 4360 4276 4275
f 4360 4275 4324
f 4278 4276 4360
f 4408 4278 4360
f 4361 4280 4278
f 4361 4278 4408
f 4279 4280 4361
f 4361 4325 4279
f 4364 4279 4325
f 4364 4326 4279
f 4364 4210 4326
f 4368 4328 4365
f 4329 4330 4369
f 4414 4241 4370
f 4330 4329 4331
f 4242 4330 4331
f 4241 4372 4370
f 4333 4287 4331
f 4331 4287 4242
f 4332 4372 4241
f 4332 4241 4243
f 4287 4333 4289
f 4243 4334 4373
f 4332 4243 4373
f 4373 4334 4336
f 4335 4373 4336
f 4335 4336 4337
f 4377 4335 4337
f 4377 4337 4338
f 4338 4337 4290
f 4339 4338 4290
f 4339 4294 4341
f 4428 4339 4341
f 4340 4431 4380
f 4343 4340 4380
f 4341 4294 4344
f 4379 4341 4344
f 4380 4342 4296
f 4296 4343 4380
f 4382 4379 4344
f 4433 4297 4296
f 4433 4296 4342
f 4382 4344 4255
f 4255 4385 4382
f 4433 4348 4297
f 4393 4348 4433
f 4385 4255 4224
f 4224 4301 4385
f 4389 4345 4346
f 4346 4349 4347
f 4346 4347 4389
f 4349 4395 4347
f 4392 4350 4305
f 4393 4392 4305
f 4393 4305 4348
f 4228 4302 4394
f 4345 4302 4346
f 4304 4350 4395
f 4349 4304 4395
f 4304 4261 4350
f 4350 4261 4305
f 4352 4264 4480
f 4351 4352 4480
f 4351 4353 4352
f 4397 4313 4352
f 4397 4352 4353
f 4268 4313 4397
f 4355 4268 4397
f 4396 4309 4354
f 4314 4268 4355
f 4445 4314 4355
f 4317 4398 4354
f 4445 4356 4314
f 4401 4318 4314
f 4401 4314 4356
f 4357 4318 4401
f 4407 4358 4321
f 4407 4321 4404
f 4407 4324 4358
f 4406 4324 4407
f 4323 4359 4451
f 4360 4324 4406
f 4455 4360 4406
f 4408 4360 4455
f 4363 4361 4408
f 4359 4365 4362
f 4409 4325 4361
f 4409 4361 4363
f 4364 4325 4409
f 4367 4364 4409
f 4362 4365 4328
f 4366 4364 4367
f 4366 4210 4364
f 4210 4366 4412
f 4328 4368 4413
f 4369 4412 4543
f 4369 4543 4460
f 4368 4285 4415
f 4413 4368 4415
f 4460 4371 4329
f 4460 4329 4369
f 4415 4285 4414
f 4414 4370 4417
f 4331 4329 4371
f 4417 4370 4372
f 4333 4331 4371
f 4372 4332 4420
f 4289 4333 4421
f 4420 4332 4373
f 4419 4420 4373
f 4373 4422 4419
f 4374 4422 4373
f 4374 4373 4335
f 4289 4421 4426
f 4375 4289 4426
f 4374 4335 4377
f 4377 4378 4374
f 4506 4340 4375
f 4506 4375 4426
f 4376 4377 4338
f 4376 4378 4377
f 4431 4340 4506
f 4376 4338 4339
f 4428 4376 4339
f 4341 4429 4428
f 4379 4429 4341
f 4381 4429 4379
f 4342 4380 4431
f 4381 4379 4382
f 4382 4432 4381
f 4433 4342 4434
f 4383 4432 4382
f 4383 4382 4385
f 4385 4384 4383
f 4441 4393 4433
f 4385 4301 4384
f 4301 4386 4384
f 4387 4386 4394
f 4387 4394 4388
f 4394 4438 4388
f 4440 4345 4389
f 4390 4347 4395
f 4390 4395 4391
f 4395 4350 4391
f 4393 4441 4392
f 4394 4302 4438
f 4345 4440 4438
f 4302 4345 4438
f 4479 4310 4442
f 4310 4479 4480
f 4264 4310 4480
f 4311 4396 4442
f 4442 4310 4311
f 4480 4443 4351
f 4353 4351 4443
f 4444 4397 4353
f 4355 4397 4444
f 4354 4398 4399
f 4396 4354 4399
f 4400 4355 4444
f 4445 4355 4400
f 4398 4317 4402
f 4446 4356 4445
f 4401 4356 4446
f 4402 4317 4319
f 4446 4449 4401
f 4403 4357 4401
f 4403 4401 4449
f 4405 4404 4357
f 4405 4357 4403
f 4407 4404 4405
f 4452 4407 4405
f 4406 4407 4452
f 4456 4406 4452
f 4456 4455 4406
f 4451 4359 4362
f 4363 4408 4455
f 4367 4409 4410
f 4362 4328 4411
f 4496 4367 4410
f 4367 4496 4366
f 4411 4328 4458
f 4458 4328 4413
f 4413 4459 4458
f 4412 4366 4543
f 4416 4459 4413
f 4416 4413 4415
f 4461 4462 4415
f 4461 4415 4414
f 4415 4462 4416
f 4461 4414 4417
f 4417 4418 4461
f 4420 4418 4417
f 4420 4417 4372
f 4371 4463 4464
f 4333 4371 4464
f 4419 4503 4420
f 4464 4467 4421
f 4421 4333 4464
f 4423 4503 4419
f 4423 4419 4422
f 4423 4422 4374
f 4374 4424 4423
f 4426 4421 4467
f 4427 4424 4374
f 4427 4374 4378
f 4425 4506 4426
f 4425 4426 4467
f 4378 4376 4427
f 4427 4376 4428
f 4469 4427 4428
f 4469 4428 4429
f 4470 4469 4429
f 4470 4429 4430
f 4471 4472 4431
f 4431 4506 4471
f 4430 4429 4381
f 4381 4432 4430
f 4474 4342 4431
f 4474 4431 4472
f 4434 4342 4474
f 4473 4434 4474
f 4432 4383 4435
f 4475 4433 4434
f 4475 4434 4473
f 4435 4383 4384
f 4519 4436 4391
f 4391 4437 4519
f 4391 4392 4437
f 4392 4476 4437
f 4392 4441 4476
f 4475 4441 4433
f 4388 4439 4387
f 4439 4388 4438
f 4438 4440 4439
f 4477 4439 4440
f 4477 4440 4389
f 4347 4390 4477
f 4389 4347 4477
f 4436 4390 4391
f 4391 4350 4392
f 4481 4482 4480
f 4482 4443 4480
f 4353 4443 4482
f 4483 4353 4482
f 4399 4489 4396
f 4396 4489 4442
f 4484 4444 4353
f 4484 4353 4483
f 4400 4444 4484
f 4489 4398 4402
f 4399 4398 4489
f 4484 4488 4400
f 4447 4445 4400
f 4447 4400 4488
f 4446 4445 4447
f 4402 4319 4450
f 4447 4448 4446
f 4535 4449 4446
f 4535 4446 4448
f 4403 4449 4535
f 4450 4323 4492
f 4535 4405 4403
f 4492 4323 4451
f 4535 4534 4405
f 4453 4452 4405
f 4453 4405 4534
f 4456 4452 4453
f 4454 4456 4453
f 4454 4494 4455
f 4454 4455 4456
f 4363 4455 4494
f 4492 4451 4362
f 4493 4363 4494
f 4409 4363 4493
f 4495 4409 4493
f 4410 4409 4495
f 4411 4492 4362
f 4495 4457 4410
f 4496 4410 4457
f 4411 4458 4499
f 4366 4496 4500
f 4499 4458 4459
f 4499 4459 4542
f 4366 4500 4543
f 4460 4543 4463
f 4371 4460 4463
f 4545 4462 4461
f 4416 4462 4545
f 4502 4545 4461
f 4502 4461 4418
f 4502 4418 4420
f 4420 4553 4502
f 4464 4463 4548
f 4503 4553 4420
f 4592 4467 4464
f 4423 4465 4503
f 4466 4465 4423
f 4466 4423 4424
f 4424 4427 4466
f 4468 4466 4427
f 4468 4427 4469
f 4470 4508 4469
f 4471 4506 4507
f 4508 4470 4430
f 4472 4471 4507
f 4509 4508 4430
f 4509 4430 4432
f 4474 4472 4511
f 4509 4432 4513
f 4511 4473 4474
f 4515 4473 4511
f 4513 4432 4435
f 4435 4517 4513
f 4605 4520 4476
f 4476 4515 4605
f 4475 4473 4515
f 4520 4437 4476
f 4476 4441 4515
f 4441 4475 4515
f 4521 4435 4384
f 4517 4435 4521
f 4384 4386 4521
f 4386 4387 4521
f 4439 4518 4566
f 4477 4478 4518
f 4439 4477 4518
f 4390 4568 4478
f 4477 4390 4478
f 4390 4436 4568
f 4480 4479 4481
f 4442 4522 4479
f 4481 4479 4523
f 4523 4482 4481
f 4485 4442 4489
f 4485 4487 4522
f 4442 4485 4522
f 4523 4525 4482
f 4483 4482 4525
f 4528 4484 4483
f 4529 4486 4485
f 4489 4529 4485
f 4485 4486 4487
f 4530 4488 4484
f 4530 4484 4528
f 4447 4488 4530
f 4450 4531 4402
f 4402 4531 4489
f 4529 4489 4531
f 4530 4573 4447
f 4490 4448 4447
f 4490 4447 4573
f 4535 4448 4490
f 4450 4492 4533
f 4450 4533 4531
f 4490 4491 4535
f 4580 4453 4534
f 4533 4492 4538
f 4580 4454 4453
f 4493 4454 4580
f 4493 4494 4454
f 4492 4411 4539
f 4538 4492 4539
f 4496 4457 4586
f 4539 4411 4499
f 4499 4498 4539
f 4497 4496 4586
f 4500 4496 4497
f 4542 4498 4499
f 4497 4543 4500
f 4542 4459 4501
f 4459 4416 4501
f 4463 4543 4589
f 4501 4416 4545
f 4463 4589 4548
f 4545 4502 4551
f 4548 4550 4464
f 4551 4502 4553
f 4592 4464 4550
f 4553 4503 4554
f 4554 4503 4465
f 4465 4466 4504
f 4554 4465 4504
f 4467 4592 4594
f 4468 4504 4466
f 4467 4594 4555
f 4505 4468 4469
f 4425 4467 4555
f 4595 4505 4469
f 4425 4555 4556
f 4506 4425 4556
f 4558 4595 4469
f 4558 4469 4508
f 4556 4560 4507
f 4507 4506 4556
f 4558 4508 4557
f 4512 4472 4507
f 4512 4507 4560
f 4557 4508 4509
f 4509 4510 4557
f 4511 4472 4512
f 4514 4511 4512
f 4510 4509 4513
f 4514 4598 4515
f 4515 4511 4514
f 4516 4510 4513
f 4516 4513 4517
f 4515 4598 4605
f 4564 4563 4518
f 4518 4478 4567
f 4518 4567 4564
f 4436 4519 4604
f 4519 4437 4604
f 4437 4520 4604
f 4516 4521 4565
f 4517 4521 4516
f 4521 4387 4565
f 4439 4566 4565
f 4387 4439 4565
f 4563 4566 4518
f 4567 4478 4568
f 4523 4479 4522
f 4522 4487 4524
f 4522 4524 4523
f 4523 4524 4526
f 4526 4525 4523
f 4483 4525 4526
f 4528 4483 4526
f 4486 4570 4487
f 4487 4570 4524
f 4526 4569 4528
f 4527 4528 4569
f 4530 4528 4527
f 4533 4574 4531
f 4531 4574 4575
f 4531 4575 4529
f 4486 4529 4575
f 4486 4575 4576
f 4486 4576 4570
f 4573 4577 4490
f 4532 4491 4490
f 4532 4490 4577
f 4532 4536 4491
f 4578 4534 4535
f 4578 4535 4491
f 4578 4491 4536
f 4615 4534 4578
f 4579 4533 4538
f 4580 4534 4615
f 4493 4580 4537
f 4538 4584 4579
f 4581 4493 4537
f 4584 4538 4539
f 4539 4585 4584
f 4540 4495 4493
f 4540 4493 4581
f 4457 4495 4540
f 4586 4457 4540
f 4585 4539 4498
f 4497 4586 4541
f 4588 4497 4541
f 4585 4498 4542
f 4542 4587 4585
f 4544 4497 4588
f 4544 4543 4497
f 4547 4587 4542
f 4547 4542 4501
f 4543 4544 4589
f 4546 4545 4549
f 4546 4624 4501
f 4546 4501 4545
f 4501 4624 4547
f 4589 4550 4548
f 4549 4545 4551
f 4551 4627 4549
f 4552 4627 4551
f 4552 4551 4553
f 4552 4553 4554
f 4593 4554 4504
f 4632 4593 4504
f 4632 4504 4468
f 4636 4632 4468
f 4594 4638 4555
f 4636 4468 4505
f 4595 4636 4505
f 4555 4638 4560
f 4556 4555 4560
f 4596 4558 4557
f 4512 4560 4559
f 4597 4596 4557
f 4597 4557 4510
f 4559 4643 4514
f 4559 4514 4512
f 4597 4510 4561
f 4643 4598 4514
f 4561 4510 4516
f 4516 4600 4561
f 4606 4600 4516
f 4562 4563 4564
f 4567 4602 4562
f 4564 4567 4562
f 4602 4567 4607
f 4603 4436 4604
f 4647 4520 4605
f 4606 4516 4565
f 4607 4567 4568
f 4436 4603 4568
f 4570 4609 4524
f 4524 4609 4608
f 4524 4608 4526
f 4526 4608 4569
f 4570 4571 4609
f 4610 4530 4527
f 4610 4527 4569
f 4573 4530 4610
f 4570 4576 4571
f 4610 4572 4573
f 4572 4577 4573
f 4574 4659 4575
f 4575 4659 4576
f 4536 4532 4577
f 4579 4574 4533
f 4574 4579 4583
f 4574 4583 4659
f 4536 4615 4578
f 4615 4537 4580
f 4581 4537 4615
f 4584 4583 4579
f 4582 4583 4584
f 4582 4584 4585
f 4619 4621 4540
f 4619 4540 4581
f 4586 4540 4621
f 4582 4585 4620
f 4541 4586 4621
f 4588 4541 4622
f 4620 4585 4587
f 4665 4544 4588
f 4589 4544 4665
f 4589 4665 4590
f 4626 4546 4549
f 4590 4550 4589
f 4626 4549 4627
f 4627 4552 4591
f 4591 4552 4554
f 4592 4550 4631
f 4592 4631 4594
f 4634 4673 4594
f 4673 4638 4594
f 4670 4636 4595
f 4670 4595 4637
f 4637 4595 4558
f 4674 4637 4558
f 4674 4558 4596
f 4639 4674 4596
f 4640 4644 4559
f 4559 4560 4678
f 4640 4559 4678
f 4639 4596 4597
f 4597 4645 4639
f 4644 4643 4559
f 4645 4597 4561
f 4598 4643 4644
f 4599 4645 4561
f 4599 4561 4600
f 4647 4605 4598
f 4599 4600 4606
f 4648 4599 4606
f 4606 4566 4648
f 4601 4648 4566
f 4601 4566 4563
f 4563 4562 4601
f 4562 4602 4601
f 4607 4603 4602
f 4686 4602 4603
f 4686 4603 4604
f 4604 4520 4686
f 4520 4647 4686
f 4565 4566 4606
f 4568 4603 4607
f 4609 4650 4608
f 4654 4569 4608
f 4654 4608 4650
f 4571 4653 4609
f 4653 4650 4609
f 4654 4655 4569
f 4610 4569 4655
f 4655 4572 4610
f 4576 4611 4571
f 4653 4571 4611
f 4655 4612 4572
f 4612 4577 4572
f 4659 4613 4576
f 4576 4613 4657
f 4576 4657 4611
f 4612 4614 4577
f 4536 4577 4614
f 4536 4614 4616
f 4616 4615 4536
f 4660 4615 4616
f 4581 4615 4660
f 4583 4617 4659
f 4660 4662 4619
f 4660 4619 4581
f 4697 4617 4583
f 4697 4583 4582
f 4618 4621 4619
f 4618 4619 4662
f 4698 4621 4618
f 4697 4582 4620
f 4541 4621 4698
f 4622 4541 4698
f 4664 4697 4620
f 4664 4620 4587
f 4588 4622 4623
f 4666 4588 4623
f 4665 4588 4666
f 4587 4547 4664
f 4664 4547 4625
f 4546 4626 4703
f 4624 4546 4703
f 4625 4547 4624
f 4625 4624 4703
f 4590 4665 4668
f 4626 4627 4667
f 4590 4668 4669
f 4550 4590 4669
f 4667 4627 4591
f 4591 4628 4667
f 4669 4635 4631
f 4631 4550 4669
f 4629 4628 4591
f 4629 4591 4554
f 4629 4554 4593
f 4630 4593 4632
f 4629 4593 4630
f 4634 4631 4635
f 4594 4631 4634
f 4632 4636 4633
f 4630 4632 4633
f 4671 4673 4634
f 4671 4634 4635
f 4633 4636 4670
f 4638 4673 4678
f 4560 4638 4678
f 4678 4677 4640
f 4675 4674 4639
f 4676 4675 4639
f 4639 4680 4676
f 4641 4644 4640
f 4641 4640 4677
f 4642 4680 4639
f 4642 4639 4645
f 4685 4598 4644
f 4642 4645 4599
f 4723 4646 4647
f 4685 4723 4647
f 4685 4647 4598
f 4599 4648 4681
f 4648 4601 4681
f 4601 4602 4681
f 4602 4649 4681
f 4602 4686 4649
f 4646 4686 4647
f 4654 4650 4651
f 4652 4651 4650
f 4652 4650 4653
f 4689 4655 4654
f 4653 4687 4652
f 4689 4656 4655
f 4690 4612 4655
f 4690 4655 4656
f 4653 4611 4687
f 4690 4658 4612
f 4614 4612 4658
f 4660 4616 4728
f 4659 4617 4613
f 4613 4617 4661
f 4613 4661 4657
f 4657 4661 4693
f 4657 4693 4611
f 4728 4616 4614
f 4732 4662 4660
f 4696 4662 4732
f 4618 4662 4696
f 4696 4663 4618
f 4698 4618 4663
f 4699 4697 4664
f 4700 4622 4698
f 4623 4622 4700
f 4702 4623 4700
f 4666 4623 4702
f 4699 4664 4701
f 4701 4664 4625
f 4741 4703 4626
f 4741 4626 4667
f 4668 4705 4669
f 4741 4667 4628
f 4704 4635 4669
f 4704 4669 4705
f 4628 4629 4706
f 4706 4629 4630
f 4707 4630 4633
f 4707 4633 4670
f 4672 4707 4670
f 4673 4671 4709
f 4672 4670 4637
f 4710 4672 4637
f 4710 4637 4674
f 4675 4710 4674
f 4709 4713 4678
f 4678 4673 4709
f 4711 4675 4676
f 4676 4714 4711
f 4677 4678 4713
f 4714 4676 4680
f 4641 4677 4679
f 4714 4680 4642
f 4641 4685 4644
f 4719 4685 4641
f 4681 4682 4599
f 4599 4682 4716
f 4599 4716 4642
f 4681 4721 4682
f 4681 4683 4717
f 4681 4717 4721
f 4684 4646 4723
f 4685 4719 4723
f 4681 4649 4683
f 4683 4649 4724
f 4649 4686 4724
f 4646 4684 4724
f 4686 4646 4724
f 4654 4651 4688
f 4651 4652 4688
f 4689 4654 4688
f 4687 4694 4652
f 4694 4688 4652
f 4726 4656 4689
f 4690 4656 4726
f 4687 4611 4694
f 4726 4691 4690
f 4692 4658 4690
f 4692 4690 4691
f 4614 4658 4692
f 4758 4614 4692
f 4611 4693 4694
f 4728 4614 4758
f 4732 4728 4695
f 4660 4728 4732
f 4732 4695 4731
f 4617 4697 4733
f 4617 4733 4661
f 4763 4663 4696
f 4763 4696 4732
f 4698 4663 4763
f 4700 4698 4763
f 4736 4697 4699
f 4736 4733 4697
f 4734 4702 4700
f 4699 4701 4736
f 4735 4666 4702
f 4738 4736 4701
f 4738 4701 4625
f 4735 4739 4666
f 4739 4665 4666
f 4625 4703 4738
f 4665 4739 4740
f 4668 4665 4740
f 4737 4703 4741
f 4705 4668 4740
f 4704 4705 4742
f 4741 4628 4706
f 4706 4774 4741
f 4704 4742 4708
f 4635 4704 4708
f 4707 4774 4706
f 4707 4706 4630
f 4671 4635 4708
f 4707 4672 4744
f 4709 4671 4708
f 4744 4672 4712
f 4712 4672 4710
f 4710 4675 4711
f 4712 4710 4711
f 4713 4709 4747
f 4747 4709 4708
f 4748 4714 4642
f 4716 4748 4642
f 4716 4715 4748
f 4753 4641 4679
f 4718 4720 4721
f 4721 4717 4754
f 4721 4754 4718
f 4752 4751 4719
f 4753 4752 4719
f 4753 4719 4641
f 4715 4716 4682
f 4682 4720 4715
f 4720 4682 4721
f 4754 4717 4789
f 4683 4722 4789
f 4717 4683 4789
f 4722 4683 4724
f 4724 4684 4722
f 4751 4722 4684
f 4751 4684 4723
f 4751 4723 4719
f 4689 4688 4725
f 4725 4688 4729
f 4688 4694 4729
f 4726 4689 4725
f 4725 4756 4726
f 4756 4691 4726
f 4692 4691 4756
f 4756 4727 4692
f 4758 4692 4727
f 4695 4728 4758
f 4693 4761 4694
f 4694 4761 4729
f 4731 4695 4760
f 4730 4731 4760
f 4733 4799 4661
f 4693 4661 4799
f 4731 4763 4732
f 4765 4733 4736
f 4765 4799 4733
f 4764 4700 4763
f 4734 4700 4764
f 4766 4734 4764
f 4702 4734 4766
f 4766 4735 4702
f 4736 4738 4767
f 4736 4767 4765
f 4768 4739 4735
f 4703 4737 4738
f 4769 4738 4737
f 4740 4739 4768
f 4740 4768 4772
f 4737 4770 4769
f 4772 4705 4740
f 4737 4741 4773
f 4737 4773 4770
f 4772 4776 4743
f 4742 4705 4772
f 4743 4742 4772
f 4773 4741 4774
f 4708 4742 4743
f 4707 4807 4774
f 4778 4807 4707
f 4743 4776 4777
f 4778 4707 4744
f 4811 4778 4744
f 4743 4777 4745
f 4811 4744 4712
f 4779 4811 4712
f 4747 4743 4745
f 4747 4708 4743
f 4779 4712 4711
f 4711 4746 4779
f 4782 4713 4747
f 4782 4747 4745
f 4746 4711 4714
f 4713 4782 4783
f 4677 4713 4783
f 4746 4714 4748
f 4748 4817 4746
f 4783 4785 4679
f 4679 4677 4783
f 4750 4817 4748
f 4750 4748 4715
f 4785 4753 4679
f 4715 4720 4750
f 4749 4750 4720
f 4749 4720 4718
f 4718 4754 4749
f 4787 4751 4752
f 4787 4752 4785
f 4785 4752 4753
f 4751 4787 4786
f 4722 4751 4786
f 4729 4790 4725
f 4755 4756 4725
f 4755 4725 4790
f 4761 4757 4790
f 4729 4761 4790
f 4755 4791 4756
f 4794 4727 4756
f 4794 4756 4791
f 4758 4727 4794
f 4795 4758 4794
f 4695 4758 4795
f 4761 4759 4757
f 4760 4695 4795
f 4693 4797 4761
f 4761 4797 4759
f 4762 4731 4730
f 4797 4693 4799
f 4764 4763 4731
f 4764 4731 4762
f 4800 4799 4765
f 4831 4735 4766
f 4765 4767 4800
f 4769 4767 4738
f 4802 4767 4769
f 4769 4770 4802
f 4771 4770 4773
f 4803 4776 4772
f 4803 4772 4835
f 4774 4775 4773
f 4773 4775 4771
f 4803 4805 4776
f 4775 4774 4807
f 4807 4778 4809
f 4777 4776 4805
f 4809 4778 4811
f 4745 4777 4813
f 4779 4780 4811
f 4813 4814 4745
f 4781 4780 4779
f 4781 4779 4746
f 4782 4745 4814
f 4746 4816 4781
f 4782 4814 4820
f 4783 4782 4820
f 4817 4816 4746
f 4785 4783 4820
f 4750 4784 4817
f 4844 4821 4785
f 4750 4749 4784
f 4786 4787 4821
f 4786 4821 4788
f 4821 4787 4785
f 4823 4754 4789
f 4824 4722 4786
f 4788 4824 4786
f 4790 4757 4847
f 4790 4847 4755
f 4792 4791 4755
f 4792 4755 4847
f 4794 4791 4792
f 4757 4759 4793
f 4757 4793 4847
f 4792 4825 4794
f 4795 4794 4825
f 4827 4760 4795
f 4730 4760 4827
f 4797 4828 4759
f 4852 4759 4828
f 4796 4730 4827
f 4762 4730 4796
f 4797 4800 4830
f 4828 4797 4830
f 4764 4762 4829
f 4798 4764 4829
f 4766 4764 4798
f 4799 4800 4797
f 4831 4766 4798
f 4767 4801 4800
f 4832 4768 4735
f 4832 4735 4831
f 4767 4802 4801
f 4772 4768 4832
f 4833 4802 4770
f 4832 4835 4772
f 4770 4771 4834
f 4770 4834 4833
f 4775 4804 4771
f 4771 4804 4834
f 4808 4805 4803
f 4806 4804 4775
f 4806 4775 4807
f 4805 4808 4838
f 4806 4807 4809
f 4809 4810 4806
f 4777 4805 4838
f 4810 4809 4811
f 4777 4838 4812
f 4813 4777 4812
f 4810 4811 4780
f 4812 4815 4814
f 4812 4814 4813
f 4780 4781 4839
f 4839 4781 4816
f 4820 4814 4815
f 4816 4817 4818
f 4819 4785 4820
f 4819 4820 4815
f 4818 4817 4784
f 4845 4821 4844
f 4785 4819 4844
f 4754 4842 4749
f 4754 4823 4842
f 4821 4845 4822
f 4788 4821 4822
f 4873 4823 4789
f 4871 4824 4788
f 4826 4825 4792
f 4826 4792 4847
f 4795 4825 4826
f 4827 4795 4826
f 4852 4793 4759
f 4826 4850 4827
f 4848 4827 4850
f 4796 4827 4848
f 4851 4796 4848
f 4762 4796 4851
f 4829 4762 4851
f 4828 4830 4852
f 4854 4831 4798
f 4800 4801 4858
f 4800 4858 4830
f 4832 4831 4854
f 4802 4833 4857
f 4802 4857 4801
f 4801 4857 4858
f 4856 4859 4835
f 4856 4835 4832
f 4859 4836 4835
f 4804 4861 4833
f 4834 4804 4833
f 4833 4861 4860
f 4808 4835 4836
f 4808 4836 4862
f 4808 4803 4835
f 4804 4806 4885
f 4804 4885 4861
f 4838 4808 4862
f 4863 4885 4806
f 4863 4806 4810
f 4862 4837 4838
f 4863 4810 4864
f 4838 4837 4812
f 4864 4810 4780
f 4864 4780 4866
f 4866 4780 4839
f 4839 4840 4866
f 4841 4840 4839
f 4841 4839 4816
f 4815 4812 4887
f 4841 4816 4818
f 4818 4867 4841
f 4819 4815 4887
f 4843 4819 4887
f 4842 4867 4818
f 4843 4868 4845
f 4843 4845 4844
f 4843 4844 4819
f 4842 4818 4784
f 4784 4749 4842
f 4872 4871 4788
f 4788 4822 4872
f 4868 4822 4845
f 4722 4846 4873
f 4789 4722 4873
f 4722 4824 4846
f 4846 4824 4871
f 4849 4847 4793
f 4826 4847 4849
f 4852 4849 4793
f 4826 4849 4875
f 4875 4850 4826
f 4848 4850 4876
f 4851 4848 4876
f 4876 4877 4851
f 4829 4851 4853
f 4830 4896 4852
f 4853 4851 4877
f 4853 4877 4879
f 4879 4798 4853
f 4853 4798 4829
f 4830 4858 4896
f 4879 4881 4798
f 4854 4798 4881
f 4854 4881 4855
f 4856 4854 4855
f 4832 4854 4856
f 4857 4882 4858
f 4833 4882 4857
f 4883 4836 4859
f 4860 4882 4833
f 4836 4883 4884
f 4862 4836 4884
f 4862 4884 4907
f 4907 4837 4862
f 4885 4863 4864
f 4865 4885 4864
f 4865 4864 4866
f 4865 4866 4840
f 4840 4841 4888
f 4888 4841 4867
f 4887 4868 4843
f 4867 4842 4889
f 4823 4869 4889
f 4842 4823 4889
f 4869 4823 4873
f 4873 4846 4869
f 4870 4869 4846
f 4870 4846 4871
f 4871 4872 4870
f 4822 4891 4872
f 4891 4822 4868
f 4874 4875 4849
f 4892 4849 4852
f 4892 4874 4849
f 4894 4850 4875
f 4876 4850 4894
f 4877 4876 4894
f 4852 4896 4892
f 4894 4878 4877
f 4880 4877 4878
f 4879 4877 4880
f 4880 4921 4879
f 4899 4881 4879
f 4899 4879 4921
f 4855 4881 4899
f 4858 4882 4900
f 4858 4900 4896
f 4883 4855 4899
f 4856 4855 4883
f 4859 4856 4883
f 4883 4899 4906
f 4903 4882 4860
f 4884 4883 4906
f 4903 4860 4861
f 4885 4903 4861
f 4903 4885 4904
f 4906 4907 4884
f 4911 4837 4907
f 4885 4910 4908
f 4837 4911 4909
f 4812 4837 4909
f 4910 4885 4865
f 4886 4910 4865
f 4886 4865 4840
f 4909 4930 4887
f 4887 4812 4909
f 4886 4840 4888
f 4888 4931 4886
f 4913 4887 4930
f 4914 4931 4888
f 4914 4888 4867
f 4918 4868 4887
f 4918 4887 4913
f 4914 4867 4889
f 4889 4915 4914
f 4889 4869 4915
f 4869 4917 4915
f 4935 4890 4891
f 4918 4935 4891
f 4918 4891 4868
f 4870 4890 4917
f 4869 4870 4917
f 4870 4872 4890
f 4890 4872 4891
f 4895 4874 4892
f 4874 4895 4894
f 4875 4874 4894
f 4893 4878 4894
f 4893 4894 4895
f 4880 4878 4893
f 4901 4898 4892
f 4896 4901 4892
f 4893 4897 4880
f 4921 4880 4897
f 4900 4901 4896
f 4901 4902 4898
f 4921 4938 4899
f 4900 4902 4901
f 4899 4938 4923
f 4906 4899 4923
f 4903 4900 4882
f 4925 4900 4903
f 4900 4925 4902
f 4904 4925 4903
f 4906 4923 4905
f 4905 4943 4907
f 4905 4907 4906
f 4908 4904 4885
f 4904 4908 4926
f 4943 4927 4907
f 4927 4911 4907
f 4909 4911 4927
f 4910 4886 4928
f 4930 4909 4927
f 4928 4886 4931
f 4912 4918 4913
f 4931 4914 4933
f 4914 4915 4933
f 4916 4915 4917
f 4917 4890 4934
f 4917 4934 4916
f 4935 4934 4890
f 4918 4912 4935
f 4919 4895 4892
f 4919 4920 4895
f 4893 4895 4920
f 4898 4919 4892
f 4936 4919 4898
f 4920 4937 4893
f 4937 4897 4893
f 4921 4897 4937
f 4936 4898 4902
f 4937 4938 4921
f 4902 4940 4936
f 4923 4938 4922
f 4925 4924 4902
f 4902 4924 4940
f 4922 4953 4923
f 4924 4925 4904
f 4923 4953 4905
f 4926 4924 4904
f 4942 4926 4908
f 4944 4927 4943
f 4910 4942 4908
f 4959 4942 4910
f 4928 4929 4910
f 4929 4959 4910
f 4927 4944 4932
f 4930 4927 4932
f 4928 4945 4929
f 4931 4945 4928
f 4913 4930 4932
f 4932 4946 4912
f 4932 4912 4913
f 4945 4931 4933
f 4915 4947 4933
f 4915 4916 4947
f 4916 4934 4968
f 4935 4946 4934
f 4946 4935 4912
f 4936 4920 4919
f 4949 4920 4936
f 4937 4920 4950
f 4950 4920 4949
f 4936 4951 4949
f 4950 4939 4937
f 4939 4938 4937
f 4936 4940 4951
f 4938 4939 4941
f 4922 4938 4941
f 4941 4953 4922
f 4924 4954 4940
f 4905 4953 4975
f 4926 4954 4924
f 4955 4954 4926
f 4905 4975 4957
f 4943 4905 4957
f 4926 4942 4955
f 4957 4944 4943
f 4957 4958 4944
f 4959 4929 4960
f 4944 4958 4961
f 4932 4944 4961
f 4929 4945 4960
f 4964 4932 4961
f 4963 4948 4946
f 4964 4963 4946
f 4964 4946 4932
f 4947 4945 4933
f 4947 4916 4982
f 4934 4948 4968
f 4948 4934 4946
f 4951 4950 4949
f 4939 4950 4970
f 4952 4951 4940
f 4950 4951 4970
f 4970 4941 4939
f 4954 4971 4952
f 4940 4954 4952
f 4976 4953 4941
f 4975 4953 4976
f 4954 4955 4986
f 4954 4986 4971
f 4942 4977 4955
f 4955 4977 4986
f 4957 4975 4956
f 4959 4977 4942
f 4987 4977 4959
f 4956 4958 4957
f 4960 4987 4959
f 4958 4956 4979
f 4961 4958 4979
f 4945 4980 4960
f 4960 4980 4988
f 4965 4964 4961
f 4965 4961 4979
f 4945 4982 4980
f 4962 4983 4968
f 4968 4992 4962
f 4968 4948 4992
f 4966 4992 4948
f 4966 4948 4963
f 4964 4965 4966
f 4963 4964 4966
f 4945 4947 4982
f 4916 4967 4982
f 4968 4983 4967
f 4916 4968 4967
f 4951 4952 4970
f 4970 4952 4969
f 4972 4941 4970
f 4972 4976 4941
f 4976 4972 4973
f 4971 4986 4985
f 4974 4976 4973
f 4974 4973 4978
f 4974 4975 4976
f 4956 4975 4974
f 4987 4986 4977
f 4988 4987 4960
f 4979 4974 4978
f 4979 4956 4974
f 4979 4978 4989
f 4988 4980 4993
f 4988 4993 4991
f 4966 4979 4989
f 4966 4989 4992
f 4965 4979 4966
f 4982 4967 4980
f 4993 4980 4967
f 4981 4983 4962
f 4983 4981 4993
f 4967 4983 4993
f 4971 4969 4952
f 4984 4969 4971
f 4969 4984 5000
f 4969 5000 4970
f 5000 4972 4970
f 4984 4971 4985
f 4985 4994 4984
f 4985 4987 4994
f 4987 4985 4986
f 4978 4973 4996
f 4999 4987 4988
f 4996 4997 4989
f 4989 4978 4996
f 4991 4999 4988
f 4990 4991 4993
f 4998 4992 4989
f 4998 4989 4997
f 4981 4990 4993
f 4962 4990 4981
f 4992 4998 4990
f 4962 4992 4990
f 5000 4973 4972
f 5000 4984 4994
f 5003 4994 4987
f 4973 5000 5002
f 4973 5002 4995
f 4996 4973 4995
f 4999 5003 4987
f 4995 4997 4996
f 5005 4997 4995
f 4990 4999 4991
f 4990 4998 5005
f 4990 5005 4999
f 4998 4997 5005
f 5001 4994 5003
f 5001 5002 5000
f 4994 5001 5000
f 4995 5002 5001
f 5003 4999 5004
f 5003 5004 5001
f 4995 5001 5004
f 5005 5004 4999
f 4995 5004 5005
# 10006 faces, 0 coords texture

# End of File
