# Supplementary material for: Computational modelling of muscle fibre operating ranges in the hindlimb of a small ground bird (Eudromia elegans), with implications for modelling locomotion in extinct species
Source: PLoS Comput Biol. 2021 Apr 1;17(4):e1008843. doi: 10.1371/journal.pcbi.1008843 (PMC8016346; doi:10.1371/journal.pcbi.1008843)
Supplement: S1 Model File — (ZIP) [file pcbi.1008843.s006.zip › geometry/L_TBT_fibula.obj]

####
#
# OBJ File Generated by Meshlab
#
####
# Object TBT_fibula.obj
#
# Vertices: 6712
# Faces: 13426
#
####
v 0.000925 -0.010122 0.001325
v 0.000334 -0.010620 0.001433
v 0.000575 -0.010439 0.001316
v 0.000507 -0.010345 0.001736
v 0.000907 -0.010161 0.000957
v 0.000444 -0.010487 0.001141
v 0.000514 -0.010301 0.000938
v 0.000705 -0.010234 0.001646
v 0.000917 -0.010141 0.000759
v 0.001266 -0.009765 0.001210
v 0.001270 -0.009862 0.000698
v 0.001431 -0.009454 0.001355
v 0.001637 -0.009362 0.000711
v 0.001444 -0.009434 0.000534
v 0.001581 -0.009434 0.001082
v 0.001987 -0.008903 0.000512
v 0.002277 -0.008569 0.000523
v 0.001973 -0.008936 0.000810
v 0.002412 -0.008393 0.000166
v 0.000816 -0.009502 0.001997
v 0.001192 -0.009730 0.001437
v 0.001108 -0.009552 0.001683
v 0.000817 -0.010017 0.000667
v 0.001494 -0.008837 0.001846
v 0.001882 -0.008636 0.001509
v 0.002392 -0.007351 0.003488
v 0.002256 -0.007817 0.002287
v 0.002321 -0.007975 0.001708
v 0.002178 -0.008533 0.001035
v 0.002147 -0.008530 0.000046
v 0.002549 -0.007590 0.001998
v 0.002376 -0.008243 -0.000058
v 0.002552 -0.007204 0.003274
v 0.002506 -0.007430 0.002716
v 0.002504 -0.008223 0.000705
v 0.002634 -0.008147 0.000396
v 0.002615 -0.008147 0.000186
v 0.002769 -0.007117 0.002584
v 0.002785 -0.007205 0.002050
v 0.002671 -0.007586 0.001580
v 0.002796 -0.007448 0.001352
v 0.002761 -0.007786 0.000492
v 0.002887 -0.006891 0.002530
v -0.000091 -0.010710 0.001541
v -0.000633 -0.010676 0.002063
v 0.000034 -0.010678 0.001665
v -0.000191 -0.010507 0.002069
v -0.000418 -0.010648 0.001550
v -0.000026 -0.010608 0.001260
v 0.000486 -0.010181 0.001881
v 0.001152 -0.009085 0.001986
v 0.001018 -0.009529 0.000517
v 0.001255 -0.009439 0.000476
v 0.001372 -0.008322 0.002666
v 0.001561 -0.008069 0.003005
v 0.001560 -0.008564 0.002081
v 0.001727 -0.009090 0.000410
v 0.001765 -0.007483 0.004111
v 0.001990 -0.007640 0.003598
v 0.002131 -0.007616 0.003377
v 0.001680 -0.008178 0.002565
v 0.002033 -0.008223 0.001823
v 0.001926 -0.008093 0.002303
v 0.002243 -0.007232 0.004139
v 0.002188 -0.006969 0.004573
v 0.002513 -0.006936 0.004083
v 0.002641 -0.006879 0.003497
v 0.002861 -0.007216 0.001297
v 0.002697 -0.007635 0.000207
v 0.002863 -0.006788 0.002608
v 0.002813 -0.006832 0.002162
v 0.002820 -0.007137 0.001711
v -0.000947 -0.010532 0.001758
v -0.000478 -0.010501 0.001442
v -0.000256 -0.009982 0.002496
v -0.000144 -0.010293 0.001156
v 0.000264 -0.009864 0.002225
v 0.000195 -0.010149 0.000936
v 0.000586 -0.009189 0.002393
v 0.001293 -0.008638 0.002285
v 0.000882 -0.008551 0.002751
v 0.000973 -0.009099 0.000368
v 0.001187 -0.008175 0.003081
v 0.001236 -0.007748 0.003768
v 0.001662 -0.007785 0.003581
v 0.001391 -0.009104 0.000304
v 0.001920 -0.008511 -0.000094
v 0.001599 -0.008716 0.000040
v 0.001985 -0.007159 0.004485
v 0.001688 -0.007174 0.004568
v 0.002315 -0.006788 0.004634
v 0.002372 -0.006551 0.004696
v 0.002193 -0.008238 -0.000195
v 0.002447 -0.006451 0.004392
v 0.002461 -0.007798 -0.000162
v 0.002583 -0.006583 0.003976
v 0.002676 -0.006625 0.003333
v 0.002810 -0.006918 0.001396
v 0.002816 -0.007294 0.000774
v -0.000804 -0.010691 0.001901
v -0.000607 -0.010323 0.002445
v 0.000073 -0.009250 0.002683
v -0.000129 -0.009165 0.002817
v 0.000369 -0.009292 0.002481
v 0.000080 -0.009519 0.000891
v 0.000560 -0.008491 0.002969
v 0.000698 -0.008820 0.002603
v 0.000551 -0.009437 0.000656
v 0.001213 -0.007498 0.004169
v 0.000870 -0.008678 0.000135
v 0.001425 -0.008311 -0.000335
v 0.001679 -0.006817 0.005036
v 0.001991 -0.006658 0.005117
v 0.001692 -0.008055 -0.000520
v 0.001964 -0.006111 0.005613
v 0.002225 -0.006274 0.004998
v 0.002162 -0.006494 0.005064
v 0.002215 -0.006047 0.004680
v 0.002432 -0.006334 0.004194
v 0.002253 -0.007793 -0.000360
v 0.002592 -0.006402 0.003304
v 0.002536 -0.007231 0.000142
v 0.002311 -0.007510 -0.000308
v 0.002374 -0.006168 0.003316
v 0.002739 -0.006579 0.002436
v 0.002676 -0.006555 0.002240
v 0.002516 -0.006530 0.001511
v 0.002706 -0.006739 0.001416
v 0.002675 -0.006964 0.000807
v -0.001085 -0.010597 0.002261
v -0.001228 -0.010543 0.002017
v -0.001260 -0.010599 0.002205
v -0.001095 -0.009947 0.002906
v 0.000125 -0.008613 0.003020
v 0.000317 -0.008872 0.002780
v 0.000936 -0.008060 0.003366
v 0.001196 -0.008605 -0.000022
v 0.001344 -0.006629 0.005220
v 0.001029 -0.008315 -0.000352
v 0.001602 -0.006356 0.005540
v 0.001824 -0.006346 0.005526
v 0.002041 -0.005905 0.005643
v 0.001637 -0.007692 -0.000871
v 0.002160 -0.005979 0.005112
v 0.002312 -0.006163 0.004155
v 0.002026 -0.007289 -0.000590
v 0.002482 -0.006719 0.000894
v -0.001512 -0.010405 0.002554
v -0.001243 -0.010364 0.002631
v -0.001330 -0.010333 0.001955
v -0.000619 -0.009500 0.002916
v -0.000857 -0.010188 0.001544
v -0.000412 -0.009001 0.002986
v -0.000579 -0.009709 0.001255
v 0.000369 -0.008271 0.003225
v -0.000150 -0.009237 0.000929
v 0.000475 -0.008999 0.000521
v 0.000767 -0.007780 0.003746
v 0.001212 -0.007104 0.004623
v 0.000770 -0.007450 0.004160
v 0.000646 -0.008414 -0.000058
v 0.000769 -0.008142 -0.000783
v 0.001265 -0.008098 -0.000664
v 0.001459 -0.006130 0.005757
v 0.001656 -0.005744 0.006041
v 0.001312 -0.007779 -0.001190
v 0.001532 -0.007912 -0.000747
v 0.001910 -0.007723 -0.000637
v 0.001615 -0.007356 -0.001055
v 0.002078 -0.005753 0.005562
v 0.002082 -0.005783 0.005002
v 0.002223 -0.006121 0.002722
v 0.002261 -0.006771 0.000333
v 0.002240 -0.007140 -0.000157
v 0.002532 -0.006419 0.002148
v 0.001987 -0.005996 0.002245
v 0.002218 -0.006598 0.000739
v -0.001628 -0.009955 0.002987
v -0.001197 -0.009794 0.003009
v -0.001629 -0.009974 0.002084
v -0.001207 -0.009543 0.003083
v -0.000671 -0.008854 0.003087
v -0.000624 -0.009133 0.001113
v -0.000091 -0.008329 0.003239
v -0.000404 -0.008149 0.003358
v 0.000281 -0.007739 0.003758
v 0.000169 -0.008054 0.003451
v 0.000438 -0.008697 0.000351
v 0.000656 -0.008275 -0.000383
v 0.000756 -0.006809 0.004789
v 0.001119 -0.007988 -0.000996
v 0.001067 -0.007830 -0.001624
v 0.001415 -0.007581 -0.001281
v 0.001790 -0.005624 0.006048
v 0.002042 -0.005938 0.004139
v 0.001917 -0.005304 0.006015
v 0.001978 -0.005216 0.005747
v 0.001958 -0.005236 0.005475
v 0.001906 -0.005528 0.005004
v 0.002070 -0.006266 0.001321
v 0.001787 -0.006440 0.000577
v 0.001893 -0.006723 0.000025
v 0.001672 -0.007021 -0.000828
v 0.002114 -0.006895 -0.000022
v -0.001944 -0.010209 0.002671
v -0.001875 -0.010083 0.002893
v -0.001328 -0.009770 0.001767
v -0.001050 -0.009542 0.001493
v -0.000378 -0.008556 0.003148
v -0.000621 -0.008907 0.000996
v -0.000239 -0.008863 0.000797
v 0.000136 -0.007497 0.003974
v 0.000325 -0.008483 0.000148
v 0.000314 -0.008205 -0.000569
v 0.000637 -0.006473 0.005012
v 0.000816 -0.008003 -0.001474
v 0.001230 -0.005838 0.005892
v 0.001443 -0.005745 0.006047
v 0.001175 -0.007528 -0.001927
v 0.001162 -0.007198 -0.002066
v 0.002012 -0.005843 0.004538
v 0.001619 -0.005636 0.004007
v 0.001788 -0.005808 0.003062
v 0.001576 -0.006485 0.000313
v 0.001368 -0.007131 -0.001490
v 0.001382 -0.007362 -0.001521
v 0.001614 -0.006876 -0.000676
v 0.001978 -0.006042 0.001850
v 0.001802 -0.005990 0.001544
v -0.001960 -0.010118 0.002510
v -0.002287 -0.009775 0.003057
v -0.001840 -0.009532 0.003198
v -0.001971 -0.009927 0.002380
v -0.001680 -0.008824 0.003212
v -0.001329 -0.009226 0.003161
v -0.001317 -0.008611 0.003208
v -0.001142 -0.008366 0.003252
v -0.000950 -0.008025 0.003405
v -0.000251 -0.007746 0.003676
v -0.000316 -0.008626 0.000645
v -0.000060 -0.007144 0.004217
v 0.000149 -0.008310 -0.000127
v -0.000023 -0.008146 -0.000860
v 0.000500 -0.008096 -0.001437
v -0.000016 -0.008153 -0.002797
v 0.000899 -0.005985 0.005552
v 0.000901 -0.007703 -0.002373
v 0.001667 -0.004939 0.006298
v 0.001475 -0.005402 0.004450
v 0.001462 -0.006741 -0.000505
v 0.001212 -0.006862 -0.001536
v 0.001334 -0.006868 -0.001179
v 0.001846 -0.004977 0.006048
v 0.001828 -0.005142 0.005310
v 0.001642 -0.006166 0.000960
v 0.001393 -0.006227 0.000622
v 0.001464 -0.005962 0.001046
v 0.001639 -0.004424 0.006354
v 0.001914 -0.005006 0.005752
v 0.001628 -0.005693 0.002007
v 0.001731 -0.004330 0.005977
v -0.001942 -0.009732 0.003146
v -0.002328 -0.009535 0.002573
v -0.001923 -0.009316 0.003232
v -0.001943 -0.009461 0.002119
v -0.001567 -0.009319 0.001740
v -0.001238 -0.009006 0.001363
v -0.001673 -0.008907 0.001559
v -0.000484 -0.007434 0.003871
v -0.000401 -0.007099 0.004127
v -0.000137 -0.008395 0.000283
v 0.000271 -0.006562 0.004756
v 0.000273 -0.008134 -0.001230
v 0.000342 -0.008130 -0.002106
v 0.000046 -0.008167 -0.002022
v 0.000557 -0.007975 -0.002438
v 0.000734 -0.007855 -0.002441
v 0.000589 -0.005549 0.005623
v 0.000897 -0.005042 0.006285
v 0.001151 -0.004689 0.006544
v 0.001274 -0.005215 0.006330
v 0.000971 -0.006422 0.000039
v 0.001144 -0.006579 -0.000234
v 0.000961 -0.007500 -0.002418
v 0.000936 -0.007255 -0.002559
v 0.001421 -0.004899 0.006447
v 0.001389 -0.005056 0.004881
v 0.001414 -0.005529 0.003276
v 0.001156 -0.005257 0.003210
v 0.001229 -0.006732 -0.000913
v 0.001070 -0.006842 -0.001990
v 0.001535 -0.005603 0.002752
v 0.001135 -0.006012 0.000669
v 0.001621 -0.004628 0.005396
v 0.001385 -0.005516 0.001546
v 0.001623 -0.005762 0.001691
v 0.001750 -0.004449 0.006140
v -0.002572 -0.009374 0.003100
v -0.002404 -0.009299 0.003219
v -0.002579 -0.009215 0.002609
v -0.001601 -0.008120 0.003331
v -0.001394 -0.008680 0.001207
v -0.000895 -0.007697 0.003611
v -0.000909 -0.008278 0.000452
v -0.000151 -0.008182 -0.000373
v -0.000579 -0.008077 -0.001059
v -0.000046 -0.008138 -0.001192
v 0.000403 -0.005880 0.005261
v 0.000549 -0.007608 -0.003123
v 0.000868 -0.006524 -0.000606
v 0.001013 -0.006662 -0.001246
v 0.000720 -0.006990 -0.002982
v 0.000664 -0.007378 -0.003074
v 0.001190 -0.005086 0.004356
v 0.000882 -0.004678 0.004070
v 0.001240 -0.005306 0.003811
v 0.000900 -0.006613 -0.001858
v 0.001318 -0.005695 0.001179
v 0.001358 -0.005367 0.002534
v 0.001668 -0.004006 0.006310
v 0.001765 -0.004643 0.005633
v -0.002452 -0.009605 0.002849
v -0.002079 -0.009081 0.001984
v -0.002416 -0.008757 0.001989
v -0.001112 -0.007398 0.003732
v -0.000763 -0.008541 0.000759
v -0.001464 -0.008451 0.001012
v -0.001458 -0.008214 0.000679
v -0.000800 -0.008176 0.000184
v -0.000630 -0.006765 0.004234
v -0.000942 -0.008039 -0.000103
v -0.001171 -0.007931 -0.000400
v -0.000424 -0.008095 -0.000604
v -0.001416 -0.007874 -0.000718
v -0.000611 -0.006321 0.004453
v -0.000455 -0.008201 -0.002466
v -0.000389 -0.008200 -0.002768
v 0.000046 -0.006239 0.004821
v -0.000008 -0.007983 -0.003343
v 0.000077 -0.005513 0.005227
v 0.000256 -0.007675 -0.003534
v 0.000581 -0.004685 0.006204
v 0.000922 -0.004744 0.006448
v 0.000940 -0.004146 0.006646
v 0.000943 -0.004972 0.003564
v 0.000909 -0.006890 -0.002487
v 0.000567 -0.007164 -0.003358
v 0.001008 -0.004508 0.004584
v 0.001015 -0.005007 0.002890
v 0.001026 -0.005391 0.000947
v 0.000635 -0.006500 -0.002699
v 0.001394 -0.004154 0.005310
v 0.001192 -0.004975 0.002199
v 0.001346 -0.005305 0.001859
v 0.001210 -0.005407 0.001246
v 0.001473 -0.003806 0.005827
v 0.001202 -0.005102 0.001484
v -0.001730 -0.008533 0.003235
v -0.002048 -0.008684 0.001621
v -0.000726 -0.008150 -0.001972
v -0.001104 -0.006586 0.004133
v -0.000405 -0.008172 -0.003175
v -0.000569 -0.008089 -0.003912
v -0.000192 -0.007869 -0.003826
v 0.000248 -0.005123 0.005592
v 0.000386 -0.007381 -0.003664
v 0.000593 -0.006331 -0.000501
v 0.000591 -0.006400 -0.000970
v 0.000790 -0.006041 0.000365
v 0.000932 -0.005667 0.000734
v 0.000505 -0.005673 0.000290
v 0.000553 -0.006389 -0.001934
v 0.000350 -0.006704 -0.003753
v 0.000322 -0.006956 -0.003869
v 0.001263 -0.004565 0.004995
v 0.000703 -0.006693 -0.002816
v 0.000582 -0.006778 -0.003265
v 0.001251 -0.004215 0.006650
v 0.001146 -0.005012 0.002459
v 0.001385 -0.003699 0.006284
v 0.001220 -0.004948 0.001819
v 0.001427 -0.003859 0.005543
v -0.002826 -0.009022 0.003038
v -0.002608 -0.008583 0.003235
v -0.002928 -0.008881 0.002795
v -0.002748 -0.008813 0.002396
v -0.002361 -0.008070 0.003290
v -0.002141 -0.008317 0.001259
v -0.001505 -0.007633 0.003537
v -0.001128 -0.008080 -0.001903
v -0.000982 -0.008198 -0.003074
v -0.000854 -0.008226 -0.003439
v -0.000600 -0.008178 -0.003659
v -0.000677 -0.007918 -0.004294
v -0.000187 -0.005542 0.005003
v -0.000187 -0.007590 -0.004129
v 0.000567 -0.004271 0.006403
v 0.000486 -0.006033 -0.000031
v 0.000415 -0.006142 -0.000387
v 0.000268 -0.005405 0.000170
v 0.000642 -0.005521 0.000507
v 0.000515 -0.006407 -0.002709
v 0.000393 -0.003488 0.006394
v 0.000247 -0.006391 -0.003177
v 0.000356 -0.006542 -0.003475
v 0.001004 -0.004099 0.004741
v 0.000951 -0.004491 0.002461
v 0.000921 -0.003667 0.006665
v 0.001229 -0.003799 0.006553
v 0.001070 -0.003674 0.004877
v 0.001089 -0.004474 0.002091
v 0.000957 -0.004883 0.000894
v 0.001274 -0.003572 0.005255
v 0.001163 -0.004658 0.001675
v 0.001303 -0.003322 0.005966
v -0.003188 -0.008409 0.003066
v -0.002794 -0.008800 0.003162
v -0.002827 -0.008369 0.001916
v -0.002400 -0.008441 0.001616
v -0.002003 -0.007996 0.000646
v -0.001520 -0.007055 0.003782
v -0.001619 -0.007918 0.000182
v -0.001543 -0.006651 0.003942
v -0.001825 -0.007853 -0.001309
v -0.001329 -0.008118 -0.002875
v -0.001311 -0.008240 -0.003502
v -0.001013 -0.008179 -0.004225
v -0.000372 -0.005827 0.004758
v -0.001123 -0.007929 -0.004620
v -0.000735 -0.007704 -0.004523
v -0.000279 -0.007319 -0.004401
v 0.000308 -0.005770 0.000014
v 0.000186 -0.006230 -0.002160
v 0.000674 -0.004057 0.006559
v 0.000676 -0.004525 0.003366
v 0.000693 -0.004574 0.002956
v -0.000048 -0.006252 -0.004012
v 0.000723 -0.003391 0.006523
v 0.000822 -0.003931 0.004477
v 0.000785 -0.004360 0.004163
v 0.000643 -0.003970 0.003846
v 0.000582 -0.004268 0.003325
v 0.000856 -0.004041 0.002616
v 0.000772 -0.005203 0.000642
v 0.000963 -0.003228 0.006430
v 0.001041 -0.003956 0.002227
v 0.001099 -0.004448 0.001283
v 0.001059 -0.004884 0.001130
v 0.001336 -0.003267 0.005599
v 0.001294 -0.003164 0.005378
v 0.001133 -0.004264 0.001715
v 0.001291 -0.002984 0.005767
v -0.003187 -0.008527 0.002840
v -0.003017 -0.008436 0.002235
v -0.002839 -0.008075 0.001482
v -0.002150 -0.006930 0.003686
v -0.002366 -0.007239 0.003548
v -0.001737 -0.008333 -0.004158
v -0.001268 -0.005919 0.004263
v -0.001694 -0.008014 -0.002862
v -0.001751 -0.008119 -0.003380
v -0.001557 -0.008321 -0.004256
v -0.001474 -0.008244 -0.004438
v -0.000424 -0.004952 0.005075
v -0.000854 -0.005280 0.004682
v -0.000665 -0.007160 -0.004784
v -0.000047 -0.004455 0.005707
v -0.000188 -0.004019 0.005789
v -0.000035 -0.006297 -0.002834
v -0.000003 -0.006937 -0.004319
v -0.000412 -0.007074 -0.004642
v 0.000102 -0.005781 -0.000350
v -0.000056 -0.005818 -0.000820
v 0.000005 -0.005976 -0.001224
v -0.000347 -0.005769 -0.001552
v 0.000095 -0.006108 -0.001674
v -0.000068 -0.006188 -0.002304
v -0.000383 -0.006259 -0.003947
v 0.000026 -0.006325 -0.003684
v -0.000145 -0.006420 -0.004395
v 0.000467 -0.005278 0.000331
v 0.000152 -0.006536 -0.004194
v 0.000629 -0.003739 0.003498
v 0.000150 -0.004987 0.000004
v 0.000675 -0.004186 0.002914
v 0.000930 -0.002776 0.006254
v 0.001129 -0.003210 0.006254
v 0.001148 -0.002792 0.006031
v 0.000999 -0.003208 0.004708
v 0.000752 -0.003676 0.004273
v 0.000821 -0.003957 0.000514
v 0.000769 -0.004540 0.000492
v 0.001174 -0.002752 0.005060
v 0.001119 -0.003986 0.001923
v 0.001035 -0.004048 0.000993
v 0.001208 -0.003430 0.001912
v 0.001155 -0.003782 0.001506
v -0.003221 -0.008183 0.003176
v -0.003456 -0.008256 0.002871
v -0.003188 -0.008436 0.002501
v -0.003133 -0.007947 0.003279
v -0.002577 -0.007659 0.003398
v -0.002342 -0.006561 0.003762
v -0.001729 -0.007790 -0.000125
v -0.001859 -0.007731 -0.000472
v -0.001754 -0.007911 -0.001788
v -0.001941 -0.008282 -0.004062
v -0.002219 -0.008065 -0.004608
v -0.001864 -0.006559 0.003869
v -0.001876 -0.008263 -0.004503
v -0.001522 -0.007967 -0.004777
v -0.001049 -0.007468 -0.004828
v -0.000847 -0.004468 0.004996
v -0.000706 -0.003953 0.005392
v -0.000111 -0.006344 -0.003227
v -0.000128 -0.005378 -0.000330
v -0.000189 -0.006025 -0.001943
v -0.000546 -0.005807 -0.001825
v 0.000083 -0.003871 0.006087
v -0.000229 -0.003576 0.005907
v -0.000174 -0.006584 -0.004537
v -0.000489 -0.006595 -0.004816
v 0.000401 -0.003203 0.006382
v 0.000448 -0.002933 0.006378
v 0.000352 -0.004674 0.000103
v 0.000709 -0.002883 0.006380
v 0.000682 -0.003523 0.003822
v 0.000678 -0.003709 0.003117
v 0.000587 -0.004632 0.000270
v 0.000937 -0.003529 0.002616
v 0.001239 -0.002385 0.005809
v 0.001056 -0.002288 0.006040
v 0.001287 -0.002455 0.005608
v 0.001277 -0.002491 0.005407
v 0.001255 -0.002236 0.005134
v 0.001125 -0.003393 0.001072
v -0.003585 -0.007693 0.003275
v -0.002836 -0.007943 0.003316
v -0.002777 -0.007812 0.000982
v -0.002728 -0.007555 0.000317
v -0.002177 -0.007712 0.000152
v -0.002395 -0.007706 -0.001363
v -0.002458 -0.007578 -0.000766
v -0.002218 -0.007931 -0.003314
v -0.002238 -0.008027 -0.003707
v -0.002083 -0.008242 -0.004353
v -0.001412 -0.005514 0.004332
v -0.001302 -0.004799 0.004555
v -0.001588 -0.007706 -0.004901
v -0.001111 -0.004546 0.004762
v -0.000727 -0.006310 -0.003096
v -0.001048 -0.007128 -0.004953
v -0.000523 -0.006050 -0.002221
v -0.000794 -0.006680 -0.004983
v -0.000175 -0.005507 -0.000502
v -0.000409 -0.005343 -0.000871
v -0.000352 -0.005568 -0.001112
v -0.000533 -0.006255 -0.004687
v -0.000539 -0.004674 -0.000648
v -0.000296 -0.006231 -0.004174
v 0.000536 -0.003845 0.000200
v 0.000790 -0.002217 0.006236
v 0.000679 -0.003605 0.004005
v 0.000902 -0.002625 0.003512
v 0.000828 -0.003092 0.003221
v 0.001071 -0.002604 0.004624
v 0.001037 -0.002586 0.004385
v 0.000868 -0.003225 0.002946
v 0.001080 -0.003112 0.002417
v 0.001003 -0.003540 0.000770
v 0.001294 -0.001799 0.005663
v 0.001325 -0.001969 0.005455
v 0.001284 -0.001804 0.004795
v 0.001279 -0.002889 0.001843
v 0.001225 -0.003256 0.001560
v 0.001240 -0.002789 0.001037
v -0.003786 -0.007908 0.003089
v -0.003505 -0.008202 0.002609
v -0.003810 -0.007863 0.002260
v -0.003342 -0.008101 0.002009
v -0.003113 -0.006546 0.003632
v -0.003075 -0.007529 -0.001703
v -0.002514 -0.007697 -0.002168
v -0.002488 -0.007729 -0.002751
v -0.002277 -0.008105 -0.004068
v -0.002362 -0.008029 -0.004260
v -0.002394 -0.007867 -0.004459
v -0.001972 -0.007886 -0.004838
v -0.002053 -0.005709 0.004034
v -0.001816 -0.007494 -0.004951
v -0.001787 -0.004942 0.004306
v -0.001585 -0.007143 -0.004975
v -0.001042 -0.005761 -0.002093
v -0.001330 -0.005866 -0.002534
v -0.000852 -0.006340 -0.003497
v -0.001310 -0.007113 -0.004995
v -0.000560 -0.006334 -0.003728
v -0.000631 -0.005266 -0.001224
v -0.000094 -0.003223 0.006093
v -0.000845 -0.006053 -0.004364
v -0.000091 -0.005080 -0.000200
v 0.000116 -0.002983 0.006266
v 0.000618 -0.002395 0.006329
v 0.000833 -0.003567 0.000424
v 0.001059 -0.002114 0.003719
v 0.000977 -0.002446 0.003016
v 0.001022 -0.001515 0.006032
v 0.001069 -0.002231 0.002779
v 0.001159 -0.001716 0.005888
v 0.001291 -0.002276 0.002177
v 0.001103 -0.002917 0.000562
v 0.001398 -0.001228 0.005329
v 0.001205 -0.003132 0.002027
v 0.001404 -0.002196 0.001403
v -0.004072 -0.007776 0.002870
v -0.003849 -0.007127 0.003371
v -0.003591 -0.007715 0.001613
v -0.002940 -0.006968 0.003549
v -0.003660 -0.007417 0.001093
v -0.002643 -0.007701 0.000598
v -0.003223 -0.007413 0.000558
v -0.002551 -0.007511 -0.000152
v -0.002726 -0.007618 -0.002589
v -0.002851 -0.007557 -0.003029
v -0.002518 -0.007779 -0.003908
v -0.002560 -0.007778 -0.003413
v -0.001931 -0.007266 -0.004869
v -0.001105 -0.006132 -0.002907
v -0.001551 -0.006139 -0.003082
v -0.001297 -0.006244 -0.003342
v -0.001578 -0.006281 -0.003694
v -0.001191 -0.003845 0.005092
v -0.001067 -0.006239 -0.003856
v -0.001301 -0.006258 -0.003672
v -0.001188 -0.006626 -0.004982
v -0.000771 -0.005459 -0.001561
v -0.000838 -0.006059 -0.004532
v -0.000898 -0.006276 -0.004897
v -0.000611 -0.004899 -0.000867
v -0.000215 -0.004255 -0.000303
v 0.000128 -0.002531 0.006338
v 0.000176 -0.003961 -0.000066
v 0.000496 -0.002600 0.006360
v 0.000361 -0.001326 0.006296
v 0.000664 -0.001584 0.006235
v 0.000452 -0.003625 0.000087
v 0.000857 -0.003089 0.000137
v 0.001219 -0.001609 0.004253
v 0.001230 -0.001022 0.005840
v 0.001385 -0.001369 0.005024
v 0.001210 -0.001333 0.003799
v 0.001154 -0.001705 0.003700
v 0.001092 -0.001919 0.003422
v 0.001085 -0.001996 0.003073
v 0.001315 -0.001753 0.002477
v 0.001175 -0.002451 0.000330
v 0.001353 -0.000829 0.005550
v 0.001405 -0.001903 0.002030
v 0.001399 -0.002204 0.001690
v -0.004157 -0.007450 0.003173
v -0.004113 -0.007529 0.001887
v -0.002606 -0.007487 -0.000452
v -0.003105 -0.007325 -0.000742
v -0.003095 -0.007491 -0.001413
v -0.002989 -0.007491 -0.002680
v -0.002738 -0.004949 0.004129
v -0.002177 -0.005291 0.004119
v -0.002543 -0.007580 -0.004108
v -0.002451 -0.007431 -0.004306
v -0.002146 -0.006891 -0.004449
v -0.002173 -0.007525 -0.004773
v -0.001555 -0.004532 0.004525
v -0.001752 -0.006272 -0.003471
v -0.001689 -0.005873 -0.002698
v -0.001788 -0.006429 -0.004334
v -0.001890 -0.006814 -0.004679
v -0.001417 -0.005492 -0.002060
v -0.001312 -0.006201 -0.004045
v -0.001445 -0.006567 -0.004892
v -0.001407 -0.006302 -0.004640
v -0.001352 -0.006174 -0.004397
v -0.001024 -0.006228 -0.004839
v -0.000596 -0.003221 0.005778
v -0.000803 -0.004858 -0.001128
v -0.000469 -0.002754 0.006004
v -0.000170 -0.004682 -0.000227
v 0.000375 -0.003283 -0.000254
v 0.000512 -0.002817 -0.000583
v 0.000762 -0.002840 -0.000236
v 0.001382 -0.000955 0.004983
v 0.001017 -0.002513 -0.000090
v 0.000898 -0.002394 -0.000465
v 0.001271 -0.000977 0.004531
v 0.001259 -0.001156 0.003437
v 0.001246 -0.001496 0.003126
v 0.001255 -0.002109 0.000478
v 0.001280 -0.001710 0.000720
v 0.001419 -0.001318 0.002419
v 0.001479 -0.001501 0.001844
v 0.001424 -0.001825 0.001327
v -0.004382 -0.007412 0.002945
v -0.004153 -0.007656 0.002441
v -0.003996 -0.007413 0.001459
v -0.003127 -0.007368 -0.002792
v -0.003120 -0.007097 -0.003138
v -0.002918 -0.007446 -0.003268
v -0.002750 -0.007490 -0.003701
v -0.002782 -0.006927 -0.003582
v -0.002771 -0.007286 -0.003759
v -0.002483 -0.007127 -0.004137
v -0.002417 -0.006556 -0.003602
v -0.002581 -0.006798 -0.003736
v -0.001874 -0.006174 -0.003172
v -0.002177 -0.006330 -0.003373
v -0.001949 -0.006618 -0.004468
v -0.001995 -0.005977 -0.002872
v -0.002088 -0.006473 -0.003873
v -0.001667 -0.006312 -0.004098
v -0.001486 -0.003748 0.004976
v -0.001550 -0.005619 -0.002302
v -0.001383 -0.005246 -0.001829
v -0.001720 -0.005275 -0.002035
v -0.001053 -0.004712 -0.001300
v -0.000918 -0.004401 -0.001068
v -0.000831 -0.004200 -0.000945
v -0.000210 -0.002247 0.006308
v -0.000545 -0.004005 -0.000630
v -0.000015 -0.002064 0.006353
v 0.000601 -0.000477 0.006204
v 0.000867 -0.001543 0.006142
v 0.000798 -0.001772 -0.001052
v 0.000645 -0.002494 -0.000779
v 0.001217 -0.000996 0.004043
v 0.001140 -0.000447 0.005852
v 0.001369 -0.000722 0.005125
v 0.001191 -0.001766 0.000074
v 0.001166 -0.002016 -0.000024
v 0.001390 -0.000955 0.002708
v 0.001453 -0.000968 0.001800
v -0.004746 -0.007141 0.002862
v -0.004681 -0.007279 0.002403
v -0.004644 -0.007262 0.002088
v -0.004197 -0.007109 0.000980
v -0.003451 -0.007234 0.000292
v -0.002874 -0.005715 0.003849
v -0.003565 -0.007114 -0.000265
v -0.003901 -0.007003 -0.000877
v -0.003668 -0.007229 -0.001443
v -0.003443 -0.007356 -0.001866
v -0.003606 -0.007059 -0.002359
v -0.002182 -0.004647 0.004293
v -0.002708 -0.006643 -0.003416
v -0.002355 -0.006136 -0.002999
v -0.002008 -0.003830 0.004704
v -0.001231 -0.005032 -0.001583
v -0.001786 -0.004956 -0.001905
v -0.001513 -0.004569 -0.001652
v -0.000914 -0.002205 0.005882
v 0.000005 -0.003633 -0.000338
v -0.000268 -0.001125 0.006361
v -0.000020 -0.001411 0.006338
v -0.000067 -0.003287 -0.000681
v 0.000960 -0.000815 0.006059
v 0.001008 -0.002036 -0.000493
v 0.000944 -0.000060 0.005972
v 0.001277 -0.000258 0.005336
v 0.001188 -0.000133 0.005654
v 0.001237 -0.000427 0.004735
v 0.001191 -0.000568 0.004022
v 0.001158 -0.001432 0.000168
v 0.001039 -0.001667 -0.000533
v 0.001436 -0.000777 0.002315
v -0.004584 -0.007324 0.002672
v -0.004704 -0.007035 0.003063
v -0.003711 -0.006328 0.003600
v -0.004150 -0.007012 0.000605
v -0.004210 -0.006897 0.000169
v -0.003657 -0.007096 -0.000017
v -0.004157 -0.006905 -0.001029
v -0.003967 -0.007056 -0.001675
v -0.003256 -0.007185 -0.002859
v -0.003378 -0.006492 -0.002682
v -0.003097 -0.006876 -0.003139
v -0.003049 -0.006604 -0.003045
v -0.002621 -0.004225 0.004395
v -0.002798 -0.006322 -0.003021
v -0.002530 -0.006416 -0.003292
v -0.002612 -0.005810 -0.002593
v -0.002194 -0.005682 -0.002539
v -0.001968 -0.005586 -0.002413
v -0.001761 -0.003237 0.005093
v -0.001623 -0.002711 0.005363
v -0.001285 -0.003161 0.005374
v -0.001607 -0.004188 -0.001720
v -0.000458 -0.001780 0.006223
v -0.000631 -0.001547 0.006178
v -0.000735 -0.003593 -0.000995
v -0.000280 -0.001579 0.006305
v 0.000172 -0.002764 -0.000982
v 0.001236 -0.000591 0.003529
v 0.001227 -0.001266 0.000840
v 0.000895 -0.001525 -0.000963
v 0.001104 0.000490 0.005179
v 0.000914 0.001141 0.004779
v 0.001108 -0.000027 0.003855
v 0.001253 -0.000345 0.003102
v 0.001374 -0.000629 0.001805
v -0.004714 -0.006856 0.003211
v -0.005063 -0.007026 0.002001
v -0.004299 -0.006787 0.003386
v -0.004483 -0.006842 0.003312
v -0.004367 -0.005771 0.003656
v -0.004338 -0.006803 -0.000200
v -0.003543 -0.007213 -0.002247
v -0.003243 -0.006220 -0.002639
v -0.002854 -0.004625 0.004230
v -0.002963 -0.006107 -0.002728
v -0.002839 -0.005458 -0.002307
v -0.002547 -0.005291 -0.002220
v -0.002379 -0.004820 -0.002012
v -0.002198 -0.005144 -0.002104
v -0.001871 -0.004331 -0.001860
v -0.001874 -0.004726 -0.001881
v -0.001278 -0.002350 0.005638
v -0.001299 -0.004033 -0.001459
v -0.001254 -0.001900 0.005794
v -0.000945 -0.003786 -0.001137
v -0.000703 -0.003346 -0.001138
v -0.000200 -0.000897 0.006426
v -0.000391 -0.000397 0.006311
v -0.000336 -0.002718 -0.001502
v -0.000038 -0.000706 0.006368
v 0.000474 -0.002004 -0.001275
v 0.001003 0.000322 0.005749
v 0.000679 -0.001341 -0.001318
v 0.001132 -0.000176 0.004194
v 0.001156 -0.000019 0.003226
v 0.001253 -0.001035 0.001146
v 0.001124 -0.001131 0.000448
v 0.001290 -0.000636 0.001523
v 0.001020 -0.001088 -0.000333
v 0.000960 -0.001197 -0.000803
v -0.005290 -0.006821 0.002743
v -0.005104 -0.007029 0.002468
v -0.004920 -0.006364 0.003401
v -0.004691 -0.007098 0.001598
v -0.003772 -0.005319 0.003851
v -0.004397 -0.006644 -0.001615
v -0.004053 -0.006697 -0.002049
v -0.003700 -0.006758 -0.002395
v -0.003524 -0.006669 -0.002585
v -0.002400 -0.004028 0.004503
v -0.002002 -0.002979 0.005110
v -0.001434 -0.003621 -0.001715
v -0.001041 -0.001373 0.006051
v -0.000907 -0.003117 -0.001565
v -0.001235 -0.003314 -0.001702
v -0.000650 -0.002406 -0.001908
v 0.000015 -0.000244 0.006334
v -0.000014 -0.002290 -0.001493
v 0.000299 -0.000234 0.006291
v 0.000219 -0.001841 -0.001530
v 0.000761 0.000003 0.006080
v 0.000730 0.000758 0.005855
v 0.001007 0.000348 0.003977
v 0.000932 -0.000694 0.000002
v 0.001081 0.000478 0.005477
v 0.000950 0.001001 0.005294
v 0.001054 0.000262 0.004404
v 0.001338 -0.000276 0.002379
v 0.001232 -0.000264 0.001792
v 0.000946 -0.000834 -0.000671
v 0.000837 -0.000923 -0.001041
v 0.001060 0.000205 0.002115
v -0.005244 -0.006500 0.003215
v -0.005634 -0.006739 0.002384
v -0.004760 -0.006764 0.000697
v -0.004318 -0.006798 -0.001389
v -0.004374 -0.006442 -0.001809
v -0.003770 -0.004598 0.004136
v -0.003974 -0.006348 -0.002194
v -0.003857 -0.003871 0.004349
v -0.003684 -0.005643 -0.002175
v -0.003600 -0.006041 -0.002355
v -0.003148 -0.005758 -0.002397
v -0.002468 -0.003459 0.004702
v -0.002891 -0.005052 -0.002114
v -0.002898 -0.004694 -0.002020
v -0.001686 -0.002102 0.005591
v -0.001745 -0.003710 -0.001948
v -0.000992 -0.001091 0.006130
v -0.001618 -0.003367 -0.002017
v -0.000712 -0.000798 0.006235
v -0.000808 -0.002780 -0.001789
v 0.000319 0.000580 0.006221
v 0.000349 -0.001209 -0.001609
v 0.000447 -0.001390 -0.001527
v 0.000639 -0.000919 -0.001344
v 0.000889 0.000773 0.004079
v 0.001010 0.000423 0.003169
v 0.001008 0.000450 0.002788
v 0.000984 -0.000358 0.001107
v 0.000741 -0.000269 -0.000279
v 0.000864 -0.000572 -0.000702
v -0.005468 -0.006630 0.002882
v -0.005454 -0.006216 0.003335
v -0.005216 -0.006726 0.001210
v -0.004725 -0.006628 -0.000862
v -0.004594 -0.004950 0.003900
v -0.003994 -0.005955 -0.002149
v -0.003267 -0.005273 -0.002141
v -0.003077 -0.003327 0.004636
v -0.003085 -0.004437 -0.002006
v -0.002400 -0.002483 0.005217
v -0.002213 -0.004341 -0.001936
v -0.001683 -0.001283 0.005896
v -0.001895 -0.003232 -0.002200
v -0.001391 -0.002917 -0.002125
v -0.000032 0.000547 0.006317
v 0.000339 -0.000978 -0.001586
v 0.000791 -0.000230 0.000468
v 0.000863 0.001060 0.005539
v 0.000809 0.001470 0.005051
v 0.000934 0.000549 0.003710
v 0.000699 0.001045 0.003561
v 0.000799 0.000809 0.003175
v 0.000847 0.000199 0.001325
v 0.000577 -0.000310 -0.000965
v -0.005589 -0.006767 0.002036
v -0.005643 -0.006678 0.001710
v -0.005549 -0.006542 0.001048
v -0.004996 -0.006585 0.000408
v -0.004891 -0.006591 0.000098
v -0.005311 -0.006383 -0.000246
v -0.004767 -0.006504 -0.001291
v -0.004369 -0.006178 -0.001921
v -0.004419 -0.005593 -0.001951
v -0.004362 -0.004028 0.004214
v -0.002754 -0.001985 0.005332
v -0.002358 -0.001338 0.005626
v -0.002190 -0.001813 0.005548
v -0.002010 -0.003868 -0.001993
v -0.001803 -0.001083 0.005900
v -0.001407 -0.000845 0.006041
v -0.000830 -0.000428 0.006216
v -0.000742 0.000344 0.006314
v -0.001091 -0.002383 -0.002198
v -0.000385 -0.001971 -0.001884
v -0.000409 -0.001751 -0.001962
v -0.000337 -0.001424 -0.001959
v 0.000474 0.000959 0.006015
v 0.000470 0.001396 0.005862
v 0.000453 0.001596 0.005740
v 0.000374 -0.000307 -0.001192
v 0.000809 0.000667 0.002313
v 0.000515 0.000415 0.000838
v 0.000750 -0.000046 0.000784
v 0.000612 0.000143 0.000557
v 0.000426 0.000374 0.000486
v 0.000600 -0.000134 -0.000556
v 0.000786 0.001485 0.004581
v 0.000527 0.001131 0.002298
v 0.000738 0.000582 0.001536
v -0.006012 -0.006298 0.002913
v -0.006052 -0.005892 0.003256
v -0.005405 -0.005929 0.003484
v -0.004811 -0.006256 -0.001522
v -0.004488 -0.005862 -0.001921
v -0.004144 -0.005432 -0.002002
v -0.003369 -0.004787 -0.001999
v -0.003638 -0.002941 0.004715
v -0.003589 -0.004539 -0.001951
v -0.003237 -0.002334 0.005083
v -0.003014 -0.004111 -0.002040
v -0.002833 -0.001664 0.005409
v -0.002375 -0.003078 -0.002370
v -0.001602 -0.002748 -0.002301
v -0.001395 -0.000072 0.006088
v 0.000111 0.001193 0.006131
v -0.000040 -0.000781 -0.001706
v -0.000372 -0.001155 -0.001955
v -0.000053 -0.000126 -0.001273
v 0.000709 0.001203 0.003947
v 0.000478 0.001214 0.002705
v 0.000338 0.000115 -0.000576
v 0.000191 0.000067 -0.000873
v 0.000586 0.001784 0.005293
v 0.000579 0.000974 0.001855
v -0.006411 -0.006367 0.002396
v -0.006158 -0.006091 0.003046
v -0.006355 -0.006435 0.002084
v -0.006283 -0.006230 0.000852
v -0.005473 -0.006260 -0.000499
v -0.005415 -0.005090 0.003774
v -0.005441 -0.006158 -0.000873
v -0.004546 -0.004524 0.004041
v -0.005219 -0.005786 -0.001505
v -0.004840 -0.005144 -0.001796
v -0.004186 -0.003743 0.004345
v -0.004463 -0.005044 -0.001873
v -0.003187 -0.003883 -0.002101
v -0.002244 -0.003801 -0.002054
v -0.002151 -0.003082 -0.002317
v -0.002200 -0.002765 -0.002379
v -0.001839 -0.002464 -0.002388
v -0.000475 0.000697 0.006356
v -0.000862 -0.001619 -0.002246
v -0.001268 -0.001621 -0.002423
v -0.001014 0.001233 0.006111
v -0.000586 -0.000921 -0.001986
v -0.000241 0.001234 0.006193
v 0.000140 -0.000555 -0.001523
v 0.000338 0.002051 0.005365
v 0.000490 0.001458 0.003553
v 0.000456 0.001358 0.003157
v 0.000240 0.001798 0.003039
v 0.000585 0.000564 0.001147
v 0.000191 0.000570 0.000388
v 0.000537 0.001912 0.004231
v 0.000520 0.002156 0.004587
v -0.006347 -0.006294 0.002661
v -0.005868 -0.005700 0.003448
v -0.005789 -0.006207 -0.000146
v -0.005284 -0.006051 -0.001225
v -0.004992 -0.005629 -0.001708
v -0.004239 -0.004543 -0.001862
v -0.003750 -0.002333 0.004984
v -0.002619 -0.000924 0.005605
v -0.002878 -0.002769 -0.002407
v -0.002622 -0.002900 -0.002425
v -0.001977 -0.002178 -0.002402
v -0.001385 -0.002223 -0.002387
v -0.001002 0.000722 0.006222
v -0.001309 0.000478 0.006140
v -0.001036 -0.001095 -0.002262
v -0.000595 -0.000423 -0.001749
v -0.000186 0.001594 0.006056
v -0.000719 -0.000089 -0.001512
v -0.000011 0.001718 0.005949
v 0.000086 0.000376 -0.000238
v -0.000359 0.000447 -0.000297
v 0.000005 0.000272 -0.000629
v 0.000227 0.000704 0.000695
v 0.000321 0.001963 0.003515
v 0.000276 0.001598 0.002471
v 0.000408 0.001079 0.001534
v 0.000493 0.002162 0.004940
v -0.006722 -0.006049 0.002766
v -0.006274 -0.006404 0.001583
v -0.006076 -0.006002 -0.000413
v -0.005450 -0.005542 -0.001484
v -0.005729 -0.004224 0.003955
v -0.004777 -0.003547 0.004283
v -0.005276 -0.004731 -0.001682
v -0.005006 -0.005293 -0.001745
v -0.004551 -0.003175 0.004502
v -0.004217 -0.002903 0.004663
v -0.004231 -0.002192 0.004973
v -0.003828 -0.004214 -0.001947
v -0.003560 -0.001881 0.005190
v -0.002933 -0.001196 0.005475
v -0.002248 -0.002441 -0.002364
v -0.002192 -0.000054 0.005826
v -0.001900 0.000054 0.005936
v -0.001892 -0.001430 -0.002478
v -0.001640 -0.001573 -0.002499
v -0.000651 0.001390 0.006143
v -0.000480 0.001845 0.005921
v -0.000725 0.000414 -0.000620
v -0.000677 0.000272 -0.000960
v -0.000115 0.000736 0.000277
v -0.000333 0.000702 0.000082
v -0.000324 0.002273 0.005578
v 0.000088 0.002065 0.005606
v -0.000084 0.001168 0.000834
v -0.000205 0.001056 0.000592
v 0.000134 0.001484 0.001606
v 0.000155 0.001201 0.001202
v 0.000260 0.002373 0.003855
v 0.000055 0.002432 0.003040
v -0.006919 -0.005696 0.003009
v -0.006764 -0.006271 0.001777
v -0.007273 -0.006062 0.001432
v -0.006831 -0.005919 0.000212
v -0.006677 -0.005431 0.003303
v -0.006105 -0.005115 0.003653
v -0.006093 -0.005862 -0.000661
v -0.005779 -0.005839 -0.000994
v -0.005563 -0.005737 -0.001278
v -0.005601 -0.003384 0.004259
v -0.005065 -0.002414 0.004785
v -0.004832 -0.004472 -0.001766
v -0.004934 -0.004238 -0.001776
v -0.004442 -0.004120 -0.001868
v -0.003277 -0.003251 -0.002357
v -0.003171 -0.000764 0.005456
v -0.002813 -0.000578 0.005549
v -0.002281 -0.001979 -0.002334
v -0.001408 0.000955 0.006022
v -0.001536 -0.000936 -0.002390
v -0.000287 0.000143 -0.001011
v -0.000790 0.000629 -0.000208
v -0.000082 0.001823 0.001551
v -0.000191 0.001521 0.000984
v 0.000147 0.002524 0.005002
v 0.000124 0.001983 0.002664
v 0.000261 0.002632 0.004565
v -0.007248 -0.005912 0.002594
v -0.007231 -0.006049 0.002322
v -0.007480 -0.005841 0.000614
v -0.006830 -0.005782 -0.000123
v -0.005977 -0.004722 0.003804
v -0.006237 -0.003912 0.004001
v -0.005581 -0.004171 -0.001704
v -0.004202 -0.001674 0.005129
v -0.004033 -0.003655 -0.002077
v -0.003651 -0.001206 0.005320
v -0.003914 -0.002893 -0.002295
v -0.003347 -0.003061 -0.002382
v -0.003525 -0.002695 -0.002316
v -0.003148 -0.002415 -0.002249
v -0.002395 0.000399 0.005725
v -0.002681 -0.002183 -0.002250
v -0.002990 -0.001889 -0.002044
v -0.002621 -0.001840 -0.002181
v -0.002350 -0.001231 -0.002272
v -0.002075 -0.001409 -0.002430
v -0.001610 0.001290 0.005790
v -0.000951 0.001630 0.005936
v -0.001268 -0.000691 -0.002225
v -0.001102 0.002156 0.005451
v -0.001219 0.000557 -0.000488
v -0.001531 0.000415 -0.000888
v -0.000707 0.002152 0.005646
v -0.000525 0.001147 0.000455
v 0.000027 0.002804 0.004680
v 0.000150 0.002691 0.004045
v -0.000021 0.002895 0.003515
v -0.007216 -0.006104 0.002107
v -0.007084 -0.004843 0.003504
v -0.006944 -0.004487 0.003698
v -0.006581 -0.005635 -0.000570
v -0.006272 -0.005426 -0.001060
v -0.005916 -0.005243 -0.001399
v -0.005843 -0.003750 0.004086
v -0.005579 -0.005133 -0.001558
v -0.005567 -0.004821 -0.001607
v -0.004583 -0.001923 0.005025
v -0.004074 -0.001201 0.005210
v -0.004384 -0.003381 -0.002121
v -0.004278 -0.002977 -0.002187
v -0.003766 -0.003185 -0.002306
v -0.003520 -0.000634 0.005363
v -0.003311 -0.002174 -0.002077
v -0.003356 -0.001791 -0.001747
v -0.002748 -0.001632 -0.002066
v -0.002526 0.000637 0.005615
v -0.002790 -0.000970 -0.001634
v -0.002909 -0.001426 -0.001819
v -0.002054 -0.000847 -0.002355
v -0.001782 -0.000277 -0.002128
v -0.001572 0.001871 0.005398
v -0.001566 -0.000291 -0.002113
v -0.001140 0.000065 -0.001528
v -0.001379 0.000809 -0.000087
v -0.000882 0.001004 0.000175
v -0.000213 0.002564 0.005237
v -0.000205 0.002836 0.004845
v -0.000431 0.001991 0.000971
v -0.000331 0.003061 0.004442
v -0.000054 0.002228 0.002317
v -0.000195 0.002942 0.002805
v -0.000236 0.002122 0.001408
v -0.000149 0.003189 0.003732
v -0.008002 -0.005878 0.002104
v -0.007396 -0.005713 0.002784
v -0.007523 -0.006029 0.001873
v -0.007747 -0.005915 0.001233
v -0.007182 -0.005278 0.003227
v -0.007837 -0.005152 0.003129
v -0.007193 -0.005776 0.000161
v -0.007162 -0.005534 -0.000298
v -0.006484 -0.004431 0.003808
v -0.006933 -0.005317 -0.000746
v -0.006671 -0.005160 -0.001063
v -0.005403 -0.002990 0.004469
v -0.004993 -0.003483 -0.001983
v -0.003947 -0.002455 -0.002102
v -0.004065 -0.002645 -0.002172
v -0.003633 -0.002124 -0.001904
v -0.003184 -0.000005 0.005386
v -0.003126 -0.001221 -0.001399
v -0.002852 -0.000751 -0.001328
v -0.002396 0.000906 0.005568
v -0.002575 -0.000947 -0.001933
v -0.002307 -0.000779 -0.002170
v -0.002091 -0.000047 -0.001903
v -0.001795 0.000726 0.000036
v -0.001576 0.000641 -0.000343
v -0.001877 0.000422 -0.000827
v -0.001559 0.000207 -0.001450
v -0.001683 -0.000014 -0.001890
v -0.000848 0.002512 0.005263
v -0.001288 0.001163 0.000226
v -0.001283 0.001604 0.000434
v -0.000644 0.002670 0.005113
v -0.000658 0.003033 0.004619
v -0.000436 0.001545 0.000781
v -0.000637 0.003229 0.004318
v -0.000183 0.001785 0.001203
v -0.000122 0.003050 0.004180
v -0.007744 -0.005969 0.001623
v -0.007801 -0.005438 0.002915
v -0.008425 -0.005593 0.002475
v -0.007652 -0.005599 0.000053
v -0.007291 -0.004038 0.003800
v -0.006427 -0.004955 -0.001317
v -0.006312 -0.004712 -0.001463
v -0.006064 -0.004364 -0.001597
v -0.005353 -0.001968 0.004914
v -0.005223 -0.003782 -0.001843
v -0.004731 -0.001499 0.005091
v -0.004576 -0.000943 0.005108
v -0.004637 -0.003170 -0.002131
v -0.004683 -0.002847 -0.002044
v -0.004130 -0.000714 0.005177
v -0.004023 -0.000114 0.005131
v -0.004050 -0.002055 -0.001583
v -0.003776 -0.001433 -0.001057
v -0.003155 0.000455 0.005313
v -0.003420 -0.000706 -0.000295
v -0.003390 -0.000929 -0.000708
v -0.003427 -0.001246 -0.001111
v -0.002950 0.000812 0.005256
v -0.002964 0.000032 0.000393
v -0.003021 -0.000339 -0.000173
v -0.003104 -0.000854 -0.000988
v -0.002979 -0.000490 -0.000597
v -0.002783 -0.000440 -0.001092
v -0.002601 0.000266 0.000410
v -0.002742 -0.000253 -0.000758
v -0.002649 -0.000484 -0.001550
v -0.002049 0.001417 0.005529
v -0.002102 0.000518 0.000149
v -0.002691 -0.000043 -0.000158
v -0.002561 0.000002 -0.000565
v -0.002284 -0.000253 -0.001927
v -0.002449 -0.000488 -0.001884
v -0.002225 0.000638 0.000484
v -0.002457 0.000075 -0.001249
v -0.002232 0.000268 -0.000874
v -0.002232 0.000337 -0.000215
v -0.001880 0.000546 -0.000280
v -0.001990 0.000145 -0.001586
v -0.001833 0.001257 0.000505
v -0.001361 0.002554 0.005015
v -0.001881 0.000940 0.000357
v -0.001583 0.001041 0.000207
v -0.001534 0.001396 0.000392
v -0.000925 0.001499 0.000479
v -0.000683 0.001569 0.000618
v -0.000385 0.002520 0.001384
v -0.000331 0.003434 0.002971
v -0.000275 0.003298 0.003091
v -0.000280 0.002794 0.002197
v -0.008022 -0.005559 0.000137
v -0.007525 -0.005376 -0.000381
v -0.007106 -0.004866 -0.001175
v -0.006298 -0.003133 0.004257
v -0.005923 -0.002010 0.004785
v -0.005843 -0.003799 -0.001712
v -0.005404 -0.003422 -0.001865
v -0.005193 -0.001222 0.005043
v -0.005150 -0.003260 -0.001989
v -0.004562 -0.002414 -0.001753
v -0.004469 -0.000245 0.005039
v -0.003651 0.000151 0.005201
v -0.003795 -0.001103 -0.000611
v -0.002510 0.001521 0.005184
v -0.002898 0.000618 0.000964
v -0.002574 0.000615 0.000776
v -0.002273 0.000145 -0.001433
v -0.002506 -0.000060 -0.001621
v -0.002175 0.001869 0.005169
v -0.002158 0.001001 0.000703
v -0.001840 0.002231 0.005016
v -0.001310 0.002859 0.004724
v -0.001592 0.001715 0.000495
v -0.001067 0.002988 0.004650
v -0.000504 0.003443 0.003818
v -0.000778 0.002406 0.000798
v -0.000420 0.003501 0.003399
v -0.008437 -0.005705 0.002235
v -0.008581 -0.005777 0.001730
v -0.008661 -0.005363 0.002697
v -0.008420 -0.005737 0.000972
v -0.007712 -0.004873 0.003340
v -0.007459 -0.004464 0.003601
v -0.008149 -0.005322 -0.000264
v -0.006820 -0.003550 0.004033
v -0.006458 -0.002634 0.004438
v -0.006605 -0.003791 -0.001565
v -0.005537 -0.001502 0.004959
v -0.005214 -0.003055 -0.001929
v -0.005419 -0.002851 -0.001753
v -0.004908 -0.002609 -0.001797
v -0.005345 -0.002607 -0.001618
v -0.004717 -0.002117 -0.001375
v -0.004301 -0.001541 -0.000899
v -0.004548 0.000195 0.004926
v -0.003948 -0.000686 0.000049
v -0.003784 -0.000353 0.000376
v -0.003445 0.000817 0.005010
v -0.003458 -0.000395 0.000191
v -0.003273 0.001197 0.004833
v -0.003024 0.000276 0.000740
v -0.003103 0.001490 0.004758
v -0.002759 0.001801 0.004817
v -0.002366 0.002101 0.004848
v -0.002417 0.001520 0.001038
v -0.002172 0.002596 0.004409
v -0.001801 0.002588 0.004719
v -0.001918 0.001567 0.000648
v -0.001582 0.003030 0.004318
v -0.000887 0.003241 0.004310
v -0.001061 0.002391 0.000636
v -0.001286 0.002380 0.000592
v -0.000853 0.003623 0.003628
v -0.000668 0.002740 0.001049
v -0.000530 0.003534 0.002339
v -0.008859 -0.005702 0.001284
v -0.009427 -0.005574 0.001007
v -0.009234 -0.005561 0.000773
v -0.008166 -0.005699 0.000579
v -0.007284 -0.005091 -0.000880
v -0.006841 -0.004667 -0.001369
v -0.006706 -0.004459 -0.001478
v -0.007321 -0.004150 -0.001490
v -0.006662 -0.004138 -0.001543
v -0.005769 -0.002280 0.004744
v -0.006188 -0.003269 -0.001597
v -0.005815 -0.003359 -0.001730
v -0.005583 -0.000928 0.004946
v -0.005178 -0.002263 -0.001379
v -0.005238 -0.001906 -0.001031
v -0.004242 -0.001195 -0.000502
v -0.003711 0.000595 0.005037
v -0.003485 0.000027 0.000673
v -0.002912 0.000935 0.001152
v -0.001867 0.003056 0.004016
v -0.001982 0.002407 0.000791
v -0.001537 0.003374 0.003890
v -0.001687 0.002531 0.000681
v -0.001334 0.003473 0.003862
v -0.001005 0.002830 0.000821
v -0.000973 0.003122 0.000981
v -0.000932 0.003946 0.002824
v -0.000586 0.003737 0.002885
v -0.000882 0.003824 0.001947
v -0.000686 0.003325 0.001594
v -0.009167 -0.005654 0.001543
v -0.008778 -0.005033 0.002982
v -0.009295 -0.005116 0.002757
v -0.009237 -0.005404 0.002394
v -0.008521 -0.005549 0.000258
v -0.008698 -0.004443 0.003387
v -0.008557 -0.005334 -0.000183
v -0.008308 -0.004028 0.003644
v -0.008158 -0.003667 0.003806
v -0.008055 -0.004778 -0.001039
v -0.008143 -0.004572 -0.001227
v -0.007487 -0.004410 -0.001416
v -0.007326 -0.003004 0.004135
v -0.007156 -0.002559 0.004328
v -0.006708 -0.002218 0.004542
v -0.006638 -0.001838 0.004649
v -0.006084 -0.003020 -0.001559
v -0.005848 -0.002606 -0.001446
v -0.005131 -0.000417 0.004933
v -0.005257 -0.001344 -0.000434
v -0.004838 -0.001470 -0.000649
v -0.004264 0.000628 0.004844
v -0.004290 -0.000289 0.000540
v -0.004031 0.000143 0.000924
v -0.003668 0.001220 0.004596
v -0.003544 0.000627 0.001227
v -0.003305 0.001114 0.001488
v -0.003275 0.001663 0.004485
v -0.002932 0.002189 0.004197
v -0.003003 0.001629 0.001562
v -0.002843 0.002116 0.004449
v -0.002780 0.002366 0.003839
v -0.002467 0.002555 0.004149
v -0.002175 0.002926 0.003858
v -0.002673 0.001550 0.001249
v -0.002450 0.002713 0.003702
v -0.001188 0.003725 0.003489
v -0.001313 0.002799 0.000723
v -0.000780 0.003844 0.002309
v -0.000928 0.003463 0.001315
v -0.009230 -0.005616 0.001799
v -0.009421 -0.005515 0.002019
v -0.009706 -0.005553 0.001239
v -0.008879 -0.004665 0.003223
v -0.008058 -0.005031 -0.000705
v -0.007957 -0.003223 0.003987
v -0.007373 -0.003803 -0.001500
v -0.006697 -0.003480 -0.001531
v -0.006625 -0.002960 -0.001423
v -0.004963 -0.000373 0.000576
v -0.004664 -0.000851 0.000024
v -0.004651 0.000736 0.004622
v -0.004585 0.000018 0.000935
v -0.004256 0.001189 0.004252
v -0.004172 0.000932 0.004664
v -0.004166 0.000486 0.001364
v -0.003721 0.001446 0.004307
v -0.004400 0.000911 0.002912
v -0.003734 0.001553 0.004069
v -0.003673 0.001619 0.003729
v -0.003673 0.001567 0.002941
v -0.004158 0.001307 0.003709
v -0.003657 0.000876 0.001516
v -0.003858 0.001357 0.002698
v -0.003795 0.001078 0.001888
v -0.003225 0.001843 0.004316
v -0.003317 0.001851 0.003363
v -0.003620 0.001442 0.002275
v -0.003440 0.001350 0.001812
v -0.003284 0.001903 0.004001
v -0.003385 0.001785 0.002701
v -0.003151 0.002031 0.002550
v -0.003398 0.001699 0.002317
v -0.002651 0.002495 0.003286
v -0.003151 0.001826 0.001869
v -0.002660 0.002120 0.001427
v -0.002424 0.002774 0.003076
v -0.002587 0.002757 0.002227
v -0.002376 0.002180 0.001122
v -0.002265 0.002991 0.003067
v -0.001950 0.003451 0.003205
v -0.002096 0.003207 0.003333
v -0.001837 0.002602 0.000739
v -0.001825 0.003392 0.003560
v -0.001577 0.003704 0.003306
v -0.001651 0.003202 0.000922
v -0.001296 0.003240 0.000929
v -0.001150 0.003896 0.003065
v -0.001115 0.003945 0.001847
v -0.010145 -0.005439 0.001768
v -0.009453 -0.004751 0.003050
v -0.008919 -0.005067 -0.000496
v -0.008877 -0.004777 -0.000872
v -0.007765 -0.002643 0.004191
v -0.008234 -0.004392 -0.001334
v -0.007464 -0.002126 0.004406
v -0.007187 -0.001704 0.004554
v -0.006266 -0.001284 0.004791
v -0.006240 -0.000867 0.004811
v -0.005728 -0.002211 -0.001200
v -0.006206 -0.002502 -0.001319
v -0.005642 -0.001838 -0.000902
v -0.005072 0.000512 0.004645
v -0.005698 0.000122 0.004666
v -0.005235 0.000135 0.004770
v -0.005051 0.000190 0.001497
v -0.004902 0.000680 0.003205
v -0.004957 0.000441 0.002222
v -0.004783 0.000194 0.001289
v -0.004374 0.001202 0.003964
v -0.004328 0.000627 0.001721
v -0.004192 0.001232 0.003380
v -0.004107 0.001043 0.002355
v -0.004473 0.000713 0.002125
v -0.002993 0.002209 0.002058
v -0.002774 0.002488 0.002169
v -0.002718 0.002381 0.001644
v -0.002197 0.002863 0.001029
v -0.001960 0.003687 0.002572
v -0.002453 0.002858 0.001488
v -0.002104 0.003425 0.002668
v -0.002264 0.003034 0.001257
v -0.001886 0.003373 0.001166
v -0.001751 0.003789 0.002886
v -0.001708 0.003928 0.002452
v -0.001599 0.003948 0.002718
v -0.001304 0.004036 0.002468
v -0.001200 0.004024 0.002106
v -0.001465 0.003922 0.001704
v -0.001148 0.003622 0.001267
v -0.001544 0.003632 0.001220
v -0.010488 -0.005309 0.002009
v -0.009896 -0.005279 0.002334
v -0.009289 -0.005464 0.000406
v -0.009381 -0.004352 0.003325
v -0.009266 -0.005313 -0.000015
v -0.008849 -0.003716 0.003669
v -0.008569 -0.003287 0.003867
v -0.008617 -0.004592 -0.001127
v -0.008507 -0.002824 0.003993
v -0.008069 -0.004000 -0.001474
v -0.007808 -0.001927 0.004378
v -0.007447 -0.003465 -0.001461
v -0.006788 -0.002551 -0.001271
v -0.005940 -0.001516 -0.000541
v -0.005860 -0.000160 0.004742
v -0.006201 -0.000600 0.000466
v -0.004993 0.000514 0.002842
v -0.004875 0.000886 0.004396
v -0.004775 0.000906 0.003526
v -0.005271 0.000361 0.002691
v -0.005377 0.000227 0.001960
v -0.004869 0.000372 0.001788
v -0.004921 0.000973 0.004169
v -0.002668 0.002633 0.001843
v -0.002399 0.003119 0.001910
v -0.002204 0.003308 0.001565
v -0.001990 0.003647 0.002057
v -0.001798 0.003610 0.001302
v -0.001720 0.003906 0.002078
v -0.001937 0.003619 0.001676
v -0.001528 0.004043 0.002436
v -0.009960 -0.005503 0.001537
v -0.010303 -0.004987 0.002682
v -0.010584 -0.005112 0.002412
v -0.009997 -0.004914 0.002815
v -0.010436 -0.005263 0.000174
v -0.009988 -0.004368 0.003238
v -0.009271 -0.003998 0.003499
v -0.009214 -0.005189 -0.000270
v -0.008479 -0.004099 -0.001433
v -0.008191 -0.003666 -0.001484
v -0.007434 -0.003065 -0.001375
v -0.007417 -0.002589 -0.001234
v -0.006958 -0.000822 0.004661
v -0.006346 -0.000521 0.004753
v -0.006513 -0.000172 0.004625
v -0.006072 -0.001112 -0.000080
v -0.006094 0.000245 0.004525
v -0.005583 0.000603 0.004430
v -0.005680 0.000708 0.004033
v -0.005794 0.000301 0.003357
v -0.005123 -0.000212 0.000805
v -0.005272 0.000878 0.004177
v -0.005474 0.000723 0.003796
v -0.005950 0.000051 0.001795
v -0.005567 0.000209 0.002328
v -0.005520 0.000054 0.001433
v -0.004816 0.000991 0.003843
v -0.011034 -0.005377 0.001246
v -0.010739 -0.005375 0.000718
v -0.010423 -0.004366 0.003155
v -0.010377 -0.004062 0.003298
v -0.009520 -0.004498 -0.001094
v -0.009188 -0.002395 0.003871
v -0.008653 -0.003773 -0.001493
v -0.008229 -0.003315 -0.001449
v -0.007375 -0.001129 0.004566
v -0.006909 -0.002261 -0.001120
v -0.007458 -0.002175 -0.001001
v -0.006981 -0.002082 -0.000985
v -0.006852 -0.001368 -0.000224
v -0.006991 -0.000453 0.004601
v -0.006508 -0.001769 -0.000742
v -0.006718 -0.000884 0.000207
v -0.005801 0.000194 0.003012
v -0.006586 0.000087 0.003646
v -0.006640 -0.000046 0.003199
v -0.006101 0.000069 0.002709
v -0.006571 -0.000533 0.000610
v -0.006120 0.000515 0.004208
v -0.006158 0.000455 0.003949
v -0.005301 -0.000086 0.001044
v -0.005984 0.000481 0.004390
v -0.005635 0.000698 0.004246
v -0.011259 -0.005168 0.002094
v -0.010622 -0.005331 0.000440
v -0.010421 -0.004641 0.002982
v -0.010474 -0.005135 -0.000100
v -0.010277 -0.003119 0.003544
v -0.009375 -0.003448 0.003632
v -0.009472 -0.004307 -0.001263
v -0.009219 -0.003708 -0.001523
v -0.008163 -0.002929 -0.001338
v -0.007958 -0.001637 0.004386
v -0.007929 -0.000553 0.004322
v -0.007435 -0.000441 0.004447
v -0.007656 -0.000842 0.004465
v -0.007378 -0.001874 -0.000750
v -0.007220 -0.000174 0.004386
v -0.007165 0.000018 0.004235
v -0.007276 -0.001173 -0.000021
v -0.006818 -0.000077 0.004504
v -0.006749 0.000121 0.004393
v -0.006213 0.000034 0.002217
v -0.006445 0.000402 0.004103
v -0.006569 0.000304 0.004264
v -0.006420 -0.000042 0.001701
v -0.006371 -0.000338 0.000868
v -0.010726 -0.004857 0.002740
v -0.011874 -0.004885 0.002457
v -0.010829 -0.005390 0.000951
v -0.009830 -0.003784 0.003474
v -0.009818 -0.004821 -0.000707
v -0.009540 -0.002711 0.003733
v -0.009342 -0.004041 -0.001427
v -0.008418 -0.001073 0.004265
v -0.008688 -0.002769 -0.001297
v -0.008760 -0.003134 -0.001453
v -0.008162 -0.002513 -0.001160
v -0.008372 -0.002169 -0.000938
v -0.007400 -0.001636 -0.000489
v -0.007354 -0.000091 0.004096
v -0.006946 -0.000759 0.000374
v -0.007383 -0.000185 0.003673
v -0.006845 0.000209 0.004068
v -0.007091 -0.000038 0.003783
v -0.006760 -0.000101 0.002877
v -0.006944 -0.000125 0.002399
v -0.006356 -0.000116 0.001349
v -0.006402 -0.000207 0.001124
v -0.011254 -0.005276 0.001770
v -0.011820 -0.004741 0.002657
v -0.011178 -0.005337 0.001517
v -0.011672 -0.004968 -0.000212
v -0.011233 -0.004281 0.003109
v -0.010781 -0.004921 -0.000417
v -0.010533 -0.003602 0.003418
v -0.010830 -0.004419 -0.001125
v -0.010338 -0.004230 -0.001357
v -0.010271 -0.003950 -0.001535
v -0.009682 -0.003753 -0.001561
v -0.008964 -0.001918 0.004041
v -0.008898 -0.003458 -0.001519
v -0.008771 -0.002473 -0.001137
v -0.008085 -0.001934 -0.000755
v -0.007929 -0.000298 0.003948
v -0.007489 -0.000265 0.003376
v -0.007544 -0.000274 0.004290
v -0.007070 -0.000135 0.002124
v -0.007225 -0.000153 0.001711
v -0.012077 -0.005281 0.000994
v -0.011629 -0.005242 0.000475
v -0.011561 -0.005147 0.000140
v -0.009889 -0.003500 -0.001640
v -0.009111 -0.001532 0.004071
v -0.009204 -0.002997 -0.001504
v -0.008516 -0.001408 0.004244
v -0.008310 -0.000503 0.004095
v -0.008413 -0.001524 -0.000304
v -0.008591 -0.000527 0.003157
v -0.007923 -0.000393 0.003114
v -0.007916 -0.001245 -0.000037
v -0.007596 -0.000263 0.002492
v -0.008204 -0.000816 0.000483
v -0.007086 -0.000228 0.001232
v -0.011829 -0.005037 0.002210
v -0.012235 -0.005221 0.001594
v -0.012452 -0.004663 0.002681
v -0.012083 -0.004982 -0.000171
v -0.011827 -0.004776 -0.000515
v -0.011205 -0.003384 0.003392
v -0.011066 -0.003815 0.003303
v -0.009997 -0.003343 -0.001644
v -0.009755 -0.001819 0.003876
v -0.009928 -0.003122 -0.001601
v -0.009678 -0.001254 0.003962
v -0.009031 -0.001084 0.004099
v -0.008587 -0.000728 0.004137
v -0.008548 -0.000499 0.003857
v -0.008415 -0.000467 0.003636
v -0.007737 -0.000293 0.001342
v -0.007676 -0.000520 0.000778
v -0.012150 -0.005276 0.001249
v -0.011807 -0.004560 0.002841
v -0.011994 -0.004351 0.002984
v -0.012521 -0.005065 0.000069
v -0.011377 -0.004279 -0.001241
v -0.011142 -0.004151 -0.001402
v -0.010879 -0.002777 0.003525
v -0.010475 -0.003702 -0.001627
v -0.009481 -0.002828 -0.001434
v -0.009266 -0.000978 0.004009
v -0.009202 -0.002189 -0.000949
v -0.009083 -0.000691 0.003907
v -0.009188 -0.000660 0.003786
v -0.009108 -0.000622 0.003201
v -0.008109 -0.000344 0.002451
v -0.008604 -0.000379 0.002268
v -0.008114 -0.000303 0.002011
v -0.008259 -0.000327 0.001683
v -0.007922 -0.000434 0.000980
v -0.008593 -0.000654 0.000749
v -0.012647 -0.005048 0.001989
v -0.013364 -0.005137 0.001256
v -0.012548 -0.004801 0.002495
v -0.012540 -0.005158 0.000442
v -0.012404 -0.005222 0.000725
v -0.013109 -0.005017 0.000184
v -0.012209 -0.003784 0.003216
v -0.012460 -0.004766 -0.000503
v -0.010821 -0.002137 0.003622
v -0.010336 -0.002109 0.003710
v -0.010105 -0.001691 0.003819
v -0.010587 -0.003251 -0.001613
v -0.010387 -0.002850 -0.001493
v -0.010165 -0.002119 -0.000893
v -0.009625 -0.002628 -0.001308
v -0.009183 -0.001892 -0.000673
v -0.009960 -0.002388 -0.001127
v -0.009534 -0.000881 0.003905
v -0.009652 -0.000684 0.003207
v -0.008834 -0.000851 0.000505
v -0.009150 -0.000417 0.001467
v -0.008530 -0.000377 0.001473
v -0.013000 -0.005092 0.001742
v -0.013192 -0.005123 0.001517
v -0.013234 -0.004602 0.002617
v -0.012893 -0.004409 0.002866
v -0.012995 -0.004916 -0.000144
v -0.012183 -0.003460 0.003289
v -0.012044 -0.004268 -0.001199
v -0.011029 -0.003956 -0.001554
v -0.010791 -0.003847 -0.001605
v -0.011188 -0.003383 -0.001668
v -0.010964 -0.003027 -0.001579
v -0.010942 -0.001697 0.003639
v -0.010444 -0.001475 0.003762
v -0.009473 -0.001790 -0.000559
v -0.008779 -0.000455 0.002655
v -0.008805 -0.000373 0.002011
v -0.008507 -0.000428 0.001220
v -0.008810 -0.000530 0.001013
v -0.009516 -0.000704 0.000759
v -0.013454 -0.004865 0.002217
v -0.013901 -0.005032 0.001692
v -0.013821 -0.005091 0.001360
v -0.013155 -0.004099 0.003011
v -0.013089 -0.004364 0.002854
v -0.011768 -0.004034 0.003171
v -0.012626 -0.004548 -0.000810
v -0.012950 -0.004316 -0.001117
v -0.011582 -0.002679 0.003454
v -0.010344 -0.001206 0.003759
v -0.010953 -0.002302 -0.001085
v -0.009913 -0.001010 0.003801
v -0.010678 -0.001119 0.003623
v -0.009853 -0.000837 0.003673
v -0.009939 -0.000774 0.003460
v -0.013819 -0.004687 0.002438
v -0.013854 -0.005068 0.000755
v -0.013694 -0.005106 0.001002
v -0.013489 -0.005050 0.000473
v -0.011894 -0.004107 -0.001390
v -0.011709 -0.003902 -0.001569
v -0.011966 -0.002294 0.003446
v -0.011678 -0.003689 -0.001674
v -0.011677 -0.003082 -0.001647
v -0.011646 -0.001948 0.003509
v -0.010613 -0.002718 -0.001426
v -0.010965 -0.001361 0.003625
v -0.009643 -0.000608 0.002923
v -0.009750 -0.000501 0.002541
v -0.009414 -0.001024 0.000322
v -0.008963 -0.000382 0.001730
v -0.010010 -0.000420 0.001924
v -0.013942 -0.004940 0.001973
v -0.014334 -0.004792 0.002217
v -0.013440 -0.004843 -0.000233
v -0.013206 -0.003864 0.003105
v -0.012876 -0.004813 -0.000385
v -0.012950 -0.003539 0.003211
v -0.012373 -0.002896 0.003343
v -0.012768 -0.003944 -0.001511
v -0.011631 -0.001467 0.003473
v -0.010602 -0.002561 -0.001313
v -0.011591 -0.002691 -0.001420
v -0.010536 -0.000843 0.003367
v -0.010632 -0.001770 -0.000538
v -0.010501 -0.000734 0.003048
v -0.010788 -0.000442 0.001914
v -0.009902 -0.000838 0.000576
v -0.010838 -0.001159 0.000166
v -0.010697 -0.000994 0.000369
v -0.009510 -0.000485 0.001232
v -0.014515 -0.005005 0.001730
v -0.014434 -0.004460 0.002650
v -0.013882 -0.004168 0.002928
v -0.013485 -0.004542 -0.000796
v -0.013070 -0.003127 0.003252
v -0.012911 -0.004132 -0.001338
v -0.012582 -0.003416 -0.001718
v -0.012052 -0.003460 -0.001717
v -0.012273 -0.003241 -0.001689
v -0.011955 -0.001936 -0.000741
v -0.010876 -0.000958 0.003428
v -0.010901 -0.001935 -0.000718
v -0.010000 -0.000585 0.001005
v -0.014679 -0.005009 0.000699
v -0.013882 -0.004362 0.002789
v -0.013942 -0.003954 0.003033
v -0.014282 -0.004685 -0.000412
v -0.013770 -0.003707 0.003127
v -0.012690 -0.003695 -0.001659
v -0.012848 -0.002374 0.003330
v -0.013070 -0.003534 -0.001741
v -0.012294 -0.001964 0.003418
v -0.012570 -0.003031 -0.001648
v -0.011352 -0.001137 0.003428
v -0.012043 -0.000938 0.003071
v -0.011242 -0.000746 0.003000
v -0.011461 -0.001276 0.000014
v -0.010776 -0.000505 0.002296
v -0.010639 -0.000453 0.001487
v -0.010732 -0.000498 0.001270
v -0.014839 -0.004844 0.002071
v -0.014896 -0.005016 0.001527
v -0.014705 -0.005042 0.000973
v -0.014896 -0.005040 0.001265
v -0.014193 -0.004977 0.000435
v -0.013477 -0.004090 -0.001418
v -0.013293 -0.003771 -0.001675
v -0.012770 -0.001856 0.003327
v -0.012172 -0.002790 -0.001489
v -0.011992 -0.001439 0.003395
v -0.012093 -0.002466 -0.001239
v -0.012220 -0.002265 -0.001061
v -0.012118 -0.001203 0.003260
v -0.011478 -0.000807 0.003075
v -0.012243 -0.001321 -0.000046
v -0.010826 -0.000619 0.002660
v -0.011006 -0.000706 0.000811
v -0.011537 -0.000448 0.002121
v -0.014938 -0.004599 0.002462
v -0.014252 -0.004856 0.000027
v -0.014971 -0.004705 -0.000282
v -0.014139 -0.004553 -0.000716
v -0.013998 -0.003283 0.003165
v -0.014397 -0.004373 -0.001022
v -0.014239 -0.004219 -0.001271
v -0.013623 -0.003889 -0.001627
v -0.013317 -0.002321 0.003276
v -0.012908 -0.003235 -0.001737
v -0.012820 -0.001541 0.003265
v -0.012979 -0.002566 -0.001389
v -0.011157 -0.000556 0.001110
v -0.015902 -0.004999 0.001010
v -0.015571 -0.004672 0.002307
v -0.015639 -0.004871 0.000311
v -0.015965 -0.004153 0.002811
v -0.015109 -0.003993 0.002942
v -0.015588 -0.004334 0.002695
v -0.014838 -0.004159 0.002879
v -0.014493 -0.003762 0.003057
v -0.014694 -0.003524 0.003089
v -0.014025 -0.003717 -0.001770
v -0.013666 -0.003465 -0.001842
v -0.013154 -0.003078 -0.001743
v -0.013671 -0.001507 0.003150
v -0.012945 -0.002896 -0.001631
v -0.013251 -0.001361 0.003136
v -0.013058 -0.001966 -0.000776
v -0.012403 -0.002005 -0.000808
v -0.011480 -0.000867 0.000550
v -0.011795 -0.000519 0.002470
v -0.011332 -0.000442 0.001518
v -0.015784 -0.004834 0.001993
v -0.015203 -0.004940 0.001773
v -0.016592 -0.004973 0.001278
v -0.016640 -0.004929 0.000726
v -0.015057 -0.004466 -0.000829
v -0.015106 -0.004215 -0.001307
v -0.014648 -0.004052 -0.001526
v -0.014332 -0.002814 0.003155
v -0.014751 -0.003877 -0.001700
v -0.013898 -0.002006 0.003175
v -0.014363 -0.003513 -0.001873
v -0.013803 -0.003009 -0.001768
v -0.013782 -0.002798 -0.001645
v -0.013681 -0.002558 -0.001436
v -0.012969 -0.000921 0.002848
v -0.013277 -0.001114 0.002979
v -0.012975 -0.001599 -0.000384
v -0.012058 -0.000684 0.002741
v -0.012319 -0.001016 0.000329
v -0.012186 -0.000410 0.001783
v -0.016224 -0.004524 0.002455
v -0.016357 -0.004671 0.002246
v -0.015635 -0.003705 0.002986
v -0.015683 -0.003378 0.003024
v -0.016090 -0.004358 -0.000993
v -0.015092 -0.002979 0.003089
v -0.014234 -0.003256 -0.001884
v -0.013618 -0.002121 -0.000962
v -0.012842 -0.000497 0.002127
v -0.012455 -0.000716 0.000763
v -0.017023 -0.004891 0.001735
v -0.016841 -0.004946 0.001512
v -0.016354 -0.004334 0.002655
v -0.015954 -0.003957 0.002910
v -0.015857 -0.004602 -0.000412
v -0.015464 -0.003905 -0.001692
v -0.014343 -0.002220 0.003132
v -0.014704 -0.003373 -0.001898
v -0.014539 -0.002994 -0.001802
v -0.013656 -0.001271 0.003057
v -0.013691 -0.001025 0.002861
v -0.013445 -0.001324 -0.000112
v -0.014131 -0.001827 -0.000695
v -0.013238 -0.000598 0.002266
v -0.012842 -0.000407 0.001812
v -0.012638 -0.000472 0.001306
v -0.012509 -0.000564 0.001045
v -0.016480 -0.004875 0.000455
v -0.016135 -0.003113 0.003003
v -0.016087 -0.004185 -0.001332
v -0.015752 -0.002618 0.003027
v -0.015045 -0.002531 0.003075
v -0.015052 -0.003666 -0.001845
v -0.015161 -0.003500 -0.001895
v -0.015091 -0.001870 0.003002
v -0.015127 -0.003167 -0.001896
v -0.014508 -0.002717 -0.001613
v -0.014325 -0.001324 0.002958
v -0.014143 -0.001693 0.003097
v -0.014275 -0.002529 -0.001427
v -0.013341 -0.000795 0.002589
v -0.013797 -0.001102 0.000140
v -0.013519 -0.000448 0.001586
v -0.012817 -0.000410 0.001625
v -0.016956 -0.004138 0.002774
v -0.016484 -0.004722 -0.000028
v -0.016900 -0.003875 0.002887
v -0.016045 -0.004041 -0.001555
v -0.015636 -0.003706 -0.001867
v -0.015473 -0.003230 -0.001981
v -0.014507 -0.001078 0.002779
v -0.013381 -0.000478 0.001869
v -0.013248 -0.000455 0.001354
v -0.013244 -0.000509 0.001154
v -0.017730 -0.004758 0.001993
v -0.017989 -0.004919 0.001291
v -0.017832 -0.004617 0.002251
v -0.017817 -0.004899 0.000777
v -0.018052 -0.004849 0.000526
v -0.016939 -0.004541 -0.000504
v -0.017328 -0.004310 -0.001075
v -0.016024 -0.003448 -0.002081
v -0.015551 -0.003485 -0.001955
v -0.015121 -0.002783 -0.001722
v -0.015523 -0.002874 -0.001904
v -0.015116 -0.002481 -0.001457
v -0.014515 -0.001902 -0.000785
v -0.013655 -0.000622 0.002233
v -0.013827 -0.000644 0.000842
v -0.013642 -0.000834 0.000528
v -0.018037 -0.004889 0.001538
v -0.017231 -0.004489 0.002473
v -0.016658 -0.003625 0.002951
v -0.015828 -0.002304 0.002989
v -0.016235 -0.003629 -0.001992
v -0.015709 -0.003143 -0.002058
v -0.014940 -0.001170 0.002806
v -0.014609 -0.001467 -0.000312
v -0.014198 -0.000553 0.002052
v -0.014130 -0.000741 0.002416
v -0.018259 -0.004818 0.001788
v -0.017643 -0.004927 0.001018
v -0.017896 -0.004324 0.002621
v -0.018267 -0.003980 0.002810
v -0.018314 -0.004155 0.002735
v -0.017068 -0.004157 -0.001436
v -0.016968 -0.003953 -0.001730
v -0.016422 -0.003335 -0.002168
v -0.015600 -0.001633 0.002882
v -0.014952 -0.001418 0.002924
v -0.015379 -0.001784 -0.000693
v -0.014632 -0.000819 0.002472
v -0.014581 -0.000465 0.001641
v -0.014536 -0.000476 0.001379
v -0.014549 -0.000536 0.001117
v -0.014872 -0.000880 0.000415
v -0.018983 -0.004583 0.002259
v -0.019004 -0.004892 0.000799
v -0.018461 -0.004355 0.002571
v -0.018054 -0.004751 0.000138
v -0.017157 -0.003425 0.002944
v -0.018249 -0.004543 -0.000472
v -0.017693 -0.003909 -0.001801
v -0.016570 -0.002729 0.002955
v -0.016702 -0.003452 -0.002143
v -0.016577 -0.002026 0.002883
v -0.015779 -0.001875 0.002918
v -0.016550 -0.002903 -0.002074
v -0.016098 -0.003038 -0.002061
v -0.016007 -0.002679 -0.001794
v -0.016161 -0.002281 -0.001329
v -0.015846 -0.001274 0.002726
v -0.014957 -0.000966 0.002632
v -0.016260 -0.001506 -0.000416
v -0.014943 -0.000556 0.001900
v -0.014819 -0.000669 0.002193
v -0.015058 -0.000517 0.001274
v -0.018731 -0.004705 0.002050
v -0.019215 -0.004896 0.001438
v -0.019258 -0.004841 0.000531
v -0.019274 -0.004641 -0.000212
v -0.018379 -0.004367 -0.000935
v -0.018257 -0.003448 0.002890
v -0.017685 -0.004123 -0.001458
v -0.016740 -0.003743 -0.001939
v -0.016721 -0.003176 -0.002198
v -0.016479 -0.002712 -0.001924
v -0.015867 -0.000961 0.002498
v -0.015725 -0.000742 0.002252
v -0.015511 -0.000496 0.001575
v -0.015054 -0.000502 0.001624
v -0.014800 -0.000742 0.000645
v -0.019968 -0.004879 0.001272
v -0.018955 -0.004003 0.002771
v -0.018587 -0.003757 0.002849
v -0.017700 -0.003061 0.002911
v -0.017354 -0.002313 0.002847
v -0.017446 -0.003467 -0.002245
v -0.016577 -0.001528 0.002773
v -0.017018 -0.003237 -0.002264
v -0.016657 -0.002521 -0.001768
v -0.016439 -0.001154 0.002608
v -0.016754 -0.002051 -0.001091
v -0.015625 -0.002169 -0.001143
v -0.016451 -0.001848 -0.000822
v -0.015301 -0.001000 0.000230
v -0.015320 -0.001194 -0.000012
v -0.014851 -0.000628 0.000889
v -0.019754 -0.004783 0.001826
v -0.019244 -0.004425 0.002466
v -0.019298 -0.004206 0.002666
v -0.018835 -0.004325 -0.001048
v -0.018779 -0.004165 -0.001394
v -0.018382 -0.002820 0.002863
v -0.018253 -0.003888 -0.001862
v -0.017882 -0.003692 -0.002073
v -0.017552 -0.003259 -0.002330
v -0.017281 -0.001865 0.002762
v -0.017274 -0.002957 -0.002275
v -0.017207 -0.001375 0.002621
v -0.016892 -0.002340 -0.001531
v -0.016500 -0.000935 0.002439
v -0.015674 -0.000583 0.001932
v -0.015920 -0.000485 0.001629
v -0.015537 -0.000506 0.001176
v -0.020148 -0.004557 0.002263
v -0.019936 -0.004845 0.001569
v -0.018996 -0.004913 0.001083
v -0.019443 -0.004733 0.000107
v -0.018610 -0.003672 -0.002142
v -0.017928 -0.002572 0.002852
v -0.018062 -0.003305 -0.002343
v -0.017819 -0.001700 0.002673
v -0.017373 -0.002798 -0.002202
v -0.017396 -0.001147 0.002477
v -0.017505 -0.002302 -0.001581
v -0.016225 -0.000745 0.002217
v -0.015934 -0.000832 0.000430
v -0.015936 -0.000674 0.000706
v -0.016004 -0.000446 0.001357
v -0.020743 -0.004804 0.001705
v -0.019773 -0.004329 0.002593
v -0.020405 -0.004349 0.002501
v -0.020700 -0.004862 0.001063
v -0.020347 -0.004782 0.000396
v -0.019961 -0.004021 0.002755
v -0.019350 -0.004517 -0.000581
v -0.019080 -0.003288 0.002852
v -0.019576 -0.004356 -0.001022
v -0.018816 -0.003976 -0.001733
v -0.019309 -0.003893 -0.001901
v -0.018321 -0.002156 0.002755
v -0.017999 -0.002877 -0.002312
v -0.017917 -0.003107 -0.002356
v -0.017425 -0.000912 0.002281
v -0.016492 -0.000559 0.000930
v -0.020788 -0.004853 0.001401
v -0.020233 -0.004852 0.000831
v -0.019752 -0.003756 0.002811
v -0.020214 -0.004573 -0.000403
v -0.019934 -0.003414 0.002819
v -0.018709 -0.002539 0.002818
v -0.019058 -0.003638 -0.002199
v -0.018444 -0.003472 -0.002308
v -0.018736 -0.002843 -0.002442
v -0.018673 -0.003184 -0.002482
v -0.017761 -0.002538 -0.002025
v -0.017445 -0.002067 -0.001139
v -0.016743 -0.000598 0.001908
v -0.016753 -0.000517 0.001671
v -0.016606 -0.000488 0.001187
v -0.020562 -0.004685 0.002031
v -0.020622 -0.004093 0.002669
v -0.020587 -0.004277 -0.001251
v -0.018302 -0.002706 -0.002270
v -0.017513 -0.001224 0.002517
v -0.018027 -0.001909 -0.000956
v -0.017400 -0.000708 0.002040
v -0.016914 -0.000486 0.001451
v -0.017120 -0.000651 0.000674
v -0.021660 -0.004857 0.001270
v -0.021128 -0.004373 0.002466
v -0.020563 -0.003591 0.002800
v -0.019926 -0.003047 0.002790
v -0.019817 -0.004174 -0.001458
v -0.019167 -0.003470 -0.002349
v -0.019068 -0.002113 0.002708
v -0.018253 -0.001405 0.002531
v -0.018369 -0.002409 -0.001907
v -0.018661 -0.002553 -0.002193
v -0.018187 -0.001001 0.002303
v -0.018178 -0.001103 -0.000061
v -0.017340 -0.000908 0.000241
v -0.021737 -0.004850 0.000974
v -0.021202 -0.004817 0.000665
v -0.020644 -0.003872 0.002757
v -0.021397 -0.004562 -0.000384
v -0.020913 -0.003169 0.002789
v -0.020416 -0.004087 -0.001630
v -0.020317 -0.003820 -0.002022
v -0.019875 -0.003445 -0.002380
v -0.019340 -0.003261 -0.002466
v -0.019049 -0.001675 0.002577
v -0.019275 -0.002947 -0.002498
v -0.019383 -0.002422 -0.002117
v -0.018164 -0.000778 0.002087
v -0.017802 -0.000582 0.001724
v -0.018690 -0.000858 0.000223
v -0.017579 -0.000506 0.001213
v -0.022613 -0.004719 0.001896
v -0.022088 -0.004340 0.002500
v -0.021441 -0.003652 0.002782
v -0.020828 -0.004441 -0.000792
v -0.021226 -0.004256 -0.001323
v -0.019986 -0.002573 0.002715
v -0.020138 -0.003660 -0.002200
v -0.020635 -0.002424 0.002660
v -0.019668 -0.003096 -0.002537
v -0.019092 -0.001369 0.002455
v -0.018923 -0.001099 0.002325
v -0.018483 -0.002082 -0.001245
v -0.018577 -0.002238 -0.001561
v -0.019312 -0.002633 -0.002360
v -0.018150 -0.001762 -0.000777
v -0.017326 -0.000555 0.000935
v -0.022317 -0.004815 0.001579
v -0.022737 -0.004852 0.000959
v -0.021723 -0.004562 0.002245
v -0.022214 -0.004812 0.000627
v -0.020953 -0.004665 -0.000030
v -0.021828 -0.004350 -0.001047
v -0.020887 -0.003851 -0.002027
v -0.019446 -0.002832 -0.002516
v -0.019755 -0.002654 -0.002480
v -0.019177 -0.001956 -0.001089
v -0.019910 -0.002428 -0.002319
v -0.019474 -0.001806 -0.000909
v -0.018851 -0.000887 0.002158
v -0.017992 -0.000521 0.001421
v -0.018735 -0.000534 0.001508
v -0.018573 -0.000594 0.000713
v -0.017600 -0.000746 0.000470
v -0.018985 -0.001070 -0.000071
v -0.023007 -0.004482 0.002290
v -0.023283 -0.004781 0.001704
v -0.022481 -0.004858 0.001277
v -0.022211 -0.004195 0.002608
v -0.022244 -0.003947 0.002702
v -0.021777 -0.004746 0.000290
v -0.022313 -0.004628 -0.000159
v -0.021908 -0.002962 0.002729
v -0.021634 -0.003833 -0.002057
v -0.020110 -0.001987 0.002568
v -0.020193 -0.002913 -0.002588
v -0.020214 -0.003172 -0.002562
v -0.019720 -0.001325 0.002370
v -0.020154 -0.001544 0.002422
v -0.019946 -0.002024 -0.001276
v -0.019756 -0.000998 -0.000019
v -0.018965 -0.000716 0.001943
v -0.018393 -0.000633 0.001840
v -0.018606 -0.000515 0.001013
v -0.019080 -0.000696 0.000466
v -0.023217 -0.004629 0.002045
v -0.023216 -0.004843 0.001429
v -0.023353 -0.004824 0.000626
v -0.023133 -0.004067 0.002614
v -0.021860 -0.003331 0.002760
v -0.022532 -0.003634 0.002743
v -0.022214 -0.004261 -0.001283
v -0.020967 -0.003634 -0.002300
v -0.020891 -0.003420 -0.002485
v -0.020907 -0.003029 -0.002644
v -0.020584 -0.002728 -0.002588
v -0.019741 -0.002150 -0.001493
v -0.019625 -0.002293 -0.001863
v -0.020532 -0.002529 -0.002491
v -0.019571 -0.001116 0.002265
v -0.019471 -0.000905 0.002108
v -0.023942 -0.004765 0.001662
v -0.023148 -0.004337 0.002439
v -0.021688 -0.004034 -0.001743
v -0.021310 -0.002590 0.002686
v -0.021482 -0.003476 -0.002446
v -0.021218 -0.003258 -0.002607
v -0.020967 -0.001896 0.002512
v -0.019885 -0.001550 -0.000642
v -0.020264 -0.001860 -0.001060
v -0.019262 -0.000564 0.000761
v -0.019274 -0.000496 0.001249
v -0.023686 -0.004477 0.002288
v -0.023729 -0.004337 0.002461
v -0.023154 -0.003770 0.002705
v -0.022648 -0.004512 -0.000545
v -0.023015 -0.004024 -0.001701
v -0.022570 -0.003856 -0.001964
v -0.021853 -0.002418 0.002616
v -0.021068 -0.001540 0.002376
v -0.021145 -0.002816 -0.002665
v -0.020469 -0.002080 -0.001465
v -0.020768 -0.002250 -0.002126
v -0.020857 -0.002357 -0.002359
v -0.020401 -0.001189 0.002241
v -0.019825 -0.000725 0.001864
v -0.019631 -0.000539 0.001443
v -0.020006 -0.000637 0.000520
v -0.024071 -0.004572 0.002108
v -0.023651 -0.004854 0.000891
v -0.023764 -0.004775 0.000325
v -0.024061 -0.004034 0.002627
v -0.022692 -0.004334 -0.001052
v -0.023386 -0.003358 0.002713
v -0.021967 -0.001978 0.002483
v -0.021906 -0.003617 -0.002321
v -0.022349 -0.003450 -0.002438
v -0.021578 -0.001794 0.002457
v -0.021550 -0.003159 -0.002635
v -0.022021 -0.003272 -0.002605
v -0.021641 -0.002889 -0.002705
v -0.020726 -0.002165 -0.001766
v -0.021152 -0.002549 -0.002580
v -0.020821 -0.001947 -0.001230
v -0.020870 -0.000811 0.001894
v -0.020385 -0.000950 0.002071
v -0.019550 -0.000625 0.001707
v -0.019943 -0.000511 0.001226
v -0.019779 -0.000500 0.000974
v -0.024527 -0.004655 0.001926
v -0.023908 -0.004821 0.001405
v -0.023734 -0.004852 0.001131
v -0.024518 -0.004403 0.002331
v -0.025171 -0.004838 0.000827
v -0.024302 -0.004246 0.002489
v -0.024217 -0.004726 0.000104
v -0.023882 -0.003815 0.002694
v -0.023978 -0.004450 -0.000745
v -0.024672 -0.004246 -0.001278
v -0.022883 -0.004203 -0.001360
v -0.023422 -0.003867 -0.001915
v -0.022599 -0.002606 0.002638
v -0.022299 -0.003141 -0.002668
v -0.021656 -0.002648 -0.002674
v -0.021639 -0.001885 -0.001209
v -0.020397 -0.000783 0.000244
v -0.024874 -0.004803 0.000458
v -0.024306 -0.003827 0.002666
v -0.023472 -0.002535 0.002571
v -0.023557 -0.004012 -0.001728
v -0.022629 -0.003606 -0.002253
v -0.022764 -0.003342 -0.002468
v -0.021849 -0.001409 0.002260
v -0.021537 -0.002177 -0.002174
v -0.021583 -0.002236 -0.002354
v -0.021468 -0.002412 -0.002550
v -0.021229 -0.001038 0.002079
v -0.021368 -0.001742 -0.000958
v -0.021549 -0.002077 -0.001663
v -0.021085 -0.000690 0.001707
v -0.020812 -0.001612 -0.000756
v -0.020923 -0.000605 0.001528
v -0.020329 -0.000561 0.000718
v -0.021406 -0.000662 0.000404
v -0.021038 -0.001084 -0.000184
v -0.020836 -0.000528 0.000923
v -0.025672 -0.004648 0.001889
v -0.024958 -0.004194 0.002487
v -0.025221 -0.004373 0.002338
v -0.024610 -0.004767 0.000269
v -0.023843 -0.003055 0.002666
v -0.024553 -0.002840 0.002611
v -0.022753 -0.002106 0.002494
v -0.022520 -0.001704 0.002359
v -0.022375 -0.002823 -0.002731
v -0.022184 -0.002395 -0.002548
v -0.021978 -0.000900 0.001935
v -0.021225 -0.000907 0.000025
v -0.020893 -0.000541 0.001240
v -0.025501 -0.004809 0.001372
v -0.025446 -0.004831 0.001206
v -0.024927 -0.003941 0.002598
v -0.025284 -0.004380 -0.000963
v -0.024310 -0.004615 -0.000259
v -0.023973 -0.004116 -0.001544
v -0.023716 -0.001909 0.002370
v -0.022752 -0.003070 -0.002621
v -0.022769 -0.002766 -0.002676
v -0.022341 -0.002602 -0.002684
v -0.021983 -0.001983 -0.001449
v -0.022379 -0.002043 -0.001709
v -0.021930 -0.001077 0.002073
v -0.021800 -0.001649 -0.000863
v -0.021913 -0.001064 -0.000216
v -0.021607 -0.000518 0.001019
v -0.021585 -0.000550 0.000715
v -0.026157 -0.004728 0.000165
v -0.025130 -0.003215 0.002672
v -0.024769 -0.003549 0.002669
v -0.024499 -0.003371 0.002682
v -0.023594 -0.003619 -0.002185
v -0.023698 -0.003389 -0.002370
v -0.022759 -0.001176 0.002090
v -0.022771 -0.001468 -0.000736
v -0.022462 -0.002125 -0.002066
v -0.022165 -0.000742 0.001757
v -0.022282 -0.000638 0.001552
v -0.025325 -0.004534 0.002122
v -0.025981 -0.004732 0.001628
v -0.025955 -0.004808 0.000638
v -0.026181 -0.004373 0.002314
v -0.025467 -0.004647 -0.000184
v -0.025453 -0.004195 -0.001394
v -0.024940 -0.004033 -0.001665
v -0.024399 -0.003874 -0.001898
v -0.024383 -0.003644 -0.002136
v -0.023683 -0.003136 -0.002524
v -0.023970 -0.002939 -0.002575
v -0.023019 -0.002472 -0.002535
v -0.022575 -0.001825 -0.001192
v -0.023868 -0.001732 -0.001218
v -0.022968 -0.002280 -0.002356
v -0.022893 -0.001693 -0.001021
v -0.022756 -0.000903 0.001873
v -0.022104 -0.000545 0.001276
v -0.022226 -0.000814 0.000083
v -0.022679 -0.000999 -0.000200
v -0.022661 -0.000481 0.000968
v -0.022547 -0.000688 0.000270
v -0.026426 -0.004816 0.001064
v -0.025843 -0.004191 0.002486
v -0.026476 -0.004773 0.000382
v -0.025481 -0.003721 0.002652
v -0.024992 -0.003496 -0.002229
v -0.023499 -0.001413 0.002181
v -0.023521 -0.002708 -0.002601
v -0.023440 -0.001889 -0.001450
v -0.023042 -0.002071 -0.001896
v -0.023313 -0.000840 0.001813
v -0.022664 -0.000711 0.001642
v -0.022800 -0.000573 0.001342
v -0.026637 -0.004610 0.001917
v -0.026450 -0.004358 -0.000977
v -0.025642 -0.003810 -0.001917
v -0.024761 -0.002470 0.002521
v -0.025039 -0.003729 -0.002013
v -0.024268 -0.002243 0.002465
v -0.024278 -0.003203 -0.002458
v -0.024928 -0.001804 0.002305
v -0.024227 -0.002686 -0.002573
v -0.023686 -0.001068 0.001962
v -0.024033 -0.001429 0.002167
v -0.022567 -0.000543 0.000591
v -0.022584 -0.000481 0.000808
v -0.026971 -0.004784 0.001340
v -0.026891 -0.004334 0.002304
v -0.026812 -0.004807 0.000681
v -0.026969 -0.004142 0.002432
v -0.025841 -0.004034 0.002567
v -0.026403 -0.003930 -0.001738
v -0.025340 -0.002822 0.002606
v -0.024971 -0.002998 -0.002517
v -0.023881 -0.002127 -0.002144
v -0.024101 -0.002432 -0.002489
v -0.024372 -0.002281 -0.002365
v -0.024703 -0.002008 -0.002036
v -0.023874 -0.001043 -0.000334
v -0.023127 -0.000841 -0.000035
v -0.027013 -0.004708 0.001644
v -0.027345 -0.004815 0.001030
v -0.026862 -0.004491 0.002132
v -0.026854 -0.004652 -0.000131
v -0.026893 -0.003932 0.002519
v -0.026000 -0.004513 -0.000575
v -0.026101 -0.003317 0.002633
v -0.026110 -0.002922 0.002605
v -0.026309 -0.003351 -0.002277
v -0.025105 -0.003262 -0.002380
v -0.024697 -0.002720 -0.002568
v -0.024628 -0.001249 0.002038
v -0.024612 -0.002521 -0.002521
v -0.023722 -0.000776 0.001699
v -0.023954 -0.001344 -0.000701
v -0.023849 -0.001576 -0.000980
v -0.023340 -0.000501 0.001067
v -0.023921 -0.000557 0.001347
v -0.023195 -0.000497 0.000764
v -0.023905 -0.000788 0.000006
v -0.028350 -0.004585 0.001963
v -0.027567 -0.004809 0.000770
v -0.027720 -0.003975 0.002483
v -0.027402 -0.004767 0.000352
v -0.026552 -0.003603 0.002599
v -0.026221 -0.004066 -0.001558
v -0.026491 -0.003680 -0.002008
v -0.025621 -0.002268 0.002462
v -0.025270 -0.001586 -0.001171
v -0.024791 -0.002230 -0.002352
v -0.024279 -0.000924 0.001849
v -0.024794 -0.001485 -0.000953
v -0.023685 -0.000558 0.000474
v -0.028386 -0.004740 0.001470
v -0.027943 -0.004415 0.002232
v -0.027675 -0.004246 0.002364
v -0.028354 -0.004782 0.000618
v -0.027649 -0.004503 -0.000576
v -0.027034 -0.003410 0.002597
v -0.027532 -0.004248 -0.001183
v -0.027002 -0.002954 0.002593
v -0.026277 -0.002568 0.002534
v -0.025831 -0.003134 -0.002425
v -0.024776 -0.001515 0.002181
v -0.025088 -0.002337 -0.002485
v -0.024324 -0.001797 -0.001425
v -0.023905 -0.001991 -0.001837
v -0.024679 -0.000924 0.001812
v -0.024360 -0.000605 0.001461
v -0.024198 -0.000475 0.000798
v -0.024135 -0.000486 0.001046
v -0.023815 -0.000642 0.000254
v -0.028279 -0.004503 0.002111
v -0.028477 -0.004274 0.002321
v -0.028374 -0.003785 0.002517
v -0.027643 -0.004355 -0.000962
v -0.026070 -0.001776 0.002283
v -0.025456 -0.002799 -0.002555
v -0.025240 -0.002121 -0.002294
v -0.024729 -0.000488 0.000571
v -0.024912 -0.000701 0.000056
v -0.028601 -0.004667 0.001743
v -0.029157 -0.004757 0.001302
v -0.028601 -0.004783 0.001014
v -0.028440 -0.004059 0.002443
v -0.027600 -0.003779 -0.001870
v -0.026405 -0.002086 0.002394
v -0.026121 -0.002873 -0.002526
v -0.026178 -0.001467 0.002137
v -0.025671 -0.002602 -0.002548
v -0.026050 -0.002183 -0.002366
v -0.024943 -0.000718 0.001597
v -0.024863 -0.000479 0.001119
v -0.024887 -0.000998 -0.000373
v -0.029293 -0.004543 0.001950
v -0.029126 -0.004205 0.002325
v -0.028648 -0.004636 -0.000074
v -0.027623 -0.003184 0.002594
v -0.027784 -0.004093 -0.001446
v -0.026949 -0.002470 0.002503
v -0.026612 -0.003099 -0.002418
v -0.026478 -0.002623 -0.002529
v -0.026666 -0.002874 -0.002503
v -0.025956 -0.001996 -0.002126
v -0.025758 -0.001131 0.001952
v -0.025458 -0.001921 -0.001953
v -0.025073 -0.000574 0.001379
v -0.024876 -0.000828 -0.000142
v -0.029362 -0.004390 0.002158
v -0.029579 -0.004694 0.001623
v -0.028947 -0.004764 0.000731
v -0.029064 -0.004707 0.000274
v -0.028959 -0.003946 0.002458
v -0.028182 -0.003492 0.002565
v -0.028685 -0.004328 -0.000967
v -0.027949 -0.003947 -0.001655
v -0.028210 -0.002180 0.002407
v -0.027688 -0.003591 -0.002048
v -0.028033 -0.002912 -0.002468
v -0.026776 -0.002117 -0.002312
v -0.026186 -0.002350 -0.002470
v -0.025627 -0.001700 -0.001445
v -0.025776 -0.000917 0.001803
v -0.025851 -0.001262 -0.000792
v -0.025481 -0.000434 0.000848
v -0.029908 -0.004754 0.000895
v -0.029588 -0.004051 0.002407
v -0.028877 -0.004522 -0.000433
v -0.027843 -0.002905 0.002574
v -0.027797 -0.003413 -0.002189
v -0.027416 -0.001976 0.002345
v -0.026695 -0.001601 -0.001422
v -0.026515 -0.001887 -0.002016
v -0.026069 -0.000658 0.001564
v -0.026288 -0.000481 0.001176
v -0.025825 -0.000471 0.001184
v -0.025433 -0.000537 0.000349
v -0.030106 -0.004670 0.001522
v -0.030136 -0.004580 0.001776
v -0.029728 -0.004299 0.002215
v -0.030099 -0.003843 0.002435
v -0.029448 -0.003383 0.002544
v -0.029246 -0.004368 -0.000861
v -0.028797 -0.003149 0.002565
v -0.028743 -0.003882 -0.001718
v -0.029028 -0.004140 -0.001369
v -0.028173 -0.002610 0.002526
v -0.028342 -0.003650 -0.001965
v -0.027828 -0.003132 -0.002368
v -0.027328 -0.001501 0.002137
v -0.027198 -0.002700 -0.002517
v -0.027264 -0.002087 -0.002313
v -0.026983 -0.002425 -0.002475
v -0.026474 -0.000829 0.001715
v -0.026546 -0.000657 0.001522
v -0.025865 -0.000922 -0.000361
v -0.026181 -0.000423 0.000938
v -0.026102 -0.000452 0.000587
v -0.029972 -0.004735 0.001231
v -0.030099 -0.004616 -0.000029
v -0.029761 -0.003709 0.002500
v -0.028024 -0.001167 0.001931
v -0.026657 -0.001128 0.001936
v -0.027679 -0.002488 -0.002514
v -0.027852 -0.002170 -0.002429
v -0.027417 -0.001937 -0.002154
v -0.026631 -0.001336 -0.000977
v -0.026257 -0.000526 0.000297
v -0.030176 -0.004467 0.001980
v -0.030598 -0.004104 0.002290
v -0.029918 -0.004724 0.000513
v -0.031125 -0.004676 0.000722
v -0.030641 -0.003884 0.002395
v -0.030109 -0.004383 -0.000756
v -0.030232 -0.003513 0.002497
v -0.029875 -0.004162 -0.001293
v -0.030178 -0.004034 -0.001467
v -0.029834 -0.003528 -0.002033
v -0.028854 -0.003476 -0.002111
v -0.028080 -0.002709 -0.002519
v -0.027517 -0.000652 0.001517
v -0.027189 -0.000413 0.000473
v -0.031299 -0.004632 0.001444
v -0.031140 -0.004276 0.002117
v -0.030852 -0.004452 -0.000463
v -0.029901 -0.003164 0.002535
v -0.029564 -0.002737 0.002505
v -0.028959 -0.002312 0.002428
v -0.028853 -0.003205 -0.002294
v -0.028294 -0.001544 0.002139
v -0.028783 -0.002842 -0.002466
v -0.028428 -0.002498 -0.002512
v -0.027551 -0.000906 0.001754
v -0.027273 -0.001751 -0.001840
v -0.027902 -0.001517 -0.001461
v -0.027908 -0.001237 -0.001001
v -0.027152 -0.000507 0.001291
v -0.027146 -0.001129 -0.000756
v -0.027065 -0.000385 0.000734
v -0.027155 -0.000411 0.001027
v -0.026489 -0.000616 0.000067
v -0.026675 -0.000740 -0.000165
v -0.031517 -0.004376 0.001968
v -0.029768 -0.003938 -0.001621
v -0.029371 -0.003749 -0.001843
v -0.028130 -0.002104 -0.002382
v -0.028728 -0.002299 -0.002461
v -0.026968 -0.000875 -0.000394
v -0.027642 -0.000385 0.000903
v -0.031188 -0.004535 0.001767
v -0.031221 -0.004673 0.001041
v -0.031750 -0.004180 0.002149
v -0.031356 -0.004603 0.000266
v -0.031900 -0.003747 0.002378
v -0.031060 -0.003608 0.002462
v -0.030532 -0.003220 0.002518
v -0.029533 -0.003047 -0.002368
v -0.029243 -0.002881 -0.002450
v -0.028953 -0.002600 -0.002500
v -0.029295 -0.002213 -0.002460
v -0.028402 -0.001776 -0.002031
v -0.027839 -0.000685 0.001556
v -0.026973 -0.001447 -0.001187
v -0.027958 -0.000891 -0.000514
v -0.027650 -0.000480 0.001265
v -0.027976 -0.000668 -0.000173
v -0.027787 -0.000382 0.000625
v -0.032028 -0.004594 0.001259
v -0.031430 -0.003958 0.002311
v -0.031932 -0.004481 -0.000196
v -0.031154 -0.004554 -0.000043
v -0.031971 -0.004369 -0.000565
v -0.030705 -0.004185 -0.001146
v -0.031289 -0.004012 -0.001406
v -0.030293 -0.002693 0.002477
v -0.030147 -0.002301 0.002384
v -0.029968 -0.001947 0.002275
v -0.029326 -0.001795 0.002231
v -0.029155 -0.001419 0.002072
v -0.029023 -0.000905 0.001752
v -0.028798 -0.002013 -0.002307
v -0.028990 -0.001323 -0.001272
v -0.027663 -0.000429 0.000385
v -0.032282 -0.004521 0.001544
v -0.032266 -0.004592 0.000859
v -0.032124 -0.004248 0.002059
v -0.032346 -0.004558 0.000467
v -0.031445 -0.003316 0.002493
v -0.030940 -0.003002 0.002513
v -0.030140 -0.003333 -0.002171
v -0.030334 -0.002828 -0.002450
v -0.029742 -0.002603 -0.002516
v -0.029285 -0.001996 -0.002339
v -0.029112 -0.001628 -0.001849
v -0.028644 -0.000522 0.001358
v -0.028281 -0.000437 0.001176
v -0.028599 -0.000375 0.000876
v -0.032627 -0.004013 0.002215
v -0.032579 -0.004483 0.000077
v -0.032543 -0.003488 0.002410
v -0.031139 -0.003773 -0.001747
v -0.031009 -0.003423 -0.002076
v -0.031835 -0.003615 -0.001844
v -0.031519 -0.002094 0.002331
v -0.031079 -0.002547 0.002452
v -0.030401 -0.002459 -0.002514
v -0.029601 -0.002349 -0.002504
v -0.029118 -0.001157 0.001923
v -0.029276 -0.001842 -0.002178
v -0.029398 -0.000713 0.001581
v -0.029450 -0.000545 0.001392
v -0.028781 -0.000788 -0.000460
v -0.028368 -0.000495 0.000119
v -0.032426 -0.004423 0.001763
v -0.033172 -0.004445 0.001524
v -0.032559 -0.004580 0.001071
v -0.032998 -0.004104 0.002085
v -0.032837 -0.004255 0.001955
v -0.033015 -0.003750 0.002306
v -0.032442 -0.003086 0.002464
v -0.032095 -0.004220 -0.000957
v -0.031893 -0.002866 0.002488
v -0.030843 -0.003065 -0.002318
v -0.030739 -0.001923 0.002273
v -0.030309 -0.001379 0.002040
v -0.030175 -0.001865 -0.002235
v -0.029903 -0.002102 -0.002412
v -0.029699 -0.001070 -0.001004
v -0.029287 -0.000357 0.000908
v -0.029019 -0.000394 0.000332
v -0.029043 -0.000575 -0.000128
v -0.033403 -0.004370 -0.000288
v -0.032631 -0.004373 -0.000405
v -0.033096 -0.004118 -0.001072
v -0.032370 -0.004077 -0.001235
v -0.031707 -0.003266 -0.002144
v -0.031104 -0.002846 -0.002420
v -0.030510 -0.002210 -0.002472
v -0.029931 -0.000487 0.001356
v -0.029382 -0.000655 -0.000322
v -0.029282 -0.000425 0.001161
v -0.028769 -0.000364 0.000574
v -0.033278 -0.004503 0.001285
v -0.033434 -0.004178 0.001951
v -0.033451 -0.004316 0.001752
v -0.033141 -0.004547 0.000814
v -0.033255 -0.004512 0.000406
v -0.033036 -0.004244 -0.000763
v -0.031825 -0.003857 -0.001586
v -0.032285 -0.002609 0.002452
v -0.031682 -0.002493 0.002435
v -0.031199 -0.001158 0.001905
v -0.031009 -0.001489 0.002093
v -0.030842 -0.001940 -0.002376
v -0.030657 -0.000716 0.001583
v -0.030160 -0.000964 0.001782
v -0.030088 -0.001658 -0.002001
v -0.029899 -0.000301 0.000807
v -0.034081 -0.004379 0.001539
v -0.033934 -0.003855 0.002199
v -0.033986 -0.004398 -0.000024
v -0.033219 -0.003476 0.002383
v -0.031311 -0.001715 0.002195
v -0.030990 -0.002544 -0.002517
v -0.031368 -0.000822 0.001668
v -0.030006 -0.001479 -0.001727
v -0.031069 -0.001691 -0.002167
v -0.030678 -0.000462 0.001296
v -0.030399 -0.001274 -0.001446
v -0.030853 -0.000929 -0.000968
v -0.029976 -0.000353 0.001070
v -0.030180 -0.000800 -0.000660
v -0.034170 -0.004273 0.001730
v -0.034282 -0.004422 0.001370
v -0.034321 -0.004466 0.001053
v -0.034345 -0.003915 0.002122
v -0.034409 -0.004223 -0.000634
v -0.033085 -0.003257 0.002430
v -0.033885 -0.004017 -0.001179
v -0.033104 -0.003864 -0.001507
v -0.033329 -0.003638 -0.001775
v -0.033248 -0.002571 0.002428
v -0.032421 -0.003179 -0.002183
v -0.032657 -0.003423 -0.001998
v -0.032596 -0.002209 0.002370
v -0.032225 -0.002892 -0.002356
v -0.031584 -0.002580 -0.002492
v -0.031489 -0.002279 -0.002508
v -0.031452 -0.001755 -0.002255
v -0.031629 -0.001106 -0.001373
v -0.031130 -0.000543 0.001422
v -0.030682 -0.000289 0.000587
v -0.029811 -0.000332 0.000454
v -0.029543 -0.000417 0.000185
v -0.034844 -0.004289 0.001556
v -0.034895 -0.004382 0.001268
v -0.033739 -0.004194 -0.000786
v -0.032854 -0.002915 0.002461
v -0.033537 -0.003886 -0.001460
v -0.033227 -0.003249 -0.002138
v -0.031791 -0.001444 0.002077
v -0.031565 -0.002025 -0.002435
v -0.030535 -0.000462 -0.000078
v -0.034597 -0.004081 0.001927
v -0.035384 -0.004344 0.000244
v -0.034138 -0.004457 0.000369
v -0.034985 -0.003835 0.002092
v -0.034343 -0.002677 0.002390
v -0.034645 -0.003078 0.002371
v -0.033701 -0.003468 -0.001942
v -0.032881 -0.002968 -0.002324
v -0.032261 -0.002632 -0.002465
v -0.032225 -0.002372 -0.002523
v -0.031714 -0.000967 0.001780
v -0.032123 -0.002135 -0.002508
v -0.031243 -0.001541 -0.001992
v -0.031563 -0.000528 0.001380
v -0.031145 -0.000367 0.000095
v -0.030628 -0.000556 -0.000293
v -0.035095 -0.004413 0.000788
v -0.035500 -0.003527 0.002211
v -0.034399 -0.003678 0.002240
v -0.033949 -0.003767 -0.001582
v -0.034218 -0.002355 0.002361
v -0.032628 -0.001659 0.002188
v -0.032848 -0.002468 -0.002517
v -0.032376 -0.000792 0.001645
v -0.032043 -0.001904 -0.002424
v -0.032215 -0.001736 -0.002330
v -0.031283 -0.000366 0.001130
v -0.035463 -0.003846 0.002053
v -0.035272 -0.004059 0.001877
v -0.035067 -0.004314 -0.000096
v -0.034419 -0.003345 0.002339
v -0.034701 -0.004030 -0.001108
v -0.035036 -0.003920 -0.001287
v -0.034374 -0.003867 -0.001441
v -0.034541 -0.003622 -0.001747
v -0.033761 -0.001638 0.002162
v -0.033296 -0.002820 -0.002388
v -0.033075 -0.002684 -0.002452
v -0.032092 -0.001240 0.001962
v -0.032703 -0.001885 -0.002442
v -0.031101 -0.000294 0.000886
v -0.031128 -0.000657 -0.000555
v -0.031914 -0.000363 -0.000040
v -0.034194 -0.003311 -0.002060
v -0.033236 -0.001976 -0.002477
v -0.032893 -0.002173 -0.002522
v -0.033012 -0.001669 -0.002293
v -0.032495 -0.000548 0.001405
v -0.033187 -0.000602 0.001488
v -0.033120 -0.000335 -0.000178
v -0.032257 -0.000803 -0.000996
v -0.031414 -0.000298 0.000275
v -0.035771 -0.004290 0.001327
v -0.035940 -0.004317 0.001082
v -0.035451 -0.004375 0.000582
v -0.035965 -0.004070 0.001743
v -0.035625 -0.004214 0.001572
v -0.035897 -0.003297 0.002246
v -0.035959 -0.003841 -0.001320
v -0.035265 -0.003531 -0.001795
v -0.033988 -0.001946 0.002269
v -0.033828 -0.003009 -0.002284
v -0.034066 -0.002689 -0.002445
v -0.033244 -0.000934 0.001781
v -0.033257 -0.002264 -0.002522
v -0.032929 -0.000303 0.001098
v -0.032590 -0.000361 0.001152
v -0.033647 -0.000802 -0.001229
v -0.031891 -0.000237 0.000686
v -0.032750 -0.000210 0.000424
v -0.036168 -0.003966 0.001830
v -0.036471 -0.003725 0.002013
v -0.035893 -0.003669 0.002091
v -0.035795 -0.004177 -0.000430
v -0.035096 -0.001906 0.002237
v -0.035289 -0.003336 -0.001979
v -0.033573 -0.001174 0.001941
v -0.033906 -0.001299 0.001995
v -0.033596 -0.002347 -0.002534
v -0.032488 -0.001339 -0.001846
v -0.032799 -0.001486 -0.002084
v -0.032737 -0.000248 0.000899
v -0.032672 -0.000632 -0.000768
v -0.037228 -0.004200 0.000609
v -0.036640 -0.004262 0.000780
v -0.036077 -0.004222 -0.000114
v -0.035303 -0.002797 0.002348
v -0.035153 -0.002315 0.002319
v -0.036058 -0.003542 -0.001759
v -0.034475 -0.002801 -0.002380
v -0.034528 -0.002372 -0.002517
v -0.033901 -0.000855 0.001702
v -0.033780 -0.001742 -0.002427
v -0.033814 -0.001574 -0.002320
v -0.033225 -0.000408 0.001266
v -0.032850 -0.000249 0.000178
v -0.033069 -0.000486 -0.000545
v -0.032208 -0.000448 -0.000307
v -0.037050 -0.004135 0.001309
v -0.037007 -0.004195 0.001054
v -0.036725 -0.004221 0.000224
v -0.036462 -0.003428 0.002161
v -0.035414 -0.003998 -0.001053
v -0.035935 -0.003059 0.002282
v -0.035926 -0.002634 0.002306
v -0.035271 -0.003775 -0.001489
v -0.035244 -0.003085 -0.002178
v -0.035478 -0.002755 -0.002377
v -0.034415 -0.000976 0.001824
v -0.033935 -0.002026 -0.002527
v -0.034184 -0.001352 -0.002087
v -0.034183 -0.001135 -0.001801
v -0.033502 -0.000246 0.000963
v -0.033913 -0.000617 -0.000963
v -0.033447 -0.001020 -0.001529
v -0.033234 -0.000188 0.000645
v -0.038233 -0.004071 0.001034
v -0.037041 -0.003919 0.001726
v -0.036782 -0.003789 0.001902
v -0.037148 -0.004039 0.001516
v -0.036884 -0.003544 0.002046
v -0.037237 -0.004144 -0.000010
v -0.037139 -0.004104 -0.000270
v -0.037159 -0.003907 -0.000958
v -0.035746 -0.004080 -0.000764
v -0.036690 -0.002895 0.002246
v -0.036841 -0.003634 -0.001590
v -0.036385 -0.003352 -0.001948
v -0.035946 -0.002849 -0.002318
v -0.034873 -0.002531 -0.002473
v -0.034582 -0.001334 0.002025
v -0.034790 -0.000991 0.001825
v -0.034759 -0.002133 -0.002546
v -0.034087 -0.000576 0.001457
v -0.034321 -0.001555 -0.002313
v -0.034088 -0.000337 -0.000403
v -0.037911 -0.003588 0.001892
v -0.037080 -0.003265 0.002132
v -0.037626 -0.003633 0.001920
v -0.037513 -0.003000 0.002153
v -0.034755 -0.001594 0.002141
v -0.035662 -0.000996 0.001861
v -0.034578 -0.001839 -0.002495
v -0.034877 -0.000381 0.001228
v -0.034792 -0.000672 0.001574
v -0.033961 -0.000348 0.001184
v -0.034820 -0.000198 0.000912
v -0.034023 -0.000184 0.000168
v -0.034009 -0.000244 -0.000111
v -0.037800 -0.003840 0.001676
v -0.038127 -0.004021 0.001276
v -0.037605 -0.004162 0.000796
v -0.037923 -0.003228 0.002058
v -0.037258 -0.004026 -0.000548
v -0.037103 -0.003739 -0.001358
v -0.036391 -0.002425 0.002259
v -0.036033 -0.002102 0.002230
v -0.036441 -0.003001 -0.002217
v -0.036069 -0.001370 0.002018
v -0.035962 -0.002371 -0.002500
v -0.035254 -0.002206 -0.002551
v -0.034195 -0.000158 0.000710
v -0.033933 -0.000158 0.000481
v -0.034282 -0.000450 -0.000715
v -0.038205 -0.003742 0.001748
v -0.037909 -0.004117 0.000407
v -0.038442 -0.003500 0.001922
v -0.038514 -0.003941 -0.000392
v -0.037067 -0.002612 0.002230
v -0.036259 -0.001699 0.002127
v -0.035863 -0.002030 -0.002550
v -0.035369 -0.001908 -0.002533
v -0.034742 -0.001637 -0.002416
v -0.034868 -0.001388 -0.002208
v -0.035217 -0.000185 -0.000219
v -0.038626 -0.003866 0.001478
v -0.038059 -0.003891 -0.000781
v -0.038080 -0.003669 -0.001361
v -0.037598 -0.002219 0.002186
v -0.037364 -0.003182 -0.002024
v -0.037239 -0.002934 -0.002226
v -0.036558 -0.002738 -0.002371
v -0.037003 -0.002452 -0.002476
v -0.036213 -0.000708 0.001652
v -0.035443 -0.000759 0.001687
v -0.035575 -0.001429 -0.002277
v -0.035928 -0.001738 -0.002491
v -0.035457 -0.000553 0.001492
v -0.035175 -0.000936 -0.001673
v -0.035187 -0.000114 0.000151
v -0.035472 -0.000285 -0.000589
v -0.035416 -0.000462 -0.000990
v -0.039237 -0.003952 0.000993
v -0.038367 -0.004033 0.000080
v -0.038026 -0.002733 0.002153
v -0.036319 -0.001012 0.001852
v -0.035638 -0.000329 0.001206
v -0.036266 -0.001153 -0.002018
v -0.035492 -0.000221 0.000992
v -0.035168 -0.000130 0.000675
v -0.035953 -0.000221 -0.000439
v -0.035477 -0.000635 -0.001300
v -0.039234 -0.003980 0.000774
v -0.038848 -0.003517 0.001825
v -0.039019 -0.003687 0.001667
v -0.039056 -0.003217 0.001946
v -0.037770 -0.003528 -0.001620
v -0.036944 -0.001854 0.002138
v -0.036814 -0.001371 0.002012
v -0.036608 -0.002092 -0.002563
v -0.036219 -0.000435 0.001380
v -0.036304 -0.001591 -0.002436
v -0.036000 -0.000202 0.000955
v -0.035213 -0.000101 0.000363
v -0.039574 -0.003731 0.001466
v -0.039162 -0.003890 0.001269
v -0.039517 -0.003527 0.001700
v -0.038710 -0.003029 0.002048
v -0.038787 -0.003814 -0.000778
v -0.038644 -0.003723 -0.001098
v -0.038612 -0.003576 -0.001420
v -0.037311 -0.003409 -0.001798
v -0.037565 -0.001521 0.002047
v -0.038084 -0.002666 -0.002371
v -0.038083 -0.002937 -0.002197
v -0.036996 -0.001919 -0.002563
v -0.036502 -0.001861 -0.002560
v -0.036650 -0.000509 0.001475
v -0.036974 -0.001551 -0.002442
v -0.035851 -0.000120 0.000636
v -0.035774 -0.000105 0.000205
v -0.036022 -0.000140 -0.000065
v -0.040233 -0.003822 0.001032
v -0.039249 -0.003950 0.000115
v -0.039433 -0.003628 -0.001208
v -0.038421 -0.002368 0.002151
v -0.037488 -0.001045 0.001872
v -0.037126 -0.002178 -0.002546
v -0.038080 -0.002073 -0.002603
v -0.037272 -0.000777 0.001715
v -0.037334 -0.001668 -0.002546
v -0.037087 -0.000341 0.001272
v -0.036707 -0.001328 -0.002237
v -0.036558 -0.000153 0.000758
v -0.040037 -0.003623 0.001519
v -0.040234 -0.003364 0.001724
v -0.039552 -0.003743 -0.000818
v -0.038858 -0.002631 0.002116
v -0.038326 -0.001429 0.002006
v -0.038175 -0.001185 0.001928
v -0.036858 -0.000228 0.001040
v -0.037274 -0.000604 -0.001455
v -0.036021 -0.000773 -0.001555
v -0.036644 -0.000103 0.000173
v -0.036680 -0.000301 -0.000812
v -0.036616 -0.000466 -0.001169
v -0.040139 -0.003747 0.001281
v -0.039696 -0.003927 0.000496
v -0.040049 -0.003034 0.001905
v -0.039449 -0.003830 -0.000515
v -0.039802 -0.003604 -0.001145
v -0.038995 -0.002112 0.002109
v -0.038833 -0.003188 -0.001928
v -0.038765 -0.002845 -0.002244
v -0.038281 -0.001845 0.002105
v -0.038004 -0.002432 -0.002485
v -0.038881 -0.002066 -0.002646
v -0.037531 -0.000335 0.001299
v -0.037862 -0.000753 -0.001737
v -0.037522 -0.001395 -0.002429
v -0.037177 -0.000979 -0.001918
v -0.037860 -0.001167 -0.002240
v -0.036628 -0.000106 0.000449
v -0.039910 -0.002427 0.002048
v -0.039517 -0.002902 0.001996
v -0.039479 -0.003372 -0.001635
v -0.039470 -0.001354 0.001947
v -0.038868 -0.002544 -0.002440
v -0.038723 -0.000989 0.001842
v -0.038139 -0.000827 0.001753
v -0.037589 -0.000562 0.001557
v -0.038021 -0.000359 0.001380
v -0.037950 -0.001731 -0.002618
v -0.038048 -0.001425 -0.002495
v -0.037551 -0.000171 0.001015
v -0.037501 -0.000067 0.000694
v -0.037377 -0.000031 0.000433
v -0.036931 -0.000123 -0.000162
v -0.036965 -0.000204 -0.000551
v -0.037256 -0.000303 -0.000931
v -0.041241 -0.003283 0.001622
v -0.041185 -0.003635 0.001213
v -0.040750 -0.003801 0.000755
v -0.040673 -0.003239 0.001741
v -0.041163 -0.002834 0.001834
v -0.040935 -0.003503 0.001511
v -0.040927 -0.003725 -0.000264
v -0.039939 -0.003464 -0.001420
v -0.040003 -0.003266 -0.001749
v -0.038826 -0.001368 -0.002568
v -0.038382 -0.001640 -0.002633
v -0.037560 -0.000011 0.000149
v -0.041341 -0.003482 0.001455
v -0.040954 -0.003763 0.000112
v -0.040671 -0.003615 -0.000866
v -0.040380 -0.002520 0.001994
v -0.040328 -0.002186 0.002016
v -0.040611 -0.003311 -0.001600
v -0.039885 -0.002144 0.002054
v -0.039682 -0.002669 -0.002349
v -0.039785 -0.002947 -0.002112
v -0.040251 -0.001398 0.001916
v -0.039656 -0.001783 0.002040
v -0.039829 -0.002167 -0.002629
v -0.038858 -0.001769 -0.002678
v -0.038744 -0.000381 0.001427
v -0.038161 -0.001167 -0.002305
v -0.038000 -0.000191 0.001147
v -0.037825 -0.000036 -0.000178
v -0.037432 -0.000406 -0.001168
v -0.042155 -0.003499 0.001191
v -0.042184 -0.003629 0.000431
v -0.041416 -0.003734 0.000502
v -0.041172 -0.003647 -0.000546
v -0.040469 -0.002947 -0.002058
v -0.040004 -0.002407 -0.002508
v -0.038736 -0.000603 0.001624
v -0.038899 -0.000140 0.001116
v -0.038246 -0.000056 0.000808
v -0.038107 -0.000489 -0.001409
v -0.038364 0.000041 0.000223
v -0.037750 -0.000169 -0.000689
v -0.038502 -0.000208 -0.000946
v -0.042195 -0.003333 0.001404
v -0.040907 -0.002458 0.001950
v -0.041087 -0.003439 -0.001262
v -0.039974 -0.000979 0.001781
v -0.039224 -0.000244 0.001298
v -0.038534 -0.000054 -0.000506
v -0.041784 -0.003636 0.000967
v -0.042283 -0.003602 0.000769
v -0.041647 -0.003373 -0.001270
v -0.041426 -0.002146 0.001947
v -0.040459 -0.001754 0.001979
v -0.040811 -0.002717 -0.002262
v -0.039903 -0.001853 -0.002720
v -0.039300 -0.000547 0.001586
v -0.039218 -0.001456 -0.002654
v -0.038590 -0.000727 -0.001824
v -0.041797 -0.003207 0.001613
v -0.042345 -0.003588 0.000036
v -0.041549 -0.003030 0.001737
v -0.042114 -0.003270 -0.001410
v -0.041482 -0.001687 0.001927
v -0.041020 -0.002006 0.001976
v -0.040898 -0.001523 0.001925
v -0.040846 -0.002535 -0.002403
v -0.040808 -0.001078 0.001804
v -0.040935 -0.002258 -0.002571
v -0.040274 -0.000760 0.001672
v -0.039960 -0.000524 0.001540
v -0.040135 -0.001622 -0.002735
v -0.039626 -0.000077 0.001045
v -0.039402 -0.001029 -0.002328
v -0.039541 -0.001220 -0.002552
v -0.039408 0.000034 0.000716
v -0.039992 -0.000689 -0.001996
v -0.039470 0.000119 0.000272
v -0.039612 -0.000410 -0.001539
v -0.038650 0.000037 0.000499
v -0.038444 0.000032 -0.000058
v -0.042997 -0.003476 0.000908
v -0.043075 -0.003517 0.000678
v -0.041874 -0.003614 -0.000283
v -0.042250 -0.003524 -0.000579
v -0.041651 -0.002746 0.001823
v -0.040943 -0.003032 -0.001942
v -0.039646 0.000137 -0.000094
v -0.039167 -0.000169 -0.001006
v -0.039218 -0.000301 -0.001277
v -0.043472 -0.003407 -0.000308
v -0.042873 -0.003001 0.001539
v -0.043099 -0.002762 0.001628
v -0.042487 -0.003431 -0.000859
v -0.042433 -0.003365 -0.001081
v -0.042865 -0.003118 -0.001543
v -0.042134 -0.002396 0.001851
v -0.041789 -0.003066 -0.001787
v -0.041956 -0.002800 -0.002095
v -0.041596 -0.002390 -0.002469
v -0.041408 -0.001235 0.001844
v -0.040740 -0.001962 -0.002699
v -0.040917 -0.000477 0.001503
v -0.040115 -0.001325 -0.002662
v -0.040067 -0.000281 0.001334
v -0.040143 -0.001095 -0.002506
v -0.040208 0.000081 0.000755
v -0.040051 -0.000067 0.001088
v -0.040399 0.000190 0.000316
v -0.043298 -0.003299 0.001182
v -0.043007 -0.003520 0.000255
v -0.042994 -0.002525 0.001728
v -0.043336 -0.003239 -0.001132
v -0.042378 -0.001832 0.001888
v -0.041510 -0.002120 -0.002630
v -0.041105 -0.001463 -0.002765
v -0.040722 -0.001706 -0.002752
v -0.040776 -0.000216 0.001291
v -0.040724 -0.000844 -0.002325
v -0.040746 -0.001043 -0.002557
v -0.039575 0.000092 -0.000388
v -0.039532 0.000014 -0.000665
v -0.044026 -0.003265 0.001039
v -0.043197 -0.003166 0.001368
v -0.043686 -0.002910 0.001462
v -0.042671 -0.002978 -0.001805
v -0.042256 -0.002460 -0.002378
v -0.041309 -0.000730 0.001656
v -0.041575 -0.001666 -0.002782
v -0.041105 -0.001173 -0.002679
v -0.040697 -0.000487 -0.001860
v -0.040435 0.000189 -0.000164
v -0.040504 -0.000256 -0.001482
v -0.044163 -0.003104 0.001213
v -0.043945 -0.003368 0.000707
v -0.043364 -0.003121 -0.001421
v -0.043505 -0.002609 0.001630
v -0.043475 -0.002188 0.001749
v -0.043160 -0.002004 0.001819
v -0.042971 -0.002786 -0.002003
v -0.043719 -0.002839 -0.001829
v -0.041968 -0.001009 0.001763
v -0.042508 -0.000777 0.001665
v -0.042082 -0.001824 -0.002744
v -0.040868 -0.000027 0.001038
v -0.040759 0.000140 0.000690
v -0.040798 -0.000053 -0.001186
v -0.043699 -0.003429 0.000473
v -0.044185 -0.003360 0.000210
v -0.043859 -0.003387 -0.000044
v -0.043659 -0.003342 -0.000549
v -0.043555 -0.001643 0.001801
v -0.043025 -0.002499 -0.002292
v -0.043089 -0.002135 -0.002581
v -0.042417 -0.001233 0.001820
v -0.042555 -0.000447 0.001476
v -0.041635 -0.000481 0.001508
v -0.042274 -0.001434 -0.002834
v -0.041347 -0.000242 0.001308
v -0.041580 -0.001332 -0.002795
v -0.041252 -0.000884 -0.002477
v -0.041289 0.000227 0.000558
v -0.041561 -0.000394 -0.001928
v -0.040779 0.000157 -0.000550
v -0.040770 0.000087 -0.000809
v -0.044835 -0.003197 0.000890
v -0.044340 -0.002935 0.001331
v -0.044774 -0.003100 0.001089
v -0.044195 -0.001893 0.001734
v -0.042422 -0.001981 -0.002676
v -0.042197 -0.000138 0.001256
v -0.041735 -0.001026 -0.002710
v -0.042303 -0.001153 -0.002815
v -0.041815 0.000063 0.000998
v -0.041424 0.000273 -0.000338
v -0.041301 -0.000099 -0.001412
v -0.045316 -0.003179 0.000579
v -0.044304 -0.002640 0.001518
v -0.045312 -0.003113 -0.000603
v -0.044464 -0.003165 -0.000849
v -0.043977 -0.002578 -0.002127
v -0.042988 -0.001363 0.001823
v -0.041517 0.000136 0.000833
v -0.042281 -0.000775 -0.002570
v -0.041760 0.000311 0.000240
v -0.042033 0.000282 0.000505
v -0.041380 -0.000263 -0.001702
v -0.041544 0.000083 -0.001118
v -0.045326 -0.003071 0.000931
v -0.045048 -0.002952 0.001172
v -0.044834 -0.002696 0.001398
v -0.044351 -0.002248 0.001652
v -0.043742 -0.001345 0.001776
v -0.043034 -0.001189 -0.002897
v -0.042974 -0.001479 -0.002864
v -0.042569 -0.000102 0.001204
v -0.042493 0.000108 0.000955
v -0.042513 0.000227 0.000751
v -0.042970 -0.000539 -0.002445
v -0.041651 0.000244 -0.000698
v -0.042035 0.000244 -0.000925
v -0.045459 -0.003178 0.000198
v -0.045621 -0.003113 -0.000342
v -0.045496 -0.002529 0.001424
v -0.044888 -0.001956 0.001654
v -0.044891 -0.002347 0.001551
v -0.044448 -0.002892 -0.001576
v -0.044536 -0.001490 0.001724
v -0.043855 -0.002332 -0.002386
v -0.043418 -0.000876 0.001683
v -0.042452 -0.000865 -0.002700
v -0.042675 -0.000109 -0.001816
v -0.041474 0.000297 -0.000037
v -0.045509 -0.002725 0.001301
v -0.045655 -0.002980 0.001020
v -0.045607 -0.002134 0.001577
v -0.045164 -0.002865 -0.001430
v -0.044592 -0.003051 -0.001138
v -0.044550 -0.002595 -0.002017
v -0.044664 -0.002371 -0.002275
v -0.044224 -0.001010 0.001682
v -0.043472 -0.001714 -0.002809
v -0.043023 -0.000593 0.001573
v -0.043520 -0.000285 0.001373
v -0.043113 -0.000785 -0.002728
v -0.043020 0.000141 0.000966
v -0.042299 0.000162 -0.001235
v -0.046053 -0.003048 0.000673
v -0.044812 -0.001149 0.001670
v -0.043958 -0.000047 0.001165
v -0.043602 -0.000038 0.001178
v -0.043122 -0.001001 -0.002863
v -0.043356 0.000360 0.000633
v -0.043558 -0.000599 -0.002650
v -0.042810 0.000353 0.000506
v -0.042837 0.000414 0.000265
v -0.043149 0.000474 -0.000324
v -0.043203 0.000449 -0.000605
v -0.042530 0.000299 -0.000930
v -0.046828 -0.002908 0.000727
v -0.046311 -0.003058 0.000355
v -0.045629 -0.003142 -0.000062
v -0.047426 -0.002876 -0.000366
v -0.045248 -0.001327 0.001656
v -0.044289 -0.000654 0.001545
v -0.043862 -0.001421 -0.002916
v -0.043982 -0.000381 0.001415
v -0.043935 -0.001153 -0.002932
v -0.043764 -0.000803 -0.002838
v -0.043984 0.000526 0.000261
v -0.043812 -0.000131 -0.002170
v -0.043474 0.000508 0.000001
v -0.046471 -0.002758 0.001091
v -0.046387 -0.002898 0.000913
v -0.047114 -0.002925 0.000431
v -0.046490 -0.002364 0.001376
v -0.046178 -0.002945 -0.000891
v -0.045577 -0.001722 0.001636
v -0.045644 -0.002411 -0.002109
v -0.045214 -0.002113 -0.002474
v -0.044788 -0.001943 -0.002640
v -0.045022 -0.000660 0.001521
v -0.044643 -0.001707 -0.002794
v -0.045029 -0.000301 0.001355
v -0.043976 0.000185 0.000935
v -0.044172 -0.000913 -0.002915
v -0.042931 0.000130 -0.001502
v -0.043599 0.000092 -0.001778
v -0.046905 -0.002525 0.001221
v -0.046835 -0.002796 -0.001135
v -0.046301 -0.002164 0.001472
v -0.046562 -0.002690 -0.001484
v -0.045746 -0.002620 -0.001798
v -0.046109 -0.001235 0.001598
v -0.045776 -0.000893 0.001555
v -0.044783 0.000018 0.001134
v -0.044866 -0.001273 -0.002943
v -0.044000 -0.000650 -0.002785
v -0.044135 -0.000449 -0.002622
v -0.044364 0.000499 0.000481
v -0.044195 -0.000241 -0.002415
v -0.047140 -0.002773 0.000884
v -0.047239 -0.002916 -0.000105
v -0.047360 -0.002855 -0.000630
v -0.047128 -0.001898 0.001450
v -0.046512 -0.001759 0.001532
v -0.046459 -0.002231 -0.002271
v -0.046558 -0.001797 -0.002669
v -0.046018 -0.001944 -0.002573
v -0.045604 -0.001674 -0.002775
v -0.045318 -0.001407 -0.002905
v -0.044821 -0.000996 -0.002954
v -0.044297 0.000367 0.000728
v -0.044434 0.000626 -0.000076
v -0.045063 -0.000104 -0.002491
v -0.043350 0.000296 -0.001255
v -0.044538 0.000270 -0.001760
v -0.044465 0.000061 -0.002099
v -0.047507 -0.002566 0.001073
v -0.047607 -0.002347 0.001225
v -0.047284 -0.002817 -0.000882
v -0.046742 -0.001436 -0.002887
v -0.045728 -0.001330 -0.002939
v -0.044938 0.000318 0.000840
v -0.044710 -0.000558 -0.002794
v -0.045033 0.000513 0.000560
v -0.043616 0.000455 -0.000825
v -0.045041 0.000122 -0.002186
v -0.048205 -0.002428 0.001047
v -0.047623 -0.002786 0.000670
v -0.046767 -0.001384 0.001543
v -0.047443 -0.002455 -0.001776
v -0.046586 -0.002496 -0.001890
v -0.046969 -0.000930 0.001517
v -0.045414 -0.001029 -0.002957
v -0.045441 -0.000051 0.001198
v -0.045320 -0.000701 -0.002909
v -0.044106 0.000561 -0.000596
v -0.048108 -0.002604 0.000873
v -0.047910 -0.002097 0.001313
v -0.048407 -0.002664 -0.000911
v -0.048015 -0.001512 0.001444
v -0.047352 -0.002262 -0.002120
v -0.047260 -0.001181 0.001515
v -0.046891 -0.001981 -0.002496
v -0.047290 -0.001761 -0.002646
v -0.045415 0.000236 0.000958
v -0.044435 0.000507 -0.001087
v -0.048379 -0.002723 0.000402
v -0.049061 -0.002645 -0.000370
v -0.048245 -0.001862 0.001357
v -0.047864 -0.002564 -0.001443
v -0.047696 -0.002118 -0.002270
v -0.046994 -0.000582 0.001447
v -0.046088 -0.000379 0.001388
v -0.045896 -0.000888 -0.002982
v -0.046819 0.000490 0.000780
v -0.045572 0.000483 0.000690
v -0.045550 -0.000221 -0.002670
v -0.045302 0.000691 -0.000805
v -0.044893 0.000406 -0.001574
v -0.045291 0.000297 -0.001951
v -0.048666 -0.002619 0.000644
v -0.048153 -0.002242 -0.002034
v -0.046676 -0.001176 -0.002996
v -0.046132 -0.000001 0.001173
v -0.046411 0.000246 0.000998
v -0.046551 -0.000526 -0.003007
v -0.045837 -0.000638 -0.002932
v -0.046608 -0.000882 -0.003049
v -0.045722 0.000617 0.000466
v -0.045675 -0.000426 -0.002823
v -0.044672 0.000658 -0.000290
v -0.045642 0.000019 -0.002469
v -0.045836 0.000226 -0.002252
v -0.049482 -0.002370 0.000805
v -0.048767 -0.002351 0.001012
v -0.049071 -0.002643 0.000163
v -0.048102 -0.002793 0.000031
v -0.048672 -0.002128 0.001212
v -0.048892 -0.001835 0.001311
v -0.048726 -0.002668 -0.000633
v -0.048305 -0.002600 -0.001203
v -0.048360 -0.002368 -0.001774
v -0.048044 -0.001024 0.001469
v -0.048727 -0.001141 0.001441
v -0.048178 -0.000634 0.001427
v -0.047491 -0.001587 -0.002765
v -0.047460 -0.001296 -0.002933
v -0.047034 -0.000198 0.001303
v -0.047163 0.000196 0.001059
v -0.045563 0.000751 -0.000102
v -0.045559 0.000691 0.000207
v -0.046571 0.000863 -0.000118
v -0.045335 0.000729 -0.000572
v -0.049472 -0.002119 0.001074
v -0.049674 -0.002517 0.000347
v -0.048932 -0.001546 0.001382
v -0.048947 -0.002308 -0.001756
v -0.048512 -0.001809 -0.002516
v -0.047233 -0.000900 -0.003050
v -0.046987 -0.000239 -0.002898
v -0.049633 -0.002465 0.000560
v -0.050003 -0.002464 -0.000922
v -0.048926 -0.001200 -0.002948
v -0.048140 -0.001769 -0.002594
v -0.048284 -0.001371 -0.002869
v -0.047984 -0.000313 0.001343
v -0.047024 -0.000512 -0.003010
v -0.046791 0.000630 0.000585
v -0.047025 0.000079 -0.002706
v -0.046539 -0.000063 -0.002752
v -0.046608 0.000754 0.000297
v -0.046281 0.000859 -0.000441
v -0.046469 0.000434 -0.002073
v -0.049990 -0.002257 0.000870
v -0.049646 -0.001910 0.001181
v -0.049602 -0.001597 0.001305
v -0.049066 -0.002433 -0.001437
v -0.049174 -0.002093 -0.002098
v -0.048923 -0.001955 -0.002317
v -0.047691 0.000256 0.001051
v -0.047590 -0.000706 -0.003079
v -0.047896 -0.001070 -0.003038
v -0.047577 0.000436 0.000879
v -0.046660 0.000273 -0.002398
v -0.045819 0.000619 -0.001364
v -0.045957 0.000730 -0.001038
v -0.046406 0.000563 -0.001761
v -0.049979 -0.002500 -0.000650
v -0.049896 -0.002526 -0.000328
v -0.049585 -0.002454 -0.001190
v -0.049445 -0.001254 0.001377
v -0.049002 -0.000714 0.001382
v -0.048220 0.000410 0.000914
v -0.048007 -0.000443 -0.003084
v -0.048182 -0.000803 -0.003115
v -0.047658 0.000963 -0.000003
v -0.046715 0.000866 -0.000910
v -0.047337 0.000900 -0.001192
v -0.050268 -0.002348 0.000570
v -0.050506 -0.001940 0.001047
v -0.049718 -0.002118 -0.001987
v -0.049677 -0.001790 -0.002448
v -0.048861 -0.000262 0.001287
v -0.049132 -0.001443 -0.002790
v -0.048333 -0.000013 0.001202
v -0.048400 0.000209 0.001068
v -0.048137 0.000667 0.000651
v -0.047466 0.000815 0.000390
v -0.047674 0.000167 -0.002705
v -0.047870 -0.000126 -0.002946
v -0.047503 0.000583 -0.002095
v -0.050411 -0.002186 0.000809
v -0.050874 -0.002309 0.000351
v -0.050854 -0.002364 0.000030
v -0.050161 -0.002482 -0.000115
v -0.050323 -0.002286 -0.001484
v -0.050196 -0.002185 -0.001762
v -0.050339 -0.001474 -0.002738
v -0.048903 -0.000888 -0.003084
v -0.048702 0.000540 0.000819
v -0.047827 0.000744 0.000539
v -0.048270 0.000024 -0.002933
v -0.047245 0.000973 -0.000347
v -0.047564 0.000383 -0.002437
v -0.047302 0.000985 -0.000631
v -0.051109 -0.001956 0.000921
v -0.051104 -0.002176 0.000611
v -0.051277 -0.002307 -0.000935
v -0.050518 -0.001616 0.001232
v -0.050279 -0.001229 0.001347
v -0.050272 -0.001966 -0.002156
v -0.049739 -0.000869 0.001371
v -0.049209 -0.000379 0.001298
v -0.049675 -0.001218 -0.002949
v -0.048844 -0.000501 -0.003140
v -0.048925 -0.000182 -0.003083
v -0.048127 0.000945 0.000213
v -0.047676 0.001020 -0.000879
v -0.047983 0.000899 -0.001563
v -0.047811 0.000750 -0.001859
v -0.051390 -0.002012 0.000783
v -0.051336 -0.002251 -0.001235
v -0.051235 -0.002153 -0.001622
v -0.050717 -0.001104 0.001317
v -0.050284 -0.001806 -0.002374
v -0.050622 -0.000696 0.001322
v -0.049188 0.000224 0.001057
v -0.049722 0.000424 0.000942
v -0.049486 0.000035 0.001151
v -0.048552 -0.000137 -0.003043
v -0.048188 0.000567 -0.002338
v -0.052000 -0.002191 -0.000130
v -0.051639 -0.002197 0.000266
v -0.051551 -0.002289 -0.000655
v -0.051875 -0.001504 0.001099
v -0.051205 -0.001670 0.001103
v -0.051016 -0.001312 0.001265
v -0.051136 -0.001929 -0.002120
v -0.049592 -0.000844 -0.003142
v -0.049203 -0.000573 -0.003174
v -0.049201 0.000791 0.000586
v -0.048720 0.000917 0.000383
v -0.049449 0.000463 -0.002780
v -0.049237 0.001030 0.000232
v -0.048401 0.001132 -0.000377
v -0.049119 0.000549 -0.002604
v -0.048507 0.000328 -0.002704
v -0.048455 0.001161 -0.000677
v -0.048698 0.001081 -0.001383
v -0.051705 -0.002261 -0.000412
v -0.051969 -0.001733 0.000927
v -0.052253 -0.001825 0.000765
v -0.050688 -0.000374 0.001267
v -0.050120 0.000103 0.001127
v -0.049977 -0.000903 -0.003115
v -0.049980 -0.000606 -0.003201
v -0.049305 0.000592 0.000789
v -0.048895 0.000153 -0.002919
v -0.049098 0.000723 -0.002356
v -0.048915 0.001214 -0.000841
v -0.052320 -0.001963 0.000513
v -0.052221 -0.002084 0.000228
v -0.051696 -0.000906 0.001307
v -0.051160 -0.000722 0.001320
v -0.050869 -0.001292 -0.002884
v -0.051069 -0.000614 -0.003264
v -0.050080 -0.000283 -0.003208
v -0.049582 -0.000147 -0.003146
v -0.049508 0.000116 -0.003041
v -0.049522 0.001208 -0.000108
v -0.049407 0.001292 -0.000601
v -0.051970 -0.001184 0.001228
v -0.051923 -0.002048 -0.001730
v -0.051520 -0.001702 -0.002421
v -0.051280 -0.000352 0.001267
v -0.051332 -0.001506 -0.002663
v -0.051235 -0.000859 -0.003181
v -0.050876 -0.001069 -0.003050
v -0.050872 0.000085 0.001135
v -0.050125 0.000933 0.000511
v -0.049673 0.001067 0.000279
v -0.052872 -0.001562 0.000905
v -0.052579 -0.002125 -0.001210
v -0.052278 -0.002104 -0.001471
v -0.052243 -0.001903 -0.002016
v -0.052602 -0.001691 -0.002354
v -0.052114 -0.000417 0.001297
v -0.052234 -0.000106 0.001241
v -0.051428 0.000035 0.001164
v -0.051754 -0.001124 -0.003016
v -0.050641 -0.000442 -0.003254
v -0.050432 0.000750 0.000716
v -0.050421 0.000201 -0.003099
v -0.050360 0.001114 0.000292
v -0.050467 0.000637 -0.002778
v -0.050073 0.000362 -0.002952
v -0.049423 0.001268 -0.000371
v -0.048912 0.001167 -0.001175
v -0.049391 0.001035 -0.001879
v -0.049500 0.000947 -0.002101
v -0.049776 0.000886 -0.002303
v -0.052918 -0.002078 -0.000389
v -0.053019 -0.002090 -0.000664
v -0.052789 -0.002125 -0.000945
v -0.052695 -0.001367 0.001071
v -0.052924 -0.001135 0.001155
v -0.052548 -0.000962 0.001233
v -0.052559 -0.001490 -0.002648
v -0.050870 0.000423 0.000970
v -0.050652 -0.000105 -0.003218
v -0.050363 0.000830 -0.002542
v -0.053303 -0.001785 0.000534
v -0.053398 -0.001666 0.000698
v -0.052998 -0.001997 0.000021
v -0.053291 -0.001928 -0.001766
v -0.052149 -0.001363 -0.002807
v -0.051334 -0.000379 -0.003300
v -0.050885 0.000783 0.000719
v -0.050866 0.000141 -0.003158
v -0.050855 0.001331 -0.000061
v -0.049896 0.001286 -0.001369
v -0.049915 0.001213 -0.001635
v -0.054200 -0.001649 0.000458
v -0.053341 -0.001872 0.000292
v -0.053620 -0.002011 -0.001219
v -0.053391 -0.001272 0.001028
v -0.053529 -0.001984 -0.001477
v -0.053480 -0.000850 0.001193
v -0.053254 -0.001808 -0.002072
v -0.053759 -0.001664 -0.002331
v -0.052557 -0.000583 0.001288
v -0.053329 -0.001506 -0.002600
v -0.052130 0.000278 0.001098
v -0.052132 -0.000847 -0.003204
v -0.051939 -0.000652 -0.003287
v -0.051575 -0.000145 -0.003296
v -0.051363 0.000082 -0.003234
v -0.051098 0.000470 -0.003016
v -0.050304 0.001423 -0.000886
v -0.051254 0.001470 -0.001512
v -0.053697 -0.001466 0.000859
v -0.054117 -0.001866 -0.000256
v -0.054310 -0.001933 -0.000968
v -0.053325 -0.000522 0.001257
v -0.052615 -0.001147 -0.003005
v -0.052616 -0.000874 -0.003196
v -0.052001 0.000564 0.000933
v -0.051890 0.000833 0.000731
v -0.052140 -0.000229 -0.003340
v -0.051923 0.001057 0.000523
v -0.051368 0.001113 0.000427
v -0.051477 0.000762 -0.002851
v -0.050629 0.001426 -0.000422
v -0.050711 0.001157 -0.002129
v -0.051517 0.000993 -0.002600
v -0.051063 0.000729 -0.002819
v -0.050818 0.001294 -0.001835
v -0.054270 -0.001910 -0.000669
v -0.052957 -0.000239 0.001277
v -0.052841 0.000106 0.001209
v -0.052579 -0.000582 -0.003308
v -0.052419 -0.000420 -0.003341
v -0.052041 0.000116 -0.003280
v -0.051539 0.001302 0.000148
v -0.051539 0.001314 -0.002126
v -0.050847 0.001082 -0.002320
v -0.054123 -0.001528 0.000698
v -0.054417 -0.001906 -0.001488
v -0.054175 -0.001020 0.001076
v -0.054343 -0.001793 -0.002023
v -0.054048 -0.001534 -0.002557
v -0.053099 -0.001221 -0.002962
v -0.053167 -0.000711 -0.003316
v -0.053067 0.000473 0.001087
v -0.052566 0.000027 -0.003317
v -0.051668 0.000394 -0.003138
v -0.051553 0.001532 -0.000409
v -0.051161 0.001535 -0.000675
v -0.051485 0.001588 -0.000928
v -0.050886 0.001480 -0.001167
v -0.055614 -0.001656 -0.000390
v -0.054978 -0.001203 0.000879
v -0.054937 -0.001604 0.000244
v -0.054129 -0.001784 0.000098
v -0.055588 -0.001783 -0.001492
v -0.054544 -0.001905 -0.001221
v -0.054378 -0.001171 0.000980
v -0.055415 -0.001784 -0.001759
v -0.054361 -0.001872 -0.001745
v -0.054252 -0.000719 0.001172
v -0.055022 -0.001644 -0.002385
v -0.053990 -0.000416 0.001237
v -0.053869 -0.000099 0.001248
v -0.053889 -0.001323 -0.002850
v -0.053785 -0.000936 -0.003244
v -0.053494 0.000158 0.001207
v -0.053595 0.000488 0.001104
v -0.052991 0.000975 0.000733
v -0.052220 0.001251 0.000335
v -0.052549 0.000411 -0.003197
v -0.052006 0.001387 -0.002109
v -0.055494 -0.001738 -0.000725
v -0.055514 -0.001765 -0.000948
v -0.055093 -0.001374 0.000682
v -0.054650 -0.000214 0.001246
v -0.053924 -0.000685 -0.003358
v -0.053715 -0.000436 -0.003405
v -0.053182 0.000694 0.000973
v -0.053001 -0.000278 -0.003391
v -0.053014 0.000244 -0.003299
v -0.052097 0.000686 -0.003013
v -0.052204 0.001465 -0.000018
v -0.051958 0.001238 -0.002368
v -0.052139 0.001624 -0.001455
v -0.051826 0.001497 -0.001744
v -0.055126 -0.000725 0.001127
v -0.054517 -0.001133 -0.003090
v -0.053755 0.000835 0.000931
v -0.053073 0.001200 0.000510
v -0.053247 0.000869 -0.002993
v -0.052307 0.001691 -0.001183
v -0.053043 0.001555 -0.002125
v -0.055541 -0.001435 0.000432
v -0.056278 -0.001667 -0.002015
v -0.055185 -0.001743 -0.002081
v -0.055796 -0.000640 0.001121
v -0.055291 -0.001360 -0.002872
v -0.055073 -0.000391 0.001213
v -0.055062 -0.001075 -0.003179
v -0.054436 0.000172 0.001222
v -0.053426 -0.000163 -0.003393
v -0.053426 0.000129 -0.003348
v -0.053759 0.001080 0.000744
v -0.053408 0.000585 -0.003182
v -0.052732 0.001666 -0.000369
v -0.052521 0.001732 -0.000879
v -0.056382 -0.000980 0.000876
v -0.056370 -0.001275 0.000452
v -0.055674 -0.001148 0.000821
v -0.057175 -0.001602 -0.001760
v -0.055587 -0.000920 0.000997
v -0.055716 -0.001598 -0.002409
v -0.055513 -0.000432 0.001195
v -0.055041 0.000147 0.001235
v -0.054773 0.000484 0.001155
v -0.054426 -0.000880 -0.003286
v -0.054531 -0.000640 -0.003408
v -0.054477 0.000783 0.001019
v -0.054487 -0.000310 -0.003455
v -0.054009 0.001277 0.000589
v -0.053826 0.000423 -0.003300
v -0.052877 0.001573 -0.000093
v -0.052885 0.001228 -0.002597
v -0.052892 0.001047 -0.002796
v -0.053043 0.001816 -0.001045
v -0.052833 0.001614 -0.001903
v -0.053094 0.001417 -0.002386
v -0.056316 -0.001174 0.000657
v -0.056241 -0.001404 0.000154
v -0.055698 -0.000104 0.001233
v -0.054914 0.001054 0.000862
v -0.054333 0.001038 0.000848
v -0.054407 -0.000001 -0.003433
v -0.053172 0.001749 -0.001657
v -0.056341 -0.000723 0.001057
v -0.055930 -0.001318 -0.002906
v -0.055927 -0.001108 -0.003161
v -0.055419 -0.000660 -0.003460
v -0.053186 0.001424 0.000231
v -0.053743 0.001643 -0.000038
v -0.054176 0.000758 -0.003172
v -0.052993 0.001770 -0.000645
v -0.053937 0.001426 -0.002586
v -0.057313 -0.001155 0.000398
v -0.056714 -0.001470 -0.000352
v -0.056688 -0.001558 -0.000679
v -0.056874 -0.001581 -0.000933
v -0.056727 -0.001476 -0.002557
v -0.056792 -0.001304 -0.002899
v -0.055854 -0.000867 -0.003366
v -0.055873 0.000257 0.001224
v -0.055675 0.000599 0.001144
v -0.055218 -0.000340 -0.003525
v -0.055235 0.000799 0.001054
v -0.054441 0.000302 -0.003379
v -0.055013 0.000525 -0.003355
v -0.053719 0.001898 -0.000892
v -0.053546 0.001845 -0.001483
v -0.054015 0.001763 -0.002027
v -0.054019 0.001641 -0.002301
v -0.056270 -0.001693 -0.001232
v -0.056740 -0.000861 0.000972
v -0.056953 -0.001560 -0.002264
v -0.056564 -0.000449 0.001164
v -0.056536 -0.000182 0.001220
v -0.056750 -0.001118 -0.003162
v -0.055926 -0.000396 -0.003540
v -0.055387 0.001586 0.000375
v -0.055459 0.000343 -0.003450
v -0.054523 0.001478 0.000409
v -0.054778 0.001318 0.000623
v -0.054021 0.001813 -0.000358
v -0.054215 0.001279 -0.002797
v -0.053413 0.001857 -0.001195
v -0.056996 -0.001120 0.000610
v -0.057542 -0.001251 -0.000062
v -0.057119 -0.001607 -0.001508
v -0.057332 -0.001571 -0.002017
v -0.057604 -0.000871 0.000826
v -0.057391 -0.000058 0.001239
v -0.057452 -0.001309 -0.002858
v -0.056312 -0.000615 -0.003505
v -0.056314 -0.000144 -0.003569
v -0.055590 0.001171 0.000829
v -0.055433 0.000015 -0.003516
v -0.054466 0.001758 -0.000070
v -0.055023 0.000870 -0.003194
v -0.054774 0.001112 -0.003011
v -0.055383 0.001851 -0.000078
v -0.058144 -0.000652 0.000975
v -0.058056 -0.001480 -0.001320
v -0.057580 -0.000654 0.001009
v -0.057582 -0.000424 0.001132
v -0.057618 -0.001448 -0.002518
v -0.057611 -0.001167 -0.003087
v -0.057340 0.000296 0.001252
v -0.056896 -0.000905 -0.003380
v -0.056729 -0.000658 -0.003525
v -0.056646 0.000248 0.001239
v -0.056761 -0.000277 -0.003620
v -0.056131 0.001034 0.000974
v -0.056033 0.000780 0.001096
v -0.055719 0.000732 -0.003332
v -0.054616 0.001564 -0.002548
v -0.054502 0.002019 -0.001326
v -0.054430 0.001898 -0.001836
v -0.054354 0.001714 -0.002243
v -0.058133 -0.001008 0.000397
v -0.058381 -0.000878 0.000645
v -0.058201 -0.001323 -0.000628
v -0.058320 -0.001421 -0.001126
v -0.057389 -0.000684 -0.003512
v -0.056549 0.000625 0.001172
v -0.055796 0.001013 -0.003193
v -0.055870 0.002154 -0.000675
v -0.054941 0.002036 -0.000729
v -0.054982 0.002088 -0.001033
v -0.055010 0.002020 -0.001730
v -0.058248 -0.001484 -0.001706
v -0.058092 -0.001305 -0.002801
v -0.057979 -0.000196 0.001213
v -0.057521 -0.000950 -0.003323
v -0.057327 -0.000384 -0.003624
v -0.056871 0.000989 0.001050
v -0.056611 0.001310 0.000836
v -0.056300 0.000126 -0.003542
v -0.056390 0.001493 0.000648
v -0.056267 0.001786 0.000252
v -0.056089 0.000536 -0.003422
v -0.055198 0.001996 -0.000472
v -0.055647 0.001442 -0.002850
v -0.055554 0.001887 -0.002270
v -0.055736 0.001675 -0.002625
v -0.058232 -0.001383 -0.000875
v -0.059077 -0.000322 0.001166
v -0.058869 -0.000571 0.001003
v -0.058740 -0.001411 -0.002288
v -0.058575 -0.001374 -0.002545
v -0.058440 -0.000347 0.001177
v -0.058236 0.000069 0.001278
v -0.058680 -0.001157 -0.003061
v -0.058081 -0.000761 -0.003485
v -0.057252 -0.000026 -0.003632
v -0.057276 0.000398 -0.003539
v -0.056639 0.001700 0.000455
v -0.055413 0.001998 -0.001983
v -0.058596 -0.000735 0.000838
v -0.059191 -0.000853 0.000334
v -0.059294 -0.001218 -0.000835
v -0.058838 -0.001426 -0.001980
v -0.058893 -0.001015 -0.000082
v -0.058101 -0.000952 -0.003341
v -0.057636 0.000665 0.001216
v -0.057549 0.001475 0.000810
v -0.056701 0.000860 -0.003323
v -0.056246 0.001946 -0.000034
v -0.056088 0.001238 -0.003070
v -0.056420 0.002116 -0.000345
v -0.055719 0.002130 -0.001732
v -0.055968 0.001841 -0.002455
v -0.059510 -0.000755 0.000615
v -0.059266 -0.001329 -0.001328
v -0.059457 -0.000517 0.001026
v -0.059706 -0.001341 -0.002299
v -0.059507 -0.001319 -0.002571
v -0.058874 -0.001282 -0.002803
v -0.059064 0.000082 0.001317
v -0.058045 -0.000446 -0.003634
v -0.057751 -0.000140 -0.003651
v -0.057533 0.001169 0.001016
v -0.058378 0.001337 0.001034
v -0.057521 0.000942 0.001122
v -0.057306 0.000703 -0.003427
v -0.056052 0.002216 -0.000901
v -0.059582 -0.001123 -0.000637
v -0.059883 -0.001256 -0.001264
v -0.059698 -0.000667 0.000819
v -0.059859 -0.000866 -0.000072
v -0.059232 -0.001378 -0.001691
v -0.058946 -0.000961 -0.003328
v -0.058483 0.000313 0.001300
v -0.058952 -0.000705 -0.003546
v -0.058632 -0.000517 -0.003628
v -0.058500 0.001010 0.001183
v -0.058501 -0.000260 -0.003689
v -0.057764 0.000212 -0.003617
v -0.057587 0.001754 0.000554
v -0.057064 0.001967 0.000158
v -0.057468 0.001052 -0.003272
v -0.057377 0.002266 -0.000376
v -0.056453 0.001530 -0.002863
v -0.056376 0.002279 -0.001270
v -0.055454 0.002134 -0.001480
v -0.060269 -0.000610 0.000814
v -0.059965 -0.000507 0.001059
v -0.060474 -0.000490 0.001028
v -0.060167 -0.001011 -0.000525
v -0.060150 -0.001232 -0.002821
v -0.058578 0.000025 -0.003699
v -0.058357 0.000370 -0.003625
v -0.057064 0.001344 -0.003050
v -0.056717 0.001776 -0.002654
v -0.057068 0.001977 -0.002467
v -0.057073 0.002376 -0.001194
v -0.056631 0.002171 -0.002031
v -0.056558 0.002087 -0.002190
v -0.060260 -0.000675 0.000526
v -0.060338 -0.000738 0.000117
v -0.059877 -0.001333 -0.001976
v -0.060808 -0.001226 -0.001695
v -0.060155 -0.000281 0.001224
v -0.059761 -0.000082 0.001299
v -0.059684 -0.001183 -0.003005
v -0.059596 -0.001079 -0.003192
v -0.059924 0.000162 0.001384
v -0.058565 0.000588 0.001287
v -0.059570 0.000455 0.001377
v -0.059335 -0.000467 -0.003679
v -0.059056 0.001062 0.001249
v -0.058995 0.001438 0.001049
v -0.058543 0.001588 0.000878
v -0.060782 -0.001126 -0.001133
v -0.060720 -0.001265 -0.001998
v -0.060691 0.000044 0.001425
v -0.060052 -0.000938 -0.003366
v -0.059710 0.000822 0.001371
v -0.059881 -0.000274 -0.003745
v -0.058343 0.001236 -0.003247
v -0.057720 0.002193 -0.000087
v -0.056988 0.002300 -0.000693
v -0.056846 0.002286 -0.001765
v -0.056942 0.002341 -0.001508
v -0.060909 -0.000616 0.000581
v -0.061347 -0.000629 0.000144
v -0.060887 -0.000748 -0.000112
v -0.061234 -0.000888 -0.000533
v -0.060981 -0.001006 -0.000785
v -0.061549 -0.001126 -0.001469
v -0.061078 -0.001251 -0.002289
v -0.060569 -0.001260 -0.002574
v -0.060151 -0.000782 -0.003519
v -0.060080 -0.000522 -0.003675
v -0.059335 -0.000151 -0.003749
v -0.059593 0.000115 -0.003759
v -0.058979 0.000529 -0.003635
v -0.058470 0.000804 -0.003489
v -0.058595 0.001859 0.000637
v -0.058274 0.002009 0.000381
v -0.058866 0.001525 -0.003101
v -0.057479 0.001622 -0.002874
v -0.057567 0.001866 -0.002653
v -0.061591 -0.000576 0.000648
v -0.061319 -0.001216 -0.002672
v -0.060720 -0.001121 -0.003060
v -0.061186 -0.000972 -0.003320
v -0.060438 0.000499 0.001476
v -0.060651 0.001009 0.001445
v -0.060536 -0.000487 -0.003745
v -0.060023 0.001122 0.001338
v -0.060013 0.000009 -0.003795
v -0.059303 0.001617 0.000993
v -0.059967 0.000345 -0.003759
v -0.059092 0.001782 0.000798
v -0.058163 0.002149 0.000131
v -0.061197 -0.000564 0.000861
v -0.061133 -0.000276 0.001255
v -0.061684 -0.000478 0.001064
v -0.061879 -0.000092 0.001438
v -0.061354 -0.000016 0.001442
v -0.061065 0.000303 0.001506
v -0.061190 -0.000561 -0.003719
v -0.060518 -0.000155 -0.003829
v -0.059985 0.001390 0.001222
v -0.060067 0.000746 -0.003651
v -0.058963 0.002039 0.000498
v -0.059426 0.000843 -0.003560
v -0.059334 0.001226 -0.003361
v -0.058370 0.002489 -0.001748
v -0.058310 0.002405 -0.001969
v -0.057287 0.002085 -0.002337
v -0.062258 -0.000345 0.001309
v -0.062074 -0.001103 -0.001503
v -0.061659 -0.000572 0.000373
v -0.061974 -0.000809 -0.000513
v -0.061976 -0.001174 -0.002747
v -0.061316 0.000549 0.001566
v -0.061223 -0.000779 -0.003565
v -0.060747 0.000703 0.001504
v -0.060042 0.001670 0.001056
v -0.059825 0.002030 0.000703
v -0.059103 0.002219 0.000275
v -0.058743 0.002462 -0.000399
v -0.058005 0.002490 -0.001019
v -0.058347 0.002526 -0.001546
v -0.062445 -0.000492 0.001154
v -0.062258 -0.000534 0.000871
v -0.062188 -0.000927 -0.000873
v -0.061916 -0.000632 -0.000094
v -0.062449 -0.000474 0.000494
v -0.061524 -0.001116 -0.003026
v -0.062208 -0.001032 -0.003268
v -0.061987 0.000290 0.001584
v -0.062517 -0.000940 -0.003438
v -0.061214 -0.000283 -0.003839
v -0.060732 0.000154 -0.003852
v -0.060549 0.002277 0.000563
v -0.059897 0.001137 -0.003456
v -0.058864 0.002562 -0.000718
v -0.058203 0.002274 -0.002205
v -0.063112 -0.000583 0.001223
v -0.063253 -0.000420 0.001451
v -0.062788 -0.000510 0.000825
v -0.062893 -0.000900 -0.000848
v -0.062676 -0.000780 -0.000515
v -0.062891 -0.001178 -0.002129
v -0.061791 -0.001193 -0.001979
v -0.062071 -0.001203 -0.002359
v -0.062386 -0.000069 0.001512
v -0.062054 -0.000550 0.000181
v -0.062729 -0.001097 -0.003088
v -0.061494 0.000910 0.001574
v -0.061219 0.000519 -0.003841
v -0.060673 0.000736 -0.003734
v -0.059362 0.001887 -0.002858
v -0.058908 0.002060 -0.002633
v -0.058566 0.002575 -0.001294
v -0.062828 -0.000443 0.000657
v -0.062819 -0.000530 0.000070
v -0.061956 0.000601 0.001624
v -0.062155 -0.000738 -0.003637
v -0.062190 0.000929 0.001644
v -0.061570 0.001193 0.001520
v -0.061358 0.000124 -0.003899
v -0.060969 0.001482 0.001318
v -0.060825 0.001788 0.001109
v -0.060582 0.002035 0.000854
v -0.060202 0.001493 -0.003271
v -0.060096 0.002486 0.000076
v -0.059756 0.002524 -0.000143
v -0.059349 0.002214 -0.002502
v -0.063263 -0.000554 0.001117
v -0.063201 -0.000206 0.001568
v -0.063442 -0.000863 -0.000669
v -0.063151 -0.001027 -0.001339
v -0.064125 -0.000984 -0.000962
v -0.063507 -0.001155 -0.002030
v -0.062382 -0.000517 -0.003803
v -0.062694 -0.000302 -0.003912
v -0.061370 0.001759 0.001221
v -0.060868 0.000964 -0.003656
v -0.060262 0.002388 0.000312
v -0.060622 0.001271 -0.003468
v -0.060594 0.001812 -0.003077
v -0.059803 0.002647 -0.000492
v -0.060219 0.002772 -0.000893
v -0.060177 0.002745 -0.001519
v -0.060015 0.002455 -0.002247
v -0.059736 0.002549 -0.002009
v -0.063865 -0.000283 0.001418
v -0.063567 -0.000447 0.001251
v -0.063384 -0.000675 -0.000227
v -0.063339 -0.001191 -0.002527
v -0.063674 -0.000177 0.001583
v -0.063556 -0.000348 0.000825
v -0.063376 -0.001175 -0.002788
v -0.063681 -0.000984 -0.003459
v -0.063265 0.000364 0.001752
v -0.063215 0.000069 0.001679
v -0.063045 -0.000807 -0.003592
v -0.063180 0.000703 0.001765
v -0.062430 0.001305 0.001584
v -0.061910 -0.000097 -0.003918
v -0.061878 0.001444 0.001453
v -0.061993 0.001808 0.001261
v -0.060239 0.002784 -0.001196
v -0.059882 0.002655 -0.001760
v -0.064042 -0.000876 -0.000569
v -0.064087 -0.001142 -0.001871
v -0.063941 -0.000291 0.001085
v -0.063790 -0.000437 0.000245
v -0.064023 -0.000627 -0.000020
v -0.063685 0.000240 0.001772
v -0.063495 -0.000328 0.000618
v -0.064201 -0.000225 0.000873
v -0.063148 -0.000407 0.000398
v -0.063086 -0.001005 -0.003322
v -0.063608 -0.000773 -0.003690
v -0.063112 -0.000524 -0.003814
v -0.062385 0.000558 -0.003928
v -0.061929 0.000769 -0.003835
v -0.061114 0.002742 -0.000238
v -0.060599 0.002195 -0.002704
v -0.060436 0.002023 -0.002867
v -0.060881 0.002865 -0.001364
v -0.064414 -0.000782 -0.000182
v -0.064816 -0.000997 -0.000625
v -0.064521 -0.001142 -0.001705
v -0.064208 -0.001209 -0.002368
v -0.064212 -0.000318 0.000455
v -0.064561 -0.000548 0.000204
v -0.063732 -0.001133 -0.003052
v -0.064483 -0.000224 0.000662
v -0.063822 0.000533 0.001851
v -0.063454 -0.000423 -0.003891
v -0.062532 0.000241 -0.003968
v -0.061513 0.002045 0.000994
v -0.061059 0.002236 0.000703
v -0.062392 0.000999 -0.003799
v -0.060965 0.002393 0.000475
v -0.061900 0.002611 0.000366
v -0.060984 0.002591 0.000108
v -0.060796 0.002435 -0.002423
v -0.065272 -0.000768 0.000248
v -0.065201 -0.000951 -0.000163
v -0.064446 -0.000091 0.001605
v -0.065086 -0.000828 0.000043
v -0.064697 -0.001245 -0.002334
v -0.064883 -0.001266 -0.002691
v -0.064258 -0.001205 -0.002860
v -0.064197 -0.000002 0.001731
v -0.064570 -0.000999 -0.003500
v -0.064209 0.000270 0.001860
v -0.063980 -0.000718 -0.003786
v -0.063349 0.001007 0.001763
v -0.063098 0.001283 0.001667
v -0.063210 -0.000152 -0.003960
v -0.062053 0.002397 0.000720
v -0.061707 0.001188 -0.003644
v -0.061771 0.001486 -0.003476
v -0.060810 0.002848 -0.000832
v -0.060905 0.002878 -0.001049
v -0.060968 0.002686 -0.001970
v -0.061463 0.002398 -0.002564
v -0.065762 -0.001207 -0.000392
v -0.065688 -0.000631 0.000605
v -0.065237 -0.001048 -0.000459
v -0.065207 -0.001139 -0.001014
v -0.065222 -0.000570 0.000394
v -0.064864 -0.001113 -0.001286
v -0.065223 -0.001297 -0.002246
v -0.064868 0.000055 0.001838
v -0.065083 -0.000052 0.001593
v -0.064510 -0.000133 0.001416
v -0.064816 -0.000321 0.000477
v -0.064816 -0.001165 -0.003219
v -0.063024 0.001772 0.001464
v -0.062409 0.002326 0.000905
v -0.061872 0.001757 -0.003291
v -0.061520 0.002228 -0.002799
v -0.061592 0.001967 -0.003070
v -0.061564 0.002877 -0.000511
v -0.061479 0.002927 -0.001170
v -0.061921 0.002899 -0.001562
v -0.061426 0.002812 -0.001747
v -0.069473 -0.003669 0.004057
v -0.069055 -0.003149 0.004238
v -0.069153 -0.003431 0.003969
v -0.069335 -0.003724 0.003281
v -0.068962 -0.003351 0.003525
v -0.068722 -0.002810 0.004139
v -0.068512 -0.002657 0.003716
v -0.068772 -0.003044 0.003891
v -0.067051 -0.001775 0.001169
v -0.066877 -0.001694 0.000583
v -0.066750 -0.001399 0.001831
v -0.066909 -0.001698 0.001083
v -0.066419 -0.001087 0.002017
v -0.066628 -0.001426 0.001569
v -0.066487 -0.001248 0.001039
v -0.066527 -0.001303 0.000712
v -0.066797 -0.001700 0.000009
v -0.066645 -0.001603 0.000276
v -0.066277 -0.001127 0.001377
v -0.066206 -0.001040 0.001722
v -0.066283 -0.001091 0.001013
v -0.066153 -0.001218 0.000389
v -0.066134 -0.000895 0.001107
v -0.065686 -0.000895 0.000427
v -0.066060 -0.001011 0.000673
v -0.066219 -0.001381 -0.000101
v -0.065720 -0.001086 0.000062
v -0.065696 -0.001263 -0.000951
v -0.065485 -0.001285 -0.001739
v -0.065820 -0.000336 0.001889
v -0.066106 -0.000838 0.001433
v -0.065993 -0.000786 0.000833
v -0.065755 -0.000297 0.001695
v -0.065477 -0.000113 0.001813
v -0.065611 -0.000093 0.001549
v -0.065447 -0.000330 0.000597
v -0.065329 -0.001286 -0.002997
v -0.064892 0.000280 0.001998
v -0.064922 -0.000065 0.001007
v -0.064991 -0.000136 0.000745
v -0.064553 0.000584 0.001995
v -0.064043 0.000919 0.001895
v -0.064185 -0.000408 -0.003969
v -0.063807 -0.000046 -0.004009
v -0.063177 0.000077 -0.003990
v -0.063355 0.002020 0.001371
v -0.063374 0.000448 -0.003981
v -0.062638 0.002607 0.000609
v -0.062769 0.001551 -0.003559
v -0.062586 0.002746 0.000371
v -0.062253 0.002099 -0.003046
v -0.061921 0.002826 -0.000085
v -0.061326 0.002644 -0.002139
v -0.069819 -0.003691 0.004209
v -0.069874 -0.004008 0.003752
v -0.069419 -0.003546 0.004286
v -0.069485 -0.003812 0.003706
v -0.069657 -0.003990 0.003290
v -0.069352 -0.003678 0.003015
v -0.069204 -0.003383 0.002775
v -0.068891 -0.003241 0.003130
v -0.068647 -0.002944 0.003288
v -0.067090 -0.001909 0.000821
v -0.067118 -0.001854 0.000791
v -0.067239 -0.001977 0.000433
v -0.066883 -0.001253 0.002178
v -0.067048 -0.001632 0.001596
v -0.067077 -0.001726 0.001029
v -0.066917 -0.001637 0.000379
v -0.066945 -0.001733 0.000848
v -0.066942 -0.001788 0.000345
v -0.066726 -0.001474 0.001117
v -0.067143 -0.001908 0.000042
v -0.066538 -0.001595 -0.000473
v -0.066722 -0.000821 0.002502
v -0.066700 -0.001525 0.000572
v -0.066611 -0.001138 0.000489
v -0.066215 -0.001463 -0.000831
v -0.066305 -0.001610 -0.001779
v -0.066339 -0.000726 0.002234
v -0.066119 -0.000628 0.001272
v -0.066570 -0.001677 -0.001145
v -0.065951 -0.001443 -0.001831
v -0.066117 -0.001517 -0.002422
v -0.065986 -0.000193 0.002232
v -0.066067 0.000011 0.002378
v -0.065984 -0.000454 0.002014
v -0.065733 -0.001391 -0.002269
v -0.065795 -0.001402 -0.002658
v -0.065779 -0.001292 -0.003269
v -0.065592 0.000055 0.002110
v -0.065503 0.000021 0.001152
v -0.065519 -0.000030 0.000898
v -0.065517 -0.000140 0.000708
v -0.065009 -0.001109 -0.003419
v -0.065665 -0.001139 -0.003537
v -0.065035 -0.000808 -0.003777
v -0.064932 0.001064 0.002070
v -0.064631 -0.000540 -0.003924
v -0.064757 0.001287 0.001982
v -0.064921 -0.000241 -0.004048
v -0.063717 0.001628 0.001649
v -0.063991 0.000368 -0.004032
v -0.062892 0.000933 -0.003849
v -0.062969 0.002137 0.001197
v -0.062704 0.001937 -0.003289
v -0.062320 0.002353 -0.002763
v -0.070325 -0.004030 0.003798
v -0.069897 -0.003911 0.004023
v -0.069892 -0.004062 0.003076
v -0.069615 -0.003494 0.004358
v -0.069736 -0.003889 0.002818
v -0.069268 -0.003118 0.004460
v -0.068800 -0.002570 0.004314
v -0.068759 -0.002932 0.002952
v -0.068566 -0.002412 0.004035
v -0.068370 -0.003386 -0.003183
v -0.067494 -0.002034 0.000717
v -0.068244 -0.003077 -0.002146
v -0.068043 -0.003017 -0.002408
v -0.067971 -0.003087 -0.003045
v -0.067390 -0.001578 0.001588
v -0.067752 -0.001754 0.001289
v -0.067489 -0.001764 0.001305
v -0.067677 -0.002085 -0.000461
v -0.067667 -0.002651 -0.002308
v -0.067079 -0.001032 0.002372
v -0.067159 -0.001311 0.001976
v -0.067312 -0.001789 0.000981
v -0.067111 -0.001913 -0.000545
v -0.067396 -0.002030 -0.000174
v -0.067436 -0.002458 -0.002433
v -0.067224 -0.000839 0.002651
v -0.066972 -0.001485 0.000959
v -0.067239 -0.001761 0.001144
v -0.067407 -0.002051 -0.001078
v -0.067485 -0.002356 -0.001958
v -0.067395 -0.002154 -0.001541
v -0.067055 -0.001653 0.000742
v -0.066968 -0.001879 -0.001078
v -0.066503 -0.001743 -0.002057
v -0.067213 -0.002239 -0.002055
v -0.067122 -0.002182 -0.002401
v -0.066704 -0.001324 0.000939
v -0.066865 -0.001484 0.000457
v -0.067131 -0.002094 -0.002867
v -0.066521 -0.000509 0.002518
v -0.066505 -0.001702 -0.002447
v -0.066063 -0.001420 -0.002976
v -0.065926 -0.000210 0.001544
v -0.065993 -0.000408 0.001472
v -0.065958 -0.000547 0.000789
v -0.066263 -0.001399 -0.003238
v -0.065875 -0.000411 0.000695
v -0.065641 0.000399 0.002254
v -0.065717 0.000012 0.001349
v -0.065868 -0.000213 0.000693
v -0.065437 -0.000940 -0.003746
v -0.065084 0.000739 0.002135
v -0.065321 -0.000470 -0.004023
v -0.064327 0.001457 0.001842
v -0.064105 0.001901 0.001594
v -0.063995 0.002529 0.001087
v -0.063701 0.001519 -0.003711
v -0.063057 0.002408 0.000952
v -0.062893 0.001329 -0.003688
v -0.063364 0.002876 0.000384
v -0.062351 0.002595 -0.002409
v -0.063015 0.002669 -0.002422
v -0.063008 0.002458 -0.002774
v -0.070254 -0.004135 0.003513
v -0.070279 -0.003864 0.004081
v -0.070300 -0.003590 0.004256
v -0.070052 -0.003904 0.002574
v -0.069630 -0.003668 0.002639
v -0.069769 -0.003512 0.002398
v -0.069426 -0.003318 0.002564
v -0.069116 -0.002578 0.004420
v -0.068682 -0.002513 0.003054
v -0.068857 -0.002223 0.002954
v -0.068508 -0.002564 0.003313
v -0.068498 -0.002280 0.003688
v -0.068393 -0.003385 -0.002683
v -0.068230 -0.003311 -0.002915
v -0.068065 -0.001821 0.001039
v -0.067625 -0.002072 0.000479
v -0.068095 -0.003109 -0.003391
v -0.067854 -0.002159 -0.001371
v -0.067762 -0.002794 -0.003163
v -0.067519 -0.000757 0.002752
v -0.067427 -0.001367 0.001686
v -0.067471 -0.001083 0.001653
v -0.067751 -0.002100 -0.001043
v -0.067612 -0.002318 -0.001797
v -0.067208 -0.001082 0.002089
v -0.067277 -0.000918 0.001945
v -0.067362 -0.002373 -0.002745
v -0.067013 -0.000804 0.002667
v -0.067468 -0.002290 -0.003263
v -0.067188 -0.001747 -0.003503
v -0.067126 -0.000613 0.002903
v -0.067279 -0.000611 0.002299
v -0.067208 -0.000726 0.002151
v -0.067117 -0.001911 -0.003216
v -0.066781 -0.000331 0.002748
v -0.066793 -0.001791 -0.002940
v -0.066897 -0.000215 0.001982
v -0.066649 -0.000229 0.001694
v -0.066124 -0.000600 0.000969
v -0.066450 -0.000439 0.000835
v -0.066490 0.000122 0.002627
v -0.066470 -0.000346 0.001513
v -0.066300 -0.000320 0.000731
v -0.066500 -0.001607 -0.002950
v -0.066324 -0.001282 -0.003492
v -0.066325 -0.000077 0.001665
v -0.065956 -0.000032 0.001482
v -0.066210 0.000066 0.001361
v -0.066154 0.000015 0.000960
v -0.066403 -0.001122 -0.003718
v -0.066025 0.000397 0.002416
v -0.065524 -0.000744 -0.003909
v -0.065667 0.000795 0.002291
v -0.065275 0.001354 0.002105
v -0.064924 0.000087 -0.004083
v -0.064748 0.001767 0.001820
v -0.063852 0.002232 0.001315
v -0.063718 0.001147 -0.003852
v -0.063138 0.002246 -0.003087
v -0.063167 0.003049 -0.000270
v -0.062568 0.003000 -0.000475
v -0.062370 0.003002 -0.000800
v -0.062817 0.003007 -0.001343
v -0.070743 -0.004104 0.003456
v -0.070434 -0.004134 0.003196
v -0.070796 -0.004024 0.002677
v -0.070317 -0.004012 0.002677
v -0.069670 -0.003193 0.004432
v -0.070122 -0.003054 0.004274
v -0.069600 -0.003224 0.002446
v -0.069443 -0.002789 0.004411
v -0.069292 -0.002429 0.004358
v -0.069021 -0.002850 0.002760
v -0.069160 -0.002029 0.004262
v -0.068835 -0.001954 0.004147
v -0.068774 -0.003357 -0.002149
v -0.068607 -0.003514 -0.002829
v -0.068639 -0.003541 -0.003126
v -0.068637 -0.001812 0.003708
v -0.068634 -0.001608 0.003487
v -0.068637 -0.001828 0.003361
v -0.068762 -0.001937 0.003073
v -0.068067 -0.002083 -0.000393
v -0.068313 -0.001876 0.000643
v -0.067714 -0.002011 0.000837
v -0.068217 -0.001993 0.000236
v -0.067880 -0.002065 -0.000016
v -0.067873 -0.001490 0.001414
v -0.068018 -0.002308 -0.001656
v -0.067902 -0.002577 -0.001962
v -0.067554 -0.000654 0.003159
v -0.067450 -0.000743 0.002934
v -0.067810 -0.002677 -0.003423
v -0.067632 -0.000386 0.003245
v -0.067283 -0.000798 0.002470
v -0.067423 -0.000767 0.001436
v -0.067764 -0.002280 -0.003599
v -0.067533 -0.000587 0.002465
v -0.067259 -0.000768 0.001778
v -0.067117 -0.000577 0.001684
v -0.067159 -0.000549 0.001374
v -0.066968 -0.000418 0.001949
v -0.066863 -0.000428 0.001530
v -0.066765 -0.000457 0.001043
v -0.066874 -0.000018 0.002815
v -0.066642 -0.000460 0.001276
v -0.066812 -0.000013 0.001882
v -0.066635 -0.000042 0.001731
v -0.066986 -0.000362 0.000819
v -0.066699 -0.001481 -0.003450
v -0.066205 0.000066 0.001150
v -0.066103 -0.000092 0.000791
v -0.065010 0.002046 0.001728
v -0.064994 0.002399 0.001460
v -0.063394 0.001826 -0.003503
v -0.063276 0.002980 0.000074
v -0.062629 0.003024 -0.001035
v -0.062662 0.002801 -0.002050
v -0.070764 -0.003949 0.003874
v -0.070349 -0.003380 0.004285
v -0.070506 -0.003844 0.002399
v -0.070198 -0.003596 0.002197
v -0.070132 -0.003442 0.002170
v -0.069767 -0.002874 0.002476
v -0.069345 -0.003580 -0.002121
v -0.069788 -0.003834 -0.002470
v -0.069397 -0.002045 0.004168
v -0.068903 -0.003557 -0.002477
v -0.069192 -0.002006 0.002698
v -0.068644 -0.003117 -0.001941
v -0.068958 -0.001846 0.002830
v -0.069162 -0.002354 0.002780
v -0.068735 -0.003537 -0.003456
v -0.068873 -0.001484 0.003976
v -0.068713 -0.003359 -0.003732
v -0.068792 -0.003066 -0.004058
v -0.068735 -0.001656 0.003871
v -0.068641 -0.001403 0.003652
v -0.069069 -0.003016 -0.001717
v -0.068629 -0.001173 0.003738
v -0.068564 -0.001289 0.003250
v -0.068880 -0.001485 0.001333
v -0.068203 -0.002741 -0.001924
v -0.068348 -0.003147 -0.003677
v -0.068397 -0.001073 0.003368
v -0.068322 -0.001477 0.001376
v -0.068230 -0.001654 0.001253
v -0.068330 -0.002045 -0.000444
v -0.067998 -0.000691 0.003416
v -0.068103 -0.000894 0.003225
v -0.068253 -0.000864 0.003508
v -0.068628 -0.002917 -0.004072
v -0.067816 -0.001204 0.001429
v -0.068203 -0.002746 -0.003807
v -0.068136 -0.000840 0.002838
v -0.067812 -0.000535 0.002431
v -0.067824 -0.000761 0.002824
v -0.067144 -0.000282 0.003023
v -0.067236 -0.000478 0.001083
v -0.066831 0.000388 0.002711
v -0.067155 -0.000236 0.002145
v -0.066792 -0.000109 0.000849
v -0.067245 -0.001555 -0.003703
v -0.066762 0.000062 0.001660
v -0.066874 0.000094 0.001395
v -0.066825 -0.000217 0.000774
v -0.066749 -0.001193 -0.003752
v -0.066095 -0.000781 -0.003964
v -0.066117 0.000862 0.002409
v -0.065763 -0.000232 -0.004125
v -0.064150 0.000886 -0.003964
v -0.064698 0.001328 -0.003908
v -0.063543 0.002756 0.000659
v -0.063634 0.002090 -0.003365
v -0.063952 0.003148 -0.000227
v -0.063679 0.002325 -0.003155
v -0.062768 0.002903 -0.001795
v -0.071209 -0.003965 0.003537
v -0.070726 -0.003631 0.004139
v -0.070687 -0.003550 0.002155
v -0.070302 -0.002936 0.002162
v -0.069995 -0.002759 0.004181
v -0.070252 -0.003901 -0.002160
v -0.070337 -0.004039 -0.002504
v -0.069659 -0.002373 0.004137
v -0.070191 -0.002523 0.002336
v -0.069738 -0.003835 -0.002912
v -0.069898 -0.003654 -0.001934
v -0.069523 -0.003782 -0.002711
v -0.069542 -0.003755 -0.003168
v -0.069686 -0.002573 0.002554
v -0.069785 -0.003695 -0.003482
v -0.069704 -0.003445 -0.001735
v -0.069656 -0.003553 -0.003703
v -0.069202 -0.003491 -0.003708
v -0.069312 -0.003183 -0.003978
v -0.069047 -0.003027 -0.004104
v -0.069049 -0.001282 0.003984
v -0.068735 -0.001545 0.003037
v -0.068942 -0.002344 -0.001507
v -0.068756 -0.001335 0.001553
v -0.068656 -0.001682 0.001070
v -0.068366 -0.001003 0.002994
v -0.068709 -0.001239 0.002750
v -0.068532 -0.001196 0.001542
v -0.068865 -0.001726 -0.000109
v -0.068616 -0.001810 0.000300
v -0.068353 -0.002111 -0.001351
v -0.068529 -0.000846 0.003721
v -0.068157 -0.002070 -0.001074
v -0.068095 -0.001078 0.001419
v -0.068443 -0.002123 -0.004073
v -0.068091 -0.002311 -0.003835
v -0.067747 -0.000862 0.001305
v -0.067900 -0.000270 0.003352
v -0.067483 -0.000231 0.002201
v -0.067705 -0.000270 0.002124
v -0.067652 -0.000648 0.001151
v -0.067043 0.000036 0.001772
v -0.067430 -0.000065 0.001821
v -0.067186 0.000056 0.001550
v -0.067330 -0.000072 0.001136
v -0.067231 -0.000275 0.000979
v -0.066784 -0.000009 0.001004
v -0.067101 -0.001118 -0.003893
v -0.066672 -0.000872 -0.003931
v -0.066374 0.001268 0.002354
v -0.066323 -0.000482 -0.004090
v -0.065611 0.001666 0.002057
v -0.064725 0.002792 0.000954
v -0.064291 0.001659 -0.003746
v -0.063880 0.002894 0.000541
v -0.064093 0.003119 0.000045
v -0.064505 0.003067 -0.001854
v -0.063690 0.002772 -0.002411
v -0.071191 -0.003664 0.003917
v -0.071451 -0.003749 0.003730
v -0.071555 -0.003890 0.002992
v -0.071112 -0.004025 0.002970
v -0.071609 -0.003674 0.002361
v -0.071089 -0.003756 0.002324
v -0.070933 -0.003282 0.004118
v -0.070868 -0.003743 0.002290
v -0.070342 -0.003131 0.004251
v -0.070313 -0.002809 0.004084
v -0.070524 -0.003243 0.002063
v -0.070330 -0.002280 0.003636
v -0.070228 -0.003607 -0.001746
v -0.069713 -0.002224 0.002513
v -0.069716 -0.003179 -0.001582
v -0.070265 -0.003122 -0.001505
v -0.069752 -0.001557 0.003767
v -0.069852 -0.002043 0.002365
v -0.069682 -0.002903 -0.001489
v -0.069762 -0.003213 -0.003946
v -0.069436 -0.001544 0.003974
v -0.069206 -0.001496 0.004049
v -0.069099 -0.001513 0.002442
v -0.069220 -0.001442 0.002124
v -0.069068 -0.002633 -0.001586
v -0.069086 -0.001414 0.001572
v -0.068924 -0.001233 0.002204
v -0.068818 -0.001187 0.001841
v -0.068969 -0.001528 0.001100
v -0.068671 -0.001934 -0.000873
v -0.068820 -0.001975 -0.001176
v -0.068722 -0.002254 -0.001497
v -0.068578 -0.000622 0.003701
v -0.068500 -0.000875 0.001917
v -0.068447 -0.000920 0.002617
v -0.068281 -0.000925 0.001533
v -0.068359 -0.000744 0.002199
v -0.068126 -0.000627 0.002357
v -0.068414 -0.000899 0.001681
v -0.067988 -0.000340 0.001970
v -0.068192 -0.000469 0.001820
v -0.068111 -0.000538 0.001572
v -0.067897 -0.000599 0.001323
v -0.067902 -0.001756 -0.003930
v -0.067741 -0.000236 0.001448
v -0.067464 -0.000195 0.001092
v -0.067496 -0.001474 -0.003871
v -0.067467 -0.000053 0.001403
v -0.067252 0.000264 0.002912
v -0.066944 0.000778 0.002634
v -0.067034 -0.000545 -0.004091
v -0.066376 -0.000059 -0.004186
v -0.065491 0.000267 -0.004131
v -0.065705 0.002111 0.001810
v -0.064966 0.000596 -0.004075
v -0.064765 0.001747 -0.003760
v -0.064678 0.002030 -0.003596
v -0.063134 0.002989 -0.001602
v -0.071270 -0.003434 0.003966
v -0.071298 -0.003114 0.003962
v -0.071172 -0.002941 0.003945
v -0.070793 -0.002820 0.003966
v -0.070898 -0.003162 0.001908
v -0.070603 -0.002924 0.001973
v -0.070692 -0.002326 0.003527
v -0.070488 -0.002638 0.002017
v -0.070525 -0.003886 -0.002063
v -0.070494 -0.004024 -0.002770
v -0.070292 -0.003945 -0.002981
v -0.070018 -0.003614 -0.003678
v -0.069285 -0.001754 0.002513
v -0.069589 -0.001688 0.002189
v -0.069646 -0.001592 0.001922
v -0.069324 -0.001468 0.001281
v -0.069111 -0.001494 0.000700
v -0.069227 -0.001459 0.000331
v -0.068074 0.000264 0.003170
v -0.067498 0.000803 0.002765
v -0.067582 -0.000981 -0.004060
v -0.066116 0.001723 0.002116
v -0.066559 0.000257 -0.004217
v -0.065205 0.001188 -0.003996
v -0.064952 0.002987 0.000693
v -0.064024 0.003027 0.000303
v -0.064997 0.003231 -0.000013
v -0.063954 0.003170 -0.000539
v -0.065163 0.003301 -0.000725
v -0.064150 0.002603 -0.002880
v -0.064435 0.002457 -0.003158
v -0.064442 0.002222 -0.003409
v -0.064093 0.003139 -0.001289
v -0.064754 0.002984 -0.002250
v -0.071916 -0.003389 0.003716
v -0.071633 -0.003777 0.002618
v -0.070891 -0.003768 -0.001935
v -0.071163 -0.003875 -0.002291
v -0.070558 -0.004008 -0.002375
v -0.070885 -0.002783 0.001749
v -0.070460 -0.003567 -0.001719
v -0.070535 -0.003774 -0.003448
v -0.070250 -0.001947 0.003507
v -0.070526 -0.003508 -0.003812
v -0.070443 -0.003285 -0.003941
v -0.069799 -0.000917 0.003615
v -0.069948 -0.002382 -0.001335
v -0.069745 -0.002131 -0.001311
v -0.069324 -0.001000 0.003873
v -0.069322 -0.001457 0.001731
v -0.069735 -0.001484 0.001395
v -0.069409 -0.001399 0.000707
v -0.069062 -0.001668 -0.000522
v -0.069149 -0.001912 -0.001217
v -0.069089 -0.001740 -0.000868
v -0.069413 -0.002038 -0.001337
v -0.069020 -0.000727 0.003797
v -0.069323 -0.001624 -0.000809
v -0.069091 0.000140 0.003374
v -0.068732 -0.000399 0.003638
v -0.068961 -0.002552 -0.004244
v -0.068387 -0.000113 0.003448
v -0.068696 -0.001985 -0.004196
v -0.068093 -0.001392 -0.004103
v -0.067637 0.000436 0.002968
v -0.068097 -0.000940 -0.004183
v -0.067110 0.001286 0.002491
v -0.066652 0.000774 -0.004211
v -0.065629 0.002373 0.001588
v -0.066134 0.001155 -0.004112
v -0.065664 0.002631 0.001337
v -0.065006 0.002616 0.001226
v -0.065230 0.002911 0.000875
v -0.065209 0.001621 -0.003879
v -0.065245 0.003306 -0.000324
v -0.065306 0.002086 -0.003670
v -0.064045 0.003164 -0.001021
v -0.064307 0.002884 -0.002348
v -0.071877 -0.003721 0.003341
v -0.071880 -0.003017 0.003833
v -0.071624 -0.002870 0.003849
v -0.071294 -0.002020 0.003324
v -0.071346 -0.003698 -0.002077
v -0.071123 -0.002692 0.003808
v -0.070969 -0.002050 0.003299
v -0.070577 -0.001764 0.003221
v -0.070598 -0.002295 0.001801
v -0.070090 -0.001606 0.003507
v -0.070207 -0.002120 0.002137
v -0.070337 -0.001237 0.003115
v -0.069915 -0.001840 0.002141
v -0.070149 -0.001276 0.000739
v -0.069945 -0.001811 -0.001094
v -0.069474 -0.001816 -0.001114
v -0.069657 -0.001301 0.000219
v -0.068851 0.000536 0.003156
v -0.068885 -0.001877 -0.004254
v -0.068177 0.000906 0.002868
v -0.067201 0.001580 0.002384
v -0.067664 -0.000485 -0.004181
v -0.066533 0.001950 0.002065
v -0.065705 0.002933 0.000951
v -0.065132 0.003179 0.000276
v -0.065929 0.002008 -0.003815
v -0.065129 0.003224 -0.001442
v -0.064976 0.002753 -0.002865
v -0.065075 0.002364 -0.003416
v -0.065080 0.002603 -0.003132
v -0.072028 -0.003555 0.003485
v -0.072375 -0.003392 0.003229
v -0.072037 -0.003653 0.002893
v -0.072070 -0.003541 0.002555
v -0.071545 -0.003328 0.001953
v -0.071494 -0.002621 0.003756
v -0.071559 -0.003741 -0.002405
v -0.071426 -0.003857 -0.002635
v -0.071166 -0.003308 0.001922
v -0.071435 -0.003831 -0.002827
v -0.071133 -0.003756 -0.003345
v -0.071254 -0.003463 -0.001811
v -0.070944 -0.003665 -0.003608
v -0.070726 -0.003280 -0.001614
v -0.071019 -0.003404 -0.001716
v -0.070580 -0.001283 0.003022
v -0.070678 -0.002485 -0.001411
v -0.070053 -0.001110 0.003410
v -0.070179 -0.003399 -0.003868
v -0.070290 -0.001639 0.001554
v -0.070251 -0.001446 0.001128
v -0.070100 -0.002090 -0.001268
v -0.069607 -0.000404 0.003544
v -0.069975 -0.000495 0.003425
v -0.069591 -0.001425 0.001040
v -0.069866 -0.001226 0.000467
v -0.069935 -0.001252 0.000124
v -0.069598 -0.001500 -0.000601
v -0.069821 -0.001590 -0.000865
v -0.069416 0.000043 0.003403
v -0.069560 -0.002633 -0.004216
v -0.068841 -0.001318 -0.004295
v -0.068416 -0.000531 -0.004270
v -0.067985 0.001645 0.002504
v -0.067296 0.000138 -0.004231
v -0.066773 0.002358 0.001843
v -0.066928 0.002662 0.001638
v -0.066444 0.002904 0.001243
v -0.065910 0.001604 -0.003971
v -0.065748 0.003192 0.000516
v -0.065292 0.002888 -0.002719
v -0.065824 0.002552 -0.003399
v -0.072485 -0.003079 0.003523
v -0.071885 -0.003358 0.002134
v -0.072106 -0.002521 0.003694
v -0.071624 -0.002622 0.001442
v -0.071830 -0.001668 0.003274
v -0.071965 -0.003192 -0.002090
v -0.071283 -0.002500 0.001370
v -0.071108 -0.002320 0.001349
v -0.071497 -0.002149 0.000989
v -0.071084 -0.003486 -0.003815
v -0.071137 -0.002790 -0.001523
v -0.070675 -0.001886 0.001477
v -0.071013 -0.003159 -0.004053
v -0.070355 -0.000906 0.003094
v -0.070749 -0.001645 0.001061
v -0.070646 -0.002142 -0.001247
v -0.070865 -0.002843 -0.004138
v -0.070254 -0.000762 0.003240
v -0.070483 -0.001430 0.000930
v -0.070195 -0.001647 -0.000855
v -0.070762 -0.001919 -0.001010
v -0.070217 -0.001853 -0.001159
v -0.070529 -0.001318 0.000491
v -0.070053 -0.001449 -0.000590
v -0.070144 -0.001232 0.000318
v -0.069862 -0.002221 -0.004310
v -0.069292 -0.001880 -0.004293
v -0.069823 -0.002046 -0.004318
v -0.069528 -0.001606 -0.004299
v -0.069142 -0.001061 -0.004331
v -0.067631 0.000830 -0.004269
v -0.065925 0.003332 0.000243
v -0.065484 0.003326 -0.001012
v -0.065918 0.003125 -0.002329
v -0.072713 -0.003134 0.002908
v -0.071786 -0.002367 0.003640
v -0.071863 -0.003602 -0.002799
v -0.071544 -0.003447 -0.001941
v -0.071701 -0.003645 -0.003216
v -0.071467 -0.003257 -0.003920
v -0.071215 -0.001976 0.000924
v -0.071045 -0.001328 0.003111
v -0.071276 -0.001867 0.000719
v -0.071204 -0.002206 -0.001223
v -0.070827 -0.001474 0.000376
v -0.070833 -0.000582 0.003165
v -0.070851 -0.001744 -0.000687
v -0.071023 -0.002463 -0.004234
v -0.070443 -0.000548 0.003234
v -0.070322 -0.001325 -0.000156
v -0.071085 -0.001591 -0.000021
v -0.070230 -0.000191 0.003320
v -0.070462 -0.002281 -0.004208
v -0.070219 -0.002702 -0.004147
v -0.069930 0.000053 0.003335
v -0.070198 -0.001706 -0.004217
v -0.069768 -0.001207 -0.004261
v -0.069229 0.000759 0.003080
v -0.068414 0.001519 0.002639
v -0.068134 -0.000054 -0.004269
v -0.066890 0.002888 0.001413
v -0.066300 0.003119 0.000883
v -0.066306 0.003309 0.000528
v -0.065904 0.003321 -0.001476
v -0.066196 0.003250 -0.001946
v -0.066275 0.003013 -0.002853
v -0.072873 -0.002861 0.003250
v -0.072742 -0.003057 0.003227
v -0.072874 -0.002485 0.003437
v -0.072273 -0.002983 0.003665
v -0.072533 -0.003008 0.002244
v -0.072113 -0.002041 0.003544
v -0.072396 -0.002797 0.001880
v -0.072242 -0.002417 0.001470
v -0.071899 -0.003466 -0.002329
v -0.071755 -0.002201 0.001077
v -0.071238 -0.001666 0.003199
v -0.071515 -0.002787 -0.001568
v -0.071873 -0.002645 -0.001638
v -0.071605 -0.001941 0.000689
v -0.071409 -0.001790 0.000452
v -0.071391 -0.002415 -0.001372
v -0.071709 -0.002233 -0.001324
v -0.070815 -0.001528 0.000696
v -0.071528 -0.001748 -0.000491
v -0.071351 -0.001860 -0.000793
v -0.071582 -0.002970 -0.004060
v -0.071285 -0.001675 0.000228
v -0.070795 -0.001546 -0.000284
v -0.071163 -0.001692 -0.000368
v -0.070536 -0.001947 -0.004200
v -0.069386 -0.000665 -0.004325
v -0.069036 0.001525 0.002715
v -0.068785 -0.000185 -0.004333
v -0.068253 0.000717 -0.004313
v -0.067756 0.001937 0.002304
v -0.067210 0.002230 0.002020
v -0.067747 0.002955 0.001647
v -0.067203 0.001603 -0.004127
v -0.067035 0.003419 0.000761
v -0.066775 0.001787 -0.004027
v -0.066718 0.003441 0.000469
v -0.065856 0.002325 -0.003608
v -0.066664 0.003545 -0.000440
v -0.066728 0.003474 -0.001236
v -0.066539 0.003397 -0.001575
v -0.073068 -0.002671 0.002783
v -0.072855 -0.002887 0.002512
v -0.072927 -0.002535 0.002100
v -0.072316 -0.002639 0.003656
v -0.072457 -0.002046 0.003564
v -0.072170 -0.003357 -0.002757
v -0.071720 -0.003406 -0.003698
v -0.072146 -0.003293 -0.003463
v -0.071357 -0.001140 0.003129
v -0.071642 -0.001768 0.000295
v -0.071492 -0.001694 -0.000104
v -0.071342 -0.002020 -0.001044
v -0.071493 -0.002650 -0.004202
v -0.070339 0.000618 0.003085
v -0.070046 0.000445 0.003211
v -0.069869 0.000794 0.003077
v -0.070209 -0.001237 -0.004130
v -0.068788 0.002234 0.002320
v -0.069129 -0.000009 -0.004378
v -0.068074 0.002791 0.001855
v -0.067509 0.001371 -0.004207
v -0.067004 0.003179 0.001119
v -0.066487 0.003458 0.000151
v -0.066914 0.003534 0.000171
v -0.066519 0.003504 -0.000080
v -0.066798 0.002277 -0.003861
v -0.066501 0.002734 -0.003424
v -0.066913 0.002784 -0.003557
v -0.066480 0.003138 -0.002620
v -0.066253 0.002859 -0.003150
v -0.073154 -0.002447 0.003032
v -0.072628 -0.002855 -0.002591
v -0.072363 -0.003225 -0.003173
v -0.072320 -0.001547 0.003402
v -0.072129 -0.002044 0.001017
v -0.072259 -0.002735 -0.001956
v -0.072555 -0.002704 -0.002237
v -0.072304 -0.001671 0.000569
v -0.071951 -0.001896 0.000697
v -0.071939 -0.001201 0.003163
v -0.071912 -0.001712 0.000274
v -0.071947 -0.001632 -0.000131
v -0.071756 -0.001947 -0.001056
v -0.071981 -0.002253 -0.001486
v -0.072063 -0.001881 -0.001149
v -0.071849 -0.001785 -0.000806
v -0.071957 -0.002622 -0.004178
v -0.071107 -0.000764 0.003134
v -0.070702 -0.000041 0.003260
v -0.070877 -0.001992 -0.004206
v -0.070521 0.000180 0.003245
v -0.070520 -0.001398 -0.004073
v -0.070352 0.000939 0.002867
v -0.069957 -0.000787 -0.004173
v -0.069562 0.001222 0.002852
v -0.069713 -0.000591 -0.004263
v -0.069025 0.000964 -0.004419
v -0.067583 0.003458 0.001051
v -0.067235 0.003570 0.000534
v -0.067287 0.003614 -0.000270
v -0.067282 0.003038 -0.003366
v -0.073122 -0.001961 0.003331
v -0.073135 -0.002219 0.003249
v -0.073188 -0.002379 0.002413
v -0.072954 -0.001931 0.003427
v -0.073035 -0.002246 0.001987
v -0.072688 -0.001518 0.003450
v -0.072742 -0.002444 0.001795
v -0.072475 -0.001946 0.001134
v -0.072399 -0.002992 -0.003740
v -0.072641 -0.002899 -0.003474
v -0.072202 -0.002190 -0.001624
v -0.072136 -0.001587 -0.000505
v -0.071411 -0.000316 0.003113
v -0.071816 -0.000670 0.003109
v -0.071173 0.000179 0.003121
v -0.071353 -0.001447 -0.004102
v -0.070996 -0.001641 -0.004125
v -0.071008 0.000741 0.003006
v -0.070923 -0.001136 -0.003965
v -0.070487 -0.000837 -0.003939
v -0.070317 -0.000559 -0.004011
v -0.070020 -0.000226 -0.004218
v -0.069435 -0.000207 -0.004359
v -0.068484 0.003249 0.001686
v -0.068378 0.001386 -0.004315
v -0.067689 0.003236 0.001394
v -0.067875 0.003628 0.000877
v -0.067953 0.001945 -0.004190
v -0.067488 0.002178 -0.004040
v -0.067382 0.003595 -0.000599
v -0.067418 0.002444 -0.003927
v -0.067021 0.003160 -0.002943
v -0.067140 0.002628 -0.003758
v -0.067212 0.003423 -0.002063
v -0.073391 -0.001876 0.002575
v -0.072804 -0.001852 0.001355
v -0.072704 -0.001652 0.001044
v -0.072640 -0.002923 -0.002881
v -0.072741 -0.002452 -0.002327
v -0.072491 -0.001048 0.003337
v -0.072571 -0.001491 0.000591
v -0.072415 -0.002040 -0.001765
v -0.072536 -0.002563 -0.004002
v -0.072135 -0.002789 -0.004051
v -0.072389 -0.002270 -0.004207
v -0.072092 -0.000504 0.003140
v -0.071673 -0.002202 -0.004318
v -0.072178 -0.001916 -0.004335
v -0.070779 -0.000891 -0.003909
v -0.070617 0.001001 0.002893
v -0.070270 0.001112 0.002839
v -0.070181 0.001416 0.002731
v -0.070049 0.001862 0.002517
v -0.069661 0.002309 0.002315
v -0.069697 0.000415 -0.004426
v -0.068029 0.002456 -0.004075
v -0.067431 0.003646 0.000292
v -0.068021 0.003699 0.000097
v -0.067906 0.003598 -0.000662
v -0.068006 0.003495 -0.001847
v -0.067083 0.003500 -0.001574
v -0.067704 0.003246 -0.002963
v -0.067571 0.002823 -0.003727
v -0.073316 -0.002130 0.002800
v -0.073398 -0.001766 0.002985
v -0.072764 -0.001099 0.003400
v -0.072983 -0.002478 -0.003118
v -0.072816 -0.002697 -0.003512
v -0.072750 -0.001368 0.000741
v -0.072407 -0.001453 0.000020
v -0.072517 -0.001373 -0.000426
v -0.072334 -0.001623 -0.000955
v -0.072374 -0.001801 -0.001419
v -0.072747 -0.002069 -0.004173
v -0.072623 -0.001767 -0.004333
v -0.071618 0.000167 0.003074
v -0.071678 -0.001703 -0.004310
v -0.071796 -0.001905 -0.004357
v -0.071434 0.000724 0.003004
v -0.071448 -0.000815 -0.003974
v -0.070909 -0.000601 -0.003860
v -0.070838 -0.000447 -0.003874
v -0.070306 -0.000200 -0.004123
v -0.069468 0.002672 0.002131
v -0.068913 0.002929 0.001943
v -0.069426 0.002923 0.001993
v -0.068302 0.003494 0.001459
v -0.068433 0.002162 -0.004261
v -0.068411 0.002595 -0.004128
v -0.068194 0.003524 -0.001155
v -0.068051 0.002746 -0.003890
v -0.068334 0.002880 -0.003937
v -0.067329 0.003536 -0.001118
v -0.067859 0.003156 -0.003284
v -0.068099 0.002969 -0.003684
v -0.073381 -0.001136 0.003172
v -0.073398 -0.001492 0.003117
v -0.073261 -0.001520 0.001780
v -0.073361 -0.001146 0.001760
v -0.072949 -0.001271 0.001041
v -0.072960 -0.000637 0.003375
v -0.072778 -0.001188 0.000240
v -0.072867 -0.001763 -0.002186
v -0.072688 -0.000544 0.003336
v -0.072631 -0.001365 -0.001029
v -0.072743 -0.001619 -0.001926
v -0.072906 -0.002242 -0.003929
v -0.072211 0.000240 0.003199
v -0.070687 0.000437 -0.004289
v -0.070587 0.001869 0.002605
v -0.070002 0.000118 -0.004320
v -0.070391 0.002477 0.002341
v -0.070099 0.002243 0.002365
v -0.070419 0.000660 -0.004399
v -0.069015 0.003224 0.001816
v -0.069149 0.001659 -0.004442
v -0.068784 0.003583 0.001584
v -0.068763 0.002038 -0.004356
v -0.068008 0.003701 0.000666
v -0.068271 0.003685 -0.000318
v -0.068594 0.003680 -0.000762
v -0.068369 0.003566 -0.001979
v -0.068221 0.003494 -0.002331
v -0.068219 0.003261 -0.003346
v -0.067814 0.003434 -0.002241
v -0.067955 0.003339 -0.002807
v -0.073503 -0.001381 0.002846
v -0.073573 -0.000932 0.002405
v -0.073403 -0.001408 0.002084
v -0.073290 -0.000601 0.003280
v -0.073058 -0.001228 0.003377
v -0.073162 -0.001076 0.001314
v -0.073200 -0.001982 -0.003066
v -0.073001 -0.002248 -0.002710
v -0.073127 -0.002235 -0.003352
v -0.072799 -0.000015 0.003367
v -0.073079 -0.002106 -0.003762
v -0.072926 -0.000987 0.000475
v -0.072816 -0.001098 -0.000200
v -0.072968 -0.000810 -0.000403
v -0.072745 -0.001414 -0.001609
v -0.072937 -0.001298 -0.002062
v -0.072999 -0.001787 -0.002428
v -0.072155 -0.001358 -0.004356
v -0.071748 0.001097 0.002980
v -0.071838 -0.001196 -0.004236
v -0.071385 0.001380 0.002825
v -0.071447 -0.000188 -0.003986
v -0.070804 0.000007 -0.004050
v -0.069696 0.002892 0.002102
v -0.069223 0.003398 0.001821
v -0.069711 0.001113 -0.004509
v -0.069494 0.002175 -0.004511
v -0.069051 0.003845 0.001649
v -0.068927 0.003890 0.001441
v -0.068577 0.003708 0.001327
v -0.068573 0.003835 0.001043
v -0.068367 0.003793 0.000543
v -0.068668 0.003907 0.000588
v -0.068512 0.003580 -0.001284
v -0.068268 0.003427 -0.002879
v -0.068588 0.003024 -0.004053
v -0.073421 -0.000602 0.003187
v -0.073446 -0.000869 0.001896
v -0.073117 -0.000115 0.003332
v -0.073545 -0.000253 0.002084
v -0.073235 -0.000663 0.001298
v -0.073126 -0.000529 0.000868
v -0.073224 -0.001719 -0.002896
v -0.073049 -0.000871 0.000869
v -0.073129 -0.000993 -0.002582
v -0.073225 -0.001901 -0.003576
v -0.072944 0.000954 0.003357
v -0.072848 0.000319 0.003393
v -0.073048 -0.000474 -0.000119
v -0.072811 -0.001144 -0.001097
v -0.072956 -0.000867 -0.001287
v -0.071862 0.000724 0.003067
v -0.072432 -0.001542 -0.004390
v -0.071737 -0.000418 -0.004066
v -0.071040 0.000022 -0.004008
v -0.069819 0.003260 0.002063
v -0.069750 0.003511 0.001960
v -0.069776 0.001957 -0.004523
v -0.069294 0.003931 0.001666
v -0.069121 0.002382 -0.004431
v -0.069068 0.004096 0.000702
v -0.069166 0.004151 0.001305
v -0.068829 0.002576 -0.004309
v -0.068873 0.004006 0.001048
v -0.068797 0.003886 0.000068
v -0.068663 0.003699 -0.001953
v -0.068743 0.003732 -0.002439
v -0.068444 0.003224 -0.003749
v -0.068477 0.003592 -0.002614
v -0.068625 0.003563 -0.003498
v -0.073579 -0.000493 0.002916
v -0.073613 -0.000543 0.002754
v -0.073306 0.000313 0.003231
v -0.073305 -0.001766 -0.003316
v -0.073052 -0.000569 0.000299
v -0.073039 -0.000600 -0.000570
v -0.072948 -0.001041 -0.001757
v -0.073117 -0.000083 0.000795
v -0.073055 -0.000514 -0.001503
v -0.072570 0.000789 0.003306
v -0.072605 0.001193 0.003257
v -0.072513 -0.000628 -0.004433
v -0.071776 0.001704 0.002813
v -0.072172 -0.000698 -0.004306
v -0.071777 -0.000023 -0.004067
v -0.071082 0.002281 0.002530
v -0.071353 0.002459 0.002550
v -0.070854 0.000763 -0.004329
v -0.070766 0.002724 0.002302
v -0.070365 0.003072 0.002175
v -0.070277 0.001204 -0.004488
v -0.070060 0.003768 0.002003
v -0.070110 0.002278 -0.004554
v -0.070096 0.001806 -0.004504
v -0.069666 0.003994 0.001827
v -0.068977 0.003821 -0.000730
v -0.068757 0.003704 -0.001130
v -0.068951 0.003802 -0.001797
v -0.069285 0.003085 -0.004423
v -0.068942 0.003800 -0.001227
v -0.068799 0.003171 -0.004155
v -0.068774 0.003782 -0.002084
v -0.068725 0.003691 -0.003339
v -0.068759 0.003453 -0.003986
v -0.073498 0.000016 0.003063
v -0.073477 0.000417 0.002986
v -0.073589 -0.000198 0.002297
v -0.073199 -0.000103 0.001162
v -0.073284 -0.001429 -0.002967
v -0.073358 -0.001262 -0.003825
v -0.073117 0.000458 0.003331
v -0.073095 -0.000256 -0.000630
v -0.073454 -0.000968 -0.003342
v -0.073093 -0.001398 -0.004139
v -0.073061 -0.000115 -0.000024
v -0.073095 -0.000656 -0.002199
v -0.072730 -0.000925 -0.004414
v -0.072277 0.000047 -0.004344
v -0.071845 0.002339 0.002727
v -0.071274 0.000774 -0.004192
v -0.070520 0.001704 -0.004421
v -0.071084 0.001032 -0.004271
v -0.070319 0.001989 -0.004437
v -0.069829 0.002764 -0.004608
v -0.069480 0.004247 0.001624
v -0.069395 0.004066 0.000172
v -0.069349 0.004336 0.001316
v -0.069214 0.004079 0.000391
v -0.069620 0.003902 -0.001257
v -0.069311 0.003907 -0.000831
v -0.069617 0.003007 -0.004555
v -0.068767 0.003752 -0.002851
v -0.068908 0.003661 -0.003669
v -0.073607 0.000161 0.002685
v -0.073487 0.000240 0.002007
v -0.073154 0.000996 0.003279
v -0.073374 0.000768 0.003104
v -0.073169 0.000404 0.001214
v -0.073190 -0.000474 -0.002552
v -0.072990 0.000855 0.000848
v -0.073031 0.000271 0.000235
v -0.073067 0.000053 -0.000652
v -0.073069 0.000152 -0.001308
v -0.073089 -0.000135 -0.001334
v -0.073109 -0.000309 -0.002113
v -0.073205 -0.000050 -0.002625
v -0.073023 0.000299 -0.000881
v -0.072540 -0.000268 -0.004456
v -0.072546 0.001982 0.003034
v -0.071603 0.000681 -0.004157
v -0.071396 0.001061 -0.004229
v -0.070561 0.003339 0.002182
v -0.070337 0.003941 0.002093
v -0.070518 0.002272 -0.004539
v -0.070887 0.001711 -0.004381
v -0.070316 0.004294 0.002103
v -0.069881 0.004284 0.001866
v -0.069817 0.004207 0.000740
v -0.070064 0.003938 -0.000029
v -0.069693 0.004037 0.000036
v -0.069781 0.004515 0.001429
v -0.069535 0.004253 0.000769
v -0.069797 0.004068 0.000296
v -0.069726 0.004007 -0.000478
v -0.069402 0.004325 0.001030
v -0.069391 0.003840 -0.001822
v -0.069137 0.003310 -0.004273
v -0.069130 0.003796 -0.002334
v -0.069289 0.003789 -0.003477
v -0.069141 0.003634 -0.004013
v -0.073531 0.000489 0.002393
v -0.073466 0.000854 0.002781
v -0.073416 0.000697 0.002065
v -0.073123 0.000736 0.001272
v -0.073489 -0.000557 -0.003618
v -0.073451 -0.000982 -0.003730
v -0.073196 0.001765 0.003095
v -0.073315 -0.000023 -0.002976
v -0.073308 -0.000469 -0.002884
v -0.073358 -0.000658 -0.004204
v -0.072948 0.001464 0.003261
v -0.073054 0.001195 0.001451
v -0.073094 0.000090 -0.002125
v -0.072951 -0.001026 -0.004337
v -0.073246 -0.000188 -0.004371
v -0.072848 0.001102 0.000287
v -0.072926 0.000631 -0.000190
v -0.072990 0.000526 -0.001295
v -0.072916 0.001253 0.001038
v -0.072816 0.001003 -0.000685
v -0.072764 -0.000388 -0.004471
v -0.072988 -0.000193 -0.004453
v -0.071866 0.000440 -0.004167
v -0.071144 0.002943 0.002392
v -0.072157 0.002700 0.002793
v -0.071783 0.000974 -0.004283
v -0.071516 0.003486 0.002390
v -0.071051 0.001912 -0.004453
v -0.070958 0.003485 0.002275
v -0.071082 0.003714 0.002267
v -0.069975 0.004314 0.001053
v -0.070190 0.003940 0.000386
v -0.070623 0.002575 -0.004668
v -0.070113 0.004516 0.001953
v -0.070056 0.003919 -0.000472
v -0.070021 0.003890 -0.001042
v -0.069779 0.004511 0.001693
v -0.069837 0.003827 -0.002163
v -0.069660 0.003817 -0.002713
v -0.070062 0.003211 -0.004709
v -0.069483 0.003769 -0.003751
v -0.073344 0.001362 0.002890
v -0.073442 -0.000661 -0.003205
v -0.073388 0.001123 0.002450
v -0.073140 0.000324 -0.002615
v -0.072903 0.002020 0.003072
v -0.073025 0.000509 -0.002063
v -0.072865 0.001573 0.001253
v -0.072941 0.000816 -0.001856
v -0.072616 0.002430 0.002913
v -0.072713 0.001658 0.000636
v -0.072685 0.001462 -0.000359
v -0.072712 0.001496 -0.001209
v -0.072585 0.000692 -0.004512
v -0.072423 0.000617 -0.004468
v -0.071377 0.003232 0.002427
v -0.070805 0.003665 -0.000007
v -0.071306 0.003910 0.002146
v -0.070844 0.004132 0.002137
v -0.070734 0.003761 0.000429
v -0.070715 0.003691 -0.000439
v -0.070633 0.004440 0.001598
v -0.070541 0.003940 0.000736
v -0.070492 0.003782 -0.000917
v -0.071004 0.002212 -0.004582
v -0.070325 0.004438 0.002055
v -0.070104 0.004549 0.001625
v -0.070098 0.003843 -0.001673
v -0.069971 0.003784 -0.002990
v -0.069776 0.003798 -0.003715
v -0.069692 0.003412 -0.004506
v -0.069726 0.003733 -0.004121
v -0.069481 0.003617 -0.004188
v -0.073475 0.000023 -0.004047
v -0.073314 0.000436 -0.003266
v -0.073459 -0.000264 -0.003381
v -0.073061 0.002059 0.002971
v -0.073085 0.002158 0.002728
v -0.073269 0.001679 0.002762
v -0.073082 0.001939 0.002272
v -0.073050 0.000762 -0.002698
v -0.072690 0.002842 0.002042
v -0.072940 0.001809 0.001726
v -0.072542 0.002433 0.001203
v -0.072548 0.002122 0.000705
v -0.072454 0.002161 -0.000781
v -0.072588 0.001836 -0.000917
v -0.072581 0.001930 -0.001815
v -0.072849 0.001199 -0.002253
v -0.072670 0.001786 -0.002470
v -0.072504 0.001223 -0.004599
v -0.072287 0.001018 -0.004544
v -0.072326 0.002866 0.002741
v -0.072507 0.002026 -0.000143
v -0.072029 0.002907 0.000416
v -0.072288 0.002562 0.000406
v -0.072156 0.001559 -0.004669
v -0.071895 0.003224 0.002579
v -0.071761 0.003085 0.000012
v -0.071639 0.001888 -0.004657
v -0.071174 0.003565 0.000416
v -0.071643 0.003292 0.000524
v -0.071306 0.003426 -0.000005
v -0.070979 0.003820 0.000834
v -0.071364 0.003644 0.000908
v -0.070943 0.003604 -0.000650
v -0.071361 0.003392 -0.000727
v -0.070862 0.004359 0.001674
v -0.070890 0.002874 -0.004731
v -0.070850 0.004323 0.001993
v -0.070649 0.004490 0.001807
v -0.070575 0.003765 -0.001732
v -0.070363 0.003747 -0.002275
v -0.070676 0.003645 -0.002806
v -0.070514 0.003079 -0.004818
v -0.070133 0.003769 -0.003627
v -0.070307 0.003001 -0.004757
v -0.070077 0.003565 -0.004604
v -0.073391 0.000213 -0.004262
v -0.073340 0.000736 -0.004220
v -0.072847 0.002540 0.002788
v -0.072817 0.002751 0.002664
v -0.072896 0.000833 -0.004484
v -0.073200 0.000473 -0.004378
v -0.072657 0.002790 0.002766
v -0.072971 0.002401 0.002349
v -0.072455 0.003078 0.002571
v -0.072430 0.002598 0.001092
v -0.072277 0.002861 0.001056
v -0.072324 0.002404 -0.000255
v -0.072353 0.002429 -0.001451
v -0.072749 0.001734 -0.002860
v -0.072056 0.003121 0.001031
v -0.072422 0.002281 -0.002077
v -0.072374 0.003168 0.001698
v -0.072090 0.002754 -0.000100
v -0.072189 0.002637 -0.000797
v -0.071938 0.003439 0.002427
v -0.072315 0.003313 0.002377
v -0.071798 0.003342 0.000975
v -0.072205 0.002648 -0.001649
v -0.071519 0.003808 0.001453
v -0.071945 0.002930 -0.000841
v -0.071990 0.002403 -0.004630
v -0.071880 0.002083 -0.004714
v -0.071796 0.001945 -0.004721
v -0.071343 0.004031 0.001927
v -0.071720 0.003806 0.002039
v -0.071509 0.003916 0.001743
v -0.071682 0.003165 -0.000719
v -0.071646 0.003245 -0.001192
v -0.071183 0.003522 -0.001287
v -0.070974 0.003639 -0.001652
v -0.071303 0.003456 -0.001957
v -0.071349 0.002439 -0.004726
v -0.070927 0.003622 -0.002060
v -0.070525 0.003686 -0.003413
v -0.070159 0.003739 -0.004315
v -0.070447 0.003245 -0.004747
v -0.070073 0.003796 -0.004086
v -0.073434 0.000457 -0.003944
v -0.073257 0.001067 -0.003800
v -0.073248 0.001133 -0.004099
v -0.073157 0.001105 -0.004336
v -0.072880 0.002676 0.002465
v -0.072571 0.003132 0.002217
v -0.072697 0.002029 -0.003259
v -0.072889 0.001527 -0.003087
v -0.072198 0.003480 0.002091
v -0.072539 0.002203 -0.002931
v -0.072905 0.001277 -0.004500
v -0.072072 0.003586 0.001871
v -0.072362 0.001779 -0.004645
v -0.072282 0.002534 -0.002322
v -0.072670 0.002142 -0.004524
v -0.071845 0.003075 -0.001372
v -0.072066 0.002831 -0.001450
v -0.072107 0.002787 -0.002617
v -0.071859 0.003052 -0.002742
v -0.071570 0.003280 -0.002362
v -0.071817 0.003116 -0.003269
v -0.071251 0.003437 -0.002841
v -0.071428 0.003355 -0.003385
v -0.071477 0.003389 -0.003951
v -0.071505 0.002914 -0.004668
v -0.071037 0.003534 -0.003398
v -0.070777 0.003395 -0.004684
v -0.070777 0.003714 -0.004025
v -0.070863 0.003676 -0.004414
v -0.070697 0.003632 -0.004517
v -0.071060 0.003493 -0.004705
v -0.073162 0.001298 -0.003664
v -0.073140 0.001424 -0.004332
v -0.072934 0.001865 -0.003828
v -0.072649 0.002328 -0.003768
v -0.072351 0.002721 -0.003706
v -0.072243 0.002685 -0.003110
v -0.072179 0.002601 -0.004492
v -0.072065 0.002992 -0.003818
v -0.071737 0.002924 -0.004570
v -0.071383 0.003461 -0.004374
v -0.071050 0.003636 -0.004191
v -0.071197 0.003509 -0.004634
v -0.073034 0.001782 -0.004163
v -0.072918 0.001900 -0.004436
v -0.072764 0.001960 -0.004545
v -0.072486 0.002446 -0.004368
v -0.072484 0.002564 -0.004060
v -0.071779 0.003096 -0.004407
v -0.072040 0.002942 -0.004255
v -0.071781 0.003205 -0.004070
v -0.001499 -0.002565 -0.003958
v -0.001677 -0.002679 -0.003033
v -0.001334 -0.002387 -0.003372
v -0.000959 -0.002063 -0.003566
v -0.001838 -0.002680 -0.002805
v -0.001766 -0.002763 -0.003354
v -0.001080 -0.001999 -0.003220
v -0.001305 -0.002232 -0.003025
v -0.001234 -0.002397 -0.004017
v -0.001268 -0.002334 -0.004419
v -0.000957 -0.002084 -0.004242
v -0.000920 -0.001918 -0.004531
v -0.000659 -0.001550 -0.003326
v -0.000735 -0.001857 -0.003939
v -0.000658 -0.001684 -0.003629
v -0.000448 -0.001301 -0.003578
v -0.000650 -0.001765 -0.004344
v -0.000472 -0.001398 -0.003952
v -0.000333 -0.000948 -0.004193
v -0.002093 -0.002804 -0.002802
v -0.002231 -0.002894 -0.003101
v -0.001933 -0.002758 -0.003660
v -0.001822 -0.002614 -0.004213
v -0.000948 -0.001591 -0.003128
v -0.001279 -0.001923 -0.002979
v -0.000755 -0.001442 -0.003172
v -0.000753 -0.001481 -0.004867
v -0.000485 -0.001187 -0.003381
v -0.000498 -0.001240 -0.004596
v -0.000303 -0.000758 -0.003907
v -0.002451 -0.002842 -0.002830
v -0.002230 -0.002691 -0.002731
v -0.002252 -0.002802 -0.003701
v -0.001876 -0.002439 -0.002739
v -0.001545 -0.002482 -0.004406
v -0.001448 -0.001738 -0.002930
v -0.001542 -0.002275 -0.004697
v -0.001275 -0.002001 -0.004805
v -0.001061 -0.001174 -0.003020
v -0.000501 -0.000661 -0.003401
v -0.000444 -0.000695 -0.004831
v -0.000359 -0.000635 -0.003621
v -0.002615 -0.002906 -0.002982
v -0.002455 -0.002927 -0.003228
v -0.002473 -0.002337 -0.002661
v -0.002079 -0.002453 -0.004595
v -0.001693 -0.001878 -0.004991
v -0.001162 -0.001721 -0.004912
v -0.001121 -0.001060 -0.005207
v -0.000875 -0.000653 -0.003116
v -0.000551 -0.000844 -0.005046
v -0.000961 -0.001389 -0.005062
v -0.000297 0.000092 -0.003688
v -0.000235 -0.000203 -0.004209
v -0.000224 0.000017 -0.003964
v -0.002594 -0.002760 -0.003918
v -0.002974 -0.002331 -0.002610
v -0.002490 -0.002602 -0.004314
v -0.001914 -0.002153 -0.004897
v -0.001762 -0.001587 -0.005081
v -0.001130 -0.000817 -0.003003
v -0.000689 -0.000892 -0.003202
v -0.000391 -0.000136 -0.004952
v -0.000297 -0.000220 -0.004586
v -0.003452 -0.002845 -0.003235
v -0.003122 -0.002613 -0.002678
v -0.003343 -0.002748 -0.002778
v -0.003395 -0.002401 -0.002533
v -0.003079 -0.002774 -0.003826
v -0.002973 -0.002632 -0.004241
v -0.002866 -0.002448 -0.004581
v -0.002305 -0.001900 -0.002733
v -0.002260 -0.002244 -0.004862
v -0.002685 -0.002071 -0.004813
v -0.002122 -0.001997 -0.004974
v -0.001823 -0.001327 -0.002921
v -0.000877 -0.000208 -0.003216
v -0.000777 -0.000587 -0.005262
v -0.000520 -0.000364 -0.005125
v -0.000645 -0.000110 -0.005341
v -0.000411 0.000326 -0.005111
v -0.000217 0.000685 -0.004090
v -0.000216 0.000278 -0.004355
v -0.004230 -0.002807 -0.002706
v -0.003544 -0.002821 -0.002947
v -0.003001 -0.002006 -0.002578
v -0.003542 -0.002568 -0.004262
v -0.002702 -0.002309 -0.004737
v -0.002313 -0.001675 -0.005045
v -0.001825 -0.001071 -0.005302
v -0.001636 -0.000320 -0.003013
v -0.000722 0.000400 -0.003416
v -0.000875 -0.000264 -0.005407
v -0.000738 0.001024 -0.003534
v -0.000402 0.000206 -0.003598
v -0.000272 0.000288 -0.003751
v -0.000251 0.000909 -0.004355
v -0.000454 0.000707 -0.005108
v -0.004575 -0.002710 -0.002277
v -0.004054 -0.002688 -0.002534
v -0.004492 -0.002849 -0.002941
v -0.003640 -0.002710 -0.003880
v -0.002996 -0.001702 -0.005097
v -0.002739 -0.001185 -0.002667
v -0.002629 -0.001621 -0.005064
v -0.002142 -0.001357 -0.005191
v -0.001868 -0.000287 -0.002971
v -0.001592 -0.000806 -0.005375
v -0.001375 -0.000300 -0.005527
v -0.001410 0.000029 -0.005630
v -0.000896 0.000529 -0.005614
v -0.000842 0.000147 -0.005568
v -0.000513 0.000364 -0.005337
v -0.000331 0.001338 -0.004157
v -0.004658 -0.002845 -0.002475
v -0.005204 -0.002744 -0.002236
v -0.004386 -0.002831 -0.003113
v -0.003920 -0.002509 -0.002420
v -0.004057 -0.002335 -0.002295
v -0.004562 -0.002719 -0.003493
v -0.003938 -0.002788 -0.003474
v -0.003574 -0.002019 -0.002415
v -0.003273 -0.001609 -0.002510
v -0.003670 -0.001717 -0.004971
v -0.003081 -0.002068 -0.004926
v -0.002150 -0.001021 -0.002868
v -0.002290 -0.000276 -0.002854
v -0.002299 -0.000898 -0.005490
v -0.001429 0.000142 -0.003114
v -0.001233 0.000492 -0.003222
v -0.000535 0.001023 -0.003681
v -0.000661 0.000438 -0.005516
v -0.000432 0.001659 -0.004459
v -0.000620 0.000993 -0.005314
v -0.000421 0.001438 -0.003966
v -0.004517 -0.002568 -0.002206
v -0.004171 -0.002568 -0.004023
v -0.004157 -0.001836 -0.002188
v -0.003770 -0.002070 -0.004736
v -0.003219 -0.001482 -0.005171
v -0.002715 -0.001229 -0.005275
v -0.001910 -0.000488 -0.005661
v -0.001106 0.001020 -0.003343
v -0.000971 0.001558 -0.003463
v -0.000635 0.001549 -0.003708
v -0.000745 0.001160 -0.005447
v -0.005397 -0.002891 -0.002435
v -0.005242 -0.002916 -0.002714
v -0.004393 -0.002160 -0.002145
v -0.004818 -0.002609 -0.003703
v -0.004349 -0.001588 -0.002155
v -0.004127 -0.002416 -0.004297
v -0.003833 -0.002334 -0.004498
v -0.003660 -0.001271 -0.002392
v -0.003370 -0.000835 -0.002504
v -0.002770 -0.000174 -0.002731
v -0.003087 0.000057 -0.002715
v -0.002786 -0.000899 -0.005414
v -0.002422 -0.000521 -0.005689
v -0.002189 -0.000477 -0.005699
v -0.001754 0.000340 -0.005783
v -0.001671 0.000778 -0.003100
v -0.001322 0.000602 -0.005693
v -0.001258 0.001816 -0.003331
v -0.000929 0.000965 -0.005592
v -0.000536 0.002020 -0.004284
v -0.000526 0.001833 -0.004543
v -0.006156 -0.002969 -0.002120
v -0.005838 -0.002874 -0.002172
v -0.005873 -0.002949 -0.002367
v -0.005790 -0.002934 -0.002615
v -0.005046 -0.002786 -0.003194
v -0.005205 -0.002545 -0.002097
v -0.005260 -0.002315 -0.002012
v -0.005561 -0.002430 -0.003813
v -0.004667 -0.001925 -0.002082
v -0.004421 -0.002070 -0.004631
v -0.003919 -0.000620 -0.002500
v -0.003986 -0.001392 -0.005015
v -0.003757 -0.000875 -0.002431
v -0.003714 -0.001136 -0.005140
v -0.003169 -0.000866 -0.005340
v -0.002649 -0.000380 -0.005637
v -0.002479 0.000476 -0.002884
v -0.002212 0.000374 -0.002925
v -0.001912 0.000419 -0.005839
v -0.001574 0.001048 -0.005708
v -0.000998 0.001954 -0.003472
v -0.000615 0.001787 -0.003776
v -0.000686 0.001799 -0.004864
v -0.001062 0.001718 -0.005366
v -0.000581 0.001976 -0.003944
v -0.000741 0.002264 -0.004524
v -0.006030 -0.002692 -0.001949
v -0.006058 -0.002972 -0.002604
v -0.005771 -0.002490 -0.001929
v -0.005915 -0.002861 -0.002888
v -0.005640 -0.002680 -0.003344
v -0.005515 -0.002167 -0.001953
v -0.004843 -0.002370 -0.004122
v -0.004780 -0.002172 -0.004421
v -0.004837 -0.001677 -0.002087
v -0.004235 -0.001831 -0.004816
v -0.004211 -0.000943 -0.002382
v -0.003588 -0.000140 -0.002633
v -0.003382 -0.000258 -0.002577
v -0.003506 -0.000336 -0.005347
v -0.002609 0.000718 -0.002902
v -0.002251 0.000456 -0.005813
v -0.001877 0.001414 -0.003085
v -0.001844 0.000653 -0.005820
v -0.001564 0.001477 -0.005556
v -0.001142 0.001411 -0.005552
v -0.001076 0.002501 -0.003551
v -0.000916 0.001963 -0.005046
v -0.006404 -0.003038 -0.002312
v -0.006616 -0.002878 -0.001926
v -0.005502 -0.001484 -0.002181
v -0.004526 -0.001563 -0.004900
v -0.003384 0.000604 -0.002952
v -0.003410 0.000225 -0.005463
v -0.003172 0.000381 -0.002818
v -0.002560 -0.000010 -0.005707
v -0.002587 0.001078 -0.002980
v -0.002845 0.000287 -0.005623
v -0.002348 0.000728 -0.005755
v -0.002000 0.001169 -0.005644
v -0.001824 0.002287 -0.003235
v -0.001578 0.001924 -0.003237
v -0.001346 0.002461 -0.004883
v -0.001057 0.002396 -0.004802
v -0.001387 0.002044 -0.005277
v -0.001081 0.002785 -0.003794
v -0.000900 0.002586 -0.004346
v -0.000797 0.002471 -0.004047
v -0.006596 -0.003027 -0.002126
v -0.006779 -0.002928 -0.002705
v -0.006094 -0.002618 -0.003384
v -0.006202 -0.002194 -0.001856
v -0.005463 -0.001830 -0.002022
v -0.005600 -0.002205 -0.004126
v -0.005435 -0.002027 -0.004378
v -0.005019 -0.001834 -0.004646
v -0.004959 -0.001385 -0.002207
v -0.004593 -0.000414 -0.002698
v -0.004141 -0.000316 -0.002668
v -0.004033 0.000206 -0.002924
v -0.003832 -0.000197 -0.005321
v -0.002939 0.000997 -0.002975
v -0.002589 0.001448 -0.003114
v -0.002156 0.001702 -0.003110
v -0.002300 0.001550 -0.005344
v -0.001738 0.001798 -0.005351
v -0.001711 0.002699 -0.003288
v -0.001397 0.002543 -0.003356
v -0.001777 0.002167 -0.005108
v -0.001463 0.002279 -0.005054
v -0.001174 0.002928 -0.003987
v -0.007359 -0.002982 -0.002284
v -0.007467 -0.002980 -0.002074
v -0.006830 -0.002635 -0.001747
v -0.007260 -0.002763 -0.001775
v -0.006634 -0.002493 -0.001741
v -0.006618 -0.002556 -0.003433
v -0.006261 -0.002271 -0.003912
v -0.005081 -0.001541 -0.004812
v -0.005216 -0.001105 -0.004960
v -0.004078 -0.001149 -0.005082
v -0.004522 -0.000339 -0.005232
v -0.002978 0.000653 -0.005545
v -0.003088 0.001172 -0.003124
v -0.002773 0.001593 -0.003275
v -0.002055 0.002456 -0.003305
v -0.001437 0.002882 -0.003466
v -0.001265 0.002915 -0.004256
v -0.001577 0.002851 -0.004598
v -0.007208 -0.002915 -0.001911
v -0.007110 -0.002468 -0.001687
v -0.006640 -0.002247 -0.001767
v -0.006705 -0.001792 -0.001986
v -0.006058 -0.001774 -0.002018
v -0.006234 -0.001333 -0.002289
v -0.006178 -0.001974 -0.004301
v -0.005689 -0.001731 -0.004596
v -0.005643 -0.000607 -0.002669
v -0.004179 0.000594 -0.003243
v -0.003639 0.000881 -0.003209
v -0.003665 0.000327 -0.005422
v -0.003434 0.001243 -0.003396
v -0.003401 0.001045 -0.005346
v -0.003352 0.000601 -0.005483
v -0.003088 0.001658 -0.003559
v -0.002839 0.001330 -0.005346
v -0.001952 0.002759 -0.003442
v -0.001540 0.003028 -0.003540
v -0.001933 0.002973 -0.003705
v -0.002138 0.002300 -0.004960
v -0.001499 0.003076 -0.003902
v -0.007772 -0.002729 -0.001773
v -0.007260 -0.002864 -0.002724
v -0.007373 -0.002513 -0.003427
v -0.007578 -0.002184 -0.001776
v -0.006813 -0.002190 -0.003943
v -0.006514 -0.001664 -0.004562
v -0.005714 -0.001457 -0.004771
v -0.005144 -0.000244 -0.002846
v -0.004614 0.000123 -0.003021
v -0.004107 0.000313 -0.005378
v -0.004003 0.001086 -0.003631
v -0.003327 0.001689 -0.003821
v -0.002550 0.002221 -0.003556
v -0.003050 0.002193 -0.004147
v -0.002333 0.002484 -0.003613
v -0.002821 0.001981 -0.005029
v -0.002442 0.002587 -0.004000
v -0.002134 0.002616 -0.004700
v -0.001972 0.002873 -0.004399
v -0.002079 0.002908 -0.004101
v -0.001758 0.003074 -0.003954
v -0.008105 -0.002873 -0.001880
v -0.008396 -0.002735 -0.001719
v -0.008126 -0.002537 -0.001654
v -0.007612 -0.002481 -0.001725
v -0.007785 -0.002859 -0.002722
v -0.006273 -0.000593 -0.002673
v -0.005869 -0.001042 -0.004942
v -0.004676 0.000412 -0.003262
v -0.005353 -0.000376 -0.005094
v -0.004591 0.000117 -0.005283
v -0.004513 0.000739 -0.003529
v -0.003834 0.000841 -0.005378
v -0.003485 0.001741 -0.005048
v -0.002734 0.002457 -0.004358
v -0.002559 0.002532 -0.004496
v -0.002710 0.002346 -0.004735
v -0.009037 -0.003007 -0.002036
v -0.008317 -0.002947 -0.002056
v -0.008259 -0.002946 -0.002304
v -0.007678 -0.002594 -0.003262
v -0.007477 -0.001853 -0.001923
v -0.005977 -0.000287 -0.002880
v -0.005228 -0.000793 -0.005038
v -0.005440 0.000309 -0.003336
v -0.005313 0.000009 -0.003039
v -0.004984 0.000169 -0.005191
v -0.004762 0.000845 -0.003768
v -0.004347 0.000557 -0.005325
v -0.004354 0.001088 -0.003897
v -0.004385 0.000855 -0.005208
v -0.003907 0.001621 -0.004339
v -0.003885 0.001285 -0.005191
v -0.003789 0.001843 -0.004708
v -0.003875 0.001611 -0.005043
v -0.003375 0.002045 -0.004845
v -0.003430 0.002081 -0.004504
v -0.003299 0.002148 -0.004684
v -0.003241 0.001973 -0.004963
v -0.008826 -0.002927 -0.001835
v -0.008885 -0.002642 -0.001557
v -0.008362 -0.002886 -0.002587
v -0.008421 -0.002737 -0.002936
v -0.007595 -0.002157 -0.003923
v -0.007352 -0.001720 -0.004406
v -0.006506 -0.001129 -0.004891
v -0.006255 -0.000751 -0.004995
v -0.005963 0.000023 -0.003140
v -0.005485 0.000026 -0.005075
v -0.005848 0.000188 -0.004954
v -0.005044 0.000442 -0.005113
v -0.004496 0.001208 -0.004248
v -0.004659 0.000993 -0.004934
v -0.004571 0.001220 -0.004574
v -0.004184 0.001487 -0.004577
v -0.004337 0.001329 -0.004796
v -0.004231 0.001267 -0.005008
v -0.003894 0.001692 -0.004893
v -0.009102 -0.002836 -0.001618
v -0.009474 -0.002667 -0.001489
v -0.008529 -0.002377 -0.001619
v -0.008645 -0.002486 -0.003393
v -0.008101 -0.002213 -0.001687
v -0.008389 -0.002307 -0.003686
v -0.008053 -0.001859 -0.001848
v -0.008193 -0.002139 -0.003922
v -0.007396 -0.001410 -0.002172
v -0.006830 -0.001399 -0.004740
v -0.007116 -0.000932 -0.002469
v -0.006672 -0.000217 -0.002962
v -0.006051 0.000251 -0.003420
v -0.005458 0.000635 -0.003781
v -0.005616 0.000720 -0.004062
v -0.005424 0.000431 -0.004966
v -0.005449 0.000648 -0.004781
v -0.005171 0.000911 -0.004188
v -0.004791 0.000758 -0.005060
v -0.005355 0.000803 -0.004597
v -0.004790 0.001074 -0.004679
v -0.009963 -0.002866 -0.001541
v -0.009736 -0.002998 -0.001764
v -0.009291 -0.003016 -0.002270
v -0.009276 -0.002893 -0.002630
v -0.009157 -0.002471 -0.001508
v -0.009158 -0.002249 -0.001566
v -0.008339 -0.001605 -0.001997
v -0.008531 -0.001976 -0.004075
v -0.007716 -0.000966 -0.002458
v -0.006949 -0.000479 -0.002756
v -0.007721 -0.001447 -0.004588
v -0.007141 -0.001119 -0.004865
v -0.006454 -0.000493 -0.005003
v -0.006588 0.000009 -0.003200
v -0.006481 -0.000078 -0.004929
v -0.006036 -0.000150 -0.005004
v -0.006261 0.000368 -0.003676
v -0.006226 0.000480 -0.003967
v -0.006216 0.000278 -0.004758
v -0.005925 0.000629 -0.004305
v -0.005298 0.000868 -0.004372
v -0.005789 0.000455 -0.004814
v -0.010338 -0.003162 -0.001919
v -0.010248 -0.003051 -0.001663
v -0.009876 -0.003071 -0.002015
v -0.010083 -0.002623 -0.001433
v -0.010068 -0.003064 -0.002292
v -0.008912 -0.001955 -0.001732
v -0.008212 -0.001692 -0.004356
v -0.007360 -0.000406 -0.002857
v -0.007617 -0.000590 -0.004898
v -0.007105 -0.000797 -0.004978
v -0.007219 -0.000132 -0.003135
v -0.006706 0.000182 -0.003475
v -0.007002 -0.000308 -0.004981
v -0.006895 0.000261 -0.003746
v -0.006733 0.000084 -0.004808
v -0.006260 0.000397 -0.004567
v -0.010658 -0.003292 -0.001669
v -0.010685 -0.003247 -0.001565
v -0.010904 -0.003175 -0.002123
v -0.009988 -0.002407 -0.001456
v -0.009708 -0.002841 -0.002731
v -0.009973 -0.002526 -0.003260
v -0.008810 -0.001563 -0.002009
v -0.008157 -0.001218 -0.004680
v -0.007911 -0.000561 -0.002801
v -0.007649 -0.000947 -0.004857
v -0.006992 0.000131 -0.004610
v -0.006301 0.000474 -0.004258
v -0.006656 0.000311 -0.004446
v -0.011108 -0.003226 -0.001671
v -0.010416 -0.002784 -0.001458
v -0.010284 -0.003075 -0.002315
v -0.010528 -0.002479 -0.001458
v -0.009890 -0.002130 -0.001568
v -0.010056 -0.002290 -0.003600
v -0.008951 -0.002217 -0.003786
v -0.008438 -0.000930 -0.002524
v -0.008642 -0.001553 -0.004420
v -0.007465 0.000026 -0.003486
v -0.007033 0.000259 -0.003964
v -0.007519 -0.000218 -0.004798
v -0.006944 0.000270 -0.004266
v -0.007578 0.000023 -0.004407
v -0.010956 -0.003110 -0.001488
v -0.011359 -0.003221 -0.001878
v -0.010804 -0.002914 -0.001425
v -0.010598 -0.002900 -0.002699
v -0.010370 -0.002143 -0.001576
v -0.009742 -0.001798 -0.001791
v -0.009220 -0.002013 -0.003997
v -0.009759 -0.001856 -0.004078
v -0.008993 -0.001111 -0.002385
v -0.008539 -0.001056 -0.004693
v -0.008530 -0.000590 -0.002857
v -0.008165 -0.000845 -0.004794
v -0.007966 -0.000312 -0.003082
v -0.008036 -0.000589 -0.004806
v -0.007872 -0.000376 -0.004758
v -0.007758 0.000050 -0.004083
v -0.007946 -0.000174 -0.004538
v -0.011566 -0.003012 -0.001540
v -0.011289 -0.003152 -0.002269
v -0.010892 -0.002630 -0.001422
v -0.010510 -0.002577 -0.003182
v -0.009152 -0.001446 -0.004416
v -0.008816 -0.000492 -0.003020
v -0.008224 -0.000060 -0.003738
v -0.008111 -0.000163 -0.003360
v -0.008694 -0.000696 -0.004677
v -0.007720 0.000058 -0.003779
v -0.008598 -0.000324 -0.004484
v -0.011748 -0.003153 -0.001724
v -0.012035 -0.003247 -0.001838
v -0.012127 -0.003259 -0.002050
v -0.011771 -0.003204 -0.002085
v -0.011929 -0.002905 -0.001513
v -0.011386 -0.002853 -0.001446
v -0.011386 -0.003029 -0.002602
v -0.010851 -0.002305 -0.001496
v -0.010757 -0.001886 -0.001740
v -0.009588 -0.001457 -0.002084
v -0.010049 -0.001215 -0.002343
v -0.010133 -0.001680 -0.004149
v -0.009536 -0.001297 -0.004415
v -0.009185 -0.000990 -0.004580
v -0.009396 -0.000780 -0.004510
v -0.008325 -0.000149 -0.004300
v -0.008652 -0.000496 -0.004608
v -0.012281 -0.003455 -0.001758
v -0.012166 -0.003165 -0.001642
v -0.012588 -0.003324 -0.001658
v -0.012257 -0.003161 -0.002390
v -0.011790 -0.002607 -0.001435
v -0.011632 -0.002853 -0.002887
v -0.011369 -0.002047 -0.001605
v -0.010678 -0.002394 -0.003433
v -0.010762 -0.002151 -0.003704
v -0.010810 -0.001390 -0.002194
v -0.009562 -0.000894 -0.002651
v -0.009811 -0.000724 -0.002896
v -0.009294 -0.000485 -0.003155
v -0.009763 -0.000992 -0.004428
v -0.008821 -0.000243 -0.003476
v -0.009240 -0.000545 -0.004420
v -0.008913 -0.000256 -0.004062
v -0.012902 -0.003193 -0.001675
v -0.012679 -0.003457 -0.001756
v -0.011804 -0.002376 -0.001453
v -0.010359 -0.001462 -0.004228
v -0.010188 -0.001213 -0.004328
v -0.009686 -0.000644 -0.004318
v -0.009564 -0.000389 -0.003911
v -0.009393 -0.000441 -0.004186
v -0.013335 -0.003305 -0.001856
v -0.012978 -0.003293 -0.001844
v -0.012658 -0.003291 -0.002102
v -0.013102 -0.003253 -0.002109
v -0.012270 -0.002834 -0.001500
v -0.012473 -0.002545 -0.001469
v -0.011889 -0.002446 -0.003433
v -0.012677 -0.002788 -0.003081
v -0.011543 -0.001828 -0.001766
v -0.011246 -0.002155 -0.003692
v -0.010692 -0.000957 -0.002703
v -0.011048 -0.001813 -0.003957
v -0.010664 -0.001274 -0.004244
v -0.009819 -0.000587 -0.003136
v -0.010599 -0.000599 -0.003272
v -0.010239 -0.000800 -0.004247
v -0.009901 -0.000478 -0.003464
v -0.010012 -0.000578 -0.004126
v -0.009524 -0.000364 -0.003696
v -0.013662 -0.003158 -0.002270
v -0.012483 -0.002290 -0.001513
v -0.012400 -0.002109 -0.001591
v -0.011960 -0.002147 -0.003721
v -0.010727 -0.000787 -0.002959
v -0.010421 -0.001015 -0.004296
v -0.010194 -0.000500 -0.003711
v -0.013153 -0.003143 -0.002462
v -0.013618 -0.002692 -0.001524
v -0.013024 -0.002826 -0.001521
v -0.013332 -0.003019 -0.001632
v -0.012253 -0.001793 -0.001822
v -0.012624 -0.002140 -0.003735
v -0.011822 -0.001885 -0.003892
v -0.011256 -0.001574 -0.004045
v -0.011444 -0.001347 -0.004084
v -0.011322 -0.001091 -0.002597
v -0.011347 -0.000807 -0.003058
v -0.011076 -0.001137 -0.004161
v -0.010468 -0.000585 -0.003895
v -0.010560 -0.000709 -0.004071
v -0.013703 -0.003137 -0.001898
v -0.013055 -0.003025 -0.002727
v -0.013221 -0.002498 -0.001489
v -0.012932 -0.002917 -0.002906
v -0.013022 -0.002232 -0.001530
v -0.012664 -0.002385 -0.003535
v -0.011877 -0.001540 -0.002079
v -0.012064 -0.001605 -0.003990
v -0.011895 -0.001095 -0.002637
v -0.011124 -0.000948 -0.004107
v -0.011094 -0.000646 -0.003654
v -0.011214 -0.000760 -0.003941
v -0.014365 -0.003022 -0.001873
v -0.013916 -0.003125 -0.002107
v -0.013897 -0.002922 -0.001676
v -0.014084 -0.002695 -0.001539
v -0.013097 -0.001935 -0.001725
v -0.013246 -0.002530 -0.003394
v -0.012938 -0.001703 -0.001930
v -0.012715 -0.001920 -0.003863
v -0.012593 -0.001576 -0.003936
v -0.011788 -0.000847 -0.003030
v -0.011213 -0.000679 -0.003393
v -0.011683 -0.000962 -0.003940
v -0.014543 -0.002820 -0.001665
v -0.014269 -0.002491 -0.001514
v -0.013830 -0.002489 -0.001499
v -0.013453 -0.002174 -0.001603
v -0.013806 -0.002218 -0.003685
v -0.012214 -0.000822 -0.003321
v -0.011967 -0.001258 -0.004001
v -0.011521 -0.000717 -0.003519
v -0.011722 -0.000818 -0.003747
v -0.015479 -0.002932 -0.001897
v -0.014834 -0.003103 -0.001926
v -0.014445 -0.003106 -0.002202
v -0.014311 -0.003048 -0.002597
v -0.014170 -0.002952 -0.002867
v -0.014126 -0.002243 -0.001609
v -0.014093 -0.002720 -0.003195
v -0.014018 -0.002067 -0.001714
v -0.013969 -0.001959 -0.003825
v -0.013227 -0.001304 -0.002491
v -0.013270 -0.001745 -0.003905
v -0.012282 -0.001029 -0.003857
v -0.012345 -0.000852 -0.003583
v -0.014931 -0.002930 -0.001715
v -0.015104 -0.002973 -0.002798
v -0.014575 -0.002581 -0.001591
v -0.013508 -0.001612 -0.002111
v -0.012666 -0.001105 -0.002723
v -0.012874 -0.000952 -0.003213
v -0.013092 -0.001109 -0.003704
v -0.012629 -0.001027 -0.003724
v -0.015306 -0.002540 -0.001662
v -0.014987 -0.003112 -0.002181
v -0.014828 -0.002761 -0.003167
v -0.014530 -0.002328 -0.001626
v -0.014109 -0.002462 -0.003481
v -0.014548 -0.001459 -0.002461
v -0.013658 -0.001303 -0.002557
v -0.013930 -0.001586 -0.003854
v -0.013075 -0.001516 -0.003916
v -0.012538 -0.000981 -0.002961
v -0.012620 -0.001248 -0.003879
v -0.012921 -0.000982 -0.003491
v -0.013511 -0.001262 -0.003789
v -0.015337 -0.002783 -0.001732
v -0.015520 -0.003011 -0.002117
v -0.016028 -0.002975 -0.002292
v -0.014993 -0.002087 -0.001828
v -0.015104 -0.002347 -0.001670
v -0.014781 -0.001896 -0.001977
v -0.013740 -0.001025 -0.003218
v -0.013967 -0.001113 -0.002890
v -0.013762 -0.001118 -0.002892
v -0.013725 -0.001053 -0.003464
v -0.013683 -0.001131 -0.003631
v -0.016360 -0.002910 -0.002158
v -0.015332 -0.002845 -0.003028
v -0.015923 -0.002456 -0.001699
v -0.014922 -0.002625 -0.003335
v -0.014760 -0.001665 -0.002234
v -0.014602 -0.002232 -0.003685
v -0.014153 -0.001326 -0.003756
v -0.016084 -0.002636 -0.001775
v -0.016065 -0.002935 -0.001959
v -0.015909 -0.002940 -0.002594
v -0.015581 -0.002280 -0.001734
v -0.014551 -0.001783 -0.003846
v -0.014488 -0.001235 -0.002808
v -0.014565 -0.001492 -0.003798
v -0.014422 -0.001230 -0.003627
v -0.014321 -0.001112 -0.003130
v -0.016504 -0.002725 -0.001968
v -0.016114 -0.002852 -0.002867
v -0.015980 -0.002738 -0.003150
v -0.016526 -0.002392 -0.001884
v -0.015566 -0.002061 -0.001884
v -0.014548 -0.001996 -0.003810
v -0.015256 -0.001814 -0.003888
v -0.015238 -0.001650 -0.003873
v -0.014487 -0.001142 -0.003403
v -0.016882 -0.002814 -0.002168
v -0.016838 -0.002883 -0.002385
v -0.016714 -0.002881 -0.002607
v -0.015879 -0.002439 -0.003552
v -0.015771 -0.002192 -0.003775
v -0.015642 -0.001599 -0.003880
v -0.015223 -0.001410 -0.003759
v -0.015315 -0.001225 -0.003536
v -0.014876 -0.001163 -0.003142
v -0.017400 -0.002887 -0.002390
v -0.016985 -0.002621 -0.002024
v -0.017047 -0.002413 -0.001981
v -0.016346 -0.002630 -0.003320
v -0.016148 -0.002120 -0.001908
v -0.016477 -0.002280 -0.003731
v -0.015887 -0.001768 -0.002218
v -0.016244 -0.002052 -0.003885
v -0.015196 -0.001409 -0.002601
v -0.015711 -0.001932 -0.003888
v -0.016078 -0.001779 -0.003966
v -0.015272 -0.001268 -0.002866
v -0.017404 -0.002765 -0.002165
v -0.017964 -0.002599 -0.002238
v -0.017507 -0.002544 -0.002070
v -0.017217 -0.002777 -0.002992
v -0.016563 -0.002210 -0.001942
v -0.016983 -0.002016 -0.002121
v -0.016847 -0.002450 -0.003564
v -0.016278 -0.001474 -0.002603
v -0.015726 -0.001182 -0.003177
v -0.016139 -0.001165 -0.003429
v -0.015368 -0.001169 -0.003383
v -0.015741 -0.001342 -0.003745
v -0.017811 -0.002795 -0.002364
v -0.018058 -0.002701 -0.002492
v -0.017327 -0.002840 -0.002714
v -0.017446 -0.002317 -0.002050
v -0.016517 -0.001884 -0.004012
v -0.016271 -0.001183 -0.003618
v -0.016250 -0.001271 -0.003799
v -0.018295 -0.002655 -0.002858
v -0.017939 -0.002713 -0.002831
v -0.017853 -0.002374 -0.002158
v -0.017489 -0.002510 -0.003462
v -0.017478 -0.001915 -0.002288
v -0.016874 -0.002084 -0.003925
v -0.017308 -0.001500 -0.002663
v -0.017042 -0.001670 -0.004119
v -0.016630 -0.001639 -0.004062
v -0.016302 -0.001208 -0.003087
v -0.017972 -0.002608 -0.003190
v -0.018171 -0.002299 -0.002185
v -0.017225 -0.001871 -0.004082
v -0.017012 -0.001114 -0.003320
v -0.016618 -0.001269 -0.002947
v -0.016770 -0.001106 -0.003495
v -0.016333 -0.001422 -0.003951
v -0.018394 -0.002638 -0.002612
v -0.018564 -0.002536 -0.002447
v -0.018858 -0.002595 -0.002918
v -0.018335 -0.002508 -0.002242
v -0.018803 -0.002550 -0.003227
v -0.018396 -0.002477 -0.003460
v -0.017972 -0.002005 -0.002293
v -0.017740 -0.002128 -0.003928
v -0.017472 -0.001698 -0.002470
v -0.017095 -0.001376 -0.004134
v -0.016847 -0.001232 -0.003959
v -0.018718 -0.002274 -0.002379
v -0.018864 -0.002454 -0.002441
v -0.017953 -0.001950 -0.004096
v -0.017984 -0.001235 -0.003022
v -0.017501 -0.001594 -0.004243
v -0.017219 -0.001245 -0.002990
v -0.017726 -0.001097 -0.003215
v -0.017441 -0.001041 -0.003379
v -0.016925 -0.001118 -0.003810
v -0.019242 -0.002373 -0.002529
v -0.019177 -0.002550 -0.002815
v -0.019155 -0.002553 -0.003194
v -0.019018 -0.002440 -0.003470
v -0.018703 -0.001982 -0.002438
v -0.018719 -0.001668 -0.002643
v -0.018611 -0.001674 -0.004332
v -0.018014 -0.001682 -0.004273
v -0.017937 -0.001223 -0.004314
v -0.017879 -0.001475 -0.004306
v -0.017277 -0.001011 -0.003632
v -0.017804 -0.000844 -0.003700
v -0.017331 -0.001274 -0.004187
v -0.019771 -0.002384 -0.002743
v -0.019319 -0.002115 -0.002475
v -0.019007 -0.001976 -0.002460
v -0.018552 -0.002224 -0.003806
v -0.018273 -0.001408 -0.002838
v -0.018569 -0.002013 -0.004056
v -0.018133 -0.000861 -0.003504
v -0.017695 -0.000947 -0.004080
v -0.017823 -0.000845 -0.003936
v -0.019931 -0.002423 -0.002915
v -0.018465 -0.000926 -0.003386
v -0.017976 -0.000960 -0.004219
v -0.019732 -0.002370 -0.003468
v -0.019830 -0.002443 -0.003165
v -0.019827 -0.002065 -0.002583
v -0.019689 -0.002286 -0.002611
v -0.019855 -0.001839 -0.002658
v -0.019560 -0.002195 -0.003808
v -0.019182 -0.001599 -0.002737
v -0.018870 -0.001192 -0.003103
v -0.018493 -0.001046 -0.004448
v -0.018323 -0.000695 -0.003826
v -0.018363 -0.000751 -0.004138
v -0.020660 -0.002289 -0.002804
v -0.020282 -0.002193 -0.002667
v -0.020003 -0.002218 -0.003744
v -0.019704 -0.001350 -0.003047
v -0.018739 -0.000786 -0.003575
v -0.018849 -0.001456 -0.004451
v -0.018649 -0.000863 -0.004387
v -0.018618 -0.001252 -0.004502
v -0.020680 -0.002393 -0.002996
v -0.020821 -0.002007 -0.002699
v -0.020323 -0.001976 -0.002642
v -0.020233 -0.001825 -0.002670
v -0.020643 -0.002221 -0.003719
v -0.020067 -0.001918 -0.004144
v -0.019969 -0.001557 -0.002877
v -0.019622 -0.001670 -0.004388
v -0.019668 -0.001373 -0.004504
v -0.019136 -0.000967 -0.003389
v -0.019055 -0.001049 -0.004510
v -0.018974 -0.000782 -0.004372
v -0.018809 -0.000673 -0.003941
v -0.020999 -0.002247 -0.002789
v -0.020814 -0.002405 -0.003171
v -0.020713 -0.002365 -0.003397
v -0.020062 -0.001731 -0.004330
v -0.019955 -0.001059 -0.003427
v -0.019519 -0.000877 -0.003634
v -0.019576 -0.001090 -0.004460
v -0.019476 -0.000784 -0.003900
v -0.018834 -0.000692 -0.003794
v -0.019236 -0.000758 -0.004147
v -0.019472 -0.000890 -0.004322
v -0.021400 -0.002166 -0.002844
v -0.021484 -0.002319 -0.003493
v -0.020057 -0.001342 -0.004498
v -0.020389 -0.000984 -0.003664
v -0.020059 -0.000972 -0.004290
v -0.021695 -0.002329 -0.003244
v -0.021460 -0.002291 -0.002994
v -0.021269 -0.002008 -0.002768
v -0.021107 -0.001808 -0.002790
v -0.020628 -0.001388 -0.003134
v -0.020836 -0.001569 -0.002957
v -0.020258 -0.001536 -0.004469
v -0.020723 -0.001146 -0.003453
v -0.020347 -0.000923 -0.003877
v -0.020118 -0.001154 -0.004446
v -0.020057 -0.000894 -0.004085
v -0.021974 -0.002158 -0.002986
v -0.021506 -0.001793 -0.002906
v -0.021311 -0.002257 -0.003655
v -0.021420 -0.001563 -0.003066
v -0.020801 -0.002008 -0.004044
v -0.020724 -0.001607 -0.004449
v -0.020965 -0.001802 -0.004300
v -0.020873 -0.000989 -0.003797
v -0.020559 -0.001136 -0.004437
v -0.021690 -0.001963 -0.002866
v -0.022087 -0.001656 -0.003119
v -0.021588 -0.001191 -0.003478
v -0.021020 -0.001044 -0.003647
v -0.020710 -0.001406 -0.004518
v -0.020613 -0.001039 -0.004351
v -0.020705 -0.000956 -0.004106
v -0.022264 -0.002251 -0.003213
v -0.023123 -0.002111 -0.003767
v -0.022597 -0.002224 -0.003458
v -0.022115 -0.002263 -0.003551
v -0.022142 -0.001971 -0.002999
v -0.022244 -0.002156 -0.003030
v -0.021887 -0.001963 -0.004132
v -0.021768 -0.001466 -0.004567
v -0.021571 -0.001650 -0.004466
v -0.021593 -0.000967 -0.003935
v -0.021122 -0.001284 -0.004532
v -0.021383 -0.000990 -0.004253
v -0.022985 -0.001903 -0.003216
v -0.022673 -0.002022 -0.003111
v -0.022738 -0.001729 -0.003181
v -0.022120 -0.002156 -0.003827
v -0.022153 -0.001662 -0.004454
v -0.021802 -0.001826 -0.004311
v -0.021854 -0.001040 -0.003748
v -0.021839 -0.001297 -0.004566
v -0.021623 -0.001137 -0.004474
v -0.022945 -0.002089 -0.003277
v -0.022287 -0.001317 -0.003422
v -0.022233 -0.001379 -0.004568
v -0.022664 -0.001463 -0.004612
v -0.021887 -0.000963 -0.004084
v -0.023382 -0.002073 -0.003426
v -0.023767 -0.001995 -0.003558
v -0.023411 -0.001399 -0.003471
v -0.023064 -0.001824 -0.004320
v -0.022942 -0.001355 -0.003448
v -0.022238 -0.000985 -0.003898
v -0.022195 -0.001124 -0.003640
v -0.021950 -0.001013 -0.004328
v -0.022193 -0.001112 -0.004482
v -0.023769 -0.002021 -0.003755
v -0.023642 -0.001896 -0.003348
v -0.023330 -0.001974 -0.004031
v -0.023061 -0.001674 -0.003283
v -0.023537 -0.001806 -0.004304
v -0.022979 -0.001635 -0.004519
v -0.022972 -0.000977 -0.003819
v -0.022416 -0.001289 -0.004610
v -0.022545 -0.000996 -0.004424
v -0.023220 -0.001110 -0.004620
v -0.023433 -0.001630 -0.004505
v -0.022294 -0.000919 -0.004188
v -0.023211 -0.001362 -0.004665
v -0.024423 -0.001932 -0.003742
v -0.023881 -0.001778 -0.003436
v -0.024042 -0.001914 -0.004086
v -0.024538 -0.000905 -0.003904
v -0.023296 -0.001134 -0.003657
v -0.023442 -0.001334 -0.004652
v -0.023228 -0.000979 -0.003836
v -0.023300 -0.001009 -0.004545
v -0.024238 -0.001881 -0.003565
v -0.023845 -0.001494 -0.003468
v -0.023693 -0.001572 -0.004581
v -0.023320 -0.000903 -0.004030
v -0.023183 -0.000916 -0.004315
v -0.025080 -0.001849 -0.004011
v -0.024728 -0.001895 -0.004046
v -0.024581 -0.001422 -0.003545
v -0.024542 -0.001659 -0.003513
v -0.024982 -0.001738 -0.004305
v -0.024605 -0.001682 -0.004450
v -0.024559 -0.001415 -0.004643
v -0.024046 -0.000866 -0.004018
v -0.024215 -0.000890 -0.004486
v -0.024042 -0.001275 -0.004696
v -0.025174 -0.001833 -0.003797
v -0.025074 -0.001734 -0.003634
v -0.025058 -0.001529 -0.003569
v -0.025019 -0.001498 -0.004552
v -0.024248 -0.001113 -0.003706
v -0.024049 -0.001024 -0.004604
v -0.024469 -0.001195 -0.004671
v -0.025911 -0.001763 -0.003837
v -0.025608 -0.001833 -0.003887
v -0.025072 -0.001215 -0.004658
v -0.025008 -0.000996 -0.003794
v -0.024797 -0.000975 -0.004619
v -0.024208 -0.000832 -0.004302
v -0.025566 -0.001812 -0.004105
v -0.025737 -0.001390 -0.003629
v -0.025538 -0.001677 -0.003620
v -0.024975 -0.001228 -0.003636
v -0.025040 -0.000869 -0.004506
v -0.024708 -0.000790 -0.004138
v -0.025976 -0.001621 -0.003700
v -0.026465 -0.001698 -0.003830
v -0.025685 -0.001610 -0.004454
v -0.026230 -0.001552 -0.004447
v -0.025505 -0.001289 -0.004659
v -0.025331 -0.000924 -0.003821
v -0.026427 -0.001741 -0.004014
v -0.026218 -0.001694 -0.004236
v -0.025961 -0.001340 -0.004594
v -0.025782 -0.000797 -0.004011
v -0.025728 -0.001035 -0.003752
v -0.025178 -0.001042 -0.004646
v -0.025135 -0.000789 -0.004080
v -0.025516 -0.000923 -0.004591
v -0.025252 -0.000745 -0.004247
v -0.026560 -0.001546 -0.003724
v -0.027006 -0.001486 -0.004520
v -0.026407 -0.001023 -0.003758
v -0.025917 -0.001082 -0.004626
v -0.025981 -0.000831 -0.004496
v -0.025900 -0.000737 -0.004276
v -0.025503 -0.000779 -0.004423
v -0.027063 -0.001699 -0.003955
v -0.026933 -0.001713 -0.004143
v -0.026401 -0.001341 -0.003686
v -0.026260 -0.000842 -0.003897
v -0.026828 -0.001638 -0.004338
v -0.027034 -0.001428 -0.003720
v -0.027052 -0.001007 -0.003763
v -0.026870 -0.001146 -0.003715
v -0.026928 -0.001317 -0.004637
v -0.026411 -0.000783 -0.004520
v -0.026455 -0.000883 -0.004605
v -0.026455 -0.000711 -0.004352
v -0.028032 -0.001523 -0.003818
v -0.027077 -0.001625 -0.003824
v -0.028005 -0.001294 -0.003688
v -0.027901 -0.001617 -0.004226
v -0.027906 -0.001550 -0.004435
v -0.026939 -0.001135 -0.004667
v -0.026942 -0.000821 -0.003903
v -0.026626 -0.000712 -0.004103
v -0.027570 -0.001335 -0.004603
v -0.028638 -0.001451 -0.003778
v -0.028079 -0.001617 -0.004030
v -0.028328 -0.001049 -0.003722
v -0.027532 -0.000593 -0.004167
v -0.027140 -0.000948 -0.004642
v -0.027115 -0.000800 -0.004572
v -0.028492 -0.001598 -0.003939
v -0.028306 -0.001298 -0.003714
v -0.028395 -0.001497 -0.004386
v -0.028652 -0.001575 -0.004143
v -0.027854 -0.001183 -0.004631
v -0.029315 -0.001491 -0.004196
v -0.028842 -0.001440 -0.004358
v -0.028349 -0.001336 -0.004538
v -0.028869 -0.001234 -0.004507
v -0.028152 -0.000841 -0.003834
v -0.028263 -0.000973 -0.004611
v -0.027842 -0.000661 -0.004038
v -0.027900 -0.000613 -0.004167
v -0.027028 -0.000686 -0.004448
v -0.029287 -0.001525 -0.003976
v -0.029036 -0.001291 -0.003719
v -0.029009 -0.001090 -0.003703
v -0.028839 -0.001055 -0.004569
v -0.028788 -0.000729 -0.003965
v -0.028747 -0.000924 -0.003776
v -0.028423 -0.000695 -0.004389
v -0.029207 -0.001480 -0.003830
v -0.029249 -0.001267 -0.004455
v -0.028578 -0.000845 -0.004546
v -0.028845 -0.000658 -0.004243
v -0.029990 -0.001386 -0.003811
v -0.029986 -0.001078 -0.003699
v -0.029915 -0.000881 -0.003727
v -0.029545 -0.001218 -0.003679
v -0.029683 -0.001131 -0.004496
v -0.029288 -0.000898 -0.004514
v -0.029912 -0.001493 -0.003991
v -0.030256 -0.001099 -0.003650
v -0.029861 -0.001315 -0.004391
v -0.029488 -0.000885 -0.003738
v -0.029246 -0.000658 -0.004031
v -0.031038 -0.001465 -0.003968
v -0.030499 -0.001427 -0.003761
v -0.030430 -0.001462 -0.004115
v -0.029454 -0.000754 -0.003840
v -0.029263 -0.000723 -0.004428
v -0.029816 -0.000670 -0.004377
v -0.030644 -0.001333 -0.004293
v -0.030404 -0.000725 -0.003803
v -0.029980 -0.000613 -0.004047
v -0.029586 -0.000616 -0.004253
v -0.030362 -0.000775 -0.004434
v -0.031160 -0.001391 -0.003816
v -0.031397 -0.001240 -0.003686
v -0.031264 -0.001381 -0.004179
v -0.030897 -0.001227 -0.003685
v -0.030793 -0.001188 -0.004390
v -0.031202 -0.001029 -0.003644
v -0.030157 -0.000937 -0.004485
v -0.030666 -0.000568 -0.004133
v -0.031940 -0.001366 -0.003807
v -0.031938 -0.001434 -0.004008
v -0.031878 -0.000984 -0.003584
v -0.031027 -0.000800 -0.003704
v -0.032605 -0.001378 -0.003753
v -0.030823 -0.000579 -0.003971
v -0.031369 -0.001003 -0.004434
v -0.030740 -0.000624 -0.004312
v -0.032387 -0.001396 -0.003912
v -0.032158 -0.001193 -0.003625
v -0.032419 -0.001318 -0.004131
v -0.031948 -0.001258 -0.004262
v -0.031308 -0.000676 -0.003728
v -0.031011 -0.000621 -0.003853
v -0.031329 -0.000796 -0.004413
v -0.031513 -0.000627 -0.004308
v -0.031162 -0.000544 -0.004197
v -0.032398 -0.000909 -0.003555
v -0.031953 -0.001040 -0.004386
v -0.031781 -0.000520 -0.003952
v -0.031610 -0.000798 -0.003644
v -0.031910 -0.000606 -0.003773
v -0.033236 -0.001337 -0.003780
v -0.032909 -0.001258 -0.003628
v -0.032825 -0.001373 -0.003997
v -0.032450 -0.001079 -0.004321
v -0.032445 -0.000715 -0.003620
v -0.032328 -0.000820 -0.004369
v -0.033289 -0.001268 -0.004154
v -0.032882 -0.001084 -0.003545
v -0.032102 -0.000536 -0.003945
v -0.032592 -0.000582 -0.003735
v -0.032688 -0.000672 -0.004278
v -0.032748 -0.000916 -0.004377
v -0.032180 -0.000555 -0.004143
v -0.033607 -0.001271 -0.003642
v -0.033669 -0.001126 -0.003543
v -0.033320 -0.001203 -0.003555
v -0.033564 -0.001346 -0.003954
v -0.033417 -0.001156 -0.004235
v -0.032884 -0.000710 -0.003579
v -0.034408 -0.001314 -0.003827
v -0.033849 -0.001364 -0.003853
v -0.033373 -0.000952 -0.003524
v -0.033910 -0.001293 -0.004034
v -0.033286 -0.000991 -0.004317
v -0.033255 -0.000737 -0.003585
v -0.033422 -0.000569 -0.003741
v -0.033166 -0.000775 -0.004304
v -0.033048 -0.000571 -0.004134
v -0.034464 -0.001161 -0.003541
v -0.033988 -0.000783 -0.003542
v -0.033622 -0.000815 -0.004306
v -0.033028 -0.000528 -0.003870
v -0.034694 -0.001282 -0.003674
v -0.034353 -0.001134 -0.004155
v -0.034214 -0.000962 -0.004247
v -0.034196 -0.000734 -0.004238
v -0.033955 -0.000495 -0.003943
v -0.034838 -0.001178 -0.003505
v -0.034903 -0.001245 -0.003912
v -0.034336 -0.000925 -0.003478
v -0.034660 -0.001207 -0.004038
v -0.034465 -0.000632 -0.003578
v -0.034409 -0.000783 -0.003487
v -0.034004 -0.000564 -0.003722
v -0.033802 -0.000605 -0.004228
v -0.033712 -0.000516 -0.004107
v -0.035491 -0.001238 -0.003557
v -0.035442 -0.000788 -0.003465
v -0.034980 -0.001004 -0.004154
v -0.034779 -0.000823 -0.004226
v -0.034193 -0.000529 -0.004103
v -0.035255 -0.001313 -0.003741
v -0.035642 -0.001141 -0.003470
v -0.035274 -0.001127 -0.004059
v -0.035223 -0.000642 -0.003548
v -0.034844 -0.000510 -0.003687
v -0.034674 -0.000449 -0.003915
v -0.034949 -0.000489 -0.004017
v -0.034615 -0.000610 -0.004161
v -0.036374 -0.000987 -0.003446
v -0.035453 -0.001277 -0.003842
v -0.035908 -0.001126 -0.003986
v -0.035537 -0.000994 -0.003439
v -0.036387 -0.001219 -0.003653
v -0.036358 -0.001227 -0.003769
v -0.036322 -0.000752 -0.003435
v -0.035205 -0.000909 -0.004195
v -0.035551 -0.000515 -0.003668
v -0.035341 -0.000700 -0.004154
v -0.035198 -0.000458 -0.003885
v -0.035927 -0.000931 -0.004103
v -0.036026 -0.000586 -0.003523
v -0.035744 -0.000442 -0.003854
v -0.035700 -0.000522 -0.004022
v -0.035929 -0.000692 -0.004112
v -0.037263 -0.000978 -0.003406
v -0.036676 -0.001147 -0.003546
v -0.036562 -0.001158 -0.003857
v -0.036146 -0.000354 -0.003866
v -0.037278 -0.001203 -0.003665
v -0.036802 -0.000853 -0.004072
v -0.036449 -0.001010 -0.004023
v -0.036138 -0.000397 -0.003718
v -0.036158 -0.000510 -0.004038
v -0.037591 -0.001169 -0.003739
v -0.037803 -0.000919 -0.003368
v -0.037061 -0.000789 -0.003389
v -0.037092 -0.000572 -0.004037
v -0.037872 -0.001143 -0.003496
v -0.037418 -0.000783 -0.004004
v -0.037052 -0.000399 -0.003624
v -0.037410 -0.000394 -0.003677
v -0.037083 -0.000374 -0.003781
v -0.036897 -0.000396 -0.003926
v -0.038234 -0.001091 -0.003730
v -0.038274 -0.000797 -0.003384
v -0.037438 -0.001056 -0.003886
v -0.037135 -0.000535 -0.003497
v -0.037381 -0.000504 -0.003944
v -0.038254 -0.001032 -0.003470
v -0.038657 -0.000868 -0.003353
v -0.037766 -0.000786 -0.004017
v -0.038441 -0.000489 -0.003489
v -0.037476 -0.000400 -0.003830
v -0.039153 -0.001054 -0.003529
v -0.038694 -0.000647 -0.003357
v -0.038457 -0.000639 -0.003941
v -0.038279 -0.000915 -0.003896
v -0.037956 -0.000616 -0.003425
v -0.038336 -0.000402 -0.003659
v -0.039459 -0.001002 -0.003636
v -0.039280 -0.000700 -0.003311
v -0.038346 -0.000525 -0.003930
v -0.039906 -0.000902 -0.003320
v -0.039480 -0.001001 -0.003415
v -0.039346 -0.000870 -0.003319
v -0.038959 -0.000909 -0.003850
v -0.039595 -0.000882 -0.003762
v -0.038565 -0.000435 -0.003835
v -0.039930 -0.001038 -0.003444
v -0.039356 -0.000499 -0.003426
v -0.038888 -0.000751 -0.003916
v -0.038746 -0.000370 -0.003634
v -0.039384 -0.000543 -0.003861
v -0.039982 -0.001014 -0.003555
v -0.040204 -0.000876 -0.003703
v -0.039697 -0.000749 -0.003833
v -0.039526 -0.000444 -0.003761
v -0.039432 -0.000407 -0.003596
v -0.040922 -0.000948 -0.003352
v -0.040781 -0.000912 -0.003563
v -0.040554 -0.000928 -0.003292
v -0.039921 -0.000666 -0.003297
v -0.039881 -0.000479 -0.003415
v -0.041264 -0.000795 -0.003696
v -0.041076 -0.000746 -0.003186
v -0.040402 -0.000761 -0.003261
v -0.040777 -0.000748 -0.003710
v -0.040322 -0.000406 -0.003415
v -0.040123 -0.000383 -0.003581
v -0.040001 -0.000593 -0.003815
v -0.041515 -0.000788 -0.003162
v -0.041219 -0.000906 -0.003216
v -0.041388 -0.000985 -0.003403
v -0.040644 -0.000512 -0.003301
v -0.040762 -0.000598 -0.003743
v -0.042684 -0.000960 -0.003370
v -0.041544 -0.000957 -0.003346
v -0.041477 -0.000911 -0.003538
v -0.041449 -0.000468 -0.003260
v -0.041554 -0.000604 -0.003719
v -0.040875 -0.000388 -0.003404
v -0.040555 -0.000438 -0.003696
v -0.041039 -0.000350 -0.003554
v -0.042414 -0.000796 -0.003114
v -0.041951 -0.000920 -0.003215
v -0.042219 -0.000656 -0.003680
v -0.041929 -0.000796 -0.003644
v -0.041697 -0.000444 -0.003661
v -0.042574 -0.000898 -0.003214
v -0.042955 -0.000927 -0.003447
v -0.042677 -0.000689 -0.003130
v -0.042248 -0.000934 -0.003468
v -0.042347 -0.000662 -0.003117
v -0.041783 -0.000558 -0.003178
v -0.041847 -0.000344 -0.003561
v -0.042485 -0.000835 -0.003587
v -0.042150 -0.000411 -0.003277
v -0.041825 -0.000331 -0.003419
v -0.043098 -0.000686 -0.003100
v -0.042697 -0.000507 -0.003224
v -0.042421 -0.000359 -0.003493
v -0.042485 -0.000459 -0.003606
v -0.042762 -0.000668 -0.003648
v -0.043237 -0.000835 -0.003111
v -0.043186 -0.000939 -0.003268
v -0.043266 -0.000808 -0.003533
v -0.043248 -0.000555 -0.003128
v -0.042988 -0.000370 -0.003505
v -0.043596 -0.000750 -0.003055
v -0.043619 -0.000875 -0.003152
v -0.043741 -0.000812 -0.003434
v -0.043456 -0.000666 -0.003569
v -0.043719 -0.000593 -0.003528
v -0.043271 -0.000475 -0.003556
v -0.043078 -0.000391 -0.003374
v -0.044033 -0.000861 -0.003292
v -0.044155 -0.000772 -0.003511
v -0.043673 -0.000430 -0.003276
v -0.043637 -0.000414 -0.003448
v -0.044340 -0.000664 -0.003063
v -0.044153 -0.000538 -0.003182
v -0.044127 -0.000575 -0.003503
v -0.044237 -0.000509 -0.003367
v -0.044709 -0.000759 -0.003147
v -0.044763 -0.000814 -0.003324
v -0.044420 -0.000505 -0.003272
v -0.044922 -0.000812 -0.003213
v -0.045618 -0.000744 -0.003287
v -0.044812 -0.000630 -0.003183
v -0.044887 -0.000605 -0.003282
v -0.044792 -0.000634 -0.003370
v -0.045184 -0.000691 -0.003349
v -0.045434 -0.000717 -0.003223
v -0.045097 -0.000648 -0.003129
v -0.045793 -0.000648 -0.003315
# 6712 vertices, 0 vertices normals

f 2 8 4
f 8 2 3
f 3 6 5
f 1 8 3
f 1 3 5
f 21 8 1
f 1 10 21
f 10 5 11
f 10 1 5
f 9 11 5
f 10 12 21
f 44 2 46
f 44 49 2
f 4 46 2
f 49 6 2
f 3 2 6
f 5 6 7
f 4 8 50
f 8 20 50
f 9 5 7
f 7 23 9
f 8 22 20
f 22 8 21
f 23 11 9
f 23 53 11
f 15 12 10
f 10 11 15
f 14 13 11
f 53 14 11
f 13 15 11
f 57 13 14
f 15 25 12
f 13 18 15
f 16 18 13
f 57 16 13
f 15 29 25
f 29 15 18
f 18 16 17
f 18 35 29
f 35 18 17
f 17 16 19
f 36 35 17
f 36 19 37
f 36 17 19
f 47 46 4
f 44 48 49
f 47 50 75
f 50 77 75
f 4 50 47
f 7 49 78
f 7 6 49
f 7 78 23
f 22 51 20
f 21 51 22
f 23 52 53
f 23 108 52
f 21 24 51
f 12 24 21
f 86 14 53
f 86 57 14
f 25 56 24
f 25 24 12
f 25 62 56
f 62 25 29
f 16 57 30
f 57 87 30
f 59 60 64
f 60 63 27
f 28 62 29
f 30 19 16
f 26 64 60
f 26 60 27
f 26 27 34
f 27 62 28
f 32 19 30
f 87 93 30
f 93 32 30
f 26 66 64
f 33 26 34
f 34 27 31
f 31 27 28
f 31 28 40
f 40 29 35
f 40 28 29
f 32 37 19
f 66 26 33
f 38 33 34
f 38 34 31
f 38 31 39
f 39 31 40
f 40 35 41
f 41 35 36
f 42 36 37
f 37 32 95
f 67 66 33
f 67 33 38
f 42 41 36
f 37 69 42
f 95 69 37
f 70 67 38
f 70 38 43
f 39 43 38
f 72 39 40
f 72 41 68
f 72 40 41
f 68 41 42
f 99 68 42
f 69 99 42
f 100 44 45
f 100 48 44
f 47 45 46
f 45 44 46
f 47 75 101
f 48 74 49
f 74 76 49
f 76 78 49
f 104 50 20
f 104 77 50
f 79 104 20
f 108 23 78
f 51 79 20
f 52 108 82
f 52 82 53
f 51 56 80
f 24 56 51
f 86 53 82
f 61 54 80
f 83 55 85
f 61 55 54
f 61 80 63
f 63 56 62
f 63 80 56
f 57 86 88
f 59 55 61
f 59 85 55
f 87 57 88
f 64 89 58
f 58 59 64
f 85 59 58
f 61 60 59
f 61 63 60
f 27 63 62
f 65 89 64
f 91 64 66
f 91 65 64
f 66 92 91
f 120 32 93
f 120 95 32
f 94 92 66
f 96 94 66
f 66 67 96
f 96 67 97
f 97 67 70
f 99 69 122
f 125 70 43
f 43 71 125
f 43 39 71
f 98 71 72
f 71 39 72
f 98 72 68
f 129 98 99
f 98 68 99
f 45 101 149
f 130 45 149
f 100 45 130
f 100 73 48
f 45 47 101
f 74 48 73
f 102 75 77
f 77 104 102
f 108 78 105
f 51 107 79
f 81 107 80
f 51 80 107
f 80 54 81
f 54 83 81
f 55 83 54
f 137 86 82
f 84 58 109
f 85 58 84
f 136 85 84
f 83 85 136
f 86 137 88
f 137 111 88
f 109 58 90
f 111 87 88
f 112 89 113
f 90 89 112
f 58 89 90
f 114 87 111
f 65 113 89
f 93 87 114
f 117 113 91
f 65 91 113
f 168 93 114
f 92 117 91
f 92 116 117
f 168 120 93
f 116 92 94
f 119 94 96
f 69 95 123
f 123 95 120
f 119 96 121
f 121 96 97
f 121 97 70
f 69 123 122
f 125 121 70
f 126 125 71
f 126 71 98
f 126 98 128
f 128 98 129
f 122 129 99
f 132 100 130
f 131 100 132
f 100 131 73
f 133 149 101
f 75 133 101
f 73 152 74
f 75 151 133
f 152 76 74
f 76 152 154
f 103 151 75
f 154 78 76
f 102 103 75
f 78 154 105
f 102 135 103
f 104 135 102
f 79 135 104
f 106 135 107
f 79 107 135
f 81 106 107
f 108 157 82
f 136 106 83
f 136 155 106
f 83 106 81
f 82 157 188
f 82 188 110
f 84 109 158
f 110 137 82
f 109 90 159
f 140 112 141
f 112 113 141
f 90 112 159
f 115 113 117
f 115 141 113
f 168 114 167
f 117 142 115
f 117 116 142
f 116 170 142
f 144 116 118
f 118 116 94
f 118 119 145
f 118 94 119
f 146 123 120
f 168 146 120
f 145 119 121
f 145 121 124
f 174 123 146
f 174 122 123
f 124 125 175
f 124 121 125
f 175 125 126
f 175 126 127
f 127 126 128
f 127 128 147
f 147 128 129
f 147 129 173
f 122 173 129
f 132 130 148
f 130 149 148
f 150 73 131
f 150 152 73
f 133 151 179
f 151 103 153
f 154 156 105
f 103 134 209
f 135 134 103
f 105 156 108
f 106 155 134
f 135 106 134
f 157 108 156
f 187 136 158
f 155 136 187
f 160 186 158
f 136 84 158
f 188 161 110
f 109 159 160
f 158 109 160
f 137 110 161
f 137 161 139
f 139 111 137
f 163 111 139
f 164 138 140
f 112 140 138
f 138 159 112
f 114 111 163
f 165 164 141
f 140 141 164
f 163 167 114
f 141 115 165
f 115 194 165
f 143 168 167
f 115 142 194
f 170 116 144
f 171 144 118
f 221 145 195
f 221 118 145
f 195 145 124
f 122 174 204
f 174 146 203
f 172 124 175
f 175 127 228
f 200 147 177
f 200 127 147
f 177 147 173
f 173 122 204
f 206 149 178
f 148 149 206
f 205 132 148
f 230 132 205
f 132 230 131
f 230 150 131
f 133 179 178
f 133 178 149
f 150 207 152
f 150 180 207
f 181 179 151
f 152 207 208
f 182 181 153
f 181 151 153
f 152 208 154
f 153 209 182
f 183 156 154
f 153 103 209
f 210 156 183
f 184 209 134
f 210 211 156
f 155 187 184
f 134 155 184
f 211 157 156
f 186 187 158
f 211 188 157
f 186 160 212
f 188 213 161
f 212 159 190
f 160 159 212
f 161 189 139
f 189 162 139
f 138 164 190
f 159 138 190
f 163 139 162
f 162 191 163
f 164 165 218
f 191 167 163
f 166 167 191
f 166 143 167
f 193 143 166
f 168 169 146
f 143 169 168
f 193 169 143
f 196 194 142
f 196 248 194
f 170 196 142
f 199 118 221
f 199 171 118
f 249 221 195
f 124 222 195
f 197 196 170
f 198 197 144
f 197 170 144
f 199 198 171
f 198 144 171
f 124 172 223
f 201 177 173
f 202 173 204
f 201 173 202
f 204 174 203
f 175 176 172
f 176 175 228
f 228 127 200
f 148 206 205
f 206 178 262
f 233 150 230
f 232 178 179
f 262 178 232
f 150 233 180
f 179 181 232
f 181 235 232
f 235 181 182
f 154 208 183
f 209 184 185
f 185 187 239
f 184 187 185
f 212 239 186
f 187 186 239
f 211 240 188
f 240 271 188
f 213 188 271
f 161 213 242
f 189 161 242
f 162 189 214
f 190 164 215
f 162 216 191
f 217 215 164
f 191 216 192
f 217 164 218
f 191 192 166
f 281 218 165
f 192 193 166
f 192 219 193
f 286 165 194
f 286 281 165
f 226 169 193
f 219 226 193
f 194 248 286
f 249 195 222
f 222 124 223
f 146 169 203
f 169 225 203
f 169 226 225
f 253 248 196
f 253 197 259
f 253 196 197
f 259 197 198
f 199 254 198
f 223 172 176
f 177 201 200
f 224 201 202
f 202 204 227
f 227 204 203
f 229 228 200
f 205 206 231
f 231 206 262
f 264 232 235
f 266 180 233
f 266 207 180
f 207 266 208
f 236 235 182
f 266 267 208
f 267 183 208
f 209 237 182
f 183 267 210
f 238 209 185
f 237 209 238
f 239 238 185
f 210 326 211
f 326 240 211
f 241 269 212
f 239 212 269
f 271 242 213
f 190 241 212
f 189 242 214
f 243 162 214
f 215 272 190
f 273 162 243
f 244 162 273
f 244 216 162
f 244 274 216
f 274 276 216
f 217 246 215
f 192 276 277
f 192 216 276
f 192 277 247
f 218 281 217
f 247 219 192
f 247 284 219
f 284 285 219
f 219 220 226
f 285 220 219
f 287 254 199
f 287 199 249
f 249 199 221
f 288 222 223
f 283 224 250
f 282 224 283
f 290 227 252
f 250 227 290
f 252 225 251
f 252 203 225
f 225 226 220
f 321 259 198
f 198 254 321
f 292 176 260
f 292 223 176
f 200 255 229
f 255 201 256
f 255 200 201
f 256 201 224
f 250 224 202
f 250 202 227
f 252 227 203
f 260 228 296
f 260 176 228
f 229 296 228
f 322 205 231
f 205 322 230
f 322 263 230
f 232 299 262
f 263 233 230
f 264 299 232
f 233 263 265
f 233 265 266
f 234 264 235
f 236 234 235
f 237 236 182
f 302 326 210
f 239 303 238
f 239 269 303
f 304 240 326
f 271 240 304
f 269 241 270
f 190 272 241
f 270 241 272
f 214 242 305
f 305 243 214
f 273 243 307
f 308 338 215
f 272 215 338
f 275 244 273
f 274 244 275
f 278 308 246
f 215 246 308
f 274 245 276
f 309 247 277
f 279 217 281
f 279 246 217
f 247 313 284
f 309 313 247
f 280 281 286
f 248 378 286
f 249 222 316
f 316 222 288
f 224 282 256
f 290 283 250
f 251 225 291
f 291 225 220
f 258 378 248
f 248 253 258
f 287 294 254
f 223 292 288
f 257 296 229
f 257 229 255
f 256 257 255
f 297 258 253
f 297 253 259
f 261 297 259
f 261 259 321
f 254 294 321
f 299 298 231
f 231 298 322
f 231 262 299
f 265 263 300
f 265 300 323
f 265 323 266
f 323 268 266
f 234 236 358
f 236 301 358
f 266 268 267
f 301 236 237
f 267 268 302
f 238 301 237
f 210 267 302
f 270 325 269
f 303 269 325
f 304 329 271
f 329 242 271
f 272 330 270
f 333 243 305
f 306 243 333
f 306 307 243
f 275 245 274
f 337 245 275
f 276 245 339
f 277 339 341
f 276 339 277
f 246 279 278
f 341 309 277
f 281 343 279
f 280 343 281
f 282 283 310
f 290 310 283
f 310 290 311
f 220 285 346
f 284 313 285
f 280 286 378
f 314 287 249
f 314 249 316
f 292 289 288
f 293 256 369
f 293 257 256
f 282 369 256
f 311 290 252
f 311 251 317
f 311 252 251
f 317 251 291
f 291 220 346
f 375 294 287
f 319 289 292
f 296 257 318
f 257 293 318
f 320 378 258
f 297 320 258
f 321 294 352
f 319 260 354
f 319 292 260
f 260 295 354
f 260 296 295
f 318 295 296
f 320 297 261
f 356 261 321
f 383 322 298
f 322 300 263
f 384 299 264
f 384 264 234
f 323 359 268
f 268 359 302
f 359 327 302
f 238 389 301
f 302 327 326
f 303 325 389
f 238 303 389
f 304 326 328
f 330 325 270
f 242 329 331
f 331 305 242
f 332 305 331
f 333 305 332
f 272 335 330
f 360 307 306
f 360 336 307
f 336 273 307
f 335 272 338
f 275 273 336
f 336 337 275
f 337 362 245
f 362 339 245
f 278 340 308
f 339 364 341
f 366 309 341
f 278 342 365
f 279 342 278
f 313 309 347
f 347 309 366
f 280 344 343
f 367 282 310
f 367 310 368
f 311 368 310
f 312 313 347
f 285 313 312
f 378 344 280
f 287 314 315
f 314 316 345
f 289 316 288
f 345 316 289
f 293 370 318
f 370 293 369
f 372 311 317
f 346 285 312
f 349 289 319
f 349 319 379
f 370 355 318
f 294 375 352
f 379 319 353
f 353 319 354
f 357 354 295
f 295 355 357
f 295 318 355
f 320 356 380
f 261 356 320
f 417 298 299
f 417 383 298
f 383 385 322
f 322 385 300
f 384 417 299
f 300 386 323
f 386 324 323
f 358 384 234
f 324 359 323
f 387 358 301
f 388 328 327
f 327 328 326
f 328 422 304
f 421 325 330
f 304 422 329
f 422 331 329
f 361 330 335
f 334 333 332
f 334 306 333
f 391 336 360
f 391 337 336
f 391 392 337
f 392 362 337
f 428 335 338
f 308 395 338
f 428 338 395
f 393 339 362
f 339 393 364
f 363 364 393
f 340 395 308
f 365 340 278
f 396 341 364
f 396 366 341
f 344 434 343
f 434 397 343
f 343 342 279
f 397 342 343
f 398 369 282
f 398 367 399
f 398 282 367
f 372 368 311
f 347 374 377
f 366 374 347
f 315 314 345
f 351 317 291
f 402 317 351
f 372 317 402
f 351 291 346
f 351 346 376
f 346 312 376
f 312 377 376
f 312 347 377
f 375 287 348
f 287 315 348
f 436 345 289
f 436 289 349
f 355 370 350
f 409 378 320
f 381 353 354
f 381 354 357
f 357 355 448
f 355 350 448
f 380 409 320
f 382 356 321
f 321 352 382
f 384 358 387
f 324 419 359
f 388 359 419
f 359 388 327
f 388 420 328
f 325 421 389
f 422 328 420
f 361 421 330
f 504 331 422
f 504 332 331
f 334 390 306
f 390 360 306
f 390 391 360
f 465 361 335
f 426 392 391
f 393 362 392
f 428 465 335
f 393 427 363
f 394 364 363
f 427 394 363
f 396 364 394
f 431 366 396
f 342 467 365
f 431 470 366
f 371 398 432
f 371 369 398
f 399 367 474
f 474 367 368
f 474 368 476
f 476 368 372
f 470 374 366
f 369 401 370
f 371 401 369
f 405 377 373
f 373 377 374
f 408 344 378
f 434 344 408
f 440 348 315
f 315 345 435
f 435 345 436
f 436 349 379
f 444 370 401
f 405 351 377
f 351 376 377
f 378 409 408
f 352 375 406
f 439 406 348
f 406 375 348
f 440 439 348
f 407 436 379
f 448 350 412
f 350 444 412
f 350 370 444
f 409 380 487
f 406 413 352
f 407 353 411
f 407 379 353
f 411 381 414
f 411 353 381
f 414 357 447
f 414 381 357
f 357 448 447
f 415 487 380
f 356 449 415
f 380 356 415
f 356 382 449
f 352 413 382
f 416 453 383
f 453 385 383
f 384 501 417
f 417 416 383
f 386 385 454
f 300 385 386
f 538 501 384
f 454 324 386
f 538 384 387
f 454 418 324
f 324 418 419
f 502 301 457
f 502 387 301
f 389 457 301
f 422 420 541
f 361 423 421
f 505 332 504
f 334 332 505
f 424 390 334
f 425 390 424
f 425 391 390
f 426 391 425
f 392 462 393
f 462 427 393
f 394 427 429
f 464 428 395
f 430 396 394
f 467 464 365
f 340 464 395
f 365 464 340
f 430 431 396
f 342 397 467
f 434 519 397
f 371 432 400
f 432 398 472
f 472 398 399
f 374 470 482
f 481 371 400
f 401 371 481
f 433 372 402
f 433 476 372
f 404 433 402
f 373 374 482
f 408 403 434
f 438 403 408
f 440 315 435
f 481 444 401
f 404 402 351
f 404 351 405
f 482 405 373
f 408 445 438
f 408 409 445
f 409 487 445
f 406 439 410
f 413 406 410
f 451 411 414
f 451 494 411
f 451 414 447
f 452 415 449
f 449 382 450
f 413 450 382
f 501 498 417
f 498 416 417
f 453 500 385
f 385 500 454
f 538 387 502
f 418 455 419
f 455 388 419
f 388 539 420
f 456 457 389
f 509 456 421
f 389 421 456
f 620 541 420
f 509 421 423
f 422 541 504
f 424 334 505
f 459 423 361
f 506 425 424
f 460 425 506
f 460 461 425
f 461 507 426
f 426 425 461
f 458 392 426
f 458 462 392
f 462 463 427
f 459 361 465
f 429 427 463
f 430 394 429
f 464 465 428
f 429 466 430
f 466 431 430
f 471 431 466
f 397 519 467
f 519 468 467
f 471 470 431
f 516 400 432
f 516 472 555
f 516 432 472
f 472 399 473
f 473 399 474
f 433 517 476
f 477 517 433
f 477 433 404
f 482 470 521
f 519 434 403
f 469 477 404
f 515 469 404
f 515 404 479
f 523 403 438
f 442 440 435
f 442 435 436
f 479 404 405
f 437 405 482
f 437 479 405
f 439 441 490
f 439 440 441
f 441 440 442
f 485 442 436
f 436 407 485
f 529 444 481
f 407 443 485
f 407 411 443
f 492 412 444
f 444 529 492
f 413 410 489
f 410 439 489
f 490 489 439
f 411 446 443
f 446 411 494
f 495 447 448
f 495 412 491
f 448 412 495
f 491 412 492
f 415 488 487
f 452 488 415
f 450 413 493
f 489 493 413
f 497 494 451
f 497 451 447
f 533 531 452
f 531 488 452
f 534 533 449
f 533 452 449
f 493 534 450
f 534 449 450
f 498 577 416
f 499 416 577
f 499 453 416
f 578 453 499
f 578 500 453
f 580 454 500
f 454 580 418
f 580 455 418
f 388 455 539
f 539 620 420
f 542 424 505
f 542 506 424
f 583 460 506
f 507 546 458
f 546 510 458
f 547 509 459
f 459 509 423
f 507 458 426
f 510 462 458
f 463 462 510
f 511 463 510
f 547 459 465
f 511 429 463
f 511 512 429
f 512 466 429
f 467 514 464
f 468 514 467
f 477 553 517
f 553 477 551
f 551 469 515
f 466 522 471
f 522 470 471
f 520 468 519
f 555 473 557
f 555 472 473
f 557 473 474
f 557 474 475
f 475 474 476
f 475 476 517
f 469 551 477
f 479 597 515
f 479 478 597
f 521 470 522
f 400 516 601
f 484 400 601
f 478 479 437
f 482 521 480
f 484 481 400
f 482 480 437
f 524 523 438
f 563 490 441
f 483 441 442
f 563 441 483
f 483 442 528
f 528 442 485
f 484 529 481
f 525 529 484
f 526 438 445
f 526 524 438
f 483 527 563
f 445 486 526
f 445 487 486
f 485 530 528
f 530 485 443
f 492 529 491
f 486 488 532
f 487 488 486
f 490 566 489
f 446 530 443
f 569 530 446
f 488 531 532
f 566 493 489
f 569 446 496
f 494 496 446
f 496 494 497
f 497 447 495
f 496 613 569
f 497 575 496
f 537 498 501
f 537 501 538
f 580 617 455
f 617 539 455
f 618 538 502
f 457 618 502
f 503 457 456
f 541 620 540
f 503 456 509
f 662 505 622
f 504 541 622
f 622 505 504
f 662 543 505
f 542 505 543
f 584 544 460
f 544 545 461
f 507 545 585
f 507 461 545
f 546 507 585
f 508 510 546
f 547 589 509
f 544 461 460
f 510 508 588
f 588 511 510
f 549 511 588
f 549 512 511
f 547 465 548
f 552 512 549
f 464 550 465
f 550 548 465
f 464 514 513
f 513 550 464
f 552 466 512
f 554 466 552
f 468 520 514
f 517 553 518
f 597 595 515
f 595 551 515
f 554 522 466
f 555 557 556
f 517 518 475
f 519 403 599
f 520 519 599
f 437 560 478
f 521 558 480
f 522 558 521
f 602 403 523
f 602 599 403
f 686 484 601
f 480 560 437
f 524 602 523
f 525 484 686
f 643 524 526
f 603 526 486
f 603 643 526
f 565 528 568
f 565 483 528
f 530 568 528
f 529 561 491
f 642 561 529
f 525 642 529
f 486 562 603
f 486 532 562
f 490 567 566
f 567 490 563
f 563 527 564
f 564 527 483
f 569 568 530
f 570 491 604
f 495 491 570
f 532 531 609
f 493 535 534
f 566 535 493
f 536 575 497
f 495 536 497
f 570 536 495
f 571 609 531
f 572 571 533
f 571 531 533
f 650 572 534
f 572 533 534
f 650 534 535
f 575 613 496
f 574 613 575
f 614 574 575
f 577 615 499
f 577 498 537
f 578 499 615
f 578 579 500
f 580 500 579
f 618 537 538
f 618 457 503
f 621 540 620
f 622 541 540
f 664 542 543
f 582 506 542
f 584 460 583
f 545 544 626
f 586 546 585
f 508 546 586
f 591 589 547
f 590 549 588
f 548 591 547
f 596 549 590
f 596 552 549
f 628 551 630
f 630 551 595
f 596 554 552
f 520 683 514
f 628 553 551
f 633 595 597
f 639 516 555
f 555 556 639
f 598 475 636
f 598 557 475
f 518 636 475
f 638 558 522
f 554 638 522
f 559 601 516
f 559 516 639
f 560 600 478
f 560 480 558
f 524 641 602
f 642 525 686
f 641 524 643
f 562 532 730
f 483 565 564
f 561 604 491
f 532 607 730
f 532 609 607
f 563 605 567
f 605 563 564
f 606 564 565
f 606 565 568
f 566 567 605
f 608 606 568
f 569 608 568
f 576 575 536
f 536 570 576
f 604 611 570
f 535 573 650
f 573 535 566
f 605 573 566
f 613 610 569
f 610 608 569
f 659 613 574
f 659 574 614
f 611 576 570
f 612 571 572
f 612 572 650
f 575 576 614
f 660 577 537
f 661 580 579
f 661 617 580
f 581 618 503
f 745 581 503
f 621 744 540
f 622 540 744
f 509 745 503
f 663 543 662
f 582 542 664
f 582 583 506
f 623 583 582
f 623 584 583
f 623 626 584
f 589 745 509
f 626 544 584
f 625 545 626
f 625 585 545
f 586 585 625
f 587 508 586
f 671 508 587
f 508 671 588
f 667 589 591
f 590 588 671
f 672 591 548
f 592 596 590
f 550 672 548
f 550 513 632
f 629 628 630
f 592 635 596
f 513 514 632
f 593 553 594
f 594 553 628
f 634 630 595
f 633 634 595
f 596 635 554
f 518 593 636
f 593 518 553
f 600 633 597
f 638 554 635
f 598 556 557
f 478 600 597
f 599 683 520
f 684 639 598
f 639 556 598
f 637 600 560
f 637 558 638
f 637 560 558
f 602 685 599
f 601 559 686
f 640 642 686
f 643 603 644
f 646 561 642
f 603 645 644
f 603 562 645
f 562 730 645
f 646 604 561
f 646 647 604
f 606 654 564
f 604 647 611
f 607 609 649
f 648 573 605
f 654 653 564
f 653 605 564
f 647 691 611
f 571 649 609
f 650 573 648
f 652 648 605
f 655 608 610
f 611 656 576
f 691 656 611
f 657 649 571
f 657 571 612
f 690 612 650
f 658 655 610
f 658 610 613
f 658 613 659
f 614 576 656
f 577 660 615
f 702 578 615
f 578 702 579
f 660 537 616
f 702 661 579
f 616 618 775
f 616 537 618
f 661 703 617
f 581 775 618
f 539 617 619
f 619 620 539
f 621 620 619
f 778 622 744
f 746 622 778
f 746 662 622
f 543 663 664
f 665 623 582
f 624 623 665
f 624 626 623
f 624 706 626
f 667 745 589
f 706 707 626
f 707 625 626
f 707 668 625
f 668 586 625
f 668 587 586
f 669 587 668
f 669 671 587
f 671 669 710
f 627 590 671
f 676 627 671
f 627 592 590
f 673 629 630
f 679 627 676
f 592 627 679
f 632 672 550
f 628 629 594
f 631 630 634
f 673 630 631
f 631 634 678
f 592 679 635
f 593 677 636
f 677 593 720
f 720 593 594
f 634 633 678
f 682 635 679
f 683 793 514
f 793 632 514
f 678 633 600
f 682 638 635
f 636 684 598
f 755 684 636
f 600 637 681
f 682 637 638
f 681 637 682
f 559 639 684
f 685 683 599
f 602 641 726
f 726 685 602
f 726 641 728
f 643 728 641
f 640 727 642
f 727 759 642
f 759 646 642
f 759 687 646
f 689 646 687
f 689 647 646
f 607 763 730
f 607 649 763
f 608 654 606
f 647 689 691
f 651 648 652
f 652 605 653
f 654 608 655
f 689 692 691
f 693 650 648
f 690 650 693
f 733 648 651
f 694 651 652
f 695 652 653
f 695 694 652
f 654 695 653
f 696 614 656
f 657 734 649
f 735 657 612
f 735 612 690
f 695 654 655
f 658 698 655
f 699 658 659
f 700 659 614
f 699 659 700
f 614 696 700
f 699 698 658
f 701 615 660
f 701 773 615
f 702 615 773
f 742 661 702
f 616 810 660
f 775 810 616
f 617 703 619
f 619 743 621
f 776 621 743
f 776 744 621
f 775 581 745
f 664 663 747
f 748 582 664
f 749 582 748
f 665 582 749
f 704 624 665
f 706 624 704
f 666 745 667
f 669 709 710
f 668 709 669
f 707 709 668
f 666 667 751
f 751 667 591
f 670 671 710
f 670 676 671
f 672 751 591
f 670 715 676
f 629 713 716
f 673 713 629
f 673 718 717
f 672 632 719
f 594 674 720
f 629 674 594
f 629 716 674
f 718 673 631
f 631 678 718
f 675 718 681
f 675 680 715
f 681 680 675
f 680 676 715
f 680 679 676
f 636 677 721
f 678 681 718
f 680 682 679
f 793 719 632
f 755 636 721
f 600 681 678
f 681 682 680
f 755 723 684
f 685 824 683
f 824 793 683
f 724 684 723
f 559 684 724
f 758 824 685
f 686 559 725
f 559 724 725
f 726 758 685
f 727 640 686
f 725 727 686
f 761 643 644
f 761 728 643
f 762 687 759
f 762 799 687
f 729 645 730
f 729 644 645
f 688 689 687
f 799 688 687
f 732 689 688
f 732 692 689
f 649 734 763
f 693 648 733
f 694 733 651
f 698 695 655
f 737 696 656
f 691 737 656
f 691 764 737
f 692 764 691
f 767 734 657
f 766 767 657
f 735 766 657
f 768 735 690
f 693 768 690
f 698 694 695
f 700 696 697
f 736 697 696
f 736 696 737
f 738 694 698
f 772 738 698
f 739 772 699
f 772 698 699
f 739 699 700
f 739 700 697
f 740 701 774
f 740 773 701
f 811 660 810
f 811 774 660
f 701 660 774
f 741 702 773
f 742 702 741
f 703 743 619
f 747 662 746
f 747 663 662
f 664 747 748
f 814 665 749
f 665 814 704
f 814 781 704
f 781 706 704
f 781 705 706
f 847 745 666
f 709 705 783
f 709 707 705
f 707 706 705
f 708 709 783
f 710 709 708
f 708 712 710
f 670 710 712
f 787 753 714
f 711 714 717
f 787 714 711
f 711 717 712
f 717 715 712
f 715 670 712
f 672 754 751
f 753 713 714
f 713 673 714
f 714 673 717
f 719 754 672
f 753 716 713
f 717 675 715
f 717 718 675
f 790 722 720
f 674 790 720
f 674 716 790
f 716 789 790
f 793 791 719
f 677 722 721
f 722 677 720
f 755 721 756
f 722 756 721
f 755 757 723
f 757 724 723
f 795 758 726
f 727 725 827
f 727 827 797
f 798 726 728
f 798 795 726
f 797 759 727
f 761 798 728
f 799 732 688
f 730 763 729
f 763 734 765
f 732 731 692
f 769 693 733
f 731 764 692
f 836 768 693
f 836 693 769
f 800 733 694
f 800 769 733
f 800 694 738
f 770 697 736
f 736 737 771
f 737 764 771
f 739 697 838
f 697 801 838
f 770 801 697
f 772 800 738
f 774 811 808
f 846 703 661
f 846 743 703
f 745 812 775
f 777 744 776
f 777 778 744
f 780 749 748
f 749 780 814
f 781 814 750
f 784 708 783
f 784 752 708
f 752 712 708
f 785 816 751
f 666 751 816
f 787 711 752
f 752 711 712
f 852 785 751
f 753 786 788
f 787 786 753
f 754 852 751
f 789 716 788
f 716 753 788
f 791 754 719
f 790 821 722
f 792 791 793
f 756 757 755
f 724 757 825
f 725 724 825
f 725 825 827
f 798 796 795
f 828 759 797
f 828 762 759
f 798 761 760
f 861 644 729
f 861 832 644
f 763 863 729
f 763 765 863
f 833 731 732
f 765 767 834
f 734 767 765
f 764 731 802
f 771 764 802
f 735 803 766
f 800 836 769
f 801 770 839
f 770 736 842
f 736 771 842
f 772 870 806
f 800 772 806
f 807 772 739
f 870 772 807
f 807 739 840
f 840 739 838
f 774 843 740
f 844 740 843
f 844 773 740
f 844 741 773
f 844 809 741
f 809 742 741
f 809 846 742
f 661 742 846
f 775 812 810
f 743 877 776
f 877 932 776
f 777 776 932
f 813 778 777
f 813 746 778
f 747 746 813
f 780 747 779
f 780 748 747
f 847 812 745
f 750 849 850
f 814 849 750
f 850 781 750
f 851 781 850
f 851 705 781
f 851 782 783
f 705 851 783
f 782 784 783
f 815 784 782
f 815 817 784
f 817 786 784
f 786 752 784
f 786 787 752
f 817 788 786
f 754 886 852
f 853 886 754
f 819 821 790
f 789 819 790
f 789 788 819
f 791 853 754
f 821 756 722
f 821 823 756
f 792 853 791
f 824 792 793
f 794 757 822
f 756 823 757
f 823 822 757
f 794 825 757
f 758 826 824
f 826 758 795
f 796 826 795
f 760 761 829
f 856 762 828
f 829 644 832
f 761 644 829
f 831 762 856
f 831 799 762
f 861 859 832
f 831 860 799
f 860 732 799
f 860 833 732
f 833 835 731
f 834 767 867
f 767 766 867
f 869 768 836
f 805 836 800
f 805 800 806
f 841 770 842
f 771 802 842
f 802 731 835
f 867 766 803
f 803 735 804
f 768 804 735
f 837 805 806
f 806 870 837
f 801 902 838
f 866 839 841
f 839 770 841
f 870 807 871
f 807 840 871
f 875 905 774
f 843 774 905
f 811 845 808
f 845 875 808
f 774 808 875
f 845 811 810
f 846 877 743
f 812 845 810
f 779 747 813
f 878 779 908
f 878 780 779
f 878 848 780
f 848 814 780
f 848 849 814
f 880 666 816
f 782 851 884
f 815 782 884
f 882 816 785
f 885 817 815
f 912 785 852
f 882 785 912
f 885 818 788
f 885 788 817
f 818 819 788
f 819 820 821
f 820 915 823
f 821 820 823
f 792 889 853
f 822 823 915
f 889 792 824
f 889 824 826
f 825 794 854
f 825 854 827
f 796 855 826
f 857 797 827
f 854 857 827
f 798 891 796
f 857 828 797
f 856 828 857
f 891 798 760
f 829 893 760
f 829 830 893
f 893 891 760
f 831 856 894
f 832 830 829
f 859 830 832
f 729 895 861
f 833 860 862
f 729 863 895
f 897 833 862
f 863 765 864
f 834 864 765
f 897 835 833
f 804 768 869
f 865 869 836
f 865 836 805
f 838 902 840
f 902 801 957
f 957 801 839
f 872 841 842
f 802 835 873
f 842 802 873
f 803 868 867
f 924 865 805
f 900 924 837
f 924 805 837
f 870 900 837
f 874 870 871
f 872 866 841
f 873 872 842
f 876 844 843
f 929 844 876
f 929 809 844
f 929 930 809
f 907 809 930
f 846 809 907
f 846 907 877
f 933 777 932
f 933 813 777
f 908 779 813
f 909 666 880
f 909 847 666
f 881 850 849
f 881 851 850
f 910 884 881
f 881 884 851
f 882 880 816
f 884 885 815
f 911 818 885
f 887 818 911
f 912 852 886
f 819 818 887
f 853 914 886
f 820 888 915
f 887 820 819
f 887 888 820
f 889 914 853
f 942 822 915
f 942 890 822
f 890 794 822
f 854 794 890
f 890 892 854
f 855 916 826
f 857 854 892
f 855 796 891
f 857 894 856
f 858 831 894
f 858 860 831
f 859 861 919
f 895 919 861
f 948 862 860
f 897 862 948
f 863 951 895
f 951 863 864
f 835 897 896
f 864 867 922
f 834 867 864
f 921 957 839
f 921 839 866
f 873 835 898
f 896 898 835
f 922 867 868
f 868 803 804
f 899 869 865
f 924 899 865
f 900 870 901
f 901 870 874
f 874 871 963
f 927 871 840
f 963 871 927
f 840 902 927
f 904 866 872
f 904 873 928
f 904 872 873
f 873 898 928
f 906 990 875
f 905 875 990
f 876 843 905
f 966 906 845
f 845 906 875
f 994 966 845
f 907 932 877
f 994 812 909
f 845 812 994
f 933 908 813
f 847 909 812
f 908 935 878
f 935 848 878
f 935 967 848
f 848 967 879
f 848 879 849
f 996 909 880
f 879 936 849
f 849 936 881
f 996 880 882
f 910 881 936
f 910 883 884
f 883 885 884
f 883 911 885
f 911 888 887
f 973 886 914
f 912 886 973
f 888 913 915
f 914 889 941
f 1002 942 915
f 916 941 826
f 826 941 889
f 917 890 942
f 917 892 890
f 944 916 891
f 916 855 891
f 892 918 857
f 945 891 893
f 918 894 857
f 945 893 830
f 918 947 894
f 947 858 894
f 858 948 860
f 1006 859 919
f 949 897 948
f 896 897 949
f 864 952 951
f 864 922 952
f 920 954 898
f 896 920 898
f 804 869 961
f 961 899 983
f 961 869 899
f 925 924 900
f 927 902 957
f 903 866 904
f 921 866 903
f 928 898 954
f 923 922 868
f 923 868 804
f 926 900 901
f 955 901 874
f 955 874 988
f 958 921 903
f 960 903 904
f 928 960 904
f 964 1021 905
f 1021 989 905
f 989 876 905
f 964 905 990
f 931 907 930
f 932 907 931
f 934 933 932
f 934 908 933
f 993 908 934
f 935 908 993
f 879 967 936
f 938 996 882
f 968 910 936
f 937 910 968
f 969 910 937
f 910 969 883
f 969 970 911
f 969 911 883
f 970 888 911
f 970 913 888
f 974 915 913
f 1002 915 974
f 943 916 944
f 917 977 892
f 977 918 892
f 944 891 945
f 977 947 918
f 945 830 946
f 946 859 1006
f 830 859 946
f 947 948 858
f 979 919 895
f 950 896 949
f 895 951 979
f 896 981 920
f 981 980 920
f 1012 954 920
f 980 1012 920
f 922 953 952
f 926 925 900
f 957 956 927
f 958 957 921
f 925 983 924
f 983 899 924
f 988 874 963
f 963 927 1017
f 1017 927 956
f 959 958 960
f 960 958 903
f 961 923 804
f 906 965 990
f 1049 930 929
f 966 1022 906
f 1022 965 906
f 1049 931 930
f 931 992 932
f 1049 992 931
f 993 995 935
f 994 909 996
f 999 938 882
f 971 882 912
f 972 913 970
f 914 939 973
f 939 914 941
f 916 940 941
f 916 943 940
f 976 942 1002
f 1003 942 976
f 1003 917 942
f 1003 977 917
f 978 1064 944
f 1064 943 944
f 946 978 945
f 945 978 944
f 1032 947 977
f 1007 947 1032
f 1007 948 947
f 1007 949 948
f 1006 919 1011
f 1007 981 950
f 949 1007 950
f 1011 919 979
f 981 896 950
f 951 952 979
f 1012 982 954
f 987 953 922
f 987 922 923
f 983 925 1014
f 925 926 984
f 984 926 901
f 984 955 962
f 984 901 955
f 956 958 959
f 956 957 958
f 959 960 985
f 985 928 986
f 985 960 928
f 954 986 928
f 1047 987 923
f 1047 923 1020
f 1020 923 961
f 1019 961 983
f 962 955 988
f 1046 988 963
f 1017 1046 963
f 990 1048 964
f 1021 964 1048
f 991 876 989
f 991 929 876
f 1049 929 991
f 1023 932 992
f 994 1086 966
f 1023 934 932
f 1023 993 934
f 1024 995 1088
f 1024 935 995
f 935 1024 967
f 997 967 1024
f 967 997 936
f 997 1025 936
f 968 1025 1055
f 936 1025 968
f 1055 937 968
f 937 1000 969
f 1057 999 882
f 970 1000 1026
f 1000 970 969
f 1057 882 971
f 1026 972 970
f 912 1027 971
f 1059 913 972
f 973 1027 912
f 1001 913 1059
f 1001 974 913
f 975 1060 939
f 973 939 1060
f 975 939 941
f 1001 1002 974
f 941 940 975
f 940 1061 975
f 943 1028 940
f 1005 1003 1004
f 1005 977 1003
f 1032 977 1005
f 1033 1034 946
f 1008 1007 1032
f 1006 1033 946
f 1067 1006 1011
f 1007 1035 981
f 1010 981 1035
f 1010 980 981
f 1037 1011 979
f 1039 979 952
f 1039 1037 979
f 953 1039 952
f 954 982 986
f 953 987 1013
f 1014 925 1015
f 1015 925 984
f 1017 956 1043
f 1043 959 1018
f 1043 956 959
f 1018 959 1040
f 985 1040 959
f 983 1014 1019
f 1045 962 988
f 989 1021 1109
f 991 989 1109
f 1082 1049 991
f 1022 1085 965
f 990 965 1085
f 966 1086 1022
f 1086 994 1112
f 1050 995 993
f 1112 994 996
f 1024 1089 997
f 1053 1112 996
f 1053 996 938
f 998 937 1055
f 1056 1053 999
f 999 1053 938
f 998 1000 937
f 1057 1056 999
f 1057 971 1027
f 1059 972 1026
f 1027 973 1060
f 976 1002 1001
f 1095 976 1001
f 1028 1061 940
f 943 1063 1028
f 1003 976 1004
f 1030 1004 976
f 1064 1063 943
f 1062 1004 1030
f 1062 1005 1004
f 1031 1005 1062
f 1034 1064 978
f 1066 1005 1031
f 1066 1032 1005
f 1034 978 946
f 1032 1066 1008
f 1009 1033 1006
f 1008 1035 1007
f 1067 1009 1006
f 1035 1130 1010
f 1037 1067 1011
f 1010 1036 980
f 1130 1036 1010
f 1012 1036 982
f 980 1036 1012
f 953 1074 1039
f 986 1101 1042
f 1101 986 982
f 1013 1074 953
f 1014 1015 1016
f 1045 1015 984
f 1016 1015 1045
f 1075 1017 1043
f 1071 1018 1040
f 1040 985 1042
f 986 1042 985
f 1013 987 1047
f 1020 961 1019
f 1079 1019 1044
f 1014 1044 1019
f 1016 1044 1014
f 1045 984 962
f 1045 988 1046
f 1017 1078 1046
f 1048 1108 1021
f 1109 1021 1108
f 1139 991 1109
f 1082 991 1139
f 1085 1081 990
f 1048 990 1081
f 1050 993 1023
f 1087 995 1050
f 1024 1088 1089
f 1089 1051 997
f 1025 1051 1146
f 997 1051 1025
f 1146 1055 1025
f 1026 1000 998
f 1058 1057 1027
f 1116 1059 1094
f 1116 1001 1059
f 975 1117 1060
f 1061 1117 975
f 1119 976 1095
f 1119 1030 976
f 1119 1029 1030
f 1062 1030 1029
f 1098 1062 1123
f 1098 1031 1062
f 1031 1098 1065
f 1031 1065 1066
f 1099 1034 1033
f 1009 1099 1033
f 1100 1008 1066
f 1008 1100 1035
f 1068 1067 1037
f 1036 1038 982
f 1039 1068 1037
f 982 1038 1101
f 1039 1074 1073
f 1072 1040 1041
f 1071 1040 1072
f 1040 1042 1041
f 1105 1074 1013
f 1017 1075 1078
f 1075 1043 1076
f 1076 1018 1071
f 1076 1043 1018
f 1047 1105 1013
f 1077 1045 1046
f 1077 1046 1078
f 1020 1019 1079
f 1106 1016 1045
f 1081 1176 1048
f 1108 1048 1176
f 1083 1049 1082
f 1083 992 1049
f 1022 1086 1085
f 1084 1023 992
f 1050 1023 1084
f 1113 1112 1052
f 995 1087 1088
f 1053 1052 1112
f 1145 1052 1053
f 1146 1051 1144
f 1147 1055 1146
f 1054 1055 1147
f 1054 998 1055
f 1053 1056 1186
f 1092 998 1054
f 1092 1026 998
f 1091 1056 1057
f 1058 1091 1057
f 1094 1026 1092
f 1026 1094 1059
f 1058 1060 1115
f 1058 1027 1060
f 1001 1116 1095
f 1116 1152 1095
f 1096 1117 1061
f 1097 1061 1028
f 1097 1096 1061
f 1063 1097 1028
f 1029 1123 1062
f 1122 1063 1064
f 1034 1122 1064
f 1065 1098 1127
f 1099 1122 1034
f 1100 1066 1065
f 1100 1130 1035
f 1129 1009 1067
f 1163 1036 1130
f 1129 1067 1068
f 1038 1164 1101
f 1073 1068 1039
f 1102 1041 1069
f 1042 1069 1041
f 1070 1042 1101
f 1069 1042 1070
f 1071 1072 1135
f 1102 1072 1041
f 1167 1073 1074
f 1105 1167 1074
f 1071 1135 1076
f 1103 1106 1045
f 1103 1045 1077
f 1103 1078 1210
f 1103 1077 1078
f 1210 1078 1104
f 1075 1104 1078
f 1107 1047 1020
f 1105 1047 1107
f 1137 1020 1079
f 1107 1020 1137
f 1080 1079 1044
f 1106 1080 1016
f 1080 1044 1016
f 1177 1082 1139
f 1177 1083 1082
f 1081 1085 1179
f 1140 1179 1085
f 992 1083 1084
f 1086 1140 1085
f 1183 1141 1086
f 1084 1111 1050
f 1050 1111 1087
f 1111 1142 1087
f 1112 1183 1086
f 1087 1142 1088
f 1142 1143 1088
f 1052 1145 1113
f 1088 1143 1089
f 1143 1144 1089
f 1089 1144 1051
f 1186 1090 1053
f 1090 1145 1053
f 1093 1092 1054
f 1092 1093 1094
f 1148 1058 1115
f 1115 1060 1149
f 1116 1094 1150
f 1149 1060 1117
f 1119 1095 1152
f 1029 1119 1120
f 1191 1096 1097
f 1121 1029 1120
f 1122 1097 1063
f 1122 1191 1097
f 1121 1123 1029
f 1125 1098 1123
f 1127 1098 1125
f 1122 1099 1194
f 1128 1194 1099
f 1065 1160 1100
f 1009 1128 1099
f 1129 1128 1009
f 1163 1038 1036
f 1129 1068 1134
f 1069 1132 1102
f 1133 1069 1070
f 1101 1164 1070
f 1073 1134 1068
f 1135 1072 1166
f 1102 1166 1072
f 1208 1104 1075
f 1208 1076 1135
f 1208 1075 1076
f 1105 1168 1167
f 1136 1168 1105
f 1107 1136 1105
f 1080 1106 1171
f 1171 1106 1103
f 1137 1079 1138
f 1079 1080 1138
f 1293 1109 1108
f 1175 1109 1293
f 1139 1109 1175
f 1212 1083 1177
f 1110 1084 1083
f 1181 1111 1084
f 1113 1183 1112
f 1300 1183 1113
f 1185 1144 1143
f 1114 1054 1147
f 1114 1093 1054
f 1056 1091 1186
f 1094 1093 1187
f 1150 1094 1187
f 1152 1116 1150
f 1096 1153 1117
f 1153 1149 1117
f 1118 1119 1152
f 1119 1118 1120
f 1191 1153 1096
f 1154 1121 1120
f 1121 1154 1124
f 1123 1121 1124
f 1124 1125 1123
f 1159 1156 1124
f 1124 1156 1125
f 1125 1156 1126
f 1194 1157 1122
f 1126 1127 1125
f 1243 1194 1128
f 1126 1065 1127
f 1126 1160 1065
f 1161 1100 1160
f 1129 1162 1128
f 1100 1161 1130
f 1161 1163 1130
f 1129 1131 1162
f 1163 1202 1038
f 1134 1131 1129
f 1164 1038 1202
f 1134 1203 1131
f 1102 1165 1166
f 1102 1132 1165
f 1069 1133 1132
f 1201 1133 1070
f 1201 1070 1164
f 1134 1073 1203
f 1073 1206 1203
f 1135 1166 1260
f 1073 1167 1206
f 1135 1261 1208
f 1135 1260 1261
f 1173 1171 1103
f 1173 1103 1210
f 1104 1169 1210
f 1136 1107 1211
f 1211 1107 1137
f 1176 1214 1108
f 1214 1293 1108
f 1177 1139 1175
f 1176 1081 1213
f 1083 1212 1178
f 1213 1179 1180
f 1081 1179 1213
f 1110 1083 1178
f 1181 1084 1110
f 1141 1140 1086
f 1181 1182 1111
f 1111 1182 1142
f 1216 1141 1183
f 1182 1184 1142
f 1142 1184 1143
f 1184 1185 1143
f 1144 1185 1217
f 1269 1113 1145
f 1218 1144 1217
f 1219 1144 1218
f 1219 1146 1144
f 1219 1147 1146
f 1114 1147 1219
f 1091 1340 1186
f 1148 1220 1058
f 1220 1091 1058
f 1340 1091 1220
f 1221 1093 1114
f 1093 1221 1187
f 1222 1148 1115
f 1224 1150 1187
f 1222 1115 1149
f 1151 1150 1224
f 1151 1152 1150
f 1151 1118 1152
f 1153 1226 1149
f 1151 1189 1118
f 1189 1188 1120
f 1189 1120 1118
f 1191 1226 1153
f 1188 1154 1120
f 1188 1190 1154
f 1155 1154 1190
f 1155 1124 1154
f 1155 1159 1124
f 1157 1191 1122
f 1159 1126 1156
f 1158 1195 1159
f 1195 1196 1159
f 1159 1196 1126
f 1196 1160 1126
f 1162 1243 1128
f 1163 1161 1202
f 1132 1133 1199
f 1201 1164 1202
f 1256 1131 1203
f 1166 1165 1204
f 1132 1199 1165
f 1166 1204 1260
f 1167 1207 1206
f 1168 1207 1167
f 1169 1104 1208
f 1136 1170 1168
f 1170 1136 1211
f 1174 1211 1137
f 1174 1137 1138
f 1172 1138 1080
f 1080 1171 1172
f 1172 1171 1265
f 1262 1265 1173
f 1265 1171 1173
f 1210 1262 1173
f 1264 1138 1172
f 1214 1176 1295
f 1176 1213 1295
f 1294 1177 1175
f 1212 1177 1294
f 1296 1110 1178
f 1179 1297 1180
f 1140 1297 1179
f 1298 1297 1140
f 1215 1181 1110
f 1141 1298 1140
f 1182 1181 1215
f 1300 1216 1183
f 1269 1300 1113
f 1218 1217 1336
f 1186 1269 1090
f 1090 1269 1145
f 1340 1301 1186
f 1220 1148 1222
f 1187 1221 1272
f 1187 1272 1274
f 1274 1224 1187
f 1223 1273 1222
f 1226 1223 1149
f 1149 1223 1222
f 1224 1225 1151
f 1188 1189 1225
f 1225 1189 1151
f 1228 1190 1275
f 1190 1188 1275
f 1277 1226 1191
f 1229 1190 1228
f 1155 1190 1229
f 1230 1277 1191
f 1233 1192 1155
f 1192 1159 1155
f 1157 1230 1191
f 1234 1230 1157
f 1233 1237 1192
f 1193 1192 1237
f 1193 1158 1192
f 1192 1158 1159
f 1194 1234 1157
f 1234 1194 1279
f 1242 1158 1193
f 1195 1158 1242
f 1194 1243 1279
f 1248 1195 1242
f 1196 1195 1248
f 1247 1196 1248
f 1247 1160 1196
f 1247 1197 1160
f 1197 1161 1160
f 1162 1284 1243
f 1162 1286 1284
f 1198 1244 1249
f 1252 1198 1253
f 1244 1198 1252
f 1198 1199 1253
f 1199 1200 1253
f 1254 1133 1201
f 1200 1133 1254
f 1254 1201 1202
f 1197 1254 1202
f 1197 1202 1161
f 1162 1131 1286
f 1131 1256 1286
f 1258 1165 1198
f 1204 1165 1258
f 1165 1199 1198
f 1200 1199 1133
f 1206 1289 1203
f 1204 1205 1260
f 1207 1289 1206
f 1291 1208 1261
f 1170 1207 1168
f 1170 1209 1207
f 1209 1170 1290
f 1329 1169 1291
f 1210 1169 1329
f 1208 1291 1169
f 1290 1170 1211
f 1262 1210 1329
f 1174 1292 1211
f 1292 1290 1211
f 1174 1138 1264
f 1264 1172 1263
f 1263 1172 1265
f 1294 1175 1293
f 1294 1331 1212
f 1178 1212 1331
f 1296 1334 1110
f 1110 1334 1266
f 1215 1110 1266
f 1366 1297 1298
f 1182 1215 1267
f 1216 1298 1141
f 1182 1267 1184
f 1267 1335 1184
f 1185 1184 1335
f 1335 1268 1185
f 1217 1268 1336
f 1217 1185 1268
f 1269 1373 1300
f 1337 1218 1336
f 1219 1218 1337
f 1269 1186 1301
f 1271 1114 1219
f 1270 1340 1220
f 1272 1114 1271
f 1272 1221 1114
f 1273 1303 1222
f 1222 1303 1220
f 1306 1225 1304
f 1304 1225 1274
f 1225 1224 1274
f 1306 1188 1225
f 1306 1275 1188
f 1309 1228 1275
f 1226 1277 1227
f 1228 1309 1229
f 1232 1229 1278
f 1229 1233 1155
f 1278 1314 1231
f 1231 1232 1278
f 1232 1233 1229
f 1234 1313 1230
f 1232 1237 1233
f 1314 1235 1231
f 1235 1236 1231
f 1236 1232 1231
f 1236 1238 1232
f 1238 1237 1232
f 1241 1237 1238
f 1241 1239 1237
f 1237 1239 1193
f 1317 1234 1279
f 1235 1316 1240
f 1240 1236 1235
f 1240 1245 1236
f 1245 1238 1236
f 1245 1246 1238
f 1246 1241 1238
f 1239 1242 1193
f 1281 1240 1316
f 1241 1283 1239
f 1242 1239 1283
f 1248 1242 1283
f 1284 1279 1243
f 1281 1249 1240
f 1249 1244 1240
f 1240 1244 1245
f 1244 1252 1245
f 1252 1246 1245
f 1252 1250 1246
f 1241 1246 1250
f 1250 1283 1241
f 1283 1247 1248
f 1285 1249 1281
f 1251 1250 1252
f 1283 1282 1254
f 1283 1197 1247
f 1257 1249 1285
f 1257 1198 1249
f 1251 1252 1253
f 1251 1253 1200
f 1282 1200 1254
f 1251 1200 1282
f 1254 1197 1283
f 1255 1257 1285
f 1255 1258 1257
f 1257 1258 1198
f 1255 1259 1258
f 1259 1204 1258
f 1287 1256 1203
f 1259 1205 1204
f 1289 1287 1203
f 1326 1260 1205
f 1289 1207 1325
f 1326 1291 1261
f 1260 1326 1261
f 1207 1209 1325
f 1360 1262 1329
f 1292 1264 1263
f 1292 1174 1264
f 1263 1265 1330
f 1360 1330 1262
f 1330 1265 1262
f 1214 1295 1364
f 1364 1293 1214
f 1295 1213 1362
f 1178 1331 1296
f 1333 1334 1296
f 1404 1362 1180
f 1213 1180 1362
f 1297 1404 1180
f 1266 1334 1365
f 1266 1367 1299
f 1266 1365 1367
f 1266 1299 1215
f 1267 1215 1299
f 1299 1405 1267
f 1335 1267 1405
f 1339 1219 1337
f 1339 1271 1219
f 1342 1271 1339
f 1220 1303 1270
f 1342 1272 1271
f 1304 1272 1342
f 1304 1274 1272
f 1343 1273 1223
f 1305 1306 1304
f 1276 1223 1226
f 1308 1275 1306
f 1227 1276 1226
f 1310 1276 1227
f 1308 1309 1275
f 1310 1227 1277
f 1347 1310 1277
f 1346 1278 1309
f 1278 1229 1309
f 1347 1277 1230
f 1311 1278 1346
f 1314 1278 1311
f 1313 1347 1230
f 1312 1314 1311
f 1315 1313 1234
f 1317 1315 1234
f 1348 1235 1314
f 1316 1235 1348
f 1317 1279 1318
f 1280 1281 1316
f 1284 1318 1279
f 1349 1281 1280
f 1284 1319 1318
f 1349 1285 1281
f 1251 1282 1250
f 1250 1282 1283
f 1286 1319 1284
f 1286 1322 1319
f 1320 1323 1285
f 1255 1285 1323
f 1256 1322 1286
f 1323 1288 1255
f 1288 1259 1255
f 1322 1287 1324
f 1256 1287 1322
f 1288 1205 1259
f 1288 1327 1205
f 1287 1354 1324
f 1289 1354 1287
f 1327 1326 1205
f 1289 1325 1354
f 1328 1325 1209
f 1355 1291 1326
f 1290 1328 1209
f 1329 1355 1356
f 1329 1291 1355
f 1290 1292 1358
f 1358 1292 1263
f 1263 1330 1358
f 1293 1364 1402
f 1401 1293 1402
f 1401 1294 1293
f 1401 1361 1294
f 1361 1331 1294
f 1404 1297 1366
f 1216 1368 1298
f 1337 1336 1372
f 1374 1269 1301
f 1373 1269 1374
f 1374 1301 1375
f 1340 1375 1301
f 1270 1376 1340
f 1302 1342 1339
f 1273 1343 1303
f 1343 1459 1303
f 1341 1377 1342
f 1378 1305 1377
f 1377 1305 1342
f 1305 1304 1342
f 1378 1307 1305
f 1460 1307 1378
f 1460 1344 1307
f 1344 1306 1307
f 1307 1306 1305
f 1379 1343 1223
f 1308 1344 1345
f 1344 1308 1306
f 1379 1276 1310
f 1379 1223 1276
f 1381 1308 1345
f 1381 1309 1308
f 1346 1309 1381
f 1411 1311 1346
f 1313 1415 1347
f 1313 1385 1415
f 1348 1314 1312
f 1313 1315 1385
f 1316 1348 1386
f 1349 1280 1386
f 1386 1280 1316
f 1395 1285 1349
f 1395 1320 1285
f 1322 1321 1319
f 1323 1320 1351
f 1322 1324 1321
f 1288 1323 1351
f 1353 1288 1351
f 1353 1327 1288
f 1354 1352 1324
f 1327 1398 1326
f 1325 1328 1397
f 1354 1325 1397
f 1398 1355 1326
f 1357 1290 1358
f 1357 1328 1290
f 1360 1329 1400
f 1356 1400 1329
f 1358 1330 1399
f 1330 1359 1399
f 1360 1359 1330
f 1364 1295 1363
f 1295 1362 1363
f 1332 1296 1331
f 1333 1296 1332
f 1494 1334 1333
f 1365 1334 1494
f 1368 1366 1298
f 1367 1405 1299
f 1368 1216 1369
f 1369 1216 1300
f 1268 1335 1370
f 1335 1405 1370
f 1373 1406 1300
f 1338 1337 1372
f 1338 1339 1337
f 1338 1302 1339
f 1375 1340 1376
f 1341 1302 1408
f 1341 1342 1302
f 1303 1376 1270
f 1458 1376 1303
f 1459 1458 1303
f 1345 1344 1460
f 1380 1411 1381
f 1381 1411 1346
f 1347 1382 1310
f 1311 1411 1383
f 1347 1415 1382
f 1383 1312 1311
f 1312 1383 1384
f 1384 1348 1312
f 1348 1384 1386
f 1317 1385 1315
f 1388 1385 1317
f 1318 1388 1317
f 1387 1349 1386
f 1318 1391 1388
f 1390 1349 1387
f 1318 1319 1391
f 1390 1395 1349
f 1319 1321 1391
f 1321 1393 1391
f 1393 1321 1394
f 1321 1350 1394
f 1321 1324 1350
f 1324 1352 1350
f 1443 1353 1351
f 1353 1398 1327
f 1448 1328 1357
f 1397 1328 1448
f 1447 1356 1355
f 1398 1447 1355
f 1490 1400 1356
f 1357 1358 1399
f 1400 1359 1360
f 1363 1493 1364
f 1523 1361 1401
f 1523 1403 1361
f 1403 1331 1361
f 1403 1332 1331
f 1451 1363 1362
f 1451 1362 1404
f 1365 1496 1367
f 1496 1530 1367
f 1495 1366 1368
f 1367 1452 1405
f 1300 1406 1369
f 1371 1268 1370
f 1454 1406 1373
f 1336 1268 1371
f 1371 1372 1336
f 1373 1374 1454
f 1501 1338 1372
f 1338 1407 1302
f 1501 1407 1338
f 1375 1456 1374
f 1407 1408 1302
f 1408 1533 1409
f 1409 1341 1408
f 1409 1377 1341
f 1409 1378 1377
f 1409 1461 1378
f 1343 1536 1459
f 1461 1460 1378
f 1536 1343 1379
f 1506 1536 1379
f 1462 1345 1460
f 1465 1379 1310
f 1465 1506 1379
f 1381 1462 1380
f 1462 1381 1345
f 1463 1310 1382
f 1412 1463 1382
f 1383 1410 1413
f 1410 1383 1411
f 1415 1412 1382
f 1383 1413 1384
f 1384 1413 1416
f 1385 1417 1415
f 1416 1423 1386
f 1384 1416 1386
f 1388 1417 1385
f 1388 1426 1417
f 1429 1387 1423
f 1423 1387 1386
f 1388 1391 1426
f 1391 1389 1426
f 1426 1389 1430
f 1392 1427 1430
f 1392 1434 1427
f 1427 1434 1431
f 1391 1393 1389
f 1393 1392 1389
f 1393 1396 1392
f 1396 1434 1392
f 1436 1395 1390
f 1393 1394 1396
f 1396 1437 1434
f 1436 1439 1395
f 1439 1320 1395
f 1437 1396 1440
f 1320 1439 1351
f 1350 1444 1394
f 1394 1444 1396
f 1350 1352 1444
f 1352 1445 1444
f 1443 1446 1353
f 1352 1354 1445
f 1446 1398 1353
f 1397 1445 1354
f 1446 1447 1398
f 1490 1356 1447
f 1488 1357 1399
f 1488 1487 1357
f 1488 1359 1449
f 1488 1399 1359
f 1359 1400 1449
f 1490 1449 1400
f 1450 1401 1402
f 1450 1523 1401
f 1493 1402 1364
f 1451 1404 1495
f 1494 1496 1365
f 1366 1495 1404
f 1368 1529 1495
f 1497 1529 1368
f 1530 1452 1367
f 1369 1497 1368
f 1405 1452 1453
f 1498 1497 1369
f 1370 1405 1453
f 1453 1499 1370
f 1498 1369 1406
f 1371 1499 1455
f 1371 1370 1499
f 1454 1498 1406
f 1372 1455 1501
f 1372 1371 1455
f 1456 1454 1374
f 1456 1375 1457
f 1376 1457 1375
f 1503 1408 1407
f 1503 1533 1408
f 1504 1461 1409
f 1462 1564 1505
f 1505 1538 1380
f 1462 1505 1380
f 1411 1538 1410
f 1538 1411 1380
f 1310 1463 1465
f 1410 1543 1413
f 1415 1509 1412
f 1414 1509 1415
f 1417 1414 1415
f 1417 1419 1414
f 1418 1473 1474
f 1419 1420 1422
f 1418 1424 1473
f 1425 1471 1473
f 1425 1416 1471
f 1425 1423 1416
f 1422 1420 1421
f 1422 1421 1472
f 1421 1424 1472
f 1424 1428 1473
f 1428 1425 1473
f 1417 1426 1419
f 1419 1430 1420
f 1430 1421 1420
f 1424 1421 1431
f 1428 1429 1425
f 1425 1429 1423
f 1426 1430 1419
f 1430 1427 1421
f 1427 1431 1421
f 1424 1433 1428
f 1431 1433 1424
f 1389 1392 1430
f 1432 1433 1431
f 1433 1435 1428
f 1435 1429 1428
f 1429 1435 1387
f 1435 1390 1387
f 1434 1432 1431
f 1437 1432 1434
f 1437 1476 1432
f 1436 1435 1477
f 1390 1435 1436
f 1437 1438 1476
f 1478 1436 1477
f 1440 1396 1442
f 1437 1440 1438
f 1436 1478 1439
f 1396 1444 1442
f 1438 1440 1481
f 1478 1351 1439
f 1444 1441 1442
f 1481 1442 1441
f 1440 1442 1481
f 1478 1443 1351
f 1444 1484 1441
f 1478 1446 1443
f 1445 1484 1444
f 1486 1445 1397
f 1486 1484 1445
f 1448 1486 1397
f 1486 1448 1522
f 1491 1447 1446
f 1522 1448 1487
f 1448 1357 1487
f 1488 1449 1489
f 1449 1490 1489
f 1447 1491 1490
f 1492 1402 1493
f 1450 1402 1492
f 1602 1332 1403
f 1526 1493 1363
f 1333 1332 1602
f 1363 1451 1526
f 1496 1494 1527
f 1528 1495 1529
f 1498 1581 1497
f 1455 1499 1582
f 1500 1454 1456
f 1500 1498 1454
f 1531 1501 1455
f 1407 1501 1532
f 1502 1456 1457
f 1458 1457 1376
f 1533 1534 1409
f 1535 1458 1459
f 1534 1504 1409
f 1504 1559 1461
f 1460 1559 1561
f 1461 1559 1460
f 1462 1561 1564
f 1561 1462 1460
f 1464 1506 1465
f 1463 1464 1465
f 1548 1466 1469
f 1548 1469 1573
f 1469 1543 1573
f 1513 1469 1466
f 1543 1469 1413
f 1549 1470 1422
f 1422 1510 1549
f 1467 1418 1508
f 1418 1468 1508
f 1418 1474 1468
f 1474 1513 1468
f 1474 1471 1513
f 1471 1469 1513
f 1471 1416 1469
f 1416 1413 1469
f 1509 1414 1514
f 1414 1470 1514
f 1472 1467 1510
f 1472 1418 1467
f 1470 1414 1419
f 1470 1419 1422
f 1422 1472 1510
f 1474 1473 1471
f 1424 1418 1472
f 1432 1475 1433
f 1475 1435 1433
f 1432 1476 1475
f 1476 1515 1475
f 1477 1475 1515
f 1477 1435 1475
f 1515 1480 1477
f 1480 1478 1477
f 1476 1438 1516
f 1516 1515 1476
f 1482 1478 1480
f 1438 1481 1479
f 1516 1438 1479
f 1481 1441 1479
f 1519 1483 1482
f 1483 1478 1482
f 1483 1446 1478
f 1484 1479 1441
f 1484 1485 1479
f 1486 1485 1484
f 1491 1483 1519
f 1446 1483 1491
f 1486 1522 1485
f 1489 1491 1519
f 1522 1487 1488
f 1522 1488 1489
f 1491 1489 1490
f 1524 1525 1493
f 1525 1492 1493
f 1550 1403 1523
f 1550 1602 1403
f 1493 1526 1524
f 1528 1578 1451
f 1526 1451 1578
f 1494 1333 1577
f 1577 1527 1494
f 1451 1495 1528
f 1497 1603 1529
f 1453 1604 1554
f 1453 1452 1604
f 1499 1453 1554
f 1500 1581 1498
f 1582 1499 1554
f 1455 1582 1606
f 1606 1531 1455
f 1500 1456 1502
f 1556 1501 1531
f 1532 1501 1556
f 1557 1407 1532
f 1557 1503 1407
f 1557 1533 1503
f 1457 1585 1502
f 1558 1585 1457
f 1558 1457 1458
f 1535 1558 1458
f 1534 1559 1504
f 1536 1535 1459
f 1537 1536 1506
f 1539 1506 1464
f 1539 1537 1506
f 1540 1539 1464
f 1463 1540 1464
f 1507 1543 1410
f 1507 1410 1538
f 1463 1412 1540
f 1412 1509 1540
f 1509 1544 1540
f 1566 1542 1508
f 1542 1467 1508
f 1566 1511 1547
f 1566 1508 1511
f 1544 1514 1549
f 1545 1510 1542
f 1542 1510 1467
f 1511 1468 1547
f 1511 1508 1468
f 1468 1512 1547
f 1468 1513 1512
f 1548 1512 1466
f 1512 1513 1466
f 1544 1509 1514
f 1514 1470 1549
f 1516 1517 1515
f 1517 1480 1515
f 1517 1482 1480
f 1518 1516 1479
f 1518 1517 1516
f 1517 1519 1482
f 1521 1517 1518
f 1521 1519 1517
f 1485 1518 1479
f 1485 1520 1518
f 1520 1521 1518
f 1520 1519 1521
f 1485 1522 1520
f 1522 1489 1520
f 1489 1519 1520
f 1576 1622 1492
f 1622 1450 1492
f 1622 1624 1450
f 1624 1523 1450
f 1624 1550 1523
f 1576 1492 1525
f 1551 1333 1602
f 1578 1600 1526
f 1524 1526 1600
f 1577 1333 1551
f 1528 1552 1578
f 1527 1579 1496
f 1496 1579 1530
f 1603 1553 1529
f 1553 1528 1529
f 1452 1530 1604
f 1581 1603 1497
f 1555 1581 1500
f 1633 1500 1502
f 1585 1633 1502
f 1634 1532 1556
f 1557 1532 1634
f 1557 1584 1533
f 1533 1584 1534
f 1535 1588 1558
f 1563 1588 1535
f 1563 1535 1536
f 1537 1563 1536
f 1589 1564 1561
f 1562 1505 1564
f 1562 1538 1505
f 1572 1542 1567
f 1542 1566 1567
f 1539 1540 1574
f 1566 1547 1569
f 1599 1573 1543
f 1599 1507 1570
f 1543 1507 1599
f 1540 1575 1574
f 1572 1545 1542
f 1547 1595 1569
f 1547 1546 1595
f 1544 1575 1540
f 1544 1541 1575
f 1544 1545 1541
f 1546 1547 1512
f 1546 1512 1548
f 1545 1544 1549
f 1545 1549 1510
f 1600 1525 1524
f 1552 1528 1553
f 1530 1579 1627
f 1604 1530 1627
f 1531 1606 1583
f 1583 1556 1531
f 1633 1555 1500
f 1634 1609 1557
f 1609 1584 1557
f 1588 1607 1558
f 1584 1610 1534
f 1534 1610 1560
f 1559 1534 1560
f 1587 1588 1563
f 1561 1560 1589
f 1560 1561 1559
f 1593 1563 1537
f 1593 1587 1563
f 1612 1562 1564
f 1612 1564 1589
f 1594 1537 1539
f 1594 1593 1537
f 1507 1565 1614
f 1538 1565 1507
f 1565 1538 1562
f 1597 1594 1539
f 1596 1572 1567
f 1568 1567 1566
f 1568 1569 1618
f 1568 1566 1569
f 1614 1570 1507
f 1574 1597 1539
f 1574 1571 1597
f 1571 1596 1597
f 1596 1571 1572
f 1569 1595 1618
f 1595 1546 1598
f 1598 1546 1548
f 1548 1620 1598
f 1620 1573 1621
f 1621 1573 1599
f 1574 1575 1571
f 1575 1541 1571
f 1541 1572 1571
f 1541 1545 1572
f 1620 1548 1573
f 1600 1601 1525
f 1601 1657 1525
f 1657 1576 1525
f 1644 1527 1577
f 1626 1578 1552
f 1579 1527 1644
f 1663 1626 1553
f 1553 1626 1552
f 1663 1553 1628
f 1628 1553 1603
f 1580 1603 1581
f 1703 1580 1581
f 1604 1630 1554
f 1582 1554 1630
f 1605 1581 1555
f 1583 1606 1632
f 1583 1634 1556
f 1648 1585 1607
f 1609 1608 1584
f 1607 1585 1558
f 1608 1610 1584
f 1610 1611 1560
f 1587 1586 1588
f 1589 1560 1636
f 1589 1636 1612
f 1562 1612 1592
f 1593 1590 1587
f 1593 1594 1590
f 1594 1591 1590
f 1615 1568 1638
f 1617 1568 1615
f 1592 1614 1565
f 1592 1565 1562
f 1616 1597 1596
f 1591 1597 1616
f 1594 1597 1591
f 1617 1616 1596
f 1567 1617 1596
f 1568 1617 1567
f 1638 1568 1618
f 1619 1618 1595
f 1619 1595 1640
f 1640 1595 1598
f 1598 1620 1641
f 1674 1550 1624
f 1642 1550 1674
f 1602 1550 1642
f 1642 1698 1602
f 1698 1551 1602
f 1698 1643 1551
f 1578 1675 1600
f 1577 1551 1643
f 1643 1644 1577
f 1626 1675 1578
f 1644 1627 1579
f 1604 1627 1629
f 1628 1603 1580
f 1629 1630 1604
f 1630 1631 1582
f 1581 1605 1703
f 1606 1631 1632
f 1606 1582 1631
f 1665 1605 1555
f 1645 1583 1632
f 1645 1634 1583
f 1585 1648 1633
f 1647 1609 1634
f 1608 1647 1635
f 1609 1647 1608
f 1635 1610 1608
f 1635 1611 1610
f 1586 1607 1588
f 1560 1611 1636
f 1639 1586 1587
f 1590 1639 1587
f 1613 1639 1590
f 1613 1615 1637
f 1615 1638 1637
f 1652 1638 1618
f 1592 1653 1614
f 1653 1592 1612
f 1613 1591 1616
f 1590 1591 1613
f 1613 1617 1615
f 1616 1617 1613
f 1652 1618 1619
f 1654 1619 1640
f 1641 1640 1598
f 1656 1641 1620
f 1656 1620 1621
f 1656 1621 1599
f 1658 1622 1694
f 1658 1624 1622
f 1658 1674 1624
f 1576 1657 1694
f 1694 1622 1576
f 1623 1600 1675
f 1623 1601 1600
f 1627 1644 1625
f 1625 1661 1627
f 1580 1662 1628
f 1633 1665 1555
f 1665 1633 1646
f 1647 1634 1645
f 1646 1633 1648
f 1668 1648 1607
f 1669 1668 1607
f 1586 1669 1607
f 1709 1650 1612
f 1636 1709 1612
f 1671 1637 1638
f 1671 1638 1652
f 1612 1650 1653
f 1586 1639 1649
f 1639 1613 1649
f 1613 1637 1649
f 1651 1652 1654
f 1619 1654 1652
f 1614 1655 1673
f 1653 1655 1614
f 1673 1570 1614
f 1673 1656 1599
f 1673 1599 1570
f 1675 1626 1676
f 1644 1643 1677
f 1677 1660 1644
f 1625 1644 1660
f 1663 1740 1626
f 1627 1661 1629
f 1662 1663 1628
f 1680 1662 1580
f 1630 1629 1679
f 1679 1723 1630
f 1631 1723 1724
f 1631 1630 1723
f 1681 1631 1724
f 1645 1631 1681
f 1645 1632 1631
f 1664 1666 1645
f 1666 1647 1645
f 1666 1682 1647
f 1668 1646 1648
f 1668 1667 1646
f 1635 1682 1708
f 1647 1682 1635
f 1635 1708 1684
f 1611 1635 1684
f 1611 1684 1636
f 1649 1669 1586
f 1729 1650 1709
f 1637 1670 1649
f 1670 1637 1671
f 1651 1671 1652
f 1653 1713 1655
f 1650 1713 1653
f 1688 1651 1654
f 1690 1640 1641
f 1654 1640 1690
f 1688 1654 1690
f 1691 1641 1672
f 1732 1672 1692
f 1672 1641 1656
f 1692 1672 1656
f 1692 1656 1673
f 1696 1657 1601
f 1716 1658 1694
f 1716 1717 1658
f 1717 1674 1658
f 1752 1642 1674
f 1623 1659 1696
f 1601 1623 1696
f 1698 1642 1752
f 1623 1675 1659
f 1697 1643 1698
f 1643 1697 1677
f 1740 1676 1626
f 1700 1740 1663
f 1700 1663 1662
f 1661 1678 1629
f 1679 1629 1678
f 1703 1680 1580
f 1664 1645 1681
f 1703 1605 1665
f 1667 1665 1646
f 1667 1704 1665
f 1683 1667 1668
f 1669 1683 1668
f 1685 1683 1669
f 1709 1636 1684
f 1669 1649 1685
f 1649 1670 1685
f 1670 1651 1687
f 1670 1671 1651
f 1650 1729 1713
f 1730 1651 1688
f 1687 1651 1730
f 1688 1690 1689
f 1715 1691 1672
f 1690 1641 1691
f 1715 1672 1732
f 1673 1693 1692
f 1693 1673 1655
f 1696 1735 1657
f 1735 1694 1657
f 1695 1674 1717
f 1695 1752 1674
f 1659 1675 1719
f 1719 1676 1740
f 1675 1676 1719
f 1660 1701 1625
f 1625 1701 1661
f 1662 1721 1700
f 1678 1661 1722
f 1721 1662 1680
f 1703 1702 1680
f 1725 1705 1681
f 1705 1664 1681
f 1704 1703 1665
f 1705 1666 1664
f 1667 1728 1704
f 1682 1706 1708
f 1706 1682 1666
f 1711 1667 1683
f 1710 1684 1708
f 1685 1711 1683
f 1685 1670 1686
f 1670 1687 1686
f 1729 1764 1713
f 1730 1688 1689
f 1731 1689 1690
f 1731 1690 1691
f 1655 1713 1693
f 1733 1732 1692
f 1693 1733 1692
f 1735 1767 1694
f 1767 1716 1694
f 1750 1696 1718
f 1735 1696 1750
f 1751 1698 1752
f 1718 1659 1719
f 1696 1659 1718
f 1753 1698 1751
f 1697 1698 1753
f 1753 1699 1697
f 1699 1677 1697
f 1660 1771 1701
f 1660 1677 1771
f 1721 1772 1700
f 1661 1701 1741
f 1722 1661 1741
f 1680 1743 1721
f 1722 1754 1678
f 1678 1754 1679
f 1754 1755 1679
f 1723 1679 1755
f 1702 1743 1680
f 1725 1681 1724
f 1704 1702 1703
f 1727 1702 1704
f 1725 1726 1705
f 1728 1727 1704
f 1726 1706 1705
f 1706 1666 1705
f 1744 1728 1667
f 1708 1776 1710
f 1706 1760 1708
f 1760 1776 1708
f 1746 1744 1667
f 1710 1776 1707
f 1711 1746 1667
f 1748 1746 1711
f 1709 1707 1729
f 1684 1707 1709
f 1707 1684 1710
f 1685 1686 1711
f 1748 1686 1749
f 1711 1686 1748
f 1749 1686 1712
f 1712 1686 1687
f 1687 1762 1712
f 1687 1730 1762
f 1762 1730 1763
f 1734 1733 1693
f 1713 1734 1693
f 1765 1731 1691
f 1714 1765 1715
f 1765 1691 1715
f 1714 1715 1732
f 1718 1719 1739
f 1739 1719 1738
f 1738 1719 1740
f 1720 1677 1699
f 1677 1720 1771
f 1772 1770 1700
f 1770 1740 1700
f 1773 1721 1743
f 1757 1723 1755
f 1759 1743 1702
f 1757 1724 1723
f 1757 1725 1724
f 1758 1726 1725
f 1760 1706 1726
f 1745 1707 1776
f 1748 1749 1778
f 1780 1749 1762
f 1762 1749 1712
f 1729 1779 1764
f 1763 1730 1689
f 1713 1782 1734
f 1782 1713 1764
f 1785 1714 1732
f 1733 1785 1732
f 1768 1735 1750
f 1768 1767 1735
f 1767 1736 1716
f 1736 1717 1716
f 1736 1737 1717
f 1737 1695 1717
f 1737 1752 1695
f 1738 1800 1739
f 1718 1739 1800
f 1720 1699 1769
f 1770 1738 1740
f 1771 1720 1769
f 1701 1771 1789
f 1789 1741 1701
f 1773 1772 1721
f 1722 1742 1754
f 1722 1741 1742
f 1756 1773 1743
f 1759 1756 1743
f 1727 1759 1702
f 1761 1759 1727
f 1761 1727 1728
f 1758 1760 1726
f 1747 1761 1728
f 1744 1747 1728
f 1744 1746 1747
f 1746 1748 1747
f 1707 1745 1797
f 1778 1749 1780
f 1729 1797 1779
f 1707 1797 1729
f 1783 1764 1779
f 1766 1689 1731
f 1766 1731 1765
f 1785 1733 1798
f 1798 1733 1734
f 1736 1767 1786
f 1737 1736 1786
f 1819 1752 1737
f 1818 1752 1819
f 1751 1752 1818
f 1753 1751 1820
f 1820 1835 1753
f 1788 1738 1770
f 1800 1738 1788
f 1835 1699 1753
f 1769 1699 1835
f 1773 1790 1772
f 1754 1742 1791
f 1791 1774 1754
f 1755 1774 1804
f 1755 1754 1774
f 1757 1755 1804
f 1793 1725 1757
f 1793 1758 1725
f 1775 1759 1761
f 1760 1777 1776
f 1777 1760 1758
f 1809 1761 1747
f 1796 1809 1747
f 1748 1796 1747
f 1748 1778 1796
f 1763 1813 1762
f 1813 1763 1689
f 1813 1689 1766
f 1784 1782 1764
f 1764 1783 1784
f 1832 1798 1734
f 1782 1832 1734
f 1814 1765 1714
f 1785 1814 1714
f 1816 1767 1768
f 1816 1786 1767
f 1817 1737 1786
f 1817 1819 1737
f 1799 1751 1818
f 1718 1800 1787
f 1750 1718 1787
f 1820 1751 1799
f 1803 1801 1770
f 1788 1770 1801
f 1771 1769 1837
f 1803 1772 1790
f 1803 1770 1772
f 1791 1742 1821
f 1805 1756 1807
f 1805 1773 1756
f 1792 1757 1804
f 1793 1757 1792
f 1775 1807 1759
f 1759 1807 1756
f 1793 1794 1758
f 1761 1809 1775
f 1776 1826 1745
f 1826 1776 1777
f 1796 1778 1811
f 1745 1795 1797
f 1778 1780 1811
f 1811 1780 1831
f 1780 1762 1831
f 1779 1797 1783
f 1762 1813 1831
f 1813 1766 1781
f 1781 1766 1765
f 1814 1785 1815
f 1785 1798 1815
f 1868 1786 1816
f 1868 1817 1786
f 1768 1834 1816
f 1768 1750 1834
f 1750 1787 1834
f 1853 1788 1801
f 1853 1800 1788
f 1803 1854 1801
f 1835 1802 1769
f 1837 1769 1802
f 1837 1789 1771
f 1838 1803 1790
f 1742 1840 1821
f 1742 1741 1840
f 1741 1789 1840
f 1805 1790 1773
f 1805 1838 1790
f 1774 1821 1822
f 1774 1791 1821
f 1804 1774 1822
f 1792 1804 1806
f 1794 1793 1792
f 1775 1825 1807
f 1825 1823 1807
f 1758 1794 1824
f 1777 1824 1826
f 1824 1777 1758
f 1809 1825 1775
f 1745 1827 1795
f 1827 1745 1826
f 1796 1810 1809
f 1796 1829 1810
f 1811 1829 1796
f 1782 1864 1832
f 1784 1864 1782
f 1781 1765 1814
f 1848 1816 1834
f 1787 1800 1853
f 1838 1854 1803
f 1789 1837 1839
f 1839 1840 1789
f 1842 1838 1805
f 1822 1821 1841
f 1806 1804 1822
f 1823 1842 1805
f 1823 1805 1807
f 1843 1792 1806
f 1808 1792 1843
f 1808 1794 1792
f 1825 1844 1823
f 1794 1808 1824
f 1809 1828 1825
f 1809 1810 1828
f 1797 1795 1812
f 1833 1831 1813
f 1783 1812 1784
f 1797 1812 1783
f 1833 1813 1781
f 1866 1781 1814
f 1866 1814 1815
f 1798 1846 1815
f 1846 1798 1832
f 1816 1848 1867
f 1867 1868 1816
f 1852 1834 1787
f 1787 1853 1852
f 1849 1820 1799
f 1820 1849 1835
f 1851 1801 1854
f 1853 1801 1851
f 1802 1835 1836
f 1836 1871 1802
f 1855 1854 1838
f 1837 1802 1871
f 1842 1874 1838
f 1822 1856 1857
f 1822 1841 1856
f 1857 1806 1822
f 1857 1843 1806
f 1858 1860 1843
f 1860 1808 1843
f 1845 1826 1824
f 1824 1860 1845
f 1808 1860 1824
f 1825 1828 1844
f 1826 1845 1827
f 1863 1795 1827
f 1829 1884 1810
f 1811 1884 1829
f 1811 1865 1884
f 1795 1830 1812
f 1831 1865 1811
f 1833 1865 1831
f 1784 1885 1864
f 1885 1784 1812
f 1886 1833 1781
f 1886 1781 1866
f 1847 1818 1819
f 1847 1799 1818
f 1835 1849 1836
f 1837 1871 1839
f 1890 1838 1874
f 1855 1838 1890
f 1876 1823 1859
f 1876 1842 1823
f 1858 1843 1857
f 1844 1859 1823
f 1828 1861 1844
f 1862 1863 1827
f 1862 1827 1845
f 1810 1882 1828
f 1810 1881 1882
f 1863 1830 1795
f 1810 1884 1881
f 1812 1830 1885
f 1846 1913 1815
f 1832 1913 1846
f 1832 1896 1913
f 1896 1832 1864
f 1898 1817 1868
f 1898 1869 1817
f 1869 1819 1817
f 1869 1847 1819
f 1887 1848 1852
f 1888 1848 1887
f 1888 1867 1848
f 1799 1847 1870
f 1870 1849 1799
f 1852 1848 1834
f 1900 1850 1851
f 1850 1853 1851
f 1852 1853 1850
f 1889 1851 1854
f 1900 1851 1889
f 1836 1849 1901
f 1889 1855 1890
f 1889 1854 1855
f 1871 1836 1891
f 1839 1871 1872
f 1874 1892 1890
f 1840 1839 1872
f 1872 1873 1840
f 1821 1840 1873
f 1873 1841 1821
f 1875 1856 1873
f 1856 1841 1873
f 1857 1856 1877
f 1858 1893 1878
f 1893 1858 1857
f 1860 1878 1879
f 1858 1878 1860
f 1861 1859 1844
f 1860 1879 1845
f 1882 1861 1828
f 1863 1862 1883
f 1863 1883 1830
f 1884 1865 1895
f 1911 1865 1833
f 1895 1865 1911
f 1911 1833 1886
f 1864 1885 1896
f 1930 1886 1866
f 1912 1866 1815
f 1930 1866 1912
f 1912 1815 1913
f 1941 1867 1888
f 1941 1897 1867
f 1897 1868 1867
f 1897 1898 1868
f 1852 1850 1899
f 1887 1852 1899
f 1849 1870 1914
f 1836 1901 1891
f 1903 1892 1874
f 1919 1856 1875
f 1903 1874 1842
f 1877 1856 1919
f 1876 1903 1842
f 1893 1857 1877
f 1878 1893 1905
f 1878 1905 1879
f 1906 1859 1861
f 1879 1880 1845
f 1882 1906 1861
f 1880 1894 1845
f 1894 1862 1845
f 1910 1884 1895
f 1830 1908 1885
f 1908 1830 1883
f 1899 1958 1887
f 1888 1887 1958
f 1847 1869 1968
f 1968 1870 1847
f 1849 1914 1932
f 1849 1932 1901
f 1871 1891 1916
f 1917 1915 1892
f 1915 1890 1892
f 1872 1871 1916
f 1916 1934 1872
f 1918 1917 1892
f 1873 1872 1934
f 1875 1902 1919
f 1875 1873 1902
f 1873 1934 1902
f 1918 1892 1903
f 1904 1877 1919
f 1925 1903 1876
f 1893 1877 1904
f 1925 1876 1859
f 1926 1880 1879
f 1906 1882 1907
f 1882 1881 1927
f 1907 1882 1927
f 1862 1894 1883
f 1927 1884 1910
f 1881 1884 1927
f 1885 1908 1928
f 1900 1933 1850
f 1933 1931 1850
f 1899 1850 1931
f 1959 1900 1889
f 1959 1933 1900
f 1901 1932 1946
f 1959 1890 1915
f 1959 1889 1890
f 1946 1891 1901
f 1919 1902 1935
f 1904 1919 1920
f 1921 1903 1925
f 1922 1905 1904
f 1905 1893 1904
f 1905 1923 1879
f 1879 1923 1926
f 1859 1924 1925
f 1906 1924 1859
f 1937 1924 1906
f 1880 1926 1894
f 1906 1907 1937
f 1907 1927 1966
f 1883 1909 1908
f 1909 1883 1894
f 1895 1911 1938
f 1938 1911 1930
f 1939 1930 1912
f 1940 1912 1913
f 1939 1912 1940
f 1955 1913 1896
f 1940 1913 1955
f 1896 1956 1955
f 1928 1956 1885
f 1956 1896 1885
f 1911 1886 1930
f 1941 1967 1897
f 1967 1957 1897
f 1957 1898 1897
f 1957 1942 1898
f 1943 1888 1958
f 1941 1888 1943
f 1942 1869 1898
f 1968 1869 1942
f 1931 1969 1899
f 1958 1899 1969
f 1870 1968 1944
f 1944 1914 1870
f 1891 1946 1947
f 1947 1972 1891
f 1916 1891 1972
f 1960 1917 1918
f 1921 1960 1918
f 1949 1919 1935
f 1921 1918 1903
f 1920 1919 1949
f 1922 1904 1920
f 1976 1921 1925
f 1950 1905 1922
f 1950 1923 1905
f 1924 1976 1925
f 1894 1953 1909
f 1953 1894 1926
f 1907 1978 1937
f 1978 1907 1966
f 1909 1964 1908
f 1927 1954 1966
f 1910 1954 1927
f 1954 1910 1938
f 1910 1895 1938
f 1929 1938 1930
f 1929 1930 1939
f 1971 1931 1933
f 1969 1931 1971
f 1915 1987 1959
f 1934 1916 1972
f 1972 1973 1934
f 1990 1915 1917
f 1973 1902 1934
f 1935 1902 1961
f 1961 1948 1935
f 1993 1960 1921
f 1948 1949 1935
f 1975 1993 1921
f 1936 1920 1949
f 1922 1951 1950
f 1936 1922 1920
f 1936 1951 1922
f 1976 1975 1921
f 1923 1950 1952
f 1963 1976 1924
f 1952 1926 1923
f 1937 1963 1924
f 1926 1977 1953
f 1909 1953 1964
f 1908 1964 1928
f 1965 1938 1979
f 1965 1954 1938
f 1979 1938 1929
f 1981 1939 1940
f 1981 1940 1955
f 1945 1914 1944
f 1914 1945 1986
f 1932 1914 1986
f 1915 2022 1987
f 1902 1973 1961
f 1960 1990 1917
f 1960 1992 1990
f 1962 1949 1948
f 1962 1936 1949
f 1951 1936 1962
f 1951 1952 1950
f 1952 2030 1977
f 1926 1952 1977
f 1937 1999 1963
f 1999 1937 1978
f 1966 1954 1965
f 2033 1928 1964
f 2018 2034 1955
f 1955 1982 2018
f 1956 1982 1955
f 1982 1956 1928
f 1980 1929 1939
f 1980 1939 1981
f 2034 1981 1955
f 1985 1983 1943
f 1983 2004 1943
f 2004 1941 1943
f 2004 1967 1941
f 1985 1958 1969
f 1943 1958 1985
f 1959 1970 1933
f 1970 1971 1933
f 1932 1986 1988
f 1946 1932 1988
f 1990 2022 1915
f 1961 1973 2011
f 1993 1992 1960
f 1974 1948 1961
f 1974 1962 1948
f 1974 1995 1962
f 1951 1962 1995
f 1996 2030 1952
f 1951 1996 1952
f 1976 1963 1998
f 2015 1999 1978
f 1953 1977 1964
f 1978 1966 2002
f 1965 2002 1966
f 2032 1982 1928
f 1928 2033 2032
f 1979 1929 1980
f 2005 1957 1967
f 2005 1942 1957
f 2054 1968 1942
f 1968 2054 1984
f 1944 1968 1984
f 1984 1945 1944
f 1971 1985 1969
f 2021 1959 1987
f 2021 1970 1959
f 1988 1986 2007
f 1946 1988 2008
f 1947 1946 2008
f 1987 2022 2009
f 1991 2011 2024
f 1991 1961 2011
f 1974 1961 1991
f 1995 1994 1996
f 1998 1993 1975
f 1998 2025 1993
f 1996 1951 1995
f 1998 1975 1976
f 1997 2030 1996
f 1999 1998 1963
f 2015 1978 2002
f 2000 1964 1977
f 2002 1965 2001
f 1965 1979 2001
f 2001 1979 2017
f 2017 1979 1980
f 2035 1967 2004
f 2035 2005 1967
f 2005 2054 1942
f 1983 1985 2036
f 2006 1945 1984
f 1945 2006 1986
f 2020 1970 2021
f 1971 1970 2020
f 1985 1971 2020
f 2009 2021 1987
f 1947 2008 2039
f 2010 1947 2039
f 2057 2022 1990
f 1972 1947 2010
f 1972 2010 1989
f 2023 2057 1990
f 1973 1972 1989
f 1989 2042 1973
f 2011 1973 2042
f 1992 2023 1990
f 2044 2023 1992
f 2024 2026 1991
f 2025 2044 1992
f 2012 1974 1991
f 2026 2012 1991
f 2025 1992 1993
f 1995 2012 1994
f 1974 2012 1995
f 1994 2013 1996
f 1996 2027 1997
f 2013 2027 1996
f 2030 2031 1977
f 1999 2014 1998
f 2014 1999 2015
f 2031 2000 1977
f 2015 2002 2001
f 2003 2017 1980
f 1981 2003 1980
f 2003 1981 2034
f 2053 2005 2035
f 2020 2037 1985
f 2036 1985 2037
f 1986 2006 2055
f 1986 2055 2007
f 1988 2007 2073
f 2073 2008 1988
f 2074 2009 2022
f 2011 2042 2024
f 2026 2045 2012
f 2012 2045 1994
f 2045 2013 1994
f 2028 2025 1998
f 2027 2047 1997
f 2014 2028 1998
f 1964 2000 2033
f 2001 2049 2015
f 2001 2016 2049
f 2064 2018 1982
f 1982 2032 2064
f 2017 2016 2001
f 2003 2016 2017
f 2051 2016 2003
f 2034 2051 2003
f 2052 1983 2036
f 2098 1983 2052
f 2004 1983 2098
f 2098 2035 2004
f 2019 2005 2053
f 2019 2054 2005
f 2084 1984 2054
f 2084 2006 1984
f 2036 2037 2068
f 2008 2073 2038
f 2039 2008 2038
f 2040 2074 2022
f 2010 2039 2041
f 2057 2040 2022
f 1989 2010 2041
f 1989 2041 2042
f 2043 2026 2024
f 2043 2045 2026
f 2013 2060 2027
f 2060 2013 2045
f 2028 2046 2025
f 2030 2029 2031
f 1997 2029 2030
f 1997 2047 2029
f 2014 2048 2028
f 2048 2014 2063
f 2063 2015 2049
f 2014 2015 2063
f 2016 2050 2049
f 2016 2066 2050
f 2066 2016 2051
f 2034 2065 2051
f 2018 2065 2034
f 2018 2064 2065
f 2072 2068 2037
f 2068 2052 2036
f 2006 2084 2071
f 2072 2037 2020
f 2055 2006 2071
f 2085 2020 2021
f 2085 2009 2074
f 2085 2021 2009
f 2038 2073 2075
f 2041 2039 2076
f 2078 2057 2023
f 2041 2056 2042
f 2056 2090 2042
f 2059 2078 2023
f 2058 2042 2090
f 2058 2024 2042
f 2043 2024 2058
f 2059 2023 2044
f 2046 2059 2044
f 2043 2080 2045
f 2080 2060 2045
f 2025 2046 2044
f 2027 2093 2047
f 2093 2027 2060
f 2028 2061 2046
f 2047 2094 2029
f 2028 2048 2061
f 2150 2031 2029
f 2049 2095 2063
f 2050 2095 2049
f 2082 2051 2065
f 2066 2051 2082
f 2069 2052 2068
f 2156 2055 2071
f 2085 2072 2020
f 2007 2055 2086
f 2074 2087 2085
f 2038 2075 2111
f 2039 2111 2076
f 2039 2038 2111
f 2088 2074 2040
f 2087 2074 2088
f 2088 2040 2057
f 2056 2076 2077
f 2041 2076 2056
f 2078 2088 2057
f 2080 2043 2058
f 2102 2059 2046
f 2060 2079 2093
f 2079 2060 2080
f 2061 2102 2046
f 2062 2094 2047
f 2062 2047 2093
f 2048 2081 2061
f 2048 2104 2081
f 2000 2031 2150
f 2063 2104 2048
f 2063 2095 2104
f 2119 2064 2032
f 2032 2033 2119
f 2095 2050 2096
f 2105 2050 2066
f 2096 2050 2105
f 2105 2066 2097
f 2097 2066 2082
f 2035 2098 2067
f 2067 2053 2035
f 2053 2067 2083
f 2019 2053 2083
f 2083 2070 2019
f 2069 2068 2099
f 2070 2054 2019
f 2070 2084 2054
f 2121 2071 2084
f 2099 2072 2122
f 2099 2068 2072
f 2085 2122 2072
f 2086 2055 2156
f 2073 2007 2086
f 2073 2086 2100
f 2075 2073 2100
f 2111 2077 2076
f 2056 2077 2089
f 2113 2088 2078
f 2090 2056 2089
f 2092 2058 2090
f 2079 2058 2092
f 2079 2080 2058
f 2079 2101 2093
f 2115 2062 2093
f 2081 2102 2061
f 2029 2094 2150
f 2000 2118 2033
f 2106 2082 2065
f 2065 2168 2106
f 2064 2168 2065
f 2168 2064 2119
f 2107 2070 2083
f 2107 2120 2070
f 2108 2069 2099
f 2052 2069 2108
f 2084 2070 2120
f 2120 2121 2084
f 2109 2122 2085
f 2124 2087 2110
f 2124 2109 2087
f 2085 2087 2109
f 2075 2100 2111
f 2088 2110 2087
f 2141 2110 2088
f 2113 2141 2088
f 2112 2090 2089
f 2092 2090 2112
f 2129 2113 2078
f 2129 2078 2059
f 2114 2129 2059
f 2091 2079 2092
f 2091 2101 2079
f 2114 2059 2102
f 2093 2116 2115
f 2116 2093 2101
f 2094 2147 2103
f 2062 2147 2094
f 2094 2103 2150
f 2102 2081 2117
f 2081 2132 2117
f 2000 2150 2118
f 2132 2081 2104
f 2033 2118 2119
f 2135 2105 2097
f 2135 2097 2151
f 2151 2097 2082
f 2151 2082 2106
f 2107 2083 2067
f 2052 2108 2154
f 2154 2098 2052
f 2173 2099 2122
f 2108 2099 2173
f 2071 2121 2175
f 2086 2156 2123
f 2123 2139 2086
f 2100 2086 2139
f 2077 2111 2125
f 2125 2126 2077
f 2089 2142 2127
f 2089 2077 2142
f 2112 2089 2127
f 2092 2112 2128
f 2130 2091 2092
f 2091 2116 2101
f 2062 2148 2147
f 2148 2062 2115
f 2102 2117 2114
f 2104 2095 2133
f 2187 2104 2133
f 2132 2104 2187
f 2096 2133 2095
f 2133 2096 2105
f 2154 2136 2098
f 2136 2067 2098
f 2136 2152 2067
f 2152 2107 2067
f 2071 2175 2156
f 2109 2138 2122
f 2124 2138 2109
f 2111 2100 2125
f 2126 2142 2077
f 2179 2141 2113
f 2128 2112 2127
f 2129 2179 2113
f 2130 2128 2144
f 2130 2092 2128
f 2145 2129 2114
f 2149 2116 2091
f 2146 2145 2114
f 2148 2115 2131
f 2116 2131 2115
f 2117 2146 2114
f 2146 2117 2164
f 2103 2161 2150
f 2161 2103 2147
f 2117 2132 2164
f 2105 2165 2133
f 2165 2105 2135
f 2167 2151 2106
f 2167 2106 2168
f 2173 2137 2108
f 2154 2108 2137
f 2172 2120 2107
f 2120 2172 2153
f 2153 2155 2120
f 2155 2121 2120
f 2175 2121 2155
f 2174 2122 2138
f 2174 2173 2122
f 2100 2139 2140
f 2125 2100 2140
f 2141 2124 2110
f 2126 2125 2158
f 2179 2143 2141
f 2144 2127 2181
f 2144 2128 2127
f 2129 2183 2179
f 2144 2159 2130
f 2130 2159 2149
f 2091 2130 2149
f 2201 2147 2148
f 2202 2148 2131
f 2149 2131 2116
f 2163 2150 2161
f 2132 2186 2164
f 2186 2132 2187
f 2119 2134 2168
f 2118 2134 2119
f 2188 2165 2135
f 2188 2135 2151
f 2172 2107 2152
f 2154 2137 2170
f 2138 2195 2174
f 2157 2139 2123
f 2140 2139 2157
f 2143 2209 2124
f 2143 2124 2141
f 2197 2126 2158
f 2142 2126 2197
f 2197 2198 2142
f 2127 2198 2181
f 2127 2142 2198
f 2129 2182 2183
f 2145 2182 2129
f 2145 2204 2182
f 2149 2162 2131
f 2159 2160 2149
f 2160 2162 2149
f 2146 2204 2145
f 2161 2147 2201
f 2201 2148 2202
f 2150 2169 2118
f 2150 2163 2169
f 2166 2133 2165
f 2187 2133 2166
f 2118 2169 2134
f 2188 2151 2167
f 2171 2152 2136
f 2171 2191 2152
f 2191 2172 2152
f 2173 2207 2137
f 2207 2170 2137
f 2154 2170 2190
f 2190 2136 2154
f 2156 2175 2176
f 2123 2156 2176
f 2176 2157 2123
f 2194 2124 2177
f 2138 2124 2194
f 2209 2177 2124
f 2125 2140 2208
f 2125 2208 2158
f 2179 2212 2143
f 2181 2198 2211
f 2180 2144 2181
f 2180 2159 2144
f 2180 2160 2159
f 2161 2184 2163
f 2184 2161 2201
f 2162 2202 2131
f 2205 2204 2146
f 2164 2205 2146
f 2164 2230 2205
f 2230 2164 2186
f 2165 2188 2216
f 2166 2165 2216
f 2168 2189 2167
f 2189 2168 2134
f 2190 2171 2136
f 2256 2172 2191
f 2234 2172 2256
f 2234 2153 2172
f 2234 2192 2153
f 2173 2193 2207
f 2192 2155 2153
f 2155 2192 2235
f 2175 2155 2235
f 2174 2193 2173
f 2219 2193 2174
f 2260 2175 2235
f 2176 2175 2260
f 2195 2219 2174
f 2220 2176 2260
f 2194 2195 2138
f 2157 2220 2196
f 2157 2176 2220
f 2140 2157 2196
f 2140 2196 2208
f 2158 2208 2178
f 2158 2178 2197
f 2183 2212 2179
f 2199 2181 2211
f 2180 2181 2199
f 2200 2203 2160
f 2200 2160 2180
f 2162 2227 2202
f 2160 2203 2162
f 2169 2213 2185
f 2251 2186 2187
f 2230 2186 2251
f 2169 2163 2213
f 2231 2187 2166
f 2251 2187 2231
f 2231 2166 2216
f 2169 2185 2134
f 2215 2188 2167
f 2167 2189 2215
f 2237 2196 2220
f 2223 2177 2209
f 2212 2209 2143
f 2198 2210 2211
f 2198 2197 2210
f 2224 2212 2183
f 2200 2180 2199
f 2229 2183 2182
f 2229 2224 2183
f 2184 2226 2214
f 2201 2226 2184
f 2246 2226 2202
f 2226 2201 2202
f 2227 2246 2202
f 2228 2227 2162
f 2228 2162 2203
f 2204 2229 2182
f 2204 2250 2229
f 2163 2214 2213
f 2214 2163 2184
f 2205 2250 2204
f 2205 2230 2250
f 2232 2215 2189
f 2189 2270 2232
f 2134 2270 2189
f 2270 2134 2185
f 2253 2216 2188
f 2253 2188 2215
f 2233 2190 2217
f 2171 2190 2233
f 2206 2171 2233
f 2171 2255 2191
f 2206 2255 2171
f 2191 2255 2256
f 2193 2218 2207
f 2217 2207 2218
f 2170 2207 2217
f 2217 2190 2170
f 2192 2234 2271
f 2271 2235 2192
f 2177 2195 2194
f 2177 2238 2195
f 2196 2237 2264
f 2196 2264 2221
f 2208 2196 2221
f 2221 2222 2208
f 2223 2266 2177
f 2178 2222 2240
f 2178 2208 2222
f 2242 2223 2209
f 2197 2178 2240
f 2210 2240 2244
f 2210 2197 2240
f 2242 2209 2212
f 2243 2210 2244
f 2243 2211 2210
f 2243 2245 2211
f 2224 2242 2212
f 2245 2199 2211
f 2225 2199 2245
f 2225 2200 2199
f 2225 2247 2200
f 2247 2203 2200
f 2214 2285 2213
f 2248 2285 2214
f 2248 2214 2226
f 2287 2253 2215
f 2287 2215 2232
f 2216 2252 2231
f 2252 2216 2253
f 2218 2257 2217
f 2257 2233 2217
f 2206 2233 2254
f 2236 2259 2218
f 2236 2193 2219
f 2236 2218 2193
f 2220 2260 2308
f 2308 2262 2220
f 2238 2219 2195
f 2238 2261 2219
f 2262 2237 2220
f 2239 2266 2223
f 2240 2241 2244
f 2242 2239 2223
f 2314 2248 2226
f 2314 2226 2246
f 2203 2247 2228
f 2229 2250 2281
f 2248 2282 2285
f 2230 2249 2250
f 2230 2284 2249
f 2284 2230 2251
f 2213 2285 2289
f 2289 2185 2213
f 2258 2234 2256
f 2258 2271 2234
f 2257 2218 2259
f 2294 2235 2271
f 2235 2294 2260
f 2261 2236 2219
f 2266 2238 2177
f 2240 2222 2275
f 2241 2240 2275
f 2243 2267 2245
f 2243 2244 2267
f 2224 2277 2242
f 2268 2225 2245
f 2224 2229 2277
f 2229 2281 2277
f 2278 2283 2246
f 2225 2268 2247
f 2268 2280 2247
f 2283 2314 2246
f 2278 2246 2227
f 2227 2279 2278
f 2228 2279 2227
f 2247 2280 2228
f 2280 2279 2228
f 2249 2281 2250
f 2286 2251 2231
f 2284 2251 2286
f 2286 2231 2303
f 2303 2231 2252
f 2303 2252 2290
f 2290 2252 2253
f 2290 2253 2287
f 2288 2287 2232
f 2288 2232 2270
f 2304 2255 2206
f 2304 2256 2255
f 2236 2292 2259
f 2292 2257 2259
f 2272 2236 2261
f 2272 2261 2324
f 2238 2324 2261
f 2263 2237 2262
f 2264 2237 2263
f 2263 2309 2264
f 2273 2295 2238
f 2221 2264 2309
f 2309 2274 2221
f 2266 2273 2238
f 2265 2221 2274
f 2222 2221 2265
f 2222 2265 2275
f 2297 2273 2266
f 2297 2266 2239
f 2276 2241 2275
f 2298 2297 2239
f 2267 2241 2276
f 2244 2241 2267
f 2277 2239 2242
f 2277 2298 2239
f 2299 2268 2245
f 2281 2316 2277
f 2248 2269 2282
f 2314 2269 2248
f 2249 2301 2281
f 2249 2284 2301
f 2185 2302 2270
f 2302 2185 2289
f 2291 2254 2332
f 2291 2206 2254
f 2305 2256 2304
f 2332 2257 2293
f 2233 2257 2332
f 2332 2254 2233
f 2258 2256 2305
f 2236 2306 2292
f 2257 2292 2293
f 2272 2306 2236
f 2260 2294 2308
f 2295 2324 2238
f 2325 2275 2265
f 2325 2326 2275
f 2276 2275 2326
f 2267 2311 2299
f 2267 2276 2311
f 2299 2245 2267
f 2277 2327 2298
f 2277 2316 2327
f 2315 2314 2283
f 2313 2268 2299
f 2344 2317 2269
f 2269 2314 2344
f 2329 2315 2283
f 2278 2329 2283
f 2280 2300 2279
f 2268 2313 2280
f 2313 2300 2280
f 2301 2316 2281
f 2317 2318 2282
f 2317 2282 2269
f 2330 2301 2284
f 2285 2318 2289
f 2318 2285 2282
f 2270 2302 2288
f 2333 2206 2291
f 2333 2304 2206
f 2334 2271 2258
f 2308 2294 2336
f 2323 2306 2272
f 2323 2272 2324
f 2262 2308 2307
f 2263 2262 2307
f 2274 2338 2339
f 2274 2309 2338
f 2273 2296 2295
f 2265 2274 2339
f 2339 2325 2265
f 2297 2310 2273
f 2297 2298 2310
f 2311 2326 2341
f 2311 2276 2326
f 2312 2299 2311
f 2312 2313 2299
f 2346 2329 2279
f 2329 2278 2279
f 2346 2279 2300
f 2331 2284 2286
f 2330 2284 2331
f 2349 2286 2303
f 2331 2286 2349
f 2349 2303 2319
f 2350 2288 2302
f 2318 2350 2302
f 2289 2318 2302
f 2319 2303 2290
f 2320 2290 2287
f 2320 2319 2290
f 2288 2320 2287
f 2304 2354 2305
f 2354 2258 2305
f 2334 2258 2354
f 2355 2292 2383
f 2293 2292 2355
f 2321 2271 2334
f 2321 2294 2271
f 2321 2336 2294
f 2383 2306 2357
f 2383 2292 2306
f 2323 2357 2306
f 2336 2307 2308
f 2324 2322 2323
f 2296 2324 2295
f 2371 2296 2273
f 2310 2371 2273
f 2342 2311 2341
f 2312 2311 2342
f 2327 2359 2298
f 2343 2313 2312
f 2361 2344 2314
f 2362 2314 2315
f 2361 2314 2362
f 2362 2315 2329
f 2300 2343 2346
f 2313 2343 2300
f 2301 2327 2316
f 2317 2347 2328
f 2344 2347 2317
f 2317 2328 2351
f 2317 2351 2318
f 2293 2355 2335
f 2335 2332 2293
f 2322 2357 2323
f 2296 2322 2324
f 2309 2263 2337
f 2309 2337 2338
f 2371 2369 2296
f 2325 2339 2340
f 2326 2325 2340
f 2341 2326 2372
f 2359 2310 2298
f 2360 2312 2342
f 2360 2343 2312
f 2301 2348 2327
f 2348 2301 2364
f 2364 2330 2331
f 2301 2330 2364
f 2318 2351 2350
f 2352 2349 2319
f 2378 2319 2320
f 2352 2319 2378
f 2377 2320 2288
f 2378 2320 2377
f 2288 2353 2377
f 2353 2288 2350
f 2395 2332 2335
f 2366 2332 2395
f 2291 2332 2366
f 2366 2333 2291
f 2379 2304 2333
f 2304 2379 2354
f 2381 2334 2354
f 2381 2356 2334
f 2321 2334 2356
f 2307 2336 2398
f 2399 2357 2322
f 2296 2385 2322
f 2339 2338 2370
f 2340 2370 2358
f 2340 2339 2370
f 2326 2340 2358
f 2358 2372 2326
f 2342 2341 2372
f 2344 2345 2347
f 2345 2344 2361
f 2387 2362 2329
f 2387 2329 2346
f 2327 2348 2363
f 2347 2407 2328
f 2363 2348 2364
f 2328 2407 2351
f 2365 2331 2349
f 2364 2331 2365
f 2365 2349 2352
f 2392 2350 2351
f 2350 2392 2353
f 2333 2366 2393
f 2393 2379 2333
f 2354 2379 2394
f 2394 2381 2354
f 2382 2355 2383
f 2382 2380 2355
f 2380 2335 2355
f 2380 2395 2335
f 2396 2321 2356
f 2417 2383 2357
f 2336 2321 2396
f 2398 2336 2396
f 2307 2398 2367
f 2367 2337 2307
f 2263 2307 2337
f 2369 2385 2296
f 2370 2338 2368
f 2342 2372 2386
f 2376 2310 2359
f 2374 2360 2342
f 2374 2388 2360
f 2343 2388 2389
f 2388 2343 2360
f 2327 2375 2359
f 2327 2363 2375
f 2361 2362 2439
f 2387 2439 2362
f 2389 2387 2346
f 2389 2346 2343
f 2347 2408 2407
f 2408 2347 2345
f 2351 2407 2392
f 2444 2377 2353
f 2353 2392 2444
f 2356 2381 2416
f 2416 2396 2356
f 2397 2382 2383
f 2399 2417 2357
f 2400 2399 2322
f 2385 2400 2322
f 2420 2385 2369
f 2370 2368 2358
f 2373 2369 2371
f 2373 2420 2369
f 2372 2402 2386
f 2372 2358 2402
f 2373 2371 2310
f 2436 2373 2310
f 2403 2342 2386
f 2436 2310 2376
f 2374 2342 2403
f 2405 2388 2374
f 2375 2376 2359
f 2361 2438 2345
f 2438 2361 2439
f 2363 2406 2375
f 2363 2410 2406
f 2363 2364 2410
f 2365 2410 2364
f 2409 2365 2352
f 2410 2365 2409
f 2409 2352 2411
f 2425 2411 2377
f 2425 2377 2444
f 2411 2352 2378
f 2411 2378 2377
f 2413 2366 2395
f 2413 2393 2366
f 2426 2379 2393
f 2414 2381 2394
f 2382 2428 2380
f 2427 2380 2428
f 2395 2380 2427
f 2416 2381 2414
f 2383 2417 2397
f 2338 2337 2418
f 2418 2384 2338
f 2434 2400 2385
f 2368 2338 2384
f 2420 2434 2385
f 2419 2358 2368
f 2403 2386 2450
f 2405 2374 2403
f 2376 2404 2436
f 2376 2423 2404
f 2405 2389 2388
f 2376 2375 2423
f 2387 2389 2390
f 2375 2406 2423
f 2390 2439 2387
f 2441 2406 2410
f 2407 2391 2392
f 2412 2444 2392
f 2427 2445 2395
f 2445 2413 2395
f 2454 2393 2413
f 2454 2426 2393
f 2394 2379 2426
f 2415 2428 2382
f 2417 2415 2397
f 2415 2382 2397
f 2398 2396 2430
f 2399 2431 2417
f 2433 2431 2399
f 2367 2398 2448
f 2432 2367 2448
f 2400 2433 2399
f 2337 2367 2432
f 2337 2432 2418
f 2368 2384 2419
f 2419 2401 2358
f 2358 2401 2402
f 2401 2435 2402
f 2386 2402 2435
f 2405 2437 2422
f 2403 2437 2405
f 2404 2423 2440
f 2422 2390 2389
f 2405 2422 2389
f 2408 2345 2424
f 2406 2441 2423
f 2407 2424 2466
f 2424 2407 2408
f 2407 2466 2391
f 2443 2410 2409
f 2412 2392 2391
f 2442 2409 2411
f 2442 2443 2409
f 2425 2442 2411
f 2455 2394 2426
f 2456 2394 2455
f 2456 2414 2394
f 2429 2414 2456
f 2416 2414 2429
f 2469 2396 2416
f 2430 2396 2469
f 2447 2417 2431
f 2447 2415 2417
f 2398 2430 2448
f 2418 2432 2471
f 2471 2384 2418
f 2434 2433 2400
f 2450 2435 2460
f 2450 2386 2435
f 2404 2477 2436
f 2462 2403 2450
f 2462 2437 2403
f 2404 2440 2477
f 2451 2390 2422
f 2422 2437 2451
f 2345 2421 2424
f 2421 2345 2438
f 2423 2464 2440
f 2464 2423 2441
f 2441 2410 2443
f 2453 2444 2412
f 2412 2480 2453
f 2391 2480 2412
f 2457 2446 2428
f 2427 2428 2446
f 2445 2427 2446
f 2457 2428 2415
f 2416 2429 2484
f 2484 2469 2416
f 2486 2447 2431
f 2486 2431 2470
f 2470 2431 2433
f 2384 2488 2458
f 2384 2471 2488
f 2472 2433 2434
f 2419 2384 2458
f 2458 2490 2419
f 2419 2490 2401
f 2459 2434 2420
f 2435 2401 2473
f 2449 2459 2420
f 2460 2435 2473
f 2449 2420 2373
f 2461 2449 2373
f 2436 2461 2373
f 2436 2477 2461
f 2421 2438 2494
f 2494 2438 2439
f 2494 2390 2478
f 2494 2439 2390
f 2390 2451 2478
f 2391 2466 2480
f 2443 2465 2441
f 2465 2443 2442
f 2452 2442 2425
f 2425 2509 2452
f 2444 2509 2425
f 2509 2444 2453
f 2483 2429 2456
f 2447 2457 2415
f 2430 2469 2500
f 2487 2448 2430
f 2487 2432 2448
f 2433 2501 2470
f 2459 2472 2434
f 2462 2450 2460
f 2437 2493 2463
f 2493 2437 2462
f 2451 2476 2478
f 2451 2463 2476
f 2463 2451 2437
f 2440 2495 2477
f 2440 2464 2495
f 2424 2496 2466
f 2441 2479 2464
f 2465 2479 2441
f 2482 2454 2467
f 2482 2426 2454
f 2482 2455 2426
f 2445 2481 2467
f 2413 2445 2467
f 2467 2454 2413
f 2457 2485 2446
f 2485 2468 2446
f 2481 2446 2468
f 2445 2446 2481
f 2429 2483 2484
f 2500 2487 2430
f 2516 2486 2470
f 2519 2501 2433
f 2472 2519 2433
f 2401 2490 2502
f 2502 2473 2401
f 2475 2460 2473
f 2474 2460 2475
f 2474 2462 2460
f 2474 2493 2462
f 2464 2506 2495
f 2539 2496 2424
f 2421 2539 2424
f 2464 2479 2506
f 2508 2479 2465
f 2466 2528 2480
f 2496 2528 2466
f 2497 2465 2442
f 2497 2442 2452
f 2531 2455 2482
f 2531 2498 2455
f 2455 2498 2456
f 2498 2483 2456
f 2485 2499 2468
f 2512 2468 2499
f 2481 2468 2512
f 2484 2483 2543
f 2447 2485 2457
f 2515 2487 2500
f 2487 2518 2432
f 2488 2432 2518
f 2471 2432 2488
f 2488 2490 2458
f 2489 2519 2472
f 2503 2489 2472
f 2503 2472 2459
f 2473 2521 2491
f 2473 2502 2521
f 2449 2503 2459
f 2475 2473 2491
f 2461 2522 2449
f 2522 2461 2535
f 2474 2475 2523
f 2477 2535 2461
f 2495 2535 2477
f 2506 2526 2495
f 2505 2494 2478
f 2505 2478 2476
f 2479 2508 2506
f 2508 2465 2497
f 2573 2509 2453
f 2453 2480 2573
f 2530 2497 2452
f 2530 2452 2509
f 2511 2510 2482
f 2541 2467 2481
f 2511 2467 2541
f 2482 2467 2511
f 2510 2531 2482
f 2498 2543 2483
f 2499 2485 2533
f 2533 2486 2514
f 2533 2447 2486
f 2485 2447 2533
f 2516 2514 2486
f 2518 2487 2515
f 2501 2516 2470
f 2517 2520 2488
f 2490 2520 2502
f 2490 2488 2520
f 2449 2522 2503
f 2523 2475 2491
f 2525 2474 2523
f 2525 2492 2493
f 2474 2525 2493
f 2526 2535 2495
f 2476 2492 2505
f 2463 2492 2476
f 2493 2492 2463
f 2494 2504 2421
f 2504 2494 2505
f 2496 2570 2528
f 2480 2574 2573
f 2528 2574 2480
f 2512 2541 2481
f 2532 2484 2543
f 2469 2484 2532
f 2469 2532 2500
f 2558 2514 2516
f 2501 2519 2516
f 2488 2518 2517
f 2551 2502 2520
f 2523 2491 2552
f 2595 2539 2421
f 2421 2504 2595
f 2566 2504 2505
f 2506 2527 2526
f 2506 2507 2527
f 2506 2508 2507
f 2507 2508 2529
f 2529 2508 2497
f 2529 2497 2530
f 2540 2530 2509
f 2540 2509 2573
f 2583 2498 2531
f 2583 2544 2498
f 2542 2556 2512
f 2541 2512 2556
f 2543 2498 2544
f 2499 2542 2512
f 2533 2513 2499
f 2532 2546 2500
f 2515 2500 2546
f 2546 2548 2515
f 2518 2515 2548
f 2519 2559 2516
f 2559 2558 2516
f 2520 2577 2551
f 2520 2517 2577
f 2489 2560 2519
f 2562 2489 2503
f 2521 2561 2491
f 2521 2502 2561
f 2502 2551 2561
f 2503 2522 2562
f 2536 2523 2552
f 2536 2525 2523
f 2536 2537 2525
f 2525 2537 2524
f 2492 2525 2524
f 2567 2504 2566
f 2505 2538 2566
f 2524 2538 2492
f 2538 2505 2492
f 2526 2527 2553
f 2570 2496 2539
f 2507 2569 2527
f 2569 2507 2529
f 2528 2580 2574
f 2580 2528 2570
f 2530 2571 2529
f 2555 2510 2511
f 2555 2531 2510
f 2585 2532 2543
f 2603 2532 2585
f 2545 2542 2513
f 2542 2499 2513
f 2547 2513 2533
f 2547 2514 2558
f 2547 2533 2514
f 2517 2576 2577
f 2517 2518 2576
f 2518 2548 2576
f 2560 2559 2519
f 2534 2562 2522
f 2535 2534 2522
f 2526 2565 2535
f 2565 2526 2553
f 2524 2537 2538
f 2567 2595 2504
f 2527 2569 2553
f 2572 2569 2529
f 2572 2529 2571
f 2554 2571 2530
f 2540 2554 2530
f 2573 2554 2540
f 2582 2555 2511
f 2555 2583 2531
f 2541 2556 2575
f 2582 2541 2575
f 2511 2541 2582
f 2585 2543 2544
f 2547 2545 2513
f 2532 2603 2557
f 2546 2532 2557
f 2558 2588 2547
f 2548 2546 2605
f 2548 2549 2576
f 2550 2551 2577
f 2550 2561 2551
f 2489 2610 2560
f 2489 2562 2610
f 2563 2561 2590
f 2563 2491 2561
f 2552 2491 2563
f 2564 2536 2552
f 2564 2537 2536
f 2565 2534 2535
f 2593 2566 2538
f 2538 2578 2593
f 2537 2578 2538
f 2565 2553 2594
f 2539 2568 2570
f 2568 2539 2595
f 2545 2601 2542
f 2556 2542 2601
f 2587 2545 2547
f 2588 2587 2547
f 2607 2588 2558
f 2548 2605 2549
f 2607 2558 2559
f 2559 2560 2608
f 2560 2610 2609
f 2550 2622 2561
f 2622 2589 2561
f 2590 2561 2589
f 2564 2563 2591
f 2564 2552 2563
f 2579 2578 2564
f 2578 2537 2564
f 2534 2565 2612
f 2565 2594 2612
f 2593 2567 2566
f 2553 2597 2594
f 2597 2569 2572
f 2553 2569 2597
f 2581 2572 2571
f 2597 2572 2581
f 2599 2571 2554
f 2581 2571 2599
f 2599 2554 2615
f 2645 2554 2573
f 2615 2554 2645
f 2573 2598 2645
f 2574 2598 2573
f 2598 2574 2580
f 2555 2582 2616
f 2555 2616 2600
f 2600 2583 2555
f 2617 2544 2583
f 2601 2584 2556
f 2575 2556 2584
f 2545 2587 2601
f 2607 2621 2588
f 2608 2607 2559
f 2577 2576 2633
f 2633 2550 2577
f 2609 2608 2560
f 2611 2610 2562
f 2591 2563 2590
f 2640 2611 2562
f 2579 2564 2591
f 2534 2640 2562
f 2534 2612 2640
f 2579 2613 2578
f 2578 2613 2593
f 2627 2594 2597
f 2568 2614 2596
f 2595 2614 2568
f 2580 2596 2598
f 2570 2596 2580
f 2596 2570 2568
f 2628 2597 2581
f 2618 2646 2575
f 2646 2582 2575
f 2616 2582 2646
f 2617 2583 2600
f 2575 2584 2618
f 2586 2601 2587
f 2557 2603 2602
f 2620 2588 2621
f 2620 2587 2588
f 2557 2653 2546
f 2653 2605 2546
f 2549 2605 2606
f 2606 2633 2549
f 2576 2549 2633
f 2590 2589 2623
f 2591 2590 2624
f 2579 2592 2613
f 2592 2579 2591
f 2594 2642 2612
f 2626 2567 2593
f 2614 2567 2626
f 2593 2641 2626
f 2641 2593 2613
f 2614 2595 2567
f 2627 2597 2628
f 2629 2628 2581
f 2629 2581 2599
f 2663 2645 2598
f 2598 2644 2663
f 2596 2644 2598
f 2675 2600 2616
f 2675 2648 2600
f 2630 2618 2584
f 2648 2617 2600
f 2630 2601 2586
f 2584 2601 2630
f 2619 2544 2617
f 2619 2585 2544
f 2631 2585 2619
f 2602 2585 2631
f 2603 2585 2602
f 2620 2586 2587
f 2620 2632 2586
f 2557 2602 2604
f 2604 2653 2557
f 2605 2653 2667
f 2667 2606 2605
f 2637 2621 2607
f 2656 2607 2608
f 2622 2550 2634
f 2656 2608 2609
f 2589 2655 2623
f 2589 2622 2655
f 2657 2609 2610
f 2624 2590 2623
f 2657 2610 2611
f 2640 2657 2611
f 2639 2591 2624
f 2639 2592 2591
f 2613 2592 2625
f 2613 2625 2641
f 2594 2627 2642
f 2673 2627 2628
f 2674 2629 2599
f 2674 2599 2615
f 2630 2650 2618
f 2646 2618 2650
f 2678 2617 2648
f 2678 2679 2617
f 2679 2619 2617
f 2619 2679 2631
f 2602 2631 2665
f 2665 2604 2602
f 2654 2620 2621
f 2637 2654 2621
f 2633 2606 2681
f 2550 2633 2634
f 2656 2637 2607
f 2634 2655 2622
f 2623 2655 2669
f 2657 2656 2609
f 2624 2623 2638
f 2592 2639 2659
f 2612 2688 2640
f 2592 2659 2625
f 2698 2614 2626
f 2643 2642 2627
f 2660 2644 2614
f 2673 2628 2629
f 2672 2663 2644
f 2644 2596 2614
f 2674 2615 2662
f 2645 2662 2615
f 2616 2646 2647
f 2647 2675 2616
f 2650 2630 2649
f 2632 2651 2586
f 2651 2630 2586
f 2604 2665 2680
f 2680 2653 2604
f 2683 2654 2637
f 2633 2681 2635
f 2636 2683 2637
f 2634 2635 2668
f 2634 2633 2635
f 2656 2636 2637
f 2696 2623 2669
f 2638 2623 2696
f 2640 2688 2657
f 2638 2639 2624
f 2638 2659 2639
f 2642 2688 2612
f 2689 2626 2641
f 2698 2626 2689
f 2641 2658 2689
f 2625 2658 2641
f 2658 2625 2659
f 2643 2627 2673
f 2661 2673 2629
f 2644 2704 2672
f 2660 2704 2644
f 2661 2629 2674
f 2676 2677 2650
f 2677 2646 2650
f 2647 2677 2691
f 2647 2646 2677
f 2675 2647 2691
f 2651 2692 2649
f 2676 2649 2692
f 2650 2649 2676
f 2649 2630 2651
f 2631 2679 2664
f 2694 2651 2632
f 2664 2665 2631
f 2620 2652 2632
f 2654 2652 2620
f 2667 2712 2606
f 2606 2712 2681
f 2683 2682 2654
f 2695 2636 2656
f 2655 2668 2669
f 2655 2634 2668
f 2685 2695 2656
f 2685 2656 2657
f 2670 2658 2659
f 2638 2670 2659
f 2642 2687 2688
f 2643 2671 2642
f 2701 2614 2698
f 2673 2671 2643
f 2725 2674 2662
f 2726 2662 2645
f 2725 2662 2726
f 2645 2663 2726
f 2707 2648 2675
f 2707 2678 2648
f 2665 2664 2680
f 2730 2710 2652
f 2710 2632 2652
f 2694 2632 2710
f 2653 2680 2666
f 2666 2667 2653
f 2730 2652 2682
f 2682 2652 2654
f 2668 2635 2716
f 2669 2668 2718
f 2696 2669 2719
f 2657 2684 2685
f 2657 2688 2684
f 2670 2638 2696
f 2686 2689 2658
f 2670 2686 2658
f 2642 2671 2687
f 2614 2701 2660
f 2673 2703 2671
f 2690 2703 2661
f 2703 2673 2661
f 2690 2661 2674
f 2690 2674 2725
f 2663 2735 2726
f 2672 2735 2663
f 2706 2675 2691
f 2706 2707 2675
f 2705 2676 2736
f 2677 2676 2705
f 2705 2691 2677
f 2752 2678 2707
f 2738 2678 2752
f 2738 2679 2678
f 2693 2679 2738
f 2693 2664 2679
f 2694 2692 2651
f 2667 2666 2712
f 2714 2730 2682
f 2717 2682 2683
f 2636 2717 2683
f 2668 2716 2715
f 2668 2715 2718
f 2719 2669 2718
f 2733 2695 2685
f 2684 2733 2685
f 2688 2697 2684
f 2720 2670 2696
f 2720 2686 2670
f 2687 2697 2688
f 2689 2699 2698
f 2686 2699 2689
f 2671 2703 2700
f 2660 2702 2704
f 2702 2660 2701
f 2672 2751 2735
f 2704 2751 2672
f 2705 2727 2691
f 2727 2706 2691
f 2736 2692 2708
f 2676 2692 2736
f 2709 2729 2664
f 2729 2680 2664
f 2666 2729 2711
f 2666 2680 2729
f 2711 2731 2666
f 2712 2666 2731
f 2681 2712 2713
f 2717 2714 2682
f 2635 2681 2713
f 2713 2716 2635
f 2757 2717 2636
f 2733 2636 2695
f 2733 2757 2636
f 2719 2718 2744
f 2684 2774 2733
f 2774 2684 2746
f 2720 2696 2719
f 2734 2686 2720
f 2687 2723 2697
f 2748 2701 2698
f 2748 2698 2699
f 2687 2700 2723
f 2671 2700 2687
f 2722 2702 2701
f 2776 2703 2690
f 2776 2690 2724
f 2704 2777 2751
f 2724 2690 2725
f 2706 2727 2728
f 2728 2707 2706
f 2754 2692 2694
f 2754 2708 2692
f 2664 2693 2709
f 2712 2731 2713
f 2716 2742 2732
f 2716 2713 2742
f 2732 2715 2716
f 2732 2743 2715
f 2718 2715 2743
f 2745 2719 2744
f 2720 2719 2745
f 2697 2746 2684
f 2699 2721 2748
f 2686 2721 2699
f 2721 2686 2734
f 2701 2748 2722
f 2700 2762 2723
f 2702 2722 2786
f 2762 2703 2776
f 2700 2703 2762
f 2704 2702 2777
f 2750 2725 2726
f 2750 2726 2735
f 2754 2739 2708
f 2736 2708 2739
f 2765 2693 2738
f 2709 2693 2765
f 2766 2754 2694
f 2766 2710 2741
f 2766 2694 2710
f 2711 2729 2767
f 2767 2769 2711
f 2730 2741 2710
f 2740 2741 2730
f 2755 2711 2769
f 2731 2711 2755
f 2714 2740 2730
f 2731 2755 2713
f 2717 2756 2714
f 2757 2796 2717
f 2773 2718 2743
f 2744 2718 2773
f 2774 2757 2733
f 2747 2720 2745
f 2720 2747 2734
f 2747 2760 2734
f 2721 2761 2748
f 2734 2760 2721
f 2760 2761 2721
f 2723 2749 2697
f 2723 2762 2749
f 2702 2786 2777
f 2804 2776 2724
f 2787 2724 2725
f 2787 2804 2724
f 2750 2787 2725
f 2792 2727 2764
f 2792 2728 2727
f 2789 2707 2728
f 2789 2752 2707
f 2739 2764 2736
f 2705 2736 2764
f 2764 2727 2705
f 2738 2752 2790
f 2790 2737 2738
f 2737 2765 2738
f 2767 2729 2709
f 2756 2740 2714
f 2755 2742 2713
f 2796 2756 2717
f 2772 2732 2797
f 2772 2743 2732
f 2773 2743 2772
f 2758 2744 2773
f 2745 2744 2758
f 2774 2746 2799
f 2697 2759 2746
f 2697 2749 2759
f 2748 2815 2722
f 2748 2816 2815
f 2816 2748 2761
f 2750 2735 2833
f 2751 2833 2735
f 2833 2751 2777
f 2788 2728 2792
f 2788 2789 2728
f 2820 2752 2789
f 2790 2752 2820
f 2753 2763 2739
f 2764 2739 2763
f 2765 2737 2821
f 2753 2754 2766
f 2753 2739 2754
f 2860 2767 2709
f 2755 2769 2770
f 2742 2770 2779
f 2742 2755 2770
f 2732 2742 2779
f 2779 2797 2732
f 2771 2796 2757
f 2772 2797 2798
f 2781 2745 2758
f 2759 2799 2746
f 2781 2747 2745
f 2781 2775 2747
f 2760 2775 2761
f 2775 2760 2747
f 2759 2749 2783
f 2802 2749 2762
f 2778 2750 2833
f 2787 2750 2778
f 2763 2791 2764
f 2791 2792 2764
f 2765 2821 2809
f 2741 2793 2766
f 2793 2753 2766
f 2809 2709 2765
f 2860 2709 2809
f 2767 2860 2838
f 2838 2768 2767
f 2822 2741 2740
f 2769 2767 2768
f 2769 2841 2770
f 2769 2768 2841
f 2770 2795 2779
f 2814 2772 2798
f 2812 2771 2757
f 2814 2773 2772
f 2774 2812 2757
f 2800 2773 2814
f 2800 2758 2773
f 2774 2799 2812
f 2781 2758 2800
f 2759 2784 2799
f 2759 2783 2784
f 2761 2782 2816
f 2782 2761 2775
f 2749 2802 2783
f 2815 2850 2722
f 2802 2762 2817
f 2722 2803 2786
f 2776 2817 2762
f 2817 2776 2804
f 2805 2804 2787
f 2818 2777 2786
f 2763 2808 2806
f 2791 2763 2806
f 2737 2790 2836
f 2836 2821 2737
f 2808 2763 2753
f 2741 2839 2793
f 2822 2839 2741
f 2768 2838 2841
f 2823 2822 2740
f 2770 2841 2795
f 2756 2823 2740
f 2771 2876 2796
f 2798 2797 2825
f 2812 2813 2771
f 2780 2781 2800
f 2780 2782 2775
f 2781 2780 2775
f 2783 2830 2784
f 2783 2802 2830
f 2722 2850 2803
f 2777 2832 2833
f 2818 2832 2777
f 2831 2805 2787
f 2785 2831 2778
f 2831 2787 2778
f 2785 2778 2833
f 2806 2855 2791
f 2855 2792 2791
f 2855 2834 2792
f 2834 2788 2792
f 2834 2789 2788
f 2806 2808 2807
f 2793 2808 2753
f 2841 2838 2794
f 2810 2823 2756
f 2779 2795 2811
f 2811 2842 2779
f 2796 2810 2756
f 2797 2842 2825
f 2797 2779 2842
f 2866 2876 2771
f 2813 2866 2771
f 2866 2813 2844
f 2845 2800 2814
f 2845 2780 2800
f 2845 2828 2780
f 2829 2816 2782
f 2782 2828 2829
f 2780 2828 2782
f 2802 2801 2830
f 2817 2801 2802
f 2804 2851 2817
f 2851 2804 2805
f 2835 2789 2834
f 2835 2820 2789
f 2806 2854 2853
f 2806 2807 2854
f 2855 2806 2853
f 2819 2790 2820
f 2819 2836 2790
f 2807 2808 2837
f 2821 2836 2857
f 2837 2808 2793
f 2822 2840 2839
f 2841 2824 2795
f 2824 2811 2795
f 2876 2810 2796
f 2825 2842 2843
f 2826 2825 2865
f 2826 2798 2825
f 2814 2798 2826
f 2827 2813 2812
f 2827 2844 2813
f 2799 2827 2812
f 2799 2784 2827
f 2847 2850 2815
f 2815 2816 2847
f 2820 2835 2819
f 2807 2856 2854
f 2837 2856 2807
f 2821 2857 2858
f 2858 2889 2821
f 2889 2809 2821
f 2839 2837 2793
f 2840 2861 2839
f 2823 2840 2822
f 2892 2840 2823
f 2811 2824 2863
f 2810 2892 2823
f 2865 2825 2843
f 2845 2826 2868
f 2845 2814 2826
f 2784 2869 2827
f 2829 2828 2870
f 2881 2869 2784
f 2816 2846 2847
f 2829 2846 2816
f 2829 2870 2846
f 2830 2881 2784
f 2881 2830 2848
f 2848 2801 2817
f 2830 2801 2848
f 2848 2817 2851
f 2849 2818 2786
f 2786 2803 2849
f 2785 2833 2832
f 2852 2835 2834
f 2887 2835 2852
f 2887 2819 2835
f 2836 2819 2901
f 2901 2857 2836
f 2873 2837 2861
f 2873 2856 2837
f 2859 2860 2889
f 2860 2809 2889
f 2861 2837 2839
f 2838 2860 2859
f 2890 2838 2859
f 2794 2838 2890
f 2890 2862 2794
f 2891 2861 2840
f 2891 2904 2861
f 2841 2862 2824
f 2841 2794 2862
f 2892 2891 2840
f 2811 2863 2842
f 2843 2842 2864
f 2844 2867 2866
f 2868 2865 2896
f 2868 2826 2865
f 2878 2845 2868
f 2844 2869 2880
f 2827 2869 2844
f 2878 2870 2828
f 2845 2878 2828
f 2897 2848 2851
f 2898 2851 2805
f 2897 2851 2898
f 2883 2805 2831
f 2898 2805 2883
f 2884 2831 2785
f 2883 2831 2884
f 2871 2785 2832
f 2884 2785 2871
f 2832 2899 2871
f 2818 2899 2832
f 2818 2849 2899
f 2886 2834 2855
f 2886 2852 2834
f 2853 2874 2885
f 2853 2854 2874
f 2855 2853 2885
f 2901 2819 2887
f 2874 2856 2873
f 2854 2856 2874
f 2862 2863 2824
f 2864 2842 2893
f 2842 2863 2893
f 2894 2810 2876
f 2866 2877 2876
f 2895 2865 2843
f 2896 2865 2895
f 2867 2877 2866
f 2880 2867 2844
f 2869 2881 2880
f 2909 2846 2870
f 2870 2908 2909
f 2878 2908 2870
f 2848 2882 2881
f 2897 2882 2848
f 2855 2885 2911
f 2911 2886 2855
f 2872 2874 2888
f 2872 2885 2874
f 2873 2888 2874
f 2875 2888 2873
f 2903 2858 2857
f 2858 2903 2889
f 2904 2873 2861
f 2875 2873 2904
f 2905 2892 2810
f 2894 2905 2810
f 2876 2877 2894
f 2895 2843 2864
f 2920 2877 2867
f 2907 2868 2896
f 2880 2920 2867
f 2907 2878 2868
f 2907 2908 2878
f 2881 2879 2880
f 2882 2879 2881
f 2924 2847 2846
f 2937 2803 2850
f 2850 2847 2937
f 2910 2884 2871
f 2911 2885 2900
f 2900 2872 2902
f 2885 2872 2900
f 2929 2857 2901
f 2929 2903 2857
f 2902 2872 2888
f 2859 2889 2912
f 2890 2859 2913
f 2913 2942 2890
f 2957 2890 2942
f 2862 2890 2957
f 2914 2904 2891
f 2863 2862 2957
f 2943 2914 2891
f 2943 2891 2892
f 2905 2943 2892
f 2917 2864 2893
f 2895 2864 2917
f 2906 2896 2895
f 2907 2896 2906
f 2880 2923 2920
f 2879 2923 2880
f 2846 2909 2924
f 2921 2909 2908
f 2847 2924 2937
f 2949 2897 2898
f 2949 2898 2883
f 2927 2899 2849
f 2849 2803 2927
f 2910 2883 2884
f 2926 2910 2871
f 2926 2871 2899
f 2886 2911 2951
f 2852 2886 2951
f 2938 2887 2852
f 2938 2993 2887
f 2993 2901 2887
f 2969 2901 2993
f 2929 2901 2969
f 2875 2953 2888
f 2888 2953 2902
f 2912 2889 2903
f 2859 2912 2955
f 2955 2913 2859
f 2930 2904 2914
f 2930 2875 2904
f 2915 2863 2957
f 2915 2916 2863
f 2893 2916 2917
f 2893 2863 2916
f 2944 2943 2905
f 2894 2944 2905
f 2895 2917 2918
f 2931 2894 2877
f 2906 2895 2945
f 2922 2907 2906
f 2908 2922 2921
f 2907 2922 2908
f 2921 2933 2909
f 2934 2879 2882
f 2932 2879 2934
f 2923 2879 2932
f 2934 2882 2935
f 2937 2927 2803
f 2897 2935 2882
f 2935 2897 2949
f 2925 2949 2883
f 2910 2925 2883
f 2927 2926 2899
f 2928 2852 2951
f 2928 2938 2852
f 2902 2939 2900
f 2911 2900 2940
f 2941 2939 2902
f 2941 2902 2953
f 2953 2875 2930
f 2954 2912 2903
f 2912 2954 2955
f 2914 2971 2930
f 2959 2917 2916
f 2918 2917 2959
f 2931 2944 2894
f 2945 2895 2918
f 2919 2931 2877
f 2962 2906 2945
f 2920 2919 2877
f 2920 2923 2919
f 2922 2906 2962
f 2947 2921 2922
f 2909 2933 2988
f 2924 2988 2937
f 2988 2924 2909
f 2911 2940 2950
f 2951 2911 2950
f 2900 2939 2940
f 2969 2995 2929
f 2995 2903 2929
f 2930 2983 2953
f 2913 2955 2956
f 2913 2956 2942
f 2915 2957 2960
f 2943 3000 2914
f 2916 2960 2959
f 2916 2915 2960
f 2944 2958 2943
f 2931 2972 2944
f 2945 2918 2973
f 2923 2946 2919
f 2962 2947 2922
f 2923 2932 2946
f 2932 2977 2946
f 2977 2932 2948
f 2921 2978 2933
f 2978 2921 2947
f 2934 2948 2932
f 2948 2934 2965
f 2935 2965 2934
f 2965 2935 2949
f 2966 2949 2925
f 2967 2925 2910
f 2966 2925 2967
f 2936 2910 2926
f 2967 2910 2936
f 2990 2926 2927
f 2936 2926 2990
f 2952 2950 2940
f 2968 2928 2951
f 2938 2928 2968
f 2939 2941 2952
f 2940 2939 2952
f 2903 2995 2954
f 2971 2983 2930
f 2942 2956 3011
f 2957 2942 2998
f 2958 3000 2943
f 2975 2972 2931
f 2961 2945 2973
f 2919 2975 2931
f 2962 2945 2961
f 2946 2963 2919
f 2946 2977 2963
f 2965 2949 2966
f 2937 2991 2927
f 2937 2988 2991
f 2980 2992 2950
f 2992 2951 2950
f 2992 2968 2951
f 2980 2952 2981
f 2950 2952 2980
f 2941 2981 2952
f 2994 2981 2941
f 3010 2994 2941
f 2982 2954 2995
f 2983 3010 2953
f 2953 3010 2941
f 2970 2954 2982
f 2955 2954 2970
f 2956 2955 2970
f 2942 3011 2998
f 3000 2971 2914
f 3000 2997 2971
f 2957 2998 2960
f 2998 2999 2960
f 2959 2960 2999
f 2958 2984 3000
f 2972 2958 2944
f 2972 2985 2958
f 3001 2918 2959
f 2975 2963 3016
f 2919 2963 2975
f 2964 2961 2976
f 2964 2962 2961
f 2947 2964 2978
f 2962 2964 2947
f 2986 2977 2948
f 2933 3006 2988
f 2978 3006 2933
f 2986 2948 2979
f 2965 2979 2948
f 2979 2965 3008
f 2989 3008 2966
f 3008 2965 2966
f 2989 2966 2967
f 3023 2967 2936
f 2991 2990 2927
f 3028 2938 2968
f 2993 2938 3028
f 3032 2995 2969
f 2970 2982 2996
f 2956 2970 3011
f 2997 2983 2971
f 3013 2959 2999
f 2985 2984 2958
f 3001 2959 3013
f 2974 2918 3001
f 2918 2974 2973
f 2974 3018 2973
f 3018 2961 2973
f 2976 2961 3018
f 2977 3016 2963
f 2976 3005 2964
f 2978 3005 3006
f 3005 2978 2964
f 3023 2989 2967
f 3024 3023 2936
f 3024 2936 2990
f 2980 2981 3031
f 2992 2980 3031
f 3039 2969 2993
f 3040 2982 2995
f 2996 2982 3040
f 2983 3009 3010
f 2970 2996 3033
f 3011 2970 3033
f 3000 3048 2997
f 2974 3001 3002
f 3015 2985 2972
f 2975 3015 2972
f 2975 3016 3015
f 3018 3005 2976
f 2977 3003 3016
f 3003 2977 3020
f 3006 3005 3007
f 3020 2977 2986
f 3021 2986 2979
f 3021 2979 3008
f 2987 2991 2988
f 2988 3006 2987
f 3027 2992 3031
f 2968 3027 3075
f 2968 2992 3027
f 3028 2968 3075
f 3058 2993 3028
f 2981 3029 3031
f 3039 2993 3058
f 3039 3032 2969
f 3029 2981 2994
f 3059 2995 3032
f 3059 3040 2995
f 3041 3010 3009
f 3044 3009 2983
f 3011 3033 3034
f 2997 3044 2983
f 3048 3044 2997
f 2998 3011 3046
f 3046 2999 2998
f 3012 3048 3000
f 2984 3012 3000
f 3001 3013 3002
f 3014 2984 2985
f 3015 3014 2985
f 3036 3018 2974
f 3003 3017 3016
f 3003 3053 3017
f 3053 3003 3020
f 3005 3019 3007
f 3019 3005 3018
f 3007 3004 3006
f 3021 3020 2986
f 3006 3004 2987
f 3008 3022 3021
f 3037 3008 2989
f 3037 3022 3008
f 3037 2989 3023
f 3025 2990 2991
f 3024 2990 3025
f 2991 3055 3025
f 3055 2991 2987
f 3041 2994 3010
f 3030 2994 3041
f 2996 3040 3071
f 3071 3033 2996
f 3046 3011 3034
f 2999 3046 3045
f 3013 2999 3045
f 3014 3012 2984
f 3015 3062 3014
f 3050 2974 3002
f 3015 3016 3062
f 2974 3050 3036
f 3019 3018 3036
f 3019 3052 3007
f 3053 3020 3064
f 3007 3052 3004
f 3064 3020 3021
f 3054 3023 3024
f 3037 3023 3054
f 3067 3024 3025
f 3076 3028 3075
f 3031 3026 3038
f 3027 3031 3038
f 3058 3028 3076
f 3026 3029 3030
f 3031 3029 3026
f 3030 3029 2994
f 3042 3041 3009
f 3044 3042 3009
f 3034 3033 3043
f 3013 3061 3049
f 3013 3045 3061
f 3002 3013 3049
f 3051 3062 3016
f 3017 3051 3016
f 3017 3063 3051
f 3063 3017 3053
f 3035 3019 3036
f 3035 3052 3019
f 3084 3065 3004
f 3105 3021 3022
f 3064 3021 3105
f 3066 3022 3037
f 3105 3022 3066
f 3066 3037 3054
f 3068 3067 3025
f 3068 3025 3055
f 2987 3065 3055
f 3065 2987 3004
f 3067 3054 3024
f 3027 3038 3056
f 3075 3027 3056
f 3087 3085 3026
f 3038 3026 3085
f 3086 3039 3058
f 3109 3032 3039
f 3087 3026 3030
f 3059 3032 3109
f 3070 3030 3041
f 3070 3041 3090
f 3033 3071 3043
f 3042 3090 3041
f 3079 3042 3044
f 3060 3043 3112
f 3034 3043 3060
f 3046 3034 3060
f 3079 3048 3047
f 3079 3044 3048
f 3012 3047 3048
f 3014 3072 3012
f 3014 3062 3082
f 3036 3083 3035
f 3083 3036 3050
f 3052 3035 3099
f 3063 3053 3064
f 3052 3084 3004
f 3052 3099 3084
f 3106 3066 3054
f 3057 3058 3076
f 3038 3085 3069
f 3069 3056 3038
f 3086 3058 3057
f 3086 3109 3039
f 3070 3111 3030
f 3111 3087 3030
f 3040 3059 3119
f 3119 3077 3040
f 3077 3071 3040
f 3090 3078 3070
f 3079 3090 3042
f 3112 3080 3060
f 3080 3046 3060
f 3045 3046 3080
f 3080 3061 3045
f 3072 3047 3012
f 3014 3082 3072
f 3081 3002 3049
f 3050 3002 3081
f 3051 3082 3062
f 3051 3073 3082
f 3035 3083 3100
f 3051 3063 3073
f 3035 3100 3099
f 3054 3074 3106
f 3067 3074 3054
f 3074 3067 3068
f 3115 3068 3055
f 3115 3055 3065
f 3110 3059 3109
f 3059 3110 3119
f 3077 3043 3071
f 3047 3091 3079
f 3061 3092 3094
f 3061 3080 3092
f 3072 3093 3047
f 3049 3061 3094
f 3081 3049 3127
f 3082 3095 3072
f 3097 3050 3081
f 3050 3097 3083
f 3063 3098 3073
f 3098 3063 3101
f 3101 3063 3064
f 3105 3101 3064
f 3103 3105 3066
f 3103 3066 3106
f 3147 3074 3068
f 3068 3114 3147
f 3114 3068 3115
f 3075 3056 3107
f 3107 3076 3075
f 3108 3076 3107
f 3057 3076 3108
f 3086 3057 3136
f 3077 3119 3120
f 3122 3111 3070
f 3088 3077 3120
f 3078 3122 3070
f 3123 3077 3088
f 3043 3077 3123
f 3112 3043 3123
f 3091 3090 3079
f 3091 3089 3090
f 3093 3091 3047
f 3072 3095 3093
f 3127 3049 3094
f 3096 3095 3082
f 3082 3130 3096
f 3073 3130 3082
f 3073 3098 3130
f 3083 3129 3100
f 3129 3083 3097
f 3084 3099 3102
f 3065 3104 3115
f 3104 3065 3084
f 3147 3146 3074
f 3146 3106 3074
f 3149 3135 3056
f 3107 3056 3135
f 3085 3117 3069
f 3117 3149 3069
f 3056 3069 3149
f 3108 3136 3057
f 3087 3117 3085
f 3118 3117 3087
f 3118 3087 3111
f 3139 3122 3078
f 3089 3078 3090
f 3089 3139 3078
f 3080 3124 3152
f 3080 3112 3124
f 3126 3089 3091
f 3125 3080 3152
f 3125 3092 3080
f 3094 3092 3125
f 3093 3126 3091
f 3096 3128 3095
f 3097 3127 3142
f 3097 3081 3127
f 3098 3133 3130
f 3133 3098 3132
f 3100 3131 3099
f 3131 3100 3129
f 3132 3098 3101
f 3103 3101 3105
f 3084 3102 3104
f 3113 3103 3106
f 3146 3113 3106
f 3109 3086 3116
f 3116 3110 3109
f 3122 3137 3111
f 3111 3137 3118
f 3120 3121 3088
f 3121 3151 3088
f 3123 3088 3151
f 3180 3139 3089
f 3112 3123 3124
f 3126 3180 3089
f 3140 3094 3125
f 3127 3094 3140
f 3153 3093 3095
f 3128 3153 3095
f 3130 3128 3096
f 3141 3097 3142
f 3097 3141 3129
f 3144 3102 3099
f 3099 3131 3144
f 3134 3101 3103
f 3132 3101 3134
f 3158 3115 3104
f 3104 3156 3158
f 3102 3156 3104
f 3134 3103 3113
f 3148 3160 3107
f 3107 3135 3148
f 3160 3108 3107
f 3173 3108 3160
f 3173 3136 3108
f 3117 3118 3149
f 3175 3086 3136
f 3116 3086 3175
f 3176 3110 3116
f 3119 3110 3176
f 3120 3119 3138
f 3138 3161 3120
f 3164 3137 3122
f 3121 3120 3161
f 3164 3122 3139
f 3123 3151 3165
f 3123 3165 3124
f 3165 3178 3124
f 3152 3124 3178
f 3153 3126 3093
f 3153 3167 3126
f 3154 3127 3140
f 3142 3127 3154
f 3128 3130 3143
f 3130 3133 3170
f 3143 3130 3170
f 3145 3144 3131
f 3129 3145 3131
f 3190 3146 3147
f 3114 3172 3147
f 3115 3172 3114
f 3158 3172 3115
f 3157 3113 3146
f 3149 3148 3135
f 3174 3136 3173
f 3175 3136 3174
f 3162 3150 3118
f 3118 3150 3149
f 3137 3162 3118
f 3205 3119 3176
f 3138 3119 3205
f 3167 3180 3126
f 3125 3152 3195
f 3140 3125 3195
f 3153 3168 3167
f 3154 3140 3169
f 3128 3182 3153
f 3128 3184 3182
f 3141 3142 3154
f 3128 3143 3184
f 3145 3155 3186
f 3129 3155 3145
f 3155 3129 3141
f 3133 3171 3170
f 3145 3186 3144
f 3132 3171 3133
f 3171 3132 3134
f 3144 3156 3102
f 3113 3157 3134
f 3189 3157 3146
f 3189 3146 3190
f 3159 3149 3150
f 3148 3149 3159
f 3203 3150 3162
f 3163 3162 3137
f 3243 3138 3205
f 3161 3138 3243
f 3163 3137 3164
f 3121 3161 3166
f 3121 3166 3151
f 3166 3165 3151
f 3164 3139 3207
f 3180 3207 3139
f 3169 3140 3195
f 3182 3168 3153
f 3185 3141 3154
f 3170 3184 3143
f 3141 3185 3155
f 3186 3188 3144
f 3144 3188 3156
f 3238 3134 3157
f 3201 3172 3158
f 3158 3212 3201
f 3156 3212 3158
f 3172 3190 3147
f 3159 3191 3148
f 3191 3160 3148
f 3203 3192 3150
f 3150 3192 3159
f 3228 3116 3175
f 3228 3176 3116
f 3217 3162 3163
f 3207 3177 3164
f 3178 3179 3152
f 3195 3152 3179
f 3168 3180 3167
f 3183 3154 3169
f 3182 3184 3196
f 3185 3154 3183
f 3197 3155 3185
f 3170 3199 3184
f 3199 3170 3208
f 3186 3197 3209
f 3155 3197 3186
f 3170 3171 3208
f 3208 3171 3187
f 3134 3187 3171
f 3156 3188 3212
f 3200 3238 3157
f 3200 3157 3189
f 3192 3193 3159
f 3191 3159 3193
f 3202 3160 3191
f 3202 3173 3160
f 3202 3227 3173
f 3227 3174 3173
f 3267 3174 3227
f 3175 3174 3267
f 3267 3228 3175
f 3217 3203 3162
f 3161 3243 3232
f 3194 3217 3163
f 3166 3161 3232
f 3177 3163 3164
f 3194 3163 3177
f 3166 3206 3165
f 3207 3218 3177
f 3178 3165 3206
f 3247 3195 3179
f 3182 3181 3168
f 3182 3196 3181
f 3198 3185 3183
f 3199 3196 3184
f 3185 3198 3197
f 3186 3209 3188
f 3210 3187 3134
f 3238 3210 3134
f 3225 3189 3190
f 3213 3190 3172
f 3225 3190 3213
f 3172 3201 3213
f 3215 3214 3193
f 3214 3191 3193
f 3215 3192 3216
f 3193 3192 3215
f 3216 3192 3203
f 3204 3176 3228
f 3205 3176 3204
f 3178 3206 3234
f 3179 3178 3234
f 3235 3207 3180
f 3168 3235 3180
f 3220 3195 3247
f 3181 3248 3168
f 3220 3169 3195
f 3196 3221 3181
f 3183 3169 3220
f 3236 3209 3197
f 3236 3197 3198
f 3208 3187 3211
f 3188 3237 3212
f 3210 3211 3187
f 3225 3200 3189
f 3202 3191 3214
f 3216 3239 3215
f 3231 3216 3203
f 3231 3203 3217
f 3232 3244 3166
f 3206 3166 3244
f 3246 3218 3207
f 3235 3246 3207
f 3248 3235 3168
f 3248 3181 3249
f 3219 3183 3220
f 3196 3222 3221
f 3219 3198 3183
f 3219 3257 3198
f 3257 3236 3198
f 3222 3199 3223
f 3196 3199 3222
f 3208 3223 3199
f 3223 3208 3211
f 3188 3209 3237
f 3201 3292 3252
f 3237 3201 3212
f 3292 3201 3237
f 3213 3226 3225
f 3226 3213 3252
f 3201 3252 3213
f 3239 3240 3215
f 3214 3215 3240
f 3253 3214 3240
f 3253 3202 3214
f 3266 3202 3253
f 3266 3227 3202
f 3216 3231 3229
f 3239 3216 3229
f 3230 3231 3217
f 3232 3243 3242
f 3230 3217 3194
f 3233 3194 3177
f 3233 3218 3246
f 3233 3177 3218
f 3179 3234 3286
f 3271 3220 3247
f 3271 3219 3220
f 3256 3249 3181
f 3221 3256 3181
f 3221 3251 3256
f 3222 3251 3221
f 3222 3223 3251
f 3209 3224 3237
f 3224 3209 3236
f 3211 3260 3223
f 3261 3211 3210
f 3260 3211 3261
f 3238 3261 3210
f 3263 3200 3225
f 3264 3225 3226
f 3263 3225 3264
f 3240 3239 3278
f 3241 3229 3231
f 3282 3205 3204
f 3243 3205 3282
f 3230 3241 3231
f 3232 3242 3298
f 3233 3230 3194
f 3233 3283 3230
f 3232 3298 3244
f 3245 3206 3244
f 3246 3254 3233
f 3234 3206 3245
f 3245 3286 3234
f 3270 3246 3235
f 3288 3179 3286
f 3248 3270 3235
f 3247 3179 3288
f 3250 3224 3236
f 3250 3236 3257
f 3223 3258 3251
f 3258 3223 3260
f 3277 3261 3238
f 3262 3238 3200
f 3277 3238 3262
f 3262 3200 3263
f 3264 3226 3252
f 3240 3278 3279
f 3279 3253 3240
f 3229 3281 3239
f 3228 3267 3268
f 3268 3309 3228
f 3309 3204 3228
f 3296 3229 3241
f 3281 3229 3296
f 3282 3204 3309
f 3295 3243 3282
f 3295 3242 3243
f 3283 3241 3230
f 3269 3283 3233
f 3254 3269 3233
f 3287 3254 3246
f 3286 3245 3285
f 3270 3287 3246
f 3248 3272 3270
f 3248 3249 3272
f 3273 3257 3219
f 3273 3219 3271
f 3274 3250 3257
f 3250 3259 3224
f 3250 3274 3259
f 3293 3292 3237
f 3265 3253 3279
f 3266 3253 3265
f 3266 3267 3227
f 3281 3294 3239
f 3278 3239 3294
f 3242 3295 3297
f 3297 3298 3242
f 3298 3284 3244
f 3245 3284 3285
f 3245 3244 3284
f 3247 3288 3271
f 3255 3272 3249
f 3256 3255 3249
f 3256 3290 3255
f 3274 3257 3273
f 3251 3290 3256
f 3251 3258 3290
f 3258 3318 3290
f 3224 3306 3276
f 3259 3306 3224
f 3258 3260 3261
f 3224 3276 3237
f 3263 3264 3332
f 3332 3264 3321
f 3321 3264 3252
f 3321 3252 3292
f 3280 3266 3265
f 3308 3267 3266
f 3308 3268 3267
f 3269 3299 3283
f 3300 3269 3254
f 3287 3300 3254
f 3286 3285 3314
f 3289 3287 3270
f 3272 3289 3270
f 3271 3288 3316
f 3255 3301 3272
f 3273 3317 3291
f 3302 3273 3271
f 3302 3317 3273
f 3291 3274 3273
f 3291 3303 3274
f 3259 3304 3306
f 3259 3303 3304
f 3303 3259 3274
f 3275 3258 3261
f 3237 3276 3293
f 3277 3275 3261
f 3378 3277 3262
f 3343 3262 3263
f 3378 3262 3343
f 3343 3263 3332
f 3294 3324 3278
f 3307 3278 3324
f 3279 3278 3307
f 3307 3265 3279
f 3280 3265 3307
f 3280 3308 3266
f 3241 3311 3296
f 3283 3311 3241
f 3298 3338 3284
f 3338 3312 3284
f 3300 3299 3269
f 3285 3284 3312
f 3285 3312 3314
f 3286 3314 3315
f 3288 3315 3316
f 3288 3286 3315
f 3301 3289 3272
f 3302 3271 3316
f 3255 3290 3301
f 3258 3305 3318
f 3275 3305 3258
f 3322 3321 3292
f 3322 3292 3293
f 3293 3323 3322
f 3276 3323 3293
f 3353 3332 3321
f 3335 3280 3307
f 3384 3308 3280
f 3294 3325 3324
f 3345 3281 3296
f 3345 3325 3281
f 3294 3281 3325
f 3282 3309 3326
f 3295 3282 3326
f 3336 3311 3283
f 3297 3338 3298
f 3336 3283 3299
f 3287 3360 3300
f 3316 3315 3328
f 3329 3301 3290
f 3342 3291 3317
f 3342 3330 3291
f 3318 3329 3290
f 3303 3330 3304
f 3330 3303 3291
f 3319 3275 3277
f 3319 3277 3378
f 3306 3323 3276
f 3324 3344 3307
f 3344 3335 3307
f 3354 3280 3335
f 3354 3384 3280
f 3310 3345 3296
f 3310 3296 3311
f 3315 3314 3313
f 3289 3360 3287
f 3340 3302 3316
f 3301 3341 3289
f 3341 3301 3352
f 3302 3340 3317
f 3301 3329 3352
f 3331 3318 3305
f 3329 3318 3331
f 3330 3320 3304
f 3306 3320 3323
f 3304 3320 3306
f 3432 3353 3321
f 3321 3366 3432
f 3322 3366 3321
f 3384 3268 3308
f 3387 3309 3268
f 3387 3326 3309
f 3310 3356 3345
f 3347 3356 3310
f 3297 3295 3357
f 3336 3310 3311
f 3336 3347 3310
f 3337 3297 3357
f 3338 3297 3337
f 3312 3338 3348
f 3339 3336 3299
f 3300 3339 3299
f 3314 3350 3313
f 3314 3312 3350
f 3360 3359 3300
f 3313 3327 3315
f 3328 3327 3370
f 3328 3315 3327
f 3328 3340 3316
f 3340 3342 3317
f 3329 3363 3352
f 3363 3329 3331
f 3333 3323 3320
f 3323 3333 3322
f 3335 3344 3368
f 3354 3335 3368
f 3325 3345 3334
f 3324 3325 3334
f 3334 3344 3324
f 3326 3387 3346
f 3346 3388 3326
f 3388 3295 3326
f 3357 3295 3388
f 3349 3347 3336
f 3337 3348 3338
f 3339 3349 3336
f 3312 3348 3350
f 3359 3339 3300
f 3371 3360 3289
f 3341 3371 3289
f 3341 3352 3371
f 3361 3374 3340
f 3328 3361 3340
f 3374 3342 3340
f 3374 3377 3342
f 3377 3364 3330
f 3377 3330 3342
f 3331 3376 3363
f 3398 3305 3275
f 3331 3305 3398
f 3376 3331 3398
f 3330 3364 3320
f 3397 3275 3319
f 3398 3275 3397
f 3397 3319 3378
f 3400 3378 3343
f 3365 3343 3332
f 3365 3400 3343
f 3365 3332 3353
f 3381 3368 3344
f 3385 3382 3334
f 3344 3334 3382
f 3383 3384 3354
f 3356 3385 3345
f 3345 3385 3334
f 3357 3389 3337
f 3389 3369 3337
f 3348 3337 3369
f 3369 3358 3348
f 3350 3348 3358
f 3350 3358 3351
f 3313 3350 3351
f 3351 3327 3313
f 3360 3395 3359
f 3375 3328 3370
f 3371 3352 3372
f 3375 3361 3328
f 3363 3362 3352
f 3333 3379 3380
f 3320 3379 3333
f 3320 3364 3379
f 3433 3365 3353
f 3433 3353 3432
f 3366 3322 3367
f 3333 3367 3322
f 3380 3367 3333
f 3381 3344 3382
f 3355 3268 3384
f 3268 3355 3387
f 3390 3347 3349
f 3339 3390 3349
f 3351 3358 3411
f 3359 3392 3339
f 3327 3351 3393
f 3371 3395 3360
f 3362 3372 3352
f 3373 3374 3361
f 3375 3373 3361
f 3434 3432 3366
f 3434 3366 3367
f 3367 3420 3434
f 3420 3367 3380
f 3368 3381 3408
f 3402 3368 3408
f 3402 3354 3368
f 3402 3383 3354
f 3356 3386 3385
f 3386 3356 3403
f 3357 3388 3424
f 3403 3347 3391
f 3356 3347 3403
f 3389 3357 3424
f 3390 3391 3347
f 3392 3390 3339
f 3351 3411 3393
f 3413 3392 3359
f 3395 3413 3359
f 3394 3327 3393
f 3370 3327 3394
f 3395 3371 3396
f 3371 3372 3396
f 3362 3363 3415
f 3415 3363 3376
f 3374 3373 3377
f 3417 3379 3364
f 3377 3417 3364
f 3419 3397 3378
f 3419 3378 3400
f 3433 3400 3365
f 3385 3401 3382
f 3381 3382 3401
f 3436 3384 3383
f 3355 3384 3436
f 3435 3387 3355
f 3346 3387 3435
f 3389 3424 3404
f 3389 3404 3425
f 3389 3425 3369
f 3425 3426 3369
f 3392 3391 3390
f 3405 3369 3426
f 3358 3369 3405
f 3411 3358 3405
f 3394 3393 3412
f 3406 3370 3394
f 3362 3396 3372
f 3406 3375 3370
f 3406 3414 3375
f 3414 3373 3375
f 3415 3376 3418
f 3417 3377 3373
f 3398 3418 3376
f 3399 3398 3397
f 3418 3398 3399
f 3399 3397 3419
f 3431 3420 3380
f 3431 3380 3379
f 3379 3417 3431
f 3419 3400 3444
f 3433 3444 3400
f 3381 3401 3421
f 3408 3381 3421
f 3462 3383 3402
f 3462 3436 3383
f 3385 3422 3401
f 3435 3355 3436
f 3409 3346 3435
f 3385 3386 3422
f 3437 3346 3409
f 3388 3346 3437
f 3437 3424 3388
f 3411 3412 3393
f 3429 3394 3412
f 3395 3452 3413
f 3452 3395 3427
f 3395 3396 3427
f 3406 3394 3429
f 3362 3430 3396
f 3406 3428 3414
f 3407 3373 3414
f 3373 3407 3417
f 3417 3416 3431
f 3446 3408 3421
f 3446 3460 3408
f 3460 3402 3408
f 3460 3461 3402
f 3461 3462 3402
f 3401 3422 3421
f 3422 3447 3421
f 3423 3422 3386
f 3403 3423 3386
f 3438 3423 3403
f 3404 3424 3464
f 3464 3448 3404
f 3391 3438 3403
f 3425 3404 3448
f 3413 3450 3392
f 3405 3412 3411
f 3429 3412 3410
f 3452 3427 3453
f 3428 3406 3429
f 3430 3427 3396
f 3414 3441 3457
f 3441 3414 3428
f 3362 3455 3430
f 3415 3455 3362
f 3457 3407 3414
f 3457 3416 3407
f 3415 3418 3455
f 3455 3418 3443
f 3417 3407 3416
f 3443 3418 3399
f 3470 3399 3419
f 3443 3399 3470
f 3470 3419 3472
f 3472 3419 3444
f 3421 3447 3459
f 3459 3446 3421
f 3476 3423 3477
f 3476 3422 3423
f 3424 3437 3463
f 3477 3423 3438
f 3464 3424 3463
f 3439 3438 3391
f 3439 3479 3438
f 3426 3425 3449
f 3405 3426 3449
f 3450 3439 3392
f 3392 3439 3391
f 3412 3405 3451
f 3452 3450 3413
f 3442 3441 3428
f 3442 3428 3429
f 3455 3468 3430
f 3416 3471 3431
f 3420 3487 3434
f 3462 3435 3436
f 3422 3476 3447
f 3489 3437 3409
f 3477 3438 3479
f 3425 3448 3449
f 3480 3479 3439
f 3405 3449 3451
f 3450 3480 3439
f 3410 3412 3451
f 3429 3410 3442
f 3427 3440 3453
f 3427 3430 3440
f 3430 3454 3440
f 3482 3441 3442
f 3468 3454 3430
f 3468 3455 3484
f 3457 3456 3416
f 3431 3471 3458
f 3416 3456 3471
f 3485 3472 3444
f 3445 3444 3433
f 3485 3444 3445
f 3445 3433 3432
f 3486 3432 3434
f 3445 3432 3486
f 3486 3434 3487
f 3420 3458 3487
f 3431 3458 3420
f 3474 3446 3459
f 3474 3460 3446
f 3459 3447 3473
f 3475 3409 3435
f 3489 3409 3475
f 3463 3437 3489
f 3464 3478 3448
f 3449 3448 3478
f 3451 3449 3465
f 3451 3465 3481
f 3410 3451 3481
f 3410 3466 3442
f 3466 3482 3442
f 3453 3440 3467
f 3440 3454 3467
f 3482 3497 3441
f 3497 3469 3441
f 3469 3457 3441
f 3484 3455 3443
f 3514 3471 3456
f 3456 3469 3514
f 3457 3469 3456
f 3565 3485 3445
f 3565 3445 3516
f 3471 3498 3458
f 3516 3445 3486
f 3459 3473 3488
f 3474 3459 3488
f 3517 3462 3461
f 3517 3501 3462
f 3501 3435 3462
f 3501 3475 3435
f 3463 3489 3490
f 3491 3476 3477
f 3464 3463 3490
f 3490 3505 3464
f 3478 3464 3505
f 3493 3477 3479
f 3449 3478 3492
f 3480 3520 3479
f 3496 3480 3450
f 3494 3450 3452
f 3494 3496 3450
f 3453 3494 3452
f 3506 3466 3410
f 3507 3466 3506
f 3507 3482 3466
f 3454 3508 3467
f 3454 3509 3508
f 3468 3509 3454
f 3484 3509 3468
f 3512 3443 3470
f 3512 3470 3472
f 3458 3498 3487
f 3514 3498 3471
f 3474 3488 3528
f 3500 3474 3528
f 3500 3460 3474
f 3500 3461 3460
f 3447 3503 3473
f 3504 3503 3476
f 3503 3447 3476
f 3491 3504 3476
f 3493 3491 3477
f 3520 3493 3479
f 3449 3492 3465
f 3521 3520 3480
f 3481 3465 3532
f 3496 3521 3480
f 3410 3481 3506
f 3524 3494 3453
f 3467 3524 3453
f 3524 3467 3508
f 3482 3483 3497
f 3512 3472 3515
f 3515 3472 3485
f 3515 3485 3565
f 3519 3528 3488
f 3503 3518 3473
f 3488 3473 3518
f 3499 3461 3500
f 3517 3461 3499
f 3478 3505 3541
f 3493 3531 3491
f 3541 3543 3478
f 3492 3543 3465
f 3492 3478 3543
f 3545 3481 3532
f 3522 3481 3545
f 3495 3521 3496
f 3506 3481 3522
f 3495 3496 3494
f 3524 3495 3494
f 3535 3482 3507
f 3535 3483 3482
f 3535 3536 3483
f 3511 3509 3537
f 3483 3536 3525
f 3497 3483 3525
f 3484 3537 3509
f 3537 3484 3443
f 3469 3525 3514
f 3525 3469 3497
f 3566 3486 3487
f 3566 3487 3498
f 3498 3526 3566
f 3498 3513 3526
f 3513 3498 3514
f 3488 3518 3519
f 3529 3500 3528
f 3499 3500 3529
f 3503 3502 3518
f 3550 3489 3475
f 3550 3551 3489
f 3504 3539 3503
f 3539 3502 3503
f 3551 3490 3489
f 3540 3490 3551
f 3539 3504 3530
f 3490 3540 3505
f 3530 3491 3531
f 3504 3491 3530
f 3520 3531 3493
f 3543 3532 3465
f 3521 3546 3520
f 3523 3506 3522
f 3506 3523 3507
f 3523 3534 3507
f 3535 3507 3534
f 3508 3548 3524
f 3508 3509 3511
f 3548 3508 3511
f 3514 3525 3510
f 3564 3443 3512
f 3537 3443 3564
f 3538 3512 3515
f 3564 3512 3538
f 3514 3510 3513
f 3527 3538 3515
f 3527 3515 3565
f 3516 3486 3566
f 3581 3499 3529
f 3581 3569 3499
f 3569 3517 3499
f 3569 3570 3517
f 3570 3501 3517
f 3571 3501 3570
f 3475 3501 3571
f 3571 3550 3475
f 3505 3540 3552
f 3542 3531 3520
f 3546 3542 3520
f 3523 3522 3533
f 3495 3524 3559
f 3548 3547 3524
f 3537 3548 3511
f 3525 3536 3510
f 3536 3563 3510
f 3588 3565 3516
f 3589 3516 3566
f 3588 3516 3589
f 3526 3567 3566
f 3591 3529 3528
f 3591 3581 3529
f 3572 3549 3518
f 3519 3549 3580
f 3519 3518 3549
f 3528 3519 3580
f 3502 3539 3572
f 3518 3502 3572
f 3505 3552 3553
f 3553 3541 3505
f 3554 3530 3531
f 3542 3554 3531
f 3522 3544 3533
f 3522 3545 3544
f 3576 3546 3521
f 3495 3576 3521
f 3495 3559 3576
f 3558 3523 3533
f 3523 3558 3534
f 3547 3559 3524
f 3577 3535 3534
f 3577 3560 3535
f 3560 3536 3535
f 3536 3560 3563
f 3568 3567 3526
f 3526 3578 3568
f 3513 3578 3526
f 3510 3578 3513
f 3528 3580 3579
f 3591 3528 3579
f 3574 3572 3539
f 3540 3551 3582
f 3582 3552 3540
f 3530 3574 3539
f 3598 3574 3530
f 3554 3598 3530
f 3541 3553 3575
f 3575 3583 3541
f 3555 3554 3542
f 3543 3541 3583
f 3556 3555 3542
f 3557 3532 3543
f 3556 3542 3546
f 3545 3532 3557
f 3557 3544 3545
f 3576 3559 3585
f 3558 3577 3534
f 3547 3548 3561
f 3606 3538 3527
f 3606 3527 3565
f 3609 3569 3581
f 3594 3551 3550
f 3582 3551 3594
f 3573 3572 3574
f 3557 3543 3583
f 3544 3601 3602
f 3544 3557 3601
f 3576 3556 3546
f 3576 3600 3556
f 3533 3544 3602
f 3584 3558 3533
f 3558 3584 3577
f 3547 3585 3559
f 3547 3618 3585
f 3618 3547 3561
f 3577 3586 3560
f 3561 3548 3587
f 3537 3587 3548
f 3620 3537 3564
f 3587 3537 3620
f 3510 3562 3578
f 3563 3562 3510
f 3538 3620 3564
f 3647 3606 3565
f 3647 3565 3588
f 3593 3608 3549
f 3580 3549 3608
f 3610 3571 3570
f 3610 3592 3571
f 3592 3550 3571
f 3593 3549 3572
f 3594 3550 3592
f 3573 3593 3572
f 3552 3582 3596
f 3553 3552 3596
f 3614 3600 3576
f 3584 3533 3602
f 3585 3614 3576
f 3603 3604 3577
f 3603 3577 3584
f 3560 3586 3605
f 3604 3586 3577
f 3561 3631 3618
f 3587 3631 3561
f 3563 3605 3623
f 3560 3605 3563
f 3562 3623 3578
f 3563 3623 3562
f 3633 3621 3568
f 3568 3578 3633
f 3621 3566 3567
f 3621 3567 3568
f 3579 3580 3590
f 3591 3579 3590
f 3651 3581 3591
f 3609 3581 3651
f 3625 3569 3609
f 3625 3570 3569
f 3625 3610 3570
f 3595 3573 3574
f 3595 3593 3573
f 3553 3596 3597
f 3626 3598 3554
f 3555 3626 3554
f 3612 3575 3639
f 3583 3575 3612
f 3557 3583 3612
f 3557 3612 3613
f 3600 3555 3556
f 3601 3557 3613
f 3584 3602 3629
f 3585 3615 3614
f 3585 3618 3615
f 3643 3586 3604
f 3643 3605 3586
f 3606 3645 3538
f 3645 3620 3538
f 3647 3588 3607
f 3607 3589 3624
f 3607 3588 3589
f 3624 3589 3566
f 3624 3566 3621
f 3590 3651 3591
f 3580 3608 3634
f 3634 3590 3580
f 3592 3610 3653
f 3653 3635 3592
f 3635 3594 3592
f 3656 3594 3635
f 3582 3594 3656
f 3656 3596 3582
f 3593 3595 3636
f 3611 3595 3574
f 3611 3598 3626
f 3611 3574 3598
f 3599 3597 3638
f 3553 3597 3599
f 3575 3553 3599
f 3575 3599 3639
f 3627 3626 3555
f 3600 3627 3555
f 3628 3601 3613
f 3629 3601 3628
f 3629 3602 3601
f 3616 3584 3629
f 3603 3630 3604
f 3616 3603 3584
f 3616 3630 3603
f 3618 3617 3615
f 3623 3605 3619
f 3646 3645 3606
f 3646 3606 3647
f 3634 3690 3590
f 3690 3650 3590
f 3634 3654 3649
f 3634 3608 3654
f 3650 3651 3590
f 3654 3593 3636
f 3654 3608 3593
f 3596 3656 3637
f 3637 3597 3596
f 3638 3661 3599
f 3639 3599 3661
f 3627 3663 3626
f 3612 3639 3662
f 3613 3612 3662
f 3641 3627 3600
f 3614 3641 3600
f 3628 3613 3640
f 3617 3618 3631
f 3630 3643 3604
f 3644 3587 3620
f 3605 3678 3619
f 3678 3605 3643
f 3644 3620 3645
f 3632 3621 3633
f 3578 3622 3633
f 3623 3622 3578
f 3623 3619 3622
f 3632 3607 3624
f 3632 3624 3621
f 3670 3610 3625
f 3670 3653 3610
f 3657 3595 3659
f 3657 3636 3595
f 3659 3611 3660
f 3659 3595 3611
f 3660 3611 3626
f 3663 3660 3626
f 3664 3663 3627
f 3641 3664 3627
f 3613 3662 3640
f 3675 3641 3614
f 3676 3628 3640
f 3615 3675 3614
f 3629 3628 3676
f 3642 3616 3629
f 3617 3665 3615
f 3617 3666 3665
f 3616 3642 3630
f 3631 3666 3617
f 3679 3666 3631
f 3587 3679 3631
f 3644 3679 3587
f 3669 3625 3609
f 3669 3670 3625
f 3634 3649 3671
f 3671 3690 3634
f 3654 3636 3683
f 3637 3656 3692
f 3692 3658 3637
f 3683 3636 3657
f 3597 3637 3658
f 3638 3597 3658
f 3639 3684 3662
f 3639 3661 3684
f 3663 3697 3660
f 3674 3676 3640
f 3615 3665 3675
f 3676 3642 3629
f 3642 3667 3630
f 3630 3667 3643
f 3667 3678 3643
f 3679 3644 3702
f 3702 3644 3739
f 3619 3721 3622
f 3678 3721 3619
f 3739 3644 3645
f 3645 3646 3703
f 3739 3645 3703
f 3688 3646 3647
f 3703 3646 3688
f 3681 3647 3607
f 3688 3647 3681
f 3681 3607 3682
f 3682 3607 3632
f 3682 3632 3668
f 3632 3680 3668
f 3633 3680 3632
f 3622 3680 3633
f 3650 3648 3651
f 3648 3609 3651
f 3648 3669 3609
f 3758 3653 3670
f 3758 3652 3653
f 3652 3635 3653
f 3652 3655 3635
f 3708 3654 3683
f 3708 3649 3654
f 3655 3656 3635
f 3692 3656 3655
f 3695 3683 3657
f 3659 3695 3657
f 3672 3695 3659
f 3638 3694 3661
f 3638 3658 3694
f 3660 3672 3659
f 3713 3662 3684
f 3664 3697 3663
f 3713 3673 3662
f 3640 3673 3674
f 3640 3662 3673
f 3675 3664 3641
f 3674 3698 3676
f 3666 3686 3665
f 3736 3686 3666
f 3677 3642 3676
f 3666 3679 3736
f 3677 3667 3642
f 3622 3720 3680
f 3721 3720 3622
f 3723 3682 3668
f 3708 3706 3649
f 3671 3649 3706
f 3697 3672 3660
f 3697 3711 3672
f 3664 3712 3697
f 3685 3664 3675
f 3665 3685 3675
f 3699 3676 3698
f 3676 3699 3677
f 3679 3719 3736
f 3678 3701 3687
f 3667 3701 3678
f 3701 3667 3677
f 3702 3719 3679
f 3678 3687 3721
f 3742 3648 3650
f 3744 3669 3648
f 3744 3670 3669
f 3671 3706 3725
f 3725 3690 3671
f 3693 3683 3710
f 3693 3708 3683
f 3658 3692 3709
f 3710 3683 3695
f 3695 3672 3711
f 3684 3694 3696
f 3684 3661 3694
f 3713 3684 3696
f 3714 3673 3713
f 3715 3712 3664
f 3674 3673 3714
f 3685 3715 3664
f 3674 3716 3698
f 3665 3700 3685
f 3686 3700 3665
f 3686 3717 3700
f 3686 3736 3717
f 3699 3701 3677
f 3718 3701 3699
f 3719 3737 3736
f 3722 3703 3688
f 3755 3688 3681
f 3722 3688 3755
f 3731 3681 3682
f 3755 3681 3731
f 3731 3682 3723
f 3689 3723 3668
f 3668 3724 3689
f 3680 3724 3668
f 3720 3724 3680
f 3690 3725 3705
f 3726 3690 3705
f 3726 3650 3690
f 3742 3650 3726
f 3743 3648 3742
f 3743 3744 3648
f 3707 3655 3652
f 3691 3655 3707
f 3692 3655 3691
f 3691 3709 3692
f 3658 3709 3694
f 3727 3710 3695
f 3711 3727 3695
f 3712 3711 3697
f 3716 3674 3714
f 3729 3715 3685
f 3716 3730 3698
f 3700 3729 3685
f 3717 3729 3700
f 3699 3698 3730
f 3718 3738 3701
f 3701 3738 3687
f 3722 3739 3703
f 3744 3758 3670
f 3774 3652 3758
f 3774 3707 3652
f 3704 3708 3732
f 3704 3706 3708
f 3704 3725 3706
f 3693 3732 3708
f 3709 3691 3760
f 3760 3745 3709
f 3745 3746 3709
f 3733 3709 3746
f 3694 3709 3733
f 3694 3733 3734
f 3711 3748 3727
f 3696 3694 3734
f 3734 3747 3696
f 3713 3747 3735
f 3713 3696 3747
f 3714 3713 3735
f 3715 3751 3712
f 3716 3714 3750
f 3752 3699 3730
f 3767 3717 3736
f 3699 3752 3718
f 3769 3719 3702
f 3737 3719 3769
f 3721 3687 3770
f 3769 3702 3739
f 3754 3739 3722
f 3740 3724 3720
f 3720 3770 3740
f 3721 3770 3720
f 3771 3754 3722
f 3771 3722 3755
f 3723 3689 3757
f 3724 3757 3689
f 3772 3705 3725
f 3725 3704 3759
f 3759 3704 3732
f 3761 3693 3762
f 3761 3732 3693
f 3727 3762 3710
f 3762 3693 3710
f 3749 3748 3711
f 3735 3747 3779
f 3751 3711 3712
f 3751 3749 3711
f 3750 3714 3735
f 3728 3751 3715
f 3729 3728 3715
f 3729 3768 3728
f 3716 3750 3730
f 3717 3768 3729
f 3717 3767 3768
f 3752 3738 3718
f 3740 3757 3724
f 3772 3725 3776
f 3725 3759 3776
f 3705 3772 3741
f 3741 3726 3705
f 3761 3759 3732
f 3775 3691 3707
f 3760 3691 3775
f 3762 3727 3796
f 3748 3796 3727
f 3764 3735 3779
f 3750 3735 3764
f 3782 3752 3730
f 3782 3730 3750
f 3736 3783 3767
f 3737 3783 3736
f 3753 3738 3752
f 3753 3784 3738
f 3769 3783 3737
f 3738 3785 3770
f 3687 3738 3770
f 3739 3813 3769
f 3754 3813 3739
f 3803 3755 3731
f 3803 3723 3756
f 3803 3731 3723
f 3757 3756 3723
f 3773 3726 3741
f 3742 3773 3807
f 3742 3726 3773
f 3831 3742 3807
f 3831 3743 3742
f 3744 3743 3831
f 3745 3760 3791
f 3791 3778 3745
f 3746 3745 3778
f 3733 3746 3763
f 3734 3733 3763
f 3763 3794 3734
f 3747 3794 3795
f 3747 3734 3794
f 3779 3747 3795
f 3799 3748 3749
f 3799 3810 3748
f 3751 3799 3749
f 3728 3781 3751
f 3728 3768 3781
f 3753 3782 3766
f 3753 3752 3782
f 3738 3784 3785
f 3801 3757 3740
f 3804 3757 3801
f 3740 3770 3801
f 3814 3813 3754
f 3771 3814 3754
f 3757 3804 3756
f 3806 3741 3772
f 3806 3805 3741
f 3805 3773 3741
f 3808 3744 3831
f 3808 3788 3744
f 3788 3758 3744
f 3788 3774 3758
f 3759 3789 3776
f 3790 3789 3759
f 3790 3761 3777
f 3790 3759 3761
f 3762 3777 3761
f 3746 3792 3763
f 3746 3778 3792
f 3796 3777 3762
f 3810 3796 3748
f 3781 3799 3751
f 3781 3798 3799
f 3782 3764 3780
f 3782 3750 3764
f 3765 3781 3768
f 3765 3824 3781
f 3767 3765 3768
f 3753 3800 3784
f 3766 3800 3753
f 3765 3767 3783
f 3827 3783 3769
f 3786 3783 3827
f 3827 3769 3813
f 3802 3814 3771
f 3802 3771 3755
f 3815 3755 3803
f 3802 3755 3815
f 3803 3756 3804
f 3772 3776 3806
f 3816 3774 3788
f 3707 3774 3816
f 3834 3760 3775
f 3791 3760 3834
f 3792 3819 3763
f 3796 3793 3777
f 3794 3763 3819
f 3797 3779 3795
f 3780 3779 3797
f 3780 3764 3779
f 3823 3782 3780
f 3782 3823 3766
f 3765 3842 3824
f 3783 3786 3765
f 3800 3811 3784
f 3784 3811 3785
f 3770 3828 3801
f 3785 3828 3770
f 3890 3802 3815
f 3787 3844 3776
f 3806 3776 3844
f 3848 3773 3805
f 3807 3773 3848
f 3816 3847 3707
f 3787 3789 3790
f 3776 3789 3787
f 3847 3775 3707
f 3834 3775 3847
f 3837 3818 3777
f 3818 3790 3777
f 3791 3817 3778
f 3817 3792 3778
f 3837 3777 3793
f 3850 3793 3796
f 3794 3819 3809
f 3810 3850 3796
f 3795 3794 3809
f 3795 3809 3820
f 3821 3810 3799
f 3795 3820 3797
f 3798 3821 3799
f 3823 3780 3797
f 3781 3822 3798
f 3781 3824 3822
f 3823 3826 3766
f 3826 3800 3766
f 3786 3853 3765
f 3785 3854 3828
f 3854 3785 3811
f 3829 3801 3830
f 3801 3828 3830
f 3814 3802 3890
f 3815 3803 3843
f 3843 3804 3829
f 3843 3803 3804
f 3801 3829 3804
f 3876 3788 3808
f 3876 3816 3788
f 3844 3787 3836
f 3845 3848 3805
f 3836 3790 3818
f 3836 3787 3790
f 3791 3834 3835
f 3835 3817 3791
f 3819 3792 3849
f 3809 3819 3839
f 3869 3850 3810
f 3821 3869 3810
f 3822 3821 3798
f 3765 3825 3842
f 3765 3853 3825
f 3800 3826 3811
f 3853 3786 3855
f 3855 3786 3827
f 3827 3813 3812
f 3812 3813 3871
f 3814 3871 3813
f 3889 3871 3814
f 3889 3814 3890
f 3856 3890 3815
f 3856 3815 3843
f 3830 3857 3829
f 3844 3858 3806
f 3858 3845 3806
f 3845 3805 3806
f 3847 3816 3876
f 3844 3836 3833
f 3837 3836 3818
f 3817 3835 3863
f 3863 3838 3817
f 3792 3817 3838
f 3838 3849 3792
f 3793 3878 3837
f 3819 3849 3839
f 3850 3913 3793
f 3809 3839 3865
f 3820 3809 3865
f 3867 3869 3821
f 3822 3867 3821
f 3820 3840 3797
f 3840 3823 3797
f 3840 3841 3823
f 3841 3826 3823
f 3841 3852 3826
f 3826 3852 3811
f 3852 3854 3811
f 3828 3888 3830
f 3854 3888 3828
f 3807 3848 3846
f 3846 3831 3807
f 3859 3831 3846
f 3859 3808 3831
f 3859 3876 3808
f 3836 3832 3833
f 3861 3834 3847
f 3862 3834 3861
f 3862 3835 3834
f 3863 3835 3862
f 3913 3878 3793
f 3866 3820 3865
f 3820 3866 3840
f 3851 3867 3822
f 3824 3851 3822
f 3884 3851 3824
f 3824 3842 3884
f 3853 3885 3825
f 3855 3827 3812
f 3899 3857 3830
f 3888 3899 3830
f 3856 3843 3902
f 3902 3843 3829
f 3860 3874 3844
f 3874 3858 3844
f 3875 3872 3848
f 3846 3848 3872
f 3873 3859 3846
f 3906 3847 3876
f 3832 3860 3833
f 3844 3833 3860
f 3875 3848 3845
f 3861 3847 3906
f 3864 3836 3837
f 3832 3836 3864
f 3838 3863 3910
f 3878 3864 3837
f 3849 3838 3877
f 3879 3849 3877
f 3839 3849 3879
f 3839 3879 3880
f 3865 3839 3880
f 3866 3883 3840
f 3883 3841 3840
f 3841 3870 3852
f 3825 3885 3842
f 3885 3853 3887
f 3852 3886 3898
f 3854 3852 3898
f 3887 3853 3855
f 3854 3898 3888
f 3855 3812 3927
f 3927 3812 3871
f 3903 3902 3829
f 3829 3857 3903
f 3894 3872 3875
f 3872 3919 3846
f 3919 3873 3846
f 3908 3892 3860
f 3874 3860 3892
f 3905 3845 3858
f 3905 3875 3845
f 3908 3832 3909
f 3860 3832 3908
f 3863 3862 3895
f 3895 3910 3863
f 3909 3832 3864
f 3877 3838 3911
f 3838 3910 3911
f 3913 3850 3881
f 3882 3865 3880
f 3869 3881 3850
f 3868 3881 3869
f 3882 3866 3865
f 3882 3896 3866
f 3868 3869 3867
f 3896 3883 3866
f 3851 3868 3867
f 3842 3885 3884
f 3852 3870 3886
f 3887 3855 3927
f 3928 3890 3856
f 3928 3856 3902
f 3900 3903 3857
f 3899 3900 3857
f 3904 3858 3891
f 3874 3892 3891
f 3891 3858 3874
f 3904 3905 3858
f 3907 3859 3873
f 3907 3876 3859
f 3906 3876 3907
f 3937 3862 3861
f 3895 3862 3937
f 3864 3912 3909
f 3877 3911 3922
f 3922 3879 3877
f 3913 3914 3878
f 3914 3864 3878
f 3915 3880 3879
f 3881 3916 3913
f 3882 3880 3915
f 3897 3883 3896
f 3851 3918 3868
f 3884 3918 3851
f 3883 3897 3841
f 3897 3943 3841
f 3943 3870 3841
f 3943 3886 3870
f 3885 3945 3884
f 3885 3961 3945
f 3926 3961 3885
f 3926 3885 3887
f 3888 3947 3899
f 3898 3947 3888
f 3990 3927 3871
f 3901 3871 3889
f 3990 3871 3901
f 3929 3889 3890
f 3929 3901 3889
f 3929 3890 3928
f 3908 3893 3892
f 3891 3892 3893
f 3905 3932 3875
f 3932 3894 3875
f 3934 3894 3933
f 3872 3894 3934
f 3934 3919 3872
f 3907 3873 3919
f 3936 3861 3906
f 3937 3861 3936
f 3914 3912 3864
f 3879 3938 3915
f 3879 3922 3938
f 3940 3882 3915
f 3868 3916 3881
f 3896 3882 3940
f 3884 3944 3918
f 3942 3943 3897
f 3945 3944 3884
f 3898 3925 3946
f 3886 3925 3898
f 3898 3946 3947
f 3899 3948 3900
f 3947 3948 3899
f 3903 3977 3902
f 3900 3977 3903
f 3900 3948 3977
f 3963 3964 3893
f 3964 3962 3893
f 3962 3891 3893
f 3962 3930 3891
f 3930 3904 3891
f 3932 3933 3894
f 3963 3908 3921
f 3893 3908 3963
f 3920 3906 3907
f 3920 3936 3906
f 3921 3908 3909
f 3912 3921 3909
f 3910 3895 3951
f 3911 3910 3951
f 3953 3914 3923
f 3953 3912 3914
f 3923 3914 3913
f 3915 3938 3939
f 3916 3923 3913
f 3940 3915 3924
f 3868 3917 3916
f 3941 3896 3940
f 3918 3917 3868
f 3896 3941 3897
f 3886 3943 3925
f 3976 3928 3902
f 4006 3902 3977
f 3976 3902 4006
f 3935 3907 3919
f 3935 4013 3907
f 4013 3920 3907
f 3930 3931 3904
f 3931 3905 3904
f 3931 3932 3905
f 3921 3912 3953
f 3922 3951 3952
f 3911 3951 3922
f 3952 3938 3922
f 3939 3938 3955
f 3924 3915 3939
f 3956 3923 3916
f 3917 3958 3916
f 3960 3917 3918
f 3960 3958 3917
f 3941 3942 3897
f 3944 3960 3918
f 3974 3925 3943
f 3989 3926 3887
f 4005 3989 3887
f 3927 4005 3887
f 4005 3927 3990
f 3975 3929 3928
f 3975 3928 3976
f 3949 3930 3962
f 3994 3919 3934
f 3935 3919 3994
f 3936 3920 4013
f 3950 3937 3936
f 3966 3963 3921
f 3895 3937 3950
f 3950 3951 3895
f 3967 3921 3953
f 3938 3984 3955
f 3938 3952 3984
f 3954 3953 3923
f 3954 3985 3953
f 3956 3954 3923
f 3969 3939 3955
f 3969 3924 3939
f 3957 3924 3969
f 3970 3956 3916
f 3941 3924 3957
f 3941 3940 3924
f 3958 3970 3916
f 3959 3942 3941
f 3973 3974 3943
f 3973 3943 3942
f 3944 3972 3960
f 3944 3945 3972
f 3972 3945 3988
f 3988 3945 3961
f 3961 3926 4036
f 3925 3974 3946
f 4036 3926 3989
f 4023 3990 3901
f 4023 3929 3991
f 4023 3901 3929
f 3975 3991 3929
f 3933 3995 3981
f 3933 3932 3995
f 3994 3933 3981
f 3994 3934 3933
f 3979 3935 3994
f 3979 4013 3935
f 3930 3949 3980
f 3980 3931 3930
f 4016 3931 3980
f 3995 3931 4016
f 3932 3931 3995
f 3982 3950 3936
f 3982 3997 3950
f 3967 3966 3921
f 3951 3950 3997
f 3997 3952 3951
f 3985 3967 3953
f 3985 3983 3967
f 3959 3941 3957
f 3958 3986 3970
f 3973 3942 3959
f 3960 3987 3958
f 3972 3987 3960
f 4036 3988 3961
f 4022 3977 3948
f 3993 3962 3964
f 3978 3963 3965
f 3964 3963 3978
f 3993 3949 3962
f 3993 3980 3949
f 4014 3936 4013
f 3965 3963 3966
f 4014 3982 3936
f 3999 3967 3983
f 3999 3966 3967
f 3952 3997 3998
f 3968 3955 3984
f 3969 4002 3957
f 3959 3957 4002
f 3987 3986 3958
f 3971 3973 3959
f 4035 3988 4036
f 3948 4021 4022
f 3947 4021 3948
f 4021 3947 3946
f 3977 4037 4006
f 4022 4037 3977
f 3964 3978 3992
f 3992 3993 3964
f 4011 3981 3995
f 4011 3994 3981
f 4041 3979 3994
f 4012 4014 4013
f 4015 3978 3965
f 3980 3993 3996
f 3996 4016 3980
f 3999 3965 3966
f 4015 3965 3999
f 3984 4000 4027
f 3984 3952 4000
f 3952 3998 4000
f 3968 3984 4027
f 4018 3983 3985
f 3954 4018 3985
f 4001 3955 3968
f 3969 3955 4001
f 4031 3954 3956
f 4031 4029 3954
f 3970 4031 3956
f 4019 3959 4002
f 4019 4020 3959
f 3987 4033 3986
f 4020 3971 3959
f 4020 4047 3971
f 3971 4004 3973
f 3972 3988 3987
f 3988 4048 3987
f 3973 4004 3974
f 4048 3988 4035
f 3991 3975 4073
f 4073 3976 4055
f 4073 3975 3976
f 4006 4055 3976
f 3992 4008 4007
f 4007 3993 3992
f 4007 4009 3993
f 4015 4008 3978
f 3992 3978 4008
f 3996 4009 4024
f 3996 3993 4009
f 4010 3994 4011
f 4010 4041 3994
f 4025 3995 4016
f 3995 4025 4011
f 3997 3982 4017
f 4017 3998 3997
f 3983 4018 4026
f 3999 3983 4026
f 4018 3954 4029
f 4030 3969 4001
f 3969 4030 4002
f 4032 4031 3970
f 3986 4032 3970
f 3986 4033 4032
f 3987 4048 4003
f 4047 4004 3971
f 4047 4049 4004
f 4004 4049 4034
f 3974 4004 4034
f 3946 4050 4021
f 3946 4034 4050
f 3974 4034 3946
f 4051 4036 3989
f 4051 3989 4005
f 4052 4005 3990
f 4023 4052 3990
f 4006 4054 4055
f 4037 4054 4006
f 4009 4007 4038
f 4038 4024 4009
f 4040 4010 4011
f 4041 4012 3979
f 4039 4015 4065
f 4008 4015 4039
f 4012 4013 3979
f 4059 4012 4043
f 4059 4014 4012
f 4059 4062 4014
f 4062 3982 4014
f 4082 3996 4024
f 4082 4016 3996
f 4025 4016 4082
f 4017 3982 4062
f 3999 4065 4015
f 3998 4017 4000
f 4028 4026 4018
f 3968 4044 4045
f 3968 4027 4044
f 4029 4028 4018
f 4045 4001 3968
f 4069 4001 4045
f 4030 4001 4069
f 4032 4046 4031
f 4030 4019 4002
f 3987 4003 4033
f 4021 4050 4090
f 4022 4090 4037
f 4021 4090 4022
f 4005 4052 4051
f 4072 4052 4023
f 4072 4023 3991
f 4007 4056 4057
f 4007 4008 4056
f 4007 4057 4038
f 4038 4061 4024
f 4040 4041 4010
f 4058 4011 4025
f 4011 4058 4040
f 4043 4012 4041
f 4017 4062 4098
f 4098 4083 4017
f 4000 4017 4083
f 4067 4026 4028
f 4067 3999 4026
f 4029 4068 4028
f 4031 4070 4029
f 4070 4031 4046
f 4103 4046 4032
f 4103 4032 4033
f 4047 4020 4019
f 4104 4103 4033
f 4003 4104 4033
f 4037 4109 4054
f 4037 4089 4109
f 4089 4037 4090
f 4053 4072 3991
f 4053 3991 4073
f 4056 4008 4060
f 4057 4076 4038
f 4008 4039 4060
f 4039 4065 4060
f 4076 4061 4038
f 4074 4040 4058
f 4042 4040 4074
f 4042 4041 4040
f 4075 4041 4042
f 4075 4043 4041
f 4024 4061 4080
f 4025 4082 4077
f 4077 4058 4025
f 4080 4082 4024
f 4065 3999 4064
f 3999 4067 4064
f 4000 4083 4066
f 4027 4000 4066
f 4085 4027 4066
f 4044 4085 4045
f 4044 4027 4085
f 4070 4068 4029
f 4046 4071 4070
f 4102 4030 4069
f 4102 4086 4030
f 4086 4019 4030
f 4087 4047 4019
f 4104 4003 4106
f 4047 4125 4049
f 4048 4106 4003
f 4048 4108 4106
f 4035 4108 4048
f 4088 4108 4035
f 4036 4088 4035
f 4088 4036 4051
f 4073 4055 4129
f 4054 4129 4055
f 4140 4076 4056
f 4076 4057 4056
f 4077 4078 4058
f 4058 4078 4092
f 4092 4074 4058
f 4095 4043 4075
f 4095 4059 4043
f 4095 4116 4059
f 4116 4062 4059
f 4079 4060 4065
f 4080 4061 4076
f 4098 4062 4116
f 4064 4100 4079
f 4065 4064 4079
f 4083 4098 4063
f 4100 4064 4067
f 4066 4083 4063
f 4066 4084 4085
f 4066 4063 4084
f 4121 4067 4028
f 4122 4121 4028
f 4068 4122 4028
f 4196 4069 4045
f 4102 4069 4196
f 4103 4071 4046
f 4087 4019 4086
f 4125 4047 4087
f 4108 4107 4106
f 4034 4126 4145
f 4049 4126 4034
f 4126 4049 4125
f 4034 4145 4050
f 4051 4148 4088
f 4127 4148 4051
f 4052 4127 4051
f 4128 4052 4072
f 4128 4127 4052
f 4128 4072 4091
f 4053 4091 4072
f 4091 4053 4073
f 4054 4109 4129
f 4117 4112 4060
f 4140 4056 4112
f 4056 4060 4112
f 4093 4074 4092
f 4093 4042 4074
f 4094 4075 4042
f 4094 4114 4075
f 4114 4095 4075
f 4117 4060 4119
f 4081 4076 4140
f 4078 4077 4096
f 4119 4079 4100
f 4119 4060 4079
f 4081 4080 4076
f 4099 4080 4081
f 4099 4082 4080
f 4096 4082 4099
f 4077 4082 4096
f 4101 4084 4120
f 4101 4085 4084
f 4123 4085 4101
f 4123 4045 4085
f 4196 4045 4123
f 4071 4068 4070
f 4106 4124 4104
f 4090 4147 4146
f 4050 4147 4090
f 4145 4147 4050
f 4146 4109 4089
f 4090 4146 4089
f 4151 4091 4073
f 4151 4073 4129
f 4097 4113 4092
f 4113 4111 4092
f 4111 4093 4092
f 4093 4136 4042
f 4092 4078 4097
f 4136 4094 4042
f 4136 4114 4094
f 4114 4115 4095
f 4115 4116 4095
f 4078 4096 4097
f 4116 4142 4098
f 4140 4190 4081
f 4099 4081 4190
f 4098 4142 4063
f 4118 4063 4142
f 4084 4063 4120
f 4067 4193 4100
f 4143 4122 4068
f 4071 4143 4068
f 4103 4144 4071
f 4104 4144 4103
f 4124 4144 4104
f 4087 4105 4125
f 4105 4087 4086
f 4124 4107 4199
f 4106 4107 4124
f 4108 4203 4107
f 4088 4203 4108
f 4149 4128 4091
f 4204 4129 4109
f 4109 4130 4204
f 4146 4130 4109
f 4178 4113 4110
f 4178 4111 4113
f 4111 4133 4093
f 4133 4134 4093
f 4134 4136 4093
f 4139 4112 4138
f 4139 4140 4112
f 4110 4097 4135
f 4097 4141 4135
f 4097 4110 4113
f 4137 4114 4136
f 4137 4115 4114
f 4117 4189 4138
f 4117 4138 4112
f 4116 4115 4188
f 4188 4142 4116
f 4189 4119 4192
f 4189 4117 4119
f 4191 4099 4190
f 4141 4099 4191
f 4096 4099 4141
f 4097 4096 4141
f 4192 4119 4100
f 4120 4063 4118
f 4100 4193 4192
f 4193 4121 4312
f 4067 4121 4193
f 4194 4101 4120
f 4195 4101 4194
f 4253 4121 4122
f 4253 4312 4121
f 4195 4123 4101
f 4196 4123 4195
f 4143 4253 4122
f 4198 4102 4196
f 4071 4256 4143
f 4102 4198 4086
f 4144 4256 4071
f 4086 4255 4105
f 4107 4201 4199
f 4201 4107 4203
f 4148 4203 4088
f 4383 4148 4127
f 4149 4127 4128
f 4383 4127 4149
f 4319 4204 4130
f 4150 4149 4091
f 4150 4091 4151
f 4129 4204 4151
f 4178 4131 4111
f 4175 4135 4132
f 4135 4187 4132
f 4135 4175 4110
f 4175 4178 4110
f 4131 4133 4111
f 4133 4179 4134
f 4131 4179 4133
f 4179 4180 4134
f 4180 4136 4134
f 4180 4137 4136
f 4239 4137 4180
f 4239 4240 4137
f 4240 4115 4137
f 4240 4188 4115
f 4185 4139 4138
f 4187 4135 4141
f 4188 4241 4142
f 4241 4246 4142
f 4190 4140 4139
f 4118 4142 4246
f 4118 4246 4248
f 4248 4120 4118
f 4249 4192 4193
f 4250 4120 4248
f 4194 4250 4252
f 4194 4120 4250
f 4256 4197 4143
f 4198 4255 4086
f 4144 4316 4256
f 4105 4255 4317
f 4124 4199 4144
f 4317 4200 4125
f 4317 4125 4105
f 4125 4200 4126
f 4257 4202 4145
f 4126 4257 4145
f 4146 4202 4258
f 4147 4202 4146
f 4145 4202 4147
f 4382 4203 4148
f 4383 4382 4148
f 4130 4258 4319
f 4146 4258 4130
f 4209 4155 4208
f 4207 4152 4154
f 4154 4152 4208
f 4153 4207 4154
f 4154 4208 4156
f 4156 4208 4155
f 4212 4156 4155
f 4159 4157 4153
f 4159 4153 4154
f 4159 4154 4156
f 4156 4213 4159
f 4212 4213 4156
f 4158 4157 4159
f 4213 4158 4159
f 4160 4214 4163
f 4163 4214 4221
f 4216 4222 4214
f 4162 4217 4218
f 4162 4218 4165
f 4165 4218 4160
f 4165 4160 4163
f 4221 4223 4163
f 4161 4221 4214
f 4161 4222 4169
f 4161 4214 4222
f 4164 4217 4162
f 4164 4162 4165
f 4163 4223 4165
f 4227 4161 4169
f 4222 4168 4169
f 4171 4164 4165
f 4171 4165 4170
f 4170 4165 4223
f 4223 4166 4170
f 4223 4295 4166
f 4168 4225 4169
f 4225 4177 4169
f 4172 4170 4166
f 4172 4167 4173
f 4172 4166 4167
f 4173 4167 4227
f 4173 4227 4169
f 4173 4169 4177
f 4164 4238 4231
f 4171 4238 4164
f 4170 4182 4171
f 4182 4172 4174
f 4182 4170 4172
f 4174 4172 4176
f 4176 4172 4173
f 4177 4225 4229
f 4181 4171 4182
f 4181 4238 4171
f 4232 4174 4183
f 4232 4182 4174
f 4183 4174 4176
f 4183 4176 4175
f 4175 4176 4173
f 4173 4178 4175
f 4177 4178 4173
f 4178 4177 4131
f 4131 4229 4179
f 4131 4177 4229
f 4229 4234 4179
f 4229 4230 4234
f 4182 4184 4181
f 4182 4302 4184
f 4302 4301 4184
f 4302 4182 4232
f 4132 4305 4303
f 4132 4303 4183
f 4175 4132 4183
f 4180 4179 4234
f 4234 4239 4180
f 4234 4235 4239
f 4242 4181 4185
f 4242 4238 4181
f 4185 4181 4184
f 4301 4186 4184
f 4186 4185 4184
f 4187 4305 4132
f 4189 4306 4242
f 4138 4242 4185
f 4189 4242 4138
f 4139 4185 4186
f 4244 4245 4191
f 4187 4191 4245
f 4141 4191 4187
f 4306 4192 4310
f 4306 4189 4192
f 4139 4243 4190
f 4244 4190 4243
f 4191 4190 4244
f 4248 4246 4309
f 4249 4310 4192
f 4251 4249 4193
f 4312 4251 4193
f 4194 4252 4195
f 4252 4254 4195
f 4254 4196 4195
f 4197 4253 4143
f 4197 4313 4253
f 4254 4198 4196
f 4254 4492 4198
f 4492 4255 4198
f 4144 4199 4316
f 4317 4436 4200
f 4200 4436 4257
f 4126 4200 4257
f 4203 4437 4201
f 4380 4258 4202
f 4202 4257 4380
f 4438 4383 4149
f 4439 4151 4204
f 4204 4319 4439
f 4206 4322 4209
f 4322 4261 4209
f 4207 4262 4205
f 4152 4205 4260
f 4207 4205 4152
f 4260 4208 4152
f 4206 4208 4260
f 4206 4209 4208
f 4261 4263 4209
f 4262 4207 4264
f 4155 4209 4210
f 4263 4210 4209
f 4263 4326 4210
f 4207 4153 4264
f 4210 4212 4155
f 4211 4212 4210
f 4326 4211 4210
f 4264 4265 4329
f 4265 4153 4157
f 4265 4264 4153
f 4212 4211 4266
f 4267 4265 4157
f 4158 4267 4157
f 4213 4212 4266
f 4332 4158 4213
f 4266 4332 4213
f 4266 4330 4332
f 4333 4267 4158
f 4333 4158 4332
f 4275 4406 4269
f 4275 4269 4280
f 4269 4215 4280
f 4269 4216 4215
f 4269 4337 4216
f 4337 4282 4216
f 4218 4279 4273
f 4275 4218 4273
f 4286 4219 4160
f 4275 4286 4160
f 4275 4160 4218
f 4214 4219 4215
f 4214 4160 4219
f 4290 4280 4215
f 4215 4216 4214
f 4222 4216 4224
f 4224 4216 4282
f 4282 4281 4224
f 4349 4278 4217
f 4279 4217 4278
f 4218 4217 4279
f 4285 4219 4286
f 4219 4223 4215
f 4223 4221 4215
f 4290 4161 4220
f 4221 4161 4290
f 4215 4221 4290
f 4222 4224 4220
f 4225 4224 4281
f 4217 4226 4349
f 4164 4226 4217
f 4223 4285 4295
f 4219 4285 4223
f 4161 4227 4220
f 4296 4220 4227
f 4224 4168 4220
f 4168 4222 4220
f 4224 4225 4168
f 4281 4291 4225
f 4233 4291 4293
f 4231 4226 4164
f 4295 4167 4166
f 4295 4228 4167
f 4227 4167 4228
f 4227 4228 4296
f 4226 4231 4298
f 4225 4291 4229
f 4229 4291 4233
f 4230 4233 4293
f 4230 4293 4292
f 4294 4299 4292
f 4229 4233 4230
f 4230 4292 4299
f 4231 4236 4298
f 4236 4237 4298
f 4238 4236 4231
f 4302 4232 4363
f 4361 4360 4303
f 4234 4230 4235
f 4235 4230 4299
f 4360 4232 4183
f 4360 4183 4303
f 4235 4240 4239
f 4235 4300 4240
f 4237 4242 4306
f 4237 4236 4242
f 4238 4242 4236
f 4301 4368 4186
f 4308 4305 4187
f 4188 4300 4241
f 4240 4300 4188
f 4300 4304 4241
f 4304 4366 4241
f 4307 4186 4368
f 4139 4186 4307
f 4308 4187 4245
f 4366 4247 4241
f 4139 4307 4243
f 4309 4246 4247
f 4246 4241 4247
f 4248 4373 4311
f 4248 4309 4373
f 4311 4250 4248
f 4252 4250 4311
f 4378 4313 4197
f 4256 4378 4197
f 4379 4255 4492
f 4199 4494 4316
f 4494 4199 4318
f 4318 4199 4201
f 4381 4437 4203
f 4382 4381 4203
f 4259 4260 4323
f 4206 4260 4259
f 4322 4206 4259
f 4386 4261 4322
f 4324 4323 4205
f 4260 4205 4323
f 4386 4388 4261
f 4388 4325 4261
f 4389 4324 4262
f 4324 4205 4262
f 4325 4263 4261
f 4389 4262 4264
f 4263 4325 4326
f 4329 4392 4264
f 4392 4389 4264
f 4327 4328 4326
f 4328 4211 4326
f 4394 4211 4328
f 4394 4266 4211
f 4396 4329 4265
f 4266 4394 4330
f 4265 4267 4396
f 4332 4330 4403
f 4271 4270 4334
f 4272 4268 4338
f 4272 4335 4268
f 4271 4334 4335
f 4406 4275 4274
f 4411 4270 4277
f 4277 4270 4271
f 4277 4335 4272
f 4277 4271 4335
f 4342 4409 4273
f 4274 4273 4409
f 4275 4273 4274
f 4286 4275 4280
f 4406 4337 4269
f 4408 4282 4337
f 4276 4282 4408
f 4276 4287 4282
f 4288 4345 4411
f 4288 4411 4277
f 4283 4277 4272
f 4278 4346 4279
f 4342 4279 4346
f 4342 4273 4279
f 4285 4286 4280
f 4285 4280 4290
f 4281 4282 4287
f 4345 4288 4289
f 4293 4277 4283
f 4293 4288 4277
f 4348 4283 4272
f 4348 4340 4350
f 4348 4272 4340
f 4414 4350 4340
f 4413 4284 4349
f 4278 4284 4416
f 4278 4349 4284
f 4346 4278 4416
f 4296 4290 4220
f 4281 4287 4291
f 4291 4287 4289
f 4291 4289 4293
f 4289 4288 4293
f 4293 4283 4294
f 4348 4294 4283
f 4348 4297 4294
f 4352 4349 4226
f 4285 4296 4228
f 4285 4290 4296
f 4293 4294 4292
f 4356 4226 4298
f 4356 4352 4226
f 4295 4285 4228
f 4299 4297 4357
f 4299 4294 4297
f 4237 4356 4298
f 4427 4363 4232
f 4427 4232 4425
f 4360 4425 4232
f 4365 4299 4357
f 4302 4363 4367
f 4364 4361 4303
f 4235 4299 4365
f 4365 4300 4235
f 4300 4365 4304
f 4431 4304 4365
f 4237 4372 4362
f 4367 4301 4302
f 4364 4303 4305
f 4366 4304 4431
f 4237 4306 4372
f 4367 4368 4301
f 4364 4305 4308
f 4372 4306 4374
f 4368 4369 4307
f 4432 4307 4369
f 4432 4243 4307
f 4432 4370 4243
f 4370 4244 4243
f 4433 4244 4370
f 4245 4244 4433
f 4308 4245 4433
f 4247 4366 4371
f 4374 4306 4310
f 4371 4309 4247
f 4489 4373 4371
f 4373 4309 4371
f 4310 4249 4374
f 4249 4251 4375
f 4377 4251 4312
f 4252 4376 4254
f 4376 4611 4254
f 4313 4312 4253
f 4313 4377 4312
f 4378 4434 4313
f 4611 4492 4254
f 4256 4314 4378
f 4316 4314 4256
f 4316 4494 4314
f 4379 4315 4255
f 4315 4436 4317
f 4255 4315 4317
f 4437 4318 4201
f 4257 4495 4380
f 4257 4436 4495
f 4384 4438 4149
f 4384 4149 4150
f 4384 4150 4498
f 4439 4319 4320
f 4319 4321 4320
f 4258 4321 4319
f 4380 4321 4258
f 4498 4150 4151
f 4498 4151 4439
f 4259 4323 4440
f 4385 4259 4440
f 4385 4322 4259
f 4385 4386 4322
f 4388 4386 4387
f 4441 4324 4389
f 4326 4325 4327
f 4391 4328 4327
f 4329 4393 4392
f 4391 4394 4328
f 4396 4395 4329
f 4395 4393 4329
f 4394 4453 4331
f 4330 4331 4403
f 4331 4330 4394
f 4458 4267 4333
f 4396 4267 4458
f 4400 4458 4333
f 4402 4400 4333
f 4402 4333 4332
f 4403 4402 4332
f 4451 4397 4270
f 4397 4449 4334
f 4334 4449 4398
f 4397 4334 4270
f 4398 4335 4334
f 4399 4335 4398
f 4399 4268 4335
f 4454 4268 4399
f 4464 4451 4270
f 4454 4338 4268
f 4465 4338 4454
f 4409 4468 4274
f 4336 4274 4468
f 4406 4274 4336
f 4407 4337 4406
f 4407 4408 4337
f 4404 4276 4408
f 4270 4411 4464
f 4338 4340 4272
f 4414 4340 4338
f 4414 4338 4465
f 4475 4414 4465
f 4342 4474 4409
f 4344 4276 4404
f 4287 4276 4344
f 4343 4342 4346
f 4474 4342 4343
f 4339 4287 4344
f 4339 4289 4287
f 4345 4289 4339
f 4350 4414 4418
f 4352 4479 4412
f 4352 4412 4413
f 4416 4284 4341
f 4284 4413 4341
f 4353 4354 4416
f 4354 4346 4416
f 4347 4346 4354
f 4347 4343 4346
f 4349 4352 4413
f 4297 4350 4355
f 4348 4350 4297
f 4350 4351 4355
f 4352 4356 4479
f 4353 4423 4354
f 4358 4423 4353
f 4297 4355 4357
f 4426 4479 4356
f 4423 4359 4424
f 4357 4355 4431
f 4351 4431 4355
f 4356 4362 4426
f 4356 4237 4362
f 4358 4359 4423
f 4424 4359 4363
f 4363 4427 4424
f 4361 4425 4360
f 4430 4425 4361
f 4430 4361 4364
f 4357 4431 4365
f 4358 4428 4429
f 4429 4367 4359
f 4429 4359 4358
f 4359 4367 4363
f 4485 4367 4429
f 4368 4367 4485
f 4371 4366 4431
f 4490 4362 4372
f 4369 4368 4485
f 4308 4433 4487
f 4364 4308 4487
f 4490 4372 4374
f 4375 4490 4374
f 4375 4374 4249
f 4311 4373 4489
f 4491 4252 4311
f 4375 4251 4377
f 4376 4252 4491
f 4609 4611 4376
f 4434 4377 4313
f 4435 4434 4378
f 4314 4435 4378
f 4492 4493 4379
f 4379 4552 4315
f 4315 4552 4436
f 4318 4553 4494
f 4318 4640 4553
f 4640 4318 4437
f 4495 4497 4380
f 4642 4381 4382
f 4383 4642 4382
f 4644 4320 4321
f 4321 4497 4644
f 4380 4497 4321
f 4614 4384 4498
f 4499 4385 4440
f 4324 4500 4323
f 4440 4323 4500
f 4560 4386 4385
f 4387 4386 4560
f 4441 4500 4324
f 4387 4442 4388
f 4325 4388 4442
f 4441 4390 4565
f 4389 4390 4441
f 4443 4325 4442
f 4443 4327 4325
f 4444 4327 4443
f 4389 4392 4390
f 4392 4503 4390
f 4391 4327 4444
f 4393 4503 4392
f 4391 4445 4394
f 4453 4445 4512
f 4445 4453 4394
f 4448 4393 4395
f 4395 4396 4519
f 4451 4446 4397
f 4397 4446 4449
f 4396 4455 4519
f 4396 4458 4455
f 4452 4331 4453
f 4452 4403 4331
f 4510 4398 4449
f 4510 4399 4398
f 4508 4399 4510
f 4399 4508 4511
f 4454 4399 4511
f 4458 4400 4459
f 4401 4400 4402
f 4459 4400 4401
f 4401 4402 4520
f 4402 4403 4520
f 4460 4451 4464
f 4456 4465 4454
f 4523 4336 4468
f 4523 4405 4336
f 4469 4531 4404
f 4588 4464 4411
f 4467 4409 4532
f 4467 4468 4409
f 4405 4406 4336
f 4405 4407 4406
f 4469 4408 4407
f 4469 4404 4408
f 4529 4588 4410
f 4410 4588 4411
f 4473 4475 4465
f 4470 4472 4471
f 4474 4532 4409
f 4344 4404 4531
f 4531 4339 4344
f 4529 4339 4531
f 4410 4339 4529
f 4345 4339 4410
f 4411 4345 4410
f 4412 4415 4470
f 4412 4470 4471
f 4471 4413 4412
f 4341 4413 4478
f 4413 4471 4478
f 4414 4475 4418
f 4415 4412 4479
f 4341 4419 4416
f 4478 4419 4341
f 4420 4343 4347
f 4417 4343 4420
f 4535 4343 4417
f 4474 4343 4535
f 4353 4419 4482
f 4416 4419 4353
f 4354 4420 4347
f 4417 4421 4422
f 4420 4421 4417
f 4417 4422 4480
f 4418 4351 4350
f 4482 4358 4353
f 4354 4423 4420
f 4423 4421 4420
f 4418 4484 4351
f 4479 4426 4481
f 4421 4424 4422
f 4421 4423 4424
f 4424 4425 4422
f 4425 4480 4422
f 4481 4426 4362
f 4428 4358 4482
f 4425 4424 4427
f 4480 4425 4430
f 4485 4429 4428
f 4430 4364 4487
f 4484 4488 4351
f 4488 4431 4351
f 4369 4485 4486
f 4486 4432 4369
f 4486 4545 4432
f 4545 4370 4432
f 4483 4370 4545
f 4433 4370 4483
f 4487 4433 4483
f 4371 4488 4547
f 4371 4431 4488
f 4362 4490 4481
f 4547 4489 4371
f 4548 4490 4375
f 4491 4489 4549
f 4491 4311 4489
f 4550 4548 4375
f 4550 4375 4377
f 4609 4376 4491
f 4434 4550 4377
f 4314 4686 4435
f 4494 4551 4314
f 4493 4552 4379
f 4613 4495 4436
f 4552 4613 4436
f 4640 4437 4554
f 4554 4437 4496
f 4496 4437 4381
f 4642 4496 4381
f 4691 4383 4438
f 4384 4691 4438
f 4647 4691 4384
f 4647 4384 4614
f 4555 4614 4498
f 4439 4556 4498
f 4320 4556 4439
f 4557 4558 4440
f 4499 4440 4558
f 4560 4385 4499
f 4500 4557 4440
f 4441 4563 4500
f 4564 4387 4562
f 4442 4387 4564
f 4565 4563 4441
f 4442 4564 4501
f 4443 4442 4501
f 4566 4390 4503
f 4566 4565 4390
f 4444 4502 4391
f 4393 4506 4503
f 4445 4391 4502
f 4393 4448 4506
f 4509 4504 4446
f 4504 4447 4446
f 4577 4448 4395
f 4570 4453 4512
f 4509 4446 4514
f 4447 4449 4446
f 4447 4510 4449
f 4395 4578 4577
f 4519 4578 4395
f 4570 4450 4453
f 4451 4460 4514
f 4451 4514 4446
f 4450 4452 4453
f 4513 4454 4511
f 4454 4513 4516
f 4520 4403 4452
f 4456 4454 4516
f 4456 4516 4457
f 4458 4461 4455
f 4461 4530 4455
f 4461 4458 4459
f 4462 4459 4401
f 4401 4520 4462
f 4464 4581 4460
f 4461 4459 4466
f 4466 4459 4462
f 4467 4463 4468
f 4463 4523 4468
f 4581 4464 4521
f 4464 4588 4521
f 4457 4465 4456
f 4461 4472 4530
f 4472 4461 4466
f 4462 4524 4466
f 4528 4405 4523
f 4528 4407 4405
f 4528 4469 4407
f 4586 4469 4528
f 4469 4586 4531
f 4457 4473 4465
f 4470 4530 4472
f 4466 4471 4472
f 4471 4466 4524
f 4476 4471 4524
f 4524 4591 4476
f 4532 4526 4467
f 4473 4534 4475
f 4536 4470 4415
f 4536 4530 4470
f 4478 4471 4476
f 4476 4477 4478
f 4535 4532 4474
f 4475 4534 4418
f 4419 4477 4537
f 4419 4478 4477
f 4417 4539 4535
f 4600 4418 4534
f 4605 4415 4479
f 4605 4536 4415
f 4537 4482 4419
f 4417 4480 4539
f 4480 4544 4539
f 4603 4484 4418
f 4600 4603 4418
f 4481 4605 4479
f 4482 4537 4540
f 4480 4430 4544
f 4546 4484 4603
f 4540 4428 4482
f 4487 4483 4544
f 4430 4487 4544
f 4606 4605 4481
f 4540 4485 4428
f 4486 4540 4542
f 4485 4540 4486
f 4546 4488 4484
f 4547 4488 4546
f 4481 4490 4606
f 4490 4548 4606
f 4549 4489 4547
f 4609 4491 4608
f 4434 4610 4550
f 4435 4610 4434
f 4314 4551 4686
f 4494 4553 4551
f 4495 4613 4646
f 4497 4645 4644
f 4497 4646 4645
f 4646 4497 4495
f 4643 4642 4383
f 4691 4643 4383
f 4692 4498 4556
f 4555 4498 4692
f 4556 4320 4644
f 4558 4693 4499
f 4559 4560 4499
f 4615 4500 4563
f 4615 4557 4500
f 4560 4561 4387
f 4387 4561 4562
f 4567 4443 4501
f 4567 4444 4443
f 4567 4502 4444
f 4623 4653 4505
f 4503 4568 4566
f 4506 4568 4503
f 4569 4504 4509
f 4504 4623 4505
f 4506 4657 4568
f 4507 4512 4445
f 4570 4512 4507
f 4502 4507 4445
f 4504 4505 4447
f 4447 4505 4510
f 4505 4508 4510
f 4505 4625 4508
f 4625 4511 4508
f 4506 4448 4657
f 4514 4571 4569
f 4514 4569 4509
f 4574 4450 4570
f 4514 4460 4571
f 4460 4575 4571
f 4516 4513 4515
f 4627 4450 4574
f 4627 4452 4450
f 4575 4460 4581
f 4516 4515 4517
f 4627 4579 4452
f 4457 4516 4517
f 4518 4517 4753
f 4518 4457 4517
f 4519 4455 4530
f 4452 4525 4520
f 4579 4525 4452
f 4589 4519 4530
f 4462 4520 4525
f 4463 4467 4522
f 4585 4523 4463
f 4585 4631 4523
f 4631 4528 4523
f 4675 4457 4518
f 4524 4525 4591
f 4524 4462 4525
f 4467 4526 4522
f 4631 4632 4528
f 4527 4528 4632
f 4527 4586 4528
f 4587 4529 4586
f 4529 4587 4588
f 4457 4675 4473
f 4532 4592 4526
f 4529 4531 4586
f 4533 4534 4473
f 4589 4536 4676
f 4530 4536 4589
f 4594 4476 4591
f 4594 4477 4476
f 4599 4532 4535
f 4599 4592 4532
f 4594 4538 4477
f 4538 4537 4477
f 4535 4539 4599
f 4533 4600 4534
f 4536 4605 4679
f 4539 4602 4599
f 4537 4538 4541
f 4538 4596 4541
f 4596 4604 4541
f 4539 4544 4602
f 4540 4537 4541
f 4540 4541 4542
f 4541 4604 4542
f 4602 4544 4543
f 4542 4604 4543
f 4544 4545 4543
f 4483 4545 4544
f 4543 4486 4542
f 4543 4545 4486
f 4607 4547 4546
f 4607 4549 4547
f 4608 4549 4607
f 4608 4491 4549
f 4636 4548 4550
f 4683 4610 4435
f 4638 4492 4611
f 4638 4493 4492
f 4638 4688 4493
f 4493 4612 4552
f 4688 4612 4493
f 4553 4639 4551
f 4612 4613 4552
f 4639 4553 4640
f 4559 4499 4693
f 4649 4557 4615
f 4558 4557 4649
f 4650 4560 4559
f 4650 4561 4560
f 4616 4615 4563
f 4617 4616 4563
f 4564 4562 4731
f 4563 4565 4617
f 4565 4618 4617
f 4731 4501 4564
f 4566 4618 4565
f 4619 4501 4731
f 4619 4567 4501
f 4566 4621 4618
f 4620 4567 4619
f 4566 4568 4621
f 4620 4502 4567
f 4624 4505 4653
f 4622 4502 4620
f 4623 4569 4655
f 4623 4504 4569
f 4625 4505 4624
f 4507 4574 4570
f 4569 4572 4655
f 4569 4571 4572
f 4513 4511 4625
f 4513 4625 4656
f 4626 4513 4656
f 4572 4571 4575
f 4515 4513 4626
f 4577 4573 4448
f 4660 4573 4577
f 4515 4626 4576
f 4663 4577 4578
f 4663 4660 4577
f 4628 4579 4627
f 4517 4515 4576
f 4663 4578 4519
f 4579 4628 4580
f 4575 4581 4662
f 4671 4663 4519
f 4583 4579 4580
f 4671 4519 4589
f 4579 4583 4525
f 4583 4664 4584
f 4582 4584 4664
f 4522 4584 4582
f 4582 4463 4522
f 4668 4521 4588
f 4675 4518 4753
f 4674 4671 4589
f 4591 4583 4593
f 4591 4525 4583
f 4593 4583 4590
f 4590 4583 4584
f 4526 4584 4522
f 4667 4586 4527
f 4669 4586 4667
f 4587 4586 4669
f 4588 4587 4668
f 4590 4584 4595
f 4526 4595 4584
f 4592 4595 4526
f 4677 4533 4473
f 4675 4677 4473
f 4676 4674 4589
f 4591 4593 4594
f 4590 4597 4593
f 4595 4597 4590
f 4596 4594 4593
f 4597 4596 4593
f 4595 4598 4597
f 4598 4595 4592
f 4599 4598 4592
f 4633 4676 4536
f 4596 4538 4594
f 4597 4598 4601
f 4679 4633 4536
f 4601 4598 4602
f 4599 4602 4598
f 4604 4596 4597
f 4597 4601 4604
f 4678 4603 4600
f 4634 4679 4605
f 4604 4602 4543
f 4601 4602 4604
f 4635 4603 4678
f 4606 4634 4605
f 4635 4546 4603
f 4681 4634 4606
f 4681 4606 4548
f 4607 4546 4635
f 4636 4681 4548
f 4610 4636 4550
f 4610 4715 4636
f 4637 4609 4608
f 4637 4682 4609
f 4684 4609 4682
f 4684 4611 4609
f 4684 4638 4611
f 4683 4686 4685
f 4435 4686 4683
f 4551 4687 4686
f 4687 4551 4639
f 4688 4690 4612
f 4612 4690 4613
f 4640 4554 4641
f 4641 4554 4496
f 4613 4721 4646
f 4647 4614 4719
f 4719 4614 4555
f 4648 4555 4692
f 4556 4720 4692
f 4720 4556 4644
f 4723 4558 4649
f 4723 4693 4558
f 4725 4559 4693
f 4725 4650 4559
f 4694 4649 4615
f 4616 4694 4615
f 4561 4727 4562
f 4731 4562 4727
f 4698 4617 4618
f 4621 4698 4618
f 4654 4620 4619
f 4622 4620 4654
f 4655 4651 4623
f 4652 4623 4651
f 4652 4653 4623
f 4730 4624 4653
f 4732 4624 4730
f 4732 4733 4624
f 4502 4622 4507
f 4656 4624 4733
f 4507 4622 4701
f 4701 4703 4507
f 4703 4574 4507
f 4572 4736 4655
f 4625 4624 4656
f 4448 4702 4657
f 4626 4656 4658
f 4658 4741 4626
f 4573 4702 4448
f 4703 4705 4574
f 4572 4575 4661
f 4660 4702 4573
f 4705 4627 4574
f 4628 4627 4705
f 4576 4626 4741
f 4662 4661 4575
f 4580 4629 4664
f 4628 4629 4580
f 4665 4630 4664
f 4665 4747 4630
f 4664 4583 4580
f 4582 4630 4463
f 4664 4630 4582
f 4670 4581 4521
f 4670 4662 4581
f 4630 4585 4463
f 4585 4630 4666
f 4631 4585 4666
f 4668 4670 4521
f 4667 4527 4632
f 4587 4669 4668
f 4675 4711 4677
f 4678 4533 4677
f 4600 4533 4678
f 4680 4635 4678
f 4714 4635 4680
f 4714 4607 4635
f 4636 4713 4681
f 4608 4607 4757
f 4715 4610 4758
f 4610 4683 4758
f 4638 4761 4688
f 4640 4717 4639
f 4717 4640 4641
f 4690 4721 4613
f 4689 4496 4642
f 4689 4642 4643
f 4722 4644 4645
f 4720 4644 4722
f 4721 4722 4645
f 4646 4721 4645
f 4719 4691 4647
f 4725 4726 4650
f 4726 4561 4650
f 4695 4694 4616
f 4727 4561 4766
f 4728 4616 4617
f 4728 4695 4616
f 4698 4728 4617
f 4771 4619 4731
f 4621 4699 4698
f 4654 4619 4771
f 4730 4653 4652
f 4734 4655 4737
f 4651 4655 4734
f 4568 4700 4621
f 4621 4700 4699
f 4701 4622 4654
f 4655 4736 4737
f 4656 4733 4735
f 4568 4657 4700
f 4703 4701 4776
f 4658 4656 4735
f 4704 4657 4702
f 4700 4657 4704
f 4741 4658 4659
f 4660 4740 4702
f 4629 4628 4705
f 4662 4744 4661
f 4663 4745 4660
f 4664 4629 4665
f 4630 4747 4666
f 4708 4662 4670
f 4671 4752 4663
f 4666 4709 4631
f 4709 4632 4631
f 4709 4750 4632
f 4750 4667 4632
f 4750 4672 4667
f 4708 4669 4672
f 4668 4669 4708
f 4670 4668 4708
f 4790 4675 4753
f 4674 4673 4671
f 4671 4673 4752
f 4672 4669 4667
f 4790 4791 4675
f 4791 4711 4675
f 4710 4674 4676
f 4633 4710 4676
f 4710 4633 4712
f 4711 4678 4677
f 4680 4678 4711
f 4712 4633 4679
f 4712 4679 4634
f 4713 4712 4634
f 4713 4634 4681
f 4714 4757 4607
f 4715 4713 4636
f 4637 4608 4757
f 4759 4758 4683
f 4685 4759 4683
f 4685 4825 4759
f 4825 4685 4760
f 4686 4716 4685
f 4684 4761 4638
f 4687 4716 4686
f 4761 4718 4688
f 4639 4762 4687
f 4762 4639 4717
f 4688 4718 4690
f 4689 4641 4496
f 4797 4643 4691
f 4797 4691 4719
f 4763 4692 4720
f 4648 4692 4763
f 4724 4693 4723
f 4725 4693 4724
f 4834 4765 4649
f 4765 4723 4649
f 4694 4834 4649
f 4768 4731 4727
f 4698 4696 4728
f 4697 4729 4652
f 4729 4730 4652
f 4699 4696 4698
f 4802 4697 4734
f 4697 4651 4734
f 4697 4652 4651
f 4654 4771 4772
f 4772 4701 4654
f 4572 4775 4736
f 4739 4775 4572
f 4658 4735 4774
f 4700 4704 4738
f 4659 4658 4777
f 4704 4702 4740
f 4705 4776 4742
f 4703 4776 4705
f 4742 4629 4705
f 4661 4739 4572
f 4744 4739 4661
f 4746 4740 4660
f 4743 4629 4742
f 4665 4629 4743
f 4746 4660 4745
f 4665 4706 4747
f 4707 4744 4662
f 4753 4517 4576
f 4747 4748 4666
f 4749 4750 4709
f 4708 4751 4707
f 4662 4708 4707
f 4752 4745 4663
f 4709 4666 4748
f 4672 4750 4751
f 4708 4672 4751
f 4710 4673 4674
f 4791 4754 4711
f 4680 4711 4754
f 4824 4680 4755
f 4712 4713 4756
f 4824 4714 4680
f 4860 4756 4713
f 4824 4757 4714
f 4715 4860 4713
f 4861 4860 4715
f 4795 4637 4757
f 4758 4861 4715
f 4795 4682 4637
f 4716 4760 4685
f 4716 4826 4760
f 4716 4687 4762
f 4826 4716 4762
f 4690 4867 4721
f 4867 4690 4718
f 4648 4798 4555
f 4765 4832 4723
f 4724 4723 4832
f 4724 4799 4725
f 4799 4726 4725
f 4726 4766 4561
f 4835 4766 4726
f 4695 4767 4694
f 4694 4874 4834
f 4767 4874 4694
f 4800 4695 4728
f 4800 4767 4695
f 4766 4838 4727
f 4768 4727 4838
f 4696 4800 4728
f 4802 4839 4697
f 4729 4697 4839
f 4771 4731 4768
f 4842 4802 4734
f 4803 4733 4732
f 4841 4696 4699
f 4771 4805 4772
f 4842 4734 4737
f 4735 4733 4774
f 4775 4737 4736
f 4738 4699 4700
f 4738 4841 4699
f 4772 4776 4701
f 4658 4774 4777
f 4704 4778 4738
f 4781 4659 4777
f 4740 4778 4704
f 4818 4659 4781
f 4818 4741 4659
f 4740 4746 4782
f 4740 4782 4778
f 4665 4743 4706
f 4786 4780 4744
f 4818 4576 4741
f 4751 4788 4784
f 4786 4707 4784
f 4707 4751 4784
f 4707 4786 4744
f 4818 4753 4576
f 4819 4746 4745
f 4748 4747 4706
f 4749 4709 4748
f 4788 4750 4749
f 4751 4750 4788
f 4790 4753 4818
f 4819 4745 4752
f 4792 4791 4790
f 4791 4793 4794
f 4791 4794 4754
f 4823 4710 4712
f 4755 4754 4794
f 4755 4680 4754
f 4756 4823 4712
f 4896 4718 4761
f 4762 4827 4826
f 4796 4827 4762
f 4717 4796 4762
f 4641 4796 4717
f 4868 4689 4643
f 4720 4900 4763
f 4900 4720 4722
f 4722 4764 4900
f 4721 4764 4722
f 4867 4764 4721
f 4828 4797 4719
f 4828 4555 4798
f 4828 4719 4555
f 4724 4832 4799
f 4872 4726 4799
f 4835 4726 4872
f 4837 4766 4835
f 4769 4836 4800
f 4696 4769 4800
f 4839 4802 4770
f 4801 4729 4839
f 4801 4730 4729
f 4801 4732 4730
f 4801 4803 4732
f 4803 4877 4733
f 4841 4769 4696
f 4768 4773 4771
f 4771 4773 4805
f 4733 4877 4774
f 4877 4804 4774
f 4842 4737 4775
f 4806 4841 4738
f 4805 4776 4772
f 4804 4777 4774
f 4883 4777 4804
f 4779 4776 4805
f 4739 4808 4846
f 4775 4739 4846
f 4778 4810 4738
f 4779 4742 4776
f 4783 4742 4779
f 4848 4783 4779
f 4785 4808 4780
f 4739 4780 4808
f 4744 4780 4739
f 4778 4813 4810
f 4783 4743 4742
f 4848 4787 4783
f 4746 4813 4782
f 4778 4782 4813
f 4743 4783 4706
f 4783 4787 4706
f 4788 4814 4811
f 4788 4811 4784
f 4784 4785 4786
f 4811 4785 4784
f 4780 4786 4785
f 4813 4746 4816
f 4706 4787 4789
f 4787 4814 4789
f 4746 4819 4816
f 4748 4706 4789
f 4789 4749 4748
f 4814 4749 4789
f 4814 4788 4749
f 4790 4817 4855
f 4818 4817 4790
f 4855 4792 4790
f 4886 4752 4673
f 4792 4793 4791
f 4792 4821 4793
f 4822 4886 4673
f 4710 4822 4673
f 4710 4857 4822
f 4823 4857 4710
f 4824 4859 4757
f 4795 4757 4859
f 4862 4861 4758
f 4759 4862 4758
f 4795 4891 4682
f 4863 4682 4891
f 4863 4684 4682
f 4865 4684 4863
f 4865 4896 4761
f 4684 4865 4761
f 4864 4826 4827
f 4718 4896 4867
f 4895 4796 4641
f 4689 4895 4641
f 4764 4897 4900
f 4764 4867 4897
f 4797 4868 4643
f 4830 4648 4763
f 4798 4648 4830
f 4763 4900 4830
f 4765 4831 4832
f 4837 4838 4766
f 4800 4836 4767
f 4768 4838 4840
f 4876 4801 4839
f 4843 4906 4802
f 4906 4770 4802
f 4803 4878 4877
f 4773 4768 4840
f 4773 4840 4844
f 4842 4843 4802
f 4877 4975 4804
f 4879 4841 4806
f 4807 4773 4844
f 4805 4773 4807
f 4844 4845 4807
f 4846 4842 4775
f 4975 4851 4804
f 4804 4851 4883
f 4806 4918 4879
f 4738 4918 4806
f 4779 4807 4848
f 4779 4805 4807
f 4845 4848 4807
f 4738 4810 4918
f 4854 4811 4853
f 4785 4811 4850
f 4882 4785 4850
f 4808 4785 4882
f 4781 4777 4883
f 4787 4848 4809
f 4787 4809 4815
f 4810 4813 4816
f 4787 4815 4814
f 4814 4815 4853
f 4811 4814 4853
f 4812 4817 4781
f 4817 4818 4781
f 4819 4921 4816
f 4885 4819 4752
f 4820 4792 4855
f 4820 4821 4792
f 4886 4885 4752
f 4925 4886 4822
f 4856 4793 4821
f 4856 4794 4793
f 4857 4925 4822
f 4794 4858 4755
f 4756 4888 4823
f 4858 4824 4755
f 4858 4859 4824
f 4860 4888 4756
f 4759 4957 4862
f 4825 4957 4759
f 4760 4892 4825
f 4826 4892 4760
f 4827 4866 4864
f 4796 4893 4827
f 4893 4866 4827
f 4895 4893 4796
f 4895 4689 4868
f 4869 4868 4797
f 4869 4797 4828
f 4869 4828 4870
f 4870 4828 4829
f 4829 4828 4798
f 4830 4899 4798
f 4831 4799 4832
f 4834 4833 4765
f 4765 4833 4831
f 4799 4831 4871
f 4871 4872 4799
f 4874 4833 4834
f 4872 4873 4835
f 4875 4874 4767
f 4938 4835 4873
f 4938 4837 4835
f 4836 4875 4767
f 4836 4904 4875
f 4836 4769 4904
f 4840 4838 4905
f 4876 4839 4902
f 4903 4801 4876
f 4903 4803 4801
f 4903 4878 4803
f 4910 4769 4841
f 4909 4840 4905
f 4844 4840 4909
f 4879 4910 4841
f 4880 4844 4909
f 4845 4844 4880
f 4846 4847 4843
f 4842 4846 4843
f 4975 4917 4851
f 4845 4880 4852
f 4880 4881 4852
f 4882 4847 4808
f 4846 4808 4847
f 4852 4848 4845
f 4815 4852 4881
f 4881 4854 4815
f 4881 4849 4854
f 4849 4850 4854
f 4809 4848 4852
f 4852 4815 4809
f 4853 4815 4854
f 4850 4811 4854
f 4812 4781 4883
f 4816 4919 4810
f 4920 4817 4812
f 4921 4919 4816
f 4920 4855 4817
f 4885 4921 4819
f 4922 4820 4855
f 4820 4887 4821
f 4922 4887 4820
f 4924 4821 4887
f 4926 4821 4924
f 4926 4856 4821
f 4954 4794 4856
f 4794 4889 4858
f 4954 4889 4794
f 4888 4857 4823
f 4859 4858 4889
f 4860 4890 4955
f 4861 4890 4860
f 4862 4890 4861
f 4891 4795 4956
f 4892 4957 4825
f 4892 4864 4928
f 4826 4864 4892
f 4960 4962 4865
f 4863 4960 4865
f 4962 4896 4865
f 4894 4893 4895
f 4867 4896 4898
f 4867 4898 4897
f 4870 4829 4899
f 4899 4829 4798
f 4833 4933 4831
f 4933 4901 4831
f 4901 4871 4831
f 4934 4872 4871
f 4874 4935 4833
f 4935 4932 4833
f 4932 4933 4833
f 4934 4873 4872
f 4875 4935 4874
f 4937 4875 4904
f 4837 4939 4838
f 4938 4939 4837
f 4905 4838 4939
f 4906 4907 4770
f 4907 4839 4770
f 4902 4839 4907
f 4969 4876 4902
f 4903 4876 4969
f 4910 4904 4769
f 4940 4877 4878
f 4914 4906 4843
f 4975 4877 4940
f 4945 4910 4879
f 4911 4912 4880
f 4882 4913 4847
f 4913 4914 4847
f 4847 4914 4843
f 4912 4881 4880
f 4849 4881 4912
f 4916 4850 4849
f 4916 4913 4850
f 4913 4882 4850
f 4883 4851 4917
f 4944 4918 4810
f 4978 4812 4883
f 4944 4919 4946
f 4944 4810 4919
f 4920 4948 4855
f 4950 4855 4948
f 4884 4921 4885
f 4950 4922 4855
f 4885 4886 4884
f 4884 4886 4923
f 4925 4983 4886
f 4954 4856 4926
f 4927 4859 4889
f 4955 4888 4860
f 4956 4859 4927
f 4956 4795 4859
f 4959 4891 4956
f 4928 4957 4892
f 4891 4959 4863
f 4864 4929 4928
f 4929 4864 4866
f 4894 4929 4866
f 4962 4964 4896
f 4893 4894 4866
f 4894 4895 4930
f 4896 4964 4898
f 4868 4930 4895
f 4992 4869 4870
f 4992 4870 4965
f 4965 4870 4899
f 4963 4899 4830
f 4830 4931 4963
f 4900 4931 4830
f 4931 4897 4898
f 4931 4900 4897
f 4995 4871 4901
f 4995 4934 4871
f 4934 4936 4873
f 4873 4936 4938
f 4935 4875 4937
f 4938 4967 4939
f 4937 4904 4971
f 4941 4903 4969
f 4941 4878 4903
f 4904 4910 4971
f 4908 4905 4939
f 4908 4909 4905
f 4941 4940 4878
f 4910 4977 4971
f 4911 4909 4908
f 4914 4942 4906
f 4910 4945 4977
f 4880 4909 4911
f 5001 4911 4908
f 4912 4911 5001
f 4916 4915 4913
f 4914 4913 4915
f 4915 4942 4914
f 4916 4849 4943
f 4944 4879 4918
f 4944 4945 4879
f 4946 5007 4944
f 5009 4812 4978
f 4812 5009 4920
f 5009 4948 4920
f 4921 4946 4919
f 4949 4946 4921
f 4921 4884 4949
f 4884 4981 4949
f 4950 4980 4922
f 4981 4884 4923
f 4980 4887 4922
f 4980 4951 4887
f 4982 4923 4886
f 4951 4924 4887
f 4983 4982 4886
f 4952 4924 4951
f 4984 4983 4925
f 4924 4953 4926
f 4924 4952 4953
f 4985 4925 4857
f 4985 4984 4925
f 4986 4926 4953
f 4986 4954 4926
f 4985 4857 5015
f 4888 5015 4857
f 4959 4960 4863
f 4929 4894 4988
f 4988 4894 4930
f 4930 4868 4961
f 5024 4961 4869
f 5024 4869 4992
f 4869 4961 4868
f 4965 4899 4963
f 4933 4932 5028
f 4996 4933 5028
f 4996 4901 4933
f 4995 4901 4996
f 4966 4934 4995
f 4936 4934 5029
f 5062 4935 4937
f 4938 4936 4967
f 4997 5062 4937
f 4937 4971 4997
f 4967 4968 4939
f 4907 4970 4902
f 4999 4941 4969
f 4972 4939 4968
f 4972 4908 4939
f 4942 4973 4906
f 4907 4906 4973
f 4970 4907 4973
f 5035 4971 4977
f 5004 4973 4942
f 4975 4940 4974
f 4943 4912 5001
f 5003 4916 4943
f 4915 5003 5004
f 4915 4916 5003
f 4915 5004 4942
f 4975 4976 4917
f 4849 4912 4943
f 4978 4883 4917
f 5007 4945 4944
f 4947 4948 5008
f 5009 5008 4948
f 4947 4950 4948
f 4951 4980 5012
f 4981 4923 4982
f 4951 5013 4952
f 4951 5012 5013
f 5014 4952 5013
f 4952 5014 4953
f 5042 4986 4953
f 4889 4954 4986
f 5016 5015 4888
f 5016 4888 4955
f 4956 4927 5047
f 4862 4955 4890
f 5018 4955 4862
f 5019 4959 4956
f 5018 4862 4957
f 4928 5018 4957
f 4928 4929 4958
f 4958 4929 5050
f 4959 4987 4960
f 5050 4929 4988
f 4989 4988 4930
f 4987 4962 4960
f 4987 4994 4962
f 4989 4930 4961
f 4964 4962 4994
f 5024 4992 4991
f 5056 4965 4963
f 5056 4963 4993
f 4993 4963 4931
f 4898 4994 4931
f 4994 4898 4964
f 5027 5028 4932
f 5060 4934 4966
f 5060 5029 4934
f 5062 4932 4935
f 4936 5029 4967
f 5032 5062 4997
f 5029 5031 4967
f 4967 5031 4968
f 4970 5065 4902
f 4998 4902 5065
f 4998 4969 4902
f 4998 4999 4969
f 4971 5035 4997
f 5031 5000 4968
f 5000 4972 4968
f 4999 4940 4941
f 4999 5038 4940
f 5038 4974 4940
f 5001 4908 4972
f 5002 4943 5001
f 5003 4943 5002
f 5037 4973 5004
f 4974 4976 4975
f 4979 4917 4976
f 4978 4917 4979
f 4977 4945 5007
f 5010 5007 4946
f 4947 5008 5077
f 5010 4946 4949
f 5077 5011 4947
f 4950 5011 5012
f 5011 4950 4947
f 4950 5012 4980
f 5041 4981 4982
f 4983 5041 4982
f 5080 5014 5013
f 4953 5014 5042
f 5083 4889 4986
f 5083 4927 4889
f 5047 4927 5083
f 5046 5016 4955
f 5047 5049 4956
f 5019 4956 5049
f 4928 4958 5088
f 4987 4959 5019
f 5050 5088 4958
f 4988 4989 5050
f 4990 4989 4961
f 4990 4961 5024
f 5026 4931 4994
f 5025 4931 5026
f 5022 5026 4994
f 5022 4994 4987
f 5056 4992 4965
f 4991 4992 5056
f 5025 4993 4931
f 5058 4995 4996
f 5058 4966 4995
f 5058 5059 4966
f 5059 5060 4966
f 5061 4932 5062
f 5061 5027 4932
f 5035 5032 4997
f 5031 5069 5000
f 5034 5074 4970
f 5065 4970 5074
f 4998 5066 4999
f 5033 5000 5069
f 5033 4972 5000
f 5033 5001 4972
f 5070 5001 5033
f 5037 5034 4973
f 4973 5034 4970
f 5038 5005 4974
f 5002 5001 5070
f 5036 5002 5070
f 5036 5003 5002
f 5004 5036 5072
f 5003 5036 5004
f 5037 5004 5072
f 4974 5005 4976
f 5006 4976 5005
f 5006 4979 4976
f 5039 4977 5007
f 4979 5009 4978
f 4979 5075 5009
f 5109 5007 5010
f 5109 5039 5007
f 5075 5008 5009
f 5008 5075 5077
f 5078 5010 4949
f 5078 4949 4981
f 5079 5012 5011
f 5013 5012 5079
f 5041 5078 4981
f 5080 5013 5112
f 5080 5040 5014
f 4984 5044 4983
f 5044 5041 4983
f 5042 5014 5040
f 5044 4984 4985
f 5045 4986 5042
f 5015 5044 4985
f 5015 5016 5017
f 5016 5046 5017
f 5048 5046 4955
f 5018 5048 4955
f 5048 5018 5087
f 5087 5018 4928
f 5087 4928 5088
f 5049 5120 5019
f 5089 5050 4989
f 5089 4989 5051
f 5020 4987 5019
f 5051 4989 4990
f 5051 4990 5021
f 5023 5026 5022
f 5023 4987 5020
f 5023 5022 4987
f 4990 5024 5021
f 5024 4991 5021
f 4991 5056 5054
f 5056 4993 5057
f 5057 4993 5025
f 4996 5028 5058
f 5094 5027 5061
f 5029 5060 5030
f 5029 5063 5031
f 5030 5063 5029
f 5064 4998 5065
f 5066 4998 5064
f 5068 4999 5066
f 4999 5068 5038
f 5039 5035 4977
f 5067 5035 5039
f 5107 5036 5070
f 5072 5036 5107
f 5110 5075 4979
f 5006 5110 4979
f 5076 5109 5010
f 5077 5141 5011
f 5078 5076 5010
f 5112 5013 5079
f 5041 5044 5043
f 5045 5042 5040
f 4986 5045 5148
f 5081 5044 5015
f 5081 5043 5044
f 5083 4986 5148
f 5015 5017 5081
f 5017 5082 5081
f 5046 5082 5017
f 5082 5048 5085
f 5046 5048 5082
f 5117 5049 5047
f 5048 5086 5085
f 5048 5087 5086
f 5088 5050 5089
f 5051 5090 5089
f 5052 5090 5051
f 5052 5051 5021
f 5052 5021 5091
f 5019 5093 5020
f 4991 5091 5021
f 5053 5091 4991
f 5020 5093 5023
f 5054 5053 4991
f 5054 5057 5092
f 5092 5057 5055
f 5025 5055 5057
f 5055 5026 5125
f 5055 5025 5026
f 5023 5125 5026
f 5057 5054 5056
f 5128 5027 5094
f 5028 5027 5128
f 5128 5058 5028
f 5129 5058 5128
f 5129 5059 5058
f 5095 5060 5059
f 5030 5060 5095
f 5030 5095 5098
f 5098 5063 5030
f 5096 5062 5032
f 5096 5061 5062
f 5101 5063 5098
f 5101 5031 5063
f 5100 5065 5074
f 5100 5064 5065
f 5064 5131 5066
f 5105 5096 5067
f 5067 5032 5035
f 5096 5032 5067
f 5099 5101 5098
f 5101 5069 5031
f 5069 5070 5033
f 5100 5074 5166
f 5066 5131 5103
f 5103 5068 5066
f 5069 5101 5132
f 5071 5069 5132
f 5071 5070 5069
f 5071 5107 5070
f 5134 5072 5107
f 5073 5072 5134
f 5073 5037 5072
f 5037 5073 5034
f 5073 5074 5034
f 5102 5074 5073
f 5166 5074 5102
f 5038 5068 5171
f 5038 5171 5005
f 5105 5067 5039
f 5171 5006 5005
f 5137 5105 5039
f 5039 5109 5137
f 5075 5141 5077
f 5140 5076 5078
f 5111 5011 5141
f 5111 5079 5011
f 5142 5079 5111
f 5207 5112 5079
f 5143 5078 5041
f 5145 5080 5112
f 5145 5040 5080
f 5145 5045 5040
f 5145 5148 5045
f 5081 5113 5043
f 5148 5151 5083
f 5113 5082 5114
f 5081 5082 5113
f 5115 5083 5151
f 5084 5083 5115
f 5084 5047 5083
f 5084 5117 5047
f 5088 5086 5087
f 5121 5086 5088
f 5049 5117 5120
f 5117 5156 5120
f 5090 5121 5088
f 5090 5088 5089
f 5122 5090 5052
f 5122 5052 5153
f 5154 5052 5091
f 5019 5120 5093
f 5091 5053 5123
f 5126 5053 5054
f 5123 5053 5126
f 5126 5054 5092
f 5092 5055 5127
f 5127 5055 5125
f 5023 5093 5125
f 5162 5094 5061
f 5128 5094 5162
f 5059 5129 5164
f 5097 5059 5164
f 5097 5095 5059
f 5130 5061 5096
f 5130 5162 5061
f 5095 5097 5098
f 5105 5168 5096
f 5168 5130 5096
f 5098 5097 5165
f 5131 5100 5166
f 5131 5064 5100
f 5103 5131 5167
f 5165 5099 5098
f 5099 5132 5101
f 5106 5071 5132
f 5108 5107 5071
f 5108 5134 5107
f 5167 5068 5103
f 5171 5068 5167
f 5071 5106 5133
f 5133 5108 5071
f 5136 5108 5133
f 5136 5134 5108
f 5134 5102 5073
f 5105 5137 5104
f 5241 5006 5171
f 5174 5006 5241
f 5174 5110 5006
f 5138 5137 5109
f 5139 5110 5174
f 5139 5075 5110
f 5138 5109 5076
f 5075 5139 5141
f 5142 5111 5141
f 5143 5140 5078
f 5207 5079 5142
f 5177 5112 5207
f 5177 5145 5112
f 5043 5143 5041
f 5043 5146 5143
f 5043 5147 5146
f 5113 5147 5043
f 5179 5148 5145
f 5113 5114 5147
f 5114 5082 5085
f 5116 5114 5085
f 5084 5188 5117
f 5086 5116 5085
f 5119 5116 5086
f 5121 5119 5086
f 5118 5119 5121
f 5184 5119 5118
f 5184 5118 5222
f 5222 5118 5185
f 5156 5117 5188
f 5090 5118 5121
f 5118 5090 5122
f 5185 5118 5122
f 5153 5185 5122
f 5153 5052 5154
f 5157 5154 5091
f 5093 5120 5158
f 5120 5156 5158
f 5157 5123 5155
f 5157 5091 5123
f 5155 5123 5159
f 5124 5123 5126
f 5159 5123 5124
f 5160 5092 5127
f 5161 5127 5125
f 5093 5161 5125
f 5158 5161 5093
f 5126 5092 5160
f 5129 5128 5191
f 5129 5191 5164
f 5135 5099 5165
f 5233 5167 5131
f 5104 5168 5105
f 5099 5135 5172
f 5172 5132 5099
f 5172 5106 5132
f 5106 5169 5133
f 5172 5169 5106
f 5136 5133 5169
f 5173 5134 5136
f 5173 5102 5134
f 5166 5102 5236
f 5137 5138 5104
f 5248 5139 5174
f 5140 5138 5076
f 5205 5141 5139
f 5175 5141 5205
f 5141 5175 5142
f 5140 5143 5176
f 5207 5142 5250
f 5143 5146 5144
f 5145 5177 5179
f 5147 5209 5146
f 5148 5179 5178
f 5209 5114 5149
f 5147 5114 5209
f 5178 5151 5148
f 5178 5180 5151
f 5151 5180 5150
f 5150 5115 5151
f 5181 5115 5150
f 5181 5084 5115
f 5114 5152 5149
f 5116 5152 5114
f 5181 5188 5084
f 5152 5116 5182
f 5182 5116 5119
f 5183 5185 5187
f 5187 5185 5153
f 5157 5153 5154
f 5157 5187 5153
f 5157 5155 5223
f 5225 5155 5159
f 5223 5155 5225
f 5156 5224 5158
f 5225 5159 5124
f 5225 5124 5189
f 5226 5189 5160
f 5224 5161 5158
f 5124 5126 5189
f 5190 5160 5127
f 5226 5160 5190
f 5161 5224 5227
f 5189 5126 5160
f 5190 5127 5161
f 5227 5190 5161
f 5191 5128 5162
f 5162 5130 5163
f 5163 5191 5162
f 5228 5164 5191
f 5192 5164 5228
f 5192 5097 5164
f 5192 5165 5097
f 5193 5130 5168
f 5193 5194 5130
f 5163 5130 5194
f 5166 5170 5131
f 5233 5131 5170
f 5104 5193 5168
f 5195 5165 5192
f 5166 5236 5270
f 5170 5166 5270
f 5171 5167 5237
f 5135 5195 5197
f 5135 5165 5195
f 5198 5172 5135
f 5199 5172 5198
f 5169 5172 5199
f 5169 5201 5136
f 5199 5201 5169
f 5202 5136 5201
f 5202 5173 5136
f 5196 5173 5202
f 5196 5102 5173
f 5236 5102 5196
f 5171 5237 5241
f 5238 5104 5138
f 5197 5198 5135
f 5199 5198 5244
f 5248 5174 5241
f 5248 5205 5139
f 5138 5140 5206
f 5206 5140 5176
f 5175 5250 5142
f 5144 5176 5143
f 5144 5251 5176
f 5207 5208 5177
f 5251 5144 5146
f 5208 5179 5177
f 5212 5179 5208
f 5209 5251 5146
f 5212 5178 5179
f 5210 5209 5149
f 5178 5212 5180
f 5180 5211 5150
f 5214 5149 5152
f 5214 5210 5149
f 5182 5214 5152
f 5264 5214 5182
f 5183 5220 5219
f 5220 5183 5217
f 5184 5264 5182
f 5184 5182 5119
f 5219 5222 5185
f 5183 5219 5185
f 5221 5183 5187
f 5221 5217 5183
f 5186 5221 5187
f 5186 5187 5223
f 5223 5187 5157
f 5163 5194 5229
f 5191 5163 5229
f 5229 5228 5191
f 5228 5230 5192
f 5195 5192 5230
f 5232 5170 5270
f 5232 5233 5170
f 5231 5195 5230
f 5231 5197 5195
f 5203 5236 5196
f 5167 5233 5237
f 5238 5193 5104
f 5239 5246 5231
f 5197 5231 5246
f 5199 5244 5204
f 5204 5200 5199
f 5200 5201 5199
f 5200 5240 5201
f 5240 5202 5201
f 5203 5202 5240
f 5196 5202 5203
f 5237 5242 5241
f 5243 5198 5197
f 5243 5244 5198
f 5247 5204 5244
f 5200 5204 5245
f 5274 5200 5245
f 5274 5240 5200
f 5206 5238 5138
f 5245 5204 5247
f 5249 5248 5241
f 5282 5205 5248
f 5282 5175 5205
f 5206 5176 5252
f 5250 5175 5282
f 5251 5252 5176
f 5253 5207 5250
f 5253 5208 5207
f 5283 5251 5256
f 5253 5212 5208
f 5255 5212 5253
f 5256 5251 5209
f 5256 5209 5210
f 5255 5211 5212
f 5256 5210 5213
f 5180 5212 5211
f 5260 5150 5211
f 5258 5215 5290
f 5215 5259 5290
f 5215 5220 5259
f 5288 5216 5262
f 5344 5150 5260
f 5344 5181 5150
f 5261 5293 5213
f 5261 5214 5264
f 5213 5214 5261
f 5210 5214 5213
f 5218 5215 5258
f 5217 5216 5220
f 5217 5262 5216
f 5217 5221 5262
f 5218 5219 5215
f 5219 5220 5215
f 5263 5221 5186
f 5263 5186 5295
f 5267 5188 5181
f 5184 5218 5264
f 5222 5218 5184
f 5218 5222 5219
f 5265 5295 5186
f 5265 5186 5223
f 5225 5266 5223
f 5266 5265 5223
f 5298 5224 5156
f 5300 5224 5298
f 5188 5298 5156
f 5189 5226 5225
f 5226 5266 5225
f 5268 5226 5227
f 5268 5227 5300
f 5224 5300 5227
f 5227 5226 5190
f 5271 5228 5229
f 5271 5230 5228
f 5194 5234 5269
f 5194 5193 5234
f 5229 5194 5269
f 5271 5229 5269
f 5239 5231 5230
f 5303 5232 5270
f 5301 5233 5232
f 5233 5301 5237
f 5234 5193 5238
f 5230 5307 5239
f 5236 5203 5235
f 5270 5236 5235
f 5237 5301 5346
f 5237 5346 5242
f 5273 5234 5238
f 5203 5240 5272
f 5235 5203 5272
f 5273 5238 5206
f 5310 5239 5307
f 5310 5275 5239
f 5275 5246 5239
f 5274 5245 5276
f 5274 5272 5240
f 5242 5249 5241
f 5277 5273 5206
f 5278 5197 5246
f 5278 5243 5197
f 5244 5243 5279
f 5279 5247 5244
f 5281 5248 5249
f 5281 5282 5248
f 5319 5250 5282
f 5319 5253 5250
f 5251 5283 5252
f 5283 5257 5254
f 5256 5257 5283
f 5327 5255 5253
f 5286 5257 5213
f 5256 5213 5257
f 5292 5211 5255
f 5287 5290 5259
f 5284 5259 5216
f 5287 5259 5284
f 5284 5216 5288
f 5292 5260 5211
f 5293 5286 5213
f 5259 5220 5216
f 5262 5291 5288
f 5342 5344 5260
f 5294 5261 5264
f 5294 5218 5258
f 5262 5221 5263
f 5339 5295 5340
f 5294 5264 5218
f 5265 5340 5295
f 5340 5265 5296
f 5265 5266 5296
f 5343 5266 5297
f 5296 5266 5343
f 5188 5267 5298
f 5297 5266 5226
f 5297 5226 5268
f 5299 5297 5268
f 5299 5268 5300
f 5306 5271 5269
f 5270 5235 5303
f 5303 5301 5232
f 5306 5269 5234
f 5271 5307 5230
f 5304 5234 5273
f 5308 5272 5274
f 5302 5272 5308
f 5235 5272 5302
f 5303 5235 5302
f 5274 5276 5316
f 5316 5308 5274
f 5275 5312 5246
f 5278 5246 5312
f 5278 5279 5243
f 5280 5245 5247
f 5280 5276 5245
f 5280 5316 5276
f 5277 5206 5252
f 5312 5321 5278
f 5321 5279 5278
f 5280 5247 5314
f 5320 5277 5252
f 5311 5312 5275
f 5281 5319 5282
f 5325 5252 5283
f 5325 5320 5252
f 5319 5327 5253
f 5254 5325 5283
f 5285 5254 5257
f 5327 5292 5255
f 5285 5257 5286
f 5330 5328 5284
f 5327 5382 5292
f 5337 5285 5286
f 5331 5287 5328
f 5290 5287 5331
f 5287 5284 5328
f 5284 5288 5330
f 5382 5336 5292
f 5289 5290 5331
f 5333 5288 5380
f 5293 5337 5286
f 5289 5258 5290
f 5380 5288 5291
f 5336 5260 5292
f 5261 5338 5293
f 5338 5261 5294
f 5338 5294 5289
f 5258 5289 5294
f 5339 5291 5263
f 5291 5262 5263
f 5336 5342 5260
f 5295 5339 5263
f 5340 5296 5341
f 5341 5296 5384
f 5384 5296 5343
f 5267 5181 5344
f 5343 5297 5387
f 5345 5298 5267
f 5297 5299 5387
f 5385 5299 5300
f 5387 5299 5385
f 5385 5300 5345
f 5300 5298 5345
f 5305 5306 5234
f 5388 5301 5303
f 5304 5305 5234
f 5307 5271 5306
f 5388 5303 5302
f 5305 5353 5306
f 5353 5307 5306
f 5353 5310 5307
f 5302 5308 5419
f 5242 5346 5351
f 5242 5351 5249
f 5348 5273 5277
f 5348 5304 5273
f 5348 5305 5304
f 5419 5308 5395
f 5350 5249 5351
f 5350 5281 5249
f 5352 5348 5277
f 5309 5310 5353
f 5359 5308 5316
f 5395 5308 5359
f 5320 5352 5277
f 5352 5320 5354
f 5311 5310 5309
f 5311 5275 5310
f 5355 5312 5311
f 5321 5313 5279
f 5313 5314 5279
f 5314 5247 5279
f 5314 5315 5280
f 5315 5316 5280
f 5359 5316 5317
f 5355 5311 5309
f 5355 5323 5312
f 5323 5321 5312
f 5323 5357 5321
f 5313 5315 5314
f 5318 5281 5350
f 5318 5319 5281
f 5356 5323 5355
f 5363 5357 5323
f 5357 5313 5321
f 5325 5365 5320
f 5320 5365 5354
f 5356 5322 5323
f 5360 5322 5356
f 5322 5363 5323
f 5363 5364 5357
f 5324 5319 5318
f 5324 5327 5319
f 5254 5365 5325
f 5367 5322 5360
f 5329 5326 5322
f 5326 5363 5322
f 5367 5329 5322
f 5326 5370 5363
f 5324 5373 5327
f 5285 5365 5254
f 5285 5375 5365
f 5369 5332 5367
f 5332 5329 5367
f 5329 5330 5326
f 5326 5377 5370
f 5330 5377 5326
f 5285 5374 5375
f 5332 5328 5329
f 5328 5330 5329
f 5330 5334 5377
f 5337 5374 5285
f 5335 5369 5376
f 5335 5332 5369
f 5335 5331 5332
f 5331 5328 5332
f 5334 5330 5333
f 5373 5382 5327
f 5330 5288 5333
f 5334 5333 5379
f 5337 5338 5374
f 5338 5335 5374
f 5338 5289 5335
f 5289 5331 5335
f 5333 5380 5379
f 5293 5338 5337
f 5339 5380 5291
f 5380 5339 5383
f 5383 5339 5340
f 5341 5383 5340
f 5413 5341 5384
f 5342 5386 5344
f 5336 5386 5342
f 5415 5343 5387
f 5384 5343 5415
f 5386 5267 5344
f 5386 5345 5267
f 5388 5347 5301
f 5347 5346 5301
f 5389 5302 5419
f 5388 5302 5389
f 5346 5347 5351
f 5349 5305 5348
f 5349 5392 5305
f 5392 5353 5305
f 5391 5351 5347
f 5352 5349 5348
f 5391 5350 5351
f 5354 5349 5352
f 5392 5309 5353
f 5393 5309 5392
f 5398 5350 5391
f 5366 5349 5354
f 5362 5309 5393
f 5358 5315 5313
f 5317 5316 5315
f 5362 5355 5309
f 5362 5356 5355
f 5357 5358 5313
f 5358 5361 5315
f 5317 5315 5361
f 5397 5317 5361
f 5359 5317 5397
f 5350 5398 5318
f 5365 5366 5354
f 5360 5356 5362
f 5364 5358 5357
f 5398 5400 5318
f 5400 5324 5318
f 5399 5360 5362
f 5399 5367 5360
f 5363 5370 5364
f 5370 5404 5364
f 5404 5358 5364
f 5368 5358 5404
f 5368 5361 5358
f 5368 5401 5361
f 5375 5399 5396
f 5369 5367 5399
f 5370 5403 5404
f 5371 5372 5400
f 5400 5372 5324
f 5372 5373 5324
f 5365 5375 5366
f 5375 5376 5399
f 5376 5369 5399
f 5377 5403 5370
f 5377 5378 5403
f 5374 5376 5375
f 5334 5378 5377
f 5403 5378 5407
f 5374 5335 5376
f 5378 5334 5379
f 5379 5381 5378
f 5378 5381 5407
f 5412 5372 5371
f 5381 5379 5380
f 5407 5381 5409
f 5412 5382 5372
f 5372 5382 5373
f 5380 5383 5381
f 5383 5409 5381
f 5409 5383 5341
f 5341 5413 5409
f 5412 5418 5382
f 5418 5336 5382
f 5413 5384 5415
f 5418 5414 5336
f 5414 5386 5336
f 5416 5415 5387
f 5416 5387 5385
f 5417 5385 5345
f 5416 5385 5417
f 5345 5414 5417
f 5386 5414 5345
f 5389 5390 5388
f 5390 5347 5388
f 5390 5391 5347
f 5420 5391 5390
f 5349 5393 5392
f 5420 5398 5391
f 5366 5393 5349
f 5395 5359 5394
f 5394 5421 5395
f 5395 5421 5419
f 5433 5398 5420
f 5366 5396 5393
f 5396 5399 5393
f 5393 5399 5362
f 5397 5394 5359
f 5401 5397 5361
f 5397 5422 5394
f 5394 5422 5421
f 5433 5400 5398
f 5401 5424 5397
f 5422 5397 5424
f 5366 5375 5396
f 5404 5401 5368
f 5404 5405 5401
f 5405 5424 5401
f 5402 5371 5400
f 5403 5405 5404
f 5403 5406 5405
f 5406 5424 5405
f 5406 5408 5424
f 5407 5406 5403
f 5407 5408 5406
f 5427 5412 5371
f 5409 5410 5407
f 5410 5408 5407
f 5408 5410 5411
f 5410 5409 5413
f 5413 5429 5410
f 5410 5429 5411
f 5411 5429 5428
f 5413 5415 5429
f 5415 5416 5429
f 5418 5416 5417
f 5418 5417 5414
f 5389 5419 5431
f 5431 5390 5389
f 5431 5420 5390
f 5421 5431 5419
f 5432 5420 5431
f 5420 5432 5433
f 5431 5421 5422
f 5424 5423 5422
f 5433 5402 5400
f 5408 5423 5424
f 5425 5371 5402
f 5408 5426 5423
f 5426 5408 5438
f 5426 5438 5437
f 5425 5427 5371
f 5425 5436 5427
f 5438 5408 5411
f 5438 5411 5428
f 5438 5428 5436
f 5436 5430 5427
f 5428 5430 5436
f 5430 5412 5427
f 5429 5430 5428
f 5430 5418 5412
f 5430 5429 5416
f 5430 5416 5418
f 5431 5422 5435
f 5435 5432 5431
f 5432 5402 5433
f 5435 5434 5432
f 5434 5402 5432
f 5423 5435 5422
f 5434 5425 5402
f 5426 5435 5423
f 5426 5437 5435
f 5437 5434 5435
f 5437 5425 5434
f 5436 5425 5437
f 5438 5436 5437
f 5440 5446 5443
f 5440 5444 5441
f 5444 5439 5441
f 5447 5441 5439
f 5440 5441 5446
f 5441 5445 5446
f 5442 5447 5452
f 5442 5441 5447
f 5445 5441 5442
f 5452 5447 5449
f 5442 5451 5445
f 5442 5452 5453
f 5449 5455 5452
f 5451 5442 5453
f 5455 5456 5452
f 5470 5443 5472
f 5470 5458 5443
f 5458 5440 5443
f 5459 5440 5458
f 5440 5459 5444
f 5459 5460 5444
f 5463 5443 5446
f 5463 5472 5443
f 5439 5444 5460
f 5439 5448 5447
f 5439 5473 5448
f 5446 5445 5463
f 5462 5463 5445
f 5448 5449 5447
f 5462 5445 5451
f 5449 5450 5455
f 5448 5450 5449
f 5451 5464 5462
f 5465 5455 5450
f 5451 5466 5464
f 5454 5451 5453
f 5466 5451 5454
f 5456 5453 5452
f 5454 5453 5456
f 5455 5457 5456
f 5455 5467 5457
f 5468 5480 5454
f 5480 5466 5454
f 5457 5468 5456
f 5468 5454 5456
f 5481 5459 5469
f 5481 5482 5459
f 5469 5458 5470
f 5469 5459 5458
f 5459 5482 5471
f 5483 5470 5472
f 5460 5459 5471
f 5461 5460 5471
f 5439 5460 5461
f 5473 5439 5461
f 5474 5472 5463
f 5475 5448 5473
f 5476 5448 5475
f 5463 5477 5474
f 5477 5463 5462
f 5476 5450 5448
f 5486 5450 5476
f 5477 5462 5464
f 5486 5465 5450
f 5490 5465 5486
f 5464 5500 5477
f 5464 5466 5500
f 5466 5478 5500
f 5465 5467 5455
f 5466 5480 5478
f 5465 5489 5467
f 5504 5505 5469
f 5505 5481 5469
f 5504 5470 5495
f 5504 5469 5470
f 5483 5495 5470
f 5471 5482 5494
f 5494 5496 5471
f 5461 5471 5496
f 5496 5484 5461
f 5484 5473 5461
f 5475 5473 5484
f 5497 5476 5475
f 5485 5476 5497
f 5474 5477 5499
f 5485 5486 5476
f 5477 5488 5499
f 5500 5488 5477
f 5490 5489 5465
f 5502 5457 5467
f 5479 5467 5489
f 5502 5467 5479
f 5480 5491 5478
f 5493 5480 5468
f 5491 5480 5493
f 5492 5468 5457
f 5493 5468 5492
f 5457 5502 5492
f 5523 5503 5481
f 5481 5505 5523
f 5503 5482 5481
f 5559 5482 5503
f 5507 5482 5559
f 5507 5494 5482
f 5510 5483 5472
f 5514 5472 5474
f 5514 5510 5472
f 5497 5484 5511
f 5475 5484 5497
f 5485 5498 5486
f 5487 5486 5498
f 5486 5487 5490
f 5516 5490 5487
f 5516 5489 5490
f 5478 5533 5500
f 5478 5491 5533
f 5501 5502 5479
f 5479 5517 5501
f 5489 5517 5479
f 5516 5517 5489
f 5534 5491 5493
f 5521 5493 5492
f 5521 5492 5502
f 5495 5506 5504
f 5507 5508 5494
f 5524 5495 5483
f 5508 5496 5494
f 5508 5509 5496
f 5483 5510 5524
f 5484 5496 5509
f 5484 5509 5526
f 5511 5484 5526
f 5564 5510 5514
f 5497 5511 5513
f 5513 5485 5497
f 5513 5498 5485
f 5499 5514 5474
f 5529 5514 5499
f 5528 5487 5498
f 5488 5515 5499
f 5488 5500 5515
f 5515 5500 5530
f 5530 5500 5533
f 5518 5517 5516
f 5534 5533 5491
f 5521 5502 5519
f 5519 5502 5501
f 5520 5534 5493
f 5521 5520 5493
f 5504 5506 5556
f 5540 5507 5559
f 5506 5495 5560
f 5495 5524 5560
f 5507 5540 5525
f 5508 5507 5525
f 5509 5508 5525
f 5510 5561 5524
f 5512 5511 5526
f 5510 5564 5542
f 5513 5512 5527
f 5512 5513 5511
f 5513 5527 5498
f 5514 5545 5564
f 5544 5498 5527
f 5529 5545 5514
f 5546 5487 5528
f 5567 5529 5499
f 5546 5516 5487
f 5531 5518 5516
f 5550 5518 5531
f 5551 5501 5517
f 5519 5501 5551
f 5570 5518 5550
f 5570 5551 5518
f 5551 5517 5518
f 5521 5519 5535
f 5520 5521 5535
f 5539 5523 5522
f 5539 5555 5523
f 5555 5503 5523
f 5505 5538 5522
f 5504 5538 5505
f 5556 5538 5504
f 5522 5523 5505
f 5559 5503 5555
f 5557 5506 5560
f 5557 5556 5506
f 5526 5509 5563
f 5563 5512 5526
f 5563 5541 5512
f 5541 5543 5512
f 5527 5512 5543
f 5544 5527 5543
f 5528 5498 5544
f 5568 5499 5515
f 5568 5567 5499
f 5546 5531 5516
f 5547 5531 5546
f 5515 5530 5568
f 5531 5547 5550
f 5532 5530 5533
f 5569 5533 5534
f 5569 5532 5533
f 5536 5519 5551
f 5534 5573 5569
f 5573 5534 5520
f 5535 5519 5536
f 5552 5573 5520
f 5552 5520 5535
f 5538 5537 5553
f 5538 5556 5537
f 5556 5574 5537
f 5553 5522 5538
f 5553 5539 5522
f 5540 5559 5558
f 5558 5575 5540
f 5557 5560 5587
f 5560 5576 5587
f 5575 5525 5540
f 5591 5509 5525
f 5561 5592 5560
f 5524 5561 5560
f 5509 5591 5563
f 5542 5561 5510
f 5561 5542 5593
f 5541 5579 5543
f 5579 5544 5543
f 5544 5579 5566
f 5565 5564 5545
f 5528 5544 5580
f 5566 5580 5544
f 5546 5528 5580
f 5567 5545 5529
f 5580 5547 5546
f 5580 5548 5547
f 5548 5550 5547
f 5530 5581 5568
f 5530 5532 5581
f 5550 5549 5570
f 5583 5569 5573
f 5571 5536 5572
f 5572 5551 5584
f 5572 5536 5551
f 5570 5584 5551
f 5535 5536 5571
f 5571 5552 5535
f 5554 5537 5574
f 5553 5537 5554
f 5553 5586 5539
f 5610 5555 5539
f 5610 5558 5555
f 5556 5557 5574
f 5557 5587 5574
f 5555 5558 5559
f 5525 5575 5590
f 5591 5525 5590
f 5592 5576 5560
f 5563 5577 5562
f 5563 5591 5577
f 5592 5561 5593
f 5578 5563 5562
f 5578 5541 5563
f 5565 5593 5542
f 5579 5541 5578
f 5542 5564 5565
f 5565 5545 5623
f 5598 5566 5597
f 5598 5580 5566
f 5545 5567 5623
f 5567 5600 5623
f 5568 5600 5567
f 5580 5599 5548
f 5600 5568 5581
f 5601 5548 5599
f 5601 5550 5548
f 5550 5601 5549
f 5532 5582 5581
f 5532 5569 5582
f 5603 5570 5549
f 5569 5583 5582
f 5570 5603 5584
f 5583 5573 5627
f 5630 5627 5573
f 5604 5573 5552
f 5630 5573 5604
f 5552 5571 5604
f 5553 5554 5585
f 5585 5586 5553
f 5611 5574 5612
f 5611 5554 5574
f 5610 5539 5586
f 5587 5612 5574
f 5558 5610 5588
f 5558 5588 5575
f 5587 5589 5614
f 5587 5576 5589
f 5576 5592 5589
f 5562 5577 5641
f 5596 5579 5578
f 5596 5566 5579
f 5594 5565 5623
f 5566 5596 5597
f 5598 5599 5580
f 5581 5602 5600
f 5601 5603 5549
f 5581 5582 5602
f 5582 5583 5626
f 5583 5627 5626
f 5571 5572 5628
f 5628 5572 5584
f 5571 5628 5605
f 5604 5571 5605
f 5608 5585 5607
f 5608 5609 5585
f 5609 5586 5585
f 5554 5607 5585
f 5635 5586 5609
f 5635 5610 5586
f 5612 5587 5614
f 5575 5588 5638
f 5640 5614 5589
f 5590 5638 5639
f 5590 5575 5638
f 5590 5639 5591
f 5639 5615 5591
f 5591 5615 5577
f 5615 5641 5577
f 5618 5589 5592
f 5618 5592 5593
f 5593 5644 5618
f 5593 5594 5644
f 5565 5594 5593
f 5620 5578 5619
f 5620 5596 5578
f 5621 5596 5620
f 5622 5595 5594
f 5596 5621 5597
f 5622 5594 5623
f 5624 5597 5647
f 5597 5624 5598
f 5624 5599 5598
f 5623 5600 5648
f 5649 5599 5624
f 5649 5601 5599
f 5602 5648 5600
f 5601 5625 5603
f 5649 5625 5601
f 5582 5626 5602
f 5625 5651 5603
f 5653 5584 5629
f 5628 5584 5653
f 5584 5603 5629
f 5603 5651 5629
f 5673 5630 5604
f 5604 5605 5631
f 5605 5628 5631
f 5654 5608 5606
f 5654 5633 5608
f 5607 5632 5606
f 5607 5606 5608
f 5608 5633 5609
f 5554 5634 5632
f 5607 5554 5632
f 5611 5634 5554
f 5610 5635 5636
f 5637 5634 5612
f 5611 5612 5634
f 5588 5610 5636
f 5637 5612 5614
f 5640 5637 5614
f 5638 5588 5613
f 5615 5639 5681
f 5642 5640 5589
f 5615 5681 5641
f 5642 5589 5618
f 5617 5641 5657
f 5617 5562 5641
f 5616 5642 5618
f 5644 5616 5618
f 5619 5562 5617
f 5619 5578 5562
f 5645 5620 5619
f 5594 5595 5644
f 5620 5645 5621
f 5646 5595 5622
f 5661 5597 5621
f 5597 5661 5647
f 5646 5622 5623
f 5623 5648 5646
f 5647 5649 5624
f 5602 5667 5648
f 5626 5627 5652
f 5630 5652 5627
f 5652 5630 5673
f 5631 5672 5604
f 5631 5628 5653
f 5672 5673 5604
f 5606 5632 5655
f 5674 5606 5655
f 5674 5654 5606
f 5633 5654 5675
f 5609 5633 5635
f 5636 5613 5588
f 5678 5637 5640
f 5638 5613 5679
f 5680 5638 5679
f 5639 5638 5680
f 5682 5678 5640
f 5639 5680 5681
f 5642 5682 5640
f 5681 5657 5641
f 5706 5617 5657
f 5616 5684 5642
f 5644 5643 5616
f 5643 5684 5616
f 5706 5619 5617
f 5706 5645 5619
f 5644 5660 5643
f 5643 5658 5684
f 5660 5658 5643
f 5595 5660 5644
f 5660 5595 5646
f 5646 5662 5660
f 5647 5663 5664
f 5661 5663 5647
f 5689 5646 5648
f 5689 5662 5646
f 5664 5649 5647
f 5665 5649 5664
f 5665 5625 5649
f 5650 5625 5665
f 5650 5651 5625
f 5693 5602 5626
f 5693 5667 5602
f 5626 5652 5693
f 5651 5670 5629
f 5650 5670 5651
f 5669 5629 5670
f 5669 5653 5629
f 5671 5652 5673
f 5669 5672 5631
f 5669 5631 5653
f 5697 5654 5674
f 5699 5700 5655
f 5715 5655 5700
f 5674 5655 5715
f 5675 5654 5697
f 5699 5632 5701
f 5699 5655 5632
f 5701 5632 5634
f 5635 5675 5676
f 5635 5633 5675
f 5677 5634 5637
f 5677 5701 5634
f 5635 5676 5636
f 5678 5677 5637
f 5636 5676 5613
f 5682 5656 5678
f 5657 5704 5705
f 5657 5681 5704
f 5683 5682 5642
f 5706 5657 5705
f 5684 5683 5642
f 5686 5645 5706
f 5659 5621 5645
f 5660 5687 5658
f 5621 5659 5661
f 5687 5660 5662
f 5663 5661 5659
f 5688 5687 5662
f 5664 5663 5708
f 5688 5662 5689
f 5666 5689 5648
f 5666 5648 5667
f 5690 5691 5665
f 5691 5650 5665
f 5692 5667 5693
f 5692 5666 5667
f 5670 5650 5691
f 5693 5652 5712
f 5652 5671 5712
f 5669 5695 5668
f 5670 5695 5669
f 5673 5696 5671
f 5672 5696 5673
f 5713 5696 5672
f 5672 5669 5713
f 5674 5715 5698
f 5698 5697 5674
f 5675 5697 5738
f 5675 5702 5676
f 5717 5677 5719
f 5701 5677 5717
f 5703 5676 5702
f 5719 5677 5678
f 5613 5676 5703
f 5613 5703 5679
f 5703 5721 5679
f 5656 5719 5678
f 5656 5720 5719
f 5680 5679 5721
f 5681 5680 5722
f 5704 5681 5722
f 5706 5705 5780
f 5685 5683 5684
f 5686 5706 5707
f 5685 5684 5658
f 5726 5645 5686
f 5726 5659 5645
f 5725 5685 5658
f 5709 5658 5687
f 5709 5725 5658
f 5729 5663 5659
f 5687 5688 5709
f 5729 5708 5663
f 5688 5710 5709
f 5731 5664 5708
f 5711 5688 5689
f 5711 5710 5688
f 5690 5665 5731
f 5665 5664 5731
f 5711 5689 5666
f 5694 5691 5690
f 5711 5666 5692
f 5694 5670 5691
f 5670 5694 5695
f 5712 5692 5693
f 5671 5733 5712
f 5733 5671 5696
f 5713 5669 5714
f 5668 5714 5669
f 5700 5699 5716
f 5701 5716 5699
f 5716 5701 5717
f 5675 5738 5739
f 5702 5675 5739
f 5741 5703 5702
f 5721 5722 5680
f 5723 5720 5656
f 5723 5656 5682
f 5704 5722 5743
f 5704 5743 5764
f 5705 5704 5764
f 5683 5744 5682
f 5744 5683 5745
f 5707 5706 5780
f 5683 5685 5745
f 5685 5724 5745
f 5726 5686 5707
f 5685 5725 5724
f 5709 5727 5725
f 5729 5659 5726
f 5709 5710 5727
f 5710 5730 5727
f 5728 5708 5729
f 5711 5749 5710
f 5711 5751 5749
f 5752 5735 5690
f 5711 5732 5751
f 5735 5694 5690
f 5711 5692 5732
f 5692 5733 5732
f 5694 5735 5695
f 5712 5733 5692
f 5668 5695 5714
f 5736 5733 5696
f 5736 5696 5713
f 5713 5714 5736
f 5776 5697 5698
f 5737 5700 5761
f 5737 5715 5700
f 5762 5697 5776
f 5738 5697 5762
f 5716 5761 5700
f 5716 5717 5740
f 5717 5778 5740
f 5717 5718 5778
f 5719 5718 5717
f 5702 5739 5741
f 5718 5719 5720
f 5703 5741 5721
f 5722 5721 5742
f 5763 5720 5723
f 5744 5723 5682
f 5765 5745 5724
f 5746 5726 5707
f 5725 5747 5724
f 5727 5747 5725
f 5769 5726 5746
f 5769 5729 5726
f 5769 5728 5729
f 5727 5748 5747
f 5730 5748 5727
f 5731 5708 5728
f 5710 5749 5730
f 5749 5748 5730
f 5770 5690 5731
f 5749 5751 5750
f 5732 5734 5751
f 5753 5751 5734
f 5733 5734 5732
f 5755 5714 5754
f 5714 5735 5754
f 5714 5695 5735
f 5734 5733 5757
f 5755 5757 5714
f 5736 5757 5733
f 5757 5736 5714
f 5715 5737 5758
f 5758 5698 5715
f 5775 5698 5758
f 5775 5776 5698
f 5761 5716 5740
f 5819 5761 5740
f 5777 5738 5762
f 5739 5738 5777
f 5721 5801 5742
f 5721 5741 5801
f 5824 5722 5742
f 5722 5824 5743
f 5824 5802 5743
f 5764 5743 5802
f 5782 5744 5745
f 5745 5765 5782
f 5767 5780 5766
f 5767 5707 5780
f 5724 5768 5765
f 5767 5746 5707
f 5747 5768 5724
f 5785 5746 5767
f 5769 5746 5785
f 5747 5748 5788
f 5769 5789 5728
f 5789 5731 5728
f 5770 5731 5789
f 5748 5749 5750
f 5795 5752 5770
f 5752 5690 5770
f 5773 5752 5795
f 5750 5753 5771
f 5751 5753 5750
f 5754 5752 5773
f 5754 5735 5752
f 5756 5771 5753
f 5756 5772 5771
f 5734 5756 5753
f 5756 5755 5772
f 5755 5773 5772
f 5755 5754 5773
f 5757 5756 5734
f 5756 5757 5755
f 5737 5759 5758
f 5760 5759 5737
f 5762 5776 5798
f 5760 5761 5819
f 5737 5761 5760
f 5777 5762 5799
f 5778 5819 5740
f 5741 5739 5800
f 5720 5823 5718
f 5825 5823 5720
f 5779 5763 5723
f 5779 5723 5744
f 5780 5705 5764
f 5782 5779 5744
f 5782 5765 5781
f 5783 5767 5766
f 5768 5781 5765
f 5768 5784 5781
f 5768 5786 5784
f 5783 5785 5767
f 5768 5747 5786
f 5787 5769 5785
f 5747 5788 5786
f 5787 5789 5769
f 5748 5750 5788
f 5750 5793 5788
f 5794 5771 5772
f 5793 5771 5794
f 5750 5771 5793
f 5772 5792 5794
f 5773 5792 5772
f 5795 5792 5773
f 5797 5815 5759
f 5796 5759 5815
f 5758 5759 5796
f 5796 5775 5758
f 5774 5775 5796
f 5774 5776 5775
f 5838 5776 5774
[truncated: 31,566 more chars]
