# Supplementary material for: Computational modelling of muscle fibre operating ranges in the hindlimb of a small ground bird (Eudromia elegans), with implications for modelling locomotion in extinct species
Source: PLoS Comput Biol. 2021 Apr 1;17(4):e1008843. doi: 10.1371/journal.pcbi.1008843 (PMC8016346; doi:10.1371/journal.pcbi.1008843)
Supplement: S1 Model File — (ZIP) [file pcbi.1008843.s006.zip › geometry/L_Thigh.obj]

####
#
# OBJ File Generated by Meshlab
#
####
# Object Thigh.obj
#
# Vertices: 13621
# Faces: 27240
#
####
v 0.011232 -0.040367 0.002777
v 0.011335 -0.040478 0.002973
v 0.012108 -0.039973 0.003068
v 0.010119 -0.040367 0.002632
v 0.011569 -0.039737 0.003458
v 0.009705 -0.040426 0.003344
v 0.010790 -0.039455 0.004204
v 0.011885 -0.039560 0.003023
v 0.010889 -0.039993 0.002807
v 0.009834 -0.040911 0.002792
v 0.010131 -0.039693 0.002692
v 0.011728 -0.039098 0.002854
v 0.011903 -0.038864 0.003046
v 0.011350 -0.038900 0.003901
v 0.009568 -0.039863 0.003293
v 0.010539 -0.038899 0.004149
v 0.011913 -0.038391 0.003353
v 0.007979 -0.040236 0.002885
v 0.009353 -0.040292 0.002594
v 0.009067 -0.039722 0.003023
v 0.009696 -0.039991 0.002757
v 0.010787 -0.039241 0.002839
v 0.011224 -0.038730 0.002939
v 0.010298 -0.038528 0.004048
v 0.011345 -0.037958 0.004071
v 0.007458 -0.040726 0.002162
v 0.007020 -0.040863 0.002636
v 0.007174 -0.040514 0.002304
v 0.006431 -0.040736 0.003018
v 0.007697 -0.040036 0.003513
v 0.008886 -0.038947 0.003750
v 0.009946 -0.038038 0.004305
v 0.011209 -0.037602 0.004096
v 0.011994 -0.038129 0.003077
v 0.012061 -0.037449 0.003207
v 0.012706 -0.036996 0.003015
v 0.005900 -0.041169 0.002013
v 0.005866 -0.041142 0.002498
v 0.006427 -0.040227 0.003591
v 0.008719 -0.040189 0.002552
v 0.008220 -0.040310 0.002281
v 0.008466 -0.039473 0.002323
v 0.008030 -0.039333 0.004170
v 0.010496 -0.038381 0.002594
v 0.011294 -0.037836 0.002710
v 0.012389 -0.037508 0.002879
v 0.011572 -0.036744 0.004201
v 0.012850 -0.036495 0.003450
v 0.013683 -0.036083 0.002974
v 0.006443 -0.041092 0.002257
v 0.006103 -0.040540 0.002074
v 0.006256 -0.040018 0.003586
v 0.007489 -0.039913 0.002238
v 0.007399 -0.039371 0.004344
v 0.009692 -0.038921 0.002511
v 0.009770 -0.038398 0.002544
v 0.010166 -0.037583 0.004434
v 0.012981 -0.036551 0.003101
v 0.013652 -0.035475 0.003606
v 0.013916 -0.035913 0.003193
v 0.014257 -0.035463 0.003059
v 0.005239 -0.040862 0.002531
v 0.005082 -0.040605 0.003090
v 0.006112 -0.040360 0.002967
v 0.007515 -0.038762 0.004663
v 0.005919 -0.039566 0.004432
v 0.006654 -0.039182 0.004435
v 0.009025 -0.038926 0.002417
v 0.006477 -0.038720 0.004910
v 0.008406 -0.038602 0.004392
v 0.009998 -0.037551 0.002588
v 0.010569 -0.037962 0.002729
v 0.009207 -0.037998 0.004470
v 0.011465 -0.037297 0.002844
v 0.012973 -0.035915 0.002985
v 0.012284 -0.036192 0.004124
v 0.013609 -0.035434 0.003057
v 0.013342 -0.035355 0.003973
v 0.014240 -0.035165 0.003311
v 0.005227 -0.040942 0.002142
v 0.005034 -0.040135 0.003878
v 0.007319 -0.039479 0.002289
v 0.008249 -0.039059 0.002449
v 0.009197 -0.038138 0.002583
v 0.010538 -0.037076 0.002688
v 0.009906 -0.036914 0.004714
v 0.010385 -0.036363 0.004959
v 0.012042 -0.036602 0.002870
v 0.013472 -0.034815 0.003139
v 0.015913 -0.033640 0.003473
v 0.001780 -0.042595 0.001683
v 0.003303 -0.041557 0.001835
v 0.004638 -0.040930 0.002212
v 0.004554 -0.040898 0.002630
v 0.004836 -0.040129 0.003183
v 0.005641 -0.039421 0.004559
v 0.008413 -0.038410 0.002526
v 0.007182 -0.038112 0.005173
v 0.008370 -0.038057 0.004862
v 0.011478 -0.036072 0.004782
v 0.012623 -0.035428 0.003038
v 0.012581 -0.034664 0.004754
v 0.012303 -0.035137 0.004824
v 0.014276 -0.034469 0.003124
v 0.014608 -0.033665 0.003940
v 0.014836 -0.034239 0.003303
v 0.001271 -0.042783 0.001802
v 0.001736 -0.042028 0.003141
v 0.002690 -0.041137 0.003987
v 0.002981 -0.041548 0.002790
v 0.003897 -0.041127 0.002232
v 0.002589 -0.040758 0.004422
v 0.003590 -0.040501 0.003823
v 0.004172 -0.040710 0.002540
v 0.005205 -0.040512 0.002113
v 0.004159 -0.040017 0.004580
v 0.006467 -0.039878 0.002264
v 0.005878 -0.038700 0.005008
v 0.008450 -0.037267 0.005010
v 0.008697 -0.036687 0.005353
v 0.010020 -0.036711 0.002860
v 0.011195 -0.036469 0.002756
v 0.009629 -0.036320 0.005302
v 0.011801 -0.035947 0.002896
v 0.013920 -0.033940 0.003349
v 0.013741 -0.033952 0.004459
v 0.015023 -0.033143 0.003790
v 0.014582 -0.033541 0.003306
v 0.016082 -0.032515 0.003752
v 0.001358 -0.042564 0.001691
v 0.001863 -0.041941 0.001670
v 0.002008 -0.041243 0.003975
v 0.006769 -0.039262 0.002265
v 0.007461 -0.038718 0.002396
v 0.007418 -0.038093 0.002479
v 0.009628 -0.037188 0.002736
v 0.008997 -0.037601 0.002584
v 0.006416 -0.037694 0.005489
v 0.009108 -0.036910 0.002719
v 0.011060 -0.035119 0.005445
v 0.012942 -0.034654 0.003189
v 0.014132 -0.033621 0.004242
v 0.015552 -0.033095 0.003189
v 0.000866 -0.042755 0.001459
v 0.001092 -0.041939 0.002981
v 0.003699 -0.040800 0.001993
v 0.004446 -0.040666 0.002023
v 0.002880 -0.040352 0.004578
v 0.005453 -0.039931 0.002166
v 0.005552 -0.039267 0.002245
v 0.003771 -0.039925 0.004776
v 0.004452 -0.038673 0.005153
v 0.004814 -0.039016 0.005155
v 0.005547 -0.038410 0.004947
v 0.008403 -0.037589 0.002631
v 0.006938 -0.036873 0.005701
v 0.007384 -0.036841 0.005670
v 0.008146 -0.036450 0.005553
v 0.008523 -0.036156 0.005688
v 0.010784 -0.035613 0.003013
v 0.009482 -0.035683 0.005516
v 0.011781 -0.034363 0.005453
v 0.012959 -0.034079 0.003196
v 0.015478 -0.032319 0.003930
v 0.014789 -0.032646 0.004159
v 0.000753 -0.041847 0.003443
v 0.001087 -0.042351 0.002390
v 0.002093 -0.041499 0.001788
v 0.001392 -0.041394 0.003991
v 0.002184 -0.040489 0.004266
v 0.003960 -0.040117 0.001951
v 0.004237 -0.039502 0.002172
v 0.004865 -0.039884 0.002131
v 0.003117 -0.039492 0.005098
v 0.003578 -0.039440 0.005292
v 0.006522 -0.038664 0.002320
v 0.006660 -0.037415 0.002483
v 0.005092 -0.038009 0.005575
v 0.010266 -0.035092 0.002900
v 0.009637 -0.034858 0.006002
v 0.010345 -0.035140 0.005578
v 0.013396 -0.033410 0.003278
v 0.015811 -0.032069 0.003683
v -0.000263 -0.042046 0.002624
v -0.000008 -0.041521 0.003455
v 0.002054 -0.040920 0.001871
v 0.000178 -0.041819 0.003101
v 0.001523 -0.040607 0.004260
v 0.002813 -0.040803 0.001872
v 0.003754 -0.038672 0.005539
v 0.006482 -0.038015 0.002402
v 0.007726 -0.037219 0.002482
v 0.009644 -0.035660 0.002772
v 0.010124 -0.035877 0.002894
v 0.011719 -0.035099 0.003125
v 0.011224 -0.034965 0.002934
v 0.010278 -0.034013 0.006092
v 0.012315 -0.034459 0.003157
v 0.011675 -0.034157 0.005433
v 0.013873 -0.033343 0.003415
v 0.015258 -0.032546 0.003543
v 0.015882 -0.031520 0.003785
v -0.000247 -0.042294 0.002144
v 0.000849 -0.042002 0.001329
v 0.001471 -0.041388 0.001815
v 0.001814 -0.039760 0.005055
v 0.003047 -0.040349 0.002019
v 0.001832 -0.040127 0.002198
v 0.003637 -0.039762 0.002087
v 0.002533 -0.039550 0.005109
v 0.005817 -0.038417 0.002266
v 0.004384 -0.037381 0.006150
v 0.003898 -0.037876 0.006066
v 0.005508 -0.037240 0.006079
v 0.008233 -0.036578 0.002649
v 0.007936 -0.035298 0.006378
v 0.008789 -0.034571 0.006350
v 0.011411 -0.034328 0.002986
v 0.012693 -0.033500 0.003142
v 0.009812 -0.034015 0.006140
v 0.011847 -0.033148 0.005743
v 0.014465 -0.032789 0.003436
v 0.014114 -0.032930 0.004519
v 0.013599 -0.032268 0.004923
v 0.015976 -0.031508 0.003526
v 0.016156 -0.030826 0.003647
v -0.000980 -0.042122 0.001940
v 0.000162 -0.042237 0.001209
v -0.000335 -0.042014 0.000931
v 0.000409 -0.041565 0.001500
v -0.000051 -0.041153 0.003575
v 0.001171 -0.040634 0.002072
v -0.000141 -0.040843 0.003994
v 0.002194 -0.038805 0.005480
v 0.003096 -0.038662 0.005583
v 0.005708 -0.037953 0.002403
v 0.007032 -0.036723 0.002588
v 0.008912 -0.036203 0.002644
v 0.005962 -0.036458 0.006293
v 0.007164 -0.035538 0.006321
v 0.006835 -0.036350 0.006069
v 0.010720 -0.034545 0.003040
v 0.011888 -0.033686 0.003046
v 0.013385 -0.032698 0.003304
v 0.011986 -0.032765 0.005693
v 0.012500 -0.032210 0.005633
v 0.016136 -0.030569 0.003813
v 0.000344 -0.041952 0.001004
v 0.000820 -0.041014 0.001896
v 0.003760 -0.039007 0.002177
v 0.000859 -0.040111 0.004384
v 0.004993 -0.038783 0.002205
v 0.002862 -0.038271 0.005606
v 0.008991 -0.035210 0.002850
v 0.007540 -0.035104 0.006469
v 0.010655 -0.033841 0.003132
v 0.008284 -0.034055 0.006759
v 0.011969 -0.033201 0.003187
v 0.012702 -0.032796 0.003215
v 0.014328 -0.032075 0.003460
v 0.014484 -0.031256 0.003549
v 0.015076 -0.031506 0.003533
v 0.014125 -0.031667 0.004859
v 0.013650 -0.030682 0.005436
v 0.015464 -0.031260 0.003715
v -0.000728 -0.041234 0.003065
v 0.000517 -0.039827 0.004617
v 0.000127 -0.039890 0.004371
v 0.001624 -0.039639 0.002151
v 0.001433 -0.038917 0.005411
v 0.002190 -0.038353 0.005631
v 0.003910 -0.038357 0.002382
v 0.002213 -0.037932 0.006022
v 0.004896 -0.037731 0.002596
v 0.003469 -0.037584 0.006165
v 0.004677 -0.037287 0.002519
v 0.007086 -0.036134 0.002751
v 0.009390 -0.034716 0.003071
v 0.010386 -0.034136 0.002965
v 0.008780 -0.033640 0.006574
v 0.009654 -0.033258 0.006496
v 0.011294 -0.032479 0.006115
v 0.013540 -0.031989 0.003373
v 0.012492 -0.031895 0.005630
v 0.013287 -0.031122 0.005570
v 0.015354 -0.030631 0.003568
v 0.014643 -0.030663 0.004865
v -0.001353 -0.041673 0.002473
v -0.001279 -0.042109 0.001468
v -0.000819 -0.041902 0.000726
v -0.000548 -0.040810 0.001566
v -0.001045 -0.040912 0.003352
v 0.001670 -0.038329 0.005718
v 0.003126 -0.039079 0.002238
v 0.001155 -0.038312 0.005809
v 0.002613 -0.037293 0.006292
v 0.003435 -0.036931 0.006413
v 0.007950 -0.035383 0.002973
v 0.004953 -0.035921 0.006572
v 0.005886 -0.035234 0.006919
v 0.013671 -0.031475 0.003497
v 0.013980 -0.030834 0.003656
v 0.015208 -0.030572 0.004286
v 0.016003 -0.030124 0.003696
v 0.016109 -0.029794 0.003960
v -0.001742 -0.041779 0.001570
v -0.000280 -0.041337 0.001158
v -0.001602 -0.041304 0.002856
v -0.001187 -0.040582 0.003751
v 0.000058 -0.040682 0.001660
v 0.001368 -0.040171 0.002055
v -0.000850 -0.039864 0.004195
v 0.001885 -0.037614 0.006119
v 0.004290 -0.037784 0.002491
v 0.004789 -0.036825 0.002626
v 0.002929 -0.036698 0.006372
v 0.005662 -0.036568 0.002761
v 0.004436 -0.035661 0.006924
v 0.007679 -0.034983 0.002923
v 0.008788 -0.034491 0.003005
v 0.006376 -0.034571 0.007012
v 0.007539 -0.034161 0.006890
v 0.011717 -0.032463 0.003483
v 0.009048 -0.032601 0.006909
v 0.009876 -0.032711 0.006521
v 0.011075 -0.031477 0.006442
v 0.011786 -0.031748 0.006011
v 0.015521 -0.029721 0.004415
v 0.016015 -0.029436 0.003854
v -0.002200 -0.041750 0.001319
v -0.001122 -0.041373 0.000481
v -0.000670 -0.039875 0.002034
v 0.002607 -0.038349 0.002385
v 0.001180 -0.037928 0.005954
v 0.003687 -0.037597 0.002395
v 0.001369 -0.037334 0.006235
v 0.003630 -0.036012 0.006913
v 0.005950 -0.035966 0.002784
v 0.007065 -0.035458 0.002851
v 0.005322 -0.034959 0.007095
v 0.005829 -0.034203 0.007207
v 0.009006 -0.033876 0.003178
v 0.009555 -0.033618 0.003305
v 0.007402 -0.033943 0.006884
v 0.008569 -0.032543 0.006976
v 0.007996 -0.033205 0.007100
v 0.011213 -0.032444 0.003364
v 0.008928 -0.032082 0.007040
v 0.009443 -0.032084 0.006778
v 0.012528 -0.030698 0.006136
v 0.011496 -0.031002 0.006304
v -0.001590 -0.041704 0.000549
v -0.001101 -0.041008 0.000981
v -0.002499 -0.040982 0.002691
v -0.001869 -0.040895 0.003188
v -0.001328 -0.040045 0.003828
v 0.000144 -0.040251 0.001965
v -0.001150 -0.039661 0.004453
v -0.002069 -0.040224 0.003662
v 0.000280 -0.039699 0.002089
v 0.000645 -0.037944 0.006011
v 0.002365 -0.036124 0.006974
v 0.006866 -0.035031 0.002847
v 0.004441 -0.034804 0.007442
v 0.008400 -0.033899 0.003062
v 0.009259 -0.033072 0.003249
v 0.006893 -0.033288 0.007346
v 0.011664 -0.031911 0.003454
v 0.012884 -0.031047 0.003677
v 0.013542 -0.030380 0.003791
v 0.012944 -0.030149 0.006001
v 0.014607 -0.030102 0.003927
v 0.013730 -0.029516 0.005512
v 0.014535 -0.029663 0.005018
v -0.002609 -0.041415 0.001454
v -0.002031 -0.041371 0.000580
v -0.001715 -0.041175 0.000027
v -0.001968 -0.040524 0.003298
v -0.000888 -0.040538 0.001740
v -0.000263 -0.039526 0.002308
v 0.000396 -0.039286 0.002220
v 0.001837 -0.038913 0.002284
v 0.002351 -0.037811 0.002470
v 0.001155 -0.037044 0.006501
v 0.003570 -0.036590 0.002822
v 0.005346 -0.036170 0.002700
v 0.003647 -0.035087 0.007197
v 0.007714 -0.034468 0.003011
v 0.010616 -0.032911 0.003298
v 0.010589 -0.032198 0.003326
v 0.011954 -0.031324 0.003512
v 0.012119 -0.030675 0.003599
v 0.012726 -0.030246 0.003722
v 0.014784 -0.029546 0.003817
v 0.013066 -0.029553 0.006179
v 0.016195 -0.028658 0.004102
v -0.003032 -0.041460 0.001121
v -0.001932 -0.040640 0.000378
v -0.003019 -0.040791 0.002310
v -0.001258 -0.040141 0.001556
v -0.001808 -0.039641 0.004028
v 0.000847 -0.037111 0.006295
v 0.000856 -0.036737 0.006408
v 0.001850 -0.036676 0.006532
v 0.001556 -0.036088 0.006908
v 0.005465 -0.035504 0.002810
v 0.004107 -0.034515 0.007456
v 0.004988 -0.033883 0.007197
v 0.006393 -0.033010 0.007481
v 0.009225 -0.032575 0.003336
v 0.007622 -0.032561 0.007355
v 0.008081 -0.032155 0.007130
v 0.008531 -0.031839 0.007244
v 0.010121 -0.030976 0.006931
v 0.007921 -0.031889 0.007346
v 0.011893 -0.030004 0.006550
v 0.014856 -0.028772 0.005151
v 0.015854 -0.028563 0.003863
v 0.015601 -0.028456 0.004493
v -0.001887 -0.039950 0.002128
v -0.002410 -0.039825 0.003594
v -0.000372 -0.038948 0.002306
v 0.000246 -0.038742 0.002357
v -0.001628 -0.038540 0.004844
v 0.000257 -0.037104 0.006361
v 0.001022 -0.038427 0.002364
v -0.000079 -0.037058 0.006190
v 0.002374 -0.037015 0.002560
v 0.003180 -0.036923 0.002685
v 0.000911 -0.036165 0.006944
v 0.004424 -0.033364 0.007781
v 0.010856 -0.031524 0.003531
v 0.011139 -0.031183 0.003695
v 0.010622 -0.030304 0.007023
v 0.014489 -0.029138 0.003930
v 0.013111 -0.029018 0.006204
v 0.013843 -0.028752 0.005752
v 0.015867 -0.028044 0.004307
v 0.016242 -0.027572 0.004121
v -0.002949 -0.040856 0.000270
v -0.002370 -0.041197 0.000083
v -0.003323 -0.041075 0.001100
v -0.001807 -0.040407 0.001097
v -0.001351 -0.039588 0.002067
v -0.002834 -0.039716 0.003669
v -0.002094 -0.039394 0.004279
v -0.001997 -0.038603 0.004586
v -0.000341 -0.038385 0.002258
v 0.000401 -0.038015 0.002427
v 0.000234 -0.038439 0.002101
v 0.001141 -0.037543 0.002594
v -0.000527 -0.037002 0.006317
v 0.000037 -0.036627 0.006359
v 0.004232 -0.035568 0.002921
v 0.006616 -0.034205 0.003217
v 0.006428 -0.034580 0.003058
v 0.007109 -0.033655 0.003149
v 0.005630 -0.033185 0.007594
v 0.005746 -0.032603 0.007775
v 0.006893 -0.032238 0.007602
v 0.006530 -0.031915 0.007746
v 0.008192 -0.031050 0.007400
v 0.013212 -0.029663 0.003830
v 0.015354 -0.028472 0.003985
v 0.015418 -0.027806 0.004682
v -0.003573 -0.040851 0.000285
v -0.003501 -0.040454 0.002540
v -0.001848 -0.039536 0.001720
v -0.002905 -0.039347 0.003800
v -0.000924 -0.039005 0.002419
v -0.001813 -0.038242 0.005187
v -0.000191 -0.037471 0.002707
v 0.001034 -0.036778 0.002835
v -0.000394 -0.036566 0.006495
v 0.003034 -0.036289 0.002791
v 0.002913 -0.036017 0.002933
v 0.000536 -0.035946 0.006896
v 0.005010 -0.034965 0.003038
v 0.001141 -0.035340 0.007223
v 0.002280 -0.035240 0.007132
v 0.006106 -0.033680 0.003282
v 0.002876 -0.034598 0.007667
v 0.003285 -0.034089 0.007596
v 0.008383 -0.032406 0.003512
v 0.005105 -0.032618 0.007862
v 0.005673 -0.031855 0.007902
v 0.008988 -0.031899 0.003647
v 0.010864 -0.030692 0.003699
v 0.008808 -0.030263 0.007628
v 0.009795 -0.030706 0.007034
v 0.008551 -0.031182 0.007356
v 0.011130 -0.029766 0.006837
v 0.010364 -0.029407 0.007310
v 0.011034 -0.029316 0.006999
v 0.012396 -0.028804 0.006645
v 0.013994 -0.028272 0.004079
v 0.015374 -0.027732 0.004146
v -0.003785 -0.040882 0.001146
v -0.002392 -0.039896 0.000239
v -0.003562 -0.039733 0.003191
v -0.003645 -0.039326 0.003672
v -0.001289 -0.038354 0.002258
v -0.001743 -0.038933 0.001970
v -0.000157 -0.035976 0.006780
v 0.002227 -0.036078 0.002774
v 0.003916 -0.035069 0.002989
v 0.005117 -0.034443 0.003086
v 0.001579 -0.034942 0.007517
v 0.006992 -0.033056 0.003229
v 0.004092 -0.032867 0.007812
v 0.007812 -0.033018 0.003331
v 0.008108 -0.032208 0.003413
v 0.008670 -0.031543 0.003609
v 0.008287 -0.030285 0.007682
v 0.011428 -0.030019 0.003914
v 0.012341 -0.029413 0.004008
v 0.012819 -0.028962 0.004157
v 0.011370 -0.028826 0.007019
v 0.013203 -0.027737 0.006335
v 0.014793 -0.027668 0.005347
v 0.015220 -0.027039 0.004975
v -0.004345 -0.040539 0.000859
v -0.004076 -0.040889 0.001007
v -0.003933 -0.040120 0.002358
v -0.002866 -0.038901 0.004320
v -0.000827 -0.038073 0.002214
v -0.000672 -0.037672 0.002740
v -0.002252 -0.038045 0.004952
v 0.002706 -0.035632 0.002909
v 0.000285 -0.035308 0.007173
v 0.002469 -0.034245 0.007788
v 0.007039 -0.032586 0.003408
v 0.003492 -0.032541 0.008192
v 0.004860 -0.032207 0.008018
v 0.006273 -0.031270 0.007927
v 0.009768 -0.030741 0.003819
v 0.009443 -0.030470 0.003738
v 0.007177 -0.030887 0.007876
v 0.007803 -0.030224 0.007745
v 0.010861 -0.029958 0.003787
v 0.011662 -0.029414 0.003907
v 0.010750 -0.028892 0.007203
v 0.013895 -0.027562 0.004185
v -0.003992 -0.040324 0.000026
v -0.004295 -0.040140 0.002114
v -0.003201 -0.040030 -0.000338
v -0.002880 -0.039807 -0.000096
v -0.002366 -0.038986 0.000983
v -0.002444 -0.039609 0.000629
v -0.002430 -0.038552 0.001412
v -0.002626 -0.037982 0.004725
v -0.002484 -0.037674 0.005288
v -0.002950 -0.037835 0.004924
v -0.001138 -0.035981 0.006597
v -0.000642 -0.035908 0.006887
v -0.000077 -0.035043 0.007413
v 0.000589 -0.034877 0.007451
v 0.003656 -0.034327 0.003290
v 0.001033 -0.034784 0.007522
v 0.001640 -0.034360 0.007758
v 0.004480 -0.034171 0.003212
v 0.001042 -0.034032 0.007950
v 0.005558 -0.033538 0.003223
v 0.003046 -0.033479 0.007925
v 0.007754 -0.031433 0.003774
v 0.008330 -0.029884 0.007822
v 0.014462 -0.027630 0.004294
v 0.015420 -0.026862 0.004419
v 0.014641 -0.027265 0.005222
v 0.014701 -0.027040 0.004295
v -0.004966 -0.039554 0.002242
v -0.004584 -0.039148 0.003105
v -0.002982 -0.039235 0.000519
v -0.003417 -0.038741 0.004004
v -0.004018 -0.038699 0.003999
v -0.001974 -0.036781 0.005889
v 0.000326 -0.036353 0.003089
v -0.001049 -0.035599 0.006739
v 0.000001 -0.034602 0.007589
v 0.002114 -0.034184 0.003489
v 0.004219 -0.033491 0.003578
v 0.005156 -0.032974 0.003460
v 0.001989 -0.033783 0.008072
v 0.002864 -0.032563 0.008257
v 0.003763 -0.032062 0.008115
v 0.005219 -0.031344 0.008153
v 0.006576 -0.030758 0.007979
v 0.010460 -0.029432 0.004072
v 0.009827 -0.028771 0.007462
v 0.011807 -0.027975 0.007077
v 0.012958 -0.027189 0.006280
v 0.014264 -0.026579 0.005610
v 0.015708 -0.026345 0.004459
v 0.015288 -0.026693 0.004645
v -0.005128 -0.040574 0.000352
v -0.004142 -0.040298 -0.000253
v -0.004776 -0.040359 0.001008
v -0.003056 -0.039683 -0.000812
v -0.003012 -0.038380 0.001464
v -0.001853 -0.038493 0.002290
v -0.003320 -0.037689 0.004741
v -0.004195 -0.038178 0.004046
v -0.001622 -0.038154 0.002494
v -0.000960 -0.037216 0.002240
v -0.002388 -0.036952 0.005543
v -0.000256 -0.036708 0.002797
v -0.002458 -0.036633 0.005940
v 0.001144 -0.035843 0.003180
v 0.000799 -0.035583 0.003118
v 0.001732 -0.035307 0.003132
v -0.001473 -0.035534 0.006861
v 0.001461 -0.033441 0.008023
v 0.002030 -0.032954 0.008356
v 0.007053 -0.031303 0.003913
v 0.008082 -0.030740 0.003796
v 0.005038 -0.031178 0.008138
v 0.008736 -0.030124 0.003996
v 0.007305 -0.029832 0.008115
v 0.009946 -0.029438 0.004124
v 0.012512 -0.028610 0.004088
v 0.009326 -0.028394 0.007847
v 0.009735 -0.028475 0.007426
v 0.012189 -0.028034 0.004224
v 0.010972 -0.027734 0.007126
v 0.012404 -0.027276 0.006816
v 0.014501 -0.026482 0.004565
v 0.014649 -0.026102 0.005364
v -0.005328 -0.040408 0.000252
v -0.005366 -0.039639 0.001652
v -0.003490 -0.038658 -0.000454
v -0.003407 -0.037358 0.005166
v -0.000753 -0.036817 0.002836
v -0.001714 -0.036067 0.006611
v 0.001257 -0.034755 0.003364
v 0.003964 -0.033301 0.003581
v 0.005251 -0.032450 0.003637
v 0.002735 -0.032220 0.008360
v 0.005752 -0.030112 0.008468
v 0.007435 -0.029403 0.008083
v 0.011087 -0.028600 0.004140
v 0.008141 -0.028967 0.008119
v 0.011209 -0.027373 0.007005
v 0.013044 -0.027277 0.004415
v 0.010352 -0.027474 0.007378
v 0.013213 -0.026754 0.004519
v 0.012757 -0.026699 0.006565
v 0.013566 -0.026519 0.006037
v 0.013090 -0.026352 0.006153
v 0.013957 -0.026071 0.005569
v 0.015080 -0.025780 0.004702
v -0.002584 -0.037709 0.001999
v -0.002199 -0.037463 0.002161
v -0.002161 -0.037194 0.001817
v -0.001665 -0.037095 0.002142
v -0.001471 -0.036837 0.001585
v -0.003786 -0.037440 0.004841
v -0.000925 -0.036570 0.002256
v -0.003268 -0.036567 0.005472
v -0.003102 -0.036200 0.006080
v -0.002741 -0.036376 0.005875
v -0.000705 -0.036301 0.002616
v 0.000238 -0.035544 0.003118
v -0.000874 -0.034538 0.007496
v 0.002972 -0.033772 0.002269
v -0.000492 -0.033733 0.007860
v -0.000459 -0.034552 0.007711
v 0.003998 -0.032987 0.002590
v 0.003075 -0.033524 0.003624
v 0.000675 -0.033126 0.008284
v 0.004342 -0.032723 0.003625
v 0.001206 -0.032882 0.008238
v 0.005183 -0.032127 0.003701
v 0.003952 -0.031703 0.008270
v 0.006699 -0.031341 0.002458
v 0.006338 -0.031387 0.003767
v 0.007382 -0.030673 0.003904
v 0.004199 -0.030850 0.008549
v 0.009284 -0.029392 0.004121
v 0.008445 -0.029968 0.003992
v 0.010635 -0.028802 0.002408
v 0.006488 -0.029268 0.008366
v 0.008071 -0.028442 0.008219
v 0.007007 -0.029247 0.008307
v 0.010442 -0.028587 0.004310
v 0.011276 -0.028121 0.004134
v 0.008581 -0.028335 0.008145
v 0.011788 -0.027747 0.004319
v 0.014394 -0.026045 0.004454
v -0.005923 -0.040588 -0.000360
v -0.005688 -0.040678 -0.000731
v -0.005193 -0.040317 -0.000284
v -0.005548 -0.038852 0.002846
v -0.004878 -0.038476 0.003513
v -0.003577 -0.038156 0.000625
v -0.003302 -0.038265 0.001080
v -0.004333 -0.037923 0.004400
v -0.000473 -0.036083 0.001914
v -0.003673 -0.036446 0.005598
v -0.001024 -0.035891 0.002498
v 0.001216 -0.035044 0.001855
v -0.001292 -0.034479 0.007638
v 0.004875 -0.032478 0.002516
v 0.000423 -0.032651 0.008602
v 0.001686 -0.032330 0.008506
v 0.002672 -0.031768 0.008346
v 0.003466 -0.031412 0.008437
v 0.008328 -0.030024 0.002417
v 0.008114 -0.030494 0.002282
v 0.005132 -0.030042 0.008600
v 0.004964 -0.029683 0.008754
v 0.011575 -0.028214 0.002529
v 0.008760 -0.027180 0.008426
v 0.008566 -0.027898 0.008229
v 0.009935 -0.027503 0.007756
v 0.013341 -0.026996 0.002806
v 0.013620 -0.026125 0.003732
v 0.012066 -0.026380 0.007004
v 0.011888 -0.025985 0.006944
v 0.014710 -0.025599 0.004375
v 0.014367 -0.026077 0.003569
v 0.014052 -0.025587 0.005577
v -0.006268 -0.040296 -0.000537
v -0.006124 -0.039982 0.000516
v -0.005774 -0.039255 0.001637
v -0.003224 -0.038330 -0.001176
v -0.005193 -0.038260 0.003709
v -0.004985 -0.037880 0.003974
v -0.003399 -0.037398 0.001886
v -0.002800 -0.037051 0.002322
v -0.003909 -0.036857 0.004958
v 0.000804 -0.034658 0.002755
v -0.002407 -0.034890 0.006842
v 0.001848 -0.034397 0.002449
v 0.002265 -0.033667 0.002832
v -0.001276 -0.033861 0.007725
v 0.003686 -0.032727 0.002830
v 0.001843 -0.031798 0.008586
v 0.006254 -0.030913 0.002923
v 0.008992 -0.028977 0.002875
v 0.009546 -0.029563 0.002358
v 0.010318 -0.028195 0.002938
v 0.005826 -0.029114 0.008694
v 0.006901 -0.028814 0.008442
v 0.011094 -0.027638 0.003131
v 0.007691 -0.027411 0.008555
v 0.012507 -0.026586 0.003673
v 0.012421 -0.027209 0.003037
v 0.009454 -0.027139 0.007960
v 0.011077 -0.026105 0.007422
v 0.010481 -0.026691 0.007638
v 0.013795 -0.025305 0.004755
v 0.014401 -0.025353 0.004378
v 0.014145 -0.025031 0.005605
v 0.015075 -0.025294 0.004844
v -0.006690 -0.040237 -0.000521
v -0.007140 -0.039583 0.000050
v -0.004684 -0.039560 -0.000556
v -0.003478 -0.038913 -0.001136
v -0.003723 -0.037936 0.001501
v -0.004297 -0.036728 0.005108
v -0.003856 -0.036189 0.005591
v -0.001913 -0.036361 0.002192
v -0.003954 -0.035829 0.005997
v -0.001316 -0.035841 0.002490
v 0.000150 -0.035069 0.002678
v -0.001884 -0.033865 0.007743
v 0.002684 -0.032635 0.003368
v 0.000160 -0.032508 0.008562
v 0.003398 -0.032141 0.003390
v 0.005142 -0.031160 0.003044
v 0.005264 -0.031404 0.002969
v 0.005493 -0.030864 0.003211
v 0.002780 -0.031149 0.008411
v 0.003648 -0.030654 0.008492
v 0.007003 -0.028205 0.008614
v 0.014003 -0.024678 0.005013
v 0.013121 -0.024756 0.006548
v 0.013236 -0.025068 0.006476
v 0.014817 -0.024970 0.004724
v -0.007162 -0.040157 -0.000778
v -0.006270 -0.039810 -0.001090
v -0.006121 -0.039412 0.000864
v -0.005031 -0.039085 -0.000778
v -0.004105 -0.038714 -0.000916
v -0.003786 -0.038242 -0.000678
v -0.006141 -0.038375 0.002929
v -0.002985 -0.036719 0.002243
v -0.001560 -0.035565 0.002627
v -0.000978 -0.035225 0.002589
v -0.000596 -0.034767 0.003087
v -0.003979 -0.035382 0.006148
v 0.000416 -0.034140 0.003131
v 0.001115 -0.033601 0.003256
v 0.002011 -0.033095 0.003146
v 0.001530 -0.033263 0.002645
v -0.000651 -0.033373 0.007850
v -0.000989 -0.032900 0.008197
v 0.001062 -0.031546 0.008272
v 0.000303 -0.031810 0.008600
v 0.006500 -0.030143 0.002625
v 0.006676 -0.030194 0.002976
v 0.008602 -0.029388 0.002694
v 0.009688 -0.028560 0.002920
v 0.006218 -0.028286 0.008786
v 0.011254 -0.027204 0.003260
v 0.011980 -0.026547 0.003786
v 0.012537 -0.026152 0.003851
v 0.009814 -0.026016 0.008012
v 0.010123 -0.026165 0.007819
v 0.013555 -0.025199 0.004715
v 0.011698 -0.025228 0.007379
v 0.012077 -0.025357 0.006879
v 0.013837 -0.024629 0.005728
v 0.014455 -0.024413 0.005293
v -0.005784 -0.039751 -0.000832
v -0.006504 -0.039188 0.001026
v -0.005425 -0.039266 -0.000971
v -0.004551 -0.037579 0.000832
v -0.004077 -0.037839 0.000864
v -0.005260 -0.037604 0.004270
v -0.003289 -0.036586 0.002077
v -0.004916 -0.036128 0.005247
v -0.004599 -0.036355 0.005019
v -0.002260 -0.035986 0.001950
v -0.001563 -0.035318 0.002431
v -0.000404 -0.034636 0.002236
v -0.001257 -0.034476 0.002693
v 0.000652 -0.033886 0.002525
v -0.001804 -0.033389 0.008000
v -0.002203 -0.033273 0.008179
v 0.002127 -0.032840 0.002785
v 0.003548 -0.032014 0.002559
v -0.000915 -0.032350 0.008580
v 0.001137 -0.031170 0.008408
v 0.007526 -0.029967 0.002956
v 0.007814 -0.028859 0.002914
v 0.008483 -0.028912 0.002630
v 0.003968 -0.029700 0.008836
v 0.008608 -0.028506 0.002795
v 0.005303 -0.029028 0.008606
v 0.010500 -0.027535 0.003058
v 0.009828 -0.027556 0.003183
v 0.007128 -0.027434 0.008794
v 0.008838 -0.026501 0.008279
v 0.011521 -0.026613 0.003546
v 0.013972 -0.024074 0.005677
v -0.006073 -0.039111 -0.001340
v -0.006342 -0.038265 0.002736
v -0.006939 -0.037581 0.002777
v -0.004468 -0.037550 -0.000113
v -0.004409 -0.037407 0.001494
v -0.005452 -0.037065 0.004287
v -0.002245 -0.035078 0.002553
v -0.004013 -0.035012 0.006606
v -0.000152 -0.034069 0.002733
v 0.000824 -0.033359 0.002849
v -0.000032 -0.033223 0.003626
v 0.001734 -0.032681 0.003049
v -0.001593 -0.032689 0.008295
v 0.004083 -0.031629 0.002721
v 0.005226 -0.030998 0.002480
v 0.005307 -0.030401 0.003112
v 0.006995 -0.029452 0.002833
v 0.002294 -0.030465 0.008214
v 0.009009 -0.028024 0.003071
v 0.008266 -0.027876 0.003985
v 0.004534 -0.028692 0.008964
v 0.009345 -0.028177 0.002812
v 0.005020 -0.028054 0.008952
v 0.009418 -0.027090 0.004154
v 0.010744 -0.026827 0.003522
v 0.011621 -0.025560 0.004688
v 0.013127 -0.024686 0.005348
v 0.013489 -0.024319 0.006346
v 0.014084 -0.023609 0.005652
v -0.004853 -0.038585 -0.001213
v -0.006813 -0.038054 0.002479
v -0.003843 -0.038415 -0.001299
v -0.006429 -0.037564 0.003455
v -0.006484 -0.037134 0.003910
v -0.003975 -0.037178 0.001535
v -0.005708 -0.036766 0.004558
v -0.003380 -0.036163 0.002384
v -0.005309 -0.035814 0.005089
v -0.004543 -0.035213 0.006175
v -0.003355 -0.033968 0.007336
v -0.001140 -0.034028 0.003232
v -0.003116 -0.033496 0.007571
v 0.000851 -0.032676 0.003679
v 0.002042 -0.031953 0.003693
v -0.001708 -0.031911 0.008655
v 0.002705 -0.031191 0.003726
v -0.000261 -0.031708 0.008352
v 0.004077 -0.030410 0.003518
v 0.003006 -0.031292 0.003758
v 0.004717 -0.030367 0.003421
v 0.001911 -0.030312 0.008447
v 0.002068 -0.029683 0.008655
v 0.006905 -0.028832 0.003749
v 0.002723 -0.029499 0.009071
v 0.003293 -0.029484 0.009024
v 0.007930 -0.027893 0.003546
v 0.005388 -0.027986 0.008985
v 0.006518 -0.027210 0.009012
v 0.007523 -0.026857 0.008721
v 0.007460 -0.026272 0.008817
v 0.010465 -0.026377 0.004278
v 0.008792 -0.026102 0.008354
v 0.011481 -0.025263 0.004724
v 0.009718 -0.025223 0.007809
v 0.011139 -0.024898 0.007572
v 0.012593 -0.024566 0.005411
v 0.012094 -0.024047 0.006859
v 0.012332 -0.024703 0.006928
v 0.011804 -0.024646 0.007190
v 0.012986 -0.024100 0.006501
v -0.008204 -0.039720 -0.001031
v -0.007673 -0.039664 -0.000643
v -0.007781 -0.039218 0.000014
v -0.006475 -0.038935 -0.001706
v -0.006731 -0.038859 0.000981
v -0.007560 -0.037954 0.001826
v -0.005326 -0.037872 -0.001425
v -0.004323 -0.037645 -0.001635
v -0.004707 -0.037517 -0.001258
v -0.004126 -0.038273 -0.000860
v -0.004965 -0.037166 0.000084
v -0.003767 -0.035717 0.002169
v -0.005027 -0.034981 0.005948
v -0.000803 -0.033405 0.003227
v -0.003706 -0.033694 0.007548
v 0.000063 -0.032709 0.003363
v -0.002853 -0.032670 0.008316
v -0.002339 -0.032610 0.008254
v 0.001242 -0.031900 0.003508
v 0.002252 -0.031304 0.003511
v -0.000128 -0.031403 0.008484
v -0.000344 -0.031078 0.008430
v 0.000213 -0.030899 0.008600
v 0.005995 -0.029398 0.003728
v 0.001935 -0.029386 0.009046
v 0.006410 -0.029144 0.003617
v 0.006684 -0.028527 0.003539
v 0.002884 -0.029101 0.009157
v 0.004179 -0.028383 0.009119
v 0.008890 -0.027130 0.003819
v 0.005540 -0.027145 0.009279
v 0.009797 -0.026584 0.003934
v 0.009458 -0.026327 0.004312
v 0.010253 -0.025879 0.004321
v 0.010543 -0.026105 0.004011
v 0.012036 -0.024924 0.004693
v 0.012755 -0.024241 0.005346
v 0.012874 -0.023598 0.006440
v -0.007096 -0.039787 -0.001089
v -0.006615 -0.039256 -0.001327
v -0.007575 -0.038733 0.000770
v -0.006058 -0.038449 -0.001321
v -0.005004 -0.037383 -0.000552
v -0.005140 -0.036663 0.000620
v -0.007129 -0.036701 0.003549
v -0.004418 -0.036152 0.001309
v -0.006131 -0.036471 0.004393
v -0.003909 -0.035899 0.001744
v -0.005540 -0.035404 0.005484
v -0.001998 -0.034376 0.002825
v -0.004535 -0.034641 0.006797
v -0.005171 -0.034547 0.006398
v -0.001755 -0.033917 0.003026
v -0.001386 -0.033039 0.003403
v 0.003169 -0.030714 0.003370
v 0.001451 -0.029878 0.008213
v 0.003538 -0.028436 0.009221
v 0.003241 -0.028012 0.009353
v 0.007918 -0.027224 0.003935
v 0.008319 -0.027584 0.003769
v 0.007008 -0.026077 0.009080
v 0.009706 -0.025455 0.005453
v 0.011041 -0.025133 0.004975
v 0.008066 -0.025314 0.008536
v 0.008320 -0.025678 0.008318
v 0.009807 -0.024806 0.007930
v 0.011156 -0.024442 0.007452
v 0.012947 -0.023639 0.005645
v 0.011989 -0.023073 0.007064
v -0.008691 -0.039309 -0.001254
v -0.008143 -0.039305 -0.001269
v -0.008356 -0.038896 0.000095
v -0.006283 -0.036198 0.004734
v -0.006220 -0.035606 0.004977
v -0.005979 -0.035125 0.005639
v -0.002400 -0.034119 0.002877
v -0.001599 -0.033416 0.002734
v -0.005188 -0.034071 0.006896
v -0.003996 -0.033487 0.007411
v -0.003630 -0.032567 0.008265
v 0.001062 -0.031371 0.004144
v 0.002003 -0.030601 0.004425
v 0.002955 -0.030290 0.004025
v 0.001029 -0.029939 0.008077
v 0.004608 -0.029700 0.003520
v 0.001530 -0.029259 0.008640
v 0.002393 -0.028978 0.009342
v 0.007051 -0.027721 0.003787
v 0.007415 -0.027117 0.004098
v 0.006701 -0.025787 0.009276
v 0.010561 -0.024970 0.005426
v 0.011852 -0.024320 0.005640
v 0.012197 -0.023985 0.005872
v 0.010987 -0.023967 0.007561
v 0.013516 -0.022572 0.005948
v 0.012931 -0.022570 0.006737
v 0.013564 -0.023033 0.006058
v -0.006647 -0.038323 -0.001320
v -0.006366 -0.037957 -0.000884
v -0.007559 -0.037234 0.002484
v -0.007242 -0.036318 0.003998
v -0.006779 -0.035880 0.004528
v -0.002953 -0.035006 0.002065
v -0.003684 -0.035257 0.001924
v -0.002480 -0.034582 0.002830
v -0.005503 -0.034495 0.006206
v -0.004767 -0.033295 0.007419
v -0.000735 -0.032586 0.003586
v -0.000097 -0.032230 0.003775
v -0.003029 -0.032461 0.008229
v 0.000383 -0.032036 0.003700
v -0.002740 -0.031369 0.008502
v -0.002087 -0.031455 0.008481
v -0.001011 -0.031020 0.008650
v 0.000480 -0.030230 0.008373
v 0.005008 -0.029438 0.003565
v 0.005354 -0.029015 0.003738
v 0.001747 -0.028871 0.009076
v 0.005882 -0.028381 0.003752
v 0.001364 -0.028531 0.009613
v 0.006243 -0.028091 0.003878
v 0.002306 -0.028124 0.009531
v 0.006548 -0.027324 0.003916
v 0.005635 -0.026081 0.009442
v 0.008890 -0.026157 0.004796
v 0.007267 -0.024972 0.009262
v 0.008114 -0.024686 0.008816
v 0.010173 -0.023408 0.008394
v 0.011778 -0.023620 0.005876
v -0.007685 -0.038279 -0.001946
v -0.007242 -0.038410 -0.001612
v -0.006923 -0.038392 -0.001879
v -0.007800 -0.038381 0.000729
v -0.006892 -0.037893 -0.001361
v -0.006822 -0.037334 -0.000694
v -0.005993 -0.037509 -0.000184
v -0.005012 -0.036491 0.001215
v -0.005846 -0.034347 0.006378
v -0.004433 -0.032436 0.008231
v 0.000672 -0.029441 0.008540
v 0.004348 -0.026966 0.009645
v 0.010702 -0.024039 0.005849
v 0.013033 -0.022195 0.006241
v -0.008824 -0.038894 -0.000684
v -0.009089 -0.037613 0.001068
v -0.008852 -0.038532 -0.000060
v -0.007102 -0.037054 -0.000429
v -0.007434 -0.035302 0.004649
v -0.005002 -0.035928 0.001308
v -0.006921 -0.035594 0.004864
v -0.006553 -0.034830 0.005353
v -0.000611 -0.032056 0.003569
v -0.003727 -0.032225 0.008225
v 0.000074 -0.030852 0.004075
v -0.003218 -0.031931 0.008237
v 0.003103 -0.029751 0.004208
v -0.000011 -0.029572 0.008183
v 0.003960 -0.028949 0.003913
v 0.004409 -0.027919 0.003583
v 0.001187 -0.027970 0.009759
v 0.000738 -0.029100 0.009254
v 0.007506 -0.026169 0.004278
v 0.007924 -0.026620 0.004096
v 0.005585 -0.025299 0.009695
v 0.005339 -0.025841 0.009643
v 0.009525 -0.024873 0.005449
v 0.010123 -0.024304 0.005486
v 0.008014 -0.024089 0.008919
v 0.008865 -0.023894 0.008787
v 0.011829 -0.022842 0.006017
v 0.010820 -0.023169 0.007986
v 0.009913 -0.022426 0.008591
v 0.011682 -0.022789 0.007525
v 0.011628 -0.022181 0.007806
v 0.012197 -0.022268 0.007285
v 0.012909 -0.021692 0.006697
v -0.009043 -0.038680 -0.001432
v -0.008134 -0.038601 -0.001587
v -0.007567 -0.038050 -0.001459
v -0.008289 -0.037318 0.001974
v -0.008631 -0.036660 0.002421
v -0.007937 -0.036647 0.002959
v -0.006139 -0.036133 0.000397
v -0.005715 -0.035864 0.000443
v -0.008010 -0.036133 0.003526
v -0.007375 -0.034937 0.005137
v -0.006608 -0.034455 0.005807
v -0.005759 -0.033611 0.006643
v -0.003278 -0.032814 0.002440
v -0.005191 -0.033168 0.007574
v -0.002346 -0.033153 0.002655
v -0.003564 -0.031240 0.008416
v 0.000510 -0.030808 0.003999
v 0.000865 -0.030040 0.004270
v -0.001885 -0.030931 0.008641
v 0.000498 -0.028665 0.009181
v 0.000471 -0.028973 0.008581
v 0.004839 -0.028510 0.003750
v 0.005458 -0.027788 0.003752
v 0.000612 -0.028032 0.009831
v 0.006051 -0.027374 0.003712
v 0.006951 -0.026816 0.003868
v 0.003980 -0.026516 0.009847
v 0.008097 -0.025708 0.004309
v 0.006376 -0.024422 0.009690
v 0.007474 -0.024497 0.009196
v 0.010458 -0.023285 0.005845
v 0.009921 -0.022832 0.008579
v 0.011532 -0.022544 0.006300
v 0.011922 -0.021655 0.007676
v 0.012314 -0.021988 0.006419
v -0.009558 -0.038493 -0.000555
v -0.008016 -0.038271 -0.002015
v -0.007731 -0.037551 -0.001497
v -0.006853 -0.036791 -0.001446
v -0.006681 -0.036784 -0.002209
v -0.007486 -0.037133 -0.000761
v -0.008467 -0.036221 0.003107
v -0.006309 -0.035998 0.000272
v -0.005815 -0.035348 0.000757
v -0.007295 -0.034385 0.005380
v -0.006046 -0.033385 0.006893
v -0.001524 -0.032472 0.002766
v -0.001318 -0.032154 0.003505
v -0.004227 -0.031490 0.008041
v -0.000947 -0.031078 0.003868
v -0.000394 -0.031073 0.003831
v 0.001318 -0.029586 0.004476
v 0.001491 -0.029808 0.004275
v -0.000060 -0.029204 0.007725
v -0.000830 -0.029459 0.008084
v -0.000172 -0.028511 0.009240
v 0.000525 -0.028681 0.008323
v 0.004223 -0.025961 0.009760
v 0.007618 -0.025398 0.004468
v 0.005887 -0.024752 0.009626
v 0.004392 -0.025594 0.009894
v 0.009080 -0.024726 0.005166
v 0.007164 -0.024121 0.009323
v 0.008886 -0.022739 0.009049
v 0.011405 -0.022058 0.006351
v -0.009145 -0.038196 -0.001726
v -0.007497 -0.037411 -0.002313
v -0.010156 -0.037957 -0.000017
v -0.008684 -0.036936 0.001892
v -0.005732 -0.036293 -0.002412
v -0.006534 -0.036375 -0.000972
v -0.008443 -0.035795 0.003688
v -0.004920 -0.035471 -0.002380
v -0.005851 -0.035385 -0.000119
v -0.002713 -0.032499 0.002462
v -0.004806 -0.031865 0.007981
v -0.000419 -0.030254 0.003910
v -0.002694 -0.030837 0.008613
v 0.002015 -0.028550 0.004099
v 0.002323 -0.028842 0.003951
v 0.002896 -0.028525 0.004048
v 0.003108 -0.028650 0.003852
v 0.004162 -0.027536 0.003696
v 0.002716 -0.026742 0.009888
v 0.006945 -0.026149 0.003946
v 0.002747 -0.026057 0.010047
v 0.008783 -0.024419 0.005447
v 0.005022 -0.024347 0.010060
v 0.006164 -0.024054 0.009802
v 0.007476 -0.023518 0.009378
v 0.006772 -0.023599 0.009519
v 0.009504 -0.023683 0.005607
v 0.008477 -0.023290 0.008997
v -0.010262 -0.038995 -0.001353
v -0.010154 -0.038415 -0.001074
v -0.010400 -0.037631 0.000301
v -0.008926 -0.037988 -0.002079
v -0.009617 -0.037460 0.000534
v -0.007363 -0.036802 -0.002583
v -0.009736 -0.036873 0.001432
v -0.009892 -0.036425 0.001961
v -0.005232 -0.035794 -0.002224
v -0.006410 -0.035648 -0.001356
v -0.005033 -0.035067 -0.001091
v -0.008717 -0.035520 0.003570
v -0.005786 -0.034980 0.000200
v -0.004907 -0.034830 0.001149
v -0.006789 -0.034072 0.006227
v -0.003802 -0.034035 0.001954
v -0.005889 -0.032291 0.007188
v -0.001654 -0.031396 0.003275
v -0.004812 -0.031228 0.008037
v -0.001691 -0.029249 0.008010
v -0.000019 -0.028543 0.008699
v -0.000224 -0.028839 0.007975
v -0.000213 -0.027968 0.009718
v 0.000459 -0.027738 0.009769
v 0.001612 -0.027084 0.009912
v 0.005964 -0.026807 0.003739
v 0.001441 -0.026654 0.010032
v 0.006471 -0.026201 0.003865
v 0.011957 -0.021392 0.006638
v 0.011762 -0.020803 0.007726
v 0.012408 -0.021211 0.006733
v -0.005620 -0.035551 -0.001998
v -0.005989 -0.035923 -0.002525
v -0.008705 -0.035901 0.003041
v -0.008616 -0.035171 0.004185
v -0.005603 -0.034750 0.001059
v -0.005546 -0.033980 0.001156
v -0.007572 -0.033781 0.005769
v -0.004688 -0.033905 0.001308
v -0.007837 -0.033547 0.006040
v -0.002316 -0.031745 0.002677
v -0.001759 -0.031372 0.002797
v -0.005602 -0.031444 0.007538
v -0.004060 -0.030629 0.008179
v -0.000958 -0.030311 0.003951
v -0.000030 -0.029316 0.004217
v 0.000524 -0.029848 0.004105
v 0.000651 -0.028860 0.004212
v -0.000874 -0.028986 0.007531
v 0.003053 -0.027950 0.003873
v -0.000748 -0.028282 0.009292
v -0.000305 -0.028290 0.008265
v 0.005072 -0.027219 0.003639
v 0.000251 -0.027299 0.009722
v 0.005075 -0.026760 0.003700
v 0.001034 -0.026011 0.010362
v 0.006181 -0.025394 0.003898
v 0.002245 -0.026163 0.009963
v 0.002420 -0.025536 0.010033
v 0.003800 -0.025389 0.009890
v 0.004499 -0.024614 0.010051
v 0.006659 -0.023313 0.009694
v 0.008159 -0.022739 0.009239
v 0.007469 -0.022496 0.009632
v 0.010476 -0.022713 0.006379
v 0.009052 -0.022123 0.009068
v 0.009333 -0.021576 0.009017
v 0.009654 -0.021745 0.008870
v 0.010821 -0.021147 0.008465
v 0.011521 -0.021179 0.007783
v 0.012069 -0.020437 0.007067
v -0.010473 -0.038173 -0.001969
v -0.010563 -0.038061 -0.001298
v -0.009827 -0.037770 -0.001898
v -0.009528 -0.037564 -0.002221
v -0.010931 -0.037520 -0.000135
v -0.006799 -0.035954 -0.002359
v -0.008112 -0.034228 0.005189
v -0.005025 -0.033494 0.001582
v -0.006013 -0.031931 0.007212
v -0.002838 -0.031524 0.002891
v -0.001728 -0.030632 0.003353
v -0.004648 -0.030719 0.008245
v -0.001308 -0.028537 0.008267
v -0.001458 -0.028289 0.008408
v 0.004351 -0.026883 0.003518
v -0.000250 -0.027292 0.009854
v 0.001647 -0.025922 0.010287
v 0.006700 -0.025169 0.003870
v 0.007632 -0.023572 0.004732
v 0.004833 -0.023960 0.010201
v 0.004212 -0.023996 0.010302
v 0.008888 -0.023513 0.005673
v 0.009564 -0.022625 0.005773
v 0.007190 -0.022352 0.009666
v 0.007882 -0.022325 0.009350
v 0.010695 -0.021720 0.006767
v 0.010381 -0.021856 0.006477
v 0.011223 -0.021124 0.006933
v 0.011145 -0.020546 0.008229
v -0.012274 -0.038399 -0.001688
v -0.011330 -0.037721 -0.000895
v -0.010046 -0.037131 0.000827
v -0.008461 -0.036820 -0.002560
v -0.010182 -0.036484 0.001351
v -0.007653 -0.036487 -0.002418
v -0.010244 -0.036106 0.001827
v -0.006951 -0.035688 -0.001882
v -0.006946 -0.034876 -0.001445
v -0.006427 -0.035011 0.000318
v -0.008242 -0.034691 0.004602
v -0.006560 -0.033929 0.000896
v -0.003637 -0.032178 0.002267
v -0.006152 -0.031606 0.007540
v -0.006578 -0.032311 0.007153
v -0.000914 -0.029629 0.004040
v -0.000412 -0.029342 0.004006
v 0.000405 -0.028591 0.004454
v -0.002046 -0.028627 0.008030
v 0.002382 -0.027606 0.003782
v -0.000883 -0.027326 0.009932
v 0.000530 -0.026712 0.009980
v 0.005851 -0.025874 0.003740
v 0.006920 -0.024279 0.004127
v 0.003050 -0.024834 0.010391
v 0.006927 -0.022135 0.009837
v 0.007850 -0.021993 0.009464
v 0.010305 -0.021366 0.006957
v 0.009999 -0.020878 0.008975
v 0.011682 -0.019897 0.007704
v -0.010813 -0.038343 -0.001626
v -0.008455 -0.036433 -0.002938
v -0.010696 -0.036882 0.000863
v -0.007128 -0.036169 -0.002460
v -0.007635 -0.035466 -0.002701
v -0.007113 -0.035669 -0.002992
v -0.009047 -0.034609 0.004454
v -0.006097 -0.034314 0.000683
v -0.004096 -0.032027 0.001978
v -0.003307 -0.030953 0.002666
v -0.002089 -0.030822 0.002740
v -0.002577 -0.028936 0.007946
v -0.003961 -0.028895 0.007813
v 0.001443 -0.027861 0.003910
v -0.001756 -0.027754 0.009687
v -0.002351 -0.027806 0.009145
v -0.001174 -0.027972 0.009249
v 0.002068 -0.027418 0.003970
v 0.003401 -0.026826 0.003533
v 0.004423 -0.026399 0.003621
v -0.000674 -0.026881 0.010013
v 0.004900 -0.025797 0.003695
v 0.005636 -0.024876 0.003742
v 0.001529 -0.024973 0.010617
v 0.006390 -0.024331 0.004178
v 0.002888 -0.024189 0.010424
v 0.003841 -0.023852 0.010496
v 0.008621 -0.022895 0.005645
v 0.007065 -0.021757 0.009773
v 0.007334 -0.022003 0.009545
v 0.009967 -0.021039 0.006773
v 0.009732 -0.020647 0.009014
v 0.010714 -0.020883 0.006919
v -0.011373 -0.037576 -0.001955
v -0.011496 -0.037495 -0.000867
v -0.010993 -0.036446 0.000893
v -0.010353 -0.035363 0.002864
v -0.009688 -0.034777 0.003525
v -0.006745 -0.033844 0.000311
v -0.005673 -0.032886 0.001237
v -0.003438 -0.031507 0.002188
v -0.003862 -0.030948 0.002734
v -0.002286 -0.030295 0.003040
v -0.001771 -0.029969 0.003423
v 0.003869 -0.026089 0.003530
v 0.000343 -0.026318 0.009925
v 0.004881 -0.025222 0.003558
v 0.000937 -0.025614 0.010316
v 0.007861 -0.023064 0.004975
v 0.003459 -0.023750 0.010543
v 0.005250 -0.022404 0.010294
v 0.008725 -0.022253 0.005752
v 0.005980 -0.021940 0.010154
v 0.009081 -0.022494 0.005908
v 0.010157 -0.020551 0.007545
v 0.010835 -0.020174 0.007309
v 0.010349 -0.020244 0.008784
v 0.010528 -0.019913 0.008333
v 0.011229 -0.019783 0.007518
v -0.012059 -0.037649 -0.001390
v -0.011395 -0.037032 0.000223
v -0.010931 -0.035477 0.001985
v -0.006998 -0.035213 -0.002414
v -0.010727 -0.035183 0.002818
v -0.009605 -0.034132 0.004162
v -0.006722 -0.034506 0.000183
v -0.008990 -0.033649 0.005176
v -0.004362 -0.031805 0.002240
v -0.008615 -0.032942 0.005606
v -0.007684 -0.031524 0.006944
v -0.007127 -0.031622 0.006856
v -0.002681 -0.030565 0.002731
v -0.003543 -0.030265 0.008141
v -0.004868 -0.029316 0.007778
v -0.003185 -0.029840 0.008216
v -0.000149 -0.028229 0.004251
v 0.001242 -0.027497 0.004054
v 0.002615 -0.026767 0.003753
v -0.001731 -0.027072 0.009814
v 0.003850 -0.025357 0.003574
v 0.006032 -0.024115 0.003999
v 0.001350 -0.024483 0.010711
v 0.002409 -0.023977 0.010644
v 0.003300 -0.023506 0.010683
v 0.004978 -0.022236 0.010321
v 0.009179 -0.021408 0.006169
v 0.008653 -0.021431 0.006239
v 0.007981 -0.020901 0.009678
v 0.009218 -0.020593 0.009249
v -0.010036 -0.036904 -0.002521
v -0.011710 -0.036608 0.000597
v -0.010966 -0.035858 0.001773
v -0.007138 -0.034056 -0.000344
v -0.010723 -0.034650 0.003693
v -0.009747 -0.033772 0.004571
v -0.009790 -0.033429 0.004671
v -0.008920 -0.032892 0.005414
v -0.003179 -0.030285 0.002815
v -0.005265 -0.030501 0.007885
v -0.002219 -0.029839 0.003585
v -0.004292 -0.029116 0.007727
v -0.000767 -0.028373 0.004299
v -0.003161 -0.028185 0.007543
v -0.002413 -0.028084 0.008164
v -0.002821 -0.027541 0.009345
v -0.002796 -0.027775 0.008053
v -0.002266 -0.026864 0.009941
v -0.001246 -0.026782 0.009774
v -0.000535 -0.025803 0.010256
v 0.000484 -0.025149 0.010188
v 0.002737 -0.023508 0.010763
v 0.002719 -0.023146 0.010883
v 0.007932 -0.022590 0.005555
v 0.004732 -0.022006 0.010489
v 0.005877 -0.021751 0.010115
v 0.005895 -0.021396 0.010219
v 0.009764 -0.020521 0.007170
v 0.008334 -0.020389 0.009572
v 0.010169 -0.019939 0.007101
v 0.008758 -0.020313 0.009247
v 0.010528 -0.019172 0.008319
v 0.011168 -0.019620 0.008003
v -0.012524 -0.037669 -0.001842
v -0.012688 -0.037113 -0.001814
v -0.012243 -0.037260 -0.001202
v -0.009606 -0.035639 -0.003212
v -0.009737 -0.036547 -0.002960
v -0.011761 -0.036012 0.001068
v -0.008456 -0.035174 -0.002805
v -0.007546 -0.035076 -0.002547
v -0.011283 -0.034785 0.003178
v -0.010688 -0.034170 0.003951
v -0.006904 -0.030909 0.007111
v -0.002793 -0.029216 0.002798
v -0.004898 -0.030240 0.008035
v -0.004636 -0.028955 0.007881
v -0.001244 -0.028930 0.003961
v -0.003538 -0.028597 0.007408
v -0.000905 -0.027885 0.004232
v -0.003222 -0.027699 0.008051
v -0.003027 -0.027654 0.008739
v 0.000602 -0.026962 0.003898
v -0.003267 -0.027272 0.009455
v -0.002937 -0.026757 0.009999
v 0.003098 -0.025648 0.003386
v -0.001635 -0.026368 0.010032
v -0.000733 -0.025512 0.010221
v 0.004934 -0.024749 0.003660
v 0.005237 -0.024346 0.003813
v 0.007271 -0.023376 0.004923
v 0.005491 -0.021889 0.010400
v 0.007918 -0.020271 0.009782
v 0.008540 -0.019942 0.009371
v 0.010185 -0.019495 0.008883
v 0.010888 -0.019136 0.007816
v -0.013156 -0.037560 -0.002211
v -0.011131 -0.037307 -0.002328
v -0.012121 -0.036980 -0.000252
v -0.009035 -0.035608 -0.003290
v -0.008950 -0.035000 -0.002722
v -0.011323 -0.035248 0.002178
v -0.007394 -0.034423 -0.000951
v -0.007426 -0.034703 -0.001655
v -0.010585 -0.033599 0.004545
v -0.009769 -0.033043 0.005230
v -0.006668 -0.032740 0.001035
v -0.009665 -0.032382 0.005452
v -0.008812 -0.032575 0.005940
v -0.005817 -0.031941 0.001217
v -0.007616 -0.031059 0.007028
v -0.003730 -0.027973 0.007684
v 0.001444 -0.026205 0.003858
v 0.001597 -0.026469 0.003691
v 0.002636 -0.025304 0.003533
v -0.001906 -0.026162 0.009955
v -0.000057 -0.025029 0.010272
v 0.005695 -0.023508 0.003835
v 0.001043 -0.024287 0.010641
v 0.000424 -0.024487 0.010671
v 0.003226 -0.022569 0.010739
v 0.005098 -0.021529 0.010359
v 0.008862 -0.020249 0.006628
v 0.007351 -0.020268 0.009855
v 0.009464 -0.019983 0.007083
v 0.009941 -0.019149 0.007133
v 0.010549 -0.019017 0.007504
v -0.013357 -0.036760 -0.001352
v -0.011585 -0.036637 -0.002608
v -0.013185 -0.035622 0.001006
v -0.012561 -0.036054 0.000861
v -0.012065 -0.035577 0.001507
v -0.011920 -0.035114 0.001872
v -0.008807 -0.034396 -0.002531
v -0.008318 -0.034658 -0.002722
v -0.007562 -0.034390 -0.002673
v -0.011521 -0.034050 0.003265
v -0.007920 -0.033601 -0.001366
v -0.007743 -0.033174 -0.000812
v -0.007202 -0.033448 0.000433
v -0.005840 -0.030636 0.007878
v -0.001826 -0.029179 0.003948
v -0.004394 -0.028177 0.007667
v -0.000696 -0.027380 0.004308
v -0.003148 -0.025871 0.009885
v 0.003930 -0.024925 0.003671
v -0.001326 -0.025231 0.010192
v 0.001074 -0.023384 0.010984
v 0.005889 -0.022483 0.004079
v 0.002720 -0.022602 0.010782
v 0.003282 -0.022179 0.010850
v 0.007782 -0.020703 0.006196
v 0.008188 -0.020996 0.006044
v 0.008902 -0.019760 0.007171
v 0.006611 -0.020329 0.010140
v 0.008076 -0.019595 0.009570
v 0.008782 -0.019311 0.009189
v 0.010636 -0.018364 0.008245
v 0.011001 -0.018175 0.007952
v -0.013803 -0.037587 -0.002193
v -0.012676 -0.036828 -0.001279
v -0.013135 -0.036746 -0.000495
v -0.010786 -0.035985 -0.002877
v -0.009882 -0.035485 -0.003346
v -0.012662 -0.035482 0.001263
v -0.009384 -0.035013 -0.002927
v -0.012625 -0.034855 0.002179
v -0.007660 -0.034050 -0.002126
v -0.010630 -0.033147 0.005109
v -0.009864 -0.031913 0.005825
v -0.004504 -0.031402 0.002249
v -0.008332 -0.031220 0.006523
v -0.007672 -0.030237 0.007089
v -0.003965 -0.029869 0.002355
v -0.002606 -0.028989 0.003356
v -0.003322 -0.027359 0.008249
v -0.003852 -0.027176 0.009263
v -0.002833 -0.026054 0.009848
v -0.001926 -0.025525 0.009968
v 0.003306 -0.024995 0.003465
v 0.004514 -0.024063 0.003482
v 0.004637 -0.023489 0.003570
v -0.000240 -0.024407 0.010642
v 0.005069 -0.023449 0.003843
v 0.000207 -0.023855 0.010657
v 0.002547 -0.022189 0.010930
v 0.007490 -0.021867 0.005412
v 0.007534 -0.021308 0.005806
v 0.005514 -0.020647 0.010346
v 0.008047 -0.019170 0.009688
v 0.009711 -0.018739 0.008822
v 0.009244 -0.018884 0.009275
v -0.014784 -0.037501 -0.001894
v -0.013482 -0.036507 -0.000523
v -0.012313 -0.037605 -0.002187
v -0.013802 -0.035978 0.000519
v -0.012183 -0.035915 -0.002143
v -0.010555 -0.035624 -0.003276
v -0.011645 -0.035273 -0.001519
v -0.010676 -0.035238 -0.002417
v -0.009689 -0.034626 -0.002307
v -0.012367 -0.034267 0.002852
v -0.012122 -0.033842 0.003312
v -0.007921 -0.033453 -0.002074
v -0.011207 -0.033066 0.004190
v -0.011368 -0.032619 0.005116
v -0.010914 -0.032787 0.004936
v -0.010323 -0.031669 0.005995
v -0.008805 -0.031067 0.006671
v -0.003837 -0.029032 0.002046
v -0.007357 -0.029786 0.006922
v -0.002634 -0.028209 0.003040
v -0.004189 -0.027637 0.007866
v -0.004270 -0.026895 0.008877
v -0.000750 -0.026580 0.004067
v -0.000972 -0.026390 0.004254
v 0.000248 -0.026780 0.004090
v 0.002388 -0.024726 0.003407
v -0.000634 -0.024190 0.010493
v -0.000095 -0.023429 0.010931
v 0.000877 -0.023083 0.010942
v 0.005866 -0.021691 0.004639
v 0.006934 -0.020931 0.005543
v 0.006936 -0.021475 0.004992
v 0.002783 -0.021803 0.011040
v 0.005383 -0.020360 0.010481
v 0.005114 -0.020200 0.010508
v 0.006095 -0.020037 0.010124
v 0.009792 -0.018871 0.007396
v 0.008498 -0.018932 0.009386
v 0.010360 -0.018114 0.007922
v 0.010245 -0.018098 0.008646
v -0.014253 -0.037416 -0.001947
v -0.014459 -0.036317 -0.002708
v -0.011125 -0.035886 -0.003207
v -0.014239 -0.036441 -0.000782
v -0.010393 -0.034671 -0.001958
v -0.012996 -0.034628 0.001982
v -0.008287 -0.033994 -0.002592
v -0.011582 -0.032892 0.004340
v -0.011433 -0.032331 0.005183
v -0.008395 -0.030540 0.006627
v -0.006160 -0.030545 0.001102
v -0.004637 -0.029693 0.002214
v -0.008029 -0.029917 0.006863
v -0.006797 -0.029140 0.007310
v -0.005545 -0.027471 0.007335
v -0.002529 -0.027144 0.003623
v -0.004489 -0.027021 0.008042
v -0.004718 -0.026615 0.009172
v 0.000175 -0.025678 0.003725
v -0.003661 -0.026083 0.009601
v -0.003303 -0.024903 0.010026
v -0.002414 -0.025730 0.009993
v -0.002636 -0.025361 0.009926
v 0.003129 -0.024061 0.003420
v -0.001867 -0.024064 0.010553
v 0.001208 -0.022246 0.011229
v 0.001728 -0.022386 0.011075
v 0.001981 -0.021442 0.011235
v 0.002235 -0.021798 0.011117
v 0.008128 -0.019480 0.006697
v 0.005995 -0.019762 0.010248
v 0.008660 -0.019242 0.007146
v 0.009278 -0.019290 0.007413
v 0.009356 -0.017742 0.009344
v 0.009686 -0.018203 0.008982
v 0.011049 -0.017777 0.007861
v -0.012176 -0.035929 -0.002902
v -0.011633 -0.035253 -0.002978
v -0.012360 -0.035716 -0.002182
v -0.011789 -0.035130 -0.001638
v -0.013635 -0.035443 0.001021
v -0.013774 -0.034753 0.001897
v -0.009324 -0.034341 -0.002787
v -0.008409 -0.033403 -0.002478
v -0.012308 -0.033458 0.003733
v -0.007990 -0.031718 0.000151
v -0.006390 -0.031270 0.001013
v -0.006780 -0.031672 0.000982
v -0.002641 -0.027745 0.003445
v -0.002027 -0.027397 0.003551
v -0.001374 -0.026794 0.004029
v 0.001335 -0.024894 0.003459
v 0.002941 -0.023701 0.003542
v -0.001447 -0.024131 0.010430
v 0.004121 -0.023528 0.003625
v 0.004539 -0.022688 0.003589
v -0.000921 -0.023873 0.010768
v 0.002252 -0.021433 0.011236
v 0.007131 -0.018786 0.009935
v 0.007294 -0.019105 0.009762
v 0.008586 -0.018308 0.009449
v 0.010472 -0.017275 0.008671
v 0.010920 -0.017373 0.007513
v 0.010985 -0.016919 0.007643
v -0.014651 -0.036091 -0.000492
v -0.013302 -0.036256 -0.002743
v -0.011839 -0.035736 -0.003218
v -0.011013 -0.034560 -0.001899
v -0.013270 -0.034150 0.002426
v -0.012773 -0.033725 0.002955
v -0.008668 -0.032897 -0.002670
v -0.008300 -0.032942 -0.001930
v -0.008210 -0.032357 -0.000851
v -0.010943 -0.031332 0.006126
v -0.009523 -0.030487 0.006267
v -0.006001 -0.029741 0.001323
v -0.005048 -0.029111 0.002085
v -0.003596 -0.028565 0.002694
v -0.006079 -0.027432 0.007063
v -0.005241 -0.027089 0.007248
v -0.005199 -0.026787 0.008796
v -0.005439 -0.026425 0.009219
v -0.004086 -0.025980 0.009750
v 0.001217 -0.024558 0.003589
v 0.003716 -0.023170 0.003443
v 0.004511 -0.021855 0.003655
v 0.005278 -0.022476 0.004137
v -0.000298 -0.022853 0.010918
v 0.000308 -0.022398 0.011282
v 0.001401 -0.021116 0.012272
v 0.003184 -0.020594 0.011008
v 0.004093 -0.019979 0.010778
v 0.004829 -0.020000 0.010677
v 0.007246 -0.019652 0.006424
v 0.005833 -0.019380 0.010194
v 0.009170 -0.017993 0.007160
v 0.009749 -0.017718 0.007579
v -0.012684 -0.035908 -0.003185
v -0.014447 -0.035597 0.000650
v -0.015093 -0.035792 -0.000253
v -0.014541 -0.035084 0.001088
v -0.010758 -0.034182 -0.002769
v -0.011239 -0.034654 -0.002652
v -0.009964 -0.033829 -0.002217
v -0.013047 -0.033548 0.003163
v -0.008686 -0.032170 -0.001113
v -0.011945 -0.032511 0.004246
v -0.007609 -0.032524 0.000215
v -0.006948 -0.030906 0.000974
v -0.010470 -0.031328 0.006016
v -0.009452 -0.029818 0.006294
v -0.004004 -0.028316 0.002477
v -0.002794 -0.027340 0.003004
v -0.004825 -0.026721 0.007759
v -0.001473 -0.025764 0.004060
v -0.004364 -0.025874 0.009648
v 0.002486 -0.024077 0.003418
v 0.002093 -0.023610 0.003283
v 0.003040 -0.022907 0.003499
v -0.002122 -0.023614 0.010526
v -0.001459 -0.023438 0.010943
v -0.000948 -0.023265 0.010903
v 0.000640 -0.021609 0.011728
v 0.001093 -0.020676 0.012654
v 0.007162 -0.020198 0.005859
v 0.002358 -0.020363 0.011518
v 0.002874 -0.020370 0.011197
v 0.005187 -0.019268 0.010445
v 0.008667 -0.018540 0.007269
v 0.007497 -0.017913 0.010184
v 0.008583 -0.017542 0.009608
v 0.010149 -0.017505 0.007777
v 0.010314 -0.016879 0.008530
v -0.014969 -0.036256 -0.002376
v -0.015792 -0.036711 -0.000880
v -0.013810 -0.036005 -0.003131
v -0.013878 -0.035370 -0.002183
v -0.014649 -0.034689 0.001367
v -0.014199 -0.034528 0.001911
v -0.014617 -0.034292 0.001940
v -0.013790 -0.033930 0.002530
v -0.013719 -0.033472 0.002777
v -0.009329 -0.033707 -0.002734
v -0.008749 -0.031840 -0.000521
v -0.012394 -0.031817 0.005010
v -0.008403 -0.031255 0.000333
v -0.007650 -0.030758 0.000526
v -0.011621 -0.032043 0.005478
v -0.006106 -0.029288 0.001746
v -0.008962 -0.029460 0.006271
v -0.005362 -0.028525 0.001936
v -0.005712 -0.029366 0.001615
v -0.007266 -0.029227 0.007118
v -0.006617 -0.027564 0.007067
v -0.003102 -0.026877 0.002785
v -0.005565 -0.026593 0.008382
v -0.000930 -0.024820 0.003753
v -0.005938 -0.026238 0.008892
v -0.004942 -0.025932 0.009602
v 0.000484 -0.025218 0.003829
v -0.004470 -0.025381 0.009646
v -0.003562 -0.024521 0.010293
v 0.003839 -0.022720 0.003591
v -0.000635 -0.022431 0.011124
v 0.000406 -0.020986 0.012063
v 0.001655 -0.020439 0.012408
v 0.003831 -0.019747 0.010948
v 0.004357 -0.019273 0.010866
v 0.005085 -0.018997 0.010408
v 0.008184 -0.019001 0.007234
v 0.006256 -0.018390 0.010178
v 0.006794 -0.018343 0.009859
v 0.006767 -0.017539 0.010665
v 0.007771 -0.017410 0.010114
v 0.009402 -0.016963 0.009444
v 0.010390 -0.016335 0.007764
v 0.010946 -0.016371 0.007980
v -0.014405 -0.035602 -0.002044
v -0.015585 -0.036195 -0.000722
v -0.011555 -0.034167 -0.002960
v -0.014790 -0.033983 0.002333
v -0.014160 -0.033398 0.002886
v -0.009309 -0.032993 -0.002668
v -0.013213 -0.033134 0.003615
v -0.012450 -0.032202 0.004443
v -0.008459 -0.031715 -0.000200
v -0.012866 -0.031696 0.005143
v -0.011884 -0.030756 0.006015
v -0.011315 -0.030746 0.005936
v -0.010002 -0.030741 0.006319
v -0.006492 -0.029764 0.001416
v -0.004671 -0.027997 0.002486
v -0.004300 -0.027841 0.002778
v -0.003043 -0.026545 0.003328
v -0.005580 -0.026823 0.007412
v -0.001884 -0.025590 0.004253
v -0.005287 -0.025556 0.009512
v -0.000433 -0.024253 0.003809
v 0.001079 -0.023616 0.003271
v 0.000480 -0.024170 0.003522
v 0.002163 -0.023262 0.003396
v -0.002747 -0.024143 0.010428
v 0.003903 -0.022039 0.003649
v -0.000152 -0.021741 0.011235
v 0.000339 -0.021263 0.011627
v 0.000565 -0.021185 0.012199
v 0.006341 -0.019374 0.005771
v 0.001372 -0.020036 0.012716
v 0.002504 -0.020027 0.011266
v 0.003380 -0.019585 0.010948
v 0.003333 -0.019043 0.011419
v 0.004823 -0.018673 0.010925
v 0.007565 -0.018538 0.006923
v 0.008155 -0.017617 0.007398
v 0.009082 -0.017334 0.007445
v 0.005890 -0.017689 0.011054
v 0.007531 -0.016891 0.010114
v 0.009775 -0.016871 0.007742
v 0.008714 -0.016585 0.009697
v 0.009264 -0.016453 0.009215
v 0.010641 -0.016513 0.008421
v -0.016516 -0.036031 -0.000664
v -0.014765 -0.035394 -0.002089
v -0.013497 -0.035308 -0.002712
v -0.015425 -0.035516 -0.000195
v -0.012723 -0.034540 -0.003672
v -0.015335 -0.035059 0.000826
v -0.010571 -0.033477 -0.002705
v -0.008785 -0.032484 -0.002227
v -0.013344 -0.032595 0.003709
v -0.006868 -0.029336 0.001277
v -0.009221 -0.028891 0.006586
v -0.008640 -0.028728 0.006599
v -0.004625 -0.027560 0.002302
v -0.005837 -0.026336 0.007627
v -0.003419 -0.026012 0.003660
v -0.002838 -0.025923 0.003675
v -0.005833 -0.025661 0.009544
v -0.004672 -0.024989 0.009936
v -0.004201 -0.024598 0.009961
v 0.000432 -0.023538 0.003538
v -0.004300 -0.024023 0.010338
v -0.003529 -0.023953 0.010397
v -0.002927 -0.023352 0.010481
v 0.003456 -0.022060 0.003370
v -0.002117 -0.022877 0.011049
v -0.001583 -0.022648 0.011031
v 0.004473 -0.020311 0.004266
v 0.006625 -0.019844 0.005497
v 0.006778 -0.019277 0.006208
v 0.007294 -0.018322 0.007151
v 0.004102 -0.018633 0.011686
v 0.005044 -0.018240 0.010757
v 0.003923 -0.018281 0.012000
v 0.004517 -0.017911 0.011509
v 0.010441 -0.016133 0.008219
v -0.015714 -0.036909 -0.001487
v -0.015846 -0.036013 -0.002285
v -0.014356 -0.034812 -0.002272
v -0.013066 -0.035058 -0.003481
v -0.015814 -0.035230 -0.000085
v -0.015351 -0.034723 0.001250
v -0.012006 -0.033531 -0.003171
v -0.015256 -0.034069 0.001570
v -0.014984 -0.033418 0.002675
v -0.014363 -0.032953 0.003331
v -0.010020 -0.032989 -0.002727
v -0.009939 -0.032068 -0.002563
v -0.009497 -0.032409 -0.002756
v -0.009152 -0.031871 -0.002416
v -0.013757 -0.032282 0.003929
v -0.013433 -0.031967 0.004509
v -0.008758 -0.031403 -0.000944
v -0.009044 -0.030488 -0.000139
v -0.012494 -0.030658 0.005616
v -0.008412 -0.030377 0.000524
v -0.007854 -0.030352 0.000863
v -0.005791 -0.028402 0.002073
v -0.006119 -0.027997 0.002006
v -0.007842 -0.029301 0.007033
v -0.004589 -0.026900 0.002737
v -0.004004 -0.026734 0.002785
v -0.003579 -0.026707 0.002920
v -0.003602 -0.026080 0.003019
v -0.006694 -0.026140 0.008807
v -0.003462 -0.025605 0.003726
v -0.003056 -0.025269 0.003973
v -0.006116 -0.025448 0.009446
v -0.002277 -0.025114 0.004114
v -0.001473 -0.025169 0.004127
v -0.000804 -0.024245 0.003790
v -0.004881 -0.024162 0.010002
v 0.001860 -0.022780 0.003277
v 0.002475 -0.022771 0.003522
v 0.002113 -0.022054 0.003333
v -0.001318 -0.022051 0.011228
v 0.005412 -0.019391 0.005113
v 0.004853 -0.020582 0.004053
v -0.000602 -0.021305 0.011392
v 0.005604 -0.019884 0.004701
v 0.000298 -0.019932 0.012665
v 0.001982 -0.019615 0.012171
v 0.002853 -0.018808 0.011822
v 0.006813 -0.017934 0.006941
v 0.008286 -0.017098 0.007372
v 0.006940 -0.017014 0.010540
v 0.008965 -0.015650 0.009399
v 0.009704 -0.015548 0.008534
v 0.010354 -0.015589 0.007873
v -0.016807 -0.036061 -0.000546
v -0.015885 -0.035242 -0.001586
v -0.013343 -0.034535 -0.003560
v -0.011490 -0.032898 -0.003061
v -0.011390 -0.033251 -0.003147
v -0.010375 -0.033087 -0.002930
v -0.013837 -0.031447 0.004989
v -0.013665 -0.031738 0.004591
v -0.013052 -0.030705 0.005665
v -0.008958 -0.030163 0.000575
v -0.008662 -0.029777 0.000944
v -0.007929 -0.029354 0.001056
v -0.010559 -0.030145 0.006081
v -0.010100 -0.029493 0.005969
v -0.005630 -0.027395 0.002454
v -0.005101 -0.027269 0.002720
v -0.007323 -0.027272 0.006689
v -0.006761 -0.026609 0.006716
v -0.007262 -0.026189 0.007910
v -0.006332 -0.026222 0.007446
v -0.006951 -0.026137 0.007556
v -0.006271 -0.026412 0.007068
v -0.003194 -0.022936 0.010757
v -0.002773 -0.022347 0.011162
v 0.003132 -0.021703 0.003481
v 0.003587 -0.021154 0.003590
v -0.001469 -0.020760 0.011303
v -0.000909 -0.021112 0.011623
v 0.000873 -0.019938 0.012622
v 0.006662 -0.018758 0.006608
v 0.003305 -0.017972 0.011944
v 0.007637 -0.017059 0.007577
v 0.005228 -0.017655 0.011180
v 0.006232 -0.017106 0.010887
v -0.017209 -0.035820 -0.001057
v -0.017037 -0.035425 -0.000144
v -0.015002 -0.034775 -0.001546
v -0.013937 -0.034359 -0.003140
v -0.016606 -0.034893 0.000355
v -0.016414 -0.034410 0.001048
v -0.016028 -0.034766 0.000777
v -0.013240 -0.033707 -0.003450
v -0.012647 -0.033837 -0.003189
v -0.015502 -0.033742 0.001858
v -0.015502 -0.033216 0.002681
v -0.014760 -0.032468 0.003595
v -0.014796 -0.032765 0.003119
v -0.009252 -0.031572 -0.001958
v -0.011743 -0.030307 0.006153
v -0.008310 -0.029276 0.001156
v -0.011389 -0.029472 0.005905
v -0.010690 -0.028652 0.006045
v -0.010638 -0.029140 0.006053
v -0.010051 -0.028572 0.006099
v -0.004751 -0.026640 0.002640
v -0.004099 -0.025679 0.003695
v -0.006934 -0.025801 0.009206
v -0.002513 -0.024736 0.004337
v -0.002224 -0.024106 0.004086
v -0.001883 -0.024401 0.003911
v -0.005414 -0.024044 0.010068
v 0.001156 -0.022819 0.003289
v -0.003634 -0.023083 0.010545
v -0.002174 -0.022069 0.011176
v -0.001480 -0.021521 0.011240
v 0.000664 -0.019462 0.012537
v 0.006135 -0.018414 0.005871
v 0.001891 -0.019046 0.012044
v 0.002887 -0.018296 0.011802
v 0.006113 -0.017455 0.006907
v 0.004160 -0.017447 0.011616
v 0.006055 -0.016619 0.010658
v 0.007245 -0.016529 0.010106
v 0.009546 -0.015993 0.008037
v -0.016511 -0.035728 -0.001945
v -0.015489 -0.034843 -0.001671
v -0.014342 -0.034561 -0.002726
v -0.016034 -0.033638 0.001701
v -0.012583 -0.032916 -0.003095
v -0.015957 -0.032976 0.002713
v -0.013966 -0.031652 0.004346
v -0.013078 -0.030348 0.005750
v -0.012500 -0.028180 0.005447
v -0.008118 -0.028579 0.000964
v -0.007255 -0.029178 0.001300
v -0.007397 -0.026251 0.006661
v -0.006456 -0.024908 0.009684
v -0.006006 -0.024578 0.009672
v -0.000901 -0.023537 0.003564
v -0.004925 -0.023316 0.010491
v 0.001328 -0.022450 0.003308
v -0.004509 -0.023422 0.010360
v 0.001912 -0.021652 0.003432
v 0.002848 -0.021302 0.003504
v 0.001415 -0.019059 0.012326
v 0.002276 -0.018167 0.012026
v 0.005230 -0.016725 0.011042
v 0.007258 -0.016026 0.010169
v 0.008225 -0.015170 0.009725
v -0.017408 -0.035774 -0.001879
v -0.017291 -0.035069 -0.001699
v -0.016121 -0.034753 -0.002637
v -0.016146 -0.034540 -0.002083
v -0.015566 -0.034550 -0.001961
v -0.015108 -0.034333 -0.002793
v -0.013032 -0.032897 -0.003293
v -0.010926 -0.032114 -0.003215
v -0.016107 -0.032624 0.003121
v -0.014740 -0.031366 0.004307
v -0.009731 -0.030913 -0.002185
v -0.014601 -0.031756 0.003918
v -0.014100 -0.031156 0.005031
v -0.014435 -0.030772 0.005194
v -0.009512 -0.030863 -0.001587
v -0.009196 -0.030642 -0.000991
v -0.013582 -0.030325 0.005860
v -0.012271 -0.029688 0.005904
v -0.006857 -0.028511 0.001862
v -0.005247 -0.025956 0.002362
v -0.007476 -0.025662 0.007418
v -0.004270 -0.025140 0.003208
v -0.004160 -0.025945 0.003185
v -0.003872 -0.025117 0.003999
v -0.003747 -0.024760 0.003229
v -0.003344 -0.024802 0.003901
v -0.001701 -0.023626 0.003646
v -0.006245 -0.024108 0.009915
v -0.000432 -0.022623 0.003498
v 0.000027 -0.022610 0.003281
v -0.003824 -0.022295 0.010914
v -0.002767 -0.021741 0.011147
v -0.002836 -0.020744 0.011353
v -0.001996 -0.021143 0.011346
v -0.001632 -0.020258 0.011719
v -0.000756 -0.019410 0.012475
v -0.000158 -0.019394 0.012442
v 0.000278 -0.018896 0.012363
v 0.001273 -0.018462 0.012452
v 0.006498 -0.017580 0.007202
v 0.007268 -0.016562 0.007435
v 0.005746 -0.016040 0.010593
v 0.008546 -0.016344 0.007395
v 0.008558 -0.015238 0.007766
v 0.009060 -0.015309 0.007990
v 0.009678 -0.014898 0.008152
v 0.010228 -0.015191 0.008256
v 0.008604 -0.015047 0.009285
v -0.017696 -0.035514 -0.000653
v -0.016368 -0.034815 -0.001471
v -0.014454 -0.033847 -0.003138
v -0.017007 -0.034098 0.001148
v -0.017360 -0.034375 -0.000064
v -0.011719 -0.032069 -0.003279
v -0.010585 -0.031365 -0.002923
v -0.011327 -0.031578 -0.003004
v -0.014725 -0.030567 0.005471
v -0.013866 -0.029737 0.006248
v -0.007539 -0.028087 0.001268
v -0.011245 -0.029140 0.006043
v -0.006519 -0.027749 0.002209
v -0.005792 -0.026726 0.002305
v -0.008187 -0.025987 0.006205
v -0.008585 -0.025594 0.007980
v -0.006977 -0.026241 0.007014
v -0.008103 -0.025750 0.008473
v -0.007138 -0.024989 0.009241
v -0.003144 -0.024180 0.004052
v -0.002015 -0.023397 0.003820
v -0.005761 -0.023518 0.009982
v 0.003330 -0.020487 0.003446
v 0.005984 -0.018033 0.006192
v 0.005566 -0.018121 0.005425
v 0.002814 -0.017411 0.011776
v 0.003646 -0.017170 0.011976
v 0.004306 -0.016861 0.011365
v 0.007940 -0.015810 0.007864
v 0.006995 -0.015472 0.010042
v 0.008334 -0.014567 0.009745
v 0.009145 -0.014298 0.008637
v -0.017991 -0.035044 -0.000807
v -0.017840 -0.034864 -0.001351
v -0.016497 -0.034272 -0.002636
v -0.017717 -0.034147 0.000156
v -0.017547 -0.033969 0.000940
v -0.014829 -0.033840 -0.003241
v -0.013835 -0.033439 -0.003275
v -0.016647 -0.032868 0.002556
v -0.016893 -0.033452 0.001462
v -0.015049 -0.031236 0.004237
v -0.010456 -0.030859 -0.002315
v -0.009549 -0.030481 -0.001024
v -0.009960 -0.030267 -0.001780
v -0.009519 -0.029486 0.000206
v -0.013424 -0.029888 0.006014
v -0.009659 -0.027073 0.005977
v -0.009344 -0.026929 0.006182
v -0.008559 -0.026330 0.006264
v -0.006929 -0.024207 0.009504
v -0.006534 -0.023739 0.009832
v -0.001307 -0.023196 0.003753
v -0.005547 -0.022774 0.010634
v 0.001012 -0.021886 0.003247
v -0.004439 -0.021582 0.011073
v -0.000195 -0.018210 0.012654
v 0.005333 -0.017743 0.005742
v 0.000776 -0.018765 0.012585
v 0.001897 -0.017387 0.012111
v 0.007744 -0.015364 0.007671
v 0.006787 -0.015250 0.010200
v 0.008914 -0.014648 0.009150
v -0.015530 -0.034582 -0.003566
v -0.016801 -0.034077 -0.001816
v -0.017311 -0.033020 0.001788
v -0.016911 -0.032702 0.002507
v -0.016081 -0.032173 0.003300
v -0.010694 -0.030316 -0.002306
v -0.015215 -0.030937 0.004521
v -0.015021 -0.030496 0.005271
v -0.010179 -0.029693 -0.001415
v -0.014484 -0.029405 0.006360
v -0.014122 -0.029601 0.006125
v -0.013839 -0.029154 0.006245
v -0.007445 -0.026987 0.001568
v -0.006514 -0.027033 0.002241
v -0.009283 -0.026620 0.005821
v -0.008873 -0.026561 0.006105
v -0.008036 -0.025512 0.006356
v -0.008147 -0.025273 0.006918
v -0.007808 -0.025599 0.007003
v -0.008167 -0.025442 0.008888
v -0.008749 -0.025085 0.008494
v -0.003915 -0.024121 0.003262
v -0.007584 -0.024876 0.009392
v -0.008086 -0.024307 0.009137
v -0.003357 -0.023569 0.003914
v -0.004979 -0.022631 0.010618
v 0.001041 -0.021163 0.003281
v 0.001964 -0.020867 0.003236
v 0.003021 -0.019957 0.003730
v 0.002489 -0.020611 0.003397
v -0.003251 -0.020414 0.011553
v 0.003501 -0.019399 0.003721
v 0.004306 -0.018664 0.004400
v 0.005095 -0.018094 0.005073
v 0.003873 -0.016369 0.011375
v 0.003442 -0.016324 0.011609
v 0.005255 -0.015972 0.010863
v 0.005846 -0.015486 0.010601
v 0.006468 -0.015062 0.010212
v 0.009508 -0.013835 0.008244
v -0.018451 -0.034634 -0.001011
v -0.015823 -0.034001 -0.003768
v -0.018339 -0.034680 -0.000444
v -0.015285 -0.033617 -0.003417
v -0.017970 -0.033501 0.001097
v -0.015024 -0.032947 -0.003212
v -0.018300 -0.032726 0.001965
v -0.013028 -0.032327 -0.003220
v -0.011750 -0.031304 -0.003238
v -0.016397 -0.031962 0.003514
v -0.009165 -0.028019 0.000631
v -0.010070 -0.025548 0.005367
v -0.008420 -0.025882 0.005898
v -0.009119 -0.024881 0.008702
v -0.008793 -0.025307 0.007796
v -0.008688 -0.025422 0.006320
v -0.004651 -0.024344 0.002896
v -0.003147 -0.023120 0.004043
v -0.002101 -0.022461 0.003505
v -0.006103 -0.022586 0.010321
v 0.000681 -0.021529 0.003153
v -0.005082 -0.021960 0.010621
v 0.001599 -0.020231 0.003317
v -0.003825 -0.021222 0.011116
v 0.002296 -0.019762 0.003286
v 0.003218 -0.018776 0.004023
v 0.003838 -0.018730 0.004021
v 0.003774 -0.018099 0.004511
v 0.004475 -0.018066 0.004569
v 0.000484 -0.017800 0.012257
v 0.002322 -0.016518 0.011765
v 0.002547 -0.017217 0.011975
v 0.004774 -0.015879 0.011128
v 0.004694 -0.015219 0.010949
v 0.007696 -0.014130 0.009929
v 0.008295 -0.013931 0.009257
v 0.008812 -0.013647 0.009003
v -0.018994 -0.034519 -0.000388
v -0.017700 -0.034241 -0.001297
v -0.017073 -0.034042 -0.002436
v -0.018738 -0.034116 -0.000285
v -0.018029 -0.033791 0.000032
v -0.017351 -0.032510 0.002734
v -0.017503 -0.031932 0.003202
v -0.017253 -0.032135 0.002946
v -0.015744 -0.030829 0.004243
v -0.015286 -0.030244 0.005613
v -0.015739 -0.029681 0.005429
v -0.009811 -0.029509 -0.000988
v -0.008681 -0.027595 0.000617
v -0.008791 -0.025248 0.006906
v -0.005984 -0.025463 0.002301
v -0.009465 -0.024770 0.008014
v -0.005068 -0.025171 0.002545
v -0.004185 -0.024058 0.002850
v -0.008595 -0.024319 0.009214
v -0.007107 -0.022502 0.010081
v -0.007072 -0.023596 0.009925
v -0.001583 -0.021821 0.003542
v -0.000850 -0.021667 0.003215
v -0.003946 -0.020717 0.011115
v -0.002160 -0.020080 0.011433
v -0.003392 -0.019996 0.011475
v -0.002525 -0.019549 0.011609
v 0.000122 -0.017423 0.012731
v 0.001326 -0.017383 0.012412
v 0.001671 -0.016607 0.011799
v 0.006893 -0.015822 0.007724
v 0.004102 -0.015413 0.011372
v 0.007071 -0.015184 0.007848
v 0.007951 -0.013574 0.009904
v 0.006550 -0.014625 0.010296
v 0.009027 -0.013057 0.008166
v -0.019338 -0.034225 -0.001130
v -0.016849 -0.033803 -0.003041
v -0.016999 -0.033758 -0.003567
v -0.018474 -0.033456 0.000223
v -0.015636 -0.033409 -0.003258
v -0.014981 -0.032402 -0.003151
v -0.017982 -0.032252 0.002402
v -0.011649 -0.031677 -0.003182
v -0.012792 -0.031061 -0.003021
v -0.016189 -0.030705 0.004322
v -0.015542 -0.030495 0.004848
v -0.010971 -0.030027 -0.002043
v -0.013166 -0.028468 0.005831
v -0.011635 -0.027798 0.005596
v -0.012234 -0.027786 0.005540
v -0.007248 -0.025901 0.001855
v -0.009057 -0.025964 0.005917
v -0.006621 -0.025776 0.001885
v -0.004229 -0.023264 0.003166
v -0.003869 -0.023565 0.003590
v -0.008304 -0.023377 0.009519
v -0.007581 -0.023074 0.009678
v 0.000597 -0.020395 0.003162
v -0.000203 -0.020987 0.003232
v -0.004337 -0.020714 0.011211
v 0.001817 -0.018837 0.003481
v 0.002338 -0.018534 0.003478
v -0.000838 -0.018977 0.012430
v 0.004639 -0.017510 0.005241
v -0.000488 -0.017930 0.012795
v 0.005328 -0.017045 0.005917
v 0.000806 -0.016519 0.012358
v 0.007658 -0.014050 0.007581
v 0.007898 -0.014421 0.007676
v 0.008637 -0.014728 0.008054
v 0.008330 -0.013001 0.008963
v 0.009319 -0.012847 0.008355
v -0.018032 -0.034190 -0.001953
v -0.018507 -0.034705 -0.001625
v -0.019239 -0.034212 -0.000552
v -0.016536 -0.033296 -0.003800
v -0.014248 -0.031576 -0.003114
v -0.018151 -0.031863 0.002798
v -0.017659 -0.031642 0.003233
v -0.012294 -0.031327 -0.003172
v -0.016037 -0.030163 0.004670
v -0.012024 -0.030040 -0.002765
v -0.011243 -0.029553 -0.002063
v -0.010432 -0.028803 -0.001353
v -0.011160 -0.029020 -0.001425
v -0.010356 -0.028245 -0.000330
v -0.009719 -0.028995 0.000091
v -0.008434 -0.026695 0.000911
v -0.011926 -0.027111 0.005384
v -0.010668 -0.027703 0.006164
v -0.010109 -0.027512 0.006069
v -0.009568 -0.025365 0.005649
v -0.006146 -0.024395 0.002325
v -0.009179 -0.025319 0.007549
v -0.008928 -0.023636 0.009130
v -0.002220 -0.022008 0.003640
v -0.006532 -0.022556 0.010457
v -0.000107 -0.020380 0.003073
v -0.005553 -0.022043 0.010697
v 0.001449 -0.019418 0.003245
v -0.004391 -0.019797 0.011364
v -0.003273 -0.019057 0.011626
v -0.002467 -0.019149 0.011742
v -0.001816 -0.019062 0.011766
v 0.001183 -0.016369 0.012016
v 0.002301 -0.016110 0.011854
v 0.005742 -0.014671 0.010526
v 0.006257 -0.013856 0.010082
v 0.009161 -0.012328 0.008024
v -0.019521 -0.033567 -0.000081
v -0.018867 -0.034007 -0.001701
v -0.018240 -0.033746 -0.002044
v -0.018895 -0.033224 0.000395
v -0.015859 -0.032579 -0.003218
v -0.015192 -0.031620 -0.003154
v -0.018809 -0.032402 0.002147
v -0.017773 -0.031295 0.003633
v -0.011645 -0.029206 -0.001933
v -0.011208 -0.028140 -0.000388
v -0.009877 -0.027617 0.000268
v -0.014481 -0.027815 0.006520
v -0.014697 -0.028369 0.006371
v -0.013724 -0.027382 0.005470
v -0.009004 -0.027014 0.000898
v -0.011035 -0.025956 0.005493
v -0.011425 -0.026530 0.005730
v -0.009146 -0.024899 0.006111
v -0.009745 -0.024535 0.008307
v -0.004727 -0.023258 0.003013
v -0.003561 -0.022598 0.003810
v -0.007069 -0.021849 0.010193
v -0.006065 -0.020809 0.011008
v -0.005554 -0.020275 0.011025
v 0.000035 -0.019895 0.003166
v 0.002798 -0.019409 0.003656
v -0.000832 -0.017304 0.012638
v -0.000056 -0.016597 0.012707
v 0.005052 -0.015693 0.006404
v 0.005386 -0.016239 0.006526
v 0.000208 -0.016750 0.012544
v 0.002082 -0.015691 0.011799
v 0.003650 -0.014891 0.011462
v 0.004192 -0.014556 0.011194
v 0.004744 -0.014750 0.010996
v 0.005226 -0.013643 0.010626
v -0.018031 -0.033302 -0.002186
v -0.018019 -0.033258 -0.002874
v -0.019294 -0.032984 0.000195
v -0.014778 -0.032073 -0.003033
v -0.014118 -0.030811 -0.003107
v -0.018432 -0.031598 0.003063
v -0.013063 -0.030732 -0.003069
v -0.012467 -0.029967 -0.002632
v -0.016531 -0.030129 0.004723
v -0.011183 -0.028638 -0.000839
v -0.015915 -0.029280 0.005828
v -0.015394 -0.028793 0.006275
v -0.010340 -0.027485 0.000381
v -0.013868 -0.028185 0.006235
v -0.008165 -0.025786 0.001218
v -0.006828 -0.024714 0.002275
v -0.009703 -0.024541 0.007256
v -0.009187 -0.024463 0.006662
v -0.004376 -0.021834 0.003890
v -0.003963 -0.022294 0.003719
v -0.007728 -0.022499 0.010057
v -0.007614 -0.022059 0.010238
v -0.001106 -0.020387 0.003057
v -0.006721 -0.020704 0.010599
v -0.004986 -0.020028 0.011367
v -0.003837 -0.019588 0.011349
v -0.002220 -0.018507 0.011590
v -0.001844 -0.017845 0.011892
v 0.004605 -0.016644 0.005396
v 0.004767 -0.015402 0.006707
v 0.001613 -0.015113 0.012424
v 0.002084 -0.015198 0.011950
v 0.005505 -0.013905 0.010452
v 0.006296 -0.013355 0.010181
v 0.007089 -0.012249 0.009758
v 0.007554 -0.013115 0.009828
v 0.007995 -0.012497 0.009388
v 0.009108 -0.011821 0.008388
v -0.018182 -0.032914 -0.002389
v -0.017210 -0.033282 -0.003778
v -0.019634 -0.032543 0.000676
v -0.016382 -0.032591 -0.003201
v -0.019402 -0.032283 0.001874
v -0.018474 -0.031232 0.003196
v -0.013859 -0.029963 -0.002997
v -0.018677 -0.031018 0.003472
v -0.011741 -0.028601 -0.001821
v -0.012674 -0.029442 -0.002620
v -0.017279 -0.030122 0.004256
v -0.016328 -0.029347 0.005069
v -0.016187 -0.028908 0.005649
v -0.015118 -0.027884 0.006592
v -0.014233 -0.027307 0.005873
v -0.009409 -0.026149 0.000732
v -0.008686 -0.025914 0.000869
v -0.011661 -0.026638 0.005474
v -0.007867 -0.025167 0.001519
v -0.008524 -0.023976 0.005554
v -0.010233 -0.024292 0.008526
v -0.005609 -0.023431 0.002385
v -0.009539 -0.023690 0.009113
v -0.008917 -0.022850 0.009266
v -0.002958 -0.021362 0.003466
v -0.003124 -0.021230 0.003639
v -0.002442 -0.020997 0.003563
v -0.002093 -0.020980 0.003278
v -0.000808 -0.019914 0.003153
v 0.000329 -0.019595 0.003313
v 0.001155 -0.018801 0.003135
v -0.004217 -0.019184 0.011521
v -0.002801 -0.018339 0.011768
v -0.002359 -0.017635 0.012011
v 0.004055 -0.016264 0.005019
v 0.004475 -0.016299 0.005770
v 0.001180 -0.015652 0.012162
v 0.006487 -0.014735 0.007523
v 0.006864 -0.014026 0.007771
v 0.005636 -0.013281 0.010207
v 0.007841 -0.012275 0.009391
v 0.008522 -0.012311 0.008786
v -0.017208 -0.032729 -0.003711
v -0.016763 -0.032047 -0.003329
v -0.019607 -0.032243 0.001436
v -0.019054 -0.031785 0.002400
v -0.013401 -0.030433 -0.002853
v -0.018539 -0.030422 0.003809
v -0.013232 -0.029482 -0.002595
v -0.016614 -0.028974 0.005358
v -0.015724 -0.028092 0.006191
v -0.015369 -0.027494 0.006423
v -0.010415 -0.026687 0.000401
v -0.009836 -0.026653 0.000358
v -0.009034 -0.024450 0.005051
v -0.009872 -0.024188 0.007626
v -0.009804 -0.023749 0.007169
v -0.009153 -0.023632 0.006408
v -0.006120 -0.023578 0.002435
v -0.010395 -0.023320 0.009073
v -0.010815 -0.024203 0.008188
v -0.009844 -0.023272 0.009010
v -0.005084 -0.022591 0.002855
v -0.008991 -0.022284 0.009674
v -0.004527 -0.022397 0.003733
v -0.002332 -0.020537 0.003405
v -0.007243 -0.020724 0.010672
v -0.006095 -0.020162 0.011030
v -0.004990 -0.019502 0.011376
v -0.003297 -0.018069 0.011719
v 0.002537 -0.017469 0.003726
v 0.003312 -0.016380 0.004438
v -0.000785 -0.016764 0.012786
v 0.000260 -0.015428 0.012291
v 0.000643 -0.015548 0.012041
v 0.001179 -0.014738 0.012320
v 0.005405 -0.014823 0.006768
v 0.005450 -0.014158 0.006820
v 0.003261 -0.014722 0.011627
v 0.004115 -0.013862 0.010778
v -0.019704 -0.032984 -0.000479
v -0.018898 -0.033310 -0.001184
v -0.018119 -0.032555 -0.002715
v -0.019993 -0.032242 0.000602
v -0.015197 -0.030407 -0.003104
v -0.017633 -0.029558 0.004569
v -0.012039 -0.028332 -0.001563
v -0.017034 -0.028479 0.005174
v -0.016072 -0.027772 0.006452
v -0.010928 -0.026683 0.000119
v -0.009986 -0.026034 0.000339
v -0.013506 -0.026893 0.005556
v -0.013136 -0.026265 0.005601
v -0.009682 -0.025791 0.000960
v -0.008763 -0.025214 0.000878
v -0.008368 -0.025332 0.001457
v -0.010669 -0.024525 0.004993
v -0.011160 -0.024063 0.008396
v -0.010495 -0.024015 0.007464
v -0.009343 -0.023845 0.005506
v -0.004925 -0.021966 0.003133
v -0.008113 -0.021811 0.009945
v -0.000414 -0.019232 0.002960
v -0.005602 -0.019647 0.011051
v 0.000546 -0.018303 0.003219
v 0.001782 -0.017684 0.003592
v -0.004569 -0.018673 0.011425
v -0.001417 -0.016850 0.012786
v 0.004172 -0.015583 0.005721
v 0.004171 -0.015148 0.006174
v -0.000080 -0.014575 0.012046
v 0.004775 -0.014601 0.006708
v 0.006177 -0.013598 0.007375
v 0.004832 -0.013175 0.010490
v 0.005637 -0.012882 0.010281
v 0.008375 -0.012953 0.007968
v 0.008911 -0.011821 0.007880
v 0.008956 -0.011291 0.007905
v -0.019342 -0.032761 -0.000133
v -0.017324 -0.032328 -0.003564
v -0.019838 -0.031865 0.001847
v -0.015803 -0.031674 -0.003169
v -0.015670 -0.030773 -0.003425
v -0.019344 -0.031271 0.002965
v -0.018298 -0.029782 0.004502
v -0.011819 -0.028030 -0.001293
v -0.016679 -0.028485 0.005897
v -0.011816 -0.027606 -0.000746
v -0.014575 -0.027238 0.006324
v -0.014924 -0.026891 0.006237
v -0.013977 -0.026717 0.005789
v -0.012716 -0.026104 0.005294
v -0.011880 -0.025513 0.005081
v -0.009135 -0.025018 0.001057
v -0.011663 -0.025205 0.005228
v -0.008121 -0.024384 0.001566
v -0.007697 -0.023795 0.001829
v -0.011310 -0.024073 0.007789
v -0.010551 -0.023737 0.006615
v -0.009972 -0.024403 0.004986
v -0.009518 -0.021544 0.009426
v -0.005540 -0.021687 0.003504
v -0.004909 -0.021693 0.003482
v -0.008723 -0.021627 0.009992
v 0.001191 -0.018055 0.003182
v 0.002773 -0.016641 0.004469
v 0.003859 -0.015899 0.005363
v -0.001038 -0.015614 0.012419
v -0.001564 -0.015353 0.012749
v 0.003879 -0.015023 0.005503
v 0.004576 -0.014830 0.005548
v 0.005459 -0.013968 0.006378
v 0.001898 -0.014606 0.012288
v 0.006807 -0.012815 0.007386
v 0.004399 -0.013095 0.010728
v 0.005205 -0.012966 0.010618
v 0.006416 -0.012647 0.007507
v 0.005291 -0.012382 0.010220
v 0.007329 -0.012632 0.007413
v 0.008009 -0.011695 0.009391
v -0.018855 -0.032273 -0.002199
v -0.020317 -0.031939 0.000539
v -0.017986 -0.032141 -0.002661
v -0.020762 -0.031921 0.001198
v -0.020608 -0.031419 0.002044
v -0.019999 -0.030957 0.002664
v -0.019091 -0.030567 0.003384
v -0.013445 -0.028663 -0.002595
v -0.013283 -0.028898 -0.002490
v -0.012932 -0.028182 -0.002153
v -0.017493 -0.028823 0.004779
v -0.016927 -0.028024 0.005736
v -0.015642 -0.026828 0.006523
v -0.010570 -0.026084 0.000378
v -0.010234 -0.025461 0.000754
v -0.014264 -0.026388 0.005782
v -0.012642 -0.025470 0.005345
v -0.008839 -0.024497 0.001403
v -0.010161 -0.023899 0.005367
v -0.010096 -0.023665 0.005866
v -0.007051 -0.023424 0.002290
v -0.011204 -0.022802 0.008563
v -0.011809 -0.023749 0.007945
v -0.006447 -0.023094 0.002365
v -0.010073 -0.022579 0.008933
v -0.005414 -0.022140 0.003173
v -0.004782 -0.021079 0.003915
v -0.003975 -0.020843 0.003554
v -0.004410 -0.020508 0.003379
v -0.006974 -0.019223 0.011009
v -0.000994 -0.019242 0.002962
v -0.000176 -0.018615 0.003123
v -0.006393 -0.019643 0.011005
v -0.003765 -0.017636 0.011586
v -0.002730 -0.017045 0.011873
v 0.001560 -0.016918 0.003575
v 0.002933 -0.016190 0.004631
v -0.002838 -0.016480 0.011890
v 0.003394 -0.015163 0.005193
v 0.005036 -0.013676 0.007022
v 0.004028 -0.014689 0.006100
v 0.000551 -0.014839 0.012348
v 0.000152 -0.014184 0.012163
v 0.005772 -0.013164 0.007153
v 0.003808 -0.013909 0.011044
v 0.004614 -0.012045 0.010661
v 0.006591 -0.012029 0.009994
v 0.007554 -0.011216 0.009356
v 0.008250 -0.011291 0.008784
v 0.008461 -0.010789 0.007858
v -0.021033 -0.031898 0.000711
v -0.017442 -0.031746 -0.003108
v -0.018236 -0.031745 -0.002701
v -0.020297 -0.030737 0.002859
v -0.019442 -0.030337 0.003568
v -0.014492 -0.030016 -0.003031
v -0.013810 -0.029170 -0.002533
v -0.019631 -0.029785 0.004037
v -0.013973 -0.028720 -0.002523
v -0.018514 -0.029256 0.004500
v -0.012575 -0.027834 -0.001377
v -0.012336 -0.027428 -0.000605
v -0.011202 -0.026404 0.000352
v -0.014206 -0.025808 0.005820
v -0.012940 -0.025092 0.005273
v -0.008970 -0.023885 0.001903
v -0.007843 -0.023311 0.001806
v -0.010613 -0.022849 0.008925
v -0.005232 -0.021256 0.003446
v -0.004810 -0.021006 0.003087
v -0.009812 -0.021663 0.009248
v -0.002229 -0.019472 0.003039
v -0.001691 -0.018798 0.003062
v -0.005686 -0.018852 0.011289
v 0.001159 -0.017416 0.003267
v -0.004227 -0.017986 0.011636
v -0.002085 -0.015956 0.012442
v 0.003670 -0.014524 0.005401
v 0.003742 -0.014586 0.005977
v 0.005306 -0.013088 0.007265
v 0.005785 -0.012485 0.007315
v 0.003783 -0.012786 0.010663
v 0.005836 -0.011733 0.010221
v 0.006575 -0.011366 0.009794
v 0.008347 -0.010528 0.008543
v 0.008866 -0.010674 0.008281
v -0.020046 -0.031792 -0.001393
v -0.019577 -0.032322 -0.001347
v -0.016918 -0.030891 -0.003387
v -0.017098 -0.030563 -0.003243
v -0.019861 -0.029922 0.003653
v -0.014651 -0.029269 -0.002985
v -0.015073 -0.029362 -0.002927
v -0.013105 -0.027891 -0.001803
v -0.011380 -0.026011 0.000285
v -0.015750 -0.026280 0.006331
v -0.016117 -0.027240 0.006421
v -0.016216 -0.026048 0.006606
v -0.015446 -0.026117 0.006003
v -0.009889 -0.024919 0.000727
v -0.013285 -0.025465 0.005618
v -0.010973 -0.023729 0.004801
v -0.008200 -0.023079 0.002007
v -0.011862 -0.023489 0.006909
v -0.011092 -0.023613 0.006911
v -0.007824 -0.022787 0.002374
v -0.012203 -0.023730 0.007705
v -0.011776 -0.022780 0.008602
v -0.007533 -0.023292 0.002480
v -0.011177 -0.022255 0.008657
v -0.006444 -0.021977 0.002950
v -0.005986 -0.021784 0.002868
v -0.005845 -0.021375 0.003280
v -0.005507 -0.020604 0.003666
v -0.003637 -0.019835 0.003452
v -0.003430 -0.019476 0.003288
v -0.007717 -0.019999 0.010458
v -0.000591 -0.018668 0.003040
v -0.006439 -0.019080 0.011012
v -0.004944 -0.018101 0.011558
v -0.004702 -0.017132 0.011495
v 0.002040 -0.016013 0.003968
v -0.001015 -0.014941 0.012213
v -0.001520 -0.014658 0.013005
v 0.002366 -0.014509 0.011681
v 0.001881 -0.013564 0.011334
v 0.008089 -0.011300 0.007834
v 0.007088 -0.010863 0.009518
v 0.007617 -0.010725 0.008931
v -0.020429 -0.032018 -0.000628
v -0.019178 -0.031852 -0.001560
v -0.018920 -0.031427 -0.002447
v -0.021510 -0.030899 0.002421
v -0.015825 -0.029941 -0.003406
v -0.020822 -0.030350 0.003088
v -0.020905 -0.030942 0.002442
v -0.019785 -0.029310 0.004033
v -0.014256 -0.028565 -0.002647
v -0.018814 -0.028994 0.004756
v -0.013187 -0.027558 -0.001725
v -0.012850 -0.027151 -0.001020
v -0.017695 -0.028422 0.005119
v -0.011548 -0.025432 0.000337
v -0.010092 -0.024711 0.000868
v -0.012220 -0.024153 0.005249
v -0.011833 -0.024255 0.004928
v -0.011871 -0.023708 0.005612
v -0.010978 -0.023166 0.006256
v -0.010559 -0.023221 0.005799
v -0.010665 -0.023392 0.005118
v -0.007834 -0.021903 0.002954
v -0.007361 -0.022221 0.002720
v -0.006805 -0.022117 0.002746
v -0.006485 -0.021282 0.003496
v -0.008804 -0.020245 0.010091
v -0.007497 -0.018834 0.010786
v -0.001496 -0.018293 0.002413
v -0.006471 -0.018493 0.011069
v 0.001175 -0.016579 0.003375
v -0.004006 -0.017009 0.011893
v -0.003329 -0.016930 0.011899
v 0.001815 -0.015641 0.003859
v 0.002407 -0.015574 0.003845
v 0.004244 -0.013822 0.005438
v -0.002784 -0.015990 0.012371
v -0.002045 -0.015154 0.012627
v 0.002337 -0.013205 0.011091
v 0.002564 -0.012980 0.010759
v 0.002586 -0.012449 0.010861
v 0.003355 -0.011721 0.010579
v 0.003984 -0.011747 0.010862
v 0.007066 -0.011846 0.007414
v 0.004926 -0.011126 0.010641
v 0.006271 -0.011116 0.009941
v 0.007617 -0.010658 0.007728
v 0.007282 -0.010030 0.009195
v -0.020768 -0.031828 0.000113
v -0.019827 -0.031292 -0.001488
v -0.021625 -0.031430 0.001047
v -0.018066 -0.031090 -0.002904
v -0.021054 -0.029964 0.003476
v -0.018666 -0.028186 0.004983
v -0.013512 -0.027255 -0.001363
v -0.017969 -0.027668 0.005111
v -0.017147 -0.027076 0.005754
v -0.012337 -0.026250 -0.000353
v -0.018007 -0.027211 0.005550
v -0.010100 -0.024006 0.000915
v -0.012727 -0.024376 0.005298
v -0.009481 -0.024326 0.000966
v -0.012369 -0.023569 0.005908
v -0.012437 -0.023413 0.008027
v -0.006123 -0.020765 0.002853
v -0.009993 -0.021314 0.009579
v -0.009170 -0.019491 0.010008
v -0.004089 -0.019818 0.003433
v -0.003626 -0.019022 0.003141
v -0.003421 -0.019338 0.002802
v -0.008015 -0.019301 0.010789
v -0.001272 -0.018295 0.002837
v -0.000206 -0.017006 0.002803
v 0.000578 -0.017634 0.003250
v -0.005132 -0.017446 0.011526
v -0.004218 -0.016221 0.011821
v 0.004462 -0.013709 0.006129
v -0.000188 -0.013512 0.011954
v 0.001077 -0.013310 0.011798
v 0.001928 -0.012756 0.011198
v 0.003267 -0.012309 0.010485
v 0.006429 -0.011539 0.007768
v -0.020563 -0.031449 -0.001152
v -0.022070 -0.030468 0.002461
v -0.015834 -0.028885 -0.003320
v -0.019463 -0.028441 0.004851
v -0.014671 -0.028410 -0.002476
v -0.013017 -0.026652 -0.000470
v -0.009378 -0.023585 0.001112
v -0.012233 -0.023529 0.006506
v -0.008690 -0.022219 0.001694
v -0.008135 -0.022512 0.002175
v -0.006721 -0.021219 0.002797
v -0.011410 -0.021697 0.009009
v -0.010843 -0.021316 0.009069
v -0.005264 -0.020247 0.002740
v -0.004398 -0.019599 0.002941
v -0.000844 -0.017157 0.002769
v -0.001580 -0.017911 0.002740
v -0.005862 -0.017784 0.011445
v 0.000726 -0.017036 0.003374
v 0.000858 -0.016227 0.003125
v 0.002060 -0.015044 0.004188
v 0.004514 -0.012640 0.006382
v 0.004160 -0.013365 0.005915
v 0.000883 -0.012771 0.011581
v 0.005562 -0.011684 0.007221
v 0.007145 -0.010518 0.007574
v 0.006156 -0.010674 0.009729
v 0.008071 -0.009542 0.007858
v -0.020409 -0.030609 -0.001585
v -0.018313 -0.030407 -0.003242
v -0.021447 -0.030349 0.002850
v -0.021309 -0.029867 0.003331
v -0.016592 -0.029766 -0.003423
v -0.021569 -0.029597 0.003668
v -0.019946 -0.028497 0.004557
v -0.018716 -0.027447 0.005092
v -0.013932 -0.026654 -0.000931
v -0.013055 -0.026183 -0.000406
v -0.015432 -0.025748 0.006123
v -0.016355 -0.025450 0.006196
v -0.010648 -0.025266 0.000889
v -0.010489 -0.024229 0.000565
v -0.012927 -0.024041 0.005534
v -0.009084 -0.022987 0.001695
v -0.009557 -0.023357 0.000792
v -0.013117 -0.023131 0.007580
v -0.012596 -0.023559 0.007263
v -0.008148 -0.021653 0.002191
v -0.007268 -0.021046 0.003031
v -0.006407 -0.020382 0.003360
v -0.005511 -0.019779 0.003472
v -0.004314 -0.019157 0.003242
v -0.009568 -0.019733 0.010071
v -0.003757 -0.018731 0.003380
v -0.003269 -0.018206 0.003071
v -0.008038 -0.018826 0.010777
v -0.002360 -0.017957 0.003046
v -0.006889 -0.018405 0.011146
v -0.006511 -0.017670 0.011138
v 0.000140 -0.016410 0.003068
v -0.006055 -0.016853 0.011442
v -0.005543 -0.016853 0.011404
v 0.000047 -0.016030 0.002994
v 0.000948 -0.015626 0.003650
v -0.001901 -0.014466 0.013241
v -0.002346 -0.013793 0.013019
v -0.000953 -0.014448 0.012327
v -0.001256 -0.013940 0.012134
v 0.003651 -0.012889 0.005696
v 0.000458 -0.012957 0.012020
v 0.005018 -0.011746 0.007202
v 0.005239 -0.010628 0.009914
v 0.007837 -0.009906 0.007626
v -0.022362 -0.031229 0.000606
v -0.022570 -0.031201 0.000059
v -0.021451 -0.031061 -0.000655
v -0.022983 -0.030492 0.002188
v -0.014198 -0.027014 -0.001877
v -0.019226 -0.027411 0.005117
v -0.016567 -0.025844 0.006799
v -0.014313 -0.025301 0.005929
v -0.012930 -0.022822 0.006484
v -0.012159 -0.022169 0.008482
v -0.012589 -0.022041 0.008632
v -0.007983 -0.021354 0.002825
v -0.006146 -0.019884 0.002573
v -0.007226 -0.020580 0.003348
v -0.010877 -0.020548 0.009552
v -0.010381 -0.020610 0.009460
v -0.005657 -0.019530 0.003571
v -0.004480 -0.018862 0.003350
v -0.004291 -0.018660 0.002815
v -0.002483 -0.017765 0.002931
v -0.001020 -0.016904 0.002650
v -0.007953 -0.017923 0.010986
v -0.001250 -0.016953 0.002220
v -0.007501 -0.017792 0.010901
v -0.000672 -0.016772 0.002954
v -0.005035 -0.015964 0.011729
v 0.000850 -0.015505 0.003197
v -0.003605 -0.015968 0.011852
v -0.002381 -0.014973 0.012827
v -0.000593 -0.012950 0.011987
v 0.002304 -0.011890 0.010706
v 0.005949 -0.010938 0.007574
v 0.006373 -0.010595 0.007786
v 0.004954 -0.010574 0.010135
v 0.006980 -0.009886 0.007795
v 0.007411 -0.009624 0.008705
v 0.007878 -0.009109 0.008444
v -0.019865 -0.030140 -0.002677
v -0.022699 -0.031012 0.001493
v -0.018820 -0.030261 -0.003000
v -0.022452 -0.029862 0.003004
v -0.017867 -0.029501 -0.003568
v -0.017061 -0.029045 -0.003653
v -0.020554 -0.028604 0.004565
v -0.019534 -0.026684 0.005131
v -0.013924 -0.025777 -0.000464
v -0.017235 -0.025281 0.006387
v -0.013255 -0.025248 -0.000428
v -0.011908 -0.025087 0.000533
v -0.011292 -0.024527 0.000579
v -0.011630 -0.024301 0.000367
v -0.013459 -0.024833 0.005479
v -0.013773 -0.023692 0.005315
v -0.012829 -0.023022 0.005700
v -0.013600 -0.022859 0.007452
v -0.008792 -0.022309 0.001222
v -0.013395 -0.022803 0.007926
v -0.007694 -0.020812 0.002723
v -0.012267 -0.021330 0.008913
v -0.011421 -0.021157 0.009093
v -0.006217 -0.019958 0.003376
v -0.005038 -0.019147 0.002663
v -0.010424 -0.019762 0.009515
v -0.008729 -0.018670 0.010344
v -0.003510 -0.017689 0.002944
v -0.003515 -0.018198 0.002656
v -0.002322 -0.017047 0.002738
v -0.006891 -0.017424 0.011237
v -0.000202 -0.016153 0.002541
v -0.000150 -0.015689 0.002879
v 0.000496 -0.015561 0.002943
v -0.004020 -0.015308 0.011699
v 0.002370 -0.013739 0.004567
v -0.002939 -0.014265 0.012518
v -0.001677 -0.013776 0.012342
v 0.002830 -0.013566 0.004919
v 0.002851 -0.013069 0.004954
v 0.005224 -0.011362 0.006999
v 0.001698 -0.012011 0.011362
v 0.003233 -0.011049 0.010780
v 0.003604 -0.011165 0.010692
v 0.005686 -0.010206 0.009719
v 0.007604 -0.009052 0.007536
v 0.006767 -0.009478 0.009347
v -0.022002 -0.031156 -0.000629
v -0.020018 -0.030195 -0.002371
v -0.018290 -0.029745 -0.003231
v -0.016342 -0.028417 -0.003667
v -0.021174 -0.028003 0.004703
v -0.015004 -0.027647 -0.002583
v -0.015417 -0.027201 -0.002847
v -0.015058 -0.027231 -0.002121
v -0.014499 -0.026687 -0.001536
v -0.014465 -0.026208 -0.000972
v -0.018680 -0.026826 0.005174
v -0.013767 -0.025139 -0.000285
v -0.012397 -0.024471 0.000319
v -0.017143 -0.024914 0.006347
v -0.016655 -0.024773 0.005812
v -0.016224 -0.024602 0.005183
v -0.015746 -0.024315 0.004994
v -0.015803 -0.024671 0.005716
v -0.014825 -0.024005 0.005196
v -0.013937 -0.025285 0.005661
v -0.010845 -0.023829 0.000742
v -0.010355 -0.022860 -0.000308
v -0.013530 -0.023289 0.005187
v -0.009887 -0.022375 0.000708
v -0.014174 -0.022884 0.007368
v -0.013336 -0.022807 0.006059
v -0.008949 -0.021504 0.001578
v -0.013478 -0.021703 0.008525
v -0.012943 -0.021735 0.008466
v -0.007943 -0.021253 0.001948
v -0.006819 -0.019772 0.002840
v -0.007118 -0.020157 0.002694
v -0.006634 -0.019208 0.003533
v -0.005547 -0.019204 0.002622
v -0.004095 -0.018235 0.002673
v -0.009381 -0.018714 0.010305
v -0.000570 -0.016079 0.002658
v -0.006351 -0.016304 0.011346
v -0.005743 -0.015926 0.011379
v 0.000286 -0.015203 0.003222
v 0.000458 -0.014938 0.002973
v -0.004513 -0.015510 0.011722
v -0.004265 -0.014916 0.011942
v 0.001634 -0.013838 0.003976
v 0.002295 -0.013383 0.004006
v 0.002182 -0.013476 0.004830
v -0.000132 -0.012060 0.011690
v 0.002858 -0.012883 0.004570
v 0.000374 -0.012068 0.011427
v 0.005792 -0.010238 0.007474
v 0.001826 -0.011502 0.011434
v 0.001461 -0.010961 0.011255
v 0.003081 -0.010260 0.010470
v 0.004049 -0.009752 0.010156
v 0.006380 -0.009819 0.007561
v 0.005188 -0.009543 0.009713
v 0.005571 -0.009649 0.009490
v 0.006104 -0.009174 0.009560
v 0.006747 -0.009051 0.009546
v 0.007675 -0.008794 0.008166
v -0.023550 -0.030789 0.000815
v -0.020911 -0.030688 -0.001536
v -0.022746 -0.029524 0.003319
v -0.016184 -0.027914 -0.003491
v -0.020714 -0.028085 0.004563
v -0.016994 -0.024392 0.005657
v -0.014149 -0.023836 0.005114
v -0.014203 -0.023263 0.005101
v -0.010485 -0.023190 0.000232
v -0.013854 -0.022481 0.006309
v -0.009239 -0.021784 0.000765
v -0.014357 -0.022613 0.007699
v -0.007804 -0.020461 0.002168
v -0.007631 -0.020183 0.002706
v -0.011962 -0.020742 0.009042
v -0.011123 -0.020306 0.009399
v -0.010106 -0.018991 0.009839
v -0.005477 -0.018591 0.003301
v -0.004434 -0.017959 0.002922
v -0.003865 -0.017562 0.002691
v -0.009080 -0.017800 0.010280
v -0.002638 -0.016721 0.002834
v -0.001286 -0.016530 0.002527
v -0.005383 -0.015260 0.011624
v -0.005062 -0.014893 0.011775
v -0.002776 -0.013502 0.013183
v -0.002920 -0.013039 0.012974
v -0.001488 -0.012675 0.011989
v 0.001119 -0.011647 0.011244
v 0.002203 -0.011243 0.011004
v 0.005732 -0.010095 0.006949
v 0.006648 -0.009323 0.007640
v 0.006372 -0.008805 0.009738
v -0.023329 -0.030762 -0.000368
v -0.022454 -0.030665 -0.000736
v -0.020425 -0.030251 -0.002598
v -0.023235 -0.029878 0.002467
v -0.018702 -0.029137 -0.003338
v -0.017851 -0.028814 -0.003509
v -0.016775 -0.027967 -0.003479
v -0.022585 -0.028994 0.003594
v -0.021627 -0.028057 0.004417
v -0.020263 -0.026545 0.005119
v -0.020007 -0.026837 0.005173
v -0.014837 -0.025958 -0.000712
v -0.014371 -0.025247 -0.000257
v -0.018615 -0.025855 0.005323
v -0.017743 -0.025077 0.006016
v -0.011642 -0.023748 0.000445
v -0.011974 -0.022482 0.000298
v -0.010197 -0.022381 0.000018
v -0.013707 -0.022694 0.005631
v -0.014706 -0.022548 0.007504
v -0.015016 -0.022545 0.007097
v -0.014369 -0.022479 0.006218
v -0.014030 -0.021836 0.008174
v -0.012879 -0.021028 0.008630
v -0.011502 -0.019934 0.009231
v -0.006400 -0.018740 0.003400
v -0.010762 -0.019110 0.009798
v -0.005764 -0.018347 0.003562
v -0.004628 -0.017702 0.003292
v -0.009441 -0.017882 0.010371
v -0.002922 -0.017004 0.002489
v -0.007650 -0.017133 0.010853
v -0.001317 -0.015922 0.002670
v -0.006024 -0.015409 0.011583
v 0.000377 -0.014719 0.002929
v 0.001717 -0.013391 0.004073
v -0.002746 -0.012590 0.012841
v -0.002479 -0.013111 0.012551
v -0.001904 -0.012477 0.012133
v 0.003248 -0.012385 0.004859
v 0.001979 -0.010731 0.010868
v 0.005290 -0.010131 0.006565
v 0.006006 -0.009600 0.006591
v 0.002427 -0.010244 0.011123
v 0.003622 -0.009554 0.010479
v 0.006234 -0.009451 0.006423
v 0.007381 -0.008687 0.007366
v -0.023899 -0.031414 -0.001470
v -0.023750 -0.030894 -0.000408
v -0.023012 -0.030585 -0.000888
v -0.022048 -0.030076 -0.001135
v -0.021179 -0.029970 -0.002181
v -0.024482 -0.030243 0.001861
v -0.023916 -0.030505 0.001817
v -0.019796 -0.029569 -0.003185
v -0.020063 -0.029415 -0.003005
v -0.024316 -0.029832 0.002616
v -0.023562 -0.029650 0.002730
v -0.023235 -0.028813 0.003570
v -0.022962 -0.029022 0.003341
v -0.018273 -0.028600 -0.003289
v -0.017636 -0.028131 -0.003405
v -0.016844 -0.027355 -0.003318
v -0.022204 -0.028138 0.004430
v -0.019132 -0.026114 0.005232
v -0.017448 -0.024534 0.005663
v -0.012775 -0.024247 0.000490
v -0.015571 -0.024018 0.005112
v -0.012225 -0.023182 0.000480
v -0.014955 -0.023459 0.004999
v -0.011298 -0.022526 0.000244
v -0.014378 -0.022711 0.005578
v -0.014638 -0.021979 0.008167
v -0.008837 -0.020786 0.001480
v -0.008323 -0.020576 0.001645
v -0.013093 -0.020626 0.008923
v -0.007662 -0.019546 0.002756
v -0.007290 -0.019482 0.003071
v -0.006821 -0.018851 0.002959
v -0.005455 -0.018122 0.003268
v -0.004595 -0.017339 0.003190
v -0.003234 -0.016599 0.002916
v -0.002523 -0.016085 0.002796
v -0.001209 -0.015283 0.002783
v -0.006914 -0.016461 0.011391
v -0.004436 -0.014604 0.011904
v 0.000788 -0.013749 0.003781
v -0.003299 -0.013168 0.012872
v 0.002836 -0.012338 0.004980
v -0.000954 -0.011368 0.012103
v 0.000265 -0.011373 0.011478
v -0.000182 -0.011572 0.011562
v 0.003626 -0.011550 0.005234
v 0.000948 -0.011287 0.011439
v 0.004255 -0.009411 0.009750
v 0.007198 -0.008367 0.007254
v -0.024433 -0.031502 -0.001050
v -0.024265 -0.030578 0.001306
v -0.023640 -0.030565 0.000253
v -0.022933 -0.029750 -0.001150
v -0.024374 -0.029505 0.002723
v -0.022744 -0.028644 0.003980
v -0.015492 -0.026731 -0.002353
v -0.015319 -0.026255 -0.002090
v -0.020743 -0.026163 0.005250
v -0.013920 -0.024352 -0.000294
v -0.018239 -0.025292 0.005156
v -0.010426 -0.022232 -0.000611
v -0.015161 -0.023161 0.004933
v -0.015638 -0.022264 0.007411
v -0.009108 -0.021064 0.000502
v -0.008305 -0.020211 0.001244
v -0.012603 -0.020318 0.008952
v -0.008077 -0.019531 0.001416
v -0.008016 -0.019826 0.002069
v -0.007581 -0.018870 0.002942
v -0.006618 -0.018330 0.003155
v -0.011070 -0.018700 0.009678
v -0.010154 -0.018242 0.009895
v -0.002182 -0.015905 0.002928
v -0.008153 -0.017396 0.010837
v -0.000322 -0.014996 0.002879
v -0.000421 -0.014483 0.002894
v 0.001152 -0.013273 0.003706
v -0.004104 -0.013385 0.012189
v 0.002286 -0.011729 0.005096
v 0.002403 -0.012018 0.004824
v -0.003017 -0.012337 0.012758
v 0.003520 -0.011245 0.005168
v 0.002878 -0.011401 0.005169
v -0.002260 -0.012026 0.012068
v -0.001533 -0.011635 0.012106
v 0.004591 -0.010205 0.006094
v 0.002922 -0.009610 0.011258
v 0.001795 -0.010282 0.011099
v 0.003690 -0.009354 0.010206
v 0.006045 -0.008885 0.007157
v 0.004749 -0.008876 0.009523
v 0.005960 -0.008235 0.009530
v 0.007021 -0.008040 0.008197
v 0.007413 -0.008026 0.007698
v -0.024867 -0.030840 -0.001346
v -0.024936 -0.030374 0.001117
v -0.021949 -0.029805 -0.002182
v -0.018212 -0.027901 -0.003245
v -0.022843 -0.028144 0.004010
v -0.017163 -0.026721 -0.002980
v -0.022345 -0.027502 0.004497
v -0.021444 -0.027011 0.004684
v -0.015681 -0.025902 -0.002341
v -0.015231 -0.025725 -0.001037
v -0.015898 -0.025582 -0.001896
v -0.015832 -0.025074 -0.000837
v -0.015538 -0.025321 -0.001130
v -0.014602 -0.024570 -0.000343
v -0.013994 -0.023824 0.000135
v -0.016700 -0.024249 0.004984
v -0.017306 -0.023904 0.004834
v -0.012565 -0.023473 0.000352
v -0.013294 -0.023581 0.000299
v -0.015568 -0.023319 0.004610
v -0.015736 -0.022943 0.004944
v -0.015088 -0.022810 0.005141
v -0.010745 -0.021547 -0.000494
v -0.014722 -0.022193 0.006175
v -0.009814 -0.021250 0.000424
v -0.015890 -0.021943 0.007734
v -0.009140 -0.020100 0.000569
v -0.008854 -0.020715 0.001154
v -0.007529 -0.019088 0.002020
v -0.012033 -0.019678 0.009346
v -0.011632 -0.018855 0.009709
v -0.011261 -0.017846 0.009684
v -0.006203 -0.017901 0.003402
v -0.005305 -0.017417 0.003195
v -0.010590 -0.018065 0.010016
v -0.003174 -0.015982 0.002410
v -0.008760 -0.016543 0.010617
v -0.007625 -0.016265 0.010975
v -0.001378 -0.014597 0.002975
v -0.007332 -0.015766 0.011121
v -0.006810 -0.015483 0.011148
v -0.006353 -0.014527 0.011363
v 0.000517 -0.013439 0.003657
v 0.001413 -0.012376 0.003975
v -0.003734 -0.012903 0.012139
v 0.002326 -0.011532 0.004781
v 0.004864 -0.009526 0.006418
v 0.001217 -0.010249 0.011193
v 0.005185 -0.009695 0.006560
v 0.005597 -0.008372 0.009406
v 0.006744 -0.007455 0.007531
v 0.007202 -0.007830 0.007279
v 0.007339 -0.007474 0.007946
v -0.024575 -0.030694 -0.000156
v -0.023619 -0.029914 -0.001189
v -0.025040 -0.029385 0.002670
v -0.020895 -0.029546 -0.002870
v -0.019382 -0.028066 -0.003430
v -0.024703 -0.029338 0.002941
v -0.023993 -0.028301 0.003710
v -0.023522 -0.028112 0.004067
v -0.016576 -0.026766 -0.003107
v -0.016624 -0.025696 -0.002004
v -0.020150 -0.026002 0.005231
v -0.018822 -0.025595 0.005129
v -0.019436 -0.024966 0.004914
v -0.013722 -0.023429 -0.000006
v -0.016105 -0.023614 0.004695
v -0.015954 -0.022611 0.005157
v -0.016319 -0.022136 0.007333
v -0.014218 -0.020643 0.008638
v -0.013861 -0.020201 0.008955
v -0.013710 -0.020657 0.008560
v -0.013110 -0.019177 0.009200
v -0.007283 -0.018410 0.002238
v -0.007750 -0.017423 0.001920
v -0.012656 -0.019311 0.009401
v -0.006728 -0.017858 0.003023
v -0.004271 -0.016984 0.002769
v -0.003205 -0.015568 0.002782
v -0.002614 -0.015221 0.002779
v -0.008129 -0.016271 0.011006
v -0.007717 -0.015469 0.010985
v -0.000151 -0.013684 0.003206
v -0.006351 -0.014170 0.011514
v -0.004859 -0.013743 0.011706
v -0.004443 -0.012899 0.012015
v -0.002698 -0.011819 0.012273
v 0.003608 -0.010539 0.005819
v 0.004280 -0.010010 0.006268
v 0.001876 -0.009573 0.011414
v 0.005241 -0.008691 0.006736
v 0.004299 -0.008903 0.009797
v 0.003706 -0.008840 0.010033
v 0.006647 -0.008372 0.007388
v 0.005388 -0.007903 0.009148
v 0.005942 -0.007690 0.008956
v 0.006770 -0.007555 0.008037
v -0.025809 -0.030751 -0.000789
v -0.025248 -0.030845 -0.000844
v -0.024108 -0.030414 -0.001627
v -0.025387 -0.030328 0.000597
v -0.024853 -0.030371 -0.000246
v -0.021911 -0.029770 -0.001576
v -0.025321 -0.030059 0.001924
v -0.023029 -0.029244 -0.000980
v -0.025770 -0.029485 0.002657
v -0.019045 -0.027637 -0.003309
v -0.018170 -0.027254 -0.003252
v -0.018405 -0.026541 -0.002890
v -0.023220 -0.027459 0.004705
v -0.021245 -0.025621 0.005332
v -0.015030 -0.024336 -0.000169
v -0.016446 -0.023137 0.004613
v -0.011204 -0.021952 0.000259
v -0.011797 -0.022120 0.000392
v -0.015720 -0.022229 0.006271
v -0.016806 -0.021949 0.007598
v -0.014735 -0.021294 0.008255
v -0.005769 -0.016962 0.003107
v -0.005194 -0.016810 0.002747
v -0.005521 -0.016430 0.003152
v -0.003858 -0.016091 0.002455
v -0.010124 -0.017242 0.010038
v -0.009281 -0.017016 0.010600
v -0.009263 -0.016282 0.010667
v -0.003831 -0.015665 0.002592
v -0.008187 -0.015521 0.011067
v -0.005643 -0.014226 0.011525
v -0.005397 -0.013857 0.011710
v 0.001028 -0.012869 0.004066
v 0.001285 -0.012198 0.003901
v -0.003515 -0.012267 0.012352
v 0.002308 -0.011050 0.004862
v -0.001380 -0.011200 0.012323
v -0.000497 -0.010981 0.011861
v 0.004060 -0.009817 0.005688
v -0.000481 -0.010394 0.011332
v 0.000246 -0.010269 0.011089
v 0.001084 -0.009220 0.011665
v 0.002350 -0.009163 0.011405
v 0.003035 -0.008529 0.010161
v 0.005719 -0.008144 0.006729
v 0.004027 -0.008323 0.009664
v 0.004262 -0.007720 0.009689
v -0.025343 -0.030774 -0.001418
v -0.024704 -0.030262 -0.001485
v -0.026170 -0.029854 0.001815
v -0.022525 -0.029002 -0.002341
v -0.021437 -0.029726 -0.002818
v -0.022498 -0.029130 -0.001485
v -0.020417 -0.027981 -0.003424
v -0.024487 -0.027906 0.003923
v -0.024266 -0.028043 0.003994
v -0.018649 -0.027128 -0.003142
v -0.024006 -0.027704 0.004408
v -0.017680 -0.026712 -0.002866
v -0.017660 -0.025727 -0.002735
v -0.024306 -0.027319 0.005052
v -0.023354 -0.027160 0.004792
v -0.016364 -0.024900 -0.001115
v -0.016151 -0.025305 -0.001543
v -0.021473 -0.026275 0.005202
v -0.018594 -0.024652 0.005095
v -0.017182 -0.023501 0.004653
v -0.017091 -0.022927 0.004919
v -0.012666 -0.022131 0.000277
v -0.017387 -0.022318 0.006011
v -0.016382 -0.022462 0.005677
v -0.015981 -0.021925 0.006356
v -0.017116 -0.021977 0.006768
v -0.016070 -0.021268 0.008212
v -0.015513 -0.021154 0.008231
v -0.015212 -0.021287 0.008355
v -0.014264 -0.019669 0.008804
v -0.012178 -0.018657 0.009402
v -0.010611 -0.017021 0.010112
v -0.008718 -0.015555 0.010739
v -0.002889 -0.015023 0.002903
v -0.001992 -0.014410 0.002800
v -0.007299 -0.014490 0.011260
v -0.000963 -0.013583 0.003088
v -0.000318 -0.013310 0.003129
v 0.001003 -0.011782 0.003747
v 0.001808 -0.011207 0.004776
v 0.003343 -0.009950 0.005620
v -0.002271 -0.011135 0.012158
v 0.003693 -0.009425 0.005518
v -0.001552 -0.010410 0.011820
v 0.000326 -0.009478 0.011222
v 0.000593 -0.010005 0.011260
v 0.004914 -0.008443 0.006913
v 0.005226 -0.007859 0.006488
v 0.004950 -0.007742 0.009402
v 0.005974 -0.007163 0.008521
v 0.006636 -0.007083 0.008253
v -0.025496 -0.030329 -0.000232
v -0.023468 -0.029232 -0.001114
v -0.020906 -0.028566 -0.003236
v -0.025745 -0.029056 0.002832
v -0.024333 -0.027516 0.004603
v -0.024863 -0.027789 0.004057
v -0.023537 -0.026542 0.005776
v -0.022987 -0.026479 0.005145
v -0.022523 -0.026150 0.005051
v -0.021891 -0.025823 0.005033
v -0.020098 -0.025076 0.005229
v -0.019020 -0.024507 0.005002
v -0.015750 -0.024272 -0.000561
v -0.013331 -0.023033 -0.002987
v -0.014438 -0.023476 -0.000022
v -0.012636 -0.022395 -0.002600
v -0.013431 -0.022034 -0.000162
v -0.011790 -0.021220 0.000139
v -0.010971 -0.020634 -0.000568
v -0.010824 -0.021078 -0.000775
v -0.016511 -0.021257 0.007988
v -0.010417 -0.021347 -0.000067
v -0.015723 -0.020678 0.008299
v -0.013669 -0.019127 0.009230
v -0.013509 -0.018594 0.009295
v -0.012315 -0.017840 0.009417
v -0.011694 -0.018321 0.009671
v -0.005111 -0.016293 0.002905
v -0.010087 -0.016190 0.010193
v -0.001795 -0.014127 0.002976
v -0.001679 -0.013621 0.002849
v -0.006999 -0.013909 0.011178
v -0.000540 -0.013062 0.002962
v 0.000660 -0.012285 0.003869
v 0.000331 -0.011994 0.003747
v -0.003865 -0.012136 0.012509
v 0.000928 -0.011281 0.004267
v 0.002045 -0.010817 0.004628
v -0.001084 -0.009609 0.011202
v -0.000296 -0.009633 0.011176
v 0.000471 -0.008757 0.011847
v 0.002336 -0.008017 0.010421
v 0.003960 -0.006957 0.009590
v 0.005818 -0.007322 0.006781
v 0.005375 -0.007258 0.009169
v 0.006838 -0.006754 0.007416
v 0.006451 -0.006474 0.007937
v -0.026746 -0.030508 -0.001381
v -0.026067 -0.030423 -0.000954
v -0.025797 -0.029979 -0.000267
v -0.026599 -0.030036 0.000913
v -0.026970 -0.030059 0.000619
v -0.026442 -0.029211 0.002481
v -0.022027 -0.028964 -0.003038
v -0.026019 -0.028849 0.003096
v -0.021010 -0.028128 -0.003116
v -0.021385 -0.027693 -0.003187
v -0.019102 -0.026990 -0.002985
v -0.017241 -0.024755 -0.001841
v -0.016921 -0.025028 -0.002044
v -0.015930 -0.023238 -0.000148
v -0.017968 -0.023267 0.004614
v -0.014415 -0.022285 -0.000389
v -0.017456 -0.022644 0.004989
v -0.017270 -0.021976 0.007360
v -0.009877 -0.020001 0.000504
v -0.009290 -0.019008 0.000563
v -0.014377 -0.019022 0.009160
v -0.014975 -0.019851 0.008735
v -0.012797 -0.018233 0.009443
v -0.006908 -0.017963 0.002589
v -0.007023 -0.016854 0.002989
v -0.006390 -0.016819 0.003336
v -0.006081 -0.015877 0.003053
v -0.009237 -0.015630 0.010753
v -0.003331 -0.014988 0.002409
v -0.009194 -0.014677 0.010532
v -0.008331 -0.014819 0.010983
v -0.007829 -0.014680 0.010982
v -0.008105 -0.013801 0.010908
v -0.001177 -0.013172 0.002981
v -0.005300 -0.012630 0.011463
v -0.004175 -0.011269 0.012395
v -0.003431 -0.011185 0.012067
v -0.001892 -0.010431 0.012062
v -0.001424 -0.010022 0.011810
v 0.002856 -0.009140 0.005899
v 0.004726 -0.008405 0.006462
v 0.000897 -0.008835 0.011654
v 0.001757 -0.008367 0.011207
v 0.003624 -0.007887 0.009814
v 0.003580 -0.007468 0.009942
v 0.004325 -0.006636 0.009052
v 0.005931 -0.006496 0.008478
v -0.025545 -0.030309 -0.001579
v -0.026613 -0.029801 -0.001801
v -0.026378 -0.030028 -0.000369
v -0.026599 -0.029533 0.002086
v -0.024034 -0.029676 -0.001012
v -0.026291 -0.028753 0.002900
v -0.019570 -0.027465 -0.003332
v -0.018217 -0.025749 -0.002648
v -0.022865 -0.025864 0.004935
v -0.017006 -0.024771 -0.001170
v -0.016164 -0.024175 -0.000416
v -0.020857 -0.024903 0.005197
v -0.019026 -0.023477 0.004672
v -0.015131 -0.023318 -0.000123
v -0.018660 -0.022931 0.004872
v -0.012633 -0.022204 -0.002376
v -0.018540 -0.022442 0.005714
v -0.011297 -0.020507 -0.001050
v -0.010707 -0.019846 -0.000122
v -0.016642 -0.020384 0.008440
v -0.016174 -0.020245 0.008393
v -0.009958 -0.019047 0.000533
v -0.014913 -0.018885 0.008969
v -0.004189 -0.014766 0.002312
v -0.003359 -0.014382 0.002732
v -0.003283 -0.014030 0.002904
v -0.002768 -0.013628 0.002829
v -0.001893 -0.013030 0.002893
v -0.001064 -0.012627 0.003183
v -0.000289 -0.012211 0.003709
v -0.005817 -0.012550 0.011558
v 0.000371 -0.011347 0.004261
v -0.004656 -0.011355 0.011605
v -0.004727 -0.011731 0.011950
v 0.002630 -0.009647 0.005673
v -0.002530 -0.010479 0.012072
v 0.003633 -0.008841 0.006100
v -0.000622 -0.009243 0.011070
v 0.000328 -0.008242 0.011862
v 0.004419 -0.007892 0.006694
v 0.005045 -0.007316 0.007096
v 0.001798 -0.007676 0.010583
v 0.005774 -0.006826 0.007103
v 0.005118 -0.006717 0.008908
v -0.027436 -0.029836 0.000993
v -0.027511 -0.029903 0.000249
v -0.026732 -0.029852 -0.000077
v -0.023641 -0.028488 -0.001715
v -0.022728 -0.028404 -0.002850
v -0.022079 -0.028386 -0.003030
v -0.024980 -0.027137 0.004195
v -0.023921 -0.025997 0.005605
v -0.018301 -0.025150 -0.002618
v -0.017308 -0.024320 -0.001297
v -0.021410 -0.024904 0.005488
v -0.013927 -0.023087 -0.004044
v -0.013777 -0.023081 -0.003489
v -0.013368 -0.022836 -0.003254
v -0.013958 -0.022178 -0.000168
v -0.012399 -0.021468 -0.002045
v -0.011985 -0.021395 -0.002022
v -0.011695 -0.021097 -0.001525
v -0.018454 -0.022136 0.007394
v -0.010861 -0.020173 -0.001248
v -0.011565 -0.020687 0.000166
v -0.017834 -0.021616 0.007856
v -0.008687 -0.018367 0.001117
v -0.013820 -0.017868 0.009339
v -0.012975 -0.017570 0.009476
v -0.007584 -0.016927 0.002196
v -0.005576 -0.015584 0.002601
v -0.010532 -0.015660 0.010339
v -0.010071 -0.015372 0.010298
v -0.003507 -0.014002 0.002346
v -0.008720 -0.014014 0.010862
v -0.001104 -0.012184 0.003242
v -0.006070 -0.013052 0.011432
v -0.006467 -0.012329 0.011226
v 0.000797 -0.010841 0.004234
v 0.001007 -0.010113 0.004850
v -0.003871 -0.010936 0.012276
v 0.003308 -0.008604 0.005852
v 0.004227 -0.007721 0.006629
v -0.000259 -0.008274 0.011895
v 0.004484 -0.007143 0.006838
v 0.005059 -0.007160 0.006644
v 0.003859 -0.006534 0.009370
v 0.006194 -0.006385 0.006833
v 0.006856 -0.005935 0.007605
v 0.006369 -0.005858 0.007614
v 0.005364 -0.006232 0.008762
v -0.025530 -0.029188 -0.002021
v -0.024906 -0.028537 -0.001486
v -0.027389 -0.029215 0.002025
v -0.026926 -0.028500 0.003004
v -0.026752 -0.028832 0.002612
v -0.024155 -0.028194 -0.001447
v -0.023305 -0.027990 -0.001916
v -0.022553 -0.027802 -0.002851
v -0.021868 -0.027929 -0.003508
v -0.024163 -0.025619 0.005418
v -0.018775 -0.025033 -0.002513
v -0.023402 -0.025334 0.005335
v -0.017524 -0.024386 -0.001864
v -0.016829 -0.023825 -0.000785
v -0.015761 -0.022407 -0.000282
v -0.013373 -0.022376 -0.002849
v -0.013990 -0.021855 -0.002823
v -0.019546 -0.022438 0.005950
v -0.013071 -0.021608 -0.002105
v -0.012588 -0.021459 -0.002811
v -0.017866 -0.022119 0.006101
v -0.012569 -0.021100 -0.002124
v -0.018780 -0.021742 0.007275
v -0.012371 -0.020894 0.000302
v -0.013180 -0.021346 0.000044
v -0.012245 -0.019888 0.000015
v -0.011584 -0.020737 -0.001421
v -0.018313 -0.021290 0.007703
v -0.017420 -0.020681 0.007950
v -0.015645 -0.018698 0.008952
v -0.015592 -0.019819 0.008776
v -0.008891 -0.017819 0.001390
v -0.009060 -0.018058 0.000797
v -0.013816 -0.017374 0.009454
v -0.012528 -0.017196 0.009750
v -0.007077 -0.016034 0.003034
v -0.011450 -0.016638 0.010055
v -0.005485 -0.014851 0.002891
v -0.007390 -0.013637 0.011336
v -0.006697 -0.013443 0.011296
v -0.006078 -0.011871 0.011344
v 0.000059 -0.011085 0.004082
v 0.001557 -0.009773 0.004942
v -0.001660 -0.009125 0.011307
v 0.002598 -0.008865 0.005729
v 0.003800 -0.007656 0.006688
v 0.000977 -0.007946 0.011691
v 0.001061 -0.007194 0.010894
v 0.005259 -0.006487 0.007370
v 0.006268 -0.005632 0.007939
v -0.027002 -0.029843 -0.000468
v -0.026334 -0.027316 0.003646
v -0.020385 -0.026316 -0.002818
v -0.019790 -0.026210 -0.002819
v -0.024896 -0.026639 0.004711
v -0.019053 -0.025611 -0.002733
v -0.021936 -0.024957 0.005497
v -0.022451 -0.025014 0.005257
v -0.014053 -0.022688 -0.003530
v -0.019441 -0.023066 0.004638
v -0.018897 -0.022675 0.004979
v -0.013060 -0.022164 -0.003232
v -0.013521 -0.022041 -0.002475
v -0.012165 -0.021057 -0.002181
v -0.011887 -0.020403 -0.001635
v -0.010979 -0.019248 -0.000837
v -0.018260 -0.020580 0.007873
v -0.017726 -0.020280 0.008214
v -0.010764 -0.019712 -0.000642
v -0.016898 -0.019964 0.008407
v -0.009766 -0.018603 0.000284
v -0.008802 -0.017529 0.000555
v -0.008719 -0.017313 0.001309
v -0.014428 -0.017854 0.009371
v -0.007367 -0.015599 0.001889
v -0.008148 -0.016828 0.001667
v -0.007822 -0.016302 0.002463
v -0.012978 -0.016816 0.009577
v -0.012145 -0.016762 0.009652
v -0.006306 -0.015430 0.003150
v -0.012150 -0.015975 0.009739
v -0.011031 -0.016189 0.010008
v -0.004885 -0.014716 0.002534
v -0.010322 -0.014676 0.010195
v -0.004008 -0.014283 0.002406
v -0.003381 -0.013233 0.002407
v -0.001638 -0.012561 0.002727
v -0.008408 -0.013166 0.011135
v -0.007821 -0.012972 0.011115
v -0.007111 -0.012616 0.011183
v -0.000686 -0.011522 0.003024
v -0.001373 -0.011729 0.002994
v -0.006852 -0.012021 0.011375
v -0.006026 -0.011499 0.011485
v -0.005167 -0.011584 0.011543
v 0.000837 -0.010100 0.004335
v -0.002132 -0.009138 0.011565
v 0.002104 -0.008656 0.005410
v 0.002709 -0.008488 0.005435
v -0.001013 -0.008972 0.011328
v -0.001210 -0.008517 0.011269
v 0.003661 -0.007534 0.006242
v 0.004216 -0.006792 0.006694
v 0.002578 -0.006861 0.010381
v 0.005369 -0.006236 0.006769
v 0.005775 -0.006101 0.007383
v 0.006454 -0.005312 0.007568
v -0.027240 -0.029854 -0.001631
v -0.027358 -0.029533 -0.000580
v -0.028196 -0.029613 0.000655
v -0.027751 -0.028847 0.002312
v -0.028305 -0.029371 0.001158
v -0.023129 -0.027080 -0.002958
v -0.027348 -0.028231 0.002774
v -0.021073 -0.026986 -0.002958
v -0.021327 -0.026533 -0.003042
v -0.017882 -0.024164 -0.001709
v -0.017735 -0.024141 -0.001130
v -0.017236 -0.023693 -0.000626
v -0.022680 -0.023971 0.005112
v -0.021907 -0.023937 0.005087
v -0.017618 -0.023139 -0.000780
v -0.020380 -0.023466 0.004666
v -0.015965 -0.022104 -0.000499
v -0.016376 -0.022627 -0.000405
v -0.016417 -0.021993 -0.000257
v -0.015198 -0.022057 -0.000417
v -0.020012 -0.022535 0.005620
v -0.019630 -0.022029 0.006201
v -0.014458 -0.021453 -0.000373
v -0.020068 -0.021868 0.007334
v -0.020225 -0.021672 0.007274
v -0.019635 -0.021901 0.006638
v -0.013864 -0.021743 -0.000056
v -0.013793 -0.020664 -0.000339
v -0.011669 -0.019960 -0.002479
v -0.012027 -0.020383 -0.002492
v -0.011172 -0.019822 -0.001582
v -0.010414 -0.018582 -0.000335
v -0.010488 -0.018534 -0.000856
v -0.017039 -0.019147 0.008842
v -0.016235 -0.019208 0.008901
v -0.014575 -0.017250 0.009419
v -0.007595 -0.015921 0.002610
v -0.006982 -0.015481 0.002746
v -0.006115 -0.014721 0.002815
v -0.005359 -0.014204 0.002434
v -0.009872 -0.014594 0.010458
v -0.009405 -0.014089 0.010818
v -0.003092 -0.012602 0.002661
v -0.002680 -0.012785 0.002370
v -0.002390 -0.012500 0.002664
v -0.000782 -0.011299 0.003028
v -0.003475 -0.009984 0.011938
v -0.003957 -0.009914 0.012135
v 0.000758 -0.009830 0.004309
v -0.001859 -0.008501 0.011450
v -0.000909 -0.007710 0.012005
v 0.000313 -0.007125 0.011495
v 0.001453 -0.007136 0.010537
v 0.005348 -0.005909 0.006881
v 0.005043 -0.005658 0.008653
v 0.006059 -0.005644 0.007644
v 0.005413 -0.005079 0.008364
v 0.006561 -0.004896 0.007651
v -0.028212 -0.029577 -0.000793
v -0.026152 -0.029245 -0.001982
v -0.022052 -0.026916 -0.003436
v -0.027600 -0.027949 0.003092
v -0.026799 -0.027176 0.003784
v -0.020139 -0.025691 -0.002751
v -0.020057 -0.025086 -0.002867
v -0.018293 -0.023774 -0.001887
v -0.018098 -0.023570 -0.001300
v -0.020336 -0.022929 0.004747
v -0.014404 -0.022452 -0.004280
v -0.020320 -0.022497 0.005191
v -0.014079 -0.021462 -0.003941
v -0.012872 -0.020404 -0.001863
v -0.019487 -0.021391 0.007792
v -0.018681 -0.020628 0.007936
v -0.011591 -0.019381 -0.001909
v -0.017552 -0.019500 0.008525
v -0.009920 -0.017876 0.000117
v -0.015848 -0.017908 0.009337
v -0.008477 -0.016916 0.000910
v -0.013647 -0.016611 0.009549
v -0.012827 -0.015711 0.009728
v -0.006947 -0.014996 0.002705
v -0.006009 -0.014077 0.002686
v -0.010985 -0.014930 0.010139
v -0.004642 -0.013681 0.002219
v -0.003693 -0.012851 0.002496
v -0.008970 -0.013258 0.010809
v -0.002007 -0.012125 0.002695
v -0.007381 -0.011960 0.011101
v -0.000784 -0.010776 0.003486
v 0.000535 -0.009556 0.004542
v 0.002272 -0.008041 0.005599
v 0.001110 -0.009170 0.004659
v 0.002603 -0.007625 0.005428
v 0.003029 -0.007533 0.006247
v 0.003698 -0.007024 0.006347
v -0.000321 -0.007638 0.011962
v 0.004652 -0.006267 0.007001
v 0.003044 -0.006505 0.010189
v 0.003579 -0.006196 0.009346
v 0.005489 -0.005577 0.007157
v 0.003295 -0.005743 0.009345
v 0.004626 -0.004962 0.008822
v 0.005521 -0.004489 0.008356
v -0.029680 -0.029472 0.000239
v -0.029239 -0.029085 0.001015
v -0.028145 -0.029682 -0.001869
v -0.029011 -0.029662 0.000813
v -0.028442 -0.028841 0.001869
v -0.024534 -0.028115 -0.001750
v -0.022614 -0.026557 -0.003091
v -0.019258 -0.024122 -0.002242
v -0.018815 -0.024061 -0.002320
v -0.023740 -0.024892 0.005504
v -0.023079 -0.024918 0.005234
v -0.018619 -0.023528 -0.001745
v -0.021838 -0.023531 0.004674
v -0.016827 -0.022324 -0.000188
v -0.014125 -0.022023 -0.004381
v -0.020856 -0.022394 0.005944
v -0.015631 -0.021523 -0.000663
v -0.020481 -0.021880 0.006526
v -0.020925 -0.021573 0.007247
v -0.014494 -0.020694 -0.000341
v -0.012422 -0.019893 -0.001824
v -0.020023 -0.021348 0.007626
v -0.013091 -0.020220 0.000171
v -0.011929 -0.019536 -0.001416
v -0.012060 -0.019180 -0.000894
v -0.012681 -0.019306 0.000099
v -0.018497 -0.019494 0.008324
v -0.009344 -0.017339 0.000332
v -0.015137 -0.017849 0.009359
v -0.008880 -0.016773 0.000528
v -0.007932 -0.015603 0.001438
v -0.013800 -0.015876 0.009606
v -0.011683 -0.015619 0.009990
v -0.004294 -0.013235 0.002312
v -0.010648 -0.014141 0.010427
v -0.010194 -0.013855 0.010375
v -0.003529 -0.012451 0.002443
v -0.007681 -0.012464 0.011218
v -0.007768 -0.011705 0.011263
v -0.002207 -0.011286 0.003017
v -0.001723 -0.011461 0.003228
v -0.001322 -0.010969 0.003151
v -0.000868 -0.010516 0.003529
v -0.000293 -0.010191 0.003488
v 0.000229 -0.009690 0.003945
v 0.001625 -0.008344 0.005158
v -0.001951 -0.008000 0.011332
v 0.003425 -0.006892 0.006154
v -0.000007 -0.006954 0.011679
v 0.004430 -0.006158 0.006254
v 0.001967 -0.006498 0.010550
v 0.003913 -0.005897 0.006951
v 0.002960 -0.005818 0.009617
v 0.005129 -0.004904 0.007495
v 0.005753 -0.005105 0.006929
v 0.005424 -0.005371 0.006676
v 0.006073 -0.004323 0.007613
v -0.028866 -0.029966 -0.001962
v -0.029814 -0.029775 -0.000483
v -0.027160 -0.029099 -0.002023
v -0.024952 -0.028116 -0.001542
v -0.024117 -0.026770 -0.002385
v -0.025945 -0.026002 0.004087
v -0.026422 -0.025857 0.004203
v -0.024573 -0.024301 0.005291
v -0.018454 -0.023278 -0.000976
v -0.021640 -0.022565 0.005602
v -0.014597 -0.021876 -0.003870
v -0.014592 -0.021382 -0.003721
v -0.020823 -0.021859 0.006304
v -0.015246 -0.020770 -0.000421
v -0.014033 -0.020362 -0.002145
v -0.012976 -0.019918 -0.001802
v -0.020311 -0.020938 0.007847
v -0.013924 -0.019898 -0.000293
v -0.013330 -0.019476 0.000047
v -0.018943 -0.020165 0.007922
v -0.013224 -0.019656 -0.001397
v -0.019419 -0.019884 0.008130
v -0.012150 -0.019035 -0.000938
v -0.010916 -0.018919 -0.001219
v -0.012570 -0.018770 0.000483
v -0.012155 -0.018642 0.000088
v -0.018088 -0.019736 0.008528
v -0.010331 -0.017913 -0.000643
v -0.016757 -0.018058 0.009182
v -0.009504 -0.016890 0.000040
v -0.008525 -0.016035 0.001159
v -0.007679 -0.014861 0.002194
v -0.012187 -0.015013 0.009813
v -0.007180 -0.014377 0.002621
v -0.011602 -0.014875 0.010175
v -0.002772 -0.012025 0.002946
v -0.001559 -0.010634 0.003431
v -0.004080 -0.010295 0.012059
v -0.002604 -0.008253 0.011282
v 0.003038 -0.006669 0.006292
v 0.000651 -0.006583 0.010758
v 0.001627 -0.006104 0.010437
v 0.004622 -0.005408 0.007098
v -0.029212 -0.029721 -0.001080
v -0.029341 -0.028125 0.001865
v -0.025393 -0.028516 -0.001409
v -0.023681 -0.026627 -0.002696
v -0.028487 -0.027869 0.002481
v -0.023520 -0.026037 -0.002933
v -0.021796 -0.026139 -0.003193
v -0.020843 -0.025195 -0.002916
v -0.019902 -0.024265 -0.002627
v -0.019050 -0.023501 -0.001917
v -0.019731 -0.023582 -0.001965
v -0.019687 -0.023263 -0.001369
v -0.024191 -0.023821 0.005076
v -0.018680 -0.022965 -0.001001
v -0.022470 -0.023277 0.004721
v -0.021865 -0.022890 0.004951
v -0.018098 -0.022920 -0.000638
v -0.017177 -0.021800 -0.000319
v -0.013971 -0.020822 -0.002602
v -0.021799 -0.021572 0.007427
v -0.013399 -0.019432 -0.000468
v -0.013269 -0.019405 -0.000920
v -0.019605 -0.020369 0.007897
v -0.012085 -0.019024 -0.002558
v -0.016125 -0.017684 0.009233
v -0.015287 -0.017148 0.009353
v -0.014497 -0.016609 0.009467
v -0.008155 -0.015534 0.000851
v -0.007760 -0.015016 0.001073
v -0.007309 -0.014156 0.002013
v -0.012111 -0.014279 0.009932
v -0.010379 -0.012966 0.010306
v -0.003857 -0.012002 0.002261
v -0.009345 -0.012393 0.010628
v -0.003593 -0.012065 0.002805
v -0.008973 -0.012220 0.010824
v -0.001354 -0.010309 0.003230
v -0.007315 -0.011409 0.011173
v -0.006800 -0.011081 0.011096
v 0.001305 -0.007953 0.004981
v 0.001978 -0.007657 0.005464
v -0.001789 -0.007300 0.011953
v 0.003878 -0.005861 0.006282
v -0.001154 -0.007284 0.011847
v 0.003856 -0.005255 0.007071
v 0.004739 -0.005291 0.006348
v 0.005054 -0.004856 0.006985
v 0.006250 -0.003943 0.007308
v -0.030395 -0.029624 -0.000411
v -0.029643 -0.029564 -0.001144
v -0.029178 -0.029825 -0.002059
v -0.028038 -0.028780 -0.002210
v -0.028894 -0.029637 -0.002366
v -0.028529 -0.028512 0.002288
v -0.026277 -0.027419 -0.001838
v -0.026243 -0.028446 -0.001905
v -0.024766 -0.026913 -0.002271
v -0.022834 -0.026091 -0.003170
v -0.027069 -0.026395 0.003715
v -0.021352 -0.024940 -0.002845
v -0.025323 -0.025054 0.004633
v -0.018998 -0.022669 -0.000797
v -0.023196 -0.023344 0.004687
v -0.022791 -0.022696 0.005676
v -0.017697 -0.021931 -0.000256
v -0.016964 -0.020982 -0.000593
v -0.021841 -0.021832 0.006487
v -0.016529 -0.020951 -0.000738
v -0.013728 -0.019513 -0.003463
v -0.012925 -0.019816 -0.002889
v -0.020428 -0.020323 0.007787
v -0.019000 -0.019565 0.008395
v -0.018148 -0.018476 0.008681
v -0.017582 -0.018014 0.009081
v -0.015591 -0.016756 0.009563
v -0.012816 -0.014915 0.009823
v -0.007100 -0.013959 0.002840
v -0.011725 -0.013416 0.010243
v -0.011446 -0.013885 0.009943
v -0.005635 -0.013437 0.002721
v -0.004415 -0.012458 0.002292
v -0.009599 -0.013090 0.010779
v -0.003241 -0.011452 0.002551
v -0.008828 -0.011845 0.010980
v -0.008349 -0.011851 0.010906
v -0.001199 -0.009652 0.003784
v -0.005643 -0.010088 0.011049
v -0.000477 -0.009138 0.004012
v -0.005315 -0.009884 0.011220
v -0.000609 -0.009862 0.003761
v 0.000954 -0.008400 0.005086
v 0.000798 -0.008046 0.005012
v -0.004669 -0.008125 0.011839
v -0.004237 -0.008823 0.011535
v 0.001723 -0.007106 0.005790
v 0.001412 -0.007091 0.005557
v -0.002936 -0.007744 0.011186
v -0.002000 -0.006917 0.011875
v 0.002212 -0.006546 0.005823
v 0.003148 -0.005930 0.006472
v -0.000406 -0.006314 0.011459
v 0.001264 -0.005870 0.010585
v 0.004301 -0.004911 0.007070
v 0.002325 -0.005419 0.009808
v 0.004141 -0.004441 0.009053
v 0.004564 -0.004160 0.008509
v 0.005231 -0.004029 0.008229
v 0.006242 -0.003730 0.007558
v -0.030218 -0.029930 -0.002009
v -0.029418 -0.029543 -0.002272
v -0.030222 -0.029543 -0.001178
v -0.030854 -0.029459 -0.000479
v -0.026857 -0.028099 -0.002425
v -0.026067 -0.026795 -0.001728
v -0.025761 -0.026920 -0.001933
v -0.027863 -0.026666 0.003586
v -0.021939 -0.025169 -0.003183
v -0.025987 -0.025195 0.004655
v -0.025028 -0.024112 0.004891
v -0.023915 -0.023506 0.004781
v -0.023243 -0.022616 0.005919
v -0.014658 -0.021333 -0.004296
v -0.014333 -0.020336 -0.004094
v -0.021963 -0.021570 0.006565
v -0.022062 -0.021284 0.007427
v -0.015865 -0.020721 -0.000423
v -0.022275 -0.020902 0.007918
v -0.021472 -0.020998 0.007954
v -0.014485 -0.020076 -0.002485
v -0.013837 -0.019151 -0.000573
v -0.012588 -0.018977 -0.002923
v -0.012163 -0.018582 -0.002195
v -0.017164 -0.017581 0.009033
v -0.016429 -0.016906 0.009451
v -0.009136 -0.015876 0.000146
v -0.008709 -0.016239 0.000239
v -0.015162 -0.016146 0.009675
v -0.014252 -0.015389 0.009739
v -0.007009 -0.013546 0.002408
v -0.006145 -0.012818 0.002450
v -0.010943 -0.013225 0.010314
v -0.010897 -0.011984 0.010440
v -0.003662 -0.011296 0.002809
v -0.002054 -0.010424 0.003234
v -0.001716 -0.009543 0.003502
v -0.007322 -0.010652 0.011164
v -0.006752 -0.010500 0.011142
v -0.001153 -0.009236 0.003463
v -0.000457 -0.008508 0.004066
v 0.000173 -0.008111 0.004101
v -0.000191 -0.008717 0.004210
v -0.003754 -0.008110 0.011221
v 0.001565 -0.006782 0.005260
v -0.000880 -0.006285 0.011829
v -0.000226 -0.005976 0.011047
v 0.003519 -0.005270 0.006781
v 0.004002 -0.004769 0.006383
v 0.000095 -0.005991 0.010781
v 0.001779 -0.005555 0.009946
v 0.002934 -0.004983 0.009454
v 0.004867 -0.004330 0.007460
v 0.005474 -0.003979 0.007483
v 0.005300 -0.003568 0.007267
v -0.029511 -0.029352 -0.002630
v -0.030428 -0.028344 0.001414
v -0.029465 -0.027922 0.002190
v -0.024590 -0.026605 -0.002664
v -0.028880 -0.027645 0.002694
v -0.028628 -0.026281 0.003116
v -0.027947 -0.024967 0.003750
v -0.027784 -0.026284 0.003639
v -0.027350 -0.025694 0.003670
v -0.022480 -0.025300 -0.003158
v -0.021684 -0.024321 -0.002938
v -0.026830 -0.025079 0.004095
v -0.026424 -0.024738 0.004325
v -0.021006 -0.023913 -0.002925
v -0.020555 -0.024451 -0.002632
v -0.024537 -0.023761 0.004815
v -0.024411 -0.023286 0.005009
v -0.023735 -0.022752 0.005532
v -0.022851 -0.021945 0.006247
v -0.023048 -0.021513 0.006804
v -0.014476 -0.020401 -0.002875
v -0.022750 -0.021357 0.007472
v -0.015261 -0.019832 -0.000652
v -0.021021 -0.019910 0.007970
v -0.014506 -0.019574 -0.000371
v -0.019908 -0.019895 0.008213
v -0.018882 -0.018100 0.008718
v -0.008639 -0.014576 0.000947
v -0.013504 -0.015422 0.009759
v -0.013385 -0.014728 0.009825
v -0.012880 -0.014017 0.009898
v -0.005359 -0.012753 0.002361
v -0.005232 -0.012335 0.002581
v -0.005518 -0.011965 0.002507
v -0.004596 -0.011748 0.002450
v -0.003814 -0.011566 0.002454
v -0.004674 -0.011201 0.002485
v -0.009799 -0.012194 0.010759
v -0.003141 -0.011158 0.002842
v -0.008166 -0.010429 0.011101
v -0.008267 -0.010825 0.010963
v -0.002254 -0.010020 0.003088
v -0.004004 -0.007397 0.011397
v -0.002460 -0.006800 0.012023
v 0.002694 -0.006169 0.006155
v -0.001600 -0.006333 0.011889
v 0.001101 -0.005108 0.010362
v 0.002025 -0.004897 0.009900
v 0.006105 -0.002982 0.007039
v 0.003492 -0.003448 0.009574
v 0.004622 -0.003744 0.008562
v 0.005556 -0.003284 0.007784
v -0.030520 -0.029682 -0.002347
v -0.030706 -0.029482 -0.001578
v -0.028819 -0.029196 -0.002876
v -0.030349 -0.028713 0.000984
v -0.028379 -0.028162 -0.002497
v -0.027617 -0.028062 -0.002424
v -0.027668 -0.027343 -0.002353
v -0.025611 -0.026520 -0.002343
v -0.029720 -0.027560 0.002129
v -0.020380 -0.023310 -0.002359
v -0.019401 -0.020729 -0.000827
v -0.018079 -0.021430 -0.000487
v -0.014794 -0.020693 -0.003358
v -0.014678 -0.020451 -0.004718
v -0.014056 -0.019903 -0.004282
v -0.021729 -0.020540 0.007855
v -0.013912 -0.018777 -0.001826
v -0.013099 -0.018850 -0.002953
v -0.013809 -0.018617 -0.001090
v -0.014333 -0.018671 -0.000531
v -0.019362 -0.017597 0.008907
v -0.017686 -0.016759 0.009266
v -0.017022 -0.016553 0.009277
v -0.015959 -0.015921 0.009541
v -0.014678 -0.015498 0.009534
v -0.008066 -0.014144 0.000977
v -0.012364 -0.013557 0.009861
v -0.006765 -0.012754 0.002419
v -0.005094 -0.011298 0.002283
v -0.010269 -0.012006 0.010488
v -0.004159 -0.010904 0.002305
v -0.009862 -0.011310 0.010803
v -0.009294 -0.011225 0.010751
v -0.001966 -0.009288 0.003737
v -0.007227 -0.009687 0.010906
v -0.000910 -0.008242 0.003805
v -0.001182 -0.008643 0.003970
v -0.005699 -0.009143 0.011046
v -0.006490 -0.009212 0.011033
v -0.000198 -0.007585 0.004369
v -0.004629 -0.008838 0.011781
v -0.000037 -0.007760 0.004401
v 0.001064 -0.006907 0.004897
v -0.003541 -0.007143 0.011320
v -0.003220 -0.007487 0.011422
v -0.001578 -0.005795 0.011690
v -0.000935 -0.005566 0.011490
v 0.003369 -0.005346 0.005800
v -0.000346 -0.005511 0.010949
v 0.003952 -0.004109 0.006546
v 0.004607 -0.004213 0.006803
v 0.003006 -0.003842 0.009816
v 0.005400 -0.003030 0.006922
v 0.004390 -0.003203 0.008473
v 0.005501 -0.002821 0.007589
v 0.006302 -0.002714 0.007194
v -0.031332 -0.029495 -0.001538
v -0.029966 -0.028896 -0.002775
v -0.029751 -0.029056 -0.003004
v -0.031230 -0.028849 0.000143
v -0.030866 -0.028405 0.000674
v -0.031198 -0.028031 0.000909
v -0.030477 -0.027476 0.001637
v -0.029979 -0.027194 0.002432
v -0.025292 -0.025958 -0.002611
v -0.023949 -0.025467 -0.003085
v -0.022413 -0.024740 -0.003014
v -0.027343 -0.025013 0.004172
v -0.021761 -0.023907 -0.002945
v -0.021275 -0.023553 -0.002615
v -0.025826 -0.024135 0.004335
v -0.025105 -0.023417 0.004445
v -0.024699 -0.022916 0.004988
v -0.024637 -0.021923 0.006629
v -0.023849 -0.022152 0.006209
v -0.018681 -0.021615 -0.000419
v -0.024352 -0.021593 0.007269
v -0.018496 -0.020757 -0.000632
v -0.022836 -0.021003 0.007613
v -0.015247 -0.020006 -0.003628
v -0.015158 -0.020388 -0.004111
v -0.013981 -0.019190 -0.004204
v -0.013434 -0.018981 -0.003662
v -0.014807 -0.018494 -0.000405
v -0.015111 -0.019085 -0.000600
v -0.012854 -0.018319 -0.002666
v -0.012907 -0.018196 -0.003222
v -0.012113 -0.017565 -0.002023
v -0.008964 -0.014729 0.000188
v -0.007432 -0.014383 0.001458
v -0.007753 -0.013354 0.001700
v -0.013967 -0.014738 0.009582
v -0.013869 -0.013457 0.009743
v -0.006624 -0.012407 0.001901
v -0.011465 -0.012399 0.010126
v -0.003397 -0.010410 0.002597
v -0.008717 -0.009610 0.010816
v -0.001735 -0.008886 0.003599
v -0.006716 -0.009811 0.011179
v -0.001231 -0.007847 0.004324
v 0.000062 -0.006899 0.004996
v -0.004506 -0.007208 0.012075
v 0.000460 -0.007152 0.004421
v -0.002540 -0.006258 0.012021
v 0.002189 -0.005505 0.005846
v 0.002749 -0.005431 0.005924
v 0.003227 -0.004907 0.005785
v 0.000647 -0.004781 0.010560
v 0.002105 -0.003569 0.010153
v 0.002453 -0.003780 0.010128
v -0.030953 -0.029212 -0.002243
v -0.029304 -0.028588 -0.003244
v -0.028231 -0.027658 -0.002319
v -0.024949 -0.025971 -0.002918
v -0.029158 -0.026364 0.003174
v -0.023620 -0.025113 -0.002974
v -0.021545 -0.022982 -0.002648
v -0.026260 -0.023586 0.004156
v -0.020466 -0.022746 -0.001858
v -0.024886 -0.022714 0.005752
v -0.019210 -0.022140 -0.000823
v -0.025644 -0.022633 0.005769
v -0.024782 -0.021697 0.006637
v -0.024003 -0.021129 0.007690
v -0.016437 -0.020097 -0.000628
v -0.022569 -0.020248 0.007750
v -0.015910 -0.019590 -0.000526
v -0.013554 -0.018595 -0.003869
v -0.014183 -0.018093 -0.000482
v -0.014136 -0.017540 -0.000426
v -0.013708 -0.018073 -0.001213
v -0.020098 -0.018737 0.008273
v -0.012027 -0.017197 -0.001955
v -0.011091 -0.016039 -0.001586
v -0.018216 -0.016829 0.009303
v -0.018510 -0.016614 0.009211
v -0.009593 -0.014727 0.000177
v -0.016470 -0.015604 0.009588
v -0.008036 -0.013340 0.001182
v -0.013671 -0.014118 0.009920
v -0.014740 -0.014596 0.009786
v -0.013263 -0.013490 0.009807
v -0.007060 -0.012697 0.001629
v -0.006943 -0.011965 0.001990
v -0.012765 -0.013175 0.009951
v -0.011934 -0.012746 0.010128
v -0.005069 -0.010781 0.002650
v -0.004236 -0.010443 0.002572
v -0.003190 -0.009067 0.003034
v -0.008844 -0.010848 0.010848
v -0.002923 -0.010183 0.003070
v -0.002646 -0.009266 0.003349
v -0.000678 -0.007054 0.004974
v -0.005437 -0.008024 0.011298
v -0.003882 -0.006852 0.011666
v 0.000698 -0.005839 0.005678
v 0.001062 -0.006033 0.005499
v -0.003254 -0.006053 0.012044
v -0.002319 -0.005503 0.011943
v 0.001920 -0.005294 0.006063
v -0.001888 -0.005598 0.012008
v 0.002886 -0.004645 0.006006
v 0.003763 -0.004280 0.006158
v 0.004560 -0.003450 0.006709
v 0.004798 -0.002930 0.008264
v 0.004568 -0.002525 0.008265
v -0.031838 -0.029381 -0.001352
v -0.032363 -0.029561 -0.002180
v -0.031566 -0.029058 -0.000515
v -0.031497 -0.028442 0.000240
v -0.026634 -0.027171 -0.001628
v -0.027220 -0.026238 -0.001997
v -0.025650 -0.026000 -0.002330
v -0.026193 -0.026117 -0.002190
v -0.028409 -0.025313 0.003390
v -0.023155 -0.024596 -0.003025
v -0.026945 -0.023975 0.004111
v -0.025637 -0.023133 0.004680
v -0.017533 -0.019887 -0.000622
v -0.015322 -0.019490 -0.003055
v -0.016720 -0.018963 -0.000716
v -0.016059 -0.018790 -0.000726
v -0.015887 -0.018507 -0.000589
v -0.012862 -0.017849 -0.003214
v -0.020465 -0.018379 0.008491
v -0.012277 -0.017508 -0.002650
v -0.018997 -0.016785 0.009250
v -0.010918 -0.016045 -0.000965
v -0.010071 -0.015100 -0.000207
v -0.010130 -0.014774 -0.000712
v -0.018059 -0.015997 0.009417
v -0.016797 -0.015124 0.009602
v -0.015731 -0.015266 0.009713
v -0.016006 -0.014587 0.009717
v -0.014677 -0.014162 0.009693
v -0.008492 -0.013675 0.001133
v -0.010267 -0.010779 0.010588
v -0.009744 -0.010481 0.010560
v -0.006632 -0.008548 0.010953
v 0.000085 -0.006545 0.005146
v -0.004082 -0.006518 0.011770
v -0.002927 -0.005444 0.012154
v -0.001343 -0.004895 0.012486
v 0.000033 -0.004753 0.010902
v 0.000281 -0.004351 0.010688
v 0.004253 -0.003290 0.006089
v 0.002726 -0.003120 0.009860
v 0.003769 -0.002639 0.009300
v 0.004661 -0.002131 0.008348
v 0.005516 -0.002387 0.007668
v 0.005923 -0.001950 0.006827
v -0.031335 -0.029272 -0.002624
v -0.030255 -0.028567 -0.002888
v -0.029596 -0.028221 -0.002751
v -0.029254 -0.027689 -0.003398
v -0.031961 -0.028118 0.000205
v -0.028956 -0.028075 -0.003401
v -0.030580 -0.026791 0.002073
v -0.029637 -0.025857 0.002884
v -0.024231 -0.024862 -0.003236
v -0.028568 -0.024774 0.003796
v -0.022530 -0.023980 -0.003014
v -0.022062 -0.023391 -0.002672
v -0.027507 -0.024250 0.004078
v -0.027066 -0.023435 0.004133
v -0.026458 -0.022804 0.005058
v -0.026344 -0.022716 0.005715
v -0.026591 -0.022582 0.005622
v -0.025083 -0.021501 0.006841
v -0.018223 -0.020493 -0.000503
v -0.024927 -0.020805 0.007569
v -0.018610 -0.019905 -0.000697
v -0.018496 -0.019277 -0.000563
v -0.015059 -0.019767 -0.004191
v -0.024300 -0.020828 0.007532
v -0.023584 -0.020554 0.007556
v -0.017419 -0.019634 -0.000474
v -0.014665 -0.019609 -0.004695
v -0.023112 -0.020338 0.007486
v -0.022771 -0.019322 0.007826
v -0.016473 -0.018482 -0.000605
v -0.015331 -0.017835 -0.000554
v -0.012795 -0.017551 -0.003688
v -0.013925 -0.017906 -0.001726
v -0.012520 -0.017202 -0.002906
v -0.014723 -0.017591 -0.000238
v -0.013643 -0.017536 -0.001174
v -0.014206 -0.017125 -0.000712
v -0.021217 -0.019515 0.007920
v -0.020114 -0.017866 0.008818
v -0.011811 -0.016672 -0.002238
v -0.018565 -0.016100 0.009217
v -0.010823 -0.015350 -0.001362
v -0.017350 -0.016054 0.009493
v -0.009897 -0.014443 -0.000001
v -0.009140 -0.014049 0.000129
v -0.008701 -0.013662 0.000652
v -0.008762 -0.013101 0.000878
v -0.015528 -0.014039 0.009895
v -0.007556 -0.012420 0.001967
v -0.007687 -0.012026 0.001910
v -0.012992 -0.012578 0.009967
v -0.006947 -0.011354 0.002444
v -0.012284 -0.012065 0.010074
v -0.006151 -0.011299 0.002178
v -0.005640 -0.011028 0.002453
v -0.010141 -0.010257 0.010712
v -0.003745 -0.009344 0.003061
v -0.008157 -0.009373 0.010780
v -0.007404 -0.009355 0.011031
v -0.001468 -0.007677 0.004411
v -0.001075 -0.007217 0.004317
v -0.000340 -0.006547 0.004934
v 0.000285 -0.005650 0.005455
v 0.001151 -0.005379 0.005681
v -0.000844 -0.004163 0.012069
v 0.001476 -0.003574 0.010413
v 0.004313 -0.002997 0.006450
v 0.003354 -0.002342 0.009661
v 0.003495 -0.001959 0.009676
v 0.003829 -0.002212 0.009398
v 0.005193 -0.001755 0.007545
v -0.035464 -0.031106 -0.002222
v -0.036099 -0.030759 -0.001652
v -0.034400 -0.030960 -0.003506
v -0.033952 -0.030480 -0.003147
v -0.032623 -0.029516 -0.002618
v -0.033326 -0.029768 -0.002843
v -0.031691 -0.028759 -0.002910
v -0.032217 -0.029267 -0.003268
v -0.031973 -0.029537 -0.003123
v -0.032124 -0.028583 -0.000842
v -0.029890 -0.027822 -0.002740
v -0.031571 -0.027649 0.000744
v -0.028162 -0.027301 -0.002731
v -0.031198 -0.027594 0.001464
v -0.025705 -0.025078 -0.002867
v -0.028067 -0.024141 0.003822
v -0.026477 -0.023069 0.004537
v -0.025715 -0.021473 0.006720
v -0.015832 -0.019012 -0.003927
v -0.015333 -0.019001 -0.004554
v -0.017856 -0.019145 -0.000603
v -0.014680 -0.018036 -0.002250
v -0.013629 -0.018542 -0.004462
v -0.015849 -0.017289 -0.000566
v -0.013344 -0.018078 -0.004150
v -0.022157 -0.020014 0.007679
v -0.013929 -0.017304 -0.001595
v -0.011800 -0.016309 -0.002707
v -0.019722 -0.016202 0.009340
v -0.019260 -0.016487 0.009174
v -0.011561 -0.015955 -0.002036
v -0.009853 -0.014038 -0.000411
v -0.008456 -0.012731 0.000765
v -0.008160 -0.012601 0.001541
v -0.007652 -0.011571 0.002041
v -0.006011 -0.010500 0.002407
v -0.011802 -0.011283 0.010369
v -0.011175 -0.011129 0.010427
v -0.005213 -0.010297 0.002530
v -0.004337 -0.009945 0.002710
v -0.010914 -0.009748 0.010283
v -0.009387 -0.010130 0.010697
v -0.009949 -0.009436 0.010503
v -0.007943 -0.008775 0.010852
v -0.001658 -0.007324 0.004335
v -0.000443 -0.006142 0.005298
v -0.004712 -0.006739 0.011943
v -0.004310 -0.005860 0.012303
v 0.001521 -0.004818 0.005922
v 0.002815 -0.004268 0.005813
v -0.000719 -0.004408 0.011563
v 0.002896 -0.003409 0.005881
v 0.003746 -0.003634 0.005942
v -0.000347 -0.004021 0.010770
v 0.003735 -0.002949 0.005814
v 0.004538 -0.002696 0.005978
v 0.004720 -0.002713 0.006490
v 0.005304 -0.001656 0.006447
v -0.035239 -0.030897 -0.003560
v -0.035701 -0.030970 -0.002608
v -0.034589 -0.030832 -0.003637
v -0.035008 -0.030621 -0.001708
v -0.034202 -0.029921 -0.002253
v -0.032553 -0.029068 -0.001490
v -0.031709 -0.027365 0.001084
v -0.026781 -0.025725 -0.002064
v -0.029451 -0.025225 0.003136
v -0.024345 -0.024380 -0.003215
v -0.023230 -0.023612 -0.003009
v -0.028579 -0.024095 0.003835
v -0.027500 -0.023172 0.004309
v -0.021892 -0.022453 -0.002856
v -0.027550 -0.022943 0.004753
v -0.027433 -0.022561 0.005467
v -0.020232 -0.021484 -0.001517
v -0.027016 -0.022491 0.005759
v -0.025444 -0.021297 0.007122
v -0.025095 -0.020196 0.007484
v -0.017006 -0.018337 -0.000873
v -0.015591 -0.018361 -0.002994
v -0.014381 -0.017926 -0.004376
v -0.014587 -0.017335 -0.001610
v -0.014578 -0.017130 -0.001113
v -0.021630 -0.019568 0.008014
v -0.021145 -0.017578 0.008623
v -0.020540 -0.017411 0.008646
v -0.012403 -0.016887 -0.003233
v -0.020655 -0.016903 0.009065
v -0.018037 -0.015078 0.009655
v -0.010632 -0.014759 -0.001183
v -0.016937 -0.014687 0.009568
v -0.009400 -0.013211 -0.000100
v -0.008901 -0.013297 0.000033
v -0.015817 -0.013758 0.009838
v -0.008065 -0.012334 0.000782
v -0.007862 -0.011627 0.000821
v -0.014427 -0.013221 0.009900
v -0.013852 -0.012626 0.010007
v -0.013740 -0.012968 0.009867
v -0.007832 -0.011908 0.001121
v -0.006615 -0.010864 0.002279
v -0.004445 -0.009436 0.002553
v -0.009323 -0.009696 0.010843
v -0.002876 -0.008115 0.003329
v -0.008402 -0.008334 0.010726
v -0.000910 -0.006233 0.004961
v 0.002163 -0.004291 0.005552
v -0.001328 -0.004189 0.012651
v 0.000614 -0.003189 0.010371
v 0.004678 -0.002171 0.006491
v 0.001272 -0.002739 0.010435
v 0.002021 -0.002594 0.009815
v 0.004047 -0.001453 0.009256
v 0.006000 -0.001436 0.006868
v -0.033492 -0.029060 -0.001876
v -0.032943 -0.028560 -0.000811
v -0.033259 -0.028232 -0.000671
v -0.032815 -0.028162 -0.000353
v -0.030469 -0.028069 -0.002505
v -0.032617 -0.027691 0.000185
v -0.029654 -0.027120 -0.002862
v -0.031848 -0.026802 0.001154
v -0.028027 -0.026864 -0.002659
v -0.028030 -0.025616 -0.002984
v -0.030787 -0.026414 0.002453
v -0.026315 -0.025343 -0.002234
v -0.023939 -0.023631 -0.003429
v -0.028138 -0.023607 0.003851
v -0.023325 -0.022852 -0.003021
v -0.020974 -0.020955 -0.001993
v -0.026350 -0.021469 0.006470
v -0.020306 -0.021033 -0.001022
v -0.019754 -0.020193 -0.000594
v -0.024645 -0.020127 0.007407
v -0.019310 -0.019605 -0.000666
v -0.023841 -0.020157 0.007469
v -0.014502 -0.018539 -0.004527
v -0.016906 -0.017899 -0.000769
v -0.013833 -0.017692 -0.004406
v -0.023054 -0.018725 0.008128
v -0.014896 -0.017104 -0.000802
v -0.012553 -0.016727 -0.003748
v -0.021396 -0.017452 0.008538
v -0.011110 -0.015333 -0.002078
v -0.010251 -0.014163 -0.001292
v -0.017932 -0.014550 0.009729
v -0.016483 -0.014291 0.009723
v -0.016740 -0.013503 0.009755
v -0.008580 -0.012334 0.000225
v -0.009408 -0.012992 -0.000447
v -0.008409 -0.012052 0.000857
v -0.007413 -0.011278 0.000788
v -0.012849 -0.011951 0.010055
v -0.006558 -0.010514 0.001524
v -0.005437 -0.009738 0.001569
v -0.005253 -0.009780 0.002372
v -0.010844 -0.010813 0.010595
v -0.003250 -0.007927 0.002377
v -0.003448 -0.008446 0.003263
v -0.007551 -0.008496 0.011022
v -0.006457 -0.007571 0.010759
v -0.000753 -0.005927 0.004632
v -0.000485 -0.005770 0.004948
v 0.001086 -0.004627 0.005386
v -0.002048 -0.005075 0.012075
v 0.002307 -0.003660 0.005560
v -0.000666 -0.003695 0.011356
v -0.000208 -0.003499 0.010733
v 0.004128 -0.002358 0.005502
v 0.002583 -0.002085 0.009909
v 0.004953 -0.001279 0.008101
v 0.004983 -0.000917 0.007679
v -0.035675 -0.029858 -0.000715
v -0.033047 -0.029554 -0.003451
v -0.034717 -0.029540 -0.001227
v -0.032603 -0.029357 -0.003157
v -0.035281 -0.028996 -0.000452
v -0.034193 -0.028748 -0.000566
v -0.031028 -0.028454 -0.002906
v -0.029170 -0.026988 -0.003447
v -0.027625 -0.026341 -0.002751
v -0.030227 -0.025895 0.002953
v -0.030148 -0.025134 0.003068
v -0.024959 -0.023576 -0.003223
v -0.029597 -0.024824 0.003068
v -0.029044 -0.023619 0.003675
v -0.028483 -0.023223 0.004283
v -0.022685 -0.022725 -0.002968
v -0.022428 -0.021948 -0.002776
v -0.028152 -0.022723 0.005377
v -0.027507 -0.021738 0.006099
v -0.021897 -0.021863 -0.002820
v -0.026912 -0.021520 0.006521
v -0.020057 -0.019625 -0.000673
v -0.016020 -0.018593 -0.003519
v -0.015052 -0.018518 -0.004716
v -0.024368 -0.020388 0.007503
v -0.015763 -0.017930 -0.002628
v -0.015092 -0.017607 -0.002080
v -0.013630 -0.016949 -0.004153
v -0.022343 -0.017838 0.008343
v -0.012616 -0.016163 -0.003422
v -0.020431 -0.016074 0.009314
v -0.012077 -0.015416 -0.002877
v -0.018001 -0.013873 0.009799
v -0.016899 -0.014013 0.009647
v -0.015782 -0.013350 0.009946
v -0.014892 -0.012695 0.009771
v -0.013309 -0.012025 0.009856
v -0.012422 -0.011364 0.010042
v -0.006503 -0.009874 0.001967
v -0.004390 -0.009040 0.001708
v -0.010601 -0.009522 0.010473
v -0.004420 -0.008568 0.002190
v -0.003898 -0.008707 0.002507
v -0.008453 -0.007981 0.010856
v -0.007052 -0.007403 0.010914
v -0.006116 -0.007811 0.010893
v -0.000190 -0.005258 0.004737
v -0.005569 -0.006396 0.011414
v -0.004660 -0.005411 0.012184
v -0.001693 -0.003456 0.012348
v 0.001626 -0.002522 0.010066
v 0.005951 -0.001251 0.006507
v 0.003085 -0.001538 0.010255
v 0.005594 -0.000856 0.006885
v 0.003392 -0.000959 0.009722
v 0.004446 -0.000983 0.009036
v 0.004952 -0.000473 0.007952
v 0.004784 -0.000897 0.008491
v 0.006675 -0.000031 0.006157
v -0.036535 -0.030419 -0.001819
v -0.035693 -0.030614 -0.003355
v -0.036365 -0.029695 -0.000945
v -0.036422 -0.030416 -0.001171
v -0.035684 -0.029120 -0.000461
v -0.032241 -0.028432 -0.003214
v -0.033893 -0.028293 -0.000581
v -0.032613 -0.027163 0.000557
v -0.032923 -0.026918 0.000757
v -0.032153 -0.026438 0.001456
v -0.028680 -0.025654 -0.002990
v -0.031290 -0.024738 0.002899
v -0.027139 -0.025098 -0.002324
v -0.029973 -0.024306 0.003388
v -0.024583 -0.022868 -0.003388
v -0.023867 -0.023258 -0.003315
v -0.029546 -0.023172 0.004858
v -0.028948 -0.023062 0.004903
v -0.028541 -0.022135 0.005831
v -0.026715 -0.020828 0.006735
v -0.026096 -0.020663 0.006757
v -0.025797 -0.019807 0.007536
v -0.016369 -0.017997 -0.003668
v -0.018234 -0.018852 -0.000450
v -0.016699 -0.017260 -0.000961
v -0.012847 -0.016196 -0.004036
v -0.013149 -0.016737 -0.003862
v -0.022012 -0.017982 0.008463
v -0.020661 -0.015121 0.009335
v -0.019763 -0.015398 0.009380
v -0.011092 -0.014336 -0.002037
v -0.011110 -0.014227 -0.002489
v -0.018981 -0.015709 0.009450
v -0.008312 -0.011589 0.000402
v -0.014506 -0.012358 0.009915
v -0.007867 -0.011259 0.000427
v -0.007623 -0.011038 0.001021
v -0.013947 -0.011836 0.010046
v -0.014316 -0.011570 0.009992
v -0.013505 -0.011317 0.010156
v -0.007305 -0.010523 0.001795
v -0.007244 -0.010461 0.001004
v -0.005244 -0.009080 0.002106
v -0.011437 -0.009886 0.010334
v -0.009480 -0.009101 0.010661
v -0.004202 -0.008110 0.002326
v -0.008928 -0.008882 0.010875
v -0.002621 -0.007600 0.002519
v -0.002389 -0.007097 0.002754
v -0.001375 -0.005543 0.004135
v -0.007573 -0.007644 0.010796
v -0.001194 -0.005908 0.003798
v -0.000378 -0.004707 0.004464
v -0.000771 -0.005802 0.004146
v -0.005079 -0.005157 0.012362
v 0.002021 -0.003648 0.004938
v -0.002695 -0.004050 0.011728
v 0.002919 -0.002663 0.005450
v 0.004457 -0.001775 0.005776
v 0.006290 -0.000077 0.006684
v -0.036344 -0.029555 -0.003854
v -0.035871 -0.030398 -0.002762
v -0.035944 -0.028822 -0.000234
v -0.034828 -0.028360 -0.000353
v -0.034237 -0.028160 -0.000659
v -0.031675 -0.027560 -0.003207
v -0.032044 -0.027367 -0.003057
v -0.033425 -0.027661 -0.000034
v -0.033796 -0.027341 0.000087
v -0.029167 -0.026413 -0.003369
v -0.031920 -0.025668 0.002218
v -0.027992 -0.024969 -0.002857
v -0.030838 -0.025106 0.002667
v -0.030412 -0.024071 0.003979
v -0.022022 -0.021184 -0.002346
v -0.028267 -0.021490 0.006140
v -0.019193 -0.018659 -0.000535
v -0.020034 -0.018820 -0.000598
v -0.025393 -0.019877 0.007395
v -0.025046 -0.018779 0.007784
v -0.016297 -0.017582 -0.003538
v -0.015016 -0.017693 -0.004719
v -0.015644 -0.017937 -0.004569
v -0.018034 -0.017938 -0.000719
v -0.014964 -0.017184 -0.004667
v -0.024232 -0.018785 0.007857
v -0.023733 -0.018315 0.008210
v -0.023118 -0.017843 0.008286
v -0.016118 -0.016402 -0.000618
v -0.015099 -0.016357 -0.001304
v -0.022525 -0.016967 0.008732
v -0.012126 -0.014880 -0.003432
v -0.012125 -0.015289 -0.003391
v -0.010650 -0.013648 -0.001620
v -0.019093 -0.014738 0.009514
v -0.008510 -0.011794 -0.000123
v -0.007158 -0.010188 0.001480
v -0.013018 -0.010380 0.010161
v -0.005968 -0.009593 0.001950
v -0.012052 -0.010470 0.010192
v -0.012291 -0.010063 0.010242
v -0.004956 -0.008557 0.002202
v -0.010325 -0.008736 0.010662
v -0.002994 -0.007164 0.002850
v -0.008134 -0.007255 0.010899
v -0.006551 -0.006328 0.010667
v -0.001158 -0.004976 0.004043
v -0.005619 -0.005596 0.011968
v 0.001063 -0.004005 0.004912
v -0.004478 -0.004862 0.011990
v 0.002025 -0.003200 0.004534
v 0.002248 -0.003149 0.005037
v -0.003219 -0.004250 0.011777
v -0.001693 -0.003148 0.011949
v -0.000008 -0.002113 0.010279
v 0.001188 -0.001523 0.009710
v 0.004846 -0.001283 0.005665
v 0.006018 -0.000848 0.006478
v 0.003965 -0.000589 0.009231
v 0.004664 0.000354 0.008915
v 0.006496 0.000377 0.006024
v 0.005568 0.000038 0.007402
v -0.036753 -0.029806 -0.001383
v -0.033210 -0.028853 -0.003428
v -0.032809 -0.028093 -0.003164
v -0.034398 -0.027726 -0.000397
v -0.030538 -0.026909 -0.002855
v -0.030185 -0.026645 -0.002689
v -0.032849 -0.026015 0.001480
v -0.032510 -0.026151 0.001314
v -0.026356 -0.024132 -0.003207
v -0.031410 -0.023996 0.004757
v -0.031008 -0.024336 0.003323
v -0.025359 -0.023779 -0.003370
v -0.030522 -0.023411 0.004851
v -0.029601 -0.022571 0.005548
v -0.023173 -0.021301 -0.002766
v -0.022927 -0.021830 -0.003054
v -0.029058 -0.021762 0.006016
v -0.027933 -0.021541 0.006298
v -0.027250 -0.020871 0.006426
v -0.026329 -0.019834 0.007256
v -0.020833 -0.020218 -0.001349
v -0.018499 -0.017799 -0.000522
v -0.015495 -0.017478 -0.004510
v -0.016061 -0.017584 -0.002883
v -0.016542 -0.016724 -0.000887
v -0.014440 -0.015900 -0.003563
v -0.014256 -0.016643 -0.004147
v -0.013554 -0.016052 -0.004050
v -0.013026 -0.015834 -0.004184
v -0.022038 -0.016812 0.008686
v -0.015564 -0.016381 -0.000732
v -0.014847 -0.015527 -0.001242
v -0.018009 -0.013221 0.009877
v -0.010044 -0.012757 -0.001066
v -0.016560 -0.013150 0.009893
v -0.015004 -0.011901 0.009931
v -0.014431 -0.011099 0.010093
v -0.014379 -0.010405 0.010164
v -0.012969 -0.010728 0.010040
v -0.012055 -0.009439 0.010196
v -0.003648 -0.007527 0.002721
v -0.009211 -0.008131 0.010658
v -0.009024 -0.007615 0.010740
v -0.003250 -0.006858 0.002721
v -0.007357 -0.006614 0.010687
v -0.001987 -0.006027 0.003664
v -0.001778 -0.005478 0.003412
v -0.007045 -0.006097 0.010779
v 0.000415 -0.004372 0.004423
v -0.004806 -0.004660 0.012171
v -0.004172 -0.004180 0.011743
v 0.002151 -0.002397 0.004593
v -0.001855 -0.002739 0.011751
v -0.000838 -0.002649 0.010615
v 0.004235 -0.001573 0.005099
v 0.000758 -0.001790 0.010083
v 0.005882 -0.000471 0.005925
v 0.002770 -0.000350 0.009621
v 0.006524 0.000099 0.005649
v 0.004655 0.000617 0.008774
v 0.005416 0.000452 0.007956
v -0.036588 -0.029645 -0.002645
v -0.034502 -0.029613 -0.003536
v -0.036737 -0.029431 -0.000745
v -0.032331 -0.027704 -0.003192
v -0.035125 -0.027844 -0.000450
v -0.033767 -0.026770 0.000698
v -0.028912 -0.024785 -0.003121
v -0.027187 -0.023887 -0.002811
v -0.031801 -0.024378 0.004039
v -0.031297 -0.023213 0.005223
v -0.023996 -0.022763 -0.003409
v -0.025526 -0.018813 0.007879
v -0.024404 -0.017713 0.008313
v -0.015089 -0.015319 -0.001732
v -0.023713 -0.017508 0.008327
v -0.013969 -0.015918 -0.003604
v -0.013538 -0.015234 -0.003782
v -0.012061 -0.014573 -0.003312
v -0.021534 -0.015464 0.009172
v -0.019983 -0.014708 0.009415
v -0.019397 -0.014047 0.009672
v -0.010407 -0.013233 -0.001852
v -0.011109 -0.013602 -0.002499
v -0.018800 -0.013873 0.009724
v -0.016890 -0.012688 0.009807
v -0.009115 -0.011752 -0.000274
v -0.016170 -0.012539 0.009983
v -0.008524 -0.011050 -0.000083
v -0.008122 -0.010293 0.000682
v -0.015043 -0.011265 0.010006
v -0.007299 -0.009668 0.000826
v -0.006487 -0.008813 0.001699
v -0.005751 -0.009063 0.002070
v -0.010942 -0.008616 0.010384
v -0.005520 -0.007810 0.001917
v -0.009805 -0.008349 0.010682
v -0.009764 -0.007559 0.010716
v -0.003761 -0.007032 0.002669
v -0.002391 -0.005641 0.003348
v -0.004433 -0.003920 0.011939
v -0.003500 -0.003339 0.011760
v -0.002907 -0.003258 0.011987
v -0.001964 -0.002228 0.011902
v 0.003323 -0.001781 0.005140
v -0.000543 -0.002273 0.010589
v 0.001274 -0.000988 0.009780
v 0.004559 -0.000348 0.005022
v 0.005307 -0.000527 0.005531
v 0.005454 0.000058 0.005423
v 0.002436 -0.000330 0.009852
v 0.004108 0.000703 0.008902
v 0.003577 -0.000115 0.009339
v 0.005676 0.000757 0.007438
v -0.033988 -0.029347 -0.003522
v -0.035345 -0.028318 -0.000418
v -0.034163 -0.026887 0.000355
v -0.029592 -0.025644 -0.003632
v -0.029731 -0.026429 -0.002827
v -0.032997 -0.025488 0.001535
v -0.032443 -0.024964 0.002358
v -0.032372 -0.024252 0.004234
v -0.023966 -0.021896 -0.003300
v -0.023548 -0.021889 -0.003029
v -0.022659 -0.020837 -0.002714
v -0.022959 -0.020218 -0.002440
v -0.028647 -0.021150 0.006140
v -0.028108 -0.020492 0.006359
v -0.027049 -0.020101 0.007124
v -0.019230 -0.017985 -0.000677
v -0.020323 -0.018571 -0.000775
v -0.016099 -0.016842 -0.004317
v -0.016162 -0.016307 -0.002701
v -0.015460 -0.017022 -0.004510
v -0.016612 -0.016029 -0.000798
v -0.023021 -0.016765 0.008437
v -0.015208 -0.016340 -0.002004
v -0.015905 -0.015269 -0.000489
v -0.015462 -0.015526 -0.000379
v -0.012878 -0.015454 -0.004521
v -0.012173 -0.014797 -0.003928
v -0.011468 -0.013787 -0.003279
v -0.011099 -0.013281 -0.002498
v -0.009511 -0.012031 -0.001029
v -0.015948 -0.011657 0.009989
v -0.008834 -0.011044 -0.000383
v -0.007948 -0.009727 0.000437
v -0.007273 -0.009391 0.000459
v -0.007104 -0.009089 0.001612
v -0.013005 -0.009907 0.010263
v -0.005510 -0.008375 0.001844
v -0.011664 -0.008906 0.010288
v -0.004570 -0.007407 0.002055
v -0.004730 -0.007770 0.001944
v -0.010503 -0.007861 0.010636
v -0.003549 -0.006580 0.002403
v -0.008936 -0.007173 0.010859
v -0.000454 -0.003849 0.003912
v -0.000259 -0.004276 0.003819
v 0.000866 -0.003384 0.004046
v -0.001087 -0.002157 0.010948
v 0.003468 -0.001006 0.004581
v 0.000032 -0.001530 0.010108
v 0.004293 -0.000951 0.005173
v 0.001919 -0.000875 0.009531
v 0.006660 0.000722 0.005931
v 0.002968 0.000678 0.009638
v 0.004960 0.001048 0.008649
v 0.006332 0.001283 0.006821
v 0.006562 0.001514 0.006339
v -0.036247 -0.029277 -0.004204
v -0.035962 -0.028683 -0.004430
v -0.036713 -0.029272 -0.002218
v -0.037225 -0.029203 -0.001669
v -0.034731 -0.028264 -0.003967
v -0.033672 -0.029109 -0.003386
v -0.033969 -0.027479 -0.003884
v -0.035646 -0.027606 -0.000589
v -0.031615 -0.027094 -0.003111
v -0.031122 -0.025976 -0.003155
v -0.030228 -0.025208 -0.003451
v -0.029601 -0.025051 -0.003532
v -0.032783 -0.024734 0.003416
v -0.033119 -0.024097 0.004560
v -0.032080 -0.022925 0.005675
v -0.025945 -0.023041 -0.003696
v -0.024236 -0.021229 -0.002967
v -0.031561 -0.022863 0.005618
v -0.030896 -0.022449 0.005937
v -0.022503 -0.020181 -0.002493
v -0.028420 -0.020262 0.006604
v -0.020760 -0.018546 -0.001042
v -0.026436 -0.019142 0.007694
v -0.016722 -0.016513 -0.003229
v -0.016587 -0.016900 -0.003758
v -0.017587 -0.016537 -0.000906
v -0.015967 -0.016390 -0.004155
v -0.015533 -0.016390 -0.004363
v -0.023951 -0.017194 0.008260
v -0.016122 -0.015291 -0.001212
v -0.013577 -0.014950 -0.003746
v -0.015142 -0.015092 -0.001157
v -0.012916 -0.014861 -0.004486
v -0.022152 -0.015656 0.009165
v -0.020986 -0.014668 0.009571
v -0.020144 -0.014070 0.009498
v -0.010528 -0.012564 -0.002433
v -0.010268 -0.012386 -0.001740
v -0.018721 -0.013045 0.009862
v -0.016382 -0.011973 0.009833
v -0.014752 -0.010635 0.010010
v -0.006978 -0.008787 0.001015
v -0.012659 -0.009287 0.010122
v -0.006506 -0.008332 0.001764
v -0.011747 -0.008581 0.010439
v -0.004052 -0.007083 0.002055
v -0.004308 -0.006538 0.002373
v -0.003111 -0.006114 0.002369
v -0.002085 -0.005094 0.003242
v -0.007486 -0.005338 0.010573
v -0.001456 -0.004810 0.003664
v -0.005620 -0.004404 0.012093
v -0.000292 -0.003505 0.003529
v -0.003953 -0.002975 0.011918
v -0.003525 -0.002711 0.012100
v 0.003953 -0.000843 0.004571
v 0.001404 -0.000416 0.009892
v 0.005490 0.001019 0.004826
v 0.003539 0.000554 0.009257
v 0.006231 0.000946 0.005310
v 0.006746 0.001158 0.005712
v 0.004956 0.001307 0.008415
v 0.007589 0.002535 0.005591
v 0.005091 0.001768 0.008471
v -0.036868 -0.028960 -0.003098
v -0.036388 -0.028995 -0.003656
v -0.035162 -0.028546 -0.003923
v -0.036100 -0.028163 -0.000137
v -0.035236 -0.026861 -0.000320
v -0.033126 -0.026408 -0.003645
v -0.034547 -0.026330 0.000253
v -0.033840 -0.026030 0.000819
v -0.031109 -0.025408 -0.003122
v -0.030493 -0.025260 -0.003171
v -0.028779 -0.023842 -0.003328
v -0.033633 -0.024511 0.003980
v -0.027022 -0.023152 -0.003548
v -0.033203 -0.023442 0.005328
v -0.023526 -0.020949 -0.002900
v -0.024248 -0.020568 -0.002949
v -0.030653 -0.021174 0.006383
v -0.028781 -0.020851 0.006314
v -0.021017 -0.018265 -0.000779
v -0.024515 -0.017367 0.008287
v -0.017348 -0.015975 -0.000851
v -0.023219 -0.015759 0.008905
v -0.014560 -0.015256 -0.002733
v -0.021641 -0.014920 0.009180
v -0.010982 -0.012272 -0.002691
v -0.019359 -0.013315 0.009691
v -0.018061 -0.012578 0.009949
v -0.009653 -0.011546 -0.001194
v -0.018328 -0.011827 0.009811
v -0.009527 -0.011168 -0.001013
v -0.008609 -0.010100 -0.000516
v -0.008062 -0.010334 -0.000211
v -0.016677 -0.011385 0.009980
v -0.014725 -0.009958 0.010322
v -0.012377 -0.008977 0.010271
v -0.005976 -0.007739 0.002087
v -0.005505 -0.007408 0.001195
v -0.005704 -0.007433 0.002264
v -0.011165 -0.007979 0.010294
v -0.004972 -0.006986 0.002335
v -0.003416 -0.005730 0.002985
v -0.008906 -0.006354 0.010597
v -0.002802 -0.005308 0.003064
v -0.007643 -0.005951 0.010475
v -0.006901 -0.005179 0.010581
v -0.006541 -0.004215 0.011350
v -0.006410 -0.004763 0.011009
v -0.000721 -0.004216 0.003781
v 0.000376 -0.003269 0.003693
v 0.001381 -0.002834 0.003961
v 0.002641 -0.001691 0.004500
v 0.002865 -0.000949 0.004294
v -0.001558 -0.002254 0.011637
v -0.000959 -0.001683 0.010493
v -0.000334 -0.000952 0.010378
v 0.000214 -0.000998 0.010156
v 0.005241 0.000308 0.005007
v 0.001546 0.000131 0.009758
v 0.001577 0.000486 0.009971
v 0.005867 0.001415 0.004985
v 0.002180 0.000904 0.010348
v 0.002509 0.000573 0.010049
v 0.006886 0.001648 0.005369
v 0.006407 0.001986 0.006878
v -0.036643 -0.028994 -0.003441
v -0.036936 -0.028434 -0.002945
v -0.035683 -0.028434 -0.004284
v -0.037138 -0.028614 -0.002349
v -0.037351 -0.028420 -0.001680
v -0.034692 -0.027597 -0.003953
v -0.036437 -0.027610 -0.000238
v -0.036670 -0.027109 0.000129
v -0.034780 -0.026022 0.000530
v -0.031684 -0.026101 -0.003152
v -0.031496 -0.025727 -0.003026
v -0.033523 -0.025315 0.001636
v -0.033484 -0.024824 0.002183
v -0.034113 -0.024846 0.002898
v -0.034657 -0.024608 0.003841
v -0.034220 -0.024188 0.004460
v -0.028251 -0.023453 -0.002975
v -0.027696 -0.023123 -0.003012
v -0.027236 -0.022801 -0.003461
v -0.025697 -0.022355 -0.003640
v -0.032528 -0.022445 0.005961
v -0.032220 -0.022638 0.005721
v -0.025347 -0.021837 -0.003764
v -0.022542 -0.019239 -0.001937
v -0.027697 -0.018789 0.007399
v -0.021333 -0.017893 -0.000902
v -0.027091 -0.019500 0.007227
v -0.026586 -0.017865 0.007786
v -0.020235 -0.017562 -0.000622
v -0.020960 -0.017417 -0.000648
v -0.019645 -0.017154 -0.000665
v -0.026119 -0.017591 0.008069
v -0.026063 -0.017889 0.008114
v -0.025595 -0.017867 0.008033
v -0.025663 -0.017338 0.008035
v -0.016620 -0.016273 -0.003253
v -0.016587 -0.015826 -0.002516
v -0.024723 -0.016938 0.008244
v -0.016719 -0.015564 -0.000902
v -0.016223 -0.014880 -0.001475
v -0.014505 -0.014562 -0.002955
v -0.013953 -0.014420 -0.003562
v -0.013273 -0.014356 -0.003880
v -0.012909 -0.014197 -0.004320
v -0.022387 -0.015450 0.009098
v -0.022938 -0.015692 0.009112
v -0.012094 -0.013418 -0.003711
v -0.011452 -0.012294 -0.002660
v -0.020521 -0.013626 0.009744
v -0.017348 -0.012258 0.009944
v -0.017426 -0.011780 0.010041
v -0.008028 -0.009627 -0.000157
v -0.016026 -0.011068 0.010031
v -0.015383 -0.010501 0.010199
v -0.015106 -0.009672 0.010271
v -0.007168 -0.008406 0.000588
v -0.012526 -0.008495 0.010261
v -0.011576 -0.007430 0.010556
v -0.010686 -0.007163 0.010575
v -0.003780 -0.006047 0.001866
v -0.004398 -0.006560 0.001585
v -0.009754 -0.006941 0.010774
v -0.010612 -0.006781 0.010740
v -0.003154 -0.005651 0.001878
v -0.002239 -0.004763 0.002654
v -0.001376 -0.004229 0.003458
v -0.005915 -0.002903 0.012005
v -0.005327 -0.003948 0.012257
v 0.001131 -0.002340 0.003740
v 0.001765 -0.002265 0.003861
v -0.001599 -0.001567 0.010999
v 0.003893 -0.000315 0.004436
v 0.006220 0.001734 0.004847
v 0.004192 0.001862 0.008827
v 0.003671 0.001734 0.009358
v 0.006033 0.002141 0.007196
v 0.007394 0.002356 0.005290
v 0.005520 0.002486 0.008051
v 0.006660 0.002402 0.006830
v -0.037418 -0.028594 -0.001140
v -0.032967 -0.025831 -0.003566
v -0.035866 -0.026916 -0.000248
v -0.034360 -0.025198 0.001075
v -0.030482 -0.024824 -0.003034
v -0.034972 -0.024963 0.003225
v -0.028315 -0.022941 -0.002482
v -0.033166 -0.023029 0.005494
v -0.024870 -0.021141 -0.003426
v -0.024138 -0.020125 -0.003191
v -0.029181 -0.020440 0.006248
v -0.028534 -0.019689 0.006700
v -0.027518 -0.019377 0.007377
v -0.019385 -0.016946 -0.000505
v -0.025158 -0.017490 0.008271
v -0.015594 -0.015837 -0.003440
v -0.016033 -0.015532 -0.001951
v -0.024106 -0.016168 0.008697
v -0.016626 -0.014451 -0.000464
v -0.016751 -0.014988 -0.000862
v -0.022116 -0.014794 0.009323
v -0.012210 -0.012919 -0.003199
v -0.020063 -0.013107 0.009871
v -0.019151 -0.012553 0.009763
v -0.018696 -0.012445 0.009965
v -0.010120 -0.011879 -0.002030
v -0.009915 -0.010763 -0.001824
v -0.009451 -0.010883 -0.001366
v -0.007752 -0.008871 -0.000612
v -0.015862 -0.010324 0.010093
v -0.007664 -0.008939 0.000354
v -0.006909 -0.008039 0.000195
v -0.013955 -0.008625 0.010220
v -0.007014 -0.008163 0.001177
v -0.006464 -0.007553 0.001585
v -0.013262 -0.007770 0.010295
v -0.005954 -0.007362 0.001560
v -0.004858 -0.006390 0.001925
v -0.003606 -0.005515 0.002086
v -0.008631 -0.005873 0.010688
v -0.007725 -0.004726 0.010546
v -0.002038 -0.004305 0.002636
v -0.001131 -0.003496 0.003449
v -0.000801 -0.003147 0.003399
v 0.000448 -0.002427 0.003371
v -0.005244 -0.002992 0.011934
v -0.003680 -0.002362 0.012053
v 0.001861 -0.001680 0.003920
v 0.002953 0.000212 0.003945
v -0.002336 -0.001507 0.011630
v -0.000617 -0.000402 0.010454
v 0.000946 0.000331 0.010040
v 0.002070 0.001478 0.010288
v 0.006494 0.002103 0.005007
v 0.003150 0.001734 0.009918
v 0.007202 0.002766 0.005078
v 0.005105 0.002086 0.008299
v 0.006257 0.002597 0.007135
v 0.007447 0.002753 0.005582
v -0.036654 -0.028654 -0.004386
v -0.037594 -0.028149 -0.000763
v -0.037228 -0.027129 -0.000217
v -0.034054 -0.025488 -0.003805
v -0.033449 -0.026196 -0.003474
v -0.035956 -0.026646 -0.000253
v -0.035340 -0.026075 0.000215
v -0.031655 -0.024602 -0.003148
v -0.031978 -0.025045 -0.003260
v -0.035549 -0.025043 0.002385
v -0.029888 -0.024513 -0.003728
v -0.029431 -0.023956 -0.003383
v -0.029981 -0.023738 -0.003703
v -0.029190 -0.022871 -0.003084
v -0.035200 -0.023931 0.004821
v -0.034317 -0.023125 0.005553
v -0.028192 -0.022303 -0.002301
v -0.027728 -0.022248 -0.002483
v -0.026122 -0.021936 -0.003797
v -0.033291 -0.022503 0.005756
v -0.032868 -0.022262 0.005826
v -0.029961 -0.020139 0.006546
v -0.029306 -0.019409 0.006693
v -0.028911 -0.019591 0.006849
v -0.019064 -0.015693 -0.000662
v -0.016487 -0.015373 -0.003991
v -0.016277 -0.016074 -0.003925
v -0.016369 -0.014976 -0.002178
v -0.015209 -0.014604 -0.002938
v -0.014517 -0.014026 -0.002936
v -0.012787 -0.013432 -0.003353
v -0.013322 -0.013778 -0.003608
v -0.022415 -0.014517 0.009214
v -0.021248 -0.013696 0.009560
v -0.009077 -0.009956 -0.001110
v -0.008774 -0.009585 -0.001513
v -0.016814 -0.010957 0.009979
v -0.016782 -0.010465 0.010197
v -0.016470 -0.010004 0.010276
v -0.007809 -0.009096 -0.002051
v -0.007668 -0.008587 0.000376
v -0.014930 -0.009322 0.010402
v -0.012549 -0.007615 0.010387
v -0.005819 -0.007010 0.001131
v -0.005159 -0.006386 0.001735
v -0.004518 -0.006188 0.000223
v -0.011020 -0.006153 0.010518
v -0.004139 -0.005642 0.001859
v -0.002729 -0.004662 0.001991
v -0.009242 -0.005784 0.010412
v -0.002376 -0.004267 0.002139
v -0.007896 -0.004047 0.010962
v -0.000510 -0.002882 0.003585
v -0.006300 -0.002873 0.011748
v 0.001237 -0.001792 0.003414
v -0.003191 -0.001566 0.012032
v -0.003046 -0.000871 0.011746
v -0.001772 -0.001061 0.010884
v 0.003928 0.000179 0.004462
v 0.003677 0.000099 0.003915
v 0.004557 0.000891 0.004491
v 0.003650 0.002282 0.009424
v 0.004353 0.002647 0.009039
v 0.006747 0.003106 0.006772
v -0.037225 -0.027952 -0.003777
v -0.035300 -0.027941 -0.004407
v -0.037864 -0.027783 -0.000837
v -0.033856 -0.026698 -0.003739
v -0.036567 -0.026413 0.000666
v -0.032470 -0.025491 -0.003601
v -0.035995 -0.025341 0.001874
v -0.035479 -0.025645 0.000736
v -0.034764 -0.024985 0.001420
v -0.031160 -0.023761 -0.003362
v -0.028768 -0.022520 -0.003203
v -0.034418 -0.022793 0.005637
v -0.026782 -0.022075 -0.003592
v -0.033775 -0.022512 0.005688
v -0.030828 -0.020394 0.006492
v -0.028173 -0.018796 0.007501
v -0.026976 -0.017416 0.008029
v -0.020093 -0.016603 -0.000857
v -0.019198 -0.015947 -0.000785
v -0.016992 -0.015557 -0.003269
v -0.016946 -0.015102 -0.002687
v -0.017219 -0.014113 -0.000653
v -0.015714 -0.014615 -0.003299
v -0.015854 -0.014355 -0.001487
v -0.023786 -0.015702 0.008935
v -0.016520 -0.013738 -0.000421
v -0.015945 -0.013677 -0.001233
v -0.014781 -0.013659 -0.002382
v -0.023386 -0.014579 0.009440
v -0.023165 -0.015035 0.009102
v -0.014388 -0.013138 -0.002131
v -0.013850 -0.013427 -0.003293
v -0.012865 -0.012699 -0.003012
v -0.013283 -0.012142 -0.001434
v -0.012102 -0.012195 -0.002946
v -0.020653 -0.013008 0.009616
v -0.020202 -0.012301 0.009935
v -0.012511 -0.011275 -0.000632
v -0.011299 -0.011628 -0.002765
v -0.010217 -0.010751 -0.001932
v -0.018203 -0.011449 0.009942
v -0.009336 -0.009540 -0.000975
v -0.010294 -0.010327 -0.001270
v -0.017413 -0.010989 0.010066
v -0.009507 -0.010132 -0.001868
v -0.006989 -0.008557 -0.002023
v -0.006332 -0.007857 -0.001963
v -0.005551 -0.007198 -0.000711
v -0.013901 -0.008394 0.010372
v -0.012281 -0.007109 0.010535
v -0.004073 -0.005578 0.001248
v -0.009026 -0.005480 0.010547
v -0.008339 -0.004990 0.010446
v 0.000013 -0.001800 0.003357
v -0.004507 -0.002215 0.011734
v 0.001728 -0.001151 0.003399
v 0.002131 -0.000690 0.004046
v -0.003634 -0.001478 0.012262
v 0.003236 0.000907 0.004063
v -0.001643 -0.000501 0.010896
v 0.004269 0.000594 0.004320
v 0.000779 0.001006 0.010223
v 0.006905 0.002433 0.004927
v 0.004767 0.002748 0.008587
v 0.005191 0.003044 0.007969
v 0.005704 0.002958 0.007458
v 0.007985 0.003461 0.005253
v 0.007885 0.003889 0.005424
v 0.007464 0.003422 0.006019
v -0.036967 -0.028372 -0.004516
v -0.037482 -0.026554 0.000335
v -0.037147 -0.026394 0.000816
v -0.037288 -0.026263 0.001316
v -0.035748 -0.024795 0.003326
v -0.035688 -0.024434 0.003935
v -0.034893 -0.022783 0.005744
v -0.035441 -0.023870 0.004679
v -0.027217 -0.021445 -0.003079
v -0.027554 -0.021868 -0.002908
v -0.026501 -0.021395 -0.003912
v -0.033352 -0.021877 0.006082
v -0.025886 -0.021658 -0.004198
v -0.024554 -0.020647 -0.003616
v -0.032160 -0.021164 0.006363
v -0.031501 -0.020973 0.006386
v -0.030301 -0.019487 0.006616
v -0.029628 -0.019254 0.006865
v -0.027288 -0.017314 0.007907
v -0.020773 -0.016662 -0.000870
v -0.020218 -0.016090 -0.000781
v -0.026331 -0.016951 0.008116
v -0.025024 -0.016380 0.008533
v -0.017504 -0.014890 -0.000854
v -0.016501 -0.013866 -0.001672
v -0.015556 -0.014332 -0.002729
v -0.016167 -0.014121 -0.001878
v -0.022720 -0.014107 0.009474
v -0.021565 -0.013071 0.009447
v -0.019719 -0.011739 0.010036
v -0.017344 -0.010277 0.010157
v -0.010079 -0.009299 0.000502
v -0.009099 -0.009102 -0.000799
v -0.007743 -0.008411 -0.002098
v -0.007162 -0.008521 -0.002418
v -0.015466 -0.009410 0.010197
v -0.016994 -0.009383 0.010440
v -0.004837 -0.006102 -0.000715
v -0.004815 -0.006371 -0.000654
v -0.011173 -0.006664 0.010444
v -0.004083 -0.005495 0.000486
v -0.003585 -0.005070 -0.000019
v -0.002790 -0.004307 0.000357
v -0.002654 -0.004158 0.001678
v -0.001910 -0.003917 0.001839
v -0.000477 -0.002553 0.003126
v -0.005552 -0.001727 0.012388
v 0.001616 -0.000516 0.003181
v -0.004380 -0.001498 0.012354
v 0.002085 -0.000274 0.003620
v 0.002402 -0.000132 0.003859
v -0.002598 -0.000599 0.011287
v -0.002081 -0.000078 0.011021
v -0.000027 0.000642 0.010611
v 0.004910 0.001338 0.004356
v 0.001877 0.002131 0.010455
v 0.003026 0.002854 0.009920
v 0.007576 0.003207 0.004972
v 0.006625 0.003547 0.006613
v 0.007092 0.003908 0.006342
v -0.037907 -0.027501 -0.002609
v -0.037479 -0.027540 -0.003210
v -0.038204 -0.027568 -0.000615
v -0.038120 -0.026731 -0.000258
v -0.034385 -0.027195 -0.003753
v -0.036227 -0.025121 0.002392
v -0.036691 -0.024250 0.004126
v -0.035955 -0.023793 0.004827
v -0.036314 -0.023810 0.004576
v -0.027760 -0.021066 -0.002846
v -0.028109 -0.021884 -0.002793
v -0.027417 -0.020980 -0.003237
v -0.031978 -0.020678 0.006318
v -0.028524 -0.018181 0.007377
v -0.027822 -0.017143 0.007944
v -0.021118 -0.015560 -0.001024
v -0.026467 -0.016645 0.008058
v -0.017424 -0.015204 -0.003065
v -0.025794 -0.016283 0.008463
v -0.017259 -0.014363 -0.002778
v -0.017016 -0.015367 -0.003885
v -0.016707 -0.014500 -0.002338
v -0.024585 -0.015047 0.008998
v -0.024064 -0.014822 0.008966
v -0.022046 -0.013703 0.009489
v -0.022036 -0.013012 0.009555
v -0.014057 -0.012458 -0.001354
v -0.013068 -0.011593 -0.000593
v -0.020910 -0.012355 0.009897
v -0.011787 -0.010565 -0.000012
v -0.011219 -0.010218 -0.000054
v -0.019032 -0.010603 0.010014
v -0.010483 -0.009493 0.000550
v -0.010699 -0.009185 0.000395
v -0.017879 -0.010522 0.010080
v -0.010099 -0.009053 0.000389
v -0.008206 -0.008986 -0.001844
v -0.008894 -0.008580 -0.001465
v -0.009475 -0.008904 -0.000380
v -0.013855 -0.007673 0.010407
v -0.013578 -0.007221 0.010561
v -0.004069 -0.005192 -0.000483
v -0.009143 -0.004950 0.010435
v -0.003474 -0.004921 0.000865
v -0.001495 -0.003123 0.000754
v -0.008595 -0.004505 0.010438
v -0.008109 -0.003490 0.010861
v -0.001284 -0.002765 0.001410
v -0.007556 -0.003369 0.010790
v -0.002269 -0.003697 0.001472
v -0.000593 -0.002114 0.002944
v -0.000166 -0.001849 0.001820
v 0.000654 -0.001382 0.003138
v 0.001002 -0.000973 0.003243
v -0.004892 -0.001266 0.012527
v -0.003525 -0.000606 0.011364
v -0.000602 0.000706 0.010735
v -0.000045 0.001198 0.010611
v 0.003652 0.003192 0.009542
v 0.005764 0.003432 0.007550
v 0.007607 0.004332 0.006057
v -0.036753 -0.027788 -0.004470
v -0.038174 -0.027351 -0.001686
v -0.038147 -0.027048 -0.002128
v -0.035361 -0.027156 -0.004355
v -0.038033 -0.026247 0.001047
v -0.037512 -0.025822 0.001896
v -0.038919 -0.025527 0.002827
v -0.038023 -0.025513 0.002667
v -0.036827 -0.024674 0.003344
v -0.030747 -0.023664 -0.003656
v -0.031019 -0.023050 -0.003416
v -0.036472 -0.023417 0.005025
v -0.029283 -0.021703 -0.003490
v -0.032747 -0.020651 0.006463
v -0.029691 -0.018710 0.007003
v -0.029003 -0.018100 0.007526
v -0.026920 -0.016712 0.008133
v -0.019320 -0.014898 -0.000845
v -0.019712 -0.015508 -0.000709
v -0.017643 -0.014886 -0.003196
v -0.017137 -0.014816 -0.003841
v -0.018085 -0.014690 -0.000686
v -0.025687 -0.015692 0.008522
v -0.016952 -0.014129 -0.002017
v -0.017144 -0.014169 -0.002922
v -0.017557 -0.013699 -0.000411
v -0.016585 -0.013561 -0.000935
v -0.024293 -0.013665 0.008948
v -0.023146 -0.013816 0.009267
v -0.014440 -0.012241 -0.001589
v -0.022790 -0.013311 0.009433
v -0.013365 -0.011592 -0.002758
v -0.013731 -0.011594 -0.001476
v -0.013279 -0.011131 -0.000667
v -0.012246 -0.010654 -0.001559
v -0.012590 -0.010736 -0.000593
v -0.020655 -0.011588 0.009939
v -0.011256 -0.010033 -0.001789
v -0.019458 -0.011213 0.010128
v -0.011886 -0.010098 -0.000090
v -0.011517 -0.009841 -0.000200
v -0.009492 -0.008744 -0.001760
v -0.010348 -0.009169 -0.000850
v -0.009255 -0.008714 -0.001112
v -0.009477 -0.008335 0.000353
v -0.017211 -0.009079 0.010381
v -0.017631 -0.009913 0.010071
v -0.009961 -0.008464 0.000915
v -0.007058 -0.007895 -0.001748
v -0.006780 -0.006574 -0.001732
v -0.006408 -0.007162 -0.001482
v -0.005754 -0.006647 -0.001452
v -0.004690 -0.005787 -0.001037
v -0.012651 -0.006618 0.010443
v -0.011755 -0.006465 0.010627
v -0.002345 -0.003925 -0.000041
v -0.001499 -0.002715 0.001159
v -0.000778 -0.002262 0.001807
v -0.007139 -0.003679 0.011046
v -0.003837 -0.000654 0.011720
v 0.002681 0.000544 0.003415
v -0.003506 -0.000125 0.011433
v -0.002553 0.000100 0.011148
v -0.001182 0.000810 0.010842
v 0.003586 0.001398 0.003928
v 0.000452 0.001851 0.010662
v 0.001515 0.002639 0.010513
v 0.002800 0.003388 0.010100
v 0.004230 0.003537 0.009163
v 0.005254 0.003555 0.008047
v 0.005901 0.003905 0.007610
v 0.008144 0.004844 0.004994
v 0.008110 0.004381 0.005374
v -0.038546 -0.027095 -0.000711
v -0.038438 -0.026830 -0.001165
v -0.036469 -0.027484 -0.004313
v -0.038800 -0.026351 0.000191
v -0.035671 -0.026604 -0.004538
v -0.038838 -0.026056 0.001586
v -0.033008 -0.025126 -0.003501
v -0.036801 -0.023850 0.004311
v -0.036867 -0.023379 0.004828
v -0.030347 -0.022997 -0.003836
v -0.035260 -0.022710 0.005584
v -0.035677 -0.022653 0.005718
v -0.028297 -0.021434 -0.002800
v -0.034650 -0.021630 0.006168
v -0.033564 -0.021556 0.005997
v -0.025634 -0.020855 -0.003931
v -0.025857 -0.019806 -0.003974
v -0.031406 -0.020206 0.006483
v -0.030452 -0.018728 0.007106
v -0.029667 -0.018181 0.007484
v -0.029242 -0.017588 0.007506
v -0.028711 -0.017014 0.007875
v -0.020552 -0.015171 -0.001004
v -0.016529 -0.014196 -0.003310
v -0.018258 -0.014058 -0.000815
v -0.024870 -0.014118 0.008889
v -0.016762 -0.013171 -0.001161
v -0.023576 -0.013704 0.009350
v -0.014109 -0.011742 -0.001742
v -0.013568 -0.011247 -0.002941
v -0.013107 -0.011422 -0.002502
v -0.011514 -0.010231 -0.002320
v -0.010128 -0.009160 -0.001735
v -0.008208 -0.008407 -0.002163
v -0.017052 -0.008752 0.010531
v -0.006196 -0.006529 -0.001712
v -0.005364 -0.006122 -0.001575
v -0.011527 -0.005770 0.010681
v -0.011110 -0.005293 0.010540
v -0.003665 -0.004853 -0.000535
v -0.009802 -0.004691 0.010340
v -0.002940 -0.004305 -0.000070
v -0.002361 -0.003655 -0.000062
v -0.008728 -0.003853 0.010863
v -0.002095 -0.002752 0.001169
v -0.007804 -0.002350 0.011142
v -0.006678 -0.002162 0.011591
v 0.000588 -0.001113 0.002403
v 0.001237 -0.000478 0.002519
v -0.004081 -0.000016 0.011476
v -0.002316 0.000865 0.011168
v -0.001602 0.001282 0.011212
v -0.000826 0.001238 0.010937
v 0.004905 0.002703 0.004368
v 0.006095 0.003659 0.004443
v 0.006498 0.003841 0.004624
v 0.006642 0.004320 0.004403
v 0.003457 0.003545 0.009495
v 0.002945 0.003988 0.010078
v 0.004158 0.003963 0.008954
v 0.006831 0.004658 0.006637
v 0.008113 0.005247 0.005184
v -0.037320 -0.027389 -0.003625
v -0.036945 -0.027620 -0.004503
v -0.037890 -0.027102 -0.002500
v -0.038560 -0.026518 -0.000661
v -0.035450 -0.025727 -0.004336
v -0.034801 -0.025535 -0.004266
v -0.039355 -0.025277 0.003151
v -0.033409 -0.024145 -0.003605
v -0.037915 -0.024404 0.003885
v -0.038648 -0.024589 0.003833
v -0.031856 -0.023716 -0.003118
v -0.038042 -0.024212 0.003866
v -0.029934 -0.021990 -0.003541
v -0.035782 -0.022408 0.005721
v -0.026628 -0.020476 -0.004632
v -0.031722 -0.019926 0.006411
v -0.025171 -0.019425 -0.003971
v -0.032162 -0.019715 0.006586
v -0.031010 -0.019016 0.006880
v -0.023568 -0.019780 -0.002763
v -0.031221 -0.018614 0.006955
v -0.022451 -0.016515 -0.001633
v -0.022284 -0.016911 -0.001483
v -0.021739 -0.016442 -0.001083
v -0.027337 -0.016724 0.007923
v -0.027477 -0.015802 0.008363
v -0.019955 -0.014746 -0.000676
v -0.019061 -0.014201 -0.000819
v -0.025244 -0.014749 0.008652
v -0.016358 -0.013305 -0.003107
v -0.016992 -0.013010 -0.001864
v -0.017241 -0.013252 -0.000585
v -0.017149 -0.012489 -0.000237
v -0.016514 -0.012398 -0.001073
v -0.015844 -0.014168 -0.002876
v -0.015161 -0.013427 -0.002273
v -0.022451 -0.012209 0.009449
v -0.021910 -0.011998 0.009726
v -0.012244 -0.010802 -0.002523
v -0.021502 -0.011917 0.009636
v -0.011928 -0.010147 -0.002671
v -0.020143 -0.011016 0.010092
v -0.019845 -0.010457 0.010183
v -0.017920 -0.009498 0.010342
v -0.008734 -0.007748 -0.001700
v -0.014411 -0.007998 0.010291
v -0.015249 -0.007448 0.010627
v -0.013985 -0.007105 0.010425
v -0.013339 -0.006491 0.010638
v -0.011951 -0.005880 0.010480
v -0.003798 -0.004092 -0.000288
v -0.011934 -0.005232 0.010550
v -0.010394 -0.004035 0.010687
v -0.002749 -0.003466 0.000121
v -0.008979 -0.003407 0.010766
v -0.006740 -0.001548 0.012144
v -0.005563 -0.001103 0.012543
v 0.001556 0.000356 0.003283
v -0.004383 -0.000240 0.011819
v 0.002375 0.000871 0.003408
v 0.003639 0.001997 0.003920
v 0.004322 0.002290 0.003944
v 0.005393 0.003114 0.004346
v 0.007648 0.004071 0.004950
v 0.004512 0.004304 0.008796
v 0.004846 0.004407 0.008352
v 0.005894 0.004520 0.007179
v 0.006174 0.004887 0.007042
v 0.007269 0.005174 0.006334
v -0.037970 -0.027024 -0.003140
v -0.037089 -0.026488 -0.004629
v -0.035822 -0.026199 -0.004442
v -0.039543 -0.025455 0.002038
v -0.039208 -0.025724 0.001552
v -0.035346 -0.024954 -0.004214
v -0.033916 -0.024544 -0.004033
v -0.032533 -0.024211 -0.003264
v -0.037242 -0.023445 0.004564
v -0.030784 -0.022898 -0.003718
v -0.036704 -0.022768 0.005513
v -0.037314 -0.023062 0.004991
v -0.035921 -0.022216 0.005684
v -0.035340 -0.021512 0.006292
v -0.033013 -0.020264 0.006436
v -0.024471 -0.018747 -0.003291
v -0.023734 -0.017631 -0.002741
v -0.030407 -0.017808 0.007420
v -0.021651 -0.015660 -0.000940
v -0.020379 -0.013967 -0.000891
v -0.026472 -0.015121 0.008661
v -0.017434 -0.013374 -0.002985
v -0.025827 -0.014881 0.008669
v -0.018303 -0.013543 -0.000595
v -0.017199 -0.012835 -0.001994
v -0.017109 -0.012391 -0.000934
v -0.023740 -0.013079 0.009306
v -0.023267 -0.012952 0.009270
v -0.014851 -0.011742 -0.001819
v -0.014436 -0.011342 -0.001888
v -0.013232 -0.010998 -0.002703
v -0.010982 -0.009859 -0.002318
v -0.011257 -0.009397 -0.002613
v -0.009917 -0.008396 -0.002033
v -0.018704 -0.010132 0.010152
v -0.017852 -0.008939 0.010316
v -0.007301 -0.007307 -0.001631
v -0.007828 -0.007347 -0.001897
v -0.017197 -0.008456 0.010460
v -0.007641 -0.006760 -0.001713
v -0.015807 -0.007912 0.010530
v -0.005332 -0.005497 -0.001482
v -0.012646 -0.005736 0.010678
v -0.004650 -0.004848 -0.000968
v -0.003253 -0.003797 -0.000287
v -0.001270 -0.002152 0.001348
v -0.008333 -0.002904 0.010883
v -0.000439 -0.001381 0.001486
v 0.000036 -0.000687 0.001509
v -0.007366 -0.002162 0.011104
v -0.000066 -0.001047 0.002050
v 0.001310 -0.000006 0.002550
v 0.000559 -0.000651 0.002323
v -0.006527 -0.000940 0.012773
v -0.006260 -0.000633 0.012756
v 0.002722 0.001529 0.003150
v -0.002722 0.001237 0.011470
v -0.002148 0.001505 0.011300
v 0.001578 0.003319 0.010677
v 0.002745 0.005092 0.010021
v 0.007766 0.005601 0.004792
v 0.007850 0.005008 0.004688
v 0.008376 0.005532 0.004737
v 0.006885 0.005340 0.006662
v 0.007307 0.005840 0.006387
v -0.036494 -0.025898 -0.004593
v -0.033369 -0.023350 -0.003516
v -0.038581 -0.024058 0.004117
v -0.031602 -0.022489 -0.003511
v -0.030815 -0.021949 -0.003750
v -0.030512 -0.022021 -0.003431
v -0.036972 -0.022100 0.005887
v -0.029772 -0.021520 -0.003806
v -0.036344 -0.022051 0.005878
v -0.028265 -0.020199 -0.003153
v -0.027080 -0.020177 -0.004384
v -0.034156 -0.020609 0.006458
v -0.033366 -0.020057 0.006592
v -0.026310 -0.019417 -0.003823
v -0.033655 -0.019773 0.006532
v -0.025462 -0.018384 -0.003479
v -0.025689 -0.019114 -0.003770
v -0.024932 -0.018510 -0.003214
v -0.025143 -0.018019 -0.003288
v -0.031740 -0.018664 0.006981
v -0.029518 -0.017303 0.007753
v -0.021777 -0.015439 -0.001421
v -0.028179 -0.016205 0.007940
v -0.026850 -0.015126 0.008465
v -0.017555 -0.013356 -0.002440
v -0.026053 -0.014567 0.008591
v -0.017522 -0.012296 -0.000611
v -0.017700 -0.013062 -0.000371
v -0.016324 -0.011940 -0.002446
v -0.016063 -0.012521 -0.002774
v -0.015420 -0.011954 -0.002229
v -0.013253 -0.010500 -0.002101
v -0.012738 -0.010483 -0.002723
v -0.020107 -0.009835 0.010245
v -0.010559 -0.008611 -0.002055
v -0.019210 -0.009915 0.010091
v -0.019040 -0.008862 0.010528
v -0.008601 -0.007020 -0.001500
v -0.007662 -0.006409 -0.001564
v -0.006254 -0.006056 -0.001425
v -0.015325 -0.006773 0.010741
v -0.014879 -0.006298 0.010645
v -0.004912 -0.004522 -0.000685
v -0.004214 -0.004252 -0.001005
v -0.003696 -0.003770 -0.000541
v -0.011314 -0.004849 0.010626
v -0.003118 -0.003377 -0.000530
v -0.002347 -0.002903 -0.000089
v -0.002171 -0.002501 0.000626
v -0.001736 -0.002075 0.000938
v -0.001042 -0.001578 0.000754
v -0.007062 -0.001707 0.011489
v 0.000767 0.000478 0.002169
v -0.005616 -0.000225 0.012211
v 0.001573 0.000492 0.001956
v -0.005002 -0.000223 0.011878
v 0.002288 0.001781 0.003298
v 0.002075 0.001100 0.002742
v -0.005172 0.000167 0.011761
v 0.003468 0.002246 0.003342
v 0.004007 0.002706 0.003734
v 0.003941 0.003106 0.003939
v 0.004787 0.003049 0.003815
v -0.000527 0.002174 0.010846
v 0.005115 0.004058 0.004164
v 0.000252 0.002850 0.010972
v 0.005406 0.003397 0.003954
v 0.004027 0.005086 0.008671
v 0.008384 0.005952 0.004982
v -0.038225 -0.026170 -0.003735
v -0.039137 -0.025642 -0.001610
v -0.038280 -0.026759 -0.001561
v -0.039160 -0.026261 0.000010
v -0.034459 -0.024562 -0.004005
v -0.034896 -0.024433 -0.004249
v -0.033724 -0.023841 -0.003420
v -0.032774 -0.023028 -0.003574
v -0.031848 -0.022212 -0.003366
v -0.031299 -0.022102 -0.003983
v -0.038188 -0.023289 0.004881
v -0.036798 -0.021800 0.005955
v -0.028819 -0.020406 -0.003070
v -0.032846 -0.019105 0.006704
v -0.032389 -0.019205 0.006529
v -0.024136 -0.017344 -0.002931
v -0.023487 -0.017230 -0.002923
v -0.029554 -0.016427 0.007842
v -0.027935 -0.015543 0.008189
v -0.026515 -0.014672 0.008674
v -0.017296 -0.012487 -0.001743
v -0.018920 -0.013023 -0.000659
v -0.016555 -0.012474 -0.002544
v -0.025404 -0.013657 0.009089
v -0.024712 -0.013323 0.009154
v -0.015463 -0.011468 -0.001790
v -0.023107 -0.012407 0.009373
v -0.014238 -0.010470 -0.000740
v -0.014994 -0.010983 -0.001340
v -0.012592 -0.009865 -0.002474
v -0.022238 -0.010721 0.009724
v -0.021566 -0.010793 0.009720
v -0.011918 -0.009567 -0.002623
v -0.020633 -0.010361 0.009926
v -0.009546 -0.007785 -0.001757
v -0.018430 -0.009342 0.010237
v -0.017554 -0.008152 0.010386
v -0.016321 -0.007449 0.010518
v -0.015705 -0.007128 0.010621
v -0.006914 -0.005664 -0.001481
v -0.005848 -0.005452 -0.001426
v -0.006199 -0.005309 -0.001539
v -0.005114 -0.004120 -0.000816
v -0.003827 -0.003417 -0.000276
v -0.004505 -0.004075 -0.000848
v -0.011847 -0.004200 0.010797
v -0.003306 -0.003049 -0.000160
v -0.010295 -0.003250 0.011014
v -0.002208 -0.001870 0.001137
v -0.009017 -0.002304 0.011043
v -0.008142 -0.001684 0.011089
v -0.000597 -0.000516 0.001930
v 0.000138 -0.000057 0.002079
v 0.001442 0.000986 0.002594
v -0.005782 0.000226 0.012415
v -0.004199 0.000973 0.011607
v -0.002680 0.001756 0.011485
v -0.000601 0.003275 0.010880
v -0.001045 0.002470 0.010863
v 0.000731 0.003691 0.010991
v 0.001551 0.003635 0.010542
v 0.001304 0.004339 0.010698
v 0.006624 0.004933 0.004417
v 0.005326 0.004927 0.008035
v 0.005921 0.005964 0.007127
v 0.006955 0.006021 0.006716
v 0.008479 0.006639 0.004952
v -0.037861 -0.026556 -0.004712
v -0.038148 -0.026386 -0.002946
v -0.036684 -0.025366 -0.004674
v -0.039323 -0.023553 0.004734
v -0.038709 -0.023088 0.004890
v -0.038297 -0.022553 0.005371
v -0.037774 -0.022522 0.005312
v -0.030038 -0.021163 -0.004030
v -0.030687 -0.021188 -0.004002
v -0.035897 -0.021179 0.006436
v -0.028172 -0.019473 -0.003475
v -0.034786 -0.020558 0.006240
v -0.027031 -0.019622 -0.004282
v -0.034551 -0.019848 0.006605
v -0.025946 -0.018554 -0.003468
v -0.033664 -0.019094 0.006636
v -0.024233 -0.016936 -0.003019
v -0.031200 -0.017863 0.007414
v -0.022368 -0.014904 -0.001812
v -0.022695 -0.016305 -0.002238
v -0.028920 -0.016304 0.007843
v -0.020900 -0.014624 -0.000827
v -0.025885 -0.013467 0.008873
v -0.018089 -0.012374 -0.000415
v -0.023788 -0.012196 0.009389
v -0.023178 -0.011697 0.009441
v -0.022214 -0.011401 0.009586
v -0.013786 -0.009686 -0.001121
v -0.013772 -0.010247 -0.000798
v -0.013230 -0.010121 -0.001525
v -0.012696 -0.009644 -0.002456
v -0.021050 -0.010761 0.009999
v -0.019376 -0.008655 0.010452
v -0.009008 -0.007441 -0.001789
v -0.008476 -0.006357 -0.001342
v -0.017239 -0.007999 0.010565
v -0.012359 -0.004847 0.010680
v -0.013464 -0.004743 0.010968
v -0.002935 -0.002592 -0.000329
v -0.010467 -0.002865 0.010960
v -0.002410 -0.001882 0.000658
v -0.001515 -0.001460 0.000835
v -0.009101 -0.002590 0.010873
v -0.001039 -0.001110 0.001139
v -0.000436 -0.000004 0.001689
v -0.007283 -0.001411 0.012413
v -0.007597 -0.000886 0.013077
v -0.007279 -0.000162 0.013535
v -0.006340 0.000019 0.012467
v 0.002381 0.002095 0.003097
v -0.003471 0.001235 0.011614
v 0.003150 0.002776 0.003480
v 0.003031 0.002382 0.003482
v 0.005697 0.004175 0.004163
v 0.007254 0.005210 0.004771
v 0.005902 0.005350 0.007054
v 0.004673 0.005648 0.008147
v 0.008379 0.006217 0.004820
v 0.008310 0.006853 0.004965
v 0.007277 0.006473 0.006536
v -0.037829 -0.026187 -0.005047
v -0.037882 -0.025459 -0.004926
v -0.038127 -0.025973 -0.004173
v -0.037070 -0.026075 -0.004540
v -0.037397 -0.025434 -0.004738
v -0.036084 -0.025243 -0.004707
v -0.039629 -0.024507 0.004176
v -0.032491 -0.022422 -0.003354
v -0.031913 -0.021576 -0.003834
v -0.037779 -0.022244 0.005381
v -0.029882 -0.020416 -0.003398
v -0.038088 -0.022038 0.005599
v -0.029318 -0.020319 -0.003354
v -0.036328 -0.020327 0.007118
v -0.026313 -0.018233 -0.003615
v -0.027184 -0.019136 -0.004356
v -0.033008 -0.018705 0.006652
v -0.023695 -0.016755 -0.003097
v -0.031373 -0.016967 0.007483
v -0.030382 -0.017260 0.007623
v -0.030148 -0.016450 0.007882
v -0.021863 -0.014428 -0.001394
v -0.029356 -0.015694 0.008050
v -0.028706 -0.015196 0.008142
v -0.028368 -0.015747 0.008216
v -0.026534 -0.013701 0.008823
v -0.019399 -0.012618 -0.000706
v -0.017325 -0.012200 -0.002543
v -0.025266 -0.013136 0.009048
v -0.017540 -0.011830 -0.001013
v -0.024581 -0.012303 0.009334
v -0.024243 -0.011214 0.009684
v -0.022845 -0.010863 0.009725
v -0.013934 -0.009342 -0.000781
v -0.020874 -0.009589 0.010199
v -0.011123 -0.007425 -0.002215
v -0.011237 -0.008407 -0.002437
v -0.010054 -0.007560 -0.002014
v -0.018661 -0.008040 0.010636
v -0.017267 -0.007443 0.010428
v -0.007569 -0.005839 -0.001421
v -0.016478 -0.006262 0.010893
v -0.006091 -0.004431 -0.001174
v -0.005637 -0.004305 -0.001094
v -0.013669 -0.004486 0.010857
v -0.013676 -0.005202 0.010814
v -0.004668 -0.003892 -0.001194
v -0.004019 -0.003418 -0.000806
v -0.003776 -0.002664 -0.000020
v -0.011443 -0.003673 0.010975
v -0.002581 -0.001704 0.000590
v -0.000870 -0.000552 0.001180
v -0.001930 -0.001295 0.000602
v -0.009074 -0.001470 0.011377
v -0.007614 -0.001176 0.011575
v 0.000182 0.000278 0.001705
v 0.001605 0.001463 0.002354
v 0.001953 0.001663 0.002670
v -0.006149 0.000826 0.013386
v -0.005473 0.001029 0.012917
v -0.004818 0.001205 0.012218
v -0.003273 0.002157 0.011976
v 0.003808 0.003263 0.003755
v -0.001674 0.002778 0.011182
v 0.004629 0.003906 0.003878
v 0.004605 0.005128 0.004009
v -0.000989 0.003565 0.011062
v 0.005192 0.004772 0.004278
v 0.002255 0.004761 0.010220
v 0.006517 0.006027 0.004442
v 0.005503 0.005807 0.007624
v 0.006737 0.006713 0.006840
v 0.008034 0.006300 0.004575
v 0.007546 0.006824 0.005918
v -0.038970 -0.025579 -0.001964
v -0.039167 -0.025572 -0.001075
v -0.039548 -0.025695 -0.000290
v -0.039970 -0.024850 0.001682
v -0.035545 -0.023799 -0.004176
v -0.040140 -0.023798 0.004921
v -0.040159 -0.023270 0.005236
v -0.031263 -0.021330 -0.003969
v -0.035990 -0.020542 0.006883
v -0.035671 -0.020437 0.006532
v -0.035534 -0.019991 0.006366
v -0.025819 -0.017504 -0.003694
v -0.024640 -0.017488 -0.002882
v -0.032360 -0.018451 0.007084
v -0.023972 -0.016373 -0.003245
v -0.030800 -0.016738 0.007477
v -0.028136 -0.014606 0.008486
v -0.027406 -0.014754 0.008532
v -0.020121 -0.013294 -0.000654
v -0.027072 -0.013838 0.008883
v -0.017815 -0.012208 -0.001895
v -0.018019 -0.011852 -0.000470
v -0.017336 -0.011121 -0.001339
v -0.024793 -0.011332 0.009378
v -0.012631 -0.009093 -0.002285
v -0.009646 -0.006920 -0.001772
v -0.009397 -0.006092 -0.001916
v -0.018718 -0.007457 0.010650
v -0.016145 -0.006762 0.010597
v -0.006789 -0.004972 -0.001415
v -0.005656 -0.003681 -0.000624
v -0.004899 -0.003153 -0.000318
v -0.012575 -0.003991 0.010920
v -0.003280 -0.001700 0.000928
v -0.011860 -0.003341 0.010955
v -0.011283 -0.002665 0.011210
v -0.002862 -0.001158 0.001370
v -0.010386 -0.002278 0.011184
v 0.001533 0.002280 0.003427
v -0.006875 0.000727 0.014325
v -0.007125 0.001209 0.014286
v 0.001939 0.002851 0.003524
v -0.004124 0.002352 0.012442
v 0.006008 0.004890 0.004396
v 0.005869 0.005721 0.004364
v 0.002990 0.005311 0.009554
v 0.007489 0.006065 0.004558
v 0.004545 0.006075 0.008398
v 0.005586 0.006462 0.007062
v 0.008099 0.007081 0.004804
v -0.039067 -0.025432 -0.002778
v -0.038398 -0.025590 -0.003519
v -0.037027 -0.024771 -0.004797
v -0.035670 -0.023166 -0.004208
v -0.040125 -0.024339 0.002221
v -0.040189 -0.023516 0.004279
v -0.039991 -0.022522 0.006039
v -0.039601 -0.022934 0.005261
v -0.038718 -0.022169 0.005460
v -0.037932 -0.021309 0.005908
v -0.026923 -0.018232 -0.003593
v -0.033821 -0.018680 0.006585
v -0.031091 -0.015835 0.007773
v -0.024365 -0.016271 -0.003060
v -0.030563 -0.015685 0.007767
v -0.021561 -0.013504 -0.001103
v -0.020764 -0.013515 -0.001023
v -0.025393 -0.012727 0.009215
v -0.017995 -0.011019 -0.000072
v -0.017522 -0.010751 -0.001429
v -0.017378 -0.010806 -0.000778
v -0.016851 -0.011774 -0.002668
v -0.015272 -0.009574 -0.001339
v -0.014498 -0.009970 -0.000870
v -0.014655 -0.009113 -0.000876
v -0.012993 -0.008733 -0.002279
v -0.012415 -0.008061 -0.002438
v -0.021576 -0.009801 0.010006
v -0.011698 -0.008254 -0.002353
v -0.020358 -0.008927 0.010291
v -0.010577 -0.007422 -0.001960
v -0.017670 -0.006919 0.010748
v -0.006545 -0.004251 -0.001395
v -0.004312 -0.002596 0.000116
v -0.011611 -0.002084 0.011584
v -0.002149 -0.000786 0.001189
v -0.001632 -0.000455 0.001350
v -0.008434 0.000283 0.012613
v -0.007692 -0.000205 0.013252
v -0.006265 0.001269 0.013217
v -0.006604 0.001345 0.014151
v -0.004317 0.001580 0.012125
v -0.002438 0.003091 0.011493
v 0.004173 0.004297 0.004028
v -0.000351 0.004393 0.010780
v 0.000900 0.005294 0.010685
v 0.000760 0.004821 0.010676
v 0.002060 0.005738 0.010072
v 0.004179 0.005858 0.008532
v 0.006157 0.006996 0.007056
v 0.007851 0.007591 0.004480
v 0.006974 0.007200 0.006321
v 0.008640 0.007466 0.004647
v -0.039185 -0.025093 -0.002273
v -0.039617 -0.025103 -0.000870
v -0.034953 -0.023229 -0.004160
v -0.034157 -0.023447 -0.003639
v -0.034856 -0.022158 -0.004050
v -0.040292 -0.022761 0.005633
v -0.033102 -0.022460 -0.003341
v -0.032599 -0.021374 -0.003629
v -0.037349 -0.020397 0.006429
v -0.036108 -0.019881 0.006622
v -0.035058 -0.019376 0.006508
v -0.026398 -0.017575 -0.003670
v -0.034365 -0.018917 0.006624
v -0.033274 -0.017986 0.006998
v -0.025318 -0.016721 -0.003201
v -0.032333 -0.016751 0.007352
v -0.031997 -0.017145 0.007500
v -0.024761 -0.016207 -0.003195
v -0.022946 -0.014848 -0.001824
v -0.028775 -0.014333 0.008199
v -0.027135 -0.012972 0.008875
v -0.019222 -0.011416 -0.000260
v -0.017763 -0.011685 -0.001858
v -0.018047 -0.011180 -0.001919
v -0.017364 -0.011363 -0.002527
v -0.026217 -0.012739 0.009094
v -0.018761 -0.011794 -0.000399
v -0.016680 -0.010283 -0.002043
v -0.017281 -0.010287 -0.000906
v -0.023184 -0.010433 0.009643
v -0.022641 -0.009763 0.009973
v -0.014576 -0.008367 -0.000708
v -0.014005 -0.008916 -0.001032
v -0.013433 -0.008329 -0.001339
v -0.021425 -0.009024 0.010030
v -0.011990 -0.007596 -0.002377
v -0.018566 -0.006754 0.010739
v -0.017820 -0.006265 0.010863
v -0.015677 -0.005465 0.010899
v -0.015054 -0.004991 0.010802
v -0.013317 -0.003540 0.011180
v -0.012329 -0.003007 0.011077
v -0.011866 -0.002930 0.011287
v -0.011002 -0.001905 0.011547
v -0.008705 -0.001028 0.011738
v -0.007986 -0.000677 0.012379
v -0.007679 0.000027 0.013728
v -0.005338 0.001848 0.012653
v -0.003304 0.002611 0.011803
v 0.002798 0.003527 0.003764
v 0.003491 0.003715 0.003974
v -0.001822 0.003826 0.010984
v 0.005170 0.005662 0.004067
v 0.005860 0.006143 0.004181
v 0.007116 0.006636 0.004600
v 0.007931 0.007239 0.005684
v -0.039169 -0.024859 -0.003291
v -0.039645 -0.024900 0.000084
v -0.040021 -0.024488 0.000511
v -0.040151 -0.024125 0.001097
v -0.040122 -0.023859 0.000567
v -0.040569 -0.023685 0.002067
v -0.033977 -0.022198 -0.003837
v -0.032783 -0.021143 -0.003508
v -0.031887 -0.020599 -0.004213
v -0.038971 -0.021505 0.005999
v -0.038164 -0.020894 0.006188
v -0.030248 -0.018913 -0.003882
v -0.027702 -0.018994 -0.004208
v -0.036604 -0.019894 0.006957
v -0.025730 -0.016593 -0.003052
v -0.025105 -0.015982 -0.002999
v -0.032908 -0.016725 0.007380
v -0.031695 -0.016409 0.007384
v -0.023722 -0.015179 -0.002319
v -0.028184 -0.013859 0.008561
v -0.027743 -0.013746 0.008506
v -0.019847 -0.012047 -0.000631
v -0.020557 -0.012633 -0.000774
v -0.025398 -0.012116 0.009251
v -0.018640 -0.010890 -0.000254
v -0.017928 -0.010392 -0.000042
v -0.016145 -0.009944 -0.002016
v -0.012747 -0.007261 -0.000396
v -0.012259 -0.007212 -0.001175
v -0.010607 -0.006419 -0.001900
v -0.019972 -0.008298 0.010466
v -0.019456 -0.007786 0.010531
v -0.008296 -0.005774 -0.001186
v -0.008110 -0.004991 -0.001368
v -0.016877 -0.005889 0.010831
v -0.007054 -0.003735 -0.001504
v -0.015995 -0.005124 0.010861
v -0.005869 -0.003588 -0.001122
v -0.003302 -0.001277 0.001027
v -0.003870 -0.000383 0.000711
v -0.010029 -0.001147 0.011565
v -0.000583 0.000518 0.002201
v -0.009239 -0.000052 0.011980
v -0.008619 -0.000071 0.012006
v -0.000020 0.000868 0.002228
v 0.000875 0.002514 0.003076
v 0.000867 0.003302 0.003595
v -0.007013 0.001798 0.014501
v -0.005111 0.002526 0.012725
v 0.002659 0.004056 0.003661
v 0.003093 0.004370 0.003849
v 0.003867 0.004701 0.003906
v -0.000937 0.004531 0.011017
v 0.006411 0.006584 0.004308
v 0.002605 0.006421 0.009456
v 0.006623 0.007399 0.004336
v 0.003792 0.006567 0.008756
v 0.005036 0.006506 0.007580
v 0.005659 0.007093 0.007118
v 0.007376 0.007780 0.005867
v 0.008473 0.008001 0.004428
v -0.038840 -0.024878 -0.004673
v -0.038341 -0.025100 -0.004783
v -0.037903 -0.024775 -0.004895
v -0.040103 -0.024052 0.000035
v -0.036678 -0.023697 -0.004433
v -0.036243 -0.023514 -0.004198
v -0.036020 -0.022671 -0.004378
v -0.040525 -0.022677 0.004727
v -0.033394 -0.021330 -0.003424
v -0.032420 -0.020708 -0.004227
v -0.039691 -0.021706 0.006151
v -0.031171 -0.020719 -0.003903
v -0.030772 -0.020432 -0.003920
v -0.038399 -0.020348 0.006296
v -0.037752 -0.019910 0.006683
v -0.028617 -0.017958 -0.004282
v -0.028190 -0.018235 -0.004467
v -0.035614 -0.018919 0.006529
v -0.035301 -0.018677 0.006535
v -0.027476 -0.017556 -0.003890
v -0.026863 -0.017210 -0.003885
v -0.035008 -0.018323 0.006660
v -0.026907 -0.016497 -0.003186
v -0.034220 -0.018342 0.006777
v -0.034401 -0.017493 0.006800
v -0.026311 -0.016589 -0.003364
v -0.024073 -0.015050 -0.002212
v -0.030084 -0.015294 0.007969
v -0.022168 -0.014006 -0.001146
v -0.021544 -0.011583 -0.000862
v -0.021771 -0.012966 -0.001185
v -0.028385 -0.013049 0.008608
v -0.020427 -0.011890 -0.000635
v -0.026418 -0.011797 0.009121
v -0.025722 -0.011470 0.009242
v -0.018297 -0.010206 -0.000430
v -0.018103 -0.010680 -0.001516
v -0.016255 -0.009684 -0.002097
v -0.025296 -0.011430 0.009390
v -0.023447 -0.010059 0.009878
v -0.021987 -0.009308 0.010008
v -0.014009 -0.008147 -0.000761
v -0.013284 -0.007453 -0.000239
v -0.012628 -0.007722 -0.001710
v -0.012086 -0.007105 -0.002328
v -0.020864 -0.008450 0.010406
v -0.012366 -0.006850 -0.000902
v -0.010791 -0.006719 -0.002048
v -0.020516 -0.007895 0.010312
v -0.012846 -0.006921 -0.000257
v -0.009111 -0.004537 -0.001609
v -0.015899 -0.004630 0.011082
v -0.016911 -0.005612 0.010998
v -0.005593 -0.003187 -0.000417
v -0.014852 -0.004238 0.011109
v -0.004848 -0.002672 -0.000374
v -0.013482 -0.002697 0.011339
v -0.011807 -0.001733 0.011484
v -0.002458 -0.000349 0.000794
v 0.000436 0.001249 0.002542
v -0.008048 0.001845 0.013693
v -0.008504 0.001396 0.013237
v -0.006443 0.001752 0.013682
v 0.002072 0.003614 0.003561
v -0.004659 0.002972 0.012354
v 0.001540 0.003907 0.003688
v -0.003042 0.003344 0.011733
v -0.002628 0.003834 0.011347
v 0.003256 0.005041 0.004102
v -0.001670 0.004397 0.011091
v 0.004400 0.005582 0.004187
v 0.005993 0.006778 0.004472
v 0.003214 0.006420 0.009009
v 0.003181 0.007005 0.009023
v 0.004301 0.007004 0.007834
v 0.005280 0.007025 0.007415
v 0.005080 0.007513 0.007297
v 0.006092 0.008051 0.007016
v 0.006611 0.007629 0.006809
v -0.038728 -0.024960 -0.003849
v -0.038944 -0.024290 -0.004331
v -0.039732 -0.024225 -0.002465
v -0.039335 -0.024872 -0.001608
v -0.037203 -0.023887 -0.004379
v -0.040232 -0.022086 0.005982
v -0.036701 -0.019454 0.006888
v -0.037150 -0.019251 0.007010
v -0.036348 -0.018669 0.006552
v -0.035816 -0.018267 0.006651
v -0.027618 -0.016652 -0.002901
v -0.033781 -0.016471 0.007297
v -0.033615 -0.017376 0.006886
v -0.025191 -0.015598 -0.002964
v -0.032421 -0.015975 0.007406
v -0.023626 -0.014446 -0.002206
v -0.029501 -0.013981 0.008188
v -0.029290 -0.014724 0.008167
v -0.019807 -0.011189 -0.000558
v -0.017637 -0.010661 -0.002201
v -0.017857 -0.010218 -0.002198
v -0.019176 -0.010687 -0.000189
v -0.016958 -0.009985 -0.002127
v -0.023513 -0.009424 0.009889
v -0.014599 -0.007391 -0.000602
v -0.021816 -0.008659 0.010227
v -0.011445 -0.006058 -0.002400
v -0.012834 -0.006101 0.000251
v -0.011758 -0.005887 -0.000688
v -0.010076 -0.006164 -0.001913
v -0.019639 -0.005940 0.010988
v -0.019371 -0.006851 0.010651
v -0.009527 -0.005273 -0.001897
v -0.018223 -0.005681 0.011035
v -0.008541 -0.004210 -0.001581
v -0.007842 -0.004553 -0.001239
v -0.017267 -0.005276 0.010935
v -0.006422 -0.003344 -0.001415
v -0.015317 -0.003843 0.011073
v -0.006148 -0.002383 -0.000836
v -0.013443 -0.003218 0.011355
v -0.004635 -0.002061 -0.000449
v -0.004808 -0.001437 -0.000212
v -0.004114 -0.001212 0.000420
v -0.011260 -0.001086 0.011809
v -0.003332 -0.000490 0.000849
v -0.010237 -0.000790 0.011740
v -0.008521 0.001042 0.012793
v -0.000471 0.001809 0.002033
v 0.000089 0.002883 0.002499
v -0.007172 0.002963 0.013339
v 0.002524 0.004570 0.003955
v 0.002017 0.004526 0.003483
v -0.000171 0.005429 0.010705
v 0.001583 0.005479 0.010346
v 0.005660 0.006884 0.004373
v 0.007177 0.007809 0.004401
v 0.006603 0.008155 0.006402
v 0.008521 0.008529 0.004581
v -0.039332 -0.024134 -0.003466
v -0.039947 -0.024392 -0.000453
v -0.039923 -0.024210 -0.001459
v -0.040634 -0.023363 0.002492
v -0.034524 -0.021343 -0.004174
v -0.040443 -0.022172 0.004909
v -0.040865 -0.022098 0.004562
v -0.033844 -0.020675 -0.003622
v -0.040715 -0.021048 0.006433
v -0.040441 -0.021484 0.006533
v -0.032200 -0.020144 -0.004116
v -0.029049 -0.018094 -0.003854
v -0.028064 -0.017414 -0.003666
v -0.026134 -0.015293 -0.002704
v -0.031983 -0.015775 0.007645
v -0.031608 -0.015051 0.007620
v -0.024199 -0.014529 -0.002182
v -0.023676 -0.013912 -0.002200
v -0.024445 -0.014113 -0.002292
v -0.030646 -0.014661 0.007843
v -0.022537 -0.011915 -0.001096
v -0.022558 -0.013152 -0.001296
v -0.028932 -0.013237 0.008626
v -0.017901 -0.010270 -0.000730
v -0.025923 -0.010571 0.009582
v -0.022606 -0.009078 0.010105
v -0.021702 -0.007804 0.010406
v -0.012319 -0.006792 -0.001790
v -0.011655 -0.005935 -0.001295
v -0.020329 -0.006775 0.010540
v -0.020027 -0.007137 0.010629
v -0.018785 -0.006296 0.010690
v -0.007770 -0.003654 -0.001142
v -0.016628 -0.004516 0.011154
v -0.015689 -0.003541 0.011257
v -0.006412 -0.002463 -0.001386
v -0.015141 -0.003387 0.011476
v -0.014580 -0.003334 0.011349
v -0.004629 -0.000893 -0.000355
v -0.013884 -0.001850 0.011730
v -0.012582 -0.001059 0.011864
v -0.009794 0.000329 0.011749
v -0.000960 0.001902 0.002099
v -0.008466 0.002108 0.013922
v -0.008023 0.002646 0.014710
v 0.000962 0.003893 0.003610
v -0.007398 0.002611 0.014404
v -0.006988 0.002635 0.014123
v -0.005894 0.001870 0.013083
v -0.004555 0.003629 0.012323
v -0.003483 0.003781 0.011898
v -0.002479 0.004669 0.011579
v 0.003073 0.005240 0.003653
v -0.001953 0.005003 0.010889
v -0.001347 0.004825 0.010946
v 0.003979 0.005845 0.003993
v 0.004735 0.006260 0.004036
v 0.002344 0.006851 0.009431
v 0.004106 0.007644 0.007852
v 0.008044 0.008325 0.004270
v 0.008599 0.008891 0.004035
v 0.008570 0.008993 0.003538
v 0.005853 0.008641 0.007382
v 0.007468 0.008257 0.005945
v 0.007712 0.008573 0.005431
v 0.008922 0.008962 0.004323
v -0.038192 -0.024188 -0.005097
v -0.039850 -0.024256 -0.000917
v -0.037785 -0.022836 -0.004687
v -0.036931 -0.022874 -0.004519
v -0.041054 -0.022653 0.002236
v -0.040599 -0.021563 0.005834
v -0.040982 -0.020973 0.006657
v -0.039404 -0.020858 0.006241
v -0.031483 -0.019358 -0.004315
v -0.039424 -0.020160 0.006483
v -0.029976 -0.018511 -0.003772
v -0.037549 -0.018822 0.006890
v -0.026734 -0.016111 -0.003377
v -0.034369 -0.016570 0.006944
v -0.032901 -0.015234 0.007518
v -0.025157 -0.014727 -0.002424
v -0.031969 -0.014804 0.007733
v -0.031081 -0.014580 0.007917
v -0.022956 -0.013120 -0.001519
v -0.030020 -0.013973 0.008268
v -0.021007 -0.012480 -0.000648
v -0.020855 -0.010802 -0.000732
v -0.020859 -0.011341 -0.000856
v -0.027831 -0.012522 0.008807
v -0.027912 -0.011527 0.009021
v -0.026665 -0.011379 0.009022
v -0.019665 -0.010014 -0.000352
v -0.018977 -0.009884 -0.000145
v -0.018376 -0.010341 -0.001605
v -0.018307 -0.009654 -0.000817
v -0.016692 -0.009315 -0.001907
v -0.016830 -0.008761 -0.001827
v -0.024593 -0.010108 0.009769
v -0.024737 -0.009393 0.009668
v -0.016055 -0.008046 -0.001730
v -0.016061 -0.008812 -0.001827
v -0.024111 -0.009782 0.009843
v -0.023509 -0.008735 0.009971
v -0.021467 -0.007140 0.010402
v -0.013039 -0.005388 0.000146
v -0.011859 -0.005522 -0.001544
v -0.020831 -0.007406 0.010533
v -0.011775 -0.005491 -0.000776
v -0.012308 -0.005775 0.000037
v -0.010903 -0.004929 -0.002339
v -0.017551 -0.004428 0.011335
v -0.007085 -0.002308 -0.001384
v -0.007213 -0.002927 -0.001330
v -0.015288 -0.002997 0.011617
v -0.006070 -0.002052 -0.000636
v -0.005592 -0.001573 -0.000669
v -0.014013 -0.002442 0.011496
v -0.004034 -0.000724 0.000068
v -0.011043 -0.000367 0.011715
v -0.003129 0.000304 0.000883
v -0.010683 -0.000167 0.011869
v -0.002196 0.000453 0.001022
v -0.009085 0.000985 0.012274
v -0.000464 0.002589 0.002202
v 0.000074 0.003191 0.002598
v -0.005742 0.003200 0.012557
v 0.001768 0.004417 0.002794
v 0.003026 0.005257 0.002953
v 0.001327 0.004759 0.003333
v -0.002640 0.004927 0.011583
v 0.004438 0.006230 0.003148
v 0.003396 0.006200 0.003615
v -0.002101 0.005556 0.011221
v -0.000963 0.005516 0.010971
v 0.006059 0.007324 0.003375
v 0.001843 0.006976 0.009723
v 0.006250 0.008028 0.004018
v 0.006863 0.007896 0.003495
v 0.002665 0.007370 0.009205
v 0.005551 0.008200 0.007263
v 0.004827 0.007608 0.007472
v 0.007369 0.008289 0.003650
v 0.007123 0.008917 0.005805
v -0.038776 -0.024299 -0.005063
v -0.040697 -0.023212 0.000689
v -0.040660 -0.022958 0.000224
v -0.037386 -0.022756 -0.004458
v -0.040428 -0.023466 0.001744
v -0.041108 -0.022110 0.002007
v -0.035741 -0.021832 -0.004108
v -0.035536 -0.021404 -0.003982
v -0.033463 -0.020165 -0.003745
v -0.032468 -0.019679 -0.004039
v -0.032843 -0.020231 -0.004284
v -0.041052 -0.020442 0.006967
v -0.031772 -0.019268 -0.004125
v -0.038083 -0.019444 0.006572
v -0.029413 -0.017776 -0.003766
v -0.029906 -0.018011 -0.003688
v -0.036864 -0.018511 0.006802
v -0.035514 -0.017513 0.006531
v -0.034973 -0.016355 0.006968
v -0.034854 -0.017285 0.006887
v -0.033304 -0.016243 0.007234
v -0.033509 -0.015142 0.007241
v -0.025759 -0.015356 -0.002816
v -0.025311 -0.014193 -0.002462
v -0.032442 -0.015140 0.007512
v -0.023313 -0.012955 -0.001335
v -0.029669 -0.013256 0.008171
v -0.022073 -0.012051 -0.000847
v -0.029006 -0.012595 0.008625
v -0.020392 -0.010896 -0.000509
v -0.018265 -0.009864 -0.001415
v -0.018272 -0.009024 -0.000885
v -0.017786 -0.009706 -0.002018
v -0.025384 -0.010309 0.009548
v -0.023477 -0.008142 0.010063
v -0.022588 -0.008467 0.010165
v -0.014068 -0.006754 -0.000629
v -0.011310 -0.005487 -0.002254
v -0.012468 -0.005242 0.000262
v -0.010267 -0.005155 -0.001972
v -0.009994 -0.004512 -0.002221
v -0.009540 -0.004526 -0.001782
v -0.008348 -0.003137 -0.001321
v -0.005236 -0.000893 -0.000369
v -0.013515 -0.000626 0.013561
v -0.012824 -0.000778 0.012488
v -0.012106 -0.000384 0.012219
v -0.002784 0.001194 0.001171
v -0.001403 0.002213 0.001807
v -0.008490 0.002443 0.014441
v -0.000030 0.003774 0.003053
v -0.006627 0.003018 0.012615
v -0.006976 0.003522 0.014344
v -0.006024 0.003766 0.012961
v 0.001988 0.005137 0.003482
v -0.003690 0.004580 0.011707
v -0.003872 0.004750 0.011917
v 0.005520 0.007514 0.003902
v 0.001314 0.006661 0.009934
v 0.003558 0.007339 0.008284
v 0.008266 0.009250 0.003903
v 0.005392 0.008910 0.007635
v 0.005976 0.009103 0.007440
v 0.007985 0.009022 0.005328
v -0.039317 -0.023745 -0.003737
v -0.040146 -0.023410 -0.001473
v -0.037128 -0.022038 -0.004564
v -0.041133 -0.022325 0.002774
v -0.035053 -0.021145 -0.003997
v -0.041245 -0.021401 0.004834
v -0.033951 -0.019733 -0.003632
v -0.041239 -0.020753 0.006658
v -0.040625 -0.020455 0.006538
v -0.039863 -0.019544 0.006280
v -0.031120 -0.018532 -0.004057
v -0.038597 -0.019595 0.006617
v -0.037833 -0.018341 0.007018
v -0.028606 -0.016107 -0.003996
v -0.036039 -0.017748 0.006588
v -0.028187 -0.016720 -0.003759
v -0.025914 -0.014677 -0.002854
v -0.026065 -0.014184 -0.002513
v -0.024361 -0.013364 -0.002102
v -0.031610 -0.013963 0.007759
v -0.030354 -0.013677 0.008091
v -0.023007 -0.012014 -0.001050
v -0.028516 -0.012324 0.008624
v -0.027692 -0.010597 0.009313
v -0.027208 -0.011753 0.009033
v -0.025121 -0.009592 0.009719
v -0.022302 -0.007692 0.010475
v -0.011655 -0.005100 -0.000786
v -0.011652 -0.005235 -0.001993
v -0.018676 -0.005196 0.010936
v -0.008953 -0.003527 -0.001375
v -0.017998 -0.004282 0.011216
v -0.007574 -0.002590 -0.001029
v -0.007381 -0.001583 -0.001318
v -0.017344 -0.003776 0.011346
v -0.006400 -0.001803 -0.001348
v -0.015833 -0.002806 0.011552
v -0.005683 -0.000668 -0.000175
v -0.013920 -0.000889 0.013217
v -0.013636 -0.001268 0.012228
v -0.003738 0.000302 0.000865
v -0.011325 0.000327 0.011867
v -0.010202 0.000613 0.011989
v -0.002234 0.001700 0.001164
v -0.012591 0.000069 0.013589
v -0.009140 0.001431 0.012791
v -0.000758 0.003131 0.002860
v 0.000539 0.004194 0.003215
v 0.001384 0.005601 0.003317
v -0.005494 0.003802 0.012382
v -0.005721 0.004562 0.013649
v 0.002242 0.005813 0.003353
v -0.002757 0.005407 0.011840
v 0.004392 0.006715 0.003682
v 0.000732 0.006361 0.010290
v 0.001263 0.007469 0.009888
v 0.006655 0.008387 0.004188
v 0.006134 0.008278 0.003956
v 0.004945 0.008592 0.007479
v 0.006467 0.009720 0.006471
v 0.007168 0.009297 0.005939
v 0.008447 0.009641 0.004184
v 0.008453 0.009922 0.003908
v 0.008646 0.010153 0.004059
v -0.039121 -0.023876 -0.005218
v -0.039559 -0.024097 -0.002876
v -0.039749 -0.023739 -0.002488
v -0.038340 -0.022809 -0.004611
v -0.040887 -0.022863 -0.000969
v -0.041004 -0.022475 0.001292
v -0.035937 -0.020917 -0.004148
v -0.041473 -0.021480 0.003259
v -0.035247 -0.020638 -0.004105
v -0.034231 -0.020311 -0.003425
v -0.041616 -0.020986 0.005625
v -0.033148 -0.019587 -0.004009
v -0.032568 -0.019121 -0.003834
v -0.032097 -0.018843 -0.004215
v -0.039544 -0.019264 0.006446
v -0.038926 -0.019093 0.006489
v -0.037628 -0.017495 0.006746
v -0.037308 -0.017774 0.006539
v -0.036409 -0.017192 0.006604
v -0.026959 -0.015345 -0.003175
v -0.034185 -0.015623 0.007151
v -0.023589 -0.012537 -0.001373
v -0.029582 -0.012237 0.008369
v -0.023049 -0.011393 -0.001149
v -0.020837 -0.009937 -0.000685
v -0.019501 -0.009319 -0.000154
v -0.026807 -0.010287 0.009476
v -0.020008 -0.009434 -0.000084
v -0.018759 -0.009292 -0.000075
v -0.017621 -0.008840 -0.001671
v -0.026187 -0.009988 0.009472
v -0.025675 -0.009277 0.009569
v -0.016617 -0.008052 -0.001735
v -0.021509 -0.006353 0.010669
v -0.020622 -0.005949 0.010857
v -0.020345 -0.005251 0.010972
v -0.010740 -0.004459 -0.002232
v -0.019840 -0.005506 0.010993
v -0.019130 -0.004639 0.011261
v -0.009653 -0.003594 -0.001938
v -0.009194 -0.003140 -0.001982
v -0.006288 -0.001523 -0.000756
v -0.005362 -0.000081 0.000019
v -0.004610 0.000055 -0.000312
v -0.004163 0.000562 0.000164
v -0.013249 -0.000095 0.013797
v -0.011949 0.000425 0.012756
v -0.010260 0.000914 0.011955
v -0.002100 0.002258 0.001675
v -0.011625 0.001018 0.013801
v -0.001884 0.003135 0.002129
v -0.008893 0.001690 0.013499
v 0.002651 0.005691 0.003542
v -0.001083 0.006024 0.010866
v 0.004175 0.007043 0.003591
v 0.005647 0.008160 0.003559
v 0.002071 0.008215 0.008907
v 0.004097 0.008885 0.007686
v 0.007552 0.009266 0.003854
v 0.003960 0.008486 0.007588
v 0.007273 0.009750 0.005510
v 0.006058 0.010044 0.007230
v 0.007763 0.010366 0.005042
v 0.008040 0.009972 0.004462
v 0.007857 0.011155 0.007089
v 0.007577 0.010508 0.006071
v -0.037742 -0.021879 -0.004559
v -0.041432 -0.021318 0.002697
v -0.041883 -0.020564 0.007111
v -0.041635 -0.020168 0.007355
v -0.030393 -0.017258 -0.003915
v -0.029802 -0.017140 -0.003971
v -0.029187 -0.017028 -0.004603
v -0.029201 -0.016178 -0.003957
v -0.028676 -0.015657 -0.003533
v -0.028015 -0.016836 -0.003153
v -0.027891 -0.016046 -0.002998
v -0.027758 -0.015659 -0.002905
v -0.032230 -0.014291 0.007688
v -0.024793 -0.013275 -0.001961
v -0.023970 -0.012370 -0.001226
v -0.030624 -0.012971 0.008023
v -0.029963 -0.012545 0.008446
v -0.022342 -0.011156 -0.000980
v -0.021346 -0.010281 -0.000656
v -0.027249 -0.010634 0.009196
v -0.018026 -0.008524 -0.001497
v -0.026454 -0.009585 0.009387
v -0.019091 -0.008729 -0.000370
v -0.016987 -0.007626 -0.001788
v -0.024200 -0.008625 0.009997
v -0.016116 -0.007335 -0.001714
v -0.015002 -0.006680 -0.000833
v -0.014691 -0.006291 -0.000573
v -0.014152 -0.005996 -0.000584
v -0.022376 -0.007083 0.010341
v -0.013488 -0.005779 -0.000160
v -0.012044 -0.004658 -0.002108
v -0.010351 -0.003957 -0.002380
v -0.010155 -0.003214 -0.002136
v -0.018286 -0.003705 0.011511
v -0.008465 -0.001832 -0.001404
v -0.006423 -0.001048 -0.001247
v -0.016326 -0.002204 0.011819
v -0.006358 -0.000636 -0.000724
v -0.005252 0.000461 -0.000145
v -0.014724 -0.001461 0.011914
v -0.014307 -0.000858 0.012479
v -0.014152 -0.000620 0.013201
v -0.004871 0.000626 0.000172
v -0.014260 -0.000304 0.013608
v -0.003427 0.000969 0.001170
v -0.011609 0.001204 0.013715
v -0.011204 0.000919 0.012153
v -0.011757 0.000847 0.012823
v -0.009902 0.001819 0.012341
v -0.010940 0.001778 0.013530
v -0.002360 0.002933 0.002190
v -0.010661 0.002460 0.014471
v -0.009495 0.002049 0.012677
v -0.009568 0.002427 0.013246
v -0.008953 0.003077 0.014228
v -0.009025 0.002823 0.013681
v -0.000631 0.003660 0.003054
v -0.007586 0.004345 0.013781
v -0.006913 0.004003 0.014232
v -0.006546 0.003931 0.013910
v 0.000800 0.006291 0.003045
v -0.006338 0.004551 0.013684
v -0.005553 0.004489 0.012875
v -0.004751 0.004776 0.011983
v -0.004450 0.005553 0.011972
v -0.003670 0.005490 0.011721
v 0.002357 0.006468 0.003441
v -0.002443 0.006025 0.011128
v -0.000941 0.006668 0.010288
v 0.004672 0.007428 0.003679
v -0.000479 0.006985 0.010116
v 0.006630 0.009130 0.003687
v 0.003643 0.008250 0.007950
v 0.007830 0.009786 0.003890
v 0.006630 0.010188 0.006488
v 0.007835 0.010760 0.005377
v 0.008668 0.010403 0.003849
v 0.008709 0.011422 0.006075
v 0.008378 0.011303 0.006592
v -0.039301 -0.023814 -0.004242
v -0.039331 -0.023400 -0.004780
v -0.040002 -0.023672 -0.002072
v -0.040371 -0.022766 -0.003411
v -0.040883 -0.022418 -0.000920
v -0.038399 -0.021824 -0.004533
v -0.041588 -0.021578 0.000848
v -0.040884 -0.022423 0.000638
v -0.037094 -0.021165 -0.004477
v -0.036441 -0.021945 -0.004164
v -0.035436 -0.019341 -0.003638
v -0.041336 -0.019847 0.006766
v -0.040898 -0.019790 0.006368
v -0.033055 -0.018551 -0.004030
v -0.038738 -0.018331 0.006681
v -0.035782 -0.016660 0.006888
v -0.035975 -0.016079 0.006833
v -0.027424 -0.015068 -0.003063
v -0.035348 -0.015628 0.006862
v -0.026688 -0.014724 -0.002934
v -0.026203 -0.013471 -0.002497
v -0.025500 -0.013344 -0.002425
v -0.024872 -0.012321 -0.001827
v -0.031750 -0.013220 0.008065
v -0.031088 -0.013321 0.008054
v -0.028778 -0.010919 0.008949
v -0.021868 -0.010545 -0.000902
v -0.027491 -0.009708 0.009179
v -0.026999 -0.009771 0.009376
v -0.025063 -0.008045 0.009975
v -0.024550 -0.007776 0.009898
v -0.022256 -0.006326 0.010595
v -0.013079 -0.005269 -0.000420
v -0.012493 -0.005206 -0.001011
v -0.021187 -0.005575 0.010771
v -0.012418 -0.004473 -0.001929
v -0.011107 -0.003877 -0.002104
v -0.019236 -0.004198 0.011222
v -0.018413 -0.003160 0.011510
v -0.017049 -0.002307 0.011832
v -0.016261 -0.001402 0.012956
v -0.016948 -0.001348 0.013891
v -0.015406 -0.001453 0.012034
v -0.014615 -0.000666 0.012714
v -0.015256 -0.000463 0.014271
v -0.013059 0.000543 0.014144
v -0.013892 0.000251 0.014011
v -0.003006 0.002101 0.001643
v -0.010980 0.002188 0.014233
v -0.010277 0.003002 0.014245
v -0.001360 0.003073 0.002460
v -0.001250 0.004537 0.002632
v 0.000108 0.004795 0.003198
v -0.007524 0.003999 0.014285
v -0.005882 0.005073 0.013484
v -0.005375 0.004967 0.012312
v 0.003032 0.006938 0.003505
v -0.002195 0.006718 0.011448
v 0.003712 0.007355 0.003419
v -0.001524 0.007042 0.010463
v 0.004600 0.007984 0.003481
v 0.005179 0.008446 0.003582
v 0.002872 0.008144 0.008226
v 0.006164 0.008992 0.003427
v 0.003124 0.008544 0.008135
v 0.007452 0.009739 0.003162
v 0.008521 0.010480 0.003382
v 0.005701 0.009572 0.007432
v 0.007099 0.010399 0.006359
v 0.008346 0.011220 0.005868
v -0.039778 -0.022735 -0.004989
v -0.039037 -0.022625 -0.005023
v -0.040563 -0.022714 -0.002461
v -0.041058 -0.022414 -0.000558
v -0.041545 -0.020821 0.003400
v -0.041932 -0.020594 0.005070
v -0.033828 -0.019112 -0.003655
v -0.041759 -0.019865 0.006722
v -0.041376 -0.019435 0.006972
v -0.031057 -0.017714 -0.004290
v -0.029905 -0.016309 -0.003525
v -0.028414 -0.014823 -0.003203
v -0.034778 -0.015107 0.007203
v -0.026935 -0.013976 -0.003045
v -0.033362 -0.014255 0.007504
v -0.033399 -0.013413 0.007525
v -0.032835 -0.013646 0.007761
v -0.025737 -0.012621 -0.002020
v -0.025179 -0.012909 -0.002023
v -0.031346 -0.012146 0.008109
v -0.024341 -0.011846 -0.001360
v -0.023783 -0.011285 -0.001006
v -0.029804 -0.011539 0.008698
v -0.029357 -0.011187 0.008643
v -0.019405 -0.008405 -0.000151
v -0.017887 -0.008021 -0.001532
v -0.017612 -0.007390 -0.001701
v -0.025831 -0.008573 0.009860
v -0.023995 -0.007494 0.009871
v -0.023680 -0.006707 0.010133
v -0.023178 -0.007011 0.010368
v -0.014152 -0.004768 -0.000589
v -0.013479 -0.004267 -0.000463
v -0.013490 -0.004639 -0.000632
v -0.009193 -0.002387 -0.002000
v -0.007026 -0.000726 -0.001159
v -0.006470 0.000133 -0.000627
v -0.004274 0.001017 0.000579
v -0.012267 0.000939 0.014650
v -0.000535 0.004713 0.002815
v -0.007898 0.004784 0.013762
v 0.000628 0.005092 0.003190
v -0.006074 0.005343 0.013672
v -0.005813 0.004956 0.012889
v 0.001709 0.006362 0.003433
v -0.005050 0.005829 0.012319
v -0.003177 0.005944 0.011803
v 0.004092 0.008230 0.003686
v 0.004707 0.008674 0.003838
v 0.001468 0.008078 0.009158
v 0.005992 0.009291 0.003718
v 0.005825 0.010508 0.007096
v 0.008748 0.011347 0.003492
v 0.008473 0.010873 0.003658
v 0.007728 0.010712 0.004767
v 0.007802 0.011380 0.005384
v 0.006737 0.011488 0.007386
v -0.040023 -0.022621 -0.004103
v -0.040751 -0.022372 -0.001843
v -0.038428 -0.021184 -0.004575
v -0.041772 -0.020729 0.002357
v -0.041704 -0.021426 0.002338
v -0.037059 -0.020241 -0.004346
v -0.036264 -0.020245 -0.004296
v -0.036535 -0.021012 -0.004135
v -0.041960 -0.020147 0.004764
v -0.034940 -0.019367 -0.003724
v -0.034384 -0.019554 -0.003434
v -0.034326 -0.018484 -0.003749
v -0.041819 -0.020371 0.006040
v -0.033930 -0.018499 -0.003982
v -0.040916 -0.019283 0.006445
v -0.032111 -0.017783 -0.004324
v -0.040130 -0.017812 0.006264
v -0.038392 -0.018052 0.006882
v -0.030444 -0.016494 -0.003890
v -0.029509 -0.015799 -0.004101
v -0.037502 -0.016667 0.006706
v -0.027613 -0.014341 -0.003089
v -0.034326 -0.014628 0.007231
v -0.030759 -0.011942 0.008474
v -0.023224 -0.010490 -0.000963
v -0.022575 -0.010140 -0.000936
v -0.022429 -0.010476 -0.000897
v -0.021960 -0.009067 -0.000457
v -0.028373 -0.010585 0.008920
v -0.021009 -0.008877 -0.000268
v -0.018822 -0.008180 -0.000386
v -0.018587 -0.007522 -0.001213
v -0.015918 -0.006388 -0.001444
v -0.022739 -0.006620 0.010371
v -0.013634 -0.004234 -0.000824
v -0.021808 -0.005673 0.010621
v -0.009789 -0.002685 -0.002263
v -0.019872 -0.004122 0.011367
v -0.018452 -0.002666 0.011813
v -0.007897 -0.001197 -0.001259
v -0.017750 -0.002648 0.011822
v -0.017366 -0.001082 0.013868
v -0.006126 0.000857 -0.000411
v -0.015922 -0.000774 0.014053
v -0.004850 0.000986 0.000643
v -0.014612 0.000412 0.013976
v -0.014472 0.000859 0.014108
v -0.013402 0.000995 0.014381
v -0.002476 0.004155 0.002245
v -0.010752 0.002635 0.014116
v -0.008839 0.003343 0.014442
v -0.000123 0.005412 0.003040
v -0.008637 0.004452 0.014037
v -0.006772 0.005438 0.013328
v -0.005731 0.006019 0.013102
v 0.001955 0.007098 0.002980
v 0.002121 0.007063 0.003302
v 0.003006 0.007825 0.003143
v 0.002706 0.007368 0.003432
v 0.000598 0.008337 0.009555
v 0.004601 0.008920 0.003386
v 0.002237 0.008832 0.008189
v 0.005293 0.009331 0.003401
v 0.006422 0.009886 0.003650
v 0.003172 0.009271 0.007630
v 0.007543 0.010283 0.003566
v 0.007690 0.011384 0.007080
v -0.041146 -0.022016 -0.001734
v -0.041457 -0.021453 0.000411
v -0.037548 -0.021059 -0.004377
v -0.041664 -0.020985 0.000828
v -0.041966 -0.020028 0.003373
v -0.041823 -0.019746 0.005514
v -0.040151 -0.018479 0.006207
v -0.032476 -0.017569 -0.004362
v -0.036712 -0.016528 0.006732
v -0.028031 -0.014104 -0.002907
v -0.035289 -0.014668 0.007064
v -0.032495 -0.013229 0.007683
v -0.024689 -0.011623 -0.001187
v -0.030221 -0.011586 0.008470
v -0.023752 -0.010281 -0.000895
v -0.029914 -0.011066 0.008666
v -0.022855 -0.009681 -0.000660
v -0.021388 -0.008462 -0.000392
v -0.027952 -0.010010 0.009177
v -0.020543 -0.008830 -0.000344
v -0.020334 -0.008343 -0.000384
v -0.019205 -0.007433 -0.000488
v -0.018147 -0.007067 -0.001511
v -0.025185 -0.008474 0.009838
v -0.016883 -0.006364 -0.001610
v -0.016411 -0.006741 -0.001443
v -0.015458 -0.005839 -0.001142
v -0.023989 -0.006158 0.010038
v -0.014687 -0.005753 -0.000993
v -0.022919 -0.005980 0.010312
v -0.012728 -0.004049 -0.002045
v -0.012175 -0.004011 -0.002061
v -0.021836 -0.004950 0.010681
v -0.011624 -0.003703 -0.001941
v -0.021215 -0.004847 0.011040
v -0.010633 -0.002943 -0.002157
v -0.011081 -0.002715 -0.001974
v -0.021173 -0.004070 0.011289
v -0.020817 -0.004428 0.011019
v -0.019391 -0.003298 0.011561
v -0.020347 -0.003769 0.011343
v -0.008902 -0.001981 -0.002191
v -0.016742 -0.001075 0.012228
v -0.016397 -0.001590 0.012424
v -0.016780 -0.000761 0.013815
v -0.016599 -0.000972 0.012916
v -0.015824 -0.000409 0.012131
v -0.016179 -0.000519 0.012956
v -0.014922 0.000386 0.012805
v -0.015910 -0.000161 0.013851
v -0.015465 0.000067 0.014030
v -0.004856 0.002312 0.000756
v -0.004128 0.002959 0.001317
v -0.013022 0.001337 0.014282
v -0.003084 0.003717 0.001650
v -0.011919 0.001632 0.014464
v -0.011089 0.003120 0.013930
v -0.001871 0.004645 0.002230
v -0.009665 0.003029 0.014261
v -0.000969 0.005055 0.002473
v -0.009673 0.003857 0.014233
v 0.000240 0.005911 0.002875
v -0.006996 0.004609 0.013665
v 0.000627 0.006610 0.003074
v -0.005280 0.005902 0.013111
v -0.005185 0.006461 0.012937
v -0.004864 0.006191 0.011943
v -0.003066 0.006832 0.011520
v -0.001586 0.007729 0.010450
v -0.001030 0.007253 0.010294
v 0.005178 0.009718 0.003575
v 0.001588 0.008557 0.009119
v 0.006184 0.009881 0.003139
v 0.006873 0.010351 0.003294
v 0.004606 0.010386 0.007115
v 0.004557 0.010675 0.006794
v 0.005758 0.011158 0.006731
v 0.005662 0.010565 0.006792
v 0.008599 0.011852 0.003166
v 0.006207 0.010975 0.006995
v -0.040451 -0.022101 -0.004013
v -0.039456 -0.021807 -0.004766
v -0.040502 -0.022062 -0.003421
v -0.041082 -0.021676 -0.002138
v -0.040625 -0.022165 -0.002325
v -0.038922 -0.021486 -0.004772
v -0.041320 -0.021566 -0.001318
v -0.041711 -0.021116 0.001565
v -0.036182 -0.019813 -0.004158
v -0.042032 -0.020209 0.003923
v -0.041454 -0.019003 0.006660
v -0.032368 -0.017026 -0.004303
v -0.039296 -0.018335 0.006687
v -0.039296 -0.017220 0.006408
v -0.031495 -0.016852 -0.004628
v -0.029107 -0.014842 -0.003263
v -0.028643 -0.014347 -0.003266
v -0.035701 -0.015249 0.007062
v -0.027375 -0.013479 -0.002861
v -0.026751 -0.013119 -0.002786
v -0.033951 -0.014101 0.007447
v -0.032724 -0.012486 0.007990
v -0.024991 -0.011388 -0.001324
v -0.031941 -0.012250 0.008085
v -0.024278 -0.010997 -0.001156
v -0.030844 -0.011324 0.008452
v -0.028748 -0.009925 0.009056
v -0.027010 -0.008852 0.009476
v -0.020344 -0.008015 -0.000260
v -0.018465 -0.006807 -0.001344
v -0.026107 -0.007247 0.009746
v -0.025591 -0.007568 0.009706
v -0.015288 -0.004899 -0.001362
v -0.023537 -0.005985 0.010277
v -0.014228 -0.004305 -0.000645
v -0.014737 -0.004394 -0.000999
v -0.022453 -0.005508 0.010639
v -0.013011 -0.003675 -0.002082
v -0.012295 -0.003582 -0.002203
v -0.009575 -0.002044 -0.002180
v -0.019871 -0.003135 0.011735
v -0.009117 -0.001584 -0.002254
v -0.018463 -0.002257 0.012044
v -0.017579 -0.001775 0.011638
v -0.007807 -0.000425 -0.001213
v -0.006887 0.000419 -0.000492
v -0.017241 -0.000329 0.013902
v -0.005609 0.001487 -0.000363
v -0.015321 0.000518 0.013481
v -0.005600 0.002161 0.000203
v -0.004438 0.002967 0.000546
v -0.012912 0.002165 0.014256
v -0.001640 0.004871 0.001461
v -0.001150 0.005370 0.002721
v -0.000689 0.005631 0.002669
v 0.000029 0.006031 0.001690
v -0.000058 0.006194 0.003075
v 0.001734 0.007117 0.001591
v -0.004824 0.006557 0.012098
v -0.004208 0.007182 0.011479
v -0.003899 0.006565 0.011601
v 0.002874 0.007993 0.002089
v 0.003887 0.008682 0.002172
v -0.004862 0.007052 0.012939
v -0.003514 0.007200 0.011641
v 0.002379 0.007847 0.003344
v 0.004275 0.009143 0.003612
v -0.000101 0.008437 0.009513
v 0.001230 0.009047 0.008938
v 0.002396 0.009360 0.008154
v 0.006512 0.010465 0.003417
v 0.007371 0.011028 0.003503
v 0.005085 0.011072 0.006687
v 0.008399 0.011712 0.002762
v 0.006057 0.012063 0.007488
v -0.042318 -0.020149 0.001183
v -0.036448 -0.019341 -0.004335
v -0.035889 -0.018731 -0.003811
v -0.035765 -0.017971 -0.003659
v -0.041827 -0.018697 0.005493
v -0.034253 -0.017848 -0.003926
v -0.032916 -0.017532 -0.004135
v -0.041367 -0.018540 0.006696
v -0.039231 -0.016877 0.006527
v -0.031056 -0.015647 -0.004264
v -0.030085 -0.015803 -0.004074
v -0.038411 -0.016736 0.006531
v -0.037075 -0.016011 0.006619
v -0.037648 -0.015301 0.006720
v -0.037136 -0.015365 0.006672
v -0.036478 -0.015624 0.006855
v -0.034593 -0.013834 0.007349
v -0.030079 -0.010554 0.008659
v -0.023289 -0.009290 -0.000824
v -0.022437 -0.008906 -0.000628
v -0.029436 -0.010357 0.008693
v -0.028781 -0.009207 0.009150
v -0.027931 -0.009123 0.009301
v -0.027569 -0.008425 0.009230
v -0.026483 -0.008421 0.009473
v -0.019648 -0.007143 -0.000464
v -0.026266 -0.007853 0.009612
v -0.017585 -0.006483 -0.001578
v -0.025080 -0.006938 0.009688
v -0.016164 -0.005968 -0.001531
v -0.023009 -0.005434 0.010728
v -0.013700 -0.003766 -0.001298
v -0.012063 -0.002962 -0.002094
v -0.021249 -0.003533 0.011318
v -0.017869 -0.001514 0.011880
v -0.007340 0.000044 -0.001237
v -0.017008 -0.000621 0.012881
v -0.013942 0.001028 0.014071
v -0.003641 0.003266 0.001298
v -0.002647 0.004171 0.001197
v -0.012484 0.002725 0.013992
v -0.011207 0.003394 0.013741
v -0.002001 0.004592 0.001196
v -0.001394 0.005331 0.001450
v -0.010742 0.003775 0.013950
v -0.009807 0.004227 0.013762
v -0.010350 0.003993 0.013862
v -0.000725 0.005506 0.001442
v 0.000997 0.006620 0.001519
v -0.006631 0.005941 0.012826
v -0.002024 0.007316 0.010705
v 0.005474 0.009856 0.002516
v 0.006646 0.010552 0.002519
v 0.002807 0.009287 0.007884
v 0.007152 0.010950 0.002716
v 0.008240 0.011653 0.002341
v 0.007840 0.012169 0.006430
v -0.040095 -0.022019 -0.004675
v -0.040230 -0.022060 -0.005376
v -0.039718 -0.021111 -0.005363
v -0.039628 -0.021508 -0.005385
v -0.040566 -0.022335 -0.002841
v -0.040536 -0.021630 -0.003880
v -0.041571 -0.020906 -0.002421
v -0.037997 -0.020128 -0.004500
v -0.038539 -0.020424 -0.004475
v -0.042010 -0.019449 0.004566
v -0.035170 -0.018603 -0.003646
v -0.034614 -0.017750 -0.003655
v -0.041064 -0.018344 0.006440
v -0.041142 -0.017615 0.006503
v -0.038234 -0.016486 0.006676
v -0.030655 -0.014976 -0.004287
v -0.035468 -0.014045 0.007381
v -0.027390 -0.012559 -0.002704
v -0.033747 -0.013058 0.007681
v -0.032816 -0.011994 0.007952
v -0.031555 -0.010198 0.008595
v -0.019029 -0.006776 -0.000666
v -0.025719 -0.006348 0.009792
v -0.017155 -0.005936 -0.001388
v -0.024403 -0.006630 0.010100
v -0.016268 -0.005132 -0.001510
v -0.024687 -0.005999 0.010042
v -0.015720 -0.004599 -0.001238
v -0.013265 -0.002885 -0.000544
v -0.021812 -0.003604 0.011408
v -0.020900 -0.003036 0.011731
v -0.010423 -0.001174 -0.002158
v -0.010033 -0.000969 -0.001976
v -0.010322 -0.001850 -0.002179
v -0.018431 -0.001632 0.011569
v -0.008233 -0.000012 -0.001452
v -0.017231 -0.000740 0.012468
v -0.017808 -0.000500 0.013682
v -0.018300 -0.000727 0.013753
v -0.017393 -0.000458 0.012888
v -0.007011 0.000121 -0.000998
v -0.006493 0.001495 -0.000035
v -0.005242 0.002837 0.000510
v -0.003843 0.003522 0.000812
v -0.003047 0.004042 0.000743
v -0.010647 0.003651 0.012505
v -0.002408 0.004738 0.001445
v -0.003224 0.004678 0.001746
v -0.008475 0.004908 0.013666
v -0.001569 0.005772 0.002080
v -0.000142 0.006170 0.001587
v 0.001034 0.007025 0.001843
v 0.001968 0.007607 0.001723
v -0.005785 0.006346 0.012734
v -0.005694 0.006808 0.013154
v 0.002583 0.008098 0.001917
v -0.004721 0.007460 0.012573
v -0.004704 0.007109 0.012053
v -0.003011 0.007983 0.010943
v 0.004318 0.009631 0.002725
v 0.004567 0.009129 0.002234
v 0.005605 0.010288 0.002664
v 0.002316 0.010024 0.007676
v 0.003927 0.011050 0.006908
v 0.003568 0.010252 0.007274
v 0.007534 0.011534 0.002802
v 0.009023 0.012216 0.002250
v 0.007915 0.012451 0.003377
v 0.008809 0.012451 0.003069
v 0.006885 0.013031 0.006322
v -0.040551 -0.021630 -0.005494
v -0.041556 -0.020660 -0.003498
v -0.041918 -0.021057 -0.001029
v -0.037481 -0.020117 -0.004222
v -0.037135 -0.019301 -0.004332
v -0.036355 -0.018691 -0.003753
v -0.041842 -0.019056 0.004792
v -0.034520 -0.017237 -0.003830
v -0.041707 -0.017709 0.007170
v -0.041544 -0.018151 0.006737
v -0.032024 -0.016712 -0.004442
v -0.039924 -0.016274 0.006430
v -0.038851 -0.015967 0.006749
v -0.038422 -0.015894 0.006736
v -0.028936 -0.013794 -0.003019
v -0.029462 -0.013949 -0.003317
v -0.036125 -0.014665 0.006931
v -0.028445 -0.013347 -0.003030
v -0.034752 -0.013369 0.007476
v -0.033162 -0.012342 0.007786
v -0.026355 -0.012060 -0.002360
v -0.031827 -0.011559 0.008265
v -0.024365 -0.010370 -0.001095
v -0.031280 -0.010994 0.008313
v -0.024166 -0.009735 -0.001011
v -0.029564 -0.009331 0.009130
v -0.021896 -0.008170 -0.000306
v -0.028096 -0.008548 0.009281
v -0.020492 -0.007338 -0.000417
v -0.027143 -0.007954 0.009498
v -0.017911 -0.006187 -0.001542
v -0.025230 -0.006563 0.009949
v -0.024103 -0.005663 0.010417
v -0.023429 -0.004917 0.010580
v -0.014197 -0.003115 -0.001414
v -0.014599 -0.003840 -0.001136
v -0.013215 -0.002794 -0.001309
v -0.013724 -0.003033 -0.001150
v -0.012427 -0.002848 -0.001996
v -0.020143 -0.002626 0.011703
v -0.009503 -0.001333 -0.002084
v -0.019135 -0.001957 0.011916
v -0.008759 -0.000160 -0.001428
v -0.007675 0.000732 -0.001038
v -0.018170 -0.000498 0.013313
v -0.007093 0.001389 -0.001007
v -0.006997 0.001952 -0.000279
v -0.006284 0.002093 0.000187
v -0.016384 0.000137 0.013747
v -0.013776 0.002565 0.013860
v -0.012222 0.002785 0.012835
v -0.003615 0.004460 0.001831
v -0.002003 0.006003 0.002281
v -0.007440 0.005688 0.013226
v -0.007523 0.005851 0.012939
v 0.000238 0.006961 0.002185
v 0.001551 0.008367 0.002972
v 0.002559 0.008509 0.002332
v -0.004344 0.007423 0.011424
v -0.003650 0.007862 0.011111
v -0.003672 0.008812 0.010744
v -0.001604 0.008796 0.009478
v 0.003265 0.009006 0.002484
v 0.001335 0.009690 0.008292
v 0.006515 0.011284 0.003122
v 0.003323 0.010638 0.007337
v 0.007236 0.011811 0.003232
v 0.007932 0.011226 0.004653
v -0.040607 -0.020984 -0.005250
v -0.040769 -0.021291 -0.004696
v -0.041738 -0.018258 0.005742
v -0.033774 -0.016955 -0.004287
v -0.036621 -0.014602 0.006979
v -0.036585 -0.013980 0.007119
v -0.028771 -0.012567 -0.002766
v -0.035610 -0.013641 0.007306
v -0.026698 -0.011809 -0.002167
v -0.026293 -0.011169 -0.002241
v -0.025496 -0.010417 -0.001567
v -0.032777 -0.011380 0.008066
v -0.032300 -0.011123 0.008039
v -0.024979 -0.010272 -0.001171
v -0.023641 -0.008788 -0.000619
v -0.021478 -0.007374 -0.000406
v -0.028659 -0.008699 0.009194
v -0.019448 -0.006274 -0.000196
v -0.027411 -0.007510 0.009410
v -0.017454 -0.005605 -0.001460
v -0.016626 -0.004777 -0.001465
v -0.024604 -0.005485 0.010175
v -0.022702 -0.004324 0.011064
v -0.010829 -0.001521 -0.002071
v -0.021547 -0.002184 0.011768
v -0.009759 -0.000346 -0.002092
v -0.018963 -0.001292 0.012036
v -0.008068 0.001038 -0.000784
v -0.017948 0.000652 0.013530
v -0.007553 0.001791 -0.000236
v -0.014728 0.002365 0.013616
v -0.014230 0.002255 0.013880
v -0.004770 0.003404 0.000983
v -0.005086 0.003687 0.001310
v -0.013278 0.002592 0.014121
v -0.013458 0.002976 0.013912
v -0.012408 0.003124 0.012686
v -0.009447 0.004799 0.013541
v -0.008266 0.006142 0.013104
v 0.000685 0.007721 0.002777
v 0.000909 0.008189 0.003067
v -0.006164 0.006984 0.012667
v -0.005155 0.007371 0.012702
v 0.001890 0.009288 0.002883
v 0.002512 0.009208 0.003312
v 0.001991 0.010006 0.007977
v 0.002223 0.010601 0.007710
v 0.007045 0.012677 0.004994
v 0.007014 0.012862 0.003993
v 0.006948 0.012517 0.004455
v 0.007371 0.012482 0.004009
v 0.008244 0.012354 0.003065
v 0.006654 0.012164 0.007436
v 0.007472 0.013085 0.005492
v -0.040905 -0.020622 -0.005112
v -0.041097 -0.020694 -0.004151
v -0.042013 -0.020416 -0.000944
v -0.042447 -0.020004 0.000811
v -0.042380 -0.019258 0.003177
v -0.042208 -0.018929 0.003430
v -0.042337 -0.018017 0.004963
v -0.041527 -0.016999 0.006276
v -0.040963 -0.016730 0.005831
v -0.039886 -0.017422 0.006411
v -0.040453 -0.016711 0.006126
v -0.039404 -0.016216 0.006451
v -0.039228 -0.015381 0.006620
v -0.030620 -0.014112 -0.003690
v -0.029861 -0.013726 -0.003176
v -0.029276 -0.013243 -0.003093
v -0.027956 -0.012722 -0.002667
v -0.027632 -0.011181 -0.002259
v -0.034114 -0.012412 0.007617
v -0.034659 -0.012604 0.007589
v -0.033684 -0.012025 0.007882
v -0.026742 -0.010962 -0.002077
v -0.024534 -0.008828 -0.000749
v -0.031155 -0.009935 0.008533
v -0.030726 -0.010271 0.008680
v -0.029906 -0.008911 0.008974
v -0.029304 -0.008640 0.008997
v -0.022348 -0.007375 -0.000469
v -0.028026 -0.007775 0.009357
v -0.021433 -0.007156 -0.000269
v -0.020149 -0.006626 -0.000365
v -0.019769 -0.005503 -0.000086
v -0.019066 -0.005965 -0.000069
v -0.026733 -0.007053 0.009450
v -0.018588 -0.005740 -0.000175
v -0.018175 -0.005385 -0.000788
v -0.017442 -0.004837 -0.001197
v -0.026121 -0.006027 0.010041
v -0.025254 -0.005834 0.010135
v -0.024631 -0.004994 0.010630
v -0.015323 -0.003662 -0.001281
v -0.023907 -0.004731 0.010742
v -0.023328 -0.004228 0.011168
v -0.012950 -0.001907 -0.002509
v -0.022122 -0.003032 0.011677
v -0.020520 -0.002371 0.011841
v -0.010342 -0.000424 -0.002089
v -0.019836 -0.002165 0.011957
v -0.019742 -0.001348 0.011782
v -0.009287 0.000138 -0.001664
v -0.018390 -0.000639 0.012636
v -0.007721 0.001473 -0.000821
v -0.017116 0.001108 0.013419
v -0.003933 0.005139 0.001760
v -0.011600 0.004338 0.012151
v -0.002538 0.005692 0.002306
v -0.001264 0.006621 0.002702
v -0.000152 0.007409 0.002848
v 0.000390 0.008079 0.002728
v -0.005063 0.008067 0.012515
v -0.004151 0.008597 0.010950
v -0.001983 0.008861 0.009717
v -0.001116 0.009141 0.009312
v 0.000223 0.008554 0.009209
v 0.003451 0.009807 0.003341
v 0.004077 0.010303 0.003549
v 0.000601 0.010094 0.008579
v 0.005410 0.010927 0.003238
v 0.002507 0.010670 0.007452
v 0.003888 0.011755 0.006374
v 0.007306 0.012598 0.003082
v 0.007589 0.013041 0.003796
v 0.005690 0.013716 0.006842
v -0.040126 -0.020996 -0.005668
v -0.041746 -0.020582 -0.001904
v -0.042262 -0.020172 -0.000369
v -0.042491 -0.019458 0.000893
v -0.042653 -0.019144 0.002322
v -0.037528 -0.018401 -0.004027
v -0.037013 -0.018218 -0.004086
v -0.042051 -0.017708 0.005619
v -0.034899 -0.016771 -0.003518
v -0.042363 -0.017114 0.006642
v -0.033055 -0.016082 -0.004610
v -0.031184 -0.014969 -0.004267
v -0.037318 -0.014721 0.006958
v -0.029520 -0.012452 -0.002805
v -0.036046 -0.012992 0.007209
v -0.027176 -0.010902 -0.002312
v -0.033353 -0.011355 0.007790
v -0.033077 -0.010753 0.008058
v -0.032410 -0.010109 0.008501
v -0.025724 -0.010003 -0.001238
v -0.025168 -0.009367 -0.001123
v -0.023207 -0.008453 -0.000682
v -0.029978 -0.008302 0.009054
v -0.027019 -0.006559 0.009729
v -0.017413 -0.004462 -0.000986
v -0.025278 -0.004738 0.010716
v -0.015908 -0.003654 -0.001280
v -0.023184 -0.003170 0.011467
v -0.012014 -0.002628 -0.001986
v -0.021146 -0.001936 0.011947
v -0.019011 -0.000579 0.012252
v -0.009611 0.000515 -0.001401
v -0.018777 0.000155 0.013371
v -0.007257 0.002450 0.000016
v -0.013160 0.003463 0.013770
v -0.004505 0.003789 0.001240
v -0.012343 0.004460 0.012446
v -0.012339 0.003609 0.012760
v -0.011444 0.003785 0.012384
v -0.001501 0.007177 0.002361
v -0.009948 0.005864 0.013134
v -0.007883 0.006603 0.012600
v -0.000512 0.007693 0.002457
v -0.006084 0.007733 0.012437
v -0.004328 0.008009 0.011600
v 0.002916 0.009990 0.003017
v 0.004331 0.011074 0.003274
v 0.005319 0.011373 0.003193
v 0.002482 0.011390 0.007426
v 0.002877 0.011251 0.007198
v 0.005558 0.011933 0.003259
v 0.006059 0.011569 0.003359
v 0.004359 0.012017 0.006326
v 0.004788 0.012470 0.006649
v 0.004872 0.013005 0.007145
v 0.006522 0.012722 0.004709
v 0.006590 0.013240 0.004673
v 0.005526 0.012829 0.007170
v -0.040884 -0.020567 -0.004583
v -0.042086 -0.020308 -0.001675
v -0.037987 -0.019239 -0.004378
v -0.042949 -0.018616 0.002157
v -0.036981 -0.017176 -0.003950
v -0.036359 -0.017969 -0.003675
v -0.035392 -0.017038 -0.003411
v -0.034273 -0.016720 -0.004069
v -0.042232 -0.016690 0.006721
v -0.031106 -0.014104 -0.004064
v -0.030985 -0.013954 -0.003502
v -0.038695 -0.015100 0.006775
v -0.037991 -0.014400 0.006634
v -0.030068 -0.013413 -0.003138
v -0.037251 -0.013580 0.007064
v -0.036495 -0.013306 0.007200
v -0.028308 -0.012192 -0.002783
v -0.035127 -0.012234 0.007448
v -0.031986 -0.009531 0.008470
v -0.022840 -0.007940 -0.000462
v -0.028681 -0.007744 0.009292
v -0.020275 -0.006127 -0.000294
v -0.027532 -0.006759 0.009432
v -0.019126 -0.004998 -0.000266
v -0.018458 -0.004805 -0.001029
v -0.026689 -0.005881 0.010092
v -0.025678 -0.005415 0.010130
v -0.026416 -0.005034 0.010411
v -0.017829 -0.004118 -0.001023
v -0.024683 -0.004562 0.010720
v -0.024184 -0.004014 0.011107
v -0.013771 -0.001945 -0.001582
v -0.013371 -0.001487 -0.001837
v -0.011244 -0.001728 -0.002257
v -0.020911 -0.001231 0.012185
v -0.019797 -0.000004 0.012800
v -0.018668 -0.000143 0.012600
v -0.006809 0.003055 0.000009
v -0.016747 0.001455 0.013568
v -0.015969 0.000495 0.013907
v -0.015015 0.000814 0.013811
v -0.016167 0.002849 0.013130
v -0.010988 0.004874 0.012286
v -0.009391 0.006118 0.013092
v -0.006867 0.007208 0.012371
v 0.000344 0.008695 0.002728
v -0.006859 0.007646 0.012482
v -0.006410 0.007752 0.012190
v 0.001104 0.008807 0.002764
v -0.005682 0.008234 0.012287
v 0.003850 0.010649 0.003154
v 0.001545 0.010154 0.008211
v 0.005934 0.012509 0.003059
v 0.003438 0.011669 0.006981
v 0.006697 0.013006 0.005311
v 0.006620 0.014068 0.005438
v 0.007062 0.013409 0.005659
v -0.040978 -0.019990 -0.005718
v -0.040502 -0.020300 -0.005897
v -0.041540 -0.020484 -0.002327
v -0.041586 -0.020529 -0.002909
v -0.042563 -0.019592 -0.000347
v -0.042657 -0.018968 -0.000277
v -0.038674 -0.019715 -0.004482
v -0.042557 -0.018651 0.002590
v -0.036427 -0.016648 -0.003997
v -0.033414 -0.016004 -0.004390
v -0.033407 -0.015396 -0.004875
v -0.032399 -0.015402 -0.005193
v -0.041019 -0.016287 0.005781
v -0.039795 -0.015059 0.006747
v -0.039168 -0.014635 0.006701
v -0.038577 -0.014212 0.006815
v -0.031333 -0.013641 -0.003800
v -0.030662 -0.013186 -0.003108
v -0.037738 -0.013608 0.006930
v -0.036985 -0.012549 0.007085
v -0.028952 -0.012046 -0.002792
v -0.028370 -0.011379 -0.002755
v -0.033506 -0.010916 0.008084
v -0.033634 -0.010558 0.008096
v -0.032685 -0.009347 0.008472
v -0.025154 -0.008658 -0.001082
v -0.023983 -0.008402 -0.000728
v -0.022883 -0.007036 -0.000381
v -0.021223 -0.006371 -0.000462
v -0.022048 -0.006155 -0.000296
v -0.020451 -0.005453 -0.000420
v -0.028028 -0.006539 0.009580
v -0.027528 -0.005900 0.009968
v -0.025482 -0.004554 0.010665
v -0.018793 -0.004296 -0.000046
v -0.018255 -0.003703 -0.000252
v -0.016877 -0.003570 -0.001150
v -0.016346 -0.003164 -0.000998
v -0.016054 -0.002739 -0.001239
v -0.015486 -0.002992 -0.001467
v -0.014548 -0.001994 -0.001607
v -0.011671 -0.000937 -0.002542
v -0.011532 -0.000501 -0.002463
v -0.022250 -0.002303 0.011742
v -0.019577 0.000183 0.013413
v -0.019526 0.000561 0.013242
v -0.008685 0.001938 -0.001103
v -0.007769 0.002481 -0.000256
v -0.017415 0.001353 0.013524
v -0.005820 0.002943 0.000647
v -0.014175 0.002918 0.013962
v -0.013636 0.004103 0.013556
v -0.003513 0.005933 0.001706
v -0.002262 0.006721 0.002155
v -0.008886 0.006273 0.012732
v -0.000312 0.008529 0.002738
v -0.004918 0.008618 0.011793
v 0.001674 0.009844 0.003053
v -0.002510 0.009681 0.009451
v -0.002340 0.009927 0.009034
v 0.002234 0.010378 0.002916
v 0.002727 0.010457 0.003180
v 0.003674 0.011157 0.003323
v 0.004448 0.011612 0.003385
v 0.003476 0.012616 0.006791
v 0.003750 0.012200 0.006847
v 0.006899 0.013045 0.003166
v 0.004489 0.012944 0.007481
v 0.008174 0.013011 0.003189
v -0.041718 -0.019992 -0.004087
v -0.041547 -0.020254 -0.003361
v -0.042132 -0.019800 -0.001941
v -0.042425 -0.019598 -0.001289
v -0.039241 -0.018438 -0.004765
v -0.038537 -0.018271 -0.004707
v -0.042814 -0.019208 0.001245
v -0.037820 -0.017610 -0.004084
v -0.042578 -0.017424 0.005402
v -0.042513 -0.016899 0.005609
v -0.042406 -0.016851 0.006215
v -0.041465 -0.016573 0.005826
v -0.033067 -0.014975 -0.005025
v -0.031850 -0.013561 -0.004576
v -0.038546 -0.013568 0.006853
v -0.030056 -0.012178 -0.003015
v -0.029230 -0.011618 -0.002733
v -0.035527 -0.012626 0.007453
v -0.035982 -0.011840 0.007341
v -0.035352 -0.011323 0.007723
v -0.034620 -0.011482 0.007755
v -0.027671 -0.010186 -0.002164
v -0.027205 -0.010168 -0.002249
v -0.034131 -0.011448 0.007707
v -0.026440 -0.009352 -0.001586
v -0.024255 -0.007813 -0.000859
v -0.031345 -0.009212 0.008819
v -0.031370 -0.008328 0.008854
v -0.023551 -0.007561 -0.000591
v -0.030615 -0.008870 0.008937
v -0.030410 -0.007844 0.009052
v -0.029443 -0.007803 0.009284
v -0.028773 -0.007288 0.009399
v -0.021084 -0.005659 -0.000383
v -0.027111 -0.005280 0.010175
v -0.025801 -0.004371 0.010908
v -0.017512 -0.003074 0.000239
v -0.016669 -0.002932 -0.000572
v -0.025291 -0.003266 0.011436
v -0.024844 -0.003841 0.011160
v -0.012808 -0.001382 -0.002435
v -0.023409 -0.002644 0.011783
v -0.012920 -0.000947 -0.002541
v -0.011201 -0.000011 -0.002595
v -0.020247 -0.000556 0.012282
v -0.008059 0.002014 -0.001021
v -0.018593 0.000706 0.013222
v -0.017966 0.000959 0.013188
v -0.007828 0.002782 -0.000647
v -0.015320 0.003398 0.013281
v -0.005470 0.004610 0.001061
v -0.014772 0.003723 0.013588
v -0.004913 0.005075 0.001107
v -0.003129 0.006536 0.002049
v -0.002700 0.007033 0.002385
v -0.010204 0.005921 0.012602
v -0.010109 0.006158 0.012990
v -0.001958 0.007426 0.002500
v -0.001019 0.007939 0.002636
v -0.001219 0.008437 0.002653
v -0.007352 0.007828 0.012120
v -0.005545 0.008661 0.011794
v -0.003880 0.009219 0.010826
v -0.003741 0.009583 0.010116
v -0.003585 0.009781 0.009754
v -0.003023 0.009882 0.009627
v -0.004146 0.009558 0.011406
v -0.001786 0.010002 0.009032
v 0.001721 0.010560 0.003116
v 0.003120 0.011120 0.002886
v -0.000260 0.011350 0.008080
v 0.004162 0.011594 0.002781
v 0.005145 0.012312 0.002768
v 0.006598 0.013160 0.002842
v 0.006286 0.013607 0.004839
v 0.006794 0.013741 0.003911
v 0.007019 0.013721 0.002918
v 0.007915 0.013477 0.002978
v 0.006086 0.013909 0.006197
v -0.042582 -0.019104 -0.002488
v -0.042313 -0.019688 -0.000671
v -0.043386 -0.018004 0.001786
v -0.043117 -0.018048 0.002761
v -0.042938 -0.017794 0.003034
v -0.042829 -0.017115 0.003721
v -0.036936 -0.016306 -0.003850
v -0.035986 -0.016019 -0.003654
v -0.035510 -0.015714 -0.003825
v -0.034967 -0.015642 -0.004434
v -0.033857 -0.015092 -0.004659
v -0.042469 -0.016049 0.006770
v -0.041940 -0.015807 0.006850
v -0.040942 -0.015520 0.006460
v -0.032559 -0.013970 -0.005123
v -0.040293 -0.014698 0.006636
v -0.039216 -0.014100 0.006738
v -0.031092 -0.012841 -0.002952
v -0.031298 -0.012403 -0.002969
v -0.029038 -0.010978 -0.002715
v -0.036402 -0.012175 0.007376
v -0.033974 -0.010029 0.007965
v -0.027107 -0.009468 -0.001669
v -0.025894 -0.009110 -0.001215
v -0.032259 -0.008932 0.008568
v -0.022380 -0.006515 -0.000421
v -0.029771 -0.006698 0.009335
v -0.028284 -0.005657 0.009970
v -0.019411 -0.004010 -0.000019
v -0.017272 -0.002710 -0.000052
v -0.016439 -0.002576 -0.001042
v -0.013735 -0.001168 -0.001869
v -0.022408 -0.001276 0.011810
v -0.011679 0.000288 -0.002468
v -0.022426 -0.001857 0.011732
v -0.021803 -0.001358 0.012022
v -0.021573 -0.000707 0.012065
v -0.021107 -0.000420 0.012242
v -0.010302 0.000559 -0.001899
v -0.009676 0.001037 -0.001913
v -0.020410 0.000137 0.012815
v -0.008291 0.002537 -0.001013
v -0.007369 0.003077 -0.000490
v -0.007159 0.004113 -0.000202
v -0.015683 0.002861 0.013352
v -0.014308 0.004116 0.013224
v -0.013074 0.004616 0.012490
v -0.012017 0.004774 0.012592
v -0.011694 0.004783 0.012322
v -0.003163 0.006744 0.001749
v -0.009045 0.007261 0.012328
v -0.001808 0.008088 0.002605
v -0.000640 0.008868 0.002779
v -0.006747 0.008143 0.012010
v 0.000536 0.009546 0.002940
v -0.005134 0.009528 0.011195
v 0.001036 0.009975 0.003005
v -0.004901 0.009380 0.011477
v -0.004095 0.009714 0.011011
v 0.003633 0.011705 0.003023
v 0.005313 0.012857 0.002952
v 0.007357 0.014260 0.002738
v 0.007291 0.014030 0.003153
v -0.041308 -0.019630 -0.005784
v -0.041376 -0.019842 -0.005506
v -0.043322 -0.018163 -0.000070
v -0.042587 -0.019411 0.000289
v -0.038166 -0.017357 -0.003897
v -0.042698 -0.015256 0.007241
v -0.041312 -0.015288 0.006303
v -0.028474 -0.010172 -0.002261
v -0.027989 -0.010071 -0.002323
v -0.033250 -0.009255 0.008501
v -0.025206 -0.007699 -0.001025
v -0.032162 -0.008097 0.008851
v -0.030323 -0.007041 0.009314
v -0.022544 -0.005516 -0.000373
v -0.029106 -0.006483 0.009384
v -0.020021 -0.004440 -0.000036
v -0.027512 -0.004810 0.010223
v -0.026855 -0.004725 0.010611
v -0.026344 -0.004459 0.010602
v -0.025598 -0.003942 0.011012
v -0.017094 -0.002275 0.000025
v -0.015924 -0.002083 -0.001438
v -0.023831 -0.001999 0.011669
v -0.013719 -0.000662 -0.001644
v -0.023174 -0.001673 0.011933
v -0.023252 -0.001132 0.012624
v -0.021117 0.000338 0.012806
v -0.020503 0.000541 0.013275
v -0.008673 0.002917 -0.000958
v -0.007653 0.003103 -0.001121
v -0.005935 0.004420 0.000735
v -0.004495 0.005966 0.001074
v -0.004785 0.006135 0.001222
v -0.004208 0.005798 0.001651
v -0.010692 0.005413 0.012128
v -0.003032 0.007419 0.002201
v -0.010098 0.006498 0.012620
v -0.002649 0.007898 0.002064
v -0.001913 0.008527 0.002502
v -0.000185 0.009678 0.002474
v -0.007193 0.008616 0.011786
v -0.004030 0.010176 0.009901
v -0.001574 0.010843 0.008627
v 0.004061 0.012307 0.003036
v 0.001059 0.011486 0.007449
v 0.002859 0.012529 0.006786
v 0.005910 0.013293 0.003066
v 0.006172 0.013733 0.004016
v 0.005668 0.013703 0.004617
v 0.005299 0.013910 0.006417
v 0.005865 0.014106 0.005435
v 0.007396 0.014463 0.003289
v -0.041596 -0.019466 -0.004938
v -0.042322 -0.019282 -0.003356
v -0.042345 -0.018744 -0.003319
v -0.040107 -0.018672 -0.005389
v -0.040618 -0.019221 -0.005464
v -0.042776 -0.018717 -0.002005
v -0.039571 -0.017677 -0.004869
v -0.042903 -0.018658 0.000962
v -0.037716 -0.016692 -0.003882
v -0.042461 -0.016349 0.005647
v -0.036225 -0.015509 -0.003314
v -0.034654 -0.015083 -0.004664
v -0.042856 -0.015491 0.005878
v -0.032498 -0.013312 -0.005028
v -0.031941 -0.012875 -0.004502
v -0.031744 -0.013433 -0.003924
v -0.031684 -0.013322 -0.003427
v -0.039319 -0.013450 0.006815
v -0.031624 -0.012030 -0.003071
v -0.030418 -0.011790 -0.002823
v -0.037893 -0.012899 0.006923
v -0.037311 -0.012168 0.007254
v -0.029679 -0.011405 -0.002756
v -0.034453 -0.010537 0.007965
v -0.026871 -0.009015 -0.001447
v -0.025938 -0.008213 -0.001098
v -0.024425 -0.007178 -0.000616
v -0.031395 -0.007810 0.009017
v -0.030787 -0.007062 0.009113
v -0.024059 -0.006156 -0.000538
v -0.023359 -0.006593 -0.000482
v -0.022801 -0.006067 -0.000529
v -0.023531 -0.005706 -0.000402
v -0.021863 -0.005443 -0.000384
v -0.020304 -0.003560 0.000308
v -0.019788 -0.003652 0.000116
v -0.018412 -0.002930 -0.000193
v -0.026468 -0.003795 0.011014
v -0.017736 -0.002660 0.000200
v -0.017589 -0.002123 0.000264
v -0.016757 -0.001885 -0.000524
v -0.015154 -0.002425 -0.001375
v -0.024548 -0.002622 0.011577
v -0.010762 0.000630 -0.002250
v -0.018731 0.001997 0.012808
v -0.006564 0.005131 -0.000167
v -0.006217 0.005389 0.000616
v -0.005484 0.005330 0.000643
v -0.015158 0.003983 0.013266
v -0.003956 0.006151 0.001855
v -0.003406 0.007487 0.001475
v -0.010732 0.006460 0.012087
v -0.010276 0.006944 0.012423
v -0.009539 0.007319 0.012536
v -0.001142 0.009103 0.002593
v -0.001254 0.009081 0.001836
v 0.000595 0.010168 0.002635
v 0.001782 0.010971 0.002631
v -0.003615 0.010188 0.009359
v -0.003020 0.010388 0.009144
v 0.002769 0.011398 0.002824
v -0.001453 0.011444 0.008111
v 0.003363 0.011885 0.002902
v 0.001350 0.012699 0.006682
v 0.001771 0.012515 0.006966
v 0.002252 0.013313 0.006518
v 0.003602 0.013262 0.007352
v 0.006170 0.013923 0.003053
v 0.007040 0.014430 0.002839
v 0.004899 0.013756 0.006854
v 0.006896 0.015227 0.002997
v -0.041484 -0.019003 -0.005957
v -0.041868 -0.019309 -0.004735
v -0.041424 -0.019312 -0.005390
v -0.041883 -0.019215 -0.004127
v -0.042478 -0.018908 -0.002844
v -0.043042 -0.017367 0.003415
v -0.043062 -0.016669 0.003590
v -0.042833 -0.016421 0.004984
v -0.035718 -0.015257 -0.003379
v -0.034197 -0.014801 -0.004465
v -0.033580 -0.014036 -0.004773
v -0.033138 -0.013972 -0.005096
v -0.040663 -0.014197 0.006787
v -0.040084 -0.013682 0.006697
v -0.032179 -0.012577 -0.003673
v -0.032326 -0.012679 -0.004240
v -0.038504 -0.012901 0.006937
v -0.030971 -0.011096 -0.002645
v -0.030715 -0.011616 -0.002909
v -0.029945 -0.010937 -0.002787
v -0.036392 -0.011531 0.007507
v -0.028959 -0.009791 -0.002049
v -0.034236 -0.009239 0.008300
v -0.026251 -0.007407 -0.000805
v -0.025023 -0.006804 -0.000747
v -0.031306 -0.007033 0.009146
v -0.022007 -0.004675 -0.000086
v -0.029367 -0.005357 0.009841
v -0.028980 -0.005652 0.009977
v -0.021571 -0.003926 0.000056
v -0.020940 -0.004353 -0.000138
v -0.027920 -0.005032 0.010292
v -0.019181 -0.002737 -0.000158
v -0.016406 -0.001738 -0.001253
v -0.025784 -0.003003 0.011150
v -0.017755 -0.001672 0.000340
v -0.015801 -0.001246 -0.001785
v -0.016568 -0.001268 -0.000786
v -0.016553 -0.001310 -0.000310
v -0.017112 -0.001545 0.000286
v -0.016174 -0.000444 0.000948
v -0.012879 -0.000384 -0.002451
v -0.011232 0.000610 -0.002515
v -0.021886 -0.000256 0.012720
v -0.010421 0.001344 -0.002458
v -0.008012 0.003619 -0.001022
v -0.018194 0.002662 0.013107
v -0.012130 0.005841 0.011935
v -0.011567 0.006185 0.011766
v -0.002992 0.007927 0.001798
v -0.009524 0.007472 0.011968
v -0.002143 0.008546 0.001931
v -0.008488 0.008035 0.012058
v 0.000216 0.010133 0.002040
v -0.006139 0.009535 0.011426
v 0.001005 0.010613 0.002152
v 0.001766 0.011073 0.002015
v -0.004104 0.010326 0.010508
v -0.004003 0.010746 0.010007
v -0.002220 0.010818 0.008619
v 0.002305 0.011466 0.002232
v -0.000936 0.011700 0.007677
v -0.000023 0.011593 0.007749
v 0.003035 0.011983 0.002388
v 0.004484 0.012938 0.002487
v 0.002033 0.012647 0.006708
v 0.005065 0.013233 0.002849
v 0.005506 0.013883 0.002545
v 0.003071 0.014037 0.007061
v 0.005152 0.014557 0.004196
v 0.006958 0.014100 0.003485
v 0.007431 0.014930 0.002741
v -0.042101 -0.019278 -0.003677
v -0.043337 -0.018174 -0.001818
v -0.043300 -0.017887 -0.000683
v -0.043210 -0.017650 0.002192
v -0.038424 -0.016980 -0.003972
v -0.037933 -0.016242 -0.003626
v -0.043289 -0.016650 0.002574
v -0.038023 -0.015663 -0.003598
v -0.037187 -0.015716 -0.003881
v -0.034919 -0.014559 -0.004802
v -0.043216 -0.015113 0.006875
v -0.041972 -0.015026 0.006551
v -0.032511 -0.012415 -0.004399
v -0.032704 -0.012446 -0.003544
v -0.039314 -0.012782 0.006902
v -0.038669 -0.012482 0.006899
v -0.030315 -0.010701 -0.002585
v -0.034965 -0.009904 0.007827
v -0.026910 -0.008031 -0.001272
v -0.027581 -0.008697 -0.001849
v -0.032835 -0.008450 0.008497
v -0.025027 -0.006314 -0.000742
v -0.028302 -0.004622 0.010190
v -0.019759 -0.002914 0.000154
v -0.027746 -0.003955 0.010555
v -0.018793 -0.002108 0.000033
v -0.018313 -0.002167 -0.000053
v -0.027184 -0.003950 0.010577
v -0.026264 -0.002722 0.011338
v -0.017436 -0.001148 0.001132
v -0.015725 -0.000355 0.000094
v -0.024051 -0.001562 0.011990
v -0.024695 -0.002141 0.011567
v -0.012019 -0.000295 -0.002502
v -0.022709 -0.000802 0.012571
v -0.011108 0.001442 -0.002448
v -0.011218 0.001995 -0.002456
v -0.021990 0.000543 0.012661
v -0.021423 0.001156 0.012750
v -0.019305 0.001900 0.012796
v -0.008757 0.003834 -0.000952
v -0.018503 0.002759 0.012602
v -0.016703 0.003254 0.013209
v -0.015776 0.003684 0.013365
v -0.005600 0.006061 0.000692
v -0.013794 0.004785 0.012883
v -0.012615 0.005789 0.012231
v -0.012685 0.006580 0.012234
v -0.002702 0.008506 0.002031
v -0.003315 0.008263 0.002016
v -0.010268 0.007224 0.012075
v -0.007545 0.008721 0.011515
v -0.000649 0.009515 0.001950
v -0.000761 0.010242 0.002562
v -0.006255 0.009743 0.011104
v 0.000292 0.011120 0.002883
v -0.005260 0.010237 0.010872
v -0.003356 0.011342 0.008555
v 0.002294 0.011882 0.002530
v -0.001366 0.011618 0.007734
v 0.002351 0.012507 0.003066
v 0.000256 0.012166 0.007437
v 0.000427 0.012410 0.007093
v 0.003804 0.012784 0.002464
v 0.003185 0.013020 0.003139
v 0.005963 0.014290 0.002755
v 0.004791 0.014654 0.004653
v 0.005199 0.014498 0.004853
v 0.004233 0.013295 0.007345
v 0.006477 0.015014 0.003059
v 0.006743 0.014846 0.002806
v 0.005462 0.014737 0.005220
v -0.041951 -0.018520 -0.006255
v -0.042956 -0.017788 -0.004208
v -0.041908 -0.018772 -0.004585
v -0.040830 -0.018595 -0.005468
v -0.040652 -0.016629 -0.005062
v -0.040244 -0.018096 -0.004953
v -0.040360 -0.017236 -0.004957
v -0.039827 -0.017341 -0.005044
v -0.043315 -0.017682 -0.000208
v -0.043667 -0.016809 0.001887
v -0.038671 -0.016166 -0.004040
v -0.037276 -0.014323 -0.003624
v -0.043235 -0.015513 0.005548
v -0.042812 -0.014342 0.007189
v -0.042168 -0.014368 0.006935
v -0.032340 -0.011901 -0.003092
v -0.039120 -0.012201 0.007034
v -0.037111 -0.011141 0.007389
v -0.035904 -0.010409 0.007611
v -0.035331 -0.009978 0.007880
v -0.033635 -0.008705 0.008385
v -0.033281 -0.008262 0.008586
v -0.032220 -0.007469 0.008917
v -0.030376 -0.005507 0.009582
v -0.028149 -0.003813 0.010382
v -0.020703 -0.003175 0.000171
v -0.025717 -0.001702 0.011413
v -0.016222 -0.000803 -0.001581
v -0.025197 -0.002318 0.011566
v -0.014473 -0.000960 -0.001888
v -0.013977 0.001111 -0.002989
v -0.023677 -0.000738 0.012324
v -0.023399 -0.000294 0.012274
v -0.022863 -0.000077 0.012521
v -0.010475 0.002243 -0.002361
v -0.019481 0.002118 0.012465
v -0.018193 0.003235 0.012873
v -0.007037 0.006355 -0.000397
v -0.016361 0.003737 0.013091
v -0.006411 0.005849 0.000567
v -0.003968 0.007415 0.001483
v -0.010887 0.006739 0.011610
v -0.001815 0.009283 0.002226
v -0.008858 0.008718 0.011893
v -0.008293 0.009020 0.011709
v -0.006641 0.009345 0.011265
v -0.004798 0.010726 0.010885
v 0.001689 0.013230 0.006509
v 0.002459 0.013990 0.007073
v 0.004122 0.014185 0.003392
v 0.004726 0.013898 0.003072
v 0.005269 0.014439 0.003262
v -0.042159 -0.018411 -0.005329
v -0.042666 -0.018498 -0.002442
v -0.039382 -0.016324 -0.004143
v -0.043926 -0.017016 0.000088
v -0.043998 -0.016584 -0.000517
v -0.043501 -0.017517 0.000969
v -0.043421 -0.017001 0.002491
v -0.036968 -0.014734 -0.003637
v -0.036047 -0.014585 -0.003588
v -0.043029 -0.014621 0.006775
v -0.032979 -0.013081 -0.004855
v -0.041233 -0.013542 0.006839
v -0.040088 -0.013173 0.006773
v -0.031174 -0.010797 -0.002742
v -0.031645 -0.011399 -0.003066
v -0.037578 -0.010399 0.007420
v -0.038007 -0.011660 0.007215
v -0.030145 -0.009884 -0.002264
v -0.036387 -0.010532 0.007631
v -0.029462 -0.010256 -0.002393
v -0.028150 -0.008565 -0.001715
v -0.027188 -0.007796 -0.001031
v -0.026686 -0.007204 -0.000998
v -0.027500 -0.006927 -0.001041
v -0.034508 -0.008583 0.008279
v -0.033141 -0.007204 0.008806
v -0.032677 -0.006971 0.008776
v -0.025310 -0.005706 -0.000458
v -0.024571 -0.006024 -0.000475
v -0.023969 -0.005394 -0.000400
v -0.031536 -0.006100 0.009153
v -0.023220 -0.004992 -0.000353
v -0.022648 -0.004455 0.000051
v -0.029880 -0.005393 0.009857
v -0.028741 -0.004385 0.010300
v -0.021056 -0.002748 0.000377
v -0.019296 -0.002382 -0.000042
v -0.027024 -0.003103 0.011189
v -0.018775 -0.001379 0.000223
v -0.017947 -0.001285 0.000765
v -0.016830 -0.000684 0.001159
v -0.014740 0.000025 -0.002271
v -0.024629 -0.000952 0.011666
v -0.024110 -0.000780 0.011689
v -0.024182 -0.000169 0.012104
v -0.009016 0.001108 -0.001385
v -0.019025 0.002815 0.012728
v -0.007678 0.004470 -0.000631
v -0.008053 0.004221 -0.000934
v -0.017032 0.002874 0.013078
v -0.004786 0.007364 0.001373
v -0.011131 0.007709 0.011435
v -0.008812 0.008132 0.011741
v -0.009211 0.008910 0.011426
v -0.001758 0.010119 0.002429
v -0.001330 0.010026 0.002618
v -0.007999 0.009569 0.011115
v -0.000169 0.010799 0.002737
v 0.000937 0.011519 0.002900
v 0.000737 0.012125 0.002910
v -0.003658 0.011048 0.009208
v 0.001778 0.012030 0.002989
v 0.002751 0.012865 0.003271
v 0.000859 0.012817 0.006889
v 0.003543 0.013342 0.003333
v 0.003403 0.013690 0.003271
v 0.005589 0.015110 0.003044
v 0.004967 0.015005 0.005429
v 0.003500 0.015112 0.006427
v 0.004044 0.015196 0.006255
v -0.039057 -0.014648 -0.003676
v -0.040094 -0.016529 -0.004629
v -0.043517 -0.016169 0.002801
v -0.038593 -0.015022 -0.003855
v -0.038023 -0.015050 -0.003520
v -0.034868 -0.014010 -0.004756
v -0.034048 -0.012971 -0.005164
v -0.042533 -0.013912 0.007067
v -0.033323 -0.012330 -0.005091
v -0.033621 -0.013320 -0.005297
v -0.032601 -0.011957 -0.003899
v -0.032109 -0.011891 -0.004575
v -0.040199 -0.012440 0.006973
v -0.032007 -0.010939 -0.002808
v -0.038036 -0.010622 0.007445
v -0.037059 -0.010324 0.007649
v -0.029495 -0.008762 -0.001811
v -0.035680 -0.008982 0.007921
v -0.035125 -0.009348 0.008134
v -0.033723 -0.007869 0.008422
v -0.025707 -0.005175 -0.000612
v -0.025868 -0.006583 -0.000786
v -0.029565 -0.004838 0.009949
v -0.021562 -0.003315 0.000048
v -0.028373 -0.003466 0.010713
v -0.019662 -0.001820 0.000182
v -0.026919 -0.002118 0.011298
v -0.016715 -0.000657 -0.000859
v -0.016424 0.000039 -0.001151
v -0.017404 -0.000306 0.000818
v -0.014864 0.000275 -0.002114
v -0.016806 0.000077 0.001018
v -0.016100 -0.000030 -0.000340
v -0.016124 0.000263 0.000330
v -0.016616 0.000626 0.001156
v -0.015760 0.000639 -0.000315
v -0.022698 0.000674 0.012350
v -0.020486 0.001636 0.012863
v -0.019734 0.002454 0.012574
v -0.019368 0.003621 0.012743
v -0.006606 0.005814 -0.000087
v -0.006118 0.006868 0.000869
v -0.014649 0.006065 0.012492
v -0.013825 0.006032 0.011893
v -0.005510 0.006678 0.000842
v -0.004335 0.008077 0.001205
v -0.010781 0.008094 0.011685
v -0.010061 0.008251 0.011609
v -0.003106 0.009234 0.001864
v -0.005328 0.010593 0.010459
v -0.004525 0.011375 0.009800
v -0.004181 0.010929 0.010566
v 0.001190 0.012441 0.003075
v 0.002838 0.013546 0.002966
v 0.005191 0.015314 0.003382
v 0.005801 0.015353 0.003247
v 0.006442 0.015882 0.002836
v -0.041887 -0.018032 -0.006155
v -0.043069 -0.017851 -0.003258
v -0.043540 -0.017605 -0.001300
v -0.043861 -0.016086 0.002718
v -0.043860 -0.015535 0.004117
v -0.043627 -0.015358 0.004481
v -0.043567 -0.015104 0.005137
v -0.035745 -0.014026 -0.003868
v -0.042990 -0.014497 0.006169
v -0.043040 -0.013745 0.006130
v -0.042978 -0.013737 0.006843
v -0.042824 -0.013695 0.007274
v -0.041211 -0.012936 0.006894
v -0.032583 -0.012377 -0.004986
v -0.040982 -0.012184 0.006942
v -0.039461 -0.011699 0.006930
v -0.039202 -0.011254 0.007133
v -0.031293 -0.010077 -0.002643
v -0.038601 -0.011075 0.007262
v -0.030612 -0.009013 -0.001933
v -0.030512 -0.009780 -0.002132
v -0.037032 -0.009554 0.007799
v -0.036353 -0.009440 0.007835
v -0.028832 -0.008505 -0.001737
v -0.035856 -0.008547 0.008241
v -0.028532 -0.007648 -0.001330
v -0.035135 -0.008461 0.008298
v -0.028210 -0.007866 -0.001258
v -0.034280 -0.007907 0.008470
v -0.032293 -0.006214 0.009110
v -0.024725 -0.005346 -0.000426
v -0.023592 -0.004053 -0.000070
v -0.022981 -0.003909 -0.000083
v -0.029434 -0.004303 0.010334
v -0.020259 -0.002190 0.000335
v -0.028892 -0.003893 0.010362
v -0.018131 -0.000397 0.000754
v -0.015911 -0.000224 -0.001803
v -0.013570 -0.000250 -0.002212
v -0.017409 0.000226 0.001263
v -0.024690 -0.000039 0.012208
v -0.012368 0.002261 -0.002851
v -0.023790 0.000142 0.012466
v -0.011754 0.001770 -0.002827
v -0.012344 0.001803 -0.002926
v -0.010770 0.003173 -0.002009
v -0.020555 0.002598 0.012482
v -0.009129 0.004578 -0.001106
v -0.018831 0.003576 0.012753
v -0.007625 0.006356 -0.000312
v -0.006169 0.006477 0.000380
v -0.012261 0.007105 0.011462
v -0.003962 0.009155 0.001725
v -0.000045 0.011519 0.002814
v -0.004275 0.011183 0.008829
v -0.004855 0.011403 0.010284
v -0.003639 0.011731 0.008367
v -0.002701 0.011592 0.008321
v -0.001758 0.011548 0.008019
v 0.002120 0.013097 0.002900
v 0.000624 0.013292 0.006433
v 0.003655 0.014108 0.002827
v 0.001988 0.014695 0.006842
v 0.004703 0.014841 0.002917
v 0.005696 0.015698 0.003109
v 0.005919 0.015531 0.002717
v -0.042442 -0.017855 -0.004922
v -0.043105 -0.017340 -0.003196
v -0.043518 -0.017306 -0.001870
v -0.039807 -0.014643 -0.004197
v -0.040427 -0.014093 -0.004598
v -0.044125 -0.015576 0.002880
v -0.038180 -0.014174 -0.003482
v -0.042856 -0.013225 0.006702
v -0.042579 -0.013266 0.007158
v -0.032927 -0.011124 -0.003522
v -0.038358 -0.010225 0.007363
v -0.030086 -0.008326 -0.001644
v -0.036495 -0.008235 0.007918
v -0.026821 -0.006481 -0.000782
v -0.031649 -0.004870 0.009685
v -0.024042 -0.004760 -0.000357
v -0.023132 -0.003321 0.000003
v -0.022428 -0.003288 0.000023
v -0.021856 -0.002614 0.000331
v -0.028373 -0.002484 0.010867
v -0.019150 -0.000743 0.000126
v -0.026154 -0.002059 0.011399
v -0.026027 -0.001108 0.011634
v -0.014531 0.001078 -0.002645
v -0.012840 0.001373 -0.003071
v -0.023546 0.000965 0.012145
v -0.021999 0.000983 0.012756
v -0.021592 0.002162 0.012644
v -0.020975 0.002407 0.012290
v -0.010146 0.003608 -0.001975
v -0.009803 0.004242 -0.001600
v -0.008466 0.004872 -0.001033
v -0.005505 0.007710 0.000945
v -0.005044 0.008201 0.001256
v -0.012772 0.007298 0.011699
v -0.010831 0.008445 0.011251
v -0.011111 0.008284 0.011383
v -0.003470 0.010090 0.002126
v -0.009744 0.008873 0.011078
v -0.002275 0.009847 0.002446
v -0.001824 0.010924 0.002438
v -0.001072 0.010920 0.002698
v -0.000463 0.011258 0.002870
v -0.000725 0.012153 0.007228
v -0.000114 0.013240 0.006728
v 0.001039 0.014017 0.006200
v 0.000482 0.013947 0.006223
v 0.004492 0.015266 0.004910
v 0.004465 0.015238 0.004268
v -0.043505 -0.017414 -0.002390
v -0.044468 -0.015877 0.000524
v -0.044143 -0.015794 0.002333
v -0.043924 -0.015214 0.002632
v -0.043368 -0.014555 0.004594
v -0.037772 -0.014042 -0.003405
v -0.035410 -0.013133 -0.005063
v -0.043121 -0.014134 0.005082
v -0.036403 -0.013183 -0.004087
v -0.034397 -0.012606 -0.005005
v -0.033626 -0.011650 -0.005269
v -0.033107 -0.011608 -0.005310
v -0.033014 -0.010903 -0.004635
v -0.032608 -0.011153 -0.004801
v -0.041615 -0.012053 0.007070
v -0.033003 -0.011238 -0.004173
v -0.033068 -0.010810 -0.003081
v -0.032522 -0.010701 -0.003083
v -0.032206 -0.009765 -0.002764
v -0.031490 -0.009728 -0.002293
v -0.030549 -0.008356 -0.001900
v -0.029554 -0.008160 -0.001688
v -0.027984 -0.006917 -0.000971
v -0.034894 -0.007785 0.008431
v -0.034492 -0.007034 0.008467
v -0.027067 -0.005992 -0.000701
v -0.026350 -0.005857 -0.000666
v -0.033932 -0.006846 0.008760
v -0.032950 -0.006292 0.009095
v -0.033543 -0.006719 0.008666
v -0.024919 -0.004788 -0.000444
v -0.024444 -0.004215 -0.000294
v -0.021251 -0.002224 0.000344
v -0.020412 -0.001362 0.000379
v -0.027878 -0.002448 0.011174
v -0.026789 -0.001253 0.011200
v -0.018461 -0.000052 0.000666
v -0.018992 0.000440 0.002111
v -0.017738 0.000274 0.000434
v -0.016922 0.000485 0.000162
v -0.016400 0.000490 -0.000380
v -0.016480 0.000518 -0.001138
v -0.015902 0.000574 -0.001706
v -0.025308 -0.001079 0.011688
v -0.015154 0.000703 -0.002121
v -0.025018 0.000226 0.011981
v -0.009516 0.005165 -0.001313
v -0.020291 0.003561 0.012239
v -0.008349 0.006413 -0.000674
v -0.007545 0.006879 0.000298
v -0.006793 0.007219 0.000412
v -0.014476 0.006923 0.011612
v -0.005356 0.008436 0.001087
v -0.002350 0.010635 0.002467
v -0.008504 0.009934 0.010981
v -0.006309 0.010560 0.010628
v -0.006853 0.010673 0.010673
v -0.005855 0.011454 0.010032
v 0.000295 0.011797 0.002964
v -0.004318 0.011766 0.009120
v -0.002527 0.012340 0.008081
v 0.000707 0.013216 0.002840
v 0.003353 0.014445 0.003289
v 0.004052 0.014902 0.003161
v 0.003955 0.015213 0.003311
v 0.005090 0.015514 0.003205
v 0.004461 0.015160 0.005954
v -0.042157 -0.018084 -0.005793
v -0.042111 -0.017492 -0.006266
v -0.042921 -0.017380 -0.004199
v -0.036561 -0.012394 -0.003776
v -0.035255 -0.012628 -0.005114
v -0.036145 -0.012710 -0.004077
v -0.035908 -0.012174 -0.004092
v -0.034825 -0.012814 -0.005152
v -0.042830 -0.012994 0.007320
v -0.033362 -0.011106 -0.003771
v -0.033692 -0.010352 -0.003501
v -0.040921 -0.011245 0.007323
v -0.039762 -0.011189 0.007212
v -0.038979 -0.010478 0.007398
v -0.031835 -0.009090 -0.002388
v -0.037792 -0.009442 0.007672
v -0.037001 -0.008704 0.007882
v -0.029044 -0.007764 -0.001308
v -0.035592 -0.007879 0.008108
v -0.028400 -0.006286 -0.001117
v -0.027637 -0.006282 -0.001087
v -0.034959 -0.006982 0.008566
v -0.033889 -0.005536 0.009038
v -0.033276 -0.005809 0.008956
v -0.025433 -0.004367 -0.000509
v -0.030421 -0.004154 0.010146
v -0.029742 -0.003475 0.010294
v -0.022083 -0.002112 0.000306
v -0.020246 -0.000637 0.001305
v -0.027326 -0.002397 0.011144
v -0.027153 -0.001322 0.011273
v -0.019131 0.000520 0.001752
v -0.018301 0.000655 0.001405
v -0.018082 0.000473 0.000646
v -0.016536 0.000866 -0.000752
v -0.012738 0.001846 -0.003004
v -0.023983 0.000733 0.011984
v -0.012669 0.002820 -0.002942
v -0.012069 0.002830 -0.002976
v -0.010048 0.005183 -0.001236
v -0.010229 0.004329 -0.001504
v -0.008812 0.005636 -0.000748
v -0.018364 0.005169 0.012230
v -0.013881 0.007099 0.011524
v -0.004261 0.010500 0.001649
v -0.009307 0.009980 0.010694
v -0.002978 0.010439 0.002073
v -0.009523 0.009579 0.011138
v -0.008104 0.010022 0.010681
v -0.001277 0.011747 0.002461
v -0.000565 0.012339 0.002542
v -0.004750 0.012206 0.008514
v -0.003852 0.012238 0.008178
v 0.000371 0.012841 0.002696
v -0.001813 0.013147 0.007129
v -0.001016 0.013477 0.006649
v 0.002662 0.014153 0.003110
v 0.001953 0.013626 0.003003
v -0.000305 0.013608 0.006309
v 0.003074 0.015288 0.003282
v 0.002731 0.015587 0.006502
v 0.004543 0.016318 0.002993
v -0.043123 -0.017385 -0.003758
v -0.043042 -0.017227 -0.004803
v -0.044250 -0.015963 0.000005
v -0.043847 -0.014604 0.002145
v -0.043539 -0.014141 0.004343
v -0.038503 -0.013811 -0.003216
v -0.037139 -0.013232 -0.003772
v -0.037551 -0.013340 -0.003424
v -0.037820 -0.012749 -0.003618
v -0.043250 -0.013562 0.005309
v -0.034611 -0.011765 -0.004997
v -0.033758 -0.010986 -0.005171
v -0.041388 -0.011661 0.007191
v -0.041459 -0.011193 0.007195
v -0.039164 -0.010077 0.007314
v -0.031287 -0.008566 -0.001927
v -0.031610 -0.008353 -0.001730
v -0.038689 -0.009421 0.007646
v -0.036370 -0.007243 0.008135
v -0.028842 -0.006249 -0.001028
v -0.026788 -0.005070 -0.000771
v -0.025282 -0.003741 -0.000222
v -0.031092 -0.004161 0.009741
v -0.031775 -0.004199 0.009743
v -0.024175 -0.003355 -0.000053
v -0.023251 -0.002513 -0.000024
v -0.030331 -0.003306 0.010266
v -0.022631 -0.002239 0.000327
v -0.028990 -0.002570 0.010871
v -0.021285 -0.001678 0.000373
v -0.020777 -0.000715 0.001290
v -0.020272 -0.000155 0.001625
v -0.017865 0.000794 0.000097
v -0.018565 0.000621 0.001001
v -0.026291 -0.000037 0.011560
v -0.015833 0.001109 -0.001638
v -0.015049 0.002023 -0.002059
v -0.014739 0.001573 -0.002054
v -0.022765 0.002346 0.012268
v -0.011179 0.004041 -0.002138
v -0.011741 0.003558 -0.002649
v -0.022088 0.002267 0.012342
v -0.008750 0.006172 -0.000664
v -0.018074 0.005456 0.012373
v -0.017003 0.005648 0.012633
v -0.007092 0.007449 0.000684
v -0.015169 0.006980 0.012135
v -0.005892 0.007880 0.001099
v -0.013488 0.007775 0.011798
v -0.011661 0.008200 0.011128
v -0.011230 0.008404 0.010988
v -0.004007 0.009792 0.001788
v -0.010500 0.009439 0.010911
v -0.007128 0.010601 0.010451
v -0.006799 0.011281 0.010148
v -0.001332 0.012300 0.002537
v -0.005473 0.012425 0.009114
v -0.000496 0.012869 0.002680
v -0.003622 0.012798 0.007685
v -0.002369 0.013031 0.007254
v -0.000057 0.014829 0.005934
v 0.001091 0.014808 0.006816
v 0.001965 0.015697 0.006460
v 0.003883 0.016117 0.004578
v 0.003908 0.016244 0.003708
v 0.004406 0.016106 0.003284
v 0.004194 0.016274 0.004958
v -0.043147 -0.016712 -0.004616
v -0.043421 -0.017144 -0.002841
v -0.043856 -0.014136 0.002831
v -0.043521 -0.013808 0.003962
v -0.036866 -0.012769 -0.003914
v -0.034591 -0.010652 -0.004896
v -0.033344 -0.010641 -0.004707
v -0.033723 -0.010574 -0.004046
v -0.039902 -0.010572 0.007237
v -0.038235 -0.009135 0.007599
v -0.037713 -0.008431 0.007907
v -0.029811 -0.006985 -0.001275
v -0.035993 -0.008064 0.008171
v -0.028399 -0.005265 -0.000985
v -0.026249 -0.005004 -0.000528
v -0.025735 -0.003278 -0.000368
v -0.032375 -0.004535 0.009716
v -0.031067 -0.003542 0.010243
v -0.029267 -0.002287 0.010739
v -0.028113 -0.000952 0.010718
v -0.020902 -0.000668 0.000867
v -0.017735 0.001644 -0.000286
v -0.018940 0.000449 0.000249
v -0.017121 0.000908 -0.000116
v -0.016298 0.001411 -0.001505
v -0.016682 0.001793 -0.000832
v -0.025821 -0.000105 0.011441
v -0.014024 0.001811 -0.002967
v -0.024340 0.001124 0.011829
v -0.023356 0.001902 0.011889
v -0.010985 0.004665 -0.001895
v -0.009479 0.005835 -0.000742
v -0.019240 0.004816 0.012312
v -0.017505 0.005614 0.012345
v -0.007968 0.007762 0.000188
v -0.016598 0.006065 0.012212
v -0.016276 0.006938 0.011873
v -0.015824 0.007053 0.012112
v -0.006744 0.008006 0.000606
v -0.013870 0.007680 0.011594
v -0.006200 0.008999 0.001028
v -0.005777 0.008915 0.000947
v -0.011913 0.008050 0.011375
v -0.008184 0.010732 0.010333
v -0.002026 0.011406 0.002515
v -0.008178 0.011015 0.009973
v -0.007542 0.011459 0.010069
v -0.004904 0.012312 0.009289
v -0.004309 0.012293 0.007939
v -0.004487 0.012656 0.007699
v -0.002749 0.013041 0.007506
v -0.002201 0.013244 0.006846
v 0.001179 0.013836 0.002906
v 0.000664 0.014997 0.006409
v 0.003837 0.015835 0.003163
v 0.002236 0.016017 0.006038
v 0.004581 0.016682 0.003188
v -0.042617 -0.017188 -0.006078
v -0.044177 -0.015919 -0.003256
v -0.044382 -0.016226 -0.001913
v -0.044404 -0.015401 0.000479
v -0.038913 -0.013317 -0.003371
v -0.038373 -0.013226 -0.003334
v -0.037246 -0.012183 -0.004061
v -0.043486 -0.013134 0.004560
v -0.035019 -0.012062 -0.005125
v -0.043294 -0.012961 0.005446
v -0.043335 -0.012159 0.007041
v -0.034997 -0.011219 -0.005147
v -0.035002 -0.010717 -0.003909
v -0.042765 -0.011815 0.007389
v -0.033413 -0.009255 -0.002597
v -0.039951 -0.009593 0.007667
v -0.031035 -0.008053 -0.001744
v -0.037301 -0.008078 0.007858
v -0.036726 -0.007590 0.008236
v -0.029361 -0.006559 -0.001310
v -0.035695 -0.006820 0.008504
v -0.027940 -0.005658 -0.000815
v -0.027451 -0.005384 -0.000848
v -0.034523 -0.005611 0.009043
v -0.024825 -0.003424 -0.000263
v -0.031853 -0.003639 0.009760
v -0.024568 -0.002915 -0.000054
v -0.028607 -0.001277 0.010733
v -0.028947 -0.001675 0.010603
v -0.020209 0.000088 0.000747
v -0.027888 -0.000611 0.010887
v -0.026583 0.000535 0.011360
v -0.015895 0.001898 -0.001622
v -0.014473 0.002108 -0.002739
v -0.013089 0.002660 -0.003152
v -0.012231 0.003486 -0.002580
v -0.012293 0.004165 -0.002424
v -0.010424 0.005504 -0.001415
v -0.020079 0.004517 0.012376
v -0.008825 0.006919 -0.000135
v -0.018581 0.005636 0.012020
v -0.017638 0.006072 0.011884
v -0.014361 0.007318 0.011691
v -0.005349 0.009781 0.001313
v -0.004506 0.009535 0.001819
v -0.011797 0.009389 0.010597
v -0.011278 0.009235 0.010885
v -0.003533 0.011080 0.002195
v -0.009895 0.010100 0.010595
v -0.002812 0.011614 0.002302
v -0.002089 0.012050 0.002297
v -0.006396 0.011526 0.009791
v -0.005892 0.012422 0.009361
v -0.005006 0.012576 0.008328
v -0.004902 0.012758 0.007436
v -0.000495 0.013702 0.002598
v -0.001056 0.014137 0.006104
v 0.002785 0.016199 0.005957
v 0.003494 0.016243 0.004551
v 0.003095 0.016664 0.005725
v -0.042972 -0.016909 -0.006272
v -0.042985 -0.016872 -0.005421
v -0.042984 -0.016266 -0.006092
v -0.041980 -0.015930 -0.005986
v -0.044018 -0.015043 0.001835
v -0.044198 -0.014647 0.001625
v -0.036393 -0.011623 -0.004101
v -0.035365 -0.011447 -0.005342
v -0.035037 -0.010808 -0.005081
v -0.042130 -0.011019 0.007339
v -0.033856 -0.009851 -0.002951
v -0.040221 -0.010006 0.007542
v -0.040255 -0.009399 0.007584
v -0.033045 -0.009629 -0.002821
v -0.032419 -0.009235 -0.002398
v -0.031180 -0.007176 -0.001679
v -0.037677 -0.007820 0.008073
v -0.036992 -0.007158 0.008164
v -0.035268 -0.006299 0.008494
v -0.034016 -0.004825 0.009063
v -0.032497 -0.003892 0.009703
v -0.023421 -0.001956 -0.000119
v -0.030560 -0.002826 0.010286
v -0.029857 -0.002265 0.010750
v -0.021384 -0.001177 0.000480
v -0.022177 -0.001247 0.000391
v -0.020884 0.000111 0.000320
v -0.017094 0.001397 -0.000585
v -0.016591 0.002406 -0.000980
v -0.024061 0.001602 0.011904
v -0.013480 0.003116 -0.003450
v -0.021941 0.004207 0.011617
v -0.022418 0.002991 0.012080
v -0.011649 0.004357 -0.002003
v -0.010912 0.005264 -0.001359
v -0.010508 0.005927 -0.000978
v -0.019744 0.005003 0.012222
v -0.019096 0.005178 0.011822
v -0.009812 0.006169 -0.000871
v -0.018177 0.006325 0.012137
v -0.007379 0.008102 0.000582
v -0.015220 0.007816 0.012108
v -0.013498 0.008356 0.011305
v -0.011184 0.009866 0.010395
v -0.010230 0.010041 0.010372
v -0.004175 0.011221 0.001766
v -0.009097 0.010987 0.010040
v -0.003568 0.013302 0.007175
v 0.000091 0.013653 0.002616
v -0.002771 0.013545 0.006967
v 0.000660 0.013616 0.002939
v -0.001764 0.013691 0.006561
v 0.001950 0.014462 0.003032
v -0.000616 0.014843 0.005676
v 0.002710 0.014984 0.003158
v 0.003339 0.016384 0.003135
v 0.000753 0.015676 0.006162
v 0.001329 0.015655 0.006479
v 0.001659 0.016300 0.006185
v 0.003463 0.016750 0.005265
v -0.043340 -0.016308 -0.005514
v -0.043987 -0.015912 -0.004328
v -0.043243 -0.015912 -0.005872
v -0.043624 -0.016779 -0.002363
v -0.044311 -0.015960 -0.002168
v -0.044608 -0.015041 -0.001001
v -0.044682 -0.015457 -0.001129
v -0.041341 -0.014826 -0.005375
v -0.044349 -0.014580 0.000587
v -0.038935 -0.012057 -0.003285
v -0.035859 -0.010816 -0.004159
v -0.035238 -0.010569 -0.004064
v -0.043442 -0.011760 0.007585
v -0.034377 -0.009880 -0.002848
v -0.038981 -0.008955 0.007563
v -0.039536 -0.008803 0.007753
v -0.038348 -0.008072 0.008046
v -0.037604 -0.007164 0.008141
v -0.030077 -0.006601 -0.001345
v -0.026219 -0.003592 -0.000348
v -0.033290 -0.004286 0.009576
v -0.031606 -0.002484 0.010077
v -0.023074 -0.001287 0.000248
v -0.022700 -0.000910 0.000511
v -0.021825 -0.000451 0.000277
v -0.029586 -0.000550 0.010188
v -0.020211 0.000710 -0.000099
v -0.027104 -0.000578 0.011419
v -0.026567 -0.000426 0.011394
v -0.026174 0.001601 0.011437
v -0.026136 0.000817 0.011326
v -0.015979 0.002245 -0.001746
v -0.025513 0.001267 0.011769
v -0.015416 0.003044 -0.002012
v -0.013825 0.003351 -0.003190
v -0.023422 0.002167 0.012045
v -0.012850 0.004208 -0.002470
v -0.022828 0.002774 0.012246
v -0.011957 0.004817 -0.002172
v -0.011805 0.005007 -0.002547
v -0.010177 0.006548 -0.000696
v -0.009497 0.007024 -0.000655
v -0.017167 0.006369 0.012060
v -0.008518 0.007874 0.000202
v -0.007979 0.008295 0.000133
v -0.007223 0.008902 0.000628
v -0.007158 0.009001 -0.000173
v -0.006719 0.009217 0.000690
v -0.006086 0.009776 0.001100
v -0.005600 0.010144 0.001070
v -0.005824 0.010083 0.000514
v -0.004981 0.010608 0.001612
v -0.009823 0.010885 0.010362
v -0.003495 0.011613 0.001832
v -0.010295 0.010850 0.010089
v -0.009039 0.011702 0.009660
v -0.007094 0.012038 0.009581
v -0.005441 0.012607 0.008088
v -0.000955 0.013611 0.002348
v -0.000949 0.013175 0.002218
v -0.005258 0.012939 0.008858
v -0.003621 0.013778 0.006852
v -0.001165 0.014634 0.006215
v -0.001608 0.015043 0.006084
v -0.000001 0.015169 0.005450
v 0.000971 0.016074 0.002467
v 0.000072 0.015871 0.006043
v -0.000461 0.015413 0.005701
v 0.000550 0.015935 0.005982
v 0.002721 0.016924 0.002779
v 0.002228 0.016502 0.005540
v 0.003669 0.016839 0.003435
v 0.002390 0.017045 0.005277
v -0.044632 -0.014574 -0.000206
v -0.044234 -0.014012 0.001510
v -0.043779 -0.013752 0.002789
v -0.038186 -0.012397 -0.003032
v -0.037709 -0.011813 -0.003878
v -0.038227 -0.011892 -0.003320
v -0.043742 -0.012411 0.004864
v -0.036550 -0.011234 -0.003843
v -0.043764 -0.011401 0.007375
v -0.043594 -0.010906 0.007608
v -0.042195 -0.010461 0.007557
v -0.042252 -0.009910 0.007572
v -0.034061 -0.008789 -0.002473
v -0.038625 -0.007809 0.007982
v -0.031554 -0.006601 -0.001448
v -0.035901 -0.005837 0.008592
v -0.034654 -0.005164 0.009003
v -0.026753 -0.004320 -0.000602
v -0.026836 -0.003756 -0.000736
v -0.024647 -0.002150 -0.000079
v -0.024046 -0.001682 0.000305
v -0.031031 -0.002827 0.010333
v -0.024832 -0.001566 0.000804
v -0.023143 -0.000496 0.001569
v -0.024210 -0.001396 0.000942
v -0.030817 -0.002137 0.010338
v -0.022180 -0.000284 0.000463
v -0.022966 -0.000374 0.000252
v -0.030330 -0.001483 0.010475
v -0.021419 -0.000037 0.000382
v -0.021277 0.000338 -0.000044
v -0.019115 0.001345 -0.000182
v -0.013465 0.003845 -0.003488
v -0.024685 0.002722 0.011561
v -0.012917 0.003926 -0.003987
v -0.023804 0.003147 0.011726
v -0.012050 0.004729 -0.003262
v -0.021341 0.004432 0.011831
v -0.010269 0.006484 -0.001725
v -0.010005 0.006654 -0.001595
v -0.018871 0.005882 0.012222
v -0.009377 0.007783 -0.000512
v -0.009422 0.007051 -0.001530
v -0.008030 0.008369 -0.000376
v -0.007337 0.009422 0.000402
v -0.016600 0.008233 0.011667
v -0.014774 0.008315 0.011371
v -0.015640 0.008465 0.011884
v -0.006339 0.009790 0.000582
v -0.006087 0.010482 0.001127
v -0.005054 0.010802 0.001116
v -0.004405 0.011735 0.001597
v -0.004264 0.011383 0.001284
v -0.009411 0.011311 0.010349
v -0.003075 0.012238 0.001729
v -0.002958 0.013163 0.001824
v -0.001788 0.012729 0.002072
v -0.006898 0.012491 0.009339
v -0.001935 0.013417 0.002114
v -0.006031 0.012912 0.008882
v -0.002698 0.013889 0.006569
v -0.003038 0.014288 0.006368
v 0.001508 0.014179 0.003070
v 0.002295 0.014707 0.003194
v 0.003619 0.017159 0.003045
v 0.001492 0.016669 0.005450
v 0.003061 0.016960 0.004890
v 0.002830 0.017355 0.004527
v 0.004027 0.017092 0.003308
v -0.042322 -0.015251 -0.006165
v -0.041573 -0.014528 -0.005518
v -0.041081 -0.014185 -0.004613
v -0.044448 -0.014251 0.000126
v -0.044174 -0.013488 0.001576
v -0.043719 -0.013548 0.003587
v -0.044121 -0.012399 0.004461
v -0.037063 -0.011693 -0.003967
v -0.037395 -0.011303 -0.004091
v -0.037034 -0.010800 -0.004046
v -0.044074 -0.011195 0.007675
v -0.044298 -0.011631 0.005883
v -0.035973 -0.010408 -0.004072
v -0.035415 -0.010131 -0.003669
v -0.034877 -0.010394 -0.003354
v -0.040482 -0.008986 0.007553
v -0.033115 -0.008430 -0.002332
v -0.040223 -0.008428 0.007784
v -0.031790 -0.007724 -0.001726
v -0.039033 -0.007790 0.008004
v -0.038004 -0.007291 0.007951
v -0.030512 -0.006457 -0.001217
v -0.030254 -0.005619 -0.001330
v -0.029635 -0.005856 -0.001024
v -0.028428 -0.004451 -0.000907
v -0.035396 -0.005363 0.008894
v -0.026917 -0.002884 -0.000694
v -0.032903 -0.003772 0.009484
v -0.032124 -0.002988 0.010070
v -0.024559 -0.001641 0.000061
v -0.024007 -0.000725 0.001526
v -0.028521 -0.000784 0.010863
v -0.019688 0.001311 -0.000429
v -0.027501 0.001133 0.010874
v -0.017738 0.001888 -0.000653
v -0.025371 0.002370 0.011811
v -0.013496 0.004544 -0.003072
v -0.013217 0.004066 -0.003778
v -0.011323 0.006456 -0.001574
v -0.021437 0.004838 0.011986
v -0.020627 0.004723 0.012016
v -0.011143 0.006143 -0.001920
v -0.019367 0.005543 0.012082
v -0.013103 0.009838 0.010707
v -0.012619 0.009878 0.010387
v -0.011297 0.010454 0.010137
v -0.002511 0.013332 0.002121
v -0.005788 0.013147 0.007783
v -0.005781 0.013272 0.006924
v -0.005733 0.013090 0.008449
v -0.005311 0.013221 0.007136
v 0.000090 0.015680 0.002291
v 0.000805 0.016449 0.006164
v 0.001784 0.017125 0.005305
v 0.002421 0.017429 0.004329
v 0.002880 0.017177 0.004001
v 0.003657 0.017495 0.002733
v 0.003745 0.017691 0.003063
v -0.043375 -0.015804 -0.005313
v -0.043736 -0.015242 -0.006139
v -0.044672 -0.015367 -0.002461
v -0.044940 -0.014690 -0.002120
v -0.040177 -0.012937 -0.004251
v -0.044404 -0.013012 0.001909
v -0.044441 -0.012328 0.003503
v -0.038607 -0.011654 -0.003062
v -0.044373 -0.011764 0.005177
v -0.044648 -0.011676 0.005550
v -0.035823 -0.009874 -0.004076
v -0.044129 -0.010941 0.007196
v -0.035298 -0.009469 -0.003973
v -0.043214 -0.009937 0.007829
v -0.043908 -0.010701 0.007761
v -0.041735 -0.009583 0.007696
v -0.034645 -0.008702 -0.002939
v -0.033157 -0.007695 -0.002593
v -0.040906 -0.008802 0.007724
v -0.032563 -0.008175 -0.002307
v -0.039535 -0.008213 0.007766
v -0.031632 -0.006105 -0.001501
v -0.030948 -0.005819 -0.001388
v -0.036593 -0.006398 0.008464
v -0.028931 -0.005100 -0.000933
v -0.027607 -0.004756 -0.000755
v -0.027351 -0.003648 -0.000661
v -0.027980 -0.003727 -0.001060
v -0.034220 -0.003960 0.009451
v -0.026119 -0.002416 -0.000657
v -0.033144 -0.003158 0.009820
v -0.033465 -0.003860 0.009516
v -0.025541 -0.002690 -0.000241
v -0.025132 -0.002169 -0.000409
v -0.023988 -0.000903 0.000165
v -0.024309 -0.000538 -0.000094
v -0.026754 0.001388 0.011339
v -0.017006 0.003282 -0.001237
v -0.016180 0.002973 -0.001708
v -0.026014 0.002068 0.011680
v -0.014518 0.002972 -0.002178
v -0.013843 0.004411 -0.003588
v -0.013099 0.004774 -0.003101
v -0.013522 0.004481 -0.003909
v -0.012074 0.005768 -0.002223
v -0.010808 0.006786 -0.001560
v -0.019740 0.006327 0.011812
v -0.019321 0.006324 0.012057
v -0.009910 0.007641 -0.000819
v -0.009899 0.008110 -0.000369
v -0.009073 0.008228 -0.000618
v -0.008242 0.008695 -0.000103
v -0.007551 0.009457 0.000007
v -0.008177 0.009530 0.000442
v -0.005950 0.010842 0.001011
v -0.012515 0.010049 0.010070
v -0.005107 0.011164 0.001391
v -0.009657 0.011577 0.009737
v -0.003597 0.012878 0.001738
v -0.003701 0.012121 0.001686
v -0.008398 0.012364 0.009172
v -0.007313 0.012655 0.009034
v -0.001622 0.013579 0.002279
v -0.004834 0.013536 0.006716
v -0.002392 0.014633 0.005955
v 0.001827 0.016400 0.002632
v 0.002731 0.015865 0.003099
v -0.042939 -0.015309 -0.006089
v -0.042963 -0.014647 -0.006032
v -0.042157 -0.013774 -0.005315
v -0.041803 -0.014183 -0.005189
v -0.044556 -0.013530 0.001120
v -0.040841 -0.013274 -0.004383
v -0.038976 -0.011178 -0.003252
v -0.038137 -0.011350 -0.003277
v -0.037070 -0.010584 -0.004361
v -0.044504 -0.011271 0.005806
v -0.034805 -0.009162 -0.005242
v -0.044159 -0.010777 0.006669
v -0.034757 -0.009218 -0.004666
v -0.044054 -0.009988 0.007902
v -0.034772 -0.008714 -0.004086
v -0.043789 -0.010381 0.007657
v -0.035154 -0.009173 -0.003351
v -0.033786 -0.008369 -0.002665
v -0.032419 -0.006638 -0.002548
v -0.038033 -0.006540 0.008018
v -0.029207 -0.005579 -0.001070
v -0.036566 -0.005237 0.008602
v -0.036060 -0.004910 0.008623
v -0.028747 -0.004305 -0.001174
v -0.035449 -0.004557 0.008961
v -0.035009 -0.004309 0.008929
v -0.024753 -0.001664 -0.000586
v -0.032106 -0.002185 0.010115
v -0.023665 -0.000405 0.000132
v -0.029383 -0.000200 0.010371
v -0.027951 0.000843 0.010899
v -0.015662 0.003635 -0.002231
v -0.015894 0.004240 -0.001944
v -0.015171 0.004024 -0.002487
v -0.014249 0.003978 -0.003385
v -0.023568 0.003443 0.011881
v -0.023882 0.004539 0.011454
v -0.012209 0.005769 -0.002772
v -0.011803 0.006062 -0.003500
v -0.020108 0.004909 0.012007
v -0.012130 0.005993 -0.002346
v -0.011269 0.006766 -0.001532
v -0.009738 0.008167 -0.001013
v -0.009129 0.008702 -0.000095
v -0.016822 0.007478 0.011649
v -0.007555 0.009860 0.000303
v -0.008000 0.009543 -0.000549
v -0.007186 0.010282 0.000772
v -0.007080 0.010300 -0.000316
v -0.006434 0.010781 0.000929
v -0.005769 0.011438 0.000642
v -0.011218 0.010853 0.009689
v -0.010786 0.011256 0.009883
v -0.011503 0.011190 0.009394
v -0.004572 0.012109 0.001475
v -0.010533 0.011499 0.010037
v -0.004180 0.012580 0.001404
v -0.008120 0.012567 0.009307
v -0.007340 0.013463 0.008647
v -0.006441 0.013897 0.008455
v -0.004349 0.014140 0.006398
v -0.001832 0.015674 0.005504
v -0.001237 0.015264 0.005689
v 0.001121 0.016553 0.002577
v 0.001471 0.016702 0.002759
v 0.000678 0.017898 0.002329
v 0.000821 0.017508 0.005150
v 0.003272 0.017771 0.002983
v -0.043708 -0.015778 -0.004888
v -0.044084 -0.015729 -0.003771
v -0.044129 -0.015235 -0.004288
v -0.044849 -0.013972 -0.001192
v -0.040329 -0.012318 -0.004392
v -0.044950 -0.012130 0.003148
v -0.044777 -0.012764 0.002051
v -0.044764 -0.011692 0.004940
v -0.038427 -0.010775 -0.003514
v -0.037707 -0.010674 -0.004320
v -0.039585 -0.007129 0.008086
v -0.039661 -0.007697 0.007758
v -0.038561 -0.006839 0.008035
v -0.037349 -0.006100 0.008363
v -0.026854 -0.002328 -0.001003
v -0.027763 -0.002822 -0.000877
v -0.033206 -0.002463 0.009806
v -0.025016 -0.001302 -0.000722
v -0.032610 -0.002807 0.009806
v -0.022009 0.000610 -0.000193
v -0.021203 0.000969 -0.000328
v -0.029268 0.000447 0.010407
v -0.027582 0.001814 0.011386
v -0.017709 0.003445 -0.001581
v -0.026976 0.001660 0.011316
v -0.017610 0.003315 -0.001216
v -0.016356 0.003768 -0.001530
v -0.016764 0.003685 -0.001650
v -0.015391 0.004353 -0.002557
v -0.025828 0.002685 0.011516
v -0.012923 0.004828 -0.004986
v -0.024203 0.003214 0.011834
v -0.012485 0.005394 -0.004130
v -0.020391 0.006277 0.011751
v -0.020108 0.006817 0.011610
v -0.008785 0.009040 -0.001528
v -0.019015 0.007206 0.011740
v -0.008569 0.008946 -0.001304
v -0.006618 0.010682 -0.000036
v -0.013530 0.009994 0.010417
v -0.005447 0.011567 0.001234
v -0.005262 0.011943 0.000464
v -0.010849 0.011593 0.009460
v -0.010219 0.012024 0.009894
v -0.003235 0.013889 0.001702
v -0.002535 0.013896 0.001714
v -0.005488 0.013810 0.006559
v 0.000264 0.016015 0.002417
v -0.001966 0.015977 0.005154
v -0.001144 0.016346 0.005314
v -0.000001 0.016907 0.005698
v 0.002974 0.017204 0.002896
v 0.003148 0.017442 0.003300
v 0.002359 0.017472 0.004914
v -0.044743 -0.014522 -0.004172
v -0.044217 -0.015040 -0.005005
v -0.044238 -0.014691 -0.004806
v -0.043609 -0.014670 -0.005962
v -0.044265 -0.015296 -0.003286
v -0.044485 -0.015280 -0.002905
v -0.045102 -0.014223 -0.001587
v -0.042559 -0.013703 -0.005186
v -0.040768 -0.012258 -0.004658
v -0.038962 -0.010952 -0.003673
v -0.039457 -0.011020 -0.004142
v -0.038787 -0.010459 -0.003606
v -0.038270 -0.010329 -0.003450
v -0.036427 -0.010193 -0.003963
v -0.036164 -0.008970 -0.004823
v -0.035168 -0.009566 -0.005173
v -0.035074 -0.008783 -0.005345
v -0.044064 -0.010101 0.007392
v -0.034313 -0.008598 -0.004837
v -0.042643 -0.009267 0.007685
v -0.041451 -0.008412 0.007658
v -0.034075 -0.007663 -0.002964
v -0.034015 -0.007296 -0.003320
v -0.040935 -0.008111 0.007789
v -0.032754 -0.007200 -0.002407
v -0.040392 -0.007666 0.007890
v -0.039147 -0.006545 0.008002
v -0.038805 -0.005935 0.008060
v -0.030946 -0.005360 -0.001311
v -0.028391 -0.003442 -0.000935
v -0.035241 -0.003427 0.009279
v -0.033804 -0.003100 0.009455
v -0.034202 -0.002973 0.009535
v -0.025571 -0.001347 -0.000659
v -0.025768 -0.001849 -0.000843
v -0.024928 -0.000679 -0.000154
v -0.022459 0.000591 -0.000473
v -0.028834 0.000684 0.010375
v -0.027048 0.002695 0.011302
v -0.015618 0.004843 -0.002225
v -0.013981 0.004663 -0.003777
v -0.012960 0.005248 -0.004709
v -0.013657 0.004887 -0.004331
v -0.012036 0.006171 -0.003724
v -0.021062 0.008045 0.011136
v -0.019420 0.006920 0.011594
v -0.007903 0.009944 -0.000556
v -0.016544 0.008827 0.011699
v -0.016260 0.008761 0.011527
v -0.015677 0.008946 0.011376
v -0.008079 0.010437 0.000235
v -0.007158 0.010411 -0.000489
v -0.007328 0.011181 0.000902
v -0.013150 0.010441 0.010131
v -0.005925 0.011618 0.000554
v -0.009387 0.011868 0.009332
v -0.003710 0.013153 0.001277
v -0.008256 0.012980 0.008887
v -0.007379 0.013644 0.008336
v -0.006270 0.013189 0.007643
v -0.005082 0.013982 0.006214
v -0.001806 0.015090 0.001866
v -0.006092 0.013614 0.008198
v -0.000868 0.015397 0.002083
v -0.002511 0.015549 0.005558
v 0.000572 0.016364 0.002572
v 0.001120 0.018323 0.002263
v 0.001950 0.016921 0.002739
v -0.000563 0.016870 0.005649
v 0.000254 0.017484 0.004307
v 0.000362 0.017343 0.004859
v 0.000507 0.017329 0.005481
v 0.002847 0.018019 0.003022
v 0.001762 0.017732 0.005382
v 0.003283 0.018034 0.002754
v -0.044764 -0.014113 -0.004602
v -0.041946 -0.012812 -0.005055
v -0.045057 -0.013343 -0.000309
v -0.045098 -0.012486 0.001681
v -0.045389 -0.012170 0.002367
v -0.044689 -0.010990 0.004242
v -0.044256 -0.010096 0.006602
v -0.044375 -0.010553 0.006409
v -0.036400 -0.009353 -0.004250
v -0.034324 -0.008006 -0.003112
v -0.031454 -0.005130 -0.001767
v -0.030547 -0.004749 -0.001505
v -0.038200 -0.005486 0.008434
v -0.037382 -0.005411 0.008517
v -0.036885 -0.004498 0.008700
v -0.029352 -0.003353 -0.001494
v -0.027688 -0.002495 -0.001254
v -0.035649 -0.003622 0.009028
v -0.025786 -0.001066 -0.000662
v -0.026257 -0.000501 0.000907
v -0.025381 -0.000641 -0.000290
v -0.032044 -0.001689 0.010236
v -0.024151 0.000369 -0.000422
v -0.030141 -0.000643 0.010235
v -0.021827 0.001977 -0.000995
v -0.021636 0.000938 -0.000571
v -0.020906 0.001860 -0.000656
v -0.021627 0.001787 -0.000671
v -0.028332 0.001435 0.010758
v -0.018844 0.003082 -0.001135
v -0.014862 0.004611 -0.002775
v -0.013288 0.005533 -0.004651
v -0.022499 0.005024 0.011304
v -0.021045 0.006350 0.011481
v -0.009265 0.009307 -0.000796
v -0.008702 0.010171 -0.000219
v -0.015547 0.009494 0.010912
v -0.006771 0.011443 0.000817
v -0.013959 0.010594 0.010112
v -0.014044 0.010201 0.010573
v -0.012809 0.010684 0.009779
v -0.006013 0.012164 0.001253
v -0.012712 0.011279 0.009491
v -0.005004 0.013106 0.001320
v -0.010244 0.012761 0.009112
v -0.004505 0.012988 0.001363
v -0.009446 0.012857 0.008911
v -0.004239 0.013487 0.001494
v -0.008081 0.013615 0.008572
v -0.006429 0.014317 0.006400
v -0.006418 0.014232 0.008080
v -0.004076 0.014614 0.005954
v -0.001645 0.015475 0.001995
v -0.000367 0.015927 0.002389
v 0.002526 0.017885 0.002735
v 0.002297 0.017200 0.002898
v 0.001770 0.018560 0.004417
v 0.001314 0.018480 0.005074
v -0.043976 -0.014783 -0.005728
v -0.044818 -0.013975 -0.004104
v -0.045174 -0.014088 -0.003349
v -0.045477 -0.013284 -0.000756
v -0.045063 -0.011601 0.003306
v -0.037376 -0.010123 -0.004547
v -0.044728 -0.010452 0.005079
v -0.036965 -0.009620 -0.004282
v -0.036598 -0.008696 -0.004493
v -0.035484 -0.008347 -0.005076
v -0.043818 -0.009631 0.007797
v -0.042557 -0.008510 0.007941
v -0.041149 -0.007746 0.007736
v -0.033471 -0.007435 -0.002921
v -0.033365 -0.006284 -0.002827
v -0.040787 -0.006694 0.007992
v -0.040200 -0.006973 0.007950
v -0.040240 -0.006414 0.007995
v -0.039068 -0.005529 0.008303
v -0.027070 -0.001145 -0.000172
v -0.026483 -0.001292 -0.000817
v -0.026981 -0.001190 0.000330
v -0.026537 -0.000649 0.000256
v -0.033128 -0.001810 0.009980
v -0.025863 -0.000456 -0.000323
v -0.025167 -0.000243 -0.000200
v -0.031582 -0.001522 0.010204
v -0.031042 -0.001480 0.010485
v -0.029853 0.000879 0.010125
v -0.029097 0.001484 0.010673
v -0.014540 0.005020 -0.003447
v -0.012768 0.005693 -0.005366
v -0.025450 0.004001 0.011112
v -0.013730 0.005933 -0.003831
v -0.013555 0.005510 -0.003814
v -0.024863 0.004378 0.011448
v -0.012235 0.006217 -0.004685
v -0.012693 0.006471 -0.004242
v -0.011775 0.007327 -0.003411
v -0.011867 0.006818 -0.003935
v -0.011631 0.006877 -0.003319
v -0.009189 0.008576 -0.001239
v -0.009377 0.009016 -0.001373
v -0.018590 0.008373 0.011307
v -0.015879 0.009937 0.010702
v -0.007238 0.011570 0.000979
v -0.013542 0.010615 0.009825
v -0.013089 0.011374 0.009231
v -0.012100 0.010894 0.009418
v -0.006549 0.012044 0.001056
v -0.011924 0.011826 0.009130
v -0.005276 0.013038 0.000666
v -0.005827 0.012608 0.001085
v -0.010768 0.012317 0.009414
v -0.008720 0.013628 0.008595
v -0.006673 0.013981 0.007115
v -0.003354 0.014892 0.001690
v -0.006836 0.014415 0.007714
v -0.005880 0.014452 0.006297
v -0.002574 0.014877 0.001789
v -0.002311 0.015330 0.001959
v -0.000634 0.015629 0.002227
v -0.001235 0.015626 0.002222
v -0.000956 0.016908 0.005411
v -0.000219 0.017077 0.004444
v 0.001125 0.017938 0.005002
v 0.000821 0.018574 0.004753
v 0.001773 0.018545 0.003746
v -0.044507 -0.014235 -0.005576
v -0.045560 -0.012832 -0.005140
v -0.044755 -0.013708 -0.005173
v -0.045050 -0.013904 -0.003769
v -0.042178 -0.012398 -0.004825
v -0.045485 -0.012733 0.000625
v -0.044936 -0.010466 0.004097
v -0.035792 -0.008182 -0.004761
v -0.035009 -0.008030 -0.004692
v -0.044132 -0.009203 0.007679
v -0.034798 -0.008508 -0.003586
v -0.035302 -0.007992 -0.004394
v -0.043888 -0.008822 0.008040
v -0.035346 -0.007554 -0.003877
v -0.042097 -0.007561 0.007960
v -0.032921 -0.005909 -0.002827
v -0.030322 -0.004914 -0.001336
v -0.037885 -0.004910 0.008308
v -0.037037 -0.003654 0.008569
v -0.028501 -0.002020 -0.000966
v -0.028824 -0.001876 -0.000093
v -0.027775 -0.001992 -0.001194
v -0.034906 -0.002969 0.009168
v -0.027123 -0.001674 -0.001160
v -0.027819 -0.001680 -0.000738
v -0.026607 -0.001086 -0.000799
v -0.027758 -0.000836 0.000943
v -0.027128 -0.000897 0.000384
v -0.032640 -0.001662 0.009913
v -0.024779 0.000314 -0.000673
v -0.032795 -0.000688 0.009837
v -0.030041 -0.000153 0.010284
v -0.018837 0.003410 -0.001526
v -0.027928 0.002782 0.011123
v -0.025684 0.003336 0.011247
v -0.015154 0.005681 -0.002836
v -0.013150 0.006050 -0.004571
v -0.024124 0.004719 0.011185
v -0.013034 0.006492 -0.004460
v -0.023107 0.005838 0.011229
v -0.009758 0.009244 -0.001653
v -0.009138 0.009848 -0.000737
v -0.009297 0.009663 -0.001660
v -0.019053 0.008645 0.011172
v -0.017282 0.008567 0.011298
v -0.017021 0.009042 0.011362
v -0.008387 0.010473 -0.000868
v -0.007419 0.011360 -0.000154
v -0.014966 0.010374 0.010492
v -0.014997 0.010647 0.010133
v -0.006784 0.011801 -0.000133
v -0.003828 0.014362 0.001378
v -0.009813 0.013051 0.008553
v -0.004246 0.014109 0.000991
v -0.007968 0.014120 0.008121
v -0.005586 0.014781 0.005858
v -0.004101 0.015694 0.005507
v -0.000726 0.017618 0.001890
v -0.001508 0.016964 0.005039
v 0.000256 0.017947 0.002082
v -0.001113 0.017240 0.004985
v -0.044476 -0.013784 -0.005500
v -0.045283 -0.013784 -0.002927
v -0.046096 -0.012737 -0.000339
v -0.045509 -0.011467 0.000761
v -0.040782 -0.011766 -0.004596
v -0.039903 -0.011789 -0.004451
v -0.040572 -0.010834 -0.004890
v -0.045030 -0.011088 0.003658
v -0.039210 -0.010588 -0.004392
v -0.038652 -0.010138 -0.003966
v -0.038033 -0.009983 -0.004005
v -0.038631 -0.008977 -0.004312
v -0.037922 -0.009453 -0.004515
v -0.036821 -0.009192 -0.004591
v -0.044529 -0.010154 0.005336
v -0.036248 -0.008099 -0.004638
v -0.043177 -0.008226 0.007920
v -0.041462 -0.007120 0.008067
v -0.032190 -0.005088 -0.002311
v -0.031535 -0.004653 -0.002186
v -0.038511 -0.004906 0.008355
v -0.038205 -0.004235 0.008581
v -0.029912 -0.003541 -0.001506
v -0.028945 -0.002625 -0.001209
v -0.035400 -0.002576 0.009207
v -0.027156 -0.000634 -0.000011
v -0.027037 -0.000559 0.000516
v -0.033796 -0.001664 0.009601
v -0.033412 -0.000730 0.009884
v -0.024356 0.000931 -0.000662
v -0.023688 -0.000201 -0.000172
v -0.030608 0.000838 0.010141
v -0.020524 0.003261 -0.001534
v -0.020850 0.002178 -0.001056
v -0.028631 0.001838 0.010679
v -0.016704 0.005545 -0.002374
v -0.015824 0.005366 -0.002350
v -0.015542 0.005730 -0.002440
v -0.015261 0.006458 -0.002446
v -0.014164 0.006280 -0.003132
v -0.012960 0.006726 -0.004706
v -0.023984 0.005655 0.010806
v -0.012743 0.006723 -0.005229
v -0.023968 0.005352 0.011139
v -0.012360 0.007123 -0.004372
v -0.011323 0.008129 -0.003051
v -0.022284 0.006222 0.011444
v -0.010879 0.008065 -0.002633
v -0.019830 0.007236 0.011728
v -0.019887 0.007839 0.011514
v -0.008861 0.010316 -0.001288
v -0.008865 0.010585 -0.001372
v -0.008260 0.010665 -0.001350
v -0.015710 0.010120 0.010380
v -0.007186 0.012296 0.000202
v -0.007090 0.011766 -0.000416
v -0.006377 0.012252 -0.000288
v -0.005561 0.013032 0.000445
v -0.005499 0.013669 0.001064
v -0.011292 0.012353 0.009106
v -0.010500 0.012998 0.009125
v -0.010567 0.013043 0.008597
v -0.004728 0.013686 0.000964
v -0.007232 0.014433 0.008014
v -0.006742 0.014702 0.007497
v -0.001638 0.017241 0.001696
v -0.003523 0.016081 0.005067
v -0.002767 0.015697 0.005224
v -0.001930 0.016621 0.005198
v 0.002409 0.018902 0.002397
v -0.044939 -0.013178 -0.006289
v -0.044387 -0.014017 -0.005903
v -0.045659 -0.012902 -0.004159
v -0.043738 -0.013860 -0.005986
v -0.042955 -0.013222 -0.005401
v -0.045753 -0.012891 -0.000826
v -0.045727 -0.011888 0.000373
v -0.041695 -0.012118 -0.004794
v -0.041342 -0.011878 -0.004588
v -0.040082 -0.010440 -0.004488
v -0.044794 -0.010028 0.004532
v -0.037109 -0.008287 -0.004669
v -0.044538 -0.009304 0.007195
v -0.044947 -0.008743 0.007806
v -0.035275 -0.006572 -0.003788
v -0.042573 -0.007231 0.007881
v -0.037422 -0.004031 0.008616
v -0.036152 -0.003752 0.009066
v -0.036185 -0.002648 0.008750
v -0.035014 -0.002156 0.009165
v -0.034915 -0.001467 0.009268
v -0.026714 -0.000338 -0.000344
v -0.021252 0.002924 -0.001681
v -0.029095 0.002286 0.010884
v -0.028475 0.002908 0.010801
v -0.027685 0.003623 0.010824
v -0.014183 0.006567 -0.003220
v -0.014603 0.006552 -0.003020
v -0.014014 0.007016 -0.003138
v -0.011025 0.008527 -0.003221
v -0.011090 0.008299 -0.003799
v -0.019899 0.007968 0.011164
v -0.009645 0.009570 -0.002017
v -0.018841 0.009201 0.010725
v -0.017131 0.010277 0.010917
v -0.014608 0.011459 0.009771
v -0.013530 0.011485 0.009431
v -0.012656 0.011828 0.008973
v -0.012209 0.012162 0.008479
v -0.006233 0.013111 0.000859
v -0.010965 0.013354 0.008690
v -0.008977 0.013674 0.008316
v -0.004267 0.014625 0.001489
v -0.008622 0.014768 0.007591
v -0.006831 0.014803 0.006396
v -0.006384 0.014780 0.005932
v -0.004700 0.015490 0.005317
v -0.001626 0.017267 0.004651
v -0.000368 0.017723 0.004145
v 0.000048 0.018624 0.004268
v 0.002028 0.019252 0.002585
v -0.045540 -0.013069 -0.003423
v -0.045882 -0.013253 -0.002629
v -0.046067 -0.012364 -0.000987
v -0.042640 -0.012651 -0.005554
v -0.042186 -0.011865 -0.005143
v -0.045444 -0.010944 0.002066
v -0.045361 -0.010568 0.002155
v -0.045201 -0.009909 0.004238
v -0.039363 -0.009758 -0.004348
v -0.038058 -0.008655 -0.004446
v -0.036372 -0.007427 -0.004603
v -0.034188 -0.006407 -0.003416
v -0.041201 -0.006358 0.007891
v -0.040593 -0.005805 0.008241
v -0.039704 -0.005183 0.008077
v -0.039130 -0.004493 0.008316
v -0.030767 -0.003007 -0.001959
v -0.029540 -0.002357 -0.001542
v -0.036552 -0.002494 0.008933
v -0.036699 -0.002939 0.008792
v -0.027932 -0.001256 -0.000816
v -0.034239 -0.001835 0.009662
v -0.033607 -0.001161 0.009726
v -0.032814 -0.000082 0.009703
v -0.032175 0.000198 0.009828
v -0.023307 0.001776 -0.000931
v -0.031160 0.000682 0.009744
v -0.022108 0.002591 -0.001302
v -0.013118 0.007203 -0.004325
v -0.012986 0.007009 -0.004912
v -0.011303 0.008587 -0.003455
v -0.020570 0.008160 0.011370
v -0.009321 0.010502 -0.001672
v -0.010961 0.008965 -0.003094
v -0.019768 0.008729 0.010857
v -0.018120 0.009460 0.010922
v -0.009015 0.010958 -0.000984
v -0.006846 0.013058 0.000861
v -0.013369 0.011834 0.008980
v -0.006171 0.013510 0.001011
v -0.011422 0.013078 0.008572
v -0.004896 0.014284 0.001437
v -0.008640 0.014533 0.007938
v -0.006431 0.015270 0.005427
v -0.006881 0.015358 0.007295
v -0.005620 0.015097 0.005491
v -0.001300 0.017622 0.004161
v -0.000690 0.018168 0.004223
v 0.001278 0.018717 0.002378
v 0.001181 0.019183 0.003615
v 0.000894 0.019325 0.003785
v -0.044279 -0.012941 -0.005853
v -0.045919 -0.011146 -0.000319
v -0.041254 -0.010736 -0.004847
v -0.045013 -0.010832 0.003017
v -0.045014 -0.009339 0.005239
v -0.038189 -0.007808 -0.003925
v -0.045054 -0.008448 0.007319
v -0.044718 -0.008433 0.008094
v -0.044119 -0.008146 0.008147
v -0.043823 -0.007344 0.008164
v -0.042797 -0.007045 0.008076
v -0.033739 -0.005923 -0.003508
v -0.042550 -0.006534 0.008170
v -0.041448 -0.006108 0.008103
v -0.032566 -0.004338 -0.002531
v -0.032089 -0.004016 -0.002576
v -0.037284 -0.002049 0.008532
v -0.029917 -0.001790 -0.001314
v -0.029359 -0.001474 -0.001366
v -0.034261 -0.001057 0.009696
v -0.023649 0.001837 -0.001250
v -0.031788 0.000749 0.009716
v -0.028890 0.002820 0.010542
v -0.019153 0.004340 -0.001948
v -0.018767 0.004721 -0.002335
v -0.026016 0.002982 0.011135
v -0.017129 0.006195 -0.002564
v -0.026695 0.004106 0.010737
v -0.023568 0.006214 0.011125
v -0.011629 0.008602 -0.003733
v -0.022755 0.006960 0.011171
v -0.011434 0.008977 -0.003049
v -0.010231 0.010087 -0.002406
v -0.020418 0.008463 0.010981
v -0.009422 0.010902 -0.001301
v -0.008905 0.011251 -0.001259
v -0.014435 0.011789 0.009348
v -0.007446 0.012609 -0.000167
v -0.012302 0.012681 0.007907
v -0.006471 0.013357 0.000334
v -0.011997 0.012551 0.008116
v -0.011747 0.013631 0.008290
v -0.005463 0.014289 0.000947
v -0.005336 0.014341 0.000083
v -0.010336 0.013837 0.008227
v -0.010984 0.013848 0.008178
v -0.004832 0.014691 0.000965
v -0.009503 0.014513 0.007908
v -0.004158 0.015210 0.001347
v -0.003547 0.015623 0.001572
v -0.003226 0.016004 0.001468
v -0.007704 0.015064 0.007435
v -0.006959 0.015227 0.006019
v -0.007029 0.015463 0.006838
v -0.006955 0.015970 0.006779
v -0.005384 0.015836 0.005114
v -0.000386 0.017767 0.002062
v 0.000229 0.018410 0.002181
v 0.000724 0.019175 0.002459
v 0.000362 0.019235 0.004479
v -0.045046 -0.012878 -0.005801
v -0.046106 -0.012438 -0.003290
v -0.040454 -0.010160 -0.004255
v -0.039980 -0.009932 -0.004311
v -0.036002 -0.006862 -0.004786
v -0.045175 -0.007852 0.007746
v -0.044796 -0.007619 0.008004
v -0.032975 -0.004482 -0.002827
v -0.032550 -0.004012 -0.002938
v -0.032108 -0.003343 -0.002584
v -0.031513 -0.002863 -0.002123
v -0.030449 -0.002413 -0.001715
v -0.037826 -0.003443 0.008496
v -0.028489 -0.001628 -0.001183
v -0.027282 -0.000340 -0.000798
v -0.026586 0.000742 -0.001138
v -0.026515 0.001301 -0.001126
v -0.026318 0.000579 -0.000808
v -0.032815 0.000216 0.009851
v -0.032582 0.000779 0.009697
v -0.021874 0.002832 -0.001648
v -0.030273 0.001897 0.009983
v -0.021596 0.003738 -0.002059
v -0.019825 0.004074 -0.002111
v -0.025332 0.004620 0.011140
v -0.015739 0.006613 -0.002129
v -0.013992 0.007275 -0.003342
v -0.013200 0.007881 -0.004807
v -0.024779 0.005350 0.010850
v -0.012896 0.007480 -0.004849
v -0.012112 0.008105 -0.005289
v -0.010997 0.009148 -0.004185
v -0.009386 0.010709 -0.002765
v -0.008770 0.011107 -0.002823
v -0.018381 0.009820 0.011019
v -0.017736 0.010059 0.010977
v -0.017367 0.010394 0.010572
v -0.007955 0.011865 -0.002085
v -0.006219 0.013518 -0.000601
v -0.015251 0.011356 0.009820
v -0.015461 0.011969 0.009457
v -0.014246 0.011948 0.008991
v -0.013681 0.012231 0.008803
v -0.005285 0.014689 0.000162
v -0.004829 0.014649 0.000043
v -0.009979 0.014354 0.007735
v -0.003824 0.015582 0.000886
v -0.007482 0.015253 0.005753
v -0.006906 0.015319 0.005040
v -0.007419 0.015524 0.006326
v -0.006364 0.015716 0.004924
v -0.001196 0.017386 0.001929
v -0.001723 0.017732 0.004464
v -0.001407 0.018253 0.004647
v -0.000408 0.018756 0.004376
v -0.045707 -0.012359 -0.004056
v -0.045530 -0.012817 -0.004431
v -0.046001 -0.012264 -0.003667
v -0.045948 -0.012666 -0.002649
v -0.046006 -0.012006 -0.001185
v -0.045558 -0.010193 0.002041
v -0.046041 -0.009800 0.002233
v -0.037396 -0.007376 -0.004322
v -0.036836 -0.007424 -0.004611
v -0.034963 -0.005971 -0.003865
v -0.043289 -0.006643 0.007995
v -0.041880 -0.005630 0.007945
v -0.039519 -0.003875 0.008474
v -0.038442 -0.003630 0.008491
v -0.036176 -0.002082 0.008830
v -0.027438 -0.000923 -0.000829
v -0.033586 0.000525 0.009448
v -0.033909 0.000077 0.009598
v -0.031815 0.001398 0.009751
v -0.031282 0.001363 0.010060
v -0.022475 0.003170 -0.001831
v -0.022018 0.003414 -0.002179
v -0.029554 0.003550 0.010547
v -0.019557 0.004894 -0.002465
v -0.029056 0.003614 0.010507
v -0.018213 0.004901 -0.002147
v -0.027195 0.004597 0.010794
v -0.026739 0.004798 0.010766
v -0.016186 0.006125 -0.002058
v -0.015205 0.007064 -0.001979
v -0.014558 0.008310 -0.002129
v -0.012475 0.008027 -0.005804
v -0.011710 0.008614 -0.005341
v -0.023320 0.006774 0.011246
v -0.022045 0.008000 0.010868
v -0.009276 0.010907 -0.003225
v -0.021729 0.008284 0.011005
v -0.018490 0.010621 0.010540
v -0.018048 0.010502 0.010804
v -0.016918 0.010967 0.010617
v -0.016281 0.010969 0.010051
v -0.014890 0.011971 0.009024
v -0.014056 0.012681 0.008053
v -0.007935 0.012379 -0.001633
v -0.012537 0.012950 0.007687
v -0.006265 0.013930 -0.000244
v -0.007632 0.015845 0.007092
v -0.004399 0.016645 0.004576
v -0.002461 0.016938 0.001541
v -0.004059 0.016838 0.004761
v -0.002991 0.017432 0.004533
v -0.002942 0.017793 0.004125
v -0.000991 0.018657 0.005008
v 0.001411 0.019292 0.002466
v -0.043707 -0.012682 -0.005837
v -0.046324 -0.012284 -0.002121
v -0.046283 -0.011670 -0.003324
v -0.045748 -0.010802 0.001093
v -0.040881 -0.009418 -0.004579
v -0.039086 -0.008193 -0.004556
v -0.045421 -0.008986 0.005524
v -0.045428 -0.008523 0.006654
v -0.045357 -0.007993 0.007086
v -0.035093 -0.004994 -0.003985
v -0.042341 -0.005808 0.008004
v -0.041175 -0.005078 0.008214
v -0.031557 -0.002657 -0.002586
v -0.039768 -0.004241 0.008347
v -0.031403 -0.002022 -0.002479
v -0.037949 -0.002666 0.008502
v -0.037358 -0.003034 0.008802
v -0.029935 -0.001204 -0.001490
v -0.036121 -0.001480 0.008906
v -0.035458 -0.001694 0.009232
v -0.034167 0.000480 0.009448
v -0.034340 0.000046 0.009345
v -0.024813 0.002312 -0.001737
v -0.024660 0.002075 -0.001373
v -0.032467 0.001506 0.009689
v -0.031668 0.002191 0.009440
v -0.020587 0.004352 -0.002267
v -0.029532 0.002759 0.010529
v -0.017804 0.006195 -0.002601
v -0.025930 0.004283 0.011191
v -0.024585 0.006582 0.010454
v -0.015168 0.007633 -0.002216
v -0.015488 0.008195 -0.002073
v -0.014318 0.007744 -0.003377
v -0.025236 0.006652 0.010653
v -0.012353 0.008753 -0.004881
v -0.011458 0.009159 -0.005019
v -0.011231 0.009650 -0.004435
v -0.010016 0.010543 -0.003795
v -0.009043 0.011403 -0.003004
v -0.017616 0.011012 0.010323
v -0.007850 0.012607 -0.001955
v -0.007320 0.013661 -0.000925
v -0.007195 0.013261 -0.001353
v -0.012909 0.012755 0.007553
v -0.006268 0.014105 -0.000575
v -0.003962 0.016028 0.001278
v -0.004822 0.015571 0.000697
v -0.009049 0.015538 0.007232
v -0.003227 0.016773 0.001441
v -0.005278 0.016581 0.004525
v -0.002196 0.017959 0.001822
v -0.002104 0.017005 0.001746
v -0.000622 0.019152 0.002151
v 0.000123 0.019167 0.002297
v 0.000289 0.019930 0.002271
v -0.000039 0.019300 0.004150
v 0.000837 0.019275 0.003211
v 0.000715 0.019772 0.002658
v -0.045214 -0.012296 -0.006952
v -0.044801 -0.012161 -0.006145
v -0.046179 -0.011412 -0.000930
v -0.041750 -0.010139 -0.005183
v -0.045722 -0.009193 0.003910
v -0.045722 -0.007823 0.007093
v -0.037834 -0.006688 -0.003677
v -0.036986 -0.005923 -0.004037
v -0.037465 -0.006650 -0.003826
v -0.036243 -0.005940 -0.004844
v -0.044855 -0.007244 0.008171
v -0.044500 -0.006762 0.008290
v -0.034440 -0.004714 -0.003864
v -0.033101 -0.003229 -0.003220
v -0.040042 -0.004866 0.008261
v -0.032239 -0.002740 -0.003140
v -0.030602 -0.001535 -0.001779
v -0.036826 -0.001679 0.008818
v -0.035469 0.000565 0.009014
v -0.025882 0.001992 -0.001337
v -0.033407 0.001178 0.009534
v -0.021411 0.004208 -0.002497
v -0.025673 0.006025 0.010621
v -0.014099 0.008660 -0.004685
v -0.024374 0.006880 0.010669
v -0.013035 0.008938 -0.004685
v -0.014072 0.008380 -0.002834
v -0.012952 0.008669 -0.004735
v -0.011973 0.009502 -0.004212
v -0.011703 0.009812 -0.003783
v -0.010907 0.010438 -0.003563
v -0.009186 0.012199 -0.002476
v -0.019636 0.010533 0.010255
v -0.007943 0.013379 -0.001385
v -0.017023 0.011423 0.010134
v -0.008018 0.013049 -0.001218
v -0.014671 0.012600 0.008662
v -0.013560 0.012921 0.007849
v -0.012305 0.013326 0.007404
v -0.006324 0.015256 0.000589
v -0.011391 0.014053 0.008059
v -0.006705 0.014447 -0.000161
v -0.011842 0.014311 0.007745
v -0.010742 0.014445 0.007686
v -0.007205 0.016160 0.005684
v -0.006611 0.016180 0.004660
v -0.007745 0.016227 0.006754
v -0.007521 0.016374 0.006340
v -0.006911 0.016666 0.006166
v -0.003263 0.017432 0.001545
v -0.002815 0.017509 0.001789
v -0.004103 0.017932 0.004007
v -0.001533 0.018095 0.001853
v -0.000703 0.018337 0.002031
v -0.001412 0.019289 0.004772
v -0.000720 0.019284 0.004145
v -0.045677 -0.012377 -0.004814
v -0.045602 -0.012310 -0.005661
v -0.044456 -0.011687 -0.006252
v -0.044039 -0.011332 -0.006045
v -0.046197 -0.011783 -0.001758
v -0.042253 -0.010375 -0.005149
v -0.041304 -0.009524 -0.005287
v -0.046165 -0.009148 0.003293
v -0.039028 -0.007633 -0.004393
v -0.038669 -0.007044 -0.004164
v -0.045564 -0.007449 0.008128
v -0.046071 -0.006999 0.007779
v -0.045455 -0.006632 0.008257
v -0.034656 -0.004324 -0.003894
v -0.043466 -0.006387 0.008180
v -0.042711 -0.005419 0.007911
v -0.033801 -0.003487 -0.003349
v -0.032592 -0.003163 -0.002988
v -0.041803 -0.004525 0.008413
v -0.040724 -0.003944 0.007974
v -0.031149 -0.001626 -0.002700
v -0.030178 -0.001068 -0.001876
v -0.028881 0.000270 -0.001375
v -0.028307 0.000503 -0.001339
v -0.034637 0.001255 0.009176
v -0.025995 0.002113 -0.001667
v -0.030795 0.002745 0.009617
v -0.031136 0.003085 0.009878
v -0.028061 0.003365 0.010681
v -0.027776 0.004573 0.010540
v -0.017537 0.006518 -0.002469
v -0.017205 0.007069 -0.002577
v -0.016827 0.007861 -0.002327
v -0.016148 0.007825 -0.002264
v -0.016345 0.007571 -0.002430
v -0.014359 0.008277 -0.003984
v -0.013542 0.008412 -0.005076
v -0.013382 0.009245 -0.003229
v -0.014118 0.009050 -0.001867
v -0.013638 0.009065 -0.002542
v -0.012228 0.009478 -0.004556
v -0.022425 0.008353 0.010996
v -0.013182 0.009729 -0.002590
v -0.012164 0.010328 -0.003279
v -0.011583 0.010150 -0.003885
v -0.010805 0.010618 -0.003936
v -0.018880 0.010671 0.010748
v -0.008238 0.013770 -0.000459
v -0.016368 0.011790 0.009414
v -0.007261 0.014042 -0.000727
v -0.013330 0.013398 0.007105
v -0.012695 0.013572 0.007108
v -0.010874 0.014811 0.007521
v -0.005488 0.015480 0.000706
v -0.010006 0.015663 0.007119
v -0.008613 0.015687 0.006904
v -0.004929 0.015953 0.001095
v -0.004178 0.016848 0.001321
v -0.005927 0.016568 0.004271
v -0.005042 0.017007 0.004119
v -0.004566 0.017191 0.004335
v -0.003960 0.018157 0.003663
v -0.002379 0.018483 0.004022
v -0.001925 0.019645 0.004358
v -0.045060 -0.012412 -0.006275
v -0.046415 -0.011763 -0.002833
v -0.044717 -0.011255 -0.006570
v -0.043754 -0.010859 -0.006188
v -0.046547 -0.010772 -0.001011
v -0.046331 -0.010376 -0.000400
v -0.042798 -0.009755 -0.005480
v -0.046400 -0.009760 0.000939
v -0.040418 -0.007972 -0.004958
v -0.046026 -0.008458 0.004346
v -0.046438 -0.008213 0.004483
v -0.046594 -0.007246 0.006259
v -0.046109 -0.007379 0.006897
v -0.036431 -0.005443 -0.004948
v -0.044162 -0.005785 0.007981
v -0.034638 -0.004056 -0.004543
v -0.043712 -0.005452 0.008122
v -0.034131 -0.003580 -0.004099
v -0.040749 -0.003463 0.008349
v -0.040231 -0.003372 0.008303
v -0.039673 -0.002901 0.008053
v -0.037991 -0.002063 0.008505
v -0.029433 0.000495 -0.001652
v -0.029567 -0.000105 -0.001795
v -0.036340 -0.000408 0.008783
v -0.035757 -0.000205 0.008823
v -0.027868 0.005681 0.010403
v -0.017832 0.007355 -0.002569
v -0.015968 0.008538 -0.002180
v -0.013186 0.009344 -0.004173
v -0.014707 0.008798 -0.001711
v -0.022700 0.007861 0.010904
v -0.012925 0.010231 -0.002318
v -0.012279 0.010980 -0.002218
v -0.011489 0.010960 -0.002754
v -0.020994 0.009643 0.010535
v -0.018810 0.011257 0.010237
v -0.010042 0.012338 -0.001549
v -0.016642 0.011607 0.009750
v -0.015151 0.012552 0.008658
v -0.014648 0.013047 0.008166
v -0.010463 0.015292 0.007064
v -0.008250 0.016865 0.006514
v -0.006557 0.016838 0.005435
v -0.003305 0.018355 0.001601
v -0.006119 0.017291 0.005917
v -0.002511 0.018265 0.001658
v -0.003282 0.018471 0.003805
v -0.001716 0.019783 0.002345
v -0.001554 0.018830 0.001912
v -0.000343 0.019943 0.002337
v -0.001388 0.019833 0.004180
v -0.000077 0.019754 0.003634
v -0.045443 -0.011922 -0.007099
v -0.045281 -0.011596 -0.007445
v -0.044594 -0.010927 -0.006862
v -0.046783 -0.009790 0.000471
v -0.039825 -0.008168 -0.004634
v -0.038042 -0.006519 -0.004132
v -0.037638 -0.005958 -0.003859
v -0.036254 -0.004516 -0.004720
v -0.045329 -0.005943 0.008048
v -0.035020 -0.004440 -0.004391
v -0.042658 -0.004770 0.008046
v -0.033528 -0.002898 -0.003135
v -0.032694 -0.002188 -0.003360
v -0.032121 -0.002401 -0.003533
v -0.041218 -0.003469 0.008077
v -0.039225 -0.002665 0.008085
v -0.037774 -0.001610 0.008622
v -0.030075 -0.000425 -0.001831
v -0.037255 -0.000798 0.008606
v -0.037053 -0.000344 0.008786
v -0.036712 -0.000508 0.008595
v -0.034151 0.001480 0.009132
v -0.022369 0.004219 -0.002539
v -0.032042 0.002678 0.009327
v -0.020190 0.005009 -0.002786
v -0.029052 0.004834 0.010134
v -0.028296 0.005389 0.010236
v -0.027435 0.005972 0.010354
v -0.027795 0.006223 0.010530
v -0.025748 0.007095 0.010507
v -0.025406 0.007512 0.010409
v -0.024804 0.007651 0.010350
v -0.015599 0.009064 -0.001814
v -0.019682 0.010797 0.010421
v -0.008310 0.014663 0.000107
v -0.018439 0.011795 0.009991
v -0.017353 0.012214 0.009615
v -0.008148 0.014151 0.000098
v -0.015441 0.013006 0.008311
v -0.014985 0.013176 0.007768
v -0.007522 0.014768 0.000576
v -0.012621 0.013824 0.006729
v -0.006923 0.015109 0.000596
v -0.011591 0.014671 0.007418
v -0.005843 0.015627 0.000906
v -0.006092 0.016135 0.000879
v -0.009177 0.016523 0.006514
v -0.007217 0.017134 0.005964
v -0.006574 0.016652 0.004749
v -0.003745 0.017239 0.001590
v -0.003984 0.017795 0.001481
v -0.004889 0.018159 0.003945
v -0.001623 0.019990 0.003696
v -0.001045 0.020291 0.003437
v -0.000503 0.020480 0.003259
v 0.000277 0.020431 0.002481
v -0.046494 -0.011050 -0.004559
v -0.046628 -0.010904 -0.005150
v -0.046768 -0.010820 -0.003601
v -0.046573 -0.011213 -0.004088
v -0.043472 -0.010073 -0.005980
v -0.044096 -0.010411 -0.006619
v -0.042282 -0.009336 -0.005489
v -0.041803 -0.008763 -0.005551
v -0.041072 -0.008269 -0.005039
v -0.040599 -0.007692 -0.004874
v -0.046745 -0.008685 0.002140
v -0.046524 -0.007063 0.007323
v -0.036898 -0.005087 -0.004258
v -0.045075 -0.005536 0.008174
v -0.043521 -0.004894 0.008204
v -0.042462 -0.003947 0.008164
v -0.039412 -0.002100 0.008431
v -0.028928 0.000981 -0.001297
v -0.026872 0.001057 -0.001270
v -0.036146 0.000664 0.009052
v -0.027252 0.002226 -0.001769
v -0.034343 0.001807 0.009267
v -0.024879 0.003036 -0.002084
v -0.032574 0.001886 0.009277
v -0.032292 0.002318 0.009425
v -0.022396 0.004862 -0.003039
v -0.019574 0.006086 -0.002843
v -0.019369 0.006561 -0.002781
v -0.027191 0.006380 0.010481
v -0.017147 0.007591 -0.002493
v -0.026369 0.007324 0.010084
v -0.026249 0.006943 0.010279
v -0.016409 0.008935 -0.002293
v -0.015243 0.009355 -0.001868
v -0.014612 0.009692 -0.001693
v -0.014020 0.010059 -0.002090
v -0.011410 0.011513 -0.002569
v -0.011550 0.012089 -0.002213
v -0.010941 0.012139 -0.002178
v -0.015892 0.012781 0.008892
v -0.012979 0.014269 0.006430
v -0.006991 0.016102 0.000803
v -0.004839 0.017014 0.001331
v -0.005219 0.017384 0.001130
v -0.007791 0.017215 0.005709
v -0.003726 0.018665 0.001784
v -0.003220 0.018968 0.003499
v -0.002511 0.020391 0.004029
v -0.001180 0.019509 0.002105
v -0.001933 0.020550 0.003291
v -0.045384 -0.011476 -0.007035
v -0.045851 -0.011440 -0.006294
v -0.045933 -0.011904 -0.004962
v -0.047097 -0.008625 0.001878
v -0.041118 -0.007526 -0.005058
v -0.046752 -0.007822 0.004422
v -0.039652 -0.007397 -0.004896
v -0.038616 -0.005787 -0.004508
v -0.035464 -0.005100 -0.004279
v -0.045034 -0.004791 0.008194
v -0.034900 -0.003684 -0.004689
v -0.034372 -0.003171 -0.004232
v -0.034515 -0.002768 -0.003820
v -0.038535 -0.002315 0.008545
v -0.030877 -0.000276 -0.002466
v -0.037810 -0.000886 0.008669
v -0.030162 0.000328 -0.001770
v -0.029363 0.001419 -0.001057
v -0.028406 0.001291 -0.001389
v -0.028066 0.002090 -0.001689
v -0.026095 0.002893 -0.002283
v -0.024916 0.003215 -0.002408
v -0.023428 0.004040 -0.002738
v -0.022664 0.004235 -0.002808
v -0.022030 0.005145 -0.003178
v -0.030730 0.003569 0.010202
v -0.020740 0.006065 -0.003169
v -0.030216 0.003710 0.010201
v -0.019369 0.007015 -0.003211
v -0.017375 0.008438 -0.002612
v -0.016666 0.008665 -0.002553
v -0.024527 0.008683 0.010556
v -0.014215 0.010378 -0.001944
v -0.011802 0.011871 -0.002563
v -0.018908 0.012204 0.009849
v -0.018021 0.012038 0.009374
v -0.018264 0.012315 0.009171
v -0.009984 0.013580 -0.000795
v -0.016788 0.012463 0.009097
v -0.015160 0.013597 0.007364
v -0.013732 0.013550 0.006771
v -0.009155 0.014463 -0.000004
v -0.008351 0.015308 0.000609
v -0.011943 0.015288 0.007153
v -0.007915 0.015381 0.000513
v -0.008168 0.017126 0.006004
v -0.004651 0.018752 0.001657
v -0.004955 0.017570 0.001310
v -0.008103 0.017960 0.005359
v -0.004355 0.017591 0.001293
v -0.006648 0.017542 0.003923
v -0.005706 0.017923 0.003721
v -0.006493 0.017844 0.005686
v -0.006927 0.017619 0.005504
v -0.004250 0.018920 0.003323
v -0.002619 0.019607 0.002183
v -0.002061 0.019891 0.002184
v -0.045578 -0.011193 -0.007721
v -0.045113 -0.010825 -0.007823
v -0.044709 -0.010476 -0.007974
v -0.044553 -0.010320 -0.006870
v -0.043959 -0.009855 -0.006787
v -0.046955 -0.010536 -0.002048
v -0.047152 -0.010016 -0.001550
v -0.042127 -0.008329 -0.005850
v -0.047136 -0.008024 0.003452
v -0.040192 -0.006726 -0.005049
v -0.039071 -0.006294 -0.004427
v -0.046608 -0.006881 0.006864
v -0.046710 -0.006312 0.006905
v -0.046468 -0.006414 0.007584
v -0.037391 -0.005424 -0.004066
v -0.046232 -0.006536 0.008214
v -0.037508 -0.004897 -0.004151
v -0.036971 -0.004621 -0.003960
v -0.043756 -0.004376 0.008159
v -0.043104 -0.003956 0.008229
v -0.042031 -0.003342 0.008040
v -0.032515 -0.002031 -0.003710
v -0.041774 -0.002362 0.008246
v -0.040314 -0.001906 0.007831
v -0.041128 -0.002743 0.008055
v -0.039949 -0.002665 0.008105
v -0.038745 -0.000747 0.008070
v -0.037901 0.000148 0.008327
v -0.029819 0.000915 -0.001430
v -0.036871 0.000511 0.008585
v -0.036148 0.000096 0.008955
v -0.023938 0.004186 -0.002832
v -0.032586 0.003783 0.008937
v -0.021486 0.005235 -0.002913
v -0.027711 0.006529 0.010178
v -0.025828 0.007472 0.010099
v -0.016132 0.009796 -0.002031
v -0.025240 0.007964 0.010509
v -0.024875 0.008303 0.010426
v -0.021761 0.010889 0.009774
v -0.021742 0.010401 0.010245
v -0.020352 0.010321 0.010277
v -0.012001 0.012128 -0.002629
v -0.019500 0.012005 0.009914
v -0.018837 0.012352 0.009040
v -0.011260 0.012885 -0.001849
v -0.010495 0.013686 -0.001090
v -0.016595 0.013141 0.008213
v -0.010217 0.013851 -0.000520
v -0.014701 0.013824 0.006674
v -0.014115 0.013968 0.006560
v -0.013234 0.014370 0.005773
v -0.006529 0.016244 0.001002
v -0.011377 0.015732 0.006851
v -0.010275 0.016296 0.006684
v -0.005719 0.016909 0.001149
v -0.009902 0.016704 0.006225
v -0.004090 0.018610 0.001583
v -0.003530 0.019698 0.002773
v -0.003566 0.019437 0.003195
v -0.000636 0.020518 0.002728
v -0.045884 -0.011355 -0.005718
v -0.046706 -0.010521 -0.004760
v -0.047344 -0.010256 -0.003390
v -0.047604 -0.009901 -0.001931
v -0.043129 -0.009507 -0.006141
v -0.042952 -0.008432 -0.005970
v -0.047468 -0.007807 0.004195
v -0.046829 -0.007375 0.005021
v -0.046446 -0.007758 0.005552
v -0.046252 -0.005798 0.008252
v -0.036614 -0.004204 -0.004613
v -0.035419 -0.003731 -0.004626
v -0.044766 -0.004243 0.008035
v -0.044401 -0.004515 0.007842
v -0.041167 -0.002147 0.007612
v -0.032759 -0.001422 -0.003861
v -0.039952 -0.001168 0.008131
v -0.039427 -0.001002 0.008108
v -0.029999 0.001161 -0.002594
v -0.038567 -0.000273 0.008233
v -0.029677 0.001330 -0.001786
v -0.028630 0.001964 -0.001652
v -0.027750 0.002521 -0.002206
v -0.025994 0.003515 -0.002572
v -0.024588 0.004195 -0.002867
v -0.024163 0.004508 -0.003243
v -0.033026 0.003415 0.008977
v -0.032218 0.003957 0.009163
v -0.020488 0.006400 -0.003055
v -0.018975 0.006914 -0.002914
v -0.018282 0.008210 -0.002784
v -0.028342 0.006928 0.010171
v -0.016858 0.009060 -0.002188
v -0.025297 0.008717 0.010560
v -0.015525 0.010038 -0.001811
v -0.022885 0.009986 0.010385
v -0.022372 0.010108 0.010060
v -0.013107 0.011914 -0.002433
v -0.011081 0.013290 -0.002119
v -0.009455 0.014655 0.000212
v -0.016338 0.013592 0.007895
v -0.015714 0.013479 0.007439
v -0.009384 0.015052 0.000305
v -0.012839 0.014678 0.006087
v -0.013124 0.015005 0.005679
v -0.008791 0.015331 0.000379
v -0.012931 0.015080 0.006479
v -0.007022 0.016803 0.000877
v -0.007901 0.016120 0.000624
v -0.011307 0.016096 0.006439
v -0.006229 0.017049 0.000905
v -0.010208 0.017193 0.005996
v -0.010629 0.016739 0.006476
v -0.005919 0.018503 0.003196
v -0.005911 0.018044 0.003360
v -0.005027 0.018856 0.003354
v -0.005101 0.019029 0.003013
v -0.002807 0.019974 0.002136
v -0.001107 0.021066 0.002530
v -0.045740 -0.011246 -0.006666
v -0.045936 -0.010861 -0.006189
v -0.045214 -0.010929 -0.008437
v -0.047288 -0.009934 -0.003812
v -0.043863 -0.009022 -0.007187
v -0.047393 -0.009278 -0.000854
v -0.044205 -0.009478 -0.007040
v -0.042662 -0.007919 -0.006152
v -0.042504 -0.007929 -0.005721
v -0.041758 -0.007784 -0.006034
v -0.047421 -0.008664 0.000686
v -0.040869 -0.006968 -0.005256
v -0.040558 -0.007053 -0.005046
v -0.047038 -0.006312 0.006645
v -0.038424 -0.005017 -0.004810
v -0.046762 -0.005810 0.007827
v -0.046643 -0.005382 0.008075
v -0.036298 -0.003671 -0.004694
v -0.035491 -0.003182 -0.004525
v -0.044566 -0.003747 0.008143
v -0.043986 -0.003602 0.008108
v -0.043552 -0.003219 0.008016
v -0.034145 -0.001986 -0.003483
v -0.033535 -0.001886 -0.003470
v -0.032045 -0.000551 -0.003310
v -0.031264 0.000158 -0.002719
v -0.039201 -0.000616 0.008221
v -0.030953 0.000644 -0.002814
v -0.030216 0.000653 -0.002386
v -0.038231 0.000406 0.008520
v -0.036525 0.001301 0.008817
v -0.035474 0.001753 0.008721
v -0.033298 0.002979 0.008886
v -0.023313 0.005392 -0.003589
v -0.022925 0.005471 -0.003334
v -0.021189 0.006791 -0.003463
v -0.020920 0.006569 -0.003098
v -0.029614 0.004798 0.010151
v -0.018859 0.007971 -0.003176
v -0.018013 0.008879 -0.002573
v -0.017530 0.008956 -0.002591
v -0.014062 0.011156 -0.002189
v -0.011478 0.012665 -0.002578
v -0.012738 0.012388 -0.002388
v -0.020642 0.011750 0.010031
v -0.017772 0.012643 0.008726
v -0.016844 0.013621 0.007734
v -0.013854 0.014263 0.005765
v -0.009643 0.014993 -0.000878
v -0.013114 0.015387 0.006163
v -0.008807 0.015641 0.000356
v -0.012259 0.015485 0.006919
v -0.006718 0.017281 0.001043
v -0.005692 0.017720 0.001279
v -0.008710 0.017487 0.005601
v -0.007412 0.018640 0.005075
v -0.003246 0.020639 0.002453
v -0.002675 0.020456 0.003461
v -0.001902 0.020690 0.002344
v -0.002682 0.020678 0.002418
v -0.001743 0.021194 0.002958
v -0.046034 -0.010493 -0.008018
v -0.046656 -0.010666 -0.003995
v -0.047568 -0.009661 -0.002659
v -0.047749 -0.008069 0.001976
v -0.042839 -0.007765 -0.006393
v -0.047385 -0.008038 0.002413
v -0.047638 -0.007387 0.002852
v -0.047608 -0.006763 0.004383
v -0.039689 -0.006040 -0.005286
v -0.037317 -0.004456 -0.004462
v -0.038104 -0.004145 -0.005112
v -0.037432 -0.003700 -0.004543
v -0.037021 -0.003902 -0.004314
v -0.045816 -0.005100 0.008062
v -0.036192 -0.002790 -0.004569
v -0.043992 -0.002707 0.008096
v -0.034055 -0.001563 -0.003879
v -0.043171 -0.003046 0.008205
v -0.032622 -0.000720 -0.003299
v -0.032910 -0.000220 -0.003474
v -0.041307 -0.001304 0.008092
v -0.040758 -0.002020 0.007498
v -0.040793 -0.001311 0.007821
v -0.040090 -0.000593 0.007645
v -0.037555 0.000972 0.008633
v -0.026553 0.003579 -0.002852
v -0.035662 0.002202 0.008308
v -0.034969 0.002832 0.008571
v -0.025793 0.003719 -0.002923
v -0.033701 0.003490 0.008689
v -0.031773 0.005043 0.009558
v -0.020197 0.007226 -0.003225
v -0.026828 0.007148 0.009895
v -0.017063 0.010093 -0.002145
v -0.024176 0.010242 0.010046
v -0.020967 0.011663 0.009806
v -0.011244 0.013804 -0.002275
v -0.009836 0.014553 -0.001072
v -0.017294 0.013474 0.008422
v -0.015331 0.013723 0.006805
v -0.015073 0.014252 0.006278
v -0.014247 0.014124 0.005866
v -0.008251 0.016358 0.000387
v -0.008168 0.016433 0.000805
v -0.007595 0.016919 0.000857
v -0.006189 0.017797 0.001397
v -0.009168 0.017584 0.005797
v -0.007578 0.018234 0.004237
v -0.007080 0.018258 0.003654
v -0.007710 0.018476 0.004737
v -0.002936 0.020661 0.003145
v -0.002487 0.021011 0.002731
v -0.046478 -0.010027 -0.007136
v -0.046695 -0.010350 -0.005755
v -0.044570 -0.010120 -0.007342
v -0.048105 -0.008872 -0.001689
v -0.047666 -0.009283 -0.002007
v -0.044639 -0.009039 -0.007380
v -0.043855 -0.008713 -0.007214
v -0.047803 -0.008652 0.000259
v -0.040685 -0.005894 -0.005480
v -0.047475 -0.006740 0.004962
v -0.047431 -0.006316 0.005240
v -0.039309 -0.004848 -0.005012
v -0.047221 -0.005422 0.008143
v -0.035666 -0.002158 -0.004549
v -0.034506 -0.001612 -0.004149
v -0.034920 -0.002072 -0.004057
v -0.042563 -0.002393 0.007714
v -0.042827 -0.003088 0.007952
v -0.031720 0.000074 -0.003445
v -0.040635 -0.000754 0.007700
v -0.031446 0.000770 -0.003749
v -0.030770 0.001223 -0.002737
v -0.029419 0.001899 -0.002201
v -0.037757 0.000680 0.008455
v -0.036770 0.001424 0.008493
v -0.027998 0.002722 -0.002551
v -0.025156 0.005074 -0.003480
v -0.035052 0.002560 0.008969
v -0.032552 0.004691 0.008995
v -0.019660 0.007975 -0.003265
v -0.029249 0.007081 0.009628
v -0.028072 0.007247 0.009839
v -0.016474 0.010649 -0.002149
v -0.015918 0.011320 -0.002236
v -0.014947 0.011283 -0.002232
v -0.023726 0.010213 0.010258
v -0.021515 0.011310 0.009853
v -0.020242 0.012396 0.009780
v -0.011731 0.013159 -0.002559
v -0.019624 0.012514 0.009589
v -0.018811 0.012833 0.008469
v -0.019788 0.012998 0.009205
v -0.017733 0.013030 0.008285
v -0.016323 0.013771 0.007060
v -0.015715 0.014105 0.006639
v -0.010284 0.014673 -0.001461
v -0.009844 0.015268 -0.000662
v -0.010873 0.014310 -0.002416
v -0.014422 0.014509 0.005499
v -0.013802 0.015047 0.004302
v -0.012722 0.015751 0.004690
v -0.008267 0.016871 0.000819
v -0.012183 0.016027 0.006761
v -0.011360 0.016635 0.006238
v -0.007985 0.018286 0.004936
v -0.008191 0.018316 0.004129
v -0.006548 0.018681 0.003513
v -0.004245 0.020052 0.002179
v -0.003583 0.020281 0.002160
v -0.046038 -0.009995 -0.007907
v -0.046594 -0.009779 -0.006617
v -0.045304 -0.009598 -0.007982
v -0.045266 -0.009778 -0.008333
v -0.047386 -0.009517 -0.005075
v -0.046902 -0.009773 -0.005467
v -0.047679 -0.009256 -0.003947
v -0.047710 -0.007712 0.001740
v -0.042126 -0.007204 -0.006192
v -0.048001 -0.006980 0.003426
v -0.040217 -0.006091 -0.005742
v -0.039858 -0.005244 -0.005456
v -0.047507 -0.005828 0.005801
v -0.038974 -0.004214 -0.005423
v -0.047464 -0.005042 0.008000
v -0.037452 -0.003345 -0.005045
v -0.036772 -0.003101 -0.004643
v -0.045265 -0.003530 0.007791
v -0.045056 -0.003086 0.007897
v -0.045215 -0.001785 0.007468
v -0.033447 -0.001530 -0.003866
v -0.042550 -0.002009 0.007814
v -0.033371 -0.000191 -0.003784
v -0.028931 0.002832 -0.002891
v -0.028182 0.003176 -0.002789
v -0.034841 0.003215 0.008229
v -0.026770 0.004064 -0.003119
v -0.034315 0.003564 0.008749
v -0.021637 0.006136 -0.003217
v -0.019790 0.008941 -0.003252
v -0.019193 0.008790 -0.002900
v -0.028817 0.007167 0.009821
v -0.018551 0.008921 -0.002860
v -0.016867 0.010638 -0.002064
v -0.014121 0.011783 -0.002130
v -0.020420 0.012868 0.009284
v -0.017842 0.013546 0.007950
v -0.017273 0.013635 0.007469
v -0.016610 0.014064 0.006881
v -0.014900 0.014412 0.005521
v -0.009274 0.016119 -0.001097
v -0.009748 0.015376 -0.001436
v -0.013396 0.015900 0.006212
v -0.013104 0.016572 0.006191
v -0.012887 0.016272 0.006631
v -0.008228 0.016844 -0.000120
v -0.008094 0.017185 0.000587
v -0.011883 0.016970 0.006071
v -0.007102 0.017591 0.001276
v -0.010450 0.017654 0.005793
v -0.006439 0.018344 0.001338
v -0.007755 0.018314 0.003378
v -0.006077 0.019037 0.001649
v -0.007792 0.019037 0.004241
v -0.007104 0.018642 0.003148
v -0.004933 0.019929 0.002046
v -0.003868 0.020387 0.002430
v -0.045568 -0.009222 -0.008570
v -0.045122 -0.009180 -0.008146
v -0.044454 -0.008769 -0.008085
v -0.043321 -0.008023 -0.007222
v -0.047800 -0.009172 -0.000934
v -0.043233 -0.007357 -0.007168
v -0.048112 -0.007085 0.001574
v -0.041314 -0.005917 -0.005558
v -0.041797 -0.006113 -0.006480
v -0.040992 -0.005430 -0.005771
v -0.048100 -0.006046 0.005162
v -0.040423 -0.004675 -0.005707
v -0.037783 -0.003781 -0.005236
v -0.047148 -0.001662 0.007086
v -0.045815 -0.003695 0.007846
v -0.035440 -0.001353 -0.004368
v -0.041339 -0.000696 0.007676
v -0.032424 0.000429 -0.003928
v -0.031800 0.000448 -0.003608
v -0.040333 0.000037 0.007952
v -0.039633 0.000162 0.007934
v -0.030442 0.001707 -0.002857
v -0.039443 0.000914 0.007771
v -0.038684 0.001208 0.008216
v -0.037268 0.001730 0.008265
v -0.036340 0.002360 0.008181
v -0.033069 0.004140 0.009035
v -0.033024 0.005164 0.009187
v -0.022876 0.006570 -0.003656
v -0.032412 0.005187 0.009608
v -0.021683 0.007595 -0.003723
v -0.029405 0.005135 0.010254
v -0.027780 0.008741 0.009278
v -0.026658 0.009009 0.009595
v -0.025932 0.009726 0.010182
v -0.023300 0.010503 0.009895
v -0.013119 0.013094 -0.002583
v -0.021971 0.012202 0.009507
v -0.020505 0.013149 0.009174
v -0.010843 0.014788 -0.002590
v -0.010032 0.015379 -0.001763
v -0.015770 0.014481 0.005563
v -0.016293 0.014212 0.006375
v -0.016764 0.014161 0.006291
v -0.013273 0.015261 0.004243
v -0.012892 0.015840 0.004280
v -0.012153 0.016623 0.004239
v -0.012935 0.016146 0.005271
v -0.012601 0.016659 0.006195
v -0.008443 0.017104 0.000122
v -0.008099 0.017622 0.000042
v -0.009993 0.017734 0.005503
v -0.010469 0.018129 0.005327
v -0.007123 0.018653 0.001365
v -0.009076 0.018145 0.005300
v -0.008982 0.018479 0.004886
v -0.007907 0.018803 0.004707
v -0.006696 0.019198 0.003520
v -0.005716 0.018555 0.001406
v -0.005995 0.019357 0.003476
v -0.004652 0.019631 0.002692
v -0.005301 0.020271 0.002435
v -0.046048 -0.010157 -0.008535
v -0.046929 -0.009539 -0.006393
v -0.046455 -0.009611 -0.007021
v -0.047536 -0.009197 -0.004547
v -0.044694 -0.008607 -0.008380
v -0.047939 -0.009077 -0.003042
v -0.044271 -0.008177 -0.008497
v -0.043224 -0.007185 -0.007594
v -0.047954 -0.008072 0.001149
v -0.042458 -0.006913 -0.006491
v -0.042065 -0.005613 -0.006643
v -0.040555 -0.005217 -0.005550
v -0.048160 -0.006413 0.004494
v -0.047072 -0.004445 0.007762
v -0.037017 -0.002717 -0.005153
v -0.036324 -0.002046 -0.004650
v -0.045642 -0.003193 0.007946
v -0.043200 -0.001776 0.007715
v -0.030678 0.002048 -0.003137
v -0.038686 0.001661 0.008374
v -0.027402 0.003864 -0.003293
v -0.035371 0.002890 0.008274
v -0.023692 0.006084 -0.003818
v -0.022729 0.007052 -0.003602
v -0.032822 0.005751 0.009418
v -0.021481 0.007931 -0.003605
v -0.031075 0.005982 0.009626
v -0.029877 0.006907 0.009659
v -0.020304 0.008128 -0.003277
v -0.019313 0.009422 -0.002814
v -0.027241 0.008719 0.009599
v -0.018173 0.009925 -0.002437
v -0.017569 0.010985 -0.002399
v -0.017535 0.009836 -0.002093
v -0.026842 0.009361 0.009686
v -0.026341 0.009685 0.009833
v -0.015702 0.011582 -0.002078
v -0.016421 0.011572 -0.002091
v -0.012601 0.013248 -0.002405
v -0.021518 0.012560 0.009135
v -0.019716 0.013203 0.008275
v -0.019034 0.013229 0.008153
v -0.019554 0.013926 0.007886
v -0.018098 0.014037 0.007128
v -0.017661 0.014184 0.007142
v -0.017317 0.014112 0.006845
v -0.016698 0.014960 0.005208
v -0.009629 0.015638 -0.002868
v -0.014729 0.015052 0.004575
v -0.014341 0.015325 0.004259
v -0.009404 0.016019 -0.002132
v -0.009195 0.016438 -0.001630
v -0.008624 0.016811 -0.000580
v -0.008394 0.017441 -0.000732
v -0.011388 0.017738 0.005724
v -0.007599 0.018067 0.000961
v -0.008162 0.019179 0.004533
v -0.007418 0.019161 0.003660
v -0.006489 0.019575 0.001905
v -0.005901 0.019619 0.001858
v -0.046271 -0.009969 -0.007502
v -0.046991 -0.008765 -0.007983
v -0.048451 -0.008172 -0.004549
v -0.047340 -0.009115 -0.005421
v -0.048430 -0.007773 -0.001813
v -0.048956 -0.007381 -0.001761
v -0.048431 -0.008143 -0.001219
v -0.043245 -0.006783 -0.007164
v -0.048376 -0.007334 0.001089
v -0.048121 -0.006541 0.002891
v -0.047690 -0.004913 0.007257
v -0.047840 -0.004423 0.007712
v -0.045785 -0.004768 0.008209
v -0.037035 -0.002092 -0.005581
v -0.035106 -0.000637 -0.004482
v -0.034598 0.000405 -0.004518
v -0.041123 -0.000028 0.007467
v -0.039940 0.000831 0.007781
v -0.031369 0.001492 -0.003687
v -0.036969 0.002316 0.008224
v -0.030190 0.002862 -0.003647
v -0.029442 0.002797 -0.002933
v -0.032066 0.006614 0.009156
v -0.031461 0.005688 0.009482
v -0.020820 0.008102 -0.003581
v -0.020600 0.008735 -0.003379
v -0.019580 0.009769 -0.002548
v -0.018594 0.009583 -0.002399
v -0.017987 0.011259 -0.002289
v -0.014257 0.012894 -0.002520
v -0.023779 0.012461 0.009133
v -0.022630 0.012160 0.009269
v -0.014031 0.013333 -0.002401
v -0.013152 0.013760 -0.002569
v -0.011837 0.014417 -0.002512
v -0.011917 0.014148 -0.002628
v -0.018359 0.013708 0.007697
v -0.017565 0.014257 0.006317
v -0.011148 0.015220 -0.002678
v -0.013343 0.015743 0.003884
v -0.012735 0.016117 0.003587
v -0.013315 0.016975 0.005727
v -0.013226 0.016541 0.005910
v -0.010238 0.016189 -0.001839
v -0.008315 0.017983 -0.000114
v -0.012931 0.017432 0.005876
v -0.012041 0.017409 0.005627
v -0.011338 0.017982 0.005380
v -0.007835 0.019808 0.004396
v -0.005684 0.020299 0.002312
v -0.045915 -0.009885 -0.008822
v -0.047025 -0.009005 -0.006155
v -0.048464 -0.008897 -0.003500
v -0.048355 -0.008115 -0.002414
v -0.043267 -0.006634 -0.007582
v -0.048530 -0.006213 0.003042
v -0.048592 -0.005891 0.003763
v -0.048652 -0.005392 0.004645
v -0.048227 -0.004775 0.005268
v -0.048049 -0.005299 0.004897
v -0.039653 -0.004085 -0.005658
v -0.038871 -0.003404 -0.006108
v -0.038161 -0.002641 -0.005494
v -0.036534 -0.002071 -0.005168
v -0.043855 -0.002086 0.007528
v -0.042704 -0.000867 0.007699
v -0.041875 -0.001007 0.007789
v -0.040883 0.000618 0.007676
v -0.039469 0.001655 0.008453
v -0.029584 0.003671 -0.003291
v -0.028533 0.003895 -0.003381
v -0.036377 0.002751 0.008411
v -0.028140 0.004356 -0.003544
v -0.035467 0.004353 0.008304
v -0.025958 0.005634 -0.003955
v -0.023654 0.006521 -0.003706
v -0.023718 0.007315 -0.003695
v -0.032645 0.006105 0.009081
v -0.022656 0.007606 -0.003750
v -0.031273 0.007277 0.009240
v -0.029623 0.007298 0.009807
v -0.020350 0.009384 -0.003060
v -0.018476 0.010640 -0.002584
v -0.016952 0.011387 -0.002267
v -0.025437 0.010319 0.009953
v -0.016049 0.013072 -0.002565
v -0.022703 0.012307 0.008919
v -0.021056 0.012833 0.009306
v -0.020171 0.014058 0.008521
v -0.019953 0.013731 0.008774
v -0.019188 0.014099 0.007451
v -0.018670 0.014254 0.007409
v -0.015212 0.014899 0.005085
v -0.012415 0.016837 0.003766
v -0.012403 0.017083 0.004444
v -0.012859 0.017488 0.005143
v -0.012051 0.017247 0.003812
v -0.010868 0.017739 0.002578
v -0.011171 0.018259 0.004890
v -0.011483 0.017765 0.004134
v -0.010966 0.018615 0.005086
v -0.010574 0.018755 0.004805
v -0.009757 0.018882 0.004996
v -0.007002 0.019003 0.001037
v -0.008301 0.019504 0.004364
v -0.006468 0.019898 0.001689
v -0.007065 0.019810 0.003426
v -0.047989 -0.008820 -0.005068
v -0.043320 -0.006508 -0.008145
v -0.042776 -0.006251 -0.006844
v -0.041340 -0.005516 -0.006515
v -0.039382 -0.003177 -0.005828
v -0.047552 -0.003839 0.007495
v -0.035687 -0.000670 -0.004525
v -0.044114 -0.001608 0.007373
v -0.043203 -0.000903 0.007431
v -0.032824 0.001216 -0.004212
v -0.041539 0.000194 0.007621
v -0.031185 0.002590 -0.004439
v -0.028662 0.004028 -0.003845
v -0.028877 0.003790 -0.004943
v -0.028336 0.004356 -0.004201
v -0.025837 0.005019 -0.003743
v -0.036003 0.003731 0.008001
v -0.027055 0.005538 -0.003956
v -0.035648 0.003872 0.008334
v -0.033615 0.004434 0.008716
v -0.024387 0.006951 -0.003823
v -0.024835 0.006390 -0.003940
v -0.031786 0.007045 0.009287
v -0.022488 0.008490 -0.003742
v -0.030968 0.007541 0.009368
v -0.021766 0.008484 -0.003684
v -0.020628 0.010008 -0.002737
v -0.019908 0.010582 -0.002651
v -0.019179 0.010497 -0.002599
v -0.027367 0.009523 0.009604
v -0.025973 0.011021 0.009684
v -0.015166 0.013133 -0.002553
v -0.021778 0.013085 0.008891
v -0.012950 0.014384 -0.002763
v -0.020659 0.013651 0.008981
v -0.018359 0.014413 0.006256
v -0.017879 0.014423 0.006271
v -0.017229 0.014921 0.005176
v -0.016689 0.015083 0.004585
v -0.011274 0.015597 -0.002554
v -0.015424 0.015602 0.004633
v -0.014182 0.015840 0.003854
v -0.009624 0.017090 -0.001178
v -0.013640 0.016098 0.003343
v -0.012117 0.017079 0.002812
v -0.010621 0.018035 0.002133
v -0.012019 0.017973 0.004838
v -0.011474 0.018294 0.004986
v -0.009772 0.018534 0.002942
v -0.008430 0.018347 -0.000056
v -0.007030 0.019621 0.001091
v -0.008021 0.020627 0.003583
v -0.007222 0.020288 0.003198
v -0.006524 0.020384 0.002949
v -0.045362 -0.008165 -0.008787
v -0.045232 -0.007728 -0.008698
v -0.048761 -0.008401 -0.003750
v -0.044573 -0.007531 -0.008672
v -0.048895 -0.007836 -0.002719
v -0.043712 -0.006905 -0.008032
v -0.048937 -0.007034 -0.000661
v -0.048973 -0.006505 0.000670
v -0.042072 -0.005341 -0.007105
v -0.048494 -0.005794 0.003305
v -0.048538 -0.004854 0.005005
v -0.040926 -0.004345 -0.006146
v -0.040002 -0.003474 -0.005354
v -0.048257 -0.004042 0.006968
v -0.048702 -0.004437 0.005631
v -0.048467 -0.003741 0.007089
v -0.038650 -0.002410 -0.005307
v -0.046858 -0.003860 0.007602
v -0.036213 -0.000981 -0.005359
v -0.044736 -0.001617 0.007667
v -0.044911 -0.001308 0.007278
v -0.043860 -0.001130 0.007478
v -0.035555 -0.000237 -0.004846
v -0.035102 0.000355 -0.004540
v -0.034928 -0.000165 -0.004416
v -0.031801 0.001387 -0.003995
v -0.032566 0.001557 -0.004102
v -0.041366 0.000927 0.007411
v -0.040697 0.001096 0.007328
v -0.040382 0.001304 0.007640
v -0.030903 0.003193 -0.004304
v -0.029895 0.003718 -0.003612
v -0.029919 0.003654 -0.004592
v -0.028325 0.004011 -0.005398
v -0.027922 0.004974 -0.004410
v -0.036526 0.003736 0.008073
v -0.026142 0.006430 -0.003990
v -0.034430 0.004538 0.008565
v -0.025648 0.006875 -0.003801
v -0.031685 0.007567 0.009417
v -0.021152 0.008997 -0.003284
v -0.030195 0.008491 0.009360
v -0.018365 0.010916 -0.002451
v -0.027381 0.010161 0.009657
v -0.014606 0.013929 -0.002576
v -0.012510 0.015132 -0.002709
v -0.022298 0.013068 0.008563
v -0.013733 0.014431 -0.002514
v -0.020776 0.013932 0.008563
v -0.020134 0.014020 0.007868
v -0.019195 0.014412 0.006961
v -0.018206 0.014780 0.005916
v -0.011705 0.015622 -0.002453
v -0.016094 0.015426 0.004789
v -0.015174 0.015759 0.003980
v -0.014084 0.016457 0.003022
v -0.012848 0.016650 0.002997
v -0.013754 0.016575 0.002698
v -0.009641 0.017604 -0.000666
v -0.013046 0.017598 0.005580
v -0.010305 0.018122 0.002472
v -0.012647 0.018106 0.005372
v -0.010911 0.019061 0.004630
v -0.009761 0.018876 0.003368
v -0.008449 0.019362 0.001061
v -0.006906 0.020903 0.002839
v -0.005938 0.020633 0.002058
v -0.046869 -0.009228 -0.009021
v -0.047226 -0.008623 -0.006993
v -0.047648 -0.008575 -0.005922
v -0.047597 -0.007950 -0.006616
v -0.045443 -0.007026 -0.008402
v -0.049063 -0.005882 0.001913
v -0.049029 -0.005419 0.002888
v -0.041595 -0.004683 -0.007252
v -0.036584 -0.001476 -0.005262
v -0.041753 -0.000220 0.007496
v -0.033261 0.001484 -0.004086
v -0.038744 0.002490 0.008249
v -0.038433 0.002931 0.007975
v -0.037597 0.003316 0.007799
v -0.028109 0.004839 -0.005109
v -0.037406 0.003778 0.007895
v -0.026409 0.005909 -0.003835
v -0.035206 0.005018 0.008152
v -0.033457 0.006061 0.008901
v -0.023597 0.007981 -0.003884
v -0.022372 0.009013 -0.003632
v -0.021794 0.009109 -0.003666
v -0.021363 0.010104 -0.002781
v -0.021056 0.009841 -0.003017
v -0.018765 0.011461 -0.002595
v -0.017329 0.012305 -0.002575
v -0.025264 0.011704 0.009427
v -0.017023 0.012871 -0.002522
v -0.015931 0.014038 -0.002341
v -0.021509 0.013677 0.008866
v -0.019689 0.014245 0.007119
v -0.019113 0.014487 0.006239
v -0.019233 0.014697 0.005989
v -0.012980 0.015248 -0.002721
v -0.017935 0.014930 0.005030
v -0.017290 0.015260 0.004202
v -0.011606 0.016125 -0.002237
v -0.012429 0.017290 0.002430
v -0.010186 0.017446 -0.001009
v -0.011935 0.017351 0.002367
v -0.012531 0.017567 0.004807
v -0.009854 0.017956 -0.000267
v -0.011611 0.018483 0.005165
v -0.011323 0.019045 0.004375
v -0.007933 0.020076 0.001538
v -0.010571 0.019542 0.004369
v -0.009670 0.019319 0.004524
v -0.009281 0.019479 0.004183
v -0.007182 0.020027 0.001500
v -0.046479 -0.008954 -0.009179
v -0.046888 -0.008613 -0.008371
v -0.048325 -0.008258 -0.005264
v -0.044396 -0.006811 -0.008443
v -0.049108 -0.006811 -0.000757
v -0.043508 -0.006153 -0.008257
v -0.042653 -0.005792 -0.007615
v -0.042109 -0.005228 -0.007602
v -0.048925 -0.005065 0.003238
v -0.040017 -0.003152 -0.006336
v -0.038102 -0.001725 -0.005097
v -0.038162 -0.001432 -0.005170
v -0.037428 -0.001357 -0.005804
v -0.042778 -0.000342 0.007227
v -0.034438 0.001346 -0.004391
v -0.033994 0.001846 -0.004269
v -0.033528 0.001290 -0.004251
v -0.031627 0.002119 -0.004272
v -0.039608 0.002255 0.008196
v -0.028935 0.003766 -0.005885
v -0.036396 0.004912 0.007785
v -0.036511 0.004483 0.007666
v -0.025074 0.007221 -0.003657
v -0.022802 0.009232 -0.003460
v -0.031019 0.008401 0.009105
v -0.028849 0.008929 0.009194
v -0.019697 0.011279 -0.002530
v -0.025165 0.012093 0.008995
v -0.021283 0.014183 0.007401
v -0.019696 0.014647 0.005883
v -0.020695 0.014449 0.007055
v -0.020850 0.014295 0.008001
v -0.020460 0.014469 0.007604
v -0.012151 0.015902 -0.002642
v -0.012020 0.016187 -0.002173
v -0.015831 0.016005 0.003790
v -0.015219 0.016193 0.003169
v -0.013752 0.016898 0.002485
v -0.010253 0.017871 -0.000582
v -0.013262 0.018311 0.004903
v -0.012771 0.018403 0.004233
v -0.011151 0.018436 0.001879
v -0.009153 0.018984 0.000422
v -0.010237 0.018627 0.001948
v -0.009657 0.019072 0.002518
v -0.008761 0.019510 0.001234
v -0.010868 0.019539 0.004110
v -0.009702 0.019963 0.003948
v -0.006420 0.020404 0.002053
v -0.007317 0.020782 0.001612
v -0.048405 -0.007341 -0.005459
v -0.048975 -0.007658 -0.004440
v -0.048407 -0.007815 -0.005219
v -0.049261 -0.007207 -0.002359
v -0.044309 -0.006047 -0.008344
v -0.049388 -0.006428 0.000226
v -0.048956 -0.004050 0.006395
v -0.048955 -0.004416 0.004588
v -0.038690 -0.001637 -0.005264
v -0.038899 -0.001551 -0.005867
v -0.037925 -0.000687 -0.004939
v -0.037161 -0.000321 -0.005602
v -0.036092 0.000191 -0.005748
v -0.035301 0.000314 -0.005058
v -0.042486 0.000043 0.007342
v -0.032582 0.002410 -0.004353
v -0.040809 0.001924 0.007367
v -0.040483 0.002174 0.007716
v -0.030195 0.003957 -0.004745
v -0.038997 0.003194 0.007777
v -0.037807 0.003994 0.007712
v -0.027759 0.005640 -0.004248
v -0.026904 0.006176 -0.004160
v -0.026134 0.006569 -0.004635
v -0.034640 0.005958 0.008176
v -0.035177 0.006165 0.008232
v -0.025760 0.006907 -0.005127
v -0.025153 0.007558 -0.004773
v -0.023961 0.008413 -0.003776
v -0.033240 0.007044 0.008738
v -0.023284 0.008538 -0.003783
v -0.032433 0.006916 0.009287
v -0.032180 0.007620 0.009077
v -0.022367 0.009712 -0.003450
v -0.030587 0.008678 0.009287
v -0.027837 0.010834 0.009428
v -0.018483 0.011905 -0.002489
v -0.026981 0.012091 0.008961
v -0.026389 0.010972 0.009433
v -0.015951 0.013637 -0.002481
v -0.023609 0.012779 0.008727
v -0.014564 0.014388 -0.002472
v -0.023253 0.013499 0.008383
v -0.022248 0.013352 0.008165
v -0.022856 0.013747 0.008017
v -0.014130 0.015022 -0.002662
v -0.018761 0.014825 0.005386
v -0.012776 0.015958 -0.002676
v -0.016600 0.015676 0.003994
v -0.012249 0.016160 -0.002728
v -0.014549 0.016460 0.002828
v -0.013741 0.017183 0.002081
v -0.011863 0.017765 0.001909
v -0.012361 0.018776 0.004772
v -0.011668 0.019119 0.004003
v -0.009880 0.019412 0.002174
v -0.008465 0.019814 0.000562
v -0.009933 0.019662 0.002846
v -0.009243 0.020139 0.002002
v -0.009734 0.020356 0.003443
v -0.008521 0.020470 0.003701
v -0.007400 0.021110 0.003102
v -0.006467 0.021476 0.001739
v -0.047140 -0.007688 -0.009015
v -0.047180 -0.008344 -0.007480
v -0.046769 -0.008173 -0.008869
v -0.047339 -0.007954 -0.006994
v -0.048026 -0.006914 -0.007932
v -0.048169 -0.008284 -0.006164
v -0.048821 -0.007164 -0.004673
v -0.048769 -0.007769 -0.003417
v -0.049194 -0.007102 -0.003722
v -0.045677 -0.006476 -0.008380
v -0.043495 -0.005819 -0.008145
v -0.049465 -0.005546 0.002311
v -0.042178 -0.004319 -0.007656
v -0.041201 -0.004242 -0.007354
v -0.040925 -0.003027 -0.007120
v -0.049298 -0.004207 0.004876
v -0.049286 -0.003826 0.005675
v -0.039998 -0.002745 -0.006373
v -0.048473 -0.002345 0.006949
v -0.038667 -0.001247 -0.005150
v -0.047603 -0.001941 0.007108
v -0.046644 -0.001583 0.007325
v -0.046653 -0.001287 0.006970
v -0.036531 -0.000261 -0.005596
v -0.034979 0.001215 -0.005841
v -0.035159 0.001082 -0.005015
v -0.043361 0.000188 0.007313
v -0.032863 0.002695 -0.004151
v -0.032285 0.003287 -0.004421
v -0.031569 0.003456 -0.004748
v -0.030083 0.004290 -0.005421
v -0.040210 0.002968 0.007845
v -0.029171 0.004110 -0.005966
v -0.028076 0.005508 -0.005022
v -0.037199 0.004485 0.007682
v -0.027724 0.006581 -0.004818
v -0.027229 0.006192 -0.004458
v -0.025484 0.007328 -0.005600
v -0.024844 0.007690 -0.003877
v -0.023794 0.009197 -0.003666
v -0.031786 0.007930 0.008959
v -0.021384 0.010911 -0.002719
v -0.029159 0.009014 0.008891
v -0.020662 0.010902 -0.002654
v -0.028450 0.010175 0.008917
v -0.020963 0.011425 -0.002366
v -0.025365 0.012859 0.008655
v -0.022266 0.014044 0.008025
v -0.020713 0.014655 0.006811
v -0.014107 0.015332 -0.002540
v -0.017495 0.015604 0.003883
v -0.012195 0.016572 -0.002597
v -0.015397 0.016615 0.002722
v -0.014841 0.016733 0.002680
v -0.011818 0.017565 -0.001308
v -0.011340 0.017347 -0.001896
v -0.012423 0.017713 0.001970
v -0.010474 0.019026 0.001610
v -0.012375 0.019268 0.004419
v -0.010044 0.018964 -0.000198
v -0.010511 0.020027 0.003898
v -0.008749 0.019899 0.000455
v -0.008149 0.020363 0.000863
v -0.008976 0.020497 0.003014
v -0.008666 0.020754 0.002352
v -0.007154 0.021298 0.001716
v -0.006966 0.021538 0.002086
v -0.048346 -0.007601 -0.006668
v -0.048181 -0.007258 -0.006970
v -0.046184 -0.008156 -0.008873
v -0.045767 -0.007435 -0.008532
v -0.049468 -0.006910 -0.001390
v -0.049411 -0.005618 0.000786
v -0.049797 -0.005743 0.000279
v -0.049851 -0.004915 0.002293
v -0.049375 -0.004588 0.003656
v -0.049168 -0.003185 0.006114
v -0.039599 -0.002259 -0.006474
v -0.039419 -0.001695 -0.006349
v -0.048717 -0.003472 0.006611
v -0.039086 -0.001326 -0.006512
v -0.048088 -0.001965 0.006858
v -0.038079 -0.000485 -0.005436
v -0.037390 -0.000033 -0.005420
v -0.034903 0.001429 -0.006258
v -0.044506 -0.000950 0.007402
v -0.043694 -0.000135 0.007145
v -0.033804 0.002250 -0.004350
v -0.038983 0.003290 0.007497
v -0.038565 0.003809 0.007534
v -0.037113 0.005076 0.007787
v -0.027192 0.006795 -0.004879
v -0.026749 0.006907 -0.005422
v -0.023208 0.009564 -0.003641
v -0.022560 0.010165 -0.003130
v -0.019906 0.011997 -0.002462
v -0.027318 0.011590 0.008902
v -0.017280 0.013164 -0.002310
v -0.023957 0.013407 0.008164
v -0.021905 0.014159 0.007313
v -0.021184 0.014723 0.006555
v -0.020048 0.014787 0.005948
v -0.018308 0.015117 0.004568
v -0.018120 0.015685 0.003698
v -0.016447 0.016170 0.003333
v -0.014438 0.017125 0.002372
v -0.011970 0.017264 -0.001922
v -0.014452 0.017296 0.002058
v -0.013196 0.018135 0.001460
v -0.012498 0.018050 0.001600
v -0.011561 0.018644 0.001517
v -0.012952 0.018922 0.004696
v -0.012214 0.018595 0.001248
v -0.010288 0.019100 0.000051
v -0.012104 0.019590 0.003780
v -0.012423 0.019052 0.004018
v -0.010135 0.019695 0.001052
v -0.009816 0.019570 0.001301
v -0.009612 0.020696 0.002056
v -0.009911 0.020507 0.002823
v -0.008830 0.020414 0.001244
v -0.008165 0.020653 0.001162
v -0.008099 0.021050 0.001738
v -0.047584 -0.007381 -0.008755
v -0.046990 -0.008282 -0.007877
v -0.046683 -0.007017 -0.009130
v -0.048719 -0.006740 -0.005203
v -0.049907 -0.005912 -0.002233
v -0.044912 -0.005676 -0.008235
v -0.049769 -0.005771 -0.000863
v -0.049374 -0.006515 -0.002193
v -0.049733 -0.005171 0.001338
v -0.041799 -0.003830 -0.007790
v -0.040411 -0.002353 -0.006680
v -0.038754 -0.001068 -0.006065
v -0.045483 -0.000182 0.006858
v -0.045045 -0.000052 0.007093
v -0.044690 0.000422 0.006900
v -0.034474 0.001776 -0.004849
v -0.032945 0.002974 -0.004569
v -0.032728 0.003838 -0.005419
v -0.030734 0.004003 -0.005014
v -0.040942 0.002960 0.007246
v -0.040093 0.003364 0.007237
v -0.030814 0.004521 -0.005557
v -0.029588 0.004389 -0.005724
v -0.038282 0.004207 0.007331
v -0.037948 0.004678 0.007005
v -0.028093 0.006184 -0.005012
v -0.024833 0.008194 -0.003881
v -0.024729 0.008895 -0.003880
v -0.030423 0.008941 0.008899
v -0.021934 0.010824 -0.003037
v -0.029072 0.011114 0.009026
v -0.029049 0.010392 0.008952
v -0.028717 0.010869 0.008855
v -0.018202 0.012335 -0.002355
v -0.018110 0.013169 -0.002573
v -0.016707 0.013631 -0.002178
v -0.025481 0.013070 0.008330
v -0.023132 0.014001 0.007592
v -0.022598 0.014322 0.007660
v -0.021916 0.014538 0.006761
v -0.020992 0.014940 0.005787
v -0.020490 0.014766 0.005825
v -0.019613 0.015461 0.004726
v -0.018694 0.015579 0.004353
v -0.016926 0.016398 0.003036
v -0.012762 0.016521 -0.002564
v -0.015613 0.016993 0.002425
v -0.011564 0.018020 -0.001489
v -0.013905 0.017509 0.001661
v -0.010359 0.019163 -0.000394
v -0.010362 0.019812 0.000107
v -0.009869 0.020129 0.002908
v -0.009731 0.019702 0.000617
v -0.009142 0.020860 0.001321
v -0.047030 -0.006869 -0.008740
v -0.048386 -0.007012 -0.006102
v -0.049258 -0.006763 -0.005098
v -0.046275 -0.006371 -0.008704
v -0.049751 -0.006476 -0.003178
v -0.045734 -0.005673 -0.008363
v -0.043929 -0.004844 -0.008422
v -0.050371 -0.004698 0.000292
v -0.042818 -0.004222 -0.008047
v -0.050176 -0.005001 0.001763
v -0.049885 -0.004458 0.003106
v -0.040841 -0.002616 -0.007461
v -0.040129 -0.001815 -0.006796
v -0.039517 -0.000526 -0.006780
v -0.038579 -0.000372 -0.006567
v -0.047540 -0.001693 0.006789
v -0.047445 -0.001028 0.006806
v -0.046414 -0.000846 0.007054
v -0.037460 0.000248 -0.005782
v -0.035846 0.000620 -0.006037
v -0.034902 0.001501 -0.005251
v -0.042549 0.001739 0.007009
v -0.042987 0.001685 0.006801
v -0.034257 0.003059 -0.004676
v -0.032495 0.003522 -0.004803
v -0.031870 0.004380 -0.005164
v -0.031459 0.004075 -0.005067
v -0.030363 0.004963 -0.005752
v -0.039089 0.003876 0.007223
v -0.037500 0.005099 0.006989
v -0.035584 0.006403 0.007890
v -0.034744 0.006712 0.008132
v -0.025164 0.008282 -0.004606
v -0.024881 0.008018 -0.005049
v -0.024239 0.009658 -0.003808
v -0.031130 0.008856 0.008940
v -0.020391 0.012141 -0.002372
v -0.028146 0.010932 0.009097
v -0.019657 0.013425 -0.002667
v -0.017529 0.013909 -0.002551
v -0.015119 0.015304 -0.002756
v -0.021883 0.014799 0.006518
v -0.021580 0.015018 0.005813
v -0.014859 0.015764 -0.002720
v -0.014490 0.016162 -0.003211
v -0.013838 0.016277 -0.002843
v -0.017466 0.016022 0.003479
v -0.013337 0.016640 -0.002944
v -0.017596 0.016464 0.003019
v -0.016565 0.016440 0.002758
v -0.014474 0.017708 0.001528
v -0.010717 0.019153 -0.000664
v -0.012259 0.019351 0.000873
v -0.009900 0.020263 0.000622
v -0.009475 0.020417 0.001479
v -0.009375 0.020949 0.001111
v -0.009389 0.020831 0.001888
v -0.048678 -0.006563 -0.006763
v -0.048154 -0.006691 -0.007529
v -0.046199 -0.005391 -0.008514
v -0.049683 -0.006200 -0.003653
v -0.050023 -0.005995 -0.001737
v -0.044953 -0.004937 -0.008399
v -0.049858 -0.005792 -0.000444
v -0.049819 -0.003032 0.005388
v -0.038134 -0.000186 -0.006288
v -0.046207 -0.000355 0.006817
v -0.037374 0.000663 -0.005761
v -0.035439 0.000905 -0.006677
v -0.035219 0.002026 -0.006501
v -0.034726 0.002899 -0.004967
v -0.044009 0.001217 0.006921
v -0.042161 0.002272 0.006886
v -0.030915 0.004638 -0.006161
v -0.040976 0.003553 0.007012
v -0.030639 0.005630 -0.005951
v -0.039618 0.003965 0.006917
v -0.029633 0.005047 -0.005742
v -0.028927 0.005410 -0.005691
v -0.038732 0.004586 0.006994
v -0.027805 0.006783 -0.005372
v -0.026659 0.007325 -0.005920
v -0.036837 0.005530 0.007521
v -0.026087 0.006902 -0.005467
v -0.025808 0.007884 -0.005781
v -0.026332 0.008384 -0.005642
v -0.035096 0.006747 0.007818
v -0.025249 0.008885 -0.004220
v -0.024759 0.009773 -0.003743
v -0.021642 0.011575 -0.002403
v -0.021061 0.012422 -0.002611
v -0.029030 0.009751 0.008920
v -0.027434 0.012163 0.008666
v -0.018086 0.013649 -0.002519
v -0.024411 0.014060 0.007684
v -0.024254 0.013706 0.008009
v -0.023170 0.014426 0.006841
v -0.020252 0.015316 0.004828
v -0.019759 0.015582 0.004132
v -0.019107 0.015729 0.003862
v -0.018400 0.016269 0.003270
v -0.016466 0.017051 0.002372
v -0.015659 0.017472 0.001748
v -0.013899 0.016565 -0.002919
v -0.014179 0.016916 -0.002523
v -0.010975 0.019476 -0.000258
v -0.014219 0.017935 0.001175
v -0.010715 0.020230 0.000478
v -0.009489 0.021043 0.001582
v -0.010391 0.020741 0.003035
v -0.047852 -0.006812 -0.008345
v -0.048608 -0.006798 -0.007315
v -0.047969 -0.006506 -0.007877
v -0.046950 -0.006276 -0.008325
v -0.049340 -0.006450 -0.004737
v -0.050240 -0.005449 -0.001138
v -0.043202 -0.004688 -0.007945
v -0.050058 -0.004737 0.000865
v -0.050152 -0.004427 0.002135
v -0.040652 -0.001517 -0.007736
v -0.049364 -0.002804 0.006249
v -0.049202 -0.001877 0.006470
v -0.047921 -0.001021 0.006487
v -0.036362 0.001256 -0.006218
v -0.035730 0.001495 -0.006906
v -0.045077 0.000263 0.006702
v -0.035384 0.001960 -0.006124
v -0.035238 0.002589 -0.006012
v -0.035348 0.002163 -0.005539
v -0.041102 0.001364 0.007520
v -0.041537 0.003178 0.006887
v -0.029319 0.006179 -0.005970
v -0.028556 0.006560 -0.005406
v -0.026660 0.007907 -0.005848
v -0.025078 0.009559 -0.004447
v -0.024949 0.009247 -0.004978
v -0.022934 0.011381 -0.003202
v -0.023492 0.010724 -0.003162
v -0.022661 0.010748 -0.003075
v -0.019772 0.012294 -0.002328
v -0.026368 0.013286 0.008178
v -0.023794 0.014354 0.006857
v -0.023780 0.014719 0.006645
v -0.016207 0.016291 -0.002848
v -0.018011 0.016939 0.002268
v -0.012288 0.019350 -0.000793
v -0.011499 0.019736 -0.000293
v -0.011770 0.019605 0.000552
v -0.011389 0.019704 0.000765
v -0.048501 -0.006159 -0.007718
v -0.048972 -0.006448 -0.005858
v -0.049010 -0.006002 -0.006363
v -0.049280 -0.006238 -0.005648
v -0.049232 -0.005905 -0.005003
v -0.049674 -0.005711 -0.003771
v -0.050319 -0.004465 0.001067
v -0.043879 -0.003923 -0.008285
v -0.050371 -0.003781 0.002436
v -0.049934 -0.003763 0.003032
v -0.049857 -0.003713 0.003663
v -0.050239 -0.002548 0.004990
v -0.040580 -0.001572 -0.007224
v -0.038958 -0.000700 -0.006466
v -0.037908 0.000351 -0.006493
v -0.047085 -0.000546 0.006631
v -0.046368 0.000227 0.006661
v -0.035525 0.002258 -0.006315
v -0.042531 0.002160 0.006662
v -0.034284 0.003450 -0.005253
v -0.033523 0.003763 -0.004976
v -0.031569 0.004325 -0.006717
v -0.039235 0.004561 0.006701
v -0.037920 0.005456 0.006675
v -0.028189 0.007093 -0.005565
v -0.028782 0.006740 -0.005970
v -0.027383 0.007785 -0.005799
v -0.036920 0.006400 0.007428
v -0.036402 0.006824 0.007470
v -0.034787 0.007404 0.008177
v -0.025124 0.010072 -0.004002
v -0.033222 0.008277 0.008728
v -0.032669 0.009204 0.008510
v -0.023998 0.010857 -0.003090
v -0.032220 0.009573 0.008618
v -0.030369 0.010886 0.008180
v -0.022251 0.012129 -0.002609
v -0.020670 0.013543 -0.002465
v -0.019304 0.013860 -0.002597
v -0.028122 0.012265 0.008594
v -0.027116 0.013158 0.007958
v -0.017936 0.015203 -0.002782
v -0.025671 0.013597 0.007811
v -0.022608 0.015069 0.005825
v -0.020811 0.015229 0.004938
v -0.020396 0.015745 0.004476
v -0.019384 0.016303 0.003168
v -0.019273 0.016160 0.003564
v -0.017519 0.016793 0.002553
v -0.017198 0.017512 0.001784
v -0.015341 0.017757 0.001417
v -0.014494 0.018229 0.000997
v -0.013636 0.019083 0.000676
v -0.014140 0.017364 -0.002383
v -0.011700 0.019249 -0.000415
v -0.012421 0.019388 0.000628
v -0.010968 0.020301 0.000269
v -0.010769 0.020686 -0.000127
v -0.047596 -0.006793 -0.008738
v -0.049992 -0.005065 -0.003103
v -0.044848 -0.004274 -0.008347
v -0.044910 -0.004735 -0.008247
v -0.043503 -0.003092 -0.008405
v -0.042309 -0.002349 -0.008386
v -0.041474 -0.003419 -0.007969
v -0.041530 -0.002550 -0.008050
v -0.050241 -0.003155 0.003459
v -0.040910 -0.001103 -0.007949
v -0.040293 -0.000703 -0.006902
v -0.048773 -0.001310 0.006313
v -0.039773 -0.000170 -0.006752
v -0.046618 0.000135 0.006430
v -0.046382 0.000910 0.006129
v -0.036558 0.001738 -0.006133
v -0.035072 0.002726 -0.006522
v -0.044375 0.001126 0.006695
v -0.043565 0.002032 0.006360
v -0.043070 0.002412 0.006482
v -0.033551 0.003822 -0.006017
v -0.032161 0.004189 -0.006039
v -0.042296 0.003094 0.006780
v -0.039935 0.004954 0.006225
v -0.030077 0.006412 -0.005865
v -0.040016 0.004550 0.006624
v -0.039114 0.005169 0.006726
v -0.036300 0.007363 0.007574
v -0.035469 0.007523 0.008144
v -0.025726 0.008824 -0.005603
v -0.035312 0.008270 0.007872
v -0.032877 0.009545 0.008645
v -0.022780 0.012060 -0.002579
v -0.020866 0.013225 -0.002619
v -0.019350 0.014635 -0.002807
v -0.018110 0.014828 -0.002881
v -0.025073 0.014154 0.007459
v -0.015742 0.015860 -0.002971
v -0.021932 0.015098 0.005489
v -0.021028 0.015729 0.004475
v -0.015285 0.016394 -0.002911
v -0.020085 0.015929 0.003714
v -0.015203 0.016647 -0.003207
v -0.016129 0.017882 0.001388
v -0.015496 0.018156 0.001062
v -0.015065 0.018232 0.000733
v -0.013778 0.017971 -0.002044
v -0.012288 0.019823 0.000404
v -0.049777 -0.006081 -0.004400
v -0.049973 -0.005433 -0.004769
v -0.044139 -0.003343 -0.008014
v -0.043250 -0.002774 -0.008324
v -0.041237 -0.001943 -0.008283
v -0.050576 -0.002260 0.005276
v -0.040542 -0.000658 -0.008052
v -0.040400 -0.000671 -0.007407
v -0.049883 -0.001889 0.006032
v -0.039219 0.000551 -0.006953
v -0.038036 0.001825 -0.006508
v -0.038209 0.001044 -0.006692
v -0.047296 -0.000531 0.006360
v -0.037363 0.000872 -0.006139
v -0.036989 0.001437 -0.006251
v -0.035461 0.002791 -0.006525
v -0.034933 0.003027 -0.007160
v -0.045156 0.001332 0.006553
v -0.034219 0.003330 -0.006605
v -0.033447 0.004270 -0.006160
v -0.032577 0.004710 -0.006287
v -0.031914 0.004869 -0.006960
v -0.030876 0.005844 -0.006132
v -0.038214 0.005886 0.006789
v -0.027848 0.007905 -0.005532
v -0.037670 0.005904 0.006893
v -0.036896 0.007187 0.007546
v -0.025032 0.010029 -0.004680
v -0.034399 0.008639 0.008087
v -0.024691 0.010893 -0.004052
v -0.024654 0.010477 -0.005151
v -0.024458 0.011240 -0.003324
v -0.033240 0.010375 0.008360
v -0.023548 0.011358 -0.003166
v -0.031646 0.010813 0.008172
v -0.030927 0.010701 0.008248
v -0.028264 0.012444 0.008254
v -0.026039 0.013927 0.007501
v -0.024936 0.014543 0.007062
v -0.017233 0.016021 -0.003010
v -0.016979 0.014655 -0.002541
v -0.025258 0.014661 0.006742
v -0.023003 0.015463 0.005399
v -0.022293 0.015522 0.005279
v -0.021336 0.015782 0.004073
v -0.019891 0.016486 0.003111
v -0.017759 0.017473 0.001958
v -0.016378 0.018204 0.001057
v -0.013155 0.018886 -0.001420
v -0.014169 0.018735 0.000573
v -0.013262 0.019500 -0.000534
v -0.014305 0.018492 -0.001404
v -0.013407 0.019444 0.000272
v -0.012039 0.019851 -0.000613
v -0.012210 0.020052 0.000012
v -0.011503 0.020511 0.000056
v -0.048457 -0.005786 -0.008684
v -0.048455 -0.005762 -0.008161
v -0.047717 -0.005555 -0.008651
v -0.047187 -0.004909 -0.008469
v -0.045091 -0.003651 -0.008531
v -0.050147 -0.005266 -0.001848
v -0.046188 -0.004588 -0.008453
v -0.050722 -0.004639 -0.001391
v -0.044877 -0.003330 -0.008461
v -0.044126 -0.003078 -0.008458
v -0.050888 -0.002967 0.002534
v -0.042095 -0.001721 -0.008329
v -0.042633 -0.001514 -0.008151
v -0.050605 -0.002998 0.003450
v -0.041355 -0.000740 -0.008150
v -0.050799 -0.002190 0.004640
v -0.048465 -0.000040 0.006124
v -0.045734 0.001694 0.005843
v -0.045672 0.001459 0.006185
v -0.034343 0.003964 -0.007235
v -0.033213 0.004563 -0.007150
v -0.041934 0.003814 0.006602
v -0.040897 0.004462 0.006688
v -0.041471 0.004111 0.006536
v -0.029709 0.006742 -0.006698
v -0.039101 0.005435 0.006347
v -0.038674 0.005602 0.006640
v -0.029269 0.006775 -0.006336
v -0.037749 0.006675 0.006940
v -0.026100 0.009691 -0.005751
v -0.025068 0.010064 -0.005022
v -0.024391 0.011430 -0.004837
v -0.024843 0.011834 -0.003597
v -0.024236 0.011042 -0.004686
v -0.023848 0.011722 -0.003258
v -0.023080 0.013192 -0.002599
v -0.030778 0.011296 0.008345
v -0.030046 0.011274 0.008371
v -0.021885 0.012543 -0.002436
v -0.021317 0.013927 -0.002599
v -0.029550 0.011272 0.008643
v -0.020360 0.014569 -0.002775
v -0.019007 0.014932 -0.002668
v -0.026525 0.013798 0.007664
v -0.024215 0.015014 0.006433
v -0.023169 0.015678 0.005298
v -0.022619 0.015721 0.004694
v -0.022005 0.015708 0.004729
v -0.020697 0.016212 0.003466
v -0.018728 0.017006 0.002751
v -0.049886 -0.005228 -0.005363
v -0.043597 -0.002428 -0.008007
v -0.043215 -0.001583 -0.007768
v -0.049381 -0.000680 0.005885
v -0.039021 0.001073 -0.006830
v -0.048794 -0.000234 0.005952
v -0.038562 0.001500 -0.006483
v -0.047327 0.000571 0.005928
v -0.046964 0.000614 0.006172
v -0.037316 0.002851 -0.006493
v -0.044713 0.002050 0.006058
v -0.034411 0.003532 -0.006913
v -0.044550 0.002473 0.006121
v -0.043695 0.003049 0.006232
v -0.042571 0.003236 0.006259
v -0.031367 0.005464 -0.007460
v -0.041311 0.004757 0.006227
v -0.030448 0.006436 -0.007828
v -0.030423 0.006105 -0.007435
v -0.038328 0.006312 0.006903
v -0.028420 0.008122 -0.005669
v -0.027084 0.008889 -0.006054
v -0.026582 0.009281 -0.005725
v -0.025492 0.010456 -0.005198
v -0.034289 0.009798 0.008175
v -0.032258 0.010748 0.007882
v -0.023811 0.012402 -0.002734
v -0.030366 0.012085 0.008146
v -0.029203 0.012656 0.008097
v -0.029796 0.012801 0.007764
v -0.028175 0.013461 0.007771
v -0.026104 0.014388 0.007100
v -0.024897 0.015039 0.006461
v -0.016891 0.016620 -0.002965
v -0.021693 0.015974 0.004053
v -0.016124 0.016789 -0.002893
v -0.020923 0.016535 0.002783
v -0.015916 0.017373 -0.002723
v -0.019990 0.016727 0.002625
v -0.019231 0.017505 0.002032
v -0.018589 0.017374 0.002152
v -0.017896 0.017684 0.001635
v -0.014112 0.019064 -0.002163
v -0.015654 0.018397 0.000698
v -0.014473 0.019253 0.000316
v -0.014204 0.018912 -0.001290
v -0.013655 0.019845 0.000019
v -0.013465 0.019599 -0.000657
v -0.013209 0.019853 -0.001377
v -0.012910 0.019937 -0.000369
v -0.012132 0.020720 0.000041
v -0.011934 0.020937 -0.000778
v -0.048335 -0.005434 -0.008503
v -0.047152 -0.004466 -0.008186
v -0.050529 -0.004772 -0.002512
v -0.046018 -0.003601 -0.008104
v -0.050920 -0.003875 -0.000220
v -0.050626 -0.003698 0.000358
v -0.050925 -0.003427 0.001058
v -0.051329 -0.003095 0.001570
v -0.037706 0.002383 -0.006616
v -0.035865 0.003435 -0.006709
v -0.043289 0.003785 0.005708
v -0.042487 0.004103 0.006162
v -0.041628 0.004585 0.006041
v -0.040528 0.004784 0.006272
v -0.029792 0.006783 -0.007363
v -0.036252 0.008047 0.007555
v -0.035715 0.008280 0.007566
v -0.035435 0.009162 0.007795
v -0.024909 0.010934 -0.005262
v -0.024805 0.011564 -0.004210
v -0.024563 0.012536 -0.003260
v -0.023250 0.012647 -0.002728
v -0.027637 0.013873 0.007375
v -0.028269 0.014175 0.007039
v -0.026588 0.014427 0.006834
v -0.025671 0.014871 0.006610
v -0.023656 0.015551 0.005297
v -0.022121 0.015899 0.004024
v -0.014787 0.018492 -0.002281
v -0.014101 0.019698 -0.000123
v -0.012437 0.020538 -0.000204
v -0.011373 0.021686 -0.000284
v -0.048939 -0.005231 -0.008041
v -0.050017 -0.004690 -0.006422
v -0.050009 -0.005082 -0.006020
v -0.050546 -0.004460 -0.003035
v -0.050195 -0.004726 -0.003930
v -0.050677 -0.004345 -0.001707
v -0.051106 -0.003808 -0.001276
v -0.044438 -0.002602 -0.008527
v -0.051349 -0.002678 0.002657
v -0.051290 -0.002764 0.001012
v -0.043099 -0.000978 -0.007981
v -0.042453 -0.001014 -0.008248
v -0.042111 -0.000421 -0.008181
v -0.040933 -0.000011 -0.008257
v -0.050132 -0.001367 0.005778
v -0.040123 0.000131 -0.007795
v -0.039713 0.000605 -0.007893
v -0.048161 0.000625 0.005864
v -0.037013 0.003286 -0.006347
v -0.045596 0.002415 0.005684
v -0.035246 0.003644 -0.007279
v -0.044080 0.002888 0.006023
v -0.033866 0.004115 -0.006993
v -0.033539 0.005695 -0.007565
v -0.032103 0.004930 -0.007309
v -0.042964 0.004043 0.005883
v -0.031066 0.005808 -0.007291
v -0.030899 0.006716 -0.007671
v -0.039569 0.005219 0.006372
v -0.029495 0.007754 -0.007299
v -0.028901 0.008681 -0.005919
v -0.029426 0.007713 -0.006426
v -0.028585 0.009380 -0.005630
v -0.026589 0.011121 -0.005013
v -0.026130 0.010756 -0.004729
v -0.035047 0.009782 0.007630
v -0.034070 0.010237 0.007969
v -0.033769 0.010130 0.008159
v -0.024517 0.011835 -0.004424
v -0.031326 0.011522 0.007933
v -0.022779 0.013840 -0.002546
v -0.030485 0.012399 0.007593
v -0.022244 0.013731 -0.002761
v -0.025182 0.015338 0.005798
v -0.024401 0.015246 0.005699
v -0.017988 0.016227 -0.002853
v -0.023391 0.016076 0.004293
v -0.023090 0.015771 0.004452
v -0.015743 0.017678 -0.003002
v -0.015300 0.018557 -0.002934
v -0.017286 0.018244 0.001099
v -0.016739 0.018455 0.000706
v -0.016156 0.018803 0.000481
v -0.016011 0.018977 0.000172
v -0.014067 0.020239 -0.000329
v -0.013295 0.020764 -0.001422
v -0.048583 -0.004321 -0.008700
v -0.050421 -0.004397 -0.005459
v -0.050881 -0.004107 -0.004441
v -0.045462 -0.002315 -0.007861
v -0.050895 -0.003325 -0.000135
v -0.051481 -0.002219 0.001419
v -0.051293 -0.002294 0.002401
v -0.051023 -0.002403 0.003403
v -0.040969 0.000518 -0.008184
v -0.050168 -0.000486 0.005387
v -0.049034 0.000366 0.005626
v -0.038459 0.001809 -0.006814
v -0.038053 0.002460 -0.006512
v -0.046808 0.001607 0.005545
v -0.044971 0.002633 0.005798
v -0.035673 0.004017 -0.006649
v -0.034827 0.004712 -0.007404
v -0.044236 0.003529 0.005723
v -0.031806 0.006226 -0.007750
v -0.031795 0.006748 -0.007687
v -0.041456 0.005240 0.005999
v -0.040561 0.006003 0.005801
v -0.030336 0.007342 -0.007580
v -0.029418 0.007369 -0.007568
v -0.029672 0.007963 -0.006859
v -0.029369 0.008653 -0.006325
v -0.027646 0.009082 -0.005880
v -0.027034 0.009846 -0.005476
v -0.027496 0.010118 -0.005683
v -0.025727 0.011643 -0.005287
v -0.025340 0.011119 -0.005054
v -0.025135 0.011597 -0.004941
v -0.024649 0.012088 -0.004482
v -0.033283 0.011239 0.007700
v -0.029969 0.013080 0.007624
v -0.021074 0.014866 -0.002877
v -0.020160 0.014906 -0.002645
v -0.027503 0.014665 0.006602
v -0.018711 0.016117 -0.003029
v -0.026621 0.015122 0.005969
v -0.024495 0.015821 0.005119
v -0.024105 0.015753 0.005211
v -0.017596 0.017504 -0.002944
v -0.022911 0.016497 0.003390
v -0.018237 0.016818 -0.003006
v -0.021606 0.016898 0.002307
v -0.021167 0.016850 0.002567
v -0.016519 0.017516 -0.003133
v -0.020561 0.016965 0.002451
v -0.019899 0.017185 0.001823
v -0.018637 0.018056 0.001509
v -0.016293 0.019327 -0.000004
v -0.014940 0.020247 -0.000071
v -0.013855 0.020452 -0.000164
v -0.012936 0.020161 -0.000045
v -0.012412 0.020573 -0.000753
v -0.012581 0.021187 -0.001314
v -0.011869 0.021760 -0.000722
v -0.012013 0.021670 -0.000305
v -0.049875 -0.004484 -0.006987
v -0.049786 -0.004703 -0.007509
v -0.050053 -0.004590 -0.005919
v -0.048194 -0.004126 -0.008406
v -0.050454 -0.004438 -0.004663
v -0.051049 -0.003628 -0.003378
v -0.046819 -0.003200 -0.007799
v -0.051092 -0.003840 -0.002896
v -0.046377 -0.002888 -0.007868
v -0.051061 -0.002901 -0.001285
v -0.051160 -0.003211 -0.001185
v -0.045107 -0.002416 -0.008304
v -0.044334 -0.001585 -0.008312
v -0.043877 -0.001056 -0.007955
v -0.043156 -0.000366 -0.008101
v -0.050711 -0.000744 0.005359
v -0.050103 -0.000180 0.005041
v -0.040048 0.001251 -0.008079
v -0.037873 0.003091 -0.006467
v -0.046040 0.002279 0.005577
v -0.046252 0.002585 0.005206
v -0.045313 0.003025 0.005599
v -0.035411 0.004728 -0.006878
v -0.034486 0.005509 -0.007462
v -0.042120 0.004855 0.005633
v -0.029212 0.008290 -0.007524
v -0.039403 0.006386 0.006138
v -0.035754 0.009220 0.007468
v -0.024596 0.012150 -0.005259
v -0.024044 0.012563 -0.005091
v -0.023719 0.013573 -0.002504
v -0.029991 0.013432 0.007473
v -0.022018 0.014533 -0.002771
v -0.021905 0.014902 -0.002626
v -0.020833 0.015319 -0.002807
v -0.026975 0.015286 0.005789
v -0.024294 0.016074 0.004308
v -0.018603 0.017343 -0.002863
v -0.022304 0.016679 0.003207
v -0.020240 0.017595 0.001652
v -0.019396 0.018331 0.001309
v -0.017964 0.018498 0.001128
v -0.017137 0.018796 0.000666
v -0.014567 0.019268 -0.002456
v -0.012920 0.021096 -0.000063
v -0.049145 -0.004481 -0.008002
v -0.051109 -0.003293 -0.002729
v -0.051268 -0.002780 -0.002266
v -0.050965 -0.003543 -0.001900
v -0.051296 -0.002620 -0.000501
v -0.046041 -0.002564 -0.007733
v -0.044779 -0.001368 -0.007968
v -0.051534 -0.001569 0.001547
v -0.042033 -0.000169 -0.008001
v -0.051034 -0.000476 0.004725
v -0.041764 0.000757 -0.007981
v -0.049838 0.000333 0.005058
v -0.049157 0.000773 0.005200
v -0.038323 0.002955 -0.006592
v -0.047766 0.001408 0.005319
v -0.037622 0.003716 -0.006478
v -0.035322 0.005096 -0.006722
v -0.031365 0.007221 -0.007784
v -0.032923 0.006674 -0.007356
v -0.040522 0.006661 0.005803
v -0.029538 0.008353 -0.007835
v -0.029312 0.008845 -0.007489
v -0.029350 0.008820 -0.006768
v -0.028064 0.010132 -0.005978
v -0.027551 0.010407 -0.005777
v -0.026142 0.011713 -0.005150
v -0.034597 0.010377 0.007517
v -0.025279 0.012163 -0.005043
v -0.025887 0.012207 -0.004907
v -0.024777 0.012477 -0.005547
v -0.033172 0.012572 0.007224
v -0.024259 0.013513 -0.002825
v -0.024853 0.012936 -0.003488
v -0.030700 0.012738 0.007051
v -0.030586 0.013394 0.007187
v -0.029339 0.013875 0.007057
v -0.025749 0.015561 0.005667
v -0.025332 0.015648 0.005160
v -0.025205 0.015952 0.004329
v -0.025778 0.015798 0.004952
v -0.019119 0.017347 -0.002907
v -0.019086 0.016543 -0.002955
v -0.023592 0.016255 0.003682
v -0.021937 0.017230 0.002190
v -0.020851 0.017179 0.002004
v -0.017955 0.018084 -0.002831
v -0.016702 0.017995 -0.002869
v -0.015884 0.018529 -0.003000
v -0.017541 0.018964 0.000206
v -0.015188 0.019116 -0.002582
v -0.015317 0.019690 -0.000150
v -0.013671 0.021244 -0.000404
v -0.048993 -0.004775 -0.008415
v -0.048159 -0.003857 -0.008761
v -0.045706 -0.001770 -0.007847
v -0.051263 -0.002295 0.000208
v -0.051857 -0.001634 0.001214
v -0.044747 -0.000305 -0.006991
v -0.044645 -0.000736 -0.007187
v -0.043723 0.000179 -0.007193
v -0.042896 0.000337 -0.008081
v -0.042005 0.000337 -0.008099
v -0.050745 -0.000407 0.005007
v -0.040923 0.001131 -0.008106
v -0.040318 0.001874 -0.007825
v -0.039800 0.002138 -0.007833
v -0.048138 0.001737 0.005025
v -0.037874 0.003959 -0.006284
v -0.035908 0.005000 -0.006679
v -0.045573 0.003299 0.005204
v -0.044644 0.003667 0.005366
v -0.043625 0.004301 0.005429
v -0.033587 0.006220 -0.007479
v -0.042838 0.004568 0.005574
v -0.041756 0.005159 0.005775
v -0.031036 0.007762 -0.007721
v -0.040427 0.007836 0.005993
v -0.030461 0.008203 -0.007612
v -0.029772 0.008729 -0.007772
v -0.040258 0.007443 0.006158
v -0.040109 0.006955 0.005769
v -0.028873 0.009412 -0.006924
v -0.037403 0.009171 0.006936
v -0.036091 0.010219 0.007132
v -0.024814 0.012578 -0.004004
v -0.024330 0.012992 -0.005073
v -0.025425 0.012965 -0.003427
v -0.023869 0.014096 -0.002584
v -0.024569 0.013859 -0.002560
v -0.032633 0.012620 0.007462
v -0.031449 0.012536 0.007511
v -0.022756 0.014782 -0.002585
v -0.020061 0.016140 -0.003025
v -0.021151 0.017498 0.001706
v -0.020922 0.018396 0.001289
v -0.019038 0.018559 0.000949
v -0.018130 0.019067 0.000408
v -0.016159 0.019163 -0.002865
v -0.014973 0.019659 -0.002740
v -0.015864 0.019673 -0.002472
v -0.014502 0.020195 -0.002351
v -0.015118 0.020275 -0.001969
v -0.013498 0.021208 -0.001456
v -0.012364 0.022030 -0.000623
v -0.050414 -0.003918 -0.006931
v -0.047781 -0.003681 -0.008479
v -0.044368 0.000337 -0.007019
v -0.051592 -0.000984 0.003167
v -0.051677 -0.001378 0.002627
v -0.042531 0.000999 -0.007768
v -0.042306 0.000753 -0.008166
v -0.041676 0.001285 -0.007889
v -0.038923 0.002996 -0.007107
v -0.038841 0.003260 -0.008066
v -0.047474 0.002428 0.004907
v -0.038813 0.003332 -0.006977
v -0.046977 0.002499 0.005155
v -0.038192 0.003875 -0.006448
v -0.037750 0.004544 -0.006516
v -0.046078 0.003206 0.004929
v -0.036802 0.004835 -0.006574
v -0.044354 0.004082 0.004956
v -0.034935 0.005744 -0.006991
v -0.043418 0.005216 0.005100
v -0.043044 0.005310 0.005384
v -0.033892 0.006505 -0.006956
v -0.041017 0.006070 0.005536
v -0.029242 0.009488 -0.007686
v -0.029091 0.009146 -0.007555
v -0.038806 0.008258 0.006304
v -0.039168 0.007771 0.006341
v -0.029001 0.009612 -0.007035
v -0.038654 0.008645 0.006460
v -0.039214 0.008459 0.006472
v -0.027887 0.010608 -0.006050
v -0.037809 0.008459 0.006989
v -0.036697 0.009886 0.006998
v -0.035644 0.010684 0.007279
v -0.035760 0.011090 0.007265
v -0.034276 0.011127 0.007735
v -0.031093 0.013693 0.007064
v -0.023714 0.014519 -0.002460
v -0.029454 0.014359 0.006790
v -0.026473 0.015741 0.005115
v -0.020149 0.016827 -0.002763
v -0.024117 0.016419 0.003737
v -0.023871 0.016682 0.003468
v -0.023162 0.016837 0.003189
v -0.022327 0.017315 0.001883
v -0.020177 0.018633 0.000688
v -0.016744 0.018739 -0.002818
v -0.019660 0.018696 0.000615
v -0.015562 0.020088 -0.002605
v -0.017287 0.020047 0.000007
v -0.017601 0.019460 -0.000006
v -0.016706 0.019914 -0.000212
v -0.014611 0.020772 -0.001798
v -0.013847 0.021617 -0.001238
v -0.013097 0.022179 -0.000469
v -0.013175 0.021807 -0.001143
v -0.012690 0.022267 -0.000852
v -0.048972 -0.004345 -0.008904
v -0.049640 -0.004180 -0.007581
v -0.049662 -0.003934 -0.008997
v -0.049837 -0.003288 -0.008293
v -0.050914 -0.003416 -0.005315
v -0.051051 -0.002859 -0.002954
v -0.051284 -0.003481 -0.004259
v -0.046716 -0.001596 -0.008036
v -0.051315 -0.002263 -0.001065
v -0.046004 -0.001540 -0.007996
v -0.044965 0.000076 -0.007127
v -0.051595 -0.000961 0.004087
v -0.043542 0.000859 -0.006676
v -0.050611 0.000450 0.004582
v -0.048430 0.002031 0.004729
v -0.037360 0.005291 -0.006156
v -0.044687 0.004575 0.004705
v -0.043883 0.004680 0.005011
v -0.032940 0.007201 -0.007442
v -0.031469 0.007969 -0.007730
v -0.031908 0.007524 -0.007594
v -0.039598 0.009050 0.006246
v -0.037973 0.009488 0.007006
v -0.037285 0.009704 0.007010
v -0.036719 0.010379 0.007303
v -0.027166 0.010938 -0.005905
v -0.025466 0.012801 -0.005133
v -0.025718 0.013032 -0.005121
v -0.034964 0.012129 0.007358
v -0.024930 0.013288 -0.004613
v -0.025259 0.013760 -0.003141
v -0.024832 0.014209 -0.002658
v -0.031694 0.013447 0.006899
v -0.023700 0.015318 -0.002395
v -0.029780 0.014490 0.006458
v -0.028329 0.014872 0.006069
v -0.021471 0.016168 -0.003054
v -0.028285 0.015213 0.005756
v -0.020664 0.016272 -0.003068
v -0.027473 0.015287 0.005813
v -0.015331 0.020421 -0.002316
v -0.015591 0.021183 -0.000434
v -0.014240 0.021461 -0.002032
v -0.013460 0.021985 -0.001930
v -0.049990 -0.003373 -0.007403
v -0.048779 -0.002812 -0.009142
v -0.050679 -0.003564 -0.006271
v -0.050715 -0.002644 -0.005660
v -0.046377 -0.001110 -0.007749
v -0.052221 -0.001482 0.001577
v -0.052279 -0.000804 0.002910
v -0.042426 0.001308 -0.008035
v -0.042316 0.001945 -0.007415
v -0.041907 0.001763 -0.007981
v -0.040602 0.002498 -0.008010
v -0.040938 0.001953 -0.008090
v -0.049627 0.001022 0.004791
v -0.039088 0.003634 -0.008158
v -0.039467 0.002751 -0.008042
v -0.038527 0.003845 -0.007205
v -0.038195 0.005211 -0.006834
v -0.036471 0.005814 -0.006356
v -0.036208 0.005561 -0.006539
v -0.034595 0.006494 -0.006883
v -0.042806 0.006013 0.005133
v -0.043012 0.005656 0.005014
v -0.042421 0.006567 0.004985
v -0.033247 0.007543 -0.006992
v -0.042483 0.006166 0.005344
v -0.041675 0.006952 0.005108
v -0.030953 0.009104 -0.007629
v -0.031198 0.008707 -0.007728
v -0.030054 0.008992 -0.007594
v -0.039620 0.007601 0.006174
v -0.030121 0.009599 -0.007709
v -0.025199 0.013609 -0.003840
v -0.025309 0.013756 -0.004380
v -0.023845 0.014907 -0.002295
v -0.030628 0.014561 0.006210
v -0.022564 0.015650 -0.002794
v -0.027158 0.015878 0.004753
v -0.025548 0.016323 0.004102
v -0.020191 0.017230 -0.002845
v -0.024900 0.016573 0.003769
v -0.023701 0.017394 0.002403
v -0.019383 0.017879 -0.002618
v -0.018422 0.018783 -0.002376
v -0.017365 0.019459 -0.002455
v -0.016223 0.019926 -0.002545
v -0.015001 0.021142 -0.002100
v -0.013592 0.022151 -0.000475
v -0.013241 0.022548 -0.001257
v -0.050538 -0.002939 -0.007006
v -0.051114 -0.002765 -0.004507
v -0.051566 -0.002280 -0.002516
v -0.051508 -0.001602 -0.000198
v -0.052173 -0.001215 0.000465
v -0.045844 -0.000501 -0.007748
v -0.052419 -0.000695 0.002528
v -0.045517 0.000944 -0.007453
v -0.044578 0.000627 -0.007222
v -0.051982 -0.000611 0.003401
v -0.052052 -0.000128 0.003894
v -0.043385 0.001259 -0.006821
v -0.051770 0.000632 0.004225
v -0.050376 0.001343 0.004351
v -0.048174 0.002588 0.004569
v -0.046644 0.003652 0.004723
v -0.044487 0.005130 0.004807
v -0.035879 0.006730 -0.006709
v -0.034835 0.006994 -0.006750
v -0.033727 0.006909 -0.006814
v -0.042024 0.007228 0.005267
v -0.041201 0.007238 0.005408
v -0.031848 0.008566 -0.007322
v -0.037206 0.010322 0.007102
v -0.036354 0.010902 0.006909
v -0.035196 0.011283 0.007258
v -0.034039 0.012719 0.007120
v -0.025867 0.014562 -0.002395
v -0.025695 0.013920 -0.003020
v -0.025182 0.014581 -0.002416
v -0.031647 0.013766 0.006759
v -0.024482 0.015085 -0.002350
v -0.024103 0.015511 -0.002200
v -0.029062 0.015267 0.005513
v -0.027594 0.015747 0.005286
v -0.026469 0.015973 0.004325
v -0.025872 0.016603 0.003683
v -0.024252 0.017035 0.002825
v -0.023359 0.017302 0.002249
v -0.022813 0.017547 0.002025
v -0.021798 0.018031 0.001427
v -0.017002 0.019945 -0.002272
v -0.017107 0.020100 -0.002299
v -0.016031 0.020733 -0.002332
v -0.014359 0.022194 -0.001487
v -0.014149 0.022352 -0.000768
v -0.049464 -0.003508 -0.009222
v -0.049725 -0.003018 -0.009046
v -0.051229 -0.002560 -0.005073
v -0.047735 -0.001879 -0.008337
v -0.052196 -0.001317 0.002088
v -0.052198 -0.001092 0.001047
v -0.043017 0.001779 -0.006759
v -0.041833 0.002315 -0.007937
v -0.049927 0.001532 0.004517
v -0.042555 0.002357 -0.007153
v -0.041730 0.002850 -0.007259
v -0.048840 0.002548 0.004431
v -0.047196 0.003314 0.004588
v -0.043948 0.006066 0.004783
v -0.034325 0.007595 -0.006834
v -0.033573 0.008699 -0.006680
v -0.033065 0.008367 -0.006677
v -0.041515 0.007866 0.005317
v -0.030079 0.010104 -0.008014
v -0.038289 0.010098 0.006829
v -0.038475 0.010204 0.006261
v -0.037875 0.010558 0.006705
v -0.027823 0.010880 -0.006449
v -0.026192 0.013077 -0.004991
v -0.033451 0.013431 0.006582
v -0.033056 0.013257 0.006910
v -0.032279 0.013856 0.006683
v -0.024330 0.015909 -0.002284
v -0.030041 0.014988 0.005890
v -0.029373 0.015713 0.005077
v -0.023262 0.016237 -0.002474
v -0.028422 0.015731 0.004822
v -0.022340 0.016464 -0.002561
v -0.026967 0.016273 0.004127
v -0.021691 0.016818 -0.002770
v -0.021415 0.017459 -0.002887
v -0.020668 0.017560 -0.002818
v -0.024799 0.017291 0.002691
v -0.015429 0.021252 -0.001973
v -0.016136 0.020975 -0.000641
v -0.015554 0.021625 -0.000877
v -0.015099 0.021678 -0.001793
v -0.014811 0.022129 -0.000748
v -0.051368 -0.002628 -0.004102
v -0.051777 -0.001696 -0.001922
v -0.051716 -0.001566 -0.002535
v -0.045898 0.000297 -0.007666
v -0.046394 -0.000310 -0.007649
v -0.051343 0.000958 0.004109
v -0.042974 0.002344 -0.006898
v -0.040959 0.002986 -0.008048
v -0.039718 0.004007 -0.008509
v -0.041254 0.003795 -0.005937
v -0.047254 0.004125 0.004219
v -0.046949 0.003766 0.004403
v -0.038238 0.005259 -0.007325
v -0.037790 0.005972 -0.006503
v -0.044998 0.004477 0.004501
v -0.044381 0.005473 0.004488
v -0.036934 0.006281 -0.006414
v -0.043636 0.006434 0.004617
v -0.033617 0.008155 -0.006738
v -0.032591 0.008686 -0.006953
v -0.031702 0.008941 -0.007604
v -0.037480 0.010674 0.006943
v -0.036769 0.011644 0.006560
v -0.036172 0.011799 0.006561
v -0.026961 0.012964 -0.005516
v -0.034913 0.012589 0.006884
v -0.035141 0.012742 0.006767
v -0.026124 0.014100 -0.003288
v -0.026526 0.014637 -0.003424
v -0.032406 0.014014 0.006366
v -0.022545 0.017118 -0.002762
v -0.027395 0.016395 0.003725
v -0.026069 0.016825 0.003397
v -0.024629 0.017290 0.002290
v -0.020656 0.018758 -0.002383
v -0.019938 0.018171 -0.002832
v -0.022570 0.017935 0.001459
v -0.019184 0.019178 -0.002230
v -0.020873 0.018857 0.000535
v -0.018005 0.020024 -0.001983
v -0.016532 0.020847 -0.002214
v -0.017768 0.020864 -0.000282
v -0.015710 0.021650 -0.001534
v -0.016302 0.021510 -0.000877
v -0.050714 -0.002450 -0.007406
v -0.048781 -0.002096 -0.009049
v -0.051462 -0.002031 -0.004459
v -0.052022 -0.000800 0.000052
v -0.052821 -0.000247 0.001949
v -0.052164 0.000798 0.003860
v -0.051057 0.001419 0.004006
v -0.042842 0.002984 -0.006702
v -0.050586 0.001930 0.004049
v -0.049734 0.002253 0.004279
v -0.040859 0.004135 -0.007306
v -0.041128 0.003296 -0.007592
v -0.040364 0.004168 -0.007951
v -0.040603 0.003925 -0.006794
v -0.040911 0.004388 -0.006540
v -0.037748 0.006202 -0.006849
v -0.044903 0.005056 0.004488
v -0.045466 0.005162 0.004164
v -0.037096 0.006751 -0.006000
v -0.034412 0.008359 -0.006290
v -0.032290 0.009300 -0.006661
v -0.030713 0.009971 -0.007840
v -0.039051 0.009632 0.006195
v -0.039402 0.010221 0.005963
v -0.039610 0.009539 0.005844
v -0.028318 0.012157 -0.006669
v -0.027721 0.012861 -0.005708
v -0.026734 0.013567 -0.005270
v -0.027285 0.013454 -0.005269
v -0.034169 0.013486 0.006251
v -0.025657 0.014443 -0.004351
v -0.025616 0.015412 -0.002090
v -0.032976 0.013966 0.006307
v -0.030942 0.015081 0.005838
v -0.030302 0.015340 0.005251
v -0.028945 0.015869 0.004430
v -0.027135 0.016740 0.003132
v -0.025229 0.017251 0.001887
v -0.021650 0.017953 -0.002711
v -0.024349 0.017437 0.001771
v -0.022959 0.018317 0.001352
v -0.021178 0.019336 0.000317
v -0.018633 0.019760 -0.002035
v -0.019767 0.019891 0.000083
v -0.018213 0.020180 -0.001987
v -0.019688 0.019163 0.000392
v -0.049381 -0.002936 -0.009144
v -0.049545 -0.002149 -0.009181
v -0.050788 -0.002570 -0.006282
v -0.051247 -0.002070 -0.004907
v -0.051955 -0.001448 -0.003785
v -0.051524 -0.002058 -0.003121
v -0.052010 -0.000805 -0.000518
v -0.052492 0.000012 0.002773
v -0.044358 0.001648 -0.007019
v -0.043712 0.002335 -0.006974
v -0.051095 0.001898 0.003789
v -0.049714 0.002871 0.003800
v -0.041710 0.004878 -0.006218
v -0.040967 0.004771 -0.006357
v -0.039839 0.004784 -0.007735
v -0.040422 0.004867 -0.007115
v -0.047755 0.003788 0.004102
v -0.046143 0.005464 0.003702
v -0.045764 0.005061 0.003926
v -0.037182 0.007010 -0.006423
v -0.035534 0.008851 -0.006009
v -0.043634 0.007277 0.004628
v -0.031518 0.009538 -0.007772
v -0.031957 0.009898 -0.007446
v -0.041471 0.008604 0.005408
v -0.031167 0.010639 -0.007788
v -0.029427 0.010910 -0.007628
v -0.029269 0.010454 -0.007546
v -0.027863 0.012543 -0.006279
v -0.035773 0.012270 0.006409
v -0.035504 0.012754 0.006503
v -0.025901 0.014758 -0.004224
v -0.033468 0.013560 0.006225
v -0.026569 0.014728 -0.002887
v -0.026690 0.015070 -0.002988
v -0.026540 0.015145 -0.002352
v -0.030958 0.015256 0.005535
v -0.025382 0.015911 -0.001949
v -0.026410 0.016907 0.001991
v -0.022190 0.017496 -0.002646
v -0.021079 0.018088 -0.002732
v -0.022394 0.018532 0.000804
v -0.020530 0.019979 -0.000202
v -0.017587 0.021047 -0.001884
v -0.018746 0.020969 -0.000340
v -0.017133 0.020735 -0.000514
v -0.017745 0.021565 -0.000938
v -0.016133 0.021765 -0.001510
v -0.016486 0.021443 -0.001983
v -0.016450 0.021715 -0.000949
v -0.050318 -0.002511 -0.009403
v -0.050214 -0.002579 -0.007948
v -0.050659 -0.002482 -0.006764
v -0.051469 -0.001743 -0.005687
v -0.052564 -0.000409 0.000736
v -0.052436 0.000819 0.003204
v -0.051806 0.001342 0.003661
v -0.050321 0.002738 0.003569
v -0.041681 0.003657 -0.005878
v -0.048817 0.003940 0.003659
v -0.039170 0.004678 -0.008030
v -0.038356 0.006055 -0.007412
v -0.045432 0.005877 0.004179
v -0.044501 0.006269 0.004357
v -0.035506 0.007518 -0.006182
v -0.034928 0.008836 -0.005810
v -0.042019 0.007897 0.005349
v -0.032080 0.010061 -0.007879
v -0.032873 0.009447 -0.006235
v -0.032152 0.009938 -0.006620
v -0.032204 0.010395 -0.007007
v -0.030195 0.011245 -0.007681
v -0.030288 0.010700 -0.007688
v -0.029402 0.011632 -0.007560
v -0.038874 0.010810 0.005930
v -0.028609 0.012393 -0.006875
v -0.038179 0.011244 0.006367
v -0.037151 0.011393 0.006406
v -0.028447 0.013001 -0.006180
v -0.036952 0.012126 0.006381
v -0.026468 0.014582 -0.004986
v -0.035261 0.013540 0.006130
v -0.025999 0.015838 -0.001814
v -0.025164 0.016530 -0.001869
v -0.029871 0.015918 0.004497
v -0.029322 0.015933 0.004097
v -0.024266 0.017064 -0.002394
v -0.028360 0.016674 0.003467
v -0.024473 0.016247 -0.002160
v -0.023527 0.017074 -0.002703
v -0.027597 0.016813 0.003455
v -0.026825 0.017070 0.002243
v -0.022487 0.017914 -0.002715
v -0.024552 0.018010 0.001523
v -0.024946 0.018237 0.001713
v -0.022932 0.018644 0.000923
v -0.020080 0.019469 -0.001830
v -0.019429 0.019854 -0.001791
v -0.019359 0.020773 -0.001035
v -0.018704 0.020704 -0.001235
v -0.018303 0.021248 -0.000673
v -0.051229 -0.001098 -0.007546
v -0.050727 -0.002007 -0.007222
v -0.048834 -0.001532 -0.009027
v -0.049440 -0.000484 -0.009380
v -0.048557 -0.000928 -0.008856
v -0.052238 -0.000682 -0.003049
v -0.052431 -0.000214 -0.002420
v -0.052403 -0.000671 -0.002259
v -0.047438 -0.001186 -0.008459
v -0.052082 0.001526 0.003494
v -0.043421 0.003060 -0.007170
v -0.037365 0.007172 -0.007128
v -0.045194 0.006547 0.003959
v -0.036408 0.007416 -0.006753
v -0.043061 0.007781 0.004655
v -0.034919 0.009201 -0.005828
v -0.034170 0.009534 -0.006061
v -0.033423 0.009878 -0.006242
v -0.042109 0.008843 0.005419
v -0.041300 0.009324 0.005497
v -0.032786 0.010307 -0.006382
v -0.032027 0.010899 -0.006933
v -0.032194 0.010419 -0.007574
v -0.040423 0.009103 0.005700
v -0.029715 0.011882 -0.007342
v -0.033633 0.014240 0.005905
v -0.025799 0.015281 -0.005272
v -0.033250 0.014908 0.005615
v -0.025700 0.015194 -0.004310
v -0.032720 0.014263 0.005958
v -0.031466 0.015349 0.004915
v -0.029639 0.016326 0.003840
v -0.023256 0.017776 -0.002701
v -0.026274 0.017734 0.001932
v -0.025662 0.017698 0.001670
v -0.021790 0.018669 -0.002618
v -0.023931 0.018445 0.001294
v -0.022540 0.019173 0.000138
v -0.020560 0.020273 -0.002004
v -0.021169 0.019561 -0.000053
v -0.050884 -0.001727 -0.007933
v -0.050475 -0.001685 -0.008738
v -0.051644 -0.001100 -0.006217
v -0.051805 -0.001068 -0.005327
v -0.052502 -0.000349 -0.003573
v -0.047847 -0.000509 -0.008683
v -0.052411 0.000176 0.000149
v -0.052759 -0.000020 0.001178
v -0.052853 0.001094 0.000810
v -0.052823 0.000997 0.002031
v -0.045893 0.001703 -0.007616
v -0.052801 0.001388 0.003002
v -0.043424 0.003807 -0.007091
v -0.049790 0.003488 0.003411
v -0.042364 0.004792 -0.006238
v -0.041220 0.005321 -0.006475
v -0.039375 0.006260 -0.007400
v -0.044464 0.006835 0.004009
v -0.034844 0.009935 -0.005454
v -0.041290 0.009548 0.005141
v -0.032140 0.011166 -0.007493
v -0.040990 0.009860 0.005316
v -0.040662 0.010041 0.005549
v -0.032396 0.010927 -0.006283
v -0.030562 0.011980 -0.007413
v -0.039773 0.010899 0.005311
v -0.039873 0.010589 0.005666
v -0.029260 0.012454 -0.007344
v -0.029207 0.013001 -0.006832
v -0.028747 0.013359 -0.006824
v -0.028066 0.013686 -0.006294
v -0.027872 0.013665 -0.005651
v -0.036600 0.012758 0.005880
v -0.035959 0.013002 0.006094
v -0.026863 0.014029 -0.004871
v -0.026844 0.015479 -0.003201
v -0.026825 0.015639 -0.002414
v -0.032039 0.015184 0.005496
v -0.027282 0.016044 -0.001917
v -0.026711 0.016652 -0.001386
v -0.026130 0.016342 -0.001693
v -0.030853 0.015779 0.004529
v -0.025386 0.016734 -0.001676
v -0.024954 0.017194 -0.002148
v -0.027050 0.017775 0.002223
v -0.023478 0.018824 0.000731
v -0.022825 0.019140 0.000366
v -0.019792 0.020363 -0.001532
v -0.020314 0.020979 -0.000634
v -0.019506 0.020553 -0.000493
v -0.019704 0.021039 -0.001281
v -0.050771 -0.001563 -0.008350
v -0.051064 -0.000742 -0.009078
v -0.050446 -0.001789 -0.009232
v -0.048271 -0.000520 -0.009055
v -0.047608 0.000896 -0.008950
v -0.047307 0.001207 -0.008760
v -0.047115 0.000914 -0.008140
v -0.046752 0.001549 -0.008230
v -0.052895 0.001424 0.002359
v -0.045346 0.001896 -0.007634
v -0.044507 0.002967 -0.007436
v -0.044127 0.003352 -0.007268
v -0.050217 0.003992 0.003096
v -0.040246 0.005410 -0.007564
v -0.048274 0.004269 0.003591
v -0.040712 0.006168 -0.006560
v -0.039978 0.006245 -0.007443
v -0.048102 0.004290 0.003820
v -0.046783 0.005011 0.003613
v -0.038732 0.006332 -0.007503
v -0.046790 0.006076 0.003236
v -0.036734 0.008129 -0.007047
v -0.035406 0.009270 -0.006551
v -0.034412 0.010127 -0.006590
v -0.034370 0.010181 -0.005450
v -0.034303 0.010319 -0.006098
v -0.033577 0.010443 -0.006338
v -0.031895 0.010640 -0.007814
v -0.033081 0.010766 -0.006148
v -0.031603 0.011293 -0.007695
v -0.032076 0.011641 -0.005620
v -0.031028 0.011352 -0.007742
v -0.040289 0.010477 0.005375
v -0.031545 0.011483 -0.006967
v -0.031282 0.011981 -0.006327
v -0.037442 0.012189 0.006056
v -0.028095 0.014478 -0.006214
v -0.036850 0.013331 0.005560
v -0.036070 0.013495 0.005872
v -0.035164 0.013710 0.005844
v -0.026381 0.014779 -0.005478
v -0.026413 0.015465 -0.005431
v -0.033665 0.014518 0.005538
v -0.026004 0.015641 -0.005122
v -0.031855 0.015577 0.004788
v -0.026994 0.016292 -0.002525
v -0.026705 0.016724 -0.002164
v -0.026070 0.016982 -0.001748
v -0.029498 0.016530 0.003599
v -0.028812 0.016800 0.002724
v -0.028441 0.017272 0.002501
v -0.027743 0.017016 0.002459
v -0.022828 0.018430 -0.002636
v -0.024306 0.018901 0.001441
v -0.022041 0.019332 -0.002318
v -0.022550 0.019590 -0.000106
v -0.051858 -0.000427 -0.007504
v -0.051442 -0.001413 -0.006864
v -0.050974 -0.001120 -0.007962
v -0.049306 -0.001705 -0.009032
v -0.052447 -0.000101 -0.003947
v -0.052006 -0.000947 -0.003903
v -0.046974 0.001602 -0.008896
v -0.046260 0.002204 -0.008395
v -0.045805 0.002446 -0.007687
v -0.052585 0.001811 0.002665
v -0.045095 0.002932 -0.007513
v -0.043825 0.003831 -0.008453
v -0.044345 0.003330 -0.007905
v -0.051920 0.002231 0.002804
v -0.051354 0.002811 0.003152
v -0.050723 0.002915 0.003329
v -0.048137 0.004957 0.003532
v -0.038327 0.007167 -0.007727
v -0.046119 0.006349 0.003692
v -0.045804 0.006902 0.003486
v -0.037025 0.007616 -0.007236
v -0.036442 0.008472 -0.007211
v -0.035159 0.009159 -0.007913
v -0.043576 0.007888 0.004737
v -0.033782 0.010173 -0.007676
v -0.033577 0.010714 -0.006342
v -0.032624 0.010643 -0.007938
v -0.041842 0.009366 0.005167
v -0.031958 0.011157 -0.007922
v -0.033493 0.011469 -0.005376
v -0.032663 0.011638 -0.005592
v -0.039285 0.010987 0.005536
v -0.038231 0.012113 0.005901
v -0.037669 0.012605 0.005511
v -0.027539 0.014884 -0.005345
v -0.035745 0.014177 0.005293
v -0.026423 0.016241 -0.005270
v -0.035041 0.014192 0.005593
v -0.033830 0.015071 0.005260
v -0.026655 0.015811 -0.003736
v -0.026080 0.016194 -0.004980
v -0.026850 0.016615 -0.002875
v -0.032495 0.015674 0.004449
v -0.031675 0.015963 0.004001
v -0.030486 0.016449 0.003787
v -0.024706 0.017715 -0.002411
v -0.024013 0.018206 -0.002500
v -0.023622 0.019267 0.000336
v -0.023217 0.019633 -0.000395
v -0.021378 0.020562 -0.000733
v -0.020968 0.020341 -0.001879
v -0.020765 0.020914 -0.000627
v -0.020630 0.020946 -0.001441
v -0.050052 -0.001419 -0.009388
v -0.052382 -0.000465 -0.005146
v -0.048932 0.000367 -0.009380
v -0.052829 0.000182 -0.002023
v -0.052705 0.000199 -0.003004
v -0.045742 0.002495 -0.008932
v -0.044332 0.003282 -0.008883
v -0.044524 0.003703 -0.009045
v -0.042123 0.005187 -0.006065
v -0.048889 0.004576 0.003316
v -0.038018 0.007959 -0.007491
v -0.037203 0.008239 -0.007418
v -0.036752 0.008836 -0.007464
v -0.036035 0.008680 -0.007918
v -0.035543 0.008870 -0.007960
v -0.034200 0.009696 -0.008079
v -0.043964 0.008488 0.004508
v -0.034888 0.010003 -0.007954
v -0.034378 0.010623 -0.006136
v -0.034422 0.010462 -0.006633
v -0.032256 0.011901 -0.007636
v -0.041620 0.010508 0.004889
v -0.040252 0.011295 0.005085
v -0.031918 0.012317 -0.005458
v -0.031394 0.012501 -0.006183
v -0.030059 0.012329 -0.007452
v -0.038672 0.012309 0.005678
v -0.026963 0.015219 -0.005350
v -0.034323 0.014824 0.005109
v -0.026810 0.016043 -0.003122
v -0.026693 0.016230 -0.004099
v -0.029109 0.017144 0.002537
v -0.027938 0.017956 0.002472
v -0.026460 0.018413 0.001994
v -0.023197 0.019382 -0.002337
v -0.024592 0.019725 0.000858
v -0.023709 0.019934 -0.000419
v -0.021331 0.020409 -0.002055
v -0.051547 -0.000223 -0.008251
v -0.051535 -0.000907 -0.006752
v -0.051644 -0.000968 -0.005675
v -0.049297 0.000672 -0.009247
v -0.048004 0.000382 -0.008862
v -0.052859 0.001019 0.000203
v -0.052929 0.000877 0.001234
v -0.043936 0.003843 -0.007559
v -0.051162 0.003389 0.002862
v -0.051984 0.003739 0.002220
v -0.050655 0.003576 0.003033
v -0.042675 0.005812 -0.006312
v -0.049577 0.004433 0.003085
v -0.041279 0.006672 -0.006580
v -0.048493 0.004921 0.003308
v -0.047200 0.005942 0.002965
v -0.040529 0.006897 -0.006666
v -0.040062 0.006635 -0.007368
v -0.047330 0.006316 0.002801
v -0.039090 0.007299 -0.007234
v -0.038617 0.007582 -0.007908
v -0.045109 0.006867 0.003545
v -0.044715 0.007218 0.003839
v -0.043107 0.008892 0.004685
v -0.042595 0.009262 0.004644
v -0.033518 0.011261 -0.007458
v -0.042194 0.009931 0.004909
v -0.034298 0.011019 -0.005990
v -0.041079 0.010957 0.004852
v -0.031095 0.012285 -0.007486
v -0.032777 0.012489 -0.004670
v -0.032194 0.012817 -0.004787
v -0.030219 0.013004 -0.007423
v -0.038867 0.011228 0.005531
v -0.031748 0.013522 -0.004735
v -0.031265 0.012962 -0.005988
v -0.038232 0.012942 0.005110
v -0.028921 0.013877 -0.006954
v -0.028338 0.014936 -0.006345
v -0.037449 0.013019 0.005172
v -0.036332 0.013908 0.005510
v -0.034509 0.015290 0.004774
v -0.026260 0.016635 -0.004545
v -0.026145 0.017435 -0.004091
v -0.026562 0.017067 -0.003707
v -0.031680 0.016530 0.003685
v -0.030495 0.016750 0.003559
v -0.029792 0.016936 0.002804
v -0.025433 0.017559 -0.001970
v -0.025369 0.018316 -0.002370
v -0.023413 0.018660 -0.002418
v -0.024703 0.019478 0.001249
v -0.024304 0.019831 -0.000232
v -0.022504 0.019268 -0.002516
v -0.022052 0.020644 -0.000843
v -0.021725 0.020490 -0.001889
v -0.021868 0.020774 -0.001315
v -0.051115 -0.000686 -0.009609
v -0.052213 -0.000104 -0.006636
v -0.052524 0.000195 -0.003539
v -0.053061 0.000719 -0.001559
v -0.053471 0.001810 0.000851
v -0.045177 0.002812 -0.008717
v -0.053343 0.002653 0.002152
v -0.052522 0.002589 0.002335
v -0.044982 0.004273 -0.007839
v -0.044279 0.004332 -0.007690
v -0.043871 0.005060 -0.007266
v -0.049920 0.004776 0.002719
v -0.048875 0.005273 0.003110
v -0.047732 0.006344 0.002615
v -0.039824 0.007349 -0.007044
v -0.038889 0.007929 -0.007471
v -0.037018 0.009468 -0.006972
v -0.036577 0.009494 -0.007324
v -0.036233 0.009086 -0.008111
v -0.043975 0.008812 0.004126
v -0.034006 0.010381 -0.007889
v -0.032331 0.012537 -0.007533
v -0.031804 0.012074 -0.007684
v -0.033503 0.011802 -0.005319
v -0.031486 0.012533 -0.006825
v -0.033032 0.012536 -0.004840
v -0.032245 0.013253 -0.004448
v -0.031202 0.013605 -0.005336
v -0.029214 0.014429 -0.006634
v -0.027372 0.015273 -0.005619
v -0.035366 0.014738 0.004805
v -0.026610 0.016677 -0.004843
v -0.032846 0.016017 0.004077
v -0.027083 0.017141 -0.002721
v -0.026387 0.017727 -0.001995
v -0.025340 0.018267 -0.003704
v -0.026124 0.018088 -0.001928
v -0.025672 0.018192 -0.002820
v -0.028452 0.018880 0.002138
v -0.024072 0.019035 -0.002474
v -0.026074 0.018403 0.001723
v -0.022966 0.019825 -0.002347
v -0.022259 0.020621 -0.001610
v -0.022947 0.020333 -0.000829
v -0.051424 -0.000493 -0.009344
v -0.051550 0.000235 -0.008785
v -0.050769 -0.000179 -0.009767
v -0.052360 0.000583 -0.006529
v -0.052556 -0.000034 -0.004611
v -0.052403 -0.000038 -0.005017
v -0.049015 0.001187 -0.009374
v -0.052956 0.000791 -0.002351
v -0.051823 0.003162 0.002396
v -0.044402 0.004802 -0.007253
v -0.050759 0.004071 0.002606
v -0.051076 0.004502 0.002453
v -0.043235 0.006604 -0.006682
v -0.050454 0.005022 0.002292
v -0.049391 0.005472 0.002707
v -0.042266 0.006447 -0.006468
v -0.049149 0.005249 0.002890
v -0.042010 0.006861 -0.006355
v -0.046806 0.006710 0.002788
v -0.046438 0.007917 0.003068
v -0.038167 0.009180 -0.006837
v -0.037911 0.008715 -0.006904
v -0.044497 0.008420 0.004065
v -0.035866 0.009799 -0.008075
v -0.043583 0.009077 0.004349
v -0.033641 0.011781 -0.007486
v -0.034105 0.011369 -0.006456
v -0.032642 0.012269 -0.007773
v -0.040472 0.011222 0.004863
v -0.040132 0.012134 0.005046
v -0.032809 0.013055 -0.005031
v -0.039478 0.012501 0.005020
v -0.030929 0.013862 -0.006121
v -0.029694 0.013582 -0.007054
v -0.030549 0.013723 -0.007648
v -0.037216 0.014089 0.004988
v -0.037248 0.013621 0.005242
v -0.036561 0.014439 0.004594
v -0.028379 0.015482 -0.005901
v -0.027784 0.015845 -0.005850
v -0.027074 0.016505 -0.005292
v -0.025990 0.017748 -0.003729
v -0.025209 0.019629 0.000879
v -0.025382 0.019848 0.000789
v -0.024395 0.020014 -0.000458
v -0.023429 0.020465 -0.001593
v -0.052569 0.000231 -0.005799
v -0.052530 0.000526 -0.006155
v -0.049855 -0.000328 -0.009285
v -0.048395 0.002177 -0.009406
v -0.053397 0.002024 0.000483
v -0.045711 0.003058 -0.009434
v -0.045462 0.004035 -0.009222
v -0.045101 0.003677 -0.008995
v -0.052774 0.003131 0.002146
v -0.044359 0.004125 -0.008571
v -0.051903 0.004115 0.001906
v -0.051363 0.004402 0.002222
v -0.049745 0.005390 0.002493
v -0.048128 0.006497 0.002337
v -0.041172 0.007268 -0.006469
v -0.047312 0.006849 0.002413
v -0.040686 0.007544 -0.006334
v -0.040045 0.008076 -0.006490
v -0.039718 0.008683 -0.006415
v -0.039352 0.008281 -0.007147
v -0.038699 0.008689 -0.007209
v -0.038058 0.009792 -0.006322
v -0.045913 0.008392 0.003070
v -0.036706 0.010252 -0.006678
v -0.036130 0.010227 -0.007469
v -0.044411 0.009438 0.003830
v -0.035646 0.010431 -0.008043
v -0.043488 0.009672 0.004131
v -0.043732 0.010098 0.003815
v -0.034424 0.010993 -0.008183
v -0.043038 0.010031 0.004268
v -0.042392 0.010252 0.004391
v -0.042101 0.010970 0.004545
v -0.033899 0.012027 -0.006101
v -0.031844 0.013366 -0.007681
v -0.033844 0.012429 -0.005431
v -0.031484 0.013559 -0.006763
v -0.029998 0.014523 -0.007095
v -0.037819 0.013688 0.004888
v -0.037066 0.014667 0.004441
v -0.036340 0.014532 0.004798
v -0.034963 0.015390 0.004495
v -0.028614 0.015847 -0.005731
v -0.033968 0.015677 0.004119
v -0.033714 0.016042 0.003897
v -0.027750 0.017009 -0.004617
v -0.027195 0.017392 -0.004228
v -0.032525 0.016769 0.003101
v -0.026871 0.017425 -0.003951
v -0.031703 0.017117 0.002892
v -0.030313 0.017131 0.002884
v -0.030310 0.017960 0.002876
v -0.025312 0.018981 -0.002815
v -0.025204 0.018730 -0.002536
v -0.024758 0.019150 -0.002263
v -0.027505 0.017878 0.002266
v -0.026507 0.019188 0.001351
v -0.024127 0.019606 -0.002377
v -0.026001 0.019779 0.000765
v -0.024049 0.020273 -0.001019
v -0.051424 -0.000070 -0.009461
v -0.051911 0.000129 -0.007433
v -0.052939 0.000919 -0.005340
v -0.049724 0.000660 -0.009486
v -0.053304 0.001165 -0.003428
v -0.046812 0.002190 -0.008845
v -0.053891 0.002763 0.001306
v -0.053689 0.002586 0.001887
v -0.044949 0.004475 -0.008749
v -0.045066 0.004551 -0.009359
v -0.053114 0.004056 0.001397
v -0.045000 0.004891 -0.007628
v -0.049543 0.005994 0.002173
v -0.042085 0.007326 -0.006265
v -0.038663 0.009529 -0.005893
v -0.038768 0.009832 -0.006126
v -0.045219 0.009152 0.003609
v -0.036241 0.010647 -0.007290
v -0.036665 0.010627 -0.006719
v -0.037268 0.010514 -0.006618
v -0.035179 0.010916 -0.008168
v -0.035387 0.011168 -0.007486
v -0.042863 0.010829 0.003979
v -0.035338 0.011919 -0.006100
v -0.034585 0.011373 -0.007813
v -0.033632 0.012300 -0.006915
v -0.033680 0.012968 -0.006374
v -0.041770 0.011439 0.004372
v -0.033378 0.013085 -0.005611
v -0.031759 0.012870 -0.007622
v -0.039039 0.013005 0.004532
v -0.032024 0.014348 -0.005096
v -0.031466 0.014141 -0.005571
v -0.030378 0.014437 -0.007010
v -0.028919 0.015665 -0.006189
v -0.035711 0.015242 0.004289
v -0.034923 0.015905 0.003956
v -0.034334 0.016086 0.003332
v -0.032893 0.016448 0.003649
v -0.029690 0.017648 0.002680
v -0.025077 0.018977 -0.003516
v -0.026011 0.020217 0.000307
v -0.024835 0.020039 -0.000685
v -0.024197 0.020399 -0.001846
v -0.052027 0.000295 -0.008056
v -0.050868 0.000675 -0.009784
v -0.052227 0.000939 -0.007895
v -0.049786 0.001422 -0.009514
v -0.049162 0.002166 -0.009460
v -0.048884 0.002544 -0.009317
v -0.053626 0.001701 -0.001843
v -0.053875 0.003140 0.001662
v -0.052862 0.003431 0.001652
v -0.044873 0.005149 -0.008226
v -0.044282 0.005637 -0.007526
v -0.043781 0.006192 -0.007162
v -0.049965 0.005864 0.001982
v -0.042784 0.007144 -0.006759
v -0.048529 0.006745 0.001682
v -0.048389 0.006528 0.002063
v -0.041035 0.008086 -0.006456
v -0.036364 0.010433 -0.008100
v -0.045197 0.009533 0.003235
v -0.037621 0.009967 -0.006566
v -0.036252 0.010955 -0.007911
v -0.036071 0.010820 -0.008151
v -0.034645 0.011959 -0.006948
v -0.033912 0.012586 -0.007054
v -0.034148 0.012884 -0.006723
v -0.041620 0.012161 0.003998
v -0.041052 0.012264 0.004425
v -0.041194 0.011654 0.004572
v -0.031187 0.013682 -0.007628
v -0.040654 0.012220 0.004675
v -0.032557 0.013919 -0.004883
v -0.033337 0.013793 -0.005499
v -0.031419 0.014115 -0.006915
v -0.040254 0.012918 0.004463
v -0.038649 0.013751 0.004712
v -0.037759 0.014554 0.004431
v -0.029639 0.015743 -0.006150
v -0.037380 0.014777 0.004141
v -0.028822 0.016327 -0.005418
v -0.028372 0.016607 -0.004926
v -0.026433 0.018007 -0.004037
v -0.031004 0.018311 0.002397
v -0.029253 0.018876 0.002167
v -0.025682 0.018899 -0.003443
v -0.025289 0.019573 -0.003005
v -0.025051 0.019575 -0.002371
v -0.027267 0.019730 0.001436
v -0.026340 0.020189 0.000087
v -0.024909 0.020370 -0.000970
v -0.050610 0.001169 -0.009589
v -0.053271 0.001402 -0.003959
v -0.048266 0.002703 -0.009355
v -0.053796 0.002893 0.000911
v -0.044574 0.005049 -0.008916
v -0.051613 0.004988 0.001594
v -0.051603 0.004662 0.002065
v -0.050098 0.006266 0.001477
v -0.041551 0.007985 -0.006367
v -0.047985 0.007155 0.001897
v -0.046658 0.008591 0.002545
v -0.046975 0.008119 0.002701
v -0.039680 0.009231 -0.005977
v -0.038235 0.010070 -0.005972
v -0.044596 0.009990 0.003628
v -0.043334 0.010553 0.003681
v -0.036288 0.011393 -0.005866
v -0.031482 0.014071 -0.007737
v -0.031644 0.014307 -0.006288
v -0.029671 0.016566 -0.005372
v -0.028056 0.017365 -0.004342
v -0.026459 0.018656 -0.003967
v -0.030355 0.018654 0.002265
v -0.028350 0.019268 0.001723
v -0.027855 0.019599 0.001550
v -0.024877 0.020410 -0.001925
v -0.025342 0.019908 -0.002504
v -0.026587 0.019740 0.000808
v -0.051513 0.000625 -0.009763
v -0.050134 0.001683 -0.009328
v -0.053555 0.001580 -0.005163
v -0.053488 0.001665 -0.003028
v -0.053274 0.001590 -0.003469
v -0.053853 0.002626 -0.000401
v -0.046313 0.004115 -0.009803
v -0.045329 0.004932 -0.009506
v -0.052581 0.004509 0.001276
v -0.044235 0.006473 -0.007487
v -0.049546 0.006462 0.001631
v -0.047989 0.007362 0.001391
v -0.040693 0.008605 -0.006630
v -0.045773 0.009274 0.003175
v -0.046008 0.009491 0.002579
v -0.036810 0.011260 -0.008314
v -0.035901 0.011102 -0.008257
v -0.037260 0.011114 -0.006482
v -0.043947 0.011058 0.003253
v -0.036604 0.011772 -0.005962
v -0.037153 0.012103 -0.005330
v -0.035737 0.011861 -0.007890
v -0.043206 0.011306 0.003731
v -0.035808 0.012253 -0.005994
v -0.042368 0.011307 0.003928
v -0.042477 0.012036 0.003831
v -0.034964 0.013064 -0.006093
v -0.035161 0.012457 -0.006235
v -0.034401 0.012709 -0.006430
v -0.032232 0.013738 -0.007387
v -0.032181 0.014099 -0.007695
v -0.040758 0.012879 0.004179
v -0.032654 0.014359 -0.005339
v -0.031796 0.014234 -0.006901
v -0.031634 0.014975 -0.006647
v -0.030402 0.015223 -0.006677
v -0.038471 0.014525 0.004191
v -0.030082 0.015357 -0.006359
v -0.031032 0.015727 -0.005754
v -0.029858 0.016058 -0.005582
v -0.035012 0.016099 0.003607
v -0.034830 0.016348 0.003212
v -0.033153 0.016901 0.002956
v -0.027107 0.018466 -0.004023
v -0.026758 0.019249 -0.003580
v -0.028922 0.019015 0.001864
v -0.025922 0.019705 -0.002917
v -0.027839 0.020200 0.000880
v -0.025736 0.020490 -0.001704
v -0.027343 0.020252 0.000958
v -0.025642 0.020500 -0.001245
v -0.052127 0.001224 -0.009120
v -0.052041 0.000947 -0.009559
v -0.052700 0.000914 -0.005758
v -0.049428 0.002793 -0.009549
v -0.047958 0.003211 -0.009471
v -0.053692 0.002648 -0.000890
v -0.048848 0.003403 -0.009471
v -0.047978 0.003703 -0.009402
v -0.054120 0.003328 0.000079
v -0.047246 0.003867 -0.009407
v -0.046624 0.004029 -0.009531
v -0.045937 0.004847 -0.009501
v -0.053966 0.003479 0.001105
v -0.053878 0.004280 0.000909
v -0.044990 0.005441 -0.009000
v -0.045143 0.005858 -0.008125
v -0.042019 0.008669 -0.006553
v -0.040945 0.009460 -0.006340
v -0.044875 0.010032 0.003323
v -0.036024 0.012154 -0.008114
v -0.044293 0.010541 0.003405
v -0.041897 0.012469 0.003819
v -0.033381 0.013825 -0.005985
v -0.041191 0.013056 0.003882
v -0.032587 0.014418 -0.007493
v -0.039885 0.013655 0.003934
v -0.031916 0.015040 -0.005960
v -0.031677 0.014506 -0.007265
v -0.039362 0.013702 0.004211
v -0.032267 0.015008 -0.005586
v -0.029216 0.016738 -0.004759
v -0.028779 0.017100 -0.004795
v -0.028335 0.018057 -0.004468
v -0.027680 0.018193 -0.004385
v -0.032554 0.017867 0.002545
v -0.027259 0.019084 -0.003994
v -0.031279 0.018445 0.002095
v -0.027504 0.019693 -0.001879
v -0.026235 0.020002 -0.002275
v -0.028413 0.020092 0.001365
v -0.028215 0.020355 0.000481
v -0.026992 0.020330 -0.000345
v -0.026967 0.020300 -0.000992
v -0.052293 0.001164 -0.008733
v -0.051801 0.001316 -0.009479
v -0.053184 0.002100 -0.006471
v -0.053100 0.001506 -0.006580
v -0.050532 0.002442 -0.009527
v -0.053957 0.003334 -0.000394
v -0.046576 0.004553 -0.009704
v -0.054240 0.003860 0.001066
v -0.046014 0.005510 -0.008486
v -0.047103 0.005091 -0.008661
v -0.051451 0.005304 0.001573
v -0.045424 0.006305 -0.007820
v -0.043348 0.006734 -0.007244
v -0.043475 0.007032 -0.007276
v -0.042691 0.008348 -0.006660
v -0.048518 0.007455 0.000991
v -0.041293 0.008882 -0.006259
v -0.038882 0.010822 -0.006203
v -0.045350 0.010040 0.003015
v -0.037157 0.010622 -0.008143
v -0.038114 0.010988 -0.006199
v -0.036463 0.012570 -0.007333
v -0.036333 0.011506 -0.007448
v -0.044263 0.011505 0.002886
v -0.034880 0.012585 -0.008032
v -0.035440 0.012428 -0.007192
v -0.043356 0.011630 0.003262
v -0.035751 0.013005 -0.005034
v -0.035050 0.013668 -0.006322
v -0.034549 0.013557 -0.006862
v -0.031526 0.015587 -0.006068
v -0.037755 0.015191 0.003875
v -0.037565 0.015759 0.003070
v -0.036552 0.016074 0.003002
v -0.035982 0.016050 0.003252
v -0.029768 0.017151 -0.005048
v -0.034442 0.016985 0.002888
v -0.034169 0.017490 0.002417
v -0.033726 0.016915 0.002640
v -0.033339 0.017601 0.002642
v -0.033501 0.017646 0.002373
v -0.030059 0.019223 0.001755
v -0.031804 0.018769 0.001941
v -0.026974 0.019797 -0.002622
v -0.026287 0.019836 -0.003125
v -0.029618 0.019527 0.001926
v -0.027707 0.020456 0.000374
v -0.052559 0.001981 -0.009346
v -0.052146 0.000158 -0.006985
v -0.052548 0.001657 -0.008272
v -0.051015 0.002192 -0.009689
v -0.054050 0.002554 -0.004852
v -0.053563 0.001891 -0.002340
v -0.047341 0.004559 -0.009231
v -0.054380 0.004009 0.000502
v -0.052533 0.005155 0.000925
v -0.051965 0.006097 0.000351
v -0.045548 0.006535 -0.008374
v -0.044725 0.006856 -0.007728
v -0.049401 0.007066 0.000864
v -0.048494 0.007867 0.000510
v -0.047864 0.008001 0.001453
v -0.047764 0.008455 0.001606
v -0.047161 0.009014 0.002091
v -0.047042 0.009356 0.001779
v -0.040444 0.010051 -0.006304
v -0.037439 0.011305 -0.008260
v -0.038755 0.011487 -0.006106
v -0.036621 0.011636 -0.008182
v -0.037228 0.013405 -0.005153
v -0.035606 0.013160 -0.007746
v -0.042832 0.012055 0.003525
v -0.035015 0.013820 -0.005508
v -0.040434 0.013881 0.003507
v -0.039688 0.014332 0.003914
v -0.032955 0.015138 -0.005546
v -0.032247 0.015545 -0.005388
v -0.038204 0.015271 0.003532
v -0.030675 0.016232 -0.005370
v -0.030277 0.016862 -0.005001
v -0.028693 0.018579 -0.004589
v -0.027839 0.018933 -0.003992
v -0.027683 0.019840 -0.002155
v -0.029328 0.020209 0.001318
v -0.027747 0.020228 -0.000836
v -0.053103 0.001763 -0.007660
v -0.052257 0.001644 -0.009153
v -0.053721 0.002276 -0.005847
v -0.053588 0.002087 -0.005195
v -0.054163 0.002733 -0.003369
v -0.050748 0.002919 -0.009100
v -0.054370 0.003261 -0.002905
v -0.054128 0.003252 -0.001631
v -0.048913 0.003805 -0.009074
v -0.048307 0.004362 -0.009193
v -0.053983 0.004631 0.000371
v -0.053222 0.004555 0.000882
v -0.051269 0.006223 0.000601
v -0.043749 0.006968 -0.007487
v -0.044382 0.007679 -0.007923
v -0.042273 0.009082 -0.006271
v -0.047851 0.008500 0.001078
v -0.041704 0.009425 -0.006254
v -0.041816 0.009827 -0.006231
v -0.039892 0.010915 -0.006159
v -0.041069 0.010038 -0.005863
v -0.045920 0.010259 0.002630
v -0.039412 0.010923 -0.006475
v -0.038244 0.011005 -0.008256
v -0.037751 0.012010 -0.007816
v -0.044997 0.010648 0.002755
v -0.036994 0.012637 -0.007242
v -0.037407 0.011722 -0.008112
v -0.036057 0.012335 -0.007115
v -0.035734 0.012970 -0.007402
v -0.042475 0.012627 0.003347
v -0.036448 0.012739 -0.004714
v -0.036029 0.013453 -0.004849
v -0.035323 0.014324 -0.005009
v -0.034970 0.014319 -0.005479
v -0.034181 0.014763 -0.005839
v -0.034448 0.014110 -0.006748
v -0.041222 0.013397 0.003414
v -0.040979 0.013739 0.003516
v -0.033886 0.014592 -0.006225
v -0.031349 0.016821 -0.005308
v -0.035956 0.016554 0.002763
[truncated: 498,176 more chars]
