# Supplementary material for: Computational modelling of muscle fibre operating ranges in the hindlimb of a small ground bird (Eudromia elegans), with implications for modelling locomotion in extinct species
Source: PLoS Comput Biol. 2021 Apr 1;17(4):e1008843. doi: 10.1371/journal.pcbi.1008843 (PMC8016346; doi:10.1371/journal.pcbi.1008843)
Supplement: S1 Model File — (ZIP) [file pcbi.1008843.s006.zip › geometry/L_TMT.obj]

####
#
# OBJ File Generated by Meshlab
#
####
# Object TMT.obj
#
# Vertices: 6811
# Faces: 13620
#
####
v -0.045366 -0.001708 -0.001226
v -0.045558 -0.001428 -0.001278
v -0.045559 -0.001439 0.001029
v -0.045938 -0.000820 0.000948
v -0.046019 -0.000600 0.000276
v -0.046022 -0.000662 0.000626
v -0.045960 -0.000670 0.001201
v -0.045141 -0.001730 -0.001685
v -0.045169 -0.001885 -0.001307
v -0.045296 -0.001735 0.000430
v -0.045332 -0.001687 0.001008
v -0.045300 -0.001741 0.000732
v -0.045018 -0.001933 0.000999
v -0.045449 -0.001606 -0.001016
v -0.045417 -0.001512 -0.000016
v -0.045378 -0.001598 0.001231
v -0.045402 -0.001506 -0.001666
v -0.045392 -0.001630 -0.001496
v -0.045582 -0.001374 -0.001005
v -0.045402 -0.001521 -0.000360
v -0.045568 -0.001450 0.000789
v -0.045516 -0.001445 0.001242
v -0.045505 -0.001184 0.001510
v -0.045413 -0.001455 0.001400
v -0.045567 -0.001149 -0.001667
v -0.045524 -0.001330 -0.000335
v -0.045607 -0.001243 0.000011
v -0.045504 -0.001495 0.000469
v -0.045774 -0.001131 0.000951
v -0.045777 -0.000988 0.001267
v -0.045591 -0.001306 -0.001493
v -0.045694 -0.001124 -0.001212
v -0.045714 -0.001044 -0.000848
v -0.045815 -0.000849 -0.000277
v -0.045907 -0.000868 0.000374
v -0.045711 -0.000948 -0.001442
v -0.045766 -0.000614 -0.001541
v -0.045818 -0.000715 -0.001219
v -0.045822 -0.000780 -0.000946
v -0.045758 -0.000923 -0.000541
v -0.045906 -0.000634 -0.000412
v -0.045854 -0.001039 0.000641
v -0.045742 -0.000550 0.001621
v -0.045952 -0.000494 0.001401
v -0.045755 -0.000859 0.001471
v -0.045960 -0.000221 -0.001086
v -0.045927 -0.000455 -0.000957
v -0.045978 -0.000096 -0.000507
v -0.045967 -0.000398 -0.000527
v -0.045977 -0.000150 -0.000237
v -0.045989 -0.000379 -0.000263
v -0.046046 -0.000353 0.000123
v -0.046067 -0.000056 0.000218
v -0.046100 -0.000427 0.000542
v -0.046050 -0.000443 0.001127
v -0.046102 -0.000132 0.000970
v -0.046070 -0.000160 0.001223
v -0.046115 -0.000270 0.000548
v -0.046095 0.000060 0.000643
v -0.044651 -0.002181 -0.001212
v -0.045019 -0.001944 -0.000661
v -0.044938 -0.001985 0.000016
v -0.044673 -0.002118 0.001036
v -0.044797 -0.002111 0.000710
v -0.044970 -0.001917 -0.001598
v -0.045087 -0.001920 -0.001466
v -0.044811 -0.002067 -0.001447
v -0.044928 -0.002046 -0.001185
v -0.044899 -0.002056 -0.000902
v -0.045155 -0.001895 -0.001017
v -0.045043 -0.001894 -0.000296
v -0.044797 -0.002064 -0.000357
v -0.044932 -0.002032 0.000382
v -0.045133 -0.001896 0.000422
v -0.045091 -0.001932 0.000633
v -0.044956 -0.001767 0.001479
v -0.045318 -0.001766 -0.001013
v -0.045261 -0.001704 -0.000459
v -0.045211 -0.001748 -0.000052
v -0.045251 -0.001632 0.001395
v -0.044992 -0.001904 0.001226
v -0.045315 -0.001422 -0.001808
v -0.045306 -0.001418 0.001546
v -0.045319 -0.000948 0.001733
v -0.045469 -0.001004 0.001662
v -0.045494 -0.000871 -0.001905
v -0.045655 -0.000711 -0.001755
v -0.045739 -0.000185 0.001671
v -0.045624 -0.000361 -0.001876
v -0.045797 -0.000366 -0.001612
v -0.045916 -0.000232 -0.001349
v -0.046014 -0.000095 0.000015
v -0.045914 -0.000258 0.001522
v -0.046020 -0.000246 0.001373
v -0.045722 -0.000129 -0.001754
v -0.046070 0.000111 0.001135
v -0.045880 -0.000009 -0.001507
v -0.045933 0.000244 -0.001153
v -0.045893 0.000189 -0.001420
v -0.045955 0.000029 -0.001267
v -0.045994 -0.000035 -0.000972
v -0.045894 0.000360 -0.000593
v -0.045977 0.000124 -0.000740
v -0.046100 0.000114 0.000904
v -0.044572 -0.002174 -0.001418
v -0.044353 -0.002269 -0.001206
v -0.044294 -0.002288 0.000560
v -0.044504 -0.002239 0.000833
v -0.044467 -0.002108 0.001265
v -0.044739 -0.001985 0.001285
v -0.044560 -0.001842 -0.001802
v -0.044454 -0.002095 -0.001599
v -0.044669 -0.002061 -0.001600
v -0.044667 -0.002146 -0.000633
v -0.044701 -0.002117 -0.000049
v -0.044582 -0.002212 0.000554
v -0.044869 -0.001804 -0.001775
v -0.045004 -0.001599 -0.001868
v -0.044928 -0.001639 0.001603
v -0.045176 -0.001256 0.001672
v -0.044959 -0.001071 -0.001999
v -0.045089 -0.001342 -0.001944
v -0.045309 -0.000912 -0.002000
v -0.045179 -0.000679 0.001752
v -0.045424 -0.000639 -0.002001
v -0.045391 -0.000466 0.001768
v -0.045561 -0.000488 0.001734
v -0.045660 0.000077 -0.001808
v -0.045863 0.000070 0.001577
v -0.045787 0.000150 -0.001634
v -0.045779 0.000446 -0.001451
v -0.045847 0.000517 -0.001140
v -0.045922 0.000041 -0.000254
v -0.045978 0.000413 0.001408
v -0.045908 0.000357 0.001517
v -0.045824 0.000607 -0.000031
v -0.045984 0.000351 0.000293
v -0.046004 0.000675 0.000662
v -0.046019 0.000686 0.000916
v -0.046030 0.000437 0.001183
v -0.046055 0.000379 0.000787
v -0.045984 0.000751 0.001182
v -0.045955 0.000949 0.000955
v -0.043946 -0.002307 0.000494
v -0.044361 -0.002219 0.001064
v -0.044272 -0.001920 -0.001760
v -0.044377 -0.002217 -0.001431
v -0.044189 -0.002312 -0.000956
v -0.044584 -0.002221 -0.001037
v -0.044390 -0.002233 -0.000575
v -0.044105 -0.002278 -0.000665
v -0.044447 -0.002201 -0.000061
v -0.044156 -0.002255 0.000158
v -0.044387 -0.002035 0.001412
v -0.044622 -0.001803 0.001537
v -0.044824 -0.001384 -0.001976
v -0.044492 -0.001552 -0.001900
v -0.044836 -0.001544 -0.001939
v -0.044755 -0.001591 0.001654
v -0.045015 -0.001010 0.001735
v -0.044867 -0.001384 0.001711
v -0.045411 -0.000286 -0.001998
v -0.045191 -0.000675 -0.002048
v -0.045513 -0.000170 -0.001942
v -0.045609 0.000048 0.001728
v -0.045526 0.000193 -0.001877
v -0.045857 0.000403 -0.000303
v -0.045922 0.000304 -0.000014
v -0.045806 0.000561 -0.001307
v -0.045922 0.000348 -0.000837
v -0.045721 0.000870 -0.000979
v -0.045870 0.000827 0.001389
v -0.045707 0.000433 0.001667
v -0.045660 0.000890 -0.001269
v -0.045911 0.000812 0.000432
v -0.045961 0.000935 0.001164
v -0.045919 0.001000 0.000723
v -0.045783 0.001283 0.000766
v -0.043777 -0.002197 -0.001355
v -0.043991 -0.002235 -0.001404
v -0.044029 -0.002303 -0.001195
v -0.043838 -0.002298 -0.000932
v -0.044132 -0.002236 -0.000188
v -0.043876 -0.002236 0.000124
v -0.043787 -0.002325 0.000774
v -0.044088 -0.002321 0.000783
v -0.044016 -0.002297 0.000988
v -0.044094 -0.002209 0.001204
v -0.044119 -0.002100 -0.001603
v -0.043951 -0.002027 0.001438
v -0.044279 -0.001869 0.001539
v -0.044268 -0.001725 -0.001847
v -0.044449 -0.001648 0.001632
v -0.044712 -0.001310 0.001725
v -0.044369 -0.001434 0.001650
v -0.044638 -0.001295 -0.001949
v -0.044811 -0.000860 0.001689
v -0.044531 -0.001194 0.001674
v -0.044865 -0.000725 -0.001991
v -0.044899 -0.000330 0.001637
v -0.044915 -0.000257 -0.002004
v -0.045170 -0.000292 -0.002027
v -0.044980 -0.000015 0.001639
v -0.045173 -0.000293 0.001730
v -0.045386 0.000089 0.001746
v -0.045294 0.000320 -0.001940
v -0.045262 0.000492 0.001695
v -0.045538 0.000593 0.001693
v -0.045615 0.000368 -0.001737
v -0.045737 0.000780 0.001574
v -0.045602 0.000764 -0.001513
v -0.045545 0.001124 -0.001164
v -0.045688 0.000851 -0.000284
v -0.045694 0.000982 0.000002
v -0.045687 0.001346 0.001115
v -0.045615 0.001301 0.001314
v -0.045765 0.001078 0.001360
v -0.043802 -0.002302 -0.001219
v -0.043563 -0.002238 -0.000881
v -0.043573 -0.002318 0.000894
v -0.043736 -0.002225 0.001231
v -0.043620 -0.002218 -0.001127
v -0.043749 -0.002272 -0.000688
v -0.043823 -0.002230 -0.000450
v -0.043819 -0.002204 -0.000139
v -0.043604 -0.002164 0.000066
v -0.043599 -0.002282 0.000616
v -0.043929 -0.002077 -0.001593
v -0.044039 -0.001795 0.001567
v -0.044032 -0.001898 -0.001734
v -0.044176 -0.001627 0.001609
v -0.044369 -0.001245 -0.001876
v -0.044100 -0.001531 -0.001828
v -0.044600 -0.000635 -0.001898
v -0.044545 -0.000808 0.001581
v -0.044685 -0.000286 -0.001943
v -0.044795 0.000120 -0.002009
v -0.044690 -0.000003 0.001490
v -0.044886 0.000286 0.001591
v -0.045130 0.000111 -0.002005
v -0.044989 0.000637 0.001643
v -0.045129 0.000731 -0.001878
v -0.045430 0.000829 -0.001679
v -0.045601 0.000889 0.001626
v -0.045607 0.001068 -0.001065
v -0.045611 0.001022 -0.000596
v -0.045504 0.001228 -0.000339
v -0.045497 0.001067 -0.001374
v -0.045497 0.001217 -0.000609
v -0.045601 0.001285 0.000183
v -0.045796 0.001167 0.000526
v -0.045663 0.001419 0.000893
v -0.045504 0.001195 0.001519
v -0.045597 0.001488 0.000518
v -0.043351 -0.002258 0.000873
v -0.043360 -0.002134 -0.000937
v -0.043347 -0.002261 0.001102
v -0.043580 -0.002075 -0.001333
v -0.043286 -0.002044 -0.000234
v -0.043566 -0.002138 -0.000255
v -0.043677 -0.002009 0.001468
v -0.043594 -0.002121 0.001355
v -0.043725 -0.001968 -0.001539
v -0.043746 -0.001836 0.001532
v -0.043835 -0.001825 -0.001691
v -0.043881 -0.001661 -0.001743
v -0.044061 -0.001338 0.001569
v -0.044278 -0.001138 0.001584
v -0.044373 -0.000740 -0.001821
v -0.044042 -0.000801 -0.001720
v -0.044701 -0.000566 0.001589
v -0.044312 -0.000774 0.001472
v -0.044675 -0.000319 0.001517
v -0.044321 -0.000254 -0.001794
v -0.045326 0.000754 -0.001793
v -0.045133 0.001125 -0.001675
v -0.045322 0.001129 -0.001519
v -0.045240 0.001493 -0.001014
v -0.045475 0.001343 -0.000101
v -0.045405 0.001533 0.000140
v -0.045394 0.001552 0.001334
v -0.045428 0.001675 0.000849
v -0.045498 0.001549 0.001101
v -0.043397 -0.002163 -0.000695
v -0.043345 -0.002068 0.001355
v -0.043327 -0.001957 0.001417
v -0.043344 -0.001570 -0.001474
v -0.043508 -0.001743 0.001515
v -0.043790 -0.001618 0.001556
v -0.043481 -0.001344 -0.001598
v -0.043953 -0.001155 -0.001747
v -0.043605 -0.001079 -0.001649
v -0.043721 -0.000930 0.001352
v -0.044023 -0.000993 0.001460
v -0.044198 -0.000469 -0.001752
v -0.044256 -0.000334 0.001290
v -0.043918 -0.000422 0.001173
v -0.044128 -0.000201 -0.001769
v -0.044296 0.000187 -0.001903
v -0.044154 -0.000005 0.001176
v -0.044363 -0.000077 0.001277
v -0.044531 -0.000006 -0.001928
v -0.044341 0.000417 0.001357
v -0.044613 0.000332 0.001474
v -0.044767 0.000565 0.001576
v -0.044860 0.000439 -0.002013
v -0.044768 0.001168 0.001684
v -0.044985 0.001042 -0.001797
v -0.045076 0.001161 0.001673
v -0.045125 0.000873 0.001680
v -0.045265 0.001265 0.001603
v -0.045141 0.001468 -0.001293
v -0.045304 0.001463 -0.000787
v -0.045195 0.001614 -0.000398
v -0.045237 0.001630 -0.000090
v -0.045209 0.001515 0.001488
v -0.045232 0.001835 0.000642
v -0.045121 0.001908 0.000889
v -0.045167 0.001841 0.001073
v -0.042512 -0.002488 0.004998
v -0.042708 -0.002326 0.004753
v -0.042565 -0.002364 0.004635
v -0.042676 -0.002348 0.005043
v -0.042955 -0.002028 0.004882
v -0.042841 -0.002194 0.004813
v -0.043313 -0.002058 0.000034
v -0.043225 -0.002158 0.000548
v -0.043035 -0.002118 0.000803
v -0.042988 -0.002082 0.001066
v -0.042885 -0.002090 0.004496
v -0.042896 -0.002033 0.005057
v -0.043086 -0.001936 -0.000957
v -0.043092 -0.001961 -0.000044
v -0.043019 -0.001805 0.004051
v -0.043054 -0.001848 0.004340
v -0.043136 -0.001709 0.004732
v -0.043044 -0.001919 0.004611
v -0.043091 -0.001650 0.004996
v -0.043282 -0.001772 -0.001333
v -0.043238 -0.001442 0.003321
v -0.043207 -0.001565 0.003994
v -0.043591 -0.001377 0.001485
v -0.043397 -0.001509 0.001488
v -0.043393 -0.001132 0.002913
v -0.043475 -0.001218 0.003218
v -0.043215 -0.001531 0.003704
v -0.043255 -0.001480 0.004140
v -0.043718 -0.001163 0.001446
v -0.043436 -0.001216 0.003511
v -0.043485 -0.000786 0.004007
v -0.043330 -0.001276 0.004196
v -0.043294 -0.001136 0.004741
v -0.043225 -0.001418 0.004809
v -0.043470 -0.001188 0.003078
v -0.043471 -0.000950 0.002867
v -0.043558 -0.000933 0.003546
v -0.043597 -0.000912 0.003283
v -0.043498 -0.000976 0.003755
v -0.043614 -0.000512 0.003783
v -0.043768 -0.000317 -0.001707
v -0.043850 -0.000586 -0.001679
v -0.043632 -0.000187 0.002767
v -0.043654 -0.000668 0.003040
v -0.043667 -0.000412 0.002861
v -0.043708 -0.000526 0.003270
v -0.043744 -0.000374 0.003148
v -0.043724 -0.000361 0.003492
v -0.044012 -0.000192 0.001122
v -0.044458 0.000385 -0.001964
v -0.044256 0.000223 0.001240
v -0.044520 0.000891 -0.001936
v -0.044355 0.000682 -0.001961
v -0.044472 0.000709 0.001520
v -0.044638 0.001086 -0.001875
v -0.044635 0.000948 0.001631
v -0.044627 0.001352 -0.001779
v -0.044947 0.001461 -0.001531
v -0.044787 0.001430 -0.001672
v -0.044897 0.001814 -0.001096
v -0.045033 0.001829 -0.000070
v -0.045225 0.001794 0.000376
v -0.045050 0.001644 0.001488
v -0.045122 0.001747 0.001303
v -0.041606 -0.003583 -0.001751
v -0.041722 -0.003417 -0.002617
v -0.041757 -0.003460 -0.002349
v -0.041759 -0.003456 -0.002026
v -0.041756 -0.003371 -0.001717
v -0.042419 -0.002532 0.004893
v -0.042307 -0.002591 0.005094
v -0.042205 -0.002553 0.005245
v -0.042606 -0.002329 0.005248
v -0.042388 -0.002270 0.004321
v -0.042724 -0.002161 0.004388
v -0.042896 -0.001859 0.003899
v -0.042700 -0.001957 0.003853
v -0.042571 -0.001951 0.005408
v -0.042591 -0.002234 0.005341
v -0.042786 -0.001849 0.000203
v -0.042839 -0.002030 0.000842
v -0.042734 -0.001831 0.001185
v -0.043103 -0.002047 0.001256
v -0.042657 -0.001712 0.003074
v -0.042873 -0.001814 0.005231
v -0.043158 -0.002042 -0.000778
v -0.043130 -0.002021 -0.000572
v -0.042798 -0.001821 -0.000309
v -0.042760 -0.001661 0.001331
v -0.042843 -0.001629 0.003102
v -0.043096 -0.001465 0.003069
v -0.042910 -0.001750 0.003509
v -0.043337 -0.001995 -0.001175
v -0.043056 -0.001360 0.001432
v -0.042963 -0.001457 0.002908
v -0.042951 -0.001246 0.002705
v -0.043164 -0.001184 0.001406
v -0.043217 -0.001207 0.004997
v -0.042978 -0.001150 0.005242
v -0.043099 -0.001278 0.005149
v -0.043468 -0.001009 0.001362
v -0.043330 -0.001008 0.002771
v -0.043363 -0.001083 0.004329
v -0.043301 -0.000868 0.004726
v -0.043228 -0.001055 0.004996
v -0.043280 -0.001180 -0.001567
v -0.043376 -0.000811 0.004423
v -0.043628 -0.000573 0.001166
v -0.043525 -0.000488 0.002721
v -0.043466 -0.000486 0.004180
v -0.043508 -0.000721 -0.001647
v -0.043469 -0.000387 0.001056
v -0.043484 -0.000129 0.002661
v -0.043654 -0.000200 0.003759
v -0.043690 -0.000296 0.001064
v -0.043727 -0.000105 0.002982
v -0.043757 -0.000027 0.003339
v -0.043765 0.000297 0.003381
v -0.043716 0.000103 0.003621
v -0.043984 0.000273 -0.001877
v -0.043933 0.000067 0.001086
v -0.044101 0.000318 0.001207
v -0.044030 0.000566 -0.001932
v -0.044127 0.000686 0.001420
v -0.044327 0.001357 0.001683
v -0.044532 0.001481 0.001686
v -0.044758 0.001565 0.001642
v -0.044660 0.001821 -0.001456
v -0.044428 0.001954 0.001447
v -0.044868 0.001889 -0.000901
v -0.044897 0.001891 -0.000373
v -0.044849 0.001979 -0.000060
v -0.044894 0.002058 0.000553
v -0.044754 0.002034 0.001125
v -0.041138 -0.004239 -0.002390
v -0.041223 -0.003940 -0.002896
v -0.041227 -0.004098 -0.002617
v -0.041474 -0.003864 -0.002380
v -0.041329 -0.003774 -0.001659
v -0.041631 -0.003643 -0.002542
v -0.041498 -0.003828 -0.002125
v -0.041644 -0.003667 -0.002072
v -0.041501 -0.003522 -0.001510
v -0.041472 -0.003708 -0.002825
v -0.041563 -0.003177 -0.001462
v -0.041642 -0.003171 -0.002906
v -0.041838 -0.003246 -0.002248
v -0.041840 -0.003215 -0.001948
v -0.041782 -0.003043 -0.002665
v -0.041857 -0.002998 -0.001890
v -0.041844 -0.003053 -0.002452
v -0.041879 -0.002689 -0.002156
v -0.041879 -0.002994 -0.002149
v -0.041792 -0.002870 -0.001728
v -0.042291 -0.002505 0.004709
v -0.042273 -0.002366 0.005380
v -0.042374 -0.002181 0.005435
v -0.042557 -0.001963 0.003705
v -0.042549 -0.001784 0.000540
v -0.042632 -0.001847 0.001017
v -0.042489 -0.001571 0.001191
v -0.042386 -0.001773 0.003102
v -0.042656 -0.001691 -0.000759
v -0.042661 -0.001745 -0.000558
v -0.042550 -0.001704 -0.000019
v -0.042515 -0.001466 0.002739
v -0.042777 -0.001459 0.002812
v -0.042821 -0.001514 -0.001184
v -0.042641 -0.001571 -0.000962
v -0.042868 -0.001521 0.001404
v -0.042601 -0.001383 0.001347
v -0.042694 -0.001090 0.002569
v -0.042717 -0.001271 0.002636
v -0.042817 -0.001476 0.005330
v -0.043024 -0.001243 -0.001465
v -0.042846 -0.001365 -0.001312
v -0.042745 -0.001082 -0.001445
v -0.042936 -0.001065 0.002607
v -0.042892 -0.000958 0.001377
v -0.043246 -0.000687 0.002609
v -0.043193 -0.000868 0.001318
v -0.042980 -0.000598 0.001288
v -0.043213 -0.000724 0.004893
v -0.043041 -0.000856 0.005146
v -0.043132 -0.000891 -0.001598
v -0.043331 -0.000557 0.001180
v -0.043083 -0.000364 0.002555
v -0.043443 -0.000387 -0.001691
v -0.043234 -0.000510 0.002583
v -0.043327 -0.000465 0.004527
v -0.043597 0.000061 0.002756
v -0.043485 -0.000184 0.004147
v -0.043614 0.000118 0.003879
v -0.043467 0.000103 -0.001822
v -0.043555 -0.000003 0.001066
v -0.043523 0.000364 0.002738
v -0.043706 0.000260 0.002910
v -0.043778 0.000200 0.003133
v -0.043680 0.000353 0.003679
v -0.043542 0.000360 0.003963
v -0.043579 0.000309 -0.001871
v -0.043644 0.000635 0.001359
v -0.043725 0.000547 0.002934
v -0.043790 0.000481 0.003174
v -0.043608 0.000634 0.003719
v -0.043846 0.000852 -0.001946
v -0.043832 0.000245 0.001133
v -0.043790 0.000556 0.003040
v -0.043714 0.000575 0.003459
v -0.043875 0.000825 0.001460
v -0.044009 0.001110 -0.001940
v -0.044236 0.001097 0.001616
v -0.044129 0.001322 -0.001903
v -0.044671 0.001733 0.001567
v -0.044334 0.001745 -0.001692
v -0.044566 0.001845 -0.001502
v -0.044729 0.001909 -0.001248
v -0.044662 0.002047 -0.000847
v -0.044672 0.002066 -0.000356
v -0.044532 0.002240 0.000393
v -0.044589 0.002216 0.000652
v -0.044835 0.002071 0.000894
v -0.044789 0.001854 0.001390
v -0.044460 0.002138 0.001160
v -0.040775 -0.004556 -0.002584
v -0.040736 -0.004546 -0.002412
v -0.041006 -0.004336 -0.002216
v -0.041150 -0.004011 -0.001819
v -0.040981 -0.004401 -0.002606
v -0.040847 -0.004429 -0.002765
v -0.041150 -0.004177 -0.002160
v -0.041028 -0.003986 -0.003042
v -0.041014 -0.004201 -0.002836
v -0.041330 -0.003929 -0.001930
v -0.041144 -0.003879 -0.001616
v -0.040922 -0.003907 -0.003160
v -0.041317 -0.003575 -0.003222
v -0.041404 -0.003262 -0.001366
v -0.041464 -0.003476 -0.003076
v -0.041446 -0.003300 -0.003223
v -0.041869 -0.002702 0.005051
v -0.041737 -0.002739 -0.001676
v -0.041630 -0.002741 -0.001604
v -0.042011 -0.002654 0.004890
v -0.041711 -0.002584 0.005322
v -0.041971 -0.002472 0.005367
v -0.041824 -0.002628 -0.001912
v -0.042065 -0.002557 0.004698
v -0.042108 -0.002237 0.005440
v -0.041816 -0.002125 -0.002215
v -0.041828 -0.002333 0.004336
v -0.042106 -0.002275 0.004235
v -0.041863 -0.002570 -0.002386
v -0.041843 -0.002376 -0.002163
v -0.041817 -0.002162 -0.002416
v -0.042315 -0.001934 0.003424
v -0.041996 -0.002082 0.003819
v -0.042292 -0.002055 0.003781
v -0.042319 -0.001949 0.005442
v -0.042407 -0.001685 0.000333
v -0.042234 -0.001581 -0.000177
v -0.042458 -0.001603 0.002848
v -0.042114 -0.001689 0.002986
v -0.042256 -0.001549 -0.000468
v -0.042220 -0.001394 0.001128
v -0.042271 -0.001504 0.002766
v -0.042722 -0.001131 0.005356
v -0.042536 -0.001522 0.005399
v -0.042528 -0.001337 -0.001157
v -0.042730 -0.001186 0.001400
v -0.042496 -0.001077 0.001382
v -0.042627 -0.000863 0.001399
v -0.042523 -0.000952 0.002533
v -0.042827 -0.000468 0.002545
v -0.042878 -0.000819 0.002542
v -0.043114 -0.000343 0.004887
v -0.043031 -0.000604 -0.001652
v -0.043248 -0.000075 0.004543
v -0.042832 -0.000059 0.005084
v -0.043006 0.000215 -0.001865
v -0.043149 0.000246 0.002619
v -0.043600 0.000268 0.001158
v -0.043377 0.000446 0.001306
v -0.043382 0.000096 0.002637
v -0.043642 0.000522 -0.001910
v -0.043238 0.000420 -0.001893
v -0.043638 0.000602 0.002841
v -0.043480 0.000577 0.003988
v -0.043682 0.000824 0.003234
v -0.043496 0.000958 0.003705
v -0.043617 0.000914 0.001477
v -0.043572 0.001215 0.001534
v -0.043551 0.001132 0.003246
v -0.043643 0.000821 0.002985
v -0.043782 0.001419 0.001573
v -0.043851 0.001166 0.001567
v -0.044161 0.001552 0.001667
v -0.044139 0.001575 -0.001837
v -0.044028 0.001738 0.001574
v -0.044312 0.001750 0.001610
v -0.044378 0.002113 -0.001276
v -0.044596 0.002058 -0.001089
v -0.044327 0.002262 -0.000780
v -0.044532 0.002178 -0.000152
v -0.044336 0.002268 0.000932
v -0.040633 -0.004441 -0.002854
v -0.040543 -0.004597 -0.002745
v -0.040617 -0.004545 -0.002273
v -0.040810 -0.004242 -0.001884
v -0.040806 -0.004209 -0.002957
v -0.040930 -0.004012 -0.001640
v -0.040851 -0.003899 -0.001455
v -0.040896 -0.003557 -0.003487
v -0.041136 -0.003579 -0.003396
v -0.041074 -0.003720 -0.001438
v -0.041235 -0.003499 -0.001360
v -0.041007 -0.003156 -0.003803
v -0.041133 -0.003345 -0.003625
v -0.041370 -0.003111 -0.001366
v -0.041365 -0.003022 -0.003512
v -0.041183 -0.003086 -0.003732
v -0.041306 -0.003198 -0.003554
v -0.041568 -0.002693 0.005105
v -0.041412 -0.002624 0.004950
v -0.041676 -0.002674 0.004869
v -0.041386 -0.002599 -0.001590
v -0.041801 -0.002548 0.004665
v -0.041763 -0.002684 0.005211
v -0.041330 -0.002724 -0.003580
v -0.041545 -0.002447 -0.003112
v -0.041643 -0.002827 -0.002950
v -0.041683 -0.002375 0.005418
v -0.041760 -0.002567 -0.002703
v -0.041717 -0.002320 -0.001953
v -0.041852 -0.002183 0.004062
v -0.041832 -0.002238 0.005431
v -0.041772 -0.002231 -0.002674
v -0.041987 -0.001916 0.003383
v -0.041674 -0.001890 -0.002218
v -0.042099 -0.001811 0.003132
v -0.042052 -0.001996 0.005436
v -0.041961 -0.001482 0.000223
v -0.042122 -0.001539 0.000757
v -0.042413 -0.001717 0.000756
v -0.042260 -0.001565 0.000947
v -0.042259 -0.001399 0.005369
v -0.042127 -0.001414 -0.000678
v -0.042202 -0.001085 0.002620
v -0.042450 -0.001094 -0.001340
v -0.042368 -0.001272 0.001289
v -0.042419 -0.001228 0.002622
v -0.042373 -0.000975 0.005372
v -0.042490 -0.000744 0.005373
v -0.042860 -0.000746 0.005255
v -0.042786 -0.000775 -0.001588
v -0.042523 -0.000408 0.001419
v -0.042667 -0.000192 0.005247
v -0.043089 -0.000297 0.001199
v -0.042747 -0.000523 0.001349
v -0.042802 -0.000107 0.001333
v -0.042829 0.000098 0.002618
v -0.042941 0.000177 0.001343
v -0.043138 0.000197 0.001267
v -0.043209 -0.000066 0.001164
v -0.043107 0.000092 0.004680
v -0.042790 0.000281 0.004927
v -0.043011 0.000511 0.004569
v -0.043347 0.000704 0.002723
v -0.043270 0.000556 0.004267
v -0.043221 0.000707 -0.001921
v -0.043359 0.000754 0.001442
v -0.043372 0.000836 0.004012
v -0.043621 0.000914 0.003461
v -0.043387 0.001341 0.003545
v -0.043515 0.001492 0.001512
v -0.043726 0.001474 -0.001905
v -0.043724 0.001661 0.001516
v -0.044020 0.001815 -0.001777
v -0.043793 0.001979 -0.001729
v -0.043964 0.002052 -0.001643
v -0.043885 0.002235 -0.001456
v -0.044144 0.002181 0.001179
v -0.044104 0.002093 -0.001512
v -0.044017 0.002288 -0.001252
v -0.044241 0.002328 -0.000202
v -0.044290 0.002345 0.000383
v -0.040242 -0.004695 -0.002711
v -0.039960 -0.004764 -0.002423
v -0.040322 -0.004531 -0.002854
v -0.040357 -0.004691 -0.002538
v -0.040118 -0.004509 -0.002098
v -0.040327 -0.004630 -0.002312
v -0.040509 -0.004423 -0.002026
v -0.040493 -0.003849 -0.003142
v -0.040654 -0.004140 -0.003022
v -0.040662 -0.003986 -0.001494
v -0.040720 -0.003783 -0.001351
v -0.040756 -0.003881 -0.003181
v -0.040831 -0.003589 -0.001294
v -0.040969 -0.003441 -0.001294
v -0.040705 -0.003456 -0.003516
v -0.040983 -0.003458 -0.003610
v -0.041046 -0.002861 -0.003873
v -0.041102 -0.003261 -0.001302
v -0.041330 -0.002831 -0.001443
v -0.041412 -0.002612 0.005254
v -0.041457 -0.002468 0.005373
v -0.041219 -0.002861 -0.003745
v -0.041056 -0.002644 -0.001489
v -0.041451 -0.002540 0.004742
v -0.041161 -0.002632 -0.003777
v -0.041303 -0.002551 -0.003589
v -0.041562 -0.002376 -0.001797
v -0.041644 -0.002101 0.003990
v -0.041658 -0.001891 0.003468
v -0.041804 -0.001974 0.003602
v -0.041600 -0.001488 0.005351
v -0.041605 -0.002052 -0.002917
v -0.041575 -0.001596 -0.002674
v -0.041694 -0.001891 -0.002634
v -0.041723 -0.001858 -0.002424
v -0.041974 -0.001491 0.005344
v -0.041756 -0.001375 -0.000010
v -0.042169 -0.001583 0.000575
v -0.042114 -0.001320 0.002722
v -0.041844 -0.001192 -0.000928
v -0.041798 -0.001279 -0.000678
v -0.041895 -0.001382 -0.000396
v -0.041937 -0.001003 0.002678
v -0.041780 -0.001296 0.002810
v -0.041907 -0.000920 0.005317
v -0.042268 -0.001177 -0.001194
v -0.042283 -0.001360 -0.000957
v -0.042154 -0.001149 0.001258
v -0.042024 -0.000728 0.002623
v -0.042223 -0.001081 0.005354
v -0.042067 -0.000788 0.005367
v -0.042376 -0.000771 0.001422
v -0.042250 -0.000957 0.001367
v -0.042486 -0.000887 -0.001494
v -0.041942 -0.000505 0.002637
v -0.042495 -0.000323 -0.001739
v -0.042386 -0.000585 -0.001640
v -0.042365 -0.000594 0.002557
v -0.042556 -0.000420 0.005343
v -0.042400 -0.000053 0.001490
v -0.042568 0.000135 0.005195
v -0.042791 -0.000267 -0.001745
v -0.042406 0.000281 0.002699
v -0.042680 0.000226 0.001448
v -0.042963 0.000883 0.001531
v -0.043046 0.000598 0.001454
v -0.043031 0.000791 0.002687
v -0.042833 0.001051 0.004369
v -0.043174 0.000891 0.004171
v -0.043262 0.001051 0.002798
v -0.043021 0.001261 0.004014
v -0.043416 0.000916 -0.001930
v -0.043510 0.001218 -0.001926
v -0.043313 0.001081 0.001513
v -0.043270 0.001288 0.003759
v -0.043095 0.001188 -0.001916
v -0.043379 0.001130 0.002902
v -0.043355 0.001426 0.003340
v -0.043235 0.001455 0.003575
v -0.043830 0.001687 -0.001854
v -0.043776 0.001905 0.001414
v -0.044087 0.001946 0.001436
v -0.043696 0.002171 0.001191
v -0.043935 0.002234 0.001152
v -0.044135 0.002325 -0.001017
v -0.044021 0.002402 -0.000765
v -0.044011 0.002420 -0.000180
v -0.044094 0.002395 0.000669
v -0.043724 0.002446 0.000698
v -0.043958 0.002351 0.000917
v -0.040021 -0.004779 -0.002600
v -0.040277 -0.004233 -0.002979
v -0.040297 -0.004250 -0.001803
v -0.040506 -0.003914 -0.001420
v -0.040426 -0.004078 -0.003036
v -0.040428 -0.003667 -0.001306
v -0.040599 -0.003706 -0.003266
v -0.040711 -0.003351 -0.001258
v -0.040787 -0.003143 -0.003803
v -0.040614 -0.003087 -0.003767
v -0.040883 -0.002964 -0.003909
v -0.040894 -0.002903 -0.001363
v -0.041322 -0.002622 0.005136
v -0.041146 -0.002167 0.005442
v -0.041052 -0.002320 0.005382
v -0.041123 -0.002361 -0.003718
v -0.041455 -0.002274 0.004380
v -0.041348 -0.002182 -0.003350
v -0.041297 -0.002064 -0.001849
v -0.041484 -0.001904 0.003653
v -0.041343 -0.002020 0.005446
v -0.041469 -0.001831 -0.002058
v -0.041735 -0.001674 0.003105
v -0.041696 -0.001931 0.005415
v -0.041138 -0.001902 -0.003478
v -0.041490 -0.001867 -0.003053
v -0.041476 -0.001438 -0.002742
v -0.041482 -0.001618 -0.002180
v -0.041548 -0.001483 -0.002489
v -0.041628 -0.001306 0.000535
v -0.041693 -0.001203 0.000919
v -0.041644 -0.001037 0.002734
v -0.041844 -0.001511 0.002911
v -0.041722 -0.001328 0.005320
v -0.041395 -0.001103 -0.000894
v -0.041876 -0.001178 0.001082
v -0.042056 -0.001206 0.005314
v -0.041990 -0.000559 0.001446
v -0.041905 -0.000458 -0.001679
v -0.042151 -0.000763 -0.001527
v -0.041875 -0.000189 0.001526
v -0.042201 -0.000539 0.005411
v -0.042211 -0.000335 0.001493
v -0.042324 -0.000309 0.005407
v -0.042660 -0.000188 0.002596
v -0.042450 0.000261 -0.001890
v -0.042811 0.000763 0.002679
v -0.042882 0.000590 -0.001916
v -0.042509 0.000550 -0.001918
v -0.042795 0.000712 0.004661
v -0.042930 0.000872 -0.001924
v -0.043180 0.000927 0.002734
v -0.042622 0.001222 0.002735
v -0.043158 0.001319 0.001501
v -0.042956 0.001294 0.002814
v -0.043057 0.001545 0.001444
v -0.043402 0.001306 0.003076
v -0.043145 0.001358 0.002932
v -0.043169 0.001581 0.003279
v -0.043430 0.001796 -0.001841
v -0.043429 0.001804 0.001401
v -0.043535 0.002412 -0.001288
v -0.043623 0.002199 -0.001593
v -0.043669 0.002501 0.000441
v -0.043846 0.002414 -0.001049
v -0.043644 0.002520 -0.000711
v -0.043752 0.002495 -0.000391
v -0.044004 0.002439 0.000374
v -0.043570 0.002528 -0.000091
v -0.039506 -0.004583 -0.002818
v -0.039794 -0.004750 -0.002704
v -0.039672 -0.004809 -0.002542
v -0.039601 -0.004788 -0.002443
v -0.039980 -0.004582 -0.002855
v -0.039855 -0.004682 -0.002259
v -0.040088 -0.004399 -0.002933
v -0.039875 -0.004375 -0.001992
v -0.040049 -0.004121 -0.001721
v -0.040144 -0.003931 -0.001529
v -0.040262 -0.003788 -0.001403
v -0.040555 -0.003534 -0.001265
v -0.040243 -0.003371 -0.003320
v -0.040858 -0.003156 -0.001294
v -0.040453 -0.002732 -0.003863
v -0.040698 -0.002859 -0.003915
v -0.041013 -0.002350 0.004765
v -0.041061 -0.002470 0.004935
v -0.040743 -0.002370 -0.003951
v -0.040829 -0.002697 -0.003959
v -0.040969 -0.002519 -0.003891
v -0.040865 -0.001915 0.004185
v -0.040985 -0.002083 0.004403
v -0.041324 -0.002056 0.004111
v -0.041335 -0.001712 0.003405
v -0.041016 -0.001816 -0.003547
v -0.041231 -0.001710 0.005434
v -0.041307 -0.001537 -0.003079
v -0.041369 -0.001387 0.002984
v -0.041131 -0.001539 0.003268
v -0.041520 -0.001483 -0.002345
v -0.041676 -0.001280 -0.000510
v -0.041295 -0.001166 -0.000628
v -0.041532 -0.001279 -0.000151
v -0.041289 -0.001209 -0.000274
v -0.041609 -0.001318 0.000294
v -0.041787 -0.001345 0.000751
v -0.041477 -0.001215 0.002834
v -0.041669 -0.001100 0.005316
v -0.041329 -0.001196 -0.002513
v -0.041857 -0.001084 -0.001120
v -0.041635 -0.000783 0.002683
v -0.041658 -0.000851 0.001206
v -0.041703 -0.000512 0.005440
v -0.041803 -0.000679 -0.001524
v -0.041874 -0.000922 -0.001319
v -0.041515 -0.000748 -0.001415
v -0.041754 -0.000609 0.001372
v -0.041806 -0.000258 0.005497
v -0.041858 -0.000240 -0.001780
v -0.042026 0.000056 -0.001872
v -0.042149 0.000035 0.001553
v -0.042335 -0.000023 0.005376
v -0.042283 0.000290 0.005308
v -0.042267 0.000085 -0.001867
v -0.042458 0.000506 0.005091
v -0.042371 0.000885 0.001566
v -0.042481 0.000424 0.001534
v -0.042604 0.000707 0.004841
v -0.042689 0.000882 0.001560
v -0.042478 0.000964 0.002697
v -0.042759 0.001072 -0.001913
v -0.042766 0.001135 0.001531
v -0.042745 0.001375 0.004155
v -0.042846 0.001540 0.003905
v -0.043188 0.001530 -0.001887
v -0.042637 0.001333 -0.001876
v -0.043175 0.001571 0.003389
v -0.042860 0.001737 0.003511
v -0.042982 0.001544 0.003735
v -0.043401 0.001994 -0.001770
v -0.043120 0.001974 0.001269
v -0.043341 0.002090 0.001219
v -0.043086 0.002351 0.000926
v -0.043412 0.002283 0.001045
v -0.043419 0.002324 -0.001469
v -0.043247 0.002476 -0.001225
v -0.043258 0.002216 -0.001613
v -0.043326 0.002535 -0.001045
v -0.043425 0.002493 0.000560
v -0.043168 0.002438 0.000715
v -0.043537 0.002387 0.000887
v -0.043527 0.002553 -0.000423
v -0.039281 -0.004712 -0.002575
v -0.039550 -0.004626 -0.002257
v -0.039365 -0.004363 -0.002878
v -0.039575 -0.004354 -0.002925
v -0.039704 -0.004152 -0.001852
v -0.040130 -0.003678 -0.003112
v -0.039952 -0.003513 -0.001389
v -0.040160 -0.003063 -0.001276
v -0.040371 -0.002999 -0.003665
v -0.040330 -0.002905 -0.001293
v -0.040700 -0.002250 0.004922
v -0.040529 -0.002073 0.005219
v -0.040833 -0.002370 0.005105
v -0.040891 -0.002357 0.005266
v -0.040604 -0.002555 -0.003965
v -0.040415 -0.002328 -0.001467
v -0.040506 -0.002654 -0.001380
v -0.040440 -0.001982 0.004781
v -0.040608 -0.002016 0.005385
v -0.040699 -0.001914 0.005452
v -0.040649 -0.002033 -0.003888
v -0.041003 -0.002123 -0.001714
v -0.040964 -0.001654 0.003550
v -0.040871 -0.002088 -0.003800
v -0.040893 -0.001659 -0.001884
v -0.041015 -0.001588 -0.003390
v -0.041152 -0.001430 -0.003153
v -0.041060 -0.001314 0.005409
v -0.041313 -0.001562 -0.002097
v -0.041110 -0.001066 -0.000919
v -0.041001 -0.001131 -0.000631
v -0.041363 -0.001228 0.000094
v -0.041444 -0.001116 0.000807
v -0.041249 -0.001078 0.005344
v -0.041147 -0.001134 -0.002881
v -0.041179 -0.001074 -0.002719
v -0.041147 -0.001118 -0.002345
v -0.041064 -0.000986 -0.002523
v -0.041384 -0.000939 0.001001
v -0.041345 -0.000971 0.002730
v -0.041572 -0.000806 0.005367
v -0.041195 -0.000797 -0.001348
v -0.041411 -0.000975 -0.001134
v -0.041298 -0.000741 0.001144
v -0.041610 -0.000553 -0.001590
v -0.041556 -0.000302 0.001420
v -0.041959 -0.000273 0.002657
v -0.041922 -0.000106 0.005504
v -0.041947 0.000156 0.002732
v -0.041975 0.000371 0.005404
v -0.041976 0.000439 0.002749
v -0.042095 0.000507 0.005324
v -0.042406 0.000725 0.002706
v -0.042358 0.000770 0.005017
v -0.042454 0.001020 0.004711
v -0.042414 0.000937 -0.001906
v -0.042403 0.001263 0.001483
v -0.042517 0.001735 0.003925
v -0.043074 0.001755 -0.001825
v -0.042965 0.001618 0.003096
v -0.042641 0.001882 0.003425
v -0.042732 0.001748 0.003694
v -0.042841 0.001959 -0.001722
v -0.043037 0.001758 0.001367
v -0.043067 0.002212 0.001076
v -0.042950 0.002320 -0.001471
v -0.043072 0.002115 -0.001662
v -0.042978 0.002508 0.000409
v -0.042861 0.002447 0.000608
v -0.042853 0.002303 0.000917
v -0.043132 0.002543 0.000197
v -0.043432 0.002536 0.000081
v -0.039338 -0.004692 -0.002682
v -0.039065 -0.004524 -0.002575
v -0.039253 -0.004535 -0.002752
v -0.039216 -0.004536 -0.002274
v -0.039109 -0.004264 -0.002818
v -0.039348 -0.004381 -0.002115
v -0.039704 -0.003849 -0.001636
v -0.039781 -0.003688 -0.001518
v -0.040040 -0.003255 -0.001303
v -0.039976 -0.002713 -0.001254
v -0.040481 -0.002089 0.004987
v -0.040642 -0.002032 0.004620
v -0.040437 -0.001800 0.005372
v -0.040803 -0.001732 0.005476
v -0.040659 -0.001989 -0.001670
v -0.040668 -0.001447 0.003333
v -0.040758 -0.001747 -0.003696
v -0.040999 -0.001370 0.003095
v -0.040763 -0.001463 -0.003482
v -0.040764 -0.001478 -0.001925
v -0.040920 -0.000975 0.002716
v -0.041154 -0.001177 0.002866
v -0.040672 -0.001131 0.002847
v -0.040794 -0.001249 0.005444
v -0.040931 -0.001339 -0.002059
v -0.041098 -0.000951 -0.001164
v -0.040864 -0.001053 -0.001040
v -0.041022 -0.001163 -0.000298
v -0.041213 -0.001116 0.000555
v -0.041167 -0.001154 0.000319
v -0.040851 -0.001039 0.000568
v -0.041001 -0.000818 0.002638
v -0.041068 -0.000688 0.005431
v -0.040984 -0.000943 0.005407
v -0.041052 -0.001167 -0.003008
v -0.040865 -0.000943 -0.002422
v -0.040986 -0.001163 -0.002213
v -0.041159 -0.001002 0.000798
v -0.040982 -0.000774 0.001049
v -0.041016 -0.000594 0.002578
v -0.041281 -0.000675 0.002643
v -0.041284 -0.000555 -0.001549
v -0.041529 -0.000471 0.002656
v -0.041367 -0.000537 0.001287
v -0.041595 -0.000207 0.002675
v -0.041476 -0.000202 0.005527
v -0.041320 -0.000044 -0.001781
v -0.041307 -0.000320 -0.001679
v -0.041550 0.000061 0.005540
v -0.041554 0.000129 -0.001844
v -0.041582 0.000373 0.001539
v -0.041452 0.000046 0.001475
v -0.041474 0.000100 0.002692
v -0.041881 0.000112 0.005509
v -0.041623 0.000061 0.002738
v -0.042091 0.000436 0.001578
v -0.041935 0.000154 0.001564
v -0.042083 0.000491 -0.001912
v -0.041691 0.000677 0.001562
v -0.041827 0.000751 0.005236
v -0.042062 0.000807 -0.001896
v -0.042108 0.001131 0.002678
v -0.042034 0.000879 0.002692
v -0.042008 0.000852 0.005121
v -0.042324 0.001229 -0.001861
v -0.042305 0.001504 0.002746
v -0.042518 0.001602 0.001366
v -0.042592 0.001451 0.002797
v -0.042431 0.001504 0.004258
v -0.042337 0.001535 -0.001793
v -0.042541 0.001883 -0.001715
v -0.042649 0.001883 0.001248
v -0.042739 0.001582 0.002915
v -0.042778 0.001799 0.003247
v -0.042604 0.002063 -0.001637
v -0.042648 0.002107 0.001107
v -0.042447 0.002242 0.000914
v -0.043079 0.002438 -0.001327
v -0.042715 0.002181 -0.001561
v -0.043006 0.002571 -0.000969
v -0.043255 0.002581 -0.000835
v -0.042723 0.002598 -0.000130
v -0.042993 0.002631 -0.000550
v -0.039005 -0.004386 -0.002684
v -0.039228 -0.004648 -0.002404
v -0.038910 -0.004281 -0.002243
v -0.039084 -0.004194 -0.002086
v -0.038944 -0.003857 -0.001908
v -0.039607 -0.003774 -0.003043
v -0.039298 -0.003562 -0.003063
v -0.039630 -0.003446 -0.003145
v -0.039579 -0.003368 -0.001425
v -0.039893 -0.003215 -0.003290
v -0.039758 -0.003241 -0.001344
v -0.039751 -0.002875 -0.001245
v -0.040023 -0.002870 -0.003560
v -0.040268 -0.002329 -0.003942
v -0.040087 -0.002474 -0.003828
v -0.040221 -0.002427 -0.001356
v -0.040168 -0.002640 -0.001301
v -0.040047 -0.002098 -0.001329
v -0.040392 -0.002154 -0.003974
v -0.040224 -0.001758 0.005212
v -0.040266 -0.002121 -0.001470
v -0.040443 -0.001691 0.004038
v -0.040510 -0.001859 0.004411
v -0.040399 -0.001971 -0.003938
v -0.040565 -0.001683 -0.001737
v -0.040737 -0.001718 0.003840
v -0.040304 -0.001504 0.005378
v -0.040539 -0.001610 0.005450
v -0.040460 -0.001762 -0.003841
v -0.040481 -0.001214 0.002973
v -0.040498 -0.001322 0.003154
v -0.040629 -0.001348 -0.003434
v -0.040559 -0.001113 -0.002054
v -0.040776 -0.001121 -0.000737
v -0.040777 -0.001146 -0.000334
v -0.040891 -0.001132 0.000089
v -0.040683 -0.000844 0.005423
v -0.040419 -0.001133 -0.003271
v -0.040751 -0.001133 -0.003146
v -0.040596 -0.000993 -0.001352
v -0.040809 -0.001095 0.000346
v -0.040843 -0.000949 0.000786
v -0.040724 -0.000706 0.002529
v -0.040578 -0.000947 0.002649
v -0.040960 -0.001010 -0.002859
v -0.040818 -0.000889 -0.002655
v -0.040860 -0.000897 -0.001300
v -0.040956 -0.000643 -0.001503
v -0.041111 -0.000465 0.001297
v -0.040853 -0.000486 0.001286
v -0.040909 -0.000315 -0.001681
v -0.041277 -0.000172 0.001402
v -0.041325 -0.000154 0.002631
v -0.041193 0.000198 0.005496
v -0.041221 0.000289 -0.001826
v -0.041705 0.000325 -0.001880
v -0.041635 0.000419 0.002743
v -0.041740 0.000950 0.002654
v -0.041725 0.000455 0.005446
v -0.041992 0.000787 0.001561
v -0.041541 0.000791 0.005259
v -0.041855 0.001199 -0.001798
v -0.041677 0.000983 0.001543
v -0.041941 0.001151 0.001497
v -0.041800 0.001264 0.004812
v -0.041872 0.001514 0.002650
v -0.042188 0.001357 0.002697
v -0.042168 0.001215 0.004723
v -0.041969 0.001701 0.001260
v -0.042028 0.001642 -0.001709
v -0.042020 0.001907 0.004022
v -0.042231 0.001911 0.003923
v -0.042154 0.001441 0.004497
v -0.042355 0.001870 0.001214
v -0.042330 0.001755 0.002863
v -0.042302 0.001961 0.003028
v -0.042273 0.002072 0.003444
v -0.042490 0.001912 0.003650
v -0.042391 0.002260 -0.001417
v -0.042629 0.002390 -0.001306
v -0.042567 0.002513 -0.001051
v -0.042698 0.002628 -0.000492
v -0.042405 0.002580 -0.000265
v -0.042476 0.002549 0.000065
v -0.042399 0.002478 0.000364
v -0.042827 0.002625 -0.000722
v -0.038820 -0.004304 -0.002507
v -0.038770 -0.003978 -0.002752
v -0.039220 -0.003744 -0.001724
v -0.039226 -0.004021 -0.002939
v -0.039212 -0.003503 -0.001572
v -0.039353 -0.003174 -0.003202
v -0.039110 -0.003259 -0.003107
v -0.039502 -0.003018 -0.001290
v -0.039772 -0.002554 -0.001198
v -0.039870 -0.002128 -0.003857
v -0.039711 -0.002272 -0.003753
v -0.039941 -0.002383 -0.001245
v -0.040090 -0.001752 0.004825
v -0.040210 -0.001764 0.004539
v -0.040232 -0.001821 -0.001491
v -0.039963 -0.001862 -0.001259
v -0.040035 -0.001487 0.003822
v -0.040203 -0.001909 -0.003922
v -0.040280 -0.001682 -0.003814
v -0.040410 -0.001538 -0.001664
v -0.040121 -0.001642 -0.001335
v -0.040118 -0.001271 0.003139
v -0.040181 -0.001376 0.003400
v -0.040415 -0.001524 0.003633
v -0.040364 -0.001416 -0.003569
v -0.040126 -0.001241 -0.003394
v -0.040550 -0.001391 -0.001867
v -0.040291 -0.001458 -0.001488
v -0.040262 -0.001193 -0.000235
v -0.040155 -0.001156 0.000228
v -0.040457 -0.001141 0.000047
v -0.040518 -0.001097 0.000319
v -0.040451 -0.001083 0.002776
v -0.040196 -0.001141 0.002838
v -0.040367 -0.001003 -0.001941
v -0.040389 -0.001156 -0.001681
v -0.040460 -0.001212 -0.001881
v -0.040481 -0.001004 -0.001500
v -0.040406 -0.001190 -0.001343
v -0.040633 -0.001084 -0.001128
v -0.040393 -0.001219 -0.001096
v -0.040516 -0.001167 -0.000812
v -0.040257 -0.001227 -0.000535
v -0.040551 -0.001157 -0.000449
v -0.040453 -0.000815 0.002490
v -0.040584 -0.001205 0.005447
v -0.040375 -0.000890 -0.002884
v -0.040520 -0.001030 -0.003097
v -0.040390 -0.000922 -0.002163
v -0.040437 -0.000884 -0.001638
v -0.040697 -0.000745 0.001089
v -0.040490 -0.000617 0.005389
v -0.040467 -0.000813 -0.002652
v -0.040686 -0.000921 -0.002848
v -0.040644 -0.000912 -0.002308
v -0.040526 -0.000807 -0.002473
v -0.040640 -0.000782 -0.001513
v -0.040494 -0.000517 0.001363
v -0.040437 -0.000599 0.002328
v -0.040634 -0.000375 -0.001693
v -0.040963 -0.000166 0.001402
v -0.041055 -0.000340 0.002564
v -0.041094 -0.000095 0.005515
v -0.040827 -0.000608 0.005434
v -0.040758 -0.000273 0.005432
v -0.040770 -0.000026 -0.001762
v -0.040749 -0.000149 0.002399
v -0.041176 0.000129 0.002584
v -0.041372 0.000534 0.005437
v -0.041274 0.000524 -0.001828
v -0.041214 0.000241 0.001493
v -0.041395 0.000612 0.001566
v -0.040999 0.000303 0.001517
v -0.041352 0.000434 0.002633
v -0.041433 0.000377 0.005495
v -0.041560 0.000608 -0.001857
v -0.041435 0.001087 0.001562
v -0.041492 0.000862 0.001572
v -0.041456 0.000735 0.002628
v -0.041602 0.001076 0.005022
v -0.041401 0.001216 0.004920
v -0.041778 0.000870 -0.001852
v -0.041626 0.001277 0.001477
v -0.041623 0.001322 0.002586
v -0.041616 0.001365 0.004737
v -0.041443 0.001272 -0.001708
v -0.041946 0.001448 0.001387
v -0.041976 0.001599 0.004397
v -0.041697 0.001791 0.004261
v -0.041602 0.001551 -0.001644
v -0.041923 0.001781 0.002725
v -0.042184 0.002005 0.001094
v -0.042333 0.002033 0.003219
v -0.042090 0.002155 -0.001445
v -0.042296 0.002371 0.000632
v -0.042421 0.002350 0.000740
v -0.042126 0.002507 -0.000848
v -0.041881 0.002487 -0.000341
v -0.042094 0.002453 0.000252
v -0.038869 -0.004353 -0.002375
v -0.038816 -0.003747 -0.002864
v -0.038975 -0.003839 -0.002914
v -0.039294 -0.002804 -0.001197
v -0.039197 -0.003192 -0.001394
v -0.039473 -0.002785 -0.003422
v -0.039703 -0.002476 -0.003669
v -0.039263 -0.002557 -0.003454
v -0.039530 -0.002536 -0.001131
v -0.039193 -0.002493 -0.001036
v -0.039665 -0.002283 -0.001119
v -0.040007 -0.002012 -0.003901
v -0.039804 -0.002011 -0.001144
v -0.039672 -0.001745 -0.000917
v -0.039920 -0.001625 0.004617
v -0.040238 -0.001869 0.005072
v -0.039662 -0.001669 -0.003673
v -0.039880 -0.001686 -0.001096
v -0.039893 -0.001517 -0.000906
v -0.039789 -0.001338 0.003475
v -0.039958 -0.001535 0.004089
v -0.039799 -0.001529 0.004349
v -0.039849 -0.001553 0.004832
v -0.039891 -0.001480 0.005035
v -0.039991 -0.001730 -0.003794
v -0.040066 -0.001419 -0.003574
v -0.040161 -0.001418 -0.001147
v -0.039967 -0.001126 0.000509
v -0.040254 -0.001640 0.005325
v -0.039975 -0.001348 -0.000602
v -0.040308 -0.001255 -0.000872
v -0.039865 -0.001275 -0.000178
v -0.040379 -0.000953 0.000810
v -0.040434 -0.001043 0.000571
v -0.039970 -0.001012 0.000837
v -0.040111 -0.000861 0.001071
v -0.040219 -0.000977 0.002568
v -0.039998 -0.001002 0.005249
v -0.040152 -0.000792 -0.002259
v -0.040239 -0.000792 -0.001919
v -0.040098 -0.000742 -0.002066
v -0.040256 -0.000867 -0.002093
v -0.040450 -0.000774 0.001094
v -0.040220 -0.000827 0.002372
v -0.040373 -0.001134 0.005409
v -0.040230 -0.000930 -0.002961
v -0.040419 -0.000845 -0.002328
v -0.040235 -0.000787 -0.002502
v -0.040343 -0.000919 -0.001782
v -0.040189 -0.000532 -0.001853
v -0.040228 -0.000685 0.001292
v -0.040121 -0.000676 0.002123
v -0.040348 -0.000728 -0.001753
v -0.040437 -0.000546 -0.001717
v -0.040223 -0.000510 0.001540
v -0.040524 -0.000272 0.001510
v -0.040753 -0.000424 0.002456
v -0.040525 -0.000307 0.002275
v -0.040689 -0.000319 0.001414
v -0.040381 -0.000322 0.001610
v -0.040431 -0.000186 0.002139
v -0.040477 -0.000067 -0.001775
v -0.040619 0.000267 -0.001778
v -0.040632 0.000201 0.001550
v -0.040770 0.000018 0.001482
v -0.040914 0.000143 0.002469
v -0.040969 0.000181 -0.001802
v -0.041036 0.000350 0.002493
v -0.040986 0.000798 0.001766
v -0.040744 0.000476 0.001645
v -0.041122 0.000566 0.001590
v -0.040929 0.000604 0.005238
v -0.041217 0.000785 0.005238
v -0.041238 0.000831 -0.001775
v -0.041122 0.001164 -0.001666
v -0.041237 0.000843 0.001636
v -0.041272 0.001022 0.005081
v -0.041202 0.000743 0.002507
v -0.041210 0.001279 0.002407
v -0.041394 0.001117 0.002536
v -0.041388 0.001305 0.001498
v -0.041382 0.001396 0.002494
v -0.041301 0.001544 0.004576
v -0.041205 0.001566 0.002422
v -0.041619 0.001611 0.001292
v -0.041580 0.001603 0.002580
v -0.041528 0.001930 0.002653
v -0.041489 0.001837 0.001099
v -0.041610 0.002049 0.000909
v -0.042021 0.001941 0.002837
v -0.041870 0.002052 0.003884
v -0.041738 0.002180 -0.001280
v -0.041915 0.001896 -0.001575
v -0.042077 0.002199 0.000855
v -0.041880 0.001970 0.001053
v -0.041714 0.002072 0.002806
v -0.041786 0.002272 0.003218
v -0.041820 0.002245 0.003479
v -0.041951 0.002162 0.003643
v -0.042250 0.002347 -0.001262
v -0.041915 0.002349 0.000495
v -0.042044 0.002412 -0.001040
v -0.042150 0.002542 -0.000618
v -0.041998 0.002492 -0.000022
v -0.038620 -0.004019 -0.002347
v -0.038518 -0.003832 -0.002499
v -0.038369 -0.003694 -0.002291
v -0.038751 -0.004028 -0.002159
v -0.038471 -0.003759 -0.002137
v -0.038539 -0.003465 -0.002751
v -0.038650 -0.003755 -0.002731
v -0.038375 -0.003553 -0.001944
v -0.038608 -0.003652 -0.001899
v -0.038898 -0.003136 -0.003068
v -0.038796 -0.003545 -0.001723
v -0.038540 -0.003340 -0.001637
v -0.038814 -0.003265 -0.001510
v -0.038965 -0.002995 -0.001307
v -0.038867 -0.002486 -0.003297
v -0.039060 -0.002902 -0.003222
v -0.038837 -0.002671 -0.001100
v -0.039355 -0.002305 -0.003592
v -0.039250 -0.001867 -0.003549
v -0.039404 -0.002064 -0.003649
v -0.039410 -0.002243 -0.001000
v -0.039555 -0.001784 -0.003693
v -0.039554 -0.002012 -0.000983
v -0.039425 -0.001838 -0.000795
v -0.039631 -0.001407 -0.000394
v -0.039676 -0.001405 0.003835
v -0.039684 -0.001352 0.004866
v -0.039776 -0.001482 -0.003582
v -0.039500 -0.001491 -0.003478
v -0.039764 -0.001311 -0.003433
v -0.039960 -0.001085 0.002645
v -0.039720 -0.001260 0.003157
v -0.039761 -0.001180 0.005055
v -0.039890 -0.001182 -0.003287
v -0.039696 -0.001054 0.002411
v -0.039778 -0.000845 -0.002659
v -0.039937 -0.000896 0.002259
v -0.040188 -0.000819 -0.002702
v -0.040038 -0.000610 -0.001980
v -0.039847 -0.000666 -0.002178
v -0.040044 -0.000618 0.001544
v -0.040341 -0.000407 0.002133
v -0.040347 -0.000288 -0.001781
v -0.040181 -0.000426 0.001757
v -0.040329 -0.000242 0.001767
v -0.040202 -0.000437 0.001931
v -0.040343 -0.000204 0.001981
v -0.040179 -0.000681 0.005313
v -0.040472 -0.000041 0.001637
v -0.040371 0.000016 0.001835
v -0.040619 -0.000026 0.005362
v -0.040395 0.000252 0.001721
v -0.040619 -0.000066 0.001526
v -0.040417 0.000066 0.002041
v -0.040592 0.000104 0.002232
v -0.040406 0.000387 -0.001755
v -0.040439 0.000454 0.001943
v -0.040643 0.000424 0.002132
v -0.041004 0.000348 0.005387
v -0.040918 0.000429 -0.001798
v -0.040852 0.000391 0.002355
v -0.040836 0.000648 0.002192
v -0.040743 0.000620 0.001798
v -0.040743 0.000620 0.001972
v -0.040890 0.000828 0.002040
v -0.041037 0.000789 0.002368
v -0.040953 0.001118 0.002018
v -0.040991 0.000989 0.002221
v -0.041178 0.001167 0.001634
v -0.041029 0.001086 0.001777
v -0.040989 0.001370 0.001614
v -0.041267 0.001331 0.004786
v -0.040909 0.001360 0.004688
v -0.041232 0.001431 0.001448
v -0.041055 0.001303 0.002265
v -0.040994 0.001519 0.002278
v -0.041331 0.001562 -0.001576
v -0.041022 0.001506 -0.001497
v -0.041162 0.001625 0.001286
v -0.041216 0.001841 -0.001389
v -0.041703 0.002017 -0.001433
v -0.041448 0.001826 -0.001469
v -0.041395 0.002225 0.002814
v -0.041413 0.002198 0.003739
v -0.041435 0.002040 0.003979
v -0.041784 0.002194 0.002985
v -0.041470 0.002344 0.003255
v -0.041532 0.002391 -0.000596
v -0.038256 -0.003485 -0.002349
v -0.038434 -0.003591 -0.002573
v -0.038581 -0.003081 -0.001407
v -0.038800 -0.002743 -0.003160
v -0.038775 -0.002184 -0.003328
v -0.038670 -0.002429 -0.000929
v -0.039096 -0.002241 -0.003476
v -0.039081 -0.002235 -0.000879
v -0.039027 -0.001786 -0.000524
v -0.039132 -0.001903 -0.000676
v -0.039328 -0.002002 -0.000848
v -0.039535 -0.001415 0.004099
v -0.039243 -0.001334 0.003894
v -0.039556 -0.001386 0.004586
v -0.039475 -0.001599 -0.000601
v -0.039470 -0.001219 0.002941
v -0.039455 -0.001178 0.004779
v -0.039574 -0.001252 0.000155
v -0.039567 -0.001093 0.000843
v -0.039313 -0.001091 0.001073
v -0.039331 -0.001035 0.001473
v -0.039352 -0.001030 0.001752
v -0.039422 -0.001054 0.002108
v -0.039385 -0.001163 0.002599
v -0.039791 -0.001167 0.002821
v -0.039759 -0.001013 -0.002969
v -0.039720 -0.000983 0.001070
v -0.039584 -0.000960 0.001306
v -0.039564 -0.000931 0.001562
v -0.039640 -0.000898 0.001820
v -0.039700 -0.000927 0.002048
v -0.039644 -0.000652 0.005069
v -0.040044 -0.000792 0.005273
v -0.039493 -0.000855 -0.002627
v -0.039940 -0.000765 -0.002435
v -0.039923 -0.000780 0.001355
v -0.039913 -0.000734 0.001926
v -0.039870 -0.000348 0.005142
v -0.039940 -0.000378 -0.001901
v -0.039766 -0.000806 0.001578
v -0.039913 -0.000677 0.001737
v -0.040370 0.000257 0.005178
v -0.040139 -0.000156 -0.001813
v -0.040295 0.000277 0.001869
v -0.040405 0.000311 0.001993
v -0.040321 0.000044 0.005232
v -0.040543 0.000379 0.001659
v -0.040515 0.000520 0.001789
v -0.040964 0.000919 0.005072
v -0.040652 0.000918 -0.001650
v -0.040710 0.000667 -0.001732
v -0.040518 0.001177 -0.001506
v -0.040920 0.001509 0.001471
v -0.040846 0.001362 0.001931
v -0.040664 0.001545 0.002005
v -0.040954 0.001269 0.001780
v -0.040893 0.001414 0.002125
v -0.040863 0.001226 -0.001582
v -0.040715 0.001425 -0.001439
v -0.040820 0.001630 0.002230
v -0.040739 0.001866 0.002384
v -0.041013 0.001731 0.002390
v -0.041210 0.001897 0.000969
v -0.041392 0.001789 0.004302
v -0.041388 0.002091 -0.001221
v -0.041665 0.002204 0.000713
v -0.041147 0.002079 0.002600
v -0.041173 0.002319 0.002785
v -0.041385 0.002290 0.003526
v -0.041145 0.002208 0.003721
v -0.041435 0.002242 -0.001030
v -0.041239 0.002253 -0.000849
v -0.041524 0.002387 -0.000034
v -0.041284 0.002341 -0.000280
v -0.041376 0.002353 0.003043
v -0.038272 -0.003551 -0.002121
v -0.038290 -0.003238 -0.002606
v -0.038043 -0.003210 -0.002320
v -0.038230 -0.003312 -0.001734
v -0.038244 -0.002944 -0.001335
v -0.038623 -0.003181 -0.002904
v -0.038545 -0.002803 -0.001193
v -0.038488 -0.002168 -0.000725
v -0.038616 -0.002104 -0.003271
v -0.038856 -0.002081 -0.000712
v -0.038973 -0.001965 -0.003432
v -0.038610 -0.001734 -0.000317
v -0.038852 -0.001659 -0.003290
v -0.039150 -0.001589 -0.000383
v -0.039024 -0.001276 0.003331
v -0.039380 -0.001323 0.003589
v -0.039375 -0.001355 0.004337
v -0.039168 -0.001550 -0.003357
v -0.039372 -0.001403 -0.000243
v -0.039076 -0.001424 -0.000049
v -0.039302 -0.001320 0.000080
v -0.039292 -0.001262 0.003197
v -0.039306 -0.001278 -0.003172
v -0.039453 -0.001072 -0.002961
v -0.039251 -0.000884 -0.002635
v -0.039629 -0.000725 -0.002379
v -0.039555 -0.000448 0.005025
v -0.039480 -0.000495 -0.002080
v -0.039770 -0.000235 -0.001882
v -0.039753 -0.000470 -0.002003
v -0.039974 -0.000021 0.005104
v -0.040041 0.000121 -0.001785
v -0.040187 0.000428 0.001782
v -0.039970 0.000498 0.001800
v -0.040178 0.000453 0.001845
v -0.040173 0.000515 0.004964
v -0.040268 0.000519 0.001789
v -0.040320 0.000698 -0.001669
v -0.040292 0.001398 -0.001285
v -0.040735 0.001575 0.001390
v -0.040760 0.001457 0.001705
v -0.040430 0.001609 0.002016
v -0.040654 0.001238 0.004700
v -0.040847 0.001814 0.000988
v -0.040626 0.001668 0.001194
v -0.040947 0.001667 0.001235
v -0.040582 0.001726 0.002216
v -0.040929 0.001785 0.004244
v -0.040674 0.001617 0.004346
v -0.040704 0.001907 0.000751
v -0.040933 0.001818 -0.001270
v -0.041090 0.002137 -0.001009
v -0.041325 0.002201 0.000476
v -0.041182 0.002031 0.000752
v -0.040806 0.002077 0.002552
v -0.041053 0.002047 0.003971
v -0.040984 0.002036 -0.001087
v -0.040892 0.002224 -0.000018
v -0.041534 0.002334 0.000245
v -0.040995 0.002323 0.002805
v -0.041181 0.002361 0.003282
v -0.040947 0.002382 0.002978
v -0.040866 0.002360 0.003212
v -0.038037 -0.003305 -0.002070
v -0.038084 -0.003322 -0.001884
v -0.037896 -0.003123 -0.001644
v -0.038102 -0.003100 -0.002510
v -0.038192 -0.003131 -0.001532
v -0.038202 -0.002830 -0.002745
v -0.037832 -0.002701 -0.002519
v -0.038047 -0.002436 -0.000914
v -0.038647 -0.001914 -0.000531
v -0.038681 -0.001883 -0.003283
v -0.038907 -0.001548 -0.000192
v -0.038618 -0.001500 0.000060
v -0.039131 -0.001275 0.000378
v -0.038760 -0.001194 0.001968
v -0.039060 -0.001142 0.002027
v -0.039062 -0.001226 0.002779
v -0.038836 -0.001257 0.003838
v -0.039078 -0.001284 0.004105
v -0.038991 -0.001201 0.004291
v -0.039140 -0.001194 0.004468
v -0.039143 -0.001098 -0.002903
v -0.038882 -0.001246 0.000738
v -0.038983 -0.001143 0.001345
v -0.038810 -0.001196 0.001146
v -0.039006 -0.001126 0.001644
v -0.039281 -0.001175 0.004634
v -0.039045 -0.000971 0.004625
v -0.039442 -0.000936 0.004914
v -0.039303 -0.000724 -0.002403
v -0.038997 -0.000738 -0.002420
v -0.039489 -0.000786 0.004981
v -0.039452 -0.000609 -0.002218
v -0.039596 0.000015 0.004948
v -0.039409 -0.000102 -0.001864
v -0.039574 0.000311 0.001797
v -0.039943 0.000284 0.004983
v -0.039528 0.000284 -0.001721
v -0.039689 0.000009 -0.001816
v -0.039918 0.000400 -0.001713
v -0.039827 0.000674 -0.001604
v -0.040202 0.000978 -0.001533
v -0.040366 0.001549 0.004283
v -0.039948 0.001128 -0.001379
v -0.040183 0.001281 0.004430
v -0.040126 0.001560 -0.001066
v -0.040497 0.001553 0.001506
v -0.040190 0.001553 0.001449
v -0.040137 0.001599 0.001226
v -0.040505 0.001537 0.001782
v -0.040394 0.001724 -0.001079
v -0.040439 0.001889 0.003952
v -0.040657 0.001927 0.004009
v -0.040676 0.001859 -0.001107
v -0.040899 0.002204 -0.000529
v -0.040483 0.002057 -0.000520
v -0.040869 0.002226 -0.000194
v -0.040354 0.001918 0.000518
v -0.040608 0.002309 0.003277
v -0.041092 0.002306 0.003506
v -0.040813 0.002182 0.003728
v -0.040920 0.002205 0.002660
v -0.040653 0.002340 0.003074
v -0.037796 -0.003128 -0.001832
v -0.037833 -0.002935 -0.002355
v -0.037690 -0.002839 -0.001308
v -0.037876 -0.002686 -0.001130
v -0.038262 -0.002407 -0.002951
v -0.037818 -0.002433 -0.002651
v -0.038137 -0.002023 -0.000570
v -0.038442 -0.001742 -0.003136
v -0.038474 -0.001982 -0.003184
v -0.038454 -0.001635 -0.000131
v -0.038668 -0.001361 0.000426
v -0.038756 -0.001262 0.002891
v -0.038615 -0.001550 -0.003151
v -0.038385 -0.001283 0.001016
v -0.038432 -0.001260 0.002287
v -0.039099 -0.001182 0.002406
v -0.039004 -0.001289 0.003620
v -0.038614 -0.001059 0.004207
v -0.038727 -0.001067 -0.002766
v -0.038777 -0.001346 -0.003055
v -0.038757 -0.000837 0.004534
v -0.038965 -0.000478 0.004757
v -0.039117 -0.000506 -0.002160
v -0.039116 -0.000260 -0.001968
v -0.039129 -0.000384 0.004835
v -0.039527 0.000606 0.001741
v -0.039470 0.000470 0.001780
v -0.039424 0.000610 0.004603
v -0.039705 0.000520 0.004770
v -0.039518 0.000738 0.001756
v -0.040139 0.000867 0.004729
v -0.039932 0.000991 0.004544
v -0.039944 0.001508 0.001472
v -0.040187 0.001550 0.001740
v -0.039862 0.001546 0.001978
v -0.040186 0.001654 0.002058
v -0.040038 0.001512 0.004151
v -0.040315 0.001754 0.000896
v -0.040023 0.001728 0.002202
v -0.040347 0.001919 -0.000741
v -0.040096 0.001774 -0.000767
v -0.040554 0.001930 -0.000930
v -0.040362 0.001790 0.002252
v -0.040065 0.001686 0.003970
v -0.040701 0.002064 -0.000795
v -0.040705 0.002104 0.000242
v -0.040076 0.001925 0.000213
v -0.040535 0.002073 0.002539
v -0.040305 0.002123 0.003503
v -0.040489 0.002104 0.003690
v -0.040480 0.002091 -0.000322
v -0.040515 0.002098 -0.000024
v -0.040646 0.002261 0.002783
v -0.040388 0.002267 0.003047
v -0.040338 0.002252 0.002836
v -0.037562 -0.002989 -0.001814
v -0.037746 -0.003053 -0.002078
v -0.037640 -0.002981 -0.001565
v -0.037473 -0.002656 -0.002266
v -0.038201 -0.001809 -0.000349
v -0.038225 -0.001465 0.000342
v -0.038211 -0.001361 0.000727
v -0.038419 -0.001237 0.001384
v -0.038516 -0.001215 0.001700
v -0.038502 -0.001277 0.002654
v -0.038295 -0.001286 0.002893
v -0.038238 -0.001217 0.003539
v -0.038497 -0.001244 0.003563
v -0.038490 -0.001266 0.003239
v -0.038355 -0.001174 0.003790
v -0.038331 -0.001052 0.004029
v -0.038732 -0.001181 0.004057
v -0.038284 -0.001076 -0.002669
v -0.038446 -0.000834 0.004332
v -0.038505 -0.000576 0.004507
v -0.038743 -0.000983 0.004420
v -0.038453 -0.000820 -0.002461
v -0.038843 -0.000881 -0.002574
v -0.038983 -0.000722 0.004713
v -0.039281 -0.000153 0.004869
v -0.039061 0.000063 -0.001790
v -0.039098 0.000472 0.004566
v -0.039414 0.000342 0.004755
v -0.039186 0.000741 0.001749
v -0.039321 0.000681 0.001698
v -0.039744 0.000881 -0.001487
v -0.039333 0.000857 0.001646
v -0.039364 0.000829 0.001811
v -0.039559 0.000625 0.001796
v -0.039424 0.000976 0.001747
v -0.039379 0.000931 0.004335
v -0.039515 0.001221 0.001740
v -0.039821 0.001249 0.004270
v -0.039666 0.001389 0.001549
v -0.039461 0.001325 0.001427
v -0.039695 0.001406 0.001822
v -0.039523 0.001353 0.001967
v -0.039716 0.001446 0.004016
v -0.039942 0.001639 0.000997
v -0.039656 0.001559 0.001056
v -0.039601 0.001446 0.001312
v -0.039878 0.001481 0.001715
v -0.039771 0.001621 -0.000782
v -0.039669 0.001748 0.000534
v -0.039970 0.001945 0.003497
v -0.040058 0.001876 -0.000515
v -0.039846 0.001858 -0.000287
v -0.040075 0.001957 -0.000112
v -0.039833 0.002006 0.003231
v -0.040368 0.002187 0.002678
v -0.040202 0.002019 0.002503
v -0.040151 0.002148 0.003221
v -0.037367 -0.002780 -0.002033
v -0.037240 -0.002801 -0.001801
v -0.037208 -0.002724 -0.001321
v -0.037438 -0.002701 -0.001174
v -0.037286 -0.002571 -0.001062
v -0.037391 -0.002383 -0.000856
v -0.037147 -0.002384 -0.002220
v -0.037687 -0.002295 -0.000786
v -0.037732 -0.002055 -0.000569
v -0.038083 -0.002001 -0.002950
v -0.037952 -0.001741 -0.002887
v -0.037845 -0.001857 -0.000365
v -0.037792 -0.001591 0.000128
v -0.038265 -0.001552 0.000090
v -0.038010 -0.001297 0.002627
v -0.038309 -0.001429 -0.002936
v -0.037946 -0.001474 -0.002814
v -0.038072 -0.001093 0.003819
v -0.038484 -0.000366 0.004552
v -0.038654 0.000087 0.004576
v -0.039134 0.000167 0.004724
v -0.038854 0.000198 -0.001707
v -0.039205 0.000472 -0.001603
v -0.039001 0.000835 0.001634
v -0.039046 0.000764 0.004341
v -0.039068 0.000701 -0.001457
v -0.039086 0.000968 0.001539
v -0.039088 0.001002 0.001923
v -0.039137 0.000882 -0.001349
v -0.039289 0.001154 0.001485
v -0.039270 0.001222 0.002020
v -0.039319 0.001177 0.004072
v -0.039433 0.001179 0.001606
v -0.039365 0.001097 0.001874
v -0.039594 0.001234 -0.001176
v -0.039662 0.001650 0.002263
v -0.039366 0.001432 0.002170
v -0.039383 0.001552 -0.000683
v -0.039680 0.001448 -0.000976
v -0.039808 0.001696 0.003775
v -0.039690 0.001834 -0.000009
v -0.039721 0.001915 0.002578
v -0.039591 0.001865 0.003244
v -0.039962 0.001944 0.002487
v -0.039846 0.002051 0.002759
v -0.040163 0.002208 0.002959
v -0.039669 0.001986 0.002924
v -0.040066 0.002126 0.002705
v -0.037239 -0.002811 -0.001569
v -0.036901 -0.002644 -0.001564
v -0.036965 -0.002409 -0.002062
v -0.037706 -0.002119 -0.002699
v -0.037629 -0.001811 -0.002712
v -0.037997 -0.001701 -0.000166
v -0.037226 -0.001491 0.000625
v -0.037471 -0.001325 0.001628
v -0.037957 -0.001297 0.002370
v -0.037732 -0.001283 0.002927
v -0.038025 -0.001279 0.003081
v -0.037899 -0.001180 0.003539
v -0.037877 -0.001099 -0.002579
v -0.038093 -0.000918 0.004078
v -0.037977 -0.000664 0.004228
v -0.038254 -0.000485 0.004415
v -0.038629 -0.000558 -0.002213
v -0.038440 -0.000133 0.004556
v -0.038679 -0.000193 0.004637
v -0.038379 0.000262 0.004406
v -0.038581 0.000478 0.004363
v -0.038827 0.000466 0.004479
v -0.038918 0.001239 0.003798
v -0.039035 0.001261 0.002146
v -0.039219 0.001357 -0.000906
v -0.039122 0.001102 -0.001156
v -0.039299 0.001403 0.001202
v -0.039337 0.001416 0.003815
v -0.039071 0.001554 -0.000510
v -0.039291 0.001566 0.002378
v -0.039520 0.001692 -0.000471
v -0.039286 0.001692 -0.000249
v -0.039484 0.001875 0.002761
v -0.039516 0.001673 0.003572
v -0.036926 -0.002631 -0.001316
v -0.036961 -0.002531 -0.001078
v -0.037040 -0.002357 -0.000828
v -0.037190 -0.002102 -0.002396
v -0.037055 -0.002128 -0.000569
v -0.037363 -0.001898 -0.000348
v -0.037438 -0.001711 -0.000046
v -0.037469 -0.001545 0.000346
v -0.037445 -0.001380 0.001036
v -0.037805 -0.001291 0.001909
v -0.037548 -0.001313 0.002606
v -0.037366 -0.001226 0.003144
v -0.037721 -0.001245 0.003193
v -0.037612 -0.001084 0.003633
v -0.037468 -0.001163 0.003378
v -0.037605 -0.001332 -0.002617
v -0.038071 -0.000534 -0.002149
v -0.037745 -0.000832 -0.002354
v -0.037759 -0.000416 -0.002011
v -0.038215 -0.000242 -0.001926
v -0.038261 -0.000158 0.004467
v -0.038101 0.000143 0.004343
v -0.038254 0.000471 0.004242
v -0.038332 -0.000003 -0.001774
v -0.038644 0.000393 -0.001567
v -0.038453 0.000789 0.004078
v -0.038852 0.000843 0.001728
v -0.038550 0.001035 0.001566
v -0.038819 0.001008 0.001530
v -0.038508 0.001094 0.002027
v -0.038778 0.000963 0.001883
v -0.038960 0.001201 0.001366
v -0.038816 0.001105 0.002039
v -0.038852 0.001386 0.002367
v -0.038713 0.001423 0.003351
v -0.038677 0.001289 0.003590
v -0.039102 0.001434 0.003631
v -0.038957 0.001268 -0.000932
v -0.039309 0.001536 0.000951
v -0.039052 0.001566 0.002533
v -0.038897 0.001597 0.003007
v -0.038957 0.001442 -0.000689
v -0.038872 0.001605 -0.000205
v -0.039493 0.001756 0.000312
v -0.039388 0.001623 0.000761
v -0.039283 0.001729 0.002668
v -0.038967 0.001632 0.002767
v -0.039112 0.001584 0.003360
v -0.039275 0.001769 0.002965
v -0.036905 -0.002551 -0.001832
v -0.036460 -0.002451 -0.001338
v -0.036698 -0.002551 -0.001338
v -0.036674 -0.002520 -0.001570
v -0.036516 -0.002436 -0.001086
v -0.036561 -0.002341 -0.000858
v -0.036687 -0.002237 -0.000685
v -0.036839 -0.002066 -0.002208
v -0.036646 -0.002111 -0.002055
v -0.037137 -0.001791 -0.002458
v -0.037271 -0.001621 0.000171
v -0.037018 -0.001576 0.000373
v -0.037208 -0.001567 -0.002512
v -0.037416 -0.001346 0.001362
v -0.037031 -0.001366 0.001873
v -0.037278 -0.001286 0.002848
v -0.037569 -0.001543 -0.002670
v -0.037199 -0.001125 -0.002387
v -0.037181 -0.001106 0.003367
v -0.037783 -0.000967 0.003885
v -0.037645 -0.000758 0.004023
v -0.037778 -0.000469 0.004233
v -0.038033 -0.000293 0.004377
v -0.037916 -0.000089 0.004330
v -0.038292 0.000533 -0.001413
v -0.038324 0.000811 -0.001206
v -0.038530 0.000985 0.001769
v -0.038749 0.000980 0.004017
v -0.038623 0.001163 0.001396
v -0.038710 0.001237 0.002208
v -0.038747 0.001498 -0.000470
v -0.038871 0.001368 0.001157
v -0.038293 0.001224 0.001306
v -0.038740 0.001472 0.002601
v -0.038390 0.001247 0.002324
v -0.038362 0.001322 0.002527
v -0.038645 0.001354 -0.000691
v -0.038388 0.001548 0.000004
v -0.039169 0.001699 0.000044
v -0.038699 0.001527 0.000767
v -0.038461 0.001553 0.000519
v -0.038600 0.001428 0.000994
v -0.038647 0.001496 0.002881
v -0.038817 0.001634 0.000320
v -0.039144 0.001653 0.000522
v -0.036584 -0.002299 -0.001856
v -0.036300 -0.002171 -0.001773
v -0.036423 -0.002367 -0.001596
v -0.036236 -0.002310 -0.000869
v -0.036311 -0.002185 -0.000599
v -0.036597 -0.001738 -0.002196
v -0.036881 -0.001941 -0.000310
v -0.037021 -0.001772 -0.000077
v -0.036513 -0.001725 0.000151
v -0.036819 -0.001549 -0.002333
v -0.036692 -0.001405 0.001781
v -0.037253 -0.001347 0.002349
v -0.036970 -0.001331 0.002617
v -0.037076 -0.001198 0.003119
v -0.037098 -0.001341 -0.002427
v -0.037338 -0.001011 0.003608
v -0.037300 -0.000826 0.003809
v -0.037435 -0.000975 -0.002378
v -0.037387 -0.000475 0.004078
v -0.037291 -0.000630 0.003962
v -0.037277 -0.000514 -0.002012
v -0.037624 0.000341 0.004085
v -0.037648 0.000090 0.004193
v -0.037687 -0.000029 -0.001710
v -0.038137 0.000753 -0.001204
v -0.037917 0.000625 0.004023
v -0.037807 0.000344 0.004159
v -0.037953 0.001037 0.001839
v -0.038149 0.001054 0.001857
v -0.038359 0.001044 0.003778
v -0.038063 0.000842 0.003896
v -0.038264 0.001073 0.001589
v -0.038091 0.001220 -0.000671
v -0.038336 0.001127 -0.000887
v -0.038393 0.001386 0.002756
v -0.038438 0.001398 0.003098
v -0.038355 0.001206 0.003535
v -0.037946 0.001423 0.000786
v -0.038544 0.001527 -0.000268
v -0.036155 -0.002261 -0.001542
v -0.036181 -0.002356 -0.001099
v -0.036026 -0.002180 -0.000582
v -0.036262 -0.001984 -0.001911
v -0.036424 -0.001921 -0.002039
v -0.036386 -0.001572 0.000720
v -0.037009 -0.001416 0.001176
v -0.036548 -0.001317 0.002718
v -0.036577 -0.001325 -0.002221
v -0.036473 -0.001373 0.002416
v -0.036776 -0.001373 0.002388
v -0.036712 -0.001099 -0.002215
v -0.037033 -0.000914 0.003590
v -0.036822 -0.000853 -0.002141
v -0.036947 -0.000629 -0.002032
v -0.037334 -0.000247 0.004110
v -0.037636 -0.000116 0.004220
v -0.037516 0.000378 -0.001388
v -0.037750 0.000903 0.003688
v -0.037913 0.001092 0.001596
v -0.037997 0.001084 0.003566
v -0.038188 0.001131 0.002116
v -0.037952 0.001189 0.002324
v -0.038044 0.001279 0.002994
v -0.038223 0.001257 0.003328
v -0.038100 0.001205 0.001329
v -0.038055 0.001287 0.002646
v -0.037777 0.001459 0.000378
v -0.038415 0.001567 0.000245
v -0.037937 0.001324 0.001065
v -0.036172 -0.002350 -0.001316
v -0.035725 -0.002211 -0.001258
v -0.036034 -0.002032 -0.001741
v -0.036187 -0.002033 -0.000328
v -0.036417 -0.001853 -0.000074
v -0.035873 -0.001924 -0.000051
v -0.036414 -0.001658 0.000372
v -0.036401 -0.001465 0.001454
v -0.036259 -0.001677 -0.002046
v -0.036131 -0.001469 0.001787
v -0.036658 -0.001390 0.002158
v -0.036423 -0.001516 -0.002159
v -0.036221 -0.001335 -0.002077
v -0.036352 -0.001214 0.002875
v -0.036769 -0.001272 0.002848
v -0.036672 -0.001165 0.003069
v -0.036861 -0.001058 0.003317
v -0.036620 -0.000717 0.003623
v -0.036627 -0.000888 0.003455
v -0.036995 -0.000727 0.003765
v -0.036855 -0.000554 0.003828
v -0.036953 -0.000315 0.003959
v -0.037173 0.000063 0.004039
v -0.037144 0.000287 0.003952
v -0.037350 0.000439 0.003937
v -0.037179 0.000569 0.003776
v -0.037765 0.000810 -0.001063
v -0.037333 0.000638 -0.001120
v -0.037582 0.000706 0.003807
v -0.037600 0.000947 0.003531
v -0.038089 0.001022 -0.000925
v -0.037425 0.001102 0.002145
v -0.037686 0.001060 0.001821
v -0.037728 0.001224 0.002773
v -0.037427 0.001034 0.003268
v -0.037783 0.001130 0.003289
v -0.037873 0.001296 -0.000433
v -0.037633 0.001089 -0.000684
v -0.037698 0.001134 0.001465
v -0.037767 0.001377 -0.000157
v -0.037669 0.001424 0.000143
v -0.035829 -0.002284 -0.001036
v -0.035865 -0.002265 -0.000829
v -0.035730 -0.002186 -0.000579
v -0.035778 -0.001888 -0.001730
v -0.035769 -0.001820 0.000201
v -0.035829 -0.001659 0.000628
v -0.035990 -0.001762 -0.001890
v -0.036142 -0.001554 0.001011
v -0.035883 -0.001398 0.002371
v -0.035635 -0.001320 0.002581
v -0.036271 -0.001324 0.002603
v -0.036367 -0.001030 0.003175
v -0.036303 -0.000859 -0.002002
v -0.036343 -0.000577 0.003624
v -0.036338 -0.000600 -0.001878
v -0.036571 -0.000422 -0.001812
v -0.036673 -0.000171 0.003887
v -0.036916 0.000004 -0.001565
v -0.036916 -0.000051 0.003970
v -0.037258 0.000832 -0.000897
v -0.037295 0.000818 0.003558
v -0.037090 0.000914 0.003329
v -0.037353 0.001091 0.001621
v -0.037597 0.001192 0.002543
v -0.037621 0.001169 0.003022
v -0.037289 0.001337 0.000033
v -0.037392 0.001199 0.001300
v -0.037373 0.001382 0.000692
v -0.037852 0.001458 0.000568
v -0.035313 -0.002212 -0.000825
v -0.035152 -0.002053 -0.001242
v -0.035308 -0.002175 -0.001048
v -0.035436 -0.002198 -0.000617
v -0.035169 -0.001733 -0.001567
v -0.035551 -0.001973 -0.001522
v -0.035676 -0.002026 -0.000204
v -0.035386 -0.002080 -0.000248
v -0.035448 -0.001675 -0.001704
v -0.035835 -0.001711 0.000441
v -0.035611 -0.001584 0.001314
v -0.036068 -0.001428 0.002193
v -0.035579 -0.001465 0.002185
v -0.035953 -0.001200 0.002824
v -0.035865 -0.001196 -0.001948
v -0.036028 -0.001038 0.003071
v -0.035800 -0.000874 0.003222
v -0.036291 -0.001089 -0.002073
v -0.035958 -0.000521 0.003535
v -0.036161 -0.000786 0.003389
v -0.036369 -0.000345 0.003742
v -0.035982 -0.000354 -0.001666
v -0.036659 0.000219 -0.001360
v -0.036728 0.000224 0.003838
v -0.036611 0.000029 0.003856
v -0.036841 0.000434 -0.001207
v -0.036837 0.000461 0.003740
v -0.036935 0.000710 0.003552
v -0.036680 0.000886 -0.000657
v -0.036900 0.001087 0.001594
v -0.036973 0.001073 0.002061
v -0.037186 0.001071 0.001806
v -0.037054 0.001084 0.002843
v -0.036921 0.001088 0.002551
v -0.037008 0.001219 -0.000170
v -0.037452 0.001195 -0.000436
v -0.037178 0.001355 0.000249
v -0.037333 0.001302 0.001007
v -0.035046 -0.002183 -0.000806
v -0.035102 -0.002195 -0.000622
v -0.034734 -0.001910 0.000450
v -0.035527 -0.001647 0.000887
v -0.035457 -0.001537 0.001859
v -0.035915 -0.001454 -0.001952
v -0.035591 -0.000632 0.003397
v -0.035697 -0.000723 -0.001799
v -0.035997 -0.000686 -0.001848
v -0.036227 0.000216 0.003678
v -0.036377 0.000423 -0.001131
v -0.036627 0.000658 -0.000930
v -0.036789 0.001037 0.001782
v -0.037005 0.001003 0.003094
v -0.036495 0.000885 0.003113
v -0.036771 0.000846 0.003328
v -0.037187 0.001112 0.002305
v -0.036690 0.001279 0.000307
v -0.037067 0.001349 0.000508
v -0.034629 -0.002164 -0.000703
v -0.034687 -0.002164 -0.000340
v -0.034962 -0.002102 -0.000185
v -0.035122 -0.001953 -0.001363
v -0.034810 -0.001930 -0.001239
v -0.034975 -0.001966 0.000182
v -0.035269 -0.001730 0.000711
v -0.035052 -0.001485 -0.001654
v -0.035043 -0.001712 0.000988
v -0.035366 -0.001396 0.002406
v -0.035124 -0.001274 0.002617
v -0.035382 -0.001422 -0.001770
v -0.035797 -0.000944 -0.001890
v -0.035134 -0.001144 0.002798
v -0.035356 -0.000777 0.003239
v -0.035705 -0.000294 0.003586
v -0.035923 -0.000209 0.003635
v -0.036255 -0.000042 0.003743
v -0.035928 0.000351 -0.001132
v -0.036323 0.000444 0.003595
v -0.036483 0.000772 0.003327
v -0.036464 0.001091 0.001563
v -0.036254 0.001028 0.002075
v -0.036569 0.001047 0.001850
v -0.036661 0.001065 0.002256
v -0.036615 0.001005 0.002804
v -0.036394 0.001184 0.000055
v -0.036957 0.001303 0.000830
v -0.036734 0.001300 0.000605
v -0.036660 0.001180 0.001249
v -0.034367 -0.002115 -0.000730
v -0.034454 -0.002176 -0.000507
v -0.034863 -0.002102 -0.000985
v -0.034760 -0.001739 -0.001410
v -0.034517 -0.001824 -0.001235
v -0.034953 -0.001668 0.001412
v -0.034679 -0.001542 -0.001512
v -0.034583 -0.001714 0.001497
v -0.035105 -0.001572 0.001906
v -0.035162 -0.001496 0.002157
v -0.034858 -0.001436 0.002339
v -0.035411 -0.001183 -0.001804
v -0.035392 -0.000466 0.003444
v -0.035542 -0.000499 -0.001670
v -0.035207 -0.000639 -0.001662
v -0.035461 -0.000158 0.003531
v -0.035814 0.000046 -0.001368
v -0.035381 -0.000178 -0.001465
v -0.035684 -0.000070 0.003590
v -0.035848 0.000140 0.003587
v -0.035774 0.000419 0.003439
v -0.036287 0.000612 0.003451
v -0.035648 0.000988 0.002016
v -0.035959 0.000935 0.002616
v -0.036210 0.000913 0.002877
v -0.036233 0.001232 0.000846
v -0.034200 -0.002175 -0.000291
v -0.034082 -0.002135 -0.000545
v -0.034630 -0.002019 0.000195
v -0.034571 -0.001984 -0.001076
v -0.034638 -0.001845 0.000726
v -0.034261 -0.001744 0.001629
v -0.034028 -0.001685 0.001962
v -0.034242 -0.001803 -0.001164
v -0.034579 -0.001631 0.001889
v -0.034548 -0.001376 0.002439
v -0.034970 -0.001254 -0.001682
v -0.034905 -0.001010 -0.001671
v -0.035133 -0.001013 0.002956
v -0.034858 -0.000686 -0.001607
v -0.035194 -0.000886 -0.001723
v -0.034882 -0.000446 0.003344
v -0.035452 0.000098 0.003507
v -0.035405 0.000472 -0.000895
v -0.035603 0.000297 0.003473
v -0.035895 0.000583 -0.000868
v -0.035604 0.000711 -0.000636
v -0.035913 0.000657 0.003258
v -0.036626 0.001019 -0.000432
v -0.036022 0.000793 0.003084
v -0.036269 0.001073 -0.000200
v -0.035916 0.001063 0.001589
v -0.035598 0.001104 0.001314
v -0.036060 0.001043 0.001765
v -0.036068 0.000991 0.002332
v -0.036161 0.001211 0.000321
v -0.036358 0.001209 0.001046
v -0.033933 -0.002178 -0.000287
v -0.034391 -0.002125 -0.000042
v -0.034277 -0.001991 -0.000949
v -0.033640 -0.001997 0.000903
v -0.034267 -0.001845 0.001034
v -0.033833 -0.001892 0.001217
v -0.033988 -0.001630 -0.001257
v -0.034480 -0.001530 0.002172
v -0.034286 -0.001194 -0.001505
v -0.034340 -0.001533 -0.001397
v -0.034369 -0.001174 0.002701
v -0.034660 -0.001358 -0.001572
v -0.034526 -0.000782 -0.001566
v -0.034957 -0.000859 0.003085
v -0.034907 -0.000638 0.003250
v -0.034461 -0.000790 0.003075
v -0.035142 -0.000247 0.003450
v -0.034975 0.000064 0.003393
v -0.035105 -0.000318 -0.001508
v -0.035189 -0.000049 0.003462
v -0.035484 0.000234 -0.001157
v -0.034979 0.000042 -0.001262
v -0.035222 0.000428 0.003274
v -0.035115 0.000728 -0.000505
v -0.035347 0.000626 0.003086
v -0.035675 0.000804 0.002886
v -0.035632 0.000550 0.003292
v -0.035444 0.000858 -0.000372
v -0.035375 0.000811 0.002723
v -0.036037 0.001222 0.000624
v -0.035269 0.001145 0.000800
v -0.033448 -0.002183 -0.000258
v -0.033974 -0.002176 -0.000078
v -0.033609 -0.001989 -0.000750
v -0.033971 -0.002043 -0.000739
v -0.033723 -0.002127 -0.000473
v -0.033934 -0.001882 -0.000986
v -0.033634 -0.001694 -0.001146
v -0.034007 -0.001760 0.001726
v -0.033867 -0.001411 -0.001372
v -0.034209 -0.001397 0.002422
v -0.034510 -0.001080 -0.001574
v -0.034614 -0.001025 0.002886
v -0.034236 -0.000871 -0.001523
v -0.034555 -0.000290 0.003312
v -0.035183 0.000231 0.003387
v -0.035034 0.000283 -0.001052
v -0.034942 0.000315 0.003284
v -0.035389 0.001027 0.001650
v -0.035489 0.000923 0.002333
v -0.035234 0.000940 -0.000157
v -0.035636 0.001096 0.000115
v -0.035723 0.001167 0.000376
v -0.035364 0.001127 0.001086
v -0.033226 -0.002098 -0.000496
v -0.033568 -0.002171 0.000243
v -0.033797 -0.002097 0.000424
v -0.033172 -0.001969 -0.000713
v -0.033976 -0.001986 0.000682
v -0.033572 -0.001813 -0.001002
v -0.033545 -0.001608 0.002174
v -0.033611 -0.001509 -0.001279
v -0.034032 -0.001560 0.002216
v -0.033511 -0.001058 -0.001418
v -0.033783 -0.001457 0.002376
v -0.034006 -0.001039 -0.001485
v -0.034127 -0.001300 -0.001457
v -0.034136 -0.000952 0.002911
v -0.033969 -0.001219 0.002646
v -0.033803 -0.000864 0.002972
v -0.034063 -0.000605 0.003138
v -0.034490 -0.000570 0.003221
v -0.034304 -0.000430 0.003245
v -0.034775 -0.000354 -0.001479
v -0.034826 -0.000131 -0.001366
v -0.034650 0.000166 0.003284
v -0.034735 -0.000060 0.003357
v -0.034912 0.000523 0.003095
v -0.034835 0.000649 -0.000593
v -0.034921 0.000697 0.002836
v -0.035098 0.000956 0.001944
v -0.035011 0.001004 0.000071
v -0.035409 0.001156 0.000559
v -0.033358 -0.002212 -0.000041
v -0.033193 -0.002221 0.000205
v -0.032985 -0.002132 0.000867
v -0.033279 -0.001957 0.001382
v -0.033511 -0.001847 0.001671
v -0.033066 -0.001891 0.001715
v -0.033190 -0.001603 0.002228
v -0.033482 -0.001751 0.001925
v -0.033146 -0.001333 -0.001287
v -0.033354 -0.001393 0.002471
v -0.033482 -0.001271 -0.001365
v -0.033641 -0.000882 -0.001446
v -0.033981 -0.000544 -0.001445
v -0.033907 -0.000771 -0.001475
v -0.034401 -0.000432 -0.001468
v -0.033954 -0.000283 0.003224
v -0.034040 -0.000102 0.003246
v -0.034152 0.000005 -0.001198
v -0.034331 0.000027 0.003269
v -0.034303 0.000263 0.003180
v -0.034710 0.000443 -0.000832
v -0.034482 0.000596 0.002906
v -0.034556 0.000420 0.003116
v -0.034716 0.000823 -0.000286
v -0.034634 0.000883 0.002125
v -0.034768 0.000807 0.002502
v -0.034869 0.000894 -0.000162
v -0.035063 0.001081 0.000327
v -0.034562 0.001088 0.000822
v -0.034756 0.001089 0.000594
v -0.032743 -0.002255 -0.000001
v -0.032978 -0.002195 -0.000258
v -0.032846 -0.002259 0.000194
v -0.033047 -0.002204 0.000463
v -0.032447 -0.002063 0.001542
v -0.033088 -0.001552 -0.001149
v -0.033129 -0.001783 -0.000946
v -0.033519 -0.001119 0.002754
v -0.033461 -0.000727 0.003047
v -0.033601 -0.000594 -0.001410
v -0.033685 -0.000188 0.003207
v -0.034006 -0.000203 -0.001317
v -0.034047 0.000414 0.003044
v -0.034275 0.000808 0.002312
v -0.034353 0.000870 -0.000090
v -0.034085 0.000931 0.000116
v -0.034545 0.001004 0.000243
v -0.034617 0.001074 0.001094
v -0.034692 0.001007 0.001518
v -0.034213 0.001015 0.000380
v -0.032606 -0.002184 -0.000253
v -0.032327 -0.002275 -0.000016
v -0.032420 -0.002294 0.000483
v -0.032479 -0.002248 0.000728
v -0.032888 -0.002112 -0.000446
v -0.032578 -0.002124 0.001237
v -0.032769 -0.001905 -0.000747
v -0.032945 -0.001759 0.002038
v -0.032366 -0.001876 0.001977
v -0.033065 -0.001418 0.002478
v -0.032951 -0.001154 0.002737
v -0.033378 -0.000759 -0.001408
v -0.033633 -0.000406 0.003181
v -0.033625 -0.000294 -0.001318
v -0.033752 -0.000046 -0.001195
v -0.033676 0.000066 0.003172
v -0.033479 0.000102 -0.001061
v -0.033965 0.000206 0.003156
v -0.033747 0.000347 0.003060
v -0.034055 0.000204 -0.001017
v -0.034168 0.000556 -0.000618
v -0.034084 0.000390 -0.000823
v -0.034226 0.000698 0.002632
v -0.033916 0.000513 0.002906
v -0.034271 0.000715 -0.000384
v -0.033841 0.000685 -0.000388
v -0.034218 0.001049 0.001154
v -0.032438 -0.002301 0.000229
v -0.031828 -0.002304 0.001011
v -0.032615 -0.001936 0.001792
v -0.032498 -0.002048 -0.000510
v -0.032621 -0.001710 0.002192
v -0.032352 -0.001678 0.002264
v -0.032738 -0.001689 -0.000992
v -0.032988 -0.001066 -0.001351
v -0.032977 -0.000929 0.002906
v -0.033365 -0.000512 0.003130
v -0.033269 -0.000407 -0.001323
v -0.033437 -0.000089 0.003173
v -0.033454 0.000172 0.003097
v -0.033530 0.000396 0.002962
v -0.033476 0.000299 -0.000873
v -0.033726 0.000736 0.002411
v -0.033552 0.000651 0.002606
v -0.034035 0.000832 0.002130
v -0.034223 0.001057 0.000644
v -0.031640 -0.002390 0.000290
v -0.032200 -0.002197 -0.000234
v -0.031888 -0.002367 0.000489
v -0.031980 -0.002329 0.000718
v -0.031704 -0.002264 0.001283
v -0.031983 -0.002056 -0.000483
v -0.032241 -0.001849 -0.000759
v -0.031806 -0.001777 0.002240
v -0.032335 -0.001330 -0.001198
v -0.032423 -0.001581 -0.001045
v -0.032531 -0.001450 -0.001159
v -0.032284 -0.001471 0.002499
v -0.032467 -0.001300 0.002641
v -0.032407 -0.001072 -0.001295
v -0.032654 -0.001285 -0.001254
v -0.032545 -0.000894 0.002924
v -0.032969 -0.000860 -0.001371
v -0.032760 -0.000489 0.003078
v -0.032862 -0.000705 0.003021
v -0.032965 -0.000540 -0.001330
v -0.033269 -0.000144 -0.001213
v -0.033228 -0.000194 0.003171
v -0.033191 0.000057 0.003111
v -0.033520 0.000505 -0.000608
v -0.033546 0.000567 0.002757
v -0.033995 0.000963 0.001504
v -0.033852 0.000819 -0.000119
v -0.033364 0.000993 0.000641
v -0.033971 0.001051 0.000879
v -0.031682 -0.002328 0.000017
v -0.031121 -0.002467 0.000519
v -0.032007 -0.002052 0.001751
v -0.032039 -0.001649 -0.000954
v -0.031996 -0.001550 0.002453
v -0.032146 -0.001438 -0.001120
v -0.032365 -0.001105 0.002795
v -0.032003 -0.001284 0.002679
v -0.032426 -0.000815 -0.001324
v -0.032449 -0.000367 0.003073
v -0.032504 -0.000637 0.003027
v -0.032419 -0.000542 -0.001294
v -0.032807 -0.000024 0.003080
v -0.033033 0.000056 -0.001065
v -0.032965 0.000356 -0.000761
v -0.032840 0.000182 0.003001
v -0.033189 0.000272 0.002995
v -0.033201 0.000622 0.002575
v -0.033009 0.000451 0.002799
v -0.033419 0.000661 -0.000346
v -0.033519 0.000989 0.001197
v -0.030936 -0.002330 0.001482
v -0.031638 -0.002217 -0.000245
v -0.031646 -0.002204 0.001508
v -0.031344 -0.002138 -0.000390
v -0.031548 -0.001594 -0.000987
v -0.031785 -0.001420 -0.001115
v -0.032034 -0.001170 -0.001235
v -0.032009 -0.000896 -0.001289
v -0.032257 -0.000763 0.002971
v -0.032147 -0.000482 0.003044
v -0.032712 -0.000217 0.003094
v -0.032837 -0.000170 -0.001188
v -0.032528 -0.000348 -0.001253
v -0.033003 0.000192 -0.000949
v -0.032627 0.000539 0.002639
v -0.033137 0.000762 -0.000103
v -0.033358 0.001002 0.000935
v -0.033146 0.000708 0.002352
v -0.033228 0.000883 0.000184
v -0.033284 0.000956 0.000428
v -0.031234 -0.002437 0.000776
v -0.031165 -0.002315 -0.000131
v -0.031108 -0.002401 0.000037
v -0.030823 -0.002419 0.000042
v -0.030882 -0.002483 0.000305
v -0.030752 -0.002477 0.001002
v -0.031391 -0.002140 0.001751
v -0.031423 -0.001990 0.002010
v -0.031072 -0.001847 0.002284
v -0.031460 -0.001931 -0.000647
v -0.031542 -0.001771 -0.000825
v -0.031129 -0.001784 -0.000803
v -0.031484 -0.001810 0.002249
v -0.031690 -0.001247 -0.001196
v -0.031456 -0.001403 0.002650
v -0.031596 -0.001032 -0.001250
v -0.032028 -0.000962 0.002881
v -0.031957 -0.000671 0.002996
v -0.032008 -0.000622 -0.001280
v -0.032287 -0.000180 -0.001158
v -0.032186 0.000092 -0.000977
v -0.032291 -0.000087 0.003047
v -0.032252 0.000151 0.002960
v -0.032579 0.000047 -0.001029
v -0.032359 0.000511 0.002673
v -0.032546 0.000332 0.002865
v -0.032551 0.000074 0.003019
v -0.032729 0.000489 -0.000554
v -0.032608 0.000648 0.002416
v -0.033203 0.000770 0.002138
v -0.032499 0.000775 0.001901
v -0.032714 0.000838 0.000135
v -0.032759 0.000917 0.000396
v -0.032775 0.000968 0.000689
v -0.033021 0.000969 0.001097
v -0.033006 0.000923 0.001360
v -0.030648 -0.002523 0.000771
v -0.030849 -0.002396 0.001307
v -0.030319 -0.002410 0.001508
v -0.030956 -0.002068 -0.000498
v -0.030937 -0.002240 -0.000271
v -0.030641 -0.001985 0.002176
v -0.031438 -0.001611 0.002478
v -0.031358 -0.001358 -0.001123
v -0.031057 -0.001621 0.002514
v -0.031138 -0.001358 0.002708
v -0.031099 -0.001078 0.002857
v -0.031709 -0.001093 0.002825
v -0.031665 -0.000855 0.002936
v -0.031499 -0.000797 -0.001262
v -0.031822 -0.000144 0.003024
v -0.031884 -0.000385 0.003043
v -0.031717 -0.000085 -0.001079
v -0.032061 -0.000227 0.003052
v -0.032496 0.000273 -0.000811
v -0.032604 0.000620 -0.000325
v -0.030154 -0.002565 0.000269
v -0.030273 -0.002406 -0.000111
v -0.030726 -0.002247 0.001762
v -0.030798 -0.001358 -0.001096
v -0.031057 -0.001558 -0.000991
v -0.031079 -0.001176 -0.001186
v -0.031445 -0.000635 0.003001
v -0.031308 -0.000506 -0.001218
v -0.031638 -0.000505 -0.001255
v -0.031646 -0.000499 0.003032
v -0.031622 -0.000254 0.003030
v -0.031875 -0.000305 -0.001194
v -0.031600 0.000036 0.002944
v -0.031687 0.000087 -0.000950
v -0.032101 0.000371 0.002807
v -0.031879 0.000234 0.002873
v -0.031946 0.000056 0.002976
v -0.031978 0.000442 -0.000567
v -0.031954 0.000584 -0.000344
v -0.032482 0.000918 0.001209
v -0.031586 0.000727 0.001871
v -0.032216 0.000695 0.002160
v -0.032150 0.000603 0.002416
v -0.032397 0.000732 -0.000080
v -0.032275 0.000830 0.000187
v -0.031995 0.000865 0.000384
v -0.032400 0.000945 0.000887
v -0.030166 -0.002513 0.000072
v -0.029904 -0.002522 0.000061
v -0.030132 -0.002592 0.000829
v -0.030281 -0.002581 0.000578
v -0.029638 -0.002579 0.001293
v -0.030125 -0.002535 0.001195
v -0.030061 -0.002280 -0.000311
v -0.030525 -0.002015 -0.000580
v -0.030555 -0.001767 -0.000818
v -0.030634 -0.001259 0.002800
v -0.030528 -0.001054 0.002890
v -0.030682 -0.000997 -0.001211
v -0.030865 -0.000821 0.002951
v -0.030822 -0.000846 -0.001238
v -0.031286 -0.001045 -0.001229
v -0.031067 -0.000550 0.003014
v -0.031046 -0.000668 -0.001234
v -0.031286 -0.000248 -0.001133
v -0.031234 -0.000088 0.002961
v -0.031307 -0.000354 0.003022
v -0.031468 0.000281 0.002780
v -0.031968 0.000260 -0.000796
v -0.031386 0.000251 -0.000764
v -0.031814 0.000423 0.002671
v -0.031716 0.000756 0.000063
v -0.031781 0.000681 -0.000148
v -0.032069 0.000919 0.000693
v -0.029966 -0.002356 0.001740
v -0.030709 -0.002123 0.001973
v -0.029780 -0.002044 0.002250
v -0.030550 -0.001744 0.002463
v -0.030136 -0.001845 0.002427
v -0.030225 -0.001726 -0.000865
v -0.030086 -0.001910 -0.000706
v -0.030466 -0.001481 -0.001022
v -0.030110 -0.001518 -0.001003
v -0.030693 -0.001470 0.002672
v -0.030877 -0.000433 0.003014
v -0.031034 -0.000393 -0.001171
v -0.030903 -0.000223 0.002982
v -0.031293 0.000032 -0.000959
v -0.031348 0.000426 -0.000544
v -0.031197 0.000176 0.002831
v -0.031472 0.000446 0.002599
v -0.031757 0.000574 0.002404
v -0.031552 0.000590 -0.000296
v -0.031482 0.000884 0.000974
v -0.031830 0.000913 0.000913
v -0.031744 0.000874 0.001202
v -0.029755 -0.002645 0.000550
v -0.029773 -0.002620 0.000337
v -0.029477 -0.002673 0.000803
v -0.029810 -0.002475 0.001532
v -0.029755 -0.002610 0.001074
v -0.029603 -0.002240 0.002020
v -0.029939 -0.002099 -0.000523
v -0.030280 -0.001628 0.002612
v -0.030111 -0.001478 0.002728
v -0.030039 -0.001261 0.002829
v -0.030226 -0.001290 -0.001118
v -0.030340 -0.001109 -0.001180
v -0.030462 -0.001121 -0.001189
v -0.030606 -0.000669 -0.001226
v -0.030604 -0.000439 -0.001187
v -0.030595 -0.000561 0.002993
v -0.030655 -0.000020 0.002888
v -0.030950 -0.000078 -0.001012
v -0.030955 0.000015 0.002902
v -0.031012 0.000199 -0.000787
v -0.031234 0.000526 0.002412
v -0.031099 0.000790 0.001456
v -0.031479 0.000648 0.002142
v -0.031495 0.000879 0.000618
v -0.031511 0.000834 0.000353
v -0.030997 0.000835 0.001195
v -0.028937 -0.002703 0.000330
v -0.029077 -0.002391 -0.000257
v -0.029389 -0.002527 -0.000048
v -0.029294 -0.002630 0.000118
v -0.029259 -0.002678 0.000279
v -0.029119 -0.002710 0.000511
v -0.029213 -0.002676 0.001045
v -0.029105 -0.002631 0.001335
v -0.028996 -0.002568 0.001575
v -0.029655 -0.002293 -0.000330
v -0.028995 -0.002453 0.001814
v -0.029808 -0.001692 -0.000888
v -0.029773 -0.001784 0.002531
v -0.030004 -0.000964 0.002921
v -0.030397 -0.000751 0.002958
v -0.030319 -0.000816 -0.001216
v -0.030328 -0.000114 0.002907
v -0.030600 -0.000187 -0.001077
v -0.030571 -0.000324 0.002976
v -0.030618 0.000050 -0.000919
v -0.030553 0.000224 0.002722
v -0.030862 0.000379 -0.000571
v -0.030651 0.000479 0.002411
v -0.030747 0.000596 0.002168
v -0.031007 0.000368 0.002620
v -0.030955 0.000575 -0.000273
v -0.031381 0.000785 0.000179
v -0.031144 0.000842 0.000443
v -0.031074 0.000865 0.000639
v -0.028925 -0.002616 0.000069
v -0.028868 -0.002732 0.000784
v -0.028546 -0.002693 0.001302
v -0.028527 -0.002567 -0.000115
v -0.029097 -0.002199 -0.000466
v -0.029148 -0.001982 0.002438
v -0.029295 -0.001962 -0.000679
v -0.029366 -0.001713 -0.000876
v -0.029369 -0.001754 0.002617
v -0.029681 -0.001508 0.002732
v -0.029707 -0.001436 -0.001048
v -0.029563 -0.001246 -0.001132
v -0.029682 -0.001186 0.002863
v -0.029939 -0.001201 -0.001146
v -0.029836 -0.000927 -0.001202
v -0.030076 -0.000607 0.002969
v -0.030204 -0.000279 -0.001117
v -0.029862 -0.000297 0.002930
v -0.030214 -0.000431 0.002964
v -0.030571 0.000233 -0.000739
v -0.030919 0.000679 0.001914
v -0.031215 0.000692 -0.000050
v -0.031107 0.000870 0.000899
v -0.028283 -0.002780 0.000803
v -0.028934 -0.002324 0.002042
v -0.028860 -0.002182 0.002255
v -0.028972 -0.001685 -0.000914
v -0.029061 -0.001606 0.002740
v -0.029311 -0.001395 -0.001068
v -0.029206 -0.001177 -0.001148
v -0.029361 -0.001014 0.002912
v -0.029645 -0.000563 0.002941
v -0.029672 -0.000886 0.002928
v -0.030130 -0.000510 -0.001190
v -0.030253 -0.000052 -0.000988
v -0.030082 0.000005 0.002846
v -0.030028 0.000175 -0.000778
v -0.030323 0.000371 0.002557
v -0.030145 0.000246 0.002680
v -0.030298 0.000099 0.002809
v -0.030337 0.000384 -0.000540
v -0.030317 0.000559 -0.000259
v -0.030481 0.000835 0.001040
v -0.030583 0.000745 0.000165
v -0.030561 0.000810 0.000435
v -0.028272 -0.002567 -0.000129
v -0.028181 -0.002711 0.000089
v -0.028537 -0.002728 0.000282
v -0.028200 -0.002787 0.000574
v -0.028484 -0.002749 0.000993
v -0.028355 -0.002623 0.001622
v -0.028575 -0.001995 0.002508
v -0.028712 -0.002373 -0.000326
v -0.028839 -0.001789 0.002642
v -0.028997 -0.001462 -0.001039
v -0.029230 -0.001325 0.002841
v -0.028769 -0.001506 0.002796
v -0.029001 -0.000995 -0.001176
v -0.029071 -0.001120 0.002900
v -0.029496 -0.001019 -0.001186
v -0.029192 -0.000791 -0.001195
v -0.029655 -0.000691 -0.001203
v -0.029742 -0.000139 0.002876
v -0.029777 -0.000341 -0.001135
v -0.029682 0.000116 0.002740
v -0.029835 -0.000085 -0.000999
v -0.030085 0.000451 0.002416
v -0.029896 0.000415 -0.000486
v -0.030401 0.000845 0.000794
v -0.030203 0.000835 0.000659
v -0.027934 -0.002620 -0.000073
v -0.028118 -0.002774 0.000345
v -0.028057 -0.002738 0.001343
v -0.028111 -0.002559 0.001825
v -0.028097 -0.002377 -0.000354
v -0.028508 -0.002180 -0.000525
v -0.028227 -0.002217 0.002333
v -0.028613 -0.001884 -0.000780
v -0.028354 -0.001240 -0.001134
v -0.028842 -0.001203 -0.001133
v -0.028979 -0.000848 0.002929
v -0.029208 -0.000448 0.002917
v -0.029341 -0.000740 0.002935
v -0.029533 -0.000449 -0.001163
v -0.029511 -0.000173 -0.001044
v -0.029318 -0.000007 0.002787
v -0.029608 0.000161 -0.000801
v -0.029390 0.000144 -0.000796
v -0.029506 0.000298 0.002594
v -0.029785 0.000334 0.002560
v -0.029991 0.000623 0.001949
v -0.030138 0.000564 0.002171
v -0.029345 0.000521 0.002162
v -0.029746 0.000438 0.002412
v -0.030097 0.000752 0.000229
v -0.030208 0.000673 -0.000011
v -0.029802 0.000785 0.000433
v -0.030131 0.000748 0.001418
v -0.029897 0.000776 0.001195
v -0.027516 -0.002847 0.000555
v -0.027668 -0.002820 0.001045
v -0.027622 -0.002843 0.000813
v -0.027932 -0.002742 0.000148
v -0.027545 -0.002741 0.000120
v -0.028078 -0.002440 0.002043
v -0.028123 -0.002058 -0.000659
v -0.028094 -0.002135 0.002455
v -0.028236 -0.001837 0.002687
v -0.028412 -0.001669 -0.000944
v -0.028472 -0.001716 0.002719
v -0.028672 -0.001231 0.002883
v -0.028904 -0.000676 -0.001185
v -0.029126 -0.000500 -0.001169
v -0.029241 -0.000306 -0.001114
v -0.029437 -0.000275 0.002893
v -0.029010 -0.000185 -0.001042
v -0.029230 -0.000070 -0.000979
v -0.029245 0.000378 0.002437
v -0.029370 0.000368 -0.000535
v -0.029684 0.000667 0.001699
v -0.029801 0.000805 0.000928
v -0.027096 -0.002792 0.000135
v -0.027215 -0.002850 0.000416
v -0.027686 -0.002807 0.000346
v -0.027455 -0.002782 0.001362
v -0.027403 -0.002722 0.001584
v -0.027650 -0.002527 -0.000218
v -0.027133 -0.002641 0.001837
v -0.027318 -0.002435 -0.000370
v -0.027715 -0.002254 -0.000512
v -0.027699 -0.002112 0.002515
v -0.027761 -0.001955 -0.000766
v -0.028105 -0.001773 -0.000893
v -0.027840 -0.001673 0.002780
v -0.028352 -0.001426 0.002846
v -0.028164 -0.001229 0.002899
v -0.028536 -0.001007 0.002918
v -0.028443 -0.000709 0.002923
v -0.028672 -0.000863 -0.001183
v -0.028922 -0.000565 0.002922
v -0.028795 -0.000374 -0.001125
v -0.028840 -0.000304 0.002878
v -0.028930 0.000268 0.002564
v -0.029279 0.000203 0.002644
v -0.028840 -0.000091 0.002808
v -0.029027 0.000121 -0.000808
v -0.029181 0.000583 0.001960
v -0.029312 0.000516 -0.000302
v -0.029056 0.000705 0.000207
v -0.029170 0.000771 0.000713
v -0.029003 0.000721 0.001228
v -0.028512 0.000660 0.001457
v -0.026669 -0.002895 0.000366
v -0.026760 -0.002914 0.000649
v -0.027197 -0.002874 0.000817
v -0.026667 -0.002919 0.000905
v -0.027112 -0.002859 0.001109
v -0.026717 -0.002829 0.001407
v -0.027077 -0.002699 -0.000062
v -0.027361 -0.002220 -0.000593
v -0.027957 -0.001949 0.002631
v -0.028194 -0.001476 -0.001052
v -0.027751 -0.001350 0.002879
v -0.028339 -0.000442 0.002892
v -0.028362 -0.000767 -0.001194
v -0.028471 -0.000499 -0.001162
v -0.028701 -0.000053 -0.000952
v -0.028599 0.000456 0.002239
v -0.029170 0.000632 -0.000045
v -0.028912 0.000737 0.000412
v -0.029187 0.000761 0.000985
v -0.026922 -0.002624 -0.000184
v -0.026480 -0.002487 0.002263
v -0.027345 -0.002500 0.002070
v -0.027813 -0.002317 0.002264
v -0.027281 -0.002191 0.002501
v -0.027071 -0.002027 0.002671
v -0.027453 -0.001881 0.002708
v -0.027572 -0.001670 -0.000966
v -0.027778 -0.001242 -0.001150
v -0.027463 -0.001358 -0.001113
v -0.027639 -0.001110 0.002914
v -0.028211 -0.000951 -0.001187
v -0.027847 -0.000692 -0.001197
v -0.027877 -0.001061 -0.001180
v -0.028090 -0.000953 0.002924
v -0.028134 -0.000552 -0.001179
v -0.028040 -0.000659 0.002909
v -0.028288 -0.000228 0.002831
v -0.028421 -0.000192 -0.001052
v -0.028330 0.000020 0.002717
v -0.028411 0.000036 -0.000899
v -0.028828 0.000124 0.002686
v -0.028649 0.000225 -0.000706
v -0.028735 0.000356 0.002443
v -0.028809 0.000380 -0.000508
v -0.028494 0.000554 -0.000192
v -0.028531 0.000612 0.001723
v -0.028927 0.000527 -0.000264
v -0.028523 0.000731 0.000474
v -0.028594 0.000671 0.000136
v -0.026703 -0.002812 0.000102
v -0.026509 -0.002753 -0.000048
v -0.026332 -0.002611 0.002048
v -0.026709 -0.002774 0.001604
v -0.027112 -0.002386 0.002299
v -0.026787 -0.002120 -0.000713
v -0.027218 -0.001968 -0.000802
v -0.027239 -0.001339 0.002900
v -0.027422 -0.001542 0.002846
v -0.027180 -0.001334 -0.001133
v -0.027356 -0.001026 -0.001195
v -0.028181 -0.000312 -0.001114
v -0.027893 -0.000065 0.002721
v -0.027992 -0.000386 0.002855
v -0.027816 -0.000205 -0.001071
v -0.027615 0.000108 -0.000863
v -0.028123 -0.000049 -0.000962
v -0.028068 0.000226 -0.000710
v -0.028133 0.000207 0.002568
v -0.028574 0.000552 0.001969
v -0.028404 0.000718 0.001030
v -0.028368 0.000736 0.000714
v -0.025935 -0.002986 0.000829
v -0.026365 -0.002871 0.000148
v -0.026581 -0.002570 -0.000286
v -0.026434 -0.002139 -0.000725
v -0.026865 -0.002367 -0.000484
v -0.026708 -0.001858 -0.000906
v -0.026740 -0.001934 0.002758
v -0.027074 -0.001819 0.002784
v -0.027207 -0.001540 -0.001054
v -0.026831 -0.001549 0.002875
v -0.027578 -0.000800 0.002916
v -0.027183 -0.000714 0.002903
v -0.027551 -0.000870 -0.001210
v -0.027539 -0.000608 -0.001197
v -0.027595 -0.000492 0.002874
v -0.027798 -0.000433 -0.001162
v -0.028300 0.000342 0.002431
v -0.027994 0.000401 -0.000478
v -0.028122 0.000622 -0.000016
v -0.028103 0.000438 0.002209
v -0.027926 0.000543 -0.000216
v -0.027965 0.000664 0.000158
v -0.028303 0.000710 0.000304
v -0.027748 0.000708 0.000704
v -0.025820 -0.002971 0.000366
v -0.026051 -0.002859 0.000093
v -0.026201 -0.002966 0.000547
v -0.025786 -0.002993 0.000656
v -0.026289 -0.002921 0.001107
v -0.025618 -0.002968 0.001108
v -0.026168 -0.002785 0.001641
v -0.025497 -0.002922 0.001326
v -0.026114 -0.002687 -0.000176
v -0.026454 -0.002349 0.002475
v -0.026229 -0.002486 -0.000410
v -0.026638 -0.002130 0.002656
v -0.026458 -0.002244 0.002580
v -0.026650 -0.001676 -0.001009
v -0.026668 -0.001324 0.002915
v -0.027101 -0.001098 0.002923
v -0.026926 -0.000804 -0.001216
v -0.027296 -0.000450 -0.001170
v -0.027236 -0.000676 -0.001212
v -0.027533 -0.000308 -0.001120
v -0.027273 -0.000321 0.002820
v -0.027538 -0.000223 0.002788
v -0.027561 -0.000051 -0.000986
v -0.027810 0.000245 0.002474
v -0.027832 0.000527 0.001958
v -0.027537 0.000410 0.002212
v -0.027936 0.000711 0.000494
v -0.027663 0.000580 0.001720
v -0.025396 -0.002997 0.000533
v -0.025706 -0.002850 0.000021
v -0.025875 -0.002725 0.001839
v -0.026091 -0.002648 0.001983
v -0.025846 -0.002298 0.002549
v -0.025936 -0.002504 0.002269
v -0.025832 -0.002409 -0.000517
v -0.026142 -0.001923 0.002791
v -0.026269 -0.001664 0.002869
v -0.026373 -0.001488 -0.001092
v -0.026935 -0.001094 -0.001189
v -0.027073 -0.000482 0.002856
v -0.027205 -0.000153 -0.001056
v -0.026910 -0.000291 -0.001140
v -0.027275 -0.000092 0.002726
v -0.027289 0.000256 0.002448
v -0.027420 0.000411 -0.000487
v -0.027473 0.000083 0.002614
v -0.027590 0.000265 -0.000695
v -0.027100 0.000677 0.000525
v -0.027701 0.000688 0.000960
v -0.025300 -0.002999 0.000893
v -0.025333 -0.002752 -0.000153
v -0.025764 -0.002943 0.000229
v -0.025405 -0.002636 0.002096
v -0.026086 -0.002143 0.002677
v -0.025746 -0.001859 -0.000926
v -0.026177 -0.001978 -0.000851
v -0.025806 -0.001714 0.002870
v -0.026111 -0.001693 -0.001006
v -0.026334 -0.001432 0.002910
v -0.026506 -0.001183 -0.001172
v -0.026287 -0.000813 0.002903
v -0.026696 -0.000956 0.002921
v -0.026704 -0.000593 0.002873
v -0.026797 -0.000475 -0.001182
v -0.026744 -0.000162 -0.001070
v -0.026920 0.000127 0.002566
v -0.027532 0.000526 0.001923
v -0.026769 0.000490 0.001995
v -0.027579 0.000666 0.000180
v -0.027679 0.000621 -0.000015
v -0.025244 -0.002859 0.001562
v -0.025510 -0.002600 -0.000339
v -0.025533 -0.002491 0.002346
v -0.025478 -0.002334 0.002566
v -0.025539 -0.002156 0.002702
v -0.025826 -0.002153 -0.000738
v -0.025792 -0.002026 0.002754
v -0.026063 -0.001384 -0.001121
v -0.025769 -0.001427 0.002925
v -0.026263 -0.001154 0.002927
v -0.026350 -0.000815 -0.001215
v -0.026457 -0.000085 -0.001030
v -0.026972 -0.000165 0.002741
v -0.026868 0.000059 -0.000911
v -0.026575 0.000427 -0.000473
v -0.026820 0.000271 -0.000693
v -0.026773 0.000291 0.002394
v -0.027022 0.000606 -0.000005
v -0.027071 0.000515 -0.000279
v -0.026982 0.000662 0.000849
v -0.027580 0.000644 0.001274
v -0.026983 0.000569 0.001653
v -0.027010 0.000406 0.002205
v -0.027064 0.000655 0.000250
v -0.025208 -0.002935 0.000192
v -0.025017 -0.003028 0.000680
v -0.024873 -0.002980 0.001134
v -0.024764 -0.002884 -0.000014
v -0.025040 -0.002758 0.001844
v -0.024766 -0.002591 0.002262
v -0.025058 -0.002486 0.002441
v -0.025306 -0.002396 -0.000567
v -0.024996 -0.001969 -0.000892
v -0.025218 -0.002204 -0.000731
v -0.025508 -0.001897 0.002826
v -0.025294 -0.002014 0.002802
v -0.025329 -0.001756 -0.000993
v -0.026054 -0.001025 -0.001199
v -0.025876 -0.000969 0.002924
v -0.025968 -0.001271 0.002933
v -0.026074 -0.000780 -0.001222
v -0.026507 -0.000360 0.002804
v -0.026184 -0.000156 -0.001065
v -0.026485 -0.000323 -0.001140
v -0.026256 -0.000519 -0.001192
v -0.026368 -0.000128 0.002699
v -0.026361 0.000282 -0.000686
v -0.026629 -0.000007 0.002644
v -0.026624 0.000161 0.002530
v -0.026777 0.000425 -0.000471
v -0.026516 0.000583 0.001386
v -0.026484 0.000538 0.001711
v -0.026510 0.000387 0.002210
v -0.026532 0.000548 -0.000195
v -0.026504 0.000644 0.000315
v -0.024390 -0.002882 -0.000038
v -0.024861 -0.002707 -0.000264
v -0.024648 -0.002445 0.002497
v -0.025138 -0.002273 0.002652
v -0.025386 -0.001630 0.002900
v -0.025635 -0.001536 -0.001073
v -0.025507 -0.000901 -0.001221
v -0.025722 -0.000776 -0.001223
v -0.025745 -0.000409 0.002806
v -0.026071 -0.000256 0.002750
v -0.026175 -0.000581 0.002859
v -0.025904 -0.000312 -0.001147
v -0.026158 0.000098 -0.000885
v -0.026331 0.000158 0.002495
v -0.025982 0.000226 0.002418
v -0.026576 0.000605 0.000020
v -0.024043 -0.003054 0.000589
v -0.024786 -0.003022 0.000422
v -0.024351 -0.002994 0.000188
v -0.023996 -0.002856 0.001627
v -0.024626 -0.002595 -0.000416
v -0.023896 -0.002539 0.002389
v -0.024256 -0.002437 0.002532
v -0.024745 -0.002402 -0.000604
v -0.024524 -0.002254 -0.000738
v -0.024980 -0.002129 0.002746
v -0.024848 -0.001878 0.002843
v -0.025189 -0.001300 -0.001153
v -0.025041 -0.000705 -0.001223
v -0.025450 -0.001146 -0.001185
v -0.025486 -0.001175 0.002938
v -0.025470 -0.000795 0.002900
v -0.025665 -0.000516 -0.001197
v -0.025769 -0.000689 0.002883
v -0.025874 -0.000116 -0.001051
v -0.025735 -0.000100 0.002669
v -0.026049 0.000033 0.002596
v -0.026103 0.000464 0.001965
v -0.026227 0.000620 0.000861
v -0.026206 0.000637 0.000509
v -0.023773 -0.003010 0.000141
v -0.024476 -0.003029 0.000896
v -0.024011 -0.002733 -0.000304
v -0.023992 -0.002979 0.000125
v -0.024228 -0.002657 0.002133
v -0.024689 -0.002261 0.002665
v -0.024396 -0.002081 -0.000859
v -0.024420 -0.002142 0.002739
v -0.024872 -0.001519 0.002925
v -0.024297 -0.001656 -0.001065
v -0.024830 -0.001637 -0.001055
v -0.025118 -0.001378 0.002935
v -0.025037 -0.001023 0.002927
v -0.025451 -0.000215 0.002728
v -0.025687 0.000157 0.002482
v -0.025489 0.000101 -0.000881
v -0.026132 0.000628 0.000190
v -0.025923 0.000343 0.002246
v -0.026034 0.000596 -0.000028
v -0.023719 -0.003054 0.000445
v -0.023584 -0.003002 0.001118
v -0.023757 -0.002884 -0.000106
v -0.024369 -0.002924 0.001404
v -0.024087 -0.002530 -0.000530
v -0.024067 -0.002228 0.002691
v -0.023949 -0.001953 0.002810
v -0.024445 -0.001853 -0.000977
v -0.024567 -0.001976 0.002807
v -0.024490 -0.001684 0.002884
v -0.024662 -0.001120 -0.001200
v -0.024569 -0.001453 -0.001124
v -0.024290 -0.001395 0.002926
v -0.024799 -0.000839 -0.001229
v -0.024912 -0.000779 0.002888
v -0.025269 -0.000542 0.002840
v -0.024904 -0.000419 0.002788
v -0.025249 -0.000549 -0.001208
v -0.025220 -0.000294 -0.001143
v -0.025266 -0.000013 0.002615
v -0.025558 -0.000137 -0.001057
v -0.025783 0.000424 -0.000466
v -0.025799 0.000581 0.001105
v -0.025621 0.000531 0.001529
v -0.025676 0.000501 0.001773
v -0.025544 0.000434 0.002075
v -0.025540 0.000585 0.000014
v -0.025174 0.000599 0.000263
v -0.023355 -0.003071 0.000419
v -0.023658 -0.003047 0.000822
v -0.023999 -0.002757 0.001898
v -0.023854 -0.002392 0.002576
v -0.023588 -0.002276 0.002673
v -0.023998 -0.002303 -0.000728
v -0.024105 -0.001309 -0.001170
v -0.024599 -0.001151 0.002932
v -0.024520 -0.000881 0.002901
v -0.024492 -0.000624 -0.001227
v -0.024907 0.000054 0.002529
v -0.024877 -0.000055 -0.001017
v -0.025175 0.000159 0.002478
v -0.025077 0.000286 -0.000678
v -0.025090 0.000424 0.002019
v -0.024944 0.000305 0.002260
v -0.025487 0.000321 0.002297
v -0.025638 0.000523 -0.000243
v -0.025573 0.000616 0.000422
v -0.025108 0.000484 0.001757
v -0.023462 -0.003015 0.000173
v -0.023392 -0.003078 0.000645
v -0.023127 -0.002782 -0.000290
v -0.023056 -0.002942 -0.000039
v -0.023392 -0.002689 0.002091
v -0.023515 -0.002624 0.002254
v -0.023422 -0.002640 -0.000443
v -0.023519 -0.002463 0.002519
v -0.023488 -0.002380 -0.000678
v -0.023607 -0.002039 0.002787
v -0.023950 -0.002028 -0.000901
v -0.023972 -0.001658 0.002887
v -0.023912 -0.000702 -0.001234
v -0.024263 -0.001011 0.002914
v -0.024428 -0.000892 -0.001236
v -0.024501 -0.000563 0.002822
v -0.024816 -0.000351 -0.001152
v -0.024367 -0.000385 -0.001169
v -0.024850 -0.000182 0.002681
v -0.024646 0.000439 -0.000433
v -0.025052 0.000521 -0.000221
v -0.025355 0.000601 0.000625
v -0.025220 0.000438 -0.000431
v -0.024983 0.000573 0.000021
v -0.022828 -0.003094 0.000681
v -0.022620 -0.003062 0.000205
v -0.023051 -0.003059 0.000910
v -0.023052 -0.003001 0.001171
v -0.022834 -0.002707 -0.000414
v -0.022772 -0.002861 -0.000215
v -0.023224 -0.002854 0.001637
v -0.022949 -0.002696 0.002051
v -0.022895 -0.002528 0.002393
v -0.023073 -0.002543 -0.000562
v -0.023240 -0.002559 0.002352
v -0.023261 -0.002395 0.002570
v -0.023339 -0.002151 0.002741
v -0.023402 -0.002091 -0.000878
v -0.023607 -0.001717 0.002875
v -0.023838 -0.001743 -0.001039
v -0.023538 -0.001422 0.002917
v -0.024026 -0.000988 -0.001231
v -0.024042 -0.001168 0.002928
v -0.024082 -0.000634 0.002833
v -0.024068 -0.000330 0.002730
v -0.024041 -0.000263 -0.001132
v -0.024535 -0.000297 0.002722
v -0.024291 -0.000089 -0.001034
v -0.024709 0.000119 -0.000884
v -0.024657 0.000304 -0.000681
v -0.024725 0.000456 0.001855
v -0.024532 0.000472 0.001691
v -0.024441 0.000413 0.001980
v -0.024693 0.000378 0.002112
v -0.024615 0.000272 0.002308
v -0.022716 -0.002989 0.000005
v -0.022795 -0.003097 0.000471
v -0.022442 -0.002953 -0.000088
v -0.023145 -0.002937 0.001388
v -0.022760 -0.002787 0.001826
v -0.023188 -0.001976 0.002815
v -0.023334 -0.001838 -0.001010
v -0.023194 -0.001555 0.002901
v -0.023634 -0.001478 -0.001134
v -0.023751 -0.001269 0.002926
v -0.023723 -0.001100 -0.001221
v -0.023382 -0.001212 -0.001205
v -0.023775 -0.000766 0.002865
v -0.024063 -0.000503 -0.001206
v -0.024122 0.000129 -0.000865
v -0.024326 0.000300 -0.000663
v -0.024394 0.000253 0.002290
v -0.024517 -0.000031 0.002567
v -0.024389 0.000579 0.000292
v -0.024269 0.000567 0.000523
v -0.024329 0.000494 0.001281
v -0.022480 -0.003064 0.000914
v -0.022282 -0.002978 0.001258
v -0.022502 -0.002611 -0.000536
v -0.022374 -0.002561 0.002362
v -0.023087 -0.002316 -0.000749
v -0.022804 -0.002357 0.002600
v -0.022520 -0.002426 0.002538
v -0.022912 -0.002186 0.002722
v -0.022881 -0.001845 0.002848
v -0.022968 -0.001692 -0.001075
v -0.023029 -0.001402 -0.001166
v -0.023312 -0.001083 0.002904
v -0.023635 -0.000990 0.002903
v -0.023627 -0.000830 -0.001245
v -0.023507 -0.000555 -0.001218
v -0.024071 -0.000110 0.002617
v -0.023746 0.000066 0.002481
v -0.024051 0.000157 0.002406
v -0.024359 0.000564 0.000028
v -0.023746 0.000547 0.000538
v -0.024723 0.000558 0.000816
v -0.021897 -0.003023 -0.000021
v -0.022053 -0.003117 0.000370
v -0.022153 -0.003103 0.000652
v -0.022105 -0.003045 0.000995
v -0.021882 -0.002918 -0.000196
v -0.021595 -0.003001 0.001189
v -0.022112 -0.002839 0.001672
v -0.021962 -0.002730 -0.000432
v -0.022441 -0.002794 -0.000333
v -0.022082 -0.002204 -0.000847
v -0.022859 -0.002134 -0.000871
v -0.022501 -0.001996 0.002797
v -0.022489 -0.001723 0.002867
v -0.022695 -0.001922 -0.000981
v -0.022819 -0.001186 -0.001215
v -0.023086 -0.001255 0.002914
v -0.022867 -0.000878 0.002853
v -0.023339 -0.000940 -0.001241
v -0.023264 -0.000760 0.002843
v -0.023515 -0.000447 0.002769
v -0.023320 -0.000687 -0.001236
v -0.023703 -0.000344 -0.001153
v -0.023256 -0.000372 -0.001165
v -0.023522 -0.000226 0.002672
v -0.023736 -0.000038 -0.001007
v -0.023381 -0.000086 -0.001036
v -0.023432 -0.000026 0.002546
v -0.023501 0.000124 -0.000881
v -0.023900 0.000293 0.002237
v -0.023713 0.000287 -0.000692
v -0.023884 0.000429 -0.000436
v -0.024167 0.000506 0.001060
v -0.024073 0.000381 0.002053
v -0.023606 0.000397 0.002051
v -0.023873 0.000563 0.000295
v -0.021785 -0.003093 0.000168
v -0.021599 -0.003111 0.000689
v -0.021633 -0.002831 -0.000321
v -0.021492 -0.002924 0.001431
v -0.022403 -0.002661 0.002147
v -0.021697 -0.002647 0.002123
v -0.021784 -0.002506 0.002372
v -0.021694 -0.002616 -0.000554
v -0.022126 -0.002465 -0.000671
v -0.022090 -0.002538 0.002350
v -0.022319 -0.002231 0.002688
v -0.021895 -0.002273 0.002620
v -0.022169 -0.002412 0.002553
v -0.022699 -0.001548 0.002898
v -0.022989 -0.001024 -0.001238
v -0.022698 -0.001106 0.002892
v -0.022902 -0.000727 -0.001240
v -0.023077 -0.000106 0.002577
v -0.023172 -0.000409 0.002734
v -0.023334 0.000148 0.002405
v -0.023164 0.000173 -0.000862
v -0.023234 0.000306 -0.000667
v -0.023617 0.000482 0.001152
v -0.023764 0.000464 0.001579
v -0.023417 0.000277 0.002250
v -0.024261 0.000517 -0.000208
v -0.023837 0.000552 0.000035
v -0.023947 0.000447 0.001799
v -0.021452 -0.003128 0.000427
v -0.021212 -0.003101 0.000226
v -0.021640 -0.002389 0.002520
v -0.021715 -0.002353 -0.000761
v -0.022066 -0.001929 -0.000991
v -0.022057 -0.001514 0.002885
v -0.022343 -0.001404 0.002894
v -0.022485 -0.001565 -0.001122
v -0.022661 -0.001309 0.002910
v -0.022638 -0.000492 0.002738
v -0.022898 -0.000275 0.002666
v -0.022947 0.000179 0.002332
v -0.023054 -0.000051 -0.001026
v -0.023161 0.000532 0.000056
v -0.022991 0.000467 0.001096
v -0.023016 0.000410 0.001889
v -0.023276 0.000437 0.001798
v -0.023256 0.000358 0.002071
v -0.023240 0.000499 -0.000177
v -0.021309 -0.002924 -0.000202
v -0.021069 -0.002845 -0.000318
v -0.021516 -0.003023 -0.000018
v -0.021020 -0.003064 0.000989
v -0.021355 -0.003079 0.000892
v -0.021655 -0.002822 0.001709
v -0.021485 -0.002636 0.002156
v -0.021473 -0.002497 0.002383
v -0.021629 -0.002063 0.002745
v -0.021612 -0.002043 -0.000952
v -0.021586 -0.001817 0.002823
v -0.021823 -0.001948 0.002787
v -0.022038 -0.001640 -0.001107
v -0.022174 -0.001858 0.002843
v -0.021766 -0.001609 0.002859
v -0.021891 -0.001292 -0.001206
v -0.022343 -0.001245 -0.001208
v -0.022365 -0.001008 -0.001240
v -0.022533 -0.000559 -0.001223
v -0.022588 -0.000834 -0.001245
v -0.022049 -0.000597 -0.001236
v -0.022831 -0.000434 -0.001195
v -0.022453 -0.000250 -0.001137
v -0.022766 -0.000170 -0.001107
v -0.022911 -0.000018 0.002517
v -0.022991 0.000452 0.001537
v -0.022756 0.000430 0.001756
v -0.022728 0.000339 0.002076
v -0.023232 0.000419 -0.000431
v -0.022780 0.000483 -0.000204
v -0.023187 0.000537 0.000354
v -0.021161 -0.003128 0.000540
v -0.020673 -0.003118 0.000723
v -0.020739 -0.002929 -0.000208
v -0.021049 -0.002791 0.001780
v -0.021182 -0.002504 -0.000659
v -0.021257 -0.002707 -0.000479
v -0.021200 -0.002446 0.002474
v -0.021396 -0.002221 0.002651
v -0.021243 -0.002185 -0.000875
v -0.021258 -0.001924 0.002792
v -0.022156 -0.001125 0.002869
v -0.022351 -0.000758 0.002809
v -0.022340 -0.000304 0.002663
v -0.022920 0.000167 -0.000855
v -0.022663 0.000212 0.002327
v -0.022370 0.000430 -0.000426
v -0.022792 0.000323 -0.000638
v -0.022479 0.000409 0.001880
v -0.020376 -0.003026 -0.000039
v -0.020625 -0.003109 0.000205
v -0.020878 -0.003029 -0.000020
v -0.020594 -0.003138 0.000470
v -0.020505 -0.002829 -0.000349
v -0.020969 -0.002621 0.002161
v -0.020849 -0.002737 -0.000452
v -0.020731 -0.002485 0.002396
v -0.020961 -0.002017 0.002768
v -0.021159 -0.001857 -0.001044
v -0.021559 -0.001682 -0.001107
v -0.021401 -0.001471 0.002860
v -0.021565 -0.001411 -0.001187
v -0.021542 -0.001236 0.002859
v -0.021739 -0.000922 0.002830
v -0.021668 -0.000667 -0.001247
v -0.022038 -0.000835 -0.001251
v -0.021829 -0.001011 -0.001247
v -0.022176 -0.000152 -0.001105
v -0.022180 -0.000384 -0.001191
v -0.022050 0.000047 -0.000981
v -0.021962 -0.000113 0.002557
v -0.022508 -0.000123 0.002562
v -0.022529 0.000017 -0.000990
v -0.022339 0.000204 -0.000823
v -0.022489 0.000444 0.001566
v -0.022434 0.000195 0.002299
v -0.022249 0.000356 0.002052
v -0.022704 0.000510 0.000049
v -0.022370 0.000473 -0.000252
v -0.022531 0.000504 0.000274
v -0.022038 0.000488 0.000077
v -0.020120 -0.003120 0.000213
v -0.020610 -0.002616 -0.000582
v -0.020372 -0.002567 0.002286
v -0.020430 -0.002412 0.002506
v -0.020882 -0.002265 0.002626
v -0.020872 -0.001766 0.002837
v -0.021118 -0.001622 0.002851
v -0.021158 -0.001354 -0.001214
v -0.021498 -0.001120 -0.001242
v -0.021445 -0.000819 -0.001259
v -0.021696 -0.000579 0.002744
v -0.022038 -0.000450 0.002718
v -0.021617 -0.000375 -0.001195
v -0.021891 -0.000240 -0.001141
v -0.022052 0.000103 0.002401
v -0.022040 0.000246 -0.000818
v -0.021836 0.000232 -0.000815
v -0.021981 0.000255 0.002242
v -0.021933 0.000328 0.002115
v -0.022188 0.000364 -0.000589
v -0.022014 0.000438 0.001572
v -0.022205 0.000430 0.001758
v -0.019966 -0.003024 -0.000085
v -0.019759 -0.003065 0.000016
v -0.020012 -0.003150 0.000465
v -0.020232 -0.003071 0.000967
v -0.020398 -0.002926 0.001434
v -0.020676 -0.002744 0.001899
v -0.020301 -0.002556 -0.000653
v -0.020572 -0.002080 0.002740
v -0.020594 -0.002107 -0.000943
v -0.020902 -0.001597 -0.001145
v -0.020966 -0.001115 -0.001252
v -0.021035 -0.001048 0.002834
v -0.021196 -0.000833 0.002799
v -0.021167 -0.000578 0.002735
v -0.021379 -0.000535 -0.001234
v -0.021379 -0.000382 0.002672
v -0.021616 -0.000192 0.002587
v -0.021327 -0.000226 -0.001146
v -0.021600 -0.000140 -0.001111
v -0.021515 0.000069 0.002410
v -0.022189 0.000437 0.001089
v -0.021497 0.000420 0.001317
v -0.021925 0.000401 0.001899
v -0.021795 0.000470 -0.000168
v -0.019865 -0.003133 0.000694
v -0.019558 -0.003106 0.000857
v -0.020402 -0.003008 0.001193
v -0.020186 -0.002700 -0.000514
v -0.019941 -0.002911 -0.000268
v -0.019435 -0.002701 0.002003
v -0.020292 -0.002836 0.001674
v -0.020019 -0.002602 0.002213
v -0.020142 -0.002452 0.002451
v -0.019857 -0.002521 -0.000679
v -0.020200 -0.002246 0.002643
v -0.020468 -0.002360 -0.000796
v -0.020000 -0.002037 0.002752
v -0.020151 -0.001932 0.002798
v -0.020180 -0.001840 -0.001065
v -0.020516 -0.001820 0.002827
v -0.020550 -0.001737 -0.001095
v -0.020432 -0.001395 -0.001199
v -0.020646 -0.001051 0.002831
v -0.020667 -0.001371 0.002859
v -0.020646 -0.001230 -0.001235
v -0.020931 -0.001298 0.002859
v -0.021023 -0.000596 -0.001248
v -0.021100 -0.000914 -0.001265
v -0.021031 -0.000310 -0.001181
v -0.021579 0.000029 -0.001014
v -0.021571 0.000229 -0.000842
v -0.022113 0.000468 0.000554
v -0.021768 0.000360 -0.000602
v -0.022002 0.000431 -0.000402
v -0.021639 0.000421 0.000854
v -0.021583 0.000319 0.002093
v -0.019376 -0.003037 -0.000042
v -0.019508 -0.003125 0.000211
v -0.019524 -0.003153 0.000474
v -0.019285 -0.003143 0.000676
v -0.019652 -0.002925 -0.000244
v -0.019696 -0.002543 0.002342
v -0.019836 -0.002370 0.002556
v -0.019866 -0.002238 -0.000880
v -0.019777 -0.002188 0.002690
v -0.019992 -0.002039 -0.000987
v -0.020105 -0.001655 0.002852
v -0.020466 -0.001556 0.002857
v -0.020097 -0.001510 -0.001174
v -0.020489 -0.000901 -0.001269
v -0.020625 -0.000703 -0.001267
v -0.021056 -0.000230 0.002604
v -0.021096 -0.000110 -0.001104
v -0.021170 0.000036 -0.001006
v -0.021242 0.000457 -0.000155
v -0.021185 0.000402 0.000958
v -0.021106 0.000429 0.001577
v -0.021461 0.000416 0.001794
v -0.021109 0.000357 0.002095
v -0.021069 0.000428 0.001883
v -0.021456 0.000425 -0.000400
v -0.021133 0.000452 0.000121
v -0.019103 -0.003137 0.000272
v -0.019243 -0.003062 0.001061
v -0.019137 -0.002815 0.001744
v -0.019700 -0.002767 -0.000447
v -0.019176 -0.002776 -0.000444
v -0.019486 -0.002315 0.002604
v -0.019586 -0.002082 -0.000971
v -0.019699 -0.001463 -0.001199
v -0.020072 -0.001393 0.002860
v -0.020280 -0.000926 0.002818
v -0.020311 -0.000546 -0.001253
v -0.020725 -0.000700 0.002763
v -0.020475 -0.000421 -0.001233
v -0.020668 -0.000363 0.002661
v -0.020738 -0.000070 0.002531
v -0.020551 -0.000201 -0.001157
v -0.020590 0.000142 0.002380
v -0.021016 0.000254 0.002254
v -0.021037 0.000029 0.002456
v -0.020722 0.000219 -0.000835
v -0.020870 0.000005 -0.001030
v -0.021196 0.000211 -0.000837
v -0.021327 0.000350 -0.000617
v -0.018860 -0.003158 0.000517
v -0.018876 -0.003132 0.000789
v -0.019188 -0.002918 -0.000258
v -0.019359 -0.002940 0.001422
v -0.019413 -0.002607 -0.000616
v -0.019122 -0.002599 0.002215
v -0.019059 -0.002464 0.002436
v -0.019535 -0.002371 -0.000801
v -0.019411 -0.002423 0.002502
v -0.019574 -0.001893 0.002808
v -0.019749 -0.001737 -0.001117
v -0.019840 -0.001659 0.002837
v -0.019700 -0.001288 0.002849
v -0.020025 -0.001213 -0.001239
v -0.020156 -0.001140 0.002847
v -0.020196 -0.001016 -0.001262
v -0.020239 -0.000293 0.002634
v -0.020190 -0.000034 0.002502
v -0.020535 0.000296 0.002204
v -0.020666 0.000045 -0.001017
v -0.020628 0.000339 -0.000639
v -0.020836 0.000415 -0.000405
v -0.020449 0.000409 -0.000444
v -0.020947 0.000427 0.000370
v -0.020748 0.000387 0.001048
v -0.020482 0.000430 0.001637
v -0.020644 0.000377 0.002051
v -0.020705 0.000429 0.001823
v -0.018459 -0.003021 0.001268
v -0.018485 -0.002801 -0.000420
v -0.018853 -0.002476 -0.000739
v -0.019363 -0.002041 0.002756
v -0.019092 -0.002250 0.002651
v -0.019278 -0.001885 -0.001066
v -0.019293 -0.001542 0.002854
v -0.019716 -0.001045 -0.001266
v -0.020091 -0.000697 0.002774
v -0.019750 -0.000790 -0.001277
v -0.020100 -0.000707 -0.001271
v -0.020164 -0.000210 -0.001166
v -0.019865 -0.000185 0.002583
v -0.020240 0.000177 0.002337
v -0.020404 0.000379 0.000628
v -0.020280 0.000229 -0.000826
v -0.020716 0.000444 -0.000156
v -0.017825 -0.003183 0.000509
v -0.018517 -0.003140 0.000225
v -0.018510 -0.003099 0.001003
v -0.018512 -0.003083 0.000032
v -0.018035 -0.002965 0.001456
v -0.018380 -0.002777 0.001858
v -0.018720 -0.002545 0.002309
v -0.018476 -0.002417 0.002467
v -0.018492 -0.002395 -0.000790
v -0.019062 -0.002261 -0.000884
v -0.018603 -0.002339 0.002573
v -0.018683 -0.002201 0.002675
v -0.018468 -0.002082 -0.000975
v -0.019233 -0.001756 0.002832
v -0.019104 -0.001331 0.002852
v -0.019357 -0.001031 0.002831
v -0.019346 -0.000853 -0.001282
v -0.019674 -0.000927 0.002817
v -0.019672 -0.000395 0.002677
v -0.019680 -0.000231 -0.001187
v -0.019694 -0.000498 -0.001255
v -0.019947 -0.000418 -0.001239
v -0.020228 0.000063 -0.001004
v -0.020133 0.000369 0.001097
v -0.019889 0.000078 0.002421
v -0.019928 0.000271 0.002229
v -0.019909 0.000397 -0.000444
v -0.020283 0.000356 -0.000599
v -0.019875 0.000415 -0.000122
v -0.020204 0.000419 -0.000326
v -0.020316 0.000435 -0.000041
v -0.020212 0.000401 0.001377
v -0.019968 0.000423 0.001635
v -0.020233 0.000344 0.002109
v -0.017890 -0.003166 0.000750
v -0.017923 -0.003086 0.000038
v -0.018433 -0.002980 -0.000174
v -0.018201 -0.002474 0.002401
v -0.018250 -0.002588 0.002223
v -0.018400 -0.002127 0.002693
v -0.018808 -0.002053 0.002748
v -0.018854 -0.001985 -0.001023
v -0.018835 -0.001803 0.002819
v -0.018849 -0.001721 -0.001131
v -0.018783 -0.001536 0.002848
v -0.019097 -0.001298 -0.001246
v -0.019197 -0.001596 -0.001172
v -0.019639 -0.000649 0.002760
v -0.019846 0.000016 -0.001052
v -0.019838 0.000348 0.000628
v -0.019900 0.000345 0.000782
v -0.019623 0.000185 0.002330
v -0.019674 0.000342 -0.000641
v -0.019777 0.000382 0.000247
v -0.020154 0.000425 0.001838
v -0.019649 0.000332 0.002130
v -0.019660 0.000413 0.001841
v -0.019947 0.000387 0.002007
v -0.017788 -0.003155 0.000264
v -0.017438 -0.003129 0.001011
v -0.017819 -0.002798 -0.000433
v -0.017792 -0.002982 -0.000178
v -0.018484 -0.002624 -0.000609
v -0.017959 -0.002486 -0.000729
v -0.018168 -0.002303 0.002580
v -0.018035 -0.002053 0.002736
v -0.018063 -0.002150 -0.000948
v -0.018243 -0.001811 0.002808
v -0.018453 -0.001642 0.002843
v -0.018787 -0.001430 -0.001220
v -0.019407 -0.001154 -0.001259
v -0.018925 -0.000684 -0.001295
v -0.019280 -0.000310 -0.001217
v -0.019293 -0.000567 -0.001269
v -0.019474 -0.000093 -0.001143
v -0.019221 -0.000005 -0.001082
v -0.019585 -0.000041 0.002503
v -0.019395 0.000157 -0.000964
v -0.019796 0.000208 -0.000870
v -0.019515 0.000401 -0.000363
v -0.018892 0.000333 0.000381
v -0.019647 0.000410 0.001546
v -0.017423 -0.002926 -0.000246
v -0.017892 -0.002404 0.002487
v -0.017857 -0.002226 0.002661
v -0.017763 -0.002246 -0.000890
v -0.018029 -0.001847 -0.001091
v -0.018389 -0.001725 -0.001131
v -0.018716 -0.001239 0.002840
v -0.018647 -0.001080 -0.001289
v -0.018784 -0.000893 -0.001305
v -0.018896 -0.000971 0.002804
v -0.018957 -0.000419 -0.001255
v -0.019293 -0.000724 0.002773
v -0.019134 -0.000371 0.002663
v -0.019257 0.000265 0.002255
v -0.019272 0.000295 -0.000799
v -0.019441 0.000356 0.001141
v -0.019130 0.000411 0.001576
v -0.019192 0.000415 0.001836
v -0.019164 0.000139 0.002388
v -0.019491 0.000405 -0.000106
v -0.019115 0.000378 0.000072
v -0.019112 0.000399 -0.000283
v -0.016931 -0.003187 0.000495
v -0.017159 -0.003177 0.000760
v -0.017433 -0.003077 0.000025
v -0.016928 -0.002764 -0.000465
v -0.017764 -0.002616 0.002182
v -0.018008 -0.002738 0.001947
v -0.017499 -0.002685 -0.000544
v -0.017571 -0.002504 0.002368
v -0.017646 -0.002109 0.002739
v -0.017899 -0.001524 -0.001210
v -0.018024 -0.001450 0.002853
v -0.018106 -0.001078 -0.001301
v -0.018347 -0.001314 0.002846
v -0.018397 -0.001036 0.002816
v -0.018506 -0.000706 -0.001313
v -0.018396 -0.000660 0.002739
v -0.018735 -0.000503 0.002694
v -0.018712 0.000070 0.002439
v -0.019184 -0.000105 0.002546
v -0.018841 -0.000083 -0.001142
v -0.018859 0.000314 0.000599
v -0.019182 0.000329 0.000910
v -0.019092 0.000228 -0.000884
v -0.019154 0.000356 -0.000637
v -0.018824 0.000398 -0.000432
v -0.018939 0.000375 0.001327
v -0.018820 0.000421 0.001693
v -0.018596 0.000339 0.002137
v -0.019130 0.000360 0.002086
v -0.016823 -0.002947 -0.000208
v -0.017397 -0.002931 0.001577
v -0.017484 -0.003048 0.001282
v -0.016833 -0.002838 0.001792
v -0.016900 -0.002544 0.002336
v -0.017292 -0.002614 0.002195
v -0.017402 -0.002382 0.002538
v -0.017269 -0.002270 0.002646
v -0.017232 -0.002135 -0.000950
v -0.017479 -0.001945 0.002801
v -0.017770 -0.001807 0.002829
v -0.017901 -0.001653 0.002847
v -0.017492 -0.001603 -0.001190
v -0.017519 -0.001416 0.002854
v -0.018186 -0.001391 -0.001238
v -0.018240 -0.000846 -0.001325
v -0.018410 -0.000436 -0.001287
v -0.018400 -0.000309 0.002631
v -0.018712 -0.000165 0.002571
v -0.018582 -0.000290 -0.001246
v -0.018408 -0.000030 0.002505
v -0.018671 0.000272 -0.000833
v -0.018871 0.000120 -0.001000
v -0.018371 0.000146 -0.001008
v -0.018545 0.000301 0.000755
v -0.018793 0.000256 0.002273
v -0.018557 0.000375 -0.000610
v -0.018820 0.000394 -0.000139
v -0.018543 0.000413 0.001854
v -0.016850 -0.003101 0.000090
v -0.016937 -0.003160 0.000276
v -0.016086 -0.003189 0.000779
v -0.016590 -0.003003 0.001475
v -0.016746 -0.002571 -0.000656
v -0.016450 -0.002700 0.002053
v -0.017233 -0.002439 -0.000758
v -0.017142 -0.002614 -0.000620
v -0.017293 -0.001622 0.002854
v -0.017419 -0.001020 0.002817
v -0.017936 -0.001144 0.002836
v -0.017741 -0.001114 -0.001305
v -0.017940 -0.000711 -0.001329
v -0.018033 -0.000489 0.002696
v -0.018260 -0.000099 -0.001182
v -0.018320 0.000318 0.000335
v -0.018124 0.000289 0.000604
v -0.018486 0.000318 0.000998
v -0.018506 0.000403 -0.000327
v -0.018434 0.000387 -0.000103
v -0.018556 0.000409 0.001535
v -0.018208 0.000266 0.002265
v -0.016255 -0.003084 0.000047
v -0.016572 -0.003149 0.001020
v -0.016589 -0.003097 0.001226
v -0.016374 -0.002938 0.001632
v -0.016813 -0.002405 0.002517
v -0.016694 -0.002553 0.002308
v -0.016863 -0.002218 0.002680
v -0.016786 -0.002242 -0.000890
v -0.017048 -0.002012 0.002779
v -0.017285 -0.001811 -0.001112
v -0.017082 -0.001446 -0.001246
v -0.017007 -0.001217 0.002844
v -0.017426 -0.001272 -0.001281
v -0.017304 -0.000914 -0.001342
v -0.017695 -0.000830 -0.001337
v -0.017998 -0.000811 0.002777
v -0.017559 -0.000213 -0.001259
v -0.017605 -0.000430 0.002676
v -0.017970 -0.000213 -0.001250
v -0.017867 -0.000416 -0.001297
v -0.017886 -0.000013 0.002494
v -0.017808 0.000179 -0.001022
v -0.018039 0.000298 0.000887
v -0.018250 0.000123 0.002405
v -0.018038 -0.000200 0.002591
v -0.018107 0.000265 -0.000916
v -0.018242 0.000326 -0.000784
v -0.017939 0.000093 -0.001098
v -0.017967 0.000343 0.001175
v -0.018057 0.000417 0.001548
v -0.018070 0.000425 0.001839
v -0.016169 -0.003158 0.000287
v -0.016186 -0.003190 0.000531
v -0.015801 -0.003009 0.001539
v -0.016209 -0.002624 -0.000615
v -0.016603 -0.002404 0.002528
v -0.016338 -0.002413 -0.000786
v -0.016425 -0.002166 0.002722
v -0.016846 -0.001920 -0.001071
v -0.016554 -0.002001 0.002795
v -0.016587 -0.001783 0.002846
v -0.016711 -0.001686 -0.001179
v -0.016568 -0.001269 0.002859
v -0.017040 -0.001762 0.002843
v -0.017335 -0.000606 0.002730
v -0.017425 -0.000421 -0.001321
v -0.017589 -0.000139 0.002559
v -0.017773 -0.000046 -0.001179
v -0.017576 0.000117 0.002398
v -0.017876 0.000233 0.002316
v -0.017807 0.000368 -0.000077
v -0.017882 0.000404 -0.000336
v -0.017647 0.000381 0.001377
v -0.017547 0.000329 0.002155
v -0.017972 0.000371 0.002075
v -0.018179 0.000400 -0.000588
v -0.015634 -0.003174 0.000271
v -0.015542 -0.003208 0.000472
v -0.016027 -0.003160 0.001034
v -0.016104 -0.003093 0.001282
v -0.015956 -0.002987 -0.000163
v -0.016105 -0.002825 -0.000396
v -0.015468 -0.002705 -0.000559
v -0.016299 -0.002485 0.002399
v -0.016115 -0.002066 0.002769
v -0.016286 -0.002154 -0.000960
v -0.016195 -0.002280 0.002634
v -0.016574 -0.001423 -0.001264
v -0.016781 -0.001234 -0.001308
v -0.016950 -0.001002 -0.001343
v -0.016906 -0.000730 -0.001366
v -0.017001 -0.000324 -0.001312
v -0.017182 -0.000637 -0.001353
v -0.017250 -0.000113 -0.001249
v -0.017414 0.000279 0.000344
v -0.017406 0.000278 0.000880
v -0.017497 0.000052 -0.001141
v -0.017742 0.000347 -0.000788
v -0.017497 0.000298 -0.000913
v -0.017427 0.000383 -0.000722
v -0.017509 0.000434 0.001708
v -0.015551 -0.003193 0.000961
v -0.015722 -0.002858 -0.000373
v -0.015780 -0.002851 0.001827
v -0.015678 -0.002426 0.002490
v -0.015999 -0.002525 0.002358
v -0.015963 -0.002385 0.002542
v -0.015849 -0.002428 -0.000799
v -0.016250 -0.001831 -0.001130
v -0.015868 -0.001528 -0.001238
v -0.016513 -0.001513 0.002868
v -0.016585 -0.001011 0.002829
v -0.016925 -0.000798 0.002784
v -0.016761 -0.000429 -0.001348
v -0.017179 -0.000320 0.002645
v -0.017285 -0.000009 0.002497
v -0.017023 -0.000131 0.002567
v -0.017086 0.000110 -0.001120
v -0.017664 0.000268 0.000618
v -0.017282 0.000320 0.001121
v -0.017389 0.000216 0.002321
v -0.017298 0.000233 -0.000989
v -0.016833 0.000353 -0.000088
v -0.017503 0.000414 0.001941
v -0.017631 0.000403 -0.000552
v -0.015352 -0.003090 0.000014
v -0.015398 -0.003220 0.000780
v -0.015490 -0.003116 0.001314
v -0.015528 -0.002971 -0.000209
v -0.015180 -0.003043 0.001525
v -0.015586 -0.002595 0.002251
v -0.015682 -0.002138 -0.000978
v -0.015773 -0.002217 0.002688
v -0.015687 -0.001868 -0.001110
v -0.015798 -0.001944 0.002822
v -0.015998 -0.001772 0.002858
v -0.016129 -0.001159 -0.001330
v -0.016143 -0.001329 0.002872
v -0.016475 -0.000567 -0.001375
v -0.016769 0.000220 0.002352
v -0.016997 0.000097 0.002426
v -0.016819 0.000226 -0.001000
v -0.016975 -0.000001 -0.001187
v -0.016953 0.000299 0.000176
v -0.017140 0.000323 0.002168
v -0.016789 0.000353 0.002175
v -0.017108 0.000345 -0.000801
v -0.017143 0.000433 0.001863
v -0.016834 0.000417 0.001986
v -0.015157 -0.003188 0.000281
v -0.015091 -0.003231 0.000562
v -0.015207 -0.003195 0.001082
v -0.014813 -0.003160 0.001307
v -0.014931 -0.002831 -0.000406
v -0.015213 -0.002898 0.001780
v -0.015523 -0.002034 0.002793
v -0.015696 -0.001665 0.002878
v -0.015694 -0.001253 -0.001310
v -0.016076 -0.001569 0.002878
v -0.015583 -0.001044 0.002854
v -0.016056 -0.001035 0.002842
v -0.016012 -0.000747 0.002787
v -0.016324 -0.000988 -0.001361
v -0.016344 -0.000758 -0.001380
v -0.016086 -0.000566 -0.001379
v -0.016621 -0.000198 0.002606
v -0.016628 -0.000459 0.002699
v -0.016638 -0.000139 -0.001274
v -0.016689 0.000105 -0.001129
v -0.016845 0.000253 0.000457
v -0.016849 0.000244 0.000646
v -0.016626 0.000279 0.001002
v -0.016771 0.000261 0.000883
v -0.017102 0.000401 0.001443
v -0.016561 0.000453 0.001860
v -0.016927 0.000447 0.001695
v -0.017052 0.000403 -0.000534
v -0.014861 -0.003014 -0.000142
v -0.014933 -0.003134 0.000094
v -0.014654 -0.003209 0.000331
v -0.014729 -0.003250 0.000753
v -0.014668 -0.003233 0.001029
v -0.014512 -0.003121 0.001489
v -0.014574 -0.003039 0.001631
v -0.015170 -0.002509 0.002386
v -0.015170 -0.002390 0.002537
v -0.014608 -0.002280 0.002651
v -0.015200 -0.002197 0.002707
v -0.015246 -0.002102 -0.000995
v -0.015238 -0.001931 0.002834
v -0.015406 -0.001757 0.002874
v -0.015652 -0.000941 -0.001365
v -0.016250 -0.000564 0.002738
v -0.016298 -0.000180 0.002608
v -0.016387 -0.000325 -0.001348
v -0.016181 -0.000099 -0.001279
v -0.016283 0.000248 0.002349
v -0.016541 0.000037 0.002492
v -0.016502 0.000260 0.002321
v -0.016360 0.000328 -0.000003
v -0.016420 0.000238 0.000690
v -0.016218 0.000329 0.001149
v -0.016396 0.000405 -0.000546
v -0.016485 0.000357 -0.000784
v -0.016670 0.000408 -0.000612
v -0.016823 0.000395 -0.000328
v -0.016266 0.000450 0.001944
v -0.016448 0.000371 0.002148
v -0.014337 -0.003265 0.000621
v -0.014339 -0.003263 0.000961
v -0.014212 -0.003217 0.001268
v -0.014337 -0.003143 0.000079
v -0.014718 -0.002887 0.001841
v -0.014879 -0.002587 -0.000661
v -0.014406 -0.002758 -0.000484
v -0.014706 -0.002817 -0.000433
v -0.014672 -0.002720 0.002081
v -0.015021 -0.002396 -0.000816
v -0.014783 -0.002173 -0.000961
v -0.014890 -0.001988 0.002821
v -0.015224 -0.001740 -0.001163
v -0.015167 -0.001392 0.002896
v -0.015354 -0.001344 -0.001289
v -0.015488 -0.001266 0.002879
v -0.015357 -0.001013 -0.001356
v -0.015592 -0.000755 0.002799
v -0.015854 -0.000769 -0.001377
v -0.015731 -0.000413 0.002697
v -0.015846 0.000035 -0.001209
v -0.016000 -0.000291 -0.001337
v -0.015890 -0.000076 0.002560
v -0.016484 0.000254 0.000400
v -0.015981 0.000228 0.000718
v -0.016196 0.000086 -0.001166
v -0.016365 0.000251 -0.000991
v -0.016578 0.000406 0.001436
v -0.016412 0.000462 0.001692
v -0.015886 0.000431 0.001466
v -0.016009 0.000474 0.001856
v -0.014106 -0.003070 -0.000100
v -0.014151 -0.003227 0.000326
v -0.013931 -0.003285 0.000563
v -0.014043 -0.003298 0.000780
v -0.013656 -0.003271 0.001314
v -0.014308 -0.003005 -0.000176
v -0.014137 -0.002944 0.001813
v -0.014457 -0.002489 -0.000740
v -0.014693 -0.002437 0.002481
v -0.014588 -0.001934 -0.001085
v -0.014497 -0.002279 -0.000898
v -0.014746 -0.002142 0.002751
v -0.014832 -0.001734 0.002884
v -0.014985 -0.001117 -0.001359
v -0.015020 -0.001457 -0.001264
v -0.015321 -0.000667 -0.001384
v -0.015735 -0.000458 -0.001371
v -0.015583 -0.000015 -0.001264
v -0.015723 0.000268 0.000914
v -0.015915 0.000143 0.002419
v -0.015755 0.000225 0.002374
v -0.015852 0.000246 -0.001025
v -0.016055 0.000243 0.000359
v -0.015964 0.000390 0.002140
v -0.015726 0.000437 0.002135
v -0.015805 0.000370 -0.000828
v -0.016066 0.000407 -0.000655
v -0.015935 0.000385 -0.000278
v -0.016179 0.000394 -0.000355
v -0.015742 0.000475 0.001967
v -0.013581 -0.003246 0.000334
v -0.013507 -0.003322 0.001047
v -0.013856 -0.003293 0.001105
v -0.014040 -0.003111 0.001563
v -0.014054 -0.002865 -0.000358
v -0.014359 -0.002596 0.002257
v -0.014086 -0.002366 -0.000826
v -0.014225 -0.002374 0.002527
v -0.014162 -0.002203 0.002692
v -0.014297 -0.001995 0.002811
v -0.014532 -0.001590 -0.001231
v -0.014589 -0.001264 0.002902
v -0.014829 -0.001497 0.002902
v -0.015197 -0.000377 0.002703
v -0.015438 -0.000148 0.002604
v -0.015325 -0.000318 -0.001351
v -0.015371 0.000135 0.002457
v -0.015553 -0.000160 -0.001322
v -0.015502 0.000222 0.000462
v -0.015292 0.000296 0.001011
v -0.015600 0.000223 0.000672
v -0.015487 0.000426 -0.000740
v -0.015839 0.000476 0.001678
v -0.015501 0.000494 0.001894
v -0.015494 0.000440 -0.000579
v -0.015806 0.000422 -0.000572
v -0.013581 -0.003305 0.000654
v -0.013197 -0.003305 0.001307
v -0.013765 -0.003155 0.000088
v -0.013741 -0.002990 -0.000193
v -0.013883 -0.002778 0.002037
v -0.013998 -0.002585 -0.000648
v -0.013735 -0.002552 0.002306
v -0.013886 -0.002089 0.002740
v -0.014230 -0.001716 0.002890
v -0.014687 -0.001235 -0.001340
v -0.014911 -0.001037 0.002875
v -0.014905 -0.000848 -0.001403
v -0.014585 -0.000957 -0.001396
v -0.015024 -0.000725 0.002816
v -0.015061 -0.000436 -0.001388
v -0.014971 -0.000089 -0.001312
v -0.015302 0.000011 -0.001249
v -0.015457 0.000315 0.002308
v -0.015035 -0.000082 0.002593
v -0.015513 0.000169 -0.001143
v -0.014996 0.000188 -0.001167
v -0.015580 0.000262 0.000229
v -0.015476 0.000440 0.002126
v -0.015454 0.000346 -0.000941
v -0.015275 0.000347 -0.000994
v -0.015185 0.000420 -0.000771
v -0.015147 0.000436 -0.000525
v -0.013109 -0.003260 0.000333
v -0.013132 -0.003315 0.000560
v -0.012886 -0.003364 0.000792
v -0.012962 -0.003364 0.001068
v -0.013391 -0.003216 0.001496
v -0.013223 -0.003167 0.001599
v -0.013335 -0.002895 -0.000324
v -0.013480 -0.002982 0.001811
v -0.013337 -0.002766 0.002067
v -0.013767 -0.002716 -0.000514
v -0.013232 -0.002743 -0.000484
v -0.013727 -0.002343 0.002534
v -0.013546 -0.002191 0.002661
v -0.014061 -0.001767 -0.001156
v -0.014274 -0.001107 0.002894
v -0.014747 -0.000598 -0.001420
v -0.014565 -0.000688 0.002818
v -0.014762 0.000146 -0.001214
v -0.014753 0.000232 0.000448
v -0.015166 0.000249 0.000824
v -0.015022 0.000228 0.000623
v -0.014845 0.000113 0.002493
v -0.014842 0.000276 0.000168
v -0.015032 0.000456 0.001486
v -0.014931 0.000453 0.002127
v -0.014903 0.000339 0.002305
v -0.015253 0.000491 0.001707
v -0.012746 -0.003325 0.001358
v -0.012765 -0.003214 0.001585
v -0.013243 -0.003177 0.000124
v -0.013034 -0.003206 0.001585
v -0.013223 -0.003044 -0.000122
v -0.012878 -0.002521 -0.000680
v -0.012951 -0.002488 0.002362
v -0.013354 -0.002540 0.002313
v -0.013225 -0.002444 -0.000759
v -0.013200 -0.002267 0.002582
v -0.013655 -0.002417 -0.000774
v -0.013834 -0.002069 -0.001004
v -0.013571 -0.001854 -0.001127
v -0.013761 -0.001759 0.002871
v -0.013497 -0.001649 0.002900
v -0.014161 -0.001385 -0.001300
v -0.014122 -0.001426 0.002913
v -0.014106 -0.000736 -0.001423
v -0.014163 -0.001044 -0.001384
v -0.014280 -0.000549 -0.001422
v -0.014491 -0.000388 -0.001407
v -0.014664 -0.000300 0.002701
v -0.014674 -0.000047 -0.001318
v -0.014684 -0.000271 -0.001390
v -0.014682 0.000237 0.000713
v -0.014770 0.000284 -0.001103
v -0.014524 0.000272 0.002392
v -0.014668 0.000429 0.002205
v -0.014929 0.000343 -0.000996
v -0.015380 0.000400 -0.000309
v -0.015243 0.000486 0.001981
v -0.014715 0.000510 0.001973
v -0.012284 -0.003419 0.001159
v -0.012616 -0.003341 0.000588
v -0.012445 -0.003268 0.000312
v -0.012430 -0.003407 0.000908
v -0.012887 -0.002868 -0.000340
v -0.012960 -0.003012 0.001823
v -0.013474 -0.001898 0.002835
v -0.013430 -0.001612 -0.001237
v -0.013701 -0.001467 0.002911
v -0.013865 -0.001127 -0.001378
v -0.013786 -0.000835 -0.001427
v -0.013965 -0.000612 0.002808
v -0.014210 0.000162 -0.001209
v -0.014479 0.000177 -0.001192
v -0.014236 0.000267 0.000179
v -0.014126 0.000232 0.000697
v -0.014186 0.000226 0.000407
v -0.014647 0.000394 -0.000918
v -0.014558 0.000291 0.000966
v -0.014508 0.000509 0.002078
v -0.014606 0.000518 0.001739
v -0.012330 -0.003249 0.001578
v -0.012358 -0.003192 0.000124
v -0.012112 -0.003368 0.000590
v -0.012745 -0.003049 -0.000115
v -0.012349 -0.003073 0.001808
v -0.012738 -0.002772 0.002081
v -0.012926 -0.002215 0.002633
v -0.013087 -0.001957 0.002805
v -0.012975 -0.001642 0.002917
v -0.013177 -0.001346 -0.001342
v -0.013194 -0.001500 0.002934
v -0.013193 -0.000928 0.002901
v -0.013350 -0.001317 0.002927
v -0.013356 -0.000912 -0.001432
v -0.013504 -0.001229 -0.001363
v -0.013652 -0.001132 0.002902
v -0.013777 -0.000849 0.002860
v -0.013807 -0.000580 -0.001436
v -0.013861 -0.000326 -0.001413
v -0.013852 -0.000066 -0.001345
v -0.014213 -0.000115 0.002648
v -0.014030 -0.000312 0.002724
v -0.014321 -0.000050 -0.001324
v -0.014130 -0.000259 -0.001395
v -0.014391 0.000054 0.002554
v -0.014287 0.000275 -0.001112
v -0.014097 0.000336 -0.001015
v -0.013911 0.000188 -0.001194
v -0.014161 0.000318 0.002372
v -0.014650 0.000438 -0.000751
v -0.014400 0.000356 -0.000984
v -0.014365 0.000453 -0.000541
v -0.014506 0.000408 -0.000300
v -0.014258 0.000466 0.001460
v -0.014350 0.000540 0.001916
v -0.014230 0.000528 0.001706
v -0.014484 0.000420 0.002253
v -0.011738 -0.003465 0.000878
v -0.011802 -0.003300 0.001593
v -0.011849 -0.003056 -0.000118
v -0.012256 -0.002864 0.002017
v -0.012656 -0.002266 0.002569
v -0.012047 -0.002333 0.002484
v -0.012815 -0.002252 -0.000895
v -0.012976 -0.002069 -0.001029
v -0.012861 -0.001922 0.002840
v -0.013104 -0.001902 -0.001119
v -0.013263 -0.000612 -0.001458
v -0.013533 -0.000419 0.002776
v -0.013790 0.000049 0.002587
v -0.013808 0.000209 0.000460
v -0.013980 0.000290 0.000982
v -0.013786 0.000254 0.002457
v -0.013968 0.000413 -0.000310
v -0.014079 0.000431 -0.000770
v -0.011741 -0.003429 0.000710
v -0.011760 -0.003470 0.001096
v -0.011859 -0.003412 0.001351
v -0.011727 -0.003326 0.000403
v -0.012021 -0.002901 -0.000307
v -0.012359 -0.002695 -0.000506
v -0.012333 -0.002568 0.002278
v -0.012025 -0.002210 -0.000891
v -0.012430 -0.002066 0.002735
v -0.012252 -0.001820 0.002861
v -0.012587 -0.001958 0.002800
v -0.012488 -0.001718 -0.001210
v -0.012699 -0.001427 -0.001333
v -0.012799 -0.001055 0.002937
v -0.012888 -0.001138 -0.001410
v -0.013423 -0.000718 0.002855
v -0.013085 -0.000289 -0.001437
v -0.013456 -0.000424 -0.001444
v -0.013606 0.000188 0.000468
v -0.013431 0.000298 0.000997
v -0.013562 -0.000094 0.002655
v -0.013444 0.000234 -0.001179
v -0.013693 0.000227 -0.001197
v -0.013583 0.000243 0.000217
v -0.013372 0.000488 0.001477
v -0.013421 0.000237 0.002469
v -0.013709 0.000369 -0.000987
v -0.013912 0.000448 -0.000511
v -0.013438 0.000471 0.002199
v -0.013662 0.000542 0.001956
v -0.014039 0.000474 0.002156
v -0.011434 -0.003487 0.000884
v -0.010930 -0.003363 0.000359
v -0.011363 -0.003302 0.001673
v -0.011790 -0.003148 0.001786
v -0.011669 -0.002683 -0.000511
v -0.011933 -0.002484 -0.000675
v -0.011991 -0.002012 0.002741
v -0.012426 -0.001635 0.002924
v -0.012636 -0.001495 0.002954
v -0.012645 -0.001262 0.002961
v -0.012826 -0.000483 0.002843
v -0.013306 -0.000154 -0.001403
v -0.013207 0.000034 0.002621
v -0.013512 0.000035 -0.001320
v -0.013296 0.000245 0.000180
v -0.013620 0.000227 0.000716
v -0.013689 0.000386 0.002334
v -0.013643 0.000441 -0.000755
v -0.010831 -0.003562 0.001045
v -0.011362 -0.003509 0.001147
v -0.010829 -0.003547 0.000860
v -0.011037 -0.003463 0.000634
v -0.011344 -0.003414 0.001509
v -0.011321 -0.003481 0.001345
v -0.011602 -0.003194 0.000101
v -0.011466 -0.003109 0.001860
v -0.011165 -0.002965 0.001998
v -0.011927 -0.002704 0.002169
v -0.011042 -0.002653 0.002232
v -0.011454 -0.002251 -0.000835
v -0.011564 -0.001936 -0.001064
v -0.011549 -0.002124 0.002664
v -0.012054 -0.001958 -0.001060
v -0.011942 -0.001700 0.002903
v -0.011937 -0.001357 -0.001359
v -0.012081 -0.001682 -0.001215
v -0.012539 -0.000942 -0.001460
v -0.012334 -0.000785 0.002928
v -0.011984 -0.000752 -0.001524
v -0.012623 -0.000662 0.002891
v -0.013021 -0.000323 0.002788
v -0.012573 -0.000299 -0.001460
v -0.012900 -0.000489 -0.001481
v -0.012936 -0.000123 0.002719
v -0.013307 0.000208 0.000430
v -0.013098 0.000233 0.000722
v -0.012769 0.000295 0.000962
v -0.012949 0.000257 -0.001174
v -0.013035 0.000040 -0.001329
v -0.013201 0.000450 -0.000753
v -0.013388 0.000441 -0.000497
v -0.013242 0.000373 -0.000215
v -0.013191 0.000550 0.001715
v -0.013286 0.000554 0.001956
v -0.010841 -0.003523 0.001326
v -0.010924 -0.003412 0.001565
v -0.011128 -0.003083 -0.000110
v -0.010956 -0.003207 0.001807
v -0.011367 -0.001968 0.002780
v -0.011650 -0.001849 0.002846
v -0.011896 -0.000975 -0.001483
v -0.011925 -0.000497 -0.001535
v -0.012507 -0.000639 -0.001492
v -0.012407 -0.000285 0.002808
v -0.012131 -0.000309 -0.001502
v -0.012296 -0.000103 -0.001436
v -0.012364 0.000010 0.002692
v -0.012725 0.000142 0.002596
v -0.012498 0.000050 -0.001344
v -0.012805 -0.000116 -0.001404
v -0.012759 0.000118 -0.001302
v -0.012362 0.000309 -0.000040
v -0.012714 0.000381 -0.001012
v -0.013046 0.000353 0.001116
v -0.012864 0.000570 0.001965
v -0.012903 0.000520 0.002193
v -0.012736 0.000365 0.002426
v -0.013071 0.000302 0.002460
v -0.013142 0.000430 0.002329
v -0.012727 0.000449 -0.000792
v -0.012805 0.000550 0.001684
v -0.010556 -0.003568 0.000877
v -0.010996 -0.003242 0.000134
v -0.010698 -0.003345 0.001691
v -0.011020 -0.002970 -0.000253
v -0.010904 -0.002825 -0.000384
v -0.011350 -0.002478 0.002364
v -0.011407 -0.001704 0.002921
v -0.011131 -0.001807 0.002885
v -0.011456 -0.001727 -0.001194
v -0.011301 -0.001399 0.002999
v -0.011619 -0.001559 0.002956
v -0.011576 -0.001517 -0.001300
v -0.011950 -0.001460 0.002961
v -0.011535 -0.001237 0.002998
v -0.012163 -0.001247 0.002970
v -0.011908 -0.000829 0.002954
v -0.012647 0.000236 0.000219
v -0.012676 0.000207 0.000490
v -0.012645 0.000230 0.000730
v -0.012360 0.000271 0.002535
v -0.012375 0.000271 -0.001176
v -0.012295 0.000400 -0.000290
v -0.012585 0.000482 0.002313
v -0.012833 0.000444 -0.000500
v -0.012478 0.000589 0.001807
v -0.012460 0.000596 0.002095
v -0.009941 -0.003589 0.001390
v -0.010377 -0.003537 0.001406
v -0.010488 -0.003581 0.001183
v -0.010002 -0.003558 0.000627
v -0.010058 -0.003630 0.000872
v -0.010471 -0.003506 0.000623
v -0.010366 -0.003371 0.000316
v -0.010282 -0.003402 0.001662
v -0.010290 -0.003013 0.002015
v -0.010510 -0.002663 0.002245
v -0.010716 -0.002222 -0.000834
v -0.011364 -0.001255 -0.001422
v -0.011551 -0.001117 -0.001456
v -0.011479 -0.000773 -0.001541
v -0.011423 -0.000706 0.002962
v -0.012064 -0.000517 0.002897
v -0.012052 -0.000023 -0.001433
v -0.012066 0.000126 -0.001350
v -0.012061 0.000222 0.000240
v -0.012090 0.000203 0.000497
v -0.012357 0.000407 -0.000964
v -0.012295 0.000449 -0.000476
v -0.012334 0.000317 0.001005
v -0.012688 0.000481 0.001436
v -0.012292 0.000465 -0.000739
v -0.012178 0.000613 0.001975
v -0.009945 -0.003657 0.001069
v -0.010024 -0.003457 0.001616
v -0.010483 -0.003200 0.001854
v -0.010338 -0.002925 -0.000281
v -0.010548 -0.003117 -0.000070
v -0.010990 -0.002031 0.002742
v -0.011079 -0.001965 -0.001033
v -0.010759 -0.001680 0.002973
v -0.011025 -0.001405 -0.001371
v -0.010719 -0.001538 -0.001309
v -0.011045 -0.001568 0.002994
v -0.011615 -0.001022 0.002990
v -0.011197 -0.000891 -0.001536
v -0.011695 -0.000231 -0.001505
v -0.011585 -0.000120 0.002812
v -0.012061 -0.000117 0.002770
v -0.011683 0.000090 -0.001370
v -0.011986 0.000250 -0.001247
v -0.011999 0.000234 0.000744
v -0.011680 0.000274 0.000944
v -0.011934 0.000317 0.001017
v -0.012055 0.000149 0.002641
v -0.012042 0.000525 0.001500
v -0.012128 0.000553 0.002236
v -0.009660 -0.003681 0.000902
v -0.009652 -0.003678 0.001228
v -0.009746 -0.003486 0.001652
v -0.010179 -0.003180 0.000005
v -0.009814 -0.002954 0.002080
v -0.009924 -0.003262 0.001841
v -0.009854 -0.002843 -0.000348
v -0.009941 -0.002645 0.002281
v -0.009840 -0.002348 0.002495
v -0.010243 -0.002716 -0.000458
v -0.010630 -0.002458 0.002393
v -0.010663 -0.001805 -0.001144
v -0.010767 -0.001101 -0.001500
v -0.011203 -0.001019 0.003011
v -0.010745 -0.000857 0.003034
v -0.011030 -0.000527 0.002958
v -0.011076 -0.000608 -0.001581
v -0.011453 -0.000505 -0.001557
v -0.011337 -0.000309 0.002884
v -0.011452 -0.000047 -0.001461
v -0.011452 0.000195 0.000320
v -0.011544 0.000191 0.000518
v -0.011842 0.000379 -0.001068
v -0.011664 0.000453 -0.000535
v -0.011714 0.000545 0.002324
v -0.011544 0.000324 0.002576
v -0.011973 0.000397 0.002460
v -0.011906 0.000444 -0.000906
v -0.012155 0.000582 0.001692
v -0.011804 0.000642 0.001998
v -0.011794 0.000617 0.002180
v -0.009242 -0.003745 0.000915
v -0.009168 -0.003770 0.001129
v -0.009470 -0.003656 0.000685
v -0.009639 -0.003519 0.000453
v -0.009018 -0.003609 0.001596
v -0.009411 -0.003658 0.001408
v -0.009224 -0.003504 0.000381
v -0.009437 -0.003291 0.001871
v -0.009438 -0.003502 0.001658
v -0.009933 -0.003010 -0.000191
v -0.010543 -0.002004 0.002769
v -0.010077 -0.001912 0.002837
v -0.010524 -0.001799 0.002908
v -0.010117 -0.001819 -0.001142
v -0.010365 -0.001622 -0.001271
v -0.010548 -0.001502 0.003033
v -0.010682 -0.001278 0.003080
v -0.010715 -0.000827 -0.001573
v -0.011150 0.000056 0.002770
v -0.011132 -0.000165 -0.001529
v -0.010930 0.000217 -0.001333
v -0.011617 0.000268 0.000032
v -0.011504 0.000232 0.000780
v -0.011346 0.000144 -0.001353
v -0.011467 0.000131 0.002714
v -0.011720 0.000468 -0.000761
v -0.011478 0.000527 0.001492
v -0.011358 0.000629 0.002179
v -0.011597 0.000619 0.001788
v -0.008801 -0.003808 0.000961
v -0.008836 -0.003814 0.001217
v -0.009345 -0.002671 -0.000483
v -0.009446 -0.001846 -0.001136
v -0.009871 -0.001714 0.002982
v -0.009834 -0.001363 0.003106
v -0.010187 -0.001607 0.003012
v -0.010254 -0.001312 0.003082
v -0.010315 -0.001310 -0.001433
v -0.010220 -0.000977 -0.001558
v -0.010275 -0.000900 0.003078
v -0.010533 -0.001183 0.003074
v -0.010555 -0.000595 -0.001604
v -0.010725 -0.000159 -0.001550
v -0.010905 -0.000230 0.002901
v -0.010965 -0.000350 -0.001581
v -0.011038 0.000189 0.000563
v -0.011094 0.000054 -0.001437
v -0.010903 0.000364 -0.000271
v -0.011391 0.000306 -0.001182
v -0.010858 0.000370 -0.001150
v -0.011572 0.000379 -0.000281
v -0.011378 0.000316 0.001027
v -0.011233 0.000466 0.002476
v -0.011076 0.000592 0.002298
v -0.011330 0.000467 -0.000742
v -0.011266 0.000429 -0.000959
v -0.011137 0.000634 0.001796
v -0.011353 0.000659 0.001982
v -0.008479 -0.003560 0.001768
v -0.009006 -0.003684 0.000649
v -0.009068 -0.003743 0.001340
v -0.009256 -0.003329 0.000155
v -0.009077 -0.003171 0.001990
v -0.009002 -0.003412 0.001812
v -0.009226 -0.003149 -0.000047
v -0.008462 -0.003298 0.001972
v -0.009495 -0.002741 0.002237
v -0.009377 -0.002186 -0.000859
v -0.009782 -0.001910 0.002840
v -0.009699 -0.001610 0.003019
v -0.009990 -0.001460 -0.001375
v -0.009756 -0.001637 -0.001281
v -0.009987 -0.001146 0.003123
v -0.009933 -0.001161 -0.001518
v -0.010412 -0.000462 0.002999
v -0.010712 -0.000407 -0.001594
v -0.010729 0.000019 0.002824
v -0.010614 0.000066 -0.001466
v -0.010898 0.000248 0.000044
v -0.011094 0.000199 0.000270
v -0.010682 0.000180 0.000538
v -0.010821 0.000223 0.000776
v -0.010195 0.000248 0.000818
v -0.010838 0.000308 0.001020
v -0.011008 0.000319 0.002625
v -0.010707 0.000510 0.002478
v -0.011016 0.000480 -0.000745
v -0.011075 0.000449 -0.000537
v -0.010841 0.000536 0.001498
v -0.010871 0.000663 0.001995
v -0.008500 -0.003809 0.000770
v -0.008438 -0.003869 0.001182
v -0.008164 -0.003844 0.001444
v -0.008550 -0.003810 0.001398
v -0.008384 -0.003752 0.001574
v -0.008524 -0.003670 0.000510
v -0.008456 -0.003315 0.000086
v -0.008951 -0.002428 0.002452
v -0.009444 -0.001891 0.002845
v -0.009800 -0.000921 0.003138
v -0.009793 -0.000567 -0.001641
v -0.010129 -0.000687 -0.001615
v -0.010346 -0.000036 -0.001528
v -0.010371 -0.000157 0.002928
v -0.010273 0.000190 0.000504
v -0.010600 0.000288 0.000988
v -0.010626 0.000272 0.002696
v -0.010695 0.000462 -0.001003
v -0.010589 0.000644 0.001760
v -0.008233 -0.003896 0.000932
v -0.008218 -0.003791 0.000645
v -0.008535 -0.003518 0.000312
v -0.008127 -0.003509 0.000259
v -0.007991 -0.003715 0.000482
v -0.008314 -0.003040 0.002150
v -0.008698 -0.003010 0.002130
v -0.008298 -0.002894 -0.000322
v -0.009066 -0.002988 -0.000208
v -0.008415 -0.002537 -0.000621
v -0.008875 -0.002706 -0.000464
v -0.008963 -0.002798 0.002230
v -0.009334 -0.001546 0.003050
v -0.009178 -0.001569 -0.001340
v -0.009267 -0.001190 0.003167
v -0.009474 -0.001410 -0.001422
v -0.009522 -0.001047 0.003159
v -0.009556 -0.000978 -0.001599
v -0.009924 -0.000871 -0.001602
v -0.009983 -0.000656 0.003085
v -0.010199 -0.000236 -0.001597
v -0.009915 -0.000032 -0.001544
v -0.010020 -0.000384 -0.001624
v -0.009908 0.000200 0.002835
v -0.009576 0.000209 0.000547
v -0.010454 0.000191 0.000263
v -0.010258 0.000334 -0.001253
v -0.010339 0.000169 -0.001411
v -0.010434 0.000245 0.000012
v -0.010281 0.000567 0.001535
v -0.010267 0.000214 0.002775
v -0.010582 0.000471 -0.000729
v -0.010506 0.000413 -0.000414
v -0.010093 0.000427 -0.000453
v -0.010179 0.000458 -0.000613
v -0.010360 0.000512 0.002558
v -0.010595 0.000673 0.002200
v -0.007606 -0.004033 0.001000
v -0.007859 -0.003914 0.000778
v -0.007880 -0.003983 0.000988
v -0.007940 -0.003960 0.001158
v -0.007806 -0.003904 0.001427
v -0.008084 -0.003731 0.001662
v -0.008121 -0.003467 0.001894
v -0.007970 -0.003170 0.002114
v -0.008409 -0.002445 0.002459
v -0.009078 -0.001984 0.002774
v -0.008991 -0.002212 0.002598
v -0.009032 -0.001656 0.003002
v -0.009012 -0.001204 -0.001550
v -0.009069 -0.001352 0.003145
v -0.009262 -0.001074 -0.001583
v -0.009476 -0.000668 0.003135
v -0.009691 -0.000206 -0.001620
v -0.009558 -0.000032 0.002962
v -0.010003 0.000210 -0.001392
v -0.009755 0.000313 -0.001321
v -0.009960 0.000221 0.000084
v -0.009847 0.000348 0.001054
v -0.009908 0.000387 -0.001181
v -0.010337 0.000628 0.002394
v -0.009863 0.000372 0.002738
v -0.010107 0.000518 0.002581
v -0.007554 -0.004030 0.001230
v -0.007213 -0.004132 0.000979
v -0.007591 -0.003818 0.000524
v -0.007707 -0.003751 0.001689
v -0.007681 -0.003586 0.001867
v -0.007975 -0.002545 0.002451
v -0.007950 -0.002192 0.002663
v -0.008367 -0.002116 -0.000958
v -0.008465 -0.002231 0.002589
v -0.008724 -0.001821 0.002894
v -0.008524 -0.001526 -0.001379
v -0.008581 -0.001771 -0.001210
v -0.008723 -0.001281 -0.001516
v -0.008782 -0.001447 0.003120
v -0.008753 -0.001151 0.003218
v -0.009215 -0.000868 0.003186
v -0.009370 -0.000732 -0.001663
v -0.009583 -0.000345 0.003057
v -0.009355 -0.000306 -0.001677
v -0.009733 0.000308 -0.000172
v -0.009840 0.000192 0.000302
v -0.009445 0.000252 0.000724
v -0.009625 0.000098 -0.001512
v -0.010184 0.000452 -0.000959
v -0.009918 0.000476 -0.000749
v -0.009814 0.000420 -0.000472
v -0.010062 0.000679 0.001794
v -0.009709 0.000508 0.002632
v -0.010072 0.000711 0.002216
v -0.010216 0.000715 0.002020
v -0.007075 -0.004156 0.001211
v -0.007317 -0.004029 0.000759
v -0.007267 -0.004016 0.001436
v -0.007608 -0.003621 0.000302
v -0.007029 -0.003600 0.001959
v -0.007548 -0.003375 0.000054
v -0.007619 -0.003342 0.002060
v -0.007833 -0.003312 0.000031
v -0.007865 -0.002498 -0.000694
v -0.008122 -0.001952 0.002819
v -0.008477 -0.001607 0.003048
v -0.008977 -0.001008 0.003216
v -0.008855 -0.000679 0.003210
v -0.009178 -0.000041 0.003018
v -0.009110 0.000029 -0.001597
v -0.009424 -0.000082 -0.001633
v -0.009316 0.000150 -0.001516
v -0.009327 0.000230 0.000104
v -0.009209 0.000217 0.000274
v -0.009160 0.000309 0.000846
v -0.009520 0.000334 0.002780
v -0.009449 0.000297 -0.001365
v -0.009472 0.000421 -0.001166
v -0.009183 0.000387 0.001085
v -0.009509 0.000494 0.001335
v -0.009340 0.000619 0.002544
v -0.009205 0.000427 0.002765
v -0.009454 0.000485 -0.000954
v -0.009857 0.000669 0.002412
v -0.006877 -0.004248 0.001073
v -0.006681 -0.004188 0.001372
v -0.006958 -0.003699 0.000249
v -0.006681 -0.003887 0.000364
v -0.007082 -0.003788 0.001788
v -0.007051 -0.003937 0.001628
v -0.007904 -0.002776 -0.000449
v -0.007833 -0.001827 0.002924
v -0.008235 -0.001421 0.003162
v -0.008374 -0.000994 0.003270
v -0.008449 -0.001271 0.003215
v -0.008676 -0.001017 -0.001635
v -0.008538 -0.000821 0.003251
v -0.009069 -0.000552 -0.001710
v -0.008681 -0.000748 -0.001716
v -0.008504 -0.000213 0.003148
v -0.009009 -0.000487 0.003164
v -0.008883 -0.000297 -0.001714
v -0.008546 -0.000418 -0.001765
v -0.008741 -0.000001 -0.001656
v -0.009015 0.000280 -0.001455
v -0.009127 0.000223 0.002906
v -0.009024 0.000461 -0.001173
v -0.009369 0.000484 -0.000729
v -0.009209 0.000629 0.001588
v -0.009506 0.000729 0.002268
v -0.006139 -0.004408 0.001198
v -0.006654 -0.004210 0.000704
v -0.006824 -0.004241 0.000905
v -0.006586 -0.004292 0.001210
v -0.006299 -0.004240 0.001430
v -0.007038 -0.003963 0.000540
v -0.006424 -0.003276 -0.000130
v -0.006935 -0.002392 -0.000887
v -0.007462 -0.002276 0.002653
v -0.007957 -0.001896 -0.001153
v -0.008121 -0.001644 0.003040
v -0.008111 -0.001302 -0.001521
v -0.007979 -0.001125 0.003282
v -0.008308 -0.000796 -0.001730
v -0.008395 -0.000451 0.003216
v -0.008928 -0.000174 0.003095
v -0.008970 0.000254 0.000103
v -0.009142 0.000241 0.000491
v -0.008845 0.000309 0.000745
v -0.008731 0.000186 0.002977
v -0.008756 0.000215 -0.001538
v -0.008819 0.000396 -0.001349
v -0.009107 0.000307 -0.000178
v -0.009036 0.000411 -0.000469
v -0.008929 0.000401 0.001070
v -0.008838 0.000442 0.002812
v -0.008910 0.000508 -0.000965
v -0.009223 0.000724 0.001809
v -0.009690 0.000734 0.002010
v -0.005912 -0.004549 0.000871
v -0.005837 -0.004567 0.001044
v -0.006218 -0.004271 0.000579
v -0.006264 -0.004414 0.000996
v -0.006204 -0.004399 0.000771
v -0.006529 -0.004046 0.001623
v -0.007031 -0.003409 0.002093
v -0.007104 -0.003116 -0.000211
v -0.006824 -0.003158 0.002272
v -0.007070 -0.002761 -0.000530
v -0.007540 -0.002943 0.002290
v -0.007735 -0.002270 -0.000894
v -0.007036 -0.001974 0.002880
v -0.007951 -0.001576 -0.001372
v -0.007670 -0.001477 0.003155
v -0.007641 -0.000927 0.003350
v -0.008028 -0.000978 -0.001677
v -0.008081 -0.000573 0.003274
v -0.008325 -0.000526 -0.001783
v -0.008193 -0.000251 -0.001791
v -0.008485 0.000062 0.003055
v -0.008561 0.000273 0.000334
v -0.008508 0.000315 0.000644
v -0.008576 0.000329 -0.000182
v -0.008632 0.000495 -0.001174
v -0.008806 0.000490 -0.000743
v -0.008590 0.000532 0.001338
v -0.008342 0.000588 0.002744
v -0.009056 0.000616 0.002642
v -0.009096 0.000765 0.002271
v -0.008444 0.000760 0.002503
v -0.008666 0.000697 0.002573
v -0.009085 0.000724 0.002475
v -0.005516 -0.004658 0.000619
v -0.005829 -0.004493 0.000644
v -0.005548 -0.004703 0.000802
v -0.005553 -0.004437 0.000433
v -0.005903 -0.004315 0.001467
v -0.005887 -0.004293 0.000464
v -0.006301 -0.004121 0.000463
v -0.006109 -0.004083 0.001692
v -0.006309 -0.003932 0.000320
v -0.006135 -0.003683 0.002046
v -0.006498 -0.003694 0.000184
v -0.006468 -0.002931 -0.000398
v -0.006768 -0.002468 0.002614
v -0.007336 -0.001739 0.003011
v -0.006969 -0.001612 -0.001445
v -0.007436 -0.001393 -0.001522
v -0.007659 -0.001251 0.003264
v -0.007230 -0.000859 -0.001773
v -0.007795 -0.000764 0.003345
v -0.008347 -0.000068 -0.001740
v -0.008307 0.000134 -0.001672
v -0.008327 0.000296 0.000090
v -0.008166 0.000319 0.000412
v -0.008481 0.000372 -0.001450
v -0.008183 0.000506 -0.001216
v -0.008266 0.000528 -0.000981
v -0.008284 0.000489 -0.000688
v -0.008387 0.000434 0.001070
v -0.008406 0.000312 0.002939
v -0.008953 0.000783 0.002021
v -0.008689 0.000793 0.002318
v -0.005143 -0.004936 0.000755
v -0.005211 -0.004849 0.000588
v -0.005359 -0.004775 0.000975
v -0.005582 -0.004561 0.001250
v -0.005868 -0.004089 0.000322
v -0.005680 -0.004156 0.001740
v -0.005650 -0.003920 0.000169
v -0.006012 -0.003764 0.000150
v -0.006158 -0.003907 0.001858
v -0.005686 -0.003429 -0.000101
v -0.006173 -0.003145 0.002374
v -0.006151 -0.003441 0.002208
v -0.006342 -0.001827 -0.001402
v -0.006800 -0.002178 -0.001075
v -0.007116 -0.001874 -0.001258
v -0.007203 -0.001464 0.003179
v -0.007488 -0.001090 -0.001665
v -0.007152 -0.001174 0.003316
v -0.007629 -0.000765 -0.001772
v -0.007722 -0.000429 0.003301
v -0.007908 -0.000219 0.003217
v -0.007876 -0.000125 -0.001791
v -0.008194 0.000338 -0.000153
v -0.007920 0.000330 0.000056
v -0.007874 0.000051 0.003131
v -0.007835 0.000081 -0.001735
v -0.008194 0.000297 -0.001570
v -0.007914 0.000252 -0.001629
v -0.007885 0.000281 0.003028
v -0.008403 0.000439 -0.001363
v -0.007859 0.000437 -0.001420
v -0.008479 0.000735 0.001768
v -0.008217 0.000757 0.002587
v -0.007979 0.000453 0.002910
v -0.008403 0.000817 0.002046
v -0.008283 0.000846 0.002268
v -0.004501 -0.005367 0.000786
v -0.004558 -0.005354 0.000627
v -0.004855 -0.005123 0.000595
v -0.004782 -0.005179 0.000789
v -0.004983 -0.004940 0.001018
v -0.005162 -0.004755 0.000440
v -0.005188 -0.004723 0.001215
v -0.004965 -0.004575 0.001518
v -0.005427 -0.004239 0.000276
v -0.005774 -0.003849 0.002002
v -0.005543 -0.003483 0.002319
v -0.006420 -0.002740 0.002535
v -0.006381 -0.002721 -0.000599
v -0.006090 -0.002509 -0.000822
v -0.006557 -0.002471 -0.000839
v -0.006216 -0.002182 -0.001130
v -0.006663 -0.001742 -0.001410
v -0.006996 -0.001242 -0.001640
v -0.007228 -0.000928 0.003384
v -0.007338 -0.000717 0.003395
v -0.007822 -0.000601 -0.001797
v -0.007698 -0.000321 -0.001820
v -0.007552 0.000318 -0.001595
v -0.007834 0.000520 -0.000701
v -0.008164 0.000396 0.000904
v -0.007856 0.000555 0.001311
v -0.007900 0.000531 -0.001167
v -0.007772 0.000559 -0.000948
v -0.007814 0.000774 0.001774
v -0.007804 0.000871 0.002055
v -0.008108 0.000840 0.002454
v -0.007768 0.000848 0.002519
v -0.004238 -0.005385 0.000387
v -0.004264 -0.005484 0.000833
v -0.004199 -0.005502 0.000563
v -0.004840 -0.005023 0.000432
v -0.004540 -0.005268 0.000463
v -0.004520 -0.005285 0.000941
v -0.004776 -0.004871 0.000290
v -0.004762 -0.004881 0.001242
v -0.005019 -0.004498 0.000250
v -0.005101 -0.004096 0.002022
v -0.005247 -0.004054 0.000146
v -0.004981 -0.003977 0.000062
v -0.005448 -0.004007 0.001970
v -0.005109 -0.003709 0.002313
v -0.005169 -0.003898 0.002163
v -0.005566 -0.003723 0.002159
v -0.006068 -0.003352 -0.000105
v -0.005460 -0.003179 0.002489
v -0.005850 -0.002932 -0.000412
v -0.006384 -0.002068 0.002889
v -0.005918 -0.001920 -0.001400
v -0.006782 -0.001609 0.003120
v -0.006434 -0.001253 0.003326
v -0.006626 -0.001406 -0.001610
v -0.006860 -0.001344 0.003255
v -0.007305 -0.000460 0.003372
v -0.006985 -0.000587 0.003435
v -0.007093 -0.000285 -0.001870
v -0.007116 -0.000603 -0.001841
v -0.006935 -0.000269 0.003380
v -0.007620 -0.000080 0.003212
v -0.007339 -0.000211 0.003302
v -0.007612 -0.000015 -0.001770
v -0.007511 0.000238 0.003093
v -0.007299 0.000404 -0.001584
v -0.007362 0.000425 -0.000140
v -0.007758 0.000387 -0.000225
v -0.007283 0.000423 0.000129
v -0.007800 0.000357 0.000272
v -0.007605 0.000475 0.000880
v -0.007343 0.000513 0.000913
v -0.007588 0.000534 0.001140
v -0.007475 0.000519 0.002934
v -0.007103 0.000401 0.003068
v -0.007576 0.000563 -0.001189
v -0.007722 0.000909 0.002308
v -0.003943 -0.005608 0.000576
v -0.004216 -0.005437 0.000931
v -0.004484 -0.005114 0.000285
v -0.004088 -0.005260 0.000192
v -0.004515 -0.004830 0.001393
v -0.004381 -0.005207 0.001095
v -0.004434 -0.004918 0.000176
v -0.005068 -0.003499 0.002440
v -0.005576 -0.003064 -0.000332
v -0.005547 -0.002798 -0.000538
v -0.006158 -0.002425 0.002730
v -0.005757 -0.002154 -0.001218
v -0.006075 -0.001701 0.003129
v -0.005923 -0.001577 -0.001649
v -0.006205 -0.001496 -0.001644
v -0.006430 -0.001077 -0.001787
v -0.006672 -0.000663 0.003471
v -0.006670 -0.000934 0.003425
v -0.006177 -0.000693 0.003516
v -0.006756 -0.001033 -0.001753
v -0.006806 -0.000103 -0.001883
v -0.007104 -0.000018 -0.001839
v -0.006784 0.000153 -0.001811
v -0.007013 0.000074 0.003249
v -0.007391 0.000519 -0.001373
v -0.007373 0.000557 -0.000645
v -0.007444 0.000828 0.002656
v -0.007389 0.000940 0.002114
v -0.003628 -0.005728 0.000602
v -0.003515 -0.005702 0.000773
v -0.003536 -0.005634 0.000252
v -0.003662 -0.005691 0.000448
v -0.003889 -0.005511 0.000333
v -0.004071 -0.005553 0.000756
v -0.003618 -0.005453 0.000114
v -0.004105 -0.005080 0.000095
v -0.004305 -0.004696 0.000089
v -0.004018 -0.004893 0.000023
v -0.004409 -0.004447 0.000076
v -0.004541 -0.004532 0.001723
v -0.004772 -0.004366 0.000138
v -0.004961 -0.004214 0.001960
v -0.004688 -0.003685 0.002480
v -0.005235 -0.003727 -0.000003
v -0.005488 -0.003579 -0.000042
v -0.005235 -0.002900 -0.000455
v -0.005179 -0.003147 -0.000302
v -0.004961 -0.002728 0.002788
v -0.005601 -0.002576 -0.000768
v -0.005174 -0.002221 -0.001243
v -0.005739 -0.002334 -0.001032
v -0.005772 -0.002162 0.002915
v -0.005858 -0.001495 0.003259
v -0.005945 -0.001014 -0.001900
v -0.006006 -0.001284 -0.001790
v -0.005910 -0.001143 0.003409
v -0.006211 -0.000959 0.003453
v -0.006569 -0.000777 -0.001851
v -0.006566 -0.000350 0.003455
v -0.006695 -0.000404 -0.001900
v -0.007023 0.000450 -0.000102
v -0.007012 0.000559 0.001014
v -0.007064 0.000225 -0.001754
v -0.007140 0.000610 -0.001171
v -0.007049 0.000515 -0.000366
v -0.006997 0.000478 0.000503
v -0.007058 0.000438 0.000137
v -0.006802 0.000514 0.000782
v -0.007271 0.000628 0.001318
v -0.007768 0.000665 0.002768
v -0.006987 0.000813 0.002766
v -0.007247 0.000881 0.001882
v -0.007239 0.000980 0.002317
v -0.007213 0.000939 0.002517
v -0.003233 -0.005799 0.000378
v -0.003257 -0.005734 0.000247
v -0.003175 -0.005810 0.000572
v -0.003309 -0.005533 0.000044
v -0.003762 -0.005553 0.000950
v -0.003624 -0.005667 0.000853
v -0.003739 -0.005425 0.001089
v -0.003793 -0.005211 0.000056
v -0.003998 -0.005285 0.001142
v -0.004174 -0.004900 0.001421
v -0.004131 -0.004692 0.001635
v -0.004027 -0.004495 0.000004
v -0.004039 -0.004578 0.001806
v -0.004239 -0.004384 0.002026
v -0.004270 -0.004214 0.002229
v -0.003762 -0.004028 0.002692
v -0.004429 -0.004118 0.000015
v -0.004335 -0.003988 0.002426
v -0.004802 -0.003926 0.002277
v -0.004649 -0.003732 -0.000080
v -0.004365 -0.003773 0.002569
v -0.004665 -0.003399 0.002630
v -0.004984 -0.003178 0.002601
v -0.005236 -0.002719 -0.000609
v -0.005329 -0.002390 -0.001011
v -0.005535 -0.001724 -0.001622
v -0.005498 -0.001974 -0.001428
v -0.005522 -0.001391 -0.001838
v -0.006094 -0.000523 -0.001962
v -0.006469 -0.000038 0.003387
v -0.006414 0.000257 0.003278
v -0.006309 0.000350 0.000063
v -0.006601 0.000439 -0.000116
v -0.006681 0.000423 0.000126
v -0.006517 0.000225 -0.001822
v -0.006737 0.000430 -0.001621
v -0.006871 0.000666 0.001362
v -0.006665 0.000357 0.003175
v -0.007030 0.000531 -0.001436
v -0.006758 0.000674 -0.001160
v -0.007209 0.000620 -0.000910
v -0.006833 0.000652 -0.000728
v -0.006573 0.000527 -0.000342
v -0.006979 0.000640 0.002927
v -0.006657 0.000941 0.002701
v -0.006918 0.000987 0.002063
v -0.006831 0.001031 0.002270
v -0.006853 0.001008 0.002492
v -0.002938 -0.005825 0.000330
v -0.003190 -0.005730 0.000808
v -0.002990 -0.005627 0.000004
v -0.003437 -0.005299 -0.000055
v -0.003320 -0.005150 0.001372
v -0.003592 -0.005125 -0.000059
v -0.003373 -0.004939 0.001546
v -0.003683 -0.005047 0.001395
v -0.003661 -0.004773 0.001638
v -0.003659 -0.004906 -0.000060
v -0.003577 -0.004408 0.002273
v -0.004025 -0.003851 0.002716
v -0.004392 -0.003524 0.002697
v -0.004120 -0.003602 0.002834
v -0.004423 -0.003461 -0.000217
v -0.004795 -0.003294 -0.000255
v -0.004231 -0.003262 -0.000340
v -0.005140 -0.002546 -0.000807
v -0.004862 -0.002582 -0.000746
v -0.004867 -0.002743 -0.000559
v -0.004901 -0.002332 -0.001147
v -0.005412 -0.001614 0.003266
v -0.005435 -0.000931 0.003534
v -0.005528 -0.001244 0.003413
v -0.005760 -0.000762 0.003543
v -0.005594 -0.000333 -0.002054
v -0.005943 -0.000738 -0.001961
v -0.006113 -0.000429 0.003528
v -0.006133 -0.000288 -0.001965
v -0.006335 -0.000142 -0.001939
v -0.006053 -0.000114 0.003487
v -0.006428 0.000047 -0.001899
v -0.006197 0.000185 -0.001869
v -0.006192 0.000366 -0.000106
v -0.006361 0.000371 0.000339
v -0.006029 0.000328 0.000558
v -0.006627 0.000436 0.000423
v -0.006344 0.000440 0.000683
v -0.006592 0.000535 0.000932
v -0.006507 0.000597 0.001138
v -0.006307 0.000711 0.001372
v -0.006607 0.000573 0.003055
v -0.006489 0.000717 -0.000864
v -0.006644 0.000644 -0.000632
v -0.006797 0.000920 0.001861
v -0.002781 -0.005867 0.000596
v -0.003003 -0.005736 0.000115
v -0.002713 -0.005753 0.000087
v -0.002695 -0.005506 0.001173
v -0.002731 -0.005497 -0.000139
v -0.003380 -0.005522 0.001042
v -0.003070 -0.005376 -0.000125
v -0.003217 -0.005119 -0.000168
v -0.003265 -0.004749 0.001792
v -0.003565 -0.004609 -0.000076
v -0.003680 -0.004624 0.001854
v -0.003739 -0.004364 -0.000049
v -0.003820 -0.004244 0.002410
v -0.003766 -0.004087 -0.000076
v -0.003723 -0.003751 0.002995
v -0.004312 -0.003171 0.002845
v -0.004347 -0.002861 0.002911
v -0.004352 -0.002807 -0.000535
v -0.004710 -0.002426 -0.000987
v -0.004545 -0.002153 -0.001426
v -0.004413 -0.002452 -0.000870
v -0.004882 -0.001798 0.003276
v -0.004915 -0.002082 -0.001431
v -0.005314 -0.001953 0.003115
v -0.005035 -0.001760 -0.001692
v -0.004721 -0.001822 -0.001705
v -0.005070 -0.001446 -0.001919
v -0.005008 -0.001425 0.003421
v -0.005177 -0.001074 0.003525
v -0.005442 -0.001057 -0.002000
v -0.005376 -0.000532 0.003626
v -0.005611 -0.000886 -0.002008
v -0.005686 -0.000468 0.003591
v -0.005789 0.000181 0.000111
v -0.005959 0.000012 -0.001946
v -0.005932 0.000232 0.000296
v -0.006073 0.000217 0.003377
v -0.006235 0.000398 -0.001741
v -0.006200 0.000484 0.000883
v -0.006180 0.000495 0.003210
v -0.006012 0.000599 -0.001582
v -0.006558 0.000514 -0.001569
v -0.006536 0.000625 -0.001383
v -0.005990 0.000688 -0.000681
v -0.006236 0.000653 -0.000608
v -0.006216 0.000927 0.002798
v -0.006294 0.000730 0.003002
v -0.006381 0.000724 -0.001119
v -0.006677 0.000788 0.001582
v -0.006368 0.001043 0.002551
v -0.006356 0.001072 0.002125
v -0.002278 -0.005915 0.000325
v -0.002336 -0.005838 0.000138
v -0.002581 -0.005718 0.000984
v -0.002986 -0.005346 0.001257
v -0.002686 -0.005284 -0.000212
v -0.003164 -0.004916 -0.000180
v -0.003082 -0.004923 0.001608
v -0.003139 -0.004676 -0.000141
v -0.003134 -0.004591 0.002083
v -0.003039 -0.004474 0.002342
v -0.003508 -0.004225 0.002578
v -0.003793 -0.003809 -0.000142
v -0.003816 -0.003584 0.003084
v -0.004153 -0.003345 0.002903
v -0.003936 -0.003259 0.003060
v -0.003861 -0.003050 -0.000531
v -0.004070 -0.002999 0.002994
v -0.004360 -0.002565 0.003016
v -0.004249 -0.002184 -0.001441
v -0.004437 -0.002320 -0.001205
v -0.004467 -0.002282 0.003115
v -0.004401 -0.001664 -0.001925
v -0.004784 -0.001552 -0.001914
v -0.005130 -0.001218 -0.002024
v -0.005116 -0.000954 -0.002119
v -0.005052 -0.000682 0.003641
v -0.005394 -0.000697 -0.002088
v -0.005367 0.000016 -0.002055
v -0.005644 -0.000154 0.003585
v -0.005690 -0.000128 -0.002017
v -0.005491 0.000121 -0.000053
v -0.005819 0.000251 -0.000077
v -0.005675 0.000233 0.000593
v -0.005876 0.000334 -0.001830
v -0.005809 0.000544 -0.000516
v -0.006052 0.000441 -0.000295
v -0.005793 0.000395 0.000850
v -0.005891 0.000618 0.003214
v -0.005583 0.000519 -0.001788
v -0.005635 0.000522 0.001075
v -0.006036 0.000580 0.001118
v -0.005858 0.000816 0.003049
v -0.006082 0.000755 -0.001239
v -0.006070 0.000752 -0.000934
v -0.005973 0.001097 0.002527
v -0.006391 0.001013 0.001945
v -0.006329 0.001089 0.002340
v -0.006127 0.001066 0.002053
v -0.002166 -0.005868 0.000726
v -0.002466 -0.005859 0.000779
v -0.002445 -0.005674 -0.000090
v -0.002155 -0.005733 -0.000080
v -0.002415 -0.005598 0.001107
v -0.002838 -0.005091 0.001471
v -0.002951 -0.005113 -0.000205
v -0.002524 -0.005114 -0.000234
v -0.002715 -0.004542 0.002297
v -0.002959 -0.004370 -0.000059
v -0.003290 -0.004432 -0.000085
v -0.003116 -0.004326 0.002552
v -0.003019 -0.004072 -0.000037
v -0.003396 -0.004255 -0.000075
v -0.003323 -0.003568 -0.000295
v -0.003416 -0.003878 0.002985
v -0.003780 -0.003662 -0.000201
v -0.003715 -0.003337 0.003224
v -0.003292 -0.003416 0.003386
v -0.003520 -0.003490 0.003313
v -0.003707 -0.003373 -0.000379
v -0.003846 -0.002966 0.003100
v -0.003711 -0.002774 0.003123
v -0.004041 -0.002723 0.003053
v -0.004034 -0.002810 -0.000594
v -0.004152 -0.002331 -0.001232
v -0.003993 -0.002395 -0.001154
v -0.004224 -0.002436 -0.000836
v -0.004010 -0.002617 -0.000713
v -0.004037 -0.002046 -0.001654
v -0.004287 -0.002551 -0.000719
v -0.004669 -0.001269 -0.002124
v -0.004744 -0.001039 0.003599
v -0.004743 -0.001308 0.003511
v -0.004666 -0.000482 0.003722
v -0.004707 -0.000733 -0.002299
v -0.005027 -0.000620 -0.002203
v -0.005197 -0.000408 -0.002154
v -0.005345 0.000027 0.000163
v -0.004997 -0.000119 0.000140
v -0.005079 -0.000019 0.000367
v -0.005427 0.000095 0.000406
v -0.005325 0.000164 0.000638
v -0.005280 0.000066 0.003619
v -0.005105 -0.000058 -0.002135
v -0.005145 -0.000035 -0.000095
v -0.005560 0.000237 -0.001946
v -0.005608 0.000131 0.003535
v -0.005733 0.000479 0.003358
v -0.005374 0.000410 0.003495
v -0.005628 0.000679 -0.001610
v -0.005717 0.000767 -0.001417
v -0.005811 0.000697 -0.000756
v -0.005517 0.000748 0.001378
v -0.005946 0.000701 0.001327
v -0.005759 0.000789 -0.000990
v -0.005631 0.001161 0.002535
v -0.005860 0.001140 0.002302
v -0.001972 -0.005853 0.000146
v -0.002239 -0.005925 0.000488
v -0.001910 -0.005895 0.000380
v -0.001855 -0.005765 0.000850
v -0.001992 -0.005608 -0.000237
v -0.002283 -0.005568 -0.000225
v -0.002276 -0.005786 0.000913
v -0.002023 -0.005440 -0.000320
v -0.002261 -0.005356 -0.000282
v -0.002903 -0.004880 -0.000192
v -0.002766 -0.004785 0.001801
v -0.002344 -0.004984 0.001602
v -0.002713 -0.004648 0.002021
v -0.002404 -0.004669 0.002001
v -0.002745 -0.004606 -0.000121
v -0.002777 -0.004377 0.002642
v -0.002937 -0.004142 0.002827
v -0.003029 -0.003768 -0.000134
v -0.003337 -0.003946 -0.000115
v -0.003120 -0.003755 0.003178
v -0.002988 -0.003535 0.003374
v -0.003446 -0.003633 0.003222
v -0.003083 -0.003362 -0.000475
v -0.003490 -0.003121 -0.000602
v -0.003542 -0.003117 0.003306
v -0.003463 -0.003284 0.003385
v -0.003240 -0.003018 -0.000771
v -0.003513 -0.002654 -0.001031
v -0.003665 -0.002903 -0.000690
v -0.003534 -0.002794 -0.000855
v -0.003894 -0.002563 -0.000832
v -0.003711 -0.002628 0.003162
v -0.003871 -0.002269 -0.001424
v -0.003639 -0.002445 -0.001263
v -0.003807 -0.002530 -0.000996
v -0.003803 -0.001828 -0.001966
v -0.004318 -0.001922 -0.001710
v -0.004222 -0.001259 0.003624
v -0.004267 -0.001690 0.003451
v -0.004314 -0.001415 -0.002141
v -0.004435 -0.000800 0.003703
v -0.004718 -0.000983 -0.002232
v -0.004510 -0.000312 -0.000084
v -0.004640 -0.000396 -0.002334
v -0.004912 -0.000306 -0.002231
v -0.004660 -0.000258 -0.000156
v -0.004806 -0.000129 -0.000216
v -0.004968 -0.000178 -0.000093
v -0.004661 -0.000285 0.000014
v -0.004808 -0.000116 0.000320
v -0.005138 0.000138 -0.000310
v -0.005200 0.000365 -0.001981
v -0.004884 0.000522 0.003597
v -0.005367 0.000619 -0.001760
v -0.005336 0.000493 -0.001877
v -0.005543 0.000332 -0.000341
v -0.005334 0.000778 -0.001559
v -0.005330 0.000850 -0.001376
v -0.005701 0.001035 0.002810
v -0.005623 0.000825 -0.001178
v -0.005696 0.000869 0.001569
v -0.006021 0.000906 0.001691
v -0.005357 0.001226 0.002318
v -0.005739 0.001099 0.002048
v -0.001834 -0.005873 0.000602
v -0.001814 -0.005295 0.001325
v -0.002223 -0.005679 0.001026
v -0.001685 -0.005507 0.001130
v -0.002390 -0.005242 0.001380
v -0.002159 -0.005136 -0.000286
v -0.002327 -0.004796 0.001799
v -0.002460 -0.004870 -0.000202
v -0.002377 -0.004577 0.002226
v -0.002544 -0.004490 0.002515
v -0.002068 -0.004450 0.002673
v -0.002492 -0.004403 0.002684
v -0.002196 -0.004255 0.002888
v -0.002352 -0.004611 -0.000138
v -0.002357 -0.004008 0.000032
v -0.002759 -0.004064 0.000038
v -0.002731 -0.003705 -0.000118
v -0.002711 -0.003875 0.000023
v -0.002935 -0.003548 -0.000287
v -0.003279 -0.003256 -0.000544
v -0.003471 -0.002741 0.003295
v -0.003564 -0.002450 0.003303
v -0.003618 -0.002071 -0.001754
v -0.003386 -0.002273 -0.001571
v -0.003958 -0.002364 0.003188
v -0.003941 -0.001807 0.003483
v -0.003969 -0.001526 -0.002173
v -0.004281 -0.001060 -0.002348
v -0.004472 -0.000289 0.000075
v -0.004455 -0.000142 0.000364
v -0.004775 0.000028 0.000571
v -0.004862 0.000140 -0.000384
v -0.005323 -0.000219 0.003650
v -0.004718 0.000395 -0.000575
v -0.004985 0.000415 0.000975
v -0.005168 0.000276 0.000822
v -0.004678 0.000250 0.000817
v -0.004991 0.000232 -0.002082
v -0.005128 0.000637 0.003468
v -0.004838 0.000508 -0.001979
v -0.004979 0.000632 -0.001856
v -0.005125 0.000450 -0.000589
v -0.005273 0.000549 0.001126
v -0.005071 0.000881 0.003284
v -0.005397 0.000713 0.003318
v -0.005037 0.000841 -0.001536
v -0.005280 0.000849 -0.001187
v -0.005029 0.000679 -0.000853
v -0.005430 0.000766 -0.000939
v -0.005450 0.000608 -0.000696
v -0.005176 0.000782 0.001389
v -0.005371 0.001066 0.001852
v -0.001293 -0.005720 -0.000044
v -0.001670 -0.005743 -0.000075
v -0.001429 -0.005665 -0.000184
v -0.001560 -0.005792 0.000769
v -0.001635 -0.005581 -0.000269
v -0.001560 -0.005396 -0.000388
v -0.001591 -0.005185 0.001424
v -0.001855 -0.005001 0.001586
v -0.001831 -0.004795 0.001813
v -0.002388 -0.004234 0.000012
v -0.001905 -0.004590 -0.000210
v -0.002130 -0.004557 0.002171
v -0.002182 -0.004528 0.002446
v -0.002206 -0.004126 0.000005
v -0.002308 -0.003836 0.003237
v -0.002522 -0.004133 0.002942
v -0.002515 -0.003623 -0.000200
v -0.002519 -0.003835 -0.000024
v -0.002671 -0.003740 0.003263
v -0.002598 -0.003544 0.003440
v -0.002988 -0.003273 0.003487
v -0.002903 -0.003168 -0.000701
v -0.002732 -0.003327 -0.000532
v -0.002625 -0.003008 -0.000965
v -0.003031 -0.003071 0.003502
v -0.003193 -0.002801 0.003439
v -0.002979 -0.002859 -0.001035
v -0.003234 -0.002753 -0.001056
v -0.003066 -0.002545 0.003508
v -0.002870 -0.002798 0.003566
v -0.003162 -0.002060 -0.001959
v -0.003470 -0.002127 0.003474
v -0.003219 -0.001921 0.003637
v -0.003554 -0.001651 -0.002219
v -0.003568 -0.001401 -0.002408
v -0.003717 -0.001475 0.003682
v -0.004024 -0.000729 0.003790
v -0.004262 -0.000771 -0.002455
v -0.003961 -0.000425 0.003830
v -0.004289 -0.000551 -0.002478
v -0.004249 -0.000366 -0.000100
v -0.004273 -0.000567 0.003761
v -0.004193 -0.000124 -0.000161
v -0.004425 -0.000209 -0.000188
v -0.004204 -0.000226 0.000111
v -0.004290 0.000040 -0.002376
v -0.004406 -0.000024 0.000577
v -0.004921 -0.000309 0.003704
v -0.004593 -0.000131 -0.002312
v -0.004517 0.000415 0.003692
v -0.004840 0.000264 0.003670
v -0.004728 0.000084 -0.002206
v -0.004630 0.000142 -0.000390
v -0.004421 0.000534 -0.000682
v -0.004561 0.000432 0.000961
v -0.004665 0.000354 -0.002114
v -0.004715 0.000739 -0.001806
v -0.004716 0.001018 0.003283
v -0.004757 0.000791 0.003479
v -0.005004 0.000748 -0.001726
v -0.004943 0.000822 -0.001112
v -0.004905 0.000878 -0.001352
v -0.005207 0.000953 0.001629
v -0.004918 0.001225 0.002091
v -0.005150 0.001113 0.001873
v -0.005343 0.000975 0.003068
v -0.005297 0.001191 0.002123
v -0.005327 0.001239 0.002473
v -0.001398 -0.005834 0.000363
v -0.001445 -0.005830 0.000597
v -0.001317 -0.005790 0.000128
v -0.001154 -0.005335 -0.000426
v -0.001376 -0.005608 0.001003
v -0.001701 -0.005273 -0.000405
v -0.001471 -0.004989 0.001634
v -0.001607 -0.004718 -0.000333
v -0.001993 -0.004866 -0.000260
v -0.001883 -0.004503 0.002564
v -0.002081 -0.004244 -0.000066
v -0.001952 -0.004564 0.002277
v -0.001925 -0.004606 0.002046
v -0.001872 -0.004371 0.002778
v -0.001779 -0.004166 -0.000154
v -0.002050 -0.004032 -0.000084
v -0.002098 -0.003889 0.003223
v -0.002236 -0.003815 -0.000112
v -0.002206 -0.003421 0.003560
v -0.002429 -0.003327 0.003589
v -0.002672 -0.003384 0.003520
v -0.002383 -0.003184 -0.000762
v -0.002743 -0.003128 0.003569
v -0.003115 -0.002310 0.003538
v -0.002873 -0.002074 0.003686
v -0.003463 -0.001857 -0.002060
v -0.003347 -0.001205 0.003866
v -0.003840 -0.001061 0.003771
v -0.003825 -0.000843 -0.002615
v -0.003826 -0.001153 -0.002472
v -0.004325 -0.000313 -0.002452
v -0.004023 -0.000163 -0.002564
v -0.004002 -0.000099 0.000193
v -0.004141 -0.000084 0.000448
v -0.004063 0.000030 0.000607
v -0.004376 0.000161 0.000738
v -0.004050 0.000239 0.000729
v -0.004349 0.000168 -0.000361
v -0.004436 0.000171 0.003741
v -0.004417 0.000351 -0.000510
v -0.004243 0.000451 0.000933
v -0.004689 0.000560 0.003620
v -0.004557 0.000845 0.001377
v -0.004653 0.000661 0.001183
v -0.004729 0.000652 -0.000836
v -0.004659 0.001340 0.002519
v -0.005152 0.001180 0.002797
v -0.004901 0.001102 0.003067
v -0.005019 0.001265 0.002616
v -0.000909 -0.005743 0.000390
v -0.000823 -0.005690 0.000151
v -0.000952 -0.005737 0.000557
v -0.000905 -0.005627 0.000806
v -0.001183 -0.005549 -0.000269
v -0.000937 -0.005621 -0.000114
v -0.001113 -0.005692 0.000803
v -0.001328 -0.005304 0.001303
v -0.000986 -0.005421 0.001112
v -0.001213 -0.005052 0.001577
v -0.001301 -0.004714 0.002100
v -0.001526 -0.004653 -0.000304
v -0.001468 -0.004803 0.001883
v -0.001727 -0.004676 0.002037
v -0.001597 -0.004596 0.002353
v -0.001467 -0.004288 -0.000201
v -0.001595 -0.004287 0.002878
v -0.001831 -0.003890 -0.000187
v -0.001907 -0.004095 0.003049
v -0.002294 -0.003399 -0.000480
v -0.002120 -0.003540 -0.000343
v -0.002376 -0.003087 0.003682
v -0.002220 -0.003072 -0.000972
v -0.001963 -0.003270 -0.000650
v -0.002442 -0.002880 -0.001207
v -0.002517 -0.002844 0.003689
v -0.002430 -0.002137 0.003813
v -0.002712 -0.002081 -0.002149
v -0.002917 -0.001516 -0.002601
v -0.003404 -0.001205 -0.002603
v -0.003514 -0.000932 -0.002708
v -0.003194 -0.000834 -0.002902
v -0.003495 -0.000730 -0.002796
v -0.003594 -0.000756 0.003883
v -0.003701 -0.000532 -0.002740
v -0.003791 -0.000319 -0.002698
v -0.003797 0.000062 0.000136
v -0.003941 -0.000008 0.000396
v -0.003877 0.000123 0.000553
v -0.004098 -0.000049 0.003806
v -0.004281 0.000325 -0.002254
v -0.003941 0.000106 -0.002504
v -0.004096 0.000247 -0.000336
v -0.004404 0.000584 -0.002046
v -0.004407 0.000686 -0.000881
v -0.004033 0.000491 -0.000539
v -0.004385 0.000789 -0.001855
v -0.004346 0.000681 0.001156
v -0.003999 0.000751 0.001143
v -0.004422 0.000763 0.003597
v -0.004661 0.000869 -0.001602
v -0.004270 0.000927 -0.001665
v -0.004132 0.000969 -0.001400
v -0.004513 0.000911 -0.001453
v -0.004389 0.001017 0.003438
v -0.004736 0.001318 0.002354
v -0.004236 0.001411 0.002616
v -0.004728 0.001276 0.002784
v -0.000341 -0.005584 0.000335
v -0.000769 -0.005432 -0.000289
v -0.000660 -0.005456 0.000970
v -0.000843 -0.005093 -0.000403
v -0.000675 -0.005200 0.001283
v -0.000880 -0.005005 0.001582
v -0.001328 -0.005104 -0.000407
v -0.000961 -0.004712 0.002041
v -0.001210 -0.004871 0.001811
v -0.001355 -0.004545 0.002509
v -0.001534 -0.004918 -0.000370
v -0.001555 -0.004535 0.002574
v -0.001519 -0.003992 -0.000171
v -0.001845 -0.003708 -0.000243
v -0.001895 -0.003511 0.003554
v -0.001696 -0.003601 0.003491
v -0.001932 -0.003159 0.003805
v -0.002111 -0.002970 -0.001218
v -0.001816 -0.003126 -0.000945
v -0.002183 -0.003004 0.003770
v -0.002285 -0.002717 -0.001508
v -0.002851 -0.002525 -0.001504
v -0.002700 -0.002440 0.003673
v -0.002218 -0.002523 -0.001830
v -0.002720 -0.001762 0.003786
v -0.002905 -0.001797 -0.002365
v -0.003013 -0.001721 0.003751
v -0.003065 -0.001211 0.003902
v -0.002980 -0.000986 -0.002930
v -0.003324 -0.000670 0.003955
v -0.003304 -0.000571 -0.002933
v -0.003661 -0.000382 0.003908
v -0.003410 -0.000184 -0.002881
v -0.004012 -0.000079 -0.000007
v -0.003696 0.000135 0.000363
v -0.003620 0.000235 0.003921
v -0.003619 0.000328 -0.002538
v -0.003656 -0.000045 -0.002703
v -0.003657 0.000266 -0.000072
v -0.003893 0.000203 -0.000204
v -0.003616 0.000350 0.000547
v -0.004082 0.000320 0.003793
v -0.003890 0.000468 -0.002323
v -0.003676 0.000507 -0.000403
v -0.003933 0.000632 -0.000695
v -0.003879 0.000497 0.000860
v -0.004167 0.000561 0.003740
v -0.003951 0.000860 0.003721
v -0.003881 0.000739 -0.002123
v -0.003986 0.000874 -0.001921
v -0.004441 0.000848 -0.001164
v -0.003819 0.000925 -0.001149
v -0.003984 0.000939 0.001359
v -0.004136 0.000969 0.003586
v -0.003968 0.000993 -0.001621
v -0.004449 0.001006 0.001569
v -0.004480 0.001180 0.001865
v -0.004461 0.001236 0.003076
v -0.004397 0.001137 0.003296
v -0.004593 0.001296 0.002164
v -0.000256 -0.005547 0.000478
v -0.000514 -0.005621 0.000536
v -0.000513 -0.005536 0.000785
v -0.000838 -0.005337 -0.000369
v -0.000104 -0.005460 0.000160
v -0.000388 -0.005304 0.001040
v -0.000567 -0.004922 0.001579
v -0.000710 -0.004750 0.001867
v -0.000975 -0.004861 0.001796
v -0.001051 -0.004529 0.002477
v -0.000933 -0.004724 -0.000332
v -0.001230 -0.004417 0.002710
v -0.001111 -0.004182 0.002940
v -0.001237 -0.004422 -0.000257
v -0.001079 -0.004108 -0.000245
v -0.001549 -0.003730 -0.000203
v -0.001491 -0.003750 0.003352
v -0.001047 -0.003773 0.003306
v -0.001110 -0.003586 0.003511
v -0.001677 -0.003426 -0.000476
v -0.001638 -0.003626 -0.000253
v -0.001693 -0.003272 0.003810
v -0.001541 -0.002923 0.004174
v -0.001925 -0.002807 0.003980
v -0.001992 -0.002841 -0.001448
v -0.001639 -0.002929 -0.001359
v -0.001741 -0.002579 -0.002006
v -0.002214 -0.002652 0.003847
v -0.002114 -0.002275 0.003942
v -0.002303 -0.002141 -0.002289
v -0.002468 -0.001907 -0.002474
v -0.002599 -0.001535 -0.002751
v -0.002951 -0.001260 -0.002771
v -0.002640 -0.001355 0.003880
v -0.002654 -0.000914 0.003986
v -0.002681 -0.000830 -0.003170
v -0.003363 -0.000359 0.003962
v -0.003383 -0.000373 -0.002913
v -0.003401 0.000059 0.003971
v -0.002988 -0.000185 -0.003125
v -0.003564 0.000233 0.000203
v -0.003143 0.000352 -0.002790
v -0.003243 0.000103 -0.002864
v -0.003478 0.000505 -0.000266
v -0.003314 0.000495 -0.000060
v -0.003373 0.000458 0.000381
v -0.003794 0.000762 -0.000846
v -0.003648 0.000644 0.000886
v -0.003675 0.000760 0.003857
v -0.003502 0.000883 -0.002229
v -0.003591 0.000849 0.001104
v -0.003706 0.001039 -0.001429
v -0.003713 0.001110 0.001524
v -0.003780 0.001280 0.001833
v -0.003922 0.001140 0.003537
v -0.004120 0.001420 0.002383
v -0.004274 0.001369 0.002844
v -0.003927 0.001412 0.003037
v -0.000116 -0.005332 -0.000042
v -0.000406 -0.005453 -0.000078
v -0.000365 -0.005370 -0.000170
v -0.000053 -0.005116 0.001055
v -0.000426 -0.005221 -0.000301
v -0.000279 -0.005000 0.001330
v -0.000353 -0.004674 -0.000355
v -0.000854 -0.004429 0.002559
v -0.000656 -0.004295 0.002601
v -0.000867 -0.004320 -0.000274
v -0.000998 -0.004311 0.002779
v -0.000740 -0.004147 0.002834
v -0.001196 -0.003863 -0.000252
v -0.000937 -0.003810 -0.000311
v -0.001417 -0.003432 -0.000470
v -0.001504 -0.003275 -0.000713
v -0.001423 -0.003404 0.003731
v -0.001439 -0.003062 0.004128
v -0.001277 -0.003132 0.004118
v -0.001582 -0.002697 0.004206
v -0.001539 -0.002732 -0.001797
v -0.001792 -0.002293 -0.002390
v -0.001938 -0.002484 0.004030
v -0.001869 -0.002019 -0.002687
v -0.001866 -0.002031 0.004057
v -0.002244 -0.001069 0.003986
v -0.002977 -0.000873 0.003977
v -0.002896 -0.000623 -0.003143
v -0.002308 -0.000406 -0.003513
v -0.002960 -0.000427 -0.003152
v -0.002768 -0.000096 -0.003253
v -0.003082 -0.000117 0.004005
v -0.003241 0.000458 0.003979
v -0.003483 0.000684 -0.000569
v -0.003345 0.000884 -0.000865
v -0.003310 0.000777 0.000833
v -0.003692 0.000998 -0.001936
v -0.003665 0.001083 -0.001700
v -0.003424 0.001100 -0.001413
v -0.003676 0.001142 0.003662
v -0.003728 0.001516 0.002797
v -0.003828 0.001323 0.003337
v -0.000087 -0.005134 -0.000214
v 0.000068 -0.005325 0.000185
v -0.000046 -0.005436 0.000393
v -0.000253 -0.005480 0.000710
v -0.000199 -0.004745 -0.000322
v -0.000167 -0.004724 0.001539
v -0.000436 -0.004975 -0.000372
v -0.000412 -0.004584 0.001903
v -0.000670 -0.004593 0.002099
v -0.001080 -0.003465 -0.000496
v -0.000891 -0.003302 -0.000691
v -0.001183 -0.003621 -0.000354
v -0.001164 -0.003311 -0.000684
v -0.001013 -0.002961 0.004324
v -0.001409 -0.002984 -0.001259
v -0.001310 -0.002916 0.004259
v -0.001153 -0.002760 -0.001811
v -0.001427 -0.002848 -0.001558
v -0.001444 -0.002322 0.004286
v -0.001580 -0.002496 -0.002197
v -0.002162 -0.001789 -0.002760
v -0.002109 -0.001832 0.003946
v -0.002242 -0.001565 -0.002915
v -0.002348 -0.001577 0.003891
v -0.002096 -0.001424 -0.003104
v -0.002351 -0.001132 -0.003165
v -0.002271 -0.000890 -0.003351
v -0.002296 -0.000654 -0.003451
v -0.002539 -0.000386 0.004052
v -0.002582 0.000196 0.004068
v -0.003168 0.000673 -0.000267
v -0.003215 0.000537 0.000128
v -0.002966 0.000706 0.000150
v -0.003403 0.000587 0.000633
v -0.003418 0.000825 0.003892
v -0.003371 0.000702 -0.002443
v -0.003483 0.000945 -0.001071
v -0.003368 0.001025 0.001257
v -0.003088 0.001194 0.001393
v -0.003508 0.001025 0.003798
v -0.003409 0.001154 -0.001965
v -0.003228 0.001240 -0.001896
v -0.003321 0.001195 -0.001663
v -0.003423 0.001485 0.002102
v -0.003595 0.001322 0.003495
v -0.003885 0.001391 0.002119
v -0.003582 0.001506 0.003089
v 0.000130 -0.005173 -0.000012
v 0.000195 -0.005241 0.000359
v 0.000014 -0.005353 0.000592
v 0.000048 -0.005201 0.000803
v 0.000114 -0.004970 0.001019
v -0.000081 -0.004958 -0.000279
v -0.000042 -0.004829 0.001339
v 0.000043 -0.004610 -0.000232
v -0.000223 -0.004376 0.001929
v -0.000426 -0.004349 0.002226
v -0.000444 -0.004397 -0.000313
v -0.000515 -0.004153 0.002625
v -0.000332 -0.003834 -0.000278
v -0.000464 -0.004134 -0.000284
v -0.000600 -0.003879 0.003059
v -0.000788 -0.003842 0.003189
v -0.000667 -0.003969 -0.000296
v -0.000572 -0.003574 0.003473
v -0.000670 -0.003500 0.003616
v -0.000610 -0.003709 -0.000352
v -0.000816 -0.003278 0.003996
v -0.000914 -0.003432 0.003729
v -0.000832 -0.003531 -0.000454
v -0.000731 -0.003068 0.004257
v -0.000949 -0.003174 0.004136
v -0.001111 -0.002680 0.004417
v -0.000789 -0.002961 0.004399
v -0.000792 -0.002953 -0.001326
v -0.001086 -0.003085 -0.001067
v -0.001190 -0.002577 -0.002183
v -0.001213 -0.002479 0.004407
v -0.001095 -0.002385 -0.002718
v -0.001342 -0.002380 -0.002516
v -0.001178 -0.001814 0.004374
v -0.001281 -0.002046 -0.003028
v -0.001434 -0.002164 -0.002788
v -0.001673 -0.001818 -0.003016
v -0.001713 -0.001674 0.004107
v -0.001760 -0.001570 -0.003187
v -0.001743 -0.001201 0.004083
v -0.002151 -0.000344 0.004101
v -0.002599 -0.000011 -0.003321
v -0.003149 0.000640 0.000393
v -0.003030 0.000891 0.003926
v -0.003032 0.000860 -0.002573
v -0.003057 0.000801 0.000634
v -0.003110 0.001010 0.001074
v -0.002974 0.001222 0.003791
v -0.003326 0.001378 0.001829
v -0.003274 0.001225 0.003714
v -0.003241 0.001021 0.003848
v -0.003233 0.001114 -0.002229
v -0.002969 0.001280 -0.002210
v -0.002857 0.001346 -0.001634
v -0.003438 0.001498 0.003276
v -0.003078 0.001577 0.003373
v -0.003476 0.001586 0.002586
v -0.003187 0.001686 0.002595
v -0.003162 0.001620 0.002264
v -0.003498 0.001552 0.002377
v -0.003285 0.001652 0.002854
v 0.000236 -0.005021 -0.000047
v 0.000305 -0.005068 0.000112
v 0.000156 -0.004843 -0.000165
v 0.000272 -0.005087 0.000569
v 0.000212 -0.005036 0.000803
v 0.000328 -0.004861 0.000804
v 0.000274 -0.004560 -0.000079
v 0.000303 -0.004641 0.001080
v 0.000169 -0.004343 -0.000131
v -0.000064 -0.004426 0.001686
v 0.000016 -0.004079 -0.000165
v -0.000013 -0.003998 0.001978
v -0.000276 -0.004095 0.002338
v -0.000230 -0.004117 -0.000249
v -0.000247 -0.003584 0.003141
v -0.000379 -0.003818 0.002901
v -0.000514 -0.003710 0.003244
v -0.000289 -0.003435 0.003520
v -0.000361 -0.003324 0.003828
v -0.000309 -0.003533 -0.000348
v -0.000485 -0.003455 -0.000442
v -0.000427 -0.003210 0.004088
v -0.000527 -0.003240 0.004042
v -0.000733 -0.003105 -0.000962
v -0.000560 -0.003160 -0.000769
v -0.000527 -0.003285 -0.000592
v -0.000620 -0.002801 0.004428
v -0.000366 -0.002737 -0.001733
v -0.000528 -0.002999 -0.001108
v -0.000785 -0.002827 -0.001633
v -0.000811 -0.002394 0.004516
v -0.000966 -0.002506 -0.002427
v -0.000922 -0.002606 -0.002134
v -0.001076 -0.002248 -0.002913
v -0.001379 -0.001650 0.004256
v -0.001414 -0.001314 0.004214
v -0.001393 -0.001221 -0.003626
v -0.001942 -0.000940 0.004051
v -0.001884 -0.000698 -0.003642
v -0.002363 -0.000154 -0.003490
v -0.002176 0.000279 0.004151
v -0.002219 -0.000001 0.004131
v -0.002120 0.000242 -0.003582
v -0.002644 0.000657 -0.002979
v -0.002673 0.000252 -0.003161
v -0.002696 0.000506 0.004037
v -0.002927 0.000762 -0.000146
v -0.002633 0.000915 -0.000064
v -0.002625 0.000923 0.000179
v -0.002970 0.000913 -0.000632
v -0.002828 0.000967 0.000704
v -0.002851 0.001201 0.001216
v -0.002988 0.001096 -0.002431
v -0.002698 0.001232 -0.002569
v -0.002986 0.001202 -0.001354
v -0.002740 0.001448 -0.002159
v -0.002960 0.001352 -0.001906
v -0.003061 0.001471 0.001838
v 0.000433 -0.004921 0.000378
v 0.000424 -0.004887 0.000564
v 0.000351 -0.004786 0.000016
v 0.000467 -0.004703 0.000150
v 0.000445 -0.004516 0.000925
v 0.000030 -0.004223 0.001698
v 0.000239 -0.003810 0.001797
v -0.000069 -0.003847 -0.000195
v -0.000095 -0.003628 -0.000233
v 0.000207 -0.003746 -0.000054
v -0.000030 -0.003754 0.002379
v 0.000040 -0.003869 0.002052
v 0.000037 -0.003458 0.002854
v -0.000097 -0.003294 -0.000373
v -0.000307 -0.002982 -0.000964
v -0.000200 -0.003072 -0.000658
v -0.000151 -0.003149 -0.000491
v -0.000372 -0.003015 0.004201
v -0.000376 -0.002690 0.004417
v -0.000473 -0.002516 0.004511
v -0.000734 -0.002593 0.004512
v -0.000709 -0.002332 -0.002964
v -0.000747 -0.002527 -0.002424
v -0.000560 -0.002081 0.004503
v -0.000698 -0.002111 -0.003275
v -0.001014 -0.001986 -0.003253
v -0.000962 -0.001904 0.004438
v -0.001095 -0.002062 0.004422
v -0.001118 -0.001762 -0.003402
v -0.001355 -0.001455 -0.003501
v -0.001519 -0.001060 0.004175
v -0.001427 -0.000744 0.004227
v -0.001781 -0.000555 0.004128
v -0.001628 -0.000615 -0.003805
v -0.001914 -0.000467 -0.003708
v -0.001682 -0.000114 -0.003889
v -0.002279 0.000626 -0.003308
v -0.002566 0.000844 0.004018
v -0.002799 0.000939 -0.002701
v -0.002575 0.001012 0.000436
v -0.002564 0.001079 -0.000616
v -0.002359 0.001249 0.000570
v -0.002577 0.001161 0.000763
v -0.002708 0.001234 0.003870
v -0.002511 0.001474 -0.001618
v -0.002498 0.001332 -0.001239
v -0.002757 0.001434 0.001512
v -0.002644 0.001456 0.003743
v -0.002509 0.001534 -0.002368
v -0.002503 0.001474 -0.002517
v -0.002751 0.001644 0.001891
v -0.002984 0.001452 0.003591
v -0.002909 0.001777 0.002397
v -0.002902 0.001820 0.002602
v -0.003015 0.001719 0.003111
v 0.000530 -0.004553 0.000342
v 0.000494 -0.004644 0.000609
v 0.000388 -0.004229 0.000040
v 0.000475 -0.004431 0.000155
v 0.000587 -0.004367 0.000572
v 0.000581 -0.004182 0.000817
v 0.000589 -0.004057 0.000319
v 0.000420 -0.004180 0.001156
v 0.000506 -0.003843 0.001197
v 0.000409 -0.003762 0.001566
v 0.000308 -0.004035 0.000005
v 0.000398 -0.003588 0.000086
v 0.000337 -0.003965 0.001440
v 0.000171 -0.003662 0.002176
v 0.000245 -0.003406 -0.000096
v 0.000011 -0.003044 0.003692
v -0.000162 -0.003268 0.003681
v -0.000173 -0.003114 0.004022
v 0.000115 -0.003268 -0.000264
v 0.000121 -0.003051 -0.000476
v -0.000124 -0.002757 -0.001540
v -0.000270 -0.002431 0.004462
v -0.000465 -0.002392 -0.002969
v -0.000162 -0.002418 -0.002934
v -0.000117 -0.002542 -0.002562
v -0.000559 -0.002457 -0.002746
v -0.000307 -0.002596 -0.002166
v -0.000524 -0.002628 -0.002030
v -0.000648 -0.001490 -0.003832
v -0.000732 -0.001794 -0.003574
v -0.000705 -0.001701 0.004426
v -0.000922 -0.001512 -0.003703
v -0.001099 -0.001419 0.004315
v -0.001238 -0.000940 0.004254
v -0.001055 -0.001104 0.004281
v -0.000743 -0.001104 -0.004012
v -0.001437 -0.000887 -0.003778
v -0.000867 -0.000654 -0.004144
v -0.001224 -0.000623 0.004281
v -0.001470 -0.000492 0.004246
v -0.001417 -0.000019 -0.004056
v -0.001923 -0.000110 0.004180
v -0.001913 0.000148 0.004219
v -0.001517 0.000169 -0.003996
v -0.001860 0.000099 -0.003786
v -0.002262 0.000639 0.004104
v -0.001963 0.000860 0.004141
v -0.002326 0.001120 0.000113
v -0.002139 0.001255 -0.000185
v -0.002535 0.001091 0.003964
v -0.002215 0.001029 0.004040
v -0.002379 0.001122 -0.000468
v -0.002148 0.001315 0.000160
v -0.002200 0.001443 0.000655
v -0.002309 0.001428 0.000905
v -0.002275 0.001558 -0.002641
v -0.002243 0.001603 0.001113
v -0.002507 0.001576 -0.002117
v -0.002759 0.001771 0.002165
v -0.002447 0.001982 0.003127
v -0.002680 0.001765 0.003364
v -0.002533 0.001696 0.003557
v -0.002395 0.002067 0.002824
v -0.002509 0.002021 0.002601
v -0.002841 0.001856 0.002841
v -0.002688 0.001891 0.003114
v 0.000620 -0.004098 0.000428
v 0.000619 -0.004135 0.000673
v 0.000614 -0.003676 0.000409
v 0.000516 -0.003899 0.000219
v 0.000603 -0.003810 0.000904
v 0.000651 -0.003412 0.001011
v 0.000510 -0.003568 0.000195
v 0.000368 -0.003547 0.002059
v 0.000405 -0.003409 0.002283
v 0.000157 -0.003530 0.002471
v 0.000325 -0.003139 0.002811
v 0.000465 -0.003208 0.000023
v 0.000090 -0.003349 0.003008
v 0.000080 -0.003169 0.003324
v 0.000303 -0.003158 -0.000184
v 0.000162 -0.002709 0.003683
v -0.000026 -0.002962 0.003935
v 0.000211 -0.002745 -0.001353
v 0.000071 -0.002835 -0.001087
v -0.000081 -0.002814 0.004115
v -0.000183 -0.002634 0.004325
v 0.000144 -0.002491 -0.002616
v 0.000236 -0.002615 -0.002269
v 0.000227 -0.002644 -0.002022
v -0.000069 -0.002670 -0.001852
v -0.000242 -0.002255 -0.003250
v 0.000039 -0.002426 -0.002872
v -0.000469 -0.002298 0.004536
v -0.000359 -0.002210 -0.003295
v -0.000438 -0.001747 -0.003741
v -0.000434 -0.001946 -0.003568
v -0.000919 -0.001268 -0.003848
v -0.001379 -0.000381 -0.003999
v -0.000940 -0.000391 -0.004194
v -0.001464 0.000421 0.004358
v -0.001472 0.000078 0.004337
v -0.001417 0.000573 -0.003999
v -0.001568 0.000645 0.004306
v -0.001623 0.000808 -0.003789
v -0.001796 0.001251 0.004057
v -0.001941 0.001072 -0.003402
v -0.002122 0.001280 -0.003114
v -0.002123 0.001603 -0.001531
v -0.002060 0.001447 -0.000951
v -0.002294 0.001346 -0.001040
v -0.001991 0.001462 -0.000775
v -0.002260 0.001168 -0.000345
v -0.002335 0.001438 0.003842
v -0.002359 0.001352 -0.002810
v -0.002481 0.001560 -0.001876
v -0.001960 0.001631 -0.001370
v -0.002278 0.001696 0.003683
v -0.002241 0.001671 -0.002389
v -0.002398 0.001868 0.001890
v -0.002332 0.001705 0.001478
v -0.002540 0.001470 0.001325
v -0.002026 0.002145 0.001946
v -0.002507 0.001958 0.002289
v -0.002207 0.002021 0.003331
v 0.000654 -0.003612 0.000656
v 0.000520 -0.003632 0.001434
v 0.000629 -0.003365 0.001539
v 0.000461 -0.003565 0.001763
v 0.000648 -0.003357 0.000393
v 0.000593 -0.003115 0.000154
v 0.000561 -0.003090 0.002457
v 0.000328 -0.002865 -0.000688
v 0.000336 -0.002975 -0.000334
v 0.000526 -0.002955 -0.000078
v 0.000485 -0.002582 -0.002136
v 0.000653 -0.002651 -0.001826
v 0.000186 -0.002690 -0.001698
v 0.000465 -0.002700 -0.001284
v 0.000441 -0.002760 -0.000935
v 0.000424 -0.002804 0.002963
v 0.000236 -0.002864 0.003318
v 0.000114 -0.002555 0.003957
v 0.000239 -0.002325 0.003843
v 0.000009 -0.002473 0.004206
v -0.000184 -0.002185 0.004442
v -0.000002 -0.002291 0.004305
v 0.000018 -0.002021 0.004294
v -0.000065 -0.002189 -0.003323
v 0.000084 -0.002066 -0.003412
v -0.000057 -0.001728 0.004335
v -0.000196 -0.001849 -0.003736
v -0.000354 -0.001701 0.004421
v -0.000258 -0.001947 0.004436
v -0.000053 -0.001568 -0.003923
v -0.000548 -0.001438 0.004369
v 0.000007 -0.001403 0.004291
v -0.000329 -0.001388 -0.004005
v -0.000732 -0.001245 0.004333
v -0.000460 -0.000942 -0.004155
v -0.000722 -0.000893 0.004322
v -0.000770 -0.000694 0.004343
v -0.000628 -0.000481 -0.004264
v -0.001156 0.000022 0.004403
v -0.000939 0.000168 -0.004295
v -0.001077 -0.000098 -0.004202
v -0.001083 0.000453 0.004424
v -0.001287 0.000366 -0.004111
v -0.001278 0.000652 0.004380
v -0.001340 0.000921 0.004304
v -0.001721 0.001250 -0.003507
v -0.001917 0.001495 -0.003150
v -0.001992 0.001465 0.000055
v -0.002047 0.001345 0.003959
v -0.001838 0.001763 -0.001660
v -0.001801 0.001692 -0.001192
v -0.002007 0.001412 -0.000347
v -0.001812 0.001830 0.000101
v -0.002015 0.001560 0.000332
v -0.002023 0.001647 0.000642
v -0.001991 0.001673 -0.002821
v -0.002082 0.001752 -0.001965
v -0.001894 0.001829 -0.002343
v -0.001912 0.002012 0.001368
v -0.002030 0.002020 0.001617
v -0.002019 0.002104 0.003256
v -0.002148 0.002156 0.002294
v -0.002176 0.002161 0.002576
v 0.000578 -0.003264 0.002132
v 0.000692 -0.002969 0.000330
v 0.000689 -0.003230 0.000595
v 0.000754 -0.002911 0.000827
v 0.000659 -0.002668 -0.000712
v 0.000507 -0.002829 -0.000336
v 0.000623 -0.002702 -0.000252
v 0.000641 -0.002615 -0.001272
v 0.000502 -0.002660 -0.001526
v 0.000350 -0.002499 0.003367
v 0.000361 -0.002234 -0.002648
v 0.000229 -0.002369 -0.002750
v 0.000366 -0.002529 -0.002376
v 0.000477 -0.002435 -0.002364
v 0.000161 -0.002225 0.004078
v 0.000150 -0.002257 -0.003057
v 0.000241 -0.002117 -0.002985
v 0.000324 -0.001981 -0.002711
v 0.000230 -0.001847 -0.002986
v 0.000250 -0.001769 -0.002769
v 0.000367 -0.001762 -0.002404
v 0.000164 -0.001986 -0.003371
v 0.000024 -0.001896 -0.003624
v 0.000161 -0.001648 0.004217
v -0.000050 -0.001792 -0.003773
v 0.000074 -0.001334 -0.003274
v 0.000154 -0.001598 -0.002986
v 0.000192 -0.001480 -0.002458
v -0.000263 -0.001328 0.004338
v -0.000169 -0.001234 -0.004110
v -0.000038 -0.001185 -0.004117
v 0.000166 -0.001548 -0.002711
v 0.000093 -0.001198 -0.002279
v 0.000018 -0.001297 -0.002941
v -0.000006 -0.001172 -0.002516
v -0.000097 -0.000996 0.004311
v -0.000431 -0.001111 0.004325
v -0.000281 -0.000620 -0.004280
v -0.000094 -0.001037 -0.003172
v -0.000124 -0.001012 -0.002693
v -0.000223 -0.000824 -0.002964
v -0.000602 -0.000392 0.004428
v -0.000303 -0.000630 -0.002726
v -0.000340 -0.000541 -0.003221
v -0.000513 -0.000205 -0.003019
v -0.000571 0.000000 -0.002848
v -0.000793 -0.000172 0.004446
v -0.000791 -0.000147 -0.004305
v -0.000746 0.000082 0.004468
v -0.001020 0.000161 0.004443
v -0.001032 0.000800 -0.004171
v -0.001181 0.000989 -0.004021
v -0.001388 0.001194 0.004200
v -0.001279 0.001213 -0.003860
v -0.001836 0.001636 0.003888
v -0.001696 0.001641 -0.003199
v -0.001731 0.001842 -0.002703
v -0.001801 0.001662 -0.000868
v -0.001745 0.001801 -0.000333
v -0.001740 0.002004 0.000513
v -0.002030 0.001722 0.000899
v -0.001896 0.001902 0.003695
v -0.001853 0.001829 0.000408
v -0.001805 0.001940 0.000754
v -0.002057 0.001982 0.003496
v 0.000771 -0.003072 0.001890
v 0.000849 -0.002979 0.001608
v 0.000761 -0.002915 0.002274
v 0.000755 -0.003089 0.001235
v 0.000955 -0.002763 0.001739
v 0.000687 -0.002538 -0.002016
v 0.000733 -0.002819 0.000464
v 0.000841 -0.002740 0.001139
v 0.000982 -0.002470 0.001391
v 0.000902 -0.002796 0.001435
v 0.000705 -0.002772 0.002524
v 0.000768 -0.002604 -0.001856
v 0.000679 -0.002584 -0.001509
v 0.000818 -0.002437 -0.001162
v 0.000679 -0.002600 -0.000954
v 0.000714 -0.002475 -0.000201
v 0.000671 -0.002735 0.000059
v 0.000705 -0.002546 -0.000429
v 0.000759 -0.002541 0.000600
v 0.000569 -0.002292 -0.002295
v 0.000743 -0.002124 -0.000201
v 0.000720 -0.002382 0.000109
v 0.000787 -0.002526 0.000803
v 0.000839 -0.002315 0.002693
v 0.000655 -0.002341 0.002927
v 0.000542 -0.002135 0.003295
v 0.000357 -0.002067 0.003792
v 0.000494 -0.001616 0.003860
v 0.000472 -0.002071 -0.002413
v 0.000627 -0.001972 -0.002051
v 0.000264 -0.001886 0.004073
v 0.000145 -0.001740 -0.003634
v 0.000175 -0.001645 -0.003286
v 0.000203 -0.001850 -0.003304
v 0.000298 -0.001267 0.004163
v 0.000082 -0.001508 -0.003925
v 0.000166 -0.001414 -0.003868
v 0.000190 -0.001473 -0.003673
v 0.000149 -0.001303 -0.003578
v 0.000161 -0.001056 0.004267
v 0.000012 -0.000908 -0.002097
v -0.000036 -0.000649 -0.004261
v -0.000079 -0.000920 -0.004206
v -0.000061 -0.000747 -0.003630
v -0.000140 -0.000787 -0.003447
v -0.000146 -0.000812 -0.002346
v -0.000463 -0.000862 0.004330
v -0.000397 -0.000391 -0.002625
v -0.000303 -0.000199 -0.003729
v -0.000357 -0.000337 -0.002394
v -0.000347 -0.000166 -0.002280
v -0.000193 -0.000371 -0.002067
v -0.000289 -0.000160 -0.004356
v -0.000110 -0.000185 -0.004039
v -0.000405 -0.000310 -0.003395
v -0.000510 -0.000147 -0.003294
v -0.000477 0.000063 -0.002512
v -0.000368 0.000105 -0.002257
v -0.000603 -0.000116 0.004454
v -0.000771 0.000209 -0.004349
v -0.000436 -0.000200 -0.004363
v -0.000528 0.000274 -0.003602
v -0.000464 0.000196 -0.003731
v -0.000590 0.000128 -0.003072
v -0.000567 0.000268 -0.002824
v -0.000523 0.000272 -0.002573
v -0.000522 0.000518 -0.003775
v -0.000568 0.000083 -0.003258
v -0.000709 0.000776 0.004422
v -0.000724 0.000537 -0.004286
v -0.000585 0.000402 -0.003388
v -0.000593 0.000434 -0.003130
v -0.000988 0.000818 0.004397
v -0.000996 0.000539 -0.004232
v -0.001024 0.001142 0.004323
v -0.001469 0.001511 -0.003537
v -0.001676 0.001787 -0.002972
v -0.001381 0.001866 -0.003181
v -0.001456 0.001763 -0.003301
v -0.001540 0.001940 -0.002583
v -0.001616 0.001913 -0.002056
v -0.001341 0.001994 -0.001883
v -0.001291 0.002015 -0.001575
v -0.001626 0.001849 -0.001577
v -0.001390 0.002049 -0.001129
v -0.001588 0.001879 -0.001031
v -0.001680 0.001817 -0.000731
v -0.001534 0.002049 -0.000675
v -0.001467 0.002040 0.003790
v -0.001582 0.002246 0.000123
v -0.001497 0.002295 0.000334
v -0.001620 0.002128 0.000711
v -0.001524 0.002194 0.001148
v -0.001752 0.002045 0.001079
v -0.001517 0.002249 0.001480
v -0.001737 0.002139 0.001399
v -0.001742 0.002331 0.002607
v -0.001710 0.002129 0.003574
v -0.001504 0.002317 -0.000089
v -0.001639 0.002092 -0.000109
v -0.001863 0.002261 0.002080
v 0.000914 -0.002824 0.002029
v 0.001130 -0.002366 0.001603
v 0.001078 -0.002571 0.001850
v 0.000960 -0.002624 0.002243
v 0.000832 -0.002319 -0.001743
v 0.000825 -0.002481 -0.001814
v 0.000812 -0.002447 -0.001495
v 0.000776 -0.002450 -0.000770
v 0.000844 -0.002331 0.001015
v 0.000712 -0.002224 -0.002036
v 0.000923 -0.002219 -0.001213
v 0.000847 -0.002198 -0.000768
v 0.000774 -0.002300 -0.000471
v 0.000930 -0.002120 0.001216
v 0.000811 -0.002075 -0.001731
v 0.000846 -0.001935 -0.000690
v 0.000787 -0.001769 -0.000546
v 0.000699 -0.001773 0.000493
v 0.000765 -0.002085 0.000748
v 0.000775 -0.001801 0.000804
v 0.000861 -0.001978 0.001041
v 0.000768 -0.002055 0.002943
v 0.000804 -0.001690 0.002994
v 0.000640 -0.001925 0.003242
v 0.000562 -0.001793 0.003486
v 0.000753 -0.001851 -0.001688
v 0.000549 -0.001681 -0.001931
v 0.000711 -0.001942 -0.000032
v 0.000703 -0.001981 0.000255
v 0.000748 -0.001465 0.000745
v 0.000667 -0.001451 0.003260
v 0.000691 -0.001603 -0.001518
v 0.000732 -0.001802 -0.000303
v 0.000568 -0.001527 0.003587
v 0.000418 -0.001456 0.004028
v 0.000331 -0.001487 -0.002146
v 0.000635 -0.001447 -0.000093
v 0.000455 -0.001443 -0.001850
v 0.000481 -0.001189 -0.001525
v 0.000154 -0.000840 -0.004216
v 0.000121 -0.001029 -0.004109
v 0.000192 -0.000855 -0.004065
v 0.000185 -0.000880 -0.003958
v 0.000244 -0.000708 0.004297
v 0.000057 -0.000779 0.004315
v 0.000066 -0.001047 -0.003590
v -0.000128 -0.000566 -0.002073
v 0.000286 -0.000948 -0.001675
v 0.000111 -0.000492 -0.001689
v -0.000161 -0.000107 -0.001936
v 0.000020 0.000054 -0.001691
v -0.000278 0.000222 0.004431
v -0.000211 0.000012 -0.004182
v -0.000327 -0.000032 -0.003825
v -0.000247 0.000208 -0.002036
v -0.000359 0.000142 -0.004277
v -0.000106 0.000112 -0.001829
v -0.000337 0.000540 0.004423
v -0.000639 0.000476 0.004438
v -0.000525 0.000175 -0.004352
v -0.000404 0.000261 -0.004029
v -0.000273 0.000462 -0.002098
v -0.000539 0.000451 -0.004216
v -0.000550 0.000610 -0.004035
v -0.000523 0.000843 -0.003239
v -0.000543 0.000524 -0.002843
v -0.000636 0.000737 -0.004166
v -0.000538 0.000787 -0.003598
v -0.000828 0.000766 -0.004238
v -0.000732 0.000960 -0.004180
v -0.000908 0.000972 -0.004163
v -0.000865 0.001428 -0.003920
v -0.000990 0.001343 -0.003956
v -0.001163 0.001570 -0.003708
v -0.001531 0.001887 0.003874
v -0.001254 0.001723 0.004028
v -0.000995 0.002134 -0.001596
v -0.001517 0.001904 -0.001365
v -0.001456 0.002216 0.000883
v -0.001285 0.002277 0.001245
v -0.001272 0.002279 0.003612
v -0.001381 0.002164 -0.000868
v -0.001405 0.002290 -0.000489
v -0.001387 0.002305 0.000551
v -0.001242 0.002326 0.001583
v -0.001516 0.002335 0.001951
v -0.001535 0.002398 0.002391
v -0.001482 0.002463 0.002600
v -0.001725 0.002240 0.003253
v -0.001362 0.002409 0.003272
v -0.001299 0.002456 -0.000148
v 0.001214 -0.002138 0.001514
v 0.001222 -0.002155 0.001802
v 0.001103 -0.002296 0.002335
v 0.001115 -0.002440 0.002064
v 0.000894 -0.002171 -0.001458
v 0.000886 -0.001921 -0.001413
v 0.001099 -0.002278 0.001414
v 0.001014 -0.002319 0.002476
v 0.000887 -0.001973 -0.001008
v 0.000814 -0.001719 -0.000780
v 0.001070 -0.001929 0.002568
v 0.000834 -0.001754 -0.001236
v 0.000963 -0.001839 0.001148
v 0.001007 -0.001638 0.001159
v 0.000818 -0.001674 -0.001046
v 0.000701 -0.001460 -0.000543
v 0.000640 -0.001253 0.000467
v 0.000838 -0.001211 0.000995
v 0.000870 -0.001549 0.000973
v 0.000647 -0.001364 -0.001294
v 0.000604 -0.001118 -0.001011
v 0.000593 -0.001069 -0.000467
v 0.000701 -0.001137 0.000731
v 0.000668 -0.001018 0.002997
v 0.000644 -0.001155 0.003174
v 0.000519 -0.000954 0.003388
v 0.000568 -0.001233 0.003505
v 0.000437 -0.001109 0.004004
v 0.000512 -0.001284 0.003850
v 0.000354 -0.001057 0.004171
v 0.000490 -0.000939 -0.001230
v 0.000523 -0.000809 -0.000958
v 0.000635 -0.001174 -0.000771
v 0.000553 -0.000995 -0.000098
v 0.000610 -0.001356 0.000186
v 0.000575 -0.000846 0.000377
v 0.000550 -0.000782 0.002994
v 0.000460 -0.000707 0.003206
v 0.000461 -0.000939 0.003834
v 0.000368 -0.000574 0.003973
v 0.000375 -0.000766 0.004159
v 0.000536 -0.000714 -0.000396
v 0.000531 -0.000544 -0.000204
v 0.000395 -0.000445 0.002822
v 0.000340 -0.000473 0.003299
v 0.000414 -0.000692 0.003557
v 0.000336 -0.000427 0.004170
v 0.000047 -0.000539 -0.003934
v 0.000332 -0.000746 -0.001452
v 0.000168 -0.000087 0.003636
v 0.000287 -0.000356 0.003732
v 0.000260 -0.000315 0.004370
v 0.000092 -0.000547 -0.004072
v 0.000131 -0.000194 -0.001578
v 0.000254 -0.000311 -0.001414
v 0.000323 -0.000251 0.002550
v 0.000046 0.000060 0.004430
v -0.000088 -0.000285 -0.004243
v 0.000113 0.000179 0.002443
v 0.000209 -0.000121 0.002884
v 0.000200 -0.000165 0.003295
v 0.000065 0.000222 0.004073
v -0.000232 -0.000320 0.004373
v 0.000097 0.000397 -0.001642
v 0.000229 0.000108 -0.001445
v 0.000359 -0.000210 0.002255
v -0.000003 0.000320 0.002762
v -0.000004 0.000276 0.003601
v 0.000101 0.000420 0.002018
v -0.000222 0.000737 0.002902
v 0.000024 0.000206 0.003265
v -0.000025 0.000541 -0.001791
v -0.000149 0.000757 0.002211
v -0.000409 0.000670 -0.002485
v -0.000261 0.000623 -0.002163
v -0.000194 0.000766 0.002461
v -0.000384 0.001053 0.003442
v -0.000185 0.000684 0.003750
v -0.000432 0.000951 0.004350
v -0.000408 0.000831 -0.002619
v -0.000581 0.000990 0.004392
v -0.000792 0.001097 0.004377
v -0.000599 0.001011 -0.003968
v -0.000653 0.001062 -0.004062
v -0.000562 0.001055 -0.003741
v -0.000602 0.001316 -0.003618
v -0.000535 0.001395 -0.003312
v -0.000530 0.001104 -0.003435
v -0.000435 0.001032 -0.002866
v -0.000482 0.001112 -0.003120
v -0.000376 0.001155 0.002496
v -0.000974 0.001580 0.004158
v -0.000482 0.001449 0.002352
v -0.000600 0.001585 0.002641
v -0.000487 0.001291 0.002842
v -0.000344 0.000955 0.003142
v -0.000748 0.001454 -0.003783
v -0.000744 0.001839 0.002949
v -0.000686 0.001743 0.003635
v -0.000837 0.001719 0.004068
v -0.001021 0.001696 -0.003637
v -0.000892 0.001588 -0.003787
v -0.000757 0.001949 0.002677
v -0.001009 0.001904 0.003998
v -0.001173 0.002029 0.003875
v -0.001141 0.001860 -0.003383
v -0.000909 0.001882 -0.003367
v -0.001194 0.002018 -0.002947
v -0.000910 0.002046 -0.003024
v -0.001142 0.002086 -0.002514
v -0.001065 0.002088 -0.001870
v -0.001137 0.002314 0.000788
v -0.000993 0.002500 0.000437
v -0.001226 0.002267 -0.000905
v -0.001035 0.002487 -0.000688
v -0.001250 0.002424 -0.000498
v -0.000996 0.002588 -0.000365
v -0.001440 0.002395 0.000101
v -0.001265 0.002322 0.000660
v -0.000993 0.002363 0.001739
v -0.001276 0.002402 0.002143
v -0.001250 0.002467 0.002409
v -0.001165 0.002516 0.002551
v -0.001400 0.002495 0.002787
v 0.001217 -0.002141 0.002094
v 0.001255 -0.001948 0.002008
v 0.001169 -0.001624 0.001376
v 0.001247 -0.001915 0.001553
v 0.001195 -0.001931 0.002284
v 0.001193 -0.002034 0.001360
v 0.001198 -0.001730 0.002302
v 0.001237 -0.001722 0.002096
v 0.001146 -0.001479 0.002263
v 0.001060 -0.001637 0.002618
v 0.001104 -0.001321 0.001429
v 0.001024 -0.001337 0.002528
v 0.000811 -0.001326 0.002913
v 0.000818 -0.000936 0.001084
v 0.000913 -0.001121 0.002554
v 0.000811 -0.000690 0.001219
v 0.000754 -0.000876 0.002585
v 0.000542 -0.000779 -0.000706
v 0.000605 -0.000660 0.000674
v 0.000709 -0.000391 0.001008
v 0.000547 -0.000627 0.002695
v 0.000378 -0.000478 -0.001224
v 0.000470 -0.000512 -0.000987
v 0.000505 -0.000343 -0.000741
v 0.000563 -0.000245 0.000002
v 0.000604 -0.000138 0.000369
v 0.000544 -0.000503 0.000193
v 0.000650 -0.000148 0.000745
v 0.000710 -0.000628 0.002206
v 0.000467 -0.000223 -0.000956
v 0.000372 -0.000052 -0.001207
v 0.000484 0.000084 -0.001000
v 0.000536 -0.000033 -0.000726
v 0.000532 -0.000296 -0.000481
v 0.000260 -0.000197 0.004197
v 0.000106 0.000151 0.004285
v 0.000212 -0.000146 0.004365
v 0.000318 0.000151 0.001862
v 0.000101 0.000121 0.004388
v -0.000092 0.000531 0.004213
v -0.000225 0.000645 0.004341
v -0.000086 0.000786 0.001986
v -0.000345 0.000994 0.004162
v -0.000025 0.000920 0.001791
v -0.000255 0.001022 0.002204
v -0.000295 0.000939 0.003910
v -0.000269 0.000956 -0.002402
v -0.000180 0.001140 0.001936
v -0.000367 0.001382 0.002157
v -0.000337 0.001445 -0.002753
v -0.000357 0.001151 -0.002690
v -0.000581 0.001417 0.004163
v -0.000632 0.001574 -0.003439
v -0.000504 0.001637 -0.003116
v -0.000452 0.001459 -0.003018
v -0.000537 0.001844 0.002136
v -0.000611 0.001753 0.002409
v -0.000545 0.001444 0.003949
v -0.000721 0.001752 0.003893
v -0.000685 0.001421 0.004242
v -0.000811 0.001714 -0.003535
v -0.000661 0.001816 -0.003259
v -0.000626 0.002113 0.002019
v -0.000875 0.001963 0.003852
v -0.000716 0.002232 -0.001568
v -0.000901 0.002255 0.002638
v -0.000728 0.002070 0.002334
v -0.000886 0.002137 0.003145
v -0.001052 0.002136 0.003782
v -0.000967 0.002112 -0.002786
v -0.000917 0.002148 -0.002501
v -0.001122 0.002154 -0.001327
v -0.000949 0.002331 -0.001103
v -0.000669 0.002373 0.001163
v -0.000992 0.002333 0.001090
v -0.000962 0.002339 0.001377
v -0.000827 0.002334 0.001846
v -0.000990 0.002374 0.002190
v -0.000839 0.002246 0.002267
v -0.000996 0.002406 0.002541
v -0.000992 0.002353 0.002843
v -0.000905 0.002133 0.003498
v -0.001075 0.002386 0.003161
v -0.001138 0.002492 0.002743
v -0.001037 0.002287 0.003500
v -0.001145 0.002346 0.003493
v -0.001232 0.002477 0.003109
v 0.001251 -0.001731 0.001778
v 0.001232 -0.001603 0.001515
v 0.001153 -0.001337 0.001709
v 0.001061 -0.001140 0.001987
v 0.001197 -0.001485 0.001970
v 0.000881 -0.000840 0.002154
v 0.001040 -0.001199 0.002293
v 0.000984 -0.000956 0.001512
v 0.000997 -0.000944 0.001716
v 0.000833 -0.000595 0.001481
v 0.000879 -0.000736 0.001877
v 0.000654 -0.000329 0.001783
v 0.000728 -0.000322 0.001196
v 0.000666 0.000016 0.001068
v 0.000718 -0.000289 0.001424
v 0.000614 -0.000095 0.001551
v 0.000584 0.000031 -0.000429
v 0.000627 0.000055 0.000202
v 0.000536 0.000436 0.001325
v 0.000391 0.000232 0.001667
v 0.000521 0.000449 -0.001130
v 0.000427 0.000265 -0.001197
v 0.000550 0.000149 0.001458
v 0.000328 0.000771 0.001481
v 0.000197 0.000560 0.001716
v 0.000220 0.001137 -0.001865
v 0.000105 0.000904 0.001642
v -0.000080 0.001164 -0.002248
v -0.000020 0.001251 0.001685
v -0.000221 0.001626 -0.002580
v -0.000216 0.001303 -0.002505
v -0.000129 0.001713 0.001662
v -0.000356 0.001706 0.001927
v -0.000190 0.001436 0.001827
v -0.000393 0.001724 -0.002855
v -0.000477 0.001943 -0.002862
v -0.000481 0.002084 0.001817
v -0.000304 0.001944 0.001712
v -0.000677 0.002006 -0.003039
v -0.000528 0.002081 -0.002702
v -0.000462 0.002179 -0.002382
v -0.000309 0.002035 -0.002486
v -0.000753 0.002169 -0.001839
v -0.000342 0.002427 -0.001376
v -0.000374 0.002419 0.001072
v -0.000598 0.002273 0.001636
v -0.000765 0.002146 -0.002708
v -0.000634 0.002189 -0.002231
v -0.000522 0.002440 -0.001309
v -0.000699 0.002360 -0.001307
v -0.000720 0.002506 0.000699
v -0.000813 0.002407 0.000887
v -0.000728 0.002338 0.001465
v -0.000703 0.002247 0.001923
v -0.000755 0.002664 -0.000628
v -0.000997 0.002592 0.000036
v -0.000652 0.002767 0.000012
v -0.000643 0.002717 0.000337
v 0.000813 0.000618 0.000462
v 0.000722 0.000402 0.000683
v 0.000699 0.000296 0.000394
v 0.000673 0.000141 0.000615
v 0.000673 0.000237 0.000904
v 0.000622 0.000171 0.001212
v 0.000667 0.000307 -0.000441
v 0.000592 0.000307 -0.000844
v 0.000747 0.000545 -0.000617
v 0.000706 0.000338 0.000038
v 0.000743 0.000590 0.000807
v 0.000617 0.000730 0.001154
v 0.000647 0.000483 0.001082
v 0.000442 0.000559 0.001411
v 0.000348 0.000508 -0.001406
v 0.000230 0.000691 -0.001614
v 0.000481 0.001097 -0.001572
v 0.000237 0.001109 0.001492
v 0.000033 0.001465 -0.002214
v 0.000076 0.001505 0.001554
v 0.000008 0.001718 -0.002264
v -0.000325 0.001886 -0.002654
v -0.000319 0.002169 -0.002126
v -0.000433 0.002288 -0.001575
v -0.000363 0.002210 -0.001863
v -0.000504 0.002472 0.000920
v -0.000441 0.002311 0.001342
v -0.000166 0.002309 0.001242
v -0.000439 0.002652 -0.001076
v -0.000638 0.002585 -0.001035
v 0.000816 0.000569 -0.000098
v 0.000972 0.000802 -0.000110
v 0.000854 0.000848 0.000705
v 0.000741 0.000806 0.000949
v 0.000904 0.000844 -0.000715
v 0.000687 0.000685 -0.001011
v 0.000565 0.000841 -0.001321
v 0.000510 0.000954 0.001278
v 0.000478 0.001460 0.001300
v 0.000363 0.001353 -0.001811
v 0.000712 0.001446 -0.001533
v 0.000278 0.001558 0.001419
v 0.000456 0.001838 0.001281
v 0.000134 0.001832 0.001435
v 0.000187 0.002004 -0.001937
v -0.000153 0.002074 -0.002209
v -0.000068 0.001910 -0.002284
v 0.000024 0.002158 -0.001849
v -0.000095 0.002308 -0.001585
v 0.000071 0.002092 0.001349
v -0.000310 0.002159 0.001518
v -0.000116 0.001989 0.001522
v -0.000406 0.002777 -0.000817
v -0.000348 0.002774 0.000473
v 0.000911 0.000956 -0.000927
v 0.000943 0.000796 -0.000422
v 0.001194 0.001046 -0.000279
v 0.000968 0.000827 0.000214
v 0.000990 0.000947 0.000449
v 0.000817 0.001049 -0.001171
v 0.000709 0.001051 0.001075
v 0.000711 0.001196 -0.001399
v 0.000672 0.001395 0.001163
v 0.000292 0.001632 -0.001957
v 0.000594 0.001673 -0.001687
v 0.000278 0.001827 -0.001952
v 0.000578 0.001929 -0.001683
v 0.000468 0.002156 -0.001631
v 0.000233 0.002270 -0.001603
v 0.000326 0.002250 0.001185
v 0.000062 0.002348 0.001136
v 0.000030 0.002565 -0.001307
v 0.000003 0.002417 -0.001427
v -0.000104 0.002518 0.000940
v -0.000088 0.002741 -0.001124
v 0.000165 0.002983 0.000418
v -0.000330 0.002621 0.000729
v -0.000146 0.002944 -0.000684
v -0.000548 0.002802 -0.000340
v -0.000048 0.003022 -0.000382
v 0.000203 0.003114 0.000120
v -0.000092 0.002927 0.000358
v -0.000284 0.002909 0.000114
v 0.001145 0.001002 0.000003
v 0.001068 0.001230 -0.001052
v 0.001067 0.001467 0.000854
v 0.001006 0.001093 0.000650
v 0.000863 0.001364 0.000999
v 0.000879 0.001133 0.000882
v 0.000952 0.001377 -0.001288
v 0.000959 0.001721 0.001002
v 0.000808 0.001976 0.001092
v 0.000506 0.002070 0.001208
v 0.000574 0.002302 -0.001503
v 0.000323 0.002440 -0.001434
v 0.000463 0.002691 0.000847
v 0.000468 0.002702 -0.001324
v 0.000387 0.002970 0.000532
v 0.000168 0.002773 0.000697
v 0.000002 0.002949 -0.000900
v 0.000152 0.002908 -0.001036
v 0.000207 0.003031 -0.000753
v 0.000377 0.003114 0.000305
v 0.001310 0.001404 -0.001000
v 0.001674 0.001521 -0.000589
v 0.001138 0.001109 -0.000767
v 0.001132 0.001026 -0.000528
v 0.001208 0.001117 0.000229
v 0.001231 0.001274 0.000491
v 0.001144 0.001360 0.000703
v 0.001375 0.001538 0.000601
v 0.001198 0.001546 -0.001209
v 0.000981 0.001697 -0.001408
v 0.000918 0.002240 -0.001382
v 0.000940 0.001951 -0.001449
v 0.000723 0.002400 0.001024
v 0.000521 0.002514 -0.001398
v 0.000837 0.002480 -0.001322
v 0.000589 0.002791 -0.001218
v 0.000450 0.002942 -0.001024
v 0.000719 0.002646 -0.001289
v 0.000415 0.002502 0.001014
v 0.000306 0.002813 -0.001225
v 0.000634 0.003001 0.000523
v 0.000130 0.003110 -0.000158
v 0.001411 0.001267 -0.000004
v 0.001551 0.001557 0.000420
v 0.001322 0.001751 0.000775
v 0.001313 0.002111 -0.001205
v 0.001398 0.001987 0.000794
v 0.000800 0.002259 0.001054
v 0.001243 0.002273 -0.001191
v 0.001230 0.002328 0.000856
v 0.000894 0.002744 0.000766
v 0.000684 0.003154 -0.000399
v 0.000431 0.003189 -0.000167
v 0.000621 0.003052 -0.000742
v 0.000349 0.003134 -0.000446
v 0.000737 0.003175 -0.000041
v 0.000449 0.003209 0.000052
v 0.000660 0.003155 0.000238
v 0.001561 0.001773 -0.001019
v 0.001584 0.001519 -0.000787
v 0.001630 0.001645 -0.000864
v 0.001643 0.001467 -0.000390
v 0.001835 0.001674 -0.000391
v 0.001732 0.001754 0.000366
v 0.001572 0.001776 0.000592
v 0.001464 0.001868 -0.001118
v 0.001719 0.001891 0.000544
v 0.001625 0.002156 0.000662
v 0.001598 0.002052 -0.000962
v 0.001468 0.002298 0.000740
v 0.001311 0.002095 0.000851
v 0.001253 0.002447 -0.001093
v 0.001444 0.002273 -0.001029
v 0.001611 0.002283 -0.000827
v 0.001340 0.002550 0.000724
v 0.001322 0.002581 -0.000919
v 0.001064 0.002600 0.000809
v 0.000989 0.002759 -0.001014
v 0.001139 0.002981 -0.000472
v 0.001280 0.002804 -0.000683
v 0.000858 0.002917 -0.000912
v 0.000942 0.002878 0.000643
v 0.001235 0.002889 0.000497
v 0.000846 0.002981 0.000524
v 0.000921 0.003043 -0.000599
v 0.001116 0.003043 -0.000184
v 0.000938 0.003109 -0.000341
v 0.001186 0.002980 0.000390
v 0.001868 0.001880 -0.000129
v 0.001867 0.001837 -0.000343
v 0.001837 0.001928 0.000132
v 0.001750 0.001622 -0.000107
v 0.001765 0.001678 0.000174
v 0.001832 0.002021 -0.000550
v 0.001755 0.001921 -0.000770
v 0.001836 0.001834 -0.000584
v 0.001794 0.001959 0.000432
v 0.001745 0.002153 0.000524
v 0.001740 0.002260 -0.000581
v 0.001600 0.002477 -0.000645
v 0.001545 0.002704 -0.000217
v 0.001581 0.002628 -0.000484
v 0.001340 0.002913 0.000042
v 0.001561 0.002669 0.000182
v 0.001413 0.002721 0.000547
v 0.001237 0.002743 0.000656
v 0.001379 0.002845 -0.000359
v 0.001096 0.003054 0.000137
v 0.001826 0.002149 -0.000229
v 0.001816 0.002132 0.000341
v 0.001737 0.002110 -0.000754
v 0.001703 0.002470 -0.000104
v 0.001779 0.002288 0.000130
v 0.001718 0.002368 0.000389
v 0.001504 0.002718 0.000439
v 0.001570 0.002469 0.000607
v 0.001674 0.002484 -0.000397
# 6811 vertices, 0 vertices normals

f 18 1 2
f 1 14 2
f 29 21 3
f 22 29 3
f 42 29 4
f 29 30 4
f 30 7 4
f 30 45 7
f 35 6 5
f 4 6 42
f 45 44 7
f 54 52 5
f 6 54 5
f 55 6 4
f 55 4 7
f 44 55 7
f 66 68 9
f 68 70 9
f 74 75 10
f 8 66 18
f 18 9 1
f 18 66 9
f 1 70 77
f 1 9 70
f 79 74 10
f 10 75 12
f 12 13 11
f 12 75 13
f 11 81 16
f 11 13 81
f 80 16 81
f 82 8 17
f 17 8 18
f 1 77 14
f 14 78 20
f 14 77 78
f 20 79 15
f 20 78 79
f 15 10 28
f 15 79 10
f 28 12 21
f 28 10 12
f 21 11 3
f 21 12 11
f 3 16 22
f 3 11 16
f 16 24 22
f 16 80 24
f 80 83 24
f 17 18 31
f 2 31 18
f 14 19 2
f 19 20 26
f 19 14 20
f 26 15 27
f 26 20 15
f 27 15 28
f 22 24 23
f 83 23 24
f 17 25 82
f 25 86 82
f 25 17 31
f 31 2 32
f 32 19 33
f 32 2 19
f 26 33 19
f 26 40 33
f 34 40 26
f 34 26 27
f 27 28 42
f 42 28 21
f 29 42 21
f 22 30 29
f 30 23 45
f 30 22 23
f 85 45 23
f 36 25 31
f 36 87 25
f 87 86 25
f 36 31 32
f 32 33 39
f 33 40 39
f 34 27 35
f 35 27 42
f 85 43 45
f 37 87 36
f 38 36 32
f 38 37 36
f 38 32 39
f 39 40 41
f 41 40 34
f 41 34 5
f 5 34 35
f 35 42 6
f 43 44 45
f 47 38 39
f 47 91 38
f 91 37 38
f 47 41 49
f 47 39 41
f 49 41 51
f 51 5 52
f 51 41 5
f 55 54 6
f 44 94 55
f 43 93 44
f 93 94 44
f 46 91 47
f 101 46 47
f 48 101 49
f 101 47 49
f 50 48 51
f 48 49 51
f 92 50 52
f 50 51 52
f 53 92 52
f 58 52 54
f 58 53 52
f 58 55 56
f 58 54 55
f 55 57 56
f 57 55 94
f 59 53 58
f 104 59 56
f 59 58 56
f 113 105 67
f 105 60 67
f 60 68 67
f 60 149 68
f 149 69 68
f 149 114 69
f 114 61 69
f 114 72 61
f 72 71 61
f 115 73 62
f 73 115 116
f 116 64 73
f 116 108 64
f 108 63 64
f 63 13 64
f 63 110 13
f 110 81 13
f 110 76 81
f 117 113 65
f 65 67 66
f 65 113 67
f 66 67 68
f 69 70 68
f 69 61 70
f 71 62 79
f 71 72 62
f 74 62 73
f 79 62 74
f 73 75 74
f 64 75 73
f 64 13 75
f 65 8 117
f 8 118 117
f 8 65 66
f 77 70 61
f 61 78 77
f 61 71 78
f 78 71 79
f 76 80 81
f 83 80 76
f 119 83 76
f 118 82 122
f 8 82 118
f 120 83 119
f 82 123 122
f 120 23 83
f 85 23 120
f 84 85 120
f 82 86 123
f 86 125 123
f 84 43 85
f 127 43 84
f 87 89 86
f 89 125 86
f 87 90 89
f 90 87 37
f 91 90 37
f 88 93 43
f 127 88 43
f 95 89 90
f 48 50 133
f 133 50 92
f 93 129 94
f 88 129 93
f 90 97 95
f 97 130 95
f 97 91 100
f 97 90 91
f 100 46 101
f 100 91 46
f 103 101 48
f 133 103 48
f 168 133 92
f 53 168 92
f 56 96 104
f 57 96 56
f 96 94 134
f 96 57 94
f 129 134 94
f 129 135 134
f 99 130 97
f 98 99 100
f 99 97 100
f 98 100 101
f 170 98 103
f 98 101 103
f 102 170 103
f 133 102 103
f 137 53 59
f 141 137 59
f 141 59 104
f 140 141 96
f 141 104 96
f 140 96 134
f 112 147 105
f 147 106 105
f 106 60 105
f 106 149 60
f 150 114 149
f 150 152 114
f 152 115 114
f 107 116 152
f 108 116 107
f 145 63 108
f 145 109 63
f 109 110 63
f 111 112 113
f 105 113 112
f 114 115 72
f 72 115 62
f 116 115 152
f 154 110 109
f 155 110 154
f 76 110 155
f 111 117 158
f 111 113 117
f 119 155 159
f 119 76 155
f 158 117 118
f 159 161 119
f 158 122 156
f 158 118 122
f 120 161 160
f 120 119 161
f 121 122 123
f 121 156 122
f 160 84 120
f 163 121 123
f 124 84 160
f 163 123 125
f 126 84 124
f 126 127 84
f 125 162 163
f 125 89 162
f 89 164 162
f 165 127 126
f 165 88 127
f 164 128 166
f 95 128 164
f 89 95 164
f 165 129 88
f 209 166 128
f 128 130 209
f 95 130 128
f 135 129 173
f 173 129 165
f 99 131 130
f 131 209 130
f 131 99 98
f 131 98 132
f 132 98 170
f 170 102 167
f 102 133 167
f 167 133 168
f 53 137 168
f 135 173 210
f 134 135 210
f 136 168 137
f 175 136 137
f 138 175 137
f 138 141 139
f 138 137 141
f 139 140 142
f 139 141 140
f 134 142 140
f 134 172 142
f 172 176 142
f 210 172 134
f 177 175 138
f 143 177 139
f 177 138 139
f 176 143 142
f 143 139 142
f 189 180 147
f 180 181 147
f 181 106 147
f 181 148 106
f 151 150 148
f 153 144 107
f 144 186 107
f 186 108 107
f 186 187 108
f 187 145 108
f 187 188 145
f 146 189 112
f 147 112 189
f 148 149 106
f 148 150 149
f 183 150 151
f 152 150 183
f 153 152 183
f 107 152 153
f 188 109 145
f 109 188 154
f 146 111 192
f 146 112 111
f 155 191 193
f 155 154 191
f 157 111 158
f 157 192 111
f 193 159 155
f 156 157 158
f 196 157 156
f 193 194 159
f 159 194 161
f 194 160 161
f 194 197 160
f 156 121 196
f 199 121 163
f 196 121 199
f 197 124 160
f 202 163 162
f 126 124 204
f 124 197 204
f 202 162 240
f 205 126 204
f 205 165 126
f 162 206 240
f 164 206 162
f 166 206 164
f 208 165 205
f 208 173 165
f 169 131 132
f 136 167 168
f 211 209 131
f 169 211 131
f 169 132 171
f 170 171 132
f 246 171 167
f 171 170 167
f 213 246 167
f 213 167 136
f 173 244 210
f 174 211 169
f 245 174 171
f 174 169 171
f 251 214 175
f 214 136 175
f 175 177 251
f 176 172 217
f 210 217 172
f 178 177 143
f 215 178 176
f 178 143 176
f 217 215 176
f 185 187 186
f 189 228 180
f 228 179 180
f 218 180 179
f 218 181 180
f 182 181 218
f 148 181 182
f 182 151 148
f 223 151 182
f 224 151 223
f 183 224 225
f 183 151 224
f 184 183 225
f 184 153 183
f 153 184 144
f 186 144 185
f 221 188 187
f 190 188 221
f 146 230 189
f 230 228 189
f 154 188 190
f 191 190 229
f 191 154 190
f 192 230 146
f 231 191 229
f 231 193 191
f 233 192 157
f 195 193 231
f 232 157 196
f 232 233 157
f 194 195 198
f 193 195 194
f 198 235 197
f 198 197 194
f 234 232 196
f 199 234 196
f 271 197 235
f 163 201 199
f 199 236 234
f 201 236 199
f 200 197 271
f 163 202 201
f 204 200 203
f 197 200 204
f 202 237 201
f 240 237 202
f 239 204 203
f 239 207 204
f 204 207 205
f 205 207 208
f 166 275 206
f 166 209 275
f 243 275 209
f 209 211 243
f 214 213 136
f 173 208 244
f 248 243 211
f 248 174 212
f 248 211 174
f 212 174 245
f 245 171 246
f 247 246 213
f 247 213 214
f 250 214 251
f 253 210 244
f 253 217 210
f 251 177 178
f 252 178 215
f 215 217 216
f 253 216 217
f 182 222 219
f 182 218 222
f 223 182 219
f 185 227 220
f 185 144 227
f 220 187 185
f 221 187 220
f 228 263 179
f 263 258 179
f 222 179 258
f 218 179 222
f 260 224 223
f 260 225 224
f 226 225 260
f 226 184 225
f 227 184 226
f 144 184 227
f 262 190 221
f 261 190 262
f 261 264 190
f 230 265 228
f 265 263 228
f 264 229 190
f 266 230 192
f 266 265 230
f 289 229 264
f 289 231 229
f 233 266 192
f 267 231 289
f 267 195 231
f 291 233 232
f 268 195 267
f 268 198 195
f 268 235 198
f 268 272 235
f 269 232 234
f 272 271 235
f 273 200 271
f 200 238 203
f 200 273 238
f 236 201 237
f 239 203 238
f 237 240 306
f 241 207 239
f 306 240 206
f 242 206 275
f 242 306 206
f 207 310 208
f 207 241 310
f 276 275 243
f 309 208 310
f 309 244 208
f 248 277 243
f 277 276 243
f 245 246 249
f 246 247 249
f 279 247 214
f 214 250 279
f 311 253 244
f 309 311 244
f 313 212 245
f 313 245 249
f 247 313 249
f 279 250 280
f 254 250 251
f 280 250 254
f 254 251 178
f 283 252 215
f 283 216 281
f 215 216 283
f 253 281 216
f 282 254 252
f 254 178 252
f 282 252 283
f 256 222 412
f 256 219 222
f 284 219 256
f 284 223 219
f 327 227 226
f 255 227 327
f 220 227 255
f 257 220 255
f 257 221 220
f 221 257 262
f 257 285 262
f 263 339 258
f 258 412 222
f 339 412 258
f 223 284 260
f 259 260 284
f 326 260 259
f 326 226 260
f 262 286 261
f 285 286 262
f 261 286 264
f 286 288 264
f 287 263 265
f 339 263 287
f 289 264 288
f 265 266 287
f 342 267 289
f 348 267 342
f 348 294 267
f 294 268 267
f 232 270 291
f 294 272 268
f 232 269 270
f 269 295 270
f 297 272 294
f 234 295 269
f 296 272 297
f 296 271 272
f 236 274 234
f 274 295 234
f 296 273 271
f 296 301 273
f 302 274 236
f 238 301 304
f 273 301 238
f 237 302 236
f 369 302 237
f 304 239 238
f 237 306 369
f 239 305 241
f 239 304 305
f 371 306 374
f 374 306 242
f 275 308 242
f 308 374 242
f 276 308 275
f 311 316 253
f 312 277 248
f 312 212 278
f 312 248 212
f 278 212 313
f 313 247 314
f 314 279 315
f 314 247 279
f 315 279 280
f 253 316 281
f 254 381 280
f 381 315 280
f 381 254 317
f 317 254 282
f 282 283 319
f 281 319 283
f 329 255 328
f 329 257 255
f 412 332 256
f 405 256 332
f 405 284 256
f 406 284 405
f 406 259 284
f 226 326 327
f 327 328 255
f 329 402 257
f 257 402 285
f 402 286 285
f 333 326 259
f 343 289 288
f 290 287 266
f 343 342 289
f 233 292 266
f 292 290 266
f 357 354 345
f 356 357 349
f 357 345 349
f 291 292 233
f 270 292 291
f 293 294 348
f 361 292 270
f 294 293 297
f 361 270 295
f 298 361 295
f 368 296 297
f 298 295 274
f 296 300 301
f 368 300 296
f 302 299 274
f 299 298 274
f 301 300 370
f 370 304 301
f 369 299 302
f 304 370 303
f 306 372 369
f 303 373 304
f 304 373 305
f 306 371 372
f 375 305 373
f 375 241 305
f 310 241 375
f 375 307 310
f 378 308 276
f 309 310 307
f 276 377 378
f 276 277 377
f 311 382 316
f 446 382 311
f 309 446 311
f 377 277 312
f 379 312 278
f 379 278 313
f 314 315 380
f 382 383 316
f 383 281 316
f 449 379 313
f 314 449 313
f 380 315 381
f 317 282 318
f 318 282 319
f 319 281 383
f 389 320 321
f 320 323 321
f 320 392 323
f 394 322 321
f 322 389 321
f 325 323 331
f 325 321 323
f 331 323 392
f 398 331 392
f 328 400 329
f 395 394 330
f 321 330 394
f 337 325 324
f 330 325 337
f 321 325 330
f 324 325 331
f 398 404 331
f 326 399 327
f 400 327 399
f 327 400 328
f 402 408 286
f 334 330 335
f 334 395 330
f 337 335 330
f 324 336 337
f 336 331 338
f 336 324 331
f 338 331 404
f 333 259 407
f 259 406 407
f 333 399 326
f 489 286 408
f 489 288 286
f 411 395 340
f 395 346 340
f 346 334 341
f 346 395 334
f 341 335 347
f 341 334 335
f 347 337 336
f 347 335 337
f 353 336 338
f 338 404 419
f 339 287 495
f 487 339 495
f 412 339 487
f 413 288 489
f 413 343 288
f 411 340 410
f 351 336 353
f 351 347 336
f 353 338 417
f 419 417 338
f 425 287 290
f 425 494 287
f 495 287 494
f 416 343 413
f 416 342 343
f 410 354 344
f 340 354 410
f 345 354 340
f 340 349 345
f 346 349 340
f 346 341 349
f 349 347 351
f 349 341 347
f 422 351 353
f 417 352 353
f 417 424 352
f 425 290 292
f 420 342 416
f 420 348 342
f 344 355 421
f 354 355 344
f 349 358 356
f 351 358 349
f 351 350 358
f 350 351 422
f 352 422 353
f 352 426 422
f 423 426 352
f 424 423 352
f 430 425 292
f 420 293 348
f 355 428 421
f 355 354 363
f 363 354 357
f 430 292 361
f 293 427 297
f 420 427 293
f 355 364 428
f 364 355 363
f 363 357 365
f 365 356 367
f 365 357 356
f 356 359 367
f 356 358 359
f 360 430 361
f 427 434 297
f 364 362 428
f 364 363 366
f 366 363 365
f 366 365 367
f 367 359 433
f 360 361 298
f 434 368 297
f 440 368 434
f 435 362 364
f 435 364 366
f 436 435 366
f 436 366 367
f 438 436 433
f 436 367 433
f 440 300 368
f 299 439 298
f 439 360 298
f 300 441 370
f 300 440 441
f 442 299 369
f 442 439 299
f 370 441 303
f 441 443 303
f 372 442 369
f 443 373 303
f 375 444 307
f 308 376 374
f 378 376 308
f 445 307 444
f 445 309 307
f 446 533 382
f 309 445 446
f 447 378 377
f 447 312 536
f 447 377 312
f 379 536 312
f 542 382 533
f 449 314 450
f 451 450 380
f 450 314 380
f 451 381 452
f 451 380 381
f 452 381 317
f 452 318 541
f 452 317 318
f 541 319 453
f 541 318 319
f 453 383 542
f 453 319 383
f 382 542 383
f 459 461 386
f 385 459 386
f 386 461 387
f 387 384 388
f 387 461 384
f 462 388 384
f 466 385 386
f 466 386 387
f 467 466 387
f 467 387 388
f 391 392 390
f 391 475 392
f 393 474 322
f 389 322 474
f 390 320 389
f 390 392 320
f 398 475 476
f 398 392 475
f 393 394 396
f 322 394 393
f 397 398 476
f 400 479 329
f 477 393 396
f 395 396 394
f 397 404 398
f 483 406 405
f 478 400 399
f 329 401 402
f 479 401 329
f 402 401 408
f 403 411 409
f 411 477 396
f 411 403 477
f 493 404 397
f 412 488 332
f 488 482 332
f 405 482 483
f 332 482 405
f 483 407 406
f 333 484 399
f 407 484 333
f 414 486 409
f 486 403 409
f 410 409 411
f 414 409 410
f 396 395 411
f 493 419 404
f 487 488 412
f 414 415 486
f 418 419 493
f 414 421 415
f 344 414 410
f 421 414 344
f 419 418 503
f 424 419 503
f 417 419 424
f 504 494 425
f 500 420 416
f 422 426 350
f 423 424 502
f 503 502 424
f 504 425 430
f 500 505 420
f 499 421 428
f 426 429 350
f 509 423 502
f 426 423 509
f 429 426 509
f 507 504 430
f 505 427 420
f 505 431 427
f 508 499 428
f 359 358 350
f 359 350 429
f 507 430 360
f 431 434 427
f 432 428 362
f 432 508 428
f 429 433 359
f 511 433 429
f 513 507 360
f 514 434 431
f 514 440 434
f 362 510 432
f 362 435 510
f 517 435 436
f 438 433 512
f 511 512 433
f 360 520 513
f 526 440 514
f 516 510 435
f 516 435 517
f 437 517 436
f 518 437 438
f 437 436 438
f 512 518 438
f 520 439 604
f 520 360 439
f 440 526 441
f 442 604 439
f 441 526 443
f 526 529 443
f 525 442 372
f 443 531 373
f 530 372 371
f 530 525 372
f 531 375 373
f 532 371 374
f 532 530 371
f 375 531 444
f 376 617 374
f 617 532 374
f 534 376 378
f 534 617 376
f 619 533 446
f 445 619 446
f 447 535 378
f 535 534 378
f 533 448 542
f 536 379 621
f 621 449 537
f 621 379 449
f 537 450 538
f 537 449 450
f 538 451 623
f 538 450 451
f 623 451 452
f 540 452 541
f 544 546 548
f 546 454 548
f 456 552 548
f 456 548 454
f 546 550 454
f 455 552 456
f 456 454 457
f 454 460 457
f 454 550 460
f 550 553 460
f 456 463 455
f 463 456 459
f 459 456 457
f 547 458 553
f 457 461 459
f 460 461 457
f 553 461 460
f 553 384 461
f 458 384 553
f 384 458 462
f 463 385 558
f 385 465 558
f 385 463 459
f 464 388 462
f 385 468 465
f 470 385 466
f 468 385 470
f 470 466 472
f 472 467 469
f 466 467 472
f 469 388 473
f 469 467 388
f 464 473 388
f 560 390 563
f 560 647 390
f 647 391 390
f 647 565 391
f 572 468 470
f 471 572 472
f 572 470 472
f 566 471 469
f 471 472 469
f 561 566 473
f 566 469 473
f 563 474 567
f 389 474 563
f 563 390 389
f 475 565 568
f 475 391 565
f 567 393 571
f 474 393 567
f 568 476 475
f 393 577 571
f 578 476 568
f 578 397 476
f 575 403 481
f 477 575 577
f 477 403 575
f 393 477 577
f 478 399 579
f 663 400 478
f 479 400 663
f 479 480 401
f 480 408 401
f 403 581 481
f 587 397 578
f 587 493 397
f 484 407 483
f 484 579 399
f 408 490 489
f 408 480 490
f 485 486 492
f 485 581 486
f 403 486 581
f 586 493 587
f 495 588 487
f 588 488 487
f 589 489 490
f 589 413 489
f 492 486 415
f 586 418 493
f 496 495 494
f 498 413 589
f 498 416 413
f 492 497 491
f 497 594 491
f 415 497 492
f 421 497 415
f 673 418 586
f 673 503 418
f 674 494 504
f 674 496 494
f 498 500 416
f 498 501 500
f 497 499 594
f 421 499 497
f 596 674 504
f 500 501 505
f 499 508 594
f 508 506 594
f 503 595 502
f 596 504 507
f 677 505 501
f 677 431 505
f 511 429 509
f 597 502 595
f 509 502 597
f 677 683 431
f 603 508 432
f 603 506 508
f 509 519 511
f 509 597 519
f 683 514 431
f 603 432 510
f 512 511 519
f 526 514 601
f 510 515 603
f 510 516 515
f 527 516 517
f 527 517 523
f 523 517 437
f 518 512 519
f 601 521 526
f 606 515 516
f 522 606 516
f 527 522 516
f 523 437 528
f 518 528 437
f 518 524 528
f 524 692 528
f 519 524 518
f 525 604 442
f 529 526 521
f 527 613 522
f 613 606 522
f 527 608 613
f 527 523 608
f 692 608 528
f 608 523 528
f 443 529 531
f 529 615 531
f 531 615 444
f 615 616 444
f 616 445 444
f 619 448 533
f 445 616 619
f 448 543 542
f 536 620 447
f 620 535 447
f 620 536 621
f 621 537 622
f 622 537 538
f 622 538 623
f 539 623 452
f 539 452 540
f 540 541 624
f 624 453 543
f 624 541 453
f 542 543 453
f 625 626 549
f 549 626 544
f 626 709 544
f 544 709 545
f 709 627 545
f 549 629 625
f 548 549 544
f 545 546 544
f 546 545 627
f 627 628 546
f 628 547 546
f 549 552 629
f 552 551 629
f 548 552 549
f 550 546 547
f 547 628 630
f 552 455 551
f 550 547 553
f 547 630 554
f 630 634 554
f 633 551 556
f 633 555 551
f 455 556 551
f 463 556 455
f 554 458 547
f 462 634 635
f 458 634 462
f 554 634 458
f 463 558 556
f 557 462 635
f 559 641 556
f 559 556 558
f 465 559 558
f 557 464 462
f 639 641 559
f 465 639 559
f 557 638 464
f 644 642 560
f 642 647 560
f 650 639 465
f 468 650 465
f 561 464 562
f 473 464 561
f 638 562 464
f 563 646 644
f 563 567 646
f 560 563 644
f 647 564 565
f 564 651 565
f 652 650 468
f 572 652 468
f 571 570 646
f 567 571 646
f 655 565 651
f 655 568 565
f 572 656 652
f 572 471 573
f 566 573 471
f 566 653 573
f 653 569 573
f 561 653 566
f 576 654 571
f 570 571 654
f 660 568 655
f 574 656 572
f 569 574 573
f 574 572 573
f 659 657 575
f 657 576 575
f 576 577 575
f 571 577 576
f 660 578 568
f 582 659 481
f 575 481 659
f 580 483 583
f 580 484 483
f 579 580 661
f 743 579 661
f 743 478 579
f 663 478 743
f 664 479 663
f 479 664 480
f 664 584 480
f 485 585 581
f 581 582 481
f 585 582 581
f 665 578 660
f 665 587 578
f 666 488 752
f 666 482 488
f 482 583 483
f 666 583 482
f 579 484 580
f 584 669 480
f 480 669 490
f 670 485 492
f 585 485 670
f 671 587 665
f 671 586 587
f 495 668 588
f 668 751 588
f 588 752 488
f 751 752 588
f 590 490 669
f 590 589 490
f 670 491 592
f 670 492 491
f 672 586 671
f 496 668 495
f 759 668 496
f 591 589 590
f 591 498 589
f 592 491 594
f 764 586 672
f 764 673 586
f 674 759 496
f 678 498 591
f 678 501 498
f 593 592 594
f 767 674 596
f 506 593 594
f 595 503 598
f 673 598 503
f 677 501 678
f 599 767 507
f 767 596 507
f 600 506 603
f 600 593 506
f 597 595 684
f 598 684 595
f 599 507 513
f 682 514 683
f 607 597 684
f 519 597 607
f 605 513 520
f 605 599 513
f 601 682 602
f 514 682 601
f 687 603 515
f 687 600 603
f 684 688 607
f 689 520 604
f 689 605 520
f 521 602 690
f 521 601 602
f 606 687 515
f 519 607 524
f 688 691 607
f 777 604 525
f 777 689 604
f 610 521 690
f 610 529 521
f 606 782 687
f 606 613 782
f 692 524 609
f 691 609 607
f 609 524 607
f 778 777 525
f 529 610 615
f 610 611 615
f 612 613 608
f 692 612 608
f 778 525 530
f 614 615 611
f 695 530 532
f 695 778 530
f 616 614 696
f 615 614 616
f 785 532 617
f 785 695 532
f 696 618 616
f 534 697 617
f 697 785 617
f 699 697 534
f 619 787 448
f 618 787 619
f 618 619 616
f 535 702 534
f 702 699 534
f 448 701 543
f 787 701 448
f 620 702 535
f 620 621 790
f 790 621 622
f 622 623 704
f 704 539 705
f 704 623 539
f 705 540 793
f 705 539 540
f 793 540 624
f 624 543 701
f 708 706 626
f 709 626 706
f 711 627 709
f 708 625 714
f 708 626 625
f 712 627 711
f 714 625 629
f 712 628 627
f 712 715 628
f 717 714 555
f 555 629 551
f 714 629 555
f 628 715 630
f 715 631 630
f 715 716 631
f 634 630 631
f 634 716 718
f 634 631 716
f 555 633 632
f 633 721 632
f 632 717 555
f 719 634 718
f 719 635 634
f 637 636 721
f 633 637 721
f 556 637 633
f 723 635 719
f 723 557 635
f 722 636 640
f 640 637 641
f 640 636 637
f 556 641 637
f 638 557 723
f 639 640 641
f 639 727 640
f 727 722 640
f 729 643 644
f 642 643 808
f 642 644 643
f 725 642 808
f 725 647 642
f 648 727 639
f 650 648 639
f 724 645 562
f 724 562 638
f 644 646 729
f 564 647 725
f 651 564 726
f 564 725 726
f 649 648 650
f 649 731 648
f 652 649 650
f 562 732 561
f 645 732 562
f 654 733 570
f 733 812 570
f 570 729 646
f 812 729 570
f 656 649 652
f 656 737 649
f 561 732 653
f 735 733 576
f 654 576 733
f 819 660 655
f 658 569 653
f 657 659 734
f 735 657 734
f 735 576 657
f 739 737 656
f 740 739 574
f 739 656 574
f 658 740 569
f 740 574 569
f 818 582 828
f 818 659 582
f 583 747 580
f 662 663 743
f 662 664 663
f 744 828 585
f 585 828 582
f 741 665 660
f 832 665 741
f 666 752 745
f 583 666 747
f 584 664 831
f 753 831 907
f 584 831 753
f 669 584 753
f 670 744 585
f 667 744 670
f 665 755 671
f 665 832 755
f 669 758 590
f 669 753 758
f 592 667 670
f 835 668 759
f 757 590 758
f 757 591 590
f 762 759 674
f 675 591 757
f 675 678 591
f 593 763 592
f 761 674 767
f 761 762 674
f 593 840 763
f 676 673 764
f 676 598 673
f 679 677 678
f 675 679 678
f 680 840 593
f 767 599 841
f 679 683 677
f 681 683 679
f 680 593 600
f 684 598 685
f 682 681 771
f 682 683 681
f 842 680 600
f 686 684 685
f 843 599 605
f 602 682 771
f 772 600 687
f 772 842 600
f 686 688 684
f 774 688 686
f 689 843 605
f 771 690 602
f 770 690 771
f 687 847 772
f 688 774 691
f 770 779 690
f 779 610 690
f 775 847 687
f 687 782 775
f 609 691 780
f 774 780 691
f 611 779 849
f 611 610 779
f 692 693 612
f 609 693 692
f 780 693 609
f 694 611 849
f 694 614 611
f 852 782 613
f 783 852 612
f 852 613 612
f 783 612 693
f 696 614 694
f 786 618 696
f 697 698 785
f 699 698 697
f 786 787 618
f 700 699 702
f 701 787 789
f 620 703 702
f 703 700 702
f 703 620 790
f 790 622 791
f 791 704 792
f 791 622 704
f 792 705 863
f 792 704 705
f 863 705 793
f 793 624 795
f 701 795 624
f 701 789 795
f 869 866 706
f 866 796 706
f 796 709 706
f 796 707 709
f 707 711 709
f 707 870 711
f 869 708 871
f 869 706 708
f 710 711 870
f 797 708 714
f 797 871 708
f 712 711 710
f 712 710 798
f 800 797 714
f 715 712 798
f 798 799 715
f 717 713 714
f 713 800 714
f 715 799 716
f 799 801 716
f 802 713 717
f 876 716 801
f 876 718 716
f 632 802 717
f 720 802 632
f 803 718 876
f 803 719 718
f 804 721 636
f 804 720 721
f 720 632 721
f 878 719 803
f 878 723 719
f 722 806 636
f 806 804 636
f 807 723 878
f 807 638 723
f 638 807 724
f 807 728 724
f 729 882 643
f 808 643 882
f 725 810 726
f 730 722 727
f 727 648 730
f 645 724 728
f 809 726 810
f 809 651 726
f 731 730 648
f 645 814 732
f 969 814 645
f 733 888 812
f 816 651 809
f 816 655 651
f 731 649 813
f 649 737 813
f 732 817 653
f 814 817 732
f 733 815 888
f 733 735 815
f 735 734 815
f 819 655 816
f 813 737 821
f 817 658 653
f 659 818 734
f 736 660 819
f 739 738 821
f 737 739 821
f 738 739 740
f 895 658 823
f 740 658 895
f 817 823 658
f 736 829 741
f 660 736 741
f 580 742 661
f 580 747 742
f 900 661 742
f 825 661 900
f 825 743 661
f 901 743 825
f 901 662 743
f 662 901 664
f 901 826 664
f 744 749 828
f 832 741 829
f 752 905 745
f 746 666 745
f 747 666 746
f 826 831 664
f 748 744 667
f 748 749 744
f 750 755 832
f 668 910 751
f 910 905 751
f 751 905 752
f 753 833 758
f 592 754 667
f 754 748 667
f 755 756 671
f 755 750 756
f 835 910 668
f 909 910 835
f 757 758 833
f 592 763 754
f 763 760 754
f 837 671 756
f 837 672 671
f 762 835 759
f 838 675 757
f 839 672 837
f 839 764 672
f 917 764 839
f 917 676 764
f 761 767 919
f 765 679 675
f 766 676 917
f 766 598 676
f 841 919 767
f 769 679 765
f 769 681 679
f 768 840 680
f 598 766 685
f 844 841 599
f 771 681 769
f 842 768 680
f 686 685 845
f 843 844 599
f 771 922 770
f 771 769 922
f 774 686 845
f 846 843 689
f 773 774 845
f 781 689 777
f 781 846 689
f 850 847 775
f 774 773 776
f 780 774 776
f 781 777 778
f 853 775 782
f 853 850 775
f 930 781 778
f 851 694 849
f 852 853 782
f 852 783 854
f 854 783 932
f 783 784 932
f 783 693 784
f 780 784 693
f 930 778 695
f 856 694 851
f 856 696 694
f 855 695 785
f 855 930 695
f 856 786 696
f 856 937 786
f 698 935 785
f 935 855 785
f 858 935 698
f 786 937 788
f 787 786 788
f 699 858 698
f 700 858 699
f 857 858 700
f 789 788 946
f 788 789 787
f 703 857 700
f 860 703 790
f 860 857 703
f 860 791 861
f 860 790 791
f 861 791 862
f 862 791 792
f 862 792 863
f 859 793 794
f 859 863 793
f 795 794 793
f 795 946 794
f 946 795 789
f 796 866 867
f 867 707 796
f 868 707 867
f 870 707 868
f 870 872 710
f 710 872 798
f 872 873 798
f 798 873 799
f 873 874 799
f 874 875 799
f 799 875 801
f 802 953 713
f 953 800 713
f 805 877 720
f 877 802 720
f 804 805 720
f 806 880 804
f 880 805 804
f 884 806 722
f 884 880 806
f 729 881 882
f 960 808 882
f 961 808 960
f 961 725 808
f 725 961 810
f 722 885 884
f 722 730 885
f 811 885 730
f 730 731 811
f 645 728 969
f 888 887 812
f 812 881 729
f 887 881 812
f 811 813 820
f 731 813 811
f 734 889 815
f 891 819 816
f 813 821 820
f 976 817 814
f 894 889 818
f 818 889 734
f 736 819 891
f 892 820 821
f 976 823 817
f 828 893 818
f 893 894 818
f 822 892 821
f 821 738 822
f 824 738 740
f 740 895 824
f 899 898 896
f 898 747 896
f 742 898 979
f 742 747 898
f 900 742 979
f 827 902 749
f 749 893 828
f 902 893 749
f 903 832 829
f 904 822 824
f 822 738 824
f 895 904 824
f 830 746 745
f 896 746 830
f 747 746 896
f 748 827 749
f 827 748 906
f 750 832 903
f 907 912 753
f 753 912 833
f 754 906 748
f 750 908 756
f 906 754 760
f 837 756 908
f 914 834 762
f 834 835 762
f 909 835 834
f 838 757 833
f 833 836 838
f 994 760 763
f 995 839 837
f 914 761 915
f 914 762 761
f 765 675 838
f 836 916 838
f 916 765 838
f 917 839 995
f 919 915 761
f 840 994 763
f 840 768 994
f 918 766 917
f 916 922 765
f 922 769 765
f 766 920 685
f 918 920 766
f 1000 768 842
f 685 923 845
f 920 923 685
f 924 770 922
f 926 843 846
f 926 844 843
f 923 773 845
f 926 846 781
f 927 770 924
f 927 779 770
f 847 848 772
f 848 842 772
f 850 848 847
f 928 776 773
f 930 926 781
f 927 849 779
f 927 851 849
f 1092 850 853
f 776 934 780
f 929 934 776
f 852 1007 853
f 1007 1092 853
f 1007 852 854
f 932 784 934
f 780 934 784
f 1011 856 851
f 936 856 1011
f 855 1006 930
f 855 935 1006
f 936 937 856
f 858 942 935
f 937 939 788
f 940 942 858
f 940 858 857
f 947 862 864
f 1019 864 859
f 944 859 794
f 794 946 944
f 788 939 946
f 860 943 857
f 943 860 861
f 861 862 947
f 864 862 863
f 859 864 863
f 865 1020 866
f 948 866 1020
f 867 866 948
f 868 867 948
f 865 869 951
f 865 866 869
f 870 868 949
f 951 869 871
f 870 949 872
f 949 952 872
f 951 871 797
f 872 952 873
f 1108 951 797
f 952 874 873
f 953 797 800
f 953 1108 797
f 875 1027 954
f 874 1027 875
f 954 801 875
f 802 877 953
f 801 1028 876
f 801 954 1028
f 955 876 1028
f 955 803 876
f 956 877 805
f 957 803 955
f 957 878 803
f 880 879 805
f 879 956 805
f 964 878 957
f 964 807 878
f 962 880 884
f 962 879 880
f 807 964 728
f 881 958 882
f 960 882 958
f 961 966 810
f 883 884 885
f 883 962 884
f 969 728 964
f 967 810 966
f 967 809 810
f 885 971 883
f 885 811 971
f 887 888 886
f 1033 809 967
f 1033 816 809
f 811 820 971
f 889 970 815
f 891 816 1033
f 890 971 820
f 820 973 890
f 814 972 976
f 969 972 814
f 894 970 889
f 973 892 974
f 973 820 892
f 736 981 829
f 891 981 736
f 822 982 892
f 823 984 895
f 976 984 823
f 899 896 897
f 896 830 897
f 979 898 899
f 1049 900 979
f 1048 900 1049
f 1048 825 900
f 980 825 1048
f 980 901 825
f 901 980 826
f 827 987 902
f 987 1041 902
f 1041 893 902
f 903 829 981
f 983 982 822
f 983 822 904
f 895 984 904
f 745 990 830
f 745 905 990
f 826 986 831
f 980 986 826
f 831 986 907
f 986 991 907
f 827 906 987
f 750 903 988
f 910 911 990
f 905 910 990
f 908 750 988
f 992 911 909
f 910 909 911
f 1062 906 760
f 837 908 913
f 834 992 909
f 914 992 834
f 912 836 833
f 913 995 837
f 1076 916 836
f 1073 917 995
f 1075 916 1076
f 768 996 994
f 998 996 768
f 997 918 917
f 999 918 997
f 1073 997 917
f 1077 919 841
f 1077 915 919
f 1075 922 916
f 1001 918 999
f 1001 920 918
f 1077 841 844
f 921 922 1075
f 921 924 922
f 1000 998 768
f 923 920 1001
f 1003 1077 844
f 925 1000 842
f 923 1001 1002
f 1003 844 926
f 927 924 921
f 842 848 925
f 773 1002 928
f 773 923 1002
f 931 1003 926
f 1004 851 927
f 850 1087 848
f 931 926 930
f 1004 1086 851
f 1092 1087 850
f 776 928 929
f 1006 931 930
f 1011 851 1086
f 1093 1007 854
f 1093 932 933
f 854 932 1093
f 933 934 1009
f 933 932 934
f 929 1009 934
f 1006 1014 1010
f 935 1014 1006
f 936 1012 937
f 1012 939 937
f 942 1014 935
f 939 1012 938
f 941 940 857
f 941 1097 940
f 1097 942 940
f 943 941 857
f 1100 943 861
f 1100 861 947
f 947 864 1019
f 1018 859 944
f 1018 1019 859
f 946 945 944
f 946 938 945
f 938 946 939
f 865 1022 1020
f 948 1104 868
f 868 1104 949
f 1104 1023 949
f 950 865 951
f 950 1022 865
f 1025 949 1023
f 949 1025 952
f 952 1026 874
f 874 1026 1027
f 877 1112 953
f 954 1113 1028
f 1115 1112 877
f 956 1115 877
f 956 879 1117
f 1115 956 1117
f 1119 964 957
f 1116 879 962
f 1116 1117 879
f 1118 963 964
f 1119 1118 964
f 958 1030 960
f 959 960 1030
f 959 961 960
f 961 959 966
f 1121 962 883
f 1121 1116 962
f 1034 964 963
f 1034 969 964
f 958 1031 965
f 881 1031 958
f 887 1031 881
f 1030 958 965
f 968 883 971
f 968 1121 883
f 888 1128 886
f 1125 887 886
f 1125 1031 887
f 1036 968 971
f 972 969 1034
f 1128 815 970
f 815 1128 888
f 1043 891 1033
f 890 1036 971
f 973 1036 890
f 1038 1036 973
f 975 891 1043
f 1038 973 974
f 1044 972 1039
f 1044 976 972
f 893 1041 1037
f 894 893 1037
f 891 975 981
f 1054 1038 974
f 974 982 1054
f 892 982 974
f 1056 976 1044
f 1056 984 976
f 897 977 978
f 897 830 977
f 1047 897 978
f 1047 899 897
f 1138 899 1047
f 1138 979 899
f 1049 979 1138
f 1057 980 1048
f 1040 987 1051
f 1040 1041 987
f 983 904 985
f 904 984 985
f 989 1045 990
f 977 990 1045
f 830 990 977
f 1057 986 980
f 1060 987 906
f 1060 1051 987
f 988 903 981
f 988 1052 908
f 988 981 1052
f 992 1061 911
f 1061 989 911
f 911 989 990
f 991 1063 907
f 907 1063 912
f 1062 1060 906
f 1067 1061 992
f 993 912 1063
f 1064 1062 760
f 908 1065 913
f 1066 1067 914
f 914 1067 992
f 836 993 1071
f 912 993 836
f 994 1064 760
f 994 1074 1064
f 1068 913 1065
f 1068 995 913
f 1069 914 915
f 1069 1066 914
f 836 1070 1076
f 836 1071 1070
f 994 996 1074
f 1073 995 1068
f 1158 1069 915
f 996 998 1074
f 1073 1161 997
f 1077 1158 915
f 1162 921 1075
f 1082 998 1000
f 999 1083 1001
f 1080 1077 1003
f 1081 1000 925
f 1081 1082 1000
f 1001 1170 1002
f 1083 1170 1001
f 1084 1080 1003
f 1004 927 921
f 925 1169 1081
f 925 848 1169
f 1088 1002 1170
f 928 1002 1088
f 1084 1003 931
f 1089 1084 931
f 1005 928 1088
f 929 928 1005
f 1006 1089 931
f 1006 1090 1089
f 1091 1011 1086
f 933 1008 1093
f 1008 1009 1180
f 1008 933 1009
f 1009 1005 1180
f 1009 929 1005
f 1010 1090 1006
f 1010 1094 1090
f 1091 936 1011
f 1091 1095 936
f 1095 1012 936
f 1098 1010 1014
f 1098 1094 1010
f 1095 1017 1012
f 942 1013 1014
f 1013 1098 1014
f 1097 1013 942
f 1018 1015 1101
f 1016 1015 945
f 945 1017 1016
f 938 1017 945
f 1012 1017 938
f 1099 941 943
f 1099 1097 941
f 1099 943 1100
f 1100 947 1102
f 1102 1019 1018
f 1102 947 1019
f 1015 1018 944
f 1015 944 945
f 1020 1021 948
f 1020 1022 1021
f 1022 1103 1021
f 1104 948 1021
f 1024 1022 950
f 1024 1103 1022
f 1192 950 951
f 1192 1024 950
f 1109 951 1108
f 1109 1192 951
f 952 1025 1026
f 1025 1191 1026
f 1026 1193 1027
f 1110 1108 953
f 1111 1027 1193
f 1111 954 1027
f 1110 953 1112
f 1111 1113 954
f 1114 1028 1113
f 1114 955 1028
f 1029 955 1114
f 1029 957 955
f 1119 957 1029
f 1118 1123 963
f 1030 1303 959
f 1123 1034 963
f 966 1032 967
f 966 959 1032
f 1126 1121 968
f 1123 1127 1034
f 1128 1124 886
f 1125 886 1124
f 1031 1125 965
f 1130 967 1032
f 1130 1033 967
f 1131 1126 968
f 1036 1131 968
f 1127 972 1034
f 1234 1033 1130
f 1234 1043 1033
f 1038 1131 1036
f 972 1127 1039
f 1127 1215 1039
f 1042 1133 1037
f 1035 1037 1133
f 894 1037 1035
f 970 894 1035
f 1141 1134 1038
f 1040 1042 1041
f 1041 1042 1037
f 1053 975 1043
f 1053 981 975
f 1054 1141 1038
f 1149 1046 1045
f 977 1045 1046
f 1136 977 1046
f 1136 978 977
f 1137 978 1136
f 1137 1047 978
f 1138 1047 1137
f 1143 1049 1138
f 1050 1049 1143
f 1050 1048 1049
f 1144 1048 1050
f 1144 1057 1048
f 1052 981 1053
f 982 1147 1054
f 1147 1141 1054
f 1147 983 1148
f 1147 982 983
f 1148 985 1055
f 1148 983 985
f 984 1055 985
f 984 1056 1055
f 989 1150 1149
f 1045 989 1149
f 1057 1058 986
f 1144 1058 1057
f 986 1058 991
f 1059 1051 1060
f 1150 1061 1153
f 1150 989 1061
f 991 1151 1063
f 1250 1060 1062
f 1250 1059 1060
f 1065 908 1052
f 1067 1153 1061
f 1154 1063 1151
f 1154 993 1063
f 1155 1062 1064
f 1155 1250 1062
f 1071 993 1154
f 1064 1072 1155
f 1064 1074 1072
f 1068 1065 1251
f 1072 1074 1159
f 1263 1073 1068
f 1159 1074 998
f 1073 1263 1161
f 1264 1158 1077
f 1076 1078 1075
f 1076 1070 1078
f 1160 1159 998
f 1079 997 1161
f 1079 999 997
f 1270 1077 1080
f 1270 1264 1077
f 1162 1075 1078
f 1160 998 1082
f 999 1079 1083
f 1166 921 1162
f 1081 1160 1082
f 1164 1080 1084
f 1164 1270 1080
f 1166 1004 921
f 1166 1275 1004
f 1170 1175 1088
f 1089 1164 1084
f 1275 1086 1004
f 848 1085 1169
f 1087 1085 848
f 1177 1087 1092
f 1177 1085 1087
f 1088 1174 1005
f 1175 1174 1088
f 1089 1090 1172
f 1176 1091 1086
f 1007 1178 1092
f 1178 1177 1092
f 1178 1093 1281
f 1178 1007 1093
f 1281 1008 1179
f 1281 1093 1008
f 1179 1008 1180
f 1005 1174 1180
f 1176 1095 1091
f 1098 1181 1094
f 1181 1098 1182
f 1017 1096 1284
f 1095 1096 1017
f 1182 1013 1097
f 1182 1098 1013
f 1183 1182 1097
f 1015 1186 1101
f 1186 1015 1187
f 1187 1016 1284
f 1187 1015 1016
f 1017 1284 1016
f 1099 1183 1097
f 1188 1099 1100
f 1188 1183 1099
f 1188 1102 1184
f 1188 1100 1102
f 1102 1101 1184
f 1101 1102 1018
f 1103 1189 1021
f 1288 1021 1189
f 1288 1104 1021
f 1104 1288 1023
f 1288 1105 1023
f 1190 1103 1024
f 1106 1023 1105
f 1106 1025 1023
f 1290 1024 1192
f 1290 1190 1024
f 1106 1107 1025
f 1025 1107 1191
f 1191 1193 1026
f 1194 1109 1110
f 1110 1109 1108
f 1194 1110 1112
f 1111 1196 1113
f 1194 1112 1293
f 1114 1113 1196
f 1293 1112 1115
f 1197 1029 1114
f 1117 1294 1115
f 1200 1029 1197
f 1200 1119 1029
f 1116 1198 1117
f 1198 1199 1117
f 1199 1294 1117
f 1118 1120 1123
f 1119 1200 1118
f 1200 1120 1118
f 1299 1116 1121
f 1299 1198 1116
f 1203 1123 1120
f 965 1202 1201
f 1030 1201 1303
f 965 1201 1030
f 1303 1122 959
f 959 1122 1032
f 1122 1316 1032
f 1206 1121 1126
f 1206 1299 1121
f 1203 1127 1123
f 1212 1124 1128
f 1202 1124 1308
f 1202 1125 1124
f 965 1125 1202
f 1129 1032 1316
f 1129 1130 1032
f 1131 1207 1126
f 1207 1206 1126
f 1203 1208 1127
f 1133 1211 1035
f 1212 1035 1211
f 1212 970 1035
f 1128 970 1212
f 1332 1130 1129
f 1332 1234 1130
f 1038 1213 1131
f 1213 1207 1131
f 1134 1213 1038
f 1127 1208 1215
f 1208 1225 1215
f 1042 1132 1133
f 1140 1213 1134
f 1141 1140 1134
f 1135 1039 1215
f 1135 1044 1039
f 1230 1232 1136
f 1232 1137 1136
f 1232 1219 1137
f 1219 1138 1137
f 1219 1220 1138
f 1220 1143 1138
f 1220 1321 1143
f 1321 1050 1143
f 1040 1146 1042
f 1146 1221 1042
f 1221 1132 1042
f 1139 1043 1234
f 1139 1053 1043
f 1236 1140 1141
f 1044 1135 1056
f 1135 1243 1056
f 1149 1245 1142
f 1228 1149 1142
f 1046 1149 1228
f 1230 1046 1228
f 1230 1136 1046
f 1320 1144 1050
f 1239 1144 1320
f 1145 1040 1051
f 1146 1040 1145
f 1252 1053 1139
f 1252 1052 1053
f 1147 1242 1141
f 1242 1236 1141
f 1242 1147 1148
f 1148 1055 1244
f 1056 1243 1055
f 1243 1244 1055
f 1245 1150 1248
f 1149 1150 1245
f 1058 1144 1239
f 1152 1058 1239
f 991 1058 1152
f 1051 1059 1145
f 1059 1344 1145
f 1153 1248 1150
f 1151 991 1152
f 1151 1152 1249
f 1250 1344 1059
f 1252 1251 1052
f 1052 1251 1065
f 1254 1153 1067
f 1249 1154 1151
f 1256 1250 1155
f 1254 1066 1354
f 1254 1067 1066
f 1259 1154 1249
f 1259 1071 1154
f 1256 1155 1072
f 1156 1068 1251
f 1157 1066 1069
f 1157 1354 1066
f 1259 1070 1071
f 1072 1262 1256
f 1072 1159 1262
f 1068 1156 1263
f 1258 1069 1158
f 1258 1157 1069
f 1260 1070 1259
f 1159 1267 1262
f 1263 1257 1161
f 1264 1258 1158
f 1078 1260 1266
f 1078 1070 1260
f 1267 1159 1160
f 1163 1161 1257
f 1163 1079 1161
f 1165 1078 1266
f 1165 1162 1078
f 1079 1268 1083
f 1163 1268 1079
f 1165 1166 1162
f 1165 1271 1166
f 1272 1160 1081
f 1083 1167 1170
f 1268 1167 1083
f 1271 1275 1166
f 1168 1081 1169
f 1168 1272 1081
f 1170 1167 1276
f 1175 1170 1276
f 1164 1089 1172
f 1171 1086 1275
f 1169 1279 1168
f 1169 1085 1279
f 1176 1171 1280
f 1171 1176 1086
f 1279 1177 1377
f 1085 1177 1279
f 1174 1276 1173
f 1276 1174 1175
f 1380 1172 1090
f 1178 1377 1177
f 1179 1180 1386
f 1174 1386 1180
f 1094 1380 1090
f 1094 1282 1380
f 1282 1094 1181
f 1280 1095 1176
f 1280 1096 1095
f 1181 1182 1387
f 1387 1182 1183
f 1283 1187 1284
f 1183 1188 1285
f 1390 1188 1184
f 1285 1188 1390
f 1184 1185 1390
f 1101 1185 1184
f 1185 1101 1186
f 1187 1287 1186
f 1190 1189 1103
f 1105 1395 1106
f 1105 1288 1395
f 1290 1289 1190
f 1106 1395 1107
f 1107 1402 1191
f 1195 1192 1109
f 1195 1290 1192
f 1402 1193 1191
f 1194 1195 1109
f 1292 1111 1193
f 1111 1292 1196
f 1292 1291 1196
f 1291 1114 1196
f 1294 1293 1115
f 1296 1114 1291
f 1296 1197 1114
f 1298 1197 1296
f 1298 1200 1197
f 1300 1200 1298
f 1300 1120 1200
f 1204 1203 1120
f 1300 1204 1120
f 1201 1202 1302
f 1303 1311 1122
f 1312 1299 1206
f 1209 1203 1204
f 1212 1205 1124
f 1308 1124 1205
f 1122 1311 1316
f 1207 1312 1206
f 1313 1312 1207
f 1203 1216 1208
f 1209 1216 1203
f 1209 1314 1216
f 1211 1133 1210
f 1211 1205 1212
f 1325 1129 1316
f 1325 1332 1129
f 1213 1313 1207
f 1214 1313 1213
f 1208 1224 1225
f 1224 1216 1227
f 1224 1208 1216
f 1227 1314 1229
f 1227 1216 1314
f 1314 1318 1229
f 1218 1219 1217
f 1218 1220 1219
f 1218 1321 1220
f 1222 1221 1324
f 1132 1221 1222
f 1210 1132 1222
f 1133 1132 1210
f 1140 1214 1213
f 1223 1329 1237
f 1223 1237 1135
f 1225 1223 1135
f 1225 1135 1215
f 1336 1223 1224
f 1223 1225 1224
f 1226 1224 1227
f 1226 1238 1224
f 1238 1336 1224
f 1228 1227 1229
f 1142 1227 1228
f 1226 1227 1142
f 1229 1230 1228
f 1318 1230 1229
f 1231 1230 1318
f 1231 1232 1230
f 1217 1232 1231
f 1217 1219 1232
f 1050 1321 1320
f 1146 1233 1324
f 1146 1324 1221
f 1240 1234 1332
f 1240 1139 1234
f 1235 1236 1242
f 1333 1236 1235
f 1140 1236 1333
f 1237 1334 1243
f 1237 1243 1135
f 1238 1245 1341
f 1238 1226 1245
f 1142 1245 1226
f 1330 1239 1320
f 1330 1246 1239
f 1233 1145 1247
f 1233 1146 1145
f 1240 1252 1139
f 1241 1242 1148
f 1241 1235 1242
f 1241 1148 1244
f 1243 1334 1244
f 1248 1341 1245
f 1239 1246 1152
f 1246 1346 1152
f 1344 1247 1145
f 1253 1252 1240
f 1346 1249 1152
f 1344 1250 1255
f 1251 1253 1442
f 1252 1253 1251
f 1254 1248 1153
f 1352 1249 1346
f 1250 1353 1255
f 1256 1353 1250
f 1442 1156 1251
f 1261 1249 1352
f 1261 1259 1249
f 1353 1256 1355
f 1451 1354 1157
f 1355 1256 1262
f 1257 1450 1360
f 1156 1450 1257
f 1257 1263 1156
f 1258 1451 1157
f 1259 1358 1260
f 1261 1358 1259
f 1358 1363 1260
f 1365 1262 1267
f 1365 1355 1262
f 1361 1258 1264
f 1363 1266 1260
f 1367 1365 1267
f 1360 1163 1257
f 1360 1364 1163
f 1270 1361 1264
f 1270 1274 1361
f 1265 1266 1363
f 1265 1165 1266
f 1367 1267 1160
f 1268 1364 1269
f 1163 1364 1268
f 1270 1164 1274
f 1165 1265 1271
f 1265 1368 1271
f 1272 1367 1160
f 1167 1268 1273
f 1268 1269 1273
f 1164 1278 1274
f 1172 1278 1164
f 1372 1275 1271
f 1373 1272 1168
f 1167 1273 1276
f 1273 1277 1276
f 1372 1171 1275
f 1279 1373 1168
f 1380 1278 1172
f 1171 1382 1280
f 1372 1382 1171
f 1173 1378 1174
f 1276 1277 1173
f 1277 1378 1173
f 1472 1380 1282
f 1382 1381 1280
f 1178 1477 1377
f 1477 1281 1384
f 1477 1178 1281
f 1384 1179 1385
f 1384 1281 1179
f 1385 1179 1386
f 1174 1378 1386
f 1282 1181 1387
f 1545 1388 1283
f 1381 1545 1283
f 1284 1381 1283
f 1096 1381 1284
f 1381 1096 1280
f 1389 1387 1183
f 1285 1389 1183
f 1286 1390 1185
f 1391 1185 1186
f 1286 1185 1391
f 1186 1287 1391
f 1187 1388 1287
f 1388 1187 1283
f 1189 1392 1288
f 1189 1393 1392
f 1288 1392 1395
f 1392 1396 1395
f 1289 1398 1190
f 1393 1190 1398
f 1189 1190 1393
f 1395 1400 1107
f 1107 1400 1402
f 1401 1290 1195
f 1401 1289 1290
f 1402 1404 1193
f 1193 1404 1292
f 1405 1292 1404
f 1407 1195 1194
f 1407 1401 1195
f 1291 1292 1405
f 1295 1407 1293
f 1293 1407 1194
f 1294 1295 1293
f 1409 1295 1294
f 1297 1296 1291
f 1409 1294 1199
f 1297 1412 1296
f 1412 1298 1296
f 1411 1199 1198
f 1411 1409 1199
f 1412 1414 1298
f 1414 1300 1298
f 1299 1413 1198
f 1413 1411 1198
f 1305 1204 1300
f 1414 1301 1300
f 1301 1305 1300
f 1302 1202 1309
f 1310 1201 1302
f 1310 1303 1201
f 1310 1311 1303
f 1299 1312 1413
f 1312 1304 1413
f 1305 1209 1204
f 1305 1301 1306
f 1301 1494 1306
f 1494 1416 1306
f 1205 1307 1417
f 1308 1205 1417
f 1202 1308 1309
f 1316 1311 1424
f 1312 1313 1419
f 1304 1312 1419
f 1419 1313 1421
f 1314 1209 1305
f 1305 1306 1314
f 1306 1317 1314
f 1306 1416 1317
f 1319 1315 1218
f 1210 1222 1504
f 1222 1422 1504
f 1307 1211 1210
f 1205 1211 1307
f 1424 1325 1316
f 1313 1214 1425
f 1421 1313 1425
f 1317 1318 1314
f 1317 1231 1318
f 1319 1231 1317
f 1319 1217 1231
f 1319 1218 1217
f 1315 1321 1218
f 1322 1321 1315
f 1322 1320 1321
f 1322 1323 1320
f 1222 1324 1422
f 1325 1512 1332
f 1425 1214 1140
f 1333 1425 1140
f 1329 1326 1237
f 1327 1329 1223
f 1328 1329 1327
f 1326 1329 1328
f 1327 1223 1336
f 1330 1320 1323
f 1323 1338 1330
f 1324 1331 1428
f 1331 1339 1428
f 1233 1331 1324
f 1439 1332 1512
f 1439 1240 1332
f 1429 1235 1241
f 1333 1235 1429
f 1335 1241 1244
f 1429 1241 1335
f 1326 1334 1237
f 1326 1335 1334
f 1335 1244 1334
f 1430 1328 1327
f 1340 1327 1336
f 1340 1337 1327
f 1337 1430 1327
f 1238 1340 1336
f 1341 1340 1238
f 1246 1330 1338
f 1338 1342 1246
f 1331 1247 1339
f 1247 1433 1339
f 1233 1247 1331
f 1340 1341 1337
f 1341 1434 1337
f 1347 1246 1342
f 1343 1246 1347
f 1346 1246 1343
f 1247 1345 1433
f 1345 1348 1433
f 1344 1345 1247
f 1442 1240 1439
f 1442 1253 1240
f 1341 1248 1434
f 1248 1349 1434
f 1444 1346 1343
f 1347 1440 1343
f 1440 1444 1343
f 1446 1348 1345
f 1345 1255 1446
f 1344 1255 1345
f 1349 1254 1350
f 1349 1248 1254
f 1444 1352 1346
f 1351 1352 1444
f 1446 1255 1353
f 1450 1156 1442
f 1350 1254 1354
f 1351 1261 1352
f 1353 1452 1446
f 1353 1355 1452
f 1451 1350 1354
f 1357 1261 1351
f 1358 1261 1357
f 1355 1457 1452
f 1359 1360 1450
f 1530 1451 1258
f 1356 1358 1357
f 1363 1358 1356
f 1355 1365 1457
f 1528 1360 1359
f 1361 1530 1258
f 1361 1362 1530
f 1460 1363 1356
f 1365 1366 1457
f 1360 1528 1364
f 1274 1362 1361
f 1460 1265 1363
f 1367 1366 1365
f 1364 1463 1269
f 1368 1465 1271
f 1265 1460 1368
f 1460 1465 1368
f 1369 1371 1366
f 1367 1369 1366
f 1272 1369 1367
f 1463 1370 1273
f 1269 1463 1273
f 1468 1274 1278
f 1468 1362 1274
f 1465 1372 1271
f 1465 1470 1372
f 1371 1373 1374
f 1369 1373 1371
f 1272 1373 1369
f 1273 1370 1277
f 1370 1543 1277
f 1473 1468 1278
f 1470 1375 1372
f 1374 1373 1279
f 1543 1476 1277
f 1380 1473 1278
f 1473 1380 1472
f 1381 1376 1545
f 1375 1382 1372
f 1375 1376 1382
f 1376 1381 1382
f 1279 1383 1374
f 1279 1377 1383
f 1476 1475 1378
f 1277 1476 1378
f 1379 1282 1387
f 1472 1282 1379
f 1383 1377 1477
f 1385 1386 1475
f 1378 1475 1386
f 1379 1387 1389
f 1613 1391 1287
f 1287 1388 1613
f 1479 1285 1390
f 1479 1390 1286
f 1393 1394 1392
f 1394 1396 1392
f 1398 1481 1393
f 1395 1396 1400
f 1396 1399 1400
f 1289 1397 1398
f 1397 1481 1398
f 1400 1403 1402
f 1560 1289 1401
f 1560 1397 1289
f 1402 1403 1404
f 1403 1482 1404
f 1404 1482 1405
f 1482 1561 1405
f 1483 1401 1407
f 1560 1401 1483
f 1408 1405 1561
f 1291 1405 1408
f 1295 1406 1407
f 1406 1483 1407
f 1297 1291 1408
f 1486 1295 1409
f 1486 1406 1295
f 1411 1486 1409
f 1565 1486 1411
f 1487 1412 1297
f 1490 1412 1487
f 1411 1410 1565
f 1490 1414 1412
f 1415 1414 1490
f 1411 1413 1410
f 1415 1301 1414
f 1415 1494 1301
f 1309 1491 1571
f 1309 1308 1491
f 1493 1309 1571
f 1493 1302 1309
f 1493 1310 1302
f 1493 1418 1310
f 1304 1420 1413
f 1494 1573 1416
f 1417 1307 1570
f 1308 1417 1491
f 1311 1418 1424
f 1310 1418 1311
f 1420 1419 1421
f 1304 1419 1420
f 1416 1319 1317
f 1573 1319 1416
f 1497 1319 1573
f 1497 1315 1319
f 1497 1498 1315
f 1498 1322 1315
f 1504 1422 1426
f 1423 1504 1495
f 1210 1504 1423
f 1423 1307 1210
f 1424 1648 1325
f 1421 1425 1578
f 1506 1322 1498
f 1515 1322 1506
f 1323 1322 1515
f 1516 1510 1428
f 1426 1428 1510
f 1324 1428 1426
f 1426 1422 1324
f 1505 1425 1333
f 1427 1333 1429
f 1505 1333 1427
f 1427 1429 1514
f 1326 1431 1514
f 1328 1431 1326
f 1338 1323 1515
f 1428 1339 1516
f 1517 1439 1512
f 1514 1429 1335
f 1514 1335 1326
f 1430 1431 1328
f 1518 1430 1337
f 1338 1515 1432
f 1342 1338 1432
f 1432 1435 1342
f 1339 1437 1516
f 1437 1435 1516
f 1433 1437 1339
f 1522 1337 1434
f 1522 1518 1337
f 1347 1342 1435
f 1436 1347 1435
f 1436 1437 1438
f 1436 1435 1437
f 1433 1438 1437
f 1348 1438 1433
f 1517 1442 1439
f 1525 1442 1517
f 1522 1434 1349
f 1436 1440 1347
f 1441 1440 1436
f 1441 1438 1445
f 1441 1436 1438
f 1348 1445 1438
f 1446 1445 1348
f 1350 1522 1349
f 1443 1441 1523
f 1440 1441 1443
f 1351 1440 1443
f 1444 1440 1351
f 1524 1523 1445
f 1523 1441 1445
f 1524 1445 1446
f 1525 1521 1442
f 1521 1450 1442
f 1443 1526 1351
f 1449 1448 1524
f 1446 1449 1524
f 1452 1449 1446
f 1521 1590 1359
f 1521 1359 1450
f 1530 1350 1451
f 1530 1447 1350
f 1351 1526 1357
f 1527 1357 1526
f 1527 1454 1357
f 1527 1455 1454
f 1455 1449 1453
f 1455 1448 1449
f 1452 1453 1449
f 1457 1453 1452
f 1528 1359 1590
f 1356 1357 1454
f 1356 1455 1456
f 1454 1455 1356
f 1456 1453 1459
f 1456 1455 1453
f 1457 1459 1453
f 1362 1529 1530
f 1460 1356 1461
f 1356 1458 1461
f 1456 1458 1356
f 1458 1456 1459
f 1366 1459 1457
f 1528 1464 1364
f 1537 1529 1362
f 1535 1460 1461
f 1462 1460 1535
f 1533 1535 1458
f 1535 1461 1458
f 1466 1458 1459
f 1466 1536 1458
f 1536 1533 1458
f 1366 1466 1459
f 1464 1463 1364
f 1464 1370 1463
f 1469 1537 1362
f 1460 1462 1465
f 1467 1536 1466
f 1467 1371 1541
f 1466 1371 1467
f 1366 1371 1466
f 1370 1464 1602
f 1468 1469 1362
f 1468 1471 1469
f 1374 1541 1371
f 1370 1602 1543
f 1468 1473 1471
f 1376 1375 1542
f 1473 1472 1544
f 1471 1473 1544
f 1376 1542 1545
f 1474 1374 1383
f 1474 1546 1374
f 1379 1544 1472
f 1550 1379 1389
f 1544 1379 1550
f 1550 1389 1551
f 1388 1607 1613
f 1545 1607 1388
f 1474 1477 1554
f 1474 1383 1477
f 1554 1384 1478
f 1554 1477 1384
f 1478 1385 1548
f 1478 1384 1385
f 1475 1548 1385
f 1551 1389 1285
f 1551 1285 1479
f 1552 1286 1391
f 1552 1391 1613
f 1481 1480 1393
f 1480 1394 1393
f 1394 1555 1396
f 1394 1480 1555
f 1396 1555 1399
f 1555 1619 1399
f 1556 1481 1397
f 1556 1480 1481
f 1399 1558 1400
f 1619 1558 1399
f 1400 1558 1403
f 1558 1622 1403
f 1560 1556 1397
f 1623 1556 1560
f 1403 1622 1482
f 1406 1560 1483
f 1561 1485 1408
f 1485 1297 1408
f 1484 1406 1486
f 1297 1485 1487
f 1485 1564 1487
f 1565 1484 1486
f 1489 1487 1564
f 1490 1487 1489
f 1564 1488 1489
f 1489 1415 1490
f 1488 1415 1489
f 1572 1410 1413
f 1494 1415 1488
f 1494 1488 1568
f 1573 1494 1568
f 1570 1492 1417
f 1491 1492 1635
f 1491 1417 1492
f 1571 1491 1635
f 1571 1637 1493
f 1420 1572 1413
f 1572 1420 1577
f 1575 1497 1573
f 1576 1423 1495
f 1576 1307 1423
f 1570 1307 1576
f 1493 1637 1643
f 1493 1496 1418
f 1643 1496 1493
f 1418 1496 1424
f 1496 1645 1424
f 1421 1578 1577
f 1420 1421 1577
f 1630 1497 1575
f 1498 1497 1630
f 1499 1506 1498
f 1499 1507 1506
f 1499 1500 1507
f 1500 1508 1507
f 1500 1501 1508
f 1501 1509 1508
f 1501 1502 1509
f 1502 1510 1509
f 1426 1502 1503
f 1426 1510 1502
f 1504 1426 1503
f 1503 1495 1504
f 1424 1645 1648
f 1578 1425 1505
f 1513 1505 1427
f 1578 1505 1513
f 1506 1507 1515
f 1507 1508 1519
f 1519 1509 1520
f 1519 1508 1509
f 1516 1509 1510
f 1520 1509 1516
f 1325 1511 1512
f 1325 1648 1511
f 1580 1427 1514
f 1580 1513 1427
f 1580 1431 1649
f 1580 1514 1431
f 1582 1649 1431
f 1507 1519 1515
f 1517 1512 1511
f 1430 1584 1431
f 1584 1582 1431
f 1518 1584 1430
f 1583 1584 1518
f 1432 1515 1519
f 1432 1520 1435
f 1519 1520 1432
f 1516 1435 1520
f 1583 1518 1522
f 1585 1525 1517
f 1586 1583 1522
f 1521 1525 1585
f 1586 1522 1350
f 1523 1587 1443
f 1588 1587 1523
f 1589 1523 1524
f 1588 1523 1589
f 1447 1586 1350
f 1586 1447 1656
f 1591 1443 1587
f 1591 1526 1443
f 1524 1448 1589
f 1448 1591 1589
f 1447 1592 1656
f 1530 1592 1447
f 1591 1527 1526
f 1448 1527 1591
f 1455 1527 1448
f 1710 1528 1590
f 1530 1529 1592
f 1710 1597 1528
f 1597 1464 1528
f 1537 1531 1529
f 1537 1538 1531
f 1532 1663 1594
f 1532 1595 1663
f 1462 1595 1532
f 1535 1595 1462
f 1595 1533 1534
f 1595 1535 1533
f 1536 1534 1533
f 1464 1597 1603
f 1537 1469 1538
f 1469 1605 1538
f 1532 1594 1600
f 1470 1532 1600
f 1465 1532 1470
f 1532 1465 1462
f 1467 1539 1536
f 1539 1534 1536
f 1541 1539 1467
f 1540 1539 1541
f 1603 1602 1464
f 1471 1605 1469
f 1600 1598 1542
f 1470 1600 1542
f 1541 1546 1540
f 1602 1610 1543
f 1605 1471 1611
f 1542 1598 1608
f 1542 1375 1470
f 1374 1546 1541
f 1610 1549 1476
f 1543 1610 1476
f 1606 1544 1550
f 1611 1544 1606
f 1471 1544 1611
f 1606 1550 1551
f 1545 1608 1607
f 1608 1545 1542
f 1474 1547 1546
f 1548 1676 1615
f 1548 1549 1676
f 1475 1549 1548
f 1476 1549 1475
f 1553 1479 1286
f 1553 1552 1612
f 1553 1286 1552
f 1613 1612 1552
f 1554 1547 1474
f 1554 1478 1615
f 1548 1615 1478
f 1480 1618 1555
f 1618 1619 1555
f 1556 1557 1480
f 1556 1621 1557
f 1480 1557 1618
f 1623 1621 1556
f 1482 1622 1559
f 1561 1482 1559
f 1684 1560 1406
f 1684 1623 1560
f 1561 1625 1485
f 1563 1684 1406
f 1484 1563 1406
f 1564 1562 1626
f 1564 1485 1562
f 1627 1484 1565
f 1627 1563 1484
f 1564 1626 1488
f 1626 1566 1488
f 1567 1565 1410
f 1567 1627 1565
f 1568 1488 1566
f 1566 1628 1568
f 1572 1567 1410
f 1567 1572 1699
f 1574 1568 1628
f 1573 1568 1574
f 1633 1569 1576
f 1696 1570 1569
f 1492 1696 1634
f 1492 1570 1696
f 1635 1492 1634
f 1636 1571 1635
f 1571 1636 1637
f 1699 1572 1577
f 1574 1575 1573
f 1575 1574 1630
f 1639 1498 1630
f 1639 1499 1498
f 1632 1695 1502
f 1695 1503 1502
f 1503 1695 1633
f 1633 1495 1503
f 1576 1495 1633
f 1569 1570 1576
f 1643 1644 1496
f 1644 1645 1496
f 1638 1577 1578
f 1579 1638 1578
f 1640 1500 1499
f 1642 1500 1640
f 1642 1501 1500
f 1632 1501 1642
f 1632 1502 1501
f 1513 1579 1578
f 1646 1579 1513
f 1647 1579 1646
f 1511 1648 1581
f 1580 1646 1513
f 1649 1646 1580
f 1581 1517 1511
f 1651 1584 1583
f 1759 1517 1581
f 1650 1517 1759
f 1655 1651 1583
f 1650 1585 1517
f 1653 1585 1650
f 1655 1583 1586
f 1653 1521 1585
f 1656 1655 1586
f 1653 1590 1521
f 1591 1587 1588
f 1588 1589 1591
f 1657 1656 1592
f 1658 1592 1529
f 1658 1657 1592
f 1711 1597 1710
f 1661 1597 1711
f 1531 1658 1529
f 1531 1660 1658
f 1660 1531 1593
f 1659 1597 1661
f 1538 1593 1531
f 1594 1663 1599
f 1663 1595 1666
f 1666 1534 1596
f 1666 1595 1534
f 1597 1659 1603
f 1605 1593 1538
f 1605 1667 1593
f 1667 1605 1670
f 1600 1599 1598
f 1599 1600 1594
f 1539 1601 1534
f 1601 1596 1534
f 1540 1601 1539
f 1669 1602 1603
f 1546 1609 1540
f 1602 1669 1610
f 1670 1605 1611
f 1611 1606 1724
f 1674 1725 1607
f 1604 1674 1607
f 1608 1604 1607
f 1604 1608 1598
f 1546 1678 1609
f 1547 1678 1546
f 1549 1610 1677
f 1671 1551 1479
f 1671 1724 1551
f 1724 1606 1551
f 1553 1671 1479
f 1673 1671 1553
f 1553 1612 1673
f 1612 1613 1725
f 1725 1613 1607
f 1614 1678 1547
f 1616 1614 1547
f 1617 1616 1615
f 1615 1676 1617
f 1677 1676 1549
f 1554 1616 1547
f 1616 1554 1615
f 1557 1736 1618
f 1557 1681 1736
f 1680 1618 1736
f 1680 1619 1618
f 1620 1619 1680
f 1620 1558 1619
f 1558 1620 1622
f 1620 1682 1622
f 1624 1621 1623
f 1681 1621 1624
f 1557 1621 1681
f 1622 1682 1559
f 1682 1683 1559
f 1561 1559 1683
f 1683 1625 1561
f 1801 1684 1563
f 1485 1625 1562
f 1688 1801 1563
f 1627 1688 1563
f 1687 1688 1627
f 1627 1692 1687
f 1567 1692 1627
f 1628 1566 1689
f 1689 1629 1628
f 1567 1699 1692
f 1629 1574 1628
f 1574 1629 1690
f 1630 1574 1690
f 1690 1639 1630
f 1631 1695 1632
f 1569 1691 1748
f 1569 1633 1691
f 1696 1569 1748
f 1751 1635 1634
f 1636 1635 1751
f 1636 1755 1637
f 1577 1638 1698
f 1699 1577 1698
f 1641 1499 1639
f 1641 1640 1499
f 1632 1642 1631
f 1637 1644 1643
f 1755 1644 1637
f 1638 1579 1757
f 1698 1638 1757
f 1645 1758 1701
f 1644 1758 1645
f 1701 1648 1645
f 1647 1757 1579
f 1648 1704 1581
f 1648 1701 1704
f 1649 1702 1646
f 1702 1647 1646
f 1582 1702 1649
f 1703 1702 1582
f 1759 1581 1704
f 1584 1703 1582
f 1651 1703 1584
f 1654 1651 1655
f 1656 1654 1655
f 1654 1656 1657
f 1652 1705 1588
f 1708 1590 1653
f 1708 1710 1590
f 1657 1658 1765
f 1658 1660 1765
f 1593 1667 1662
f 1599 1665 1717
f 1663 1665 1599
f 1663 1664 1665
f 1713 1663 1666
f 1713 1664 1663
f 1713 1596 1715
f 1713 1666 1596
f 1722 1715 1596
f 1659 1668 1603
f 1667 1670 1721
f 1598 1717 1604
f 1717 1598 1599
f 1601 1722 1596
f 1540 1722 1601
f 1668 1669 1603
f 1604 1717 1674
f 1609 1727 1540
f 1727 1722 1540
f 1669 1668 1729
f 1677 1669 1729
f 1610 1669 1677
f 1611 1721 1670
f 1721 1611 1724
f 1730 1671 1673
f 1672 1671 1730
f 1724 1671 1672
f 1673 1731 1730
f 1612 1731 1673
f 1725 1731 1612
f 1732 1609 1678
f 1732 1727 1609
f 1617 1675 1679
f 1676 1675 1617
f 1677 1675 1676
f 1677 1729 1675
f 1614 1732 1678
f 1732 1616 1679
f 1732 1614 1616
f 1617 1679 1616
f 1681 1792 1736
f 1735 1680 1736
f 1737 1680 1735
f 1737 1620 1680
f 1620 1737 1682
f 1624 1738 1681
f 1738 1792 1681
f 1623 1685 1624
f 1684 1685 1623
f 1801 1843 1684
f 1685 1684 1843
f 1686 1625 1799
f 1562 1625 1686
f 1802 1801 1688
f 1626 1562 1686
f 1626 1686 1739
f 1688 1687 1802
f 1626 1739 1566
f 1689 1566 1739
f 1692 1807 1687
f 1805 1629 1689
f 1740 1629 1805
f 1740 1690 1629
f 1740 1741 1690
f 1741 1693 1690
f 1745 1691 1744
f 1745 1748 1691
f 1807 1692 1699
f 1693 1639 1690
f 1693 1641 1639
f 1742 1641 1693
f 1742 1640 1641
f 1743 1640 1742
f 1743 1642 1640
f 1631 1642 1743
f 1694 1631 1743
f 1695 1631 1694
f 1694 1633 1695
f 1744 1633 1694
f 1744 1691 1633
f 1747 1696 1748
f 1747 1634 1696
f 1697 1636 1751
f 1636 1697 1755
f 1755 1700 1644
f 1644 1700 1758
f 1757 1647 1856
f 1856 1647 1702
f 1651 1760 1703
f 1812 1650 1759
f 1812 1762 1650
f 1762 1653 1650
f 1654 1760 1651
f 1706 1705 1652
f 1764 1705 1706
f 1762 1707 1708
f 1762 1708 1653
f 1657 1814 1654
f 1768 1652 1588
f 1768 1706 1652
f 1707 1710 1708
f 1707 1711 1710
f 1657 1765 1814
f 1705 1709 1588
f 1709 1768 1588
f 1711 1770 1772
f 1661 1711 1772
f 1772 1716 1661
f 1716 1659 1661
f 1593 1662 1830
f 1826 1593 1830
f 1660 1593 1826
f 1664 1712 1665
f 1713 1712 1664
f 1781 1712 1713
f 1714 1713 1715
f 1781 1713 1714
f 1714 1715 1718
f 1662 1667 1720
f 1778 1717 1665
f 1718 1715 1722
f 1790 1718 1722
f 1716 1723 1659
f 1723 1668 1659
f 1667 1719 1720
f 1667 1721 1719
f 1720 1719 1785
f 1783 1726 1674
f 1728 1729 1831
f 1729 1723 1831
f 1729 1668 1723
f 1724 1719 1721
f 1785 1719 1672
f 1719 1724 1672
f 1785 1730 1786
f 1785 1672 1730
f 1730 1787 1786
f 1730 1731 1787
f 1731 1726 1787
f 1731 1725 1726
f 1726 1725 1674
f 1727 1790 1722
f 1789 1790 1727
f 1675 1791 1733
f 1675 1728 1791
f 1732 1789 1727
f 1732 1734 1789
f 1733 1732 1679
f 1734 1732 1733
f 1675 1733 1679
f 1728 1675 1729
f 1736 1793 1735
f 1736 1792 1793
f 1840 1735 1793
f 1840 1737 1735
f 1737 1795 1682
f 1683 1682 1795
f 1795 1797 1683
f 1625 1797 1799
f 1625 1683 1797
f 1799 1800 1686
f 1800 1803 1686
f 1739 1686 1803
f 1803 1845 1739
f 1808 1802 1687
f 1845 1689 1739
f 1805 1689 1845
f 1807 1808 1687
f 1806 1694 1848
f 1806 1744 1694
f 1745 1744 1806
f 1850 1748 1745
f 1746 1747 1748
f 1749 1747 1746
f 1749 1634 1747
f 1634 1749 1751
f 1749 1750 1751
f 1699 1752 1807
f 1751 1750 1697
f 1753 1697 1750
f 1697 1753 1755
f 1698 1752 1699
f 1756 1752 1698
f 1700 1753 1754
f 1755 1753 1700
f 1754 1758 1700
f 1757 1756 1698
f 1856 1756 1757
f 1758 1810 1701
f 1758 1754 1810
f 1858 1701 1810
f 1858 1704 1701
f 1703 1897 1702
f 1811 1704 1858
f 1811 1759 1704
f 1760 1897 1703
f 1812 1759 1811
f 1761 1762 1812
f 1760 1814 1813
f 1654 1814 1760
f 1706 1763 1764
f 1761 1707 1762
f 1761 1816 1707
f 1818 1766 1764
f 1766 1705 1764
f 1767 1706 1768
f 1767 1763 1706
f 1707 1770 1711
f 1816 1770 1707
f 1765 1817 1814
f 1765 1820 1817
f 1769 1766 1824
f 1709 1766 1769
f 1705 1766 1709
f 1709 1767 1768
f 1769 1767 1709
f 1825 1767 1769
f 1772 1770 1823
f 1660 1820 1765
f 1660 1826 1820
f 1824 1771 1769
f 1825 1771 1776
f 1769 1771 1825
f 1777 1823 1867
f 1772 1823 1777
f 1774 1773 1824
f 1780 1773 1774
f 1773 1771 1824
f 1773 1775 1771
f 1775 1776 1771
f 1831 1777 1867
f 1777 1716 1772
f 1830 1662 1782
f 1778 1779 1918
f 1665 1779 1778
f 1665 1780 1779
f 1773 1780 1712
f 1780 1665 1712
f 1775 1773 1781
f 1773 1712 1781
f 1776 1775 1714
f 1775 1781 1714
f 1714 1718 1827
f 1776 1714 1827
f 1827 1718 1833
f 1723 1777 1831
f 1777 1723 1716
f 1720 1782 1662
f 1782 1720 1785
f 1778 1918 1783
f 1674 1778 1783
f 1717 1778 1674
f 1718 1835 1833
f 1790 1835 1718
f 1784 1873 1788
f 1831 1873 1784
f 1832 1786 1787
f 1917 1832 1726
f 1832 1787 1726
f 1917 1726 1783
f 1835 1790 1839
f 1837 1791 1788
f 1791 1784 1788
f 1791 1728 1784
f 1784 1728 1831
f 1839 1789 1734
f 1790 1789 1839
f 1734 1837 1839
f 1837 1733 1791
f 1837 1734 1733
f 1794 1737 1840
f 1737 1794 1795
f 1794 1796 1795
f 1738 1842 1792
f 1738 1798 1842
f 1795 1796 1797
f 1685 1798 1624
f 1798 1738 1624
f 1800 1799 1797
f 1844 1843 1801
f 1802 1844 1801
f 1939 1844 1802
f 1804 1805 1845
f 1802 1808 1939
f 1804 1740 1805
f 1881 1740 1804
f 1741 1740 1881
f 1849 1745 1806
f 1849 1850 1745
f 1807 1852 1808
f 1882 1693 1741
f 1742 1693 1882
f 1847 1743 1742
f 1883 1743 1847
f 1694 1743 1883
f 1883 1848 1694
f 1746 1748 1850
f 1809 1746 1851
f 1809 1749 1746
f 1749 1809 1750
f 1809 1853 1750
f 1752 1852 1807
f 1852 1752 1891
f 1853 1753 1750
f 1853 1854 1753
f 1752 1756 1890
f 1891 1752 1890
f 1753 1855 1754
f 1753 1854 1855
f 1756 1856 1890
f 1754 1855 1810
f 1893 1702 1897
f 1856 1702 1893
f 1810 1857 1858
f 1760 1813 1897
f 1811 1861 1812
f 1861 1761 1812
f 1814 1898 1813
f 1814 1817 1898
f 1764 1815 1818
f 1815 1763 1900
f 1815 1764 1763
f 1904 1900 1763
f 1861 1816 1761
f 1819 1763 1767
f 1819 1904 1763
f 1770 1816 1823
f 1766 1818 1821
f 1821 1824 1766
f 1825 1819 1767
f 1825 1822 1819
f 1826 1865 1820
f 1826 1864 1865
f 1774 1821 1866
f 1824 1821 1774
f 1776 1822 1825
f 1776 1828 1822
f 1830 1864 1826
f 1829 1864 1830
f 1915 1864 1829
f 1779 1866 1912
f 1780 1866 1779
f 1866 1780 1774
f 1776 1827 1828
f 1827 1869 1828
f 1873 1831 1867
f 1782 1829 1830
f 1829 1782 1870
f 1779 1912 1918
f 1869 1827 1833
f 1785 1870 1782
f 1871 1870 1786
f 1870 1785 1786
f 1871 1786 1832
f 1872 1833 1836
f 1872 1836 1838
f 1788 1834 1838
f 1788 1873 1834
f 1833 1835 1836
f 1835 1839 1836
f 1836 1837 1838
f 1838 1837 1788
f 1836 1839 1837
f 1792 1923 1793
f 1841 1793 1923
f 1841 1840 1793
f 1874 1840 1841
f 1874 1794 1840
f 1875 1794 1874
f 1875 1796 1794
f 1842 1923 1792
f 1796 1875 1876
f 1797 1796 1876
f 1685 1877 1798
f 1878 1797 1876
f 1843 1877 1685
f 1932 1877 1843
f 1800 1878 1879
f 1800 1797 1878
f 1844 1932 1843
f 1800 1879 1803
f 1880 1803 1879
f 1880 1845 1803
f 1880 1804 1845
f 1881 1804 1880
f 1889 1939 1808
f 1846 1741 1881
f 1882 1741 1846
f 1936 1742 1882
f 1936 1847 1742
f 1979 1848 1883
f 1884 1848 1979
f 1884 1806 1848
f 1849 1806 1884
f 1886 1850 1849
f 1886 1746 1850
f 1851 1746 1886
f 1852 1889 1808
f 1887 1809 1851
f 1942 1809 1887
f 1809 1942 1853
f 1942 1943 1853
f 1853 1943 1854
f 1854 1944 1855
f 1944 1945 1855
f 1894 1855 1945
f 1894 1810 1855
f 1893 1890 1856
f 1857 1894 1895
f 1810 1894 1857
f 1895 1811 1857
f 1859 1811 1895
f 1857 1811 1858
f 1898 1897 1813
f 1811 1860 1861
f 1859 1860 1811
f 1860 1899 1861
f 1817 1947 1898
f 1817 1948 1947
f 1899 1816 1861
f 1950 1816 1899
f 1820 1948 1817
f 1820 1865 1948
f 1902 1818 1815
f 1905 1818 1902
f 1900 1902 1815
f 1819 1906 1904
f 1823 1950 1862
f 1816 1950 1823
f 1905 1821 1818
f 1819 1863 1906
f 1822 1863 1819
f 1864 1911 1865
f 1911 1864 1915
f 1866 1954 1912
f 1821 1905 1866
f 1905 1954 1866
f 1828 1863 1822
f 1828 1869 1863
f 1869 1907 1863
f 1907 1869 1913
f 1867 1862 1910
f 1862 1867 1823
f 1868 1829 1870
f 1915 1829 1868
f 1868 1870 1871
f 1913 1869 1919
f 1873 1910 1921
f 1910 1873 1867
f 1961 1871 1832
f 1917 1961 1832
f 1967 1917 1783
f 1967 1783 1918
f 1833 1919 1869
f 1919 1833 1872
f 1922 1872 1838
f 1919 1872 1922
f 1922 1834 1921
f 1838 1834 1922
f 1921 1834 1873
f 1926 1841 1923
f 1925 1841 1926
f 1925 1874 1841
f 1874 1928 1875
f 1798 1930 1842
f 1842 1968 1923
f 1875 1929 1876
f 1928 1929 1875
f 1929 1878 1876
f 1877 1930 1798
f 1879 1878 1974
f 1974 1975 1879
f 1844 1935 1932
f 1975 1880 1879
f 1933 1880 1975
f 1844 1939 1935
f 1933 1881 1880
f 1934 1881 1933
f 1846 1881 1934
f 1937 1883 1847
f 1937 1979 1883
f 1938 1849 1884
f 1938 1885 1849
f 1889 1940 1939
f 1885 1886 1849
f 1888 1886 1885
f 1888 1851 1886
f 1887 1851 1888
f 1985 1852 1891
f 1889 1852 1985
f 1940 1889 1985
f 1890 1892 1891
f 1945 1946 1894
f 1893 1892 1890
f 1895 1894 1946
f 1897 1991 1893
f 1895 1896 1859
f 1897 1947 1991
f 1898 1947 1897
f 1896 1860 1859
f 1896 1899 1860
f 1900 1949 1901
f 1904 1949 1900
f 1865 2001 1948
f 1902 1951 1905
f 1901 1951 1902
f 1901 1902 1900
f 1906 1903 1904
f 1903 1949 1904
f 1952 1903 1906
f 1911 2001 1865
f 2001 1911 1959
f 1951 1954 1905
f 1863 1952 1906
f 1863 1907 1952
f 1910 1862 1909
f 1959 1911 1915
f 1953 1959 1915
f 1912 1964 1962
f 1954 1964 1912
f 1956 1913 1920
f 1907 1913 1956
f 1921 1908 1914
f 1909 1908 1921
f 1910 1909 1921
f 1916 1868 1871
f 1916 1953 1868
f 1953 1915 1868
f 1961 1916 1871
f 1917 1966 1961
f 1967 1966 1917
f 1962 1967 1918
f 1962 1918 1912
f 1913 1919 1920
f 1914 1920 1922
f 1921 1914 1922
f 1920 1919 1922
f 1923 1970 1926
f 1923 1968 1970
f 1924 1926 1970
f 1924 1925 1926
f 1927 1925 1924
f 1927 1874 1925
f 1874 1927 1928
f 1931 1842 1930
f 1968 1842 1931
f 1974 1878 1929
f 1932 1973 1877
f 1973 1930 1877
f 1977 1932 1935
f 1977 1973 1932
f 1976 1933 1975
f 1934 1933 1976
f 2012 1882 1846
f 2012 2013 1882
f 2017 1980 1979
f 1982 1935 1939
f 1982 1977 1935
f 2013 1936 1882
f 2044 1936 2013
f 1847 1936 2044
f 1980 1884 1979
f 1980 1938 1884
f 1981 1885 1938
f 1941 1885 1981
f 1941 1888 1885
f 1940 1982 1939
f 1888 1983 1887
f 1941 1983 1888
f 1887 1983 1942
f 1983 1984 1942
f 1942 1984 1943
f 1984 1987 1943
f 1891 1988 1985
f 1943 1986 1854
f 1987 1986 1943
f 1854 1986 1944
f 1986 2022 1944
f 1892 1988 1891
f 2023 1944 2022
f 2023 1945 1944
f 1892 1991 1988
f 1946 2023 1990
f 1945 2023 1946
f 1893 1991 1892
f 1990 1895 1946
f 1994 1895 1990
f 1895 1994 1896
f 1947 2024 1991
f 1994 1993 1896
f 1947 1948 1992
f 1998 1899 1993
f 1993 1899 1896
f 1948 2067 1992
f 1999 1955 1901
f 1999 1949 1996
f 1999 1901 1949
f 1903 1996 1949
f 2028 1996 1903
f 1899 1998 1997
f 1950 1899 1997
f 2001 2067 1948
f 1955 1951 1901
f 1957 1952 1907
f 1903 1952 1957
f 2028 1903 1957
f 1909 1997 2004
f 1862 1997 1909
f 1997 1862 1950
f 1954 1955 1964
f 1955 1954 1951
f 1907 1956 1958
f 1957 1907 1958
f 2002 1956 1965
f 1958 1956 2002
f 2002 1965 2003
f 2031 2003 1908
f 2004 2031 1908
f 1909 2004 1908
f 2006 1953 1916
f 1960 1916 1961
f 2006 1916 1960
f 2035 1961 1966
f 1960 1961 2035
f 1966 1963 2035
f 1967 1963 1966
f 1962 1963 1967
f 1965 1956 1920
f 1965 1914 2003
f 1965 1920 1914
f 1914 1908 2003
f 1968 1969 1970
f 1969 2007 1970
f 2037 1970 2007
f 2037 1924 1970
f 2008 1924 2037
f 2008 1927 1924
f 1971 1927 2008
f 1971 1928 1927
f 1971 1972 1928
f 1931 2010 1968
f 2010 1969 1968
f 1972 1929 1928
f 2040 1929 1972
f 1930 1973 1931
f 1973 2011 1931
f 2011 2010 1931
f 1974 1929 2040
f 1974 2040 2041
f 1975 1974 2041
f 1975 2041 1976
f 2043 1934 1976
f 2043 2012 1934
f 2012 1846 1934
f 1978 1847 2044
f 1978 1937 1847
f 1978 2047 1937
f 2047 1979 1937
f 2017 1979 2047
f 2051 1938 1980
f 1977 1982 2015
f 1982 2018 2015
f 2051 1981 1938
f 2052 1981 2051
f 2053 1981 2052
f 2053 1941 1981
f 2053 2019 1941
f 1940 2018 1982
f 1940 2020 2018
f 1941 2019 1983
f 1983 2019 1984
f 2019 2056 1984
f 1985 2020 1940
f 1985 2021 2020
f 1984 2056 1987
f 2056 2057 1987
f 1988 2021 1985
f 2057 1986 1987
f 1989 1994 1990
f 1989 1993 1994
f 2024 1947 1992
f 1996 1995 2026
f 2067 2063 1992
f 1999 2032 1955
f 2026 2032 1999
f 1996 2026 1999
f 2028 1995 1996
f 2004 2027 2031
f 1997 2027 2004
f 2000 2001 1959
f 2067 2001 2000
f 2000 1959 2073
f 1955 2032 2036
f 1957 2029 2028
f 2029 1957 1958
f 2033 1958 2002
f 2030 2002 2003
f 2033 2002 2030
f 2030 2003 2031
f 2073 1959 1953
f 2006 2073 1953
f 1962 2005 1963
f 1964 2005 1962
f 1964 2036 2005
f 2036 1964 1955
f 2037 2078 2008
f 2078 2079 2008
f 1969 2039 2007
f 2079 1971 2008
f 2009 1971 2079
f 2009 1972 1971
f 2009 2040 1972
f 2010 2039 1969
f 1973 2045 2011
f 2045 2010 2011
f 2048 1973 1977
f 2048 2045 1973
f 2085 2013 2012
f 2085 2044 2013
f 2046 1978 2044
f 2046 2047 1978
f 2088 2014 2016
f 2015 2048 1977
f 2016 2017 2047
f 2016 1980 2017
f 2014 1980 2016
f 2014 2051 1980
f 2053 2055 2019
f 2055 2056 2019
f 1988 2093 2021
f 2022 2058 2096
f 1986 2058 2022
f 2057 2058 1986
f 1988 1991 2093
f 2096 2059 2022
f 2059 2023 2022
f 1991 2095 2093
f 2024 2095 1991
f 2060 1990 2059
f 2059 1990 2023
f 2060 1989 1990
f 2061 1989 2060
f 1989 2065 1993
f 2061 2065 1989
f 1992 2064 2024
f 2063 2064 1992
f 2065 1998 1993
f 2065 2025 1998
f 2026 2100 2075
f 2026 2069 2100
f 1995 2069 2026
f 1997 2025 2027
f 2025 1997 1998
f 2067 2000 2074
f 2032 2026 2075
f 2029 2068 2028
f 2068 1995 2028
f 2101 2029 2033
f 2101 2033 2070
f 2102 2070 2030
f 2072 2030 2031
f 2102 2030 2072
f 2027 2072 2031
f 2074 2000 2073
f 2032 2075 2036
f 1958 2033 2029
f 2070 2033 2030
f 2076 2073 2006
f 2076 2006 1960
f 2034 1960 2035
f 2106 2034 1963
f 2034 2035 1963
f 2106 1963 2005
f 2078 2037 2038
f 2039 2112 2007
f 2038 2007 2112
f 2037 2007 2038
f 2080 2009 2079
f 2113 2009 2080
f 2113 2040 2009
f 2010 2084 2039
f 2084 2081 2039
f 2042 2040 2113
f 2041 2040 2042
f 2045 2084 2010
f 2150 2084 2045
f 2042 1976 2041
f 2082 1976 2042
f 1976 2082 2116
f 2043 1976 2116
f 2116 2083 2043
f 2083 2012 2043
f 2083 2085 2012
f 2048 2049 2045
f 2045 2049 2150
f 2118 2047 2046
f 2118 2016 2047
f 2088 2016 2118
f 2050 2014 2088
f 2048 2015 2049
f 2015 2124 2049
f 2051 2014 2050
f 2050 2052 2051
f 2089 2052 2050
f 2052 2089 2053
f 2015 2018 2124
f 2018 2090 2124
f 2089 2055 2053
f 2020 2090 2018
f 2020 2092 2090
f 2055 2054 2056
f 2056 2054 2057
f 2054 2091 2057
f 2021 2092 2020
f 2021 2093 2092
f 2091 2058 2057
f 2096 2058 2094
f 2024 2129 2095
f 2024 2132 2129
f 2060 2062 2061
f 2024 2064 2132
f 2098 2065 2062
f 2062 2065 2061
f 2064 2063 2097
f 2065 2098 2066
f 2025 2065 2066
f 2097 2067 2074
f 2063 2067 2097
f 2069 2138 2100
f 2068 2069 1995
f 2068 2138 2069
f 2071 2102 2072
f 2066 2071 2072
f 2027 2066 2072
f 2066 2027 2025
f 2142 2074 2073
f 2142 2073 2076
f 2036 2104 2144
f 2075 2104 2036
f 2068 2029 2101
f 2077 2076 1960
f 2077 1960 2034
f 2036 2144 2005
f 2109 2038 2108
f 2109 2078 2038
f 2107 2078 2109
f 2107 2079 2078
f 2110 2079 2107
f 2110 2080 2079
f 2110 2114 2080
f 2039 2081 2112
f 2112 2108 2038
f 2114 2113 2080
f 2113 2082 2042
f 2148 2085 2083
f 2117 2085 2148
f 2044 2085 2117
f 2121 2150 2049
f 2086 2088 2118
f 2087 2088 2086
f 2120 2088 2087
f 2120 2050 2088
f 2120 2122 2050
f 2124 2121 2049
f 2050 2122 2089
f 2122 2126 2089
f 2089 2126 2055
f 2055 2126 2054
f 2126 2091 2054
f 2058 2127 2094
f 2091 2127 2058
f 2094 2131 2096
f 2130 2096 2131
f 2130 2059 2096
f 2130 2060 2059
f 2130 2133 2060
f 2133 2062 2060
f 2133 2134 2062
f 2098 2134 2099
f 2134 2098 2062
f 2100 2136 2193
f 2100 2138 2136
f 2099 2158 2071
f 2098 2099 2071
f 2066 2098 2071
f 2074 2135 2097
f 2135 2074 2142
f 2104 2193 2144
f 2100 2193 2104
f 2075 2100 2104
f 2068 2137 2138
f 2161 2137 2068
f 2161 2101 2140
f 2161 2068 2101
f 2070 2140 2101
f 2070 2139 2140
f 2158 2139 2102
f 2139 2070 2102
f 2158 2102 2071
f 2141 2142 2076
f 2103 2076 2077
f 2141 2076 2103
f 2143 2077 2034
f 2103 2077 2143
f 2163 2034 2105
f 2143 2034 2163
f 2105 2034 2106
f 2144 2105 2005
f 2105 2106 2005
f 2109 2145 2107
f 2145 2146 2107
f 2146 2110 2107
f 2166 2110 2146
f 2166 2114 2110
f 2081 2115 2112
f 2115 2111 2112
f 2112 2167 2108
f 2111 2167 2112
f 2169 2113 2114
f 2082 2113 2169
f 2169 2116 2082
f 2084 2115 2081
f 2175 2115 2084
f 2083 2116 2170
f 2170 2148 2083
f 2117 2046 2044
f 2117 2149 2046
f 2149 2118 2046
f 2149 2119 2118
f 2150 2175 2084
f 2119 2086 2118
f 2173 2086 2119
f 2087 2086 2173
f 2176 2121 2124
f 2122 2123 2126
f 2090 2176 2124
f 2090 2153 2176
f 2123 2151 2126
f 2125 2126 2151
f 2125 2091 2126
f 2125 2127 2091
f 2092 2153 2090
f 2092 2128 2153
f 2093 2128 2092
f 2181 2127 2180
f 2181 2094 2127
f 2093 2210 2128
f 2131 2181 2154
f 2094 2181 2131
f 2095 2210 2093
f 2095 2129 2210
f 2154 2130 2131
f 2183 2130 2154
f 2129 2132 2155
f 2183 2133 2130
f 2132 2156 2155
f 2064 2156 2132
f 2097 2156 2064
f 2135 2156 2097
f 2099 2134 2160
f 2138 2157 2136
f 2137 2157 2138
f 2160 2158 2099
f 2142 2242 2135
f 2141 2242 2142
f 2144 2193 2191
f 2191 2163 2105
f 2191 2105 2144
f 2108 2196 2109
f 2145 2196 2164
f 2145 2109 2196
f 2146 2145 2164
f 2165 2166 2146
f 2169 2114 2166
f 2115 2171 2111
f 2147 2116 2169
f 2170 2116 2147
f 2172 2148 2170
f 2172 2199 2148
f 2199 2117 2148
f 2175 2171 2115
f 2149 2117 2199
f 2203 2149 2202
f 2203 2119 2149
f 2173 2119 2203
f 2150 2205 2175
f 2087 2174 2120
f 2174 2177 2120
f 2150 2121 2205
f 2121 2176 2205
f 2120 2177 2122
f 2232 2122 2177
f 2232 2123 2122
f 2232 2178 2123
f 2151 2123 2178
f 2153 2152 2176
f 2153 2207 2152
f 2151 2179 2125
f 2128 2207 2153
f 2127 2125 2180
f 2125 2179 2180
f 2210 2211 2128
f 2129 2182 2210
f 2155 2182 2129
f 2215 2133 2183
f 2134 2215 2184
f 2215 2134 2133
f 2157 2187 2185
f 2188 2187 2157
f 2158 2159 2189
f 2160 2159 2158
f 2160 2184 2159
f 2184 2160 2134
f 2244 2242 2141
f 2190 2141 2103
f 2244 2141 2190
f 2250 2191 2193
f 2136 2185 2193
f 2185 2136 2157
f 2137 2188 2157
f 2188 2137 2161
f 2188 2161 2140
f 2189 2140 2139
f 2189 2139 2158
f 2162 2103 2143
f 2162 2190 2103
f 2162 2163 2192
f 2162 2143 2163
f 2191 2192 2163
f 2164 2195 2146
f 2195 2165 2146
f 2108 2168 2196
f 2168 2223 2196
f 2252 2166 2165
f 2222 2166 2252
f 2197 2168 2167
f 2167 2168 2108
f 2169 2166 2222
f 2169 2222 2147
f 2224 2170 2147
f 2224 2172 2170
f 2171 2200 2111
f 2111 2197 2167
f 2200 2197 2111
f 2230 2171 2175
f 2204 2173 2203
f 2174 2173 2204
f 2174 2087 2173
f 2205 2230 2175
f 2234 2205 2176
f 2208 2176 2152
f 2208 2234 2176
f 2207 2208 2152
f 2206 2179 2151
f 2128 2211 2207
f 2179 2212 2180
f 2213 2180 2212
f 2213 2181 2180
f 2213 2154 2181
f 2213 2214 2154
f 2214 2215 2183
f 2214 2183 2154
f 2155 2156 2239
f 2182 2155 2239
f 2184 2241 2243
f 2241 2184 2215
f 2240 2156 2135
f 2239 2156 2240
f 2247 2187 2186
f 2243 2218 2159
f 2184 2243 2159
f 2242 2240 2135
f 2193 2185 2250
f 2187 2247 2185
f 2186 2188 2248
f 2186 2187 2188
f 2140 2248 2188
f 2140 2217 2248
f 2218 2217 2189
f 2217 2140 2189
f 2218 2189 2159
f 2249 2190 2162
f 2249 2162 2192
f 2191 2219 2192
f 2250 2219 2191
f 2253 2194 2196
f 2195 2164 2194
f 2164 2196 2194
f 2220 2165 2195
f 2252 2165 2220
f 2168 2198 2223
f 2196 2223 2253
f 2197 2198 2168
f 2172 2224 2255
f 2255 2201 2172
f 2201 2199 2172
f 2171 2262 2200
f 2201 2149 2199
f 2201 2202 2149
f 2228 2202 2201
f 2228 2203 2202
f 2258 2203 2228
f 2204 2203 2258
f 2230 2262 2171
f 2231 2230 2205
f 2234 2231 2205
f 2232 2264 2178
f 2264 2265 2178
f 2178 2206 2151
f 2265 2206 2178
f 2207 2269 2208
f 2209 2206 2267
f 2207 2211 2269
f 2212 2209 2236
f 2179 2209 2212
f 2206 2209 2179
f 2236 2213 2212
f 2238 2213 2236
f 2182 2271 2210
f 2238 2214 2213
f 2214 2241 2215
f 2216 2247 2186
f 2216 2186 2248
f 2302 2244 2190
f 2302 2190 2249
f 2185 2245 2250
f 2245 2185 2247
f 2280 2249 2192
f 2280 2192 2219
f 2221 2251 2220
f 2251 2283 2220
f 2283 2252 2220
f 2253 2285 2194
f 2221 2194 2285
f 2221 2195 2194
f 2220 2195 2221
f 2252 2309 2222
f 2309 2147 2222
f 2198 2227 2223
f 2309 2224 2147
f 2255 2224 2309
f 2225 2201 2255
f 2226 2228 2225
f 2197 2260 2198
f 2260 2227 2198
f 2225 2228 2201
f 2258 2228 2226
f 2200 2260 2197
f 2262 2260 2200
f 2229 2204 2258
f 2204 2229 2174
f 2229 2261 2174
f 2292 2262 2230
f 2174 2261 2177
f 2293 2177 2261
f 2293 2232 2177
f 2231 2292 2230
f 2264 2232 2293
f 2233 2231 2234
f 2208 2233 2234
f 2233 2208 2324
f 2265 2235 2206
f 2206 2235 2267
f 2208 2269 2324
f 2270 2209 2267
f 2236 2209 2270
f 2272 2210 2271
f 2211 2210 2272
f 2182 2237 2271
f 2238 2277 2214
f 2239 2237 2182
f 2240 2237 2239
f 2241 2277 2275
f 2277 2241 2214
f 2278 2240 2242
f 2279 2300 2217
f 2217 2276 2279
f 2218 2276 2217
f 2243 2276 2218
f 2243 2275 2276
f 2275 2243 2241
f 2278 2242 2244
f 2246 2250 2245
f 2216 2245 2247
f 2300 2216 2248
f 2300 2248 2217
f 2303 2302 2249
f 2303 2249 2280
f 2285 2286 2221
f 2251 2286 2282
f 2251 2221 2286
f 2283 2251 2282
f 2306 2252 2283
f 2306 2307 2252
f 2307 2309 2252
f 2285 2253 2287
f 2254 2255 2309
f 2254 2256 2255
f 2289 2225 2256
f 2227 2257 2287
f 2253 2227 2287
f 2223 2227 2253
f 2256 2225 2255
f 2289 2226 2225
f 2290 2260 2317
f 2290 2257 2260
f 2257 2227 2260
f 2258 2226 2313
f 2258 2313 2291
f 2229 2258 2291
f 2259 2260 2262
f 2259 2317 2260
f 2261 2229 2291
f 2292 2259 2262
f 2263 2292 2231
f 2293 2266 2264
f 2264 2266 2265
f 2266 2322 2265
f 2233 2263 2231
f 2263 2233 2348
f 2235 2265 2322
f 2233 2324 2348
f 2235 2295 2267
f 2295 2327 2267
f 2269 2325 2324
f 2268 2267 2327
f 2268 2270 2267
f 2211 2325 2269
f 2211 2272 2325
f 2296 2270 2268
f 2296 2236 2270
f 2271 2297 2272
f 2296 2238 2236
f 2296 2273 2238
f 2237 2297 2271
f 2237 2329 2297
f 2277 2273 2275
f 2273 2277 2238
f 2274 2237 2240
f 2274 2329 2237
f 2278 2274 2240
f 2276 2275 2279
f 2301 2278 2244
f 2245 2299 2246
f 2299 2245 2216
f 2302 2301 2244
f 2333 2303 2280
f 2281 2280 2219
f 2333 2280 2281
f 2219 2304 2281
f 2250 2304 2219
f 2246 2304 2250
f 2334 2283 2282
f 2334 2306 2283
f 2286 2285 2284
f 2288 2310 2287
f 2284 2287 2310
f 2285 2287 2284
f 2337 2289 2256
f 2338 2289 2337
f 2341 2289 2338
f 2341 2226 2289
f 2341 2311 2226
f 2290 2312 2257
f 2257 2288 2287
f 2312 2288 2257
f 2311 2313 2226
f 2313 2315 2291
f 2319 2291 2315
f 2319 2261 2291
f 2316 2317 2259
f 2261 2319 2318
f 2294 2259 2292
f 2294 2316 2259
f 2261 2318 2293
f 2293 2318 2266
f 2263 2294 2292
f 2346 2294 2263
f 2263 2348 2346
f 2295 2322 2323
f 2295 2235 2322
f 2326 2268 2327
f 2326 2298 2268
f 2298 2296 2268
f 2273 2298 2328
f 2296 2298 2273
f 2297 2329 2354
f 2275 2328 2330
f 2328 2275 2273
f 2301 2274 2278
f 2331 2299 2216
f 2331 2216 2300
f 2279 2359 2300
f 2279 2330 2359
f 2330 2279 2275
f 2332 2301 2302
f 2332 2302 2361
f 2361 2302 2303
f 2361 2303 2333
f 2282 2305 2365
f 2282 2286 2305
f 2334 2282 2365
f 2335 2306 2334
f 2367 2306 2335
f 2367 2307 2306
f 2367 2336 2307
f 2336 2254 2307
f 2310 2308 2284
f 2305 2284 2308
f 2286 2284 2305
f 2254 2309 2307
f 2337 2256 2254
f 2290 2344 2312
f 2313 2311 2315
f 2314 2290 2317
f 2314 2344 2290
f 2316 2314 2317
f 2318 2319 2371
f 2371 2320 2318
f 2347 2316 2294
f 2321 2318 2320
f 2266 2318 2321
f 2346 2347 2294
f 2322 2266 2321
f 2323 2321 2349
f 2323 2322 2321
f 2350 2323 2349
f 2350 2295 2323
f 2324 2375 2348
f 2352 2295 2350
f 2352 2327 2295
f 2325 2375 2324
f 2325 2351 2375
f 2272 2351 2325
f 2326 2327 2352
f 2403 2351 2272
f 2297 2403 2272
f 2354 2403 2297
f 2356 2298 2326
f 2328 2355 2330
f 2298 2356 2328
f 2356 2355 2328
f 2358 2300 2359
f 2360 2274 2301
f 2360 2357 2274
f 2357 2329 2274
f 2332 2360 2301
f 2382 2299 2331
f 2331 2358 2382
f 2358 2331 2300
f 2382 2304 2246
f 2382 2246 2299
f 2364 2334 2365
f 2364 2366 2334
f 2366 2335 2334
f 2366 2367 2335
f 2388 2305 2308
f 2365 2305 2388
f 2336 2337 2254
f 2339 2338 2337
f 2310 2370 2308
f 2339 2341 2338
f 2391 2341 2339
f 2369 2370 2288
f 2288 2370 2310
f 2341 2340 2311
f 2391 2340 2341
f 2340 2343 2311
f 2344 2342 2312
f 2312 2369 2288
f 2342 2369 2312
f 2311 2343 2315
f 2315 2343 2319
f 2343 2371 2319
f 2345 2314 2316
f 2347 2345 2316
f 2320 2372 2321
f 2372 2396 2321
f 2349 2321 2396
f 2348 2375 2346
f 2353 2326 2352
f 2403 2354 2405
f 2353 2356 2326
f 2354 2329 2404
f 2405 2354 2404
f 2404 2329 2408
f 2330 2355 2406
f 2357 2408 2329
f 2359 2377 2358
f 2359 2406 2377
f 2406 2359 2330
f 2332 2378 2360
f 2378 2357 2360
f 2332 2361 2380
f 2363 2380 2361
f 2304 2381 2362
f 2381 2304 2382
f 2333 2363 2361
f 2362 2363 2281
f 2363 2333 2281
f 2362 2281 2304
f 2384 2385 2364
f 2385 2411 2364
f 2411 2366 2364
f 2411 2386 2366
f 2388 2384 2365
f 2364 2365 2384
f 2386 2367 2366
f 2387 2367 2386
f 2387 2336 2367
f 2308 2390 2388
f 2389 2337 2336
f 2368 2337 2389
f 2368 2339 2337
f 2413 2339 2368
f 2391 2339 2413
f 2369 2417 2370
f 2390 2370 2417
f 2308 2370 2390
f 2340 2391 2415
f 2415 2393 2340
f 2343 2340 2393
f 2344 2418 2342
f 2371 2343 2393
f 2393 2394 2371
f 2314 2418 2344
f 2320 2371 2394
f 2395 2314 2345
f 2373 2345 2347
f 2373 2395 2345
f 2372 2420 2396
f 2346 2373 2347
f 2346 2397 2373
f 2374 2349 2396
f 2375 2397 2346
f 2375 2398 2397
f 2350 2349 2374
f 2351 2398 2375
f 2398 2351 2403
f 2401 2352 2350
f 2401 2353 2352
f 2401 2376 2353
f 2356 2376 2407
f 2376 2356 2353
f 2355 2407 2406
f 2407 2355 2356
f 2378 2408 2357
f 2379 2378 2380
f 2379 2380 2383
f 2410 2362 2381
f 2410 2381 2382
f 2382 2455 2410
f 2382 2428 2455
f 2428 2382 2358
f 2428 2358 2377
f 2332 2380 2378
f 2429 2383 2363
f 2383 2380 2363
f 2429 2363 2362
f 2414 2431 2384
f 2385 2384 2431
f 2412 2336 2387
f 2412 2389 2336
f 2384 2388 2414
f 2417 2436 2390
f 2414 2390 2436
f 2388 2390 2414
f 2392 2391 2413
f 2415 2391 2392
f 2369 2440 2417
f 2393 2415 2416
f 2444 2369 2342
f 2444 2440 2369
f 2418 2444 2342
f 2446 2418 2314
f 2394 2419 2320
f 2320 2419 2372
f 2419 2448 2372
f 2395 2446 2314
f 2420 2372 2448
f 2421 2395 2373
f 2420 2451 2396
f 2397 2421 2373
f 2450 2421 2397
f 2422 2396 2451
f 2422 2374 2396
f 2450 2397 2398
f 2399 2374 2422
f 2399 2350 2374
f 2400 2450 2398
f 2403 2400 2398
f 2425 2400 2403
f 2399 2401 2350
f 2399 2402 2401
f 2405 2425 2403
f 2376 2402 2407
f 2401 2402 2376
f 2404 2453 2405
f 2453 2425 2405
f 2409 2453 2404
f 2427 2426 2406
f 2407 2427 2406
f 2408 2409 2404
f 2408 2378 2456
f 2409 2408 2456
f 2456 2378 2379
f 2377 2426 2428
f 2426 2377 2406
f 2429 2362 2458
f 2458 2362 2410
f 2430 2411 2385
f 2430 2432 2411
f 2432 2386 2411
f 2432 2433 2386
f 2433 2387 2386
f 2433 2412 2387
f 2414 2435 2431
f 2434 2389 2412
f 2368 2389 2434
f 2461 2413 2368
f 2414 2436 2435
f 2392 2413 2461
f 2417 2439 2436
f 2416 2415 2392
f 2439 2417 2440
f 2416 2441 2393
f 2441 2442 2393
f 2394 2393 2442
f 2442 2465 2394
f 2443 2418 2446
f 2443 2444 2418
f 2419 2394 2465
f 2449 2446 2395
f 2447 2420 2448
f 2421 2449 2395
f 2447 2451 2420
f 2451 2452 2422
f 2400 2472 2450
f 2472 2400 2493
f 2452 2423 2422
f 2423 2399 2422
f 2493 2400 2425
f 2423 2424 2402
f 2423 2402 2399
f 2407 2454 2427
f 2402 2424 2407
f 2424 2454 2407
f 2478 2453 2409
f 2456 2478 2409
f 2428 2426 2529
f 2410 2455 2479
f 2529 2455 2428
f 2457 2383 2429
f 2457 2429 2458
f 2479 2458 2410
f 2435 2481 2431
f 2459 2431 2481
f 2385 2431 2459
f 2459 2430 2385
f 2482 2368 2434
f 2482 2461 2368
f 2416 2392 2437
f 2437 2463 2416
f 2464 2462 2439
f 2439 2462 2436
f 2441 2416 2463
f 2438 2439 2440
f 2438 2464 2439
f 2444 2438 2440
f 2443 2438 2444
f 2467 2443 2446
f 2465 2445 2419
f 2419 2445 2448
f 2445 2469 2448
f 2470 2467 2446
f 2447 2448 2469
f 2449 2470 2446
f 2449 2492 2470
f 2449 2491 2492
f 2421 2491 2449
f 2451 2490 2471
f 2447 2490 2451
f 2450 2491 2421
f 2450 2472 2491
f 2471 2452 2451
f 2475 2423 2452
f 2425 2473 2493
f 2453 2473 2425
f 2473 2453 2527
f 2475 2424 2423
f 2475 2477 2424
f 2527 2453 2478
f 2497 2529 2426
f 2426 2476 2497
f 2427 2476 2426
f 2454 2476 2427
f 2454 2477 2476
f 2477 2454 2424
f 2495 2478 2456
f 2498 2495 2456
f 2499 2498 2383
f 2379 2498 2456
f 2498 2379 2383
f 2457 2499 2383
f 2457 2458 2496
f 2496 2458 2479
f 2481 2502 2459
f 2430 2459 2502
f 2460 2432 2430
f 2500 2432 2460
f 2500 2433 2432
f 2500 2412 2433
f 2435 2483 2481
f 2461 2482 2506
f 2506 2507 2461
f 2435 2509 2483
f 2435 2436 2509
f 2436 2510 2509
f 2507 2392 2461
f 2392 2507 2437
f 2510 2462 2484
f 2510 2436 2462
f 2464 2485 2462
f 2485 2484 2462
f 2441 2463 2466
f 2486 2464 2438
f 2485 2464 2486
f 2442 2441 2466
f 2465 2466 2516
f 2465 2442 2466
f 2486 2443 2487
f 2486 2438 2443
f 2488 2465 2516
f 2445 2465 2488
f 2467 2487 2443
f 2469 2488 2489
f 2469 2445 2488
f 2468 2469 2489
f 2468 2447 2469
f 2490 2447 2468
f 2472 2523 2491
f 2493 2523 2472
f 2474 2452 2471
f 2474 2475 2452
f 2474 2477 2475
f 2478 2555 2527
f 2555 2478 2495
f 2534 2496 2479
f 2479 2535 2534
f 2455 2535 2479
f 2529 2535 2455
f 2504 2430 2502
f 2504 2460 2430
f 2505 2412 2500
f 2505 2434 2412
f 2483 2501 2481
f 2502 2481 2501
f 2480 2482 2434
f 2506 2482 2480
f 2507 2512 2437
f 2512 2542 2437
f 2437 2542 2463
f 2542 2514 2463
f 2463 2514 2466
f 2514 2547 2466
f 2486 2513 2485
f 2515 2513 2486
f 2547 2516 2466
f 2487 2515 2486
f 2516 2517 2488
f 2518 2487 2467
f 2489 2488 2517
f 2470 2518 2467
f 2470 2567 2518
f 2553 2468 2489
f 2470 2519 2567
f 2492 2519 2470
f 2521 2468 2553
f 2521 2490 2468
f 2491 2519 2492
f 2519 2491 2523
f 2526 2490 2521
f 2526 2471 2490
f 2523 2493 2554
f 2526 2474 2471
f 2526 2525 2474
f 2473 2554 2493
f 2554 2473 2527
f 2477 2525 2494
f 2525 2477 2474
f 2497 2528 2529
f 2476 2528 2497
f 2476 2494 2528
f 2494 2476 2477
f 2531 2495 2498
f 2531 2498 2532
f 2533 2532 2457
f 2533 2457 2496
f 2533 2496 2534
f 2530 2535 2529
f 2532 2498 2499
f 2532 2499 2457
f 2536 2500 2460
f 2536 2505 2500
f 2503 2501 2540
f 2502 2501 2503
f 2503 2504 2502
f 2537 2434 2505
f 2480 2434 2537
f 2540 2483 2539
f 2501 2483 2540
f 2558 2506 2480
f 2506 2558 2611
f 2507 2506 2611
f 2611 2508 2507
f 2509 2511 2539
f 2483 2509 2539
f 2512 2507 2508
f 2508 2542 2512
f 2511 2510 2484
f 2509 2510 2511
f 2485 2543 2484
f 2543 2560 2484
f 2514 2542 2544
f 2513 2543 2485
f 2547 2514 2545
f 2549 2515 2487
f 2547 2548 2516
f 2516 2548 2517
f 2548 2565 2517
f 2518 2549 2487
f 2518 2564 2549
f 2551 2517 2565
f 2551 2489 2517
f 2518 2567 2564
f 2553 2489 2551
f 2552 2567 2519
f 2520 2552 2519
f 2523 2520 2519
f 2522 2526 2521
f 2554 2520 2523
f 2570 2524 2525
f 2526 2522 2525
f 2522 2570 2525
f 2527 2573 2554
f 2555 2573 2527
f 2494 2524 2528
f 2525 2524 2494
f 2579 2555 2495
f 2531 2579 2495
f 2535 2530 2575
f 2530 2529 2577
f 2528 2577 2529
f 2582 2534 2575
f 2582 2533 2534
f 2535 2575 2534
f 2557 2583 2503
f 2556 2503 2583
f 2556 2504 2503
f 2586 2504 2556
f 2586 2460 2504
f 2536 2460 2586
f 2538 2480 2537
f 2538 2558 2480
f 2540 2557 2503
f 2539 2557 2540
f 2508 2611 2541
f 2511 2590 2539
f 2591 2590 2511
f 2542 2508 2544
f 2560 2511 2484
f 2591 2511 2560
f 2559 2543 2561
f 2559 2560 2543
f 2544 2545 2514
f 2597 2543 2513
f 2597 2561 2543
f 2546 2547 2545
f 2515 2597 2513
f 2549 2597 2515
f 2548 2547 2546
f 2565 2548 2562
f 2566 2551 2565
f 2550 2551 2566
f 2550 2553 2551
f 2572 2553 2550
f 2572 2521 2553
f 2569 2520 2604
f 2552 2520 2569
f 2572 2522 2521
f 2572 2571 2522
f 2571 2570 2522
f 2604 2554 2573
f 2520 2554 2604
f 2574 2573 2555
f 2579 2574 2555
f 2576 2530 2577
f 2528 2578 2577
f 2524 2578 2528
f 2580 2579 2531
f 2532 2580 2531
f 2581 2580 2532
f 2609 2532 2533
f 2581 2532 2609
f 2609 2533 2582
f 2576 2575 2530
f 2585 2536 2586
f 2585 2505 2536
f 2588 2537 2505
f 2588 2538 2537
f 2589 2539 2590
f 2557 2539 2589
f 2508 2541 2613
f 2544 2508 2613
f 2560 2617 2591
f 2559 2617 2560
f 2545 2544 2619
f 2619 2592 2545
f 2546 2545 2592
f 2599 2597 2549
f 2546 2595 2548
f 2548 2595 2562
f 2595 2598 2562
f 2549 2563 2599
f 2564 2563 2549
f 2602 2562 2598
f 2602 2565 2562
f 2600 2563 2564
f 2566 2565 2602
f 2567 2600 2564
f 2567 2552 2600
f 2568 2550 2566
f 2568 2572 2550
f 2568 2571 2572
f 2571 2606 2570
f 2627 2577 2578
f 2578 2606 2627
f 2524 2606 2578
f 2570 2606 2524
f 2608 2574 2579
f 2580 2608 2579
f 2575 2576 2631
f 2609 2582 2630
f 2575 2630 2582
f 2575 2631 2630
f 2633 2556 2584
f 2633 2632 2556
f 2632 2586 2556
f 2632 2585 2586
f 2636 2588 2585
f 2636 2587 2588
f 2584 2557 2589
f 2583 2557 2584
f 2584 2556 2583
f 2588 2505 2585
f 2538 2588 2587
f 2610 2558 2538
f 2611 2558 2610
f 2616 2638 2590
f 2638 2589 2590
f 2591 2616 2590
f 2615 2616 2591
f 2615 2591 2617
f 2619 2613 2639
f 2544 2613 2619
f 2617 2559 2644
f 2594 2559 2561
f 2594 2644 2559
f 2593 2546 2592
f 2596 2561 2597
f 2594 2561 2596
f 2595 2546 2593
f 2597 2599 2596
f 2621 2599 2563
f 2602 2598 2620
f 2600 2621 2563
f 2601 2566 2602
f 2623 2600 2552
f 2601 2568 2566
f 2601 2625 2568
f 2569 2623 2552
f 2569 2605 2623
f 2568 2603 2571
f 2625 2603 2568
f 2604 2605 2569
f 2624 2604 2573
f 2605 2604 2624
f 2626 2627 2606
f 2603 2606 2571
f 2603 2626 2606
f 2628 2624 2573
f 2574 2628 2573
f 2608 2628 2574
f 2607 2628 2608
f 2577 2654 2576
f 2627 2654 2577
f 2607 2608 2580
f 2581 2607 2580
f 2656 2607 2581
f 2655 2581 2609
f 2656 2581 2655
f 2655 2609 2630
f 2660 2661 2584
f 2633 2584 2661
f 2634 2585 2632
f 2636 2585 2634
f 2667 2660 2589
f 2589 2660 2584
f 2635 2538 2587
f 2635 2610 2538
f 2637 2611 2610
f 2667 2589 2638
f 2612 2611 2637
f 2541 2611 2612
f 2614 2541 2612
f 2613 2541 2614
f 2614 2639 2613
f 2618 2617 2642
f 2615 2617 2618
f 2639 2640 2619
f 2619 2640 2592
f 2640 2641 2592
f 2643 2617 2644
f 2643 2642 2617
f 2593 2592 2641
f 2596 2645 2594
f 2595 2647 2598
f 2599 2645 2596
f 2646 2645 2599
f 2620 2598 2647
f 2621 2646 2599
f 2622 2602 2620
f 2649 2621 2600
f 2622 2601 2602
f 2622 2650 2601
f 2623 2649 2600
f 2651 2649 2623
f 2650 2625 2601
f 2605 2651 2623
f 2624 2651 2605
f 2625 2682 2603
f 2682 2626 2603
f 2627 2652 2654
f 2626 2652 2627
f 2626 2682 2652
f 2708 2628 2607
f 2684 2708 2607
f 2657 2629 2631
f 2657 2631 2653
f 2576 2653 2631
f 2684 2607 2656
f 2630 2629 2655
f 2629 2630 2631
f 2662 2633 2661
f 2662 2663 2633
f 2663 2632 2633
f 2663 2634 2632
f 2664 2636 2634
f 2664 2665 2636
f 2665 2587 2636
f 2665 2666 2587
f 2666 2635 2587
f 2668 2635 2666
f 2610 2635 2668
f 2668 2637 2610
f 2616 2691 2638
f 2638 2691 2667
f 2615 2669 2616
f 2614 2612 2670
f 2639 2614 2670
f 2618 2669 2615
f 2697 2669 2618
f 2640 2639 2670
f 2700 2618 2642
f 2700 2697 2618
f 2643 2700 2642
f 2671 2593 2641
f 2673 2643 2644
f 2672 2593 2671
f 2594 2673 2644
f 2645 2673 2594
f 2720 2673 2645
f 2595 2593 2672
f 2647 2595 2672
f 2645 2646 2720
f 2676 2620 2647
f 2675 2646 2621
f 2676 2622 2620
f 2676 2648 2622
f 2649 2675 2621
f 2675 2649 2677
f 2648 2678 2650
f 2648 2650 2622
f 2677 2649 2651
f 2678 2625 2650
f 2678 2682 2625
f 2679 2651 2624
f 2628 2683 2624
f 2683 2679 2624
f 2708 2683 2628
f 2576 2707 2653
f 2707 2654 2681
f 2707 2576 2654
f 2652 2681 2654
f 2684 2656 2685
f 2655 2685 2656
f 2686 2685 2655
f 2655 2709 2686
f 2629 2709 2655
f 2709 2629 2657
f 2687 2658 2661
f 2658 2662 2661
f 2658 2663 2662
f 2688 2634 2663
f 2688 2664 2634
f 2660 2659 2687
f 2661 2660 2687
f 2659 2667 2691
f 2660 2667 2659
f 2693 2616 2694
f 2691 2616 2693
f 2692 2670 2612
f 2692 2695 2670
f 2669 2697 2694
f 2616 2669 2694
f 2696 2670 2695
f 2670 2696 2640
f 2640 2696 2641
f 2696 2699 2641
f 2700 2698 2697
f 2671 2641 2699
f 2701 2700 2643
f 2673 2701 2643
f 2671 2702 2672
f 2705 2672 2702
f 2705 2647 2672
f 2703 2720 2646
f 2705 2676 2647
f 2705 2674 2676
f 2675 2703 2646
f 2703 2675 2721
f 2674 2726 2648
f 2674 2648 2676
f 2675 2677 2721
f 2678 2648 2726
f 2651 2706 2677
f 2679 2706 2651
f 2727 2706 2679
f 2678 2680 2682
f 2727 2679 2683
f 2652 2680 2681
f 2682 2680 2652
f 2730 2708 2684
f 2730 2684 2685
f 2734 2658 2687
f 2663 2658 2734
f 2736 2664 2688
f 2689 2664 2736
f 2689 2665 2664
f 2666 2665 2689
f 2659 2690 2687
f 2739 2690 2659
f 2739 2659 2691
f 2637 2668 2711
f 2637 2711 2712
f 2612 2637 2712
f 2692 2612 2712
f 2715 2694 2697
f 2696 2695 2714
f 2714 2742 2696
f 2698 2715 2697
f 2699 2742 2717
f 2699 2696 2742
f 2746 2698 2700
f 2719 2699 2717
f 2719 2671 2699
f 2701 2746 2700
f 2748 2701 2673
f 2719 2702 2671
f 2720 2748 2673
f 2702 2704 2705
f 2704 2722 2674
f 2704 2674 2705
f 2726 2674 2722
f 2677 2723 2721
f 2677 2706 2723
f 2723 2706 2727
f 2678 2725 2724
f 2726 2725 2678
f 2753 2681 2680
f 2680 2724 2753
f 2678 2724 2680
f 2683 2728 2727
f 2708 2728 2683
f 2782 2728 2708
f 2782 2708 2730
f 2681 2777 2707
f 2731 2730 2685
f 2731 2686 2755
f 2731 2685 2686
f 2755 2709 2729
f 2755 2686 2709
f 2729 2709 2657
f 2653 2784 2657
f 2784 2653 2707
f 2690 2733 2687
f 2733 2734 2687
f 2735 2663 2734
f 2735 2710 2663
f 2710 2688 2663
f 2710 2736 2688
f 2737 2666 2689
f 2668 2666 2737
f 2762 2739 2691
f 2693 2762 2691
f 2764 2762 2693
f 2695 2740 2714
f 2695 2692 2740
f 2741 2713 2694
f 2713 2693 2694
f 2764 2693 2713
f 2741 2715 2716
f 2741 2694 2715
f 2716 2715 2698
f 2717 2742 2745
f 2746 2716 2698
f 2769 2719 2717
f 2748 2746 2701
f 2718 2719 2769
f 2704 2718 2801
f 2702 2718 2704
f 2719 2718 2702
f 2750 2748 2720
f 2750 2770 2748
f 2801 2749 2704
f 2703 2750 2720
f 2703 2752 2750
f 2722 2704 2749
f 2721 2752 2703
f 2721 2723 2752
f 2722 2725 2726
f 2754 2723 2727
f 2724 2725 2753
f 2754 2727 2728
f 2806 2707 2777
f 2681 2778 2777
f 2753 2778 2681
f 2782 2730 2781
f 2731 2781 2730
f 2783 2781 2731
f 2756 2731 2755
f 2783 2731 2756
f 2657 2784 2729
f 2707 2806 2784
f 2690 2732 2733
f 2734 2733 2758
f 2758 2735 2734
f 2759 2689 2736
f 2737 2689 2759
f 2760 2668 2737
f 2739 2761 2690
f 2761 2732 2690
f 2791 2668 2760
f 2711 2668 2791
f 2762 2761 2739
f 2763 2711 2791
f 2711 2763 2712
f 2763 2738 2712
f 2712 2738 2692
f 2692 2738 2740
f 2738 2796 2740
f 2743 2740 2796
f 2714 2740 2743
f 2741 2795 2713
f 2713 2795 2764
f 2742 2743 2797
f 2742 2714 2743
f 2766 2741 2716
f 2745 2742 2797
f 2744 2766 2716
f 2767 2717 2745
f 2747 2716 2746
f 2747 2744 2716
f 2769 2717 2767
f 2748 2747 2746
f 2799 2747 2748
f 2768 2718 2769
f 2748 2770 2799
f 2801 2718 2768
f 2771 2770 2750
f 2752 2771 2750
f 2773 2771 2752
f 2751 2722 2749
f 2723 2773 2752
f 2722 2751 2725
f 2751 2776 2725
f 2754 2773 2723
f 2753 2780 2778
f 2725 2776 2753
f 2776 2780 2753
f 2728 2834 2754
f 2834 2728 2782
f 2756 2755 2807
f 2729 2807 2755
f 2729 2785 2807
f 2785 2729 2784
f 2757 2789 2733
f 2758 2789 2810
f 2758 2733 2789
f 2735 2758 2810
f 2710 2735 2788
f 2787 2710 2788
f 2787 2736 2710
f 2759 2736 2787
f 2812 2737 2759
f 2812 2760 2737
f 2761 2757 2732
f 2733 2732 2757
f 2761 2762 2792
f 2738 2763 2793
f 2793 2794 2738
f 2764 2792 2762
f 2796 2738 2794
f 2819 2764 2795
f 2796 2821 2743
f 2848 2741 2765
f 2848 2795 2741
f 2797 2743 2821
f 2766 2765 2741
f 2823 2745 2797
f 2825 2766 2744
f 2767 2745 2823
f 2798 2744 2747
f 2798 2825 2744
f 2826 2769 2767
f 2799 2798 2747
f 2768 2769 2826
f 2800 2799 2770
f 2771 2800 2770
f 2771 2803 2800
f 2772 2749 2801
f 2771 2774 2803
f 2773 2774 2771
f 2772 2751 2749
f 2772 2830 2751
f 2830 2775 2751
f 2805 2774 2773
f 2776 2775 2780
f 2775 2776 2751
f 2754 2805 2773
f 2834 2805 2754
f 2778 2779 2777
f 2780 2779 2778
f 2784 2806 2785
f 2786 2735 2810
f 2786 2788 2735
f 2790 2757 2813
f 2789 2757 2790
f 2790 2810 2789
f 2811 2759 2787
f 2811 2812 2759
f 2761 2816 2813
f 2757 2761 2813
f 2816 2761 2792
f 2763 2791 2861
f 2763 2861 2793
f 2794 2793 2847
f 2792 2764 2819
f 2794 2821 2796
f 2848 2819 2795
f 2823 2821 2822
f 2823 2797 2821
f 2869 2765 2766
f 2825 2869 2766
f 2824 2767 2823
f 2852 2825 2798
f 2826 2767 2824
f 2827 2798 2799
f 2827 2852 2798
f 2828 2768 2826
f 2802 2799 2800
f 2802 2827 2799
f 2831 2768 2828
f 2831 2801 2768
f 2803 2802 2800
f 2832 2802 2803
f 2831 2772 2801
f 2831 2879 2772
f 2879 2830 2772
f 2774 2832 2803
f 2832 2774 2805
f 2830 2804 2775
f 2780 2804 2779
f 2775 2804 2780
f 2855 2834 2782
f 2781 2855 2782
f 2777 2833 2806
f 2833 2777 2779
f 2836 2783 2756
f 2807 2836 2756
f 2807 2857 2836
f 2837 2857 2785
f 2857 2807 2785
f 2837 2785 2806
f 2845 2808 2790
f 2809 2790 2808
f 2809 2810 2790
f 2809 2786 2810
f 2841 2786 2809
f 2788 2786 2841
f 2841 2787 2788
f 2843 2787 2841
f 2811 2787 2843
f 2815 2845 2813
f 2813 2845 2790
f 2814 2760 2812
f 2760 2814 2860
f 2791 2760 2860
f 2860 2861 2791
f 2816 2815 2813
f 2846 2815 2816
f 2818 2816 2792
f 2846 2816 2818
f 2861 2817 2793
f 2793 2817 2847
f 2818 2792 2819
f 2794 2847 2820
f 2821 2820 2849
f 2821 2794 2820
f 2822 2821 2849
f 2765 2866 2848
f 2872 2823 2822
f 2824 2823 2872
f 2851 2869 2825
f 2852 2851 2825
f 2850 2826 2824
f 2828 2826 2850
f 2853 2827 2802
f 2832 2853 2802
f 2880 2853 2832
f 2879 2829 2830
f 2832 2805 2882
f 2880 2832 2882
f 2881 2779 2804
f 2829 2804 2830
f 2829 2881 2804
f 2885 2805 2834
f 2885 2882 2805
f 2855 2885 2834
f 2884 2838 2806
f 2806 2833 2884
f 2835 2855 2781
f 2835 2783 2856
f 2835 2781 2783
f 2836 2856 2783
f 2838 2837 2806
f 2839 2809 2808
f 2839 2840 2809
f 2841 2840 2842
f 2841 2809 2840
f 2843 2841 2842
f 2844 2811 2843
f 2844 2812 2811
f 2815 2858 2845
f 2892 2861 2860
f 2817 2861 2862
f 2862 2864 2817
f 2818 2894 2846
f 2847 2817 2864
f 2865 2818 2819
f 2894 2818 2865
f 2847 2864 2820
f 2864 2896 2820
f 2865 2848 2867
f 2865 2819 2848
f 2849 2820 2896
f 2866 2867 2848
f 2868 2822 2849
f 2871 2866 2765
f 2872 2822 2868
f 2871 2765 2869
f 2874 2824 2872
f 2851 2873 2869
f 2850 2824 2874
f 2873 2852 2899
f 2851 2852 2873
f 2876 2852 2827
f 2876 2899 2852
f 2875 2828 2850
f 2853 2876 2827
f 2876 2853 2878
f 2875 2831 2828
f 2875 2877 2831
f 2877 2879 2831
f 2880 2878 2853
f 2829 2879 2881
f 2779 2854 2907
f 2881 2854 2779
f 2833 2907 2884
f 2907 2833 2779
f 2888 2858 2889
f 2845 2858 2888
f 2808 2845 2888
f 2888 2839 2808
f 2938 2843 2842
f 2938 2844 2843
f 2891 2812 2844
f 2814 2812 2891
f 2815 2914 2858
f 2860 2814 2859
f 2859 2892 2860
f 2914 2846 2893
f 2815 2846 2914
f 2861 2892 2862
f 2894 2893 2846
f 2864 2863 2917
f 2864 2862 2863
f 2917 2896 2864
f 2867 2918 2865
f 2868 2896 2895
f 2868 2849 2896
f 2922 2866 2871
f 2920 2872 2868
f 2871 2869 2870
f 2922 2871 2870
f 2874 2872 2920
f 2869 2873 2870
f 2873 2925 2870
f 2901 2850 2874
f 2873 2899 2925
f 2875 2850 2901
f 2904 2899 2876
f 2878 2904 2876
f 2905 2904 2878
f 2877 2906 2879
f 2880 2905 2878
f 2927 2905 2880
f 2881 2926 2854
f 2879 2906 2881
f 2906 2926 2881
f 2882 2927 2880
f 2883 2882 2885
f 2883 2927 2882
f 2855 2883 2885
f 2887 2855 2835
f 2887 2883 2855
f 2887 2856 2886
f 2887 2835 2856
f 2886 2836 2909
f 2886 2856 2836
f 2909 2857 2908
f 2909 2836 2857
f 2837 2908 2857
f 2889 2911 2888
f 2839 2888 2911
f 2936 2840 2839
f 2842 2840 2936
f 2940 2891 2844
f 2940 2890 2891
f 2858 2912 2889
f 2890 2814 2891
f 2890 2859 2814
f 2914 2912 2858
f 2943 2892 2859
f 2943 2862 2892
f 2943 2945 2862
f 2863 2945 2916
f 2863 2862 2945
f 2893 2894 2915
f 2917 2863 2916
f 2918 2915 2865
f 2915 2894 2865
f 2917 2919 2896
f 2895 2896 2919
f 2897 2918 2867
f 2949 2868 2895
f 2898 2867 2866
f 2897 2867 2898
f 2920 2868 2949
f 2898 2866 2922
f 2870 2923 2922
f 2924 2874 2920
f 2925 2923 2870
f 2901 2874 2924
f 2902 2925 2899
f 2900 2875 2901
f 2904 2902 2899
f 2904 2903 2902
f 2900 2906 2877
f 2875 2900 2877
f 2903 2904 2905
f 2958 2884 2907
f 2907 2929 2958
f 2854 2929 2907
f 2926 2929 2854
f 2883 2930 2927
f 2928 2930 2883
f 2887 2928 2883
f 2932 2928 2887
f 2932 2886 2909
f 2908 2837 2838
f 2932 2887 2886
f 2935 2934 2911
f 2934 2839 2911
f 2934 2936 2839
f 2910 2842 2936
f 2910 2938 2842
f 2941 2844 2938
f 2941 2940 2844
f 2935 2889 2942
f 2911 2889 2935
f 2965 2890 2940
f 2942 2912 2944
f 2889 2912 2942
f 2914 2913 2944
f 2912 2914 2944
f 2943 2946 2945
f 2914 2893 2913
f 2913 2893 2915
f 2916 2919 2917
f 2947 2918 2971
f 2947 2915 2918
f 2897 2971 2918
f 2949 2919 2948
f 2949 2895 2919
f 2972 2898 2950
f 2972 2897 2898
f 2921 2920 2949
f 2952 2898 2922
f 2952 2950 2898
f 2923 2952 2922
f 2951 2952 2923
f 2924 2920 2921
f 2953 2923 2925
f 2953 2951 2923
f 2955 2901 2924
f 2902 2953 2925
f 2902 2956 2953
f 2900 2955 2979
f 2955 2900 2901
f 2903 2956 2902
f 2900 2957 2906
f 2979 2957 2900
f 2905 2980 2903
f 2927 2980 2905
f 2926 2957 2929
f 2906 2957 2926
f 2930 2928 2931
f 3024 2908 2838
f 2884 2961 2838
f 2961 2884 2958
f 2931 2928 2932
f 2931 2932 2960
f 2960 2909 2933
f 2960 2932 2909
f 2908 2933 2909
f 2942 2963 2935
f 2985 2935 2963
f 2934 2935 2985
f 2937 2936 2934
f 2937 2910 2936
f 2939 2938 2910
f 2941 2938 2939
f 2964 2965 2940
f 2965 2967 2890
f 2967 2859 2890
f 2943 2859 2967
f 2913 2968 2944
f 2945 2987 2969
f 2945 2946 2987
f 2946 2943 2987
f 2916 2945 2969
f 2969 2970 2916
f 2915 2989 2913
f 2947 2989 2915
f 2919 2970 2992
f 2919 2916 2970
f 2948 2919 2992
f 2993 2971 2897
f 2995 2949 2948
f 2972 2993 2897
f 2921 2949 2995
f 2975 2952 2951
f 2954 2921 2973
f 2954 2924 2921
f 2974 2951 2953
f 2974 2975 2951
f 2954 2955 2924
f 2954 2976 2955
f 2956 2974 2953
f 2903 2974 2956
f 2976 2979 2955
f 2957 2977 2959
f 2979 2977 2957
f 2978 2980 2927
f 2930 2978 2927
f 3000 2961 2958
f 2958 2959 3000
f 2929 2959 2958
f 2957 2959 2929
f 2931 3003 2930
f 3002 3003 2931
f 3002 2931 2960
f 2908 2982 2933
f 2982 2908 3024
f 2838 2961 3024
f 2934 2985 2962
f 2962 2937 2934
f 2983 2937 2962
f 2983 2910 2937
f 2939 2910 2983
f 3005 2963 2942
f 3004 2940 2941
f 2964 2940 3004
f 3005 2944 2968
f 2942 2944 3005
f 2964 2986 2965
f 2967 2965 2986
f 2943 2967 2966
f 2987 2943 2966
f 3009 2913 2989
f 3009 2968 2913
f 2991 2947 2971
f 2991 2989 2947
f 3013 2948 2992
f 2995 2948 3013
f 2993 2972 3014
f 2950 3014 2972
f 2996 2921 2995
f 2997 2950 2952
f 2973 2921 2996
f 2975 2997 2952
f 3016 2954 2973
f 3016 2999 2976
f 2954 3016 2976
f 2903 3017 2974
f 3019 3017 2903
f 2999 2979 2976
f 2999 2977 2979
f 2980 3019 2903
f 2978 3019 2980
f 3022 2978 2930
f 3003 3022 2930
f 2961 3025 3024
f 2981 3002 2960
f 2981 2960 2933
f 3076 2962 3028
f 3076 3029 2962
f 3029 2983 2962
f 3030 2939 2983
f 3030 2941 2939
f 3028 2963 2984
f 2985 2963 3028
f 3028 2962 2985
f 3032 2964 3004
f 2963 3005 2984
f 2986 2964 3032
f 3006 2967 2986
f 3005 2968 3035
f 3006 2966 2967
f 3007 2966 3006
f 3007 3008 2966
f 3009 3035 2968
f 3010 2966 3008
f 3010 2987 2966
f 2988 3009 2989
f 2969 2987 3010
f 3010 2990 2969
f 2988 2989 2991
f 2970 2990 3012
f 2970 2969 2990
f 3011 2991 2971
f 3043 2970 3012
f 3043 2992 2970
f 3013 2992 3043
f 2993 3011 2971
f 3041 3011 2993
f 2994 2995 3013
f 3014 3041 2993
f 3048 3014 2950
f 2996 2995 2994
f 2997 3048 2950
f 3048 2997 3047
f 3045 2973 2996
f 2997 2998 3047
f 2975 2998 2997
f 3045 3016 2973
f 2974 2998 2975
f 2974 3017 2998
f 3020 3026 2977
f 2999 3020 2977
f 3053 3019 2978
f 3022 3053 2978
f 3054 3024 3025
f 3001 2961 3000
f 3025 2961 3001
f 3000 3026 3001
f 2959 3026 3000
f 2977 3026 2959
f 3021 3022 3003
f 3021 3002 3027
f 3021 3003 3002
f 3027 3002 2981
f 2981 2933 3023
f 3023 2933 2982
f 3024 3023 2982
f 3100 2983 3029
f 3030 2983 3100
f 3060 3031 2984
f 2984 3031 3028
f 3033 2986 3032
f 3033 3034 2986
f 3005 3060 2984
f 3035 3060 3005
f 3034 3006 2986
f 3034 3007 3006
f 3034 3062 3007
f 3008 3062 3039
f 3008 3007 3062
f 3037 3009 3036
f 3037 3035 3009
f 3038 3008 3039
f 3038 3010 3008
f 2988 3036 3009
f 3040 3036 2988
f 3010 3038 2990
f 3038 3063 2990
f 3064 2988 2991
f 3064 3040 2988
f 3012 2990 3063
f 3011 3064 2991
f 3042 3013 3043
f 2994 3013 3042
f 3044 3041 3014
f 3048 3044 3014
f 3045 2994 3069
f 3045 2996 2994
f 3015 3047 2998
f 3045 3051 3016
f 3049 3051 3045
f 3017 3015 2998
f 3051 2999 3016
f 3051 3052 2999
f 3052 3020 2999
f 3053 3018 3019
f 3056 3001 3026
f 3026 3020 3056
f 3053 3022 3057
f 3021 3057 3022
f 3023 3024 3054
f 3054 3025 3055
f 3001 3055 3025
f 3031 3077 3028
f 3077 3076 3028
f 3121 2941 3030
f 3004 2941 3121
f 3035 3082 3079
f 3060 3035 3079
f 3083 3037 3036
f 3083 3082 3037
f 3082 3035 3037
f 3039 3062 3084
f 3039 3063 3038
f 3064 3109 3040
f 3089 3063 3110
f 3089 3012 3063
f 3088 3064 3011
f 3089 3043 3012
f 3088 3041 3065
f 3088 3011 3041
f 3042 3043 3089
f 3066 3041 3044
f 3066 3065 3041
f 3092 2994 3042
f 3091 3066 3044
f 3069 2994 3092
f 3048 3091 3044
f 3048 3070 3091
f 3068 3045 3069
f 3048 3046 3070
f 3047 3046 3048
f 3068 3095 3049
f 3045 3068 3049
f 3015 3046 3047
f 3015 3071 3046
f 3072 3049 3095
f 3072 3051 3049
f 3017 3071 3015
f 3050 3019 3018
f 3017 3019 3050
f 3071 3017 3050
f 3020 3072 3056
f 3052 3072 3020
f 3051 3072 3052
f 3018 3053 3057
f 3074 3057 3021
f 3074 3027 3058
f 3074 3021 3027
f 3058 2981 3098
f 3058 3027 2981
f 3098 3023 3097
f 3098 2981 3023
f 3077 3031 3059
f 3075 3029 3076
f 3100 3029 3075
f 3078 3004 3121
f 3060 3079 3059
f 3031 3060 3059
f 3148 3032 3004
f 3103 3032 3148
f 3103 3033 3032
f 3061 3034 3033
f 3062 3034 3061
f 3084 3062 3104
f 3062 3061 3104
f 3085 3039 3084
f 3036 3040 3109
f 3039 3085 3063
f 3085 3107 3063
f 3110 3063 3107
f 3086 3109 3064
f 3088 3086 3064
f 3090 3042 3089
f 3092 3042 3090
f 3067 3069 3092
f 3068 3067 3094
f 3067 3068 3069
f 3093 3070 3046
f 3094 3095 3068
f 3071 3093 3046
f 3095 3073 3072
f 3056 3116 3096
f 3072 3116 3056
f 3072 3073 3116
f 3117 3057 3074
f 3115 3074 3058
f 3117 3074 3115
f 3115 3058 3098
f 3097 3023 3054
f 3096 3055 3001
f 3096 3001 3056
f 3102 3118 3077
f 3118 3076 3077
f 3118 3075 3076
f 3119 3030 3100
f 3119 3121 3030
f 3101 3120 3059
f 3102 3059 3120
f 3077 3059 3102
f 3148 3004 3078
f 3122 3101 3079
f 3079 3101 3059
f 3080 3033 3103
f 3080 3081 3033
f 3083 3122 3082
f 3122 3079 3082
f 3081 3061 3033
f 3104 3061 3081
f 3126 3104 3106
f 3126 3084 3104
f 3125 3105 3036
f 3036 3105 3083
f 3085 3084 3126
f 3109 3125 3036
f 3111 3089 3110
f 3128 3088 3131
f 3128 3086 3088
f 3087 3088 3065
f 3087 3131 3088
f 3090 3089 3111
f 3135 3065 3066
f 3135 3087 3065
f 3133 3092 3090
f 3091 3135 3066
f 3135 3091 3136
f 3133 3067 3092
f 3133 3112 3067
f 3091 3138 3136
f 3070 3138 3091
f 3112 3094 3067
f 3093 3138 3070
f 3093 3114 3138
f 3094 3113 3095
f 3071 3114 3093
f 3114 3071 3050
f 3073 3113 3116
f 3113 3073 3095
f 3139 3050 3018
f 3163 3139 3018
f 3055 3142 3141
f 3142 3055 3096
f 3057 3163 3018
f 3117 3163 3057
f 3140 3097 3054
f 3141 3140 3054
f 3141 3054 3055
f 3102 3120 3099
f 3118 3102 3099
f 3147 3075 3118
f 3147 3100 3075
f 3119 3100 3147
f 3151 3122 3083
f 3106 3123 3124
f 3106 3104 3123
f 3104 3081 3123
f 3151 3083 3105
f 3126 3106 3124
f 3126 3127 3085
f 3085 3127 3107
f 3108 3125 3109
f 3129 3108 3109
f 3153 3110 3107
f 3086 3129 3109
f 3128 3129 3086
f 3111 3110 3153
f 3133 3111 3132
f 3133 3090 3111
f 3134 3112 3133
f 3137 3094 3112
f 3158 3162 3113
f 3094 3137 3113
f 3137 3158 3113
f 3050 3159 3114
f 3139 3159 3050
f 3143 3142 3096
f 3116 3143 3096
f 3113 3162 3116
f 3162 3143 3116
f 3144 3163 3117
f 3144 3117 3115
f 3164 3115 3098
f 3144 3115 3164
f 3187 3098 3097
f 3164 3098 3187
f 3097 3140 3187
f 3120 3166 3099
f 3118 3166 3146
f 3118 3099 3166
f 3167 3118 3146
f 3167 3147 3118
f 3224 3121 3119
f 3078 3121 3224
f 3171 3103 3148
f 3080 3103 3171
f 3080 3149 3081
f 3081 3149 3123
f 3176 3125 3205
f 3176 3105 3125
f 3151 3105 3176
f 3126 3124 3177
f 3108 3205 3125
f 3127 3126 3177
f 3127 3177 3130
f 3130 3107 3127
f 3153 3107 3130
f 3154 3111 3153
f 3131 3180 3128
f 3132 3111 3154
f 3134 3133 3132
f 3182 3087 3135
f 3136 3182 3135
f 3157 3182 3136
f 3137 3134 3184
f 3137 3112 3134
f 3138 3157 3136
f 3157 3138 3114
f 3188 3159 3139
f 3163 3188 3139
f 3141 3142 3165
f 3165 3143 3160
f 3165 3142 3143
f 3143 3162 3160
f 3145 3144 3164
f 3166 3222 3146
f 3222 3167 3146
f 3192 3147 3167
f 3168 3169 3120
f 3166 3120 3169
f 3192 3119 3147
f 3193 3119 3192
f 3224 3119 3193
f 3196 3078 3224
f 3168 3101 3172
f 3120 3101 3168
f 3170 3148 3078
f 3170 3171 3148
f 3171 3173 3080
f 3172 3122 3174
f 3101 3122 3172
f 3149 3080 3173
f 3173 3150 3149
f 3174 3151 3203
f 3174 3122 3151
f 3123 3150 3175
f 3123 3149 3150
f 3176 3203 3151
f 3124 3123 3175
f 3152 3108 3129
f 3152 3128 3207
f 3152 3129 3128
f 3179 3130 3208
f 3179 3153 3130
f 3180 3207 3128
f 3154 3153 3179
f 3155 3180 3131
f 3181 3132 3154
f 3155 3131 3087
f 3181 3134 3132
f 3181 3212 3134
f 3182 3155 3087
f 3212 3184 3134
f 3156 3137 3184
f 3114 3214 3157
f 3137 3156 3158
f 3159 3214 3114
f 3217 3241 3141
f 3217 3141 3165
f 3162 3161 3160
f 3158 3161 3162
f 3186 3188 3163
f 3186 3144 3189
f 3186 3163 3144
f 3189 3144 3145
f 3145 3164 3187
f 3262 3140 3294
f 3262 3187 3140
f 3140 3241 3294
f 3241 3140 3141
f 3169 3191 3166
f 3222 3166 3191
f 3190 3167 3222
f 3192 3167 3190
f 3197 3170 3196
f 3170 3078 3196
f 3168 3172 3199
f 3200 3171 3170
f 3171 3200 3173
f 3200 3201 3173
f 3174 3199 3172
f 3246 3199 3174
f 3173 3201 3150
f 3201 3202 3150
f 3246 3174 3203
f 3175 3150 3202
f 3203 3176 3227
f 3175 3204 3124
f 3205 3227 3176
f 3177 3204 3206
f 3177 3124 3204
f 3229 3205 3108
f 3230 3177 3206
f 3230 3130 3177
f 3229 3152 3231
f 3229 3108 3152
f 3208 3130 3230
f 3207 3231 3152
f 3178 3207 3180
f 3209 3154 3179
f 3155 3178 3180
f 3209 3181 3154
f 3209 3210 3181
f 3210 3212 3181
f 3182 3183 3155
f 3213 3183 3182
f 3238 3184 3212
f 3157 3213 3182
f 3157 3214 3213
f 3156 3238 3220
f 3238 3156 3184
f 3215 3214 3159
f 3161 3220 3219
f 3156 3220 3161
f 3158 3156 3161
f 3185 3159 3188
f 3185 3215 3159
f 3186 3185 3188
f 3217 3165 3216
f 3216 3160 3219
f 3216 3165 3160
f 3161 3219 3160
f 3195 3221 3169
f 3191 3169 3221
f 3242 3192 3190
f 3242 3193 3192
f 3195 3168 3194
f 3169 3168 3195
f 3196 3224 3225
f 3225 3197 3196
f 3198 3170 3197
f 3194 3168 3199
f 3198 3200 3170
f 3201 3200 3198
f 3202 3249 3226
f 3202 3201 3249
f 3227 3273 3203
f 3203 3273 3246
f 3226 3175 3202
f 3175 3226 3204
f 3226 3228 3204
f 3229 3227 3205
f 3206 3204 3228
f 3231 3232 3229
f 3254 3208 3230
f 3255 3231 3207
f 3233 3208 3254
f 3233 3179 3208
f 3178 3255 3207
f 3233 3209 3179
f 3234 3178 3155
f 3183 3234 3155
f 3234 3183 3211
f 3257 3212 3210
f 3183 3213 3211
f 3257 3238 3212
f 3214 3235 3213
f 3236 3235 3214
f 3238 3237 3220
f 3215 3236 3214
f 3185 3236 3215
f 3218 3216 3219
f 3217 3216 3218
f 3219 3237 3218
f 3220 3237 3219
f 3323 3185 3186
f 3323 3189 3260
f 3323 3186 3189
f 3260 3145 3239
f 3260 3189 3145
f 3239 3187 3240
f 3239 3145 3187
f 3240 3187 3262
f 3191 3221 3223
f 3265 3190 3222
f 3242 3190 3265
f 3243 3193 3242
f 3223 3195 3271
f 3221 3195 3223
f 3243 3224 3193
f 3225 3224 3243
f 3194 3244 3271
f 3195 3194 3271
f 3302 3197 3225
f 3198 3197 3302
f 3244 3199 3246
f 3194 3199 3244
f 3198 3247 3201
f 3201 3247 3249
f 3276 3227 3251
f 3276 3273 3227
f 3226 3250 3228
f 3229 3251 3227
f 3252 3251 3229
f 3278 3206 3228
f 3232 3252 3229
f 3253 3206 3278
f 3253 3230 3206
f 3280 3232 3231
f 3254 3230 3253
f 3255 3280 3231
f 3233 3282 3209
f 3284 3178 3234
f 3210 3209 3282
f 3211 3284 3234
f 3287 3284 3211
f 3213 3287 3211
f 3213 3235 3287
f 3257 3259 3238
f 3237 3291 3295
f 3259 3237 3238
f 3259 3291 3237
f 3241 3217 3321
f 3321 3217 3325
f 3325 3218 3295
f 3325 3217 3218
f 3237 3295 3218
f 3263 3298 3191
f 3298 3264 3191
f 3264 3222 3191
f 3264 3265 3222
f 3266 3242 3265
f 3271 3263 3223
f 3191 3223 3263
f 3266 3243 3242
f 3269 3225 3243
f 3302 3225 3269
f 3246 3306 3244
f 3245 3198 3302
f 3248 3245 3310
f 3198 3245 3248
f 3306 3246 3273
f 3247 3198 3248
f 3249 3308 3274
f 3249 3247 3308
f 3247 3248 3308
f 3250 3249 3274
f 3250 3226 3249
f 3228 3311 3334
f 3228 3250 3311
f 3278 3228 3334
f 3312 3252 3232
f 3312 3277 3252
f 3280 3312 3232
f 3281 3254 3253
f 3283 3280 3255
f 3281 3233 3254
f 3281 3282 3233
f 3256 3255 3178
f 3256 3283 3255
f 3284 3256 3178
f 3286 3210 3282
f 3286 3257 3210
f 3286 3258 3257
f 3235 3290 3287
f 3292 3290 3235
f 3259 3258 3291
f 3258 3259 3257
f 3236 3292 3235
f 3293 3292 3236
f 3320 3294 3241
f 3320 3241 3321
f 3185 3293 3236
f 3323 3293 3185
f 3323 3260 3324
f 3324 3239 3297
f 3324 3260 3239
f 3297 3240 3261
f 3297 3239 3240
f 3261 3262 3294
f 3261 3240 3262
f 3264 3298 3326
f 3326 3265 3264
f 3299 3265 3326
f 3266 3265 3299
f 3270 3267 3271
f 3263 3271 3267
f 3268 3243 3266
f 3301 3243 3268
f 3269 3243 3301
f 3270 3244 3306
f 3271 3244 3270
f 3307 3302 3303
f 3307 3245 3302
f 3245 3307 3310
f 3248 3310 3308
f 3330 3272 3273
f 3273 3272 3306
f 3276 3330 3273
f 3250 3274 3275
f 3333 3276 3251
f 3311 3250 3275
f 3333 3252 3361
f 3251 3252 3333
f 3277 3361 3252
f 3313 3278 3334
f 3279 3278 3313
f 3279 3253 3278
f 3314 3312 3280
f 3279 3281 3253
f 3279 3335 3281
f 3283 3314 3280
f 3281 3316 3282
f 3335 3316 3281
f 3285 3283 3256
f 3286 3282 3316
f 3284 3285 3256
f 3288 3285 3284
f 3287 3288 3284
f 3287 3290 3288
f 3289 3317 3258
f 3289 3258 3286
f 3291 3322 3296
f 3258 3317 3291
f 3317 3322 3291
f 3320 3261 3294
f 3295 3296 3325
f 3296 3295 3291
f 3349 3266 3299
f 3347 3267 3300
f 3263 3267 3347
f 3347 3298 3263
f 3349 3268 3266
f 3350 3269 3301
f 3270 3305 3300
f 3267 3270 3300
f 3350 3302 3269
f 3303 3302 3350
f 3305 3306 3329
f 3270 3306 3305
f 3304 3307 3303
f 3309 3307 3304
f 3309 3310 3307
f 3329 3306 3272
f 3308 3309 3356
f 3308 3310 3309
f 3358 3308 3356
f 3358 3274 3308
f 3357 3330 3276
f 3274 3358 3275
f 3358 3331 3275
f 3333 3357 3276
f 3332 3275 3331
f 3332 3311 3275
f 3334 3311 3332
f 3362 3361 3277
f 3364 3277 3312
f 3364 3362 3277
f 3314 3364 3312
f 3366 3314 3283
f 3336 3316 3335
f 3285 3366 3283
f 3366 3285 3368
f 3315 3316 3336
f 3315 3286 3316
f 3285 3338 3368
f 3288 3338 3285
f 3315 3317 3289
f 3286 3315 3289
f 3290 3318 3288
f 3318 3338 3288
f 3292 3319 3290
f 3319 3318 3290
f 3373 3319 3292
f 3340 3320 3321
f 3296 3343 3342
f 3322 3343 3296
f 3293 3373 3292
f 3344 3293 3323
f 3344 3373 3293
f 3344 3324 3339
f 3344 3323 3324
f 3339 3297 3375
f 3339 3324 3297
f 3375 3297 3261
f 3342 3321 3325
f 3342 3325 3296
f 3376 3326 3327
f 3298 3347 3327
f 3327 3326 3298
f 3376 3299 3326
f 3349 3299 3376
f 3381 3345 3300
f 3300 3345 3347
f 3305 3381 3300
f 3380 3381 3305
f 3303 3350 3351
f 3352 3303 3351
f 3352 3304 3303
f 3352 3328 3304
f 3329 3380 3305
f 3328 3309 3304
f 3383 3309 3328
f 3383 3353 3309
f 3354 3329 3272
f 3356 3309 3353
f 3330 3354 3272
f 3357 3333 3360
f 3361 3360 3333
f 3386 3334 3332
f 3386 3313 3334
f 3386 3387 3313
f 3387 3335 3279
f 3387 3279 3313
f 3363 3364 3314
f 3366 3363 3314
f 3336 3369 3315
f 3315 3337 3317
f 3369 3337 3315
f 3318 3389 3338
f 3392 3389 3318
f 3322 3337 3343
f 3317 3337 3322
f 3373 3392 3319
f 3392 3318 3319
f 3320 3375 3261
f 3375 3320 3340
f 3370 3340 3321
f 3370 3342 3341
f 3370 3321 3342
f 3343 3341 3342
f 3327 3396 3395
f 3376 3327 3395
f 3345 3346 3396
f 3347 3345 3396
f 3327 3347 3396
f 3349 3376 3377
f 3348 3349 3377
f 3348 3268 3349
f 3474 3268 3348
f 3301 3268 3474
f 3379 3350 3301
f 3345 3381 3346
f 3379 3351 3350
f 3399 3351 3379
f 3399 3382 3351
f 3382 3352 3351
f 3382 3383 3352
f 3383 3328 3352
f 3384 3380 3329
f 3353 3383 3385
f 3384 3329 3354
f 3355 3353 3385
f 3355 3356 3353
f 3404 3354 3330
f 3359 3356 3355
f 3359 3358 3356
f 3404 3357 3406
f 3330 3357 3404
f 3358 3359 3331
f 3360 3406 3357
f 3386 3332 3331
f 3411 3360 3361
f 3410 3361 3362
f 3410 3411 3361
f 3408 3387 3386
f 3365 3362 3364
f 3365 3410 3362
f 3437 3335 3387
f 3363 3365 3364
f 3388 3335 3437
f 3367 3363 3366
f 3416 3335 3388
f 3416 3336 3335
f 3368 3367 3366
f 3417 3367 3368
f 3416 3390 3369
f 3336 3416 3369
f 3338 3417 3368
f 3338 3389 3417
f 3390 3337 3369
f 3391 3392 3373
f 3371 3370 3341
f 3341 3372 3371
f 3343 3372 3341
f 3337 3372 3343
f 3337 3390 3372
f 3374 3373 3344
f 3374 3391 3373
f 3374 3339 3422
f 3374 3344 3339
f 3375 3422 3339
f 3375 3424 3422
f 3499 3375 3340
f 3397 3376 3395
f 3397 3377 3376
f 3381 3400 3346
f 3400 3378 3346
f 3346 3378 3396
f 3452 3301 3474
f 3452 3379 3301
f 3478 3379 3452
f 3453 3379 3478
f 3453 3399 3379
f 3380 3400 3381
f 3382 3430 3383
f 3430 3402 3383
f 3385 3383 3402
f 3403 3384 3354
f 3432 3355 3385
f 3404 3403 3354
f 3405 3355 3432
f 3405 3359 3355
f 3359 3405 3407
f 3407 3331 3359
f 3434 3406 3360
f 3408 3386 3407
f 3407 3386 3331
f 3411 3434 3360
f 3436 3387 3408
f 3437 3387 3436
f 3413 3365 3363
f 3367 3413 3363
f 3367 3412 3413
f 3367 3417 3412
f 3416 3420 3390
f 3389 3418 3417
f 3392 3418 3389
f 3445 3418 3392
f 3419 3468 3370
f 3372 3420 3421
f 3390 3420 3372
f 3391 3445 3392
f 3423 3391 3374
f 3423 3374 3422
f 3424 3375 3499
f 3340 3468 3499
f 3468 3340 3370
f 3419 3371 3393
f 3419 3370 3371
f 3372 3393 3371
f 3372 3421 3393
f 3395 3394 3426
f 3395 3396 3394
f 3397 3395 3426
f 3451 3348 3377
f 3451 3474 3348
f 3394 3378 3398
f 3396 3378 3394
f 3398 3400 3427
f 3378 3400 3398
f 3428 3399 3453
f 3428 3401 3399
f 3427 3380 3483
f 3427 3400 3380
f 3399 3401 3382
f 3401 3430 3382
f 3456 3483 3384
f 3384 3483 3380
f 3403 3456 3384
f 3431 3385 3402
f 3432 3385 3431
f 3457 3404 3433
f 3457 3403 3404
f 3433 3404 3406
f 3434 3433 3406
f 3435 3434 3411
f 3409 3411 3410
f 3409 3435 3411
f 3365 3409 3410
f 3439 3365 3413
f 3437 3415 3388
f 3412 3439 3413
f 3414 3439 3412
f 3415 3440 3416
f 3415 3416 3388
f 3417 3414 3412
f 3417 3418 3414
f 3418 3441 3414
f 3440 3420 3416
f 3440 3443 3420
f 3445 3441 3418
f 3468 3419 3446
f 3447 3419 3393
f 3446 3419 3447
f 3393 3421 3447
f 3420 3443 3421
f 3425 3423 3422
f 3425 3422 3424
f 3476 3448 3394
f 3426 3394 3448
f 3450 3397 3426
f 3450 3377 3397
f 3472 3377 3450
f 3451 3377 3472
f 3475 3476 3398
f 3398 3476 3394
f 3454 3475 3427
f 3427 3475 3398
f 3428 3429 3401
f 3454 3427 3483
f 3430 3401 3429
f 3402 3455 3487
f 3402 3430 3455
f 3431 3402 3487
f 3493 3405 3432
f 3459 3405 3493
f 3459 3407 3405
f 3495 3433 3434
f 3495 3458 3433
f 3460 3407 3459
f 3460 3408 3407
f 3435 3495 3434
f 3461 3408 3460
f 3462 3435 3409
f 3436 3408 3461
f 3438 3409 3365
f 3438 3462 3409
f 3464 3437 3436
f 3439 3438 3365
f 3439 3466 3438
f 3437 3464 3415
f 3464 3467 3415
f 3439 3497 3466
f 3414 3497 3439
f 3467 3440 3415
f 3467 3443 3440
f 3441 3442 3414
f 3442 3497 3414
f 3500 3442 3441
f 3501 3445 3391
f 3501 3500 3445
f 3500 3441 3445
f 3501 3423 3471
f 3501 3391 3423
f 3471 3423 3425
f 3425 3424 3499
f 3502 3499 3468
f 3446 3447 3470
f 3421 3470 3447
f 3421 3444 3470
f 3444 3421 3443
f 3426 3449 3505
f 3426 3448 3449
f 3450 3426 3505
f 3473 3451 3472
f 3473 3474 3451
f 3477 3453 3478
f 3479 3453 3477
f 3479 3428 3453
f 3479 3480 3428
f 3428 3480 3429
f 3480 3482 3429
f 3483 3456 3513
f 3429 3482 3430
f 3430 3482 3455
f 3482 3485 3455
f 3487 3455 3485
f 3488 3456 3403
f 3515 3431 3487
f 3488 3457 3489
f 3488 3403 3457
f 3491 3431 3515
f 3491 3432 3431
f 3492 3457 3433
f 3492 3489 3457
f 3493 3432 3491
f 3458 3492 3433
f 3494 3495 3435
f 3462 3494 3435
f 3463 3436 3461
f 3465 3462 3438
f 3463 3464 3436
f 3466 3465 3438
f 3497 3465 3466
f 3467 3503 3443
f 3442 3498 3497
f 3500 3498 3442
f 3468 3446 3469
f 3524 3469 3446
f 3525 3446 3470
f 3524 3446 3525
f 3470 3503 3525
f 3444 3503 3470
f 3443 3503 3444
f 3448 3508 3449
f 3508 3504 3449
f 3505 3449 3504
f 3506 3450 3505
f 3506 3472 3450
f 3473 3472 3506
f 3531 3474 3473
f 3531 3556 3474
f 3556 3452 3474
f 3475 3533 3476
f 3533 3508 3476
f 3476 3508 3448
f 3556 3478 3452
f 3532 3478 3556
f 3477 3478 3532
f 3454 3481 3475
f 3481 3533 3475
f 3509 3479 3477
f 3509 3480 3479
f 3509 3510 3480
f 3483 3481 3454
f 3511 3481 3483
f 3482 3480 3510
f 3513 3511 3483
f 3485 3482 3484
f 3486 3513 3456
f 3514 3487 3485
f 3486 3488 3516
f 3486 3456 3488
f 3515 3487 3514
f 3489 3516 3488
f 3490 3493 3491
f 3517 3492 3458
f 3490 3459 3493
f 3518 3458 3495
f 3518 3517 3458
f 3541 3459 3490
f 3541 3460 3459
f 3494 3518 3495
f 3461 3460 3541
f 3496 3494 3462
f 3519 3463 3461
f 3465 3496 3462
f 3465 3520 3496
f 3463 3519 3464
f 3519 3548 3464
f 3465 3521 3520
f 3497 3521 3465
f 3548 3467 3464
f 3548 3547 3467
f 3498 3551 3497
f 3551 3521 3497
f 3552 3551 3498
f 3576 3499 3502
f 3503 3547 3526
f 3467 3547 3503
f 3500 3552 3498
f 3528 3500 3501
f 3528 3552 3500
f 3528 3471 3522
f 3528 3501 3471
f 3522 3425 3529
f 3522 3471 3425
f 3529 3499 3576
f 3529 3425 3499
f 3523 3502 3468
f 3523 3468 3469
f 3503 3526 3525
f 3505 3504 3530
f 3506 3505 3530
f 3507 3473 3506
f 3531 3473 3507
f 3533 3555 3508
f 3504 3508 3555
f 3557 3481 3560
f 3533 3481 3557
f 3509 3561 3510
f 3561 3535 3510
f 3560 3511 3536
f 3560 3481 3511
f 3510 3512 3482
f 3535 3512 3510
f 3482 3512 3484
f 3512 3562 3484
f 3513 3536 3511
f 3564 3484 3562
f 3564 3485 3484
f 3563 3513 3486
f 3514 3485 3564
f 3516 3563 3486
f 3538 3515 3514
f 3566 3516 3489
f 3567 3515 3538
f 3567 3491 3515
f 3568 3489 3492
f 3568 3566 3489
f 3539 3491 3567
f 3539 3490 3491
f 3517 3568 3492
f 3541 3490 3539
f 3542 3518 3494
f 3543 3461 3541
f 3545 3494 3496
f 3545 3542 3494
f 3543 3519 3461
f 3543 3544 3519
f 3520 3550 3496
f 3550 3545 3496
f 3544 3548 3519
f 3521 3550 3520
f 3521 3551 3550
f 3576 3502 3523
f 3577 3523 3469
f 3527 3524 3525
f 3526 3527 3525
f 3601 3599 3530
f 3599 3553 3530
f 3554 3507 3553
f 3555 3601 3504
f 3530 3504 3601
f 3553 3506 3530
f 3553 3507 3506
f 3554 3531 3507
f 3555 3533 3534
f 3533 3557 3534
f 3558 3509 3477
f 3559 3509 3558
f 3559 3561 3509
f 3536 3607 3560
f 3562 3512 3584
f 3512 3535 3584
f 3563 3536 3513
f 3537 3563 3516
f 3538 3514 3564
f 3566 3537 3516
f 3591 3568 3517
f 3589 3541 3539
f 3540 3517 3518
f 3540 3591 3517
f 3543 3541 3589
f 3542 3540 3518
f 3569 3544 3543
f 3550 3572 3545
f 3544 3546 3548
f 3546 3547 3548
f 3551 3549 3550
f 3549 3572 3550
f 3573 3549 3551
f 3526 3547 3579
f 3552 3573 3551
f 3574 3552 3528
f 3574 3573 3552
f 3574 3522 3597
f 3574 3528 3522
f 3597 3529 3576
f 3597 3522 3529
f 3595 3576 3523
f 3577 3469 3524
f 3580 3524 3527
f 3527 3579 3580
f 3579 3527 3526
f 3581 3531 3600
f 3582 3634 3555
f 3601 3555 3634
f 3531 3554 3600
f 3581 3556 3531
f 3557 3660 3534
f 3660 3582 3534
f 3555 3534 3582
f 3603 3477 3532
f 3558 3477 3603
f 3607 3583 3560
f 3583 3557 3560
f 3660 3557 3583
f 3559 3585 3561
f 3561 3585 3535
f 3535 3585 3584
f 3586 3607 3536
f 3611 3562 3584
f 3586 3563 3644
f 3586 3536 3563
f 3587 3562 3611
f 3587 3564 3562
f 3537 3644 3563
f 3565 3564 3587
f 3565 3538 3564
f 3588 3537 3566
f 3588 3668 3537
f 3615 3538 3565
f 3615 3567 3538
f 3590 3566 3568
f 3590 3588 3566
f 3589 3567 3615
f 3589 3539 3567
f 3591 3590 3568
f 3619 3591 3540
f 3569 3543 3589
f 3592 3540 3542
f 3592 3619 3540
f 3545 3592 3542
f 3592 3545 3620
f 3570 3544 3569
f 3620 3572 3596
f 3545 3572 3620
f 3546 3571 3547
f 3594 3571 3546
f 3544 3570 3546
f 3570 3594 3546
f 3549 3596 3572
f 3573 3596 3549
f 3575 3573 3574
f 3575 3574 3597
f 3628 3597 3576
f 3628 3576 3595
f 3595 3523 3577
f 3621 3577 3629
f 3629 3524 3578
f 3629 3577 3524
f 3580 3578 3524
f 3547 3571 3579
f 3602 3556 3581
f 3602 3532 3556
f 3603 3532 3602
f 3604 3558 3603
f 3604 3559 3558
f 3604 3608 3559
f 3585 3559 3608
f 3584 3638 3640
f 3584 3585 3638
f 3586 3639 3607
f 3641 3639 3586
f 3611 3584 3640
f 3644 3641 3586
f 3643 3644 3537
f 3612 3565 3587
f 3668 3643 3537
f 3613 3565 3612
f 3614 3668 3588
f 3615 3565 3613
f 3590 3614 3588
f 3645 3589 3615
f 3618 3590 3591
f 3616 3589 3645
f 3619 3618 3591
f 3616 3569 3589
f 3616 3593 3569
f 3593 3570 3569
f 3620 3646 3592
f 3647 3628 3595
f 3648 3595 3577
f 3647 3595 3648
f 3648 3577 3621
f 3630 3629 3578
f 3571 3594 3631
f 3573 3625 3596
f 3625 3575 3627
f 3625 3573 3575
f 3627 3597 3628
f 3627 3575 3597
f 3652 3578 3580
f 3652 3630 3578
f 3579 3652 3580
f 3579 3631 3652
f 3631 3579 3571
f 3599 3633 3656
f 3599 3601 3633
f 3601 3634 3633
f 3598 3599 3656
f 3598 3553 3599
f 3632 3553 3598
f 3632 3554 3553
f 3600 3554 3632
f 3636 3603 3707
f 3636 3604 3603
f 3636 3605 3604
f 3606 3660 3583
f 3604 3605 3608
f 3606 3607 3610
f 3606 3583 3607
f 3608 3609 3585
f 3585 3609 3638
f 3610 3607 3639
f 3642 3611 3640
f 3612 3611 3642
f 3612 3587 3611
f 3691 3615 3613
f 3671 3614 3590
f 3645 3615 3691
f 3618 3671 3590
f 3617 3618 3619
f 3592 3617 3619
f 3617 3592 3646
f 3622 3570 3593
f 3676 3620 3596
f 3646 3620 3676
f 3622 3623 3594
f 3570 3622 3594
f 3650 3596 3625
f 3676 3596 3650
f 3624 3625 3627
f 3650 3625 3624
f 3626 3627 3628
f 3624 3627 3626
f 3628 3651 3626
f 3647 3651 3628
f 3631 3655 3652
f 3594 3623 3631
f 3623 3655 3631
f 3633 3634 3659
f 3657 3600 3632
f 3733 3600 3657
f 3733 3581 3600
f 3602 3581 3733
f 3660 3658 3582
f 3659 3582 3658
f 3634 3582 3659
f 3635 3605 3636
f 3635 3662 3605
f 3664 3661 3606
f 3606 3661 3660
f 3637 3605 3662
f 3608 3605 3637
f 3610 3664 3606
f 3609 3608 3637
f 3638 3637 3665
f 3638 3609 3637
f 3685 3610 3639
f 3666 3638 3665
f 3666 3640 3638
f 3641 3685 3639
f 3642 3640 3666
f 3667 3641 3644
f 3686 3612 3642
f 3643 3667 3644
f 3689 3612 3686
f 3689 3613 3612
f 3669 3668 3614
f 3691 3613 3689
f 3671 3669 3614
f 3692 3645 3691
f 3670 3671 3618
f 3692 3616 3645
f 3692 3720 3616
f 3672 3618 3617
f 3672 3670 3618
f 3616 3674 3593
f 3720 3674 3616
f 3646 3672 3617
f 3675 3672 3646
f 3674 3622 3593
f 3674 3649 3622
f 3676 3675 3646
f 3699 3626 3651
f 3647 3648 3723
f 3723 3621 3695
f 3723 3648 3621
f 3629 3695 3621
f 3679 3695 3629
f 3679 3629 3630
f 3623 3649 3653
f 3622 3649 3623
f 3650 3624 3677
f 3626 3677 3624
f 3626 3699 3677
f 3654 3630 3652
f 3654 3679 3630
f 3655 3654 3652
f 3655 3653 3654
f 3653 3655 3623
f 3656 3704 3761
f 3656 3633 3704
f 3633 3659 3704
f 3598 3656 3761
f 3703 3632 3598
f 3657 3632 3703
f 3732 3603 3602
f 3660 3708 3658
f 3706 3636 3707
f 3706 3681 3636
f 3708 3660 3661
f 3681 3635 3636
f 3635 3681 3662
f 3681 3682 3662
f 3683 3661 3664
f 3662 3663 3637
f 3682 3663 3662
f 3684 3664 3610
f 3665 3637 3663
f 3610 3685 3684
f 3745 3685 3641
f 3714 3642 3666
f 3667 3745 3641
f 3686 3642 3714
f 3687 3667 3643
f 3643 3688 3687
f 3668 3688 3643
f 3668 3669 3688
f 3690 3669 3671
f 3670 3690 3671
f 3673 3670 3672
f 3698 3674 3720
f 3675 3673 3672
f 3698 3693 3649
f 3674 3698 3649
f 3676 3694 3675
f 3650 3694 3676
f 3725 3694 3650
f 3725 3650 3677
f 3700 3651 3678
f 3700 3699 3651
f 3647 3678 3651
f 3696 3695 3679
f 3697 3679 3654
f 3654 3730 3697
f 3653 3730 3654
f 3649 3693 3653
f 3693 3730 3653
f 3702 3598 3761
f 3702 3703 3598
f 3704 3659 3680
f 3732 3602 3733
f 3680 3658 3708
f 3659 3658 3680
f 3706 3707 3732
f 3707 3603 3732
f 3709 3681 3706
f 3709 3737 3681
f 3682 3681 3737
f 3663 3710 3741
f 3663 3682 3710
f 3742 3663 3741
f 3742 3665 3663
f 3711 3684 3685
f 3712 3665 3742
f 3712 3666 3665
f 3745 3711 3685
f 3714 3666 3712
f 3713 3745 3667
f 3715 3686 3714
f 3687 3713 3667
f 3746 3713 3687
f 3689 3686 3715
f 3716 3687 3688
f 3716 3746 3687
f 3669 3716 3688
f 3747 3716 3669
f 3718 3691 3689
f 3750 3669 3690
f 3750 3747 3669
f 3718 3692 3691
f 3718 3749 3692
f 3721 3690 3670
f 3721 3750 3690
f 3749 3720 3692
f 3673 3721 3670
f 3721 3673 3753
f 3724 3675 3694
f 3673 3675 3724
f 3753 3673 3724
f 3724 3694 3725
f 3647 3722 3678
f 3722 3647 3723
f 3723 3695 3727
f 3696 3727 3695
f 3725 3677 3701
f 3699 3701 3677
f 3699 3700 3701
f 3696 3679 3697
f 3731 3760 3704
f 3761 3704 3760
f 3705 3731 3680
f 3704 3680 3731
f 3734 3706 3732
f 3767 3705 3708
f 3708 3705 3680
f 3766 3708 3661
f 3767 3708 3766
f 3736 3709 3706
f 3737 3709 3736
f 3766 3661 3683
f 3737 3710 3682
f 3791 3683 3664
f 3741 3710 3740
f 3791 3684 3743
f 3791 3664 3684
f 3711 3743 3684
f 3770 3714 3712
f 3797 3714 3770
f 3797 3715 3714
f 3717 3715 3797
f 3717 3689 3715
f 3717 3718 3689
f 3717 3748 3718
f 3748 3749 3718
f 3719 3720 3749
f 3755 3722 3723
f 3777 3723 3727
f 3755 3723 3777
f 3698 3756 3693
f 3720 3719 3698
f 3719 3756 3698
f 3724 3752 3753
f 3725 3752 3724
f 3757 3752 3725
f 3726 3725 3701
f 3757 3725 3726
f 3701 3758 3726
f 3700 3758 3701
f 3758 3700 3678
f 3727 3696 3728
f 3728 3697 3759
f 3728 3696 3697
f 3759 3730 3729
f 3759 3697 3730
f 3693 3756 3730
f 3756 3729 3730
f 3762 3703 3702
f 3762 3783 3703
f 3783 3657 3703
f 3783 3784 3657
f 3784 3733 3657
f 3763 3733 3784
f 3763 3732 3733
f 3763 3734 3732
f 3735 3736 3734
f 3736 3706 3734
f 3735 3737 3736
f 3735 3786 3737
f 3738 3737 3786
f 3739 3766 3683
f 3710 3737 3738
f 3740 3790 3825
f 3740 3710 3790
f 3710 3738 3790
f 3683 3791 3739
f 3768 3740 3825
f 3768 3741 3740
f 3744 3741 3768
f 3744 3742 3741
f 3794 3743 3711
f 3744 3712 3742
f 3771 3711 3745
f 3770 3712 3744
f 3771 3713 3796
f 3771 3745 3713
f 3772 3713 3746
f 3772 3796 3713
f 3801 3746 3716
f 3801 3772 3746
f 3773 3717 3797
f 3747 3801 3716
f 3800 3801 3747
f 3717 3773 3748
f 3773 3806 3748
f 3774 3747 3750
f 3774 3800 3747
f 3751 3748 3806
f 3751 3749 3748
f 3721 3774 3750
f 3721 3754 3774
f 3756 3805 3781
f 3751 3719 3749
f 3751 3805 3719
f 3805 3756 3719
f 3754 3753 3752
f 3721 3753 3754
f 3678 3775 3779
f 3775 3722 3755
f 3775 3678 3722
f 3727 3780 3777
f 3756 3781 3729
f 3757 3726 3778
f 3758 3778 3726
f 3758 3779 3778
f 3779 3758 3678
f 3780 3727 3728
f 3759 3780 3728
f 3731 3782 3760
f 3761 3782 3813
f 3761 3760 3782
f 3814 3761 3813
f 3814 3702 3761
f 3762 3702 3814
f 3734 3763 3785
f 3785 3765 3734
f 3767 3764 3705
f 3765 3735 3734
f 3787 3735 3765
f 3766 3764 3767
f 3789 3764 3766
f 3789 3766 3739
f 3786 3788 3738
f 3738 3788 3790
f 3791 3820 3739
f 3794 3771 3795
f 3794 3711 3771
f 3769 3770 3744
f 3796 3795 3771
f 3797 3770 3769
f 3805 3751 3806
f 3754 3809 3774
f 3807 3809 3754
f 3776 3775 3755
f 3804 3755 3777
f 3776 3755 3804
f 3810 3777 3780
f 3804 3777 3810
f 3752 3808 3754
f 3808 3807 3754
f 3757 3808 3752
f 3837 3808 3757
f 3837 3757 3778
f 3812 3780 3759
f 3759 3836 3812
f 3729 3836 3759
f 3781 3836 3729
f 3840 3783 3762
f 3840 3841 3783
f 3843 3842 3731
f 3782 3731 3842
f 3841 3784 3783
f 3841 3763 3784
f 3785 3763 3841
f 3816 3843 3705
f 3731 3705 3843
f 3764 3818 3816
f 3705 3764 3816
f 3845 3787 3765
f 3817 3787 3845
f 3817 3786 3787
f 3786 3735 3787
f 3818 3789 3847
f 3764 3789 3818
f 3788 3786 3817
f 3847 3789 3820
f 3790 3821 3822
f 3790 3788 3821
f 3789 3739 3820
f 3825 3790 3822
f 3823 3820 3791
f 3792 3791 3743
f 3823 3791 3792
f 3793 3744 3768
f 3792 3794 3851
f 3792 3743 3794
f 3769 3744 3793
f 3795 3851 3794
f 3854 3795 3796
f 3826 3797 3769
f 3827 3796 3772
f 3827 3854 3796
f 3799 3797 3826
f 3799 3773 3797
f 3801 3827 3772
f 3827 3801 3798
f 3773 3799 3806
f 3799 3828 3806
f 3801 3829 3798
f 3800 3829 3801
f 3802 3806 3828
f 3774 3829 3800
f 3774 3809 3829
f 3809 3803 3829
f 3880 3776 3804
f 3802 3805 3806
f 3802 3831 3805
f 3831 3781 3805
f 3803 3809 3807
f 3807 3808 3859
f 3775 3856 3832
f 3776 3880 3775
f 3837 3859 3808
f 3778 3833 3837
f 3832 3833 3779
f 3833 3778 3779
f 3832 3779 3775
f 3780 3811 3810
f 3811 3780 3812
f 3813 3782 3838
f 3839 3813 3838
f 3839 3814 3813
f 3762 3814 3839
f 3815 3785 3841
f 3865 3785 3815
f 3865 3765 3785
f 3867 3845 3765
f 3845 3848 3817
f 3817 3819 3788
f 3848 3819 3817
f 3788 3819 3821
f 3870 3847 3820
f 3823 3870 3820
f 3872 3825 3822
f 3824 3825 3872
f 3824 3768 3825
f 3792 3849 3823
f 3850 3849 3792
f 3793 3768 3824
f 3851 3850 3792
f 3874 3769 3793
f 3852 3851 3795
f 3854 3852 3795
f 3826 3769 3874
f 3826 3876 3799
f 3855 3827 3798
f 3876 3828 3799
f 3858 3798 3829
f 3858 3855 3798
f 3830 3802 3828
f 3803 3858 3829
f 3860 3858 3803
f 3880 3804 3857
f 3810 3857 3804
f 3802 3830 3831
f 3807 3859 3803
f 3859 3860 3803
f 3856 3775 3880
f 3834 3810 3811
f 3834 3811 3862
f 3862 3812 3885
f 3862 3811 3812
f 3885 3836 3835
f 3885 3812 3836
f 3781 3831 3836
f 3831 3835 3836
f 3837 3886 3859
f 3886 3837 3833
f 3888 3762 3839
f 3888 3863 3762
f 3863 3840 3762
f 3863 3889 3840
f 3889 3841 3840
f 3889 3815 3841
f 3864 3890 3842
f 3887 3842 3890
f 3782 3842 3887
f 3887 3838 3782
f 3844 3864 3843
f 3842 3843 3864
f 3816 3869 3844
f 3843 3816 3844
f 3865 3867 3765
f 3867 3868 3845
f 3869 3818 3847
f 3816 3818 3869
f 3848 3845 3868
f 3821 3846 3897
f 3821 3819 3846
f 3819 3848 3846
f 3920 3821 3897
f 3920 3822 3821
f 3872 3822 3920
f 3849 3850 3924
f 3873 3793 3824
f 3851 3924 3850
f 3874 3793 3873
f 3875 3852 3854
f 3876 3826 3874
f 3853 3854 3827
f 3853 3875 3854
f 3855 3853 3827
f 3877 3876 3878
f 3877 3828 3876
f 3879 3855 3858
f 3877 3830 3828
f 3877 3882 3830
f 3883 3879 3858
f 3860 3883 3858
f 3881 3857 3810
f 3834 3881 3810
f 3830 3882 3835
f 3831 3830 3835
f 3886 3861 3859
f 3861 3860 3859
f 3838 3887 3911
f 3911 3839 3838
f 3912 3839 3911
f 3912 3888 3839
f 3913 3863 3888
f 3913 3889 3863
f 3891 3815 3889
f 3916 3815 3891
f 3815 3916 3865
f 3916 3892 3865
f 3892 3867 3865
f 3892 3866 3867
f 3867 3866 3868
f 3866 3894 3868
f 3893 3869 3847
f 3868 3894 3848
f 3848 3894 3846
f 3894 3896 3846
f 3893 3870 3895
f 3893 3847 3870
f 3897 3846 3896
f 3871 3870 3823
f 3899 3872 3920
f 3871 3849 3898
f 3871 3823 3849
f 3824 3872 3899
f 3924 3898 3849
f 3925 3924 3851
f 3900 3851 3852
f 3900 3925 3851
f 3875 3900 3852
f 3876 3928 3927
f 3928 3876 3874
f 3875 3853 3929
f 3927 3878 3876
f 3853 3904 3929
f 3855 3904 3853
f 3902 3877 3878
f 3879 3904 3855
f 3856 3931 3905
f 3931 3880 3932
f 3931 3856 3880
f 3932 3857 3934
f 3932 3880 3857
f 3881 3934 3857
f 3935 3934 3881
f 3877 3902 3882
f 3908 3883 3860
f 3861 3908 3860
f 3938 3908 3861
f 3833 3967 3938
f 3967 3832 3884
f 3967 3833 3832
f 3856 3884 3832
f 3856 3905 3884
f 3935 3881 3834
f 3862 3935 3834
f 3937 3935 3862
f 3909 3862 3885
f 3937 3862 3909
f 3885 3906 3909
f 3835 3906 3885
f 3882 3906 3835
f 3886 3938 3861
f 3938 3886 3833
f 3939 3940 3887
f 3911 3887 3940
f 3942 3888 3912
f 3913 3888 3942
f 3914 3889 3913
f 3914 3891 3889
f 3915 3939 3890
f 3887 3890 3939
f 3915 3864 3844
f 3890 3864 3915
f 3979 3975 3869
f 3975 3844 3869
f 3946 3892 3916
f 3946 3866 3892
f 3946 3947 3866
f 3979 3869 3893
f 3894 3866 3947
f 3896 3917 3952
f 3896 3894 3917
f 3918 3896 3952
f 3918 3897 3896
f 3871 3895 3870
f 3920 3897 3918
f 3898 3919 3871
f 3922 3824 3899
f 3923 3824 3922
f 3923 3873 3824
f 3954 3873 3923
f 3954 3874 3873
f 3954 3928 3874
f 3956 3900 3875
f 3929 3956 3875
f 3959 3878 3927
f 3930 3929 3904
f 3959 3902 3878
f 3959 3901 3902
f 3879 3903 3904
f 3903 3930 3904
f 3883 3903 3879
f 3908 3903 3883
f 3935 3933 3934
f 3906 3907 3910
f 3906 3901 3907
f 3902 3901 3906
f 3882 3902 3906
f 3937 3909 3910
f 3906 3910 3909
f 3943 3913 3942
f 3943 3914 3913
f 3911 3940 3941
f 3941 3912 3911
f 3942 3912 3941
f 3945 3891 3914
f 3891 3974 3916
f 3945 3974 3891
f 3974 3978 3916
f 3915 3844 3975
f 3946 3916 3978
f 3950 3979 3893
f 3947 3949 3894
f 3894 3949 3917
f 3949 3951 3917
f 3950 3895 3982
f 3950 3893 3895
f 3952 3917 3951
f 3871 3982 3895
f 3985 3920 3918
f 3921 3920 3985
f 3921 3899 3920
f 3953 3919 3898
f 3922 3899 3921
f 3988 3898 3924
f 3988 3953 3898
f 3926 3924 3925
f 3926 3988 3924
f 3926 3925 3900
f 3954 3955 3928
f 3956 3926 3900
f 3955 3927 3928
f 3929 3957 3956
f 3995 3957 3929
f 3959 3927 3955
f 3930 3995 3929
f 3930 3996 3995
f 3961 3884 3905
f 3905 3993 3961
f 3931 3993 3905
f 3993 3932 3962
f 3993 3931 3932
f 3962 3934 3933
f 3962 3932 3934
f 3903 3996 3930
f 3965 3903 3908
f 3965 3996 3903
f 3966 3965 3908
f 3938 3967 3966
f 3997 3933 3935
f 3937 3997 3935
f 3998 3997 3937
f 3936 3937 3910
f 3998 3937 3936
f 3910 3969 3936
f 3907 3969 3910
f 3901 3960 3907
f 3960 3969 3907
f 3938 3966 3908
f 3939 3973 3940
f 3941 3973 4002
f 3941 3940 3973
f 3970 3941 4002
f 3970 3942 3941
f 3971 3942 3970
f 3971 3943 3942
f 3972 3943 3971
f 3972 3914 3943
f 3944 3914 3972
f 3944 3945 3914
f 3939 3915 3977
f 3977 3915 3975
f 4009 3947 3946
f 4009 3948 3947
f 3949 3947 3948
f 4010 3980 3950
f 3950 3980 3979
f 3951 3981 4013
f 3951 3949 3981
f 3982 4010 3950
f 3952 3951 4013
f 3983 3918 3952
f 3984 3982 3871
f 3985 3918 3983
f 3984 3919 3986
f 3984 3871 3919
f 3953 3986 3919
f 3987 3922 3921
f 3923 3922 3987
f 4017 3988 3926
f 3989 3954 3923
f 3991 4017 3926
f 3954 3989 3955
f 3989 3992 3955
f 3956 3991 3926
f 3956 3957 3991
f 3994 3993 3962
f 3994 3962 3933
f 3992 3959 3955
f 3992 3958 3959
f 3958 3960 3959
f 3884 3961 4029
f 3993 4023 3961
f 3963 3994 3933
f 3997 3963 3933
f 3960 3958 3969
f 3960 3901 3959
f 3964 3965 3966
f 3967 3964 3966
f 3967 4029 3964
f 4029 3967 3884
f 3998 3936 3968
f 3969 3968 3936
f 4003 3970 4002
f 4003 4004 3970
f 4004 3971 3970
f 4004 4033 3971
f 4033 3972 3971
f 3973 3939 4006
f 4034 3944 3972
f 3944 4034 3945
f 4034 4007 3945
f 3977 3976 4006
f 3939 3977 4006
f 3945 4007 3974
f 4007 4036 3974
f 3976 3975 4008
f 3977 3975 3976
f 3978 3974 4036
f 4009 3978 4036
f 4008 3979 4011
f 4008 3975 3979
f 3946 3978 4009
f 4011 3979 3980
f 3948 4012 3949
f 3949 4012 3981
f 4043 3952 4013
f 3983 3952 4043
f 4015 3984 4014
f 4015 3982 3984
f 3986 4014 3984
f 4016 3986 3953
f 4016 3953 3988
f 3989 3923 3987
f 4017 4016 3988
f 4048 4017 3991
f 4045 3992 3989
f 3957 3990 3991
f 3990 4048 3991
f 3995 3990 3957
f 3995 4022 3990
f 4078 4028 4023
f 4023 3993 3994
f 3963 4019 3994
f 3992 4020 3958
f 3996 4022 3995
f 4026 3996 3965
f 4026 4022 3996
f 4027 4026 3965
f 3964 4029 4027
f 3961 4028 4029
f 4028 3961 4023
f 3999 3963 3997
f 3998 3999 3997
f 4053 3999 3998
f 4000 3998 3968
f 4053 3998 4000
f 3968 4024 4000
f 3969 4024 3968
f 3958 4024 3969
f 3964 4027 3965
f 4002 4059 4031
f 4002 3973 4059
f 3973 4001 4059
f 4003 4002 4031
f 4005 3972 4033
f 4034 3972 4005
f 4035 4001 4006
f 3973 4006 4001
f 4062 4035 3976
f 3976 4035 4006
f 4007 4061 4036
f 4037 4062 4008
f 4008 4062 3976
f 4038 4009 4036
f 4011 4037 4008
f 3948 4009 4038
f 4010 4011 3980
f 3981 4040 4065
f 3981 4012 4040
f 4012 3948 4040
f 4013 3981 4065
f 4041 4010 3982
f 4041 4015 4066
f 4041 3982 4015
f 4014 4066 4015
f 4067 3985 3983
f 4068 4014 3986
f 4070 3985 4067
f 4070 3921 3985
f 4016 4068 3986
f 3987 3921 4070
f 4044 3989 3987
f 4046 4016 4017
f 4048 4046 4017
f 3990 4018 4048
f 4076 4018 3990
f 3992 4021 4020
f 4022 4076 3990
f 4049 4078 4023
f 4051 4049 3994
f 4049 4023 3994
f 4051 3994 4019
f 3999 4019 3963
f 4024 4021 4025
f 4020 4021 4024
f 3958 4020 4024
f 4026 4027 4056
f 4029 4056 4027
f 4029 4028 4056
f 4053 4000 4030
f 4024 4030 4000
f 4024 4025 4030
f 4057 4003 4031
f 4004 4003 4057
f 4032 4004 4057
f 4032 4033 4004
f 4005 4033 4032
f 4059 4001 4060
f 4088 4034 4005
f 4034 4088 4091
f 4035 4093 4060
f 4001 4035 4060
f 4007 4034 4091
f 4007 4091 4061
f 4093 4035 4062
f 4063 4038 4036
f 4039 4038 4063
f 4122 4037 4011
f 4038 4039 3948
f 3948 4039 4040
f 4122 4010 4097
f 4122 4011 4010
f 4041 4097 4010
f 4127 4013 4065
f 4042 4013 4127
f 4042 4043 4013
f 4066 4126 4041
f 4042 3983 4043
f 4069 4066 4014
f 4067 3983 4042
f 4068 4069 4014
f 4099 4068 4016
f 4071 4099 4016
f 4070 4044 3987
f 4046 4071 4016
f 4044 4045 3989
f 4073 4046 4048
f 4047 3992 4045
f 4018 4073 4048
f 4076 4073 4018
f 4049 4051 4103
f 4103 4019 4050
f 4103 4051 4019
f 3992 4047 4021
f 4047 4074 4021
f 4022 4080 4076
f 4026 4080 4022
f 4052 4080 4026
f 4028 4140 4055
f 4078 4140 4028
f 3999 4050 4019
f 4054 4053 4030
f 4030 4079 4054
f 4025 4079 4030
f 4021 4074 4025
f 4074 4079 4025
f 4055 4052 4056
f 4052 4026 4056
f 4055 4056 4028
f 4085 4086 4057
f 4086 4087 4057
f 4087 4032 4057
f 4087 4058 4032
f 4058 4005 4032
f 4058 4088 4005
f 4115 4113 4059
f 4031 4113 4084
f 4031 4059 4113
f 4085 4031 4084
f 4085 4057 4031
f 4089 4091 4088
f 4090 4115 4060
f 4059 4060 4115
f 4093 4090 4060
f 4091 4092 4061
f 4092 4063 4061
f 4121 4093 4062
f 4061 4063 4036
f 4121 4037 4122
f 4121 4062 4037
f 4063 4095 4039
f 4064 4039 4095
f 4040 4064 4124
f 4040 4039 4064
f 4065 4040 4124
f 4126 4097 4041
f 4098 4042 4127
f 4129 4126 4066
f 4069 4129 4066
f 4100 4042 4098
f 4100 4067 4042
f 4099 4069 4068
f 4070 4067 4100
f 4134 4099 4071
f 4070 4132 4044
f 4132 4075 4044
f 4072 4071 4046
f 4072 4134 4071
f 4075 4045 4044
f 4073 4072 4046
f 4072 4073 4077
f 4102 4078 4049
f 4106 4078 4102
f 4104 4049 4103
f 4102 4049 4104
f 4074 4105 4109
f 4075 4047 4045
f 4075 4105 4047
f 4105 4074 4047
f 4077 4076 4081
f 4073 4076 4077
f 4078 4106 4140
f 4107 4103 4050
f 4079 4109 4108
f 4074 4109 4079
f 4080 4081 4076
f 4082 4080 4052
f 4082 4081 4080
f 4082 4055 4083
f 4082 4052 4055
f 4140 4083 4055
f 4110 3999 4053
f 4110 4107 3999
f 4107 4050 3999
f 4110 4054 4141
f 4110 4053 4054
f 4079 4141 4054
f 4079 4108 4141
f 4111 4058 4087
f 4114 4058 4111
f 4114 4089 4058
f 4089 4088 4058
f 4148 4089 4114
f 4091 4089 4148
f 4092 4091 4148
f 4094 4093 4119
f 4090 4093 4094
f 4063 4092 4118
f 4121 4119 4093
f 4063 4118 4095
f 4096 4064 4095
f 4096 4149 4064
f 4124 4064 4149
f 4097 4123 4122
f 4151 4065 4124
f 4127 4065 4151
f 4129 4152 4126
f 4128 4129 4069
f 4130 4069 4099
f 4130 4128 4069
f 4131 4130 4099
f 4100 4132 4070
f 4134 4131 4099
f 4133 4134 4072
f 4101 4133 4072
f 4077 4101 4072
f 4136 4101 4077
f 4102 4104 4135
f 4135 4103 4161
f 4135 4104 4103
f 4107 4161 4103
f 4139 4136 4077
f 4081 4139 4077
f 4082 4139 4081
f 4193 4139 4082
f 4193 4082 4083
f 4163 4107 4110
f 4163 4110 4141
f 4146 4086 4144
f 4087 4146 4143
f 4087 4086 4146
f 4111 4087 4143
f 4167 4165 4113
f 4084 4113 4165
f 4145 4084 4165
f 4144 4084 4145
f 4085 4084 4144
f 4144 4086 4085
f 4112 4114 4111
f 4112 4148 4114
f 4090 4147 4115
f 4147 4167 4115
f 4113 4115 4167
f 4116 4147 4094
f 4094 4147 4090
f 4148 4169 4092
f 4169 4117 4092
f 4116 4094 4119
f 4092 4117 4118
f 4119 4121 4208
f 4118 4120 4095
f 4117 4120 4118
f 4095 4120 4096
f 4120 4171 4096
f 4208 4122 4210
f 4208 4121 4122
f 4096 4171 4149
f 4123 4210 4122
f 4125 4124 4149
f 4150 4123 4097
f 4151 4124 4125
f 4150 4126 4178
f 4150 4097 4126
f 4179 4127 4151
f 4152 4178 4126
f 4180 4127 4179
f 4180 4098 4127
f 4153 4152 4129
f 4128 4153 4129
f 4154 4098 4180
f 4154 4100 4098
f 4185 4100 4154
f 4187 4130 4131
f 4185 4184 4132
f 4100 4185 4132
f 4186 4131 4134
f 4186 4187 4131
f 4188 4132 4184
f 4188 4075 4132
f 4133 4186 4134
f 4186 4133 4156
f 4159 4157 4102
f 4159 4102 4135
f 4188 4105 4075
f 4188 4137 4105
f 4156 4101 4136
f 4133 4101 4156
f 4136 4139 4160
f 4106 4157 4196
f 4157 4106 4102
f 4138 4200 4162
f 4137 4200 4138
f 4109 4137 4138
f 4137 4109 4105
f 4193 4160 4139
f 4140 4196 4083
f 4196 4140 4106
f 4163 4141 4142
f 4108 4142 4141
f 4108 4138 4142
f 4138 4162 4142
f 4138 4108 4109
f 4221 4111 4143
f 4144 4145 4166
f 4146 4144 4166
f 4164 4111 4221
f 4112 4111 4164
f 4164 4168 4112
f 4148 4112 4168
f 4169 4148 4168
f 4224 4147 4116
f 4119 4207 4116
f 4120 4117 4170
f 4208 4207 4119
f 4171 4120 4170
f 4149 4171 4172
f 4150 4210 4123
f 4174 4149 4172
f 4174 4125 4149
f 4176 4125 4174
f 4176 4151 4125
f 4178 4173 4150
f 4179 4151 4176
f 4177 4178 4152
f 4153 4177 4152
f 4181 4153 4128
f 4182 4128 4130
f 4182 4181 4128
f 4187 4182 4130
f 4156 4155 4186
f 4189 4155 4156
f 4158 4159 4135
f 4158 4161 4215
f 4158 4135 4161
f 4197 4215 4161
f 4136 4194 4156
f 4194 4189 4156
f 4160 4194 4136
f 4193 4194 4160
f 4197 4161 4107
f 4163 4197 4107
f 4195 4193 4083
f 4195 4083 4196
f 4198 4163 4142
f 4198 4142 4162
f 4146 4166 4201
f 4220 4146 4201
f 4220 4143 4146
f 4221 4143 4220
f 4145 4165 4222
f 4166 4145 4222
f 4147 4223 4167
f 4223 4203 4167
f 4165 4167 4203
f 4224 4223 4147
f 4168 4204 4169
f 4204 4225 4169
f 4169 4205 4117
f 4225 4205 4169
f 4117 4205 4170
f 4170 4209 4171
f 4172 4171 4209
f 4231 4210 4150
f 4173 4231 4150
f 4233 4173 4178
f 4175 4179 4176
f 4177 4233 4178
f 4234 4179 4175
f 4234 4180 4179
f 4211 4177 4153
f 4212 4180 4234
f 4236 4153 4181
f 4236 4211 4153
f 4212 4154 4180
f 4182 4236 4181
f 4212 4185 4154
f 4212 4239 4185
f 4183 4182 4187
f 4185 4213 4184
f 4239 4213 4185
f 4186 4183 4187
f 4183 4186 4191
f 4159 4214 4157
f 4158 4214 4159
f 4213 4188 4184
f 4213 4216 4188
f 4216 4192 4188
f 4190 4189 4194
f 4155 4189 4190
f 4191 4155 4190
f 4186 4155 4191
f 4157 4217 4196
f 4200 4192 4249
f 4137 4192 4200
f 4192 4137 4188
f 4218 4194 4193
f 4218 4190 4194
f 4218 4195 4246
f 4218 4193 4195
f 4196 4246 4195
f 4196 4217 4246
f 4199 4197 4163
f 4199 4163 4198
f 4162 4249 4198
f 4249 4162 4200
f 4201 4166 4219
f 4202 4164 4221
f 4202 4253 4164
f 4165 4203 4274
f 4274 4222 4165
f 4164 4253 4168
f 4253 4204 4168
f 4225 4204 4277
f 4206 4205 4225
f 4208 4226 4207
f 4226 4116 4207
f 4205 4206 4227
f 4229 4205 4227
f 4170 4205 4229
f 4209 4170 4229
f 4209 4229 4257
f 4230 4208 4210
f 4258 4209 4257
f 4258 4172 4209
f 4230 4210 4231
f 4259 4172 4258
f 4259 4174 4172
f 4233 4231 4173
f 4232 4174 4259
f 4232 4176 4174
f 4175 4176 4232
f 4261 4236 4182
f 4263 4182 4183
f 4263 4261 4182
f 4241 4263 4183
f 4191 4241 4183
f 4157 4242 4217
f 4214 4242 4157
f 4214 4237 4242
f 4265 4214 4158
f 4265 4237 4214
f 4265 4215 4238
f 4265 4158 4215
f 4243 4238 4215
f 4216 4266 4192
f 4190 4245 4191
f 4245 4241 4191
f 4218 4245 4190
f 4197 4243 4215
f 4199 4243 4197
f 4192 4266 4249
f 4248 4199 4198
f 4248 4198 4249
f 4269 4220 4250
f 4269 4273 4220
f 4273 4221 4220
f 4201 4219 4250
f 4250 4220 4201
f 4272 4221 4273
f 4202 4221 4272
f 4272 4252 4202
f 4219 4166 4222
f 4253 4202 4252
f 4204 4275 4277
f 4204 4253 4275
f 4254 4223 4224
f 4254 4224 4255
f 4225 4277 4206
f 4255 4116 4226
f 4255 4224 4116
f 4208 4282 4226
f 4227 4228 4229
f 4230 4282 4208
f 4257 4229 4228
f 4289 4175 4232
f 4233 4177 4286
f 4177 4292 4286
f 4260 4175 4289
f 4260 4234 4175
f 4211 4292 4177
f 4290 4234 4260
f 4290 4212 4234
f 4235 4211 4236
f 4290 4293 4212
f 4261 4235 4236
f 4262 4212 4293
f 4262 4239 4212
f 4242 4294 4264
f 4237 4294 4242
f 4265 4294 4237
f 4244 4239 4262
f 4244 4213 4239
f 4241 4240 4263
f 4245 4240 4241
f 4242 4301 4217
f 4242 4264 4301
f 4213 4244 4216
f 4244 4266 4216
f 4267 4245 4218
f 4267 4246 4300
f 4267 4218 4246
f 4217 4300 4246
f 4217 4301 4300
f 4248 4249 4247
f 4266 4247 4249
f 4250 4271 4270
f 4250 4219 4271
f 4269 4250 4270
f 4222 4274 4251
f 4271 4222 4251
f 4219 4222 4271
f 4334 4306 4203
f 4274 4203 4306
f 4252 4275 4253
f 4334 4223 4254
f 4203 4223 4334
f 4277 4275 4276
f 4279 4254 4255
f 4227 4206 4256
f 4228 4256 4283
f 4228 4227 4256
f 4285 4282 4230
f 4343 4228 4283
f 4343 4257 4228
f 4285 4230 4284
f 4345 4257 4343
f 4345 4258 4257
f 4231 4284 4230
f 4259 4258 4345
f 4286 4231 4233
f 4292 4312 4286
f 4292 4235 4319
f 4211 4235 4292
f 4298 4235 4261
f 4298 4319 4235
f 4263 4298 4261
f 4263 4297 4298
f 4295 4294 4265
f 4295 4238 4323
f 4295 4265 4238
f 4244 4327 4328
f 4262 4327 4244
f 4322 4240 4245
f 4322 4297 4240
f 4297 4263 4240
f 4299 4322 4245
f 4243 4323 4238
f 4325 4303 4247
f 4247 4328 4325
f 4244 4328 4247
f 4266 4244 4247
f 4267 4299 4245
f 4299 4267 4300
f 4199 4302 4243
f 4303 4302 4248
f 4302 4199 4248
f 4303 4248 4247
f 4268 4269 4270
f 4268 4304 4269
f 4304 4273 4269
f 4304 4305 4273
f 4305 4272 4273
f 4272 4305 4252
f 4305 4307 4252
f 4274 4306 4332
f 4251 4274 4332
f 4275 4252 4307
f 4307 4276 4275
f 4254 4335 4334
f 4279 4335 4254
f 4276 4278 4277
f 4336 4277 4278
f 4206 4277 4336
f 4336 4281 4206
f 4282 4280 4226
f 4226 4279 4255
f 4280 4279 4226
f 4281 4256 4206
f 4281 4309 4256
f 4339 4282 4285
f 4339 4280 4282
f 4283 4256 4309
f 4310 4284 4231
f 4346 4259 4345
f 4286 4310 4231
f 4288 4310 4286
f 4287 4259 4346
f 4287 4232 4259
f 4312 4288 4286
f 4289 4232 4287
f 4291 4312 4292
f 4293 4290 4260
f 4319 4291 4292
f 4320 4319 4298
f 4347 4321 4264
f 4347 4294 4348
f 4347 4264 4294
f 4295 4348 4294
f 4349 4348 4295
f 4296 4295 4323
f 4349 4295 4296
f 4317 4262 4293
f 4297 4320 4298
f 4301 4321 4352
f 4264 4321 4301
f 4262 4317 4327
f 4299 4300 4354
f 4301 4354 4300
f 4301 4352 4354
f 4243 4380 4323
f 4302 4380 4243
f 4302 4303 4324
f 4324 4303 4325
f 4251 4362 4271
f 4331 4271 4362
f 4270 4271 4331
f 4331 4268 4270
f 4359 4268 4331
f 4359 4304 4268
f 4358 4304 4359
f 4305 4304 4358
f 4307 4305 4333
f 4334 4387 4306
f 4332 4306 4387
f 4281 4308 4309
f 4308 4337 4309
f 4341 4309 4337
f 4341 4283 4309
f 4342 4339 4285
f 4343 4283 4341
f 4284 4342 4285
f 4372 4287 4346
f 4311 4288 4312
f 4372 4289 4287
f 4314 4311 4312
f 4313 4289 4372
f 4313 4260 4289
f 4291 4314 4312
f 4314 4291 4315
f 4313 4293 4260
f 4313 4316 4293
f 4291 4318 4315
f 4319 4318 4291
f 4316 4317 4293
f 4320 4318 4319
f 4320 4351 4318
f 4297 4351 4320
f 4322 4351 4297
f 4380 4296 4323
f 4356 4324 4325
f 4325 4353 4356
f 4326 4353 4325
f 4328 4326 4325
f 4327 4326 4328
f 4326 4327 4317
f 4299 4329 4322
f 4329 4299 4354
f 4302 4330 4380
f 4330 4302 4324
f 4331 4362 4361
f 4359 4331 4361
f 4362 4251 4363
f 4364 4305 4358
f 4305 4364 4333
f 4364 4385 4333
f 4332 4387 4363
f 4251 4332 4363
f 4333 4385 4307
f 4307 4385 4276
f 4385 4365 4276
f 4386 4334 4335
f 4386 4387 4334
f 4366 4276 4365
f 4278 4276 4366
f 4278 4366 4417
f 4367 4335 4279
f 4336 4278 4417
f 4417 4388 4336
f 4389 4367 4279
f 4281 4336 4388
f 4280 4389 4279
f 4308 4281 4388
f 4388 4338 4308
f 4389 4280 4339
f 4337 4338 4393
f 4337 4308 4338
f 4339 4342 4391
f 4340 4337 4393
f 4340 4341 4337
f 4368 4391 4342
f 4344 4341 4340
f 4344 4343 4341
f 4369 4342 4284
f 4368 4342 4369
f 4394 4343 4344
f 4394 4345 4343
f 4369 4310 4370
f 4369 4284 4310
f 4346 4345 4394
f 4288 4370 4310
f 4398 4313 4372
f 4373 4314 4315
f 4313 4398 4316
f 4374 4315 4318
f 4374 4373 4315
f 4347 4375 4321
f 4375 4348 4376
f 4375 4347 4348
f 4349 4376 4348
f 4401 4376 4349
f 4379 4349 4296
f 4401 4349 4379
f 4350 4317 4316
f 4351 4374 4318
f 4380 4379 4296
f 4317 4350 4326
f 4350 4353 4326
f 4322 4377 4351
f 4377 4329 4381
f 4377 4322 4329
f 4381 4354 4378
f 4381 4329 4354
f 4352 4378 4354
f 4380 4330 4355
f 4355 4324 4356
f 4355 4330 4324
f 4383 4359 4361
f 4383 4357 4359
f 4357 4358 4359
f 4410 4441 4363
f 4360 4363 4441
f 4362 4363 4360
f 4360 4361 4362
f 4384 4358 4357
f 4364 4358 4384
f 4363 4387 4410
f 4416 4386 4335
f 4416 4335 4367
f 4388 4390 4338
f 4392 4389 4339
f 4393 4338 4390
f 4391 4392 4339
f 4420 4344 4340
f 4368 4369 4395
f 4394 4344 4420
f 4370 4395 4369
f 4371 4346 4394
f 4424 4370 4288
f 4425 4346 4371
f 4425 4372 4346
f 4311 4424 4288
f 4397 4372 4425
f 4396 4311 4314
f 4397 4398 4372
f 4373 4396 4314
f 4398 4404 4316
f 4403 4401 4379
f 4405 4403 4379
f 4404 4350 4316
f 4404 4433 4350
f 4351 4400 4374
f 4429 4351 4377
f 4400 4351 4429
f 4379 4380 4405
f 4435 4380 4355
f 4405 4380 4435
f 4353 4433 4406
f 4433 4353 4350
f 4382 4355 4356
f 4382 4435 4355
f 4356 4406 4382
f 4406 4356 4353
f 4441 4440 4360
f 4407 4360 4440
f 4361 4360 4407
f 4407 4383 4361
f 4408 4383 4407
f 4408 4357 4383
f 4443 4357 4408
f 4409 4357 4443
f 4409 4384 4357
f 4410 4444 4441
f 4412 4384 4409
f 4364 4384 4412
f 4385 4364 4412
f 4365 4385 4412
f 4447 4387 4386
f 4410 4387 4447
f 4366 4365 4414
f 4388 4417 4448
f 4448 4450 4388
f 4418 4367 4389
f 4390 4388 4450
f 4389 4392 4418
f 4454 4340 4393
f 4419 4391 4368
f 4395 4419 4368
f 4371 4394 4420
f 4423 4395 4370
f 4424 4423 4370
f 4396 4424 4311
f 4397 4462 4398
f 4396 4399 4426
f 4373 4399 4396
f 4374 4399 4373
f 4375 4376 4428
f 4428 4401 4460
f 4428 4376 4401
f 4402 4460 4401
f 4404 4398 4462
f 4400 4399 4374
f 4352 4488 4430
f 4352 4459 4488
f 4321 4459 4352
f 4459 4321 4375
f 4403 4402 4401
f 4377 4434 4429
f 4434 4381 4463
f 4434 4377 4381
f 4463 4378 4430
f 4463 4381 4378
f 4352 4430 4378
f 4436 4435 4382
f 4382 4437 4436
f 4406 4437 4382
f 4433 4431 4406
f 4431 4437 4406
f 4407 4440 4438
f 4439 4407 4438
f 4439 4408 4407
f 4443 4408 4439
f 4446 4409 4443
f 4446 4445 4409
f 4409 4445 4412
f 4445 4411 4412
f 4365 4412 4411
f 4413 4447 4386
f 4414 4365 4411
f 4469 4413 4416
f 4386 4416 4413
f 4366 4414 4415
f 4367 4469 4416
f 4417 4366 4415
f 4418 4451 4367
f 4452 4451 4418
f 4390 4450 4453
f 4392 4452 4418
f 4454 4393 4453
f 4393 4390 4453
f 4419 4392 4391
f 4340 4454 4420
f 4454 4421 4420
f 4455 4419 4395
f 4422 4420 4421
f 4422 4371 4420
f 4423 4455 4395
f 4482 4423 4424
f 4425 4371 4422
f 4457 4424 4396
f 4457 4482 4424
f 4426 4457 4396
f 4399 4461 4426
f 4399 4486 4461
f 4375 4427 4459
f 4427 4375 4428
f 4489 4460 4402
f 4432 4404 4462
f 4400 4486 4399
f 4486 4400 4429
f 4429 4434 4463
f 4403 4489 4402
f 4464 4403 4405
f 4489 4403 4464
f 4404 4432 4433
f 4432 4431 4433
f 4466 4405 4435
f 4466 4464 4405
f 4466 4435 4436
f 4467 4438 4497
f 4467 4439 4438
f 4498 4443 4439
f 4497 4441 4444
f 4440 4441 4497
f 4497 4438 4440
f 4442 4443 4498
f 4446 4443 4442
f 4442 4501 4446
f 4445 4446 4501
f 4410 4502 4499
f 4444 4410 4499
f 4555 4447 4413
f 4555 4502 4447
f 4502 4410 4447
f 4414 4411 4504
f 4469 4367 4451
f 4417 4415 4449
f 4448 4417 4449
f 4450 4449 4473
f 4450 4448 4449
f 4450 4473 4453
f 4473 4474 4453
f 4475 4452 4392
f 4478 4453 4474
f 4478 4454 4453
f 4475 4419 4476
f 4392 4419 4475
f 4455 4476 4419
f 4454 4478 4421
f 4512 4422 4421
f 4513 4455 4423
f 4513 4479 4455
f 4481 4422 4512
f 4482 4513 4423
f 4481 4425 4422
f 4456 4425 4481
f 4456 4397 4425
f 4426 4484 4457
f 4461 4484 4426
f 4458 4484 4461
f 4459 4516 4488
f 4459 4517 4516
f 4427 4517 4459
f 4517 4428 4483
f 4517 4427 4428
f 4483 4460 4519
f 4483 4428 4460
f 4489 4519 4460
f 4397 4456 4462
f 4456 4522 4462
f 4486 4458 4461
f 4431 4490 4491
f 4522 4432 4462
f 4522 4490 4432
f 4490 4431 4432
f 4429 4493 4486
f 4493 4463 4492
f 4493 4429 4463
f 4492 4430 4525
f 4492 4463 4430
f 4488 4525 4430
f 4437 4465 4495
f 4431 4465 4437
f 4431 4491 4465
f 4495 4466 4436
f 4495 4436 4437
f 4531 4498 4468
f 4468 4439 4467
f 4468 4498 4439
f 4501 4500 4445
f 4445 4500 4411
f 4504 4411 4500
f 4469 4555 4413
f 4451 4505 4469
f 4415 4506 4449
f 4506 4471 4449
f 4509 4470 4451
f 4473 4449 4471
f 4471 4472 4473
f 4508 4451 4452
f 4508 4509 4451
f 4474 4472 4510
f 4474 4473 4472
f 4475 4508 4452
f 4511 4508 4475
f 4477 4474 4510
f 4477 4478 4474
f 4476 4511 4475
f 4539 4476 4455
f 4477 4512 4421
f 4478 4477 4421
f 4479 4539 4455
f 4480 4513 4482
f 4457 4480 4482
f 4457 4515 4480
f 4518 4517 4483
f 4518 4483 4519
f 4514 4456 4481
f 4484 4515 4457
f 4484 4458 4515
f 4516 4485 4488
f 4521 4519 4489
f 4514 4522 4456
f 4486 4487 4458
f 4493 4487 4486
f 4545 4487 4493
f 4545 4493 4524
f 4488 4485 4525
f 4526 4489 4464
f 4521 4489 4526
f 4524 4493 4492
f 4524 4492 4525
f 4494 4464 4466
f 4494 4526 4464
f 4494 4495 4527
f 4494 4466 4495
f 4527 4465 4491
f 4527 4495 4465
f 4533 4528 4497
f 4467 4528 4547
f 4467 4497 4528
f 4529 4467 4547
f 4468 4467 4529
f 4529 4531 4468
f 4532 4498 4531
f 4533 4444 4549
f 4497 4444 4533
f 4442 4498 4532
f 4501 4442 4496
f 4442 4532 4496
f 4549 4499 4534
f 4444 4499 4549
f 4503 4501 4496
f 4500 4501 4503
f 4502 4555 4534
f 4499 4502 4534
f 4500 4503 4553
f 4500 4558 4504
f 4553 4558 4500
f 4555 4469 4557
f 4535 4504 4558
f 4504 4535 4414
f 4414 4535 4415
f 4535 4594 4415
f 4593 4415 4594
f 4470 4505 4451
f 4506 4415 4593
f 4506 4593 4536
f 4507 4506 4536
f 4471 4506 4507
f 4472 4471 4507
f 4511 4562 4508
f 4562 4509 4508
f 4537 4477 4510
f 4565 4511 4476
f 4566 4477 4537
f 4539 4565 4476
f 4512 4477 4566
f 4569 4539 4479
f 4567 4479 4513
f 4567 4569 4479
f 4541 4481 4512
f 4540 4513 4480
f 4540 4567 4513
f 4514 4481 4541
f 4515 4540 4480
f 4516 4572 4575
f 4517 4572 4516
f 4572 4517 4518
f 4518 4519 4520
f 4543 4520 4519
f 4485 4575 4579
f 4516 4575 4485
f 4521 4543 4519
f 4526 4543 4521
f 4544 4522 4514
f 4544 4523 4522
f 4523 4490 4522
f 4545 4524 4578
f 4525 4578 4524
f 4525 4579 4578
f 4579 4525 4485
f 4546 4526 4494
f 4546 4494 4527
f 4583 4527 4491
f 4491 4523 4583
f 4490 4523 4491
f 4548 4547 4528
f 4529 4547 4587
f 4530 4529 4587
f 4530 4531 4529
f 4530 4532 4531
f 4549 4551 4533
f 4548 4533 4551
f 4528 4533 4548
f 4505 4557 4469
f 4509 4560 4470
f 4536 4559 4507
f 4560 4509 4562
f 4472 4507 4559
f 4562 4511 4598
f 4563 4510 4472
f 4564 4598 4511
f 4537 4510 4563
f 4565 4564 4511
f 4538 4565 4539
f 4627 4512 4566
f 4569 4538 4539
f 4627 4541 4512
f 4577 4514 4541
f 4515 4574 4540
f 4458 4574 4515
f 4573 4574 4458
f 4542 4572 4518
f 4542 4518 4520
f 4577 4582 4544
f 4514 4577 4544
f 4487 4573 4458
f 4545 4573 4487
f 4526 4576 4543
f 4582 4607 4523
f 4544 4582 4523
f 4546 4576 4526
f 4523 4607 4583
f 4588 4530 4587
f 4585 4548 4551
f 4585 4547 4548
f 4586 4547 4585
f 4586 4587 4547
f 4589 4530 4588
f 4532 4530 4589
f 4549 4550 4551
f 4496 4532 4589
f 4496 4589 4590
f 4550 4549 4534
f 4503 4496 4590
f 4553 4503 4552
f 4534 4555 4554
f 4554 4557 4556
f 4555 4557 4554
f 4592 4558 4553
f 4558 4592 4535
f 4592 4618 4535
f 4556 4505 4617
f 4556 4557 4505
f 4594 4535 4618
f 4621 4617 4505
f 4621 4505 4470
f 4536 4593 4595
f 4621 4470 4560
f 4536 4595 4559
f 4595 4597 4559
f 4596 4560 4562
f 4561 4559 4597
f 4561 4472 4559
f 4598 4596 4562
f 4563 4472 4561
f 4599 4537 4563
f 4626 4564 4565
f 4566 4537 4599
f 4626 4538 4628
f 4565 4538 4626
f 4600 4538 4569
f 4600 4628 4538
f 4627 4601 4541
f 4568 4569 4567
f 4568 4600 4569
f 4570 4541 4601
f 4540 4568 4567
f 4568 4540 4602
f 4604 4629 4575
f 4604 4572 4630
f 4604 4575 4572
f 4630 4542 4571
f 4630 4572 4542
f 4571 4542 4520
f 4570 4577 4541
f 4602 4574 4573
f 4540 4574 4602
f 4629 4580 4575
f 4543 4605 4520
f 4664 4543 4576
f 4664 4605 4543
f 4577 4609 4582
f 4633 4573 4545
f 4633 4578 4581
f 4633 4545 4578
f 4579 4581 4578
f 4579 4580 4581
f 4580 4579 4575
f 4636 4576 4546
f 4636 4546 4639
f 4609 4607 4582
f 4639 4546 4527
f 4638 4639 4583
f 4639 4527 4583
f 4638 4583 4607
f 4612 4641 4585
f 4584 4585 4641
f 4586 4585 4584
f 4584 4587 4586
f 4610 4587 4584
f 4610 4588 4587
f 4642 4588 4610
f 4613 4588 4642
f 4643 4612 4551
f 4612 4585 4551
f 4589 4588 4613
f 4589 4613 4614
f 4550 4647 4643
f 4551 4550 4643
f 4589 4614 4590
f 4614 4646 4590
f 4647 4550 4534
f 4591 4590 4646
f 4591 4503 4590
f 4503 4591 4552
f 4675 4554 4556
f 4592 4553 4552
f 4594 4619 4593
f 4618 4619 4594
f 4595 4593 4619
f 4619 4623 4595
f 4622 4620 4560
f 4620 4621 4560
f 4597 4623 4624
f 4597 4595 4623
f 4622 4560 4596
f 4651 4597 4624
f 4651 4561 4597
f 4625 4561 4651
f 4625 4563 4561
f 4626 4598 4564
f 4599 4563 4625
f 4626 4628 4682
f 4599 4627 4566
f 4628 4600 4655
f 4632 4600 4568
f 4632 4655 4600
f 4631 4571 4520
f 4602 4632 4568
f 4603 4632 4602
f 4605 4631 4520
f 4570 4608 4577
f 4573 4606 4602
f 4606 4603 4602
f 4633 4606 4573
f 4634 4633 4581
f 4581 4635 4634
f 4580 4635 4581
f 4580 4629 4635
f 4607 4609 4668
f 4608 4609 4577
f 4607 4668 4638
f 4640 4610 4611
f 4640 4642 4610
f 4584 4641 4611
f 4611 4610 4584
f 4700 4612 4643
f 4641 4612 4700
f 4674 4613 4642
f 4643 4647 4645
f 4646 4734 4591
f 4647 4554 4675
f 4534 4554 4647
f 4552 4591 4734
f 4615 4552 4734
f 4556 4648 4675
f 4592 4615 4616
f 4592 4552 4615
f 4648 4556 4617
f 4618 4592 4616
f 4619 4618 4649
f 4619 4649 4650
f 4619 4650 4623
f 4650 4679 4623
f 4624 4623 4679
f 4680 4622 4596
f 4683 4680 4598
f 4680 4596 4598
f 4652 4625 4651
f 4683 4626 4682
f 4683 4598 4626
f 4685 4625 4652
f 4685 4599 4625
f 4627 4599 4685
f 4601 4627 4653
f 4656 4655 4632
f 4657 4629 4604
f 4657 4630 4658
f 4657 4604 4630
f 4658 4630 4571
f 4660 4570 4601
f 4661 4656 4632
f 4603 4661 4632
f 4662 4661 4603
f 4605 4663 4631
f 4664 4663 4605
f 4660 4637 4608
f 4570 4660 4608
f 4606 4662 4603
f 4667 4606 4633
f 4667 4662 4606
f 4667 4634 4692
f 4667 4633 4634
f 4635 4692 4634
f 4576 4693 4664
f 4636 4693 4576
f 4608 4637 4609
f 4637 4668 4609
f 4723 4636 4639
f 4638 4723 4639
f 4638 4694 4723
f 4694 4638 4668
f 4698 4640 4669
f 4700 4696 4641
f 4697 4641 4696
f 4611 4641 4697
f 4669 4611 4697
f 4669 4640 4611
f 4670 4640 4698
f 4642 4640 4670
f 4670 4674 4642
f 4671 4700 4643
f 4613 4674 4673
f 4614 4613 4673
f 4673 4644 4614
f 4645 4671 4643
f 4646 4614 4644
f 4645 4647 4675
f 4615 4769 4703
f 4615 4734 4769
f 4616 4615 4703
f 4617 4735 4648
f 4616 4649 4618
f 4735 4617 4704
f 4704 4621 4737
f 4704 4617 4621
f 4650 4649 4705
f 4705 4677 4650
f 4706 4737 4620
f 4737 4621 4620
f 4679 4650 4677
f 4706 4622 4740
f 4706 4620 4622
f 4678 4624 4679
f 4680 4740 4622
f 4681 4624 4678
f 4681 4651 4624
f 4652 4651 4681
f 4710 4627 4685
f 4628 4686 4682
f 4627 4710 4653
f 4628 4654 4686
f 4655 4654 4628
f 4690 4601 4653
f 4656 4654 4655
f 4629 4717 4718
f 4657 4717 4629
f 4712 4658 4571
f 4712 4631 4659
f 4712 4571 4631
f 4659 4631 4663
f 4690 4660 4601
f 4690 4666 4660
f 4635 4718 4692
f 4629 4718 4635
f 4693 4663 4664
f 4660 4665 4637
f 4666 4665 4660
f 4722 4693 4636
f 4723 4722 4636
f 4694 4668 4665
f 4637 4665 4668
f 4674 4670 4729
f 4729 4796 4674
f 4672 4700 4671
f 4673 4796 4644
f 4673 4674 4796
f 4645 4731 4671
f 4646 4644 4730
f 4730 4732 4646
f 4734 4646 4732
f 4731 4645 4675
f 4702 4675 4648
f 4649 4616 4676
f 4705 4649 4676
f 4705 4773 4677
f 4707 4677 4773
f 4707 4679 4677
f 4678 4679 4707
f 4708 4740 4680
f 4708 4683 4742
f 4708 4680 4683
f 4709 4652 4681
f 4687 4683 4682
f 4687 4742 4683
f 4684 4652 4709
f 4684 4685 4652
f 4686 4687 4682
f 4710 4685 4684
f 4710 4714 4653
f 4688 4654 4715
f 4686 4654 4688
f 4657 4711 4717
f 4711 4658 4712
f 4711 4657 4658
f 4713 4712 4659
f 4713 4659 4719
f 4690 4653 4714
f 4656 4689 4654
f 4689 4715 4654
f 4661 4689 4656
f 4716 4689 4661
f 4719 4659 4663
f 4720 4752 4666
f 4690 4720 4666
f 4662 4691 4661
f 4691 4716 4661
f 4691 4667 4721
f 4691 4662 4667
f 4721 4692 4749
f 4721 4667 4692
f 4718 4749 4692
f 4665 4752 4756
f 4752 4665 4666
f 4723 4694 4753
f 4665 4753 4694
f 4665 4756 4753
f 4726 4728 4696
f 4697 4696 4728
f 4727 4697 4728
f 4669 4697 4727
f 4727 4698 4669
f 4695 4698 4727
f 4698 4695 4699
f 4700 4763 4726
f 4696 4700 4726
f 4698 4699 4670
f 4729 4670 4699
f 4765 4672 4767
f 4765 4763 4672
f 4700 4672 4763
f 4767 4672 4671
f 4767 4671 4701
f 4731 4701 4671
f 4675 4733 4731
f 4702 4733 4675
f 4735 4702 4648
f 4616 4703 4736
f 4616 4770 4676
f 4802 4704 4737
f 4738 4676 4770
f 4705 4676 4738
f 4773 4705 4738
f 4706 4772 4737
f 4775 4678 4707
f 4740 4708 4844
f 4741 4678 4775
f 4741 4681 4678
f 4742 4844 4708
f 4709 4681 4741
f 4743 4742 4687
f 4776 4687 4686
f 4776 4743 4687
f 4744 4710 4684
f 4688 4776 4686
f 4688 4777 4776
f 4710 4744 4714
f 4688 4715 4777
f 4747 4718 4717
f 4711 4747 4717
f 4711 4778 4747
f 4745 4711 4712
f 4745 4778 4711
f 4745 4713 4746
f 4745 4712 4713
f 4720 4690 4714
f 4689 4716 4715
f 4748 4716 4691
f 4748 4691 4721
f 4750 4719 4663
f 4693 4750 4663
f 4723 4786 4722
f 4786 4723 4753
f 4724 4728 4758
f 4728 4726 4758
f 4727 4724 4725
f 4728 4724 4727
f 4725 4695 4727
f 4791 4695 4725
f 4791 4761 4695
f 4699 4695 4761
f 4761 4764 4699
f 4792 4763 4765
f 4764 4729 4699
f 4729 4764 4796
f 4644 4796 4766
f 4730 4766 4799
f 4730 4644 4766
f 4732 4730 4799
f 4701 4731 4768
f 4731 4733 4768
f 4769 4734 4732
f 4702 4735 4801
f 4802 4801 4704
f 4801 4735 4704
f 4616 4736 4770
f 4772 4802 4737
f 4804 4772 4706
f 4773 4739 4707
f 4804 4740 4806
f 4804 4706 4740
f 4739 4775 4707
f 4844 4806 4740
f 4845 4844 4742
f 4808 4709 4741
f 4743 4845 4742
f 4684 4709 4808
f 4747 4778 4810
f 4779 4745 4746
f 4778 4745 4779
f 4744 4785 4714
f 4715 4814 4777
f 4715 4780 4814
f 4718 4747 4783
f 4784 4713 4719
f 4784 4746 4713
f 4750 4784 4719
f 4785 4720 4714
f 4785 4751 4720
f 4751 4752 4720
f 4716 4780 4715
f 4748 4817 4716
f 4817 4780 4716
f 4748 4721 4782
f 4782 4749 4783
f 4782 4721 4749
f 4718 4783 4749
f 4819 4750 4693
f 4755 4751 4754
f 4752 4751 4755
f 4722 4819 4693
f 4786 4819 4722
f 4786 4753 4787
f 4756 4787 4753
f 4756 4755 4787
f 4755 4754 4787
f 4755 4756 4752
f 4790 4725 4759
f 4757 4758 4760
f 4759 4758 4757
f 4724 4758 4759
f 4759 4725 4724
f 4791 4725 4790
f 4758 4762 4760
f 4762 4792 4760
f 4726 4762 4758
f 4762 4763 4792
f 4726 4763 4762
f 4764 4761 4793
f 4793 4796 4764
f 4795 4792 4765
f 4795 4767 4872
f 4795 4765 4767
f 4701 4872 4767
f 4732 4799 4798
f 4798 4835 4732
f 4838 4836 4733
f 4836 4768 4733
f 4769 4732 4835
f 4702 4838 4733
f 4736 4703 4875
f 4703 4769 4875
f 4736 4877 4770
f 4803 4770 4877
f 4771 4802 4772
f 4738 4803 4805
f 4738 4770 4803
f 4773 4738 4805
f 4805 4842 4773
f 4739 4842 4843
f 4739 4773 4842
f 4806 4774 4804
f 4775 4739 4843
f 4775 4807 4741
f 4808 4741 4807
f 4809 4845 4743
f 4812 4684 4808
f 4813 4743 4776
f 4813 4809 4743
f 4812 4744 4684
f 4812 4816 4744
f 4777 4813 4776
f 4810 4783 4747
f 4810 4778 4811
f 4811 4778 4779
f 4779 4746 4848
f 4816 4785 4744
f 4780 4817 4814
f 4784 4848 4746
f 4750 4849 4784
f 4849 4848 4784
f 4748 4781 4817
f 4781 4748 4782
f 4754 4854 4823
f 4751 4820 4754
f 4820 4854 4754
f 4786 4822 4819
f 4823 4822 4787
f 4822 4786 4787
f 4823 4787 4754
f 4826 4827 4788
f 4827 4828 4788
f 4789 4788 4759
f 4789 4826 4788
f 4788 4790 4759
f 4788 4828 4790
f 4828 4830 4790
f 4757 4789 4759
f 4829 4789 4757
f 4791 4790 4830
f 4830 4831 4791
f 4829 4760 4832
f 4757 4760 4829
f 4761 4791 4831
f 4831 4793 4761
f 4832 4760 4792
f 4832 4792 4794
f 4793 4833 4796
f 4794 4795 4946
f 4792 4795 4794
f 4766 4833 4871
f 4766 4796 4833
f 4797 4795 4872
f 4797 4946 4795
f 4799 4766 4871
f 4872 4701 4874
f 4768 4874 4701
f 4874 4768 4836
f 4836 4838 4837
f 4769 4835 4912
f 4702 4801 4838
f 4800 4802 4840
f 4800 4801 4802
f 4736 4875 4877
f 4840 4802 4771
f 4877 4880 4803
f 4841 4771 4772
f 4805 4803 4880
f 4841 4804 4921
f 4772 4804 4841
f 4774 4921 4804
f 4884 4774 4806
f 4881 4775 4843
f 4844 4884 4806
f 4775 4881 4807
f 4881 4887 4807
f 4886 4807 4887
f 4886 4808 4807
f 4888 4845 4809
f 4812 4808 4886
f 4813 4888 4809
f 4892 4810 4811
f 4777 4815 4813
f 4814 4815 4777
f 4818 4815 4814
f 4783 4892 4847
f 4810 4892 4783
f 4894 4811 4779
f 4779 4848 4895
f 4821 4785 4816
f 4817 4818 4814
f 4818 4781 4850
f 4818 4817 4781
f 4850 4782 4851
f 4850 4781 4782
f 4851 4783 4847
f 4851 4782 4783
f 4852 4750 4819
f 4852 4849 4750
f 4971 4820 4751
f 4785 4821 4751
f 4821 4971 4751
f 4822 4852 4819
f 4824 4827 4825
f 4824 4861 4827
f 4825 4826 4860
f 4826 4859 4860
f 4826 4825 4827
f 4827 4861 4828
f 4861 4863 4828
f 4862 4859 4829
f 4859 4789 4829
f 4826 4789 4859
f 4830 4828 4863
f 4863 4831 4830
f 4862 4829 4864
f 4832 4866 4864
f 4829 4832 4864
f 4793 4831 4943
f 4943 4865 4793
f 4868 4793 4865
f 4866 4794 4945
f 4866 4832 4794
f 4833 4868 4871
f 4833 4793 4868
f 4946 4945 4794
f 4799 4834 4798
f 4799 4871 4834
f 4835 4798 4873
f 4836 4837 4911
f 4836 4911 4874
f 4912 4835 4873
f 4838 4839 4837
f 4769 4912 4875
f 4839 4801 4800
f 4838 4801 4839
f 4879 4840 4771
f 4879 4841 4921
f 4771 4841 4879
f 4805 4880 4919
f 4842 4919 4918
f 4842 4805 4919
f 4882 4842 4918
f 4882 4843 4842
f 4881 4843 4882
f 4844 4883 4884
f 4883 4845 4923
f 4844 4845 4883
f 4888 4923 4845
f 4889 4812 4886
f 4846 4888 4813
f 4891 4811 4893
f 4891 4892 4811
f 4894 4893 4811
f 4812 4889 4816
f 4889 4898 4816
f 4815 4846 4813
f 4818 4846 4815
f 4900 4818 4850
f 4900 4850 4851
f 4892 4927 4847
f 4894 4779 4895
f 4895 4848 4897
f 4897 4848 4849
f 4898 4821 4816
f 4898 4971 4821
f 4820 4971 4855
f 4822 4853 4852
f 4853 4823 4901
f 4853 4822 4823
f 4854 4901 4823
f 4854 4855 4901
f 4855 4854 4820
f 4935 4857 4858
f 4856 4860 4904
f 4858 4860 4856
f 4825 4860 4858
f 4858 4824 4825
f 4857 4824 4858
f 4824 4857 4903
f 4861 4824 4903
f 4903 4907 4861
f 4859 4904 4860
f 4863 4907 4906
f 4863 4861 4907
f 4904 4862 4908
f 4859 4862 4904
f 4862 4864 4908
f 4864 4942 4908
f 4867 4864 4866
f 4867 4942 4864
f 4868 4865 4870
f 4945 4867 4866
f 4870 4871 4868
f 4869 4871 4870
f 4834 4869 4909
f 4834 4871 4869
f 4873 4834 4909
f 4798 4834 4873
f 4910 4797 4872
f 4872 4874 4910
f 4953 4912 4873
f 4911 4837 4950
f 4913 4952 4839
f 4839 4952 4837
f 4913 4839 4876
f 4839 4800 4876
f 4877 4875 4914
f 4916 4800 4840
f 4877 4914 4878
f 4916 4879 4956
f 4916 4840 4879
f 4878 4880 4877
f 4917 4879 4921
f 4917 4956 4879
f 4880 4878 4919
f 4959 4921 4774
f 4884 4959 4774
f 4961 4959 4884
f 4885 4881 4882
f 4883 4961 4884
f 4881 4885 4887
f 4885 4925 4887
f 4925 4886 4887
f 4964 4923 4888
f 4925 4889 4886
f 4925 4899 4889
f 4846 4964 4888
f 4846 4890 4964
f 4892 4891 4966
f 4896 4893 4894
f 4896 4894 4895
f 4896 4895 4897
f 4970 4897 4849
f 4896 4897 4970
f 4899 4898 4889
f 4926 4846 4818
f 4926 4890 4846
f 4926 4818 4900
f 4900 4851 5016
f 5016 4847 4927
f 5016 4851 4847
f 4973 4970 4849
f 4852 4973 4849
f 4853 4973 4852
f 4855 4975 4901
f 4971 4928 4855
f 4928 4975 4855
f 4856 4905 4934
f 4858 4934 4902
f 4856 4934 4858
f 4902 4935 4858
f 4903 4935 4980
f 4857 4935 4903
f 4980 4984 4903
f 4905 4904 4937
f 4905 4856 4904
f 4907 4984 4985
f 4907 4903 4984
f 4908 4937 4904
f 4906 4907 4985
f 4985 4986 4906
f 4940 4908 4942
f 4940 4938 4908
f 4941 4906 4986
f 4863 4906 4941
f 4831 4863 4941
f 4831 4941 4989
f 4943 4831 4989
f 4989 4990 4943
f 4865 4943 4994
f 4870 4865 4994
f 4869 4870 4994
f 4948 4946 4797
f 4873 4909 4998
f 4910 4948 4797
f 4947 4948 4910
f 4911 4910 4874
f 4911 4947 4910
f 4837 4952 4950
f 4912 4953 4875
f 4914 4875 4953
f 4915 4876 4800
f 4800 4916 4915
f 4878 4914 4954
f 4919 4958 4920
f 4919 4878 4958
f 4959 4917 4921
f 4918 4919 4920
f 4960 4882 4918
f 4885 4882 4960
f 4922 4961 4883
f 4922 5053 4961
f 4923 4922 4883
f 4924 4922 4923
f 4964 4924 4923
f 4968 4962 4893
f 4891 4962 4966
f 4962 4891 4893
f 4968 4896 4967
f 4968 4893 4896
f 4967 4896 4963
f 4963 4896 4970
f 5019 4898 4899
f 4926 5014 4890
f 4965 4926 4900
f 4965 5014 4926
f 4965 4900 5016
f 5016 4927 5017
f 4892 4966 4927
f 4966 5017 4927
f 4973 5012 4970
f 4898 5019 4971
f 4929 4973 4853
f 4929 4901 4974
f 4929 4853 4901
f 4974 4901 4975
f 4932 4976 4933
f 4976 4930 4933
f 4931 4981 4930
f 4932 4934 4936
f 4932 4933 4934
f 4933 4902 4934
f 4930 4902 4933
f 4930 4935 4902
f 4981 4935 4930
f 4935 4981 4980
f 4983 4934 4905
f 4936 4934 4983
f 4984 4980 4982
f 4937 4939 4983
f 4905 4937 4983
f 4908 4939 4937
f 4908 4938 4939
f 4986 4988 4941
f 4989 4941 4988
f 4992 4940 4942
f 4992 4942 4867
f 4994 4943 4993
f 4943 4990 4993
f 4992 4867 4995
f 4869 4994 4944
f 4867 4945 4995
f 4909 4869 4944
f 4909 4944 4997
f 5039 4945 4946
f 5039 4995 4945
f 4998 4909 4997
f 5039 4946 4948
f 4948 4947 5043
f 4949 4873 4998
f 4999 4947 4911
f 5043 4947 4999
f 4873 4949 4953
f 5000 5041 4950
f 4999 4950 5041
f 4911 4950 4999
f 4951 5000 4952
f 4952 5000 4950
f 5092 4953 4949
f 5002 4951 4913
f 4951 4952 4913
f 4953 5092 5045
f 5002 4876 5001
f 4913 4876 5002
f 4914 4953 5045
f 5045 4954 4914
f 5001 4915 5003
f 5001 4876 4915
f 4956 4915 4916
f 4956 5003 4915
f 4878 4954 4957
f 4958 4878 4957
f 4956 4917 4955
f 4917 5050 4955
f 4917 4959 5050
f 4959 5004 5050
f 5051 4918 4920
f 5004 4961 5052
f 5004 4959 4961
f 4960 4918 5051
f 5053 5052 4961
f 5005 4885 4960
f 5055 5053 4922
f 4885 5005 4925
f 5005 5006 4925
f 4924 5055 4922
f 5010 5055 4924
f 5013 4925 5006
f 5011 4924 4964
f 5011 5010 4924
f 4962 4968 5009
f 4967 5009 4968
f 5060 5009 4967
f 5060 4967 4969
f 5062 4969 4963
f 5062 4963 5012
f 5065 5019 4899
f 4925 5013 4899
f 5013 5065 4899
f 4890 5011 4964
f 5011 4890 5014
f 5015 5014 4965
f 5015 4965 5016
f 4966 5067 5017
f 4969 4967 4963
f 5012 4963 4970
f 5068 5012 4973
f 5021 5068 4973
f 4975 5020 5023
f 4975 4972 5020
f 4928 4972 4975
f 4971 4972 4928
f 4972 4971 5019
f 4929 5021 4973
f 4974 5021 4929
f 4975 5023 4974
f 4977 4932 4979
f 4976 4932 4977
f 4978 4930 4976
f 4978 4931 4930
f 5025 4931 4978
f 4931 5025 5074
f 4981 4931 5074
f 4932 4936 4979
f 4936 5027 4979
f 4980 4981 5074
f 4982 4980 5074
f 5027 4983 5029
f 5027 4936 4983
f 4982 5031 4984
f 5033 4983 4939
f 5033 5029 4983
f 4985 5031 5032
f 4985 4984 5031
f 4986 4985 5032
f 4939 4987 5033
f 4939 4938 4987
f 4988 4986 5032
f 5079 5034 4988
f 4938 4940 4987
f 5034 4989 4988
f 4989 5034 5081
f 4990 4989 5081
f 5081 4991 4990
f 4993 4990 4991
f 4996 4994 4993
f 4944 4994 4996
f 4944 4996 5036
f 5036 4997 4944
f 5038 4995 5039
f 5039 4948 5086
f 5043 5086 4948
f 4999 5042 5043
f 4999 5041 5042
f 4951 5044 5000
f 5041 5000 5044
f 5091 5002 5093
f 5091 4951 5002
f 5001 5093 5002
f 5047 4954 5045
f 4957 4954 5047
f 4956 5098 5003
f 4957 5047 5046
f 5098 4955 5100
f 5098 4956 4955
f 5048 4957 5046
f 5048 4958 4957
f 5050 5100 4955
f 4920 4958 5048
f 5054 4960 5051
f 5005 4960 5054
f 5008 5057 5018
f 5007 5008 5009
f 5057 5008 5007
f 5058 5009 5060
f 5007 5009 5058
f 5011 5106 5010
f 5011 5110 5106
f 4966 5008 5018
f 4962 5008 4966
f 5008 4962 5009
f 5060 4969 5062
f 5012 5063 5062
f 5064 5063 5012
f 5111 5011 5014
f 5111 5110 5011
f 5111 5014 5015
f 5015 5016 5066
f 5066 5017 5067
f 5066 5016 5017
f 5018 5113 5067
f 5018 5067 4966
f 5117 5064 5012
f 5068 5117 5012
f 5019 5020 4972
f 4974 5022 5021
f 5022 4974 5023
f 5069 4978 5024
f 5069 5025 4978
f 4977 5070 5024
f 4976 4977 5024
f 5024 4978 4976
f 5026 4979 5075
f 5070 4979 5026
f 4977 4979 5070
f 4979 5027 5075
f 5027 5076 5075
f 4982 5074 5028
f 5029 5076 5027
f 5031 5028 5030
f 5031 4982 5028
f 5076 5033 5078
f 5029 5033 5076
f 5032 5031 5030
f 5080 5033 4987
f 5080 5078 5033
f 4988 5032 5079
f 4987 5082 5080
f 4987 4940 5082
f 4940 4992 5082
f 4992 5131 5082
f 4993 4991 5035
f 5131 4995 5184
f 5131 4992 4995
f 5035 4996 4993
f 5037 4996 5035
f 5038 5184 4995
f 5036 5037 5133
f 5036 4996 5037
f 5084 5036 5133
f 5084 4997 5036
f 5040 5039 5086
f 5040 5038 5039
f 5085 4997 5084
f 5085 4998 4997
f 5085 4949 4998
f 5137 4949 5085
f 5137 5140 4949
f 5042 5041 5087
f 5041 5044 5087
f 5045 5092 5090
f 5093 5001 5095
f 5096 5045 5090
f 5095 5003 5143
f 5095 5001 5003
f 5047 5096 5097
f 5047 5045 5096
f 5098 5143 5003
f 5046 5047 5097
f 5146 5100 5050
f 4920 5048 5101
f 5049 5050 5004
f 5049 5146 5050
f 5101 5051 4920
f 5148 5051 5101
f 5149 5004 5052
f 5149 5049 5004
f 5103 5052 5053
f 5103 5149 5052
f 5105 5005 5054
f 5056 5053 5055
f 5056 5103 5053
f 5105 5108 5006
f 5005 5105 5006
f 5010 5056 5055
f 5106 5056 5010
f 5057 5155 5018
f 5059 5058 5061
f 5104 5058 5059
f 5007 5058 5104
f 5059 5061 5107
f 5160 5107 5063
f 5108 5013 5006
f 5018 5155 5113
f 5060 5061 5058
f 5107 5061 5062
f 5061 5060 5062
f 5107 5062 5063
f 5064 5160 5063
f 5065 5115 5019
f 5013 5108 5065
f 5108 5115 5065
f 5116 5111 5015
f 5116 5015 5066
f 5066 5067 5113
f 5165 5117 5068
f 5019 5115 5020
f 5021 5119 5068
f 5119 5165 5068
f 5119 5022 5166
f 5119 5021 5022
f 5166 5023 5118
f 5166 5022 5023
f 5020 5118 5023
f 5024 5071 5120
f 5069 5024 5120
f 5169 5025 5069
f 5169 5122 5025
f 5026 5073 5071
f 5070 5026 5071
f 5024 5070 5071
f 5025 5122 5074
f 5122 5072 5074
f 5073 5075 5124
f 5026 5075 5073
f 5123 5074 5072
f 5174 5075 5076
f 5174 5124 5075
f 5074 5123 5028
f 5123 5173 5028
f 5125 5174 5076
f 5126 5028 5173
f 5030 5028 5126
f 5078 5125 5076
f 5127 5125 5078
f 5077 5030 5126
f 5032 5030 5077
f 5178 5127 5078
f 5077 5079 5032
f 5128 5079 5077
f 5034 5079 5128
f 5181 5078 5080
f 5181 5178 5078
f 5130 5081 5034
f 5082 5181 5080
f 4991 5081 5130
f 5035 4991 5083
f 5132 5035 5083
f 5132 5037 5035
f 5132 5133 5037
f 5134 5133 5132
f 5188 5184 5040
f 5184 5038 5040
f 5136 5084 5133
f 5192 5040 5086
f 5085 5084 5136
f 5043 5198 5086
f 5087 5044 5139
f 5044 5088 5139
f 5089 5087 5139
f 5089 5042 5087
f 5198 5042 5089
f 5043 5042 5198
f 5088 4951 5091
f 5044 4951 5088
f 5092 4949 5140
f 5140 5090 5092
f 5094 5093 5142
f 5091 5093 5094
f 5142 5093 5095
f 5097 5096 5201
f 5144 5143 5098
f 5098 5146 5144
f 5100 5146 5098
f 5048 5046 5099
f 5101 5099 5322
f 5101 5048 5099
f 5049 5205 5146
f 5148 5101 5322
f 5148 5054 5051
f 5215 5054 5148
f 5105 5054 5215
f 5153 5103 5056
f 5151 5155 5057
f 5102 5151 5007
f 5151 5057 5007
f 5102 5007 5104
f 5104 5059 5152
f 5156 5059 5107
f 5152 5059 5156
f 5216 5108 5105
f 5106 5153 5056
f 5109 5153 5106
f 5160 5156 5107
f 5110 5109 5106
f 5109 5111 5219
f 5109 5110 5111
f 5162 5219 5111
f 5113 5112 5163
f 5112 5113 5155
f 5064 5222 5160
f 5287 5222 5064
f 5108 5157 5115
f 5116 5162 5111
f 5163 5116 5066
f 5163 5162 5116
f 5113 5163 5066
f 5117 5165 5064
f 5165 5287 5064
f 5020 5114 5118
f 5115 5114 5020
f 5227 5069 5120
f 5227 5169 5069
f 5071 5170 5121
f 5121 5120 5071
f 5122 5169 5232
f 5231 5073 5124
f 5231 5170 5073
f 5071 5073 5170
f 5072 5122 5172
f 5072 5173 5123
f 5235 5174 5125
f 5127 5235 5125
f 5126 5236 5077
f 5128 5077 5236
f 5178 5177 5127
f 5129 5034 5128
f 5034 5129 5179
f 5130 5034 5179
f 5244 5181 5082
f 4991 5130 5183
f 5244 5082 5131
f 5083 4991 5183
f 5083 5183 5247
f 5132 5083 5247
f 5247 5187 5132
f 5244 5131 5184
f 5187 5185 5132
f 5185 5134 5132
f 5135 5188 5040
f 5189 5134 5185
f 5189 5136 5134
f 5136 5133 5134
f 5040 5192 5135
f 5189 5191 5136
f 5191 5085 5136
f 5192 5086 5196
f 5137 5191 5314
f 5137 5085 5191
f 5193 5194 5139
f 5194 5195 5139
f 5198 5196 5086
f 5140 5137 5314
f 5088 5138 5139
f 5138 5193 5139
f 5195 5089 5139
f 5195 5198 5089
f 5262 5088 5091
f 5138 5088 5262
f 5090 5140 5264
f 5094 5141 5262
f 5091 5094 5262
f 5096 5090 5264
f 5094 5142 5141
f 5199 5142 5095
f 5095 5143 5199
f 5143 5267 5199
f 5200 5097 5201
f 5267 5144 5203
f 5267 5143 5144
f 5145 5097 5200
f 5046 5097 5145
f 5204 5144 5146
f 5204 5203 5144
f 5099 5046 5145
f 5099 5145 5389
f 5146 5205 5204
f 5322 5099 5389
f 5211 5148 5322
f 5147 5049 5149
f 5211 5215 5148
f 5214 5149 5103
f 5214 5147 5149
f 5150 5281 5151
f 5206 5150 5102
f 5150 5151 5102
f 5209 5206 5104
f 5206 5102 5104
f 5210 5209 5152
f 5209 5104 5152
f 5210 5152 5156
f 5210 5156 5159
f 5217 5105 5215
f 5153 5214 5103
f 5153 5158 5214
f 5281 5155 5151
f 5281 5154 5155
f 5159 5156 5160
f 5216 5157 5108
f 5105 5217 5216
f 5153 5109 5158
f 5158 5109 5218
f 5112 5154 5220
f 5154 5112 5155
f 5222 5159 5160
f 5161 5115 5157
f 5219 5218 5109
f 5219 5162 5285
f 5163 5285 5162
f 5223 5285 5163
f 5163 5220 5223
f 5112 5220 5163
f 5287 5286 5222
f 5114 5284 5164
f 5114 5161 5284
f 5115 5161 5114
f 5167 5287 5165
f 5119 5167 5165
f 5166 5167 5119
f 5225 5167 5166
f 5166 5164 5225
f 5118 5164 5166
f 5114 5164 5118
f 5171 5226 5121
f 5120 5121 5226
f 5168 5169 5227
f 5169 5168 5232
f 5231 5171 5170
f 5170 5171 5121
f 5232 5292 5122
f 5122 5292 5172
f 5234 5231 5124
f 5294 5072 5172
f 5175 5234 5124
f 5072 5294 5173
f 5294 5237 5173
f 5175 5124 5174
f 5235 5175 5174
f 5126 5173 5237
f 5126 5237 5236
f 5127 5240 5235
f 5177 5240 5127
f 5238 5128 5236
f 5176 5128 5238
f 5176 5129 5128
f 5241 5129 5176
f 5241 5179 5129
f 5242 5179 5241
f 5180 5178 5181
f 5180 5177 5178
f 5130 5179 5242
f 5244 5180 5181
f 5130 5242 5183
f 5245 5183 5242
f 5245 5247 5183
f 5187 5247 5186
f 5182 5184 5188
f 5244 5184 5182
f 5251 5185 5187
f 5186 5251 5187
f 5250 5185 5251
f 5249 5135 5254
f 5249 5188 5135
f 5250 5190 5189
f 5250 5189 5185
f 5254 5135 5192
f 5190 5191 5189
f 5196 5254 5192
f 5191 5257 5314
f 5191 5190 5257
f 5258 5194 5193
f 5256 5194 5260
f 5256 5195 5194
f 5195 5196 5198
f 5256 5196 5195
f 5258 5138 5197
f 5193 5138 5258
f 5140 5314 5315
f 5138 5262 5197
f 5264 5140 5315
f 5201 5264 5263
f 5201 5096 5264
f 5265 5141 5142
f 5265 5199 5317
f 5265 5142 5199
f 5267 5317 5199
f 5145 5266 5202
f 5145 5200 5266
f 5389 5145 5202
f 5270 5204 5205
f 5205 5212 5270
f 5205 5049 5212
f 5276 5213 5273
f 5207 5213 5206
f 5273 5213 5207
f 5208 5206 5209
f 5207 5206 5208
f 5208 5209 5210
f 5212 5147 5327
f 5049 5147 5212
f 5281 5213 5276
f 5150 5213 5281
f 5213 5150 5206
f 5277 5147 5214
f 5277 5327 5147
f 5159 5325 5210
f 5332 5325 5159
f 5217 5215 5211
f 5158 5280 5214
f 5280 5277 5214
f 5279 5280 5158
f 5154 5281 5339
f 5221 5332 5159
f 5216 5334 5157
f 5217 5334 5216
f 5218 5279 5158
f 5220 5339 5338
f 5339 5220 5154
f 5222 5221 5159
f 5286 5221 5222
f 5407 5284 5161
f 5157 5334 5161
f 5334 5407 5161
f 5223 5338 5285
f 5338 5223 5220
f 5284 5224 5164
f 5167 5289 5287
f 5289 5167 5225
f 5225 5164 5224
f 5226 5410 5228
f 5410 5290 5228
f 5230 5343 5171
f 5226 5171 5343
f 5120 5226 5228
f 5228 5227 5120
f 5290 5227 5228
f 5290 5168 5227
f 5229 5168 5290
f 5168 5229 5232
f 5229 5292 5232
f 5231 5233 5230
f 5171 5231 5230
f 5292 5291 5172
f 5233 5234 5295
f 5231 5234 5233
f 5294 5172 5291
f 5295 5234 5175
f 5297 5295 5175
f 5235 5297 5175
f 5235 5240 5297
f 5297 5240 5303
f 5236 5237 5296
f 5236 5296 5239
f 5238 5236 5239
f 5239 5298 5238
f 5298 5176 5238
f 5298 5299 5176
f 5299 5241 5176
f 5241 5299 5301
f 5301 5357 5241
f 5177 5305 5240
f 5242 5241 5357
f 5177 5180 5305
f 5245 5242 5360
f 5243 5180 5244
f 5243 5307 5180
f 5305 5180 5307
f 5246 5247 5245
f 5182 5243 5244
f 5308 5243 5182
f 5186 5247 5246
f 5186 5246 5362
f 5309 5182 5188
f 5248 5182 5309
f 5308 5182 5248
f 5366 5186 5362
f 5366 5251 5186
f 5309 5249 5252
f 5309 5188 5249
f 5367 5250 5251
f 5366 5367 5251
f 5369 5252 5255
f 5255 5249 5254
f 5252 5249 5255
f 5310 5250 5367
f 5310 5190 5250
f 5253 5369 5255
f 5257 5310 5311
f 5257 5190 5310
f 5259 5253 5260
f 5260 5255 5256
f 5260 5253 5255
f 5254 5256 5255
f 5196 5256 5254
f 5314 5257 5311
f 5312 5313 5258
f 5259 5258 5313
f 5194 5258 5259
f 5259 5260 5194
f 5197 5261 5312
f 5258 5197 5312
f 5197 5262 5261
f 5264 5315 5377
f 5261 5262 5141
f 5263 5264 5377
f 5316 5265 5439
f 5316 5141 5265
f 5439 5265 5317
f 5200 5201 5263
f 5263 5266 5200
f 5267 5379 5317
f 5267 5203 5379
f 5203 5381 5379
f 5202 5266 5383
f 5203 5269 5381
f 5204 5269 5203
f 5268 5271 5274
f 5269 5270 5390
f 5204 5270 5269
f 5271 5272 5273
f 5273 5207 5274
f 5271 5273 5274
f 5275 5207 5208
f 5274 5207 5275
f 5275 5208 5320
f 5393 5270 5212
f 5393 5390 5270
f 5272 5276 5273
f 5272 5321 5276
f 5320 5208 5210
f 5325 5320 5210
f 5392 5211 5322
f 5327 5393 5212
f 5321 5331 5276
f 5278 5211 5392
f 5331 5281 5276
f 5325 5332 5324
f 5278 5217 5211
f 5328 5217 5278
f 5401 5280 5279
f 5281 5331 5339
f 5332 5221 5340
f 5217 5328 5334
f 5218 5282 5279
f 5282 5401 5279
f 5219 5282 5218
f 5283 5282 5219
f 5404 5221 5286
f 5404 5340 5221
f 5341 5404 5286
f 5334 5333 5407
f 5336 5283 5285
f 5283 5219 5285
f 5336 5285 5338
f 5287 5341 5286
f 5289 5341 5287
f 5408 5341 5289
f 5408 5289 5288
f 5409 5288 5224
f 5224 5456 5409
f 5284 5456 5224
f 5288 5289 5225
f 5288 5225 5224
f 5343 5412 5226
f 5410 5226 5412
f 5411 5290 5410
f 5345 5290 5411
f 5345 5229 5290
f 5345 5414 5229
f 5343 5230 5346
f 5293 5229 5414
f 5292 5229 5293
f 5347 5233 5415
f 5347 5346 5233
f 5230 5233 5346
f 5291 5292 5293
f 5295 5415 5233
f 5291 5349 5294
f 5294 5349 5237
f 5349 5296 5237
f 5418 5295 5297
f 5422 5239 5296
f 5303 5418 5297
f 5353 5298 5239
f 5354 5298 5353
f 5299 5298 5354
f 5299 5354 5300
f 5301 5299 5300
f 5300 5302 5301
f 5240 5351 5303
f 5357 5301 5302
f 5305 5351 5240
f 5351 5304 5355
f 5305 5304 5351
f 5307 5304 5305
f 5360 5242 5357
f 5243 5306 5307
f 5360 5246 5245
f 5361 5246 5360
f 5361 5430 5246
f 5364 5358 5308
f 5308 5306 5243
f 5358 5306 5308
f 5362 5246 5430
f 5309 5363 5248
f 5363 5364 5248
f 5248 5364 5308
f 5368 5363 5252
f 5363 5309 5252
f 5252 5369 5368
f 5370 5310 5367
f 5253 5259 5369
f 5311 5310 5370
f 5314 5311 5373
f 5373 5315 5314
f 5312 5261 5435
f 5315 5373 5377
f 5375 5435 5261
f 5375 5316 5376
f 5261 5316 5375
f 5141 5316 5261
f 5437 5263 5377
f 5316 5439 5376
f 5266 5437 5378
f 5266 5263 5437
f 5383 5266 5378
f 5440 5381 5269
f 5268 5385 5271
f 5382 5385 5268
f 5268 5274 5318
f 5382 5268 5318
f 5318 5274 5319
f 5390 5440 5269
f 5394 5271 5385
f 5394 5272 5271
f 5319 5274 5275
f 5320 5319 5275
f 5388 5319 5320
f 5388 5320 5326
f 5448 5322 5389
f 5272 5394 5321
f 5325 5326 5320
f 5392 5322 5448
f 5327 5397 5393
f 5323 5321 5394
f 5323 5331 5321
f 5324 5326 5325
f 5396 5326 5324
f 5329 5327 5277
f 5329 5397 5327
f 5331 5323 5454
f 5453 5396 5324
f 5332 5453 5324
f 5280 5330 5277
f 5330 5329 5277
f 5401 5330 5280
f 5331 5454 5337
f 5339 5331 5337
f 5340 5453 5332
f 5328 5333 5334
f 5282 5335 5401
f 5335 5283 5403
f 5335 5282 5283
f 5403 5336 5402
f 5403 5283 5336
f 5338 5402 5336
f 5338 5337 5402
f 5337 5338 5339
f 5404 5572 5340
f 5406 5404 5341
f 5407 5456 5284
f 5408 5406 5341
f 5412 5343 5342
f 5343 5344 5342
f 5347 5463 5346
f 5344 5346 5463
f 5343 5346 5344
f 5291 5293 5348
f 5418 5415 5295
f 5349 5291 5348
f 5296 5349 5350
f 5296 5350 5422
f 5354 5421 5419
f 5354 5353 5421
f 5354 5419 5300
f 5303 5352 5418
f 5351 5352 5303
f 5420 5352 5351
f 5239 5422 5353
f 5355 5420 5351
f 5357 5302 5426
f 5356 5357 5426
f 5360 5357 5356
f 5304 5359 5427
f 5359 5358 5427
f 5307 5359 5304
f 5361 5360 5356
f 5359 5306 5358
f 5307 5306 5359
f 5358 5364 5478
f 5432 5362 5430
f 5432 5366 5362
f 5368 5365 5363
f 5371 5366 5432
f 5371 5367 5366
f 5538 5368 5369
f 5370 5367 5371
f 5369 5259 5538
f 5433 5311 5370
f 5372 5538 5313
f 5259 5313 5538
f 5373 5311 5433
f 5373 5433 5374
f 5372 5313 5312
f 5312 5435 5372
f 5374 5377 5373
f 5438 5439 5317
f 5317 5379 5438
f 5379 5493 5438
f 5380 5383 5378
f 5379 5381 5493
f 5381 5494 5493
f 5498 5383 5380
f 5498 5202 5383
f 5440 5494 5381
f 5384 5385 5382
f 5386 5382 5318
f 5319 5386 5318
f 5443 5386 5319
f 5443 5319 5388
f 5443 5388 5444
f 5498 5389 5202
f 5440 5387 5441
f 5440 5390 5387
f 5447 5385 5384
f 5447 5394 5385
f 5388 5445 5444
f 5326 5445 5388
f 5448 5389 5498
f 5387 5393 5499
f 5390 5393 5387
f 5447 5449 5394
f 5326 5396 5445
f 5391 5392 5448
f 5397 5499 5393
f 5449 5323 5394
f 5449 5395 5323
f 5395 5454 5323
f 5451 5392 5391
f 5451 5278 5392
f 5502 5397 5329
f 5454 5395 5503
f 5278 5400 5328
f 5451 5400 5278
f 5330 5398 5329
f 5398 5502 5329
f 5401 5398 5330
f 5398 5401 5509
f 5337 5454 5402
f 5340 5452 5453
f 5572 5452 5340
f 5399 5457 5333
f 5328 5400 5333
f 5400 5399 5333
f 5403 5509 5335
f 5509 5401 5335
f 5406 5572 5404
f 5407 5457 5456
f 5333 5457 5407
f 5408 5405 5406
f 5288 5405 5408
f 5288 5409 5458
f 5456 5458 5409
f 5459 5410 5460
f 5459 5461 5410
f 5461 5411 5410
f 5461 5465 5411
f 5342 5463 5464
f 5342 5344 5463
f 5460 5342 5464
f 5412 5342 5460
f 5460 5410 5412
f 5465 5345 5411
f 5345 5465 5414
f 5413 5463 5347
f 5466 5293 5414
f 5523 5347 5415
f 5523 5413 5347
f 5348 5293 5466
f 5348 5466 5416
f 5415 5527 5523
f 5415 5418 5527
f 5348 5416 5349
f 5416 5350 5349
f 5418 5417 5527
f 5418 5352 5417
f 5472 5422 5350
f 5421 5472 5473
f 5422 5472 5421
f 5473 5419 5421
f 5528 5419 5473
f 5419 5528 5423
f 5300 5419 5423
f 5352 5420 5424
f 5421 5353 5422
f 5302 5300 5423
f 5477 5423 5475
f 5302 5423 5477
f 5425 5476 5424
f 5420 5425 5424
f 5355 5425 5420
f 5426 5302 5477
f 5427 5476 5425
f 5304 5427 5425
f 5304 5425 5355
f 5426 5428 5356
f 5479 5427 5358
f 5361 5356 5428
f 5429 5361 5428
f 5430 5361 5429
f 5358 5478 5479
f 5480 5430 5429
f 5428 5480 5429
f 5478 5364 5431
f 5480 5432 5430
f 5483 5481 5365
f 5431 5365 5481
f 5363 5365 5431
f 5364 5363 5431
f 5484 5432 5480
f 5483 5365 5368
f 5484 5371 5432
f 5539 5371 5484
f 5368 5538 5483
f 5539 5370 5371
f 5539 5433 5370
f 5434 5433 5539
f 5434 5374 5433
f 5543 5374 5434
f 5486 5435 5542
f 5372 5435 5486
f 5435 5375 5542
f 5375 5487 5542
f 5436 5374 5543
f 5436 5377 5374
f 5487 5376 5609
f 5487 5375 5376
f 5609 5376 5488
f 5436 5437 5377
f 5376 5439 5488
f 5439 5489 5488
f 5492 5437 5436
f 5489 5438 5491
f 5489 5439 5438
f 5492 5378 5437
f 5548 5378 5492
f 5493 5491 5438
f 5548 5380 5378
f 5440 5441 5494
f 5550 5384 5382
f 5556 5384 5550
f 5550 5386 5442
f 5550 5382 5386
f 5442 5443 5496
f 5442 5386 5443
f 5496 5443 5444
f 5500 5441 5387
f 5501 5384 5556
f 5501 5447 5384
f 5446 5444 5445
f 5558 5448 5498
f 5499 5500 5387
f 5501 5449 5447
f 5396 5450 5445
f 5450 5446 5445
f 5563 5448 5558
f 5563 5391 5448
f 5397 5502 5499
f 5502 5559 5499
f 5396 5506 5450
f 5508 5391 5563
f 5508 5451 5391
f 5503 5567 5454
f 5506 5453 5452
f 5396 5453 5506
f 5508 5513 5400
f 5451 5508 5400
f 5398 5505 5502
f 5509 5505 5398
f 5403 5567 5512
f 5402 5567 5403
f 5454 5567 5402
f 5399 5574 5457
f 5575 5574 5399
f 5400 5513 5399
f 5513 5575 5399
f 5403 5512 5509
f 5406 5573 5572
f 5573 5405 5576
f 5573 5406 5405
f 5514 5576 5405
f 5458 5516 5455
f 5456 5516 5458
f 5516 5457 5574
f 5516 5456 5457
f 5288 5514 5405
f 5455 5514 5458
f 5514 5288 5458
f 5462 5465 5461
f 5413 5580 5463
f 5580 5518 5463
f 5464 5463 5518
f 5465 5462 5467
f 5414 5465 5467
f 5467 5466 5414
f 5468 5466 5467
f 5416 5466 5468
f 5416 5468 5525
f 5471 5416 5525
f 5350 5416 5471
f 5525 5469 5471
f 5470 5527 5417
f 5471 5472 5350
f 5469 5472 5471
f 5469 5473 5472
f 5526 5473 5469
f 5526 5528 5473
f 5352 5470 5417
f 5474 5470 5352
f 5528 5475 5423
f 5424 5474 5352
f 5474 5424 5529
f 5475 5593 5477
f 5476 5529 5424
f 5593 5532 5477
f 5477 5532 5426
f 5476 5427 5530
f 5532 5531 5426
f 5426 5531 5428
f 5427 5479 5530
f 5531 5533 5428
f 5431 5482 5478
f 5482 5479 5478
f 5536 5428 5533
f 5536 5480 5428
f 5431 5481 5482
f 5481 5483 5534
f 5484 5480 5536
f 5483 5538 5537
f 5534 5483 5537
f 5486 5540 5538
f 5538 5372 5486
f 5485 5434 5539
f 5541 5434 5485
f 5541 5543 5434
f 5607 5486 5542
f 5544 5436 5543
f 5544 5661 5436
f 5609 5488 5545
f 5661 5546 5436
f 5490 5545 5489
f 5545 5488 5489
f 5492 5436 5546
f 5489 5491 5490
f 5491 5547 5490
f 5613 5492 5546
f 5613 5548 5492
f 5491 5493 5547
f 5493 5614 5547
f 5549 5614 5493
f 5493 5494 5549
f 5498 5380 5548
f 5552 5498 5548
f 5494 5554 5549
f 5494 5441 5554
f 5441 5500 5554
f 5550 5555 5556
f 5550 5442 5495
f 5495 5496 5551
f 5495 5442 5496
f 5497 5496 5444
f 5551 5496 5497
f 5497 5446 5562
f 5444 5446 5497
f 5499 5559 5500
f 5559 5553 5500
f 5501 5504 5449
f 5560 5504 5501
f 5556 5560 5501
f 5450 5562 5446
f 5502 5565 5559
f 5503 5561 5623
f 5395 5561 5503
f 5449 5504 5395
f 5504 5561 5395
f 5506 5507 5450
f 5507 5562 5450
f 5564 5508 5563
f 5505 5565 5502
f 5567 5623 5568
f 5503 5623 5567
f 5452 5569 5506
f 5569 5507 5506
f 5572 5569 5452
f 5570 5513 5508
f 5564 5570 5508
f 5509 5510 5505
f 5510 5512 5511
f 5510 5509 5512
f 5567 5511 5512
f 5576 5514 5632
f 5632 5455 5515
f 5632 5514 5455
f 5515 5516 5633
f 5515 5455 5516
f 5633 5516 5574
f 5464 5581 5460
f 5460 5517 5459
f 5460 5581 5517
f 5578 5459 5517
f 5578 5461 5459
f 5579 5461 5578
f 5579 5462 5461
f 5579 5519 5462
f 5636 5464 5518
f 5464 5636 5581
f 5462 5519 5467
f 5519 5521 5467
f 5520 5580 5413
f 5521 5522 5467
f 5523 5520 5413
f 5520 5523 5587
f 5467 5522 5468
f 5522 5585 5468
f 5527 5587 5523
f 5468 5585 5525
f 5524 5525 5585
f 5524 5469 5525
f 5586 5469 5524
f 5586 5526 5469
f 5527 5590 5587
f 5470 5590 5527
f 5588 5526 5586
f 5528 5526 5588
f 5470 5474 5590
f 5590 5474 5591
f 5475 5528 5588
f 5475 5588 5589
f 5474 5529 5591
f 5476 5592 5529
f 5476 5530 5592
f 5596 5597 5530
f 5596 5530 5479
f 5592 5530 5597
f 5531 5598 5533
f 5532 5598 5531
f 5602 5535 5534
f 5479 5482 5596
f 5536 5533 5600
f 5601 5602 5534
f 5481 5534 5535
f 5535 5482 5481
f 5604 5536 5600
f 5537 5601 5534
f 5604 5484 5536
f 5600 5657 5604
f 5538 5540 5537
f 5604 5539 5484
f 5485 5539 5604
f 5486 5607 5606
f 5700 5541 5485
f 5542 5608 5607
f 5610 5541 5700
f 5610 5543 5541
f 5542 5487 5608
f 5610 5544 5543
f 5487 5609 5608
f 5545 5490 5662
f 5662 5547 5664
f 5490 5547 5662
f 5614 5664 5547
f 5615 5548 5613
f 5615 5552 5548
f 5549 5554 5619
f 5555 5495 5617
f 5550 5495 5555
f 5617 5495 5551
f 5500 5553 5554
f 5553 5619 5554
f 5560 5556 5555
f 5557 5551 5497
f 5562 5557 5497
f 5624 5557 5562
f 5552 5558 5498
f 5625 5558 5552
f 5504 5560 5561
f 5625 5563 5558
f 5507 5624 5562
f 5564 5563 5625
f 5505 5566 5565
f 5510 5566 5505
f 5571 5566 5510
f 5567 5568 5511
f 5629 5569 5572
f 5570 5631 5513
f 5564 5631 5570
f 5511 5571 5510
f 5573 5629 5572
f 5722 5573 5576
f 5575 5676 5574
f 5513 5631 5575
f 5631 5676 5575
f 5632 5722 5576
f 5577 5578 5517
f 5680 5578 5577
f 5579 5578 5680
f 5579 5582 5519
f 5580 5639 5518
f 5637 5518 5639
f 5637 5636 5518
f 5519 5582 5521
f 5582 5640 5521
f 5683 5580 5520
f 5683 5639 5580
f 5583 5521 5640
f 5583 5522 5521
f 5522 5583 5584
f 5585 5522 5584
f 5584 5524 5585
f 5685 5524 5584
f 5685 5586 5524
f 5642 5586 5685
f 5644 5587 5590
f 5644 5734 5587
f 5586 5645 5588
f 5642 5645 5586
f 5588 5645 5589
f 5590 5591 5644
f 5529 5647 5591
f 5593 5475 5589
f 5593 5589 5594
f 5592 5688 5647
f 5529 5592 5647
f 5593 5594 5595
f 5592 5597 5688
f 5597 5649 5688
f 5651 5593 5595
f 5532 5593 5651
f 5596 5650 5649
f 5597 5596 5649
f 5598 5532 5651
f 5652 5599 5598
f 5602 5691 5535
f 5650 5535 5691
f 5482 5535 5650
f 5596 5482 5650
f 5533 5599 5600
f 5598 5599 5533
f 5654 5600 5599
f 5601 5655 5602
f 5601 5603 5655
f 5537 5603 5601
f 5654 5657 5600
f 5656 5603 5540
f 5537 5540 5603
f 5604 5657 5605
f 5606 5540 5486
f 5656 5540 5606
f 5605 5485 5604
f 5698 5485 5605
f 5658 5607 5697
f 5658 5606 5607
f 5700 5485 5698
f 5699 5697 5608
f 5697 5607 5608
f 5699 5608 5701
f 5702 5608 5609
f 5702 5701 5608
f 5661 5544 5611
f 5544 5610 5611
f 5612 5702 5545
f 5702 5609 5545
f 5612 5545 5662
f 5705 5546 5661
f 5666 5546 5705
f 5666 5613 5546
f 5614 5616 5664
f 5666 5615 5613
f 5616 5549 5619
f 5614 5549 5616
f 5667 5615 5666
f 5617 5621 5555
f 5708 5621 5617
f 5708 5617 5551
f 5667 5552 5615
f 5553 5618 5619
f 5712 5618 5553
f 5555 5620 5560
f 5621 5620 5555
f 5622 5708 5551
f 5622 5557 5710
f 5622 5551 5557
f 5624 5710 5557
f 5625 5552 5667
f 5559 5712 5553
f 5668 5623 5561
f 5668 5561 5560
f 5620 5668 5560
f 5565 5626 5559
f 5626 5712 5559
f 5568 5713 5673
f 5623 5713 5568
f 5507 5627 5624
f 5569 5627 5507
f 5629 5627 5569
f 5716 5564 5625
f 5674 5564 5716
f 5566 5671 5565
f 5671 5626 5565
f 5571 5671 5566
f 5672 5671 5571
f 5571 5628 5672
f 5511 5628 5571
f 5568 5628 5511
f 5568 5673 5628
f 5721 5676 5631
f 5564 5674 5631
f 5674 5721 5631
f 5573 5630 5629
f 5630 5573 5722
f 5780 5632 5515
f 5675 5515 5633
f 5780 5515 5675
f 5633 5634 5675
f 5574 5634 5633
f 5634 5574 5676
f 5581 5679 5517
f 5517 5679 5577
f 5677 5635 5637
f 5581 5636 5635
f 5636 5637 5635
f 5577 5726 5680
f 5679 5726 5577
f 5579 5680 5582
f 5680 5638 5582
f 5677 5639 5729
f 5637 5639 5677
f 5640 5582 5638
f 5683 5729 5639
f 5641 5683 5520
f 5583 5684 5584
f 5640 5684 5583
f 5587 5734 5520
f 5734 5641 5520
f 5684 5685 5584
f 5643 5642 5685
f 5642 5646 5645
f 5643 5646 5642
f 5740 5644 5591
f 5645 5739 5589
f 5646 5739 5645
f 5589 5739 5594
f 5648 5591 5647
f 5648 5740 5591
f 5688 5648 5647
f 5689 5686 5649
f 5686 5688 5649
f 5748 5653 5651
f 5650 5691 5689
f 5649 5650 5689
f 5598 5651 5653
f 5653 5652 5598
f 5692 5652 5653
f 5652 5692 5599
f 5654 5599 5692
f 5694 5602 5655
f 5691 5602 5694
f 5696 5655 5603
f 5695 5657 5654
f 5656 5696 5603
f 5658 5656 5606
f 5698 5605 5659
f 5605 5657 5659
f 5695 5659 5657
f 5610 5700 5660
f 5611 5610 5660
f 5703 5612 5704
f 5702 5612 5703
f 5705 5661 5611
f 5612 5662 5704
f 5662 5663 5704
f 5662 5664 5663
f 5664 5824 5663
f 5665 5824 5664
f 5664 5616 5665
f 5619 5665 5616
f 5830 5667 5666
f 5621 5707 5620
f 5708 5622 5766
f 5766 5622 5710
f 5711 5625 5667
f 5668 5669 5623
f 5620 5707 5668
f 5624 5670 5710
f 5627 5670 5624
f 5770 5670 5627
f 5770 5627 5714
f 5623 5669 5713
f 5714 5627 5629
f 5625 5711 5716
f 5671 5775 5626
f 5717 5672 5719
f 5717 5671 5672
f 5628 5719 5672
f 5628 5673 5719
f 5772 5714 5629
f 5630 5772 5629
f 5772 5630 5720
f 5722 5720 5630
f 5722 5632 5783
f 5783 5632 5780
f 5675 5634 5723
f 5723 5676 5778
f 5723 5634 5676
f 5721 5778 5676
f 5677 5724 5635
f 5678 5635 5724
f 5678 5581 5635
f 5679 5678 5725
f 5581 5678 5679
f 5725 5726 5679
f 5727 5680 5726
f 5680 5727 5638
f 5638 5730 5640
f 5681 5729 5683
f 5730 5682 5640
f 5641 5681 5683
f 5682 5684 5640
f 5733 5685 5684
f 5733 5643 5685
f 5733 5735 5643
f 5737 5734 5644
f 5643 5735 5646
f 5735 5738 5646
f 5740 5737 5644
f 5646 5738 5739
f 5743 5740 5648
f 5739 5741 5594
f 5741 5595 5594
f 5746 5648 5688
f 5746 5743 5648
f 5744 5748 5745
f 5752 5687 5689
f 5686 5687 5746
f 5686 5689 5687
f 5686 5746 5688
f 5651 5595 5745
f 5745 5748 5651
f 5748 5690 5653
f 5691 5752 5689
f 5692 5690 5749
f 5692 5653 5690
f 5749 5654 5692
f 5655 5753 5693
f 5693 5694 5655
f 5754 5654 5749
f 5696 5756 5753
f 5655 5696 5753
f 5695 5654 5754
f 5759 5756 5656
f 5696 5656 5756
f 5658 5760 5759
f 5658 5759 5656
f 5695 5761 5659
f 5658 5697 5760
f 5761 5698 5659
f 5699 5762 5760
f 5697 5699 5760
f 5763 5698 5761
f 5763 5700 5698
f 5762 5701 5872
f 5762 5699 5701
f 5822 5700 5763
f 5822 5660 5700
f 5872 5701 5702
f 5764 5611 5660
f 5764 5705 5611
f 5706 5666 5705
f 5824 5665 5765
f 5665 5829 5765
f 5665 5619 5829
f 5830 5666 5706
f 5829 5618 5768
f 5829 5619 5618
f 5880 5667 5830
f 5618 5712 5768
f 5831 5707 5621
f 5831 5708 5709
f 5831 5621 5708
f 5709 5708 5766
f 5769 5766 5710
f 5767 5667 5880
f 5767 5711 5667
f 5669 5834 5839
f 5668 5834 5669
f 5834 5668 5707
f 5769 5710 5670
f 5769 5670 5770
f 5715 5770 5714
f 5774 5711 5767
f 5626 5837 5712
f 5837 5768 5712
f 5775 5837 5626
f 5839 5719 5673
f 5839 5673 5713
f 5669 5839 5713
f 5715 5714 5772
f 5716 5773 5674
f 5774 5773 5716
f 5711 5774 5716
f 5671 5717 5775
f 5718 5717 5719
f 5674 5773 5721
f 5720 5722 5783
f 5780 5675 5784
f 5784 5675 5723
f 5724 5786 5678
f 5724 5785 5786
f 5725 5678 5786
f 5788 5726 5725
f 5788 5727 5726
f 5677 5729 5787
f 5785 5677 5787
f 5724 5677 5785
f 5727 5788 5789
f 5727 5728 5638
f 5789 5728 5727
f 5638 5728 5730
f 5729 5731 5787
f 5681 5731 5729
f 5641 5731 5681
f 5682 5730 5794
f 5682 5794 5732
f 5684 5682 5732
f 5798 5641 5734
f 5798 5731 5641
f 5732 5733 5684
f 5732 5797 5733
f 5797 5735 5733
f 5798 5734 5737
f 5797 5800 5735
f 5800 5738 5735
f 5736 5737 5740
f 5736 5798 5737
f 5801 5738 5800
f 5801 5739 5738
f 5743 5736 5740
f 5741 5739 5801
f 5595 5741 5742
f 5807 5744 5742
[truncated: 36,020 more chars]
