# Supplementary material for: Computational modelling of muscle fibre operating ranges in the hindlimb of a small ground bird (Eudromia elegans), with implications for modelling locomotion in extinct species
Source: PLoS Comput Biol. 2021 Apr 1;17(4):e1008843. doi: 10.1371/journal.pcbi.1008843 (PMC8016346; doi:10.1371/journal.pcbi.1008843)
Supplement: S1 Model File — (ZIP) [file pcbi.1008843.s006.zip › geometry/Left_forceplate.obj]

####
#
# OBJ File Generated by Meshlab
#
####
# Object Left_forceplate.obj
#
# Vertices: 2118
# Faces: 4232
#
####
v 0.000000 0.000000 -5.000000
v 0.000000 0.000000 -2.500000
v 0.000000 -8.000000 0.000000
v 0.000000 -8.000000 -5.000000
v 0.000000 -12.000000 -5.000000
v 0.000000 -12.000000 0.000000
v 0.000000 -16.000000 -5.000000
v 0.000000 -44.000000 -5.000000
v 0.000000 -60.000000 -5.000000
v 0.000000 -64.000000 0.000000
v 0.000000 -72.000000 0.000000
v 0.000000 -76.000000 -5.000000
v 0.000000 -92.000000 -5.000000
v 0.000000 -116.000000 -5.000000
v 0.000000 -116.000000 0.000000
v 0.000000 -112.000000 0.000000
v 0.000000 -108.000000 -5.000000
v 0.000000 -104.000000 -5.000000
v 0.000000 -104.000000 0.000000
v 0.000000 -100.000000 -5.000000
v 0.000000 -100.000000 0.000000
v 0.000000 -88.000000 0.000000
v 0.000000 -72.000000 -5.000000
v 0.000000 -64.000000 -5.000000
v 0.000000 -56.000000 0.000000
v 0.000000 -52.000000 0.000000
v 0.000000 -48.000000 0.000000
v 0.000000 -40.000000 -5.000000
v 0.000000 -36.000000 0.000000
v 0.000000 -32.000000 -5.000000
v 0.000000 -28.000000 -5.000000
v 0.000000 -28.000000 0.000000
v 0.000000 -24.000000 -5.000000
v 0.000000 -20.000000 0.000000
v 0.000000 -4.000000 0.000000
v 0.000000 -4.000000 -5.000000
v 0.000000 -120.000000 -2.500000
v 0.000000 -120.000000 -5.000000
v 8.000000 -120.000000 -5.000000
v 20.000000 -120.000000 -5.000000
v 32.000000 -120.000000 -5.000000
v 36.000000 -120.000000 -5.000000
v 40.000000 -120.000000 -5.000000
v 44.000000 -120.000000 0.000000
v 52.000000 -120.000000 -5.000000
v 56.000000 -120.000000 -5.000000
v 56.000000 -120.000000 0.000000
v 60.000000 -120.000000 -5.000000
v 64.000000 -120.000000 -5.000000
v 72.000000 -120.000000 -5.000000
v 80.000000 -120.000000 -5.000000
v 88.000000 -120.000000 -5.000000
v 92.000000 -120.000000 -5.000000
v 100.000000 -120.000000 -5.000000
v 104.000000 -120.000000 -5.000000
v 108.000000 -120.000000 0.000000
v 120.000000 -120.000000 -5.000000
v 132.000000 -120.000000 -5.000000
v 140.000000 -120.000000 0.000000
v 140.000000 -120.000000 -5.000000
v 144.000000 -120.000000 -5.000000
v 156.000000 -120.000000 -5.000000
v 172.000000 -120.000000 0.000000
v 184.000000 -120.000000 -5.000000
v 192.000000 -120.000000 -5.000000
v 196.000000 -120.000000 -5.000000
v 200.000000 -120.000000 -5.000000
v 196.000000 -120.000000 0.000000
v 200.000000 -120.000000 -2.500000
v 188.000000 -120.000000 0.000000
v 184.000000 -120.000000 0.000000
v 180.000000 -120.000000 -5.000000
v 176.000000 -120.000000 -5.000000
v 168.000000 -120.000000 0.000000
v 164.000000 -120.000000 -5.000000
v 160.000000 -120.000000 -5.000000
v 152.000000 -120.000000 -5.000000
v 128.000000 -120.000000 0.000000
v 124.000000 -120.000000 0.000000
v 112.000000 -120.000000 0.000000
v 96.000000 -120.000000 0.000000
v 88.000000 -120.000000 0.000000
v 68.000000 -120.000000 -5.000000
v 52.000000 -120.000000 0.000000
v 44.000000 -120.000000 -5.000000
v 40.000000 -120.000000 0.000000
v 24.000000 -120.000000 0.000000
v 16.000000 -120.000000 -5.000000
v 12.000000 -120.000000 0.000000
v 4.000000 -120.000000 0.000000
v 0.000000 -120.000000 0.000000
v 200.000000 -112.000000 -5.000000
v 200.000000 -100.000000 -5.000000
v 200.000000 -88.000000 0.000000
v 200.000000 -84.000000 0.000000
v 200.000000 -84.000000 -5.000000
v 200.000000 -76.000000 -5.000000
v 200.000000 -76.000000 0.000000
v 200.000000 -68.000000 -5.000000
v 200.000000 -52.000000 -5.000000
v 200.000000 -48.000000 0.000000
v 200.000000 -44.000000 -5.000000
v 200.000000 -32.000000 0.000000
v 200.000000 -28.000000 -5.000000
v 200.000000 -24.000000 0.000000
v 200.000000 0.000000 -2.500000
v 200.000000 -32.000000 -5.000000
v 200.000000 -36.000000 -5.000000
v 200.000000 -36.000000 0.000000
v 200.000000 -40.000000 -5.000000
v 200.000000 -48.000000 -5.000000
v 200.000000 -56.000000 0.000000
v 200.000000 -60.000000 0.000000
v 200.000000 -96.000000 0.000000
v 200.000000 -96.000000 -5.000000
v 200.000000 -100.000000 0.000000
v 200.000000 -104.000000 -5.000000
v 200.000000 -104.000000 0.000000
v 200.000000 -112.000000 0.000000
v 196.000000 0.000000 -5.000000
v 176.000000 0.000000 -5.000000
v 168.000000 0.000000 0.000000
v 164.000000 0.000000 -5.000000
v 160.000000 0.000000 -5.000000
v 160.000000 0.000000 0.000000
v 156.000000 0.000000 -5.000000
v 152.000000 0.000000 -5.000000
v 152.000000 0.000000 0.000000
v 148.000000 0.000000 -5.000000
v 144.000000 0.000000 -5.000000
v 144.000000 0.000000 0.000000
v 140.000000 0.000000 -5.000000
v 124.000000 0.000000 -5.000000
v 116.000000 0.000000 -5.000000
v 112.000000 0.000000 -5.000000
v 108.000000 0.000000 0.000000
v 100.000000 0.000000 0.000000
v 100.000000 0.000000 -5.000000
v 92.000000 0.000000 0.000000
v 84.000000 0.000000 -5.000000
v 80.000000 0.000000 0.000000
v 64.000000 0.000000 -5.000000
v 48.000000 0.000000 -5.000000
v 44.000000 0.000000 -5.000000
v 32.000000 0.000000 0.000000
v 24.000000 0.000000 0.000000
v 24.000000 0.000000 -5.000000
v 16.000000 0.000000 -5.000000
v 12.000000 0.000000 -5.000000
v 8.000000 0.000000 -5.000000
v 4.000000 0.000000 -5.000000
v 0.000000 0.000000 0.000000
v 8.000000 0.000000 0.000000
v 20.000000 0.000000 0.000000
v 36.000000 0.000000 -5.000000
v 36.000000 0.000000 0.000000
v 40.000000 0.000000 0.000000
v 44.000000 0.000000 0.000000
v 48.000000 0.000000 0.000000
v 56.000000 0.000000 0.000000
v 60.000000 0.000000 0.000000
v 68.000000 0.000000 0.000000
v 72.000000 0.000000 0.000000
v 76.000000 0.000000 0.000000
v 76.000000 0.000000 -5.000000
v 92.000000 0.000000 -5.000000
v 104.000000 0.000000 0.000000
v 112.000000 0.000000 0.000000
v 116.000000 0.000000 0.000000
v 120.000000 0.000000 0.000000
v 124.000000 0.000000 0.000000
v 148.000000 0.000000 0.000000
v 164.000000 0.000000 0.000000
v 168.000000 0.000000 -5.000000
v 172.000000 0.000000 0.000000
v 172.000000 0.000000 -5.000000
v 184.000000 0.000000 -5.000000
v 188.000000 0.000000 0.000000
v 196.000000 0.000000 0.000000
v 4.000000 0.000000 0.000000
v 5.000000 -10.000000 -5.000000
v 10.000000 -10.000000 -5.000000
v 10.000000 -15.000000 -5.000000
v 5.000000 -25.000000 -5.000000
v 10.000000 -25.000000 -5.000000
v 5.000000 -35.000000 -5.000000
v 5.000000 -30.000000 -5.000000
v 10.000000 -35.000000 -5.000000
v 5.000000 -40.000000 -5.000000
v 10.000000 -50.000000 -5.000000
v 5.000000 -45.000000 -5.000000
v 10.000000 -45.000000 -5.000000
v 10.000000 -55.000000 -5.000000
v 5.000000 -60.000000 -5.000000
v 10.000000 -70.000000 -5.000000
v 5.000000 -70.000000 -5.000000
v 5.000000 -65.000000 -5.000000
v 5.000000 -85.000000 -5.000000
v 5.000000 -80.000000 -5.000000
v 10.000000 -85.000000 -5.000000
v 10.000000 -90.000000 -5.000000
v 5.000000 -90.000000 -5.000000
v 10.000000 -100.000000 -5.000000
v 5.000000 -95.000000 -5.000000
v 10.000000 -110.000000 -5.000000
v 5.000000 -115.000000 -5.000000
v 15.000000 -10.000000 -5.000000
v 15.000000 -20.000000 -5.000000
v 15.000000 -15.000000 -5.000000
v 15.000000 -25.000000 -5.000000
v 10.000000 -20.000000 -5.000000
v 10.000000 -30.000000 -5.000000
v 15.000000 -30.000000 -5.000000
v 15.000000 -35.000000 -5.000000
v 15.000000 -45.000000 -5.000000
v 10.000000 -40.000000 -5.000000
v 15.000000 -55.000000 -5.000000
v 10.000000 -60.000000 -5.000000
v 15.000000 -70.000000 -5.000000
v 10.000000 -65.000000 -5.000000
v 10.000000 -75.000000 -5.000000
v 10.000000 -80.000000 -5.000000
v 15.000000 -80.000000 -5.000000
v 10.000000 -95.000000 -5.000000
v 15.000000 -105.000000 -5.000000
v 10.000000 -105.000000 -5.000000
v 15.000000 -5.000000 -5.000000
v 20.000000 -10.000000 -5.000000
v 20.000000 -20.000000 -5.000000
v 20.000000 -30.000000 -5.000000
v 20.000000 -35.000000 -5.000000
v 20.000000 -45.000000 -5.000000
v 15.000000 -40.000000 -5.000000
v 20.000000 -40.000000 -5.000000
v 15.000000 -50.000000 -5.000000
v 15.000000 -60.000000 -5.000000
v 15.000000 -65.000000 -5.000000
v 20.000000 -70.000000 -5.000000
v 20.000000 -75.000000 -5.000000
v 15.000000 -75.000000 -5.000000
v 15.000000 -85.000000 -5.000000
v 20.000000 -85.000000 -5.000000
v 15.000000 -95.000000 -5.000000
v 15.000000 -90.000000 -5.000000
v 15.000000 -100.000000 -5.000000
v 20.000000 -110.000000 -5.000000
v 15.000000 -110.000000 -5.000000
v 20.000000 -15.000000 -5.000000
v 20.000000 -25.000000 -5.000000
v 25.000000 -40.000000 -5.000000
v 25.000000 -35.000000 -5.000000
v 25.000000 -50.000000 -5.000000
v 20.000000 -50.000000 -5.000000
v 20.000000 -55.000000 -5.000000
v 25.000000 -60.000000 -5.000000
v 25.000000 -55.000000 -5.000000
v 25.000000 -65.000000 -5.000000
v 20.000000 -60.000000 -5.000000
v 20.000000 -65.000000 -5.000000
v 25.000000 -70.000000 -5.000000
v 20.000000 -80.000000 -5.000000
v 25.000000 -80.000000 -5.000000
v 20.000000 -90.000000 -5.000000
v 20.000000 -95.000000 -5.000000
v 25.000000 -95.000000 -5.000000
v 20.000000 -100.000000 -5.000000
v 25.000000 -110.000000 -5.000000
v 20.000000 -105.000000 -5.000000
v 25.000000 -10.000000 -5.000000
v 30.000000 -10.000000 -5.000000
v 25.000000 -20.000000 -5.000000
v 25.000000 -15.000000 -5.000000
v 25.000000 -25.000000 -5.000000
v 30.000000 -30.000000 -5.000000
v 25.000000 -30.000000 -5.000000
v 30.000000 -35.000000 -5.000000
v 25.000000 -45.000000 -5.000000
v 30.000000 -40.000000 -5.000000
v 30.000000 -50.000000 -5.000000
v 30.000000 -60.000000 -5.000000
v 25.000000 -75.000000 -5.000000
v 30.000000 -80.000000 -5.000000
v 25.000000 -85.000000 -5.000000
v 30.000000 -90.000000 -5.000000
v 25.000000 -90.000000 -5.000000
v 30.000000 -105.000000 -5.000000
v 25.000000 -105.000000 -5.000000
v 25.000000 -100.000000 -5.000000
v 30.000000 -100.000000 -5.000000
v 25.000000 -115.000000 -5.000000
v 30.000000 -115.000000 -5.000000
v 30.000000 -110.000000 -5.000000
v 30.000000 -5.000000 -5.000000
v 35.000000 -10.000000 -5.000000
v 30.000000 -15.000000 -5.000000
v 30.000000 -25.000000 -5.000000
v 30.000000 -20.000000 -5.000000
v 35.000000 -30.000000 -5.000000
v 35.000000 -45.000000 -5.000000
v 35.000000 -40.000000 -5.000000
v 30.000000 -45.000000 -5.000000
v 30.000000 -55.000000 -5.000000
v 35.000000 -65.000000 -5.000000
v 30.000000 -65.000000 -5.000000
v 35.000000 -70.000000 -5.000000
v 30.000000 -70.000000 -5.000000
v 30.000000 -75.000000 -5.000000
v 30.000000 -85.000000 -5.000000
v 35.000000 -85.000000 -5.000000
v 35.000000 -95.000000 -5.000000
v 35.000000 -100.000000 -5.000000
v 30.000000 -95.000000 -5.000000
v 35.000000 -110.000000 -5.000000
v 40.000000 -10.000000 -5.000000
v 40.000000 -15.000000 -5.000000
v 35.000000 -15.000000 -5.000000
v 35.000000 -20.000000 -5.000000
v 40.000000 -30.000000 -5.000000
v 35.000000 -25.000000 -5.000000
v 40.000000 -25.000000 -5.000000
v 35.000000 -35.000000 -5.000000
v 40.000000 -35.000000 -5.000000
v 40.000000 -45.000000 -5.000000
v 35.000000 -55.000000 -5.000000
v 35.000000 -50.000000 -5.000000
v 35.000000 -60.000000 -5.000000
v 35.000000 -80.000000 -5.000000
v 40.000000 -80.000000 -5.000000
v 35.000000 -75.000000 -5.000000
v 40.000000 -75.000000 -5.000000
v 40.000000 -85.000000 -5.000000
v 40.000000 -95.000000 -5.000000
v 35.000000 -90.000000 -5.000000
v 40.000000 -100.000000 -5.000000
v 40.000000 -110.000000 -5.000000
v 35.000000 -105.000000 -5.000000
v 45.000000 -10.000000 -5.000000
v 45.000000 -15.000000 -5.000000
v 40.000000 -20.000000 -5.000000
v 45.000000 -20.000000 -5.000000
v 45.000000 -30.000000 -5.000000
v 45.000000 -45.000000 -5.000000
v 40.000000 -40.000000 -5.000000
v 40.000000 -50.000000 -5.000000
v 45.000000 -55.000000 -5.000000
v 40.000000 -55.000000 -5.000000
v 45.000000 -65.000000 -5.000000
v 40.000000 -60.000000 -5.000000
v 40.000000 -70.000000 -5.000000
v 40.000000 -65.000000 -5.000000
v 45.000000 -95.000000 -5.000000
v 40.000000 -90.000000 -5.000000
v 40.000000 -105.000000 -5.000000
v 45.000000 -105.000000 -5.000000
v 40.000000 -115.000000 -5.000000
v 45.000000 -110.000000 -5.000000
v 45.000000 -5.000000 -5.000000
v 50.000000 -10.000000 -5.000000
v 50.000000 -15.000000 -5.000000
v 50.000000 -20.000000 -5.000000
v 50.000000 -30.000000 -5.000000
v 45.000000 -25.000000 -5.000000
v 50.000000 -25.000000 -5.000000
v 50.000000 -35.000000 -5.000000
v 50.000000 -40.000000 -5.000000
v 45.000000 -35.000000 -5.000000
v 45.000000 -40.000000 -5.000000
v 45.000000 -50.000000 -5.000000
v 50.000000 -50.000000 -5.000000
v 50.000000 -60.000000 -5.000000
v 45.000000 -60.000000 -5.000000
v 50.000000 -70.000000 -5.000000
v 50.000000 -65.000000 -5.000000
v 45.000000 -70.000000 -5.000000
v 50.000000 -80.000000 -5.000000
v 45.000000 -75.000000 -5.000000
v 50.000000 -75.000000 -5.000000
v 50.000000 -85.000000 -5.000000
v 45.000000 -85.000000 -5.000000
v 45.000000 -80.000000 -5.000000
v 45.000000 -90.000000 -5.000000
v 50.000000 -90.000000 -5.000000
v 50.000000 -100.000000 -5.000000
v 50.000000 -95.000000 -5.000000
v 45.000000 -100.000000 -5.000000
v 50.000000 -105.000000 -5.000000
v 50.000000 -110.000000 -5.000000
v 55.000000 -10.000000 -5.000000
v 55.000000 -30.000000 -5.000000
v 50.000000 -45.000000 -5.000000
v 50.000000 -55.000000 -5.000000
v 55.000000 -55.000000 -5.000000
v 55.000000 -65.000000 -5.000000
v 55.000000 -80.000000 -5.000000
v 55.000000 -75.000000 -5.000000
v 55.000000 -85.000000 -5.000000
v 55.000000 -100.000000 -5.000000
v 55.000000 -115.000000 -5.000000
v 60.000000 -10.000000 -5.000000
v 55.000000 -5.000000 -5.000000
v 60.000000 -20.000000 -5.000000
v 55.000000 -20.000000 -5.000000
v 55.000000 -15.000000 -5.000000
v 60.000000 -15.000000 -5.000000
v 60.000000 -25.000000 -5.000000
v 60.000000 -30.000000 -5.000000
v 55.000000 -25.000000 -5.000000
v 55.000000 -40.000000 -5.000000
v 55.000000 -35.000000 -5.000000
v 60.000000 -35.000000 -5.000000
v 55.000000 -45.000000 -5.000000
v 55.000000 -50.000000 -5.000000
v 60.000000 -50.000000 -5.000000
v 60.000000 -60.000000 -5.000000
v 55.000000 -60.000000 -5.000000
v 55.000000 -70.000000 -5.000000
v 60.000000 -75.000000 -5.000000
v 60.000000 -80.000000 -5.000000
v 60.000000 -85.000000 -5.000000
v 55.000000 -90.000000 -5.000000
v 60.000000 -90.000000 -5.000000
v 55.000000 -95.000000 -5.000000
v 55.000000 -105.000000 -5.000000
v 60.000000 -105.000000 -5.000000
v 60.000000 -100.000000 -5.000000
v 55.000000 -110.000000 -5.000000
v 60.000000 -110.000000 -5.000000
v 65.000000 -10.000000 -5.000000
v 65.000000 -15.000000 -5.000000
v 65.000000 -20.000000 -5.000000
v 65.000000 -30.000000 -5.000000
v 60.000000 -40.000000 -5.000000
v 60.000000 -45.000000 -5.000000
v 60.000000 -55.000000 -5.000000
v 65.000000 -50.000000 -5.000000
v 60.000000 -70.000000 -5.000000
v 60.000000 -65.000000 -5.000000
v 65.000000 -80.000000 -5.000000
v 65.000000 -95.000000 -5.000000
v 60.000000 -95.000000 -5.000000
v 65.000000 -105.000000 -5.000000
v 60.000000 -115.000000 -5.000000
v 65.000000 -115.000000 -5.000000
v 65.000000 -5.000000 -5.000000
v 70.000000 -20.000000 -5.000000
v 70.000000 -25.000000 -5.000000
v 65.000000 -25.000000 -5.000000
v 65.000000 -35.000000 -5.000000
v 70.000000 -35.000000 -5.000000
v 65.000000 -40.000000 -5.000000
v 65.000000 -45.000000 -5.000000
v 70.000000 -55.000000 -5.000000
v 70.000000 -60.000000 -5.000000
v 65.000000 -55.000000 -5.000000
v 65.000000 -60.000000 -5.000000
v 70.000000 -70.000000 -5.000000
v 65.000000 -65.000000 -5.000000
v 65.000000 -70.000000 -5.000000
v 65.000000 -75.000000 -5.000000
v 65.000000 -90.000000 -5.000000
v 65.000000 -85.000000 -5.000000
v 70.000000 -85.000000 -5.000000
v 65.000000 -100.000000 -5.000000
v 70.000000 -115.000000 -5.000000
v 65.000000 -110.000000 -5.000000
v 70.000000 -10.000000 -5.000000
v 70.000000 -5.000000 -5.000000
v 75.000000 -5.000000 -5.000000
v 70.000000 -15.000000 -5.000000
v 75.000000 -25.000000 -5.000000
v 70.000000 -30.000000 -5.000000
v 75.000000 -30.000000 -5.000000
v 75.000000 -40.000000 -5.000000
v 75.000000 -45.000000 -5.000000
v 70.000000 -45.000000 -5.000000
v 70.000000 -40.000000 -5.000000
v 75.000000 -50.000000 -5.000000
v 70.000000 -50.000000 -5.000000
v 75.000000 -65.000000 -5.000000
v 70.000000 -65.000000 -5.000000
v 75.000000 -75.000000 -5.000000
v 75.000000 -70.000000 -5.000000
v 75.000000 -80.000000 -5.000000
v 70.000000 -80.000000 -5.000000
v 70.000000 -75.000000 -5.000000
v 75.000000 -90.000000 -5.000000
v 75.000000 -95.000000 -5.000000
v 70.000000 -90.000000 -5.000000
v 75.000000 -100.000000 -5.000000
v 70.000000 -100.000000 -5.000000
v 70.000000 -95.000000 -5.000000
v 70.000000 -105.000000 -5.000000
v 75.000000 -105.000000 -5.000000
v 75.000000 -115.000000 -5.000000
v 70.000000 -110.000000 -5.000000
v 80.000000 -10.000000 -5.000000
v 75.000000 -10.000000 -5.000000
v 80.000000 -20.000000 -5.000000
v 75.000000 -15.000000 -5.000000
v 75.000000 -20.000000 -5.000000
v 80.000000 -25.000000 -5.000000
v 80.000000 -35.000000 -5.000000
v 80.000000 -40.000000 -5.000000
v 75.000000 -35.000000 -5.000000
v 80.000000 -55.000000 -5.000000
v 75.000000 -60.000000 -5.000000
v 75.000000 -55.000000 -5.000000
v 80.000000 -65.000000 -5.000000
v 75.000000 -85.000000 -5.000000
v 80.000000 -85.000000 -5.000000
v 80.000000 -95.000000 -5.000000
v 80.000000 -105.000000 -5.000000
v 80.000000 -100.000000 -5.000000
v 75.000000 -110.000000 -5.000000
v 80.000000 -110.000000 -5.000000
v 80.000000 -115.000000 -5.000000
v 85.000000 -10.000000 -5.000000
v 80.000000 -15.000000 -5.000000
v 85.000000 -35.000000 -5.000000
v 80.000000 -30.000000 -5.000000
v 85.000000 -30.000000 -5.000000
v 80.000000 -50.000000 -5.000000
v 85.000000 -50.000000 -5.000000
v 80.000000 -45.000000 -5.000000
v 85.000000 -55.000000 -5.000000
v 80.000000 -60.000000 -5.000000
v 85.000000 -60.000000 -5.000000
v 85.000000 -70.000000 -5.000000
v 80.000000 -70.000000 -5.000000
v 80.000000 -75.000000 -5.000000
v 80.000000 -80.000000 -5.000000
v 85.000000 -90.000000 -5.000000
v 85.000000 -85.000000 -5.000000
v 80.000000 -90.000000 -5.000000
v 90.000000 -5.000000 -5.000000
v 85.000000 -15.000000 -5.000000
v 85.000000 -20.000000 -5.000000
v 85.000000 -25.000000 -5.000000
v 90.000000 -25.000000 -5.000000
v 85.000000 -40.000000 -5.000000
v 90.000000 -40.000000 -5.000000
v 90.000000 -35.000000 -5.000000
v 90.000000 -45.000000 -5.000000
v 85.000000 -45.000000 -5.000000
v 90.000000 -60.000000 -5.000000
v 90.000000 -65.000000 -5.000000
v 85.000000 -65.000000 -5.000000
v 90.000000 -70.000000 -5.000000
v 90.000000 -80.000000 -5.000000
v 85.000000 -75.000000 -5.000000
v 85.000000 -80.000000 -5.000000
v 90.000000 -85.000000 -5.000000
v 85.000000 -95.000000 -5.000000
v 90.000000 -105.000000 -5.000000
v 85.000000 -105.000000 -5.000000
v 85.000000 -100.000000 -5.000000
v 90.000000 -110.000000 -5.000000
v 85.000000 -110.000000 -5.000000
v 90.000000 -10.000000 -5.000000
v 95.000000 -10.000000 -5.000000
v 95.000000 -15.000000 -5.000000
v 95.000000 -20.000000 -5.000000
v 90.000000 -20.000000 -5.000000
v 90.000000 -15.000000 -5.000000
v 95.000000 -30.000000 -5.000000
v 90.000000 -30.000000 -5.000000
v 95.000000 -45.000000 -5.000000
v 90.000000 -50.000000 -5.000000
v 95.000000 -50.000000 -5.000000
v 95.000000 -60.000000 -5.000000
v 90.000000 -55.000000 -5.000000
v 95.000000 -55.000000 -5.000000
v 95.000000 -75.000000 -5.000000
v 95.000000 -80.000000 -5.000000
v 90.000000 -75.000000 -5.000000
v 90.000000 -90.000000 -5.000000
v 95.000000 -85.000000 -5.000000
v 90.000000 -95.000000 -5.000000
v 90.000000 -100.000000 -5.000000
v 95.000000 -100.000000 -5.000000
v 95.000000 -110.000000 -5.000000
v 95.000000 -105.000000 -5.000000
v 100.000000 -10.000000 -5.000000
v 100.000000 -15.000000 -5.000000
v 95.000000 -25.000000 -5.000000
v 95.000000 -35.000000 -5.000000
v 95.000000 -40.000000 -5.000000
v 100.000000 -45.000000 -5.000000
v 100.000000 -60.000000 -5.000000
v 100.000000 -55.000000 -5.000000
v 95.000000 -65.000000 -5.000000
v 95.000000 -70.000000 -5.000000
v 100.000000 -70.000000 -5.000000
v 95.000000 -90.000000 -5.000000
v 95.000000 -95.000000 -5.000000
v 100.000000 -105.000000 -5.000000
v 100.000000 -110.000000 -5.000000
v 105.000000 -15.000000 -5.000000
v 100.000000 -20.000000 -5.000000
v 105.000000 -25.000000 -5.000000
v 105.000000 -30.000000 -5.000000
v 100.000000 -30.000000 -5.000000
v 100.000000 -25.000000 -5.000000
v 100.000000 -35.000000 -5.000000
v 100.000000 -40.000000 -5.000000
v 105.000000 -35.000000 -5.000000
v 100.000000 -50.000000 -5.000000
v 105.000000 -50.000000 -5.000000
v 100.000000 -65.000000 -5.000000
v 105.000000 -80.000000 -5.000000
v 100.000000 -75.000000 -5.000000
v 105.000000 -75.000000 -5.000000
v 100.000000 -80.000000 -5.000000
v 105.000000 -90.000000 -5.000000
v 100.000000 -85.000000 -5.000000
v 105.000000 -95.000000 -5.000000
v 100.000000 -95.000000 -5.000000
v 100.000000 -90.000000 -5.000000
v 100.000000 -100.000000 -5.000000
v 105.000000 -100.000000 -5.000000
v 105.000000 -110.000000 -5.000000
v 105.000000 -115.000000 -5.000000
v 110.000000 -15.000000 -5.000000
v 105.000000 -10.000000 -5.000000
v 110.000000 -20.000000 -5.000000
v 105.000000 -20.000000 -5.000000
v 110.000000 -25.000000 -5.000000
v 110.000000 -40.000000 -5.000000
v 110.000000 -35.000000 -5.000000
v 105.000000 -40.000000 -5.000000
v 105.000000 -45.000000 -5.000000
v 105.000000 -60.000000 -5.000000
v 105.000000 -55.000000 -5.000000
v 105.000000 -65.000000 -5.000000
v 110.000000 -70.000000 -5.000000
v 105.000000 -70.000000 -5.000000
v 110.000000 -80.000000 -5.000000
v 110.000000 -75.000000 -5.000000
v 110.000000 -85.000000 -5.000000
v 105.000000 -85.000000 -5.000000
v 110.000000 -95.000000 -5.000000
v 105.000000 -105.000000 -5.000000
v 110.000000 -100.000000 -5.000000
v 110.000000 -110.000000 -5.000000
v 110.000000 -10.000000 -5.000000
v 115.000000 -25.000000 -5.000000
v 115.000000 -35.000000 -5.000000
v 110.000000 -30.000000 -5.000000
v 115.000000 -45.000000 -5.000000
v 115.000000 -50.000000 -5.000000
v 110.000000 -45.000000 -5.000000
v 115.000000 -55.000000 -5.000000
v 110.000000 -55.000000 -5.000000
v 110.000000 -50.000000 -5.000000
v 115.000000 -60.000000 -5.000000
v 110.000000 -65.000000 -5.000000
v 110.000000 -60.000000 -5.000000
v 115.000000 -70.000000 -5.000000
v 115.000000 -80.000000 -5.000000
v 115.000000 -95.000000 -5.000000
v 110.000000 -90.000000 -5.000000
v 115.000000 -90.000000 -5.000000
v 115.000000 -105.000000 -5.000000
v 110.000000 -105.000000 -5.000000
v 115.000000 -110.000000 -5.000000
v 115.000000 -5.000000 -5.000000
v 115.000000 -15.000000 -5.000000
v 115.000000 -10.000000 -5.000000
v 120.000000 -20.000000 -5.000000
v 115.000000 -20.000000 -5.000000
v 115.000000 -30.000000 -5.000000
v 120.000000 -25.000000 -5.000000
v 120.000000 -35.000000 -5.000000
v 115.000000 -40.000000 -5.000000
v 115.000000 -65.000000 -5.000000
v 120.000000 -65.000000 -5.000000
v 120.000000 -80.000000 -5.000000
v 115.000000 -75.000000 -5.000000
v 120.000000 -75.000000 -5.000000
v 120.000000 -85.000000 -5.000000
v 120.000000 -90.000000 -5.000000
v 115.000000 -85.000000 -5.000000
v 120.000000 -95.000000 -5.000000
v 120.000000 -100.000000 -5.000000
v 115.000000 -100.000000 -5.000000
v 120.000000 -110.000000 -5.000000
v 120.000000 -5.000000 -5.000000
v 120.000000 -10.000000 -5.000000
v 125.000000 -10.000000 -5.000000
v 120.000000 -15.000000 -5.000000
v 125.000000 -20.000000 -5.000000
v 120.000000 -30.000000 -5.000000
v 125.000000 -30.000000 -5.000000
v 125.000000 -35.000000 -5.000000
v 120.000000 -40.000000 -5.000000
v 125.000000 -50.000000 -5.000000
v 120.000000 -50.000000 -5.000000
v 120.000000 -45.000000 -5.000000
v 125.000000 -45.000000 -5.000000
v 120.000000 -55.000000 -5.000000
v 125.000000 -55.000000 -5.000000
v 120.000000 -60.000000 -5.000000
v 125.000000 -70.000000 -5.000000
v 125.000000 -65.000000 -5.000000
v 120.000000 -70.000000 -5.000000
v 125.000000 -80.000000 -5.000000
v 125.000000 -90.000000 -5.000000
v 120.000000 -105.000000 -5.000000
v 125.000000 -100.000000 -5.000000
v 125.000000 -105.000000 -5.000000
v 130.000000 -10.000000 -5.000000
v 130.000000 -15.000000 -5.000000
v 125.000000 -15.000000 -5.000000
v 125.000000 -25.000000 -5.000000
v 130.000000 -35.000000 -5.000000
v 130.000000 -40.000000 -5.000000
v 125.000000 -40.000000 -5.000000
v 130.000000 -50.000000 -5.000000
v 130.000000 -60.000000 -5.000000
v 125.000000 -60.000000 -5.000000
v 130.000000 -65.000000 -5.000000
v 130.000000 -75.000000 -5.000000
v 125.000000 -75.000000 -5.000000
v 130.000000 -85.000000 -5.000000
v 130.000000 -90.000000 -5.000000
v 125.000000 -85.000000 -5.000000
v 125.000000 -95.000000 -5.000000
v 125.000000 -110.000000 -5.000000
v 130.000000 -110.000000 -5.000000
v 135.000000 -15.000000 -5.000000
v 130.000000 -20.000000 -5.000000
v 135.000000 -20.000000 -5.000000
v 130.000000 -25.000000 -5.000000
v 135.000000 -25.000000 -5.000000
v 135.000000 -35.000000 -5.000000
v 130.000000 -30.000000 -5.000000
v 135.000000 -30.000000 -5.000000
v 130.000000 -45.000000 -5.000000
v 135.000000 -40.000000 -5.000000
v 135.000000 -45.000000 -5.000000
v 135.000000 -55.000000 -5.000000
v 130.000000 -55.000000 -5.000000
v 135.000000 -50.000000 -5.000000
v 135.000000 -60.000000 -5.000000
v 135.000000 -65.000000 -5.000000
v 135.000000 -70.000000 -5.000000
v 130.000000 -70.000000 -5.000000
v 135.000000 -75.000000 -5.000000
v 130.000000 -80.000000 -5.000000
v 130.000000 -95.000000 -5.000000
v 135.000000 -105.000000 -5.000000
v 130.000000 -105.000000 -5.000000
v 130.000000 -100.000000 -5.000000
v 135.000000 -100.000000 -5.000000
v 135.000000 -110.000000 -5.000000
v 135.000000 -5.000000 -5.000000
v 135.000000 -10.000000 -5.000000
v 140.000000 -25.000000 -5.000000
v 140.000000 -20.000000 -5.000000
v 140.000000 -30.000000 -5.000000
v 140.000000 -45.000000 -5.000000
v 135.000000 -80.000000 -5.000000
v 140.000000 -75.000000 -5.000000
v 135.000000 -85.000000 -5.000000
v 135.000000 -95.000000 -5.000000
v 135.000000 -90.000000 -5.000000
v 140.000000 -105.000000 -5.000000
v 140.000000 -110.000000 -5.000000
v 140.000000 -10.000000 -5.000000
v 145.000000 -15.000000 -5.000000
v 145.000000 -10.000000 -5.000000
v 140.000000 -15.000000 -5.000000
v 145.000000 -25.000000 -5.000000
v 145.000000 -20.000000 -5.000000
v 145.000000 -30.000000 -5.000000
v 140.000000 -35.000000 -5.000000
v 140.000000 -40.000000 -5.000000
v 145.000000 -45.000000 -5.000000
v 145.000000 -55.000000 -5.000000
v 140.000000 -50.000000 -5.000000
v 140.000000 -60.000000 -5.000000
v 140.000000 -55.000000 -5.000000
v 140.000000 -65.000000 -5.000000
v 145.000000 -60.000000 -5.000000
v 140.000000 -70.000000 -5.000000
v 145.000000 -75.000000 -5.000000
v 145.000000 -85.000000 -5.000000
v 140.000000 -80.000000 -5.000000
v 140.000000 -90.000000 -5.000000
v 145.000000 -90.000000 -5.000000
v 140.000000 -85.000000 -5.000000
v 145.000000 -95.000000 -5.000000
v 140.000000 -95.000000 -5.000000
v 145.000000 -105.000000 -5.000000
v 140.000000 -100.000000 -5.000000
v 150.000000 -15.000000 -5.000000
v 145.000000 -35.000000 -5.000000
v 150.000000 -35.000000 -5.000000
v 145.000000 -40.000000 -5.000000
v 150.000000 -55.000000 -5.000000
v 145.000000 -50.000000 -5.000000
v 145.000000 -65.000000 -5.000000
v 150.000000 -65.000000 -5.000000
v 145.000000 -70.000000 -5.000000
v 150.000000 -80.000000 -5.000000
v 145.000000 -80.000000 -5.000000
v 145.000000 -100.000000 -5.000000
v 150.000000 -100.000000 -5.000000
v 145.000000 -110.000000 -5.000000
v 150.000000 -110.000000 -5.000000
v 150.000000 -5.000000 -5.000000
v 155.000000 -5.000000 -5.000000
v 150.000000 -10.000000 -5.000000
v 155.000000 -15.000000 -5.000000
v 150.000000 -20.000000 -5.000000
v 155.000000 -25.000000 -5.000000
v 155.000000 -20.000000 -5.000000
v 150.000000 -25.000000 -5.000000
v 150.000000 -30.000000 -5.000000
v 155.000000 -30.000000 -5.000000
v 155.000000 -40.000000 -5.000000
v 150.000000 -40.000000 -5.000000
v 150.000000 -45.000000 -5.000000
v 155.000000 -55.000000 -5.000000
v 150.000000 -50.000000 -5.000000
v 155.000000 -50.000000 -5.000000
v 150.000000 -60.000000 -5.000000
v 155.000000 -60.000000 -5.000000
v 150.000000 -70.000000 -5.000000
v 155.000000 -70.000000 -5.000000
v 150.000000 -75.000000 -5.000000
v 155.000000 -80.000000 -5.000000
v 150.000000 -85.000000 -5.000000
v 150.000000 -90.000000 -5.000000
v 150.000000 -95.000000 -5.000000
v 155.000000 -110.000000 -5.000000
v 150.000000 -105.000000 -5.000000
v 150.000000 -115.000000 -5.000000
v 155.000000 -10.000000 -5.000000
v 160.000000 -5.000000 -5.000000
v 160.000000 -20.000000 -5.000000
v 160.000000 -30.000000 -5.000000
v 160.000000 -25.000000 -5.000000
v 160.000000 -40.000000 -5.000000
v 155.000000 -35.000000 -5.000000
v 160.000000 -45.000000 -5.000000
v 155.000000 -45.000000 -5.000000
v 160.000000 -50.000000 -5.000000
v 160.000000 -55.000000 -5.000000
v 155.000000 -65.000000 -5.000000
v 155.000000 -75.000000 -5.000000
v 160.000000 -75.000000 -5.000000
v 160.000000 -90.000000 -5.000000
v 155.000000 -85.000000 -5.000000
v 160.000000 -85.000000 -5.000000
v 155.000000 -90.000000 -5.000000
v 155.000000 -95.000000 -5.000000
v 160.000000 -95.000000 -5.000000
v 155.000000 -100.000000 -5.000000
v 160.000000 -100.000000 -5.000000
v 160.000000 -110.000000 -5.000000
v 155.000000 -105.000000 -5.000000
v 160.000000 -105.000000 -5.000000
v 155.000000 -115.000000 -5.000000
v 160.000000 -10.000000 -5.000000
v 160.000000 -15.000000 -5.000000
v 165.000000 -20.000000 -5.000000
v 165.000000 -30.000000 -5.000000
v 160.000000 -35.000000 -5.000000
v 165.000000 -35.000000 -5.000000
v 165.000000 -50.000000 -5.000000
v 165.000000 -60.000000 -5.000000
v 160.000000 -60.000000 -5.000000
v 160.000000 -65.000000 -5.000000
v 165.000000 -70.000000 -5.000000
v 160.000000 -70.000000 -5.000000
v 165.000000 -75.000000 -5.000000
v 165.000000 -80.000000 -5.000000
v 160.000000 -80.000000 -5.000000
v 165.000000 -90.000000 -5.000000
v 165.000000 -85.000000 -5.000000
v 165.000000 -10.000000 -5.000000
v 170.000000 -10.000000 -5.000000
v 170.000000 -20.000000 -5.000000
v 165.000000 -15.000000 -5.000000
v 170.000000 -15.000000 -5.000000
v 165.000000 -25.000000 -5.000000
v 170.000000 -35.000000 -5.000000
v 170.000000 -30.000000 -5.000000
v 170.000000 -40.000000 -5.000000
v 165.000000 -40.000000 -5.000000
v 165.000000 -45.000000 -5.000000
v 170.000000 -45.000000 -5.000000
v 165.000000 -55.000000 -5.000000
v 170.000000 -50.000000 -5.000000
v 170.000000 -60.000000 -5.000000
v 165.000000 -65.000000 -5.000000
v 170.000000 -75.000000 -5.000000
v 170.000000 -85.000000 -5.000000
v 170.000000 -80.000000 -5.000000
v 170.000000 -90.000000 -5.000000
v 170.000000 -95.000000 -5.000000
v 165.000000 -100.000000 -5.000000
v 165.000000 -95.000000 -5.000000
v 170.000000 -100.000000 -5.000000
v 165.000000 -105.000000 -5.000000
v 170.000000 -115.000000 -5.000000
v 165.000000 -110.000000 -5.000000
v 170.000000 -5.000000 -5.000000
v 175.000000 -20.000000 -5.000000
v 170.000000 -25.000000 -5.000000
v 175.000000 -40.000000 -5.000000
v 175.000000 -55.000000 -5.000000
v 175.000000 -50.000000 -5.000000
v 175.000000 -60.000000 -5.000000
v 170.000000 -55.000000 -5.000000
v 170.000000 -65.000000 -5.000000
v 175.000000 -75.000000 -5.000000
v 170.000000 -70.000000 -5.000000
v 175.000000 -80.000000 -5.000000
v 175.000000 -85.000000 -5.000000
v 175.000000 -90.000000 -5.000000
v 170.000000 -105.000000 -5.000000
v 175.000000 -110.000000 -5.000000
v 170.000000 -110.000000 -5.000000
v 180.000000 -10.000000 -5.000000
v 175.000000 -10.000000 -5.000000
v 175.000000 -15.000000 -5.000000
v 180.000000 -30.000000 -5.000000
v 175.000000 -25.000000 -5.000000
v 180.000000 -25.000000 -5.000000
v 180.000000 -35.000000 -5.000000
v 175.000000 -35.000000 -5.000000
v 175.000000 -30.000000 -5.000000
v 180.000000 -45.000000 -5.000000
v 175.000000 -45.000000 -5.000000
v 175.000000 -65.000000 -5.000000
v 180.000000 -65.000000 -5.000000
v 175.000000 -70.000000 -5.000000
v 180.000000 -80.000000 -5.000000
v 180.000000 -75.000000 -5.000000
v 180.000000 -85.000000 -5.000000
v 180.000000 -95.000000 -5.000000
v 180.000000 -90.000000 -5.000000
v 175.000000 -95.000000 -5.000000
v 180.000000 -105.000000 -5.000000
v 175.000000 -105.000000 -5.000000
v 175.000000 -100.000000 -5.000000
v 180.000000 -110.000000 -5.000000
v 185.000000 -10.000000 -5.000000
v 180.000000 -20.000000 -5.000000
v 180.000000 -15.000000 -5.000000
v 180.000000 -40.000000 -5.000000
v 180.000000 -55.000000 -5.000000
v 180.000000 -50.000000 -5.000000
v 185.000000 -65.000000 -5.000000
v 180.000000 -60.000000 -5.000000
v 185.000000 -75.000000 -5.000000
v 180.000000 -70.000000 -5.000000
v 185.000000 -80.000000 -5.000000
v 185.000000 -85.000000 -5.000000
v 180.000000 -100.000000 -5.000000
v 185.000000 -100.000000 -5.000000
v 185.000000 -110.000000 -5.000000
v 185.000000 -5.000000 -5.000000
v 190.000000 -5.000000 -5.000000
v 185.000000 -15.000000 -5.000000
v 190.000000 -15.000000 -5.000000
v 190.000000 -10.000000 -5.000000
v 190.000000 -20.000000 -5.000000
v 185.000000 -20.000000 -5.000000
v 185.000000 -30.000000 -5.000000
v 185.000000 -25.000000 -5.000000
v 185.000000 -35.000000 -5.000000
v 190.000000 -40.000000 -5.000000
v 185.000000 -40.000000 -5.000000
v 190.000000 -50.000000 -5.000000
v 185.000000 -50.000000 -5.000000
v 185.000000 -45.000000 -5.000000
v 190.000000 -45.000000 -5.000000
v 190.000000 -55.000000 -5.000000
v 185.000000 -55.000000 -5.000000
v 185.000000 -60.000000 -5.000000
v 190.000000 -60.000000 -5.000000
v 185.000000 -70.000000 -5.000000
v 190.000000 -85.000000 -5.000000
v 190.000000 -90.000000 -5.000000
v 185.000000 -90.000000 -5.000000
v 185.000000 -95.000000 -5.000000
v 185.000000 -105.000000 -5.000000
v 185.000000 -115.000000 -5.000000
v 195.000000 -15.000000 -5.000000
v 190.000000 -25.000000 -5.000000
v 190.000000 -35.000000 -5.000000
v 190.000000 -30.000000 -5.000000
v 195.000000 -40.000000 -5.000000
v 195.000000 -45.000000 -5.000000
v 195.000000 -60.000000 -5.000000
v 190.000000 -65.000000 -5.000000
v 190.000000 -75.000000 -5.000000
v 195.000000 -75.000000 -5.000000
v 190.000000 -70.000000 -5.000000
v 190.000000 -80.000000 -5.000000
v 195.000000 -80.000000 -5.000000
v 195.000000 -90.000000 -5.000000
v 190.000000 -95.000000 -5.000000
v 190.000000 -100.000000 -5.000000
v 190.000000 -105.000000 -5.000000
v 190.000000 -110.000000 -5.000000
v 0.000000 -112.000000 -5.000000
v 5.000000 -110.000000 -5.000000
v 0.000000 -96.000000 -5.000000
v 0.000000 -88.000000 -5.000000
v 0.000000 -84.000000 -5.000000
v 0.000000 -80.000000 -5.000000
v 0.000000 -68.000000 -5.000000
v 0.000000 -48.000000 -5.000000
v 0.000000 -20.000000 -5.000000
v 5.000000 -20.000000 -5.000000
v 180.000000 -115.000000 -5.000000
v 172.000000 -120.000000 -5.000000
v 140.000000 -115.000000 -5.000000
v 136.000000 -120.000000 -5.000000
v 135.000000 -115.000000 -5.000000
v 120.000000 -115.000000 -5.000000
v 115.000000 -115.000000 -5.000000
v 110.000000 -115.000000 -5.000000
v 108.000000 -120.000000 -5.000000
v 100.000000 -115.000000 -5.000000
v 96.000000 -120.000000 -5.000000
v 85.000000 -115.000000 -5.000000
v 84.000000 -120.000000 -5.000000
v 50.000000 -115.000000 -5.000000
v 48.000000 -120.000000 -5.000000
v 45.000000 -115.000000 -5.000000
v 28.000000 -120.000000 -5.000000
v 24.000000 -120.000000 -5.000000
v 10.000000 -115.000000 -5.000000
v 4.000000 -120.000000 -5.000000
v 200.000000 0.000000 -5.000000
v 200.000000 -4.000000 -5.000000
v 200.000000 -8.000000 -5.000000
v 200.000000 -12.000000 -5.000000
v 200.000000 -16.000000 -5.000000
v 200.000000 -20.000000 -5.000000
v 200.000000 -24.000000 -5.000000
v 195.000000 -30.000000 -5.000000
v 200.000000 -60.000000 -5.000000
v 200.000000 -64.000000 -5.000000
v 200.000000 -72.000000 -5.000000
v 200.000000 -80.000000 -5.000000
v 200.000000 -88.000000 -5.000000
v 200.000000 -92.000000 -5.000000
v 195.000000 -95.000000 -5.000000
v 195.000000 -105.000000 -5.000000
v 200.000000 -116.000000 -5.000000
v 195.000000 -115.000000 -5.000000
v 20.000000 0.000000 -5.000000
v 28.000000 0.000000 -5.000000
v 32.000000 0.000000 -5.000000
v 35.000000 -5.000000 -5.000000
v 40.000000 0.000000 -5.000000
v 40.000000 -5.000000 -5.000000
v 52.000000 0.000000 -5.000000
v 56.000000 0.000000 -5.000000
v 60.000000 0.000000 -5.000000
v 80.000000 0.000000 -5.000000
v 80.000000 -5.000000 -5.000000
v 85.000000 -5.000000 -5.000000
v 104.000000 0.000000 -5.000000
v 108.000000 0.000000 -5.000000
v 120.000000 0.000000 -5.000000
v 128.000000 0.000000 -5.000000
v 136.000000 0.000000 -5.000000
v 165.000000 -5.000000 -5.000000
v 180.000000 0.000000 -5.000000
v 10.000000 -5.000000 -5.000000
v 5.000000 -5.000000 -5.000000
v 5.000000 -15.000000 -5.000000
v 0.000000 -36.000000 -5.000000
v 5.000000 -50.000000 -5.000000
v 0.000000 -52.000000 -5.000000
v 5.000000 -55.000000 -5.000000
v 0.000000 -56.000000 -5.000000
v 5.000000 -75.000000 -5.000000
v 5.000000 -100.000000 -5.000000
v 5.000000 -105.000000 -5.000000
v 15.000000 -115.000000 -5.000000
v 12.000000 -120.000000 -5.000000
v 25.000000 -5.000000 -5.000000
v 20.000000 -5.000000 -5.000000
v 20.000000 -115.000000 -5.000000
v 35.000000 -115.000000 -5.000000
v 50.000000 -5.000000 -5.000000
v 60.000000 -5.000000 -5.000000
v 68.000000 0.000000 -5.000000
v 72.000000 0.000000 -5.000000
v 76.000000 -120.000000 -5.000000
v 88.000000 0.000000 -5.000000
v 90.000000 -115.000000 -5.000000
v 95.000000 -115.000000 -5.000000
v 100.000000 -5.000000 -5.000000
v 95.000000 -5.000000 -5.000000
v 96.000000 0.000000 -5.000000
v 105.000000 -5.000000 -5.000000
v 110.000000 -5.000000 -5.000000
v 112.000000 -120.000000 -5.000000
v 116.000000 -120.000000 -5.000000
v 124.000000 -120.000000 -5.000000
v 125.000000 -5.000000 -5.000000
v 125.000000 -115.000000 -5.000000
v 128.000000 -120.000000 -5.000000
v 130.000000 -5.000000 -5.000000
v 132.000000 0.000000 -5.000000
v 130.000000 -115.000000 -5.000000
v 140.000000 -5.000000 -5.000000
v 145.000000 -5.000000 -5.000000
v 145.000000 -115.000000 -5.000000
v 148.000000 -120.000000 -5.000000
v 160.000000 -115.000000 -5.000000
v 165.000000 -115.000000 -5.000000
v 168.000000 -120.000000 -5.000000
v 175.000000 -5.000000 -5.000000
v 175.000000 -115.000000 -5.000000
v 180.000000 -5.000000 -5.000000
v 188.000000 0.000000 -5.000000
v 190.000000 -115.000000 -5.000000
v 188.000000 -120.000000 -5.000000
v 195.000000 -5.000000 -5.000000
v 192.000000 0.000000 -5.000000
v 195.000000 -10.000000 -5.000000
v 195.000000 -25.000000 -5.000000
v 195.000000 -20.000000 -5.000000
v 195.000000 -35.000000 -5.000000
v 195.000000 -50.000000 -5.000000
v 195.000000 -55.000000 -5.000000
v 200.000000 -56.000000 -5.000000
v 195.000000 -65.000000 -5.000000
v 195.000000 -70.000000 -5.000000
v 195.000000 -85.000000 -5.000000
v 195.000000 -100.000000 -5.000000
v 195.000000 -110.000000 -5.000000
v 200.000000 -108.000000 -5.000000
v 5.000000 -5.000000 0.000000
v 10.000000 -5.000000 0.000000
v 10.000000 -10.000000 0.000000
v 20.000000 -10.000000 0.000000
v 15.000000 -5.000000 0.000000
v 15.000000 -10.000000 0.000000
v 30.000000 -5.000000 0.000000
v 30.000000 -10.000000 0.000000
v 45.000000 -10.000000 0.000000
v 50.000000 -5.000000 0.000000
v 45.000000 -5.000000 0.000000
v 60.000000 -5.000000 0.000000
v 65.000000 -10.000000 0.000000
v 60.000000 -10.000000 0.000000
v 70.000000 -10.000000 0.000000
v 65.000000 -5.000000 0.000000
v 85.000000 -5.000000 0.000000
v 95.000000 -10.000000 0.000000
v 90.000000 -5.000000 0.000000
v 90.000000 -10.000000 0.000000
v 100.000000 -10.000000 0.000000
v 100.000000 -5.000000 0.000000
v 110.000000 -5.000000 0.000000
v 110.000000 -10.000000 0.000000
v 120.000000 -10.000000 0.000000
v 115.000000 -10.000000 0.000000
v 125.000000 -10.000000 0.000000
v 135.000000 -5.000000 0.000000
v 130.000000 -5.000000 0.000000
v 130.000000 -10.000000 0.000000
v 140.000000 -5.000000 0.000000
v 135.000000 -10.000000 0.000000
v 145.000000 -10.000000 0.000000
v 145.000000 -5.000000 0.000000
v 150.000000 -5.000000 0.000000
v 155.000000 -5.000000 0.000000
v 160.000000 -10.000000 0.000000
v 160.000000 -5.000000 0.000000
v 155.000000 -10.000000 0.000000
v 165.000000 -5.000000 0.000000
v 170.000000 -5.000000 0.000000
v 185.000000 -5.000000 0.000000
v 180.000000 -5.000000 0.000000
v 195.000000 -5.000000 0.000000
v 190.000000 -5.000000 0.000000
v 5.000000 -10.000000 0.000000
v 25.000000 -15.000000 0.000000
v 30.000000 -15.000000 0.000000
v 25.000000 -10.000000 0.000000
v 40.000000 -10.000000 0.000000
v 35.000000 -10.000000 0.000000
v 50.000000 -10.000000 0.000000
v 50.000000 -15.000000 0.000000
v 55.000000 -10.000000 0.000000
v 65.000000 -15.000000 0.000000
v 75.000000 -10.000000 0.000000
v 70.000000 -15.000000 0.000000
v 80.000000 -10.000000 0.000000
v 85.000000 -10.000000 0.000000
v 90.000000 -15.000000 0.000000
v 95.000000 -15.000000 0.000000
v 105.000000 -15.000000 0.000000
v 110.000000 -15.000000 0.000000
v 105.000000 -10.000000 0.000000
v 120.000000 -15.000000 0.000000
v 140.000000 -15.000000 0.000000
v 140.000000 -10.000000 0.000000
v 145.000000 -15.000000 0.000000
v 150.000000 -10.000000 0.000000
v 155.000000 -15.000000 0.000000
v 165.000000 -10.000000 0.000000
v 175.000000 -10.000000 0.000000
v 170.000000 -10.000000 0.000000
v 180.000000 -10.000000 0.000000
v 185.000000 -10.000000 0.000000
v 190.000000 -10.000000 0.000000
v 195.000000 -10.000000 0.000000
v 5.000000 -15.000000 0.000000
v 10.000000 -15.000000 0.000000
v 15.000000 -15.000000 0.000000
v 15.000000 -20.000000 0.000000
v 20.000000 -15.000000 0.000000
v 25.000000 -20.000000 0.000000
v 20.000000 -20.000000 0.000000
v 30.000000 -20.000000 0.000000
v 40.000000 -15.000000 0.000000
v 35.000000 -15.000000 0.000000
v 45.000000 -20.000000 0.000000
v 50.000000 -20.000000 0.000000
v 45.000000 -15.000000 0.000000
v 60.000000 -15.000000 0.000000
v 55.000000 -15.000000 0.000000
v 60.000000 -20.000000 0.000000
v 70.000000 -20.000000 0.000000
v 65.000000 -20.000000 0.000000
v 80.000000 -20.000000 0.000000
v 80.000000 -15.000000 0.000000
v 75.000000 -15.000000 0.000000
v 75.000000 -20.000000 0.000000
v 85.000000 -15.000000 0.000000
v 90.000000 -20.000000 0.000000
v 85.000000 -20.000000 0.000000
v 95.000000 -20.000000 0.000000
v 105.000000 -20.000000 0.000000
v 100.000000 -15.000000 0.000000
v 120.000000 -20.000000 0.000000
v 115.000000 -15.000000 0.000000
v 125.000000 -20.000000 0.000000
v 130.000000 -15.000000 0.000000
v 130.000000 -20.000000 0.000000
v 125.000000 -15.000000 0.000000
v 135.000000 -15.000000 0.000000
v 140.000000 -20.000000 0.000000
v 145.000000 -20.000000 0.000000
v 150.000000 -15.000000 0.000000
v 160.000000 -15.000000 0.000000
v 170.000000 -15.000000 0.000000
v 165.000000 -15.000000 0.000000
v 170.000000 -20.000000 0.000000
v 180.000000 -20.000000 0.000000
v 175.000000 -15.000000 0.000000
v 180.000000 -15.000000 0.000000
v 190.000000 -15.000000 0.000000
v 185.000000 -15.000000 0.000000
v 195.000000 -15.000000 0.000000
v 195.000000 -20.000000 0.000000
v 10.000000 -20.000000 0.000000
v 20.000000 -25.000000 0.000000
v 30.000000 -25.000000 0.000000
v 25.000000 -25.000000 0.000000
v 40.000000 -20.000000 0.000000
v 35.000000 -20.000000 0.000000
v 55.000000 -20.000000 0.000000
v 55.000000 -25.000000 0.000000
v 70.000000 -25.000000 0.000000
v 65.000000 -25.000000 0.000000
v 85.000000 -25.000000 0.000000
v 80.000000 -25.000000 0.000000
v 95.000000 -25.000000 0.000000
v 105.000000 -25.000000 0.000000
v 100.000000 -20.000000 0.000000
v 115.000000 -25.000000 0.000000
v 110.000000 -20.000000 0.000000
v 115.000000 -20.000000 0.000000
v 135.000000 -20.000000 0.000000
v 135.000000 -25.000000 0.000000
v 150.000000 -20.000000 0.000000
v 150.000000 -25.000000 0.000000
v 145.000000 -25.000000 0.000000
v 155.000000 -25.000000 0.000000
v 155.000000 -20.000000 0.000000
v 165.000000 -25.000000 0.000000
v 160.000000 -20.000000 0.000000
v 160.000000 -25.000000 0.000000
v 170.000000 -25.000000 0.000000
v 165.000000 -20.000000 0.000000
v 175.000000 -20.000000 0.000000
v 185.000000 -25.000000 0.000000
v 185.000000 -20.000000 0.000000
v 195.000000 -25.000000 0.000000
v 190.000000 -20.000000 0.000000
v 190.000000 -25.000000 0.000000
v 15.000000 -25.000000 0.000000
v 10.000000 -25.000000 0.000000
v 35.000000 -30.000000 0.000000
v 35.000000 -25.000000 0.000000
v 40.000000 -25.000000 0.000000
v 45.000000 -25.000000 0.000000
v 50.000000 -25.000000 0.000000
v 55.000000 -30.000000 0.000000
v 60.000000 -25.000000 0.000000
v 75.000000 -30.000000 0.000000
v 75.000000 -25.000000 0.000000
v 80.000000 -30.000000 0.000000
v 90.000000 -25.000000 0.000000
v 85.000000 -30.000000 0.000000
v 95.000000 -30.000000 0.000000
v 100.000000 -25.000000 0.000000
v 115.000000 -30.000000 0.000000
v 110.000000 -25.000000 0.000000
v 120.000000 -25.000000 0.000000
v 125.000000 -25.000000 0.000000
v 130.000000 -25.000000 0.000000
v 130.000000 -30.000000 0.000000
v 140.000000 -30.000000 0.000000
v 140.000000 -25.000000 0.000000
v 145.000000 -30.000000 0.000000
v 155.000000 -30.000000 0.000000
v 160.000000 -30.000000 0.000000
v 175.000000 -30.000000 0.000000
v 180.000000 -25.000000 0.000000
v 175.000000 -25.000000 0.000000
v 185.000000 -30.000000 0.000000
v 195.000000 -30.000000 0.000000
v 5.000000 -30.000000 0.000000
v 10.000000 -30.000000 0.000000
v 15.000000 -35.000000 0.000000
v 15.000000 -30.000000 0.000000
v 25.000000 -30.000000 0.000000
v 20.000000 -30.000000 0.000000
v 30.000000 -30.000000 0.000000
v 25.000000 -35.000000 0.000000
v 35.000000 -35.000000 0.000000
v 40.000000 -35.000000 0.000000
v 40.000000 -30.000000 0.000000
v 45.000000 -30.000000 0.000000
v 50.000000 -30.000000 0.000000
v 50.000000 -35.000000 0.000000
v 60.000000 -30.000000 0.000000
v 60.000000 -35.000000 0.000000
v 70.000000 -30.000000 0.000000
v 65.000000 -30.000000 0.000000
v 75.000000 -35.000000 0.000000
v 70.000000 -35.000000 0.000000
v 90.000000 -30.000000 0.000000
v 85.000000 -35.000000 0.000000
v 100.000000 -30.000000 0.000000
v 105.000000 -30.000000 0.000000
v 110.000000 -30.000000 0.000000
v 115.000000 -35.000000 0.000000
v 120.000000 -35.000000 0.000000
v 125.000000 -35.000000 0.000000
v 120.000000 -30.000000 0.000000
v 125.000000 -30.000000 0.000000
v 130.000000 -35.000000 0.000000
v 135.000000 -30.000000 0.000000
v 140.000000 -35.000000 0.000000
v 145.000000 -35.000000 0.000000
v 150.000000 -30.000000 0.000000
v 150.000000 -35.000000 0.000000
v 165.000000 -30.000000 0.000000
v 170.000000 -30.000000 0.000000
v 180.000000 -30.000000 0.000000
v 190.000000 -30.000000 0.000000
v 195.000000 -35.000000 0.000000
v 5.000000 -35.000000 0.000000
v 10.000000 -35.000000 0.000000
v 20.000000 -35.000000 0.000000
v 35.000000 -40.000000 0.000000
v 30.000000 -35.000000 0.000000
v 30.000000 -40.000000 0.000000
v 45.000000 -40.000000 0.000000
v 45.000000 -35.000000 0.000000
v 55.000000 -35.000000 0.000000
v 65.000000 -35.000000 0.000000
v 75.000000 -40.000000 0.000000
v 80.000000 -40.000000 0.000000
v 80.000000 -35.000000 0.000000
v 85.000000 -40.000000 0.000000
v 95.000000 -40.000000 0.000000
v 90.000000 -35.000000 0.000000
v 100.000000 -35.000000 0.000000
v 95.000000 -35.000000 0.000000
v 105.000000 -35.000000 0.000000
v 110.000000 -35.000000 0.000000
v 105.000000 -40.000000 0.000000
v 115.000000 -40.000000 0.000000
v 110.000000 -40.000000 0.000000
v 125.000000 -40.000000 0.000000
v 120.000000 -40.000000 0.000000
v 135.000000 -40.000000 0.000000
v 135.000000 -35.000000 0.000000
v 130.000000 -40.000000 0.000000
v 155.000000 -40.000000 0.000000
v 160.000000 -40.000000 0.000000
v 160.000000 -35.000000 0.000000
v 155.000000 -35.000000 0.000000
v 170.000000 -40.000000 0.000000
v 165.000000 -35.000000 0.000000
v 165.000000 -40.000000 0.000000
v 175.000000 -35.000000 0.000000
v 170.000000 -35.000000 0.000000
v 180.000000 -40.000000 0.000000
v 180.000000 -35.000000 0.000000
v 190.000000 -35.000000 0.000000
v 185.000000 -35.000000 0.000000
v 5.000000 -40.000000 0.000000
v 10.000000 -45.000000 0.000000
v 5.000000 -45.000000 0.000000
v 10.000000 -40.000000 0.000000
v 20.000000 -40.000000 0.000000
v 15.000000 -40.000000 0.000000
v 25.000000 -40.000000 0.000000
v 40.000000 -40.000000 0.000000
v 50.000000 -40.000000 0.000000
v 55.000000 -40.000000 0.000000
v 55.000000 -45.000000 0.000000
v 60.000000 -45.000000 0.000000
v 65.000000 -45.000000 0.000000
v 65.000000 -40.000000 0.000000
v 60.000000 -40.000000 0.000000
v 70.000000 -40.000000 0.000000
v 75.000000 -45.000000 0.000000
v 70.000000 -45.000000 0.000000
v 80.000000 -45.000000 0.000000
v 85.000000 -45.000000 0.000000
v 90.000000 -40.000000 0.000000
v 100.000000 -40.000000 0.000000
v 100.000000 -45.000000 0.000000
v 95.000000 -45.000000 0.000000
v 105.000000 -45.000000 0.000000
v 110.000000 -45.000000 0.000000
v 120.000000 -45.000000 0.000000
v 115.000000 -45.000000 0.000000
v 125.000000 -45.000000 0.000000
v 140.000000 -40.000000 0.000000
v 145.000000 -45.000000 0.000000
v 145.000000 -40.000000 0.000000
v 155.000000 -45.000000 0.000000
v 150.000000 -40.000000 0.000000
v 170.000000 -45.000000 0.000000
v 180.000000 -45.000000 0.000000
v 175.000000 -40.000000 0.000000
v 185.000000 -40.000000 0.000000
v 190.000000 -45.000000 0.000000
v 190.000000 -40.000000 0.000000
v 15.000000 -50.000000 0.000000
v 20.000000 -50.000000 0.000000
v 20.000000 -45.000000 0.000000
v 15.000000 -45.000000 0.000000
v 30.000000 -45.000000 0.000000
v 25.000000 -45.000000 0.000000
v 30.000000 -50.000000 0.000000
v 35.000000 -45.000000 0.000000
v 40.000000 -45.000000 0.000000
v 40.000000 -50.000000 0.000000
v 45.000000 -45.000000 0.000000
v 45.000000 -50.000000 0.000000
v 50.000000 -45.000000 0.000000
v 55.000000 -50.000000 0.000000
v 75.000000 -50.000000 0.000000
v 90.000000 -45.000000 0.000000
v 115.000000 -50.000000 0.000000
v 110.000000 -50.000000 0.000000
v 125.000000 -50.000000 0.000000
v 135.000000 -50.000000 0.000000
v 130.000000 -45.000000 0.000000
v 130.000000 -50.000000 0.000000
v 135.000000 -45.000000 0.000000
v 140.000000 -50.000000 0.000000
v 145.000000 -50.000000 0.000000
v 140.000000 -45.000000 0.000000
v 150.000000 -45.000000 0.000000
v 165.000000 -50.000000 0.000000
v 160.000000 -45.000000 0.000000
v 160.000000 -50.000000 0.000000
v 170.000000 -50.000000 0.000000
v 165.000000 -45.000000 0.000000
v 175.000000 -45.000000 0.000000
v 180.000000 -50.000000 0.000000
v 175.000000 -50.000000 0.000000
v 185.000000 -50.000000 0.000000
v 185.000000 -45.000000 0.000000
v 195.000000 -45.000000 0.000000
v 10.000000 -50.000000 0.000000
v 10.000000 -55.000000 0.000000
v 25.000000 -50.000000 0.000000
v 35.000000 -50.000000 0.000000
v 50.000000 -55.000000 0.000000
v 45.000000 -55.000000 0.000000
v 50.000000 -50.000000 0.000000
v 55.000000 -55.000000 0.000000
v 60.000000 -50.000000 0.000000
v 65.000000 -50.000000 0.000000
v 65.000000 -55.000000 0.000000
v 75.000000 -55.000000 0.000000
v 70.000000 -50.000000 0.000000
v 85.000000 -50.000000 0.000000
v 80.000000 -50.000000 0.000000
v 90.000000 -50.000000 0.000000
v 95.000000 -50.000000 0.000000
v 95.000000 -55.000000 0.000000
v 100.000000 -50.000000 0.000000
v 105.000000 -50.000000 0.000000
v 100.000000 -55.000000 0.000000
v 110.000000 -55.000000 0.000000
v 105.000000 -55.000000 0.000000
v 115.000000 -55.000000 0.000000
v 125.000000 -55.000000 0.000000
v 120.000000 -50.000000 0.000000
v 130.000000 -55.000000 0.000000
v 140.000000 -55.000000 0.000000
v 150.000000 -50.000000 0.000000
v 155.000000 -55.000000 0.000000
v 150.000000 -55.000000 0.000000
v 155.000000 -50.000000 0.000000
v 165.000000 -55.000000 0.000000
v 160.000000 -55.000000 0.000000
v 170.000000 -55.000000 0.000000
v 185.000000 -55.000000 0.000000
v 180.000000 -55.000000 0.000000
v 190.000000 -55.000000 0.000000
v 190.000000 -50.000000 0.000000
v 10.000000 -60.000000 0.000000
v 5.000000 -60.000000 0.000000
v 15.000000 -55.000000 0.000000
v 20.000000 -60.000000 0.000000
v 20.000000 -55.000000 0.000000
v 15.000000 -60.000000 0.000000
v 25.000000 -55.000000 0.000000
v 35.000000 -60.000000 0.000000
v 35.000000 -55.000000 0.000000
v 30.000000 -55.000000 0.000000
v 40.000000 -60.000000 0.000000
v 40.000000 -55.000000 0.000000
v 45.000000 -60.000000 0.000000
v 55.000000 -60.000000 0.000000
v 60.000000 -60.000000 0.000000
v 60.000000 -55.000000 0.000000
v 70.000000 -55.000000 0.000000
v 80.000000 -55.000000 0.000000
v 85.000000 -55.000000 0.000000
v 90.000000 -55.000000 0.000000
v 90.000000 -60.000000 0.000000
v 100.000000 -60.000000 0.000000
v 110.000000 -60.000000 0.000000
v 120.000000 -55.000000 0.000000
v 115.000000 -60.000000 0.000000
v 125.000000 -60.000000 0.000000
v 140.000000 -60.000000 0.000000
v 135.000000 -55.000000 0.000000
v 145.000000 -55.000000 0.000000
v 165.000000 -60.000000 0.000000
v 175.000000 -55.000000 0.000000
v 175.000000 -60.000000 0.000000
v 10.000000 -65.000000 0.000000
v 15.000000 -65.000000 0.000000
v 25.000000 -60.000000 0.000000
v 30.000000 -60.000000 0.000000
v 40.000000 -65.000000 0.000000
v 45.000000 -65.000000 0.000000
v 50.000000 -60.000000 0.000000
v 55.000000 -65.000000 0.000000
v 65.000000 -65.000000 0.000000
v 65.000000 -60.000000 0.000000
v 75.000000 -65.000000 0.000000
v 70.000000 -60.000000 0.000000
v 75.000000 -60.000000 0.000000
v 85.000000 -60.000000 0.000000
v 80.000000 -60.000000 0.000000
v 80.000000 -65.000000 0.000000
v 90.000000 -65.000000 0.000000
v 100.000000 -65.000000 0.000000
v 95.000000 -60.000000 0.000000
v 105.000000 -60.000000 0.000000
v 120.000000 -60.000000 0.000000
v 130.000000 -60.000000 0.000000
v 130.000000 -65.000000 0.000000
v 135.000000 -60.000000 0.000000
v 135.000000 -65.000000 0.000000
v 145.000000 -60.000000 0.000000
v 150.000000 -60.000000 0.000000
v 145.000000 -65.000000 0.000000
v 155.000000 -60.000000 0.000000
v 165.000000 -65.000000 0.000000
v 160.000000 -60.000000 0.000000
v 170.000000 -60.000000 0.000000
v 180.000000 -60.000000 0.000000
v 180.000000 -65.000000 0.000000
v 185.000000 -60.000000 0.000000
v 190.000000 -60.000000 0.000000
v 190.000000 -65.000000 0.000000
v 15.000000 -70.000000 0.000000
v 10.000000 -70.000000 0.000000
v 20.000000 -65.000000 0.000000
v 30.000000 -70.000000 0.000000
v 30.000000 -65.000000 0.000000
v 25.000000 -65.000000 0.000000
v 35.000000 -70.000000 0.000000
v 40.000000 -70.000000 0.000000
v 35.000000 -65.000000 0.000000
v 45.000000 -70.000000 0.000000
v 50.000000 -65.000000 0.000000
v 60.000000 -65.000000 0.000000
v 65.000000 -70.000000 0.000000
v 75.000000 -70.000000 0.000000
v 70.000000 -65.000000 0.000000
v 70.000000 -70.000000 0.000000
v 80.000000 -70.000000 0.000000
v 85.000000 -70.000000 0.000000
v 85.000000 -65.000000 0.000000
v 95.000000 -70.000000 0.000000
v 90.000000 -70.000000 0.000000
v 100.000000 -70.000000 0.000000
v 95.000000 -65.000000 0.000000
v 105.000000 -65.000000 0.000000
v 110.000000 -65.000000 0.000000
v 120.000000 -65.000000 0.000000
v 115.000000 -65.000000 0.000000
v 125.000000 -65.000000 0.000000
v 130.000000 -70.000000 0.000000
v 140.000000 -70.000000 0.000000
v 140.000000 -65.000000 0.000000
v 150.000000 -65.000000 0.000000
v 160.000000 -65.000000 0.000000
v 155.000000 -65.000000 0.000000
v 170.000000 -65.000000 0.000000
v 165.000000 -70.000000 0.000000
v 175.000000 -65.000000 0.000000
v 185.000000 -65.000000 0.000000
v 195.000000 -70.000000 0.000000
v 15.000000 -75.000000 0.000000
v 20.000000 -70.000000 0.000000
v 25.000000 -70.000000 0.000000
v 30.000000 -75.000000 0.000000
v 35.000000 -75.000000 0.000000
v 40.000000 -75.000000 0.000000
v 55.000000 -75.000000 0.000000
v 50.000000 -70.000000 0.000000
v 50.000000 -75.000000 0.000000
v 60.000000 -70.000000 0.000000
v 55.000000 -70.000000 0.000000
v 65.000000 -75.000000 0.000000
v 90.000000 -75.000000 0.000000
v 105.000000 -70.000000 0.000000
v 110.000000 -70.000000 0.000000
v 120.000000 -75.000000 0.000000
v 120.000000 -70.000000 0.000000
v 115.000000 -70.000000 0.000000
v 125.000000 -70.000000 0.000000
v 135.000000 -75.000000 0.000000
v 130.000000 -75.000000 0.000000
v 135.000000 -70.000000 0.000000
v 145.000000 -70.000000 0.000000
v 150.000000 -75.000000 0.000000
v 150.000000 -70.000000 0.000000
v 155.000000 -70.000000 0.000000
v 160.000000 -70.000000 0.000000
v 170.000000 -70.000000 0.000000
v 180.000000 -70.000000 0.000000
v 175.000000 -70.000000 0.000000
v 180.000000 -75.000000 0.000000
v 190.000000 -70.000000 0.000000
v 185.000000 -70.000000 0.000000
v 190.000000 -75.000000 0.000000
v 185.000000 -75.000000 0.000000
v 15.000000 -80.000000 0.000000
v 10.000000 -75.000000 0.000000
v 25.000000 -75.000000 0.000000
v 20.000000 -75.000000 0.000000
v 25.000000 -80.000000 0.000000
v 40.000000 -80.000000 0.000000
v 35.000000 -80.000000 0.000000
v 45.000000 -80.000000 0.000000
v 50.000000 -80.000000 0.000000
v 45.000000 -75.000000 0.000000
v 55.000000 -80.000000 0.000000
v 60.000000 -75.000000 0.000000
v 70.000000 -75.000000 0.000000
v 75.000000 -75.000000 0.000000
v 80.000000 -75.000000 0.000000
v 85.000000 -75.000000 0.000000
v 85.000000 -80.000000 0.000000
v 95.000000 -75.000000 0.000000
v 95.000000 -80.000000 0.000000
v 105.000000 -80.000000 0.000000
v 105.000000 -75.000000 0.000000
v 100.000000 -75.000000 0.000000
v 110.000000 -80.000000 0.000000
v 115.000000 -75.000000 0.000000
v 110.000000 -75.000000 0.000000
v 115.000000 -80.000000 0.000000
v 125.000000 -75.000000 0.000000
v 120.000000 -80.000000 0.000000
v 125.000000 -80.000000 0.000000
v 145.000000 -80.000000 0.000000
v 140.000000 -75.000000 0.000000
v 145.000000 -75.000000 0.000000
v 155.000000 -75.000000 0.000000
v 160.000000 -75.000000 0.000000
v 165.000000 -75.000000 0.000000
v 175.000000 -75.000000 0.000000
v 170.000000 -75.000000 0.000000
v 190.000000 -80.000000 0.000000
v 10.000000 -80.000000 0.000000
v 10.000000 -85.000000 0.000000
v 15.000000 -85.000000 0.000000
v 25.000000 -85.000000 0.000000
v 20.000000 -80.000000 0.000000
v 30.000000 -80.000000 0.000000
v 30.000000 -85.000000 0.000000
v 40.000000 -85.000000 0.000000
v 50.000000 -85.000000 0.000000
v 60.000000 -85.000000 0.000000
v 55.000000 -85.000000 0.000000
v 65.000000 -85.000000 0.000000
v 65.000000 -80.000000 0.000000
v 60.000000 -80.000000 0.000000
v 75.000000 -85.000000 0.000000
v 70.000000 -80.000000 0.000000
v 80.000000 -80.000000 0.000000
v 75.000000 -80.000000 0.000000
v 95.000000 -85.000000 0.000000
v 90.000000 -80.000000 0.000000
v 90.000000 -85.000000 0.000000
v 100.000000 -80.000000 0.000000
v 105.000000 -85.000000 0.000000
v 110.000000 -85.000000 0.000000
v 120.000000 -85.000000 0.000000
v 130.000000 -85.000000 0.000000
v 125.000000 -85.000000 0.000000
v 135.000000 -85.000000 0.000000
v 130.000000 -80.000000 0.000000
v 140.000000 -85.000000 0.000000
v 135.000000 -80.000000 0.000000
v 140.000000 -80.000000 0.000000
v 150.000000 -80.000000 0.000000
v 155.000000 -80.000000 0.000000
v 165.000000 -80.000000 0.000000
v 160.000000 -80.000000 0.000000
v 165.000000 -85.000000 0.000000
v 170.000000 -80.000000 0.000000
v 180.000000 -80.000000 0.000000
v 175.000000 -80.000000 0.000000
v 185.000000 -80.000000 0.000000
v 195.000000 -85.000000 0.000000
v 15.000000 -90.000000 0.000000
v 20.000000 -85.000000 0.000000
v 30.000000 -90.000000 0.000000
v 35.000000 -90.000000 0.000000
v 35.000000 -85.000000 0.000000
v 45.000000 -85.000000 0.000000
v 45.000000 -90.000000 0.000000
v 50.000000 -90.000000 0.000000
v 65.000000 -90.000000 0.000000
v 70.000000 -85.000000 0.000000
v 80.000000 -85.000000 0.000000
v 75.000000 -90.000000 0.000000
v 85.000000 -85.000000 0.000000
v 85.000000 -90.000000 0.000000
v 95.000000 -90.000000 0.000000
v 100.000000 -90.000000 0.000000
v 100.000000 -85.000000 0.000000
v 105.000000 -90.000000 0.000000
v 115.000000 -85.000000 0.000000
v 120.000000 -90.000000 0.000000
v 125.000000 -90.000000 0.000000
v 130.000000 -90.000000 0.000000
v 135.000000 -90.000000 0.000000
v 150.000000 -90.000000 0.000000
v 145.000000 -85.000000 0.000000
v 155.000000 -90.000000 0.000000
v 155.000000 -85.000000 0.000000
v 150.000000 -85.000000 0.000000
v 160.000000 -85.000000 0.000000
v 165.000000 -90.000000 0.000000
v 175.000000 -85.000000 0.000000
v 170.000000 -85.000000 0.000000
v 175.000000 -90.000000 0.000000
v 170.000000 -90.000000 0.000000
v 180.000000 -90.000000 0.000000
v 185.000000 -90.000000 0.000000
v 185.000000 -85.000000 0.000000
v 180.000000 -85.000000 0.000000
v 190.000000 -85.000000 0.000000
v 190.000000 -90.000000 0.000000
v 195.000000 -90.000000 0.000000
v 5.000000 -90.000000 0.000000
v 10.000000 -90.000000 0.000000
v 20.000000 -90.000000 0.000000
v 25.000000 -95.000000 0.000000
v 25.000000 -90.000000 0.000000
v 30.000000 -95.000000 0.000000
v 40.000000 -90.000000 0.000000
v 45.000000 -95.000000 0.000000
v 55.000000 -90.000000 0.000000
v 60.000000 -95.000000 0.000000
v 60.000000 -90.000000 0.000000
v 70.000000 -90.000000 0.000000
v 70.000000 -95.000000 0.000000
v 75.000000 -95.000000 0.000000
v 80.000000 -90.000000 0.000000
v 85.000000 -95.000000 0.000000
v 90.000000 -90.000000 0.000000
v 110.000000 -90.000000 0.000000
v 115.000000 -95.000000 0.000000
v 115.000000 -90.000000 0.000000
v 125.000000 -95.000000 0.000000
v 130.000000 -95.000000 0.000000
v 140.000000 -90.000000 0.000000
v 145.000000 -90.000000 0.000000
v 160.000000 -90.000000 0.000000
v 170.000000 -95.000000 0.000000
v 165.000000 -95.000000 0.000000
v 175.000000 -95.000000 0.000000
v 185.000000 -95.000000 0.000000
v 195.000000 -95.000000 0.000000
v 190.000000 -95.000000 0.000000
v 15.000000 -95.000000 0.000000
v 10.000000 -95.000000 0.000000
v 15.000000 -100.000000 0.000000
v 10.000000 -100.000000 0.000000
v 20.000000 -95.000000 0.000000
v 20.000000 -100.000000 0.000000
v 30.000000 -100.000000 0.000000
v 40.000000 -100.000000 0.000000
v 40.000000 -95.000000 0.000000
v 35.000000 -95.000000 0.000000
v 35.000000 -100.000000 0.000000
v 50.000000 -100.000000 0.000000
v 55.000000 -95.000000 0.000000
v 55.000000 -100.000000 0.000000
v 50.000000 -95.000000 0.000000
v 60.000000 -100.000000 0.000000
v 65.000000 -95.000000 0.000000
v 75.000000 -100.000000 0.000000
v 70.000000 -100.000000 0.000000
v 80.000000 -95.000000 0.000000
v 95.000000 -95.000000 0.000000
v 90.000000 -95.000000 0.000000
v 90.000000 -100.000000 0.000000
v 100.000000 -95.000000 0.000000
v 105.000000 -95.000000 0.000000
v 110.000000 -95.000000 0.000000
v 125.000000 -100.000000 0.000000
v 120.000000 -95.000000 0.000000
v 130.000000 -100.000000 0.000000
v 140.000000 -100.000000 0.000000
v 135.000000 -95.000000 0.000000
v 140.000000 -95.000000 0.000000
v 145.000000 -95.000000 0.000000
v 145.000000 -100.000000 0.000000
v 155.000000 -95.000000 0.000000
v 150.000000 -95.000000 0.000000
v 150.000000 -100.000000 0.000000
v 155.000000 -100.000000 0.000000
v 160.000000 -95.000000 0.000000
v 160.000000 -100.000000 0.000000
v 165.000000 -100.000000 0.000000
v 175.000000 -100.000000 0.000000
v 180.000000 -100.000000 0.000000
v 185.000000 -100.000000 0.000000
v 180.000000 -95.000000 0.000000
v 190.000000 -100.000000 0.000000
v 195.000000 -100.000000 0.000000
v 5.000000 -100.000000 0.000000
v 20.000000 -105.000000 0.000000
v 25.000000 -100.000000 0.000000
v 30.000000 -105.000000 0.000000
v 35.000000 -105.000000 0.000000
v 40.000000 -105.000000 0.000000
v 45.000000 -100.000000 0.000000
v 65.000000 -100.000000 0.000000
v 75.000000 -105.000000 0.000000
v 85.000000 -100.000000 0.000000
v 80.000000 -100.000000 0.000000
v 80.000000 -105.000000 0.000000
v 90.000000 -105.000000 0.000000
v 95.000000 -100.000000 0.000000
v 100.000000 -100.000000 0.000000
v 100.000000 -105.000000 0.000000
v 105.000000 -105.000000 0.000000
v 105.000000 -100.000000 0.000000
v 110.000000 -105.000000 0.000000
v 110.000000 -100.000000 0.000000
v 120.000000 -105.000000 0.000000
v 115.000000 -100.000000 0.000000
v 125.000000 -105.000000 0.000000
v 120.000000 -100.000000 0.000000
v 135.000000 -100.000000 0.000000
v 135.000000 -105.000000 0.000000
v 150.000000 -105.000000 0.000000
v 155.000000 -105.000000 0.000000
v 170.000000 -105.000000 0.000000
v 170.000000 -100.000000 0.000000
v 180.000000 -105.000000 0.000000
v 190.000000 -105.000000 0.000000
v 15.000000 -105.000000 0.000000
v 10.000000 -105.000000 0.000000
v 25.000000 -105.000000 0.000000
v 30.000000 -110.000000 0.000000
v 25.000000 -110.000000 0.000000
v 35.000000 -110.000000 0.000000
v 40.000000 -110.000000 0.000000
v 45.000000 -110.000000 0.000000
v 45.000000 -105.000000 0.000000
v 55.000000 -105.000000 0.000000
v 50.000000 -105.000000 0.000000
v 60.000000 -105.000000 0.000000
v 55.000000 -110.000000 0.000000
v 65.000000 -105.000000 0.000000
v 60.000000 -110.000000 0.000000
v 75.000000 -110.000000 0.000000
v 70.000000 -105.000000 0.000000
v 80.000000 -110.000000 0.000000
v 85.000000 -105.000000 0.000000
v 100.000000 -110.000000 0.000000
v 95.000000 -105.000000 0.000000
v 115.000000 -105.000000 0.000000
v 110.000000 -110.000000 0.000000
v 115.000000 -110.000000 0.000000
v 130.000000 -110.000000 0.000000
v 130.000000 -105.000000 0.000000
v 140.000000 -110.000000 0.000000
v 135.000000 -110.000000 0.000000
v 145.000000 -110.000000 0.000000
v 140.000000 -105.000000 0.000000
v 145.000000 -105.000000 0.000000
v 150.000000 -110.000000 0.000000
v 160.000000 -105.000000 0.000000
v 155.000000 -110.000000 0.000000
v 165.000000 -105.000000 0.000000
v 165.000000 -110.000000 0.000000
v 175.000000 -105.000000 0.000000
v 175.000000 -110.000000 0.000000
v 185.000000 -110.000000 0.000000
v 180.000000 -110.000000 0.000000
v 185.000000 -105.000000 0.000000
v 190.000000 -110.000000 0.000000
v 10.000000 -115.000000 0.000000
v 10.000000 -110.000000 0.000000
v 15.000000 -110.000000 0.000000
v 20.000000 -110.000000 0.000000
v 25.000000 -115.000000 0.000000
v 50.000000 -110.000000 0.000000
v 55.000000 -115.000000 0.000000
v 65.000000 -110.000000 0.000000
v 70.000000 -110.000000 0.000000
v 70.000000 -115.000000 0.000000
v 80.000000 -115.000000 0.000000
v 85.000000 -110.000000 0.000000
v 85.000000 -115.000000 0.000000
v 90.000000 -110.000000 0.000000
v 95.000000 -110.000000 0.000000
v 105.000000 -110.000000 0.000000
v 125.000000 -115.000000 0.000000
v 125.000000 -110.000000 0.000000
v 120.000000 -110.000000 0.000000
v 135.000000 -115.000000 0.000000
v 140.000000 -115.000000 0.000000
v 145.000000 -115.000000 0.000000
v 160.000000 -110.000000 0.000000
v 170.000000 -115.000000 0.000000
v 170.000000 -110.000000 0.000000
v 190.000000 -115.000000 0.000000
v 185.000000 -115.000000 0.000000
v 0.000000 -16.000000 0.000000
v 0.000000 -24.000000 0.000000
v 0.000000 -32.000000 0.000000
v 0.000000 -40.000000 0.000000
v 5.000000 -50.000000 0.000000
v 0.000000 -60.000000 0.000000
v 0.000000 -68.000000 0.000000
v 5.000000 -75.000000 0.000000
v 5.000000 -80.000000 0.000000
v 0.000000 -80.000000 0.000000
v 0.000000 -84.000000 0.000000
v 5.000000 -85.000000 0.000000
v 0.000000 -92.000000 0.000000
v 0.000000 -108.000000 0.000000
v 5.000000 -105.000000 0.000000
v 8.000000 -120.000000 0.000000
v 16.000000 -120.000000 0.000000
v 20.000000 -120.000000 0.000000
v 20.000000 -115.000000 0.000000
v 32.000000 -120.000000 0.000000
v 35.000000 -115.000000 0.000000
v 48.000000 -120.000000 0.000000
v 60.000000 -120.000000 0.000000
v 64.000000 -120.000000 0.000000
v 80.000000 -120.000000 0.000000
v 84.000000 -120.000000 0.000000
v 92.000000 -120.000000 0.000000
v 95.000000 -115.000000 0.000000
v 100.000000 -120.000000 0.000000
v 104.000000 -120.000000 0.000000
v 105.000000 -115.000000 0.000000
v 115.000000 -115.000000 0.000000
v 116.000000 -120.000000 0.000000
v 120.000000 -120.000000 0.000000
v 130.000000 -115.000000 0.000000
v 144.000000 -120.000000 0.000000
v 148.000000 -120.000000 0.000000
v 150.000000 -115.000000 0.000000
v 160.000000 -120.000000 0.000000
v 175.000000 -115.000000 0.000000
v 180.000000 -120.000000 0.000000
v 200.000000 -120.000000 0.000000
v 200.000000 -116.000000 0.000000
v 195.000000 -115.000000 0.000000
v 195.000000 -105.000000 0.000000
v 200.000000 -92.000000 0.000000
v 200.000000 -80.000000 0.000000
v 200.000000 -72.000000 0.000000
v 195.000000 -75.000000 0.000000
v 200.000000 -68.000000 0.000000
v 195.000000 -65.000000 0.000000
v 200.000000 -64.000000 0.000000
v 200.000000 -52.000000 0.000000
v 200.000000 -44.000000 0.000000
v 200.000000 -40.000000 0.000000
v 195.000000 -40.000000 0.000000
v 200.000000 -28.000000 0.000000
v 200.000000 -20.000000 0.000000
v 200.000000 -16.000000 0.000000
v 200.000000 -12.000000 0.000000
v 200.000000 -8.000000 0.000000
v 200.000000 -4.000000 0.000000
v 200.000000 0.000000 0.000000
v 184.000000 0.000000 0.000000
v 180.000000 0.000000 0.000000
v 176.000000 0.000000 0.000000
v 175.000000 -5.000000 0.000000
v 156.000000 0.000000 0.000000
v 140.000000 0.000000 0.000000
v 128.000000 0.000000 0.000000
v 88.000000 0.000000 0.000000
v 84.000000 0.000000 0.000000
v 80.000000 -5.000000 0.000000
v 40.000000 -5.000000 0.000000
v 16.000000 0.000000 0.000000
v 12.000000 0.000000 0.000000
v 20.000000 -5.000000 0.000000
v 25.000000 -5.000000 0.000000
v 28.000000 0.000000 0.000000
v 35.000000 -5.000000 0.000000
v 55.000000 -5.000000 0.000000
v 52.000000 0.000000 0.000000
v 64.000000 0.000000 0.000000
v 70.000000 -5.000000 0.000000
v 75.000000 -5.000000 0.000000
v 95.000000 -5.000000 0.000000
v 96.000000 0.000000 0.000000
v 105.000000 -5.000000 0.000000
v 115.000000 -5.000000 0.000000
v 120.000000 -5.000000 0.000000
v 125.000000 -5.000000 0.000000
v 132.000000 0.000000 0.000000
v 136.000000 0.000000 0.000000
v 192.000000 0.000000 0.000000
v 5.000000 -25.000000 0.000000
v 5.000000 -20.000000 0.000000
v 0.000000 -44.000000 0.000000
v 5.000000 -55.000000 0.000000
v 195.000000 -50.000000 0.000000
v 195.000000 -55.000000 0.000000
v 195.000000 -60.000000 0.000000
v 5.000000 -70.000000 0.000000
v 5.000000 -65.000000 0.000000
v 0.000000 -76.000000 0.000000
v 195.000000 -80.000000 0.000000
v 5.000000 -95.000000 0.000000
v 0.000000 -96.000000 0.000000
v 5.000000 -110.000000 0.000000
v 195.000000 -110.000000 0.000000
v 200.000000 -108.000000 0.000000
v 5.000000 -115.000000 0.000000
v 15.000000 -115.000000 0.000000
v 28.000000 -120.000000 0.000000
v 30.000000 -115.000000 0.000000
v 36.000000 -120.000000 0.000000
v 45.000000 -115.000000 0.000000
v 40.000000 -115.000000 0.000000
v 50.000000 -115.000000 0.000000
v 60.000000 -115.000000 0.000000
v 65.000000 -115.000000 0.000000
v 68.000000 -120.000000 0.000000
v 72.000000 -120.000000 0.000000
v 75.000000 -115.000000 0.000000
v 76.000000 -120.000000 0.000000
v 90.000000 -115.000000 0.000000
v 100.000000 -115.000000 0.000000
v 110.000000 -115.000000 0.000000
v 120.000000 -115.000000 0.000000
v 132.000000 -120.000000 0.000000
v 136.000000 -120.000000 0.000000
v 155.000000 -115.000000 0.000000
v 152.000000 -120.000000 0.000000
v 156.000000 -120.000000 0.000000
v 165.000000 -115.000000 0.000000
v 160.000000 -115.000000 0.000000
v 164.000000 -120.000000 0.000000
v 180.000000 -115.000000 0.000000
v 176.000000 -120.000000 0.000000
v 192.000000 -120.000000 0.000000
# 2118 vertices, 0 vertices normals

f 1 36 2
f 36 4 3
f 4 5 6
f 5 7 1980
f 7 1018 34
f 1018 33 1981
f 33 31 32
f 31 30 1982
f 30 1080 29
f 1080 28 1983
f 28 8 2076
f 8 1017 27
f 1017 1082 26
f 1082 1084 25
f 1084 9 1985
f 9 24 10
f 24 1016 1986
f 1016 23 11
f 23 12 2083
f 12 1015 1989
f 1015 1014 1990
f 1014 1013 22
f 1013 13 1992
f 13 1012 2086
f 1012 20 21
f 20 18 19
f 18 17 1993
f 17 1010 16
f 1010 14 15
f 14 38 37
f 91 15 37
f 15 16 1010
f 16 1993 17
f 1993 19 18
f 19 21 20
f 21 2086 1012
f 2086 1992 13
f 1992 22 1013
f 22 1990 1014
f 1990 1989 1015
f 1989 2083 12
f 2083 11 23
f 11 1986 1016
f 1986 10 24
f 10 1985 9
f 1985 25 1084
f 25 26 1082
f 26 27 1017
f 27 2076 8
f 2076 1983 28
f 1983 29 1080
f 29 1982 30
f 1982 32 31
f 32 1981 33
f 1981 34 1018
f 34 1980 7
f 1980 6 5
f 6 3 4
f 3 35 36
f 35 152 2
f 2 36 35
f 15 14 37
f 38 1039 37
f 1039 39 90
f 39 1089 1995
f 1089 88 89
f 88 40 1997
f 40 1037 87
f 1037 1036 87
f 1036 41 2092
f 41 42 1999
f 42 43 86
f 43 85 44
f 85 1034 2001
f 1034 45 84
f 45 46 47
f 46 48 47
f 48 49 2003
f 49 83 2100
f 83 50 2101
f 50 1098 2103
f 1098 51 2004
f 51 1032 2004
f 1032 52 82
f 52 53 2006
f 53 1030 81
f 1030 54 2008
f 54 55 2009
f 55 1028 56
f 1028 1107 80
f 1107 1108 2012
f 1108 57 2013
f 57 1109 79
f 1109 1112 78
f 1112 58 2108
f 58 1023 2109
f 1023 60 59
f 60 61 2015
f 61 1119 2016
f 1119 77 2111
f 77 62 2112
f 62 76 2018
f 76 75 2115
f 75 1122 74
f 1122 1021 63
f 1021 73 2117
f 73 72 2020
f 72 64 71
f 64 1128 70
f 1128 65 2118
f 65 66 68
f 66 67 69
f 2021 68 69
f 68 2118 65
f 2118 70 1128
f 70 71 64
f 71 2020 72
f 2020 2117 73
f 2117 63 1021
f 63 74 1122
f 74 2115 75
f 2115 2018 76
f 2018 2112 62
f 2112 2111 77
f 2111 2016 1119
f 2016 2015 61
f 2015 59 60
f 59 2109 1023
f 2109 2108 58
f 2108 78 1112
f 78 79 1109
f 79 2013 57
f 2013 2012 1108
f 2012 80 1107
f 80 56 1028
f 56 2009 55
f 2009 2008 54
f 2008 81 1030
f 81 2006 53
f 2006 82 52
f 82 2005 1032
f 2005 2004 1032
f 2004 2103 1098
f 2103 2101 50
f 2101 2100 83
f 2100 2003 49
f 2003 2002 48
f 2002 47 48
f 47 84 45
f 84 2001 1034
f 2001 44 85
f 44 86 43
f 86 2094 42
f 2094 1999 42
f 1999 2092 41
f 2092 87 1036
f 87 1997 40
f 1997 1996 88
f 1996 89 88
f 89 1995 1089
f 1995 90 39
f 90 91 37
f 37 1039 90
f 68 66 69
f 67 1056 69
f 1056 92 119
f 92 1143 2089
f 1143 117 118
f 117 93 116
f 93 115 114
f 115 1053 2025
f 1053 1052 94
f 1052 96 95
f 96 1051 2026
f 1051 97 98
f 97 1050 2027
f 1050 99 2029
f 99 1049 2031
f 1049 1048 113
f 1048 1137 112
f 1137 100 2032
f 100 111 101
f 111 102 2033
f 102 110 2034
f 110 108 109
f 108 107 103
f 107 104 2036
f 104 1046 105
f 1046 1045 2037
f 1045 1044 2038
f 1044 1043 2039
f 1043 1042 2040
f 1042 1041 2041
f 1041 1040 106
f 2042 2041 106
f 2041 2040 1042
f 2040 2039 1043
f 2039 2038 1044
f 2038 2037 1045
f 2037 105 1046
f 105 2036 104
f 2036 103 107
f 103 109 108
f 109 2034 110
f 2034 2033 102
f 2033 101 111
f 101 2032 100
f 2032 112 1137
f 112 113 1048
f 113 2031 1049
f 2031 2029 99
f 2029 2027 1050
f 2027 98 97
f 98 2026 1051
f 2026 95 96
f 95 94 1052
f 94 2025 1053
f 2025 114 115
f 114 116 93
f 116 118 117
f 118 2089 1143
f 2089 119 92
f 119 2022 1056
f 2022 2021 69
f 69 1056 2022
f 2041 1041 106
f 1040 120 106
f 120 1130 179
f 1130 1126 2073
f 1126 177 178
f 177 1076 2044
f 1076 121 2045
f 121 176 2045
f 176 174 175
f 174 123 122
f 123 124 125
f 124 126 2047
f 126 127 128
f 127 129 172
f 129 130 131
f 130 132 131
f 132 1074 2072
f 1074 1114 2071
f 1114 1073 2049
f 1073 133 171
f 133 1072 170
f 1072 134 170
f 134 135 168
f 135 1071 136
f 1071 1070 167
f 1070 138 137
f 138 1104 2066
f 1104 166 139
f 166 1099 2050
f 1099 140 2051
f 140 1067 141
f 1067 165 164
f 165 1097 163
f 1097 1096 162
f 1096 142 2062
f 142 1066 161
f 1066 1065 160
f 1065 1064 2061
f 1064 143 159
f 143 144 158
f 144 1062 157
f 1062 155 156
f 155 1060 145
f 1060 1059 2058
f 1059 147 146
f 147 1058 154
f 1058 148 2054
f 148 149 2055
f 149 150 153
f 150 151 180
f 151 1 2
f 152 180 2
f 180 153 150
f 153 2055 149
f 2055 2054 148
f 2054 154 1058
f 154 146 147
f 146 2058 1059
f 2058 145 1060
f 145 156 155
f 156 157 1062
f 157 158 144
f 158 159 143
f 159 2061 1064
f 2061 160 1065
f 160 161 1066
f 161 2062 142
f 2062 162 1096
f 162 163 1097
f 163 164 165
f 164 141 1067
f 141 2051 140
f 2051 2050 1099
f 2050 139 166
f 139 2066 1104
f 2066 137 138
f 137 167 1070
f 167 136 1071
f 136 168 135
f 168 169 134
f 169 170 134
f 170 171 133
f 171 2049 1073
f 2049 2071 1114
f 2071 2072 1074
f 2072 2048 132
f 2048 131 132
f 131 172 129
f 172 128 127
f 128 2047 126
f 2047 125 124
f 125 173 123
f 173 122 123
f 122 175 174
f 175 2045 176
f 2045 2044 1076
f 2044 2043 177
f 2043 178 177
f 178 2073 1126
f 2073 179 1130
f 179 2042 106
f 106 120 179
f 180 151 2
f 182 181 1078
f 182 1078 1077
f 183 1079 181
f 183 181 182
f 211 1019 1079
f 211 1079 183
f 185 184 1019
f 185 1019 211
f 212 187 184
f 212 184 185
f 188 186 187
f 188 187 212
f 216 189 186
f 216 186 188
f 192 191 189
f 192 189 216
f 190 1081 191
f 190 191 192
f 193 1083 1081
f 193 1081 190
f 218 194 1083
f 218 1083 193
f 220 197 194
f 220 194 218
f 195 196 197
f 195 197 220
f 221 1085 196
f 221 196 195
f 222 199 1085
f 222 1085 221
f 200 198 199
f 200 199 222
f 201 202 198
f 201 198 200
f 224 204 202
f 224 202 201
f 203 1086 204
f 203 204 224
f 226 1087 1086
f 226 1086 203
f 205 1011 1087
f 205 1087 226
f 1038 206 1011
f 1038 1011 205
f 207 182 1077
f 207 1077 227
f 209 183 182
f 209 182 207
f 208 211 183
f 208 183 209
f 210 185 211
f 210 211 208
f 213 212 185
f 213 185 210
f 214 188 212
f 214 212 213
f 233 216 188
f 233 188 214
f 215 192 216
f 215 216 233
f 235 190 192
f 235 192 215
f 217 193 190
f 217 190 235
f 236 218 193
f 236 193 217
f 237 220 218
f 237 218 236
f 219 195 220
f 219 220 237
f 240 221 195
f 240 195 219
f 223 222 221
f 223 221 240
f 241 200 222
f 241 222 223
f 244 201 200
f 244 200 241
f 243 224 201
f 243 201 244
f 245 203 224
f 245 224 243
f 225 226 203
f 225 203 245
f 247 205 226
f 247 226 225
f 1088 1038 205
f 1088 205 247
f 228 207 227
f 228 227 1091
f 248 209 207
f 248 207 228
f 229 208 209
f 229 209 248
f 249 210 208
f 249 208 229
f 230 213 210
f 230 210 249
f 231 214 213
f 231 213 230
f 234 233 214
f 234 214 231
f 232 215 233
f 232 233 234
f 253 235 215
f 253 215 232
f 254 217 235
f 254 235 253
f 258 236 217
f 258 217 254
f 259 237 236
f 259 236 258
f 238 219 237
f 238 237 259
f 239 240 219
f 239 219 238
f 261 223 240
f 261 240 239
f 242 241 223
f 242 223 261
f 263 244 241
f 263 241 242
f 264 243 244
f 264 244 263
f 266 245 243
f 266 243 264
f 268 225 245
f 268 245 266
f 246 247 225
f 246 225 268
f 1092 1088 247
f 1092 247 246
f 269 228 1091
f 269 1091 1090
f 272 248 228
f 272 228 269
f 271 229 248
f 271 248 272
f 273 249 229
f 273 229 271
f 275 230 249
f 275 249 273
f 251 231 230
f 251 230 275
f 250 234 231
f 250 231 251
f 277 232 234
f 277 234 250
f 252 253 232
f 252 232 277
f 256 254 253
f 256 253 252
f 255 258 254
f 255 254 256
f 257 259 258
f 257 258 255
f 260 238 259
f 260 259 257
f 281 239 238
f 281 238 260
f 262 261 239
f 262 239 281
f 283 242 261
f 283 261 262
f 285 263 242
f 285 242 283
f 265 264 263
f 265 263 285
f 288 266 264
f 288 264 265
f 287 268 266
f 287 266 288
f 267 246 268
f 267 268 287
f 290 1092 246
f 290 246 267
f 270 269 1090
f 270 1090 293
f 295 272 269
f 295 269 270
f 297 271 272
f 297 272 295
f 296 273 271
f 296 271 297
f 274 275 273
f 274 273 296
f 276 251 275
f 276 275 274
f 278 250 251
f 278 251 276
f 301 277 250
f 301 250 278
f 279 252 277
f 279 277 301
f 302 256 252
f 302 252 279
f 280 255 256
f 280 256 302
f 304 257 255
f 304 255 280
f 306 260 257
f 306 257 304
f 307 281 260
f 307 260 306
f 282 262 281
f 282 281 307
f 308 283 262
f 308 262 282
f 284 285 283
f 284 283 308
f 312 265 285
f 312 285 284
f 289 288 265
f 289 265 312
f 286 287 288
f 286 288 289
f 292 267 287
f 292 287 286
f 291 290 267
f 291 267 292
f 294 270 293
f 294 293 1061
f 316 295 270
f 316 270 294
f 317 297 295
f 317 295 316
f 319 296 297
f 319 297 317
f 298 274 296
f 298 296 319
f 321 276 274
f 321 274 298
f 300 278 276
f 300 276 321
f 299 301 278
f 299 278 300
f 325 279 301
f 325 301 299
f 324 302 279
f 324 279 325
f 326 280 302
f 326 302 324
f 303 304 280
f 303 280 326
f 305 306 304
f 305 304 303
f 329 307 306
f 329 306 305
f 327 282 307
f 327 307 329
f 309 308 282
f 309 282 327
f 333 284 308
f 333 308 309
f 310 312 284
f 310 284 333
f 311 289 312
f 311 312 310
f 336 286 289
f 336 289 311
f 313 292 286
f 313 286 336
f 1093 291 292
f 1093 292 313
f 314 294 1061
f 314 1061 1063
f 315 316 294
f 315 294 314
f 339 317 316
f 339 316 315
f 320 319 317
f 320 317 339
f 318 298 319
f 318 319 320
f 322 321 298
f 322 298 318
f 343 300 321
f 343 321 322
f 323 299 300
f 323 300 343
f 344 325 299
f 344 299 323
f 346 324 325
f 346 325 344
f 348 326 324
f 348 324 346
f 350 303 326
f 350 326 348
f 349 305 303
f 349 303 350
f 330 329 305
f 330 305 349
f 328 327 329
f 328 329 330
f 331 309 327
f 331 327 328
f 352 333 309
f 352 309 331
f 332 310 333
f 332 333 352
f 334 311 310
f 334 310 332
f 353 336 311
f 353 311 334
f 335 313 336
f 335 336 353
f 355 1093 313
f 355 313 335
f 337 314 1063
f 337 1063 357
f 338 315 314
f 338 314 337
f 340 339 315
f 340 315 338
f 362 320 339
f 362 339 340
f 341 318 320
f 341 320 362
f 366 322 318
f 366 318 341
f 367 343 322
f 367 322 366
f 342 323 343
f 342 343 367
f 368 344 323
f 368 323 342
f 345 346 344
f 345 344 368
f 371 348 346
f 371 346 345
f 347 350 348
f 347 348 371
f 374 349 350
f 374 350 347
f 376 330 349
f 376 349 374
f 380 328 330
f 380 330 376
f 379 331 328
f 379 328 380
f 381 352 331
f 381 331 379
f 351 332 352
f 351 352 381
f 385 334 332
f 385 332 351
f 354 353 334
f 354 334 385
f 356 335 353
f 356 353 354
f 1035 355 335
f 1035 335 356
f 358 337 357
f 358 357 1094
f 359 338 337
f 359 337 358
f 360 340 338
f 360 338 359
f 363 362 340
f 363 340 360
f 361 341 362
f 361 362 363
f 364 366 341
f 364 341 361
f 365 367 366
f 365 366 364
f 390 342 367
f 390 367 365
f 369 368 342
f 369 342 390
f 391 345 368
f 391 368 369
f 370 371 345
f 370 345 391
f 373 347 371
f 373 371 370
f 372 374 347
f 372 347 373
f 377 376 374
f 377 374 372
f 375 380 376
f 375 376 377
f 378 379 380
f 378 380 375
f 382 381 379
f 382 379 378
f 384 351 381
f 384 381 382
f 383 385 351
f 383 351 384
f 386 354 385
f 386 385 383
f 387 356 354
f 387 354 386
f 1033 1035 356
f 1033 356 387
f 388 358 1094
f 388 1094 400
f 403 359 358
f 403 358 388
f 402 360 359
f 402 359 403
f 407 363 360
f 407 360 402
f 389 361 363
f 389 363 407
f 409 364 361
f 409 361 389
f 408 365 364
f 408 364 409
f 411 390 365
f 411 365 408
f 412 369 390
f 412 390 411
f 392 391 369
f 392 369 412
f 415 370 391
f 415 391 392
f 393 373 370
f 393 370 415
f 416 372 373
f 416 373 393
f 395 377 372
f 395 372 416
f 394 375 377
f 394 377 395
f 396 378 375
f 396 375 394
f 420 382 378
f 420 378 396
f 422 384 382
f 422 382 420
f 397 383 384
f 397 384 422
f 423 386 383
f 423 383 397
f 426 387 386
f 426 386 423
f 398 1033 387
f 398 387 426
f 399 388 400
f 399 400 1095
f 404 403 388
f 404 388 399
f 401 402 403
f 401 403 404
f 405 407 402
f 405 402 401
f 406 389 407
f 406 407 405
f 410 409 389
f 410 389 406
f 432 408 409
f 432 409 410
f 433 411 408
f 433 408 432
f 413 412 411
f 413 411 433
f 434 392 412
f 434 412 413
f 414 415 392
f 414 392 434
f 437 393 415
f 437 415 414
f 436 416 393
f 436 393 437
f 417 395 416
f 417 416 436
f 418 394 395
f 418 395 417
f 419 396 394
f 419 394 418
f 421 420 396
f 421 396 419
f 440 422 420
f 440 420 421
f 425 397 422
f 425 422 440
f 424 423 397
f 424 397 425
f 427 426 423
f 427 423 424
f 442 398 426
f 442 426 427
f 428 399 1095
f 428 1095 444
f 429 404 399
f 429 399 428
f 430 401 404
f 430 404 429
f 447 405 401
f 447 401 430
f 431 406 405
f 431 405 447
f 448 410 406
f 448 406 431
f 450 432 410
f 450 410 448
f 451 433 432
f 451 432 450
f 435 413 433
f 435 433 451
f 454 434 413
f 454 413 435
f 455 414 434
f 455 434 454
f 457 437 414
f 457 414 455
f 458 436 437
f 458 437 457
f 459 417 436
f 459 436 458
f 438 418 417
f 438 417 459
f 461 419 418
f 461 418 438
f 460 421 419
f 460 419 461
f 439 440 421
f 439 421 460
f 463 425 440
f 463 440 439
f 441 424 425
f 441 425 463
f 465 427 424
f 465 424 441
f 443 442 427
f 443 427 465
f 466 428 444
f 466 444 467
f 469 429 428
f 469 428 466
f 445 430 429
f 445 429 469
f 446 447 430
f 446 430 445
f 471 431 447
f 471 447 446
f 449 448 431
f 449 431 471
f 476 450 448
f 476 448 449
f 475 451 450
f 475 450 476
f 478 435 451
f 478 451 475
f 452 454 435
f 452 435 478
f 453 455 454
f 453 454 452
f 480 457 455
f 480 455 453
f 456 458 457
f 456 457 480
f 485 459 458
f 485 458 456
f 484 438 459
f 484 459 485
f 462 461 438
f 462 438 484
f 488 460 461
f 488 461 462
f 491 439 460
f 491 460 488
f 490 463 439
f 490 439 491
f 492 441 463
f 492 463 490
f 495 465 441
f 495 441 492
f 464 443 465
f 464 465 495
f 497 466 467
f 497 467 468
f 499 469 466
f 499 466 497
f 500 445 469
f 500 469 499
f 470 446 445
f 470 445 500
f 472 471 446
f 472 446 470
f 504 449 471
f 504 471 472
f 473 476 449
f 473 449 504
f 474 475 476
f 474 476 473
f 477 478 475
f 477 475 474
f 507 452 478
f 507 478 477
f 506 453 452
f 506 452 507
f 479 480 453
f 479 453 506
f 482 456 480
f 482 480 479
f 481 485 456
f 481 456 482
f 483 484 485
f 483 485 481
f 509 462 484
f 509 484 483
f 486 488 462
f 486 462 509
f 487 491 488
f 487 488 486
f 489 490 491
f 489 491 487
f 493 492 490
f 493 490 489
f 514 495 492
f 514 492 493
f 494 464 495
f 494 495 514
f 496 497 468
f 496 468 1068
f 518 499 497
f 518 497 496
f 498 500 499
f 498 499 518
f 501 470 500
f 501 500 498
f 520 472 470
f 520 470 501
f 502 504 472
f 502 472 520
f 503 473 504
f 503 504 502
f 524 474 473
f 524 473 503
f 522 477 474
f 522 474 524
f 505 507 477
f 505 477 522
f 526 506 507
f 526 507 505
f 508 479 506
f 508 506 526
f 529 482 479
f 529 479 508
f 530 481 482
f 530 482 529
f 531 483 481
f 531 481 530
f 510 509 483
f 510 483 531
f 534 486 509
f 534 509 510
f 511 487 486
f 511 486 534
f 513 489 487
f 513 487 511
f 512 493 489
f 512 489 513
f 515 514 493
f 515 493 512
f 516 494 514
f 516 514 515
f 517 496 1068
f 517 1068 1069
f 536 518 496
f 536 496 517
f 537 498 518
f 537 518 536
f 538 501 498
f 538 498 537
f 521 520 501
f 521 501 538
f 519 502 520
f 519 520 521
f 540 503 502
f 540 502 519
f 544 524 503
f 544 503 540
f 523 522 524
f 523 524 544
f 525 505 522
f 525 522 523
f 527 526 505
f 527 505 525
f 547 508 526
f 547 526 527
f 528 529 508
f 528 508 547
f 550 530 529
f 550 529 528
f 551 531 530
f 551 530 550
f 533 510 531
f 533 531 551
f 532 534 510
f 532 510 533
f 553 511 534
f 553 534 532
f 556 513 511
f 556 511 553
f 555 512 513
f 555 513 556
f 558 515 512
f 558 512 555
f 1031 516 515
f 1031 515 558
f 559 517 1069
f 559 1069 535
f 564 536 517
f 564 517 559
f 563 537 536
f 563 536 564
f 539 538 537
f 539 537 563
f 566 521 538
f 566 538 539
f 542 519 521
f 542 521 566
f 541 540 519
f 541 519 542
f 543 544 540
f 543 540 541
f 568 523 544
f 568 544 543
f 571 525 523
f 571 523 568
f 545 527 525
f 545 525 571
f 546 547 527
f 546 527 545
f 548 528 547
f 548 547 546
f 575 550 528
f 575 528 548
f 549 551 550
f 549 550 575
f 552 533 551
f 552 551 549
f 576 532 533
f 576 533 552
f 578 553 532
f 578 532 576
f 579 556 553
f 579 553 578
f 554 555 556
f 554 556 579
f 557 558 555
f 557 555 554
f 1100 1031 558
f 1100 558 557
f 560 559 535
f 560 535 1103
f 561 564 559
f 561 559 560
f 562 563 564
f 562 564 561
f 585 539 563
f 585 563 562
f 565 566 539
f 565 539 585
f 586 542 566
f 586 566 565
f 587 541 542
f 587 542 586
f 567 543 541
f 567 541 587
f 569 568 543
f 569 543 567
f 572 571 568
f 572 568 569
f 570 545 571
f 570 571 572
f 591 546 545
f 591 545 570
f 592 548 546
f 592 546 591
f 573 575 548
f 573 548 592
f 574 549 575
f 574 575 573
f 577 552 549
f 577 549 574
f 594 576 552
f 594 552 577
f 595 578 576
f 595 576 594
f 580 579 578
f 580 578 595
f 582 554 579
f 582 579 580
f 581 557 554
f 581 554 582
f 1101 1100 557
f 1101 557 581
f 583 560 1103
f 583 1103 1102
f 584 561 560
f 584 560 583
f 599 562 561
f 599 561 584
f 603 585 562
f 603 562 599
f 602 565 585
f 602 585 603
f 604 586 565
f 604 565 602
f 605 587 586
f 605 586 604
f 588 567 587
f 588 587 605
f 607 569 567
f 607 567 588
f 590 572 569
f 590 569 607
f 589 570 572
f 589 572 590
f 609 591 570
f 609 570 589
f 593 592 591
f 593 591 609
f 611 573 592
f 611 592 593
f 613 574 573
f 613 573 611
f 615 577 574
f 615 574 613
f 618 594 577
f 618 577 615
f 617 595 594
f 617 594 618
f 619 580 595
f 619 595 617
f 596 582 580
f 596 580 619
f 597 581 582
f 597 582 596
f 1029 1101 581
f 1029 581 597
f 624 583 1102
f 624 1102 1105
f 598 584 583
f 598 583 624
f 626 599 584
f 626 584 598
f 600 603 599
f 600 599 626
f 601 602 603
f 601 603 600
f 606 604 602
f 606 602 601
f 630 605 604
f 630 604 606
f 631 588 605
f 631 605 630
f 608 607 588
f 608 588 631
f 633 590 607
f 633 607 608
f 632 589 590
f 632 590 633
f 634 609 589
f 634 589 632
f 636 593 609
f 636 609 634
f 612 611 593
f 612 593 636
f 610 613 611
f 610 611 612
f 640 615 613
f 640 613 610
f 614 618 615
f 614 615 640
f 616 617 618
f 616 618 614
f 620 619 617
f 620 617 616
f 642 596 619
f 642 619 620
f 621 597 596
f 621 596 642
f 622 1029 597
f 622 597 621
f 645 624 1105
f 645 1105 1106
f 623 598 624
f 623 624 645
f 625 626 598
f 625 598 623
f 627 600 626
f 627 626 625
f 648 601 600
f 648 600 627
f 629 606 601
f 629 601 648
f 628 630 606
f 628 606 629
f 651 631 630
f 651 630 628
f 654 608 631
f 654 631 651
f 653 633 608
f 653 608 654
f 657 632 633
f 657 633 653
f 656 634 632
f 656 632 657
f 635 636 634
f 635 634 656
f 638 612 636
f 638 636 635
f 637 610 612
f 637 612 638
f 639 640 610
f 639 610 637
f 661 614 640
f 661 640 639
f 641 616 614
f 641 614 661
f 643 620 616
f 643 616 641
f 664 642 620
f 664 620 643
f 644 621 642
f 644 642 664
f 1027 622 621
f 1027 621 644
f 668 645 1106
f 668 1106 666
f 667 623 645
f 667 645 668
f 670 625 623
f 670 623 667
f 646 627 625
f 646 625 670
f 671 648 627
f 671 627 646
f 647 629 648
f 647 648 671
f 674 628 629
f 674 629 647
f 649 651 628
f 649 628 674
f 650 654 651
f 650 651 649
f 652 653 654
f 652 654 650
f 655 657 653
f 655 653 652
f 675 656 657
f 675 657 655
f 658 635 656
f 658 656 675
f 678 638 635
f 678 635 658
f 659 637 638
f 659 638 678
f 682 639 637
f 682 637 659
f 662 661 639
f 662 639 682
f 660 641 661
f 660 661 662
f 685 643 641
f 685 641 660
f 663 664 643
f 663 643 685
f 665 644 664
f 665 664 663
f 1026 1027 644
f 1026 644 665
f 688 668 666
f 688 666 687
f 690 667 668
f 690 668 688
f 669 670 667
f 669 667 690
f 672 646 670
f 672 670 669
f 692 671 646
f 692 646 672
f 673 647 671
f 673 671 692
f 695 674 647
f 695 647 673
f 698 649 674
f 698 674 695
f 697 650 649
f 697 649 698
f 700 652 650
f 700 650 697
f 702 655 652
f 702 652 700
f 676 675 655
f 676 655 702
f 705 658 675
f 705 675 676
f 679 678 658
f 679 658 705
f 677 659 678
f 677 678 679
f 680 682 659
f 680 659 677
f 681 662 682
f 681 682 680
f 683 660 662
f 683 662 681
f 684 685 660
f 684 660 683
f 708 663 685
f 708 685 684
f 686 665 663
f 686 663 708
f 1025 1026 665
f 1025 665 686
f 689 688 687
f 689 687 1110
f 713 690 688
f 713 688 689
f 691 669 690
f 691 690 713
f 714 672 669
f 714 669 691
f 693 692 672
f 693 672 714
f 694 673 692
f 694 692 693
f 717 695 673
f 717 673 694
f 699 698 695
f 699 695 717
f 696 697 698
f 696 698 699
f 701 700 697
f 701 697 696
f 720 702 700
f 720 700 701
f 704 676 702
f 704 702 720
f 703 705 676
f 703 676 704
f 723 679 705
f 723 705 703
f 706 677 679
f 706 679 723
f 726 680 677
f 726 677 706
f 707 681 680
f 707 680 726
f 727 683 681
f 727 681 707
f 709 684 683
f 709 683 727
f 710 708 684
f 710 684 709
f 728 686 708
f 728 708 710
f 1111 1025 686
f 1111 686 728
f 711 689 1110
f 711 1110 1113
f 712 713 689
f 712 689 711
f 731 691 713
f 731 713 712
f 733 714 691
f 733 691 731
f 736 693 714
f 736 714 733
f 715 694 693
f 715 693 736
f 716 717 694
f 716 694 715
f 738 699 717
f 738 717 716
f 718 696 699
f 718 699 738
f 742 701 696
f 742 696 718
f 719 720 701
f 719 701 742
f 721 704 720
f 721 720 719
f 747 703 704
f 747 704 721
f 722 723 703
f 722 703 747
f 749 706 723
f 749 723 722
f 724 726 706
f 724 706 749
f 725 707 726
f 725 726 724
f 750 727 707
f 750 707 725
f 753 709 727
f 753 727 750
f 752 710 709
f 752 709 753
f 729 728 710
f 729 710 752
f 1115 1111 728
f 1115 728 729
f 757 711 1113
f 757 1113 756
f 730 712 711
f 730 711 757
f 732 731 712
f 732 712 730
f 734 733 731
f 734 731 732
f 737 736 733
f 737 733 734
f 735 715 736
f 735 736 737
f 739 716 715
f 739 715 735
f 740 738 716
f 740 716 739
f 743 718 738
f 743 738 740
f 741 742 718
f 741 718 743
f 744 719 742
f 744 742 741
f 745 721 719
f 745 719 744
f 746 747 721
f 746 721 745
f 748 722 747
f 748 747 746
f 762 749 722
f 762 722 748
f 764 724 749
f 764 749 762
f 766 725 724
f 766 724 764
f 765 750 725
f 765 725 766
f 754 753 750
f 754 750 765
f 751 752 753
f 751 753 754
f 755 729 752
f 755 752 751
f 1024 1115 729
f 1024 729 755
f 769 757 756
f 769 756 1116
f 772 730 757
f 772 757 769
f 759 732 730
f 759 730 772
f 758 734 732
f 758 732 759
f 760 737 734
f 760 734 758
f 776 735 737
f 776 737 760
f 777 739 735
f 777 735 776
f 761 740 739
f 761 739 777
f 780 743 740
f 780 740 761
f 782 741 743
f 782 743 780
f 781 744 741
f 781 741 782
f 783 745 744
f 783 744 781
f 785 746 745
f 785 745 783
f 763 748 746
f 763 746 785
f 788 762 748
f 788 748 763
f 791 764 762
f 791 762 788
f 789 766 764
f 789 764 791
f 793 765 766
f 793 766 789
f 795 754 765
f 795 765 793
f 767 751 754
f 767 754 795
f 768 755 751
f 768 751 767
f 1022 1024 755
f 1022 755 768
f 771 769 1116
f 771 1116 1117
f 770 772 769
f 770 769 771
f 774 759 772
f 774 772 770
f 773 758 759
f 773 759 774
f 775 760 758
f 775 758 773
f 797 776 760
f 797 760 775
f 799 777 776
f 799 776 797
f 778 761 777
f 778 777 799
f 801 780 761
f 801 761 778
f 779 782 780
f 779 780 801
f 784 781 782
f 784 782 779
f 802 783 781
f 802 781 784
f 804 785 783
f 804 783 802
f 786 763 785
f 786 785 804
f 806 788 763
f 806 763 786
f 787 791 788
f 787 788 806
f 790 789 791
f 790 791 787
f 792 793 789
f 792 789 790
f 807 795 793
f 807 793 792
f 794 767 795
f 794 795 807
f 809 768 767
f 809 767 794
f 1118 1022 768
f 1118 768 809
f 813 771 1117
f 813 1117 811
f 796 770 771
f 796 771 813
f 815 774 770
f 815 770 796
f 818 773 774
f 818 774 815
f 819 775 773
f 819 773 818
f 798 797 775
f 798 775 819
f 822 799 797
f 822 797 798
f 823 778 799
f 823 799 822
f 825 801 778
f 825 778 823
f 800 779 801
f 800 801 825
f 827 784 779
f 827 779 800
f 803 802 784
f 803 784 827
f 829 804 802
f 829 802 803
f 831 786 804
f 831 804 829
f 805 806 786
f 805 786 831
f 833 787 806
f 833 806 805
f 834 790 787
f 834 787 833
f 835 792 790
f 835 790 834
f 808 807 792
f 808 792 835
f 837 794 807
f 837 807 808
f 810 809 794
f 810 794 837
f 838 1118 809
f 838 809 810
f 839 813 811
f 839 811 812
f 814 796 813
f 814 813 839
f 817 815 796
f 817 796 814
f 816 818 815
f 816 815 817
f 820 819 818
f 820 818 816
f 845 798 819
f 845 819 820
f 821 822 798
f 821 798 845
f 847 823 822
f 847 822 821
f 826 825 823
f 826 823 847
f 824 800 825
f 824 825 826
f 828 827 800
f 828 800 824
f 850 803 827
f 850 827 828
f 830 829 803
f 830 803 850
f 851 831 829
f 851 829 830
f 832 805 831
f 832 831 851
f 854 833 805
f 854 805 832
f 856 834 833
f 856 833 854
f 857 835 834
f 857 834 856
f 859 808 835
f 859 835 857
f 862 837 808
f 862 808 859
f 836 810 837
f 836 837 862
f 864 838 810
f 864 810 836
f 865 839 812
f 865 812 840
f 866 814 839
f 866 839 865
f 841 817 814
f 841 814 866
f 843 816 817
f 843 817 841
f 842 820 816
f 842 816 843
f 869 845 820
f 869 820 842
f 844 821 845
f 844 845 869
f 846 847 821
f 846 821 844
f 848 826 847
f 848 847 846
f 849 824 826
f 849 826 848
f 873 828 824
f 873 824 849
f 874 850 828
f 874 828 873
f 876 830 850
f 876 850 874
f 852 851 830
f 852 830 876
f 879 832 851
f 879 851 852
f 855 854 832
f 855 832 879
f 853 856 854
f 853 854 855
f 858 857 856
f 858 856 853
f 860 859 857
f 860 857 858
f 863 862 859
f 863 859 860
f 861 836 862
f 861 862 863
f 1120 864 836
f 1120 836 861
f 882 865 840
f 882 840 1075
f 885 866 865
f 885 865 882
f 867 841 866
f 867 866 885
f 887 843 841
f 887 841 867
f 868 842 843
f 868 843 887
f 870 869 842
f 870 842 868
f 891 844 869
f 891 869 870
f 892 846 844
f 892 844 891
f 871 848 846
f 871 846 892
f 894 849 848
f 894 848 871
f 872 873 849
f 872 849 894
f 897 874 873
f 897 873 872
f 875 876 874
f 875 874 897
f 877 852 876
f 877 876 875
f 878 879 852
f 878 852 877
f 881 855 879
f 881 879 878
f 880 853 855
f 880 855 881
f 904 858 853
f 904 853 880
f 903 860 858
f 903 858 904
f 906 863 860
f 906 860 903
f 908 861 863
f 908 863 906
f 1121 1120 861
f 1121 861 908
f 883 882 1075
f 883 1075 909
f 886 885 882
f 886 882 883
f 884 867 885
f 884 885 886
f 911 887 867
f 911 867 884
f 889 868 887
f 889 887 911
f 888 870 868
f 888 868 889
f 890 891 870
f 890 870 888
f 893 892 891
f 893 891 890
f 895 871 892
f 895 892 893
f 916 894 871
f 916 871 895
f 896 872 894
f 896 894 916
f 917 897 872
f 917 872 896
f 919 875 897
f 919 897 917
f 898 877 875
f 898 875 919
f 900 878 877
f 900 877 898
f 899 881 878
f 899 878 900
f 901 880 881
f 901 881 899
f 902 904 880
f 902 880 901
f 905 903 904
f 905 904 902
f 923 906 903
f 923 903 905
f 925 908 906
f 925 906 923
f 907 1121 908
f 907 908 925
f 927 883 909
f 927 909 1123
f 928 886 883
f 928 883 927
f 910 884 886
f 910 886 928
f 930 911 884
f 930 884 910
f 934 889 911
f 934 911 930
f 933 888 889
f 933 889 934
f 912 890 888
f 912 888 933
f 936 893 890
f 936 890 912
f 914 895 893
f 914 893 936
f 913 916 895
f 913 895 914
f 915 896 916
f 915 916 913
f 937 917 896
f 937 896 915
f 939 919 917
f 939 917 937
f 918 898 919
f 918 919 939
f 920 900 898
f 920 898 918
f 921 899 900
f 921 900 920
f 922 901 899
f 922 899 921
f 945 902 901
f 945 901 922
f 948 905 902
f 948 902 945
f 947 923 905
f 947 905 948
f 924 925 923
f 924 923 947
f 1124 907 925
f 1124 925 924
f 926 927 1123
f 926 1123 1125
f 952 928 927
f 952 927 926
f 951 910 928
f 951 928 952
f 931 930 910
f 931 910 951
f 929 934 930
f 929 930 931
f 932 933 934
f 932 934 929
f 953 912 933
f 953 933 932
f 935 936 912
f 935 912 953
f 955 914 936
f 955 936 935
f 954 913 914
f 954 914 955
f 957 915 913
f 957 913 954
f 938 937 915
f 938 915 957
f 959 939 937
f 959 937 938
f 941 918 939
f 941 939 959
f 940 920 918
f 940 918 941
f 942 921 920
f 942 920 940
f 944 922 921
f 944 921 942
f 943 945 922
f 943 922 944
f 962 948 945
f 962 945 943
f 946 947 948
f 946 948 962
f 949 924 947
f 949 947 946
f 1020 1124 924
f 1020 924 949
f 950 926 1125
f 950 1125 965
f 967 952 926
f 967 926 950
f 971 951 952
f 971 952 967
f 973 931 951
f 973 951 971
f 972 929 931
f 972 931 973
f 974 932 929
f 974 929 972
f 976 953 932
f 976 932 974
f 979 935 953
f 979 953 976
f 978 955 935
f 978 935 979
f 982 954 955
f 982 955 978
f 983 957 954
f 983 954 982
f 956 938 957
f 956 957 983
f 985 959 938
f 985 938 956
f 958 941 959
f 958 959 985
f 960 940 941
f 960 941 958
f 961 942 940
f 961 940 960
f 988 944 942
f 988 942 961
f 989 943 944
f 989 944 988
f 963 962 943
f 963 943 989
f 990 946 962
f 990 962 963
f 964 949 946
f 964 946 990
f 991 1020 949
f 991 949 964
f 969 950 965
f 969 965 966
f 968 967 950
f 968 950 969
f 970 971 967
f 970 967 968
f 993 973 971
f 993 971 970
f 995 972 973
f 995 973 993
f 994 974 972
f 994 972 995
f 975 976 974
f 975 974 994
f 980 979 976
f 980 976 975
f 977 978 979
f 977 979 980
f 981 982 978
f 981 978 977
f 984 983 982
f 984 982 981
f 999 956 983
f 999 983 984
f 1002 985 956
f 1002 956 999
f 1000 958 985
f 1000 985 1002
f 1003 960 958
f 1003 958 1000
f 986 961 960
f 986 960 1003
f 987 988 961
f 987 961 986
f 1006 989 988
f 1006 988 987
f 1007 963 989
f 1007 989 1006
f 1008 990 963
f 1008 963 1007
f 1009 964 990
f 1009 990 1008
f 1127 991 964
f 1127 964 1009
f 1131 969 966
f 1131 966 1129
f 992 968 969
f 992 969 1131
f 1133 970 968
f 1133 968 992
f 1132 993 970
f 1132 970 1133
f 1047 995 993
f 1047 993 1132
f 1134 994 995
f 1134 995 1047
f 996 975 994
f 996 994 1134
f 997 980 975
f 997 975 996
f 1135 977 980
f 1135 980 997
f 1136 981 977
f 1136 977 1135
f 998 984 981
f 998 981 1136
f 1138 999 984
f 1138 984 998
f 1139 1002 999
f 1139 999 1138
f 1001 1000 1002
f 1001 1002 1139
f 1004 1003 1000
f 1004 1000 1001
f 1140 986 1003
f 1140 1003 1004
f 1005 987 986
f 1005 986 1140
f 1054 1006 987
f 1054 987 1005
f 1141 1007 1006
f 1141 1006 1054
f 1055 1008 1007
f 1055 1007 1141
f 1142 1009 1008
f 1142 1008 1055
f 1057 1127 1009
f 1057 1009 1142
f 38 14 1039
f 14 1010 206
f 1010 17 1011
f 17 18 1087
f 18 20 1086
f 20 1012 1086
f 1012 13 204
f 13 1013 202
f 1013 1014 198
f 1014 1015 199
f 1015 12 199
f 12 23 1085
f 23 1016 196
f 1016 24 197
f 24 9 194
f 9 1084 194
f 1084 1082 1083
f 1082 1017 1081
f 1017 8 191
f 8 28 189
f 28 1080 189
f 1080 30 186
f 30 31 187
f 31 33 184
f 33 1018 1019
f 1018 7 1019
f 7 5 1079
f 5 4 181
f 4 36 1078
f 36 1 151
f 67 66 1056
f 66 65 1057
f 65 1128 1127
f 1128 64 991
f 64 72 1020
f 72 73 1020
f 73 1021 1124
f 1021 1122 907
f 1122 75 1121
f 75 76 1120
f 76 62 1120
f 62 77 864
f 77 1119 838
f 1119 61 1118
f 61 60 1022
f 60 1023 1022
f 1023 58 1024
f 58 1112 1115
f 1112 1109 1111
f 1109 57 1025
f 57 1108 1025
f 1108 1107 1026
f 1107 1028 1027
f 1028 55 622
f 55 54 1029
f 54 1030 1029
f 1030 53 1101
f 53 52 1100
f 52 1032 1031
f 1032 51 516
f 51 1098 516
f 1098 50 494
f 50 83 464
f 83 49 443
f 49 48 442
f 48 46 442
f 46 45 398
f 45 1034 1033
f 1034 85 1035
f 85 43 355
f 43 42 355
f 42 41 1093
f 41 1036 291
f 1036 1037 290
f 1037 40 1092
f 40 88 1092
f 88 1089 1088
f 1089 39 1038
f 39 1039 206
f 1040 1041 120
f 1041 1042 1129
f 1042 1043 1131
f 1043 1044 992
f 1044 1045 1133
f 1045 1046 1133
f 1046 104 1132
f 104 107 1047
f 107 108 1134
f 108 110 996
f 110 102 996
f 102 111 997
f 111 100 1135
f 100 1137 1136
f 1137 1048 998
f 1048 1049 998
f 1049 99 1138
f 99 1050 1139
f 1050 97 1001
f 97 1051 1004
f 1051 96 1004
f 96 1052 1140
f 1052 1053 1005
f 1053 115 1054
f 115 93 1141
f 93 117 1141
f 117 1143 1055
f 1143 92 1142
f 92 1056 1057
f 151 150 1078
f 150 149 1077
f 149 148 227
f 148 1058 1091
f 1058 147 1091
f 147 1059 1090
f 1059 1060 293
f 1060 155 1061
f 155 1062 1063
f 1062 144 1063
f 144 143 357
f 143 1064 1094
f 1064 1065 400
f 1065 1066 1095
f 1066 142 1095
f 142 1096 444
f 1096 1097 467
f 1097 165 468
f 165 1067 1068
f 1067 140 1068
f 140 1099 1069
f 1099 166 535
f 166 1104 1103
f 1104 138 1102
f 138 1070 1102
f 1070 1071 1105
f 1071 135 1106
f 135 134 666
f 134 1072 687
f 1072 133 687
f 133 1073 1110
f 1073 1114 1113
f 1114 1074 756
f 1074 132 1116
f 132 130 1116
f 130 129 1117
f 129 127 811
f 127 126 812
f 126 124 840
f 124 123 840
f 123 174 1075
f 174 176 909
f 176 121 1123
f 121 1076 1125
f 1076 177 1125
f 177 1126 965
f 1126 1130 966
f 1130 120 1129
f 1078 181 4
f 1077 1078 150
f 181 1079 5
f 1079 1019 7
f 1019 184 33
f 184 187 31
f 187 186 30
f 186 189 1080
f 189 191 8
f 191 1081 1017
f 1081 1083 1082
f 1083 194 1084
f 194 197 24
f 197 196 1016
f 196 1085 23
f 1085 199 12
f 199 198 1014
f 198 202 1013
f 202 204 13
f 204 1086 1012
f 1086 1087 18
f 1087 1011 17
f 206 1038 39
f 1011 206 1010
f 227 1077 149
f 1038 1088 1089
f 1091 227 148
f 1088 1092 88
f 1090 1091 147
f 1092 290 1037
f 293 1090 1059
f 290 291 1036
f 1061 293 1060
f 291 1093 41
f 1063 1061 155
f 1093 355 42
f 357 1063 144
f 355 1035 85
f 1094 357 143
f 1035 1033 1034
f 400 1094 1064
f 1033 398 45
f 1095 400 1065
f 398 442 46
f 444 1095 142
f 442 443 49
f 467 444 1096
f 443 464 83
f 468 467 1097
f 464 494 50
f 1068 468 165
f 494 516 1098
f 1069 1068 140
f 516 1031 1032
f 535 1069 1099
f 1031 1100 52
f 1103 535 166
f 1100 1101 53
f 1102 1103 1104
f 1101 1029 1030
f 1105 1102 1070
f 1029 622 55
f 1106 1105 1071
f 622 1027 1028
f 666 1106 135
f 1027 1026 1107
f 687 666 134
f 1026 1025 1108
f 1110 687 133
f 1025 1111 1109
f 1113 1110 1073
f 1111 1115 1112
f 756 1113 1114
f 1115 1024 58
f 1116 756 1074
f 1024 1022 1023
f 1117 1116 130
f 1022 1118 61
f 811 1117 129
f 1118 838 1119
f 812 811 127
f 838 864 77
f 840 812 126
f 864 1120 62
f 1075 840 123
f 1120 1121 75
f 909 1075 174
f 1121 907 1122
f 1123 909 176
f 907 1124 1021
f 1125 1123 121
f 1124 1020 73
f 965 1125 177
f 1020 991 64
f 966 965 1126
f 991 1127 1128
f 1129 966 1130
f 1131 1129 1042
f 992 1131 1043
f 1133 992 1044
f 1132 1133 1046
f 1047 1132 104
f 1134 1047 107
f 996 1134 108
f 997 996 102
f 1135 997 111
f 1136 1135 100
f 998 1136 1137
f 1138 998 1049
f 1139 1138 99
f 1001 1139 1050
f 1004 1001 97
f 1140 1004 96
f 1005 1140 1052
f 1054 1005 1053
f 1141 1054 115
f 1055 1141 117
f 1142 1055 1143
f 1127 1057 65
f 1057 1142 92
f 1039 14 206
f 1078 36 151
f 1056 66 1057
f 120 1041 1129
f 1146 1145 1144
f 1146 1144 1189
f 1149 1148 1145
f 1149 1145 1146
f 1147 2056 1148
f 1147 1148 1149
f 1192 2057 2056
f 1192 2056 1147
f 1151 1150 2057
f 1151 2057 1192
f 1194 2059 1150
f 1194 1150 1151
f 1193 2053 2059
f 1193 2059 1194
f 1152 1154 2053
f 1152 2053 1193
f 1195 1153 1154
f 1195 1154 1152
f 1197 2060 1153
f 1197 1153 1195
f 1157 1155 2060
f 1157 2060 1197
f 1156 1159 1155
f 1156 1155 1157
f 1158 2063 1159
f 1158 1159 1156
f 1199 2064 2063
f 1199 2063 1158
f 1201 2052 2064
f 1201 2064 1199
f 1202 1160 2052
f 1202 2052 1201
f 1163 1162 1160
f 1163 1160 1202
f 1161 2065 1162
f 1161 1162 1163
f 1164 1165 2065
f 1164 2065 1161
f 1207 2067 1165
f 1207 1165 1164
f 1167 1166 2067
f 1167 2067 1207
f 1169 2068 1166
f 1169 1166 1167
f 1168 2069 2068
f 1168 2068 1169
f 1170 2070 2069
f 1170 2069 1168
f 1173 1172 2070
f 1173 2070 1170
f 1175 1171 1172
f 1175 1172 1173
f 1210 1174 1171
f 1210 1171 1175
f 1176 1177 1174
f 1176 1174 1210
f 1212 1178 1177
f 1212 1177 1176
f 1182 1179 1178
f 1182 1178 1212
f 1180 1181 1179
f 1180 1179 1182
f 1214 1183 1181
f 1214 1181 1180
f 1216 1184 1183
f 1216 1183 1214
f 1215 2046 1184
f 1215 1184 1216
f 1217 1186 2046
f 1217 2046 1215
f 1218 1185 1186
f 1218 1186 1217
f 1219 1188 1185
f 1219 1185 1218
f 1220 1187 1188
f 1220 1188 1219
f 1222 1146 1189
f 1222 1189 1221
f 1223 1149 1146
f 1223 1146 1222
f 1225 1147 1149
f 1225 1149 1223
f 1190 1192 1147
f 1190 1147 1225
f 1191 1151 1192
f 1191 1192 1190
f 1230 1194 1151
f 1230 1151 1191
f 1229 1193 1194
f 1229 1194 1230
f 1233 1152 1193
f 1233 1193 1229
f 1196 1195 1152
f 1196 1152 1233
f 1235 1197 1195
f 1235 1195 1196
f 1234 1157 1197
f 1234 1197 1235
f 1198 1156 1157
f 1198 1157 1234
f 1200 1158 1156
f 1200 1156 1198
f 1241 1199 1158
f 1241 1158 1200
f 1240 1201 1199
f 1240 1199 1241
f 1243 1202 1201
f 1243 1201 1240
f 1203 1163 1202
f 1203 1202 1243
f 1204 1161 1163
f 1204 1163 1203
f 1248 1164 1161
f 1248 1161 1204
f 1205 1207 1164
f 1205 1164 1248
f 1206 1167 1207
f 1206 1207 1205
f 1250 1169 1167
f 1250 1167 1206
f 1208 1168 1169
f 1208 1169 1250
f 1254 1170 1168
f 1254 1168 1208
f 1252 1173 1170
f 1252 1170 1254
f 1255 1175 1173
f 1255 1173 1252
f 1209 1210 1175
f 1209 1175 1255
f 1211 1176 1210
f 1211 1210 1209
f 1258 1212 1176
f 1258 1176 1211
f 1213 1182 1212
f 1213 1212 1258
f 1259 1180 1182
f 1259 1182 1213
f 1261 1214 1180
f 1261 1180 1259
f 1260 1216 1214
f 1260 1214 1261
f 1264 1215 1216
f 1264 1216 1260
f 1265 1217 1215
f 1265 1215 1264
f 1267 1218 1217
f 1267 1217 1265
f 1266 1219 1218
f 1266 1218 1267
f 1268 1220 1219
f 1268 1219 1266
f 1270 1222 1221
f 1270 1221 2075
f 1224 1223 1222
f 1224 1222 1270
f 1227 1225 1223
f 1227 1223 1224
f 1226 1190 1225
f 1226 1225 1227
f 1228 1191 1190
f 1228 1190 1226
f 1275 1230 1191
f 1275 1191 1228
f 1274 1229 1230
f 1274 1230 1275
f 1231 1233 1229
f 1231 1229 1274
f 1232 1196 1233
f 1232 1233 1231
f 1276 1235 1196
f 1276 1196 1232
f 1236 1234 1235
f 1236 1235 1276
f 1238 1198 1234
f 1238 1234 1236
f 1237 1200 1198
f 1237 1198 1238
f 1242 1241 1200
f 1242 1200 1237
f 1239 1240 1241
f 1239 1241 1242
f 1245 1243 1240
f 1245 1240 1239
f 1244 1203 1243
f 1244 1243 1245
f 1246 1204 1203
f 1246 1203 1244
f 1284 1248 1204
f 1284 1204 1246
f 1247 1205 1248
f 1247 1248 1284
f 1286 1206 1205
f 1286 1205 1247
f 1287 1250 1206
f 1287 1206 1286
f 1249 1208 1250
f 1249 1250 1287
f 1251 1254 1208
f 1251 1208 1249
f 1253 1252 1254
f 1253 1254 1251
f 1288 1255 1252
f 1288 1252 1253
f 1256 1209 1255
f 1256 1255 1288
f 1257 1211 1209
f 1257 1209 1256
f 1290 1258 1211
f 1290 1211 1257
f 1294 1213 1258
f 1294 1258 1290
f 1296 1259 1213
f 1296 1213 1294
f 1299 1261 1259
f 1299 1259 1296
f 1262 1260 1261
f 1262 1261 1299
f 1300 1264 1260
f 1300 1260 1262
f 1263 1265 1264
f 1263 1264 1300
f 1302 1267 1265
f 1302 1265 1263
f 1304 1266 1267
f 1304 1267 1302
f 1269 1268 1266
f 1269 1266 1304
f 1307 1270 2075
f 1307 2075 2074
f 1306 1224 1270
f 1306 1270 1307
f 1271 1227 1224
f 1271 1224 1306
f 1273 1226 1227
f 1273 1227 1271
f 1272 1228 1226
f 1272 1226 1273
f 1309 1275 1228
f 1309 1228 1272
f 1310 1274 1275
f 1310 1275 1309
f 1311 1231 1274
f 1311 1274 1310
f 1312 1232 1231
f 1312 1231 1311
f 1277 1276 1232
f 1277 1232 1312
f 1314 1236 1276
f 1314 1276 1277
f 1279 1238 1236
f 1279 1236 1314
f 1278 1237 1238
f 1278 1238 1279
f 1316 1242 1237
f 1316 1237 1278
f 1281 1239 1242
f 1281 1242 1316
f 1280 1245 1239
f 1280 1239 1281
f 1318 1244 1245
f 1318 1245 1280
f 1282 1246 1244
f 1282 1244 1318
f 1321 1284 1246
f 1321 1246 1282
f 1283 1247 1284
f 1283 1284 1321
f 1323 1286 1247
f 1323 1247 1283
f 1285 1287 1286
f 1285 1286 1323
f 1324 1249 1287
f 1324 1287 1285
f 1325 1251 1249
f 1325 1249 1324
f 1326 1253 1251
f 1326 1251 1325
f 1289 1288 1253
f 1289 1253 1326
f 1329 1256 1288
f 1329 1288 1289
f 1292 1257 1256
f 1292 1256 1329
f 1291 1290 1257
f 1291 1257 1292
f 1293 1294 1290
f 1293 1290 1291
f 1297 1296 1294
f 1297 1294 1293
f 1295 1299 1296
f 1295 1296 1297
f 1298 1262 1299
f 1298 1299 1295
f 1335 1300 1262
f 1335 1262 1298
f 1334 1263 1300
f 1334 1300 1335
f 1301 1302 1263
f 1301 1263 1334
f 1305 1304 1302
f 1305 1302 1301
f 1303 1269 1304
f 1303 1304 1305
f 1339 1307 2074
f 1339 2074 1338
f 1341 1306 1307
f 1341 1307 1339
f 1343 1271 1306
f 1343 1306 1341
f 1342 1273 1271
f 1342 1271 1343
f 1344 1272 1273
f 1344 1273 1342
f 1308 1309 1272
f 1308 1272 1344
f 1348 1310 1309
f 1348 1309 1308
f 1349 1311 1310
f 1349 1310 1348
f 1350 1312 1311
f 1350 1311 1349
f 1313 1277 1312
f 1313 1312 1350
f 1352 1314 1277
f 1352 1277 1313
f 1355 1279 1314
f 1355 1314 1352
f 1354 1278 1279
f 1354 1279 1355
f 1315 1316 1278
f 1315 1278 1354
f 1317 1281 1316
f 1317 1316 1315
f 1319 1280 1281
f 1319 1281 1317
f 1358 1318 1280
f 1358 1280 1319
f 1320 1282 1318
f 1320 1318 1358
f 1360 1321 1282
f 1360 1282 1320
f 1361 1283 1321
f 1361 1321 1360
f 1362 1323 1283
f 1362 1283 1361
f 1322 1285 1323
f 1322 1323 1362
f 1366 1324 1285
f 1366 1285 1322
f 1367 1325 1324
f 1367 1324 1366
f 1327 1326 1325
f 1327 1325 1367
f 1369 1289 1326
f 1369 1326 1327
f 1328 1329 1289
f 1328 1289 1369
f 1330 1292 1329
f 1330 1329 1328
f 1372 1291 1292
f 1372 1292 1330
f 1331 1293 1291
f 1331 1291 1372
f 1332 1297 1293
f 1332 1293 1331
f 1374 1295 1297
f 1374 1297 1332
f 1375 1298 1295
f 1375 1295 1374
f 1333 1335 1298
f 1333 1298 1375
f 1376 1334 1335
f 1376 1335 1333
f 1336 1301 1334
f 1336 1334 1376
f 1377 1305 1301
f 1377 1301 1336
f 1337 1303 1305
f 1337 1305 1377
f 1380 1339 1338
f 1380 1338 1379
f 1340 1341 1339
f 1340 1339 1380
f 1381 1343 1341
f 1381 1341 1340
f 1345 1342 1343
f 1345 1343 1381
f 1383 1344 1342
f 1383 1342 1345
f 1346 1308 1344
f 1346 1344 1383
f 1347 1348 1308
f 1347 1308 1346
f 1386 1349 1348
f 1386 1348 1347
f 1351 1350 1349
f 1351 1349 1386
f 1387 1313 1350
f 1387 1350 1351
f 1353 1352 1313
f 1353 1313 1387
f 1388 1355 1352
f 1388 1352 1353
f 1357 1354 1355
f 1357 1355 1388
f 1356 1315 1354
f 1356 1354 1357
f 1391 1317 1315
f 1391 1315 1356
f 1359 1319 1317
f 1359 1317 1391
f 1394 1358 1319
f 1394 1319 1359
f 1396 1320 1358
f 1396 1358 1394
f 1395 1360 1320
f 1395 1320 1396
f 1397 1361 1360
f 1397 1360 1395
f 1398 1362 1361
f 1398 1361 1397
f 1363 1322 1362
f 1363 1362 1398
f 1364 1366 1322
f 1364 1322 1363
f 1365 1367 1366
f 1365 1366 1364
f 1368 1327 1367
f 1368 1367 1365
f 1405 1369 1327
f 1405 1327 1368
f 1370 1328 1369
f 1370 1369 1405
f 1371 1330 1328
f 1371 1328 1370
f 1373 1372 1330
f 1373 1330 1371
f 1410 1331 1372
f 1410 1372 1373
f 1409 1332 1331
f 1409 1331 1410
f 1412 1374 1332
f 1412 1332 1409
f 1415 1375 1374
f 1415 1374 1412
f 1414 1333 1375
f 1414 1375 1415
f 1417 1376 1333
f 1417 1333 1414
f 1419 1336 1376
f 1419 1376 1417
f 1418 1377 1336
f 1418 1336 1419
f 1378 1337 1377
f 1378 1377 1418
f 1423 1380 1379
f 1423 1379 1420
f 1425 1340 1380
f 1425 1380 1423
f 1424 1381 1340
f 1424 1340 1425
f 1426 1345 1381
f 1426 1381 1424
f 1384 1383 1345
f 1384 1345 1426
f 1382 1346 1383
f 1382 1383 1384
f 1427 1347 1346
f 1427 1346 1382
f 1385 1386 1347
f 1385 1347 1427
f 1428 1351 1386
f 1428 1386 1385
f 1429 1387 1351
f 1429 1351 1428
f 1434 1353 1387
f 1434 1387 1429
f 1433 1388 1353
f 1433 1353 1434
f 1435 1357 1388
f 1435 1388 1433
f 1389 1356 1357
f 1389 1357 1435
f 1390 1391 1356
f 1390 1356 1389
f 1392 1359 1391
f 1392 1391 1390
f 1440 1394 1359
f 1440 1359 1392
f 1393 1396 1394
f 1393 1394 1440
f 1441 1395 1396
f 1441 1396 1393
f 1399 1397 1395
f 1399 1395 1441
f 1401 1398 1397
f 1401 1397 1399
f 1400 1363 1398
f 1400 1398 1401
f 1403 1364 1363
f 1403 1363 1400
f 1402 1365 1364
f 1402 1364 1403
f 1406 1368 1365
f 1406 1365 1402
f 1404 1405 1368
f 1404 1368 1406
f 1449 1370 1405
f 1449 1405 1404
f 1451 1371 1370
f 1451 1370 1449
f 1453 1373 1371
f 1453 1371 1451
f 1407 1410 1373
f 1407 1373 1453
f 1408 1409 1410
f 1408 1410 1407
f 1413 1412 1409
f 1413 1409 1408
f 1411 1415 1412
f 1411 1412 1413
f 1456 1414 1415
f 1456 1415 1411
f 1416 1417 1414
f 1416 1414 1456
f 1457 1419 1417
f 1457 1417 1416
f 1459 1418 1419
f 1459 1419 1457
f 2035 1378 1418
f 2035 1418 1459
f 1421 1423 1420
f 1421 1420 1422
f 1463 1425 1423
f 1463 1423 1421
f 1462 1424 1425
f 1462 1425 1463
f 1465 1426 1424
f 1465 1424 1462
f 1464 1384 1426
f 1464 1426 1465
f 1467 1382 1384
f 1467 1384 1464
f 1468 1427 1382
f 1468 1382 1467
f 1470 1385 1427
f 1470 1427 1468
f 1472 1428 1385
f 1472 1385 1470
f 1430 1429 1428
f 1430 1428 1472
f 1431 1434 1429
f 1431 1429 1430
f 1432 1433 1434
f 1432 1434 1431
f 1437 1435 1433
f 1437 1433 1432
f 1436 1389 1435
f 1436 1435 1437
f 1438 1390 1389
f 1438 1389 1436
f 1439 1392 1390
f 1439 1390 1438
f 1475 1440 1392
f 1475 1392 1439
f 1443 1393 1440
f 1443 1440 1475
f 1442 1441 1393
f 1442 1393 1443
f 1444 1399 1441
f 1444 1441 1442
f 1445 1401 1399
f 1445 1399 1444
f 1447 1400 1401
f 1447 1401 1445
f 1446 1403 1400
f 1446 1400 1447
f 1448 1402 1403
f 1448 1403 1446
f 1480 1406 1402
f 1480 1402 1448
f 1482 1404 1406
f 1482 1406 1480
f 1485 1449 1404
f 1485 1404 1482
f 1450 1451 1449
f 1450 1449 1485
f 1486 1453 1451
f 1486 1451 1450
f 1452 1407 1453
f 1452 1453 1486
f 1488 1408 1407
f 1488 1407 1452
f 1491 1413 1408
f 1491 1408 1488
f 1454 1411 1413
f 1454 1413 1491
f 1492 1456 1411
f 1492 1411 1454
f 1455 1416 1456
f 1455 1456 1492
f 1496 1457 1416
f 1496 1416 1455
f 1458 1459 1457
f 1458 1457 1496
f 1497 2035 1459
f 1497 1459 1458
f 1498 1421 1422
f 1498 1422 1984
f 1460 1463 1421
f 1460 1421 1498
f 1461 1462 1463
f 1461 1463 1460
f 1500 1465 1462
f 1500 1462 1461
f 1466 1464 1465
f 1466 1465 1500
f 1501 1467 1464
f 1501 1464 1466
f 1469 1468 1467
f 1469 1467 1501
f 1471 1470 1468
f 1471 1468 1469
f 1504 1472 1470
f 1504 1470 1471
f 1473 1430 1472
f 1473 1472 1504
f 1506 1431 1430
f 1506 1430 1473
f 1507 1432 1431
f 1507 1431 1506
f 1510 1437 1432
f 1510 1432 1507
f 1474 1436 1437
f 1474 1437 1510
f 1512 1438 1436
f 1512 1436 1474
f 1511 1439 1438
f 1511 1438 1512
f 1513 1475 1439
f 1513 1439 1511
f 1514 1443 1475
f 1514 1475 1513
f 1516 1442 1443
f 1516 1443 1514
f 1517 1444 1442
f 1517 1442 1516
f 1477 1445 1444
f 1477 1444 1517
f 1476 1447 1445
f 1476 1445 1477
f 1523 1446 1447
f 1523 1447 1476
f 1478 1448 1446
f 1478 1446 1523
f 1481 1480 1448
f 1481 1448 1478
f 1479 1482 1480
f 1479 1480 1481
f 1483 1485 1482
f 1483 1482 1479
f 1484 1450 1485
f 1484 1485 1483
f 1526 1486 1450
f 1526 1450 1484
f 1529 1452 1486
f 1529 1486 1526
f 1489 1488 1452
f 1489 1452 1529
f 1487 1491 1488
f 1487 1488 1489
f 1490 1454 1491
f 1490 1491 1487
f 1494 1492 1454
f 1494 1454 1490
f 1493 1455 1492
f 1493 1492 1494
f 1495 1496 1455
f 1495 1455 1493
f 1536 1458 1496
f 1536 1496 1495
f 2078 1497 1458
f 2078 1458 1536
f 1499 1498 1984
f 1499 1984 2077
f 1539 1460 1498
f 1539 1498 1499
f 1541 1461 1460
f 1541 1460 1539
f 1543 1500 1461
f 1543 1461 1541
f 1546 1466 1500
f 1546 1500 1543
f 1545 1501 1466
f 1545 1466 1546
f 1548 1469 1501
f 1548 1501 1545
f 1503 1471 1469
f 1503 1469 1548
f 1502 1504 1471
f 1502 1471 1503
f 1505 1473 1504
f 1505 1504 1502
f 1552 1506 1473
f 1552 1473 1505
f 1508 1507 1506
f 1508 1506 1552
f 1553 1510 1507
f 1553 1507 1508
f 1509 1474 1510
f 1509 1510 1553
f 1554 1512 1474
f 1554 1474 1509
f 1555 1511 1512
f 1555 1512 1554
f 1556 1513 1511
f 1556 1511 1555
f 1515 1514 1513
f 1515 1513 1556
f 1518 1516 1514
f 1518 1514 1515
f 1520 1517 1516
f 1520 1516 1518
f 1519 1477 1517
f 1519 1517 1520
f 1521 1476 1477
f 1521 1477 1519
f 1560 1523 1476
f 1560 1476 1521
f 1522 1478 1523
f 1522 1523 1560
f 1524 1481 1478
f 1524 1478 1522
f 1564 1479 1481
f 1564 1481 1524
f 1525 1483 1479
f 1525 1479 1564
f 1565 1484 1483
f 1565 1483 1525
f 1528 1526 1484
f 1528 1484 1565
f 1527 1529 1526
f 1527 1526 1528
f 1531 1489 1529
f 1531 1529 1527
f 1530 1487 1489
f 1530 1489 1531
f 1532 1490 1487
f 1532 1487 1530
f 1567 1494 1490
f 1567 1490 1532
f 1534 1493 1494
f 1534 1494 1567
f 1533 1495 1493
f 1533 1493 1534
f 1535 1536 1495
f 1535 1495 1533
f 2079 2078 1536
f 2079 1536 1535
f 1537 1499 2077
f 1537 2077 1538
f 1542 1539 1499
f 1542 1499 1537
f 1540 1541 1539
f 1540 1539 1542
f 1571 1543 1541
f 1571 1541 1540
f 1572 1546 1543
f 1572 1543 1571
f 1544 1545 1546
f 1544 1546 1572
f 1547 1548 1545
f 1547 1545 1544
f 1549 1503 1548
f 1549 1548 1547
f 1575 1502 1503
f 1575 1503 1549
f 1550 1505 1502
f 1550 1502 1575
f 1551 1552 1505
f 1551 1505 1550
f 1578 1508 1552
f 1578 1552 1551
f 1580 1553 1508
f 1580 1508 1578
f 1581 1509 1553
f 1581 1553 1580
f 1583 1554 1509
f 1583 1509 1581
f 1582 1555 1554
f 1582 1554 1583
f 1557 1556 1555
f 1557 1555 1582
f 1587 1515 1556
f 1587 1556 1557
f 1558 1518 1515
f 1558 1515 1587
f 1588 1520 1518
f 1588 1518 1558
f 1559 1519 1520
f 1559 1520 1588
f 1561 1521 1519
f 1561 1519 1559
f 1589 1560 1521
f 1589 1521 1561
f 1562 1522 1560
f 1562 1560 1589
f 1590 1524 1522
f 1590 1522 1562
f 1592 1564 1524
f 1592 1524 1590
f 1563 1525 1564
f 1563 1564 1592
f 1594 1565 1525
f 1594 1525 1563
f 1595 1528 1565
f 1595 1565 1594
f 1597 1527 1528
f 1597 1528 1595
f 1599 1531 1527
f 1599 1527 1597
f 1566 1530 1531
f 1566 1531 1599
f 1600 1532 1530
f 1600 1530 1566
f 1568 1567 1532
f 1568 1532 1600
f 1601 1534 1567
f 1601 1567 1568
f 1603 1533 1534
f 1603 1534 1601
f 1604 1535 1533
f 1604 1533 1603
f 2080 2079 1535
f 2080 1535 1604
f 1569 1537 1538
f 1569 1538 2082
f 1570 1542 1537
f 1570 1537 1569
f 1608 1540 1542
f 1608 1542 1570
f 1611 1571 1540
f 1611 1540 1608
f 1610 1572 1571
f 1610 1571 1611
f 1614 1544 1572
f 1614 1572 1610
f 1573 1547 1544
f 1573 1544 1614
f 1574 1549 1547
f 1574 1547 1573
f 1616 1575 1549
f 1616 1549 1574
f 1576 1550 1575
f 1576 1575 1616
f 1617 1551 1550
f 1617 1550 1576
f 1577 1578 1551
f 1577 1551 1617
f 1620 1580 1578
f 1620 1578 1577
f 1579 1581 1580
f 1579 1580 1620
f 1584 1583 1581
f 1584 1581 1579
f 1624 1582 1583
f 1624 1583 1584
f 1585 1557 1582
f 1585 1582 1624
f 1628 1587 1557
f 1628 1557 1585
f 1586 1558 1587
f 1586 1587 1628
f 1629 1588 1558
f 1629 1558 1586
f 1630 1559 1588
f 1630 1588 1629
f 1632 1561 1559
f 1632 1559 1630
f 1631 1589 1561
f 1631 1561 1632
f 1633 1562 1589
f 1633 1589 1631
f 1591 1590 1562
f 1591 1562 1633
f 1593 1592 1590
f 1593 1590 1591
f 1636 1563 1592
f 1636 1592 1593
f 1596 1594 1563
f 1596 1563 1636
f 1637 1595 1594
f 1637 1594 1596
f 1639 1597 1595
f 1639 1595 1637
f 1638 1599 1597
f 1638 1597 1639
f 1598 1566 1599
f 1598 1599 1638
f 1640 1600 1566
f 1640 1566 1598
f 1642 1568 1600
f 1642 1600 1640
f 1602 1601 1568
f 1602 1568 1642
f 1643 1603 1601
f 1643 1601 1602
f 1605 1604 1603
f 1605 1603 1643
f 2030 2080 1604
f 2030 1604 1605
f 1607 1569 2082
f 1607 2082 2081
f 1606 1570 1569
f 1606 1569 1607
f 1646 1608 1570
f 1646 1570 1606
f 1647 1611 1608
f 1647 1608 1646
f 1609 1610 1611
f 1609 1611 1647
f 1612 1614 1610
f 1612 1610 1609
f 1613 1573 1614
f 1613 1614 1612
f 1615 1574 1573
f 1615 1573 1613
f 1652 1616 1574
f 1652 1574 1615
f 1655 1576 1616
f 1655 1616 1652
f 1654 1617 1576
f 1654 1576 1655
f 1618 1577 1617
f 1618 1617 1654
f 1621 1620 1577
f 1621 1577 1618
f 1619 1579 1620
f 1619 1620 1621
f 1622 1584 1579
f 1622 1579 1619
f 1623 1624 1584
f 1623 1584 1622
f 1626 1585 1624
f 1626 1624 1623
f 1625 1628 1585
f 1625 1585 1626
f 1627 1586 1628
f 1627 1628 1625
f 1658 1629 1586
f 1658 1586 1627
f 1659 1630 1629
f 1659 1629 1658
f 1662 1632 1630
f 1662 1630 1659
f 1661 1631 1632
f 1661 1632 1662
f 1663 1633 1631
f 1663 1631 1661
f 1634 1591 1633
f 1634 1633 1663
f 1666 1593 1591
f 1666 1591 1634
f 1635 1636 1593
f 1635 1593 1666
f 1667 1596 1636
f 1667 1636 1635
f 1669 1637 1596
f 1669 1596 1667
f 1670 1639 1637
f 1670 1637 1669
f 1671 1638 1639
f 1671 1639 1670
f 1641 1598 1638
f 1641 1638 1671
f 1672 1640 1598
f 1672 1598 1641
f 1674 1642 1640
f 1674 1640 1672
f 1673 1602 1642
f 1673 1642 1674
f 1677 1643 1602
f 1677 1602 1673
f 1676 1605 1643
f 1676 1643 1677
f 1644 2030 1605
f 1644 1605 1676
f 1681 1607 2081
f 1681 2081 1987
f 1645 1606 1607
f 1645 1607 1681
f 1683 1646 1606
f 1683 1606 1645
f 1682 1647 1646
f 1682 1646 1683
f 1648 1609 1647
f 1648 1647 1682
f 1649 1612 1609
f 1649 1609 1648
f 1650 1613 1612
f 1650 1612 1649
f 1689 1615 1613
f 1689 1613 1650
f 1653 1652 1615
f 1653 1615 1689
f 1651 1655 1652
f 1651 1652 1653
f 1691 1654 1655
f 1691 1655 1651
f 1656 1618 1654
f 1656 1654 1691
f 1692 1621 1618
f 1692 1618 1656
f 1693 1619 1621
f 1693 1621 1692
f 1694 1622 1619
f 1694 1619 1693
f 1695 1623 1622
f 1695 1622 1694
f 1657 1626 1623
f 1657 1623 1695
f 1697 1625 1626
f 1697 1626 1657
f 1701 1627 1625
f 1701 1625 1697
f 1700 1658 1627
f 1700 1627 1701
f 1704 1659 1658
f 1704 1658 1700
f 1703 1662 1659
f 1703 1659 1704
f 1660 1661 1662
f 1660 1662 1703
f 1706 1663 1661
f 1706 1661 1660
f 1665 1634 1663
f 1665 1663 1706
f 1664 1666 1634
f 1664 1634 1665
f 1710 1635 1666
f 1710 1666 1664
f 1711 1667 1635
f 1711 1635 1710
f 1668 1669 1667
f 1668 1667 1711
f 1712 1670 1669
f 1712 1669 1668
f 1713 1671 1670
f 1713 1670 1712
f 1714 1641 1671
f 1714 1671 1713
f 1716 1672 1641
f 1716 1641 1714
f 1715 1674 1672
f 1715 1672 1716
f 1675 1673 1674
f 1675 1674 1715
f 1679 1677 1673
f 1679 1673 1675
f 1678 1676 1677
f 1678 1677 1679
f 2028 1644 1676
f 2028 1676 1678
f 1718 1681 1987
f 1718 1987 1988
f 1680 1645 1681
f 1680 1681 1718
f 1722 1683 1645
f 1722 1645 1680
f 1684 1682 1683
f 1684 1683 1722
f 1723 1648 1682
f 1723 1682 1684
f 1686 1649 1648
f 1686 1648 1723
f 1685 1650 1649
f 1685 1649 1686
f 1687 1689 1650
f 1687 1650 1685
f 1688 1653 1689
f 1688 1689 1687
f 1690 1651 1653
f 1690 1653 1688
f 1731 1691 1651
f 1731 1651 1690
f 1730 1656 1691
f 1730 1691 1731
f 1733 1692 1656
f 1733 1656 1730
f 1735 1693 1692
f 1735 1692 1733
f 1734 1694 1693
f 1734 1693 1735
f 1696 1695 1694
f 1696 1694 1734
f 1737 1657 1695
f 1737 1695 1696
f 1698 1697 1657
f 1698 1657 1737
f 1739 1701 1697
f 1739 1697 1698
f 1699 1700 1701
f 1699 1701 1739
f 1702 1704 1700
f 1702 1700 1699
f 1705 1703 1704
f 1705 1704 1702
f 1707 1660 1703
f 1707 1703 1705
f 1708 1706 1660
f 1708 1660 1707
f 1746 1665 1706
f 1746 1706 1708
f 1748 1664 1665
f 1748 1665 1746
f 1749 1710 1664
f 1749 1664 1748
f 1709 1711 1710
f 1709 1710 1749
f 1750 1668 1711
f 1750 1711 1709
f 1751 1712 1668
f 1751 1668 1750
f 1753 1713 1712
f 1753 1712 1751
f 1752 1714 1713
f 1752 1713 1753
f 1755 1716 1714
f 1755 1714 1752
f 1757 1715 1716
f 1757 1716 1755
f 1756 1675 1715
f 1756 1715 1757
f 1758 1679 1675
f 1758 1675 1756
f 1717 1678 1679
f 1717 1679 1758
f 2084 2028 1678
f 2084 1678 1717
f 1719 1718 1988
f 1719 1988 1991
f 1720 1680 1718
f 1720 1718 1719
f 1761 1722 1680
f 1761 1680 1720
f 1721 1684 1722
f 1721 1722 1761
f 1724 1723 1684
f 1724 1684 1721
f 1764 1686 1723
f 1764 1723 1724
f 1725 1685 1686
f 1725 1686 1764
f 1765 1687 1685
f 1765 1685 1725
f 1726 1688 1687
f 1726 1687 1765
f 1728 1690 1688
f 1728 1688 1726
f 1727 1731 1690
f 1727 1690 1728
f 1729 1730 1731
f 1729 1731 1727
f 1769 1733 1730
f 1769 1730 1729
f 1732 1735 1733
f 1732 1733 1769
f 1770 1734 1735
f 1770 1735 1732
f 1772 1696 1734
f 1772 1734 1770
f 1738 1737 1696
f 1738 1696 1772
f 1736 1698 1737
f 1736 1737 1738
f 1776 1739 1698
f 1776 1698 1736
f 1740 1699 1739
f 1740 1739 1776
f 1741 1702 1699
f 1741 1699 1740
f 1778 1705 1702
f 1778 1702 1741
f 1742 1707 1705
f 1742 1705 1778
f 1744 1708 1707
f 1744 1707 1742
f 1743 1746 1708
f 1743 1708 1744
f 1745 1748 1746
f 1745 1746 1743
f 1747 1749 1748
f 1747 1748 1745
f 1784 1709 1749
f 1784 1749 1747
f 1787 1750 1709
f 1787 1709 1784
f 1786 1751 1750
f 1786 1750 1787
f 1788 1753 1751
f 1788 1751 1786
f 1754 1752 1753
f 1754 1753 1788
f 1791 1755 1752
f 1791 1752 1754
f 1790 1757 1755
f 1790 1755 1791
f 1797 1756 1757
f 1797 1757 1790
f 1796 1758 1756
f 1796 1756 1797
f 1798 1717 1758
f 1798 1758 1796
f 1759 2084 1717
f 1759 1717 1798
f 1802 1719 1991
f 1802 1991 1801
f 1760 1720 1719
f 1760 1719 1802
f 1803 1761 1720
f 1803 1720 1760
f 1805 1721 1761
f 1805 1761 1803
f 1762 1724 1721
f 1762 1721 1805
f 1763 1764 1724
f 1763 1724 1762
f 1807 1725 1764
f 1807 1764 1763
f 1766 1765 1725
f 1766 1725 1807
f 1767 1726 1765
f 1767 1765 1766
f 1809 1728 1726
f 1809 1726 1767
f 1811 1727 1728
f 1811 1728 1809
f 1768 1729 1727
f 1768 1727 1811
f 1812 1769 1729
f 1812 1729 1768
f 1771 1732 1769
f 1771 1769 1812
f 1815 1770 1732
f 1815 1732 1771
f 1773 1772 1770
f 1773 1770 1815
f 1817 1738 1772
f 1817 1772 1773
f 1774 1736 1738
f 1774 1738 1817
f 1775 1776 1736
f 1775 1736 1774
f 1777 1740 1776
f 1777 1776 1775
f 1818 1741 1740
f 1818 1740 1777
f 1820 1778 1741
f 1820 1741 1818
f 1779 1742 1778
f 1779 1778 1820
f 1780 1744 1742
f 1780 1742 1779
f 1781 1743 1744
f 1781 1744 1780
f 1782 1745 1743
f 1782 1743 1781
f 1823 1747 1745
f 1823 1745 1782
f 1824 1784 1747
f 1824 1747 1823
f 1783 1787 1784
f 1783 1784 1824
f 1785 1786 1787
f 1785 1787 1783
f 1825 1788 1786
f 1825 1786 1785
f 1789 1754 1788
f 1789 1788 1825
f 1793 1791 1754
f 1793 1754 1789
f 1792 1790 1791
f 1792 1791 1793
f 1794 1797 1790
f 1794 1790 1792
f 1795 1796 1797
f 1795 1797 1794
f 1799 1798 1796
f 1799 1796 1795
f 1800 1759 1798
f 1800 1798 1799
f 1833 1802 1801
f 1833 1801 2085
f 1832 1760 1802
f 1832 1802 1833
f 1836 1803 1760
f 1836 1760 1832
f 1804 1805 1803
f 1804 1803 1836
f 1806 1762 1805
f 1806 1805 1804
f 1841 1763 1762
f 1841 1762 1806
f 1840 1807 1763
f 1840 1763 1841
f 1808 1766 1807
f 1808 1807 1840
f 1846 1767 1766
f 1846 1766 1808
f 1844 1809 1767
f 1844 1767 1846
f 1810 1811 1809
f 1810 1809 1844
f 1848 1768 1811
f 1848 1811 1810
f 1813 1812 1768
f 1813 1768 1848
f 1814 1771 1812
f 1814 1812 1813
f 1851 1815 1771
f 1851 1771 1814
f 1816 1773 1815
f 1816 1815 1851
f 1853 1817 1773
f 1853 1773 1816
f 1852 1774 1817
f 1852 1817 1853
f 1855 1775 1774
f 1855 1774 1852
f 1856 1777 1775
f 1856 1775 1855
f 1857 1818 1777
f 1857 1777 1856
f 1819 1820 1818
f 1819 1818 1857
f 1859 1779 1820
f 1859 1820 1819
f 1821 1780 1779
f 1821 1779 1859
f 1822 1781 1780
f 1822 1780 1821
f 1862 1782 1781
f 1862 1781 1822
f 1863 1823 1782
f 1863 1782 1862
f 1864 1824 1823
f 1864 1823 1863
f 1867 1783 1824
f 1867 1824 1864
f 1866 1785 1783
f 1866 1783 1867
f 1870 1825 1785
f 1870 1785 1866
f 1827 1789 1825
f 1827 1825 1870
f 1826 1793 1789
f 1826 1789 1827
f 1828 1792 1793
f 1828 1793 1826
f 1876 1794 1792
f 1876 1792 1828
f 1829 1795 1794
f 1829 1794 1876
f 1831 1799 1795
f 1831 1795 1829
f 1830 1800 1799
f 1830 1799 1831
f 1835 1833 2085
f 1835 2085 1879
f 1834 1832 1833
f 1834 1833 1835
f 1837 1836 1832
f 1837 1832 1834
f 1881 1804 1836
f 1881 1836 1837
f 1838 1806 1804
f 1838 1804 1881
f 1842 1841 1806
f 1842 1806 1838
f 1839 1840 1841
f 1839 1841 1842
f 1885 1808 1840
f 1885 1840 1839
f 1843 1846 1808
f 1843 1808 1885
f 1845 1844 1846
f 1845 1846 1843
f 1847 1810 1844
f 1847 1844 1845
f 1886 1848 1810
f 1886 1810 1847
f 1850 1813 1848
f 1850 1848 1886
f 1849 1814 1813
f 1849 1813 1850
f 1889 1851 1814
f 1889 1814 1849
f 1888 1816 1851
f 1888 1851 1889
f 1854 1853 1816
f 1854 1816 1888
f 1892 1852 1853
f 1892 1853 1854
f 1893 1855 1852
f 1893 1852 1892
f 1896 1856 1855
f 1896 1855 1893
f 1898 1857 1856
f 1898 1856 1896
f 1900 1819 1857
f 1900 1857 1898
f 1902 1859 1819
f 1902 1819 1900
f 1858 1821 1859
f 1858 1859 1902
f 1860 1822 1821
f 1860 1821 1858
f 1903 1862 1822
f 1903 1822 1860
f 1861 1863 1862
f 1861 1862 1903
f 1865 1864 1863
f 1865 1863 1861
f 1868 1867 1864
f 1868 1864 1865
f 1869 1866 1867
f 1869 1867 1868
f 1871 1870 1866
f 1871 1866 1869
f 1872 1827 1870
f 1872 1870 1871
f 1908 1826 1827
f 1908 1827 1872
f 1873 1828 1826
f 1873 1826 1908
f 1874 1876 1828
f 1874 1828 1873
f 1875 1829 1876
f 1875 1876 1874
f 1877 1831 1829
f 1877 1829 1875
f 1878 1830 1831
f 1878 1831 1877
f 1912 1835 1879
f 1912 1879 1994
f 1911 1834 1835
f 1911 1835 1912
f 1880 1837 1834
f 1880 1834 1911
f 1913 1881 1837
f 1913 1837 1880
f 1882 1838 1881
f 1882 1881 1913
f 1883 1842 1838
f 1883 1838 1882
f 1884 1839 1842
f 1884 1842 1883
f 1919 1885 1839
f 1919 1839 1884
f 1921 1843 1885
f 1921 1885 1919
f 1920 1845 1843
f 1920 1843 1921
f 1922 1847 1845
f 1922 1845 1920
f 1924 1886 1847
f 1924 1847 1922
f 1927 1850 1886
f 1927 1886 1924
f 1887 1849 1850
f 1887 1850 1927
f 1890 1889 1849
f 1890 1849 1887
f 1929 1888 1889
f 1929 1889 1890
f 1891 1854 1888
f 1891 1888 1929
f 1931 1892 1854
f 1931 1854 1891
f 1894 1893 1892
f 1894 1892 1931
f 1895 1896 1893
f 1895 1893 1894
f 1897 1898 1896
f 1897 1896 1895
f 1932 1900 1898
f 1932 1898 1897
f 1899 1902 1900
f 1899 1900 1932
f 1901 1858 1902
f 1901 1902 1899
f 1936 1860 1858
f 1936 1858 1901
f 1904 1903 1860
f 1904 1860 1936
f 1940 1861 1903
f 1940 1903 1904
f 1941 1865 1861
f 1941 1861 1940
f 1905 1868 1865
f 1905 1865 1941
f 1906 1869 1868
f 1906 1868 1905
f 1943 1871 1869
f 1943 1869 1906
f 1945 1872 1871
f 1945 1871 1943
f 1907 1908 1872
f 1907 1872 1945
f 1947 1873 1908
f 1947 1908 1907
f 1909 1874 1873
f 1909 1873 1947
f 1951 1875 1874
f 1951 1874 1909
f 1910 1877 1875
f 1910 1875 1951
f 2024 1878 1877
f 2024 1877 1910
f 1954 1912 1994
f 1954 1994 2087
f 1955 1911 1912
f 1955 1912 1954
f 1956 1880 1911
f 1956 1911 1955
f 1915 1913 1880
f 1915 1880 1956
f 1914 1882 1913
f 1914 1913 1915
f 1916 1883 1882
f 1916 1882 1914
f 1917 1884 1883
f 1917 1883 1916
f 1918 1919 1884
f 1918 1884 1917
f 1958 1921 1919
f 1958 1919 1918
f 1923 1920 1921
f 1923 1921 1958
f 1925 1922 1920
f 1925 1920 1923
f 1960 1924 1922
f 1960 1922 1925
f 1961 1927 1924
f 1961 1924 1960
f 1926 1887 1927
f 1926 1927 1961
f 1928 1890 1887
f 1928 1887 1926
f 1964 1929 1890
f 1964 1890 1928
f 1966 1891 1929
f 1966 1929 1964
f 1967 1931 1891
f 1967 1891 1966
f 1930 1894 1931
f 1930 1931 1967
f 1968 1895 1894
f 1968 1894 1930
f 1933 1897 1895
f 1933 1895 1968
f 1934 1932 1897
f 1934 1897 1933
f 1971 1899 1932
f 1971 1932 1934
f 1970 1901 1899
f 1970 1899 1971
f 1935 1936 1901
f 1935 1901 1970
f 1938 1904 1936
f 1938 1936 1935
f 1937 1940 1904
f 1937 1904 1938
f 1939 1941 1940
f 1939 1940 1937
f 1942 1905 1941
f 1942 1941 1939
f 1944 1906 1905
f 1944 1905 1942
f 1975 1943 1906
f 1975 1906 1944
f 1946 1945 1943
f 1946 1943 1975
f 1977 1907 1945
f 1977 1945 1946
f 1948 1947 1907
f 1948 1907 1977
f 1950 1909 1947
f 1950 1947 1948
f 1949 1951 1909
f 1949 1909 1950
f 1952 1910 1951
f 1952 1951 1949
f 2088 2024 1910
f 2088 1910 1952
f 1953 1954 2087
f 1953 2087 2090
f 2091 1955 1954
f 2091 1954 1953
f 1998 1956 1955
f 1998 1955 2091
f 1957 1915 1956
f 1957 1956 1998
f 2093 1914 1915
f 2093 1915 1957
f 2000 1916 1914
f 2000 1914 2093
f 2096 1917 1916
f 2096 1916 2000
f 2095 1918 1917
f 2095 1917 2096
f 2097 1958 1918
f 2097 1918 2095
f 1959 1923 1958
f 1959 1958 2097
f 2098 1925 1923
f 2098 1923 1959
f 2099 1960 1925
f 2099 1925 2098
f 1962 1961 1960
f 1962 1960 2099
f 2102 1926 1961
f 2102 1961 1962
f 1963 1928 1926
f 1963 1926 2102
f 1965 1964 1928
f 1965 1928 1963
f 2104 1966 1964
f 2104 1964 1965
f 2007 1967 1966
f 2007 1966 2104
f 2105 1930 1967
f 2105 1967 2007
f 2010 1968 1930
f 2010 1930 2105
f 2106 1933 1968
f 2106 1968 2010
f 2011 1934 1933
f 2011 1933 2106
f 2107 1971 1934
f 2107 1934 2011
f 1969 1970 1971
f 1969 1971 2107
f 2014 1935 1970
f 2014 1970 1969
f 1972 1938 1935
f 1972 1935 2014
f 1973 1937 1938
f 1973 1938 1972
f 1974 1939 1937
f 1974 1937 1973
f 2017 1942 1939
f 2017 1939 1974
f 2110 1944 1942
f 2110 1942 2017
f 2114 1975 1944
f 2114 1944 2110
f 2113 1946 1975
f 2113 1975 2114
f 1976 1977 1946
f 1976 1946 2113
f 2019 1948 1977
f 2019 1977 1976
f 2116 1950 1948
f 2116 1948 2019
f 1979 1949 1950
f 1979 1950 2116
f 1978 1952 1949
f 1978 1949 1979
f 2023 2088 1952
f 2023 1952 1978
f 152 35 180
f 35 3 1144
f 3 6 1189
f 6 1980 1221
f 1980 34 2075
f 34 1981 2075
f 1981 32 2074
f 32 1982 1338
f 1982 29 1379
f 29 1983 1420
f 1983 2076 1420
f 2076 27 1422
f 27 26 1984
f 26 25 2077
f 25 1985 1538
f 1985 10 1538
f 10 1986 2082
f 1986 11 2081
f 11 2083 1987
f 2083 1989 1988
f 1989 1990 1988
f 1990 22 1991
f 22 1992 1801
f 1992 2086 2085
f 2086 21 1879
f 21 19 1879
f 19 1993 1994
f 1993 16 2087
f 16 15 2090
f 15 91 90
f 90 1995 2090
f 1995 89 1953
f 89 1996 2091
f 1996 1997 1998
f 1997 87 1998
f 87 2092 1957
f 2092 1999 2093
f 1999 2094 2000
f 2094 86 2096
f 86 44 2096
f 44 2001 2095
f 2001 84 2097
f 84 47 1959
f 47 2002 2098
f 2002 2003 2098
f 2003 2100 2099
f 2100 2101 1962
f 2101 2103 2102
f 2103 2004 1963
f 2004 2005 1963
f 2005 82 1965
f 82 2006 2104
f 2006 81 2007
f 81 2008 2105
f 2008 2009 2105
f 2009 56 2010
f 56 80 2106
f 80 2012 2011
f 2012 2013 2107
f 2013 79 2107
f 79 78 1969
f 78 2108 2014
f 2108 2109 1972
f 2109 59 1973
f 59 2015 1973
f 2015 2016 1974
f 2016 2111 2017
f 2111 2112 2110
f 2112 2018 2114
f 2018 2115 2114
f 2115 74 2113
f 74 63 1976
f 63 2117 2019
f 2117 2020 2116
f 2020 71 2116
f 71 70 1979
f 70 2118 1978
f 2118 68 2023
f 68 2021 2022
f 2022 119 2023
f 119 2089 2088
f 2089 118 2024
f 118 116 1878
f 116 114 1878
f 114 2025 1830
f 2025 94 1800
f 94 95 1759
f 95 2026 2084
f 2026 98 2084
f 98 2027 2028
f 2027 2029 1644
f 2029 2031 2030
f 2031 113 2080
f 113 112 2080
f 112 2032 2079
f 2032 101 2078
f 101 2033 1497
f 2033 2034 2035
f 2034 109 2035
f 109 103 1378
f 103 2036 1337
f 2036 105 1303
f 105 2037 1269
f 2037 2038 1269
f 2038 2039 1268
f 2039 2040 1220
f 2040 2041 1187
f 2041 2042 179
f 179 2073 1187
f 2073 178 1188
f 178 2043 1185
f 2043 2044 1186
f 2044 2045 1186
f 2045 175 2046
f 175 122 1184
f 122 173 1183
f 173 125 1181
f 125 2047 1181
f 2047 128 1179
f 128 172 1178
f 172 131 1177
f 131 2048 1174
f 2048 2072 1174
f 2072 2071 1171
f 2071 2049 1172
f 2049 171 2070
f 171 170 2069
f 170 169 2069
f 169 168 2068
f 168 136 1166
f 136 167 2067
f 167 137 1165
f 137 2066 1165
f 2066 139 2065
f 139 2050 1162
f 2050 2051 1160
f 2051 141 2052
f 141 164 2052
f 164 163 2064
f 163 162 2063
f 162 2062 1159
f 2062 161 1155
f 161 160 1155
f 160 2061 2060
f 2061 159 1153
f 159 158 1154
f 158 157 2053
f 157 156 2053
f 156 145 2059
f 145 2058 1150
f 2058 146 2057
f 146 154 2056
f 154 2054 2056
f 2054 2055 1148
f 2055 153 1145
f 153 180 1144
f 1144 1145 153
f 1189 1144 3
f 1145 1148 2055
f 1148 2056 2054
f 2056 2057 146
f 2057 1150 2058
f 1150 2059 145
f 2059 2053 156
f 2053 1154 158
f 1154 1153 159
f 1153 2060 2061
f 2060 1155 160
f 1155 1159 2062
f 1159 2063 162
f 2063 2064 163
f 2064 2052 164
f 2052 1160 2051
f 1160 1162 2050
f 1162 2065 139
f 2065 1165 2066
f 1165 2067 167
f 2067 1166 136
f 1166 2068 168
f 2068 2069 169
f 2069 2070 171
f 2070 1172 2049
f 1172 1171 2071
f 1171 1174 2072
f 1174 1177 131
f 1177 1178 172
f 1178 1179 128
f 1179 1181 2047
f 1181 1183 173
f 1183 1184 122
f 1184 2046 175
f 2046 1186 2045
f 1186 1185 2043
f 1185 1188 178
f 1187 1220 2040
f 1188 1187 2073
f 1221 1189 6
f 1220 1268 2039
f 2075 1221 1980
f 1268 1269 2038
f 2074 2075 1981
f 1269 1303 105
f 1338 2074 32
f 1303 1337 2036
f 1379 1338 1982
f 1337 1378 103
f 1420 1379 29
f 1378 2035 109
f 1422 1420 2076
f 2035 1497 2033
f 1984 1422 27
f 1497 2078 101
f 2077 1984 26
f 2078 2079 2032
f 1538 2077 25
f 2079 2080 112
f 2082 1538 10
f 2080 2030 2031
f 2081 2082 1986
f 2030 1644 2029
f 1987 2081 11
f 1644 2028 2027
f 1988 1987 2083
f 2028 2084 98
f 1991 1988 1990
f 2084 1759 95
f 1801 1991 22
f 1759 1800 94
f 2085 1801 1992
f 1800 1830 2025
f 1879 2085 2086
f 1830 1878 114
f 1994 1879 19
f 1878 2024 118
f 2087 1994 1993
f 2024 2088 2089
f 2090 2087 16
f 1953 2090 1995
f 2091 1953 89
f 1998 2091 1996
f 1957 1998 87
f 2093 1957 2092
f 2000 2093 1999
f 2096 2000 2094
f 2095 2096 44
f 2097 2095 2001
f 1959 2097 84
f 2098 1959 47
f 2099 2098 2003
f 1962 2099 2100
f 2102 1962 2101
f 1963 2102 2103
f 1965 1963 2005
f 2104 1965 82
f 2007 2104 2006
f 2105 2007 81
f 2010 2105 2009
f 2106 2010 56
f 2011 2106 80
f 2107 2011 2012
f 1969 2107 79
f 2014 1969 78
f 1972 2014 2108
f 1973 1972 2109
f 1974 1973 2015
f 2017 1974 2016
f 2110 2017 2111
f 2114 2110 2112
f 2113 2114 2115
f 1976 2113 74
f 2019 1976 63
f 2116 2019 2117
f 1979 2116 71
f 1978 1979 70
f 2088 2023 119
f 2023 1978 2118
f 180 35 1144
f 2090 15 90
f 2023 68 2022
f 1187 2041 179
# 4232 faces, 0 coords texture

# End of File
