# Supplementary material for: Computational modelling of muscle fibre operating ranges in the hindlimb of a small ground bird (Eudromia elegans), with implications for modelling locomotion in extinct species
Source: PLoS Comput Biol. 2021 Apr 1;17(4):e1008843. doi: 10.1371/journal.pcbi.1008843 (PMC8016346; doi:10.1371/journal.pcbi.1008843)
Supplement: S1 Model File — (ZIP) [file pcbi.1008843.s006.zip › geometry/Pelvis.obj]

####
#
# OBJ File Generated by Meshlab
#
####
# Object Pelvis.obj
#
# Vertices: 20419
# Faces: 41166
#
####
v -0.034056 -0.009116 0.005373
v -0.033987 -0.009946 0.004738
v -0.033936 -0.008475 0.005654
v -0.033984 -0.009009 0.005604
v -0.033960 -0.009851 0.005263
v -0.034021 -0.010033 0.004965
v -0.033880 -0.010998 0.004906
v -0.033877 -0.011262 0.004601
v -0.033691 -0.011698 0.004627
v -0.033811 -0.008472 0.005939
v -0.033803 -0.010595 0.004451
v -0.033672 -0.009741 0.005471
v -0.033837 -0.010370 0.005216
v -0.033670 -0.011366 0.004238
v -0.033718 -0.011622 0.004398
v -0.033584 -0.007614 0.006018
v -0.033994 -0.009114 0.005154
v -0.033801 -0.009558 0.004753
v -0.033683 -0.009134 0.005744
v -0.033511 -0.010795 0.004212
v -0.033431 -0.010507 0.005217
v -0.033335 -0.012064 0.004124
v -0.033597 -0.011164 0.004943
v -0.033376 -0.012104 0.004431
v -0.033562 -0.007658 0.005803
v -0.033406 -0.007409 0.006219
v -0.033640 -0.008209 0.005421
v -0.032957 -0.007249 0.006386
v -0.033522 -0.008199 0.006122
v -0.033181 -0.009292 0.005729
v -0.032809 -0.011029 0.005074
v -0.033389 -0.011936 0.004636
v -0.033130 -0.012522 0.004319
v -0.033570 -0.007169 0.005972
v -0.033151 -0.007345 0.005715
v -0.032926 -0.007830 0.006281
v -0.033162 -0.009896 0.004245
v -0.033032 -0.010036 0.005388
v -0.033029 -0.012411 0.004527
v -0.032988 -0.006909 0.006231
v -0.033141 -0.008631 0.004886
v -0.033395 -0.009350 0.004671
v -0.033273 -0.010227 0.004166
v -0.032911 -0.011363 0.003954
v -0.033226 -0.011633 0.003978
v -0.032573 -0.011452 0.004937
v -0.033044 -0.011681 0.004747
v -0.032799 -0.012681 0.003907
v -0.032629 -0.012990 0.004076
v -0.032661 -0.012919 0.004362
v -0.032846 -0.007959 0.005186
v -0.032468 -0.006622 0.006547
v -0.032668 -0.007293 0.006424
v -0.032720 -0.007657 0.006294
v -0.032695 -0.009140 0.005689
v -0.032595 -0.009683 0.005421
v -0.032574 -0.011626 0.003738
v -0.032208 -0.012871 0.003733
v -0.032573 -0.012437 0.004653
v -0.033940 0.009317 0.006378
v -0.034003 0.009743 0.006609
v -0.034063 0.008929 0.006699
v -0.034015 0.009116 0.006868
v -0.033916 0.008336 0.007025
v -0.033873 0.007804 0.007200
v -0.032832 -0.006969 0.005927
v -0.032624 -0.009887 0.004054
v -0.032484 -0.008715 0.005760
v -0.032734 -0.010724 0.003935
v -0.032393 -0.010082 0.005229
v -0.032072 -0.012359 0.003581
v -0.032958 -0.012240 0.003812
v -0.031912 -0.012012 0.004846
v -0.032137 -0.013234 0.003881
v -0.034025 0.009938 0.006375
v -0.033880 0.009642 0.006755
v -0.033725 0.009084 0.007011
v -0.033892 0.008409 0.006780
v -0.033586 0.008381 0.007230
v -0.033644 0.007839 0.006809
v -0.033747 0.007996 0.007306
v -0.033809 0.007677 0.007041
v -0.033325 0.006790 0.007468
v -0.032435 -0.006358 0.006341
v -0.032181 -0.008080 0.004849
v -0.031971 -0.006008 0.006608
v -0.032384 -0.007572 0.006210
v -0.032407 -0.008023 0.005939
v -0.032297 -0.010969 0.005031
v -0.032182 -0.012051 0.004850
v -0.032199 -0.012975 0.004478
v -0.032084 -0.013375 0.004104
v -0.033541 0.011391 0.006105
v -0.033728 0.011172 0.005934
v -0.033862 0.010751 0.006175
v -0.033927 0.010167 0.006130
v -0.033684 0.010744 0.006397
v -0.032192 -0.006611 0.006593
v -0.032494 -0.009044 0.004445
v -0.031675 -0.008858 0.005203
v -0.032233 -0.010907 0.003691
v -0.031582 -0.012237 0.003423
v -0.032112 -0.010712 0.005001
v -0.031372 -0.013332 0.004509
v -0.031707 -0.013489 0.004276
v -0.033678 0.009289 0.006172
v -0.033543 0.010299 0.006579
v -0.033764 0.008873 0.006365
v -0.033597 0.008418 0.006527
v -0.033253 0.008625 0.007147
v -0.033249 0.007319 0.006790
v -0.032731 0.007336 0.007424
v -0.033225 0.007452 0.007492
v -0.033327 0.006863 0.007200
v -0.033378 0.007295 0.007510
v -0.033099 0.006827 0.007012
v -0.032798 0.006147 0.007512
v -0.031703 -0.005806 0.006362
v -0.031748 -0.005744 0.006664
v -0.032167 -0.006857 0.005613
v -0.032559 -0.007360 0.005418
v -0.031579 -0.007709 0.005743
v -0.031841 -0.008499 0.005432
v -0.033570 0.011008 0.005756
v -0.033625 0.010503 0.005853
v -0.032717 0.006205 0.007701
v -0.032464 0.005609 0.007744
v -0.031539 -0.005944 0.006069
v -0.032062 -0.006261 0.005975
v -0.031713 -0.006046 0.006724
v -0.031504 -0.006307 0.006638
v -0.031619 -0.009641 0.003841
v -0.031976 -0.010416 0.003755
v -0.031359 -0.010981 0.004615
v -0.031943 -0.011718 0.003549
v -0.031590 -0.011564 0.004775
v -0.031635 -0.013388 0.003671
v -0.031655 -0.012809 0.003482
v -0.031141 -0.013062 0.004608
v -0.033381 0.011754 0.005718
v -0.033091 0.011767 0.006131
v -0.033197 0.010239 0.006608
v -0.033330 0.009481 0.006856
v -0.032792 0.009526 0.006706
v -0.033036 0.008222 0.006329
v -0.032508 0.005897 0.007342
v -0.032536 0.006050 0.007783
v -0.032377 0.005591 0.007457
v -0.031506 -0.005278 0.006599
v -0.031436 -0.005035 0.006908
v -0.031427 -0.005205 0.007028
v -0.031310 -0.006812 0.006280
v -0.031561 -0.009087 0.004031
v -0.031296 -0.008234 0.005314
v -0.031532 -0.009296 0.004947
v -0.031189 -0.011101 0.003451
v -0.031292 -0.012120 0.004678
v -0.030825 -0.013683 0.003547
v -0.031038 -0.013774 0.004168
v -0.030964 -0.013899 0.003828
v -0.033030 0.011572 0.005441
v -0.033226 0.011142 0.006365
v -0.033141 0.010842 0.005581
v -0.032843 0.008502 0.007023
v -0.031917 0.006665 0.006507
v -0.032746 0.006875 0.006753
v -0.032139 0.006003 0.007031
v -0.032306 0.006831 0.007453
v -0.032316 0.006312 0.007696
v -0.032063 0.005791 0.007776
v -0.031857 0.004941 0.007772
v -0.031932 0.005170 0.007890
v -0.032458 0.005413 0.007720
v -0.030950 -0.004570 0.007276
v -0.031334 -0.005559 0.006308
v -0.031553 -0.007581 0.004830
v -0.030801 -0.008019 0.004215
v -0.031244 -0.009884 0.003628
v -0.031207 -0.010146 0.004643
v -0.030690 -0.011992 0.003292
v -0.030643 -0.012917 0.004495
v -0.030849 -0.013561 0.004363
v -0.032981 0.012243 0.005840
v -0.033012 0.012125 0.005554
v -0.032761 0.011123 0.006383
v -0.032786 0.010384 0.005551
v -0.032768 0.010148 0.006554
v -0.032995 0.009892 0.005688
v -0.032431 0.009883 0.006465
v -0.031954 0.007332 0.006159
v -0.031807 0.005110 0.007418
v -0.031561 0.004323 0.007923
v -0.031068 -0.004746 0.006689
v -0.030495 -0.005748 0.005816
v -0.030886 -0.006283 0.005468
v -0.031136 -0.006849 0.005138
v -0.030968 -0.004850 0.007304
v -0.031062 -0.005362 0.007105
v -0.030641 -0.005484 0.006993
v -0.030612 -0.008451 0.004913
v -0.030943 -0.009379 0.004679
v -0.030682 -0.009617 0.004488
v -0.030745 -0.010873 0.004289
v -0.031009 -0.010912 0.004403
v -0.030343 -0.012779 0.003245
v -0.030630 -0.013319 0.004427
v -0.032549 0.012705 0.005604
v -0.032666 0.012362 0.005717
v -0.032514 0.012044 0.006116
v -0.032063 0.010371 0.005296
v -0.032310 0.009537 0.005464
v -0.032338 0.009084 0.006577
v -0.032968 0.009084 0.005906
v -0.032289 0.007831 0.006111
v -0.032021 0.007879 0.006809
v -0.031536 0.004524 0.007684
v -0.031307 0.004728 0.008029
v -0.031538 0.004590 0.007998
v -0.030867 -0.007461 0.004599
v -0.031070 -0.006332 0.006515
v -0.030830 -0.006959 0.005869
v -0.030687 -0.009088 0.003607
v -0.030596 -0.010452 0.003292
v -0.030587 -0.011308 0.003268
v -0.029884 -0.010984 0.003990
v -0.030407 -0.013221 0.003306
v -0.030242 -0.012817 0.004332
v -0.030564 -0.013988 0.003596
v -0.029728 -0.013975 0.004130
v -0.029582 -0.014121 0.003514
v -0.032630 0.012235 0.005432
v -0.032352 0.011832 0.005223
v -0.032317 0.010703 0.006322
v -0.032509 0.009148 0.005644
v -0.031632 0.005922 0.007629
v -0.031158 0.005095 0.007891
v -0.031278 0.004022 0.007688
v -0.031350 0.003847 0.008032
v -0.031063 -0.002464 0.002634
v -0.031047 -0.002755 0.002452
v -0.030956 -0.003384 0.002830
v -0.031034 -0.003042 0.002909
v -0.030992 -0.004974 0.006434
v -0.030451 -0.004381 0.007231
v -0.030523 -0.007156 0.004578
v -0.030524 -0.004552 0.007393
v -0.030433 -0.007818 0.004100
v -0.030103 -0.009052 0.003297
v -0.030077 -0.011859 0.003187
v -0.030518 -0.011733 0.004212
v -0.030375 -0.014162 0.003864
v -0.032221 0.011697 0.006236
v -0.032363 0.010791 0.005333
v -0.031806 0.009650 0.006071
v -0.031840 0.008873 0.006354
v -0.031457 0.006833 0.007030
v -0.031242 0.005574 0.006864
v -0.031243 -0.002163 -0.000885
v -0.031120 -0.002227 -0.000290
v -0.030892 0.003901 0.007619
v -0.031060 -0.001860 0.002094
v -0.031019 0.004120 0.008194
v -0.030250 0.003488 0.008326
v -0.030861 -0.001585 0.002331
v -0.030984 -0.002490 0.002087
v -0.030957 -0.002743 0.002979
v -0.030171 -0.003804 0.002841
v -0.030690 -0.003371 0.003494
v -0.030250 -0.007139 0.004177
v -0.030103 -0.007734 0.003292
v -0.030494 -0.005453 0.006033
v -0.030124 -0.006547 0.004630
v -0.030266 -0.007734 0.003897
v -0.030044 -0.004822 0.007397
v -0.030362 -0.006356 0.006176
v -0.030005 -0.011081 0.003101
v -0.029922 -0.011584 0.003197
v -0.029716 -0.013600 0.004249
v -0.032010 0.013029 0.005478
v -0.032208 0.012929 0.005820
v -0.032331 0.012140 0.005243
v -0.032029 0.011441 0.006201
v -0.031888 0.011075 0.006106
v -0.031315 0.006245 0.006424
v -0.031368 -0.002457 -0.002603
v -0.030853 0.002272 0.002245
v -0.030933 0.002722 0.002705
v -0.031371 -0.002104 -0.002162
v -0.031276 -0.002017 -0.001371
v -0.030797 0.005097 0.006986
v -0.031358 -0.002437 -0.001842
v -0.031169 -0.002737 -0.001010
v -0.031300 0.004834 0.007343
v -0.030589 0.004345 0.007303
v -0.031068 -0.002184 0.000226
v -0.031145 -0.002528 -0.000543
v -0.030868 -0.001695 0.001914
v -0.030864 0.004478 0.008121
v -0.030958 0.003597 0.007871
v -0.030772 -0.002291 0.002877
v -0.030804 -0.003232 0.002476
v -0.030640 -0.003724 0.003188
v -0.030437 -0.003690 0.003501
v -0.030091 -0.006668 0.003385
v -0.030089 -0.006623 0.004197
v -0.030606 -0.004717 0.006517
v -0.030237 -0.006275 0.005036
v -0.029906 -0.008376 0.003189
v -0.030213 -0.005447 0.006901
v -0.030337 -0.008200 0.003828
v -0.029944 -0.006758 0.005726
v -0.029895 -0.008768 0.003204
v -0.030315 -0.007763 0.005226
v -0.030546 -0.009919 0.003316
v -0.029595 -0.012087 0.002958
v -0.029913 -0.012655 0.003088
v -0.029487 -0.013430 0.003056
v -0.029635 -0.013989 0.003364
v -0.029379 -0.013344 0.004115
v -0.029424 -0.014162 0.003838
v -0.029062 -0.013910 0.003983
v -0.031916 0.012572 0.005160
v -0.031793 0.011324 0.005184
v -0.032071 0.012538 0.006049
v -0.031565 0.012345 0.006094
v -0.031356 0.010514 0.005016
v -0.031773 0.009601 0.005202
v -0.031552 0.009342 0.006009
v -0.031458 0.008929 0.005198
v -0.031218 0.002349 -0.001740
v -0.031254 0.008766 0.006101
v -0.031751 0.008272 0.005600
v -0.031301 0.002727 -0.000851
v -0.031257 0.002422 -0.001002
v -0.030936 0.007843 0.006354
v -0.030929 0.003122 0.002917
v -0.031280 -0.001992 -0.002926
v -0.031187 -0.001740 -0.001999
v -0.030830 0.003268 0.003577
v -0.030841 0.002566 0.002729
v -0.030861 0.002820 0.003221
v -0.030653 0.002467 0.002959
v -0.031441 0.006260 0.007366
v -0.031276 -0.001959 -0.001008
v -0.031197 -0.002743 -0.001942
v -0.030847 -0.002201 -0.000015
v -0.031000 -0.002493 -0.000310
v -0.030815 -0.002393 0.000014
v -0.030765 0.004979 0.007841
v -0.030809 -0.003253 -0.000972
v -0.030446 -0.001329 0.002028
v -0.030733 -0.003269 -0.000679
v -0.030486 0.003530 0.007950
v -0.030768 -0.002266 0.001752
v -0.030522 -0.001504 0.002569
v -0.030661 -0.002717 0.001959
v -0.030330 -0.002167 0.003068
v -0.030387 -0.002789 0.003547
v -0.030076 -0.002673 0.003604
v -0.030231 -0.003114 0.003739
v -0.030143 -0.003468 0.003776
v -0.030003 -0.006874 0.003070
v -0.029855 -0.007166 0.002789
v -0.029805 -0.008187 0.002830
v -0.030092 -0.004372 0.006907
v -0.029675 -0.005820 0.005252
v -0.029820 -0.004139 0.007479
v -0.029644 -0.005512 0.006589
v -0.029568 -0.004359 0.007646
v -0.029324 -0.011487 0.002859
v -0.031563 0.013320 0.005483
v -0.031396 0.011015 0.005823
v -0.031242 0.010416 0.005697
v -0.031379 0.002748 -0.001790
v -0.031286 0.003002 -0.000957
v -0.031201 0.002750 -0.000350
v -0.031090 0.002189 -0.001023
v -0.031059 0.007720 0.005417
v -0.030857 0.006950 0.005694
v -0.030893 -0.001870 -0.003194
v -0.031023 -0.002295 -0.003193
v -0.030671 0.003397 0.003288
v -0.030749 0.002575 0.002359
v -0.030845 -0.001383 -0.002080
v -0.031090 -0.001678 -0.001430
v -0.031123 -0.002673 -0.002507
v -0.030742 0.002206 0.002538
v -0.030655 0.005996 0.006241
v -0.029930 0.005251 0.006512
v -0.030983 -0.001976 -0.000451
v -0.030934 -0.002825 -0.002142
v -0.030841 -0.003103 -0.001568
v -0.030448 -0.001518 0.000218
v -0.030690 -0.003383 -0.001300
v -0.030609 -0.002252 0.000196
v -0.030508 -0.003291 -0.000353
v -0.030459 0.003700 0.007719
v -0.030202 0.003991 0.008280
v -0.030421 -0.004104 -0.000856
v -0.030259 -0.001200 0.002517
v -0.030361 -0.004200 -0.000616
v -0.030195 -0.003327 0.002347
v -0.029678 -0.004337 0.002739
v -0.029847 -0.004001 0.002739
v -0.029610 -0.005007 0.003120
v -0.029676 -0.005423 0.003157
v -0.029902 -0.006151 0.003632
v -0.029651 -0.005320 0.002883
v -0.029769 -0.006163 0.002870
v -0.029561 -0.005689 0.003755
v -0.029726 -0.006162 0.004507
v -0.029873 -0.007705 0.002809
v -0.030149 -0.004861 0.006209
v -0.029915 -0.006216 0.004841
v -0.029442 -0.003989 0.007380
v -0.029622 -0.005524 0.005543
v -0.029359 -0.005223 0.006784
v -0.029136 -0.005936 0.006026
v -0.029535 -0.008705 0.002824
v -0.029384 -0.004980 0.007239
v -0.029013 -0.005245 0.006742
v -0.029617 -0.009295 0.003013
v -0.029669 -0.007749 0.005048
v -0.029951 -0.008309 0.004858
v -0.029602 -0.008956 0.004480
v -0.029229 -0.011018 0.002803
v -0.028843 -0.010365 0.003807
v -0.029784 -0.012301 0.004018
v -0.029691 -0.011561 0.003897
v -0.028839 -0.012980 0.003824
v -0.028911 -0.013899 0.003193
v -0.028907 -0.013977 0.003602
v -0.031611 0.013185 0.005252
v -0.031086 0.012484 0.005970
v -0.031396 0.011758 0.005020
v -0.031281 0.009856 0.004969
v -0.031318 0.002977 -0.002099
v -0.031097 0.003262 -0.001356
v -0.030931 0.003246 -0.000715
v -0.030651 0.008618 0.005878
v -0.030379 0.003492 0.000208
v -0.030733 0.003254 0.000286
v -0.030728 0.001896 -0.001290
v -0.030639 0.008127 0.004948
v -0.030666 0.007471 0.005191
v -0.030783 0.002289 0.000418
v -0.030827 0.002961 0.000301
v -0.030669 0.006585 0.005772
v -0.030342 0.006369 0.005526
v -0.030388 0.003120 0.002626
v -0.030496 0.002243 0.002027
v -0.030603 -0.002449 -0.003098
v -0.030412 0.006630 0.006701
v -0.030336 0.001900 0.002045
v -0.030411 0.002003 0.002434
v -0.030294 0.005460 0.007378
v -0.030421 -0.001198 -0.000507
v -0.030494 -0.002839 -0.002199
v -0.030427 -0.003368 -0.001520
v -0.030496 -0.002009 0.000422
v -0.030290 -0.004075 -0.001219
v -0.030005 -0.001637 0.001299
v -0.030381 -0.001616 0.001545
v -0.030496 -0.002781 0.000011
v -0.030360 -0.003893 -0.000370
v -0.030252 -0.002040 0.001402
v -0.030213 -0.004712 -0.001075
v -0.030203 -0.002531 0.001558
v -0.030110 -0.005310 -0.000890
v -0.030169 -0.002919 0.001799
v -0.030169 -0.004313 -0.000390
v -0.030002 -0.005438 -0.000576
v -0.029786 0.003320 0.008381
v -0.029970 0.003347 0.008253
v -0.029723 -0.006063 -0.000269
v -0.029614 -0.002474 0.003431
v -0.029767 -0.003173 0.003786
v -0.029844 -0.003897 0.003182
v -0.029995 -0.003681 0.003635
v -0.029628 -0.004812 0.002810
v -0.029401 -0.004463 0.003227
v -0.029699 -0.004223 0.002974
v -0.029342 -0.007325 0.001271
v -0.029332 -0.007486 0.001094
v -0.029434 -0.006612 0.002461
v -0.029522 -0.007358 0.002440
v -0.029333 -0.007012 0.002020
v -0.029598 -0.005997 0.004218
v -0.029385 -0.007517 0.002032
v -0.029331 -0.008113 0.002097
v -0.029379 -0.008334 0.002370
v -0.029411 -0.004675 0.006157
v -0.029299 -0.005771 0.005128
v -0.028524 -0.005650 0.006086
v -0.029106 -0.004139 0.007866
v -0.029413 -0.007191 0.005297
v -0.029345 -0.009635 0.002891
v -0.029907 -0.010076 0.004184
v -0.028460 -0.011018 0.003577
v -0.029033 -0.012320 0.002740
v -0.029017 -0.012947 0.002808
v -0.031449 0.012984 0.005107
v -0.031472 0.013311 0.005702
v -0.030985 0.012182 0.004883
v -0.031138 0.012078 0.005915
v -0.030987 0.011704 0.005705
v -0.030922 0.002988 -0.002604
v -0.031077 0.003172 -0.002228
v -0.030853 0.002143 -0.001970
v -0.030627 0.008969 0.004767
v -0.030439 0.007846 0.004791
v -0.030492 0.006955 0.005081
v -0.030512 0.003126 0.000788
v -0.030619 0.002614 0.000525
v -0.030772 0.002194 0.000263
v -0.030536 0.006757 0.005414
v -0.030658 -0.001371 -0.002679
v -0.030227 0.002602 0.001916
v -0.030545 -0.000943 -0.001511
v -0.030625 -0.001046 -0.001944
v -0.030128 0.003613 0.003312
v -0.030565 0.003189 0.002849
v -0.029324 0.006400 0.006378
v -0.030139 0.006111 0.005715
v -0.030607 0.003415 0.003704
v -0.030822 -0.001505 -0.000891
v -0.030280 0.003217 0.003783
v -0.030030 0.002815 0.003478
v -0.030416 0.002545 0.003217
v -0.030569 0.003058 0.003719
v -0.029963 0.002342 0.003143
v -0.030230 0.002102 0.002798
v -0.029837 0.006251 0.006657
v -0.030087 0.004663 0.006937
v -0.030282 -0.001527 0.000442
v -0.029924 -0.001817 0.000628
v -0.029852 -0.001398 0.001469
v -0.030081 0.004065 0.007292
v -0.029929 -0.002038 0.001098
v -0.029985 -0.002718 0.000363
v -0.030223 -0.003373 -0.000147
v -0.030011 0.004285 0.008050
v -0.029826 -0.001335 0.002661
v -0.030077 -0.004835 -0.001145
v -0.029999 0.003449 0.007941
v -0.029737 -0.001919 0.002996
v -0.029895 -0.005402 -0.000891
v -0.029699 0.003636 0.008384
v -0.029715 -0.005330 -0.000281
v -0.029525 -0.005963 -0.000082
v -0.029771 -0.005802 -0.000521
v -0.029705 -0.005553 -0.000384
v -0.029658 -0.003624 0.002252
v -0.029509 -0.003538 0.003384
v -0.029477 -0.003951 0.003149
v -0.029355 -0.004220 0.002150
v -0.029337 -0.005150 0.003555
v -0.029491 -0.005235 0.002617
v -0.029513 -0.006776 0.000263
v -0.029353 -0.007044 0.000861
v -0.029104 -0.005638 0.004173
v -0.029199 -0.007987 0.001470
v -0.029078 -0.008375 0.001974
v -0.029121 -0.005811 0.004681
v -0.029209 -0.008704 0.002509
v -0.028962 -0.003841 0.007373
v -0.028712 -0.003707 0.007745
v -0.029211 -0.009049 0.002755
v -0.028528 -0.003695 0.008000
v -0.028956 -0.004498 0.007685
v -0.028651 -0.006144 0.005736
v -0.028995 -0.007772 0.004858
v -0.029160 -0.010307 0.002771
v -0.028665 -0.011738 0.002632
v -0.028257 -0.011534 0.003437
v -0.028211 -0.012528 0.003515
v -0.028852 -0.013646 0.002951
v -0.028468 -0.013597 0.003535
v -0.030482 0.013787 0.005323
v -0.030962 0.013494 0.005280
v -0.030794 0.013559 0.005501
v -0.031212 0.013058 0.005883
v -0.030860 0.011749 0.004817
v -0.030906 0.002659 -0.002628
v -0.030892 0.010048 0.005562
v -0.030770 0.003419 -0.001483
v -0.031245 0.002624 -0.002177
v -0.030358 0.003562 -0.000313
v -0.030533 0.001741 -0.001976
v -0.030299 0.007344 0.004268
v -0.030088 0.006504 0.004113
v -0.030373 0.001411 -0.001382
v -0.030441 0.001763 -0.000588
v -0.030475 0.001654 -0.001071
v -0.030173 0.001394 -0.000778
v -0.030238 0.007335 0.006342
v -0.030165 0.006384 0.004594
v -0.030080 0.001646 -0.000346
v -0.030124 0.000310 -0.001640
v -0.030362 -0.000615 -0.002488
v -0.030515 -0.001463 -0.003215
v -0.030260 -0.001177 -0.003244
v -0.030382 -0.001825 -0.003514
v -0.029985 0.005941 0.004190
v -0.029888 0.005558 0.003955
v -0.030264 0.002272 0.000585
v -0.030516 0.002098 0.000368
v -0.030244 -0.000292 -0.002071
v -0.030068 0.006154 0.004920
v -0.029718 0.005684 0.004836
v -0.030253 -0.000292 -0.001697
v -0.029878 0.005940 0.005149
v -0.030078 0.003284 0.002286
v -0.030377 -0.000744 -0.001288
v -0.029801 -0.002263 -0.003022
v -0.030001 0.003643 0.003574
v -0.030236 -0.000825 -0.000763
v -0.029891 0.001601 0.001952
v -0.029907 -0.002543 -0.002544
v -0.029898 -0.002896 -0.002009
v -0.030204 0.001671 0.002296
v -0.029905 0.001661 0.002713
v -0.030116 -0.001218 -0.000017
v -0.030281 -0.003126 -0.001781
v -0.029467 -0.001163 0.000161
v -0.030028 -0.003400 -0.001593
v -0.029589 -0.001478 0.000910
v -0.029789 -0.001735 0.000837
v -0.029984 -0.004331 -0.001287
v -0.029857 -0.002098 0.000841
v -0.029904 -0.002156 0.000624
v -0.029415 0.004168 0.007795
v -0.029740 -0.003601 -0.000077
v -0.029430 -0.004702 -0.000919
v -0.029842 -0.004739 -0.001088
v -0.029838 -0.002728 0.001277
v -0.029572 -0.003187 0.000907
v -0.029752 -0.002837 0.000589
v -0.029719 -0.003225 0.000300
v -0.029313 -0.003538 0.000646
v -0.029709 -0.003190 0.001558
v -0.029635 -0.004428 -0.000093
v -0.029590 -0.005102 -0.000621
v -0.028924 0.003291 0.008557
v -0.029336 -0.003475 0.001162
v -0.029475 -0.003559 0.001791
v -0.029255 -0.003606 0.001554
v -0.029482 -0.005437 -0.000244
v -0.028955 0.003025 0.008610
v -0.029522 -0.002979 0.003598
v -0.028991 -0.003458 0.003163
v -0.029358 -0.006516 0.000353
v -0.029152 -0.004944 0.002194
v -0.029325 -0.007162 0.000470
v -0.029107 -0.006729 0.000889
v -0.029260 -0.007016 0.001575
v -0.029178 -0.006909 0.001248
v -0.029374 -0.006241 0.002425
v -0.029059 -0.007731 0.001159
v -0.029346 -0.004324 0.006728
v -0.028178 -0.003755 0.007420
v -0.028948 -0.008701 0.002421
v -0.028950 -0.009327 0.002809
v -0.028360 -0.012388 0.002610
v -0.027900 -0.012872 0.003434
v -0.028392 -0.013202 0.003623
v -0.027862 -0.013374 0.003129
v -0.030359 0.013785 0.005455
v -0.030644 0.013183 0.005024
v -0.030612 0.013440 0.005656
v -0.030396 0.012613 0.005781
v -0.030672 0.011396 0.005437
v -0.030875 0.010947 0.004796
v -0.030671 0.003190 -0.002644
v -0.030523 0.002830 -0.003038
v -0.030560 0.003405 -0.000878
v -0.030597 0.002049 -0.002430
v -0.030139 0.007729 0.003985
v -0.030229 0.003541 0.000609
v -0.030178 0.001006 -0.002032
v -0.030159 0.000801 -0.001504
v -0.029994 0.003262 0.001105
v -0.030080 0.001912 0.000158
v -0.030025 0.002149 0.000643
v -0.030026 0.002680 0.001124
v -0.030038 0.002370 0.000963
v -0.030111 0.000052 -0.001363
v -0.029780 0.005395 0.004300
v -0.029783 0.004910 0.003771
v -0.029758 0.003971 0.003279
v -0.029974 0.003535 0.002853
v -0.029988 0.003113 0.001922
v -0.029965 0.002495 0.001490
v -0.029915 0.002183 0.001151
v -0.030326 -0.002203 -0.003390
v -0.029572 0.004396 0.003721
v -0.029708 0.003873 0.003566
v -0.029937 0.002151 0.001443
v -0.030027 -0.000317 -0.000889
v -0.029689 0.001794 0.001428
v -0.029683 0.003251 0.003620
v -0.029526 0.001997 0.003090
v -0.029964 -0.000927 -0.000269
v -0.029780 -0.001528 0.000502
v -0.029562 -0.001224 0.001692
v -0.029524 -0.004356 -0.001230
v -0.029392 0.004282 0.007815
v -0.029940 0.003668 0.007613
v -0.029240 0.004067 0.007987
v -0.029384 -0.001390 0.002670
v -0.029278 -0.003924 0.000343
v -0.029280 0.003827 0.008281
v -0.028793 0.002898 0.008296
v -0.029010 -0.004299 0.000373
v -0.029373 -0.004983 -0.000092
v -0.029155 -0.002533 0.003126
v -0.029330 -0.001878 0.002897
v -0.028845 -0.002481 0.003050
v -0.029051 -0.003103 0.003214
v -0.029249 -0.006297 0.000325
v -0.029173 -0.003957 0.003141
v -0.029117 -0.006668 0.000523
v -0.028574 -0.005868 0.001899
v -0.028911 -0.005859 0.002104
v -0.028990 -0.004499 0.003514
v -0.028976 -0.006478 0.001893
v -0.028604 -0.004544 0.003696
v -0.029017 -0.007120 0.000733
v -0.028804 -0.005118 0.003923
v -0.028742 -0.007805 0.001498
v -0.028604 -0.008100 0.001880
v -0.028433 -0.005415 0.005038
v -0.028735 -0.008485 0.001934
v -0.028653 -0.008659 0.002534
v -0.027963 -0.005190 0.006445
v -0.028431 -0.008421 0.002663
v -0.027885 -0.004000 0.008024
v -0.028746 -0.004104 0.007958
v -0.028584 -0.006910 0.005186
v -0.028458 -0.008938 0.002792
v -0.028947 -0.009228 0.004208
v -0.028350 -0.010458 0.002605
v -0.028602 -0.011136 0.002666
v -0.028316 -0.012013 0.003470
v -0.028386 -0.013662 0.003044
v -0.029705 0.012191 0.005334
v -0.030254 0.011229 0.004483
v -0.030223 0.009439 0.004534
v -0.030269 0.003482 -0.001255
v -0.030148 0.008231 0.004654
v -0.030192 0.001407 -0.002426
v -0.029911 0.000955 -0.002721
v -0.029929 0.008665 0.005625
v -0.030039 0.003553 -0.000290
v -0.030550 0.003513 0.000054
v -0.029889 0.006509 0.003727
v -0.029757 0.000422 -0.002918
v -0.029841 0.003617 0.000919
v -0.030115 0.000541 -0.001903
v -0.029912 0.000438 -0.002629
v -0.029679 0.007904 0.005931
v -0.029485 0.005775 0.003222
v -0.029824 0.005695 0.003634
v -0.030132 -0.000113 -0.002334
v -0.029977 -0.000253 -0.002907
v -0.030145 -0.001213 -0.003483
v -0.030060 -0.001612 -0.003555
v -0.029893 0.002979 0.001400
v -0.029788 0.005172 0.003450
v -0.029670 0.004522 0.003429
v -0.029487 0.004678 0.002951
v -0.029456 0.004250 0.002748
v -0.029754 0.003519 0.001989
v -0.029627 0.003650 0.001578
v -0.029682 0.004086 0.003106
v -0.029658 0.001609 -0.000119
v -0.029871 0.001161 -0.000584
v -0.029864 0.000395 -0.000948
v -0.029621 0.001849 0.000848
v -0.029467 0.004194 0.003790
v -0.029541 0.003722 0.003603
v -0.029345 0.005583 0.005568
v -0.029335 0.003511 0.003491
v -0.029581 -0.000083 -0.000457
v -0.029623 0.002720 0.003415
v -0.029322 0.005687 0.006812
v -0.029345 0.001209 0.002872
v -0.029705 0.001368 0.002376
v -0.029505 -0.002798 -0.001962
v -0.028755 0.001592 0.003108
v -0.029524 -0.003438 -0.001467
v -0.029142 -0.001214 0.000621
v -0.029222 -0.001282 0.001097
v -0.029066 -0.001115 0.001763
v -0.029377 -0.001128 0.002229
v -0.028903 0.000263 0.003330
v -0.029075 -0.004369 -0.000806
v -0.028713 0.000307 0.003891
v -0.028822 -0.000246 0.003641
v -0.028813 -0.000789 0.002888
v -0.028837 -0.001947 0.002147
v -0.028716 -0.000576 0.003547
v -0.028892 -0.002839 0.001528
v -0.028891 -0.003235 0.001197
v -0.029275 -0.005061 -0.000170
v -0.029109 -0.003454 0.001142
v -0.028789 -0.000003 0.003957
v -0.028914 -0.004520 0.000208
v -0.028666 -0.000487 0.004020
v -0.028855 -0.003188 0.001685
v -0.029063 0.002947 0.008397
v -0.028371 -0.002476 0.003055
v -0.028719 -0.003238 0.001867
v -0.028987 -0.003627 0.001669
v -0.028720 -0.003726 0.001815
v -0.029118 -0.004007 0.001843
v -0.028452 0.000282 0.005874
v -0.028577 0.000086 0.005294
v -0.028620 -0.000337 0.004728
v -0.028682 -0.004253 0.001720
v -0.028381 -0.000021 0.006588
v -0.028989 -0.004522 0.001906
v -0.028371 -0.000576 0.005830
v -0.028797 -0.003720 0.003181
v -0.028930 -0.005271 0.002081
v -0.028490 -0.000231 0.005748
v -0.028124 0.000316 0.007908
v -0.028213 0.000046 0.007720
v -0.028692 -0.006265 0.001846
v -0.028870 -0.006680 0.001262
v -0.028818 -0.006895 0.001082
v -0.028235 -0.000665 0.006975
v -0.028143 -0.000685 0.007737
v -0.028142 -0.000926 0.007167
v -0.028527 -0.006263 0.001869
v -0.028234 -0.000404 0.007391
v -0.028456 -0.005246 0.004182
v -0.028406 -0.006352 0.002137
v -0.027952 -0.000082 0.009374
v -0.027996 0.000152 0.008997
v -0.028285 -0.005344 0.004182
v -0.028283 -0.005535 0.003280
v -0.028340 -0.006488 0.002595
v -0.028314 -0.007276 0.002693
v -0.028490 -0.006624 0.001794
v -0.028593 -0.007302 0.001581
v -0.027786 0.000277 0.009872
v -0.027975 -0.000890 0.008489
v -0.028463 -0.005525 0.004482
v -0.028163 -0.005612 0.004234
v -0.028252 -0.006778 0.003081
v -0.028340 -0.007837 0.002629
v -0.027905 -0.000771 0.009208
v -0.028844 -0.005109 0.005552
v -0.028284 -0.005505 0.004745
v -0.028090 -0.006293 0.003912
v -0.028202 -0.007611 0.002962
v -0.027760 -0.000836 0.009592
v -0.028301 -0.004408 0.006339
v -0.028094 -0.006937 0.003526
v -0.028061 -0.003627 0.007694
v -0.028164 -0.003672 0.008025
v -0.028674 -0.004646 0.007505
v -0.028391 -0.008197 0.004510
v -0.027993 -0.009240 0.002730
v -0.027684 -0.009985 0.003670
v -0.028034 -0.010996 0.002586
v -0.030568 0.012540 0.004807
v -0.030293 0.012142 0.004567
v -0.030345 0.003197 -0.002626
v -0.029635 0.003150 -0.002395
v -0.030171 0.002409 -0.003116
v -0.029988 0.009655 0.005313
v -0.029597 0.008463 0.003503
v -0.030347 0.003418 -0.001820
v -0.029787 0.008671 0.004333
v -0.029801 0.008460 0.004166
v -0.029731 0.007814 0.003409
v -0.029721 0.003759 0.000681
v -0.029723 -0.000081 -0.003142
v -0.029699 0.003692 0.001202
v -0.029936 -0.001080 -0.003622
v -0.029268 0.005096 0.002729
v -0.029432 0.003746 0.001860
v -0.029528 0.003907 0.002518
v -0.029965 -0.001957 -0.003494
v -0.029146 0.003997 0.002821
v -0.029827 0.000775 -0.000762
v -0.029365 0.000286 -0.000351
v -0.029361 0.004946 0.004395
v -0.029230 0.003851 0.003646
v -0.029064 0.003604 0.003246
v -0.029241 0.003797 0.002508
v -0.029026 0.003456 0.003186
v -0.028849 0.003204 0.003452
v -0.029371 0.005548 0.005935
v -0.029307 0.003124 0.003454
v -0.029666 -0.000589 -0.000288
v -0.029261 -0.002278 -0.002533
v -0.029211 0.001232 0.002274
v -0.028735 0.004917 0.006316
v -0.028830 0.004130 0.006936
v -0.028958 0.001144 0.002991
v -0.029169 0.001056 0.002792
v -0.028901 0.000359 0.002901
v -0.029193 -0.003462 -0.001271
v -0.029502 0.004809 0.007527
v -0.028797 -0.000139 0.002890
v -0.028800 -0.000746 0.002628
v -0.028943 -0.001012 0.002372
v -0.028973 -0.001162 0.002627
v -0.028858 -0.002021 0.001813
v -0.028625 0.000240 0.004489
v -0.028915 -0.004459 -0.000118
v -0.028896 -0.003689 0.000672
v -0.028478 0.000424 0.004999
v -0.028947 -0.001530 0.002813
v -0.028803 -0.002298 0.002247
v -0.028541 -0.002449 0.002077
v -0.028762 -0.003246 0.001342
v -0.028804 -0.004102 0.000664
v -0.028535 -0.000603 0.003967
v -0.028741 -0.002069 0.002992
v -0.028551 -0.002544 0.002861
v -0.028505 -0.002334 0.002666
v -0.028592 -0.002893 0.002010
v -0.028653 -0.002897 0.002272
v -0.028693 -0.003205 0.001671
v -0.028696 -0.004478 0.000592
v -0.028406 -0.000694 0.005091
v -0.028677 -0.002650 0.002491
v -0.028649 -0.004277 0.001009
v -0.028662 -0.002878 0.002908
v -0.028611 -0.004287 0.001432
v -0.028526 -0.004769 0.000821
v -0.027905 0.002740 0.008927
v -0.028294 0.000281 0.007173
v -0.028271 0.000413 0.006524
v -0.028394 -0.003437 0.002298
v -0.028254 -0.000703 0.005594
v -0.028320 -0.004080 0.002475
v -0.028489 -0.004996 0.001214
v -0.028626 -0.004915 0.001644
v -0.027971 0.000413 0.007866
v -0.028160 0.000420 0.007107
v -0.028559 -0.003566 0.002998
v -0.028424 -0.004008 0.003497
v -0.028337 -0.003903 0.002776
v -0.028275 -0.005006 0.002120
v -0.028496 -0.005687 0.001731
v -0.028161 -0.000760 0.006611
v -0.028296 -0.004694 0.002755
v -0.028303 -0.005611 0.002220
v -0.028406 -0.005903 0.002092
v -0.028081 -0.004841 0.003918
v -0.028304 -0.004432 0.003600
v -0.028317 -0.005818 0.002681
v -0.027895 0.000290 0.009140
v -0.028216 -0.004839 0.003999
v -0.028209 -0.004801 0.003445
v -0.027920 -0.000976 0.008260
v -0.028234 -0.005443 0.003957
v -0.027768 -0.000134 0.009978
v -0.028103 -0.005579 0.004548
v -0.028011 -0.005843 0.004318
v -0.027998 -0.007518 0.003368
v -0.028030 -0.005925 0.005731
v -0.028107 -0.006259 0.005459
v -0.028033 -0.007972 0.003103
v -0.027693 -0.003528 0.008051
v -0.028120 -0.008659 0.002878
v -0.027579 -0.013066 0.002697
v -0.027940 -0.012893 0.002637
v -0.027653 -0.013086 0.003263
v -0.029569 0.014095 0.005136
v -0.030006 0.013367 0.004715
v -0.030291 0.013175 0.005764
v -0.029654 0.011776 0.004144
v -0.029714 0.011477 0.005137
v -0.030134 0.010628 0.005201
v -0.029887 0.010408 0.004354
v -0.028673 0.010926 0.004756
v -0.029932 0.002827 -0.003082
v -0.029633 0.008228 0.003346
v -0.029816 0.002231 -0.003371
v -0.029281 0.010322 0.004979
v -0.029453 0.007933 0.002907
v -0.029409 0.008707 0.004127
v -0.029295 0.007258 0.002291
v -0.029833 0.001695 -0.003134
v -0.029462 0.007414 0.002930
v -0.029232 0.006802 0.002499
v -0.029654 0.003517 -0.000367
v -0.029458 0.006913 0.003066
v -0.029608 0.003646 0.000153
v -0.029539 0.000712 -0.003071
v -0.029121 0.008597 0.005480
v -0.029287 0.004323 0.000996
v -0.029051 0.005445 0.002286
v -0.029208 0.007826 0.005844
v -0.029650 -0.001265 -0.003687
v -0.029597 -0.001658 -0.003558
v -0.029190 0.003681 0.002111
v -0.029375 0.001266 -0.000080
v -0.029351 -0.002062 -0.003115
v -0.028963 0.004116 0.002651
v -0.029144 0.001365 0.000308
v -0.029166 0.005314 0.005006
v -0.028948 0.003533 0.003287
v -0.029240 0.001595 0.001210
v -0.029204 0.000698 -0.000167
v -0.028828 0.005319 0.005249
v -0.028728 0.004558 0.004456
v -0.028947 0.003872 0.003734
v -0.028946 0.005601 0.006679
v -0.028704 0.005352 0.005801
v -0.029354 0.005337 0.006190
v -0.028943 0.002375 0.003331
v -0.028783 0.001022 0.002308
v -0.029013 0.005178 0.007089
v -0.028898 0.000826 0.002787
v -0.028863 0.000884 0.003083
v -0.028288 0.001036 0.003490
v -0.028805 0.000587 0.003387
v -0.028694 0.000551 0.002635
v -0.028530 0.000597 0.003685
v -0.028616 -0.000585 0.002506
v -0.028714 -0.000959 0.002123
v -0.028634 0.004269 0.007732
v -0.028420 0.000460 0.004219
v -0.028262 0.003699 0.007232
v -0.028726 -0.003686 -0.000432
v -0.028632 -0.000994 0.003104
v -0.028457 -0.002237 0.002364
v -0.028308 -0.002996 0.002137
v -0.028655 -0.004430 0.000228
v -0.028412 -0.001828 0.003090
v -0.028312 -0.002148 0.002826
v -0.028507 -0.003119 0.002375
v -0.028104 0.000460 0.006369
v -0.028258 -0.003638 0.003261
v -0.028342 -0.005488 0.001193
v -0.028221 -0.003607 0.003444
v -0.028165 -0.004130 0.003586
v -0.028270 -0.004170 0.003208
v -0.028301 -0.005685 0.001431
v -0.027780 -0.001026 0.008906
v -0.027740 -0.005664 0.004612
v -0.027531 -0.000614 0.009956
v -0.027687 -0.001224 0.009526
v -0.027853 -0.006800 0.003903
v -0.027513 -0.001176 0.009788
v -0.027584 -0.007406 0.003524
v -0.027491 -0.008612 0.002945
v -0.027643 -0.010529 0.002434
v -0.028689 -0.009743 0.003960
v -0.027777 -0.012191 0.002432
v -0.026946 -0.012327 0.003288
v -0.029511 0.014013 0.004832
v -0.030266 0.013761 0.005081
v -0.029450 0.013995 0.005342
v -0.029631 0.013765 0.005499
v -0.028933 0.011381 0.004839
v -0.029214 0.010082 0.004061
v -0.029371 0.008293 0.003066
v -0.029196 0.007486 0.002449
v -0.029612 0.002454 -0.003247
v -0.029402 0.008671 0.003740
v -0.029287 0.008775 0.003478
v -0.029607 0.003323 -0.001579
v -0.029031 0.006941 0.002242
v -0.029099 0.006037 0.002446
v -0.029413 0.003457 -0.000932
v -0.029501 0.001533 -0.003211
v -0.030064 0.009301 0.005441
v -0.028932 0.006114 0.002237
v -0.029280 0.003697 -0.000067
v -0.028842 0.005153 0.001964
v -0.029161 0.004309 0.000768
v -0.029476 -0.000011 -0.003228
v -0.029078 0.004534 0.001358
v -0.029017 -0.000260 -0.003313
v -0.029575 -0.000578 -0.003547
v -0.029316 0.004023 0.001387
v -0.029143 0.004691 0.002621
v -0.028958 0.004839 0.001995
v -0.029073 0.003841 0.001823
v -0.029045 -0.001653 -0.003226
v -0.028425 0.006724 0.006008
v -0.028921 0.003610 0.003059
v -0.028958 0.004039 0.002102
v -0.028918 0.001084 0.000208
v -0.029070 0.001475 0.000630
v -0.028574 0.005229 0.004832
v -0.028787 0.004916 0.004710
v -0.028913 0.001431 0.001373
v -0.028992 -0.000012 -0.000151
v -0.028302 0.004145 0.004333
v -0.028849 0.002774 0.003451
v -0.028949 0.001240 0.001735
v -0.029018 -0.000619 0.000038
v -0.028758 -0.002470 -0.001887
v -0.028867 -0.000874 0.000296
v -0.028233 0.005157 0.006848
v -0.028389 0.001766 0.003350
v -0.028860 -0.001128 0.000639
v -0.028545 0.001213 0.003191
v -0.028352 -0.001071 0.000623
v -0.028565 -0.000111 0.002604
v -0.028943 -0.003551 -0.000955
v -0.028249 -0.000945 0.002037
v -0.028372 -0.003873 0.000091
v -0.028323 0.000466 0.005451
v -0.028159 -0.001906 0.002524
v -0.028126 -0.001989 0.002198
v -0.027944 -0.002187 0.001959
v -0.028609 -0.001321 0.003025
v -0.028424 0.003050 0.008000
v -0.028051 -0.001958 0.003138
v -0.028334 -0.004645 0.000629
v -0.027591 0.003381 0.007512
v -0.028041 -0.000721 0.004068
v -0.028214 -0.004222 0.002088
v -0.028181 -0.004735 0.001807
v -0.028435 0.002727 0.008775
v -0.028006 -0.004115 0.001754
v -0.028215 -0.005218 0.001562
v -0.027895 0.000445 0.006845
v -0.027898 -0.003088 0.003481
v -0.027901 -0.003556 0.003589
v -0.028102 -0.003722 0.003407
v -0.027781 -0.000855 0.006700
v -0.027958 0.000376 0.008682
v -0.027965 -0.000960 0.007466
v -0.027443 0.000336 0.009026
v -0.027666 -0.006964 0.003847
v -0.027282 -0.000646 0.010057
v -0.027462 -0.004003 0.006778
v -0.027280 -0.003294 0.008270
v -0.027295 -0.004991 0.006528
v -0.027582 -0.008022 0.003195
v -0.027549 -0.004167 0.007826
v -0.027608 -0.004629 0.007221
v -0.026966 -0.003262 0.008587
v -0.027530 -0.003709 0.008209
v -0.027776 -0.011612 0.002438
v -0.027608 -0.010729 0.003453
v -0.027250 -0.011851 0.002319
v -0.026784 -0.012821 0.002512
v -0.027494 -0.013170 0.002875
v -0.029147 0.012571 0.003981
v -0.029565 0.013138 0.005553
v -0.029231 0.009337 0.004106
v -0.029157 0.008042 0.002881
v -0.029057 0.008464 0.003299
v -0.029148 0.008857 0.004017
v -0.029482 0.002002 -0.003315
v -0.028846 0.008569 0.003831
v -0.028875 0.002960 -0.001895
v -0.029095 0.001398 -0.003090
v -0.029042 0.003482 -0.000623
v -0.028938 0.004698 0.001302
v -0.028618 0.007040 0.003554
v -0.028590 0.006551 0.003484
v -0.028428 0.005980 0.004535
v -0.028484 0.005633 0.003821
v -0.028408 0.004863 0.004090
v -0.028453 0.005535 0.004866
v -0.028454 0.005222 0.004337
v -0.028420 0.004650 0.004435
v -0.028508 0.005405 0.005326
v -0.028220 0.005429 0.005494
v -0.028584 0.003586 0.003756
v -0.028495 -0.000445 0.000068
v -0.028407 0.001014 0.002137
v -0.028495 -0.002678 -0.001455
v -0.028309 -0.001223 0.001033
v -0.028173 -0.000130 0.002514
v -0.028784 -0.001245 0.001248
v -0.028309 -0.000515 0.002401
v -0.028038 -0.001660 0.001877
v -0.027889 -0.001277 0.002003
v -0.028180 -0.003434 -0.000080
v -0.028084 -0.004162 0.000570
v -0.027794 0.000612 0.004914
v -0.028238 -0.000831 0.003585
v -0.027839 -0.001122 0.003585
v -0.028463 0.003389 0.008517
v -0.027611 -0.001327 0.003537
v -0.028073 -0.001688 0.003259
v -0.027744 -0.001664 0.003278
v -0.027585 -0.002998 0.001656
v -0.027845 0.002911 0.008861
v -0.027829 -0.003771 0.001645
v -0.027775 -0.004110 0.001281
v -0.027991 -0.004607 0.001140
v -0.028210 -0.005237 0.001202
v -0.027339 0.002356 0.008845
v -0.027100 0.000389 0.007193
v -0.027285 -0.000807 0.005892
v -0.027627 -0.003017 0.003510
v -0.027400 -0.000907 0.008279
v -0.026696 -0.000911 0.008009
v -0.027608 0.000397 0.009688
v -0.027413 -0.000015 0.010043
v -0.028344 -0.004773 0.005751
v -0.027169 -0.004992 0.005082
v -0.027982 -0.005322 0.004939
v -0.026841 -0.003889 0.006830
v -0.026782 -0.000751 0.010094
v -0.027247 -0.001376 0.009650
v -0.027400 -0.003602 0.007441
v -0.026922 -0.003007 0.008608
v -0.028084 -0.007083 0.004954
v -0.027310 -0.009452 0.002563
v -0.028256 -0.009865 0.002662
v -0.026889 -0.011559 0.003219
v -0.029318 0.014132 0.004990
v -0.029091 0.013772 0.005434
v -0.029436 0.011132 0.004022
v -0.028953 0.002630 -0.002581
v -0.028823 0.007461 0.002815
v -0.028851 0.008042 0.003100
v -0.029050 0.009655 0.005053
v -0.028719 0.006181 0.002474
v -0.028813 0.001906 -0.002919
v -0.028452 0.008173 0.004107
v -0.028597 0.008099 0.003903
v -0.028658 0.007831 0.003630
v -0.028893 0.003172 -0.001252
v -0.028640 0.006321 0.002752
v -0.029067 0.003737 0.000065
v -0.028915 0.000402 -0.003313
v -0.028813 0.000836 -0.003034
v -0.029135 0.000854 -0.003118
v -0.028634 0.005536 0.002261
v -0.028953 0.004365 0.000856
v -0.028399 0.007639 0.004119
v -0.028485 0.007040 0.004053
v -0.028566 0.005220 0.002025
v -0.029047 0.000095 -0.003263
v -0.028344 0.007031 0.004346
v -0.028150 0.007016 0.004521
v -0.028552 0.000195 -0.002959
v -0.028992 -0.000796 -0.003464
v -0.028420 0.005116 0.003171
v -0.028491 0.005400 0.002744
v -0.028047 0.007369 0.005584
v -0.028197 0.006381 0.004889
v -0.028325 0.006026 0.004872
v -0.028814 -0.001215 -0.003331
v -0.028280 0.004708 0.002859
v -0.028532 0.001383 0.000683
v -0.028806 -0.001914 -0.002723
v -0.028132 0.003733 0.003680
v -0.028691 0.000520 -0.000029
v -0.028225 0.004144 0.004064
v -0.028394 0.000019 -0.000038
v -0.028258 0.003774 0.003989
v -0.028097 0.003388 0.003854
v -0.028486 -0.002298 -0.001873
v -0.028096 0.003139 0.003946
v -0.028033 0.004670 0.006288
v -0.027807 0.001824 0.003791
v -0.028216 0.002574 0.003749
v -0.028207 0.000254 0.002510
v -0.027979 0.000841 0.003837
v -0.027976 -0.001186 0.001659
v -0.028002 -0.000902 0.002127
v -0.027700 -0.001211 0.001994
v -0.027678 0.003708 0.007030
v -0.027865 0.000665 0.004235
v -0.027579 0.000914 0.004128
v -0.027955 -0.001485 0.002147
v -0.027557 -0.002333 0.001659
v -0.028243 0.003702 0.008206
v -0.027458 0.003418 0.008448
v -0.027851 -0.001595 0.002720
v -0.028184 -0.002452 0.002086
v -0.027578 -0.003498 0.000690
v -0.027692 -0.000892 0.003948
v -0.027406 -0.003501 0.001340
v -0.027772 -0.004052 0.000909
v -0.027354 0.002482 0.008601
v -0.027606 0.002493 0.008976
v -0.027367 -0.000904 0.007512
v -0.027264 0.000389 0.009545
v -0.026802 -0.001127 0.009078
v -0.026968 -0.005176 0.004867
v -0.027305 -0.006305 0.004207
v -0.026771 -0.000409 0.010138
v -0.026936 -0.003285 0.007939
v -0.026971 -0.007150 0.003534
v -0.027132 -0.001355 0.009852
v -0.026562 -0.002946 0.008457
v -0.026839 -0.004145 0.007659
v -0.026897 -0.004575 0.007093
v -0.026934 -0.006169 0.005234
v -0.027357 -0.008296 0.004192
v -0.026162 -0.009565 0.002319
v -0.026760 -0.003511 0.008555
v -0.026734 -0.011173 0.002160
v -0.026993 -0.011138 0.003250
v -0.026857 -0.012515 0.002371
v -0.026429 -0.012828 0.002714
v -0.026613 -0.012830 0.002949
v -0.029019 0.013915 0.004528
v -0.029272 0.013625 0.004390
v -0.028832 0.012894 0.003948
v -0.028706 0.013655 0.005158
v -0.028830 0.013141 0.005171
v -0.028903 0.012431 0.005052
v -0.028616 0.009211 0.003966
v -0.028660 0.008801 0.003981
v -0.028521 0.000722 -0.002928
v -0.028521 0.004995 0.001705
v -0.028561 0.003610 0.000198
v -0.028593 0.003895 0.000562
v -0.028149 0.004697 0.002631
v -0.028300 0.005010 0.001996
v -0.028590 0.001246 0.000444
v -0.028622 0.001453 0.001031
v -0.028297 0.000931 0.000171
v -0.028020 0.005790 0.005282
v -0.028306 0.004356 0.003472
v -0.027651 0.002886 0.003118
v -0.028300 0.001404 0.001404
v -0.028365 0.005870 0.006432
v -0.027874 0.005165 0.005723
v -0.028114 0.001077 0.001991
v -0.028290 -0.000712 0.000262
v -0.027897 0.003210 0.003968
v -0.027911 0.002770 0.004017
v -0.027706 0.002317 0.003955
v -0.028122 -0.002555 -0.001158
v -0.027895 0.004469 0.007371
v -0.027965 0.004028 0.006755
v -0.027597 0.001302 0.003897
v -0.027504 -0.000870 0.002232
v -0.027557 -0.001336 0.001776
v -0.027771 -0.001555 0.001745
v -0.027631 -0.001430 0.002223
v -0.027275 -0.001407 0.002357
v -0.027516 0.004189 0.007614
v -0.027797 0.000489 0.005559
v -0.027273 -0.000882 0.004384
v -0.027362 -0.003515 0.001045
v -0.027353 0.000463 0.005937
v -0.027161 0.002889 0.008878
v -0.026606 0.000370 0.009910
v -0.026782 0.000209 0.010080
v -0.027242 -0.004481 0.005775
v -0.026657 -0.004823 0.005048
v -0.027349 -0.005426 0.006040
v -0.027199 -0.003922 0.008095
v -0.026271 -0.007112 0.004418
v -0.027019 -0.007610 0.004358
v -0.026777 -0.010337 0.002237
v -0.026457 -0.009943 0.003438
v -0.026695 -0.011612 0.002158
v -0.025977 -0.010508 0.003219
v -0.026825 -0.012034 0.002250
v -0.026747 -0.012647 0.003163
v -0.028645 0.013531 0.004134
v -0.028396 0.012914 0.003860
v -0.028385 0.013295 0.004858
v -0.028784 0.011041 0.003774
v -0.028831 0.002221 -0.002807
v -0.028034 0.008850 0.005057
v -0.028023 0.002893 -0.000765
v -0.028899 0.008118 0.005614
v -0.027952 0.005048 0.002216
v -0.028220 -0.001178 -0.002930
v -0.027923 0.006861 0.004695
v -0.027981 0.004016 0.002862
v -0.027723 0.001449 0.000809
v -0.028392 -0.001589 -0.002750
v -0.027591 0.005358 0.005532
v -0.027733 0.003163 0.002740
v -0.027189 0.000231 0.000014
v -0.027957 0.003335 0.003568
v -0.027582 -0.000519 0.000117
v -0.027407 0.002544 0.003342
v -0.027366 0.005413 0.006415
v -0.028247 0.000742 0.002359
v -0.027358 0.002167 0.003954
v -0.027575 0.000587 0.002461
v -0.027523 0.004870 0.006879
v -0.027411 0.000144 0.002548
v -0.027524 -0.001280 0.001243
v -0.027416 -0.000261 0.002535
v -0.027771 -0.000501 0.002406
v -0.027242 0.000866 0.004465
v -0.027408 -0.001566 0.001842
v -0.027499 -0.002101 0.001530
v -0.027602 -0.003068 0.000267
v -0.027389 -0.001384 0.003152
v -0.027151 -0.002621 0.001512
v -0.027221 -0.001082 0.003897
v -0.026668 0.002344 0.008759
v -0.027398 -0.000822 0.004748
v -0.026684 0.002240 0.008978
v -0.027297 0.000361 0.007967
v -0.026868 0.000211 0.008519
v -0.026492 -0.004181 0.006087
v -0.026401 -0.004501 0.005406
v -0.026508 -0.005460 0.004547
v -0.026679 -0.006357 0.003916
v -0.026948 -0.008328 0.002949
v -0.026499 -0.000910 0.010061
v -0.026966 -0.009030 0.003804
v -0.028697 0.013952 0.004724
v -0.028829 0.013990 0.005143
v -0.028232 0.012355 0.003590
v -0.028406 0.012388 0.004826
v -0.027804 0.012035 0.004578
v -0.028336 0.010471 0.004716
v -0.028619 0.009765 0.003897
v -0.027948 0.008662 0.003963
v -0.028268 0.002652 -0.001930
v -0.028652 0.001439 -0.002848
v -0.027881 0.007910 0.004187
v -0.027995 0.007604 0.004294
v -0.027877 0.004175 0.001173
v -0.028149 0.000304 -0.002835
v -0.027819 0.004713 0.001755
v -0.028244 -0.000441 -0.002962
v -0.027712 0.004594 0.002284
v -0.027633 0.006121 0.005133
v -0.026834 0.006237 0.005667
v -0.027765 0.001515 0.001163
v -0.027720 -0.001675 -0.002144
v -0.027468 0.002569 0.002554
v -0.027542 -0.002212 -0.001101
v -0.027176 0.002305 0.003641
v -0.027225 0.001118 0.002118
v -0.027166 -0.001949 -0.001301
v -0.027372 0.002395 0.003853
v -0.026669 0.004095 0.006257
v -0.027267 0.001596 0.003976
v -0.027694 -0.001191 0.000918
v -0.027128 -0.002265 -0.000582
v -0.027198 0.003874 0.006607
v -0.027055 -0.001298 0.001668
v -0.027574 -0.002689 -0.000198
v -0.026975 0.001215 0.004175
v -0.027248 -0.001859 0.001471
v -0.026954 -0.001533 0.002159
v -0.027183 -0.002188 0.001513
v -0.026816 0.000815 0.004714
v -0.027072 0.000676 0.005011
v -0.027090 -0.001307 0.002772
v -0.027116 -0.002983 0.001388
v -0.026683 -0.001373 0.003438
v -0.027198 -0.001326 0.003483
v -0.026778 -0.000833 0.006010
v -0.026756 0.002325 0.009162
v -0.026473 -0.000856 0.007066
v -0.026133 0.000284 0.009502
v -0.025678 0.000325 0.009949
v -0.026152 -0.001051 0.008860
v -0.026207 -0.001226 0.009448
v -0.026507 -0.007628 0.003160
v -0.026444 -0.001263 0.009794
v -0.026422 -0.005308 0.005930
v -0.026440 -0.005008 0.006286
v -0.026003 -0.006196 0.004925
v -0.026292 -0.002896 0.008801
v -0.026154 -0.003030 0.008902
v -0.025438 -0.003757 0.008059
v -0.026104 -0.003729 0.008250
v -0.026464 -0.008779 0.002657
v -0.026298 -0.003465 0.008678
v -0.025944 -0.007785 0.004037
v -0.026714 -0.009863 0.002323
v -0.026101 -0.010970 0.002023
v -0.026550 -0.012390 0.003196
v -0.025796 -0.012801 0.002583
v -0.028018 0.013086 0.003942
v -0.028990 0.011875 0.003804
v -0.028139 0.012697 0.004727
v -0.027356 0.011060 0.004398
v -0.028209 0.002768 -0.001553
v -0.028100 0.002396 -0.002193
v -0.028295 0.001788 -0.002677
v -0.027628 0.001326 -0.002583
v -0.027679 0.002897 -0.000406
v -0.027559 0.004146 0.001403
v -0.027584 0.004500 0.001947
v -0.027887 -0.000660 -0.002834
v -0.027452 0.003810 0.002318
v -0.027270 0.003319 0.002216
v -0.028021 0.006577 0.005952
v -0.027413 0.002601 0.002326
v -0.027149 0.005606 0.005328
v -0.027068 0.002585 0.002235
v -0.027421 0.000756 0.000138
v -0.027446 -0.001517 -0.002160
v -0.027687 -0.000070 -0.000006
v -0.027162 0.005773 0.006078
v -0.026908 0.001341 0.001932
v -0.027408 0.004535 0.006152
v -0.027184 0.004886 0.005745
v -0.027085 0.000805 0.002409
v -0.027405 -0.001033 0.000570
v -0.026495 0.000422 0.002609
v -0.026861 0.001530 0.004010
v -0.026942 -0.002670 0.000332
v -0.026198 -0.000683 0.002562
v -0.027210 -0.001174 0.001984
v -0.026958 0.004145 0.007566
v -0.026660 -0.001198 0.002605
v -0.027131 -0.003134 0.000799
v -0.026884 -0.001966 0.001744
v -0.026866 -0.002424 0.001518
v -0.026417 -0.002073 0.001937
v -0.027045 -0.003151 0.001187
v -0.026970 0.002923 0.008023
v -0.026707 -0.001018 0.004217
v -0.026119 0.000314 0.007054
v -0.026361 0.002048 0.009103
v -0.026104 0.000185 0.008715
v -0.026132 -0.005372 0.004351
v -0.025963 -0.005644 0.003965
v -0.026314 -0.005050 0.004713
v -0.026307 -0.005998 0.003964
v -0.026450 -0.007142 0.003338
v -0.026278 -0.003746 0.007012
v -0.025806 -0.001115 0.010087
v -0.025914 -0.002842 0.008626
v -0.025947 -0.004669 0.006728
v -0.026177 -0.006711 0.004618
v -0.025912 -0.008218 0.002670
v -0.025996 -0.004203 0.007445
v -0.025025 -0.003339 0.008811
v -0.026122 -0.008621 0.003769
v -0.025797 -0.010443 0.002048
v -0.025995 -0.012008 0.001928
v -0.026000 -0.012436 0.002084
v -0.025756 -0.011701 0.003121
v -0.026067 -0.012650 0.002308
v -0.025957 -0.012635 0.002927
v -0.025427 -0.012597 0.002695
v -0.028219 0.013561 0.004614
v -0.028377 0.013698 0.004281
v -0.027718 0.013132 0.004264
v -0.027724 0.012377 0.003513
v -0.027909 0.012990 0.004548
v -0.028279 0.010071 0.004762
v -0.028087 0.010434 0.003620
v -0.027483 0.008443 0.003954
v -0.028053 0.002066 -0.002443
v -0.027373 0.002441 -0.001480
v -0.027183 0.001457 -0.002400
v -0.027221 0.008019 0.005086
v -0.027423 0.007354 0.004363
v -0.027663 0.003333 0.000295
v -0.027695 0.003656 0.000679
v -0.027717 0.000530 -0.002628
v -0.027391 0.007195 0.005449
v -0.027384 -0.000306 -0.002725
v -0.027356 0.004033 0.001934
v -0.027187 0.006301 0.004907
v -0.027034 0.003391 0.001882
v -0.027566 -0.001137 -0.002527
v -0.026789 0.001318 0.000651
v -0.026862 0.002184 0.002577
v -0.026849 0.004967 0.005528
v -0.026636 0.001788 0.002504
v -0.026909 0.005109 0.006551
v -0.026622 0.004593 0.005700
v -0.026910 0.002115 0.003210
v -0.026569 0.001281 0.002607
v -0.026889 -0.000809 0.000335
v -0.026752 0.001869 0.002959
v -0.026749 0.001067 0.002378
v -0.026836 0.002040 0.003828
v -0.026405 0.004432 0.007064
v -0.026652 0.001654 0.003793
v -0.026577 0.001584 0.003480
v -0.026404 0.000852 0.003022
v -0.026556 -0.002344 0.000011
v -0.026290 0.001509 0.004013
v -0.026557 -0.001342 0.001206
v -0.026442 -0.001367 0.002114
v -0.026452 -0.002566 0.001088
v -0.026516 -0.001121 0.002873
v -0.026640 -0.002544 0.001426
v -0.026302 0.003680 0.008036
v -0.026488 0.003053 0.007768
v -0.026348 -0.001207 0.003765
v -0.026441 0.000400 0.006377
v -0.026485 -0.000900 0.004634
v -0.026161 -0.000804 0.007325
v -0.025390 0.000127 0.010311
v -0.026123 0.000293 0.010117
v -0.025867 -0.006246 0.003470
v -0.025455 -0.001053 0.009428
v -0.025835 -0.007184 0.003021
v -0.025477 -0.000107 0.010362
v -0.025514 -0.003972 0.006221
v -0.025539 -0.000479 0.010325
v -0.026107 -0.003298 0.007786
v -0.025336 -0.001220 0.009970
v -0.024763 -0.004708 0.006471
v -0.025599 -0.002957 0.009041
v -0.025199 -0.009837 0.003243
v -0.025733 -0.011174 0.003106
v -0.025065 -0.012202 0.002953
v -0.027725 0.013081 0.004008
v -0.027611 0.012813 0.003735
v -0.027767 0.012015 0.003389
v -0.027579 0.009393 0.003720
v -0.026889 0.008898 0.003688
v -0.027306 0.002141 -0.002043
v -0.027524 0.009106 0.004832
v -0.026979 0.002683 -0.000609
v -0.027163 0.003133 0.000389
v -0.027026 0.006986 0.004461
v -0.027170 0.003398 0.000893
v -0.026978 0.003405 0.001407
v -0.026840 -0.000843 -0.002544
v -0.027014 -0.001272 -0.002298
v -0.026387 0.005807 0.004744
v -0.026941 0.002920 0.002044
v -0.027292 0.001169 0.000423
v -0.026653 0.001494 0.001700
v -0.026463 0.001277 0.002294
v -0.026783 -0.001870 -0.001316
v -0.026568 0.001046 0.002596
v -0.026245 0.000845 0.002772
v -0.026184 0.004135 0.005955
v -0.026558 0.001435 0.004035
v -0.026417 0.001520 0.003596
v -0.026345 -0.001285 0.000952
v -0.026131 0.003816 0.006385
v -0.026354 -0.000123 0.002665
v -0.026503 -0.002499 0.000568
v -0.026575 -0.001366 0.001831
v -0.026165 0.003314 0.007216
v -0.026325 -0.001531 0.002179
v -0.026087 -0.001190 0.002456
v -0.026131 -0.001913 0.002149
v -0.026431 -0.001261 0.003391
v -0.026216 -0.002350 0.001610
v -0.026025 -0.000910 0.003524
v -0.025757 0.002659 0.008227
v -0.026214 -0.000814 0.005295
v -0.026471 0.002510 0.009170
v -0.025790 0.002201 0.009419
v -0.025821 0.000226 0.008044
v -0.025658 0.001908 0.009476
v -0.025544 0.001849 0.009360
v -0.025849 -0.000839 0.007307
v -0.025861 -0.000967 0.008507
v -0.025839 -0.004388 0.005167
v -0.025671 -0.004390 0.004809
v -0.025709 -0.004513 0.004761
v -0.025757 -0.004979 0.004613
v -0.025569 -0.005231 0.003878
v -0.025612 -0.005606 0.003843
v -0.025593 -0.004199 0.005583
v -0.025564 -0.006584 0.003108
v -0.025164 -0.006829 0.002898
v -0.024628 -0.001188 0.010234
v -0.025355 -0.000931 0.010228
v -0.025513 -0.006946 0.004391
v -0.024910 -0.000643 0.010485
v -0.025107 -0.002674 0.008900
v -0.025417 -0.009060 0.002324
v -0.025124 -0.003146 0.009024
v -0.025657 -0.009244 0.003481
v -0.025168 -0.011394 0.001825
v -0.024967 -0.012350 0.001959
v -0.025473 -0.012628 0.002392
v -0.027296 0.012741 0.004271
v -0.027220 0.009849 0.004560
v -0.026914 0.007431 0.004236
v -0.027075 0.002973 0.000060
v -0.026212 0.006969 0.005234
v -0.026357 0.006454 0.005451
v -0.026727 0.001509 0.001173
v -0.026511 0.002261 0.002226
v -0.026973 0.000515 0.000070
v -0.026993 -0.001628 -0.001891
v -0.026131 0.005938 0.005641
v -0.026243 0.004647 0.005308
v -0.026282 0.002141 0.002394
v -0.026602 -0.000238 0.000127
v -0.026410 0.001736 0.002461
v -0.026570 0.005592 0.006001
v -0.026325 0.001379 0.002652
v -0.026058 0.001255 0.002322
v -0.026039 0.001893 0.003507
v -0.026129 0.001847 0.003280
v -0.026191 0.001945 0.002769
v -0.026218 0.001506 0.002969
v -0.026534 0.000787 0.002525
v -0.026017 0.000832 0.002594
v -0.026263 -0.002119 -0.000667
v -0.026144 0.001017 0.002916
v -0.026238 -0.001043 0.000611
v -0.026225 0.001592 0.003475
v -0.026108 0.000329 0.002903
v -0.026141 0.000425 0.002775
v -0.026170 0.000566 0.003120
v -0.025909 -0.000081 0.002906
v -0.026301 0.001195 0.004250
v -0.026376 0.000946 0.004538
v -0.026202 -0.001038 0.002325
v -0.026085 -0.000258 0.002799
v -0.026187 -0.000718 0.002815
v -0.026155 -0.000978 0.002571
v -0.025902 -0.001157 0.002361
v -0.026082 -0.001576 0.001479
v -0.026074 -0.001501 0.001985
v -0.025919 -0.002236 0.001222
v -0.026053 -0.000494 0.003099
v -0.025880 -0.001813 0.002470
v -0.025909 -0.002144 0.001740
v -0.026152 0.000627 0.005171
v -0.025734 -0.001230 0.003314
v -0.025914 -0.000733 0.003263
v -0.025896 -0.001260 0.002785
v -0.025747 -0.001099 0.004091
v -0.025815 -0.001105 0.003767
v -0.026435 0.003112 0.008649
v -0.025826 0.002573 0.009153
v -0.025934 0.002059 0.008991
v -0.026160 -0.000868 0.006611
v -0.025599 -0.000874 0.007777
v -0.025536 -0.005058 0.004015
v -0.025149 -0.005127 0.003077
v -0.025307 -0.004104 0.005049
v -0.025556 -0.006066 0.003276
v -0.025343 0.000143 0.009578
v -0.025135 0.000220 0.009828
v -0.024884 -0.004032 0.005439
v -0.024910 -0.001029 0.009508
v -0.025328 -0.008221 0.002518
v -0.025373 -0.005901 0.005108
v -0.025217 -0.002681 0.009065
v -0.025330 -0.007948 0.003861
v -0.025366 -0.010252 0.003151
v -0.025248 -0.011849 0.003080
v -0.025011 -0.012384 0.002818
v -0.027242 0.011646 0.003195
v -0.027409 0.012416 0.004426
v -0.027590 0.010605 0.003423
v -0.027123 0.010686 0.004362
v -0.026714 0.002242 -0.001538
v -0.027065 0.001781 -0.002245
v -0.026868 0.002819 -0.000293
v -0.026573 0.002976 0.001021
v -0.026345 0.002801 0.001532
v -0.026292 0.002489 0.001950
v -0.026076 0.005191 0.004852
v -0.026153 0.001619 0.001766
v -0.026158 0.004879 0.006567
v -0.025794 0.001998 0.003256
v -0.025850 0.001309 0.003972
v -0.025767 -0.000425 0.002960
v -0.026071 -0.002368 0.000683
v -0.025538 0.001019 0.004286
v -0.025794 -0.000899 0.003075
v -0.025749 -0.000906 0.002815
v -0.025595 -0.001470 0.002081
v -0.025786 -0.001864 0.001436
v -0.025859 -0.001782 0.001796
v -0.025884 0.000764 0.004843
v -0.025929 -0.002110 0.002072
v -0.025450 -0.001372 0.003671
v -0.026844 0.000531 0.005600
v -0.025621 -0.001466 0.003313
v -0.025550 0.002958 0.007773
v -0.025175 -0.001960 0.003365
v -0.025013 0.002320 0.009422
v -0.025432 -0.000865 0.005815
v -0.025163 0.000255 0.007209
v -0.025126 0.001813 0.009365
v -0.025115 0.000195 0.007943
v -0.025439 -0.000912 0.006773
v -0.025170 0.000099 0.008529
v -0.024939 -0.000850 0.007666
v -0.024763 -0.003796 0.004790
v -0.025305 -0.005545 0.003197
v -0.025413 -0.004731 0.004351
v -0.024827 -0.004388 0.004048
v -0.025084 0.000328 0.010093
v -0.024964 0.000208 0.010260
v -0.024693 -0.000525 0.010473
v -0.025185 -0.001187 0.009848
v -0.025587 -0.003429 0.007451
v -0.025056 -0.005739 0.005190
v -0.024593 -0.002892 0.008423
v -0.025209 -0.004246 0.007277
v -0.024660 -0.002436 0.009401
v -0.024363 -0.003583 0.008323
v -0.024652 -0.008396 0.003531
v -0.025110 -0.012110 0.001856
v -0.024472 -0.010538 0.003071
v -0.024494 -0.012419 0.002025
v -0.024002 -0.011548 0.003034
v -0.026960 0.012399 0.003249
v -0.027337 0.012940 0.003945
v -0.026962 0.012787 0.003983
v -0.027196 0.011978 0.003187
v -0.026213 0.011019 0.002971
v -0.026144 0.009031 0.004539
v -0.026153 0.001184 -0.002027
v -0.026336 0.007108 0.004079
v -0.026547 0.002857 0.000052
v -0.026626 0.000403 -0.002344
v -0.026196 0.002819 0.001041
v -0.026121 -0.001407 -0.002164
v -0.026156 0.001507 0.001046
v -0.026355 0.000856 0.000289
v -0.025861 0.005631 0.005838
v -0.026018 0.002282 0.002219
v -0.025824 0.001754 0.001876
v -0.026316 -0.001672 -0.001804
v -0.025980 0.002134 0.002876
v -0.025658 0.001987 0.002156
v -0.025819 0.004125 0.005531
v -0.025600 0.001556 0.003799
v -0.025627 -0.002368 -0.000362
v -0.026094 -0.002290 0.000027
v -0.025828 -0.001508 0.001202
v -0.025153 0.000725 0.004833
v -0.025594 -0.001878 0.001906
v -0.025512 -0.002254 0.002311
v -0.025443 -0.002175 0.002033
v -0.024397 0.002703 0.008099
v -0.025108 -0.002613 0.002446
v -0.025495 -0.002024 0.003046
v -0.025408 -0.000914 0.004885
v -0.024625 0.000234 0.006941
v -0.025204 -0.004909 0.003420
v -0.025053 0.002002 0.009548
v -0.025095 -0.005581 0.002921
v -0.024608 -0.003672 0.004243
v -0.025044 -0.004771 0.003587
v -0.024889 -0.003933 0.004642
v -0.025011 -0.004692 0.003852
v -0.024982 -0.005934 0.002793
v -0.024379 -0.000886 0.008386
v -0.024639 0.000196 0.009657
v -0.024534 -0.007193 0.002640
v -0.025296 -0.005480 0.005576
v -0.024705 -0.001327 0.009947
v -0.024101 -0.001192 0.010290
v -0.024451 -0.002635 0.008840
v -0.023760 -0.003772 0.007994
v -0.024922 -0.009264 0.002205
v -0.024835 -0.002734 0.009302
v -0.024157 -0.003186 0.009107
v -0.024285 -0.010136 0.003075
v -0.024274 -0.012488 0.002227
v -0.024332 -0.012373 0.002604
v -0.026781 0.012499 0.003315
v -0.026511 0.012596 0.003459
v -0.026696 0.012249 0.004230
v -0.026642 0.011826 0.004289
v -0.026512 0.001967 -0.001907
v -0.026290 0.001629 -0.002022
v -0.025889 0.002872 -0.000246
v -0.026429 0.002829 -0.000491
v -0.025700 0.006290 0.004094
v -0.025962 0.002868 0.000283
v -0.026173 -0.000028 -0.002300
v -0.026409 -0.000526 -0.002465
v -0.025913 0.006236 0.004318
v -0.025801 -0.000540 -0.002230
v -0.025873 0.002476 0.001740
v -0.025954 0.001233 0.000640
v -0.025603 0.002077 0.001815
v -0.025624 0.001817 0.001490
v -0.025674 0.004758 0.004853
v -0.025657 0.002219 0.002443
v -0.025300 0.002270 0.002391
v -0.025661 0.002235 0.002850
v -0.025715 0.001636 0.002158
v -0.026064 -0.001904 -0.001357
v -0.025800 0.004286 0.005300
v -0.025177 -0.002350 -0.000663
v -0.025516 0.004872 0.006432
v -0.025037 0.003633 0.005760
v -0.025423 0.002039 0.003264
v -0.025463 0.001663 0.003509
v -0.025812 0.000232 0.002847
v -0.025370 -0.001233 0.000928
v -0.026007 0.004003 0.007514
v -0.025651 -0.002393 0.000357
v -0.025197 0.000997 0.004231
v -0.025509 -0.000622 0.002774
v -0.024275 0.003159 0.007200
v -0.025591 -0.001075 0.002515
v -0.025400 -0.001585 0.001915
v -0.025550 -0.002037 0.001426
v -0.025543 -0.002333 0.000986
v -0.025569 0.003365 0.007053
v -0.025346 -0.001995 0.001781
v -0.025235 -0.002236 0.001557
v -0.025077 -0.001454 0.003789
v -0.025235 -0.001011 0.004490
v -0.024957 -0.002716 0.002892
v -0.024811 -0.004450 0.003100
v -0.024673 -0.004504 0.003591
v -0.024713 -0.004805 0.003947
v -0.024596 0.001435 0.009603
v -0.024720 -0.005597 0.002344
v -0.024653 -0.003803 0.005000
v -0.024765 -0.006335 0.002719
v -0.024422 -0.006539 0.002634
v -0.024904 -0.001013 0.008881
v -0.024881 -0.003993 0.005799
v -0.024407 0.000086 0.010439
v -0.024389 -0.003242 0.007688
v -0.024313 -0.005581 0.005268
v -0.024181 -0.002230 0.009408
v -0.024622 -0.007671 0.003859
v -0.024199 -0.002864 0.009402
v -0.024664 -0.008732 0.003418
v -0.024955 -0.010247 0.001960
v -0.024202 -0.011301 0.001758
v -0.024530 -0.011681 0.001754
v -0.026360 0.012012 0.003030
v -0.026539 0.012491 0.004081
v -0.025474 0.010098 0.003006
v -0.026871 0.009756 0.003415
v -0.026638 0.010976 0.004268
v -0.025931 0.008855 0.003446
v -0.026286 0.008252 0.004791
v -0.026284 0.008133 0.003761
v -0.026051 0.002253 -0.001476
v -0.025911 0.001932 -0.001794
v -0.025659 0.006662 0.003957
v -0.025797 0.002776 0.001095
v -0.026050 0.000440 -0.002194
v -0.025996 0.007372 0.005018
v -0.025769 -0.000238 -0.002091
v -0.025561 0.006608 0.005299
v -0.025775 0.005535 0.004408
v -0.025893 -0.000843 -0.002304
v -0.025562 0.005178 0.004359
v -0.025609 0.002591 0.001580
v -0.026077 0.000439 0.000179
v -0.025369 0.002012 0.002221
v -0.025347 0.001577 0.002135
v -0.025133 -0.002102 -0.001267
v -0.024830 0.005102 0.006052
v -0.025034 0.004150 0.004974
v -0.025880 -0.000539 0.000320
v -0.025115 0.003719 0.005376
v -0.025533 -0.000905 0.000596
v -0.025240 0.004459 0.006860
v -0.025594 0.003885 0.005861
v -0.025202 0.001645 0.003805
v -0.025591 0.000900 0.002540
v -0.025388 -0.001678 0.001507
v -0.025008 -0.002581 0.000034
v -0.025144 -0.000222 0.002859
v -0.025034 -0.000605 0.002737
v -0.025478 0.003522 0.006691
v -0.025196 -0.002537 0.000910
v -0.024839 -0.002841 0.001023
v -0.024758 0.000604 0.005179
v -0.025321 0.000379 0.006514
v -0.025015 0.003093 0.008631
v -0.025138 -0.001228 0.004091
v -0.024756 -0.001395 0.003854
v -0.024819 -0.002040 0.003355
v -0.024990 0.002290 0.008705
v -0.024616 -0.003230 0.002642
v -0.024581 -0.003183 0.002875
v -0.024342 0.002747 0.008979
v -0.024481 -0.003874 0.003063
v -0.024711 -0.004571 0.002597
v -0.024732 0.001909 0.009157
v -0.024563 -0.005014 0.002130
v -0.024462 0.001952 0.009745
v -0.023891 0.001587 0.009476
v -0.024486 0.001460 0.009817
v -0.023937 -0.000829 0.008011
v -0.024036 0.000576 0.010074
v -0.024419 0.000382 0.009902
v -0.024520 0.000136 0.009337
v -0.024530 -0.006813 0.002703
v -0.024971 -0.003864 0.006296
v -0.024162 -0.006843 0.002671
v -0.024378 0.000403 0.010331
v -0.024379 -0.000352 0.010511
v -0.024393 -0.006857 0.004246
v -0.024225 -0.004256 0.007178
v -0.023571 -0.003169 0.009200
v -0.023895 -0.012344 0.002283
v -0.026213 0.009891 0.004323
v -0.025867 0.002760 -0.000677
v -0.025643 0.001142 -0.001961
v -0.025368 0.006227 0.003826
v -0.025266 0.002923 0.000961
v -0.025391 0.006056 0.005537
v -0.026141 -0.001100 -0.002334
v -0.025298 0.002327 0.001903
v -0.025380 0.001869 0.001650
v -0.025399 0.004754 0.004576
v -0.025121 0.002372 0.002082
v -0.025217 0.001840 0.001865
v -0.025305 0.002357 0.002870
v -0.025084 0.001598 0.001967
v -0.025400 -0.001737 -0.001791
v -0.025842 -0.000314 0.000232
v -0.024799 0.003546 0.005247
v -0.025088 -0.001444 0.001332
v -0.025110 0.001238 0.004065
v -0.024943 0.000168 0.002858
v -0.025073 0.003578 0.006401
v -0.024919 0.000857 0.004239
v -0.024803 -0.000310 0.003005
v -0.025105 -0.001477 0.001656
v -0.025058 -0.002663 0.000457
v -0.024386 0.003839 0.007546
v -0.024654 -0.000508 0.002909
v -0.024984 -0.001304 0.002039
v -0.024503 -0.003228 0.000942
v -0.025037 -0.002397 0.001856
v -0.024784 -0.002662 0.001652
v -0.024595 -0.003177 0.001326
v -0.024227 -0.001052 0.004339
v -0.024372 -0.001524 0.003619
v -0.024606 -0.002435 0.003025
v -0.024493 -0.000914 0.004787
v -0.024500 -0.002026 0.003178
v -0.024441 -0.003736 0.001555
v -0.024355 -0.002987 0.002855
v -0.024558 -0.003908 0.002735
v -0.024430 -0.003941 0.001786
v -0.024576 -0.002936 0.002927
v -0.024313 -0.003414 0.003049
v -0.024489 -0.004255 0.002060
v -0.024332 -0.004534 0.001731
v -0.024522 0.000098 0.008236
v -0.024523 -0.003549 0.004413
v -0.024275 -0.005177 0.001938
v -0.024627 -0.004370 0.003788
v -0.024760 -0.000897 0.006637
v -0.024448 -0.005862 0.002289
v -0.024157 -0.005446 0.002064
v -0.023908 0.001362 0.009792
v -0.023672 0.000059 0.008843
v -0.023905 0.000164 0.009729
v -0.023747 -0.006498 0.002967
v -0.024123 -0.006492 0.002695
v -0.024059 -0.001026 0.008876
v -0.024055 -0.001129 0.009432
v -0.023846 -0.000048 0.010517
v -0.023840 -0.001211 0.009678
v -0.023993 -0.003417 0.007249
v -0.023357 -0.003297 0.007457
v -0.024282 -0.006522 0.004461
v -0.024103 -0.001393 0.010000
v -0.023912 -0.004866 0.006211
v -0.024406 -0.009784 0.002025
v -0.024099 -0.008863 0.003310
v -0.023404 -0.002915 0.009511
v -0.023659 -0.011730 0.002973
v -0.023949 -0.012007 0.002893
v -0.025981 0.012460 0.003694
v -0.025983 0.012237 0.004021
v -0.025445 0.011296 0.004121
v -0.025757 0.009542 0.003245
v -0.025356 0.002269 -0.001428
v -0.025440 0.002964 -0.000202
v -0.025504 0.000288 -0.002087
v -0.024999 0.005252 0.003638
v -0.024966 0.004924 0.003767
v -0.025240 -0.001115 -0.002103
v -0.025160 0.001442 0.000954
v -0.024923 0.004265 0.004608
v -0.025015 0.004487 0.004235
v -0.024829 0.004312 0.003941
v -0.025000 0.001681 0.001589
v -0.025049 0.005661 0.005704
v -0.024793 -0.000093 0.000369
v -0.024239 0.003645 0.005134
v -0.024956 0.001207 0.002371
v -0.024833 0.000828 0.002660
v -0.024858 0.004598 0.006525
v -0.024770 0.003552 0.005952
v -0.024546 0.003277 0.005426
v -0.024573 0.001005 0.004073
v -0.024572 -0.001338 0.001192
v -0.024348 0.003500 0.006159
v -0.024913 -0.000936 0.002511
v -0.024408 0.000716 0.004349
v -0.024465 -0.003107 0.000468
v -0.024188 -0.002201 0.002324
v -0.024435 -0.003104 0.002058
v -0.024264 -0.004164 0.001511
v -0.024391 -0.003489 0.002163
v -0.023762 0.002288 0.008769
v -0.024105 -0.003388 0.003841
v -0.024295 -0.003751 0.003274
v -0.024044 0.002175 0.009636
v -0.024070 -0.003286 0.004373
v -0.023950 -0.003454 0.003352
v -0.024330 -0.003881 0.003651
v -0.024289 -0.003558 0.004729
v -0.023738 -0.005504 0.003220
v -0.023775 -0.005379 0.002889
v -0.024138 -0.006034 0.002481
v -0.023617 -0.004799 0.004004
v -0.023676 -0.005836 0.003187
v -0.023974 -0.006371 0.002855
v -0.023810 -0.003922 0.005377
v -0.023841 -0.003913 0.005794
v -0.023740 -0.007055 0.002622
v -0.023218 -0.001085 0.009291
v -0.023934 -0.005964 0.004855
v -0.023745 -0.000807 0.010439
v -0.023509 -0.002614 0.008875
v -0.023627 -0.002967 0.008214
v -0.023409 -0.009271 0.002030
v -0.024023 -0.002260 0.009610
v -0.023531 -0.002196 0.009435
v -0.023676 -0.008105 0.003537
v -0.023985 -0.002436 0.009622
v -0.023559 -0.010511 0.001887
v -0.023529 -0.011705 0.001683
v -0.023850 -0.012093 0.001795
v -0.023854 -0.012263 0.001961
v -0.023906 -0.011161 0.003052
v -0.025733 0.012233 0.003071
v -0.025996 0.011447 0.002895
v -0.025142 0.011204 0.002810
v -0.025028 0.009280 0.004197
v -0.025109 0.008165 0.003399
v -0.025420 0.007981 0.004675
v -0.025380 0.002717 -0.000864
v -0.025064 0.006546 0.003695
v -0.024760 0.005521 0.003359
v -0.025277 0.000026 -0.002082
v -0.025065 0.002761 0.001653
v -0.025355 -0.000713 -0.002149
v -0.024558 0.004000 0.002975
v -0.024568 0.003886 0.003457
v -0.024582 0.002859 0.002473
v -0.025201 -0.001489 -0.001976
v -0.024607 0.004185 0.004380
v -0.024411 0.003693 0.003674
v -0.024645 0.002779 0.003313
v -0.024552 0.002881 0.003113
v -0.025533 0.000095 0.000237
v -0.024488 0.001399 0.002224
v -0.024589 0.003631 0.005096
v -0.024211 0.003414 0.004750
v -0.024751 0.002314 0.003688
v -0.024631 -0.000854 0.000644
v -0.024460 0.003292 0.005004
v -0.024393 0.003219 0.005171
v -0.024316 0.003060 0.004960
v -0.024650 0.001825 0.003900
v -0.024646 -0.002214 -0.001127
v -0.024558 -0.001093 0.000840
v -0.024202 0.001588 0.003973
v -0.024444 -0.002657 -0.000078
v -0.024653 0.003398 0.008229
v -0.024195 -0.001784 0.003034
v -0.024189 -0.002473 0.002275
v -0.023768 -0.002999 0.002311
v -0.023775 -0.004060 0.001228
v -0.023947 0.000389 0.005926
v -0.024046 -0.004581 0.001681
v -0.023844 -0.005307 0.002311
v -0.023699 -0.004740 0.003428
v -0.023913 -0.005873 0.002694
v -0.023730 -0.000870 0.007435
v -0.023773 -0.003728 0.005139
v -0.023666 0.000470 0.009943
v -0.023534 -0.005931 0.003265
v -0.023605 -0.000990 0.008995
v -0.023293 0.000139 0.010426
v -0.022869 -0.000027 0.010051
v -0.023120 -0.000306 0.010383
v -0.023382 -0.001250 0.009983
v -0.023232 -0.001182 0.010263
v -0.023352 -0.002089 0.009690
v -0.023068 -0.010195 0.002996
v -0.023120 -0.012028 0.001857
v -0.023242 -0.012102 0.002637
v -0.025616 0.012319 0.003243
v -0.025750 0.011935 0.002885
v -0.024871 0.012159 0.003366
v -0.025231 0.011942 0.003941
v -0.024929 0.009035 0.003151
v -0.025337 0.010002 0.004154
v -0.025449 0.007513 0.003663
v -0.025189 0.007006 0.003708
v -0.025162 0.001547 -0.001787
v -0.024443 0.005444 0.003182
v -0.024769 0.004877 0.003334
v -0.024558 0.005140 0.003121
v -0.024728 0.003071 0.000695
v -0.024618 0.003139 0.001819
v -0.024507 0.003179 0.001264
v -0.024807 0.003038 0.001364
v -0.024512 0.004363 0.002790
v -0.024479 0.003323 0.002148
v -0.024785 0.006358 0.005240
v -0.024432 0.003652 0.002468
v -0.024669 -0.001023 -0.001998
v -0.024456 0.003474 0.003058
v -0.024988 0.001069 0.000643
v -0.024422 0.003033 0.003180
v -0.024364 0.001515 0.001256
v -0.025129 0.000633 0.000406
v -0.024615 -0.001303 -0.001937
v -0.024421 0.002878 0.003510
v -0.024273 0.003884 0.004348
v -0.024324 0.003301 0.003585
v -0.024536 -0.000363 0.000455
v -0.024329 0.002708 0.003650
v -0.024262 0.001191 0.002539
v -0.024509 -0.002030 -0.001373
v -0.024019 0.003110 0.004392
v -0.024070 0.002080 0.003706
v -0.023885 -0.000896 0.000796
v -0.023992 0.002760 0.004502
v -0.023897 0.003233 0.005572
v -0.023871 -0.001362 0.001165
v -0.024492 0.004185 0.007096
v -0.024418 -0.000214 0.002939
v -0.024180 -0.003201 0.000480
v -0.023802 0.000827 0.004187
v -0.024012 -0.001334 0.002206
v -0.023958 0.002917 0.007641
v -0.024152 0.000630 0.004833
v -0.023404 -0.002209 0.002196
v -0.023899 -0.003468 0.000804
v -0.023861 -0.001259 0.003808
v -0.024156 -0.003600 0.000958
v -0.023601 0.000217 0.006527
v -0.023826 -0.004718 0.001848
v -0.024512 -0.000903 0.005688
v -0.023560 -0.002926 0.004149
v -0.023732 -0.002994 0.004008
v -0.023669 -0.003149 0.003764
v -0.023554 -0.003337 0.003297
v -0.023407 -0.003498 0.003456
v -0.023989 -0.005117 0.001987
v -0.023614 -0.004733 0.002086
v -0.023793 0.000062 0.008138
v -0.023177 -0.000034 0.008260
v -0.023556 -0.004107 0.003225
v -0.023477 -0.004446 0.002760
v -0.023663 -0.005015 0.002506
v -0.023490 -0.003910 0.003514
v -0.023068 -0.000912 0.007161
v -0.023528 -0.003547 0.004608
v -0.023393 -0.004409 0.004164
v -0.023346 0.001222 0.009826
v -0.023238 -0.003789 0.004716
v -0.023311 0.001248 0.009974
v -0.023314 -0.003871 0.005207
v -0.023208 -0.004434 0.004434
v -0.022813 0.000102 0.009773
v -0.023358 0.000199 0.009539
v -0.023321 -0.004953 0.004115
v -0.023204 -0.005968 0.003281
v -0.023171 -0.003918 0.005533
v -0.023197 -0.006794 0.002718
v -0.023395 0.000453 0.010299
v -0.023022 -0.003692 0.006409
v -0.023024 -0.007169 0.002486
v -0.023707 -0.007893 0.002360
v -0.023248 -0.001165 0.009809
v -0.023815 -0.003625 0.006648
v -0.023317 -0.005417 0.005324
v -0.022950 -0.000692 0.010455
v -0.022846 -0.001336 0.010019
v -0.022819 -0.002610 0.008960
v -0.022434 -0.004484 0.006780
v -0.023075 -0.010291 0.001877
v -0.022703 -0.011215 0.002993
v -0.023151 -0.012187 0.002171
v -0.025330 0.011631 0.004073
v -0.024976 0.010421 0.004074
v -0.024697 0.002257 -0.001256
v -0.024095 0.006804 0.003510
v -0.024662 0.005975 0.003347
v -0.024618 0.001590 -0.001628
v -0.024278 0.004875 0.002790
v -0.024324 0.004033 0.002397
v -0.023936 0.005760 0.005413
v -0.024352 0.000261 0.000451
v -0.024203 0.005222 0.005854
v -0.024458 0.001562 0.001822
v -0.023935 0.001531 0.002217
v -0.024350 -0.001705 -0.001602
v -0.024396 0.004839 0.006253
v -0.024066 0.003523 0.004107
v -0.024061 0.003036 0.003788
v -0.023859 0.002354 0.004025
v -0.024129 0.003436 0.005223
v -0.023771 0.002504 0.004704
v -0.023853 0.002481 0.004410
v -0.024727 0.000537 0.002799
v -0.023738 0.002858 0.005150
v -0.023689 0.002001 0.004234
v -0.023799 0.001554 0.004101
v -0.023568 0.001526 0.004247
v -0.024247 -0.001460 0.001446
v -0.024028 0.003405 0.006498
v -0.024090 -0.000534 0.002866
v -0.024281 -0.001488 0.001845
v -0.023495 -0.000636 0.002853
v -0.023841 -0.001077 0.002541
v -0.023712 -0.001869 0.002498
v -0.023626 -0.001555 0.003240
v -0.023528 0.003205 0.008465
v -0.023909 -0.000948 0.004821
v -0.023553 -0.003146 0.002507
v -0.023786 -0.003245 0.002658
v -0.023432 -0.003357 0.002971
v -0.022829 0.002264 0.009693
v -0.023480 0.002105 0.008984
v -0.023426 -0.003177 0.004248
v -0.023272 -0.002752 0.004021
v -0.023410 0.000112 0.007171
v -0.023320 -0.003255 0.004042
v -0.023930 -0.000872 0.006253
v -0.023329 -0.003566 0.004329
v -0.023786 0.001844 0.009875
v -0.023272 -0.003838 0.004139
v -0.023146 0.001490 0.010080
v -0.023022 -0.004051 0.004892
v -0.022938 0.000484 0.010046
v -0.023213 -0.000942 0.008146
v -0.022460 -0.001087 0.008776
v -0.022744 0.000060 0.010391
v -0.022713 -0.000273 0.010399
v -0.023363 -0.006577 0.004196
v -0.022501 -0.001183 0.010318
v -0.023195 -0.007321 0.003803
v -0.022744 -0.002071 0.009577
v -0.023293 -0.004154 0.007293
v -0.023102 -0.009659 0.001950
v -0.023762 -0.003447 0.008586
v -0.023313 -0.008927 0.003203
v -0.022380 -0.003003 0.009460
v -0.023106 -0.011798 0.001725
v -0.025083 0.011662 0.002834
v -0.024120 0.011578 0.003912
v -0.025223 0.010444 0.002878
v -0.024438 0.011372 0.004032
v -0.023888 0.008235 0.003093
v -0.024447 0.006485 0.003546
v -0.024095 0.006208 0.003584
v -0.024238 0.005673 0.003273
v -0.024218 0.003230 0.001138
v -0.023858 0.003128 0.000751
v -0.024073 0.005228 0.003075
v -0.024099 0.004153 0.002260
v -0.024286 0.003537 0.001795
v -0.023899 0.005783 0.003710
v -0.023519 0.004861 0.004410
v -0.023699 0.005185 0.004020
v -0.024111 0.001313 0.000991
v -0.023917 -0.001402 -0.001659
v -0.023597 0.004397 0.004453
v -0.023549 0.003692 0.004298
v -0.023463 0.003981 0.004732
v -0.024021 0.002535 0.003720
v -0.023965 0.004556 0.006550
v -0.023818 0.002835 0.004040
v -0.023963 -0.002403 -0.000661
v -0.023559 0.003048 0.005458
v -0.023773 0.003388 0.006065
v -0.023974 -0.002667 -0.000157
v -0.023553 0.000831 0.004454
v -0.023630 0.003199 0.006946
v -0.023247 0.000504 0.005396
v -0.023186 -0.001510 0.003470
v -0.023546 -0.003363 0.000780
v -0.023399 -0.002567 0.002320
v -0.023480 -0.004047 0.001351
v -0.023333 -0.001077 0.004292
v -0.023200 -0.004098 0.001687
v -0.023321 -0.003115 0.002734
v -0.023248 -0.003407 0.002909
v -0.022959 -0.002344 0.003720
v -0.023332 -0.002846 0.003894
v -0.023351 -0.003759 0.003020
v -0.023411 -0.004542 0.002255
v -0.022771 0.001940 0.009184
v -0.022638 -0.000892 0.006794
v -0.023008 -0.000012 0.008616
v -0.022690 0.001378 0.010131
v -0.022772 0.001267 0.009872
v -0.022840 -0.000941 0.008016
v -0.022202 0.001228 0.010195
v -0.022750 -0.004002 0.005091
v -0.022972 -0.004659 0.004420
v -0.022898 0.000402 0.010332
v -0.022107 0.000254 0.010449
v -0.022219 -0.000046 0.010550
v -0.022498 -0.000581 0.010483
v -0.022530 -0.001099 0.009714
v -0.023133 -0.004999 0.005957
v -0.021965 -0.001238 0.010158
v -0.023075 -0.008860 0.002061
v -0.022458 -0.001407 0.009968
v -0.022185 -0.004244 0.007100
v -0.022335 -0.002210 0.009915
v -0.022333 -0.002786 0.009666
v -0.022589 -0.011209 0.001684
v -0.023318 -0.011467 0.001695
v -0.023030 -0.011751 0.002887
v -0.024352 0.009695 0.002854
v -0.024417 0.008749 0.004214
v -0.024243 0.002840 -0.000395
v -0.025098 0.001975 -0.001591
v -0.023716 0.006362 0.003630
v -0.024056 0.001205 -0.001562
v -0.023942 0.004378 0.002389
v -0.023774 0.003639 0.001665
v -0.024463 0.000634 -0.001729
v -0.023870 0.005452 0.003569
v -0.023490 0.006012 0.005194
v -0.023687 0.005652 0.003985
v -0.023712 0.004924 0.003857
v -0.024147 -0.000916 -0.001799
v -0.023593 0.004059 0.003843
v -0.023860 0.001646 0.001420
v -0.024080 0.000944 0.000718
v -0.023506 0.004585 0.004694
v -0.023408 0.003404 0.003894
v -0.023706 -0.002044 -0.001075
v -0.023410 0.003364 0.004640
v -0.023211 0.003385 0.005002
v -0.023826 0.000895 0.002795
v -0.023380 0.003358 0.005898
v -0.023438 0.002657 0.005016
v -0.023107 0.003010 0.005339
v -0.023117 0.002688 0.004889
v -0.023441 0.002013 0.004505
v -0.023012 0.004215 0.007000
v -0.023282 0.001122 0.004401
v -0.023498 -0.000173 0.002947
v -0.023601 -0.002930 0.000278
v -0.022611 0.003830 0.007492
v -0.023042 -0.000871 0.002960
v -0.023365 -0.000990 0.002657
v -0.023015 0.002862 0.007711
v -0.023044 -0.001269 0.002912
v -0.023167 -0.001955 0.002554
v -0.022872 -0.002085 0.003146
v -0.022893 -0.001533 0.003744
v -0.022977 -0.001757 0.003263
v -0.022898 -0.002516 0.002765
v -0.022747 0.000221 0.006507
v -0.022867 -0.002063 0.003646
v -0.023031 -0.002325 0.003843
v -0.022745 -0.002160 0.003512
v -0.022909 -0.002926 0.002794
v -0.022956 -0.003717 0.002484
v -0.022802 0.002334 0.008647
v -0.022859 -0.000876 0.006024
v -0.021907 -0.004017 0.004815
v -0.022707 -0.005052 0.003967
v -0.022819 -0.005876 0.003263
v -0.022679 0.000157 0.009574
v -0.022655 -0.005344 0.005328
v -0.022790 -0.005602 0.005002
v -0.022084 -0.001159 0.009676
v -0.022886 -0.005957 0.004659
v -0.022155 -0.000722 0.010424
v -0.022494 -0.001380 0.010176
v -0.022516 -0.002458 0.009159
v -0.022159 -0.002709 0.008814
v -0.022008 -0.002055 0.009978
v -0.022228 -0.003819 0.007865
v -0.022990 -0.008510 0.003253
v -0.022544 -0.010084 0.001903
v -0.022682 -0.009585 0.003035
v -0.022083 -0.011981 0.001881
v -0.024739 0.011903 0.002914
v -0.024672 0.012043 0.003076
v -0.025090 0.012154 0.003662
v -0.023929 0.011795 0.003686
v -0.024263 0.007837 0.004490
v -0.023430 0.006899 0.003375
v -0.024696 0.002614 -0.000872
v -0.024068 0.007190 0.004708
v -0.024182 0.002975 -0.000081
v -0.023796 0.004533 0.002598
v -0.023551 0.005700 0.004025
v -0.023732 0.004750 0.002916
v -0.023660 0.004852 0.003286
v -0.024188 -0.000306 -0.001762
v -0.023554 0.004509 0.003413
v -0.023615 0.001649 0.001204
v -0.024125 0.000596 0.000562
v -0.023382 0.005026 0.005946
v -0.023574 0.001666 0.001923
v -0.023409 0.001416 0.002488
v -0.023740 -0.000044 0.000508
v -0.023387 0.003263 0.004268
v -0.022986 0.003610 0.005089
v -0.023052 0.002916 0.004696
v -0.023075 0.003133 0.005064
v -0.022869 0.002297 0.004642
v -0.022957 0.003257 0.006124
v -0.023104 0.003193 0.006792
v -0.023400 -0.001465 0.002021
v -0.023234 -0.002791 0.000183
v -0.022897 -0.001117 0.002728
v -0.023113 -0.001409 0.002906
v -0.022524 -0.001123 0.004671
v -0.022848 -0.001198 0.004169
v -0.022652 -0.002176 0.003094
v -0.022963 -0.002316 0.002769
v -0.023133 -0.000976 0.005142
v -0.022871 -0.003861 0.002111
v -0.022728 -0.002196 0.003773
v -0.022160 0.001301 0.009868
v -0.022523 -0.000882 0.007660
v -0.022490 -0.004269 0.004719
v -0.022519 0.000382 0.009976
v -0.022374 -0.004000 0.005056
v -0.022043 -0.000902 0.008231
v -0.022787 -0.003808 0.006034
v -0.022652 -0.007599 0.002254
v -0.023073 -0.008147 0.002195
v -0.022084 -0.003431 0.006985
v -0.022644 -0.006727 0.004070
v -0.022472 -0.003226 0.007592
v -0.022164 -0.007121 0.003773
v -0.022525 -0.009392 0.001909
v -0.022004 -0.001934 0.009886
v -0.022707 -0.002975 0.008201
v -0.021565 -0.007537 0.003490
v -0.021858 -0.001963 0.009768
v -0.022141 -0.002378 0.009892
v -0.022450 -0.003214 0.009094
v -0.022251 -0.010806 0.002978
v -0.022042 -0.011502 0.001649
v -0.021957 -0.012048 0.002179
v -0.021847 -0.012001 0.002389
v -0.021889 -0.011659 0.002796
v -0.024427 0.011735 0.002765
v -0.024276 0.011341 0.002634
v -0.024207 0.009917 0.003975
v -0.024398 0.009039 0.003034
v -0.024166 0.009299 0.004043
v -0.023077 0.003756 0.002278
v -0.023624 0.004150 0.002242
v -0.023707 0.003334 0.001258
v -0.023175 0.000536 -0.001356
v -0.023397 0.004275 0.002823
v -0.023044 0.003815 0.002677
v -0.023136 0.005614 0.005387
v -0.023179 0.005433 0.004206
v -0.023286 0.004029 0.003127
v -0.023177 0.004990 0.004490
v -0.023286 0.001658 0.001501
v -0.023546 -0.001256 -0.001651
v -0.023394 0.003710 0.003501
v -0.023123 0.004271 0.004999
v -0.023293 0.000333 0.000585
v -0.023357 -0.001862 -0.001205
v -0.023566 -0.000506 0.000617
v -0.022832 0.002575 0.004331
v -0.022882 0.002633 0.003888
v -0.022807 0.001185 0.002774
v -0.023185 -0.000995 0.000862
v -0.023244 -0.002337 -0.000657
v -0.022859 0.003236 0.005333
v -0.023452 0.000575 0.002969
v -0.023145 0.003082 0.005621
v -0.022513 0.003165 0.005887
v -0.023008 0.002028 0.004586
v -0.023642 0.000347 0.002981
v -0.023188 -0.001534 0.001701
v -0.022960 0.000898 0.004647
v -0.022732 -0.000767 0.002930
v -0.023033 -0.001394 0.002221
v -0.022556 -0.001142 0.002673
v -0.022772 -0.003120 0.000894
v -0.023130 -0.003472 0.001072
v -0.022672 0.000715 0.004973
v -0.022718 -0.003416 0.001487
v -0.022396 -0.002316 0.002712
v -0.022431 -0.002713 0.002555
v -0.022736 -0.003174 0.002646
v -0.022501 -0.003305 0.001882
v -0.023268 0.002940 0.008808
v -0.022472 -0.001480 0.004054
v -0.022229 0.000016 0.007436
v -0.022260 0.001833 0.009353
v -0.022178 -0.000892 0.006794
v -0.022016 0.000071 0.009160
v -0.022402 -0.000092 0.008427
v -0.022221 -0.003815 0.005457
v -0.022051 -0.005826 0.003049
v -0.021811 0.001088 0.010140
v -0.022028 -0.003672 0.006190
v -0.022164 -0.001073 0.009264
v -0.021532 -0.000970 0.009405
v -0.022116 -0.004957 0.006086
v -0.021678 -0.000779 0.010434
v -0.022069 -0.008754 0.003093
v -0.021255 -0.002249 0.009969
v -0.021615 -0.003398 0.008833
v -0.021969 -0.011781 0.001683
v -0.021711 -0.011237 0.002914
v -0.021917 -0.011902 0.002604
v -0.023736 0.011113 0.003933
v -0.023849 0.010113 0.002732
v -0.023634 0.007444 0.003243
v -0.024075 0.008354 0.004256
v -0.023363 0.002757 -0.000144
v -0.023350 0.002458 -0.000595
v -0.023490 0.001678 -0.001245
v -0.022917 0.006823 0.004632
v -0.023245 0.003460 0.001631
v -0.022817 0.003386 0.001905
v -0.023648 -0.000449 -0.001649
v -0.023179 0.000937 0.000821
v -0.023026 -0.000794 -0.001586
v -0.022811 0.002663 0.003466
v -0.022762 0.003025 0.003149
v -0.022868 -0.000006 0.000576
v -0.022522 0.002157 0.004308
v -0.022370 0.001933 0.004425
v -0.022218 0.001845 0.004047
v -0.023127 -0.001307 0.001105
v -0.023015 0.003273 0.006344
v -0.023054 0.001466 0.004436
v -0.022677 0.000019 0.003082
v -0.022448 0.001615 0.004530
v -0.023064 -0.001507 0.001487
v -0.022365 -0.000646 0.002988
v -0.022618 -0.001543 0.002017
v -0.022420 -0.002904 0.000695
v -0.022351 -0.001818 0.003571
v -0.022021 -0.002556 0.002448
v -0.022681 0.003449 0.008123
v -0.022470 -0.001780 0.003804
v -0.022460 -0.003163 0.002240
v -0.022220 -0.001279 0.004444
v -0.021482 0.002187 0.010060
v -0.022295 -0.004924 0.003921
v -0.022044 0.001584 0.010211
v -0.022000 -0.004662 0.003977
v -0.021801 -0.005189 0.003353
v -0.021712 -0.003637 0.005758
v -0.021827 0.000379 0.010280
v -0.021624 -0.000973 0.008879
v -0.021141 -0.007353 0.002034
v -0.021897 -0.005403 0.005197
v -0.022183 -0.005600 0.004948
v -0.021973 -0.005925 0.004635
v -0.021927 -0.006343 0.004282
v -0.021481 -0.000025 0.010538
v -0.020858 -0.005091 0.005873
v -0.022131 -0.008688 0.001940
v -0.021919 -0.001329 0.010004
v -0.021456 -0.001312 0.010254
v -0.021164 -0.001967 0.009918
v -0.021632 -0.002689 0.008929
v -0.021559 -0.004331 0.007057
v -0.021073 -0.002129 0.009821
v -0.021593 -0.009323 0.002988
v -0.021082 -0.011475 0.001599
v -0.021890 -0.010859 0.001718
v -0.021579 -0.011997 0.001872
v -0.023510 0.011795 0.002805
v -0.023310 0.011780 0.003425
v -0.024327 0.010384 0.002733
v -0.023416 0.011499 0.003863
v -0.023360 0.008735 0.002937
v -0.023321 0.008776 0.003998
v -0.023718 0.002147 -0.001027
v -0.022985 0.006154 0.003624
v -0.022912 0.002851 0.000272
v -0.022798 0.003456 0.002778
v -0.022506 0.003121 0.002786
v -0.022979 0.001408 0.001198
v -0.023004 -0.001502 -0.001452
v -0.022592 0.004451 0.004847
v -0.022261 0.004076 0.004837
v -0.022506 0.002367 0.003151
v -0.022682 0.001633 0.002288
v -0.022976 0.004747 0.006211
v -0.022538 0.003726 0.005070
v -0.022608 0.002138 0.003463
v -0.022611 0.001450 0.002593
v -0.022710 -0.000782 0.000734
v -0.022582 -0.002102 -0.000997
v -0.022696 0.000923 0.002901
v -0.022517 0.003386 0.005304
v -0.022295 -0.001297 0.001011
v -0.022532 0.000555 0.003035
v -0.022200 -0.002257 -0.000615
v -0.022084 -0.001630 0.003089
v -0.021853 0.003656 0.007813
v -0.022296 0.002938 0.007414
v -0.022029 0.000870 0.004980
v -0.022180 -0.003083 0.001554
v -0.022186 0.002685 0.007987
v -0.021780 -0.001208 0.003328
v -0.021609 -0.001291 0.004007
v -0.022004 -0.001524 0.003394
v -0.022182 -0.001662 0.003838
v -0.022519 -0.000930 0.005621
v -0.022130 0.002560 0.009425
v -0.021939 0.002312 0.008727
v -0.021646 0.002376 0.009827
v -0.022191 0.001873 0.010123
v -0.021358 -0.000117 0.008203
v -0.021771 -0.004941 0.003607
v -0.021474 -0.004937 0.003611
v -0.021767 -0.005775 0.002928
v -0.021139 0.001193 0.010304
v -0.021652 0.000134 0.009566
v -0.021754 -0.006153 0.002726
v -0.021701 0.000377 0.010088
v -0.021521 -0.006686 0.003962
v -0.020952 -0.001388 0.010131
v -0.021301 -0.002219 0.009567
v -0.020989 -0.003186 0.009414
v -0.020919 -0.010840 0.002957
v -0.020910 -0.011927 0.001827
v -0.021071 -0.012110 0.002455
v -0.023504 0.011404 0.002565
v -0.023381 0.011855 0.003116
v -0.023120 0.010279 0.003865
v -0.023308 0.009495 0.002866
v -0.023214 0.009254 0.003906
v -0.023102 0.007989 0.003027
v -0.023414 0.007335 0.004497
v -0.022834 0.003066 0.001089
v -0.022531 0.005076 0.004287
v -0.022248 0.003057 0.001638
v -0.022547 0.003319 0.002331
v -0.022409 0.001770 0.001967
v -0.022841 0.000701 0.000721
v -0.022129 0.001728 0.002473
v -0.021992 0.003804 0.004924
v -0.022603 0.002013 0.003690
v -0.022515 0.003168 0.005620
v -0.021623 0.000285 0.003256
v -0.021645 0.003157 0.006456
v -0.022156 0.001198 0.004682
v -0.022518 -0.002664 0.000124
v -0.022131 0.003146 0.006738
v -0.021889 -0.001731 0.001866
v -0.021573 0.001030 0.004930
v -0.022116 -0.001442 0.002494
v -0.021852 -0.001030 0.002909
v -0.021861 -0.001696 0.002258
v -0.021982 -0.002927 0.001916
v -0.021743 -0.001560 0.003120
v -0.022094 0.000600 0.005411
v -0.021781 0.003053 0.008792
v -0.021899 -0.001099 0.004926
v -0.021765 -0.001356 0.004287
v -0.022032 -0.000931 0.005753
v -0.021435 -0.000074 0.007706
v -0.021616 -0.000851 0.007637
v -0.021451 -0.004838 0.003163
v -0.021521 -0.005239 0.002896
v -0.021489 -0.000070 0.008510
v -0.021631 -0.000895 0.008089
v -0.021190 -0.003473 0.005376
v -0.021220 -0.004265 0.004357
v -0.021528 -0.004600 0.004045
v -0.021493 -0.005650 0.002681
v -0.021349 -0.006060 0.002480
v -0.021997 -0.007183 0.002229
v -0.021048 -0.001023 0.009263
v -0.021029 -0.007827 0.001925
v -0.020886 -0.000084 0.010575
v -0.021313 -0.003159 0.007826
v -0.021556 -0.009421 0.001749
v -0.021156 -0.004383 0.007008
v -0.021221 -0.009784 0.001583
v -0.021675 -0.008320 0.003170
v -0.020838 -0.001181 0.010363
v -0.021075 -0.002615 0.009070
v -0.020890 -0.003620 0.008419
v -0.021023 -0.003890 0.007872
v -0.021582 -0.010234 0.001713
v -0.020803 -0.002194 0.009939
v -0.020965 -0.011038 0.001573
v -0.021729 -0.010096 0.002973
v -0.021044 -0.011999 0.002564
v -0.021057 -0.011796 0.002704
v -0.023202 0.011640 0.002636
v -0.022732 0.011043 0.003782
v -0.022444 0.006139 0.004909
v -0.022327 0.006302 0.003391
v -0.022636 0.002717 -0.000022
v -0.023324 0.001290 -0.001315
v -0.022094 0.001446 -0.000984
v -0.022465 0.000356 -0.001197
v -0.022351 -0.000852 -0.001517
v -0.022652 0.001689 0.001577
v -0.022171 0.004617 0.004558
v -0.022145 0.002633 0.002893
v -0.021432 0.003815 0.004911
v -0.022336 0.004514 0.006478
v -0.021611 0.003412 0.005152
v -0.022052 0.002249 0.003083
v -0.022077 0.001762 0.003335
v -0.022012 0.001630 0.002744
v -0.022369 0.004129 0.006993
v -0.021692 0.001660 0.004147
v -0.021832 0.001524 0.003762
v -0.021683 0.001777 0.003579
v -0.022019 0.001401 0.002911
v -0.021706 0.003161 0.005375
v -0.021466 0.003054 0.006127
v -0.021848 0.001560 0.004562
v -0.022225 -0.001499 0.001257
v -0.021999 -0.002823 0.000526
v -0.021504 -0.000926 0.003145
v -0.021637 -0.001287 0.002758
v -0.021784 -0.002966 0.001186
v -0.021669 -0.001235 0.003160
v -0.021549 -0.002658 0.002043
v -0.021562 -0.002953 0.001488
v -0.021568 -0.002427 0.002478
v -0.021374 -0.002053 0.003084
v -0.021947 -0.002100 0.002757
v -0.022269 0.000400 0.005876
v -0.021037 0.002309 0.008925
v -0.021668 0.000101 0.006936
v -0.021280 -0.005245 0.002244
v -0.021595 0.001923 0.009400
v -0.020992 -0.005660 0.001910
v -0.021226 0.001674 0.009670
v -0.021147 0.001181 0.010050
v -0.021252 -0.004448 0.003877
v -0.021231 -0.006327 0.002419
v -0.020893 -0.004166 0.004386
v -0.021978 -0.006629 0.002491
v -0.020815 -0.006655 0.002215
v -0.021134 -0.003527 0.006222
v -0.020935 0.000315 0.010359
v -0.020831 0.000178 0.010494
v -0.021117 -0.003334 0.007207
v -0.020903 -0.005714 0.004838
v -0.021181 -0.005470 0.005155
v -0.021015 -0.006960 0.003822
v -0.020772 -0.009153 0.001721
v -0.020216 -0.002156 0.010078
v -0.020564 -0.002643 0.009973
v -0.020733 -0.012006 0.002312
v -0.023380 0.010992 0.002516
v -0.022954 0.011595 0.003596
v -0.022976 0.010333 0.002534
v -0.022654 0.008739 0.002782
v -0.022588 0.007176 0.003115
v -0.022433 0.006832 0.003190
v -0.022746 0.002119 -0.000805
v -0.022155 0.005665 0.003701
v -0.021701 0.005771 0.005140
v -0.022161 0.003052 0.002046
v -0.022346 -0.000438 -0.001422
v -0.022049 0.004804 0.004294
v -0.022152 0.005133 0.005767
v -0.021818 0.004175 0.004457
v -0.021940 0.002803 0.002562
v -0.021930 0.001849 0.001951
v -0.022357 0.001105 0.000901
v -0.021642 0.002646 0.002764
v -0.021910 0.000147 0.000623
v -0.021772 0.002324 0.002875
v -0.021711 0.002005 0.002703
v -0.021744 0.001469 0.002892
v -0.022222 -0.000313 0.000623
v -0.021723 0.002148 0.003187
v -0.021625 0.002992 0.005796
v -0.021354 0.001406 0.004160
v -0.021930 -0.002665 0.000052
v -0.021283 0.001322 0.004751
v -0.021469 -0.002899 0.000386
v -0.021689 -0.000704 0.003111
v -0.021616 -0.001740 0.001690
v -0.021236 -0.000844 0.003156
v -0.021256 0.002870 0.007447
v -0.021576 -0.001083 0.003319
v -0.021213 -0.001365 0.003245
v -0.020965 0.000572 0.005547
v -0.021270 -0.002784 0.001891
v -0.020986 -0.001436 0.004054
v -0.021109 0.003150 0.008724
v -0.021407 -0.001306 0.004503
v -0.021033 -0.004346 0.002942
v -0.020975 -0.004783 0.002078
v -0.020135 -0.000927 0.006902
v -0.020816 -0.000086 0.008083
v -0.020983 0.001705 0.010271
v -0.020617 -0.003782 0.004818
v -0.020938 -0.003365 0.005639
v -0.020901 -0.004411 0.004053
v -0.020819 -0.006393 0.002205
v -0.020660 0.001049 0.010154
v -0.020633 0.000294 0.010041
v -0.020386 -0.001044 0.009170
v -0.021099 -0.001137 0.009605
v -0.020709 -0.005989 0.004524
v -0.020550 -0.003166 0.007874
v -0.020877 -0.010046 0.001576
v -0.020515 -0.001299 0.010381
v -0.020504 -0.001407 0.010251
v -0.020666 -0.002239 0.009661
v -0.020941 -0.008643 0.003061
v -0.020600 -0.010459 0.001466
v -0.020973 -0.011790 0.001681
v -0.020797 -0.011473 0.002829
v -0.022537 0.011350 0.002453
v -0.022587 0.009840 0.002653
v -0.022783 0.009496 0.002745
v -0.022150 0.002470 -0.000321
v -0.022688 0.001722 -0.001052
v -0.021887 0.005364 0.003806
v -0.021828 0.003045 0.001401
v -0.021921 0.005109 0.004092
v -0.021751 0.003026 0.001807
v -0.021788 0.000346 -0.001017
v -0.021919 0.001494 0.001231
v -0.021510 0.002792 0.002439
v -0.021647 0.003969 0.004619
v -0.022273 -0.001292 -0.001511
v -0.022014 -0.001653 -0.001384
v -0.021073 0.004850 0.006036
v -0.021453 0.001025 0.003069
v -0.021192 0.003412 0.005052
v -0.021470 0.001717 0.003757
v -0.021293 0.001198 0.003828
v -0.020810 -0.001260 0.001145
v -0.021679 -0.002143 -0.000898
v -0.021286 0.002928 0.005475
v -0.021021 0.001492 0.004551
v -0.021104 0.001731 0.004059
v -0.021548 -0.002702 -0.000046
v -0.021368 0.001500 0.004479
v -0.021196 0.000451 0.003301
v -0.021727 0.003965 0.007266
v -0.021337 -0.000138 0.003334
v -0.021980 -0.000269 0.003182
v -0.021283 -0.001158 0.002947
v -0.021241 -0.001587 0.002379
v -0.020636 0.003590 0.008029
v -0.021095 -0.003140 0.001580
v -0.021054 -0.001267 0.003613
v -0.020919 -0.001814 0.003310
v -0.020757 0.000372 0.005951
v -0.021042 0.000139 0.006817
v -0.020823 -0.004309 0.001954
v -0.020705 -0.004558 0.001609
v -0.020736 -0.001021 0.005634
v -0.020869 -0.004222 0.002384
v -0.020237 -0.000065 0.007622
v -0.020428 -0.003315 0.004891
v -0.020496 -0.003836 0.003882
v -0.020741 -0.003475 0.005149
v -0.020514 -0.003745 0.004488
v -0.020692 -0.004170 0.004386
v -0.020686 -0.005874 0.001841
v -0.020239 0.001402 0.010383
v -0.020560 -0.003278 0.005345
v -0.020525 0.001107 0.010342
v -0.020775 0.000099 0.009475
v -0.020069 0.000020 0.010507
v -0.020133 -0.005735 0.004870
v -0.020337 -0.006248 0.004325
v -0.020403 -0.008399 0.001783
v -0.020720 -0.000467 0.010567
v -0.020645 -0.007365 0.003548
v -0.020552 -0.001432 0.010075
v -0.020168 -0.004168 0.007377
v -0.020284 -0.004505 0.006714
v -0.020173 -0.002433 0.009431
v -0.020066 -0.002029 0.009956
v -0.020490 -0.002995 0.009762
v -0.019998 -0.003280 0.009412
v -0.020894 -0.009607 0.002932
v -0.020410 -0.010706 0.002928
v -0.020111 -0.011976 0.001800
v -0.019847 -0.011717 0.002603
v -0.020322 -0.011845 0.002526
v -0.023095 0.011799 0.002913
v -0.022805 0.011373 0.003706
v -0.022329 0.009898 0.003810
v -0.021657 0.008945 0.002615
v -0.022233 0.007997 0.002863
v -0.022328 0.007699 0.004162
v -0.021771 0.002990 0.000696
v -0.022276 0.002908 0.000519
v -0.021556 0.005030 0.003722
v -0.021595 0.004564 0.004024
v -0.021466 0.003028 0.002033
v -0.021648 0.001937 0.002403
v -0.021426 0.002305 0.003241
v -0.021462 0.001755 0.002677
v -0.021051 0.002318 0.003534
v -0.021615 -0.002036 -0.001053
v -0.021235 0.003079 0.005213
v -0.021398 -0.000814 0.000824
v -0.020833 0.000222 0.003442
v -0.020784 -0.003112 0.000365
v -0.020810 -0.000556 0.003366
v -0.021048 -0.001784 0.001961
v -0.020903 0.002991 0.006969
v -0.020850 -0.000893 0.003198
v -0.021137 -0.003163 0.001108
v -0.020818 -0.003479 0.001134
v -0.021609 0.002574 0.008258
v -0.020953 -0.002833 0.002374
v -0.020840 -0.003476 0.001768
v -0.020798 -0.003914 0.001999
v -0.020753 -0.002522 0.002810
v -0.020710 -0.003227 0.002375
v -0.020709 -0.003849 0.001405
v -0.020665 -0.003550 0.002542
v -0.021115 -0.001087 0.005067
v -0.020758 -0.003952 0.002756
v -0.020930 0.002430 0.009866
v -0.020024 0.002266 0.009117
v -0.020853 -0.004228 0.003555
v -0.020741 -0.005040 0.001705
v -0.020358 0.002414 0.009975
v -0.020234 -0.003271 0.004373
v -0.020459 -0.000057 0.008500
v -0.020456 -0.006324 0.002143
v -0.020439 -0.003335 0.005890
v -0.019787 0.000243 0.010125
v -0.020515 -0.003455 0.006396
v -0.019384 0.000128 0.010355
v -0.020870 -0.003432 0.006713
v -0.020485 -0.007073 0.003720
v -0.020519 -0.008114 0.003202
v -0.020118 -0.002678 0.009102
v -0.020282 -0.011087 0.001446
v -0.019937 -0.011501 0.001452
v -0.019594 -0.011123 0.002846
v -0.020686 -0.012022 0.002113
v -0.022222 0.011687 0.002655
v -0.022398 0.010680 0.002413
v -0.022451 0.009004 0.003881
v -0.022030 0.008414 0.003939
v -0.021576 0.006451 0.003062
v -0.021599 0.005784 0.003365
v -0.021411 0.002502 -0.000180
v -0.021842 0.002186 -0.000548
v -0.021311 0.003250 0.001187
v -0.021578 0.001083 -0.000885
v -0.021278 0.002908 0.002599
v -0.021268 0.001328 0.001171
v -0.021186 0.004041 0.003990
v -0.021271 0.000470 0.000752
v -0.020950 0.003606 0.004454
v -0.021094 0.002801 0.002952
v -0.021090 0.001567 0.002725
v -0.021165 -0.000112 0.000704
v -0.021073 0.001028 0.003145
v -0.020696 0.002723 0.004894
v -0.020631 0.001879 0.004285
v -0.020984 0.004309 0.006856
v -0.020838 0.002715 0.005446
v -0.020656 0.003067 0.006401
v -0.020956 0.002844 0.005869
v -0.020667 0.003926 0.007504
v -0.021053 -0.001720 0.001583
v -0.020863 -0.001403 0.002744
v -0.021059 -0.003146 0.000726
v -0.019833 0.000375 0.005946
v -0.020672 -0.001606 0.003876
v -0.020576 -0.001835 0.003608
v -0.020722 -0.002167 0.003203
v -0.020522 -0.004185 0.001266
v -0.020377 0.002496 0.008680
v -0.020991 -0.001341 0.004611
v -0.020542 -0.001618 0.004186
v -0.020323 -0.002527 0.003367
v -0.020468 -0.004735 0.001410
v -0.020429 -0.003406 0.002936
v -0.020321 -0.003589 0.003473
v -0.020139 -0.002994 0.004053
v -0.019428 -0.000055 0.007780
v -0.019915 -0.002935 0.005030
v -0.020537 0.002083 0.010183
v -0.020330 0.001566 0.009808
v -0.019051 0.001560 0.010417
v -0.019670 -0.005580 0.002814
v -0.020064 -0.006155 0.002321
v -0.019769 0.001281 0.010306
v -0.020371 -0.001063 0.008404
v -0.020011 -0.006536 0.002285
v -0.019931 -0.003418 0.006243
v -0.019802 -0.001103 0.009160
v -0.019438 -0.006241 0.004320
v -0.019738 -0.003306 0.007709
v -0.020155 -0.004834 0.006273
v -0.019828 -0.001217 0.010362
v -0.020633 -0.002844 0.008687
v -0.019612 -0.004223 0.007418
v -0.019533 -0.008185 0.003119
v -0.019748 -0.009842 0.001512
v -0.020199 -0.008800 0.002977
v -0.020065 -0.010711 0.001417
v -0.019935 -0.009249 0.002932
v -0.019692 -0.011474 0.002730
v -0.021873 0.011624 0.002525
v -0.022081 0.011765 0.002911
v -0.021648 0.011371 0.003496
v -0.022008 0.009767 0.002678
v -0.021258 0.009822 0.002505
v -0.021114 0.006965 0.002801
v -0.021267 0.005586 0.003169
v -0.021168 0.003269 0.000774
v -0.021694 0.002723 0.000096
v -0.021436 0.006367 0.004690
v -0.021122 0.003339 0.001637
v -0.020893 0.004672 0.002860
v -0.021051 0.003268 0.002203
v -0.021063 0.004400 0.003342
v -0.020801 0.004059 0.002975
v -0.020914 0.003271 0.002690
v -0.021178 -0.000148 -0.001162
v -0.021202 0.001763 0.001689
v -0.020662 0.005472 0.005398
v -0.020948 0.003757 0.003901
v -0.020809 0.003582 0.003399
v -0.021658 0.000845 0.000826
v -0.020867 0.000996 0.001069
v -0.021413 0.005076 0.005786
v -0.020928 0.001771 0.002307
v -0.021192 -0.001393 -0.001301
v -0.020769 0.003313 0.004198
v -0.020738 0.002825 0.003722
v -0.020868 0.002543 0.003578
v -0.020750 0.002929 0.004619
v -0.020735 0.001516 0.002838
v -0.020656 0.002820 0.004213
v -0.020383 0.002370 0.004687
v -0.020493 0.002265 0.004375
v -0.020183 0.002421 0.005305
v -0.020434 0.001556 0.004681
v -0.020543 0.000859 0.003456
v -0.020704 -0.001538 0.001392
v -0.020952 -0.002764 -0.000253
v -0.020105 -0.003170 0.000263
v -0.020492 0.002979 0.007059
v -0.020182 0.002864 0.007743
v -0.020715 0.000891 0.005231
v -0.020319 -0.001491 0.003034
v -0.020802 -0.001703 0.002279
v -0.020026 -0.001936 0.004048
v -0.020306 -0.004611 0.001180
v -0.020170 -0.002760 0.003694
v -0.020260 -0.004998 0.001473
v -0.020161 -0.005532 0.001775
v -0.019619 -0.000001 0.007327
v -0.020752 -0.000941 0.006373
v -0.020284 0.001938 0.009484
v -0.020134 -0.003013 0.004757
v -0.020014 -0.005822 0.002189
v -0.019884 -0.000963 0.007772
v -0.019761 0.000038 0.009193
v -0.020230 -0.009209 0.001657
v -0.019751 -0.000682 0.010511
v -0.019685 -0.001176 0.009550
v -0.020239 -0.003371 0.007224
v -0.019480 -0.004588 0.006725
v -0.020001 -0.000977 0.010480
v -0.019404 -0.001350 0.009961
v -0.019801 -0.003129 0.008219
v -0.019751 -0.002083 0.009836
v -0.019436 -0.002516 0.009429
v -0.019354 -0.003482 0.009134
v -0.019882 -0.003668 0.008542
v -0.019609 -0.010672 0.001330
v -0.019440 -0.003078 0.009740
v -0.019441 -0.003304 0.009456
v -0.019685 -0.009980 0.002938
v -0.019596 -0.011945 0.002239
v -0.019453 -0.011856 0.002445
v -0.021569 0.011644 0.003163
v -0.021574 0.010969 0.002340
v -0.021831 0.010314 0.002481
v -0.022045 0.010907 0.003721
v -0.021225 0.008884 0.003768
v -0.021066 0.007837 0.003949
v -0.021151 0.006232 0.002917
v -0.021558 0.007240 0.004233
v -0.021005 0.005832 0.002865
v -0.020866 0.003206 0.000608
v -0.021201 0.002910 0.000320
v -0.020760 0.003595 0.001773
v -0.021388 0.001858 -0.000644
v -0.020747 0.006271 0.004771
v -0.020617 0.004745 0.002379
v -0.021012 0.001055 -0.000817
v -0.020833 0.003465 0.002920
v -0.020971 0.000359 -0.000942
v -0.021127 0.001586 0.001441
v -0.020221 0.001915 0.004638
v -0.020278 -0.000949 0.000986
v -0.020043 0.002224 0.005056
v -0.020185 0.001388 0.004829
v -0.020073 0.002907 0.006430
v -0.020208 0.000512 0.003677
v -0.020264 -0.000287 0.003613
v -0.020017 0.002991 0.006726
v -0.020527 -0.001820 0.001879
v -0.020432 -0.003434 0.000649
v -0.020114 0.000667 0.005516
v -0.019709 -0.000362 0.003729
v -0.020109 0.003534 0.008181
v -0.020205 -0.004234 0.001083
v -0.020455 -0.003740 0.000937
v -0.019973 0.002977 0.009223
v -0.020028 -0.001303 0.004907
v -0.019872 -0.004918 0.001485
v -0.019636 -0.001909 0.004346
v -0.019969 -0.002234 0.003967
v -0.019893 -0.002490 0.004186
v -0.019891 -0.002697 0.004476
v -0.019569 0.002523 0.010037
v -0.019835 0.001799 0.010355
v -0.019449 -0.004459 0.003714
v -0.019609 -0.004884 0.003348
v -0.019719 -0.005397 0.002581
v -0.019695 0.001308 0.010124
v -0.019539 -0.005648 0.002967
v -0.019519 -0.006589 0.002357
v -0.019640 -0.003147 0.005781
v -0.019821 -0.007739 0.001875
v -0.018935 -0.001169 0.009391
v -0.020053 -0.007253 0.003634
v -0.019195 -0.001321 0.010203
v -0.019041 -0.002426 0.010050
v -0.018805 -0.003096 0.009875
v -0.018641 -0.010452 0.002903
v -0.019475 -0.011893 0.001689
v -0.019418 -0.011706 0.001507
v -0.018941 -0.012005 0.001684
v -0.021843 0.011356 0.002382
v -0.021487 0.008205 0.002687
v -0.020698 0.007279 0.002666
v -0.020781 0.006412 0.002743
v -0.020616 0.005959 0.002608
v -0.021288 0.007007 0.004333
v -0.020356 0.004556 0.001976
v -0.020585 0.004362 0.002263
v -0.020480 0.003448 0.001019
v -0.020591 0.002737 0.000099
v -0.020617 0.003872 0.002007
v -0.020696 0.003509 0.001317
v -0.020597 0.000140 -0.000931
v -0.020344 0.001594 0.001559
v -0.020864 0.001820 0.001955
v -0.020782 0.000391 0.000770
v -0.020510 0.001753 0.002489
v -0.020075 -0.000536 0.000895
v -0.020207 0.001242 0.003315
v -0.020463 -0.002684 -0.000435
v -0.019526 0.002072 0.005117
v -0.020168 -0.001602 0.001460
v -0.020172 0.002590 0.005865
v -0.019705 0.003791 0.007769
v -0.020029 -0.000857 0.003534
v -0.020155 -0.001266 0.003293
v -0.020011 -0.001800 0.002822
v -0.019837 0.002613 0.008596
v -0.019731 -0.001614 0.004540
v -0.019355 -0.001891 0.004281
v -0.019815 0.000072 0.006975
v -0.019446 -0.002453 0.004587
v -0.019665 -0.002223 0.004287
v -0.019781 -0.005153 0.001810
v -0.019600 -0.005072 0.002274
v -0.019306 -0.004147 0.003433
v -0.019276 -0.002868 0.005247
v -0.019392 -0.004031 0.003826
v -0.019275 -0.000053 0.008375
v -0.019326 -0.004275 0.004057
v -0.019415 -0.004783 0.003720
v -0.018977 -0.000962 0.008122
v -0.019354 -0.005784 0.002959
v -0.019345 0.000131 0.009735
v -0.019475 -0.001076 0.008754
v -0.019826 -0.006975 0.002133
v -0.019372 -0.007627 0.001928
v -0.019537 -0.003469 0.006659
v -0.019183 -0.000272 0.010484
v -0.018562 -0.000749 0.010399
v -0.018739 -0.005059 0.006048
v -0.019255 -0.005325 0.005628
v -0.018819 -0.009344 0.001602
v -0.018945 -0.004496 0.006974
v -0.019187 -0.010194 0.001376
v -0.019010 -0.002872 0.008995
v -0.018531 -0.002746 0.009352
v -0.018971 -0.002189 0.010002
v -0.019121 -0.002699 0.009988
v -0.019366 -0.011321 0.001402
v -0.021312 0.010402 0.003718
v -0.020496 0.008829 0.003678
v -0.020242 0.006523 0.002625
v -0.020428 0.007339 0.004095
v -0.020080 0.004661 0.001830
v -0.020436 0.003843 0.001594
v -0.020747 0.002286 -0.000271
v -0.020524 0.001579 -0.000546
v -0.019645 0.006222 0.004716
v -0.020236 0.005800 0.005127
v -0.020528 -0.000577 -0.001202
v -0.020149 0.001662 0.002932
v -0.020309 -0.001591 -0.001080
v -0.020682 -0.001907 -0.001059
v -0.020424 -0.002315 -0.000761
v -0.019521 -0.002575 -0.000345
v -0.020002 0.000872 0.003633
v -0.019559 0.004279 0.007038
v -0.019852 0.001776 0.004813
v -0.019514 0.002953 0.007648
v -0.019371 -0.001104 0.003409
v -0.019637 0.003489 0.008382
v -0.020197 0.002730 0.008195
v -0.019735 -0.004241 0.001079
v -0.019376 -0.004164 0.001223
v -0.019607 -0.004633 0.001234
v -0.019417 -0.004725 0.002443
v -0.019447 -0.004689 0.001806
v -0.019576 0.002692 0.009783
v -0.019430 -0.000934 0.006795
v -0.019043 -0.002515 0.004684
v -0.019429 -0.002729 0.004965
v -0.018241 0.002373 0.010206
v -0.019442 0.002194 0.010244
v -0.019156 -0.003854 0.004220
v -0.018974 -0.004298 0.004313
v -0.019145 -0.004760 0.003815
v -0.019025 0.001340 0.010155
v -0.018880 0.001281 0.010365
v -0.019079 0.000024 0.008853
v -0.018824 -0.003188 0.005956
v -0.019013 0.000164 0.010114
v -0.018819 -0.001102 0.008809
v -0.019272 -0.008387 0.001765
v -0.019618 -0.007507 0.003472
v -0.018691 -0.001428 0.009983
v -0.018265 -0.001344 0.010171
v -0.018796 -0.003161 0.008302
v -0.019019 -0.002275 0.009800
v -0.018970 -0.010900 0.001358
v -0.018415 -0.011622 0.001350
v -0.018666 -0.003426 0.009619
v -0.018700 -0.011920 0.001453
v -0.019472 -0.011980 0.001990
v -0.018602 -0.011615 0.002661
v -0.021294 0.011667 0.002764
v -0.020914 0.011034 0.002262
v -0.020492 0.005765 0.002408
v -0.020023 0.007346 0.004036
v -0.020320 0.005042 0.002150
v -0.019705 0.003767 0.001316
v -0.019835 0.002712 0.000264
v -0.020233 0.003777 0.001381
v -0.020534 0.001194 -0.000694
v -0.020162 0.000437 -0.000825
v -0.020483 0.001356 0.001299
v -0.020036 -0.000456 -0.001154
v -0.020389 0.001791 0.002122
v -0.020259 0.000986 0.001050
v -0.019425 0.005319 0.005567
v -0.019982 0.000627 0.000944
v -0.020528 0.004760 0.006197
v -0.020037 0.000032 0.000859
v -0.019786 -0.002149 -0.000690
v -0.019573 0.001468 0.003207
v -0.019238 0.002930 0.006482
v -0.019528 0.002424 0.005597
v -0.019556 -0.002974 0.000043
v -0.019540 0.002692 0.006128
v -0.019630 0.000114 0.003815
v -0.019414 0.003034 0.007146
v -0.019709 -0.003592 0.000707
v -0.019987 -0.001939 0.002278
v -0.019439 -0.001682 0.002911
v -0.018888 0.000120 0.006713
v -0.019066 -0.001382 0.005031
v -0.018923 0.002023 0.009623
v -0.018606 0.002420 0.009220
v -0.019833 -0.001106 0.005496
v -0.019145 -0.002104 0.004452
v -0.019846 -0.000981 0.006090
v -0.018900 -0.003678 0.003468
v -0.018761 -0.003620 0.002997
v -0.018996 -0.004110 0.002710
v -0.019037 -0.003711 0.004153
v -0.018763 -0.003704 0.004515
v -0.018647 -0.000945 0.007620
v -0.018842 -0.002999 0.005653
v -0.018642 -0.006607 0.002418
v -0.018994 -0.007136 0.002059
v -0.018540 -0.008140 0.001818
v -0.019124 -0.006473 0.004174
v -0.018584 -0.003394 0.007623
v -0.019290 -0.005824 0.004802
v -0.018751 -0.004235 0.007605
v -0.019413 -0.008704 0.002982
v -0.018854 -0.003928 0.008166
v -0.017851 -0.002999 0.009989
v -0.017975 -0.003718 0.009138
v -0.018650 -0.012008 0.002157
v -0.020978 0.011404 0.002341
v -0.020485 0.011612 0.002692
v -0.020585 0.009117 0.002429
v -0.019996 0.007629 0.002504
v -0.019835 0.006040 0.002667
v -0.020220 0.005959 0.002541
v -0.020052 0.000954 -0.000732
v -0.019501 0.004387 0.004046
v -0.019437 0.004710 0.003508
v -0.020080 0.001788 0.001872
v -0.019514 0.004063 0.003759
v -0.019370 0.003868 0.004681
v -0.020149 -0.000912 -0.001177
v -0.019194 0.003900 0.004828
v -0.019283 0.003111 0.004331
v -0.019421 0.003535 0.004561
v -0.019183 0.001687 0.003090
v -0.018792 0.004470 0.006893
v -0.019553 -0.000976 0.001037
v -0.019904 -0.001228 0.001157
v -0.018922 0.001755 0.004902
v -0.019144 0.002376 0.005497
v -0.019410 -0.001713 0.001418
v -0.019110 0.003998 0.007529
v -0.018792 0.004027 0.007424
v -0.018316 0.001287 0.005296
v -0.019330 0.001164 0.005040
v -0.019198 0.001399 0.004898
v -0.019777 -0.001953 0.001897
v -0.019059 -0.002067 0.002244
v -0.018955 -0.001754 0.002919
v -0.018984 0.000743 0.005495
v -0.018882 -0.001461 0.003245
v -0.019268 0.000477 0.005805
v -0.019051 -0.004196 0.001663
v -0.018647 0.002872 0.009691
v -0.019138 -0.004328 0.001970
v -0.019031 -0.001870 0.004511
v -0.018723 -0.002385 0.004546
v -0.018852 -0.003961 0.002482
v -0.018138 -0.000022 0.007478
v -0.018826 -0.002786 0.004940
v -0.018551 -0.000953 0.006618
v -0.018591 -0.003766 0.004279
v -0.018742 0.001432 0.010141
v -0.018487 -0.000033 0.008544
v -0.018627 -0.004035 0.004358
v -0.018589 -0.001005 0.008234
v -0.019086 -0.005666 0.003073
v -0.018568 -0.007334 0.002036
v -0.018064 -0.001205 0.009094
v -0.018214 -0.003390 0.006197
v -0.018873 -0.003438 0.006285
v -0.018303 -0.000155 0.010260
v -0.017917 -0.003524 0.007199
v -0.018170 -0.006071 0.004654
v -0.018343 -0.006282 0.004385
v -0.018499 -0.006670 0.004007
v -0.018690 -0.007770 0.003334
v -0.017859 -0.003430 0.007851
v -0.018526 -0.008361 0.003090
v -0.018404 -0.002474 0.010040
v -0.017409 -0.003889 0.008976
v -0.018318 -0.011883 0.002447
v -0.020521 0.011531 0.002435
v -0.020471 0.011491 0.003232
v -0.020080 0.010840 0.003546
v -0.020541 0.008417 0.002466
v -0.020053 0.007922 0.003833
v -0.019926 0.005218 0.002164
v -0.019660 0.005507 0.002502
v -0.019503 0.004948 0.002175
v -0.020145 0.003207 0.000674
v -0.019386 0.005567 0.003068
v -0.019436 0.005324 0.002978
v -0.019810 0.002109 -0.000105
v -0.019371 0.005201 0.003372
v -0.019348 0.004781 0.003983
v -0.019187 0.005691 0.005156
v -0.019238 -0.000023 -0.000837
v -0.019253 -0.000509 -0.000879
v -0.019530 0.001736 0.001588
v -0.019341 -0.000993 -0.000880
v -0.019235 0.004799 0.006324
v -0.019144 -0.000517 0.000940
v -0.019006 0.002456 0.003857
v -0.019044 0.003285 0.005080
v -0.018970 0.002675 0.004786
v -0.019211 0.001127 0.003465
v -0.018961 0.002459 0.005380
v -0.018838 0.002734 0.005275
v -0.018891 0.002438 0.005021
v -0.019074 0.002143 0.005132
v -0.019172 0.000704 0.003672
v -0.018854 0.002623 0.006171
v -0.018981 -0.002076 0.001742
v -0.019351 -0.000719 0.003633
v -0.018906 -0.002018 0.002511
v -0.018396 0.002555 0.009046
v -0.018066 -0.001300 0.005398
v -0.019002 -0.001567 0.004755
v -0.018608 -0.001814 0.004652
v -0.018392 0.002199 0.009573
v -0.018642 -0.003569 0.003750
v -0.018384 -0.002862 0.005117
v -0.018504 0.002059 0.010342
v -0.018227 0.001711 0.010270
v -0.018135 -0.004577 0.003983
v -0.018289 -0.000008 0.009107
v -0.018668 -0.005563 0.003144
v -0.018571 0.000074 0.009706
v -0.018040 -0.007074 0.002174
v -0.017926 -0.003566 0.006691
v -0.017894 -0.003491 0.006368
v -0.018186 -0.005149 0.006033
v -0.018247 -0.005624 0.005337
v -0.018223 -0.004468 0.007317
v -0.018345 -0.010294 0.001407
v -0.017934 -0.003062 0.009028
v -0.017518 -0.004200 0.008233
v -0.017418 -0.003363 0.009870
v -0.017516 -0.003532 0.009666
v -0.018776 -0.009358 0.002908
v -0.017781 -0.012104 0.001713
v -0.018311 -0.011202 0.002806
v -0.019908 0.011569 0.002873
v -0.020562 0.011262 0.003458
v -0.020238 0.010459 0.003615
v -0.019914 0.008494 0.003696
v -0.019476 0.005999 0.002859
v -0.019395 0.005168 0.002254
v -0.019540 0.004444 0.001850
v -0.019357 0.003276 0.000860
v -0.019395 0.005070 0.002567
v -0.019370 0.004990 0.002947
v -0.019309 0.004610 0.002164
v -0.019103 0.004049 0.001790
v -0.019508 0.001373 -0.000478
v -0.019292 0.004578 0.003166
v -0.019547 0.000451 -0.000724
v -0.019313 0.003788 0.003584
v -0.019168 0.003109 0.003838
v -0.019526 0.002011 0.002478
v -0.019029 0.001957 0.002808
v -0.018776 0.002521 0.004374
v -0.018826 0.003283 0.005207
v -0.019287 -0.002290 -0.000524
v -0.019013 -0.000917 0.001016
v -0.018590 0.003094 0.005563
v -0.018687 0.002688 0.005471
v -0.018731 0.002317 0.004829
v -0.018731 0.001910 0.004839
v -0.018900 -0.001916 0.001474
v -0.018849 -0.002900 0.000024
v -0.018760 0.002502 0.005822
v -0.018002 0.003177 0.006822
v -0.018874 0.003044 0.006783
v -0.019037 0.000238 0.003817
v -0.019155 -0.003583 0.000801
v -0.018662 0.003949 0.007817
v -0.018623 0.003113 0.007512
v -0.018378 0.000898 0.005516
v -0.018635 0.003658 0.008455
v -0.018606 -0.003488 0.000976
v -0.018247 -0.003543 0.001474
v -0.018825 0.003316 0.008970
v -0.018651 -0.003707 0.001361
v -0.018306 -0.003522 0.002161
v -0.018011 -0.003069 0.002888
v -0.018242 0.000196 0.006483
v -0.018428 -0.002138 0.004597
v -0.018500 -0.002658 0.004497
v -0.018359 -0.003328 0.003505
v -0.018018 0.000053 0.006998
v -0.018177 -0.001116 0.005886
v -0.018252 0.001961 0.010352
v -0.018139 0.001857 0.010023
v -0.018028 -0.000039 0.008009
v -0.018269 -0.000984 0.006395
v -0.018400 -0.002843 0.004798
v -0.017842 -0.004287 0.003974
v -0.018595 -0.004991 0.003633
v -0.018200 0.000038 0.009980
v -0.018115 -0.000386 0.010302
v -0.018094 -0.001434 0.009736
v -0.018108 -0.001091 0.010274
v -0.017576 -0.003285 0.008705
v -0.017766 -0.002865 0.009497
v -0.018012 -0.002545 0.009883
v -0.017533 -0.003185 0.009230
v -0.017398 -0.003407 0.009201
v -0.017547 -0.002824 0.009928
v -0.017469 -0.003569 0.009306
v -0.017665 -0.011752 0.001374
v -0.017298 -0.003730 0.009314
v -0.017482 -0.011945 0.001424
v -0.017610 -0.011621 0.002653
v -0.019630 0.011549 0.002365
v -0.020026 0.011375 0.002178
v -0.020478 0.011109 0.002188
v -0.019438 0.010165 0.003593
v -0.020037 0.009478 0.003636
v -0.019675 0.007963 0.002389
v -0.019430 0.008163 0.003701
v -0.019503 0.006689 0.002651
v -0.019114 0.005313 0.003509
v -0.019057 0.004530 0.002653
v -0.019230 0.002054 0.001905
v -0.018855 0.003875 0.004896
v -0.018705 0.002169 0.002426
v -0.018795 0.002349 0.003768
v -0.018517 0.001933 0.003091
v -0.018616 0.003428 0.005069
v -0.018367 0.003134 0.005106
v -0.018306 0.002704 0.004736
v -0.018489 0.002570 0.004261
v -0.018528 0.002386 0.004763
v -0.018683 -0.002014 -0.000454
v -0.018440 0.002701 0.005380
v -0.018378 0.002349 0.005042
v -0.018769 0.001215 0.003513
v -0.018388 -0.002503 -0.000100
v -0.018643 0.002878 0.006563
v -0.018358 0.002407 0.005681
v -0.018194 0.002209 0.005421
v -0.018535 -0.001709 0.001252
v -0.018517 0.001871 0.005006
v -0.019096 -0.000113 0.003843
v -0.018449 -0.000409 0.003886
v -0.018475 -0.000730 0.003779
v -0.018523 -0.001111 0.003607
v -0.018314 -0.002332 0.001995
v -0.018490 0.000394 0.006094
v -0.018513 -0.003283 0.003129
v -0.018237 -0.003524 0.001957
v -0.018021 -0.002475 0.004682
v -0.018000 0.002701 0.009996
v -0.017983 -0.003405 0.003664
v -0.018154 -0.003777 0.003975
v -0.017985 -0.000930 0.007454
v -0.017783 -0.002868 0.005605
v -0.017954 -0.002822 0.005254
v -0.017992 -0.000969 0.008008
v -0.017693 -0.003303 0.006114
v -0.017538 -0.000014 0.009264
v -0.017536 -0.003530 0.006247
v -0.017932 -0.008438 0.001718
v -0.017477 -0.001440 0.009786
v -0.017305 -0.007912 0.003355
v -0.017778 -0.009347 0.001602
v -0.017632 -0.008832 0.003007
v -0.017193 -0.003145 0.009379
v -0.017173 -0.011012 0.001338
v -0.017147 -0.011153 0.002801
v -0.019968 0.009844 0.002325
v -0.019671 0.009451 0.002347
v -0.019571 0.008713 0.002330
v -0.019053 0.007931 0.002374
v -0.019762 0.006973 0.002569
v -0.019121 0.006400 0.002803
v -0.019636 0.007095 0.004167
v -0.018982 0.005964 0.003068
v -0.019133 0.003715 0.001409
v -0.018828 0.005180 0.003715
v -0.018870 0.004092 0.002136
v -0.018911 0.002683 0.000461
v -0.018924 0.001911 -0.000104
v -0.018883 0.004046 0.002813
v -0.018740 0.003972 0.002274
v -0.018541 0.003746 0.001944
v -0.018452 0.003689 0.002376
v -0.018676 0.003712 0.002855
v -0.018576 0.000745 -0.000488
v -0.018723 0.003131 0.003433
v -0.018770 0.001834 0.001540
v -0.019434 0.000979 0.001118
v -0.018679 0.004164 0.004624
v -0.018353 0.003006 0.003323
v -0.018471 0.002735 0.003699
v -0.018913 0.005080 0.005948
v -0.018935 -0.000151 0.000942
v -0.018371 0.002535 0.005170
v -0.018168 0.001604 0.003524
v -0.018143 0.001915 0.005326
v -0.018393 0.000622 0.003786
v -0.018337 -0.003035 0.000361
v -0.018514 0.004170 0.007416
v -0.017801 0.002122 0.005703
v -0.018198 0.003192 0.007097
v -0.018047 0.002464 0.006139
v -0.018154 0.000099 0.003922
v -0.018072 -0.002281 0.001704
v -0.018061 -0.003465 0.001152
v -0.017935 0.000620 0.005838
v -0.018149 -0.002320 0.002479
v -0.018068 -0.001828 0.003280
v -0.018133 -0.002180 0.002979
v -0.017938 -0.003477 0.001819
v -0.018267 0.002974 0.008057
v -0.017700 -0.001599 0.005157
v -0.017831 -0.002068 0.004941
v -0.017384 -0.002111 0.005137
v -0.017729 -0.002367 0.005047
v -0.017594 -0.004031 0.003707
v -0.017659 0.001971 0.010345
v -0.017225 -0.000971 0.007748
v -0.017653 -0.003032 0.005892
v -0.017619 -0.004623 0.003990
v -0.017479 -0.005188 0.003496
v -0.017110 -0.003428 0.006257
v -0.017811 -0.007656 0.001959
v -0.017445 -0.000234 0.010152
v -0.017235 -0.008226 0.001790
v -0.017099 -0.001397 0.009574
v -0.017962 -0.006921 0.003899
v -0.017104 -0.001309 0.009947
v -0.017365 -0.005128 0.006344
v -0.017276 -0.005780 0.005361
v -0.017088 -0.003356 0.008959
v -0.017191 -0.004224 0.008364
v -0.016245 -0.003459 0.009687
v -0.017189 -0.011462 0.001337
v -0.017716 -0.012088 0.002063
v -0.017339 -0.012006 0.002296
v -0.019550 0.011055 0.002123
v -0.019573 0.011344 0.002192
v -0.019304 0.011499 0.002917
v -0.019663 0.010705 0.002142
v -0.019443 0.011197 0.003290
v -0.018081 0.007432 0.003924
v -0.018668 0.003668 0.001585
v -0.018539 0.003433 0.001259
v -0.019230 0.001622 -0.000323
v -0.018752 0.006245 0.004669
v -0.018236 0.003394 0.002705
v -0.018695 0.002173 0.002062
v -0.018515 0.005500 0.005392
v -0.018211 0.004067 0.004569
v -0.018034 0.002794 0.003663
v -0.018144 0.003333 0.004749
v -0.018774 -0.001448 -0.000630
v -0.018065 0.002987 0.004479
v -0.018162 0.002659 0.003960
v -0.018051 0.004648 0.006840
v -0.018013 -0.001899 0.001351
v -0.018343 -0.001592 0.001177
v -0.017651 0.003189 0.007581
v -0.018072 0.001575 0.005344
v -0.017704 0.001770 0.005534
v -0.017942 -0.003189 0.000569
v -0.017783 0.001044 0.005541
v -0.017855 -0.002477 0.002010
v -0.017740 0.003952 0.008244
v -0.017552 -0.001041 0.003785
v -0.017549 -0.002284 0.002808
v -0.017492 -0.001980 0.003239
v -0.017637 -0.003573 0.001557
v -0.018086 0.003136 0.009508
v -0.017168 0.003249 0.009763
v -0.017893 -0.003103 0.003266
v -0.017235 0.002543 0.009484
v -0.017615 -0.001212 0.005858
v -0.017370 -0.001824 0.005198
v -0.017487 -0.003504 0.003460
v -0.017494 0.002068 0.009980
v -0.017298 -0.001084 0.006453
v -0.017364 -0.004285 0.003690
v -0.017086 -0.004333 0.004113
v -0.017398 -0.004488 0.003978
v -0.017593 -0.006004 0.002802
v -0.017475 -0.000062 0.009906
v -0.017341 -0.003574 0.006540
v -0.016564 -0.000787 0.010074
v -0.016606 -0.001068 0.009991
v -0.016686 -0.003636 0.007915
v -0.017261 -0.003588 0.007193
v -0.017169 -0.004709 0.007315
v -0.016772 -0.003167 0.009620
v -0.017601 -0.010427 0.002899
v -0.017211 -0.012178 0.001744
v -0.016870 -0.011492 0.002701
v -0.016965 -0.011798 0.002544
v -0.018665 0.006605 0.004429
v -0.018455 0.005287 0.003662
v -0.018076 0.005761 0.005129
v -0.018365 0.004672 0.004167
v -0.017927 0.002929 0.003077
v -0.018844 -0.000659 -0.000774
v -0.018076 -0.001216 -0.000586
v -0.017717 0.002891 0.003776
v -0.018112 0.002765 0.004200
v -0.018067 0.002071 0.003182
v -0.017619 0.001558 0.003594
v -0.017985 -0.001671 -0.000537
v -0.017745 0.003072 0.006633
v -0.017734 -0.002585 -0.000035
v -0.017808 0.002645 0.006376
v -0.017616 0.000135 0.004028
v -0.017324 0.003250 0.007124
v -0.017710 -0.000487 0.003971
v -0.016805 0.003214 0.008134
v -0.017527 -0.001482 0.003567
v -0.017421 0.003568 0.009150
v -0.017576 -0.003492 0.001859
v -0.017453 0.000253 0.006445
v -0.016861 -0.001371 0.005734
v -0.017380 -0.001532 0.005380
v -0.016927 -0.003876 0.002845
v -0.016992 0.002480 0.010307
v -0.017180 -0.004139 0.003274
v -0.017389 -0.000011 0.007934
v -0.017211 -0.002422 0.005278
v -0.017115 -0.004312 0.003837
v -0.017337 -0.000980 0.007109
v -0.017013 -0.004097 0.004366
v -0.017072 -0.004651 0.003990
v -0.016933 -0.004220 0.004682
v -0.017544 -0.006457 0.002471
v -0.017205 -0.001354 0.009348
v -0.016748 -0.003061 0.006106
v -0.016766 -0.003526 0.006229
v -0.016928 -0.008717 0.001726
v -0.017345 -0.006247 0.004633
v -0.016413 -0.004796 0.007541
v -0.016925 -0.005204 0.006401
v -0.016893 -0.008531 0.003166
v -0.016725 -0.010699 0.001359
v -0.016550 -0.003439 0.008999
v -0.016699 -0.004313 0.008516
v -0.017028 -0.009220 0.002975
v -0.016514 -0.003429 0.009833
v -0.016552 -0.003621 0.009847
v -0.016842 -0.003840 0.009594
v -0.016249 -0.004180 0.009504
v -0.016630 -0.010384 0.002923
v -0.016419 -0.012100 0.001444
v -0.016471 -0.011014 0.002859
v -0.016228 -0.012347 0.001928
v -0.018614 0.008757 0.002242
v -0.018474 0.008211 0.003698
v -0.018391 0.006644 0.002720
v -0.017957 0.006389 0.002717
v -0.018321 0.006296 0.002912
v -0.017985 0.003515 0.001497
v -0.018359 0.003032 0.000814
v -0.017998 0.003569 0.001875
v -0.018188 0.001730 -0.000114
v -0.017911 0.003484 0.002246
v -0.017858 0.003209 0.002709
v -0.018404 0.002027 0.001705
v -0.017871 0.000170 -0.000476
v -0.017612 0.004315 0.004257
v -0.018458 0.000906 0.001137
v -0.017786 0.003858 0.004392
v -0.017592 0.003401 0.004131
v -0.017821 -0.000426 -0.000579
v -0.017675 -0.002064 -0.000309
v -0.017678 0.001004 0.003836
v -0.017791 -0.001227 0.001099
v -0.017389 0.004338 0.007660
v -0.017249 0.003170 0.006837
v -0.017080 0.001825 0.005673
v -0.017265 0.001352 0.005598
v -0.016937 -0.001520 0.003878
v -0.017409 -0.003695 0.001173
v -0.016935 -0.002085 0.003446
v -0.016736 0.002850 0.009168
v -0.016448 0.000231 0.006596
v -0.017031 -0.003466 0.002997
v -0.016959 0.003070 0.010066
v -0.017135 0.000101 0.007133
v -0.016957 -0.004457 0.002949
v -0.017164 0.002657 0.010271
v -0.017082 0.002163 0.010096
v -0.016783 -0.004711 0.002681
v -0.016796 0.002354 0.010211
v -0.016239 -0.001008 0.007084
v -0.016795 -0.004187 0.003615
v -0.017038 -0.004350 0.003495
v -0.016736 -0.005381 0.001991
v -0.017444 -0.002707 0.005497
v -0.017078 -0.000030 0.008902
v -0.016641 -0.003664 0.004581
v -0.016653 -0.003843 0.004744
v -0.016903 -0.004368 0.004352
v -0.016748 -0.005883 0.002992
v -0.016948 -0.006425 0.002491
v -0.016956 -0.006869 0.002191
v -0.017149 -0.007618 0.001927
v -0.016252 -0.001260 0.008679
v -0.015911 -0.003689 0.006495
v -0.016462 -0.001361 0.009520
v -0.016770 -0.001294 0.009821
v -0.016759 -0.006811 0.004170
v -0.016160 -0.007341 0.003908
v -0.016638 -0.007647 0.003599
v -0.016558 -0.009568 0.001526
v -0.017065 -0.010059 0.001429
v -0.016628 -0.003554 0.008425
v -0.016860 -0.003984 0.009284
v -0.016468 -0.003785 0.009795
v -0.016406 -0.012270 0.001592
v -0.018879 0.011567 0.002577
v -0.018773 0.011508 0.002309
v -0.019327 0.011375 0.003104
v -0.019389 0.011026 0.003396
v -0.019171 0.010660 0.003495
v -0.018472 0.009452 0.002239
v -0.018434 0.010396 0.003487
v -0.018783 0.008574 0.003640
v -0.018326 0.007351 0.002487
v -0.017601 0.003227 0.002671
v -0.017852 0.004485 0.004250
v -0.017639 0.001692 0.001449
v -0.017276 0.004131 0.004061
v -0.017610 0.003124 0.003896
v -0.018457 0.000182 0.000991
v -0.017299 0.002174 0.003072
v -0.017427 0.001933 0.003389
v -0.017302 0.001225 0.003914
v -0.017204 -0.001499 0.001217
v -0.016946 0.001157 0.004193
v -0.016694 0.003187 0.007103
v -0.017207 0.002166 0.005930
v -0.016888 0.003275 0.007547
v -0.017227 0.000429 0.004161
v -0.017171 -0.000136 0.004197
v -0.016778 0.000476 0.004497
v -0.017106 -0.002359 0.001833
v -0.017007 -0.003572 0.000568
v -0.017158 0.000810 0.005748
v -0.017268 -0.002433 0.002449
v -0.017176 -0.000626 0.004106
v -0.017393 -0.003623 0.000889
v -0.016897 0.003805 0.009031
v -0.016825 0.000453 0.006066
v -0.016613 -0.000943 0.004439
v -0.017044 -0.004027 0.001203
v -0.017133 -0.003894 0.001696
v -0.016989 -0.003479 0.002855
v -0.017072 -0.003602 0.002591
v -0.016885 -0.003977 0.002508
v -0.016862 -0.004380 0.001410
v -0.016573 0.002464 0.009876
v -0.016903 -0.004265 0.001881
v -0.016837 -0.004593 0.002418
v -0.016772 -0.001587 0.005479
v -0.016510 -0.002164 0.005324
v -0.016603 -0.005662 0.001773
v -0.016477 -0.001031 0.006785
v -0.016660 -0.005186 0.002256
v -0.016311 -0.003352 0.004768
v -0.016586 -0.004730 0.002830
v -0.016449 -0.005913 0.001826
v -0.015793 -0.000027 0.008799
v -0.016394 -0.003934 0.005224
v -0.016696 -0.004220 0.004643
v -0.016772 -0.004884 0.003909
v -0.016676 -0.000102 0.009440
v -0.016144 -0.001060 0.007575
v -0.016411 -0.004127 0.004873
v -0.016311 -0.007138 0.001957
v -0.016362 -0.007102 0.002004
v -0.015972 -0.003251 0.006449
v -0.016398 -0.007918 0.001763
v -0.016519 -0.003639 0.006620
v -0.015890 -0.010164 0.001442
v -0.016040 -0.003563 0.009215
v -0.015813 -0.004324 0.009655
v -0.015091 -0.011311 0.002913
v -0.015815 -0.011721 0.002685
v -0.016155 -0.011982 0.002489
v -0.015928 -0.012447 0.001493
v -0.016152 -0.012189 0.002258
v -0.018651 0.011029 0.002053
v -0.018351 0.009633 0.003526
v -0.018149 0.008474 0.002235
v -0.017394 0.005502 0.003468
v -0.017616 0.006782 0.004359
v -0.018019 0.002785 0.000612
v -0.017857 0.006383 0.004664
v -0.018065 0.002292 0.000248
v -0.017702 0.001996 -0.000018
v -0.018041 0.001324 -0.000274
v -0.017388 0.000863 -0.000327
v -0.017504 0.004673 0.004162
v -0.017418 0.003593 0.002286
v -0.017233 0.003498 0.002801
v -0.017794 0.002362 0.002046
v -0.017596 0.002155 0.001814
v -0.017135 0.004245 0.004376
v -0.017345 0.003313 0.003365
v -0.017812 0.002449 0.002290
v -0.017100 0.001545 0.001434
v -0.017647 0.005402 0.005720
v -0.017075 0.003709 0.003702
v -0.018070 0.000570 0.001086
v -0.017094 0.004053 0.004661
v -0.016883 0.003861 0.004965
v -0.016914 0.003822 0.004602
v -0.017236 -0.002086 -0.000270
v -0.016827 0.004727 0.007189
v -0.016680 0.001172 0.004241
v -0.017033 -0.003059 0.000173
v -0.017062 0.004085 0.008361
v -0.016917 0.002700 0.006556
v -0.016859 -0.003851 0.000758
v -0.017000 0.003040 0.008562
v -0.016773 -0.002508 0.002900
v -0.016213 -0.000423 0.004650
v -0.016810 -0.002402 0.003171
v -0.016669 -0.004453 0.001067
v -0.016622 -0.004782 0.001167
v -0.016329 0.002714 0.010190
v -0.015933 -0.001153 0.006544
v -0.016111 -0.001917 0.005601
v -0.016273 0.000017 0.007895
v -0.016322 -0.002356 0.005392
v -0.016421 -0.002589 0.005554
v -0.016632 -0.005600 0.002163
v -0.016197 -0.003323 0.005136
v -0.015769 -0.001249 0.008101
v -0.016327 -0.003459 0.006431
v -0.016324 -0.000640 0.010005
v -0.015972 -0.003786 0.007117
v -0.016502 -0.006387 0.004699
v -0.016446 -0.005999 0.005319
v -0.016657 -0.005580 0.005843
v -0.016001 -0.008036 0.003513
v -0.015722 -0.003845 0.008169
v -0.016196 -0.009771 0.003000
v -0.016279 -0.011661 0.001349
v -0.015493 -0.004696 0.008807
v -0.015566 -0.003836 0.009729
v -0.015563 -0.004063 0.009839
v -0.017860 0.011641 0.002161
v -0.018599 0.011378 0.002145
v -0.018142 0.011601 0.002690
v -0.017656 0.008248 0.002246
v -0.017547 0.006709 0.002665
v -0.017664 0.007240 0.004029
v -0.017627 0.006177 0.002989
v -0.017541 0.003644 0.001673
v -0.017417 0.006002 0.005084
v -0.017105 0.003831 0.002107
v -0.017074 0.004099 0.003851
v -0.017065 0.005682 0.005497
v -0.016927 0.004013 0.004415
v -0.016883 0.004443 0.004519
v -0.017352 -0.001345 -0.000424
v -0.017152 0.004931 0.006643
v -0.017532 -0.000457 0.001030
v -0.016729 0.003352 0.004979
v -0.016911 0.002127 0.003452
v -0.016482 0.003476 0.005839
v -0.016948 -0.001046 0.001158
v -0.016541 0.003322 0.005740
v -0.016978 -0.001834 0.001357
v -0.016298 0.003308 0.006907
v -0.016367 0.002325 0.006131
v -0.016467 0.003344 0.007537
v -0.016528 -0.003565 0.000471
v -0.017041 -0.002447 0.002129
v -0.016656 0.003030 0.008871
v -0.016412 -0.002639 0.002434
v -0.016197 0.000455 0.006062
v -0.016314 -0.000954 0.004475
v -0.016531 -0.001375 0.004233
v -0.016545 -0.001766 0.003821
v -0.016330 0.003511 0.009797
v -0.015995 0.003285 0.010060
v -0.015637 0.003250 0.010054
v -0.016405 -0.005727 0.001571
v -0.016201 -0.003484 0.004122
v -0.016352 -0.004229 0.003104
v -0.016357 -0.004640 0.002697
v -0.016406 -0.005238 0.002245
v -0.016186 -0.005500 0.001926
v -0.015745 -0.001713 0.005898
v -0.015913 -0.005430 0.001571
v -0.015844 -0.000024 0.008137
v -0.016037 -0.003295 0.004656
v -0.016030 -0.003245 0.005023
v -0.015919 -0.002489 0.005664
v -0.016232 -0.004362 0.004729
v -0.016027 -0.005543 0.003538
v -0.015896 -0.003918 0.005393
v -0.016392 -0.000370 0.009870
v -0.015776 -0.003536 0.006573
v -0.015285 -0.000620 0.009762
v -0.015823 -0.000947 0.009888
v -0.015966 -0.008681 0.001628
v -0.016062 -0.001148 0.009844
v -0.015684 -0.009118 0.001478
v -0.016069 -0.009361 0.001526
v -0.015873 -0.003837 0.007615
v -0.015695 -0.005665 0.006225
v -0.015845 -0.004938 0.007599
v -0.015750 -0.003657 0.009439
v -0.015944 -0.012050 0.001392
v -0.015262 -0.004425 0.009760
v -0.018033 0.011662 0.002396
v -0.018341 0.010546 0.002059
v -0.018124 0.011263 0.003159
v -0.017743 0.010780 0.003358
v -0.017254 0.010139 0.003448
v -0.017372 0.007424 0.002359
v -0.017070 0.006607 0.002668
v -0.017689 0.003298 0.001071
v -0.017176 0.003256 0.000942
v -0.016881 0.003899 0.001586
v -0.017212 0.002146 0.000161
v -0.016724 0.004402 0.003439
v -0.016941 0.004300 0.004019
v -0.017170 0.000274 -0.000352
v -0.016281 0.004510 0.004679
v -0.016735 0.002303 0.003068
v -0.017184 0.002296 0.002723
v -0.016565 0.001259 0.001371
v -0.016282 0.000751 0.001289
v -0.016599 0.004027 0.005083
v -0.016647 0.001742 0.003809
v -0.016287 -0.002090 -0.000285
v -0.016357 0.002954 0.005447
v -0.016689 -0.002679 -0.000067
v -0.016340 -0.001736 0.001306
v -0.016198 0.004679 0.007692
v -0.016610 0.000540 0.004511
v -0.016410 -0.002437 0.001800
v -0.016808 -0.002166 0.001603
v -0.015820 0.003503 0.007959
v -0.016357 -0.004239 0.000790
v -0.015696 0.003794 0.009751
v -0.016158 -0.002031 0.003530
v -0.016361 0.000342 0.006270
v -0.016300 -0.004900 0.001033
v -0.015901 0.000150 0.007038
v -0.016129 0.002685 0.010052
v -0.016599 -0.003721 0.004081
v -0.016098 -0.003895 0.003207
v -0.015971 -0.004980 0.002036
v -0.016026 -0.005476 0.001317
v -0.016254 -0.001249 0.006215
v -0.015534 -0.001100 0.006950
v -0.015839 -0.003031 0.006254
v -0.015943 -0.006328 0.002792
v -0.016543 -0.000248 0.009776
v -0.015862 -0.001347 0.009202
v -0.015621 -0.003737 0.006918
v -0.015355 -0.003926 0.007262
v -0.015254 -0.006367 0.005235
v -0.016114 -0.006866 0.004285
v -0.015029 -0.008554 0.003447
v -0.015384 -0.004894 0.008189
v -0.015149 -0.012411 0.001511
v -0.015421 -0.004592 0.009489
v -0.014675 -0.005032 0.009298
v -0.015311 -0.012199 0.002459
v -0.018042 0.011485 0.002945
v -0.016959 0.011781 0.002664
v -0.017556 0.008652 0.002187
v -0.017517 0.008469 0.003611
v -0.016602 0.006336 0.002620
v -0.016597 0.007357 0.004079
v -0.016782 0.006065 0.003035
v -0.016534 0.004836 0.002306
v -0.017188 0.004891 0.004015
v -0.016606 0.004617 0.003108
v -0.016669 0.004281 0.002304
v -0.016854 0.004054 0.002067
v -0.016702 0.003827 0.002961
v -0.016598 0.004469 0.003628
v -0.016844 0.003780 0.003366
v -0.016745 0.002242 0.002053
v -0.016667 0.001992 0.001737
v -0.017041 -0.000223 -0.000452
v -0.016763 0.002322 0.002402
v -0.017031 -0.000548 -0.000490
v -0.017001 0.000044 0.001120
v -0.016062 0.003563 0.005913
v -0.016114 0.002912 0.004784
v -0.016246 0.003154 0.005811
v -0.016218 0.002068 0.005920
v -0.015663 0.002458 0.006534
v -0.016302 0.002851 0.006873
v -0.016162 0.001562 0.005759
v -0.015957 0.000505 0.004363
v -0.016120 -0.003645 0.000489
v -0.015998 0.004329 0.008637
v -0.016110 0.001018 0.005800
v -0.016360 0.000704 0.005820
v -0.016030 -0.002613 0.002699
v -0.016106 -0.002431 0.003074
v -0.015804 -0.002718 0.002265
v -0.015896 -0.004606 0.000985
v -0.015627 -0.003631 0.003113
v -0.015795 -0.004270 0.002323
v -0.015469 0.003182 0.010016
v -0.015553 0.003049 0.009809
v -0.015055 0.003293 0.009831
v -0.015628 -0.001361 0.006296
v -0.015313 -0.003479 0.004749
v -0.015276 -0.000071 0.008947
v -0.015404 -0.000054 0.008558
v -0.015442 -0.003594 0.005180
v -0.015526 -0.005447 0.003856
v -0.015571 -0.002818 0.006001
v -0.015219 -0.004047 0.005551
v -0.015506 -0.004340 0.005271
v -0.016152 -0.007106 0.002063
v -0.015059 -0.001243 0.009465
v -0.015170 -0.004016 0.008355
v -0.015698 -0.009294 0.003104
v -0.015048 -0.005351 0.007425
v -0.015855 -0.010571 0.002966
v -0.015031 -0.004184 0.009674
v -0.015315 -0.012586 0.001794
v -0.015002 -0.012601 0.001607
v -0.017464 0.011587 0.001953
v -0.017508 0.011358 0.001892
v -0.017254 0.009325 0.002152
v -0.016743 0.007548 0.002292
v -0.016415 0.006103 0.002501
v -0.016516 0.005256 0.002610
v -0.016400 0.005417 0.002719
v -0.016561 0.004328 0.001896
v -0.016593 0.006730 0.004464
v -0.016362 0.004840 0.003205
v -0.016991 0.001539 -0.000135
v -0.016461 0.004278 0.003790
v -0.016461 0.003425 0.004334
v -0.015901 0.002229 0.003249
v -0.015882 0.004388 0.005060
v -0.016132 0.003795 0.005701
v -0.016009 0.001894 0.003570
v -0.016157 -0.000843 0.001214
v -0.015850 0.003035 0.005688
v -0.016099 0.001244 0.004021
v -0.015764 0.003473 0.007445
v -0.016148 0.003236 0.006976
v -0.015672 0.002966 0.007003
v -0.016224 -0.002152 0.001481
v -0.015356 0.001421 0.005948
v -0.015854 -0.002666 0.001933
v -0.015688 0.003134 0.009390
v -0.015830 -0.001061 0.004303
v -0.015660 -0.001460 0.004013
v -0.015627 -0.002628 0.002983
v -0.015731 -0.004029 0.000723
v -0.015711 -0.003867 0.002663
v -0.015597 -0.004359 0.001904
v -0.015384 -0.003545 0.003160
v -0.015706 -0.003538 0.003753
v -0.015510 0.000061 0.007719
v -0.015784 -0.002162 0.005642
v -0.015394 -0.001872 0.005878
v -0.015443 -0.000131 0.008196
v -0.015170 -0.002353 0.005808
v -0.015662 -0.001088 0.007459
v -0.015252 -0.001260 0.008308
v -0.015038 -0.003763 0.005343
v -0.015136 -0.003475 0.006765
v -0.014832 -0.004184 0.005789
v -0.014852 -0.001290 0.009133
v -0.015889 -0.007850 0.001802
v -0.014615 -0.000836 0.009586
v -0.015274 -0.001035 0.009742
v -0.015302 -0.009418 0.001499
v -0.015280 -0.007691 0.003852
v -0.014369 -0.006065 0.006448
v -0.014830 -0.006096 0.005989
v -0.015371 -0.008924 0.003245
v -0.014845 -0.004127 0.008957
v -0.015380 -0.010909 0.001396
v -0.014648 -0.005330 0.007976
v -0.013965 -0.004649 0.009510
v -0.014271 -0.005297 0.008743
v -0.014448 -0.012838 0.001548
v -0.017258 0.011840 0.002273
v -0.017104 0.011489 0.001868
v -0.017170 0.009966 0.002065
v -0.016926 0.010723 0.003355
v -0.017500 0.009403 0.003493
v -0.016835 0.008085 0.003735
v -0.016490 0.006638 0.002530
v -0.016295 0.006306 0.002659
v -0.016375 0.005620 0.002403
v -0.016435 0.003930 0.001389
v -0.016395 0.006491 0.004701
v -0.016506 0.002869 0.000632
v -0.015986 0.004580 0.003195
v -0.016102 0.004894 0.004273
v -0.016417 0.001746 0.001544
v -0.016240 0.000585 -0.000183
v -0.016084 -0.000171 -0.000331
v -0.016017 0.003295 0.004045
v -0.015632 0.004399 0.005514
v -0.015965 0.004102 0.005376
v -0.016304 -0.001325 -0.000385
v -0.015775 0.003069 0.004349
v -0.015553 0.005233 0.007007
v -0.016032 -0.000378 0.001249
v -0.015372 -0.002109 -0.000160
v -0.015673 0.002841 0.005051
v -0.015910 0.002848 0.005435
v -0.016036 -0.003031 0.000083
v -0.015398 0.003472 0.007380
v -0.015561 0.001938 0.006058
v -0.015573 -0.003591 0.000486
v -0.015442 0.004050 0.009498
v -0.015854 -0.000015 0.004532
v -0.015763 -0.002602 0.001685
v -0.015507 -0.000399 0.004522
v -0.015004 0.003344 0.009546
v -0.015378 -0.001069 0.004292
v -0.015425 -0.004212 0.001103
v -0.015650 -0.004604 0.001219
v -0.015871 -0.002161 0.003439
v -0.015408 -0.003996 0.002092
v -0.015466 -0.004319 0.001520
v -0.015091 -0.003608 0.003660
v -0.015205 -0.002542 0.005810
v -0.014791 -0.003563 0.004845
v -0.015046 -0.000137 0.009144
v -0.014611 -0.003916 0.005698
v -0.014657 -0.003169 0.006316
v -0.014945 -0.004556 0.005388
v -0.014521 -0.001177 0.009395
v -0.015337 -0.008727 0.001606
v -0.014706 -0.003959 0.007129
v -0.014389 -0.004251 0.007312
v -0.014667 -0.007012 0.004585
v -0.014870 -0.007441 0.004138
v -0.014459 -0.008228 0.003718
v -0.014048 -0.008732 0.003520
v -0.014691 -0.011860 0.001487
v -0.014771 -0.004215 0.009433
v -0.014645 -0.012613 0.001500
v -0.014751 -0.004512 0.009728
v -0.014449 -0.005015 0.009572
v -0.014948 -0.012482 0.002214
v -0.017016 0.011807 0.001971
v -0.016514 0.007016 0.002441
v -0.016166 0.007901 0.003818
v -0.016233 0.004986 0.001960
v -0.016021 0.006941 0.004426
v -0.016035 0.005432 0.002592
v -0.016214 0.004282 0.001584
v -0.016690 0.001952 0.000058
v -0.016015 0.001711 -0.000013
v -0.015625 0.006274 0.005189
v -0.015982 0.003674 0.003650
v -0.016175 0.002359 0.002127
v -0.016059 0.002379 0.002746
v -0.015692 0.003288 0.003674
v -0.015568 -0.000616 -0.000319
v -0.015399 0.003964 0.005877
v -0.015616 0.001600 0.003872
v -0.015444 0.003426 0.005894
v -0.016085 -0.001243 0.001220
v -0.015616 -0.001977 0.001285
v -0.015019 -0.002315 0.001355
v -0.015528 -0.002334 0.001399
v -0.015045 0.002000 0.006148
v -0.015513 0.002336 0.006387
v -0.015172 0.000107 0.004551
v -0.015248 -0.002891 0.001897
v -0.015326 0.003529 0.008733
v -0.014923 -0.000444 0.004614
v -0.014133 0.000953 0.006320
v -0.015139 0.000866 0.006073
v -0.015172 -0.004036 0.001205
v -0.014916 0.004002 0.009791
v -0.014976 -0.001263 0.004292
v -0.015094 -0.001650 0.004015
v -0.015231 -0.002764 0.003051
v -0.015277 -0.003804 0.002405
v -0.015027 -0.001469 0.006261
v -0.014891 -0.001665 0.006121
v -0.015291 -0.003499 0.004289
v -0.014503 -0.001217 0.006965
v -0.014433 -0.001157 0.007368
v -0.014197 -0.000091 0.008900
v -0.014778 -0.000461 0.009538
v -0.014865 -0.006217 0.003284
v -0.015097 -0.006555 0.002908
v -0.015074 -0.007832 0.001992
v -0.014859 -0.005070 0.004753
v -0.014198 -0.004100 0.006140
v -0.014479 -0.004354 0.005998
v -0.014272 -0.004375 0.006207
v -0.014562 -0.008761 0.001682
v -0.014095 -0.004405 0.007084
v -0.014576 -0.004256 0.007855
v -0.014452 -0.006661 0.005189
v -0.014314 -0.005656 0.007500
v -0.014912 -0.009751 0.003117
v -0.014778 -0.010789 0.003045
v -0.013783 -0.011714 0.002942
v -0.014443 -0.012697 0.002062
v -0.014678 -0.012722 0.001821
v -0.016365 0.010509 0.001946
v -0.016264 0.008427 0.002036
v -0.016085 0.005451 0.002204
v -0.015907 0.005335 0.002277
v -0.015928 0.004734 0.001783
v -0.015972 0.003748 0.001198
v -0.016140 0.006246 0.002871
v -0.016018 0.005294 0.003858
v -0.015706 0.002189 0.001758
v -0.015795 0.000379 -0.000151
v -0.016201 0.005214 0.006598
v -0.015600 0.004825 0.004606
v -0.015364 0.002419 0.003143
v -0.015198 0.003012 0.003604
v -0.015749 0.000818 0.001336
v -0.015365 0.002104 0.003632
v -0.014811 0.003924 0.006246
v -0.014921 0.003046 0.005314
v -0.015344 0.003680 0.005991
v -0.015249 0.003190 0.005655
v -0.015291 0.001055 0.004200
v -0.015140 0.003678 0.008377
v -0.015108 -0.002622 0.001563
v -0.015253 -0.003841 0.000778
v -0.014761 -0.003933 0.001183
v -0.014784 0.003860 0.009902
v -0.014842 -0.002326 0.003620
v -0.015067 -0.003845 0.001956
v -0.014954 0.000218 0.007232
v -0.014693 0.000144 0.007577
v -0.014751 -0.003735 0.003180
v -0.014677 -0.000026 0.008619
v -0.014539 -0.002395 0.005924
v -0.014626 -0.002882 0.006033
v -0.014903 -0.000255 0.009336
v -0.014171 -0.001212 0.007925
v -0.014506 -0.003662 0.005318
v -0.014649 -0.001273 0.008413
v -0.014317 -0.001291 0.009006
v -0.014108 -0.000991 0.009476
v -0.014365 -0.003696 0.006858
v -0.014074 -0.004127 0.006947
v -0.014090 -0.004310 0.006683
v -0.014607 -0.009328 0.001509
v -0.014540 -0.010445 0.001429
v -0.014173 -0.004420 0.008399
v -0.013671 -0.004675 0.008991
v -0.013566 -0.005919 0.007819
v -0.014064 -0.010985 0.003061
v -0.013372 -0.013171 0.001575
v -0.014009 -0.012211 0.002718
v -0.016655 0.011889 0.002193
v -0.016091 0.011832 0.002777
v -0.016910 0.011533 0.003000
v -0.016898 0.008834 0.002093
v -0.015737 0.008600 0.003601
v -0.015817 0.007495 0.004041
v -0.015966 0.006628 0.002642
v -0.015556 0.004693 0.002443
v -0.015568 0.004597 0.001914
v -0.015660 0.004563 0.002824
v -0.015417 0.002933 0.000688
v -0.015559 0.002270 0.000230
v -0.015392 0.003845 0.002918
v -0.016042 0.001148 -0.000104
v -0.016263 0.005616 0.005881
v -0.015391 0.003538 0.003091
v -0.014624 0.006538 0.005241
v -0.015309 -0.000225 -0.000251
v -0.015269 0.004634 0.005159
v -0.015277 0.003142 0.003570
v -0.014914 0.002558 0.002751
v -0.015161 0.004356 0.005623
v -0.015358 0.003102 0.003830
v -0.015171 0.002501 0.003394
v -0.015184 0.005055 0.007744
v -0.014642 0.003660 0.006344
v -0.015052 -0.001839 0.001222
v -0.015134 -0.002954 0.000180
v -0.014955 0.003795 0.007847
v -0.014904 0.003685 0.007518
v -0.015030 0.002526 0.006518
v -0.014729 0.000289 0.004677
v -0.014364 0.000544 0.004912
v -0.014765 -0.003690 0.000793
v -0.014491 -0.000036 0.004887
v -0.014963 -0.002953 0.001978
v -0.014583 -0.000617 0.004767
v -0.014922 -0.004002 0.001518
v -0.014550 0.003688 0.009869
v -0.014900 -0.002861 0.002543
v -0.014230 -0.000899 0.005109
v -0.014534 -0.001361 0.004581
v -0.014676 -0.002742 0.003206
v -0.014571 -0.004051 0.001816
v -0.014579 -0.001958 0.004110
v -0.014662 -0.003870 0.002440
v -0.014921 0.000337 0.006894
v -0.014474 -0.003562 0.004291
v -0.014740 0.000047 0.008077
v -0.013616 0.000163 0.007650
v -0.013832 -0.000407 0.009331
v -0.013786 -0.003221 0.006267
v -0.013898 -0.004048 0.006196
v -0.014597 -0.005944 0.003818
v -0.014184 -0.007117 0.002822
v -0.014957 -0.007327 0.002376
v -0.013826 -0.005419 0.005060
v -0.014011 -0.008044 0.002163
v -0.014309 -0.004828 0.005504
v -0.013390 -0.009285 0.001715
v -0.013969 -0.004556 0.006647
v -0.013653 -0.004700 0.007513
v -0.014012 -0.010101 0.001470
v -0.013896 -0.007032 0.005008
v -0.013397 -0.007261 0.004974
v -0.014275 -0.011083 0.001415
v -0.013326 -0.004963 0.009403
v -0.013559 -0.004998 0.009532
v -0.013702 -0.005142 0.009549
v -0.013983 -0.005265 0.009313
v -0.013940 -0.012646 0.002352
v -0.013434 -0.013157 0.001811
v -0.016100 0.011989 0.002409
v -0.016507 0.011218 0.003206
v -0.015634 0.007649 0.002131
v -0.016017 0.008867 0.003555
v -0.015112 0.007078 0.004463
v -0.015153 0.003491 0.001144
v -0.015545 0.004065 0.001443
v -0.015510 0.006640 0.004793
v -0.015214 0.004182 0.002293
v -0.014954 0.002682 0.000607
v -0.014923 0.002077 0.000182
v -0.015392 0.001933 0.000044
v -0.015366 0.002497 0.002016
v -0.015156 0.003551 0.002930
v -0.015178 0.002661 0.002347
v -0.015258 0.003025 0.004357
v -0.014872 0.002971 0.004836
v -0.014686 0.002073 0.003863
v -0.015409 0.000107 0.001368
v -0.013905 0.005826 0.007271
v -0.014792 0.005799 0.006508
v -0.015116 -0.001780 -0.000162
v -0.014782 0.004285 0.005936
v -0.014902 0.001534 0.004078
v -0.014789 0.004993 0.008264
v -0.014855 0.003252 0.005803
v -0.014530 0.003959 0.006573
v -0.014401 0.001465 0.004437
v -0.014671 0.003235 0.007162
v -0.014765 0.000793 0.004477
v -0.014694 0.001695 0.006074
v -0.014044 0.001323 0.006202
v -0.014199 -0.003586 0.000804
v -0.014218 0.000157 0.005066
v -0.014546 -0.002869 0.002292
v -0.013909 -0.000702 0.005248
v -0.014088 -0.001230 0.005048
v -0.014153 -0.001623 0.004727
v -0.014308 -0.003845 0.002756
v -0.014192 -0.002024 0.004662
v -0.014405 -0.001406 0.006546
v -0.014273 -0.003543 0.004811
v -0.014108 -0.002704 0.006001
v -0.013889 -0.003687 0.005789
v -0.013759 -0.001214 0.008981
v -0.013925 -0.003583 0.006629
v -0.013716 -0.006592 0.003522
v -0.013852 -0.007666 0.002475
v -0.013587 -0.003845 0.006732
v -0.013794 -0.004268 0.006622
v -0.013632 -0.004077 0.006782
v -0.013479 -0.009775 0.001548
v -0.014112 -0.007463 0.004393
v -0.013407 -0.006603 0.006190
v -0.013400 -0.012222 0.001410
v -0.013882 -0.006160 0.006763
v -0.013129 -0.005475 0.009553
v -0.015644 0.012029 0.002038
v -0.016201 0.011811 0.001981
v -0.015910 0.011281 0.001886
v -0.015941 0.010696 0.003361
v -0.016262 0.009729 0.001976
v -0.015571 0.010197 0.003444
v -0.015600 0.007167 0.002348
v -0.015543 0.006243 0.003091
v -0.015136 0.003893 0.001601
v -0.014982 0.003911 0.002296
v -0.015107 0.005581 0.003848
v -0.015011 0.003573 0.002647
v -0.014904 0.002503 0.001999
v -0.014853 0.003227 0.003728
v -0.014806 0.001259 0.001439
v -0.015323 0.001805 0.001508
v -0.014476 0.004908 0.005258
v -0.014566 0.003092 0.004418
v -0.014839 0.002436 0.003345
v -0.014254 -0.001176 -0.000100
v -0.015141 -0.001256 -0.000183
v -0.014886 -0.001161 0.001242
v -0.014235 0.003841 0.006764
v -0.014068 0.004077 0.007007
v -0.014671 0.003399 0.006157
v -0.013933 0.002865 0.005958
v -0.014967 -0.002575 0.000011
v -0.014966 0.004711 0.008683
v -0.013857 0.004314 0.007711
v -0.014216 0.004067 0.007529
v -0.014196 0.001207 0.004788
v -0.014724 -0.003046 0.000307
v -0.014343 0.004795 0.008987
v -0.013995 0.002389 0.006310
v -0.014323 -0.002035 0.001372
v -0.014211 -0.002728 0.001956
v -0.014623 0.003789 0.008793
v -0.014133 0.000567 0.005040
v -0.014125 0.004199 0.009787
v -0.014623 0.000709 0.006360
v -0.014791 0.000495 0.006602
v -0.014193 -0.002280 0.004176
v -0.014307 -0.002651 0.003682
v -0.014364 -0.002872 0.003101
v -0.014022 -0.002170 0.004406
v -0.013720 0.000108 0.008297
v -0.013807 -0.001247 0.007058
v -0.013646 -0.002237 0.006189
v -0.013521 -0.003475 0.005168
v -0.013771 -0.003493 0.005413
v -0.013343 -0.001198 0.007471
v -0.013711 -0.002974 0.006115
v -0.013800 -0.000708 0.009427
v -0.013894 -0.001260 0.008605
v -0.014082 -0.006642 0.003273
v -0.013907 -0.004858 0.005886
v -0.013429 -0.004893 0.006908
v -0.013481 -0.008291 0.003925
v -0.013617 -0.006756 0.005619
v -0.013106 -0.008930 0.003681
v -0.013837 -0.009414 0.003330
v -0.013747 -0.012772 0.001448
v -0.013379 -0.011341 0.003077
v -0.012609 -0.005476 0.009447
v -0.012659 -0.005246 0.009167
v -0.013619 -0.005659 0.008536
v -0.012868 -0.013020 0.001716
v -0.012949 -0.005765 0.009347
v -0.013666 -0.012517 0.002556
v -0.012958 -0.012983 0.002345
v -0.015525 0.012024 0.002580
v -0.016501 0.011404 0.003115
v -0.015669 0.008843 0.001904
v -0.014922 0.008282 0.001989
v -0.014837 0.009286 0.003525
v -0.015176 0.008373 0.003693
v -0.015192 0.007327 0.002220
v -0.014575 0.006173 0.003324
v -0.014627 0.003850 0.002282
v -0.014660 0.003173 0.000988
v -0.014760 0.005891 0.003651
v -0.014244 0.002553 0.002613
v -0.014526 0.006290 0.005732
v -0.014531 0.005399 0.004371
v -0.015004 0.002190 0.001709
v -0.014191 -0.000251 -0.000134
v -0.014490 0.004216 0.006331
v -0.014040 0.004390 0.006877
v -0.014406 0.002984 0.005370
v -0.014300 0.002979 0.004914
v -0.013960 0.004217 0.007373
v -0.014063 0.001544 0.004382
v -0.013534 0.002103 0.006276
v -0.014116 0.002209 0.006218
v -0.014095 0.003909 0.009149
v -0.014241 0.001690 0.006110
v -0.014176 -0.002382 0.001585
v -0.014195 0.003785 0.009519
v -0.013539 -0.000197 0.005106
v -0.013986 -0.002884 0.002534
v -0.013897 -0.001738 0.004603
v -0.013503 -0.001105 0.004928
v -0.013596 -0.001846 0.004369
v -0.013008 -0.003912 0.001895
v -0.013049 0.000359 0.007216
v -0.014158 -0.003647 0.003897
v -0.013740 -0.001769 0.006464
v -0.013212 -0.003622 0.005665
v -0.012988 -0.003570 0.006435
v -0.013592 -0.006190 0.004221
v -0.013092 -0.007337 0.003083
v -0.013269 -0.004277 0.006502
v -0.013309 -0.008292 0.002246
v -0.013234 -0.004235 0.006775
v -0.013450 -0.005061 0.006189
v -0.012503 -0.005294 0.007860
v -0.012668 -0.006761 0.006819
v -0.013122 -0.011503 0.001395
v -0.012584 -0.006253 0.008356
v -0.013176 -0.010736 0.003199
v -0.016238 0.011655 0.001912
v -0.015763 0.010388 0.001930
v -0.015102 0.011117 0.003281
v -0.014401 0.007988 0.003982
v -0.014939 0.006807 0.002739
v -0.015129 0.007595 0.004113
v -0.014381 0.007078 0.004708
v -0.014331 0.006619 0.003120
v -0.014222 0.006205 0.003563
v -0.014661 0.003543 0.002999
v -0.014146 0.002391 0.002140
v -0.014291 0.003363 0.003691
v -0.014054 0.004718 0.005975
v -0.013977 0.002522 0.003246
v -0.014148 0.002313 0.003767
v -0.013652 0.002245 0.003703
v -0.014552 -0.002111 -0.000097
v -0.013848 0.002896 0.004983
v -0.014286 -0.002334 -0.000073
v -0.014184 0.002015 0.004069
v -0.013739 0.004050 0.007251
v -0.013883 0.004023 0.007381
v -0.014111 0.003601 0.007327
v -0.013530 0.003403 0.007089
v -0.013834 0.002904 0.006757
v -0.014247 0.004488 0.009506
v -0.013766 0.000752 0.004845
v -0.014157 -0.003876 0.001142
v -0.013269 -0.000576 0.005073
v -0.013661 -0.002260 0.003928
v -0.013652 -0.002752 0.003258
v -0.013509 -0.002884 0.002893
v -0.013441 -0.003813 0.002835
v -0.013425 -0.001450 0.006921
v -0.013379 -0.002029 0.006381
v -0.013708 -0.003579 0.004507
v -0.013425 -0.002728 0.006118
v -0.013008 -0.003564 0.005308
v -0.013360 -0.000362 0.009169
v -0.013244 -0.001130 0.009061
v -0.012944 -0.000859 0.009238
v -0.013091 -0.004117 0.006198
v -0.013423 -0.008741 0.001961
v -0.013273 -0.010862 0.001405
v -0.013386 -0.009898 0.003282
v -0.013180 -0.004910 0.008445
v -0.013595 -0.012237 0.002753
v -0.011719 -0.012742 0.002856
v -0.012796 -0.013125 0.001974
v -0.015192 0.011823 0.002927
v -0.015231 0.011488 0.003139
v -0.014739 0.007456 0.002329
v -0.014810 0.003842 0.001911
v -0.014700 0.003578 0.001400
v -0.013781 0.006117 0.003944
v -0.014613 0.001240 -0.000017
v -0.014143 0.001556 0.001568
v -0.014769 -0.000568 -0.000199
v -0.014610 0.000700 0.001421
v -0.013810 0.004464 0.007138
v -0.014326 -0.000041 0.001475
v -0.013709 0.001341 0.004365
v -0.013422 0.003850 0.006815
v -0.013897 0.003811 0.006804
v -0.013285 0.004606 0.007739
v -0.014153 0.004134 0.008280
v -0.013381 0.003801 0.007268
v -0.013902 -0.002786 0.000129
v -0.013479 0.004734 0.009538
v -0.013386 0.000839 0.004673
v -0.013722 -0.002590 0.001766
v -0.013819 0.004128 0.009730
v -0.013598 0.004119 0.009567
v -0.013567 -0.002910 0.002388
v -0.014113 -0.004018 0.001528
v -0.013196 -0.002116 0.004178
v -0.013320 -0.002740 0.003431
v -0.012770 -0.003854 0.003561
v -0.013062 -0.003859 0.002886
v -0.013081 0.000123 0.007887
v -0.012711 -0.003601 0.004919
v -0.012440 -0.002730 0.006342
v -0.012601 -0.001239 0.008047
v -0.012869 -0.001245 0.008559
v -0.012918 -0.004022 0.006731
v -0.012784 -0.007259 0.003322
v -0.012942 -0.006265 0.004585
v -0.012576 -0.006292 0.004865
v -0.012842 -0.004459 0.006797
v -0.013149 -0.010417 0.001443
v -0.013053 -0.008080 0.004260
v -0.012778 -0.012454 0.001474
v -0.012004 -0.012940 0.001585
v -0.012751 -0.012832 0.001595
v -0.012084 -0.011327 0.003245
v -0.012005 -0.005794 0.009419
v -0.012659 -0.005709 0.009492
v -0.012245 -0.006196 0.009256
v -0.015202 0.012214 0.002186
v -0.014619 0.012199 0.002711
v -0.014622 0.010000 0.001765
v -0.015028 0.009277 0.001841
v -0.014761 0.010222 0.003460
v -0.014900 0.007734 0.002150
v -0.014075 0.002499 0.000509
v -0.013836 0.006585 0.005632
v -0.013939 0.003720 0.002816
v -0.013916 0.000529 0.000009
v -0.013492 0.002541 0.002814
v -0.013638 -0.000380 -0.000058
v -0.013764 0.001085 0.001538
v -0.013786 0.005531 0.008126
v -0.013525 -0.001426 -0.000052
v -0.013154 0.005699 0.008400
v -0.013555 -0.000239 0.001619
v -0.013136 0.004127 0.007133
v -0.013680 0.002766 0.005798
v -0.013774 -0.001245 0.001386
v -0.014021 -0.001710 0.001325
v -0.013327 -0.001914 0.001362
v -0.013222 0.002668 0.006594
v -0.012890 0.001930 0.006379
v -0.013097 0.004763 0.009576
v -0.013301 0.004232 0.009263
v -0.012997 0.004578 0.009565
v -0.013195 0.000377 0.004876
v -0.012873 -0.003891 0.001640
v -0.012805 -0.000930 0.005113
v -0.013133 0.000573 0.006901
v -0.013167 -0.001174 0.004877
v -0.012720 -0.002490 0.004067
v -0.013049 0.000240 0.007494
v -0.012543 -0.000062 0.008433
v -0.012435 -0.002285 0.006552
v -0.012764 -0.003238 0.006232
v -0.012694 -0.000570 0.009179
v -0.012480 -0.003433 0.006253
v -0.012184 -0.004537 0.006371
v -0.012381 -0.008766 0.002191
v -0.012585 -0.009633 0.001703
v -0.012713 -0.010227 0.001468
v -0.012710 -0.005415 0.006570
v -0.012563 -0.011095 0.001381
v -0.012681 -0.007381 0.005354
v -0.012236 -0.005481 0.007492
v -0.012880 -0.009516 0.003475
v -0.012166 -0.012473 0.001462
v -0.011888 -0.005601 0.008063
v -0.012143 -0.010178 0.003421
v -0.012233 -0.013061 0.002443
v -0.014796 0.012169 0.001913
v -0.015020 0.011672 0.001846
v -0.014274 0.011949 0.003076
v -0.014505 0.008682 0.003672
v -0.014110 0.007433 0.004432
v -0.014297 0.003834 0.002383
v -0.013954 0.003055 0.000972
v -0.013647 0.006870 0.005266
v -0.013549 0.003773 0.002158
v -0.012701 0.006873 0.006131
v -0.013945 0.005076 0.005385
v -0.013841 0.006225 0.006425
v -0.013429 0.002467 0.002295
v -0.013709 0.001929 0.001735
v -0.013183 0.000345 0.000116
v -0.011930 0.006755 0.007522
v -0.013437 0.002473 0.003276
v -0.012978 0.004914 0.007286
v -0.013364 0.002811 0.005311
v -0.013509 0.001760 0.004114
v -0.012795 -0.000814 0.001616
v -0.013262 -0.002704 0.000160
v -0.013526 0.003027 0.006154
v -0.012938 0.002897 0.005852
v -0.012796 0.003880 0.007225
v -0.012695 0.003443 0.006989
v -0.013427 -0.002170 0.001429
v -0.012789 0.002848 0.006695
v -0.012474 0.005114 0.009477
v -0.012882 0.000397 0.004973
v -0.013348 -0.003732 0.001038
v -0.012798 0.001594 0.006434
v -0.012926 -0.002895 0.001951
v -0.013488 -0.003918 0.001387
v -0.012965 0.001019 0.006620
v -0.012982 -0.000142 0.005096
v -0.012452 -0.000983 0.005375
v -0.012747 -0.003036 0.003171
v -0.012965 -0.002957 0.003385
v -0.012803 -0.001344 0.007293
v -0.013310 -0.000164 0.008891
v -0.012390 -0.001299 0.007601
v -0.012018 -0.000741 0.009049
v -0.012511 -0.001175 0.008853
v -0.012011 -0.003496 0.006349
v -0.013051 -0.007892 0.002629
v -0.012552 -0.004233 0.006818
v -0.012504 -0.006685 0.004315
v -0.012506 -0.004602 0.006718
v -0.011983 -0.010792 0.001344
v -0.012052 -0.005908 0.006319
v -0.012100 -0.005665 0.006913
v -0.012031 -0.008015 0.004916
v -0.012803 -0.007961 0.004507
v -0.012207 -0.005442 0.008913
v -0.011836 -0.007161 0.007018
v -0.012073 -0.005591 0.009253
v -0.011773 -0.013183 0.001728
v -0.011681 -0.006722 0.008550
v -0.011680 -0.006256 0.009392
v -0.011692 -0.006532 0.009170
v -0.012005 -0.013215 0.002164
v -0.011078 -0.006745 0.009314
v -0.014276 0.012547 0.001985
v -0.014644 0.010844 0.001849
v -0.013639 0.011520 0.003250
v -0.014233 0.009737 0.003474
v -0.013588 0.009412 0.003549
v -0.013579 0.003688 0.001761
v -0.013980 0.003430 0.001310
v -0.014072 0.001668 0.000087
v -0.012819 0.006136 0.004712
v -0.013707 0.005659 0.004694
v -0.013920 0.002098 0.001871
v -0.013135 -0.000803 -0.000040
v -0.013524 0.003167 0.004244
v -0.013221 0.002363 0.003612
v -0.012541 0.004960 0.007512
v -0.012668 0.004799 0.008445
v -0.012721 0.004803 0.007842
v -0.012940 0.004099 0.007284
v -0.012733 0.001611 0.004498
v -0.013089 0.005222 0.009122
v -0.012931 0.001308 0.004580
v -0.012537 0.004734 0.009360
v -0.013367 -0.003392 0.000661
v -0.012867 -0.002655 0.001668
v -0.012538 -0.000065 0.005336
v -0.012590 -0.003109 0.002354
v -0.012719 -0.001450 0.004914
v -0.012539 -0.003952 0.001848
v -0.012407 -0.001534 0.005229
v -0.012069 -0.004175 0.002883
v -0.012524 0.000312 0.007348
v -0.012046 -0.001546 0.005945
v -0.012399 -0.003865 0.003901
v -0.012148 -0.001504 0.007252
v -0.012437 -0.001829 0.006851
v -0.012049 -0.000472 0.008981
v -0.012202 -0.003855 0.005684
v -0.011840 -0.004023 0.006622
v -0.012332 -0.004068 0.005965
v -0.012020 -0.009229 0.001979
v -0.012672 -0.005707 0.005847
v -0.012111 -0.007428 0.005773
v -0.011037 -0.008213 0.005427
v -0.011722 -0.008824 0.004270
v -0.011804 -0.009337 0.003845
v -0.011413 -0.009952 0.003655
v -0.011514 -0.006948 0.008143
v -0.012223 -0.012181 0.003010
v -0.011638 -0.013251 0.002390
v -0.011774 -0.013293 0.002013
v -0.014174 0.012494 0.002383
v -0.014246 0.010913 0.003356
v -0.014233 0.008120 0.002094
v -0.013593 0.008956 0.003654
v -0.013581 0.006991 0.003089
v -0.013264 0.007684 0.004457
v -0.013051 0.003684 0.002569
v -0.012912 0.002435 0.002043
v -0.013629 0.001250 0.000064
v -0.013238 0.003371 0.003556
v -0.013032 0.003515 0.003141
v -0.013162 0.002588 0.002538
v -0.012912 0.005755 0.005288
v -0.013365 0.001606 0.001604
v -0.012773 0.003252 0.003878
v -0.012828 0.003200 0.004306
v -0.012553 0.006177 0.008085
v -0.012882 0.002254 0.003994
v -0.012703 0.002447 0.003886
v -0.012620 0.004453 0.007345
v -0.012472 0.004698 0.007536
v -0.012359 0.004951 0.007749
v -0.012393 0.004504 0.007367
v -0.012451 0.004050 0.007010
v -0.012731 0.004092 0.006898
v -0.012388 0.003444 0.006385
v -0.012405 0.002999 0.006014
v -0.012584 0.002818 0.005483
v -0.012307 0.005008 0.008179
v -0.012514 0.004173 0.007287
v -0.012385 0.003776 0.007025
v -0.012864 0.002398 0.006503
v -0.012315 0.001347 0.004920
v -0.012555 -0.002171 0.001474
v -0.012144 0.005078 0.009371
v -0.012418 0.000537 0.005325
v -0.011876 -0.002966 0.002478
v -0.011775 0.001653 0.006630
v -0.012051 0.000655 0.007038
v -0.012189 -0.003061 0.002681
v -0.012208 0.000229 0.005704
v -0.012352 -0.002997 0.003474
v -0.012095 -0.000676 0.005817
v -0.012363 -0.002347 0.004305
v -0.012159 -0.004059 0.002221
v -0.012273 -0.002087 0.004742
v -0.012176 -0.002668 0.004076
v -0.012006 -0.002441 0.004597
v -0.011823 -0.001601 0.006040
v -0.011736 -0.003873 0.004212
v -0.012239 -0.003662 0.004749
v -0.012136 -0.000313 0.008859
v -0.011925 -0.003768 0.005399
v -0.012036 -0.000984 0.008973
v -0.011847 -0.001214 0.008523
v -0.011832 -0.004090 0.005980
v -0.011570 -0.004435 0.006206
v -0.011722 -0.004497 0.006838
v -0.011963 -0.007679 0.003379
v -0.011481 -0.009265 0.002068
v -0.012191 -0.008058 0.002866
v -0.011835 -0.009712 0.001665
v -0.012581 -0.006049 0.005270
v -0.011399 -0.011149 0.001348
v -0.011517 -0.008386 0.004833
v -0.011596 -0.005749 0.008422
v -0.012799 -0.011722 0.003058
v -0.011031 -0.006446 0.009325
v -0.010563 -0.007287 0.008719
v -0.011306 -0.012976 0.002831
v -0.011167 -0.006865 0.009120
v -0.014267 0.012368 0.001870
v -0.013899 0.011753 0.001841
v -0.013303 0.011047 0.003368
v -0.013631 0.009400 0.001798
v -0.013946 0.007568 0.002485
v -0.013278 0.008700 0.003773
v -0.013425 0.007246 0.004872
v -0.012994 0.003019 0.001133
v -0.013385 0.002206 0.000402
v -0.012842 0.007022 0.005580
v -0.012663 0.002700 0.002336
v -0.012824 0.002064 0.001715
v -0.012941 0.002572 0.003142
v -0.012613 0.003114 0.004714
v -0.012123 0.005493 0.009280
v -0.012750 -0.001774 0.001431
v -0.012304 0.004852 0.008983
v -0.012578 -0.002774 0.000354
v -0.012130 0.001430 0.005070
v -0.012398 -0.003504 0.000948
v -0.012011 0.000932 0.005855
v -0.012401 -0.002851 0.002005
v -0.012621 -0.003788 0.001360
v -0.011699 0.000789 0.007056
v -0.011843 -0.000408 0.006043
v -0.011659 0.000282 0.007561
v -0.011768 -0.001098 0.006187
v -0.011843 -0.002652 0.004290
v -0.011837 -0.001938 0.005747
v -0.011953 -0.002405 0.005238
v -0.011564 -0.000125 0.008380
v -0.011864 -0.003112 0.006335
v -0.011527 -0.003721 0.005809
v -0.011232 -0.000975 0.008858
v -0.011680 -0.004701 0.006863
v -0.011265 -0.008068 0.003267
v -0.011548 -0.009695 0.001658
v -0.011468 -0.004880 0.006781
v -0.011893 -0.006725 0.004832
v -0.011609 -0.007516 0.003878
v -0.011573 -0.010623 0.001358
v -0.011230 -0.006261 0.006643
v -0.011012 -0.009380 0.004121
v -0.011099 -0.006036 0.008609
v -0.010894 -0.011241 0.003421
v -0.010560 -0.006490 0.009129
v -0.010356 -0.012564 0.003229
v -0.010737 -0.006798 0.009323
v -0.011005 -0.012665 0.003072
v -0.011185 -0.013611 0.002016
v -0.013469 0.012461 0.002196
v -0.013543 0.012222 0.001940
v -0.013749 0.012287 0.002847
v -0.013952 0.011082 0.001833
v -0.013307 0.008954 0.001897
v -0.012787 0.008662 0.002040
v -0.013620 0.010569 0.003416
v -0.013423 0.008202 0.004024
v -0.013298 0.006829 0.003403
v -0.012755 0.006650 0.004006
v -0.012775 0.003652 0.002131
v -0.012707 0.003345 0.001518
v -0.012776 0.001912 0.000309
v -0.012502 0.003663 0.002528
v -0.012348 0.006113 0.005144
v -0.012521 0.000411 0.000226
v -0.012759 0.001289 0.001640
v -0.012417 -0.000284 0.000098
v -0.012409 -0.000750 0.000080
v -0.012561 0.005622 0.006047
v -0.012189 0.003353 0.004087
v -0.012176 0.005365 0.007269
v -0.013332 -0.002126 0.000014
v -0.012408 0.002496 0.003657
v -0.011752 0.001972 0.004565
v -0.012238 0.002079 0.004210
v -0.012187 0.003649 0.006608
v -0.012374 0.006040 0.008418
v -0.011803 0.003331 0.006295
v -0.011945 0.001745 0.004813
v -0.011603 0.003503 0.006851
v -0.012059 0.003571 0.006858
v -0.012336 -0.003134 0.000624
v -0.012051 0.005260 0.009398
v -0.012190 0.002007 0.006487
v -0.011832 0.001247 0.005718
v -0.011522 0.000725 0.006011
v -0.011972 0.000528 0.006003
v -0.011435 -0.003079 0.003122
v -0.011801 -0.003087 0.003358
v -0.011478 -0.000167 0.006265
v -0.011964 -0.002997 0.003784
v -0.011699 -0.002515 0.004707
v -0.011401 -0.001403 0.006128
v -0.011472 -0.003777 0.004924
v -0.011942 -0.001258 0.008029
v -0.011670 -0.001745 0.007115
v -0.011339 -0.000677 0.008946
v -0.011715 -0.001097 0.008793
v -0.010656 -0.004601 0.006314
v -0.011650 -0.004744 0.006513
v -0.010879 -0.008272 0.003337
v -0.011231 -0.006720 0.005660
v -0.011667 -0.011433 0.001356
v -0.011077 -0.006102 0.007245
v -0.011140 -0.005970 0.007844
v -0.010837 -0.010063 0.003741
v -0.011628 -0.012404 0.001403
v -0.011039 -0.007906 0.006062
v -0.011059 -0.007679 0.006843
v -0.011505 -0.012850 0.001473
v -0.010943 -0.006189 0.009032
v -0.010972 -0.013534 0.001683
v -0.010428 -0.007207 0.009134
v -0.011217 -0.013258 0.002635
v -0.010839 -0.013645 0.002340
v -0.009996 -0.007523 0.009125
v -0.013426 0.012503 0.002583
v -0.013834 0.011882 0.003111
v -0.013846 0.010245 0.001715
v -0.013519 0.010001 0.001708
v -0.012870 0.002333 0.000539
v -0.012287 0.006179 0.004961
v -0.012265 0.003550 0.002894
v -0.012600 0.003518 0.003291
v -0.012453 0.002800 0.002663
v -0.012435 0.002303 0.001980
v -0.011975 0.003523 0.003719
v -0.012190 -0.001334 0.000215
v -0.012553 0.000354 0.001705
v -0.011986 0.005308 0.007675
v -0.012531 0.002882 0.005222
v -0.012137 0.002880 0.005798
v -0.011937 0.002816 0.005392
v -0.012318 -0.002408 0.000283
v -0.011922 0.005101 0.009083
v -0.011883 0.001490 0.005470
v -0.011163 0.002569 0.006682
v -0.011915 -0.002448 0.001812
v -0.012070 -0.003987 0.001656
v -0.011286 -0.002669 0.004198
v -0.011258 -0.002137 0.005308
v -0.010915 0.000090 0.007882
v -0.011201 -0.003993 0.003850
v -0.011093 -0.001346 0.007711
v -0.011365 -0.002483 0.006729
v -0.011384 -0.003781 0.005514
v -0.011340 -0.003719 0.006463
v -0.010752 -0.004295 0.006700
v -0.010756 -0.004841 0.006710
v -0.011374 -0.010135 0.001585
v -0.010988 -0.010770 0.001430
v -0.010464 -0.006918 0.006289
v -0.010582 -0.013098 0.001428
v -0.010009 -0.007281 0.009272
v -0.013103 0.011690 0.001787
v -0.012666 0.009385 0.003623
v -0.012945 0.007711 0.002673
v -0.012261 0.006577 0.004461
v -0.011848 0.006542 0.004914
v -0.012683 0.003549 0.001822
v -0.012227 0.003194 0.001403
v -0.011921 0.003735 0.002736
v -0.012265 0.001554 0.000333
v -0.012422 0.006799 0.006753
v -0.011926 0.006143 0.005687
v -0.011675 0.003418 0.004003
v -0.011559 0.002446 0.003908
v -0.011471 0.005624 0.007561
v -0.012405 -0.000193 0.001725
v -0.011687 0.005418 0.007891
v -0.011493 0.005358 0.008700
v -0.011645 0.003618 0.006693
v -0.011443 0.005952 0.009077
v -0.012002 -0.001538 0.001567
v -0.011454 0.005686 0.009209
v -0.011311 0.005548 0.009117
v -0.012018 -0.002086 0.001581
v -0.011859 0.003087 0.006786
v -0.011675 0.001665 0.005093
v -0.011322 0.001046 0.005707
v -0.011673 -0.002806 0.002233
v -0.011192 -0.003006 0.003507
v -0.010756 -0.000422 0.006587
v -0.011228 -0.002432 0.004722
v -0.011511 -0.000962 0.006252
v -0.011080 -0.001764 0.005772
v -0.010891 -0.002093 0.005373
v -0.010911 -0.001172 0.006342
v -0.011140 -0.000086 0.008222
v -0.011029 -0.000475 0.008778
v -0.011205 -0.003884 0.005839
v -0.010914 -0.001199 0.008562
v -0.011013 -0.002994 0.006537
v -0.010726 -0.008070 0.003824
v -0.010555 -0.007434 0.005072
v -0.011057 -0.008766 0.004649
v -0.010343 -0.012620 0.001296
v -0.010978 -0.008063 0.005778
v -0.010679 -0.008601 0.005104
v -0.010600 -0.009726 0.004035
v -0.010368 -0.010865 0.003572
v -0.009683 -0.006859 0.008600
v -0.011010 -0.007335 0.007915
v -0.010596 -0.013853 0.001996
v -0.012866 0.012603 0.002514
v -0.012743 0.012257 0.003027
v -0.013010 0.009420 0.001757
v -0.012589 0.009235 0.001846
v -0.012309 0.010144 0.003521
v -0.012568 0.008458 0.004049
v -0.011974 0.007741 0.003166
v -0.012593 0.007908 0.004508
v -0.011993 0.007757 0.004992
v -0.011623 0.007723 0.005327
v -0.012109 0.003475 0.001669
v -0.012180 0.002158 0.000556
v -0.011477 0.006447 0.005394
v -0.011869 0.003684 0.003121
v -0.011746 0.003780 0.002534
v -0.012077 0.001834 0.001764
v -0.011902 0.002425 0.002383
v -0.012231 0.001514 0.001674
v -0.011768 0.002564 0.002852
v -0.011830 0.006467 0.008208
v -0.012051 0.002603 0.003203
v -0.011360 0.002994 0.004827
v -0.011195 0.001849 0.004599
v -0.011728 -0.001670 0.000352
v -0.011324 0.003533 0.006448
v -0.011091 0.003558 0.006955
v -0.011508 0.003017 0.005981
v -0.011804 -0.002720 0.000423
v -0.011034 0.001078 0.005632
v -0.011345 0.001998 0.006623
v -0.010993 0.000562 0.006121
v -0.011393 -0.002688 0.002041
v -0.011080 0.000136 0.006321
v -0.011127 -0.003076 0.002702
v -0.011653 -0.004053 0.001944
v -0.011128 0.000859 0.007126
v -0.011134 -0.004075 0.002447
v -0.011081 0.000462 0.007445
v -0.010853 -0.002589 0.004535
v -0.011187 -0.004025 0.003514
v -0.010715 -0.001710 0.005961
v -0.010602 -0.000323 0.008536
v -0.010892 -0.001652 0.007308
v -0.010534 -0.001083 0.008725
v -0.011139 -0.003329 0.006425
v -0.010670 -0.004079 0.005887
v -0.009988 -0.004671 0.006805
v -0.010800 -0.008704 0.002884
v -0.011071 -0.009799 0.001856
v -0.010373 -0.005141 0.006759
v -0.010238 -0.008645 0.003225
v -0.010671 -0.010352 0.001635
v -0.010211 -0.011237 0.001346
v -0.010275 -0.009453 0.004397
v -0.010231 -0.010486 0.003744
v -0.010110 -0.006539 0.007928
v -0.011077 -0.012045 0.003232
v -0.009838 -0.007085 0.009197
v -0.009599 -0.007978 0.008446
v -0.010256 -0.013634 0.002629
v -0.012869 0.012512 0.002062
v -0.012314 0.012709 0.001943
v -0.012883 0.009689 0.001717
v -0.011341 0.002182 0.000663
v -0.012085 0.000959 0.000265
v -0.010766 0.007515 0.007397
v -0.011633 0.001967 0.001922
v -0.011545 0.003690 0.003260
v -0.010576 0.006367 0.006858
v -0.011447 0.006036 0.006660
v -0.011501 -0.000375 0.000164
v -0.011725 0.000318 0.000287
v -0.011113 0.002264 0.003993
v -0.011070 0.004160 0.006895
v -0.010654 0.003183 0.006246
v -0.012000 -0.001828 0.001541
v -0.010998 -0.002137 0.001646
v -0.011461 -0.002332 0.001753
v -0.010548 0.001042 0.005832
v -0.010791 -0.002906 0.002083
v -0.011127 0.001712 0.006715
v -0.011571 -0.003862 0.001400
v -0.010303 0.001141 0.007131
v -0.010587 0.000606 0.006218
v -0.010942 -0.002898 0.003877
v -0.010389 -0.001619 0.006244
v -0.010443 -0.004081 0.003504
v -0.009978 -0.000025 0.007986
v -0.010354 -0.001408 0.007660
v -0.010363 -0.004100 0.004441
v -0.010683 -0.003885 0.005216
v -0.010643 -0.000637 0.008823
v -0.010430 -0.002457 0.006947
v -0.010329 -0.003939 0.005533
v -0.010471 -0.004939 0.006646
v -0.009602 -0.005353 0.006558
v -0.010563 -0.004702 0.006780
v -0.010014 -0.009080 0.002905
v -0.010254 -0.009520 0.002344
v -0.010253 -0.008139 0.004199
v -0.010271 -0.007293 0.005739
v -0.010223 -0.011799 0.001251
v -0.010001 -0.012286 0.001213
v -0.009885 -0.007258 0.006269
v -0.010034 -0.006859 0.007099
v -0.009643 -0.009002 0.005434
v -0.009298 -0.007092 0.007902
v -0.009888 -0.008597 0.006266
v -0.009127 -0.011692 0.003638
v -0.010091 -0.013842 0.001733
v -0.009459 -0.007135 0.008960
v -0.010153 -0.013032 0.003091
v -0.009838 -0.014053 0.002270
v -0.011997 0.012584 0.001805
v -0.012889 0.012145 0.001828
v -0.012585 0.012486 0.002863
v -0.012340 0.011477 0.003310
v -0.012222 0.008910 0.002052
v -0.012186 0.009511 0.003669
v -0.011877 0.008244 0.002648
v -0.011341 0.002001 0.000556
v -0.011294 0.000878 0.000366
v -0.010966 0.003166 0.004466
v -0.011085 0.002488 0.003512
v -0.011408 -0.000045 0.001854
v -0.010927 0.002042 0.004332
v -0.010973 0.003984 0.006635
v -0.011051 0.002858 0.005374
v -0.010977 -0.002527 0.000450
v -0.010811 0.005710 0.008783
v -0.011260 0.005500 0.008974
v -0.010459 0.005994 0.009061
v -0.010853 0.004116 0.007027
v -0.010894 0.002920 0.005931
v -0.010362 0.003237 0.006882
v -0.010787 0.001715 0.004849
v -0.010437 0.001425 0.005333
v -0.010839 -0.003191 0.000695
v -0.010827 -0.003088 0.002340
v -0.010364 -0.003940 0.001825
v -0.010292 0.000352 0.006498
v -0.010165 0.000069 0.006668
v -0.010233 0.000658 0.007387
v -0.010838 -0.003108 0.003264
v -0.010354 -0.004046 0.002318
v -0.010384 -0.003104 0.004022
v -0.009970 -0.003234 0.003331
v -0.010249 -0.002630 0.004744
v -0.010353 -0.001078 0.006605
v -0.010352 -0.002212 0.005412
v -0.010194 -0.001921 0.006063
v -0.009890 -0.001419 0.006700
v -0.009808 -0.001897 0.006494
v -0.009902 -0.001709 0.007386
v -0.010462 -0.000886 0.008845
v -0.010126 -0.003115 0.006695
v -0.009279 -0.003299 0.006713
v -0.010208 -0.003600 0.006599
v -0.010333 -0.003910 0.006597
v -0.009982 -0.004333 0.005988
v -0.009822 -0.004746 0.006298
v -0.010955 -0.009413 0.002172
v -0.009535 -0.010571 0.001755
v -0.009510 -0.008763 0.003871
v -0.009637 -0.007976 0.005164
v -0.009208 -0.007237 0.007557
v -0.009505 -0.009504 0.004806
v -0.009324 -0.010502 0.004032
v -0.009706 -0.010206 0.004106
v -0.009772 -0.013442 0.001395
v -0.009359 -0.013813 0.001496
v -0.009262 -0.014245 0.001964
v -0.009278 -0.007731 0.009164
v -0.009328 -0.007441 0.009154
v -0.009137 -0.008042 0.008976
v -0.009462 -0.013968 0.002659
v -0.009136 -0.014350 0.002389
v -0.012430 0.012783 0.002231
v -0.013011 0.011048 0.001760
v -0.012191 0.011975 0.003205
v -0.012068 0.010398 0.001690
v -0.012116 0.009442 0.001779
v -0.012135 0.008582 0.002260
v -0.011727 0.009196 0.003869
v -0.011358 0.008106 0.003049
v -0.011605 0.008830 0.004147
v -0.011220 0.008626 0.004471
v -0.011367 0.007556 0.003839
v -0.011349 0.007078 0.004540
v -0.011590 0.007138 0.007105
v -0.011018 0.006892 0.005169
v -0.011842 0.003716 0.002085
v -0.011240 0.003426 0.001759
v -0.011310 0.003120 0.001442
v -0.010819 0.003511 0.003447
v -0.011330 0.002474 0.002656
v -0.011466 0.002167 0.002163
v -0.011134 0.001772 0.001855
v -0.011094 0.007018 0.007952
v -0.011584 0.001324 0.001750
v -0.011027 0.002539 0.003037
v -0.010793 0.002398 0.003748
v -0.010981 0.006746 0.008469
v -0.011353 -0.000702 0.000199
v -0.010346 0.005991 0.008010
v -0.011059 0.006466 0.008755
v -0.010990 -0.001288 0.000420
v -0.010616 0.004195 0.006885
v -0.011165 -0.000398 0.001876
v -0.010593 0.006148 0.009138
v -0.009902 0.006177 0.008915
v -0.010517 0.002108 0.004530
v -0.011109 -0.001619 0.001632
v -0.010846 -0.002900 0.000543
v -0.010473 -0.002521 0.001743
v -0.010832 -0.003613 0.001111
v -0.010116 0.000782 0.006352
v -0.010322 -0.003316 0.002884
v -0.009893 -0.002538 0.005224
v -0.009714 -0.004188 0.003998
v -0.010017 -0.000352 0.008491
v -0.009553 -0.001566 0.007562
v -0.009653 -0.001350 0.007995
v -0.009558 -0.001018 0.008668
v -0.009987 -0.001203 0.008452
v -0.009498 -0.005554 0.006752
v -0.008865 -0.008240 0.005690
v -0.009178 -0.007628 0.006556
v -0.009078 -0.010174 0.004434
v -0.009361 -0.010995 0.003757
v -0.009350 -0.009014 0.005883
v -0.008839 -0.009220 0.006496
v -0.008141 -0.007945 0.008941
v -0.009276 -0.008414 0.007900
v -0.009254 -0.013794 0.002899
v -0.012032 0.012921 0.001990
v -0.012220 0.012839 0.002501
v -0.011831 0.012825 0.002814
v -0.011806 0.011120 0.001686
v -0.011713 0.009669 0.001783
v -0.011441 0.010506 0.003493
v -0.011337 0.007676 0.005732
v -0.010656 0.008130 0.005795
v -0.011204 0.006434 0.005917
v -0.010838 0.003583 0.002671
v -0.010869 0.003411 0.003862
v -0.010888 -0.000390 0.000237
v -0.010503 0.003234 0.004304
v -0.010832 0.001238 0.001820
v -0.010361 -0.000756 0.000345
v -0.010515 0.006072 0.007518
v -0.010451 0.006453 0.009093
v -0.010319 0.003890 0.006903
v -0.010290 0.003780 0.006559
v -0.010109 0.006165 0.009127
v -0.010141 0.003615 0.006938
v -0.009417 0.002065 0.006948
v -0.010283 -0.002728 0.001883
v -0.010525 0.002129 0.006759
v -0.010143 -0.003151 0.002439
v -0.010247 0.001594 0.006944
v -0.009804 0.000447 0.006794
v -0.010277 0.000389 0.007561
v -0.009785 -0.003047 0.004195
v -0.009775 -0.000322 0.006813
v -0.009776 -0.002793 0.004714
v -0.009569 -0.004297 0.003266
v -0.009829 -0.000737 0.006794
v -0.009057 -0.000354 0.008261
v -0.009410 -0.002707 0.005692
v -0.009798 -0.004127 0.004568
v -0.009499 -0.002310 0.006401
v -0.009650 -0.000629 0.008668
v -0.009149 -0.000744 0.008590
v -0.008874 -0.005534 0.006528
v -0.009532 -0.005527 0.006976
v -0.009785 -0.010928 0.001496
v -0.009680 -0.009021 0.003191
v -0.009724 -0.011505 0.001258
v -0.009568 -0.011900 0.001087
v -0.009470 -0.012953 0.001210
v -0.009191 -0.013521 0.001252
v -0.008954 -0.007319 0.008719
v -0.009284 -0.007074 0.008339
v -0.008822 -0.012575 0.003484
v -0.008960 -0.013449 0.003165
v -0.008726 -0.021197 -0.004319
v -0.011719 0.012064 0.001676
v -0.010704 0.009246 0.004098
v -0.010586 0.007374 0.004691
v -0.010536 0.007995 0.006547
v -0.010567 0.006781 0.005999
v -0.010817 0.003533 0.002166
v -0.010577 0.002586 0.001156
v -0.010959 0.001890 0.000611
v -0.010259 0.002514 0.002470
v -0.010692 0.000826 0.000436
v -0.010195 0.002731 0.003168
v -0.010624 0.000118 0.000394
v -0.010440 0.007208 0.008290
v -0.010100 0.003415 0.003931
v -0.009941 0.006484 0.007350
v -0.010100 0.003202 0.004277
v -0.009940 0.006145 0.008246
v -0.010298 0.003037 0.005158
v -0.010179 0.002336 0.004274
v -0.010349 0.000113 0.001930
v -0.009808 0.006606 0.009154
v -0.009301 0.006433 0.008901
v -0.010202 -0.000732 0.001895
v -0.009786 0.004105 0.006924
v -0.010274 0.002986 0.005970
v -0.010205 0.002922 0.005677
v -0.009670 0.001994 0.004831
v -0.009867 0.003812 0.007004
v -0.010172 -0.002961 0.000745
v -0.010271 -0.002478 0.000565
v -0.010242 -0.002068 0.001677
v -0.009939 -0.003381 0.001096
v -0.009949 0.001193 0.006015
v -0.009698 0.000955 0.006533
v -0.009811 -0.003274 0.002873
v -0.010018 -0.004129 0.002737
v -0.009172 -0.000874 0.006734
v -0.009184 -0.002942 0.004651
v -0.009476 -0.002933 0.004660
v -0.009468 -0.001664 0.006694
v -0.009065 -0.002651 0.005603
v -0.009296 -0.002425 0.006284
v -0.009447 -0.002561 0.006209
v -0.009150 -0.001084 0.008503
v -0.009311 -0.003021 0.006794
v -0.009537 -0.004021 0.005564
v -0.009346 -0.004206 0.005894
v -0.009351 -0.004396 0.006734
v -0.009175 -0.005374 0.007014
v -0.009268 -0.010162 0.002158
v -0.008900 -0.005796 0.007019
v -0.008789 -0.008993 0.004234
v -0.008790 -0.009318 0.003480
v -0.008808 -0.008533 0.005067
v -0.008432 -0.006078 0.007106
v -0.008610 -0.006135 0.006986
v -0.008575 -0.008924 0.004625
v -0.009325 -0.007804 0.005982
v -0.008821 -0.010674 0.003993
v -0.008447 -0.007615 0.007639
v -0.008737 -0.013814 0.001203
v -0.008974 -0.014117 0.001611
v -0.009715 -0.008337 0.007404
v -0.009580 -0.008614 0.006894
v -0.008758 -0.014446 0.001978
v -0.008643 -0.020915 -0.004422
v -0.008359 -0.021052 -0.005241
v -0.008697 -0.021282 -0.004970
v -0.008155 -0.009366 0.007437
v -0.008531 -0.008226 0.009106
v -0.008635 -0.020949 -0.003908
v -0.008683 -0.021551 -0.004374
v -0.011760 0.012513 0.003032
v -0.011092 0.012313 0.003224
v -0.011193 0.010254 0.001660
v -0.011297 0.009707 0.001784
v -0.011339 0.008939 0.002195
v -0.011143 0.009860 0.003696
v -0.010711 0.008827 0.002536
v -0.010732 0.008112 0.003460
v -0.010761 0.008912 0.004351
v -0.010830 0.008466 0.004919
v -0.010820 0.007667 0.004060
v -0.009812 0.008308 0.006595
v -0.010564 0.003297 0.001790
v -0.009992 0.006862 0.006777
v -0.010419 0.001705 0.000691
v -0.010135 0.003519 0.003544
v -0.010242 0.002085 0.002024
v -0.010253 0.001668 0.001847
v -0.010198 0.002512 0.003729
v -0.009744 0.007768 0.007882
v -0.009952 0.007073 0.008856
v -0.009576 0.007048 0.009062
v -0.009432 0.005201 0.007376
v -0.010122 0.000571 0.001940
v -0.009899 0.003049 0.005043
v -0.010044 -0.001267 0.000543
v -0.009550 0.004593 0.007095
v -0.009721 0.004134 0.006703
v -0.009622 0.003226 0.005974
v -0.009749 0.003414 0.006245
v -0.009500 0.004268 0.007241
v -0.009290 0.003800 0.007148
v -0.009903 0.002708 0.006851
v -0.009607 -0.002469 0.001927
v -0.009358 0.001457 0.006206
v -0.009381 0.001165 0.007226
v -0.009407 0.000813 0.006767
v -0.009463 -0.003143 0.002928
v -0.009383 -0.002832 0.002365
v -0.009620 -0.004041 0.002018
v -0.009201 0.000554 0.007500
v -0.009426 0.000159 0.006910
v -0.009204 -0.003124 0.004060
v -0.009071 -0.000394 0.006825
v -0.008775 -0.002697 0.004892
v -0.009326 -0.002885 0.005382
v -0.009100 -0.004242 0.003872
v -0.009398 -0.001772 0.007361
v -0.009328 -0.004060 0.004665
v -0.009580 -0.003984 0.005240
v -0.008339 -0.001193 0.008278
v -0.008731 -0.004102 0.005898
v -0.008895 -0.003839 0.006706
v -0.009397 -0.004460 0.006143
v -0.008856 -0.005799 0.006684
v -0.008877 -0.009893 0.002604
v -0.008267 -0.011001 0.001804
v -0.008534 -0.009888 0.002821
v -0.008852 -0.010784 0.001694
v -0.008727 -0.011902 0.001108
v -0.007792 -0.008708 0.006286
v -0.008872 -0.009877 0.004870
v -0.008544 -0.009687 0.005692
v -0.008507 -0.010852 0.004164
v -0.008586 -0.011425 0.003865
v -0.007790 -0.010174 0.006020
v -0.008158 -0.007692 0.008190
v -0.008339 -0.014331 0.001375
v -0.008081 -0.012213 0.003734
v -0.007969 -0.020741 -0.004665
v -0.009147 -0.012888 0.003333
v -0.008587 -0.021626 -0.004975
v -0.007058 -0.014134 0.003314
v -0.008069 -0.008810 0.008743
v -0.008325 -0.014617 0.002582
v -0.008345 -0.014477 0.002771
v -0.007864 -0.008469 0.009070
v -0.008413 -0.021379 -0.003871
v -0.011335 0.013340 0.002460
v -0.011097 0.011873 0.001590
v -0.011273 0.010657 0.001622
v -0.010964 0.011273 0.003432
v -0.010816 0.010054 0.001761
v -0.010779 0.010625 0.003543
v -0.010209 0.008035 0.003728
v -0.010503 0.008450 0.005158
v -0.010326 0.008352 0.005554
v -0.010413 0.007296 0.005080
v -0.010105 0.003533 0.002497
v -0.009914 0.002787 0.001429
v -0.009900 0.007140 0.006318
v -0.009748 0.007987 0.007463
v -0.009989 0.002740 0.003106
v -0.009561 0.002343 0.002855
v -0.009956 -0.000196 0.000471
v -0.009312 0.006365 0.008204
v -0.009546 0.003128 0.005062
v -0.009232 0.002202 0.004472
v -0.009528 0.006582 0.009130
v -0.009442 0.004312 0.006703
v -0.009639 0.003708 0.006415
v -0.009855 -0.000187 0.001981
v -0.010036 -0.001965 0.000551
v -0.009365 0.004819 0.007470
v -0.009646 0.001692 0.005279
v -0.009643 -0.001704 0.001753
v -0.009680 -0.002891 0.000791
v -0.009458 0.003208 0.007008
v -0.009961 -0.003757 0.001541
v -0.008979 -0.002958 0.002582
v -0.009052 0.000377 0.006758
v -0.009255 0.000087 0.007813
v -0.008874 -0.001256 0.006574
v -0.008915 -0.001626 0.006448
v -0.008653 -0.002337 0.005559
v -0.008878 -0.003913 0.005424
v -0.008611 -0.005139 0.006327
v -0.008388 -0.005816 0.007064
v -0.008681 -0.011318 0.001411
v -0.008863 -0.012382 0.001044
v -0.008861 -0.012838 0.001057
v -0.007994 -0.008254 0.006826
v -0.008567 -0.010493 0.004435
v -0.008309 -0.010153 0.005039
v -0.007920 -0.010530 0.005053
v -0.007846 -0.009844 0.006813
v -0.008366 -0.014608 0.001993
v -0.007655 -0.009360 0.008128
v -0.008438 -0.020729 -0.003882
v -0.008196 -0.021849 -0.005128
v -0.007545 -0.008484 0.009001
v -0.007903 -0.008755 0.008972
v -0.008315 -0.021821 -0.004562
v -0.008290 -0.020975 -0.003567
v -0.010920 0.013227 0.002931
v -0.010878 0.010555 0.001607
v -0.010491 0.010106 0.001794
v -0.010393 0.011346 0.003494
v -0.010111 0.009353 0.004156
v -0.010184 0.009046 0.004311
v -0.010139 0.008735 0.004726
v -0.010135 0.007532 0.004535
v -0.009233 0.008943 0.005527
v -0.009950 0.007396 0.005552
v -0.010091 0.003413 0.002052
v -0.009803 0.003064 0.001659
v -0.009492 0.002398 0.001256
v -0.009944 0.002204 0.001094
v -0.009900 0.000916 0.000637
v -0.009253 0.007084 0.006822
v -0.009418 0.001764 0.002085
v -0.009779 0.001551 0.001951
v -0.009502 0.003581 0.003884
v -0.009490 0.002420 0.003273
v -0.009549 0.006668 0.007317
v -0.009731 0.002467 0.003719
v -0.009381 0.004838 0.006885
v -0.009231 0.004204 0.006592
v -0.009311 0.006327 0.008624
v -0.009506 0.003112 0.005584
v -0.009560 -0.000666 0.001982
v -0.009245 0.001752 0.005762
v -0.009062 0.001906 0.005337
v -0.009055 -0.003030 0.000864
v -0.009414 -0.002192 0.001803
v -0.008956 0.001685 0.005770
v -0.009188 0.001408 0.006276
v -0.009327 0.001642 0.007056
v -0.008911 -0.003837 0.001489
v -0.008610 0.000668 0.006388
v -0.009095 -0.003081 0.002941
v -0.009084 -0.004308 0.003341
v -0.008543 -0.000941 0.006611
v -0.008346 -0.002124 0.007093
v -0.008172 -0.003694 0.006691
v -0.008602 -0.004575 0.006140
v -0.008481 -0.004909 0.006861
v -0.008315 -0.011827 0.000978
v -0.008123 -0.006441 0.006918
v -0.007981 -0.009858 0.003431
v -0.008158 -0.012251 0.000961
v -0.007771 -0.006782 0.007143
v -0.008393 -0.008834 0.005070
v -0.008177 -0.013110 0.000852
v -0.008659 -0.007817 0.006892
v -0.008120 -0.011002 0.004358
v -0.007989 -0.014281 0.001077
v -0.008426 -0.021476 -0.005542
v -0.008073 -0.021742 -0.005700
v -0.007855 -0.007922 0.008549
v -0.008095 -0.020632 -0.003843
v -0.008143 -0.014329 0.002971
v -0.007757 -0.020855 -0.003352
v -0.007275 -0.021014 -0.003184
v -0.008240 -0.021552 -0.003950
v -0.007341 -0.009011 0.009082
v -0.011221 0.012739 0.001738
v -0.011049 0.013394 0.002709
v -0.009956 0.012878 0.003279
v -0.010119 0.008907 0.002748
v -0.010015 0.008484 0.003326
v -0.009733 0.008899 0.004747
v -0.009988 0.007946 0.003900
v -0.009385 0.008632 0.006549
v -0.009467 0.008342 0.006999
v -0.009482 0.001416 0.000929
v -0.009571 0.002049 0.002280
v -0.009199 0.002369 0.003356
v -0.009426 0.000761 0.002031
v -0.009090 0.007514 0.008808
v -0.008911 0.007348 0.009016
v -0.008797 0.006839 0.008749
v -0.009248 0.003044 0.005286
v -0.009013 0.004869 0.006991
v -0.008952 0.004727 0.007219
v -0.009024 -0.001543 0.000780
v -0.008885 0.004171 0.007134
v -0.009075 0.002085 0.004830
v -0.008845 0.002859 0.005636
v -0.009589 -0.002268 0.000662
v -0.009248 0.002351 0.006968
v -0.008725 0.001643 0.007026
v -0.008888 -0.003117 0.003349
v -0.008346 -0.000492 0.006708
v -0.008651 -0.002888 0.004334
v -0.008324 -0.002912 0.004170
v -0.008488 -0.004123 0.002960
v -0.008345 -0.002275 0.005321
v -0.008423 -0.001645 0.006194
v -0.008700 -0.002028 0.006037
v -0.008464 -0.003798 0.005063
v -0.008298 -0.003968 0.004446
v -0.008634 -0.001664 0.007399
v -0.008307 -0.000976 0.008422
v -0.008415 -0.000693 0.008437
v -0.008578 -0.002916 0.006773
v -0.008304 -0.003296 0.006692
v -0.008212 -0.004301 0.006760
v -0.008326 -0.004956 0.006203
v -0.007950 -0.005424 0.006474
v -0.007794 -0.005684 0.007025
v -0.007893 -0.006232 0.006759
v -0.007988 -0.010445 0.002557
v -0.008164 -0.010645 0.002198
v -0.008325 -0.011668 0.001188
v -0.007836 -0.006230 0.007139
v -0.007802 -0.011946 0.001124
v -0.007871 -0.009682 0.004041
v -0.007747 -0.009188 0.005348
v -0.007952 -0.013620 0.000850
v -0.007440 -0.010943 0.005075
v -0.007832 -0.011832 0.003959
v -0.007240 -0.010590 0.006079
v -0.007948 -0.020587 -0.004159
v -0.007789 -0.021870 -0.005635
v -0.007501 -0.008242 0.008763
v -0.007330 -0.013281 0.003548
v -0.007663 -0.021964 -0.005281
v -0.007388 -0.009975 0.007294
v -0.007917 -0.020707 -0.003522
v -0.007953 -0.021761 -0.004199
v -0.010969 0.013468 0.002323
v -0.010952 0.013358 0.002092
v -0.010767 0.013133 0.001838
v -0.010372 0.011596 0.001439
v -0.010643 0.012830 0.003183
v -0.010370 0.009617 0.002131
v -0.009991 0.010106 0.003905
v -0.009393 0.008976 0.003200
v -0.009771 0.008475 0.003569
v -0.009782 0.008645 0.005105
v -0.009660 0.007751 0.004609
v -0.008772 0.009095 0.006338
v -0.009374 0.007682 0.005459
v -0.009322 0.003316 0.001966
v -0.009435 0.007512 0.005839
v -0.009242 0.007924 0.008070
v -0.009024 0.007036 0.007197
v -0.008981 0.003602 0.003670
v -0.009070 0.003385 0.004703
v -0.008973 0.003516 0.004158
v -0.009502 -0.000045 0.000558
v -0.008819 0.006788 0.008098
v -0.009859 -0.000568 0.000456
v -0.009019 0.002344 0.003838
v -0.008637 0.005004 0.007054
v -0.008940 0.003335 0.007028
v -0.009202 0.003375 0.006233
v -0.008756 0.001773 0.005297
v -0.008472 0.001296 0.005706
v -0.009000 -0.002469 0.002015
v -0.008059 0.001195 0.005538
v -0.009030 -0.003556 0.001095
v -0.008421 -0.003131 0.002840
v -0.008456 0.000990 0.007260
v -0.008170 0.000377 0.006404
v -0.009226 -0.004203 0.002584
v -0.008313 -0.000038 0.006631
v -0.008537 -0.003058 0.003708
v -0.008146 -0.000192 0.007996
v -0.008255 -0.001991 0.005741
v -0.008122 -0.003784 0.005686
v -0.007692 -0.003823 0.005166
v -0.008605 -0.001342 0.008056
v -0.007754 -0.002282 0.006997
v -0.007845 -0.003855 0.005695
v -0.007928 -0.004219 0.006105
v -0.007337 -0.005987 0.006994
v -0.007693 -0.010192 0.003213
v -0.007868 -0.006610 0.007155
v -0.007813 -0.012705 0.000784
v -0.007620 -0.013920 0.000758
v -0.007083 -0.008830 0.006793
v -0.007238 -0.009325 0.005854
v -0.007431 -0.011263 0.004620
v -0.007639 -0.014665 0.001120
v -0.007755 -0.021287 -0.005849
v -0.007762 -0.021511 -0.005960
v -0.007449 -0.008032 0.007800
v -0.007431 -0.011748 0.004248
v -0.007466 -0.012380 0.003838
v -0.007549 -0.014903 0.001415
v -0.007237 -0.020364 -0.003424
v -0.007616 -0.014968 0.001918
v -0.007607 -0.021910 -0.004682
v -0.007209 -0.008806 0.009081
v -0.007466 -0.014973 0.002442
v -0.006788 -0.009598 0.008755
v -0.007362 -0.009200 0.008908
v -0.010317 0.013679 0.002539
v -0.010421 0.012876 0.001609
v -0.010567 0.012333 0.001543
v -0.010012 0.011292 0.001387
v -0.010141 0.011814 0.003417
v -0.010018 0.010771 0.003614
v -0.009307 0.008561 0.004050
v -0.009249 0.003616 0.002652
v -0.009260 0.003540 0.002298
v -0.008623 0.008427 0.007870
v -0.009089 0.002020 0.002367
v -0.009255 0.000857 0.000768
v -0.009220 0.002241 0.002825
v -0.009328 0.001536 0.001989
v -0.008534 -0.000146 0.000803
v -0.008392 0.006998 0.008217
v -0.008605 0.007578 0.009137
v -0.008838 0.006999 0.008955
v -0.008640 0.003576 0.006427
v -0.008669 -0.000627 0.000758
v -0.008763 0.004359 0.006638
v -0.008644 0.002033 0.004543
v -0.008376 0.004654 0.007110
v -0.008563 0.002833 0.005431
v -0.008227 0.002802 0.005880
v -0.008386 0.003635 0.007041
v -0.008654 -0.001468 0.001952
v -0.008463 0.002672 0.006948
v -0.008899 -0.001892 0.001866
v -0.008275 0.002151 0.006924
v -0.008518 -0.002982 0.002471
v -0.008209 -0.003947 0.002319
v -0.008534 0.000527 0.007486
v -0.008088 -0.002569 0.004689
v -0.008584 0.000242 0.007668
v -0.007914 -0.003963 0.004253
v -0.007619 -0.001901 0.007158
v -0.007785 -0.004768 0.006325
v -0.007696 -0.006571 0.006960
v -0.007063 -0.010816 0.002883
v -0.007286 -0.009950 0.004352
v -0.007450 -0.020688 -0.004917
v -0.007237 -0.021747 -0.006178
v -0.006891 -0.008388 0.008466
v -0.006814 -0.010754 0.006601
v -0.006831 -0.013831 0.003474
v -0.007103 -0.021953 -0.005289
v -0.006935 -0.010310 0.007292
v -0.006800 -0.015207 0.002599
v -0.007338 -0.020578 -0.003160
v -0.006960 -0.009681 0.008319
v -0.007095 -0.014893 0.002841
v -0.009930 0.013797 0.002285
v -0.010135 0.013544 0.002853
v -0.009890 0.010607 0.001556
v -0.009752 0.010065 0.001822
v -0.009350 0.010269 0.003897
v -0.008807 0.008915 0.003931
v -0.009086 0.009263 0.005046
v -0.008906 0.007643 0.006126
v -0.008769 0.001732 0.001017
v -0.008429 0.007330 0.007093
v -0.008419 0.002332 0.002891
v -0.008513 0.001720 0.002132
v -0.008416 0.000513 0.000871
v -0.008782 0.006779 0.008450
v -0.008214 0.005107 0.007109
v -0.008741 0.004863 0.006864
v -0.008272 0.003188 0.004465
v -0.008200 0.001193 0.002110
v -0.008457 0.002915 0.005100
v -0.008422 0.002240 0.004023
v -0.008503 -0.001176 0.000838
v -0.008113 0.003382 0.006392
v -0.008214 0.001550 0.005142
v -0.008370 -0.002178 0.000843
v -0.008714 0.003024 0.006016
v -0.008073 0.002991 0.006207
v -0.008495 -0.002220 0.001942
v -0.007583 -0.003249 0.003121
v -0.007861 -0.003235 0.003215
v -0.007649 -0.002032 0.005510
v -0.007949 -0.002303 0.005126
v -0.007733 -0.002966 0.004235
v -0.007694 -0.004002 0.002880
v -0.007980 -0.004040 0.003691
v -0.007895 -0.001409 0.006263
v -0.007762 -0.001770 0.005915
v -0.007577 -0.000574 0.008282
v -0.007643 -0.001154 0.008330
v -0.007416 -0.003796 0.005399
v -0.007052 -0.003345 0.006749
v -0.007613 -0.003514 0.006730
v -0.007276 -0.005991 0.006726
v -0.006905 -0.005841 0.006958
v -0.007198 -0.006287 0.007021
v -0.007293 -0.011760 0.001381
v -0.007313 -0.012181 0.001034
v -0.007421 -0.012601 0.000776
v -0.006598 -0.010958 0.003315
v -0.007254 -0.014343 0.000642
v -0.007372 -0.021137 -0.005930
v -0.006672 -0.009364 0.006368
v -0.006999 -0.009625 0.005541
v -0.007373 -0.008311 0.007278
v -0.007014 -0.014892 0.000679
v -0.007047 -0.015119 0.000989
v -0.007315 -0.020351 -0.004211
v -0.007159 -0.020500 -0.004772
v -0.006783 -0.008367 0.007753
v -0.006762 -0.012746 0.004058
v -0.006975 -0.011583 0.004916
v -0.006733 -0.013252 0.003783
v -0.006816 -0.011061 0.005916
v -0.006814 -0.012309 0.004388
v -0.007028 -0.015323 0.001578
v -0.006437 -0.008785 0.008710
v -0.006358 -0.011164 0.006498
v -0.007158 -0.021702 -0.004077
v -0.006654 -0.009365 0.009039
v -0.007069 -0.021259 -0.003343
v -0.009263 0.014042 0.002480
v -0.009521 0.013117 0.001421
v -0.010054 0.013167 0.003139
v -0.009899 0.009384 0.002400
v -0.009263 0.009528 0.004548
v -0.009091 0.008306 0.004627
v -0.008992 0.008053 0.005272
v -0.008360 0.007887 0.006383
v -0.008297 0.008943 0.007408
v -0.008985 0.003069 0.001738
v -0.008612 0.003281 0.002115
v -0.008850 0.003575 0.003001
v -0.008567 0.007986 0.008789
v -0.008905 0.001161 0.000898
v -0.008464 0.002023 0.002380
v -0.008085 0.002385 0.003299
v -0.007806 0.002322 0.002929
v -0.008029 0.005724 0.007063
v -0.007706 0.005205 0.006800
v -0.008238 0.005318 0.006960
v -0.007676 -0.000676 0.000833
v -0.008359 -0.001571 0.000894
v -0.008574 -0.000258 0.002231
v -0.007632 0.002661 0.005650
v -0.007361 0.003533 0.007110
v -0.008434 -0.002645 0.000878
v -0.008302 -0.002588 0.002073
v -0.007718 0.000680 0.005964
v -0.007902 -0.003751 0.001956
v -0.007599 -0.001005 0.006505
v -0.007475 -0.003847 0.004151
v -0.007882 -0.001667 0.007387
v -0.007983 -0.001503 0.007629
v -0.007010 -0.003904 0.005871
v -0.006842 -0.004535 0.006271
v -0.007392 -0.005450 0.006508
v -0.006974 -0.005884 0.006722
v -0.006507 -0.006090 0.006830
v -0.006713 -0.011375 0.002199
v -0.007322 -0.011400 0.001746
v -0.006575 -0.014649 0.000151
v -0.007316 -0.021478 -0.006278
v -0.006865 -0.020719 -0.005294
v -0.006516 -0.015359 0.000403
v -0.006622 -0.008433 0.008077
v -0.007329 -0.020328 -0.003802
v -0.006664 -0.021776 -0.004681
v -0.006097 -0.011931 0.005720
v -0.006634 -0.015580 0.001935
v -0.006748 -0.008792 0.008914
v -0.006706 -0.014640 0.003179
v -0.006988 -0.021457 -0.003612
v -0.006712 -0.020951 -0.003016
v -0.005971 -0.010091 0.008841
v -0.009656 0.013344 0.001600
v -0.009657 0.013605 0.001833
v -0.009234 0.010376 0.001751
v -0.009453 0.009344 0.002649
v -0.009087 0.010034 0.004176
v -0.008603 0.009973 0.004496
v -0.008742 0.008955 0.006812
v -0.007990 0.002969 0.002014
v -0.008635 0.003476 0.002496
v -0.008814 0.002628 0.001415
v -0.008235 0.003410 0.003092
v -0.008028 0.008032 0.009062
v -0.008240 0.003314 0.004025
v -0.007975 0.007474 0.008884
v -0.007497 0.002461 0.003261
v -0.007886 0.004024 0.006559
v -0.008014 0.002023 0.004385
v -0.007432 0.003337 0.006476
v -0.008854 -0.000911 0.002069
v -0.007777 -0.002235 0.000914
v -0.007521 0.002939 0.006296
v -0.007939 -0.001876 0.002019
v -0.008422 -0.003094 0.001042
v -0.008241 -0.003306 0.001235
v -0.007568 0.001786 0.006966
v -0.008211 -0.003545 0.001492
v -0.007340 0.000549 0.006265
v -0.007648 -0.002933 0.002647
v -0.007361 -0.003558 0.001822
v -0.007676 0.000141 0.006498
v -0.007373 -0.000277 0.006570
v -0.007394 -0.003077 0.003746
v -0.007300 -0.003932 0.002646
v -0.007369 -0.002795 0.004525
v -0.007270 -0.001766 0.006052
v -0.006892 -0.002160 0.005762
v -0.007350 -0.004002 0.003442
v -0.007003 -0.001351 0.006378
v -0.007493 -0.003897 0.004593
v -0.007459 -0.000914 0.008364
v -0.006780 -0.001917 0.007000
v -0.006803 -0.003886 0.004885
v -0.007659 -0.002905 0.006793
v -0.006811 -0.004083 0.006127
v -0.007323 -0.005016 0.006955
v -0.006790 -0.005635 0.007017
v -0.006692 -0.013374 0.000312
v -0.007050 -0.013554 0.000395
v -0.006962 -0.013950 0.000335
v -0.006389 -0.010351 0.005010
v -0.006788 -0.020235 -0.004719
v -0.006181 -0.008703 0.007792
v -0.006305 -0.009239 0.006932
v -0.006487 -0.015592 0.000668
v -0.006062 -0.008780 0.008287
v -0.006478 -0.015710 0.001059
v -0.006100 -0.016076 0.001343
v -0.006422 -0.020210 -0.003020
v -0.005867 -0.012789 0.005105
v -0.006179 -0.012898 0.004557
v -0.005810 -0.016267 0.001546
v -0.006435 -0.021198 -0.003259
v -0.006046 -0.014543 0.003508
v -0.005935 -0.015097 0.003175
v -0.006396 -0.015658 0.002152
v -0.006544 -0.020514 -0.002822
v -0.005840 -0.010497 0.008116
v -0.009231 0.013970 0.002097
v -0.009484 0.013873 0.002782
v -0.009341 0.012141 0.001224
v -0.008917 0.011239 0.001295
v -0.009421 0.011029 0.001405
v -0.007891 0.012090 0.003572
v -0.009297 0.011445 0.003519
v -0.008688 0.009471 0.002986
v -0.007781 0.010135 0.005118
v -0.008198 0.009020 0.004458
v -0.008036 0.008360 0.005875
v -0.008083 0.001461 0.000993
v -0.008006 0.007272 0.007567
v -0.007831 0.007271 0.007817
v -0.007870 0.007932 0.009106
v -0.007926 0.001501 0.002208
v -0.007844 0.002295 0.003731
v -0.007840 0.005540 0.007187
v -0.007583 0.004423 0.007124
v -0.007125 0.002720 0.005596
v -0.007725 -0.002646 0.000993
v -0.007336 0.002236 0.006936
v -0.007447 0.001161 0.005548
v -0.007354 0.000909 0.007259
v -0.007392 0.000311 0.007497
v -0.007139 -0.002954 0.004190
v -0.007072 -0.002355 0.005329
v -0.006838 -0.002625 0.005008
v -0.006591 -0.004072 0.003665
v -0.006861 -0.003986 0.004091
v -0.006679 -0.000627 0.008116
v -0.006894 -0.001366 0.007997
v -0.006752 -0.003878 0.005687
v -0.006424 -0.003214 0.006754
v -0.006419 -0.004940 0.006363
v -0.005975 -0.004460 0.006994
v -0.006526 -0.005558 0.006497
v -0.006297 -0.005606 0.007075
v -0.006354 -0.006055 0.007079
v -0.007162 -0.011244 0.002038
v -0.006398 -0.012643 0.000750
v -0.006088 -0.012270 0.001197
v -0.006192 -0.014573 -0.000146
v -0.006270 -0.010815 0.004272
v -0.006704 -0.021575 -0.006396
v -0.006523 -0.020065 -0.004474
v -0.006619 -0.021732 -0.006281
v -0.006402 -0.008744 0.007482
v -0.007109 -0.021931 -0.005717
v -0.006051 -0.021772 -0.005615
v -0.006150 -0.013741 0.003905
v -0.005884 -0.021157 -0.003254
v -0.006370 -0.009139 0.008981
v -0.006052 -0.011250 0.006748
v -0.005690 -0.009963 0.008996
v -0.005451 -0.010344 0.008859
v -0.009134 0.012945 0.001279
v -0.009442 0.013737 0.002931
v -0.009107 0.012908 0.003333
v -0.008770 0.010141 0.002042
v -0.008964 0.011308 0.003609
v -0.008362 0.010495 0.004233
v -0.008896 0.010719 0.003855
v -0.008333 0.009993 0.004717
v -0.008426 0.009473 0.005621
v -0.007857 0.009643 0.006524
v -0.008033 0.009364 0.006924
v -0.008044 0.008709 0.008010
v -0.007798 0.007708 0.007099
v -0.007601 0.008631 0.008619
v -0.007221 0.000926 0.001020
v -0.007507 0.007624 0.008615
v -0.007914 0.001931 0.002401
v -0.006944 0.008526 0.008885
v -0.007946 0.007689 0.009097
v -0.007586 0.003152 0.004074
v -0.007266 0.002982 0.004417
v -0.007293 0.005030 0.006779
v -0.006963 0.004399 0.006707
v -0.007829 -0.000305 0.002354
v -0.007539 0.002065 0.004396
v -0.007870 0.001822 0.004683
v -0.007872 -0.000639 0.002315
v -0.006889 0.001309 0.005564
v -0.007426 -0.002074 0.002186
v -0.006781 0.001110 0.005982
v -0.007314 -0.002383 0.002336
v -0.006897 0.000238 0.006493
v -0.007094 -0.002990 0.003156
v -0.006875 -0.000504 0.006309
v -0.006698 -0.001196 0.006139
v -0.006824 -0.002866 0.004566
v -0.006736 -0.004043 0.003094
v -0.006618 -0.002311 0.005264
v -0.006749 -0.002093 0.005807
v -0.006643 -0.001533 0.007380
v -0.006482 -0.001683 0.007114
v -0.006308 -0.001093 0.008145
v -0.006471 -0.003791 0.006066
v -0.006530 -0.004121 0.006908
v -0.006287 -0.005900 0.006613
v -0.005859 -0.006300 0.006653
v -0.006529 -0.013135 0.000404
v -0.005839 -0.006748 0.007195
v -0.005935 -0.006670 0.006938
v -0.006041 -0.012007 0.001690
v -0.006058 -0.014274 -0.000192
v -0.006074 -0.011513 0.002699
v -0.006803 -0.021101 -0.006081
v -0.006206 -0.021365 -0.006466
v -0.006010 -0.015894 -0.000010
v -0.005871 -0.019893 -0.004509
v -0.005871 -0.009889 0.006368
v -0.006147 -0.010083 0.005784
v -0.005999 -0.016154 0.000391
v -0.006160 -0.020043 -0.003170
v -0.005956 -0.016269 0.000760
v -0.005595 -0.016616 0.001039
v -0.005578 -0.012267 0.005896
v -0.006050 -0.020308 -0.002583
v -0.005393 -0.012098 0.006361
v -0.005828 -0.013599 0.004347
v -0.005550 -0.014770 0.003660
v -0.005908 -0.015877 0.002280
v -0.006058 -0.020812 -0.002759
v -0.005852 -0.020866 -0.002768
v -0.005389 -0.011209 0.007492
v -0.004917 -0.011985 0.006963
v -0.005535 -0.013119 0.005191
v -0.005665 -0.015612 0.002836
v -0.008790 0.014022 0.001737
v -0.009077 0.013380 0.001353
v -0.007859 0.013780 0.000913
v -0.008784 0.014144 0.002763
v -0.009018 0.013569 0.003125
v -0.008444 0.009821 0.002595
v -0.008065 0.010835 0.004046
v -0.008229 0.009401 0.003625
v -0.006967 0.008632 0.006519
v -0.007223 0.009145 0.007953
v -0.007018 0.002656 0.001972
v -0.007797 0.003182 0.002419
v -0.008111 0.002378 0.001377
v -0.008226 0.002070 0.001162
v -0.006888 0.008855 0.008768
v -0.007357 0.003241 0.003329
v -0.007728 0.003261 0.003534
v -0.007163 0.004905 0.007099
v -0.007228 0.005304 0.006928
v -0.006775 0.004678 0.007016
v -0.007421 0.002914 0.004952
v -0.006915 0.003865 0.006592
v -0.007597 0.002661 0.006038
v -0.006735 0.001780 0.004814
v -0.007119 -0.000623 0.002422
v -0.007231 -0.001327 0.002276
v -0.006898 -0.002872 0.001295
v -0.006807 0.000810 0.006234
v -0.006960 -0.002661 0.002738
v -0.006839 0.000527 0.006385
v -0.006530 -0.000153 0.005989
v -0.006749 -0.002955 0.003651
v -0.006378 -0.001729 0.005435
v -0.006628 -0.002907 0.004246
v -0.006632 -0.002706 0.004776
v -0.006984 -0.000000 0.007668
v -0.006057 -0.001353 0.007957
v -0.006354 -0.003972 0.005376
v -0.006228 -0.003964 0.005893
v -0.005671 -0.003382 0.006792
v -0.005840 -0.005358 0.006396
v -0.006223 -0.012412 0.000994
v -0.005532 -0.007193 0.007130
v -0.005844 -0.011766 0.002517
v -0.006080 -0.015117 -0.000234
v -0.006029 -0.015423 -0.000230
v -0.006126 -0.021141 -0.006363
v -0.006144 -0.020779 -0.005866
v -0.005730 -0.020342 -0.005444
v -0.005525 -0.011758 0.003464
v -0.005822 -0.021691 -0.006221
v -0.006111 -0.011226 0.003612
v -0.005669 -0.016279 -0.000420
v -0.005814 -0.019851 -0.003836
v -0.005813 -0.010678 0.005278
v -0.005459 -0.009355 0.007341
v -0.004771 -0.009416 0.008195
v -0.005366 -0.019796 -0.002188
v -0.005901 -0.020000 -0.002675
v -0.005275 -0.016541 0.001776
v -0.005542 -0.020047 -0.002226
v -0.005917 -0.020514 -0.002528
v -0.005011 -0.012700 0.006105
v -0.005608 -0.013972 0.004176
v -0.005468 -0.009848 0.008987
v -0.005173 -0.013674 0.005123
v -0.004841 -0.015544 0.003565
v -0.005114 -0.010679 0.008687
v -0.007949 0.014571 0.002113
v -0.008535 0.012205 0.001047
v -0.008273 0.011377 0.001237
v -0.007936 0.011278 0.001350
v -0.007977 0.011714 0.003652
v -0.007440 0.009356 0.004738
v -0.007872 0.008859 0.005185
v -0.007785 0.009224 0.007402
v -0.007500 0.003228 0.002930
v -0.006839 0.008147 0.008658
v -0.007443 0.007495 0.008006
v -0.006932 0.001579 0.002602
v -0.006671 0.002043 0.003631
v -0.007347 0.001021 0.002295
v -0.006530 0.002821 0.005181
v -0.006720 0.001985 0.004213
v -0.007392 -0.001042 0.000936
v -0.006712 0.004218 0.007150
v -0.007391 0.002663 0.005876
v -0.007465 -0.001422 0.000963
v -0.006748 0.003175 0.006344
v -0.006739 0.001560 0.005204
v -0.006645 0.001159 0.005643
v -0.006485 -0.002470 0.001236
v -0.006379 0.000818 0.005452
v -0.007196 -0.003261 0.001512
v -0.006308 -0.000658 0.005770
v -0.006542 -0.002803 0.003142
v -0.007033 -0.003822 0.002331
v -0.006257 -0.002798 0.003859
v -0.006241 -0.002660 0.004301
v -0.006543 -0.003952 0.002716
v -0.006135 -0.003875 0.004479
v -0.005572 -0.003836 0.003650
v -0.006379 -0.000885 0.008159
v -0.006016 -0.000583 0.007979
v -0.005884 -0.003932 0.005076
v -0.005858 -0.004125 0.005493
v -0.005898 -0.004239 0.006268
v -0.005613 -0.004610 0.006014
v -0.005795 -0.004823 0.006272
v -0.006318 -0.012947 0.000486
v -0.005591 -0.012676 0.000877
v -0.005899 -0.013878 -0.000137
v -0.005341 -0.012427 0.001572
v -0.005697 -0.014839 -0.000543
v -0.005516 -0.007103 0.007258
v -0.005031 -0.007419 0.006964
v -0.005571 -0.015787 -0.000752
v -0.005432 -0.021313 -0.006480
v -0.005953 -0.021554 -0.006474
v -0.005187 -0.011573 0.004657
v -0.005325 -0.016658 -0.000963
v -0.005423 -0.016938 -0.000405
v -0.005163 -0.009169 0.007964
v -0.004880 -0.009353 0.007734
v -0.005476 -0.009957 0.006631
v -0.005247 -0.010692 0.006034
v -0.005345 -0.017192 0.000104
v -0.005495 -0.019709 -0.002818
v -0.005559 -0.021417 -0.004414
v -0.004978 -0.017655 0.000070
v -0.005826 -0.021353 -0.003756
v -0.005105 -0.017029 0.001042
v -0.005059 -0.020671 -0.002365
v -0.005146 -0.020352 -0.002020
v -0.005227 -0.014834 0.003878
v -0.005038 -0.015691 0.003230
v -0.004653 -0.011160 0.008193
v -0.004839 -0.010536 0.008943
v -0.008930 0.013743 0.001509
v -0.008675 0.012566 0.001079
v -0.008130 0.014356 0.002812
v -0.008325 0.012005 0.001065
v -0.008052 0.013825 0.003202
v -0.007154 0.013514 0.003358
v -0.008187 0.010631 0.001807
v -0.007909 0.010471 0.002130
v -0.008120 0.011172 0.003844
v -0.007623 0.010329 0.002562
v -0.007267 0.010664 0.004973
v -0.006977 0.007966 0.007326
v -0.006671 0.007939 0.007845
v -0.006942 0.002041 0.001447
v -0.007145 0.001402 0.001110
v -0.006962 0.008285 0.008852
v -0.006904 0.003146 0.003869
v -0.006457 0.003234 0.003312
v -0.007136 0.002005 0.002880
v -0.006975 0.000089 0.001041
v -0.006266 0.000784 0.002512
v -0.006642 0.004596 0.006944
v -0.006636 0.003724 0.007151
v -0.006428 0.001400 0.005015
v -0.006457 0.002578 0.007055
v -0.007013 -0.001791 0.002251
v -0.006306 0.000301 0.005609
v -0.006688 -0.002280 0.002427
v -0.006010 -0.000695 0.005611
v -0.006212 -0.001115 0.005582
v -0.006135 -0.001544 0.005285
v -0.006058 -0.002039 0.004780
v -0.005988 -0.001581 0.007277
v -0.005839 -0.001832 0.007004
v -0.005705 -0.004332 0.005762
v -0.005351 -0.005043 0.006215
v -0.005461 -0.005979 0.006505
v -0.005539 -0.013004 0.000445
v -0.005202 -0.013536 -0.000080
v -0.005363 -0.014391 -0.000590
v -0.005437 -0.012126 0.002343
v -0.005420 -0.015242 -0.000879
v -0.004998 -0.007616 0.007260
v -0.005747 -0.019986 -0.004890
v -0.005003 -0.012191 0.003368
v -0.005170 -0.017151 -0.001088
v -0.005189 -0.019428 -0.003418
v -0.005097 -0.017568 -0.000690
v -0.004019 -0.009688 0.007822
v -0.005108 -0.019374 -0.002483
v -0.004896 -0.018132 -0.001092
v -0.004880 -0.018979 -0.001780
v -0.005075 -0.019392 -0.002061
v -0.004875 -0.017886 -0.000207
v -0.004935 -0.019366 -0.001587
v -0.005107 -0.021179 -0.003610
v -0.004737 -0.017541 0.000523
v -0.005136 -0.020016 -0.001830
v -0.004997 -0.016508 0.002123
v -0.004853 -0.017099 0.001205
v -0.004977 -0.013077 0.005787
v -0.004362 -0.013658 0.005902
v -0.004741 -0.014330 0.004929
v -0.004610 -0.010882 0.008795
v -0.004488 -0.015054 0.004507
v -0.007984 0.014357 0.001331
v -0.007502 0.011778 0.003749
v -0.007452 0.009812 0.003788
v -0.007129 0.008906 0.005966
v -0.006425 0.009425 0.008282
v -0.007217 0.003031 0.002385
v -0.006460 0.009064 0.008778
v -0.006768 0.007967 0.008199
v -0.006837 0.007885 0.007618
v -0.006621 0.003185 0.002786
v -0.006491 0.000700 0.001137
v -0.006535 0.003013 0.004343
v -0.006626 0.001893 0.003068
v -0.006601 0.001976 0.003334
v -0.006334 -0.000175 0.001193
v -0.005905 0.004814 0.006835
v -0.006132 0.004764 0.007238
v -0.006177 -0.001414 0.001145
v -0.005905 0.003476 0.006482
v -0.006090 0.002849 0.005502
v -0.006039 0.001750 0.004121
v -0.006380 0.002978 0.006046
v -0.006555 -0.002093 0.001151
v -0.006081 0.000713 0.005176
v -0.006442 -0.002500 0.002679
v -0.006395 0.001133 0.007184
v -0.006099 -0.002807 0.003363
v -0.005616 -0.000922 0.005457
v -0.005907 -0.002604 0.004176
v -0.006041 -0.003985 0.003176
v -0.005774 0.000154 0.007431
v -0.004880 -0.000297 0.007614
v -0.005405 -0.003681 0.005157
v -0.005655 -0.000923 0.008086
v -0.006459 -0.002284 0.006867
v -0.005487 -0.003943 0.005536
v -0.005359 -0.004106 0.005844
v -0.005056 -0.004413 0.007041
v -0.005490 -0.005457 0.007087
v -0.005073 -0.006514 0.006655
v -0.005381 -0.012576 0.001186
v -0.005521 -0.013836 -0.000246
v -0.005212 -0.014896 -0.000913
v -0.005017 -0.012495 0.001926
v -0.005339 -0.006845 0.007292
v -0.004844 -0.012533 0.002393
v -0.005484 -0.019738 -0.004680
v -0.005080 -0.017038 -0.001444
v -0.004675 -0.008034 0.007280
v -0.004928 -0.012072 0.004059
v -0.004870 -0.017911 -0.001545
v -0.004999 -0.010108 0.006806
v -0.004597 -0.011286 0.005901
v -0.004823 -0.011428 0.005453
v -0.004815 -0.018683 -0.001472
v -0.004704 -0.018496 -0.000788
v -0.004650 -0.009691 0.008511
v -0.004744 -0.018912 -0.001235
v -0.004893 -0.020928 -0.002900
v -0.004595 -0.010024 0.008786
v -0.004626 -0.020051 -0.001468
v -0.004616 -0.019611 -0.001203
v -0.004127 -0.010669 0.008874
v -0.004373 -0.016134 0.003317
v -0.003757 -0.011508 0.008522
v -0.004054 -0.015797 0.004161
v -0.008016 0.014475 0.001702
v -0.007844 0.014595 0.002461
v -0.007921 0.012447 0.000815
v -0.007726 0.011752 0.001121
v -0.007544 0.011396 0.004008
v -0.007313 0.010894 0.004637
v -0.006433 0.010901 0.005936
v -0.006780 0.010518 0.006164
v -0.006855 0.010263 0.006633
v -0.006614 0.010223 0.006973
v -0.006553 0.009096 0.006226
v -0.006472 0.001276 0.001203
v -0.006257 0.001517 0.002704
v -0.005849 0.005181 0.007095
v -0.006142 0.002820 0.004918
v -0.006331 0.004358 0.006691
v -0.006142 0.001875 0.003759
v -0.005996 0.003761 0.006522
v -0.005880 0.002994 0.005749
v -0.005663 0.003489 0.006281
v -0.006067 0.001520 0.004498
v -0.006658 0.003052 0.007085
v -0.005829 0.001064 0.004810
v -0.006201 -0.001980 0.002428
v -0.006214 0.001966 0.007073
v -0.006219 -0.002914 0.001495
v -0.005751 -0.000117 0.005436
v -0.006016 -0.003127 0.001722
v -0.005835 -0.003465 0.002090
v -0.006006 -0.003672 0.002298
v -0.005538 0.000970 0.007193
v -0.005632 0.000499 0.007291
v -0.005701 -0.001334 0.005225
v -0.005730 -0.002780 0.003637
v -0.005743 -0.003781 0.002624
v -0.005568 -0.002091 0.004669
v -0.005096 -0.001868 0.006927
v -0.004901 -0.003330 0.005691
v -0.005556 -0.002775 0.006761
v -0.005117 -0.003553 0.005980
v -0.005177 -0.004706 0.006150
v -0.005059 -0.016285 -0.001446
v -0.005157 -0.020491 -0.005841
v -0.005379 -0.021074 -0.006420
v -0.004793 -0.019333 -0.004300
v -0.005043 -0.019393 -0.004017
v -0.004887 -0.019793 -0.005152
v -0.004183 -0.008402 0.007189
v -0.004810 -0.017072 -0.001954
v -0.004898 -0.019080 -0.003209
v -0.005424 -0.021488 -0.006390
v -0.004688 -0.017656 -0.002118
v -0.004558 -0.018266 -0.002806
v -0.004732 -0.012530 0.003047
v -0.004800 -0.018519 -0.001710
v -0.004818 -0.018896 -0.002387
v -0.004675 -0.018675 -0.003088
v -0.004875 -0.021227 -0.004370
v -0.004385 -0.010123 0.007139
v -0.004433 -0.012289 0.004663
v -0.004195 -0.020545 -0.002330
v -0.004431 -0.017132 0.001645
v -0.004521 -0.018006 0.000274
v -0.004605 -0.019290 -0.001099
v -0.004300 -0.018867 -0.000359
v -0.004588 -0.020304 -0.001748
v -0.004386 -0.016950 0.002093
v -0.004512 -0.016483 0.002589
v -0.004428 -0.011882 0.007505
v -0.004340 -0.014212 0.005460
v -0.007999 0.014066 0.001084
v -0.007704 0.012853 0.000728
v -0.008096 0.014110 0.003047
v -0.006722 0.014100 0.003241
v -0.007578 0.012685 0.003509
v -0.007252 0.011096 0.001705
v -0.007424 0.010792 0.001928
v -0.007109 0.012238 0.003754
v -0.006592 0.012410 0.003871
v -0.006896 0.010948 0.002151
v -0.006749 0.009954 0.004461
v -0.006598 0.009621 0.005300
v -0.006443 0.009768 0.007708
v -0.006452 0.008721 0.006747
v -0.006108 0.009235 0.008743
v -0.006208 0.009409 0.008543
v -0.005754 0.002948 0.002629
v -0.006308 0.002877 0.002328
v -0.006166 0.002027 0.001589
v -0.006517 0.001656 0.001322
v -0.005558 0.005550 0.007080
v -0.006701 0.001190 0.002476
v -0.005479 0.004824 0.006824
v -0.006122 -0.000916 0.001160
v -0.005500 0.004151 0.006515
v -0.005702 0.004290 0.007271
v -0.006233 -0.000460 0.002543
v -0.005926 -0.002309 0.001212
v -0.005569 0.003066 0.007096
v -0.005421 -0.002843 0.001586
v -0.005605 0.000669 0.005003
v -0.005373 -0.000219 0.005441
v -0.005692 -0.002673 0.003057
v -0.005449 -0.000608 0.005524
v -0.005053 -0.000985 0.005519
v -0.005229 -0.001385 0.005257
v -0.005469 -0.002382 0.004514
v -0.005628 -0.003743 0.004295
v -0.004947 -0.003580 0.004057
v -0.005042 -0.001393 0.007716
v -0.005175 -0.001197 0.007979
v -0.005619 -0.002473 0.006788
v -0.004916 -0.003121 0.006770
v -0.004999 -0.004051 0.006190
v -0.004946 -0.006210 0.007187
v -0.005034 -0.013043 0.000457
v -0.004576 -0.013772 -0.000425
v -0.004606 -0.007061 0.007338
v -0.004764 -0.012842 0.001000
v -0.004466 -0.007258 0.006853
v -0.004127 -0.013107 0.001039
v -0.004911 -0.015446 -0.001424
v -0.004420 -0.007838 0.007004
v -0.004704 -0.018936 -0.003661
v -0.004589 -0.017971 -0.002404
v -0.004257 -0.008289 0.007438
v -0.005213 -0.021476 -0.005396
v -0.004298 -0.012685 0.004074
v -0.004254 -0.009790 0.007499
v -0.004681 -0.021024 -0.003272
v -0.003705 -0.009854 0.008071
v -0.004360 -0.011194 0.006210
v -0.003789 -0.011918 0.005968
v -0.004164 -0.017601 0.000646
v -0.003985 -0.010259 0.008705
v -0.004184 -0.017431 0.000869
v -0.004308 -0.020362 -0.001802
v -0.004100 -0.017333 0.001782
v -0.004179 -0.019471 -0.000677
v -0.003997 -0.010474 0.008810
v -0.004183 -0.018312 0.000426
v -0.003989 -0.019767 -0.000767
v -0.003848 -0.012957 0.006844
v -0.003485 -0.011175 0.008783
v -0.003718 -0.011263 0.008763
v -0.003804 -0.013329 0.006570
v -0.003780 -0.014227 0.005921
v -0.003885 -0.015384 0.004761
v -0.008470 0.021246 -0.003818
v -0.007339 0.014532 0.000828
v -0.007584 0.014689 0.001397
v -0.007091 0.013326 0.000490
v -0.006782 0.011996 0.004047
v -0.006257 0.011323 0.005472
v -0.005951 0.009952 0.007831
v -0.005644 0.008476 0.007457
v -0.006197 0.008762 0.008773
v -0.005648 0.005210 0.007235
v -0.005400 0.005815 0.007289
v -0.005225 0.004859 0.006876
v -0.005296 0.000967 0.002704
v -0.006013 0.000124 0.002576
v -0.005680 0.002704 0.004764
v -0.005156 0.004496 0.007058
v -0.005358 0.003422 0.006148
v -0.005506 0.002967 0.005731
v -0.005660 0.002741 0.005253
v -0.005564 0.004726 0.007256
v -0.005304 0.002542 0.005210
v -0.005210 0.003974 0.007234
v -0.005610 0.001555 0.004378
v -0.005494 0.001165 0.004714
v -0.006048 -0.001536 0.002470
v -0.005162 0.000587 0.005067
v -0.005739 -0.002211 0.002606
v -0.005193 0.002344 0.007096
v -0.005584 -0.002473 0.002836
v -0.004782 0.000955 0.007016
v -0.005235 0.001438 0.007131
v -0.004730 0.000704 0.007116
v -0.004780 -0.003558 0.002596
v -0.004697 -0.001869 0.005199
v -0.004937 -0.002655 0.004460
v -0.005122 -0.002698 0.004133
v -0.005278 -0.003750 0.003049
v -0.004970 -0.001613 0.007153
v -0.004724 -0.001905 0.006840
v -0.004727 -0.002754 0.006753
v -0.004577 -0.003887 0.006272
v -0.004554 -0.005095 0.006506
v -0.003941 -0.006199 0.007250
v -0.004594 -0.013485 -0.000113
v -0.004845 -0.014350 -0.000817
v -0.004282 -0.020511 -0.006061
v -0.003899 -0.007417 0.006965
v -0.004414 -0.017402 -0.002565
v -0.004474 -0.018595 -0.003618
v -0.004489 -0.019379 -0.004663
v -0.004390 -0.021174 -0.006614
v -0.004486 -0.021299 -0.006528
v -0.004032 -0.007967 0.007482
v -0.004640 -0.021448 -0.006079
v -0.004382 -0.012837 0.002888
v -0.003811 -0.008795 0.007425
v -0.004373 -0.021088 -0.004909
v -0.003893 -0.013202 0.003662
v -0.003868 -0.011233 0.006482
v -0.004172 -0.012009 0.005512
v -0.003139 -0.010314 0.008320
v -0.003982 -0.017833 0.000898
v -0.003518 -0.020145 -0.001411
v -0.003808 -0.020043 -0.001111
v -0.003845 -0.019867 -0.000812
v -0.003802 -0.017735 0.001633
v -0.003534 -0.018044 0.001921
v -0.003661 -0.018533 0.001086
v -0.003766 -0.019377 -0.000013
v -0.003739 -0.011847 0.008043
v -0.003050 -0.012438 0.007906
v -0.002902 -0.013428 0.007010
v -0.003719 -0.017513 0.002285
v -0.003485 -0.018964 0.000967
v -0.003763 -0.016709 0.003263
v -0.008618 0.021472 -0.004515
v -0.008416 0.022009 -0.004545
v -0.008574 0.021672 -0.004077
v -0.008491 0.021206 -0.004382
v -0.007223 0.014978 0.001695
v -0.007199 0.013755 0.000564
v -0.007406 0.012336 0.000819
v -0.006930 0.011954 0.001049
v -0.006679 0.013017 0.003592
v -0.006583 0.010360 0.003725
v -0.006426 0.011807 0.004518
v -0.006088 0.010820 0.006577
v -0.006135 0.010409 0.007133
v -0.006244 0.009454 0.005956
v -0.005828 0.002416 0.001952
v -0.005986 0.003053 0.003755
v -0.006078 0.001819 0.003129
v -0.005104 0.005486 0.007349
v -0.005333 0.004852 0.007225
v -0.005499 0.001830 0.003795
v -0.005168 0.004511 0.006761
v -0.005022 0.004003 0.006424
v -0.005252 0.002826 0.005771
v -0.005502 -0.001734 0.001223
v -0.004963 0.003519 0.006342
v -0.005041 0.002421 0.005552
v -0.005101 0.003091 0.006123
v -0.004872 -0.001300 0.002665
v -0.005152 -0.003532 0.002391
v -0.005099 -0.002799 0.003589
v -0.004991 -0.002649 0.003349
v -0.004937 -0.000555 0.005612
v -0.004776 -0.002136 0.004922
v -0.004656 -0.003698 0.003439
v -0.004967 -0.003435 0.005061
v -0.004698 -0.001238 0.007826
v -0.004227 -0.005488 0.006600
v -0.003883 -0.005632 0.007190
v -0.004904 -0.006000 0.006524
v -0.003951 -0.006248 0.006769
v -0.004485 -0.014598 -0.001193
v -0.004627 -0.015128 -0.001505
v -0.004243 -0.015874 -0.002107
v -0.004789 -0.016592 -0.001840
v -0.004511 -0.016884 -0.002250
v -0.004262 -0.017070 -0.002655
v -0.004037 -0.017415 -0.003175
v -0.004316 -0.018009 -0.003222
v -0.004499 -0.020843 -0.006402
v -0.004661 -0.021044 -0.006532
v -0.004178 -0.019555 -0.005082
v -0.003824 -0.020199 -0.005760
v -0.004460 -0.021375 -0.006330
v -0.003741 -0.008442 0.007123
v -0.004160 -0.013010 0.002372
v -0.003551 -0.010969 0.006835
v -0.003141 -0.010198 0.008117
v -0.003451 -0.010704 0.008732
v -0.003341 -0.019642 -0.000028
v -0.003229 -0.018932 0.001455
v -0.003388 -0.019250 0.000707
v -0.003477 -0.014082 0.006246
v -0.003539 -0.016462 0.003820
v -0.003104 -0.016974 0.003685
v -0.003440 -0.017185 0.003086
v -0.003331 -0.017754 0.002599
v -0.003269 -0.018448 0.002003
v -0.008515 0.021819 -0.004818
v -0.008377 0.021584 -0.005105
v -0.008423 0.021900 -0.004113
v -0.008328 0.021561 -0.003726
v -0.007001 0.015048 0.002168
v -0.006883 0.014264 0.000369
v -0.006966 0.014912 0.002565
v -0.006870 0.014664 0.002927
v -0.006974 0.010494 0.002984
v -0.006190 0.011694 0.004973
v -0.005703 0.009213 0.006643
v -0.005413 0.010369 0.007744
v -0.005480 0.009428 0.008719
v -0.005376 0.008903 0.008340
v -0.005373 0.008656 0.007962
v -0.005257 0.002494 0.002116
v -0.005102 0.002051 0.001672
v -0.005591 0.001459 0.001344
v -0.004860 0.006088 0.007041
v -0.005156 0.002823 0.003324
v -0.005334 0.005372 0.006912
v -0.005451 0.001577 0.003010
v -0.005456 0.000609 0.001266
v -0.005439 -0.000308 0.001353
v -0.004951 0.004816 0.007154
v -0.004810 0.004520 0.007096
v -0.004854 0.004358 0.006676
v -0.004755 0.004080 0.006666
v -0.005113 0.001465 0.004609
v -0.004735 -0.001958 0.002857
v -0.004838 -0.003295 0.002088
v -0.004613 0.000103 0.005474
v -0.004618 -0.002371 0.003271
v -0.004579 -0.001334 0.005431
v -0.004452 -0.002540 0.004212
v -0.004389 -0.002194 0.004841
v -0.004480 -0.002450 0.004601
v -0.004590 -0.003707 0.003165
v -0.004342 -0.001478 0.007418
v -0.004082 -0.001748 0.006885
v -0.004150 -0.003170 0.005452
v -0.004445 -0.000933 0.007850
v -0.004718 -0.002216 0.006796
v -0.004754 -0.003388 0.005933
v -0.003901 -0.004544 0.006432
v -0.003608 -0.003842 0.006953
v -0.003680 -0.006360 0.006886
v -0.003564 -0.006155 0.007112
v -0.004165 -0.013512 -0.000135
v -0.003703 -0.006844 0.007368
v -0.003984 -0.013308 0.000495
v -0.003847 -0.016046 -0.002540
v -0.003765 -0.016641 -0.002949
v -0.004262 -0.018713 -0.004089
v -0.003882 -0.007535 0.007437
v -0.003455 -0.007075 0.007324
v -0.003603 -0.007592 0.007084
v -0.003575 -0.007721 0.007443
v -0.004205 -0.021097 -0.005269
v -0.003442 -0.008218 0.007581
v -0.003582 -0.013430 0.002056
v -0.003091 -0.009019 0.007679
v -0.003216 -0.009203 0.007600
v -0.003613 -0.008682 0.007584
v -0.004081 -0.021066 -0.004225
v -0.003096 -0.010201 0.007814
v -0.003377 -0.011778 0.006316
v -0.003667 -0.012985 0.004713
v -0.002683 -0.012638 0.005973
v -0.003488 -0.019859 -0.000737
v -0.003189 -0.019306 0.000277
v -0.003286 -0.019710 -0.000688
v -0.003378 -0.019455 0.000339
v -0.002844 -0.011525 0.008773
v -0.003512 -0.014898 0.005456
v -0.003107 -0.019108 0.001098
v -0.003498 -0.015905 0.004521
v -0.002791 -0.017828 0.003150
v -0.002847 -0.018588 0.002427
v -0.008285 0.022106 -0.005074
v -0.008146 0.021355 -0.005102
v -0.007891 0.021386 -0.003450
v -0.008214 0.021074 -0.003563
v -0.006863 0.014884 0.000543
v -0.006373 0.012850 0.000426
v -0.006339 0.011532 0.001684
v -0.006145 0.012450 0.004203
v -0.005851 0.012189 0.004799
v -0.006222 0.010433 0.004268
v -0.005723 0.009986 0.005673
v -0.005327 0.009915 0.008540
v -0.004853 0.009156 0.007154
v -0.005658 0.008443 0.007766
v -0.005500 0.008638 0.007374
v -0.005339 0.002893 0.002927
v -0.004747 0.005644 0.007015
v -0.004862 0.006153 0.007424
v -0.004906 0.005022 0.006782
v -0.004704 0.005646 0.007251
v -0.004902 0.004696 0.006813
v -0.004980 0.002624 0.003990
v -0.005120 0.001820 0.003504
v -0.004623 0.005353 0.007033
v -0.004776 0.005024 0.007270
v -0.004491 0.005121 0.007207
v -0.004726 0.002292 0.004762
v -0.004827 0.001370 0.003143
v -0.004562 0.004534 0.007260
v -0.004978 0.000564 0.002718
v -0.004731 0.001580 0.004420
v -0.005457 -0.001139 0.001249
v -0.004862 0.004248 0.007183
v -0.004432 0.003428 0.006587
v -0.004489 -0.001848 0.001301
v -0.004627 0.003804 0.007266
v -0.004751 0.002229 0.005346
v -0.004684 0.002621 0.006345
v -0.004683 0.002070 0.006124
v -0.004641 0.000939 0.005039
v -0.005494 -0.002279 0.001294
v -0.004379 0.000679 0.005160
v -0.004272 0.000270 0.005218
v -0.004561 -0.000299 0.005488
v -0.004063 -0.001620 0.004857
v -0.004377 -0.003393 0.004676
v -0.004453 -0.000563 0.007730
v -0.003967 -0.003641 0.006179
v -0.003408 -0.005215 0.007182
v -0.003473 -0.005916 0.006753
v -0.003904 -0.014349 -0.001191
v -0.003638 -0.006764 0.006913
v -0.004156 -0.013384 0.000125
v -0.003238 -0.006550 0.007208
v -0.003278 -0.006884 0.007117
v -0.003743 -0.017860 -0.003819
v -0.004093 -0.013067 0.001640
v -0.003938 -0.018750 -0.004455
v -0.004097 -0.019714 -0.005279
v -0.003447 -0.007652 0.007331
v -0.003318 -0.007906 0.007227
v -0.003298 -0.008523 0.007200
v -0.004010 -0.021296 -0.006166
v -0.003147 -0.009311 0.007503
v -0.002915 -0.009362 0.007414
v -0.003214 -0.013875 0.003147
v -0.003954 -0.020885 -0.003500
v -0.003599 -0.020610 -0.003026
v -0.003242 -0.013808 0.003617
v -0.002457 -0.010383 0.007631
v -0.003121 -0.019420 -0.000956
v -0.002912 -0.019782 -0.001900
v -0.003165 -0.012925 0.005387
v -0.002426 -0.013240 0.005656
v -0.003432 -0.012995 0.005016
v -0.003062 -0.018936 0.000589
v -0.003058 -0.019665 -0.001515
v -0.003280 -0.019935 -0.001324
v -0.002721 -0.010598 0.008408
v -0.002946 -0.018829 0.000946
v -0.002906 -0.013085 0.007315
v -0.002895 -0.012125 0.008386
v -0.002964 -0.014606 0.006135
v -0.002815 -0.016493 0.004355
v -0.002695 -0.018960 0.001671
v -0.003024 -0.018989 0.001567
v -0.007039 0.015018 0.001018
v -0.006646 0.015409 0.000943
v -0.006360 0.015659 0.001223
v -0.006611 0.013717 0.000176
v -0.006690 0.013074 0.000392
v -0.006252 0.015192 0.002597
v -0.006414 0.012240 0.000825
v -0.005481 0.014358 0.003496
v -0.006423 0.011753 0.001346
v -0.006171 0.013450 0.003621
v -0.006032 0.011432 0.002227
v -0.005980 0.012803 0.004036
v -0.005400 0.011755 0.002510
v -0.006089 0.011068 0.003062
v -0.005399 0.011379 0.003604
v -0.005629 0.011831 0.005566
v -0.005969 0.010319 0.004867
v -0.005263 0.011346 0.006680
v -0.005162 0.009806 0.006338
v -0.004794 0.010267 0.008521
v -0.005185 0.009288 0.008570
v -0.004923 0.006383 0.007144
v -0.005255 0.001057 0.001312
v -0.004631 0.002682 0.003280
v -0.004480 0.006174 0.007383
v -0.004569 0.004732 0.006730
v -0.004002 0.003870 0.007346
v -0.005385 -0.000451 0.002684
v -0.004337 0.002413 0.006340
v -0.004670 0.001987 0.005968
v -0.004395 0.001309 0.004716
v -0.003973 -0.002342 0.001490
v -0.003785 0.000046 0.004947
v -0.004638 -0.003044 0.001824
v -0.004183 -0.003194 0.001966
v -0.004145 -0.000290 0.005193
v -0.003677 -0.002197 0.003507
v -0.004094 -0.001016 0.005094
v -0.004255 -0.002384 0.003695
v -0.004115 -0.003438 0.002216
v -0.003837 -0.001972 0.004476
v -0.004110 -0.003720 0.002960
v -0.003697 -0.003314 0.006870
v -0.003519 -0.004616 0.007094
v -0.003618 -0.014001 -0.000961
v -0.003131 -0.005921 0.007171
v -0.003402 -0.006076 0.006966
v -0.003038 -0.006204 0.006873
v -0.003273 -0.013892 -0.000780
v -0.003334 -0.014828 -0.002069
v -0.003615 -0.015310 -0.002289
v -0.002964 -0.006322 0.007221
v -0.003422 -0.017189 -0.003613
v -0.003121 -0.006798 0.007239
v -0.003401 -0.018235 -0.004424
v -0.003784 -0.019223 -0.004910
v -0.003698 -0.020955 -0.006770
v -0.003614 -0.021102 -0.006792
v -0.002975 -0.008269 0.007566
v -0.002873 -0.008727 0.007449
v -0.003581 -0.021063 -0.004835
v -0.002701 -0.009217 0.007453
v -0.002852 -0.009033 0.007665
v -0.002698 -0.009779 0.007747
v -0.002712 -0.009573 0.007798
v -0.003374 -0.020288 -0.002098
v -0.002710 -0.010267 0.008001
v -0.002985 -0.010433 0.007513
v -0.002877 -0.018132 0.000008
v -0.003436 -0.013498 0.004027
v -0.002721 -0.011898 0.008642
v -0.002044 -0.012673 0.008387
v -0.002738 -0.015747 0.005038
v -0.002507 -0.018565 0.002748
v -0.008100 0.021928 -0.005510
v -0.007595 0.022312 -0.005671
v -0.007954 0.021589 -0.005583
v -0.008044 0.022308 -0.004855
v -0.007887 0.022272 -0.004360
v -0.007995 0.021962 -0.003876
v -0.007880 0.020877 -0.004353
v -0.008290 0.020888 -0.003774
v -0.007906 0.020805 -0.003443
v -0.007361 0.020752 -0.003288
v -0.006403 0.015425 0.000256
v -0.006459 0.015032 0.000025
v -0.006255 0.014705 -0.000307
v -0.005869 0.013684 -0.000191
v -0.006089 0.014603 0.003154
v -0.005900 0.012588 0.000565
v -0.005625 0.011777 0.001982
v -0.005475 0.012582 0.004704
v -0.005506 0.013179 0.004222
v -0.005277 0.011807 0.006032
v -0.004480 0.011750 0.004535
v -0.004578 0.011228 0.007320
v -0.004604 0.009032 0.007515
v -0.004538 0.009043 0.007832
v -0.004680 0.001563 0.001500
v -0.004567 0.006687 0.007405
v -0.004735 0.006640 0.007268
v -0.004711 0.002677 0.002797
v -0.004475 0.002463 0.002416
v -0.004481 0.006129 0.007097
v -0.004572 0.002632 0.003688
v -0.004356 0.005177 0.007008
v -0.004181 0.004924 0.006883
v -0.004905 0.001804 0.003752
v -0.004416 0.001173 0.003118
v -0.004498 0.000867 0.002855
v -0.004174 0.005300 0.007307
v -0.004743 -0.000685 0.001427
v -0.004341 0.003996 0.006735
v -0.004313 0.001475 0.004014
v -0.004147 0.004761 0.007376
v -0.004342 0.002159 0.005257
v -0.004002 0.000055 0.002796
v -0.004335 0.003081 0.007200
v -0.003845 0.002097 0.006196
v -0.004838 -0.001599 0.002705
v -0.004415 -0.001839 0.002832
v -0.004069 0.001971 0.007137
v -0.003181 0.001728 0.007113
v -0.004249 -0.002217 0.003234
v -0.004125 0.001317 0.007132
v -0.003968 0.000803 0.007119
v -0.003772 -0.002151 0.004189
v -0.003923 -0.002281 0.003952
v -0.004098 -0.003586 0.002491
v -0.003794 -0.003724 0.003526
v -0.004095 -0.003481 0.004270
v -0.003837 -0.001593 0.007015
v -0.003592 -0.003156 0.005098
v -0.003780 -0.003303 0.005840
v -0.003708 -0.003159 0.005641
v -0.003316 -0.003608 0.005972
v -0.002954 -0.004430 0.007040
v -0.003174 -0.004844 0.006449
v -0.003397 -0.005467 0.006604
v -0.002844 -0.004928 0.007073
v -0.002978 -0.005529 0.007195
v -0.003225 -0.006421 0.007013
v -0.003127 -0.006656 0.006982
v -0.002705 -0.006610 0.007338
v -0.003459 -0.020721 -0.006730
v -0.003188 -0.013604 0.000615
v -0.003374 -0.018800 -0.004790
v -0.003437 -0.021250 -0.006480
v -0.002895 -0.008143 0.007436
v -0.003066 -0.013780 0.001929
v -0.003324 -0.021131 -0.005665
v -0.002792 -0.019083 -0.001840
v -0.002603 -0.017612 -0.000536
v -0.002836 -0.018680 -0.001300
v -0.002558 -0.020629 -0.004184
v -0.002563 -0.010060 0.007889
v -0.002532 -0.009915 0.007607
v -0.002691 -0.020170 -0.002687
v -0.002493 -0.010819 0.007364
v -0.002838 -0.018224 0.000519
v -0.002583 -0.013626 0.005032
v -0.002657 -0.018429 0.001097
v -0.002362 -0.011163 0.008634
v -0.002251 -0.018547 0.001839
v -0.002011 -0.015259 0.005954
v -0.002707 -0.015298 0.005560
v -0.002232 -0.016094 0.004945
v -0.002147 -0.016688 0.004628
v -0.002271 -0.018897 0.002366
v -0.001873 -0.017764 0.003978
v -0.002195 -0.017864 0.003644
v -0.002240 -0.018787 0.002684
v -0.007460 0.022394 -0.005235
v -0.007251 0.021836 -0.006186
v -0.007674 0.021363 -0.005517
v -0.007566 0.021072 -0.004916
v -0.007433 0.020754 -0.004445
v -0.007388 0.020616 -0.004004
v -0.006150 0.015901 0.000626
v -0.005918 0.012244 0.000910
v -0.005769 0.011868 0.001575
v -0.005639 0.013480 0.003897
v -0.005095 0.010599 0.005464
v -0.005160 0.011126 0.007030
v -0.004459 0.010893 0.007766
v -0.004522 0.010482 0.008379
v -0.004022 0.010461 0.008511
v -0.004608 0.010017 0.008630
v -0.004615 0.009766 0.008589
v -0.004071 0.006977 0.007284
v -0.003794 0.006997 0.007135
v -0.004239 0.001745 0.001701
v -0.003886 0.006592 0.007115
v -0.004277 0.006099 0.007238
v -0.004035 0.006189 0.007322
v -0.003939 0.005957 0.007231
v -0.003914 0.005672 0.007392
v -0.004159 0.002534 0.004068
v -0.004107 0.001275 0.003411
v -0.003884 -0.000743 0.001574
v -0.003808 0.004859 0.007412
v -0.004022 0.003593 0.006688
v -0.003821 0.002484 0.006387
v -0.004146 0.001949 0.005872
v -0.003801 0.000962 0.004504
v -0.003516 0.001894 0.005987
v -0.003989 -0.001539 0.002770
v -0.003866 0.000716 0.004726
v -0.004133 -0.002738 0.001662
v -0.003711 -0.000802 0.004946
v -0.003679 -0.001426 0.004736
v -0.003313 -0.003832 0.003497
v -0.003336 -0.000541 0.007550
v -0.003378 -0.003528 0.004220
v -0.003284 -0.003259 0.005341
v -0.003667 -0.001348 0.007528
v -0.003204 -0.003974 0.006184
v -0.002829 -0.004268 0.006168
v -0.002759 -0.005252 0.006630
v -0.002612 -0.005203 0.006955
v -0.002454 -0.005282 0.007085
v -0.003533 -0.014997 -0.002144
v -0.003152 -0.014263 -0.001371
v -0.003389 -0.016318 -0.003083
v -0.002898 -0.017266 -0.004157
v -0.003456 -0.013657 -0.000232
v -0.002897 -0.006833 0.007034
v -0.003072 -0.020852 -0.007103
v -0.002952 -0.019221 -0.005291
v -0.003277 -0.019991 -0.005779
v -0.003677 -0.020600 -0.006379
v -0.003739 -0.021211 -0.006654
v -0.002695 -0.017840 -0.000787
v -0.002574 -0.018214 -0.001651
v -0.002481 -0.018892 -0.002232
v -0.002693 -0.019516 -0.002082
v -0.002301 -0.009883 0.007887
v -0.002015 -0.010028 0.007778
v -0.002256 -0.009911 0.007591
v -0.002407 -0.017307 0.000259
v -0.002791 -0.020025 -0.002341
v -0.001831 -0.010325 0.007657
v -0.002266 -0.011312 0.007076
v -0.002623 -0.014220 0.003808
v -0.002015 -0.013410 0.005739
v -0.002261 -0.014214 0.004493
v -0.002182 -0.017790 0.001462
v -0.002070 -0.012291 0.008595
v -0.001774 -0.014780 0.006494
v -0.002214 -0.013961 0.007036
v -0.001968 -0.014288 0.006919
v -0.001232 -0.014469 0.007193
v -0.002249 -0.018822 0.002126
v -0.001750 -0.016159 0.005310
v -0.006334 0.021632 -0.003507
v -0.007642 0.022067 -0.003989
v -0.007189 0.021493 -0.003350
v -0.005776 0.016303 -0.000300
v -0.006170 0.015406 -0.000247
v -0.006100 0.015882 0.000204
v -0.005931 0.015132 -0.000671
v -0.005883 0.014193 -0.000436
v -0.005816 0.015742 0.002042
v -0.006076 0.015760 0.001605
v -0.005150 0.013530 -0.000289
v -0.004920 0.015785 0.002653
v -0.005632 0.015190 0.002849
v -0.004826 0.012555 0.000955
v -0.004862 0.013106 0.005037
v -0.004718 0.011773 0.004037
v -0.005073 0.012471 0.005455
v -0.004360 0.011917 0.006782
v -0.004718 0.010466 0.005949
v -0.004079 0.010710 0.008364
v -0.004228 0.009252 0.007689
v -0.004278 0.009610 0.008350
v -0.003985 0.007350 0.007292
v -0.004361 0.002166 0.002036
v -0.003982 0.006870 0.007437
v -0.004016 0.006619 0.007404
v -0.003821 0.006408 0.007244
v -0.003930 0.006253 0.007140
v -0.004141 0.002616 0.003255
v -0.003860 0.005655 0.007077
v -0.003707 0.005969 0.007425
v -0.004499 -0.000324 0.001504
v -0.003479 0.005521 0.007220
v -0.003607 0.000425 0.002859
v -0.003718 0.004294 0.006831
v -0.003848 0.002229 0.004913
v -0.003703 0.001154 0.004043
v -0.003805 0.003204 0.006559
v -0.003515 0.003905 0.007339
v -0.004210 -0.000860 0.002750
v -0.003380 0.003292 0.007234
v -0.003201 0.002144 0.006307
v -0.003399 0.002089 0.006491
v -0.003442 0.000636 0.004567
v -0.003337 -0.000036 0.004821
v -0.003230 -0.002131 0.003334
v -0.003451 -0.001742 0.004493
v -0.003314 -0.002075 0.004058
v -0.003427 -0.003905 0.003023
v -0.003119 -0.003598 0.004215
v -0.003365 -0.000892 0.007643
v -0.003330 -0.003284 0.004941
v -0.003500 -0.001125 0.007645
v -0.003654 -0.002298 0.006790
v -0.002970 -0.003583 0.005685
v -0.002834 -0.003241 0.006889
v -0.002534 -0.005283 0.006625
v -0.002831 -0.004838 0.006416
v -0.002671 -0.005830 0.006665
v -0.002840 -0.014145 -0.001274
v -0.002542 -0.007042 0.007304
v -0.002108 -0.007473 0.007323
v -0.003023 -0.013702 0.001227
v -0.002227 -0.017307 -0.001140
v -0.002254 -0.017696 -0.001772
v -0.002281 -0.018169 -0.002174
v -0.003283 -0.020983 -0.004733
v -0.002173 -0.016942 -0.000050
v -0.002280 -0.019441 -0.002420
v -0.002315 -0.014422 0.002410
v -0.003084 -0.020359 -0.002734
v -0.001917 -0.016773 0.000831
v -0.002126 -0.014692 0.003600
v -0.002263 -0.017438 0.000981
v -0.002348 -0.010592 0.007534
v -0.001942 -0.010944 0.007414
v -0.002258 -0.014601 0.003060
v -0.001947 -0.017179 0.001405
v -0.002107 -0.010530 0.008172
v -0.002116 -0.014573 0.004001
v -0.002152 -0.012318 0.006423
v -0.001853 -0.014528 0.004566
v -0.001527 -0.011810 0.008652
v -0.001393 -0.012483 0.008630
v -0.001286 -0.013305 0.008289
v -0.001381 -0.017792 0.004266
v -0.001885 -0.018294 0.003418
v -0.007176 0.021535 -0.006090
v -0.007333 0.021121 -0.005325
v -0.006962 0.020701 -0.004845
v -0.006814 0.021644 -0.003472
v -0.006814 0.020323 -0.004126
v -0.006658 0.020275 -0.003548
v -0.007203 0.020529 -0.003469
v -0.006836 0.020656 -0.003073
v -0.005781 0.016335 0.000602
v -0.005664 0.016338 0.000957
v -0.004465 0.015397 0.003339
v -0.005086 0.014380 0.003734
v -0.005006 0.011804 0.003227
v -0.004427 0.011626 0.004836
v -0.004488 0.012322 0.006231
v -0.004494 0.010180 0.006338
v -0.004322 0.009400 0.007243
v -0.004254 0.009368 0.008042
v -0.003805 0.007423 0.007445
v -0.003564 0.007375 0.007147
v -0.003756 0.002280 0.002255
v -0.004078 0.002534 0.002715
v -0.003600 0.002523 0.002571
v -0.003485 0.006745 0.007122
v -0.004193 0.000990 0.001493
v -0.003492 0.002568 0.003776
v -0.003720 0.005427 0.007389
v -0.003516 0.005186 0.007035
v -0.004395 0.000487 0.001460
v -0.003860 0.001037 0.003074
v -0.003072 0.002387 0.004383
v -0.003874 0.001252 0.003690
v -0.003219 0.004772 0.007450
v -0.003239 0.002244 0.004943
v -0.003149 0.003595 0.006681
v -0.003404 0.002798 0.006469
v -0.003287 0.000938 0.004202
v -0.002628 0.002489 0.007168
v -0.003263 -0.000498 0.004884
v -0.003063 -0.003122 0.001743
v -0.003256 -0.002023 0.003081
v -0.003173 -0.001042 0.004775
v -0.002893 -0.002029 0.004205
v -0.003298 -0.002172 0.003695
v -0.003631 0.000559 0.007113
v -0.003918 0.000250 0.007213
v -0.003188 -0.003923 0.002471
v -0.004032 0.000009 0.007338
v -0.003194 -0.004039 0.002770
v -0.002917 -0.004153 0.003424
v -0.003268 -0.001602 0.006952
v -0.003199 -0.001884 0.006778
v -0.002796 -0.003713 0.004872
v -0.002873 -0.003893 0.005810
v -0.002385 -0.004392 0.005630
v -0.002405 -0.004673 0.005942
v -0.002485 -0.004906 0.006201
v -0.002347 -0.005468 0.006455
v -0.002295 -0.006377 0.006717
v -0.002480 -0.015626 -0.003080
v -0.002819 -0.015993 -0.003226
v -0.002846 -0.016460 -0.003620
v -0.002568 -0.005908 0.007259
v -0.002670 -0.016926 -0.004119
v -0.002975 -0.018082 -0.004687
v -0.002087 -0.007255 0.007024
v -0.002746 -0.013819 0.000230
v -0.002880 -0.020162 -0.006068
v -0.002822 -0.020445 -0.006474
v -0.001994 -0.018295 -0.002490
v -0.002363 -0.019784 -0.002505
v -0.001747 -0.010228 0.007937
v -0.001682 -0.012074 0.006709
v -0.001383 -0.015181 0.004097
v -0.001230 -0.015218 0.004384
v -0.001679 -0.017140 0.001721
v -0.001588 -0.013420 0.005900
v -0.001569 -0.017742 0.002124
v -0.001503 -0.011386 0.008534
v -0.001669 -0.014340 0.005003
v -0.002352 -0.011683 0.008722
v -0.001753 -0.018585 0.002393
v -0.001563 -0.013702 0.007667
v -0.001264 -0.015063 0.006549
v -0.001577 -0.015833 0.005696
v -0.001185 -0.016734 0.005190
v -0.001605 -0.018734 0.003028
v -0.001678 -0.018788 0.002721
v -0.007138 0.022332 -0.004919
v -0.007500 0.022203 -0.004296
v -0.006959 0.021059 -0.003083
v -0.005621 0.015802 -0.000930
v -0.005573 0.014865 -0.001001
v -0.005423 0.016197 0.001643
v -0.005248 0.013034 0.000137
v -0.004879 0.015446 0.003014
v -0.004752 0.014166 0.004211
v -0.004684 0.012438 0.001485
v -0.004472 0.013904 0.004725
v -0.003372 0.011544 0.007686
v -0.003206 0.011015 0.008361
v -0.003575 0.009705 0.007360
v -0.003817 0.010284 0.008499
v -0.003649 0.009538 0.007658
v -0.003601 0.007376 0.007520
v -0.003353 0.006602 0.007523
v -0.003594 0.002614 0.003156
v -0.003971 0.001262 0.001568
v -0.003512 0.000855 0.001549
v -0.003401 0.005757 0.007271
v -0.003444 0.006006 0.007123
v -0.003382 0.005251 0.007336
v -0.003213 0.004998 0.006991
v -0.003361 -0.000587 0.001639
v -0.003131 0.001076 0.003398
v -0.003113 0.003806 0.006775
v -0.002772 0.003327 0.006505
v -0.003858 -0.001353 0.001425
v -0.003055 0.003706 0.007147
v -0.002919 0.003543 0.007219
v -0.003472 0.001854 0.005618
v -0.003576 -0.001888 0.001454
v -0.002699 -0.001127 0.002895
v -0.002925 0.000482 0.004613
v -0.003316 -0.001837 0.002919
v -0.003353 -0.002501 0.001490
v -0.003101 -0.003825 0.002300
v -0.002615 -0.004552 0.002772
v -0.002389 -0.003763 0.004394
v -0.002698 -0.003790 0.004262
v -0.002483 -0.003854 0.004841
v -0.002560 -0.003994 0.005253
v -0.002150 -0.004503 0.005644
v -0.002029 -0.005985 0.006422
v -0.002700 -0.014016 -0.000925
v -0.002253 -0.016256 -0.003611
v -0.001639 -0.007051 0.006665
v -0.002467 -0.020607 -0.007152
v -0.002419 -0.020788 -0.007348
v -0.001504 -0.007421 0.006932
v -0.002577 -0.019550 -0.005685
v -0.002008 -0.020216 -0.006630
v -0.002565 -0.021186 -0.007138
v -0.002593 -0.021028 -0.007270
v -0.001754 -0.006696 0.007398
v -0.001522 -0.007418 0.007547
v -0.002303 -0.021247 -0.006895
v -0.001796 -0.007511 0.007513
v -0.001520 -0.008012 0.007218
v -0.002398 -0.021200 -0.006183
v -0.001619 -0.008045 0.007493
v -0.001525 -0.017207 -0.001886
v -0.001940 -0.017816 -0.002211
v -0.001847 -0.016636 -0.000364
v -0.001517 -0.016529 -0.000818
v -0.001782 -0.020589 -0.004713
v -0.001825 -0.019167 -0.002608
v -0.001820 -0.019578 -0.002723
v -0.002151 -0.019931 -0.002786
v -0.001659 -0.016414 0.000547
v -0.001157 -0.010849 0.007528
v -0.001685 -0.015132 0.003304
v -0.001529 -0.016671 0.001446
v -0.001326 -0.014183 0.005371
v -0.001243 -0.014970 0.004871
v -0.000419 -0.012938 0.008644
v -0.001190 -0.018552 0.002742
v -0.001147 -0.015951 0.005799
v -0.000958 -0.014041 0.007721
v -0.001508 -0.018470 0.003430
v -0.007246 0.022092 -0.006177
v -0.006905 0.022318 -0.005614
v -0.006800 0.021195 -0.005638
v -0.006298 0.021859 -0.003980
v -0.006787 0.020767 -0.005086
v -0.006418 0.020288 -0.004604
v -0.006214 0.020102 -0.004120
v -0.006138 0.021018 -0.002780
v -0.006124 0.020608 -0.002664
v -0.006231 0.020273 -0.002979
v -0.005245 0.017255 -0.001314
v -0.005117 0.017655 -0.000762
v -0.005668 0.016217 -0.000713
v -0.005707 0.016490 0.000120
v -0.005415 0.016943 0.000122
v -0.005171 0.016962 0.000671
v -0.004844 0.012086 0.002747
v -0.003941 0.013527 0.005494
v -0.004364 0.013044 0.005591
v -0.003753 0.011849 0.007213
v -0.004205 0.010858 0.005919
v -0.003381 0.011182 0.008164
v -0.003239 0.009783 0.007761
v -0.003634 0.007695 0.007238
v -0.003223 0.007298 0.007542
v -0.003151 0.007272 0.007224
v -0.003333 0.001986 0.001975
v -0.003678 0.001637 0.001725
v -0.003143 0.002710 0.003341
v -0.003185 0.005281 0.007160
v -0.002926 0.005186 0.007398
v -0.002928 0.002291 0.005262
v -0.003332 0.001125 0.003778
v -0.002879 0.003972 0.007356
v -0.003036 -0.001491 0.001531
v -0.002891 0.002625 0.006292
v -0.002706 0.002586 0.005969
v -0.002857 0.001984 0.005927
v -0.002879 0.002183 0.006158
v -0.002421 0.000618 0.004679
v -0.002688 -0.002230 0.003580
v -0.002919 0.001210 0.007048
v -0.002774 -0.000810 0.004857
v -0.002061 -0.001383 0.004896
v -0.002954 -0.001592 0.004555
v -0.002777 -0.003647 0.002096
v -0.002463 -0.004358 0.002424
v -0.001873 -0.000476 0.007349
v -0.002301 -0.002746 0.005338
v -0.002155 -0.001561 0.006877
v -0.002218 -0.003628 0.004333
v -0.002392 -0.004108 0.004015
v -0.002628 -0.001277 0.007373
v -0.002222 -0.002479 0.005484
v -0.002235 -0.003605 0.004868
v -0.002510 -0.004357 0.003737
v -0.002687 -0.004478 0.003317
v -0.002193 -0.002122 0.006736
v -0.002219 -0.005113 0.003152
v -0.002187 -0.003006 0.005745
v -0.002172 -0.003586 0.005363
v -0.002199 -0.003949 0.005227
v -0.001947 -0.003540 0.006022
v -0.002080 -0.002961 0.006845
v -0.002037 -0.005369 0.006145
v -0.001337 -0.006693 0.006102
v -0.001891 -0.006631 0.006632
v -0.002442 -0.016565 -0.003933
v -0.002363 -0.014055 -0.000793
v -0.002478 -0.018558 -0.005236
v -0.002987 -0.013764 -0.000076
v -0.001990 -0.020944 -0.007612
v -0.001369 -0.007544 0.006788
v -0.002290 -0.014165 0.001310
v -0.002319 -0.014054 0.000681
v -0.001148 -0.008029 0.006838
v -0.002514 -0.020917 -0.005078
v -0.002033 -0.014663 0.002474
v -0.001445 -0.016313 -0.000239
v -0.001753 -0.020253 -0.003854
v -0.001249 -0.016131 0.000499
v -0.001557 -0.014900 0.002042
v -0.001095 -0.010599 0.007895
v -0.000966 -0.010910 0.008187
v -0.001047 -0.012178 0.006738
v -0.001282 -0.013260 0.006088
v -0.001134 -0.016806 0.001944
v -0.000977 -0.018661 0.003400
v -0.006410 0.021863 -0.006491
v -0.006409 0.021543 -0.006377
v -0.006162 0.021021 -0.005682
v -0.005278 0.017359 -0.000914
v -0.005148 0.015234 -0.001379
v -0.004814 0.016870 0.001295
v -0.005527 0.013970 -0.000498
v -0.004742 0.016214 0.002141
v -0.004760 0.012833 0.000472
v -0.003841 0.012915 0.001546
v -0.004486 0.012421 0.002305
v -0.004100 0.012515 0.003749
v -0.003912 0.011951 0.004929
v -0.003788 0.012810 0.006335
v -0.003772 0.011439 0.005573
v -0.003324 0.008063 0.007491
v -0.002921 0.008386 0.007384
v -0.002964 0.008002 0.007217
v -0.002703 0.008322 0.007654
v -0.003019 0.007254 0.007452
v -0.002924 0.006915 0.007438
v -0.003057 0.002645 0.002631
v -0.002979 0.006548 0.007223
v -0.003098 0.006086 0.007404
v -0.002920 0.006223 0.007270
v -0.002789 0.002912 0.003283
v -0.002676 0.005479 0.007189
v -0.002636 0.005389 0.007433
v -0.002713 0.004804 0.007496
v -0.003066 0.004415 0.006821
v -0.002413 0.004358 0.006646
v -0.002884 0.002423 0.004892
v -0.002454 0.002567 0.004606
v -0.002839 0.003886 0.006677
v -0.002701 0.002530 0.005474
v -0.002740 0.002926 0.006316
v -0.002861 0.000037 0.002948
v -0.002809 -0.000320 0.004860
v -0.002529 -0.002004 0.003300
v -0.002560 -0.003407 0.001954
v -0.002376 -0.001848 0.004631
v -0.002259 -0.002210 0.003899
v -0.002174 -0.003081 0.004781
v -0.002241 -0.002288 0.005253
v -0.002134 -0.002616 0.005139
v -0.002069 -0.002923 0.004816
v -0.001846 -0.003293 0.003826
v -0.002116 -0.004996 0.002673
v -0.002155 -0.003957 0.004037
v -0.002104 -0.004402 0.003926
v -0.001807 -0.005226 0.003805
v -0.002000 -0.003936 0.005670
v -0.001995 -0.005247 0.003583
v -0.001857 -0.003730 0.006264
v -0.001916 -0.004359 0.005703
v -0.001880 -0.004578 0.005744
v -0.002364 -0.003996 0.007002
v -0.001617 -0.005299 0.006009
v -0.001735 -0.005746 0.006129
v -0.002147 -0.005202 0.007116
v -0.001519 -0.015434 -0.003052
v -0.001855 -0.016950 -0.004517
v -0.001521 -0.005714 0.007148
v -0.002284 -0.017866 -0.004934
v -0.001828 -0.020691 -0.007704
v -0.001885 -0.019233 -0.005943
v -0.001785 -0.021134 -0.007433
v -0.001452 -0.014565 0.000734
v -0.001762 -0.017066 -0.001442
v -0.001206 -0.008318 0.007548
v -0.001246 -0.015423 0.002416
v -0.001176 -0.015526 0.002770
v -0.000595 -0.012020 0.006833
v -0.000632 -0.015530 0.004320
v -0.000893 -0.015593 0.003834
v -0.000841 -0.014856 0.005188
v -0.000550 -0.017668 0.002739
v -0.001093 -0.018095 0.002566
v -0.000989 -0.013193 0.008489
v -0.000453 -0.013890 0.008150
v -0.000504 -0.015690 0.006171
v -0.000189 -0.015935 0.006149
v -0.000292 -0.017792 0.004816
v -0.001005 -0.018749 0.003095
v -0.000825 -0.018146 0.004224
v -0.006371 0.022198 -0.005441
v -0.006619 0.022234 -0.005993
v -0.006808 0.022236 -0.004729
v -0.005288 0.019880 -0.004807
v -0.006243 0.021317 -0.003005
v -0.005887 0.019971 -0.003519
v -0.005646 0.019791 -0.003871
v -0.005714 0.020359 -0.002465
v -0.005086 0.020104 -0.001989
v -0.005617 0.020070 -0.002644
v -0.005064 0.017846 -0.001579
v -0.005044 0.017410 -0.001868
v -0.005252 0.016536 -0.001504
v -0.004901 0.016956 -0.002104
v -0.005003 0.017575 -0.000133
v -0.005453 0.015521 -0.001151
v -0.004858 0.014951 -0.001439
v -0.004761 0.013241 -0.000088
v -0.004433 0.012761 0.000834
v -0.004284 0.012695 0.001267
v -0.004163 0.014560 0.004379
v -0.004116 0.013842 0.005072
v -0.003913 0.012815 0.003034
v -0.003562 0.013018 0.003691
v -0.003351 0.013619 0.005862
v -0.003216 0.012028 0.005431
v -0.003506 0.010427 0.006589
v -0.002311 0.010819 0.008270
v -0.003270 0.010452 0.008419
v -0.003213 0.010116 0.008199
v -0.002444 0.008880 0.007458
v -0.002718 0.007841 0.007539
v -0.002860 0.006783 0.007495
v -0.002246 0.003215 0.003809
v -0.003045 0.006471 0.007548
v -0.002741 0.002659 0.003984
v -0.002290 0.005859 0.007171
v -0.002449 0.005255 0.006979
v -0.002526 0.002706 0.005105
v -0.002327 0.003087 0.005657
v -0.002431 0.001070 0.003514
v -0.002521 0.003830 0.007335
v -0.003216 0.000706 0.003011
v -0.002909 -0.000730 0.001687
v -0.002429 -0.001295 0.002970
v -0.001894 -0.001401 0.003078
v -0.002038 0.000254 0.004902
v -0.002299 0.000744 0.006981
v -0.001941 0.000426 0.006977
v -0.002274 -0.002031 0.004474
v -0.001851 -0.002765 0.004912
v -0.001970 -0.003776 0.003929
v -0.002094 -0.000749 0.007477
v -0.001861 -0.002620 0.005252
v -0.001526 -0.001608 0.006748
v -0.001547 -0.001242 0.007279
v -0.002104 -0.001821 0.006754
v -0.001872 -0.003060 0.006006
v -0.001435 -0.003598 0.006952
v -0.001865 -0.005658 0.003288
v -0.000736 -0.004528 0.007109
v -0.001387 -0.004698 0.006167
v -0.001378 -0.005491 0.006060
v -0.001138 -0.006429 0.005977
v -0.001921 -0.016467 -0.004048
v -0.001694 -0.017556 -0.005138
v -0.001577 -0.018093 -0.005631
v -0.001744 -0.014583 -0.001945
v -0.002011 -0.016123 -0.003598
v -0.001565 -0.014408 -0.001571
v -0.001617 -0.018619 -0.005831
v -0.001910 -0.019785 -0.006317
v -0.001555 -0.020223 -0.007144
v -0.001057 -0.006720 0.007433
v -0.001033 -0.014527 -0.000671
v -0.000943 -0.008738 0.007321
v -0.001745 -0.021146 -0.006677
v -0.000925 -0.008055 0.007667
v -0.001164 -0.017359 -0.002243
v -0.001606 -0.018051 -0.002579
v -0.001536 -0.020903 -0.005653
v -0.000229 -0.008893 0.007827
v -0.001007 -0.014750 0.000353
v -0.000867 -0.016018 0.000001
v -0.001112 -0.018819 -0.002789
v -0.001170 -0.020078 -0.004257
v -0.001464 -0.019947 -0.003320
v -0.000726 -0.008903 0.007737
v -0.001075 -0.015286 0.001983
v -0.000519 -0.009413 0.007702
v -0.000525 -0.010713 0.007815
v -0.000759 -0.011063 0.007419
v -0.000334 -0.010793 0.008078
v -0.000666 -0.016866 0.002271
v -0.001000 -0.015659 0.003217
v -0.000858 -0.013263 0.006177
v -0.000695 -0.014173 0.005616
v -0.001059 -0.017270 0.002339
v -0.000874 -0.011592 0.008514
v -0.000361 -0.014715 0.005400
v 0.000143 -0.013578 0.008497
v -0.000387 -0.014766 0.007341
v -0.000711 -0.015500 0.006337
v -0.000127 -0.018768 0.003692
v -0.000523 -0.018760 0.003044
v -0.000080 -0.018881 0.003141
v -0.005726 0.021920 -0.005040
v -0.005691 0.019888 -0.004415
v -0.005191 0.020787 -0.002401
v -0.005362 0.020546 -0.002274
v -0.005362 0.019624 -0.003311
v -0.004944 0.019122 -0.002782
v -0.004686 0.019194 -0.001405
v -0.004858 0.019416 -0.001867
v -0.004904 0.018620 -0.002438
v -0.004870 0.018997 -0.002032
v -0.004748 0.018739 -0.001337
v -0.004957 0.018272 -0.001783
v -0.004940 0.017976 -0.002215
v -0.004748 0.018196 -0.000611
v -0.004891 0.018242 -0.001137
v -0.004829 0.016541 -0.002101
v -0.004675 0.017936 -0.000093
v -0.004710 0.014568 -0.001250
v -0.004422 0.016676 0.001892
v -0.004705 0.013877 -0.000719
v -0.004003 0.013057 0.000328
v -0.004114 0.016059 0.003036
v -0.003458 0.015331 0.004206
v -0.003708 0.013009 0.002214
v -0.003640 0.013062 0.003252
v -0.003077 0.013308 0.006433
v -0.002630 0.012050 0.007512
v -0.003544 0.009968 0.007027
v -0.002499 0.011404 0.008340
v -0.002495 0.010177 0.007889
v -0.002681 0.008446 0.007313
v -0.002657 0.008592 0.007549
v -0.002465 0.008269 0.007378
v -0.002454 0.003051 0.002934
v -0.002511 0.006615 0.007353
v -0.002448 0.003166 0.003373
v -0.002642 0.001685 0.001785
v -0.002644 0.001291 0.001667
v -0.002422 0.006469 0.007524
v -0.002339 0.006362 0.007444
v -0.002191 0.006234 0.007434
v -0.002200 0.003047 0.004066
v -0.002187 0.006002 0.007501
v -0.002139 0.004362 0.006476
v -0.002352 0.002649 0.004319
v -0.002343 -0.000095 0.001713
v -0.002399 0.003427 0.006310
v -0.001934 0.003778 0.005970
v -0.002164 0.003041 0.005376
v -0.002777 0.000867 0.003193
v -0.002271 0.001124 0.003796
v -0.002477 0.000054 0.003002
v -0.002216 0.001031 0.004227
v -0.002210 -0.000856 0.002962
v -0.002557 -0.002043 0.001532
v -0.002459 -0.002492 0.001602
v -0.001591 0.000982 0.005561
v -0.001956 -0.001968 0.003614
v -0.002027 -0.001681 0.003257
v -0.001847 -0.003503 0.002038
v -0.001825 -0.001683 0.004721
v -0.001929 -0.002071 0.004032
v -0.001515 -0.003111 0.003224
v -0.001721 -0.003053 0.003949
v -0.002381 0.000086 0.007129
v -0.001697 -0.005080 0.002487
v -0.001723 -0.001015 0.007416
v -0.001015 -0.001603 0.006765
v -0.001503 -0.002718 0.005325
v -0.001781 -0.004240 0.003836
v -0.001759 -0.002711 0.005652
v -0.001588 -0.005604 0.002675
v -0.001402 -0.004713 0.003833
v -0.001626 -0.002314 0.006693
v -0.001695 -0.005853 0.003038
v -0.001194 -0.006174 0.002850
v -0.001232 -0.005767 0.004013
v -0.001276 -0.003969 0.006285
v -0.001225 -0.006645 0.003175
v -0.001619 -0.004103 0.006143
v -0.001204 -0.006145 0.004066
v -0.001474 -0.006357 0.003685
v -0.001279 -0.006759 0.003449
v -0.001345 -0.006312 0.003965
v -0.001217 -0.006918 0.003923
v -0.001209 -0.007085 0.003782
v -0.001102 -0.005960 0.006084
v -0.001762 -0.017231 -0.004869
v -0.001748 -0.014820 -0.002234
v -0.001305 -0.016643 -0.004206
v -0.000899 -0.007274 0.005996
v -0.001719 -0.020489 -0.007506
v -0.001213 -0.007262 0.006214
v -0.001527 -0.021091 -0.007948
v -0.001035 -0.014585 -0.000212
v -0.001631 -0.021182 -0.006994
v -0.000629 -0.008557 0.006286
v -0.001118 -0.021149 -0.006557
v -0.001056 -0.016520 -0.001145
v -0.001098 -0.020719 -0.005433
v -0.001533 -0.018359 -0.002688
v -0.001228 -0.020376 -0.004746
v -0.000949 -0.019202 -0.002916
v -0.001046 -0.019818 -0.003660
v -0.000827 -0.009018 0.007513
v -0.000351 -0.009850 0.007188
v -0.000965 -0.016172 0.001138
v -0.000354 -0.009938 0.007534
v -0.000261 -0.010417 0.007311
v -0.000316 -0.010322 0.007669
v -0.000581 -0.010801 0.007589
v -0.001243 -0.016396 0.001345
v -0.000111 -0.010336 0.007915
v -0.000375 -0.011128 0.007224
v -0.000701 -0.015416 0.001835
v -0.000092 -0.016412 0.002105
v -0.000357 -0.011584 0.007036
v -0.000504 -0.016024 0.002619
v -0.000318 -0.016118 0.003161
v -0.000034 -0.017020 0.002638
v 0.000102 -0.014399 0.005590
v -0.000445 -0.015940 0.003702
v -0.000412 -0.015364 0.004797
v -0.000293 -0.015787 0.004255
v 0.000027 -0.016224 0.003923
v -0.000883 -0.012150 0.008632
v -0.000305 -0.014311 0.007789
v 0.000311 -0.013937 0.008333
v -0.000165 -0.016729 0.005578
v -0.000094 -0.018912 0.003381
v -0.000275 -0.018115 0.004526
v -0.005920 0.021751 -0.006531
v -0.005553 0.021442 -0.003411
v -0.005027 0.019722 -0.002134
v -0.005090 0.019449 -0.002806
v -0.004878 0.018979 -0.003138
v -0.004750 0.019837 -0.001585
v -0.004775 0.018378 -0.003057
v -0.004700 0.017732 -0.002945
v -0.004751 0.017451 -0.002559
v -0.004527 0.018601 -0.000625
v -0.004464 0.016255 -0.002468
v -0.004377 0.015710 -0.002256
v -0.004761 0.015936 -0.002005
v -0.004341 0.017561 0.000825
v -0.004029 0.016829 0.002224
v -0.004033 0.014328 -0.001285
v -0.003990 0.013503 -0.000314
v -0.003226 0.013605 0.002868
v -0.003605 0.014000 0.005245
v -0.003610 0.012705 0.004209
v -0.002903 0.013621 0.006244
v -0.003500 0.012388 0.006907
v -0.002494 0.011972 0.007640
v -0.003028 0.011305 0.006028
v -0.002516 0.011683 0.008156
v -0.002530 0.010536 0.006881
v -0.002471 0.010076 0.007564
v -0.002333 0.009097 0.007614
v -0.002073 0.009605 0.007474
v -0.002220 0.008931 0.007407
v -0.002434 0.008609 0.007646
v -0.002438 0.002779 0.002537
v -0.002373 0.002267 0.002152
v -0.002030 0.006700 0.007518
v -0.002175 0.001057 0.001679
v -0.002158 0.006607 0.007567
v -0.002489 0.000570 0.001653
v -0.002094 0.002643 0.004303
v -0.002139 0.002591 0.004771
v -0.002011 0.002928 0.005314
v -0.001885 0.002368 0.004503
v -0.001858 0.002373 0.005133
v -0.001973 0.000474 0.003213
v -0.002250 -0.001412 0.001575
v -0.001730 0.002278 0.005965
v -0.002089 0.003172 0.007249
v -0.001732 0.001855 0.005022
v -0.001774 0.001652 0.005424
v -0.001678 0.001939 0.006110
v -0.002019 0.000791 0.004574
v -0.001593 0.001859 0.006277
v -0.001534 0.001726 0.006206
v -0.001843 0.001890 0.007105
v -0.001990 -0.000631 0.005008
v -0.001610 -0.003294 0.003423
v -0.001744 -0.004215 0.002250
v -0.001538 -0.002883 0.004050
v -0.001330 0.000228 0.006984
v -0.001769 -0.004506 0.002308
v -0.001056 -0.001237 0.007191
v -0.000937 -0.002079 0.006566
v -0.001554 -0.005103 0.003884
v -0.001262 -0.002797 0.006777
v -0.000983 -0.004493 0.006379
v -0.000633 -0.005347 0.006606
v -0.001052 -0.005227 0.006398
v -0.000765 -0.006187 0.006310
v -0.001085 -0.018080 -0.005911
v -0.000664 -0.007562 0.004505
v -0.000691 -0.007807 0.004365
v -0.000789 -0.007750 0.004036
v -0.000799 -0.014976 -0.002496
v -0.001298 -0.016081 -0.003722
v -0.000942 -0.017433 -0.005378
v -0.001398 -0.019284 -0.006373
v -0.001471 -0.020886 -0.008048
v -0.000842 -0.005965 0.007292
v -0.000810 -0.006689 0.006035
v -0.001210 -0.014460 -0.001494
v -0.000836 -0.016078 -0.003545
v -0.000418 -0.007941 0.005827
v -0.000545 -0.008242 0.005908
v -0.000924 -0.021164 -0.007728
v -0.000508 -0.007450 0.007604
v -0.000884 -0.021069 -0.006311
v -0.000964 -0.016194 -0.000619
v -0.000879 -0.018173 -0.002713
v -0.000733 -0.015097 0.000936
v -0.000207 -0.009880 0.007812
v -0.000164 -0.010776 0.007136
v 0.000094 -0.010588 0.008071
v -0.000006 -0.012275 0.006637
v 0.000066 -0.011208 0.008236
v 0.000137 -0.012796 0.006390
v -0.000229 -0.013419 0.006138
v 0.000164 -0.016407 0.003530
v -0.000133 -0.015134 0.005132
v -0.000121 -0.018612 0.003039
v 0.000206 -0.014852 0.007465
v 0.000556 -0.015784 0.006616
v 0.000374 -0.019299 0.003264
v -0.006433 0.022103 -0.006261
v -0.005824 0.021093 -0.005870
v -0.005393 0.021901 -0.005411
v -0.004986 0.019668 -0.004693
v -0.004754 0.019232 -0.004199
v -0.005079 0.019350 -0.003729
v -0.004725 0.020591 -0.002027
v -0.004873 0.019061 -0.003454
v -0.004644 0.018484 -0.003448
v -0.004803 0.020337 -0.001799
v -0.004740 0.017937 -0.003380
v -0.004367 0.017171 -0.003045
v -0.004421 0.019041 -0.000842
v -0.004286 0.019345 -0.000855
v -0.004054 0.018017 0.000569
v -0.004548 0.014951 -0.001645
v -0.003900 0.017939 0.000907
v -0.004087 0.017234 0.001410
v -0.004177 0.013635 -0.000529
v -0.004324 0.016269 0.002598
v -0.003186 0.016827 0.003216
v -0.002968 0.014066 0.005568
v -0.003275 0.012602 0.004752
v -0.002794 0.012631 0.005068
v -0.002644 0.011010 0.008391
v -0.002286 0.010440 0.008063
v -0.001968 0.010220 0.007809
v -0.002034 0.010003 0.007583
v -0.002353 0.008496 0.007534
v -0.002030 0.006571 0.007344
v -0.001995 0.006138 0.007222
v -0.002109 0.005348 0.007535
v -0.001782 0.006243 0.007661
v -0.001683 0.000309 0.001705
v -0.002031 -0.000325 0.001707
v -0.001844 0.002850 0.005426
v -0.001749 0.002772 0.005617
v -0.001547 0.001702 0.004640
v -0.001207 -0.000024 0.003095
v -0.001562 0.001512 0.005097
v -0.000441 0.003762 0.007367
v -0.001697 0.000789 0.004456
v -0.001598 -0.002255 0.001668
v -0.001630 0.000999 0.005634
v -0.001184 0.001501 0.006337
v -0.001436 -0.001809 0.003767
v -0.001560 -0.001670 0.003367
v -0.001805 -0.003007 0.001867
v -0.001574 -0.003297 0.002098
v -0.001295 -0.003100 0.002323
v -0.001272 0.001044 0.006923
v -0.001614 -0.001101 0.004939
v -0.001418 -0.001405 0.004698
v -0.001183 -0.001734 0.004155
v -0.001604 -0.001833 0.004422
v -0.001312 -0.003158 0.002840
v -0.001373 -0.003619 0.002394
v -0.001402 -0.002976 0.003548
v -0.001353 -0.003536 0.003155
v -0.001294 -0.003460 0.002787
v -0.001359 -0.004271 0.002465
v -0.001387 -0.002753 0.004407
v -0.001378 -0.004011 0.003342
v -0.001237 -0.004104 0.002991
v -0.001212 -0.004264 0.002741
v -0.001369 -0.004814 0.002435
v -0.001186 -0.002597 0.005548
v -0.001134 -0.004488 0.003404
v -0.001231 -0.005580 0.002566
v -0.000985 -0.002958 0.006007
v -0.001009 -0.005190 0.003735
v -0.000677 -0.006008 0.004034
v -0.000792 -0.007685 0.003683
v -0.000648 -0.006490 0.004278
v -0.000537 -0.007889 0.003539
v -0.000811 -0.006856 0.004391
v -0.000979 -0.005005 0.007164
v -0.000175 -0.005588 0.006742
v -0.001056 -0.017048 -0.004929
v -0.000536 -0.005879 0.006645
v -0.001074 -0.015266 -0.002815
v -0.000958 -0.016350 -0.003953
v -0.000733 -0.016638 -0.004263
v -0.001093 -0.020585 -0.008302
v -0.001419 -0.019848 -0.006787
v -0.000478 -0.005973 0.007317
v -0.000389 -0.006428 0.006718
v -0.000452 -0.007158 0.006161
v -0.000612 -0.007263 0.005998
v -0.000491 -0.008579 0.004531
v -0.000410 -0.008735 0.004177
v -0.001371 -0.014372 -0.000822
v -0.000338 -0.006529 0.007448
v -0.000212 -0.008397 0.005435
v -0.000316 -0.008826 0.005126
v -0.000398 -0.008966 0.004500
v -0.000261 -0.007273 0.006343
v -0.000326 -0.008515 0.005635
v -0.000344 -0.008888 0.005926
v -0.000600 -0.016516 -0.001530
v -0.000701 -0.020372 -0.005270
v -0.000578 -0.014919 0.000271
v -0.000588 -0.016226 -0.000888
v -0.000596 -0.017555 -0.002528
v -0.000810 -0.020118 -0.004828
v -0.000323 -0.009310 0.006504
v -0.000500 -0.019576 -0.004119
v -0.000157 -0.015283 0.001144
v -0.000874 -0.019529 -0.003148
v -0.000280 -0.018779 -0.002941
v 0.000128 -0.010163 0.006258
v -0.000342 -0.015812 0.000580
v -0.000192 -0.015879 0.001022
v -0.000147 -0.016032 0.001457
v 0.000138 -0.009821 0.007925
v -0.000113 -0.015556 0.001682
v 0.000031 -0.011786 0.006815
v -0.000093 -0.016106 0.002500
v 0.000064 -0.016354 0.002393
v 0.000037 -0.016621 0.002456
v 0.000138 -0.016524 0.002904
v 0.000508 -0.016716 0.003533
v 0.000268 -0.016861 0.002865
v 0.000092 -0.017946 0.002885
v 0.000160 -0.012487 0.008576
v 0.000472 -0.016636 0.005876
v 0.000974 -0.017367 0.005492
v 0.000397 -0.018185 0.004695
v 0.000249 -0.018553 0.004241
v 0.000636 -0.019544 0.002982
v -0.005287 0.021881 -0.006066
v -0.005689 0.021492 -0.006462
v -0.004779 0.021351 -0.003751
v -0.004836 0.020860 -0.002467
v -0.004473 0.018715 -0.003890
v -0.004327 0.018299 -0.003826
v -0.003860 0.019135 -0.000165
v -0.003496 0.019008 0.000553
v -0.003921 0.015105 -0.002165
v -0.003723 0.017583 0.001396
v -0.003590 0.017405 0.001999
v -0.003522 0.014131 -0.001178
v -0.003341 0.017172 0.002733
v -0.003470 0.013467 -0.000122
v -0.003417 0.013236 0.002035
v -0.002560 0.014056 0.003566
v -0.002507 0.011976 0.005779
v -0.002260 0.011989 0.007940
v -0.001988 0.010455 0.007189
v -0.001685 0.010451 0.007263
v -0.001715 0.010345 0.007588
v -0.002100 0.010164 0.007522
v -0.001833 0.010001 0.007764
v -0.001677 0.009993 0.007426
v -0.001671 0.009803 0.007799
v -0.001896 0.009163 0.007700
v -0.001728 0.003842 0.003010
v -0.001931 0.003225 0.002643
v -0.001690 0.003980 0.003651
v -0.001798 0.002749 0.002396
v -0.001503 0.007103 0.007434
v -0.001577 0.007030 0.007656
v -0.001638 0.006543 0.007174
v -0.001331 0.005545 0.006444
v -0.001687 0.003342 0.004022
v -0.001465 0.006730 0.007717
v -0.002055 0.005250 0.006844
v -0.001635 0.004638 0.006252
v -0.001699 0.002517 0.004125
v -0.001317 0.002103 0.003544
v -0.001629 0.003777 0.005858
v -0.001077 0.001766 0.003555
v -0.001464 0.003692 0.005925
v -0.001518 0.002004 0.004064
v -0.001111 0.001761 0.003958
v -0.001244 0.003643 0.006184
v -0.001705 0.000742 0.003605
v -0.001471 0.004618 0.007444
v -0.001341 0.001514 0.004531
v -0.001302 0.002954 0.006297
v -0.001542 0.000793 0.004060
v -0.001680 -0.001736 0.001565
v -0.001483 0.002969 0.007234
v -0.001253 0.001404 0.005018
v -0.001172 -0.001136 0.003084
v -0.001303 0.001186 0.005365
v -0.001645 0.000412 0.004741
v -0.001131 0.001019 0.005800
v -0.001184 -0.000579 0.004852
v -0.001159 -0.002578 0.001922
v -0.001335 0.001501 0.006980
v -0.000765 0.001327 0.006781
v -0.000235 -0.000437 0.004695
v -0.001105 -0.002840 0.002828
v -0.000907 -0.000864 0.004779
v -0.000941 -0.001265 0.004612
v -0.001111 0.000675 0.006899
v -0.001120 -0.002631 0.005009
v -0.000713 -0.002562 0.005616
v -0.000688 -0.002564 0.005068
v -0.000839 -0.005136 0.003412
v -0.000884 -0.004881 0.002911
v -0.000965 -0.005219 0.002584
v -0.000836 -0.006121 0.002839
v -0.000722 -0.005331 0.003121
v -0.000461 -0.007083 0.003127
v -0.000812 -0.003647 0.006208
v -0.000801 -0.003184 0.006866
v -0.000566 -0.007462 0.003285
v -0.000147 -0.007255 0.004564
v -0.000705 -0.017907 -0.005949
v 0.000040 -0.005852 0.006933
v -0.000435 -0.007538 0.004684
v -0.000443 -0.016284 -0.003797
v -0.001089 -0.020294 -0.007636
v 0.000012 -0.005757 0.007186
v -0.000003 -0.006094 0.007190
v -0.000075 -0.006195 0.006935
v -0.000311 -0.008504 0.003701
v -0.000865 -0.019201 -0.006625
v 0.000317 -0.006384 0.007192
v -0.000301 -0.008111 0.004960
v -0.001131 -0.021095 -0.008034
v -0.000088 -0.008024 0.005822
v -0.000620 -0.021157 -0.007291
v -0.000168 -0.006988 0.006727
v -0.000137 -0.009344 0.004436
v 0.000272 -0.008129 0.006859
v -0.000137 -0.009346 0.004922
v -0.000208 -0.019455 -0.004947
v 0.000345 -0.007387 0.007652
v 0.000040 -0.007511 0.006887
v -0.000210 -0.009133 0.005530
v -0.000524 -0.016887 -0.002084
v -0.000593 -0.020637 -0.005662
v -0.000733 -0.020874 -0.005988
v 0.000291 -0.008308 0.006345
v -0.000218 -0.014916 -0.000288
v -0.000241 -0.015949 -0.000369
v -0.000162 -0.018019 -0.002748
v -0.000716 -0.019790 -0.004361
v 0.000476 -0.008644 0.006962
v 0.000174 -0.009981 0.005681
v -0.000398 -0.019424 -0.003417
v 0.000059 -0.015722 0.001074
v 0.000058 -0.015604 0.001405
v 0.000078 -0.010740 0.006798
v 0.000531 -0.012380 0.006282
v 0.000507 -0.011654 0.006330
v 0.000067 -0.015939 0.001593
v 0.000450 -0.011578 0.008279
v 0.000289 -0.013397 0.006145
v 0.000520 -0.016384 0.003958
v 0.000423 -0.012154 0.008471
v 0.000299 -0.016119 0.004352
v 0.000358 -0.018474 0.002917
v 0.000882 -0.012824 0.008574
v 0.000365 -0.013169 0.008611
v 0.000377 -0.018956 0.002910
v 0.000741 -0.019313 0.003651
v 0.000820 -0.019660 0.003288
v 0.000916 -0.019977 0.002886
v -0.005023 0.021349 -0.006369
v -0.004716 0.021510 -0.004682
v -0.004289 0.020900 -0.002691
v -0.004266 0.018811 -0.004270
v -0.003890 0.017904 -0.004054
v -0.004352 0.017484 -0.003354
v -0.003849 0.019709 -0.000667
v -0.003793 0.016820 -0.003479
v -0.003267 0.017948 0.001890
v -0.003471 0.018488 0.001135
v -0.003068 0.013829 -0.000771
v -0.002557 0.017360 0.003351
v -0.003164 0.013376 0.000673
v -0.003130 0.013369 0.001419
v -0.003010 0.013571 0.002095
v -0.002892 0.015197 0.004633
v -0.003028 0.013158 0.004290
v -0.002064 0.013987 0.004176
v -0.002347 0.013942 0.006193
v -0.002417 0.012433 0.005446
v -0.001659 0.012454 0.005700
v -0.002166 0.012735 0.007260
v -0.001887 0.010990 0.006682
v -0.001955 0.011292 0.008317
v -0.001685 0.010820 0.008096
v -0.001534 0.010532 0.007825
v -0.001434 0.010058 0.007714
v -0.001784 0.003933 0.003354
v -0.001597 0.003586 0.002688
v -0.001188 0.007488 0.007490
v -0.001716 0.002186 0.002166
v -0.001621 0.006006 0.006980
v -0.001159 0.001596 0.002197
v -0.001424 0.003310 0.003991
v -0.001204 0.002031 0.002827
v -0.001314 0.002006 0.002385
v -0.001663 0.001421 0.001855
v -0.001465 0.004304 0.006067
v -0.000863 0.005069 0.007554
v -0.001444 -0.001019 0.001526
v -0.001206 0.000612 0.003643
v -0.000615 0.003427 0.006669
v -0.000807 0.002500 0.006392
v -0.001224 0.002289 0.006307
v -0.001242 0.000509 0.004423
v -0.001123 0.001752 0.007052
v -0.000944 0.001840 0.006331
v -0.000971 0.001340 0.006296
v -0.001144 -0.000220 0.004759
v -0.001128 -0.001447 0.003180
v -0.000492 0.001613 0.006342
v -0.000988 0.001432 0.006541
v -0.000801 0.001564 0.006912
v -0.000992 -0.001712 0.003600
v -0.000492 -0.001690 0.003775
v -0.000369 0.000150 0.006889
v -0.000835 -0.002778 0.003657
v -0.000860 -0.000940 0.007305
v -0.001046 -0.001836 0.006623
v -0.000832 -0.002436 0.006601
v -0.000494 -0.005963 0.003245
v -0.000510 -0.002961 0.005934
v -0.000663 -0.006027 0.002933
v -0.000227 -0.006554 0.003738
v -0.000467 -0.005955 0.003673
v -0.000370 -0.006545 0.004122
v -0.000196 -0.007836 0.003431
v -0.000475 -0.017353 -0.005216
v -0.000506 -0.019948 -0.007513
v -0.000751 -0.020947 -0.008605
v -0.000818 -0.014706 -0.002085
v -0.000999 -0.015597 -0.003179
v -0.000651 -0.015803 -0.003345
v -0.000017 -0.016208 -0.003646
v -0.000214 -0.016753 -0.004217
v -0.000497 -0.017041 -0.004730
v 0.000078 -0.007875 0.004896
v -0.000068 -0.009188 0.003993
v 0.000169 -0.006478 0.007013
v -0.000320 -0.014775 -0.001787
v 0.000018 -0.006425 0.007388
v 0.000137 -0.008239 0.005615
v 0.000077 -0.008040 0.006078
v 0.000319 -0.015054 -0.000892
v 0.000205 -0.010043 0.004969
v -0.000118 -0.019671 -0.005270
v -0.000078 -0.020869 -0.006407
v -0.000505 -0.021010 -0.006517
v 0.000542 -0.007808 0.007187
v 0.000310 -0.010196 0.004288
v 0.000630 -0.009008 0.006627
v -0.000040 -0.015104 0.000507
v 0.000100 -0.015311 0.000675
v 0.000196 -0.015521 0.000502
v 0.000051 -0.015749 0.000274
v 0.000059 -0.015689 0.000623
v 0.000506 -0.010989 0.006147
v 0.000535 -0.009792 0.007951
v 0.000593 -0.010835 0.005755
v 0.000816 -0.014395 0.005585
v 0.000620 -0.015589 0.004932
v 0.000547 -0.017070 0.003037
v 0.000983 -0.017276 0.003077
v 0.000850 -0.017475 0.002907
v 0.000344 -0.017527 0.002850
v 0.001156 -0.018374 0.002749
v 0.000891 -0.013685 0.008580
v 0.000837 -0.019274 0.002690
v 0.001020 -0.014258 0.008317
v 0.000849 -0.014705 0.007843
v 0.000684 -0.015276 0.007178
v 0.001059 -0.016080 0.006609
v 0.001328 -0.019754 0.003669
v -0.004581 0.021586 -0.006369
v -0.004977 0.021516 -0.006456
v -0.004793 0.020888 -0.005904
v -0.004969 0.020381 -0.005427
v -0.004179 0.021246 -0.004036
v -0.004634 0.019774 -0.004970
v -0.004166 0.019014 -0.004611
v -0.003943 0.018401 -0.004290
v -0.004388 0.020831 -0.002478
v -0.003635 0.020302 -0.001389
v -0.003727 0.020044 -0.000949
v -0.003516 0.019470 -0.000117
v -0.002988 0.015540 -0.002983
v -0.002831 0.018381 0.002114
v -0.003609 0.014647 -0.001850
v -0.003424 0.013366 0.000221
v -0.002634 0.014112 0.002777
v -0.002584 0.014240 0.003224
v -0.002067 0.013794 0.006545
v -0.002157 0.012335 0.007631
v -0.001468 0.011081 0.006700
v -0.001713 0.011863 0.008217
v -0.001556 0.009579 0.007477
v -0.001112 0.010174 0.007771
v -0.001736 0.009298 0.007584
v -0.001087 0.004980 0.003586
v -0.001418 0.004329 0.003148
v -0.001020 0.007818 0.007675
v -0.000882 0.007634 0.007465
v -0.000943 0.006306 0.006441
v -0.000957 0.004468 0.004124
v -0.001217 0.004577 0.003999
v -0.001227 0.006606 0.006898
v -0.001496 0.003860 0.003943
v -0.001385 0.002422 0.002416
v -0.001128 0.007327 0.007765
v -0.001297 0.003091 0.003897
v -0.001212 0.002869 0.003705
v -0.001157 0.002452 0.002808
v -0.001182 0.002510 0.003324
v -0.001429 0.000683 0.001736
v -0.001104 0.004632 0.006149
v -0.001259 0.001847 0.003151
v -0.001452 -0.000124 0.001644
v -0.001150 0.004194 0.006165
v -0.000937 0.003480 0.006543
v -0.000776 0.001648 0.004141
v -0.001211 0.000359 0.003242
v -0.000929 0.000544 0.004030
v -0.000868 0.001339 0.005021
v -0.000736 -0.002659 0.002403
v -0.000619 -0.002745 0.003937
v -0.000490 -0.000398 0.007168
v -0.000324 -0.002438 0.005446
v -0.000303 -0.001187 0.007114
v -0.000339 -0.002512 0.005864
v -0.000251 -0.006919 0.003259
v -0.000084 -0.005205 0.006626
v -0.000148 -0.006804 0.003500
v 0.000023 -0.008452 0.003588
v 0.000016 -0.007150 0.003875
v 0.000061 -0.007676 0.003644
v -0.000437 -0.018596 -0.006631
v -0.000594 -0.020517 -0.008536
v -0.000086 -0.005055 0.007202
v 0.000027 -0.007274 0.004368
v 0.000466 -0.005808 0.007118
v 0.000366 -0.005745 0.006832
v 0.000150 -0.008992 0.003761
v -0.000491 -0.021089 -0.008557
v 0.000766 -0.005920 0.006810
v 0.000447 -0.009285 0.003759
v 0.000030 -0.015110 -0.002511
v -0.000070 -0.017553 -0.005069
v 0.000656 -0.006656 0.006983
v 0.000147 -0.008215 0.005294
v 0.000096 -0.006916 0.006948
v 0.000452 -0.008511 0.005887
v 0.000214 -0.016896 -0.002168
v -0.000003 -0.017231 -0.002417
v -0.000095 -0.020199 -0.005685
v -0.000049 -0.020358 -0.005954
v -0.000226 -0.020685 -0.006105
v 0.000501 -0.015500 -0.000089
v -0.000090 -0.016216 -0.001237
v -0.000024 -0.019271 -0.003892
v 0.000594 -0.008492 0.007210
v 0.000278 -0.015198 -0.000133
v 0.000351 -0.008322 0.007766
v 0.000103 -0.018562 -0.002920
v 0.000086 -0.018895 -0.003138
v 0.000970 -0.009737 0.006899
v 0.000580 -0.010803 0.004577
v 0.000781 -0.009004 0.007196
v 0.000713 -0.009297 0.006916
v 0.000981 -0.009615 0.007247
v 0.000986 -0.012463 0.005704
v 0.001162 -0.010519 0.008042
v 0.000549 -0.010856 0.008138
v 0.000801 -0.013009 0.006142
v 0.000684 -0.013376 0.006110
v 0.001285 -0.011742 0.008229
v 0.001189 -0.015347 0.005170
v 0.000898 -0.016146 0.004415
v 0.001228 -0.016018 0.004578
v 0.001032 -0.019011 0.002631
v 0.001254 -0.020041 0.002417
v 0.001282 -0.016651 0.006137
v 0.001199 -0.020277 0.002532
v 0.001402 -0.018559 0.004667
v 0.001239 -0.019117 0.004137
v 0.001328 -0.020652 0.002739
v 0.001457 -0.020722 0.002987
v 0.001735 -0.021511 0.002650
v 0.001556 -0.021150 0.002406
v -0.004658 0.021703 -0.006042
v -0.004645 0.021091 -0.006236
v -0.003840 0.021321 -0.004836
v -0.003757 0.017334 -0.003803
v -0.003447 0.019887 -0.000640
v -0.003247 0.019244 0.000434
v -0.002966 0.019021 0.001197
v -0.003256 0.015050 -0.002376
v -0.003125 0.018788 0.001334
v -0.002994 0.014294 -0.001513
v -0.002882 0.017706 0.002718
v -0.002332 0.013902 -0.000687
v -0.003124 0.015923 0.003963
v -0.002298 0.016036 0.004400
v -0.002039 0.014617 0.003604
v -0.002152 0.015361 0.004943
v -0.002377 0.014493 0.005449
v -0.002214 0.013466 0.004646
v -0.002491 0.014235 0.005619
v -0.001430 0.014457 0.006212
v -0.002267 0.012984 0.005104
v -0.002212 0.013378 0.006796
v -0.001428 0.013159 0.007260
v -0.001824 0.012269 0.007973
v -0.001111 0.010594 0.007041
v -0.001295 0.010408 0.007287
v -0.001194 0.010734 0.007957
v -0.001216 0.010422 0.007686
v -0.001295 0.009874 0.007729
v -0.001126 0.004698 0.003118
v -0.001211 0.004057 0.002840
v -0.001084 0.004949 0.003949
v -0.001229 0.003453 0.002605
v -0.001109 0.003238 0.002642
v -0.000885 0.007352 0.007102
v -0.000953 0.007815 0.007773
v -0.000834 0.007541 0.007676
v -0.000738 0.007112 0.007757
v -0.000908 0.005756 0.006287
v -0.001029 0.003713 0.003922
v -0.000839 0.003397 0.003543
v -0.000968 0.005273 0.006255
v -0.000727 0.005011 0.006353
v -0.000940 0.006458 0.007687
v -0.001007 0.001710 0.002659
v -0.000567 0.000423 0.003318
v -0.001084 -0.001205 0.001512
v -0.000389 0.001601 0.004392
v -0.000798 0.000192 0.004466
v -0.000785 -0.002046 0.001720
v -0.000678 0.001175 0.005525
v 0.000065 0.001210 0.005372
v -0.000593 -0.000702 0.003139
v -0.000614 -0.002501 0.002132
v -0.000343 0.001869 0.006983
v -0.000371 0.001462 0.006720
v -0.000408 0.001562 0.006471
v -0.000361 -0.001509 0.003362
v -0.000481 -0.002666 0.002686
v -0.000413 0.001202 0.006801
v -0.000558 -0.001582 0.004196
v -0.000168 -0.002709 0.003243
v -0.000229 -0.002770 0.003869
v -0.000245 -0.002674 0.004511
v -0.000675 -0.000706 0.007286
v 0.000082 -0.001605 0.006606
v -0.000040 -0.002423 0.005717
v 0.000066 -0.003370 0.006069
v -0.000052 -0.003636 0.006879
v 0.000486 -0.005222 0.006593
v -0.000259 -0.017763 -0.005828
v 0.000050 -0.018391 -0.006689
v -0.000272 -0.018950 -0.006981
v -0.000180 -0.019888 -0.007800
v -0.000389 -0.020198 -0.007989
v 0.000398 -0.008055 0.004194
v 0.000354 -0.008793 0.003765
v 0.000527 -0.015796 -0.003328
v -0.000068 -0.015473 -0.002997
v 0.000416 -0.008357 0.003968
v 0.000365 -0.009574 0.003739
v 0.000785 -0.006286 0.006933
v 0.000390 -0.008035 0.004697
v -0.000249 -0.021210 -0.008075
v 0.000212 -0.017565 -0.004616
v 0.000476 -0.018207 -0.004955
v 0.000536 -0.008512 0.005369
v 0.000372 -0.010084 0.004031
v 0.000184 -0.016445 -0.001680
v 0.000637 -0.016707 -0.001905
v 0.000686 -0.010616 0.004014
v 0.000959 -0.007775 0.007692
v 0.000706 -0.008986 0.006247
v 0.000635 -0.010774 0.004200
v 0.000903 -0.015948 -0.000819
v 0.000622 -0.016015 -0.000790
v 0.000124 -0.019083 -0.003437
v 0.000889 -0.008211 0.007293
v 0.001107 -0.009411 0.007432
v 0.000752 -0.011126 0.005385
v 0.001418 -0.009271 0.007732
v 0.001046 -0.009783 0.007908
v 0.001113 -0.012461 0.005368
v 0.000955 -0.011764 0.005373
v 0.001470 -0.013586 0.005065
v 0.001150 -0.013243 0.005776
v 0.001187 -0.013683 0.005807
v 0.001147 -0.017847 0.002785
v 0.001346 -0.017128 0.003527
v 0.001856 -0.014005 0.008533
v 0.001407 -0.014199 0.008464
v 0.001568 -0.015060 0.007825
v 0.001534 -0.017220 0.005819
v 0.001600 -0.018171 0.005032
v 0.001540 -0.020796 0.002154
v 0.001850 -0.019847 0.003952
v 0.001611 -0.020607 0.003266
v 0.002137 -0.021280 0.003343
v 0.001702 -0.021190 0.002992
v -0.004034 0.021150 -0.006630
v -0.004721 0.021666 -0.005452
v -0.004081 0.020660 -0.005878
v -0.004010 0.019870 -0.005208
v -0.004089 0.021036 -0.003216
v -0.003577 0.018766 -0.004864
v -0.003324 0.020546 -0.002486
v -0.003215 0.019800 -0.000534
v -0.003070 0.019582 -0.000398
v -0.002952 0.019463 -0.000954
v -0.003594 0.016029 -0.003112
v -0.003080 0.019263 0.000347
v -0.002891 0.018801 -0.000285
v -0.002893 0.019018 0.000352
v -0.002862 0.018511 0.000034
v -0.002787 0.018994 0.001072
v -0.002773 0.018145 -0.000194
v -0.002678 0.018856 0.001516
v -0.002754 0.018357 0.000546
v -0.002618 0.018640 0.001134
v -0.002546 0.018624 0.002116
v -0.002296 0.018339 0.002695
v -0.002466 0.013742 -0.000037
v -0.002459 0.013698 0.000884
v -0.002326 0.013943 0.001770
v -0.002190 0.014565 0.003004
v -0.001909 0.014350 0.004005
v -0.001598 0.011609 0.006335
v -0.001033 0.010229 0.007388
v -0.000700 0.010150 0.007564
v -0.001121 0.010029 0.007628
v -0.000661 0.005935 0.004086
v -0.000826 0.005516 0.003663
v -0.000862 0.005137 0.004237
v -0.000514 0.005978 0.004533
v -0.000825 0.008103 0.007556
v -0.000818 0.006951 0.006672
v -0.000570 0.005301 0.004473
v -0.000793 0.008126 0.007787
v -0.000693 0.004275 0.004033
v -0.000882 0.003278 0.002936
v -0.000521 0.007644 0.007839
v -0.000903 0.003109 0.003188
v -0.000889 0.001253 0.002040
v -0.001080 0.000900 0.001819
v -0.000864 0.000334 0.001656
v -0.000517 0.004673 0.006597
v -0.001296 0.005559 0.007557
v -0.000408 0.004295 0.006730
v -0.000578 0.000560 0.003525
v -0.000295 0.000446 0.004077
v -0.000394 0.001466 0.006072
v -0.000286 0.001315 0.005747
v 0.000006 0.001488 0.005849
v -0.000470 0.000012 0.004524
v -0.000159 -0.000775 0.004716
v -0.000487 -0.001223 0.004558
v 0.000095 -0.002604 0.005376
v 0.000087 -0.002879 0.004366
v 0.000235 -0.002909 0.003930
v 0.000128 -0.000869 0.007189
v 0.000062 -0.002725 0.005743
v 0.000102 -0.002930 0.006701
v 0.000822 -0.004586 0.006364
v 0.000149 -0.020359 -0.008646
v -0.000158 -0.020496 -0.008874
v -0.000190 -0.020805 -0.008944
v 0.000068 -0.017835 -0.005619
v 0.000379 -0.018267 -0.006485
v 0.000203 -0.016603 -0.003956
v 0.001154 -0.006032 0.007289
v 0.000713 -0.006250 0.007199
v 0.000614 -0.009002 0.003973
v 0.000324 -0.017154 -0.004273
v 0.000690 -0.009697 0.003746
v -0.000052 -0.021169 -0.007510
v 0.000638 -0.006726 0.007463
v 0.000814 -0.008860 0.005062
v 0.000934 -0.009162 0.004770
v 0.000795 -0.009109 0.004288
v 0.001105 -0.010234 0.004165
v 0.000343 -0.019880 -0.005630
v 0.001131 -0.007330 0.007119
v 0.000986 -0.007712 0.007242
v 0.001169 -0.009498 0.005382
v 0.000833 -0.010527 0.003925
v -0.000082 -0.019312 -0.004662
v 0.000713 -0.020066 -0.005848
v 0.000403 -0.020649 -0.006309
v 0.001121 -0.011268 0.003881
v 0.000416 -0.019123 -0.004037
v 0.001469 -0.008048 0.007737
v 0.000473 -0.017539 -0.002566
v 0.001023 -0.011370 0.003969
v 0.000678 -0.015858 -0.000380
v 0.000659 -0.018403 -0.002814
v 0.000694 -0.018738 -0.003139
v 0.001034 -0.011888 0.004480
v 0.000711 -0.009009 0.007866
v 0.001386 -0.009945 0.006518
v 0.001067 -0.009243 0.007848
v 0.001395 -0.009094 0.007493
v 0.001330 -0.010135 0.007015
v 0.001261 -0.012422 0.004183
v 0.001248 -0.009819 0.007597
v 0.001215 -0.009642 0.007734
v 0.001203 -0.010289 0.007412
v 0.001710 -0.010509 0.007700
v 0.001447 -0.010609 0.007428
v 0.001469 -0.013177 0.004522
v 0.001490 -0.010320 0.007820
v 0.001426 -0.013760 0.005520
v 0.001661 -0.014495 0.005156
v 0.001351 -0.014535 0.005412
v 0.001675 -0.015429 0.004879
v 0.001411 -0.017612 0.002869
v 0.001834 -0.018069 0.002583
v 0.001583 -0.016567 0.004173
v 0.001680 -0.016816 0.003877
v 0.001710 -0.017259 0.003390
v 0.001822 -0.019274 0.002171
v 0.001577 -0.019682 0.002225
v 0.001830 -0.015783 0.007270
v 0.001814 -0.019116 0.004438
v -0.004242 0.021408 -0.006587
v -0.003864 0.019129 -0.004855
v -0.003526 0.018262 -0.004590
v -0.003293 0.020130 -0.001235
v -0.003228 0.016777 -0.003871
v -0.003003 0.019796 -0.001174
v -0.002784 0.019169 -0.001561
v -0.002875 0.019117 -0.001172
v -0.002639 0.018241 -0.001237
v -0.002520 0.017637 -0.000576
v -0.002815 0.014822 -0.002165
v -0.002493 0.018727 0.001532
v -0.002374 0.017563 0.000490
v -0.002540 0.017644 0.000043
v -0.002447 0.014162 -0.001284
v -0.002173 0.017549 0.003464
v -0.001701 0.016069 0.004679
v -0.002057 0.014298 0.002294
v -0.001671 0.014930 0.003329
v -0.001920 0.014606 0.003836
v -0.001320 0.014561 0.004270
v -0.001452 0.013626 0.004945
v -0.001369 0.013269 0.005239
v -0.001223 0.014153 0.006659
v -0.001051 0.012686 0.005725
v -0.001129 0.012237 0.005963
v -0.000872 0.013473 0.007295
v -0.000744 0.011815 0.008183
v -0.000467 0.010213 0.007291
v -0.000929 0.010523 0.007912
v -0.000532 0.010415 0.007872
v -0.000536 0.005933 0.003773
v -0.000642 0.005431 0.003378
v -0.000895 0.004988 0.003272
v -0.000534 0.007805 0.006934
v -0.000767 0.004608 0.003000
v -0.000760 0.003992 0.002877
v -0.000531 0.007041 0.006400
v -0.000426 0.006782 0.006276
v -0.000559 0.004107 0.003785
v -0.000412 0.006036 0.006271
v -0.000503 0.005466 0.006440
v 0.000007 0.006566 0.006409
v -0.000276 0.007236 0.007863
v -0.000545 -0.000158 0.001440
v -0.000308 0.001638 0.003687
v 0.000039 0.003881 0.006746
v -0.000217 0.001475 0.004797
v 0.000010 0.001667 0.004380
v -0.000531 0.000218 0.003207
v -0.000609 -0.001677 0.001615
v -0.000343 0.002171 0.006243
v 0.000130 0.000442 0.004063
v -0.000569 -0.002257 0.001856
v -0.000087 0.001817 0.006063
v -0.000172 -0.001654 0.003566
v -0.000021 -0.002521 0.002288
v 0.000309 -0.000914 0.004715
v -0.000045 -0.001711 0.003821
v -0.000012 -0.001407 0.004410
v 0.000370 0.000460 0.006767
v 0.000174 0.000118 0.006861
v 0.000389 -0.003121 0.004531
v 0.000514 -0.003144 0.005430
v 0.000662 -0.003426 0.004983
v 0.000521 -0.003555 0.006028
v 0.000344 -0.019359 -0.007804
v 0.000486 -0.020571 -0.009205
v 0.000296 -0.018813 -0.007255
v 0.000225 -0.021013 -0.009073
v -0.000058 -0.016006 -0.003420
v 0.000598 -0.018364 -0.006171
v 0.000483 -0.021159 -0.008890
v 0.000674 -0.016390 -0.003815
v 0.000635 -0.016983 -0.004148
v 0.000635 -0.018412 -0.005726
v 0.000790 -0.018500 -0.005339
v 0.000906 -0.018846 -0.005928
v 0.000245 -0.014985 -0.001457
v 0.000639 -0.018139 -0.004662
v 0.000845 -0.015344 -0.001074
v 0.000600 -0.019207 -0.005135
v 0.000877 -0.019040 -0.005478
v 0.000766 -0.019476 -0.005555
v 0.000250 -0.020977 -0.006878
v 0.000980 -0.010348 0.003977
v 0.000850 -0.019024 -0.004650
v 0.001384 -0.007619 0.007448
v 0.000998 -0.015690 -0.000928
v 0.001809 -0.007692 0.007643
v 0.000874 -0.016250 -0.001281
v 0.001239 -0.007980 0.007294
v 0.001049 -0.009364 0.005926
v 0.001419 -0.010648 0.004637
v 0.001354 -0.011428 0.003924
v 0.000518 -0.017915 -0.002664
v 0.001448 -0.009903 0.006081
v 0.001099 -0.018399 -0.002734
v 0.001290 -0.012139 0.003959
v 0.001889 -0.008922 0.007815
v 0.001662 -0.010333 0.007153
v 0.001893 -0.010428 0.007377
v 0.001573 -0.013306 0.004141
v 0.001760 -0.011245 0.008098
v 0.001772 -0.014836 0.005065
v 0.001978 -0.011854 0.008168
v 0.001704 -0.016043 0.004470
v 0.002207 -0.012607 0.008363
v 0.001671 -0.018400 0.002538
v 0.001746 -0.020525 0.001903
v 0.001920 -0.013491 0.008543
v 0.001964 -0.021208 0.001700
v 0.002135 -0.014829 0.008289
v 0.002643 -0.016132 0.007254
v 0.002036 -0.017594 0.005708
v 0.001741 -0.021491 0.002229
v 0.002395 -0.018332 0.005242
v 0.002348 -0.019320 0.004496
v 0.002183 -0.020287 0.003857
v 0.002341 -0.022440 0.002451
v 0.002451 -0.022463 0.002982
v -0.003463 0.021348 -0.005894
v -0.003627 0.020427 -0.005842
v -0.003318 0.019464 -0.005236
v -0.002943 0.020137 -0.001891
v -0.002829 0.019677 -0.001654
v -0.002654 0.019773 -0.002062
v -0.002719 0.017001 -0.004423
v -0.002493 0.018822 -0.001994
v -0.002024 0.018276 0.001843
v -0.002523 0.018208 0.000996
v -0.002332 0.017348 -0.000136
v -0.001722 0.017711 0.001982
v -0.001794 0.017331 0.001513
v -0.001773 0.018427 0.002908
v -0.001672 0.014001 -0.000051
v -0.001960 0.017342 0.003774
v -0.001571 0.014171 0.000562
v -0.001524 0.014137 0.004466
v -0.001704 0.014902 0.005497
v -0.001267 0.014862 0.005797
v -0.000739 0.013057 0.005530
v -0.000964 0.012856 0.007937
v -0.000846 0.011574 0.006362
v -0.001017 0.012505 0.008141
v -0.000451 0.011010 0.006656
v -0.000421 0.010493 0.006955
v -0.000947 0.011074 0.008065
v -0.000211 0.010639 0.007949
v -0.000334 0.010099 0.007602
v -0.000185 0.009815 0.007598
v -0.000548 0.006327 0.004254
v -0.000227 0.005134 0.003345
v 0.000061 0.009665 0.007900
v -0.000309 0.008984 0.007636
v -0.000183 0.009454 0.007584
v -0.000391 0.008779 0.007445
v -0.000116 0.008033 0.006379
v -0.000412 0.004932 0.003229
v -0.000258 0.008901 0.007825
v -0.000069 0.007380 0.006109
v -0.000391 0.004479 0.003288
v -0.000241 0.006642 0.006242
v -0.000288 0.005333 0.004496
v -0.000338 0.004607 0.003980
v 0.000425 0.007704 0.007948
v 0.000342 0.006874 0.007863
v 0.000116 0.006134 0.006965
v -0.000698 0.001459 0.002364
v -0.000332 0.000533 0.001722
v -0.000120 0.005356 0.006898
v -0.000096 0.004805 0.006873
v -0.000294 0.001510 0.002833
v -0.000384 -0.000459 0.001365
v -0.000230 0.005318 0.007607
v 0.000102 0.004586 0.006883
v 0.000530 0.003695 0.006670
v 0.000277 0.000514 0.003807
v 0.000438 0.002116 0.006118
v -0.000444 -0.001197 0.003200
v 0.000082 0.001593 0.006896
v 0.000488 0.001497 0.005899
v 0.000371 0.001281 0.005698
v 0.000220 0.000203 0.004383
v 0.000233 -0.002641 0.002906
v 0.000037 0.000966 0.006792
v 0.000168 -0.002776 0.003450
v 0.000571 -0.002997 0.003879
v 0.000560 -0.000418 0.007098
v 0.000320 -0.001227 0.006987
v 0.000619 -0.001616 0.006615
v 0.000712 -0.001958 0.006496
v 0.000946 -0.003686 0.004810
v 0.000662 -0.003434 0.005708
v 0.001055 -0.004145 0.005473
v 0.001047 -0.004247 0.005963
v 0.001192 -0.004698 0.006279
v 0.001138 -0.005510 0.006578
v 0.000813 -0.018520 -0.006559
v 0.000666 -0.015290 -0.002349
v 0.000715 -0.015380 -0.002765
v 0.001511 -0.006454 0.006775
v 0.000970 -0.015408 -0.002129
v 0.000974 -0.018864 -0.005101
v 0.001468 -0.007174 0.007557
v 0.001229 -0.015666 -0.001471
v 0.001635 -0.007767 0.007236
v 0.001363 -0.015996 -0.001381
v 0.000988 -0.019005 -0.004206
v 0.001188 -0.016549 -0.001555
v 0.000959 -0.017262 -0.002245
v 0.001381 -0.011086 0.004105
v 0.001676 -0.010232 0.005876
v 0.001506 -0.010173 0.005422
v 0.001561 -0.011366 0.004314
v 0.001599 -0.012211 0.003846
v 0.001221 -0.018651 -0.003124
v 0.001181 -0.008755 0.007379
v 0.001805 -0.010699 0.005680
v 0.001948 -0.009145 0.007536
v 0.001728 -0.010161 0.006571
v 0.001694 -0.011226 0.005180
v 0.001815 -0.011579 0.005215
v 0.001626 -0.013142 0.003802
v 0.002017 -0.010687 0.007842
v 0.001921 -0.014146 0.003689
v 0.002417 -0.011126 0.008063
v 0.001787 -0.010807 0.007964
v 0.001995 -0.015309 0.004575
v 0.002100 -0.017114 0.003500
v 0.002248 -0.012928 0.008429
v 0.002150 -0.019740 0.001677
v 0.002337 -0.014071 0.008536
v 0.002441 -0.014512 0.008462
v 0.002601 -0.022119 0.003339
v 0.002630 -0.022318 0.003310
v 0.002693 -0.022997 0.002661
v -0.003483 0.021323 -0.006692
v -0.003498 0.020976 -0.006640
v -0.003655 0.020777 -0.006187
v -0.002627 0.020667 -0.003814
v -0.002901 0.020382 -0.002493
v -0.002588 0.020076 -0.002355
v -0.002995 0.017541 -0.004597
v -0.002420 0.019439 -0.002255
v -0.002545 0.016070 -0.003730
v -0.002489 0.017959 -0.001285
v -0.002234 0.018322 -0.002141
v -0.002181 0.017471 -0.001291
v -0.002345 0.015663 -0.003406
v -0.002403 0.015314 -0.002931
v -0.002221 0.017255 -0.000581
v -0.001932 0.016938 -0.000269
v -0.002116 0.018597 0.002374
v -0.001591 0.018308 0.002400
v -0.001802 0.017020 0.001141
v -0.001840 0.016840 0.000699
v -0.001446 0.016375 0.000772
v -0.001702 0.014015 -0.000606
v -0.001202 0.017754 0.003756
v -0.001226 0.016908 0.004334
v -0.001823 0.014167 0.001441
v -0.000848 0.015510 0.003011
v -0.001479 0.015074 0.002780
v -0.000784 0.015143 0.003913
v -0.001053 0.015372 0.005436
v -0.000394 0.015054 0.006072
v -0.000623 0.011937 0.006155
v -0.000334 0.012523 0.006000
v 0.000045 0.007451 0.004694
v -0.000075 0.009949 0.007135
v -0.000012 0.007182 0.004383
v -0.000097 0.006704 0.004040
v -0.000338 0.005946 0.003624
v 0.000235 0.010366 0.008000
v -0.000124 0.010149 0.007859
v -0.000207 0.006847 0.004496
v -0.000156 0.006774 0.004814
v -0.000131 0.008800 0.007024
v -0.000167 0.006101 0.004799
v -0.000342 0.004478 0.003598
v -0.000061 0.008668 0.007954
v 0.000016 0.005575 0.004513
v 0.000071 0.007037 0.006176
v 0.000280 0.006608 0.007067
v 0.000613 0.006798 0.007339
v 0.000207 0.006213 0.007746
v 0.000383 0.006099 0.007194
v -0.000088 0.004281 0.007461
v 0.000362 0.001788 0.004714
v 0.000152 0.000387 0.003467
v 0.000266 0.003748 0.007345
v -0.000088 0.003091 0.006568
v 0.000338 0.001245 0.005412
v 0.000309 0.001516 0.005065
v 0.000828 0.000431 0.004321
v -0.000128 -0.000156 0.003187
v -0.000555 0.002555 0.007123
v 0.000952 0.002754 0.006372
v 0.000294 -0.001449 0.003375
v 0.000564 -0.002427 0.002461
v 0.000238 -0.000553 0.004718
v 0.000845 -0.001535 0.004503
v 0.000712 -0.002696 0.003238
v 0.000925 -0.000739 0.007122
v 0.000802 -0.003363 0.004391
v 0.001108 -0.003370 0.004460
v 0.001221 -0.004288 0.005327
v 0.001472 -0.004902 0.005903
v 0.001036 -0.004467 0.006996
v 0.000609 -0.018739 -0.007314
v 0.000835 -0.020284 -0.008939
v 0.001430 -0.005275 0.006356
v 0.000771 -0.018655 -0.007196
v 0.000664 -0.005483 0.007206
v 0.001154 -0.018788 -0.006866
v 0.000682 -0.020890 -0.009398
v 0.000696 -0.015556 -0.003078
v 0.001013 -0.016833 -0.004129
v 0.001212 -0.018091 -0.004802
v 0.000998 -0.018385 -0.004994
v 0.001042 -0.019406 -0.005869
v 0.001624 -0.007191 0.006989
v 0.000915 -0.021075 -0.007585
v 0.001104 -0.006582 0.007429
v 0.001182 -0.018872 -0.004855
v 0.000971 -0.020828 -0.006794
v 0.001921 -0.007812 0.007191
v 0.001051 -0.020032 -0.006022
v 0.001033 -0.020537 -0.006345
v 0.001473 -0.019011 -0.004416
v 0.001259 -0.016132 -0.001329
v 0.001596 -0.016979 -0.001785
v 0.001097 -0.018830 -0.003614
v 0.001971 -0.008720 0.007373
v 0.001662 -0.017791 -0.002117
v 0.001605 -0.018313 -0.002487
v 0.001890 -0.008572 0.007809
v 0.002068 -0.010498 0.006304
v 0.001758 -0.013013 0.003670
v 0.001984 -0.009142 0.007732
v 0.001859 -0.012289 0.004215
v 0.001871 -0.012858 0.003748
v 0.002359 -0.010262 0.006912
v 0.002072 -0.010291 0.006766
v 0.002097 -0.011300 0.005856
v 0.002135 -0.013064 0.003955
v 0.002022 -0.012225 0.005280
v 0.002084 -0.012535 0.004953
v 0.002202 -0.010304 0.007431
v 0.002165 -0.011847 0.005911
v 0.002196 -0.014532 0.003296
v 0.002332 -0.010546 0.007840
v 0.002204 -0.012514 0.005452
v 0.002464 -0.012986 0.005775
v 0.001992 -0.014851 0.004395
v 0.002304 -0.015117 0.003409
v 0.002415 -0.013502 0.005233
v 0.002643 -0.014018 0.005617
v 0.002213 -0.015491 0.004029
v 0.002158 -0.015893 0.004105
v 0.002451 -0.016237 0.003611
v 0.002292 -0.016405 0.003836
v 0.002172 -0.016823 0.003637
v 0.002115 -0.017714 0.002964
v 0.002232 -0.018495 0.002142
v 0.002701 -0.020360 0.000359
v 0.002193 -0.020385 0.001402
v 0.002363 -0.021773 0.001323
v 0.002070 -0.016409 0.006762
v 0.002431 -0.022344 0.001868
v 0.002658 -0.020291 0.004068
v 0.002765 -0.022837 0.001730
v 0.002546 -0.021148 0.003630
v 0.002735 -0.022994 0.002105
v 0.002818 -0.022966 0.002977
v -0.003130 0.021069 -0.006986
v -0.002983 0.021134 -0.005284
v -0.002960 0.019708 -0.005636
v -0.003234 0.020770 -0.003338
v -0.002324 0.017422 -0.004968
v -0.002131 0.018621 -0.002359
v -0.001862 0.017357 -0.001565
v -0.002052 0.015444 -0.003220
v -0.001743 0.016912 -0.000764
v -0.001809 0.018518 0.002449
v -0.001692 0.016584 0.000427
v -0.001087 0.016424 0.001424
v -0.001931 0.013929 0.000341
v -0.000933 0.014746 0.001009
v -0.001596 0.014582 0.002143
v -0.001103 0.015168 0.003609
v -0.000625 0.014466 0.004628
v -0.000668 0.014286 0.006689
v -0.000650 0.013614 0.007216
v -0.000901 0.012095 0.008206
v 0.000238 0.010268 0.006655
v 0.000099 0.007845 0.005937
v 0.000220 0.007896 0.005223
v 0.000169 0.007502 0.005291
v -0.000250 0.005690 0.003508
v -0.000023 0.005736 0.003637
v 0.000172 0.007617 0.005791
v 0.000221 0.007361 0.005988
v 0.000111 0.006851 0.005129
v 0.000275 0.005868 0.004132
v 0.000139 0.006284 0.004932
v 0.000647 0.006615 0.004701
v -0.000096 0.005082 0.003650
v -0.000015 0.005170 0.004110
v 0.000570 0.007235 0.007178
v 0.000297 0.007002 0.006515
v 0.000746 0.006689 0.007770
v 0.000779 0.006337 0.007488
v 0.000454 0.000892 0.002035
v 0.000096 0.000682 0.001821
v 0.000731 0.006371 0.007686
v 0.000695 0.005523 0.007143
v 0.000529 0.001584 0.003569
v 0.000516 0.001335 0.002781
v 0.000674 0.005873 0.007694
v 0.000424 0.001779 0.004330
v 0.000733 0.001987 0.005210
v 0.000345 -0.001651 0.001638
v 0.000448 -0.001158 0.001442
v 0.000692 0.001464 0.005632
v 0.000549 -0.002130 0.002012
v 0.000451 -0.000897 0.003243
v 0.000313 -0.000146 0.004586
v 0.000787 0.001035 0.006726
v 0.000634 -0.001089 0.004746
v 0.000525 -0.001727 0.003688
v 0.000712 -0.001718 0.004175
v 0.000980 -0.002978 0.003898
v 0.001670 -0.000311 0.006915
v 0.001651 -0.002171 0.006440
v 0.000899 -0.002332 0.006503
v 0.001328 -0.003387 0.004669
v 0.001549 -0.003905 0.005115
v 0.001311 -0.003991 0.005032
v 0.001068 -0.003130 0.006705
v 0.001717 -0.004933 0.005652
v 0.001716 -0.005194 0.005848
v 0.000876 -0.019111 -0.007967
v 0.000928 -0.018641 -0.007041
v 0.001122 -0.015972 -0.003599
v 0.001599 -0.005749 0.006480
v 0.001313 -0.019276 -0.006465
v 0.002056 -0.006852 0.006656
v 0.000665 -0.021216 -0.008346
v 0.001137 -0.015520 -0.001824
v 0.001485 -0.018381 -0.004976
v 0.001238 -0.018587 -0.004992
v 0.001895 -0.006962 0.006873
v 0.001562 -0.020182 -0.006575
v 0.002073 -0.007397 0.007154
v 0.001425 -0.015722 -0.001755
v 0.002055 -0.007591 0.007526
v 0.002088 -0.007941 0.007337
v 0.001714 -0.016665 -0.001634
v 0.002068 -0.008395 0.007717
v 0.002233 -0.008490 0.007461
v 0.002057 -0.017321 -0.001685
v 0.002150 -0.008987 0.007368
v 0.001682 -0.018615 -0.002849
v 0.002343 -0.009577 0.007515
v 0.002498 -0.009931 0.007071
v 0.002418 -0.009473 0.007218
v 0.002472 -0.009533 0.007776
v 0.002400 -0.009962 0.007474
v 0.002485 -0.010605 0.006572
v 0.002424 -0.014250 0.003280
v 0.002182 -0.013612 0.003548
v 0.002370 -0.013667 0.003767
v 0.002064 -0.013821 0.003432
v 0.002492 -0.011661 0.006130
v 0.002259 -0.012033 0.005860
v 0.002294 -0.013267 0.004527
v 0.002477 -0.014711 0.003109
v 0.002480 -0.012406 0.005913
v 0.002571 -0.015959 0.003234
v 0.002832 -0.017037 0.002782
v 0.002493 -0.017255 0.003172
v 0.002524 -0.017788 0.002786
v 0.002515 -0.018356 0.002084
v 0.002482 -0.018807 0.001799
v 0.002675 -0.018102 0.002501
v 0.002321 -0.020022 0.001248
v 0.002379 -0.021114 0.001091
v 0.003144 -0.023484 0.002227
v 0.003015 -0.021065 0.003825
v 0.003063 -0.022875 0.003213
v 0.003352 -0.023247 0.002933
v -0.003166 0.021312 -0.006365
v -0.002610 0.020650 -0.006878
v -0.002788 0.021222 -0.006076
v -0.002866 0.020504 -0.006359
v -0.002973 0.020291 -0.006037
v -0.002442 0.020064 -0.006171
v -0.002717 0.019462 -0.005682
v -0.002792 0.018608 -0.005316
v -0.002321 0.017902 -0.005246
v -0.002066 0.020134 -0.002871
v -0.002270 0.019858 -0.002467
v -0.001602 0.019866 -0.002869
v -0.002127 0.017094 -0.004836
v -0.001925 0.018094 -0.002365
v -0.001975 0.016284 -0.004115
v -0.002179 0.016044 -0.003788
v -0.001422 0.016757 -0.001011
v -0.001801 0.014988 -0.002393
v -0.001321 0.016198 0.000035
v -0.000983 0.016145 -0.000526
v -0.001295 0.014517 -0.001822
v -0.001081 0.018268 0.003380
v -0.001090 0.014410 0.000319
v -0.000965 0.014345 -0.000114
v -0.001263 0.014612 0.001647
v -0.000279 0.015017 0.004270
v -0.000305 0.014658 0.006464
v -0.000777 0.013533 0.005245
v -0.000224 0.013035 0.005593
v 0.000484 0.012081 0.005867
v 0.000289 0.013382 0.007804
v -0.000087 0.011795 0.006127
v -0.000054 0.010412 0.006812
v 0.000564 0.011247 0.007988
v -0.000023 0.009454 0.007082
v 0.000208 0.008351 0.005983
v 0.000323 0.008067 0.004928
v 0.000352 0.007456 0.004272
v 0.000017 0.011080 0.007974
v 0.000407 0.009682 0.008036
v 0.000322 0.007203 0.005409
v 0.000427 0.006337 0.004813
v 0.000635 0.007050 0.005253
v 0.000494 0.007339 0.006235
v 0.000661 0.007459 0.006911
v 0.000558 0.001119 0.002369
v 0.000514 -0.000577 0.001354
v 0.001131 0.004579 0.006854
v 0.000825 0.002202 0.004988
v 0.001147 0.002525 0.005690
v 0.001115 0.002500 0.006014
v 0.000825 0.002015 0.005823
v 0.000587 -0.001840 0.001770
v 0.000877 0.000214 0.004541
v 0.000745 0.002609 0.007038
v 0.001421 0.000189 0.004564
v 0.001095 -0.001110 0.003359
v 0.001085 0.000627 0.006679
v 0.001187 -0.001226 0.004672
v 0.001319 -0.002876 0.004107
v 0.001588 -0.002928 0.005400
v 0.001593 -0.002282 0.005302
v 0.001478 -0.003237 0.004921
v 0.001828 -0.003250 0.005718
v 0.001813 -0.004125 0.005559
v 0.001768 -0.004563 0.005549
v 0.001030 -0.020562 -0.009609
v 0.001221 -0.020800 -0.009820
v 0.001914 -0.004480 0.006966
v 0.002076 -0.005292 0.005877
v 0.001595 -0.021070 -0.009825
v 0.001983 -0.005129 0.007059
v 0.002072 -0.006090 0.006229
v 0.002246 -0.006820 0.006408
v 0.002085 -0.021029 -0.008256
v 0.002358 -0.007376 0.006735
v 0.001813 -0.020770 -0.007331
v 0.001482 -0.020623 -0.006834
v 0.002306 -0.007138 0.007422
v 0.002472 -0.007431 0.006523
v 0.002021 -0.016276 -0.001865
v 0.001605 -0.018966 -0.004808
v 0.002397 -0.007350 0.007258
v 0.002135 -0.018935 -0.004213
v 0.002445 -0.007999 0.006963
v 0.001928 -0.016531 -0.001698
v 0.002594 -0.008148 0.007407
v 0.002404 -0.008875 0.007141
v 0.002618 -0.008483 0.006763
v 0.002146 -0.017066 -0.001665
v 0.001804 -0.018743 -0.003328
v 0.002164 -0.018778 -0.003708
v 0.002555 -0.008593 0.007528
v 0.002426 -0.008746 0.007717
v 0.002367 -0.008748 0.007404
v 0.002090 -0.018409 -0.002152
v 0.002139 -0.018668 -0.002508
v 0.002390 -0.008982 0.007831
v 0.002409 -0.011041 0.006260
v 0.002668 -0.009405 0.007869
v 0.002620 -0.010086 0.007831
v 0.002453 -0.013712 0.004141
v 0.002473 -0.015169 0.002995
v 0.002663 -0.014222 0.005314
v 0.002856 -0.011827 0.008107
v 0.002814 -0.018265 0.001762
v 0.002681 -0.018912 0.001454
v 0.002840 -0.017605 0.002641
v 0.002684 -0.019841 0.000583
v 0.003195 -0.012594 0.008258
v 0.002702 -0.021392 0.000689
v 0.002888 -0.015043 0.008230
v 0.003555 -0.015346 0.008094
v 0.003198 -0.015538 0.007937
v 0.003015 -0.017180 0.006435
v 0.003388 -0.019096 0.005020
v 0.003033 -0.022640 0.001230
v 0.003117 -0.022322 0.003537
v -0.002781 0.021159 -0.006957
v -0.002860 0.021004 -0.004848
v -0.001987 0.018862 -0.006186
v -0.002042 0.019519 -0.002505
v -0.001506 0.017743 -0.002349
v -0.001291 0.015217 -0.002681
v -0.000972 0.015936 0.000023
v -0.001178 0.018453 0.003083
v -0.001038 0.018334 0.002799
v -0.001050 0.015938 0.000359
v -0.001077 0.016807 0.001825
v -0.000603 0.015102 0.001870
v -0.000551 0.016903 0.004654
v -0.000504 0.015644 0.003498
v -0.000670 0.016163 0.005074
v -0.000583 0.015766 0.005389
v -0.000215 0.013812 0.007013
v 0.000128 0.013738 0.007299
v 0.000171 0.013069 0.008020
v 0.000120 0.012728 0.008146
v 0.000467 0.011371 0.006048
v 0.000561 0.011693 0.008021
v 0.000441 0.008503 0.005403
v 0.000514 0.009059 0.006000
v 0.000404 0.007950 0.004606
v 0.000713 0.007992 0.004485
v 0.000304 0.009083 0.006454
v 0.000352 0.006926 0.004090
v 0.000242 0.005984 0.003954
v 0.000979 0.010701 0.008067
v 0.000839 0.009720 0.008062
v 0.000492 0.007420 0.005737
v 0.000918 0.007869 0.006616
v 0.001209 0.007487 0.007955
v 0.000934 0.006844 0.007491
v 0.000876 0.005942 0.007297
v 0.000451 0.000219 0.001551
v 0.000943 0.006071 0.007646
v 0.001282 0.005453 0.007093
v 0.000991 0.001562 0.003551
v 0.001410 0.005842 0.007645
v 0.000902 0.001765 0.003957
v 0.000868 0.004893 0.007527
v 0.001340 0.002839 0.005410
v 0.000957 0.002086 0.004477
v 0.001251 0.001993 0.004311
v 0.001065 0.003515 0.007226
v 0.001321 0.002769 0.005687
v 0.000839 0.000499 0.003786
v 0.000965 -0.000149 0.003323
v 0.001136 0.000525 0.004135
v 0.001415 -0.002286 0.002438
v 0.001219 -0.000498 0.004796
v 0.001415 -0.000781 0.004746
v 0.001220 -0.001647 0.003921
v 0.001525 0.000967 0.006661
v 0.001078 -0.002680 0.003364
v 0.001333 -0.002660 0.003581
v 0.001662 -0.002570 0.004153
v 0.001520 -0.002864 0.004582
v 0.001792 -0.002468 0.004708
v 0.001573 -0.002657 0.004992
v 0.001385 -0.001851 0.006433
v 0.002035 -0.002604 0.005662
v 0.002190 -0.003455 0.005930
v 0.002022 -0.004105 0.005823
v 0.002287 -0.004097 0.006019
v 0.001368 -0.018903 -0.007804
v 0.001132 -0.020117 -0.008917
v 0.002486 -0.006090 0.006216
v 0.001781 -0.015994 -0.003739
v 0.001267 -0.021235 -0.009188
v 0.002278 -0.006312 0.006236
v 0.001281 -0.016380 -0.003955
v 0.002548 -0.006126 0.007280
v 0.001230 -0.017750 -0.004628
v 0.001514 -0.021219 -0.008691
v 0.001550 -0.019805 -0.006556
v 0.001728 -0.019608 -0.006858
v 0.001667 -0.018667 -0.004996
v 0.002195 -0.006770 0.007464
v 0.002607 -0.009208 0.006927
v 0.002484 -0.016955 -0.001761
v 0.002791 -0.008269 0.007621
v 0.002948 -0.008574 0.007749
v 0.002420 -0.017637 -0.001434
v 0.002236 -0.017964 -0.001714
v 0.002292 -0.018781 -0.002755
v 0.002757 -0.018070 -0.000974
v 0.002427 -0.018400 -0.001665
v 0.002502 -0.018815 -0.002026
v 0.002697 -0.018530 -0.001221
v 0.002679 -0.018905 -0.001640
v 0.002976 -0.010890 0.006587
v 0.002631 -0.014211 0.003554
v 0.003013 -0.012251 0.006254
v 0.003024 -0.014912 0.004183
v 0.003012 -0.016048 0.002602
v 0.002813 -0.016078 0.002780
v 0.002920 -0.019291 -0.000731
v 0.002746 -0.012762 0.006036
v 0.002731 -0.013788 0.005775
v 0.003014 -0.016550 0.002498
v 0.002881 -0.018858 0.000842
v 0.003027 -0.018520 0.000540
v 0.002930 -0.019512 -0.000418
v 0.002871 -0.019884 0.000006
v 0.002942 -0.018431 0.001247
v 0.002857 -0.019465 0.000304
v 0.003033 -0.019886 -0.000571
v 0.002945 -0.020278 -0.000135
v 0.002864 -0.014573 0.005367
v 0.002894 -0.020803 0.000154
v 0.003114 -0.013858 0.008427
v 0.002739 -0.021989 0.001048
v 0.003988 -0.015104 0.008215
v 0.003340 -0.017623 0.006095
v 0.003566 -0.017969 0.005930
v 0.003665 -0.019872 0.004619
v 0.003186 -0.020513 0.004116
v 0.003611 -0.022509 0.003466
v 0.003375 -0.023533 0.002332
v 0.004023 -0.023011 0.003068
v -0.002219 0.020733 -0.007197
v -0.002391 0.021092 -0.005678
v -0.002127 0.019635 -0.006192
v -0.002344 0.020748 -0.004502
v -0.002202 0.018124 -0.005503
v -0.002004 0.020306 -0.003260
v -0.001739 0.017601 -0.005379
v -0.001746 0.018405 -0.002580
v -0.001531 0.016409 -0.004254
v -0.001108 0.018467 0.002964
v -0.000780 0.015863 0.000290
v -0.001160 0.014210 -0.000583
v -0.000983 0.017387 0.002366
v -0.000933 0.016148 0.001173
v -0.000514 0.014968 0.000889
v -0.000601 0.015580 0.002641
v 0.000213 0.014764 0.004573
v 0.000865 0.013222 0.008058
v 0.000381 0.009904 0.006572
v 0.000811 0.008570 0.004752
v 0.000791 0.009203 0.005414
v 0.000656 0.007589 0.004308
v 0.000670 0.007137 0.004295
v 0.000722 0.006801 0.004555
v 0.000748 0.007568 0.006166
v 0.000965 0.007686 0.005801
v 0.000897 0.007448 0.005387
v 0.001169 0.008415 0.007362
v 0.001629 0.008556 0.007678
v 0.000928 0.007732 0.007323
v 0.000984 0.008030 0.008010
v 0.001268 0.006888 0.007556
v 0.001448 0.006674 0.007666
v 0.001214 0.006149 0.007500
v 0.001179 0.001261 0.002886
v 0.001155 0.003726 0.006633
v 0.001353 0.002659 0.005038
v 0.001126 -0.001172 0.001414
v 0.001489 0.003567 0.006477
v 0.001501 0.002964 0.005951
v 0.001109 0.000148 0.003497
v 0.001462 0.002604 0.006090
v 0.001437 0.002796 0.006255
v 0.001618 0.000225 0.003720
v 0.001544 -0.001553 0.001587
v 0.001517 0.000375 0.004325
v 0.001332 -0.000027 0.004693
v 0.002024 0.002086 0.006878
v 0.001338 -0.001341 0.003557
v 0.002057 -0.001056 0.004522
v 0.001360 0.000196 0.006729
v 0.001895 -0.002427 0.003551
v 0.001784 -0.000686 0.006998
v 0.002043 -0.002228 0.005046
v 0.001993 -0.002279 0.005417
v 0.001733 -0.002118 0.005296
v 0.001861 -0.002845 0.005715
v 0.001947 -0.003462 0.006758
v 0.002663 -0.004203 0.006176
v 0.002412 -0.004713 0.006199
v 0.001703 -0.019220 -0.008568
v 0.001603 -0.020566 -0.009909
v 0.002708 -0.003917 0.006804
v 0.001591 -0.018935 -0.007712
v 0.002559 -0.005245 0.006250
v 0.002020 -0.016284 -0.004122
v 0.001926 -0.021194 -0.009560
v 0.001955 -0.017031 -0.004572
v 0.002755 -0.006812 0.006385
v 0.002165 -0.020567 -0.007227
v 0.002098 -0.015933 -0.002437
v 0.002603 -0.007281 0.006372
v 0.002739 -0.008093 0.006552
v 0.002323 -0.019067 -0.004648
v 0.002924 -0.008534 0.006616
v 0.002477 -0.018800 -0.003017
v 0.002648 -0.018668 -0.003674
v 0.002857 -0.009530 0.006797
v 0.002947 -0.010102 0.006763
v 0.002979 -0.019026 -0.002724
v 0.003128 -0.009359 0.007912
v 0.002857 -0.010445 0.006687
v 0.002724 -0.019026 -0.002181
v 0.002968 -0.018193 -0.000519
v 0.003014 -0.010290 0.007967
v 0.002831 -0.019080 -0.001203
v 0.002930 -0.014890 0.003381
v 0.002893 -0.015350 0.002831
v 0.002914 -0.018562 -0.000596
v 0.003039 -0.019586 -0.001082
v 0.003041 -0.014951 0.003754
v 0.003109 -0.018267 0.000067
v 0.002982 -0.018795 -0.000147
v 0.003228 -0.010910 0.008029
v 0.003133 -0.017064 0.002370
v 0.003163 -0.018166 0.000701
v 0.003286 -0.011562 0.008063
v 0.003498 -0.012983 0.006320
v 0.002822 -0.018001 0.002335
v 0.003132 -0.018019 0.001239
v 0.003125 -0.015162 0.004898
v 0.003259 -0.017377 0.002101
v 0.003261 -0.014546 0.005741
v 0.003427 -0.014224 0.005953
v 0.003311 -0.015006 0.005496
v 0.003687 -0.015634 0.005384
v 0.003168 -0.021626 0.000304
v 0.003501 -0.016171 0.007497
v 0.004147 -0.017517 0.006559
v 0.003980 -0.018562 0.005584
v 0.003501 -0.021061 0.003931
v 0.003766 -0.023623 0.001437
v 0.003823 -0.023747 0.001874
v -0.002203 0.021169 -0.007018
v -0.002291 0.021004 -0.007192
v -0.002179 0.020277 -0.006704
v -0.001398 0.020100 -0.003308
v -0.001541 0.019417 -0.002692
v -0.001048 0.015716 -0.003255
v -0.001477 0.017325 -0.001883
v -0.000998 0.016587 -0.001126
v -0.000844 0.014511 -0.001702
v -0.000559 0.018307 0.002899
v -0.000219 0.015874 -0.000337
v -0.001122 0.014282 -0.001199
v -0.000336 0.015937 0.001156
v -0.000246 0.017309 0.002653
v -0.000497 0.016835 0.002168
v -0.000087 0.017027 0.002591
v -0.000481 0.016414 0.001739
v -0.000203 0.015884 0.002632
v -0.000592 0.015354 0.002259
v -0.000188 0.015204 0.001797
v 0.000194 0.013671 0.005252
v 0.000269 0.014854 0.006469
v 0.000206 0.013098 0.005546
v 0.000441 0.012856 0.005629
v 0.000613 0.008592 0.004984
v 0.000628 0.012400 0.008127
v 0.001036 0.008033 0.004610
v 0.000844 0.007235 0.004506
v 0.001038 0.007507 0.004936
v 0.001209 0.008604 0.007117
v 0.001338 0.008772 0.007991
v 0.001356 0.008842 0.007487
v 0.001552 0.008452 0.007943
v 0.001116 0.007695 0.007438
v 0.001370 0.007140 0.007867
v 0.001484 0.006740 0.007480
v 0.001580 0.006496 0.007378
v 0.001843 0.004536 0.006707
v 0.001601 0.003275 0.005721
v 0.001685 0.002602 0.004996
v 0.001520 0.002014 0.004474
v 0.001428 0.001661 0.003915
v 0.001533 0.001370 0.003473
v 0.001646 0.003485 0.006157
v 0.001752 0.002121 0.004881
v 0.001698 0.001626 0.004333
v 0.001907 0.001423 0.004647
v 0.000755 -0.000544 0.003245
v 0.001300 -0.001925 0.001906
v 0.001860 0.001798 0.005005
v 0.002059 0.001208 0.005176
v 0.002125 0.001436 0.005680
v 0.001875 -0.001434 0.003916
v 0.001454 -0.001608 0.004341
v 0.001811 -0.001328 0.004463
v 0.001801 -0.002355 0.002909
v 0.001629 -0.001016 0.006967
v 0.001950 -0.001200 0.006822
v 0.001942 -0.001550 0.006516
v 0.002032 -0.002573 0.006518
v 0.002680 -0.004649 0.006298
v 0.001617 -0.019528 -0.008851
v 0.001950 -0.020277 -0.009766
v 0.001685 -0.020801 -0.010037
v 0.001712 -0.019021 -0.007551
v 0.001948 -0.019266 -0.007458
v 0.002183 -0.021195 -0.009212
v 0.001878 -0.015857 -0.003446
v 0.002672 -0.017659 -0.005243
v 0.001710 -0.015725 -0.003030
v 0.001780 -0.021152 -0.008498
v 0.001745 -0.015732 -0.002733
v 0.002532 -0.018581 -0.005276
v 0.002263 -0.020354 -0.007178
v 0.002445 -0.016038 -0.002630
v 0.002487 -0.018973 -0.005003
v 0.002807 -0.007059 0.007510
v 0.002929 -0.007434 0.006430
v 0.002567 -0.018755 -0.004027
v 0.002864 -0.007610 0.007612
v 0.003214 -0.008380 0.007728
v 0.003100 -0.009418 0.006719
v 0.002738 -0.017444 -0.001443
v 0.003377 -0.010407 0.006765
v 0.003008 -0.017870 -0.000734
v 0.002908 -0.017747 -0.001065
v 0.003215 -0.018054 -0.000265
v 0.003102 -0.019367 -0.002094
v 0.003466 -0.010206 0.007951
v 0.003785 -0.016109 0.003286
v 0.002770 -0.014846 0.003146
v 0.003343 -0.016091 0.002636
v 0.003535 -0.011197 0.007973
v 0.003467 -0.016874 0.002222
v 0.003639 -0.020449 -0.001185
v 0.003282 -0.020132 -0.000910
v 0.003207 -0.020656 -0.000369
v 0.003662 -0.021090 -0.000600
v 0.003894 -0.014838 0.006116
v 0.003854 -0.015161 0.005992
v 0.004183 -0.016100 0.005401
v 0.003777 -0.015980 0.004688
v 0.003312 -0.021254 -0.000090
v 0.003972 -0.013295 0.008245
v 0.004225 -0.019215 0.005211
v 0.004315 -0.020889 0.004115
v 0.003921 -0.021397 0.003856
v 0.004150 -0.023803 0.001505
v 0.004495 -0.022902 0.002833
v 0.003953 -0.023316 0.002756
v 0.004118 -0.023620 0.002237
v -0.001884 0.021189 -0.006856
v -0.001950 0.021133 -0.006236
v -0.001989 0.020920 -0.005382
v -0.001873 0.019758 -0.006538
v -0.001367 0.020282 -0.004384
v -0.001456 0.020216 -0.003984
v -0.001480 0.017992 -0.005988
v -0.001301 0.017432 -0.005421
v -0.001260 0.016961 -0.004876
v -0.001068 0.016219 -0.003874
v -0.000771 0.017381 -0.002294
v -0.000096 0.014726 -0.001802
v -0.000615 0.018555 0.003079
v -0.000657 0.014370 -0.000766
v 0.000085 0.016449 0.002022
v -0.000352 0.014786 0.000356
v 0.000123 0.015936 0.002562
v 0.000122 0.015468 0.002066
v 0.000229 0.016169 0.003094
v 0.000250 0.016105 0.003429
v 0.000315 0.016135 0.005454
v 0.000674 0.013412 0.005433
v 0.000972 0.013975 0.007477
v 0.000939 0.012252 0.005531
v 0.000891 0.010994 0.005816
v 0.001410 0.012907 0.008119
v 0.001207 0.010869 0.005492
v 0.001358 0.010059 0.005258
v 0.001052 0.009524 0.005229
v 0.000958 0.009977 0.005735
v 0.001244 0.008859 0.004776
v 0.001480 0.008548 0.006438
v 0.001473 0.008392 0.006051
v 0.001699 0.009410 0.007526
v 0.001650 0.009434 0.007838
v 0.001618 0.009115 0.007660
v 0.001411 0.007370 0.007461
v 0.001889 0.006619 0.007747
v 0.001451 0.006065 0.007289
v 0.001310 0.000794 0.002107
v 0.001185 0.000443 0.001703
v 0.000911 -0.000095 0.001413
v 0.002021 0.005056 0.006804
v 0.001676 0.003221 0.005480
v 0.002001 0.004440 0.006501
v 0.002006 0.004059 0.006015
v 0.001842 0.003167 0.005400
v 0.001988 0.001098 0.003167
v 0.001107 -0.000537 0.001317
v 0.001858 0.003735 0.006393
v 0.001912 0.002483 0.005303
v 0.001931 0.001219 0.003835
v 0.001689 0.004857 0.007454
v 0.002145 0.001114 0.004923
v 0.002018 0.001269 0.004287
v 0.001929 -0.000122 0.003410
v 0.002076 -0.001317 0.001448
v 0.001782 0.000267 0.004022
v 0.002012 0.002845 0.007031
v 0.002071 -0.000074 0.004473
v 0.001327 -0.000807 0.003275
v 0.002332 0.001373 0.005844
v 0.002219 0.001120 0.005880
v 0.002178 -0.002240 0.004482
v 0.002551 -0.002220 0.004730
v 0.002976 -0.002503 0.005500
v 0.002555 -0.001883 0.006370
v 0.001766 -0.019929 -0.009222
v 0.002214 -0.020531 -0.010334
v 0.002212 -0.020241 -0.009841
v 0.003301 -0.004996 0.007057
v 0.002283 -0.019819 -0.007364
v 0.002448 -0.020843 -0.008018
v 0.002588 -0.005064 0.007069
v 0.003166 -0.006258 0.006660
v 0.003016 -0.018937 -0.005283
v 0.003228 -0.017131 -0.002321
v 0.002925 -0.018748 -0.003326
v 0.003524 -0.008861 0.006786
v 0.003097 -0.017517 -0.001780
v 0.003654 -0.009485 0.006839
v 0.003388 -0.009261 0.006718
v 0.003935 -0.009553 0.007866
v 0.003211 -0.017885 -0.001226
v 0.003393 -0.018036 0.000126
v 0.003003 -0.011571 0.006456
v 0.003464 -0.017843 0.000873
v 0.003083 -0.019529 -0.001496
v 0.003713 -0.017371 0.001487
v 0.003649 -0.016117 0.002875
v 0.003747 -0.016707 0.002326
v 0.003526 -0.017158 0.002023
v 0.003606 -0.013505 0.006197
v 0.003704 -0.013881 0.006154
v 0.003656 -0.015873 0.004008
v 0.004160 -0.016373 0.003893
v 0.004317 -0.012580 0.008181
v 0.003794 -0.015429 0.005768
v 0.003953 -0.023094 0.000566
v 0.003668 -0.014451 0.008371
v 0.004065 -0.016232 0.007575
v 0.004391 -0.018417 0.005832
v 0.004327 -0.020537 0.004339
v 0.004122 -0.023608 0.000957
v 0.004452 -0.021913 0.003605
v 0.004520 -0.023760 0.001708
v -0.001363 0.020502 -0.004860
v -0.001078 0.019325 -0.002789
v -0.001290 0.018158 -0.002662
v -0.000862 0.016611 -0.004209
v -0.000744 0.016186 -0.003708
v -0.000209 0.016253 -0.001106
v -0.000864 0.015344 -0.002771
v -0.000117 0.018726 0.003200
v -0.000120 0.018641 0.003506
v -0.000185 0.018378 0.003833
v 0.000189 0.018579 0.002873
v 0.000126 0.015755 0.000545
v -0.000389 0.017948 0.004104
v -0.000236 0.017876 0.002819
v 0.000189 0.017177 0.002667
v 0.000230 0.016118 0.001682
v 0.000427 0.016358 0.002902
v -0.000088 0.017759 0.004342
v 0.000570 0.016007 0.003895
v 0.000824 0.015569 0.004368
v 0.000753 0.014533 0.004738
v 0.000745 0.013689 0.005178
v 0.001326 0.014710 0.006935
v 0.001173 0.013324 0.005206
v 0.000857 0.014340 0.006988
v 0.000779 0.011743 0.005840
v 0.001280 0.013389 0.008099
v 0.001477 0.010669 0.005198
v 0.001475 0.009077 0.004920
v 0.001261 0.011516 0.007929
v 0.001707 0.010802 0.008008
v 0.001557 0.008485 0.005558
v 0.001868 0.009543 0.007382
v 0.001484 0.008908 0.007012
v 0.001809 0.008666 0.007856
v 0.001941 0.008299 0.007854
v 0.001784 0.008042 0.007577
v 0.002254 0.007889 0.007927
v 0.001827 0.007068 0.007397
v 0.001861 0.000965 0.002519
v 0.001780 -0.001009 0.001244
v 0.002049 0.003120 0.005510
v 0.002199 0.002607 0.005874
v 0.002419 0.000129 0.003769
v 0.002202 0.000010 0.003520
v 0.002401 0.001860 0.005961
v 0.002035 0.000159 0.004198
v 0.002055 -0.001855 0.001976
v 0.002261 0.000793 0.005392
v 0.002946 -0.002308 0.005130
v 0.002868 -0.000767 0.006872
v 0.002729 -0.003442 0.006025
v 0.003279 -0.003309 0.005955
v 0.003267 -0.004021 0.006185
v 0.002438 -0.019396 -0.009273
v 0.002500 -0.019205 -0.008886
v 0.002928 -0.004792 0.006347
v 0.002298 -0.021136 -0.010179
v 0.003409 -0.005429 0.006580
v 0.003003 -0.016515 -0.004546
v 0.002724 -0.020089 -0.007640
v 0.003815 -0.007108 0.006964
v 0.003843 -0.007487 0.007635
v 0.002949 -0.018504 -0.003957
v 0.003346 -0.019062 -0.004643
v 0.002896 -0.018921 -0.004434
v 0.002793 -0.019058 -0.004752
v 0.003359 -0.008179 0.006661
v 0.003722 -0.007980 0.007683
v 0.003971 -0.009009 0.007246
v 0.003482 -0.018863 -0.003295
v 0.003713 -0.008531 0.007668
v 0.003832 -0.010379 0.006910
v 0.003603 -0.018173 -0.001715
v 0.003572 -0.018169 -0.001290
v 0.003404 -0.018050 -0.000388
v 0.003725 -0.011059 0.006772
v 0.003669 -0.017990 0.000198
v 0.003622 -0.020073 -0.001681
v 0.004187 -0.011047 0.007994
v 0.003568 -0.012391 0.006374
v 0.004152 -0.017228 0.001727
v 0.004058 -0.016410 0.003140
v 0.004656 -0.011599 0.008029
v 0.004041 -0.011764 0.008085
v 0.004090 -0.016201 0.004769
v 0.004160 -0.014668 0.006284
v 0.004379 -0.015330 0.006240
v 0.004135 -0.021777 -0.000519
v 0.004577 -0.014253 0.008212
v 0.004116 -0.022454 -0.000029
v 0.005105 -0.015080 0.008107
v 0.004273 -0.023142 0.000324
v 0.004870 -0.016470 0.007607
v 0.004442 -0.016820 0.007252
v 0.005141 -0.017880 0.006602
v 0.004559 -0.018798 0.005533
v 0.004532 -0.023688 0.000924
v -0.001677 0.021075 -0.007638
v -0.001490 0.018999 -0.006664
v -0.001412 0.018556 -0.006472
v -0.000782 0.019771 -0.004080
v -0.000830 0.017758 -0.006011
v -0.000532 0.019517 -0.003131
v -0.000982 0.017234 -0.005179
v -0.000812 0.017084 -0.004839
v 0.000125 0.016249 -0.003525
v 0.000114 0.018696 0.002949
v 0.000590 0.018964 0.003585
v 0.000214 0.015068 0.000800
v -0.000005 0.014705 -0.000363
v 0.000665 0.017355 0.002773
v 0.000233 0.015785 0.001002
v 0.000405 0.016808 0.002555
v 0.000389 0.016118 0.002099
v 0.000533 0.015721 0.001368
v 0.000711 0.016770 0.002820
v 0.000506 0.016548 0.002681
v 0.000377 0.016069 0.002365
v 0.000314 0.015325 0.001590
v 0.000689 0.016462 0.003247
v 0.000441 0.015626 0.001903
v 0.001197 0.014047 0.004939
v 0.001450 0.014179 0.007525
v 0.001171 0.013670 0.007902
v 0.001706 0.009815 0.005019
v 0.001560 0.009992 0.005048
v 0.001176 0.009234 0.004882
v 0.001972 0.009876 0.005184
v 0.001504 0.008716 0.005037
v 0.001445 0.008419 0.005148
v 0.001902 0.009157 0.006833
v 0.002106 0.010082 0.007820
v 0.002072 0.009816 0.007542
v 0.001443 0.009561 0.007998
v 0.002311 0.007544 0.007486
v 0.002171 0.007548 0.007911
v 0.002251 0.006629 0.007238
v 0.002463 0.006622 0.007205
v 0.002210 0.005958 0.007046
v 0.002254 0.004852 0.006430
v 0.002317 0.004380 0.005942
v 0.001914 0.000079 0.001464
v 0.001737 0.006169 0.007675
v 0.002560 0.000969 0.002977
v 0.002344 0.000869 0.002482
v 0.002158 -0.000770 0.001232
v 0.002505 0.003546 0.006033
v 0.002249 0.001142 0.003995
v 0.002377 0.002466 0.006102
v 0.002004 -0.001080 0.003359
v 0.002626 0.002433 0.006957
v 0.002357 -0.001300 0.003576
v 0.002444 -0.000693 0.004626
v 0.002274 -0.001356 0.003890
v 0.002359 0.000520 0.006608
v 0.002178 -0.002372 0.003737
v 0.002793 -0.002360 0.003915
v 0.003138 -0.002317 0.004768
v 0.002803 -0.002784 0.005745
v 0.003158 -0.002367 0.006343
v 0.002751 -0.003086 0.006641
v 0.003406 -0.003592 0.006736
v 0.002659 -0.020164 -0.010198
v 0.002256 -0.019121 -0.008405
v 0.002640 -0.020988 -0.010715
v 0.002775 -0.021042 -0.008818
v 0.002718 -0.016129 -0.003953
v 0.002548 -0.016556 -0.004495
v 0.002975 -0.016101 -0.003626
v 0.003352 -0.020636 -0.008491
v 0.003190 -0.020887 -0.008756
v 0.002950 -0.016109 -0.003241
v 0.002814 -0.018168 -0.005412
v 0.002594 -0.016364 -0.002376
v 0.003509 -0.016898 -0.002761
v 0.004102 -0.008114 0.007187
v 0.003498 -0.007547 0.006805
v 0.003994 -0.008521 0.007185
v 0.003849 -0.018964 -0.003169
v 0.003470 -0.019433 -0.002423
v 0.003822 -0.018210 -0.000533
v 0.004271 -0.011678 0.006711
v 0.003937 -0.017606 0.000888
v 0.003798 -0.019936 -0.002072
v 0.003910 -0.017128 0.001936
v 0.003976 -0.016584 0.002602
v 0.004428 -0.016694 0.003054
v 0.004313 -0.021013 -0.001437
v 0.004612 -0.013989 0.006460
v 0.004115 -0.021219 -0.000980
v 0.004599 -0.016583 0.004179
v 0.004336 -0.016231 0.005226
v 0.004902 -0.016028 0.005750
v 0.004433 -0.022560 -0.000131
v 0.004937 -0.015636 0.008003
v 0.004451 -0.023491 0.000533
v 0.004847 -0.017364 0.006918
v 0.004820 -0.019265 0.005328
v 0.004450 -0.019933 0.004768
v 0.004382 -0.021320 0.003877
v 0.004700 -0.023734 0.001229
v 0.004989 -0.021941 0.003484
v 0.004435 -0.022554 0.003276
v 0.004543 -0.023383 0.002367
v 0.004854 -0.023017 0.002609
v -0.000957 0.020096 -0.007608
v -0.000172 0.020761 -0.006218
v -0.001581 0.020123 -0.007090
v -0.001470 0.019645 -0.006872
v -0.000864 0.019302 -0.007151
v -0.001419 0.020696 -0.005219
v -0.000886 0.020224 -0.004841
v -0.000980 0.018030 -0.006266
v -0.000741 0.019872 -0.004517
v -0.000880 0.019840 -0.003534
v -0.000441 0.018731 -0.002813
v -0.000352 0.017003 -0.004287
v -0.000290 0.016714 -0.004005
v -0.000178 0.017521 -0.002464
v -0.000311 0.017105 -0.002079
v 0.000146 0.016542 -0.001470
v -0.000136 0.015066 -0.002462
v -0.000220 0.015698 -0.003023
v 0.000135 0.016005 -0.000900
v 0.000525 0.015807 -0.000422
v 0.000008 0.014668 -0.001167
v 0.001038 0.019000 0.003824
v 0.000595 0.015559 0.000598
v 0.000381 0.015725 0.000041
v 0.000501 0.015188 0.000469
v 0.000304 0.014878 -0.000055
v 0.000505 0.015440 0.001025
v 0.000745 0.017293 0.004882
v 0.001254 0.014707 0.004629
v 0.001780 0.015095 0.006768
v 0.001595 0.013677 0.004910
v 0.001445 0.011582 0.005274
v 0.001663 0.010718 0.005091
v 0.002299 0.011439 0.007809
v 0.001969 0.009107 0.006406
v 0.001999 0.010404 0.007908
v 0.002373 0.009511 0.007014
v 0.002534 0.008347 0.007893
v 0.002438 0.008665 0.007807
v 0.002307 0.008276 0.007679
v 0.002487 0.007308 0.007586
v 0.002510 0.007504 0.007832
v 0.002402 0.006870 0.007693
v 0.002590 0.006632 0.007628
v 0.002317 0.007076 0.007414
v 0.002431 0.004820 0.006222
v 0.002375 0.004093 0.005859
v 0.002760 0.004304 0.006198
v 0.002422 0.004135 0.007279
v 0.002818 0.003670 0.006319
v 0.002748 0.002452 0.006186
v 0.002603 0.000066 0.004117
v 0.002487 0.001007 0.004946
v 0.002122 -0.000639 0.003287
v 0.003035 0.001457 0.005992
v 0.002856 0.001764 0.006013
v 0.002852 0.001174 0.005569
v 0.002388 -0.002122 0.002578
v 0.003060 -0.000293 0.004397
v 0.002286 -0.001267 0.004161
v 0.002454 -0.002261 0.003092
v 0.003570 0.000702 0.006547
v 0.002426 0.000208 0.006652
v 0.002544 -0.000343 0.006854
v 0.002985 -0.001139 0.006743
v 0.003507 -0.002369 0.006338
v 0.002421 -0.019629 -0.009536
v 0.002521 -0.020757 -0.010665
v 0.002970 -0.021195 -0.010666
v 0.002650 -0.019282 -0.008276
v 0.002887 -0.021233 -0.010231
v 0.003238 -0.016435 -0.004428
v 0.003321 -0.020015 -0.008110
v 0.003161 -0.020355 -0.007981
v 0.003583 -0.005797 0.007282
v 0.003876 -0.006254 0.006808
v 0.003665 -0.017515 -0.002503
v 0.003734 -0.019209 -0.005135
v 0.003397 -0.018754 -0.004158
v 0.004018 -0.017764 -0.002518
v 0.003826 -0.019131 -0.004439
v 0.003590 -0.017930 -0.002341
v 0.004174 -0.009311 0.007173
v 0.004283 -0.008279 0.007724
v 0.004324 -0.009813 0.007155
v 0.003880 -0.018258 -0.001104
v 0.004050 -0.019249 -0.002863
v 0.003975 -0.019692 -0.002460
v 0.004387 -0.018158 -0.000558
v 0.004443 -0.010093 0.007875
v 0.004317 -0.011058 0.007020
v 0.004178 -0.017802 0.000311
v 0.004208 -0.013078 0.006371
v 0.004933 -0.016985 0.002882
v 0.004574 -0.021700 -0.000910
v 0.004978 -0.014948 0.006525
v 0.004692 -0.023060 0.000123
v 0.004551 -0.015303 0.008110
v 0.004829 -0.023547 0.000654
v 0.005010 -0.018798 0.005733
v 0.005391 -0.019938 0.004932
v 0.005068 -0.020848 0.004164
v 0.005058 -0.022477 0.003077
v -0.001355 0.021048 -0.007934
v -0.000645 0.021127 -0.007388
v -0.000952 0.020961 -0.006229
v -0.000285 0.018345 -0.006713
v -0.000453 0.017721 -0.005890
v -0.000165 0.019360 -0.004482
v -0.000474 0.017253 -0.004797
v -0.000355 0.019097 -0.002930
v -0.000088 0.017589 -0.004763
v -0.000113 0.017317 -0.004365
v -0.000342 0.018151 -0.002713
v 0.000644 0.019158 0.002899
v 0.000693 0.015952 -0.000782
v 0.000415 0.019065 0.003191
v 0.000468 0.018022 0.002863
v 0.000685 0.015582 -0.000161
v 0.000703 0.015250 -0.000057
v 0.000971 0.017174 0.002764
v 0.001341 0.016272 0.003826
v 0.000882 0.016347 0.003628
v 0.000949 0.016306 0.005587
v 0.000958 0.015229 0.004589
v 0.001658 0.012426 0.005097
v 0.001985 0.010836 0.005033
v 0.001915 0.009542 0.005284
v 0.002040 0.009198 0.006022
v 0.002216 0.010799 0.007915
v 0.002281 0.009946 0.007490
v 0.002538 0.007893 0.007487
v 0.002731 0.007547 0.007449
v 0.003076 0.007248 0.006924
v 0.002918 0.007229 0.007340
v 0.002750 0.006693 0.007035
v 0.002798 0.006786 0.007316
v 0.002645 0.005750 0.006640
v 0.003044 0.006928 0.007602
v 0.002842 0.006588 0.007570
v 0.002814 0.006173 0.007646
v 0.002920 0.004814 0.006340
v 0.002242 0.000711 0.002161
v 0.002997 0.004841 0.007400
v 0.002747 0.001103 0.003778
v 0.002615 0.001106 0.004418
v 0.002929 0.001096 0.005231
v 0.003265 0.001152 0.005387
v 0.003179 -0.001189 0.003435
v 0.002576 0.001152 0.006659
v 0.003052 -0.000612 0.004490
v 0.003286 -0.001298 0.003584
v 0.002935 -0.000899 0.004444
v 0.003280 -0.001273 0.004081
v 0.002976 -0.001052 0.004359
v 0.003301 -0.002329 0.003455
v 0.004184 0.000414 0.006523
v 0.003198 -0.001516 0.006474
v 0.003482 -0.002320 0.005177
v 0.002891 -0.001709 0.006402
v 0.003573 -0.002496 0.005488
v 0.003199 -0.020697 -0.011183
v 0.003075 -0.020307 -0.010691
v 0.004048 -0.004023 0.006146
v 0.002667 -0.019419 -0.008048
v 0.003499 -0.019663 -0.008596
v 0.003239 -0.021183 -0.009868
v 0.003456 -0.021046 -0.009496
v 0.003751 -0.016404 -0.003994
v 0.003554 -0.018581 -0.005648
v 0.003881 -0.019055 -0.005466
v 0.003792 -0.016807 -0.003068
v 0.004256 -0.019242 -0.004062
v 0.003849 -0.019228 -0.004758
v 0.003759 -0.018952 -0.003654
v 0.004705 -0.008637 0.007724
v 0.004670 -0.010150 0.007239
v 0.004685 -0.018141 -0.000510
v 0.004279 -0.020132 -0.002389
v 0.004986 -0.011150 0.007031
v 0.004275 -0.017668 0.000704
v 0.004467 -0.017565 0.001178
v 0.004431 -0.017017 0.002218
v 0.004559 -0.012141 0.008077
v 0.004820 -0.014636 0.006552
v 0.004854 -0.016486 0.004839
v 0.004683 -0.022081 -0.000574
v 0.005199 -0.015682 0.006045
v 0.004777 -0.013479 0.008183
v 0.004800 -0.022574 -0.000177
v 0.005652 -0.016050 0.007929
v 0.005444 -0.016447 0.007782
v 0.005186 -0.016859 0.007345
v 0.005084 -0.023498 0.000895
v 0.005628 -0.018282 0.006399
v 0.005379 -0.022011 0.003294
v 0.005138 -0.023117 0.002234
v 0.004807 -0.023593 0.001826
v -0.000907 0.021137 -0.007755
v -0.001781 0.020774 -0.007634
v -0.000249 0.018950 -0.007395
v -0.000329 0.020467 -0.005628
v -0.000548 0.018765 -0.007041
v -0.000430 0.020026 -0.005114
v -0.000099 0.020108 -0.005446
v 0.000094 0.019292 -0.003773
v 0.000043 0.019152 -0.003144
v 0.000211 0.018784 -0.002894
v 0.000217 0.017187 -0.004057
v 0.000396 0.017510 -0.002484
v 0.000403 0.014853 -0.001972
v 0.001000 0.019619 0.003044
v 0.000887 0.015340 -0.000569
v 0.000563 0.014944 -0.000751
v 0.001136 0.017529 0.002634
v 0.001539 0.018916 0.004104
v 0.001169 0.017349 0.004993
v 0.001573 0.014933 0.004456
v 0.001692 0.016330 0.005810
v 0.001282 0.015473 0.006359
v 0.001699 0.013027 0.005003
v 0.002288 0.012571 0.004869
v 0.001922 0.011617 0.005026
v 0.002130 0.014375 0.007655
v 0.001517 0.013466 0.008075
v 0.002248 0.010528 0.005196
v 0.002224 0.009622 0.005744
v 0.002514 0.009496 0.006567
v 0.002494 0.010359 0.007773
v 0.002732 0.009910 0.007519
v 0.002900 0.008831 0.007819
v 0.002934 0.008983 0.007617
v 0.002964 0.008699 0.007323
v 0.002691 0.008296 0.007469
v 0.002766 0.007941 0.007930
v 0.003051 0.006570 0.006674
v 0.002981 0.007312 0.007632
v 0.002895 0.005578 0.006479
v 0.003114 0.005492 0.006498
v 0.003011 0.000741 0.002174
v 0.002341 0.000333 0.001664
v 0.002423 -0.000063 0.001337
v 0.002560 -0.000366 0.001227
v 0.002879 0.005496 0.007489
v 0.003064 -0.000801 0.001196
v 0.003276 0.004083 0.006530
v 0.002798 0.002872 0.006287
v 0.003037 0.003753 0.007213
v 0.002934 -0.001780 0.002034
v 0.002760 0.003158 0.007093
v 0.003065 -0.000255 0.003374
v 0.003221 0.002005 0.006062
v 0.003353 0.001498 0.005911
v 0.003014 -0.002090 0.002667
v 0.003758 -0.002450 0.004231
v 0.003300 -0.000912 0.006817
v 0.003904 -0.002235 0.005349
v 0.003432 -0.002018 0.006290
v 0.003975 -0.002796 0.005660
v 0.003675 -0.002862 0.006508
v 0.003241 -0.019391 -0.009788
v 0.003307 -0.019597 -0.010181
v 0.003347 -0.020005 -0.010585
v 0.003504 -0.020513 -0.011227
v 0.003638 -0.004453 0.006350
v 0.003791 -0.016569 -0.004524
v 0.003934 -0.016855 -0.005010
v 0.003157 -0.017156 -0.005123
v 0.004491 -0.007344 0.007589
v 0.004443 -0.007840 0.007698
v 0.004834 -0.008348 0.007365
v 0.004550 -0.008713 0.007317
v 0.004596 -0.009062 0.007858
v 0.004736 -0.009576 0.007367
v 0.004458 -0.019623 -0.002850
v 0.004591 -0.020279 -0.002652
v 0.004884 -0.010026 0.007875
v 0.004275 -0.020546 -0.001998
v 0.004792 -0.017850 0.000553
v 0.004700 -0.012302 0.006560
v 0.004962 -0.011312 0.007949
v 0.005124 -0.017726 0.001617
v 0.004926 -0.013016 0.006529
v 0.005228 -0.011760 0.007953
v 0.005241 -0.016875 0.003954
v 0.004955 -0.021891 -0.000813
v 0.005129 -0.022404 -0.000222
v 0.005221 -0.022926 0.000266
v 0.005206 -0.023427 0.001351
v 0.005513 -0.019518 0.005286
v 0.005537 -0.022901 0.002008
v 0.005827 -0.020479 0.004503
v 0.005362 -0.021513 0.003700
v 0.005891 -0.021973 0.003049
v 0.005596 -0.022154 0.002894
v 0.005781 -0.022392 0.002610
v -0.000567 0.019614 -0.007533
v 0.000162 0.019360 -0.005170
v -0.000025 0.018156 -0.006315
v 0.000305 0.019217 -0.005081
v -0.000016 0.017858 -0.005470
v 0.000051 0.019284 -0.003418
v 0.000332 0.018034 -0.004743
v 0.000545 0.018916 -0.003057
v 0.000571 0.018561 -0.002807
v 0.000201 0.016616 -0.003772
v 0.000646 0.016078 -0.003391
v 0.000663 0.016798 -0.001698
v 0.000146 0.014959 -0.002294
v 0.001632 0.019438 0.002264
v 0.001027 0.019439 0.002722
v 0.000992 0.016169 -0.001116
v 0.000988 0.015029 -0.001643
v 0.001184 0.019082 0.002573
v 0.000911 0.015622 -0.000616
v 0.000847 0.018660 0.002698
v 0.001044 0.016924 0.002962
v 0.001604 0.016894 0.003342
v 0.001568 0.017709 0.004867
v 0.001632 0.015471 0.004287
v 0.001944 0.014057 0.004711
v 0.002291 0.013229 0.004645
v 0.002543 0.014336 0.007784
v 0.002193 0.011466 0.005004
v 0.002588 0.011259 0.005155
v 0.002127 0.012970 0.008036
v 0.002611 0.010283 0.005665
v 0.002599 0.011669 0.007762
v 0.002661 0.009838 0.006119
v 0.002746 0.010618 0.007870
v 0.002866 0.009634 0.007299
v 0.002862 0.009574 0.006986
v 0.003044 0.009483 0.007475
v 0.003124 0.009241 0.007214
v 0.003166 0.009297 0.007719
v 0.003212 0.007678 0.006890
v 0.003236 0.007470 0.007784
v 0.003248 0.004530 0.006533
v 0.003146 0.000893 0.002611
v 0.002954 -0.001238 0.001399
v 0.003578 0.001164 0.003792
v 0.003854 0.001219 0.004355
v 0.002817 -0.001552 0.001677
v 0.003304 0.000050 0.003577
v 0.003246 0.001181 0.004804
v 0.003148 0.000124 0.003723
v 0.003232 0.002370 0.006930
v 0.003177 0.000059 0.003975
v 0.003638 0.001491 0.005967
v 0.003512 0.001205 0.006621
v 0.003716 -0.000600 0.004478
v 0.003942 -0.002353 0.004799
v 0.003495 -0.019338 -0.009707
v 0.003090 -0.019250 -0.009131
v 0.003434 -0.021170 -0.011210
v 0.003886 -0.021279 -0.011242
v 0.004031 -0.021149 -0.010262
v 0.003686 -0.021259 -0.010645
v 0.004432 -0.004363 0.006835
v 0.004015 -0.005478 0.006604
v 0.003636 -0.019976 -0.008499
v 0.003620 -0.020330 -0.008477
v 0.003727 -0.020756 -0.008988
v 0.004079 -0.018286 -0.005896
v 0.004095 -0.017960 -0.005845
v 0.004379 -0.020363 -0.007779
v 0.004057 -0.016609 -0.003594
v 0.004382 -0.006262 0.006843
v 0.004127 -0.018734 -0.005864
v 0.004382 -0.020170 -0.007076
v 0.004598 -0.007479 0.007189
v 0.004308 -0.017304 -0.003054
v 0.004237 -0.019360 -0.005219
v 0.005015 -0.007483 0.007346
v 0.004965 -0.007768 0.007602
v 0.005196 -0.008215 0.007558
v 0.004511 -0.018040 -0.002251
v 0.004895 -0.008706 0.007507
v 0.005024 -0.008860 0.007645
v 0.004346 -0.018891 -0.003307
v 0.004387 -0.019044 -0.003146
v 0.004477 -0.018183 -0.001823
v 0.005035 -0.009387 0.007557
v 0.004585 -0.018247 -0.001450
v 0.004969 -0.020294 -0.003214
v 0.005037 -0.009559 0.007768
v 0.005195 -0.009835 0.007543
v 0.005183 -0.010144 0.007319
v 0.004662 -0.018245 -0.000980
v 0.005134 -0.010052 0.007818
v 0.004852 -0.010834 0.007109
v 0.004970 -0.018189 -0.000269
v 0.005360 -0.010612 0.007919
v 0.004759 -0.020927 -0.002169
v 0.005344 -0.017068 0.003205
v 0.005135 -0.021572 -0.001369
v 0.005257 -0.021946 -0.000666
v 0.005619 -0.022588 0.000555
v 0.005321 -0.023177 0.000689
v 0.005480 -0.023123 0.001114
v 0.005985 -0.017040 0.007557
v 0.005681 -0.017305 0.007209
v 0.005633 -0.018955 0.005689
v 0.005915 -0.022488 0.002312
v -0.000501 0.020683 -0.008397
v -0.000294 0.020210 -0.008139
v 0.000020 0.019656 -0.007894
v 0.000263 0.020483 -0.006050
v -0.000050 0.018694 -0.007244
v 0.000378 0.018217 -0.005918
v 0.000255 0.019168 -0.004518
v 0.000221 0.017755 -0.004183
v 0.000625 0.017196 -0.003989
v 0.001238 0.017022 -0.001797
v 0.001052 0.016672 -0.001570
v 0.000554 0.015497 -0.002834
v 0.001632 0.020503 0.002903
v 0.001199 0.015193 -0.002284
v 0.001492 0.020122 0.003138
v 0.001274 0.015875 -0.001056
v 0.001114 0.019489 0.003429
v 0.001317 0.015320 -0.001458
v 0.001488 0.018387 0.002464
v 0.001652 0.018003 0.002468
v 0.001654 0.017507 0.002632
v 0.001260 0.018424 0.004339
v 0.001766 0.015997 0.003980
v 0.002508 0.016218 0.006195
v 0.002216 0.015108 0.006954
v 0.002466 0.013775 0.004530
v 0.002631 0.012978 0.004666
v 0.002741 0.014909 0.007371
v 0.002929 0.013557 0.007975
v 0.002647 0.010805 0.005374
v 0.003237 0.009592 0.006771
v 0.002926 0.009652 0.006641
v 0.003268 0.010193 0.007850
v 0.003384 0.009700 0.007810
v 0.003460 0.009207 0.007866
v 0.003191 0.008487 0.007921
v 0.003606 0.006936 0.006753
v 0.003384 0.007134 0.006749
v 0.003308 0.006242 0.006598
v 0.003719 0.003219 0.006421
v 0.004016 0.001167 0.004761
v 0.004098 0.001380 0.005712
v 0.003870 0.001120 0.005130
v 0.003451 -0.000925 0.003352
v 0.003973 0.001114 0.005405
v 0.003897 -0.002374 0.003186
v 0.003784 -0.000891 0.004406
v 0.003996 -0.001361 0.003879
v 0.003930 -0.000224 0.006698
v 0.004218 -0.002239 0.005214
v 0.004440 -0.002941 0.005667
v 0.003387 -0.020304 -0.010839
v 0.003464 -0.020868 -0.011409
v 0.003379 -0.019346 -0.008992
v 0.003860 -0.017162 -0.005328
v 0.004322 -0.019948 -0.008008
v 0.004491 -0.020714 -0.009432
v 0.004563 -0.005129 0.006443
v 0.004398 -0.019899 -0.007273
v 0.004622 -0.020574 -0.007660
v 0.004551 -0.019035 -0.006108
v 0.005191 -0.006783 0.006982
v 0.004490 -0.019264 -0.005754
v 0.004518 -0.020361 -0.006797
v 0.004651 -0.020565 -0.006979
v 0.004941 -0.007051 0.007089
v 0.004657 -0.019554 -0.005391
v 0.004991 -0.007294 0.007449
v 0.005218 -0.007950 0.007374
v 0.004553 -0.019555 -0.004740
v 0.004659 -0.019351 -0.003839
v 0.004577 -0.019486 -0.004280
v 0.005375 -0.008154 0.007597
v 0.004983 -0.018245 -0.002039
v 0.004916 -0.019791 -0.004060
v 0.004741 -0.019280 -0.003326
v 0.005002 -0.019980 -0.003696
v 0.005659 -0.010229 0.007457
v 0.005366 -0.010120 0.007730
v 0.005747 -0.010345 0.007712
v 0.005111 -0.018410 -0.000998
v 0.005247 -0.018431 -0.000415
v 0.005487 -0.012388 0.006629
v 0.005196 -0.017933 0.001064
v 0.005474 -0.017898 0.001448
v 0.004976 -0.021287 -0.001742
v 0.005335 -0.017259 0.002525
v 0.005455 -0.021360 -0.001711
v 0.005450 -0.014413 0.006539
v 0.005528 -0.012830 0.008083
v 0.005548 -0.016821 0.004317
v 0.005466 -0.022135 -0.000122
v 0.005465 -0.021664 -0.000973
v 0.005775 -0.016089 0.005608
v 0.005886 -0.015451 0.006285
v 0.005707 -0.021562 -0.000200
v 0.005835 -0.022656 0.001710
v 0.006128 -0.017659 0.007024
v 0.006043 -0.019232 0.005635
v 0.006132 -0.019624 0.005227
v 0.005995 -0.021011 0.004015
v 0.005964 -0.021485 0.003567
v -0.000402 0.020958 -0.008428
v -0.000130 0.021117 -0.008219
v -0.000204 0.021081 -0.007246
v -0.000741 0.021037 -0.006644
v 0.000283 0.019992 -0.005576
v 0.000820 0.019108 -0.004791
v 0.000812 0.018247 -0.004815
v 0.001192 0.018430 -0.002633
v 0.000934 0.016854 -0.003898
v 0.001294 0.016170 -0.003581
v 0.001435 0.020208 0.002663
v 0.001309 0.015746 -0.003255
v 0.001498 0.019887 0.002418
v 0.001397 0.015629 -0.001187
v 0.001848 0.020086 0.003456
v 0.002016 0.017841 0.002445
v 0.002043 0.017045 0.003270
v 0.002238 0.016604 0.003584
v 0.002227 0.015764 0.003930
v 0.002326 0.017017 0.005561
v 0.002313 0.015086 0.004124
v 0.002111 0.014517 0.004419
v 0.002914 0.012678 0.004818
v 0.002566 0.012027 0.004968
v 0.003106 0.014841 0.007465
v 0.003002 0.014039 0.007890
v 0.003148 0.011897 0.005228
v 0.003507 0.012822 0.007763
v 0.003364 0.011701 0.007668
v 0.002910 0.010958 0.007850
v 0.003407 0.009383 0.006853
v 0.003335 0.009049 0.006989
v 0.003797 0.008530 0.006883
v 0.003403 0.008426 0.006945
v 0.003533 0.007572 0.006766
v 0.003840 0.008753 0.007871
v 0.003396 0.006902 0.007685
v 0.003879 0.006261 0.007002
v 0.003576 0.005218 0.006809
v 0.003508 0.000531 0.001785
v 0.003866 0.004965 0.006866
v 0.004613 0.004682 0.006806
v 0.003849 0.004451 0.006729
v 0.003498 -0.000960 0.001180
v 0.003823 0.003841 0.006606
v 0.003898 -0.001748 0.001949
v 0.003837 -0.000135 0.003463
v 0.004088 0.003038 0.007042
v 0.004018 -0.000710 0.003369
v 0.004022 -0.000006 0.004074
v 0.003742 -0.002148 0.002779
v 0.004250 0.000978 0.005195
v 0.003920 -0.000346 0.004368
v 0.004104 -0.001231 0.004128
v 0.004193 -0.002486 0.003711
v 0.003576 -0.000651 0.006814
v 0.004275 -0.002605 0.004200
v 0.004100 -0.000970 0.006703
v 0.004426 -0.002627 0.004699
v 0.004995 -0.002699 0.006323
v 0.003626 -0.019603 -0.010402
v 0.003867 -0.021030 -0.011612
v 0.004705 -0.003702 0.005948
v 0.004937 -0.004395 0.006153
v 0.004061 -0.019663 -0.009116
v 0.004195 -0.019439 -0.009638
v 0.004635 -0.020240 -0.009306
v 0.004121 -0.017653 -0.005739
v 0.004464 -0.020178 -0.008461
v 0.004305 -0.016653 -0.004591
v 0.004923 -0.018119 -0.006356
v 0.004585 -0.019565 -0.007622
v 0.004365 -0.016624 -0.004224
v 0.004719 -0.019210 -0.006880
v 0.004556 -0.016725 -0.003928
v 0.004672 -0.019192 -0.006474
v 0.004640 -0.019534 -0.006543
v 0.004520 -0.020662 -0.007401
v 0.004718 -0.019553 -0.005973
v 0.004756 -0.006862 0.007523
v 0.004616 -0.017753 -0.002767
v 0.005602 -0.007975 0.007542
v 0.004974 -0.019858 -0.004552
v 0.005180 -0.018407 -0.001771
v 0.005462 -0.010481 0.007154
v 0.005557 -0.018643 -0.001952
v 0.005221 -0.020554 -0.003332
v 0.005367 -0.018603 -0.000950
v 0.005745 -0.010736 0.007897
v 0.005299 -0.012057 0.006670
v 0.005648 -0.020906 -0.002979
v 0.005559 -0.018838 -0.000715
v 0.005499 -0.018345 0.000427
v 0.005641 -0.018761 -0.000101
v 0.005907 -0.019316 -0.000032
v 0.005836 -0.019449 -0.000295
v 0.005342 -0.021226 -0.002062
v 0.005309 -0.017439 0.002125
v 0.005848 -0.019927 -0.000422
v 0.005828 -0.021049 -0.001421
v 0.005840 -0.020820 -0.000637
v 0.005655 -0.021441 -0.000673
v 0.005941 -0.020469 -0.000012
v 0.006046 -0.015055 0.006438
v 0.005424 -0.016441 0.005132
v 0.005883 -0.021660 0.000336
v 0.006077 -0.022131 0.001087
v 0.005930 -0.022483 0.001214
v 0.006441 -0.017125 0.007581
v 0.006646 -0.018638 0.006392
v 0.000895 0.018860 -0.007534
v 0.000692 0.019369 -0.005266
v 0.000700 0.018462 -0.006420
v 0.001000 0.018954 -0.004914
v 0.000704 0.018377 -0.005456
v 0.001035 0.019049 -0.004425
v 0.000647 0.019067 -0.003455
v 0.000610 0.019137 -0.003975
v 0.001022 0.018021 -0.004575
v 0.001256 0.018764 -0.002967
v 0.001533 0.018489 -0.002554
v 0.001169 0.017732 -0.002302
v 0.001617 0.020591 0.002561
v 0.001488 0.017384 -0.001858
v 0.001635 0.016834 -0.001603
v 0.001170 0.015407 -0.002741
v 0.001656 0.015422 -0.002649
v 0.001859 0.020121 0.001992
v 0.001380 0.016262 -0.001298
v 0.001849 0.015555 -0.001957
v 0.001874 0.015766 -0.001687
v 0.001828 0.018702 0.002236
v 0.001845 0.019512 0.003835
v 0.002457 0.018645 0.004539
v 0.002435 0.017524 0.005249
v 0.002562 0.016221 0.003698
v 0.002814 0.015523 0.006840
v 0.002926 0.013583 0.004532
v 0.003440 0.015129 0.007402
v 0.003577 0.014275 0.007809
v 0.003290 0.010660 0.005934
v 0.003183 0.010129 0.006279
v 0.003681 0.010416 0.007885
v 0.003829 0.007687 0.006796
v 0.003732 0.007636 0.007827
v 0.003430 -0.000176 0.001230
v 0.003793 0.006161 0.007651
v 0.003662 0.000771 0.002162
v 0.004118 0.001224 0.003845
v 0.003733 -0.001168 0.001281
v 0.004193 -0.000348 0.003404
v 0.003768 0.001870 0.005957
v 0.004171 0.002546 0.006952
v 0.004386 0.001044 0.005500
v 0.004599 0.000608 0.005418
v 0.005085 -0.000475 0.006671
v 0.004738 -0.002840 0.004161
v 0.004091 -0.001646 0.006348
v 0.004881 -0.003047 0.004853
v 0.004935 -0.003083 0.004552
v 0.004588 -0.002413 0.005459
v 0.004344 -0.020139 -0.011446
v 0.003886 -0.020640 -0.011634
v 0.005072 -0.003626 0.005795
v 0.004262 -0.019421 -0.010081
v 0.004909 -0.021012 -0.010318
v 0.004640 -0.019826 -0.008722
v 0.004343 -0.020945 -0.009842
v 0.004640 -0.017155 -0.005472
v 0.005017 -0.006051 0.006716
v 0.004899 -0.019026 -0.007334
v 0.004740 -0.018472 -0.006354
v 0.004638 -0.020332 -0.008453
v 0.004576 -0.017002 -0.003539
v 0.004785 -0.019886 -0.006273
v 0.005086 -0.017595 -0.003318
v 0.005584 -0.007081 0.007431
v 0.005642 -0.007137 0.007211
v 0.005160 -0.019948 -0.005040
v 0.005176 -0.018159 -0.002494
v 0.005225 -0.020184 -0.004197
v 0.005565 -0.020443 -0.004213
v 0.006347 -0.010227 0.007305
v 0.005664 -0.018873 -0.001518
v 0.005429 -0.020804 -0.003110
v 0.005802 -0.011098 0.006878
v 0.005738 -0.011781 0.006737
v 0.006556 -0.012294 0.006642
v 0.005775 -0.019344 -0.000795
v 0.005918 -0.019753 -0.001264
v 0.005922 -0.020900 -0.002334
v 0.005787 -0.018218 0.001101
v 0.005836 -0.018626 0.000447
v 0.005667 -0.021297 -0.001508
v 0.005648 -0.012382 0.008046
v 0.005800 -0.017150 0.003363
v 0.006216 -0.020016 0.000474
v 0.006246 -0.014082 0.006538
v 0.006137 -0.020542 0.000341
v 0.005921 -0.021004 0.000054
v 0.006224 -0.016017 0.005703
v 0.006414 -0.021791 0.001273
v 0.006410 -0.021983 0.001879
v 0.006407 -0.021979 0.002247
v 0.006536 -0.021573 0.003102
v 0.006250 -0.022037 0.002593
v 0.006547 -0.017564 0.007313
v 0.006199 -0.020206 0.004787
v 0.006442 -0.021344 0.003530
v 0.006572 -0.019809 0.005197
v 0.000078 0.021036 -0.008778
v 0.000250 0.020821 -0.009049
v 0.000193 0.020552 -0.008876
v 0.000345 0.019684 -0.008015
v 0.000540 0.019153 -0.007767
v 0.000368 0.018427 -0.006729
v 0.001168 0.018738 -0.006782
v 0.000952 0.019335 -0.005396
v 0.000965 0.018717 -0.005799
v 0.001089 0.019024 -0.005605
v 0.000999 0.018694 -0.005249
v 0.001259 0.019029 -0.003664
v 0.001424 0.018282 -0.004718
v 0.001102 0.018408 -0.004834
v 0.000742 0.017684 -0.004229
v 0.002066 0.021452 0.002072
v 0.002094 0.021518 0.002615
v 0.002088 0.020483 0.001593
v 0.001730 0.020444 0.002217
v 0.001811 0.015437 -0.002316
v 0.001947 0.020712 0.003132
v 0.001699 0.015967 -0.001389
v 0.002210 0.019750 0.003825
v 0.002172 0.018326 0.002132
v 0.002458 0.018087 0.002242
v 0.002537 0.016936 0.003244
v 0.002707 0.015487 0.003746
v 0.002783 0.014502 0.004087
v 0.002771 0.014247 0.004189
v 0.003296 0.012393 0.005061
v 0.003244 0.013724 0.007922
v 0.003959 0.010729 0.006258
v 0.003557 0.009887 0.006630
v 0.004221 0.009358 0.007892
v 0.004406 0.008696 0.007849
v 0.004433 0.006311 0.007565
v 0.004432 0.006344 0.007267
v 0.004353 0.005620 0.007068
v 0.004910 0.000628 0.002010
v 0.003806 -0.000531 0.001111
v 0.004472 0.005667 0.007534
v 0.003875 0.004991 0.007425
v 0.004320 0.001331 0.004188
v 0.004652 0.004095 0.007262
v 0.004093 0.002605 0.006225
v 0.004479 0.001348 0.004716
v 0.004465 0.001135 0.004894
v 0.004182 0.000043 0.003664
v 0.004760 0.000988 0.005087
v 0.004811 0.001124 0.005602
v 0.004173 -0.001125 0.003527
v 0.004470 -0.002100 0.002766
v 0.004020 -0.001091 0.004267
v 0.005063 -0.001335 0.004075
v 0.004585 -0.002473 0.003513
v 0.005086 -0.000994 0.006624
v 0.004864 -0.003012 0.005485
v 0.005282 -0.003696 0.005513
v 0.004957 -0.019911 -0.011632
v 0.004601 -0.003219 0.006531
v 0.004957 -0.003957 0.006684
v 0.004830 -0.019513 -0.008222
v 0.005016 -0.020701 -0.009769
v 0.005410 -0.005043 0.006978
v 0.005005 -0.016893 -0.005185
v 0.004863 -0.017737 -0.006083
v 0.004943 -0.018764 -0.006848
v 0.005129 -0.018908 -0.007533
v 0.005630 -0.006879 0.006975
v 0.005875 -0.005540 0.007110
v 0.005337 -0.020354 -0.007061
v 0.005215 -0.020116 -0.006277
v 0.005251 -0.020285 -0.006621
v 0.006046 -0.007235 0.007431
v 0.005100 -0.019865 -0.005847
v 0.006047 -0.007568 0.007324
v 0.005813 -0.008022 0.007472
v 0.005304 -0.017977 -0.002992
v 0.006223 -0.010440 0.007131
v 0.005820 -0.020754 -0.003554
v 0.005855 -0.019242 -0.001533
v 0.005721 -0.021022 -0.002481
v 0.005973 -0.020847 -0.003159
v 0.005945 -0.020387 -0.001284
v 0.006004 -0.020723 -0.001914
v 0.005551 -0.013204 0.006612
v 0.006568 -0.018322 0.001408
v 0.006000 -0.019000 0.000283
v 0.006011 -0.017631 0.002162
v 0.006190 -0.019439 0.000326
v 0.006130 -0.017454 0.002715
v 0.006429 -0.014948 0.006369
v 0.006790 -0.017080 0.003910
v 0.006612 -0.020151 0.000701
v 0.006859 -0.015307 0.006269
v 0.005964 -0.013960 0.008030
v 0.006792 -0.014065 0.007913
v 0.006494 -0.015373 0.006202
v 0.006564 -0.015739 0.005910
v 0.006906 -0.015776 0.006100
v 0.006266 -0.021312 0.000642
v 0.005787 -0.015557 0.007987
v 0.006839 -0.016058 0.007715
v 0.006730 -0.016540 0.007672
v 0.006926 -0.017288 0.007397
v 0.006709 -0.021651 0.002711
v 0.006637 -0.020514 0.004441
v 0.007042 -0.020780 0.004057
v 0.007037 -0.017775 0.007242
v 0.006963 -0.018206 0.006900
v 0.007099 -0.019449 0.005693
v 0.007369 -0.019629 0.005516
v 0.000104 0.021136 -0.007789
v 0.000114 0.020894 -0.006720
v 0.000932 0.020120 -0.005928
v 0.001287 0.020375 -0.006512
v 0.001282 0.019919 -0.006034
v 0.001142 0.018726 -0.007189
v 0.001214 0.018846 -0.006513
v 0.001985 0.018878 -0.004577
v 0.001303 0.019063 -0.004086
v 0.001559 0.017806 -0.004586
v 0.001415 0.016875 -0.004042
v 0.001769 0.018258 -0.002231
v 0.002034 0.017703 -0.001653
v 0.001772 0.015795 -0.003476
v 0.002222 0.016954 -0.001604
v 0.001948 0.015626 -0.003167
v 0.002348 0.021391 0.003132
v 0.002252 0.019891 0.001466
v 0.002020 0.016657 -0.001604
v 0.002451 0.016388 -0.001889
v 0.002333 0.020604 0.003436
v 0.002146 0.019448 0.001750
v 0.002384 0.018801 0.001739
v 0.002508 0.018414 0.001861
v 0.002641 0.017441 0.002838
v 0.003628 0.015875 0.006793
v 0.003232 0.013312 0.004701
v 0.003763 0.012006 0.005480
v 0.003996 0.013070 0.007696
v 0.003983 0.011398 0.007611
v 0.004065 0.010714 0.007833
v 0.004223 0.009945 0.006792
v 0.003884 0.009383 0.006845
v 0.003877 0.007211 0.006875
v 0.004581 0.007965 0.007853
v 0.004258 0.007147 0.007181
v 0.004361 0.006835 0.007720
v 0.003778 0.000254 0.001445
v 0.004589 0.006050 0.007448
v 0.004534 0.005963 0.007229
v 0.004336 -0.000120 0.001162
v 0.004315 0.001111 0.003397
v 0.004321 0.000710 0.002169
v 0.004705 0.001285 0.003702
v 0.004626 0.001516 0.004458
v 0.004093 -0.001385 0.001464
v 0.004491 0.001813 0.005884
v 0.004383 0.000070 0.004044
v 0.005130 -0.001731 0.002102
v 0.004888 0.001445 0.005799
v 0.004416 0.001969 0.006781
v 0.005048 0.001310 0.005438
v 0.004664 -0.000169 0.004352
v 0.004522 -0.000640 0.004474
v 0.004847 0.000218 0.006503
v 0.005097 -0.002855 0.003979
v 0.005196 -0.003216 0.004398
v 0.004449 -0.002181 0.006217
v 0.005375 -0.003731 0.004997
v 0.004668 -0.019524 -0.010647
v 0.004298 -0.019550 -0.010667
v 0.004552 -0.020613 -0.012042
v 0.004383 -0.020985 -0.012044
v 0.004298 -0.021182 -0.011795
v 0.005374 -0.004091 0.005829
v 0.005330 -0.021363 -0.012095
v 0.004688 -0.019648 -0.009927
v 0.004779 -0.021302 -0.010953
v 0.005509 -0.004803 0.006187
v 0.004974 -0.019658 -0.008940
v 0.005029 -0.020480 -0.009663
v 0.005880 -0.004319 0.006666
v 0.005195 -0.017053 -0.005506
v 0.005516 -0.018296 -0.006873
v 0.005131 -0.018418 -0.006715
v 0.005519 -0.005247 0.006389
v 0.005061 -0.016763 -0.004882
v 0.004970 -0.020392 -0.008265
v 0.005778 -0.006047 0.006604
v 0.005392 -0.020317 -0.007816
v 0.005613 -0.020168 -0.005898
v 0.006338 -0.007664 0.007496
v 0.006207 -0.008046 0.007335
v 0.006440 -0.008065 0.007497
v 0.005605 -0.020245 -0.004967
v 0.005952 -0.018713 -0.002631
v 0.005870 -0.020545 -0.004214
v 0.005953 -0.019063 -0.002185
v 0.006301 -0.010221 0.007537
v 0.006149 -0.019552 -0.002158
v 0.006509 -0.011059 0.006830
v 0.006266 -0.019914 -0.002391
v 0.005524 -0.013796 0.006613
v 0.006417 -0.018964 0.000690
v 0.006261 -0.018556 0.000950
v 0.006676 -0.017762 0.002411
v 0.006413 -0.020662 0.000611
v 0.007185 -0.015310 0.006127
v 0.006815 -0.015931 0.005682
v 0.006713 -0.021043 0.000855
v 0.006804 -0.021550 0.001475
v 0.007394 -0.017660 0.007263
v 0.007110 -0.018732 0.006432
v 0.000735 0.020964 -0.009186
v 0.000722 0.021114 -0.008853
v 0.000986 0.020430 -0.009265
v 0.000498 0.020987 -0.007308
v 0.000953 0.020588 -0.006561
v 0.001256 0.019008 -0.007896
v 0.001339 0.019573 -0.006021
v 0.001324 0.019218 -0.006199
v 0.001384 0.018755 -0.004700
v 0.001757 0.018705 -0.002718
v 0.002073 0.018670 -0.002375
v 0.002137 0.021417 0.001783
v 0.002376 0.021182 0.001273
v 0.001974 0.021021 0.001869
v 0.002253 0.018195 -0.001698
v 0.002543 0.022220 0.002857
v 0.002933 0.019823 0.003976
v 0.002700 0.017735 0.002625
v 0.002823 0.016375 0.003484
v 0.002910 0.017843 0.005188
v 0.003016 0.015127 0.003681
v 0.003214 0.014180 0.004240
v 0.003985 0.014857 0.007560
v 0.004294 0.011684 0.005788
v 0.003651 0.011234 0.005866
v 0.004068 0.012239 0.007646
v 0.004285 0.011197 0.006048
v 0.004424 0.011364 0.007599
v 0.004173 0.010291 0.006588
v 0.004486 0.010299 0.007865
v 0.004248 0.008408 0.006929
v 0.004661 0.007511 0.007305
v 0.004865 0.007418 0.007796
v 0.004950 0.006740 0.007584
v 0.005028 0.005744 0.007259
v 0.004952 0.005690 0.007431
v 0.004874 0.005487 0.007049
v 0.004674 -0.000706 0.001062
v 0.004751 0.003875 0.006611
v 0.004923 0.001772 0.004618
v 0.004986 0.001820 0.004947
v 0.004899 0.001582 0.005047
v 0.004802 0.000095 0.003771
v 0.005033 -0.000533 0.003392
v 0.005214 0.001826 0.005847
v 0.005185 0.001694 0.005597
v 0.005742 0.001982 0.006697
v 0.005011 -0.001036 0.004368
v 0.005296 -0.002532 0.003551
v 0.005220 -0.001723 0.006184
v 0.005392 -0.003071 0.004205
v 0.005210 -0.020690 -0.012663
v 0.004543 -0.020797 -0.012174
v 0.005484 -0.019784 -0.010619
v 0.005169 -0.021208 -0.012549
v 0.005799 -0.004464 0.005247
v 0.004520 -0.021372 -0.011366
v 0.005343 -0.020122 -0.010088
v 0.006039 -0.005005 0.005527
v 0.005444 -0.019806 -0.009224
v 0.005552 -0.018599 -0.007417
v 0.005689 -0.018817 -0.007967
v 0.005099 -0.020116 -0.009069
v 0.005907 -0.005155 0.006031
v 0.005347 -0.017268 -0.005808
v 0.005373 -0.020236 -0.008981
v 0.005404 -0.016820 -0.004506
v 0.005779 -0.020182 -0.008475
v 0.005916 -0.006536 0.007363
v 0.005682 -0.020209 -0.006405
v 0.006094 -0.007306 0.007078
v 0.005883 -0.018001 -0.003548
v 0.005852 -0.020287 -0.005375
v 0.005790 -0.018367 -0.002900
v 0.006271 -0.018927 -0.002878
v 0.006305 -0.020563 -0.004148
v 0.006403 -0.010424 0.007743
v 0.006161 -0.020432 -0.002298
v 0.006712 -0.011105 0.007894
v 0.006920 -0.011875 0.006658
v 0.006614 -0.010693 0.007839
v 0.007021 -0.019510 0.000800
v 0.006597 -0.019421 0.000601
v 0.006954 -0.012550 0.007953
v 0.006424 -0.017157 0.003652
v 0.006641 -0.016804 0.004518
v 0.007111 -0.015796 0.005809
v 0.007101 -0.016178 0.005347
v 0.007344 -0.013985 0.007827
v 0.006929 -0.021590 0.002085
v 0.007037 -0.021513 0.002562
v 0.007591 -0.018612 0.006932
v 0.001025 0.020949 -0.009500
v 0.001528 0.020124 -0.006487
v 0.001646 0.019322 -0.006749
v 0.001731 0.018985 -0.007441
v 0.002154 0.018354 -0.004847
v 0.001887 0.018910 -0.003285
v 0.002476 0.018980 -0.002661
v 0.002400 0.018674 -0.001849
v 0.002760 0.021838 0.001388
v 0.002271 0.016296 -0.004022
v 0.002793 0.022656 0.002650
v 0.002375 0.020384 0.001059
v 0.002703 0.022103 0.003141
v 0.002714 0.019859 0.000428
v 0.002618 0.018574 -0.001327
v 0.002442 0.017897 -0.001411
v 0.002752 0.019183 0.000830
v 0.003125 0.017877 -0.000675
v 0.002353 0.017346 -0.001499
v 0.002395 0.016617 -0.001775
v 0.002423 0.015642 -0.002837
v 0.002722 0.021393 0.003318
v 0.002609 0.019154 0.001209
v 0.002960 0.018613 0.001034
v 0.002871 0.018485 0.001420
v 0.002967 0.017975 0.002250
v 0.003128 0.017633 0.002638
v 0.003468 0.019292 0.004422
v 0.002986 0.017072 0.002944
v 0.003485 0.016971 0.002591
v 0.003377 0.016250 0.003087
v 0.003206 0.014855 0.003754
v 0.003605 0.014961 0.003707
v 0.003789 0.014395 0.004499
v 0.003879 0.013926 0.004816
v 0.003936 0.015634 0.006992
v 0.003824 0.013263 0.005020
v 0.004153 0.015309 0.007138
v 0.004198 0.014448 0.007680
v 0.004579 0.013273 0.007606
v 0.005037 0.010305 0.006645
v 0.004637 0.009085 0.006976
v 0.004905 0.009873 0.007806
v 0.004566 0.008161 0.007133
v 0.004947 0.007032 0.007668
v 0.004742 0.006592 0.007421
v 0.004532 0.000478 0.001721
v 0.005076 0.001842 0.004423
v 0.005276 0.001933 0.005476
v 0.005392 -0.000787 0.003384
v 0.005333 0.002063 0.005965
v 0.005568 0.001923 0.005993
v 0.005364 -0.000653 0.004478
v 0.005542 -0.000991 0.003505
v 0.005608 -0.001168 0.003741
v 0.004361 0.000970 0.006549
v 0.005221 -0.002129 0.002829
v 0.005503 0.000522 0.006372
v 0.005289 -0.001344 0.004148
v 0.005643 -0.002703 0.003921
v 0.005823 -0.002920 0.004293
v 0.005657 -0.003225 0.004369
v 0.006021 -0.002448 0.005012
v 0.005210 -0.019721 -0.011445
v 0.005501 -0.019659 -0.011344
v 0.005702 -0.003362 0.006475
v 0.005814 -0.004144 0.004969
v 0.004926 -0.021294 -0.012087
v 0.005323 -0.021339 -0.011453
v 0.005467 -0.019419 -0.008681
v 0.005425 -0.019597 -0.009070
v 0.005252 -0.020794 -0.010139
v 0.006578 -0.005618 0.005626
v 0.005669 -0.017106 -0.005826
v 0.006307 -0.017940 -0.006780
v 0.005365 -0.017945 -0.006419
v 0.006237 -0.005453 0.005769
v 0.005910 -0.016775 -0.005198
v 0.006295 -0.004765 0.006760
v 0.006105 -0.005681 0.006260
v 0.005925 -0.020206 -0.007078
v 0.006198 -0.006315 0.006562
v 0.006386 -0.007113 0.006847
v 0.006186 -0.017636 -0.004149
v 0.006615 -0.008320 0.007231
v 0.006292 -0.020448 -0.004885
v 0.006638 -0.008363 0.007442
v 0.006876 -0.008619 0.007112
v 0.007012 -0.009164 0.007142
v 0.006976 -0.008757 0.007506
v 0.006369 -0.019419 -0.002723
v 0.006990 -0.009123 0.007380
v 0.006888 -0.009565 0.007376
v 0.006650 -0.010142 0.007139
v 0.006884 -0.009833 0.007589
v 0.006240 -0.020679 -0.003399
v 0.006814 -0.010597 0.006894
v 0.006392 -0.020440 -0.002993
v 0.006805 -0.011772 0.007948
v 0.007230 -0.012938 0.006558
v 0.007360 -0.013502 0.006483
v 0.007062 -0.014879 0.006298
v 0.006666 -0.016418 0.005117
v 0.007483 -0.016362 0.007456
v 0.007167 -0.021286 0.003119
v 0.007322 -0.021052 0.003509
v 0.007262 -0.020492 0.004388
v 0.007490 -0.018103 0.007161
v 0.007754 -0.019384 0.005998
v 0.007816 -0.018920 0.006691
v 0.001131 0.021090 -0.008520
v 0.001535 0.020995 -0.008130
v 0.001313 0.020003 -0.009041
v 0.001389 0.020798 -0.007293
v 0.001514 0.019458 -0.008699
v 0.000980 0.019181 -0.008001
v 0.001699 0.019744 -0.006588
v 0.001957 0.019002 -0.004316
v 0.002138 0.018883 -0.002995
v 0.002067 0.016605 -0.004136
v 0.002778 0.021206 0.000678
v 0.002476 0.022110 0.002353
v 0.002781 0.019197 -0.001626
v 0.002776 0.018914 -0.001115
v 0.002849 0.020008 -0.000011
v 0.003074 0.022501 0.003267
v 0.002911 0.019410 -0.000480
v 0.002909 0.018620 -0.000570
v 0.002744 0.018109 -0.000984
v 0.002706 0.017608 -0.001248
v 0.002733 0.017162 -0.001584
v 0.003235 0.016510 -0.002447
v 0.002893 0.019050 0.000266
v 0.002951 0.018831 -0.000112
v 0.003029 0.018209 -0.000406
v 0.002706 0.016185 -0.002221
v 0.002724 0.015941 -0.002508
v 0.003165 0.018369 0.000168
v 0.003109 0.021223 0.003433
v 0.003043 0.018664 0.000588
v 0.003375 0.018220 0.000041
v 0.003368 0.017565 0.002303
v 0.004341 0.016328 0.006656
v 0.004372 0.015041 0.007458
v 0.004191 0.013533 0.005188
v 0.004132 0.012823 0.005336
v 0.004581 0.012642 0.005583
v 0.004735 0.011415 0.005984
v 0.004360 0.010603 0.006477
v 0.004989 0.009122 0.007076
v 0.005379 0.009305 0.007745
v 0.004883 0.008552 0.007824
v 0.005062 0.007596 0.007395
v 0.004981 0.007057 0.007447
v 0.004732 0.000024 0.001235
v 0.005259 0.005558 0.007412
v 0.005572 0.002566 0.004925
v 0.005374 0.001787 0.004130
v 0.005178 0.001556 0.003930
v 0.005256 0.001036 0.003065
v 0.005062 -0.000980 0.001178
v 0.005540 0.003783 0.006477
v 0.005554 0.002613 0.005308
v 0.005176 0.003003 0.006263
v 0.005720 0.003277 0.006180
v 0.005551 0.002269 0.005747
v 0.005479 0.002342 0.005984
v 0.005132 -0.000188 0.003500
v 0.005456 -0.002380 0.003160
v 0.005992 -0.000201 0.006523
v 0.006111 -0.002452 0.004066
v 0.006030 -0.002572 0.004402
v 0.006253 -0.001003 0.006443
v 0.006126 -0.001348 0.006295
v 0.006035 -0.003359 0.004775
v 0.006004 -0.002945 0.004692
v 0.006161 -0.002666 0.005322
v 0.005108 -0.021018 -0.012630
v 0.006149 -0.002159 0.006124
v 0.006419 -0.003031 0.005444
v 0.006359 -0.003894 0.005194
v 0.006646 -0.003490 0.006430
v 0.006126 -0.004265 0.005085
v 0.006235 -0.004915 0.005337
v 0.005629 -0.020575 -0.010232
v 0.005699 -0.016869 -0.005471
v 0.006277 -0.016978 -0.006156
v 0.005756 -0.017451 -0.006183
v 0.005989 -0.018380 -0.007206
v 0.005950 -0.016894 -0.004698
v 0.005744 -0.017047 -0.004361
v 0.006541 -0.007063 0.007424
v 0.006666 -0.007133 0.006685
v 0.006083 -0.020247 -0.006170
v 0.007112 -0.009166 0.007560
v 0.007059 -0.009842 0.006950
v 0.007310 -0.011006 0.006719
v 0.006782 -0.019808 -0.003337
v 0.007133 -0.009989 0.007745
v 0.007394 -0.011382 0.007870
v 0.007438 -0.011997 0.007832
v 0.007038 -0.017481 0.003112
v 0.007207 -0.020185 0.000920
v 0.006807 -0.021299 0.001118
v 0.007570 -0.021138 0.001550
v 0.007789 -0.015883 0.007504
v 0.008377 -0.016469 0.007212
v 0.007427 -0.016898 0.007271
v 0.007728 -0.017183 0.007156
v 0.007815 -0.019863 0.005197
v 0.008215 -0.018860 0.006838
v 0.000814 0.020630 -0.009282
v 0.001560 0.020246 -0.009530
v 0.001956 0.020869 -0.007992
v 0.001279 0.018877 -0.007600
v 0.001487 0.018884 -0.007499
v 0.002066 0.019727 -0.006976
v 0.001935 0.019241 -0.007202
v 0.002141 0.019019 -0.003995
v 0.001981 0.018655 -0.004747
v 0.003045 0.019363 -0.002133
v 0.002510 0.018987 -0.002155
v 0.002968 0.020334 -0.000201
v 0.003161 0.019720 -0.001570
v 0.002898 0.019427 -0.001230
v 0.003090 0.022615 0.001983
v 0.002747 0.020647 0.000417
v 0.003091 0.020041 -0.000790
v 0.002956 0.019696 -0.000748
v 0.002764 0.022629 0.002968
v 0.002808 0.016056 -0.003917
v 0.002546 0.015759 -0.003306
v 0.003185 0.017098 -0.002002
v 0.003058 0.017489 -0.001364
v 0.003248 0.018121 -0.000163
v 0.003361 0.018494 0.000742
v 0.003308 0.018400 0.001164
v 0.003539 0.018079 0.001448
v 0.003732 0.016204 0.002933
v 0.004038 0.016299 0.002803
v 0.003809 0.015629 0.003253
v 0.003982 0.015485 0.003446
v 0.004071 0.015311 0.003755
v 0.004407 0.015460 0.004204
v 0.004227 0.015095 0.004376
v 0.004376 0.014713 0.004930
v 0.004347 0.015562 0.007105
v 0.004847 0.012678 0.007562
v 0.005651 0.010114 0.006824
v 0.004886 0.009628 0.006897
v 0.005356 0.009480 0.007066
v 0.005432 0.009060 0.007566
v 0.005181 0.008512 0.007419
v 0.005228 0.008486 0.007690
v 0.005335 0.007776 0.007772
v 0.005329 0.007954 0.007474
v 0.005611 0.005788 0.007243
v 0.005641 -0.000031 0.001150
v 0.004996 -0.000315 0.001107
v 0.005570 0.005533 0.006997
v 0.005042 -0.000611 0.001088
v 0.005689 0.002502 0.004700
v 0.005611 0.001664 0.003985
v 0.005503 0.005105 0.007368
v 0.005815 0.003023 0.005734
v 0.005081 -0.001205 0.001328
v 0.005652 0.004108 0.007159
v 0.005736 0.002923 0.006016
v 0.005259 -0.001474 0.001680
v 0.005192 0.000038 0.003666
v 0.005499 0.000132 0.004001
v 0.005478 0.000043 0.004167
v 0.005788 -0.000559 0.003348
v 0.005709 -0.000258 0.004383
v 0.005821 -0.000883 0.004357
v 0.005970 -0.000646 0.004457
v 0.005917 -0.002428 0.003585
v 0.006272 -0.002128 0.005027
v 0.006393 -0.002092 0.004706
v 0.006205 -0.000649 0.006525
v 0.006637 -0.001850 0.006094
v 0.006151 -0.020344 -0.013023
v 0.006105 -0.020169 -0.010745
v 0.006518 -0.004785 0.005386
v 0.005725 -0.020348 -0.010315
v 0.005605 -0.021196 -0.011108
v 0.006171 -0.019939 -0.009283
v 0.007253 -0.016694 -0.006170
v 0.006596 -0.005727 0.007095
v 0.006022 -0.017238 -0.004339
v 0.006756 -0.006441 0.006004
v 0.007195 -0.006649 0.007227
v 0.006983 -0.007197 0.006330
v 0.006578 -0.020232 -0.006746
v 0.007127 -0.008086 0.006635
v 0.006765 -0.007592 0.007506
v 0.006842 -0.018774 -0.003671
v 0.007200 -0.009271 0.006900
v 0.006768 -0.020384 -0.004283
v 0.007150 -0.008556 0.007598
v 0.006811 -0.020171 -0.003606
v 0.006679 -0.020388 -0.003859
v 0.007442 -0.009379 0.006743
v 0.007555 -0.014119 0.006364
v 0.007350 -0.017951 0.002497
v 0.007398 -0.018796 0.001438
v 0.007602 -0.012589 0.007873
v 0.007583 -0.017377 0.003350
v 0.007150 -0.017688 0.002785
v 0.007411 -0.019209 0.001172
v 0.008239 -0.017204 0.003589
v 0.008231 -0.015922 0.005368
v 0.007712 -0.020454 0.001167
v 0.007952 -0.021113 0.002422
v 0.008188 -0.020972 0.002812
v 0.007959 -0.020962 0.003237
v 0.008132 -0.020715 0.003761
v 0.008244 -0.020250 0.004602
v 0.008109 -0.019753 0.005459
v 0.001916 0.020989 -0.009807
v 0.001692 0.020776 -0.009881
v 0.001289 0.021092 -0.009255
v 0.001932 0.019299 -0.008786
v 0.001679 0.020588 -0.007016
v 0.002238 0.019143 -0.008613
v 0.001867 0.020400 -0.006919
v 0.003010 0.019061 -0.003359
v 0.002003 0.017185 -0.004436
v 0.003198 0.022530 0.001528
v 0.003274 0.020468 -0.000598
v 0.003222 0.022838 0.003112
v 0.003684 0.022379 0.003302
v 0.003269 0.017534 -0.001566
v 0.002577 0.015761 -0.002624
v 0.003712 0.021572 0.003386
v 0.003346 0.017915 -0.000695
v 0.003740 0.018556 0.000065
v 0.003088 0.020529 0.003670
v 0.003767 0.017408 0.001978
v 0.003841 0.016888 0.002392
v 0.003710 0.017355 0.005736
v 0.004746 0.015682 0.004968
v 0.004607 0.014376 0.005328
v 0.004818 0.014250 0.005543
v 0.004757 0.013309 0.005569
v 0.004846 0.014199 0.007569
v 0.005031 0.010687 0.007791
v 0.005482 0.009284 0.007276
v 0.005817 0.007653 0.007518
v 0.005670 0.007758 0.007641
v 0.005801 0.007084 0.007451
v 0.004780 0.000354 0.001532
v 0.005747 0.002910 0.005094
v 0.006049 0.003464 0.005596
v 0.006035 0.002859 0.004902
v 0.006108 -0.000800 0.001040
v 0.005925 0.004626 0.006640
v 0.005793 0.001722 0.004080
v 0.005945 0.001331 0.003739
v 0.005662 0.001187 0.003318
v 0.005679 0.000923 0.002773
v 0.006055 0.003809 0.006239
v 0.006318 0.000946 0.003360
v 0.005898 0.003284 0.006039
v 0.005595 0.003338 0.006979
v 0.006104 0.001641 0.004433
v 0.006227 0.001304 0.004578
v 0.005712 -0.000128 0.003598
v 0.006499 0.000914 0.004682
v 0.006032 -0.000019 0.003881
v 0.006366 0.001522 0.005296
v 0.006723 -0.000561 0.003338
v 0.005486 0.000865 0.006417
v 0.006010 -0.002072 0.002819
v 0.006162 0.000932 0.006392
v 0.006481 -0.002162 0.003239
v 0.005668 -0.020086 -0.012337
v 0.006734 -0.002870 0.005481
v 0.005354 -0.019639 -0.010836
v 0.006639 -0.003999 0.005493
v 0.006040 -0.020798 -0.010589
v 0.007107 -0.003825 0.006503
v 0.006280 -0.019507 -0.009175
v 0.006912 -0.004737 0.006741
v 0.006218 -0.019750 -0.009346
v 0.006562 -0.020002 -0.009218
v 0.006183 -0.020140 -0.008931
v 0.006975 -0.005650 0.005720
v 0.006943 -0.006224 0.005812
v 0.006342 -0.020129 -0.008219
v 0.007568 -0.007790 0.006271
v 0.007348 -0.007195 0.007292
v 0.007841 -0.006936 0.007270
v 0.006715 -0.018057 -0.004274
v 0.006571 -0.020429 -0.004938
v 0.007384 -0.008180 0.006475
v 0.006842 -0.019281 -0.003466
v 0.006795 -0.020395 -0.004869
v 0.007378 -0.009276 0.007674
v 0.007830 -0.012657 0.006532
v 0.008084 -0.011671 0.007857
v 0.008023 -0.018194 0.002406
v 0.007990 -0.018939 0.001712
v 0.008122 -0.014870 0.006099
v 0.007711 -0.019594 0.001252
v 0.007366 -0.016020 0.005440
v 0.008470 -0.014512 0.007496
v 0.007571 -0.014731 0.007702
v 0.007832 -0.020728 0.001316
v 0.007767 -0.021168 0.001956
v 0.008389 -0.017506 0.006978
v 0.008238 -0.018307 0.006959
v 0.008264 -0.019541 0.006094
v 0.002205 0.020920 -0.010224
v 0.002128 0.019604 -0.009389
v 0.002290 0.019093 -0.008360
v 0.002580 0.019185 -0.008111
v 0.002784 0.018847 -0.004795
v 0.002741 0.019110 -0.004146
v 0.002314 0.017967 -0.004836
v 0.003465 0.023200 0.002291
v 0.003293 0.022177 0.000863
v 0.003216 0.021040 0.000011
v 0.003217 0.016322 -0.004358
v 0.003796 0.023110 0.002832
v 0.003574 0.017800 -0.001924
v 0.003825 0.018492 -0.000455
v 0.003605 0.018010 -0.001324
v 0.003908 0.018709 -0.000077
v 0.003692 0.018567 0.000661
v 0.003865 0.018416 0.000931
v 0.004240 0.019286 0.004622
v 0.004323 0.017265 0.001868
v 0.004566 0.015809 0.003659
v 0.004641 0.017524 0.005883
v 0.004814 0.014915 0.005447
v 0.004978 0.015733 0.007181
v 0.005129 0.014323 0.005672
v 0.005262 0.012985 0.005750
v 0.005625 0.011111 0.006197
v 0.005538 0.011678 0.007530
v 0.005293 0.010625 0.006526
v 0.005848 0.009779 0.007089
v 0.005697 0.009500 0.007590
v 0.005855 0.007341 0.007386
v 0.005900 0.007385 0.007699
v 0.005900 0.007094 0.007600
v 0.006095 0.005996 0.007181
v 0.006401 0.006131 0.007430
v 0.006006 0.005781 0.007372
v 0.006557 0.004449 0.005870
v 0.006260 0.000584 0.001882
v 0.006250 0.003955 0.005701
v 0.006200 0.004460 0.006470
v 0.006372 0.004355 0.006152
v 0.006188 0.004099 0.006353
v 0.006143 0.002379 0.004758
v 0.006251 0.001025 0.003972
v 0.006021 -0.001486 0.001701
v 0.006425 0.001867 0.005435
v 0.006557 0.000874 0.005466
v 0.006365 -0.000299 0.004251
v 0.006367 -0.002304 0.003842
v 0.006806 -0.000393 0.006489
v 0.006868 -0.001557 0.006159
v 0.006436 -0.002485 0.005295
v 0.006416 -0.019783 -0.012287
v 0.005821 -0.019799 -0.012049
v 0.006039 -0.021335 -0.012842
v 0.006821 -0.003507 0.005628
v 0.006083 -0.021385 -0.012206
v 0.007009 -0.004475 0.005751
v 0.006484 -0.020536 -0.010759
v 0.006153 -0.020977 -0.010913
v 0.006616 -0.018727 -0.008152
v 0.007212 -0.005297 0.005824
v 0.006661 -0.019801 -0.009330
v 0.006326 -0.017380 -0.006521
v 0.006768 -0.018241 -0.007189
v 0.006417 -0.018304 -0.007082
v 0.006539 -0.016745 -0.005424
v 0.006549 -0.018166 -0.006960
v 0.007316 -0.007179 0.006116
v 0.007694 -0.007280 0.006176
v 0.007591 -0.007720 0.007445
v 0.007452 -0.019181 -0.004121
v 0.007058 -0.019745 -0.003758
v 0.007500 -0.008686 0.007628
v 0.007786 -0.009457 0.006645
v 0.007489 -0.010116 0.006725
v 0.007929 -0.011627 0.006564
v 0.007809 -0.018582 0.001956
v 0.008148 -0.019456 0.001514
v 0.007994 -0.016603 0.004631
v 0.008435 -0.019838 0.001556
v 0.008249 -0.020703 0.001655
v 0.008442 -0.020346 0.001594
v 0.008522 -0.020448 0.004150
v 0.008462 -0.019913 0.005287
v 0.008958 -0.020076 0.005141
v 0.008249 -0.019220 0.006669
v 0.008755 -0.019545 0.006254
v 0.002190 0.020661 -0.010221
v 0.001881 0.021074 -0.009318
v 0.002076 0.021001 -0.008792
v 0.002993 0.019935 -0.007716
v 0.002693 0.019025 -0.004454
v 0.003341 0.018530 -0.005197
v 0.003362 0.019174 -0.003758
v 0.002495 0.017468 -0.004758
v 0.003502 0.019066 -0.003036
v 0.003505 0.022792 0.001554
v 0.003863 0.022797 0.000768
v 0.003290 0.019496 -0.002151
v 0.003266 0.019181 -0.002794
v 0.003401 0.020174 -0.001215
v 0.003549 0.023299 0.002449
v 0.003802 0.018077 -0.002075
v 0.003667 0.017606 -0.002353
v 0.003678 0.017831 -0.002405
v 0.003549 0.016939 -0.002454
v 0.003238 0.015961 -0.003532
v 0.003953 0.022764 0.003122
v 0.003884 0.018355 -0.000939
v 0.003307 0.015996 -0.003132
v 0.004604 0.021996 0.003057
v 0.004116 0.018471 -0.000482
v 0.004223 0.018449 -0.000121
v 0.003978 0.018558 0.000247
v 0.003971 0.021003 0.003558
v 0.003988 0.017843 0.001324
v 0.004296 0.017989 0.000901
v 0.003927 0.020070 0.004071
v 0.004459 0.016882 0.002255
v 0.004413 0.016147 0.002979
v 0.004432 0.015828 0.003385
v 0.005078 0.015916 0.004417
v 0.004734 0.015764 0.004240
v 0.005065 0.015708 0.005109
v 0.005238 0.015008 0.005612
v 0.005085 0.015309 0.007425
v 0.005509 0.013841 0.005794
v 0.005607 0.011203 0.007574
v 0.005462 0.010265 0.007789
v 0.005869 0.010006 0.007684
v 0.005983 0.009689 0.007424
v 0.006488 0.007414 0.007520
v 0.006437 0.006479 0.007249
v 0.006378 0.006982 0.007578
v 0.006230 0.006842 0.007387
v 0.006327 0.005759 0.006927
v 0.006116 0.005061 0.006732
v 0.006310 0.000437 0.001575
v 0.006215 0.003524 0.005328
v 0.006067 -0.000422 0.001001
v 0.006258 0.005483 0.007386
v 0.006429 0.003246 0.005178
v 0.006181 0.000918 0.002976
v 0.006310 0.002340 0.004987
v 0.006835 0.000846 0.003201
v 0.005944 -0.001142 0.001231
v 0.006623 0.002541 0.005711
v 0.006706 -0.000114 0.003502
v 0.006436 -0.000296 0.003405
v 0.006602 0.002559 0.006740
v 0.006652 0.001689 0.005684
v 0.006246 -0.001814 0.002314
v 0.006767 0.000666 0.005702
v 0.006238 -0.001039 0.003596
v 0.006838 0.000914 0.005473
v 0.006717 0.000802 0.005226
v 0.006769 -0.000273 0.004153
v 0.006001 -0.001026 0.004155
v 0.006082 -0.001112 0.003881
v 0.006929 -0.002227 0.003740
v 0.007104 -0.002215 0.004490
v 0.006770 -0.000847 0.006480
v 0.006084 -0.020651 -0.013200
v 0.006874 -0.019955 -0.012898
v 0.006763 -0.020198 -0.013253
v 0.006087 -0.020967 -0.013216
v 0.006957 -0.002127 0.006083
v 0.006188 -0.019764 -0.011514
v 0.006150 -0.021177 -0.013136
v 0.006302 -0.019989 -0.011114
v 0.006708 -0.020765 -0.010971
v 0.006544 -0.021146 -0.011431
v 0.006492 -0.019158 -0.008767
v 0.007055 -0.019941 -0.009598
v 0.008642 -0.004510 0.006571
v 0.007096 -0.018540 -0.008000
v 0.006876 -0.020144 -0.009026
v 0.006942 -0.017175 -0.004883
v 0.007958 -0.005907 0.006244
v 0.007477 -0.006404 0.005981
v 0.007946 -0.007184 0.006254
v 0.007290 -0.017972 -0.004687
v 0.007183 -0.020174 -0.007309
v 0.007451 -0.018683 -0.004249
v 0.007611 -0.020162 -0.005701
v 0.007818 -0.008483 0.006418
v 0.007358 -0.019988 -0.004487
v 0.008099 -0.008513 0.007538
v 0.008168 -0.009357 0.007666
v 0.008419 -0.012456 0.007771
v 0.007917 -0.017589 0.003011
v 0.008429 -0.013257 0.007687
v 0.008032 -0.015367 0.005849
v 0.008625 -0.016409 0.004736
v 0.008530 -0.020659 0.001889
v 0.008896 -0.015295 0.007234
v 0.008881 -0.020550 0.003733
v 0.008810 -0.017507 0.006876
v 0.002313 0.021043 -0.010137
v 0.002488 0.020483 -0.010342
v 0.002463 0.020626 -0.007825
v 0.002847 0.019152 -0.008952
v 0.002254 0.020186 -0.007117
v 0.003662 0.019009 -0.003566
v 0.004098 0.021748 -0.000309
v 0.003600 0.019414 -0.002422
v 0.003601 0.017053 -0.005021
v 0.004029 0.023367 0.002139
v 0.003221 0.016098 -0.004062
v 0.004089 0.016842 -0.002882
v 0.004302 0.021600 0.003283
v 0.004413 0.018183 0.000329
v 0.004749 0.017947 0.000784
v 0.004811 0.019628 0.004518
v 0.005570 0.016662 0.006719
v 0.005139 0.015400 0.005450
v 0.005457 0.015763 0.007258
v 0.005367 0.012304 0.005841
v 0.006493 0.006874 0.007192
v 0.006692 0.006393 0.006993
v 0.006526 0.006621 0.007482
v 0.006639 0.005300 0.006562
v 0.006638 0.003469 0.005402
v 0.006403 0.000776 0.002439
v 0.006670 0.005019 0.007262
v 0.007084 0.005455 0.007238
v 0.006703 0.003162 0.005498
v 0.006580 0.004436 0.007153
v 0.006745 0.002560 0.005861
v 0.006546 0.000851 0.004156
v 0.006711 -0.000108 0.003860
v 0.006799 0.001332 0.005593
v 0.006664 -0.000606 0.004280
v 0.007096 -0.000895 0.004120
v 0.007108 -0.001030 0.003873
v 0.007284 0.001021 0.006328
v 0.006350 0.000522 0.006364
v 0.007496 -0.002263 0.004773
v 0.007125 -0.002281 0.004960
v 0.006455 -0.019756 -0.011997
v 0.007035 -0.002557 0.006154
v 0.006935 -0.020447 -0.010995
v 0.007157 -0.020069 -0.009952
v 0.006903 -0.019550 -0.009351
v 0.007388 -0.004688 0.005924
v 0.007262 -0.020224 -0.009708
v 0.007040 -0.020404 -0.010394
v 0.006968 -0.020107 -0.009306
v 0.007406 -0.020139 -0.007956
v 0.007424 -0.020228 -0.006089
v 0.008476 -0.007115 0.007273
v 0.008098 -0.007797 0.007450
v 0.007548 -0.019550 -0.004310
v 0.008701 -0.008940 0.007508
v 0.008872 -0.011127 0.006503
v 0.007834 -0.009858 0.007746
v 0.008217 -0.012171 0.006498
v 0.008380 -0.013382 0.006395
v 0.008349 -0.014170 0.006240
v 0.008993 -0.014364 0.006027
v 0.008384 -0.017833 0.002756
v 0.008498 -0.014737 0.006113
v 0.008512 -0.016867 0.004053
v 0.008762 -0.019980 0.001669
v 0.009656 -0.017162 0.006560
v 0.009082 -0.020621 0.003212
v 0.009097 -0.017125 0.006830
v 0.008777 -0.020142 0.004836
v 0.009082 -0.018868 0.006555
v 0.009203 -0.020011 0.005778
v 0.002396 0.020889 -0.008589
v 0.002926 0.019449 -0.008100
v 0.002928 0.019218 -0.008584
v 0.003569 0.018988 -0.004986
v 0.003242 0.018144 -0.005204
v 0.003936 0.018837 -0.003729
v 0.004120 0.023186 0.001004
v 0.004795 0.017228 -0.005576
v 0.003887 0.023325 0.001864
v 0.003911 0.020637 -0.001116
v 0.003894 0.019742 -0.002271
v 0.003955 0.018955 -0.002818
v 0.003973 0.018659 -0.003571
v 0.004777 0.023037 0.002455
v 0.004152 0.017706 -0.002459
v 0.004140 0.016615 -0.003135
v 0.004699 0.017708 0.001304
v 0.005066 0.017291 0.001930
v 0.004472 0.018830 0.004964
v 0.005250 0.016435 0.003356
v 0.005413 0.015940 0.004808
v 0.005715 0.017152 0.006382
v 0.005810 0.014175 0.005765
v 0.005431 0.015123 0.007415
v 0.005910 0.013742 0.005861
v 0.005999 0.013813 0.007354
v 0.005252 0.013268 0.007500
v 0.005903 0.012555 0.005860
v 0.006213 0.010551 0.006565
v 0.006542 0.009818 0.007093
v 0.007098 0.007313 0.007106
v 0.006643 0.007364 0.007350
v 0.006664 0.007072 0.007190
v 0.006774 0.005621 0.006668
v 0.006732 0.005914 0.007415
v 0.006810 0.004875 0.005961
v 0.006822 0.004255 0.005627
v 0.006410 0.000208 0.001269
v 0.006724 -0.000187 0.001037
v 0.006731 -0.001046 0.001145
v 0.006942 0.000858 0.003829
v 0.006898 0.002252 0.005898
v 0.006789 -0.001362 0.001473
v 0.007117 -0.000308 0.003413
v 0.006897 0.000775 0.004848
v 0.007869 -0.000172 0.003981
v 0.007015 0.001783 0.006544
v 0.007159 0.001907 0.005972
v 0.007076 0.001189 0.005481
v 0.006509 -0.000870 0.003414
v 0.006457 -0.001970 0.002681
v 0.007225 -0.001010 0.003582
v 0.007104 -0.002053 0.002944
v 0.007530 -0.001063 0.003947
v 0.007441 -0.002234 0.003786
v 0.007557 -0.000283 0.006398
v 0.007711 -0.000695 0.006366
v 0.007735 -0.001030 0.006291
v 0.007184 -0.002429 0.005183
v 0.006809 -0.021247 -0.013505
v 0.006865 -0.019912 -0.011800
v 0.006927 -0.020153 -0.011353
v 0.006802 -0.021386 -0.012782
v 0.007389 -0.003588 0.005704
v 0.007361 -0.019885 -0.010103
v 0.007219 -0.020487 -0.010787
v 0.007300 -0.020659 -0.011025
v 0.007228 -0.020871 -0.011369
v 0.006963 -0.016990 -0.006639
v 0.007426 -0.018921 -0.008812
v 0.007229 -0.019660 -0.009598
v 0.007867 -0.004718 0.006033
v 0.007492 -0.020309 -0.009695
v 0.007172 -0.020514 -0.010279
v 0.006772 -0.016819 -0.005244
v 0.007396 -0.020187 -0.009213
v 0.007830 -0.005737 0.006987
v 0.008454 -0.006710 0.006507
v 0.007478 -0.018251 -0.004625
v 0.007026 -0.020293 -0.006132
v 0.008335 -0.007753 0.006391
v 0.007868 -0.007771 0.006250
v 0.007876 -0.019633 -0.004749
v 0.007932 -0.019815 -0.005089
v 0.008366 -0.009650 0.006598
v 0.009055 -0.009713 0.007636
v 0.008421 -0.010624 0.006624
v 0.008316 -0.010668 0.007744
v 0.008655 -0.011508 0.007801
v 0.009091 -0.015476 0.005361
v 0.008737 -0.018696 0.002189
v 0.008831 -0.015962 0.005083
v 0.008583 -0.018945 0.001989
v 0.008729 -0.019413 0.001795
v 0.009410 -0.020391 0.002121
v 0.009785 -0.016360 0.006681
v 0.008511 -0.020833 0.002319
v 0.009458 -0.020541 0.002930
v 0.009487 -0.018312 0.006470
v 0.009331 -0.020161 0.004942
v 0.009396 -0.019108 0.006365
v 0.009852 -0.019574 0.005971
v 0.009431 -0.019830 0.006019
v 0.002929 0.021099 -0.010269
v 0.002888 0.021061 -0.009823
v 0.002730 0.020770 -0.008502
v 0.003112 0.020344 -0.007978
v 0.003761 0.019258 -0.009722
v 0.002739 0.019343 -0.009499
v 0.003647 0.020193 -0.008423
v 0.003760 0.019382 -0.004340
v 0.004265 0.018888 -0.005409
v 0.003966 0.019363 -0.003976
v 0.003732 0.017671 -0.005354
v 0.003896 0.020225 -0.001775
v 0.004427 0.023314 0.000925
v 0.004446 0.022750 0.000288
v 0.004189 0.019958 -0.002401
v 0.004295 0.018731 -0.003734
v 0.004123 0.018505 -0.003926
v 0.004628 0.023467 0.001797
v 0.003991 0.016805 -0.004941
v 0.004368 0.023298 0.002263
v 0.004041 0.016475 -0.004519
v 0.004497 0.018116 -0.002047
v 0.004769 0.017862 -0.002496
v 0.004296 0.016388 -0.004121
v 0.004291 0.016468 -0.003503
v 0.005050 0.022295 0.002733
v 0.004680 0.018300 -0.001471
v 0.004265 0.018342 -0.001015
v 0.004650 0.018253 -0.000155
v 0.004861 0.016658 0.002623
v 0.005789 0.016781 0.003138
v 0.005751 0.016372 0.003989
v 0.005678 0.016141 0.004339
v 0.005702 0.015720 0.005167
v 0.006145 0.016454 0.007048
v 0.005656 0.015994 0.007131
v 0.006091 0.015629 0.007242
v 0.006283 0.011837 0.005977
v 0.005849 0.012500 0.007442
v 0.006010 0.011434 0.006079
v 0.006514 0.010999 0.006269
v 0.006291 0.011048 0.007505
v 0.006515 0.010043 0.006836
v 0.006579 0.009911 0.007520
v 0.006713 0.009756 0.007329
v 0.006960 0.007414 0.007423
v 0.006720 0.007209 0.007567
v 0.007110 0.006589 0.006754
v 0.007038 0.005816 0.006421
v 0.007001 0.005371 0.006083
v 0.007199 0.005586 0.007247
v 0.007176 0.004445 0.005827
v 0.007378 0.004285 0.006005
v 0.007055 0.003625 0.005814
v 0.007210 0.002443 0.005948
v 0.007039 -0.000116 0.003612
v 0.007472 0.001971 0.005795
v 0.007240 0.000896 0.005092
v 0.007534 0.001308 0.005429
v 0.007290 -0.000370 0.004251
v 0.007757 0.001166 0.006344
v 0.007510 -0.000752 0.004229
v 0.007280 -0.019897 -0.012802
v 0.007020 -0.020631 -0.013761
v 0.007402 -0.002663 0.005369
v 0.007786 -0.003744 0.006413
v 0.007424 -0.020313 -0.011535
v 0.007617 -0.020594 -0.011494
v 0.006938 -0.021152 -0.011880
v 0.007438 -0.020326 -0.011010
v 0.007429 -0.020352 -0.011266
v 0.006876 -0.016802 -0.006268
v 0.007867 -0.016659 -0.006080
v 0.008831 -0.005635 0.006329
v 0.007587 -0.017326 -0.005126
v 0.008385 -0.018307 -0.005168
v 0.007588 -0.020076 -0.005186
v 0.008957 -0.008729 0.006555
v 0.008720 -0.009204 0.006548
v 0.008801 -0.007930 0.007417
v 0.009388 -0.014022 0.007325
v 0.009351 -0.019280 0.001922
v 0.010116 -0.018032 0.006180
v 0.009777 -0.020475 0.003766
v 0.010024 -0.019973 0.005677
v 0.009978 -0.020305 0.005244
v 0.002932 0.020946 -0.010628
v 0.002834 0.020771 -0.010667
v 0.003160 0.020447 -0.010811
v 0.002834 0.019595 -0.009886
v 0.003305 0.020525 -0.008463
v 0.003505 0.019309 -0.009894
v 0.003991 0.019302 -0.004808
v 0.003957 0.018125 -0.005533
v 0.004168 0.019038 -0.003817
v 0.004540 0.021763 -0.000635
v 0.004564 0.023581 0.001396
v 0.004414 0.022258 -0.000086
v 0.004189 0.021206 -0.000840
v 0.004467 0.021038 -0.001385
v 0.004467 0.019292 -0.002743
v 0.004409 0.017346 -0.002806
v 0.004725 0.018320 -0.000631
v 0.004933 0.018322 -0.000255
v 0.005071 0.018188 0.000446
v 0.004658 0.021086 0.003511
v 0.005029 0.017648 0.001409
v 0.005250 0.016659 0.002925
v 0.005512 0.019058 0.005000
v 0.005565 0.015128 0.005651
v 0.006409 0.014270 0.007253
v 0.006669 0.012725 0.007284
v 0.007010 0.011033 0.007431
v 0.006517 0.010499 0.007593
v 0.007014 0.009669 0.007059
v 0.007577 0.007916 0.006945
v 0.007259 0.007628 0.007333
v 0.007421 0.007542 0.007489
v 0.007078 0.004975 0.005892
v 0.007025 0.006385 0.007493
v 0.007331 0.000023 0.001047
v 0.006982 0.000661 0.001978
v 0.006878 -0.000570 0.000995
v 0.007124 0.000814 0.002702
v 0.007324 -0.001035 0.001035
v 0.007396 0.003524 0.006146
v 0.007755 0.000948 0.004806
v 0.007821 -0.000224 0.003413
v 0.007855 -0.000539 0.004245
v 0.007630 -0.000986 0.003551
v 0.007627 -0.000988 0.004110
v 0.007835 0.000200 0.006323
v 0.007165 -0.020366 -0.013696
v 0.007591 -0.002950 0.005503
v 0.006712 -0.021399 -0.012979
v 0.007836 -0.021130 -0.012260
v 0.008458 -0.003287 0.006243
v 0.007547 -0.020561 -0.011192
v 0.008538 -0.003810 0.005786
v 0.007338 -0.017563 -0.007379
v 0.007681 -0.017949 -0.007895
v 0.008152 -0.020579 -0.010965
v 0.007617 -0.019141 -0.009170
v 0.008239 -0.004620 0.006051
v 0.007577 -0.016981 -0.005352
v 0.008143 -0.020148 -0.008136
v 0.008576 -0.006331 0.006483
v 0.008263 -0.020066 -0.006449
v 0.008445 -0.018628 -0.004921
v 0.009278 -0.008347 0.007422
v 0.009048 -0.009801 0.006513
v 0.009277 -0.012563 0.006342
v 0.009186 -0.013177 0.006289
v 0.009408 -0.016217 0.004692
v 0.008904 -0.017469 0.003103
v 0.009081 -0.017850 0.002730
v 0.009269 -0.018412 0.002392
v 0.009132 -0.020030 0.001770
v 0.009446 -0.014764 0.007163
v 0.009298 -0.020274 0.001910
v 0.010153 -0.020461 0.003565
v 0.009976 -0.019126 0.006035
v 0.009578 -0.020383 0.004220
v 0.010391 -0.020094 0.005300
v 0.010126 -0.020407 0.005031
v 0.003492 0.020793 -0.011165
v 0.003444 0.021066 -0.010010
v 0.003344 0.019237 -0.009080
v 0.003534 0.019794 -0.008468
v 0.003849 0.019425 -0.009202
v 0.004235 0.020548 -0.007232
v 0.004245 0.019204 -0.005154
v 0.004462 0.019659 -0.004153
v 0.004216 0.018526 -0.005553
v 0.004664 0.018337 -0.005858
v 0.004351 0.019475 -0.003947
v 0.004473 0.020169 -0.002616
v 0.004589 0.019565 -0.003691
v 0.004728 0.023424 0.001048
v 0.004817 0.023082 0.000529
v 0.004969 0.023367 0.001633
v 0.004672 0.019349 -0.003162
v 0.004436 0.018912 -0.002875
v 0.004532 0.016682 -0.004869
v 0.005105 0.022946 0.002196
v 0.004691 0.016813 -0.003364
v 0.005557 0.022232 0.002342
v 0.005057 0.018429 -0.001091
v 0.005172 0.021632 0.003091
v 0.005310 0.018463 0.000163
v 0.005510 0.021130 0.003434
v 0.005229 0.017947 0.001124
v 0.004906 0.020610 0.003858
v 0.005845 0.017485 0.002143
v 0.005449 0.019597 0.004616
v 0.006415 0.016061 0.004498
v 0.006503 0.015211 0.005264
v 0.006528 0.012794 0.005832
v 0.007022 0.011968 0.007337
v 0.006921 0.010445 0.006572
v 0.007558 0.009444 0.007417
v 0.007336 0.009868 0.007491
v 0.007420 0.009282 0.007219
v 0.007586 0.008706 0.007145
v 0.007515 0.008142 0.007248
v 0.007363 0.007570 0.007010
v 0.007355 0.006220 0.006347
v 0.007650 0.007254 0.007549
v 0.007514 0.005895 0.006114
v 0.006332 0.000307 0.001370
v 0.008204 -0.000554 0.000858
v 0.007356 0.004909 0.007189
v 0.007665 0.000908 0.003581
v 0.007807 0.004313 0.006341
v 0.007538 0.004059 0.007010
v 0.007657 0.000909 0.004261
v 0.007693 0.002272 0.005847
v 0.008581 0.000811 0.004997
v 0.007610 0.002323 0.006640
v 0.008097 0.001373 0.005422
v 0.007881 0.001067 0.005121
v 0.007620 -0.000706 0.003366
v 0.007898 -0.001085 0.003749
v 0.007812 -0.002081 0.003062
v 0.008314 -0.002247 0.004403
v 0.007521 -0.020097 -0.013560
v 0.007014 -0.020964 -0.013812
v 0.007358 -0.021171 -0.013983
v 0.008321 -0.002271 0.005088
v 0.008693 -0.002009 0.005007
v 0.008518 -0.002553 0.005276
v 0.007196 -0.021314 -0.012602
v 0.007954 -0.020333 -0.011159
v 0.007645 -0.020916 -0.011714
v 0.007995 -0.016731 -0.005856
v 0.007886 -0.020360 -0.009816
v 0.007490 -0.020550 -0.010413
v 0.008383 -0.017188 -0.005576
v 0.008272 -0.018040 -0.005165
v 0.008744 -0.005944 0.006993
v 0.008916 -0.006886 0.006633
v 0.008072 -0.020130 -0.006885
v 0.009400 -0.007339 0.007317
v 0.008151 -0.018937 -0.004623
v 0.008495 -0.019182 -0.005005
v 0.009623 -0.008857 0.006637
v 0.009831 -0.009928 0.007543
v 0.009522 -0.010614 0.006432
v 0.009239 -0.013334 0.007493
v 0.009401 -0.015138 0.005553
v 0.009432 -0.016683 0.004024
v 0.009701 -0.017556 0.002834
v 0.010182 -0.014193 0.007050
v 0.010110 -0.019821 0.001870
v 0.009789 -0.015540 0.006873
v 0.009491 -0.020469 0.002410
v 0.003608 0.021039 -0.010905
v 0.003621 0.020547 -0.011217
v 0.003497 0.019731 -0.010468
v 0.004004 0.020633 -0.009285
v 0.003734 0.020532 -0.008777
v 0.004364 0.020216 -0.006858
v 0.004259 0.019954 -0.007266
v 0.004750 0.019132 -0.006188
v 0.004249 0.019569 -0.004551
v 0.004571 0.019551 -0.005085
v 0.004595 0.019117 -0.005558
v 0.004741 0.019862 -0.004480
v 0.004861 0.019996 -0.003902
v 0.004148 0.017406 -0.005445
v 0.004757 0.020654 -0.002480
v 0.004734 0.019847 -0.003296
v 0.004812 0.021381 -0.001331
v 0.004876 0.022505 0.000056
v 0.004927 0.022088 -0.000335
v 0.005079 0.022857 0.000558
v 0.005160 0.022101 -0.000073
v 0.005130 0.023150 0.001032
v 0.005276 0.022794 0.000893
v 0.005664 0.022301 0.001802
v 0.004848 0.016526 -0.004426
v 0.005276 0.022957 0.001634
v 0.005076 0.018235 -0.002162
v 0.004949 0.016621 -0.003834
v 0.005674 0.021313 0.000970
v 0.005480 0.021174 0.000426
v 0.005235 0.018568 -0.000698
v 0.005177 0.018423 -0.001682
v 0.005579 0.018876 0.000049
v 0.005605 0.021447 0.003117
v 0.005510 0.018468 0.000567
v 0.005991 0.020537 0.003905
v 0.005683 0.017873 0.001640
v 0.006442 0.016804 0.006830
v 0.006602 0.014806 0.005466
v 0.007221 0.012880 0.005738
v 0.007200 0.013179 0.007169
v 0.007457 0.009353 0.006965
v 0.007702 0.009031 0.006883
v 0.007794 0.007471 0.006601
v 0.007733 0.008155 0.007479
v 0.007890 0.006355 0.006252
v 0.007729 0.005787 0.006137
v 0.007510 0.006904 0.007542
v 0.007702 0.005282 0.006136
v 0.008248 0.005094 0.006525
v 0.007701 0.005481 0.007283
v 0.008016 0.004683 0.006479
v 0.007752 0.003377 0.006185
v 0.008237 0.001819 0.005640
v 0.007757 -0.001833 0.002196
v 0.008451 -0.001048 0.003848
v 0.008051 0.000728 0.006284
v 0.008315 -0.002303 0.003978
v 0.008326 -0.002153 0.004829
v 0.008273 -0.001575 0.006053
v 0.007461 -0.021298 -0.013852
v 0.008295 -0.001960 0.005982
v 0.007804 -0.020153 -0.012240
v 0.007786 -0.017267 -0.007442
v 0.007749 -0.020056 -0.010701
v 0.008196 -0.020686 -0.011842
v 0.007798 -0.017056 -0.007212
v 0.007612 -0.018303 -0.008060
v 0.007824 -0.019516 -0.009748
v 0.008073 -0.020522 -0.011177
v 0.008178 -0.016800 -0.007044
v 0.008687 -0.005308 0.006830
v 0.008786 -0.017783 -0.005474
v 0.008717 -0.020115 -0.007664
v 0.009366 -0.006576 0.006623
v 0.008709 -0.019916 -0.006475
v 0.009496 -0.006724 0.007170
v 0.009112 -0.007480 0.006782
v 0.008588 -0.019666 -0.005628
v 0.009414 -0.007780 0.006851
v 0.009081 -0.008384 0.006604
v 0.009832 -0.008109 0.007243
v 0.009518 -0.008048 0.007350
v 0.009551 -0.008936 0.007494
v 0.009414 -0.010930 0.007660
v 0.009480 -0.013938 0.006017
v 0.010014 -0.014442 0.005691
v 0.010230 -0.015133 0.005271
v 0.009740 -0.015759 0.004905
v 0.010288 -0.018742 0.005882
v 0.003817 0.020756 -0.011585
v 0.003874 0.021087 -0.010571
v 0.003304 0.020953 -0.009588
v 0.003830 0.019478 -0.010368
v 0.004134 0.020053 -0.008985
v 0.004250 0.020353 -0.009156
v 0.004878 0.019677 -0.010068
v 0.004311 0.020408 -0.007733
v 0.004185 0.020193 -0.007770
v 0.004383 0.020621 -0.007455
v 0.004398 0.019702 -0.007683
v 0.004745 0.019932 -0.006348
v 0.004689 0.019263 -0.007040
v 0.004637 0.019483 -0.006635
v 0.004830 0.019463 -0.005700
v 0.004810 0.019546 -0.006031
v 0.004927 0.018712 -0.006525
v 0.004956 0.019797 -0.005185
v 0.004707 0.018937 -0.005923
v 0.004862 0.018343 -0.006065
v 0.004924 0.018007 -0.005999
v 0.004935 0.020303 -0.003297
v 0.005031 0.017674 -0.005905
v 0.005369 0.021163 -0.001920
v 0.005091 0.021095 -0.002027
v 0.005057 0.021687 -0.000897
v 0.004918 0.016900 -0.005303
v 0.005370 0.021794 0.000217
v 0.005406 0.021553 -0.000269
v 0.005293 0.022177 0.000341
v 0.005669 0.022154 0.001331
v 0.005486 0.021839 0.000724
v 0.005580 0.021156 -0.000771
v 0.005207 0.017424 -0.003202
v 0.005518 0.020568 0.000015
v 0.005672 0.016897 -0.003866
v 0.005683 0.020404 0.000601
v 0.005702 0.019503 -0.000818
v 0.005657 0.019182 -0.001021
v 0.005475 0.018690 -0.001392
v 0.005698 0.020640 0.000831
v 0.005645 0.019811 0.000137
v 0.005713 0.019425 -0.000055
v 0.005568 0.019007 -0.000502
v 0.005819 0.019345 0.000314
v 0.005985 0.019347 0.000677
v 0.005923 0.018958 0.000748
v 0.005690 0.018287 0.001148
v 0.006071 0.018655 0.001188
v 0.006192 0.019779 0.004486
v 0.006065 0.017210 0.002606
v 0.006469 0.017959 0.005978
v 0.006802 0.016694 0.003739
v 0.007078 0.017474 0.006628
v 0.006755 0.016484 0.006984
v 0.006719 0.016086 0.007096
v 0.007109 0.014323 0.007096
v 0.007240 0.011525 0.005994
v 0.007917 0.010585 0.007335
v 0.007918 0.010131 0.006522
v 0.007027 0.010027 0.006729
v 0.007563 0.010186 0.007471
v 0.007816 0.008407 0.006793
v 0.007846 0.008853 0.007450
v 0.008137 0.007562 0.006476
v 0.007764 0.006613 0.006304
v 0.007783 0.006220 0.007436
v 0.007861 0.000468 0.001396
v 0.007527 0.000813 0.002125
v 0.008299 0.000938 0.002832
v 0.007499 -0.001206 0.001226
v 0.008341 0.004046 0.007005
v 0.008365 0.002335 0.005839
v 0.007946 -0.000468 0.003328
v 0.008449 0.001395 0.005573
v 0.008473 0.001214 0.005349
v 0.008219 -0.000903 0.004127
v 0.008749 -0.002273 0.003463
v 0.008037 -0.020834 -0.014523
v 0.007621 -0.019977 -0.012644
v 0.008686 -0.021290 -0.013202
v 0.008144 -0.021225 -0.012742
v 0.008383 -0.020311 -0.011318
v 0.008190 -0.020925 -0.012028
v 0.008598 -0.019076 -0.009653
v 0.008942 -0.019811 -0.010735
v 0.009172 -0.003998 0.006375
v 0.008373 -0.020305 -0.009723
v 0.008373 -0.016866 -0.005845
v 0.008590 -0.020225 -0.009173
v 0.008924 -0.020171 -0.008555
v 0.009473 -0.005848 0.006412
v 0.009685 -0.008219 0.006921
v 0.009845 -0.008184 0.007102
v 0.009481 -0.009441 0.006538
v 0.009894 -0.012091 0.006303
v 0.009907 -0.011474 0.007580
v 0.010632 -0.010882 0.007475
v 0.009801 -0.013207 0.006140
v 0.009868 -0.016340 0.004286
v 0.009714 -0.017846 0.002632
v 0.009866 -0.019172 0.001952
v 0.009874 -0.019604 0.001856
v 0.010205 -0.020280 0.002450
v 0.010947 -0.020316 0.003664
v 0.010382 -0.020495 0.004199
v 0.011084 -0.019444 0.005289
v 0.004448 0.019954 -0.009322
v 0.004000 0.019664 -0.009072
v 0.004787 0.020117 -0.008264
v 0.004525 0.020664 -0.007121
v 0.005106 0.020168 -0.006279
v 0.005028 0.019870 -0.005984
v 0.005053 0.019792 -0.005592
v 0.004880 0.019115 -0.007352
v 0.005278 0.020271 -0.004102
v 0.005149 0.018415 -0.006663
v 0.005263 0.020644 -0.003248
v 0.005379 0.021505 -0.000805
v 0.005808 0.016646 -0.005501
v 0.005304 0.016642 -0.005099
v 0.005675 0.020021 -0.000541
v 0.005238 0.017832 -0.002840
v 0.004878 0.016544 -0.004076
v 0.005937 0.019768 -0.001562
v 0.005553 0.018556 -0.002040
v 0.005814 0.021760 0.001307
v 0.006118 0.021671 0.002408
v 0.006026 0.020375 0.000938
v 0.005772 0.021677 0.002762
v 0.005974 0.019758 0.000705
v 0.006338 0.019094 0.001127
v 0.006050 0.017937 0.001809
v 0.006392 0.019051 0.005093
v 0.006559 0.017224 0.002777
v 0.006328 0.016841 0.003346
v 0.006762 0.017676 0.006297
v 0.007314 0.017516 0.006643
v 0.006295 0.014408 0.005661
v 0.007215 0.012184 0.005846
v 0.008285 0.010382 0.006280
v 0.007494 0.009628 0.006776
v 0.007980 0.009948 0.007456
v 0.008158 0.008765 0.006671
v 0.008323 0.008548 0.007514
v 0.008575 0.006972 0.007475
v 0.008246 0.006201 0.006376
v 0.008396 0.005193 0.007207
v 0.008391 0.000811 0.002151
v 0.007878 -0.000834 0.000966
v 0.007937 0.003051 0.006109
v 0.008426 0.000947 0.004372
v 0.008819 -0.000088 0.003660
v 0.008229 -0.000114 0.003580
v 0.008453 -0.000330 0.003381
v 0.008570 -0.001683 0.002051
v 0.008933 0.000822 0.005126
v 0.008614 -0.001864 0.002430
v 0.008485 -0.002031 0.002836
v 0.008731 -0.000990 0.004135
v 0.008380 -0.020347 -0.014445
v 0.008736 -0.002349 0.004283
v 0.007840 -0.019993 -0.013410
v 0.007846 -0.020649 -0.014345
v 0.008875 -0.002126 0.004819
v 0.009166 -0.002484 0.004277
v 0.008234 -0.020008 -0.013197
v 0.009056 -0.001647 0.005935
v 0.007944 -0.021365 -0.013453
v 0.008940 -0.003162 0.005471
v 0.008289 -0.020494 -0.012059
v 0.008432 -0.021045 -0.012427
v 0.009694 -0.003327 0.006108
v 0.008617 -0.017630 -0.008315
v 0.008607 -0.016691 -0.006896
v 0.008246 -0.018795 -0.009125
v 0.008511 -0.016675 -0.006480
v 0.009186 -0.004968 0.006091
v 0.009396 -0.005663 0.006881
v 0.008993 -0.017157 -0.005935
v 0.009908 -0.005970 0.006534
v 0.008823 -0.018587 -0.005132
v 0.009808 -0.006247 0.006948
v 0.010074 -0.006872 0.006831
v 0.009135 -0.019630 -0.006315
v 0.009882 -0.006825 0.007143
v 0.009909 -0.007410 0.006929
v 0.009901 -0.007616 0.007292
v 0.009971 -0.007831 0.006984
v 0.009950 -0.009271 0.006588
v 0.010086 -0.008706 0.007170
v 0.010062 -0.009678 0.006439
v 0.009959 -0.008844 0.007356
v 0.010157 -0.010919 0.006327
v 0.010116 -0.010672 0.007572
v 0.009955 -0.016853 0.003625
v 0.010192 -0.020034 0.001988
v 0.010316 -0.020134 0.002142
v 0.010441 -0.017173 0.006167
v 0.010390 -0.019780 0.005551
v 0.011062 -0.020080 0.004776
v 0.003944 0.021057 -0.011280
v 0.004128 0.020791 -0.011630
v 0.004129 0.020416 -0.011436
v 0.004124 0.020987 -0.010258
v 0.004859 0.019471 -0.010882
v 0.004353 0.019418 -0.010428
v 0.004482 0.019458 -0.010014
v 0.004817 0.020332 -0.007967
v 0.004872 0.019795 -0.008465
v 0.004823 0.019398 -0.008263
v 0.005057 0.020411 -0.007458
v 0.004476 0.020517 -0.006732
v 0.005297 0.018384 -0.006841
v 0.005302 0.017861 -0.006238
v 0.005480 0.020813 -0.002989
v 0.005592 0.021102 -0.001857
v 0.005608 0.017067 -0.005762
v 0.005735 0.016560 -0.005057
v 0.006051 0.017951 -0.003473
v 0.005771 0.018942 -0.001814
v 0.005512 0.018221 -0.002608
v 0.005640 0.017854 -0.003201
v 0.006192 0.021264 0.001374
v 0.006007 0.021878 0.001885
v 0.005922 0.020987 0.001080
v 0.006395 0.019518 0.001063
v 0.006413 0.020739 0.003599
v 0.006853 0.017634 0.002372
v 0.006451 0.015801 0.004829
v 0.007000 0.014071 0.005615
v 0.007944 0.013422 0.006983
v 0.007849 0.012664 0.007072
v 0.007226 0.010882 0.006240
v 0.007847 0.009309 0.006750
v 0.008644 0.005988 0.006671
v 0.008264 0.005755 0.007310
v 0.008316 0.000995 0.003529
v 0.008376 0.002785 0.006037
v 0.008444 0.003071 0.006774
v 0.008395 0.001012 0.003931
v 0.008849 0.001162 0.004176
v 0.008763 0.001824 0.005523
v 0.009180 -0.000094 0.003844
v 0.008233 0.001954 0.006510
v 0.008859 -0.000955 0.003575
v 0.009144 -0.000956 0.004003
v 0.009133 -0.002212 0.003134
v 0.008953 0.000969 0.006255
v 0.008935 -0.000215 0.006279
v 0.008873 -0.002399 0.003878
v 0.008546 -0.020863 -0.014890
v 0.008145 -0.021040 -0.014540
v 0.009102 -0.002335 0.005080
v 0.007983 -0.021356 -0.013842
v 0.008796 -0.001902 0.005909
v 0.009351 -0.002641 0.005228
v 0.009092 -0.020446 -0.012815
v 0.008605 -0.020808 -0.012280
v 0.008815 -0.021170 -0.012834
v 0.008450 -0.018303 -0.008710
v 0.008982 -0.016781 -0.006330
v 0.009161 -0.020020 -0.007327
v 0.009859 -0.006390 0.006698
v 0.009268 -0.018678 -0.005386
v 0.009483 -0.018123 -0.005564
v 0.009522 -0.019115 -0.005988
v 0.010123 -0.006653 0.006947
v 0.010036 -0.007249 0.007011
v 0.010059 -0.007352 0.007191
v 0.010085 -0.008782 0.006901
v 0.010079 -0.010378 0.006373
v 0.010361 -0.009307 0.007392
v 0.010661 -0.011813 0.007367
v 0.010173 -0.012454 0.007405
v 0.010728 -0.015079 0.005194
v 0.010445 -0.015734 0.004668
v 0.011180 -0.018401 0.002167
v 0.010372 -0.018473 0.002266
v 0.010833 -0.018921 0.001909
v 0.010572 -0.014659 0.006796
v 0.010910 -0.018004 0.005750
v 0.010963 -0.018965 0.005486
v 0.011012 -0.020337 0.004123
v 0.011149 -0.019815 0.005014
v 0.004208 0.021156 -0.011066
v 0.004709 0.020888 -0.011882
v 0.004628 0.021135 -0.010919
v 0.004638 0.019843 -0.011258
v 0.004556 0.020614 -0.009700
v 0.004843 0.020395 -0.009698
v 0.004794 0.020027 -0.009682
v 0.004590 0.019440 -0.010299
v 0.005218 0.020388 -0.006970
v 0.005356 0.020252 -0.006434
v 0.005179 0.019001 -0.007563
v 0.005353 0.020016 -0.005735
v 0.005452 0.020117 -0.005086
v 0.005661 0.020298 -0.004635
v 0.005833 0.020554 -0.003971
v 0.005750 0.020854 -0.002852
v 0.005746 0.017636 -0.006104
v 0.005774 0.020954 -0.002088
v 0.005939 0.020717 -0.001933
v 0.005852 0.020646 -0.001388
v 0.005974 0.020333 -0.001621
v 0.006300 0.019245 -0.002652
v 0.006014 0.018808 -0.002502
v 0.005896 0.019274 -0.001742
v 0.006130 0.018595 -0.002920
v 0.005694 0.016676 -0.004255
v 0.006796 0.021246 0.002234
v 0.006284 0.021487 0.001680
v 0.006475 0.020035 0.001105
v 0.006807 0.019236 0.001337
v 0.006603 0.018779 0.001456
v 0.006766 0.020001 0.004238
v 0.007023 0.018733 0.005400
v 0.007141 0.018032 0.005989
v 0.007376 0.017829 0.006447
v 0.007129 0.015917 0.004573
v 0.007222 0.016328 0.004144
v 0.007337 0.017034 0.006738
v 0.007791 0.014610 0.006898
v 0.007873 0.011436 0.005946
v 0.008703 0.009460 0.007465
v 0.008517 0.007832 0.006445
v 0.008782 0.007538 0.006444
v 0.009326 0.007036 0.007382
v 0.008446 0.000295 0.001129
v 0.007891 -0.000251 0.000904
v 0.008391 0.004485 0.006497
v 0.009058 0.001235 0.003604
v 0.008790 -0.000527 0.003300
v 0.008962 -0.000705 0.003342
v 0.008663 0.001505 0.006366
v 0.009147 0.001015 0.004919
v 0.009222 -0.000252 0.004018
v 0.009823 -0.001032 0.003750
v 0.009182 -0.000720 0.004125
v 0.009315 0.000456 0.006191
v 0.009547 -0.002599 0.003755
v 0.008214 -0.020141 -0.014004
v 0.008880 -0.000667 0.006285
v 0.009352 -0.001064 0.006152
v 0.009257 -0.002208 0.004746
v 0.009602 -0.002740 0.004400
v 0.008401 -0.020103 -0.012946
v 0.008367 -0.002403 0.006029
v 0.008900 -0.017355 -0.008278
v 0.009080 -0.020725 -0.012626
v 0.009015 -0.017099 -0.008074
v 0.009419 -0.018534 -0.009629
v 0.008627 -0.020485 -0.011505
v 0.008910 -0.020596 -0.011490
v 0.009409 -0.020626 -0.011981
v 0.009211 -0.016655 -0.007199
v 0.009359 -0.019504 -0.010495
v 0.009729 -0.003495 0.005472
v 0.008645 -0.020476 -0.010585
v 0.010010 -0.005912 0.006781
v 0.010465 -0.007059 0.006876
v 0.010575 -0.007484 0.007099
v 0.010350 -0.007807 0.007181
v 0.010768 -0.009836 0.007345
v 0.010832 -0.010380 0.007423
v 0.010402 -0.011829 0.006284
v 0.010638 -0.012371 0.006104
v 0.010559 -0.013210 0.005991
v 0.010725 -0.013607 0.005838
v 0.010850 -0.014408 0.005468
v 0.010182 -0.013314 0.007246
v 0.010498 -0.017187 0.003099
v 0.010915 -0.017878 0.002468
v 0.010903 -0.019206 0.001784
v 0.011067 -0.015090 0.006481
v 0.010828 -0.016376 0.006214
v 0.011021 -0.020264 0.004498
v 0.004455 0.020821 -0.010010
v 0.004672 0.019653 -0.011078
v 0.005468 0.020086 -0.008493
v 0.005432 0.019553 -0.008611
v 0.005381 0.019186 -0.008252
v 0.005694 0.020219 -0.006411
v 0.005417 0.018914 -0.007546
v 0.005683 0.017987 -0.006672
v 0.006258 0.020492 -0.002513
v 0.006217 0.017051 -0.004284
v 0.005851 0.016579 -0.004732
v 0.006684 0.020858 0.001460
v 0.006474 0.020482 0.001190
v 0.006719 0.021068 0.002951
v 0.007239 0.020735 0.003170
v 0.006652 0.018271 0.001789
v 0.007108 0.017943 0.002130
v 0.007304 0.019302 0.004833
v 0.007592 0.018955 0.005230
v 0.007037 0.017050 0.003084
v 0.008148 0.015526 0.004773
v 0.007732 0.016480 0.006749
v 0.008815 0.010288 0.007259
v 0.008849 0.008279 0.007474
v 0.008654 0.006960 0.006439
v 0.009035 0.005948 0.006767
v 0.008730 0.000592 0.001557
v 0.009247 0.005906 0.007306
v 0.009679 0.006035 0.006808
v 0.008975 0.004711 0.006592
v 0.008970 0.000939 0.002540
v 0.008816 0.001060 0.003110
v 0.008612 -0.001139 0.001208
v 0.009397 -0.001187 0.001233
v 0.009319 0.001479 0.005328
v 0.009245 -0.000495 0.004132
v 0.009682 -0.000937 0.004195
v 0.008648 -0.020563 -0.014847
v 0.008842 -0.020063 -0.013966
v 0.009007 -0.020109 -0.013633
v 0.008273 -0.021203 -0.014465
v 0.008747 -0.021318 -0.014428
v 0.009698 -0.002467 0.005005
v 0.009868 -0.003217 0.005284
v 0.009266 -0.020462 -0.011931
v 0.008804 -0.020096 -0.011254
v 0.008916 -0.020608 -0.011245
v 0.009279 -0.020294 -0.009931
v 0.010538 -0.005763 0.006457
v 0.009915 -0.018772 -0.006017
v 0.010435 -0.006892 0.006896
v 0.010211 -0.006917 0.007039
v 0.010318 -0.007371 0.006930
v 0.010722 -0.007458 0.006940
v 0.010579 -0.009295 0.006743
v 0.010577 -0.009056 0.007242
v 0.010647 -0.010392 0.006316
v 0.011177 -0.011016 0.007314
v 0.010900 -0.016310 0.003918
v 0.010995 -0.020129 0.002645
v 0.012090 -0.018204 0.005093
v 0.011444 -0.018104 0.005440
v 0.011679 -0.020319 0.003872
v 0.011591 -0.019460 0.004985
v 0.011871 -0.020000 0.004451
v 0.012148 -0.020250 0.004079
v 0.004697 0.020525 -0.011845
v 0.005277 0.020522 -0.010038
v 0.005238 0.020135 -0.009981
v 0.005168 0.019436 -0.010497
v 0.005507 0.019944 -0.008761
v 0.005719 0.020084 -0.008339
v 0.005667 0.019003 -0.007931
v 0.006022 0.020245 -0.005443
v 0.005783 0.020172 -0.005875
v 0.005941 0.018504 -0.007302
v 0.006022 0.018112 -0.006864
v 0.006201 0.020629 -0.003065
v 0.006359 0.020145 -0.002431
v 0.006469 0.019659 -0.002760
v 0.006376 0.018615 -0.003175
v 0.006247 0.016638 -0.004749
v 0.006962 0.020534 0.001425
v 0.006951 0.019902 0.001278
v 0.007131 0.018940 0.001547
v 0.007390 0.017487 0.002579
v 0.007847 0.016979 0.003091
v 0.007586 0.016739 0.003641
v 0.007650 0.017761 0.006564
v 0.007889 0.013423 0.005567
v 0.008409 0.010713 0.006044
v 0.008928 0.009974 0.006311
v 0.008868 0.009536 0.006424
v 0.008774 0.008560 0.006484
v 0.009130 0.008109 0.006450
v 0.009173 0.007409 0.006603
v 0.009474 0.007674 0.007329
v 0.009234 -0.000056 0.000859
v 0.009403 0.001110 0.002877
v 0.008955 -0.000602 0.000870
v 0.009885 0.004428 0.006977
v 0.009065 0.004187 0.006467
v 0.009342 0.001402 0.004360
v 0.009323 0.002646 0.005903
v 0.009629 0.003245 0.006711
v 0.009329 -0.000210 0.003404
v 0.009595 -0.000566 0.003349
v 0.009446 -0.000877 0.003484
v 0.009187 -0.001030 0.003826
v 0.010047 0.000661 0.006124
v 0.009992 -0.000756 0.004316
v 0.009027 -0.020326 -0.014810
v 0.010258 -0.000332 0.006163
v 0.009330 -0.021037 -0.015223
v 0.009693 -0.002796 0.004116
v 0.010019 -0.002312 0.005808
v 0.008967 -0.020299 -0.012966
v 0.009057 -0.021372 -0.014121
v 0.009994 -0.003043 0.004872
v 0.009186 -0.020986 -0.012826
v 0.010996 -0.003332 0.005956
v 0.009341 -0.016699 -0.007596
v 0.009538 -0.016687 -0.007044
v 0.009780 -0.016893 -0.006748
v 0.010384 -0.004897 0.005927
v 0.010647 -0.004688 0.005792
v 0.009408 -0.020099 -0.008427
v 0.010751 -0.005081 0.006357
v 0.010291 -0.004820 0.006493
v 0.010611 -0.005559 0.006265
v 0.010405 -0.005553 0.006658
v 0.009811 -0.017965 -0.005836
v 0.010098 -0.018398 -0.005932
v 0.010587 -0.018303 -0.006250
v 0.011061 -0.018976 -0.007410
v 0.011120 -0.007190 0.006872
v 0.010599 -0.007209 0.006974
v 0.010707 -0.009011 0.006950
v 0.010697 -0.009414 0.006583
v 0.011234 -0.011549 0.006105
v 0.011312 -0.013137 0.005760
v 0.011113 -0.012473 0.007140
v 0.011620 -0.012987 0.006886
v 0.011131 -0.015553 0.004616
v 0.011347 -0.016766 0.003229
v 0.011171 -0.017433 0.002809
v 0.011068 -0.019505 0.001716
v 0.011389 -0.019907 0.002123
v 0.011559 -0.020000 0.002552
v 0.011552 -0.016980 0.005705
v 0.005010 0.021013 -0.011889
v 0.004932 0.020786 -0.012097
v 0.004950 0.021039 -0.010765
v 0.005073 0.021084 -0.011525
v 0.005275 0.019949 -0.011757
v 0.005189 0.020666 -0.010136
v 0.005728 0.019641 -0.011378
v 0.005588 0.019720 -0.011644
v 0.005928 0.020187 -0.007102
v 0.006048 0.019222 -0.008388
v 0.006080 0.020406 -0.004657
v 0.006580 0.020333 -0.005131
v 0.006490 0.020259 -0.005698
v 0.006373 0.020502 -0.003965
v 0.006521 0.020360 -0.003318
v 0.006178 0.017599 -0.006446
v 0.006800 0.019926 -0.003403
v 0.006131 0.017109 -0.006091
v 0.006653 0.016757 -0.006183
v 0.006552 0.020073 -0.002910
v 0.006637 0.019021 -0.003205
v 0.006529 0.016417 -0.005530
v 0.006397 0.016822 -0.004592
v 0.006851 0.021169 0.001972
v 0.007066 0.020443 0.003695
v 0.008052 0.018946 0.005364
v 0.007582 0.018512 0.005724
v 0.008241 0.016549 0.003597
v 0.008132 0.017210 0.006514
v 0.008122 0.015857 0.004472
v 0.007690 0.015239 0.005101
v 0.008030 0.014455 0.005346
v 0.008769 0.014008 0.006680
v 0.008104 0.012169 0.005735
v 0.009273 0.010803 0.005832
v 0.009095 0.011528 0.007011
v 0.008320 0.011437 0.007179
v 0.009290 0.008695 0.006392
v 0.009685 0.007602 0.007070
v 0.009558 0.007481 0.006896
v 0.009190 0.006911 0.006803
v 0.010131 0.006470 0.007189
v 0.009658 0.006465 0.007311
v 0.010160 0.005275 0.006670
v 0.008985 -0.000874 0.000959
v 0.009553 0.003739 0.006287
v 0.009471 0.001486 0.003946
v 0.009989 0.003379 0.006105
v 0.010092 0.002090 0.004942
v 0.009477 0.002239 0.005660
v 0.009963 0.002083 0.005365
v 0.009879 0.001867 0.004638
v 0.009734 0.001836 0.005416
v 0.009766 0.001556 0.005089
v 0.009864 -0.000260 0.004154
v 0.009590 -0.001964 0.002615
v 0.009876 -0.000977 0.004411
v 0.010011 -0.001071 0.004112
v 0.009696 -0.002459 0.003394
v 0.009003 -0.020693 -0.015143
v 0.010345 -0.000913 0.006092
v 0.010090 -0.001551 0.005835
v 0.009962 -0.003045 0.004523
v 0.010688 -0.003701 0.004627
v 0.010186 -0.017198 -0.009007
v 0.009550 -0.017548 -0.008918
v 0.010278 -0.017612 -0.009513
v 0.009947 -0.003053 0.005078
v 0.010187 -0.016615 -0.007630
v 0.009587 -0.019594 -0.010771
v 0.009448 -0.020646 -0.011313
v 0.010318 -0.020555 -0.011297
v 0.010461 -0.004281 0.006329
v 0.010927 -0.020338 -0.010458
v 0.010918 -0.004809 0.006334
v 0.009825 -0.017304 -0.006313
v 0.010670 -0.005328 0.006202
v 0.010838 -0.005517 0.006547
v 0.010910 -0.005393 0.006436
v 0.010972 -0.005554 0.006267
v 0.009510 -0.019855 -0.007208
v 0.010164 -0.018998 -0.006520
v 0.010728 -0.009708 0.006437
v 0.011566 -0.011528 0.006052
v 0.011339 -0.012605 0.005887
v 0.011581 -0.013500 0.005551
v 0.011524 -0.013795 0.006710
v 0.011433 -0.015989 0.004117
v 0.011941 -0.017353 0.002738
v 0.011214 -0.019677 0.001763
v 0.011548 -0.015628 0.006124
v 0.011842 -0.020108 0.003159
v 0.005486 0.020961 -0.010910
v 0.005638 0.019725 -0.010663
v 0.006105 0.019941 -0.008677
v 0.006068 0.019760 -0.008810
v 0.006172 0.020009 -0.008470
v 0.006100 0.020205 -0.006072
v 0.006352 0.018625 -0.007649
v 0.006537 0.018159 -0.006780
v 0.006373 0.020441 -0.004431
v 0.006499 0.017213 -0.006401
v 0.006869 0.019584 -0.003376
v 0.007065 0.018434 -0.003863
v 0.007016 0.016498 -0.006035
v 0.006669 0.017766 -0.004184
v 0.006847 0.017155 -0.004597
v 0.007073 0.020935 0.001741
v 0.007451 0.020868 0.002623
v 0.007487 0.019854 0.001438
v 0.007462 0.019275 0.001518
v 0.007505 0.018142 0.002078
v 0.007871 0.019386 0.004708
v 0.008271 0.019303 0.004833
v 0.008203 0.018636 0.006089
v 0.008248 0.017850 0.006390
v 0.008685 0.016767 0.006361
v 0.008663 0.013376 0.005434
v 0.008475 0.012702 0.005587
v 0.009232 0.010691 0.007145
v 0.009448 0.009358 0.007316
v 0.009687 0.008020 0.006727
v 0.009964 0.007204 0.007175
v 0.009830 0.007140 0.007232
v 0.009735 0.006641 0.006920
v 0.010016 0.006818 0.007123
v 0.010200 0.006460 0.006944
v 0.010327 -0.000313 0.000717
v 0.009593 0.000853 0.002121
v 0.010375 0.004734 0.006542
v 0.010159 0.002094 0.004511
v 0.009996 0.001923 0.004219
v 0.010223 0.001943 0.004072
v 0.009692 0.001448 0.003542
v 0.010485 0.003533 0.006130
v 0.009881 -0.001512 0.001759
v 0.009782 -0.000062 0.003620
v 0.010270 -0.000850 0.003479
v 0.009213 -0.020161 -0.014550
v 0.009760 -0.021183 -0.015291
v 0.010310 -0.002909 0.003834
v 0.009228 -0.020240 -0.013359
v 0.010338 -0.001865 0.005754
v 0.009532 -0.021265 -0.013801
v 0.010263 -0.003102 0.004067
v 0.009499 -0.020245 -0.011890
v 0.009849 -0.020573 -0.012478
v 0.009739 -0.020665 -0.013046
v 0.010651 -0.003804 0.005171
v 0.009796 -0.019124 -0.010392
v 0.010173 -0.019717 -0.011242
v 0.010629 -0.003987 0.005446
v 0.010285 -0.016710 -0.007143
v 0.010863 -0.004469 0.005603
v 0.009472 -0.020392 -0.010476
v 0.010860 -0.004947 0.005945
v 0.010641 -0.017190 -0.006859
v 0.010146 -0.019901 -0.008528
v 0.010265 -0.020119 -0.009382
v 0.010928 -0.005034 0.006116
v 0.010378 -0.019767 -0.008343
v 0.010129 -0.019534 -0.007270
v 0.011365 -0.005530 0.006430
v 0.011226 -0.005674 0.006208
v 0.011125 -0.005877 0.006396
v 0.011519 -0.009065 0.006618
v 0.012144 -0.009836 0.007060
v 0.011721 -0.011341 0.007171
v 0.011257 -0.014642 0.005183
v 0.011722 -0.015642 0.004287
v 0.012245 -0.016043 0.003695
v 0.012499 -0.014227 0.006229
v 0.011718 -0.016462 0.003507
v 0.011556 -0.017935 0.002314
v 0.011932 -0.019130 0.001559
v 0.012469 -0.016879 0.005331
v 0.012225 -0.020250 0.003712
v 0.005560 0.020894 -0.012524
v 0.005450 0.020560 -0.012415
v 0.005683 0.021099 -0.011696
v 0.005824 0.019665 -0.011152
v 0.005733 0.020160 -0.010312
v 0.006470 0.019800 -0.008968
v 0.006203 0.019445 -0.008666
v 0.006337 0.020152 -0.006791
v 0.006506 0.020011 -0.008063
v 0.006662 0.017928 -0.006666
v 0.006794 0.020187 -0.003646
v 0.007237 0.019495 -0.003758
v 0.007221 0.018906 -0.003760
v 0.007765 0.018864 0.001726
v 0.008287 0.019832 0.004178
v 0.008583 0.019420 0.004524
v 0.009001 0.015157 0.004749
v 0.008465 0.015270 0.006615
v 0.009573 0.014506 0.006329
v 0.009424 0.013629 0.006552
v 0.008862 0.012592 0.006892
v 0.009069 0.011279 0.005744
v 0.009432 0.011726 0.006873
v 0.009454 0.010000 0.006162
v 0.009807 0.009542 0.006184
v 0.009924 0.008293 0.006714
v 0.009602 0.008592 0.007337
v 0.009841 0.008233 0.007081
v 0.010066 0.000474 0.001222
v 0.009580 0.000271 0.001015
v 0.009954 -0.000715 0.000793
v 0.009920 0.005368 0.007143
v 0.010150 0.001484 0.003361
v 0.010207 0.002379 0.005385
v 0.010286 0.002872 0.005797
v 0.010646 0.003930 0.006757
v 0.009854 0.001436 0.006226
v 0.010156 0.000004 0.003963
v 0.010854 0.000572 0.006090
v 0.009679 -0.020807 -0.015575
v 0.010543 -0.002497 0.003253
v 0.010534 -0.002737 0.003605
v 0.009747 -0.020131 -0.014087
v 0.010840 -0.002641 0.003891
v 0.009483 -0.021268 -0.014865
v 0.011163 -0.002746 0.004775
v 0.010669 -0.003054 0.003981
v 0.009546 -0.021124 -0.013283
v 0.010448 -0.002743 0.005845
v 0.009047 -0.016921 -0.007843
v 0.011038 -0.004069 0.004845
v 0.010616 -0.019252 -0.010929
v 0.009928 -0.020742 -0.012158
v 0.011031 -0.004299 0.005317
v 0.010005 -0.020284 -0.009895
v 0.011469 -0.005400 0.005934
v 0.011350 -0.005296 0.006151
v 0.011407 -0.005768 0.006534
v 0.011614 -0.006273 0.006444
v 0.011608 -0.008918 0.006965
v 0.011668 -0.008782 0.006728
v 0.011998 -0.008303 0.006613
v 0.011784 -0.009026 0.007022
v 0.011495 -0.010268 0.006220
v 0.011498 -0.009458 0.007190
v 0.012274 -0.010665 0.006026
v 0.011747 -0.010931 0.006074
v 0.012388 -0.011280 0.005847
v 0.012309 -0.011111 0.007026
v 0.012367 -0.014462 0.004815
v 0.012175 -0.018781 0.001605
v 0.012337 -0.019299 0.001532
v 0.011956 -0.016176 0.005761
v 0.011806 -0.019711 0.001860
v 0.012721 -0.019578 0.004211
v 0.012813 -0.020039 0.003559
v 0.005803 0.021080 -0.012376
v 0.006154 0.021027 -0.011472
v 0.006225 0.020725 -0.010755
v 0.006105 0.019682 -0.011828
v 0.006272 0.020508 -0.010556
v 0.006241 0.019833 -0.011098
v 0.006553 0.020374 -0.009791
v 0.006674 0.020186 -0.009457
v 0.006980 0.019872 -0.009875
v 0.006692 0.019823 -0.009233
v 0.006615 0.020007 -0.008752
v 0.006583 0.020165 -0.006558
v 0.006757 0.018744 -0.008115
v 0.006920 0.018526 -0.007806
v 0.006955 0.020287 -0.004662
v 0.007070 0.020165 -0.004251
v 0.007313 0.017492 -0.007056
v 0.007045 0.016727 -0.006483
v 0.007362 0.017840 -0.004627
v 0.007362 0.016671 -0.005189
v 0.006865 0.016466 -0.005288
v 0.007765 0.020777 0.002314
v 0.008237 0.019487 0.001568
v 0.008573 0.018840 0.001786
v 0.008275 0.017749 0.002351
v 0.008182 0.017447 0.002575
v 0.008481 0.019064 0.005342
v 0.008815 0.019019 0.005749
v 0.008590 0.016675 0.003336
v 0.008888 0.018814 0.005969
v 0.009198 0.018018 0.006044
v 0.009290 0.014442 0.004984
v 0.009351 0.012330 0.005485
v 0.009662 0.008408 0.006483
v 0.010104 -0.000008 0.000783
v 0.010358 0.005865 0.007169
v 0.010654 0.005261 0.006839
v 0.010484 0.005111 0.006962
v 0.010670 0.004996 0.006657
v 0.010182 0.001168 0.002769
v 0.010514 -0.000645 0.000745
v 0.010522 0.002320 0.004440
v 0.010435 0.001841 0.003934
v 0.010591 0.001636 0.003821
v 0.010445 -0.000099 0.003530
v 0.009751 -0.000353 0.003373
v 0.010638 0.002478 0.006390
v 0.010584 0.001215 0.006143
v 0.010623 -0.000360 0.004130
v 0.010578 -0.000766 0.004012
v 0.010613 -0.002122 0.002765
v 0.009586 -0.020465 -0.015323
v 0.010094 -0.020146 -0.014532
v 0.010739 -0.000414 0.006140
v 0.011006 -0.002284 0.004332
v 0.010933 -0.000936 0.006056
v 0.010113 -0.020520 -0.013424
v 0.011030 -0.001653 0.005768
v 0.010980 -0.003081 0.004252
v 0.010302 -0.020891 -0.013406
v 0.010679 -0.017245 -0.009435
v 0.010516 -0.020323 -0.012566
v 0.011198 -0.003979 0.004600
v 0.010052 -0.016759 -0.008208
v 0.011007 -0.018934 -0.010896
v 0.010075 -0.018380 -0.009922
v 0.010577 -0.016809 -0.007281
v 0.011568 -0.004797 0.005169
v 0.011376 -0.005079 0.005754
v 0.010745 -0.020071 -0.009550
v 0.011163 -0.004351 0.006283
v 0.011378 -0.005039 0.006318
v 0.010803 -0.017638 -0.006409
v 0.010679 -0.017988 -0.006246
v 0.010699 -0.019482 -0.007932
v 0.011428 -0.005968 0.006524
v 0.011811 -0.006431 0.006271
v 0.011959 -0.006888 0.006551
v 0.011984 -0.006808 0.006358
v 0.012065 -0.008426 0.006906
v 0.012145 -0.007874 0.006534
v 0.012165 -0.007873 0.006768
v 0.011925 -0.008866 0.006502
v 0.011754 -0.009261 0.006502
v 0.012110 -0.012936 0.005596
v 0.012907 -0.011702 0.006728
v 0.012189 -0.016864 0.003201
v 0.012188 -0.017655 0.002449
v 0.012149 -0.019958 0.002341
v 0.012718 -0.018019 0.004856
v 0.012494 -0.020099 0.002969
v 0.012683 -0.020103 0.003299
v 0.005995 0.020762 -0.012869
v 0.006421 0.020159 -0.012740
v 0.006577 0.020247 -0.009958
v 0.006745 0.020074 -0.009144
v 0.006853 0.019537 -0.009114
v 0.007600 0.020059 -0.007525
v 0.007271 0.018877 -0.008651
v 0.007281 0.020271 -0.005551
v 0.007604 0.020166 -0.005219
v 0.007770 0.018982 -0.004203
v 0.007844 0.017581 -0.004992
v 0.007576 0.016460 -0.005849
v 0.007851 0.020385 0.001609
v 0.008104 0.019915 0.001526
v 0.009091 0.020289 0.003071
v 0.008090 0.020587 0.002843
v 0.008419 0.020057 0.003811
v 0.008145 0.018226 0.002178
v 0.008849 0.019270 0.004996
v 0.008597 0.016053 0.004065
v 0.009435 0.015482 0.004379
v 0.009067 0.015603 0.006351
v 0.009687 0.011133 0.006987
v 0.010105 0.009853 0.005988
v 0.010032 0.010572 0.007012
v 0.010282 0.009220 0.006231
v 0.009806 0.009903 0.007103
v 0.010201 0.009209 0.007193
v 0.010292 0.008568 0.006838
v 0.010231 0.008847 0.007119
v 0.010467 0.008768 0.006468
v 0.010580 0.005414 0.006747
v 0.010324 0.000907 0.002071
v 0.010676 0.005551 0.007005
v 0.010689 0.001255 0.003198
v 0.010430 -0.001007 0.000930
v 0.010559 0.002831 0.005588
v 0.010833 0.004342 0.006812
v 0.010826 0.001598 0.004224
v 0.011158 0.003200 0.006487
v 0.011094 0.001504 0.004892
v 0.010964 0.000850 0.004338
v 0.010576 -0.001341 0.001362
v 0.010798 -0.000147 0.003937
v 0.010061 -0.000674 0.003320
v 0.010899 -0.001806 0.002265
v 0.010528 -0.000900 0.003729
v 0.010950 -0.002371 0.003236
v 0.009835 -0.020178 -0.014909
v 0.009683 -0.020291 -0.015137
v 0.010397 -0.020114 -0.014938
v 0.010203 -0.021135 -0.015742
v 0.011122 -0.002145 0.005713
v 0.011341 -0.002286 0.004816
v 0.010548 -0.020746 -0.013545
v 0.010591 -0.021103 -0.013723
[truncated: 974,286 more chars]
