# Supplementary material for: Computational modelling of muscle fibre operating ranges in the hindlimb of a small ground bird (Eudromia elegans), with implications for modelling locomotion in extinct species
Source: PLoS Comput Biol. 2021 Apr 1;17(4):e1008843. doi: 10.1371/journal.pcbi.1008843 (PMC8016346; doi:10.1371/journal.pcbi.1008843)
Supplement: S1 Model File — (ZIP) [file pcbi.1008843.s006.zip › geometry/R_Crus.obj]

####
#
# OBJ File Generated by Meshlab
#
####
# Object R_Crus.obj
#
# Vertices: 7380
# Faces: 14756
#
####
v -0.075460 0.004239 0.003924
v -0.076732 0.003763 0.001446
v -0.076543 0.002699 0.003771
v -0.076370 0.003559 0.003267
v -0.076131 0.004290 0.002296
v -0.075182 0.003392 0.004572
v -0.074867 0.005499 0.002078
v -0.074437 0.005264 0.004041
v -0.074609 0.005463 0.003425
v -0.077045 0.001868 0.003555
v -0.077176 0.002483 0.002650
v -0.075211 0.005192 0.001181
v -0.076105 0.004548 0.001058
v -0.074785 0.004305 0.004461
v -0.073722 0.006154 0.002715
v -0.077266 0.002915 0.001079
v -0.076741 0.003491 -0.000151
v -0.076446 0.004109 0.000478
v -0.074812 0.005570 0.000548
v -0.074289 0.005845 0.001306
v -0.074164 0.004123 0.004813
v -0.073576 0.005430 0.004482
v -0.073372 0.006213 0.003315
v -0.072559 0.005777 0.004437
v -0.077538 0.002022 0.000700
v -0.077147 0.002830 0.000375
v -0.077424 0.001890 0.002626
v -0.076773 0.001175 0.004098
v -0.076328 0.004015 0.000177
v -0.075671 0.004698 0.000155
v -0.075679 0.003267 0.004369
v -0.074312 0.005727 0.000680
v -0.074587 0.003497 0.004699
v -0.073062 0.006560 0.002338
v -0.072571 0.006314 0.003530
v -0.077496 0.001072 0.002584
v -0.076902 0.000732 0.003901
v -0.076252 0.001573 0.004488
v -0.075346 0.004871 -0.000117
v -0.075993 0.002220 0.004480
v -0.074004 0.005894 0.001749
v -0.072958 0.006512 0.001770
v -0.072303 0.005843 0.004175
v -0.077510 0.001373 0.001896
v -0.077637 0.001560 0.001522
v -0.077147 0.002787 -0.000076
v -0.077186 -0.000214 0.003682
v -0.077757 0.000167 0.002444
v -0.075724 0.001620 0.004658
v -0.074995 0.004958 -0.000831
v -0.073905 0.003690 0.004816
v -0.073559 0.006000 0.000621
v -0.073235 0.003971 0.005028
v -0.073131 0.004637 0.004860
v -0.072169 0.005516 0.004570
v -0.072605 0.006470 0.002924
v -0.071736 0.006571 0.003180
v -0.071588 0.006285 0.004101
v -0.077793 0.000295 0.001277
v -0.077897 0.000822 0.000927
v -0.077725 0.000429 0.001807
v -0.077644 0.001041 0.000314
v -0.077385 0.001344 -0.000535
v -0.077662 -0.000129 0.002598
v -0.077194 0.002113 -0.000246
v -0.077008 0.000152 0.003940
v -0.076624 0.002993 -0.000935
v -0.075884 0.000769 0.004559
v -0.075945 0.001054 0.004678
v -0.075254 0.001944 0.004891
v -0.075065 0.002484 0.004790
v -0.073913 0.005804 -0.000127
v -0.072849 0.006350 0.000251
v -0.072223 0.006640 0.002058
v -0.077855 0.000086 0.000842
v -0.077050 0.002133 -0.000841
v -0.076595 0.002596 -0.001257
v -0.075762 0.004102 -0.000998
v -0.074631 0.001769 0.004729
v -0.074816 0.004850 -0.001008
v -0.074486 0.002635 0.004940
v -0.073974 0.003081 0.004820
v -0.072757 0.004390 0.004927
v -0.071354 0.006440 0.003571
v -0.071578 0.005784 0.004603
v -0.077679 0.000843 -0.000239
v -0.077513 -0.000923 0.002872
v -0.076960 -0.000487 0.003963
v -0.075368 0.004087 -0.001532
v -0.074267 0.001731 0.004868
v -0.072873 0.003475 0.004857
v -0.072977 0.006167 -0.000310
v -0.071761 0.006640 0.000820
v -0.072123 0.004126 0.004827
v -0.071147 0.006613 0.002755
v -0.070911 0.006258 0.004080
v -0.077704 0.000011 -0.000163
v -0.077905 -0.000951 0.001270
v -0.077750 -0.000242 0.001003
v -0.077302 0.000848 -0.000944
v -0.075824 0.000045 0.004582
v -0.075922 -0.000426 0.004671
v -0.075929 0.000327 0.004675
v -0.074923 0.000983 0.004766
v -0.074112 0.004814 -0.001755
v -0.074190 0.005172 -0.001186
v -0.073987 0.002217 0.004777
v -0.073513 0.002618 0.004719
v -0.072238 0.006388 -0.000253
v -0.071226 0.005362 0.004768
v -0.070649 0.006813 0.002211
v -0.070529 0.006444 0.003244
v -0.077547 -0.000019 -0.000453
v -0.077569 0.000424 -0.000131
v -0.076569 0.002035 -0.001386
v -0.077090 -0.000980 0.003770
v -0.076493 -0.000992 0.004255
v -0.075523 0.003595 -0.001733
v -0.075107 0.003553 -0.002008
v -0.074985 0.004258 -0.001678
v -0.074596 0.004620 -0.001528
v -0.075290 0.000156 0.004701
v -0.073630 0.005525 -0.001286
v -0.072975 0.005938 -0.000931
v -0.073268 0.002124 0.004758
v -0.072024 0.006273 -0.000601
v -0.073059 0.003075 0.004951
v -0.071585 0.006908 0.001793
v -0.077828 -0.001373 0.000773
v -0.077896 -0.001042 0.001856
v -0.077605 -0.000308 -0.000828
v -0.076941 0.000893 -0.001430
v -0.076559 0.001978 -0.001589
v -0.075449 -0.000566 0.004712
v -0.074874 0.000323 0.004825
v -0.073456 0.005189 -0.001568
v -0.072602 0.002816 0.004767
v -0.071363 0.006407 -0.000126
v -0.071677 0.004258 0.004943
v -0.070635 0.005712 0.004422
v -0.070030 0.005606 0.004410
v -0.070046 0.006405 0.003481
v -0.077755 -0.001339 0.001300
v -0.077609 -0.001292 0.000373
v -0.077050 0.000533 -0.001161
v -0.077184 -0.001283 0.001680
v -0.077036 -0.001250 0.002954
v -0.076380 0.001459 -0.001763
v -0.075724 -0.001390 0.004475
v -0.076395 -0.001367 0.003991
v -0.075745 -0.001208 0.004774
v -0.072985 0.005373 -0.001810
v -0.071898 0.006238 -0.001034
v -0.072214 0.003256 0.004870
v -0.070901 0.006782 0.000397
v -0.070904 0.004447 0.004659
v -0.069801 0.006568 0.003000
v -0.069424 0.006478 0.003328
v -0.077690 -0.001447 -0.000233
v -0.076505 0.001079 -0.001955
v -0.076834 -0.001365 0.002290
v -0.075386 0.002984 -0.002130
v -0.074951 0.002588 -0.002386
v -0.074626 0.003405 -0.002373
v -0.074833 -0.000495 0.004577
v -0.074415 0.004049 -0.001994
v -0.074339 0.000972 0.004654
v -0.074042 0.001080 0.004755
v -0.073373 0.004582 -0.002399
v -0.073139 0.001366 0.004419
v -0.071607 0.006220 -0.001070
v -0.071892 0.002496 0.004787
v -0.070203 0.006917 0.000906
v -0.070504 0.005248 0.004695
v -0.070554 0.004468 0.004757
v -0.069654 0.006823 0.001738
v -0.069571 0.005821 0.004316
v -0.069218 0.006519 0.002976
v -0.077572 -0.001075 -0.000808
v -0.077409 -0.000519 -0.000935
v -0.077156 -0.001580 0.000700
v -0.076495 0.000292 -0.001728
v -0.076349 -0.001384 0.003198
v -0.075046 0.002252 -0.002608
v -0.073795 0.004237 -0.002271
v -0.073989 0.000336 0.004561
v -0.072003 0.005485 -0.002043
v -0.071506 0.003584 0.004649
v -0.070822 0.006571 -0.000508
v -0.071219 0.003563 0.004739
v -0.070371 0.003754 0.004448
v -0.077062 -0.000293 -0.001599
v -0.076424 0.000206 -0.002000
v -0.076433 -0.001600 0.002228
v -0.075854 -0.001539 0.002758
v -0.075731 -0.001623 0.003606
v -0.075258 -0.001601 0.004121
v -0.074597 -0.000526 0.004692
v -0.073214 0.000834 0.004442
v -0.072938 0.001028 0.004569
v -0.072799 0.001608 0.004565
v -0.070059 0.006675 0.000051
v -0.070082 0.004824 0.004609
v -0.069219 0.006803 0.001296
v -0.069352 0.005762 0.004122
v -0.068840 0.006161 0.003741
v -0.077357 -0.001467 -0.000589
v -0.077361 -0.001645 -0.001250
v -0.076980 -0.001490 0.000356
v -0.076454 -0.001662 0.001158
v -0.073881 0.003768 -0.002490
v -0.072591 0.005401 -0.001793
v -0.071582 0.006135 -0.001613
v -0.072435 0.002243 0.004954
v -0.070496 0.006338 -0.001817
v -0.070786 0.006429 -0.001284
v -0.070109 0.004004 0.004552
v -0.070404 0.003112 0.004695
v -0.069531 0.003396 0.004343
v -0.069231 0.006881 0.000807
v -0.068815 0.006670 0.002110
v -0.077072 -0.000690 -0.001329
v -0.076121 -0.001953 0.000738
v -0.074188 0.002728 -0.002700
v -0.074799 -0.001912 0.004218
v -0.073856 0.003068 -0.002593
v -0.073472 0.002977 -0.002968
v -0.074983 -0.001449 0.004680
v -0.073738 -0.001049 0.004596
v -0.074075 -0.000647 0.004777
v -0.072084 0.004822 -0.002166
v -0.073514 -0.000381 0.004576
v -0.070483 0.005377 -0.001992
v -0.071496 0.002643 0.004830
v -0.069983 0.006539 -0.001090
v -0.069361 0.006563 0.000197
v -0.068517 0.006790 0.001281
v -0.068586 0.005532 0.004167
v -0.077024 -0.001971 -0.001411
v -0.076635 -0.001700 0.000258
v -0.076566 -0.001142 -0.001929
v -0.076345 -0.001659 0.000167
v -0.076128 -0.000332 -0.002185
v -0.075411 -0.001930 0.002308
v -0.074922 -0.001816 0.003732
v -0.073913 -0.001552 0.004697
v -0.071579 0.005115 -0.002264
v -0.071622 0.000646 0.004133
v -0.070999 0.006029 -0.001675
v -0.068032 0.006719 0.000662
v -0.069146 0.005197 0.004474
v -0.068294 0.005197 0.004114
v -0.068360 0.006473 0.002730
v -0.068115 0.005747 0.003977
v -0.067973 0.006408 0.002985
v -0.076758 -0.001306 -0.001585
v -0.077131 -0.001820 -0.000668
v -0.075452 -0.001965 0.001221
v -0.075794 -0.001812 0.001739
v -0.075004 0.001440 -0.002672
v -0.074244 0.002317 -0.002952
v -0.073649 0.002414 -0.002997
v -0.074243 -0.001802 0.004489
v -0.072419 0.004251 -0.002572
v -0.072167 0.004558 -0.002656
v -0.073123 -0.000244 0.004666
v -0.070179 0.006062 -0.001948
v -0.069852 0.006707 -0.001516
v -0.069695 0.006535 -0.000470
v -0.068989 0.006515 -0.000047
v -0.067902 0.005669 0.003807
v -0.067805 0.006446 0.002620
v -0.067412 0.005929 0.003598
v -0.076557 -0.001850 -0.001539
v -0.075890 -0.000136 -0.002537
v -0.075206 -0.001844 0.002173
v -0.075007 0.000947 -0.002935
v -0.073330 0.002407 -0.003342
v -0.072828 0.003354 -0.002725
v -0.071262 0.001282 0.004479
v -0.070982 0.002804 0.004692
v -0.069415 0.006178 -0.001318
v -0.069682 0.002327 0.004357
v -0.069070 0.003919 0.004215
v -0.068720 0.004505 0.004521
v -0.067214 0.005844 0.003493
v -0.067303 0.006451 0.002808
v -0.076408 -0.002079 -0.001157
v -0.075370 -0.000652 -0.002772
v -0.075794 -0.001995 0.000234
v -0.074568 -0.002187 0.002275
v -0.073745 0.001492 -0.003482
v -0.073916 0.001877 -0.003156
v -0.074511 -0.002088 0.002801
v -0.073082 -0.000899 0.004628
v -0.072974 0.004139 -0.002575
v -0.071571 0.004203 -0.002867
v -0.070689 0.001735 0.004467
v -0.069090 0.006235 -0.000809
v -0.068243 0.006012 -0.000835
v -0.068220 0.004017 0.004303
v -0.067725 0.006716 0.001422
v -0.067456 0.005373 0.004006
v -0.076133 -0.002150 -0.001747
v -0.076203 -0.001860 -0.002031
v -0.075699 -0.001019 -0.002378
v -0.075387 -0.002026 0.000141
v -0.075279 -0.002192 0.000634
v -0.074093 -0.002117 0.002757
v -0.073485 -0.001957 0.004437
v -0.073794 -0.002133 0.004202
v -0.073195 -0.002123 0.004336
v -0.073015 -0.001667 0.004368
v -0.071681 0.003046 -0.003158
v -0.071649 0.003822 -0.002784
v -0.071941 -0.000095 0.004174
v -0.070709 0.001192 0.004498
v -0.070005 0.001966 0.004288
v -0.068179 0.004403 0.004030
v -0.067093 0.004963 0.004070
v -0.067074 0.006548 0.002363
v -0.075057 -0.002185 0.000338
v -0.072551 -0.001402 0.004445
v -0.072122 -0.001172 0.004519
v -0.071532 -0.000138 0.004308
v -0.070090 0.001292 0.004551
v -0.068611 0.005910 -0.001330
v -0.068710 0.002818 0.004005
v -0.068895 0.003534 0.004339
v -0.068510 0.006460 -0.000381
v -0.067690 0.006530 0.000453
v -0.068176 0.003556 0.004044
v -0.067992 0.004006 0.003585
v -0.067506 0.004490 0.003754
v -0.066734 0.006265 0.003077
v -0.066540 0.006533 0.002238
v -0.066335 0.006323 0.002470
v -0.075348 -0.002262 -0.000753
v -0.074626 -0.002347 0.000631
v -0.074163 0.000417 -0.003356
v -0.072828 0.001502 -0.003658
v -0.074213 -0.002181 0.002214
v -0.071112 0.000223 0.004354
v -0.069406 0.001890 0.004290
v -0.066928 0.006467 0.000454
v -0.066592 0.006420 0.001570
v -0.066496 0.005382 0.003819
v -0.076235 -0.002532 -0.002128
v -0.075633 -0.001660 -0.002406
v -0.074394 -0.000870 -0.003280
v -0.075481 -0.001342 -0.002731
v -0.073583 0.000630 -0.003897
v -0.073913 -0.002411 0.002072
v -0.073296 -0.002548 0.002987
v -0.073499 -0.002353 0.002675
v -0.072345 0.001724 -0.003655
v -0.071942 0.002388 -0.003225
v -0.071618 0.004608 -0.002619
v -0.068844 0.001966 0.004295
v -0.067557 0.006492 -0.000273
v -0.067127 0.006060 -0.000524
v -0.066003 0.005650 0.003554
v -0.066128 0.005241 0.003834
v -0.065897 0.006482 0.002280
v -0.075533 -0.002559 -0.001989
v -0.074563 -0.002281 0.000128
v -0.073799 -0.002639 0.000606
v -0.074186 -0.002583 0.000789
v -0.073768 -0.002397 0.001430
v -0.072561 -0.002698 0.003795
v -0.072700 -0.002518 0.004181
v -0.072310 -0.002720 0.004624
v -0.072170 -0.002097 0.004587
v -0.071906 -0.002040 0.004561
v -0.070530 -0.000150 0.004253
v -0.070271 0.003856 -0.002932
v -0.069551 0.004459 -0.002395
v -0.069969 0.000909 0.004511
v -0.069025 0.001585 0.004165
v -0.068914 0.005017 -0.001951
v -0.067818 0.005453 -0.001513
v -0.067333 0.003630 0.003896
v -0.066718 0.004084 0.003681
v -0.065859 0.006351 0.001826
v -0.065803 0.005570 0.003457
v -0.065692 0.006306 0.002327
v -0.065264 0.006247 0.002527
v -0.075107 -0.002951 -0.002263
v -0.075210 -0.002345 -0.001620
v -0.071048 0.002658 -0.002982
v -0.071099 -0.002079 0.004700
v -0.071115 -0.001298 0.004516
v -0.070087 0.000156 0.004525
v -0.068342 0.005065 -0.001873
v -0.067400 0.002649 0.003741
v -0.068438 0.002902 0.004115
v -0.067353 0.005433 -0.001064
v -0.066592 0.006346 0.000217
v -0.066427 0.004567 0.003865
v -0.066167 0.006343 0.001345
v -0.075784 -0.002580 -0.002598
v -0.074587 -0.002565 -0.001131
v -0.074428 -0.002582 -0.001655
v -0.073403 -0.002920 0.001476
v -0.072169 0.001327 -0.003883
v -0.072098 -0.002665 0.004307
v -0.070319 0.003245 -0.002883
v -0.070391 -0.001046 0.004457
v -0.068476 0.004552 -0.001773
v -0.069461 0.000627 0.004426
v -0.068178 0.001755 0.004329
v -0.066488 0.003986 0.003194
v -0.065687 0.006055 0.001268
v -0.065710 0.006468 0.000461
v -0.065557 0.005031 0.003826
v -0.065364 0.005720 0.003365
v -0.075076 -0.003152 -0.002921
v -0.073894 -0.001464 -0.003495
v -0.074314 -0.000449 -0.003554
v -0.073557 -0.002648 0.000099
v -0.073503 -0.002766 0.000479
v -0.073488 -0.003000 0.000988
v -0.072720 -0.002985 0.002882
v -0.070053 0.002743 -0.002734
v -0.071578 -0.002436 0.004921
v -0.070024 -0.000787 0.004507
v -0.069221 0.004042 -0.002228
v -0.068084 0.004002 -0.001652
v -0.068935 0.000123 0.004494
v -0.068670 0.001161 0.004490
v -0.068274 0.004345 -0.001850
v -0.068043 0.002081 0.004024
v -0.066213 0.006086 0.000026
v -0.065041 0.006380 0.001998
v -0.064632 0.005323 0.003679
v -0.065081 0.005142 0.003798
v -0.064825 0.006095 0.002381
v -0.064648 0.005724 0.003290
v -0.063953 0.006615 0.002785
v -0.074184 -0.002048 -0.003336
v -0.073869 -0.001750 -0.003781
v -0.073251 -0.000244 -0.004061
v -0.073084 0.000488 -0.004086
v -0.073072 -0.002951 0.001095
v -0.072430 0.000799 -0.003882
v -0.071635 -0.003192 0.003718
v -0.072429 -0.003146 0.003073
v -0.070913 -0.003129 0.005121
v -0.071009 -0.002573 0.004941
v -0.069496 -0.000378 0.004609
v -0.067567 0.004776 -0.001431
v -0.067608 0.004384 -0.001348
v -0.067048 0.003129 0.003855
v -0.066982 0.005090 -0.001150
v -0.066851 0.003297 0.003910
v -0.066638 0.006096 -0.000461
v -0.066162 0.003712 0.003456
v -0.065672 0.003419 0.003281
v -0.064859 0.004772 0.003752
v -0.065195 0.006054 0.001386
v -0.065169 0.006220 0.000376
v -0.074657 -0.002913 -0.002167
v -0.073174 -0.002851 -0.000001
v -0.072348 0.000295 -0.004094
v -0.070957 0.001614 -0.003541
v -0.071471 -0.002968 0.004589
v -0.069818 0.002387 -0.002888
v -0.068799 0.002906 -0.002462
v -0.069996 -0.001391 0.004811
v -0.068861 0.003349 -0.002590
v -0.067798 0.003602 -0.001834
v -0.068324 0.003775 -0.002226
v -0.068409 0.000358 0.004465
v -0.067837 0.001050 0.004500
v -0.067534 0.001635 0.004078
v -0.066674 0.004624 -0.000977
v -0.065611 0.005465 -0.000311
v -0.066286 0.005420 -0.000908
v -0.064911 0.006074 0.001051
v -0.064718 0.004130 0.003450
v -0.064562 0.006303 0.001986
v -0.063779 0.005216 0.004238
v -0.063796 0.005971 0.004144
v -0.074624 -0.003152 -0.002823
v -0.073923 -0.003270 -0.002392
v -0.074045 -0.002908 -0.001975
v -0.072600 -0.003165 0.000890
v -0.071168 0.001007 -0.003536
v -0.070431 -0.002525 0.005055
v -0.069781 -0.001803 0.004779
v -0.067132 0.001432 0.004188
v -0.066729 0.004118 -0.000858
v -0.066976 0.002090 0.003822
v -0.066185 0.002754 0.003759
v -0.065858 0.003269 0.003594
v -0.066028 0.004412 0.003453
v -0.064263 0.006002 0.001674
v -0.063306 0.005561 0.004016
v -0.063538 0.006992 0.002541
v -0.074259 -0.003123 -0.003231
v -0.073638 -0.002327 -0.003618
v -0.073668 -0.002879 -0.001916
v -0.072387 -0.003085 -0.000076
v -0.072567 -0.000689 -0.004323
v -0.072523 -0.002918 0.000298
v -0.072313 -0.000235 -0.004055
v -0.072341 -0.003055 0.002608
v -0.071800 -0.003477 0.002205
v -0.070318 -0.003313 0.004983
v -0.069369 -0.002936 0.004869
v -0.068874 -0.000495 0.004386
v -0.067283 0.000046 0.004348
v -0.067514 0.000533 0.004493
v -0.064609 0.006005 0.000252
v -0.065301 0.003775 0.003176
v -0.064342 0.004800 0.003883
v -0.063228 0.005530 0.003238
v -0.063273 0.006843 0.002423
v -0.063004 0.006794 0.001968
v -0.073585 -0.001302 -0.003893
v -0.071374 -0.003469 0.003222
v -0.070855 -0.003300 0.003921
v -0.069950 0.001420 -0.003491
v -0.069955 0.001781 -0.003298
v -0.069798 -0.002409 0.005026
v -0.068721 -0.001558 0.004581
v -0.068796 -0.001205 0.004356
v -0.067380 0.003986 -0.001479
v -0.067858 -0.000774 0.004470
v -0.067781 -0.000009 0.004251
v -0.066914 0.000885 0.004439
v -0.066466 0.001529 0.003924
v -0.066581 0.002033 0.003916
v -0.065135 0.002898 0.003605
v -0.063411 0.004865 0.004032
v -0.064144 0.006023 0.001240
v -0.063078 0.006131 0.002950
v -0.073827 -0.003643 -0.003468
v -0.072915 -0.003139 -0.001362
v -0.072558 -0.001461 -0.004338
v -0.072625 -0.003094 -0.001378
v -0.071490 0.000174 -0.004056
v -0.071029 -0.003642 0.003251
v -0.065872 0.004859 -0.000661
v -0.064933 0.005285 -0.000290
v -0.064309 0.005526 -0.000516
v -0.064525 0.003122 0.003316
v -0.064333 0.003906 0.003338
v -0.064052 0.005870 0.000197
v -0.063040 0.004856 0.003649
v -0.062865 0.005405 0.002997
v -0.062522 0.006326 0.002728
v -0.073212 -0.003366 -0.003764
v -0.072460 -0.003294 -0.001964
v -0.071666 -0.003450 -0.000636
v -0.072206 -0.000745 -0.004223
v -0.071991 -0.003105 -0.000035
v -0.071972 -0.003411 0.000832
v -0.071609 -0.003462 0.001867
v -0.070377 0.000748 -0.003686
v -0.070522 -0.003350 0.003768
v -0.068500 -0.000885 0.004496
v -0.066837 0.003117 -0.001958
v -0.066301 0.004178 -0.000765
v -0.065231 0.002291 0.003636
v -0.065641 0.002042 0.003580
v -0.064671 0.005059 -0.000405
v -0.064765 0.004619 -0.000269
v -0.064278 0.003844 0.002953
v -0.063615 0.005893 -0.000098
v -0.063298 0.005637 0.001079
v -0.063782 0.005900 0.000920
v -0.063375 0.006070 0.001409
v -0.062339 0.006707 0.002023
v -0.073034 -0.003273 -0.004150
v -0.072986 -0.002517 -0.004140
v -0.071882 -0.001679 -0.004385
v -0.071620 -0.003363 -0.000032
v -0.071466 -0.000373 -0.004019
v -0.071295 -0.003385 0.000701
v -0.070964 -0.000219 -0.004213
v -0.069753 0.000245 -0.004258
v -0.071081 -0.003714 0.001677
v -0.069661 -0.003502 0.004082
v -0.069990 -0.003270 0.004702
v -0.068811 -0.002670 0.004629
v -0.066359 0.000616 0.004723
v -0.066025 0.000548 0.004606
v -0.066055 0.001262 0.003819
v -0.065678 0.001246 0.003907
v -0.065355 0.004045 -0.000663
v -0.064159 0.004384 0.000156
v -0.064614 0.002196 0.003719
v -0.063883 0.003899 0.002916
v -0.062449 0.004902 0.003380
v -0.062375 0.005353 0.003028
v -0.062114 0.005967 0.002782
v -0.062020 0.006510 0.001934
v -0.072730 -0.004120 -0.003183
v -0.072282 -0.003619 -0.002239
v -0.072937 -0.003501 -0.002318
v -0.072114 -0.003328 -0.002080
v -0.071319 -0.003850 -0.000158
v -0.070908 -0.000992 -0.004782
v -0.070493 -0.000334 -0.004354
v -0.070629 -0.003600 0.000701
v -0.070782 -0.003621 0.002131
v -0.069424 -0.003384 0.004482
v -0.067443 -0.001497 0.003777
v -0.066903 0.003560 -0.001297
v -0.064992 0.001868 0.003580
v -0.064021 0.003414 0.002756
v -0.062630 0.005763 0.000792
v -0.062179 0.005884 0.001384
v -0.061448 0.006422 0.001914
v -0.073230 -0.003658 -0.003438
v -0.072581 -0.002434 -0.004329
v -0.071215 -0.003517 -0.000735
v -0.070005 -0.000076 -0.004547
v -0.069817 -0.003758 0.002729
v -0.070245 -0.003589 0.003379
v -0.067758 -0.001475 0.004166
v -0.067299 -0.001115 0.004232
v -0.065018 0.003101 -0.000835
v -0.065659 0.003316 -0.001163
v -0.066158 -0.000453 0.004029
v -0.065879 0.000192 0.004513
v -0.065441 0.000576 0.004353
v -0.065267 0.001097 0.003783
v -0.063919 0.002060 0.003844
v -0.063697 0.003898 0.002563
v -0.062199 0.004820 0.003503
v -0.060956 0.006683 0.001705
v -0.071320 -0.003870 -0.001364
v -0.068876 -0.003330 0.004624
v -0.065280 0.003473 -0.000600
v -0.064334 0.001400 0.003905
v -0.063396 0.005257 -0.000577
v -0.062779 0.005772 -0.000081
v -0.062316 0.005650 -0.000128
v -0.062066 0.005830 0.000965
v -0.061616 0.005801 0.000955
v -0.061351 0.006046 0.002575
v -0.060893 0.005929 0.002592
v -0.072352 -0.003978 -0.003537
v -0.072506 -0.003793 -0.004326
v -0.071981 -0.003789 -0.004906
v -0.072057 -0.004143 -0.002333
v -0.071578 -0.003825 -0.001918
v -0.071402 -0.001266 -0.004556
v -0.070844 -0.003864 -0.000064
v -0.069635 -0.003939 0.001190
v -0.069848 -0.004012 0.000728
v -0.070299 -0.003807 0.001501
v -0.069188 -0.003933 0.003779
v -0.067987 -0.002782 0.004297
v -0.067786 -0.001964 0.003888
v -0.067011 0.002015 -0.002742
v -0.066099 0.002468 -0.002313
v -0.064316 0.000879 0.004134
v -0.063440 0.004088 0.000123
v -0.063419 0.004697 0.000061
v -0.064117 0.002746 0.003469
v -0.063324 0.003329 0.003101
v -0.062827 0.004065 0.003225
v -0.061375 0.005282 0.003063
v -0.060456 0.006420 0.002011
v -0.060490 0.005885 0.002718
v -0.070852 -0.002255 -0.005123
v -0.071189 -0.002166 -0.004732
v -0.070529 -0.003877 -0.000299
v -0.069539 -0.001280 -0.004854
v -0.070437 -0.004003 0.000392
v -0.069456 -0.004112 0.003075
v -0.068815 -0.003926 0.003441
v -0.066978 -0.001740 0.003573
v -0.066521 -0.000966 0.003733
v -0.065356 -0.001195 0.003668
v -0.065731 0.000077 0.004067
v -0.063516 0.003456 0.000119
v -0.063874 0.003512 -0.000306
v -0.063522 0.002240 0.003259
v -0.062640 0.004619 0.000121
v -0.062797 0.005123 -0.000468
v -0.061812 0.004471 0.003473
v -0.071913 -0.004220 -0.004135
v -0.071891 -0.003906 -0.004241
v -0.072159 -0.004335 -0.003699
v -0.071184 -0.003896 -0.001813
v -0.070639 -0.001876 -0.004947
v -0.069747 -0.004060 0.001748
v -0.069285 -0.004163 0.002408
v -0.068037 -0.004117 0.004277
v -0.068527 -0.003866 0.004397
v -0.067231 -0.002322 0.003655
v -0.065573 0.002566 -0.001750
v -0.064724 0.000709 0.004077
v -0.063443 0.001252 0.004063
v -0.062592 0.003170 0.003077
v -0.062684 0.002645 0.003074
v -0.062133 0.002902 0.002543
v -0.062220 0.005379 -0.000336
v -0.061469 0.005771 0.000083
v -0.061124 0.005657 0.000876
v -0.071745 -0.002193 -0.004712
v -0.071987 -0.003227 -0.004643
v -0.071571 -0.004227 -0.002214
v -0.070807 -0.004112 -0.001902
v -0.069976 -0.004116 -0.000063
v -0.069245 -0.004211 0.001429
v -0.070072 0.000618 -0.004103
v -0.068368 -0.004093 0.002855
v -0.068648 -0.004159 0.003150
v -0.066946 -0.002303 0.003233
v -0.065985 0.001837 -0.002700
v -0.063528 0.003084 -0.000123
v -0.064037 0.001235 0.004071
v -0.063403 0.001842 0.003470
v -0.062203 0.005049 -0.000454
v -0.061254 0.004308 0.003480
v -0.060849 0.005509 0.001244
v -0.060625 0.004238 0.003512
v -0.060278 0.005738 0.002696
v -0.060438 0.006246 0.001510
v -0.071443 -0.004431 -0.002881
v -0.070975 -0.003321 -0.005342
v -0.071056 -0.004631 -0.002962
v -0.069857 -0.004046 -0.001307
v -0.068874 -0.004015 0.001987
v -0.067832 -0.004093 0.003831
v -0.069213 0.001223 -0.003550
v -0.067167 -0.003698 0.003894
v -0.067371 -0.002848 0.004289
v -0.062682 0.003909 0.000495
v -0.062147 0.004350 0.000303
v -0.061910 0.003572 0.002965
v -0.060554 0.005392 0.001583
v -0.059776 0.005567 0.002232
v -0.060117 0.005027 0.003265
v -0.059721 0.005421 0.002472
v -0.071263 -0.004584 -0.004211
v -0.071820 -0.004486 -0.004365
v -0.070616 -0.004611 -0.002775
v -0.068980 -0.000807 -0.004878
v -0.067839 -0.000199 -0.004305
v -0.068337 -0.004400 0.002522
v -0.067092 0.000619 -0.003649
v -0.065988 0.001176 -0.003156
v -0.065297 0.001730 -0.002415
v -0.063910 0.002253 -0.001643
v -0.064620 -0.000203 0.003895
v -0.063851 0.002934 -0.000660
v -0.062311 0.003528 0.000376
v -0.061722 0.005010 -0.000333
v -0.060301 0.005615 0.000142
v -0.070886 -0.003921 -0.005434
v -0.070863 -0.003119 -0.005173
v -0.070786 -0.004456 -0.002264
v -0.069490 -0.002127 -0.005308
v -0.069403 -0.004311 -0.001283
v -0.068219 -0.001191 -0.004571
v -0.068126 -0.004228 0.001897
v -0.067876 -0.004335 0.002869
v -0.067242 -0.004494 0.003704
v -0.065601 -0.001877 0.003168
v -0.064147 -0.000165 0.003763
v -0.063016 0.000367 0.003658
v -0.062725 0.000764 0.003577
v -0.062789 0.001284 0.003247
v -0.062228 0.002267 0.002931
v -0.061571 0.004116 0.000373
v -0.061971 0.003872 0.000527
v -0.061336 0.001801 0.002957
v -0.061814 0.002518 0.002748
v -0.061867 0.002281 0.003036
v -0.061462 0.003151 0.002750
v -0.061042 0.004393 0.000046
v -0.061347 0.004840 -0.000575
v -0.060936 0.004946 -0.000485
v -0.059721 0.005301 0.000867
v -0.060449 0.005477 0.000778
v -0.059941 0.004685 0.003437
v -0.059979 0.005352 0.001420
v -0.058968 0.005265 0.003065
v -0.058762 0.005892 0.002879
v -0.058674 0.006263 0.002281
v -0.071425 -0.004266 -0.005134
v -0.070757 -0.004797 -0.003806
v -0.069849 -0.003086 -0.005504
v -0.069013 -0.002721 -0.005292
v -0.069345 -0.004145 -0.000512
v -0.068620 -0.004651 -0.000774
v -0.068849 -0.004307 0.001060
v -0.069207 -0.004374 0.000236
v -0.068707 -0.004380 0.001730
v -0.066105 0.000430 -0.003217
v -0.065359 0.001294 -0.002692
v -0.064663 -0.000951 0.003551
v -0.063152 0.002610 -0.000809
v -0.062249 0.002895 -0.000049
v -0.061229 0.002288 0.002543
v -0.059695 0.005549 0.000215
v -0.059947 0.004009 0.003475
v -0.058794 0.004650 0.003394
v -0.059244 0.005305 0.001428
v -0.070583 -0.004690 -0.004481
v -0.069640 -0.004379 -0.001935
v -0.069051 -0.004216 -0.001264
v -0.068676 -0.004618 0.000055
v -0.068030 -0.004424 0.000476
v -0.067267 -0.000658 -0.004132
v -0.067978 -0.004548 0.001520
v -0.067222 -0.004367 0.003345
v -0.066748 -0.003778 0.003386
v -0.065107 0.000571 -0.002898
v -0.066582 -0.003295 0.003642
v -0.064396 0.001142 -0.002489
v -0.066577 -0.001874 0.003100
v -0.065063 -0.002377 0.002921
v -0.062424 0.000388 0.003647
v -0.062234 0.001302 0.003256
v -0.060533 0.004608 -0.000610
v -0.059102 0.005514 0.000278
v -0.059375 0.003889 0.003471
v -0.058585 0.005765 0.002808
v -0.070917 -0.004678 -0.004695
v -0.070465 -0.004532 -0.005529
v -0.069897 -0.004994 -0.003195
v -0.070187 -0.003606 -0.005458
v -0.069902 -0.004664 -0.002310
v -0.069130 -0.004728 -0.002088
v -0.065790 -0.000142 -0.003478
v -0.066939 -0.004499 0.003389
v -0.066946 -0.004698 0.002597
v -0.063887 -0.001254 0.003273
v -0.063088 -0.000230 0.003658
v -0.061893 0.000610 0.003647
v -0.060721 0.003983 0.000069
v -0.058457 0.006224 0.002229
v -0.070716 -0.004675 -0.005304
v -0.069132 -0.003175 -0.005501
v -0.068707 -0.002290 -0.005360
v -0.067446 -0.004454 0.001474
v -0.066416 -0.000773 -0.004012
v -0.066071 -0.003981 0.002755
v -0.065918 -0.003575 0.002971
v -0.063782 0.000867 -0.002555
v -0.064585 -0.001997 0.002755
v -0.063607 0.001779 -0.001954
v -0.062746 0.002130 -0.001568
v -0.061053 0.003005 0.000159
v -0.060638 0.003145 0.000264
v -0.060658 0.002294 0.002535
v -0.060156 0.004620 -0.000542
v -0.059726 0.005039 -0.000324
v -0.059631 0.004909 -0.000745
v -0.059181 0.005238 0.000884
v -0.058690 0.005221 0.001456
v -0.057827 0.005066 0.003298
v -0.069433 -0.003882 -0.005557
v -0.069379 -0.005214 -0.003214
v -0.069516 -0.004933 -0.002752
v -0.068519 -0.004708 -0.001790
v -0.068185 -0.002471 -0.005351
v -0.068086 -0.004599 -0.000532
v -0.067611 -0.004762 -0.000075
v -0.066538 -0.001111 -0.004264
v -0.066527 -0.004400 0.002935
v -0.065359 -0.003029 0.002489
v -0.064407 0.000366 -0.002565
v -0.061241 0.000809 0.003353
v -0.060259 0.004094 0.000099
v -0.058455 0.005091 0.001097
v -0.058495 0.003993 0.003672
v -0.057250 0.005287 0.003184
v -0.057633 0.006313 0.002409
v -0.057480 0.005725 0.001992
v -0.056791 0.006177 0.002438
v -0.057559 0.005779 0.003041
v -0.069632 -0.004490 -0.005531
v -0.067894 -0.004556 -0.000814
v -0.067325 -0.004767 -0.000332
v -0.066577 -0.004753 0.002304
v -0.066375 -0.001397 -0.004029
v -0.066152 -0.001002 -0.003729
v -0.065923 -0.004586 0.001994
v -0.065337 -0.000164 -0.003031
v -0.064956 -0.002725 0.002322
v -0.064734 -0.002413 0.002487
v -0.062419 0.001867 -0.001715
v -0.061748 0.002475 -0.000720
v -0.059768 0.004350 -0.000677
v -0.060492 0.001939 0.002782
v -0.059902 0.003805 -0.000018
v -0.058928 0.005414 -0.000339
v -0.058418 0.005446 0.000307
v -0.057567 0.005306 0.001702
v -0.056800 0.006005 0.001816
v -0.056045 0.006569 0.002409
v -0.069825 -0.004935 -0.005242
v -0.069839 -0.005157 -0.004188
v -0.068794 -0.004109 -0.005183
v -0.068865 -0.005225 -0.003011
v -0.068635 -0.005024 -0.002305
v -0.068188 -0.002914 -0.005211
v -0.067868 -0.004752 -0.001443
v -0.066461 -0.004799 0.001521
v -0.066154 -0.002034 -0.003932
v -0.066428 -0.001784 -0.004216
v -0.066426 -0.004890 0.001944
v -0.064394 -0.000202 -0.002867
v -0.064251 -0.000489 -0.002640
v -0.063770 0.000099 -0.002594
v -0.064165 -0.001991 0.002376
v -0.060350 0.001535 0.002986
v -0.059938 0.002839 0.000189
v -0.059568 0.002189 0.002577
v -0.059514 0.003860 0.000090
v -0.057316 0.005227 -0.000248
v -0.057695 0.005576 -0.000051
v -0.057130 0.004571 0.003489
v -0.056794 0.005725 0.003043
v -0.069215 -0.004651 -0.005498
v -0.068667 -0.003534 -0.005266
v -0.067017 -0.004944 -0.000449
v -0.066248 -0.005010 0.001086
v -0.065185 -0.003837 0.002375
v -0.064937 -0.003932 0.001927
v -0.063998 -0.000590 -0.002627
v -0.062948 -0.001847 0.002130
v -0.062365 -0.001405 0.002927
v -0.062022 -0.000887 0.003370
v -0.061802 -0.000268 0.003558
v -0.060529 0.000076 0.003677
v -0.060992 0.000285 0.003640
v -0.058830 0.003934 -0.000057
v -0.059218 0.004464 -0.000795
v -0.058660 0.004561 -0.000862
v -0.060662 0.002813 0.002622
v -0.057790 0.005150 0.001024
v -0.056731 0.005213 0.002978
v -0.069186 -0.005192 -0.004968
v -0.068368 -0.004549 -0.005323
v -0.069082 -0.005394 -0.004039
v -0.068126 -0.005464 -0.002984
v -0.067684 -0.003850 -0.004892
v -0.067561 -0.003192 -0.005290
v -0.067500 -0.004727 -0.001668
v -0.066808 -0.002629 -0.004821
v -0.066646 -0.004916 -0.000314
v -0.064905 -0.001342 -0.003213
v -0.064455 -0.003262 0.002024
v -0.063434 -0.000098 -0.002307
v -0.063862 -0.003185 0.002029
v -0.063495 -0.002125 0.002294
v -0.060773 0.002562 -0.000053
v -0.058999 0.001961 0.002761
v -0.059671 0.001735 0.002999
v -0.059753 0.001172 0.003071
v -0.059691 0.002580 0.002625
v -0.057187 0.005427 0.001396
v -0.057127 0.005150 0.000880
v -0.057962 0.003802 0.003619
v -0.056436 0.005341 0.001381
v -0.056846 0.004411 0.003610
v -0.054774 0.006576 0.002417
v -0.055701 0.006059 0.003070
v -0.068692 -0.005071 -0.005114
v -0.068509 -0.005489 -0.004408
v -0.067868 -0.005166 -0.002572
v -0.067679 -0.004824 -0.002204
v -0.067133 -0.003393 -0.004913
v -0.065231 -0.001868 -0.003597
v -0.066105 -0.005152 0.000919
v -0.065989 -0.005068 0.000595
v -0.065692 -0.004959 0.000679
v -0.064779 -0.004096 0.001813
v -0.063576 0.000362 -0.002398
v -0.059157 0.003099 0.000027
v -0.059199 0.003598 0.000146
v -0.057150 0.003140 0.003776
v -0.057095 0.003657 0.003696
v -0.056005 0.005087 0.003298
v -0.055812 0.005629 0.003206
v -0.055737 0.006532 0.002312
v -0.068175 -0.005196 -0.004852
v -0.068403 -0.005065 -0.005177
v -0.067330 -0.004098 -0.004602
v -0.067490 -0.005187 -0.002972
v -0.066751 -0.003653 -0.004995
v -0.067183 -0.004995 -0.001981
v -0.066199 -0.002656 -0.004265
v -0.064491 -0.003875 0.001547
v -0.064821 -0.002483 -0.003034
v -0.064819 -0.001737 -0.003056
v -0.063900 -0.000985 -0.002447
v -0.063428 -0.002919 0.001895
v -0.062137 0.000328 -0.002215
v -0.061867 0.000676 -0.001972
v -0.062995 0.001031 -0.002119
v -0.061870 0.001795 -0.001494
v -0.059296 0.002360 -0.000095
v -0.058501 0.003619 -0.000110
v -0.058304 0.003209 0.000131
v -0.058367 0.004070 -0.000709
v -0.058518 0.002337 0.002635
v -0.057911 0.004339 -0.000903
v -0.056758 0.005486 0.000088
v -0.056537 0.005263 0.000756
v -0.055653 0.005865 0.001813
v -0.067788 -0.004853 -0.004949
v -0.067933 -0.005620 -0.003596
v -0.067757 -0.005198 -0.004756
v -0.066971 -0.005403 -0.002791
v -0.066480 -0.004041 -0.004300
v -0.067084 -0.004223 -0.004555
v -0.066354 -0.003245 -0.004550
v -0.067013 -0.004940 -0.002344
v -0.066284 -0.005079 -0.001124
v -0.066229 -0.005228 -0.000715
v -0.065472 -0.005027 0.000615
v -0.064468 -0.004268 0.001153
v -0.064041 -0.003715 0.001236
v -0.064371 -0.001907 -0.002979
v -0.062874 -0.002765 0.001928
v -0.063055 -0.000428 -0.002312
v -0.061404 -0.001011 0.003180
v -0.060008 -0.000313 0.003515
v -0.059531 0.002136 -0.000599
v -0.059727 0.000453 0.003389
v -0.058839 0.001382 0.002985
v -0.058444 0.001930 0.002545
v -0.058004 0.003678 -0.000049
v -0.058382 0.002819 0.002947
v -0.055940 0.003989 0.003834
v -0.056478 0.004289 0.003537
v -0.055480 0.005250 0.003213
v -0.054870 0.005879 0.003364
v -0.053885 0.006400 0.003019
v -0.065946 -0.003452 -0.003848
v -0.065555 -0.005169 0.000026
v -0.064962 -0.004769 0.000398
v -0.064353 -0.002513 -0.002538
v -0.063437 -0.001701 -0.002252
v -0.063599 -0.003519 0.000903
v -0.062792 -0.001837 -0.001867
v -0.063018 -0.000860 -0.002127
v -0.060761 0.000444 -0.001895
v -0.060680 -0.000732 0.003405
v -0.058235 0.001360 0.003001
v -0.057790 0.001940 0.002566
v -0.057635 0.002667 0.003427
v -0.056776 0.003046 0.003717
v -0.055876 0.005125 0.001178
v -0.055267 0.004389 0.003684
v -0.055365 0.005567 0.001598
v -0.054218 0.006796 0.002259
v -0.066772 -0.005577 -0.003382
v -0.067204 -0.005526 -0.004021
v -0.066633 -0.005211 -0.002409
v -0.066629 -0.004682 -0.003981
v -0.065987 -0.005286 -0.001351
v -0.066219 -0.004168 -0.004282
v -0.064806 -0.003021 -0.003320
v -0.064225 -0.002751 -0.002589
v -0.064717 -0.004510 -0.000220
v -0.063872 -0.002966 -0.002200
v -0.063851 -0.003757 0.000285
v -0.062296 -0.001042 -0.001775
v -0.061715 -0.000190 -0.002000
v -0.060876 0.001062 -0.001718
v -0.059539 0.000928 -0.001636
v -0.059792 -0.001439 0.002798
v -0.059518 -0.000865 0.003255
v -0.058812 0.001956 -0.000686
v -0.059263 0.000211 0.003507
v -0.057112 0.004336 -0.000819
v -0.057469 0.002289 0.002774
v -0.056117 0.005281 -0.000144
v -0.055925 0.003004 0.003858
v -0.055837 0.005277 0.000411
v -0.055759 0.003461 0.003753
v -0.055037 0.003939 0.003803
v -0.054717 0.004710 0.003534
v -0.054224 0.006571 0.002012
v -0.054548 0.006314 0.001683
v -0.053920 0.005542 0.003595
v -0.053034 0.006992 0.002525
v -0.065904 -0.005320 -0.002339
v -0.066172 -0.005168 -0.003011
v -0.065377 -0.005371 -0.000187
v -0.065568 -0.004847 -0.002842
v -0.065849 -0.004302 -0.003868
v -0.065032 -0.005091 -0.000458
v -0.064448 -0.003337 -0.002787
v -0.063483 -0.003715 0.000261
v -0.063229 -0.002790 -0.001888
v -0.063258 -0.002358 -0.001849
v -0.061918 -0.001275 -0.001420
v -0.061622 -0.000530 -0.001993
v -0.062430 -0.002583 0.001706
v -0.060137 0.001543 -0.001319
v -0.059475 -0.000360 0.003538
v -0.058648 0.000048 0.003517
v -0.058608 0.002850 -0.000011
v -0.055584 0.005441 -0.000340
v -0.055145 0.005489 0.000466
v -0.054333 0.006245 0.000893
v -0.053160 0.006705 0.001977
v -0.053082 0.006600 0.003116
v -0.065218 -0.005360 -0.000890
v -0.065042 -0.005324 -0.001544
v -0.064588 -0.004721 -0.000826
v -0.064598 -0.004131 -0.002159
v -0.064589 -0.004554 -0.001658
v -0.063967 -0.003608 -0.001934
v -0.063269 -0.003759 -0.000646
v -0.063757 -0.004063 -0.000468
v -0.063911 -0.004004 -0.001207
v -0.063098 -0.003375 -0.000324
v -0.062497 -0.002659 -0.001293
v -0.063095 -0.003649 0.000818
v -0.061275 -0.001046 -0.001597
v -0.060709 -0.000241 -0.001856
v -0.061520 -0.001551 0.002511
v -0.060566 -0.002189 0.002202
v -0.058016 0.000761 0.003229
v -0.057791 0.002640 -0.000155
v -0.057075 0.001248 0.003187
v -0.057381 0.001781 0.002888
v -0.056841 0.002373 0.003277
v -0.054596 0.005839 0.000729
v -0.052797 0.006867 0.002466
v -0.052835 0.006224 0.003456
v -0.065422 -0.005564 -0.002047
v -0.065326 -0.005371 -0.002311
v -0.062752 -0.003190 -0.000981
v -0.062730 -0.003333 -0.000336
v -0.062373 -0.003120 0.000233
v -0.061621 -0.001561 -0.001421
v -0.060068 0.000307 -0.001857
v -0.058013 0.000023 0.003515
v -0.057351 0.003596 -0.000776
v -0.055539 0.002698 0.003684
v -0.054876 0.005562 -0.000159
v -0.054905 0.003480 0.003690
v -0.054250 0.004336 0.003855
v -0.053435 0.006849 0.001349
v -0.052619 0.007341 0.001092
v -0.053309 0.005432 0.003832
v -0.052394 0.007159 0.002191
v -0.061974 -0.003323 0.000157
v -0.061741 -0.002580 -0.001037
v -0.062208 -0.003528 0.001093
v -0.062119 -0.001911 -0.001674
v -0.060053 -0.002623 0.001928
v -0.060032 -0.002013 0.001973
v -0.056170 0.003299 -0.001324
v -0.056073 0.003843 -0.001113
v -0.055863 0.004270 -0.001171
v -0.056352 0.002010 0.003182
v -0.053671 0.003982 0.003932
v -0.052991 0.006401 0.000961
v -0.052504 0.007143 0.000744
v -0.051716 0.006419 0.003725
v -0.051805 0.007416 0.002108
v -0.061549 -0.003431 0.001051
v -0.060705 -0.001404 -0.001196
v -0.060583 -0.000776 -0.001649
v -0.058305 0.000802 -0.001508
v -0.058782 -0.001341 0.003031
v -0.058651 0.001594 -0.001053
v -0.058104 -0.001079 0.003131
v -0.057711 -0.000403 0.003402
v -0.057235 0.000640 0.003215
v -0.056441 0.004813 -0.000868
v -0.054131 0.005636 0.000433
v -0.053293 0.005819 0.000644
v -0.053519 0.004700 0.003528
v -0.051827 0.005857 0.003859
v -0.051937 0.007878 0.001322
v -0.051324 0.007161 0.002708
v -0.061237 -0.002924 -0.000621
v -0.060940 -0.003310 0.001367
v -0.060065 -0.000979 -0.001471
v -0.059507 -0.000234 -0.001747
v -0.057197 0.002161 -0.000331
v -0.056177 0.002614 -0.001283
v -0.056610 0.000720 0.003291
v -0.056129 0.001513 0.003081
v -0.055455 0.001717 0.003162
v -0.053740 0.005468 0.000197
v -0.054175 0.005500 -0.000182
v -0.054207 0.002924 0.003979
v -0.054036 0.003493 0.003981
v -0.052942 0.004545 0.003574
v -0.051415 0.007279 0.001869
v -0.051285 0.007695 0.001198
v -0.061666 -0.003518 0.000145
v -0.061180 -0.003447 0.000213
v -0.060827 -0.003427 0.000820
v -0.059677 -0.001590 -0.000813
v -0.057019 -0.000337 0.003390
v -0.056383 0.000326 0.003213
v -0.054763 0.004169 -0.001093
v -0.054988 0.004898 -0.000699
v -0.054511 0.001949 0.003830
v -0.052916 0.005876 0.000326
v -0.052293 0.004276 0.003701
v -0.052025 0.006613 0.000841
v -0.052261 0.005514 0.004019
v -0.051121 0.006275 0.003821
v -0.050623 0.008043 0.001203
v -0.050884 0.006767 0.003594
v -0.060821 -0.002883 -0.000808
v -0.060859 -0.002091 -0.001121
v -0.059456 -0.001162 -0.000974
v -0.058415 0.000074 -0.001765
v -0.056295 0.002055 -0.000718
v -0.055228 0.003281 -0.001155
v -0.054983 0.003820 -0.001038
v -0.055300 0.001302 0.003342
v -0.054421 0.005169 -0.000855
v -0.054518 0.002513 0.003759
v -0.053514 0.002818 0.004022
v -0.052421 0.004702 0.003596
v -0.052645 0.003774 0.004281
v -0.051681 0.007141 0.000825
v -0.050612 0.007244 0.000582
v -0.051196 0.007724 0.000843
v -0.050335 0.007514 0.001672
v -0.050243 0.007875 0.001032
v -0.050746 0.005939 0.003770
v -0.050605 0.007548 0.002112
v -0.060981 -0.003290 -0.000249
v -0.060214 -0.003355 0.000246
v -0.060031 -0.002542 -0.001009
v -0.059577 -0.002263 -0.001067
v -0.059211 -0.000835 -0.001500
v -0.056766 0.001068 -0.001259
v -0.057283 -0.001089 0.003173
v -0.056266 -0.000712 0.003262
v -0.055511 0.002168 -0.000920
v -0.055796 0.000525 0.003242
v -0.053856 0.002302 0.003763
v -0.052189 0.005758 0.000294
v -0.051594 0.004679 0.003704
v -0.050676 0.005337 0.004232
v -0.051107 0.005482 0.004183
v -0.050059 0.007159 0.003362
v -0.049201 0.007478 0.003349
v -0.049291 0.006964 0.004050
v -0.049888 0.007584 0.002825
v -0.060203 -0.002979 0.001284
v -0.059230 -0.001506 -0.000837
v -0.058699 -0.001301 -0.000966
v -0.058070 -0.000718 -0.001701
v -0.055845 0.001689 -0.000973
v -0.056352 0.001786 -0.000718
v -0.052898 0.005528 -0.000391
v -0.053332 0.003162 0.003932
v -0.051625 0.006463 0.000419
v -0.050784 0.006743 0.000581
v -0.049892 0.007491 0.001908
v -0.050267 0.005834 0.004140
v -0.049607 0.007923 0.001133
v -0.049130 0.007749 0.002429
v -0.059796 -0.002820 -0.000795
v -0.059972 -0.003452 0.000148
v -0.058554 -0.001877 -0.000746
v -0.058592 -0.000715 -0.001716
v -0.059213 -0.001829 0.002180
v -0.059341 -0.002271 0.001871
v -0.056433 -0.001428 0.002823
v -0.055966 0.001013 -0.001373
v -0.055179 0.000493 0.003268
v -0.054213 0.003226 -0.001315
v -0.054203 0.004453 -0.001295
v -0.054223 0.001766 0.003727
v -0.054132 0.004913 -0.000976
v -0.052917 0.004762 -0.000992
v -0.053065 0.002013 0.004080
v -0.052344 0.003388 0.004151
v -0.050351 0.007457 0.000692
v -0.049373 0.008067 0.000301
v -0.049922 0.005515 0.004284
v -0.049076 0.008298 0.000586
v -0.050008 0.006420 0.004108
v -0.049076 0.006585 0.004382
v -0.059131 -0.002643 -0.000749
v -0.059979 -0.003631 0.000824
v -0.057446 -0.001994 0.002260
v -0.056644 -0.001855 0.002448
v -0.054945 0.002352 -0.001298
v -0.054760 0.001104 0.003317
v -0.053820 0.003664 -0.001729
v -0.052840 0.001896 0.004015
v -0.051543 0.005684 -0.000606
v -0.052637 0.002802 0.004159
v -0.052378 0.005021 -0.001163
v -0.051711 0.005774 -0.000113
v -0.052008 0.003579 0.004185
v -0.050999 0.005984 0.000078
v -0.051397 0.004186 0.003955
v -0.049515 0.006118 0.004407
v -0.049106 0.007667 0.001592
v -0.048701 0.007824 0.002169
v -0.048983 0.007506 0.003047
v -0.058862 -0.003404 0.000640
v -0.058721 -0.002939 -0.000065
v -0.058165 -0.001362 -0.000877
v -0.057809 -0.001753 -0.000761
v -0.057030 0.000445 -0.001576
v -0.056415 0.000048 -0.001661
v -0.057205 -0.002048 0.001837
v -0.054567 0.002197 -0.001019
v -0.052311 0.002416 0.004030
v -0.051720 0.003203 0.004186
v -0.050811 0.005967 -0.000320
v -0.050439 0.006736 0.000262
v -0.050441 0.004914 0.004372
v -0.049248 0.005580 0.004443
v -0.048323 0.007985 0.001486
v -0.058319 -0.002336 -0.000419
v -0.057737 -0.001260 -0.001392
v -0.058005 -0.002597 0.001791
v -0.058297 -0.003350 0.001243
v -0.057716 -0.003104 0.001501
v -0.055833 -0.001641 0.002518
v -0.055584 -0.001148 0.003090
v -0.055091 0.000017 0.003364
v -0.054492 0.000298 0.003268
v -0.054106 0.000742 0.003174
v -0.053237 0.001181 0.003566
v -0.051101 0.002909 0.004457
v -0.051243 0.003286 0.004009
v -0.049977 0.004313 0.004178
v -0.049293 0.004907 0.004554
v -0.048313 0.008391 0.000671
v -0.048841 0.006167 0.004468
v -0.047594 0.006606 0.004731
v -0.048233 0.007002 0.004164
v -0.047712 0.007910 0.002962
v -0.058132 -0.002740 -0.000091
v -0.058269 -0.003515 0.001090
v -0.057288 -0.002844 0.001341
v -0.057010 -0.000882 -0.001627
v -0.054807 0.001696 -0.000839
v -0.054350 0.002601 -0.001583
v -0.053744 0.003234 -0.002040
v -0.053396 0.000698 0.003613
v -0.052064 0.004714 -0.001316
v -0.051804 0.001778 0.004155
v -0.050779 0.002696 0.004404
v -0.050825 0.004180 0.003960
v -0.049863 0.006242 -0.000099
v -0.049568 0.006842 0.000305
v -0.049327 0.004366 0.004687
v -0.048908 0.007712 0.000161
v -0.048709 0.005171 0.004506
v -0.047998 0.007861 0.001450
v -0.047879 0.005914 0.004953
v -0.047728 0.008055 0.002309
v -0.047245 0.008283 0.002092
v -0.046682 0.008336 0.002857
v -0.057986 -0.003467 0.000762
v -0.057816 -0.002590 -0.000481
v -0.057343 -0.002446 -0.000482
v -0.056252 -0.001967 0.001989
v -0.054268 0.001358 -0.001007
v -0.054111 0.001849 -0.001048
v -0.053891 0.000171 0.003294
v -0.052657 0.000811 0.003827
v -0.052505 0.001297 0.003754
v -0.051352 0.005039 -0.001075
v -0.050612 0.002301 0.004584
v -0.050014 0.003699 0.004283
v -0.049131 0.007052 0.000116
v -0.048481 0.007750 0.000215
v -0.047942 0.007978 -0.000023
v -0.047495 0.008523 0.000415
v -0.047816 0.008319 0.000624
v -0.047072 0.008033 0.001115
v -0.047526 0.008227 0.000927
v -0.057630 -0.003378 0.000754
v -0.056712 -0.001772 -0.000835
v -0.056941 -0.001377 -0.001066
v -0.055469 0.000446 -0.001664
v -0.054532 -0.001369 0.002859
v -0.053632 0.001966 -0.001042
v -0.053682 0.002646 -0.001801
v -0.054071 -0.000461 0.003239
v -0.054933 -0.000913 0.003103
v -0.053094 -0.000024 0.003257
v -0.052598 0.003897 -0.001509
v -0.052210 0.000554 0.003726
v -0.051983 0.001215 0.004167
v -0.047716 0.005548 0.005175
v -0.046730 0.006523 0.004786
v -0.046812 0.007521 0.004073
v -0.057358 -0.003316 0.000443
v -0.057195 -0.002676 -0.000436
v -0.056128 -0.002848 0.001406
v -0.055801 -0.000668 -0.001668
v -0.055032 0.000335 -0.001661
v -0.053746 0.001447 -0.000908
v -0.053392 0.001617 -0.001169
v -0.053295 0.002726 -0.002326
v -0.053313 -0.000555 0.003312
v -0.052526 0.002806 -0.001797
v -0.051962 0.004207 -0.001669
v -0.049662 0.003490 0.004260
v -0.048469 0.006969 0.000106
v -0.048135 0.004546 0.004983
v -0.046672 0.008263 0.001377
v -0.047060 0.006047 0.005141
v -0.046657 0.008408 0.001939
v -0.045520 0.008558 0.003100
v -0.045547 0.007550 0.004397
v -0.045765 0.007773 0.004214
v -0.056824 -0.002714 -0.000286
v -0.056218 -0.001791 -0.000827
v -0.054276 0.000926 -0.001395
v -0.053595 0.001503 -0.002197
v -0.051394 0.004076 -0.001612
v -0.051210 0.001666 0.004162
v -0.049354 0.006461 -0.000284
v -0.049045 0.003767 0.004405
v -0.047816 0.007506 -0.000121
v -0.047201 0.008225 0.000119
v -0.046955 0.008377 -0.000141
v -0.047729 0.005010 0.004942
v -0.046602 0.005592 0.005467
v -0.046457 0.008011 0.000901
v -0.046131 0.006913 0.004948
v -0.056939 -0.003448 0.000732
v -0.056266 -0.001390 -0.001319
v -0.054785 -0.000357 -0.001783
v -0.052638 0.003199 -0.001894
v -0.052011 0.003455 -0.001701
v -0.050153 0.001794 0.004429
v -0.049056 0.002488 0.004915
v -0.049076 0.003244 0.004550
v -0.047220 0.007451 0.000006
v -0.047556 0.004650 0.005142
v -0.046259 0.006128 0.005381
v -0.045617 0.008607 0.001653
v -0.045593 0.008526 0.001153
v -0.045467 0.007149 0.004955
v -0.045138 0.007030 0.005048
v -0.056322 -0.003279 0.000426
v -0.055834 -0.001934 -0.000943
v -0.056360 -0.002645 -0.000532
v -0.056484 -0.003238 0.001059
v -0.054222 -0.002300 0.002013
v -0.052945 0.001677 -0.002489
v -0.053202 0.002301 -0.002146
v -0.053126 -0.000974 0.003097
v -0.051926 0.002985 -0.001960
v -0.049610 0.005177 -0.001197
v -0.050297 0.001389 0.004523
v -0.048669 0.005998 -0.000580
v -0.048261 0.006730 -0.000404
v -0.048206 0.006121 -0.000815
v -0.047062 0.008015 -0.000390
v -0.046837 0.007603 -0.000520
v -0.046978 0.004477 0.005187
v -0.045905 0.008135 0.000662
v -0.045779 0.006158 0.005364
v -0.046520 0.005205 0.005621
v -0.044997 0.008725 0.001501
v -0.043770 0.008272 0.004434
v -0.055967 -0.003411 0.000499
v -0.055387 -0.001991 -0.000843
v -0.055314 -0.001287 -0.001433
v -0.054330 -0.000762 -0.001723
v -0.053730 -0.000162 -0.001825
v -0.053682 0.001087 -0.001570
v -0.054094 -0.001721 0.002448
v -0.052232 0.002318 -0.001957
v -0.049259 0.001791 0.004945
v -0.048867 0.002942 0.004610
v -0.047542 0.007058 -0.000176
v -0.046020 0.008286 -0.000055
v -0.046337 0.007952 -0.000455
v -0.045297 0.009056 -0.000872
v -0.045180 0.006174 0.005736
v -0.044637 0.008822 0.003143
v -0.055863 -0.002979 -0.000483
v -0.055900 -0.003289 0.000006
v -0.055054 -0.003307 0.000349
v -0.055538 -0.003126 0.001272
v -0.055143 -0.001766 -0.001216
v -0.053364 0.000451 -0.001689
v -0.053069 0.001058 -0.002414
v -0.051985 0.001976 -0.001746
v -0.051987 -0.000737 0.003117
v -0.050743 0.000037 0.004062
v -0.050406 0.000839 0.004230
v -0.050174 0.000502 0.004448
v -0.049585 0.001106 0.004541
v -0.049313 0.005212 -0.001556
v -0.048148 0.003996 0.005088
v -0.047808 0.003195 0.004716
v -0.048126 0.003372 0.004757
v -0.046522 0.004315 0.005540
v -0.045472 0.005332 0.005848
v -0.045091 0.008625 0.000823
v -0.044999 0.009159 -0.000204
v -0.044735 0.009501 -0.000498
v -0.044655 0.005691 0.006180
v -0.044811 0.007406 0.004893
v -0.043906 0.009049 0.002750
v -0.055032 -0.002078 -0.000982
v -0.053654 -0.002183 0.001883
v -0.052913 0.000867 -0.002441
v -0.052898 0.000126 -0.002156
v -0.052207 -0.001337 0.002842
v -0.051662 0.003632 -0.001573
v -0.048567 0.001962 0.005398
v -0.048538 0.002458 0.004918
v -0.046907 0.007067 -0.000563
v -0.046768 0.003471 0.005426
v -0.044075 0.009473 0.000295
v -0.044291 0.008976 0.001069
v -0.044459 0.008859 0.001704
v -0.043920 0.008925 0.002359
v -0.044945 0.006763 0.005459
v -0.043189 0.009125 0.003378
v -0.055096 -0.003483 0.001092
v -0.053996 -0.001429 -0.001482
v -0.053864 -0.003256 0.001425
v -0.053047 -0.002332 0.001697
v -0.053006 -0.001674 0.002555
v -0.052072 0.001402 -0.001883
v -0.052085 -0.000204 0.003251
v -0.051435 0.002840 -0.001920
v -0.051321 0.004580 -0.001397
v -0.051106 0.005071 -0.001451
v -0.049945 0.000457 0.004438
v -0.048904 0.001397 0.005254
v -0.048460 0.004901 -0.001717
v -0.048007 0.001674 0.005987
v -0.047267 0.005865 -0.000939
v -0.046521 0.007353 -0.000407
v -0.047036 0.003892 0.005184
v -0.045428 0.007715 -0.000563
v -0.044958 0.008197 -0.001037
v -0.045954 0.004048 0.005524
v -0.045124 0.004786 0.006022
v -0.043982 0.006190 0.005897
v -0.043235 0.009669 0.000430
v -0.044193 0.006476 0.005862
v -0.043725 0.007861 0.004826
v -0.042433 0.009459 0.003256
v -0.054846 -0.002487 -0.000845
v -0.054156 -0.002109 -0.001256
v -0.054559 -0.003429 0.000872
v -0.053881 -0.002601 0.001867
v -0.051229 0.000119 0.003588
v -0.049670 0.004780 -0.001495
v -0.048632 0.001242 0.005831
v -0.047966 0.002321 0.005015
v -0.047531 0.002848 0.004949
v -0.047044 0.002663 0.004922
v -0.046554 0.006243 -0.000984
v -0.044821 0.008684 -0.001109
v -0.044234 0.009217 -0.000659
v -0.043197 0.009205 0.001346
v -0.042675 0.007759 0.005420
v -0.042337 0.008474 0.004866
v -0.041604 0.009614 0.003446
v -0.054531 -0.002872 -0.000825
v -0.054626 -0.003357 -0.000083
v -0.053484 -0.002134 -0.001243
v -0.053233 -0.002995 0.001697
v -0.053170 -0.000323 -0.001841
v -0.052801 -0.000203 -0.002204
v -0.051706 0.001050 -0.001523
v -0.047612 0.002119 0.004894
v -0.045944 0.003618 0.005646
v -0.044504 0.004884 0.006260
v -0.043385 0.009759 -0.000194
v -0.044275 0.005316 0.006475
v -0.043620 0.005801 0.006468
v -0.043015 0.009303 0.000879
v -0.042656 0.009346 0.002179
v -0.043080 0.006922 0.006014
v -0.042222 0.009293 0.001885
v -0.043251 0.007264 0.005567
v -0.042401 0.007710 0.005409
v -0.042098 0.009418 0.002909
v -0.054209 -0.003382 0.000120
v -0.054113 -0.002612 -0.000999
v -0.051963 0.000135 -0.001637
v -0.052052 -0.001950 0.002375
v -0.051494 0.001576 -0.001884
v -0.050811 -0.001612 0.002750
v -0.049169 0.002699 -0.002336
v -0.049524 0.002502 -0.002409
v -0.049925 -0.000596 0.003804
v -0.047870 0.001347 0.005955
v -0.047346 0.001252 0.006256
v -0.046894 0.001888 0.005522
v -0.045584 0.006368 -0.000880
v -0.045895 0.007476 -0.000628
v -0.046034 0.002964 0.005262
v -0.044486 0.008064 -0.000946
v -0.041582 0.007592 0.005922
v -0.040836 0.008711 0.005250
v -0.053934 -0.003567 -0.000095
v -0.053856 -0.003526 0.000751
v -0.053472 -0.003112 0.001217
v -0.052699 -0.000649 -0.002008
v -0.051398 -0.002071 0.002299
v -0.051092 0.000867 -0.001778
v -0.050973 0.001092 -0.002128
v -0.050205 0.001798 -0.002417
v -0.049675 0.001904 -0.002412
v -0.048983 0.000039 0.004372
v -0.048931 -0.000387 0.004514
v -0.048133 0.000816 0.005381
v -0.047893 0.005194 -0.001876
v -0.046755 0.001219 0.006487
v -0.046680 0.002428 0.005218
v -0.045993 0.002379 0.005373
v -0.045201 0.003691 0.005835
v -0.043863 0.007982 -0.000907
v -0.045254 0.004067 0.006037
v -0.044085 0.008794 -0.000544
v -0.043677 0.009169 -0.000593
v -0.044275 0.004604 0.006530
v -0.043411 0.005374 0.006571
v -0.042598 0.009848 0.000021
v -0.042411 0.009325 0.001022
v -0.041462 0.009540 0.001238
v -0.042823 0.006230 0.006487
v -0.041560 0.009692 0.002547
v -0.040875 0.008178 0.005738
v -0.053721 -0.003014 -0.000824
v -0.052998 -0.003431 0.000963
v -0.052824 -0.002256 -0.001082
v -0.053086 -0.001681 -0.001469
v -0.052723 -0.003273 0.001592
v -0.051295 -0.000513 -0.001772
v -0.052145 -0.002268 0.002317
v -0.050312 -0.001041 0.002968
v -0.050056 -0.000831 0.003279
v -0.049817 -0.001086 0.003929
v -0.047059 0.004389 -0.002283
v -0.048518 0.000693 0.004861
v -0.047609 0.000714 0.005592
v -0.047201 0.000702 0.005070
v -0.047423 0.000653 0.006090
v -0.046454 0.001761 0.005441
v -0.046399 0.005612 -0.001460
v -0.044690 0.006850 -0.000899
v -0.044371 0.007437 -0.000879
v -0.045185 0.003152 0.005919
v -0.043311 0.008724 -0.000831
v -0.042268 0.009646 -0.000117
v -0.041910 0.009464 -0.000166
v -0.042184 0.009207 0.000717
v -0.042503 0.006198 0.006474
v -0.041078 0.009664 0.002366
v -0.041006 0.007447 0.006802
v -0.039792 0.009128 0.005167
v -0.039791 0.009944 0.003836
v -0.053352 -0.003629 0.000143
v -0.052182 -0.003223 0.001319
v -0.052024 -0.001049 -0.001758
v -0.051286 0.000362 -0.001692
v -0.050492 0.000880 -0.001782
v -0.048093 0.003337 -0.002263
v -0.047542 0.000447 0.004787
v -0.046003 0.005707 -0.001752
v -0.044998 0.006583 -0.001041
v -0.043487 0.008220 -0.000798
v -0.044281 0.003781 0.006051
v -0.043418 0.003993 0.006724
v -0.041684 0.009514 0.000376
v -0.042582 0.005352 0.006869
v -0.040630 0.009864 0.002673
v -0.040847 0.007292 0.006809
v -0.040543 0.008130 0.005668
v -0.039312 0.010011 0.004205
v -0.053270 -0.003075 -0.000773
v -0.052359 -0.001698 -0.001524
v -0.051365 -0.002440 0.002321
v -0.050240 -0.001726 0.003410
v -0.047781 0.003365 -0.002601
v -0.047646 -0.000178 0.004845
v -0.046677 0.004958 -0.001944
v -0.046165 0.005307 -0.002063
v -0.046650 0.000881 0.006345
v -0.045946 0.001349 0.005860
v -0.043027 0.008372 -0.000663
v -0.042584 0.008720 -0.000742
v -0.041701 0.008944 -0.000563
v -0.043422 0.004401 0.006590
v -0.042679 0.004833 0.006894
v -0.041748 0.005795 0.006904
v -0.041174 0.005845 0.006942
v -0.041661 0.006803 0.006575
v -0.039978 0.007584 0.006724
v -0.038998 0.009426 0.005490
v -0.052977 -0.003645 -0.000362
v -0.052250 -0.002221 -0.001259
v -0.052236 -0.003606 0.000880
v -0.051933 -0.003190 0.001728
v -0.050050 0.000726 -0.001660
v -0.049995 0.001192 -0.002237
v -0.047741 0.003757 -0.002310
v -0.046801 0.000486 0.005869
v -0.046201 0.001032 0.006352
v -0.045046 0.002627 0.005640
v -0.044785 0.002330 0.005533
v -0.044132 0.003444 0.006267
v -0.043083 0.007849 -0.001007
v -0.040854 0.009674 0.000113
v -0.040573 0.009806 0.001329
v -0.040674 0.006698 0.007152
v -0.039668 0.008378 0.005741
v -0.039263 0.010119 0.003079
v -0.052844 -0.003246 -0.000986
v -0.052065 -0.002983 -0.000946
v -0.052046 -0.002457 -0.001098
v -0.051249 -0.001286 -0.001752
v -0.050676 0.000373 -0.001647
v -0.048251 0.002564 -0.002679
v -0.049727 -0.002132 0.003307
v -0.048147 -0.001369 0.004469
v -0.048332 -0.001006 0.004255
v -0.047416 -0.000802 0.004516
v -0.046893 0.000430 0.005409
v -0.046007 0.000271 0.006219
v -0.045455 0.001548 0.005734
v -0.044351 0.006362 -0.001209
v -0.043799 0.002664 0.006272
v -0.043610 0.003219 0.006252
v -0.041187 0.009133 -0.000797
v -0.040474 0.009715 -0.000303
v -0.040218 0.009760 0.001119
v -0.040092 0.010042 0.001744
v -0.038906 0.010272 0.001873
v -0.039044 0.009017 0.005563
v -0.038796 0.010376 0.002788
v -0.038561 0.009059 0.005888
v -0.038529 0.010288 0.004327
v -0.051812 -0.003863 -0.000218
v -0.051771 -0.003566 0.001029
v -0.051556 -0.003334 0.001297
v -0.050308 -0.000518 -0.001889
v -0.049579 0.000242 -0.001814
v -0.049396 0.000645 -0.002185
v -0.049199 0.001681 -0.002352
v -0.048423 0.001764 -0.002617
v -0.046357 0.003057 -0.002684
v -0.046305 0.000038 0.005240
v -0.045397 0.005323 -0.002022
v -0.045658 0.000651 0.006152
v -0.044770 0.005695 -0.002106
v -0.043800 0.006618 -0.001355
v -0.042327 0.006684 -0.001610
v -0.042912 0.002891 0.006562
v -0.041889 0.008041 -0.001192
v -0.042694 0.004310 0.007013
v -0.041706 0.004192 0.007157
v -0.041938 0.004947 0.007064
v -0.040689 0.005278 0.007388
v -0.040320 0.006438 0.007255
v -0.039528 0.006991 0.006983
v -0.039031 0.007389 0.006796
v -0.038901 0.008089 0.006346
v -0.037809 0.009689 0.005658
v -0.052152 -0.003659 -0.000053
v -0.051270 -0.002264 -0.001381
v -0.050558 -0.001554 -0.001805
v -0.050826 -0.002410 0.002482
v -0.050327 -0.002330 0.003014
v -0.048843 0.000924 -0.002392
v -0.049330 -0.002222 0.003659
v -0.047881 0.001803 -0.002610
v -0.047967 0.002680 -0.002578
v -0.047191 -0.001250 0.004685
v -0.046628 -0.000330 0.004949
v -0.046693 -0.000770 0.005066
v -0.044039 0.001522 0.005919
v -0.044496 0.002031 0.005862
v -0.042660 0.003469 0.006587
v -0.040678 0.004567 0.007501
v -0.039251 0.009982 0.000017
v -0.039336 0.010201 0.001211
v -0.038614 0.010107 0.002397
v -0.038448 0.010386 0.003753
v -0.036742 0.010621 0.004717
v -0.051704 -0.003369 -0.000892
v -0.051195 -0.003222 -0.001054
v -0.051007 -0.003811 0.000955
v -0.051394 -0.003846 0.000823
v -0.049036 0.000401 -0.001822
v -0.048900 -0.002208 0.003795
v -0.047204 0.002898 -0.002841
v -0.045581 0.000607 0.005729
v -0.045270 0.001045 0.005572
v -0.044461 0.001586 0.005941
v -0.042789 0.008261 -0.001081
v -0.040370 0.009064 -0.000791
v -0.038697 0.010082 0.000285
v -0.039322 0.009941 0.000823
v -0.038445 0.010405 0.001211
v -0.037913 0.010623 0.001665
v -0.038845 0.006921 0.007470
v -0.037712 0.010578 0.003065
v -0.051401 -0.003872 -0.000104
v -0.050933 -0.002402 -0.001256
v -0.050438 -0.003993 0.001376
v -0.051077 -0.003394 0.001725
v -0.049228 -0.002860 0.002894
v -0.048814 -0.003032 0.003246
v -0.044963 0.005327 -0.002305
v -0.045450 0.000164 0.005403
v -0.043146 0.006689 -0.001324
v -0.043561 0.001946 0.005911
v -0.040599 0.004061 0.007655
v -0.041001 0.004182 0.007296
v -0.038156 0.007342 0.007246
v -0.037278 0.010981 0.001716
v -0.051032 -0.004116 -0.000198
v -0.049794 -0.003369 0.002028
v -0.049453 -0.003526 0.002358
v -0.048422 0.000853 -0.002286
v -0.047256 0.001579 -0.002833
v -0.046953 0.001942 -0.002744
v -0.046583 0.002740 -0.002826
v -0.045979 0.003422 -0.002787
v -0.047086 -0.001769 0.004370
v -0.045888 -0.000458 0.005373
v -0.044971 0.000730 0.005408
v -0.042735 0.006053 -0.001649
v -0.041756 0.003726 0.007246
v -0.039009 0.009935 -0.000454
v -0.038359 0.010166 0.000668
v -0.038673 0.005564 0.007837
v -0.038976 0.006283 0.007619
v -0.037398 0.010703 0.002321
v -0.035577 0.010903 0.004067
v -0.036122 0.009911 0.006139
v -0.035911 0.010675 0.005016
v -0.050655 -0.004212 0.000193
v -0.050870 -0.003405 -0.001168
v -0.049805 -0.001861 -0.001719
v -0.049323 -0.002137 -0.001626
v -0.049357 -0.000629 -0.001944
v -0.048430 -0.000456 -0.002015
v -0.047916 0.000581 -0.002554
v -0.048206 -0.002754 0.003577
v -0.046357 -0.001815 0.004904
v -0.046335 -0.001349 0.004790
v -0.045025 0.003441 -0.002721
v -0.044135 0.004024 -0.002704
v -0.045244 -0.000741 0.005327
v -0.044377 0.000631 0.005451
v -0.043346 0.001388 0.006016
v -0.042539 0.001821 0.005973
v -0.041966 0.006701 -0.001583
v -0.041414 0.006758 -0.001529
v -0.041705 0.007374 -0.001538
v -0.040842 0.007047 -0.001648
v -0.041516 0.008349 -0.001343
v -0.040711 0.008238 -0.001363
v -0.037325 0.010642 0.001112
v -0.037888 0.010501 0.001059
v -0.036466 0.011107 0.001705
v -0.035943 0.009468 0.006559
v -0.049272 -0.001649 -0.001915
v -0.047902 -0.000100 -0.001998
v -0.048711 -0.003521 0.002573
v -0.047854 0.000220 -0.002276
v -0.047235 0.001024 -0.002867
v -0.047735 -0.002912 0.003981
v -0.045860 0.002916 -0.003137
v -0.045943 -0.001326 0.004900
v -0.043878 0.004514 -0.002748
v -0.043374 0.005482 -0.002132
v -0.043005 0.002042 0.006035
v -0.040659 0.007686 -0.001688
v -0.040156 0.008458 -0.001586
v -0.040027 0.009084 -0.001158
v -0.038056 0.010217 -0.000134
v -0.038874 0.004735 0.007980
v -0.037374 0.010483 0.000255
v -0.036730 0.007478 0.007637
v -0.050483 -0.003445 -0.001105
v -0.050095 -0.004136 0.001855
v -0.048377 -0.000995 -0.002055
v -0.049072 -0.003856 0.002224
v -0.048317 -0.003303 0.003163
v -0.047902 -0.003100 0.003446
v -0.045373 -0.001367 0.005341
v -0.044940 -0.000841 0.005380
v -0.044390 -0.000268 0.005757
v -0.043968 0.000311 0.005745
v -0.043292 0.000917 0.006178
v -0.042610 0.005870 -0.002174
v -0.040776 0.002912 0.006908
v -0.038460 0.009764 -0.000546
v -0.037948 0.010113 -0.000675
v -0.037475 0.006289 0.008101
v -0.036710 0.007863 0.007248
v -0.036389 0.007314 0.007693
v -0.035794 0.011171 0.002272
v -0.035188 0.008096 0.007627
v -0.035667 0.010823 0.004610
v -0.050282 -0.004547 0.000098
v -0.050086 -0.003666 -0.001241
v -0.048320 -0.004043 0.002671
v -0.047239 -0.000684 -0.002248
v -0.046390 0.001254 -0.002947
v -0.047424 -0.003021 0.003947
v -0.047644 -0.003435 0.003624
v -0.043078 0.004817 -0.002502
v -0.043499 0.000128 0.005726
v -0.042662 0.000685 0.006060
v -0.041397 0.002346 0.006432
v -0.040401 0.002602 0.007204
v -0.038879 0.009136 -0.001007
v -0.039844 0.003267 0.007319
v -0.041983 0.003242 0.006927
v -0.039241 0.003792 0.007728
v -0.038861 0.004234 0.007987
v -0.037387 0.010527 -0.000316
v -0.037509 0.005761 0.008196
v -0.038046 0.005487 0.008098
v -0.036604 0.010660 0.000675
v -0.036016 0.010905 0.001461
v -0.035381 0.011023 0.000901
v -0.034881 0.011148 0.002869
v -0.035428 0.011238 0.001901
v -0.035001 0.009652 0.006760
v -0.034697 0.011282 0.003739
v -0.034158 0.010103 0.006453
v -0.034348 0.011053 0.004852
v -0.033848 0.011334 0.004617
v -0.049520 -0.004697 0.000063
v -0.049245 -0.002890 -0.001609
v -0.047793 -0.000802 -0.002063
v -0.047235 0.000596 -0.002575
v -0.045611 0.001919 -0.003232
v -0.045219 0.002796 -0.003068
v -0.044349 -0.000718 0.005843
v -0.042213 0.000757 0.006179
v -0.039802 0.008079 -0.001769
v -0.039080 0.003442 0.007899
v -0.038970 0.003115 0.007748
v -0.038350 0.009473 -0.001140
v -0.033943 0.010845 0.005418
v -0.033372 0.010585 0.006491
v -0.049326 -0.004953 0.000921
v -0.048263 -0.001810 -0.002049
v -0.047871 -0.001895 -0.001985
v -0.046478 -0.003068 0.004125
v -0.045218 0.001804 -0.003209
v -0.045508 -0.002048 0.004901
v -0.044411 0.003722 -0.002837
v -0.044426 -0.001595 0.005400
v -0.043080 -0.000043 0.005706
v -0.041546 0.005928 -0.002007
v -0.041553 0.001654 0.005974
v -0.040408 0.007473 -0.001583
v -0.041065 0.002029 0.006341
v -0.040522 0.001786 0.006597
v -0.038803 0.008899 -0.001591
v -0.038351 0.003695 0.008195
v -0.038716 0.003843 0.007870
v -0.037209 0.009932 -0.000754
v -0.037734 0.005279 0.008008
v -0.036228 0.010729 -0.000060
v -0.036468 0.006353 0.008160
v -0.034201 0.011239 0.003368
v -0.034511 0.009042 0.007292
v -0.033411 0.011263 0.004919
v -0.033222 0.011184 0.005626
v -0.049124 -0.003977 -0.001441
v -0.049826 -0.004504 0.000065
v -0.049592 -0.003448 -0.001388
v -0.048857 -0.003425 -0.001764
v -0.049200 -0.004774 0.001516
v -0.048349 -0.004334 0.002034
v -0.047886 -0.004193 0.002359
v -0.046461 -0.000242 -0.002893
v -0.047180 -0.000200 -0.002548
v -0.047139 -0.003862 0.003384
v -0.043893 0.002600 -0.003170
v -0.044748 -0.002149 0.005397
v -0.043438 0.004593 -0.002655
v -0.043798 -0.001663 0.005856
v -0.042912 -0.000602 0.006157
v -0.040736 0.006183 -0.001808
v -0.040141 0.006675 -0.001721
v -0.039360 0.008000 -0.001690
v -0.038012 0.008232 -0.001947
v -0.038215 0.004565 0.008049
v -0.036191 0.010604 -0.000597
v -0.037021 0.005249 0.008220
v -0.034679 0.011447 0.001507
v -0.033031 0.011589 0.003414
v -0.032993 0.011223 0.005286
v -0.049291 -0.004719 -0.000356
v -0.048669 -0.004998 0.001459
v -0.048889 -0.002639 -0.001546
v -0.047486 -0.004685 0.001954
v -0.047224 -0.001308 -0.002201
v -0.046759 -0.000719 -0.002137
v -0.046644 -0.003906 0.003536
v -0.043492 0.002933 -0.003259
v -0.042807 0.003933 -0.002969
v -0.041968 0.004533 -0.002976
v -0.042660 0.005080 -0.002695
v -0.043641 -0.001118 0.005820
v -0.039656 0.007213 -0.001835
v -0.040891 0.002222 0.006888
v -0.036823 0.009539 -0.000971
v -0.035074 0.010904 0.000451
v -0.035546 0.006495 0.008416
v -0.034538 0.007405 0.008191
v -0.034767 0.008183 0.007514
v -0.033154 0.011509 0.004278
v -0.033821 0.009657 0.006975
v -0.033135 0.010285 0.006703
v -0.031692 0.011600 0.005367
v -0.048884 -0.004874 -0.000003
v -0.049089 -0.004952 0.000422
v -0.047952 -0.002507 -0.001877
v -0.046405 -0.000907 -0.002302
v -0.045727 0.000515 -0.003208
v -0.046302 -0.003871 0.004010
v -0.043377 0.003608 -0.002862
v -0.046133 -0.003238 0.004468
v -0.042481 -0.000334 0.006054
v -0.042160 0.000005 0.005857
v -0.041770 0.000302 0.005981
v -0.041375 0.000702 0.005894
v -0.040277 0.006299 -0.002005
v -0.041709 0.001118 0.006014
v -0.039474 0.006576 -0.001812
v -0.039292 0.008542 -0.001494
v -0.037078 0.009164 -0.001246
v -0.037526 0.003844 0.008378
v -0.034359 0.010899 -0.000188
v -0.034501 0.010962 0.000271
v -0.035362 0.005938 0.008576
v -0.034064 0.011394 0.000751
v -0.034395 0.011352 0.001216
v -0.033601 0.011377 0.002712
v -0.032056 0.011882 0.003824
v -0.031914 0.010458 0.007057
v -0.048624 -0.003817 -0.001533
v -0.048300 -0.004127 -0.001676
v -0.048137 -0.003350 -0.001782
v -0.047481 -0.002438 -0.001830
v -0.046825 -0.001494 -0.002146
v -0.045527 -0.000869 -0.002742
v -0.045975 -0.000965 -0.002157
v -0.044250 0.001789 -0.003562
v -0.042853 0.003594 -0.003234
v -0.043145 -0.001528 0.006029
v -0.041956 -0.000597 0.006188
v -0.042229 -0.000983 0.006477
v -0.040556 0.001030 0.006185
v -0.038606 0.007355 -0.001988
v -0.037140 0.004310 0.008380
v -0.036425 0.010057 -0.000958
v -0.036140 0.005159 0.008533
v -0.034577 0.006549 0.008513
v -0.032869 0.011547 0.002507
v -0.033368 0.008784 0.007678
v -0.032227 0.011610 0.004652
v -0.032218 0.009782 0.007437
v -0.048376 -0.005294 0.000743
v -0.047373 -0.003147 -0.001945
v -0.046906 -0.004517 0.002627
v -0.046129 -0.001457 -0.002354
v -0.045969 -0.000073 -0.003060
v -0.044627 -0.003107 0.004822
v -0.043190 -0.002030 0.005761
v -0.042108 0.003853 -0.003024
v -0.041398 0.004445 -0.002925
v -0.041202 0.005581 -0.002660
v -0.040244 0.000610 0.006097
v -0.038722 0.006493 -0.001825
v -0.036439 0.009471 -0.001377
v -0.036084 0.004643 0.008494
v -0.035340 0.005353 0.008743
v -0.035047 0.005121 0.008670
v -0.032834 0.011617 0.001891
v -0.033579 0.007914 0.008073
v -0.032089 0.011819 0.003249
v -0.031478 0.011532 0.005164
v -0.031668 0.010433 0.006859
v -0.030824 0.011816 0.005055
v -0.048383 -0.005294 -0.000159
v -0.048241 -0.004592 -0.001211
v -0.047786 -0.005456 0.000817
v -0.047876 -0.005183 0.001535
v -0.046690 -0.002989 -0.002154
v -0.047264 -0.002046 -0.002215
v -0.046278 -0.004672 0.003026
v -0.045609 -0.000271 -0.003239
v -0.045121 0.000074 -0.003442
v -0.044960 0.000611 -0.003252
v -0.044234 0.001176 -0.003243
v -0.045385 -0.004408 0.003852
v -0.043824 0.001386 -0.003500
v -0.045144 -0.003917 0.004266
v -0.043083 -0.002391 0.005942
v -0.042221 -0.001802 0.006047
v -0.041767 0.005259 -0.002543
v -0.041201 -0.000550 0.006346
v -0.040080 0.005519 -0.002613
v -0.038319 0.006681 -0.002047
v -0.038431 0.006989 -0.001832
v -0.037547 0.007749 -0.001802
v -0.034026 0.006312 0.008766
v -0.033301 0.007074 0.008626
v -0.032992 0.007751 0.008178
v -0.032838 0.008279 0.008088
v -0.032048 0.011672 0.002858
v -0.031802 0.011912 0.002604
v -0.031518 0.011826 0.004280
v -0.031410 0.010336 0.007087
v -0.047937 -0.005407 0.000134
v -0.046018 -0.001828 -0.002100
v -0.044121 0.000916 -0.003622
v -0.043867 0.002081 -0.003486
v -0.043587 0.002534 -0.003548
v -0.041327 -0.001584 0.006728
v -0.041339 -0.001025 0.006608
v -0.040928 0.000055 0.006181
v -0.039515 0.001049 0.006325
v -0.037940 0.007328 -0.002015
v -0.037024 0.008094 -0.001881
v -0.039953 0.002712 0.007342
v -0.036029 0.009137 -0.001521
v -0.035588 0.010012 -0.000971
v -0.035012 0.010333 -0.001093
v -0.033889 0.010595 -0.000402
v -0.034483 0.010746 -0.000751
v -0.033832 0.011343 0.000236
v -0.033597 0.006130 0.008745
v -0.031676 0.011964 0.001908
v -0.032036 0.008615 0.008188
v -0.029828 0.012051 0.005202
v -0.047753 -0.004478 -0.001241
v -0.047549 -0.003728 -0.001737
v -0.047136 -0.003800 -0.001913
v -0.046457 -0.002642 -0.002514
v -0.047352 -0.005422 0.001845
v -0.044790 -0.000831 -0.003037
v -0.044661 -0.000058 -0.003414
v -0.042186 -0.002266 0.006170
v -0.039761 0.004734 -0.003086
v -0.039124 0.005342 -0.003023
v -0.040107 -0.000696 0.006638
v -0.039966 0.000098 0.006302
v -0.036534 0.008466 -0.001603
v -0.035868 0.008644 -0.001464
v -0.035213 0.008855 -0.001603
v -0.036598 0.003127 0.008087
v -0.032844 0.011276 0.000244
v -0.033896 0.010442 -0.000866
v -0.034506 0.005346 0.008818
v -0.032751 0.011206 -0.000192
v -0.032825 0.006855 0.008738
v -0.032072 0.008146 0.008263
v -0.031487 0.009076 0.007915
v -0.030877 0.009936 0.007562
v -0.029318 0.010565 0.007432
v -0.047291 -0.005022 -0.001244
v -0.047098 -0.004307 -0.001632
v -0.046109 -0.002929 -0.002163
v -0.046430 -0.002181 -0.002257
v -0.045884 -0.004642 0.003560
v -0.044971 -0.004384 0.004358
v -0.044394 -0.003469 0.005062
v -0.041456 0.004030 -0.003252
v -0.041158 -0.002016 0.006547
v -0.039267 0.004978 -0.003300
v -0.040328 -0.001283 0.007065
v -0.036870 0.007313 -0.001793
v -0.037950 0.001974 0.007131
v -0.036835 0.002380 0.007573
v -0.035862 0.003916 0.008704
v -0.034950 0.004177 0.008909
v -0.034397 0.004865 0.008731
v -0.032171 0.011426 0.000464
v -0.032201 0.011699 0.001137
v -0.030014 0.012212 0.002966
v -0.030291 0.010994 0.006627
v -0.029346 0.011120 0.006942
v -0.047467 -0.005819 -0.000027
v -0.047041 -0.005749 0.000015
v -0.046948 -0.006128 0.000606
v -0.047176 -0.005714 0.001222
v -0.045617 -0.001617 -0.002627
v -0.044796 -0.004926 0.003654
v -0.042609 0.001708 -0.003925
v -0.042233 0.002353 -0.003588
v -0.043002 -0.003392 0.005377
v -0.041981 -0.003090 0.006085
v -0.042009 -0.002671 0.005981
v -0.039969 0.003713 -0.003342
v -0.040118 -0.001599 0.007262
v -0.039136 0.000607 0.006262
v -0.039500 0.005707 -0.002825
v -0.038875 0.000904 0.006348
v -0.036197 0.007505 -0.001755
v -0.035192 0.003769 0.008748
v -0.034034 0.010004 -0.001239
v -0.033570 0.005238 0.008927
v -0.031955 0.007313 0.008762
v -0.030323 0.009540 0.008009
v -0.030362 0.008918 0.008346
v -0.029938 0.011900 0.004735
v -0.029987 0.012117 0.004208
v -0.046437 -0.005956 0.001222
v -0.046114 -0.003924 -0.002065
v -0.045810 -0.003184 -0.002250
v -0.046428 -0.005708 0.001823
v -0.045776 -0.002857 -0.002583
v -0.045968 -0.005259 0.002267
v -0.044092 -0.000045 -0.003396
v -0.043625 -0.000469 -0.003544
v -0.043960 0.000262 -0.003690
v -0.043467 0.000389 -0.003884
v -0.042586 -0.003650 0.005673
v -0.039106 -0.002208 0.007140
v -0.040713 0.002640 -0.003679
v -0.040236 0.003403 -0.003525
v -0.039631 0.004047 -0.003436
v -0.040865 -0.002239 0.006847
v -0.041053 -0.002740 0.006486
v -0.041418 -0.002539 0.006174
v -0.039836 -0.001681 0.007331
v -0.038317 0.005611 -0.002811
v -0.039713 -0.000841 0.006671
v -0.038706 0.000541 0.006198
v -0.038276 0.000384 0.006322
v -0.036464 0.006921 -0.002085
v -0.036955 0.006739 -0.001896
v -0.034349 0.008940 -0.001501
v -0.034001 0.009653 -0.001401
v -0.035068 0.003304 0.008875
v -0.034243 0.003657 0.009186
v -0.034130 0.004107 0.009051
v -0.032665 0.010855 -0.001328
v -0.031944 0.011165 -0.000011
v -0.032520 0.006278 0.008951
v -0.031473 0.011482 0.000540
v -0.030815 0.011832 0.000963
v -0.031801 0.006705 0.008925
v -0.031347 0.007565 0.008789
v -0.030013 0.009838 0.007809
v -0.029230 0.012109 0.004105
v -0.028737 0.012234 0.005424
v -0.028849 0.011436 0.006647
v -0.045199 -0.002734 -0.002823
v -0.045312 -0.003222 -0.002217
v -0.044491 -0.001639 -0.003144
v -0.044405 -0.004771 0.004163
v -0.043077 -0.004133 0.004830
v -0.040353 0.003027 -0.003726
v -0.037766 0.005860 -0.002986
v -0.038916 -0.000175 0.006695
v -0.035711 0.007931 -0.001814
v -0.037247 0.001679 0.007039
v -0.035191 0.007225 -0.001732
v -0.035341 0.008374 -0.001534
v -0.032563 0.010731 -0.000958
v -0.032744 0.010968 -0.000403
v -0.032755 0.005429 0.009153
v -0.030247 0.012006 0.001537
v -0.029988 0.012099 0.002356
v -0.029827 0.009235 0.008172
v -0.029457 0.012155 0.002904
v -0.028979 0.012094 0.004902
v -0.028770 0.010785 0.007401
v -0.028456 0.012286 0.005160
v -0.046639 -0.006170 0.000049
v -0.046069 -0.005963 0.001622
v -0.045153 -0.002170 -0.002795
v -0.045398 -0.005290 0.003122
v -0.044635 -0.002356 -0.002808
v -0.045023 -0.005210 0.003362
v -0.043203 -0.000448 -0.003463
v -0.043125 -0.000210 -0.003757
v -0.043047 0.000574 -0.003809
v -0.043483 -0.004631 0.004441
v -0.042833 -0.004583 0.005028
v -0.042109 0.001685 -0.003886
v -0.041352 0.002175 -0.003915
v -0.038246 0.004462 -0.003462
v -0.037469 0.005607 -0.003160
v -0.038162 -0.000079 0.006611
v -0.038094 0.000930 0.006451
v -0.036347 0.001758 0.007281
v -0.035839 0.001884 0.007440
v -0.034565 0.007870 -0.001660
v -0.036394 0.002226 0.008002
v -0.033554 0.009457 -0.001390
v -0.033076 0.010536 -0.001674
v -0.033312 0.004937 0.008854
v -0.032446 0.005368 0.009047
v -0.031480 0.011428 0.000114
v -0.031294 0.007136 0.008901
v -0.029135 0.012081 0.002339
v -0.029025 0.012351 0.003245
v -0.028868 0.010117 0.007941
v -0.028606 0.009824 0.008211
v -0.046825 -0.004904 -0.001258
v -0.046367 -0.004684 -0.001472
v -0.046035 -0.004551 -0.001861
v -0.045701 -0.006406 0.001313
v -0.045180 -0.005889 0.001985
v -0.044515 -0.006119 0.002656
v -0.042758 0.000857 -0.003679
v -0.044472 -0.005281 0.003809
v -0.041319 0.001452 -0.004003
v -0.041748 0.001037 -0.004032
v -0.038685 0.004517 -0.003513
v -0.038176 0.004983 -0.003203
v -0.037738 0.005289 -0.003347
v -0.035625 0.007062 -0.001946
v -0.035650 0.006861 -0.002538
v -0.036743 0.001352 0.006845
v -0.033811 0.008783 -0.001381
v -0.032542 0.009936 -0.001421
v -0.033314 0.003835 0.009150
v -0.033585 0.004129 0.008971
v -0.032002 0.010669 -0.000695
v -0.032626 0.004659 0.009179
v -0.031829 0.005611 0.009226
v -0.031318 0.006719 0.008926
v -0.030591 0.007130 0.009094
v -0.028578 0.012289 0.003245
v -0.028045 0.012259 0.004378
v -0.027477 0.012099 0.005937
v -0.027808 0.012407 0.005256
v -0.046255 -0.005557 -0.001266
v -0.045369 -0.004529 -0.002112
v -0.045352 -0.006315 0.001595
v -0.044071 -0.006023 0.002959
v -0.041985 0.000112 -0.004006
v -0.038967 0.003224 -0.003896
v -0.039526 0.003610 -0.003777
v -0.038528 0.004090 -0.003382
v -0.038196 -0.001042 0.007499
v -0.037199 0.000764 0.006490
v -0.036717 0.001116 0.006339
v -0.032580 0.010306 -0.001773
v -0.033753 0.003330 0.009059
v -0.032722 0.003866 0.009129
v -0.029359 0.011766 0.000634
v -0.029957 0.011771 0.001003
v -0.030794 0.006440 0.009259
v -0.027600 0.012124 0.004806
v -0.027976 0.010528 0.007688
v -0.045839 -0.005845 -0.001567
v -0.045782 -0.004943 -0.001691
v -0.044498 -0.003246 -0.003102
v -0.042846 -0.000808 -0.003572
v -0.041455 0.000244 -0.004189
v -0.041006 0.002173 -0.004346
v -0.039586 0.002831 -0.003856
v -0.041678 -0.004295 0.005451
v -0.038906 0.003895 -0.003510
v -0.038781 -0.002489 0.007461
v -0.036938 0.005874 -0.003308
v -0.038462 -0.001857 0.007486
v -0.037620 -0.001474 0.007723
v -0.038015 -0.000557 0.006922
v -0.037279 -0.000175 0.006844
v -0.036555 0.000739 0.006202
v -0.036232 0.001520 0.006826
v -0.034650 0.007234 -0.002144
v -0.035129 0.001661 0.007786
v -0.035905 0.001959 0.007892
v -0.032894 0.003337 0.009223
v -0.031687 0.010558 -0.000744
v -0.031702 0.010793 -0.001316
v -0.032212 0.004469 0.009137
v -0.030774 0.010802 -0.000242
v -0.031588 0.005143 0.009184
v -0.031095 0.005704 0.009211
v -0.029425 0.007320 0.009176
v -0.030235 0.006717 0.009224
v -0.028120 0.012154 0.002503
v -0.028497 0.009499 0.008279
v -0.027927 0.009905 0.008263
v -0.027409 0.011339 0.007158
v -0.026880 0.012217 0.006019
v -0.045975 -0.006303 -0.000810
v -0.045883 -0.006549 0.000441
v -0.046000 -0.006338 0.000001
v -0.045368 -0.005582 -0.001804
v -0.045543 -0.006437 0.000727
v -0.044374 -0.003891 -0.002614
v -0.044185 -0.006238 0.002346
v -0.042941 -0.005095 0.004246
v -0.040365 0.002569 -0.004083
v -0.036965 -0.000542 0.007261
v -0.035383 0.006618 -0.002706
v -0.034906 0.006811 -0.002879
v -0.035865 0.001315 0.006598
v -0.033476 0.008167 -0.001409
v -0.035374 0.002658 0.008431
v -0.032085 0.009443 -0.001473
v -0.032231 0.003713 0.009152
v -0.030497 0.005868 0.009402
v -0.029865 0.006383 0.009364
v -0.029170 0.011640 0.000601
v -0.027489 0.009958 0.008313
v -0.027055 0.012453 0.004355
v -0.027160 0.012330 0.005243
v -0.027186 0.010761 0.007794
v -0.026386 0.011842 0.006914
v -0.026399 0.012368 0.005618
v -0.045099 -0.004736 -0.001991
v -0.041109 0.000530 -0.004093
v -0.042440 -0.005015 0.004761
v -0.041267 -0.004455 0.005806
v -0.039168 0.002371 -0.004074
v -0.039330 -0.002912 0.007105
v -0.037983 -0.001951 0.007537
v -0.037890 -0.002313 0.007688
v -0.036440 0.004786 -0.003660
v -0.035396 0.005657 -0.003760
v -0.036150 0.000156 0.006696
v -0.035323 0.001612 0.007301
v -0.034136 0.001730 0.007962
v -0.032977 0.008828 -0.001294
v -0.032562 0.003062 0.009069
v -0.030411 0.010629 -0.000677
v -0.031687 0.004345 0.009335
v -0.030106 0.010723 -0.000226
v -0.030775 0.004604 0.009361
v -0.031107 0.005152 0.009363
v -0.029086 0.007298 0.009147
v -0.028735 0.007699 0.009207
v -0.027189 0.012333 0.002697
v -0.027770 0.009015 0.008743
v -0.027462 0.012473 0.003295
v -0.027120 0.010011 0.008225
v -0.026529 0.012555 0.004529
v -0.026551 0.012677 0.005223
v -0.026307 0.010710 0.008073
v -0.026329 0.011167 0.007636
v -0.026167 0.012052 0.006334
v -0.044360 -0.004278 -0.002565
v -0.044288 -0.004800 -0.002299
v -0.043980 -0.003221 -0.003097
v -0.042398 -0.005506 0.004424
v -0.041639 -0.004929 0.005023
v -0.037908 0.003520 -0.003671
v -0.037553 0.003900 -0.003727
v -0.036794 -0.001025 0.007574
v -0.035740 0.000862 0.006660
v -0.034696 0.001520 0.007388
v -0.028856 0.011752 0.001120
v -0.030079 0.005720 0.009340
v -0.027989 0.011933 0.001395
v -0.028821 0.007120 0.009325
v -0.027601 0.012138 0.002024
v -0.026080 0.012416 0.004806
v -0.026100 0.012260 0.005512
v -0.025394 0.012068 0.006611
v -0.045005 -0.006854 -0.000730
v -0.045509 -0.006377 -0.000659
v -0.045215 -0.005855 -0.001618
v -0.044641 -0.006946 0.000959
v -0.044866 -0.006430 0.002039
v -0.043726 -0.003432 -0.003170
v -0.042684 -0.002841 -0.003645
v -0.043226 -0.006420 0.003206
v -0.040943 -0.000940 -0.004143
v -0.040054 0.000911 -0.004556
v -0.041107 -0.005466 0.004770
v -0.041203 -0.004992 0.005438
v -0.039152 -0.003984 0.006451
v -0.037467 -0.002059 0.007954
v -0.035981 -0.000626 0.007307
v -0.035949 0.000065 0.006592
v -0.033141 0.008246 -0.001751
v -0.035543 0.000548 0.006576
v -0.034950 0.000886 0.007250
v -0.034015 0.001369 0.007738
v -0.031996 0.008427 -0.001553
v -0.031888 0.008968 -0.001286
v -0.031401 0.010145 -0.001703
v -0.030366 0.010856 -0.001100
v -0.031402 0.010960 -0.000207
v -0.029374 0.010772 -0.000047
v -0.028216 0.011723 0.000762
v -0.029011 0.006302 0.009586
v -0.028022 0.007308 0.009448
v -0.026714 0.012189 0.002621
v -0.027015 0.008541 0.009050
v -0.027225 0.009268 0.008606
v -0.025349 0.012629 0.005182
v -0.025409 0.011587 0.007434
v -0.044870 -0.006202 -0.001703
v -0.044788 -0.007113 0.000089
v -0.045362 -0.006799 -0.000225
v -0.044439 -0.005950 -0.001844
v -0.041829 -0.000868 -0.004028
v -0.041026 -0.001549 -0.004122
v -0.039691 0.001057 -0.004984
v -0.039749 0.001656 -0.004664
v -0.040681 -0.005400 0.005248
v -0.038396 0.002565 -0.004322
v -0.039980 -0.004778 0.005842
v -0.036992 0.003885 -0.003766
v -0.035874 0.005221 -0.003685
v -0.036882 -0.002066 0.007924
v -0.034081 0.006555 -0.003415
v -0.034507 0.006395 -0.003214
v -0.032739 0.007629 -0.002540
v -0.030500 0.009646 -0.001499
v -0.031563 0.009480 -0.001654
v -0.030920 0.009842 -0.001478
v -0.031059 0.003130 0.009288
v -0.030287 0.010249 -0.001490
v -0.031517 0.003681 0.009245
v -0.029820 0.010223 -0.000973
v -0.030847 0.004013 0.009325
v -0.028692 0.005903 0.009546
v -0.026167 0.012609 0.003363
v -0.026582 0.008904 0.008854
v -0.026373 0.009411 0.008770
v -0.025600 0.010696 0.008277
v -0.025192 0.012247 0.005701
v -0.025310 0.010483 0.008354
v -0.025316 0.011276 0.007635
v -0.025089 0.012090 0.006440
v -0.024794 0.011331 0.007701
v -0.024695 0.012085 0.006557
v -0.044512 -0.007320 -0.000057
v -0.044646 -0.006882 -0.000511
v -0.044402 -0.005250 -0.002000
v -0.044463 -0.006889 0.000620
v -0.042766 -0.006486 0.003255
v -0.042834 -0.005531 0.003951
v -0.041226 -0.000382 -0.004014
v -0.041290 -0.005763 0.004519
v -0.039318 0.001932 -0.004855
v -0.039582 -0.004872 0.006160
v -0.037179 -0.002560 0.007712
v -0.035255 0.000222 0.006821
v -0.034147 0.000922 0.007480
v -0.031335 0.008799 -0.001616
v -0.030978 0.002120 0.008684
v -0.032051 0.003224 0.009262
v -0.029944 0.003986 0.009535
v -0.029497 0.005395 0.009545
v -0.030382 0.005057 0.009323
v -0.028501 0.005619 0.009695
v -0.027919 0.006477 0.009701
v -0.026273 0.012311 0.002425
v -0.027479 0.007304 0.009444
v -0.026651 0.008124 0.009223
v -0.024733 0.011003 0.007967
v -0.044203 -0.006066 -0.002005
v -0.043922 -0.007423 0.000048
v -0.043824 -0.005344 -0.002440
v -0.043466 -0.004067 -0.002755
v -0.042925 -0.003395 -0.002991
v -0.042448 -0.003340 -0.003452
v -0.041886 -0.002326 -0.003956
v -0.039185 0.001134 -0.004908
v -0.038512 0.001721 -0.004858
v -0.037393 0.003381 -0.004196
v -0.036041 0.004554 -0.004092
v -0.036182 -0.002062 0.008061
v -0.034014 0.005908 -0.003531
v -0.035497 -0.000766 0.007357
v -0.033507 0.006739 -0.003364
v -0.032312 0.007670 -0.002541
v -0.031999 0.007687 -0.002502
v -0.030970 0.008760 -0.001619
v -0.030723 0.009169 -0.001693
v -0.029803 0.009838 -0.001200
v -0.029684 0.004514 0.009520
v -0.027532 0.011580 0.000797
v -0.026966 0.011945 0.001992
v -0.025845 0.012394 0.003082
v -0.026168 0.008364 0.009080
v -0.025634 0.012532 0.003949
v -0.024473 0.012011 0.006444
v -0.044273 -0.007310 -0.000407
v -0.044092 -0.006431 -0.001741
v -0.043753 -0.005785 -0.002218
v -0.043569 -0.007436 0.001502
v -0.043310 -0.005020 -0.002707
v -0.042812 -0.007072 0.002377
v -0.042195 -0.003704 -0.003255
v -0.043281 -0.006583 0.002711
v -0.037677 0.002692 -0.004595
v -0.036516 0.004251 -0.003943
v -0.036957 -0.002910 0.007917
v -0.035567 -0.001497 0.008008
v -0.035490 -0.002118 0.008171
v -0.034957 -0.001123 0.007838
v -0.034874 -0.000214 0.007195
v -0.034147 0.000444 0.007588
v -0.034527 -0.000414 0.007145
v -0.032268 0.007580 -0.003016
v -0.033412 0.000624 0.007740
v -0.032894 0.001338 0.007927
v -0.031080 0.008391 -0.001934
v -0.030619 0.008425 -0.001030
v -0.030075 0.008918 -0.000696
v -0.029171 0.009845 -0.000703
v -0.028187 0.005329 0.009663
v -0.027018 0.011772 0.001447
v -0.026209 0.011741 0.001383
v -0.026630 0.007699 0.009452
v -0.025280 0.012525 0.003293
v -0.025727 0.009329 0.008853
v -0.024887 0.012268 0.004934
v -0.024312 0.010917 0.008232
v -0.042588 -0.004329 -0.003041
v -0.039126 0.000629 -0.005194
v -0.036181 -0.002574 0.008216
v -0.033090 0.006956 -0.003528
v -0.031675 0.007815 -0.002805
v -0.033130 0.000230 0.008084
v -0.030790 0.003635 0.009279
v -0.029259 0.009165 -0.000641
v -0.028977 0.004835 0.009643
v -0.025749 0.008061 0.009361
v -0.024905 0.012370 0.003076
v -0.024859 0.010016 0.008660
v -0.024215 0.012257 0.004576
v -0.023620 0.011185 0.007842
v -0.023804 0.011488 0.007549
v -0.023884 0.012098 0.006477
v -0.043769 -0.007226 -0.000461
v -0.043569 -0.006132 -0.002019
v -0.042986 -0.007256 0.001804
v -0.042521 -0.007159 0.001980
v -0.041505 -0.002966 -0.003744
v -0.041225 -0.002694 -0.004290
v -0.041438 -0.006742 0.003364
v -0.041917 -0.007145 0.002921
v -0.039259 0.000251 -0.004857
v -0.039813 -0.005255 0.005515
v -0.039604 -0.005961 0.005068
v -0.038872 0.001309 -0.004799
v -0.037809 0.001676 -0.004860
v -0.036509 0.002519 -0.004629
v -0.032901 0.006162 -0.003715
v -0.034107 -0.000896 0.007794
v -0.033805 -0.000420 0.007695
v -0.032650 0.000389 0.008149
v -0.031171 0.007877 -0.002786
v -0.030309 0.008473 -0.001562
v -0.030457 0.008625 -0.002134
v -0.029946 0.008656 -0.001040
v -0.028570 0.009516 -0.001025
v -0.028846 0.009718 -0.000638
v -0.025999 0.011584 0.000986
v -0.026761 0.006331 0.009907
v -0.025431 0.012182 0.002470
v -0.025815 0.011972 0.001776
v -0.025248 0.008984 0.009043
v -0.022935 0.016523 -0.001987
v -0.024747 0.009365 0.008745
v -0.024202 0.012472 0.004059
v -0.022867 0.016989 -0.002800
v -0.023682 0.010363 0.008549
v -0.024004 0.010574 0.008473
v -0.023432 0.011938 0.006745
v -0.023351 0.012229 0.006224
v -0.043112 -0.007902 0.000291
v -0.043299 -0.005439 -0.002464
v -0.042978 -0.007661 0.001424
v -0.041138 -0.003448 -0.003765
v -0.041537 -0.001697 -0.004142
v -0.039491 -0.000989 -0.004741
v -0.040791 -0.005812 0.004944
v -0.038834 0.000289 -0.004794
v -0.038565 0.000523 -0.005183
v -0.038859 -0.004585 0.006553
v -0.037097 -0.004153 0.007160
v -0.036942 0.003710 -0.004261
v -0.034939 0.003559 -0.004553
v -0.036698 -0.004299 0.007524
v -0.035597 -0.003430 0.008254
v -0.035787 -0.003048 0.008052
v -0.033128 0.005833 -0.003942
v -0.034389 -0.001718 0.008306
v -0.032523 0.006526 -0.003755
v -0.032932 -0.000470 0.008169
v -0.030033 0.008719 -0.002378
v -0.029758 0.008623 -0.001589
v -0.029500 0.008885 -0.002285
v -0.028349 0.009701 -0.000611
v -0.029040 0.003806 0.009547
v -0.028069 0.004739 0.009656
v -0.027531 0.005973 0.009763
v -0.024803 0.012086 0.002413
v -0.025723 0.007658 0.009550
v -0.024316 0.012319 0.003249
v -0.023383 0.015657 -0.001325
v -0.025271 0.008021 0.009375
v -0.024434 0.009194 0.008961
v -0.023866 0.012405 0.003550
v -0.023756 0.012168 0.004784
v -0.022970 0.015533 -0.000850
v -0.022424 0.015974 -0.000518
v -0.023102 0.011305 0.007819
v -0.022958 0.012129 0.006614
v -0.043414 -0.007758 -0.000241
v -0.043155 -0.006778 -0.001854
v -0.042712 -0.006503 -0.002111
v -0.042722 -0.005625 -0.002887
v -0.042826 -0.007757 0.000560
v -0.042523 -0.005207 -0.003059
v -0.041759 -0.003930 -0.003152
v -0.042206 -0.007147 0.002432
v -0.041555 -0.007087 0.002922
v -0.040509 -0.003231 -0.004067
v -0.039227 -0.006451 0.004850
v -0.038038 -0.005381 0.006200
v -0.039286 -0.005486 0.005860
v -0.039131 -0.005086 0.006163
v -0.033791 0.005887 -0.003822
v -0.033405 -0.000542 0.007870
v -0.031816 0.007037 -0.003412
v -0.031024 0.007637 -0.003322
v -0.031925 0.001371 0.008111
v -0.030828 0.008089 -0.002993
v -0.030060 0.002202 0.008845
v -0.028439 0.009677 -0.001597
v -0.027174 0.005360 0.009824
v -0.026514 0.006062 0.009884
v -0.025276 0.011790 0.001724
v -0.023906 0.014886 -0.001461
v -0.024231 0.014825 -0.002906
v -0.023456 0.015898 -0.002239
v -0.023362 0.015906 -0.002627
v -0.024272 0.008436 0.009408
v -0.022755 0.016710 -0.002486
v -0.022774 0.016135 -0.000985
v -0.022748 0.012155 0.006336
v -0.022920 0.010490 0.008492
v -0.022960 0.010919 0.008180
v -0.042786 -0.007167 -0.001249
v -0.041187 -0.003866 -0.003423
v -0.040792 -0.002374 -0.004473
v -0.038173 -0.000219 -0.005050
v -0.037360 0.001936 -0.005035
v -0.037581 -0.004870 0.006622
v -0.035222 -0.002591 0.008341
v -0.034438 -0.002260 0.008446
v -0.033522 -0.001918 0.008509
v -0.033757 -0.001422 0.008146
v -0.033310 -0.001074 0.007913
v -0.032202 -0.000140 0.008412
v -0.030866 0.001530 0.008383
v -0.028328 0.009551 -0.001735
v -0.028032 0.009423 -0.000802
v -0.028697 0.004162 0.009488
v -0.027440 0.004631 0.009803
v -0.025477 0.011515 0.001023
v -0.025049 0.013610 -0.003337
v -0.024637 0.014121 -0.002951
v -0.024811 0.011660 0.001192
v -0.024180 0.013877 -0.001174
v -0.025375 0.006563 0.009958
v -0.025534 0.007061 0.009798
v -0.024194 0.012190 0.002672
v -0.023562 0.014395 -0.000726
v -0.023378 0.015009 -0.000814
v -0.023761 0.008738 0.009254
v -0.023899 0.009058 0.009121
v -0.021941 0.015598 -0.000651
v -0.023058 0.012097 0.004847
v -0.022353 0.012061 0.006643
v -0.022490 0.011195 0.007908
v -0.022126 0.012022 0.006442
v -0.043034 -0.008188 -0.000353
v -0.042968 -0.007787 -0.000906
v -0.041716 -0.005938 -0.003106
v -0.042284 -0.005582 -0.002902
v -0.041359 -0.008150 0.001391
v -0.041005 -0.004471 -0.003413
v -0.042217 -0.004854 -0.002971
v -0.040049 -0.002597 -0.004585
v -0.039658 -0.002079 -0.004725
v -0.038886 -0.001426 -0.005018
v -0.038227 -0.000787 -0.004999
v -0.039183 -0.000623 -0.004648
v -0.037718 0.000065 -0.005349
v -0.039119 -0.006102 0.005475
v -0.037184 0.001071 -0.005208
v -0.035606 0.002464 -0.004917
v -0.035161 0.002982 -0.004620
v -0.037054 -0.004881 0.007082
v -0.034248 0.003803 -0.004408
v -0.034253 0.005600 -0.003712
v -0.034440 0.004879 -0.004129
v -0.032514 0.006009 -0.004136
v -0.031687 0.006279 -0.003887
v -0.032519 -0.001186 0.008292
v -0.031277 0.000367 0.008873
v -0.029795 0.008390 -0.002701
v -0.029313 0.008584 -0.002941
v -0.031436 0.000740 0.008599
v -0.030582 0.000784 0.008797
v -0.030332 0.001831 0.008162
v -0.027777 0.009829 -0.001910
v -0.027580 0.009515 -0.001219
v -0.026781 0.010178 -0.000104
v -0.025862 0.010924 0.000537
v -0.026914 0.004942 0.009760
v -0.024980 0.013392 -0.002656
v -0.026147 0.005396 0.009982
v -0.026117 0.006029 0.009985
v -0.024041 0.014453 -0.003195
v -0.023565 0.015200 -0.003116
v -0.022286 0.015857 -0.001333
v -0.023202 0.009557 0.008960
v -0.022617 0.012173 0.004447
v -0.021654 0.015570 -0.001050
v -0.021863 0.011129 0.007931
v -0.042231 -0.007330 -0.001689
v -0.042397 -0.007694 0.001502
v -0.040186 -0.003075 -0.004490
v -0.036337 0.000961 -0.005547
v -0.037786 -0.005719 0.005987
v -0.033798 -0.002496 0.008548
v -0.032868 -0.001129 0.008281
v -0.031269 0.007047 -0.003713
v -0.031661 -0.000339 0.008511
v -0.030338 0.001465 0.008119
v -0.029508 0.002517 0.008738
v -0.027961 0.003736 0.009650
v -0.026900 0.009726 -0.000448
v -0.026153 0.010442 -0.000291
v -0.027245 0.004140 0.009667
v -0.025679 0.010847 0.000044
v -0.024525 0.013185 -0.001680
v -0.025567 0.005754 0.010021
v -0.025099 0.006435 0.010061
v -0.023302 0.012162 0.002795
v -0.022736 0.015727 -0.002916
v -0.022434 0.015115 -0.001006
v -0.023628 0.008431 0.009435
v -0.023092 0.012270 0.003982
v -0.021774 0.015737 -0.001899
v -0.022517 0.016633 -0.002049
v -0.023368 0.008370 0.009389
v -0.022301 0.010238 0.008822
v -0.022337 0.010915 0.008104
v -0.021942 0.012158 0.005876
v -0.021704 0.011856 0.006838
v -0.042233 -0.008434 -0.000373
v -0.042603 -0.008367 0.000038
v -0.042474 -0.007567 -0.001187
v -0.042157 -0.007910 -0.001094
v -0.041800 -0.007213 -0.001750
v -0.041713 -0.006426 -0.002665
v -0.041315 -0.007802 0.001689
v -0.040375 -0.004235 -0.003765
v -0.038858 -0.002117 -0.005011
v -0.040553 -0.007189 0.003540
v -0.038574 -0.001632 -0.004906
v -0.037846 -0.000423 -0.004944
v -0.037092 0.000451 -0.005499
v -0.037792 -0.006378 0.005564
v -0.035257 -0.004767 0.007467
v -0.032356 0.005327 -0.004094
v -0.031575 -0.000670 0.008662
v -0.029475 0.001932 0.008312
v -0.027373 0.009397 -0.001502
v -0.026694 0.009719 -0.001520
v -0.027380 0.009655 -0.002075
v -0.026585 0.009784 -0.000784
v -0.026800 0.003851 0.009910
v -0.025713 0.010080 -0.000568
v -0.025240 0.013069 -0.003323
v -0.026492 0.004624 0.009953
v -0.024894 0.012907 -0.003427
v -0.024737 0.011052 0.000722
v -0.024664 0.012760 -0.002002
v -0.024298 0.012818 -0.001456
v -0.024628 0.011747 0.001776
v -0.023510 0.013685 -0.001114
v -0.024613 0.006243 0.010076
v -0.023061 0.015345 -0.003041
v -0.023925 0.007576 0.009663
v -0.023660 0.012086 0.002606
v -0.022857 0.012085 0.003290
v -0.022473 0.012087 0.003376
v -0.023724 0.008067 0.009601
v -0.021530 0.015362 -0.000357
v -0.021557 0.012087 0.005325
v -0.021734 0.010773 0.008258
v -0.021101 0.011889 0.006757
v -0.021506 0.011916 0.006550
v -0.021251 0.011041 0.007995
v -0.041884 -0.008491 0.000251
v -0.041772 -0.007742 -0.001191
v -0.041379 -0.008456 0.000445
v -0.040972 -0.005267 -0.003186
v -0.040698 -0.005839 -0.003225
v -0.040605 -0.004411 -0.003398
v -0.040142 -0.003737 -0.004112
v -0.039689 -0.003149 -0.004513
v -0.039602 -0.002676 -0.005012
v -0.036558 0.000220 -0.005489
v -0.035593 0.001685 -0.005066
v -0.037333 -0.006030 0.006270
v -0.035080 0.002784 -0.005138
v -0.034642 0.002430 -0.005325
v -0.033755 0.003314 -0.004699
v -0.034391 -0.003955 0.008113
v -0.032851 -0.002632 0.008881
v -0.032194 -0.001991 0.008757
v -0.030090 0.007236 -0.003546
v -0.030764 0.000154 0.008900
v -0.030008 0.000258 0.009067
v -0.024900 0.011932 -0.002494
v -0.025255 0.012345 -0.002470
v -0.025596 0.005109 0.009976
v -0.024425 0.012391 -0.002106
v -0.024250 0.011241 0.001075
v -0.023840 0.011287 0.001091
v -0.025012 0.005701 0.010032
v -0.022915 0.014064 -0.000903
v -0.022347 0.014580 -0.000861
v -0.023556 0.007456 0.009801
v -0.022690 0.008773 0.009348
v -0.021011 0.015050 -0.000458
v -0.021111 0.011995 0.005775
v -0.021701 0.012027 0.005621
v -0.021846 0.010248 0.008769
v -0.021135 0.010778 0.008147
v -0.039951 -0.004913 -0.003621
v -0.041096 -0.007730 0.002234
v -0.039675 -0.003968 -0.004269
v -0.038211 -0.006999 0.005022
v -0.037074 -0.000277 -0.005382
v -0.034975 0.001894 -0.005283
v -0.035026 -0.005128 0.007221
v -0.037404 -0.005497 0.006628
v -0.032580 0.004210 -0.004463
v -0.031796 0.004618 -0.004516
v -0.033276 -0.003154 0.008805
v -0.031264 0.006555 -0.004051
v -0.030267 0.006752 -0.003889
v -0.030548 -0.000336 0.009065
v -0.029623 0.007898 -0.003443
v -0.028166 0.008973 -0.002616
v -0.029932 0.000800 0.008826
v -0.029388 0.001576 0.008291
v -0.028855 0.001400 0.008479
v -0.028822 0.001853 0.008342
v -0.026562 0.010255 -0.002410
v -0.026257 0.009775 -0.001274
v -0.024666 0.010871 0.000162
v -0.023923 0.012153 -0.001670
v -0.023775 0.014190 -0.003088
v -0.023709 0.013232 -0.001084
v -0.023723 0.011825 0.002007
v -0.022645 0.015617 -0.003186
v -0.021551 0.015862 -0.003401
v -0.023256 0.007340 0.009904
v -0.022726 0.011707 0.002550
v -0.022282 0.014035 -0.000838
v -0.021762 0.015843 -0.002941
v -0.021810 0.012012 0.003440
v -0.022571 0.008377 0.009586
v -0.022175 0.008704 0.009404
v -0.022013 0.009294 0.009246
v -0.020497 0.010667 0.008244
v -0.041776 -0.008468 -0.000179
v -0.041447 -0.008634 -0.000444
v -0.040947 -0.006493 -0.002848
v -0.040206 -0.008204 0.002432
v -0.036936 -0.001352 -0.005314
v -0.037797 -0.007317 0.004857
v -0.035854 0.000737 -0.005499
v -0.033637 0.002819 -0.004994
v -0.034808 -0.004888 0.007811
v -0.032781 0.003783 -0.004718
v -0.032257 0.004563 -0.004528
v -0.031633 0.004983 -0.004297
v -0.031578 0.005571 -0.004222
v -0.032710 -0.003274 0.008826
v -0.031214 -0.000968 0.008628
v -0.030798 -0.001340 0.008896
v -0.029883 0.007038 -0.004043
v -0.028493 0.008044 -0.003262
v -0.029296 0.007441 -0.003716
v -0.029422 0.000680 0.009179
v -0.028843 0.000949 0.008804
v -0.026904 0.008928 -0.002976
v -0.027570 0.009410 -0.002664
v -0.026270 0.009572 -0.001624
v -0.025502 0.010082 -0.001073
v -0.025681 0.010399 -0.002867
v -0.025706 0.010318 -0.002414
v -0.024703 0.011219 -0.001738
v -0.024817 0.011466 -0.002322
v -0.024411 0.010947 -0.000472
v -0.024635 0.012300 -0.003164
v -0.024413 0.013289 -0.003508
v -0.024128 0.010698 0.000461
v -0.024040 0.011205 -0.000508
v -0.024098 0.013744 -0.003222
v -0.024997 0.004984 0.009997
v -0.023435 0.010963 0.000958
v -0.023768 0.011443 0.001631
v -0.023073 0.012820 -0.001159
v -0.022219 0.014480 -0.003477
v -0.023927 0.005987 0.010187
v -0.022654 0.011228 0.002093
v -0.022824 0.007520 0.009790
v -0.021227 0.015346 -0.002267
v -0.021192 0.015172 -0.001266
v -0.021612 0.008367 0.009690
v -0.021571 0.009547 0.009095
v -0.021103 0.010218 0.008826
v -0.020732 0.012017 0.005863
v -0.020668 0.010971 0.008059
v -0.020038 0.011797 0.006910
v -0.020894 0.011846 0.006496
v -0.020161 0.011426 0.007587
v -0.041260 -0.007750 -0.001759
v -0.041084 -0.008714 -0.000161
v -0.041250 -0.006296 -0.002723
v -0.040308 -0.006669 -0.002741
v -0.039683 -0.004509 -0.003781
v -0.038808 -0.003653 -0.005074
v -0.039125 -0.008488 0.002890
v -0.039812 -0.008148 0.002629
v -0.036821 -0.000746 -0.005335
v -0.035959 -0.006487 0.006225
v -0.033646 0.002381 -0.005254
v -0.032152 -0.003095 0.008980
v -0.029747 0.006610 -0.004287
v -0.031738 -0.002288 0.008760
v -0.029691 -0.000256 0.009276
v -0.027983 0.008372 -0.003378
v -0.027167 0.009824 -0.002720
v -0.026326 0.010036 -0.002698
v -0.024405 0.012183 -0.003370
v -0.026462 0.003673 0.009796
v -0.023904 0.012940 -0.003554
v -0.025979 0.004097 0.009850
v -0.025527 0.004493 0.010007
v -0.023860 0.011628 -0.001075
v -0.021858 0.014886 -0.003559
v -0.021714 0.015295 -0.003360
v -0.023631 0.005768 0.010145
v -0.022360 0.011818 0.002621
v -0.021164 0.015694 -0.003011
v -0.021360 0.015628 -0.002576
v -0.020444 0.014627 -0.000204
v -0.021383 0.011918 0.003821
v -0.020701 0.011919 0.005235
v -0.020407 0.010194 0.008664
v -0.040752 -0.007389 -0.002183
v -0.040251 -0.006107 -0.003476
v -0.040394 -0.008918 0.000982
v -0.040089 -0.005310 -0.003481
v -0.040464 -0.008435 0.001363
v -0.039283 -0.003732 -0.004447
v -0.039117 -0.003053 -0.004971
v -0.038177 -0.002850 -0.005336
v -0.038581 -0.008133 0.003334
v -0.037882 -0.003185 -0.005228
v -0.037088 -0.001764 -0.005493
v -0.036472 -0.000255 -0.005211
v -0.035815 -0.000373 -0.005447
v -0.035775 0.001228 -0.005783
v -0.035015 0.001070 -0.005855
v -0.034043 0.001849 -0.005271
v -0.033180 0.002783 -0.005379
v -0.033217 0.003637 -0.004804
v -0.030658 0.005387 -0.004384
v -0.030186 0.005872 -0.004419
v -0.029621 0.005978 -0.004792
v -0.029230 0.006608 -0.004352
v -0.028884 0.007087 -0.003966
v -0.028776 0.006975 -0.004426
v -0.027366 0.008347 -0.003349
v -0.029115 0.000122 0.009482
v -0.027512 0.002092 0.008683
v -0.027658 0.001663 0.008705
v -0.028519 0.002799 0.008985
v -0.025569 0.003707 0.009989
v -0.023546 0.010921 0.000312
v -0.023426 0.011444 -0.000579
v -0.023094 0.013508 -0.003357
v -0.023331 0.010735 0.000349
v -0.022947 0.011951 -0.000955
v -0.022473 0.013062 -0.001004
v -0.022487 0.014121 -0.003585
v -0.024294 0.005660 0.010043
v -0.022439 0.013548 -0.001061
v -0.022236 0.011981 0.003255
v -0.020745 0.015273 -0.002197
v -0.022115 0.007351 0.009779
v -0.022592 0.007380 0.009905
v -0.021159 0.014134 -0.000591
v -0.021335 0.015492 -0.001663
v -0.020392 0.011798 0.005494
v -0.019940 0.011149 0.007726
v -0.040895 -0.008902 -0.000100
v -0.039632 -0.005814 -0.003547
v -0.039436 -0.005088 -0.003544
v -0.038768 -0.004508 -0.004290
v -0.038346 -0.007194 0.004459
v -0.035143 0.000324 -0.005807
v -0.035482 -0.006613 0.006641
v -0.035153 -0.005868 0.006770
v -0.030755 0.005044 -0.004611
v -0.031026 -0.003355 0.009338
v -0.033309 -0.003823 0.008817
v -0.029893 0.005606 -0.004978
v -0.029248 0.006281 -0.004946
v -0.028529 0.000621 0.009389
v -0.027637 0.001148 0.009064
v -0.026286 0.009259 -0.003073
v -0.025222 0.009909 -0.003030
v -0.025022 0.011137 -0.002807
v -0.023348 0.013065 -0.003562
v -0.022967 0.010922 0.000120
v -0.023142 0.011359 -0.000605
v -0.021878 0.014483 -0.003847
v -0.022896 0.011193 0.001650
v -0.023183 0.005493 0.010100
v -0.023177 0.005846 0.010202
v -0.021805 0.011384 0.002480
v -0.021581 0.013422 -0.000997
v -0.020197 0.014769 -0.002430
v -0.020772 0.014782 -0.000588
v -0.020950 0.009281 0.009234
v -0.020385 0.011852 0.004667
v -0.019785 0.010531 0.008329
v -0.019380 0.011084 0.007774
v -0.019746 0.011806 0.006647
v -0.019502 0.011523 0.007394
v -0.040322 -0.008135 -0.001859
v -0.040567 -0.007422 -0.002376
v -0.040529 -0.008956 -0.000580
v -0.039978 -0.007075 -0.002753
v -0.039137 -0.004734 -0.004157
v -0.036079 -0.001277 -0.005367
v -0.037354 -0.006550 0.005912
v -0.034501 0.001331 -0.006009
v -0.033709 0.001858 -0.005565
v -0.031956 0.003871 -0.004989
v -0.034535 -0.005157 0.007731
v -0.031334 0.004926 -0.004653
v -0.030524 -0.002199 0.009062
v -0.031236 -0.002654 0.008978
v -0.030357 -0.001544 0.008864
v -0.028958 -0.000414 0.009297
v -0.027190 0.000830 0.009726
v -0.025707 0.009832 -0.003048
v -0.028895 0.002439 0.008701
v -0.024290 0.011686 -0.003150
v -0.023179 0.012444 -0.003566
v -0.022908 0.010922 0.000858
v -0.024375 0.005137 0.010120
v -0.022683 0.010489 0.000694
v -0.022511 0.011641 -0.000644
v -0.021831 0.012707 -0.000991
v -0.020530 0.014754 -0.003547
v -0.022584 0.006050 0.010231
v -0.021703 0.007418 0.009867
v -0.021398 0.011702 0.003170
v -0.020470 0.015161 -0.003248
v -0.019961 0.013965 -0.000046
v -0.020857 0.013725 -0.000712
v -0.020172 0.014374 -0.000261
v -0.021126 0.011903 0.003455
v -0.020660 0.011497 0.003103
v -0.020780 0.014960 -0.000978
v -0.021746 0.006832 0.009921
v -0.020381 0.009184 0.009286
v -0.019343 0.010448 0.008470
v -0.039987 -0.008918 0.001040
v -0.040156 -0.008300 0.001583
v -0.039370 -0.008924 0.001202
v -0.038529 -0.004142 -0.004883
v -0.038213 -0.003790 -0.005067
v -0.039130 -0.008732 0.002220
v -0.037575 -0.002803 -0.005336
v -0.034871 -0.000126 -0.005602
v -0.035728 -0.006917 0.005975
v -0.031911 0.002923 -0.005152
v -0.030824 0.003753 -0.004966
v -0.030482 0.004229 -0.005016
v -0.034016 -0.004636 0.008167
v -0.028391 0.007839 -0.003798
v -0.027383 0.007423 -0.004025
v -0.029788 -0.000873 0.009266
v -0.026883 0.008475 -0.003656
v -0.026319 0.008284 -0.003774
v -0.028268 0.000002 0.009626
v -0.027593 0.000393 0.009927
v -0.026749 0.000760 0.009414
v -0.025616 0.003316 0.009711
v -0.022675 0.013567 -0.003633
v -0.022468 0.012808 -0.003936
v -0.022242 0.010984 -0.000069
v -0.023713 0.005093 0.010144
v -0.020936 0.013305 -0.000611
v -0.020885 0.011354 0.002544
v -0.019695 0.014094 -0.001357
v -0.020067 0.014288 -0.001847
v -0.019874 0.014038 -0.000955
v -0.021066 0.007751 0.009824
v -0.020024 0.008868 0.009450
v -0.019961 0.011862 0.004524
v -0.019544 0.011714 0.005578
v -0.019770 0.009952 0.008938
v -0.018756 0.011117 0.007724
v -0.019188 0.011808 0.006606
v -0.039885 -0.007947 -0.001981
v -0.039411 -0.006649 -0.003215
v -0.039048 -0.005601 -0.003476
v -0.037913 -0.004573 -0.004616
v -0.038147 -0.003529 -0.005367
v -0.036680 -0.001850 -0.005427
v -0.035602 -0.000998 -0.005298
v -0.034943 -0.000754 -0.005585
v -0.033947 0.000201 -0.005787
v -0.036161 -0.007622 0.005311
v -0.034716 0.000375 -0.006157
v -0.035324 -0.007005 0.006400
v -0.032333 0.002087 -0.005719
v -0.034944 -0.006157 0.007023
v -0.031509 0.003157 -0.004948
v -0.031294 -0.004369 0.008738
v -0.031127 -0.004200 0.008903
v -0.030036 -0.002547 0.009222
v -0.029857 -0.001789 0.008895
v -0.028593 0.006331 -0.004892
v -0.026128 0.007973 -0.003982
v -0.028456 -0.000598 0.009632
v -0.025703 0.008702 -0.003853
v -0.027139 0.001622 0.008710
v -0.025317 0.009036 -0.003149
v -0.025323 0.009378 -0.002903
v -0.026200 0.002155 0.008905
v -0.024526 0.009666 -0.002662
v -0.023179 0.010663 -0.003605
v -0.023537 0.011708 -0.003437
v -0.022726 0.011051 -0.003805
v -0.023078 0.011870 -0.003415
v -0.024599 0.004448 0.010101
v -0.023865 0.004221 0.009987
v -0.021566 0.013246 -0.003774
v -0.022334 0.010517 0.000675
v -0.022022 0.013209 -0.003837
v -0.022878 0.004597 0.010043
v -0.022255 0.010587 0.001218
v -0.021949 0.011204 0.001795
v -0.020345 0.014820 -0.002954
v -0.020213 0.014854 -0.003424
v -0.021271 0.007125 0.009939
v -0.018934 0.011651 0.005296
v -0.019188 0.011622 0.005549
v -0.040096 -0.009150 -0.000201
v -0.039577 -0.009230 0.000793
v -0.039459 -0.009224 0.000218
v -0.038525 -0.005445 -0.004220
v -0.038513 -0.009184 0.001230
v -0.038590 -0.005999 -0.003606
v -0.038160 -0.005062 -0.004428
v -0.039023 -0.008771 0.001423
v -0.038740 -0.008689 0.002277
v -0.038233 -0.008773 0.002828
v -0.037490 -0.008743 0.003424
v -0.035573 -0.001376 -0.005608
v -0.037482 -0.006807 0.005315
v -0.035397 -0.007472 0.005678
v -0.033937 0.001083 -0.006116
v -0.030314 0.003881 -0.004843
v -0.030050 0.004470 -0.004964
v -0.029388 0.005120 -0.005199
v -0.028987 0.005271 -0.005078
v -0.030348 -0.003476 0.009437
v -0.028827 0.005949 -0.005125
v -0.028321 0.005898 -0.005096
v -0.028156 0.006520 -0.005127
v -0.029146 -0.002196 0.009228
v -0.028804 -0.001903 0.009278
v -0.027068 0.007430 -0.004378
v -0.027905 -0.000782 0.009651
v -0.028878 -0.001421 0.009120
v -0.027820 -0.000149 0.009661
v -0.023896 0.010010 -0.002987
v -0.024224 0.010332 -0.003146
v -0.025342 0.002056 0.008980
v -0.024953 0.003333 0.009738
v -0.024893 0.003863 0.009775
v -0.022241 0.012192 -0.003701
v -0.020926 0.013964 -0.004067
v -0.023082 0.004163 0.010143
v -0.021552 0.011445 -0.000220
v -0.020798 0.012463 -0.000570
v -0.021711 0.005447 0.010192
v -0.020052 0.013108 -0.000557
v -0.019853 0.014753 -0.002942
v -0.020287 0.011602 0.003255
v -0.019902 0.011359 0.003236
v -0.019462 0.013811 -0.000565
v -0.019554 0.011394 0.004036
v -0.020193 0.007903 0.009799
v -0.019206 0.011548 0.004333
v -0.019647 0.009108 0.009517
v -0.019061 0.009642 0.009191
v -0.018539 0.011778 0.006672
v -0.018766 0.010593 0.008364
v -0.018275 0.011099 0.007846
v -0.018181 0.011680 0.007002
v -0.039696 -0.009158 -0.000678
v -0.039487 -0.008016 -0.002385
v -0.039101 -0.009189 0.000954
v -0.037620 -0.004260 -0.005218
v -0.036986 -0.002801 -0.005326
v -0.036844 -0.003498 -0.005611
v -0.034555 -0.000636 -0.005480
v -0.033733 0.000651 -0.006368
v -0.032083 0.001523 -0.005656
v -0.031614 0.002138 -0.005561
v -0.032389 -0.005267 0.008038
v -0.031821 -0.005343 0.008489
v -0.029630 -0.002939 0.009232
v -0.027607 0.006402 -0.005137
v -0.026682 0.000270 0.009983
v -0.025990 0.000599 0.009882
v -0.026029 0.001827 0.008905
v -0.022765 0.005034 0.010219
v -0.022340 0.005432 0.010152
v -0.020039 0.011014 0.002760
v -0.019620 0.014135 -0.002363
v -0.021014 0.006962 0.009906
v -0.020023 0.012699 -0.000405
v -0.019497 0.013571 -0.000212
v -0.020550 0.007036 0.009998
v -0.019114 0.009101 0.009347
v -0.018705 0.009136 0.009403
v -0.017986 0.011581 0.006817
v -0.018477 0.010121 0.008817
v -0.039014 -0.007990 -0.002342
v -0.039267 -0.009437 -0.000182
v -0.038965 -0.009379 0.000373
v -0.039243 -0.007055 -0.003029
v -0.037653 -0.009128 0.002200
v -0.036976 -0.008481 0.003770
v -0.036378 -0.003264 -0.005563
v -0.033433 -0.000163 -0.005943
v -0.032707 0.001576 -0.005710
v -0.031545 0.001827 -0.005805
v -0.032462 -0.005702 0.007692
v -0.031348 0.003018 -0.005432
v -0.029495 0.003781 -0.005150
v -0.029495 0.004605 -0.005137
v -0.028184 -0.001397 0.009652
v -0.027267 -0.000302 0.009997
v -0.026302 0.001111 0.009166
v -0.024454 0.009259 -0.003273
v -0.025531 0.001417 0.009128
v -0.024390 0.002653 0.009448
v -0.022379 0.011256 -0.003682
v -0.021481 0.012645 -0.003990
v -0.020806 0.012921 -0.004047
v -0.021772 0.010472 0.000631
v -0.021382 0.010406 0.001220
v -0.020569 0.011258 0.000298
v -0.020516 0.012085 -0.000671
v -0.020003 0.012347 -0.000538
v -0.021246 0.005500 0.010270
v -0.020384 0.010946 0.002321
v -0.019428 0.014041 -0.001843
v -0.019205 0.013368 0.000062
v -0.020170 0.007084 0.010056
v -0.018847 0.011291 0.004078
v -0.018702 0.011565 0.004507
v -0.017791 0.011591 0.006504
v -0.018168 0.010569 0.008388
v -0.017221 0.011046 0.008065
v -0.038537 -0.009461 0.000392
v -0.038328 -0.006960 -0.003351
v -0.038103 -0.009196 0.001952
v -0.037111 -0.003940 -0.005515
v -0.037661 -0.008852 0.002965
v -0.035426 -0.002367 -0.005958
v -0.030816 0.002388 -0.005816
v -0.031925 -0.005673 0.008255
v -0.030818 -0.004640 0.009136
v -0.029053 0.004371 -0.005092
v -0.028704 0.004879 -0.004911
v -0.029433 -0.003627 0.009410
v -0.028177 -0.002026 0.009313
v -0.026270 0.007391 -0.004379
v -0.025646 0.007885 -0.004361
v -0.026852 -0.001268 0.009895
v -0.024927 0.008304 -0.004031
v -0.024958 0.001558 0.008808
v -0.023452 0.009765 -0.002940
v -0.023178 0.009738 -0.003314
v -0.024537 0.002304 0.009182
v -0.024078 0.002668 0.009078
v -0.021762 0.012287 -0.003663
v -0.021304 0.010065 0.000884
v -0.021123 0.010662 0.000311
v -0.021304 0.009911 0.001289
v -0.019761 0.013962 -0.003924
v -0.020272 0.011927 -0.000394
v -0.019102 0.013889 -0.003835
v -0.020663 0.010437 0.001819
v -0.020132 0.011091 0.001366
v -0.019845 0.011025 0.002373
v -0.018934 0.013177 0.000128
v -0.019254 0.011274 0.003163
v -0.019109 0.012388 0.000813
v -0.018659 0.012198 0.002224
v -0.018237 0.012980 0.001996
v -0.019133 0.007943 0.009695
v -0.018287 0.011701 0.004024
v -0.018050 0.012161 0.003510
v -0.017423 0.011354 0.006275
v -0.018049 0.009561 0.009193
v -0.017135 0.011655 0.007167
v -0.016865 0.011736 0.006831
v -0.038717 -0.008130 -0.002497
v -0.038211 -0.007966 -0.002712
v -0.038526 -0.007515 -0.002811
v -0.038215 -0.007455 -0.003119
v -0.038007 -0.006036 -0.003636
v -0.037386 -0.005083 -0.004696
v -0.036586 -0.004653 -0.005432
v -0.037089 -0.004429 -0.005131
v -0.037155 -0.008709 0.003453
v -0.035118 -0.001079 -0.005772
v -0.032774 0.000038 -0.006218
v -0.032705 0.000657 -0.006200
v -0.032679 -0.006702 0.006981
v -0.031165 -0.006793 0.007157
v -0.029871 0.002844 -0.005321
v -0.029877 0.003373 -0.005108
v -0.028407 0.004833 -0.005315
v -0.030360 -0.004784 0.009038
v -0.028085 0.005188 -0.005182
v -0.028744 -0.003098 0.009301
v -0.027891 -0.002348 0.009239
v -0.024972 0.007745 -0.004437
v -0.026732 -0.000751 0.009872
v -0.023345 0.009332 -0.003589
v -0.026012 -0.000373 0.010007
v -0.023749 0.009205 -0.003320
v -0.024697 0.000920 0.009447
v -0.023211 0.010372 -0.003222
v -0.022001 0.011395 -0.003594
v -0.021985 0.004742 0.010118
v -0.021216 0.004689 0.010259
v -0.020957 0.005256 0.010197
v -0.019346 0.013934 -0.000964
v -0.018777 0.012862 0.000493
v -0.018333 0.011493 0.004641
v -0.017390 0.012621 0.003833
v -0.017066 0.010204 0.008703
v -0.017023 0.010941 0.007988
v -0.038673 -0.009509 -0.000316
v -0.038297 -0.009423 -0.000825
v -0.038673 -0.009220 -0.001302
v -0.038154 -0.008534 -0.002147
v -0.038124 -0.009729 -0.000572
v -0.038052 -0.009620 0.000835
v -0.037559 -0.006759 -0.003486
v -0.037322 -0.006034 -0.004384
v -0.036803 -0.005729 -0.004750
v -0.037066 -0.009393 0.002556
v -0.036567 -0.003953 -0.005508
v -0.035218 -0.002779 -0.005762
v -0.034579 -0.003076 -0.006041
v -0.035894 -0.001626 -0.005744
v -0.034853 -0.002495 -0.006193
v -0.033162 -0.000475 -0.005730
v -0.029466 -0.004679 0.009241
v -0.030265 -0.004293 0.009002
v -0.024252 0.008532 -0.004262
v -0.025267 0.000703 0.009666
v -0.023884 0.003030 0.009330
v -0.020741 0.012153 -0.004052
v -0.022369 0.003579 0.009834
v -0.022200 0.004050 0.009817
v -0.020398 0.012995 -0.004168
v -0.019059 0.013417 -0.004170
v -0.019994 0.013528 -0.003842
v -0.019646 0.006785 0.009928
v -0.020258 0.005808 0.010175
v -0.019066 0.013573 -0.000125
v -0.018336 0.012736 -0.000056
v -0.019118 0.007405 0.009917
v -0.017277 0.011580 0.004831
v -0.017116 0.011317 0.005566
v -0.018037 0.009049 0.009440
v -0.017381 0.009296 0.009148
v -0.016633 0.012353 0.004698
v -0.036926 -0.009655 0.001963
v -0.037856 -0.009365 0.001129
v -0.036746 -0.009287 0.002703
v -0.036211 -0.009449 0.003170
v -0.035563 -0.003463 -0.005864
v -0.033920 -0.002091 -0.006262
v -0.032224 0.000306 -0.006391
v -0.031068 0.001747 -0.005808
v -0.028802 0.003761 -0.005229
v -0.028228 0.003989 -0.005710
v -0.028080 0.004532 -0.005485
v -0.027444 0.005174 -0.005096
v -0.028659 -0.003710 0.009514
v -0.027501 -0.002081 0.009361
v -0.024953 0.007471 -0.005005
v -0.025466 -0.000456 0.010153
v -0.026377 -0.000942 0.009859
v -0.025302 0.000306 0.010184
v -0.022191 0.009684 -0.003962
v -0.024479 0.000447 0.010180
v -0.024166 0.001550 0.009059
v -0.023429 0.002225 0.008845
v -0.021390 0.003943 0.009825
v -0.018883 0.013731 -0.002938
v -0.018643 0.013760 -0.003431
v -0.018250 0.008074 0.009605
v -0.018044 0.012642 0.002396
v -0.017855 0.008184 0.009674
v -0.016508 0.012002 0.005008
v -0.016358 0.011714 0.006037
v -0.016561 0.011163 0.007800
v -0.016338 0.011126 0.007632
v -0.016307 0.011847 0.006652
v -0.015597 0.011827 0.006509
v -0.037884 -0.008529 -0.002418
v -0.037745 -0.007876 -0.003343
v -0.036460 -0.005092 -0.005134
v -0.036096 -0.005359 -0.005343
v -0.035780 -0.004370 -0.005764
v -0.036284 -0.008708 0.004147
v -0.032850 -0.000657 -0.005896
v -0.034675 -0.007734 0.005963
v -0.031236 0.000444 -0.005791
v -0.031442 0.000859 -0.005982
v -0.034821 -0.007404 0.006183
v -0.027357 0.005032 -0.005571
v -0.029172 -0.004302 0.009158
v -0.026460 0.006880 -0.004762
v -0.026037 0.007283 -0.004779
v -0.023620 0.008516 -0.004243
v -0.022809 0.009299 -0.003635
v -0.024636 0.000001 0.010173
v -0.022092 0.010042 -0.004406
v -0.022600 0.010515 -0.004148
v -0.021049 0.011350 -0.003919
v -0.020150 0.012367 -0.004045
v -0.021464 0.003372 0.009803
v -0.020376 0.003986 0.009891
v -0.019651 0.013094 -0.004023
v -0.018837 0.013773 -0.002418
v -0.018460 0.012997 -0.000961
v -0.019748 0.005970 0.010207
v -0.018173 0.012852 -0.000560
v -0.018560 0.012869 0.000871
v -0.019011 0.006805 0.010000
v -0.016026 0.011915 0.004743
v -0.016207 0.010003 0.008666
v -0.037659 -0.009306 -0.001759
v -0.037262 -0.007696 -0.003521
v -0.037621 -0.009708 0.000452
v -0.037198 -0.009676 0.000573
v -0.037224 -0.007087 -0.003333
v -0.032112 -0.007608 0.006512
v -0.030180 0.002393 -0.005312
v -0.029032 0.003259 -0.005445
v -0.031304 -0.006048 0.008023
v -0.028518 -0.005323 0.008959
v -0.028142 -0.003825 0.009478
v -0.027214 0.005777 -0.005483
v -0.027410 -0.003081 0.009393
v -0.025312 0.006979 -0.005023
v -0.024744 -0.001578 0.009986
v -0.026918 -0.002162 0.009386
v -0.025061 -0.000970 0.010087
v -0.021290 0.010513 -0.004461
v -0.021780 0.010279 -0.004212
v -0.021334 0.010746 -0.003949
v -0.017948 0.012896 -0.000951
v -0.017448 0.012279 0.001638
v -0.018089 0.007110 0.009862
v -0.016670 0.011923 0.003295
v -0.018130 0.006579 0.010109
v -0.017121 0.008655 0.009407
v -0.016607 0.009784 0.008783
v -0.016891 0.009170 0.009238
v -0.015908 0.011297 0.007512
v -0.015624 0.011287 0.007318
v -0.037315 -0.009978 0.000158
v -0.036735 -0.007702 -0.003490
v -0.036940 -0.006486 -0.003736
v -0.036336 -0.009605 0.002514
v -0.035059 -0.003432 -0.005866
v -0.034336 -0.002502 -0.006170
v -0.033574 -0.002128 -0.006154
v -0.031944 -0.002208 -0.006579
v -0.032085 -0.000071 -0.006226
v -0.030404 0.001291 -0.005952
v -0.028885 0.002511 -0.005744
v -0.029246 0.001692 -0.005671
v -0.027125 0.004699 -0.005792
v -0.026569 0.005187 -0.005794
v -0.024389 0.007082 -0.005209
v -0.025812 -0.001239 0.010068
v -0.023248 0.008713 -0.004460
v -0.022563 0.008627 -0.004511
v -0.022523 0.009266 -0.004059
v -0.023901 0.000166 0.010187
v -0.023857 0.000943 0.009590
v -0.023377 0.001247 0.009222
v -0.021484 0.009882 -0.003681
v -0.022644 0.001847 0.008954
v -0.020753 0.011573 -0.003835
v -0.020118 0.004208 0.010057
v -0.020254 0.004513 0.009886
v -0.018597 0.013967 -0.003741
v -0.019842 0.005160 0.010243
v -0.017852 0.012831 -0.002593
v -0.018278 0.012916 -0.002019
v -0.019386 0.005559 0.010106
v -0.017564 0.012352 0.000632
v -0.016820 0.011779 0.002376
v -0.016976 0.012083 0.002089
v -0.016748 0.008589 0.009471
v -0.015801 0.009484 0.008794
v -0.015184 0.011879 0.006457
v -0.015272 0.011434 0.007284
v -0.037746 -0.009799 -0.001048
v -0.037638 -0.009780 -0.001449
v -0.037453 -0.008517 -0.002298
v -0.037123 -0.008368 -0.002773
v -0.036772 -0.010021 0.000185
v -0.036294 -0.006211 -0.004915
v -0.036468 -0.009979 0.000983
v -0.035834 -0.009354 0.003339
v -0.035393 -0.009916 0.002621
v -0.035076 -0.004106 -0.005819
v -0.033599 -0.003177 -0.006422
v -0.032659 -0.002801 -0.006553
v -0.032131 -0.008016 0.006588
v -0.027580 0.003315 -0.006007
v -0.028492 0.002909 -0.005676
v -0.027503 -0.004336 0.009364
v -0.026607 0.004734 -0.006150
v -0.025558 0.006015 -0.005135
v -0.026659 -0.002526 0.009320
v -0.025181 0.006295 -0.004981
v -0.026023 -0.002533 0.009348
v -0.024380 -0.001183 0.009949
v -0.021674 0.009457 -0.003865
v -0.020862 0.010902 -0.004144
v -0.022417 0.002401 0.009097
v -0.019603 0.011910 -0.004223
v -0.019809 0.012630 -0.003931
v -0.017968 0.013213 -0.003671
v -0.020122 0.004963 0.010108
v -0.018894 0.005030 0.009921
v -0.017691 0.012345 -0.000488
v -0.017377 0.012160 0.000098
v -0.019010 0.005725 0.010205
v -0.017424 0.006959 0.009862
v -0.015467 0.009884 0.008557
v -0.037209 -0.010015 -0.000852
v -0.037075 -0.009251 -0.002033
v -0.036161 -0.007412 -0.003758
v -0.036388 -0.007922 -0.003371
v -0.035940 -0.005884 -0.005095
v -0.035472 -0.006180 -0.005305
v -0.035818 -0.010021 0.002300
v -0.035078 -0.009771 0.003603
v -0.030438 0.000737 -0.005899
v -0.029680 0.001143 -0.005988
v -0.028735 0.001898 -0.005810
v -0.030537 -0.006471 0.007884
v -0.027396 0.004229 -0.006110
v -0.028489 -0.004611 0.009415
v -0.025583 0.005479 -0.005557
v -0.025029 0.005545 -0.005901
v -0.027149 -0.003916 0.009545
v -0.026803 -0.003927 0.009623
v -0.025590 -0.002265 0.009496
v -0.024131 0.007749 -0.004780
v -0.026295 -0.002262 0.009414
v -0.024363 -0.000470 0.010251
v -0.023641 -0.000841 0.010124
v -0.022126 0.008938 -0.004597
v -0.023307 -0.000006 0.010203
v -0.020402 0.009455 -0.004539
v -0.021171 0.010109 -0.004206
v -0.018897 0.013026 -0.004036
v -0.018992 0.003831 0.009625
v -0.018252 0.013523 -0.002961
v -0.017544 0.013143 -0.003629
v -0.018241 0.012978 -0.001467
v -0.018236 0.005419 0.010171
v -0.016882 0.011847 0.001383
v -0.017314 0.012057 0.000983
v -0.016177 0.011611 0.002910
v -0.015884 0.011540 0.003784
v -0.014933 0.011273 0.007204
v -0.014477 0.011754 0.006681
v -0.036504 -0.008713 -0.002680
v -0.035654 -0.006769 -0.004497
v -0.036322 -0.009890 0.000691
v -0.035307 -0.006487 -0.004918
v -0.035613 -0.005448 -0.005304
v -0.035713 -0.004984 -0.005513
v -0.031833 -0.001069 -0.006255
v -0.031270 -0.000356 -0.006193
v -0.032566 -0.008000 0.006162
v -0.028297 0.002072 -0.005759
v -0.027461 -0.004747 0.009432
v -0.024971 0.005722 -0.005267
v -0.024541 0.006486 -0.005161
v -0.023326 0.007814 -0.005084
v -0.023185 -0.000497 0.010244
v -0.022804 0.000478 0.009886
v -0.021799 0.002087 0.008996
v -0.022557 0.001133 0.009228
v -0.019429 0.011049 -0.004336
v -0.019331 0.011396 -0.004137
v -0.019101 0.011891 -0.004193
v -0.018853 0.012486 -0.004258
v -0.017994 0.013403 -0.004058
v -0.018230 0.013117 -0.004216
v -0.018545 0.005163 0.010031
v -0.016713 0.011883 0.000932
v -0.017051 0.006957 0.009912
v -0.017651 0.005722 0.009952
v -0.016246 0.011528 0.002043
v -0.015809 0.011594 0.003393
v -0.016312 0.007878 0.009613
v -0.016011 0.008817 0.009218
v -0.015315 0.009539 0.008571
v -0.013968 0.011525 0.007015
v -0.014861 0.011923 0.006246
v -0.036871 -0.009983 -0.001304
v -0.036635 -0.009357 -0.002397
v -0.036134 -0.009025 -0.002751
v -0.036209 -0.010077 0.000250
v -0.034934 -0.005977 -0.005474
v -0.034880 -0.005649 -0.005860
v -0.034485 -0.005418 -0.006066
v -0.035598 -0.010059 0.001757
v -0.033580 -0.003922 -0.006468
v -0.034931 -0.010043 0.002976
v -0.034578 -0.009794 0.003673
v -0.033871 -0.009917 0.003776
v -0.033323 -0.000893 -0.005936
v -0.031176 -0.001503 -0.006345
v -0.030673 -0.000913 -0.006484
v -0.027117 0.003355 -0.005961
v -0.026105 0.004962 -0.006334
v -0.028483 -0.006042 0.008501
v -0.026523 -0.004270 0.009474
v -0.026109 -0.003745 0.009605
v -0.024321 0.006153 -0.005361
v -0.023779 0.006437 -0.005580
v -0.024994 -0.002316 0.009541
v -0.021560 0.001659 0.008881
v -0.020021 0.010786 -0.004197
v -0.020229 0.003343 0.009803
v -0.017709 0.012730 -0.001970
v -0.017242 0.012192 -0.001849
v -0.017027 0.012217 -0.002217
v -0.017053 0.011966 -0.000961
v -0.017221 0.004580 0.009717
v -0.017333 0.005835 0.010057
v -0.016049 0.007458 0.009588
v -0.015187 0.011591 0.005412
v -0.014506 0.011408 0.005487
v -0.014371 0.010427 0.007730
v -0.014711 0.010048 0.008250
v -0.036285 -0.010264 -0.000637
v -0.035747 -0.010136 0.000149
v -0.036202 -0.008498 -0.003129
v -0.035666 -0.007587 -0.003498
v -0.035387 -0.007681 -0.003709
v -0.034502 -0.010294 0.002427
v -0.034324 -0.010125 0.003100
v -0.033021 -0.003212 -0.006434
v -0.031100 -0.001749 -0.006635
v -0.030186 -0.000865 -0.006395
v -0.029183 0.001075 -0.005920
v -0.026694 0.004154 -0.006145
v -0.025392 -0.003550 0.009562
v -0.025361 -0.002574 0.009391
v -0.023487 0.006893 -0.005231
v -0.022144 0.008066 -0.004818
v -0.021199 0.008504 -0.004887
v -0.022281 -0.000495 0.010121
v -0.021337 0.009597 -0.004157
v -0.020610 0.010068 -0.004616
v -0.021259 0.001356 0.009115
v -0.020413 0.002976 0.009717
v -0.017470 0.012957 -0.004266
v -0.019411 0.003494 0.009771
v -0.018847 0.004233 0.009836
v -0.016955 0.012079 -0.001327
v -0.017109 0.012106 -0.000393
v -0.016727 0.012086 -0.001796
v -0.016816 0.006202 0.009900
v -0.016047 0.011315 0.002736
v -0.015291 0.011047 0.003697
v -0.015413 0.008819 0.009113
v -0.014582 0.009363 0.008548
v -0.013973 0.011281 0.006271
v -0.036310 -0.009899 -0.001461
v -0.036179 -0.010224 -0.001172
v -0.034801 -0.008274 -0.003241
v -0.034897 -0.007641 -0.003686
v -0.034500 -0.005892 -0.005560
v -0.035009 -0.010512 0.001481
v -0.034886 -0.010377 0.002222
v -0.032485 -0.003109 -0.006391
v -0.033317 -0.010087 0.004111
v -0.032228 -0.002653 -0.006500
v -0.031740 -0.001828 -0.006355
v -0.030089 -0.000506 -0.006233
v -0.031391 -0.008394 0.006456
v -0.027686 0.002071 -0.005753
v -0.027125 0.002308 -0.005921
v -0.026530 -0.005015 0.009435
v -0.025839 -0.004492 0.009407
v -0.023149 0.006834 -0.005711
v -0.022555 0.007380 -0.005292
v -0.022871 0.006947 -0.006064
v -0.021809 0.007756 -0.005395
v -0.022971 -0.000946 0.010114
v -0.020818 0.009012 -0.004516
v -0.020721 0.008826 -0.005021
v -0.022019 0.000385 0.009977
v -0.020241 0.002202 0.009222
v -0.018238 0.012385 -0.004265
v -0.019768 0.003163 0.009902
v -0.017045 0.012436 -0.002607
v -0.016678 0.012381 -0.003067
v -0.016058 0.011198 0.001176
v -0.015657 0.007853 0.009621
v -0.014797 0.008629 0.009023
v -0.013957 0.010979 0.006243
v -0.035796 -0.010321 -0.000871
v -0.035865 -0.009684 -0.002301
v -0.035593 -0.009693 -0.001973
v -0.035089 -0.010335 0.000935
v -0.033892 -0.005788 -0.006328
v -0.033346 -0.004955 -0.006577
v -0.030531 -0.001290 -0.006339
v -0.029378 -0.000350 -0.006418
v -0.026731 0.002422 -0.005843
v -0.025543 0.003458 -0.006307
v -0.026435 0.003044 -0.006177
v -0.026201 0.003655 -0.006292
v -0.025009 0.004468 -0.006585
v -0.025469 0.004363 -0.006621
v -0.025437 0.004915 -0.006380
v -0.024470 0.005815 -0.006078
v -0.023735 0.005516 -0.006244
v -0.024620 -0.002546 0.009452
v -0.024195 -0.002997 0.009464
v -0.021848 0.000775 0.009455
v -0.020838 0.001790 0.008948
v -0.019347 0.002564 0.009606
v -0.017657 0.012463 -0.004183
v -0.018686 0.004611 0.010030
v -0.016545 0.011871 -0.000978
v -0.016030 0.011052 -0.000351
v -0.015975 0.011273 0.000702
v -0.014701 0.011041 0.004945
v -0.013883 0.009465 0.008456
v -0.014102 0.009940 0.008073
v -0.013812 0.010293 0.007635
v -0.013646 0.010688 0.007483
v -0.013567 0.010894 0.006996
v -0.035671 -0.009187 -0.002882
v -0.035422 -0.010306 -0.001107
v -0.034765 -0.006637 -0.005025
v -0.034534 -0.007672 -0.004087
v -0.033926 -0.006575 -0.005477
v -0.033293 -0.004377 -0.006347
v -0.032448 -0.005071 -0.006675
v -0.033286 -0.003726 -0.006348
v -0.032331 -0.003764 -0.006683
v -0.031852 -0.003729 -0.006654
v -0.029592 0.000681 -0.005860
v -0.031524 -0.007671 0.006925
v -0.030653 -0.007051 0.007472
v -0.027340 -0.006199 0.008547
v -0.024932 0.005214 -0.006526
v -0.023729 0.006049 -0.005945
v -0.023752 -0.001580 0.010142
v -0.019796 0.009496 -0.004538
v -0.021633 -0.000083 0.010043
v -0.019541 0.009893 -0.004598
v -0.020960 0.001185 0.008957
v -0.020525 0.000844 0.009241
v -0.020748 0.001557 0.008570
v -0.018795 0.010520 -0.004586
v -0.018545 0.011939 -0.004205
v -0.018805 0.003513 0.009807
v -0.017032 0.012489 -0.003432
v -0.015659 0.011025 0.001624
v -0.015566 0.011000 0.002309
v -0.016432 0.006258 0.009981
v -0.015381 0.010927 0.003126
v -0.014669 0.008119 0.009247
v -0.014445 0.007844 0.009390
v -0.014439 0.008745 0.008974
v -0.013553 0.010415 0.006485
v -0.035320 -0.010135 -0.001689
v -0.034959 -0.010236 -0.001335
v -0.035106 -0.009334 -0.002865
v -0.034236 -0.007077 -0.005218
v -0.035114 -0.010333 0.000410
v -0.034105 -0.007662 -0.003956
v -0.034637 -0.010635 0.000789
v -0.033310 -0.005680 -0.006485
v -0.033797 -0.010645 0.002703
v -0.033927 -0.010109 0.003163
v -0.033332 -0.010295 0.003549
v -0.032882 -0.009673 0.004568
v -0.031744 -0.010049 0.004478
v -0.032189 -0.009923 0.004848
v -0.031053 -0.009127 0.005698
v -0.022714 0.006490 -0.006306
v -0.023811 -0.002531 0.009589
v -0.022447 -0.001054 0.010162
v -0.021776 -0.001211 0.010143
v -0.021531 -0.000744 0.010097
v -0.019237 0.009295 -0.004997
v -0.020924 0.000398 0.009753
v -0.020073 0.002013 0.008677
v -0.017003 0.012705 -0.003911
v -0.016024 0.011370 -0.002673
v -0.015672 0.006443 0.009705
v -0.013998 0.008759 0.008747
v -0.013163 0.009622 0.008115
v -0.034694 -0.009111 -0.003001
v -0.034534 -0.010482 0.000010
v -0.034095 -0.010569 0.000287
v -0.032445 -0.004312 -0.006611
v -0.033315 -0.010539 0.002906
v -0.031020 -0.003356 -0.006970
v -0.029995 -0.002728 -0.007103
v -0.030213 -0.009233 0.006047
v -0.026918 0.001014 -0.006246
v -0.028263 -0.007244 0.007731
v -0.026083 0.001837 -0.006133
v -0.027671 -0.007080 0.007986
v -0.024600 0.003851 -0.006464
v -0.024312 0.004590 -0.006820
v -0.025854 -0.005066 0.009495
v -0.022015 0.006885 -0.006046
v -0.022788 -0.002401 0.009704
v -0.022839 -0.001620 0.009816
v -0.020691 0.007935 -0.005218
v -0.020140 0.001436 0.008585
v -0.018492 0.009990 -0.004487
v -0.017488 0.010506 -0.004875
v -0.018350 0.010592 -0.004557
v -0.018812 0.002863 0.009484
v -0.016789 0.004852 0.009598
v -0.016632 0.004482 0.009765
v -0.015605 0.010825 -0.000024
v -0.034541 -0.009383 -0.002897
v -0.034766 -0.010455 -0.001289
v -0.034349 -0.010516 -0.000421
v -0.033950 -0.007610 -0.004310
v -0.033740 -0.006787 -0.005492
v -0.033509 -0.006167 -0.005822
v -0.034066 -0.010780 0.000610
v -0.033806 -0.010831 0.002027
v -0.031673 -0.009981 0.004923
v -0.031616 -0.009285 0.005413
v -0.030544 -0.009582 0.005442
v -0.028530 -0.001136 -0.006834
v -0.030349 -0.008927 0.006258
v -0.031256 -0.007936 0.006841
v -0.027290 -0.007272 0.008320
v -0.025577 0.002740 -0.006286
v -0.025755 -0.005396 0.009271
v -0.025053 -0.004800 0.009360
v -0.023049 0.005787 -0.006459
v -0.021775 0.006515 -0.006201
v -0.022567 0.006094 -0.006207
v -0.019774 0.008923 -0.004889
v -0.020897 -0.000151 0.009840
v -0.020914 -0.000643 0.010098
v -0.020099 0.000863 0.009189
v -0.019171 0.001720 0.008645
v -0.016092 0.011742 -0.003894
v -0.015579 0.011119 0.001131
v -0.016412 0.004982 0.009673
v -0.014844 0.010448 0.000727
v -0.014872 0.010321 0.001159
v -0.016005 0.005342 0.009555
v -0.015626 0.005516 0.009638
v -0.014875 0.005964 0.009593
v -0.015349 0.006529 0.009791
v -0.014231 0.007308 0.009376
v -0.014060 0.010349 0.005266
v -0.014143 0.010588 0.004980
v -0.013630 0.010006 0.005164
v -0.012906 0.008661 0.008640
v -0.013040 0.010382 0.006998
v -0.034307 -0.010325 -0.001305
v -0.034246 -0.008339 -0.003074
v -0.033221 -0.010910 0.002159
v -0.031868 -0.004815 -0.006670
v -0.033136 -0.010567 0.002497
v -0.032447 -0.010267 0.004141
v -0.027674 -0.000214 -0.006588
v -0.023067 0.004284 -0.006773
v -0.023808 0.004581 -0.006767
v -0.022768 0.005127 -0.006347
v -0.024887 -0.004269 0.009618
v -0.024272 -0.004657 0.009457
v -0.024659 -0.003630 0.009621
v -0.023948 -0.003806 0.009591
v -0.021211 0.006774 -0.006357
v -0.021524 0.007085 -0.006225
v -0.023302 -0.002916 0.009443
v -0.022671 -0.002644 0.009418
v -0.020405 0.000343 0.009751
v -0.019602 0.001265 0.008756
v -0.016971 0.011384 -0.004729
v -0.016890 0.003740 0.009322
v -0.015818 0.011121 -0.001801
v -0.015754 0.011268 -0.002241
v -0.015261 0.010596 -0.001142
v -0.015164 0.010869 0.002444
v -0.013739 0.010150 0.004435
v -0.013670 0.007620 0.009282
v -0.013715 0.008351 0.009048
v -0.013251 0.010016 0.006192
v -0.013504 0.009154 0.008384
v -0.012567 0.009305 0.008147
v -0.012190 0.010397 0.006897
v -0.034084 -0.009125 -0.003105
v -0.033671 -0.008656 -0.003353
v -0.033509 -0.007964 -0.004319
v -0.033273 -0.007452 -0.005347
v -0.032771 -0.007211 -0.005529
v -0.033486 -0.007215 -0.005301
v -0.033565 -0.010806 0.000354
v -0.032612 -0.005843 -0.006575
v -0.032753 -0.010369 0.003554
v -0.030680 -0.002871 -0.006882
v -0.031804 -0.010560 0.004027
v -0.027358 0.000003 -0.006500
v -0.027202 0.000601 -0.006447
v -0.025533 0.001987 -0.006298
v -0.026981 -0.007555 0.008173
v -0.026758 -0.006824 0.008659
v -0.025212 0.003056 -0.006215
v -0.025071 -0.005290 0.009454
v -0.024967 -0.005597 0.009239
v -0.022427 0.005114 -0.006763
v -0.022238 0.005524 -0.006433
v -0.023334 -0.003876 0.009641
v -0.020196 0.008216 -0.005362
v -0.018079 0.009053 -0.005041
v -0.018763 0.009795 -0.004654
v -0.017893 0.010156 -0.004803
v -0.019765 0.000221 0.009652
v -0.016059 0.011886 -0.004304
v -0.015864 0.011583 -0.003367
v -0.015703 0.011065 -0.001245
v -0.014311 0.010026 0.002589
v -0.014415 0.010368 0.003411
v -0.014007 0.007144 0.009494
v -0.012879 0.009910 0.005575
v -0.012521 0.010110 0.007488
v -0.011883 0.009924 0.007579
v -0.033985 -0.010444 -0.001580
v -0.033502 -0.010327 -0.001639
v -0.033759 -0.009623 -0.002914
v -0.033644 -0.010601 -0.000503
v -0.033212 -0.008251 -0.003745
v -0.031999 -0.005651 -0.006833
v -0.032677 -0.010936 0.002224
v -0.032329 -0.010814 0.003227
v -0.030950 -0.004578 -0.006999
v -0.030783 -0.010046 0.005000
v -0.029268 -0.010072 0.005683
v -0.027050 -0.000074 -0.006896
v -0.026504 0.001556 -0.006233
v -0.027583 -0.007575 0.007646
v -0.027084 -0.007750 0.007572
v -0.026468 -0.007139 0.008522
v -0.025862 -0.006811 0.008359
v -0.024043 0.003489 -0.006639
v -0.026639 -0.006298 0.008602
v -0.023098 0.004913 -0.006518
v -0.022224 0.004459 -0.006861
v -0.023953 -0.004327 0.009368
v -0.022821 -0.003672 0.009483
v -0.022537 -0.003422 0.009580
v -0.022241 -0.002175 0.009552
v -0.021420 -0.002449 0.009461
v -0.020309 -0.001165 0.009857
v -0.018603 0.008713 -0.005293
v -0.017759 0.009661 -0.005043
v -0.019586 -0.000128 0.009827
v -0.018754 0.001307 0.008690
v -0.017132 0.010658 -0.004754
v -0.016440 0.011126 -0.004495
v -0.015627 0.011140 -0.004749
v -0.018129 0.002899 0.009480
v -0.015394 0.011169 -0.002706
v -0.015324 0.011045 -0.001816
v -0.015323 0.010753 -0.000549
v -0.013518 0.010075 0.003667
v -0.014284 0.006044 0.009656
v -0.013119 0.009698 0.004239
v -0.012158 0.009139 0.008076
v -0.033339 -0.009409 -0.003049
v -0.033406 -0.009000 -0.003395
v -0.032967 -0.007962 -0.004453
v -0.032940 -0.010415 -0.000941
v -0.032791 -0.006684 -0.005712
v -0.030589 -0.004200 -0.006932
v -0.031738 -0.010665 0.003548
v -0.031115 -0.010707 0.004019
v -0.028269 -0.000784 -0.006653
v -0.026045 0.000841 -0.006674
v -0.025913 0.001312 -0.006414
v -0.025385 0.001418 -0.006692
v -0.024571 0.002364 -0.006414
v -0.026235 -0.007203 0.008100
v -0.023491 0.003397 -0.006629
v -0.024041 -0.005345 0.009156
v -0.021208 0.005493 -0.006398
v -0.021425 0.005996 -0.006135
v -0.020640 0.006772 -0.006319
v -0.020107 0.006781 -0.006265
v -0.021915 -0.003341 0.009603
v -0.021807 -0.002651 0.009340
v -0.019015 0.007990 -0.005393
v -0.017397 0.010159 -0.004740
v -0.018208 0.001428 0.008426
v -0.017715 0.001963 0.008534
v -0.018241 0.001683 0.008731
v -0.016039 0.011580 -0.004537
v -0.017490 0.002311 0.009194
v -0.015300 0.011166 -0.003544
v -0.015105 0.005551 0.009673
v -0.014049 0.010044 0.002361
v -0.012665 0.008142 0.008899
v -0.012350 0.008569 0.008395
v -0.011955 0.010218 0.006398
v -0.011625 0.009192 0.007859
v -0.011344 0.010263 0.007030
v -0.033314 -0.010536 -0.001610
v -0.033091 -0.009475 -0.003208
v -0.032635 -0.009359 -0.003260
v -0.032842 -0.008787 -0.003681
v -0.032716 -0.010851 0.000298
v -0.032603 -0.008528 -0.004187
v -0.032160 -0.006933 -0.005914
v -0.031956 -0.007219 -0.005919
v -0.032441 -0.007453 -0.005708
v -0.032916 -0.011122 0.001090
v -0.032301 -0.011311 0.001701
v -0.032155 -0.010872 0.002579
v -0.031540 -0.011010 0.003243
v -0.029163 -0.009626 0.005948
v -0.026237 0.000176 -0.006688
v -0.024474 -0.005937 0.009089
v -0.023935 -0.005804 0.009270
v -0.023297 -0.005629 0.009082
v -0.020420 0.006366 -0.006193
v -0.020472 -0.001625 0.009674
v -0.017915 0.007983 -0.005209
v -0.019180 -0.000242 0.009688
v -0.018695 0.000685 0.009321
v -0.018100 0.000616 0.009432
v -0.017056 0.002650 0.009064
v -0.014652 0.010299 -0.001719
v -0.014461 0.009865 -0.000420
v -0.014835 0.004167 0.009286
v -0.015865 0.005047 0.009709
v -0.014550 0.010207 0.001592
v -0.014398 0.010209 0.001068
v -0.012839 0.009731 0.004131
v -0.013433 0.006822 0.009322
v -0.012479 0.009878 0.005193
v -0.012103 0.009937 0.005257
v -0.011641 0.009817 0.005716
v -0.011462 0.009816 0.007199
v -0.032947 -0.010757 -0.000286
v -0.031776 -0.006657 -0.006096
v -0.031536 -0.006288 -0.006566
v -0.031316 -0.005740 -0.006894
v -0.030844 -0.005048 -0.006919
v -0.029792 -0.003643 -0.007202
v -0.029373 -0.004075 -0.007167
v -0.029585 -0.002776 -0.007035
v -0.030777 -0.010215 0.004481
v -0.029849 -0.010416 0.004895
v -0.027862 -0.000552 -0.006820
v -0.025435 0.000676 -0.006680
v -0.025820 0.000360 -0.006572
v -0.025224 0.002218 -0.006210
v -0.021530 0.004622 -0.006866
v -0.020713 0.006120 -0.006361
v -0.022875 -0.004144 0.009523
v -0.022303 -0.004406 0.009445
v -0.021103 -0.002934 0.009326
v -0.017869 0.008541 -0.005306
v -0.019323 -0.000921 0.009753
v -0.016725 0.009496 -0.005029
v -0.015890 0.010522 -0.004738
v -0.016220 0.009962 -0.005108
v -0.017759 0.001227 0.008508
v -0.017507 0.001855 0.008436
v -0.016504 0.002681 0.009053
v -0.015386 0.011644 -0.004246
v -0.014571 0.010632 -0.004007
v -0.014462 0.010771 -0.004402
v -0.015933 0.003838 0.009406
v -0.014774 0.010516 -0.001126
v -0.013007 0.006858 0.009363
v -0.012323 0.007839 0.008817
v -0.011350 0.010121 0.006389
v -0.010717 0.009374 0.007402
v -0.032160 -0.008216 -0.004486
v -0.031653 -0.007640 -0.005796
v -0.032517 -0.010749 -0.000828
v -0.032260 -0.011046 -0.000083
v -0.031966 -0.011212 0.001960
v -0.031850 -0.011375 0.001357
v -0.031469 -0.011267 0.002575
v -0.028516 -0.003505 -0.007455
v -0.026977 -0.001206 -0.007192
v -0.026572 -0.001058 -0.007117
v -0.023299 -0.004670 0.009588
v -0.021115 -0.003557 0.009545
v -0.018874 -0.002062 0.009460
v -0.019886 -0.001210 0.009939
v -0.017386 0.009004 -0.005003
v -0.016645 0.008871 -0.005009
v -0.018470 -0.000505 0.009679
v -0.017545 0.001607 0.008106
v -0.014544 0.004519 0.009214
v -0.013459 0.005325 0.009281
v -0.012227 0.007450 0.009029
v -0.011279 0.008530 0.008248
v -0.010665 0.009757 0.006790
v -0.032179 -0.009248 -0.003905
v -0.032887 -0.010462 -0.001564
v -0.032440 -0.010306 -0.002325
v -0.031731 -0.008984 -0.004179
v -0.032006 -0.008701 -0.004135
v -0.032047 -0.010441 -0.001211
v -0.031666 -0.008071 -0.005188
v -0.031364 -0.007073 -0.006211
v -0.031271 -0.006721 -0.006426
v -0.030570 -0.005680 -0.007137
v -0.030547 -0.011351 0.003136
v -0.031038 -0.010910 0.003439
v -0.029754 -0.010064 0.005308
v -0.028884 -0.010328 0.005570
v -0.027415 -0.010022 0.005955
v -0.027255 -0.001748 -0.007116
v -0.026260 -0.000667 -0.007158
v -0.024511 0.001124 -0.006733
v -0.023823 0.001639 -0.006753
v -0.024045 0.002454 -0.006424
v -0.022863 0.002813 -0.006873
v -0.021799 0.003528 -0.006735
v -0.020295 0.005428 -0.006735
v -0.020454 -0.002586 0.009447
v -0.020861 0.007176 -0.006145
v -0.018920 -0.000799 0.009849
v -0.017581 0.000690 0.009274
v -0.017309 0.000403 0.009383
v -0.017017 0.002108 0.008178
v -0.014259 0.010058 -0.002896
v -0.014112 0.010019 -0.002354
v -0.014172 0.004670 0.009293
v -0.013781 0.005081 0.009184
v -0.013144 0.005920 0.009208
v -0.011808 0.008114 0.008552
v -0.011179 0.009048 0.007683
v -0.010217 0.009574 0.007182
v -0.032042 -0.010262 -0.002246
v -0.031685 -0.010076 -0.002851
v -0.031892 -0.010944 -0.000611
v -0.030752 -0.006971 -0.006476
v -0.030268 -0.006140 -0.007026
v -0.030779 -0.006333 -0.006798
v -0.030851 -0.011490 0.002117
v -0.031163 -0.011235 0.002596
v -0.028513 -0.004181 -0.007443
v -0.030199 -0.011005 0.003947
v -0.029826 -0.010573 0.004399
v -0.029454 -0.002270 -0.006828
v -0.027332 -0.002846 -0.007431
v -0.029037 -0.010396 0.005081
v -0.026831 -0.001692 -0.007080
v -0.024809 0.000724 -0.006669
v -0.023404 0.001831 -0.006680
v -0.022645 0.003580 -0.006439
v -0.020677 0.004839 -0.006724
v -0.021742 -0.004374 0.009532
v -0.021669 -0.003784 0.009504
v -0.020131 -0.002458 0.009177
v -0.018455 0.007043 -0.005906
v -0.017506 0.007705 -0.005382
v -0.017136 0.008342 -0.005334
v -0.015278 0.009804 -0.005002
v -0.016956 0.001474 0.008146
v -0.016028 0.002832 0.008875
v -0.014742 0.010875 -0.003308
v -0.014174 0.009801 -0.000916
v -0.014872 0.003629 0.009047
v -0.013912 0.009529 -0.000203
v -0.013366 0.009425 -0.000169
v -0.013410 0.009271 0.001376
v -0.013521 0.009445 0.000564
v -0.012331 0.009365 0.003814
v -0.012509 0.009180 0.003069
v -0.013011 0.005390 0.009381
v -0.011991 0.009229 0.003331
v -0.012035 0.009537 0.004206
v -0.012140 0.006314 0.009068
v -0.031560 -0.011430 0.000597
v -0.031592 -0.010991 -0.000337
v -0.031396 -0.010511 -0.001263
v -0.030112 -0.011310 0.003325
v -0.027927 -0.002844 -0.007410
v -0.025749 -0.001105 -0.007442
v -0.021838 0.002655 -0.006855
v -0.020882 0.004544 -0.006806
v -0.022315 -0.005096 0.009461
v -0.021818 -0.004813 0.009339
v -0.019087 0.005951 -0.006675
v -0.019417 0.006341 -0.006443
v -0.017224 0.007494 -0.005501
v -0.016635 0.008201 -0.005359
v -0.016079 0.009293 -0.005069
v -0.017825 -0.000442 0.009669
v -0.015492 0.010678 -0.004627
v -0.016750 0.000993 0.008828
v -0.016291 0.001792 0.008104
v -0.013746 0.009929 -0.002809
v -0.014411 0.004201 0.009372
v -0.010945 0.009604 0.005624
v -0.010587 0.008429 0.007829
v -0.031328 -0.010317 -0.003111
v -0.031071 -0.008317 -0.005337
v -0.031285 -0.011190 -0.000292
v -0.031062 -0.010942 -0.000983
v -0.031228 -0.010211 -0.001922
v -0.030738 -0.007785 -0.005698
v -0.030415 -0.007036 -0.006608
v -0.031128 -0.011483 0.000651
v -0.030959 -0.011320 0.000082
v -0.029991 -0.006870 -0.006725
v -0.029708 -0.004455 -0.007236
v -0.027961 -0.003645 -0.007448
v -0.026796 -0.002622 -0.007618
v -0.027478 -0.003440 -0.007387
v -0.028891 -0.010997 0.004589
v -0.028681 -0.011041 0.004231
v -0.028318 -0.010508 0.005532
v -0.025471 -0.001624 -0.007353
v -0.025199 -0.001190 -0.007401
v -0.024256 0.000687 -0.006630
v -0.023689 -0.006137 0.009080
v -0.019455 0.005588 -0.006610
v -0.020911 -0.004479 0.009240
v -0.020469 -0.003308 0.009370
v -0.018042 0.006646 -0.006532
v -0.016978 0.007493 -0.005887
v -0.019747 -0.002271 0.009315
v -0.019001 -0.002572 0.009232
v -0.018490 0.006393 -0.006395
v -0.014630 0.009456 -0.005214
v -0.015901 0.000567 0.009125
v -0.016636 0.000581 0.009163
v -0.016479 0.001278 0.008296
v -0.014050 0.010114 -0.003350
v -0.013517 0.009425 -0.001511
v -0.013944 0.009998 -0.001746
v -0.013058 0.009021 0.000130
v -0.011309 0.007727 0.008571
v -0.010230 0.009207 0.006046
v -0.010178 0.007920 0.008120
v -0.030502 -0.010328 -0.001844
v -0.030327 -0.011568 0.000865
v -0.030156 -0.005402 -0.007105
v -0.030597 -0.011450 0.002025
v -0.030925 -0.011573 0.000625
v -0.029336 -0.011321 0.003854
v -0.028960 -0.011234 0.003989
v -0.028421 -0.010423 0.005161
v -0.024217 -0.000304 -0.007166
v -0.022579 0.001541 -0.006774
v -0.019142 0.005473 -0.006579
v -0.021056 -0.005070 0.009273
v -0.019301 -0.002692 0.009158
v -0.018136 -0.001244 0.009555
v -0.014937 0.010900 -0.004773
v -0.015780 0.001298 0.008463
v -0.014269 0.010853 -0.004738
v -0.014040 0.010525 -0.003934
v -0.012933 0.009193 0.001196
v -0.011224 0.008635 0.003267
v -0.010881 0.009090 0.005241
v -0.010574 0.009027 0.005765
v -0.011232 0.007213 0.008674
v -0.009850 0.009220 0.006427
v -0.031170 -0.010096 -0.002589
v -0.031030 -0.009912 -0.004035
v -0.030652 -0.009603 -0.004248
v -0.030979 -0.009118 -0.005055
v -0.030731 -0.011013 -0.000684
v -0.030846 -0.010248 -0.002114
v -0.030183 -0.008245 -0.005646
v -0.029741 -0.007554 -0.006227
v -0.030380 -0.011430 0.000339
v -0.030070 -0.011703 0.002064
v -0.029810 -0.011597 0.002258
v -0.028114 -0.004524 -0.007393
v -0.026864 -0.003192 -0.007530
v -0.028198 -0.011172 0.004610
v -0.025868 -0.001869 -0.007415
v -0.023970 0.001070 -0.006694
v -0.022784 0.001499 -0.006886
v -0.025161 -0.007663 0.007872
v -0.020949 0.002843 -0.007070
v -0.021368 0.003808 -0.006652
v -0.022360 -0.006823 0.008811
v -0.023121 -0.006029 0.009230
v -0.022848 -0.005473 0.009196
v -0.021689 -0.006236 0.008873
v -0.019801 0.004945 -0.006552
v -0.020189 0.004175 -0.007018
v -0.020546 -0.004156 0.009359
v -0.020310 -0.003543 0.009492
v -0.017322 -0.000309 0.009507
v -0.015447 0.002039 0.008345
v -0.012668 0.008874 0.000676
v -0.012586 0.008963 0.000114
v -0.012272 0.008555 0.001617
v -0.013632 0.004703 0.009346
v -0.011577 0.008433 0.002725
v -0.011092 0.006901 0.008848
v -0.009958 0.008270 0.007652
v -0.009710 0.008789 0.007391
v -0.030134 -0.010639 -0.001815
v -0.030247 -0.010092 -0.003065
v -0.029660 -0.006694 -0.007268
v -0.030458 -0.011213 -0.000638
v -0.029223 -0.007207 -0.006662
v -0.029282 -0.011608 0.003109
v -0.026761 -0.004275 -0.007732
v -0.026239 -0.002713 -0.007565
v -0.027382 -0.010700 0.005518
v -0.024670 -0.000877 -0.007182
v -0.023767 -0.000683 -0.007367
v -0.023948 -0.000571 -0.007114
v -0.022475 0.002106 -0.006810
v -0.021591 0.002155 -0.007103
v -0.020419 0.002899 -0.007065
v -0.018675 0.004134 -0.006952
v -0.019844 -0.004312 0.009357
v -0.017703 0.006492 -0.006655
v -0.018535 -0.002919 0.009115
v -0.017722 -0.002314 0.009117
v -0.016056 0.008559 -0.005535
v -0.014744 0.008969 -0.005179
v -0.013705 0.009843 -0.005305
v -0.013465 0.009918 -0.004806
v -0.014614 0.001998 0.008413
v -0.013289 0.009840 -0.004309
v -0.012804 0.008902 -0.001968
v -0.014227 0.002417 0.008681
v -0.012821 0.004700 0.009050
v -0.010082 0.007385 0.008395
v -0.009649 0.008861 0.005736
v -0.009626 0.009419 0.006594
v -0.030439 -0.008918 -0.005304
v -0.029489 -0.008170 -0.005960
v -0.029921 -0.010991 -0.001057
v -0.029918 -0.010237 -0.002791
v -0.029847 -0.011670 0.000391
v -0.029860 -0.011381 -0.000161
v -0.029601 -0.011778 0.001349
v -0.029447 -0.011804 0.002090
v -0.029244 -0.011726 0.002023
v -0.028680 -0.011682 0.003156
v -0.028516 -0.011430 0.003788
v -0.026385 -0.003725 -0.007778
v -0.027508 -0.010903 0.004944
v -0.026688 -0.010733 0.005208
v -0.023694 0.001332 -0.006606
v -0.029341 -0.009302 0.006163
v -0.018312 0.004611 -0.006999
v -0.018209 -0.002693 0.009213
v -0.017825 -0.001314 0.009647
v -0.017120 -0.001915 0.009359
v -0.016753 -0.000949 0.009263
v -0.014855 0.008437 -0.005519
v -0.016437 -0.000528 0.009404
v -0.014068 0.009433 -0.005224
v -0.014876 0.000798 0.009006
v -0.015084 0.001476 0.008341
v -0.013468 0.009642 -0.003584
v -0.013013 0.009342 -0.003132
v -0.011446 0.007988 0.001803
v -0.012241 0.005395 0.009098
v -0.009698 0.008537 0.005080
v -0.010115 0.006789 0.008475
v -0.009444 0.007195 0.008091
v -0.009318 0.009190 0.007090
v -0.030781 -0.010393 -0.003329
v -0.030321 -0.009724 -0.004282
v -0.029866 -0.008335 -0.005872
v -0.029353 -0.010311 -0.002622
v -0.029180 -0.006435 -0.007494
v -0.028517 -0.004982 -0.007506
v -0.028107 -0.011379 0.004034
v -0.027341 -0.011231 0.004644
v -0.022220 0.000765 -0.007144
v -0.022162 0.000288 -0.007048
v -0.020667 0.002363 -0.006940
v -0.019931 0.003781 -0.007210
v -0.021812 -0.006700 0.008926
v -0.021627 -0.005211 0.009448
v -0.018008 0.005540 -0.006817
v -0.020121 -0.004868 0.009370
v -0.019451 -0.004214 0.009464
v -0.015650 0.007360 -0.005844
v -0.015317 0.007701 -0.005828
v -0.016004 -0.000381 0.009471
v -0.014541 0.001474 0.008265
v -0.012502 0.009044 -0.002758
v -0.013020 0.009152 -0.002831
v -0.013746 0.002533 0.008504
v -0.013022 0.009196 -0.001264
v -0.013248 0.009223 -0.000699
v -0.012908 0.002824 0.008664
v -0.011871 0.008309 -0.000271
v -0.011117 0.008426 0.002871
v -0.010777 0.008615 0.004042
v -0.008971 0.008680 0.007221
v -0.030102 -0.010099 -0.004256
v -0.030137 -0.010415 -0.003657
v -0.029623 -0.008783 -0.005722
v -0.029802 -0.009141 -0.005099
v -0.029532 -0.010602 -0.001973
v -0.029651 -0.011235 -0.000993
v -0.029514 -0.010103 -0.003304
v -0.029184 -0.007894 -0.006547
v -0.028727 -0.007571 -0.006803
v -0.028133 -0.005920 -0.007948
v -0.029461 -0.011641 0.000001
v -0.028923 -0.011901 0.001794
v -0.027969 -0.004796 -0.007728
v -0.028053 -0.011712 0.003361
v -0.027175 -0.004830 -0.007737
v -0.027610 -0.011536 0.003829
v -0.025432 -0.003602 -0.007687
v -0.025028 -0.002536 -0.007762
v -0.021192 0.002142 -0.007026
v -0.020294 0.002418 -0.006860
v -0.019335 -0.004853 0.009167
v -0.017691 0.005947 -0.006607
v -0.018648 -0.004462 0.009408
v -0.016920 0.006518 -0.006513
v -0.017298 -0.003028 0.009139
v -0.015544 -0.000813 0.009298
v -0.014656 0.000218 0.009188
v -0.014991 0.000005 0.009088
v -0.013178 0.009850 -0.005236
v -0.012470 0.009338 -0.004017
v -0.012812 0.009431 -0.004335
v -0.012750 0.009668 -0.004860
v -0.013944 0.001338 0.008613
v -0.011878 0.008472 0.001380
v -0.011109 0.008057 0.001731
v -0.009488 0.008756 0.005355
v -0.009221 0.008029 0.007603
v -0.008896 0.007462 0.007812
v -0.008691 0.008539 0.006277
v -0.028772 -0.011825 0.001662
v -0.026228 -0.004062 -0.007608
v -0.026194 -0.010976 0.005151
v -0.022997 -0.000560 -0.007224
v -0.021568 0.000650 -0.007163
v -0.021380 0.001238 -0.007200
v -0.020974 0.001063 -0.007166
v -0.023623 -0.007735 0.008035
v -0.019242 0.003652 -0.007206
v -0.020101 -0.005800 0.008902
v -0.019781 -0.005546 0.009083
v -0.017994 0.004721 -0.006873
v -0.017403 -0.002346 0.009212
v -0.016654 -0.002097 0.008907
v -0.015147 0.007217 -0.005856
v -0.016526 -0.001268 0.009393
v -0.014366 0.008748 -0.005672
v -0.013501 0.009046 -0.005423
v -0.012773 0.009296 -0.005683
v -0.012103 0.008925 -0.004781
v -0.012235 0.009219 -0.005116
v -0.012921 0.009457 -0.003514
v -0.012788 0.009046 -0.002331
v -0.013373 0.002201 0.008366
v -0.011926 0.008222 0.000171
v -0.011622 0.007967 -0.000850
v -0.012477 0.003185 0.008584
v -0.010066 0.008048 0.002809
v -0.010561 0.008002 0.002654
v -0.011848 0.005623 0.009188
v -0.010033 0.006499 0.008669
v -0.008455 0.008684 0.006550
v -0.029596 -0.009930 -0.004462
v -0.029353 -0.009412 -0.004701
v -0.029153 -0.008571 -0.005874
v -0.028835 -0.008997 -0.005781
v -0.029592 -0.010277 -0.003860
v -0.029215 -0.011246 -0.000855
v -0.029118 -0.010552 -0.001934
v -0.028075 -0.007008 -0.007140
v -0.028730 -0.011635 -0.000324
v -0.027602 -0.006017 -0.007950
v -0.028712 -0.011949 0.001020
v -0.027972 -0.011946 0.002716
v -0.027703 -0.011904 0.002614
v -0.027393 -0.011849 0.003275
v -0.026724 -0.011363 0.004597
v -0.025278 -0.003085 -0.007755
v -0.024814 -0.002935 -0.007635
v -0.025568 -0.010898 0.005620
v -0.024196 -0.001970 -0.007753
v -0.023071 -0.001122 -0.007449
v -0.021974 -0.000663 -0.007549
v -0.021074 -0.006563 0.008715
v -0.020474 -0.006195 0.008945
v -0.018237 0.004254 -0.006827
v -0.017021 0.005476 -0.006723
v -0.017382 0.005158 -0.006630
v -0.016783 0.006046 -0.006642
v -0.017858 -0.003274 0.009119
v -0.016120 -0.002033 0.009012
v -0.013815 0.007710 -0.005631
v -0.014379 0.007898 -0.005762
v -0.013916 0.008339 -0.005842
v -0.015109 -0.000765 0.009345
v -0.014658 -0.001053 0.009236
v -0.013959 0.000884 0.009038
v -0.013417 0.001336 0.008526
v -0.013044 0.002312 0.008439
v -0.012321 0.008815 -0.001891
v -0.011529 0.008033 0.000614
v -0.011152 0.003781 0.008553
v -0.010862 0.005393 0.008785
v -0.010298 0.008588 0.004015
v -0.008407 0.008086 0.006521
v -0.008543 0.008066 0.007398
v -0.008276 0.007701 0.007482
v -0.028881 -0.009742 -0.004836
v -0.028923 -0.010082 -0.004231
v -0.028516 -0.009353 -0.005144
v -0.028812 -0.010816 -0.001905
v -0.028764 -0.009929 -0.003247
v -0.027549 -0.007071 -0.007330
v -0.026874 -0.006255 -0.007724
v -0.028362 -0.011957 0.000828
v -0.026941 -0.005677 -0.008147
v -0.026673 -0.004702 -0.007990
v -0.025947 -0.004737 -0.007988
v -0.025703 -0.003905 -0.007799
v -0.026251 -0.011479 0.004505
v -0.024365 -0.002545 -0.007768
v -0.023611 -0.001555 -0.007510
v -0.020011 0.001237 -0.007499
v -0.023334 -0.008456 0.007592
v -0.016145 0.006065 -0.006709
v -0.017785 -0.004252 0.009098
v -0.017550 -0.003886 0.009249
v -0.013981 0.000051 0.009227
v -0.011773 0.008248 -0.002690
v -0.012021 0.008133 -0.001349
v -0.012590 0.002750 0.008283
v -0.011356 0.008069 0.000165
v -0.011530 0.002887 0.008392
v -0.010860 0.004132 0.008490
v -0.009856 0.004461 0.008356
v -0.009073 0.008132 0.005311
v -0.009241 0.006226 0.008369
v -0.009035 0.006903 0.008212
v -0.008063 0.008298 0.007132
v -0.007734 0.008441 0.006662
v -0.028417 -0.008777 -0.005926
v -0.028388 -0.010155 -0.003330
v -0.028425 -0.009958 -0.004460
v -0.028512 -0.011063 -0.001342
v -0.028309 -0.010607 -0.002211
v -0.027862 -0.009963 -0.003584
v -0.028354 -0.007900 -0.006911
v -0.028105 -0.011724 0.000038
v -0.027332 -0.012031 0.002680
v -0.026548 -0.005530 -0.008091
v -0.025472 -0.011271 0.004927
v -0.024090 -0.002383 -0.007640
v -0.022064 -0.001090 -0.007500
v -0.021515 -0.000623 -0.007516
v -0.021860 -0.008495 0.007717
v -0.019447 0.002426 -0.007152
v -0.021042 -0.007469 0.008561
v -0.018158 0.003684 -0.007094
v -0.018831 0.003312 -0.007008
v -0.019998 -0.006220 0.009016
v -0.019108 -0.005287 0.009278
v -0.015259 0.006038 -0.006659
v -0.016708 -0.002897 0.009154
v -0.016942 -0.003746 0.009034
v -0.013931 0.007190 -0.005761
v -0.015557 -0.002240 0.008916
v -0.014536 0.007237 -0.005757
v -0.015163 -0.001624 0.008911
v -0.013108 0.008516 -0.005677
v -0.012656 0.008937 -0.005776
v -0.013362 0.000996 0.008983
v -0.013329 0.000430 0.009226
v -0.012223 0.002885 0.008398
v -0.010141 0.007584 0.002343
v -0.009552 0.007850 0.003480
v -0.009722 0.007512 0.002996
v -0.010529 0.004386 0.008579
v -0.008373 0.006917 0.007795
v -0.028113 -0.009646 -0.005161
v -0.028115 -0.008628 -0.006411
v -0.028261 -0.009391 -0.005318
v -0.027709 -0.008486 -0.006469
v -0.028244 -0.011529 -0.000988
v -0.027733 -0.010874 -0.001907
v -0.027833 -0.007892 -0.006895
v -0.026456 -0.006611 -0.007508
v -0.025852 -0.005417 -0.008321
v -0.027184 -0.012113 0.001595
v -0.027862 -0.011992 0.000783
v -0.026992 -0.011998 0.002727
v -0.024966 -0.004378 -0.008117
v -0.026713 -0.011612 0.003611
v -0.024744 -0.010978 0.005267
v -0.022133 -0.008855 0.007489
v -0.021718 -0.008829 0.007157
v -0.018907 0.001885 -0.007399
v -0.020977 -0.007994 0.008217
v -0.019231 0.002815 -0.006999
v -0.020519 -0.007162 0.008387
v -0.017444 0.003611 -0.007132
v -0.018985 -0.004729 0.009276
v -0.016131 0.005489 -0.006676
v -0.017755 -0.005137 0.009026
v -0.014553 0.006479 -0.006688
v -0.013335 0.007758 -0.005571
v -0.012883 0.007870 -0.005620
v -0.011842 0.008380 -0.003638
v -0.011841 0.008786 -0.004322
v -0.013008 0.001256 0.008500
v -0.011804 0.002178 0.008278
v -0.010601 0.007288 0.000359
v -0.010750 0.003840 0.008654
v -0.009962 0.003884 0.008393
v -0.010429 0.005509 0.008855
v -0.009544 0.005445 0.008505
v -0.009060 0.007456 0.004265
v -0.008693 0.007709 0.004792
v -0.008065 0.007892 0.004706
v -0.007409 0.007826 0.007081
v -0.027829 -0.009208 -0.005439
v -0.027426 -0.008297 -0.006906
v -0.027697 -0.011997 0.000038
v -0.028015 -0.010758 -0.002250
v -0.025430 -0.005953 -0.007980
v -0.026680 -0.011986 0.002441
v -0.025559 -0.004539 -0.008205
v -0.026173 -0.011741 0.003984
v -0.025410 -0.011483 0.004436
v -0.023251 -0.002566 -0.007956
v -0.022964 -0.001436 -0.007763
v -0.021360 -0.000230 -0.007315
v -0.026478 -0.010660 0.005694
v -0.020468 0.000248 -0.007343
v -0.019612 0.001197 -0.007429
v -0.021264 -0.008358 0.007475
v -0.019233 0.001496 -0.007330
v -0.018285 0.002605 -0.007327
v -0.017999 0.003122 -0.007059
v -0.017960 -0.006268 0.008748
v -0.017214 0.004163 -0.007149
v -0.016740 -0.003743 0.009179
v -0.016011 -0.003135 0.008918
v -0.011877 0.009063 -0.005540
v -0.012914 -0.000419 0.009062
v -0.011316 0.007984 -0.002332
v -0.011239 0.008140 -0.002700
v -0.012619 0.001343 0.008586
v -0.010948 0.003029 0.008218
v -0.009585 0.004064 0.008482
v -0.009001 0.005610 0.008538
v -0.008684 0.006128 0.008368
v -0.027957 -0.010022 -0.004501
v -0.027602 -0.009249 -0.005607
v -0.027024 -0.008537 -0.006481
v -0.027764 -0.011611 -0.000739
v -0.027369 -0.011312 -0.001701
v -0.027506 -0.010664 -0.002471
v -0.027622 -0.010407 -0.003259
v -0.026256 -0.012169 0.002605
v -0.024599 -0.003730 -0.008004
v -0.025532 -0.011677 0.003747
v -0.024196 -0.004401 -0.008473
v -0.024016 -0.003686 -0.008028
v -0.024562 -0.010840 0.005833
v -0.021743 -0.009693 0.006980
v -0.020162 0.000326 -0.007231
v -0.019147 0.000966 -0.007535
v -0.016938 0.003568 -0.007059
v -0.017172 -0.004606 0.009102
v -0.014684 0.005700 -0.006772
v -0.016731 -0.004431 0.009186
v -0.014343 -0.001023 0.009327
v -0.012120 0.008312 -0.005472
v -0.011452 0.008518 -0.005502
v -0.013536 -0.000841 0.009060
v -0.011357 0.007824 -0.001959
v -0.011317 0.007892 -0.001449
v -0.012229 0.000956 0.008716
v -0.011533 0.001661 0.008441
v -0.010597 0.007413 -0.000132
v -0.010903 0.002417 0.008411
v -0.009516 0.007150 0.002407
v -0.009196 0.007214 0.003181
v -0.007716 0.007730 0.004708
v -0.008016 0.006519 0.007844
v -0.007405 0.008222 0.006122
v -0.007608 0.007615 0.007325
v -0.007171 0.007463 0.007168
v -0.027476 -0.010131 -0.004055
v -0.027124 -0.009204 -0.005625
v -0.027334 -0.009699 -0.005189
v -0.027055 -0.010262 -0.003589
v -0.026925 -0.007341 -0.007319
v -0.026957 -0.007986 -0.007204
v -0.026782 -0.007027 -0.007631
v -0.027062 -0.011819 -0.000025
v -0.026783 -0.011743 -0.000709
v -0.026066 -0.007193 -0.007668
v -0.027109 -0.012095 0.000962
v -0.025890 -0.011865 0.003392
v -0.023547 -0.003388 -0.008178
v -0.023166 -0.002917 -0.008281
v -0.023956 -0.010773 0.005539
v -0.023584 -0.010947 0.005483
v -0.023276 -0.010668 0.005982
v -0.020385 -0.000276 -0.007607
v -0.022910 -0.009379 0.007012
v -0.018499 0.001997 -0.007299
v -0.018780 0.001530 -0.007245
v -0.017616 0.001273 -0.007628
v -0.020406 -0.007616 0.008139
v -0.017044 0.003221 -0.007308
v -0.016455 0.004247 -0.007012
v -0.016093 0.004892 -0.006980
v -0.015391 0.005432 -0.006627
v -0.015594 -0.002836 0.008971
v -0.011583 0.008394 -0.004066
v -0.011565 0.008815 -0.004746
v -0.011573 0.008277 -0.003174
v -0.010459 0.006999 -0.001388
v -0.012225 0.000550 0.008774
v -0.011246 0.001325 0.008597
v -0.009190 0.004385 0.008319
v -0.008445 0.007642 0.003759
v -0.006996 0.008500 0.006761
v -0.006034 0.007907 0.007192
v -0.027166 -0.010762 -0.002666
v -0.026602 -0.008310 -0.006639
v -0.026325 -0.008218 -0.006972
v -0.027004 -0.011402 -0.001343
v -0.026837 -0.010775 -0.002506
v -0.026862 -0.012107 0.000602
v -0.026400 -0.012285 0.001632
v -0.024766 -0.005195 -0.008485
v -0.025297 -0.005477 -0.008323
v -0.025750 -0.012179 0.002583
v -0.025186 -0.011964 0.003486
v -0.023781 -0.004133 -0.008674
v -0.024941 -0.011898 0.004079
v -0.024369 -0.011323 0.005045
v -0.024534 -0.011416 0.004566
v -0.022815 -0.010552 0.006239
v -0.021781 -0.009880 0.006472
v -0.018877 0.000652 -0.007693
v -0.018002 0.002064 -0.007256
v -0.019368 -0.008231 0.007802
v -0.018907 -0.007127 0.008602
v -0.017292 0.002531 -0.007293
v -0.016700 0.002932 -0.007175
v -0.016515 0.003473 -0.007513
v -0.018130 -0.007323 0.008575
v -0.015487 -0.003730 0.008928
v -0.013199 0.007512 -0.005831
v -0.013231 -0.000768 0.009168
v -0.011114 0.008152 -0.004508
v -0.010921 0.008226 -0.005065
v -0.012352 -0.000309 0.009072
v -0.010052 0.006826 -0.000855
v -0.010239 0.007172 0.000931
v -0.010594 0.003155 0.008326
v -0.010057 0.002687 0.008140
v -0.009816 0.002968 0.008255
v -0.008721 0.007310 0.002500
v -0.008648 0.004617 0.008139
v -0.007494 0.007908 0.004880
v -0.007288 0.006640 0.007765
v -0.006424 0.008168 0.006912
v -0.026758 -0.009249 -0.005974
v -0.026805 -0.010490 -0.003528
v -0.026872 -0.009750 -0.004504
v -0.026458 -0.007713 -0.007429
v -0.026598 -0.012062 -0.000099
v -0.024342 -0.011964 0.004081
v -0.022702 -0.003413 -0.008583
v -0.022472 -0.002587 -0.008079
v -0.023870 -0.011534 0.004967
v -0.023744 -0.011592 0.004561
v -0.021966 -0.002316 -0.008190
v -0.021050 -0.001796 -0.007783
v -0.020469 -0.001523 -0.007946
v -0.022877 -0.010698 0.005724
v -0.020977 -0.009495 0.006784
v -0.020821 -0.009124 0.007039
v -0.018349 -0.006674 0.008520
v -0.015991 0.004401 -0.006900
v -0.014106 0.005941 -0.007018
v -0.011713 0.007877 -0.005492
v -0.011257 0.007441 -0.005625
v -0.010730 0.007638 -0.001988
v -0.010110 0.006915 -0.001882
v -0.009782 0.006756 0.000583
v -0.008288 0.007268 0.002483
v -0.007139 0.007894 0.005323
v -0.026273 -0.011014 -0.002814
v -0.025838 -0.009782 -0.005040
v -0.026396 -0.009545 -0.005310
v -0.026224 -0.009702 -0.004657
v -0.025813 -0.007800 -0.007390
v -0.026530 -0.011204 -0.001894
v -0.026402 -0.011494 -0.001270
v -0.025057 -0.006846 -0.008071
v -0.026005 -0.012210 0.000869
v -0.025568 -0.012293 0.000753
v -0.024887 -0.005996 -0.008207
v -0.025506 -0.012231 0.002099
v -0.020432 -0.000866 -0.007568
v -0.019836 -0.001182 -0.007730
v -0.017269 0.001909 -0.007296
v -0.017342 -0.006090 0.008589
v -0.013935 0.005448 -0.006799
v -0.014754 0.005230 -0.006684
v -0.013764 0.005720 -0.007118
v -0.014897 -0.002471 0.008727
v -0.014333 -0.001983 0.008801
v -0.010884 0.007896 -0.003801
v -0.010185 0.007045 -0.002746
v -0.011157 0.000729 0.008615
v -0.009953 0.007055 0.000207
v -0.009149 0.006792 0.000623
v -0.009154 0.003054 0.008043
v -0.008695 0.003302 0.008076
v -0.007926 0.007230 0.002820
v -0.007488 0.005649 0.007889
v -0.007033 0.007467 0.004398
v -0.005807 0.007856 0.007154
v -0.026342 -0.010514 -0.003383
v -0.025880 -0.008363 -0.006718
v -0.025979 -0.011869 -0.000584
v -0.025776 -0.012061 0.000306
v -0.023550 -0.005677 -0.008756
v -0.024813 -0.007000 -0.007953
v -0.025089 -0.012320 0.002387
v -0.024759 -0.012296 0.002342
v -0.024765 -0.011952 0.003449
v -0.023392 -0.003891 -0.008563
v -0.022123 -0.003192 -0.008850
v -0.021407 -0.002583 -0.008377
v -0.018468 -0.000197 -0.007808
v -0.017981 0.000723 -0.007626
v -0.016074 0.003131 -0.007679
v -0.014761 0.003230 -0.007476
v -0.014790 0.004266 -0.007213
v -0.017352 -0.005151 0.009112
v -0.016030 -0.004384 0.008911
v -0.014294 -0.003146 0.008554
v -0.011210 0.006816 -0.005616
v -0.010444 0.007762 -0.005274
v -0.009951 0.006926 -0.002355
v -0.010101 0.002032 0.008388
v -0.009400 0.002201 0.008156
v -0.008302 0.004822 0.008214
v -0.006719 0.007511 0.004364
v -0.006714 0.007922 0.005509
v -0.005748 0.006882 0.007436
v -0.025966 -0.010487 -0.003918
v -0.025790 -0.010531 -0.003457
v -0.025606 -0.010494 -0.003735
v -0.025826 -0.011562 -0.001198
v -0.025506 -0.011457 -0.001814
v -0.025996 -0.011410 -0.001890
v -0.025313 -0.012007 -0.000100
v -0.024234 -0.005095 -0.008502
v -0.023521 -0.011840 0.004230
v -0.023250 -0.011968 0.004272
v -0.020970 -0.002328 -0.008553
v -0.023084 -0.011441 0.005134
v -0.018863 0.000206 -0.007630
v -0.019542 -0.000170 -0.007516
v -0.016638 0.001332 -0.007608
v -0.018063 -0.008076 0.008017
v -0.016367 0.002251 -0.007449
v -0.015986 0.002671 -0.007524
v -0.013002 0.005833 -0.006935
v -0.013052 0.005464 -0.006605
v -0.012131 0.006521 -0.006355
v -0.011739 0.006483 -0.005923
v -0.012695 -0.002550 0.008555
v -0.010724 0.007269 -0.005663
v -0.010199 0.007117 -0.003680
v -0.010572 0.007859 -0.004239
v -0.009486 0.006488 -0.000789
v -0.010504 0.000900 0.008579
v -0.008494 0.004277 0.008281
v -0.007609 0.007462 0.003272
v -0.006994 0.004758 0.007695
v -0.007023 0.005732 0.007927
v -0.005519 0.007532 0.006931
v -0.005451 0.007719 0.007250
v -0.025426 -0.009582 -0.005231
v -0.026254 -0.008899 -0.006313
v -0.025586 -0.009733 -0.006052
v -0.025142 -0.008444 -0.006901
v -0.024801 -0.008088 -0.007572
v -0.025294 -0.011590 -0.001159
v -0.024126 -0.006856 -0.008170
v -0.025122 -0.012365 0.000987
v -0.024080 -0.012014 0.003609
v -0.023767 -0.012218 0.003513
v -0.022382 -0.003462 -0.008967
v -0.021575 -0.002916 -0.009000
v -0.022707 -0.011579 0.004713
v -0.020173 -0.001985 -0.008312
v -0.019427 -0.000829 -0.007841
v -0.019846 -0.001889 -0.008613
v -0.018906 -0.000801 -0.007839
v -0.017865 0.000277 -0.007877
v -0.017672 -0.007139 0.008334
v -0.015215 0.002565 -0.007519
v -0.016886 -0.007179 0.008320
v -0.014405 0.003733 -0.007523
v -0.014113 0.004889 -0.006775
v -0.015611 -0.004197 0.008962
v -0.014688 -0.003715 0.008626
v -0.013271 -0.002932 0.008345
v -0.010789 -0.000548 0.008710
v -0.010872 0.000367 0.008514
v -0.009662 0.006955 -0.002791
v -0.009459 0.006378 -0.002170
v -0.008653 0.006680 0.000590
v -0.008693 0.001523 0.008140
v -0.009011 0.002068 0.008233
v -0.008026 0.003254 0.007846
v -0.006305 0.005023 0.007679
v -0.006735 0.007162 0.004206
v -0.005000 0.007259 0.007277
v -0.006183 0.007324 0.004905
v -0.005412 0.006980 0.007549
v -0.025586 -0.009422 -0.006594
v -0.025230 -0.009862 -0.004966
v -0.025445 -0.008805 -0.006724
v -0.025800 -0.011136 -0.002436
v -0.025099 -0.011107 -0.002846
v -0.025419 -0.010933 -0.003312
v -0.024672 -0.008468 -0.007091
v -0.025355 -0.011938 -0.000538
v -0.024883 -0.007528 -0.007598
v -0.023727 -0.006440 -0.008220
v -0.024783 -0.012337 0.000696
v -0.022848 -0.005780 -0.008700
v -0.024235 -0.012384 0.002300
v -0.022811 -0.004968 -0.009062
v -0.020656 -0.002562 -0.009087
v -0.023163 -0.011629 0.005014
v -0.017241 0.000183 -0.008063
v -0.017095 0.000572 -0.007670
v -0.016024 0.001990 -0.007923
v -0.013445 0.003949 -0.007264
v -0.014338 -0.005407 0.008417
v -0.012571 0.005292 -0.006288
v -0.011920 0.005605 -0.006441
v -0.013959 -0.003371 0.008582
v -0.012235 0.005874 -0.006371
v -0.011139 -0.000697 0.008605
v -0.009151 0.006517 -0.000744
v -0.009513 0.000916 0.008466
v -0.009703 0.001269 0.008456
v -0.008539 0.006416 0.000047
v -0.008266 0.006832 0.000996
v -0.007735 0.006781 0.001841
v -0.006606 0.004644 0.007787
v -0.005008 0.006905 0.007110
v -0.024715 -0.009285 -0.006423
v -0.024694 -0.008934 -0.006993
v -0.024876 -0.011317 -0.002812
v -0.024662 -0.009352 -0.005652
v -0.023955 -0.012589 0.001769
v -0.022243 -0.004777 -0.009077
v -0.023246 -0.012194 0.003638
v -0.020690 -0.003672 -0.009391
v -0.022582 -0.011883 0.004047
v -0.022133 -0.011679 0.005149
v -0.019377 -0.001790 -0.008614
v -0.019077 -0.001270 -0.008194
v -0.021156 -0.009794 0.006526
v -0.019776 -0.009938 0.006609
v -0.017751 -0.008518 0.007791
v -0.014682 0.002389 -0.007536
v -0.017089 -0.007680 0.007973
v -0.013735 -0.004016 0.008446
v -0.014166 -0.004469 0.008407
v -0.011144 0.006230 -0.005914
v -0.012347 -0.002114 0.008514
v -0.009143 0.006257 -0.001675
v -0.009879 -0.000086 0.008612
v -0.008119 0.006448 0.000162
v -0.007278 0.006746 0.001842
v -0.007353 0.007093 0.002734
v -0.007584 0.003514 0.007902
v -0.006245 0.006838 0.004321
v -0.005673 0.006544 0.004796
v -0.004174 0.006981 0.007346
v -0.005127 0.006471 0.007567
v -0.024801 -0.009941 -0.004694
v -0.024134 -0.007994 -0.007682
v -0.024787 -0.011009 -0.003292
v -0.024267 -0.012001 -0.000528
v -0.023156 -0.006581 -0.008274
v -0.023604 -0.012317 0.002713
v -0.021293 -0.003894 -0.009215
v -0.021680 -0.004096 -0.009280
v -0.023162 -0.012368 0.003076
v -0.021966 -0.011919 0.004461
v -0.021025 -0.002834 -0.008975
v -0.022302 -0.011791 0.004585
v -0.021712 -0.011410 0.005342
v -0.018896 -0.001538 -0.009242
v -0.018205 -0.000795 -0.008615
v -0.018852 -0.009318 0.007100
v -0.017424 -0.008361 0.007918
v -0.013995 0.003546 -0.007393
v -0.014958 -0.006012 0.008369
v -0.009892 0.007276 -0.005450
v -0.009767 0.007000 -0.004251
v -0.008581 0.006385 -0.005419
v -0.009987 0.007631 -0.004861
v -0.009380 0.006958 -0.005253
v -0.010027 0.007107 -0.003215
v -0.008995 0.006310 -0.002154
v -0.009252 0.006402 -0.002580
v -0.008256 0.001906 0.008191
v -0.006894 0.006188 0.001985
v -0.006776 0.006554 0.002369
v -0.006113 0.004534 0.007827
v -0.005516 0.005610 0.007657
v -0.005482 0.006387 0.005240
v -0.005411 0.006553 0.005609
v -0.004919 0.006740 0.006832
v -0.024604 -0.010992 -0.003612
v -0.024337 -0.009719 -0.005549
v -0.024471 -0.009423 -0.006409
v -0.024223 -0.008999 -0.007084
v -0.023872 -0.007310 -0.007962
v -0.023351 -0.007121 -0.008194
v -0.023073 -0.012528 0.002212
v -0.022086 -0.005724 -0.008548
v -0.022306 -0.012106 0.003863
v -0.020032 -0.002406 -0.009071
v -0.021418 -0.011372 0.005066
v -0.018463 -0.001326 -0.009078
v -0.020699 -0.011226 0.005570
v -0.019717 -0.010438 0.006279
v -0.017429 -0.000390 -0.008349
v -0.016217 0.001044 -0.008067
v -0.014791 0.001706 -0.008033
v -0.017027 -0.008237 0.007692
v -0.014809 -0.005530 0.008380
v -0.013113 -0.003271 0.008477
v -0.012150 -0.002690 0.008148
v -0.011897 -0.001942 0.008565
v -0.009550 0.006903 -0.003765
v -0.008526 0.006109 -0.000757
v -0.009231 0.000092 0.008377
v -0.007339 0.006304 0.001364
v -0.007812 0.002232 0.008035
v -0.006531 0.003905 0.007519
v -0.005802 0.006224 0.004428
v -0.004824 0.006511 0.005690
v -0.004861 0.005600 0.007705
v -0.004143 0.006550 0.007571
v -0.024485 -0.011371 -0.002582
v -0.024203 -0.010979 -0.003448
v -0.023278 -0.007609 -0.007903
v -0.022364 -0.006916 -0.008134
v -0.023971 -0.012296 -0.000343
v -0.023884 -0.012512 0.000589
v -0.022420 -0.006433 -0.008442
v -0.021791 -0.005181 -0.009060
v -0.022565 -0.012486 0.003006
v -0.020357 -0.003531 -0.009316
v -0.021721 -0.012243 0.003381
v -0.019720 -0.002192 -0.009224
v -0.019293 -0.001982 -0.009174
v -0.021533 -0.012047 0.004459
v -0.020706 -0.011351 0.005102
v -0.018121 -0.001131 -0.009285
v -0.016624 0.000104 -0.008379
v -0.016626 -0.007270 0.007948
v -0.016046 -0.008492 0.007585
v -0.016342 -0.006923 0.008134
v -0.014270 0.002870 -0.007440
v -0.012739 0.003673 -0.007344
v -0.013280 0.003139 -0.007402
v -0.013819 -0.004611 0.008503
v -0.008461 0.005812 -0.002633
v -0.007999 0.006095 -0.000644
v -0.008920 0.000215 0.008499
v -0.008882 0.000974 0.008468
v -0.007472 0.001850 0.007925
v -0.007292 0.002297 0.008047
v -0.006283 0.006009 0.002927
v -0.005659 0.006050 0.004240
v -0.005388 0.005013 0.007617
v -0.004848 0.004860 0.007704
v -0.004383 0.006550 0.006366
v -0.004222 0.006848 0.006775
v -0.003640 0.006539 0.007436
v -0.003801 0.006752 0.007184
v -0.023821 -0.009226 -0.006151
v -0.024095 -0.011535 -0.002851
v -0.023323 -0.009366 -0.005979
v -0.023846 -0.009247 -0.006821
v -0.023874 -0.008754 -0.007335
v -0.023533 -0.011752 -0.001877
v -0.023181 -0.008011 -0.007715
v -0.023634 -0.012037 -0.000752
v -0.023573 -0.012384 -0.000068
v -0.022418 -0.012608 0.002502
v -0.020917 -0.004789 -0.009214
v -0.017266 -0.001043 -0.009243
v -0.017246 -0.000541 -0.009320
v -0.018058 -0.009005 0.006990
v -0.014015 0.002344 -0.007553
v -0.015092 -0.006413 0.008200
v -0.014427 -0.006039 0.008450
v -0.011018 0.005778 -0.005766
v -0.010031 0.005994 -0.005500
v -0.011191 -0.002579 0.008267
v -0.010822 -0.002233 0.008137
v -0.008912 0.006226 -0.003752
v -0.009685 -0.001504 0.008200
v -0.008149 0.005414 -0.002075
v -0.007515 0.005851 -0.000186
v -0.006438 0.005908 0.002204
v -0.006217 0.005774 0.002925
v -0.006370 0.003457 0.007696
v -0.005250 0.006183 0.004414
v -0.005493 0.004253 0.007635
v -0.023825 -0.011226 -0.003626
v -0.023423 -0.011652 -0.002541
v -0.023993 -0.011257 -0.003261
v -0.023590 -0.010138 -0.005246
v -0.022681 -0.007970 -0.007675
v -0.022252 -0.012689 0.002029
v -0.021231 -0.006088 -0.008570
v -0.023204 -0.012588 0.000644
v -0.019742 -0.003327 -0.009509
v -0.021208 -0.012034 0.004087
v -0.020294 -0.011918 0.004341
v -0.018238 -0.002219 -0.009557
v -0.016271 0.000231 -0.008657
v -0.015716 0.000788 -0.008297
v -0.015282 0.001161 -0.008384
v -0.014192 0.001924 -0.008179
v -0.012966 -0.005263 0.008109
v -0.011968 0.005044 -0.006386
v -0.011782 -0.003248 0.008214
v -0.011460 -0.002845 0.008136
v -0.008843 0.006469 -0.004965
v -0.008819 0.006540 -0.004453
v -0.008127 -0.000905 0.007925
v -0.008101 0.005678 -0.001104
v -0.007617 0.005513 -0.000515
v -0.006310 0.005497 0.002261
v -0.006105 0.005713 0.002679
v -0.005989 0.003074 0.007787
v -0.006652 0.002434 0.007834
v -0.006051 0.003241 0.007602
v -0.004916 0.006213 0.004359
v -0.004368 0.006230 0.005287
v -0.023442 -0.011358 -0.003258
v -0.023190 -0.010034 -0.005270
v -0.023132 -0.008664 -0.007385
v -0.022585 -0.009220 -0.006311
v -0.023166 -0.012201 -0.001131
v -0.022131 -0.007380 -0.008126
v -0.022782 -0.012659 0.000788
v -0.021658 -0.007327 -0.008088
v -0.021135 -0.005518 -0.008953
v -0.021524 -0.012484 0.003151
v -0.020890 -0.012360 0.003336
v -0.021001 -0.012258 0.003902
v -0.018939 -0.002926 -0.009576
v -0.015661 0.000109 -0.009145
v -0.014875 0.000978 -0.008589
v -0.014514 0.001348 -0.008270
v -0.012898 0.002578 -0.007699
v -0.013549 0.002543 -0.007714
v -0.013396 -0.005596 0.008059
v -0.009826 0.006439 -0.005592
v -0.010060 -0.002324 0.008066
v -0.008092 0.005781 -0.002865
v -0.010167 -0.000274 0.008491
v -0.008469 0.000531 0.008327
v -0.007154 0.005493 0.000461
v -0.007834 0.000652 0.008301
v -0.006650 0.001839 0.007873
v -0.005448 0.005746 0.002922
v -0.005084 0.005875 0.003865
v -0.005276 0.003780 0.007568
v -0.004452 0.006035 0.004661
v -0.004053 0.004418 0.007623
v -0.004460 0.004301 0.007521
v -0.004356 0.005449 0.007740
v -0.004141 0.006447 0.005655
v -0.003656 0.005810 0.007739
v -0.002923 0.006226 0.007611
v -0.003233 0.006282 0.006983
v -0.023039 -0.011447 -0.003672
v -0.022862 -0.010591 -0.004961
v -0.022959 -0.010152 -0.005346
v -0.023025 -0.009322 -0.006309
v -0.022973 -0.011821 -0.001954
v -0.020708 -0.006066 -0.008546
v -0.021813 -0.012736 0.001440
v -0.021969 -0.012627 0.001978
v -0.019788 -0.004259 -0.009248
v -0.018274 -0.002849 -0.009521
v -0.018948 -0.011178 0.005385
v -0.019598 -0.011601 0.004637
v -0.017556 -0.001542 -0.009525
v -0.016459 -0.001281 -0.009224
v -0.016205 -0.000237 -0.009014
v -0.019885 -0.011559 0.005010
v -0.016377 -0.009415 0.006931
v -0.012796 -0.004183 0.008084
v -0.011887 -0.004868 0.007722
v -0.009950 0.004825 -0.006183
v -0.009574 0.004950 -0.005682
v -0.009897 0.005379 -0.005595
v -0.010242 0.005402 -0.005840
v -0.010400 -0.002959 0.007923
v -0.009270 0.005572 -0.005213
v -0.009065 0.005298 -0.005383
v -0.010817 -0.002690 0.007817
v -0.009653 -0.002079 0.007930
v -0.008236 0.006297 -0.005010
v -0.008632 0.006075 -0.003232
v -0.008443 0.006148 -0.003641
v -0.009254 -0.001201 0.008096
v -0.008971 -0.001000 0.008198
v -0.006928 0.005076 0.000206
v -0.006495 0.005211 0.000844
v -0.006843 0.001092 0.007954
v -0.005616 0.005644 0.002281
v -0.005012 0.003972 0.007691
v -0.003676 0.005142 0.007621
v -0.022938 -0.011793 -0.002529
v -0.022377 -0.009361 -0.006324
v -0.022502 -0.011977 -0.002144
v -0.022376 -0.008305 -0.007626
v -0.021530 -0.007735 -0.008087
v -0.021755 -0.012673 0.000464
v -0.022016 -0.012640 0.001230
v -0.020415 -0.005144 -0.008971
v -0.019627 -0.005135 -0.009271
v -0.018841 -0.003760 -0.009399
v -0.017815 -0.002083 -0.009479
v -0.019060 -0.011312 0.004885
v -0.019130 -0.010251 0.006067
v -0.014191 0.001012 -0.008881
v -0.013198 0.002040 -0.008092
v -0.014885 -0.007391 0.007941
v -0.013638 -0.006726 0.008109
v -0.013441 -0.006215 0.008075
v -0.011537 -0.004705 0.007791
v -0.012255 -0.003382 0.008156
v -0.006862 0.004955 -0.000257
v -0.006564 0.001241 0.008049
v -0.006071 0.001777 0.007910
v -0.003126 0.005252 0.007784
v -0.002930 0.005851 0.007660
v -0.022429 -0.011519 -0.003619
v -0.022642 -0.011406 -0.003556
v -0.022473 -0.010395 -0.005038
v -0.022208 -0.009682 -0.006104
v -0.021901 -0.009063 -0.006620
v -0.021884 -0.008390 -0.007600
v -0.020581 -0.006743 -0.008509
v -0.020249 -0.006305 -0.008409
v -0.021200 -0.012609 0.002321
v -0.019120 -0.004039 -0.009496
v -0.020157 -0.012250 0.003589
v -0.018256 -0.003940 -0.009539
v -0.019636 -0.012020 0.004256
v -0.017631 -0.002852 -0.009474
v -0.018236 -0.011062 0.005566
v -0.015157 -0.000325 -0.009371
v -0.014869 0.000259 -0.009009
v -0.012847 0.002138 -0.008391
v -0.012389 0.003015 -0.007731
v -0.011270 0.003235 -0.007497
v -0.013164 -0.005950 0.008202
v -0.011967 -0.005604 0.007721
v -0.008125 0.005867 -0.005671
v -0.007553 0.005195 -0.003649
v -0.008465 -0.001481 0.008017
v -0.009046 -0.001578 0.008226
v -0.004618 0.003933 0.007620
v -0.003890 0.005910 0.004623
v -0.003235 0.004636 0.007793
v -0.003025 0.005691 0.005832
v -0.002539 0.005298 0.007844
v -0.022364 -0.011620 -0.002859
v -0.022140 -0.010188 -0.005627
v -0.021568 -0.009028 -0.006858
v -0.021528 -0.008404 -0.007786
v -0.022159 -0.012485 -0.000118
v -0.019206 -0.005593 -0.008897
v -0.020867 -0.012662 0.002066
v -0.019009 -0.005091 -0.009475
v -0.020519 -0.012458 0.002841
v -0.017729 -0.003611 -0.009432
v -0.018858 -0.011691 0.004531
v -0.018753 -0.011949 0.003949
v -0.016979 -0.002356 -0.009479
v -0.017935 -0.010951 0.005291
v -0.017330 -0.010620 0.005988
v -0.017359 -0.010795 0.005434
v -0.015671 -0.000748 -0.009268
v -0.016504 -0.009956 0.006551
v -0.013829 0.001320 -0.009052
v -0.012471 0.002156 -0.008375
v -0.014055 -0.007326 0.007736
v -0.010362 0.004148 -0.006778
v -0.010710 0.003468 -0.007631
v -0.011883 0.002462 -0.008513
v -0.012084 -0.006238 0.007761
v -0.008887 0.005191 -0.005812
v -0.009403 0.004739 -0.006218
v -0.008548 0.006125 -0.004154
v -0.007501 0.005257 -0.004682
v -0.007735 0.005802 -0.005198
v -0.007607 0.005039 -0.002510
v -0.007399 0.004980 -0.001623
v -0.007785 -0.000742 0.007978
v -0.007889 -0.001407 0.008038
v -0.007391 0.000190 0.008166
v -0.004535 0.003145 0.007539
v -0.022058 -0.011854 -0.002944
v -0.021643 -0.012348 -0.001098
v -0.020641 -0.007231 -0.008265
v -0.021293 -0.012444 -0.000100
v -0.020514 -0.012687 0.001660
v -0.020077 -0.012517 0.002913
v -0.019148 -0.012268 0.003656
v -0.016340 -0.002390 -0.009354
v -0.018104 -0.011575 0.004738
v -0.015487 -0.008061 0.007495
v -0.009730 0.004188 -0.007088
v -0.009053 0.004609 -0.006729
v -0.010996 -0.003277 0.007902
v -0.008709 0.004863 -0.006072
v -0.009652 -0.002474 0.007649
v -0.006749 0.004632 -0.001390
v -0.007055 -0.000793 0.007721
v -0.006022 0.005080 0.000547
v -0.006938 0.000301 0.008240
v -0.005760 0.001109 0.007780
v -0.005177 0.005340 0.002084
v -0.005707 0.005401 0.001274
v -0.005433 0.002219 0.007909
v -0.004800 0.002200 0.007892
v -0.003841 0.003309 0.007536
v -0.003315 0.003828 0.007716
v -0.002392 0.005635 0.007139
v -0.021918 -0.011192 -0.004023
v -0.021713 -0.009945 -0.005831
v -0.021441 -0.009803 -0.006251
v -0.020734 -0.008688 -0.007056
v -0.020612 -0.007903 -0.008121
v -0.020129 -0.007271 -0.008488
v -0.020833 -0.012763 0.001146
v -0.018839 -0.005851 -0.008993
v -0.019065 -0.012359 0.003154
v -0.016139 -0.001873 -0.009161
v -0.015315 -0.001232 -0.009315
v -0.014847 -0.000313 -0.009253
v -0.014446 0.000618 -0.009099
v -0.012603 0.001634 -0.008768
v -0.013972 -0.008172 0.007571
v -0.009836 0.003852 -0.007412
v -0.011634 -0.005320 0.007828
v -0.011540 -0.006144 0.007797
v -0.010174 -0.004619 0.007486
v -0.009875 -0.004235 0.007442
v -0.009521 -0.003331 0.007566
v -0.008921 -0.003173 0.007566
v -0.007338 0.005754 -0.005690
v -0.007021 0.005104 -0.003661
v -0.008554 -0.002269 0.007854
v -0.007235 0.004966 -0.002285
v -0.006440 0.004753 -0.001185
v -0.006539 -0.000150 0.008066
v -0.005432 0.001485 0.007865
v -0.004817 0.005531 0.002490
v -0.003926 0.005499 0.004312
v -0.003383 0.005300 0.004934
v -0.002644 0.005324 0.006462
v -0.002497 0.004696 0.007579
v -0.002029 0.005489 0.007630
v -0.002256 0.005366 0.006596
v -0.021701 -0.011570 -0.003626
v -0.021578 -0.011518 -0.003999
v -0.021351 -0.010408 -0.005664
v -0.020453 -0.008812 -0.007135
v -0.020998 -0.012423 -0.000870
v -0.020361 -0.012808 0.001102
v -0.018651 -0.005477 -0.009339
v -0.019612 -0.012611 0.002642
v -0.017990 -0.004443 -0.009407
v -0.016885 -0.003149 -0.009451
v -0.016140 -0.003452 -0.009281
v -0.016836 -0.011299 0.004724
v -0.014776 -0.001433 -0.009276
v -0.015926 -0.009059 0.006791
v -0.010911 0.002987 -0.008104
v -0.013162 -0.006842 0.007691
v -0.008207 0.005111 -0.006244
v -0.006986 0.004659 -0.002969
v -0.006213 0.004438 -0.001658
v -0.006719 0.004372 -0.002056
v -0.007239 -0.001306 0.007788
v -0.006098 -0.000136 0.008105
v -0.005483 0.004793 -0.000071
v -0.003442 0.004646 0.003745
v -0.003918 0.005028 0.002960
v -0.002509 0.003879 0.007829
v -0.002482 0.005012 0.006038
v -0.001794 0.004627 0.007561
v -0.001778 0.004873 0.007109
v -0.001716 0.005267 0.007466
v -0.020949 -0.010301 -0.005684
v -0.021002 -0.009248 -0.006772
v -0.021219 -0.012357 -0.001810
v -0.020239 -0.009122 -0.006870
v -0.019664 -0.008306 -0.007447
v -0.020257 -0.008145 -0.007960
v -0.020868 -0.012589 -0.000421
v -0.019813 -0.007650 -0.008476
v -0.019616 -0.007150 -0.008657
v -0.019689 -0.012735 0.001672
v -0.018069 -0.004987 -0.009433
v -0.019237 -0.012534 0.002444
v -0.018741 -0.012626 0.002471
v -0.018618 -0.012372 0.002821
v -0.015866 -0.002664 -0.009504
v -0.017660 -0.011422 0.004501
v -0.015284 -0.002679 -0.009086
v -0.015443 -0.001987 -0.009096
v -0.015826 -0.010660 0.005690
v -0.013588 -0.000681 -0.009443
v -0.013428 -0.000232 -0.009550
v -0.016585 -0.010960 0.005378
v -0.013068 0.000652 -0.009399
v -0.013207 0.000080 -0.009346
v -0.015854 -0.009677 0.006410
v -0.014421 -0.008887 0.007051
v -0.013722 -0.008475 0.007009
v -0.010447 0.003220 -0.008321
v -0.011814 -0.007108 0.007565
v -0.009701 0.003863 -0.007780
v -0.008631 0.004337 -0.006930
v -0.009158 0.004093 -0.007272
v -0.008240 0.004461 -0.007237
v -0.007307 0.005329 -0.006062
v -0.007115 0.005352 -0.006419
v -0.007376 0.005250 -0.004120
v -0.007122 0.004948 -0.003279
v -0.006163 0.004195 -0.003654
v -0.006137 0.004325 -0.004054
v -0.008403 -0.002438 0.007400
v -0.007905 -0.001956 0.007746
v -0.005893 0.004677 -0.000407
v -0.004645 0.004846 0.001774
v -0.004127 0.004632 0.002365
v -0.003698 0.002524 0.007478
v -0.003152 0.004840 0.004094
v -0.002020 0.003835 0.007851
v -0.021244 -0.011693 -0.003562
v -0.020967 -0.011808 -0.003635
v -0.020641 -0.010045 -0.006297
v -0.021348 -0.011944 -0.002910
v -0.021003 -0.012028 -0.002575
v -0.020408 -0.012223 -0.002008
v -0.019924 -0.012466 -0.000528
v -0.018601 -0.006478 -0.008818
v -0.018180 -0.005591 -0.008979
v -0.017286 -0.004789 -0.009498
v -0.017356 -0.004238 -0.009435
v -0.016804 -0.003987 -0.009326
v -0.018476 -0.012008 0.003528
v -0.017510 -0.011807 0.004198
v -0.013921 -0.001030 -0.009613
v -0.014317 -0.009500 0.006560
v -0.012647 0.000185 -0.009197
v -0.013711 -0.009167 0.006535
v -0.014079 -0.009078 0.006993
v -0.011898 0.001882 -0.008954
v -0.010722 0.001499 -0.008977
v -0.011305 -0.006854 0.007430
v -0.009359 0.003622 -0.007966
v -0.010267 -0.005089 0.007317
v -0.006936 0.005069 -0.004641
v -0.007463 -0.002762 0.007273
v -0.004819 0.004333 0.000094
v -0.005422 -0.000014 0.007913
v -0.004538 0.001281 0.007532
v -0.003686 0.001668 0.007710
v -0.003246 0.002832 0.007581
v -0.002849 0.003336 0.007592
v -0.020595 -0.011702 -0.003654
v -0.020182 -0.009883 -0.006362
v -0.019648 -0.012830 0.000781
v -0.017973 -0.005789 -0.008797
v -0.016151 -0.011893 0.003840
v -0.015626 -0.003335 -0.009223
v -0.016191 -0.010863 0.005101
v -0.011857 0.000820 -0.009123
v -0.011165 0.002113 -0.008773
v -0.012296 -0.007566 0.007264
v -0.007993 0.004411 -0.007289
v -0.006729 0.005254 -0.006876
v -0.006935 0.005214 -0.006553
v -0.009530 -0.004008 0.007512
v -0.008282 -0.003890 0.007254
v -0.007008 0.005168 -0.005327
v -0.007845 -0.002747 0.007198
v -0.006495 0.004952 -0.005130
v -0.007760 -0.003174 0.007363
v -0.006302 0.004410 -0.003070
v -0.006615 0.004494 -0.002468
v -0.006315 -0.002087 0.007376
v -0.005284 0.004173 -0.000607
v -0.004856 0.003966 -0.000203
v -0.004133 0.004282 0.001337
v -0.003007 0.002240 0.007475
v -0.002475 0.002395 0.007517
v -0.002592 0.004519 0.004491
v -0.001562 0.004573 0.006777
v -0.001454 0.004153 0.006764
v -0.001353 0.004679 0.007627
v -0.020026 -0.010884 -0.005348
v -0.020007 -0.011973 -0.003325
v -0.020370 -0.011876 -0.003594
v -0.019738 -0.009884 -0.006413
v -0.019688 -0.010423 -0.005694
v -0.019719 -0.009327 -0.007025
v -0.019997 -0.012481 -0.001286
v -0.019348 -0.012564 -0.000334
v -0.019397 -0.008536 -0.007239
v -0.015993 -0.004243 -0.009284
v -0.016627 -0.011670 0.004407
v -0.016685 -0.011720 0.003960
v -0.014677 -0.002576 -0.008992
v -0.012852 -0.000587 -0.009255
v -0.011761 -0.000116 -0.009194
v -0.013458 -0.007434 0.007650
v -0.012306 -0.008272 0.007198
v -0.011793 -0.007377 0.007032
v -0.008846 0.003856 -0.008140
v -0.008284 0.004315 -0.007783
v -0.007794 0.004467 -0.007607
v -0.006631 0.005147 -0.006104
v -0.008298 -0.003268 0.007309
v -0.005997 0.004121 -0.004681
v -0.006790 -0.001128 0.007845
v -0.006587 -0.000593 0.007848
v -0.004114 0.001532 0.007622
v -0.002732 0.002040 0.007616
v -0.002151 0.003282 0.007632
v -0.020134 -0.011594 -0.004343
v -0.020092 -0.012338 -0.002572
v -0.019555 -0.012486 -0.001424
v -0.019023 -0.008847 -0.007325
v -0.018252 -0.007641 -0.007811
v -0.017905 -0.007016 -0.008551
v -0.018561 -0.007169 -0.008597
v -0.017733 -0.006514 -0.008837
v -0.017442 -0.005685 -0.009117
v -0.018833 -0.012740 0.001723
v -0.018584 -0.012732 0.001320
v -0.018249 -0.012762 0.001001
v -0.017872 -0.012658 0.002086
v -0.016564 -0.004643 -0.009417
v -0.015941 -0.004989 -0.008805
v -0.015224 -0.003185 -0.009319
v -0.015992 -0.011327 0.004698
v -0.013678 -0.001649 -0.009336
v -0.015400 -0.010482 0.005407
v -0.011311 0.001025 -0.008973
v -0.011576 -0.007905 0.007135
v -0.011235 -0.007385 0.007089
v -0.008852 0.002986 -0.008295
v -0.007630 0.004289 -0.007768
v -0.006672 0.005038 -0.007120
v -0.007156 0.004563 -0.007922
v -0.006245 0.004647 -0.005815
v -0.006061 0.004706 -0.006219
v -0.005595 0.004057 -0.003682
v -0.006762 -0.002391 0.007534
v -0.004159 0.003941 0.001239
v -0.003895 0.003721 0.001213
v -0.003130 0.004381 0.003746
v -0.002637 0.004162 0.004202
v -0.001032 0.004265 0.007410
v -0.019586 -0.010774 -0.005410
v -0.019560 -0.012424 -0.002329
v -0.019743 -0.011688 -0.003978
v -0.019340 -0.010065 -0.006429
v -0.019137 -0.012610 -0.000934
v -0.019044 -0.012716 0.000070
v -0.016818 -0.005639 -0.009241
v -0.016404 -0.005592 -0.009023
v -0.017722 -0.012454 0.002755
v -0.017041 -0.012074 0.003225
v -0.016713 -0.012367 0.002922
v -0.015621 -0.011253 0.004434
v -0.013083 -0.001475 -0.009151
v -0.012167 -0.000702 -0.009178
v -0.015123 -0.011056 0.005025
v -0.012294 -0.008956 0.006380
v -0.012587 -0.009005 0.006752
v -0.010096 0.001962 -0.009107
v -0.010497 -0.007185 0.007233
v -0.009893 -0.005622 0.007370
v -0.009655 -0.004637 0.007572
v -0.006214 0.004889 -0.007089
v -0.006326 0.005112 -0.006530
v -0.005894 0.004323 -0.005212
v -0.006465 -0.002430 0.007158
v -0.004970 0.003667 -0.001277
v -0.003483 0.000719 0.007373
v -0.003255 0.003926 0.002224
v -0.002124 0.002699 0.007647
v -0.019505 -0.011655 -0.004324
v -0.019280 -0.010567 -0.005960
v -0.019150 -0.012163 -0.003332
v -0.019491 -0.011917 -0.003406
v -0.019124 -0.011701 -0.004078
v -0.018969 -0.009238 -0.007108
v -0.017083 -0.006651 -0.008623
v -0.017451 -0.012688 0.001808
v -0.017094 -0.012389 0.002510
v -0.015642 -0.004601 -0.008937
v -0.015283 -0.004242 -0.008800
v -0.013746 -0.003377 -0.008855
v -0.014027 -0.002947 -0.009027
v -0.013797 -0.002440 -0.008982
v -0.011288 0.000301 -0.009013
v -0.010580 0.001244 -0.009174
v -0.009356 -0.005458 0.007191
v -0.008852 -0.005442 0.007186
v -0.003469 0.003531 0.001556
v -0.003329 -0.000005 0.007604
v -0.002524 0.003535 0.003609
v -0.001059 0.003839 0.007562
v -0.000578 0.003968 0.006957
v -0.000040 0.003786 0.007677
v -0.018910 -0.010471 -0.005939
v -0.018851 -0.009580 -0.006864
v -0.018192 -0.012550 -0.000069
v -0.017892 -0.008625 -0.007506
v -0.016497 -0.007127 -0.007969
v -0.017598 -0.007492 -0.007777
v -0.018237 -0.012744 0.000353
v -0.015139 -0.003696 -0.009184
v -0.015649 -0.012130 0.003259
v -0.016123 -0.012263 0.002692
v -0.015960 -0.011931 0.003425
v -0.011462 -0.000740 -0.009210
v -0.011501 -0.009032 0.006363
v -0.009029 0.001558 -0.008802
v -0.008067 0.001550 -0.009085
v -0.010077 -0.006791 0.007128
v -0.006651 0.004179 -0.008136
v -0.008016 -0.004813 0.006905
v -0.006634 0.004922 -0.007613
v -0.005779 0.004592 -0.005773
v -0.005259 0.003350 -0.003100
v -0.004913 0.003152 -0.001489
v -0.004383 -0.001612 0.007378
v -0.004416 0.003379 -0.000878
v -0.003906 0.003217 -0.000255
v -0.004148 0.000121 0.007663
v -0.004865 0.000082 0.007908
v -0.002968 0.000934 0.007428
v -0.002227 0.003779 0.004099
v -0.018954 -0.011971 -0.003921
v -0.018581 -0.010186 -0.006607
v -0.018116 -0.009905 -0.006830
v -0.018743 -0.012447 -0.002629
v -0.018763 -0.012524 -0.001649
v -0.017828 -0.009018 -0.007268
v -0.017410 -0.012739 0.000454
v -0.015449 -0.006066 -0.008745
v -0.017281 -0.012736 0.001054
v -0.016700 -0.012612 0.002343
v -0.015672 -0.005390 -0.008922
v -0.014084 -0.004023 -0.009197
v -0.015082 -0.011719 0.003931
v -0.013127 -0.003285 -0.008807
v -0.013034 -0.002392 -0.009141
v -0.012638 -0.001813 -0.009254
v -0.011887 -0.001408 -0.009309
v -0.014853 -0.011008 0.004679
v -0.010153 0.000770 -0.009411
v -0.010637 -0.008061 0.006762
v -0.008165 0.003280 -0.008451
v -0.010408 -0.005769 0.007337
v -0.008172 -0.005090 0.006958
v -0.005240 0.004027 -0.006627
v -0.005018 0.003956 -0.006137
v -0.005571 0.003899 -0.004276
v -0.005028 0.003360 -0.003533
v -0.006729 -0.002839 0.007215
v -0.004330 0.003031 -0.001718
v -0.004528 0.003054 -0.001233
v -0.004856 -0.002140 0.007067
v -0.003966 0.002793 -0.000701
v -0.002977 0.002829 0.001673
v -0.002930 0.003206 0.001884
v -0.001795 0.001236 0.007180
v -0.001422 0.003641 0.004250
v -0.000579 0.003261 0.007348
v -0.001216 0.002978 0.007523
v -0.000725 0.003438 0.006286
v -0.000110 0.003373 0.007409
v -0.018318 -0.010855 -0.005466
v -0.017982 -0.010370 -0.006407
v -0.018587 -0.012072 -0.003586
v -0.017177 -0.008573 -0.007515
v -0.016262 -0.007222 -0.007985
v -0.017726 -0.012609 -0.000396
v -0.016360 -0.006496 -0.008571
v -0.014878 -0.005205 -0.008886
v -0.014168 -0.004575 -0.009171
v -0.014345 -0.011514 0.003900
v -0.014270 -0.011313 0.004469
v -0.012064 -0.002075 -0.009218
v -0.013076 -0.010364 0.005287
v -0.010962 -0.000869 -0.009180
v -0.011791 -0.009526 0.006025
v -0.010875 -0.008572 0.006754
v -0.008823 0.002063 -0.008867
v -0.007405 0.002633 -0.008769
v -0.005846 0.004131 -0.008124
v -0.005825 0.004716 -0.007687
v -0.005414 -0.002900 0.006901
v -0.005235 -0.002488 0.007138
v -0.004996 -0.002617 0.006792
v -0.003443 -0.001260 0.007266
v -0.001566 0.003350 0.003766
v -0.001741 0.003715 0.004919
v -0.017969 -0.012044 -0.003695
v -0.018326 -0.012038 -0.003895
v -0.017023 -0.009599 -0.007084
v -0.017850 -0.012395 -0.002332
v -0.017187 -0.008844 -0.007316
v -0.017264 -0.012665 -0.000877
v -0.016122 -0.008353 -0.007717
v -0.015476 -0.006631 -0.008101
v -0.014921 -0.006029 -0.008533
v -0.016282 -0.012561 0.002218
v -0.015546 -0.012422 0.002603
v -0.012701 -0.010165 0.005079
v -0.012841 -0.010476 0.004385
v -0.010278 -0.000544 -0.009338
v -0.010506 -0.000284 -0.009315
v -0.012273 -0.010012 0.005627
v -0.011919 -0.009888 0.005320
v -0.010949 -0.009108 0.005994
v -0.007045 0.003593 -0.008136
v -0.008525 -0.005486 0.006827
v -0.005557 0.004365 -0.007413
v -0.007560 -0.004780 0.006945
v -0.005247 0.003778 -0.005441
v -0.005325 0.003865 -0.004736
v -0.005532 -0.004416 0.006421
v -0.004965 0.003251 -0.002648
v -0.004376 0.002923 -0.003492
v -0.004970 0.003360 -0.002164
v -0.001532 0.002924 0.003776
v -0.000100 0.002883 0.006026
v -0.017713 -0.012116 -0.003845
v -0.017572 -0.010436 -0.006146
v -0.018115 -0.012573 -0.001647
v -0.016560 -0.008696 -0.007460
v -0.016158 -0.007771 -0.007720
v -0.015206 -0.006983 -0.008090
v -0.015906 -0.012747 0.001246
v -0.016569 -0.012669 0.000549
v -0.015912 -0.012629 0.001901
v -0.013811 -0.004617 -0.009107
v -0.014733 -0.012062 0.002966
v -0.012377 -0.003017 -0.009057
v -0.012823 -0.003809 -0.008910
v -0.010602 -0.008509 0.006452
v -0.009859 -0.008632 0.006355
v -0.010127 -0.007570 0.006622
v -0.005369 0.004600 -0.008146
v -0.005418 0.004017 -0.008166
v -0.003777 0.002386 -0.001583
v -0.004391 -0.001868 0.006860
v -0.003936 -0.001341 0.007246
v -0.003180 -0.000756 0.007224
v -0.002030 0.002475 0.001672
v -0.002646 0.003044 0.002102
v -0.001767 0.003082 0.003131
v -0.000962 0.003264 0.004328
v -0.000682 0.003006 0.005106
v -0.001254 0.002423 0.007545
v -0.017226 -0.011917 -0.003989
v -0.017386 -0.010569 -0.006179
v -0.016890 -0.010023 -0.006710
v -0.017224 -0.012522 -0.002206
v -0.016075 -0.008797 -0.007457
v -0.016737 -0.012759 -0.000423
v -0.014943 -0.007241 -0.007976
v -0.013271 -0.004132 -0.008804
v -0.014812 -0.011820 0.003510
v -0.013896 -0.011665 0.003814
v -0.011545 -0.002605 -0.009393
v -0.013088 -0.010986 0.004357
v -0.011449 -0.001730 -0.008970
v -0.009379 -0.000079 -0.008981
v -0.008317 0.001014 -0.009036
v -0.006532 0.001713 -0.008768
v -0.007537 0.002027 -0.008755
v -0.008916 -0.007778 0.006560
v -0.008431 -0.006952 0.006685
v -0.008450 -0.007485 0.006421
v -0.006336 0.003557 -0.008064
v -0.007920 -0.006622 0.006500
v -0.007594 -0.006183 0.006416
v -0.004550 0.003139 -0.004132
v -0.004703 0.003151 -0.004606
v -0.004183 0.002656 -0.002756
v -0.003544 -0.001564 0.007031
v -0.002585 0.001325 0.007280
v -0.000728 0.002819 0.004492
v -0.001076 0.001048 0.007208
v -0.000472 0.002568 0.005293
v 0.000376 0.002344 0.006902
v -0.016915 -0.010401 -0.006260
v -0.016692 -0.012415 -0.002973
v -0.015901 -0.012667 -0.000038
v -0.014898 -0.006863 -0.007991
v -0.014277 -0.006091 -0.008312
v -0.013788 -0.005359 -0.009055
v -0.012939 -0.004572 -0.008958
v -0.012296 -0.004112 -0.008807
v -0.011670 -0.003371 -0.009099
v -0.012026 -0.003162 -0.008943
v -0.012261 -0.010089 0.004734
v -0.009029 -0.000402 -0.009030
v -0.008828 0.000486 -0.008992
v -0.009509 -0.008262 0.006263
v -0.005698 0.003541 -0.008057
v -0.004887 0.004342 -0.007750
v -0.004539 0.003489 -0.006151
v -0.005948 -0.004808 0.006499
v -0.004633 0.003427 -0.005134
v -0.003708 0.002488 -0.002008
v -0.004269 -0.002641 0.006731
v -0.004104 -0.002823 0.006409
v -0.003499 0.002310 -0.001043
v -0.002123 0.002029 0.001167
v -0.002215 0.003072 0.002911
v -0.001062 0.002855 0.003855
v -0.001216 0.000186 0.006695
v -0.000631 0.000857 0.006738
v -0.000036 0.002433 0.004817
v -0.001220 0.001736 0.007151
v -0.000450 0.001205 0.006924
v -0.000324 0.001780 0.007145
v 0.000553 0.002899 0.007180
v -0.017020 -0.011917 -0.004200
v -0.016710 -0.011981 -0.003908
v -0.016784 -0.010981 -0.005726
v -0.016487 -0.010535 -0.006184
v -0.016031 -0.009982 -0.006621
v -0.015902 -0.009036 -0.007465
v -0.014384 -0.006980 -0.008141
v -0.016626 -0.012659 -0.001838
v -0.015288 -0.012486 0.001258
v -0.013618 -0.005750 -0.008717
v -0.013596 -0.006281 -0.008203
v -0.014419 -0.012096 0.002560
v -0.013879 -0.011777 0.003296
v -0.010727 -0.002540 -0.009226
v -0.012553 -0.010781 0.004171
v -0.010506 -0.001768 -0.009230
v -0.009870 -0.001420 -0.009017
v -0.011544 -0.010350 0.005000
v -0.010448 -0.009484 0.005738
v -0.008890 -0.008245 0.006289
v -0.006852 0.002081 -0.008670
v -0.008063 -0.006978 0.006330
v -0.004696 0.004029 -0.008453
v -0.004200 0.003410 -0.005854
v -0.004543 -0.004815 0.006204
v -0.003999 0.003040 -0.004351
v -0.004312 -0.004288 0.006177
v -0.003335 -0.003330 0.006042
v -0.002762 -0.000483 0.007047
v -0.001467 0.002289 0.002440
v -0.001064 0.002354 0.002820
v -0.016779 -0.011662 -0.004919
v -0.016012 -0.012679 -0.002086
v -0.015823 -0.009361 -0.007266
v -0.015450 -0.012637 0.000585
v -0.015571 -0.012758 -0.000065
v -0.013792 -0.007061 -0.008111
v -0.013950 -0.006887 -0.008089
v -0.014899 -0.012565 0.001064
v -0.012972 -0.005451 -0.008570
v -0.014737 -0.012413 0.002234
v -0.013278 -0.011942 0.002798
v -0.013319 -0.011879 0.003245
v -0.011760 -0.010620 0.004349
v -0.011272 -0.010417 0.004120
v -0.009196 -0.001199 -0.009038
v -0.011284 -0.010313 0.004592
v -0.008377 0.000168 -0.008995
v -0.009794 -0.008916 0.005790
v -0.007055 0.001141 -0.008784
v -0.006211 0.002461 -0.008707
v -0.006173 -0.005068 0.006386
v -0.005154 0.004133 -0.006953
v -0.003473 0.002854 -0.004663
v -0.003217 0.002488 -0.004359
v -0.003875 0.002793 -0.005460
v -0.003267 0.002281 -0.001533
v -0.003508 -0.002592 0.006418
v -0.003221 -0.001939 0.006844
v -0.001235 0.001997 0.002777
v -0.000753 0.002134 0.002705
v -0.002532 -0.000088 0.007206
v -0.016122 -0.012130 -0.003726
v -0.016170 -0.010811 -0.005959
v -0.016431 -0.011932 -0.004289
v -0.015739 -0.010614 -0.006084
v -0.015291 -0.009075 -0.007451
v -0.016270 -0.012743 -0.001734
v -0.013477 -0.007064 -0.008013
v -0.014195 -0.012456 0.000930
v -0.013111 -0.005831 -0.008180
v -0.014375 -0.012485 0.001792
v -0.013011 -0.005065 -0.009043
v -0.012268 -0.004731 -0.008901
v -0.013245 -0.012188 0.002571
v -0.011631 -0.004578 -0.008710
v -0.011358 -0.003764 -0.008908
v -0.009854 -0.002053 -0.009089
v -0.010206 -0.009530 0.005312
v -0.007796 0.000117 -0.008963
v -0.007667 0.000663 -0.008762
v -0.007263 -0.006785 0.006524
v -0.005178 0.002900 -0.008356
v -0.007017 -0.006383 0.006415
v -0.006365 -0.006350 0.006416
v -0.004730 0.003925 -0.006571
v -0.003379 0.002309 -0.003033
v -0.003703 0.002970 -0.003591
v -0.003046 -0.002251 0.006291
v -0.002569 -0.001375 0.006843
v -0.001913 -0.001189 0.006626
v -0.000507 0.002222 0.003197
v 0.001254 0.002135 0.006756
v -0.015923 -0.011903 -0.004133
v -0.015530 -0.010778 -0.006086
v -0.015527 -0.009779 -0.006903
v -0.015186 -0.009476 -0.007213
v -0.014587 -0.009096 -0.007419
v -0.015335 -0.012685 -0.001006
v -0.014045 -0.012574 0.000595
v -0.012666 -0.005851 -0.008315
v -0.011205 -0.004815 -0.008403
v -0.012476 -0.011656 0.003008
v -0.010428 -0.002849 -0.009272
v -0.010212 -0.003523 -0.008551
v -0.008392 -0.000712 -0.008983
v -0.009444 -0.009646 0.005280
v -0.008872 -0.008850 0.005885
v -0.007107 0.000303 -0.008920
v -0.008332 -0.008530 0.005760
v -0.006555 0.001043 -0.008788
v -0.007683 -0.008069 0.006062
v -0.005777 0.001961 -0.008603
v -0.005246 0.002338 -0.008660
v -0.007220 -0.007246 0.006171
v -0.007378 -0.005436 0.006870
v -0.003655 0.003255 -0.007368
v -0.004180 0.003359 -0.007374
v -0.003279 0.002541 -0.005508
v -0.002720 0.001982 -0.002322
v -0.004181 -0.003897 0.006347
v -0.002572 0.001546 -0.001431
v -0.002897 0.001976 -0.001895
v -0.002154 0.001422 -0.000766
v -0.001767 0.002017 0.001873
v -0.001224 0.001799 0.002252
v -0.000845 0.002031 0.002145
v -0.001307 -0.001146 0.006650
v -0.000389 -0.000039 0.006553
v 0.000076 0.000325 0.006346
v 0.000062 0.000775 0.006668
v 0.000530 0.002098 0.005256
v 0.000720 0.001460 0.006669
v -0.015770 -0.012496 -0.003034
v -0.015757 -0.011874 -0.004438
v -0.014907 -0.009673 -0.007085
v -0.015231 -0.012747 -0.001591
v -0.015001 -0.012795 -0.000569
v -0.014036 -0.008849 -0.007401
v -0.015054 -0.012673 0.000038
v -0.013170 -0.007087 -0.008097
v -0.013441 -0.012348 0.002010
v -0.012006 -0.005299 -0.008314
v -0.012465 -0.011776 0.002582
v -0.010563 -0.003713 -0.008710
v -0.009551 -0.002640 -0.008799
v -0.010910 -0.010914 0.003737
v -0.010636 -0.010298 0.004211
v -0.008741 -0.001550 -0.009100
v -0.009739 -0.010035 0.004535
v -0.009972 -0.010024 0.004958
v -0.003980 0.003403 -0.007818
v -0.004213 0.003781 -0.008069
v -0.005721 -0.006139 0.006116
v -0.003825 0.002974 -0.006600
v -0.005594 -0.004800 0.006152
v -0.002809 0.002106 -0.003098
v -0.002666 -0.002603 0.006098
v -0.002180 -0.002070 0.006411
v -0.000561 0.001487 0.001804
v -0.000610 -0.000461 0.006389
v -0.000443 0.001811 0.002945
v 0.000253 0.001625 0.004080
v 0.000348 0.001767 0.004819
v -0.015147 -0.012313 -0.003408
v -0.015353 -0.011974 -0.004077
v -0.015157 -0.010955 -0.005658
v -0.015145 -0.011964 -0.004377
v -0.014720 -0.010837 -0.005663
v -0.015239 -0.010265 -0.006444
v -0.012844 -0.007061 -0.007976
v -0.011937 -0.005715 -0.008314
v -0.012969 -0.012386 0.001454
v -0.011014 -0.005497 -0.008407
v -0.011992 -0.011780 0.003023
v -0.009771 -0.003641 -0.008573
v -0.009218 -0.002836 -0.008619
v -0.010583 -0.010728 0.003517
v -0.010231 -0.010181 0.003916
v -0.007885 -0.001326 -0.008939
v -0.007583 -0.000434 -0.008941
v -0.009040 -0.009452 0.005049
v -0.004833 0.001818 -0.008551
v -0.003876 0.002301 -0.008495
v -0.004587 0.003219 -0.008505
v -0.003462 0.002841 -0.006250
v -0.002648 0.001936 -0.003702
v -0.002765 0.002329 -0.004211
v -0.001399 0.001367 0.000784
v -0.001938 -0.001537 0.006411
v 0.000290 0.000747 0.006300
v 0.001769 0.001671 0.006531
v 0.001251 0.001758 0.006540
v 0.000979 0.001761 0.005917
v -0.014573 -0.012140 -0.003685
v -0.015011 -0.011301 -0.005378
v -0.014493 -0.010932 -0.005735
v -0.014564 -0.010222 -0.006482
v -0.014063 -0.009509 -0.006991
v -0.014117 -0.012749 -0.001559
v -0.014126 -0.012671 -0.000696
v -0.012634 -0.007311 -0.008004
v -0.013388 -0.012460 0.000590
v -0.011693 -0.011728 0.002651
v -0.009831 -0.004027 -0.008639
v -0.009156 -0.003191 -0.008624
v -0.009685 -0.010577 0.003694
v -0.006492 -0.000039 -0.008854
v -0.005581 0.000657 -0.008823
v -0.007710 -0.008554 0.005756
v -0.006498 -0.008037 0.005754
v -0.006360 -0.006729 0.006102
v -0.002987 0.002237 -0.004880
v -0.001963 0.001553 -0.001927
v -0.002046 0.001559 -0.001490
v -0.001662 -0.002276 0.005960
v -0.000010 0.001665 0.002705
v -0.000538 -0.001089 0.006313
v 0.000603 0.001238 0.004222
v 0.000094 0.001440 0.003229
v 0.000449 0.001171 0.006511
v 0.001200 0.001658 0.005291
v 0.000917 0.001490 0.006373
v -0.014108 -0.010927 -0.005601
v -0.014098 -0.010429 -0.006215
v -0.014976 -0.012551 -0.002374
v -0.013708 -0.009090 -0.007344
v -0.012353 -0.007347 -0.007889
v -0.012868 -0.012635 0.000618
v -0.009188 -0.004005 -0.008625
v -0.008791 -0.002777 -0.008548
v -0.009353 -0.010211 0.004418
v -0.005920 0.000550 -0.008937
v -0.005726 0.001389 -0.008868
v -0.004372 0.002256 -0.008608
v -0.003007 0.002516 -0.008267
v -0.003757 0.003121 -0.006935
v -0.002206 0.001772 -0.004236
v -0.002644 0.001440 -0.003021
v -0.001936 0.001445 -0.003382
v -0.002742 -0.003121 0.005767
v -0.002524 -0.003467 0.005524
v -0.002140 -0.002596 0.006073
v -0.001142 0.001340 0.000278
v -0.001169 -0.001725 0.006292
v -0.000725 -0.001440 0.006117
v 0.000097 0.001126 0.003112
v -0.000130 -0.000131 0.006191
v 0.001743 0.001633 0.005718
v 0.001752 0.001235 0.006233
v -0.014472 -0.011813 -0.004687
v -0.014619 -0.011807 -0.004425
v -0.014378 -0.012558 -0.002904
v -0.013432 -0.010050 -0.006608
v -0.013814 -0.009739 -0.006851
v -0.013050 -0.008826 -0.007476
v -0.011760 -0.007296 -0.007931
v -0.012415 -0.012413 0.001163
v -0.011523 -0.006878 -0.007937
v -0.010638 -0.005471 -0.008338
v -0.009928 -0.004773 -0.008523
v -0.011639 -0.012038 0.002384
v -0.011388 -0.012103 0.001925
v -0.010801 -0.011738 0.002691
v -0.008344 -0.002651 -0.008658
v -0.007491 -0.002432 -0.008746
v -0.007277 -0.000957 -0.008872
v -0.008779 -0.009908 0.004341
v -0.006892 -0.001044 -0.008748
v -0.008045 -0.009534 0.005059
v -0.007500 -0.009150 0.004996
v -0.005059 0.001288 -0.008854
v -0.006745 -0.007069 0.006000
v -0.005573 -0.007620 0.005678
v -0.003292 0.002931 -0.008510
v -0.004561 -0.005813 0.005667
v -0.002840 0.002329 -0.006400
v -0.002815 0.002449 -0.006799
v -0.002653 0.002343 -0.005431
v -0.002171 0.001542 -0.004862
v -0.003005 -0.004103 0.005775
v -0.001924 0.001079 -0.002309
v -0.000825 0.000989 -0.000153
v -0.001647 -0.003046 0.005827
v -0.001018 0.001312 0.001411
v 0.000505 0.001015 0.003528
v 0.001113 0.001489 0.004681
v 0.001740 0.000017 0.005877
v -0.014128 -0.012159 -0.003928
v -0.014361 -0.011347 -0.005344
v -0.013497 -0.011064 -0.005441
v -0.013323 -0.012535 -0.002551
v -0.012606 -0.008754 -0.007399
v -0.013506 -0.012724 -0.000232
v -0.010521 -0.005790 -0.008361
v -0.010692 -0.011967 0.002092
v -0.009218 -0.010820 0.003534
v -0.006620 -0.002229 -0.008812
v -0.007187 -0.008057 0.005741
v -0.002539 0.002119 -0.007530
v -0.004207 -0.005663 0.005780
v -0.002051 0.001725 -0.003694
v -0.001769 0.001045 -0.002594
v 0.000137 0.000347 0.000119
v -0.000073 0.001041 0.001700
v -0.000093 -0.000902 0.006082
v 0.000062 0.001207 0.002554
v 0.001099 0.001308 0.004010
v 0.001939 0.001424 0.005067
v -0.013444 -0.012036 -0.004194
v -0.013634 -0.012098 -0.003835
v -0.013031 -0.010880 -0.005522
v -0.013722 -0.010731 -0.005989
v -0.013001 -0.010262 -0.006447
v -0.012720 -0.009454 -0.007046
v -0.012617 -0.012588 -0.000304
v -0.010973 -0.006884 -0.008114
v -0.012143 -0.008492 -0.007586
v -0.012059 -0.012406 0.000289
v -0.011411 -0.012308 0.001140
v -0.010310 -0.011382 0.003016
v -0.009949 -0.011515 0.002548
v -0.010014 -0.011424 0.003044
v -0.008033 -0.003149 -0.008795
v -0.008142 -0.002489 -0.008547
v -0.009102 -0.010829 0.003194
v -0.007292 -0.002658 -0.008619
v -0.008414 -0.009922 0.004312
v -0.008688 -0.010658 0.003726
v -0.004924 0.000617 -0.008647
v -0.003987 0.001380 -0.008574
v -0.004815 -0.006329 0.005757
v -0.002762 0.002457 -0.007785
v -0.002155 0.002190 -0.005910
v -0.001413 0.001164 -0.001129
v -0.000116 0.000531 0.000990
v -0.000471 -0.001915 0.005400
v 0.000674 0.000993 0.002980
v 0.001904 0.000932 0.004540
v 0.002204 0.000841 0.005066
v -0.013209 -0.011330 -0.005206
v -0.013018 -0.012755 -0.001452
v -0.012533 -0.012792 -0.001194
v -0.010538 -0.006750 -0.008079
v -0.010524 -0.006417 -0.008086
v -0.009841 -0.006248 -0.008319
v -0.009429 -0.004947 -0.008525
v -0.009017 -0.004731 -0.008448
v -0.008363 -0.003704 -0.008676
v -0.008658 -0.010709 0.003303
v -0.006303 -0.001275 -0.008669
v -0.006768 -0.009124 0.005010
v -0.004665 0.000279 -0.008516
v -0.004593 -0.000386 -0.008554
v -0.006157 -0.008020 0.005427
v -0.005348 -0.007118 0.005664
v -0.003178 0.001549 -0.008570
v -0.003432 0.002007 -0.008631
v -0.004651 -0.007096 0.005623
v -0.004219 -0.006339 0.005788
v -0.002318 0.002142 -0.007854
v -0.003482 -0.005743 0.005756
v -0.001676 0.001219 -0.004637
v -0.003101 -0.005409 0.005614
v -0.001392 0.001196 -0.004001
v -0.002870 -0.005088 0.005792
v -0.002083 -0.004028 0.005166
v -0.001627 0.001455 -0.001421
v -0.001022 0.000871 -0.002116
v -0.000933 0.000637 -0.000534
v -0.000469 0.000496 -0.000883
v -0.001101 -0.002669 0.005667
v -0.000148 -0.001881 0.005337
v 0.000913 -0.001044 0.005666
v 0.000507 -0.001316 0.005780
v 0.001159 0.000871 0.002790
v 0.002229 0.000295 0.005725
v 0.002344 0.001196 0.005637
v -0.013059 -0.012600 -0.002651
v -0.012797 -0.012310 -0.003105
v -0.012709 -0.012232 -0.003480
v -0.012722 -0.010620 -0.006096
v -0.011945 -0.008729 -0.007413
v -0.011768 -0.012687 -0.001036
v -0.011459 -0.008502 -0.007563
v -0.009430 -0.006107 -0.008250
v -0.010564 -0.012129 0.001531
v -0.006113 -0.000822 -0.008545
v -0.005607 -0.000184 -0.008538
v -0.006335 -0.008901 0.004805
v -0.003240 0.000864 -0.008442
v -0.001762 0.001874 -0.006229
v -0.002026 0.001511 -0.005839
v -0.002350 -0.004833 0.005463
v -0.000846 0.000838 -0.002682
v -0.001015 0.000683 -0.001124
v -0.001545 -0.003559 0.005143
v -0.000800 -0.002930 0.005438
v -0.000877 -0.003356 0.005171
v -0.000111 -0.002001 0.004930
v 0.000521 0.000426 0.001228
v 0.000335 0.000730 0.001807
v 0.000661 0.000730 0.002221
v -0.012319 -0.010759 -0.005724
v -0.011892 -0.009666 -0.006798
v -0.011445 -0.008870 -0.007358
v -0.011554 -0.012591 0.000161
v -0.010714 -0.012453 0.000136
v -0.009748 -0.012200 0.000823
v -0.008316 -0.004674 -0.008693
v -0.010132 -0.011797 0.001882
v -0.009487 -0.011661 0.002467
v -0.008684 -0.011082 0.002956
v -0.005544 -0.001725 -0.008974
v -0.005152 -0.000871 -0.008837
v -0.007132 -0.009641 0.004173
v -0.005570 -0.008505 0.005084
v -0.003758 0.000547 -0.008315
v -0.005246 -0.007906 0.005149
v -0.004565 -0.007677 0.005295
v -0.004293 -0.006888 0.005438
v -0.002213 0.002275 -0.008301
v -0.003790 -0.006460 0.005334
v -0.003586 -0.006148 0.005491
v -0.001480 0.001883 -0.006528
v -0.002027 0.001317 -0.005563
v -0.001222 0.000870 -0.003688
v -0.002250 -0.004451 0.005119
v -0.000328 0.000516 -0.001353
v 0.000230 -0.002197 0.004845
v 0.001590 0.000451 0.002716
v 0.001518 -0.001068 0.005612
v 0.001773 -0.000583 0.005607
v 0.002160 0.000488 0.003869
v 0.002354 0.000423 0.005833
v -0.012160 -0.010933 -0.005702
v -0.012297 -0.012509 -0.002510
v -0.012430 -0.012227 -0.003754
v -0.011938 -0.012050 -0.003847
v -0.011788 -0.010128 -0.006428
v -0.011293 -0.009456 -0.006913
v -0.010628 -0.008280 -0.007621
v -0.008910 -0.005860 -0.008407
v -0.008037 -0.004605 -0.008577
v -0.007392 -0.003345 -0.008802
v -0.007014 -0.003394 -0.008728
v -0.008778 -0.011258 0.002423
v -0.005176 -0.001742 -0.008876
v -0.004990 -0.001330 -0.008697
v -0.004861 -0.000775 -0.008713
v -0.005898 -0.008872 0.004828
v -0.002372 0.001763 -0.008409
v -0.003640 -0.007247 0.005171
v -0.003035 -0.005697 0.005408
v -0.001364 0.001307 -0.004964
v -0.001109 0.001200 -0.004442
v -0.002176 -0.005612 0.005185
v -0.001005 0.000395 -0.003586
v -0.001591 -0.004614 0.004624
v -0.000593 0.000227 -0.002527
v -0.000309 0.000382 -0.001947
v -0.001784 -0.003958 0.004811
v 0.000038 -0.002736 0.004854
v 0.000877 0.000159 0.001998
v 0.002470 0.000088 0.004465
v 0.002516 0.000488 0.004787
v -0.011800 -0.012644 -0.002287
v -0.008623 -0.005951 -0.008309
v -0.011393 -0.012742 -0.001997
v -0.007494 -0.004882 -0.008746
v -0.009507 -0.011865 0.001849
v -0.007835 -0.011473 0.002318
v -0.008015 -0.011061 0.003074
v -0.006262 -0.002276 -0.008762
v -0.006304 -0.003189 -0.008957
v -0.006088 -0.009529 0.004363
v -0.003871 -0.000332 -0.008765
v -0.005261 -0.008357 0.004851
v -0.004041 -0.007510 0.005059
v -0.001763 0.001604 -0.008173
v -0.001130 0.001260 -0.005484
v -0.001963 -0.005129 0.005256
v -0.001313 -0.004694 0.004784
v -0.000680 -0.003700 0.005073
v 0.000828 -0.000229 0.000672
v 0.000910 -0.002252 0.005265
v 0.001233 -0.001693 0.005248
v 0.001762 -0.001440 0.005054
v 0.001948 -0.000041 0.005571
v -0.011765 -0.012101 -0.004026
v -0.011535 -0.010994 -0.005677
v -0.011599 -0.010363 -0.006321
v -0.011371 -0.012461 -0.002845
v -0.011687 -0.010717 -0.005839
v -0.010148 -0.009457 -0.006984
v -0.010750 -0.008977 -0.007279
v -0.010885 -0.012737 -0.000776
v -0.009618 -0.008336 -0.007502
v -0.010078 -0.008443 -0.007560
v -0.009280 -0.012055 0.001254
v -0.008893 -0.011723 0.001619
v -0.006956 -0.004533 -0.008739
v -0.002614 0.001116 -0.008204
v -0.002872 -0.006717 0.005157
v -0.000856 -0.004078 0.004393
v -0.001024 -0.004405 0.004309
v 0.000270 -0.000060 -0.001049
v 0.001649 0.000104 0.002591
v 0.002608 -0.000144 0.003950
v 0.002310 -0.000914 0.005351
v -0.010859 -0.012093 -0.003625
v -0.011349 -0.012202 -0.003640
v -0.010649 -0.010573 -0.005924
v -0.010789 -0.012657 -0.001880
v -0.009548 -0.008687 -0.007281
v -0.007814 -0.005826 -0.008343
v -0.007826 -0.011073 0.002662
v -0.006104 -0.003589 -0.008833
v -0.005501 -0.002519 -0.009001
v -0.003931 -0.001463 -0.009055
v -0.005622 -0.009378 0.004086
v -0.003850 -0.000788 -0.008678
v -0.003430 -0.000325 -0.008695
v -0.002840 -0.000281 -0.008664
v -0.002660 0.000252 -0.008702
v -0.003634 -0.007784 0.004868
v -0.002167 0.000224 -0.008637
v -0.002971 -0.006958 0.004924
v -0.001139 0.001307 -0.007669
v -0.000932 0.000655 -0.006262
v -0.000506 0.000724 -0.005642
v -0.001947 -0.006325 0.005061
v -0.000701 0.000619 -0.004227
v -0.000906 -0.004776 0.004571
v -0.000005 0.000300 -0.002436
v 0.000566 -0.000100 -0.001430
v 0.001455 -0.000213 0.001360
v 0.001767 -0.000686 0.001927
v 0.002810 0.000007 0.005129
v -0.010382 -0.009991 -0.006380
v -0.009185 -0.009180 -0.007026
v -0.010033 -0.012441 -0.002587
v -0.009277 -0.008666 -0.007398
v -0.009921 -0.012714 -0.001273
v -0.010239 -0.012639 -0.000915
v -0.007942 -0.006846 -0.008012
v -0.008384 -0.007186 -0.008015
v -0.009174 -0.012283 0.000155
v -0.008285 -0.011853 0.001535
v -0.007273 -0.011202 0.002182
v -0.004731 -0.002464 -0.009046
v -0.005590 -0.010074 0.003568
v -0.004935 -0.009262 0.004192
v -0.002201 -0.006658 0.004866
v -0.000549 0.000834 -0.006553
v -0.000344 0.000440 -0.005366
v -0.000415 0.000459 -0.003887
v 0.000019 0.000073 -0.004561
v -0.000390 0.000203 -0.003030
v 0.000885 -0.000408 -0.000779
v 0.001406 -0.002572 0.005128
v 0.001974 -0.000176 0.002639
v 0.002697 -0.000761 0.005085
v 0.003210 -0.000077 0.004354
v 0.003153 -0.000516 0.005256
v -0.010438 -0.010792 -0.005838
v -0.010702 -0.012094 -0.003884
v -0.010584 -0.012541 -0.002629
v -0.008497 -0.007638 -0.007748
v -0.008003 -0.007372 -0.007923
v -0.007316 -0.005843 -0.008456
v -0.006725 -0.005072 -0.008727
v -0.007291 -0.011554 0.001574
v -0.006267 -0.004736 -0.008735
v -0.006466 -0.010741 0.003003
v -0.005269 -0.009892 0.003322
v -0.003823 -0.001789 -0.008898
v -0.002056 0.001223 -0.008104
v -0.003260 -0.007396 0.004776
v -0.002644 -0.007426 0.004742
v -0.000451 0.001015 -0.006955
v 0.000081 -0.000112 -0.003772
v 0.000251 -0.000061 -0.003144
v -0.000124 -0.003429 0.004802
v 0.001448 -0.003079 0.004770
v 0.002205 -0.001296 0.005067
v 0.003387 -0.000505 0.003947
v -0.010179 -0.011775 -0.004182
v -0.009999 -0.010799 -0.005654
v -0.009853 -0.011083 -0.005484
v -0.009536 -0.010257 -0.006239
v -0.008342 -0.008466 -0.007460
v -0.008934 -0.012516 -0.000145
v -0.008097 -0.011998 0.000993
v -0.006748 -0.005614 -0.008500
v -0.005373 -0.003680 -0.009049
v -0.006323 -0.010830 0.002521
v -0.004768 -0.003502 -0.009065
v -0.005573 -0.003152 -0.008959
v -0.002420 -0.001168 -0.009125
v -0.004544 -0.009099 0.003954
v -0.002191 -0.007258 0.004585
v -0.000296 -0.004278 0.004386
v 0.000800 -0.003497 0.004514
v 0.001892 -0.000673 0.000773
v 0.001650 -0.002575 0.004764
v 0.002550 -0.000592 0.002688
v -0.009813 -0.011926 -0.003790
v -0.009992 -0.011733 -0.004502
v -0.009316 -0.010556 -0.006040
v -0.009902 -0.012423 -0.002923
v -0.009426 -0.012533 -0.001870
v -0.009412 -0.012619 -0.001273
v -0.006982 -0.006362 -0.008366
v -0.007579 -0.007697 -0.007806
v -0.008510 -0.012128 0.000428
v -0.005688 -0.004662 -0.008912
v -0.004243 -0.003130 -0.009241
v -0.004426 -0.002513 -0.008942
v -0.004784 -0.010076 0.003179
v -0.003525 -0.001426 -0.008960
v -0.004075 -0.009247 0.003839
v -0.003289 -0.009261 0.003452
v -0.002613 -0.008239 0.003828
v -0.000637 0.000907 -0.008028
v -0.000783 0.001232 -0.008327
v -0.000031 0.000579 -0.006943
v 0.000845 -0.000574 -0.002334
v 0.002138 -0.002498 0.004777
v 0.002790 -0.000759 0.003475
v 0.003360 -0.001087 0.004874
v 0.003485 -0.000501 0.004768
v -0.009664 -0.012023 -0.003831
v -0.008915 -0.010633 -0.005758
v -0.008772 -0.009430 -0.006812
v -0.007237 -0.007779 -0.007678
v -0.008001 -0.012313 0.000278
v -0.007223 -0.011934 0.000830
v -0.005261 -0.004511 -0.008864
v -0.006397 -0.011102 0.002232
v -0.005892 -0.010969 0.002441
v -0.004188 -0.002052 -0.008985
v -0.002623 -0.001714 -0.009113
v 0.000244 0.000527 -0.006658
v -0.000112 0.000418 -0.005017
v 0.000875 -0.000391 -0.004689
v 0.000312 -0.000006 -0.004245
v -0.001442 -0.006056 0.004839
v -0.000028 -0.005408 0.004503
v 0.000123 -0.004981 0.004407
v 0.001141 -0.000919 -0.000506
v 0.001583 -0.001272 -0.000756
v 0.003063 -0.002182 0.004629
v -0.009126 -0.011935 -0.003786
v -0.009058 -0.012336 -0.002934
v -0.008304 -0.009678 -0.006661
v -0.007904 -0.008879 -0.007286
v -0.008170 -0.012504 -0.000412
v -0.008246 -0.012599 -0.001234
v -0.006623 -0.006981 -0.008124
v -0.007391 -0.012311 -0.000152
v -0.006359 -0.006123 -0.008362
v -0.006978 -0.012024 0.000196
v -0.004633 -0.004328 -0.009081
v -0.003875 -0.003225 -0.009182
v -0.003695 -0.009033 0.003625
v -0.002524 -0.000138 -0.008563
v -0.001196 -0.000515 -0.009035
v -0.001089 -0.006860 0.004490
v -0.000231 0.000598 -0.005799
v -0.000470 -0.005671 0.004432
v 0.002445 -0.001371 0.000016
v 0.002601 -0.000977 0.001577
v 0.002192 -0.003029 0.004464
v 0.002558 -0.002277 0.004601
v 0.003245 -0.001207 0.002312
v 0.003947 -0.000909 0.003726
v 0.003377 -0.001603 0.004602
v 0.004022 -0.001020 0.004539
v -0.008972 -0.011978 -0.003974
v -0.008745 -0.010854 -0.005673
v -0.008460 -0.011609 -0.004360
v -0.009102 -0.012498 -0.002381
v -0.007933 -0.010044 -0.006241
v -0.006123 -0.006552 -0.008395
v -0.005360 -0.005466 -0.008767
v -0.006255 -0.011803 0.000859
v -0.006736 -0.011644 0.000985
v -0.004602 -0.004924 -0.008852
v -0.006376 -0.011522 0.001502
v -0.004790 -0.004785 -0.008762
v -0.005823 -0.011087 0.001940
v -0.004390 -0.009854 0.002977
v -0.002263 -0.001497 -0.008961
v -0.003174 -0.009308 0.003048
v -0.000799 -0.000062 -0.008757
v 0.000071 0.000391 -0.008691
v -0.000379 0.000306 -0.008807
v -0.000053 0.000750 -0.008044
v -0.001550 -0.007317 0.004510
v -0.000264 0.000596 -0.007436
v 0.000573 -0.000168 -0.005155
v 0.000684 -0.000114 -0.005571
v -0.000565 -0.006746 0.004427
v 0.001167 -0.000713 -0.002976
v 0.001082 -0.000820 -0.001403
v 0.002005 -0.001207 -0.000531
v 0.001868 -0.001163 0.000211
v 0.003270 -0.001360 0.002731
v 0.003989 -0.001663 0.004300
v -0.008356 -0.012217 -0.002962
v -0.007766 -0.009395 -0.006781
v -0.006143 -0.007018 -0.008142
v -0.004028 -0.004561 -0.009051
v -0.003241 -0.002971 -0.009411
v -0.005392 -0.011287 0.001394
v -0.005323 -0.011184 0.001885
v -0.003930 -0.010084 0.002810
v -0.002608 -0.002186 -0.009359
v -0.001826 -0.008221 0.003847
v -0.002573 -0.009107 0.003150
v -0.001051 -0.000939 -0.008904
v -0.001298 -0.007913 0.003732
v 0.000660 -0.000215 -0.006138
v 0.000845 -0.000649 -0.005887
v 0.001267 -0.001315 -0.003820
v 0.001155 -0.000974 -0.004207
v 0.001052 -0.005659 0.004082
v 0.001219 -0.001132 -0.002238
v 0.001353 -0.001016 -0.002695
v 0.000451 -0.004577 0.004609
v 0.001899 -0.003906 0.004272
v 0.003093 -0.001707 0.001716
v 0.003025 -0.002962 0.004099
v 0.004061 -0.001493 0.003194
v 0.004444 -0.002093 0.003850
v -0.007923 -0.011865 -0.004010
v -0.008252 -0.011581 -0.004655
v -0.008304 -0.010649 -0.005785
v -0.008083 -0.011791 -0.003907
v -0.007308 -0.009588 -0.006588
v -0.006894 -0.007900 -0.007738
v -0.006351 -0.008248 -0.007580
v -0.005443 -0.006535 -0.008392
v -0.005549 -0.006915 -0.008132
v -0.002681 -0.002847 -0.009358
v -0.003715 -0.010075 0.002422
v -0.001624 -0.001400 -0.009167
v -0.002891 -0.009515 0.002458
v -0.002181 -0.008787 0.003019
v -0.000935 -0.007856 0.003754
v 0.000496 -0.000105 -0.006976
v 0.000816 -0.000722 -0.006497
v 0.001262 -0.000834 -0.005479
v 0.001043 -0.001022 -0.004798
v 0.000226 -0.006808 0.004063
v 0.000957 -0.006185 0.004062
v 0.001279 -0.005311 0.004244
v 0.002768 -0.001357 0.000341
v 0.002303 -0.003120 0.004164
v 0.002772 -0.001328 0.000896
v 0.003370 -0.002392 0.004143
v 0.003822 -0.002346 0.004053
v 0.003408 -0.001836 0.002626
v -0.007425 -0.011762 -0.003980
v -0.008115 -0.010926 -0.005631
v -0.007177 -0.010638 -0.005665
v -0.007948 -0.012464 -0.002359
v -0.006262 -0.012155 0.000140
v -0.005718 -0.011754 0.000579
v -0.005109 -0.011401 0.001266
v -0.002392 -0.002866 -0.009229
v -0.003181 -0.009678 0.002677
v -0.003117 -0.010116 0.002415
v -0.001558 -0.001951 -0.009136
v -0.001230 -0.001287 -0.009074
v 0.000919 -0.000163 -0.007511
v -0.000524 -0.007647 0.003499
v 0.001801 -0.001547 -0.002833
v 0.002388 -0.004127 0.003802
v 0.003016 -0.003602 0.003763
v 0.003500 -0.001783 0.001086
v 0.004435 -0.001369 0.003690
v -0.007325 -0.012280 -0.002677
v -0.006734 -0.010079 -0.006248
v -0.006415 -0.009438 -0.006677
v -0.006849 -0.012389 -0.000854
v -0.005593 -0.007413 -0.007994
v -0.005135 -0.007499 -0.007963
v -0.005129 -0.007026 -0.008215
v -0.005406 -0.011800 0.000507
v -0.004817 -0.006256 -0.008415
v -0.003081 -0.004444 -0.009141
v -0.003679 -0.004399 -0.008960
v -0.004559 -0.011089 0.001199
v -0.004279 -0.010981 0.001681
v -0.004264 -0.011085 0.001196
v -0.001547 -0.002387 -0.009342
v -0.002891 -0.010010 0.002108
v -0.001489 -0.008444 0.003281
v -0.000382 -0.000782 -0.009097
v 0.000810 -0.000217 -0.009030
v 0.000515 -0.000041 -0.007796
v 0.001986 -0.004568 0.003961
v 0.003581 -0.001901 0.002012
v 0.003802 -0.002825 0.003755
v -0.007054 -0.010927 -0.005483
v -0.007114 -0.012242 -0.002994
v -0.007232 -0.011799 -0.004173
v -0.006835 -0.011861 -0.003871
v -0.006176 -0.012302 -0.000418
v -0.006898 -0.012491 -0.001762
v -0.004962 -0.007666 -0.007996
v -0.004047 -0.005995 -0.008493
v -0.003708 -0.005442 -0.008869
v -0.002982 -0.004936 -0.008955
v -0.001479 -0.002969 -0.009291
v -0.000655 -0.001745 -0.009281
v -0.002311 -0.009629 0.002328
v -0.001231 -0.008293 0.002991
v -0.000113 -0.000168 -0.008730
v 0.001255 -0.000342 -0.008577
v -0.000005 -0.007533 0.003575
v -0.000875 -0.008302 0.002960
v 0.000356 -0.007367 0.003334
v 0.001353 -0.000881 -0.006462
v 0.001453 -0.001237 -0.005156
v 0.001313 -0.006404 0.003609
v 0.001679 -0.001645 -0.003895
v 0.002026 -0.005056 0.003660
v 0.003555 -0.003897 0.003523
v 0.003353 -0.003102 0.003686
v 0.004142 -0.001901 0.002191
v -0.006481 -0.011214 -0.005127
v -0.006462 -0.012058 -0.003375
v -0.005877 -0.009085 -0.006969
v -0.005224 -0.009270 -0.006694
v -0.005161 -0.008471 -0.007221
v -0.004787 -0.007988 -0.007746
v -0.005373 -0.011871 0.000089
v -0.004579 -0.011757 0.000181
v -0.003816 -0.006127 -0.008539
v -0.004675 -0.011708 0.000633
v -0.001922 -0.003097 -0.009355
v -0.002015 -0.004373 -0.009091
v -0.002423 -0.009920 0.002141
v -0.001770 -0.009477 0.002104
v 0.001130 -0.000767 -0.006961
v 0.000750 -0.006503 0.003879
v 0.002926 -0.002416 -0.002437
v 0.002094 -0.001698 -0.001897
v 0.003194 -0.001766 0.000112
v 0.002928 -0.001994 -0.000894
v 0.003342 -0.004283 0.003353
v 0.003800 -0.001842 0.000389
v 0.003695 -0.001804 0.001531
v 0.004168 -0.003233 0.003557
v 0.004530 -0.002959 0.003390
v 0.004580 -0.002201 0.003322
v -0.006575 -0.011913 -0.004006
v -0.006554 -0.010931 -0.005274
v -0.006265 -0.010287 -0.005946
v -0.005773 -0.012352 -0.000942
v -0.003753 -0.006538 -0.008300
v -0.005277 -0.012108 -0.000293
v -0.000654 -0.002476 -0.009304
v -0.000296 -0.001495 -0.009108
v 0.000440 -0.001607 -0.009118
v 0.000470 -0.001072 -0.009159
v 0.000772 -0.000974 -0.009080
v -0.000530 -0.008158 0.002693
v 0.001456 -0.000722 -0.008325
v 0.002221 -0.001804 -0.004009
v 0.002621 -0.004994 0.003641
v 0.004169 -0.002385 0.000759
v 0.003959 -0.003599 0.003343
v -0.005906 -0.010698 -0.005664
v -0.005712 -0.009797 -0.006300
v -0.006510 -0.012374 -0.002352
v -0.005133 -0.012166 -0.002043
v -0.004935 -0.012051 -0.000775
v -0.003447 -0.006608 -0.008374
v -0.004232 -0.011870 -0.000327
v -0.003162 -0.005799 -0.008709
v -0.002634 -0.005102 -0.009029
v -0.002085 -0.005420 -0.008966
v -0.004254 -0.011762 0.000168
v -0.003069 -0.010612 0.001175
v -0.001215 -0.009327 0.002215
v -0.000249 -0.002088 -0.009212
v 0.001989 -0.000837 -0.008360
v 0.001080 -0.007332 0.003371
v 0.001922 -0.001099 -0.007010
v 0.002050 -0.001652 -0.006403
v 0.001693 -0.001478 -0.004394
v 0.002198 -0.001638 -0.002475
v 0.002609 -0.002178 -0.003437
v 0.002200 -0.005743 0.003263
v 0.002520 -0.005285 0.003408
v 0.003230 -0.004895 0.003288
v 0.004307 -0.002565 0.001640
v 0.004765 -0.002291 0.002480
v 0.004822 -0.002586 0.001757
v -0.004415 -0.009944 -0.006075
v -0.004897 -0.012183 -0.001213
v -0.004534 -0.008545 -0.007080
v -0.004395 -0.007935 -0.007698
v -0.004257 -0.008144 -0.007699
v -0.004472 -0.012091 -0.000922
v -0.003426 -0.006977 -0.008142
v -0.002619 -0.006011 -0.008650
v -0.003451 -0.011522 0.000035
v -0.003541 -0.011479 0.000466
v -0.001415 -0.004009 -0.009276
v -0.001128 -0.003225 -0.009193
v -0.001424 -0.009940 0.001344
v -0.000164 -0.002663 -0.009254
v -0.001621 -0.009955 0.001742
v 0.001033 -0.002071 -0.009220
v 0.000005 -0.008249 0.002616
v 0.001803 -0.001107 -0.007568
v 0.002304 -0.001612 -0.006867
v 0.002206 -0.001825 -0.005491
v 0.002667 -0.001878 -0.005493
v 0.000453 -0.008032 0.002414
v 0.001791 -0.006639 0.003380
v 0.002708 -0.005835 0.003043
v 0.003448 -0.002531 -0.002403
v 0.004249 -0.002861 0.000495
v 0.004067 -0.004063 0.003025
v 0.004410 -0.002513 0.001194
v 0.004447 -0.002955 0.001636
v 0.004765 -0.002832 0.001296
v 0.005090 -0.002662 0.003112
v -0.005365 -0.010995 -0.005311
v -0.005542 -0.012113 -0.002990
v -0.005662 -0.011640 -0.004079
v -0.005499 -0.011651 -0.004323
v -0.005477 -0.010714 -0.005476
v -0.003967 -0.009009 -0.006651
v -0.004702 -0.012268 -0.001629
v -0.000590 -0.003725 -0.009326
v -0.000933 -0.009238 0.001909
v -0.000502 -0.009306 0.001833
v -0.000266 -0.009272 0.001489
v 0.001928 -0.001495 -0.004870
v 0.001546 -0.007041 0.003174
v 0.003577 -0.005088 0.002450
v 0.004156 -0.002600 0.000045
v -0.005115 -0.011853 -0.003783
v -0.004902 -0.010683 -0.005528
v -0.004677 -0.011819 -0.003679
v -0.004476 -0.010860 -0.005116
v -0.003720 -0.007877 -0.007832
v -0.002986 -0.006959 -0.008214
v -0.003481 -0.011804 -0.000236
v -0.002288 -0.006192 -0.008620
v -0.001399 -0.004886 -0.009015
v -0.000077 -0.003426 -0.009307
v 0.000306 -0.002640 -0.009305
v -0.001015 -0.009868 0.001374
v 0.002076 -0.001261 -0.009072
v 0.002496 -0.001344 -0.007599
v 0.001871 -0.000961 -0.007939
v 0.001688 -0.000706 -0.008747
v 0.003354 -0.002707 -0.004440
v 0.002892 -0.006103 0.002626
v 0.003031 -0.002365 -0.002830
v 0.003951 -0.003081 -0.002093
v 0.004822 -0.003651 0.002488
v 0.005104 -0.002828 0.002576
v -0.003476 -0.009461 -0.006439
v -0.003884 -0.008377 -0.007245
v -0.003033 -0.008441 -0.007330
v -0.002196 -0.006587 -0.008377
v -0.003038 -0.011503 0.000013
v -0.001751 -0.005946 -0.008785
v -0.000895 -0.004648 -0.009191
v -0.002723 -0.011489 0.000087
v 0.000186 -0.004654 -0.009105
v -0.000627 -0.009906 0.000997
v -0.001079 -0.010181 0.001178
v 0.003256 -0.002001 -0.007969
v 0.001742 -0.007431 0.002825
v 0.003299 -0.002698 -0.003491
v 0.003034 -0.002306 -0.003769
v 0.002381 -0.007030 0.002782
v 0.003586 -0.005725 0.002018
v 0.003344 -0.002593 -0.001809
v 0.004074 -0.005223 0.002126
v 0.004293 -0.004211 0.002572
v 0.005270 -0.003623 0.002187
v 0.004870 -0.003161 0.000873
v -0.004080 -0.011858 -0.003294
v -0.004343 -0.011211 -0.004828
v -0.004059 -0.010749 -0.005110
v -0.003821 -0.010842 -0.005189
v -0.003684 -0.011889 -0.002293
v -0.001904 -0.008247 -0.007226
v -0.002795 -0.007695 -0.007857
v -0.003367 -0.011909 -0.001506
v -0.001687 -0.006302 -0.008550
v -0.002271 -0.011266 -0.000151
v -0.002601 -0.011680 -0.001324
v -0.000551 -0.004733 -0.009096
v 0.000995 -0.003532 -0.009220
v 0.001046 -0.002846 -0.009208
v 0.001014 -0.008617 0.002017
v 0.002827 -0.001586 -0.008744
v 0.000992 -0.008153 0.002327
v 0.002231 -0.001681 -0.005934
v 0.002602 -0.001788 -0.006430
v 0.003347 -0.002563 -0.006379
v 0.001448 -0.007918 0.002150
v 0.003058 -0.002581 -0.004947
v 0.003509 -0.002674 -0.004919
v 0.002368 -0.007300 0.002505
v 0.004369 -0.003127 -0.002170
v 0.005508 -0.003710 0.000508
v 0.005012 -0.004481 0.002237
v -0.004186 -0.011779 -0.003843
v -0.003906 -0.011990 -0.002685
v -0.003882 -0.010113 -0.005949
v -0.003386 -0.009090 -0.006894
v -0.001728 -0.006722 -0.008286
v -0.001029 -0.005883 -0.008788
v -0.002070 -0.011341 -0.000207
v -0.000196 -0.004673 -0.009172
v -0.000693 -0.010252 0.000696
v -0.000165 -0.009741 0.000712
v 0.001797 -0.001687 -0.008982
v 0.003352 -0.006673 0.001814
v 0.003785 -0.002756 -0.003507
v 0.003355 -0.006522 0.002047
v 0.004757 -0.002897 0.000453
v 0.005784 -0.003478 0.002165
v -0.003363 -0.011828 -0.003330
v -0.003739 -0.011556 -0.004442
v -0.003410 -0.011266 -0.004665
v -0.002510 -0.008875 -0.006875
v -0.001746 -0.007445 -0.008107
v -0.000971 -0.006304 -0.008543
v -0.002016 -0.011463 -0.000739
v -0.000421 -0.010209 0.000328
v 0.001641 -0.008253 0.001919
v 0.003163 -0.001908 -0.009357
v 0.003192 -0.001695 -0.009102
v 0.001613 -0.008606 0.001497
v 0.002441 -0.007731 0.002325
v 0.003730 -0.002843 -0.002849
v 0.004254 -0.005687 0.001962
v 0.004259 -0.003185 -0.001623
v 0.005085 -0.005374 0.001782
v 0.004700 -0.004713 0.002127
v -0.002505 -0.011733 -0.003433
v -0.003057 -0.010724 -0.005379
v -0.003232 -0.010248 -0.005709
v -0.002626 -0.009343 -0.006285
v -0.002962 -0.011901 -0.002338
v -0.002127 -0.011624 -0.002043
v -0.001554 -0.011356 -0.001236
v -0.000435 -0.005952 -0.008754
v 0.000549 -0.005182 -0.008942
v 0.000713 -0.004478 -0.009041
v 0.000443 -0.009763 0.000689
v 0.001402 -0.008972 0.001348
v 0.003065 -0.001948 -0.008457
v 0.003046 -0.002182 -0.007261
v 0.002515 -0.007896 0.001790
v 0.003886 -0.002689 -0.006336
v 0.003841 -0.007161 0.001472
v 0.004546 -0.005537 0.001720
v 0.005923 -0.004086 0.001804
v 0.005596 -0.003611 0.000153
v -0.002230 -0.009604 -0.006321
v -0.001461 -0.007974 -0.007728
v -0.001045 -0.007171 -0.008091
v -0.000603 -0.006769 -0.008407
v -0.001018 -0.010985 -0.000541
v -0.000659 -0.010891 -0.000214
v 0.000147 -0.010254 0.000323
v 0.001762 -0.002179 -0.009168
v 0.000717 -0.009678 0.000370
v 0.001812 -0.008749 0.001141
v 0.002483 -0.008206 0.001512
v 0.003463 -0.002478 -0.006711
v 0.002981 -0.007326 0.001803
v 0.004240 -0.003053 -0.005564
v 0.003384 -0.007465 0.001659
v 0.003872 -0.003033 -0.005402
v 0.004475 -0.003409 -0.003873
v 0.004040 -0.006538 0.001494
v 0.005480 -0.004959 0.001683
v 0.005900 -0.004042 -0.000558
v 0.005861 -0.003733 0.001542
v -0.002627 -0.011032 -0.004636
v -0.002060 -0.010235 -0.005282
v -0.001762 -0.008476 -0.007162
v -0.001091 -0.008164 -0.007349
v -0.001643 -0.011621 -0.002315
v -0.000882 -0.007715 -0.007891
v -0.001220 -0.011420 -0.001168
v 0.000427 -0.006159 -0.008858
v 0.000608 -0.009976 0.000155
v 0.001622 -0.003379 -0.009166
v 0.002851 -0.002477 -0.009335
v 0.002654 -0.002709 -0.009478
v 0.001488 -0.009312 0.000614
v 0.002740 -0.008146 0.001152
v 0.003550 -0.002003 -0.008404
v 0.003664 -0.002436 -0.007181
v 0.003727 -0.002780 -0.005936
v 0.004743 -0.003591 -0.006323
v 0.004574 -0.003604 -0.003377
v 0.004362 -0.006243 0.001605
v 0.005081 -0.003885 -0.001940
v 0.005530 -0.005513 0.001319
v 0.006115 -0.003891 0.000518
v 0.006142 -0.004075 0.000838
v -0.001143 -0.010152 -0.004961
v -0.000758 -0.011250 -0.003312
v -0.001358 -0.009033 -0.006770
v -0.001482 -0.011508 -0.001741
v -0.000113 -0.010944 -0.001120
v -0.000681 -0.011325 -0.001556
v -0.000263 -0.010958 -0.000689
v -0.000614 -0.010972 -0.000717
v 0.001363 -0.009670 0.000383
v 0.002601 -0.003647 -0.009490
v 0.002751 -0.008650 0.000765
v 0.003859 -0.002593 -0.007965
v 0.003250 -0.007844 0.000991
v 0.005102 -0.003731 -0.002393
v -0.001732 -0.010816 -0.004487
v -0.000710 -0.008303 -0.007619
v -0.000916 -0.009265 -0.006229
v -0.000201 -0.007327 -0.008272
v 0.000192 -0.010975 -0.002425
v 0.001674 -0.005092 -0.009428
v 0.001676 -0.009500 0.000133
v 0.002343 -0.008791 0.000663
v 0.003667 -0.002269 -0.009116
v 0.003695 -0.007748 0.001004
v 0.003885 -0.007721 0.000677
v 0.004786 -0.006113 0.001373
v 0.006000 -0.005641 0.000948
v 0.006913 -0.004397 0.000754
v 0.006576 -0.004389 0.001220
v -0.000968 -0.010353 -0.004871
v -0.000718 -0.009614 -0.005906
v -0.000186 -0.009038 -0.006243
v 0.000464 -0.006351 -0.008642
v 0.001319 -0.005999 -0.009250
v 0.000126 -0.011015 -0.001165
v 0.001972 -0.004211 -0.009538
v 0.002310 -0.009288 0.000277
v 0.003898 -0.002648 -0.009263
v 0.002910 -0.008670 0.000369
v 0.004475 -0.007004 0.001165
v 0.005072 -0.004045 -0.004597
v 0.005086 -0.006367 0.001159
v 0.006313 -0.004824 0.001302
v -0.000239 -0.009937 -0.005141
v 0.000220 -0.008518 -0.006863
v -0.000295 -0.011207 -0.002280
v 0.001001 -0.006572 -0.008823
v 0.000749 -0.010668 -0.001329
v 0.002425 -0.004308 -0.009496
v 0.003952 -0.003751 -0.008927
v 0.002860 -0.008971 0.000163
v 0.003421 -0.008499 0.000471
v 0.004405 -0.002775 -0.008786
v 0.004763 -0.003146 -0.008074
v 0.003555 -0.008522 0.000093
v 0.004695 -0.003872 -0.005068
v 0.005025 -0.003658 -0.003411
v 0.004904 -0.003731 -0.002937
v 0.006053 -0.004035 -0.001228
v 0.006402 -0.004336 -0.000394
v 0.000246 -0.008957 -0.006491
v 0.000177 -0.010689 -0.003301
v 0.000349 -0.010107 -0.004230
v 0.000053 -0.007812 -0.008015
v 0.000649 -0.007225 -0.008648
v 0.000506 -0.010885 -0.001897
v 0.000960 -0.010594 -0.001809
v 0.001045 -0.010652 -0.001291
v 0.002990 -0.009143 -0.000024
v 0.003726 -0.003193 -0.009158
v 0.004252 -0.002685 -0.007748
v 0.005023 -0.003835 -0.005756
v 0.004948 -0.007457 0.000362
v 0.004746 -0.007215 0.000581
v 0.005440 -0.006188 0.000879
v 0.006858 -0.004481 -0.000801
v 0.001276 -0.007214 -0.008359
v 0.000884 -0.010425 -0.002932
v 0.002412 -0.006211 -0.008544
v 0.001872 -0.006206 -0.008733
v 0.001587 -0.010344 -0.001512
v 0.003074 -0.004577 -0.008858
v 0.003493 -0.008966 -0.000778
v 0.004054 -0.008391 0.000127
v 0.004725 -0.003030 -0.008906
v 0.005733 -0.006610 0.000547
v 0.005387 -0.006980 0.000147
v 0.005666 -0.004079 -0.002240
v 0.007270 -0.004838 0.000425
v 0.000907 -0.009974 -0.004501
v 0.000974 -0.008493 -0.006844
v 0.001062 -0.010312 -0.003456
v 0.001812 -0.006978 -0.008448
v 0.003698 -0.005235 -0.008574
v 0.003978 -0.004334 -0.008805
v 0.004937 -0.003677 -0.007452
v 0.005062 -0.003112 -0.008481
v 0.004488 -0.008053 -0.000010
v 0.005703 -0.004536 -0.004835
v 0.006206 -0.006284 0.000366
v 0.006423 -0.004680 -0.003410
v 0.006007 -0.004628 -0.003305
v 0.007085 -0.004842 -0.000434
v 0.001585 -0.008487 -0.006542
v 0.001592 -0.009919 -0.004232
v 0.001645 -0.007828 -0.007251
v 0.001651 -0.010257 -0.002744
v 0.002694 -0.009585 -0.002593
v 0.002305 -0.009969 -0.003492
v 0.004633 -0.003554 -0.008819
v 0.004484 -0.008395 -0.000300
v 0.004979 -0.003617 -0.006812
v 0.005611 -0.004286 -0.005959
v 0.005350 -0.003760 -0.006345
v 0.006008 -0.004593 -0.004153
v 0.006411 -0.006543 -0.000527
v 0.007450 -0.005003 -0.000030
v 0.001818 -0.008188 -0.006919
v 0.002520 -0.007493 -0.007346
v 0.002544 -0.006484 -0.008499
v 0.002800 -0.009749 -0.003026
v 0.003327 -0.006308 -0.008305
v 0.002997 -0.009505 -0.002154
v 0.004394 -0.004315 -0.008755
v 0.004038 -0.005454 -0.008567
v 0.004945 -0.004324 -0.008544
v 0.005386 -0.003813 -0.007941
v 0.005948 -0.004414 -0.007243
v 0.005545 -0.004231 -0.005215
v 0.005993 -0.004388 -0.005718
v 0.005422 -0.007486 -0.000430
v 0.007194 -0.005376 -0.000143
v 0.007704 -0.004990 -0.000452
v 0.002127 -0.009758 -0.004238
v 0.003733 -0.009269 -0.002321
v 0.003884 -0.008922 -0.000853
v 0.005616 -0.003750 -0.008588
v 0.005547 -0.003903 -0.007365
v 0.006268 -0.004685 -0.004902
v 0.006991 -0.006247 -0.000525
v 0.007200 -0.005821 -0.000295
v 0.008052 -0.005316 -0.000674
v 0.002953 -0.009294 -0.004554
v 0.002603 -0.008405 -0.006146
v 0.002974 -0.007754 -0.006647
v 0.003248 -0.006728 -0.008041
v 0.003344 -0.009433 -0.003174
v 0.005425 -0.007937 -0.001213
v 0.005992 -0.007247 -0.000764
v 0.006494 -0.006712 -0.000975
v 0.007129 -0.005295 -0.003678
v 0.006766 -0.005115 -0.003019
v 0.003668 -0.008640 -0.005219
v 0.004399 -0.005755 -0.008423
v 0.004354 -0.008748 -0.003380
v 0.005642 -0.004524 -0.008340
v 0.006124 -0.004096 -0.008038
v 0.006695 -0.005095 -0.004260
v 0.007197 -0.006320 -0.001368
v 0.003842 -0.007931 -0.006254
v 0.003769 -0.009055 -0.004128
v 0.003894 -0.007367 -0.006806
v 0.004333 -0.006370 -0.008124
v 0.005507 -0.006056 -0.007245
v 0.005097 -0.008453 -0.002843
v 0.006365 -0.007355 -0.001596
v 0.007633 -0.005791 -0.004372
v 0.006879 -0.006813 -0.001509
v 0.007361 -0.005463 -0.002674
v 0.007495 -0.006339 -0.001455
v 0.007950 -0.005680 -0.000976
v 0.004641 -0.007517 -0.006161
v 0.004679 -0.008432 -0.004486
v 0.004783 -0.008593 -0.003469
v 0.005322 -0.005408 -0.008183
v 0.006923 -0.004881 -0.007528
v 0.006619 -0.004830 -0.007770
v 0.006912 -0.005057 -0.004566
v 0.006530 -0.004897 -0.006165
v 0.006496 -0.007395 -0.002226
v 0.007892 -0.005567 -0.001840
v 0.008164 -0.005855 -0.001720
v 0.004483 -0.006921 -0.007151
v 0.004673 -0.008123 -0.005103
v 0.006536 -0.004542 -0.008161
v 0.006442 -0.004729 -0.006877
v 0.006897 -0.004921 -0.006431
v 0.007549 -0.005608 -0.004875
v 0.007829 -0.005772 -0.002709
v 0.005641 -0.007435 -0.005735
v 0.005672 -0.007871 -0.004566
v 0.006586 -0.006144 -0.006614
v 0.006033 -0.007692 -0.003607
v 0.006782 -0.007269 -0.004070
v 0.007069 -0.005469 -0.005802
v 0.006915 -0.006941 -0.002607
v 0.007965 -0.005673 -0.002937
v 0.008115 -0.006078 -0.002642
v 0.006104 -0.006684 -0.006264
v 0.006239 -0.007380 -0.005012
v 0.006778 -0.005660 -0.007183
v 0.007216 -0.006817 -0.004706
v 0.007408 -0.005786 -0.006153
v 0.007277 -0.005320 -0.006854
v 0.008085 -0.006186 -0.004021
v 0.008406 -0.005988 -0.003032
v 0.007310 -0.006418 -0.005385
v 0.007815 -0.005923 -0.005111
v 0.008313 -0.006117 -0.003547
# 7380 vertices, 0 vertices normals

f 9 5 4
f 9 4 1
f 9 7 5
f 9 1 8
f 2 11 4
f 4 11 3
f 5 13 2
f 4 5 2
f 1 3 31
f 3 1 4
f 13 5 7
f 1 31 6
f 6 14 1
f 1 14 8
f 15 7 9
f 8 15 9
f 23 8 22
f 8 23 15
f 11 27 10
f 16 27 11
f 2 18 16
f 11 2 16
f 11 10 3
f 13 18 2
f 3 10 40
f 3 40 31
f 13 12 30
f 13 7 12
f 12 7 20
f 33 14 6
f 41 20 7
f 7 15 41
f 21 8 14
f 21 22 8
f 45 16 25
f 45 27 16
f 26 16 18
f 29 17 18
f 18 17 26
f 28 38 10
f 38 40 10
f 29 18 30
f 18 13 30
f 12 19 30
f 19 12 20
f 33 21 14
f 41 15 34
f 34 15 23
f 35 23 22
f 35 34 23
f 35 22 24
f 36 27 44
f 44 27 45
f 25 16 26
f 26 17 46
f 36 37 10
f 36 10 27
f 37 28 10
f 39 30 19
f 71 31 40
f 71 6 31
f 39 19 32
f 71 33 6
f 32 19 20
f 21 33 51
f 21 51 54
f 41 34 42
f 54 22 21
f 56 34 35
f 42 34 56
f 22 54 24
f 44 45 61
f 45 25 60
f 60 25 62
f 44 48 36
f 62 25 26
f 62 26 46
f 78 17 29
f 38 28 37
f 78 29 30
f 78 30 39
f 37 49 38
f 49 40 38
f 49 70 40
f 70 71 40
f 39 32 72
f 32 20 72
f 72 20 52
f 81 51 33
f 52 20 41
f 41 42 52
f 56 74 42
f 55 24 54
f 43 24 55
f 35 24 43
f 43 56 35
f 60 61 45
f 44 61 48
f 62 46 86
f 86 46 65
f 48 47 36
f 65 46 67
f 37 47 66
f 47 37 36
f 67 46 17
f 78 67 17
f 37 66 69
f 50 78 39
f 69 49 37
f 39 72 50
f 81 33 71
f 81 82 51
f 53 54 51
f 52 42 73
f 73 42 74
f 83 54 53
f 54 83 55
f 74 56 57
f 58 43 55
f 56 43 57
f 57 43 58
f 58 55 85
f 59 61 60
f 59 60 62
f 48 61 64
f 64 47 48
f 63 86 65
f 63 65 76
f 65 67 76
f 89 67 78
f 66 47 68
f 69 66 68
f 80 89 50
f 89 78 50
f 68 104 69
f 104 49 69
f 50 72 80
f 71 70 79
f 80 72 73
f 71 79 81
f 72 52 73
f 83 85 55
f 84 57 58
f 85 84 58
f 99 61 59
f 99 64 61
f 99 59 75
f 59 62 75
f 75 62 86
f 130 64 99
f 63 76 100
f 100 76 77
f 87 47 64
f 77 76 67
f 118 77 67
f 89 118 67
f 88 103 47
f 47 103 68
f 89 80 121
f 68 103 104
f 121 80 106
f 49 104 79
f 70 49 79
f 81 79 107
f 80 73 92
f 80 92 106
f 81 107 82
f 51 82 91
f 53 51 91
f 53 91 83
f 93 73 74
f 93 74 128
f 83 94 85
f 95 74 57
f 128 74 95
f 94 110 85
f 95 57 84
f 140 85 110
f 95 84 96
f 96 84 85
f 85 140 96
f 99 75 114
f 75 86 114
f 130 87 64
f 100 77 115
f 116 47 87
f 116 88 47
f 77 119 115
f 103 88 116
f 119 77 118
f 103 116 101
f 120 118 89
f 89 121 120
f 90 107 79
f 106 92 123
f 123 92 124
f 82 107 108
f 108 127 82
f 127 91 82
f 109 92 73
f 124 92 109
f 83 91 94
f 109 73 93
f 139 110 94
f 111 128 95
f 130 99 98
f 98 99 97
f 99 114 97
f 114 86 100
f 86 63 100
f 117 102 116
f 116 102 101
f 119 118 120
f 122 101 102
f 103 101 122
f 166 120 121
f 103 122 104
f 121 106 105
f 105 106 123
f 79 104 167
f 79 167 90
f 154 94 91
f 109 93 138
f 188 94 154
f 188 139 94
f 111 95 112
f 140 112 96
f 112 95 96
f 98 143 130
f 143 98 113
f 98 97 113
f 113 97 114
f 114 100 113
f 132 100 115
f 132 115 133
f 87 147 116
f 87 130 147
f 162 133 115
f 116 150 117
f 162 115 119
f 102 117 134
f 134 122 102
f 119 120 166
f 166 121 105
f 135 104 122
f 167 104 135
f 105 123 136
f 90 167 168
f 123 124 136
f 90 168 107
f 108 107 125
f 108 125 137
f 136 124 126
f 124 109 126
f 127 108 137
f 127 137 91
f 109 138 126
f 91 137 154
f 138 93 155
f 173 128 111
f 93 128 173
f 157 111 112
f 174 140 110
f 112 140 142
f 142 157 112
f 143 113 129
f 129 113 131
f 113 100 131
f 131 100 145
f 130 143 146
f 145 100 132
f 146 161 130
f 133 148 132
f 130 161 147
f 133 162 148
f 116 147 150
f 164 162 119
f 151 134 117
f 164 119 166
f 122 134 165
f 122 165 135
f 168 199 107
f 107 199 170
f 107 170 125
f 214 137 125
f 136 126 152
f 152 126 153
f 214 154 137
f 153 126 138
f 173 155 93
f 139 156 110
f 110 156 174
f 176 173 111
f 157 176 111
f 174 141 140
f 157 142 141
f 142 140 141
f 129 131 144
f 144 131 180
f 131 145 180
f 144 143 129
f 146 143 144
f 147 161 183
f 162 163 148
f 183 150 147
f 117 150 149
f 149 150 183
f 117 149 151
f 165 134 151
f 105 185 166
f 135 165 198
f 185 105 136
f 135 198 167
f 169 136 152
f 169 152 212
f 152 153 212
f 212 153 171
f 153 138 171
f 139 188 190
f 138 155 189
f 189 155 173
f 139 190 156
f 175 174 156
f 178 176 157
f 157 141 177
f 158 157 177
f 178 157 158
f 181 144 159
f 144 180 159
f 159 180 179
f 180 145 192
f 144 181 146
f 145 132 192
f 192 132 182
f 182 132 160
f 161 146 194
f 160 132 148
f 160 148 163
f 183 196 149
f 162 164 163
f 211 164 166
f 211 166 185
f 169 185 136
f 198 186 167
f 168 167 186
f 168 186 199
f 125 170 201
f 187 212 213
f 125 201 214
f 212 171 213
f 154 214 172
f 213 171 138
f 154 172 188
f 138 189 216
f 156 191 175
f 173 176 202
f 174 175 203
f 174 203 141
f 141 203 177
f 177 203 205
f 178 158 205
f 158 177 205
f 207 209 159
f 207 159 179
f 209 181 159
f 180 222 179
f 222 180 192
f 146 181 194
f 182 160 193
f 161 194 183
f 183 194 195
f 184 160 163
f 195 196 183
f 151 149 228
f 151 228 165
f 186 230 199
f 200 170 199
f 200 201 170
f 216 213 138
f 234 188 172
f 234 190 188
f 189 173 202
f 190 191 156
f 190 281 191
f 175 191 217
f 220 202 176
f 204 220 176
f 221 176 178
f 205 203 251
f 178 205 206
f 221 178 206
f 207 179 208
f 208 179 222
f 209 210 181
f 193 192 182
f 181 210 194
f 195 194 210
f 197 196 195
f 149 196 197
f 164 224 163
f 149 197 228
f 228 198 165
f 230 186 198
f 296 169 212
f 230 232 199
f 212 187 231
f 213 216 249
f 190 234 281
f 269 216 189
f 189 202 269
f 202 220 269
f 175 217 203
f 221 204 176
f 205 251 238
f 238 206 205
f 257 207 208
f 207 257 209
f 209 257 240
f 208 222 256
f 222 192 241
f 193 241 192
f 209 240 210
f 160 260 193
f 195 210 259
f 184 260 160
f 195 245 197
f 261 184 224
f 184 163 224
f 224 164 226
f 164 211 226
f 198 228 229
f 198 229 230
f 169 296 185
f 296 212 264
f 264 212 231
f 266 199 232
f 266 200 199
f 187 247 231
f 201 200 248
f 187 213 247
f 213 249 247
f 214 201 280
f 214 280 172
f 249 216 215
f 235 216 269
f 235 268 216
f 216 268 215
f 218 191 281
f 218 217 191
f 220 236 269
f 217 218 219
f 217 219 203
f 251 203 285
f 237 220 204
f 221 237 204
f 253 206 238
f 253 221 206
f 208 239 257
f 208 256 239
f 256 222 241
f 193 243 241
f 193 260 243
f 242 223 240
f 240 223 210
f 259 244 195
f 244 245 195
f 184 261 260
f 245 225 197
f 262 261 224
f 228 225 263
f 197 225 228
f 262 224 227
f 227 224 226
f 227 226 211
f 279 227 211
f 228 263 229
f 211 185 279
f 185 296 279
f 230 229 232
f 265 264 231
f 265 231 247
f 265 247 358
f 200 266 316
f 200 316 248
f 233 247 249
f 172 280 298
f 172 298 234
f 235 269 282
f 268 235 282
f 236 220 270
f 237 270 220
f 237 221 253
f 253 238 254
f 255 253 254
f 257 242 240
f 243 260 275
f 210 223 259
f 275 260 277
f 276 245 244
f 263 245 276
f 263 225 245
f 246 229 263
f 232 229 295
f 266 232 295
f 201 248 280
f 215 267 249
f 249 267 233
f 234 298 281
f 267 215 268
f 269 236 270
f 285 203 284
f 270 237 250
f 250 237 302
f 319 251 285
f 251 319 238
f 238 319 252
f 302 237 253
f 238 252 254
f 272 253 255
f 302 253 272
f 254 252 271
f 255 254 271
f 271 272 255
f 257 239 288
f 239 274 288
f 256 274 239
f 274 256 241
f 257 288 242
f 242 290 223
f 290 258 223
f 258 259 223
f 259 276 244
f 259 258 276
f 261 293 260
f 260 293 277
f 293 261 262
f 358 264 265
f 282 233 267
f 267 268 282
f 218 281 283
f 269 299 282
f 218 283 219
f 299 269 330
f 269 270 330
f 203 219 284
f 270 250 330
f 271 252 303
f 273 271 303
f 272 271 287
f 287 271 273
f 287 302 272
f 274 241 305
f 241 306 305
f 242 288 290
f 241 243 306
f 340 277 292
f 292 277 293
f 276 294 263
f 278 293 262
f 263 294 311
f 278 262 227
f 246 263 310
f 263 311 310
f 229 246 313
f 229 313 295
f 296 264 315
f 264 297 315
f 358 297 264
f 266 295 316
f 247 233 358
f 248 317 280
f 317 298 280
f 298 318 281
f 281 318 283
f 329 284 219
f 285 284 301
f 302 331 250
f 303 252 320
f 321 302 287
f 286 273 303
f 287 273 286
f 286 321 287
f 304 288 305
f 288 274 305
f 307 290 288
f 307 288 304
f 306 243 289
f 243 275 289
f 307 308 290
f 290 308 258
f 277 340 275
f 258 291 276
f 258 308 291
f 276 291 294
f 294 291 309
f 294 309 311
f 310 313 246
f 296 314 279
f 295 313 323
f 314 296 315
f 295 323 316
f 376 315 297
f 297 358 376
f 325 248 316
f 298 317 318
f 233 282 327
f 299 300 282
f 283 328 219
f 300 299 330
f 219 328 329
f 284 329 332
f 330 250 331
f 284 332 301
f 319 285 301
f 252 319 334
f 252 334 320
f 321 331 302
f 286 303 320
f 335 286 320
f 335 321 286
f 304 305 348
f 306 349 305
f 349 306 351
f 307 304 338
f 306 289 351
f 307 322 308
f 275 340 289
f 322 291 308
f 342 291 322
f 309 291 342
f 292 293 341
f 278 341 293
f 310 311 312
f 311 309 312
f 310 312 313
f 323 324 316
f 324 325 316
f 343 248 325
f 317 248 378
f 378 326 317
f 326 318 317
f 326 283 318
f 283 326 344
f 282 300 327
f 319 301 333
f 333 301 332
f 333 334 319
f 336 360 331
f 336 331 321
f 336 321 335
f 305 349 348
f 307 338 322
f 340 350 289
f 322 338 339
f 322 339 342
f 309 342 355
f 341 278 356
f 356 278 357
f 278 227 357
f 227 279 357
f 279 314 357
f 312 323 313
f 312 324 323
f 324 374 325
f 325 374 343
f 343 378 248
f 326 378 344
f 283 344 328
f 329 328 396
f 329 396 332
f 300 330 360
f 330 331 360
f 360 346 345
f 336 346 360
f 335 320 347
f 337 335 347
f 336 335 337
f 336 337 346
f 304 348 365
f 349 351 401
f 304 365 338
f 338 365 389
f 366 338 389
f 289 350 351
f 366 339 338
f 352 419 340
f 339 353 342
f 352 340 292
f 443 352 292
f 443 292 341
f 342 353 355
f 355 354 309
f 309 371 312
f 309 354 371
f 390 357 314
f 374 324 373
f 373 324 312
f 314 315 407
f 376 407 315
f 378 379 344
f 359 328 344
f 359 396 328
f 333 332 382
f 383 334 382
f 382 334 333
f 334 383 320
f 400 345 346
f 320 399 347
f 347 399 363
f 400 346 364
f 362 347 363
f 337 347 362
f 364 346 337
f 337 362 364
f 401 348 349
f 366 389 402
f 350 340 419
f 339 368 353
f 368 339 366
f 353 368 369
f 355 353 354
f 353 369 354
f 371 354 370
f 312 371 373
f 407 390 314
f 343 392 375
f 376 358 377
f 343 375 393
f 343 393 378
f 377 358 380
f 358 233 380
f 379 378 430
f 344 379 359
f 380 233 327
f 300 397 327
f 359 432 396
f 397 300 361
f 300 360 361
f 345 361 360
f 361 345 398
f 345 400 398
f 320 383 399
f 400 364 384
f 364 386 384
f 385 362 363
f 364 362 385
f 386 364 385
f 401 388 348
f 365 348 388
f 365 388 389
f 351 440 401
f 366 367 368
f 366 402 367
f 419 352 442
f 369 368 367
f 369 367 404
f 443 341 445
f 369 404 354
f 356 405 341
f 341 405 445
f 372 371 370
f 467 357 390
f 374 373 372
f 372 373 371
f 392 343 374
f 407 376 427
f 392 408 375
f 376 377 427
f 408 393 375
f 427 377 409
f 393 410 378
f 377 380 409
f 430 378 410
f 394 409 380
f 430 359 379
f 394 380 381
f 380 327 381
f 430 411 359
f 411 432 359
f 397 381 327
f 397 361 456
f 361 398 456
f 400 414 398
f 384 413 400
f 385 363 415
f 416 385 415
f 386 385 387
f 387 385 416
f 387 384 386
f 389 388 462
f 389 462 402
f 352 443 442
f 354 423 370
f 357 467 356
f 406 372 370
f 374 406 425
f 374 372 406
f 391 374 425
f 374 391 392
f 393 408 426
f 393 426 410
f 394 381 409
f 409 381 397
f 432 395 396
f 396 395 332
f 382 332 453
f 398 433 456
f 382 453 455
f 382 455 383
f 383 455 412
f 433 398 414
f 412 496 383
f 383 496 399
f 399 496 363
f 413 414 400
f 363 496 415
f 413 384 434
f 434 384 387
f 387 416 436
f 437 434 387
f 402 462 403
f 350 418 351
f 351 418 440
f 418 350 419
f 403 420 402
f 420 367 402
f 420 421 367
f 464 442 443
f 367 422 404
f 367 421 422
f 404 422 444
f 404 423 354
f 406 466 425
f 467 390 424
f 390 407 424
f 408 392 391
f 470 424 407
f 470 407 427
f 450 410 426
f 429 410 450
f 472 427 431
f 427 409 431
f 410 429 430
f 431 409 451
f 409 397 451
f 332 395 453
f 414 413 460
f 415 496 459
f 413 434 460
f 459 436 415
f 416 415 436
f 387 436 437
f 401 417 388
f 388 417 484
f 440 417 401
f 462 388 484
f 418 419 520
f 419 442 520
f 420 463 421
f 444 422 421
f 443 445 464
f 444 507 404
f 507 423 404
f 488 445 405
f 423 447 370
f 507 447 423
f 370 447 446
f 465 488 405
f 370 446 406
f 405 356 465
f 465 356 467
f 425 466 449
f 391 425 449
f 391 489 408
f 489 469 408
f 408 469 426
f 470 427 472
f 428 472 431
f 428 431 452
f 473 430 429
f 431 451 452
f 430 473 411
f 451 397 454
f 475 411 474
f 432 411 475
f 475 493 395
f 475 395 432
f 397 456 454
f 493 453 395
f 433 477 456
f 412 455 457
f 457 455 495
f 457 496 412
f 433 414 461
f 414 479 461
f 479 414 460
f 460 434 481
f 438 436 435
f 437 436 438
f 434 437 481
f 481 437 439
f 483 438 435
f 439 437 438
f 499 481 439
f 439 438 483
f 499 439 483
f 417 500 484
f 440 500 417
f 441 440 418
f 418 520 441
f 403 463 420
f 403 486 463
f 421 487 444
f 421 463 487
f 444 508 507
f 444 487 508
f 464 445 488
f 446 447 507
f 406 446 466
f 448 449 466
f 448 489 449
f 489 391 449
f 469 450 426
f 450 511 429
f 474 411 473
f 451 454 452
f 452 454 476
f 478 476 454
f 454 456 478
f 455 453 494
f 453 493 494
f 456 477 478
f 455 494 495
f 477 433 514
f 458 457 495
f 457 458 496
f 433 461 514
f 460 481 479
f 436 459 435
f 435 459 516
f 497 481 518
f 481 499 518
f 435 516 483
f 462 484 485
f 440 501 500
f 403 462 486
f 462 485 486
f 501 440 441
f 502 463 486
f 442 540 520
f 442 504 540
f 505 463 502
f 442 464 506
f 505 487 463
f 507 521 446
f 524 488 465
f 465 467 524
f 466 446 448
f 470 468 424
f 489 490 469
f 450 469 511
f 470 472 468
f 428 471 472
f 472 471 468
f 429 511 473
f 471 428 528
f 428 452 528
f 474 473 513
f 473 530 513
f 528 452 476
f 475 474 491
f 491 474 513
f 493 475 491
f 476 478 477
f 533 494 493
f 459 496 515
f 459 515 480
f 536 461 479
f 459 480 516
f 481 497 479
f 479 497 536
f 482 483 516
f 501 441 576
f 486 485 502
f 441 520 576
f 504 442 506
f 464 542 506
f 487 559 508
f 521 522 446
f 524 523 488
f 522 448 446
f 424 468 467
f 525 490 489
f 527 490 525
f 490 527 469
f 469 527 511
f 563 468 471
f 562 473 511
f 473 562 530
f 610 528 492
f 528 476 492
f 531 491 513
f 564 492 476
f 493 491 533
f 564 476 544
f 476 477 544
f 544 477 545
f 477 514 545
f 496 458 515
f 536 514 461
f 536 497 519
f 483 482 498
f 497 518 519
f 537 499 498
f 499 483 498
f 518 499 537
f 501 538 500
f 485 484 500
f 502 539 505
f 556 540 504
f 505 539 503
f 506 556 504
f 556 506 579
f 505 503 558
f 542 579 506
f 487 558 559
f 487 505 558
f 542 464 488
f 507 508 521
f 488 523 560
f 448 522 509
f 448 509 489
f 525 489 510
f 467 468 563
f 527 525 526
f 511 527 562
f 530 512 513
f 532 491 531
f 491 532 533
f 568 564 544
f 495 494 534
f 458 495 534
f 534 515 458
f 545 514 549
f 534 480 515
f 536 572 514
f 480 548 516
f 572 536 573
f 482 535 498
f 537 498 517
f 517 498 535
f 519 518 537
f 500 538 485
f 485 538 601
f 485 601 502
f 541 503 539
f 557 503 541
f 557 558 503
f 542 488 560
f 559 521 508
f 521 543 522
f 523 731 560
f 522 543 561
f 731 523 658
f 523 524 658
f 585 509 522
f 585 522 561
f 509 585 489
f 524 467 659
f 489 585 510
f 659 467 563
f 510 586 525
f 525 586 526
f 526 562 527
f 471 528 563
f 529 530 562
f 528 610 563
f 529 512 530
f 610 492 564
f 512 587 513
f 587 531 513
f 532 531 587
f 532 566 533
f 533 566 494
f 534 494 565
f 514 572 549
f 516 548 535
f 482 516 535
f 573 536 519
f 537 517 551
f 552 537 551
f 519 537 552
f 519 552 574
f 601 538 616
f 553 501 576
f 502 601 539
f 539 601 554
f 520 540 576
f 541 539 554
f 578 558 557
f 542 581 579
f 581 542 560
f 521 583 607
f 521 559 583
f 521 607 543
f 711 560 731
f 532 587 589
f 532 589 566
f 494 566 565
f 545 567 544
f 567 568 544
f 567 545 546
f 546 545 549
f 534 565 547
f 546 549 570
f 534 547 480
f 480 547 548
f 548 547 569
f 569 550 548
f 573 571 572
f 570 549 572
f 548 550 535
f 517 535 550
f 551 517 550
f 552 551 597
f 573 519 574
f 574 552 597
f 501 553 538
f 538 553 616
f 540 617 576
f 556 577 540
f 577 617 540
f 541 555 557
f 557 555 578
f 580 558 578
f 558 583 559
f 583 558 580
f 581 560 605
f 605 560 711
f 607 621 543
f 543 621 561
f 584 585 561
f 584 561 621
f 585 608 510
f 608 586 510
f 586 622 526
f 526 622 562
f 562 622 529
f 610 564 591
f 589 587 588
f 564 568 591
f 590 565 566
f 590 566 589
f 611 593 565
f 546 638 567
f 547 565 593
f 550 569 594
f 570 572 571
f 550 594 595
f 551 550 596
f 596 597 551
f 573 574 598
f 598 574 597
f 553 576 575
f 576 617 575
f 554 601 600
f 554 600 602
f 541 554 555
f 556 650 577
f 556 579 650
f 579 581 650
f 580 578 603
f 711 582 605
f 608 585 584
f 529 622 623
f 529 623 512
f 587 512 627
f 587 627 588
f 590 589 588
f 636 591 592
f 591 568 592
f 590 611 565
f 568 567 592
f 547 593 663
f 612 547 663
f 569 547 612
f 569 612 594
f 631 594 612
f 546 570 638
f 631 595 594
f 570 571 613
f 596 550 595
f 571 573 598
f 615 598 597
f 616 553 646
f 646 553 575
f 616 599 601
f 601 599 600
f 705 617 577
f 554 602 618
f 618 555 554
f 555 603 578
f 618 603 555
f 604 650 581
f 603 606 580
f 604 581 605
f 583 654 607
f 580 606 583
f 583 606 654
f 619 605 582
f 607 654 620
f 621 655 584
f 608 584 694
f 635 586 608
f 609 622 657
f 609 623 622
f 696 610 625
f 610 591 625
f 591 636 625
f 629 590 628
f 590 588 628
f 590 629 611
f 662 592 567
f 567 638 662
f 612 663 664
f 612 664 631
f 638 570 639
f 631 665 595
f 613 639 570
f 613 571 614
f 665 632 595
f 596 595 666
f 666 595 632
f 571 598 614
f 614 598 615
f 597 596 643
f 615 597 643
f 645 599 616
f 645 616 646
f 617 706 575
f 600 599 648
f 617 705 706
f 602 600 649
f 600 648 649
f 705 577 670
f 602 649 618
f 577 650 670
f 618 651 603
f 606 603 651
f 604 605 672
f 605 619 672
f 607 620 621
f 621 674 655
f 620 674 621
f 608 694 635
f 635 656 586
f 586 656 622
f 622 656 657
f 623 609 676
f 677 623 676
f 610 696 563
f 563 696 659
f 623 677 512
f 512 677 626
f 696 625 624
f 512 626 627
f 679 627 626
f 625 636 624
f 679 628 627
f 627 628 588
f 663 593 630
f 664 665 631
f 641 639 613
f 641 613 614
f 632 665 685
f 614 615 641
f 641 615 633
f 666 643 596
f 615 643 633
f 575 706 646
f 648 599 645
f 649 634 618
f 618 634 651
f 651 673 606
f 654 691 620
f 674 620 692
f 584 655 694
f 657 656 733
f 629 628 637
f 637 628 697
f 637 611 629
f 637 593 611
f 637 630 593
f 662 661 592
f 662 638 684
f 684 638 640
f 638 639 640
f 641 640 639
f 641 642 640
f 666 632 685
f 641 633 642
f 666 644 643
f 633 643 644
f 667 633 644
f 687 645 646
f 687 646 647
f 647 646 706
f 645 688 648
f 649 648 707
f 649 689 634
f 649 707 689
f 650 690 670
f 604 690 650
f 604 759 690
f 634 671 651
f 671 634 689
f 651 671 673
f 759 604 672
f 619 744 672
f 673 653 606
f 654 652 691
f 606 653 654
f 654 653 652
f 691 692 620
f 675 655 674
f 694 655 675
f 635 694 656
f 695 657 733
f 657 695 609
f 609 695 676
f 524 659 658
f 659 715 658
f 659 696 715
f 624 636 681
f 636 592 681
f 660 637 697
f 660 717 637
f 681 592 661
f 717 630 637
f 630 717 698
f 718 630 698
f 682 663 718
f 663 630 718
f 662 683 661
f 683 662 684
f 663 682 664
f 684 640 702
f 665 664 699
f 702 640 703
f 642 703 640
f 665 736 685
f 668 666 685
f 642 633 724
f 668 644 666
f 667 644 668
f 667 724 633
f 688 645 687
f 688 725 648
f 648 725 707
f 669 705 670
f 689 707 708
f 669 670 690
f 671 709 673
f 709 653 673
f 692 713 674
f 674 713 675
f 675 693 694
f 694 693 656
f 676 695 714
f 818 676 714
f 818 677 676
f 715 696 749
f 626 677 678
f 677 818 678
f 626 678 679
f 628 679 751
f 681 661 680
f 680 661 734
f 683 734 661
f 718 699 682
f 699 664 682
f 683 684 719
f 702 719 684
f 665 699 736
f 685 736 720
f 736 803 720
f 704 703 642
f 642 724 704
f 668 685 720
f 667 668 723
f 667 738 724
f 687 686 688
f 725 688 686
f 689 708 671
f 671 708 709
f 653 709 710
f 653 710 652
f 691 710 692
f 652 710 691
f 729 692 710
f 692 729 713
f 712 713 729
f 675 713 693
f 656 693 732
f 656 732 733
f 731 658 715
f 696 624 750
f 624 681 752
f 628 751 697
f 697 751 766
f 716 752 681
f 697 766 660
f 680 716 681
f 735 734 683
f 735 683 719
f 718 700 699
f 701 699 700
f 701 736 699
f 739 668 720
f 704 724 721
f 723 668 739
f 738 667 723
f 647 742 687
f 686 687 742
f 686 742 725
f 647 706 757
f 705 757 706
f 669 757 705
f 725 758 707
f 669 789 757
f 707 758 708
f 789 669 690
f 728 709 708
f 709 794 710
f 744 619 745
f 619 582 745
f 745 582 747
f 582 711 747
f 730 693 713
f 730 713 712
f 730 732 693
f 679 678 798
f 679 798 751
f 750 624 752
f 717 660 767
f 717 767 698
f 716 680 753
f 680 734 753
f 735 719 754
f 702 754 719
f 702 703 755
f 755 704 781
f 781 704 721
f 755 703 704
f 739 720 722
f 721 737 781
f 721 724 737
f 737 724 738
f 740 723 739
f 738 723 740
f 647 787 742
f 725 742 727
f 756 647 726
f 726 647 757
f 725 743 758
f 725 727 743
f 728 708 807
f 708 758 807
f 759 672 761
f 728 791 709
f 791 794 709
f 761 672 744
f 710 794 793
f 710 795 729
f 793 795 710
f 729 795 746
f 729 746 712
f 712 746 763
f 712 763 730
f 711 731 747
f 732 730 764
f 747 731 748
f 695 733 816
f 733 732 816
f 714 695 816
f 749 748 715
f 731 715 748
f 749 696 750
f 750 752 799
f 698 767 768
f 718 698 768
f 769 718 768
f 718 769 770
f 772 753 735
f 735 753 734
f 718 770 700
f 701 700 770
f 771 772 735
f 754 771 735
f 778 754 779
f 754 702 779
f 736 701 776
f 779 702 755
f 803 736 776
f 720 803 722
f 783 781 737
f 783 737 738
f 782 739 722
f 740 739 782
f 647 756 787
f 787 741 742
f 743 727 741
f 741 727 742
f 726 757 829
f 728 807 760
f 728 760 791
f 744 745 761
f 761 745 811
f 746 795 762
f 745 747 811
f 811 747 796
f 730 763 764
f 747 748 796
f 732 764 814
f 796 748 797
f 814 816 732
f 749 797 748
f 818 765 678
f 765 798 678
f 800 716 753
f 701 770 774
f 774 770 775
f 771 754 778
f 774 776 701
f 722 803 782
f 740 782 784
f 740 786 738
f 738 786 783
f 786 740 785
f 840 787 756
f 741 826 788
f 826 741 787
f 741 788 743
f 756 726 829
f 789 829 757
f 743 830 758
f 807 758 830
f 690 759 789
f 759 761 842
f 791 760 808
f 762 763 746
f 813 763 762
f 813 764 763
f 814 764 833
f 798 765 848
f 849 749 750
f 751 798 766
f 660 766 836
f 716 799 752
f 660 836 767
f 799 716 800
f 769 768 821
f 821 770 769
f 753 772 851
f 821 775 770
f 772 771 851
f 801 774 773
f 774 775 773
f 774 801 776
f 776 801 939
f 771 778 777
f 777 778 779
f 824 776 939
f 779 755 855
f 855 755 802
f 803 776 824
f 780 781 783
f 780 755 781
f 755 780 802
f 780 783 805
f 782 803 784
f 805 783 786
f 825 785 784
f 784 785 740
f 839 786 825
f 786 785 825
f 840 826 787
f 826 806 788
f 790 789 759
f 842 790 759
f 807 808 760
f 808 792 791
f 794 809 793
f 791 809 794
f 793 809 812
f 793 812 795
f 795 812 762
f 762 834 813
f 762 812 834
f 813 833 764
f 818 714 869
f 796 797 817
f 797 749 817
f 750 799 850
f 799 800 891
f 836 820 767
f 820 768 767
f 820 837 768
f 837 821 768
f 775 821 773
f 822 779 855
f 824 804 803
f 804 784 803
f 825 784 804
f 839 825 876
f 840 756 827
f 827 756 829
f 806 828 788
f 743 788 828
f 743 828 830
f 807 830 831
f 807 831 808
f 791 792 809
f 809 810 812
f 761 811 844
f 843 812 810
f 812 843 834
f 834 833 813
f 814 833 868
f 845 814 868
f 832 796 815
f 845 846 814
f 814 846 816
f 714 816 846
f 815 796 817
f 765 818 819
f 818 869 819
f 765 819 848
f 817 749 849
f 798 848 835
f 849 750 850
f 798 835 766
f 766 835 836
f 800 753 851
f 777 838 771
f 838 777 822
f 777 779 822
f 824 939 963
f 855 802 823
f 857 780 805
f 802 780 823
f 823 780 857
f 857 805 858
f 825 804 859
f 805 786 839
f 859 879 825
f 876 825 879
f 826 840 806
f 827 829 880
f 829 860 880
f 829 789 860
f 830 828 862
f 789 841 860
f 841 789 790
f 830 862 831
f 808 831 792
f 792 865 809
f 809 865 810
f 867 761 844
f 843 883 834
f 844 811 832
f 811 796 832
f 834 868 833
f 832 815 887
f 887 815 870
f 847 870 815
f 817 847 815
f 869 889 819
f 889 848 819
f 914 835 848
f 836 835 932
f 850 799 891
f 956 800 851
f 821 837 773
f 773 837 871
f 771 838 851
f 801 773 853
f 853 939 801
f 872 838 854
f 838 822 854
f 855 854 822
f 874 804 824
f 859 804 874
f 805 839 858
f 880 840 827
f 806 901 828
f 828 861 862
f 831 862 904
f 831 904 863
f 842 864 790
f 831 863 792
f 881 792 863
f 881 865 792
f 842 761 867
f 865 843 810
f 843 866 883
f 885 867 844
f 844 832 885
f 885 832 887
f 834 883 868
f 927 714 846
f 714 927 869
f 869 888 889
f 889 914 848
f 820 836 933
f 800 956 891
f 820 933 837
f 852 851 838
f 773 871 893
f 872 852 838
f 853 773 893
f 939 853 960
f 856 854 855
f 855 823 856
f 856 823 895
f 895 823 896
f 873 857 858
f 823 857 873
f 823 873 896
f 858 839 877
f 859 875 879
f 877 839 876
f 878 876 879
f 840 900 806
f 806 900 901
f 828 901 861
f 841 924 860
f 790 905 841
f 905 924 841
f 864 905 790
f 905 864 884
f 863 906 881
f 842 867 864
f 881 866 865
f 865 866 843
f 864 867 884
f 885 884 867
f 883 886 868
f 885 887 911
f 886 845 868
f 886 927 845
f 845 927 846
f 869 927 952
f 869 952 888
f 817 849 847
f 847 849 890
f 849 850 890
f 850 1001 890
f 1001 850 891
f 837 933 871
f 956 851 852
f 894 872 892
f 872 854 892
f 893 960 853
f 854 856 892
f 824 963 874
f 873 858 897
f 859 874 963
f 858 877 897
f 859 963 875
f 922 879 875
f 877 876 878
f 878 879 922
f 840 880 900
f 902 880 860
f 903 861 901
f 860 924 902
f 862 861 903
f 862 903 904
f 863 904 906
f 881 906 925
f 881 882 866
f 905 884 909
f 907 866 882
f 907 883 866
f 907 910 883
f 884 885 909
f 883 910 886
f 909 885 911
f 887 870 911
f 911 870 913
f 889 888 954
f 888 952 954
f 978 913 847
f 847 913 870
f 978 847 1000
f 1000 890 1001
f 847 890 1000
f 835 914 932
f 836 932 933
f 935 871 933
f 956 852 916
f 915 871 935
f 915 893 871
f 872 894 852
f 852 894 916
f 917 893 915
f 893 917 960
f 894 892 918
f 918 892 937
f 856 937 892
f 856 938 937
f 856 895 938
f 920 895 896
f 896 873 940
f 940 920 896
f 873 897 940
f 921 875 963
f 897 877 898
f 877 878 898
f 899 878 922
f 878 899 898
f 900 942 901
f 942 900 923
f 900 880 923
f 901 944 903
f 901 942 944
f 880 902 923
f 903 970 904
f 946 902 924
f 904 971 906
f 904 970 971
f 948 906 971
f 948 925 906
f 881 925 882
f 882 925 907
f 908 949 909
f 907 926 910
f 926 886 910
f 908 909 912
f 909 911 912
f 913 912 911
f 914 889 997
f 932 914 931
f 914 955 931
f 1001 891 1029
f 956 1029 891
f 915 935 959
f 918 916 894
f 959 958 915
f 917 915 958
f 980 918 937
f 938 895 919
f 919 895 920
f 940 897 961
f 961 897 898
f 941 875 921
f 875 941 922
f 898 899 985
f 899 922 967
f 985 899 967
f 944 945 903
f 903 945 970
f 924 947 946
f 924 905 947
f 905 949 947
f 950 925 948
f 905 909 949
f 908 992 949
f 907 925 926
f 908 912 951
f 951 912 929
f 926 928 886
f 886 928 927
f 928 952 927
f 953 929 913
f 913 929 912
f 954 997 889
f 978 953 913
f 914 997 955
f 978 1000 999
f 955 930 931
f 935 933 1049
f 1049 934 935
f 959 935 934
f 980 979 918
f 980 937 936
f 937 938 936
f 960 917 1006
f 939 960 1034
f 919 920 1008
f 939 1034 963
f 962 920 940
f 920 962 1008
f 940 961 962
f 965 921 963
f 941 921 965
f 922 941 984
f 922 984 967
f 942 968 944
f 923 968 942
f 968 969 944
f 943 968 923
f 902 943 923
f 945 944 969
f 943 902 946
f 972 988 946
f 946 947 972
f 972 947 949
f 971 991 948
f 949 992 972
f 950 975 925
f 975 926 925
f 992 908 973
f 975 974 926
f 908 951 973
f 995 973 951
f 926 974 977
f 995 951 996
f 928 926 977
f 929 996 951
f 928 977 993
f 952 928 993
f 952 993 954
f 978 1026 953
f 978 998 1026
f 955 997 1025
f 955 1025 930
f 931 1027 932
f 932 1027 933
f 933 1027 1049
f 959 934 1030
f 918 979 916
f 917 958 957
f 957 958 959
f 957 1006 917
f 960 1006 1034
f 963 1034 982
f 965 963 982
f 962 961 964
f 965 982 1036
f 961 898 964
f 898 985 964
f 965 1036 983
f 941 965 983
f 983 984 941
f 1038 967 984
f 985 967 966
f 969 968 986
f 968 987 986
f 943 987 968
f 943 946 987
f 987 946 988
f 970 945 989
f 971 970 989
f 971 989 991
f 991 989 1018
f 972 992 1017
f 948 991 950
f 975 976 974
f 974 976 977
f 995 994 973
f 973 994 992
f 976 993 977
f 995 996 1024
f 1023 997 993
f 993 997 954
f 953 1026 929
f 1026 996 929
f 998 978 999
f 1000 1001 1071
f 931 930 1125
f 931 1125 1027
f 1029 956 1002
f 1002 956 916
f 1030 1031 959
f 1031 957 959
f 936 1003 980
f 936 938 1003
f 1003 938 1005
f 1007 1005 938
f 938 919 1007
f 1034 1052 982
f 1052 981 982
f 1008 962 1009
f 1053 982 981
f 962 964 1009
f 982 1053 1036
f 964 985 1010
f 983 1037 984
f 1038 984 1037
f 1010 985 966
f 966 967 1038
f 986 1013 969
f 945 969 1012
f 1011 986 987
f 987 988 1011
f 945 1012 989
f 1011 988 1016
f 1016 988 990
f 988 972 990
f 989 1014 1018
f 990 972 1017
f 1019 991 1018
f 1040 1017 992
f 991 1020 950
f 1019 1020 991
f 950 1020 975
f 1040 992 994
f 976 975 1021
f 993 976 1022
f 976 1021 1022
f 994 995 1024
f 993 1022 1023
f 1024 996 1047
f 997 1023 1025
f 1026 1047 996
f 999 1000 1071
f 1071 1001 1102
f 1102 1001 1029
f 934 1049 1028
f 934 1028 1030
f 1028 1076 1030
f 1105 1002 979
f 979 1002 916
f 980 1105 979
f 1004 1105 1003
f 1003 1105 980
f 1032 957 1031
f 957 1032 1006
f 1033 1004 1003
f 1003 1005 1033
f 1033 1005 1007
f 1007 919 1079
f 981 1052 1053
f 1035 1036 1053
f 1009 964 1054
f 1035 983 1036
f 964 1010 1056
f 1037 983 1035
f 1010 966 1057
f 966 1038 1057
f 969 1059 1012
f 1059 969 1013
f 1011 1013 986
f 1012 1059 1058
f 1012 1058 989
f 1011 1016 1013
f 1018 1014 1060
f 1015 1061 1016
f 1015 1016 990
f 990 1017 1015
f 1015 1017 1040
f 1018 1060 1019
f 1019 1062 1020
f 1019 1060 1062
f 1041 975 1020
f 1041 1020 1062
f 975 1041 1021
f 1041 1042 1021
f 1042 1022 1021
f 1043 994 1024
f 1024 1044 1043
f 1068 1023 1022
f 1068 1045 1023
f 1024 1047 1044
f 1045 1101 1023
f 1023 1101 1025
f 1025 1101 930
f 1027 1125 1073
f 1027 1073 1049
f 1028 1049 1074
f 1074 1103 1028
f 1029 1002 1105
f 1103 1076 1028
f 1050 1031 1076
f 1076 1031 1030
f 1032 1031 1050
f 1034 1006 1078
f 1034 1078 1052
f 1077 1007 1079
f 919 1008 1079
f 1079 1008 1081
f 1054 1081 1009
f 1081 1008 1009
f 1054 964 1056
f 1037 1035 1055
f 1010 1086 1056
f 1010 1057 1086
f 1086 1057 1085
f 1039 1038 1087
f 1057 1038 1039
f 1013 1016 1059
f 989 1058 1014
f 1014 1058 1060
f 1016 1061 1059
f 1015 1063 1061
f 1015 1040 1063
f 1063 1040 1064
f 1040 994 1064
f 1041 1062 1091
f 1041 1091 1042
f 1066 1042 1094
f 1043 1065 994
f 994 1065 1064
f 1042 1066 1022
f 1066 1068 1022
f 1044 1065 1043
f 1046 1044 1069
f 1044 1047 1069
f 1026 1069 1047
f 998 1070 1026
f 1070 1069 1026
f 930 1101 1125
f 1048 1070 998
f 999 1048 998
f 1048 999 1071
f 1071 1102 1072
f 1049 1073 1074
f 1105 1004 1128
f 1004 1033 1128
f 1033 1007 1143
f 1051 1032 1050
f 1032 1051 1006
f 1077 1143 1007
f 1006 1051 1078
f 1131 1052 1078
f 1053 1052 1131
f 1035 1053 1082
f 1035 1082 1055
f 1108 1056 1086
f 1055 1084 1037
f 1038 1037 1084
f 1038 1084 1087
f 1088 1057 1039
f 1085 1057 1088
f 1059 1061 1058
f 1058 1061 1090
f 1060 1058 1062
f 1062 1058 1089
f 1090 1061 1092
f 1092 1061 1093
f 1061 1063 1093
f 1111 1062 1089
f 1063 1064 1093
f 1111 1091 1062
f 1093 1064 1095
f 1094 1042 1091
f 1094 1113 1066
f 1065 1095 1064
f 1095 1065 1067
f 1065 1098 1067
f 1068 1066 1096
f 1066 1113 1096
f 1065 1044 1098
f 1068 1096 1045
f 1045 1096 1122
f 1046 1098 1044
f 1046 1069 1099
f 1069 1100 1099
f 1070 1100 1069
f 1124 1070 1048
f 1048 1071 1072
f 1102 1029 1075
f 1076 1103 1104
f 1076 1104 1127
f 1127 1050 1076
f 1127 1130 1050
f 1051 1050 1130
f 1051 1130 1078
f 1130 1131 1078
f 1159 1077 1176
f 1077 1079 1176
f 1176 1079 1106
f 1080 1082 1053
f 1107 1081 1054
f 1079 1081 1107
f 1107 1106 1079
f 1083 1055 1082
f 1054 1056 1107
f 1107 1056 1132
f 1132 1056 1108
f 1084 1055 1083
f 1109 1086 1085
f 1109 1148 1086
f 1086 1148 1108
f 1109 1085 1133
f 1085 1088 1133
f 1088 1039 1110
f 1058 1090 1089
f 1089 1090 1092
f 1089 1135 1111
f 1092 1093 1095
f 1111 1094 1091
f 1092 1095 1114
f 1114 1095 1116
f 1095 1067 1116
f 1113 1118 1096
f 1097 1116 1067
f 1120 1096 1118
f 1067 1098 1097
f 1121 1097 1046
f 1046 1097 1098
f 1045 1122 1154
f 1122 1096 1139
f 1139 1096 1120
f 1155 1121 1046
f 1155 1046 1099
f 1045 1154 1101
f 1070 1124 1100
f 1125 1126 1073
f 1102 1075 1172
f 1029 1105 1075
f 1075 1105 1128
f 1129 1130 1127
f 1158 1077 1159
f 1053 1131 1080
f 1145 1106 1107
f 1147 1084 1083
f 1147 1087 1084
f 1087 1134 1039
f 1110 1039 1134
f 1133 1110 1134
f 1088 1110 1133
f 1135 1089 1136
f 1089 1092 1136
f 1111 1135 1112
f 1112 1094 1111
f 1136 1115 1112
f 1092 1114 1136
f 1136 1114 1115
f 1112 1113 1094
f 1112 1115 1113
f 1113 1115 1118
f 1115 1119 1118
f 1115 1114 1119
f 1114 1116 1119
f 1116 1137 1119
f 1117 1118 1119
f 1117 1120 1118
f 1119 1137 1117
f 1137 1116 1121
f 1116 1097 1121
f 1120 1117 1138
f 1120 1138 1139
f 1122 1139 1154
f 1155 1099 1140
f 1099 1123 1140
f 1099 1100 1123
f 1124 1123 1100
f 1125 1101 1126
f 1141 1124 1048
f 1072 1141 1048
f 1072 1102 1172
f 1172 1075 1187
f 1142 1127 1104
f 1187 1075 1128
f 1129 1127 1175
f 1077 1158 1143
f 1176 1160 1159
f 1131 1130 1161
f 1080 1131 1144
f 1080 1144 1082
f 1082 1144 1146
f 1083 1082 1146
f 1107 1132 1145
f 1145 1132 1177
f 1177 1132 1108
f 1146 1147 1083
f 1087 1147 1179
f 1150 1087 1179
f 1148 1109 1151
f 1148 1151 1149
f 1087 1150 1134
f 1109 1133 1151
f 1181 1149 1151
f 1151 1133 1134
f 1135 1136 1112
f 1117 1137 1138
f 1139 1138 1152
f 1138 1137 1152
f 1137 1121 1152
f 1139 1152 1154
f 1155 1153 1121
f 1126 1101 1154
f 1168 1140 1123
f 1123 1169 1168
f 1124 1169 1123
f 1141 1169 1124
f 1157 1073 1126
f 1074 1073 1171
f 1103 1074 1171
f 1104 1103 1173
f 1104 1173 1174
f 1104 1174 1142
f 1127 1142 1175
f 1033 1219 1128
f 1219 1033 1143
f 1129 1161 1130
f 1131 1161 1144
f 1206 1176 1106
f 1106 1145 1206
f 1206 1145 1193
f 1145 1177 1193
f 1147 1146 1162
f 1177 1108 1148
f 1179 1147 1162
f 1148 1149 1163
f 1150 1211 1134
f 1211 1165 1134
f 1134 1165 1166
f 1151 1134 1166
f 1181 1151 1166
f 1152 1121 1153
f 1167 1154 1152
f 1140 1216 1155
f 1216 1153 1155
f 1168 1216 1140
f 1141 1186 1169
f 1218 1186 1141
f 1126 1156 1157
f 1072 1218 1141
f 1170 1072 1172
f 1103 1171 1173
f 1142 1174 1175
f 1128 1219 1187
f 1219 1143 1188
f 1158 1188 1143
f 1189 1129 1175
f 1190 1129 1189
f 1129 1190 1161
f 1161 1190 1191
f 1144 1161 1224
f 1161 1191 1224
f 1195 1162 1146
f 1177 1148 1178
f 1148 1163 1178
f 1149 1164 1163
f 1149 1181 1164
f 1211 1180 1165
f 1166 1165 1182
f 1182 1165 1214
f 1152 1199 1167
f 1152 1153 1199
f 1199 1153 1183
f 1167 1199 1201
f 1216 1183 1153
f 1154 1167 1184
f 1184 1167 1201
f 1202 1216 1168
f 1217 1202 1168
f 1168 1185 1217
f 1168 1169 1185
f 1126 1154 1184
f 1186 1185 1169
f 1126 1184 1156
f 1073 1157 1272
f 1218 1072 1170
f 1073 1272 1171
f 1272 1173 1171
f 1174 1173 1241
f 1172 1187 1259
f 1205 1159 1160
f 1160 1176 1205
f 1205 1176 1206
f 1206 1193 1223
f 1194 1146 1144
f 1177 1192 1193
f 1194 1195 1146
f 1192 1177 1178
f 1196 1179 1162
f 1208 1178 1163
f 1210 1208 1163
f 1179 1196 1226
f 1164 1210 1163
f 1150 1179 1226
f 1228 1210 1164
f 1150 1226 1211
f 1228 1164 1198
f 1164 1181 1198
f 1214 1165 1180
f 1182 1197 1166
f 1198 1181 1197
f 1181 1166 1197
f 1200 1199 1183
f 1201 1199 1200
f 1184 1201 1254
f 1184 1254 1156
f 1254 1273 1156
f 1156 1273 1157
f 1157 1273 1272
f 1170 1172 1240
f 1240 1172 1259
f 1241 1203 1174
f 1203 1175 1174
f 1187 1219 1259
f 1204 1189 1203
f 1203 1189 1175
f 1189 1191 1190
f 1223 1280 1206
f 1223 1193 1260
f 1144 1224 1194
f 1193 1192 1260
f 1195 1194 1261
f 1192 1178 1208
f 1261 1227 1195
f 1227 1162 1195
f 1227 1196 1162
f 1249 1180 1211
f 1230 1228 1198
f 1249 1212 1180
f 1212 1214 1180
f 1198 1197 1234
f 1197 1182 1234
f 1213 1198 1234
f 1230 1198 1213
f 1182 1214 1253
f 1253 1234 1182
f 1200 1183 1235
f 1235 1183 1215
f 1183 1216 1215
f 1217 1185 1239
f 1186 1239 1185
f 1220 1188 1158
f 1220 1158 1159
f 1189 1204 1244
f 1189 1244 1191
f 1221 1220 1205
f 1205 1220 1159
f 1205 1206 1278
f 1278 1206 1280
f 1222 1207 1191
f 1191 1207 1224
f 1225 1261 1194
f 1208 1210 1246
f 1209 1196 1227
f 1196 1209 1226
f 1211 1226 1247
f 1249 1211 1247
f 1232 1230 1213
f 1213 1234 1231
f 1250 1214 1288
f 1214 1212 1288
f 1253 1214 1250
f 1236 1200 1235
f 1216 1237 1215
f 1201 1200 1236
f 1202 1238 1216
f 1238 1237 1216
f 1217 1255 1202
f 1255 1217 1239
f 1186 1271 1239
f 1218 1271 1186
f 1218 1170 1313
f 1313 1170 1240
f 1173 1272 1241
f 1204 1203 1242
f 1242 1244 1204
f 1244 1222 1191
f 1207 1222 1279
f 1207 1279 1224
f 1224 1279 1245
f 1194 1224 1245
f 1194 1245 1225
f 1192 1208 1260
f 1227 1261 1283
f 1262 1246 1210
f 1209 1247 1226
f 1262 1210 1228
f 1262 1228 1263
f 1230 1263 1228
f 1230 1229 1263
f 1229 1230 1232
f 1233 1212 1249
f 1288 1212 1233
f 1234 1264 1231
f 1232 1213 1231
f 1264 1234 1253
f 1215 1237 1235
f 1291 1201 1236
f 1236 1235 1237
f 1201 1291 1254
f 1255 1238 1202
f 1255 1239 1256
f 1239 1271 1256
f 1203 1241 1242
f 1243 1259 1219
f 1219 1188 1243
f 1244 1276 1222
f 1222 1276 1295
f 1222 1295 1279
f 1282 1245 1279
f 1208 1246 1260
f 1227 1283 1302
f 1209 1227 1302
f 1249 1247 1248
f 1229 1232 1284
f 1248 1265 1249
f 1233 1249 1265
f 1232 1231 1264
f 1284 1232 1266
f 1265 1288 1233
f 1232 1264 1266
f 1267 1264 1253
f 1288 1252 1250
f 1253 1250 1251
f 1251 1250 1252
f 1236 1269 1291
f 1236 1237 1269
f 1269 1237 1268
f 1237 1238 1268
f 1218 1257 1271
f 1241 1272 1274
f 1258 1240 1259
f 1258 1259 1243
f 1243 1188 1294
f 1188 1220 1294
f 1331 1244 1242
f 1331 1276 1244
f 1220 1221 1277
f 1205 1277 1221
f 1205 1278 1277
f 1280 1223 1281
f 1223 1260 1281
f 1225 1245 1299
f 1281 1260 1301
f 1260 1246 1301
f 1299 1261 1225
f 1299 1283 1261
f 1301 1246 1262
f 1209 1302 1304
f 1304 1247 1209
f 1301 1262 1303
f 1262 1263 1303
f 1247 1304 1248
f 1284 1263 1229
f 1321 1248 1304
f 1248 1286 1265
f 1248 1321 1286
f 1284 1266 1287
f 1286 1305 1265
f 1305 1288 1265
f 1264 1267 1266
f 1308 1252 1289
f 1251 1252 1308
f 1308 1253 1251
f 1267 1253 1308
f 1269 1268 1290
f 1238 1290 1268
f 1270 1290 1238
f 1255 1270 1238
f 1256 1270 1255
f 1256 1271 1257
f 1311 1270 1256
f 1256 1257 1311
f 1257 1218 1347
f 1254 1327 1326
f 1313 1347 1218
f 1273 1254 1326
f 1272 1273 1292
f 1273 1326 1292
f 1272 1292 1274
f 1242 1241 1274
f 1243 1294 1316
f 1296 1277 1278
f 1279 1295 1333
f 1279 1333 1334
f 1282 1279 1297
f 1279 1334 1297
f 1278 1280 1281
f 1282 1299 1245
f 1299 1317 1283
f 1302 1283 1318
f 1320 1303 1263
f 1320 1263 1284
f 1284 1287 1285
f 1267 1306 1266
f 1287 1266 1306
f 1289 1288 1305
f 1289 1252 1288
f 1306 1267 1307
f 1308 1289 1342
f 1307 1267 1308
f 1269 1309 1291
f 1269 1290 1309
f 1309 1290 1310
f 1324 1290 1270
f 1254 1291 1327
f 1311 1257 1325
f 1347 1325 1257
f 1326 1315 1292
f 1293 1292 1315
f 1292 1293 1274
f 1258 1275 1240
f 1242 1274 1330
f 1242 1330 1393
f 1242 1393 1331
f 1220 1349 1294
f 1349 1220 1277
f 1332 1295 1331
f 1331 1295 1276
f 1295 1332 1333
f 1296 1278 1395
f 1395 1278 1281
f 1282 1297 1299
f 1299 1297 1317
f 1300 1281 1298
f 1318 1283 1317
f 1281 1301 1298
f 1298 1301 1303
f 1302 1318 1304
f 1321 1304 1355
f 1320 1284 1357
f 1286 1321 1322
f 1286 1322 1305
f 1339 1306 1323
f 1287 1306 1339
f 1285 1287 1339
f 1289 1305 1340
f 1305 1322 1340
f 1306 1307 1323
f 1289 1340 1342
f 1343 1308 1342
f 1308 1343 1307
f 1309 1327 1291
f 1310 1290 1324
f 1312 1324 1270
f 1311 1312 1270
f 1312 1311 1325
f 1315 1326 1346
f 1313 1314 1347
f 1314 1313 1240
f 1274 1293 1330
f 1275 1258 1348
f 1258 1243 1348
f 1316 1348 1243
f 1316 1294 1349
f 1350 1349 1277
f 1332 1331 1392
f 1277 1296 1350
f 1319 1298 1303
f 1335 1318 1317
f 1335 1336 1318
f 1318 1336 1304
f 1336 1355 1304
f 1319 1303 1320
f 1285 1359 1284
f 1284 1359 1357
f 1359 1285 1339
f 1363 1307 1343
f 1363 1323 1307
f 1309 1345 1327
f 1309 1310 1345
f 1345 1310 1344
f 1324 1344 1310
f 1327 1345 1328
f 1325 1347 1312
f 1327 1328 1326
f 1326 1328 1346
f 1293 1315 1369
f 1293 1369 1329
f 1240 1388 1314
f 1275 1388 1240
f 1293 1329 1330
f 1423 1275 1370
f 1275 1348 1370
f 1329 1393 1330
f 1331 1393 1392
f 1332 1392 1372
f 1372 1351 1332
f 1351 1333 1332
f 1351 1334 1333
f 1300 1352 1281
f 1281 1352 1395
f 1334 1374 1297
f 1300 1298 1352
f 1352 1298 1319
f 1335 1317 1354
f 1319 1320 1356
f 1356 1320 1357
f 1321 1355 1337
f 1357 1359 1378
f 1337 1338 1321
f 1338 1322 1321
f 1359 1339 1382
f 1362 1340 1322
f 1382 1339 1361
f 1339 1323 1361
f 1362 1342 1340
f 1361 1323 1363
f 1362 1341 1342
f 1400 1342 1341
f 1363 1343 1364
f 1343 1365 1364
f 1343 1342 1400
f 1343 1400 1365
f 1345 1344 1366
f 1366 1344 1367
f 1344 1324 1367
f 1312 1367 1324
f 1345 1366 1328
f 1312 1387 1367
f 1366 1346 1328
f 1312 1347 1387
f 1347 1314 1404
f 1388 1275 1423
f 1393 1329 1389
f 1316 1371 1348
f 1348 1371 1370
f 1316 1349 1371
f 1391 1371 1349
f 1350 1391 1349
f 1351 1372 1373
f 1350 1296 1395
f 1373 1334 1351
f 1373 1374 1334
f 1411 1395 1352
f 1411 1352 1538
f 1297 1374 1353
f 1538 1352 1375
f 1352 1319 1375
f 1297 1354 1317
f 1336 1335 1377
f 1377 1335 1354
f 1375 1319 1356
f 1377 1355 1336
f 1377 1337 1355
f 1378 1356 1357
f 1377 1358 1337
f 1379 1378 1359
f 1358 1338 1337
f 1338 1358 1360
f 1338 1360 1322
f 1359 1382 1379
f 1382 1361 1384
f 1360 1362 1322
f 1361 1363 1364
f 1361 1364 1384
f 1381 1382 1384
f 1417 1364 1365
f 1366 1367 1385
f 1385 1367 1368
f 1387 1368 1367
f 1386 1368 1387
f 1404 1314 1388
f 1406 1370 1371
f 1390 1406 1371
f 1371 1391 1390
f 1391 1350 1408
f 1373 1372 1394
f 1373 1397 1374
f 1374 1397 1353
f 1539 1538 1375
f 1426 1353 1397
f 1376 1377 1354
f 1375 1356 1539
f 1539 1356 1427
f 1427 1356 1378
f 1414 1360 1358
f 1414 1398 1360
f 1379 1382 1380
f 1380 1382 1381
f 1360 1398 1362
f 1364 1383 1384
f 1398 1416 1362
f 1364 1417 1383
f 1416 1399 1341
f 1416 1341 1362
f 1400 1341 1399
f 1401 1385 1402
f 1385 1368 1402
f 1454 1385 1401
f 1368 1386 1402
f 1366 1385 1403
f 1385 1454 1403
f 1386 1387 1437
f 1387 1347 1437
f 1346 1366 1403
f 1404 1437 1347
f 1346 1403 1315
f 1405 1404 1388
f 1423 1405 1388
f 1423 1370 1406
f 1457 1391 1408
f 1408 1350 1439
f 1372 1392 1394
f 1439 1350 1395
f 1373 1394 1396
f 1373 1396 1397
f 1297 1353 1426
f 1297 1376 1354
f 1376 1412 1377
f 1358 1377 1428
f 1377 1412 1428
f 1427 1378 1413
f 1378 1379 1413
f 1358 1428 1414
f 1379 1429 1413
f 1379 1380 1429
f 1432 1398 1414
f 1380 1381 1430
f 1430 1381 1384
f 1383 1417 1415
f 1399 1435 1400
f 1400 1435 1449
f 1418 1417 1365
f 1449 1420 1400
f 1418 1400 1420
f 1365 1400 1418
f 1401 1436 1454
f 1436 1401 1421
f 1401 1402 1421
f 1422 1421 1402
f 1386 1422 1402
f 1386 1437 1422
f 1369 1315 1455
f 1438 1404 1405
f 1329 1369 1479
f 1329 1479 1389
f 1393 1389 1458
f 1390 1407 1406
f 1407 1390 1457
f 1390 1391 1457
f 1392 1393 1458
f 1458 1409 1392
f 1408 1439 1457
f 1457 1439 1410
f 1409 1394 1392
f 1439 1395 1440
f 1396 1394 1536
f 1519 1440 1411
f 1411 1440 1395
f 1425 1519 1411
f 1425 1411 1538
f 1396 1461 1397
f 1461 1426 1397
f 1426 1376 1297
f 1443 1412 1376
f 1443 1428 1412
f 1462 1427 1413
f 1463 1413 1429
f 1429 1380 1430
f 1384 1383 1430
f 1398 1432 1433
f 1383 1415 1434
f 1398 1446 1416
f 1399 1416 1446
f 1415 1417 1447
f 1399 1446 1435
f 1526 1447 1417
f 1526 1417 1418
f 1419 1420 1449
f 1422 1453 1421
f 1436 1451 1454
f 1422 1437 1452
f 1404 1438 1437
f 1455 1315 1403
f 1369 1455 1479
f 1438 1405 1477
f 1405 1423 1477
f 1423 1406 1478
f 1478 1406 1407
f 1457 1424 1407
f 1424 1478 1407
f 1409 1458 1394
f 1441 1426 1461
f 1426 1441 1376
f 1539 1427 1460
f 1442 1443 1376
f 1460 1427 1462
f 1463 1462 1413
f 1428 1443 1414
f 1463 1429 1483
f 1443 1503 1414
f 1444 1483 1429
f 1445 1414 1503
f 1429 1465 1444
f 1429 1430 1465
f 1445 1432 1414
f 1465 1430 1431
f 1434 1430 1383
f 1431 1430 1434
f 1445 1433 1432
f 1431 1434 1484
f 1433 1446 1398
f 1415 1447 1434
f 1446 1528 1435
f 1528 1449 1435
f 1472 1420 1419
f 1418 1488 1526
f 1418 1420 1472
f 1436 1421 1453
f 1436 1453 1451
f 1422 1452 1453
f 1474 1452 1437
f 1438 1475 1437
f 1437 1475 1474
f 1403 1454 1492
f 1455 1403 1492
f 1477 1423 1494
f 1423 1478 1494
f 1458 1389 1479
f 1457 1410 1480
f 1439 1459 1410
f 1410 1459 1480
f 1394 1458 1536
f 1439 1440 1459
f 1459 1440 1519
f 1396 1536 1560
f 1376 1441 1442
f 1482 1443 1442
f 1443 1482 1505
f 1443 1505 1503
f 1444 1465 1466
f 1465 1431 1484
f 1445 1470 1433
f 1434 1448 1468
f 1433 1469 1446
f 1433 1470 1469
f 1434 1447 1448
f 1448 1447 1471
f 1471 1447 1526
f 1469 1528 1446
f 1450 1449 1528
f 1512 1449 1450
f 1419 1449 1512
f 1418 1472 1488
f 1451 1490 1473
f 1490 1451 1489
f 1451 1453 1489
f 1451 1473 1454
f 1452 1489 1453
f 1492 1454 1473
f 1474 1489 1452
f 1438 1476 1475
f 1477 1476 1438
f 1478 1424 1495
f 1457 1456 1424
f 1424 1456 1495
f 1457 1480 1456
f 1496 1480 1459
f 1537 1496 1459
f 1537 1459 1519
f 1600 1425 1538
f 1539 1460 1561
f 1461 1481 1441
f 1481 1442 1441
f 1460 1462 1502
f 1502 1462 1464
f 1464 1462 1463
f 1464 1463 1483
f 1466 1483 1444
f 1445 1503 1546
f 1445 1546 1467
f 1466 1465 1485
f 1465 1484 1485
f 1484 1434 1468
f 1445 1467 1470
f 1507 1469 1470
f 1468 1448 1471
f 1507 1487 1469
f 1469 1487 1528
f 1419 1512 1554
f 1554 1472 1419
f 1529 1488 1472
f 1513 1488 1529
f 1474 1475 1493
f 1475 1476 1493
f 1455 1492 1559
f 1479 1455 1534
f 1494 1478 1516
f 1516 1478 1495
f 1495 1456 1496
f 1479 1534 1458
f 1456 1480 1496
f 1536 1458 1497
f 1425 1600 1519
f 1396 1560 1499
f 1502 1561 1460
f 1461 1396 1499
f 1481 1461 1501
f 1461 1499 1501
f 1481 1520 1442
f 1442 1520 1521
f 1521 1482 1442
f 1521 1505 1482
f 1466 1522 1483
f 1545 1522 1466
f 1485 1545 1466
f 1546 1506 1467
f 1485 1484 1486
f 1484 1468 1508
f 1508 1509 1484
f 1484 1509 1486
f 1470 1467 1507
f 1468 1471 1508
f 1486 1509 1510
f 1508 1471 1526
f 1488 1513 1526
f 1526 1513 1527
f 1491 1473 1490
f 1473 1530 1492
f 1491 1530 1473
f 1474 1514 1489
f 1474 1493 1514
f 1493 1531 1514
f 1493 1476 1531
f 1559 1492 1530
f 1515 1455 1559
f 1455 1515 1534
f 1494 1516 1477
f 1495 1496 1516
f 1516 1496 1535
f 1458 1534 1518
f 1458 1518 1497
f 1498 1540 1560
f 1560 1540 1499
f 1540 1500 1499
f 1501 1499 1500
f 1520 1481 1541
f 1481 1501 1541
f 1542 1502 1544
f 1502 1464 1544
f 1521 1504 1505
f 1503 1505 1504
f 1546 1503 1504
f 1486 1606 1485
f 1506 1507 1467
f 1486 1510 1568
f 1509 1508 1525
f 1524 1509 1525
f 1510 1509 1524
f 1507 1511 1487
f 1508 1526 1525
f 1511 1553 1487
f 1553 1528 1487
f 1450 1528 1590
f 1590 1512 1450
f 1590 1570 1512
f 1554 1512 1570
f 1490 1489 1491
f 1514 1556 1489
f 1489 1556 1491
f 1514 1557 1556
f 1530 1558 1532
f 1476 1577 1531
f 1477 1577 1476
f 1477 1517 1577
f 1533 1515 1559
f 1516 1517 1477
f 1516 1535 1517
f 1496 1597 1535
f 1497 1518 1598
f 1497 1598 1536
f 1537 1519 1619
f 1519 1600 1619
f 1540 1501 1500
f 1540 1541 1501
f 1520 1541 1562
f 1520 1562 1543
f 1521 1520 1563
f 1464 1483 1544
f 1520 1543 1563
f 1563 1564 1504
f 1563 1504 1521
f 1483 1522 1544
f 1564 1523 1504
f 1523 1546 1504
f 1485 1606 1545
f 1550 1507 1506
f 1510 1524 1568
f 1511 1507 1550
f 1569 1525 1526
f 1524 1525 1569
f 1551 1553 1511
f 1527 1569 1526
f 1527 1513 1569
f 1590 1528 1553
f 1587 1569 1513
f 1587 1513 1529
f 1554 1571 1472
f 1529 1472 1571
f 1555 1529 1571
f 1529 1555 1587
f 1574 1558 1530
f 1574 1530 1491
f 1514 1531 1557
f 1530 1532 1559
f 1559 1576 1533
f 1515 1533 1534
f 1517 1535 1579
f 1535 1597 1579
f 1496 1537 1597
f 1536 1647 1560
f 1543 1562 1602
f 1522 1566 1544
f 1522 1545 1605
f 1564 1581 1523
f 1581 1546 1523
f 1549 1546 1581
f 1486 1548 1606
f 1606 1548 1547
f 1506 1546 1549
f 1486 1567 1548
f 1550 1506 1549
f 1567 1486 1568
f 1584 1511 1550
f 1568 1524 1583
f 1584 1585 1511
f 1551 1511 1585
f 1552 1524 1569
f 1552 1583 1524
f 1551 1588 1553
f 1590 1553 1588
f 1554 1570 1591
f 1591 1571 1554
f 1587 1555 1592
f 1574 1491 1573
f 1491 1556 1573
f 1593 1558 1574
f 1556 1557 1573
f 1575 1557 1531
f 1559 1532 1576
f 1577 1517 1578
f 1578 1517 1595
f 1534 1533 1596
f 1595 1517 1579
f 1534 1596 1518
f 1537 1618 1597
f 1618 1537 1619
f 1536 1598 1647
f 1600 1538 1599
f 1539 1599 1538
f 1539 1561 1730
f 1541 1540 1651
f 1541 1651 1562
f 1562 1651 1622
f 1562 1622 1602
f 1542 1544 1623
f 1623 1544 1566
f 1580 1543 1602
f 1563 1543 1580
f 1563 1580 1564
f 1564 1580 1565
f 1545 1606 1605
f 1564 1565 1581
f 1581 1629 1549
f 1548 1567 1630
f 1582 1550 1629
f 1629 1550 1549
f 1567 1568 1630
f 1631 1630 1568
f 1584 1550 1582
f 1631 1568 1583
f 1634 1583 1552
f 1586 1569 1589
f 1552 1569 1586
f 1586 1634 1552
f 1551 1585 1588
f 1569 1587 1589
f 1591 1570 1590
f 1555 1571 1572
f 1592 1555 1572
f 1572 1571 1610
f 1593 1574 1594
f 1574 1573 1594
f 1557 1594 1573
f 1612 1558 1593
f 1575 1594 1557
f 1558 1612 1532
f 1575 1531 1643
f 1612 1613 1532
f 1671 1643 1531
f 1577 1614 1531
f 1531 1614 1671
f 1576 1532 1613
f 1577 1578 1614
f 1578 1595 1614
f 1576 1646 1533
f 1646 1596 1533
f 1579 1672 1595
f 1579 1616 1672
f 1616 1579 1597
f 1539 1730 1599
f 1502 1713 1561
f 1713 1502 1542
f 1580 1602 1604
f 1602 1603 1604
f 1580 1604 1625
f 1580 1625 1565
f 1566 1522 1605
f 1581 1565 1607
f 1606 1547 1657
f 1581 1607 1627
f 1547 1608 1657
f 1547 1548 1608
f 1581 1627 1629
f 1608 1548 1630
f 1631 1660 1630
f 1629 1632 1582
f 1584 1582 1633
f 1631 1583 1661
f 1583 1634 1661
f 1584 1633 1585
f 1633 1637 1585
f 1637 1588 1585
f 1634 1586 1635
f 1637 1704 1588
f 1589 1587 1592
f 1704 1609 1588
f 1590 1588 1609
f 1591 1590 1609
f 1592 1638 1589
f 1591 1610 1571
f 1592 1572 1638
f 1668 1638 1572
f 1593 1594 1640
f 1593 1611 1612
f 1575 1640 1594
f 1615 1596 1646
f 1616 1597 1617
f 1518 1596 1598
f 1596 1615 1598
f 1560 1647 1648
f 1560 1648 1498
f 1498 1648 1601
f 1540 1498 1601
f 1540 1601 1620
f 1623 1650 1542
f 1540 1620 1651
f 1602 1622 1652
f 1654 1602 1652
f 1654 1603 1602
f 1654 1695 1603
f 1623 1566 1656
f 1695 1624 1603
f 1603 1624 1604
f 1625 1607 1565
f 1606 1677 1605
f 1677 1606 1657
f 1632 1633 1582
f 1664 1637 1633
f 1635 1586 1589
f 1634 1635 1663
f 1589 1638 1636
f 1636 1638 1665
f 1609 1610 1591
f 1572 1610 1668
f 1611 1593 1640
f 1642 1640 1575
f 1643 1642 1575
f 1613 1612 1641
f 1613 1641 1576
f 1576 1641 1644
f 1576 1644 1646
f 1614 1595 1645
f 1729 1672 1616
f 1673 1729 1616
f 1616 1617 1673
f 1617 1712 1673
f 1597 1618 1617
f 1617 1618 1712
f 1648 1649 1601
f 1730 1561 1674
f 1733 1621 1649
f 1649 1621 1601
f 1561 1713 1674
f 1621 1620 1601
f 1655 1604 1624
f 1604 1655 1625
f 1656 1566 1605
f 1655 1626 1625
f 1626 1607 1625
f 1626 1659 1607
f 1607 1659 1627
f 1628 1658 1608
f 1629 1627 1679
f 1627 1659 1679
f 1628 1608 1678
f 1608 1630 1678
f 1632 1629 1679
f 1630 1660 1678
f 1632 1679 1700
f 1701 1682 1633
f 1682 1664 1633
f 1661 1634 1663
f 1636 1635 1589
f 1663 1635 1636
f 1664 1704 1637
f 1609 1704 1666
f 1665 1638 1683
f 1639 1609 1666
f 1609 1639 1610
f 1668 1683 1638
f 1611 1669 1612
f 1669 1611 1687
f 1611 1640 1687
f 1642 1687 1640
f 1641 1612 1669
f 1643 1688 1642
f 1644 1641 1670
f 1671 1688 1643
f 1645 1671 1614
f 1646 1644 1689
f 1595 1672 1645
f 1689 1615 1646
f 1689 1598 1615
f 1619 1712 1618
f 1647 1598 1690
f 1599 1619 1600
f 1648 1647 1690
f 1649 1648 1690
f 1622 1651 1675
f 1651 1620 1675
f 1622 1675 1652
f 1652 1675 1653
f 1623 1656 1693
f 1653 1654 1652
f 1693 1656 1676
f 1655 1624 1695
f 1656 1605 1676
f 1676 1605 1677
f 1608 1658 1657
f 1697 1678 1660
f 1660 1631 1661
f 1700 1701 1632
f 1701 1633 1632
f 1681 1661 1663
f 1661 1681 1662
f 1663 1636 1681
f 1721 1636 1665
f 1684 1666 1704
f 1665 1683 1744
f 1639 1666 1684
f 1685 1639 1684
f 1639 1685 1610
f 1610 1685 1667
f 1668 1610 1667
f 1641 1669 1709
f 1642 1708 1687
f 1642 1688 1708
f 1641 1709 1670
f 1710 1644 1670
f 1689 1644 1710
f 1729 1645 1672
f 1598 1689 1779
f 1711 1729 1673
f 1673 1712 1711
f 1690 1598 1780
f 1619 1599 1756
f 1733 1649 1690
f 1713 1542 1758
f 1621 1692 1620
f 1650 1758 1542
f 1675 1620 1692
f 1650 1623 1693
f 1714 1654 1653
f 1694 1693 1676
f 1654 1714 1695
f 1655 1695 1715
f 1696 1655 1715
f 1696 1626 1655
f 1676 1677 1738
f 1677 1657 1738
f 1659 1626 1716
f 1658 1628 1823
f 1718 1679 1659
f 1628 1678 1719
f 1719 1678 1697
f 1679 1718 1700
f 1660 1698 1697
f 1718 1680 1700
f 1660 1661 1698
f 1698 1661 1662
f 1662 1681 1720
f 1720 1681 1636
f 1701 1702 1682
f 1702 1664 1682
f 1702 1704 1664
f 1665 1744 1721
f 1724 1744 1683
f 1724 1683 1668
f 1684 1722 1705
f 1685 1684 1705
f 1685 1705 1723
f 1723 1667 1685
f 1686 1724 1668
f 1686 1667 1706
f 1668 1667 1686
f 1669 1687 1707
f 1707 1687 1725
f 1709 1669 1707
f 1687 1708 1725
f 1688 1671 1728
f 1671 1645 1728
f 1645 1753 1728
f 1645 1729 1753
f 1689 1710 1779
f 1598 1779 1780
f 1756 1712 1619
f 1730 1674 1784
f 1784 1674 1691
f 1691 1674 1713
f 1733 1692 1621
f 1692 1735 1675
f 1675 1735 1653
f 1714 1653 1735
f 1696 1737 1626
f 1737 1716 1626
f 1657 1658 1738
f 1763 1658 1823
f 1659 1716 1718
f 1807 1719 1697
f 1807 1697 1698
f 1767 1700 1680
f 1698 1662 1699
f 1767 1701 1700
f 1699 1662 1720
f 1703 1702 1769
f 1769 1702 1701
f 1636 1721 1720
f 1720 1721 1743
f 1703 1704 1702
f 1703 1684 1704
f 1703 1722 1684
f 1746 1706 1667
f 1686 1706 1749
f 1724 1686 1749
f 1727 1725 1708
f 1670 1709 1751
f 1708 1688 1728
f 1670 1751 1710
f 1710 1751 1752
f 1818 1710 1752
f 1729 1711 1754
f 1754 1711 1755
f 1711 1712 1755
f 1756 1755 1712
f 1690 1780 1731
f 1690 1731 1733
f 1691 1713 1758
f 1692 1759 1735
f 1694 1676 1760
f 1695 1714 1736
f 1695 1736 1715
f 1760 1676 1738
f 1716 1737 1717
f 1658 1763 1738
f 1718 1716 1740
f 1716 1717 1740
f 1718 1740 1680
f 1807 1698 1699
f 1767 1769 1701
f 1721 1744 1743
f 1722 1703 1771
f 1771 1773 1705
f 1771 1705 1722
f 1745 1744 1724
f 1724 1747 1745
f 1723 1705 1774
f 1723 1746 1667
f 1724 1795 1747
f 1724 1749 1795
f 1707 1725 1726
f 1776 1709 1707
f 1707 1726 1776
f 1727 1726 1725
f 1751 1709 1776
f 1728 1778 1708
f 1753 1778 1728
f 1710 1818 1779
f 1818 1830 1779
f 1753 1729 1754
f 1599 1757 1756
f 1784 1757 1730
f 1730 1757 1599
f 1731 1782 1733
f 1802 1732 1782
f 1782 1732 1733
f 1734 1733 1732
f 1692 1733 1734
f 1759 1692 1786
f 1692 1734 1786
f 1965 1694 1760
f 1735 1759 1714
f 1714 1759 1736
f 1715 1736 1761
f 1804 1696 1761
f 1696 1715 1761
f 1696 1804 1737
f 1737 1804 1805
f 1760 1738 1762
f 1762 1738 1763
f 1789 1717 1737
f 1628 1764 1823
f 1789 1739 1717
f 1717 1739 1740
f 1764 1628 1719
f 1766 1807 1699
f 1767 1680 1740
f 1741 1699 1742
f 1699 1720 1742
f 1810 1720 1743
f 1810 1742 1720
f 1742 1810 1792
f 1769 1770 1703
f 1770 1771 1703
f 1743 1744 1793
f 1743 1793 1810
f 1745 1793 1744
f 1771 1772 1773
f 1774 1705 1773
f 1774 1746 1723
f 1814 1747 1795
f 1774 1748 1746
f 1746 1748 1706
f 1748 1775 1706
f 1749 1706 1775
f 1796 1749 1775
f 1796 1795 1749
f 1776 1726 1797
f 1727 1777 1726
f 1726 1777 1797
f 1751 1776 1800
f 1727 1708 1777
f 1752 1751 1799
f 1751 1800 1799
f 1778 1777 1708
f 1752 1799 1818
f 1754 1755 1801
f 1755 1781 1801
f 1756 1781 1755
f 1756 1757 1781
f 1691 1803 1784
f 1803 1691 1758
f 1965 1693 1694
f 1759 1804 1736
f 1821 1760 1762
f 1804 1761 1736
f 1805 1806 1737
f 1806 1789 1737
f 1788 1789 1806
f 1765 1740 1739
f 1790 1740 1765
f 1766 1699 1870
f 1767 1740 1790
f 1870 1699 1741
f 1767 1790 1768
f 1768 1791 1767
f 1791 1769 1767
f 1791 1770 1769
f 1747 1794 1745
f 1747 1814 1794
f 1775 1748 1848
f 1750 1776 1797
f 1776 1750 1800
f 1777 1816 1797
f 1777 1778 1816
f 1854 1778 1753
f 1754 1854 1753
f 1779 1830 1780
f 1854 1754 1801
f 1781 1832 1801
f 1731 1780 1819
f 1783 1832 1781
f 1782 1819 1802
f 1731 1819 1782
f 1757 1783 1781
f 1784 1783 1757
f 1802 1837 1732
f 1785 1734 1732
f 1785 1787 1734
f 1734 1787 1786
f 1759 1786 1822
f 1762 1884 1821
f 1759 1822 1804
f 1789 1788 1824
f 1739 1789 1824
f 1765 1739 1824
f 1807 1868 1719
f 1929 1841 1765
f 1765 1841 1790
f 1790 1841 1768
f 1826 1768 1841
f 1791 1768 1826
f 1845 1771 1770
f 1810 1793 1811
f 1793 1745 1811
f 1845 1813 1771
f 1772 1771 1813
f 1745 1794 1812
f 1745 1812 1811
f 1772 1813 1773
f 1796 1814 1795
f 1875 1848 1748
f 1775 1848 1796
f 1815 1800 1750
f 1750 1797 1815
f 1815 1797 1798
f 1799 1800 1815
f 1816 1798 1797
f 1818 1799 1817
f 1854 1852 1778
f 1854 1801 1855
f 1819 1820 1802
f 1784 1833 1783
f 1834 1833 1803
f 1803 1833 1784
f 1758 1835 1803
f 1835 1834 1803
f 1732 1837 1785
f 1650 1836 1758
f 1838 1786 1787
f 1965 1760 1861
f 1838 1822 1786
f 1760 1821 1861
f 1804 1822 1805
f 1805 1822 1839
f 1805 1839 1806
f 1868 1807 1766
f 1929 1765 1906
f 1870 1741 1871
f 1871 1741 1808
f 1741 1742 1808
f 1742 1792 1808
f 1809 1792 1810
f 1810 1811 1809
f 1811 1812 1873
f 1813 1845 1827
f 1773 1813 1827
f 1794 1846 1812
f 1828 1812 1846
f 1794 1814 1846
f 1816 1851 1798
f 1816 1852 1851
f 1799 1915 1817
f 1816 1778 1852
f 1818 1817 1830
f 1780 1830 1831
f 1780 1831 1819
f 1801 1832 1855
f 1783 1833 1832
f 1832 1833 1856
f 1802 1820 1857
f 1785 1837 1859
f 1836 1650 1693
f 1787 1785 1862
f 1785 1859 1862
f 1838 1787 1862
f 1884 1861 1821
f 1863 1822 1838
f 1863 1839 1822
f 1806 1839 1863
f 1806 1863 1788
f 1762 1763 1840
f 1763 1823 1840
f 1823 1764 1840
f 1765 1824 1886
f 1871 1808 1889
f 1825 1826 1841
f 1825 1791 1826
f 1889 1808 1842
f 1808 1792 1842
f 1891 1770 1791
f 1890 1842 1792
f 1890 1792 1809
f 1891 1845 1770
f 1809 1811 1843
f 1843 1811 1873
f 1873 1812 1828
f 1773 1827 1910
f 1910 1774 1773
f 1910 1748 1774
f 1846 1814 1796
f 1796 1848 1849
f 1829 1815 1851
f 1815 1798 1851
f 1815 1829 1799
f 1830 1817 1895
f 1854 1876 1852
f 1895 1831 1830
f 1819 1831 1878
f 1820 1878 1898
f 1819 1878 1820
f 1832 1879 1855
f 1879 1832 1856
f 1820 1898 1857
f 1802 1857 1837
f 1882 1835 1758
f 1882 1758 1836
f 1862 1859 1883
f 1902 1863 1838
f 1762 1840 1885
f 1788 1863 1864
f 1864 1824 1788
f 1865 1886 1864
f 1864 1886 1824
f 1868 1766 1869
f 1765 1886 1925
f 1766 1870 1869
f 1841 1929 1825
f 1891 1791 1825
f 1843 1890 1809
f 1844 1845 1891
f 1844 1909 1845
f 1873 1828 1872
f 1872 1828 1874
f 1845 1893 1827
f 1910 1827 1893
f 1828 1846 1912
f 1912 1874 1828
f 1847 1846 1796
f 1914 1796 1849
f 1914 1847 1796
f 1914 1849 1875
f 1849 1848 1875
f 1829 1850 1799
f 1850 1829 1894
f 1829 1851 1894
f 1799 1850 1915
f 1852 1894 1851
f 1817 1915 1895
f 1853 1894 1852
f 1852 1876 1853
f 1831 1895 1897
f 1895 1988 1897
f 1855 1876 1854
f 1831 1897 1878
f 1855 1879 1877
f 1856 1880 1879
f 1857 1898 1899
f 1833 1880 1856
f 1881 1857 1899
f 1857 1881 1837
f 1837 1881 1859
f 1881 1858 1859
f 1883 1859 1858
f 1882 1836 1860
f 1836 1693 1860
f 1693 1965 1860
f 1902 1838 1862
f 1884 1762 1996
f 1996 1762 1885
f 1903 1904 1863
f 1863 1904 1864
f 1885 1840 1905
f 1905 1840 1764
f 1864 1904 1865
f 1905 1764 1866
f 1764 1719 1866
f 1867 1866 1868
f 1868 1866 1719
f 1869 1867 1868
f 1887 1870 1871
f 1906 1765 1925
f 1888 1871 1889
f 1889 1842 1927
f 1927 1842 1907
f 1842 1890 1907
f 1843 1873 1890
f 1890 1873 1892
f 1892 1873 1872
f 1912 1846 1938
f 1847 1938 1846
f 1914 1875 1940
f 1914 1940 1943
f 1894 1853 1916
f 1896 1853 1876
f 1855 1896 1876
f 1896 1855 1947
f 1855 1877 1947
f 1879 1880 1948
f 1881 1899 1920
f 1880 1833 1919
f 1833 1834 1919
f 1835 1919 1834
f 1882 1919 1835
f 1881 1964 1858
f 1950 1882 1860
f 1900 1883 1858
f 1901 1862 1900
f 1900 1862 1883
f 1902 1862 1901
f 1996 1885 1922
f 1902 1903 1863
f 1885 1905 1922
f 1886 1865 1925
f 1870 1887 1869
f 1887 1871 1970
f 1888 1953 1871
f 1871 1953 1970
f 1888 1889 1927
f 1907 1890 1908
f 1892 1932 1890
f 1890 1932 1908
f 1934 1909 1844
f 1935 1892 1872
f 1935 1872 1936
f 1872 1874 1936
f 1909 1893 1845
f 1939 1874 1912
f 1910 1875 1748
f 1943 1847 1914
f 1943 1941 1847
f 1850 1894 1915
f 1915 1894 1916
f 1895 1915 1959
f 1853 1946 1916
f 1895 1959 1988
f 1878 1897 1917
f 1917 1898 1878
f 1877 1918 1947
f 1918 1877 1879
f 1899 1898 1921
f 1920 1899 1921
f 1919 1948 1880
f 1950 1949 1882
f 1882 1949 1919
f 1858 1964 1900
f 1950 1860 1994
f 1860 1965 1994
f 1996 1861 1884
f 1900 1951 1901
f 1951 1902 1901
f 1902 1951 1923
f 1902 1923 1903
f 1905 2019 1922
f 1904 1903 1923
f 1904 1924 1865
f 1905 1866 1867
f 1970 1869 1887
f 1888 1927 2047
f 1929 1906 1928
f 1956 1927 1907
f 1956 1907 1908
f 1929 1931 1825
f 1931 1891 1825
f 1976 1908 1932
f 1934 1844 1891
f 1935 1932 1892
f 1933 1909 1934
f 1909 1911 1893
f 1909 1933 1911
f 1910 1893 1911
f 1936 1874 1939
f 1939 1912 1938
f 1913 1940 1875
f 1913 1875 1910
f 1847 1941 1938
f 1940 1942 1957
f 1943 1940 1957
f 1915 1916 1985
f 1916 1986 1985
f 1916 1946 1986
f 2011 1946 1853
f 1961 2011 1853
f 1896 1960 1853
f 1853 1960 1961
f 1897 1988 1989
f 1947 1960 1896
f 1897 1989 1917
f 1918 1879 1992
f 1898 1917 2082
f 1948 1992 1879
f 1898 2082 1921
f 1964 1881 1920
f 1965 1861 2038
f 1861 1996 2038
f 2019 1905 1968
f 1904 1923 1924
f 1923 1967 1924
f 1952 1865 1924
f 1968 1905 1867
f 1969 1865 1952
f 1925 1865 1969
f 1925 1969 1971
f 2022 1925 1971
f 1925 2022 1906
f 2022 1926 1906
f 2143 1928 1926
f 1926 1928 1906
f 1973 2047 1927
f 1973 1927 1956
f 1929 1928 1930
f 1956 1908 2048
f 1929 1930 1931
f 2048 1908 1976
f 1891 1931 2003
f 1934 1891 2003
f 1976 1932 1978
f 1934 2003 1977
f 1978 1932 1935
f 1977 1933 1934
f 1937 1935 1936
f 1937 1978 1935
f 1979 1911 1933
f 1937 1936 1939
f 2025 1913 1911
f 1913 1910 1911
f 2055 1939 1938
f 1938 1941 1980
f 1913 1981 1940
f 1942 1940 1981
f 1957 1944 1943
f 1943 1944 1941
f 1945 1915 1985
f 1945 1959 1915
f 2014 1918 1992
f 1921 2082 1993
f 1921 1993 1962
f 1920 1921 1962
f 1949 1950 1963
f 1920 1962 1964
f 1900 1964 1966
f 1900 1966 2020
f 1996 1922 2087
f 1900 2020 1951
f 1922 2019 2087
f 1998 1923 1951
f 1967 1923 1998
f 1952 2045 1969
f 2022 1971 1972
f 2001 2021 1953
f 1953 2021 1970
f 1888 2001 1953
f 2001 1888 2047
f 1955 1954 2143
f 2143 1954 1928
f 1928 1954 1930
f 1975 1930 1954
f 1931 1930 1975
f 1975 2003 1931
f 2005 1977 2003
f 1933 1977 2005
f 1933 2005 1979
f 1937 1939 2006
f 1939 2055 2006
f 1980 2055 1938
f 1913 2027 1981
f 1980 1941 2007
f 2029 1942 1981
f 2028 1941 1944
f 2028 2007 1941
f 1983 1957 1942
f 1982 1957 1983
f 1982 1944 1957
f 1982 2028 1944
f 1942 2029 1958
f 1983 1942 1958
f 1985 1986 1984
f 1959 1945 2033
f 1947 1961 1960
f 1917 1989 1990
f 1947 2013 1961
f 2014 2013 1918
f 1918 2013 1947
f 1917 1990 2082
f 1948 1919 2036
f 1963 2036 1949
f 1949 2036 1919
f 1950 2065 1963
f 2039 1995 1962
f 1962 1995 1964
f 1964 1995 1966
f 2016 1965 2038
f 1951 2020 1998
f 2019 1968 2118
f 1924 1967 2041
f 1924 2041 1952
f 2118 1968 1999
f 1968 1867 1999
f 2000 1999 1869
f 1869 1999 1867
f 1970 2000 1869
f 2045 1972 1969
f 1969 1972 1971
f 1970 2021 2000
f 1926 2022 2143
f 1973 1956 2048
f 1955 1974 1954
f 1974 1975 1954
f 2048 1976 2023
f 2049 2003 1974
f 1974 2003 1975
f 1976 1978 2004
f 2004 1978 2024
f 2025 1979 2005
f 1978 1937 2024
f 2025 1911 1979
f 1980 2007 2055
f 1958 2029 2030
f 2008 1983 2030
f 1983 1958 2030
f 1983 2008 1982
f 2009 1945 1984
f 1945 1985 1984
f 1986 1987 1984
f 1946 1987 1986
f 2010 1988 1959
f 2010 1959 2033
f 1987 1946 2060
f 1946 2011 2060
f 1988 2010 1989
f 1961 2034 2011
f 1989 2012 1990
f 2014 1992 1991
f 1948 2036 1992
f 1992 2036 1991
f 1962 1993 2015
f 2037 1962 2015
f 2037 2039 1962
f 1965 2016 1994
f 1997 1966 1995
f 1966 1997 2020
f 1996 2017 2038
f 2017 1996 2087
f 1967 1998 2040
f 2040 2041 1967
f 1952 2041 2042
f 2089 2118 2044
f 1952 2042 2045
f 2118 1999 2044
f 1999 2000 2044
f 2022 1972 2191
f 1973 2002 2047
f 1974 1955 2049
f 1976 2073 2023
f 2049 2072 2003
f 2072 2005 2003
f 1937 2006 2024
f 2024 2006 2054
f 2025 2026 1913
f 2006 2055 2054
f 2027 1913 2026
f 2077 1981 2027
f 2029 1981 2077
f 2078 1982 2008
f 2028 1982 2078
f 2033 1945 2032
f 2009 2032 1945
f 2009 1984 2032
f 2032 1984 2058
f 1987 2058 1984
f 2060 2058 1987
f 2011 2034 2060
f 1989 2010 2012
f 1961 2107 2034
f 2034 2107 2061
f 2062 2107 2013
f 2013 2107 1961
f 2014 2062 2013
f 2014 2035 2062
f 2014 1991 2035
f 2084 2035 1991
f 2036 2084 1991
f 1963 2111 2036
f 2065 1950 2135
f 2135 1950 1994
f 1997 1995 2039
f 1997 2039 2067
f 2066 2038 2017
f 2087 2066 2017
f 2067 2020 1997
f 2019 2018 2087
f 2067 2069 2020
f 2018 2019 2118
f 2040 1998 2069
f 2069 1998 2020
f 2045 2042 2043
f 2089 2044 2120
f 2044 2000 2046
f 2021 2046 2000
f 2001 2071 2021
f 2071 2046 2021
f 2022 2191 2143
f 1976 2004 2073
f 2004 2024 2050
f 2074 2025 2005
f 2074 2052 2025
f 2026 2025 2052
f 2024 2054 2053
f 2076 2054 2055
f 2027 2026 2097
f 2077 2079 2029
f 2079 2030 2029
f 2008 2030 2031
f 2031 2078 2008
f 2030 2079 2057
f 2030 2057 2031
f 2032 2080 2033
f 2010 2080 2105
f 2033 2080 2010
f 2081 2034 2061
f 2107 2062 2182
f 1990 2012 2082
f 2064 2062 2035
f 1993 2082 2108
f 2035 2084 2064
f 2015 1993 2108
f 2015 2108 2037
f 2037 2108 2183
f 2136 2135 1994
f 2039 2037 2085
f 2136 1994 2016
f 2136 2016 2208
f 2016 2038 2208
f 2038 2066 2208
f 2067 2039 2086
f 2039 2085 2086
f 2088 2087 2018
f 2118 2088 2018
f 2068 2040 2069
f 2041 2040 2068
f 2139 2042 2068
f 2068 2042 2041
f 2139 2043 2042
f 2120 2044 2046
f 2045 2043 2070
f 1972 2045 2070
f 2071 2001 2047
f 2092 2048 2023
f 2092 2023 2073
f 2073 2004 2050
f 2072 2074 2005
f 2050 2024 2051
f 2024 2053 2051
f 2052 2075 2026
f 2096 2053 2054
f 2096 2054 2076
f 2026 2075 2097
f 2097 2077 2027
f 2076 2055 2007
f 2098 2007 2028
f 2130 2028 2078
f 2130 2056 2028
f 2028 2056 2098
f 2032 2058 2103
f 2103 2058 2059
f 2060 2059 2058
f 2034 2081 2060
f 2010 2105 2012
f 2062 2083 2182
f 2083 2062 2064
f 2063 2064 2084
f 2084 2036 2109
f 2110 2036 2111
f 2065 2111 1963
f 2112 2111 2065
f 2068 2069 2119
f 2119 2139 2068
f 2139 2070 2043
f 2122 2046 2071
f 1972 2070 2191
f 2071 2047 2141
f 2123 2141 2002
f 2002 2141 2047
f 2142 2123 2002
f 2002 1973 2142
f 2142 1973 2166
f 2166 1973 2048
f 2092 2144 2048
f 1955 2193 2049
f 2193 2072 2049
f 2092 2073 2145
f 2073 2050 2145
f 2072 2093 2074
f 2074 2093 2095
f 2095 2094 2074
f 2095 2052 2094
f 2094 2052 2074
f 2050 2051 2149
f 2052 2095 2075
f 2051 2053 2149
f 2076 2007 2128
f 2127 2152 2077
f 2127 2077 2097
f 2128 2007 2098
f 2152 2079 2077
f 2056 2130 2098
f 2099 2130 2031
f 2130 2078 2031
f 2079 2100 2057
f 2031 2057 2100
f 2099 2031 2100
f 2032 2102 2080
f 2102 2032 2103
f 2060 2155 2059
f 2060 2081 2155
f 2105 2158 2012
f 2158 2082 2012
f 2133 2182 2083
f 2064 2063 2083
f 2063 2084 2109
f 2036 2110 2109
f 2037 2183 2115
f 2112 2065 2114
f 2085 2037 2115
f 2135 2114 2065
f 2185 2085 2115
f 2085 2185 2086
f 2185 2116 2086
f 2117 2086 2116
f 2186 2087 2088
f 2067 2086 2117
f 2069 2067 2117
f 2119 2069 2138
f 2139 2090 2070
f 2191 2070 2140
f 2070 2090 2140
f 2120 2046 2091
f 2046 2122 2091
f 2141 2122 2071
f 2048 2144 2166
f 2193 2093 2072
f 2145 2050 2146
f 2146 2050 2148
f 2193 2095 2093
f 2197 2053 2096
f 2124 2125 2075
f 2125 2097 2075
f 2097 2126 2127
f 2096 2076 2129
f 2129 2076 2128
f 2128 2098 2129
f 2130 2129 2098
f 2131 2100 2079
f 2101 2100 2131
f 2099 2100 2101
f 2099 2101 2130
f 2102 2132 2080
f 2132 2102 2154
f 2102 2103 2154
f 2155 2154 2103
f 2155 2103 2059
f 2105 2080 2104
f 2104 2080 2132
f 2061 2106 2081
f 2081 2106 2155
f 2106 2061 2107
f 2157 2107 2182
f 2082 2158 2231
f 2133 2083 2205
f 2082 2231 2108
f 2109 2110 2063
f 2111 2160 2110
f 2115 2183 2113
f 2134 2111 2112
f 2184 2115 2113
f 2134 2112 2114
f 2135 2207 2114
f 2184 2185 2115
f 2066 2301 2208
f 2301 2066 2087
f 2161 2117 2116
f 2069 2117 2138
f 2089 2120 2162
f 2162 2120 2215
f 2165 2090 2139
f 2120 2091 2215
f 2215 2091 2121
f 2121 2091 2122
f 2144 2092 2145
f 2146 2148 2171
f 2172 2075 2095
f 2172 2124 2075
f 2197 2149 2053
f 2260 2149 2197
f 2124 2150 2125
f 2126 2097 2125
f 2096 2129 2197
f 2197 2129 2151
f 2175 2127 2126
f 2175 2152 2127
f 2176 2079 2152
f 2176 2131 2079
f 2176 2177 2131
f 2153 2130 2101
f 2225 2130 2153
f 2101 2131 2199
f 2155 2180 2154
f 2132 2201 2104
f 2104 2201 2204
f 2105 2204 2158
f 2104 2204 2105
f 2155 2106 2156
f 2106 2107 2157
f 2205 2182 2133
f 2083 2063 2205
f 2063 2110 2160
f 2134 2160 2111
f 2136 2207 2135
f 2301 2087 2238
f 2116 2185 2161
f 2161 2137 2117
f 2117 2137 2138
f 2119 2138 2164
f 2165 2139 2164
f 2164 2139 2119
f 2165 2140 2090
f 2140 2216 2276
f 2190 2121 2141
f 2141 2121 2122
f 2191 2140 2276
f 2141 2123 2190
f 2123 2142 2190
f 2143 2191 2192
f 2167 2166 2144
f 2050 2147 2148
f 2148 2147 2171
f 2147 2050 2170
f 2050 2149 2170
f 2149 2260 2170
f 2150 2124 2172
f 2174 2125 2150
f 2126 2125 2174
f 2174 2175 2126
f 2176 2152 2175
f 2131 2177 2199
f 2155 2156 2180
f 2181 2180 2156
f 2106 2181 2156
f 2229 2158 2204
f 2106 2157 2181
f 2181 2157 2230
f 2182 2230 2157
f 2158 2229 2231
f 2063 2159 2205
f 2063 2160 2159
f 2232 2159 2160
f 2160 2234 2232
f 2134 2234 2160
f 2184 2271 2185
f 2207 2136 2208
f 2087 2186 2238
f 2089 2240 2118
f 2240 2089 2162
f 2189 2138 2137
f 2215 2163 2162
f 2164 2138 2189
f 2165 2164 2214
f 2165 2214 2140
f 2140 2214 2216
f 2275 2190 2142
f 2142 2166 2275
f 2275 2166 2167
f 2144 2168 2167
f 2144 2145 2168
f 2143 2192 2169
f 1955 2143 2169
f 2146 2171 2219
f 2194 2095 2193
f 2195 2172 2194
f 2194 2172 2095
f 2147 2170 2171
f 2171 2170 2173
f 2173 2170 2196
f 2170 2260 2196
f 2221 2175 2174
f 2198 2151 2129
f 2221 2176 2175
f 2225 2129 2130
f 2222 2177 2176
f 2263 2177 2222
f 2199 2177 2178
f 2178 2177 2263
f 2153 2224 2225
f 2101 2199 2153
f 2153 2199 2200
f 2201 2132 2179
f 2132 2154 2179
f 2202 2203 2201
f 2201 2203 2204
f 2154 2180 2179
f 2182 2205 2230
f 2159 2269 2205
f 2108 2292 2183
f 2232 2233 2159
f 2113 2183 2206
f 2113 2206 2184
f 2184 2206 2270
f 2134 2235 2234
f 2114 2235 2134
f 2114 2207 2297
f 2161 2185 2211
f 2185 2209 2211
f 2186 2088 2239
f 2239 2088 2212
f 2088 2118 2212
f 2240 2212 2118
f 2137 2161 2187
f 2189 2137 2187
f 2188 2162 2163
f 2247 2216 2214
f 2121 2190 2250
f 2191 2276 2192
f 2168 2145 2251
f 2146 2251 2145
f 2169 2192 2218
f 1955 2169 2218
f 2193 1955 2218
f 2218 2194 2193
f 2219 2171 2280
f 2194 2255 2195
f 2280 2171 2173
f 2172 2195 2220
f 2172 2220 2150
f 2220 2258 2150
f 2196 2260 2259
f 2258 2174 2150
f 2260 2197 2282
f 2197 2151 2282
f 2258 2221 2174
f 2198 2129 2225
f 2151 2198 2282
f 2153 2200 2265
f 2320 2202 2201
f 2201 2179 2320
f 2180 2320 2179
f 2180 2321 2320
f 2181 2227 2180
f 2180 2227 2321
f 2204 2203 2226
f 2204 2226 2229
f 2228 2181 2230
f 2205 2267 2230
f 2205 2291 2267
f 2231 2292 2108
f 2205 2269 2291
f 2183 2292 2294
f 2159 2233 2269
f 2183 2294 2206
f 2235 2114 2297
f 2326 2297 2207
f 2184 2270 2271
f 2300 2326 2207
f 2300 2207 2208
f 2209 2185 2271
f 2236 2209 2271
f 2236 2242 2210
f 2236 2210 2209
f 2209 2210 2211
f 2186 2272 2238
f 2243 2211 2210
f 2272 2186 2239
f 2161 2211 2243
f 2187 2161 2243
f 2241 2187 2243
f 2241 2213 2187
f 2187 2213 2189
f 2246 2189 2213
f 2164 2189 2246
f 2163 2215 2245
f 2246 2274 2164
f 2274 2214 2164
f 2247 2214 2274
f 2245 2215 2250
f 2215 2121 2250
f 2216 2247 2305
f 2276 2216 2305
f 2217 2250 2190
f 2275 2217 2190
f 2192 2276 2306
f 2275 2167 2278
f 2309 2192 2306
f 2168 2278 2167
f 2251 2278 2168
f 2309 2416 2253
f 2309 2253 2192
f 2146 2252 2251
f 2192 2253 2218
f 2252 2146 2219
f 2255 2218 2253
f 2194 2218 2255
f 2219 2280 2256
f 2256 2280 2279
f 2255 2220 2195
f 2196 2257 2173
f 2257 2196 2259
f 2221 2258 2261
f 2261 2262 2221
f 2198 2283 2282
f 2262 2223 2221
f 2223 2176 2221
f 2223 2222 2176
f 2317 2198 2225
f 2264 2225 2286
f 2286 2225 2224
f 2264 2317 2225
f 2318 2178 2263
f 2178 2200 2199
f 2224 2153 2286
f 2266 2200 2178
f 2265 2200 2266
f 2286 2153 2265
f 2202 2320 2289
f 2321 2227 2322
f 2226 2203 2289
f 2228 2227 2181
f 2229 2226 2290
f 2268 2227 2228
f 2228 2230 2268
f 2268 2230 2267
f 2229 2290 2231
f 2206 2294 2327
f 2232 2234 2233
f 2327 2270 2206
f 2296 2233 2235
f 2235 2233 2234
f 2297 2296 2235
f 2271 2270 2298
f 2236 2237 2242
f 2242 2243 2210
f 2242 2241 2243
f 2213 2241 2244
f 2246 2213 2244
f 2246 2244 2274
f 2247 2274 2248
f 2248 2305 2247
f 2245 2250 2273
f 2273 2250 2249
f 2249 2250 2217
f 2253 2254 2255
f 2219 2256 2311
f 2339 2255 2254
f 2255 2339 2220
f 2220 2339 2312
f 2280 2173 2257
f 2312 2281 2220
f 2257 2259 2314
f 2313 2258 2281
f 2281 2258 2220
f 2313 2261 2258
f 2315 2262 2261
f 2262 2315 2223
f 2198 2285 2283
f 2222 2223 2284
f 2284 2223 2315
f 2285 2198 2317
f 2284 2318 2263
f 2284 2263 2222
f 2287 2266 2178
f 2286 2265 2288
f 2288 2266 2287
f 2265 2266 2288
f 2202 2289 2203
f 2289 2320 2349
f 2268 2322 2227
f 2268 2267 2370
f 2231 2290 2324
f 2231 2324 2292
f 2291 2269 2293
f 2295 2293 2269
f 2233 2295 2269
f 2233 2296 2295
f 2270 2327 2298
f 2299 2236 2271
f 2236 2299 2237
f 2355 2239 2212
f 2355 2212 2240
f 2355 2240 2376
f 2240 2162 2376
f 2188 2330 2162
f 2162 2330 2376
f 2188 2163 2331
f 2163 2245 2331
f 2273 2303 2245
f 2245 2303 2331
f 2357 2274 2244
f 2381 2274 2357
f 2304 2274 2381
f 2304 2248 2274
f 2305 2248 2358
f 2273 2249 2333
f 2249 2217 2333
f 2277 2333 2275
f 2275 2333 2217
f 2276 2305 2306
f 2278 2308 2275
f 2308 2277 2275
f 2309 2306 2387
f 2336 2308 2251
f 2251 2308 2278
f 2251 2252 2336
f 2252 2310 2336
f 2219 2310 2252
f 2219 2311 2310
f 2311 2256 2390
f 2280 2340 2279
f 2390 2256 2279
f 2340 2280 2501
f 2280 2257 2501
f 2281 2312 2313
f 2501 2257 2314
f 2343 2261 2342
f 2342 2261 2313
f 2261 2343 2315
f 2283 2364 2282
f 2283 2316 2364
f 2285 2316 2283
f 2178 2318 2367
f 2286 2288 2346
f 2367 2287 2178
f 2348 2288 2287
f 2346 2288 2348
f 2289 2323 2226
f 2226 2323 2290
f 2407 2268 2370
f 2370 2267 2293
f 2267 2291 2293
f 2324 2325 2292
f 2295 2371 2293
f 2297 2353 2296
f 2353 2297 2326
f 2298 2327 2409
f 2300 2329 2326
f 2271 2298 2299
f 2299 2298 2409
f 2329 2300 2328
f 2300 2208 2328
f 2208 2301 2328
f 2301 2238 2373
f 2373 2238 2410
f 2410 2238 2272
f 2374 2410 2272
f 2272 2239 2374
f 2239 2355 2374
f 2244 2241 2237
f 2241 2242 2237
f 2330 2188 2302
f 2302 2188 2331
f 2332 2331 2303
f 2303 2273 2333
f 2305 2358 2335
f 2305 2335 2306
f 2387 2306 2307
f 2416 2309 2387
f 2311 2360 2310
f 2310 2360 2337
f 2254 2253 2361
f 2311 2390 2360
f 2254 2361 2339
f 2390 2279 2340
f 2341 2312 2339
f 2341 2313 2312
f 2314 2259 2363
f 2259 2260 2364
f 2282 2364 2260
f 2343 2344 2315
f 2319 2315 2344
f 2316 2285 2345
f 2285 2317 2345
f 2319 2284 2315
f 2345 2317 2264
f 2346 2264 2286
f 2346 2345 2264
f 2319 2318 2284
f 2367 2318 2319
f 2400 2287 2367
f 2347 2287 2400
f 2348 2287 2347
f 2402 2404 2289
f 2289 2349 2402
f 2404 2403 2289
f 2321 2369 2320
f 2320 2369 2349
f 2321 2322 2369
f 2289 2403 2323
f 2322 2350 2369
f 2322 2268 2350
f 2290 2323 2351
f 2290 2351 2324
f 2292 2325 2294
f 2295 2296 2371
f 2353 2371 2296
f 2329 2353 2326
f 2299 2409 2430
f 2328 2429 2329
f 2356 2376 2330
f 2302 2356 2330
f 2302 2331 2522
f 2244 2237 2379
f 2331 2332 2522
f 2332 2303 2436
f 2436 2303 2378
f 2303 2333 2378
f 2304 2382 2248
f 2378 2333 2334
f 2382 2358 2248
f 2359 2335 2358
f 2334 2333 2277
f 2359 2384 2335
f 2306 2335 2384
f 2306 2384 2307
f 2308 2336 2415
f 2253 2416 2361
f 2338 2339 2361
f 2501 2389 2340
f 2390 2340 2389
f 2338 2341 2339
f 2341 2342 2313
f 2501 2314 2363
f 2364 2363 2259
f 2365 2343 2342
f 2365 2344 2343
f 2364 2316 2363
f 2344 2365 2319
f 2319 2365 2398
f 2398 2399 2319
f 2348 2366 2346
f 2367 2319 2399
f 2366 2348 2424
f 2348 2347 2424
f 2402 2349 2368
f 2323 2403 2406
f 2407 2350 2268
f 2351 2323 2406
f 2324 2351 2481
f 2370 2293 2461
f 2481 2325 2324
f 2293 2483 2461
f 2294 2325 2352
f 2371 2483 2293
f 2294 2352 2327
f 2515 2483 2371
f 2301 2486 2328
f 2328 2486 2429
f 2486 2301 2373
f 2299 2430 2375
f 2432 2410 2374
f 2354 2374 2355
f 2237 2299 2375
f 2354 2355 2376
f 2302 2465 2356
f 2465 2302 2522
f 2379 2380 2244
f 2380 2357 2244
f 2411 2357 2380
f 2381 2357 2411
f 2381 2382 2304
f 2382 2383 2358
f 2358 2383 2359
f 2385 2334 2277
f 2277 2308 2385
f 2387 2307 2386
f 2441 2415 2336
f 2310 2441 2336
f 2337 2441 2310
f 2338 2361 2362
f 2338 2362 2341
f 2341 2362 2391
f 2341 2391 2342
f 2342 2391 2393
f 2392 2389 2501
f 2342 2393 2394
f 2365 2342 2394
f 2365 2394 2396
f 2396 2395 2365
f 2316 2469 2363
f 2395 2398 2365
f 2316 2345 2397
f 2397 2345 2452
f 2452 2345 2346
f 2346 2366 2423
f 2423 2452 2346
f 2367 2399 2425
f 2425 2400 2367
f 2347 2400 2401
f 2347 2401 2424
f 2455 2424 2401
f 2369 2368 2349
f 2369 2405 2368
f 2369 2428 2405
f 2369 2350 2428
f 2350 2459 2428
f 2407 2459 2350
f 2351 2406 2481
f 2352 2325 2408
f 2352 2484 2327
f 2371 2353 2515
f 2327 2484 2552
f 2409 2327 2552
f 2329 2372 2353
f 2410 2518 2373
f 2431 2433 2375
f 2375 2433 2237
f 2376 2356 2464
f 2433 2377 2237
f 2356 2465 2464
f 2434 2379 2377
f 2377 2379 2237
f 2382 2381 2411
f 2334 2385 2412
f 2384 2359 2414
f 2359 2383 2414
f 2307 2384 2439
f 2439 2384 2414
f 2307 2439 2386
f 2385 2308 2415
f 2337 2360 2417
f 2360 2499 2417
f 2388 2362 2361
f 2360 2390 2499
f 2499 2390 2500
f 2444 2391 2362
f 2390 2389 2500
f 2500 2389 2443
f 2389 2392 2443
f 2444 2393 2391
f 2392 2501 2502
f 2447 2394 2393
f 2419 2396 2394
f 2420 2396 2419
f 2420 2395 2396
f 2469 2316 2471
f 2471 2316 2397
f 2449 2398 2395
f 2422 2399 2398
f 2422 2425 2399
f 2366 2424 2423
f 2401 2400 2426
f 2426 2400 2425
f 2427 2401 2426
f 2455 2401 2427
f 2404 2513 2403
f 2513 2404 2478
f 2402 2478 2404
f 2402 2368 2478
f 2368 2405 2478
f 2403 2513 2406
f 2407 2370 2461
f 2325 2481 2408
f 2352 2408 2484
f 2353 2372 2515
f 2409 2552 2462
f 2462 2430 2409
f 2372 2329 2429
f 2518 2517 2373
f 2375 2430 2463
f 2431 2463 2488
f 2375 2463 2431
f 2410 2432 2518
f 2374 2354 2432
f 2431 2489 2433
f 2354 2376 2464
f 2380 2379 2434
f 2466 2411 2380
f 2378 2334 2412
f 2467 2414 2383
f 2412 2385 2413
f 2413 2385 2493
f 2439 2414 2467
f 2385 2415 2493
f 2493 2415 2441
f 2416 2387 2561
f 2337 2417 2441
f 2499 2529 2417
f 2388 2361 2442
f 2388 2442 2362
f 2362 2442 2418
f 2444 2362 2418
f 2443 2392 2445
f 2392 2502 2445
f 2447 2393 2444
f 2419 2394 2447
f 2501 2363 2421
f 2363 2469 2421
f 2395 2420 2448
f 2448 2449 2395
f 2397 2452 2450
f 2449 2451 2398
f 2451 2422 2398
f 2453 2422 2451
f 2454 2423 2424
f 2454 2452 2423
f 2425 2422 2453
f 2424 2455 2454
f 2457 2425 2456
f 2457 2426 2425
f 2458 2427 2426
f 2458 2426 2457
f 2478 2405 2479
f 2428 2460 2405
f 2405 2460 2479
f 2481 2406 2513
f 2428 2459 2460
f 2407 2461 2459
f 2483 2482 2461
f 2484 2408 2606
f 2553 2515 2372
f 2429 2553 2372
f 2430 2462 2463
f 2486 2373 2517
f 2435 2434 2377
f 2435 2490 2434
f 2490 2380 2434
f 2380 2490 2466
f 2382 2411 2438
f 2438 2411 2466
f 2438 2383 2382
f 2437 2412 2413
f 2437 2413 2493
f 2494 2467 2438
f 2438 2467 2383
f 2439 2467 2468
f 2439 2468 2386
f 2440 2386 2468
f 2386 2440 2387
f 2493 2441 2497
f 2498 2497 2417
f 2417 2497 2441
f 2417 2529 2498
f 2361 2416 2442
f 2416 2561 2442
f 2530 2529 2499
f 2562 2418 2442
f 2444 2418 2533
f 2447 2444 2446
f 2447 2446 2565
f 2419 2447 2565
f 2419 2565 2470
f 2420 2419 2470
f 2421 2469 2503
f 2470 2504 2420
f 2504 2472 2448
f 2504 2448 2420
f 2472 2449 2448
f 2473 2397 2450
f 2449 2472 2508
f 2449 2508 2451
f 2453 2451 2508
f 2450 2452 2537
f 2454 2537 2452
f 2455 2474 2454
f 2456 2425 2453
f 2474 2455 2475
f 2455 2427 2475
f 2475 2427 2476
f 2476 2427 2458
f 2513 2480 2481
f 2549 2479 2460
f 2575 2460 2459
f 2461 2575 2459
f 2461 2482 2575
f 2429 2486 2553
f 2518 2432 2555
f 2555 2432 2520
f 2520 2432 2354
f 2520 2354 2464
f 2377 2433 2435
f 2378 2412 2523
f 2523 2412 2437
f 2491 2438 2466
f 2492 2438 2491
f 2438 2492 2494
f 2495 2467 2494
f 2495 2468 2467
f 2495 2496 2468
f 2440 2468 2496
f 2418 2562 2533
f 2443 2445 2534
f 2500 2443 2534
f 2533 2446 2444
f 2501 2421 2503
f 2469 2471 2503
f 2473 2471 2397
f 2504 2505 2472
f 2472 2505 2508
f 2456 2453 2508
f 2474 2537 2454
f 2457 2456 2543
f 2543 2456 2540
f 2541 2475 2476
f 2541 2509 2475
f 2474 2475 2509
f 2510 2457 2543
f 2458 2457 2476
f 2476 2457 2510
f 2513 2478 2477
f 2477 2478 2511
f 2478 2479 2511
f 2513 2512 2480
f 2480 2512 2550
f 2481 2480 2602
f 2576 2575 2482
f 2481 2602 2408
f 2482 2483 2576
f 2551 2484 2606
f 2484 2551 2552
f 2688 2515 2485
f 2515 2553 2485
f 2463 2462 2487
f 2462 2554 2487
f 2463 2487 2488
f 2465 2520 2464
f 2581 2465 2522
f 2332 2608 2522
f 2608 2332 2436
f 2378 2523 2436
f 2490 2435 2524
f 2490 2524 2466
f 2491 2466 2524
f 2811 2437 2526
f 2437 2493 2526
f 2492 2491 2558
f 2492 2558 2494
f 2558 2495 2494
f 2496 2495 2559
f 2526 2493 2497
f 2387 2440 2561
f 2498 2560 2497
f 2498 2529 2560
f 2499 2532 2530
f 2499 2500 2532
f 2532 2500 2534
f 2533 2535 2446
f 2445 2502 2707
f 2501 2503 2502
f 2564 2470 2565
f 2564 2504 2470
f 2504 2536 2505
f 2473 2594 2471
f 2473 2450 2594
f 2450 2506 2594
f 2507 2508 2505
f 2506 2450 2537
f 2538 2508 2507
f 2538 2539 2508
f 2539 2456 2508
f 2597 2537 2474
f 2539 2540 2456
f 2474 2509 2597
f 2544 2541 2476
f 2544 2510 2543
f 2476 2510 2544
f 2547 2512 2548
f 2512 2513 2548
f 2477 2548 2513
f 2477 2511 2548
f 2479 2514 2511
f 2511 2514 2548
f 2479 2549 2514
f 2408 2602 2649
f 2577 2576 2483
f 2408 2649 2606
f 2485 2516 2688
f 2486 2655 2553
f 2487 2519 2488
f 2517 2518 2579
f 2518 2555 2579
f 2488 2519 2521
f 2431 2488 2521
f 2431 2521 2489
f 2607 2520 2465
f 2607 2465 2581
f 2695 2581 2522
f 2695 2522 2608
f 2433 2489 2557
f 2582 2608 2436
f 2435 2433 2557
f 2582 2436 2523
f 2524 2435 2557
f 2557 2583 2524
f 2610 2491 2524
f 2811 2526 2584
f 2585 2491 2610
f 2584 2526 2525
f 2558 2491 2585
f 2525 2526 2527
f 2525 2527 2586
f 2495 2558 2559
f 2526 2497 2527
f 2496 2559 2618
f 2527 2587 2586
f 2527 2497 2560
f 2527 2560 2587
f 2440 2496 2561
f 2529 2590 2560
f 2590 2529 2528
f 2529 2530 2528
f 2532 2528 2530
f 2533 2562 2531
f 2528 2532 2534
f 2535 2533 2637
f 2533 2531 2637
f 2637 2563 2535
f 2535 2592 2446
f 2592 2565 2446
f 2504 2564 2536
f 2502 2503 2593
f 2503 2471 2593
f 2567 2505 2536
f 2471 2594 2624
f 2505 2567 2569
f 2594 2506 2568
f 2505 2569 2507
f 2506 2537 2568
f 2568 2537 2595
f 2538 2507 2569
f 2542 2539 2538
f 2595 2537 2597
f 2539 2542 2540
f 2543 2540 2545
f 2545 2540 2542
f 2544 2543 2546
f 2546 2543 2545
f 2541 2544 2546
f 2547 2548 2572
f 2548 2514 2572
f 2512 2547 2550
f 2514 2549 2572
f 2549 2460 2574
f 2460 2603 2574
f 2550 2602 2480
f 2460 2575 2603
f 2576 2631 2575
f 2606 2649 2604
f 2578 2577 2483
f 2515 2578 2483
f 2485 2553 2655
f 2487 2554 2690
f 2655 2486 2517
f 2690 2519 2487
f 2519 2690 2656
f 2658 2579 2555
f 2580 2658 2555
f 2521 2519 2656
f 2555 2520 2580
f 2556 2521 2656
f 2580 2520 2659
f 2520 2607 2659
f 2521 2556 2489
f 2489 2556 2557
f 2693 2609 2556
f 2556 2609 2557
f 2583 2557 2609
f 2583 2610 2524
f 2585 2610 2612
f 2558 2585 2613
f 2558 2613 2559
f 2613 2614 2559
f 2617 2559 2614
f 2618 2559 2617
f 2587 2560 2619
f 2619 2560 2589
f 2590 2589 2560
f 2590 2528 2591
f 2528 2534 2591
f 2534 2445 2622
f 2534 2622 2591
f 2563 2592 2535
f 2639 2565 2592
f 2639 2564 2565
f 2639 2566 2564
f 2566 2536 2564
f 2471 2624 2593
f 2566 2567 2536
f 2626 2570 2569
f 2570 2538 2569
f 2570 2628 2538
f 2628 2542 2538
f 2595 2597 2627
f 2628 2642 2542
f 2509 2629 2597
f 2629 2509 2541
f 2642 2630 2542
f 2571 2542 2630
f 2571 2545 2542
f 2598 2545 2571
f 2546 2545 2598
f 2546 2598 2541
f 2599 2547 2600
f 2547 2572 2600
f 2550 2547 2573
f 2573 2547 2599
f 2601 2600 2572
f 2549 2601 2572
f 2549 2574 2601
f 2550 2573 2686
f 2685 2601 2574
f 2603 2685 2574
f 2602 2550 2686
f 2575 2631 2603
f 2576 2577 2605
f 2688 2578 2515
f 2485 2689 2516
f 2485 2655 2689
f 2655 2517 2632
f 2517 2579 2658
f 2556 2736 2693
f 2556 2656 2736
f 2660 2607 2581
f 2693 2699 2609
f 2633 2583 2609
f 2583 2633 2611
f 2583 2611 2610
f 2525 2737 2584
f 2586 2737 2525
f 2615 2585 2612
f 2615 2613 2585
f 2634 2586 2616
f 2634 2616 2739
f 2586 2587 2616
f 2616 2587 2588
f 2588 2587 2619
f 2620 2619 2589
f 2589 2621 2620
f 2621 2589 2590
f 2621 2590 2591
f 2622 2621 2591
f 2622 2445 2707
f 2502 2593 2671
f 2624 2594 2674
f 2567 2710 2569
f 2569 2710 2626
f 2594 2568 2673
f 2568 2595 2673
f 2596 2570 2626
f 2595 2627 2673
f 2570 2596 2628
f 2643 2597 2629
f 2643 2627 2597
f 2643 2541 2598
f 2643 2629 2541
f 2646 2643 2598
f 2571 2630 2645
f 2598 2571 2645
f 2598 2645 2646
f 2647 2573 2599
f 2647 2599 2648
f 2599 2600 2648
f 2601 2648 2600
f 2649 2602 2686
f 2605 2631 2576
f 2604 2649 2650
f 2606 2604 2730
f 2730 2604 2650
f 2651 2605 2577
f 2578 2651 2577
f 2651 2578 2652
f 2606 2730 2551
f 2551 2730 2654
f 2552 2551 2654
f 2552 2654 2653
f 2552 2653 2462
f 2656 2690 2657
f 2632 2517 2658
f 2580 2880 2658
f 2880 2580 2659
f 2736 2656 2735
f 2582 2696 2608
f 2582 2523 2810
f 2437 2810 2523
f 2812 2810 2437
f 2737 2811 2584
f 2610 2611 2612
f 2737 2586 2661
f 2586 2634 2661
f 2614 2613 2615
f 2614 2615 2617
f 2635 2616 2588
f 2588 2619 2635
f 2635 2619 2667
f 2561 2496 2618
f 2666 2619 2620
f 2666 2620 2668
f 2562 2442 2561
f 2620 2621 2668
f 2562 2561 2531
f 2638 2668 2621
f 2622 2638 2621
f 2670 2638 2622
f 2637 2847 2563
f 2566 2639 2623
f 2567 2566 2710
f 2566 2623 2710
f 2671 2593 2625
f 2593 2624 2625
f 2624 2674 2625
f 2673 2674 2594
f 2672 2626 2710
f 2626 2672 2712
f 2596 2626 2640
f 2640 2626 2712
f 2673 2627 2641
f 2640 2675 2596
f 2627 2678 2641
f 2675 2628 2596
f 2678 2627 2643
f 2628 2675 2642
f 2645 2630 2681
f 2685 2648 2601
f 2798 2728 2631
f 2631 2728 2603
f 2729 2798 2631
f 2605 2729 2631
f 2688 2652 2578
f 2462 2653 2877
f 2462 2877 2554
f 2655 2632 2691
f 2691 2632 2692
f 2692 2632 2658
f 2762 2659 2607
f 2762 2607 2660
f 2695 2660 2581
f 2695 2608 2808
f 2696 2582 2810
f 2812 2437 2811
f 2633 2764 2611
f 2615 2612 2662
f 2615 2662 2663
f 2615 2663 2617
f 2663 2636 2617
f 2739 2616 2635
f 2664 2618 2636
f 2636 2618 2617
f 2635 2667 2665
f 2741 2618 2664
f 2561 2618 2741
f 2667 2619 2666
f 2637 2531 2847
f 2622 2707 2670
f 2563 2847 2708
f 2563 2708 2592
f 2592 2708 2773
f 2639 2592 2773
f 2773 2709 2639
f 2709 2623 2639
f 2675 2677 2642
f 2677 2716 2642
f 2716 2681 2642
f 2681 2630 2642
f 2645 2681 2644
f 2683 2643 2646
f 2682 2645 2644
f 2646 2645 2682
f 2683 2646 2682
f 2647 2648 2724
f 2685 2725 2648
f 2648 2725 2724
f 2685 2603 2726
f 2603 2728 2726
f 2649 2686 2650
f 2729 2605 2687
f 2605 2651 2687
f 2654 2730 2731
f 2688 2760 2652
f 2654 2731 2653
f 2803 2689 2655
f 2691 2803 2655
f 2656 2657 2735
f 2696 2808 2608
f 2693 2694 2699
f 2633 2609 2699
f 2764 2633 2699
f 2701 2611 2764
f 2737 2661 2700
f 2701 2612 2611
f 2701 2662 2612
f 2634 2702 2661
f 2738 2663 2662
f 2702 2634 2739
f 2636 2663 2738
f 2738 2664 2636
f 2739 2635 2665
f 2742 2665 2704
f 2665 2667 2704
f 2705 2666 2668
f 2705 2667 2666
f 2705 2704 2667
f 2668 2638 2705
f 2705 2638 2669
f 2531 2561 2743
f 2669 2638 2670
f 2707 2669 2670
f 2707 2502 2825
f 2825 2502 2671
f 2709 2745 2623
f 2745 2710 2623
f 2625 2674 2747
f 2672 2746 2712
f 2673 2747 2674
f 2747 2673 2711
f 2673 2641 2711
f 2641 2713 2711
f 2715 2640 2712
f 2640 2715 2675
f 2641 2678 2713
f 2677 2675 2716
f 2716 2675 2715
f 2678 2717 2713
f 2750 2714 2676
f 2676 2679 2750
f 2717 2678 2718
f 2678 2643 2718
f 2676 2714 2754
f 2679 2676 2753
f 2716 2680 2681
f 2683 2718 2643
f 2683 2722 2718
f 2644 2681 2721
f 2721 2681 2680
f 2682 2644 2721
f 2722 2682 2721
f 2722 2683 2682
f 2723 2684 2573
f 2573 2647 2723
f 2723 2647 2724
f 2725 2685 2726
f 2573 2684 2686
f 2686 2684 2727
f 2838 2686 2727
f 2686 2838 2650
f 2729 2687 2759
f 2687 2651 2652
f 2760 2688 2516
f 2689 2800 2516
f 2761 2691 2692
f 2692 2658 2804
f 2658 2880 2804
f 2805 2735 2657
f 2880 2659 2806
f 2659 2762 2806
f 2693 2736 2763
f 2695 2807 2660
f 2693 2763 2694
f 2807 2695 2808
f 2694 2697 2699
f 2697 2698 2699
f 2765 2701 2764
f 2813 2700 2661
f 2813 2661 2702
f 2662 2701 2767
f 2767 2701 2765
f 2767 2738 2662
f 2703 2664 2738
f 2739 2665 2740
f 2740 2665 2742
f 2664 2819 2741
f 2742 2704 2706
f 2704 2705 2706
f 2561 2741 2770
f 2743 2561 2770
f 2705 2669 2706
f 2669 2744 2706
f 2531 2743 2847
f 2669 2707 2772
f 2708 2847 2848
f 2672 2710 2746
f 2710 2745 2746
f 2625 2747 2671
f 2671 2747 2775
f 2781 2712 2746
f 2711 2713 2782
f 2749 2748 2750
f 2715 2712 2781
f 2714 2748 2784
f 2750 2748 2714
f 2782 2713 2717
f 2679 2751 2750
f 2714 2784 2719
f 2788 2717 2718
f 2714 2719 2754
f 2862 2676 2754
f 2862 2753 2676
f 2754 2719 2720
f 2757 2721 2680
f 2788 2718 2755
f 2755 2718 2722
f 2755 2721 2757
f 2722 2721 2755
f 2723 2724 2793
f 2758 2793 2724
f 2758 2724 2725
f 2728 2795 2726
f 2838 2727 2913
f 2798 2795 2728
f 2759 2798 2729
f 2650 2838 2796
f 2650 2796 2730
f 2730 2796 2951
f 2731 2730 2951
f 2732 2687 2652
f 2760 2839 2652
f 2652 2839 2732
f 2653 2731 3048
f 2653 3048 2877
f 2761 2803 2691
f 2657 2690 2733
f 2657 2733 2805
f 2735 2841 2734
f 2762 2660 2923
f 2736 2735 2734
f 2736 2734 2763
f 2763 2809 2694
f 2809 2697 2694
f 2697 2928 2698
f 2998 2737 2700
f 2813 2702 2814
f 2767 2768 2738
f 2702 2739 2814
f 2814 2739 2844
f 2738 2768 2703
f 2844 2739 2740
f 2769 2664 2703
f 2819 2664 2769
f 2740 2742 2817
f 2742 2706 2817
f 2819 2770 2741
f 2817 2706 2771
f 2706 2744 2771
f 2669 2772 2771
f 2744 2669 2771
f 2709 2773 2774
f 2774 2745 2709
f 2825 2671 2775
f 2745 2829 2746
f 2775 2747 2898
f 2829 2781 2746
f 2747 2711 2898
f 2779 2748 2777
f 2777 2748 2749
f 2898 2711 2782
f 2748 2779 2783
f 2751 2749 2750
f 2752 2715 2781
f 2783 2784 2748
f 2752 2716 2715
f 2679 2857 2751
f 2786 2716 2752
f 2860 2717 2788
f 2978 2679 2753
f 2786 2680 2716
f 2862 2754 2832
f 2833 2680 2786
f 2833 2756 2680
f 2756 2757 2680
f 2755 2789 2788
f 2790 2757 2756
f 2789 2757 2790
f 2755 2757 2789
f 2792 2723 2793
f 2723 2792 2684
f 2684 2792 2869
f 2758 2870 2793
f 2758 2725 2837
f 2837 2725 2726
f 2727 2684 2913
f 2684 2869 2913
f 2759 2797 2798
f 2759 2875 2797
f 2875 2759 2687
f 2951 2991 2731
f 2516 2799 2760
f 2799 2839 2760
f 2731 2991 3048
f 2516 2800 2799
f 2689 2801 2800
f 2801 2689 2803
f 2761 2802 2803
f 2761 2692 2804
f 2735 2805 2841
f 2840 2806 2762
f 2957 2734 2841
f 2734 2957 2763
f 2807 2923 2660
f 2957 2809 2763
f 2697 2809 2928
f 2737 2998 2811
f 2764 2699 2842
f 2764 2842 2765
f 2842 2766 2765
f 2766 2767 2765
f 2766 2843 2767
f 2768 2767 2843
f 2843 2703 2768
f 2769 2816 2819
f 2931 2740 2817
f 2817 2771 2818
f 2818 2771 2822
f 2770 2821 2743
f 2821 2847 2743
f 2823 2771 2772
f 2822 2771 2823
f 2772 2707 2849
f 2849 2707 2824
f 2848 2773 2708
f 2707 2825 2824
f 2848 2774 2773
f 2745 2774 2826
f 2826 2828 2745
f 2776 2827 2777
f 2828 2829 2745
f 2778 2775 2898
f 2779 2827 2853
f 2777 2827 2779
f 2829 2780 2781
f 2898 2782 2976
f 2831 2749 2751
f 2781 2780 2752
f 2717 2903 2782
f 2941 2784 2783
f 2752 2780 2785
f 2717 2860 2903
f 2784 2941 2719
f 2719 2941 2858
f 2679 2978 2857
f 2786 2752 2785
f 2833 2786 2785
f 2834 2860 2788
f 2720 2719 2787
f 2719 2858 2787
f 2720 2787 2754
f 2754 2787 2832
f 2866 2834 2788
f 2866 2788 2789
f 2865 2790 2756
f 2791 2790 2865
f 2789 2790 2791
f 2791 2866 2789
f 2869 2792 2870
f 2792 2793 2870
f 2870 2758 2837
f 2872 2837 2726
f 2726 2795 2872
f 2798 2794 2795
f 2798 2797 2794
f 2951 2796 2874
f 2918 2916 2797
f 2797 2875 2918
f 2875 2687 2919
f 2687 2732 2919
f 2921 2799 2800
f 2801 2803 2878
f 2802 2878 2803
f 2879 2802 2761
f 2761 2804 2879
f 2957 2841 2924
f 2955 2807 2925
f 2925 2807 2808
f 2925 2808 2696
f 2925 2696 2810
f 2812 2811 2958
f 2811 2998 2958
f 2960 2842 2698
f 2842 2699 2698
f 2998 2700 2883
f 2813 2883 2700
f 3000 2883 2813
f 2815 2766 2842
f 3000 2813 2814
f 2766 2815 2843
f 2961 2814 2844
f 2845 2703 2843
f 2769 2703 2845
f 2844 2740 2931
f 2816 2769 2845
f 2964 2931 2817
f 2964 2817 2818
f 2816 2820 2819
f 2820 2770 2819
f 2846 2770 2820
f 2770 2846 2821
f 2821 2846 2885
f 2821 2885 3175
f 2847 2821 3175
f 2847 3175 3103
f 2772 2849 2823
f 2849 2824 2850
f 2774 2848 2851
f 2824 2825 2850
f 2850 2825 2852
f 2852 2825 2895
f 2827 2935 2896
f 2935 2827 2892
f 2827 2776 2892
f 2825 2775 2895
f 2896 2853 2827
f 2776 2777 3022
f 2749 2830 2777
f 2777 2830 3022
f 2829 2828 2854
f 2779 2853 2899
f 2829 2854 2780
f 2780 2854 2855
f 2831 2751 2901
f 2976 2782 2903
f 2901 2751 2857
f 2906 2780 2855
f 2906 2785 2780
f 2856 2903 2860
f 2906 2859 2785
f 2753 2862 2982
f 2978 2753 2982
f 2859 2833 2785
f 2835 2832 2787
f 2861 2832 2835
f 2864 2833 2859
f 2864 2756 2833
f 2865 2756 2864
f 2867 2865 2836
f 2791 2865 2867
f 2866 2791 2867
f 2871 2870 2837
f 2872 2795 2873
f 2873 2795 2794
f 2838 2913 2796
f 2797 2916 2794
f 2732 2839 2919
f 2920 2919 2839
f 2799 2920 2839
f 2920 2799 2921
f 2801 2876 2800
f 2878 2876 2801
f 2804 2880 2954
f 2880 2806 2922
f 2841 2805 2881
f 2806 2840 2922
f 2807 2955 2923
f 2960 2929 2842
f 2929 2815 2842
f 3000 2814 3093
f 2814 2961 3093
f 2961 2844 2962
f 2815 2845 2843
f 2962 2844 2931
f 2815 2884 2845
f 2816 2845 2932
f 2816 2932 2820
f 2818 2822 2965
f 2822 2888 2965
f 2888 2822 2886
f 2822 2823 2886
f 2848 2847 3103
f 2886 2823 2849
f 2886 2849 2889
f 2889 2849 2850
f 2890 2851 2848
f 2774 2851 2893
f 2852 2895 2972
f 2893 2826 2774
f 2893 2828 2826
f 2896 2897 2853
f 3019 2776 3022
f 2895 2775 2938
f 2775 2778 2938
f 2974 3022 2830
f 2897 2975 2853
f 2853 2975 2899
f 2749 2974 2830
f 2749 2831 2974
f 2783 2779 2941
f 2779 2899 2941
f 2977 2901 2857
f 2855 2902 2906
f 2855 2900 2902
f 2942 2858 2941
f 2860 2904 2856
f 2862 3070 2982
f 2863 2859 2906
f 2834 2904 2860
f 2942 2907 2858
f 2858 2907 2787
f 3070 2862 2861
f 2862 2832 2861
f 2835 2787 2907
f 2859 2863 2864
f 2866 2947 2834
f 2834 2947 2904
f 2864 2863 2948
f 2865 2864 2909
f 2909 2864 2948
f 2909 2836 2865
f 2911 2836 2909
f 2867 2836 2911
f 2911 2866 2867
f 2869 2870 2868
f 2868 2870 2871
f 2913 2869 2868
f 2871 2837 2914
f 2837 2872 2914
f 2873 2794 3043
f 3043 2794 2917
f 2916 2917 2794
f 2690 2554 3290
f 2802 2879 2992
f 2690 3290 2733
f 2879 2804 2954
f 2922 2954 2880
f 2841 2881 2924
f 2840 2762 2923
f 2925 2926 2955
f 2809 2957 2882
f 2995 2925 2927
f 2928 2809 2882
f 2925 2810 2927
f 2810 2812 2927
f 2698 2928 2960
f 2929 2930 2815
f 2884 2815 3002
f 2964 3006 2931
f 2884 2963 2932
f 2884 2932 2845
f 3005 2964 2818
f 2966 2820 2932
f 2846 2820 2967
f 2967 2820 2966
f 2967 2885 2846
f 3175 2885 2969
f 2885 2967 2969
f 2965 2888 3010
f 2888 3057 3010
f 2888 2886 2887
f 2970 3057 2888
f 2970 2888 2887
f 2886 2889 2887
f 2889 2850 2891
f 2935 2892 2894
f 2890 2893 2851
f 2850 2852 2972
f 2776 2894 2892
f 3019 2894 2776
f 2896 2935 2937
f 2828 2893 2936
f 2896 2937 2897
f 2854 2828 2936
f 2854 2936 2940
f 2898 2938 2778
f 2855 2854 2940
f 2938 2898 3025
f 2898 2976 3025
f 2831 3111 2974
f 2855 2940 2900
f 2900 2943 2902
f 2977 2857 3066
f 2904 2980 2856
f 2978 3066 2857
f 2943 2906 2902
f 2980 2904 2905
f 2863 2906 2944
f 2944 2906 2943
f 2907 2942 2945
f 3119 2861 2835
f 2904 2908 2905
f 2944 2986 2948
f 2944 2948 2863
f 2908 2904 2947
f 2949 2909 2948
f 2912 2909 2949
f 2911 2909 2910
f 2910 2909 2912
f 2911 2947 2866
f 2911 2910 2947
f 2868 2988 2913
f 2988 2868 2914
f 2868 2871 2914
f 2796 2913 2915
f 2874 2796 3079
f 2918 2950 2916
f 2918 2875 2950
f 2874 3079 2951
f 3045 2950 2875
f 2919 2952 2875
f 2875 2952 3045
f 2919 2920 2952
f 2920 2921 3081
f 2800 3081 2921
f 2877 3047 3083
f 2554 2877 3083
f 2554 3083 3290
f 2879 3049 2992
f 2879 2954 3049
f 2805 2733 2953
f 2881 2805 2953
f 2994 2922 2840
f 2840 3088 2994
f 2840 2923 3088
f 3163 2924 2881
f 3088 2923 2955
f 2957 2924 2956
f 2925 2995 2926
f 2812 3092 2927
f 2998 2883 2999
f 2883 3000 2999
f 2930 3002 2815
f 3004 2962 2931
f 3004 2931 3006
f 2884 3002 2963
f 2933 2932 2963
f 2933 2966 2932
f 3005 2818 2965
f 2933 3007 2966
f 3056 2965 3010
f 2971 2887 2889
f 3011 2887 2971
f 2970 2887 3011
f 2890 2848 3103
f 2889 2891 2971
f 2890 3103 3060
f 2934 2935 3018
f 2935 2894 3018
f 2894 3019 3018
f 2890 3060 2893
f 2893 3060 3062
f 2850 2972 2891
f 2935 2934 2937
f 3062 3063 2893
f 3063 2936 2893
f 2895 3020 2972
f 2897 2937 2973
f 2895 2938 3020
f 3020 2938 2939
f 2938 3025 2939
f 2899 2975 3113
f 3111 2831 3027
f 2831 2901 3027
f 2941 2899 3113
f 2901 2977 3027
f 2903 2856 2980
f 2942 2941 2981
f 2941 3113 2981
f 2980 2905 3114
f 2979 2984 2943
f 2984 2944 2943
f 2908 3114 2905
f 2907 2945 2835
f 3032 2835 2945
f 3119 2835 3032
f 2985 2944 2984
f 2908 2946 3114
f 2985 2986 2944
f 2986 3034 2948
f 2946 2908 2947
f 2948 3034 3035
f 2949 2948 3035
f 3039 2946 2947
f 2910 2912 2949
f 2949 3039 2910
f 3039 2947 2910
f 2988 2914 3041
f 3041 2914 2872
f 2913 2988 2915
f 3078 2917 2916
f 2916 2950 3078
f 2951 3079 2991
f 2920 3080 2952
f 3080 2920 3081
f 2877 3048 3047
f 2876 3081 2800
f 2802 3085 2878
f 3085 2802 2992
f 2733 3290 3126
f 2733 3126 2953
f 3086 3049 2954
f 2954 2922 3086
f 2881 2953 3292
f 2953 3126 3292
f 2881 3292 3163
f 3051 2955 2926
f 3051 2926 2995
f 2882 2957 2956
f 3092 2995 2927
f 2996 2882 2956
f 3092 2812 2997
f 3209 3132 2996
f 2997 2812 2958
f 2882 2996 2928
f 2996 3132 2928
f 2928 3132 2960
f 2959 2998 2999
f 3001 2960 3132
f 2960 3001 2929
f 2929 3001 2930
f 2961 3094 3093
f 3094 2961 2962
f 3004 3053 2962
f 2963 3002 3055
f 3006 2964 3005
f 3056 3005 2965
f 2967 2966 2968
f 2968 2966 3007
f 2968 2969 2967
f 3057 2970 3058
f 3058 2970 3011
f 3012 2971 2891
f 3011 2971 3012
f 3012 2891 3017
f 2973 3016 3015
f 3016 2973 2934
f 3016 2934 3018
f 2891 2972 3017
f 2934 2973 2937
f 3020 3017 2972
f 2936 3063 3023
f 3022 2974 3107
f 2940 2936 3023
f 3024 3020 2939
f 2897 2973 3026
f 2940 3023 3112
f 2975 2897 3026
f 2974 3111 3107
f 2900 2940 3112
f 3025 2976 3144
f 3026 3110 2975
f 3110 3113 2975
f 2900 3112 2943
f 2903 3029 2976
f 2976 3029 3144
f 2977 3065 3027
f 3029 2903 2980
f 3065 2977 3066
f 2979 2943 3028
f 3113 3118 2981
f 2980 3114 3068
f 3150 2942 2981
f 3069 2982 3070
f 3069 2978 2982
f 2979 3030 2984
f 2984 3030 2985
f 2942 3150 2945
f 2983 3114 2946
f 3034 2986 2985
f 3036 2983 2946
f 3036 2946 3039
f 2987 2949 3035
f 3037 2949 2987
f 3039 2949 3037
f 2988 3041 2989
f 2872 2873 3041
f 2988 2989 2915
f 3043 3041 2873
f 3043 2990 3075
f 2990 3044 3075
f 3043 2917 2990
f 2990 2917 3044
f 2796 2915 3077
f 2796 3077 3079
f 2950 3124 3078
f 2991 3079 3198
f 2950 3045 3124
f 3080 3081 3046
f 3048 2991 3198
f 2876 3082 3081
f 3082 2876 3203
f 2876 2878 3203
f 2878 3085 3203
f 3127 2994 3088
f 2996 3167 3209
f 2996 2956 3167
f 3166 2997 2958
f 3166 2958 2998
f 3166 2998 2959
f 3168 2959 2999
f 3168 2999 3000
f 3168 3000 3093
f 3052 2930 3001
f 3054 2930 3052
f 2930 3054 3002
f 3053 3094 2962
f 3054 3003 3002
f 3053 3004 3097
f 3004 3006 3097
f 3212 3055 3003
f 3003 3055 3002
f 3097 3006 3210
f 3006 3005 3210
f 3210 3005 3056
f 3055 2933 2963
f 3055 3007 2933
f 3055 3100 3007
f 3100 3135 3007
f 3056 3010 3099
f 3008 3007 3135
f 2968 3007 3008
f 3099 3010 3009
f 3057 3009 3010
f 3058 3011 3014
f 3014 3013 3058
f 3014 3011 3012
f 3139 3013 3014
f 3016 3014 3015
f 3014 3012 3015
f 3139 3014 3016
f 3015 3012 3017
f 3016 3018 3139
f 3064 3015 3021
f 3015 3017 3021
f 2973 3015 3064
f 3018 3061 3059
f 3019 3061 3018
f 3061 3019 3022
f 3267 3023 3063
f 3017 3020 3021
f 3179 3112 3023
f 3025 3024 2939
f 3024 3025 3144
f 3028 2943 3112
f 3028 3067 2979
f 2979 3067 3030
f 3029 2980 3068
f 3069 3066 2978
f 3118 3150 2981
f 3117 2985 3030
f 2861 3119 3031
f 3070 2861 3031
f 3033 2985 3117
f 3193 3032 2945
f 3150 3193 2945
f 3033 3034 2985
f 3036 3073 2983
f 2983 3073 3072
f 3033 3151 3034
f 3074 3034 3151
f 3034 3074 3035
f 2987 3035 3074
f 3038 3036 3039
f 3040 3037 2987
f 3039 3037 3040
f 3039 3040 3038
f 2989 3042 2915
f 2989 3041 3042
f 3042 3041 3075
f 3043 3075 3041
f 3044 2917 3076
f 2917 3078 3076
f 3045 2952 3161
f 2952 3080 3161
f 3198 3047 3048
f 3086 2922 3087
f 3126 2993 3292
f 2994 3087 2922
f 2956 2924 3050
f 2924 3163 3050
f 3088 2955 3089
f 2956 3050 3129
f 3089 2955 3090
f 3051 3090 2955
f 3091 3051 2995
f 3167 2956 3129
f 3091 2995 3092
f 3166 2959 3207
f 2959 3168 3207
f 3130 3168 3093
f 3132 3052 3001
f 3052 3170 3054
f 3170 3003 3054
f 3096 3053 3097
f 3210 3056 3099
f 3136 3008 3135
f 3136 2968 3008
f 3136 3102 2968
f 3102 2969 2968
f 3057 3137 3009
f 3137 3057 3058
f 2969 3102 3101
f 3175 2969 3101
f 3018 3176 3139
f 3018 3059 3176
f 3104 3062 3060
f 3140 3176 3059
f 3061 3140 3059
f 3104 3063 3062
f 3022 3140 3061
f 3105 3020 3024
f 3021 3020 3105
f 3064 3021 3106
f 3106 3021 3105
f 3109 3064 3106
f 3109 2973 3064
f 3140 3022 3107
f 3109 3026 2973
f 3023 3267 3179
f 3107 3111 3219
f 3024 3144 3178
f 3028 3112 3067
f 3065 3066 3187
f 3117 3030 3067
f 3029 3068 3147
f 3066 3069 3187
f 3068 3114 3147
f 3118 3113 3148
f 3114 2983 3186
f 3115 3031 3119
f 3115 3070 3031
f 3187 3069 3070
f 3072 3186 2983
f 3118 3071 3150
f 3186 3072 3191
f 3191 3072 3073
f 3038 3120 3036
f 3036 3120 3073
f 3121 3040 2987
f 3038 3155 3120
f 3155 3038 3121
f 3038 3040 3121
f 3042 3122 2915
f 3075 3044 3158
f 2915 3122 3077
f 3078 3123 3076
f 3076 3123 3044
f 3078 3124 3123
f 3079 3077 3198
f 3124 3045 3161
f 3080 3125 3161
f 3125 3080 3200
f 3080 3046 3200
f 3201 3200 3046
f 3046 3239 3201
f 3081 3239 3046
f 3084 3239 3082
f 3082 3239 3081
f 3203 3084 3082
f 3162 2992 3049
f 3086 3162 3049
f 3086 3087 3162
f 2994 3127 3087
f 3127 3088 3245
f 3245 3088 3089
f 3163 3205 3050
f 3089 3090 3164
f 3164 3090 3165
f 3371 3165 3051
f 3165 3090 3051
f 3051 3091 3371
f 3091 3092 3206
f 3092 2997 3206
f 2997 3166 3206
f 3133 3130 3093
f 3133 3093 3094
f 3133 3094 3053
f 3095 3133 3053
f 3095 3053 3096
f 3003 3170 3171
f 3096 3097 3098
f 3098 3097 3210
f 3212 3003 3171
f 3055 3212 3172
f 3055 3172 3100
f 3099 3009 3213
f 3213 3009 3137
f 3136 3135 3173
f 3258 3101 3102
f 3013 3174 3058
f 3058 3174 3137
f 3060 3103 3104
f 3063 3104 3313
f 3063 3313 3267
f 3219 3140 3107
f 3024 3108 3105
f 3142 3106 3108
f 3106 3105 3108
f 3109 3106 3142
f 3108 3024 3178
f 3111 3271 3219
f 3222 3112 3179
f 3109 3110 3026
f 3143 3111 3027
f 3222 3067 3112
f 3143 3027 3065
f 3187 3143 3065
f 3110 3182 3113
f 3113 3182 3148
f 3146 3117 3067
f 3117 3146 3116
f 3147 3114 3186
f 3118 3148 3189
f 3070 3115 3275
f 3187 3070 3275
f 3117 3116 3033
f 3071 3118 3190
f 3118 3189 3190
f 3032 3193 3226
f 3119 3032 3226
f 3115 3119 3226
f 3073 3152 3191
f 3152 3073 3120
f 3074 3151 3195
f 2987 3074 3153
f 3120 3155 3152
f 3121 2987 3153
f 3155 3121 3156
f 3042 3075 3122
f 3122 3075 3158
f 3044 3160 3158
f 3158 3160 3235
f 3197 3077 3122
f 3197 3122 3159
f 3077 3197 3198
f 3123 3124 3237
f 3047 3202 3288
f 3289 3047 3288
f 3047 3289 3083
f 2992 3240 3085
f 3240 2992 3162
f 3241 3162 3087
f 3204 3241 3087
f 3087 3127 3204
f 3128 3050 3205
f 3050 3128 3129
f 3128 3248 3129
f 3248 3167 3129
f 3168 3208 3207
f 3209 3131 3132
f 3131 3052 3132
f 3131 3170 3052
f 3095 3096 3134
f 3134 3096 3098
f 3169 3171 3170
f 3210 3099 3211
f 3211 3099 3213
f 3172 3215 3100
f 3215 3135 3100
f 3215 3216 3135
f 3216 3173 3135
f 3258 3102 3136
f 3013 3138 3174
f 3104 3103 3218
f 3140 3177 3176
f 3104 3218 3313
f 3140 3220 3177
f 3219 3220 3140
f 3142 3108 3141
f 3108 3178 3141
f 3141 3178 3180
f 3142 3181 3109
f 3144 3273 3178
f 3181 3110 3109
f 3067 3222 3145
f 3110 3181 3182
f 3146 3067 3145
f 3144 3029 3274
f 3029 3147 3274
f 3182 3223 3148
f 3145 3184 3146
f 3184 3116 3146
f 3189 3148 3223
f 3184 3185 3116
f 3147 3186 3224
f 3149 3115 3226
f 3185 3033 3116
f 3071 3190 3150
f 3033 3195 3151
f 3033 3185 3195
f 3231 3230 3152
f 3155 3231 3152
f 3074 3195 3232
f 3153 3074 3232
f 3121 3153 3154
f 3154 3153 3196
f 3154 3156 3121
f 3234 3155 3156
f 3231 3155 3234
f 3154 3234 3156
f 3159 3122 3157
f 3122 3158 3157
f 3235 3157 3158
f 3044 3236 3160
f 3044 3123 3236
f 3237 3236 3123
f 3124 3161 3283
f 3047 3198 3202
f 3161 3125 3283
f 3083 3289 3405
f 3338 3203 3085
f 3083 3405 3290
f 3240 3338 3085
f 3292 3244 3163
f 3204 3127 3245
f 3163 3244 3205
f 3128 3205 3246
f 3164 3165 3294
f 3128 3246 3248
f 3294 3165 3371
f 3249 3206 3166
f 3167 3248 3250
f 3207 3249 3166
f 3209 3167 3250
f 3208 3168 3296
f 3168 3130 3296
f 3130 3133 3296
f 3131 3169 3170
f 3169 3131 3253
f 3169 3253 3171
f 3171 3253 3307
f 3212 3171 3307
f 3256 3172 3212
f 3256 3215 3172
f 3136 3173 3258
f 3213 3137 3260
f 3137 3174 3260
f 3138 3260 3174
f 3258 3350 3261
f 3262 3260 3138
f 3138 3310 3262
f 3013 3310 3138
f 3101 3258 3261
f 3310 3013 3139
f 3101 3261 3175
f 3176 3310 3139
f 3176 3264 3310
f 3103 3175 3218
f 3266 3264 3177
f 3177 3264 3176
f 3218 3312 3313
f 3179 3267 3268
f 3221 3141 3180
f 3142 3141 3181
f 3181 3141 3221
f 3179 3268 3222
f 3178 3273 3180
f 3351 3145 3222
f 3143 3187 3183
f 3273 3144 3274
f 3147 3430 3274
f 3223 3182 3320
f 3430 3147 3224
f 3185 3184 3194
f 3224 3186 3192
f 3186 3191 3192
f 3223 3188 3189
f 3189 3188 3190
f 3149 3275 3115
f 3191 3152 3192
f 3194 3228 3185
f 3324 3190 3188
f 3152 3230 3322
f 3229 3195 3228
f 3228 3195 3185
f 3229 3328 3195
f 3328 3232 3195
f 3153 3232 3196
f 3233 3154 3196
f 3234 3154 3233
f 3159 3157 3280
f 3280 3157 3235
f 3235 3160 3335
f 3160 3366 3335
f 3159 3280 3197
f 3197 3280 3281
f 3160 3236 3366
f 3198 3197 3199
f 3197 3281 3199
f 3237 3124 3283
f 3198 3199 3202
f 3202 3199 3287
f 3125 3286 3283
f 3125 3200 3286
f 3238 3286 3200
f 3200 3201 3238
f 3288 3202 3287
f 3203 3339 3084
f 3339 3203 3338
f 3126 3290 3368
f 3496 3240 3162
f 3126 3368 2993
f 2993 3368 3559
f 3291 3496 3162
f 3291 3162 3241
f 3204 3242 3241
f 3164 3245 3089
f 3294 3245 3164
f 3294 3341 3245
f 3091 3247 3371
f 3091 3206 3247
f 3209 3250 3251
f 3133 3297 3296
f 3297 3133 3095
f 3134 3300 3095
f 3252 3253 3131
f 3134 3098 3254
f 3254 3098 3211
f 3098 3210 3211
f 3212 3307 3256
f 3305 3211 3213
f 3305 3213 3214
f 3215 3256 3308
f 3216 3215 3308
f 3214 3213 3259
f 3213 3260 3259
f 3173 3216 3348
f 3217 3173 3348
f 3258 3173 3217
f 3310 3264 3263
f 3267 3313 3503
f 3220 3219 3271
f 3221 3180 3270
f 3180 3273 3270
f 3221 3317 3181
f 3143 3271 3111
f 3317 3182 3181
f 3317 3318 3182
f 3184 3145 3352
f 3145 3351 3352
f 3318 3320 3182
f 3184 3352 3194
f 3276 3183 3187
f 3275 3276 3187
f 3193 3225 3226
f 3192 3152 3322
f 3190 3227 3150
f 3225 3193 3227
f 3193 3150 3227
f 3277 3228 3194
f 3324 3227 3190
f 3228 3277 3229
f 3231 3279 3230
f 3329 3232 3328
f 3329 3196 3232
f 3234 3279 3231
f 3331 3196 3329
f 3233 3196 3331
f 3279 3234 3330
f 3234 3233 3330
f 3334 3282 3280
f 3280 3235 3335
f 3282 3281 3280
f 3199 3281 3336
f 3336 3281 3282
f 3237 3285 3236
f 3285 3237 3283
f 3199 3336 3287
f 3238 3201 3337
f 3201 3239 3337
f 3084 3404 3239
f 3404 3337 3239
f 3339 3404 3084
f 3240 3496 3369
f 3454 3291 3241
f 3454 3241 3242
f 3340 3242 3204
f 3243 3340 3204
f 3205 3244 3293
f 3204 3245 3243
f 3245 3341 3243
f 3205 3293 3246
f 3246 3293 3564
f 3246 3373 3248
f 3247 3206 3343
f 3343 3206 3374
f 3206 3249 3374
f 3250 3248 3344
f 3374 3249 3207
f 3295 3207 3208
f 3296 3295 3208
f 3296 3297 3376
f 3131 3209 3299
f 3300 3134 3254
f 3131 3299 3252
f 3303 3253 3252
f 3254 3211 3302
f 3302 3211 3305
f 3303 3307 3253
f 3256 3307 3306
f 3305 3214 3255
f 3306 3308 3256
f 3255 3214 3257
f 3306 3378 3308
f 3214 3259 3257
f 3216 3308 3348
f 3258 3217 3379
f 3379 3350 3258
f 3259 3260 3262
f 3262 3310 3309
f 3265 3264 3266
f 3177 3314 3266
f 3177 3220 3314
f 3271 3314 3220
f 3267 3503 3268
f 3222 3268 3272
f 3315 3269 3271
f 3143 3315 3271
f 3351 3222 3272
f 3387 3273 3274
f 3315 3143 3183
f 3321 3275 3149
f 3276 3275 3321
f 3355 3277 3319
f 3319 3277 3194
f 3188 3223 3320
f 3149 3226 3354
f 3188 3320 3357
f 3324 3188 3357
f 3355 3326 3277
f 3326 3229 3277
f 3278 3230 3279
f 3326 3328 3229
f 3362 3331 3329
f 3279 3330 3278
f 3233 3331 3332
f 3330 3233 3332
f 3333 3330 3332
f 3280 3335 3334
f 3285 3366 3236
f 3287 3336 3284
f 3449 3366 3285
f 3285 3283 3449
f 3283 3286 3449
f 3287 3284 3288
f 3337 3404 3452
f 3240 3369 3338
f 3496 3406 3369
f 2993 3559 3292
f 3370 3243 3341
f 3343 3371 3247
f 3248 3373 3344
f 3298 3376 3297
f 3095 3298 3297
f 3411 3298 3300
f 3300 3298 3095
f 3209 3251 3299
f 3254 3301 3300
f 3301 3411 3300
f 3254 3302 3301
f 3252 3299 3346
f 3252 3346 3303
f 3304 3307 3303
f 3304 3377 3307
f 3302 3305 3414
f 3305 3255 3414
f 3377 3306 3307
f 3257 3415 3255
f 3306 3467 3378
f 3378 3348 3308
f 3380 3257 3259
f 3217 3348 3349
f 3259 3262 3380
f 3380 3262 3309
f 3309 3310 3263
f 3261 3350 3311
f 3264 3265 3263
f 3218 3175 3382
f 3175 3261 3382
f 3218 3382 3312
f 3313 3312 3503
f 3271 3384 3314
f 3384 3271 3269
f 3316 3272 3268
f 3386 3270 3273
f 3221 3270 3386
f 3273 3387 3386
f 3430 3387 3274
f 3317 3389 3318
f 3319 3194 3352
f 3356 3320 3318
f 3393 3226 3225
f 3393 3354 3226
f 3321 3149 3354
f 3192 3322 3323
f 3477 3227 3324
f 3477 3225 3227
f 3358 3326 3355
f 3230 3325 3322
f 3322 3325 3323
f 3325 3230 3327
f 3278 3327 3230
f 3278 3361 3327
f 3326 3359 3328
f 3326 3358 3359
f 3328 3359 3329
f 3330 3361 3278
f 3329 3359 3362
f 3331 3362 3399
f 3399 3332 3331
f 3361 3332 3399
f 3333 3332 3361
f 3361 3330 3333
f 3334 3364 3282
f 3364 3334 3363
f 3334 3335 3363
f 3366 3363 3335
f 3363 3366 3445
f 3282 3364 3365
f 3447 3445 3366
f 3282 3365 3336
f 3284 3336 3365
f 3449 3286 3490
f 3284 3403 3288
f 3450 3490 3286
f 3238 3450 3286
f 3450 3238 3337
f 3288 3403 3289
f 3493 3404 3339
f 3338 3369 3339
f 3369 3493 3339
f 3290 3405 3453
f 3290 3453 3368
f 3454 3242 3340
f 3244 3292 3844
f 3243 3777 3340
f 3564 3293 3561
f 3341 3294 3371
f 3371 3343 3342
f 3374 3207 3460
f 3207 3295 3460
f 3376 3295 3296
f 3344 3345 3250
f 3345 3409 3250
f 3500 3251 3409
f 3409 3251 3250
f 3411 3376 3298
f 3299 3251 3500
f 3299 3500 3412
f 3302 3347 3301
f 3377 3304 3413
f 3347 3302 3414
f 3415 3414 3255
f 3377 3467 3306
f 3379 3217 3349
f 3379 3349 3502
f 3379 3381 3350
f 3380 3309 3419
f 3381 3311 3350
f 3472 3419 3309
f 3309 3263 3472
f 3261 3311 3421
f 3261 3421 3382
f 3312 3382 3503
f 3314 3384 3423
f 3384 3269 3385
f 3268 3503 3316
f 3315 3385 3269
f 3272 3316 3506
f 3221 3386 3425
f 3425 3317 3221
f 3315 3427 3385
f 3351 3272 3474
f 3272 3506 3474
f 3315 3183 3427
f 3351 3474 3352
f 3352 3474 3319
f 3427 3183 3276
f 3430 3224 3392
f 3389 3356 3318
f 3391 3355 3319
f 3192 3353 3224
f 3224 3353 3392
f 3391 3358 3355
f 3192 3323 3353
f 3356 3394 3320
f 3320 3394 3357
f 3353 3323 3434
f 3512 3357 3394
f 3512 3324 3357
f 3434 3323 3325
f 3325 3327 3434
f 3434 3327 3396
f 3395 3360 3358
f 3396 3327 3397
f 3397 3327 3361
f 3360 3359 3358
f 3398 3397 3361
f 3360 3362 3359
f 3443 3361 3399
f 3361 3443 3398
f 3364 3363 3445
f 3447 3366 3402
f 3449 3402 3366
f 3452 3450 3337
f 3289 3403 3367
f 3367 3403 3521
f 3289 3367 3405
f 3368 3453 3663
f 3368 3663 3559
f 3244 3844 3293
f 3243 3370 3777
f 3456 3370 3341
f 3456 3341 3342
f 3341 3371 3342
f 3372 3342 3343
f 3246 3457 3373
f 3344 3373 3408
f 3408 3345 3344
f 3376 3460 3295
f 3376 3375 3460
f 3410 3375 3376
f 3345 3462 3409
f 3410 3376 3411
f 3411 3301 3463
f 3347 3598 3301
f 3299 3412 3346
f 3412 3303 3346
f 3464 3303 3412
f 3303 3464 3304
f 3304 3464 3413
f 3567 3347 3414
f 3467 3469 3378
f 3469 3348 3378
f 3537 3349 3348
f 3502 3349 3537
f 3379 3502 3381
f 3311 3381 3418
f 3422 3382 3421
f 3265 3266 3383
f 3422 3503 3382
f 3473 3383 3314
f 3314 3383 3266
f 3423 3473 3314
f 3316 3503 3505
f 3316 3505 3506
f 3426 3424 3387
f 3387 3424 3386
f 3425 3386 3424
f 3388 3317 3425
f 3427 3509 3385
f 3387 3430 3426
f 3389 3317 3388
f 3428 3389 3388
f 3390 3389 3428
f 3427 3276 3429
f 3356 3389 3390
f 3276 3321 3429
f 3430 3392 3432
f 3392 3353 3432
f 3543 3321 3354
f 3391 3476 3358
f 3394 3356 3433
f 3356 3390 3433
f 3512 3394 3433
f 3360 3395 3438
f 3396 3397 3479
f 3360 3438 3442
f 3398 3479 3397
f 3442 3362 3360
f 3481 3362 3442
f 3481 3399 3362
f 3398 3443 3444
f 3400 3399 3481
f 3443 3399 3400
f 3364 3445 3485
f 3401 3365 3364
f 3401 3364 3483
f 3447 3402 3448
f 3489 3448 3402
f 3365 3401 3284
f 3284 3401 3403
f 3402 3449 3489
f 3452 3404 3451
f 3493 3451 3404
f 3406 3524 3369
f 3369 3524 3493
f 3494 3524 3406
f 3498 3777 3370
f 3370 3455 3498
f 3370 3456 3455
f 3372 3343 3527
f 3374 3407 3343
f 3343 3407 3527
f 3407 3374 3459
f 3408 3373 3595
f 3408 3595 3345
f 3459 3374 3460
f 3375 3410 3528
f 3461 3410 3411
f 3409 3462 3500
f 3461 3411 3463
f 3412 3500 3566
f 3301 3598 3463
f 3568 3567 3414
f 3568 3414 3415
f 3377 3413 3416
f 3416 3467 3377
f 3466 3415 3417
f 3415 3257 3417
f 3257 3380 3417
f 3348 3469 3537
f 3417 3380 3470
f 3380 3419 3470
f 3418 3381 3502
f 3470 3419 3420
f 3419 3472 3420
f 3472 3263 3573
f 3263 3265 3573
f 3311 3418 3421
f 3421 3540 3422
f 3573 3265 3383
f 3503 3422 3541
f 3423 3504 3473
f 3423 3384 3504
f 3385 3504 3384
f 3425 3424 3388
f 3426 3430 3424
f 3424 3430 3431
f 3424 3431 3388
f 3428 3388 3431
f 3391 3319 3476
f 3319 3474 3476
f 3428 3435 3390
f 3430 3432 3431
f 3428 3431 3435
f 3579 3354 3393
f 3579 3543 3354
f 3544 3321 3543
f 3395 3358 3476
f 3431 3432 3436
f 3435 3431 3436
f 3435 3478 3390
f 3390 3478 3433
f 3432 3353 3434
f 3436 3432 3434
f 3478 3435 3583
f 3513 3433 3478
f 3512 3433 3513
f 3395 3510 3438
f 3396 3439 3434
f 3440 3436 3439
f 3436 3434 3439
f 3583 3435 3436
f 3396 3479 3439
f 3546 3436 3440
f 3583 3436 3437
f 3437 3436 3546
f 3515 3439 3479
f 3514 3517 3442
f 3514 3442 3438
f 3440 3480 3546
f 3398 3441 3479
f 3398 3444 3441
f 3443 3400 3482
f 3444 3443 3482
f 3485 3483 3364
f 3445 3486 3485
f 3401 3483 3488
f 3484 3483 3485
f 3446 3486 3445
f 3447 3446 3445
f 3446 3447 3448
f 3401 3488 3403
f 3489 3449 3490
f 3403 3488 3521
f 3450 3491 3490
f 3452 3556 3450
f 3450 3556 3491
f 3556 3452 3451
f 3367 3492 3405
f 3453 3405 3522
f 3405 3492 3522
f 3559 3663 3698
f 3496 3291 3622
f 3291 3454 3622
f 3525 3454 3340
f 3456 3526 3455
f 3526 3456 3563
f 3456 3342 3563
f 3342 3372 3563
f 3246 3564 3457
f 3593 3527 3407
f 3373 3457 3458
f 3407 3459 3593
f 3373 3458 3595
f 3375 3594 3460
f 3594 3375 3528
f 3410 3461 3528
f 3463 3598 3531
f 3416 3413 3533
f 3413 3465 3533
f 3568 3415 3466
f 3467 3416 3536
f 3466 3417 3501
f 3467 3536 3469
f 3417 3470 3501
f 3501 3470 3468
f 3418 3502 3471
f 3540 3418 3471
f 3468 3470 3420
f 3472 3538 3420
f 3472 3573 3538
f 3421 3418 3540
f 3573 3383 3473
f 3385 3507 3504
f 3507 3385 3509
f 3474 3506 3542
f 3475 3476 3474
f 3321 3544 3429
f 3511 3395 3476
f 3477 3722 3225
f 3225 3722 3647
f 3579 3393 3647
f 3393 3225 3647
f 3395 3511 3510
f 3514 3438 3510
f 3514 3545 3517
f 3440 3439 3515
f 3515 3479 3516
f 3516 3479 3441
f 3440 3515 3548
f 3440 3548 3480
f 3518 3442 3517
f 3442 3518 3481
f 3482 3400 3481
f 3550 3482 3613
f 3444 3482 3550
f 3552 3444 3550
f 3441 3444 3552
f 3483 3487 3488
f 3487 3483 3484
f 3484 3485 3486
f 3488 3487 3589
f 3591 3555 3489
f 3489 3555 3448
f 3521 3488 3589
f 3619 3591 3489
f 3489 3490 3619
f 3619 3490 3491
f 3367 3521 3492
f 3493 3558 3451
f 3451 3558 3556
f 3493 3524 3558
f 3524 3494 3621
f 3494 3495 3621
f 3495 3494 3497
f 3494 3406 3497
f 3496 3497 3406
f 3497 3496 3622
f 3454 3525 3622
f 3498 3455 3560
f 3625 3560 3455
f 3455 3526 3625
f 3527 3563 3372
f 3459 3460 3594
f 3461 3530 3528
f 3461 3463 3530
f 3499 3500 3462
f 3530 3463 3531
f 3499 3566 3500
f 3566 3532 3412
f 3532 3464 3412
f 3465 3413 3532
f 3532 3413 3464
f 3598 3347 3567
f 3416 3533 3632
f 3600 3568 3466
f 3632 3536 3416
f 3469 3536 3535
f 3569 3501 3468
f 3535 3537 3469
f 3502 3537 3471
f 3471 3537 3539
f 3468 3420 3570
f 3420 3538 3570
f 3540 3541 3422
f 3573 3473 3606
f 3504 3574 3473
f 3503 3541 3505
f 3682 3504 3507
f 3509 3578 3507
f 3578 3682 3507
f 3505 3542 3506
f 3427 3508 3509
f 3474 3542 3475
f 3508 3427 3429
f 3477 3324 3580
f 3581 3510 3511
f 3478 3583 3513
f 3512 3580 3324
f 3584 3514 3581
f 3581 3514 3510
f 3437 3546 3608
f 3514 3584 3545
f 3545 3547 3517
f 3518 3517 3547
f 3516 3441 3549
f 3480 3548 3519
f 3482 3481 3613
f 3441 3552 3549
f 3552 3550 3551
f 3484 3486 3587
f 3486 3446 3554
f 3554 3446 3555
f 3446 3448 3555
f 3588 3555 3591
f 3619 3693 3591
f 3521 3589 3520
f 3521 3520 3492
f 3492 3520 3522
f 3522 3620 3523
f 3621 3558 3524
f 3522 3523 3453
f 3453 3523 3663
f 3622 3495 3497
f 3525 3340 3623
f 3526 3563 3625
f 3625 3563 3562
f 3345 3595 3596
f 3529 3594 3528
f 3345 3596 3462
f 3529 3528 3530
f 3529 3530 3565
f 3530 3531 3565
f 3531 3598 3565
f 3532 3566 3597
f 3532 3597 3465
f 3568 3600 3567
f 3533 3599 3602
f 3632 3533 3602
f 3600 3466 3534
f 3534 3466 3710
f 3710 3466 3501
f 3632 3535 3536
f 3537 3535 3571
f 3569 3468 3570
f 3539 3537 3571
f 3637 3471 3539
f 3637 3540 3471
f 3473 3574 3606
f 3641 3574 3504
f 3575 3641 3504
f 3682 3575 3504
f 3509 3508 3578
f 3475 3542 3577
f 3475 3577 3476
f 3476 3577 3643
f 3476 3643 3684
f 3644 3429 3544
f 3476 3684 3511
f 3511 3684 3581
f 3722 3477 3580
f 3649 3513 3583
f 3582 3512 3513
f 3512 3582 3580
f 3581 3648 3584
f 3547 3545 3584
f 3480 3610 3546
f 3546 3610 3650
f 3546 3650 3608
f 3518 3547 3614
f 3548 3515 3516
f 3480 3519 3585
f 3548 3516 3549
f 3518 3613 3481
f 3518 3614 3613
f 3551 3550 3586
f 3550 3613 3586
f 3552 3551 3615
f 3549 3552 3553
f 3552 3615 3553
f 3486 3554 3587
f 3658 3587 3554
f 3554 3555 3658
f 3658 3555 3588
f 3590 3520 3589
f 3556 3695 3491
f 3695 3556 3557
f 3556 3735 3557
f 3556 3558 3735
f 3522 3520 3620
f 3620 3520 3590
f 3665 3735 3558
f 3621 3665 3558
f 3523 3620 3663
f 3623 3622 3525
f 3292 3559 3776
f 3292 3776 3844
f 3623 3340 3845
f 3777 3498 3560
f 3561 3293 3951
f 3561 3738 3564
f 3626 3562 3563
f 3527 3626 3563
f 3457 3564 3458
f 3595 3458 3702
f 3594 3627 3459
f 3703 3529 3565
f 3704 3566 3499
f 3598 3629 3565
f 3599 3533 3597
f 3597 3533 3465
f 3598 3567 3673
f 3567 3600 3673
f 3535 3632 3603
f 3603 3712 3535
f 3712 3571 3535
f 3569 3570 3633
f 3633 3570 3635
f 3635 3570 3538
f 3538 3573 3572
f 3539 3571 3636
f 3637 3539 3636
f 3540 3637 3638
f 3638 3541 3540
f 3572 3573 3605
f 3573 3606 3605
f 3574 3679 3606
f 3541 3680 3505
f 3679 3574 3641
f 3505 3576 3542
f 3578 3508 3682
f 3508 3429 3644
f 3720 3543 3579
f 3720 3544 3543
f 3648 3581 3645
f 3645 3581 3684
f 3607 3580 3582
f 3607 3722 3580
f 3513 3649 3686
f 3582 3513 3686
f 3583 3725 3649
f 3688 3584 3648
f 3437 3608 3583
f 3583 3608 3725
f 3584 3609 3547
f 3547 3609 3612
f 3547 3612 3614
f 3480 3585 3610
f 3519 3548 3585
f 3585 3548 3553
f 3553 3548 3549
f 3551 3586 3653
f 3553 3615 3616
f 3656 3487 3587
f 3487 3484 3587
f 3656 3617 3487
f 3487 3617 3589
f 3659 3658 3588
f 3591 3618 3588
f 3589 3617 3590
f 3591 3693 3618
f 3619 3491 3661
f 3491 3695 3661
f 3734 3695 3557
f 3557 3735 3734
f 3666 3622 3623
f 3560 3625 3736
f 3561 3951 3738
f 3564 3738 3592
f 3626 3699 3562
f 3564 3592 3458
f 3527 3593 3628
f 3459 3628 3593
f 3627 3628 3459
f 3627 3594 3670
f 3594 3529 3670
f 3596 3595 3702
f 3703 3565 3629
f 3462 3596 3499
f 3598 3630 3629
f 3630 3598 3673
f 3704 3597 3566
f 3675 3673 3600
f 3742 3675 3600
f 3599 3674 3602
f 3534 3742 3600
f 3534 3631 3742
f 3601 3602 3711
f 3602 3674 3711
f 3534 3710 3631
f 3710 3501 3569
f 3602 3601 3632
f 3712 3636 3571
f 3538 3639 3635
f 3538 3572 3639
f 3572 3605 3639
f 3605 3604 3639
f 3638 3640 3541
f 3605 3606 3604
f 3604 3606 3679
f 3541 3640 3680
f 3575 3681 3641
f 3505 3680 3576
f 3681 3575 3682
f 3718 3751 3508
f 3508 3751 3682
f 3753 3718 3508
f 3753 3508 3644
f 3579 3647 3646
f 3720 3579 3646
f 3607 3582 3686
f 3608 3651 3725
f 3584 3688 3609
f 3651 3608 3650
f 3652 3612 3611
f 3611 3612 3609
f 3585 3727 3610
f 3614 3612 3653
f 3614 3586 3613
f 3654 3585 3553
f 3690 3551 3653
f 3616 3615 3690
f 3615 3551 3690
f 3553 3616 3654
f 3654 3616 3655
f 3656 3587 3657
f 3658 3692 3587
f 3587 3692 3657
f 3660 3617 3656
f 3588 3618 3659
f 3590 3617 3660
f 3590 3660 3662
f 3590 3662 3620
f 3620 3662 3697
f 3495 3665 3621
f 3622 3666 3495
f 3340 3624 3845
f 3777 3624 3340
f 3737 3736 3625
f 3625 3562 3737
f 3737 3562 3847
f 3699 3847 3562
f 3626 3527 3628
f 3672 3629 3630
f 3597 3704 3671
f 3671 3707 3597
f 3707 3599 3597
f 3599 3707 3674
f 3816 3631 3710
f 3632 3601 3603
f 3743 3569 3633
f 3634 3743 3633
f 3603 3677 3712
f 3633 3635 3634
f 3634 3635 3678
f 3635 3639 3678
f 3637 3636 3715
f 3745 3637 3715
f 3638 3637 3745
f 3717 3639 3604
f 3680 3823 3576
f 3751 3750 3682
f 3542 3576 3577
f 3642 3643 3577
f 3753 3644 3752
f 3642 3684 3643
f 3752 3644 3544
f 3791 3647 3722
f 3791 3646 3647
f 3648 3645 3685
f 3648 3685 3688
f 3649 3687 3686
f 3611 3609 3688
f 3610 3726 3650
f 3612 3652 3761
f 3653 3612 3761
f 3654 3798 3585
f 3614 3653 3586
f 3764 3654 3728
f 3654 3655 3728
f 3657 3691 3656
f 3691 3657 3692
f 3692 3658 3659
f 3656 3691 3660
f 3730 3659 3694
f 3659 3618 3694
f 3618 3693 3694
f 3619 3661 3693
f 3662 3660 3732
f 3731 3693 3661
f 3661 3695 3731
f 3665 3771 3735
f 3663 3620 3664
f 3620 3697 3664
f 3663 3664 3698
f 3666 3773 3495
f 3666 3623 3809
f 3667 3623 3845
f 3738 3951 4002
f 3592 3738 3668
f 4006 3914 3668
f 3668 3914 3592
f 3626 3700 3699
f 3592 3914 3458
f 3626 3628 3700
f 3914 3915 3458
f 3915 3702 3458
f 3701 3628 3627
f 3739 3701 3627
f 3670 3739 3627
f 3670 3669 3739
f 3670 3529 3669
f 3703 3629 3813
f 3629 3672 3813
f 3499 3596 3704
f 3740 3671 3704
f 3672 3630 3705
f 3630 3673 3705
f 3705 3673 3741
f 3673 3675 3741
f 3711 3674 3707
f 3675 3742 3741
f 3816 3742 3631
f 3711 3676 3709
f 3743 3710 3569
f 3603 3601 3677
f 3634 3678 3714
f 3714 3678 3820
f 3820 3678 3639
f 3639 3717 3820
f 3717 3604 3821
f 3747 3638 3745
f 3638 3747 3640
f 3604 3679 3789
f 3680 3640 3746
f 3789 3679 3641
f 3823 3680 3746
f 3682 3750 3681
f 3790 3577 3576
f 3684 3642 3719
f 3544 3720 3683
f 3752 3544 3683
f 3645 3684 3826
f 3684 3719 3826
f 3645 3826 3685
f 3607 3827 3722
f 3688 3685 3754
f 3828 3686 3687
f 3688 3754 3611
f 3651 3724 3725
f 3755 3649 3725
f 3727 3726 3610
f 3611 3689 3652
f 3652 3689 3761
f 3798 3654 3764
f 3728 3655 3801
f 3655 3616 3801
f 3764 3728 3729
f 3691 3692 3765
f 3765 3692 3766
f 3692 3659 3766
f 3765 3660 3691
f 3659 3730 3766
f 3730 3694 3804
f 3768 3660 3765
f 3732 3660 3768
f 3805 3694 3693
f 3805 3693 3731
f 3731 3695 3733
f 3733 3695 3696
f 3695 3734 3696
f 3772 3697 3662
f 3772 3662 3732
f 3665 3773 3771
f 3495 3773 3665
f 3697 3772 3664
f 3910 3773 3666
f 3559 3698 3775
f 3775 3698 3774
f 3809 3910 3666
f 3559 3775 3776
f 3623 3667 3809
f 3737 3778 3736
f 3699 3877 3847
f 3913 3699 3700
f 3812 3913 3700
f 3812 3700 3628
f 3703 3669 3529
f 3780 3669 3703
f 3813 3780 3703
f 3704 3596 3740
f 3672 3705 3781
f 3781 3705 3706
f 3706 3705 3741
f 3671 3708 3707
f 3676 3711 3708
f 3708 3711 3707
f 3784 3709 3676
f 3711 3709 3601
f 3712 3677 3713
f 3712 3713 3636
f 3636 3713 3715
f 3717 3716 3820
f 3716 3717 3821
f 3747 3746 3640
f 3749 3789 3681
f 3681 3789 3641
f 3750 3749 3681
f 3576 3823 3790
f 3751 3718 3862
f 3718 3753 3862
f 3642 3577 3825
f 3577 3790 3825
f 3642 3825 3719
f 3720 3721 3683
f 3824 3752 3721
f 3752 3683 3721
f 3721 3720 3646
f 3722 3827 3792
f 3791 3722 3792
f 3723 3611 3754
f 3755 3725 3724
f 3755 3687 3649
f 3689 3611 3757
f 3651 3758 3724
f 3724 3758 3866
f 3866 3755 3724
f 3758 3651 3650
f 3757 3756 3689
f 3756 3760 3689
f 3727 3759 3726
f 3760 3761 3689
f 3833 3761 3760
f 3585 3832 3727
f 3585 3798 3832
f 3762 3653 3833
f 3653 3761 3833
f 3653 3762 3690
f 3616 3690 3762
f 3728 3801 3800
f 3836 3802 3765
f 3765 3802 3768
f 3805 3804 3694
f 3805 3731 3806
f 3806 3731 3733
f 3734 3769 3696
f 3696 3769 3733
f 3769 3734 3770
f 3734 3735 3770
f 3771 3770 3735
f 3772 3774 3664
f 3664 3774 3698
f 3293 3844 3949
f 3777 3560 3846
f 3293 3949 3951
f 3778 3846 3736
f 3736 3846 3560
f 3737 3779 3778
f 3779 3737 3847
f 3668 3848 4006
f 3668 3738 3848
f 3877 3699 3913
f 3780 3849 3739
f 3669 3780 3739
f 3596 3702 3782
f 3672 3781 3813
f 3708 3671 3783
f 3706 3741 3785
f 3708 3783 3676
f 3785 3741 3742
f 3742 3816 3785
f 3784 3815 3709
f 3709 3815 3787
f 3710 3743 3816
f 3817 3743 3634
f 3744 3715 3713
f 3715 3744 3745
f 3747 3745 3889
f 3747 3788 3746
f 3821 3604 3789
f 3748 3789 3749
f 3788 3890 3746
f 3927 3750 3751
f 3862 3927 3751
f 3892 3862 3753
f 3824 3892 3753
f 3752 3824 3753
f 3864 3646 3791
f 3893 3685 3826
f 3893 3754 3685
f 3686 3828 3794
f 3607 3686 3794
f 3611 3723 3757
f 3758 3650 3726
f 3796 3756 3757
f 3831 3758 3726
f 3756 3830 3760
f 3759 3831 3726
f 3759 3933 3831
f 3833 3760 3868
f 3616 3762 3801
f 3764 3799 3798
f 3763 3728 3800
f 3763 3729 3728
f 3765 3766 3836
f 3730 3767 3766
f 3766 3767 3836
f 3730 3804 3767
f 3768 3802 3803
f 3803 3841 3768
f 3768 3841 3732
f 3732 3841 3772
f 3769 3770 3840
f 3840 3770 3771
f 3772 3842 3774
f 3773 3875 3771
f 3774 3842 3807
f 3808 3774 3807
f 3774 3808 3775
f 3775 3808 3776
f 3843 3809 3667
f 3845 3843 3667
f 3738 4002 3952
f 3738 3952 3848
f 3848 4117 4006
f 4079 3701 3739
f 3702 3915 3782
f 3781 3883 3813
f 3883 3781 3884
f 3596 3782 3740
f 3781 3706 3884
f 3671 3740 3783
f 3706 3785 3885
f 3784 3676 3783
f 3885 3785 3786
f 3786 3785 3816
f 3887 3787 3814
f 3814 3787 3815
f 3743 3854 3816
f 3854 3743 3817
f 3709 3787 3601
f 3919 3677 3601
f 3634 3714 3817
f 3919 3713 3677
f 3744 3860 3745
f 3889 3745 3860
f 3788 3747 3889
f 3746 3890 3823
f 3863 3790 3823
f 3863 3825 3790
f 3961 3824 3721
f 3646 3864 3929
f 3721 3646 3929
f 3929 3961 3721
f 3793 3791 3792
f 3864 3791 3793
f 3827 3607 3794
f 3723 3754 3795
f 3756 3796 3830
f 3759 3832 3933
f 3760 3830 3797
f 3727 3832 3759
f 3797 3867 3760
f 3868 3760 3867
f 3798 3897 3832
f 3897 3798 3799
f 3762 3833 3834
f 3834 3801 3762
f 3899 3801 3834
f 3764 3835 3799
f 3729 3763 3835
f 3729 3835 3764
f 3763 3800 3901
f 3836 3837 3802
f 3803 3802 3837
f 3838 3767 3804
f 3806 3838 3804
f 3806 3804 3805
f 3803 3873 3841
f 3839 3838 3806
f 3839 3806 3905
f 3733 3905 3806
f 3905 3733 3769
f 3840 3771 3874
f 3841 3842 3772
f 3771 3875 3874
f 3908 3875 3773
f 3910 3908 3773
f 3776 3808 3947
f 3624 3777 3846
f 3810 3846 3778
f 3876 3778 3779
f 3847 3811 3779
f 3811 3876 3779
f 3701 4079 3628
f 4079 3739 3849
f 3780 3850 3849
f 3813 3881 3780
f 3782 3916 3851
f 3813 3883 3881
f 3740 3782 3851
f 3884 3706 3917
f 3917 3706 3885
f 3851 3783 3740
f 3885 3786 3918
f 3814 3815 3784
f 3918 3786 3853
f 3853 3786 3816
f 3853 3816 3854
f 3601 3787 3919
f 3787 3887 3919
f 3854 3817 3856
f 3856 3817 3714
f 3818 3856 3714
f 3713 3919 3983
f 3744 3713 3857
f 3713 3983 3857
f 3818 3714 3858
f 3714 3820 3858
f 3744 3857 3819
f 3820 3716 3858
f 3744 3819 3860
f 3920 3716 3821
f 3922 3920 3821
f 3788 3889 3822
f 3922 3821 3789
f 3822 3890 3788
f 3823 3890 3861
f 3750 3987 3749
f 3823 3861 3891
f 3987 3750 3927
f 3823 3891 3863
f 3824 3961 3892
f 3829 3792 3827
f 3829 3793 3792
f 3894 3794 3828
f 3894 3827 3794
f 3723 3795 3757
f 3757 3795 3990
f 3757 3990 3796
f 3831 3931 3758
f 3831 3933 3931
f 3932 3867 3797
f 3932 3797 3830
f 3834 3833 3868
f 3869 3897 3799
f 3799 3835 3869
f 3800 3801 3899
f 3763 3902 3835
f 3902 3763 3901
f 3836 3767 3871
f 3871 3767 3903
f 3870 3837 3872
f 3837 3836 3872
f 3872 3836 3871
f 3837 3870 3803
f 3803 3870 3942
f 3838 3903 3767
f 3803 3942 3873
f 3907 3905 3769
f 3769 3840 3907
f 3842 3841 3807
f 3911 3809 3843
f 3624 3971 3845
f 3845 3971 3843
f 3624 3846 4076
f 3846 3810 4076
f 3848 3952 4005
f 3848 4005 4117
f 3812 4040 3913
f 4040 3812 4078
f 3812 3628 4078
f 4079 4078 3628
f 3782 3915 3975
f 3850 3880 3878
f 3780 3880 3850
f 3881 3880 3780
f 3783 3851 3852
f 3784 3783 3852
f 3784 3852 3814
f 3918 3853 3855
f 3887 3888 3954
f 3853 3854 3855
f 3855 3854 3856
f 3887 3954 3919
f 3859 3818 3858
f 3983 3955 3857
f 3859 3858 3716
f 3955 3819 3857
f 3819 3921 3860
f 3889 3860 3921
f 3748 3926 3789
f 3926 3748 3749
f 3862 4054 3927
f 3863 3891 3825
f 3989 3928 3825
f 3928 3719 3825
f 3928 3826 3719
f 3865 3929 3864
f 3827 3894 4056
f 3829 3827 4056
f 3687 3755 3895
f 3894 3828 3895
f 3828 3687 3895
f 3796 3990 4021
f 3758 3930 3866
f 3896 3755 3866
f 3796 4021 3830
f 3868 3867 3936
f 3834 3868 3936
f 3899 3834 3898
f 3900 3800 3899
f 3800 3900 3901
f 3902 3869 3835
f 3872 3871 3903
f 3904 3942 3870
f 3838 3839 3906
f 3942 3944 3873
f 3907 3840 3874
f 3873 3944 3841
f 3807 3841 3944
f 3809 3911 3910
f 3776 3948 3844
f 3776 3947 3948
f 4039 3844 3948
f 3843 3971 3912
f 3844 4039 3949
f 3971 3624 4076
f 3810 3778 3876
f 3850 4115 3849
f 4115 3850 3878
f 3879 3878 3880
f 3881 3879 3880
f 3782 3975 3916
f 3883 3879 3881
f 3882 3879 3883
f 3884 3882 3883
f 3884 3917 3882
f 3917 3885 3886
f 3885 3918 3886
f 4044 3814 3852
f 3855 3953 3918
f 4046 3887 3814
f 3888 3887 4046
f 3855 3856 3981
f 3889 3921 3959
f 3923 3822 3959
f 3822 3889 3959
f 3822 3923 3890
f 3890 3923 3925
f 3925 3960 3890
f 3926 3749 3988
f 3890 3960 3861
f 3749 3987 3988
f 3891 3861 3960
f 3862 3892 4054
f 3825 3891 3989
f 4054 3892 3961
f 3896 3895 3755
f 4020 3866 3930
f 4020 3896 3866
f 4059 3931 3933
f 3932 3963 3867
f 3867 3963 3934
f 3867 3934 3936
f 3869 4030 3897
f 3869 3937 4030
f 3834 3936 3898
f 3900 3899 4064
f 3899 3898 4064
f 3869 3902 3937
f 3901 3900 3965
f 3872 3938 3870
f 3938 3904 3870
f 3938 3872 3940
f 3872 3903 3940
f 3838 3940 3903
f 3942 3904 3967
f 3996 3906 3941
f 3906 3839 3941
f 3839 3905 3941
f 4035 3838 3943
f 3838 3906 3943
f 3943 3906 3996
f 3905 3907 3941
f 3907 3998 3997
f 3907 3874 3998
f 3874 3945 3998
f 3875 3945 3874
f 3807 3944 4000
f 3807 4000 3946
f 3875 3908 3909
f 3807 3946 3808
f 3910 3969 3908
f 3808 3946 3947
f 3911 3969 3910
f 3912 3969 3911
f 3843 3912 3911
f 3810 3876 4326
f 3876 3811 4326
f 3915 3914 3975
f 3914 4006 3975
f 4115 3878 3976
f 3980 3852 3851
f 4122 3917 3886
f 4011 3886 3918
f 3814 4044 4046
f 3919 3954 3982
f 3919 3982 3983
f 3856 3818 3984
f 3859 4089 3818
f 3818 4089 3984
f 3819 3955 3957
f 4089 3859 4014
f 3859 3716 4014
f 3921 3819 3957
f 4014 3716 3920
f 3922 3789 4091
f 3923 3959 3924
f 3925 3923 3924
f 3986 4091 3926
f 3926 4091 3789
f 3988 3986 3926
f 3891 3960 3989
f 3928 3989 4137
f 3928 4137 3826
f 3826 4137 4206
f 3929 3865 4019
f 4094 3961 4019
f 3961 3929 4019
f 3826 4206 3893
f 3829 4057 3793
f 3793 4057 3962
f 3864 3793 3962
f 4095 3865 3864
f 3894 4096 4056
f 3754 4055 3795
f 3896 4020 3895
f 4020 3930 4023
f 3932 3830 4025
f 3830 4024 4025
f 3931 3930 3758
f 3931 4059 3930
f 3932 4025 3963
f 4027 3934 3963
f 4027 3935 3934
f 3964 3934 3935
f 3934 3964 3936
f 3937 4029 4030
f 3936 3964 3898
f 3898 3964 4064
f 3900 4064 3965
f 4033 3937 3902
f 4033 3901 3965
f 3901 4033 3902
f 3939 3967 3904
f 3938 3939 3904
f 3938 3940 3939
f 3940 3966 3939
f 3838 3966 3940
f 3966 3838 4035
f 3942 3967 3944
f 3996 3941 3997
f 3907 3997 3941
f 3909 3945 3875
f 3946 4000 4038
f 3969 3909 3908
f 3947 3946 3970
f 3970 3946 4038
f 3947 3970 3948
f 3948 3970 4075
f 3948 4075 4039
f 3949 4039 3951
f 3951 4039 3950
f 4001 3951 3950
f 4002 3951 4001
f 4005 3952 3973
f 3877 4004 3847
f 3877 3913 4153
f 4040 4153 3913
f 3878 4008 3976
f 3879 4008 3878
f 4083 4008 3879
f 3978 4083 3879
f 3882 3979 3879
f 3879 3979 3978
f 3917 3979 3882
f 3917 4122 3979
f 3852 3980 4010
f 3852 4010 4044
f 4011 3918 4013
f 3953 4013 3918
f 3953 3855 3981
f 3981 3856 3984
f 3956 3957 3955
f 3958 4014 3920
f 3958 3920 3922
f 3921 3957 4015
f 3921 4015 3959
f 3958 3922 4091
f 3924 3959 4052
f 4052 3959 4015
f 3925 3924 3985
f 3925 3985 3960
f 3987 3927 4134
f 3989 3960 4137
f 4054 4134 3927
f 4054 3961 4094
f 3893 4055 3754
f 4020 3992 3895
f 4096 3894 3895
f 4021 4024 3830
f 3832 4098 3933
f 4026 4027 3963
f 3897 4030 3832
f 3832 4030 4098
f 3935 4027 4028
f 3964 3935 4062
f 3937 4063 4029
f 4033 4063 3937
f 3939 3994 3967
f 3994 3939 3993
f 3939 3966 3993
f 3967 3994 3995
f 4035 4067 3966
f 4067 3993 3966
f 4035 3943 4068
f 4072 3996 3997
f 3968 3999 3967
f 3967 3999 3944
f 3968 3967 3995
f 3999 4000 3944
f 4036 4000 3999
f 3909 3969 4037
f 4075 3970 4038
f 3912 4037 3969
f 3912 3971 4037
f 3810 3972 4076
f 3972 3810 4326
f 3811 4360 4326
f 3952 4002 4003
f 4360 3811 3847
f 3952 4003 3973
f 4005 3973 4460
f 4079 3849 3974
f 3849 4115 3974
f 3916 3975 3977
f 3916 3977 4121
f 4042 3978 3979
f 4042 3979 4122
f 3980 3851 4009
f 3851 3916 4009
f 3980 4009 4010
f 3886 4011 4122
f 3953 4012 4013
f 4047 3888 4046
f 4012 3953 3981
f 4050 3954 4047
f 4047 3954 3888
f 3982 3954 4050
f 3981 3984 4049
f 4049 4089 4302
f 4049 3984 4089
f 3983 3982 4127
f 3955 3983 3956
f 3958 4130 4014
f 4015 3957 4016
f 3924 4052 4017
f 3985 3924 4017
f 4053 3985 4017
f 3988 4092 3986
f 4053 3960 3985
f 3988 3987 4092
f 3865 4095 4019
f 4057 3829 4056
f 4140 3895 3992
f 4140 4096 3895
f 4055 3991 3795
f 3991 3990 3795
f 3991 4021 3990
f 3992 4020 4208
f 3930 4211 4023
f 4059 4211 3930
f 3963 4025 4026
f 4098 4097 3933
f 4059 3933 4097
f 3935 4028 4062
f 4029 4063 4031
f 4064 3964 4062
f 3965 4064 4065
f 4101 3965 4065
f 4033 3965 4101
f 4034 3995 3994
f 3994 3993 4034
f 4034 3993 4067
f 4068 3943 4069
f 3943 3996 4069
f 4069 3996 4072
f 3998 4149 3997
f 3997 4149 4072
f 3998 3945 4149
f 4074 4149 3945
f 3909 4074 3945
f 4038 4000 4036
f 4112 4001 3950
f 4001 4112 4002
f 3973 4003 4528
f 4004 3877 4153
f 4117 4005 4460
f 3975 4006 4116
f 3975 4116 3977
f 4232 4080 4008
f 4008 4080 3976
f 4007 4082 3977
f 4083 4232 4008
f 4082 4121 3977
f 4042 4120 3978
f 4084 4010 4009
f 4043 4122 4011
f 4013 4087 4011
f 4087 4043 4011
f 3981 4049 4012
f 4050 4051 3982
f 4051 4127 3982
f 3983 4127 3956
f 4016 4052 4015
f 4092 4091 3986
f 3960 4053 4018
f 3960 4018 4137
f 4135 4134 4054
f 4095 3864 3962
f 4140 3992 4208
f 4020 4022 4208
f 4210 4024 4021
f 4022 4020 4023
f 4210 4025 4024
f 4097 4098 4176
f 4027 4026 4028
f 4030 4060 4098
f 4060 4030 4031
f 4030 4029 4031
f 4099 4061 4028
f 4062 4028 4061
f 4062 4061 4032
f 4064 4062 4032
f 4065 4064 4032
f 4066 4033 4101
f 4063 4033 4066
f 4034 4106 3995
f 4034 4103 4106
f 4035 4068 4067
f 4069 4072 4070
f 3968 4073 3999
f 4106 4073 3995
f 3995 4073 3968
f 4068 4069 4107
f 4108 3909 4037
f 4075 4038 4110
f 4039 4075 4077
f 4039 4077 3950
f 4002 4112 4003
f 4229 4153 4040
f 3973 4528 4460
f 4115 4154 3974
f 4115 3976 4155
f 3976 4080 4155
f 3977 4116 4007
f 4121 4082 4119
f 3978 4120 4083
f 4041 4120 4042
f 4041 4042 4122
f 4009 3916 4084
f 4010 4084 4160
f 4044 4010 4045
f 4010 4160 4045
f 4044 4045 4046
f 4046 4045 4124
f 4087 4013 4162
f 4013 4012 4162
f 4047 4046 4124
f 4012 4048 4162
f 4124 4088 4047
f 4088 4050 4047
f 4049 4048 4012
f 4302 4048 4049
f 4125 4050 4088
f 4050 4125 4051
f 4126 4127 4051
f 4089 4014 4167
f 3957 3956 4201
f 4014 4130 4167
f 4016 3957 4129
f 3957 4201 4129
f 4016 4093 4052
f 4017 4052 4093
f 4204 4017 4093
f 4053 4017 4204
f 4168 4092 3987
f 4134 4168 3987
f 4172 4135 4054
f 4172 4054 4094
f 4246 4019 4095
f 4246 4094 4019
f 4138 3962 4057
f 4138 4095 3962
f 4139 4056 4096
f 4307 4057 4139
f 4139 4057 4056
f 4307 4138 4057
f 4096 4140 4058
f 3991 4055 4249
f 3991 4249 4021
f 4175 4026 4025
f 4176 4059 4097
f 4059 4176 4211
f 4141 4098 4060
f 4143 4060 4100
f 4100 4060 4031
f 4100 4031 4063
f 4063 4066 4100
f 4144 4101 4065
f 4066 4101 4102
f 4103 4034 4105
f 4034 4067 4105
f 4146 4105 4067
f 4068 4146 4067
f 4106 4219 4073
f 4068 4107 4146
f 4069 4147 4107
f 4069 4070 4147
f 4147 4070 4071
f 4072 4071 4070
f 4072 4149 4071
f 3999 4191 4036
f 4073 4191 3999
f 4108 4188 4074
f 3909 4108 4074
f 4038 4036 4109
f 4109 4036 4191
f 4038 4109 4110
f 4150 4111 3971
f 3971 4111 4037
f 4075 4110 4151
f 4151 4110 4193
f 4076 4150 3971
f 4075 4151 4077
f 3972 4224 4076
f 4076 4224 4150
f 3950 4077 4152
f 4152 4077 4151
f 4226 4224 3972
f 3950 4152 4227
f 4326 4226 3972
f 3950 4227 4112
f 4360 3847 4327
f 4528 4003 4195
f 4004 4327 3847
f 4114 4040 4078
f 4114 4078 4079
f 4006 4117 4116
f 4156 4155 4080
f 4007 4116 4081
f 4082 4007 4081
f 4082 4081 4118
f 4083 4157 4232
f 4120 4157 4083
f 4082 4118 4119
f 4084 3916 4085
f 3916 4121 4085
f 4086 4122 4043
f 4084 4085 4160
f 4086 4043 4087
f 4265 4124 4045
f 4163 4162 4048
f 4302 4163 4048
f 4126 4051 4125
f 3958 4091 4090
f 4129 4093 4016
f 4092 4131 4091
f 4091 4131 4090
f 4204 4093 4132
f 4131 4092 4168
f 4133 4053 4204
f 4053 4133 4018
f 4018 4133 4171
f 4137 4018 4171
f 4094 4246 4172
f 4095 4138 4174
f 4246 4095 4174
f 4207 4096 4058
f 4139 4096 4207
f 4249 4345 4021
f 4021 4345 4210
f 4212 4023 4211
f 4212 4022 4023
f 4142 4028 4026
f 4098 4141 4176
f 4142 4099 4028
f 4099 4214 4061
f 4177 4061 4214
f 4177 4032 4061
f 4178 4032 4177
f 4032 4178 4065
f 4100 4066 4179
f 4065 4178 4144
f 4101 4144 4102
f 4179 4066 4181
f 4181 4066 4102
f 4106 4103 4104
f 4103 4105 4104
f 4104 4105 4145
f 4146 4145 4105
f 4148 4219 4106
f 4148 4106 4104
f 4107 4147 4187
f 4149 4074 4188
f 4186 4191 4073
f 4108 4037 4222
f 4109 4191 4192
f 4111 4222 4037
f 4109 4192 4110
f 4110 4192 4193
f 4003 4112 4290
f 4003 4290 4195
f 4195 4290 4113
f 4154 4115 4155
f 4116 4117 4081
f 4117 4158 4081
f 4081 4158 4118
f 4158 4119 4118
f 4159 4297 4157
f 4120 4159 4157
f 4120 4041 4159
f 4041 4122 4123
f 4085 4121 4197
f 4122 4086 4123
f 4085 4197 4160
f 4045 4160 4265
f 4087 4162 4161
f 4235 4088 4265
f 4265 4088 4124
f 4163 4234 4162
f 4088 4235 4125
f 4127 4126 4166
f 4127 4166 4128
f 3956 4127 4128
f 3956 4128 4301
f 4302 4089 4167
f 4130 3958 4090
f 4269 4090 4131
f 4240 4269 4131
f 4240 4131 4168
f 4134 4135 4241
f 4137 4171 4173
f 4172 4241 4135
f 4137 4173 4206
f 4172 4246 4136
f 3893 4206 4245
f 3893 4245 4055
f 4250 4058 4140
f 4250 4207 4058
f 4250 4140 4208
f 4022 4212 4208
f 4141 4060 4143
f 4099 4142 4214
f 4143 4100 4215
f 4182 4104 4183
f 4104 4145 4183
f 4145 4146 4183
f 4104 4182 4148
f 4185 4183 4146
f 4107 4185 4146
f 4185 4107 4187
f 4187 4147 4190
f 4147 4071 4190
f 4219 4186 4073
f 4149 4188 4071
f 4071 4188 4190
f 4188 4108 4220
f 4222 4221 4108
f 4111 4223 4222
f 4150 4223 4111
f 4151 4193 4194
f 4112 4228 4290
f 4004 4153 4293
f 4114 4079 4196
f 4079 3974 4196
f 4231 4196 4154
f 4154 4196 3974
f 4155 4230 4154
f 4230 4231 4154
f 4155 4156 4230
f 4156 4080 4232
f 4159 4298 4297
f 4332 4159 4041
f 4123 4332 4041
f 4121 4119 4197
f 4162 4234 4161
f 4200 4234 4163
f 4235 4126 4125
f 4164 4200 4163
f 4164 4163 4302
f 4165 4166 4126
f 4165 4128 4166
f 4202 4167 4130
f 4238 4202 4130
f 4201 4268 4129
f 4268 4093 4129
f 4130 4090 4238
f 4268 4132 4093
f 4238 4090 4269
f 4132 4203 4204
f 4134 4240 4168
f 4169 4133 4204
f 4133 4169 4171
f 4169 4170 4171
f 4171 4170 4173
f 4172 4136 4241
f 4170 4206 4173
f 4343 4174 4138
f 4308 4139 4207
f 4026 4310 4142
f 4141 4351 4176
f 4351 4141 4213
f 4213 4141 4143
f 4143 4215 4213
f 4252 4214 4251
f 4214 4252 4177
f 4216 4215 4100
f 4100 4179 4216
f 4178 4177 4252
f 4180 4144 4178
f 4144 4180 4102
f 4179 4181 4253
f 4218 4102 4180
f 4102 4218 4181
f 4148 4182 4279
f 4182 4183 4279
f 4185 4184 4183
f 4183 4184 4279
f 4219 4258 4186
f 4219 4148 4257
f 4148 4279 4257
f 4187 4190 4255
f 4255 4190 4189
f 4188 4189 4190
f 4186 4258 4191
f 4258 4260 4191
f 4188 4220 4189
f 4220 4108 4221
f 4260 4192 4191
f 4193 4192 4259
f 4193 4259 4194
f 4151 4194 4289
f 4151 4289 4152
f 4324 4152 4289
f 4152 4324 4227
f 4112 4227 4228
f 4195 4113 4710
f 4229 4293 4153
f 4229 4040 4264
f 4114 4264 4040
f 4114 4294 4264
f 4294 4114 4196
f 4330 4230 4156
f 4295 4330 4156
f 4117 4460 4158
f 4295 4156 4232
f 4296 4157 4297
f 4119 4158 4460
f 4298 4159 4332
f 4198 4160 4197
f 4199 4160 4198
f 4160 4199 4265
f 4165 4126 4335
f 3956 4301 4201
f 4132 4268 4239
f 4132 4239 4203
f 4203 4239 4303
f 4203 4303 4205
f 4205 4204 4203
f 4169 4204 4205
f 4244 4170 4169
f 4372 4241 4136
f 4433 4372 4136
f 4206 4170 4245
f 4170 4244 4245
f 4246 4433 4136
f 4343 4138 4307
f 4210 4345 4209
f 4208 4212 4346
f 4210 4209 4025
f 4176 4348 4211
f 4175 4025 4309
f 4025 4273 4309
f 4026 4175 4310
f 4176 4351 4348
f 4142 4310 4274
f 4142 4274 4214
f 4214 4274 4311
f 4214 4311 4251
f 4213 4215 4350
f 4252 4251 4275
f 4179 4217 4216
f 4178 4252 4312
f 4180 4178 4312
f 4217 4179 4253
f 4313 4180 4276
f 4218 4180 4313
f 4277 4181 4254
f 4181 4218 4254
f 4184 4185 4187
f 4219 4257 4258
f 4283 4257 4279
f 4255 4282 4187
f 4189 4220 4285
f 4220 4221 4286
f 4221 4222 4320
f 4259 4192 4260
f 4259 4261 4194
f 4150 4421 4223
f 4194 4261 4289
f 4150 4389 4421
f 4225 4389 4224
f 4224 4389 4150
f 4226 4225 4224
f 4226 4262 4225
f 4227 4324 4325
f 4262 4226 4326
f 4227 4325 4228
f 4004 4391 4327
f 4229 4263 4293
f 4263 4229 4264
f 4294 4196 4231
f 4427 4230 4330
f 4157 4296 4232
f 4119 4460 4399
f 4332 4123 4233
f 4119 4399 4197
f 4086 4233 4123
f 4086 4087 4233
f 4265 4199 4465
f 4233 4087 4333
f 4087 4161 4333
f 4234 4300 4161
f 4161 4300 4333
f 4235 4265 4236
f 4234 4200 4400
f 4235 4236 4126
f 4126 4236 4335
f 4164 4302 4337
f 4335 4237 4165
f 4165 4237 4128
f 4128 4237 4301
f 4302 4167 4338
f 4201 4301 4405
f 4201 4405 4268
f 4339 4202 4238
f 4339 4238 4269
f 4270 4269 4240
f 4134 4242 4240
f 4134 4241 4242
f 4243 4205 4304
f 4169 4205 4243
f 4169 4243 4244
f 4244 4243 4272
f 4272 4306 4244
f 4242 4241 4372
f 4244 4306 4245
f 4246 4248 4433
f 4306 4342 4245
f 4174 4343 4247
f 4248 4174 4247
f 4174 4248 4246
f 4245 4342 4055
f 4055 4342 4249
f 4250 4414 4207
f 4250 4208 4344
f 4025 4209 4273
f 4349 4212 4348
f 4212 4211 4348
f 4175 4309 4310
f 4213 4350 4351
f 4352 4251 4311
f 4350 4215 4354
f 4215 4216 4354
f 4312 4252 4275
f 4180 4312 4276
f 4217 4253 4377
f 4313 4254 4218
f 4277 4253 4181
f 4279 4184 4280
f 4280 4184 4278
f 4184 4187 4278
f 4282 4278 4187
f 4284 4255 4256
f 4255 4189 4256
f 4189 4285 4256
f 4258 4257 4283
f 4220 4286 4285
f 4357 4260 4258
f 4221 4320 4286
f 4222 4287 4320
f 4223 4287 4222
f 4259 4260 4261
f 4261 4260 4322
f 4287 4223 4421
f 4289 4261 4322
f 4289 4322 4288
f 4113 4290 4291
f 4329 4293 4263
f 4710 4113 4291
f 4264 4329 4263
f 4294 4231 4490
f 4427 4231 4230
f 4295 4232 4458
f 4232 4296 4458
f 4198 4197 4399
f 4198 4399 4199
f 4465 4364 4265
f 4364 4236 4265
f 4334 4335 4236
f 4164 4367 4200
f 4164 4337 4367
f 4266 4237 4335
f 4266 4301 4237
f 4302 4338 4337
f 4336 4405 4301
f 4338 4167 4202
f 4268 4405 4267
f 4303 4271 4205
f 4242 4370 4240
f 4205 4271 4304
f 4340 4370 4242
f 4272 4243 4304
f 4340 4242 4372
f 4308 4307 4139
f 4344 4208 4346
f 4414 4250 4344
f 4212 4349 4346
f 4345 4376 4209
f 4376 4273 4209
f 4376 4309 4273
f 4251 4352 4355
f 4251 4355 4275
f 4216 4217 4354
f 4312 4275 4416
f 4283 4279 4315
f 4315 4279 4280
f 4280 4278 4315
f 4282 4281 4278
f 4278 4281 4315
f 4282 4255 4284
f 4258 4283 4317
f 4317 4283 4358
f 4284 4256 4285
f 4356 4260 4357
f 4357 4258 4317
f 4285 4286 4318
f 4356 4322 4260
f 4320 4287 4319
f 4421 4319 4287
f 4322 4321 4288
f 4289 4288 4359
f 4289 4359 4324
f 4228 4325 4393
f 4290 4228 4328
f 4228 4393 4328
f 4290 4328 4291
f 4391 4004 4293
f 4292 4291 4328
f 4398 4330 4295
f 4458 4398 4295
f 4527 4458 4296
f 4297 4331 4296
f 4331 4527 4296
f 4297 4298 4331
f 4298 4332 4362
f 4233 4299 4332
f 4462 4299 4233
f 4464 4199 4399
f 4363 4462 4233
f 4464 4465 4199
f 4363 4233 4333
f 4236 4364 4365
f 4300 4234 4400
f 4236 4365 4334
f 4367 4400 4200
f 4266 4402 4301
f 4301 4402 4336
f 4339 4269 4270
f 4303 4432 4271
f 4240 4370 4270
f 4371 4305 4304
f 4371 4304 4271
f 4341 4304 4305
f 4272 4304 4341
f 4272 4341 4306
f 4306 4341 4374
f 4433 4248 4435
f 4414 4308 4207
f 4249 4342 4508
f 4249 4508 4345
f 4476 4310 4309
f 4476 4274 4310
f 4352 4311 4274
f 4312 4416 4276
f 4253 4417 4377
f 4378 4313 4276
f 4254 4313 4378
f 4314 4277 4254
f 4316 4315 4281
f 4281 4282 4446
f 4282 4284 4446
f 4284 4380 4446
f 4383 4358 4315
f 4315 4358 4283
f 4284 4285 4384
f 4285 4318 4384
f 4357 4317 4358
f 4286 4320 4318
f 4319 4318 4320
f 4322 4356 4321
f 4422 4288 4321
f 4359 4288 4422
f 4262 4323 4225
f 4424 4324 4359
f 4390 4323 4262
f 4326 4390 4262
f 4324 4424 4325
f 4326 4360 4390
f 4328 4393 4426
f 4328 4426 4292
f 4292 4426 4395
f 4391 4293 4329
f 4264 4294 4361
f 4710 4291 4292
f 4361 4294 4490
f 4427 4330 4398
f 4493 4459 4298
f 4298 4459 4331
f 4362 4493 4298
f 4332 4299 4362
f 4461 4299 4462
f 4467 4333 4300
f 4367 4366 4400
f 4335 4334 4401
f 4266 4335 4469
f 4335 4401 4469
f 4266 4469 4402
f 4470 4336 4402
f 4470 4405 4336
f 4337 4338 4368
f 4369 4338 4339
f 4339 4338 4202
f 4267 4239 4268
f 4239 4500 4303
f 4369 4339 4270
f 4271 4432 4371
f 4305 4371 4471
f 4341 4305 4373
f 4306 4374 4472
f 4436 4247 4343
f 4436 4248 4247
f 4306 4472 4342
f 4412 4343 4307
f 4414 4344 4413
f 4347 4346 4349
f 4347 4344 4346
f 4415 4347 4349
f 4437 4349 4348
f 4376 4643 4309
f 4309 4643 4476
f 4351 4350 4353
f 4350 4354 4353
f 4352 4542 4355
f 4217 4439 4354
f 4439 4217 4377
f 4275 4441 4416
f 4275 4355 4441
f 4378 4276 4416
f 4253 4442 4417
f 4277 4314 4512
f 4277 4442 4253
f 4277 4512 4442
f 4446 4316 4281
f 4443 4383 4315
f 4443 4315 4316
f 4284 4384 4380
f 4357 4381 4356
f 4381 4357 4358
f 4387 4386 4356
f 4387 4356 4381
f 4318 4319 4385
f 4386 4321 4356
f 4422 4321 4386
f 4325 4424 4425
f 4392 4390 4360
f 4325 4425 4393
f 4327 4392 4360
f 4361 4457 4264
f 4363 4333 4467
f 4560 4365 4364
f 4400 4467 4300
f 4560 4334 4365
f 4334 4560 4401
f 4561 4366 4407
f 4366 4367 4407
f 4367 4337 4407
f 4337 4368 4407
f 4368 4338 4369
f 4267 4500 4239
f 4303 4500 4432
f 4501 4369 4270
f 4501 4270 4370
f 4305 4471 4410
f 4410 4373 4305
f 4408 4340 4372
f 4411 4373 4410
f 4341 4373 4411
f 4341 4411 4374
f 4375 4307 4308
f 4375 4412 4307
f 4436 4343 4412
f 4344 4572 4413
f 4344 4347 4572
f 4349 4437 4415
f 4274 4476 4509
f 4274 4509 4352
f 4477 4351 4353
f 4439 4576 4354
f 4440 4439 4377
f 4441 4355 4478
f 4377 4417 4440
f 4254 4378 4480
f 4314 4254 4480
f 4314 4480 4512
f 4379 4316 4444
f 4316 4446 4444
f 4316 4379 4443
f 4358 4382 4381
f 4382 4358 4448
f 4358 4383 4448
f 4443 4448 4383
f 4384 4318 4385
f 4423 4386 4387
f 4387 4381 4447
f 4447 4381 4382
f 4319 4388 4385
f 4388 4319 4483
f 4386 4423 4422
f 4422 4452 4359
f 4389 4225 4552
f 4359 4452 4453
f 4454 4552 4323
f 4323 4552 4225
f 4486 4359 4453
f 4359 4486 4424
f 4390 4454 4323
f 4393 4425 4394
f 4327 4391 4392
f 4456 4393 4394
f 4393 4456 4426
f 4489 4395 4426
f 4457 4329 4264
f 4396 4457 4361
f 4397 4396 4361
f 4331 4459 4527
f 4528 4624 4460
f 4493 4428 4459
f 4399 4460 4463
f 4461 4362 4299
f 4461 4462 4495
f 4399 4463 4464
f 4364 4465 4560
f 4366 4429 4400
f 4560 4430 4401
f 4561 4429 4366
f 4470 4402 4469
f 4403 4404 4498
f 4470 4431 4405
f 4403 4407 4404
f 4267 4405 4406
f 4405 4431 4406
f 4407 4368 4404
f 4404 4368 4369
f 4531 4371 4432
f 4501 4370 4502
f 4370 4340 4502
f 4340 4408 4502
f 4471 4409 4410
f 4434 4410 4409
f 4411 4410 4434
f 4434 4374 4411
f 4571 4413 4572
f 4639 4414 4413
f 4437 4473 4415
f 4572 4347 4415
f 4376 4345 4573
f 4376 4573 4643
f 4473 4437 4475
f 4437 4348 4475
f 4351 4477 4475
f 4351 4475 4348
f 4352 4509 4688
f 4477 4353 4438
f 4352 4688 4542
f 4646 4355 4542
f 4354 4438 4353
f 4576 4438 4354
f 4439 4440 4576
f 4416 4441 4418
f 4378 4416 4418
f 4378 4418 4479
f 4378 4479 4480
f 4380 4513 4446
f 4449 4513 4380
f 4384 4449 4380
f 4449 4384 4385
f 4484 4451 4387
f 4484 4387 4447
f 4447 4382 4419
f 4382 4448 4419
f 4385 4388 4450
f 4423 4387 4420
f 4420 4387 4451
f 4420 4452 4423
f 4423 4452 4422
f 4424 4486 4425
f 4487 4390 4392
f 4391 4455 4392
f 4488 4455 4391
f 4488 4391 4329
f 4489 4818 4395
f 4231 4427 4490
f 4459 4555 4527
f 4362 4494 4493
f 4363 4468 4462
f 4363 4467 4468
f 4400 4429 4467
f 4469 4401 4430
f 4470 4497 4431
f 4498 4404 4564
f 4432 4500 4531
f 4371 4531 4533
f 4371 4533 4471
f 4408 4372 4536
f 4372 4433 4536
f 4503 4433 4435
f 4434 4472 4374
f 4436 4506 4248
f 4412 4375 4539
f 4506 4436 4412
f 4540 4375 4569
f 4375 4308 4569
f 4639 4308 4414
f 4474 4415 4473
f 4474 4572 4415
f 4476 4643 4719
f 4355 4646 4478
f 4576 4440 4417
f 4441 4478 4510
f 4418 4441 4510
f 4442 4511 4417
f 4546 4512 4480
f 4547 4379 4444
f 4443 4379 4547
f 4444 4446 4445
f 4445 4446 4513
f 4443 4547 4448
f 4448 4547 4482
f 4484 4447 4419
f 4419 4448 4482
f 4450 4449 4385
f 4450 4388 4483
f 4319 4551 4483
f 4420 4519 4452
f 4389 4587 4421
f 4453 4452 4519
f 4587 4389 4552
f 4590 4552 4454
f 4592 4590 4454
f 4390 4592 4454
f 4487 4592 4390
f 4425 4523 4394
f 4392 4455 4487
f 4426 4456 4525
f 4426 4525 4489
f 4397 4667 4396
f 4397 4361 4490
f 4492 4490 4427
f 4492 4427 4620
f 4427 4398 4620
f 4398 4458 4620
f 4669 4458 4527
f 4555 4459 4428
f 4468 4558 4462
f 4462 4558 4495
f 4464 4463 4465
f 4465 4463 4466
f 4465 4466 4560
f 4468 4467 4496
f 4467 4429 4496
f 4469 4430 4562
f 4561 4407 4599
f 4470 4469 4497
f 4469 4562 4497
f 4403 4498 4407
f 4407 4498 4599
f 4406 4431 4497
f 4406 4499 4267
f 4404 4369 4564
f 4369 4501 4564
f 4471 4533 4535
f 4471 4535 4409
f 4536 4502 4408
f 4503 4536 4433
f 4434 4409 4538
f 4434 4538 4472
f 4472 4538 4505
f 4375 4540 4539
f 4506 4412 4539
f 4342 4472 4505
f 4308 4639 4569
f 4342 4505 4508
f 4474 4473 4641
f 4611 4473 4475
f 4719 4509 4476
f 4509 4834 4688
f 4646 4689 4478
f 4478 4689 4510
f 4442 4512 4511
f 4547 4444 4548
f 4445 4548 4444
f 4548 4445 4513
f 4419 4481 4484
f 4449 4450 4549
f 4517 4451 4518
f 4484 4518 4451
f 4518 4484 4515
f 4515 4484 4481
f 4450 4483 4485
f 4483 4551 4485
f 4421 4551 4319
f 4451 4519 4420
f 4453 4519 4520
f 4453 4520 4486
f 4486 4520 4521
f 4522 4486 4521
f 4425 4486 4522
f 4425 4522 4523
f 4394 4523 4553
f 4455 4524 4487
f 4394 4553 4456
f 4524 4455 4705
f 4554 4456 4553
f 4488 4705 4455
f 4456 4554 4525
f 4488 4329 4664
f 4489 4525 4526
f 4457 4396 4707
f 4396 4667 4707
f 4667 4397 4708
f 4397 4490 4708
f 4708 4490 4491
f 4491 4490 4492
f 4491 4492 4620
f 4669 4620 4458
f 4555 4428 4621
f 4493 4621 4428
f 4493 4622 4621
f 4596 4622 4494
f 4494 4622 4493
f 4362 4596 4494
f 4460 4624 4463
f 4557 4596 4461
f 4461 4596 4362
f 4495 4557 4461
f 4559 4466 4463
f 4429 4529 4496
f 4529 4429 4628
f 4430 4626 4562
f 4561 4628 4429
f 4601 4599 4498
f 4563 4406 4497
f 4267 4499 4530
f 4267 4530 4500
f 4501 4565 4564
f 4531 4532 4533
f 4501 4502 4534
f 4633 4502 4536
f 4566 4409 4535
f 4537 4409 4566
f 4503 4435 4606
f 4538 4409 4537
f 4248 4506 4504
f 4606 4435 4504
f 4435 4248 4504
f 4638 4539 4540
f 4413 4571 4507
f 4639 4413 4507
f 4505 4570 4508
f 4508 4570 4345
f 4345 4570 4573
f 4719 4834 4509
f 4477 4438 4575
f 4575 4438 4576
f 4576 4417 4690
f 4689 4544 4510
f 4417 4511 4543
f 4479 4418 4614
f 4512 4616 4511
f 4480 4479 4614
f 4546 4648 4512
f 4512 4648 4616
f 4546 4480 4577
f 4548 4513 4581
f 4449 4581 4513
f 4581 4449 4549
f 4419 4516 4481
f 4419 4482 4516
f 4450 4514 4549
f 4514 4450 4585
f 4485 4551 4586
f 4451 4517 4519
f 4421 4587 4551
f 4521 4520 4519
f 4488 4664 4705
f 4525 4554 4526
f 4457 4664 4329
f 4457 4595 4664
f 4595 4457 4707
f 4489 4526 4818
f 4195 4710 4528
f 4597 4495 4558
f 4466 4559 4670
f 4558 4468 4496
f 4466 4670 4560
f 4497 4562 4598
f 4497 4598 4563
f 4406 4563 4499
f 4530 4676 4500
f 4531 4500 4629
f 4531 4629 4532
f 4565 4501 4679
f 4679 4501 4534
f 4632 4535 4533
f 4633 4534 4502
f 4606 4536 4503
f 4537 4566 4605
f 4609 4504 4506
f 4609 4606 4504
f 4567 4538 4537
f 4538 4567 4505
f 4539 4638 4608
f 4506 4539 4608
f 4567 4570 4505
f 4474 4574 4572
f 4574 4474 4641
f 4477 4541 4475
f 4611 4475 4541
f 4541 4477 4575
f 4647 4544 4689
f 4417 4543 4690
f 4543 4511 4613
f 4510 4544 4545
f 4418 4510 4545
f 4418 4545 4614
f 4480 4614 4577
f 4648 4546 4577
f 4579 4547 4578
f 4547 4548 4578
f 4482 4547 4579
f 4581 4549 4580
f 4482 4579 4516
f 4516 4579 4584
f 4549 4514 4580
f 4515 4583 4518
f 4583 4515 4582
f 4515 4481 4582
f 4550 4582 4516
f 4516 4582 4481
f 4550 4516 4584
f 4450 4485 4585
f 4588 4517 4518
f 4654 4518 4583
f 4656 4586 4551
f 4551 4587 4656
f 4617 4519 4517
f 4617 4517 4588
f 4519 4589 4521
f 4617 4589 4519
f 4587 4552 4658
f 4590 4658 4552
f 4521 4589 4522
f 4522 4589 4617
f 4523 4522 4591
f 4591 4522 4617
f 4523 4591 4553
f 4553 4591 4593
f 4618 4487 4524
f 4705 4618 4524
f 4553 4593 4554
f 4491 4668 4708
f 4669 4527 4556
f 4555 4556 4527
f 4621 4556 4555
f 4528 4710 4624
f 4597 4557 4495
f 4558 4625 4597
f 4625 4558 4496
f 4560 4670 4671
f 4560 4671 4430
f 4430 4671 4626
f 4674 4628 4561
f 4562 4626 4627
f 4673 4674 4561
f 4562 4627 4598
f 4673 4561 4599
f 4563 4598 4787
f 4601 4675 4599
f 4563 4787 4499
f 4601 4498 4631
f 4498 4564 4631
f 4629 4500 4676
f 4630 4532 4629
f 4532 4630 4533
f 4533 4630 4632
f 4534 4633 4679
f 4566 4535 4603
f 4633 4536 4634
f 4634 4536 4606
f 4566 4603 4605
f 4609 4506 4608
f 4568 4569 4639
f 4568 4540 4569
f 4686 4507 4571
f 4686 4639 4507
f 4571 4572 4716
f 4570 4685 4573
f 4541 4575 4612
f 4800 4647 4689
f 4544 4647 4724
f 4545 4544 4724
f 4616 4613 4511
f 4614 4545 4615
f 4577 4614 4692
f 4648 4577 4692
f 4653 4579 4578
f 4653 4578 4649
f 4548 4649 4578
f 4548 4581 4649
f 4653 4584 4579
f 4650 4649 4581
f 4581 4580 4650
f 4650 4580 4651
f 4514 4651 4580
f 4651 4514 4652
f 4514 4585 4652
f 4698 4550 4584
f 4485 4586 4585
f 4588 4518 4654
f 4654 4583 4655
f 4583 4582 4655
f 4655 4582 4550
f 4590 4702 4658
f 4702 4590 4592
f 4617 4660 4591
f 4703 4592 4487
f 4594 4705 4664
f 4665 4664 4595
f 4707 4665 4595
f 4818 4526 4619
f 4668 4491 4620
f 4622 4596 4623
f 4596 4709 4623
f 4709 4596 4557
f 4463 4624 4743
f 4559 4463 4743
f 4559 4743 4670
f 4672 4496 4529
f 4628 4672 4529
f 4675 4673 4599
f 4600 4499 4787
f 4711 4675 4601
f 4600 4530 4499
f 4711 4601 4753
f 4629 4676 4602
f 4632 4630 4677
f 4535 4632 4754
f 4535 4754 4603
f 4609 4634 4606
f 4604 4537 4605
f 4683 4537 4604
f 4607 4608 4638
f 4637 4609 4608
f 4567 4537 4610
f 4610 4537 4683
f 4640 4570 4610
f 4610 4570 4567
f 4686 4571 4716
f 4570 4640 4685
f 4574 4716 4572
f 4574 4642 4716
f 4685 4717 4573
f 4473 4687 4641
f 4717 4643 4573
f 4611 4687 4473
f 4612 4611 4541
f 4575 4645 4612
f 4542 4688 4720
f 4576 4645 4575
f 4646 4542 4763
f 4542 4720 4763
f 4645 4576 4690
f 4543 4613 4722
f 4613 4616 4722
f 4614 4615 4692
f 4584 4653 4698
f 4727 4652 4585
f 4727 4585 4586
f 4550 4697 4655
f 4697 4550 4698
f 4656 4587 4658
f 4588 4659 4617
f 4617 4659 4660
f 4591 4660 4661
f 4593 4591 4662
f 4662 4591 4661
f 4703 4487 4704
f 4487 4618 4704
f 4593 4662 4778
f 4554 4593 4663
f 4663 4593 4778
f 4526 4554 4619
f 4554 4663 4619
f 4738 4707 4667
f 4818 4619 4666
f 4623 4621 4622
f 4709 4557 4597
f 4624 4710 4743
f 4625 4742 4597
f 4784 4742 4625
f 4745 4784 4625
f 4496 4744 4625
f 4744 4745 4625
f 4744 4496 4672
f 4746 4626 4671
f 4746 4627 4626
f 4628 4674 4899
f 4747 4598 4627
f 4747 4787 4598
f 4530 4600 4676
f 4713 4602 4676
f 4564 4565 4631
f 4629 4602 4630
f 4679 4631 4565
f 4633 4680 4679
f 4677 4754 4632
f 4754 4681 4603
f 4681 4605 4603
f 4634 4609 4635
f 4682 4604 4681
f 4681 4604 4605
f 4635 4609 4637
f 4604 4682 4683
f 4608 4607 4636
f 4637 4608 4636
f 4540 4568 4793
f 4607 4638 4793
f 4638 4540 4793
f 4684 4610 4683
f 4610 4684 4640
f 4639 4686 4715
f 4568 4639 4715
f 4684 4685 4640
f 4718 4641 4687
f 4718 4574 4641
f 4643 4717 4759
f 4643 4759 4719
f 4612 4687 4611
f 4612 4945 4687
f 4645 4690 4644
f 4646 4763 4689
f 4800 4723 4647
f 4647 4723 4724
f 4616 4691 4722
f 4615 4545 4724
f 4725 4691 4648
f 4648 4691 4616
f 4692 4615 4693
f 4648 4692 4725
f 4695 4653 4649
f 4695 4649 4694
f 4650 4694 4649
f 4650 4651 4694
f 4694 4651 4652
f 4695 4698 4653
f 4727 4586 4733
f 4588 4654 4657
f 4655 4697 4654
f 4586 4656 4733
f 4657 4654 4730
f 4730 4654 4697
f 4656 4658 4699
f 4588 4701 4659
f 4734 4701 4588
f 4734 4588 4657
f 4700 4699 4658
f 4658 4702 4700
f 4701 4660 4659
f 4661 4660 4701
f 4618 4705 4704
f 4664 4846 4594
f 4846 4664 4665
f 4619 4663 4737
f 4619 4737 4666
f 4815 4667 4708
f 4816 4708 4668
f 4816 4668 4739
f 4668 4620 4739
f 4669 4739 4620
f 4669 4556 4817
f 4621 4817 4556
f 4709 4597 4822
f 4597 4742 4822
f 4670 4743 4785
f 4671 4670 4746
f 4670 4785 4746
f 4744 4672 4786
f 4628 4786 4672
f 4673 4899 4674
f 4673 4675 4788
f 4675 4711 4788
f 4600 4712 4676
f 4676 4712 4713
f 4749 4630 4602
f 4601 4631 4753
f 4631 4679 4753
f 4749 4677 4630
f 4678 4753 4679
f 4680 4678 4679
f 4677 4752 4754
f 4680 4633 4755
f 4633 4634 4755
f 4681 4754 4682
f 4634 4635 4755
f 4714 4683 4682
f 4757 4683 4714
f 4568 4905 4793
f 4684 4683 4757
f 4831 4686 4862
f 4686 4716 4862
f 4686 4831 4715
f 4574 4718 4642
f 4689 4763 4721
f 4689 4721 4800
f 4543 4761 4690
f 4722 4761 4543
f 4800 4801 4723
f 4726 4691 4725
f 4692 4693 4725
f 4694 4652 4696
f 4652 4727 4696
f 4727 4733 4766
f 4733 4771 4766
f 4698 4728 4697
f 4698 4695 4728
f 4769 4657 4730
f 4730 4697 4731
f 4731 4697 4728
f 4656 4699 4733
f 4734 4657 4769
f 4592 4736 4702
f 4736 4700 4702
f 4701 4735 4661
f 4703 4736 4592
f 4703 4773 4736
f 4773 4703 4704
f 4661 4735 4662
f 4812 4704 4705
f 4812 4705 4777
f 4705 4594 4777
f 4663 4778 4706
f 4846 4777 4594
f 4663 4706 4737
f 4707 4738 4815
f 4666 4737 4779
f 4815 4738 4667
f 4815 4708 4961
f 4708 4816 4961
f 4743 4710 4783
f 4710 4292 4783
f 4748 4788 4711
f 4711 4753 4748
f 4713 4750 4602
f 4602 4750 4749
f 4755 4678 4680
f 4755 4791 4678
f 4635 4756 4755
f 4607 4794 4636
f 4794 4607 4793
f 4905 4568 4715
f 4795 4757 4758
f 4684 4757 4795
f 4684 4795 4685
f 4863 4716 4642
f 4863 4862 4716
f 4795 4833 4685
f 4833 4717 4685
f 4833 4759 4717
f 4759 4796 4719
f 4645 4945 4612
f 4645 4760 4945
f 4798 4720 4688
f 4762 4760 4644
f 4645 4644 4760
f 4798 4763 4720
f 4690 4761 4644
f 4644 4761 4762
f 4836 4723 4801
f 4836 4837 4723
f 4691 4803 4722
f 4764 4723 4837
f 4723 4764 4724
f 4615 4724 4764
f 4615 4764 4693
f 4873 4693 4764
f 4805 4725 4873
f 4725 4693 4873
f 4726 4725 4911
f 4911 4725 4805
f 4729 4695 4694
f 4729 4694 4767
f 4696 4767 4694
f 4696 4727 4767
f 4767 4727 4766
f 4732 4728 4695
f 4732 4695 4729
f 4769 4730 4809
f 4730 4731 4809
f 4728 4809 4731
f 4809 4728 4732
f 4699 4881 4733
f 4733 4881 4771
f 4700 4881 4699
f 4734 4775 4701
f 4775 4735 4701
f 4736 4773 4700
f 4776 4735 4775
f 4773 4704 4921
f 4662 4735 4776
f 4704 4812 4921
f 4662 4776 4811
f 4778 4662 4811
f 4706 4778 4813
f 4846 4665 4849
f 4707 4849 4665
f 4707 4887 4849
f 4737 4706 4814
f 4887 4707 4815
f 4666 4779 4850
f 4965 4816 4739
f 4740 4739 4669
f 4740 4669 4817
f 4621 4623 4819
f 4623 4709 4819
f 4292 4780 4741
f 4820 4709 4822
f 4783 4292 4741
f 4742 4782 4822
f 4782 4742 4894
f 4742 4784 4894
f 4743 4783 4785
f 4745 4823 4784
f 4823 4745 4824
f 4744 4824 4745
f 4786 4824 4744
f 4628 4826 4786
f 4627 4746 4970
f 4747 4627 4970
f 4826 4628 4899
f 4827 4749 4750
f 4748 4753 4751
f 4749 4828 4677
f 4677 4828 4752
f 4753 4678 4751
f 4791 4751 4678
f 4755 4792 4791
f 4682 4754 4858
f 4756 4792 4755
f 4858 4714 4682
f 4756 4635 4829
f 4829 4637 4636
f 4829 4635 4637
f 4758 4757 4714
f 4759 4833 4796
f 4718 4687 4797
f 4945 4797 4687
f 4688 4834 4798
f 4802 4762 4761
f 4722 4803 4761
f 4761 4803 4802
f 4803 4691 4804
f 4691 4726 4804
f 4804 4726 4872
f 4726 4911 4872
f 4838 4729 4765
f 4729 4767 4765
f 4729 4838 4732
f 4806 4765 4767
f 4806 4767 4768
f 4767 4766 4768
f 4771 4768 4766
f 4768 4771 4807
f 4808 4734 4841
f 4769 4841 4734
f 4841 4769 4770
f 4769 4809 4770
f 4879 4771 4881
f 4774 4775 4808
f 4775 4734 4808
f 4772 4881 4700
f 4700 4810 4772
f 4773 4810 4700
f 4775 4774 4776
f 4776 4774 4811
f 4811 4813 4778
f 4706 4813 4814
f 4850 4779 4889
f 4816 4964 4961
f 4818 4666 4850
f 4892 4621 4819
f 4292 4395 4893
f 4852 4819 4709
f 4292 4893 4780
f 4781 4780 4893
f 4781 4821 4780
f 4820 4852 4709
f 4780 4821 4741
f 4741 4821 4783
f 4821 4897 4783
f 4783 4897 4785
f 4784 4823 4894
f 4854 4786 4826
f 4673 4900 4899
f 4673 4788 4900
f 4600 4787 4789
f 4900 4788 4901
f 4600 4789 4712
f 4748 4901 4788
f 4713 4712 4855
f 4712 4789 4855
f 4713 4855 4750
f 4748 4751 4790
f 4749 4827 4828
f 4902 4752 4828
f 4790 4751 4939
f 4751 4791 4939
f 4754 4752 4999
f 4792 4939 4791
f 4859 4792 4756
f 4829 4859 4756
f 4904 4636 4794
f 4904 4829 4636
f 4903 4794 4793
f 4832 4715 4831
f 4832 4905 4715
f 4795 4758 4864
f 4864 4833 4795
f 4863 4642 4906
f 4718 4906 4642
f 4866 4718 4797
f 4834 4719 4865
f 4865 4719 4796
f 4760 4868 4945
f 4834 4946 4798
f 4763 4798 4799
f 4763 4799 4721
f 4802 4869 4762
f 4800 4721 4909
f 4800 4909 4801
f 4801 4909 4950
f 4802 4803 4910
f 4801 4950 4836
f 4804 4910 4803
f 4871 4764 4837
f 4873 4764 4871
f 4838 4765 4839
f 4806 4839 4765
f 4806 4768 4839
f 4839 4768 4807
f 4732 4844 4809
f 4809 4843 4770
f 4843 4809 4844
f 4771 4879 4807
f 4808 4841 4882
f 4885 4774 4808
f 4921 4810 4773
f 4811 4774 4885
f 4811 4845 4813
f 4813 4845 4886
f 4813 4886 4847
f 4848 4846 4849
f 4814 4813 4847
f 4888 4887 4815
f 4737 4814 4926
f 4926 4814 4927
f 4737 4926 4779
f 4891 4850 4889
f 4892 4817 4621
f 4395 4818 4893
f 4892 4819 4852
f 4895 4822 4782
f 4894 4895 4782
f 4931 4894 4823
f 4824 4934 4823
f 4934 4931 4823
f 4824 4786 4934
f 4746 4785 4933
f 4746 4933 4970
f 4826 4899 4854
f 4747 4970 4825
f 4971 4899 4900
f 4747 4825 4787
f 5029 4855 4789
f 4857 4750 4855
f 4857 4827 4750
f 4752 4902 4999
f 4860 4859 4829
f 4858 4861 4714
f 4829 4904 4860
f 4758 4714 4830
f 4714 4861 4830
f 4903 4793 4905
f 4904 4794 4903
f 4758 4830 4864
f 4864 4865 4796
f 4864 4796 4833
f 4867 4946 4834
f 4868 4977 4945
f 4762 4868 4760
f 4762 4869 4868
f 4835 4721 4799
f 4835 4909 4721
f 4836 5009 4837
f 4837 5009 4952
f 4951 4804 4872
f 4871 4837 4952
f 4951 4872 4979
f 4873 4874 4805
f 4872 4911 5039
f 4805 4874 4953
f 4805 4953 4911
f 4838 4839 4877
f 4732 4875 4844
f 4838 4875 4732
f 4875 4838 4877
f 4876 4877 4839
f 4876 4839 4840
f 4839 4807 4840
f 4807 4880 4840
f 4770 4842 4841
f 4770 4843 4842
f 4842 4843 4913
f 4844 4913 4843
f 4913 4844 4878
f 4878 4844 4875
f 4807 4879 4880
f 4841 4883 4882
f 4883 4841 4916
f 4916 4841 4842
f 4881 4772 4884
f 4882 4918 4808
f 4808 4918 4885
f 4811 4885 4845
f 4920 4812 4777
f 4887 4848 4849
f 4888 4815 4961
f 4779 4926 4889
f 4891 4889 4890
f 4739 4740 4965
f 4818 4850 4851
f 4892 4852 5054
f 4820 4853 4852
f 4852 4853 5054
f 4820 4822 4853
f 4853 4822 4895
f 4785 4897 4933
f 4786 4898 4934
f 4898 4786 4854
f 4789 4787 4995
f 4789 4995 5029
f 4748 4856 4901
f 4790 4856 4748
f 4827 4857 5030
f 4827 5030 4828
f 4754 4999 5000
f 4939 4792 4973
f 4792 4859 4973
f 4754 5000 4858
f 4859 4860 4973
f 5168 4940 4861
f 4940 4830 4861
f 4904 4903 4941
f 4830 4907 4864
f 4975 4862 4863
f 4975 4831 4862
f 4906 4975 4863
f 4866 5004 4906
f 4866 4906 4718
f 4864 4907 4865
f 5004 4797 4945
f 5004 4866 4797
f 4867 4834 4865
f 4867 4947 4946
f 4949 4868 4869
f 4869 4802 4949
f 4949 4802 4910
f 4836 4950 5037
f 4910 4804 4870
f 4836 5037 5009
f 4870 4804 4951
f 4979 4872 5039
f 4874 4873 4952
f 4873 4871 4952
f 4912 4953 4874
f 4956 4875 4877
f 4876 4840 4954
f 4840 4914 4954
f 4878 4875 4956
f 4840 4880 4914
f 4914 4880 4957
f 4879 4957 4880
f 4879 4881 4957
f 4916 4842 4917
f 4842 4913 4917
f 4884 4957 4881
f 4882 4958 4918
f 4810 4884 4772
f 4810 4987 4884
f 4918 4919 4885
f 4885 4919 4845
f 4845 4919 4922
f 4812 4920 4921
f 4920 4777 5048
f 4886 4845 4922
f 4846 4848 4777
f 4777 4848 5048
f 4886 4922 4923
f 5048 4848 4924
f 4847 4886 4923
f 4924 4848 4887
f 5021 4924 4887
f 4847 4923 4814
f 4814 4923 4925
f 4814 4925 4927
f 4888 4960 4887
f 4960 4888 4961
f 4889 4926 4962
f 4889 4962 4890
f 4964 4816 4965
f 4850 4891 4928
f 4850 4928 4851
f 4966 4740 4992
f 4740 4817 4992
f 4892 4992 4817
f 5054 4992 4892
f 4893 4818 4851
f 4893 4851 4781
f 4853 4930 5054
f 4930 4853 4895
f 4894 4896 4895
f 4897 4821 4932
f 4896 4894 4931
f 4935 4934 4898
f 4898 4936 4935
f 4898 4854 4936
f 4936 4854 4899
f 4936 4899 4971
f 4787 4825 4995
f 4900 5028 4971
f 4900 4901 5028
f 5028 4901 4997
f 4856 4997 4901
f 4996 4997 4856
f 4790 4972 4856
f 4856 4972 4996
f 4828 5030 4938
f 4902 4828 4938
f 4858 5000 5063
f 5000 5100 5063
f 4861 4858 5168
f 4904 4942 4860
f 4903 5001 4941
f 4942 4904 4941
f 5001 4903 4905
f 4831 4975 5002
f 4832 4831 5002
f 4908 4907 4943
f 5004 4944 4906
f 4908 4865 4907
f 4908 4867 4865
f 4977 4868 5005
f 4798 4946 4948
f 4798 4948 4799
f 4835 4799 5007
f 4835 5007 4909
f 4874 4952 4912
f 4877 4876 4954
f 4878 4955 4913
f 4955 4878 4956
f 4983 4956 4877
f 4914 4957 4915
f 4916 4917 4985
f 4917 4913 4955
f 4958 4882 4883
f 4883 4916 4986
f 4986 4916 4985
f 4810 4921 4990
f 4919 4991 4922
f 4920 4990 4921
f 5048 4990 4920
f 4923 4922 4991
f 4925 4923 5020
f 4927 4925 4959
f 4959 4925 5020
f 5021 4887 4960
f 4926 4927 4962
f 5022 4961 4964
f 4891 4890 4967
f 4890 4962 4967
f 4891 4967 4928
f 4740 4966 4965
f 4967 4929 4928
f 4928 4929 4851
f 4929 4968 4851
f 4968 4969 4851
f 4851 4969 4781
f 4821 4781 4969
f 4994 4931 4934
f 4897 4932 4933
f 4935 4936 5026
f 4937 4970 4933
f 4936 4971 5027
f 5098 4938 5030
f 4902 4938 5099
f 4902 5099 4999
f 4790 4939 4972
f 4972 4939 4974
f 4939 4973 4974
f 4942 4973 4860
f 4940 5168 5235
f 4940 5235 4830
f 5066 4941 5001
f 4943 4907 4830
f 4832 5203 4905
f 4905 5203 5065
f 5001 4905 5065
f 4943 5003 4908
f 4908 5003 4867
f 5004 4945 4977
f 4867 5003 4947
f 4946 4947 4948
f 4948 5006 4799
f 4868 4949 5005
f 4799 5006 5007
f 4978 4949 4910
f 4978 4910 5008
f 5069 4950 4909
f 4910 4870 5008
f 5069 5037 4950
f 4870 4951 5070
f 4952 5009 4912
f 4912 5009 5011
f 4911 4953 5039
f 4912 5011 4953
f 4956 4983 4955
f 4982 4983 4877
f 4982 4877 4954
f 4982 4954 5076
f 4914 5076 4954
f 5076 4914 4915
f 4955 5012 4917
f 5012 4955 4983
f 4957 4984 4915
f 4915 4984 5013
f 4884 4987 4957
f 4957 4987 4984
f 4958 4883 5015
f 4958 4988 4918
f 4990 4987 4810
f 4991 4919 4988
f 4988 4919 4918
f 4990 5016 4987
f 4923 4991 5018
f 4923 5018 5020
f 5022 4960 4961
f 4962 4927 4963
f 5052 4962 4963
f 5022 4964 5023
f 4964 4965 5023
f 4929 4967 5160
f 4968 4929 5160
f 4930 5053 5054
f 5025 5053 4930
f 4930 4895 5025
f 4896 5025 4895
f 4896 4931 4994
f 4970 4937 5093
f 4970 5093 4825
f 4996 4972 4998
f 5063 5168 4858
f 4973 4942 4974
f 4975 5034 5002
f 4976 4975 4906
f 5034 4975 4976
f 5005 5004 4977
f 5035 4947 5003
f 5035 4948 4947
f 4948 5035 5006
f 4949 4978 5005
f 5005 4978 5105
f 4909 5108 5069
f 5008 4870 5070
f 4951 5010 5070
f 4979 5010 4951
f 5010 4979 5039
f 5072 5011 5009
f 4953 5073 5039
f 5074 5011 5072
f 4953 5011 5073
f 4917 4980 4985
f 4917 5012 4980
f 4983 4982 4981
f 5013 5076 4915
f 5013 4984 5116
f 5046 4986 4985
f 4883 5014 5015
f 4883 4986 5014
f 5014 4986 5044
f 5044 4986 5046
f 5017 4984 4987
f 5015 4988 4958
f 4988 4989 4991
f 5015 4989 4988
f 4991 4989 5018
f 5048 5016 4990
f 5127 4924 5021
f 5085 5021 4960
f 4927 4959 5049
f 5049 4959 5083
f 5085 4960 5022
f 4927 5049 4963
f 5052 4963 5129
f 5023 4965 5051
f 5051 4965 4966
f 4967 4962 5160
f 4966 4992 4993
f 5054 5089 4992
f 4992 5089 4993
f 5053 5025 5024
f 4821 4969 4932
f 5057 4934 4935
f 4933 4932 4937
f 5026 4936 5027
f 4825 5093 5095
f 4825 5095 4995
f 5028 5027 4971
f 5028 4997 5097
f 4996 5097 4997
f 5060 5097 4996
f 4996 4998 5060
f 5060 4998 5059
f 4972 5059 4998
f 4938 5098 5099
f 4999 5099 5031
f 5000 4999 5031
f 4972 4974 5061
f 5000 5031 5100
f 4942 4941 5033
f 4943 5102 5003
f 4976 4906 4944
f 5102 5068 5003
f 5004 5067 4944
f 5068 5035 5003
f 5004 5005 5067
f 5035 5036 5006
f 5105 4978 5144
f 5144 4978 5008
f 5007 5108 4909
f 5008 5070 5173
f 5037 5071 5009
f 5009 5071 5072
f 5010 5039 5038
f 5072 5040 5074
f 5011 5074 5073
f 5041 5012 4981
f 5012 4983 4981
f 5046 4985 5117
f 4980 5117 4985
f 5117 4980 5042
f 4980 5012 5042
f 5042 5012 5041
f 5078 5116 4984
f 4984 5122 5078
f 4984 5017 5122
f 4989 5015 5047
f 5014 5047 5015
f 4987 5016 5017
f 5019 5018 4989
f 5020 5018 5019
f 4924 5127 5048
f 5020 5019 4959
f 5127 5021 5153
f 5021 5085 5153
f 5086 5022 5023
f 4963 5049 5129
f 5129 5049 5087
f 5086 5023 5051
f 5131 5025 4896
f 5055 5131 4896
f 5055 4896 4994
f 4934 5057 4994
f 4935 5058 5057
f 4935 5026 5058
f 5027 5058 5026
f 5028 5096 5027
f 5028 5097 5135
f 4857 4855 5197
f 4857 5197 5030
f 5030 5197 5232
f 5030 5232 5098
f 5137 5031 5099
f 5059 4972 5061
f 5031 5137 5100
f 5061 4974 5062
f 5062 4974 5032
f 4974 4942 5033
f 4941 5066 5033
f 5203 4832 5002
f 5034 4976 5104
f 4976 4944 5067
f 5067 5005 5140
f 5140 5005 5105
f 5035 5068 5036
f 5007 5006 5036
f 5037 5069 5071
f 5010 5110 5070
f 5010 5038 5110
f 5039 5112 5038
f 5038 5112 5110
f 5072 5109 5040
f 5073 5111 5039
f 5039 5111 5112
f 5113 5074 5040
f 4982 5077 4981
f 5077 4982 5114
f 5114 4982 5076
f 4981 5077 5075
f 5013 5116 5076
f 5119 5117 5042
f 5041 5043 5042
f 5041 4981 5043
f 5043 4981 5075
f 5046 5045 5044
f 5045 5080 5044
f 5046 5117 5045
f 5014 5121 5047
f 5014 5044 5121
f 5121 5044 5080
f 5017 5081 5122
f 4989 5047 5082
f 5017 5123 5081
f 5017 5016 5123
f 4989 5082 5019
f 5019 5082 5126
f 5048 5127 5016
f 5019 5126 4959
f 4959 5126 5083
f 5083 5084 5049
f 5049 5050 5087
f 5086 5051 5189
f 5189 5051 5088
f 5051 4966 5088
f 4966 4993 5088
f 5088 4993 5089
f 5160 4962 5161
f 5159 5089 5091
f 5089 5054 5091
f 5053 5024 5054
f 5054 5024 5091
f 5025 5092 5024
f 5057 5055 4994
f 4932 4969 5056
f 5055 5057 5132
f 4932 5056 4937
f 5132 5057 5058
f 5097 5060 5135
f 5138 5135 5060
f 5060 5059 5138
f 5059 5061 5138
f 5138 5061 5062
f 4974 5064 5032
f 5064 4974 5033
f 4830 5235 5304
f 5201 5033 5066
f 4830 5304 4943
f 5199 5001 5065
f 5066 5001 5199
f 5199 5201 5066
f 5103 5002 5034
f 5103 5203 5002
f 4943 5139 5102
f 5104 5103 5034
f 5140 4976 5067
f 5101 5068 5102
f 5107 5036 5142
f 5142 5036 5068
f 5107 5007 5036
f 5008 5145 5144
f 5145 5008 5173
f 5072 5071 5109
f 5113 5111 5074
f 5074 5111 5073
f 5076 5116 5114
f 5042 5043 5119
f 5119 5043 5115
f 5043 5075 5115
f 5075 5077 5115
f 5120 5078 5079
f 5078 5122 5079
f 5124 5082 5047
f 5124 5126 5082
f 5083 5126 5084
f 5085 5186 5153
f 5049 5084 5154
f 5154 5084 5184
f 5186 5085 5185
f 5085 5022 5185
f 5049 5154 5050
f 5050 5154 5156
f 5086 5185 5022
f 5086 5155 5185
f 5087 5050 5190
f 5050 5156 5190
f 5155 5086 5189
f 5129 5087 5157
f 5189 5088 5128
f 5128 5088 5090
f 5090 5088 5089
f 5159 5090 5089
f 5159 5091 5024
f 5092 5159 5024
f 5092 5025 5131
f 5056 4969 5162
f 4969 4968 5162
f 4937 5056 5093
f 5093 5056 5164
f 5132 5058 5094
f 5027 5094 5058
f 4995 5095 5265
f 5029 4995 5265
f 4855 5029 5299
f 4855 5299 5197
f 5098 5166 5099
f 5137 5099 5165
f 5138 5062 5167
f 5167 5062 5032
f 5100 5233 5063
f 5198 5032 5064
f 5064 5033 5198
f 5033 5201 5198
f 5236 5065 5203
f 5236 5199 5065
f 5101 5102 5139
f 4976 5140 5104
f 5101 5368 5068
f 5068 5368 5142
f 5105 5143 5140
f 5142 5141 5107
f 5143 5105 5171
f 5105 5144 5171
f 5107 5141 5106
f 5007 5107 5108
f 5145 5173 5172
f 5069 5108 5174
f 5069 5174 5071
f 5070 5110 5173
f 5146 5109 5071
f 5110 5112 5175
f 5112 5111 5175
f 5113 5040 5109
f 5147 5175 5111
f 5113 5210 5178
f 5113 5178 5111
f 5111 5178 5147
f 5116 5149 5114
f 5151 5115 5077
f 5078 5120 5116
f 5116 5120 5149
f 5045 5150 5080
f 5045 5117 5118
f 5119 5118 5117
f 5118 5119 5179
f 5119 5115 5179
f 5115 5151 5179
f 5122 5180 5079
f 5079 5180 5120
f 5122 5218 5180
f 5122 5081 5218
f 5121 5182 5047
f 5123 5218 5081
f 5124 5047 5182
f 5123 5183 5218
f 5125 5183 5123
f 5016 5125 5123
f 5124 5152 5126
f 5127 5125 5016
f 5153 5125 5127
f 5087 5190 5157
f 5128 5090 5223
f 5129 5157 5191
f 5223 5090 5158
f 5052 5129 5191
f 5090 5159 5158
f 5130 5092 5131
f 5131 5055 5229
f 5229 5055 5132
f 5056 5162 5164
f 5093 5164 5095
f 5263 5095 5164
f 5027 5266 5094
f 5263 5265 5095
f 5196 5027 5096
f 5133 5196 5096
f 5096 5028 5133
f 5028 5135 5133
f 5098 5232 5134
f 5138 5136 5135
f 5099 5166 5165
f 5233 5100 5137
f 5136 5138 5167
f 5234 5063 5233
f 5234 5168 5063
f 4943 5304 5366
f 4943 5366 5139
f 5103 5104 5205
f 5140 5169 5104
f 5141 5142 5368
f 5140 5143 5237
f 5144 5239 5171
f 5145 5239 5144
f 5106 5206 5107
f 5239 5145 5172
f 5206 5108 5107
f 5206 5174 5108
f 5175 5173 5110
f 5071 5241 5146
f 5210 5113 5209
f 5209 5113 5109
f 5147 5212 5175
f 5147 5213 5212
f 5147 5178 5177
f 5147 5177 5213
f 5077 5114 5149
f 5151 5077 5148
f 5077 5149 5148
f 5118 5150 5045
f 5150 5118 5181
f 5118 5179 5181
f 5121 5080 5246
f 5150 5246 5080
f 5124 5250 5251
f 5250 5124 5182
f 5124 5251 5152
f 5126 5152 5084
f 5153 5253 5125
f 5184 5084 5152
f 5184 5187 5154
f 5156 5154 5222
f 5154 5187 5222
f 5155 5189 5255
f 5190 5156 5188
f 5190 5224 5157
f 5157 5224 5191
f 5223 5158 5257
f 5257 5158 5258
f 5192 5158 5159
f 5192 5159 5193
f 5161 4962 5052
f 5193 5159 5092
f 5161 5052 5227
f 4968 5160 5194
f 5160 5161 5194
f 4968 5194 5162
f 5162 5195 5164
f 5164 5195 5231
f 5132 5094 5163
f 5163 5094 5266
f 5027 5196 5266
f 5134 5166 5098
f 5133 5135 5331
f 5364 5269 5166
f 5136 5331 5135
f 5269 5165 5166
f 5331 5136 5301
f 5165 5401 5137
f 5137 5401 5233
f 5136 5167 5301
f 5302 5301 5167
f 5168 5234 5235
f 5101 5139 5306
f 5204 5104 5169
f 5204 5205 5104
f 5413 5103 5205
f 5140 5237 5169
f 5170 5141 5368
f 5237 5143 5171
f 5106 5141 5273
f 5173 5208 5172
f 5206 5240 5174
f 5174 5241 5071
f 5175 5176 5208
f 5175 5208 5173
f 5241 5209 5146
f 5209 5109 5146
f 5211 5176 5212
f 5212 5176 5175
f 5178 5244 5177
f 5216 5148 5149
f 5120 5217 5149
f 5214 5181 5215
f 5181 5179 5215
f 5215 5179 5151
f 5148 5216 5151
f 5120 5288 5217
f 5288 5120 5180
f 5246 5285 5121
f 5285 5182 5121
f 5181 5246 5150
f 5218 5248 5180
f 5183 5219 5218
f 5125 5252 5183
f 5221 5252 5125
f 5125 5253 5221
f 5152 5220 5184
f 5184 5220 5187
f 5186 5253 5153
f 5185 5253 5186
f 5185 5155 5294
f 5156 5222 5188
f 5128 5255 5189
f 5224 5190 5260
f 5190 5188 5260
f 5192 5258 5158
f 5191 5226 5227
f 5191 5224 5226
f 5052 5191 5227
f 5192 5193 5225
f 5225 5193 5228
f 5193 5092 5228
f 5227 5194 5161
f 5435 5194 5227
f 5092 5130 5228
f 5229 5130 5131
f 5435 5297 5194
f 5194 5297 5162
f 5229 5132 5327
f 5297 5231 5162
f 5162 5231 5195
f 5268 5266 5196
f 5029 5265 5438
f 5133 5267 5196
f 5267 5268 5196
f 5029 5438 5299
f 5134 5364 5166
f 5165 5269 5401
f 5032 5365 5167
f 5365 5302 5167
f 5032 5198 5365
f 5198 5202 5365
f 5334 5201 5199
f 5200 5201 5334
f 5201 5202 5198
f 5201 5200 5202
f 5139 5366 5411
f 5236 5203 5305
f 5139 5411 5306
f 5205 5204 5270
f 5413 5205 5270
f 5413 5203 5103
f 5306 5368 5101
f 5141 5170 5238
f 5237 5171 5271
f 5141 5238 5273
f 5106 5273 5206
f 5206 5369 5240
f 5172 5207 5239
f 5172 5208 5207
f 5242 5207 5208
f 5174 5240 5241
f 5176 5242 5208
f 5211 5242 5176
f 5209 5313 5278
f 5209 5278 5210
f 5211 5212 5243
f 5178 5210 5244
f 5210 5278 5244
f 5212 5213 5243
f 5213 5281 5243
f 5245 5177 5244
f 5213 5177 5281
f 5149 5217 5216
f 5284 5215 5216
f 5215 5151 5216
f 5284 5216 5217
f 5246 5181 5247
f 5214 5247 5181
f 5214 5215 5247
f 5247 5215 5284
f 5248 5288 5180
f 5218 5219 5248
f 5250 5182 5291
f 5183 5249 5219
f 5249 5248 5219
f 5183 5252 5249
f 5220 5152 5251
f 5185 5294 5253
f 5187 5220 5254
f 5255 5294 5155
f 5222 5187 5256
[truncated: 72,638 more chars]
