# Supplementary material for: Computational modelling of muscle fibre operating ranges in the hindlimb of a small ground bird (Eudromia elegans), with implications for modelling locomotion in extinct species
Source: PLoS Comput Biol. 2021 Apr 1;17(4):e1008843. doi: 10.1371/journal.pcbi.1008843 (PMC8016346; doi:10.1371/journal.pcbi.1008843)
Supplement: S1 Model File — (ZIP) [file pcbi.1008843.s006.zip › geometry/R_Digit_II.obj]

####
#
# OBJ File Generated by Meshlab
#
####
# Object R_Digit_II.obj
#
# Vertices: 2947
# Faces: 5882
#
####
v 0.013486 0.000901 0.006944
v 0.013626 0.000661 0.007252
v 0.013566 0.000817 0.007134
v 0.013624 0.000694 0.007049
v 0.013497 0.000763 0.006710
v 0.013520 0.000551 0.006647
v 0.013712 0.000411 0.007135
v 0.013657 0.000483 0.007445
v 0.013622 0.000587 0.006849
v 0.013765 0.000094 0.007229
v 0.013758 0.000205 0.007041
v 0.013115 0.001177 0.007072
v 0.013341 0.001055 0.007285
v 0.013146 0.001122 0.007310
v 0.013300 0.001101 0.007069
v 0.013302 0.000974 0.007543
v 0.013502 0.000916 0.007165
v 0.013431 0.001008 0.007153
v 0.013299 0.001067 0.006835
v 0.013157 0.000941 0.006498
v 0.013345 0.000941 0.006678
v 0.013284 0.000681 0.006478
v 0.013362 0.000758 0.006548
v 0.013573 0.000669 0.007456
v 0.013651 0.000330 0.007649
v 0.013349 0.000563 0.006531
v 0.013625 0.000433 0.006740
v 0.013675 -0.000114 0.007677
v 0.013727 0.000246 0.007440
v 0.013736 0.000056 0.007010
v 0.013547 0.000316 0.006694
v 0.013680 0.000270 0.006866
v 0.013741 0.000032 0.007487
v 0.013731 -0.000100 0.007160
v 0.013131 0.000873 0.008541
v 0.013184 0.000883 0.008372
v 0.013065 0.001040 0.008216
v 0.013193 0.000910 0.008137
v 0.013216 0.000939 0.007861
v 0.013049 0.001083 0.007629
v 0.012919 0.001171 0.007125
v 0.013145 0.001163 0.006887
v 0.012996 0.001197 0.006947
v 0.013129 0.001090 0.006659
v 0.013086 0.000725 0.008707
v 0.013347 0.000719 0.008074
v 0.013468 0.000795 0.007532
v 0.013534 0.000814 0.007311
v 0.013438 0.000944 0.007332
v 0.013028 0.001055 0.006512
v 0.013290 0.000357 0.008698
v 0.013189 0.000506 0.008751
v 0.013377 0.000428 0.008516
v 0.013425 0.000466 0.008280
v 0.013253 0.000648 0.008579
v 0.013316 0.000685 0.008333
v 0.013471 0.000498 0.008009
v 0.013397 0.000756 0.007796
v 0.013184 0.000771 0.006442
v 0.013572 0.000237 0.007914
v 0.013547 0.000545 0.007699
v 0.013226 0.000372 0.006542
v 0.013406 0.000038 0.008571
v 0.013372 0.000181 0.008635
v 0.013443 0.000219 0.008459
v 0.013606 -0.000019 0.007882
v 0.013490 0.000226 0.008220
v 0.013416 0.000389 0.006601
v 0.013679 0.000120 0.007684
v 0.013556 0.000125 0.006769
v 0.013543 -0.000282 0.007922
v 0.013630 -0.000357 0.007647
v 0.013720 -0.000170 0.007405
v 0.013524 -0.000302 0.007029
v 0.013648 -0.000130 0.007006
v 0.013643 0.000035 0.006878
v 0.013473 -0.000114 0.006851
v 0.013560 -0.000535 0.007367
v 0.013650 -0.000398 0.007444
v 0.013466 -0.000498 0.007173
v 0.013640 -0.000311 0.007218
v 0.012840 0.001132 0.008412
v 0.012690 0.001224 0.008214
v 0.012974 0.000965 0.008578
v 0.013032 0.001035 0.008395
v 0.012904 0.001154 0.008216
v 0.012962 0.001103 0.007971
v 0.012811 0.001200 0.008091
v 0.012593 0.001147 0.006882
v 0.012805 0.001188 0.006885
v 0.012652 0.001168 0.006748
v 0.012887 0.000822 0.008716
v 0.012882 0.001132 0.007392
v 0.012672 0.001107 0.007392
v 0.012715 0.001155 0.007030
v 0.012788 0.001179 0.006702
v 0.012961 0.001179 0.006765
v 0.012882 0.001119 0.006568
v 0.012642 0.001126 0.006588
v 0.012695 0.001053 0.006454
v 0.012898 0.000981 0.006425
v 0.013030 0.000478 0.008817
v 0.013025 0.000854 0.006398
v 0.013018 0.000720 0.006391
v 0.012808 0.000776 0.006350
v 0.013239 0.000098 0.008736
v 0.013146 0.000584 0.006454
v 0.013320 -0.000012 0.008661
v 0.013067 0.000171 0.006571
v 0.013334 0.000131 0.006668
v 0.012988 0.000368 0.006478
v 0.013442 -0.000001 0.008410
v 0.013394 -0.000349 0.008185
v 0.013500 -0.000063 0.008147
v 0.013097 -0.000027 0.006655
v 0.013392 -0.000493 0.008032
v 0.013554 -0.000588 0.007581
v 0.012549 0.001087 0.008544
v 0.012629 0.001179 0.008423
v 0.012406 0.001153 0.008429
v 0.012482 0.001231 0.008285
v 0.012452 0.001231 0.008089
v 0.012744 0.001025 0.008591
v 0.012685 0.001201 0.007976
v 0.012448 0.001180 0.007835
v 0.012670 0.000810 0.008707
v 0.012718 0.001132 0.007661
v 0.012421 0.001111 0.007595
v 0.012706 0.001125 0.007203
v 0.012403 0.000990 0.006417
v 0.012959 0.000650 0.008796
v 0.012846 0.000394 0.008828
v 0.012791 0.000606 0.008791
v 0.012640 0.000929 0.006358
v 0.013143 0.000275 0.008799
v 0.012918 0.000540 0.008829
v 0.012541 0.000769 0.006290
v 0.013043 0.000015 0.008778
v 0.012875 0.000188 0.006512
v 0.012886 0.000556 0.006392
v 0.012728 0.000305 0.006417
v 0.012620 0.000543 0.006319
v 0.013370 -0.000231 0.008377
v 0.013213 -0.000333 0.008500
v 0.013332 -0.000135 0.008555
v 0.012988 -0.000211 0.006700
v 0.013217 -0.000554 0.008211
v 0.013273 -0.000411 0.008350
v 0.013254 -0.000673 0.007982
v 0.013203 -0.000190 0.006769
v 0.013293 -0.000777 0.007783
v 0.013469 -0.000566 0.007818
v 0.013443 -0.000724 0.007693
v 0.013421 -0.000665 0.007322
v 0.013294 -0.000425 0.006966
v 0.013329 -0.000827 0.007633
v 0.013439 -0.000757 0.007572
v 0.013474 -0.000693 0.007461
v 0.013234 -0.000696 0.007176
v 0.013274 -0.000824 0.007438
v 0.012204 0.001190 0.008244
v 0.012183 0.001191 0.007957
v 0.012187 0.001133 0.007694
v 0.012561 0.000956 0.008632
v 0.012207 0.001040 0.007234
v 0.012364 0.001067 0.006998
v 0.012420 0.001097 0.006884
v 0.012192 0.001013 0.006557
v 0.012437 0.001099 0.006694
v 0.012539 0.001091 0.007460
v 0.012373 0.001068 0.007400
v 0.012237 0.001039 0.007048
v 0.012542 0.001110 0.007038
v 0.012459 0.001072 0.007222
v 0.012184 0.001040 0.006807
v 0.012219 0.000883 0.006291
v 0.012485 0.000898 0.006318
v 0.012354 0.000828 0.006274
v 0.012327 0.000565 0.006228
v 0.012840 -0.000022 0.008787
v 0.012942 0.000207 0.008825
v 0.012586 0.000090 0.006434
v 0.013153 -0.000165 0.008663
v 0.012738 0.000095 0.006498
v 0.012649 -0.000103 0.006532
v 0.012766 -0.000306 0.006669
v 0.012881 -0.000028 0.006591
v 0.012973 -0.000428 0.008533
v 0.013138 -0.000491 0.008401
v 0.013017 -0.000724 0.008112
v 0.012973 -0.000461 0.006832
v 0.013050 -0.000831 0.007872
v 0.013007 -0.000791 0.007101
v 0.012855 -0.000727 0.006969
v 0.013084 -0.000638 0.007001
v 0.013109 -0.000902 0.007618
v 0.013069 -0.000931 0.007437
v 0.013014 -0.000894 0.007274
v 0.012021 0.001007 0.008449
v 0.012003 0.001095 0.008357
v 0.012172 0.001067 0.008440
v 0.011935 0.001162 0.008085
v 0.011991 0.001084 0.007513
v 0.012344 0.000961 0.008564
v 0.012198 0.001073 0.007459
v 0.011985 0.001011 0.007002
v 0.011988 0.000978 0.006584
v 0.012284 0.000477 0.008680
v 0.012441 0.000762 0.008670
v 0.012145 0.000741 0.006213
v 0.012663 0.000388 0.008795
v 0.012548 0.000557 0.008744
v 0.012042 0.000507 0.006134
v 0.012690 0.000136 0.008796
v 0.012433 0.000235 0.008743
v 0.012473 -0.000023 0.008742
v 0.012139 0.000239 0.006183
v 0.012236 0.000021 0.006282
v 0.012887 -0.000219 0.008701
v 0.012622 -0.000179 0.008719
v 0.012681 -0.000417 0.008586
v 0.012433 0.000242 0.006316
v 0.012738 -0.000599 0.008404
v 0.012406 -0.000114 0.006424
v 0.012805 -0.000719 0.008221
v 0.012986 -0.000609 0.008330
v 0.012832 -0.000935 0.007696
v 0.012752 -0.000837 0.007980
v 0.012820 -0.000885 0.007133
v 0.012815 -0.000955 0.007261
v 0.011975 0.001151 0.008247
v 0.011759 0.001051 0.008262
v 0.011881 0.000954 0.008426
v 0.011629 0.001117 0.007995
v 0.011588 0.001127 0.007774
v 0.011978 0.001037 0.007279
v 0.011745 0.001057 0.007372
v 0.011759 0.001008 0.007108
v 0.011901 0.000986 0.006744
v 0.012208 0.000699 0.008615
v 0.011654 0.000813 0.006310
v 0.011989 0.000871 0.006337
v 0.011689 0.000651 0.006143
v 0.011941 0.000671 0.006156
v 0.012377 -0.000209 0.008677
v 0.011839 0.000255 0.006079
v 0.012415 -0.000389 0.008591
v 0.012103 -0.000252 0.006334
v 0.012085 -0.000015 0.006213
v 0.011969 0.000062 0.006140
v 0.012464 -0.000572 0.008437
v 0.012522 -0.000736 0.008201
v 0.012458 -0.000859 0.007950
v 0.012536 -0.000330 0.006585
v 0.012557 -0.000936 0.007737
v 0.012648 -0.000979 0.007521
v 0.012552 -0.000627 0.006784
v 0.012650 -0.000830 0.007014
v 0.012437 -0.000842 0.006978
v 0.012865 -0.000967 0.007431
v 0.012571 -0.000952 0.007245
v 0.011505 0.001037 0.008171
v 0.011472 0.001091 0.007528
v 0.011844 0.001131 0.007745
v 0.012014 0.000827 0.008519
v 0.011815 0.000813 0.008474
v 0.011700 0.000601 0.008484
v 0.011664 0.000968 0.006840
v 0.011720 0.000919 0.006536
v 0.011954 0.000402 0.008587
v 0.011839 0.000509 0.006087
v 0.012134 0.000177 0.008660
v 0.011639 0.000076 0.006053
v 0.011561 0.000246 0.006025
v 0.011480 0.000399 0.006027
v 0.011662 0.000430 0.006049
v 0.012251 -0.000050 0.008679
v 0.012139 -0.000325 0.008556
v 0.012230 -0.000521 0.008453
v 0.011797 -0.000021 0.006108
v 0.011942 -0.000132 0.006191
v 0.012219 -0.000671 0.008272
v 0.011892 -0.000427 0.006352
v 0.012317 -0.000741 0.006790
v 0.012157 -0.000761 0.006776
v 0.012311 -0.000433 0.006541
v 0.012018 -0.000546 0.006512
v 0.012235 -0.000648 0.006670
v 0.012214 -0.000921 0.007103
v 0.012389 -0.000776 0.006858
v 0.011105 0.000991 0.008039
v 0.011349 0.001068 0.008025
v 0.011392 0.001113 0.007806
v 0.011141 0.001081 0.007855
v 0.011411 0.000650 0.008377
v 0.011483 0.000902 0.008297
v 0.011101 0.000994 0.006948
v 0.011672 0.000838 0.008403
v 0.011456 0.000956 0.006837
v 0.011452 0.001007 0.007089
v 0.011309 0.000952 0.006824
v 0.011422 0.000910 0.006628
v 0.011484 0.000843 0.006403
v 0.011423 0.000711 0.006218
v 0.011622 0.000256 0.008498
v 0.011485 0.000604 0.006105
v 0.011527 0.000521 0.006060
v 0.011300 0.000514 0.006079
v 0.011950 0.000129 0.008609
v 0.011732 -0.000141 0.008509
v 0.011322 0.000285 0.006015
v 0.011967 -0.000083 0.008589
v 0.011373 0.000041 0.006030
v 0.011751 -0.000226 0.006172
v 0.011939 -0.000556 0.008328
v 0.011956 -0.000748 0.008096
v 0.011818 -0.000704 0.006651
v 0.011888 -0.000299 0.006253
v 0.012226 -0.000810 0.008035
v 0.012223 -0.000927 0.007742
v 0.011966 -0.000931 0.007713
v 0.012102 -0.000969 0.007285
v 0.011943 -0.000964 0.007395
v 0.012243 -0.000827 0.006894
v 0.012037 -0.000708 0.006686
v 0.012410 -0.000978 0.007505
v 0.012163 -0.000977 0.007470
v 0.012289 -0.000978 0.007317
v 0.011292 0.000949 0.008182
v 0.010896 0.001020 0.007878
v 0.011156 0.001099 0.007613
v 0.010935 0.001081 0.007701
v 0.011138 0.001062 0.007297
v 0.010781 0.001063 0.007118
v 0.011024 0.000794 0.008167
v 0.011268 0.000792 0.008279
v 0.011123 0.000905 0.006636
v 0.011239 0.000811 0.006394
v 0.010881 0.000779 0.006337
v 0.010961 0.000661 0.006191
v 0.011448 0.000400 0.008434
v 0.010995 0.000552 0.006104
v 0.011131 0.000676 0.006209
v 0.011786 0.000075 0.008554
v 0.011563 -0.000024 0.008470
v 0.011163 0.000164 0.005999
v 0.011815 -0.000328 0.008459
v 0.011561 -0.000255 0.008410
v 0.011536 -0.000317 0.006184
v 0.011582 -0.000119 0.006096
v 0.011668 -0.000682 0.008102
v 0.011727 -0.000821 0.007898
v 0.011981 -0.000867 0.007882
v 0.011589 -0.000697 0.006609
v 0.011712 -0.000570 0.006446
v 0.011713 -0.000402 0.006276
v 0.012020 -0.000961 0.007582
v 0.011818 -0.000941 0.007569
v 0.011804 -0.000901 0.007748
v 0.011928 -0.000930 0.007166
v 0.011732 -0.000888 0.007051
v 0.011613 -0.000805 0.006838
v 0.011962 -0.000830 0.006888
v 0.010788 0.000800 0.008063
v 0.010899 0.000918 0.008027
v 0.010664 0.000897 0.007915
v 0.010620 0.001038 0.007660
v 0.010865 0.001085 0.007463
v 0.010783 0.000964 0.006706
v 0.010452 0.001006 0.006589
v 0.011136 0.000597 0.008291
v 0.010915 0.000530 0.008212
v 0.010584 0.000888 0.006415
v 0.011202 0.000369 0.008351
v 0.010592 0.000769 0.006239
v 0.011033 0.000284 0.008297
v 0.011023 0.000406 0.008283
v 0.010844 0.000630 0.006156
v 0.011031 0.000342 0.006017
v 0.011343 0.000120 0.008401
v 0.011330 -0.000323 0.008284
v 0.011386 -0.000131 0.008384
v 0.010951 0.000128 0.005986
v 0.011128 0.000027 0.006006
v 0.011290 -0.000499 0.008148
v 0.011182 -0.000107 0.006050
v 0.010953 -0.000074 0.006024
v 0.011436 -0.000756 0.007880
v 0.011570 -0.000485 0.008271
v 0.011351 -0.000205 0.006105
v 0.011321 -0.000374 0.006205
v 0.011389 -0.000891 0.007421
v 0.011563 -0.000880 0.007637
v 0.011655 -0.000923 0.007314
v 0.011539 -0.000881 0.007072
v 0.011355 -0.000833 0.006961
v 0.011343 -0.000722 0.006669
v 0.011322 -0.000607 0.006456
v 0.011483 -0.000628 0.006490
v 0.011465 -0.000497 0.006328
v 0.010296 0.001084 0.007457
v 0.010554 0.001098 0.007348
v 0.010473 0.001113 0.007113
v 0.010501 0.001075 0.006873
v 0.010568 0.000660 0.008018
v 0.010427 0.000799 0.007893
v 0.010690 0.000440 0.008127
v 0.010791 0.000656 0.008127
v 0.010878 0.000264 0.008221
v 0.010687 0.000666 0.006160
v 0.011072 0.000133 0.008298
v 0.010782 0.000259 0.005979
v 0.011165 -0.000116 0.008288
v 0.010861 -0.000056 0.008169
v 0.010710 -0.000224 0.006068
v 0.011155 -0.000506 0.006334
v 0.010805 -0.000449 0.006257
v 0.011074 -0.000286 0.006137
v 0.011412 -0.000625 0.008077
v 0.011148 -0.000787 0.006864
v 0.011004 -0.000812 0.006985
v 0.010953 -0.000753 0.006796
v 0.011104 -0.000714 0.006668
v 0.011167 -0.000643 0.006521
v 0.011215 -0.000872 0.007338
v 0.011377 -0.000889 0.007206
v 0.010237 0.000843 0.007785
v 0.010066 0.001031 0.007526
v 0.010088 0.000923 0.007666
v 0.010292 0.000990 0.007656
v 0.009949 0.001187 0.007033
v 0.010252 0.001137 0.007209
v 0.010225 0.001146 0.006952
v 0.010216 0.001104 0.006688
v 0.009903 0.001194 0.006730
v 0.010183 0.001014 0.006423
v 0.010447 0.000929 0.007792
v 0.009945 0.001033 0.006299
v 0.010377 0.000937 0.006389
v 0.010238 0.000906 0.006270
v 0.010438 0.000653 0.006088
v 0.010161 0.000599 0.005963
v 0.010399 0.000831 0.006245
v 0.010632 0.000162 0.008110
v 0.010427 0.000094 0.008027
v 0.010382 0.000405 0.005939
v 0.010713 0.000477 0.006038
v 0.010588 0.000281 0.005952
v 0.010732 -0.000278 0.008035
v 0.010436 0.000200 0.005909
v 0.010649 0.000058 0.005961
v 0.010257 0.000231 0.005869
v 0.011034 -0.000358 0.008119
v 0.011126 -0.000619 0.007924
v 0.010547 -0.000487 0.006262
v 0.010838 -0.000796 0.007419
v 0.011026 -0.000845 0.007315
v 0.010966 -0.000837 0.007136
v 0.010857 -0.000828 0.007226
v 0.010906 -0.000637 0.006529
v 0.010735 -0.000733 0.006765
v 0.011169 -0.000809 0.007587
v 0.011150 -0.000849 0.007119
v 0.009845 0.001029 0.007455
v 0.009724 0.001188 0.007124
v 0.009973 0.001124 0.007304
v 0.009592 0.001253 0.006863
v 0.009567 0.001260 0.006551
v 0.009758 0.001191 0.006480
v 0.009773 0.001111 0.006305
v 0.009909 0.000935 0.007589
v 0.009968 0.001121 0.006495
v 0.009757 0.000939 0.006066
v 0.010019 0.000563 0.007849
v 0.010044 0.000918 0.006193
v 0.009973 0.000768 0.006008
v 0.010229 0.000600 0.007905
v 0.010199 0.000787 0.006117
v 0.010225 0.000147 0.007959
v 0.010417 0.000353 0.008024
v 0.009912 0.000570 0.005857
v 0.009910 0.000347 0.005789
v 0.010565 -0.000091 0.008040
v 0.010111 0.000383 0.005857
v 0.010468 -0.000121 0.005975
v 0.010243 -0.000177 0.005962
v 0.010307 0.000035 0.005896
v 0.010771 -0.000485 0.007902
v 0.010456 -0.000320 0.007892
v 0.010574 -0.000378 0.006151
v 0.010426 -0.000281 0.006055
v 0.010815 -0.000681 0.007673
v 0.010496 -0.000651 0.006533
v 0.010333 -0.000573 0.006385
v 0.010631 -0.000583 0.006410
v 0.010670 -0.000796 0.007211
v 0.010820 -0.000800 0.007012
v 0.010657 -0.000671 0.006583
v 0.009270 0.001307 0.006308
v 0.009619 0.000869 0.007534
v 0.009668 0.001094 0.007312
v 0.009555 0.001192 0.006283
v 0.009324 0.001183 0.006061
v 0.009951 0.000736 0.007739
v 0.009522 0.001080 0.006066
v 0.009650 0.001097 0.006181
v 0.009822 0.000746 0.005923
v 0.009457 0.000908 0.005858
v 0.010179 0.000353 0.007944
v 0.010051 0.000440 0.007890
v 0.009670 0.000676 0.005819
v 0.009757 0.000446 0.005760
v 0.009564 0.000438 0.005687
v 0.010312 -0.000081 0.007947
v 0.009711 0.000190 0.005732
v 0.010035 0.000153 0.005818
v 0.010051 -0.000076 0.005878
v 0.009860 -0.000002 0.005809
v 0.010184 -0.000423 0.007704
v 0.010366 -0.000427 0.006177
v 0.010190 -0.000339 0.006067
v 0.010013 -0.000254 0.005971
v 0.009975 -0.000385 0.006085
v 0.010492 -0.000555 0.007697
v 0.010526 -0.000721 0.007429
v 0.010397 -0.000765 0.006955
v 0.010233 -0.000727 0.006830
v 0.010491 -0.000723 0.006743
v 0.010339 -0.000675 0.006607
v 0.010441 -0.000772 0.007156
v 0.010586 -0.000776 0.006975
v 0.009087 0.001233 0.007054
v 0.009428 0.001194 0.007115
v 0.009081 0.001329 0.006878
v 0.009257 0.001303 0.006872
v 0.009293 0.001334 0.006619
v 0.009028 0.001384 0.006695
v 0.009024 0.001406 0.006422
v 0.008954 0.001387 0.006135
v 0.009135 0.001286 0.006069
v 0.009414 0.001044 0.007338
v 0.009259 0.001051 0.005847
v 0.009115 0.001192 0.005891
v 0.009688 0.000614 0.007696
v 0.009324 0.000736 0.007535
v 0.009391 0.001069 0.005954
v 0.009419 0.000642 0.005679
v 0.009979 0.000223 0.007873
v 0.009853 0.000456 0.007806
v 0.009781 0.000008 0.007771
v 0.010053 -0.000039 0.007861
v 0.009400 0.000231 0.005613
v 0.009886 -0.000252 0.007705
v 0.010171 -0.000233 0.007834
v 0.009829 -0.000173 0.005883
v 0.009908 -0.000488 0.007516
v 0.010218 -0.000609 0.007497
v 0.009773 -0.000597 0.006440
v 0.010002 -0.000581 0.006396
v 0.010109 -0.000472 0.006210
v 0.009789 -0.000333 0.006007
v 0.010269 -0.000758 0.007056
v 0.010243 -0.000722 0.007258
v 0.009963 -0.000700 0.006817
v 0.010065 -0.000721 0.007054
v 0.010127 -0.000661 0.006597
v 0.008851 0.001265 0.007013
v 0.008760 0.001422 0.006691
v 0.008830 0.001455 0.006505
v 0.008763 0.001478 0.006284
v 0.008845 0.001146 0.007145
v 0.008926 0.001341 0.006876
v 0.008987 0.001298 0.005944
v 0.008827 0.001364 0.005915
v 0.008876 0.001208 0.005717
v 0.008641 0.001284 0.005598
v 0.009190 0.000986 0.007355
v 0.009147 0.000813 0.007451
v 0.009024 0.001069 0.007245
v 0.009232 0.001119 0.007229
v 0.008976 0.000894 0.007359
v 0.009083 0.001061 0.005727
v 0.008745 0.001173 0.005556
v 0.009339 0.000903 0.007451
v 0.009136 0.000643 0.007512
v 0.008811 0.001037 0.005503
v 0.008973 0.000986 0.005590
v 0.009302 0.000328 0.007612
v 0.009458 0.000586 0.007623
v 0.009176 0.000825 0.005632
v 0.009730 0.000226 0.007782
v 0.009581 0.000383 0.007713
v 0.009244 0.000350 0.005532
v 0.009381 0.000439 0.005601
v 0.009060 0.000607 0.005472
v 0.009049 0.000399 0.005442
v 0.009229 0.000541 0.005548
v 0.009496 0.000094 0.007674
v 0.009597 -0.000144 0.007649
v 0.009649 -0.000075 0.005791
v 0.009453 0.000011 0.005695
v 0.009262 0.000048 0.005610
v 0.009236 -0.000109 0.005693
v 0.009390 -0.000314 0.005917
v 0.009538 -0.000395 0.006043
v 0.009603 -0.000253 0.005897
v 0.009969 -0.000644 0.007290
v 0.009876 -0.000654 0.006603
v 0.009438 -0.000506 0.006229
v 0.009774 -0.000488 0.006216
v 0.009747 -0.000680 0.006785
v 0.009751 -0.000667 0.007032
v 0.008580 0.001506 0.006449
v 0.008360 0.001578 0.006255
v 0.008420 0.001565 0.006050
v 0.008661 0.001215 0.007052
v 0.008479 0.001289 0.006940
v 0.008700 0.001338 0.006890
v 0.008476 0.001424 0.006720
v 0.008646 0.001478 0.006014
v 0.008554 0.001538 0.006206
v 0.008342 0.001524 0.005760
v 0.008648 0.001388 0.005775
v 0.008514 0.001399 0.005651
v 0.008618 0.001127 0.005424
v 0.008714 0.000922 0.005361
v 0.009251 0.000548 0.007571
v 0.009043 0.000428 0.007511
v 0.008693 0.000749 0.005285
v 0.008741 0.000504 0.005289
v 0.008892 0.000768 0.005425
v 0.008891 0.000407 0.005358
v 0.008929 0.000527 0.005382
v 0.009113 0.000174 0.005511
v 0.009068 -0.000034 0.005590
v 0.009566 -0.000358 0.007500
v 0.009264 -0.000348 0.007384
v 0.009656 -0.000553 0.007301
v 0.009387 -0.000475 0.007301
v 0.009236 -0.000426 0.006065
v 0.009417 -0.000178 0.005795
v 0.009155 -0.000279 0.005839
v 0.009529 -0.000657 0.006832
v 0.009646 -0.000645 0.006616
v 0.009420 -0.000633 0.006623
v 0.009560 -0.000583 0.006418
v 0.008159 0.001447 0.006684
v 0.008117 0.001544 0.006507
v 0.008090 0.001610 0.006304
v 0.008305 0.001532 0.006490
v 0.008194 0.001622 0.006036
v 0.007999 0.001669 0.005806
v 0.008023 0.001610 0.005546
v 0.008055 0.001473 0.005285
v 0.008441 0.001139 0.007081
v 0.008299 0.001344 0.006850
v 0.008393 0.001353 0.005467
v 0.008265 0.001263 0.005231
v 0.008207 0.001504 0.005511
v 0.008104 0.001308 0.005118
v 0.008586 0.000863 0.007267
v 0.008622 0.001059 0.007177
v 0.008438 0.001156 0.005298
v 0.008803 0.000981 0.007267
v 0.008775 0.000809 0.007343
v 0.008204 0.001139 0.005081
v 0.008353 0.001086 0.005173
v 0.008921 0.000666 0.007429
v 0.008608 0.000614 0.007336
v 0.008516 0.000911 0.005225
v 0.008845 0.000179 0.007426
v 0.009089 0.000195 0.007531
v 0.008784 0.000435 0.007414
v 0.008574 0.000653 0.005195
v 0.009048 -0.000008 0.007474
v 0.009240 0.000081 0.007575
v 0.009307 -0.000146 0.007528
v 0.008873 0.000030 0.005485
v 0.008839 0.000250 0.005374
v 0.009002 -0.000232 0.007347
v 0.008860 -0.000133 0.005604
v 0.009033 -0.000175 0.005691
v 0.009233 -0.000622 0.006613
v 0.009319 -0.000584 0.006435
v 0.009080 -0.000582 0.006485
v 0.009210 -0.000528 0.006278
v 0.008995 -0.000509 0.006240
v 0.009283 -0.000632 0.006801
v 0.009388 -0.000590 0.007064
v 0.007925 0.001691 0.006051
v 0.007679 0.001765 0.005845
v 0.007803 0.001717 0.005610
v 0.007773 0.001552 0.005072
v 0.007936 0.001395 0.005038
v 0.008263 0.001214 0.006983
v 0.007856 0.001294 0.004876
v 0.008397 0.000958 0.007180
v 0.008201 0.000873 0.007160
v 0.008123 0.000995 0.004960
v 0.008034 0.001211 0.004981
v 0.008337 0.000725 0.007234
v 0.008302 0.000931 0.005072
v 0.008005 0.000786 0.004854
v 0.008533 0.000290 0.007312
v 0.008174 0.000635 0.004955
v 0.008203 0.000798 0.004974
v 0.008368 0.000648 0.005078
v 0.008392 0.000392 0.005115
v 0.008530 0.000483 0.005170
v 0.008622 0.000003 0.007289
v 0.008845 -0.000056 0.007372
v 0.008740 -0.000177 0.007268
v 0.008551 0.000267 0.005235
v 0.008709 -0.000085 0.005509
v 0.008416 0.000076 0.005263
v 0.008622 0.000042 0.005382
v 0.009086 -0.000453 0.007165
v 0.008694 -0.000412 0.005967
v 0.008837 -0.000288 0.005782
v 0.008548 -0.000351 0.005812
v 0.008747 -0.000498 0.006903
v 0.009109 -0.000614 0.006705
v 0.009081 -0.000578 0.006901
v 0.008828 -0.000561 0.006449
v 0.008914 -0.000581 0.006686
v 0.008935 -0.000409 0.006007
v 0.007791 0.001671 0.006245
v 0.007734 0.001732 0.006065
v 0.007513 0.001786 0.005353
v 0.007581 0.001786 0.005539
v 0.007384 0.001792 0.005143
v 0.007360 0.001844 0.005413
v 0.008091 0.001294 0.006872
v 0.007901 0.001375 0.006755
v 0.007871 0.001537 0.006525
v 0.007715 0.001685 0.005322
v 0.007685 0.001383 0.004779
v 0.007769 0.001451 0.004918
v 0.007570 0.001672 0.005046
v 0.007572 0.001555 0.004839
v 0.008218 0.001041 0.007091
v 0.008040 0.001122 0.006995
v 0.007455 0.001372 0.004572
v 0.007980 0.000888 0.007074
v 0.007727 0.001172 0.004711
v 0.007940 0.001076 0.004849
v 0.008146 0.000520 0.007190
v 0.007832 0.000953 0.004744
v 0.008367 0.000490 0.007268
v 0.008056 0.000547 0.004900
v 0.007897 0.000558 0.004813
v 0.008243 0.000298 0.007209
v 0.008066 0.000232 0.005009
v 0.007961 0.000373 0.004899
v 0.008275 0.000197 0.005129
v 0.008038 0.000065 0.005096
v 0.008194 0.000422 0.005006
v 0.008502 -0.000214 0.007128
v 0.008376 -0.000346 0.006968
v 0.008345 -0.000271 0.005619
v 0.008542 -0.000127 0.005494
v 0.008386 -0.000083 0.005387
v 0.008566 -0.000381 0.007016
v 0.008769 -0.000339 0.007150
v 0.008448 -0.000452 0.006873
v 0.008675 -0.000560 0.006626
v 0.008631 -0.000556 0.006432
v 0.008496 -0.000555 0.006521
v 0.008455 -0.000468 0.006063
v 0.008710 -0.000503 0.006209
v 0.008639 -0.000214 0.005627
v 0.008331 -0.000405 0.005868
v 0.007484 0.001753 0.006109
v 0.007154 0.001860 0.005888
v 0.007390 0.001845 0.005683
v 0.007437 0.001819 0.005886
v 0.007096 0.001876 0.005038
v 0.007709 0.001422 0.006683
v 0.007506 0.001360 0.006710
v 0.007334 0.001439 0.006615
v 0.007565 0.001629 0.006389
v 0.007564 0.001504 0.006577
v 0.007380 0.001565 0.006495
v 0.007384 0.001717 0.004873
v 0.007194 0.001770 0.004720
v 0.007221 0.001811 0.004898
v 0.007313 0.001638 0.004642
v 0.007646 0.001093 0.006902
v 0.007682 0.001283 0.006803
v 0.007213 0.001561 0.004444
v 0.007066 0.001592 0.004302
v 0.007832 0.001036 0.006981
v 0.007865 0.001209 0.006897
v 0.007326 0.001115 0.004390
v 0.007548 0.001075 0.004549
v 0.008097 0.000717 0.007158
v 0.008017 0.000317 0.007125
v 0.007596 0.000885 0.004570
v 0.007698 0.000971 0.004645
v 0.007555 0.000569 0.004608
v 0.007734 0.000731 0.004685
v 0.007828 0.000267 0.007038
v 0.007933 0.000105 0.007039
v 0.008075 -0.000022 0.007049
v 0.008113 0.000143 0.007129
v 0.008316 0.000033 0.007165
v 0.008213 -0.000011 0.005238
v 0.007831 -0.000033 0.005082
v 0.008175 -0.000217 0.006973
v 0.008337 -0.000481 0.006773
v 0.008029 -0.000339 0.005616
v 0.008147 -0.000184 0.005401
v 0.007977 -0.000109 0.005226
v 0.008458 -0.000523 0.006703
v 0.008269 -0.000529 0.006474
v 0.008467 -0.000535 0.006326
v 0.008196 -0.000479 0.006047
v 0.006891 0.001806 0.006123
v 0.006807 0.001923 0.005868
v 0.007168 0.001773 0.006163
v 0.007088 0.001917 0.005502
v 0.006922 0.001945 0.005696
v 0.006844 0.001980 0.005523
v 0.007263 0.001665 0.006349
v 0.007037 0.001609 0.006420
v 0.006994 0.001927 0.005216
v 0.007186 0.001878 0.005256
v 0.007008 0.001856 0.004783
v 0.006671 0.001885 0.004396
v 0.006988 0.001763 0.004469
v 0.006730 0.001710 0.004053
v 0.006894 0.001679 0.004196
v 0.007102 0.001351 0.006628
v 0.006835 0.001554 0.004051
v 0.007413 0.000973 0.006875
v 0.007283 0.001265 0.006722
v 0.007462 0.001186 0.006811
v 0.006990 0.001508 0.004172
v 0.007168 0.001372 0.004297
v 0.007338 0.000711 0.006886
v 0.007648 0.000829 0.006975
v 0.007126 0.001119 0.004229
v 0.007853 0.000547 0.007071
v 0.007515 0.000513 0.006946
v 0.007538 0.000735 0.004552
v 0.007429 0.000879 0.004463
v 0.007187 0.000842 0.004310
v 0.007356 0.000602 0.004481
v 0.007448 0.000405 0.004608
v 0.007861 -0.000132 0.006892
v 0.007683 0.000385 0.004755
v 0.007581 0.000134 0.004832
v 0.007825 0.000150 0.004944
v 0.007703 -0.000195 0.005208
v 0.008243 -0.000495 0.006671
v 0.008206 -0.000412 0.006803
v 0.007930 -0.000338 0.006755
v 0.007851 -0.000510 0.006097
v 0.008007 -0.000487 0.006024
v 0.007889 -0.000266 0.005404
v 0.007771 -0.000400 0.005624
v 0.008274 -0.000518 0.006236
v 0.008127 -0.000416 0.005836
v 0.006668 0.002018 0.005427
v 0.006435 0.002048 0.005302
v 0.007031 0.001709 0.006295
v 0.006801 0.001631 0.006360
v 0.006657 0.001887 0.006009
v 0.006473 0.001987 0.005783
v 0.006710 0.001992 0.005646
v 0.006834 0.001977 0.005315
v 0.006572 0.002012 0.005135
v 0.006653 0.002012 0.005232
v 0.006756 0.001952 0.005007
v 0.006440 0.001998 0.005030
v 0.006459 0.001923 0.004465
v 0.006732 0.001900 0.004641
v 0.006439 0.001911 0.004222
v 0.006675 0.001824 0.004180
v 0.007172 0.001525 0.006514
v 0.006653 0.001603 0.003917
v 0.007165 0.000887 0.006810
v 0.007266 0.001091 0.006796
v 0.006755 0.001441 0.003943
v 0.006577 0.001396 0.003794
v 0.006920 0.001274 0.004070
v 0.007253 0.000431 0.006839
v 0.007001 0.000977 0.004148
v 0.007624 0.000284 0.006956
v 0.007402 0.000275 0.006868
v 0.007713 0.000068 0.006930
v 0.007444 0.000043 0.006807
v 0.007597 -0.000122 0.006789
v 0.007423 0.000211 0.004696
v 0.007227 0.000085 0.004671
v 0.007647 -0.000443 0.006484
v 0.007466 -0.000217 0.005125
v 0.007587 -0.000050 0.004987
v 0.007378 0.000014 0.004815
v 0.007311 -0.000163 0.004974
v 0.007711 -0.000509 0.006266
v 0.007968 -0.000469 0.006549
v 0.007785 -0.000405 0.006618
v 0.008029 -0.000514 0.006250
v 0.007867 -0.000462 0.005868
v 0.007650 -0.000344 0.005426
v 0.006165 0.002064 0.005568
v 0.006189 0.002007 0.005818
v 0.006534 0.002034 0.005538
v 0.006380 0.002059 0.005523
v 0.006288 0.002079 0.005425
v 0.006217 0.002024 0.005119
v 0.006387 0.001834 0.006138
v 0.006485 0.001891 0.006033
v 0.006165 0.001910 0.004701
v 0.006205 0.001904 0.004504
v 0.006434 0.001942 0.004749
v 0.006211 0.001916 0.004261
v 0.006537 0.001764 0.003939
v 0.006386 0.001873 0.003989
v 0.006430 0.001623 0.003745
v 0.006175 0.001660 0.003560
v 0.007045 0.001103 0.006719
v 0.006777 0.001019 0.006667
v 0.006641 0.001387 0.006506
v 0.006933 0.001466 0.006521
v 0.006652 0.001162 0.006601
v 0.006858 0.001255 0.006619
v 0.006788 0.001176 0.003956
v 0.006746 0.001300 0.003918
v 0.006455 0.001140 0.003676
v 0.006661 0.001150 0.003856
v 0.006896 0.000528 0.006721
v 0.007088 0.000619 0.006797
v 0.006801 0.000941 0.004004
v 0.006800 0.000669 0.004069
v 0.006727 0.000549 0.004053
v 0.006951 0.000696 0.004179
v 0.006927 0.000447 0.004259
v 0.007103 0.000518 0.004353
v 0.006966 0.000270 0.004384
v 0.006805 0.000499 0.004139
v 0.007355 -0.000199 0.006632
v 0.007216 0.000296 0.004532
v 0.007642 -0.000307 0.006663
v 0.007392 -0.000389 0.006461
v 0.007190 -0.000443 0.005427
v 0.007334 -0.000401 0.005397
v 0.007481 -0.000319 0.005295
v 0.007131 -0.000094 0.004784
v 0.007056 -0.000272 0.004984
v 0.007685 -0.000514 0.006036
v 0.007407 -0.000512 0.005807
v 0.007613 -0.000490 0.005841
v 0.007536 -0.000449 0.005626
v 0.007282 -0.000485 0.005611
v 0.007463 -0.000404 0.005464
v 0.006052 0.001964 0.005937
v 0.005943 0.002032 0.005771
v 0.006177 0.002069 0.005319
v 0.006196 0.001798 0.006167
v 0.006038 0.002038 0.005179
v 0.006486 0.001599 0.006357
v 0.006589 0.001779 0.006193
v 0.006371 0.001735 0.006245
v 0.006213 0.001961 0.004900
v 0.006014 0.001974 0.005010
v 0.006149 0.001880 0.003812
v 0.006194 0.001917 0.004029
v 0.006004 0.001908 0.003861
v 0.005937 0.001863 0.003663
v 0.006299 0.001790 0.003768
v 0.006085 0.001803 0.003623
v 0.006324 0.001392 0.006440
v 0.005850 0.001714 0.003403
v 0.006057 0.001517 0.003387
v 0.006429 0.001159 0.006539
v 0.006286 0.001393 0.003545
v 0.006550 0.000958 0.006612
v 0.006214 0.001036 0.003458
v 0.006899 0.000791 0.006727
v 0.006683 0.000541 0.006643
v 0.006382 0.000913 0.003634
v 0.006371 0.000674 0.003695
v 0.006562 0.000876 0.003813
v 0.006532 0.000610 0.003866
v 0.007187 0.000133 0.006736
v 0.007014 0.000349 0.006730
v 0.006677 0.000670 0.003972
v 0.006769 0.000084 0.004362
v 0.006620 0.000139 0.004200
v 0.006785 0.000293 0.004233
v 0.007107 -0.000112 0.006584
v 0.007263 -0.000049 0.006692
v 0.006981 0.000038 0.004564
v 0.006816 -0.000243 0.004759
v 0.007462 -0.000484 0.006311
v 0.007211 -0.000463 0.006251
v 0.007416 -0.000522 0.006063
v 0.007051 -0.000454 0.005371
v 0.007234 -0.000338 0.005215
v 0.006849 -0.000375 0.005026
v 0.007119 -0.000519 0.006059
v 0.007205 -0.000539 0.005871
v 0.005901 0.002077 0.005559
v 0.005720 0.002075 0.005450
v 0.005935 0.002062 0.005341
v 0.006046 0.001880 0.006064
v 0.006268 0.001920 0.006000
v 0.005881 0.002003 0.005134
v 0.005770 0.001895 0.004958
v 0.005551 0.001838 0.003826
v 0.005791 0.001886 0.003796
v 0.006183 0.001609 0.006309
v 0.005941 0.001840 0.004543
v 0.005983 0.001894 0.004801
v 0.005732 0.001785 0.004297
v 0.005710 0.001738 0.004492
v 0.005750 0.001848 0.004054
v 0.005972 0.001869 0.004287
v 0.005982 0.001902 0.004047
v 0.005656 0.001817 0.003444
v 0.005761 0.001854 0.003568
v 0.005639 0.001769 0.003351
v 0.005654 0.001475 0.003148
v 0.005606 0.001681 0.003263
v 0.005888 0.001460 0.003245
v 0.005786 0.001235 0.003126
v 0.006676 0.000806 0.006660
v 0.006030 0.001252 0.003297
v 0.006486 0.000702 0.006598
v 0.006043 0.001040 0.003295
v 0.006150 0.000802 0.003440
v 0.006605 0.000200 0.006536
v 0.006424 0.000423 0.006539
v 0.006170 0.000627 0.003523
v 0.006266 0.000811 0.003546
v 0.006032 0.000865 0.003321
v 0.006811 0.000333 0.006650
v 0.006868 0.000058 0.006574
v 0.006660 0.000001 0.006480
v 0.006413 0.000463 0.003822
v 0.006216 0.000421 0.003663
v 0.006702 -0.000165 0.006389
v 0.006595 0.000385 0.004026
v 0.006418 0.000075 0.004060
v 0.006916 -0.000208 0.006433
v 0.006729 -0.000099 0.004496
v 0.006521 -0.000087 0.004291
v 0.007122 -0.000319 0.006423
v 0.006837 -0.000425 0.006168
v 0.006976 -0.000542 0.005923
v 0.006815 -0.000543 0.005937
v 0.007043 -0.000514 0.005558
v 0.006832 -0.000532 0.005461
v 0.006960 -0.000415 0.005208
v 0.006852 -0.000565 0.005741
v 0.007068 -0.000544 0.005741
v 0.005476 0.001830 0.006035
v 0.005737 0.002020 0.005815
v 0.005789 0.001913 0.005982
v 0.005532 0.002079 0.005554
v 0.005722 0.002065 0.005664
v 0.005548 0.002065 0.005378
v 0.005461 0.001833 0.005056
v 0.005677 0.002004 0.005218
v 0.005925 0.001733 0.006183
v 0.005736 0.001590 0.006246
v 0.005594 0.001739 0.004827
v 0.005490 0.001751 0.004066
v 0.005593 0.001852 0.003597
v 0.005910 0.001510 0.006310
v 0.005554 0.001632 0.004587
v 0.005766 0.001787 0.004700
v 0.006125 0.001142 0.006465
v 0.006080 0.001392 0.006390
v 0.005426 0.001571 0.003163
v 0.005401 0.001345 0.003027
v 0.005555 0.001182 0.003013
v 0.006284 0.000867 0.006538
v 0.006295 0.000601 0.006532
v 0.005862 0.000966 0.003178
v 0.006147 0.000370 0.006451
v 0.006324 0.000138 0.006427
v 0.006034 0.000668 0.003384
v 0.005854 0.000662 0.003250
v 0.005936 0.000395 0.003428
v 0.006053 0.000121 0.003673
v 0.006189 -0.000006 0.003885
v 0.006317 0.000240 0.003854
v 0.006650 -0.000594 0.005660
v 0.006568 -0.000597 0.005465
v 0.006494 -0.000582 0.005234
v 0.006728 -0.000498 0.005228
v 0.006342 -0.000555 0.004820
v 0.006649 -0.000448 0.004997
v 0.006526 -0.000424 0.004772
v 0.006307 -0.000483 0.004583
v 0.006541 -0.000276 0.004527
v 0.005347 0.002080 0.005588
v 0.005369 0.002065 0.005424
v 0.005143 0.001950 0.005282
v 0.005439 0.002004 0.005265
v 0.005642 0.001716 0.006152
v 0.005290 0.001888 0.005958
v 0.005470 0.002007 0.005800
v 0.005478 0.001686 0.004900
v 0.005333 0.001769 0.003829
v 0.005208 0.001737 0.003665
v 0.005378 0.001799 0.003616
v 0.005186 0.001679 0.003442
v 0.005454 0.001314 0.006303
v 0.005681 0.001399 0.006313
v 0.005340 0.001564 0.004937
v 0.005388 0.001461 0.004789
v 0.005398 0.001438 0.004616
v 0.005473 0.001588 0.004777
v 0.005524 0.001664 0.004327
v 0.005273 0.001684 0.003973
v 0.005254 0.001613 0.003237
v 0.005458 0.001751 0.003373
v 0.005924 0.001045 0.006437
v 0.005583 0.001146 0.006357
v 0.005862 0.001236 0.006388
v 0.005323 0.001310 0.004741
v 0.005739 0.000930 0.006408
v 0.005867 0.000503 0.006417
v 0.005977 0.000839 0.006461
v 0.005331 0.001088 0.002954
v 0.005451 0.000902 0.002972
v 0.006117 0.000636 0.006488
v 0.005654 0.000995 0.003043
v 0.005790 0.000043 0.003482
v 0.006495 -0.000052 0.006397
v 0.005871 -0.000202 0.003699
v 0.006485 -0.000288 0.006239
v 0.006490 -0.000464 0.006071
v 0.006260 -0.000163 0.004085
v 0.006041 -0.000073 0.003776
v 0.006348 -0.000554 0.005915
v 0.006623 -0.000558 0.005895
v 0.006418 -0.000619 0.005706
v 0.006313 -0.000655 0.005481
v 0.006266 -0.000673 0.005234
v 0.006426 -0.000561 0.005005
v 0.006303 -0.000324 0.004314
v 0.006097 -0.000533 0.004358
v 0.005023 0.002060 0.005482
v 0.004949 0.001999 0.005733
v 0.005149 0.001965 0.005841
v 0.004938 0.002057 0.005601
v 0.005204 0.002070 0.005484
v 0.005151 0.002059 0.005652
v 0.004914 0.001934 0.005304
v 0.004894 0.002000 0.005391
v 0.005247 0.001742 0.006073
v 0.005322 0.001425 0.006244
v 0.005399 0.001637 0.006163
v 0.005537 0.001522 0.006245
v 0.005030 0.001733 0.005178
v 0.005214 0.001729 0.005102
v 0.005158 0.001669 0.003822
v 0.005292 0.001270 0.006287
v 0.005330 0.001403 0.004851
v 0.005353 0.001481 0.004377
v 0.005179 0.001408 0.004184
v 0.005314 0.001597 0.004151
v 0.005068 0.001622 0.003633
v 0.005197 0.001426 0.003084
v 0.005017 0.001356 0.003119
v 0.005303 0.001083 0.006322
v 0.005259 0.001187 0.004771
v 0.005306 0.001267 0.004583
v 0.005298 0.001321 0.004468
v 0.005595 0.000609 0.006384
v 0.005188 0.001121 0.004455
v 0.005254 0.001147 0.004650
v 0.005120 0.001016 0.002966
v 0.005219 0.001231 0.002980
v 0.005792 0.000724 0.006423
v 0.005631 0.000360 0.006357
v 0.005751 0.000249 0.006347
v 0.005925 0.000241 0.006371
v 0.005356 0.000681 0.002980
v 0.005457 0.000407 0.003107
v 0.005580 0.000682 0.003072
v 0.006057 0.000068 0.006337
v 0.006239 -0.000135 0.006282
v 0.005678 0.000197 0.003322
v 0.005661 0.000413 0.003214
v 0.006177 -0.000411 0.006070
v 0.005987 -0.000508 0.005965
v 0.005532 -0.000050 0.003359
v 0.006082 -0.000380 0.004106
v 0.006058 -0.000207 0.003897
v 0.005733 -0.000509 0.003825
v 0.005922 -0.000391 0.003917
v 0.006219 -0.000668 0.005002
v 0.006018 -0.000780 0.005215
v 0.005968 -0.000766 0.004763
v 0.006172 -0.000646 0.004781
v 0.006098 -0.000634 0.004586
v 0.005904 -0.000736 0.004484
v 0.004772 0.001976 0.005623
v 0.004861 0.002047 0.005510
v 0.004763 0.001983 0.005477
v 0.004952 0.001896 0.005865
v 0.004815 0.001696 0.005949
v 0.005048 0.001665 0.006068
v 0.005084 0.001825 0.005972
v 0.004918 0.001831 0.005254
v 0.005095 0.001244 0.006246
v 0.005171 0.001537 0.006164
v 0.004799 0.001579 0.005234
v 0.005082 0.001496 0.005084
v 0.005033 0.001505 0.003826
v 0.005057 0.000945 0.006304
v 0.004959 0.001103 0.005116
v 0.005218 0.001280 0.004908
v 0.005043 0.001324 0.004027
v 0.005147 0.001548 0.003998
v 0.004956 0.001443 0.003632
v 0.004895 0.001251 0.003632
v 0.004998 0.001517 0.003429
v 0.005078 0.001515 0.003238
v 0.005448 0.000853 0.006365
v 0.005174 0.000765 0.006334
v 0.005054 0.001240 0.005063
v 0.004937 0.000931 0.005093
v 0.005078 0.001026 0.004979
v 0.005218 0.001299 0.004339
v 0.005094 0.001174 0.004232
v 0.004884 0.001027 0.003742
v 0.004949 0.001273 0.003827
v 0.004845 0.001158 0.003291
v 0.004896 0.001323 0.003450
v 0.004937 0.001360 0.003257
v 0.005054 0.001213 0.003024
v 0.005290 0.000541 0.006342
v 0.005099 0.000871 0.004835
v 0.005115 0.000857 0.004672
v 0.005187 0.001040 0.004773
v 0.005178 0.000997 0.004601
v 0.005039 0.000944 0.004318
v 0.004957 0.000968 0.004074
v 0.004980 0.000769 0.004967
v 0.005415 0.000329 0.006328
v 0.005234 0.000822 0.002955
v 0.005793 0.000044 0.006285
v 0.005570 -0.000166 0.006171
v 0.005256 0.000329 0.003106
v 0.005360 0.000513 0.003031
v 0.005351 -0.000012 0.003280
v 0.005455 0.000187 0.003211
v 0.005915 -0.000417 0.006048
v 0.005918 -0.000208 0.006182
v 0.005342 -0.000195 0.003376
v 0.005453 -0.000310 0.003465
v 0.005650 -0.000234 0.003529
v 0.005818 -0.000544 0.005923
v 0.006051 -0.000634 0.005761
v 0.005879 -0.000788 0.005489
v 0.005783 -0.000873 0.005291
v 0.006104 -0.000723 0.005445
v 0.006044 -0.000757 0.004961
v 0.005856 -0.000626 0.004152
v 0.005641 -0.000868 0.004287
v 0.005620 -0.000745 0.004002
v 0.005792 -0.000782 0.004345
v 0.005586 -0.000652 0.003823
v 0.005701 -0.000368 0.003655
v 0.005823 -0.000875 0.005028
v 0.004586 0.001762 0.005723
v 0.004799 0.001891 0.005784
v 0.004737 0.001848 0.005370
v 0.004653 0.001892 0.005536
v 0.004671 0.001389 0.006066
v 0.004552 0.001613 0.005374
v 0.004566 0.001424 0.005297
v 0.004928 0.001462 0.006123
v 0.004903 0.001016 0.006260
v 0.004802 0.001185 0.006185
v 0.004893 0.001292 0.005162
v 0.004779 0.001026 0.005184
v 0.005090 0.000882 0.004499
v 0.004990 0.000758 0.004404
v 0.004967 0.000833 0.004264
v 0.004936 0.000707 0.004267
v 0.004884 0.000735 0.003865
v 0.004842 0.001089 0.003495
v 0.004791 0.000940 0.003319
v 0.004913 0.001187 0.003126
v 0.004936 0.000998 0.003039
v 0.004821 0.000996 0.003158
v 0.004921 0.000654 0.004975
v 0.005041 0.000745 0.004779
v 0.005019 0.000716 0.004606
v 0.004912 0.000490 0.004268
v 0.004912 0.000672 0.004098
v 0.004870 0.000491 0.003724
v 0.004830 0.000767 0.003529
v 0.004860 0.000478 0.003501
v 0.004835 0.000713 0.003151
v 0.004915 0.000558 0.003137
v 0.005298 0.000108 0.006269
v 0.005161 0.000247 0.006293
v 0.005050 0.000447 0.003096
v 0.005195 0.000569 0.003008
v 0.004997 0.000736 0.003028
v 0.005539 0.000118 0.006285
v 0.005693 -0.000394 0.006041
v 0.005187 -0.000055 0.003330
v 0.005089 0.000203 0.003210
v 0.005260 0.000113 0.003212
v 0.005517 -0.000623 0.005842
v 0.005774 -0.000647 0.005812
v 0.005532 -0.000509 0.003658
v 0.005333 -0.000341 0.003450
v 0.005341 -0.000468 0.003555
v 0.005724 -0.000741 0.005681
v 0.005596 -0.000959 0.005201
v 0.005428 -0.000766 0.003871
v 0.005734 -0.000904 0.004737
v 0.005548 -0.000996 0.004576
v 0.005451 -0.001019 0.004376
v 0.005732 -0.000866 0.004483
v 0.005423 -0.000943 0.004140
v 0.004407 0.001643 0.005638
v 0.004529 0.001747 0.005520
v 0.004526 0.001525 0.005919
v 0.004386 0.001563 0.005510
v 0.004570 0.001044 0.005249
v 0.004673 0.001267 0.005239
v 0.004691 0.000880 0.006224
v 0.004881 0.000835 0.006288
v 0.004583 0.000789 0.005203
v 0.004774 0.000629 0.006275
v 0.004971 0.000719 0.006312
v 0.004825 0.000756 0.005096
v 0.004903 0.000686 0.005034
v 0.004782 0.000849 0.003185
v 0.004844 0.000851 0.003088
v 0.004856 0.000630 0.005008
v 0.004700 0.000525 0.005019
v 0.004917 0.000605 0.004826
v 0.004828 0.000370 0.004710
v 0.004930 0.000560 0.004504
v 0.004789 0.000765 0.003288
v 0.004740 0.000104 0.004744
v 0.004854 0.000187 0.004520
v 0.004893 0.000359 0.004456
v 0.004896 0.000435 0.004015
v 0.004950 0.000374 0.003215
v 0.004850 0.000562 0.003302
v 0.005345 -0.000057 0.006214
v 0.004907 0.000172 0.004056
v 0.004896 0.000221 0.004271
v 0.004941 0.000010 0.003753
v 0.004902 0.000259 0.003612
v 0.004903 0.000226 0.003850
v 0.004972 0.000040 0.003537
v 0.004920 0.000289 0.003383
v 0.004982 0.000231 0.003273
v 0.005447 -0.000385 0.006037
v 0.005192 -0.000471 0.005978
v 0.005283 -0.000245 0.006123
v 0.004910 -0.000158 0.004164
v 0.004904 0.000016 0.004177
v 0.004924 -0.000030 0.003985
v 0.004936 -0.000241 0.004037
v 0.005008 -0.000232 0.003712
v 0.005079 -0.000154 0.003494
v 0.005027 0.000085 0.003355
v 0.005192 -0.000690 0.005792
v 0.004956 -0.000184 0.003882
v 0.005220 -0.000324 0.003485
v 0.005536 -0.000790 0.005652
v 0.005306 -0.000859 0.005580
v 0.005106 -0.000374 0.003625
v 0.005194 -0.000562 0.003680
v 0.005058 -0.000526 0.003812
v 0.005602 -0.000874 0.005471
v 0.005404 -0.000976 0.005331
v 0.005338 -0.000641 0.003707
v 0.005123 -0.000672 0.003811
v 0.005609 -0.000981 0.004975
v 0.005529 -0.001022 0.004824
v 0.005390 -0.001083 0.004767
v 0.005228 -0.001025 0.004181
v 0.004304 0.001507 0.005633
v 0.004448 0.001286 0.006021
v 0.004356 0.001377 0.005913
v 0.004358 0.001516 0.005774
v 0.004262 0.001360 0.005529
v 0.004190 0.001282 0.005600
v 0.004278 0.001141 0.005407
v 0.004400 0.001395 0.005390
v 0.004555 0.001106 0.006126
v 0.004395 0.000946 0.005302
v 0.004466 0.001204 0.005303
v 0.004554 0.000610 0.006208
v 0.004350 0.000679 0.005298
v 0.004533 0.000462 0.005124
v 0.004409 0.000463 0.005216
v 0.004506 0.000584 0.005183
v 0.004960 0.000430 0.006297
v 0.005063 -0.000069 0.006196
v 0.004980 0.000164 0.006265
v 0.004775 0.000069 0.006218
v 0.004708 0.000312 0.004881
v 0.004904 -0.000369 0.006038
v 0.004653 -0.000320 0.004850
v 0.004855 -0.000083 0.004408
v 0.005106 -0.000295 0.006096
v 0.004734 -0.000477 0.004682
v 0.004740 -0.000208 0.004687
v 0.004820 -0.000365 0.004480
v 0.004903 -0.000396 0.004210
v 0.004972 -0.000377 0.003945
v 0.005011 -0.000948 0.005491
v 0.005035 -0.000808 0.005668
v 0.004907 -0.000622 0.004216
v 0.004971 -0.000620 0.004049
v 0.004929 -0.000800 0.004234
v 0.005064 -0.000740 0.003940
v 0.005366 -0.001058 0.005044
v 0.005082 -0.000924 0.004118
v 0.005208 -0.000774 0.003862
v 0.005193 -0.001128 0.004812
v 0.005330 -0.001101 0.004572
v 0.005277 -0.001084 0.004354
v 0.005096 -0.001088 0.004353
v 0.005271 -0.000918 0.004017
v 0.004231 0.001367 0.005678
v 0.004166 0.001056 0.005840
v 0.004282 0.001178 0.005956
v 0.004238 0.001290 0.005819
v 0.004159 0.001024 0.005516
v 0.004161 0.001168 0.005667
v 0.004190 0.001199 0.005532
v 0.004404 0.000810 0.006117
v 0.004368 0.001067 0.006058
v 0.004111 0.000902 0.005664
v 0.004350 0.000437 0.006100
v 0.004213 0.000670 0.005392
v 0.004215 0.000856 0.005404
v 0.004604 0.000331 0.006218
v 0.004355 0.000296 0.005229
v 0.004549 0.000268 0.005043
v 0.004397 0.000184 0.006125
v 0.004270 0.000202 0.005327
v 0.004786 -0.000181 0.006139
v 0.004588 -0.000087 0.004946
v 0.004463 -0.000209 0.005125
v 0.004566 -0.000308 0.004992
v 0.004686 -0.000525 0.005881
v 0.004918 -0.000638 0.005832
v 0.004730 -0.000788 0.004729
v 0.004616 -0.000522 0.004926
v 0.004837 -0.000861 0.004461
v 0.004835 -0.000627 0.004422
v 0.005178 -0.001024 0.005313
v 0.004873 -0.001075 0.004609
v 0.004818 -0.000973 0.004575
v 0.004931 -0.001009 0.004404
v 0.005001 -0.000792 0.004070
v 0.004885 -0.001079 0.005126
v 0.005073 -0.001105 0.005077
v 0.004924 -0.001102 0.004823
v 0.005125 -0.001139 0.004574
v 0.004977 -0.001120 0.004549
v 0.004119 0.000817 0.005860
v 0.004231 0.000934 0.005986
v 0.004184 0.000653 0.005976
v 0.004094 0.000671 0.005873
v 0.004082 0.000652 0.005740
v 0.004134 0.000695 0.005519
v 0.004130 0.000869 0.005511
v 0.004097 0.000555 0.005863
v 0.004119 0.000451 0.005604
v 0.004280 0.000183 0.006011
v 0.004091 0.000454 0.005769
v 0.004235 0.000457 0.005385
v 0.004283 0.000015 0.005349
v 0.004512 0.000030 0.006145
v 0.004394 0.000052 0.005180
v 0.004635 -0.000320 0.006013
v 0.004614 -0.000136 0.006127
v 0.004355 -0.000144 0.005275
v 0.004419 -0.000357 0.005264
v 0.004699 -0.000686 0.005766
v 0.004626 -0.000725 0.005689
v 0.004535 -0.000623 0.005168
v 0.004511 -0.000407 0.005097
v 0.004606 -0.000812 0.005453
v 0.004763 -0.000834 0.005579
v 0.004527 -0.000712 0.005387
v 0.004629 -0.000855 0.005261
v 0.004621 -0.000701 0.004955
v 0.004677 -0.000891 0.005411
v 0.004868 -0.000979 0.005435
v 0.004778 -0.000981 0.005321
v 0.004757 -0.000997 0.005070
v 0.004757 -0.000969 0.004867
v 0.004655 -0.000837 0.005006
v 0.004802 -0.001007 0.004716
v 0.004956 -0.001049 0.005303
v 0.004268 0.000009 0.005811
v 0.004138 0.000279 0.005720
v 0.004171 0.000356 0.005903
v 0.004355 0.000022 0.006038
v 0.004451 -0.000163 0.006002
v 0.004321 -0.000190 0.005486
v 0.004204 0.000169 0.005520
v 0.004444 -0.000511 0.005445
v 0.004467 -0.000401 0.005761
v 0.004582 -0.000625 0.005755
v 0.004548 -0.000680 0.005592
v 0.018846 0.000275 0.009826
v 0.018826 0.000346 0.009624
v 0.018733 0.000409 0.009436
v 0.018798 0.000316 0.009256
v 0.018884 0.000165 0.009313
v 0.018700 0.000391 0.008572
v 0.018781 0.000239 0.008578
v 0.018781 0.000181 0.009995
v 0.018912 0.000161 0.009643
v 0.018727 0.000140 0.008321
v 0.018921 -0.000038 0.008898
v 0.018794 -0.000046 0.008339
v 0.018884 -0.000053 0.008520
v 0.018950 -0.000286 0.008696
v 0.018500 0.000506 0.009952
v 0.018447 0.000604 0.009711
v 0.018578 0.000539 0.009538
v 0.018679 0.000506 0.009671
v 0.018641 0.000520 0.009838
v 0.018765 0.000437 0.009801
v 0.018566 0.000485 0.009353
v 0.018582 0.000427 0.008816
v 0.018433 0.000546 0.008496
v 0.018348 0.000543 0.008319
v 0.018712 0.000389 0.009945
v 0.018641 0.000394 0.009174
v 0.018740 0.000333 0.009132
v 0.018693 0.000396 0.009269
v 0.018703 0.000369 0.008694
v 0.018653 0.000414 0.008451
v 0.018585 0.000471 0.008587
v 0.018524 0.000503 0.008418
v 0.018534 0.000427 0.008281
v 0.018791 -0.000022 0.010015
v 0.018955 -0.000053 0.009581
v 0.018777 0.000268 0.008943
v 0.018825 0.000267 0.009152
v 0.018607 0.000290 0.008230
v 0.018682 0.000322 0.008348
v 0.018922 -0.000184 0.009768
v 0.018898 0.000032 0.009838
v 0.018956 -0.000250 0.009585
v 0.018893 -0.000332 0.009709
v 0.018902 -0.000472 0.009264
v 0.018894 -0.000397 0.009519
v 0.018959 -0.000213 0.009309
v 0.018966 -0.000358 0.009000
v 0.018935 -0.000214 0.008527
v 0.018909 -0.000313 0.008539
v 0.018813 -0.000352 0.008477
v 0.018851 -0.000199 0.008422
v 0.018892 -0.000559 0.009035
v 0.018936 -0.000477 0.008837
v 0.018843 -0.000595 0.008866
v 0.018251 0.000676 0.009710
v 0.018202 0.000626 0.009884
v 0.018436 0.000580 0.009482
v 0.018213 0.000648 0.009494
v 0.018371 0.000547 0.009281
v 0.018252 0.000590 0.008495
v 0.018201 0.000530 0.008176
v 0.018354 0.000281 0.010162
v 0.018435 0.000152 0.010167
v 0.018315 0.000440 0.010079
v 0.018563 0.000278 0.010097
v 0.018524 0.000454 0.009180
v 0.018609 0.000391 0.009032
v 0.018404 0.000531 0.008681
v 0.018344 0.000442 0.008170
v 0.018550 0.000071 0.010140
v 0.018609 0.000429 0.009250
v 0.018270 0.000266 0.008089
v 0.018470 0.000330 0.008166
v 0.018685 0.000083 0.010094
v 0.018858 -0.000137 0.009924
v 0.018760 -0.000174 0.010005
v 0.018802 -0.000292 0.009878
v 0.018644 -0.000273 0.009995
v 0.018498 -0.000019 0.008186
v 0.018653 -0.000010 0.008244
v 0.018524 0.000155 0.008173
v 0.018763 -0.000439 0.009710
v 0.018699 -0.000285 0.008371
v 0.018660 -0.000451 0.008479
v 0.018727 -0.000141 0.008310
v 0.018674 -0.000663 0.008823
v 0.018827 -0.000483 0.008653
v 0.018112 0.000699 0.009689
v 0.018116 0.000281 0.010144
v 0.018150 0.000595 0.009176
v 0.018178 0.000585 0.008720
v 0.017814 0.000654 0.008483
v 0.018020 0.000631 0.008500
v 0.018084 0.000598 0.008279
v 0.018017 0.000501 0.008085
v 0.017872 0.000587 0.008141
v 0.018097 0.000587 0.008932
v 0.018363 0.000512 0.008978
v 0.018086 0.000367 0.008034
v 0.018188 0.000441 0.008095
v 0.017791 0.000493 0.008009
v 0.017888 0.000325 0.007969
v 0.018627 -0.000095 0.010085
v 0.018504 -0.000226 0.010055
v 0.018368 -0.000067 0.010121
v 0.018335 0.000035 0.008130
v 0.018646 -0.000400 0.009866
v 0.018383 -0.000118 0.008189
v 0.018502 -0.000543 0.009698
v 0.018747 -0.000549 0.009472
v 0.018443 -0.000548 0.008467
v 0.018503 -0.000374 0.008353
v 0.018549 -0.000176 0.008261
v 0.018782 -0.000615 0.009234
v 0.018720 -0.000673 0.009049
v 0.018482 -0.000726 0.008778
v 0.018360 -0.000701 0.008619
v 0.018590 -0.000610 0.008625
v 0.017834 0.000412 0.010071
v 0.017653 0.000555 0.009947
v 0.017904 0.000608 0.009941
v 0.017930 0.000696 0.009751
v 0.017715 0.000680 0.009295
v 0.017943 0.000698 0.009527
v 0.018081 0.000504 0.010053
v 0.017981 0.000655 0.009310
v 0.017881 0.000632 0.009040
v 0.017591 0.000665 0.008999
v 0.017905 0.000630 0.008724
v 0.017703 0.000647 0.008819
v 0.017678 0.000651 0.008341
v 0.017849 0.000638 0.008301
v 0.017620 0.000576 0.008105
v 0.018291 0.000154 0.010175
v 0.017984 0.000036 0.010124
v 0.017870 0.000195 0.010124
v 0.017690 0.000369 0.007907
v 0.018173 0.000065 0.010153
v 0.018047 0.000222 0.008011
v 0.018202 -0.000322 0.009994
v 0.018120 -0.000107 0.010099
v 0.018387 -0.000261 0.010043
v 0.018110 0.000045 0.008060
v 0.017939 -0.000194 0.008070
v 0.018462 -0.000374 0.009945
v 0.018305 -0.000484 0.009858
v 0.018330 -0.000291 0.008250
v 0.018192 -0.000158 0.008150
v 0.018196 -0.000600 0.009725
v 0.018306 -0.000465 0.008342
v 0.018543 -0.000680 0.009340
v 0.018267 -0.000804 0.008825
v 0.018200 -0.000631 0.008444
v 0.017478 0.000517 0.009930
v 0.017695 0.000666 0.009790
v 0.017486 0.000695 0.009430
v 0.017712 0.000702 0.009578
v 0.017413 0.000693 0.009175
v 0.017505 0.000669 0.008770
v 0.017302 0.000684 0.008593
v 0.017596 0.000660 0.008545
v 0.017518 0.000645 0.008288
v 0.017397 0.000608 0.008153
v 0.017655 0.000478 0.007958
v 0.017745 -0.000012 0.010079
v 0.017330 0.000326 0.007851
v 0.017519 0.000408 0.007901
v 0.017571 0.000270 0.007846
v 0.017494 0.000120 0.007825
v 0.017439 0.000253 0.007823
v 0.017892 -0.000226 0.010024
v 0.017945 -0.000449 0.009898
v 0.017853 0.000050 0.007966
v 0.017688 0.000184 0.007883
v 0.018131 -0.000501 0.009861
v 0.018286 -0.000680 0.009536
v 0.018048 -0.000450 0.008239
v 0.017895 -0.000758 0.008435
v 0.017746 -0.000433 0.008084
v 0.018226 -0.000773 0.009307
v 0.018448 -0.000760 0.009028
v 0.018117 -0.000793 0.008628
v 0.017080 0.000697 0.009368
v 0.017277 0.000701 0.009331
v 0.017449 0.000607 0.009795
v 0.017266 0.000447 0.009878
v 0.017218 0.000588 0.009717
v 0.017298 0.000669 0.009557
v 0.017524 0.000683 0.009637
v 0.017289 0.000698 0.008881
v 0.017036 0.000720 0.008650
v 0.017013 0.000735 0.008867
v 0.017040 0.000681 0.008384
v 0.017078 0.000624 0.008184
v 0.017310 0.000653 0.008321
v 0.017031 0.000519 0.008007
v 0.017229 0.000593 0.008119
v 0.017529 0.000384 0.010015
v 0.017318 0.000492 0.007981
v 0.017660 0.000200 0.010085
v 0.017561 -0.000255 0.009965
v 0.017272 0.000113 0.007810
v 0.017714 -0.000413 0.009902
v 0.017589 -0.000032 0.007878
v 0.017991 -0.000582 0.009770
v 0.017672 -0.000223 0.007967
v 0.017466 -0.000457 0.007985
v 0.017421 -0.000237 0.007883
v 0.017527 -0.000733 0.008202
v 0.017660 -0.000787 0.008326
v 0.017751 -0.000636 0.008217
v 0.017578 -0.000594 0.008099
v 0.017976 -0.000834 0.009270
v 0.018130 -0.000845 0.009064
v 0.018006 -0.000878 0.008841
v 0.017913 -0.000872 0.008655
v 0.017050 0.000631 0.009567
v 0.017110 0.000721 0.009115
v 0.016817 0.000758 0.008724
v 0.016723 0.000738 0.008455
v 0.016771 0.000614 0.008116
v 0.017099 0.000202 0.009905
v 0.017019 0.000509 0.009720
v 0.017006 0.000373 0.009814
v 0.017466 0.000187 0.010045
v 0.017303 0.000075 0.009993
v 0.017331 0.000268 0.009987
v 0.017092 0.000306 0.007859
v 0.016855 0.000406 0.007888
v 0.016817 0.000196 0.007800
v 0.017504 -0.000004 0.010037
v 0.017171 -0.000193 0.007832
v 0.017351 -0.000357 0.009876
v 0.017752 -0.000572 0.009763
v 0.017387 -0.000053 0.007828
v 0.017452 -0.000497 0.009792
v 0.017258 -0.000396 0.007900
v 0.017548 -0.000820 0.009374
v 0.017919 -0.000724 0.009532
v 0.017820 -0.000899 0.009069
v 0.017768 -0.000849 0.009302
v 0.017585 -0.000895 0.009182
v 0.017749 -0.000925 0.008798
v 0.017742 -0.000894 0.008597
v 0.017461 -0.000931 0.008657
v 0.017647 -0.000867 0.008468
v 0.016623 0.000665 0.009348
v 0.016680 0.000734 0.009185
v 0.016788 0.000761 0.008967
v 0.016834 0.000566 0.009577
v 0.016685 0.000606 0.009475
v 0.016836 0.000673 0.009395
v 0.016898 0.000727 0.009208
v 0.016457 0.000622 0.008006
v 0.016737 0.000364 0.009684
v 0.016849 0.000517 0.007979
v 0.017141 -0.000019 0.009932
v 0.016922 0.000278 0.009817
v 0.016608 0.000113 0.007757
v 0.016726 0.000490 0.007937
v 0.017286 -0.000179 0.009934
v 0.016990 0.000004 0.009877
v 0.016730 -0.000057 0.007772
v 0.016859 -0.000279 0.007826
v 0.016992 0.000016 0.007799
v 0.017040 -0.000446 0.007897
v 0.017248 -0.000791 0.009399
v 0.017512 -0.000689 0.009591
v 0.017115 -0.000728 0.008119
v 0.016993 -0.000612 0.007994
v 0.017206 -0.000567 0.007982
v 0.017526 -0.000934 0.008962
v 0.017301 -0.000896 0.009146
v 0.017274 -0.000945 0.008886
v 0.017108 -0.000943 0.008700
v 0.017431 -0.000856 0.008371
v 0.017373 -0.000658 0.008083
v 0.017152 -0.000848 0.008309
v 0.017323 -0.000781 0.008204
v 0.016461 0.000714 0.009210
v 0.016192 0.000865 0.008809
v 0.016487 0.000791 0.008983
v 0.016411 0.000804 0.008419
v 0.016513 0.000808 0.008693
v 0.016189 0.000824 0.008235
v 0.016678 0.000529 0.009558
v 0.016466 0.000526 0.009460
v 0.016461 0.000729 0.008205
v 0.016586 0.000345 0.007812
v 0.016563 0.000521 0.007927
v 0.016862 0.000135 0.009813
v 0.016390 0.000315 0.007745
v 0.017040 -0.000183 0.009860
v 0.016825 -0.000114 0.009798
v 0.016433 0.000164 0.007724
v 0.016735 -0.000292 0.009725
v 0.016896 -0.000310 0.009769
v 0.016633 -0.000272 0.007802
v 0.017197 -0.000649 0.009592
v 0.016768 -0.000469 0.009640
v 0.017110 -0.000427 0.009761
v 0.016905 -0.000635 0.009534
v 0.016780 -0.000525 0.007935
v 0.016678 -0.000400 0.007852
v 0.016927 -0.000813 0.008250
v 0.016921 -0.000898 0.008475
v 0.017210 -0.000914 0.008496
v 0.015949 0.000701 0.009218
v 0.015943 0.000910 0.008853
v 0.015849 0.000975 0.008571
v 0.016220 0.000684 0.009234
v 0.016290 0.000790 0.009052
v 0.016079 0.000817 0.009033
v 0.016178 0.000877 0.008500
v 0.016221 0.000708 0.008007
v 0.015931 0.000926 0.008268
v 0.015823 0.000800 0.007788
v 0.016490 0.000349 0.009597
v 0.016012 0.000686 0.007813
v 0.016283 0.000248 0.009556
v 0.016498 0.000212 0.009649
v 0.016259 0.000245 0.007681
v 0.016278 0.000487 0.007797
v 0.016046 0.000333 0.007606
v 0.016629 0.000045 0.009722
v 0.016642 -0.000174 0.009723
v 0.016495 -0.000141 0.009674
v 0.016290 0.000064 0.007669
v 0.016527 -0.000531 0.009520
v 0.016655 -0.000634 0.009466
v 0.016449 -0.000469 0.007898
v 0.017003 -0.000756 0.009412
v 0.017025 -0.000928 0.008951
v 0.016993 -0.000855 0.009206
v 0.016744 -0.000893 0.009005
v 0.016818 -0.000932 0.008746
v 0.016841 -0.000706 0.008099
v 0.016440 -0.000699 0.008127
v 0.016627 -0.000655 0.008062
v 0.015542 0.001094 0.008430
v 0.015673 0.001027 0.008236
v 0.015657 0.000743 0.009210
v 0.015729 0.000967 0.008829
v 0.015840 0.000856 0.009032
v 0.015762 0.000952 0.008058
v 0.015950 0.000837 0.008004
v 0.016045 0.000446 0.009412
v 0.015730 0.000899 0.007872
v 0.015833 0.000701 0.007672
v 0.015968 0.000543 0.007649
v 0.015760 0.000608 0.007540
v 0.015989 0.000167 0.009503
v 0.015857 0.000429 0.007521
v 0.016386 0.000017 0.009636
v 0.016094 0.000106 0.007597
v 0.016192 -0.000070 0.007652
v 0.016540 -0.000339 0.009636
v 0.016170 -0.000687 0.008090
v 0.016441 -0.000106 0.007737
v 0.016157 -0.000281 0.007726
v 0.016721 -0.000773 0.009288
v 0.016450 -0.000847 0.009044
v 0.016543 -0.000915 0.008786
v 0.016655 -0.000908 0.008568
v 0.016415 -0.000892 0.008555
v 0.016636 -0.000813 0.008301
v 0.016308 -0.000818 0.008325
v 0.015179 0.001209 0.008631
v 0.015101 0.001281 0.008420
v 0.015334 0.001185 0.008362
v 0.015616 0.000910 0.009024
v 0.015171 0.001129 0.008826
v 0.015368 0.000933 0.009057
v 0.015598 0.001052 0.008653
v 0.015485 0.001031 0.008837
v 0.015355 0.001145 0.008597
v 0.015418 0.001138 0.008172
v 0.015526 0.001029 0.007923
v 0.015115 0.001203 0.007622
v 0.015306 0.001076 0.007647
v 0.015265 0.000988 0.007401
v 0.015798 0.000554 0.009337
v 0.015536 0.000858 0.009134
v 0.015447 0.000802 0.009198
v 0.015593 0.000651 0.007426
v 0.015583 0.000843 0.007611
v 0.015383 0.000772 0.007304
v 0.015903 0.000287 0.009467
v 0.015743 0.000296 0.009426
v 0.015852 0.000207 0.009478
v 0.015517 0.000540 0.007296
v 0.015694 0.000466 0.007415
v 0.015353 0.000605 0.007171
v 0.016149 -0.000034 0.009555
v 0.015611 0.000362 0.007318
v 0.015787 0.000200 0.007443
v 0.015939 -0.000070 0.009499
v 0.015527 0.000116 0.007287
v 0.016315 -0.000454 0.009497
v 0.016312 -0.000222 0.009591
v 0.016043 -0.000320 0.009473
v 0.015951 -0.000099 0.007584
v 0.015651 -0.000109 0.007453
v 0.015790 -0.000395 0.007697
v 0.015961 -0.000521 0.009356
v 0.016367 -0.000676 0.009317
v 0.016138 -0.000545 0.009385
v 0.016096 -0.000501 0.007863
v 0.016141 -0.000811 0.009047
v 0.016033 -0.000669 0.009243
v 0.016046 -0.000839 0.008339
v 0.015915 -0.000776 0.008172
v 0.016142 -0.000891 0.008560
v 0.014881 0.001321 0.008674
v 0.014858 0.001366 0.008536
v 0.014928 0.001366 0.007872
v 0.014726 0.001475 0.007947
v 0.014936 0.001258 0.008765
v 0.015034 0.001265 0.008650
v 0.015214 0.001239 0.008193
v 0.014993 0.001346 0.008104
v 0.015187 0.001220 0.007901
v 0.014957 0.001313 0.007670
v 0.014774 0.001364 0.007464
v 0.014795 0.001266 0.007233
v 0.014968 0.001240 0.007444
v 0.015013 0.001109 0.007242
v 0.015206 0.000770 0.009223
v 0.015020 0.000974 0.009078
v 0.015136 0.001131 0.007463
v 0.014795 0.001144 0.007022
v 0.014790 0.001057 0.006901
v 0.015408 0.000651 0.009293
v 0.015196 0.000578 0.009321
v 0.015162 0.000936 0.007197
v 0.015179 0.000773 0.007085
v 0.014956 0.000738 0.006866
v 0.014962 0.000973 0.007008
v 0.015327 0.000449 0.009359
v 0.015566 0.000502 0.009351
v 0.015027 0.000425 0.006843
v 0.015564 -0.000009 0.009406
v 0.015210 0.000547 0.007019
v 0.015800 0.000064 0.009469
v 0.015429 0.000362 0.007184
v 0.015595 0.000254 0.007298
v 0.015146 0.000217 0.006970
v 0.015305 0.000144 0.007122
v 0.015238 0.000340 0.007019
v 0.015770 -0.000206 0.009432
v 0.015574 -0.000263 0.009368
v 0.015840 -0.000415 0.009384
v 0.015685 -0.000394 0.009352
v 0.015355 -0.000108 0.007274
v 0.015765 -0.000577 0.009256
v 0.015635 -0.000624 0.007879
v 0.015883 -0.000637 0.007964
v 0.015939 -0.000884 0.008784
v 0.016260 -0.000895 0.008800
v 0.015801 -0.000869 0.008363
v 0.015629 -0.000797 0.008144
v 0.014663 0.001465 0.008474
v 0.014553 0.001505 0.008520
v 0.014748 0.001458 0.008259
v 0.014776 0.001075 0.009052
v 0.014659 0.001201 0.008954
v 0.014749 0.001435 0.007702
v 0.014560 0.001485 0.007488
v 0.014882 0.001175 0.008910
v 0.014590 0.001394 0.007244
v 0.014606 0.001278 0.007023
v 0.014581 0.001098 0.006794
v 0.015037 0.000497 0.009326
v 0.014799 0.000953 0.006837
v 0.015194 0.000249 0.009357
v 0.014778 0.000457 0.006636
v 0.015443 0.000254 0.009389
v 0.014861 0.000430 0.006690
v 0.015022 0.000206 0.006871
v 0.014905 0.000131 0.006829
v 0.015498 -0.000459 0.009267
v 0.015184 -0.000197 0.007230
v 0.015069 -0.000027 0.007047
v 0.015256 -0.000289 0.007349
v 0.015459 -0.000323 0.007488
v 0.015833 -0.000770 0.009051
v 0.015450 -0.000533 0.007697
v 0.015389 -0.000721 0.007932
v 0.015922 -0.000899 0.008533
v 0.015479 -0.000886 0.008284
v 0.014409 0.001556 0.008551
v 0.014252 0.001618 0.008567
v 0.014250 0.001667 0.008420
v 0.014465 0.001582 0.008342
v 0.014273 0.001501 0.008732
v 0.014350 0.001631 0.007721
v 0.014522 0.001554 0.007732
v 0.014113 0.001629 0.007354
v 0.014345 0.001594 0.007530
v 0.014267 0.001463 0.007033
v 0.014211 0.001362 0.006842
v 0.014526 0.001064 0.009094
v 0.014659 0.001372 0.008713
v 0.014410 0.001278 0.008938
v 0.014416 0.001396 0.007034
v 0.014345 0.001510 0.007243
v 0.014342 0.001214 0.006731
v 0.014432 0.001286 0.006870
v 0.014917 0.000760 0.009223
v 0.014661 0.000708 0.009234
v 0.014742 0.000917 0.009158
v 0.015035 0.000629 0.009289
v 0.014815 0.000493 0.009283
v 0.014802 0.000213 0.009284
v 0.014995 0.000322 0.009326
v 0.014675 0.000830 0.006704
v 0.015149 0.000424 0.009351
v 0.014986 0.000014 0.009293
v 0.014672 0.000437 0.006622
v 0.014782 0.000574 0.006682
v 0.014789 0.000369 0.006654
v 0.015283 0.000014 0.009353
v 0.015384 -0.000224 0.009330
v 0.015159 -0.000206 0.009285
v 0.014986 -0.000245 0.009239
v 0.014897 0.000297 0.006745
v 0.015264 -0.000407 0.009244
v 0.015508 -0.000701 0.009075
v 0.015328 -0.000574 0.009167
v 0.015231 -0.000450 0.007502
v 0.015184 -0.000639 0.007720
v 0.015048 -0.000322 0.007279
v 0.014987 -0.000546 0.007506
v 0.015304 -0.000851 0.008827
v 0.015619 -0.000859 0.008835
v 0.015445 -0.000919 0.008605
v 0.015262 -0.000936 0.008486
v 0.015298 -0.000878 0.008221
v 0.015577 -0.000899 0.008397
v 0.015711 -0.000909 0.008594
v 0.015409 -0.000919 0.008397
v 0.013979 0.001550 0.008777
v 0.014077 0.001675 0.008549
v 0.013905 0.001781 0.008403
v 0.014065 0.001756 0.008308
v 0.013866 0.001824 0.008194
v 0.014017 0.001759 0.007806
v 0.014240 0.001699 0.008218
v 0.014056 0.001768 0.008068
v 0.014367 0.001637 0.007971
v 0.014153 0.001689 0.007638
v 0.013793 0.001783 0.007628
v 0.013965 0.001754 0.007630
v 0.013830 0.001653 0.007243
v 0.014062 0.001527 0.007047
v 0.013788 0.001555 0.007032
v 0.014338 0.000949 0.009169
v 0.013989 0.001283 0.006696
v 0.014005 0.001429 0.006835
v 0.014172 0.001159 0.006628
v 0.014424 0.000656 0.009233
v 0.014503 0.000854 0.009194
v 0.014294 0.000785 0.009212
v 0.014019 0.001127 0.006590
v 0.014256 0.000971 0.006548
v 0.014348 0.001082 0.006634
v 0.014439 0.000913 0.006604
v 0.014204 0.000845 0.006524
v 0.014528 0.000230 0.009239
v 0.014547 0.000509 0.009253
v 0.014323 0.000816 0.006530
v 0.014292 0.000532 0.006603
v 0.014273 0.000713 0.006539
v 0.014682 -0.000038 0.009228
v 0.014487 0.000645 0.006586
v 0.014723 0.000231 0.006707
v 0.014493 0.000360 0.006640
v 0.014916 -0.000401 0.009173
v 0.015075 -0.000403 0.009204
v 0.014976 -0.000594 0.009078
v 0.015170 -0.000546 0.009156
v 0.014818 -0.000223 0.007078
v 0.014775 -0.000001 0.006874
v 0.015077 -0.000922 0.008627
v 0.015269 -0.000926 0.008646
v 0.015216 -0.000695 0.009041
v 0.015093 -0.000942 0.008391
v 0.015113 -0.000803 0.007963
v 0.014928 -0.000730 0.007746
v 0.013483 0.001815 0.008368
v 0.013698 0.001826 0.008342
v 0.013507 0.001846 0.008155
v 0.013680 0.001856 0.008112
v 0.013736 0.001558 0.008796
v 0.013806 0.001713 0.008590
v 0.013612 0.001776 0.008512
v 0.013786 0.001825 0.007919
v 0.013575 0.001806 0.007710
v 0.013599 0.001760 0.007515
v 0.014112 0.001353 0.008945
v 0.013858 0.001395 0.008943
v 0.013926 0.001722 0.007473
v 0.013734 0.001736 0.007421
v 0.013565 0.001678 0.007336
v 0.013613 0.001520 0.007051
v 0.013943 0.001200 0.009061
v 0.013713 0.001422 0.006900
v 0.013888 0.001485 0.006902
v 0.013871 0.001392 0.006790
v 0.014209 0.001116 0.009094
v 0.014227 0.000619 0.009220
v 0.013907 0.001157 0.006629
v 0.013963 0.001001 0.006595
v 0.014110 0.000981 0.006551
v 0.014309 0.000434 0.009223
v 0.014149 0.000490 0.006692
v 0.014096 0.000753 0.006600
v 0.014121 0.000320 0.006826
v 0.014305 0.000268 0.006730
v 0.014810 -0.000251 0.009202
v 0.014231 0.000122 0.006862
v 0.014261 -0.000075 0.006994
v 0.014537 0.000105 0.006768
v 0.014558 -0.000349 0.009127
v 0.014440 -0.000243 0.007052
v 0.014385 -0.000004 0.006870
v 0.014751 -0.000494 0.009099
v 0.014629 -0.000326 0.007120
v 0.014593 -0.000132 0.006940
v 0.015010 -0.000800 0.008876
v 0.014664 -0.000828 0.007799
v 0.014739 -0.000642 0.007532
v 0.014789 -0.000442 0.007295
v 0.014780 -0.000897 0.008685
v 0.014865 -0.000872 0.007984
v 0.014796 -0.000950 0.008174
v 0.015000 -0.000917 0.008192
v 0.013310 0.001754 0.008393
v 0.013322 0.001791 0.008207
v 0.013646 0.001387 0.008913
v 0.013596 0.001676 0.008659
v 0.013541 0.001842 0.007932
v 0.013411 0.001799 0.007770
v 0.013392 0.001707 0.007569
v 0.013754 0.001247 0.009019
v 0.013642 0.001607 0.007156
v 0.013604 0.001247 0.006884
v 0.013948 0.000806 0.009154
v 0.013996 0.001012 0.009136
v 0.013786 0.001247 0.006740
v 0.014119 0.000721 0.009202
v 0.014147 0.000900 0.009179
v 0.013828 0.001077 0.006666
v 0.013864 0.000885 0.006704
v 0.013704 0.000816 0.006915
v 0.013958 0.000590 0.006803
v 0.013846 0.000258 0.007194
v 0.013981 0.000325 0.006979
v 0.013806 0.000533 0.007026
v 0.014015 0.000116 0.007097
v 0.014122 0.000120 0.006970
v 0.014402 -0.000113 0.009166
v 0.013975 -0.000041 0.007236
v 0.014406 -0.000544 0.009025
v 0.014098 -0.000271 0.007251
v 0.014128 -0.000083 0.007114
v 0.014277 -0.000323 0.007180
v 0.014428 -0.000716 0.008907
v 0.014566 -0.000581 0.009026
v 0.014290 -0.000559 0.007338
v 0.014179 -0.000577 0.007368
v 0.014505 -0.000515 0.007316
v 0.014712 -0.000727 0.008925
v 0.014498 -0.000874 0.008721
v 0.014431 -0.000855 0.007747
v 0.014534 -0.000730 0.007578
v 0.014298 -0.000743 0.007536
v 0.014841 -0.000961 0.008406
v 0.014612 -0.000981 0.008235
v 0.014449 -0.000954 0.008008
v 0.014676 -0.000932 0.008039
v 0.013449 0.001734 0.008535
v 0.013204 0.001727 0.008273
v 0.013331 0.001780 0.007949
v 0.013169 0.001649 0.008095
v 0.013434 0.001628 0.008656
v 0.013530 0.001528 0.008777
v 0.013449 0.001333 0.008837
v 0.013352 0.001491 0.008698
v 0.013282 0.001627 0.008536
v 0.013306 0.001745 0.007751
v 0.013596 0.001189 0.008970
v 0.013399 0.001619 0.007377
v 0.013463 0.001536 0.007218
v 0.013777 0.001021 0.009075
v 0.013371 0.001338 0.007225
v 0.013475 0.001177 0.007041
v 0.013521 0.001387 0.007039
v 0.013330 0.001040 0.007356
v 0.013483 0.000929 0.007156
v 0.013365 0.001148 0.007232
v 0.013563 0.001023 0.006943
v 0.013684 0.001064 0.006797
v 0.013561 0.001130 0.006898
v 0.013704 0.000691 0.009039
v 0.013802 0.000463 0.009105
v 0.014000 0.000503 0.009163
v 0.013788 0.000226 0.009055
v 0.013505 0.000434 0.007595
v 0.013637 0.000372 0.007403
v 0.013528 0.000664 0.007330
v 0.013693 0.000507 0.007210
v 0.013638 0.000691 0.007116
v 0.013866 -0.000074 0.009065
v 0.014134 0.000089 0.009152
v 0.013988 -0.000251 0.009062
v 0.014189 -0.000219 0.009111
v 0.013594 0.000139 0.007591
v 0.013788 -0.000018 0.007409
v 0.013850 -0.000366 0.007467
v 0.013953 -0.000236 0.007346
v 0.014308 -0.000384 0.009078
v 0.013925 -0.000588 0.007490
v 0.014219 -0.000834 0.008746
v 0.014187 -0.000611 0.008944
v 0.014227 -0.000658 0.007417
v 0.014045 -0.000463 0.007376
v 0.014186 -0.000449 0.007291
v 0.014299 -0.000965 0.008525
v 0.014173 -0.001018 0.008350
v 0.014379 -0.001005 0.008289
v 0.014191 -0.000946 0.007849
v 0.014563 -0.000969 0.008484
v 0.013193 0.001678 0.008386
v 0.013294 0.001312 0.008717
v 0.013148 0.001541 0.008418
v 0.013134 0.001627 0.008282
v 0.013101 0.001433 0.008242
v 0.013194 0.001597 0.007772
v 0.013270 0.001487 0.007468
v 0.013210 0.001437 0.008578
v 0.013146 0.001451 0.007654
v 0.013163 0.001295 0.007612
v 0.013267 0.001227 0.007411
v 0.013581 0.000986 0.008980
v 0.013460 0.000907 0.008861
v 0.013444 0.001127 0.008875
v 0.013308 0.001107 0.008732
v 0.013359 0.001225 0.008801
v 0.013129 0.001183 0.007769
v 0.013252 0.001009 0.007609
v 0.013378 0.000659 0.008599
v 0.013315 0.000677 0.008360
v 0.013289 0.000711 0.008104
v 0.013180 0.001000 0.007934
v 0.013384 0.000870 0.007400
v 0.013730 0.000451 0.009063
v 0.013492 0.000665 0.008821
v 0.013503 0.000428 0.008758
v 0.013371 0.000471 0.008016
v 0.013416 0.000484 0.007783
v 0.013312 0.000733 0.007836
v 0.013406 0.000689 0.007575
v 0.013512 0.000553 0.007477
v 0.013635 0.000446 0.008956
v 0.013607 0.000251 0.008891
v 0.013490 0.000158 0.008700
v 0.013402 0.000168 0.008422
v 0.013414 0.000420 0.008522
v 0.013370 0.000441 0.008268
v 0.013389 0.000193 0.008159
v 0.013488 0.000267 0.007737
v 0.013708 -0.000072 0.008992
v 0.013501 -0.000020 0.007784
v 0.013714 -0.000333 0.008957
v 0.013642 -0.000254 0.007617
v 0.014115 -0.000407 0.009040
v 0.013724 -0.000589 0.007598
v 0.013940 -0.000753 0.008792
v 0.013980 -0.001046 0.008066
v 0.014198 -0.001021 0.008135
v 0.014044 -0.000865 0.007656
v 0.014094 -0.000683 0.007478
v 0.013889 -0.000769 0.007590
v 0.013221 0.001054 0.008566
v 0.013131 0.001366 0.008445
v 0.013193 0.001240 0.008578
v 0.013108 0.001198 0.008107
v 0.013093 0.001425 0.007981
v 0.013092 0.001236 0.007913
v 0.013101 0.001372 0.007782
v 0.013333 0.000879 0.008674
v 0.013200 0.000937 0.008219
v 0.013146 0.001159 0.008375
v 0.013250 0.000893 0.008462
v 0.013609 0.000041 0.008898
v 0.013568 -0.000187 0.008881
v 0.013339 -0.000113 0.008276
v 0.013429 0.000232 0.007920
v 0.013488 -0.000076 0.008763
v 0.013394 -0.000080 0.008567
v 0.013402 -0.000040 0.008009
v 0.013433 -0.000222 0.007873
v 0.013539 -0.000494 0.008865
v 0.013514 -0.000272 0.007751
v 0.013641 -0.000645 0.008815
v 0.013924 -0.000514 0.008952
v 0.013423 -0.000453 0.007817
v 0.013546 -0.000376 0.007705
v 0.013486 -0.000698 0.007746
v 0.013571 -0.000487 0.007681
v 0.013977 -0.000956 0.008526
v 0.013678 -0.000846 0.007708
v 0.013785 -0.001050 0.008269
v 0.014020 -0.001041 0.008272
v 0.013782 -0.001068 0.008032
v 0.013919 -0.001003 0.007855
v 0.013843 -0.000925 0.007719
v 0.013515 -0.000364 0.008856
v 0.013286 -0.000447 0.008620
v 0.013404 -0.000282 0.008717
v 0.013231 -0.000404 0.008238
v 0.013332 -0.000300 0.008032
v 0.013481 -0.000586 0.008814
v 0.013396 -0.000495 0.008766
v 0.013736 -0.000852 0.008663
v 0.013521 -0.001011 0.008336
v 0.013491 -0.000849 0.008575
v 0.013689 -0.000967 0.008493
v 0.013670 -0.001015 0.007878
v 0.013286 -0.000313 0.008482
v 0.013280 -0.000741 0.008503
v 0.013282 -0.000585 0.008628
v 0.013160 -0.000598 0.008192
v 0.013228 -0.000545 0.008010
v 0.013147 -0.000691 0.008067
v 0.013191 -0.000706 0.007946
v 0.013405 -0.000663 0.008710
v 0.013288 -0.000805 0.007881
v 0.013301 -0.000651 0.007857
v 0.013320 -0.000920 0.008340
v 0.013379 -0.001023 0.008160
v 0.013462 -0.000921 0.007847
v 0.013284 -0.000933 0.008026
v 0.013585 -0.001071 0.008108
v 0.013459 -0.001032 0.007989
v 0.013188 -0.000788 0.008219
v 0.013207 -0.000556 0.008424
v 0.013258 -0.000947 0.008184
v 0.013178 -0.000799 0.008012
v 0.023107 0.000242 0.010804
v 0.023144 0.000220 0.010674
v 0.023033 0.000198 0.010927
v 0.023200 0.000207 0.010775
v 0.023017 0.000249 0.010584
v 0.023185 0.000129 0.010841
v 0.023262 0.000057 0.010752
v 0.023296 -0.000018 0.010593
v 0.023281 -0.000038 0.010684
v 0.023240 0.000154 0.010740
v 0.023236 0.000084 0.010610
v 0.023238 -0.000025 0.010486
v 0.023215 -0.000113 0.010433
v 0.023221 -0.000161 0.010686
v 0.023177 -0.000073 0.010809
v 0.023260 -0.000116 0.010559
v 0.022948 0.000153 0.011010
v 0.022948 0.000287 0.010848
v 0.022825 0.000311 0.010867
v 0.022829 0.000234 0.010490
v 0.022988 0.000282 0.010690
v 0.023038 0.000033 0.010949
v 0.023067 0.000177 0.010517
v 0.023084 -0.000098 0.010303
v 0.022931 -0.000134 0.010143
v 0.023102 0.000058 0.010413
v 0.022866 0.000023 0.010229
v 0.022978 0.000133 0.010396
v 0.022975 -0.000191 0.010885
v 0.023042 -0.000309 0.010709
v 0.023172 -0.000237 0.010585
v 0.023110 -0.000244 0.010391
v 0.022943 -0.000395 0.010239
v 0.022578 0.000101 0.010984
v 0.022607 0.000227 0.010958
v 0.022662 0.000317 0.010837
v 0.022841 0.000241 0.010966
v 0.022821 0.000316 0.010738
v 0.022650 0.000324 0.010649
v 0.022548 0.000147 0.010218
v 0.022867 0.000161 0.011035
v 0.022751 0.000131 0.011015
v 0.022876 0.000062 0.011018
v 0.022795 -0.000236 0.010924
v 0.022889 -0.000084 0.010970
v 0.022584 -0.000044 0.010001
v 0.022940 -0.000448 0.010553
v 0.022852 -0.000517 0.010418
v 0.023070 -0.000331 0.010534
v 0.022979 -0.000400 0.010405
v 0.022917 -0.000292 0.010118
v 0.022780 -0.000171 0.010020
v 0.022863 -0.000433 0.010114
v 0.022413 0.000298 0.010854
v 0.022444 0.000343 0.010683
v 0.022346 0.000153 0.010931
v 0.022223 0.000335 0.010501
v 0.022488 0.000292 0.010463
v 0.022233 0.000240 0.010235
v 0.022277 0.000047 0.009955
v 0.022471 0.000012 0.010947
v 0.022662 -0.000084 0.010967
v 0.022435 -0.000121 0.010916
v 0.022446 -0.000275 0.010902
v 0.022580 -0.000231 0.009868
v 0.022880 -0.000476 0.010308
v 0.022792 -0.000531 0.010196
v 0.022804 -0.000546 0.010320
v 0.022502 -0.000435 0.009819
v 0.022822 -0.000517 0.010664
v 0.022805 -0.000567 0.010528
v 0.022680 -0.000646 0.010375
v 0.022442 -0.000670 0.009922
v 0.022716 -0.000333 0.009934
v 0.022708 -0.000494 0.010006
v 0.022060 0.000160 0.010902
v 0.022211 0.000339 0.010715
v 0.022168 0.000266 0.010858
v 0.022022 -0.000002 0.010835
v 0.022114 -0.000031 0.010836
v 0.022274 -0.000036 0.010886
v 0.022268 -0.000229 0.010864
v 0.022013 -0.000069 0.010800
v 0.022212 -0.000183 0.009728
v 0.022419 -0.000128 0.009843
v 0.022396 -0.000435 0.010866
v 0.022413 -0.000269 0.009767
v 0.022302 -0.000383 0.009707
v 0.022453 -0.000557 0.010796
v 0.022595 -0.000349 0.010894
v 0.022770 -0.000415 0.010815
v 0.022612 -0.000616 0.010694
v 0.022501 -0.000735 0.010533
v 0.022691 -0.000635 0.010573
v 0.022576 -0.000683 0.010129
v 0.022373 -0.000842 0.010298
v 0.021572 0.000317 0.010531
v 0.021810 0.000340 0.010530
v 0.021800 0.000242 0.010794
v 0.021967 0.000235 0.010857
v 0.021964 0.000311 0.010732
v 0.021928 0.000319 0.010312
v 0.022029 0.000348 0.010566
v 0.022127 0.000059 0.010886
v 0.021917 -0.000049 0.010812
v 0.021930 0.000191 0.009974
v 0.021816 0.000109 0.009765
v 0.021988 0.000005 0.009757
v 0.022051 -0.000396 0.010805
v 0.022076 -0.000163 0.010812
v 0.021944 -0.000203 0.009588
v 0.021718 -0.000019 0.009585
v 0.022206 -0.000538 0.010805
v 0.022276 -0.000383 0.010858
v 0.022183 -0.000716 0.010694
v 0.022080 -0.000423 0.009609
v 0.021878 -0.000570 0.009535
v 0.022396 -0.000711 0.010665
v 0.022233 -0.000845 0.010516
v 0.022368 -0.000822 0.010066
v 0.022234 -0.000613 0.009736
v 0.022016 -0.000649 0.009625
v 0.022154 -0.000880 0.009908
v 0.021364 0.000297 0.010529
v 0.021371 0.000363 0.010349
v 0.021356 0.000379 0.010098
v 0.021617 0.000352 0.010315
v 0.021635 0.000309 0.010046
v 0.021507 0.000179 0.010725
v 0.021814 0.000148 0.010857
v 0.021733 0.000291 0.010678
v 0.021606 0.000197 0.009755
v 0.021344 0.000254 0.009617
v 0.021904 0.000038 0.010862
v 0.021645 0.000017 0.010827
v 0.021686 -0.000224 0.010778
v 0.021887 -0.000143 0.010786
v 0.021855 -0.000292 0.010780
v 0.021638 -0.000370 0.010766
v 0.021725 -0.000273 0.009458
v 0.021883 -0.000386 0.009507
v 0.021940 -0.000880 0.010561
v 0.022199 -0.000931 0.010375
v 0.022035 -0.000795 0.009719
v 0.021919 -0.000943 0.009776
v 0.022136 -0.000987 0.010260
v 0.022026 -0.001038 0.010091
v 0.022222 -0.000936 0.010121
v 0.021266 0.000132 0.010705
v 0.021156 0.000230 0.010579
v 0.021197 0.000343 0.010409
v 0.021067 0.000436 0.009870
v 0.021096 0.000414 0.010190
v 0.021133 0.000369 0.009659
v 0.021340 0.000334 0.009810
v 0.021436 -0.000004 0.010791
v 0.021230 0.000316 0.009622
v 0.021273 0.000034 0.009313
v 0.021751 -0.000088 0.010811
v 0.021502 -0.000152 0.010790
v 0.021510 -0.000300 0.010766
v 0.021424 0.000107 0.009498
v 0.021471 -0.000165 0.009346
v 0.021568 -0.000670 0.010711
v 0.021762 -0.000487 0.010763
v 0.021729 -0.000484 0.009456
v 0.021549 -0.000435 0.009368
v 0.021425 -0.000403 0.009257
v 0.021317 -0.000474 0.009184
v 0.021400 -0.000500 0.009232
v 0.021891 -0.000670 0.010715
v 0.021519 -0.000793 0.009508
v 0.021575 -0.000608 0.009446
v 0.021705 -0.000657 0.009507
v 0.022035 -0.000979 0.010402
v 0.021916 -0.001077 0.010252
v 0.021772 -0.001042 0.010399
v 0.021787 -0.000820 0.009619
v 0.021703 -0.001144 0.010237
v 0.021685 -0.001058 0.009753
v 0.021878 -0.001064 0.009918
v 0.020992 0.000357 0.010380
v 0.020842 0.000501 0.010008
v 0.020693 0.000565 0.009458
v 0.020937 0.000442 0.009584
v 0.020844 0.000429 0.009366
v 0.020905 0.000274 0.010497
v 0.021103 0.000262 0.009411
v 0.020825 0.000338 0.009185
v 0.021309 0.000052 0.010754
v 0.021270 -0.000101 0.010758
v 0.020934 0.000195 0.009152
v 0.020792 0.000231 0.009035
v 0.021082 0.000023 0.009155
v 0.021299 -0.000322 0.010747
v 0.021263 -0.000116 0.009203
v 0.021462 -0.000418 0.010754
v 0.021184 -0.000385 0.009102
v 0.021140 -0.000210 0.009089
v 0.021553 -0.000508 0.010753
v 0.021374 -0.000743 0.009425
v 0.021248 -0.000675 0.009293
v 0.021441 -0.000611 0.009383
v 0.021313 -0.000293 0.009182
v 0.021110 -0.000559 0.009133
v 0.021478 -0.000687 0.009451
v 0.021355 -0.000858 0.009469
v 0.021403 -0.000538 0.009281
v 0.021374 -0.000535 0.009226
v 0.021226 -0.000844 0.009391
v 0.021301 -0.000567 0.009219
v 0.021542 -0.000925 0.010556
v 0.021403 -0.000918 0.009515
v 0.021519 -0.001220 0.010080
v 0.021788 -0.001144 0.010086
v 0.021454 -0.001247 0.009906
v 0.021627 -0.001181 0.009911
v 0.021365 -0.001200 0.009726
v 0.021469 -0.000999 0.009589
v 0.020379 0.000791 0.009323
v 0.020479 0.000638 0.009987
v 0.020640 0.000519 0.010138
v 0.020629 0.000599 0.009887
v 0.020582 0.000653 0.009641
v 0.020402 0.000782 0.009533
v 0.020518 0.000696 0.009436
v 0.020247 0.000824 0.009066
v 0.020740 0.000375 0.010363
v 0.020518 0.000297 0.010436
v 0.020860 0.000444 0.010218
v 0.020790 0.000539 0.009742
v 0.020498 0.000667 0.009241
v 0.020451 0.000586 0.008997
v 0.020659 0.000497 0.009199
v 0.020627 0.000356 0.008972
v 0.021110 0.000037 0.010691
v 0.020872 -0.000035 0.010653
v 0.020912 0.000141 0.010600
v 0.020706 0.000147 0.008897
v 0.021032 -0.000204 0.010702
v 0.020812 -0.000201 0.010659
v 0.020876 0.000074 0.009007
v 0.020553 0.000222 0.008793
v 0.020599 0.000028 0.008761
v 0.021054 -0.000468 0.010700
v 0.020772 -0.000055 0.008873
v 0.020955 -0.000128 0.008988
v 0.020821 -0.000238 0.008890
v 0.021329 -0.000569 0.010723
v 0.020981 -0.000359 0.009000
v 0.021332 -0.000786 0.010661
v 0.021094 -0.000818 0.009298
v 0.021050 -0.000722 0.009211
v 0.020872 -0.000551 0.009014
v 0.021283 -0.000966 0.009477
v 0.021497 -0.001136 0.010315
v 0.021190 -0.001124 0.010388
v 0.021253 -0.001244 0.010154
v 0.019986 0.001062 0.009398
v 0.020192 0.000927 0.009374
v 0.020048 0.000910 0.008872
v 0.020090 0.000940 0.009761
v 0.020088 0.000994 0.009560
v 0.020257 0.000862 0.009659
v 0.020139 0.000818 0.008794
v 0.020522 0.000446 0.010298
v 0.020393 0.000579 0.010155
v 0.020267 0.000759 0.009933
v 0.020442 0.000719 0.009779
v 0.020177 0.000830 0.008873
v 0.020244 0.000695 0.008809
v 0.020061 0.000761 0.008680
v 0.020190 0.000536 0.008601
v 0.020717 0.000213 0.010519
v 0.020398 0.000416 0.008753
v 0.020272 0.000324 0.008558
v 0.020729 0.000065 0.010599
v 0.020495 0.000047 0.010551
v 0.020413 0.000141 0.008634
v 0.020102 0.000362 0.008429
v 0.020503 -0.000194 0.010600
v 0.020671 -0.000100 0.010622
v 0.020650 -0.000343 0.010636
v 0.020861 -0.000358 0.010673
v 0.020474 -0.000081 0.008660
v 0.020506 -0.000399 0.008775
v 0.020620 -0.000209 0.008773
v 0.020714 -0.000429 0.008888
v 0.020495 -0.000559 0.008852
v 0.021055 -0.000745 0.010657
v 0.020804 -0.000835 0.010602
v 0.020935 -0.000943 0.010572
v 0.020893 -0.000715 0.009115
v 0.020946 -0.000857 0.009230
v 0.021170 -0.000947 0.010570
v 0.020813 -0.001097 0.009297
v 0.021051 -0.000996 0.009370
v 0.021230 -0.001100 0.009532
v 0.020957 -0.001344 0.009786
v 0.021147 -0.001291 0.009728
v 0.021256 -0.001290 0.009909
v 0.019636 0.001038 0.009795
v 0.019861 0.001001 0.009849
v 0.019607 0.001105 0.009581
v 0.019653 0.001124 0.009393
v 0.019863 0.001072 0.009613
v 0.019826 0.001120 0.009340
v 0.019709 0.001016 0.008961
v 0.019946 0.001032 0.009128
v 0.019949 0.000803 0.010095
v 0.019775 0.000895 0.010018
v 0.020016 0.000880 0.009957
v 0.019970 0.000993 0.009804
v 0.019887 0.001004 0.008913
v 0.019870 0.000909 0.008763
v 0.019847 0.000702 0.010190
v 0.020112 0.000666 0.010157
v 0.019874 0.000730 0.008568
v 0.019947 0.000452 0.010331
v 0.020279 0.000416 0.010341
v 0.020031 0.000590 0.008508
v 0.019716 0.000438 0.008372
v 0.020319 0.000203 0.010470
v 0.019899 0.000488 0.008396
v 0.020226 0.000138 0.008464
v 0.019978 0.000281 0.008314
v 0.020068 0.000134 0.008337
v 0.020303 -0.000072 0.008536
v 0.020135 -0.000052 0.008396
v 0.019942 0.000139 0.008271
v 0.020787 -0.000591 0.010650
v 0.020194 -0.000420 0.008620
v 0.020369 -0.000284 0.008648
v 0.020543 -0.000564 0.010618
v 0.020642 -0.000706 0.008985
v 0.020563 -0.000940 0.009055
v 0.020912 -0.001171 0.010355
v 0.020976 -0.001064 0.010483
v 0.020401 -0.001081 0.009047
v 0.020595 -0.001104 0.009171
v 0.020886 -0.000974 0.009256
v 0.020760 -0.000916 0.009152
v 0.020825 -0.001348 0.009990
v 0.021056 -0.001319 0.010004
v 0.020992 -0.001263 0.010188
v 0.020987 -0.001231 0.009537
v 0.019413 0.001002 0.009808
v 0.019471 0.001073 0.009442
v 0.019712 0.001107 0.009195
v 0.019576 0.000741 0.010155
v 0.019658 0.000848 0.008715
v 0.019486 0.000919 0.008930
v 0.019858 0.000224 0.010421
v 0.020071 0.000188 0.010445
v 0.019708 0.000647 0.008505
v 0.020212 -0.000007 0.010518
v 0.019855 0.000009 0.010466
v 0.019689 0.000222 0.008313
v 0.020314 -0.000206 0.010566
v 0.020004 -0.000070 0.010496
v 0.019819 0.000071 0.008270
v 0.019845 0.000275 0.008289
v 0.019812 -0.000109 0.008302
v 0.019971 -0.000039 0.008302
v 0.020416 -0.000404 0.010598
v 0.020301 -0.000536 0.008746
v 0.020055 -0.000460 0.008568
v 0.020122 -0.000269 0.008485
v 0.020048 -0.000156 0.008365
v 0.019927 -0.000225 0.008364
v 0.020364 -0.000918 0.010505
v 0.020436 -0.000695 0.008893
v 0.020077 -0.000744 0.008733
v 0.020375 -0.000625 0.008835
v 0.020578 -0.000784 0.010583
v 0.020350 -0.001102 0.010385
v 0.020290 -0.000727 0.008836
v 0.020441 -0.001244 0.010222
v 0.020676 -0.001053 0.010451
v 0.020728 -0.001261 0.010203
v 0.020391 -0.000873 0.008941
v 0.020194 -0.001052 0.008931
v 0.020528 -0.001373 0.009960
v 0.020707 -0.001395 0.009806
v 0.020447 -0.001408 0.009536
v 0.020707 -0.001369 0.009611
v 0.020613 -0.001279 0.009366
v 0.020395 -0.001248 0.009182
v 0.019488 0.000915 0.009974
v 0.019263 0.000894 0.009875
v 0.019431 0.001043 0.009629
v 0.019276 0.000959 0.009693
v 0.019675 0.000527 0.010296
v 0.019395 0.000515 0.010265
v 0.019270 0.000729 0.010085
v 0.019245 0.000818 0.009134
v 0.019495 0.001037 0.009198
v 0.019337 0.000902 0.009107
v 0.019532 0.000299 0.010368
v 0.019337 0.000735 0.008895
v 0.019485 0.000823 0.008781
v 0.019519 0.000702 0.008648
v 0.019738 0.000332 0.010381
v 0.019412 0.000489 0.008618
v 0.019578 0.000547 0.008489
v 0.019667 0.000085 0.010433
v 0.019547 0.000183 0.008385
v 0.019560 0.000370 0.008418
v 0.019807 -0.000294 0.010486
v 0.019526 -0.000182 0.008427
v 0.020086 -0.000271 0.010530
v 0.020218 -0.000436 0.010562
v 0.019704 -0.000278 0.008385
v 0.019642 -0.000014 0.008340
v 0.020319 -0.000660 0.010569
v 0.020114 -0.000553 0.008659
v 0.019769 -0.000692 0.008567
v 0.019884 -0.000442 0.008480
v 0.019645 -0.000523 0.008480
v 0.020160 -0.000818 0.010513
v 0.019906 -0.000760 0.008652
v 0.019965 -0.000610 0.008608
v 0.019933 -0.000852 0.008707
v 0.020111 -0.001003 0.010412
v 0.020182 -0.000885 0.008846
v 0.020216 -0.001352 0.010013
v 0.020178 -0.001348 0.009202
v 0.020208 -0.001220 0.009055
v 0.020273 -0.001432 0.009733
v 0.020530 -0.001420 0.009724
v 0.020129 -0.001425 0.009363
v 0.020334 -0.001376 0.009345
v 0.019093 0.000757 0.009910
v 0.019117 0.000827 0.009710
v 0.019238 0.000889 0.009399
v 0.019165 0.000675 0.009140
v 0.019215 0.000399 0.010270
v 0.019203 0.000410 0.008881
v 0.019418 0.000042 0.008504
v 0.019333 0.000279 0.008626
v 0.019446 0.000281 0.008488
v 0.019719 -0.000106 0.010467
v 0.019616 -0.000415 0.010463
v 0.020004 -0.000616 0.010507
v 0.019470 -0.000571 0.008532
v 0.020020 -0.000845 0.010472
v 0.019921 -0.001135 0.010251
v 0.019826 -0.000913 0.010371
v 0.019546 -0.000727 0.008566
v 0.019646 -0.000867 0.008617
v 0.019808 -0.000878 0.008665
v 0.020155 -0.001208 0.010236
v 0.020029 -0.001415 0.009830
v 0.020041 -0.001319 0.009094
v 0.019978 -0.001210 0.008952
v 0.019952 -0.000991 0.008793
v 0.019772 -0.001172 0.008853
v 0.019760 -0.001289 0.008972
v 0.019972 -0.001453 0.009557
v 0.020229 -0.001441 0.009501
v 0.018938 0.000597 0.009877
v 0.019098 0.000449 0.010189
v 0.018983 0.000631 0.009933
v 0.019080 0.000671 0.010033
v 0.019121 0.000601 0.010131
v 0.018947 0.000466 0.009919
v 0.019059 0.000647 0.009354
v 0.019049 0.000441 0.009197
v 0.019210 0.000549 0.010208
v 0.018971 0.000237 0.009366
v 0.019022 0.000243 0.009175
v 0.019310 0.000248 0.010337
v 0.019422 0.000024 0.010400
v 0.019054 0.000140 0.009071
v 0.019081 0.000290 0.009037
v 0.019128 0.000144 0.008917
v 0.019245 0.000121 0.008722
v 0.019162 -0.000085 0.008827
v 0.019561 -0.000216 0.010448
v 0.019205 -0.000367 0.008741
v 0.019378 -0.000247 0.008547
v 0.019277 -0.000105 0.008656
v 0.019655 -0.000628 0.010431
v 0.019313 -0.000559 0.010363
v 0.019467 -0.000476 0.010426
v 0.019368 -0.000465 0.008576
v 0.019426 -0.000681 0.010372
v 0.019511 -0.000385 0.008472
v 0.019476 -0.000909 0.010273
v 0.019635 -0.001169 0.010115
v 0.019908 -0.001313 0.010024
v 0.019459 -0.001100 0.008757
v 0.019656 -0.001044 0.008731
v 0.019831 -0.001419 0.009779
v 0.019676 -0.001445 0.009599
v 0.019941 -0.001409 0.009253
v 0.019671 -0.001390 0.009153
v 0.019879 -0.001340 0.009072
v 0.019018 0.000540 0.010062
v 0.019012 0.000366 0.010104
v 0.018973 0.000648 0.009798
v 0.018968 0.000463 0.009467
v 0.019016 0.000674 0.009570
v 0.019119 0.000218 0.010238
v 0.018934 0.000466 0.009698
v 0.019232 0.000020 0.010337
v 0.019097 -0.000081 0.010221
v 0.018930 0.000265 0.009822
v 0.018931 0.000233 0.009616
v 0.018987 0.000149 0.010035
v 0.018982 -0.000184 0.010021
v 0.018935 0.000010 0.009805
v 0.018907 -0.000331 0.009758
v 0.018934 -0.000066 0.009501
v 0.018967 -0.000286 0.009182
v 0.018996 0.000041 0.009226
v 0.019282 -0.000283 0.010357
v 0.019077 -0.000373 0.010191
v 0.019181 -0.000536 0.010284
v 0.018948 -0.000556 0.009032
v 0.019083 -0.000247 0.008945
v 0.019061 -0.000050 0.009028
v 0.019047 -0.000418 0.008947
v 0.019077 -0.000607 0.008845
v 0.019063 -0.000845 0.008834
v 0.019332 -0.001127 0.010064
v 0.019298 -0.000712 0.008674
v 0.019298 -0.001340 0.009027
v 0.019468 -0.000939 0.008667
v 0.019636 -0.001363 0.009846
v 0.019441 -0.001408 0.009628
v 0.019521 -0.001440 0.009383
v 0.019744 -0.001451 0.009386
v 0.019500 -0.001252 0.008915
v 0.018961 -0.000464 0.010006
v 0.018940 -0.000629 0.009996
v 0.018886 -0.000603 0.009846
v 0.018886 -0.000383 0.009464
v 0.019013 -0.000878 0.010052
v 0.019045 -0.000667 0.010130
v 0.018919 -0.000785 0.009940
v 0.018834 -0.000634 0.009569
v 0.018903 -0.000863 0.008965
v 0.018958 -0.000716 0.008929
v 0.019250 -0.000755 0.010267
v 0.019120 -0.000876 0.010145
v 0.019248 -0.000963 0.010168
v 0.019097 -0.001059 0.010006
v 0.018983 -0.001037 0.008920
v 0.019398 -0.001299 0.009872
v 0.019180 -0.001237 0.009868
v 0.019224 -0.001353 0.009657
v 0.019273 -0.001411 0.009390
v 0.019090 -0.001364 0.009273
v 0.019226 -0.001383 0.009167
v 0.019118 -0.001283 0.009036
v 0.019280 -0.001264 0.008930
v 0.019235 -0.001086 0.008825
v 0.019045 -0.001166 0.008936
v 0.019406 -0.001393 0.009163
v 0.018843 -0.000779 0.009740
v 0.018795 -0.000813 0.009347
v 0.018853 -0.000604 0.009255
v 0.018874 -0.000713 0.009053
v 0.018963 -0.001108 0.009815
v 0.018871 -0.000953 0.009765
v 0.018955 -0.000965 0.009935
v 0.018810 -0.000902 0.009539
v 0.018818 -0.001029 0.009270
v 0.018820 -0.000844 0.009141
v 0.018860 -0.001002 0.009051
v 0.019034 -0.001261 0.009672
v 0.018877 -0.001128 0.009542
v 0.019056 -0.001186 0.009858
v 0.018880 -0.001209 0.009291
v 0.018926 -0.001169 0.009078
v 0.019100 -0.001362 0.009481
v 0.018970 -0.001291 0.009204
v 0.018966 -0.001295 0.009409
# 2947 vertices, 0 vertices normals

f 13 18 15
f 1 3 4
f 9 1 4
f 5 1 9
f 2 8 7
f 2 7 4
f 3 2 4
f 4 7 9
f 6 5 9
f 29 7 8
f 9 7 32
f 27 6 9
f 32 27 9
f 29 10 7
f 10 11 7
f 7 11 32
f 14 16 13
f 14 15 12
f 13 15 14
f 15 42 12
f 19 42 15
f 44 42 19
f 16 49 13
f 17 49 48
f 17 18 49
f 18 13 49
f 1 18 17
f 1 15 18
f 1 19 15
f 21 19 1
f 44 19 21
f 20 44 21
f 47 61 24
f 48 47 24
f 2 48 24
f 2 3 48
f 3 17 48
f 1 17 3
f 21 5 23
f 21 1 5
f 23 20 21
f 59 20 23
f 22 59 23
f 8 24 61
f 25 8 61
f 24 8 2
f 6 23 5
f 6 26 23
f 6 68 26
f 26 22 23
f 29 8 25
f 69 29 25
f 6 31 68
f 27 31 6
f 33 29 69
f 28 33 69
f 33 10 29
f 10 30 11
f 32 76 70
f 32 30 76
f 32 11 30
f 31 27 32
f 70 31 32
f 28 73 33
f 73 34 10
f 33 73 10
f 34 75 30
f 10 34 30
f 75 76 30
f 84 45 35
f 85 84 35
f 36 85 35
f 37 85 36
f 38 37 36
f 87 37 38
f 39 87 38
f 40 87 39
f 16 40 39
f 40 14 93
f 16 14 40
f 14 41 93
f 12 41 14
f 12 43 41
f 42 43 12
f 42 97 43
f 44 97 42
f 98 97 44
f 50 98 44
f 101 98 50
f 45 52 55
f 45 55 35
f 36 55 56
f 35 55 36
f 38 56 46
f 36 56 38
f 39 46 58
f 38 46 39
f 16 58 47
f 39 58 16
f 47 49 16
f 47 48 49
f 20 50 44
f 101 20 103
f 50 20 101
f 51 55 52
f 55 51 53
f 56 53 54
f 55 53 56
f 46 54 57
f 56 54 46
f 58 57 61
f 46 57 58
f 58 61 47
f 107 59 22
f 107 104 59
f 103 20 59
f 104 103 59
f 53 64 65
f 51 64 53
f 54 65 67
f 53 65 54
f 57 67 60
f 54 67 57
f 61 60 25
f 57 60 61
f 62 26 68
f 107 22 26
f 62 107 26
f 63 112 65
f 64 63 65
f 112 114 67
f 65 112 67
f 114 66 60
f 67 114 60
f 60 69 25
f 66 69 60
f 68 110 62
f 31 110 68
f 28 69 66
f 71 28 66
f 77 70 76
f 110 31 70
f 77 110 70
f 72 28 71
f 152 72 71
f 72 73 28
f 72 79 73
f 73 81 34
f 73 79 81
f 75 81 74
f 75 34 81
f 77 76 75
f 74 77 75
f 152 117 72
f 117 78 79
f 72 117 79
f 78 80 81
f 79 78 81
f 80 74 81
f 119 123 82
f 83 119 82
f 86 83 82
f 88 83 86
f 123 92 84
f 82 84 85
f 123 84 82
f 86 85 37
f 82 85 86
f 87 86 37
f 88 86 87
f 124 88 87
f 127 124 87
f 89 95 90
f 91 89 90
f 96 91 90
f 99 91 96
f 45 92 131
f 84 92 45
f 40 127 87
f 93 127 40
f 93 94 127
f 93 129 94
f 41 129 93
f 41 95 129
f 41 90 95
f 41 43 90
f 97 90 43
f 97 96 90
f 98 96 97
f 98 99 96
f 98 100 99
f 100 98 101
f 134 100 101
f 102 52 45
f 131 102 45
f 101 105 134
f 103 105 101
f 52 135 51
f 102 135 52
f 140 104 107
f 105 103 104
f 51 106 64
f 135 106 51
f 107 111 140
f 62 111 107
f 108 63 64
f 106 108 64
f 63 145 112
f 63 108 145
f 110 109 62
f 110 115 109
f 109 111 62
f 145 143 112
f 143 113 114
f 112 143 114
f 114 71 66
f 113 71 114
f 110 150 115
f 77 150 110
f 113 116 71
f 152 71 116
f 150 77 155
f 77 74 155
f 117 152 153
f 78 158 154
f 78 117 158
f 78 154 80
f 74 80 155
f 153 157 117
f 157 158 117
f 118 123 119
f 120 118 119
f 119 121 120
f 83 121 119
f 83 122 121
f 124 122 83
f 88 124 83
f 125 122 124
f 126 92 123
f 164 126 123
f 118 164 123
f 127 125 124
f 127 128 125
f 173 95 89
f 167 173 89
f 89 169 167
f 91 169 89
f 169 91 99
f 92 133 131
f 126 133 92
f 170 127 94
f 170 128 127
f 94 174 170
f 129 174 94
f 173 129 95
f 173 174 129
f 130 99 100
f 130 169 99
f 130 100 134
f 177 130 134
f 136 102 131
f 133 136 131
f 133 132 136
f 134 137 177
f 105 137 134
f 102 181 135
f 132 181 102
f 136 132 102
f 105 142 137
f 140 142 105
f 104 140 105
f 135 138 106
f 181 138 135
f 184 141 139
f 139 141 111
f 141 140 111
f 141 142 140
f 183 108 106
f 138 183 106
f 183 145 108
f 187 109 115
f 187 139 109
f 187 184 139
f 109 139 111
f 144 143 145
f 183 144 145
f 143 148 113
f 143 144 148
f 115 146 187
f 150 146 115
f 148 147 113
f 116 147 149
f 113 147 116
f 149 152 116
f 191 150 155
f 191 146 150
f 152 151 153
f 149 151 152
f 80 154 159
f 155 159 195
f 80 159 155
f 195 191 155
f 156 157 153
f 151 156 153
f 160 157 156
f 158 157 160
f 154 158 160
f 160 159 154
f 204 118 120
f 201 204 120
f 120 161 201
f 120 121 161
f 122 161 121
f 122 162 161
f 162 122 125
f 163 162 125
f 209 126 164
f 204 164 118
f 204 209 164
f 163 125 128
f 128 205 163
f 171 205 128
f 165 205 171
f 174 165 171
f 167 166 173
f 175 167 169
f 166 167 175
f 169 168 175
f 130 168 169
f 242 168 130
f 126 212 133
f 209 212 126
f 128 170 171
f 174 171 170
f 172 165 174
f 166 172 174
f 173 166 174
f 166 175 172
f 130 176 242
f 130 178 176
f 130 177 178
f 210 176 178
f 133 211 132
f 212 211 133
f 137 178 177
f 137 179 178
f 179 210 178
f 214 181 132
f 211 214 132
f 142 179 137
f 142 222 179
f 181 180 138
f 214 180 181
f 141 184 182
f 222 142 141
f 182 222 141
f 219 183 138
f 180 219 138
f 187 185 184
f 185 182 184
f 188 183 219
f 144 183 188
f 189 144 188
f 148 144 189
f 187 186 185
f 146 186 187
f 188 226 189
f 147 226 190
f 189 226 147
f 148 189 147
f 147 190 149
f 191 186 146
f 190 192 149
f 151 149 192
f 195 193 194
f 195 159 193
f 194 191 195
f 196 156 151
f 192 196 151
f 160 196 197
f 156 196 160
f 198 160 197
f 159 160 198
f 198 193 159
f 231 200 161
f 265 204 201
f 199 265 201
f 200 201 161
f 200 199 201
f 202 161 162
f 202 231 161
f 162 264 202
f 163 264 162
f 203 264 163
f 265 240 204
f 205 203 163
f 205 236 203
f 165 236 205
f 165 206 236
f 172 206 165
f 206 175 239
f 172 175 206
f 175 207 239
f 168 207 175
f 168 242 207
f 208 212 209
f 240 209 204
f 240 208 209
f 242 210 244
f 176 210 242
f 212 215 211
f 208 215 212
f 210 213 244
f 179 213 210
f 215 214 211
f 215 216 214
f 179 217 213
f 222 217 179
f 220 180 214
f 220 214 216
f 218 217 222
f 220 219 180
f 221 219 220
f 222 182 224
f 182 185 224
f 224 218 222
f 221 188 219
f 223 188 221
f 186 254 185
f 254 224 185
f 226 225 190
f 223 225 226
f 188 223 226
f 186 257 254
f 191 257 186
f 228 192 190
f 225 228 190
f 228 227 192
f 229 194 193
f 229 258 194
f 257 194 258
f 191 194 257
f 227 196 192
f 196 260 197
f 227 260 196
f 198 260 230
f 197 260 198
f 229 193 198
f 230 229 198
f 200 231 232
f 202 234 232
f 199 233 265
f 199 200 233
f 200 232 233
f 231 202 232
f 264 234 202
f 264 235 234
f 237 264 203
f 265 233 266
f 236 237 203
f 236 238 237
f 206 238 236
f 206 268 238
f 239 268 206
f 239 269 268
f 207 269 239
f 242 269 207
f 240 270 208
f 265 270 240
f 269 242 241
f 243 242 244
f 241 242 243
f 272 215 208
f 270 272 208
f 244 271 243
f 213 271 244
f 215 277 216
f 272 277 215
f 213 246 271
f 217 246 213
f 216 245 220
f 277 245 216
f 217 250 246
f 249 250 217
f 218 249 217
f 220 247 221
f 245 247 220
f 249 248 281
f 249 218 248
f 218 224 248
f 281 250 249
f 251 223 221
f 247 251 221
f 251 252 223
f 248 224 286
f 224 254 286
f 252 225 223
f 252 228 225
f 252 253 228
f 228 253 255
f 284 257 290
f 284 288 257
f 288 286 257
f 257 286 254
f 228 255 227
f 255 256 227
f 255 326 256
f 256 326 261
f 261 258 229
f 261 259 258
f 259 257 258
f 290 257 259
f 256 260 227
f 260 261 230
f 256 261 260
f 261 229 230
f 262 232 234
f 292 262 234
f 234 293 292
f 235 293 234
f 263 293 235
f 298 233 232
f 296 298 232
f 262 296 232
f 264 263 235
f 237 263 264
f 300 263 237
f 267 265 266
f 298 266 233
f 298 267 266
f 238 300 237
f 268 300 238
f 268 299 300
f 268 302 299
f 269 302 268
f 269 303 302
f 241 303 269
f 304 303 241
f 267 270 265
f 304 243 306
f 241 243 304
f 270 309 272
f 243 307 306
f 243 276 307
f 243 271 276
f 275 307 276
f 272 312 277
f 272 309 312
f 246 276 271
f 246 274 276
f 246 273 274
f 274 275 276
f 277 278 245
f 312 278 277
f 246 280 273
f 250 280 246
f 278 247 245
f 247 278 279
f 318 281 248
f 318 314 281
f 280 250 281
f 314 280 281
f 252 251 282
f 251 279 282
f 251 247 279
f 252 319 253
f 252 282 319
f 287 248 286
f 287 283 248
f 283 318 248
f 320 253 319
f 320 255 253
f 324 284 290
f 324 285 284
f 288 285 325
f 284 285 288
f 287 286 288
f 325 287 288
f 255 320 326
f 326 328 261
f 289 261 328
f 289 259 261
f 324 290 259
f 289 324 259
f 329 262 292
f 291 329 292
f 292 294 291
f 293 294 292
f 293 331 294
f 263 331 293
f 333 331 263
f 295 298 296
f 336 295 296
f 329 296 262
f 329 336 296
f 300 333 263
f 300 297 333
f 301 297 300
f 337 297 301
f 295 267 298
f 295 341 267
f 300 299 301
f 302 301 299
f 302 337 301
f 302 338 337
f 303 338 302
f 338 303 304
f 343 338 304
f 305 267 341
f 305 270 267
f 304 308 343
f 306 308 304
f 270 344 309
f 305 344 270
f 308 306 307
f 308 307 275
f 311 308 275
f 344 312 309
f 344 310 312
f 313 274 273
f 311 275 274
f 313 311 274
f 347 312 310
f 347 278 312
f 273 350 313
f 280 350 273
f 279 278 315
f 278 347 315
f 356 314 318
f 356 349 314
f 350 280 314
f 349 350 314
f 315 282 279
f 282 316 319
f 315 316 282
f 316 353 319
f 355 287 317
f 355 283 287
f 356 318 283
f 355 356 283
f 353 320 319
f 321 320 353
f 320 357 327
f 320 321 357
f 327 323 322
f 327 357 323
f 322 360 289
f 322 323 360
f 363 289 360
f 363 324 289
f 363 285 324
f 363 325 285
f 317 325 363
f 325 317 287
f 320 327 326
f 327 322 328
f 326 327 328
f 328 322 289
f 335 329 291
f 365 335 291
f 291 330 365
f 294 330 291
f 294 332 330
f 331 332 294
f 331 368 332
f 333 368 331
f 333 334 368
f 297 334 333
f 369 334 297
f 371 295 336
f 335 336 329
f 335 371 336
f 337 369 297
f 339 369 337
f 295 374 341
f 371 374 295
f 338 339 337
f 339 338 343
f 340 339 343
f 341 380 305
f 374 380 341
f 343 342 340
f 343 308 342
f 379 342 308
f 345 344 305
f 380 345 305
f 380 382 345
f 379 311 346
f 308 311 379
f 310 344 345
f 348 310 345
f 348 345 382
f 386 384 313
f 346 311 313
f 384 346 313
f 347 310 348
f 389 347 348
f 313 390 386
f 350 390 313
f 315 389 351
f 315 347 389
f 400 349 356
f 400 391 349
f 390 350 349
f 391 390 349
f 351 316 315
f 353 352 359
f 353 316 352
f 316 351 352
f 362 354 317
f 355 354 399
f 317 354 355
f 400 356 355
f 399 400 355
f 359 321 353
f 321 358 357
f 359 358 321
f 323 358 394
f 357 358 323
f 360 394 361
f 323 394 360
f 363 361 362
f 360 361 363
f 362 317 363
f 364 335 365
f 366 365 330
f 364 365 366
f 330 367 366
f 330 332 367
f 368 367 332
f 368 402 367
f 334 402 368
f 334 403 402
f 334 404 403
f 369 404 334
f 370 404 369
f 373 370 369
f 335 372 371
f 408 372 335
f 364 408 335
f 369 339 373
f 375 373 339
f 377 374 371
f 372 377 371
f 339 410 375
f 339 378 410
f 339 340 378
f 447 410 378
f 374 411 380
f 376 411 374
f 377 376 374
f 340 342 378
f 447 379 412
f 342 379 447
f 378 342 447
f 380 413 382
f 411 413 380
f 379 383 412
f 346 383 379
f 382 381 348
f 413 381 382
f 387 384 386
f 383 346 384
f 387 383 384
f 381 389 348
f 385 389 381
f 389 385 419
f 386 418 387
f 390 418 386
f 351 388 352
f 351 419 388
f 351 389 419
f 416 398 424
f 416 400 398
f 416 391 400
f 418 390 391
f 416 418 391
f 359 352 393
f 352 388 393
f 393 392 394
f 394 426 395
f 394 392 426
f 395 396 362
f 395 426 396
f 397 362 396
f 397 354 362
f 397 399 354
f 398 399 397
f 424 398 397
f 399 398 400
f 393 358 359
f 358 393 394
f 394 395 361
f 361 395 362
f 430 437 367
f 367 401 430
f 402 401 367
f 402 432 401
f 403 432 402
f 433 432 403
f 404 433 403
f 434 433 404
f 370 434 404
f 405 364 366
f 406 405 366
f 437 366 367
f 437 406 366
f 370 436 434
f 370 439 436
f 370 373 439
f 407 372 408
f 405 408 364
f 405 407 408
f 439 373 443
f 373 375 443
f 441 443 375
f 372 409 377
f 407 409 372
f 410 447 441
f 375 410 441
f 409 376 377
f 409 411 376
f 409 414 411
f 412 448 447
f 414 413 411
f 412 451 448
f 383 451 412
f 453 413 414
f 453 381 413
f 451 383 387
f 415 451 387
f 419 385 454
f 385 453 454
f 385 381 453
f 417 416 460
f 418 415 387
f 417 415 418
f 416 417 418
f 454 388 419
f 462 388 454
f 420 422 423
f 420 421 422
f 460 423 422
f 460 424 423
f 460 416 424
f 462 393 388
f 392 462 425
f 393 462 392
f 426 425 463
f 392 425 426
f 463 396 426
f 420 396 463
f 421 420 463
f 420 423 397
f 396 420 397
f 397 423 424
f 427 437 430
f 429 427 430
f 430 428 429
f 401 428 430
f 401 466 428
f 432 466 401
f 432 431 466
f 433 431 432
f 433 435 431
f 434 435 433
f 434 472 435
f 436 472 434
f 438 472 436
f 477 405 406
f 427 406 437
f 427 477 406
f 436 475 438
f 436 440 475
f 436 439 440
f 478 475 440
f 405 480 407
f 477 480 405
f 439 443 440
f 478 441 442
f 443 441 478
f 440 443 478
f 444 409 407
f 480 444 407
f 480 445 444
f 441 446 442
f 441 447 446
f 484 442 446
f 414 409 444
f 483 414 444
f 483 444 445
f 448 446 447
f 448 450 446
f 452 484 446
f 450 452 446
f 449 414 483
f 451 450 448
f 451 487 450
f 451 485 487
f 487 452 450
f 453 414 449
f 488 453 449
f 490 491 415
f 485 451 415
f 491 485 415
f 454 488 492
f 454 453 488
f 495 417 460
f 495 455 417
f 490 415 417
f 455 490 417
f 462 454 492
f 462 456 457
f 462 492 456
f 457 459 458
f 457 456 459
f 497 458 459
f 497 421 458
f 422 497 461
f 421 497 422
f 460 461 498
f 422 461 460
f 498 495 460
f 462 457 425
f 457 458 463
f 425 457 463
f 463 458 421
f 501 464 466
f 465 501 466
f 431 465 466
f 467 465 431
f 435 467 431
f 468 467 435
f 469 468 435
f 502 468 469
f 470 502 469
f 506 502 470
f 504 427 429
f 429 471 504
f 428 471 429
f 428 464 471
f 428 466 464
f 472 469 435
f 470 472 438
f 470 469 472
f 473 506 470
f 438 473 470
f 504 477 427
f 504 474 477
f 438 475 473
f 475 476 473
f 475 478 476
f 507 473 476
f 477 509 480
f 510 509 477
f 477 474 510
f 442 476 478
f 481 507 476
f 442 481 476
f 480 479 445
f 509 479 480
f 481 484 482
f 442 484 481
f 445 514 483
f 479 514 445
f 484 516 482
f 452 516 484
f 483 489 449
f 514 489 483
f 486 487 485
f 486 517 487
f 516 452 487
f 517 516 487
f 489 488 449
f 524 488 489
f 520 491 490
f 520 521 491
f 486 485 491
f 521 486 491
f 524 492 488
f 492 525 456
f 492 524 525
f 528 529 493
f 494 493 529
f 494 495 493
f 494 455 495
f 520 490 455
f 494 520 455
f 456 496 459
f 525 496 456
f 497 496 531
f 459 496 497
f 531 461 497
f 528 461 531
f 528 493 498
f 461 528 498
f 498 493 495
f 535 533 467
f 536 535 467
f 468 536 467
f 499 536 468
f 500 464 501
f 541 500 501
f 501 533 541
f 465 533 501
f 465 467 533
f 502 499 468
f 502 503 499
f 505 503 502
f 506 505 502
f 546 503 505
f 500 504 471
f 544 504 500
f 500 471 464
f 473 505 506
f 508 546 505
f 473 508 505
f 504 549 474
f 544 549 504
f 473 511 508
f 473 507 511
f 547 508 511
f 548 509 510
f 549 510 474
f 549 548 510
f 481 511 507
f 481 512 511
f 513 547 511
f 512 513 511
f 479 509 548
f 551 479 548
f 482 512 481
f 482 515 512
f 515 513 512
f 514 479 551
f 554 514 551
f 516 515 482
f 516 518 515
f 489 514 554
f 519 489 554
f 522 517 486
f 522 555 517
f 518 516 517
f 555 518 517
f 524 519 557
f 524 489 519
f 560 521 520
f 560 523 521
f 522 486 521
f 523 522 521
f 557 525 524
f 525 563 530
f 525 557 563
f 530 562 526
f 530 563 562
f 527 526 562
f 527 528 526
f 529 527 566
f 528 527 529
f 494 566 559
f 529 566 494
f 560 520 494
f 559 560 494
f 530 496 525
f 530 526 531
f 496 530 531
f 531 526 528
f 532 580 533
f 532 535 534
f 533 535 532
f 535 537 534
f 536 537 535
f 536 538 537
f 499 538 536
f 539 538 499
f 540 539 499
f 573 539 540
f 584 500 541
f 577 584 541
f 541 580 577
f 541 533 580
f 503 540 499
f 540 543 573
f 540 503 543
f 503 542 543
f 503 546 542
f 582 543 542
f 589 544 500
f 545 589 500
f 584 545 500
f 508 542 546
f 590 582 542
f 508 590 542
f 592 549 544
f 589 592 544
f 590 547 597
f 508 547 590
f 549 591 548
f 592 591 549
f 547 594 597
f 513 594 547
f 548 550 551
f 591 550 548
f 513 552 594
f 515 552 513
f 551 553 554
f 550 553 551
f 600 515 518
f 600 601 515
f 601 552 515
f 553 519 554
f 556 519 553
f 561 555 522
f 561 606 555
f 600 518 555
f 606 600 555
f 556 557 519
f 557 607 563
f 557 556 607
f 608 558 559
f 610 559 558
f 610 560 559
f 610 523 560
f 561 522 523
f 610 561 523
f 563 565 562
f 607 565 563
f 527 565 564
f 562 565 527
f 564 566 527
f 608 566 564
f 566 608 559
f 618 567 572
f 568 618 572
f 537 568 572
f 569 568 537
f 538 569 537
f 570 569 538
f 539 570 538
f 620 570 539
f 574 620 539
f 623 620 574
f 579 580 532
f 571 579 532
f 532 567 571
f 532 572 567
f 532 534 572
f 537 572 534
f 574 539 573
f 575 574 573
f 623 574 575
f 576 623 575
f 583 576 575
f 578 584 577
f 581 578 577
f 579 577 580
f 579 581 577
f 575 582 587
f 575 543 582
f 575 573 543
f 586 583 575
f 587 586 575
f 627 589 545
f 585 627 545
f 578 545 584
f 578 585 545
f 590 587 582
f 631 586 587
f 590 631 587
f 589 588 592
f 627 588 589
f 595 631 590
f 597 595 590
f 598 591 592
f 588 598 592
f 594 593 597
f 596 595 597
f 593 596 597
f 550 591 598
f 599 550 598
f 552 593 594
f 552 634 593
f 552 602 634
f 634 596 593
f 553 550 599
f 636 553 599
f 641 601 600
f 641 603 601
f 602 552 601
f 603 602 601
f 556 636 638
f 556 553 636
f 605 606 561
f 605 604 606
f 641 600 606
f 604 641 606
f 638 607 556
f 607 638 612
f 644 608 611
f 558 644 646
f 608 644 558
f 610 646 609
f 558 646 610
f 605 561 610
f 609 605 610
f 612 565 607
f 612 611 564
f 565 612 564
f 564 611 608
f 650 619 613
f 614 650 613
f 621 614 613
f 615 614 621
f 616 567 618
f 617 616 618
f 618 619 617
f 568 619 618
f 568 613 619
f 568 569 613
f 570 613 569
f 570 621 613
f 620 621 570
f 620 615 621
f 622 623 624
f 622 620 623
f 622 615 620
f 624 657 622
f 664 579 571
f 662 664 571
f 616 571 567
f 616 662 571
f 623 576 624
f 624 576 657
f 576 625 657
f 576 583 625
f 663 657 625
f 668 578 581
f 665 668 581
f 664 581 579
f 664 665 581
f 586 625 583
f 586 626 625
f 670 663 625
f 626 670 625
f 628 627 585
f 668 585 578
f 668 628 585
f 631 626 586
f 629 670 626
f 631 629 626
f 588 627 628
f 672 588 628
f 595 633 631
f 630 629 631
f 633 630 631
f 588 676 598
f 672 676 588
f 596 633 595
f 596 632 633
f 596 679 632
f 632 630 633
f 598 677 599
f 676 677 598
f 635 634 602
f 635 678 634
f 679 596 634
f 678 679 634
f 677 636 599
f 637 636 677
f 636 637 639
f 642 603 641
f 642 682 603
f 635 602 603
f 682 635 603
f 638 639 689
f 638 636 639
f 684 686 609
f 640 609 686
f 640 605 609
f 640 604 605
f 642 641 604
f 640 642 604
f 689 612 638
f 612 643 611
f 689 643 612
f 644 643 645
f 611 643 644
f 645 646 644
f 684 646 645
f 646 684 609
f 690 649 651
f 647 656 619
f 647 650 648
f 619 650 647
f 650 649 648
f 614 649 650
f 614 651 649
f 614 615 651
f 622 651 615
f 622 652 651
f 622 653 652
f 659 653 622
f 654 653 659
f 655 616 617
f 695 655 617
f 617 656 695
f 617 619 656
f 657 659 622
f 654 657 658
f 659 657 654
f 658 660 654
f 661 664 662
f 697 661 662
f 655 662 616
f 655 697 662
f 658 663 667
f 658 657 663
f 666 660 658
f 667 666 658
f 669 668 665
f 661 665 664
f 661 669 665
f 670 667 663
f 702 666 667
f 670 702 667
f 668 673 628
f 669 673 668
f 629 674 670
f 707 702 670
f 674 707 670
f 628 671 672
f 673 671 628
f 630 674 629
f 630 709 674
f 709 707 674
f 675 676 672
f 671 675 672
f 671 711 675
f 630 713 709
f 679 713 630
f 632 679 630
f 677 676 675
f 680 675 711
f 680 677 675
f 681 678 635
f 681 714 678
f 716 678 714
f 679 678 716
f 716 713 679
f 639 637 717
f 637 680 717
f 637 677 680
f 719 642 726
f 719 682 642
f 681 635 682
f 719 681 682
f 717 689 639
f 689 723 688
f 689 717 723
f 688 722 683
f 688 723 722
f 685 683 722
f 685 684 683
f 686 685 687
f 684 685 686
f 687 640 686
f 726 640 687
f 640 726 642
f 688 643 689
f 688 683 645
f 643 688 645
f 645 683 684
f 649 727 735
f 727 690 728
f 649 690 727
f 690 691 728
f 652 691 690
f 651 652 690
f 692 691 652
f 653 692 652
f 736 692 653
f 654 736 653
f 733 656 647
f 734 733 647
f 647 735 734
f 647 648 735
f 649 735 648
f 654 693 736
f 654 694 693
f 738 693 694
f 741 655 695
f 742 741 695
f 733 695 656
f 733 742 695
f 660 694 654
f 660 700 694
f 696 738 694
f 700 696 694
f 701 661 697
f 698 701 697
f 741 697 655
f 741 698 697
f 666 700 660
f 666 699 700
f 746 696 700
f 699 746 700
f 701 669 661
f 701 749 669
f 702 699 666
f 702 706 699
f 703 746 699
f 706 703 699
f 704 673 669
f 704 669 749
f 707 706 702
f 707 705 706
f 705 703 706
f 671 673 704
f 710 671 704
f 707 757 705
f 708 757 707
f 709 708 707
f 711 671 710
f 712 711 710
f 713 708 709
f 713 755 708
f 713 715 755
f 755 757 708
f 680 711 712
f 764 680 712
f 771 714 681
f 771 761 714
f 716 761 762
f 714 761 716
f 715 713 716
f 762 715 716
f 717 764 721
f 717 680 764
f 770 718 726
f 719 718 720
f 726 718 719
f 771 681 719
f 720 771 719
f 721 723 717
f 723 725 722
f 721 725 723
f 685 725 724
f 722 725 685
f 687 724 770
f 685 724 687
f 770 726 687
f 691 776 773
f 775 776 691
f 730 775 691
f 732 775 730
f 729 732 730
f 782 778 735
f 735 781 782
f 727 781 735
f 727 773 781
f 727 728 773
f 691 773 728
f 692 730 691
f 736 730 692
f 736 729 730
f 729 731 732
f 729 736 731
f 736 739 731
f 784 731 739
f 740 784 739
f 787 784 740
f 793 733 734
f 789 793 734
f 778 734 735
f 778 789 734
f 736 693 739
f 740 738 737
f 740 693 738
f 740 739 693
f 743 740 737
f 787 740 743
f 744 741 742
f 792 744 742
f 793 742 733
f 793 792 742
f 696 737 738
f 696 745 737
f 745 743 737
f 795 743 745
f 796 701 698
f 744 698 741
f 744 796 698
f 746 745 696
f 746 748 745
f 799 795 745
f 748 799 745
f 701 747 749
f 796 747 701
f 703 748 746
f 801 799 748
f 703 801 748
f 749 752 704
f 747 752 749
f 703 751 801
f 703 750 751
f 703 705 750
f 704 806 710
f 752 806 704
f 757 750 705
f 757 754 750
f 757 753 754
f 754 751 750
f 710 758 712
f 806 758 710
f 807 755 715
f 807 756 755
f 753 757 755
f 756 753 755
f 758 764 712
f 763 764 758
f 759 763 758
f 763 759 765
f 760 761 771
f 762 760 812
f 761 760 762
f 807 715 762
f 812 807 762
f 763 721 764
f 721 814 766
f 721 765 814
f 721 763 765
f 766 768 767
f 766 814 768
f 767 816 770
f 767 768 816
f 769 770 816
f 769 718 770
f 720 769 772
f 718 769 720
f 760 771 720
f 772 760 720
f 766 725 721
f 766 767 724
f 725 766 724
f 724 767 770
f 824 783 781
f 824 773 820
f 781 773 824
f 773 774 820
f 773 776 774
f 775 774 776
f 775 821 774
f 732 821 775
f 732 827 821
f 731 827 732
f 777 827 731
f 786 777 731
f 828 777 786
f 785 828 786
f 830 828 785
f 779 778 782
f 780 779 782
f 782 783 780
f 782 781 783
f 784 786 731
f 785 784 787
f 785 786 784
f 830 787 790
f 785 787 830
f 790 791 830
f 788 793 789
f 837 788 789
f 779 789 778
f 779 837 789
f 790 743 839
f 790 787 743
f 839 791 790
f 841 744 792
f 788 792 793
f 788 841 792
f 839 743 794
f 743 795 794
f 744 843 796
f 841 843 744
f 799 798 795
f 846 794 795
f 798 846 795
f 843 747 796
f 843 797 747
f 843 802 797
f 801 798 799
f 801 845 798
f 801 800 845
f 845 846 798
f 752 747 797
f 805 752 797
f 803 797 802
f 803 805 797
f 851 801 751
f 851 800 801
f 806 752 805
f 804 805 803
f 804 806 805
f 853 754 753
f 851 751 754
f 809 806 804
f 809 758 806
f 813 756 807
f 813 808 756
f 853 753 756
f 808 853 756
f 765 856 810
f 765 759 856
f 759 809 856
f 759 758 809
f 810 856 855
f 811 760 863
f 812 811 860
f 760 811 812
f 813 807 812
f 860 813 812
f 810 814 765
f 814 815 768
f 855 815 814
f 810 855 814
f 816 815 862
f 768 815 816
f 769 862 817
f 816 862 769
f 817 772 769
f 863 772 817
f 772 863 760
f 818 866 820
f 818 774 819
f 820 774 818
f 774 822 819
f 821 822 774
f 821 823 822
f 871 823 821
f 826 871 821
f 874 871 826
f 880 783 824
f 825 880 824
f 824 866 825
f 824 820 866
f 827 826 821
f 777 826 827
f 777 874 826
f 828 874 777
f 828 877 874
f 830 877 828
f 830 829 877
f 830 879 829
f 832 879 830
f 831 879 832
f 836 779 780
f 833 836 780
f 880 780 783
f 880 833 780
f 791 832 830
f 791 838 832
f 834 831 832
f 838 834 832
f 835 788 837
f 883 835 837
f 836 837 779
f 836 883 837
f 839 838 791
f 886 834 838
f 839 886 838
f 835 841 788
f 835 840 841
f 839 794 842
f 842 886 839
f 841 844 843
f 840 844 841
f 846 847 794
f 847 842 794
f 843 889 802
f 844 889 843
f 845 800 848
f 847 846 848
f 846 845 848
f 802 891 803
f 889 891 802
f 848 800 849
f 800 851 849
f 803 850 804
f 891 850 803
f 851 852 894
f 851 853 852
f 851 754 853
f 894 849 851
f 850 809 804
f 809 850 857
f 854 808 813
f 898 808 854
f 853 808 898
f 898 852 853
f 855 902 815
f 855 856 902
f 856 857 902
f 856 809 857
f 815 902 904
f 904 858 859
f 905 859 858
f 905 863 859
f 811 905 861
f 863 905 811
f 860 861 906
f 811 861 860
f 854 813 860
f 906 854 860
f 815 904 862
f 904 859 817
f 862 904 817
f 817 859 863
f 909 869 870
f 864 909 870
f 865 909 864
f 873 865 864
f 872 865 873
f 867 866 818
f 964 867 818
f 818 868 964
f 819 868 818
f 819 869 868
f 819 870 869
f 819 822 870
f 823 870 822
f 823 864 870
f 871 864 823
f 871 873 864
f 874 873 871
f 874 872 873
f 874 875 872
f 874 917 875
f 877 917 874
f 877 876 917
f 829 876 877
f 878 876 829
f 879 878 829
f 920 878 879
f 919 920 879
f 926 880 825
f 867 926 825
f 867 825 866
f 919 831 881
f 919 879 831
f 881 921 919
f 923 836 833
f 928 923 833
f 926 833 880
f 926 928 833
f 834 881 831
f 834 884 881
f 885 921 881
f 884 885 881
f 882 835 883
f 923 883 836
f 923 882 883
f 886 884 834
f 886 930 884
f 886 929 930
f 930 885 884
f 882 840 835
f 886 935 929
f 888 935 886
f 842 888 886
f 840 887 844
f 847 888 842
f 847 938 888
f 938 935 888
f 890 844 887
f 890 889 844
f 940 847 848
f 940 938 847
f 892 889 890
f 892 891 889
f 944 848 849
f 944 940 848
f 893 891 892
f 893 850 891
f 899 894 852
f 899 895 894
f 944 849 894
f 895 944 894
f 857 945 903
f 857 850 945
f 850 893 945
f 903 945 896
f 949 897 854
f 898 897 900
f 854 897 898
f 899 852 898
f 900 899 898
f 903 902 857
f 902 901 904
f 896 901 902
f 903 896 902
f 858 901 952
f 904 901 858
f 905 952 954
f 858 952 905
f 861 954 955
f 905 954 861
f 906 955 957
f 861 955 906
f 949 854 906
f 957 949 906
f 911 907 910
f 1009 913 914
f 1009 869 908
f 914 869 1009
f 869 907 908
f 869 910 907
f 869 909 910
f 865 910 909
f 865 911 910
f 865 960 911
f 865 912 960
f 875 912 865
f 872 875 865
f 966 912 875
f 963 867 964
f 964 914 913
f 964 868 914
f 868 869 914
f 917 966 875
f 917 915 966
f 917 916 915
f 876 916 917
f 876 918 916
f 878 918 876
f 878 969 918
f 920 969 878
f 920 968 969
f 972 968 920
f 919 972 920
f 925 926 867
f 921 972 919
f 921 922 972
f 924 923 928
f 927 924 928
f 925 928 926
f 925 927 928
f 978 922 921
f 885 978 921
f 923 981 882
f 924 981 923
f 930 929 932
f 885 932 931
f 885 930 932
f 931 978 885
f 934 840 882
f 981 934 882
f 981 933 934
f 935 932 929
f 985 931 932
f 935 985 932
f 887 840 934
f 988 934 933
f 988 887 934
f 935 936 989
f 935 938 936
f 989 985 935
f 987 890 887
f 987 887 988
f 936 942 937
f 936 938 942
f 938 939 942
f 938 940 939
f 937 989 936
f 892 890 987
f 994 892 987
f 939 941 992
f 939 940 941
f 940 944 941
f 992 942 939
f 943 892 994
f 943 893 892
f 950 895 899
f 995 895 950
f 944 895 995
f 941 944 995
f 896 946 997
f 896 945 946
f 945 943 946
f 945 893 943
f 947 948 956
f 1001 948 947
f 1001 949 948
f 1001 897 949
f 900 1001 951
f 897 1001 900
f 950 899 900
f 951 950 900
f 997 901 896
f 901 999 952
f 997 999 901
f 954 999 953
f 952 999 954
f 955 953 956
f 954 953 955
f 956 957 955
f 948 957 956
f 957 948 949
f 959 958 908
f 959 907 1005
f 908 907 959
f 907 1007 1005
f 960 1007 907
f 911 960 907
f 962 1007 960
f 961 1014 965
f 913 1009 961
f 965 913 961
f 1009 908 958
f 912 962 960
f 912 967 962
f 967 912 966
f 963 1014 974
f 963 965 1014
f 963 964 965
f 964 913 965
f 1016 966 915
f 1016 967 966
f 915 1015 1016
f 916 1015 915
f 916 1020 1015
f 918 1020 916
f 918 1021 1020
f 969 1021 918
f 969 970 1021
f 968 970 969
f 968 971 970
f 973 971 968
f 972 973 968
f 975 971 973
f 925 974 977
f 963 974 925
f 867 963 925
f 922 973 972
f 975 922 976
f 973 922 975
f 976 1027 975
f 979 924 927
f 977 927 925
f 977 979 927
f 978 976 922
f 1030 976 978
f 1030 1027 976
f 924 1029 981
f 979 1029 924
f 980 978 931
f 980 1030 978
f 981 982 933
f 1029 982 981
f 985 983 931
f 983 980 931
f 1037 980 983
f 933 1039 988
f 982 1039 933
f 983 984 1037
f 983 985 984
f 985 986 984
f 985 989 986
f 988 1040 987
f 1039 1040 988
f 937 942 1045
f 986 1045 1042
f 986 989 1045
f 989 937 1045
f 1042 984 986
f 987 993 994
f 1040 993 987
f 990 992 941
f 990 991 992
f 1045 992 991
f 942 992 1045
f 993 943 994
f 1050 943 993
f 995 996 1048
f 995 950 996
f 990 941 995
f 1048 990 995
f 1050 946 943
f 997 998 999
f 997 946 998
f 946 1050 998
f 999 998 1003
f 1054 947 956
f 1054 1000 947
f 1001 1000 1056
f 947 1000 1001
f 951 1056 1002
f 1001 1056 951
f 996 951 1002
f 950 951 996
f 999 1004 953
f 1003 1004 999
f 956 1004 1058
f 953 1004 956
f 1058 1054 956
f 1061 1067 1008
f 1061 959 1060
f 958 959 1061
f 1008 958 1061
f 959 1063 1060
f 1005 1063 959
f 1005 1006 1063
f 1007 1006 1005
f 1007 1066 1006
f 1010 1066 1007
f 962 1010 1007
f 1067 1072 1014
f 961 1067 1014
f 961 1008 1067
f 1009 1008 961
f 1009 958 1008
f 962 967 1010
f 1010 1011 1066
f 1010 967 1011
f 967 1016 1011
f 1074 1011 1016
f 1012 1019 1013
f 1071 1012 1013
f 1023 1071 1013
f 1022 1071 1023
f 974 1014 1076
f 1014 1072 1076
f 1015 1074 1016
f 1015 1018 1074
f 1015 1017 1018
f 1020 1017 1015
f 1020 1019 1017
f 1021 1019 1020
f 1021 1013 1019
f 1021 970 1013
f 971 1013 970
f 971 1023 1013
f 975 1023 971
f 975 1022 1023
f 975 1024 1022
f 1026 1024 975
f 974 1075 977
f 974 1076 1075
f 975 1025 1026
f 1027 1025 975
f 977 1080 979
f 1075 1080 977
f 1027 1028 1025
f 1030 1028 1027
f 1031 1029 979
f 1080 1031 979
f 1080 1081 1031
f 980 1032 1030
f 1082 1028 1030
f 1032 1082 1030
f 982 1029 1031
f 1035 1031 1081
f 1035 982 1031
f 980 1037 1033
f 1032 1038 1082
f 1032 980 1038
f 980 1033 1038
f 1034 1039 982
f 1034 982 1035
f 1037 984 1036
f 1033 1036 1085
f 1033 1037 1036
f 1085 1038 1033
f 1040 1039 1034
f 1041 1040 1034
f 1090 1042 1045
f 1043 1042 1090
f 984 1042 1043
f 1036 984 1043
f 1047 993 1040
f 1044 1040 1041
f 1044 1047 1040
f 1045 991 1046
f 1046 1090 1045
f 1047 1050 993
f 1051 1047 1044
f 1051 1050 1047
f 1099 1048 996
f 1049 1048 1099
f 990 1048 1049
f 991 990 1049
f 1049 1046 991
f 1051 998 1050
f 1051 1003 998
f 1051 1052 1003
f 1051 1053 1052
f 1052 1053 1057
f 1055 1054 1057
f 1055 1000 1054
f 1056 1055 1094
f 1000 1055 1056
f 1002 1094 1096
f 1056 1094 1002
f 996 1096 1097
f 1002 1096 996
f 1097 1099 996
f 1052 1004 1003
f 1052 1057 1058
f 1004 1052 1058
f 1058 1057 1054
f 1062 1100 1106
f 1101 1100 1062
f 1064 1101 1062
f 1103 1101 1064
f 1104 1067 1061
f 1059 1104 1061
f 1061 1106 1059
f 1061 1060 1106
f 1063 1106 1060
f 1063 1062 1106
f 1006 1062 1063
f 1006 1064 1062
f 1066 1064 1006
f 1066 1103 1064
f 1066 1065 1103
f 1067 1068 1072
f 1104 1068 1067
f 1065 1069 1107
f 1065 1011 1069
f 1065 1066 1011
f 1074 1069 1011
f 1070 1019 1012
f 1108 1070 1012
f 1012 1110 1108
f 1071 1110 1012
f 1071 1121 1110
f 1022 1121 1071
f 1124 1076 1072
f 1113 1124 1072
f 1068 1113 1072
f 1107 1069 1117
f 1073 1074 1018
f 1073 1069 1074
f 1073 1117 1069
f 1018 1118 1073
f 1017 1118 1018
f 1017 1070 1118
f 1019 1070 1017
f 1022 1024 1121
f 1121 1026 1077
f 1024 1026 1121
f 1124 1075 1076
f 1124 1122 1075
f 1026 1025 1077
f 1078 1077 1025
f 1075 1128 1080
f 1122 1128 1075
f 1079 1078 1025
f 1028 1079 1025
f 1080 1131 1081
f 1128 1131 1080
f 1082 1132 1028
f 1132 1079 1028
f 1081 1083 1035
f 1131 1083 1081
f 1035 1084 1034
f 1083 1084 1035
f 1087 1085 1036
f 1086 1085 1087
f 1038 1085 1086
f 1082 1038 1086
f 1034 1134 1041
f 1084 1134 1034
f 1043 1090 1088
f 1087 1036 1043
f 1088 1087 1043
f 1134 1044 1041
f 1136 1044 1134
f 1090 1046 1089
f 1089 1088 1090
f 1051 1044 1136
f 1137 1051 1136
f 1049 1099 1146
f 1138 1049 1146
f 1046 1049 1138
f 1089 1046 1138
f 1051 1141 1053
f 1137 1141 1051
f 1057 1141 1091
f 1053 1141 1057
f 1055 1091 1092
f 1057 1091 1055
f 1094 1092 1093
f 1055 1092 1094
f 1096 1093 1145
f 1094 1093 1096
f 1097 1145 1095
f 1096 1145 1097
f 1098 1097 1095
f 1099 1097 1098
f 1098 1146 1099
f 1150 1105 1106
f 1106 1153 1150
f 1100 1153 1106
f 1100 1152 1153
f 1101 1152 1100
f 1101 1102 1152
f 1103 1102 1101
f 1158 1104 1059
f 1156 1158 1059
f 1105 1059 1106
f 1105 1156 1059
f 1103 1065 1102
f 1102 1065 1161
f 1104 1159 1068
f 1158 1159 1104
f 1065 1114 1161
f 1107 1114 1065
f 1119 1070 1108
f 1162 1119 1108
f 1108 1109 1162
f 1110 1109 1108
f 1110 1111 1109
f 1121 1111 1110
f 1123 1124 1113
f 1112 1123 1113
f 1159 1113 1068
f 1159 1112 1113
f 1114 1115 1164
f 1114 1117 1115
f 1114 1107 1117
f 1116 1115 1117
f 1073 1116 1117
f 1165 1073 1118
f 1116 1073 1165
f 1174 1116 1165
f 1118 1167 1165
f 1070 1167 1118
f 1119 1167 1070
f 1121 1120 1111
f 1121 1077 1120
f 1169 1120 1077
f 1124 1126 1122
f 1123 1126 1124
f 1164 1115 1125
f 1116 1125 1115
f 1116 1173 1125
f 1116 1174 1173
f 1169 1078 1179
f 1077 1078 1169
f 1126 1128 1122
f 1126 1180 1128
f 1078 1129 1179
f 1079 1129 1078
f 1128 1127 1131
f 1128 1180 1127
f 1079 1130 1129
f 1132 1130 1079
f 1127 1083 1131
f 1083 1127 1183
f 1132 1082 1186
f 1132 1186 1130
f 1187 1083 1183
f 1187 1084 1083
f 1086 1087 1190
f 1186 1086 1190
f 1082 1086 1186
f 1188 1134 1084
f 1188 1084 1187
f 1133 1087 1088
f 1189 1190 1087
f 1133 1189 1087
f 1188 1136 1134
f 1191 1136 1188
f 1088 1139 1135
f 1088 1089 1139
f 1088 1135 1133
f 1191 1137 1136
f 1140 1137 1191
f 1138 1146 1194
f 1195 1138 1194
f 1089 1138 1195
f 1139 1089 1195
f 1195 1135 1139
f 1140 1141 1137
f 1141 1142 1091
f 1140 1142 1141
f 1092 1142 1143
f 1091 1142 1092
f 1093 1143 1144
f 1092 1143 1093
f 1145 1144 1198
f 1093 1144 1145
f 1095 1198 1201
f 1145 1198 1095
f 1098 1201 1202
f 1095 1201 1098
f 1147 1098 1202
f 1146 1098 1147
f 1147 1194 1146
f 1205 1151 1148
f 1155 1205 1148
f 1210 1105 1150
f 1207 1210 1150
f 1150 1149 1207
f 1153 1149 1150
f 1153 1151 1149
f 1153 1148 1151
f 1153 1152 1148
f 1102 1148 1152
f 1102 1155 1148
f 1102 1154 1155
f 1211 1154 1102
f 1213 1158 1156
f 1209 1213 1156
f 1210 1156 1105
f 1210 1209 1156
f 1102 1160 1211
f 1161 1160 1102
f 1158 1157 1159
f 1213 1157 1158
f 1161 1215 1160
f 1114 1215 1161
f 1221 1119 1162
f 1216 1221 1162
f 1162 1168 1216
f 1109 1168 1162
f 1111 1168 1109
f 1171 1123 1112
f 1163 1171 1112
f 1157 1112 1159
f 1157 1163 1112
f 1114 1219 1215
f 1164 1219 1114
f 1166 1165 1167
f 1221 1167 1119
f 1221 1166 1167
f 1168 1111 1224
f 1225 1111 1120
f 1225 1224 1111
f 1225 1120 1169
f 1170 1225 1169
f 1123 1226 1126
f 1171 1226 1123
f 1219 1172 1242
f 1219 1125 1172
f 1219 1164 1125
f 1177 1172 1125
f 1173 1177 1125
f 1173 1176 1177
f 1173 1174 1176
f 1174 1231 1176
f 1174 1165 1231
f 1165 1166 1231
f 1169 1238 1170
f 1179 1238 1169
f 1126 1175 1180
f 1226 1175 1126
f 1177 1242 1172
f 1177 1243 1242
f 1177 1176 1243
f 1179 1178 1238
f 1129 1178 1179
f 1175 1127 1180
f 1175 1181 1127
f 1129 1248 1178
f 1130 1248 1129
f 1182 1127 1181
f 1182 1183 1127
f 1130 1184 1248
f 1186 1184 1130
f 1183 1249 1187
f 1182 1249 1183
f 1186 1185 1252
f 1186 1190 1185
f 1252 1184 1186
f 1187 1256 1188
f 1249 1256 1187
f 1189 1254 1190
f 1189 1193 1254
f 1254 1185 1190
f 1256 1191 1188
f 1255 1191 1256
f 1191 1255 1192
f 1133 1135 1259
f 1193 1189 1133
f 1259 1193 1133
f 1261 1191 1192
f 1261 1140 1191
f 1194 1197 1195
f 1135 1196 1271
f 1135 1197 1196
f 1135 1195 1197
f 1271 1259 1135
f 1261 1142 1140
f 1143 1261 1264
f 1142 1261 1143
f 1144 1264 1199
f 1143 1264 1144
f 1198 1199 1265
f 1144 1199 1198
f 1201 1265 1200
f 1198 1265 1201
f 1202 1200 1203
f 1201 1200 1202
f 1147 1203 1266
f 1202 1203 1147
f 1194 1147 1266
f 1266 1196 1197
f 1194 1266 1197
f 1204 1151 1205
f 1206 1204 1205
f 1206 1205 1155
f 1208 1210 1207
f 1207 1274 1208
f 1149 1274 1207
f 1204 1149 1151
f 1204 1274 1149
f 1275 1155 1154
f 1275 1206 1155
f 1275 1154 1211
f 1280 1213 1209
f 1208 1209 1210
f 1208 1280 1209
f 1211 1214 1275
f 1160 1214 1211
f 1213 1212 1157
f 1280 1212 1213
f 1215 1214 1160
f 1283 1214 1215
f 1168 1222 1216
f 1212 1163 1157
f 1212 1171 1163
f 1212 1217 1171
f 1228 1283 1215
f 1228 1218 1283
f 1219 1228 1215
f 1220 1216 1234
f 1221 1216 1220
f 1166 1221 1220
f 1222 1234 1216
f 1223 1234 1222
f 1222 1236 1223
f 1224 1236 1222
f 1168 1224 1222
f 1237 1236 1224
f 1225 1237 1224
f 1170 1237 1225
f 1171 1227 1226
f 1217 1227 1171
f 1230 1218 1228
f 1230 1229 1218
f 1230 1228 1219
f 1242 1230 1219
f 1232 1176 1231
f 1232 1220 1245
f 1166 1220 1232
f 1231 1166 1232
f 1234 1245 1220
f 1233 1245 1234
f 1223 1233 1234
f 1290 1233 1223
f 1236 1290 1223
f 1235 1290 1236
f 1237 1235 1236
f 1292 1235 1237
f 1292 1237 1170
f 1238 1292 1170
f 1226 1239 1175
f 1227 1239 1226
f 1229 1230 1246
f 1246 1230 1240
f 1230 1242 1240
f 1241 1240 1242
f 1243 1241 1242
f 1243 1285 1241
f 1243 1176 1285
f 1176 1244 1285
f 1176 1232 1244
f 1245 1244 1232
f 1293 1238 1178
f 1292 1238 1293
f 1175 1247 1181
f 1239 1247 1175
f 1246 1240 1296
f 1241 1296 1240
f 1241 1297 1296
f 1241 1285 1297
f 1178 1309 1293
f 1248 1309 1178
f 1181 1310 1182
f 1247 1310 1181
f 1248 1308 1309
f 1184 1308 1248
f 1310 1249 1182
f 1250 1249 1310
f 1251 1252 1185
f 1308 1184 1252
f 1251 1308 1252
f 1256 1249 1250
f 1311 1256 1250
f 1253 1254 1193
f 1253 1314 1254
f 1251 1185 1254
f 1314 1251 1254
f 1311 1255 1256
f 1260 1255 1311
f 1260 1192 1255
f 1193 1257 1253
f 1258 1257 1193
f 1259 1258 1193
f 1260 1261 1192
f 1316 1261 1260
f 1261 1316 1320
f 1258 1259 1317
f 1259 1271 1317
f 1261 1262 1264
f 1320 1262 1261
f 1199 1262 1263
f 1264 1262 1199
f 1199 1272 1265
f 1199 1263 1272
f 1265 1272 1200
f 1203 1323 1326
f 1203 1200 1323
f 1203 1269 1266
f 1203 1326 1269
f 1266 1267 1268
f 1266 1269 1267
f 1196 1268 1270
f 1266 1268 1196
f 1317 1196 1270
f 1271 1196 1317
f 1272 1323 1200
f 1326 1267 1269
f 1276 1204 1206
f 1273 1208 1274
f 1330 1208 1273
f 1273 1276 1329
f 1273 1204 1276
f 1273 1274 1204
f 1329 1275 1278
f 1329 1276 1275
f 1276 1206 1275
f 1208 1277 1280
f 1330 1277 1208
f 1214 1278 1275
f 1214 1279 1278
f 1282 1212 1280
f 1277 1282 1280
f 1333 1214 1283
f 1333 1279 1214
f 1212 1281 1217
f 1282 1281 1212
f 1283 1284 1333
f 1218 1284 1283
f 1338 1227 1217
f 1335 1338 1217
f 1281 1335 1217
f 1229 1284 1218
f 1339 1284 1229
f 1227 1406 1239
f 1338 1406 1227
f 1339 1246 1340
f 1339 1229 1246
f 1286 1285 1244
f 1287 1286 1244
f 1245 1287 1244
f 1288 1287 1245
f 1299 1288 1245
f 1289 1299 1245
f 1233 1289 1245
f 1301 1289 1233
f 1290 1301 1233
f 1291 1290 1235
f 1301 1290 1291
f 1235 1294 1291
f 1292 1294 1235
f 1294 1292 1293
f 1342 1294 1293
f 1239 1306 1247
f 1406 1306 1239
f 1340 1246 1295
f 1345 1246 1296
f 1345 1295 1246
f 1297 1345 1296
f 1347 1345 1297
f 1298 1347 1288
f 1288 1347 1286
f 1347 1297 1286
f 1286 1297 1285
f 1299 1352 1298
f 1288 1299 1298
f 1289 1352 1299
f 1289 1300 1352
f 1301 1300 1289
f 1302 1300 1301
f 1302 1301 1354
f 1354 1303 1304
f 1309 1342 1293
f 1303 1342 1309
f 1304 1303 1309
f 1247 1305 1310
f 1306 1305 1247
f 1298 1351 1347
f 1304 1353 1354
f 1304 1307 1353
f 1307 1304 1309
f 1308 1307 1309
f 1305 1355 1310
f 1355 1250 1310
f 1355 1366 1250
f 1363 1313 1373
f 1353 1313 1363
f 1353 1307 1313
f 1307 1251 1313
f 1251 1307 1308
f 1250 1364 1311
f 1366 1364 1250
f 1312 1314 1253
f 1312 1313 1314
f 1312 1373 1313
f 1314 1313 1251
f 1311 1315 1260
f 1364 1315 1311
f 1257 1312 1253
f 1376 1312 1257
f 1318 1376 1257
f 1315 1316 1260
f 1315 1320 1316
f 1315 1377 1320
f 1319 1258 1317
f 1319 1318 1258
f 1319 1376 1318
f 1258 1318 1257
f 1382 1262 1320
f 1377 1382 1320
f 1263 1382 1321
f 1262 1382 1263
f 1321 1272 1263
f 1270 1268 1322
f 1317 1322 1384
f 1270 1322 1317
f 1384 1319 1317
f 1321 1386 1272
f 1323 1386 1387
f 1272 1386 1323
f 1324 1323 1387
f 1326 1323 1324
f 1267 1324 1325
f 1326 1324 1267
f 1327 1267 1325
f 1268 1267 1327
f 1327 1322 1268
f 1393 1330 1273
f 1328 1393 1273
f 1329 1328 1273
f 1331 1328 1329
f 1278 1331 1329
f 1391 1277 1330
f 1392 1391 1330
f 1393 1392 1330
f 1397 1278 1279
f 1331 1278 1397
f 1398 1282 1277
f 1391 1398 1277
f 1279 1400 1397
f 1333 1400 1279
f 1282 1334 1281
f 1398 1334 1282
f 1333 1332 1400
f 1284 1332 1333
f 1337 1338 1335
f 1334 1335 1281
f 1334 1337 1335
f 1284 1336 1332
f 1339 1336 1284
f 1337 1406 1338
f 1339 1344 1336
f 1339 1343 1344
f 1339 1340 1343
f 1348 1301 1291
f 1341 1348 1291
f 1294 1341 1291
f 1342 1341 1294
f 1406 1408 1306
f 1340 1295 1343
f 1410 1344 1346
f 1346 1344 1345
f 1344 1343 1345
f 1345 1343 1295
f 1347 1346 1345
f 1287 1288 1286
f 1348 1354 1301
f 1348 1341 1303
f 1354 1348 1303
f 1303 1341 1342
f 1306 1407 1305
f 1408 1407 1306
f 1349 1410 1346
f 1346 1350 1349
f 1351 1350 1346
f 1347 1351 1346
f 1357 1350 1351
f 1298 1357 1351
f 1357 1352 1356
f 1298 1352 1357
f 1352 1360 1356
f 1300 1360 1352
f 1359 1360 1300
f 1302 1359 1300
f 1362 1359 1302
f 1354 1362 1302
f 1353 1362 1354
f 1407 1355 1305
f 1407 1366 1355
f 1407 1414 1366
f 1350 1413 1349
f 1357 1413 1350
f 1368 1413 1357
f 1356 1368 1357
f 1369 1368 1356
f 1360 1369 1356
f 1358 1369 1360
f 1359 1358 1360
f 1361 1358 1359
f 1362 1361 1359
f 1373 1361 1362
f 1363 1373 1362
f 1363 1362 1353
f 1366 1365 1364
f 1414 1365 1366
f 1368 1367 1413
f 1369 1367 1368
f 1369 1370 1367
f 1369 1375 1370
f 1358 1375 1369
f 1371 1375 1358
f 1361 1371 1358
f 1372 1371 1361
f 1372 1361 1373
f 1312 1372 1373
f 1365 1315 1364
f 1374 1315 1365
f 1370 1375 1419
f 1371 1419 1375
f 1371 1381 1419
f 1371 1379 1381
f 1372 1379 1371
f 1376 1379 1372
f 1376 1372 1312
f 1377 1378 1382
f 1377 1315 1378
f 1315 1374 1378
f 1380 1381 1379
f 1380 1385 1381
f 1380 1379 1376
f 1319 1380 1376
f 1382 1383 1321
f 1378 1383 1382
f 1383 1426 1321
f 1433 1428 1322
f 1428 1384 1322
f 1380 1384 1428
f 1385 1380 1428
f 1384 1380 1319
f 1426 1386 1321
f 1387 1426 1388
f 1386 1426 1387
f 1324 1388 1430
f 1387 1388 1324
f 1325 1430 1431
f 1324 1430 1325
f 1327 1431 1389
f 1325 1431 1327
f 1433 1322 1327
f 1389 1433 1327
f 1390 1393 1328
f 1331 1390 1328
f 1436 1391 1392
f 1392 1437 1436
f 1392 1393 1437
f 1393 1434 1437
f 1393 1390 1434
f 1434 1394 1395
f 1434 1390 1394
f 1390 1331 1394
f 1397 1394 1331
f 1391 1442 1398
f 1436 1442 1391
f 1395 1394 1440
f 1396 1397 1400
f 1394 1397 1396
f 1440 1394 1396
f 1441 1334 1398
f 1442 1441 1398
f 1400 1399 1396
f 1332 1399 1400
f 1334 1401 1337
f 1441 1401 1334
f 1402 1405 1404
f 1336 1399 1332
f 1402 1399 1336
f 1405 1402 1336
f 1447 1406 1337
f 1401 1447 1337
f 1404 1403 1449
f 1404 1405 1403
f 1405 1344 1403
f 1405 1336 1344
f 1406 1409 1408
f 1447 1409 1406
f 1449 1344 1410
f 1403 1344 1449
f 1409 1407 1408
f 1407 1409 1452
f 1349 1449 1410
f 1453 1449 1349
f 1411 1407 1452
f 1411 1414 1407
f 1453 1416 1412
f 1453 1349 1416
f 1413 1416 1349
f 1411 1365 1414
f 1457 1365 1411
f 1415 1412 1416
f 1416 1417 1415
f 1413 1417 1416
f 1418 1417 1413
f 1367 1418 1413
f 1370 1418 1367
f 1457 1374 1365
f 1421 1374 1457
f 1417 1461 1415
f 1418 1461 1417
f 1422 1461 1418
f 1418 1423 1422
f 1419 1423 1418
f 1370 1419 1418
f 1381 1423 1419
f 1421 1378 1374
f 1421 1420 1378
f 1422 1424 1461
f 1423 1424 1422
f 1423 1466 1424
f 1423 1425 1466
f 1425 1423 1381
f 1385 1425 1381
f 1462 1383 1378
f 1420 1462 1378
f 1462 1426 1383
f 1462 1468 1426
f 1427 1428 1433
f 1427 1425 1428
f 1427 1466 1425
f 1428 1425 1385
f 1426 1429 1388
f 1468 1429 1426
f 1430 1429 1470
f 1388 1429 1430
f 1431 1470 1432
f 1430 1470 1431
f 1389 1432 1427
f 1431 1432 1389
f 1427 1433 1389
f 1439 1437 1434
f 1395 1439 1434
f 1473 1442 1436
f 1435 1473 1436
f 1435 1439 1443
f 1435 1437 1439
f 1436 1437 1435
f 1439 1438 1443
f 1440 1438 1439
f 1395 1440 1439
f 1396 1438 1440
f 1473 1441 1442
f 1473 1474 1441
f 1438 1478 1443
f 1446 1396 1399
f 1438 1396 1446
f 1478 1438 1446
f 1441 1444 1401
f 1474 1444 1441
f 1483 1402 1404
f 1483 1445 1402
f 1446 1399 1402
f 1445 1446 1402
f 1444 1447 1401
f 1444 1450 1447
f 1483 1448 1451
f 1483 1404 1448
f 1449 1448 1404
f 1485 1447 1450
f 1485 1409 1447
f 1451 1448 1486
f 1448 1449 1486
f 1488 1409 1485
f 1488 1452 1409
f 1454 1486 1453
f 1453 1486 1449
f 1452 1487 1411
f 1488 1487 1452
f 1454 1455 1494
f 1454 1453 1455
f 1412 1455 1453
f 1456 1457 1411
f 1487 1456 1411
f 1456 1491 1457
f 1459 1494 1455
f 1459 1455 1412
f 1415 1459 1412
f 1457 1496 1421
f 1491 1496 1457
f 1458 1459 1415
f 1458 1499 1459
f 1458 1415 1461
f 1496 1420 1421
f 1496 1501 1420
f 1458 1460 1464
f 1458 1461 1460
f 1424 1460 1461
f 1507 1462 1420
f 1501 1507 1420
f 1468 1507 1467
f 1462 1507 1468
f 1463 1471 1469
f 1465 1464 1460
f 1465 1463 1464
f 1465 1471 1463
f 1424 1465 1460
f 1427 1465 1424
f 1427 1424 1466
f 1469 1429 1468
f 1467 1469 1468
f 1469 1470 1429
f 1471 1470 1469
f 1471 1465 1432
f 1470 1471 1432
f 1432 1465 1427
f 1472 1473 1435
f 1443 1472 1435
f 1474 1473 1472
f 1475 1474 1472
f 1472 1476 1475
f 1443 1476 1472
f 1477 1476 1443
f 1478 1477 1443
f 1446 1477 1478
f 1474 1510 1444
f 1474 1479 1510
f 1474 1475 1479
f 1476 1479 1475
f 1476 1482 1479
f 1476 1480 1482
f 1477 1480 1476
f 1483 1480 1477
f 1445 1483 1477
f 1445 1477 1446
f 1481 1450 1444
f 1481 1444 1510
f 1482 1480 1509
f 1514 1483 1451
f 1480 1483 1514
f 1509 1480 1514
f 1450 1511 1485
f 1481 1511 1450
f 1514 1451 1484
f 1486 1484 1451
f 1485 1512 1488
f 1511 1512 1485
f 1489 1513 1484
f 1489 1484 1486
f 1454 1489 1486
f 1512 1487 1488
f 1487 1512 1516
f 1490 1513 1489
f 1490 1515 1513
f 1490 1489 1454
f 1494 1490 1454
f 1491 1517 1492
f 1491 1456 1517
f 1456 1516 1517
f 1456 1487 1516
f 1492 1517 1518
f 1493 1515 1490
f 1493 1497 1515
f 1493 1490 1494
f 1459 1493 1494
f 1496 1491 1492
f 1496 1495 1500
f 1496 1518 1495
f 1496 1492 1518
f 1498 1497 1493
f 1498 1495 1497
f 1498 1500 1495
f 1493 1505 1498
f 1499 1505 1493
f 1459 1499 1493
f 1458 1505 1499
f 1502 1496 1500
f 1501 1496 1502
f 1498 1502 1500
f 1503 1502 1498
f 1505 1503 1498
f 1504 1503 1505
f 1458 1504 1505
f 1506 1504 1458
f 1464 1506 1458
f 1502 1507 1501
f 1502 1503 1467
f 1507 1502 1467
f 1469 1503 1504
f 1467 1503 1469
f 1506 1469 1504
f 1463 1469 1506
f 1463 1506 1464
f 1482 1510 1479
f 1508 1481 1510
f 1510 1509 1508
f 1482 1509 1510
f 1481 1508 1511
f 1514 1508 1509
f 1508 1512 1511
f 1513 1508 1514
f 1513 1514 1484
f 1516 1512 1508
f 1513 1516 1508
f 1515 1516 1513
f 1518 1516 1515
f 1517 1516 1518
f 1497 1518 1515
f 1495 1518 1497
f 1538 1543 1519
f 1520 1538 1519
f 1526 1519 1543
f 1527 1520 1519
f 1523 1521 1520
f 1527 1523 1520
f 1522 1546 1521
f 1523 1522 1521
f 1524 1547 1525
f 1548 1524 1525
f 1557 1548 1525
f 1526 1559 1519
f 1559 1527 1519
f 1553 1523 1527
f 1555 1522 1523
f 1554 1555 1523
f 1525 1554 1529
f 1547 1554 1525
f 1525 1529 1531
f 1528 1557 1525
f 1531 1528 1525
f 1553 1564 1523
f 1564 1529 1523
f 1523 1529 1554
f 1530 1528 1531
f 1569 1530 1531
f 1564 1565 1529
f 1565 1532 1529
f 1532 1531 1529
f 1566 1531 1532
f 1531 1566 1569
f 1565 1571 1532
f 1534 1533 1537
f 1536 1534 1537
f 1535 1534 1536
f 1543 1533 1583
f 1543 1537 1533
f 1543 1538 1537
f 1536 1538 1520
f 1536 1537 1538
f 1521 1539 1535
f 1536 1521 1535
f 1536 1520 1521
f 1539 1521 1546
f 1589 1539 1546
f 1586 1540 1549
f 1541 1586 1549
f 1550 1541 1549
f 1542 1541 1550
f 1551 1542 1550
f 1587 1542 1551
f 1526 1543 1583
f 1592 1526 1583
f 1546 1544 1589
f 1546 1545 1544
f 1546 1522 1545
f 1585 1544 1545
f 1554 1585 1545
f 1554 1540 1585
f 1554 1547 1540
f 1547 1549 1540
f 1547 1524 1549
f 1548 1549 1524
f 1548 1550 1549
f 1551 1557 1556
f 1551 1548 1557
f 1551 1550 1548
f 1591 1587 1551
f 1556 1591 1551
f 1592 1552 1526
f 1559 1552 1593
f 1559 1526 1552
f 1553 1527 1559
f 1522 1555 1545
f 1554 1545 1555
f 1528 1556 1557
f 1599 1591 1556
f 1528 1599 1556
f 1558 1559 1593
f 1595 1558 1593
f 1553 1558 1560
f 1559 1558 1553
f 1560 1564 1553
f 1530 1598 1528
f 1530 1603 1598
f 1598 1599 1528
f 1595 1561 1558
f 1561 1563 1560
f 1558 1561 1560
f 1563 1562 1564
f 1560 1563 1564
f 1565 1564 1562
f 1566 1532 1567
f 1569 1568 1601
f 1569 1567 1568
f 1569 1566 1567
f 1603 1530 1569
f 1601 1603 1569
f 1562 1570 1565
f 1571 1570 1572
f 1565 1570 1571
f 1605 1571 1572
f 1532 1571 1605
f 1567 1532 1605
f 1605 1568 1567
f 1573 1606 1574
f 1576 1606 1573
f 1582 1533 1574
f 1534 1574 1533
f 1534 1573 1574
f 1573 1534 1576
f 1534 1575 1576
f 1534 1535 1575
f 1577 1576 1575
f 1611 1609 1578
f 1612 1611 1578
f 1542 1612 1578
f 1579 1612 1542
f 1583 1580 1581
f 1582 1580 1583
f 1583 1533 1582
f 1535 1539 1575
f 1575 1539 1577
f 1539 1584 1577
f 1539 1589 1584
f 1616 1577 1584
f 1585 1616 1584
f 1616 1586 1609
f 1540 1586 1616
f 1585 1540 1616
f 1586 1578 1609
f 1586 1541 1578
f 1542 1578 1541
f 1579 1587 1618
f 1542 1587 1579
f 1583 1588 1592
f 1581 1588 1583
f 1589 1544 1584
f 1585 1584 1544
f 1587 1590 1618
f 1591 1590 1587
f 1621 1592 1588
f 1552 1592 1621
f 1594 1552 1621
f 1593 1552 1594
f 1624 1597 1626
f 1599 1590 1591
f 1624 1590 1599
f 1597 1624 1599
f 1621 1596 1594
f 1595 1596 1625
f 1595 1594 1596
f 1595 1593 1594
f 1631 1598 1603
f 1631 1597 1598
f 1631 1626 1597
f 1598 1597 1599
f 1600 1561 1595
f 1625 1600 1595
f 1563 1600 1628
f 1561 1600 1563
f 1563 1628 1562
f 1602 1601 1568
f 1602 1630 1601
f 1631 1603 1601
f 1630 1631 1601
f 1628 1632 1562
f 1570 1632 1633
f 1562 1632 1570
f 1572 1633 1604
f 1570 1633 1572
f 1605 1604 1636
f 1572 1604 1605
f 1602 1568 1605
f 1636 1602 1605
f 1639 1643 1574
f 1574 1640 1639
f 1606 1640 1574
f 1606 1642 1640
f 1576 1642 1606
f 1607 1580 1582
f 1643 1582 1574
f 1643 1607 1582
f 1576 1644 1642
f 1576 1608 1644
f 1576 1577 1608
f 1645 1644 1608
f 1615 1645 1608
f 1647 1645 1615
f 1609 1647 1615
f 1647 1611 1610
f 1609 1611 1647
f 1611 1650 1610
f 1612 1650 1611
f 1612 1614 1650
f 1613 1614 1612
f 1579 1613 1612
f 1619 1614 1613
f 1580 1652 1581
f 1607 1652 1580
f 1616 1608 1577
f 1616 1615 1608
f 1609 1615 1616
f 1618 1613 1579
f 1618 1617 1613
f 1620 1619 1613
f 1617 1620 1613
f 1581 1623 1588
f 1652 1623 1581
f 1590 1617 1618
f 1590 1657 1617
f 1590 1661 1657
f 1657 1620 1617
f 1623 1621 1588
f 1622 1621 1623
f 1622 1623 1660
f 1666 1624 1626
f 1661 1590 1624
f 1666 1661 1624
f 1622 1596 1621
f 1663 1622 1660
f 1663 1596 1622
f 1663 1625 1596
f 1626 1665 1666
f 1631 1665 1626
f 1627 1600 1625
f 1663 1627 1625
f 1628 1627 1669
f 1600 1627 1628
f 1629 1630 1602
f 1629 1668 1630
f 1665 1631 1630
f 1668 1665 1630
f 1669 1632 1628
f 1633 1669 1699
f 1632 1669 1633
f 1604 1699 1634
f 1633 1699 1604
f 1636 1634 1635
f 1604 1634 1636
f 1629 1602 1636
f 1635 1629 1636
f 1637 1643 1639
f 1638 1637 1639
f 1639 1673 1638
f 1640 1673 1639
f 1640 1675 1673
f 1642 1675 1640
f 1642 1641 1675
f 1637 1607 1643
f 1637 1654 1607
f 1642 1644 1641
f 1645 1641 1644
f 1645 1646 1641
f 1645 1648 1646
f 1647 1648 1645
f 1647 1679 1648
f 1610 1679 1647
f 1610 1649 1679
f 1650 1649 1610
f 1650 1651 1649
f 1614 1651 1650
f 1651 1614 1619
f 1682 1651 1619
f 1656 1652 1607
f 1653 1607 1654
f 1653 1656 1607
f 1619 1655 1682
f 1620 1655 1619
f 1623 1652 1656
f 1659 1656 1653
f 1659 1623 1656
f 1657 1661 1691
f 1620 1692 1655
f 1691 1692 1620
f 1657 1691 1620
f 1658 1623 1659
f 1658 1660 1623
f 1691 1661 1662
f 1661 1666 1662
f 1658 1663 1660
f 1664 1663 1658
f 1693 1664 1658
f 1664 1693 1667
f 1665 1695 1666
f 1695 1662 1666
f 1664 1627 1663
f 1627 1694 1669
f 1667 1694 1627
f 1664 1667 1627
f 1694 1698 1669
f 1671 1668 1629
f 1695 1665 1668
f 1671 1695 1668
f 1669 1698 1699
f 1634 1699 1670
f 1635 1670 1700
f 1634 1670 1635
f 1671 1629 1635
f 1700 1671 1635
f 1716 1637 1638
f 1672 1716 1638
f 1638 1703 1672
f 1673 1703 1638
f 1673 1707 1703
f 1675 1707 1673
f 1675 1674 1707
f 1641 1674 1675
f 1641 1676 1674
f 1646 1676 1641
f 1708 1676 1646
f 1677 1708 1646
f 1678 1708 1677
f 1679 1678 1677
f 1713 1678 1679
f 1680 1713 1679
f 1681 1713 1680
f 1637 1718 1654
f 1716 1718 1637
f 1648 1677 1646
f 1679 1677 1648
f 1649 1680 1679
f 1651 1680 1649
f 1651 1681 1680
f 1651 1717 1681
f 1685 1717 1651
f 1682 1685 1651
f 1684 1717 1685
f 1654 1683 1653
f 1718 1683 1654
f 1655 1685 1682
f 1655 1686 1685
f 1688 1684 1685
f 1686 1688 1685
f 1653 1689 1659
f 1683 1689 1653
f 1692 1686 1655
f 1692 1687 1686
f 1692 1722 1687
f 1687 1688 1686
f 1689 1658 1659
f 1690 1658 1689
f 1724 1691 1662
f 1722 1692 1691
f 1724 1722 1691
f 1690 1693 1658
f 1723 1693 1690
f 1723 1667 1693
f 1662 1697 1724
f 1695 1697 1662
f 1757 1694 1667
f 1723 1757 1667
f 1757 1698 1694
f 1757 1731 1698
f 1695 1696 1729
f 1695 1671 1696
f 1729 1697 1695
f 1698 1732 1699
f 1731 1732 1698
f 1670 1732 1733
f 1699 1732 1670
f 1700 1733 1734
f 1670 1733 1700
f 1696 1700 1734
f 1671 1700 1696
f 1735 1705 1706
f 1701 1735 1706
f 1702 1701 1706
f 1736 1701 1702
f 1704 1672 1703
f 1716 1672 1704
f 1745 1716 1704
f 1703 1705 1704
f 1703 1706 1705
f 1703 1707 1706
f 1674 1706 1707
f 1674 1702 1706
f 1676 1702 1674
f 1676 1736 1702
f 1708 1736 1676
f 1708 1710 1736
f 1708 1709 1710
f 1678 1709 1708
f 1678 1711 1709
f 1713 1711 1678
f 1713 1712 1711
f 1715 1712 1713
f 1681 1715 1713
f 1714 1712 1715
f 1716 1743 1718
f 1745 1743 1716
f 1717 1715 1681
f 1717 1714 1715
f 1717 1746 1714
f 1746 1717 1684
f 1718 1749 1683
f 1743 1749 1718
f 1684 1720 1746
f 1688 1720 1684
f 1683 1719 1689
f 1749 1719 1683
f 1753 1687 1722
f 1720 1688 1687
f 1721 1690 1689
f 1719 1721 1689
f 1721 1752 1690
f 1722 1726 1753
f 1724 1726 1722
f 1752 1723 1690
f 1757 1723 1752
f 1697 1725 1724
f 1697 1730 1725
f 1725 1726 1724
f 1757 1759 1731
f 1728 1729 1696
f 1728 1727 1729
f 1730 1697 1729
f 1727 1730 1729
f 1758 1732 1731
f 1759 1758 1731
f 1733 1758 1761
f 1732 1758 1733
f 1734 1761 1762
f 1733 1761 1734
f 1696 1762 1764
f 1734 1762 1696
f 1764 1728 1696
f 1741 1705 1735
f 1768 1741 1735
f 1735 1770 1768
f 1701 1770 1735
f 1701 1771 1770
f 1736 1771 1701
f 1736 1767 1771
f 1710 1767 1736
f 1737 1767 1710
f 1709 1737 1710
f 1738 1737 1709
f 1711 1738 1709
f 1739 1738 1711
f 1740 1745 1704
f 1742 1740 1704
f 1741 1704 1705
f 1741 1742 1704
f 1712 1739 1711
f 1739 1712 1714
f 1774 1739 1714
f 1744 1743 1745
f 1740 1744 1745
f 1740 1775 1744
f 1747 1714 1746
f 1747 1774 1714
f 1748 1747 1746
f 1749 1743 1744
f 1779 1749 1744
f 1779 1744 1775
f 1746 1783 1748
f 1720 1783 1746
f 1719 1749 1779
f 1751 1719 1779
f 1720 1750 1783
f 1753 1750 1720
f 1687 1753 1720
f 1754 1719 1751
f 1754 1721 1719
f 1754 1752 1721
f 1726 1750 1753
f 1726 1755 1750
f 1786 1757 1752
f 1754 1786 1752
f 1786 1756 1757
f 1795 1725 1730
f 1795 1789 1725
f 1755 1726 1725
f 1789 1755 1725
f 1756 1759 1757
f 1759 1760 1758
f 1759 1756 1760
f 1758 1790 1761
f 1758 1760 1790
f 1794 1727 1728
f 1794 1797 1727
f 1795 1730 1727
f 1797 1795 1727
f 1761 1763 1762
f 1790 1763 1761
f 1764 1763 1794
f 1762 1763 1764
f 1794 1728 1764
f 1798 1765 1766
f 1800 1798 1766
f 1767 1800 1766
f 1802 1800 1767
f 1737 1802 1767
f 1773 1741 1768
f 1804 1773 1768
f 1768 1769 1804
f 1770 1769 1768
f 1770 1765 1769
f 1770 1766 1765
f 1770 1771 1766
f 1767 1766 1771
f 1738 1802 1737
f 1738 1801 1802
f 1738 1806 1801
f 1739 1806 1738
f 1772 1806 1739
f 1776 1740 1742
f 1773 1742 1741
f 1773 1776 1742
f 1773 1809 1776
f 1739 1808 1772
f 1739 1778 1808
f 1739 1774 1778
f 1807 1808 1778
f 1740 1780 1775
f 1809 1780 1740
f 1776 1809 1740
f 1774 1747 1778
f 1807 1748 1777
f 1747 1748 1807
f 1778 1747 1807
f 1775 1811 1779
f 1780 1811 1775
f 1748 1781 1777
f 1783 1781 1748
f 1779 1819 1751
f 1811 1819 1779
f 1783 1782 1781
f 1750 1782 1783
f 1819 1754 1751
f 1754 1819 1817
f 1784 1750 1755
f 1784 1782 1750
f 1786 1785 1756
f 1817 1785 1786
f 1754 1817 1786
f 1787 1789 1795
f 1787 1788 1789
f 1784 1755 1789
f 1788 1784 1789
f 1791 1760 1756
f 1785 1791 1756
f 1790 1791 1792
f 1760 1791 1790
f 1792 1763 1790
f 1792 1793 1763
f 1763 1825 1794
f 1763 1793 1825
f 1796 1794 1825
f 1796 1797 1794
f 1787 1795 1797
f 1796 1787 1797
f 1805 1765 1798
f 1829 1805 1798
f 1798 1830 1829
f 1800 1830 1798
f 1800 1799 1830
f 1802 1799 1800
f 1802 1832 1799
f 1801 1832 1802
f 1803 1832 1801
f 1806 1803 1801
f 1833 1803 1806
f 1805 1804 1769
f 1773 1804 1805
f 1836 1773 1805
f 1805 1769 1765
f 1806 1772 1833
f 1841 1833 1772
f 1773 1843 1809
f 1839 1843 1773
f 1773 1836 1839
f 1841 1807 1810
f 1808 1807 1841
f 1772 1808 1841
f 1812 1780 1809
f 1843 1812 1809
f 1843 1844 1812
f 1807 1813 1810
f 1777 1813 1807
f 1811 1780 1812
f 1815 1811 1812
f 1814 1812 1844
f 1814 1815 1812
f 1777 1877 1813
f 1781 1877 1777
f 1819 1811 1815
f 1818 1815 1814
f 1818 1819 1815
f 1781 1816 1877
f 1782 1816 1781
f 1817 1820 1850
f 1817 1819 1820
f 1819 1818 1820
f 1821 1782 1784
f 1821 1822 1782
f 1822 1816 1782
f 1850 1785 1817
f 1785 1852 1791
f 1785 1850 1852
f 1791 1851 1792
f 1791 1852 1851
f 1855 1787 1823
f 1855 1788 1787
f 1821 1784 1788
f 1855 1821 1788
f 1851 1793 1792
f 1825 1793 1824
f 1824 1796 1825
f 1823 1796 1824
f 1796 1823 1787
f 1862 1826 1831
f 1827 1862 1831
f 1799 1827 1831
f 1828 1827 1799
f 1832 1828 1799
f 1834 1828 1832
f 1864 1863 1834
f 1865 1805 1829
f 1826 1865 1829
f 1829 1831 1826
f 1829 1830 1831
f 1799 1831 1830
f 1803 1834 1832
f 1864 1803 1833
f 1864 1834 1803
f 1837 1864 1833
f 1835 1864 1837
f 1867 1835 1837
f 1838 1836 1805
f 1865 1838 1805
f 1837 1833 1841
f 1868 1867 1837
f 1841 1868 1837
f 1872 1843 1839
f 1838 1839 1836
f 1838 1872 1839
f 1810 1840 1841
f 1842 1868 1841
f 1840 1842 1841
f 1843 1845 1844
f 1872 1845 1843
f 1813 1840 1810
f 1813 1846 1840
f 1873 1842 1840
f 1846 1873 1840
f 1844 1875 1814
f 1845 1875 1844
f 1877 1846 1813
f 1877 1874 1846
f 1874 1873 1846
f 1875 1818 1814
f 1847 1818 1875
f 1818 1847 1848
f 1816 1849 1877
f 1850 1820 1879
f 1820 1848 1879
f 1820 1818 1848
f 1849 1857 1856
f 1849 1821 1857
f 1849 1822 1821
f 1849 1816 1822
f 1879 1852 1850
f 1852 1853 1851
f 1879 1853 1852
f 1853 1854 1851
f 1854 1882 1824
f 1884 1824 1882
f 1884 1823 1824
f 1884 1855 1823
f 1857 1855 1884
f 1856 1857 1884
f 1855 1857 1821
f 1854 1793 1851
f 1793 1854 1824
f 1893 1889 1861
f 1892 1893 1861
f 1828 1892 1861
f 1858 1892 1828
f 1859 1858 1828
f 1895 1858 1859
f 1896 1895 1859
f 1860 1900 1826
f 1826 1862 1860
f 1862 1889 1860
f 1862 1861 1889
f 1862 1827 1861
f 1828 1861 1827
f 1834 1859 1828
f 1863 1859 1834
f 1859 1863 1896
f 1863 1866 1896
f 1863 1864 1866
f 1904 1896 1866
f 1865 1900 1907
f 1826 1900 1865
f 1864 1835 1866
f 1904 1867 1869
f 1904 1835 1867
f 1904 1866 1835
f 1869 1903 1904
f 1870 1838 1865
f 1906 1870 1865
f 1907 1906 1865
f 1868 1869 1867
f 1868 1871 1869
f 1910 1903 1869
f 1871 1910 1869
f 1838 1912 1872
f 1870 1912 1838
f 1842 1871 1868
f 1842 1914 1871
f 1914 1910 1871
f 1918 1845 1872
f 1912 1918 1872
f 1873 1914 1842
f 1873 1920 1914
f 1875 1845 1918
f 1917 1875 1918
f 1878 1874 1877
f 1920 1873 1874
f 1878 1920 1874
f 1848 1847 1924
f 1847 1917 1924
f 1847 1875 1917
f 1926 1849 1876
f 1849 1878 1877
f 1926 1878 1849
f 1879 1880 1853
f 1879 1924 1880
f 1879 1848 1924
f 1876 1856 1885
f 1876 1849 1856
f 1853 1881 1854
f 1880 1881 1853
f 1882 1881 1883
f 1854 1881 1882
f 1883 1884 1882
f 1885 1884 1883
f 1884 1885 1856
f 1886 1890 1894
f 1887 1886 1894
f 1888 1887 1894
f 1938 1887 1888
f 1891 1902 1901
f 1889 1893 1891
f 1901 1889 1891
f 1893 1890 1891
f 1893 1894 1890
f 1893 1892 1894
f 1858 1894 1892
f 1858 1888 1894
f 1895 1888 1858
f 1895 1938 1888
f 1940 1895 1896
f 1940 1938 1895
f 1898 1940 1896
f 1897 1940 1898
f 1948 1897 1898
f 1899 1948 1898
f 1958 1900 1860
f 1951 1958 1860
f 1860 1902 1951
f 1860 1901 1902
f 1860 1889 1901
f 1904 1898 1896
f 1899 1904 1905
f 1899 1898 1904
f 1958 1907 1900
f 1903 1905 1904
f 1903 1909 1905
f 1909 1911 1905
f 1908 1870 1906
f 1907 1908 1906
f 1907 1962 1908
f 1910 1909 1903
f 1910 1913 1909
f 1963 1911 1909
f 1913 1963 1909
f 1870 1915 1912
f 1962 1915 1870
f 1908 1962 1870
f 1914 1913 1910
f 1914 1964 1913
f 1914 1916 1964
f 1964 1963 1913
f 1912 1919 1918
f 1915 1919 1912
f 1914 1921 1916
f 1920 1921 1914
f 1919 1917 1918
f 1925 1917 1919
f 1923 1925 1919
f 1921 1920 1922
f 1920 1878 1922
f 1925 1924 1917
f 1928 1925 1923
f 1928 1924 1925
f 1975 1926 1876
f 1922 1926 1975
f 1878 1926 1922
f 1927 1880 1924
f 1928 1927 1924
f 1927 1977 1880
f 1929 1885 1931
f 1876 1929 1930
f 1885 1929 1876
f 1930 1975 1876
f 1977 1881 1880
f 1977 1931 1883
f 1881 1977 1883
f 1883 1931 1885
f 1932 1936 1937
f 1933 1932 1937
f 1887 1933 1937
f 1982 1933 1887
f 1939 1982 1887
f 1935 1982 1939
f 1934 1935 1939
f 1985 1935 1934
f 1941 1985 1934
f 1942 1985 1941
f 1987 1947 1890
f 1890 1936 1987
f 1890 1937 1936
f 1890 1886 1937
f 1887 1937 1886
f 1938 1939 1887
f 1940 1939 1938
f 1940 1934 1939
f 1941 1940 1897
f 1941 1934 1940
f 1944 1941 1897
f 1942 1941 1944
f 1945 1943 1944
f 1949 1943 1945
f 1946 1902 1891
f 1947 1946 1891
f 1891 1890 1947
f 1948 1944 1897
f 1945 1899 1953
f 1945 1948 1899
f 1945 1944 1948
f 1956 1945 1953
f 1949 1945 1956
f 1950 1949 1956
f 1992 1950 1956
f 1957 1958 1951
f 1952 1957 1951
f 1946 1951 1902
f 1946 1952 1951
f 1905 1953 1899
f 1905 1954 1953
f 1956 1954 1955
f 1953 1954 1956
f 1955 1992 1956
f 1958 1995 1907
f 1957 1995 1958
f 1911 1954 1905
f 1911 1961 1954
f 1955 1961 1959
f 1954 1961 1955
f 1907 1960 1962
f 1995 1960 1907
f 1963 1961 1911
f 1963 1967 1961
f 1967 1959 1961
f 1965 1959 1967
f 1968 1915 1962
f 1960 1968 1962
f 1960 1969 1968
f 1967 1963 1966
f 1963 1916 1966
f 1963 1964 1916
f 1966 1965 1967
f 1919 1915 1968
f 1970 1919 1968
f 1971 1968 1969
f 1971 1970 1968
f 1921 1972 1916
f 1921 2003 1972
f 1972 1966 1916
f 1970 1923 1919
f 1973 1970 1971
f 1973 1923 1970
f 2003 1922 2005
f 2003 1921 1922
f 1973 1928 1923
f 2004 1928 1973
f 1979 1974 1975
f 1974 1922 1975
f 2005 1922 1974
f 2004 1927 1928
f 1927 1976 1977
f 2004 1976 1927
f 1931 1976 2007
f 1977 1976 1931
f 1929 2007 1978
f 1931 2007 1929
f 1930 1978 1979
f 1929 1978 1930
f 1979 1975 1930
f 1980 1981 2021
f 2012 1981 1980
f 1982 2012 1980
f 2068 2012 1982
f 1935 2068 1982
f 2015 2068 1935
f 1986 2017 2015
f 1984 1983 1987
f 1987 2021 1984
f 1987 1936 2021
f 1936 1932 2021
f 1933 2021 1932
f 1933 1980 2021
f 1982 1980 1933
f 1985 2015 1935
f 1986 1985 1942
f 1986 2015 1985
f 1988 1986 1942
f 2024 1986 1988
f 2023 2024 1988
f 1989 2023 1988
f 2026 2023 1989
f 2029 2027 1947
f 1947 1983 2029
f 1947 1987 1983
f 1943 1942 1944
f 1943 1988 1942
f 1989 1943 1949
f 1989 1988 1943
f 1990 1989 1949
f 2026 1989 1990
f 1946 2027 2030
f 1947 2027 1946
f 1990 1992 2034
f 1990 1950 1992
f 1990 1949 1950
f 2035 1957 1952
f 1991 2035 1952
f 2030 1952 1946
f 2030 1991 1952
f 1955 2034 1992
f 1955 2038 2034
f 1957 1993 1995
f 2035 1993 1957
f 1959 2038 1955
f 1959 1996 2038
f 1996 1994 2038
f 1995 2040 1960
f 1993 2040 1995
f 1996 2044 2039
f 1996 1959 2044
f 1959 1997 2044
f 1959 1965 1997
f 2039 1994 1996
f 1960 2041 1969
f 2040 2041 1960
f 1997 2001 1998
f 1997 1965 2001
f 1965 1966 2001
f 1998 2044 1997
f 1969 1999 1971
f 2041 1999 1969
f 2002 1972 2003
f 2002 2000 1972
f 2001 1972 2000
f 1966 1972 2001
f 1999 1973 1971
f 2046 1973 1999
f 2003 2005 2048
f 2048 2002 2003
f 2004 2053 1976
f 2004 2046 2053
f 2004 1973 2046
f 2006 1974 1979
f 2006 2005 1974
f 1976 2058 2007
f 2053 2058 1976
f 1978 2058 2057
f 2007 2058 1978
f 2057 1979 1978
f 2008 1979 2057
f 2010 2013 2009
f 2011 2010 2009
f 2012 2011 2009
f 2066 2011 2012
f 2068 2066 2012
f 2069 2068 2014
f 2017 2069 2014
f 2013 2022 2021
f 2021 2009 2013
f 2021 1981 2009
f 2012 2009 1981
f 2015 2014 2068
f 2017 2014 2015
f 2017 2016 2069
f 2017 2024 2016
f 2017 1986 2024
f 2073 2016 2024
f 2018 2073 2024
f 2019 2073 2018
f 2020 1983 1984
f 2022 1984 2021
f 2022 2020 1984
f 2023 2018 2024
f 2018 2023 2019
f 2023 2026 2019
f 2025 2019 2026
f 2028 2027 2029
f 2080 2028 2029
f 2020 2029 1983
f 2020 2080 2029
f 2025 1990 2084
f 2026 1990 2025
f 2027 2031 2030
f 2028 2031 2027
f 1990 2085 2084
f 2034 2085 1990
f 2033 2035 1991
f 2031 1991 2030
f 2031 2033 1991
f 2031 2032 2033
f 2034 2093 2085
f 2038 2093 2034
f 1993 2035 2033
f 2036 1993 2033
f 2036 2033 2032
f 2038 2037 2093
f 1994 2037 2038
f 2040 1993 2036
f 2042 2040 2036
f 2043 2042 2036
f 2094 2039 2044
f 2037 1994 2039
f 2094 2037 2039
f 2041 2040 2042
f 2045 2041 2042
f 2097 2042 2043
f 2097 2045 2042
f 2101 1998 2001
f 2094 2044 1998
f 2101 2094 1998
f 1999 2041 2045
f 2047 1999 2045
f 2099 2045 2097
f 2099 2047 2045
f 2050 2000 2002
f 2001 2050 2100
f 2000 2050 2001
f 2100 2101 2001
f 2047 2046 1999
f 2104 2047 2099
f 2104 2046 2047
f 2048 2049 2051
f 2005 2049 2048
f 2050 2002 2048
f 2051 2050 2048
f 2052 2053 2046
f 2104 2052 2046
f 2052 2054 2053
f 2052 2103 2054
f 2054 2055 2059
f 2054 2103 2055
f 2056 2059 2055
f 2056 2008 2059
f 2056 1979 2008
f 2006 2056 2106
f 1979 2056 2006
f 2049 2005 2006
f 2106 2049 2006
f 2054 2058 2053
f 2054 2059 2057
f 2058 2054 2057
f 2057 2059 2008
f 2113 2060 2061
f 2062 2113 2061
f 2063 2062 2061
f 2064 2062 2063
f 2067 2064 2063
f 2115 2064 2067
f 2065 2115 2067
f 2070 2115 2065
f 2071 2070 2065
f 2060 2118 2013
f 2013 2061 2060
f 2013 2010 2061
f 2011 2061 2010
f 2011 2063 2061
f 2066 2063 2011
f 2066 2067 2063
f 2068 2067 2066
f 2068 2065 2067
f 2069 2065 2068
f 2069 2071 2065
f 2071 2120 2070
f 2071 2069 2120
f 2069 2016 2120
f 2072 2120 2016
f 2073 2072 2016
f 2074 2072 2073
f 2022 2118 2128
f 2022 2013 2118
f 2073 2126 2074
f 2073 2077 2126
f 2073 2019 2077
f 2127 2126 2077
f 2020 2128 2075
f 2022 2128 2020
f 2077 2076 2127
f 2077 2019 2076
f 2019 2078 2076
f 2019 2025 2078
f 2082 2076 2078
f 2079 2028 2080
f 2081 2079 2080
f 2075 2080 2020
f 2075 2081 2080
f 2084 2078 2025
f 2084 2083 2078
f 2132 2082 2078
f 2083 2132 2078
f 2028 2088 2031
f 2079 2088 2028
f 2085 2083 2084
f 2085 2089 2083
f 2086 2132 2083
f 2089 2086 2083
f 2031 2087 2032
f 2088 2087 2031
f 2093 2089 2085
f 2093 2091 2089
f 2093 2090 2091
f 2091 2086 2089
f 2032 2092 2036
f 2087 2092 2032
f 2093 2095 2090
f 2037 2095 2093
f 2036 2138 2043
f 2092 2138 2036
f 2095 2037 2094
f 2141 2095 2094
f 2043 2096 2097
f 2138 2096 2043
f 2141 2094 2101
f 2147 2141 2101
f 2097 2098 2099
f 2096 2098 2097
f 2100 2151 2146
f 2050 2151 2100
f 2147 2101 2100
f 2146 2147 2100
f 2098 2104 2099
f 2148 2104 2098
f 2051 2107 2150
f 2049 2107 2051
f 2151 2050 2051
f 2150 2151 2051
f 2052 2102 2103
f 2148 2102 2052
f 2104 2148 2052
f 2055 2102 2105
f 2103 2102 2055
f 2056 2105 2155
f 2055 2105 2056
f 2106 2155 2153
f 2056 2155 2106
f 2107 2049 2106
f 2153 2107 2106
f 2108 2114 2109
f 2110 2108 2109
f 2111 2110 2109
f 2160 2110 2111
f 2112 2060 2113
f 2159 2112 2113
f 2113 2114 2159
f 2113 2109 2114
f 2113 2062 2109
f 2064 2109 2062
f 2064 2111 2109
f 2115 2111 2064
f 2115 2160 2111
f 2115 2116 2160
f 2070 2116 2115
f 2070 2117 2116
f 2121 2117 2070
f 2122 2117 2121
f 2119 2124 2118
f 2119 2060 2112
f 2118 2060 2119
f 2070 2120 2121
f 2072 2121 2120
f 2072 2122 2121
f 2072 2164 2122
f 2164 2072 2074
f 2123 2164 2074
f 2128 2124 2167
f 2118 2124 2128
f 2125 2074 2126
f 2125 2123 2074
f 2125 2126 2127
f 2168 2125 2127
f 2128 2170 2075
f 2167 2170 2128
f 2168 2130 2171
f 2168 2076 2130
f 2168 2127 2076
f 2082 2130 2076
f 2129 2079 2081
f 2169 2129 2081
f 2170 2081 2075
f 2170 2169 2081
f 2131 2171 2130
f 2131 2172 2171
f 2131 2130 2082
f 2132 2131 2082
f 2079 2133 2088
f 2129 2133 2079
f 2135 2172 2131
f 2135 2174 2172
f 2135 2131 2132
f 2086 2135 2132
f 2133 2087 2088
f 2134 2136 2174
f 2135 2134 2174
f 2090 2134 2135
f 2091 2090 2135
f 2091 2135 2086
f 2087 2180 2092
f 2137 2136 2134
f 2137 2139 2136
f 2137 2134 2090
f 2095 2137 2090
f 2092 2142 2138
f 2180 2142 2092
f 2139 2144 2140
f 2139 2137 2144
f 2137 2141 2144
f 2141 2137 2095
f 2138 2145 2096
f 2142 2145 2138
f 2143 2144 2147
f 2143 2140 2144
f 2147 2144 2141
f 2145 2098 2096
f 2191 2098 2145
f 2146 2190 2143
f 2146 2151 2190
f 2143 2147 2146
f 2148 2152 2102
f 2148 2191 2152
f 2148 2098 2191
f 2150 2149 2194
f 2107 2149 2150
f 2190 2150 2194
f 2151 2150 2190
f 2102 2196 2105
f 2152 2196 2102
f 2155 2196 2154
f 2105 2196 2155
f 2153 2154 2199
f 2155 2154 2153
f 2149 2107 2153
f 2199 2149 2153
f 2200 2114 2108
f 2156 2200 2108
f 2108 2157 2156
f 2110 2157 2108
f 2110 2202 2157
f 2160 2202 2110
f 2161 2202 2160
f 2205 2158 2112
f 2205 2159 2204
f 2112 2159 2205
f 2200 2159 2114
f 2200 2204 2159
f 2116 2161 2160
f 2116 2162 2161
f 2117 2162 2116
f 2162 2117 2122
f 2211 2162 2122
f 2163 2124 2119
f 2119 2158 2163
f 2119 2112 2158
f 2212 2122 2164
f 2212 2211 2122
f 2212 2164 2123
f 2216 2212 2123
f 2124 2213 2167
f 2163 2213 2124
f 2216 2165 2215
f 2216 2125 2165
f 2123 2125 2216
f 2168 2165 2125
f 2167 2166 2170
f 2213 2166 2167
f 2165 2222 2215
f 2221 2168 2171
f 2165 2168 2221
f 2222 2165 2221
f 2225 2129 2169
f 2166 2169 2170
f 2166 2225 2169
f 2172 2221 2171
f 2173 2221 2172
f 2225 2133 2129
f 2177 2230 2231
f 2173 2177 2231
f 2174 2177 2173
f 2174 2173 2172
f 2133 2233 2087
f 2133 2225 2233
f 2177 2175 2230
f 2176 2175 2177
f 2176 2177 2174
f 2136 2176 2174
f 2233 2180 2087
f 2180 2233 2235
f 2178 2181 2175
f 2176 2178 2175
f 2179 2178 2176
f 2179 2176 2136
f 2139 2179 2136
f 2240 2180 2235
f 2240 2142 2180
f 2184 2181 2178
f 2184 2183 2181
f 2179 2184 2178
f 2140 2184 2179
f 2140 2179 2139
f 2187 2145 2142
f 2182 2142 2240
f 2182 2187 2142
f 2185 2183 2184
f 2185 2246 2183
f 2185 2184 2140
f 2143 2185 2140
f 2187 2191 2145
f 2186 2187 2182
f 2186 2191 2187
f 2189 2188 2244
f 2246 2188 2189
f 2246 2185 2188
f 2185 2190 2188
f 2185 2143 2190
f 2192 2152 2191
f 2186 2192 2191
f 2192 2251 2152
f 2198 2193 2149
f 2194 2193 2195
f 2149 2193 2194
f 2195 2190 2194
f 2188 2190 2195
f 2244 2188 2195
f 2251 2196 2152
f 2196 2197 2154
f 2251 2197 2196
f 2199 2197 2198
f 2154 2197 2199
f 2198 2149 2199
f 2208 2200 2156
f 2252 2208 2156
f 2156 2201 2252
f 2157 2201 2156
f 2157 2203 2201
f 2202 2203 2157
f 2202 2257 2203
f 2209 2257 2202
f 2161 2209 2202
f 2206 2158 2205
f 2207 2205 2204
f 2206 2205 2207
f 2253 2206 2207
f 2208 2204 2200
f 2208 2207 2204
f 2162 2209 2161
f 2162 2257 2209
f 2162 2258 2257
f 2258 2162 2211
f 2210 2206 2265
f 2158 2206 2210
f 2163 2158 2210
f 2267 2206 2253
f 2267 2265 2206
f 2258 2214 2262
f 2258 2212 2214
f 2258 2211 2212
f 2216 2214 2212
f 2213 2163 2210
f 2210 2263 2213
f 2210 2265 2263
f 2262 2219 2217
f 2262 2214 2219
f 2214 2215 2219
f 2215 2214 2216
f 2213 2223 2166
f 2213 2263 2223
f 2217 2219 2218
f 2219 2215 2218
f 2220 2218 2215
f 2222 2220 2215
f 2221 2220 2222
f 2223 2225 2166
f 2223 2224 2225
f 2223 2275 2224
f 2218 2231 2229
f 2218 2220 2173
f 2231 2218 2173
f 2173 2220 2221
f 2226 2224 2275
f 2226 2225 2224
f 2228 2227 2282
f 2228 2236 2227
f 2229 2228 2282
f 2230 2228 2229
f 2230 2229 2231
f 2226 2233 2225
f 2226 2232 2233
f 2175 2228 2230
f 2234 2233 2232
f 2234 2235 2233
f 2237 2236 2228
f 2237 2228 2175
f 2181 2237 2175
f 2235 2295 2240
f 2234 2295 2235
f 2239 2238 2237
f 2239 2237 2181
f 2183 2239 2181
f 2240 2243 2182
f 2295 2243 2240
f 2245 2238 2239
f 2245 2241 2238
f 2245 2239 2183
f 2246 2245 2183
f 2243 2186 2182
f 2242 2186 2243
f 2301 2189 2244
f 2301 2245 2189
f 2301 2241 2245
f 2189 2245 2246
f 2242 2192 2186
f 2192 2247 2251
f 2242 2247 2192
f 2247 2249 2251
f 2247 2248 2249
f 2249 2299 2198
f 2249 2248 2299
f 2250 2198 2299
f 2250 2193 2198
f 2195 2250 2300
f 2193 2250 2195
f 2301 2244 2195
f 2300 2301 2195
f 2249 2197 2251
f 2197 2249 2198
f 2254 2208 2252
f 2255 2254 2252
f 2201 2255 2252
f 2203 2255 2201
f 2259 2253 2207
f 2259 2254 2304
f 2208 2254 2259
f 2207 2208 2259
f 2254 2256 2304
f 2254 2255 2256
f 2203 2256 2255
f 2203 2307 2256
f 2257 2307 2203
f 2257 2309 2307
f 2257 2260 2309
f 2257 2258 2260
f 2253 2266 2267
f 2305 2266 2253
f 2259 2305 2253
f 2304 2305 2259
f 2261 2309 2260
f 2261 2268 2309
f 2258 2261 2260
f 2262 2261 2258
f 2264 2263 2265
f 2310 2264 2266
f 2264 2265 2266
f 2266 2265 2267
f 2269 2268 2261
f 2269 2273 2268
f 2262 2269 2261
f 2217 2269 2262
f 2223 2264 2276
f 2263 2264 2223
f 2310 2276 2264
f 2270 2276 2310
f 2313 2270 2310
f 2271 2270 2313
f 2311 2271 2313
f 2272 2271 2311
f 2273 2272 2311
f 2280 2272 2273
f 2269 2280 2273
f 2281 2280 2269
f 2269 2274 2281
f 2217 2274 2269
f 2218 2274 2217
f 2283 2275 2223
f 2276 2283 2223
f 2277 2283 2276
f 2270 2277 2276
f 2287 2277 2270
f 2271 2287 2270
f 2288 2287 2271
f 2272 2288 2271
f 2278 2288 2272
f 2280 2278 2272
f 2279 2278 2280
f 2281 2279 2280
f 2227 2279 2281
f 2282 2227 2281
f 2281 2274 2229
f 2282 2281 2229
f 2229 2274 2218
f 2226 2275 2283
f 2284 2226 2283
f 2277 2284 2283
f 2285 2284 2277
f 2287 2285 2277
f 2286 2285 2287
f 2288 2286 2287
f 2289 2286 2288
f 2278 2289 2288
f 2317 2289 2278
f 2279 2317 2278
f 2290 2317 2279
f 2290 2279 2227
f 2236 2290 2227
f 2226 2291 2232
f 2314 2291 2226
f 2284 2314 2226
f 2285 2314 2284
f 2290 2292 2317
f 2292 2290 2236
f 2232 2293 2234
f 2291 2293 2232
f 2294 2323 2292
f 2294 2292 2236
f 2237 2294 2236
f 2234 2325 2295
f 2293 2325 2234
f 2294 2327 2323
f 2238 2294 2237
f 2325 2243 2295
f 2297 2243 2325
f 2327 2294 2329
f 2296 2238 2241
f 2294 2238 2296
f 2329 2294 2296
f 2297 2242 2243
f 2330 2242 2297
f 2241 2302 2296
f 2301 2302 2241
f 2330 2247 2242
f 2248 2330 2333
f 2247 2330 2248
f 2299 2333 2298
f 2248 2333 2299
f 2250 2298 2335
f 2299 2298 2250
f 2300 2335 2336
f 2250 2335 2300
f 2302 2301 2300
f 2336 2302 2300
f 2303 2266 2305
f 2312 2303 2305
f 2304 2312 2305
f 2312 2256 2306
f 2304 2256 2312
f 2307 2306 2256
f 2308 2306 2307
f 2308 2307 2309
f 2268 2308 2309
f 2303 2310 2266
f 2303 2312 2313
f 2310 2303 2313
f 2312 2306 2311
f 2313 2312 2311
f 2306 2308 2273
f 2311 2306 2273
f 2273 2308 2268
f 2315 2291 2314
f 2318 2315 2314
f 2285 2318 2314
f 2319 2318 2285
f 2286 2319 2285
f 2316 2319 2286
f 2289 2316 2286
f 2320 2316 2289
f 2317 2320 2289
f 2292 2320 2317
f 2293 2291 2315
f 2337 2293 2315
f 2315 2339 2337
f 2315 2318 2339
f 2319 2339 2318
f 2320 2341 2316
f 2320 2321 2341
f 2321 2320 2292
f 2323 2321 2292
f 2293 2324 2325
f 2322 2324 2293
f 2337 2322 2293
f 2326 2323 2327
f 2321 2323 2326
f 2341 2321 2326
f 2324 2297 2325
f 2324 2344 2297
f 2326 2329 2328
f 2326 2327 2329
f 2296 2328 2329
f 2344 2330 2297
f 2347 2330 2344
f 2331 2328 2296
f 2302 2331 2296
f 2330 2332 2333
f 2347 2332 2330
f 2298 2332 2334
f 2333 2332 2298
f 2335 2334 2348
f 2298 2334 2335
f 2348 2336 2335
f 2331 2336 2348
f 2336 2331 2302
f 2343 2337 2339
f 2338 2343 2339
f 2339 2349 2338
f 2319 2349 2339
f 2316 2349 2319
f 2340 2349 2316
f 2341 2340 2316
f 2342 2324 2322
f 2343 2322 2337
f 2343 2342 2322
f 2343 2356 2342
f 2353 2340 2341
f 2353 2341 2326
f 2358 2353 2326
f 2344 2324 2346
f 2324 2356 2346
f 2324 2342 2356
f 2326 2328 2358
f 2346 2347 2344
f 2347 2345 2332
f 2347 2346 2345
f 2331 2361 2328
f 2332 2363 2334
f 2345 2363 2332
f 2348 2363 2364
f 2334 2363 2348
f 2361 2331 2348
f 2364 2361 2348
f 2351 2343 2338
f 2366 2351 2338
f 2349 2366 2338
f 2340 2366 2349
f 2356 2343 2351
f 2350 2356 2351
f 2351 2366 2350
f 2352 2366 2340
f 2353 2352 2340
f 2354 2352 2353
f 2355 2354 2353
f 2358 2355 2353
f 2350 2346 2356
f 2359 2346 2350
f 2354 2355 2368
f 2357 2358 2328
f 2355 2358 2357
f 2368 2355 2357
f 2359 2345 2346
f 2359 2360 2345
f 2359 2367 2360
f 2360 2362 2364
f 2360 2367 2362
f 2361 2357 2328
f 2362 2357 2361
f 2364 2362 2361
f 2360 2363 2345
f 2363 2360 2364
f 2365 2350 2366
f 2352 2365 2366
f 2354 2365 2352
f 2365 2359 2350
f 2367 2359 2365
f 2365 2362 2367
f 2368 2362 2365
f 2354 2368 2365
f 2357 2362 2368
f 2378 2372 2374
f 2374 2375 2378
f 2376 2384 2380
f 2381 2380 2384
f 2386 2371 2369
f 2389 2386 2369
f 2370 2389 2369
f 2373 2389 2370
f 2374 2371 2390
f 2369 2371 2374
f 2372 2369 2374
f 2370 2378 2379
f 2370 2372 2378
f 2370 2369 2372
f 2391 2373 2370
f 2379 2391 2370
f 2383 2374 2390
f 2375 2374 2383
f 2377 2375 2383
f 2376 2380 2379
f 2377 2376 2379
f 2375 2377 2379
f 2378 2375 2379
f 2379 2394 2391
f 2379 2380 2394
f 2380 2392 2394
f 2380 2381 2392
f 2383 2382 2377
f 2384 2382 2399
f 2377 2382 2384
f 2376 2377 2384
f 2400 2384 2399
f 2381 2384 2400
f 2392 2381 2400
f 2405 2409 2385
f 2405 2386 2387
f 2371 2386 2405
f 2385 2371 2405
f 2386 2406 2387
f 2389 2406 2386
f 2389 2388 2406
f 2373 2388 2389
f 2409 2411 2385
f 2390 2411 2413
f 2390 2385 2411
f 2390 2371 2385
f 2391 2388 2373
f 2391 2396 2388
f 2395 2388 2396
f 2390 2397 2383
f 2413 2397 2390
f 2391 2394 2396
f 2395 2392 2393
f 2395 2394 2392
f 2395 2396 2394
f 2398 2382 2383
f 2397 2398 2383
f 2399 2398 2417
f 2382 2398 2399
f 2400 2417 2418
f 2399 2417 2400
f 2400 2418 2401
f 2419 2400 2401
f 2419 2392 2400
f 2393 2392 2419
f 2401 2421 2419
f 2422 2403 2404
f 2423 2422 2404
f 2407 2423 2404
f 2426 2423 2407
f 2410 2409 2405
f 2403 2402 2410
f 2405 2403 2410
f 2405 2404 2403
f 2387 2404 2405
f 2406 2404 2387
f 2406 2407 2404
f 2388 2407 2406
f 2388 2426 2407
f 2408 2426 2388
f 2410 2411 2409
f 2430 2410 2402
f 2430 2411 2410
f 2430 2413 2411
f 2408 2388 2395
f 2414 2408 2395
f 2413 2412 2397
f 2430 2412 2413
f 2395 2420 2414
f 2395 2393 2420
f 2433 2414 2420
f 2459 2397 2412
f 2398 2397 2459
f 2438 2398 2459
f 2398 2415 2417
f 2398 2438 2415
f 2418 2416 2434
f 2418 2415 2416
f 2418 2417 2415
f 2434 2401 2418
f 2434 2435 2401
f 2419 2420 2393
f 2419 2442 2420
f 2442 2433 2420
f 2438 2439 2415
f 2439 2416 2415
f 2435 2421 2401
f 2443 2421 2435
f 2419 2421 2443
f 2442 2419 2443
f 2424 2403 2422
f 2446 2424 2422
f 2422 2445 2446
f 2423 2445 2422
f 2423 2425 2445
f 2426 2425 2423
f 2424 2402 2403
f 2429 2402 2424
f 2449 2429 2424
f 2426 2427 2425
f 2426 2408 2427
f 2428 2427 2408
f 2430 2402 2429
f 2431 2429 2449
f 2431 2430 2429
f 2408 2414 2428
f 2453 2428 2414
f 2430 2458 2412
f 2432 2458 2430
f 2430 2431 2432
f 2453 2433 2455
f 2414 2433 2453
f 2458 2459 2412
f 2434 2416 2436
f 2435 2434 2436
f 2433 2437 2455
f 2442 2437 2433
f 2438 2462 2439
f 2460 2462 2438
f 2459 2460 2438
f 2440 2439 2462
f 2416 2439 2440
f 2436 2416 2440
f 2435 2440 2463
f 2436 2440 2435
f 2443 2463 2441
f 2435 2463 2443
f 2437 2442 2443
f 2441 2437 2443
f 2444 2424 2446
f 2468 2444 2446
f 2446 2469 2468
f 2445 2469 2446
f 2445 2471 2469
f 2425 2471 2445
f 2425 2470 2471
f 2427 2470 2425
f 2472 2449 2424
f 2444 2472 2424
f 2472 2448 2449
f 2472 2447 2448
f 2448 2447 2451
f 2427 2474 2470
f 2427 2428 2474
f 2476 2474 2428
f 2449 2450 2431
f 2478 2450 2449
f 2448 2478 2449
f 2448 2451 2478
f 2428 2452 2476
f 2428 2453 2452
f 2454 2458 2432
f 2482 2454 2432
f 2450 2432 2431
f 2450 2482 2432
f 2455 2452 2453
f 2455 2456 2452
f 2456 2484 2452
f 2457 2459 2458
f 2454 2457 2458
f 2457 2460 2459
f 2457 2486 2460
f 2437 2456 2455
f 2437 2489 2456
f 2489 2484 2456
f 2461 2462 2460
f 2486 2461 2460
f 2440 2461 2464
f 2462 2461 2440
f 2440 2464 2463
f 2441 2463 2488
f 2489 2437 2441
f 2464 2488 2463
f 2465 2499 2466
f 2495 2465 2466
f 2498 2444 2468
f 2468 2467 2498
f 2469 2467 2468
f 2469 2499 2467
f 2469 2466 2499
f 2469 2471 2466
f 2470 2466 2471
f 2470 2495 2466
f 2470 2496 2495
f 2474 2496 2470
f 2500 2496 2474
f 2475 2500 2474
f 2502 2472 2444
f 2498 2502 2444
f 2447 2502 2473
f 2472 2502 2447
f 2473 2451 2447
f 2473 2505 2451
f 2475 2474 2476
f 2480 2500 2475
f 2476 2480 2475
f 2477 2450 2478
f 2506 2477 2478
f 2505 2478 2451
f 2505 2506 2478
f 2476 2479 2480
f 2476 2452 2479
f 2508 2480 2479
f 2481 2454 2482
f 2477 2482 2450
f 2477 2481 2482
f 2484 2479 2452
f 2509 2508 2479
f 2484 2509 2479
f 2481 2457 2454
f 2483 2457 2481
f 2483 2486 2457
f 2484 2490 2485
f 2484 2489 2490
f 2485 2509 2484
f 2487 2461 2486
f 2483 2487 2486
f 2464 2487 2511
f 2461 2487 2464
f 2511 2514 2464
f 2441 2488 2491
f 2489 2491 2512
f 2489 2441 2491
f 2512 2490 2489
f 2516 2488 2464
f 2514 2516 2464
f 2491 2488 2516
f 2497 2465 2492
f 2499 2465 2497
f 2465 2493 2492
f 2495 2493 2465
f 2494 2493 2495
f 2496 2494 2495
f 2523 2494 2496
f 2498 2497 2503
f 2467 2497 2498
f 2467 2499 2497
f 2500 2523 2496
f 2500 2501 2523
f 2530 2501 2500
f 2503 2502 2498
f 2502 2527 2473
f 2503 2527 2502
f 2527 2505 2473
f 2527 2504 2505
f 2480 2530 2500
f 2480 2531 2530
f 2533 2477 2506
f 2507 2533 2506
f 2504 2506 2505
f 2504 2507 2506
f 2531 2508 2535
f 2480 2508 2531
f 2477 2539 2481
f 2533 2539 2477
f 2508 2534 2535
f 2509 2534 2508
f 2539 2483 2481
f 2483 2539 2510
f 2546 2485 2490
f 2546 2542 2485
f 2534 2509 2485
f 2542 2534 2485
f 2487 2543 2511
f 2510 2543 2487
f 2483 2510 2487
f 2543 2514 2511
f 2543 2544 2514
f 2513 2512 2491
f 2513 2546 2512
f 2546 2490 2512
f 2515 2516 2514
f 2544 2515 2514
f 2491 2515 2549
f 2516 2515 2491
f 2549 2513 2491
f 2518 2497 2492
f 2517 2497 2518
f 2492 2519 2518
f 2493 2519 2492
f 2493 2521 2519
f 2494 2521 2493
f 2494 2520 2521
f 2523 2520 2494
f 2522 2520 2523
f 2525 2522 2523
f 2556 2522 2525
f 2497 2524 2503
f 2558 2524 2497
f 2497 2517 2558
f 2501 2525 2523
f 2556 2530 2526
f 2556 2501 2530
f 2556 2525 2501
f 2526 2562 2556
f 2528 2527 2503
f 2524 2528 2503
f 2528 2504 2527
f 2528 2529 2504
f 2531 2526 2530
f 2564 2562 2526
f 2531 2564 2526
f 2568 2533 2507
f 2565 2568 2507
f 2529 2507 2504
f 2529 2565 2507
f 2535 2536 2531
f 2572 2564 2531
f 2536 2572 2531
f 2533 2532 2539
f 2568 2532 2533
f 2571 2541 2574
f 2541 2571 2535
f 2534 2541 2535
f 2576 2535 2571
f 2536 2535 2576
f 2538 2536 2576
f 2537 2572 2536
f 2538 2537 2536
f 2532 2580 2539
f 2580 2510 2539
f 2540 2542 2546
f 2540 2541 2542
f 2540 2574 2541
f 2542 2541 2534
f 2576 2577 2538
f 2577 2537 2538
f 2545 2543 2510
f 2580 2545 2510
f 2545 2544 2543
f 2545 2547 2544
f 2548 2546 2513
f 2548 2587 2546
f 2587 2540 2546
f 2583 2515 2544
f 2547 2583 2544
f 2549 2583 2585
f 2515 2583 2549
f 2548 2513 2549
f 2585 2548 2549
f 2596 2555 2550
f 2598 2596 2550
f 2521 2598 2550
f 2551 2598 2521
f 2520 2551 2521
f 2599 2551 2520
f 2553 2599 2520
f 2552 2599 2553
f 2554 2552 2553
f 2602 2552 2554
f 2604 2517 2518
f 2606 2604 2518
f 2518 2555 2606
f 2518 2550 2555
f 2518 2519 2550
f 2521 2550 2519
f 2522 2553 2520
f 2556 2553 2522
f 2556 2554 2553
f 2554 2557 2602
f 2554 2556 2557
f 2556 2560 2557
f 2561 2557 2560
f 2559 2524 2558
f 2604 2558 2517
f 2604 2559 2558
f 2604 2608 2559
f 2562 2560 2556
f 2610 2561 2560
f 2562 2610 2560
f 2559 2528 2524
f 2563 2559 2608
f 2563 2528 2559
f 2563 2529 2528
f 2564 2567 2562
f 2615 2610 2562
f 2567 2615 2562
f 2617 2568 2565
f 2563 2565 2529
f 2563 2617 2565
f 2572 2567 2564
f 2572 2566 2567
f 2618 2615 2567
f 2566 2618 2567
f 2617 2532 2568
f 2619 2532 2617
f 2571 2574 2569
f 2569 2578 2570
f 2571 2569 2570
f 2576 2571 2570
f 2579 2576 2570
f 2570 2573 2579
f 2579 2573 2537
f 2573 2566 2537
f 2537 2566 2572
f 2573 2618 2566
f 2619 2580 2532
f 2540 2569 2574
f 2540 2575 2569
f 2540 2581 2575
f 2577 2576 2579
f 2569 2575 2578
f 2577 2579 2537
f 2624 2545 2580
f 2624 2547 2545
f 2624 2582 2547
f 2540 2587 2581
f 2582 2583 2547
f 2585 2582 2584
f 2583 2582 2585
f 2586 2585 2584
f 2548 2585 2586
f 2587 2548 2586
f 2628 2632 2593
f 2588 2628 2593
f 2595 2628 2588
f 2635 2634 2590
f 2589 2635 2590
f 2591 2589 2590
f 2637 2589 2591
f 2592 2637 2591
f 2593 2592 2594
f 2637 2592 2593
f 2632 2637 2593
f 2588 2594 2600
f 2593 2594 2588
f 2595 2600 2601
f 2588 2600 2595
f 2639 2638 2595
f 2601 2639 2595
f 2642 2555 2596
f 2597 2642 2596
f 2596 2634 2597
f 2596 2590 2634
f 2596 2598 2590
f 2551 2590 2598
f 2551 2591 2590
f 2599 2591 2551
f 2599 2592 2591
f 2552 2592 2599
f 2552 2594 2592
f 2600 2552 2602
f 2600 2594 2552
f 2601 2602 2603
f 2600 2602 2601
f 2643 2639 2601
f 2603 2643 2601
f 2605 2604 2606
f 2645 2605 2606
f 2642 2606 2555
f 2642 2645 2606
f 2603 2561 2607
f 2603 2557 2561
f 2603 2602 2557
f 2611 2643 2603
f 2607 2611 2603
f 2605 2608 2604
f 2609 2608 2605
f 2608 2609 2652
f 2610 2607 2561
f 2610 2614 2607
f 2612 2611 2607
f 2614 2612 2607
f 2608 2613 2563
f 2652 2613 2608
f 2615 2614 2610
f 2615 2616 2614
f 2655 2612 2614
f 2616 2655 2614
f 2613 2617 2563
f 2613 2658 2617
f 2618 2616 2615
f 2618 2656 2616
f 2618 2622 2656
f 2656 2655 2616
f 2658 2619 2617
f 2658 2663 2619
f 2620 2570 2578
f 2620 2621 2570
f 2573 2621 2661
f 2570 2621 2573
f 2622 2618 2573
f 2661 2622 2573
f 2663 2580 2619
f 2625 2580 2663
f 2575 2581 2623
f 2578 2665 2620
f 2623 2665 2578
f 2575 2623 2578
f 2625 2624 2580
f 2582 2624 2626
f 2624 2625 2626
f 2587 2623 2581
f 2587 2666 2623
f 2587 2586 2666
f 2666 2665 2623
f 2582 2669 2584
f 2626 2669 2582
f 2586 2669 2668
f 2584 2669 2586
f 2627 2675 2674
f 2677 2675 2627
f 2681 2680 2630
f 2674 2630 2631
f 2681 2630 2674
f 2627 2631 2628
f 2674 2631 2627
f 2677 2628 2595
f 2627 2628 2677
f 2629 2677 2595
f 2682 2677 2629
f 2683 2682 2629
f 2680 2685 2636
f 2630 2636 2632
f 2680 2636 2630
f 2630 2632 2631
f 2628 2631 2632
f 2629 2638 2633
f 2629 2595 2638
f 2640 2629 2633
f 2683 2629 2640
f 2686 2683 2640
f 2688 2634 2635
f 2685 2688 2635
f 2635 2636 2685
f 2635 2589 2636
f 2637 2636 2589
f 2637 2632 2636
f 2639 2633 2638
f 2640 2639 2641
f 2633 2639 2640
f 2689 2686 2640
f 2641 2689 2640
f 2646 2642 2597
f 2691 2646 2597
f 2688 2597 2634
f 2688 2691 2597
f 2641 2643 2644
f 2639 2643 2641
f 2648 2689 2641
f 2644 2648 2641
f 2650 2605 2645
f 2646 2645 2642
f 2646 2650 2645
f 2646 2649 2650
f 2611 2647 2643
f 2647 2644 2643
f 2693 2644 2647
f 2693 2648 2644
f 2650 2609 2605
f 2651 2650 2649
f 2651 2609 2650
f 2651 2652 2609
f 2612 2647 2611
f 2612 2653 2647
f 2696 2693 2647
f 2653 2696 2647
f 2699 2613 2652
f 2651 2699 2652
f 2655 2653 2612
f 2655 2701 2653
f 2655 2654 2701
f 2701 2696 2653
f 2699 2658 2613
f 2699 2659 2658
f 2703 2656 2622
f 2703 2657 2656
f 2654 2655 2656
f 2657 2654 2656
f 2660 2658 2659
f 2660 2663 2658
f 2621 2620 2662
f 2661 2710 2703
f 2661 2662 2710
f 2661 2621 2662
f 2703 2622 2661
f 2706 2625 2663
f 2660 2706 2663
f 2706 2705 2625
f 2665 2662 2620
f 2665 2709 2662
f 2665 2664 2709
f 2709 2710 2662
f 2713 2626 2625
f 2705 2713 2625
f 2713 2712 2626
f 2665 2714 2664
f 2666 2714 2665
f 2712 2669 2626
f 2669 2667 2668
f 2712 2667 2669
f 2714 2668 2667
f 2586 2668 2714
f 2666 2586 2714
f 2670 2679 2671
f 2670 2674 2672
f 2671 2674 2670
f 2674 2673 2672
f 2675 2673 2674
f 2675 2717 2673
f 2677 2717 2675
f 2676 2717 2677
f 2679 2684 2678
f 2678 2680 2679
f 2680 2671 2679
f 2680 2681 2671
f 2681 2674 2671
f 2676 2677 2682
f 2676 2682 2683
f 2719 2676 2683
f 2685 2684 2687
f 2685 2678 2684
f 2685 2680 2678
f 2719 2683 2686
f 2723 2719 2686
f 2688 2687 2722
f 2685 2687 2688
f 2686 2692 2723
f 2686 2689 2692
f 2690 2723 2692
f 2724 2646 2691
f 2722 2724 2691
f 2722 2691 2688
f 2648 2692 2689
f 2648 2694 2692
f 2730 2690 2692
f 2694 2730 2692
f 2646 2727 2649
f 2724 2727 2646
f 2695 2648 2693
f 2695 2694 2648
f 2698 2730 2694
f 2695 2698 2694
f 2649 2733 2651
f 2727 2733 2649
f 2696 2697 2693
f 2697 2695 2693
f 2732 2695 2697
f 2737 2732 2697
f 2732 2698 2695
f 2702 2699 2651
f 2733 2702 2651
f 2734 2701 2654
f 2734 2700 2701
f 2736 2701 2700
f 2696 2701 2736
f 2697 2696 2736
f 2736 2737 2697
f 2699 2743 2659
f 2702 2743 2699
f 2740 2657 2703
f 2740 2742 2657
f 2734 2654 2657
f 2742 2734 2657
f 2659 2747 2660
f 2743 2747 2659
f 2703 2710 2704
f 2703 2749 2740
f 2704 2749 2703
f 2747 2706 2660
f 2747 2705 2706
f 2747 2748 2705
f 2704 2708 2707
f 2704 2710 2708
f 2710 2664 2708
f 2710 2709 2664
f 2707 2749 2704
f 2748 2713 2705
f 2713 2711 2712
f 2748 2711 2713
f 2711 2667 2712
f 2711 2752 2667
f 2667 2754 2714
f 2667 2752 2754
f 2754 2755 2714
f 2755 2664 2714
f 2755 2708 2664
f 2757 2718 2679
f 2757 2670 2715
f 2679 2670 2757
f 2670 2759 2715
f 2672 2759 2670
f 2672 2716 2759
f 2673 2716 2672
f 2673 2765 2716
f 2717 2765 2673
f 2765 2717 2676
f 2684 2718 2761
f 2679 2718 2684
f 2720 2765 2676
f 2720 2676 2719
f 2769 2720 2719
f 2761 2771 2687
f 2761 2687 2684
f 2770 2769 2719
f 2770 2719 2723
f 2773 2770 2723
f 2687 2721 2722
f 2771 2721 2687
f 2773 2723 2690
f 2776 2773 2690
f 2728 2724 2722
f 2725 2728 2722
f 2721 2725 2722
f 2690 2726 2776
f 2730 2726 2690
f 2724 2779 2727
f 2728 2779 2724
f 2730 2729 2726
f 2698 2729 2730
f 2727 2780 2733
f 2779 2780 2727
f 2738 2732 2737
f 2738 2731 2732
f 2729 2698 2732
f 2731 2729 2732
f 2783 2702 2733
f 2780 2783 2733
f 2784 2700 2734
f 2784 2735 2700
f 2736 2735 2786
f 2700 2735 2736
f 2738 2737 2736
f 2786 2738 2736
f 2783 2743 2702
f 2739 2743 2783
f 2788 2739 2783
f 2742 2740 2745
f 2734 2741 2784
f 2745 2741 2734
f 2742 2745 2734
f 2747 2743 2739
f 2744 2747 2739
f 2749 2745 2740
f 2749 2793 2745
f 2749 2750 2793
f 2793 2741 2745
f 2747 2746 2748
f 2744 2746 2747
f 2746 2751 2748
f 2756 2707 2708
f 2756 2796 2707
f 2750 2749 2707
f 2796 2750 2707
f 2751 2711 2748
f 2752 2751 2798
f 2711 2751 2752
f 2754 2798 2753
f 2752 2798 2754
f 2755 2753 2800
f 2754 2753 2755
f 2756 2708 2755
f 2800 2756 2755
f 2763 2718 2757
f 2757 2758 2763
f 2715 2758 2757
f 2715 2760 2758
f 2759 2760 2715
f 2759 2803 2760
f 2716 2803 2759
f 2765 2803 2716
f 2766 2803 2765
f 2718 2762 2761
f 2763 2762 2718
f 2803 2766 2764
f 2764 2766 2768
f 2766 2720 2768
f 2766 2765 2720
f 2769 2768 2720
f 2767 2771 2761
f 2762 2767 2761
f 2768 2770 2772
f 2768 2769 2770
f 2773 2772 2770
f 2771 2774 2721
f 2767 2774 2771
f 2772 2776 2809
f 2772 2773 2776
f 2774 2725 2721
f 2774 2810 2725
f 2775 2809 2776
f 2775 2807 2809
f 2726 2775 2776
f 2728 2777 2779
f 2725 2777 2728
f 2725 2810 2777
f 2782 2807 2775
f 2782 2778 2807
f 2782 2775 2726
f 2729 2782 2726
f 2779 2812 2780
f 2777 2812 2779
f 2781 2731 2738
f 2781 2782 2731
f 2781 2778 2782
f 2731 2782 2729
f 2812 2783 2780
f 2812 2788 2783
f 2812 2814 2788
f 2735 2784 2790
f 2786 2785 2787
f 2786 2790 2785
f 2786 2735 2790
f 2781 2738 2786
f 2787 2781 2786
f 2792 2788 2814
f 2792 2739 2788
f 2741 2790 2784
f 2741 2789 2790
f 2741 2791 2789
f 2789 2785 2790
f 2792 2744 2739
f 2820 2744 2792
f 2793 2750 2824
f 2741 2824 2791
f 2793 2824 2741
f 2820 2746 2744
f 2751 2746 2794
f 2746 2820 2794
f 2795 2796 2756
f 2795 2822 2796
f 2823 2796 2822
f 2750 2796 2823
f 2824 2750 2823
f 2751 2797 2798
f 2794 2797 2751
f 2753 2797 2828
f 2798 2797 2753
f 2800 2828 2799
f 2753 2828 2800
f 2795 2756 2800
f 2799 2795 2800
f 2801 2763 2758
f 2832 2763 2801
f 2758 2802 2801
f 2760 2802 2758
f 2803 2802 2760
f 2871 2802 2803
f 2763 2837 2762
f 2833 2837 2763
f 2763 2832 2833
f 2871 2803 2835
f 2804 2803 2764
f 2804 2835 2803
f 2804 2764 2768
f 2840 2767 2762
f 2805 2840 2762
f 2837 2805 2762
f 2806 2804 2768
f 2806 2768 2772
f 2767 2841 2774
f 2840 2841 2767
f 2806 2808 2845
f 2806 2772 2808
f 2809 2808 2772
f 2774 2847 2810
f 2841 2847 2774
f 2807 2845 2808
f 2807 2850 2845
f 2807 2808 2809
f 2847 2811 2777
f 2847 2777 2810
f 2849 2850 2807
f 2778 2849 2807
f 2777 2851 2812
f 2811 2851 2777
f 2856 2778 2781
f 2849 2778 2856
f 2812 2816 2814
f 2851 2816 2812
f 2817 2787 2785
f 2817 2813 2787
f 2856 2781 2787
f 2813 2856 2787
f 2816 2792 2814
f 2815 2792 2816
f 2789 2791 2819
f 2785 2818 2817
f 2819 2818 2785
f 2789 2819 2785
f 2820 2815 2859
f 2820 2792 2815
f 2824 2819 2791
f 2824 2861 2819
f 2824 2825 2861
f 2861 2818 2819
f 2859 2794 2820
f 2794 2821 2797
f 2794 2859 2821
f 2797 2821 2827
f 2864 2822 2795
f 2864 2866 2822
f 2823 2866 2826
f 2822 2866 2823
f 2825 2824 2823
f 2826 2825 2823
f 2797 2827 2828
f 2799 2827 2864
f 2828 2827 2799
f 2864 2795 2799
f 2831 2832 2801
f 2869 2801 2802
f 2831 2801 2869
f 2829 2831 2869
f 2869 2802 2871
f 2830 2837 2833
f 2867 2830 2833
f 2867 2831 2834
f 2867 2832 2831
f 2833 2832 2867
f 2834 2831 2829
f 2871 2835 2870
f 2836 2870 2835
f 2804 2836 2835
f 2872 2840 2805
f 2830 2805 2837
f 2830 2872 2805
f 2836 2838 2870
f 2839 2838 2836
f 2836 2843 2839
f 2806 2843 2836
f 2804 2806 2836
f 2840 2874 2841
f 2872 2874 2840
f 2839 2884 2838
f 2842 2884 2839
f 2843 2842 2839
f 2844 2842 2843
f 2844 2843 2806
f 2845 2844 2806
f 2841 2885 2847
f 2874 2885 2841
f 2842 2890 2884
f 2844 2890 2842
f 2846 2890 2844
f 2846 2844 2845
f 2850 2846 2845
f 2853 2811 2847
f 2885 2853 2847
f 2885 2852 2853
f 2846 2889 2890
f 2846 2848 2889
f 2848 2846 2850
f 2849 2848 2850
f 2851 2811 2853
f 2855 2853 2852
f 2855 2851 2853
f 2848 2854 2895
f 2848 2849 2854
f 2856 2854 2849
f 2857 2851 2855
f 2857 2816 2851
f 2895 2813 2817
f 2895 2854 2813
f 2813 2854 2856
f 2858 2816 2857
f 2858 2815 2816
f 2817 2897 2895
f 2818 2897 2817
f 2858 2859 2815
f 2858 2898 2859
f 2902 2861 2825
f 2902 2860 2861
f 2897 2818 2861
f 2860 2897 2861
f 2862 2821 2859
f 2898 2862 2859
f 2862 2827 2821
f 2862 2863 2827
f 2827 2901 2864
f 2827 2863 2901
f 2865 2864 2901
f 2865 2866 2864
f 2826 2865 2902
f 2866 2865 2826
f 2902 2825 2826
f 2868 2830 2867
f 2834 2868 2867
f 2834 2829 2869
f 2873 2834 2869
f 2873 2869 2871
f 2870 2873 2871
f 2872 2868 2878
f 2830 2868 2872
f 2878 2868 2834
f 2876 2878 2834
f 2876 2834 2873
f 2877 2876 2873
f 2877 2873 2870
f 2838 2877 2870
f 2875 2874 2872
f 2878 2875 2872
f 2876 2880 2878
f 2880 2877 2882
f 2876 2877 2880
f 2882 2877 2838
f 2884 2882 2838
f 2885 2874 2875
f 2875 2886 2885
f 2875 2879 2886
f 2875 2878 2879
f 2880 2879 2878
f 2880 2881 2879
f 2882 2881 2880
f 2906 2881 2882
f 2882 2883 2906
f 2884 2883 2882
f 2890 2883 2884
f 2885 2887 2852
f 2885 2886 2887
f 2883 2891 2888
f 2883 2889 2891
f 2883 2890 2889
f 2852 2913 2855
f 2887 2913 2852
f 2888 2892 2912
f 2888 2891 2892
f 2891 2848 2892
f 2891 2889 2848
f 2895 2892 2848
f 2913 2857 2855
f 2915 2857 2913
f 2892 2895 2893
f 2912 2892 2893
f 2894 2857 2915
f 2894 2858 2857
f 2895 2926 2893
f 2897 2926 2895
f 2898 2858 2918
f 2858 2894 2918
f 2898 2918 2899
f 2925 2902 2896
f 2926 2902 2925
f 2926 2860 2902
f 2926 2897 2860
f 2898 2899 2863
f 2862 2898 2863
f 2863 2900 2901
f 2899 2900 2863
f 2865 2900 2928
f 2901 2900 2865
f 2928 2902 2865
f 2896 2902 2928
f 2903 2886 2879
f 2881 2903 2879
f 2908 2903 2904
f 2886 2903 2908
f 2887 2886 2908
f 2903 2905 2904
f 2881 2905 2903
f 2910 2905 2881
f 2906 2910 2881
f 2931 2910 2906
f 2883 2931 2906
f 2888 2931 2883
f 2913 2887 2908
f 2914 2913 2908
f 2908 2907 2914
f 2908 2909 2907
f 2908 2904 2909
f 2905 2909 2904
f 2905 2929 2909
f 2910 2929 2905
f 2932 2931 2888
f 2932 2888 2912
f 2911 2932 2912
f 2914 2915 2913
f 2916 2914 2907
f 2916 2915 2914
f 2911 2893 2917
f 2911 2912 2893
f 2916 2894 2915
f 2919 2894 2916
f 2942 2919 2916
f 2926 2917 2893
f 2926 2927 2917
f 2919 2918 2894
f 2918 2920 2899
f 2919 2920 2918
f 2920 2921 2899
f 2920 2945 2921
f 2921 2922 2923
f 2921 2945 2922
f 2924 2923 2922
f 2924 2896 2923
f 2924 2925 2896
f 2924 2926 2925
f 2927 2926 2924
f 2921 2900 2899
f 2921 2923 2928
f 2900 2921 2928
f 2928 2923 2896
f 2935 2907 2909
f 2934 2935 2909
f 2929 2934 2909
f 2936 2934 2929
f 2910 2936 2929
f 2930 2936 2910
f 2931 2930 2910
f 2938 2930 2931
f 2932 2938 2931
f 2911 2938 2932
f 2916 2907 2935
f 2933 2916 2935
f 2934 2933 2935
f 2941 2933 2934
f 2934 2936 2941
f 2938 2937 2930
f 2938 2939 2937
f 2939 2938 2911
f 2917 2939 2911
f 2933 2942 2916
f 2940 2933 2941
f 2942 2933 2940
f 2919 2942 2940
f 2940 2941 2947
f 2947 2943 2946
f 2944 2937 2939
f 2944 2943 2937
f 2944 2946 2943
f 2944 2939 2917
f 2927 2944 2917
f 2940 2920 2919
f 2940 2947 2945
f 2920 2940 2945
f 2947 2946 2922
f 2945 2947 2922
f 2946 2944 2924
f 2922 2946 2924
f 2924 2944 2927
f 2937 2941 2936
f 2930 2937 2936
f 2941 2937 2943
f 2947 2941 2943
# 5882 faces, 0 coords texture

# End of File
