# Supplementary material for: Computational modelling of muscle fibre operating ranges in the hindlimb of a small ground bird (Eudromia elegans), with implications for modelling locomotion in extinct species
Source: PLoS Comput Biol. 2021 Apr 1;17(4):e1008843. doi: 10.1371/journal.pcbi.1008843 (PMC8016346; doi:10.1371/journal.pcbi.1008843)
Supplement: S1 Model File — (ZIP) [file pcbi.1008843.s006.zip › geometry/R_Digit_III.obj]

####
#
# OBJ File Generated by Meshlab
#
####
# Object R_Digit_III.obj
#
# Vertices: 2776
# Faces: 5536
#
####
v 0.023467 0.000335 -0.000165
v 0.023277 0.000454 0.002082
v 0.023466 0.000166 0.002061
v 0.023327 0.000325 0.002234
v 0.023441 0.000279 0.001849
v 0.023243 0.000557 0.000118
v 0.023548 0.000100 0.001531
v 0.023428 0.000280 0.001651
v 0.023318 0.000329 0.000839
v 0.023457 0.000186 0.001004
v 0.023508 0.000274 0.000129
v 0.023250 0.000559 -0.000156
v 0.023620 -0.000148 0.002009
v 0.023701 -0.000249 0.001766
v 0.023637 -0.000074 0.001704
v 0.023377 0.000309 0.000607
v 0.023662 0.000078 -0.000109
v 0.023430 0.000363 -0.000378
v 0.023522 0.000144 -0.000388
v 0.023598 -0.000341 0.002178
v 0.023731 -0.000254 0.000948
v 0.023612 -0.000021 0.000877
v 0.023612 0.000039 0.000494
v 0.023808 -0.000478 0.000792
v 0.023734 -0.000175 0.000442
v 0.023741 -0.000077 0.000092
v 0.023546 -0.000093 -0.000469
v 0.023825 -0.000532 0.000536
v 0.023790 -0.000261 0.000056
v 0.023739 -0.000151 -0.000225
v 0.023677 -0.000339 -0.000300
v 0.023099 0.000604 0.002141
v 0.023039 0.000487 0.002373
v 0.023185 0.000405 0.002356
v 0.023239 0.000518 0.001788
v 0.023099 0.000477 0.001259
v 0.023100 0.000467 0.000918
v 0.022842 0.000532 0.001024
v 0.022901 0.000577 0.000731
v 0.023134 0.000506 0.000622
v 0.022948 0.000745 0.000182
v 0.023012 0.000666 -0.000231
v 0.023302 0.000348 0.001244
v 0.023025 0.000570 -0.000499
v 0.023336 -0.000109 0.002404
v 0.023431 0.000018 0.002291
v 0.023262 0.000335 -0.000551
v 0.023626 -0.000599 0.002113
v 0.023767 -0.000419 0.001372
v 0.023745 -0.000470 0.001874
v 0.023054 0.000052 -0.000585
v 0.023310 0.000144 -0.000548
v 0.023768 -0.000625 0.001826
v 0.023790 -0.000599 0.000170
v 0.023769 -0.000907 0.000900
v 0.023815 -0.000705 0.000737
v 0.023811 -0.000717 0.001064
v 0.023805 -0.000719 0.000481
v 0.023631 -0.000755 -0.000139
v 0.023758 -0.000542 -0.000084
v 0.022806 0.000669 0.002022
v 0.022945 0.000661 0.001782
v 0.022806 0.000440 0.002418
v 0.022826 0.000567 0.001297
v 0.022631 0.000787 -0.000178
v 0.022706 0.000664 0.000565
v 0.022505 0.000603 -0.000514
v 0.022740 0.000681 -0.000417
v 0.023139 0.000203 0.002455
v 0.022919 0.000510 -0.000596
v 0.022929 0.000389 -0.000631
v 0.023318 -0.000461 0.002399
v 0.023502 -0.000433 0.002304
v 0.023498 -0.000756 0.002182
v 0.023732 -0.000796 0.001848
v 0.023395 -0.000202 -0.000505
v 0.023644 -0.000926 0.001809
v 0.023343 -0.000587 -0.000362
v 0.023755 -0.000885 0.001235
v 0.023646 -0.001094 0.001000
v 0.023698 -0.001015 0.000675
v 0.023674 -0.000900 0.000101
v 0.023485 -0.000957 -0.000057
v 0.023640 -0.001134 0.000366
v 0.023736 -0.000928 0.000362
v 0.022772 0.000606 0.002249
v 0.022607 0.000673 0.001838
v 0.022158 0.000559 0.001734
v 0.022622 0.000640 0.001578
v 0.022482 0.000709 0.000339
v 0.022607 0.000760 0.000221
v 0.022459 0.000736 -0.000332
v 0.022423 0.000520 0.001273
v 0.022616 0.000586 0.000740
v 0.022028 0.000443 -0.000509
v 0.023071 -0.000091 0.002494
v 0.022550 0.000457 -0.000589
v 0.022718 0.000338 -0.000608
v 0.023185 -0.000389 -0.000468
v 0.023597 -0.001109 0.001388
v 0.023389 -0.001222 0.001587
v 0.023475 -0.001260 0.000813
v 0.023549 -0.000660 -0.000269
v 0.023487 -0.001262 0.000381
v 0.023520 -0.001130 0.000151
v 0.022489 0.000631 0.002037
v 0.021969 0.000657 -0.000141
v 0.022488 0.000515 0.000984
v 0.022229 0.000551 0.000586
v 0.022204 0.000754 -0.000119
v 0.022242 0.000684 -0.000390
v 0.022814 0.000237 0.002470
v 0.022887 -0.000192 0.002492
v 0.022557 0.000169 -0.000557
v 0.022913 -0.000176 -0.000499
v 0.023330 -0.000809 0.002246
v 0.022912 -0.000462 -0.000428
v 0.022949 -0.000711 -0.000348
v 0.022617 -0.000611 -0.000379
v 0.023522 -0.000981 0.001927
v 0.023457 -0.001256 0.001321
v 0.023172 -0.000903 -0.000214
v 0.023309 -0.001140 0.000027
v 0.022233 0.000471 0.002221
v 0.022452 0.000347 0.002358
v 0.021962 0.000644 -0.000274
v 0.022231 0.000473 0.001281
v 0.021717 0.000397 0.001081
v 0.022261 0.000505 0.000789
v 0.022168 0.000460 0.001030
v 0.021989 0.000546 0.000316
v 0.021805 0.000523 0.000062
v 0.022607 -0.000462 0.002442
v 0.022981 -0.000506 0.002457
v 0.022529 -0.000209 -0.000435
v 0.023080 -0.000642 0.002401
v 0.022813 -0.000833 0.002344
v 0.022829 -0.001037 0.002228
v 0.023009 -0.001158 0.002050
v 0.023240 -0.001122 0.001977
v 0.023165 -0.001340 0.001619
v 0.023180 -0.001398 0.001108
v 0.023067 -0.001437 0.000627
v 0.023223 -0.001373 0.000372
v 0.023026 -0.001171 -0.000027
v 0.023336 -0.001370 0.000562
v 0.023310 -0.001292 0.000217
v 0.021605 0.000372 0.002081
v 0.021802 0.000469 0.002015
v 0.021972 0.000526 0.001824
v 0.022041 0.000051 0.002399
v 0.021621 0.000404 0.000599
v 0.021751 0.000458 0.000382
v 0.021541 0.000393 0.000076
v 0.022333 0.000003 0.002424
v 0.021886 0.000498 -0.000422
v 0.021676 0.000256 -0.000428
v 0.022569 -0.000736 0.002376
v 0.022150 -0.000006 -0.000514
v 0.022112 -0.000497 -0.000442
v 0.022668 -0.001231 0.002048
v 0.022937 -0.001292 0.001867
v 0.022495 -0.001058 -0.000191
v 0.022587 -0.000813 -0.000325
v 0.022889 -0.001423 0.001590
v 0.022873 -0.001473 0.001385
v 0.022918 -0.001072 -0.000179
v 0.023233 -0.001363 0.001410
v 0.022739 -0.001428 0.000441
v 0.021647 0.000307 0.002195
v 0.021273 0.000389 0.001185
v 0.021854 0.000193 0.002330
v 0.021653 0.000426 0.001407
v 0.021272 0.000366 0.000671
v 0.021430 0.000369 0.000382
v 0.021394 0.000268 -0.000112
v 0.021653 0.000453 -0.000170
v 0.022186 -0.000239 0.002420
v 0.021588 0.000364 -0.000277
v 0.021424 0.000111 -0.000325
v 0.021901 0.000142 -0.000519
v 0.022100 -0.000588 0.002383
v 0.021781 -0.000228 -0.000501
v 0.022365 -0.001224 0.002089
v 0.022185 -0.000770 -0.000371
v 0.022543 -0.001379 0.001878
v 0.022400 -0.001411 0.000262
v 0.022267 -0.001537 0.000662
v 0.022838 -0.001340 0.000204
v 0.022649 -0.001274 0.000045
v 0.020975 0.000276 0.001879
v 0.021261 0.000335 0.001875
v 0.021264 0.000381 0.001670
v 0.021414 0.000407 0.001526
v 0.021019 0.000389 0.001376
v 0.021486 0.000053 0.002289
v 0.021280 0.000304 0.000165
v 0.021487 -0.000157 0.002346
v 0.021591 -0.000332 0.002364
v 0.021335 -0.000222 -0.000393
v 0.021556 -0.000116 -0.000465
v 0.021702 -0.000519 -0.000444
v 0.022413 -0.001045 0.002230
v 0.021712 -0.000976 -0.000280
v 0.022293 -0.001494 0.001693
v 0.022351 -0.001568 0.001205
v 0.022693 -0.001487 0.000751
v 0.021984 -0.001443 0.000218
v 0.022057 -0.001301 -0.000006
v 0.021328 0.000227 0.002100
v 0.020678 0.000322 0.000441
v 0.020969 0.000318 0.000404
v 0.021119 0.000097 -0.000112
v 0.021195 -0.000132 -0.000312
v 0.021007 -0.000194 -0.000252
v 0.021878 -0.000844 0.002307
v 0.021454 -0.000807 -0.000292
v 0.022093 -0.000928 0.002279
v 0.022031 -0.001197 0.002096
v 0.022187 -0.001364 0.001934
v 0.022106 -0.001562 0.001494
v 0.022047 -0.001608 0.000982
v 0.021926 -0.001184 -0.000158
v 0.021981 -0.001002 -0.000275
v 0.021963 -0.001546 0.000518
v 0.020849 0.000365 0.001577
v 0.020664 0.000416 0.001189
v 0.020885 0.000391 0.000944
v 0.020712 0.000221 0.001898
v 0.020708 0.000318 0.001727
v 0.020748 0.000372 0.000683
v 0.020353 0.000351 0.000455
v 0.020908 -0.000051 0.002156
v 0.021017 0.000099 0.002100
v 0.020691 0.000038 0.002059
v 0.020873 0.000236 0.000185
v 0.020755 0.000134 0.000032
v 0.021061 -0.000433 0.002260
v 0.020781 -0.000057 -0.000134
v 0.021404 -0.000603 0.002301
v 0.021580 -0.001113 0.002138
v 0.021414 -0.000440 -0.000398
v 0.021080 -0.000717 -0.000249
v 0.021651 -0.001554 0.001550
v 0.021911 -0.001435 0.001803
v 0.021559 -0.001426 0.001802
v 0.021641 -0.001292 0.000014
v 0.021478 -0.001115 -0.000121
v 0.021894 -0.001619 0.001265
v 0.021321 -0.001605 0.000638
v 0.019985 0.000512 0.001124
v 0.020338 0.000455 0.001025
v 0.020364 0.000315 0.001742
v 0.020357 0.000438 0.001337
v 0.021065 -0.000174 0.002237
v 0.020569 -0.000215 0.002152
v 0.020469 0.000206 0.000162
v 0.020775 -0.000317 -0.000223
v 0.021189 -0.000902 0.002185
v 0.020992 -0.000451 -0.000282
v 0.021660 -0.001288 0.001996
v 0.021013 -0.001121 -0.000018
v 0.021395 -0.001623 0.001341
v 0.021322 -0.001526 0.001601
v 0.021268 -0.001529 0.000454
v 0.021699 -0.001414 0.000183
v 0.021524 -0.001660 0.001075
v 0.019795 0.000462 0.001583
v 0.020039 0.000467 0.001413
v 0.020253 0.000393 0.001581
v 0.019636 0.000596 0.000870
v 0.020153 0.000464 0.000788
v 0.020068 0.000435 0.000557
v 0.020387 -0.000039 0.002068
v 0.019889 0.000102 0.002015
v 0.020222 0.000180 0.001916
v 0.020097 0.000330 0.000297
v 0.020350 0.000097 0.000020
v 0.019923 0.000255 0.000110
v 0.020377 -0.000125 -0.000135
v 0.020012 0.000005 -0.000099
v 0.020879 -0.000773 0.002186
v 0.020263 -0.000358 -0.000195
v 0.021196 -0.001140 0.002053
v 0.020733 -0.000627 -0.000207
v 0.021249 -0.001369 0.001839
v 0.021029 -0.000913 -0.000157
v 0.020655 -0.000963 -0.000078
v 0.021102 -0.001359 0.000206
v 0.021119 -0.001661 0.001121
v 0.021638 -0.001639 0.000808
v 0.019411 0.000601 0.001494
v 0.019703 0.000572 0.001240
v 0.019295 0.000706 0.000652
v 0.019822 0.000358 0.001778
v 0.019689 0.000536 0.000586
v 0.019755 0.000447 0.000344
v 0.019641 0.000352 0.000078
v 0.020105 -0.000319 0.002144
v 0.020046 -0.000107 0.002094
v 0.020011 -0.000224 -0.000190
v 0.020588 -0.000647 0.002179
v 0.020448 -0.000991 0.002054
v 0.020816 -0.001070 0.002048
v 0.020975 -0.001491 0.001633
v 0.020827 -0.001314 0.001854
v 0.020949 -0.001604 0.001397
v 0.020751 -0.001232 0.000100
v 0.019495 0.000484 0.001719
v 0.018977 0.000784 0.001444
v 0.019340 0.000688 0.001176
v 0.019140 0.000780 0.000963
v 0.018936 0.000872 0.000757
v 0.018957 0.000843 0.000432
v 0.019284 0.000655 0.000347
v 0.019403 0.000527 0.000148
v 0.019672 0.000264 0.001934
v 0.019627 0.000150 -0.000135
v 0.019421 0.000384 -0.000065
v 0.020437 -0.000480 0.002175
v 0.019632 -0.000185 -0.000288
v 0.020210 -0.000713 0.002137
v 0.019963 -0.000448 -0.000222
v 0.020376 -0.001266 0.001876
v 0.020327 -0.000798 -0.000142
v 0.020263 -0.000963 -0.000072
v 0.020282 -0.000573 -0.000192
v 0.020535 -0.001518 0.001596
v 0.020811 -0.001528 0.000460
v 0.020619 -0.001677 0.001131
v 0.020698 -0.001627 0.000654
v 0.018830 0.000891 0.001238
v 0.018530 0.001066 0.000587
v 0.018638 0.000846 0.001722
v 0.019101 0.000624 0.001726
v 0.018823 0.000876 0.000124
v 0.018639 0.000925 -0.000212
v 0.018639 0.000786 -0.000457
v 0.019039 0.000675 -0.000052
v 0.018925 0.000502 -0.000426
v 0.019430 -0.000137 0.002150
v 0.019031 0.000562 -0.000255
v 0.019250 0.000174 -0.000370
v 0.019450 -0.000124 -0.000330
v 0.019799 -0.000589 0.002135
v 0.019713 -0.000348 0.002150
v 0.019024 0.000106 -0.000546
v 0.019533 -0.000415 -0.000320
v 0.020130 -0.001169 0.001934
v 0.020009 -0.000949 0.002049
v 0.019933 -0.000769 -0.000164
v 0.020169 -0.001456 0.001668
v 0.020381 -0.001156 0.000048
v 0.020278 -0.001670 0.001218
v 0.020390 -0.001592 0.001449
v 0.020786 -0.001673 0.000881
v 0.020489 -0.001379 0.000249
v 0.018283 0.001073 0.001644
v 0.017989 0.001283 0.001478
v 0.018328 0.001129 0.001290
v 0.018594 0.000958 0.001476
v 0.018534 0.001058 0.000950
v 0.017914 0.001329 -0.000506
v 0.018324 0.001157 -0.000230
v 0.018513 0.001072 0.000245
v 0.018274 0.001075 -0.000526
v 0.018576 0.000391 0.002165
v 0.018975 0.000354 0.002063
v 0.018552 0.000756 0.001928
v 0.019126 0.000478 0.001913
v 0.018450 0.000819 -0.000656
v 0.019431 0.000092 0.002085
v 0.018813 -0.000212 0.002222
v 0.018841 0.000342 -0.000600
v 0.019460 -0.000398 0.002164
v 0.018750 0.000061 -0.000704
v 0.019727 -0.000853 0.002066
v 0.019320 -0.000840 -0.000237
v 0.019871 -0.001539 0.001521
v 0.019804 -0.001114 -0.000009
v 0.019871 -0.001329 0.000156
v 0.020219 -0.001704 0.001006
v 0.020181 -0.001685 0.000773
v 0.020232 -0.001589 0.000523
v 0.017823 0.001406 0.001202
v 0.018095 0.001278 0.000414
v 0.017971 0.001356 -0.000116
v 0.017585 0.001463 -0.000500
v 0.017969 0.001162 -0.000803
v 0.017851 0.000983 -0.001037
v 0.018646 0.000580 0.002040
v 0.018497 0.000100 0.002252
v 0.018083 0.000655 -0.001092
v 0.018132 0.000954 -0.000845
v 0.018415 0.000611 -0.000858
v 0.018233 0.000462 -0.001084
v 0.018856 0.000061 0.002191
v 0.019031 -0.000358 0.002199
v 0.018379 0.000228 -0.001004
v 0.018594 0.000277 -0.000819
v 0.018929 -0.000139 -0.000578
v 0.019139 -0.000570 0.002151
v 0.019397 -0.000733 0.002096
v 0.019359 -0.000567 -0.000332
v 0.019202 -0.000244 -0.000438
v 0.019628 -0.001133 0.001916
v 0.019316 -0.001042 -0.000129
v 0.019460 -0.001596 0.000403
v 0.020070 -0.001499 0.000357
v 0.017081 0.001638 0.001773
v 0.017514 0.001496 0.001647
v 0.017279 0.001609 0.001512
v 0.017448 0.001573 0.001130
v 0.017938 0.001252 0.001709
v 0.017399 0.001557 0.000568
v 0.017740 0.001438 0.000640
v 0.017622 0.001476 0.000236
v 0.018033 0.001133 0.001837
v 0.017749 0.001448 -0.000303
v 0.017621 0.001372 -0.000755
v 0.017303 0.001508 -0.000519
v 0.018028 0.000999 0.002012
v 0.018149 0.000799 0.002112
v 0.017402 0.001329 -0.000861
v 0.017694 0.001224 -0.000940
v 0.018034 0.000609 0.002266
v 0.018486 0.000033 -0.000892
v 0.018653 -0.000271 -0.000694
v 0.018908 -0.000525 -0.000477
v 0.018620 -0.000776 -0.000464
v 0.019692 -0.001366 0.001727
v 0.018848 -0.001489 0.001572
v 0.019475 -0.001651 0.001312
v 0.019901 -0.001664 0.001248
v 0.019726 -0.001679 0.000601
v 0.019288 -0.001485 0.000233
v 0.017187 0.001679 0.001109
v 0.017253 0.001627 0.000898
v 0.017150 0.001448 0.002032
v 0.017548 0.001336 0.001967
v 0.016939 0.001605 0.000239
v 0.017290 0.001564 0.000026
v 0.017258 0.001244 0.002215
v 0.017451 0.001235 0.002146
v 0.017442 0.001536 -0.000276
v 0.017599 0.000667 0.002391
v 0.017237 0.000883 -0.001154
v 0.017780 0.000421 0.002401
v 0.018145 0.000353 0.002306
v 0.017686 0.000840 -0.001232
v 0.018138 -0.000125 0.002296
v 0.017980 0.000401 -0.001259
v 0.017819 0.000632 -0.001259
v 0.018527 -0.000465 0.002184
v 0.018089 0.000179 -0.001224
v 0.018485 -0.000209 0.002248
v 0.019046 -0.000812 0.002058
v 0.019162 -0.001052 0.001940
v 0.018355 -0.000170 -0.000927
v 0.018841 -0.000888 -0.000324
v 0.018503 -0.000532 -0.000657
v 0.018835 -0.001273 0.001771
v 0.019102 -0.001324 0.001747
v 0.019433 -0.001307 0.000082
v 0.018863 -0.001174 -0.000131
v 0.019468 -0.001529 0.001530
v 0.018866 -0.001693 0.000435
v 0.019486 -0.001731 0.001013
v 0.019633 -0.001723 0.000777
v 0.019309 -0.001691 0.000557
v 0.016793 0.001588 0.001821
v 0.016693 0.001663 0.001564
v 0.016935 0.001675 0.001569
v 0.016739 0.001705 0.001029
v 0.016993 0.001644 0.000658
v 0.017258 0.001580 0.000281
v 0.016839 0.001488 -0.000073
v 0.017085 0.001570 -0.000132
v 0.017019 0.001526 -0.000272
v 0.017553 0.000958 0.002287
v 0.017226 0.000924 0.002390
v 0.017198 0.001295 -0.000840
v 0.017020 0.001212 -0.000782
v 0.017416 0.000988 -0.001154
v 0.017545 0.000648 -0.001334
v 0.018076 0.000118 0.002337
v 0.017403 0.000374 -0.001381
v 0.017653 0.000181 -0.001370
v 0.017718 0.000401 -0.001364
v 0.017921 -0.000214 -0.001185
v 0.018286 -0.000760 -0.000626
v 0.018563 -0.001417 0.000006
v 0.019093 -0.001739 0.001074
v 0.016723 0.001368 0.002057
v 0.016918 0.001469 0.002053
v 0.016726 0.001603 0.000471
v 0.016745 0.001547 0.000175
v 0.017026 0.000934 0.002382
v 0.017037 0.001251 0.002235
v 0.016707 0.001254 -0.000133
v 0.016871 0.001379 -0.000375
v 0.016841 0.001176 -0.000510
v 0.017034 0.001449 -0.000566
v 0.017410 0.000460 0.002488
v 0.017184 0.000480 0.002503
v 0.016931 0.000997 -0.000705
v 0.017140 0.000895 -0.001063
v 0.017758 0.000180 0.002423
v 0.017048 0.000813 -0.000949
v 0.017243 0.000495 -0.001228
v 0.018087 -0.000418 0.002228
v 0.017454 0.000144 -0.001351
v 0.017811 0.000080 -0.001329
v 0.017734 -0.000303 -0.001215
v 0.018344 -0.000743 0.002080
v 0.017955 -0.000634 -0.000888
v 0.018466 -0.001090 -0.000310
v 0.018399 -0.001506 0.001559
v 0.018486 -0.001681 0.001351
v 0.018987 -0.001638 0.001349
v 0.018771 -0.001765 0.001090
v 0.019032 -0.001770 0.000810
v 0.018864 -0.001764 0.000614
v 0.016571 0.001489 0.001851
v 0.016537 0.001585 0.001598
v 0.016399 0.001419 0.001264
v 0.016535 0.001605 0.001038
v 0.016396 0.001392 0.000691
v 0.016521 0.001540 0.000600
v 0.016508 0.001473 0.000382
v 0.016857 0.001127 0.002263
v 0.016556 0.001211 0.000148
v 0.016632 0.001410 0.000089
v 0.016987 0.000654 0.002463
v 0.016663 0.001012 -0.000028
v 0.016714 0.000788 -0.000009
v 0.016913 0.000714 -0.000565
v 0.017386 0.000207 0.002490
v 0.016844 0.000346 0.000038
v 0.016949 0.000383 -0.000391
v 0.017370 -0.000244 0.002408
v 0.017065 0.000265 -0.000656
v 0.016980 0.000677 -0.000782
v 0.017093 0.000308 -0.000821
v 0.017643 -0.000089 0.002413
v 0.017169 0.000392 -0.001083
v 0.017897 -0.000226 0.002318
v 0.017753 -0.000525 0.002244
v 0.017216 -0.000162 -0.000971
v 0.017314 0.000031 -0.001215
v 0.017457 -0.000718 0.002213
v 0.017939 -0.000732 0.002119
v 0.017345 -0.000364 -0.001071
v 0.017421 -0.000138 -0.001253
v 0.017593 -0.000203 -0.001279
v 0.018236 -0.001092 0.001893
v 0.017518 -0.000583 -0.001052
v 0.017646 -0.000736 -0.000939
v 0.017624 -0.001050 -0.000679
v 0.018378 -0.001312 0.001735
v 0.018204 -0.001373 -0.000169
v 0.018278 -0.001818 0.000512
v 0.018430 -0.001671 0.000271
v 0.018520 -0.001830 0.000871
v 0.016437 0.001418 0.001701
v 0.016473 0.001248 0.001958
v 0.016401 0.001178 0.001632
v 0.016395 0.001268 0.000517
v 0.016508 0.001345 0.000228
v 0.016468 0.000930 0.001922
v 0.016572 0.001162 0.002111
v 0.016349 0.001170 0.000919
v 0.016776 0.000819 0.002343
v 0.016822 0.000591 0.002444
v 0.016571 0.000921 0.002157
v 0.016396 0.000906 0.001131
v 0.016387 0.000975 0.000799
v 0.016487 0.001059 0.000354
v 0.017001 0.000132 0.002414
v 0.016752 0.000460 0.000192
v 0.017096 0.000285 0.002497
v 0.017205 -0.000019 0.002440
v 0.016968 0.000131 -0.000308
v 0.017061 -0.000067 -0.000601
v 0.017034 -0.000385 -0.000553
v 0.017138 -0.000179 -0.000784
v 0.017229 -0.000482 -0.000885
v 0.017656 -0.001210 0.001875
v 0.017992 -0.001404 0.001671
v 0.017898 -0.001590 0.001481
v 0.017940 -0.001704 0.001322
v 0.018001 -0.001643 0.000061
v 0.018354 -0.001801 0.001093
v 0.016685 0.000540 0.002278
v 0.016449 0.000824 0.001521
v 0.016403 0.001047 0.000588
v 0.016482 0.000576 0.001169
v 0.016465 0.000676 0.000887
v 0.016834 0.000340 0.002372
v 0.016931 -0.000110 0.002219
v 0.016642 0.000451 0.002064
v 0.016706 0.000052 0.001193
v 0.016669 0.000307 0.000580
v 0.016757 0.000238 0.002175
v 0.016743 0.000106 0.001773
v 0.016820 -0.000106 0.001860
v 0.016992 -0.000183 0.002261
v 0.016905 -0.000416 0.001987
v 0.016771 -0.000117 0.001455
v 0.016766 -0.000237 0.001107
v 0.016707 0.000064 0.000886
v 0.016767 -0.000227 0.000699
v 0.016760 0.000095 0.000442
v 0.016811 -0.000132 0.000301
v 0.017138 -0.000588 0.002277
v 0.017361 -0.000488 0.002335
v 0.016840 -0.000336 0.000102
v 0.016924 -0.000174 -0.000167
v 0.017067 -0.000717 -0.000668
v 0.017736 -0.000919 0.002052
v 0.017315 -0.000702 -0.000893
v 0.017429 -0.000903 -0.000822
v 0.017729 -0.001514 -0.000212
v 0.017900 -0.001206 -0.000442
v 0.018005 -0.001874 0.000885
v 0.017961 -0.001830 0.000358
v 0.018147 -0.001870 0.000671
v 0.017016 -0.000516 0.002200
v 0.016854 -0.000721 0.001761
v 0.016818 -0.000427 0.001522
v 0.016811 -0.000757 0.001519
v 0.016931 -0.000801 0.002001
v 0.017012 -0.000882 0.002081
v 0.016769 -0.000596 0.000954
v 0.016784 -0.000445 0.000428
v 0.017187 -0.000835 0.002166
v 0.016720 -0.000773 0.000428
v 0.016858 -0.000570 -0.000195
v 0.017358 -0.001015 0.002053
v 0.016937 -0.000673 -0.000461
v 0.017087 -0.000934 -0.000685
v 0.017097 -0.001115 -0.000645
v 0.017266 -0.001206 -0.000627
v 0.017973 -0.001793 0.001150
v 0.017510 -0.001622 0.001482
v 0.017333 -0.001654 -0.000237
v 0.017490 -0.001946 0.000772
v 0.017539 -0.001876 0.000313
v 0.017559 -0.001771 0.000076
v 0.016926 -0.001108 0.001877
v 0.016731 -0.001056 0.001346
v 0.016829 -0.000987 0.001709
v 0.016730 -0.000884 0.001016
v 0.016783 -0.000649 0.000085
v 0.017082 -0.001162 0.001951
v 0.016988 -0.001407 0.001717
v 0.017306 -0.001377 0.001797
v 0.016658 -0.001108 -0.000192
v 0.017048 -0.001579 0.001550
v 0.016871 -0.001087 -0.000511
v 0.016870 -0.001379 -0.000478
v 0.016680 -0.001478 -0.000367
v 0.017112 -0.001584 -0.000375
v 0.017461 -0.001904 0.000983
v 0.017327 -0.001949 0.000544
v 0.017276 -0.001861 0.000092
v 0.016783 -0.001192 0.001614
v 0.016820 -0.001347 0.001648
v 0.016640 -0.001456 0.001309
v 0.016526 -0.001394 0.000940
v 0.016609 -0.001126 0.000803
v 0.016482 -0.001354 0.000467
v 0.016605 -0.001078 0.000470
v 0.016564 -0.001222 0.000084
v 0.016711 -0.001136 -0.000357
v 0.017107 -0.001748 0.001305
v 0.016906 -0.001872 0.001037
v 0.017019 -0.001467 -0.000475
v 0.017008 -0.001962 0.000734
v 0.016818 -0.001796 -0.000087
v 0.016959 -0.001727 -0.000229
v 0.016540 -0.001596 0.001086
v 0.016437 -0.001536 0.000734
v 0.016482 -0.001491 0.000120
v 0.016811 -0.001538 0.001502
v 0.016608 -0.001371 -0.000230
v 0.016654 -0.001865 0.000879
v 0.016783 -0.001923 0.000770
v 0.016757 -0.001617 -0.000292
v 0.016580 -0.001597 -0.000128
v 0.016777 -0.001951 0.000422
v 0.016970 -0.001965 0.000361
v 0.016906 -0.001919 0.000174
v 0.016640 -0.001774 0.000002
v 0.016540 -0.001736 0.000865
v 0.016799 -0.001722 0.001312
v 0.016614 -0.001698 0.001186
v 0.016419 -0.001563 0.000294
v 0.016457 -0.001645 0.000521
v 0.016525 -0.001702 0.000184
v 0.016620 -0.001847 0.000530
v 0.028849 0.000059 0.002247
v 0.028925 0.000005 0.001946
v 0.028780 0.000034 0.000457
v 0.029130 -0.000266 0.001808
v 0.029023 -0.000197 0.000586
v 0.029044 -0.000330 0.000364
v 0.029207 -0.000454 0.000746
v 0.029248 -0.000627 0.000491
v 0.028821 0.000028 0.002412
v 0.028715 0.000128 0.002433
v 0.028670 0.000140 0.001836
v 0.028730 -0.000106 0.002556
v 0.029032 -0.000053 0.001724
v 0.028889 0.000051 0.001712
v 0.028491 0.000215 0.000373
v 0.029014 -0.000204 0.002263
v 0.029054 -0.000135 0.001502
v 0.028681 0.000068 0.001355
v 0.028923 -0.000066 0.001203
v 0.028705 0.000087 0.000752
v 0.028667 0.000071 0.001001
v 0.028945 -0.000105 0.000839
v 0.028638 0.000188 0.000211
v 0.029118 -0.000441 0.002362
v 0.029148 -0.000323 0.001161
v 0.028790 -0.000081 0.000180
v 0.029275 -0.000621 0.001323
v 0.029194 -0.000383 0.001494
v 0.028955 -0.000367 0.000151
v 0.029252 -0.000899 0.001543
v 0.029203 -0.000533 0.001991
v 0.029351 -0.000754 0.001043
v 0.028891 -0.000753 0.000229
v 0.029414 -0.000902 0.000686
v 0.029326 -0.000627 0.000932
v 0.029132 -0.000665 0.000325
v 0.029375 -0.001118 0.000820
v 0.029279 -0.001128 0.000599
v 0.029227 -0.000895 0.000404
v 0.029446 -0.001059 0.000554
v 0.029325 -0.000839 0.000473
v 0.028312 0.000249 0.002187
v 0.028366 0.000220 0.001918
v 0.028636 0.000173 0.002138
v 0.028178 0.000260 0.000491
v 0.028288 0.000235 0.000271
v 0.028434 0.000125 0.001147
v 0.028488 0.000181 0.000686
v 0.029062 -0.000548 0.002452
v 0.028929 -0.000339 0.002522
v 0.028547 0.000072 0.000113
v 0.028634 -0.000114 0.000068
v 0.028840 -0.000373 0.000113
v 0.029192 -0.000773 0.002058
v 0.029348 -0.000880 0.001125
v 0.029276 -0.001079 0.001227
v 0.029214 -0.001285 0.000780
v 0.029566 -0.001183 0.000588
v 0.028382 0.000215 0.002370
v 0.028423 0.000068 0.002562
v 0.028502 -0.000106 0.002650
v 0.028413 0.000130 0.001394
v 0.028104 0.000172 0.001136
v 0.028308 0.000181 0.000876
v 0.028251 0.000128 0.000131
v 0.028655 -0.000314 0.002649
v 0.028333 -0.000006 0.000057
v 0.028854 -0.000561 0.002569
v 0.028988 -0.000795 0.002394
v 0.028654 -0.000455 0.000116
v 0.028876 -0.001141 0.002140
v 0.029089 -0.001079 0.002000
v 0.029131 -0.001098 0.001827
v 0.029016 -0.000939 0.000379
v 0.028674 -0.000874 0.000263
v 0.029012 -0.001349 0.001331
v 0.029150 -0.001189 0.001511
v 0.029192 -0.001271 0.001016
v 0.028122 0.000177 0.002505
v 0.027982 -0.000135 0.002662
v 0.027566 0.000239 0.001612
v 0.028049 0.000260 0.001988
v 0.028042 0.000187 0.001458
v 0.027456 0.000218 0.001065
v 0.027634 0.000216 0.000860
v 0.027935 0.000227 0.000748
v 0.027561 0.000217 0.000592
v 0.028005 0.000201 0.000265
v 0.027756 0.000215 0.000347
v 0.028186 -0.000044 0.002650
v 0.027910 0.000003 0.000091
v 0.028418 -0.000372 0.002674
v 0.028837 -0.000966 0.002366
v 0.028758 -0.000813 0.002508
v 0.028413 -0.000612 0.000149
v 0.028806 -0.001351 0.001767
v 0.028685 -0.001343 0.001948
v 0.028987 -0.001245 0.001883
v 0.029011 -0.001358 0.000880
v 0.028866 -0.001301 0.000673
v 0.027874 0.000120 0.002506
v 0.027941 0.000254 0.002292
v 0.027510 0.000170 0.002270
v 0.027736 0.000253 0.002065
v 0.027618 0.000102 0.000181
v 0.027924 -0.000207 0.000036
v 0.028040 -0.000343 0.000049
v 0.028617 -0.000671 0.002592
v 0.028509 -0.000926 0.002489
v 0.028009 -0.000827 0.000126
v 0.028650 -0.001091 0.002352
v 0.028494 -0.001296 0.002091
v 0.028494 -0.001117 0.000354
v 0.028517 -0.001421 0.001663
v 0.028780 -0.001411 0.001428
v 0.028559 -0.001246 0.000498
v 0.028573 -0.001440 0.001128
v 0.027251 0.000253 0.001886
v 0.027535 0.000011 0.002478
v 0.026977 0.000275 0.001113
v 0.027453 0.000155 0.000330
v 0.027988 -0.000476 0.002634
v 0.028030 -0.000774 0.002558
v 0.028288 -0.001161 0.002340
v 0.028236 -0.001422 0.001844
v 0.028175 -0.001073 0.000244
v 0.027205 0.000105 0.002282
v 0.026846 0.000297 0.001682
v 0.027152 0.000221 0.000788
v 0.027297 -0.000088 0.002477
v 0.026906 0.000131 0.000408
v 0.027690 -0.000128 0.002587
v 0.027344 0.000021 0.000139
v 0.027068 -0.000099 0.000079
v 0.027489 -0.000100 0.000052
v 0.027036 -0.000521 0.000009
v 0.027472 -0.000383 0.000006
v 0.027981 -0.000988 0.002464
v 0.027687 -0.001019 0.000130
v 0.027845 -0.001237 0.002275
v 0.028088 -0.001484 0.001580
v 0.028002 -0.001518 0.001199
v 0.027997 -0.001248 0.000311
v 0.028417 -0.001390 0.000688
v 0.028223 -0.001468 0.000889
v 0.028126 -0.001383 0.000495
v 0.027827 -0.001388 0.000464
v 0.026893 0.000151 0.002136
v 0.026544 0.000242 0.001982
v 0.026955 0.000228 0.001979
v 0.026527 0.000318 0.001787
v 0.026969 0.000290 0.001470
v 0.026499 0.000370 0.001488
v 0.026914 0.000020 0.002290
v 0.026866 0.000197 0.000605
v 0.026573 0.000099 0.000371
v 0.026857 0.000026 0.000246
v 0.026774 -0.000161 0.000120
v 0.027072 -0.000288 0.000010
v 0.027562 -0.000468 0.002599
v 0.027507 -0.000898 0.002506
v 0.027489 -0.000667 0.000021
v 0.027185 -0.000792 0.000052
v 0.028226 -0.001290 0.002203
v 0.027724 -0.001416 0.002011
v 0.027895 -0.001467 0.001849
v 0.027596 -0.001120 0.000173
v 0.027815 -0.001532 0.000891
v 0.027651 -0.001289 0.000312
v 0.027905 -0.001490 0.000710
v 0.026134 0.000441 0.001597
v 0.026495 0.000370 0.001180
v 0.026578 -0.000076 0.002323
v 0.026157 0.000443 0.001041
v 0.026641 0.000299 0.000904
v 0.026495 0.000258 0.000647
v 0.026950 -0.000233 0.002431
v 0.027236 -0.000366 0.002533
v 0.027149 -0.000636 0.002508
v 0.026483 -0.000156 0.000157
v 0.027507 -0.000723 0.002566
v 0.027394 -0.001106 0.002388
v 0.026673 -0.000665 0.000089
v 0.027622 -0.001351 0.002170
v 0.027304 -0.001174 0.000224
v 0.027198 -0.000958 0.000113
v 0.027363 -0.001590 0.001348
v 0.027309 -0.001544 0.000842
v 0.027470 -0.001455 0.000576
v 0.025762 0.000548 0.001631
v 0.025778 0.000579 0.001382
v 0.026132 0.000468 0.001294
v 0.026497 0.000146 0.002136
v 0.026193 0.000081 0.002217
v 0.026021 0.000301 0.002020
v 0.026073 0.000391 0.001813
v 0.025840 0.000444 0.000562
v 0.026186 0.000281 0.000495
v 0.026204 0.000379 0.000785
v 0.026299 0.000161 0.000363
v 0.026770 -0.000565 0.002434
v 0.026217 0.000007 0.000198
v 0.026347 -0.000393 0.000080
v 0.026618 -0.000398 0.000082
v 0.026989 -0.001142 0.002290
v 0.027130 -0.000895 0.002446
v 0.027301 -0.001257 0.002245
v 0.027008 -0.001303 0.000389
v 0.027449 -0.001509 0.001755
v 0.027336 -0.001589 0.001123
v 0.025777 0.000578 0.001105
v 0.025588 0.000385 0.002114
v 0.025719 0.000485 0.001867
v 0.025810 0.000524 0.000796
v 0.025809 0.000346 0.000296
v 0.025568 0.000508 0.000314
v 0.025811 0.000130 0.002243
v 0.025694 0.000245 0.000054
v 0.026502 -0.000236 0.002382
v 0.026036 0.000163 0.000234
v 0.026636 -0.000384 0.002414
v 0.026135 -0.000227 0.000060
v 0.026700 -0.000840 0.002379
v 0.026403 -0.000640 0.000095
v 0.026527 -0.000878 0.000165
v 0.027054 -0.001365 0.002072
v 0.026722 -0.001133 0.000275
v 0.027116 -0.001494 0.001830
v 0.026981 -0.001568 0.001598
v 0.026585 -0.001300 0.000435
v 0.026963 -0.001453 0.000624
v 0.025364 0.000728 0.000899
v 0.025163 0.000748 0.000293
v 0.025443 0.000652 0.000604
v 0.025348 0.000517 -0.000003
v 0.024917 0.000788 -0.000079
v 0.025601 -0.000097 0.002385
v 0.025964 -0.000137 0.002343
v 0.026277 -0.000623 0.002379
v 0.026317 -0.000387 0.002404
v 0.025747 0.000065 -0.000027
v 0.025746 -0.000161 -0.000103
v 0.025436 0.000162 -0.000230
v 0.025643 -0.000640 -0.000067
v 0.026067 -0.000510 0.000032
v 0.025961 -0.000916 0.000151
v 0.026054 -0.000756 0.000093
v 0.026715 -0.001325 0.002079
v 0.026393 -0.001076 0.000266
v 0.026509 -0.001510 0.000713
v 0.024616 0.001040 0.001860
v 0.024604 0.001089 0.001403
v 0.025361 0.000599 0.001976
v 0.025283 0.000546 0.002141
v 0.025403 0.000666 0.001743
v 0.024849 0.000860 0.002013
v 0.024860 0.000940 0.001696
v 0.025333 0.000758 0.001173
v 0.025394 0.000721 0.001481
v 0.024541 0.001044 0.000387
v 0.024824 0.000926 0.000308
v 0.025013 0.000603 -0.000227
v 0.024805 0.000895 0.000068
v 0.025448 0.000196 0.002323
v 0.025287 0.000370 -0.000225
v 0.025171 0.000100 -0.000498
v 0.025951 -0.000442 0.002378
v 0.025246 -0.000248 -0.000435
v 0.025909 -0.000711 0.002332
v 0.025483 -0.000156 -0.000279
v 0.025671 -0.000433 -0.000122
v 0.026069 -0.001162 0.002129
v 0.026183 -0.000862 0.002302
v 0.026501 -0.001255 0.002134
v 0.026604 -0.001097 0.002260
v 0.026740 -0.001470 0.001867
v 0.026562 -0.001554 0.001656
v 0.026649 -0.001617 0.001352
v 0.026657 -0.001571 0.000872
v 0.024524 0.000989 0.002101
v 0.024334 0.001135 0.001949
v 0.024417 0.001156 0.001321
v 0.024662 0.000728 0.002368
v 0.024755 0.000795 0.002234
v 0.024736 0.001007 0.000865
v 0.024215 0.001080 0.000197
v 0.024300 0.001031 -0.000011
v 0.024408 0.000934 -0.000156
v 0.025167 0.000477 0.002282
v 0.024445 0.000572 -0.000543
v 0.024659 0.000658 -0.000392
v 0.024876 0.000418 -0.000528
v 0.025524 -0.000334 0.002418
v 0.024598 0.000228 -0.000709
v 0.024903 0.000265 -0.000649
v 0.024964 -0.000090 -0.000673
v 0.025630 -0.000574 0.002375
v 0.025134 -0.000076 -0.000552
v 0.025404 -0.000501 -0.000233
v 0.025991 -0.001149 0.000298
v 0.025893 -0.001274 0.000387
v 0.025540 -0.000901 0.000047
v 0.025788 -0.001391 0.001904
v 0.026160 -0.001381 0.001942
v 0.026303 -0.001617 0.001443
v 0.026513 -0.001620 0.001048
v 0.026161 -0.001442 0.000574
v 0.025784 -0.001436 0.000531
v 0.025900 -0.001574 0.000749
v 0.024092 0.001207 0.001903
v 0.024081 0.001256 0.001610
v 0.024200 0.000867 0.002368
v 0.024300 0.001191 0.001689
v 0.024191 0.001191 0.001053
v 0.024299 0.001031 0.002193
v 0.024246 0.001116 0.000340
v 0.024498 0.000337 0.002600
v 0.024769 0.000270 0.002551
v 0.024477 0.000641 0.002492
v 0.024958 0.000351 0.002456
v 0.024069 0.000882 -0.000201
v 0.024622 0.000077 0.002617
v 0.025163 -0.000015 0.002481
v 0.025305 -0.000499 0.002422
v 0.025177 -0.000253 0.002485
v 0.024728 -0.000027 -0.000733
v 0.025730 -0.000892 0.002261
v 0.025027 -0.000310 -0.000543
v 0.024753 -0.000267 -0.000630
v 0.025289 -0.000756 -0.000136
v 0.025421 -0.001321 0.000344
v 0.025675 -0.001241 0.002047
v 0.025494 -0.001103 0.000184
v 0.026176 -0.001517 0.001732
v 0.026143 -0.001653 0.001191
v 0.023847 0.001196 0.001946
v 0.023795 0.001063 0.002136
v 0.023885 0.001264 0.001657
v 0.023888 0.001253 0.001231
v 0.024033 0.001109 0.002160
v 0.023656 0.001212 0.001204
v 0.023944 0.001193 0.000857
v 0.023876 0.001117 0.000379
v 0.023768 0.000953 0.000153
v 0.024013 0.000989 0.000006
v 0.024310 0.000567 0.002535
v 0.024304 0.000239 0.002630
v 0.024359 0.000514 -0.000570
v 0.024162 0.000646 -0.000404
v 0.023950 0.000652 -0.000234
v 0.024479 0.000174 -0.000688
v 0.024974 -0.000321 0.002520
v 0.025269 -0.000772 0.002332
v 0.024712 -0.000525 -0.000462
v 0.024881 -0.000435 -0.000522
v 0.025603 -0.001088 0.002154
v 0.025879 -0.001631 0.001479
v 0.025500 -0.001550 0.000622
v 0.023597 0.001102 0.001944
v 0.023671 0.001224 0.001660
v 0.023941 0.000902 0.002345
v 0.023612 0.001049 0.000462
v 0.023723 0.001137 0.000650
v 0.023976 0.000713 0.002433
v 0.023908 0.000460 0.002430
v 0.024187 0.000254 0.002612
v 0.023836 0.000834 -0.000042
v 0.023879 0.000374 -0.000114
v 0.024267 0.000257 -0.000562
v 0.024604 -0.000208 0.002592
v 0.024072 0.000231 -0.000356
v 0.024116 -0.000299 -0.000096
v 0.024241 -0.000093 -0.000425
v 0.024402 -0.000136 -0.000578
v 0.024723 -0.000735 0.002425
v 0.024330 -0.000642 -0.000177
v 0.024301 -0.000366 -0.000302
v 0.025200 -0.001059 0.002181
v 0.024565 -0.000782 -0.000239
v 0.024496 -0.000504 -0.000389
v 0.024548 -0.000254 -0.000602
v 0.025141 -0.001266 0.002037
v 0.024858 -0.000748 -0.000296
v 0.024726 -0.001239 0.000072
v 0.025459 -0.001595 0.001621
v 0.024936 -0.001554 0.001777
v 0.025370 -0.001484 0.001809
v 0.025544 -0.001700 0.001290
v 0.025740 -0.001677 0.001023
v 0.025468 -0.001669 0.000848
v 0.023653 0.000915 0.002187
v 0.023462 0.000864 0.002008
v 0.023496 0.001160 0.001441
v 0.023362 0.000916 0.001035
v 0.023498 0.001080 0.000934
v 0.023575 0.000910 0.000331
v 0.023800 0.000340 0.002314
v 0.023601 0.000355 0.001929
v 0.023658 0.000740 0.000138
v 0.023612 0.000506 0.000274
v 0.023972 0.000212 0.002473
v 0.023667 0.000191 0.001713
v 0.023694 0.000161 0.000736
v 0.023461 0.000520 0.000725
v 0.023732 0.000593 0.000004
v 0.023987 -0.000007 0.002412
v 0.024196 -0.000171 0.002523
v 0.023755 0.000011 0.001397
v 0.023775 0.000135 0.000350
v 0.023813 -0.000030 0.000586
v 0.023834 0.000180 0.000103
v 0.023960 0.000103 -0.000117
v 0.024212 -0.000461 0.002381
v 0.024381 -0.000260 0.002562
v 0.023901 -0.000233 0.000447
v 0.023994 -0.000338 0.000170
v 0.024382 -0.000623 0.002436
v 0.024625 -0.000535 0.002515
v 0.024848 -0.001005 0.002261
v 0.025223 -0.001749 0.001107
v 0.024943 -0.001692 0.000679
v 0.024982 -0.001280 0.000174
v 0.024996 -0.001525 0.000437
v 0.024959 -0.001764 0.000893
v 0.023598 0.000727 0.002197
v 0.023339 0.000758 0.001851
v 0.023446 0.001037 0.001792
v 0.023383 0.001040 0.001426
v 0.023332 0.000612 0.001741
v 0.023627 0.000481 0.002127
v 0.023330 0.000626 0.001470
v 0.023306 0.000825 0.001530
v 0.023388 0.000867 0.000640
v 0.023416 0.000741 0.000528
v 0.023468 0.000424 0.001651
v 0.023355 0.000703 0.000964
v 0.023394 0.000513 0.001308
v 0.023644 0.000178 0.001291
v 0.023483 0.000558 0.000504
v 0.023854 0.000103 0.002264
v 0.024022 -0.000309 0.002190
v 0.023818 -0.000006 0.001907
v 0.023933 -0.000316 0.001843
v 0.023848 -0.000183 0.001491
v 0.023906 -0.000423 0.001485
v 0.023804 -0.000096 0.001075
v 0.023999 -0.000536 0.001924
v 0.023882 -0.000338 0.001051
v 0.024258 -0.000780 0.002275
v 0.024129 -0.000642 0.002168
v 0.023899 -0.000574 0.001076
v 0.023849 -0.000794 0.001083
v 0.023937 -0.000513 0.000478
v 0.024000 -0.000704 0.000243
v 0.024112 -0.000619 0.000053
v 0.024450 -0.000899 0.002342
v 0.024079 -0.000915 0.000133
v 0.024260 -0.000836 -0.000037
v 0.024577 -0.001107 0.002232
v 0.024782 -0.001432 0.001922
v 0.024522 -0.001094 -0.000042
v 0.025053 -0.001738 0.001364
v 0.024491 -0.001462 0.000219
v 0.024003 -0.000786 0.001878
v 0.024100 -0.000943 0.002033
v 0.023785 -0.000983 0.001384
v 0.023904 -0.000729 0.001537
v 0.024202 -0.001083 0.002095
v 0.023921 -0.001215 0.001805
v 0.023896 -0.000763 0.000672
v 0.023919 -0.000852 0.000425
v 0.024329 -0.001218 0.002086
v 0.023961 -0.001037 0.000268
v 0.024238 -0.001124 0.000061
v 0.024427 -0.001320 0.000092
v 0.023949 -0.001272 0.000272
v 0.024310 -0.001776 0.001430
v 0.024248 -0.001656 0.001643
v 0.024666 -0.001752 0.001447
v 0.024434 -0.001861 0.000857
v 0.024511 -0.001847 0.001142
v 0.024423 -0.001824 0.000694
v 0.023885 -0.001002 0.001702
v 0.024012 -0.001394 0.001802
v 0.023718 -0.001181 0.000742
v 0.024328 -0.001446 0.001894
v 0.024088 -0.001825 0.000686
v 0.024350 -0.001744 0.000524
v 0.023697 -0.001215 0.001438
v 0.023688 -0.001446 0.001445
v 0.023700 -0.001116 0.001058
v 0.023903 -0.001627 0.001563
v 0.023820 -0.001490 0.001603
v 0.023808 -0.001646 0.001400
v 0.023765 -0.001509 0.000434
v 0.023810 -0.001176 0.000481
v 0.024010 -0.001747 0.001424
v 0.024083 -0.001886 0.001012
v 0.024051 -0.001832 0.001254
v 0.023848 -0.001691 0.000498
v 0.024036 -0.001646 0.000363
v 0.024066 -0.001458 0.000252
v 0.023642 -0.001382 0.001306
v 0.023684 -0.001542 0.001155
v 0.023647 -0.001353 0.000846
v 0.023748 -0.001617 0.000627
v 0.023874 -0.001754 0.001162
v 0.023879 -0.001767 0.000792
v 0.016280 0.000993 0.000144
v 0.016279 0.001109 -0.000158
v 0.016305 0.001072 -0.000506
v 0.016144 0.001203 0.000082
v 0.015829 0.001368 -0.000162
v 0.016072 0.001284 -0.000431
v 0.016073 0.001066 0.000426
v 0.015975 0.001322 -0.000788
v 0.016169 0.001171 -0.000776
v 0.016071 0.001145 -0.001028
v 0.016300 0.000963 -0.000916
v 0.016471 0.000711 0.000089
v 0.016520 0.000811 -0.000468
v 0.016485 0.000822 -0.000230
v 0.016505 0.000775 -0.000854
v 0.016716 0.000455 -0.000787
v 0.016408 0.000656 -0.001153
v 0.016723 0.000270 -0.000311
v 0.016649 0.000501 -0.000257
v 0.016793 0.000237 -0.000797
v 0.016641 0.000441 -0.000997
v 0.016725 0.000090 -0.000943
v 0.016526 0.000320 -0.001181
v 0.015775 0.001066 0.001534
v 0.015943 0.000929 0.001680
v 0.015922 0.000993 0.001339
v 0.015677 0.001364 0.000011
v 0.015531 0.001463 -0.000565
v 0.015846 0.001384 -0.000468
v 0.015921 0.000863 0.001921
v 0.016063 0.000847 0.001107
v 0.015823 0.001203 0.000403
v 0.016007 0.001278 0.000047
v 0.015808 0.001378 -0.000777
v 0.016116 0.000622 0.001987
v 0.016154 0.000701 0.001021
v 0.016005 0.000947 0.000813
v 0.016204 0.000695 0.000767
v 0.016216 0.000852 0.000508
v 0.016062 0.000971 -0.001196
v 0.016355 0.000319 0.001182
v 0.016127 0.000733 0.001642
v 0.016460 0.000171 0.000914
v 0.016465 0.000373 0.000517
v 0.016521 0.000148 0.000632
v 0.016245 0.000660 -0.001262
v 0.016580 0.000245 0.000269
v 0.016631 0.000015 0.000218
v 0.016739 -0.000051 -0.000254
v 0.016791 -0.000022 -0.000583
v 0.016773 -0.000119 -0.000712
v 0.016529 -0.000033 -0.001060
v 0.015277 0.001447 -0.000463
v 0.015399 0.001456 -0.000747
v 0.015831 0.000580 0.002220
v 0.015942 0.000689 0.002100
v 0.015756 0.001075 0.001246
v 0.015814 0.001110 0.000554
v 0.015772 0.001053 0.000788
v 0.015349 0.001256 -0.001169
v 0.015886 0.001269 -0.001103
v 0.015463 0.001363 -0.000993
v 0.015735 0.001045 -0.001321
v 0.016139 0.000407 0.002142
v 0.015570 0.000946 -0.001326
v 0.016299 0.000325 0.002000
v 0.016012 0.000731 -0.001295
v 0.016590 -0.000116 0.002250
v 0.016568 -0.000056 0.002089
v 0.016406 0.000076 0.002157
v 0.016448 0.000116 0.001836
v 0.016494 0.000029 0.001132
v 0.016591 -0.000238 0.002140
v 0.016578 -0.000274 0.001905
v 0.016547 -0.000113 0.000954
v 0.016061 0.000435 -0.001278
v 0.016621 -0.000437 0.002179
v 0.016540 -0.000160 0.001569
v 0.016572 -0.000345 0.001299
v 0.016577 -0.000135 0.000598
v 0.016614 -0.000301 0.000328
v 0.016392 0.000363 -0.001238
v 0.016767 -0.000269 -0.000480
v 0.016274 -0.000257 -0.001112
v 0.016603 -0.000684 0.000051
v 0.016790 -0.000295 -0.000715
v 0.016561 -0.000483 -0.000839
v 0.016657 -0.000189 -0.000874
v 0.015345 0.001087 0.001712
v 0.015284 0.001100 0.001332
v 0.015543 0.001104 0.001446
v 0.015266 0.001265 0.000178
v 0.015376 0.001350 0.000029
v 0.015047 0.001415 -0.000749
v 0.015410 0.000794 0.002216
v 0.015723 0.000845 0.002100
v 0.015489 0.001063 0.001863
v 0.015746 0.000998 0.001869
v 0.015583 0.001066 0.000967
v 0.015706 0.000439 0.002252
v 0.015574 0.001058 0.000642
v 0.015425 0.001001 0.000692
v 0.015534 0.001130 -0.001283
v 0.016289 0.000004 0.002216
v 0.015457 0.000498 -0.001206
v 0.016456 -0.000266 0.002200
v 0.016169 -0.000420 0.002103
v 0.016481 -0.000444 0.002136
v 0.016546 -0.000487 0.001996
v 0.016573 -0.000312 0.000963
v 0.016543 -0.000545 0.001595
v 0.016429 -0.000883 0.001539
v 0.016567 -0.000569 0.001121
v 0.016534 -0.000821 0.000809
v 0.016577 -0.000471 0.000694
v 0.016530 -0.000784 0.001270
v 0.016591 -0.000588 0.000318
v 0.016507 -0.000942 0.000015
v 0.016656 -0.000632 -0.000355
v 0.016197 -0.000674 -0.000959
v 0.016375 -0.000704 -0.000845
v 0.016390 -0.000381 -0.001005
v 0.016447 -0.000947 -0.000467
v 0.016605 -0.000618 -0.000683
v 0.016543 -0.000859 -0.000379
v 0.016364 -0.000910 -0.000670
v 0.015385 0.000997 0.002019
v 0.015048 0.001027 0.001890
v 0.014925 0.001032 0.001324
v 0.014962 0.001164 0.000211
v 0.015025 0.001294 -0.000046
v 0.015050 0.001396 -0.000424
v 0.015104 0.000992 0.000665
v 0.015149 0.001005 0.000919
v 0.015495 0.000648 0.002284
v 0.015108 0.000933 -0.001298
v 0.016016 0.000113 0.002228
v 0.015626 0.000721 -0.001301
v 0.015583 0.000239 -0.001159
v 0.016181 -0.000162 0.002194
v 0.016145 -0.000110 -0.001166
v 0.015916 0.000214 -0.001224
v 0.016392 -0.000673 0.001860
v 0.016261 -0.001066 0.001576
v 0.016453 -0.001095 0.001080
v 0.016503 -0.000944 0.000395
v 0.016365 -0.001231 0.000837
v 0.015027 0.001058 0.001618
v 0.014621 0.000973 0.001613
v 0.014798 0.001307 -0.000401
v 0.014707 0.001312 -0.000731
v 0.015036 0.001386 -0.000932
v 0.014641 0.001206 -0.001097
v 0.014970 0.001265 -0.001135
v 0.014828 0.001001 0.000470
v 0.015219 0.001083 0.000472
v 0.015149 0.000373 0.002194
v 0.015347 0.000585 0.002264
v 0.014998 0.001127 -0.001254
v 0.015148 0.000699 -0.001247
v 0.015231 0.000159 -0.001028
v 0.015696 -0.000067 -0.001136
v 0.016183 -0.000676 0.001949
v 0.015797 -0.000502 -0.001080
v 0.015462 -0.000305 -0.001070
v 0.015539 -0.000599 -0.001031
v 0.016363 -0.001128 0.001336
v 0.016260 -0.001335 0.001082
v 0.016382 -0.001176 0.000382
v 0.016142 -0.001463 0.000125
v 0.016345 -0.001175 -0.000104
v 0.016158 -0.001346 -0.000310
v 0.016258 -0.001135 -0.000475
v 0.016155 -0.000971 -0.000760
v 0.014781 0.000909 0.001954
v 0.014588 0.000943 0.001243
v 0.015187 0.000749 0.002287
v 0.014956 0.000912 0.002099
v 0.014723 0.000685 0.002067
v 0.014479 0.001028 0.000140
v 0.014407 0.001086 -0.001067
v 0.014856 0.000928 0.000710
v 0.014659 0.000932 -0.001295
v 0.014863 0.000463 0.002132
v 0.015489 0.000319 0.002233
v 0.014910 0.000519 -0.001173
v 0.014644 0.000775 -0.001274
v 0.015225 0.000271 -0.001048
v 0.015884 -0.000131 0.002186
v 0.015094 -0.000143 -0.001045
v 0.015875 -0.000560 0.002043
v 0.016091 -0.000994 0.001756
v 0.015732 -0.001070 0.001781
v 0.015774 -0.000858 0.001917
v 0.015912 -0.000668 -0.001027
v 0.016155 -0.001311 0.001348
v 0.016000 -0.001521 0.001148
v 0.016208 -0.001418 0.000681
v 0.016057 -0.001222 -0.000561
v 0.015917 -0.000980 -0.000858
v 0.015989 -0.001545 0.000017
v 0.014439 0.000905 0.001680
v 0.014759 0.000943 0.001012
v 0.014627 0.000905 0.000718
v 0.014459 0.000868 0.000737
v 0.014113 0.000951 -0.000009
v 0.014298 0.000907 0.000371
v 0.014257 0.001057 -0.000284
v 0.014250 0.001095 -0.000625
v 0.014152 0.001016 -0.000862
v 0.014515 0.001223 -0.000891
v 0.014519 0.001005 -0.001236
v 0.014267 0.000641 -0.001184
v 0.014744 0.000269 -0.001117
v 0.015072 -0.000086 0.002105
v 0.015263 -0.000601 0.002032
v 0.014726 -0.000015 -0.001085
v 0.015546 -0.000869 -0.000931
v 0.015960 -0.001282 0.001550
v 0.015887 -0.001449 0.001386
v 0.015377 -0.001130 -0.000783
v 0.016027 -0.001570 0.000890
v 0.015817 -0.001617 0.000189
v 0.015755 -0.001581 -0.000048
v 0.015881 -0.001506 -0.000242
v 0.015571 -0.001370 -0.000470
v 0.015675 -0.001146 -0.000727
v 0.015994 -0.001601 0.000465
v 0.015913 -0.001319 -0.000510
v 0.014443 0.000775 0.001893
v 0.014202 0.000867 0.001305
v 0.013914 0.000864 0.000188
v 0.014377 0.000596 0.001952
v 0.014181 0.000827 -0.001109
v 0.014603 0.000118 0.002044
v 0.014468 0.000527 -0.001198
v 0.015235 -0.000336 0.002090
v 0.015068 -0.000375 -0.001045
v 0.015425 -0.000731 0.001995
v 0.015483 -0.000988 0.001853
v 0.015141 -0.000967 -0.000897
v 0.015272 -0.001301 0.001603
v 0.015500 -0.001243 0.001669
v 0.015223 -0.000701 -0.000997
v 0.015165 -0.001267 -0.000607
v 0.015746 -0.001582 0.001200
v 0.015835 -0.001663 0.000970
v 0.015640 -0.001734 0.000597
v 0.015849 -0.001681 0.000557
v 0.013961 0.000793 0.001491
v 0.014066 0.000316 0.001920
v 0.014137 0.000636 0.001830
v 0.014189 0.000796 0.001701
v 0.013776 0.000794 0.001162
v 0.013880 0.000795 0.000760
v 0.013985 0.000993 -0.000629
v 0.014425 0.000356 0.002002
v 0.013783 0.000594 -0.001033
v 0.013964 0.000452 -0.001128
v 0.014271 0.000352 -0.001161
v 0.014910 -0.000743 0.001965
v 0.014729 -0.001058 0.001811
v 0.015134 -0.000975 0.001858
v 0.014710 -0.000412 -0.001047
v 0.014588 -0.000675 -0.000984
v 0.014770 -0.001016 -0.000838
v 0.015326 -0.001512 0.001334
v 0.015520 -0.001701 0.001011
v 0.015569 -0.001554 -0.000128
v 0.013807 0.000628 0.001692
v 0.013419 0.000608 0.001569
v 0.013701 0.000706 0.001535
v 0.013631 0.000767 0.001276
v 0.013777 0.000439 0.001808
v 0.013686 0.000808 0.000299
v 0.013642 0.000837 -0.000067
v 0.013552 0.000797 -0.000567
v 0.013761 0.000885 -0.000313
v 0.013942 0.000831 -0.000967
v 0.013397 0.000394 -0.000929
v 0.014525 -0.000182 0.002016
v 0.014139 -0.000056 0.001960
v 0.014674 -0.000536 0.002002
v 0.014678 -0.000882 0.001916
v 0.014939 -0.001252 0.001670
v 0.015011 -0.001424 0.001498
v 0.014943 -0.001140 -0.000751
v 0.015209 -0.001657 0.001047
v 0.015198 -0.001707 0.000529
v 0.013436 0.000715 0.001379
v 0.013348 0.000354 0.001729
v 0.013177 0.000742 0.001131
v 0.013382 0.000782 0.000138
v 0.013164 0.000752 -0.000082
v 0.013218 0.000661 -0.000573
v 0.013419 0.000784 -0.000320
v 0.013478 0.000704 -0.000738
v 0.013249 0.000478 -0.000814
v 0.013447 0.000175 -0.000988
v 0.014080 -0.000658 0.001915
v 0.014018 0.000007 -0.001105
v 0.014276 -0.000350 -0.001075
v 0.014157 -0.000800 -0.000923
v 0.014398 -0.000921 -0.000871
v 0.014687 -0.001582 0.001225
v 0.014564 -0.001458 -0.000198
v 0.015056 -0.001705 0.000780
v 0.014914 -0.001680 0.000932
v 0.014600 -0.001657 0.000449
v 0.014778 -0.001402 -0.000341
v 0.015299 -0.001680 0.000337
v 0.012833 0.000616 0.001403
v 0.013111 0.000665 0.001373
v 0.013329 0.000760 0.000892
v 0.012818 0.000753 0.000088
v 0.013118 0.000766 0.000304
v 0.012954 0.000696 -0.000270
v 0.013317 0.000008 0.001839
v 0.013051 0.000062 0.001800
v 0.012995 0.000516 -0.000675
v 0.013648 0.000185 0.001856
v 0.014089 -0.000404 0.001949
v 0.014397 -0.000773 0.001917
v 0.013713 -0.000605 -0.000960
v 0.014544 -0.001262 0.001653
v 0.014344 -0.001049 0.001787
v 0.014394 -0.001441 0.001435
v 0.014390 -0.001127 -0.000711
v 0.014351 -0.001565 0.001183
v 0.014409 -0.001291 -0.000511
v 0.014637 -0.001584 0.000135
v 0.012750 0.000410 0.001591
v 0.012857 0.000714 0.001203
v 0.012616 0.000770 0.000961
v 0.012781 0.000781 0.000421
v 0.012459 0.000788 0.000196
v 0.013085 0.000504 0.001573
v 0.012950 0.000330 -0.000792
v 0.013521 -0.000171 0.001887
v 0.013565 -0.000463 0.001898
v 0.013771 -0.000716 0.001881
v 0.014000 -0.000964 0.001804
v 0.013976 -0.001213 0.001647
v 0.014171 -0.001330 0.001543
v 0.013894 -0.001065 -0.000732
v 0.014413 -0.001667 0.000658
v 0.014229 -0.001575 0.000109
v 0.014149 -0.001520 -0.000065
v 0.012690 0.000789 0.000705
v 0.012421 0.000669 -0.000246
v 0.012570 0.000732 -0.000065
v 0.012839 0.000196 0.001723
v 0.012699 0.000420 -0.000658
v 0.012787 0.000598 -0.000459
v 0.012625 0.000159 -0.000793
v 0.013183 -0.000343 0.001860
v 0.013083 0.000161 -0.000887
v 0.013132 -0.000088 -0.000936
v 0.013475 -0.000382 -0.000977
v 0.013537 -0.000141 -0.001012
v 0.013761 -0.000976 0.001788
v 0.013533 -0.001191 0.001614
v 0.013388 -0.001004 -0.000748
v 0.013630 -0.001148 -0.000668
v 0.013908 -0.001516 0.001238
v 0.014167 -0.001638 0.000898
v 0.014059 -0.001670 0.000587
v 0.014242 -0.001636 0.000360
v 0.013962 -0.001432 -0.000275
v 0.013901 -0.001284 -0.000506
v 0.012418 0.000727 0.001157
v 0.011877 0.000850 0.000875
v 0.011897 0.000883 0.000584
v 0.012201 0.000828 0.000788
v 0.012352 0.000824 0.000515
v 0.012355 0.000528 -0.000489
v 0.012897 -0.000188 0.001828
v 0.012971 -0.000594 0.001823
v 0.012545 -0.000087 -0.000850
v 0.012898 -0.000408 -0.000897
v 0.013370 -0.000774 0.001820
v 0.013315 -0.000745 -0.000864
v 0.013831 -0.001374 0.001468
v 0.013382 -0.001336 0.001469
v 0.013371 -0.001194 -0.000604
v 0.013509 -0.001352 -0.000428
v 0.013548 -0.001624 0.000982
v 0.011566 0.000940 0.000364
v 0.012016 0.000849 0.000277
v 0.011836 0.000493 0.001473
v 0.011967 0.000687 0.001256
v 0.011788 0.000787 0.001093
v 0.011568 0.000896 0.000084
v 0.012026 0.000776 -0.000057
v 0.012316 0.000404 0.001557
v 0.012351 0.000583 0.001396
v 0.011914 0.000712 -0.000269
v 0.012366 0.000223 0.001669
v 0.011897 0.000464 -0.000591
v 0.012476 0.000012 0.001751
v 0.011835 0.000249 -0.000743
v 0.012403 -0.000247 0.001786
v 0.012288 0.000269 -0.000703
v 0.012199 -0.000178 -0.000847
v 0.012254 0.000061 -0.000797
v 0.012570 -0.000313 -0.000871
v 0.012738 -0.000797 0.001745
v 0.013105 -0.000902 0.001741
v 0.013159 -0.001166 0.001585
v 0.013442 -0.001474 0.001288
v 0.013687 -0.001687 0.000704
v 0.013450 -0.001706 0.000478
v 0.012981 -0.001383 -0.000375
v 0.013327 -0.001685 0.000247
v 0.013590 -0.001600 0.000034
v 0.013277 -0.001523 -0.000178
v 0.011191 0.001005 0.000722
v 0.011537 0.000943 0.000641
v 0.011218 0.000990 0.000155
v 0.011632 0.000680 0.001296
v 0.011338 0.000839 0.001112
v 0.011500 0.000905 0.000889
v 0.011326 0.000884 -0.000119
v 0.011933 0.000613 -0.000428
v 0.011458 0.000613 -0.000520
v 0.011785 0.000244 0.001635
v 0.012121 -0.000364 0.001768
v 0.012199 -0.000074 0.001752
v 0.012305 -0.000584 0.001759
v 0.011784 -0.000285 -0.000867
v 0.012595 -0.000542 0.001810
v 0.012892 -0.001048 0.001645
v 0.012266 -0.000514 -0.000836
v 0.012315 -0.000781 -0.000764
v 0.012927 -0.000977 -0.000726
v 0.012787 -0.000696 -0.000828
v 0.012473 -0.001030 -0.000643
v 0.013087 -0.001590 0.001062
v 0.013074 -0.001690 0.000788
v 0.012955 -0.001733 0.000516
v 0.010824 0.001122 0.000520
v 0.011351 0.000556 0.001460
v 0.011101 0.000730 0.001319
v 0.011197 0.001024 0.000436
v 0.011351 0.000769 -0.000339
v 0.011085 0.000651 -0.000564
v 0.011410 0.000430 -0.000687
v 0.011713 0.000032 0.001714
v 0.011819 -0.000186 0.001758
v 0.011757 -0.000448 0.001757
v 0.011417 0.000199 -0.000809
v 0.011851 -0.000590 -0.000816
v 0.012586 -0.001606 0.001064
v 0.013027 -0.001433 0.001309
v 0.012787 -0.001745 0.000655
v 0.012680 -0.001249 -0.000496
v 0.012631 -0.001571 -0.000135
v 0.010871 0.001027 0.000920
v 0.010862 0.001098 0.000219
v 0.010695 0.000954 -0.000362
v 0.010882 0.001019 -0.000086
v 0.010995 0.000862 -0.000332
v 0.011488 0.000380 0.001576
v 0.011249 0.000014 -0.000879
v 0.011675 -0.000025 -0.000857
v 0.012319 -0.000849 0.001689
v 0.012504 -0.001083 0.001584
v 0.012653 -0.001308 0.001427
v 0.012093 -0.001212 -0.000493
v 0.012384 -0.001736 0.000571
v 0.012989 -0.001664 0.000062
v 0.012800 -0.001728 0.000291
v 0.010626 0.001147 0.000742
v 0.010239 0.001306 0.000549
v 0.010799 0.000959 0.001106
v 0.010489 0.001225 0.000266
v 0.010500 0.001113 -0.000220
v 0.010553 0.001162 0.000004
v 0.010213 0.001144 -0.000426
v 0.010618 0.000768 0.001375
v 0.010984 0.000362 0.001593
v 0.010702 0.000779 -0.000568
v 0.011207 0.000167 0.001668
v 0.010906 0.000113 0.001673
v 0.010724 0.000538 -0.000742
v 0.011041 0.000404 -0.000757
v 0.010916 -0.000078 -0.000916
v 0.010810 0.000230 -0.000868
v 0.011477 -0.000676 0.001668
v 0.011234 -0.000206 -0.000900
v 0.011938 -0.000692 0.001708
v 0.011953 -0.000935 0.001612
v 0.011927 -0.000870 -0.000718
v 0.012255 -0.001421 0.001272
v 0.011568 -0.000999 -0.000637
v 0.012187 -0.001650 0.000884
v 0.012271 -0.001734 0.000291
v 0.012202 -0.001659 0.000021
v 0.012148 -0.001474 -0.000234
v 0.011919 -0.001590 -0.000048
v 0.011848 -0.001375 -0.000329
v 0.010041 0.001387 0.000290
v 0.009743 0.001484 -0.000065
v 0.010300 0.001074 0.001150
v 0.010179 0.001309 0.000000
v 0.010408 0.000657 0.001483
v 0.010680 0.000893 0.001243
v 0.009868 0.001213 -0.000660
v 0.010791 0.000538 0.001514
v 0.010190 0.000968 -0.000660
v 0.010391 0.000712 -0.000753
v 0.010582 0.000194 0.001656
v 0.011121 -0.000097 0.001712
v 0.011107 -0.000633 0.001658
v 0.011530 -0.000314 0.001755
v 0.010942 -0.000372 -0.000902
v 0.011428 -0.000939 0.001544
v 0.011350 -0.000467 -0.000868
v 0.011905 -0.001160 0.001470
v 0.011431 -0.000705 -0.000789
v 0.011705 -0.001380 0.001246
v 0.011461 -0.001200 -0.000494
v 0.011878 -0.001536 0.001060
v 0.011985 -0.001730 0.000434
v 0.011859 -0.001688 0.000193
v 0.009943 0.001348 0.000865
v 0.009621 0.001511 0.000751
v 0.009477 0.001598 0.000514
v 0.009688 0.001379 0.001051
v 0.009960 0.001123 0.001222
v 0.010150 0.001207 0.001014
v 0.009815 0.001390 -0.000371
v 0.009625 0.001413 -0.000660
v 0.009897 0.000966 0.001362
v 0.009936 0.000735 0.001488
v 0.009774 0.001100 -0.000843
v 0.010015 0.000796 -0.000874
v 0.010361 0.000427 -0.000893
v 0.011047 -0.000409 0.001700
v 0.011173 -0.000831 0.001578
v 0.011119 -0.001105 0.001390
v 0.010938 -0.001068 -0.000596
v 0.010921 -0.000827 -0.000747
v 0.011927 -0.001684 0.000710
v 0.008851 0.001922 -0.000824
v 0.009114 0.001741 0.000773
v 0.009367 0.001637 -0.000387
v 0.008826 0.001924 -0.000603
v 0.009590 0.001245 0.001252
v 0.009427 0.001569 -0.000627
v 0.009191 0.001654 -0.000915
v 0.008951 0.001755 -0.001115
v 0.009371 0.001425 -0.000973
v 0.009335 0.001281 -0.001104
v 0.009705 0.000898 -0.000993
v 0.010209 0.000460 0.001587
v 0.010301 -0.000013 0.001703
v 0.010115 0.000316 -0.000981
v 0.009872 0.000598 -0.000996
v 0.010541 -0.000110 0.001706
v 0.010305 0.000081 -0.000983
v 0.010671 -0.000535 0.001665
v 0.010784 -0.000263 0.001706
v 0.010623 0.000002 -0.000967
v 0.010937 -0.000599 -0.000846
v 0.011314 -0.001299 0.001247
v 0.011364 -0.001456 0.001054
v 0.011172 -0.001327 -0.000362
v 0.011402 -0.001602 0.000774
v 0.011305 -0.001657 0.000531
v 0.011455 -0.001593 0.000002
v 0.010974 -0.001491 -0.000127
v 0.011602 -0.001473 -0.000221
v 0.008700 0.001851 0.001256
v 0.008431 0.002115 0.000789
v 0.008714 0.001956 0.000894
v 0.008724 0.001908 0.001131
v 0.008638 0.001988 -0.000479
v 0.009130 0.001551 0.001203
v 0.009139 0.001676 0.000988
v 0.008958 0.001819 0.000594
v 0.009288 0.001676 0.000127
v 0.009113 0.001751 -0.000195
v 0.008832 0.001909 -0.001024
v 0.008548 0.002019 -0.001289
v 0.009098 0.001362 0.001361
v 0.008687 0.001818 -0.001353
v 0.008956 0.001552 -0.001288
v 0.009279 0.001121 0.001426
v 0.009523 0.000637 0.001580
v 0.009829 0.000386 0.001625
v 0.009594 0.000593 -0.001097
v 0.009288 0.001033 -0.001213
v 0.010095 -0.000208 0.001704
v 0.010098 0.000211 0.001664
v 0.009387 0.000443 -0.001173
v 0.010367 -0.000441 0.001674
v 0.010033 -0.000039 -0.001026
v 0.010680 -0.000771 0.001577
v 0.010374 -0.000273 -0.000970
v 0.010241 -0.000523 -0.000923
v 0.010540 -0.000655 -0.000847
v 0.010698 -0.001201 0.001269
v 0.011000 -0.001371 0.001096
v 0.010753 -0.001246 -0.000452
v 0.010985 -0.001528 0.000823
v 0.010728 -0.001394 -0.000276
v 0.011348 -0.001666 0.000293
v 0.008165 0.002310 0.001176
v 0.008304 0.002234 0.001010
v 0.007972 0.002415 -0.001203
v 0.007775 0.002458 -0.001003
v 0.008419 0.002191 -0.001036
v 0.008130 0.002325 -0.001002
v 0.008290 0.002242 -0.001271
v 0.008794 0.001597 0.001377
v 0.008653 0.001946 0.000517
v 0.008936 0.001810 0.000256
v 0.008442 0.001991 0.000149
v 0.008684 0.001918 -0.000151
v 0.008342 0.002058 -0.001488
v 0.008782 0.001307 0.001498
v 0.008435 0.001870 -0.001564
v 0.008651 0.001594 -0.001499
v 0.009327 0.000892 0.001513
v 0.008709 0.001221 -0.001536
v 0.009081 0.001238 -0.001330
v 0.009139 0.000802 -0.001298
v 0.009285 0.000093 0.001688
v 0.009794 0.000079 0.001683
v 0.009173 0.000231 -0.001222
v 0.009936 -0.000409 0.001663
v 0.009747 0.000271 -0.001078
v 0.009628 -0.000038 -0.001097
v 0.010024 -0.000323 -0.001000
v 0.010300 -0.000764 0.001554
v 0.010565 -0.000988 0.001442
v 0.010410 -0.001447 0.000897
v 0.010137 -0.001184 -0.000527
v 0.010546 -0.001022 -0.000657
v 0.007562 0.002739 0.001096
v 0.007851 0.002493 0.001353
v 0.007662 0.002681 0.001243
v 0.007861 0.002540 0.001023
v 0.007719 0.002393 0.001548
v 0.008033 0.002317 0.001410
v 0.008176 0.002127 0.001403
v 0.008145 0.002277 0.000778
v 0.007972 0.002253 0.000543
v 0.007775 0.002501 -0.001429
v 0.007549 0.002581 -0.001475
v 0.008283 0.002099 0.000455
v 0.007982 0.002333 -0.001465
v 0.007648 0.002422 -0.001632
v 0.008225 0.002056 -0.000117
v 0.008100 0.002089 0.000131
v 0.008325 0.002093 -0.000457
v 0.008385 0.001544 0.001570
v 0.007973 0.002007 -0.001777
v 0.007926 0.002164 -0.001710
v 0.008471 0.001762 0.001469
v 0.008885 0.000971 0.001564
v 0.009038 0.000554 0.001636
v 0.009383 0.000396 0.001648
v 0.009006 0.000533 -0.001329
v 0.009734 -0.000257 0.001677
v 0.009480 -0.000123 0.001689
v 0.009678 -0.000597 0.001591
v 0.009776 -0.000492 -0.000983
v 0.010049 -0.000743 -0.000844
v 0.010291 -0.001273 0.001146
v 0.010200 -0.001051 0.001360
v 0.010038 -0.001003 -0.000685
v 0.010207 -0.001385 -0.000293
v 0.010611 -0.001571 0.000603
v 0.010732 -0.001583 0.000122
v 0.010594 -0.001603 0.000344
v 0.007428 0.002808 0.001363
v 0.007296 0.002797 0.000975
v 0.007241 0.002897 0.001238
v 0.007118 0.002773 0.000843
v 0.007557 0.002639 0.001454
v 0.007698 0.002092 0.001687
v 0.007750 0.002515 0.000837
v 0.007475 0.002461 0.000564
v 0.007866 0.002147 0.001590
v 0.007731 0.002356 -0.000739
v 0.007663 0.002532 -0.001165
v 0.007384 0.002348 -0.001847
v 0.007349 0.002576 -0.001634
v 0.007969 0.002156 0.000280
v 0.007927 0.002180 -0.000384
v 0.007583 0.002150 -0.001895
v 0.008134 0.001794 0.001579
v 0.008575 0.001062 0.001607
v 0.008372 0.001653 -0.001657
v 0.008704 0.000722 0.001635
v 0.008199 0.001054 -0.001749
v 0.008547 0.000756 -0.001566
v 0.008985 -0.000362 0.001658
v 0.008995 -0.000017 -0.001236
v 0.009407 -0.000727 -0.000921
v 0.009287 -0.000470 -0.001049
v 0.009911 -0.001172 0.001254
v 0.009840 -0.000952 0.001414
v 0.009962 -0.001530 0.000710
v 0.010140 -0.001567 0.000600
v 0.009890 -0.001597 0.000428
v 0.009507 -0.001319 -0.000444
v 0.009960 -0.001585 0.000150
v 0.010284 -0.001521 -0.000050
v 0.009954 -0.001508 -0.000109
v 0.006968 0.002943 0.001222
v 0.007272 0.002709 0.001546
v 0.006992 0.002792 0.001554
v 0.006971 0.002889 0.001023
v 0.007083 0.002558 0.001713
v 0.007407 0.002455 0.001660
v 0.006658 0.002656 -0.001280
v 0.007136 0.002673 -0.001370
v 0.006928 0.002562 -0.001710
v 0.007144 0.002443 -0.000707
v 0.007498 0.002321 0.000288
v 0.007646 0.002227 0.000075
v 0.007762 0.002190 -0.000182
v 0.007522 0.002296 -0.000405
v 0.007228 0.002211 -0.002004
v 0.007806 0.001111 0.001764
v 0.008219 0.001186 0.001665
v 0.007860 0.001785 -0.001905
v 0.008108 0.001445 -0.001803
v 0.007724 0.001564 -0.002008
v 0.008360 0.000269 -0.001554
v 0.008668 0.000119 -0.001378
v 0.009336 -0.000241 -0.001110
v 0.008969 -0.000356 -0.001149
v 0.009323 -0.000734 0.001538
v 0.009476 -0.000868 0.001460
v 0.009488 -0.001151 0.001240
v 0.009215 -0.000891 -0.000851
v 0.009955 -0.001413 0.000942
v 0.009511 -0.001376 0.000978
v 0.009545 -0.001485 -0.000206
v 0.006986 0.002904 0.001411
v 0.006672 0.002840 0.001501
v 0.006712 0.002945 0.001309
v 0.006749 0.002682 0.001700
v 0.006981 0.002653 0.000622
v 0.007058 0.002479 0.000373
v 0.007233 0.002308 0.001792
v 0.006984 0.002673 -0.001497
v 0.006655 0.002496 -0.001774
v 0.007096 0.002400 0.000160
v 0.007120 0.002384 -0.000447
v 0.007108 0.002620 -0.001158
v 0.007071 0.002437 -0.001871
v 0.007936 0.001660 0.001675
v 0.007040 0.001999 -0.002145
v 0.007362 0.001921 -0.002108
v 0.007463 0.001636 -0.002131
v 0.008790 0.000116 0.001692
v 0.008505 0.000435 0.001684
v 0.008902 -0.000148 0.001687
v 0.008860 -0.000663 0.001560
v 0.009283 -0.000505 0.001622
v 0.008642 -0.000219 -0.001286
v 0.008858 -0.000582 -0.001082
v 0.009072 -0.001139 0.001254
v 0.009145 -0.001338 0.001031
v 0.008827 -0.001031 -0.000828
v 0.009342 -0.001124 -0.000662
v 0.009625 -0.001612 0.000228
v 0.009588 -0.001597 0.000453
v 0.006460 0.002685 0.001687
v 0.006647 0.002933 0.001148
v 0.006670 0.002697 0.000655
v 0.006551 0.002437 -0.000344
v 0.006434 0.002624 -0.001357
v 0.006631 0.002610 -0.001557
v 0.006712 0.002473 0.000143
v 0.007212 0.002340 -0.000140
v 0.006788 0.002413 -0.000184
v 0.006756 0.002478 -0.000654
v 0.007332 0.001759 0.001873
v 0.007164 0.001901 0.001904
v 0.006757 0.002345 -0.001938
v 0.006729 0.002064 -0.002113
v 0.006934 0.002227 -0.002041
v 0.006963 0.001572 -0.002321
v 0.007992 0.000927 0.001730
v 0.007295 0.001533 -0.002245
v 0.008083 0.000633 0.001725
v 0.008280 0.000141 0.001712
v 0.007989 0.000780 -0.001830
v 0.008087 0.000449 -0.001733
v 0.008514 -0.000585 0.001595
v 0.008572 -0.000910 0.001432
v 0.008385 -0.000531 -0.001242
v 0.009094 -0.000959 0.001399
v 0.008642 -0.000753 -0.001046
v 0.008414 -0.000918 -0.001009
v 0.009136 -0.001592 0.000529
v 0.009439 -0.001505 0.000748
v 0.008798 -0.001297 -0.000611
v 0.009260 -0.001631 0.000279
v 0.009016 -0.001454 -0.000384
v 0.009443 -0.001592 0.000027
v 0.009205 -0.001566 -0.000170
v 0.006341 0.002796 0.001358
v 0.006372 0.002763 0.001495
v 0.006247 0.002642 0.001570
v 0.006220 0.002695 0.000967
v 0.006421 0.002699 0.000753
v 0.006677 0.002476 0.001834
v 0.006409 0.002319 0.001877
v 0.006261 0.002540 0.000502
v 0.006424 0.002559 0.000399
v 0.006655 0.002553 0.000337
v 0.006467 0.002451 0.000002
v 0.006241 0.002398 0.000021
v 0.006522 0.002490 -0.000691
v 0.006192 0.002424 -0.001061
v 0.006237 0.002476 -0.001556
v 0.006886 0.002136 0.001924
v 0.006399 0.002523 -0.001642
v 0.006510 0.002252 -0.001967
v 0.006834 0.001747 0.002025
v 0.007458 0.001180 0.001876
v 0.007436 0.000780 -0.002140
v 0.007153 0.001080 -0.002322
v 0.007524 0.001211 -0.002113
v 0.008004 -0.000017 0.001735
v 0.007665 0.000518 -0.001974
v 0.007639 0.000168 -0.001906
v 0.008614 -0.000226 0.001689
v 0.008293 -0.000162 -0.001447
v 0.008568 -0.001134 0.001268
v 0.008337 -0.001262 -0.000765
v 0.008975 -0.001655 0.000106
v 0.006154 0.002678 0.001083
v 0.006054 0.002546 0.001349
v 0.006052 0.002556 0.000964
v 0.006226 0.001993 0.001937
v 0.006289 0.002383 -0.000279
v 0.006292 0.002409 -0.000603
v 0.006617 0.001573 0.002080
v 0.006084 0.002308 -0.001303
v 0.006299 0.002304 -0.001804
v 0.006134 0.002190 -0.001704
v 0.006434 0.002151 -0.001993
v 0.007016 0.001119 0.002040
v 0.006585 0.001665 -0.002266
v 0.006762 0.001589 -0.002329
v 0.006584 0.001294 -0.002357
v 0.007664 0.000588 0.001813
v 0.006921 0.001276 -0.002381
v 0.007130 0.000758 -0.002299
v 0.007397 0.000397 -0.002100
v 0.008229 -0.000231 0.001692
v 0.008247 -0.000807 0.001513
v 0.007907 -0.000520 -0.001459
v 0.008211 -0.001087 0.001342
v 0.008638 -0.001284 0.001120
v 0.008857 -0.001488 0.000817
v 0.008516 -0.001614 0.000596
v 0.008899 -0.001661 0.000303
v 0.008985 -0.001585 -0.000160
v 0.006076 0.002442 0.000587
v 0.006255 0.002423 0.001755
v 0.006151 0.002423 0.001639
v 0.006068 0.002236 0.001611
v 0.005977 0.002391 0.001258
v 0.006459 0.001919 0.002042
v 0.006091 0.002316 0.000054
v 0.006105 0.002272 -0.000474
v 0.006000 0.002170 -0.001033
v 0.006042 0.002275 -0.000949
v 0.006047 0.002206 -0.001513
v 0.006083 0.001986 -0.001776
v 0.006241 0.002022 -0.001911
v 0.006785 0.001188 0.002098
v 0.006118 0.001601 -0.001640
v 0.006180 0.001745 -0.001892
v 0.006194 0.001486 -0.001905
v 0.006398 0.001648 -0.002172
v 0.006330 0.001390 -0.002182
v 0.007397 0.000613 0.001898
v 0.006838 0.000925 -0.002393
v 0.007580 0.000058 0.001812
v 0.006938 0.000545 -0.002321
v 0.007652 -0.000352 0.001747
v 0.006766 0.000417 -0.002324
v 0.008043 -0.000515 0.001646
v 0.007341 0.000008 -0.002010
v 0.006991 0.000198 -0.002237
v 0.007586 -0.000200 -0.001792
v 0.007945 -0.000966 0.001475
v 0.007733 -0.001365 0.001190
v 0.008260 -0.001318 0.001118
v 0.008331 -0.001478 0.000890
v 0.008063 -0.001090 -0.001011
v 0.008314 -0.001696 0.000379
v 0.008311 -0.001686 -0.000100
v 0.008428 -0.001568 -0.000357
v 0.008397 -0.001477 -0.000512
v 0.005944 0.002216 0.001073
v 0.005966 0.002195 0.000198
v 0.005944 0.002238 0.000662
v 0.006065 0.001921 0.001661
v 0.006027 0.001845 0.001346
v 0.005930 0.002044 0.000692
v 0.005920 0.002044 0.000346
v 0.006007 0.002177 -0.000250
v 0.006163 0.001767 0.001870
v 0.006123 0.001616 0.001763
v 0.006031 0.001768 0.001027
v 0.005973 0.001640 0.000158
v 0.005914 0.001886 0.000135
v 0.005923 0.001944 -0.000241
v 0.005959 0.002045 -0.000544
v 0.005955 0.002028 -0.000822
v 0.006507 0.001232 0.002115
v 0.006224 0.001366 0.001964
v 0.006354 0.001529 0.002054
v 0.006156 0.001300 0.001515
v 0.005952 0.001850 0.000503
v 0.006169 0.001271 0.000610
v 0.005943 0.001835 -0.000636
v 0.005977 0.001874 -0.001025
v 0.005992 0.002018 -0.001351
v 0.006178 0.001292 0.000849
v 0.006033 0.001747 -0.001338
v 0.006047 0.001804 -0.001648
v 0.006670 0.000919 0.002128
v 0.006345 0.000816 0.000616
v 0.006274 0.000985 0.000241
v 0.006231 0.001041 -0.000198
v 0.006226 0.001096 -0.000483
v 0.006252 0.001206 -0.000956
v 0.006142 0.001401 -0.000891
v 0.006187 0.001333 -0.001285
v 0.006334 0.000700 -0.000022
v 0.006177 0.001347 -0.001678
v 0.006238 0.001173 -0.002061
v 0.006302 0.000811 -0.000538
v 0.006291 0.000966 -0.001054
v 0.006900 0.000678 0.002078
v 0.006315 0.001007 -0.002179
v 0.006536 0.001055 -0.002344
v 0.006436 0.000740 -0.002197
v 0.006694 0.000301 0.002096
v 0.006532 0.000452 -0.002251
v 0.006704 0.000719 -0.002349
v 0.007509 -0.000946 0.001585
v 0.007590 -0.000629 0.001695
v 0.007917 -0.000754 0.001584
v 0.006970 -0.000137 -0.002119
v 0.007147 -0.000394 -0.001923
v 0.007189 -0.000589 -0.001790
v 0.007675 -0.000790 -0.001408
v 0.007180 -0.000843 -0.001619
v 0.007867 -0.001496 0.000983
v 0.007727 -0.001491 -0.000776
v 0.008198 -0.001732 0.000129
v 0.007918 -0.001724 -0.000255
v 0.008020 -0.001435 -0.000706
v 0.006014 0.001623 -0.000751
v 0.005928 0.001726 -0.000233
v 0.006222 0.000918 0.001976
v 0.006170 0.001285 0.001778
v 0.006239 0.000966 0.001321
v 0.006201 0.001191 0.001140
v 0.006024 0.001459 -0.000066
v 0.006487 0.000841 0.002125
v 0.006207 0.000864 0.001758
v 0.006351 0.000536 0.001167
v 0.006380 0.000615 0.000850
v 0.006367 0.000268 0.001143
v 0.006410 0.000392 0.000790
v 0.006263 0.000846 -0.001916
v 0.006224 0.001063 -0.001702
v 0.006385 0.000546 0.000392
v 0.006379 0.000344 0.000118
v 0.006348 0.000374 -0.000308
v 0.006293 0.000512 -0.001158
v 0.007248 -0.000254 0.001865
v 0.006805 0.000029 -0.002207
v 0.006651 0.000182 -0.002227
v 0.007585 -0.001208 0.001387
v 0.007061 -0.001144 -0.001456
v 0.007578 -0.001041 -0.001279
v 0.007449 -0.001301 -0.001138
v 0.008020 -0.001634 0.000681
v 0.007829 -0.001232 -0.000994
v 0.007811 -0.001748 0.000462
v 0.006287 0.000975 0.002065
v 0.006246 0.000472 0.001777
v 0.006496 0.000397 0.002105
v 0.006378 0.000457 0.002054
v 0.006268 0.000060 0.001649
v 0.006395 0.000193 0.000814
v 0.006391 0.000201 0.000485
v 0.006319 0.000457 -0.000762
v 0.006314 0.000573 -0.001886
v 0.006619 -0.000239 0.002007
v 0.006312 -0.000265 -0.000364
v 0.006339 0.000060 -0.000353
v 0.006309 -0.000075 -0.001427
v 0.006331 0.000129 -0.001704
v 0.006281 0.000516 -0.001556
v 0.006854 -0.000411 0.001938
v 0.006411 0.000251 -0.002007
v 0.006495 -0.000057 -0.002001
v 0.007195 -0.000613 0.001804
v 0.006532 -0.000451 -0.001822
v 0.006715 -0.000575 -0.001870
v 0.006757 -0.000352 -0.002019
v 0.006613 -0.000250 -0.002017
v 0.006922 -0.000637 -0.001838
v 0.007573 -0.001698 0.000741
v 0.007566 -0.001844 0.000222
v 0.007300 -0.001560 -0.000957
v 0.007575 -0.001844 -0.000073
v 0.007532 -0.001813 -0.000314
v 0.007765 -0.001659 -0.000501
v 0.007400 -0.001678 -0.000732
v 0.006286 0.000280 0.001905
v 0.006500 -0.000085 0.002025
v 0.006271 -0.000356 0.001404
v 0.006343 -0.000049 0.001060
v 0.006764 -0.000733 0.001869
v 0.006301 -0.000438 0.000477
v 0.006294 -0.000280 -0.000696
v 0.006297 0.000023 -0.000896
v 0.006289 -0.000215 -0.001142
v 0.006336 -0.000404 -0.001438
v 0.006398 -0.000239 -0.001695
v 0.007117 -0.001186 0.001561
v 0.007056 -0.000929 0.001724
v 0.006433 -0.000565 -0.001637
v 0.007197 -0.001416 0.001335
v 0.006575 -0.000709 -0.001738
v 0.006459 -0.000835 -0.001591
v 0.006861 -0.000979 -0.001628
v 0.007444 -0.001599 0.000981
v 0.006768 -0.001398 -0.001348
v 0.007267 -0.001874 0.000481
v 0.007136 -0.001806 0.000738
v 0.007068 -0.001988 0.000174
v 0.006988 -0.001701 -0.000942
v 0.007005 -0.001514 -0.001174
v 0.006354 -0.000175 0.001927
v 0.006284 -0.000223 0.001806
v 0.006258 -0.000202 0.001672
v 0.006396 -0.000494 0.001855
v 0.006299 -0.000618 0.001711
v 0.006553 -0.000828 0.001818
v 0.006256 -0.000715 0.001466
v 0.006282 -0.000543 0.000983
v 0.006706 -0.000904 0.001808
v 0.006247 -0.000778 0.000033
v 0.006347 -0.000700 -0.001442
v 0.006843 -0.001251 0.001589
v 0.006598 -0.001182 0.001640
v 0.006344 -0.001011 -0.001422
v 0.006667 -0.000921 -0.001668
v 0.006884 -0.001468 0.001357
v 0.006422 -0.001174 -0.001464
v 0.007139 -0.001862 -0.000549
v 0.006961 -0.001865 -0.000675
v 0.006729 -0.001804 -0.000894
v 0.006406 -0.000923 0.001685
v 0.006318 -0.001265 0.001306
v 0.006294 -0.000888 0.001524
v 0.006258 -0.001107 0.001250
v 0.006243 -0.000993 0.000622
v 0.006416 -0.001319 0.001381
v 0.006177 -0.001049 -0.000776
v 0.006258 -0.000637 -0.000551
v 0.006260 -0.000594 -0.000934
v 0.006280 -0.000769 -0.001237
v 0.006678 -0.001549 0.001265
v 0.006532 -0.001587 0.001134
v 0.006204 -0.001213 -0.001208
v 0.006557 -0.001265 -0.001460
v 0.006640 -0.001772 0.000881
v 0.006953 -0.001687 0.001064
v 0.006508 -0.001599 -0.001216
v 0.006926 -0.001887 0.000623
v 0.006636 -0.001960 -0.000462
v 0.006950 -0.001982 -0.000279
v 0.006473 -0.001783 -0.000936
v 0.006701 -0.001653 -0.001113
v 0.006233 -0.001176 0.000959
v 0.006234 -0.001249 0.000751
v 0.006202 -0.001471 0.000427
v 0.006417 -0.001660 0.000871
v 0.006292 -0.001497 0.000813
v 0.006234 -0.001709 0.000376
v 0.006171 -0.001218 -0.000193
v 0.006156 -0.001454 -0.000151
v 0.006141 -0.001315 -0.001016
v 0.006156 -0.001629 -0.000299
v 0.006226 -0.001398 -0.001216
v 0.006398 -0.001792 0.000636
v 0.006635 -0.001931 0.000460
v 0.006484 -0.001961 0.000255
v 0.006649 -0.002011 0.000161
v 0.006387 -0.001945 -0.000146
v 0.006386 -0.001902 -0.000452
v 0.006291 -0.001781 -0.000821
v 0.006184 -0.001633 -0.001054
v 0.006372 -0.001500 -0.001259
v 0.006871 -0.002016 -0.000124
v 0.006512 -0.001989 -0.000169
v 0.006546 -0.001912 -0.000695
v 0.006108 -0.001433 -0.000784
v 0.006354 -0.001838 0.000314
v 0.006214 -0.001655 0.000138
v 0.006255 -0.001789 -0.000195
v 0.006212 -0.001729 -0.000653
v 0.006117 -0.001544 -0.000851
v 0.035950 0.000015 0.001919
v 0.035713 -0.000104 0.002080
v 0.035967 -0.000015 0.001769
v 0.035474 -0.000019 0.002077
v 0.035818 0.000049 0.001853
v 0.035344 0.000030 0.001930
v 0.035537 -0.000009 0.001747
v 0.035594 -0.000174 0.001625
v 0.035929 -0.000182 0.001914
v 0.035241 -0.000073 0.002339
v 0.035435 -0.000193 0.002169
v 0.035867 -0.000160 0.002030
v 0.035618 -0.000407 0.001813
v 0.035484 -0.000409 0.001675
v 0.035825 -0.000137 0.001661
v 0.035388 -0.000347 0.001504
v 0.035234 -0.000008 0.002188
v 0.034914 -0.000082 0.001524
v 0.035282 -0.000240 0.002268
v 0.035342 -0.000170 0.001514
v 0.035261 -0.000029 0.001658
v 0.035374 -0.000323 0.001401
v 0.035518 -0.000384 0.002107
v 0.034835 0.000046 0.002027
v 0.034876 0.000014 0.002240
v 0.034833 0.000021 0.001768
v 0.034975 -0.000060 0.002363
v 0.035030 -0.000170 0.002470
v 0.035008 -0.000352 0.002325
v 0.035027 -0.000226 0.001391
v 0.035382 -0.000557 0.002125
v 0.035091 -0.000522 0.002229
v 0.035106 -0.000392 0.001347
v 0.034945 -0.000529 0.001214
v 0.035123 -0.000528 0.001405
v 0.035571 -0.000467 0.001978
v 0.034389 -0.000152 0.002556
v 0.034389 0.000038 0.002134
v 0.034243 -0.000139 0.001357
v 0.034824 -0.000233 0.002489
v 0.034663 -0.000382 0.002453
v 0.034522 -0.000485 0.002335
v 0.034631 -0.000067 0.001477
v 0.035203 -0.000637 0.001603
v 0.035169 -0.000824 0.002024
v 0.035185 -0.000795 0.001848
v 0.034805 -0.000808 0.001320
v 0.034905 -0.000702 0.001295
v 0.034346 -0.000035 0.002385
v 0.033857 0.000054 0.001992
v 0.034230 -0.000009 0.001641
v 0.034343 0.000043 0.001891
v 0.033880 -0.000094 0.001417
v 0.034334 -0.000295 0.002653
v 0.034298 -0.000331 0.001147
v 0.034592 -0.000179 0.001316
v 0.034564 -0.000341 0.001174
v 0.034763 -0.000455 0.001181
v 0.034314 -0.000501 0.001059
v 0.034726 -0.000663 0.001179
v 0.034449 -0.000628 0.001073
v 0.035000 -0.000849 0.002172
v 0.033904 -0.000151 0.002564
v 0.033669 0.000031 0.001755
v 0.033920 -0.000020 0.002389
v 0.033561 -0.000043 0.001506
v 0.034485 -0.000420 0.002588
v 0.034102 -0.000346 0.001093
v 0.034035 -0.000623 0.000999
v 0.034868 -0.000793 0.002243
v 0.034280 -0.000911 0.001133
v 0.034756 -0.000937 0.002214
v 0.034949 -0.000969 0.001884
v 0.034573 -0.001168 0.001815
v 0.034596 -0.001072 0.001536
v 0.033197 -0.000058 0.002325
v 0.033683 0.000044 0.002150
v 0.033476 -0.000106 0.002449
v 0.033528 -0.000009 0.002299
v 0.033220 -0.000015 0.001555
v 0.033990 -0.000380 0.002683
v 0.033764 -0.000319 0.002677
v 0.034174 -0.000489 0.002647
v 0.033498 -0.000314 0.001075
v 0.033536 -0.000171 0.001249
v 0.033802 -0.000224 0.001197
v 0.034105 -0.000650 0.002560
v 0.034280 -0.001146 0.002190
v 0.034355 -0.001013 0.001279
v 0.034658 -0.001100 0.002054
v 0.033241 0.000048 0.001869
v 0.033177 -0.000266 0.002562
v 0.033277 -0.000123 0.001303
v 0.033790 -0.000647 0.002695
v 0.033581 -0.000465 0.000970
v 0.034225 -0.000707 0.002380
v 0.033561 -0.000712 0.000917
v 0.033715 -0.000579 0.000942
v 0.034283 -0.000919 0.002324
v 0.034083 -0.000848 0.001047
v 0.034242 -0.001239 0.001562
v 0.033216 0.000029 0.002119
v 0.032820 0.000048 0.001957
v 0.032467 0.000066 0.001953
v 0.032554 0.000000 0.001466
v 0.032905 0.000031 0.001705
v 0.032937 -0.000256 0.002585
v 0.032910 -0.000065 0.001375
v 0.033480 -0.000276 0.002608
v 0.032968 -0.000205 0.001130
v 0.033202 -0.000537 0.002712
v 0.033699 -0.000496 0.002721
v 0.032950 -0.000366 0.000978
v 0.033879 -0.000839 0.002570
v 0.033637 -0.001081 0.002503
v 0.033160 -0.000685 0.000850
v 0.034075 -0.001319 0.002119
v 0.034010 -0.001227 0.002278
v 0.033889 -0.000972 0.001061
v 0.034390 -0.001229 0.001916
v 0.033509 -0.001437 0.001396
v 0.033983 -0.001266 0.001377
v 0.032129 0.000120 0.001761
v 0.032516 0.000060 0.001731
v 0.032663 -0.000332 0.002638
v 0.032473 -0.000120 0.002436
v 0.032854 -0.000087 0.002377
v 0.032907 -0.000478 0.002718
v 0.032649 -0.000309 0.000968
v 0.033480 -0.000911 0.002648
v 0.033386 -0.000744 0.002715
v 0.032936 -0.000835 0.000889
v 0.032973 -0.000623 0.000866
v 0.033584 -0.000934 0.000991
v 0.033786 -0.001408 0.002170
v 0.033626 -0.001313 0.002344
v 0.033893 -0.001119 0.001170
v 0.034071 -0.001372 0.001781
v 0.033895 -0.001437 0.001992
v 0.032154 0.000006 0.002288
v 0.032153 0.000088 0.002051
v 0.032130 0.000019 0.001312
v 0.032556 -0.000004 0.002209
v 0.032142 0.000085 0.001524
v 0.032483 -0.000550 0.002737
v 0.032073 -0.000077 0.001096
v 0.032136 -0.000230 0.000917
v 0.032615 -0.000165 0.001126
v 0.032949 -0.000739 0.002761
v 0.032844 -0.000644 0.002763
v 0.032471 -0.000567 0.000796
v 0.032739 -0.000558 0.000831
v 0.033003 -0.001138 0.001050
v 0.033320 -0.001509 0.002233
v 0.033127 -0.001334 0.001177
v 0.033714 -0.001461 0.001582
v 0.033360 -0.001364 0.001256
v 0.031866 0.000099 0.002177
v 0.031831 0.000170 0.001907
v 0.031767 0.000192 0.001634
v 0.031751 0.000145 0.001374
v 0.032259 -0.000335 0.002658
v 0.032261 -0.000591 0.002769
v 0.031651 -0.000325 0.000624
v 0.032520 -0.000852 0.002725
v 0.032265 -0.000421 0.000802
v 0.032708 -0.001281 0.002519
v 0.033037 -0.000888 0.002704
v 0.032555 -0.000769 0.000808
v 0.032555 -0.001004 0.000893
v 0.033294 -0.001306 0.002441
v 0.032731 -0.001161 0.001029
v 0.033015 -0.001558 0.002270
v 0.033437 -0.001584 0.002000
v 0.033287 -0.001664 0.001791
v 0.033272 -0.001645 0.001611
v 0.030786 0.000596 0.001544
v 0.030704 0.000640 0.001343
v 0.031178 0.000390 0.001686
v 0.030907 0.000466 0.001891
v 0.031417 0.000175 0.002213
v 0.031492 0.000268 0.001777
v 0.031379 0.000263 0.001988
v 0.031036 0.000471 0.001404
v 0.031388 0.000288 0.001426
v 0.030953 0.000462 0.001149
v 0.031656 0.000004 0.002437
v 0.031601 0.000107 0.001146
v 0.031178 0.000268 0.001028
v 0.031602 -0.000039 0.000892
v 0.031992 -0.000118 0.002498
v 0.031670 -0.000269 0.002681
v 0.031559 -0.000189 0.000700
v 0.031353 -0.000475 0.000433
v 0.032371 -0.001061 0.002662
v 0.031860 -0.000514 0.000595
v 0.032005 -0.000881 0.000675
v 0.031938 -0.000683 0.000590
v 0.032265 -0.000836 0.000742
v 0.032707 -0.001513 0.002373
v 0.033024 -0.001314 0.002468
v 0.032743 -0.001366 0.001098
v 0.032432 -0.001432 0.001029
v 0.033077 -0.001671 0.002089
v 0.032847 -0.001593 0.001258
v 0.030295 0.000738 0.001811
v 0.030281 0.000725 0.001511
v 0.030635 0.000484 0.002146
v 0.030377 0.000606 0.002185
v 0.030508 0.000700 0.001611
v 0.030541 0.000642 0.001912
v 0.030671 0.000542 0.000904
v 0.030560 0.000454 0.000699
v 0.030273 0.000478 0.000629
v 0.030969 0.000348 0.002123
v 0.030570 0.000201 0.000420
v 0.031238 0.000135 0.002357
v 0.030897 0.000145 0.000576
v 0.030723 0.000315 0.000615
v 0.030862 0.000369 0.000819
v 0.031241 0.000045 0.000743
v 0.030880 -0.000108 0.000381
v 0.031144 -0.000315 0.000414
v 0.031190 -0.000127 0.000550
v 0.031762 -0.000613 0.002822
v 0.031971 -0.000431 0.002756
v 0.032062 -0.000786 0.002780
v 0.031705 -0.000848 0.000582
v 0.031807 -0.001253 0.000816
v 0.032747 -0.001732 0.002134
v 0.032830 -0.001817 0.001690
v 0.032914 -0.001771 0.001927
v 0.032795 -0.001760 0.001443
v 0.032610 -0.001667 0.001196
v 0.032275 -0.001925 0.001348
v 0.030319 0.000724 0.002052
v 0.030042 0.000711 0.001702
v 0.030438 0.000714 0.001310
v 0.030323 0.000688 0.001176
v 0.030660 0.000105 0.002537
v 0.030231 0.000252 0.000376
v 0.030824 0.000264 0.002336
v 0.030382 0.000384 0.000521
v 0.031097 -0.000427 0.002794
v 0.031171 -0.000026 0.002554
v 0.030978 -0.000163 0.002684
v 0.030752 0.000035 0.000370
v 0.031378 -0.000327 0.002747
v 0.031076 -0.000543 0.000335
v 0.031564 -0.001005 0.002792
v 0.031480 -0.000664 0.000466
v 0.031248 -0.000782 0.000437
v 0.031987 -0.001355 0.002604
v 0.031374 -0.001212 0.000733
v 0.032311 -0.001570 0.002424
v 0.032407 -0.001751 0.002237
v 0.032207 -0.001856 0.001209
v 0.030092 0.000325 0.002539
v 0.030162 0.000567 0.002321
v 0.030101 0.000731 0.001951
v 0.030368 0.000425 0.002379
v 0.030003 0.000633 0.001305
v 0.030026 0.000559 0.000975
v 0.030318 0.000060 0.000229
v 0.030579 -0.000107 0.000221
v 0.031423 -0.000782 0.002834
v 0.031441 -0.000514 0.002813
v 0.030874 -0.000397 0.000284
v 0.030635 -0.000483 0.000182
v 0.030817 -0.000669 0.000268
v 0.031797 -0.001593 0.002508
v 0.032136 -0.001681 0.001033
v 0.031949 -0.001557 0.000935
v 0.032451 -0.001878 0.002044
v 0.031969 -0.001784 0.001040
v 0.032474 -0.001933 0.001881
v 0.032087 -0.002032 0.001567
v 0.032409 -0.001976 0.001732
v 0.032494 -0.001934 0.001584
v 0.029768 0.000420 0.002456
v 0.029844 0.000585 0.002327
v 0.029810 0.000634 0.002009
v 0.029643 0.000444 0.001411
v 0.029851 0.000647 0.001570
v 0.029827 0.000481 0.001082
v 0.029778 0.000354 0.000878
v 0.030042 0.000335 0.000524
v 0.030396 -0.000316 0.002801
v 0.030516 -0.000107 0.002697
v 0.029859 0.000102 0.000424
v 0.029997 0.000158 0.000360
v 0.029973 -0.000162 0.000187
v 0.030132 0.000024 0.000196
v 0.030838 -0.000314 0.002770
v 0.030835 -0.000551 0.002831
v 0.030363 -0.000247 0.000111
v 0.031074 -0.000740 0.002834
v 0.031105 -0.001095 0.002792
v 0.031038 -0.001138 0.000586
v 0.030653 -0.000880 0.000304
v 0.031419 -0.001448 0.002656
v 0.031849 -0.001828 0.002294
v 0.031545 -0.001808 0.000928
v 0.031774 -0.001943 0.001133
v 0.029653 0.000535 0.001927
v 0.030009 0.000169 0.002623
v 0.029622 0.000230 0.000972
v 0.030084 -0.000322 0.002796
v 0.029784 -0.000175 0.000371
v 0.030418 -0.000529 0.002852
v 0.030254 -0.000371 0.000091
v 0.030146 -0.000576 0.000150
v 0.030781 -0.000812 0.002841
v 0.030632 -0.001025 0.002804
v 0.030329 -0.000755 0.000202
v 0.030508 -0.000633 0.000161
v 0.030461 -0.000960 0.000311
v 0.030908 -0.001266 0.000620
v 0.031349 -0.001683 0.002540
v 0.031512 -0.001973 0.002220
v 0.031320 -0.001650 0.000816
v 0.031788 -0.002001 0.002048
v 0.031488 -0.002076 0.001227
v 0.031669 -0.002132 0.001571
v 0.031982 -0.002040 0.001818
v 0.029566 0.000420 0.002264
v 0.029527 0.000376 0.001912
v 0.029627 0.000197 0.002473
v 0.029502 0.000282 0.001546
v 0.029403 0.000075 0.001618
v 0.029856 -0.000066 0.002685
v 0.029408 -0.000042 0.001348
v 0.029568 -0.000024 0.000863
v 0.029707 -0.000009 0.000568
v 0.029582 -0.000294 0.000657
v 0.029806 -0.000394 0.000330
v 0.030304 -0.000687 0.002853
v 0.030343 -0.001037 0.002788
v 0.030124 -0.001056 0.000405
v 0.030295 -0.001140 0.000410
v 0.030904 -0.001427 0.002685
v 0.030578 -0.001228 0.000494
v 0.031224 -0.001844 0.002429
v 0.031148 -0.002006 0.002228
v 0.030870 -0.001614 0.000701
v 0.031012 -0.001794 0.000800
v 0.031709 -0.002093 0.001384
v 0.031279 -0.001961 0.001007
v 0.029439 0.000012 0.002354
v 0.029520 0.000017 0.002497
v 0.029395 -0.000038 0.002116
v 0.029447 0.000212 0.002105
v 0.029357 -0.000241 0.001571
v 0.029656 -0.000160 0.002603
v 0.029502 -0.000293 0.002459
v 0.029413 -0.000277 0.002249
v 0.029862 -0.000530 0.002765
v 0.030025 -0.000547 0.002815
v 0.030043 -0.000827 0.002799
v 0.029498 -0.000477 0.001000
v 0.029683 -0.000820 0.000680
v 0.029638 -0.000436 0.000554
v 0.029824 -0.000671 0.000403
v 0.029893 -0.000895 0.000462
v 0.030082 -0.000776 0.000283
v 0.030870 -0.001733 0.002516
v 0.030504 -0.001492 0.000567
v 0.030506 -0.001795 0.000680
v 0.031287 -0.002113 0.001991
v 0.031086 -0.002219 0.001659
v 0.031003 -0.001989 0.000935
v 0.031146 -0.002212 0.001440
v 0.031497 -0.002156 0.001773
v 0.031156 -0.002151 0.001249
v 0.029651 -0.000553 0.002601
v 0.029403 -0.000339 0.001331
v 0.029406 -0.000592 0.001560
v 0.029449 -0.000812 0.001849
v 0.029542 -0.001060 0.001105
v 0.029563 -0.000762 0.000916
v 0.030112 -0.001174 0.002714
v 0.029982 -0.001334 0.002613
v 0.029981 -0.001237 0.000529
v 0.029667 -0.001115 0.000821
v 0.029798 -0.001244 0.000674
v 0.029953 -0.001545 0.000624
v 0.030164 -0.001677 0.000611
v 0.030659 -0.001955 0.002311
v 0.030216 -0.001371 0.000494
v 0.030711 -0.002145 0.002039
v 0.030284 -0.001923 0.000746
v 0.030776 -0.002235 0.001818
v 0.030608 -0.001994 0.000849
v 0.029488 -0.000752 0.002195
v 0.029577 -0.000838 0.002421
v 0.029745 -0.000929 0.002641
v 0.029512 -0.001138 0.002148
v 0.029622 -0.001290 0.002353
v 0.029461 -0.001166 0.001809
v 0.029451 -0.000945 0.001635
v 0.029466 -0.000905 0.001351
v 0.029851 -0.000983 0.002700
v 0.029464 -0.001294 0.001411
v 0.029603 -0.001384 0.000976
v 0.029877 -0.001607 0.002458
v 0.030194 -0.001455 0.002622
v 0.030562 -0.001649 0.002566
v 0.029930 -0.001802 0.002413
v 0.030117 -0.001897 0.002379
v 0.030178 -0.002064 0.002184
v 0.029728 -0.001649 0.000795
v 0.029949 -0.001841 0.000732
v 0.030709 -0.002269 0.001591
v 0.030502 -0.002147 0.001029
v 0.030776 -0.002228 0.001331
v 0.030325 -0.002103 0.000909
v 0.029485 -0.001508 0.002075
v 0.029742 -0.001392 0.002457
v 0.029407 -0.001473 0.001778
v 0.029571 -0.001767 0.000935
v 0.029780 -0.002039 0.000888
v 0.029926 -0.002084 0.002140
v 0.029927 -0.002240 0.001263
v 0.029917 -0.002142 0.001017
v 0.030198 -0.002233 0.001197
v 0.030034 -0.002027 0.000828
v 0.030152 -0.002297 0.001487
v 0.030186 -0.002291 0.001679
v 0.029394 -0.001695 0.001622
v 0.029417 -0.001591 0.001285
v 0.029633 -0.001713 0.002233
v 0.029543 -0.001893 0.001966
v 0.029455 -0.001873 0.001717
v 0.029459 -0.001710 0.002011
v 0.029458 -0.001909 0.001422
v 0.029414 -0.001790 0.001287
v 0.029658 -0.001942 0.002142
v 0.029761 -0.002098 0.001983
v 0.030018 -0.002210 0.001922
v 0.029581 -0.002066 0.001283
v 0.029687 -0.002078 0.001061
v 0.029622 -0.002085 0.001605
v 0.029539 -0.001954 0.001131
v 0.029874 -0.002218 0.001829
v 0.029808 -0.002228 0.001362
# 2776 vertices, 0 vertices normals

f 19 1 17
f 18 1 19
f 30 19 17
f 26 30 17
f 32 34 2
f 35 32 2
f 4 2 34
f 35 2 5
f 41 40 6
f 12 41 6
f 42 41 12
f 3 2 4
f 46 3 4
f 2 3 5
f 35 5 8
f 43 35 8
f 40 16 6
f 44 42 12
f 5 3 15
f 8 15 7
f 5 15 8
f 10 8 7
f 43 8 10
f 9 43 10
f 16 9 10
f 16 11 6
f 6 1 12
f 6 11 1
f 12 1 18
f 44 18 47
f 12 18 44
f 47 70 44
f 13 3 46
f 20 13 46
f 13 15 3
f 14 15 13
f 7 22 10
f 15 22 7
f 16 22 23
f 10 22 16
f 16 23 11
f 11 23 17
f 17 1 11
f 47 19 52
f 47 18 19
f 20 50 13
f 50 14 13
f 14 49 15
f 21 22 15
f 49 21 15
f 22 21 25
f 22 25 23
f 23 25 26
f 23 26 17
f 19 30 27
f 19 27 52
f 49 24 21
f 21 24 25
f 28 25 24
f 25 29 26
f 28 29 25
f 29 30 26
f 27 30 31
f 56 28 24
f 28 54 29
f 54 60 29
f 60 31 30
f 29 60 30
f 86 33 32
f 61 86 32
f 62 61 32
f 63 69 33
f 34 32 33
f 32 35 62
f 64 62 36
f 91 66 41
f 65 91 41
f 34 33 69
f 36 35 43
f 62 35 36
f 38 64 36
f 37 38 36
f 39 38 37
f 40 39 37
f 39 40 41
f 66 39 41
f 42 65 41
f 42 68 65
f 44 68 42
f 70 68 44
f 46 34 69
f 45 46 69
f 46 4 34
f 37 43 9
f 36 43 37
f 40 9 16
f 37 9 40
f 73 46 45
f 47 71 70
f 20 46 73
f 71 47 52
f 51 71 52
f 73 48 20
f 50 20 48
f 50 49 14
f 52 76 51
f 27 76 52
f 53 50 48
f 75 53 48
f 50 53 49
f 49 53 57
f 57 24 49
f 103 27 31
f 103 76 27
f 75 79 53
f 53 79 57
f 57 56 24
f 58 28 56
f 58 54 28
f 31 59 103
f 31 60 59
f 79 55 57
f 55 81 56
f 57 55 56
f 81 85 58
f 56 81 58
f 85 82 54
f 58 85 54
f 82 59 60
f 54 82 60
f 106 86 61
f 63 33 86
f 61 87 106
f 61 62 87
f 89 87 62
f 112 69 63
f 62 64 89
f 94 66 90
f 91 90 66
f 68 92 65
f 67 92 68
f 112 96 69
f 38 93 64
f 38 108 93
f 38 94 108
f 38 39 94
f 39 66 94
f 67 70 97
f 68 70 67
f 69 96 45
f 70 98 97
f 71 98 70
f 45 72 73
f 96 72 45
f 51 98 71
f 74 73 72
f 48 73 74
f 51 99 115
f 76 99 51
f 75 74 120
f 75 48 74
f 78 76 103
f 78 99 76
f 120 77 75
f 75 77 100
f 75 100 79
f 80 55 79
f 100 80 79
f 55 80 81
f 81 84 85
f 59 82 83
f 83 103 59
f 84 105 82
f 85 84 82
f 105 83 82
f 124 86 106
f 125 63 86
f 124 125 86
f 88 106 87
f 89 88 87
f 125 112 63
f 93 89 64
f 129 108 94
f 94 109 129
f 90 109 94
f 90 110 109
f 91 110 90
f 91 65 110
f 92 110 65
f 92 111 110
f 111 92 67
f 95 111 67
f 112 113 96
f 67 97 95
f 114 97 98
f 96 134 72
f 113 134 96
f 51 114 98
f 134 136 72
f 115 114 51
f 72 116 74
f 136 116 72
f 99 117 115
f 116 120 74
f 116 140 120
f 118 99 78
f 118 117 99
f 100 120 101
f 77 120 100
f 78 122 118
f 103 122 78
f 101 121 100
f 80 121 102
f 100 121 80
f 80 102 81
f 102 84 81
f 122 83 123
f 103 83 122
f 102 104 84
f 105 104 147
f 84 104 105
f 123 83 105
f 147 123 105
f 149 124 106
f 106 150 149
f 88 150 106
f 110 126 107
f 111 126 110
f 156 126 111
f 125 155 112
f 93 88 89
f 93 127 88
f 93 130 127
f 108 130 93
f 108 129 130
f 110 131 109
f 107 131 110
f 111 95 156
f 155 113 112
f 97 181 95
f 178 133 113
f 155 178 113
f 135 159 114
f 181 97 114
f 159 181 114
f 133 134 113
f 135 115 117
f 115 135 114
f 136 138 116
f 117 119 135
f 138 140 116
f 138 139 140
f 117 118 119
f 101 140 141
f 120 140 101
f 167 118 122
f 168 121 101
f 141 168 101
f 121 168 142
f 102 142 146
f 121 142 102
f 145 123 147
f 145 122 123
f 167 122 145
f 104 146 144
f 102 146 104
f 144 147 104
f 170 172 124
f 124 149 170
f 125 172 151
f 124 172 125
f 173 150 88
f 127 173 88
f 128 173 127
f 132 153 131
f 177 107 126
f 151 155 125
f 130 128 127
f 130 152 128
f 129 152 130
f 129 153 152
f 109 153 129
f 109 131 153
f 132 107 177
f 132 131 107
f 133 158 134
f 135 160 159
f 134 137 136
f 158 137 134
f 119 160 135
f 137 138 136
f 118 164 119
f 162 140 139
f 141 162 165
f 140 162 141
f 142 166 143
f 164 118 167
f 165 168 141
f 166 142 168
f 142 143 146
f 143 169 144
f 189 144 169
f 189 147 144
f 145 189 190
f 147 189 145
f 190 167 145
f 146 143 144
f 149 148 170
f 150 194 149
f 173 194 150
f 152 174 128
f 152 153 175
f 153 154 175
f 132 154 153
f 177 154 132
f 179 177 126
f 156 179 126
f 151 178 155
f 157 156 95
f 179 156 157
f 95 181 157
f 182 133 178
f 183 181 159
f 182 158 133
f 159 160 183
f 158 203 137
f 203 138 137
f 203 161 138
f 185 119 164
f 185 160 119
f 161 139 138
f 162 139 161
f 186 162 161
f 164 163 185
f 186 165 162
f 166 206 143
f 163 167 190
f 163 164 167
f 166 168 165
f 206 207 143
f 143 207 169
f 196 172 170
f 210 170 148
f 196 170 210
f 148 192 210
f 149 192 148
f 149 193 192
f 194 193 149
f 171 194 173
f 128 171 173
f 174 171 128
f 172 198 151
f 196 198 172
f 152 175 174
f 154 197 175
f 154 176 197
f 177 176 154
f 151 199 178
f 198 199 151
f 179 176 177
f 179 180 176
f 180 179 157
f 199 182 178
f 157 201 180
f 181 201 157
f 202 201 183
f 201 181 183
f 218 182 216
f 218 158 182
f 160 202 183
f 203 158 218
f 160 185 202
f 184 161 203
f 184 186 161
f 223 163 209
f 163 224 185
f 223 224 163
f 205 165 186
f 205 166 165
f 222 207 206
f 207 188 169
f 187 169 188
f 187 189 169
f 190 187 209
f 189 187 190
f 209 163 190
f 191 210 192
f 226 191 192
f 193 226 192
f 195 226 193
f 234 196 210
f 194 195 193
f 171 195 194
f 171 228 195
f 174 228 171
f 255 198 196
f 234 255 196
f 175 212 174
f 197 212 175
f 197 236 212
f 197 213 236
f 176 213 197
f 213 180 214
f 213 176 180
f 199 240 182
f 200 214 180
f 201 200 180
f 240 216 182
f 242 201 202
f 242 200 201
f 218 219 203
f 185 204 202
f 219 184 203
f 184 219 220
f 204 185 224
f 220 205 186
f 184 220 186
f 221 166 205
f 221 206 166
f 207 222 188
f 187 225 208
f 188 225 187
f 187 208 209
f 234 210 191
f 229 234 191
f 191 230 229
f 226 230 191
f 195 227 226
f 228 227 195
f 233 255 234
f 174 231 228
f 212 231 174
f 212 211 231
f 212 236 211
f 238 198 255
f 213 237 236
f 239 237 213
f 238 199 198
f 213 215 239
f 214 215 213
f 214 200 215
f 241 218 216
f 202 217 242
f 219 218 241
f 261 219 241
f 204 217 202
f 220 219 245
f 219 261 245
f 204 224 223
f 245 205 220
f 245 221 205
f 221 249 206
f 206 249 222
f 222 291 188
f 188 291 225
f 208 266 209
f 247 209 266
f 247 223 209
f 253 229 230
f 270 253 230
f 226 270 230
f 254 270 226
f 227 254 226
f 252 254 227
f 228 252 227
f 272 252 228
f 235 234 229
f 231 272 228
f 231 232 272
f 211 232 231
f 257 232 211
f 256 255 233
f 235 233 234
f 235 256 233
f 236 257 211
f 257 236 237
f 278 257 237
f 239 278 237
f 240 199 238
f 239 258 280
f 215 258 239
f 215 260 258
f 200 260 215
f 216 240 259
f 241 216 259
f 242 260 200
f 243 260 242
f 217 243 242
f 217 287 243
f 287 248 262
f 287 217 248
f 217 204 248
f 245 244 221
f 245 246 244
f 245 261 246
f 262 248 247
f 248 223 247
f 223 248 204
f 244 249 221
f 222 249 267
f 222 267 291
f 225 291 250
f 208 250 266
f 225 250 208
f 254 269 270
f 251 269 254
f 252 251 254
f 276 274 235
f 229 253 276
f 235 229 276
f 252 272 251
f 232 273 272
f 277 273 232
f 235 274 256
f 232 257 277
f 320 255 256
f 255 302 238
f 320 302 255
f 278 239 280
f 238 282 240
f 302 282 238
f 280 258 283
f 282 259 240
f 260 285 258
f 259 284 241
f 285 260 243
f 287 285 243
f 284 261 241
f 286 261 284
f 246 286 264
f 246 261 286
f 264 244 246
f 244 263 249
f 244 264 263
f 249 263 267
f 250 265 266
f 289 266 265
f 289 247 266
f 247 289 262
f 293 268 269
f 295 270 268
f 270 269 268
f 251 293 269
f 251 271 293
f 272 271 251
f 296 271 272
f 273 296 272
f 297 296 273
f 300 274 276
f 275 300 276
f 276 317 275
f 276 295 317
f 276 253 295
f 253 270 295
f 297 273 277
f 277 279 297
f 274 299 256
f 300 299 274
f 277 278 279
f 277 257 278
f 281 279 278
f 299 320 256
f 281 280 301
f 278 280 281
f 280 283 301
f 258 327 283
f 282 304 259
f 285 327 258
f 325 327 285
f 304 284 259
f 306 284 304
f 288 285 287
f 288 325 285
f 306 286 284
f 305 286 306
f 288 287 262
f 308 288 262
f 305 264 286
f 305 307 264
f 308 262 289
f 307 263 264
f 263 290 267
f 307 290 263
f 290 291 267
f 290 356 291
f 250 291 356
f 329 265 250
f 265 329 289
f 370 317 295
f 309 370 295
f 268 309 295
f 268 292 309
f 268 293 292
f 311 292 293
f 271 311 293
f 312 311 271
f 294 312 271
f 296 294 271
f 315 294 296
f 372 300 275
f 275 317 372
f 297 315 296
f 315 297 316
f 297 298 316
f 319 316 298
f 279 298 297
f 318 319 298
f 279 318 298
f 318 281 321
f 279 281 318
f 281 301 321
f 320 322 302
f 283 323 301
f 302 303 282
f 322 303 302
f 283 327 323
f 303 304 282
f 324 304 303
f 306 304 324
f 288 326 325
f 353 326 288
f 328 305 306
f 305 328 307
f 353 308 357
f 308 353 288
f 307 330 290
f 290 330 356
f 357 289 329
f 289 357 308
f 356 331 250
f 250 331 329
f 335 370 309
f 335 292 310
f 335 309 292
f 311 310 292
f 311 332 310
f 312 332 311
f 313 312 294
f 314 294 315
f 313 294 314
f 336 314 315
f 339 336 315
f 317 368 372
f 370 368 317
f 339 316 319
f 315 316 339
f 319 342 339
f 341 300 372
f 340 342 319
f 318 340 319
f 300 346 299
f 341 346 300
f 343 340 318
f 346 345 299
f 344 343 318
f 321 344 318
f 345 320 299
f 345 322 320
f 345 377 322
f 350 322 377
f 323 321 301
f 323 348 321
f 323 351 348
f 303 322 350
f 349 303 350
f 327 351 323
f 324 303 349
f 326 351 325
f 351 327 325
f 352 306 324
f 306 352 328
f 307 328 355
f 384 357 329
f 355 330 307
f 329 331 384
f 310 361 334
f 332 361 310
f 362 332 312
f 313 362 312
f 333 362 313
f 364 365 336
f 337 364 336
f 370 335 369
f 335 334 369
f 310 334 335
f 314 333 313
f 365 314 336
f 365 333 314
f 339 337 336
f 337 339 342
f 338 342 340
f 337 342 338
f 343 374 340
f 347 374 343
f 341 375 346
f 344 347 343
f 375 345 346
f 405 347 344
f 344 348 405
f 321 348 344
f 404 348 351
f 378 404 351
f 431 324 349
f 324 431 352
f 380 351 326
f 380 378 351
f 328 352 355
f 381 357 409
f 381 353 357
f 380 326 353
f 381 380 353
f 355 354 330
f 330 382 356
f 330 354 382
f 356 382 383
f 409 357 384
f 356 383 331
f 331 383 384
f 360 359 358
f 385 359 360
f 362 385 360
f 358 334 361
f 360 361 332
f 358 361 360
f 360 332 362
f 385 362 333
f 386 333 365
f 385 333 386
f 387 365 364
f 386 365 387
f 387 364 363
f 366 363 364
f 389 363 366
f 364 337 366
f 394 389 366
f 371 394 366
f 368 367 397
f 391 367 368
f 370 391 368
f 370 369 391
f 337 338 366
f 371 366 338
f 395 394 371
f 368 397 372
f 340 371 338
f 340 395 371
f 341 397 373
f 372 397 341
f 374 395 340
f 374 400 395
f 341 398 375
f 373 398 341
f 374 347 376
f 376 400 374
f 398 402 375
f 401 376 347
f 375 403 345
f 402 403 375
f 401 347 405
f 403 377 345
f 348 404 405
f 377 406 350
f 406 349 350
f 349 406 431
f 352 431 379
f 380 407 378
f 464 407 380
f 381 464 380
f 355 434 354
f 355 379 434
f 355 352 379
f 436 381 409
f 434 382 354
f 384 383 435
f 435 409 384
f 359 411 414
f 385 411 359
f 386 416 385
f 417 416 386
f 387 417 386
f 419 417 387
f 363 388 419
f 420 388 363
f 418 358 414
f 418 334 358
f 418 422 334
f 359 414 358
f 363 419 387
f 420 363 389
f 425 420 389
f 423 426 391
f 391 369 423
f 369 422 423
f 369 334 422
f 390 425 389
f 367 426 449
f 391 426 367
f 394 390 389
f 367 392 397
f 367 449 392
f 393 390 394
f 395 393 394
f 397 392 373
f 396 393 395
f 400 396 395
f 400 399 396
f 399 400 427
f 400 376 427
f 376 428 427
f 376 401 428
f 402 457 403
f 401 429 428
f 401 405 429
f 403 458 377
f 457 458 403
f 404 429 405
f 404 378 429
f 458 406 377
f 466 379 431
f 466 433 379
f 436 464 381
f 465 407 464
f 433 434 379
f 408 409 435
f 408 436 409
f 468 382 434
f 468 469 383
f 382 468 383
f 383 469 435
f 411 410 440
f 410 411 412
f 413 412 411
f 437 412 413
f 438 437 413
f 415 438 413
f 440 414 411
f 385 413 411
f 413 385 416
f 413 416 415
f 417 415 416
f 476 415 417
f 442 476 417
f 445 442 417
f 422 444 480
f 422 440 444
f 422 418 440
f 418 414 440
f 419 445 417
f 388 445 419
f 388 421 445
f 388 420 421
f 424 421 420
f 423 422 480
f 426 423 480
f 420 425 424
f 484 424 425
f 450 484 425
f 390 450 425
f 392 486 456
f 449 486 392
f 453 450 390
f 393 453 390
f 392 456 373
f 452 453 393
f 396 452 393
f 399 455 396
f 455 452 396
f 373 454 398
f 456 454 373
f 459 399 427
f 459 455 399
f 454 402 398
f 457 402 454
f 459 427 428
f 461 428 429
f 461 459 428
f 460 429 378
f 460 430 429
f 430 461 429
f 463 406 458
f 460 378 407
f 463 431 406
f 432 431 463
f 431 432 466
f 433 468 434
f 435 469 470
f 470 408 435
f 410 412 473
f 412 437 473
f 438 475 437
f 439 443 444
f 440 439 444
f 410 439 440
f 415 475 438
f 415 476 475
f 442 441 476
f 478 441 442
f 443 480 444
f 445 478 442
f 421 478 445
f 421 479 478
f 421 503 479
f 482 503 421
f 421 424 482
f 448 426 446
f 426 480 446
f 482 424 484
f 447 482 484
f 449 448 508
f 426 448 449
f 508 486 449
f 450 485 484
f 486 451 456
f 453 485 450
f 453 489 485
f 452 489 453
f 451 454 456
f 452 513 489
f 455 513 452
f 455 459 490
f 513 455 490
f 515 457 454
f 556 457 515
f 461 490 459
f 556 458 457
f 517 430 460
f 517 491 430
f 491 461 430
f 462 463 458
f 463 462 432
f 465 460 407
f 465 517 460
f 466 432 520
f 492 464 436
f 492 465 464
f 520 433 466
f 433 493 468
f 433 520 493
f 468 493 522
f 522 523 470
f 467 470 523
f 467 408 470
f 467 436 408
f 468 522 469
f 469 522 470
f 471 495 410
f 471 473 472
f 410 473 471
f 474 472 473
f 499 443 439
f 495 499 439
f 439 410 495
f 437 474 473
f 475 474 437
f 475 496 474
f 441 496 475
f 499 481 443
f 476 441 475
f 441 477 497
f 478 477 441
f 477 478 479
f 501 477 479
f 480 443 481
f 501 479 503
f 483 503 482
f 446 481 504
f 480 481 446
f 446 504 448
f 507 483 482
f 507 482 447
f 504 508 448
f 508 545 486
f 447 484 485
f 487 447 485
f 486 547 451
f 545 547 486
f 489 487 485
f 547 511 451
f 489 488 487
f 511 454 451
f 515 454 511
f 513 488 489
f 514 513 490
f 490 461 516
f 516 461 491
f 556 462 458
f 560 462 556
f 462 560 432
f 492 517 465
f 436 563 492
f 521 493 520
f 521 522 493
f 563 436 467
f 494 471 524
f 495 471 494
f 471 525 524
f 472 525 471
f 472 527 525
f 474 527 472
f 529 527 474
f 499 494 531
f 495 494 499
f 496 529 474
f 496 530 529
f 497 530 496
f 441 497 496
f 533 530 497
f 498 481 499
f 531 498 499
f 500 533 477
f 533 497 477
f 501 500 477
f 498 534 481
f 500 502 535
f 501 502 500
f 503 502 501
f 483 502 503
f 481 505 504
f 534 505 481
f 506 502 483
f 505 538 504
f 506 509 543
f 507 509 506
f 483 507 506
f 504 538 508
f 509 546 543
f 509 510 546
f 510 509 507
f 447 510 507
f 538 545 508
f 487 510 447
f 510 550 546
f 510 487 550
f 547 548 511
f 512 550 487
f 512 554 550
f 488 512 487
f 548 552 511
f 552 515 511
f 555 488 513
f 555 512 488
f 555 554 512
f 555 513 514
f 514 490 516
f 558 514 516
f 624 516 491
f 518 432 560
f 624 491 517
f 519 432 518
f 561 517 492
f 561 624 517
f 519 520 432
f 520 593 521
f 519 593 520
f 593 564 521
f 563 467 562
f 564 523 522
f 521 564 522
f 562 467 523
f 494 566 571
f 524 566 494
f 524 565 566
f 525 565 524
f 525 526 565
f 527 526 525
f 527 528 526
f 528 527 529
f 494 571 531
f 529 530 528
f 533 569 530
f 573 498 531
f 571 573 531
f 532 578 569
f 532 569 533
f 500 532 533
f 573 534 498
f 573 574 534
f 535 578 532
f 535 532 500
f 534 581 505
f 574 581 534
f 535 536 578
f 537 536 535
f 502 537 535
f 506 537 502
f 505 581 538
f 539 580 536
f 540 539 536
f 537 540 536
f 543 537 506
f 581 582 538
f 542 540 537
f 537 543 542
f 538 541 545
f 582 541 538
f 540 583 539
f 542 583 540
f 542 543 544
f 544 543 546
f 545 616 547
f 541 616 545
f 586 542 544
f 549 586 544
f 546 549 544
f 550 549 546
f 616 548 547
f 548 616 551
f 620 548 551
f 620 552 548
f 550 553 549
f 550 554 553
f 552 620 515
f 557 555 514
f 557 554 555
f 557 553 554
f 620 556 515
f 556 620 588
f 557 514 558
f 589 556 588
f 589 560 556
f 516 624 559
f 559 558 516
f 589 518 560
f 590 518 589
f 518 590 591
f 519 518 591
f 561 592 623
f 492 592 561
f 623 624 561
f 563 562 626
f 592 492 563
f 626 592 563
f 627 523 564
f 523 627 562
f 565 567 566
f 566 575 571
f 570 575 566
f 567 570 566
f 526 567 565
f 572 567 526
f 528 572 526
f 568 572 528
f 530 568 528
f 569 568 530
f 573 571 575
f 595 570 567
f 576 567 572
f 577 576 572
f 596 577 572
f 568 596 572
f 578 596 568
f 578 568 569
f 573 594 574
f 573 575 594
f 570 594 575
f 570 595 601
f 567 576 595
f 574 599 581
f 596 580 603
f 578 580 596
f 536 580 578
f 599 579 581
f 579 582 581
f 607 582 579
f 613 611 603
f 613 603 580
f 539 613 580
f 582 615 541
f 607 615 582
f 613 583 614
f 613 539 583
f 615 616 541
f 614 583 618
f 584 618 583
f 542 584 583
f 586 584 542
f 584 585 618
f 586 585 584
f 587 585 586
f 549 587 586
f 553 587 549
f 587 619 585
f 587 621 619
f 621 587 553
f 557 621 553
f 622 557 558
f 622 621 557
f 622 558 559
f 644 519 591
f 644 593 519
f 625 564 593
f 644 625 593
f 564 625 627
f 562 627 626
f 570 601 594
f 597 601 595
f 576 597 595
f 598 597 576
f 577 598 576
f 596 598 577
f 599 594 604
f 574 594 599
f 601 604 594
f 603 598 596
f 600 579 599
f 604 600 599
f 605 604 601
f 605 601 597
f 602 605 597
f 611 602 597
f 598 611 597
f 603 611 598
f 600 607 579
f 606 604 605
f 600 604 606
f 628 615 607
f 608 628 607
f 600 608 607
f 608 606 630
f 600 606 608
f 606 609 630
f 605 609 606
f 605 602 609
f 610 609 602
f 611 610 602
f 612 610 611
f 613 612 611
f 614 612 613
f 610 630 609
f 614 635 612
f 614 617 635
f 615 636 616
f 636 551 616
f 617 654 635
f 617 638 654
f 618 638 617
f 614 618 617
f 585 638 618
f 551 639 620
f 636 639 551
f 640 638 585
f 619 640 585
f 639 588 620
f 621 641 619
f 657 589 588
f 642 641 621
f 622 642 621
f 657 645 589
f 645 590 589
f 643 622 559
f 642 622 643
f 645 591 590
f 646 624 623
f 646 559 624
f 664 625 644
f 625 647 627
f 625 664 647
f 627 665 626
f 627 647 665
f 648 626 665
f 592 648 649
f 626 648 592
f 649 623 592
f 633 615 628
f 632 633 628
f 608 632 628
f 629 632 608
f 630 629 608
f 631 629 630
f 634 631 630
f 610 634 630
f 612 634 610
f 635 634 612
f 633 636 615
f 653 631 634
f 637 653 634
f 635 637 634
f 654 637 635
f 636 655 639
f 633 655 636
f 658 654 638
f 640 658 638
f 657 588 639
f 655 657 639
f 640 675 658
f 660 619 641
f 640 619 660
f 675 640 660
f 641 642 660
f 663 643 559
f 663 678 643
f 678 642 643
f 644 591 664
f 591 676 664
f 591 645 676
f 663 559 646
f 649 648 666
f 646 623 649
f 666 646 649
f 650 633 632
f 652 650 632
f 629 652 632
f 631 652 629
f 655 633 650
f 650 668 655
f 650 667 668
f 650 652 667
f 651 652 631
f 651 667 652
f 653 651 631
f 653 671 651
f 637 671 653
f 673 671 637
f 654 674 637
f 658 674 654
f 656 655 668
f 656 657 655
f 674 673 637
f 659 645 657
f 656 659 657
f 659 676 645
f 675 660 662
f 661 660 642
f 662 660 661
f 661 642 678
f 665 692 648
f 648 693 666
f 648 692 693
f 681 666 693
f 681 646 666
f 646 681 663
f 681 678 663
f 670 667 651
f 671 670 651
f 668 685 656
f 668 669 685
f 668 667 669
f 670 669 667
f 672 671 673
f 672 670 671
f 673 674 672
f 686 674 658
f 675 686 658
f 676 659 696
f 659 685 696
f 659 656 685
f 686 675 662
f 664 676 677
f 676 696 677
f 689 661 678
f 689 662 661
f 664 679 647
f 677 679 664
f 647 679 665
f 665 679 692
f 681 693 680
f 681 680 689
f 689 678 681
f 697 685 669
f 682 669 670
f 697 669 682
f 670 683 682
f 672 683 670
f 698 683 672
f 684 698 672
f 674 684 672
f 686 684 674
f 697 696 685
f 684 686 690
f 662 690 686
f 687 677 696
f 687 688 677
f 688 701 691
f 688 687 701
f 689 694 690
f 689 690 662
f 688 679 677
f 688 691 679
f 679 691 692
f 691 694 693
f 692 691 693
f 693 694 680
f 680 694 689
f 695 697 682
f 683 695 682
f 699 695 683
f 698 699 683
f 687 696 697
f 695 687 697
f 701 687 695
f 699 701 695
f 699 700 701
f 698 700 699
f 684 700 698
f 690 700 684
f 701 700 694
f 691 701 694
f 694 700 690
f 703 702 717
f 714 715 703
f 715 718 720
f 727 724 704
f 705 714 703
f 717 705 703
f 718 726 720
f 726 723 720
f 723 706 704
f 704 706 707
f 707 727 704
f 730 727 707
f 725 732 717
f 732 705 717
f 708 723 726
f 736 708 726
f 723 708 706
f 706 708 707
f 709 707 708
f 735 708 736
f 735 709 708
f 742 709 735
f 741 742 735
f 759 741 735
f 745 760 711
f 711 713 710
f 711 710 702
f 745 702 703
f 711 702 745
f 712 745 703
f 717 710 713
f 751 717 713
f 710 717 702
f 715 712 703
f 712 715 719
f 721 749 722
f 704 749 721
f 716 749 704
f 724 716 704
f 725 717 751
f 750 725 751
f 718 715 714
f 720 719 715
f 720 722 719
f 723 722 720
f 723 721 722
f 704 721 723
f 752 727 753
f 724 727 752
f 718 705 729
f 714 705 718
f 729 726 718
f 727 754 753
f 730 754 727
f 750 755 725
f 732 725 755
f 729 732 728
f 705 732 729
f 726 728 736
f 729 728 726
f 755 731 732
f 731 756 728
f 732 731 728
f 728 733 736
f 756 733 728
f 707 709 737
f 730 734 754
f 737 734 730
f 707 737 730
f 733 735 736
f 756 735 733
f 737 742 740
f 709 742 737
f 756 738 735
f 738 739 759
f 759 735 738
f 741 740 742
f 739 740 741
f 759 739 741
f 745 743 760
f 745 744 743
f 713 762 767
f 761 762 713
f 711 761 713
f 711 760 761
f 745 712 744
f 744 712 763
f 712 719 763
f 749 746 765
f 716 746 749
f 747 746 716
f 724 747 716
f 766 747 724
f 713 767 751
f 719 748 763
f 722 748 719
f 722 765 748
f 722 749 765
f 766 752 768
f 724 752 766
f 751 769 750
f 767 769 751
f 752 753 768
f 770 750 769
f 771 753 754
f 755 750 770
f 770 773 755
f 731 757 756
f 734 771 754
f 773 774 755
f 774 778 731
f 755 774 731
f 731 778 757
f 738 756 757
f 775 737 740
f 734 737 775
f 757 779 738
f 758 738 779
f 739 738 758
f 775 740 739
f 803 780 760
f 743 803 760
f 783 803 743
f 791 762 761
f 761 780 791
f 761 760 780
f 744 783 743
f 744 784 783
f 763 784 744
f 762 793 767
f 791 793 762
f 764 784 763
f 748 764 763
f 764 765 787
f 748 765 764
f 746 787 765
f 747 789 746
f 789 747 766
f 792 789 766
f 766 768 792
f 767 809 769
f 793 809 767
f 808 768 753
f 771 808 753
f 769 795 770
f 809 795 769
f 796 808 771
f 795 794 770
f 734 796 771
f 772 770 794
f 773 770 772
f 776 796 734
f 772 799 773
f 773 799 774
f 778 799 777
f 774 799 778
f 739 814 775
f 776 734 775
f 814 776 775
f 779 777 800
f 778 777 779
f 757 778 779
f 801 758 800
f 801 739 758
f 800 758 779
f 780 803 802
f 783 805 803
f 782 805 783
f 802 791 780
f 802 781 791
f 784 782 783
f 785 782 784
f 764 785 784
f 786 785 764
f 787 786 764
f 788 786 787
f 746 788 787
f 790 788 746
f 789 790 746
f 806 790 789
f 781 793 791
f 789 792 806
f 768 807 792
f 807 768 808
f 809 810 795
f 812 794 795
f 810 812 795
f 812 772 794
f 776 827 796
f 776 814 827
f 798 797 799
f 772 798 799
f 777 797 816
f 799 797 777
f 816 818 800
f 817 801 845
f 817 739 801
f 817 814 739
f 777 816 800
f 845 801 800
f 820 833 802
f 802 804 820
f 802 803 804
f 805 804 803
f 805 819 804
f 782 819 805
f 833 781 802
f 790 822 788
f 822 790 806
f 781 823 793
f 792 836 806
f 824 793 823
f 792 807 836
f 809 793 824
f 839 809 824
f 810 809 839
f 796 811 808
f 825 812 810
f 813 772 812
f 825 813 812
f 813 798 772
f 811 796 827
f 797 815 816
f 798 815 797
f 817 845 847
f 847 814 817
f 846 800 818
f 800 846 845
f 828 820 804
f 804 851 828
f 819 851 804
f 782 853 819
f 831 833 820
f 782 785 853
f 821 853 785
f 830 821 785
f 788 856 830
f 822 856 788
f 833 861 781
f 786 830 785
f 788 830 786
f 806 834 822
f 861 823 781
f 861 882 823
f 836 834 806
f 836 835 834
f 824 823 882
f 807 838 836
f 808 838 807
f 808 863 838
f 839 825 810
f 863 808 811
f 865 813 825
f 813 826 798
f 865 826 813
f 826 815 798
f 815 842 816
f 815 826 842
f 816 843 818
f 816 842 843
f 844 827 814
f 840 811 827
f 844 840 827
f 843 846 818
f 844 814 847
f 831 820 828
f 855 831 828
f 828 849 855
f 851 849 828
f 819 829 851
f 853 829 819
f 830 876 821
f 856 876 830
f 879 833 831
f 878 879 831
f 822 832 856
f 879 861 833
f 834 832 822
f 834 858 832
f 834 835 858
f 836 860 835
f 882 862 824
f 838 860 836
f 837 860 838
f 862 839 824
f 863 837 838
f 839 841 825
f 811 840 863
f 841 865 825
f 867 826 865
f 826 867 842
f 848 870 844
f 868 840 844
f 870 868 844
f 846 871 845
f 869 871 846
f 843 869 846
f 847 871 848
f 845 871 847
f 848 844 847
f 894 855 849
f 850 894 849
f 851 850 849
f 852 850 851
f 829 852 851
f 854 852 829
f 853 854 829
f 873 854 853
f 821 873 853
f 876 873 821
f 878 831 855
f 874 878 855
f 876 856 877
f 857 877 856
f 832 857 856
f 832 858 857
f 879 880 861
f 859 858 835
f 859 835 860
f 905 859 860
f 880 882 861
f 862 883 839
f 863 864 837
f 883 841 839
f 885 841 883
f 887 868 886
f 840 864 863
f 887 864 840
f 868 887 840
f 865 866 867
f 865 841 866
f 841 885 866
f 842 867 888
f 886 868 870
f 888 843 842
f 869 889 871
f 871 890 848
f 871 889 890
f 870 848 890
f 852 897 850
f 872 897 852
f 854 872 852
f 893 872 854
f 873 893 854
f 875 893 873
f 874 855 894
f 876 875 873
f 875 876 900
f 876 877 900
f 899 900 877
f 922 878 874
f 920 922 874
f 857 899 877
f 901 857 903
f 899 857 901
f 878 902 879
f 922 902 878
f 857 881 903
f 858 881 857
f 902 880 879
f 881 859 905
f 881 858 859
f 880 907 882
f 837 884 905
f 860 837 905
f 907 862 882
f 883 862 907
f 884 837 864
f 864 887 884
f 885 883 908
f 866 885 910
f 866 910 867
f 867 910 888
f 888 911 869
f 909 870 890
f 909 886 870
f 843 888 869
f 911 889 869
f 897 914 896
f 891 914 897
f 872 891 897
f 892 891 872
f 893 892 872
f 912 892 893
f 875 912 893
f 915 912 875
f 895 894 896
f 894 850 896
f 897 896 850
f 915 875 900
f 898 915 900
f 874 939 920
f 895 939 874
f 894 895 874
f 899 898 900
f 898 899 916
f 899 921 916
f 899 901 921
f 941 922 920
f 903 921 901
f 881 923 903
f 902 924 880
f 904 923 881
f 905 904 881
f 924 907 880
f 924 976 907
f 884 925 905
f 884 926 925
f 925 904 905
f 906 907 976
f 906 883 907
f 906 908 883
f 927 908 906
f 887 926 884
f 928 926 887
f 927 885 908
f 910 885 929
f 885 927 929
f 910 929 930
f 928 886 909
f 928 887 886
f 910 930 888
f 932 890 889
f 932 909 890
f 914 954 913
f 956 954 914
f 891 956 914
f 960 956 891
f 892 960 891
f 959 960 892
f 912 959 892
f 933 959 912
f 896 913 918
f 914 913 896
f 915 933 912
f 935 915 898
f 935 933 915
f 917 935 898
f 934 935 917
f 936 917 916
f 918 895 896
f 918 939 895
f 917 898 916
f 919 936 916
f 939 941 920
f 919 921 942
f 919 916 921
f 903 942 921
f 903 923 942
f 923 943 942
f 922 940 902
f 941 940 922
f 940 924 902
f 904 946 923
f 926 948 925
f 946 904 925
f 948 946 925
f 949 906 976
f 975 949 976
f 928 950 926
f 949 927 906
f 927 977 929
f 927 949 977
f 950 928 931
f 977 930 929
f 980 951 932
f 951 931 932
f 931 909 932
f 909 931 928
f 979 888 930
f 979 1007 911
f 888 979 911
f 1007 980 889
f 911 1007 889
f 889 980 932
f 962 933 935
f 934 962 935
f 964 962 934
f 937 964 934
f 913 990 965
f 955 990 913
f 954 955 913
f 963 937 936
f 965 938 918
f 913 965 918
f 917 937 934
f 936 937 917
f 936 966 963
f 939 938 968
f 918 938 939
f 919 966 936
f 919 944 966
f 939 968 941
f 942 944 919
f 968 940 941
f 968 970 940
f 943 944 942
f 943 971 944
f 974 940 970
f 946 972 943
f 923 946 943
f 924 940 974
f 976 924 974
f 946 948 945
f 945 972 946
f 947 948 926
f 949 1005 977
f 949 975 1005
f 947 926 950
f 1001 947 950
f 1008 931 951
f 1001 950 931
f 1008 1001 931
f 978 930 977
f 978 979 930
f 953 952 958
f 952 957 958
f 986 953 959
f 955 985 990
f 955 954 985
f 954 957 985
f 956 957 954
f 956 958 957
f 960 958 956
f 960 953 958
f 959 953 960
f 986 959 933
f 986 962 961
f 986 933 962
f 964 961 962
f 988 961 964
f 989 988 964
f 937 989 964
f 992 937 963
f 989 937 992
f 1021 1024 965
f 990 1021 965
f 992 963 993
f 938 1024 994
f 965 1024 938
f 966 993 963
f 966 996 993
f 938 994 968
f 966 944 967
f 967 996 966
f 967 997 996
f 994 998 968
f 971 967 944
f 971 999 967
f 999 997 967
f 998 970 968
f 999 971 969
f 970 1028 974
f 972 971 943
f 972 1000 971
f 972 945 1000
f 1000 969 971
f 974 973 976
f 1028 973 974
f 973 975 976
f 975 973 1005
f 945 948 947
f 977 1005 1035
f 1035 978 977
f 978 1006 979
f 978 1035 1006
f 979 1036 1007
f 979 1006 1036
f 1002 1001 1008
f 980 1007 951
f 982 1016 981
f 952 982 981
f 1014 982 952
f 983 1012 1014
f 1015 1012 983
f 981 985 957
f 984 985 981
f 1016 984 981
f 981 957 952
f 953 1014 952
f 983 1014 953
f 1017 1015 983
f 986 983 953
f 961 983 986
f 961 1017 983
f 1017 961 987
f 961 988 987
f 1022 988 989
f 1021 990 984
f 990 985 984
f 989 991 1022
f 1024 1021 1019
f 989 992 991
f 993 991 992
f 1024 1026 994
f 993 996 991
f 995 991 996
f 1026 1025 994
f 997 1027 996
f 1027 995 996
f 1025 998 994
f 998 1028 970
f 999 969 1029
f 997 999 1029
f 1031 1000 945
f 1029 969 1000
f 1031 1029 1000
f 1033 973 1028
f 1033 1028 1057
f 1003 1031 945
f 1004 973 1033
f 1004 1005 973
f 1034 1001 1002
f 1034 947 1001
f 1003 945 947
f 1034 1003 947
f 1004 1035 1005
f 1058 1006 1035
f 1058 1036 1006
f 1007 1036 1090
f 951 1090 1010
f 1007 1090 951
f 1010 1008 951
f 1009 1008 1010
f 1008 1009 1002
f 1037 1041 1011
f 1039 1037 1011
f 1012 1039 1011
f 1013 1016 1041
f 1016 1011 1041
f 1016 982 1011
f 1014 1011 982
f 1014 1012 1011
f 1012 1040 1039
f 1012 1015 1040
f 1043 1040 1015
f 1020 1013 1047
f 1020 984 1013
f 984 1016 1013
f 1017 1043 1015
f 1017 1044 1043
f 987 1044 1017
f 1046 1044 987
f 1018 1020 1047
f 988 1046 987
f 1046 988 1022
f 1019 1018 1023
f 1020 1018 1019
f 1021 1020 1019
f 1021 984 1020
f 1050 1022 991
f 1019 1023 1024
f 991 1049 1050
f 1024 1053 1026
f 1023 1053 1024
f 991 995 1052
f 1049 991 1052
f 1053 1025 1026
f 1052 995 1027
f 1025 1054 998
f 997 1030 1027
f 1054 1028 998
f 1057 1028 1054
f 1079 1057 1054
f 1030 997 1029
f 1056 1030 1029
f 1056 1029 1031
f 1084 1056 1031
f 1123 1034 1032
f 1034 1031 1003
f 1034 1084 1031
f 1088 1004 1033
f 1004 1088 1086
f 1032 1034 1002
f 1086 1058 1035
f 1004 1086 1035
f 1059 1010 1091
f 1059 1009 1010
f 1032 1002 1009
f 1059 1032 1009
f 1089 1036 1058
f 1089 1090 1036
f 1091 1010 1090
f 1038 1062 1041
f 1038 1037 1060
f 1041 1037 1038
f 1037 1061 1060
f 1039 1061 1037
f 1039 1042 1061
f 1040 1042 1039
f 1062 1065 1013
f 1013 1041 1062
f 1043 1042 1040
f 1043 1064 1042
f 1044 1064 1043
f 1063 1064 1044
f 1065 1047 1013
f 1065 1067 1047
f 1044 1045 1063
f 1046 1045 1044
f 1068 1045 1046
f 1047 1048 1018
f 1067 1048 1047
f 1068 1022 1051
f 1046 1022 1068
f 1018 1048 1023
f 1051 1022 1050
f 1048 1071 1023
f 1070 1050 1049
f 1051 1050 1070
f 1023 1071 1053
f 1070 1049 1052
f 1071 1119 1053
f 1052 1075 1070
f 1053 1076 1025
f 1119 1076 1053
f 1082 1052 1027
f 1082 1075 1052
f 1076 1054 1025
f 1120 1054 1076
f 1030 1082 1027
f 1120 1079 1054
f 1084 1055 1056
f 1030 1056 1055
f 1082 1030 1055
f 1079 1083 1057
f 1083 1033 1057
f 1033 1083 1088
f 1123 1084 1034
f 1124 1123 1032
f 1086 1089 1058
f 1059 1091 1122
f 1124 1032 1059
f 1122 1124 1059
f 1092 1062 1038
f 1038 1060 1092
f 1061 1128 1060
f 1061 1094 1128
f 1042 1094 1061
f 1042 1096 1094
f 1064 1096 1042
f 1092 1065 1062
f 1092 1126 1065
f 1064 1063 1096
f 1067 1065 1066
f 1065 1126 1066
f 1045 1097 1063
f 1100 1097 1045
f 1068 1100 1045
f 1067 1066 1102
f 1106 1100 1068
f 1051 1106 1068
f 1069 1106 1051
f 1048 1115 1071
f 1067 1115 1048
f 1051 1072 1069
f 1070 1072 1051
f 1072 1113 1069
f 1115 1119 1071
f 1074 1073 1113
f 1072 1074 1113
f 1074 1072 1070
f 1075 1074 1070
f 1073 1078 1077
f 1078 1073 1074
f 1075 1078 1074
f 1081 1077 1078
f 1075 1081 1078
f 1082 1081 1075
f 1120 1083 1079
f 1084 1080 1055
f 1055 1080 1081
f 1080 1077 1081
f 1055 1081 1082
f 1085 1162 1084
f 1162 1080 1084
f 1087 1083 1161
f 1087 1088 1083
f 1085 1084 1123
f 1087 1086 1088
f 1163 1089 1086
f 1089 1121 1090
f 1163 1121 1089
f 1091 1121 1125
f 1090 1121 1091
f 1125 1122 1091
f 1093 1092 1060
f 1126 1092 1093
f 1060 1128 1093
f 1094 1129 1128
f 1096 1129 1094
f 1095 1129 1096
f 1096 1134 1095
f 1096 1063 1134
f 1098 1126 1131
f 1066 1126 1098
f 1134 1097 1135
f 1134 1063 1097
f 1100 1135 1097
f 1066 1098 1102
f 1131 1141 1098
f 1099 1141 1131
f 1143 1141 1099
f 1143 1099 1103
f 1101 1140 1135
f 1101 1135 1100
f 1106 1101 1100
f 1108 1067 1102
f 1107 1108 1102
f 1109 1143 1103
f 1139 1109 1103
f 1110 1105 1140
f 1110 1104 1105
f 1101 1110 1140
f 1112 1110 1101
f 1112 1101 1106
f 1069 1112 1106
f 1115 1067 1108
f 1109 1145 1143
f 1139 1147 1109
f 1104 1147 1139
f 1111 1147 1104
f 1110 1111 1104
f 1113 1112 1069
f 1114 1115 1108
f 1114 1108 1107
f 1111 1149 1147
f 1116 1149 1111
f 1110 1116 1111
f 1117 1116 1110
f 1112 1117 1110
f 1117 1112 1113
f 1115 1118 1119
f 1114 1118 1115
f 1116 1154 1149
f 1073 1117 1113
f 1119 1157 1076
f 1118 1157 1119
f 1077 1156 1073
f 1156 1117 1073
f 1160 1120 1076
f 1157 1160 1076
f 1077 1159 1156
f 1120 1160 1083
f 1159 1077 1080
f 1160 1161 1083
f 1085 1164 1176
f 1123 1164 1085
f 1176 1162 1085
f 1180 1163 1086
f 1087 1180 1086
f 1124 1122 1189
f 1164 1123 1124
f 1189 1164 1124
f 1127 1126 1093
f 1128 1127 1093
f 1133 1127 1128
f 1129 1133 1128
f 1095 1133 1129
f 1127 1131 1126
f 1130 1131 1127
f 1133 1130 1127
f 1133 1132 1130
f 1133 1137 1132
f 1095 1137 1133
f 1134 1137 1095
f 1135 1137 1134
f 1130 1099 1131
f 1136 1099 1130
f 1138 1136 1132
f 1137 1138 1132
f 1105 1138 1137
f 1137 1140 1105
f 1135 1140 1137
f 1141 1102 1098
f 1136 1103 1099
f 1136 1138 1139
f 1103 1136 1139
f 1104 1138 1105
f 1107 1102 1141
f 1139 1138 1104
f 1142 1107 1141
f 1142 1141 1143
f 1144 1142 1143
f 1145 1144 1143
f 1147 1145 1109
f 1114 1107 1142
f 1151 1114 1142
f 1142 1148 1151
f 1144 1148 1142
f 1144 1146 1148
f 1145 1146 1144
f 1146 1145 1149
f 1149 1145 1147
f 1114 1151 1150
f 1118 1114 1150
f 1165 1151 1148
f 1168 1165 1148
f 1146 1168 1148
f 1152 1168 1146
f 1149 1152 1146
f 1154 1152 1149
f 1117 1154 1116
f 1157 1118 1150
f 1150 1169 1157
f 1150 1166 1169
f 1150 1151 1166
f 1165 1166 1151
f 1152 1153 1168
f 1152 1171 1153
f 1154 1171 1152
f 1171 1154 1172
f 1154 1155 1172
f 1117 1155 1154
f 1156 1155 1117
f 1173 1157 1169
f 1173 1160 1157
f 1155 1174 1172
f 1158 1156 1159
f 1155 1156 1158
f 1174 1155 1158
f 1187 1160 1173
f 1159 1175 1158
f 1080 1175 1159
f 1187 1161 1160
f 1179 1161 1187
f 1179 1087 1161
f 1162 1175 1080
f 1176 1175 1162
f 1179 1180 1087
f 1163 1182 1121
f 1180 1182 1163
f 1125 1182 1181
f 1121 1182 1125
f 1122 1181 1183
f 1125 1181 1122
f 1122 1183 1189
f 1136 1130 1132
f 1184 1165 1168
f 1166 1165 1184
f 1170 1166 1184
f 1168 1167 1184
f 1153 1167 1168
f 1169 1170 1173
f 1169 1166 1170
f 1153 1171 1192
f 1197 1171 1172
f 1174 1197 1172
f 1174 1177 1197
f 1177 1174 1158
f 1175 1177 1158
f 1203 1175 1176
f 1203 1177 1175
f 1179 1178 1180
f 1189 1202 1164
f 1203 1176 1164
f 1202 1203 1164
f 1178 1182 1180
f 1190 1170 1184
f 1167 1190 1184
f 1153 1192 1167
f 1185 1173 1170
f 1170 1194 1185
f 1192 1190 1167
f 1171 1186 1192
f 1186 1171 1197
f 1187 1173 1185
f 1193 1185 1194
f 1193 1187 1185
f 1196 1197 1177
f 1179 1193 1198
f 1179 1187 1193
f 1177 1203 1196
f 1198 1178 1179
f 1178 1200 1182
f 1178 1198 1200
f 1182 1199 1181
f 1182 1200 1199
f 1181 1199 1188
f 1202 1189 1188
f 1181 1188 1183
f 1183 1188 1189
f 1191 1170 1190
f 1194 1170 1191
f 1190 1204 1191
f 1192 1204 1190
f 1192 1206 1204
f 1186 1206 1192
f 1197 1206 1186
f 1195 1194 1191
f 1195 1193 1194
f 1206 1196 1207
f 1206 1197 1196
f 1198 1208 1200
f 1198 1195 1208
f 1198 1193 1195
f 1201 1207 1196
f 1203 1201 1196
f 1208 1199 1200
f 1188 1199 1209
f 1188 1209 1201
f 1201 1202 1188
f 1202 1201 1203
f 1205 1191 1204
f 1206 1205 1204
f 1205 1195 1191
f 1206 1207 1205
f 1208 1195 1205
f 1209 1208 1205
f 1207 1209 1205
f 1201 1209 1207
f 1199 1208 1209
f 1215 1213 1211
f 1210 1211 1213
f 1215 1211 1212
f 1210 1223 1211
f 1223 1222 1212
f 1211 1223 1212
f 1222 1224 1212
f 1220 1212 1224
f 1218 1212 1220
f 1222 1225 1224
f 1225 1227 1229
f 1230 1225 1229
f 1241 1216 1213
f 1242 1241 1213
f 1242 1215 1214
f 1213 1215 1242
f 1215 1238 1214
f 1217 1238 1215
f 1270 1243 1217
f 1210 1213 1216
f 1248 1210 1216
f 1218 1215 1212
f 1218 1217 1215
f 1219 1217 1218
f 1270 1217 1219
f 1249 1270 1219
f 1248 1221 1210
f 1221 1223 1210
f 1219 1220 1249
f 1219 1218 1220
f 1226 1220 1224
f 1226 1249 1220
f 1226 1255 1249
f 1256 1221 1253
f 1221 1256 1228
f 1221 1228 1223
f 1222 1228 1225
f 1223 1228 1222
f 1230 1224 1225
f 1224 1230 1226
f 1256 1227 1228
f 1257 1227 1256
f 1228 1227 1225
f 1232 1226 1230
f 1291 1226 1232
f 1291 1255 1226
f 1257 1258 1227
f 1258 1259 1227
f 1229 1259 1260
f 1227 1259 1229
f 1229 1260 1231
f 1232 1230 1231
f 1230 1229 1231
f 1260 1292 1295
f 1233 1307 1234
f 1235 1233 1234
f 1266 1233 1235
f 1302 1241 1236
f 1237 1236 1214
f 1238 1237 1214
f 1243 1237 1238
f 1263 1237 1243
f 1271 1263 1243
f 1239 1265 1244
f 1234 1244 1251
f 1239 1244 1234
f 1307 1239 1234
f 1235 1251 1240
f 1234 1251 1235
f 1246 1235 1240
f 1266 1235 1246
f 1268 1266 1246
f 1267 1268 1246
f 1216 1267 1246
f 1216 1241 1267
f 1241 1242 1236
f 1214 1236 1242
f 1217 1243 1238
f 1243 1270 1271
f 1275 1251 1244
f 1251 1245 1240
f 1245 1247 1246
f 1240 1245 1246
f 1246 1248 1216
f 1247 1248 1246
f 1270 1249 1272
f 1280 1251 1275
f 1247 1221 1248
f 1249 1276 1272
f 1250 1245 1251
f 1280 1250 1251
f 1247 1252 1253
f 1247 1253 1221
f 1255 1276 1249
f 1281 1250 1280
f 1253 1252 1254
f 1253 1254 1256
f 1285 1276 1255
f 1291 1285 1255
f 1277 1282 1278
f 1287 1281 1280
f 1281 1284 1252
f 1284 1289 1254
f 1252 1284 1254
f 1289 1257 1256
f 1254 1289 1256
f 1261 1232 1231
f 1261 1291 1232
f 1258 1292 1259
f 1259 1292 1260
f 1231 1260 1297
f 1295 1297 1260
f 1297 1261 1231
f 1295 1328 1333
f 1292 1328 1295
f 1262 1302 1236
f 1237 1262 1236
f 1263 1262 1237
f 1233 1306 1307
f 1233 1300 1306
f 1266 1300 1233
f 1266 1308 1300
f 1301 1310 1241
f 1241 1302 1301
f 1265 1305 1264
f 1239 1305 1265
f 1239 1307 1305
f 1308 1266 1268
f 1268 1310 1308
f 1267 1310 1268
f 1267 1241 1310
f 1271 1312 1269
f 1271 1270 1312
f 1273 1265 1264
f 1273 1244 1265
f 1275 1244 1273
f 1272 1312 1270
f 1272 1274 1312
f 1313 1273 1264
f 1276 1274 1272
f 1276 1347 1274
f 1279 1273 1313
f 1275 1279 1278
f 1273 1279 1275
f 1278 1280 1275
f 1245 1250 1252
f 1245 1252 1247
f 1276 1285 1347
f 1313 1315 1277
f 1277 1279 1313
f 1278 1279 1277
f 1250 1281 1252
f 1277 1315 1282
f 1286 1282 1315
f 1283 1282 1286
f 1283 1278 1282
f 1283 1280 1278
f 1283 1287 1280
f 1281 1287 1284
f 1285 1350 1351
f 1291 1350 1285
f 1318 1320 1283
f 1286 1318 1283
f 1320 1288 1287
f 1283 1320 1287
f 1288 1319 1284
f 1287 1288 1284
f 1319 1324 1289
f 1284 1319 1289
f 1289 1290 1257
f 1324 1290 1289
f 1290 1258 1257
f 1293 1350 1291
f 1261 1293 1291
f 1324 1326 1290
f 1290 1326 1258
f 1326 1292 1258
f 1293 1261 1331
f 1261 1297 1331
f 1294 1328 1292
f 1326 1294 1292
f 1328 1334 1333
f 1295 1333 1296
f 1297 1295 1296
f 1296 1331 1297
f 1298 1300 1299
f 1306 1300 1298
f 1308 1299 1300
f 1301 1340 1339
f 1302 1340 1301
f 1302 1341 1340
f 1262 1341 1302
f 1262 1303 1341
f 1263 1303 1262
f 1263 1361 1303
f 1271 1361 1263
f 1363 1361 1271
f 1344 1305 1304
f 1305 1336 1304
f 1307 1336 1305
f 1307 1306 1336
f 1308 1343 1299
f 1311 1343 1308
f 1311 1310 1301
f 1365 1311 1301
f 1363 1269 1368
f 1271 1269 1363
f 1264 1344 1309
f 1264 1305 1344
f 1310 1311 1308
f 1368 1269 1312
f 1345 1368 1312
f 1309 1346 1264
f 1274 1345 1312
f 1347 1345 1274
f 1264 1346 1313
f 1346 1349 1313
f 1351 1348 1314
f 1351 1314 1347
f 1285 1351 1347
f 1349 1315 1313
f 1316 1315 1349
f 1315 1316 1317
f 1286 1315 1317
f 1372 1317 1316
f 1286 1317 1318
f 1372 1352 1317
f 1317 1352 1318
f 1352 1320 1318
f 1320 1322 1288
f 1288 1322 1319
f 1319 1322 1324
f 1352 1321 1320
f 1320 1325 1322
f 1321 1325 1320
f 1322 1325 1323
f 1322 1323 1324
f 1323 1326 1324
f 1321 1354 1325
f 1325 1354 1323
f 1323 1355 1326
f 1294 1355 1327
f 1326 1355 1294
f 1294 1327 1328
f 1333 1330 1296
f 1331 1329 1293
f 1330 1329 1331
f 1296 1330 1331
f 1327 1334 1328
f 1332 1335 1333
f 1334 1332 1333
f 1333 1335 1330
f 1387 1386 1336
f 1337 1387 1336
f 1304 1336 1386
f 1306 1337 1336
f 1298 1337 1306
f 1298 1357 1337
f 1299 1357 1298
f 1299 1338 1357
f 1343 1338 1299
f 1341 1359 1340
f 1341 1360 1359
f 1303 1360 1341
f 1303 1361 1360
f 1304 1386 1367
f 1344 1304 1367
f 1311 1342 1343
f 1311 1365 1342
f 1339 1365 1301
f 1394 1344 1367
f 1394 1309 1344
f 1309 1398 1346
f 1394 1398 1309
f 1369 1345 1347
f 1369 1347 1314
f 1349 1346 1398
f 1314 1348 1397
f 1400 1349 1398
f 1400 1316 1349
f 1351 1371 1348
f 1400 1372 1316
f 1401 1352 1372
f 1371 1351 1350
f 1373 1371 1350
f 1353 1352 1401
f 1353 1321 1352
f 1350 1404 1373
f 1293 1404 1350
f 1376 1354 1321
f 1353 1376 1321
f 1354 1355 1323
f 1354 1356 1355
f 1329 1404 1293
f 1409 1404 1329
f 1356 1378 1355
f 1378 1380 1327
f 1355 1378 1327
f 1327 1380 1334
f 1332 1380 1382
f 1334 1380 1332
f 1335 1382 1383
f 1332 1382 1335
f 1383 1330 1335
f 1329 1330 1383
f 1409 1329 1383
f 1384 1387 1337
f 1337 1358 1384
f 1357 1358 1337
f 1338 1358 1357
f 1343 1412 1338
f 1391 1412 1343
f 1389 1364 1339
f 1340 1389 1339
f 1340 1359 1389
f 1361 1420 1360
f 1361 1362 1420
f 1363 1362 1361
f 1421 1362 1363
f 1366 1367 1386
f 1342 1391 1343
f 1342 1364 1391
f 1365 1364 1342
f 1364 1365 1339
f 1421 1368 1392
f 1363 1368 1421
f 1367 1366 1394
f 1392 1368 1345
f 1396 1392 1345
f 1395 1369 1397
f 1369 1396 1345
f 1395 1396 1369
f 1369 1314 1397
f 1348 1370 1397
f 1371 1370 1348
f 1400 1403 1372
f 1374 1370 1371
f 1403 1401 1372
f 1375 1374 1373
f 1373 1374 1371
f 1401 1428 1353
f 1373 1404 1375
f 1405 1376 1353
f 1428 1405 1353
f 1376 1377 1354
f 1376 1405 1377
f 1354 1377 1356
f 1377 1407 1356
f 1378 1407 1379
f 1356 1407 1378
f 1378 1379 1380
f 1380 1379 1381
f 1382 1381 1408
f 1382 1380 1381
f 1383 1408 1409
f 1382 1408 1383
f 1388 1387 1384
f 1439 1388 1384
f 1384 1411 1439
f 1358 1411 1384
f 1338 1385 1358
f 1388 1386 1387
f 1388 1393 1386
f 1412 1385 1338
f 1391 1413 1412
f 1364 1416 1413
f 1364 1389 1416
f 1359 1417 1389
f 1359 1418 1417
f 1360 1418 1359
f 1360 1420 1418
f 1362 1390 1420
f 1390 1362 1421
f 1366 1386 1393
f 1364 1413 1391
f 1366 1424 1394
f 1366 1393 1424
f 1423 1395 1397
f 1423 1445 1395
f 1445 1396 1395
f 1394 1446 1398
f 1424 1446 1394
f 1397 1426 1423
f 1370 1426 1397
f 1446 1425 1398
f 1399 1426 1370
f 1398 1448 1400
f 1425 1448 1398
f 1448 1403 1400
f 1374 1399 1370
f 1374 1447 1399
f 1374 1375 1447
f 1402 1401 1403
f 1402 1428 1401
f 1404 1427 1375
f 1428 1429 1405
f 1436 1427 1409
f 1427 1404 1409
f 1406 1377 1405
f 1429 1406 1405
f 1377 1406 1431
f 1407 1431 1437
f 1377 1431 1407
f 1407 1437 1379
f 1438 1408 1381
f 1409 1438 1436
f 1408 1438 1409
f 1437 1410 1379
f 1381 1410 1434
f 1379 1410 1381
f 1434 1438 1381
f 1442 1388 1439
f 1411 1462 1439
f 1358 1440 1411
f 1385 1440 1358
f 1388 1466 1393
f 1442 1466 1388
f 1440 1385 1412
f 1412 1414 1440
f 1413 1414 1412
f 1416 1414 1413
f 1389 1415 1416
f 1417 1415 1389
f 1420 1419 1418
f 1390 1419 1420
f 1443 1419 1390
f 1421 1443 1390
f 1466 1444 1393
f 1422 1443 1421
f 1392 1422 1421
f 1445 1422 1396
f 1396 1422 1392
f 1444 1424 1393
f 1423 1469 1445
f 1399 1447 1426
f 1448 1449 1403
f 1453 1447 1375
f 1449 1402 1403
f 1449 1452 1402
f 1402 1452 1428
f 1450 1427 1430
f 1427 1453 1375
f 1450 1453 1427
f 1452 1429 1428
f 1430 1436 1435
f 1430 1427 1436
f 1455 1406 1429
f 1406 1456 1431
f 1406 1455 1456
f 1458 1457 1432
f 1437 1458 1432
f 1433 1478 1434
f 1435 1434 1478
f 1435 1438 1434
f 1435 1436 1438
f 1456 1458 1437
f 1431 1456 1437
f 1410 1437 1432
f 1432 1433 1410
f 1410 1433 1434
f 1459 1462 1411
f 1461 1439 1462
f 1442 1439 1461
f 1440 1459 1411
f 1440 1463 1459
f 1464 1463 1440
f 1416 1441 1484
f 1441 1415 1485
f 1416 1415 1441
f 1415 1487 1485
f 1417 1487 1415
f 1465 1487 1417
f 1414 1464 1440
f 1414 1484 1464
f 1416 1484 1414
f 1418 1465 1417
f 1419 1465 1418
f 1419 1506 1465
f 1419 1488 1506
f 1488 1419 1443
f 1467 1488 1443
f 1443 1468 1467
f 1422 1468 1443
f 1422 1469 1468
f 1445 1469 1422
f 1490 1424 1444
f 1424 1492 1446
f 1426 1469 1423
f 1446 1470 1425
f 1492 1470 1446
f 1426 1473 1469
f 1425 1472 1448
f 1470 1472 1425
f 1447 1473 1426
f 1472 1449 1448
f 1473 1447 1453
f 1451 1449 1472
f 1451 1452 1449
f 1452 1451 1476
f 1455 1429 1476
f 1429 1452 1476
f 1455 1476 1477
f 1478 1519 1435
f 1454 1435 1519
f 1454 1430 1435
f 1456 1455 1477
f 1456 1477 1457
f 1520 1432 1457
f 1433 1520 1478
f 1432 1520 1433
f 1456 1457 1458
f 1479 1462 1459
f 1481 1479 1459
f 1459 1482 1481
f 1463 1482 1459
f 1460 1442 1461
f 1483 1460 1461
f 1479 1461 1462
f 1479 1483 1461
f 1441 1485 1484
f 1465 1486 1487
f 1486 1465 1506
f 1460 1466 1442
f 1466 1491 1444
f 1466 1460 1491
f 1491 1490 1444
f 1490 1492 1424
f 1469 1510 1468
f 1511 1510 1469
f 1493 1470 1492
f 1473 1511 1469
f 1471 1470 1493
f 1471 1472 1470
f 1473 1474 1511
f 1494 1472 1471
f 1474 1473 1453
f 1494 1451 1472
f 1495 1451 1494
f 1450 1474 1453
f 1475 1474 1450
f 1496 1475 1450
f 1451 1495 1476
f 1519 1539 1454
f 1496 1454 1539
f 1496 1430 1454
f 1496 1450 1430
f 1477 1476 1497
f 1477 1516 1457
f 1477 1497 1516
f 1520 1540 1478
f 1519 1478 1540
f 1516 1498 1457
f 1498 1520 1457
f 1480 1479 1481
f 1481 1499 1480
f 1482 1499 1481
f 1523 1482 1463
f 1530 1460 1483
f 1464 1523 1463
f 1464 1502 1523
f 1484 1502 1464
f 1485 1502 1484
f 1487 1505 1485
f 1487 1486 1505
f 1507 1506 1488
f 1507 1488 1467
f 1489 1507 1467
f 1467 1468 1489
f 1491 1531 1490
f 1531 1492 1490
f 1510 1569 1468
f 1532 1493 1492
f 1512 1511 1474
f 1534 1494 1471
f 1494 1534 1495
f 1513 1512 1474
f 1537 1496 1539
f 1537 1475 1496
f 1513 1474 1475
f 1537 1513 1475
f 1497 1476 1514
f 1476 1495 1514
f 1497 1514 1517
f 1540 1515 1519
f 1517 1516 1497
f 1522 1480 1499
f 1501 1522 1499
f 1482 1501 1499
f 1500 1479 1480
f 1523 1501 1482
f 1502 1525 1523
f 1503 1525 1502
f 1500 1530 1483
f 1500 1483 1479
f 1485 1503 1502
f 1505 1503 1485
f 1505 1526 1503
f 1505 1504 1526
f 1486 1504 1505
f 1504 1486 1506
f 1507 1504 1506
f 1530 1548 1460
f 1548 1491 1460
f 1548 1549 1491
f 1508 1489 1468
f 1549 1531 1491
f 1569 1508 1468
f 1531 1509 1492
f 1568 1569 1510
f 1509 1532 1492
f 1510 1533 1568
f 1511 1533 1510
f 1532 1535 1493
f 1535 1471 1493
f 1534 1471 1535
f 1533 1511 1512
f 1536 1495 1534
f 1536 1514 1495
f 1539 1519 1515
f 1516 1555 1498
f 1516 1517 1555
f 1498 1518 1520
f 1498 1555 1518
f 1540 1520 1518
f 1556 1515 1540
f 1546 1480 1522
f 1521 1546 1522
f 1522 1542 1521
f 1501 1542 1522
f 1501 1543 1542
f 1523 1543 1501
f 1558 1543 1523
f 1544 1558 1523
f 1524 1544 1525
f 1546 1500 1480
f 1525 1544 1523
f 1503 1524 1525
f 1503 1526 1524
f 1527 1530 1500
f 1528 1527 1500
f 1504 1563 1526
f 1504 1529 1563
f 1529 1504 1507
f 1547 1529 1507
f 1527 1548 1530
f 1507 1566 1547
f 1489 1566 1507
f 1566 1508 1567
f 1566 1489 1508
f 1569 1567 1508
f 1531 1550 1509
f 1549 1550 1531
f 1509 1551 1532
f 1550 1551 1509
f 1551 1535 1532
f 1552 1535 1551
f 1553 1535 1552
f 1553 1534 1535
f 1554 1512 1513
f 1553 1536 1534
f 1554 1537 1579
f 1554 1513 1537
f 1536 1538 1514
f 1538 1575 1514
f 1515 1557 1578
f 1556 1557 1515
f 1578 1539 1515
f 1579 1539 1578
f 1539 1579 1537
f 1575 1517 1514
f 1517 1575 1555
f 1555 1577 1518
f 1577 1556 1540
f 1518 1577 1540
f 1580 1521 1542
f 1543 1580 1542
f 1541 1546 1521
f 1544 1584 1558
f 1544 1545 1584
f 1524 1545 1544
f 1524 1560 1545
f 1561 1500 1546
f 1541 1561 1546
f 1524 1526 1560
f 1526 1559 1560
f 1526 1563 1559
f 1586 1527 1528
f 1561 1528 1500
f 1562 1547 1564
f 1529 1547 1562
f 1563 1529 1562
f 1527 1565 1548
f 1586 1565 1527
f 1547 1566 1564
f 1565 1549 1548
f 1549 1590 1550
f 1570 1550 1590
f 1551 1550 1570
f 1533 1591 1568
f 1552 1551 1570
f 1572 1533 1512
f 1572 1591 1533
f 1592 1553 1552
f 1553 1592 1574
f 1554 1572 1512
f 1573 1572 1554
f 1538 1536 1574
f 1536 1553 1574
f 1573 1554 1579
f 1574 1575 1538
f 1555 1575 1576
f 1555 1576 1577
f 1605 1604 1521
f 1521 1580 1605
f 1543 1583 1580
f 1558 1583 1543
f 1558 1584 1583
f 1545 1598 1584
f 1603 1598 1545
f 1560 1603 1545
f 1607 1561 1541
f 1541 1604 1607
f 1541 1521 1604
f 1560 1559 1603
f 1563 1585 1559
f 1585 1562 1612
f 1563 1562 1585
f 1562 1564 1612
f 1566 1588 1564
f 1565 1587 1549
f 1566 1615 1588
f 1567 1615 1566
f 1587 1590 1549
f 1567 1589 1615
f 1569 1589 1567
f 1590 1617 1570
f 1569 1645 1589
f 1568 1645 1569
f 1617 1571 1570
f 1591 1645 1568
f 1571 1552 1570
f 1592 1552 1571
f 1593 1592 1571
f 1594 1573 1595
f 1594 1572 1573
f 1574 1596 1575
f 1575 1620 1576
f 1575 1596 1620
f 1576 1621 1577
f 1576 1620 1621
f 1577 1623 1556
f 1577 1621 1623
f 1556 1624 1557
f 1556 1623 1624
f 1578 1557 1624
f 1595 1579 1578
f 1579 1595 1573
f 1580 1601 1600
f 1581 1601 1580
f 1583 1581 1580
f 1582 1581 1583
f 1584 1582 1583
f 1598 1582 1584
f 1605 1580 1600
f 1603 1559 1606
f 1633 1606 1559
f 1609 1561 1607
f 1585 1633 1559
f 1585 1608 1633
f 1561 1609 1528
f 1585 1612 1608
f 1611 1640 1586
f 1609 1586 1528
f 1609 1611 1586
f 1564 1614 1612
f 1586 1587 1565
f 1640 1587 1586
f 1564 1588 1614
f 1587 1617 1590
f 1571 1617 1618
f 1593 1571 1618
f 1644 1591 1572
f 1592 1593 1619
f 1594 1644 1572
f 1619 1574 1592
f 1574 1619 1596
f 1622 1595 1625
f 1622 1594 1595
f 1625 1578 1624
f 1578 1625 1595
f 1581 1631 1601
f 1627 1631 1581
f 1582 1627 1581
f 1597 1627 1582
f 1598 1597 1582
f 1602 1597 1598
f 1603 1602 1598
f 1599 1605 1600
f 1629 1599 1600
f 1600 1601 1629
f 1603 1632 1602
f 1603 1606 1632
f 1599 1635 1604
f 1599 1604 1605
f 1637 1609 1607
f 1657 1637 1607
f 1635 1607 1604
f 1635 1657 1607
f 1637 1611 1609
f 1612 1610 1608
f 1612 1614 1610
f 1588 1613 1614
f 1640 1616 1587
f 1588 1615 1613
f 1616 1617 1587
f 1641 1617 1616
f 1589 1642 1615
f 1641 1618 1617
f 1677 1618 1641
f 1645 1642 1589
f 1618 1663 1593
f 1677 1663 1618
f 1591 1644 1645
f 1663 1619 1593
f 1663 1647 1619
f 1665 1594 1622
f 1594 1665 1644
f 1647 1596 1619
f 1596 1648 1620
f 1596 1647 1648
f 1620 1648 1621
f 1623 1680 1624
f 1624 1680 1625
f 1631 1667 1630
f 1626 1667 1631
f 1627 1626 1631
f 1653 1626 1627
f 1597 1653 1627
f 1628 1653 1597
f 1652 1651 1629
f 1629 1630 1652
f 1629 1601 1630
f 1631 1630 1601
f 1602 1628 1597
f 1628 1602 1632
f 1672 1635 1599
f 1599 1651 1672
f 1599 1629 1651
f 1632 1606 1654
f 1606 1633 1654
f 1634 1608 1656
f 1633 1608 1634
f 1654 1633 1634
f 1658 1637 1657
f 1608 1610 1656
f 1660 1656 1610
f 1637 1636 1611
f 1658 1636 1637
f 1674 1660 1610
f 1611 1638 1640
f 1636 1638 1611
f 1614 1674 1610
f 1614 1613 1674
f 1638 1675 1640
f 1675 1616 1640
f 1613 1642 1639
f 1615 1642 1613
f 1676 1616 1675
f 1676 1641 1616
f 1676 1677 1641
f 1646 1645 1644
f 1646 1643 1645
f 1645 1643 1642
f 1646 1644 1665
f 1648 1649 1621
f 1623 1649 1681
f 1621 1649 1623
f 1623 1681 1680
f 1666 1625 1680
f 1625 1666 1622
f 1626 1682 1667
f 1650 1682 1626
f 1653 1650 1626
f 1668 1650 1653
f 1652 1630 1684
f 1630 1667 1684
f 1628 1668 1653
f 1668 1628 1670
f 1628 1632 1670
f 1671 1670 1632
f 1632 1654 1671
f 1655 1671 1654
f 1655 1634 1656
f 1654 1634 1655
f 1658 1659 1636
f 1660 1674 1673
f 1636 1700 1638
f 1659 1700 1636
f 1613 1639 1674
f 1700 1675 1638
f 1642 1661 1639
f 1646 1702 1643
f 1661 1642 1643
f 1702 1661 1643
f 1703 1663 1677
f 1662 1663 1703
f 1678 1665 1708
f 1665 1678 1646
f 1662 1647 1663
f 1647 1664 1648
f 1662 1664 1647
f 1708 1622 1666
f 1622 1708 1665
f 1664 1649 1648
f 1664 1681 1649
f 1650 1683 1682
f 1685 1683 1650
f 1668 1685 1650
f 1687 1685 1668
f 1668 1670 1687
f 1686 1687 1670
f 1669 1686 1670
f 1718 1651 1652
f 1689 1718 1652
f 1652 1716 1689
f 1652 1684 1716
f 1669 1670 1671
f 1691 1669 1671
f 1690 1692 1672
f 1651 1690 1672
f 1651 1718 1690
f 1691 1671 1655
f 1655 1694 1691
f 1672 1692 1635
f 1695 1694 1655
f 1656 1695 1655
f 1724 1658 1657
f 1692 1657 1635
f 1692 1724 1657
f 1695 1660 1697
f 1656 1660 1695
f 1658 1724 1659
f 1660 1673 1697
f 1674 1699 1673
f 1674 1639 1699
f 1700 1701 1675
f 1729 1727 1661
f 1727 1639 1661
f 1701 1676 1675
f 1728 1676 1701
f 1661 1702 1729
f 1728 1677 1676
f 1703 1677 1728
f 1646 1704 1702
f 1732 1662 1703
f 1662 1732 1705
f 1705 1679 1664
f 1662 1705 1664
f 1679 1681 1664
f 1679 1706 1681
f 1707 1681 1706
f 1707 1680 1681
f 1707 1666 1680
f 1666 1707 1708
f 1682 1735 1740
f 1683 1735 1682
f 1685 1711 1683
f 1714 1711 1685
f 1716 1684 1713
f 1684 1740 1713
f 1684 1667 1740
f 1682 1740 1667
f 1714 1685 1687
f 1686 1714 1687
f 1741 1714 1686
f 1688 1741 1686
f 1715 1718 1689
f 1688 1686 1669
f 1669 1719 1688
f 1719 1691 1720
f 1669 1691 1719
f 1693 1692 1690
f 1691 1694 1720
f 1693 1722 1692
f 1694 1695 1697
f 1722 1724 1692
f 1722 1748 1724
f 1673 1696 1697
f 1724 1698 1659
f 1673 1699 1696
f 1698 1700 1659
f 1726 1700 1698
f 1639 1727 1699
f 1701 1700 1726
f 1728 1701 1726
f 1704 1729 1702
f 1730 1703 1728
f 1703 1730 1732
f 1731 1678 1710
f 1704 1678 1731
f 1704 1646 1678
f 1705 1753 1679
f 1679 1733 1706
f 1679 1753 1733
f 1706 1734 1707
f 1706 1733 1734
f 1709 1707 1734
f 1709 1708 1707
f 1710 1708 1709
f 1782 1710 1709
f 1708 1710 1678
f 1683 1736 1735
f 1737 1736 1683
f 1711 1737 1683
f 1791 1737 1711
f 1712 1791 1711
f 1689 1739 1743
f 1689 1713 1739
f 1713 1740 1739
f 1714 1712 1711
f 1741 1712 1714
f 1717 1741 1688
f 1689 1743 1715
f 1716 1713 1689
f 1717 1688 1719
f 1719 1745 1717
f 1765 1718 1715
f 1746 1745 1719
f 1720 1746 1719
f 1718 1721 1690
f 1718 1765 1721
f 1747 1746 1720
f 1693 1721 1769
f 1690 1721 1693
f 1694 1747 1720
f 1693 1772 1722
f 1769 1772 1693
f 1747 1697 1773
f 1694 1697 1747
f 1772 1748 1722
f 1697 1696 1773
f 1723 1724 1748
f 1696 1725 1773
f 1698 1724 1723
f 1749 1698 1723
f 1699 1725 1696
f 1726 1698 1749
f 1727 1725 1699
f 1774 1725 1727
f 1726 1750 1728
f 1752 1774 1729
f 1729 1774 1727
f 1750 1730 1728
f 1775 1730 1750
f 1752 1729 1704
f 1731 1752 1704
f 1782 1731 1710
f 1705 1732 1753
f 1780 1709 1734
f 1709 1780 1782
f 1738 1735 1736
f 1712 1792 1791
f 1756 1792 1712
f 1760 1759 1742
f 1739 1758 1743
f 1738 1758 1739
f 1740 1738 1739
f 1735 1738 1740
f 1741 1756 1712
f 1759 1741 1742
f 1759 1756 1741
f 1762 1760 1742
f 1741 1717 1742
f 1762 1717 1745
f 1762 1742 1717
f 1744 1765 1715
f 1743 1744 1715
f 1746 1764 1745
f 1746 1768 1764
f 1804 1766 1721
f 1804 1721 1765
f 1747 1768 1746
f 1766 1769 1721
f 1747 1767 1768
f 1747 1770 1767
f 1773 1770 1747
f 1772 1771 1748
f 1771 1723 1748
f 1809 1773 1725
f 1725 1774 1809
f 1749 1750 1726
f 1730 1775 1776
f 1751 1731 1777
f 1731 1751 1752
f 1776 1732 1730
f 1732 1778 1753
f 1732 1776 1778
f 1777 1731 1782
f 1753 1779 1733
f 1753 1778 1779
f 1733 1817 1734
f 1733 1779 1817
f 1780 1734 1817
f 1787 1792 1757
f 1738 1789 1788
f 1736 1789 1738
f 1736 1755 1789
f 1737 1755 1736
f 1737 1790 1755
f 1790 1737 1827
f 1737 1791 1827
f 1792 1756 1757
f 1754 1756 1793
f 1757 1756 1754
f 1761 1793 1760
f 1758 1795 1798
f 1788 1795 1758
f 1738 1788 1758
f 1759 1793 1756
f 1760 1793 1759
f 1762 1761 1760
f 1797 1761 1762
f 1763 1797 1762
f 1798 1834 1743
f 1758 1798 1743
f 1744 1834 1799
f 1743 1834 1744
f 1745 1763 1762
f 1745 1764 1763
f 1764 1802 1763
f 1800 1765 1744
f 1799 1800 1744
f 1800 1804 1765
f 1768 1801 1764
f 1842 1801 1768
f 1767 1842 1768
f 1766 1803 1769
f 1769 1806 1772
f 1803 1806 1769
f 1767 1807 1842
f 1770 1807 1767
f 1806 1771 1772
f 1770 1809 1807
f 1773 1809 1770
f 1771 1808 1723
f 1808 1749 1723
f 1846 1749 1808
f 1809 1811 1810
f 1774 1811 1809
f 1750 1749 1846
f 1812 1750 1846
f 1811 1774 1752
f 1849 1811 1752
f 1775 1750 1813
f 1750 1812 1813
f 1814 1849 1751
f 1849 1752 1751
f 1776 1813 1815
f 1776 1775 1813
f 1781 1816 1777
f 1814 1751 1777
f 1816 1814 1777
f 1815 1778 1776
f 1778 1815 1779
f 1817 1885 1780
f 1781 1780 1885
f 1781 1782 1780
f 1781 1777 1782
f 1818 1783 1786
f 1819 1818 1786
f 1819 1786 1785
f 1784 1819 1785
f 1826 1784 1785
f 1786 1783 1789
f 1785 1789 1755
f 1786 1789 1785
f 1790 1785 1755
f 1826 1785 1790
f 1787 1866 1829
f 1787 1757 1822
f 1823 1787 1822
f 1794 1822 1793
f 1824 1822 1794
f 1788 1783 1825
f 1795 1788 1825
f 1783 1788 1789
f 1826 1790 1827
f 1829 1791 1792
f 1827 1791 1829
f 1829 1792 1787
f 1754 1822 1757
f 1793 1822 1754
f 1796 1830 1794
f 1793 1761 1794
f 1796 1761 1797
f 1796 1794 1761
f 1797 1833 1796
f 1797 1763 1836
f 1836 1833 1797
f 1802 1836 1763
f 1800 1873 1839
f 1799 1873 1800
f 1800 1839 1804
f 1801 1802 1764
f 1801 1805 1802
f 1805 1837 1802
f 1803 1766 1804
f 1839 1803 1804
f 1801 1842 1805
f 1807 1843 1842
f 1807 1844 1843
f 1806 1845 1771
f 1809 1844 1807
f 1845 1808 1771
f 1846 1808 1845
f 1844 1809 1810
f 1811 1879 1810
f 1812 1880 1813
f 1879 1811 1849
f 1815 1884 1779
f 1779 1884 1886
f 1885 1920 1781
f 1816 1781 1920
f 1779 1886 1817
f 1817 1886 1885
f 1855 1818 1851
f 1853 1818 1819
f 1851 1818 1853
f 1855 1856 1818
f 1857 1853 1819
f 1859 1897 1820
f 1870 1783 1856
f 1856 1783 1818
f 1857 1819 1784
f 1861 1857 1784
f 1821 1866 1823
f 1820 1823 1824
f 1821 1823 1820
f 1897 1821 1820
f 1862 1820 1824
f 1859 1820 1862
f 1784 1826 1861
f 1828 1861 1826
f 1787 1823 1866
f 1824 1823 1822
f 1862 1824 1830
f 1830 1869 1862
f 1783 1870 1825
f 1827 1828 1826
f 1829 1828 1827
f 1829 1864 1828
f 1866 1864 1829
f 1830 1824 1794
f 1868 1869 1830
f 1832 1868 1830
f 1825 1831 1795
f 1870 1831 1825
f 1796 1832 1830
f 1905 1868 1832
f 1831 1871 1798
f 1795 1831 1798
f 1833 1832 1796
f 1833 1905 1832
f 1834 1871 1872
f 1798 1871 1834
f 1833 1835 1905
f 1836 1835 1833
f 1834 1872 1799
f 1872 1873 1799
f 1836 1802 1837
f 1836 1837 1835
f 1873 1838 1839
f 1838 1876 1839
f 1874 1837 1805
f 1840 1874 1805
f 1875 1803 1839
f 1876 1875 1839
f 1842 1840 1805
f 1875 1841 1803
f 1842 1843 1840
f 1841 1806 1803
f 1877 1806 1841
f 1944 1843 1844
f 1845 1806 1877
f 1844 1878 1944
f 1881 1846 1845
f 1878 1844 1810
f 1879 1878 1810
f 1881 1812 1846
f 1812 1881 1880
f 1813 1880 1847
f 1882 1849 1848
f 1849 1882 1879
f 1847 1815 1813
f 1815 1847 1884
f 1883 1816 1920
f 1883 1814 1816
f 1848 1814 1883
f 1814 1848 1849
f 1887 1891 1852
f 1887 1852 1850
f 1889 1887 1850
f 1851 1891 1854
f 1852 1891 1851
f 1853 1852 1851
f 1853 1850 1852
f 1850 1893 1888
f 1850 1853 1893
f 1854 1895 1855
f 1851 1854 1855
f 1853 1858 1893
f 1856 1895 1903
f 1855 1895 1856
f 1857 1858 1853
f 1859 1860 1897
f 1859 1863 1860
f 1856 1903 1870
f 1861 1858 1857
f 1858 1861 1900
f 1861 1865 1900
f 1896 1901 1866
f 1896 1866 1821
f 1859 1862 1863
f 1862 1869 1863
f 1902 1863 1869
f 1903 1867 1870
f 1861 1828 1865
f 1864 1865 1828
f 1864 1934 1865
f 1864 1901 1934
f 1866 1901 1864
f 1868 1902 1869
f 1867 1904 1831
f 1870 1867 1831
f 1868 1905 1939
f 1871 1904 1906
f 1831 1904 1871
f 1871 1906 1872
f 1835 1940 1905
f 1835 1907 1940
f 1872 1838 1873
f 1837 1908 1835
f 1908 1907 1835
f 1908 1837 1874
f 1875 1877 1841
f 1843 1944 1840
f 1877 1914 1845
f 1944 1878 1912
f 1914 1881 1845
f 1913 1881 1914
f 1949 1911 1879
f 1911 1878 1879
f 1880 1881 1913
f 1848 1980 1882
f 1949 1879 1882
f 1980 1949 1882
f 1950 1847 1880
f 1950 1915 1847
f 1916 1884 1847
f 1915 1916 1847
f 1916 1886 1884
f 1916 1917 1886
f 1886 1919 1885
f 1886 1917 1919
f 1920 1885 1919
f 1922 1953 1889
f 1925 1922 1889
f 1953 1923 1887
f 1887 1889 1953
f 1889 1888 1925
f 1889 1850 1888
f 1891 1923 1927
f 1891 1887 1923
f 1854 1891 1927
f 1892 1854 1927
f 1888 1894 1890
f 1888 1893 1894
f 1854 1892 1895
f 1858 1894 1893
f 1897 1929 1964
f 1897 1860 1929
f 1929 1860 1899
f 1895 1892 1903
f 1894 1858 1932
f 1901 1935 1934
f 1935 1896 1931
f 1901 1896 1935
f 1821 1931 1896
f 1821 1964 1931
f 1821 1897 1964
f 1863 1899 1860
f 1898 1965 1899
f 1863 1898 1899
f 1892 1966 1903
f 1858 1900 1932
f 1933 1865 1934
f 1933 1900 1865
f 1933 1932 1900
f 1863 1902 1898
f 1966 1938 1867
f 1903 1966 1867
f 1868 1968 1902
f 1868 1939 1968
f 1904 1938 1906
f 1867 1938 1904
f 1905 1940 1939
f 1940 1941 1939
f 1906 1971 1872
f 1970 1838 1872
f 1971 1970 1872
f 1970 1972 1838
f 1874 1942 1908
f 1838 1909 1876
f 1972 1909 1838
f 1840 1943 1874
f 1943 1942 1874
f 1876 1974 1875
f 1909 1974 1876
f 1840 1910 1943
f 1974 1877 1875
f 1974 1946 1877
f 1944 1910 1840
f 1947 1877 1946
f 1947 1914 1877
f 1948 1914 1947
f 1878 1911 1912
f 1948 1913 1914
f 1951 1913 1948
f 1951 1880 1913
f 1950 1880 1951
f 1918 1980 1848
f 1916 1915 1917
f 1921 1952 1883
f 1918 1883 1952
f 1918 1848 1883
f 1921 1920 1919
f 1920 1921 1883
f 1953 1922 1955
f 1922 1984 1955
f 1925 1984 1922
f 1923 1924 1926
f 1923 1953 1924
f 1925 1890 1957
f 1888 1890 1925
f 1927 1926 1959
f 1923 1926 1927
f 1927 1959 1892
f 1957 1894 1958
f 1890 1894 1957
f 1928 1964 1929
f 1929 1960 1928
f 1894 1932 1958
f 1962 1958 1932
f 1933 1962 1932
f 1990 1962 1933
f 1929 1899 1960
f 1960 1899 1930
f 1899 1965 1930
f 1934 1990 1933
f 1935 1990 1934
f 1935 1963 1990
f 1931 1963 1935
f 1898 1936 1965
f 1902 1936 1898
f 1937 1938 1966
f 1968 1936 1902
f 1937 1999 1938
f 1939 1969 1968
f 1938 2001 1906
f 1999 2001 1938
f 1941 1969 1939
f 2003 1940 1907
f 2040 1941 1940
f 2003 2040 1940
f 2001 1971 1906
f 1908 2003 1907
f 1908 2004 2003
f 2044 1972 1970
f 1942 2004 1908
f 1943 1975 2045
f 1910 1975 1943
f 1945 1910 1944
f 1945 1975 1910
f 2008 1947 1946
f 1976 1912 1911
f 1945 1944 1912
f 1976 1945 1912
f 2008 1948 1947
f 1949 1976 1911
f 1950 1951 2012
f 2012 1915 1950
f 1915 1982 1917
f 2012 1982 1915
f 1982 1981 1917
f 2016 1919 1981
f 2016 1921 1919
f 1921 2016 1952
f 1981 1919 1917
f 1956 1924 1954
f 1924 1953 1954
f 1955 1954 1953
f 1926 2023 2033
f 1956 2023 1926
f 1926 1924 1956
f 1925 1985 1984
f 1925 1957 1985
f 1926 2033 1959
f 1957 2027 1985
f 1957 1958 2027
f 1994 1959 2033
f 1989 1958 1962
f 1990 1989 1962
f 1992 1991 1963
f 1931 1992 1963
f 1964 2030 1992
f 1964 1928 2030
f 1960 1988 1928
f 1988 1960 1930
f 1961 1988 1930
f 1892 1994 1993
f 1959 1994 1892
f 1990 1963 1991
f 1964 1992 1931
f 1995 1961 1930
f 1995 1930 1965
f 1892 1993 1966
f 1965 1997 1995
f 1936 1997 1965
f 2037 1966 1993
f 1936 1967 1997
f 1966 2037 1937
f 1936 1968 1967
f 1998 1967 1968
f 1969 2000 1968
f 2000 1998 1968
f 2040 2000 1969
f 1941 2040 1969
f 2001 2002 1971
f 2002 1970 1971
f 2002 2044 1970
f 2044 1909 1972
f 1943 2045 1942
f 1909 1973 1974
f 1973 1946 1974
f 2008 1946 1973
f 1976 1975 1945
f 1976 2007 1975
f 2007 2045 1975
f 1977 1948 2008
f 1978 1948 1977
f 2009 1976 1949
f 1979 2009 1949
f 1951 1978 2012
f 1951 1948 1978
f 1979 1949 1980
f 1982 2012 2011
f 1982 2011 2014
f 2015 1952 2017
f 2015 1918 1952
f 2014 1981 1982
f 2017 1952 2016
f 2019 1983 1954
f 1954 2018 2019
f 1955 2018 1954
f 2018 1955 1984
f 2021 2018 1984
f 1983 2023 1956
f 1983 1956 1954
f 2022 2021 1984
f 2022 1984 1985
f 1985 2026 2022
f 1985 2027 2026
f 2027 1958 1989
f 2028 2027 1989
f 1991 2028 1989
f 1986 2028 1991
f 1987 2054 2030
f 2030 1928 1987
f 1988 1987 1928
f 2034 1987 1988
f 1991 1989 1990
f 1992 1986 1991
f 1992 2030 1986
f 1988 1961 2034
f 2035 2034 1961
f 1961 1995 2035
f 1995 1996 2035
f 1997 1996 1995
f 1997 1967 1996
f 2062 1996 1967
f 1967 1998 2062
f 2000 2065 1998
f 1937 2064 1999
f 2037 2064 1937
f 2039 2065 2000
f 2064 2001 1999
f 2040 2039 2000
f 2001 2041 2002
f 2040 2003 2038
f 2042 2038 2003
f 2002 2068 2044
f 2041 2068 2002
f 2003 2004 2042
f 2004 1942 2043
f 2043 2042 2004
f 2044 2005 1909
f 2045 2043 1942
f 2005 1973 1909
f 2006 1973 2005
f 2006 2008 1973
f 2046 2008 2006
f 2009 2007 1976
f 2046 1977 2008
f 2072 1977 2046
f 2072 1978 1977
f 2013 2047 1979
f 2010 2009 1979
f 2047 2010 1979
f 2073 2012 1978
f 2073 2011 2012
f 2013 1918 2015
f 2013 1980 1918
f 2013 1979 1980
f 2011 2075 2014
f 2014 2075 2048
f 2076 2017 2048
f 2076 2015 2017
f 2014 2048 2016
f 1981 2014 2016
f 2016 2048 2017
f 2020 1983 2019
f 2019 2018 2020
f 2049 2018 2021
f 2024 2023 1983
f 2078 2024 1983
f 2020 2078 1983
f 2025 2021 2022
f 2024 2082 2023
f 2026 2025 2022
f 2029 2025 2026
f 2023 2082 2033
f 2028 2026 2027
f 2028 2029 2026
f 2028 2053 2029
f 1986 2053 2028
f 1986 2054 2053
f 2030 2054 1986
f 1987 2031 2054
f 1987 2032 2031
f 2032 1987 2034
f 2033 2036 1994
f 2082 2036 2033
f 2057 2032 2034
f 2057 2034 2035
f 1994 2036 1993
f 2035 2059 2057
f 2036 2060 1993
f 2035 1996 2059
f 2061 2059 1996
f 1993 2060 2037
f 1996 2062 2061
f 2096 2037 2060
f 1998 2065 2062
f 2064 2037 2096
f 2098 2001 2064
f 2001 2098 2041
f 2038 2066 2039
f 2040 2038 2039
f 2042 2067 2038
f 2067 2066 2038
f 2043 2067 2042
f 2068 2102 2044
f 2102 2005 2044
f 2069 2005 2102
f 2105 2043 2045
f 2069 2006 2005
f 2010 2007 2009
f 2010 2070 2007
f 2070 2045 2007
f 2011 2073 2074
f 2076 2114 2015
f 2015 2114 2013
f 2114 2047 2013
f 2074 2075 2011
f 2076 2048 2112
f 2018 2050 2020
f 2049 2050 2018
f 2079 2020 2050
f 2079 2078 2020
f 2051 2050 2049
f 2051 2081 2050
f 2021 2051 2049
f 2021 2077 2051
f 2025 2077 2021
f 2052 2082 2024
f 2078 2052 2024
f 2025 2083 2077
f 2083 2025 2029
f 2029 2084 2083
f 2053 2084 2029
f 2054 2084 2053
f 2031 2084 2054
f 2086 2084 2031
f 2086 2031 2056
f 2032 2056 2031
f 2082 2055 2036
f 2056 2032 2087
f 2087 2032 2058
f 2032 2057 2058
f 2090 2036 2055
f 2089 2057 2059
f 2058 2057 2089
f 2088 2058 2089
f 2060 2036 2090
f 2089 2059 2094
f 2061 2094 2059
f 2060 2090 2156
f 2060 2156 2096
f 2061 2063 2094
f 2062 2063 2061
f 2065 2063 2062
f 2065 2097 2063
f 2096 2098 2064
f 2066 2097 2065
f 2039 2066 2065
f 2099 2097 2066
f 2098 2100 2041
f 2066 2104 2099
f 2067 2104 2066
f 2041 2102 2068
f 2100 2102 2041
f 2067 2103 2104
f 2067 2043 2103
f 2043 2105 2103
f 2165 2069 2102
f 2106 2069 2165
f 2105 2045 2070
f 2069 2071 2006
f 2106 2071 2069
f 2071 2046 2006
f 2046 2071 2108
f 2110 2070 2010
f 2110 2169 2070
f 1978 2072 2109
f 2072 2108 2109
f 2072 2046 2108
f 2073 2109 2074
f 2073 1978 2109
f 2110 2010 2047
f 2074 2111 2075
f 2075 2173 2048
f 2075 2111 2173
f 2048 2173 2112
f 2113 2076 2112
f 2113 2114 2076
f 2050 2080 2079
f 2081 2080 2050
f 2117 2081 2051
f 2077 2117 2051
f 2078 2080 2052
f 2078 2079 2080
f 2081 2118 2080
f 2081 2115 2118
f 2117 2115 2081
f 2116 2077 2083
f 2116 2117 2077
f 2052 2133 2082
f 2083 2122 2116
f 2084 2122 2083
f 2133 2055 2082
f 2122 2084 2129
f 2086 2129 2084
f 2086 2130 2129
f 2085 2130 2086
f 2056 2139 2085
f 2085 2086 2056
f 2087 2139 2056
f 2088 2087 2058
f 2055 2131 2090
f 2133 2131 2055
f 2131 2143 2090
f 2092 2142 2088
f 2092 2091 2142
f 2092 2088 2089
f 2094 2092 2089
f 2090 2143 2156
f 2091 2152 2150
f 2091 2093 2152
f 2091 2092 2093
f 2093 2095 2153
f 2093 2092 2095
f 2092 2094 2095
f 2095 2094 2063
f 2063 2158 2095
f 2097 2158 2063
f 2096 2195 2098
f 2156 2195 2096
f 2097 2162 2158
f 2162 2097 2099
f 2101 2162 2099
f 2195 2100 2098
f 2099 2104 2101
f 2100 2164 2102
f 2166 2104 2103
f 2164 2165 2102
f 2167 2103 2105
f 2167 2166 2103
f 2168 2105 2070
f 2168 2167 2105
f 2106 2198 2071
f 2070 2169 2168
f 2198 2107 2071
f 2107 2108 2071
f 2107 2171 2108
f 2200 2169 2110
f 2171 2109 2108
f 2203 2110 2175
f 2203 2200 2110
f 2202 2074 2109
f 2202 2111 2074
f 2175 2047 2114
f 2047 2175 2110
f 2113 2112 2174
f 2174 2114 2113
f 2118 2052 2080
f 2115 2119 2118
f 2120 2119 2115
f 2117 2120 2115
f 2121 2120 2117
f 2116 2121 2117
f 2123 2133 2052
f 2123 2118 2124
f 2052 2118 2123
f 2119 2124 2118
f 2120 2125 2119
f 2125 2120 2135
f 2121 2135 2120
f 2127 2135 2121
f 2116 2127 2121
f 2128 2127 2116
f 2122 2128 2116
f 2132 2123 2124
f 2133 2123 2132
f 2119 2179 2124
f 2134 2179 2119
f 2125 2134 2119
f 2140 2134 2125
f 2127 2126 2135
f 2177 2126 2127
f 2128 2177 2127
f 2128 2137 2177
f 2129 2137 2128
f 2122 2129 2128
f 2130 2137 2129
f 2138 2137 2130
f 2085 2138 2130
f 2088 2139 2087
f 2133 2205 2131
f 2132 2205 2133
f 2124 2179 2132
f 2140 2181 2134
f 2135 2140 2125
f 2136 2140 2135
f 2126 2136 2135
f 2182 2136 2126
f 2137 2176 2177
f 2138 2176 2137
f 2138 2141 2176
f 2139 2141 2138
f 2085 2139 2138
f 2141 2139 2142
f 2142 2139 2088
f 2131 2183 2143
f 2205 2183 2131
f 2136 2182 2145
f 2149 2147 2176
f 2150 2149 2176
f 2141 2150 2176
f 2141 2142 2091
f 2150 2141 2091
f 2140 2144 2181
f 2136 2144 2140
f 2145 2144 2136
f 2148 2147 2149
f 2148 2149 2150
f 2153 2152 2093
f 2143 2160 2156
f 2183 2160 2143
f 2151 2144 2145
f 2146 2151 2145
f 2154 2151 2146
f 2147 2154 2146
f 2148 2154 2147
f 2155 2154 2148
f 2148 2150 2155
f 2150 2190 2155
f 2152 2190 2150
f 2152 2153 2190
f 2157 2153 2095
f 2158 2157 2095
f 2157 2158 2159
f 2160 2195 2156
f 2162 2159 2158
f 2161 2159 2162
f 2197 2161 2101
f 2101 2161 2162
f 2195 2223 2100
f 2101 2196 2197
f 2104 2196 2101
f 2223 2164 2100
f 2166 2196 2104
f 2165 2164 2163
f 2106 2163 2198
f 2106 2165 2163
f 2168 2169 2170
f 2200 2170 2169
f 2109 2171 2202
f 2203 2175 2172
f 2201 2200 2203
f 2202 2204 2111
f 2204 2173 2111
f 2173 2232 2112
f 2112 2232 2174
f 2234 2114 2174
f 2234 2175 2114
f 2172 2175 2234
f 2178 2205 2132
f 2179 2178 2132
f 2177 2182 2126
f 2176 2182 2177
f 2179 2184 2178
f 2134 2184 2179
f 2180 2184 2134
f 2181 2180 2134
f 2145 2182 2146
f 2146 2182 2147
f 2147 2182 2176
f 2205 2208 2183
f 2184 2185 2206
f 2180 2185 2184
f 2180 2186 2185
f 2181 2186 2180
f 2144 2186 2181
f 2183 2207 2160
f 2208 2207 2183
f 2185 2187 2206
f 2185 2188 2187
f 2186 2188 2185
f 2186 2191 2188
f 2144 2191 2186
f 2151 2191 2144
f 2154 2193 2151
f 2154 2212 2193
f 2155 2212 2154
f 2153 2189 2190
f 2157 2189 2153
f 2188 2210 2187
f 2211 2210 2188
f 2191 2211 2188
f 2192 2211 2191
f 2151 2192 2191
f 2193 2192 2151
f 2155 2194 2212
f 2219 2194 2155
f 2190 2219 2155
f 2219 2189 2213
f 2190 2189 2219
f 2189 2159 2213
f 2157 2159 2189
f 2160 2220 2195
f 2214 2220 2160
f 2192 2216 2211
f 2193 2216 2192
f 2159 2221 2213
f 2161 2221 2159
f 2161 2222 2221
f 2220 2223 2195
f 2197 2222 2161
f 2197 2227 2222
f 2223 2248 2164
f 2226 2196 2166
f 2226 2197 2196
f 2226 2227 2197
f 2248 2163 2164
f 2163 2248 2247
f 2228 2166 2167
f 2228 2226 2166
f 2198 2163 2247
f 2170 2228 2168
f 2228 2167 2168
f 2254 2171 2107
f 2200 2201 2199
f 2199 2170 2200
f 2229 2202 2171
f 2254 2229 2171
f 2229 2204 2202
f 2235 2172 2234
f 2231 2172 2235
f 2231 2203 2172
f 2201 2203 2231
f 2204 2230 2173
f 2173 2230 2232
f 2174 2232 2233
f 2174 2233 2234
f 2208 2205 2178
f 2184 2206 2178
f 2178 2236 2208
f 2206 2236 2178
f 2237 2160 2207
f 2208 2237 2207
f 2208 2261 2237
f 2187 2209 2206
f 2237 2214 2160
f 2209 2239 2238
f 2187 2239 2209
f 2210 2239 2187
f 2211 2241 2210
f 2216 2241 2211
f 2215 2241 2216
f 2212 2216 2193
f 2243 2216 2212
f 2194 2243 2212
f 2219 2244 2194
f 2213 2218 2219
f 2221 2218 2213
f 2214 2240 2220
f 2216 2242 2215
f 2243 2242 2216
f 2194 2244 2243
f 2219 2217 2244
f 2218 2217 2219
f 2220 2240 2223
f 2218 2246 2217
f 2221 2246 2218
f 2222 2246 2221
f 2240 2248 2223
f 2222 2224 2246
f 2222 2227 2224
f 2225 2226 2228
f 2225 2227 2226
f 2225 2224 2227
f 2247 2250 2198
f 2253 2228 2170
f 2253 2275 2228
f 2275 2225 2228
f 2250 2107 2198
f 2253 2170 2199
f 2250 2254 2107
f 2260 2199 2201
f 2204 2229 2256
f 2256 2230 2204
f 2201 2231 2260
f 2234 2233 2278
f 2235 2234 2278
f 2261 2208 2236
f 2262 2261 2236
f 2236 2209 2262
f 2206 2209 2236
f 2209 2263 2262
f 2209 2238 2263
f 2237 2264 2214
f 2261 2264 2237
f 2239 2268 2238
f 2210 2268 2239
f 2241 2268 2210
f 2214 2266 2240
f 2264 2266 2214
f 2241 2215 2270
f 2266 2269 2240
f 2215 2288 2270
f 2242 2288 2215
f 2242 2289 2288
f 2243 2289 2242
f 2244 2289 2243
f 2290 2289 2244
f 2244 2245 2290
f 2217 2245 2244
f 2246 2245 2217
f 2240 2269 2248
f 2245 2271 2290
f 2245 2249 2271
f 2246 2249 2245
f 2224 2249 2246
f 2272 2247 2248
f 2269 2272 2248
f 2249 2252 2271
f 2249 2251 2252
f 2251 2249 2224
f 2225 2251 2224
f 2247 2276 2250
f 2272 2276 2247
f 2275 2252 2251
f 2275 2251 2225
f 2276 2296 2250
f 2255 2253 2199
f 2255 2294 2253
f 2294 2275 2253
f 2296 2254 2250
f 2229 2254 2257
f 2254 2296 2257
f 2255 2199 2260
f 2257 2256 2229
f 2256 2258 2230
f 2279 2235 2278
f 2259 2235 2279
f 2259 2231 2235
f 2259 2260 2231
f 2230 2258 2232
f 2232 2300 2233
f 2258 2300 2232
f 2233 2300 2278
f 2264 2261 2262
f 2265 2264 2262
f 2262 2267 2265
f 2263 2267 2262
f 2238 2267 2263
f 2264 2281 2266
f 2265 2281 2264
f 2268 2267 2238
f 2268 2285 2267
f 2268 2241 2285
f 2273 2269 2266
f 2270 2285 2241
f 2289 2287 2288
f 2273 2272 2269
f 2290 2271 2274
f 2252 2274 2271
f 2273 2276 2272
f 2291 2276 2273
f 2277 2274 2252
f 2275 2277 2252
f 2291 2296 2276
f 2294 2277 2275
f 2298 2257 2296
f 2255 2302 2297
f 2260 2302 2255
f 2297 2294 2255
f 2298 2256 2257
f 2256 2298 2258
f 2323 2300 2258
f 2279 2278 2300
f 2259 2279 2280
f 2302 2260 2259
f 2280 2302 2259
f 2283 2281 2265
f 2267 2283 2265
f 2282 2281 2283
f 2283 2284 2282
f 2267 2284 2283
f 2303 2284 2267
f 2285 2303 2267
f 2281 2273 2266
f 2286 2281 2282
f 2273 2281 2286
f 2304 2303 2285
f 2285 2309 2304
f 2270 2309 2285
f 2309 2270 2288
f 2288 2287 2309
f 2289 2311 2287
f 2290 2311 2289
f 2293 2311 2290
f 2274 2293 2290
f 2291 2292 2295
f 2291 2286 2292
f 2291 2273 2286
f 2313 2274 2277
f 2293 2274 2313
f 2295 2296 2291
f 2294 2313 2277
f 2322 2313 2294
f 2295 2298 2296
f 2298 2295 2315
f 2301 2297 2302
f 2297 2322 2294
f 2298 2317 2258
f 2315 2317 2298
f 2258 2317 2323
f 2300 2323 2299
f 2279 2299 2325
f 2300 2299 2279
f 2280 2325 2301
f 2279 2325 2280
f 2301 2302 2280
f 2307 2282 2284
f 2303 2307 2284
f 2304 2307 2303
f 2306 2286 2282
f 2307 2306 2282
f 2304 2305 2307
f 2309 2305 2304
f 2310 2305 2309
f 2306 2292 2286
f 2295 2292 2306
f 2314 2306 2307
f 2307 2308 2314
f 2307 2305 2308
f 2305 2328 2308
f 2310 2328 2305
f 2310 2312 2328
f 2310 2326 2312
f 2310 2309 2326
f 2287 2326 2309
f 2311 2326 2287
f 2311 2331 2326
f 2331 2313 2321
f 2331 2311 2313
f 2311 2293 2313
f 2295 2306 2314
f 2327 2314 2308
f 2313 2322 2321
f 2314 2315 2295
f 2315 2316 2317
f 2315 2327 2316
f 2315 2314 2327
f 2317 2318 2324
f 2317 2316 2318
f 2324 2319 2299
f 2324 2318 2319
f 2299 2319 2325
f 2325 2320 2301
f 2325 2319 2320
f 2320 2321 2301
f 2321 2297 2301
f 2297 2321 2322
f 2317 2324 2323
f 2323 2324 2299
f 2331 2312 2326
f 2328 2327 2308
f 2329 2327 2328
f 2312 2329 2328
f 2329 2312 2330
f 2331 2330 2312
f 2320 2330 2331
f 2321 2320 2331
f 2327 2329 2318
f 2316 2327 2318
f 2318 2329 2319
f 2329 2330 2319
f 2319 2330 2320
f 2335 2333 2332
f 2336 2335 2332
f 2343 2332 2333
f 2332 2334 2336
f 2336 2334 2338
f 2346 2338 2334
f 2343 2340 2332
f 2332 2340 2334
f 2346 2334 2340
f 2335 2336 2337
f 2337 2336 2338
f 2338 2346 2339
f 2335 2337 2348
f 2341 2335 2348
f 2352 2357 2337
f 2341 2350 2342
f 2335 2341 2342
f 2333 2335 2342
f 2337 2338 2352
f 2352 2338 2351
f 2338 2339 2351
f 2333 2354 2343
f 2333 2342 2354
f 2346 2345 2339
f 2347 2339 2345
f 2351 2339 2347
f 2353 2351 2347
f 2353 2361 2351
f 2367 2340 2343
f 2354 2367 2343
f 2340 2367 2344
f 2344 2346 2340
f 2345 2346 2344
f 2358 2359 2341
f 2348 2358 2341
f 2348 2356 2358
f 2337 2356 2348
f 2337 2355 2356
f 2357 2355 2337
f 2357 2352 2349
f 2361 2349 2352
f 2359 2350 2341
f 2350 2362 2342
f 2352 2351 2361
f 2362 2354 2342
f 2375 2347 2345
f 2361 2353 2364
f 2362 2367 2354
f 2344 2367 2377
f 2377 2345 2344
f 2375 2353 2347
f 2355 2369 2356
f 2383 2369 2355
f 2357 2383 2355
f 2371 2359 2358
f 2368 2371 2358
f 2358 2356 2368
f 2357 2382 2383
f 2357 2374 2382
f 2360 2359 2371
f 2357 2349 2374
f 2374 2349 2387
f 2349 2361 2387
f 2388 2387 2361
f 2360 2350 2359
f 2363 2360 2373
f 2363 2350 2360
f 2363 2362 2350
f 2364 2365 2361
f 2389 2388 2361
f 2365 2389 2361
f 2363 2393 2362
f 2353 2366 2364
f 2365 2364 2366
f 2376 2367 2362
f 2393 2376 2362
f 2367 2376 2377
f 2375 2345 2377
f 2366 2353 2375
f 2366 2379 2365
f 2369 2396 2380
f 2368 2356 2380
f 2369 2380 2356
f 2371 2385 2398
f 2368 2385 2371
f 2382 2374 2370
f 2387 2370 2374
f 2372 2360 2371
f 2398 2372 2371
f 2373 2360 2372
f 2373 2401 2363
f 2363 2401 2393
f 2375 2379 2366
f 2365 2391 2389
f 2377 2376 2404
f 2377 2378 2379
f 2375 2377 2379
f 2391 2365 2379
f 2378 2391 2379
f 2394 2385 2368
f 2380 2396 2394
f 2368 2380 2394
f 2369 2408 2396
f 2381 2408 2369
f 2383 2381 2369
f 2395 2381 2383
f 2382 2395 2383
f 2384 2395 2382
f 2382 2370 2384
f 2417 2384 2370
f 2370 2399 2417
f 2370 2386 2399
f 2370 2387 2386
f 2398 2373 2372
f 2388 2386 2387
f 2388 2390 2386
f 2390 2399 2386
f 2389 2390 2388
f 2389 2392 2390
f 2401 2403 2393
f 2378 2402 2391
f 2402 2392 2391
f 2391 2392 2389
f 2421 2376 2393
f 2403 2421 2393
f 2376 2421 2404
f 2377 2404 2406
f 2406 2378 2377
f 2409 2394 2396
f 2410 2409 2396
f 2408 2410 2396
f 2395 2408 2381
f 2412 2385 2394
f 2413 2412 2394
f 2395 2384 2397
f 2416 2397 2384
f 2412 2414 2385
f 2384 2417 2416
f 2414 2398 2385
f 2418 2398 2414
f 2418 2373 2398
f 2418 2427 2373
f 2427 2430 2373
f 2390 2400 2399
f 2401 2430 2403
f 2373 2430 2401
f 2392 2400 2390
f 2431 2400 2392
f 2402 2431 2392
f 2378 2406 2420
f 2420 2402 2378
f 2421 2405 2404
f 2404 2405 2406
f 2407 2409 2410
f 2433 2407 2410
f 2408 2433 2410
f 2422 2433 2408
f 2395 2422 2408
f 2440 2394 2409
f 2395 2411 2422
f 2395 2397 2411
f 2424 2411 2397
f 2443 2412 2413
f 2440 2413 2394
f 2397 2416 2424
f 2412 2425 2414
f 2443 2425 2412
f 2416 2417 2415
f 2417 2426 2415
f 2417 2399 2426
f 2425 2418 2414
f 2399 2429 2426
f 2400 2429 2399
f 2400 2428 2429
f 2400 2431 2428
f 2430 2419 2403
f 2402 2450 2431
f 2419 2421 2403
f 2419 2451 2421
f 2451 2469 2405
f 2432 2405 2469
f 2432 2406 2405
f 2420 2432 2453
f 2406 2432 2420
f 2453 2402 2420
f 2451 2405 2421
f 2423 2409 2407
f 2458 2423 2407
f 2407 2433 2458
f 2433 2422 2434
f 2434 2422 2437
f 2422 2411 2437
f 2439 2437 2411
f 2424 2439 2411
f 2423 2440 2409
f 2441 2439 2424
f 2440 2443 2413
f 2424 2416 2441
f 2416 2415 2441
f 2444 2426 2447
f 2415 2426 2444
f 2441 2415 2444
f 2445 2418 2425
f 2418 2445 2427
f 2426 2428 2447
f 2429 2428 2426
f 2430 2445 2449
f 2430 2427 2445
f 2450 2428 2431
f 2450 2465 2428
f 2449 2419 2430
f 2419 2449 2448
f 2468 2450 2402
f 2448 2451 2419
f 2468 2402 2453
f 2433 2474 2458
f 2474 2434 2435
f 2433 2434 2474
f 2434 2455 2435
f 2437 2455 2434
f 2436 2455 2437
f 2439 2436 2437
f 2438 2459 2423
f 2423 2458 2438
f 2439 2479 2436
f 2439 2441 2479
f 2460 2479 2441
f 2442 2440 2423
f 2459 2442 2423
f 2444 2460 2441
f 2443 2442 2462
f 2440 2442 2443
f 2462 2425 2443
f 2461 2425 2462
f 2444 2447 2464
f 2461 2445 2425
f 2446 2445 2461
f 2484 2447 2465
f 2465 2447 2428
f 2446 2449 2445
f 2467 2449 2446
f 2466 2449 2467
f 2466 2448 2449
f 2465 2450 2468
f 2470 2451 2448
f 2466 2470 2448
f 2451 2470 2469
f 2432 2469 2487
f 2453 2487 2452
f 2432 2487 2453
f 2452 2468 2453
f 2435 2472 2474
f 2454 2472 2435
f 2455 2454 2435
f 2475 2454 2455
f 2456 2438 2457
f 2438 2458 2457
f 2474 2457 2458
f 2436 2475 2455
f 2475 2436 2473
f 2436 2479 2473
f 2477 2473 2479
f 2438 2456 2459
f 2497 2479 2460
f 2481 2480 2442
f 2481 2442 2459
f 2444 2483 2460
f 2482 2497 2460
f 2483 2482 2460
f 2480 2462 2442
f 2461 2462 2480
f 2499 2461 2480
f 2464 2483 2444
f 2499 2502 2461
f 2447 2463 2464
f 2463 2483 2464
f 2461 2502 2446
f 2463 2447 2484
f 2502 2467 2446
f 2486 2484 2465
f 2488 2486 2465
f 2488 2468 2452
f 2468 2488 2465
f 2470 2506 2469
f 2469 2506 2487
f 2518 2522 2471
f 2489 2518 2471
f 2472 2489 2471
f 2490 2489 2472
f 2454 2490 2472
f 2491 2490 2454
f 2475 2491 2454
f 2492 2491 2475
f 2473 2492 2475
f 2519 2492 2473
f 2522 2493 2457
f 2457 2471 2522
f 2457 2474 2471
f 2472 2471 2474
f 2519 2473 2477
f 2476 2459 2456
f 2493 2456 2457
f 2493 2476 2456
f 2476 2481 2459
f 2479 2497 2478
f 2477 2479 2478
f 2481 2496 2480
f 2499 2480 2496
f 2483 2500 2482
f 2499 2532 2502
f 2501 2463 2503
f 2500 2483 2463
f 2501 2500 2463
f 2484 2503 2463
f 2485 2467 2502
f 2485 2466 2467
f 2505 2470 2466
f 2485 2505 2466
f 2470 2505 2506
f 2487 2506 2507
f 2487 2507 2452
f 2489 2512 2518
f 2514 2489 2490
f 2512 2489 2514
f 2513 2490 2491
f 2514 2490 2513
f 2516 2491 2492
f 2513 2491 2516
f 2519 2516 2492
f 2557 2494 2493
f 2493 2523 2557
f 2493 2522 2523
f 2521 2477 2524
f 2521 2519 2477
f 2493 2494 2476
f 2478 2524 2477
f 2478 2495 2524
f 2476 2496 2481
f 2494 2496 2476
f 2497 2495 2478
f 2497 2527 2495
f 2529 2527 2497
f 2482 2529 2497
f 2498 2496 2526
f 2498 2499 2496
f 2498 2532 2499
f 2500 2530 2482
f 2500 2501 2530
f 2530 2529 2482
f 2504 2502 2532
f 2484 2533 2503
f 2504 2485 2502
f 2535 2485 2504
f 2536 2486 2488
f 2533 2484 2486
f 2536 2533 2486
f 2535 2505 2485
f 2535 2506 2505
f 2452 2507 2564
f 2536 2488 2452
f 2564 2536 2452
f 2515 2509 2508
f 2517 2509 2515
f 2543 2509 2517
f 2546 2548 2512
f 2514 2546 2512
f 2511 2514 2510
f 2546 2514 2511
f 2508 2510 2515
f 2511 2510 2508
f 2551 2517 2520
f 2543 2517 2551
f 2513 2510 2514
f 2516 2510 2513
f 2516 2515 2510
f 2517 2515 2516
f 2517 2516 2520
f 2523 2518 2576
f 2518 2548 2576
f 2512 2548 2518
f 2520 2519 2521
f 2520 2516 2519
f 2552 2520 2521
f 2551 2520 2552
f 2522 2518 2523
f 2552 2521 2524
f 2524 2555 2552
f 2556 2494 2557
f 2495 2555 2524
f 2556 2558 2494
f 2527 2525 2495
f 2558 2496 2494
f 2526 2496 2558
f 2582 2525 2527
f 2529 2582 2527
f 2528 2501 2560
f 2528 2530 2501
f 2528 2529 2530
f 2498 2531 2532
f 2501 2503 2534
f 2501 2534 2560
f 2531 2504 2532
f 2561 2504 2531
f 2533 2534 2503
f 2533 2565 2534
f 2561 2535 2504
f 2535 2563 2506
f 2535 2561 2563
f 2564 2565 2536
f 2565 2533 2536
f 2506 2562 2507
f 2563 2562 2506
f 2507 2562 2564
f 2537 2567 2542
f 2541 2537 2542
f 2538 2537 2541
f 2569 2538 2541
f 2540 2539 2542
f 2567 2540 2542
f 2541 2542 2508
f 2541 2508 2509
f 2569 2541 2509
f 2543 2570 2569
f 2545 2570 2543
f 2539 2573 2546
f 2539 2511 2542
f 2539 2546 2511
f 2508 2542 2511
f 2543 2569 2509
f 2545 2543 2544
f 2574 2545 2544
f 2576 2548 2573
f 2546 2573 2548
f 2544 2551 2550
f 2544 2543 2551
f 2547 2544 2550
f 2574 2544 2547
f 2577 2579 2576
f 2549 2550 2551
f 2549 2547 2550
f 2578 2547 2549
f 2576 2579 2523
f 2549 2552 2555
f 2549 2551 2552
f 2553 2578 2549
f 2555 2553 2549
f 2598 2556 2557
f 2523 2598 2557
f 2523 2579 2598
f 2554 2553 2555
f 2495 2554 2555
f 2495 2525 2554
f 2581 2526 2558
f 2585 2528 2560
f 2559 2528 2585
f 2559 2529 2528
f 2529 2559 2582
f 2584 2498 2526
f 2498 2586 2531
f 2534 2604 2560
f 2587 2561 2531
f 2586 2587 2531
f 2587 2605 2561
f 2565 2603 2534
f 2603 2604 2534
f 2607 2563 2561
f 2605 2607 2561
f 2607 2562 2563
f 2607 2609 2562
f 2562 2610 2564
f 2562 2609 2610
f 2566 2564 2610
f 2566 2565 2564
f 2612 2590 2567
f 2591 2612 2567
f 2540 2567 2590
f 2592 2540 2590
f 2537 2591 2567
f 2537 2568 2591
f 2538 2568 2537
f 2538 2593 2568
f 2570 2593 2538
f 2569 2570 2538
f 2594 2593 2570
f 2539 2540 2592
f 2594 2570 2545
f 2592 2571 2573
f 2573 2539 2592
f 2572 2545 2574
f 2571 2576 2573
f 2571 2577 2576
f 2572 2547 2595
f 2574 2547 2572
f 2575 2579 2577
f 2625 2575 2577
f 2547 2596 2595
f 2578 2596 2547
f 2575 2598 2579
f 2553 2596 2578
f 2597 2556 2598
f 2553 2599 2596
f 2554 2599 2553
f 2597 2558 2556
f 2581 2558 2597
f 2554 2580 2599
f 2525 2580 2554
f 2580 2525 2582
f 2583 2580 2582
f 2581 2584 2526
f 2583 2559 2585
f 2583 2582 2559
f 2584 2586 2498
f 2588 2603 2565
f 2588 2606 2603
f 2588 2565 2566
f 2612 2589 2590
f 2591 2613 2612
f 2568 2613 2591
f 2568 2615 2613
f 2592 2590 2589
f 2593 2615 2568
f 2593 2616 2615
f 2594 2616 2593
f 2592 2589 2571
f 2618 2594 2545
f 2571 2589 2620
f 2618 2545 2572
f 2622 2618 2572
f 2577 2620 2625
f 2571 2620 2577
f 2572 2624 2622
f 2572 2595 2624
f 2626 2575 2625
f 2627 2624 2595
f 2596 2627 2595
f 2575 2628 2598
f 2626 2628 2575
f 2628 2597 2598
f 2628 2629 2597
f 2600 2627 2596
f 2599 2600 2596
f 2629 2581 2597
f 2580 2601 2599
f 2601 2600 2599
f 2629 2632 2581
f 2630 2631 2583
f 2601 2580 2583
f 2631 2601 2583
f 2581 2632 2584
f 2583 2585 2630
f 2632 2602 2584
f 2602 2586 2584
f 2633 2586 2602
f 2560 2652 2585
f 2633 2587 2586
f 2587 2633 2653
f 2606 2604 2603
f 2606 2634 2604
f 2652 2560 2604
f 2634 2652 2604
f 2653 2605 2587
f 2607 2656 2609
f 2607 2605 2656
f 2605 2653 2656
f 2609 2656 2608
f 2608 2678 2566
f 2635 2566 2678
f 2635 2588 2566
f 2635 2606 2588
f 2609 2608 2610
f 2610 2608 2566
f 2657 2611 2612
f 2611 2589 2612
f 2613 2657 2612
f 2613 2636 2657
f 2615 2636 2613
f 2614 2636 2615
f 2611 2637 2589
f 2614 2615 2616
f 2617 2614 2616
f 2637 2619 2589
f 2617 2616 2594
f 2617 2594 2618
f 2621 2617 2618
f 2589 2619 2620
f 2621 2618 2622
f 2619 2641 2625
f 2620 2619 2625
f 2623 2622 2624
f 2623 2621 2622
f 2626 2641 2644
f 2625 2641 2626
f 2624 2642 2623
f 2627 2642 2624
f 2626 2644 2628
f 2644 2629 2628
f 2600 2647 2627
f 2647 2642 2627
f 2647 2600 2601
f 2631 2647 2601
f 2630 2585 2649
f 2632 2650 2602
f 2652 2649 2585
f 2650 2633 2602
f 2651 2653 2633
f 2635 2634 2606
f 2608 2656 2655
f 2608 2655 2678
f 2635 2678 2654
f 2659 2611 2657
f 2636 2658 2657
f 2660 2658 2636
f 2614 2660 2636
f 2611 2662 2637
f 2659 2662 2611
f 2638 2660 2614
f 2617 2638 2614
f 2639 2619 2637
f 2662 2639 2637
f 2638 2617 2621
f 2665 2638 2621
f 2640 2665 2621
f 2639 2641 2619
f 2640 2623 2667
f 2640 2621 2623
f 2641 2668 2644
f 2643 2667 2623
f 2642 2643 2623
f 2668 2645 2644
f 2644 2645 2629
f 2646 2643 2647
f 2647 2643 2642
f 2645 2672 2629
f 2646 2647 2631
f 2648 2646 2631
f 2629 2672 2632
f 2649 2673 2630
f 2648 2631 2630
f 2673 2648 2630
f 2672 2650 2632
f 2652 2676 2649
f 2633 2674 2651
f 2633 2650 2674
f 2679 2652 2634
f 2679 2677 2652
f 2677 2676 2652
f 2656 2653 2704
f 2653 2700 2704
f 2653 2651 2700
f 2679 2635 2654
f 2679 2634 2635
f 2704 2655 2656
f 2680 2659 2657
f 2681 2659 2680
f 2657 2683 2680
f 2658 2683 2657
f 2661 2683 2658
f 2660 2661 2658
f 2659 2685 2662
f 2681 2685 2659
f 2663 2661 2660
f 2638 2663 2660
f 2688 2639 2662
f 2685 2688 2662
f 2663 2638 2664
f 2688 2689 2639
f 2664 2666 2663
f 2665 2666 2664
f 2638 2665 2664
f 2640 2666 2665
f 2668 2641 2639
f 2689 2668 2639
f 2666 2640 2667
f 2693 2666 2667
f 2643 2694 2667
f 2645 2668 2669
f 2643 2696 2694
f 2672 2645 2669
f 2696 2671 2670
f 2646 2696 2643
f 2671 2696 2646
f 2670 2671 2720
f 2648 2671 2646
f 2697 2672 2738
f 2673 2649 2698
f 2698 2720 2671
f 2673 2698 2671
f 2673 2671 2648
f 2650 2672 2697
f 2674 2650 2697
f 2676 2698 2649
f 2676 2677 2698
f 2651 2675 2700
f 2651 2674 2675
f 2702 2679 2705
f 2702 2677 2679
f 2703 2655 2704
f 2703 2678 2655
f 2654 2703 2705
f 2678 2703 2654
f 2705 2679 2654
f 2683 2682 2680
f 2686 2685 2681
f 2686 2680 2687
f 2681 2680 2686
f 2682 2687 2680
f 2682 2684 2687
f 2661 2684 2682
f 2683 2661 2682
f 2663 2684 2661
f 2706 2688 2685
f 2685 2686 2706
f 2687 2684 2709
f 2684 2663 2707
f 2709 2725 2687
f 2707 2663 2691
f 2666 2691 2663
f 2690 2668 2689
f 2688 2690 2689
f 2688 2733 2690
f 2666 2711 2691
f 2693 2711 2666
f 2690 2669 2668
f 2712 2690 2733
f 2712 2669 2690
f 2693 2692 2711
f 2694 2692 2693
f 2694 2693 2667
f 2695 2716 2692
f 2694 2695 2692
f 2696 2695 2694
f 2669 2737 2672
f 2712 2737 2669
f 2714 2716 2695
f 2670 2714 2695
f 2696 2670 2695
f 2737 2738 2672
f 2720 2714 2670
f 2697 2719 2674
f 2698 2699 2720
f 2719 2675 2674
f 2719 2721 2675
f 2677 2699 2698
f 2677 2724 2699
f 2721 2700 2675
f 2700 2723 2701
f 2703 2701 2746
f 2745 2705 2746
f 2745 2702 2705
f 2702 2745 2724
f 2724 2677 2702
f 2701 2704 2700
f 2704 2701 2703
f 2703 2746 2705
f 2726 2706 2686
f 2687 2726 2686
f 2708 2709 2684
f 2727 2688 2706
f 2706 2726 2727
f 2726 2687 2725
f 2684 2707 2708
f 2733 2688 2727
f 2708 2731 2709
f 2732 2731 2708
f 2707 2732 2708
f 2710 2732 2707
f 2710 2707 2691
f 2711 2710 2691
f 2733 2713 2712
f 2711 2715 2710
f 2715 2711 2692
f 2716 2715 2692
f 2713 2737 2712
f 2714 2717 2716
f 2720 2717 2714
f 2719 2697 2738
f 2740 2719 2738
f 2720 2718 2717
f 2699 2718 2720
f 2722 2718 2699
f 2747 2724 2745
f 2722 2724 2747
f 2722 2699 2724
f 2700 2721 2723
f 2723 2744 2701
f 2701 2744 2746
f 2729 2727 2726
f 2726 2728 2729
f 2725 2728 2726
f 2709 2728 2725
f 2727 2729 2749
f 2733 2727 2749
f 2728 2730 2750
f 2728 2709 2730
f 2731 2730 2709
f 2734 2730 2731
f 2732 2734 2731
f 2710 2734 2732
f 2713 2733 2749
f 2736 2713 2749
f 2734 2750 2730
f 2734 2735 2761
f 2734 2710 2735
f 2715 2735 2710
f 2737 2713 2736
f 2739 2737 2736
f 2761 2735 2751
f 2716 2735 2715
f 2738 2737 2739
f 2740 2738 2739
f 2742 2716 2717
f 2735 2716 2742
f 2751 2735 2742
f 2741 2719 2740
f 2717 2743 2742
f 2718 2743 2717
f 2741 2721 2719
f 2721 2741 2770
f 2757 2722 2747
f 2743 2718 2722
f 2757 2743 2722
f 2770 2723 2721
f 2723 2759 2744
f 2744 2758 2746
f 2744 2759 2758
f 2746 2756 2745
f 2746 2758 2756
f 2747 2745 2756
f 2748 2729 2728
f 2750 2748 2728
f 2762 2736 2749
f 2762 2729 2748
f 2762 2749 2729
f 2761 2750 2734
f 2762 2739 2736
f 2753 2740 2739
f 2752 2751 2742
f 2741 2740 2753
f 2743 2752 2742
f 2741 2753 2770
f 2758 2754 2756
f 2755 2756 2754
f 2755 2747 2756
f 2755 2757 2747
f 2752 2757 2755
f 2757 2752 2743
f 2723 2770 2759
f 2748 2765 2762
f 2750 2765 2748
f 2760 2765 2750
f 2761 2760 2750
f 2768 2739 2762
f 2762 2763 2768
f 2762 2765 2763
f 2765 2764 2763
f 2760 2764 2765
f 2760 2766 2764
f 2767 2760 2761
f 2767 2766 2760
f 2751 2767 2761
f 2768 2753 2739
f 2769 2753 2768
f 2767 2751 2774
f 2774 2751 2752
f 2770 2753 2769
f 2775 2770 2769
f 2776 2771 2772
f 2774 2772 2771
f 2774 2752 2772
f 2770 2775 2759
f 2775 2776 2758
f 2759 2775 2758
f 2758 2776 2754
f 2776 2772 2755
f 2754 2776 2755
f 2755 2772 2752
f 2763 2769 2768
f 2773 2769 2763
f 2764 2773 2763
f 2766 2773 2764
f 2771 2773 2766
f 2766 2774 2771
f 2767 2774 2766
f 2769 2773 2775
f 2775 2773 2776
f 2773 2771 2776
# 5536 faces, 0 coords texture

# End of File
