# Supplementary material for: Computational modelling of muscle fibre operating ranges in the hindlimb of a small ground bird (Eudromia elegans), with implications for modelling locomotion in extinct species
Source: PLoS Comput Biol. 2021 Apr 1;17(4):e1008843. doi: 10.1371/journal.pcbi.1008843 (PMC8016346; doi:10.1371/journal.pcbi.1008843)
Supplement: S1 Model File — (ZIP) [file pcbi.1008843.s006.zip › geometry/R_Digit_IV.obj]

####
#
# OBJ File Generated by Meshlab
#
####
# Object R_Digit_IV.obj
#
# Vertices: 3512
# Faces: 7004
#
####
v 0.020598 -0.000058 -0.008879
v 0.020732 -0.000157 -0.009093
v 0.020393 -0.000020 -0.009580
v 0.020556 -0.000077 -0.009375
v 0.020206 -0.000097 -0.010122
v 0.020842 -0.000278 -0.008827
v 0.020845 -0.000296 -0.009342
v 0.020586 -0.000275 -0.009969
v 0.020190 -0.000214 -0.010343
v 0.021021 -0.000453 -0.008857
v 0.020981 -0.000376 -0.009040
v 0.020611 -0.000178 -0.009632
v 0.020441 -0.000265 -0.010261
v 0.020856 -0.000592 -0.009971
v 0.020907 -0.000466 -0.009647
v 0.020533 -0.000394 -0.010362
v 0.021096 -0.000547 -0.008972
v 0.021108 -0.000706 -0.009533
v 0.020747 -0.000640 -0.010211
v 0.020661 -0.000436 -0.010215
v 0.020481 -0.000020 -0.008730
v 0.020346 0.000062 -0.008876
v 0.020084 0.000135 -0.009044
v 0.020389 0.000033 -0.009144
v 0.020213 0.000048 -0.009617
v 0.020084 0.000098 -0.009534
v 0.020039 0.000076 -0.009715
v 0.020291 -0.000038 -0.009807
v 0.019993 0.000032 -0.009937
v 0.019876 -0.000033 -0.010148
v 0.020047 -0.000100 -0.010258
v 0.020638 -0.000161 -0.008687
v 0.020597 -0.000281 -0.008585
v 0.020279 0.000051 -0.009431
v 0.019912 -0.000194 -0.010328
v 0.020756 -0.000366 -0.008657
v 0.020383 -0.000331 -0.010396
v 0.020922 -0.000508 -0.008751
v 0.020623 -0.000521 -0.010344
v 0.021098 -0.000726 -0.008995
v 0.021088 -0.000593 -0.009252
v 0.021165 -0.000797 -0.009362
v 0.021023 -0.000693 -0.009739
v 0.020849 -0.000790 -0.010048
v 0.020568 -0.000662 -0.010331
v 0.021144 -0.000849 -0.009183
v 0.021093 -0.000836 -0.009642
v 0.019238 0.000378 -0.009403
v 0.019503 0.000281 -0.009356
v 0.019368 0.000269 -0.009656
v 0.019701 0.000205 -0.009461
v 0.019337 0.000178 -0.009905
v 0.020147 -0.000001 -0.008621
v 0.019924 0.000092 -0.008701
v 0.019815 0.000184 -0.008921
v 0.019731 0.000165 -0.008755
v 0.019765 0.000215 -0.009198
v 0.020028 0.000134 -0.009338
v 0.019883 0.000137 -0.009582
v 0.019663 0.000173 -0.009670
v 0.019813 0.000109 -0.009794
v 0.019570 0.000131 -0.009876
v 0.019422 0.000060 -0.010062
v 0.019640 0.000030 -0.010068
v 0.020141 -0.000167 -0.008479
v 0.020312 0.000028 -0.008709
v 0.020399 -0.000136 -0.008582
v 0.020114 0.000099 -0.008805
v 0.019771 0.000065 -0.009974
v 0.019717 -0.000319 -0.010346
v 0.020469 -0.000385 -0.008528
v 0.020095 -0.000477 -0.010424
v 0.020248 -0.000398 -0.010428
v 0.020069 -0.000321 -0.010411
v 0.020279 -0.000628 -0.010385
v 0.021051 -0.000603 -0.008849
v 0.020455 -0.000485 -0.010412
v 0.020915 -0.000780 -0.008828
v 0.020778 -0.000980 -0.009948
v 0.020971 -0.000866 -0.009820
v 0.020695 -0.000823 -0.010176
v 0.020576 -0.000961 -0.010105
v 0.021039 -0.000936 -0.009034
v 0.021144 -0.000868 -0.009496
v 0.020905 -0.001057 -0.009722
v 0.018457 0.000625 -0.009801
v 0.018775 0.000618 -0.008611
v 0.018711 0.000634 -0.008816
v 0.018860 0.000578 -0.008948
v 0.018614 0.000645 -0.009058
v 0.018435 0.000657 -0.009276
v 0.018760 0.000586 -0.009286
v 0.018441 0.000651 -0.009545
v 0.018645 0.000555 -0.009828
v 0.018325 0.000551 -0.010049
v 0.018901 0.000570 -0.008544
v 0.018912 0.000499 -0.008394
v 0.018902 0.000574 -0.008705
v 0.019089 0.000472 -0.009032
v 0.019082 0.000479 -0.008779
v 0.019090 0.000460 -0.009258
v 0.018945 0.000497 -0.009483
v 0.018672 0.000589 -0.009620
v 0.018856 0.000491 -0.009712
v 0.018517 0.000516 -0.010021
v 0.018785 0.000447 -0.009919
v 0.018566 0.000352 -0.010198
v 0.019044 0.000486 -0.008567
v 0.019437 0.000320 -0.009082
v 0.018962 0.000308 -0.009992
v 0.018739 0.000347 -0.010111
v 0.019519 0.000224 -0.008683
v 0.019256 0.000360 -0.008617
v 0.019315 0.000358 -0.008840
v 0.019088 0.000408 -0.009605
v 0.019037 0.000371 -0.009793
v 0.019172 0.000260 -0.009879
v 0.018913 0.000211 -0.010149
v 0.019477 0.000282 -0.008867
v 0.019605 0.000233 -0.008863
v 0.019005 0.000047 -0.010236
v 0.019151 0.000152 -0.010065
v 0.019765 -0.000028 -0.008456
v 0.019942 -0.000032 -0.008529
v 0.019752 0.000088 -0.008599
v 0.019582 -0.000122 -0.010236
v 0.020128 -0.000392 -0.008404
v 0.020298 -0.000306 -0.008472
v 0.020307 -0.000524 -0.008466
v 0.020516 -0.000673 -0.008586
v 0.019908 -0.000410 -0.010395
v 0.020634 -0.000454 -0.008585
v 0.020565 -0.000884 -0.008695
v 0.019976 -0.000632 -0.010373
v 0.020760 -0.000598 -0.008665
v 0.020705 -0.000789 -0.008705
v 0.020445 -0.000834 -0.010255
v 0.020835 -0.001031 -0.008989
v 0.020517 -0.001088 -0.009932
v 0.020308 -0.001004 -0.010116
v 0.021088 -0.001013 -0.009192
v 0.021134 -0.000957 -0.009350
v 0.021047 -0.001002 -0.009559
v 0.020866 -0.001146 -0.009512
v 0.018492 0.000609 -0.008568
v 0.018686 0.000587 -0.008477
v 0.018418 0.000659 -0.009076
v 0.018315 0.000624 -0.008941
v 0.018228 0.000631 -0.009756
v 0.018086 0.000590 -0.009597
v 0.018089 0.000507 -0.009735
v 0.018228 0.000453 -0.010054
v 0.018236 0.000594 -0.009958
v 0.018872 0.000415 -0.008221
v 0.018826 0.000589 -0.008494
v 0.018595 0.000641 -0.008678
v 0.018508 0.000655 -0.008889
v 0.018337 0.000619 -0.009937
v 0.018380 0.000412 -0.010168
v 0.018278 0.000350 -0.010164
v 0.018340 0.000251 -0.010240
v 0.019245 0.000211 -0.008280
v 0.019120 0.000159 -0.008126
v 0.019042 0.000337 -0.008244
v 0.019372 0.000225 -0.008460
v 0.019154 0.000364 -0.008418
v 0.018414 0.000108 -0.010309
v 0.018493 0.000231 -0.010286
v 0.018740 0.000136 -0.010275
v 0.018564 0.000003 -0.010341
v 0.018793 -0.000187 -0.010356
v 0.019467 -0.000073 -0.008214
v 0.019585 0.000088 -0.008474
v 0.019628 -0.000073 -0.008334
v 0.019440 0.000075 -0.008316
v 0.019263 -0.000039 -0.010209
v 0.018901 -0.000039 -0.010318
v 0.019583 -0.000284 -0.008210
v 0.019875 -0.000238 -0.008367
v 0.019345 -0.000209 -0.010296
v 0.019090 -0.000190 -0.010319
v 0.019292 -0.000350 -0.010333
v 0.019950 -0.000527 -0.008346
v 0.019498 -0.000355 -0.010329
v 0.020129 -0.000610 -0.008410
v 0.019686 -0.000551 -0.010355
v 0.020364 -0.000921 -0.008650
v 0.020490 -0.001014 -0.008777
v 0.020029 -0.000993 -0.010164
v 0.019777 -0.000806 -0.010290
v 0.019915 -0.000931 -0.010232
v 0.020414 -0.001219 -0.009360
v 0.020110 -0.000850 -0.010276
v 0.020691 -0.000954 -0.008815
v 0.020542 -0.001118 -0.008972
v 0.020964 -0.001082 -0.009140
v 0.020737 -0.001166 -0.009237
v 0.020492 -0.001199 -0.009158
v 0.020652 -0.001198 -0.009500
v 0.020442 -0.001184 -0.009678
v 0.020716 -0.001136 -0.009721
v 0.020319 -0.001141 -0.009880
v 0.020315 -0.001096 -0.009991
v 0.020999 -0.001097 -0.009325
v 0.018334 0.000564 -0.008604
v 0.018204 0.000493 -0.008700
v 0.018244 0.000622 -0.009169
v 0.018042 0.000558 -0.009450
v 0.018197 0.000636 -0.009448
v 0.018716 0.000482 -0.008288
v 0.018486 0.000511 -0.008400
v 0.018401 0.000381 -0.008305
v 0.018406 0.000631 -0.008740
v 0.018139 0.000493 -0.008962
v 0.018258 0.000580 -0.008786
v 0.018158 0.000538 -0.009897
v 0.018764 0.000378 -0.008156
v 0.018234 0.000202 -0.010114
v 0.018131 0.000341 -0.009890
v 0.018910 0.000261 -0.008104
v 0.019191 -0.000006 -0.008058
v 0.019162 -0.000156 -0.008000
v 0.018321 0.000103 -0.010250
v 0.019271 -0.000293 -0.008031
v 0.019306 0.000045 -0.008167
v 0.018584 -0.000222 -0.010348
v 0.018403 -0.000106 -0.010265
v 0.019346 -0.000152 -0.008093
v 0.019479 -0.000463 -0.008159
v 0.019621 -0.000510 -0.008227
v 0.018847 -0.000475 -0.010333
v 0.019159 -0.000410 -0.010341
v 0.018987 -0.000364 -0.010350
v 0.019770 -0.000444 -0.008277
v 0.019068 -0.000561 -0.010319
v 0.019362 -0.000575 -0.010324
v 0.019954 -0.000786 -0.008425
v 0.020237 -0.000765 -0.008506
v 0.019567 -0.000710 -0.010314
v 0.020233 -0.001103 -0.008813
v 0.020166 -0.001219 -0.009555
v 0.020032 -0.001105 -0.009980
v 0.019702 -0.001092 -0.010027
v 0.019752 -0.000993 -0.010151
v 0.020232 -0.001210 -0.009097
v 0.020103 -0.001243 -0.009324
v 0.020193 -0.001177 -0.009771
v 0.018029 0.000366 -0.009177
v 0.018005 0.000449 -0.009366
v 0.018076 0.000539 -0.009266
v 0.018274 0.000427 -0.008492
v 0.018217 0.000305 -0.008487
v 0.018023 0.000463 -0.009538
v 0.018741 0.000267 -0.008086
v 0.018590 0.000359 -0.008192
v 0.018032 0.000253 -0.009381
v 0.018066 0.000303 -0.009647
v 0.018174 0.000103 -0.009924
v 0.018644 0.000147 -0.008085
v 0.018815 0.000121 -0.008034
v 0.018116 0.000028 -0.009525
v 0.018125 0.000142 -0.009755
v 0.019001 0.000017 -0.008018
v 0.018190 -0.000112 -0.009744
v 0.018365 -0.000338 -0.010128
v 0.018288 0.000027 -0.010192
v 0.018262 -0.000094 -0.010051
v 0.019134 -0.000338 -0.007995
v 0.019399 -0.000335 -0.008099
v 0.018681 -0.000382 -0.010345
v 0.018701 -0.000563 -0.010289
v 0.019470 -0.000686 -0.008236
v 0.019752 -0.000645 -0.008303
v 0.019448 -0.000904 -0.008368
v 0.018892 -0.000755 -0.010225
v 0.019771 -0.001010 -0.008543
v 0.019669 -0.000848 -0.008381
v 0.019449 -0.000846 -0.010234
v 0.019182 -0.000743 -0.010265
v 0.020085 -0.000974 -0.008599
v 0.019461 -0.001220 -0.009780
v 0.019369 -0.001185 -0.009883
v 0.019643 -0.001162 -0.009882
v 0.019381 -0.001067 -0.010044
v 0.019979 -0.001207 -0.008939
v 0.019835 -0.001263 -0.009169
v 0.019927 -0.001196 -0.009724
v 0.018303 0.000282 -0.008351
v 0.018155 0.000300 -0.008692
v 0.018069 0.000283 -0.008962
v 0.018454 0.000226 -0.008201
v 0.018530 0.000002 -0.008154
v 0.018257 0.000139 -0.008456
v 0.018370 0.000124 -0.008273
v 0.018404 -0.000067 -0.008306
v 0.018310 -0.000111 -0.008503
v 0.018197 0.000054 -0.008648
v 0.018123 0.000072 -0.008865
v 0.018159 -0.000195 -0.009047
v 0.018060 0.000131 -0.009116
v 0.018095 -0.000004 -0.009276
v 0.018787 -0.000133 -0.008036
v 0.018376 -0.000360 -0.008543
v 0.018246 -0.000206 -0.008733
v 0.018162 -0.000222 -0.009340
v 0.019010 -0.000196 -0.007978
v 0.018959 -0.000379 -0.008005
v 0.018176 -0.000171 -0.009528
v 0.018214 -0.000379 -0.009525
v 0.018280 -0.000430 -0.009860
v 0.019096 -0.000510 -0.008041
v 0.018956 -0.000588 -0.008078
v 0.019288 -0.000484 -0.008085
v 0.018525 -0.000428 -0.010261
v 0.019135 -0.000731 -0.008173
v 0.019277 -0.000966 -0.008376
v 0.019565 -0.000988 -0.008466
v 0.019305 -0.000847 -0.008281
v 0.019161 -0.000907 -0.010173
v 0.019633 -0.001156 -0.008699
v 0.019553 -0.001082 -0.008567
v 0.019396 -0.001264 -0.009649
v 0.019295 -0.001240 -0.009773
v 0.019198 -0.001295 -0.009626
v 0.019902 -0.001134 -0.008741
v 0.019465 -0.001296 -0.008979
v 0.019445 -0.001304 -0.009373
v 0.019850 -0.001250 -0.009465
v 0.019619 -0.001237 -0.009650
v 0.019689 -0.001242 -0.008916
v 0.018582 -0.000300 -0.008191
v 0.018439 -0.000283 -0.008369
v 0.018532 -0.000578 -0.008370
v 0.018410 -0.000593 -0.008617
v 0.018329 -0.000420 -0.008688
v 0.018216 -0.000584 -0.009219
v 0.018677 -0.000650 -0.008211
v 0.018638 -0.000517 -0.008190
v 0.018772 -0.000488 -0.008100
v 0.018487 -0.000743 -0.008542
v 0.018217 -0.000591 -0.009436
v 0.018205 -0.000743 -0.009377
v 0.018226 -0.000704 -0.009553
v 0.018239 -0.000545 -0.009616
v 0.018342 -0.000723 -0.009899
v 0.018265 -0.000643 -0.009736
v 0.018423 -0.000593 -0.010081
v 0.018825 -0.000787 -0.008212
v 0.018273 -0.000826 -0.009713
v 0.018610 -0.000704 -0.010182
v 0.019096 -0.001066 -0.008453
v 0.019159 -0.000921 -0.008305
v 0.018496 -0.000848 -0.010027
v 0.019163 -0.001215 -0.008710
v 0.019361 -0.001062 -0.008508
v 0.018696 -0.000910 -0.010095
v 0.018598 -0.001088 -0.009927
v 0.018814 -0.001195 -0.009894
v 0.018937 -0.001038 -0.010043
v 0.019089 -0.001216 -0.009851
v 0.019429 -0.001160 -0.008655
v 0.019375 -0.001325 -0.009114
v 0.019441 -0.001242 -0.008816
v 0.019167 -0.001353 -0.009163
v 0.019063 -0.001360 -0.009405
v 0.019559 -0.001298 -0.009106
v 0.018650 -0.000790 -0.008312
v 0.018298 -0.000557 -0.008858
v 0.018328 -0.000996 -0.009055
v 0.018699 -0.000957 -0.008373
v 0.018972 -0.000948 -0.008302
v 0.018575 -0.000862 -0.008474
v 0.018466 -0.000882 -0.008711
v 0.018294 -0.001025 -0.009669
v 0.018385 -0.000952 -0.009857
v 0.018857 -0.001079 -0.008432
v 0.018409 -0.001117 -0.009789
v 0.018918 -0.001165 -0.008584
v 0.018839 -0.001251 -0.008775
v 0.018610 -0.001381 -0.009527
v 0.018660 -0.001260 -0.009795
v 0.018840 -0.001285 -0.009779
v 0.019006 -0.001331 -0.008956
v 0.019265 -0.001310 -0.008955
v 0.018724 -0.001346 -0.009648
v 0.018943 -0.001331 -0.009635
v 0.018263 -0.001124 -0.009274
v 0.018221 -0.000919 -0.009295
v 0.018253 -0.001087 -0.009459
v 0.018221 -0.000889 -0.009503
v 0.018805 -0.000993 -0.008330
v 0.018572 -0.001202 -0.008896
v 0.018376 -0.001213 -0.009619
v 0.018746 -0.001059 -0.008415
v 0.018692 -0.001086 -0.008574
v 0.018440 -0.001344 -0.009287
v 0.018465 -0.001343 -0.009487
v 0.018545 -0.001313 -0.009657
v 0.018500 -0.001217 -0.009775
v 0.018770 -0.001336 -0.008982
v 0.018889 -0.001381 -0.009177
v 0.018571 -0.001395 -0.009378
v 0.018769 -0.001390 -0.009422
v 0.018435 -0.001266 -0.009109
v 0.018619 -0.001364 -0.009167
v 0.018334 -0.001232 -0.009215
v 0.018330 -0.001252 -0.009394
v 0.012474 0.000528 -0.006428
v 0.012291 0.000540 -0.007431
v 0.012201 0.000739 -0.007601
v 0.012161 0.000777 -0.007784
v 0.012254 0.000621 -0.007739
v 0.012283 0.000481 -0.007892
v 0.011912 0.000927 -0.007328
v 0.011938 0.000962 -0.007577
v 0.011958 0.000963 -0.007779
v 0.011703 0.001026 -0.008035
v 0.012320 0.000654 -0.006198
v 0.012087 0.000786 -0.006101
v 0.012070 0.000813 -0.006342
v 0.012239 0.000729 -0.006427
v 0.012122 0.000779 -0.007371
v 0.012086 0.000870 -0.007663
v 0.011905 0.000930 -0.007983
v 0.011903 0.000804 -0.008149
v 0.012108 0.000673 -0.008015
v 0.011733 0.000780 -0.008234
v 0.012381 0.000502 -0.005980
v 0.012204 0.000515 -0.005829
v 0.012472 0.000467 -0.006125
v 0.012237 0.000658 -0.005984
v 0.012478 0.000508 -0.006297
v 0.012266 0.000678 -0.006616
v 0.012419 0.000529 -0.006564
v 0.012390 0.000621 -0.006419
v 0.012279 0.000554 -0.007126
v 0.012057 0.000867 -0.007855
v 0.011920 0.000607 -0.008235
v 0.012552 0.000210 -0.006361
v 0.012542 0.000293 -0.006205
v 0.012511 0.000387 -0.006427
v 0.012525 0.000250 -0.006476
v 0.012459 0.000325 -0.006641
v 0.012303 0.000565 -0.006831
v 0.012383 0.000371 -0.006907
v 0.012378 0.000312 -0.007125
v 0.012233 0.000378 -0.008073
v 0.012061 0.000413 -0.008217
v 0.012469 0.000128 -0.005899
v 0.012493 0.000306 -0.006000
v 0.012543 0.000077 -0.006037
v 0.012346 0.000373 -0.007653
v 0.012335 0.000250 -0.007892
v 0.012284 0.000165 -0.008064
v 0.012156 0.000195 -0.008195
v 0.012225 0.000017 -0.008122
v 0.011469 0.001110 -0.007510
v 0.011430 0.001159 -0.007712
v 0.011567 0.001104 -0.007938
v 0.011566 0.001129 -0.007732
v 0.011771 0.001053 -0.007801
v 0.011396 0.001132 -0.007876
v 0.012054 0.000724 -0.005906
v 0.011887 0.000879 -0.006243
v 0.012058 0.000806 -0.006593
v 0.011748 0.000911 -0.006547
v 0.011869 0.000884 -0.006798
v 0.011698 0.001006 -0.007270
v 0.011732 0.001053 -0.007534
v 0.011657 0.000949 -0.008164
v 0.011785 0.000923 -0.008137
v 0.011523 0.000880 -0.008194
v 0.012095 0.000761 -0.006859
v 0.011908 0.000882 -0.007063
v 0.012208 0.000247 -0.005760
v 0.012053 0.000791 -0.007043
v 0.012155 0.000713 -0.007070
v 0.012036 0.000820 -0.007175
v 0.012341 0.000052 -0.005810
v 0.012376 0.000307 -0.005855
v 0.011882 0.000396 -0.008301
v 0.012542 0.000070 -0.006469
v 0.012474 0.000094 -0.006794
v 0.012449 -0.000001 -0.007103
v 0.012380 0.000265 -0.007377
v 0.012414 0.000049 -0.007399
v 0.012385 0.000213 -0.007526
v 0.011933 0.000184 -0.008292
v 0.012463 -0.000138 -0.005914
v 0.012590 -0.000197 -0.006280
v 0.012574 0.000042 -0.006229
v 0.012563 -0.000198 -0.006533
v 0.012522 -0.000194 -0.006794
v 0.012430 -0.000165 -0.007455
v 0.012399 -0.000191 -0.007651
v 0.012387 0.000080 -0.007652
v 0.012051 -0.000038 -0.008227
v 0.012567 -0.000173 -0.006078
v 0.012601 -0.000434 -0.006334
v 0.012509 -0.000371 -0.006977
v 0.012573 -0.000441 -0.006605
v 0.012467 -0.000364 -0.007264
v 0.012456 -0.000172 -0.007245
v 0.012367 -0.000405 -0.007705
v 0.012327 -0.000080 -0.007907
v 0.012263 -0.000428 -0.007915
v 0.011080 0.001120 -0.007638
v 0.011279 0.001156 -0.007714
v 0.011121 0.001143 -0.007799
v 0.011227 0.001127 -0.007886
v 0.011652 0.000907 -0.006255
v 0.011472 0.001032 -0.007222
v 0.011437 0.001084 -0.008011
v 0.011667 0.000640 -0.005732
v 0.011752 0.000503 -0.005690
v 0.011739 0.000771 -0.005854
v 0.011922 0.000612 -0.005764
v 0.011846 0.000842 -0.006021
v 0.011903 0.000769 -0.005864
v 0.011719 0.000940 -0.006774
v 0.011666 0.000962 -0.006983
v 0.011589 0.000957 -0.006797
v 0.011525 0.001026 -0.008089
v 0.011273 0.000974 -0.008057
v 0.011875 0.000366 -0.005699
v 0.011540 0.000666 -0.008262
v 0.012062 0.000400 -0.005730
v 0.011729 0.000526 -0.008297
v 0.012140 -0.000041 -0.005763
v 0.011699 0.000255 -0.008311
v 0.011767 0.000094 -0.008316
v 0.011830 -0.000020 -0.008296
v 0.011869 -0.000206 -0.008253
v 0.012518 -0.000356 -0.005996
v 0.012581 -0.000404 -0.006132
v 0.012039 -0.000265 -0.008186
v 0.012074 -0.000511 -0.008091
v 0.012184 -0.000210 -0.008094
v 0.012574 -0.000593 -0.006197
v 0.012387 -0.000659 -0.007480
v 0.012430 -0.000414 -0.007463
v 0.012581 -0.000655 -0.006392
v 0.012532 -0.000838 -0.006463
v 0.012548 -0.000674 -0.006703
v 0.012407 -0.000906 -0.007118
v 0.012469 -0.000660 -0.007140
v 0.012398 -0.000811 -0.007314
v 0.011091 0.001082 -0.007912
v 0.011504 0.000733 -0.005831
v 0.011283 0.000646 -0.005799
v 0.011539 0.000843 -0.006042
v 0.011262 0.000818 -0.006197
v 0.011444 0.000914 -0.006474
v 0.011427 0.000887 -0.006270
v 0.011422 0.000937 -0.006724
v 0.011174 0.000924 -0.006900
v 0.011394 0.000975 -0.006991
v 0.011279 0.001019 -0.007215
v 0.011305 0.001072 -0.007370
v 0.011238 0.001116 -0.007524
v 0.010915 0.000937 -0.007947
v 0.011028 0.000742 -0.008086
v 0.011242 0.000706 -0.008168
v 0.011592 0.000487 -0.005680
v 0.011385 0.000642 -0.008232
v 0.011442 0.000555 -0.008256
v 0.011098 0.000551 -0.008150
v 0.011393 0.000787 -0.008202
v 0.011780 0.000119 -0.005720
v 0.011431 0.000201 -0.008264
v 0.011527 0.000442 -0.008280
v 0.012003 0.000165 -0.005723
v 0.012276 -0.000236 -0.005827
v 0.011740 -0.000124 -0.008290
v 0.012383 -0.000433 -0.005923
v 0.012059 -0.000337 -0.005809
v 0.011667 -0.000239 -0.008263
v 0.011929 -0.000383 -0.008192
v 0.012489 -0.000570 -0.006053
v 0.011953 -0.000730 -0.008119
v 0.012001 -0.000838 -0.008107
v 0.012481 -0.000790 -0.006216
v 0.012421 -0.000989 -0.006400
v 0.012465 -0.000922 -0.006745
v 0.012095 -0.000955 -0.007845
v 0.012312 -0.000641 -0.007703
v 0.012072 -0.000788 -0.008046
v 0.012199 -0.000721 -0.007867
v 0.010672 0.000962 -0.007361
v 0.010654 0.001002 -0.007574
v 0.011059 0.001037 -0.007366
v 0.010848 0.001053 -0.007587
v 0.010953 0.001082 -0.007785
v 0.011454 0.000570 -0.005713
v 0.011057 0.000734 -0.006137
v 0.011297 0.000758 -0.005975
v 0.011197 0.000886 -0.006663
v 0.011217 0.000854 -0.006431
v 0.011160 0.000972 -0.007112
v 0.011232 0.000457 -0.005696
v 0.010767 0.000674 -0.008024
v 0.011662 0.000317 -0.005685
v 0.011296 0.000453 -0.008218
v 0.011207 0.000173 -0.008210
v 0.011049 0.000308 -0.008160
v 0.011679 -0.000211 -0.005787
v 0.011689 -0.000066 -0.005759
v 0.011605 -0.000023 -0.008291
v 0.011848 -0.000424 -0.005817
v 0.011872 -0.000147 -0.005768
v 0.011472 -0.000238 -0.008246
v 0.012198 -0.000488 -0.005873
v 0.011563 -0.000445 -0.008190
v 0.011775 -0.000371 -0.008222
v 0.011967 -0.000631 -0.005888
v 0.011819 -0.000558 -0.008155
v 0.012259 -0.000738 -0.006013
v 0.012106 -0.001017 -0.006136
v 0.011772 -0.000776 -0.008086
v 0.012210 -0.001137 -0.006365
v 0.012317 -0.000959 -0.006198
v 0.012348 -0.001100 -0.006590
v 0.012324 -0.001083 -0.006917
v 0.011996 -0.001214 -0.007559
v 0.012267 -0.000937 -0.007442
v 0.012014 -0.000916 -0.008037
v 0.011912 -0.001043 -0.007915
v 0.011914 -0.000883 -0.008075
v 0.010780 0.000829 -0.006855
v 0.010911 0.000919 -0.007073
v 0.010417 0.000918 -0.007575
v 0.010695 0.000984 -0.007749
v 0.010482 0.000874 -0.007786
v 0.010635 0.000827 -0.007911
v 0.011068 0.000550 -0.005776
v 0.011087 0.000670 -0.005930
v 0.010899 0.000665 -0.006067
v 0.010772 0.000696 -0.006298
v 0.011007 0.000773 -0.006371
v 0.010710 0.000771 -0.006691
v 0.010952 0.000811 -0.006626
v 0.010996 0.000867 -0.006828
v 0.011414 0.000310 -0.005679
v 0.011147 0.000192 -0.005662
v 0.010555 0.000619 -0.007981
v 0.010890 0.000475 -0.008101
v 0.011538 0.000054 -0.005724
v 0.011401 -0.000195 -0.005753
v 0.011567 -0.000148 -0.005772
v 0.011281 -0.000004 -0.005697
v 0.011012 -0.000014 -0.008168
v 0.011712 -0.000350 -0.005805
v 0.011288 -0.000364 -0.008181
v 0.011290 -0.000079 -0.008229
v 0.011601 -0.000605 -0.005849
v 0.011997 -0.000876 -0.005998
v 0.011754 -0.000865 -0.005957
v 0.011606 -0.000659 -0.008105
v 0.011773 -0.000934 -0.008009
v 0.011540 -0.000860 -0.007982
v 0.011702 -0.001060 -0.007900
v 0.012194 -0.001224 -0.006655
v 0.012021 -0.001342 -0.006701
v 0.012042 -0.001279 -0.006479
v 0.012125 -0.001259 -0.007036
v 0.012016 -0.001381 -0.006888
v 0.012040 -0.001373 -0.007020
v 0.011988 -0.001369 -0.007209
v 0.011822 -0.001402 -0.007456
v 0.011801 -0.001218 -0.007777
v 0.010695 0.000610 -0.006079
v 0.010783 0.000746 -0.006522
v 0.010494 0.000724 -0.006596
v 0.010583 0.000861 -0.007056
v 0.010574 0.000791 -0.006828
v 0.010336 0.000794 -0.006925
v 0.010141 0.000823 -0.007599
v 0.010279 0.000791 -0.007751
v 0.010872 0.000470 -0.005770
v 0.010664 0.000484 -0.005869
v 0.010885 0.000588 -0.005903
v 0.010368 0.000470 -0.007964
v 0.010418 0.000718 -0.007890
v 0.010906 0.000084 -0.005647
v 0.010997 0.000357 -0.005688
v 0.010592 0.000324 -0.008045
v 0.010818 0.000167 -0.008115
v 0.011181 -0.000304 -0.005729
v 0.011351 -0.000453 -0.005788
v 0.011547 -0.000329 -0.005796
v 0.010924 -0.000265 -0.008132
v 0.011097 -0.000250 -0.008173
v 0.011339 -0.000625 -0.008076
v 0.011522 -0.000877 -0.005936
v 0.011286 -0.000805 -0.007948
v 0.011843 -0.001060 -0.006092
v 0.011737 -0.001308 -0.006348
v 0.011925 -0.001217 -0.006287
v 0.011563 -0.001246 -0.007680
v 0.011364 -0.001081 -0.007725
v 0.011524 -0.001061 -0.007829
v 0.011824 -0.001357 -0.006514
v 0.011724 -0.001447 -0.006991
v 0.011705 -0.001431 -0.007270
v 0.011514 -0.001370 -0.007342
v 0.011654 -0.001192 -0.007793
v 0.011697 -0.001337 -0.007701
v 0.011871 -0.001418 -0.006783
v 0.011939 -0.001423 -0.007003
v 0.011860 -0.001436 -0.007187
v 0.011636 -0.001375 -0.007502
v 0.011819 -0.001347 -0.007645
v 0.011706 -0.001423 -0.007579
v 0.010112 0.000726 -0.006744
v 0.010025 0.000787 -0.007050
v 0.010270 0.000865 -0.007269
v 0.010205 0.000875 -0.007473
v 0.010036 0.000823 -0.007437
v 0.010488 0.000641 -0.006287
v 0.010462 0.000549 -0.006062
v 0.010052 0.000684 -0.007732
v 0.010485 0.000104 -0.005666
v 0.010708 0.000294 -0.005718
v 0.010596 0.000400 -0.005794
v 0.010205 0.000596 -0.007864
v 0.010144 0.000332 -0.007930
v 0.010683 -0.000029 -0.005629
v 0.010440 -0.000036 -0.008036
v 0.011047 -0.000114 -0.005668
v 0.010571 -0.000238 -0.008052
v 0.010775 -0.000129 -0.008110
v 0.010630 0.000015 -0.008079
v 0.010948 -0.000430 -0.005706
v 0.011327 -0.000660 -0.005828
v 0.011114 -0.000625 -0.005796
v 0.010861 -0.000680 -0.007935
v 0.011119 -0.000703 -0.007982
v 0.011042 -0.000481 -0.008090
v 0.011390 -0.000796 -0.005883
v 0.011290 -0.000993 -0.005984
v 0.010881 -0.000935 -0.007729
v 0.011554 -0.001078 -0.006065
v 0.011181 -0.001111 -0.007607
v 0.011360 -0.000937 -0.007861
v 0.011141 -0.000894 -0.007829
v 0.011456 -0.001247 -0.006228
v 0.011675 -0.001227 -0.006226
v 0.011637 -0.001424 -0.006701
v 0.011104 -0.001215 -0.007438
v 0.011437 -0.001250 -0.007544
v 0.011308 -0.001279 -0.007404
v 0.011457 -0.001419 -0.006652
v 0.011552 -0.001426 -0.007136
v 0.011342 -0.001372 -0.007192
v 0.011651 -0.001378 -0.007629
v 0.011744 -0.001416 -0.007621
v 0.011689 -0.001415 -0.007644
v 0.009846 0.000654 -0.006536
v 0.009962 0.000807 -0.007270
v 0.009801 0.000750 -0.007405
v 0.009917 0.000733 -0.007579
v 0.010401 0.000374 -0.005840
v 0.010114 0.000443 -0.005964
v 0.010102 0.000598 -0.006291
v 0.010219 0.000526 -0.006088
v 0.010298 0.000599 -0.006233
v 0.010221 0.000658 -0.006448
v 0.009825 0.000579 -0.007697
v 0.010246 0.000127 -0.005690
v 0.010341 -0.000057 -0.005622
v 0.009985 0.000474 -0.007831
v 0.010824 -0.000223 -0.005641
v 0.010303 0.000162 -0.007996
v 0.010640 -0.000281 -0.005619
v 0.010378 -0.000291 -0.008002
v 0.010767 -0.000398 -0.008058
v 0.011218 -0.000811 -0.005872
v 0.010983 -0.000940 -0.005930
v 0.010834 -0.000731 -0.005789
v 0.010524 -0.000517 -0.007958
v 0.010781 -0.001049 -0.007588
v 0.010633 -0.000761 -0.007836
v 0.011312 -0.001179 -0.006141
v 0.011042 -0.001185 -0.006150
v 0.010867 -0.001185 -0.007418
v 0.010976 -0.001103 -0.007564
v 0.011531 -0.001355 -0.006439
v 0.011394 -0.001422 -0.006890
v 0.011281 -0.001400 -0.006603
v 0.011025 -0.001275 -0.007305
v 0.010898 -0.001276 -0.007263
v 0.011175 -0.001307 -0.007289
v 0.009779 0.000729 -0.006908
v 0.009505 0.000697 -0.006827
v 0.009749 0.000751 -0.007186
v 0.009728 0.000440 -0.005992
v 0.009716 0.000531 -0.006158
v 0.009919 0.000533 -0.006162
v 0.009654 0.000593 -0.006324
v 0.009712 0.000653 -0.007546
v 0.010066 0.000296 -0.005804
v 0.009941 0.000421 -0.005949
v 0.009548 0.000485 -0.007620
v 0.009758 0.000355 -0.007788
v 0.009715 0.000079 -0.007845
v 0.009928 0.000204 -0.007889
v 0.010082 0.000034 -0.007951
v 0.010494 -0.000162 -0.005609
v 0.010312 -0.000291 -0.005608
v 0.010692 -0.000523 -0.005680
v 0.010487 -0.000424 -0.005628
v 0.010470 -0.000670 -0.005697
v 0.010229 -0.000145 -0.007984
v 0.010615 -0.000781 -0.005769
v 0.010633 -0.000980 -0.005908
v 0.010564 -0.000911 -0.007690
v 0.010974 -0.001322 -0.006356
v 0.011025 -0.001380 -0.006550
v 0.011223 -0.001312 -0.006342
v 0.010783 -0.001377 -0.006750
v 0.010638 -0.001253 -0.007218
v 0.010558 -0.001077 -0.007493
v 0.011099 -0.001403 -0.006776
v 0.011018 -0.001350 -0.007080
v 0.009549 0.000530 -0.006149
v 0.009476 0.000658 -0.006569
v 0.009519 0.000654 -0.007370
v 0.009493 0.000707 -0.007094
v 0.009455 0.000425 -0.005946
v 0.009295 0.000318 -0.007639
v 0.009215 0.000502 -0.007461
v 0.009863 0.000197 -0.005732
v 0.009622 0.000249 -0.005771
v 0.009852 0.000333 -0.005842
v 0.009320 0.000091 -0.007731
v 0.009529 0.000228 -0.007753
v 0.010003 0.000057 -0.005667
v 0.009733 -0.000026 -0.005627
v 0.009510 -0.000038 -0.007802
v 0.010156 -0.000125 -0.005620
v 0.009676 -0.000214 -0.007840
v 0.010302 -0.000550 -0.005644
v 0.010157 -0.000673 -0.005673
v 0.009883 -0.000099 -0.007897
v 0.010044 -0.000231 -0.007932
v 0.009894 -0.000449 -0.007838
v 0.010201 -0.000441 -0.007918
v 0.010408 -0.000879 -0.005799
v 0.009969 -0.000684 -0.007747
v 0.010354 -0.000706 -0.007816
v 0.010099 -0.000644 -0.007801
v 0.010494 -0.001155 -0.006069
v 0.010302 -0.001117 -0.007373
v 0.010785 -0.001288 -0.006295
v 0.010745 -0.001152 -0.006092
v 0.010831 -0.001360 -0.006485
v 0.010732 -0.001345 -0.006999
v 0.010610 -0.001347 -0.006487
v 0.009095 0.000670 -0.007036
v 0.009249 0.000296 -0.005748
v 0.009312 0.000541 -0.006134
v 0.009402 0.000610 -0.006348
v 0.009141 0.000629 -0.006353
v 0.009261 0.000660 -0.006538
v 0.009080 0.000674 -0.006588
v 0.009184 0.000684 -0.006792
v 0.009286 0.000692 -0.007006
v 0.009204 0.000639 -0.007216
v 0.008984 0.000541 -0.007321
v 0.009408 0.000008 -0.005591
v 0.009074 0.000349 -0.007554
v 0.009078 0.000159 -0.007643
v 0.010098 -0.000440 -0.005618
v 0.009926 -0.000226 -0.005605
v 0.009490 -0.000273 -0.007792
v 0.010290 -0.000750 -0.005712
v 0.009612 -0.000472 -0.007769
v 0.010098 -0.000895 -0.005786
v 0.010304 -0.001071 -0.005952
v 0.010059 -0.001093 -0.005949
v 0.009790 -0.000718 -0.007679
v 0.010524 -0.001265 -0.006258
v 0.010143 -0.001160 -0.006036
v 0.010245 -0.001225 -0.006169
v 0.010154 -0.000882 -0.007621
v 0.010481 -0.001364 -0.006675
v 0.010283 -0.001352 -0.006729
v 0.010466 -0.001335 -0.006920
v 0.009065 0.000556 -0.006094
v 0.008793 0.000574 -0.006032
v 0.008878 0.000635 -0.006275
v 0.008924 0.000670 -0.006489
v 0.008849 0.000677 -0.006731
v 0.008929 0.000663 -0.006953
v 0.008914 0.000611 -0.007148
v 0.009221 0.000460 -0.005945
v 0.008928 0.000425 -0.007444
v 0.009061 0.000084 -0.005536
v 0.008766 0.000348 -0.007446
v 0.008873 0.000270 -0.007534
v 0.009359 -0.000282 -0.005509
v 0.008992 -0.000044 -0.007655
v 0.009496 -0.000453 -0.005538
v 0.009548 -0.000211 -0.005552
v 0.009164 -0.000036 -0.007707
v 0.009323 -0.000161 -0.007753
v 0.009852 -0.000529 -0.005613
v 0.009701 -0.000344 -0.005573
v 0.009363 -0.000447 -0.007709
v 0.009994 -0.000681 -0.005666
v 0.009775 -0.001075 -0.005914
v 0.009534 -0.000654 -0.007662
v 0.009861 -0.000903 -0.007545
v 0.009941 -0.001066 -0.007357
v 0.009949 -0.001206 -0.006112
v 0.010270 -0.001329 -0.006478
v 0.009871 -0.001319 -0.006751
v 0.010217 -0.001235 -0.007139
v 0.010124 -0.001316 -0.006882
v 0.010092 -0.001342 -0.006676
v 0.008610 0.000683 -0.006481
v 0.008648 0.000645 -0.006207
v 0.008316 0.000689 -0.006677
v 0.008553 0.000675 -0.006758
v 0.008617 0.000612 -0.007007
v 0.008243 0.000558 -0.007045
v 0.008920 0.000322 -0.005669
v 0.008980 0.000457 -0.005865
v 0.008536 0.000615 -0.006030
v 0.008417 0.000487 -0.007190
v 0.008698 0.000460 -0.007300
v 0.008688 0.000004 -0.007554
v 0.008832 0.000074 -0.007587
v 0.009210 -0.000139 -0.005492
v 0.009151 -0.000373 -0.005459
v 0.009100 -0.000270 -0.007670
v 0.009288 -0.000554 -0.005514
v 0.008919 -0.000465 -0.007563
v 0.009036 -0.000638 -0.007522
v 0.009623 -0.000626 -0.005597
v 0.009482 -0.000851 -0.005664
v 0.009161 -0.000556 -0.007601
v 0.009766 -0.000825 -0.005708
v 0.009579 -0.000886 -0.007480
v 0.009315 -0.001050 -0.007221
v 0.009363 -0.000680 -0.007595
v 0.009639 -0.001104 -0.007234
v 0.009939 -0.001329 -0.006520
v 0.010027 -0.001290 -0.006319
v 0.009658 -0.001318 -0.006557
v 0.009493 -0.001205 -0.007017
v 0.009841 -0.001234 -0.007035
v 0.009602 -0.001291 -0.006797
v 0.008342 0.000685 -0.006233
v 0.008067 0.000721 -0.006374
v 0.007997 0.000703 -0.006612
v 0.008275 0.000707 -0.006471
v 0.008090 0.000637 -0.006856
v 0.008572 0.000495 -0.005758
v 0.008193 0.000603 -0.005734
v 0.008245 0.000644 -0.005950
v 0.008360 0.000649 -0.006875
v 0.008381 0.000285 -0.005340
v 0.008684 0.000222 -0.005479
v 0.008545 0.000153 -0.005341
v 0.008419 0.000353 -0.007323
v 0.008281 0.000171 -0.007379
v 0.008848 -0.000028 -0.005412
v 0.008601 0.000189 -0.007467
v 0.008563 -0.000084 -0.007518
v 0.008388 0.000005 -0.007458
v 0.009016 -0.000185 -0.005431
v 0.008591 -0.000341 -0.007500
v 0.008798 -0.000185 -0.007589
v 0.009019 -0.000665 -0.005484
v 0.008754 -0.000375 -0.007549
v 0.009429 -0.000677 -0.005571
v 0.008735 -0.000504 -0.007495
v 0.009246 -0.000813 -0.005604
v 0.009289 -0.001015 -0.005761
v 0.009188 -0.000795 -0.007450
v 0.009644 -0.001220 -0.006129
v 0.009535 -0.001008 -0.005799
v 0.009390 -0.001285 -0.006342
v 0.009761 -0.001290 -0.006326
v 0.009339 -0.001273 -0.006795
v 0.009201 -0.001184 -0.006981
v 0.008202 0.000474 -0.005433
v 0.008280 0.000529 -0.005597
v 0.007907 0.000726 -0.006157
v 0.007767 0.000738 -0.006433
v 0.007783 0.000635 -0.006835
v 0.008430 0.000412 -0.005517
v 0.008147 0.000367 -0.007232
v 0.008437 0.000103 -0.005258
v 0.007834 0.000259 -0.007228
v 0.008618 -0.000024 -0.005315
v 0.008384 -0.000091 -0.005190
v 0.008793 -0.000276 -0.005344
v 0.008543 -0.000294 -0.005248
v 0.008660 -0.000466 -0.005300
v 0.008254 -0.000322 -0.007398
v 0.008650 -0.000660 -0.005352
v 0.008970 -0.000411 -0.005406
v 0.008384 -0.000206 -0.007462
v 0.008825 -0.000538 -0.005372
v 0.008963 -0.000991 -0.005690
v 0.008873 -0.000700 -0.007424
v 0.008573 -0.000602 -0.007389
v 0.008780 -0.000987 -0.007146
v 0.008711 -0.000845 -0.007266
v 0.008972 -0.000961 -0.007227
v 0.009364 -0.001166 -0.005987
v 0.009158 -0.001112 -0.005848
v 0.008987 -0.001286 -0.006407
v 0.009201 -0.001295 -0.006595
v 0.009111 -0.001246 -0.006793
v 0.009086 -0.001097 -0.007099
v 0.009431 -0.001309 -0.006611
v 0.007676 0.000599 -0.005059
v 0.007620 0.000674 -0.005228
v 0.007811 0.000627 -0.005366
v 0.007844 0.000701 -0.005822
v 0.007546 0.000737 -0.005523
v 0.007525 0.000774 -0.006044
v 0.007661 0.000704 -0.006661
v 0.007992 0.000368 -0.005107
v 0.007791 0.000442 -0.004980
v 0.008001 0.000540 -0.005355
v 0.007866 0.000531 -0.005187
v 0.008112 0.000403 -0.005255
v 0.007987 0.000610 -0.005547
v 0.007879 0.000493 -0.007057
v 0.008183 0.000157 -0.005143
v 0.007558 0.000323 -0.007144
v 0.007643 0.000134 -0.007236
v 0.008306 -0.000362 -0.005162
v 0.007792 0.000014 -0.007286
v 0.008183 -0.000098 -0.007398
v 0.008021 0.000106 -0.007323
v 0.008451 -0.000561 -0.005256
v 0.008807 -0.000723 -0.005428
v 0.008862 -0.000828 -0.005511
v 0.008494 -0.000770 -0.007256
v 0.008265 -0.000565 -0.007305
v 0.008402 -0.000412 -0.007422
v 0.008644 -0.000889 -0.005498
v 0.008607 -0.000942 -0.007136
v 0.009034 -0.001181 -0.005959
v 0.008701 -0.001276 -0.006327
v 0.008835 -0.001121 -0.006952
v 0.009123 -0.001256 -0.006169
v 0.008964 -0.001257 -0.006667
v 0.007549 0.000605 -0.004879
v 0.007498 0.000699 -0.005050
v 0.007367 0.000706 -0.004720
v 0.007329 0.000773 -0.004899
v 0.007266 0.000807 -0.005198
v 0.007455 0.000778 -0.005819
v 0.007107 0.000791 -0.006457
v 0.007501 0.000771 -0.006299
v 0.007440 0.000741 -0.006546
v 0.007464 0.000540 -0.004670
v 0.007639 0.000429 -0.004808
v 0.007425 0.000687 -0.006729
v 0.007183 0.000687 -0.006717
v 0.007543 0.000645 -0.006823
v 0.007779 0.000250 -0.004868
v 0.007549 0.000533 -0.006977
v 0.007312 0.000594 -0.006883
v 0.007952 0.000257 -0.005007
v 0.007457 0.000085 -0.007197
v 0.008151 -0.000160 -0.005079
v 0.008070 -0.000443 -0.005081
v 0.007947 -0.000166 -0.007322
v 0.008474 -0.000762 -0.005349
v 0.008097 -0.000329 -0.007343
v 0.007905 -0.000487 -0.007225
v 0.008417 -0.001072 -0.005640
v 0.008135 -0.000715 -0.007170
v 0.008656 -0.001076 -0.005709
v 0.008764 -0.001175 -0.005910
v 0.008435 -0.001109 -0.006840
v 0.008209 -0.000928 -0.007003
v 0.008489 -0.001001 -0.007021
v 0.008359 -0.000830 -0.007156
v 0.008864 -0.001258 -0.006150
v 0.008591 -0.001251 -0.006110
v 0.008387 -0.001251 -0.006344
v 0.008268 -0.001164 -0.006653
v 0.008662 -0.001230 -0.006601
v 0.008273 -0.001113 -0.006794
v 0.006762 0.001299 -0.004061
v 0.006692 0.001308 -0.004279
v 0.006867 0.001205 -0.004091
v 0.006870 0.001191 -0.004278
v 0.007005 0.001037 -0.004335
v 0.006961 0.001045 -0.004569
v 0.006880 0.001025 -0.004782
v 0.006962 0.000931 -0.003976
v 0.007085 0.000884 -0.004237
v 0.006950 0.001083 -0.004132
v 0.007108 0.000917 -0.004460
v 0.007059 0.000920 -0.004886
v 0.006849 0.000977 -0.004943
v 0.006902 0.000915 -0.005139
v 0.007151 0.000637 -0.004213
v 0.007186 0.000856 -0.004671
v 0.006959 0.000875 -0.005365
v 0.006831 0.000897 -0.005619
v 0.007158 0.000830 -0.005486
v 0.007169 0.000830 -0.005726
v 0.007170 0.000833 -0.006004
v 0.006838 0.000874 -0.006342
v 0.007052 0.000842 -0.006223
v 0.007256 0.000722 -0.004491
v 0.007265 0.000808 -0.006200
v 0.007350 0.000273 -0.004478
v 0.007199 0.000378 -0.004292
v 0.007538 0.000268 -0.004665
v 0.007344 0.000475 -0.004472
v 0.006955 0.000510 -0.006930
v 0.007257 0.000397 -0.007053
v 0.007717 0.000031 -0.004808
v 0.007644 -0.000218 -0.004801
v 0.007949 0.000024 -0.004964
v 0.007276 0.000045 -0.007162
v 0.007332 0.000219 -0.007151
v 0.007818 -0.000149 -0.004889
v 0.007945 -0.000264 -0.004980
v 0.007777 -0.000334 -0.004902
v 0.007596 -0.000084 -0.007238
v 0.007364 -0.000181 -0.007156
v 0.007938 -0.000703 -0.005136
v 0.008194 -0.000622 -0.005192
v 0.007837 -0.000513 -0.004995
v 0.007736 -0.000763 -0.007006
v 0.007758 -0.000217 -0.007267
v 0.007602 -0.000348 -0.007188
v 0.008301 -0.000753 -0.005291
v 0.008103 -0.001002 -0.005441
v 0.007934 -0.000848 -0.006994
v 0.007827 -0.000684 -0.007099
v 0.007989 -0.000735 -0.007109
v 0.008307 -0.000928 -0.005430
v 0.008102 -0.001032 -0.006838
v 0.007965 -0.001083 -0.006697
v 0.007810 -0.000927 -0.006859
v 0.008501 -0.001184 -0.005866
v 0.008333 -0.001248 -0.006048
v 0.008266 -0.001192 -0.005816
v 0.008259 -0.001064 -0.006865
v 0.006306 0.001595 -0.003705
v 0.006260 0.001595 -0.003928
v 0.006380 0.001561 -0.003931
v 0.006375 0.001435 -0.003532
v 0.006630 0.001331 -0.003780
v 0.006576 0.001432 -0.004042
v 0.006476 0.001504 -0.003792
v 0.006403 0.001443 -0.004160
v 0.006536 0.001364 -0.004279
v 0.006543 0.001224 -0.003545
v 0.006544 0.001215 -0.004524
v 0.006773 0.001192 -0.004467
v 0.006826 0.000961 -0.003779
v 0.006829 0.001149 -0.003911
v 0.006752 0.001107 -0.004668
v 0.006741 0.001035 -0.004852
v 0.007066 0.000804 -0.004090
v 0.007004 0.000738 -0.003978
v 0.006621 0.000984 -0.005061
v 0.006555 0.001072 -0.004815
v 0.006604 0.000952 -0.005818
v 0.006369 0.001021 -0.006329
v 0.006588 0.000927 -0.006448
v 0.007108 0.000490 -0.004145
v 0.007019 0.000559 -0.004021
v 0.006837 0.000902 -0.005927
v 0.006676 0.000937 -0.006197
v 0.006910 0.000881 -0.006133
v 0.006472 0.000818 -0.006746
v 0.006524 0.000895 -0.006624
v 0.006716 0.000817 -0.006607
v 0.007029 0.000456 -0.004056
v 0.006902 0.000702 -0.006724
v 0.006582 0.000614 -0.006864
v 0.007010 0.000293 -0.007059
v 0.007394 0.000118 -0.004549
v 0.007495 -0.000039 -0.004665
v 0.007363 -0.000158 -0.004600
v 0.007145 0.000166 -0.007118
v 0.007115 -0.000090 -0.007104
v 0.007529 -0.000765 -0.006916
v 0.007405 -0.000488 -0.007063
v 0.007653 -0.000592 -0.007096
v 0.007912 -0.001075 -0.005485
v 0.007780 -0.000941 -0.005261
v 0.008075 -0.000869 -0.005305
v 0.007955 -0.001185 -0.005702
v 0.008081 -0.001211 -0.005803
v 0.007825 -0.001249 -0.006190
v 0.007992 -0.001192 -0.006452
v 0.008142 -0.001106 -0.005606
v 0.008143 -0.001248 -0.005959
v 0.007928 -0.001249 -0.005930
v 0.008107 -0.001258 -0.006166
v 0.006108 0.001626 -0.003680
v 0.006243 0.001624 -0.003825
v 0.006078 0.001492 -0.003343
v 0.006252 0.001515 -0.004046
v 0.006093 0.001460 -0.004069
v 0.006183 0.001356 -0.004255
v 0.006507 0.000974 -0.003451
v 0.006690 0.001082 -0.003663
v 0.006413 0.001214 -0.003403
v 0.006242 0.001266 -0.004407
v 0.006377 0.001314 -0.004365
v 0.005938 0.001181 -0.006179
v 0.005903 0.001159 -0.006444
v 0.006274 0.001194 -0.004537
v 0.006317 0.001015 -0.005017
v 0.006287 0.000996 -0.005544
v 0.006254 0.001030 -0.005753
v 0.006302 0.001056 -0.006090
v 0.006114 0.001104 -0.005975
v 0.006126 0.001118 -0.006249
v 0.006111 0.001090 -0.006472
v 0.005984 0.001098 -0.006570
v 0.006055 0.001022 -0.006647
v 0.006772 0.000547 -0.003748
v 0.006884 0.000816 -0.003821
v 0.006627 0.000939 -0.005380
v 0.006488 0.000967 -0.005660
v 0.006375 0.001016 -0.005883
v 0.006524 0.000983 -0.006034
v 0.006223 0.001015 -0.006558
v 0.006344 0.000874 -0.006736
v 0.006386 0.000949 -0.006593
v 0.006883 0.000637 -0.003841
v 0.006878 0.000360 -0.003937
v 0.006435 0.000897 -0.006688
v 0.006229 0.000726 -0.006860
v 0.007065 0.000260 -0.004180
v 0.006933 0.000061 -0.004139
v 0.007068 0.000393 -0.004127
v 0.006668 0.000387 -0.006982
v 0.007195 0.000090 -0.004380
v 0.006451 0.000337 -0.006974
v 0.007334 -0.000040 -0.004541
v 0.007188 -0.000244 -0.004504
v 0.006936 0.000065 -0.007072
v 0.006805 0.000247 -0.007031
v 0.007594 -0.000508 -0.004866
v 0.007411 -0.000328 -0.004690
v 0.007010 -0.000472 -0.006949
v 0.007150 -0.000362 -0.007039
v 0.007453 -0.000737 -0.004900
v 0.007393 -0.000916 -0.005003
v 0.007646 -0.000773 -0.005043
v 0.007623 -0.001134 -0.005452
v 0.007639 -0.001033 -0.006651
v 0.007542 -0.001243 -0.006190
v 0.007377 -0.001124 -0.006442
v 0.007686 -0.001185 -0.006395
v 0.005865 0.001553 -0.003322
v 0.005968 0.001601 -0.003486
v 0.006174 0.001590 -0.003529
v 0.005839 0.001548 -0.003730
v 0.006106 0.001570 -0.003891
v 0.006001 0.001297 -0.003183
v 0.006199 0.000910 -0.003204
v 0.006127 0.001098 -0.003182
v 0.006233 0.001290 -0.003301
v 0.005980 0.001369 -0.004156
v 0.005938 0.001257 -0.004328
v 0.005759 0.001235 -0.006267
v 0.005637 0.001262 -0.006178
v 0.006324 0.000796 -0.003301
v 0.006314 0.001062 -0.003289
v 0.006098 0.001209 -0.004462
v 0.006302 0.001093 -0.004760
v 0.006032 0.001095 -0.004693
v 0.006030 0.001029 -0.005475
v 0.005712 0.001218 -0.006459
v 0.006710 0.000763 -0.003650
v 0.006053 0.001027 -0.004950
v 0.006318 0.000983 -0.005283
v 0.006042 0.001075 -0.005726
v 0.005968 0.000875 -0.006817
v 0.006197 0.000922 -0.006717
v 0.006609 0.000418 -0.003637
v 0.006300 0.000483 -0.006945
v 0.006027 0.000446 -0.006961
v 0.006214 0.000236 -0.006959
v 0.006836 -0.000192 -0.004180
v 0.006374 0.000086 -0.006962
v 0.006585 0.000153 -0.007002
v 0.007017 -0.000129 -0.004314
v 0.006734 0.000006 -0.007021
v 0.007040 -0.000502 -0.004519
v 0.006868 -0.000259 -0.006989
v 0.007200 -0.000520 -0.004635
v 0.007348 -0.000619 -0.004773
v 0.006873 -0.000596 -0.006828
v 0.006685 -0.000396 -0.006884
v 0.007265 -0.000839 -0.004858
v 0.007292 -0.001064 -0.005097
v 0.007262 -0.001159 -0.005228
v 0.007483 -0.001036 -0.005207
v 0.007211 -0.000964 -0.006630
v 0.007093 -0.001030 -0.006508
v 0.007107 -0.000797 -0.006761
v 0.007339 -0.000879 -0.006755
v 0.007191 -0.000633 -0.006909
v 0.007475 -0.001253 -0.005682
v 0.007157 -0.001272 -0.006084
v 0.007062 -0.001163 -0.006295
v 0.007393 -0.001014 -0.006625
v 0.007646 -0.001267 -0.005943
v 0.007751 -0.001210 -0.005697
v 0.007311 -0.001236 -0.006194
v 0.005665 0.001492 -0.003242
v 0.005732 0.001568 -0.003446
v 0.005852 0.001444 -0.003203
v 0.005921 0.001461 -0.003980
v 0.005916 0.001053 -0.003092
v 0.005735 0.001251 -0.003089
v 0.005769 0.001445 -0.003931
v 0.005875 0.001141 -0.004531
v 0.005764 0.001192 -0.005959
v 0.005629 0.001154 -0.005704
v 0.005478 0.001218 -0.005860
v 0.005547 0.001251 -0.006386
v 0.005281 0.001272 -0.006327
v 0.005622 0.001208 -0.006535
v 0.005367 0.001088 -0.006709
v 0.005509 0.001153 -0.006623
v 0.006032 0.001009 -0.005212
v 0.005828 0.001103 -0.005656
v 0.005462 0.000939 -0.006816
v 0.005723 0.000918 -0.006824
v 0.005688 0.001112 -0.006639
v 0.005879 0.001047 -0.006673
v 0.006257 0.000499 -0.003301
v 0.006355 0.000288 -0.003446
v 0.006465 0.000623 -0.003449
v 0.005796 0.000735 -0.006931
v 0.005969 0.000680 -0.006929
v 0.005713 0.000593 -0.006981
v 0.005851 0.000577 -0.006975
v 0.006571 -0.000079 -0.003842
v 0.006744 -0.000085 -0.004027
v 0.006748 0.000085 -0.003936
v 0.005861 0.000244 -0.006954
v 0.006012 0.000166 -0.006939
v 0.006612 -0.000321 -0.004028
v 0.006725 -0.000588 -0.004319
v 0.006773 -0.000329 -0.004198
v 0.006718 -0.000441 -0.004214
v 0.006519 -0.000178 -0.006925
v 0.006899 -0.000386 -0.004347
v 0.007038 -0.000669 -0.004608
v 0.006936 -0.000863 -0.004672
v 0.006848 -0.000692 -0.004493
v 0.006525 -0.000523 -0.006765
v 0.007143 -0.000751 -0.004724
v 0.007183 -0.001017 -0.004967
v 0.007056 -0.000953 -0.004822
v 0.006962 -0.001125 -0.004948
v 0.006828 -0.000974 -0.006486
v 0.006967 -0.000863 -0.006653
v 0.007344 -0.001208 -0.005420
v 0.007136 -0.001310 -0.005650
v 0.007344 -0.001289 -0.005949
v 0.005486 0.001508 -0.003392
v 0.005278 0.001460 -0.003377
v 0.005598 0.001379 -0.003127
v 0.005717 0.001414 -0.003149
v 0.005555 0.001511 -0.003630
v 0.005389 0.001435 -0.003796
v 0.005507 0.001255 -0.004238
v 0.005586 0.001414 -0.003922
v 0.005766 0.001336 -0.004136
v 0.005700 0.001186 -0.004405
v 0.005169 0.001241 -0.005920
v 0.005446 0.001271 -0.006107
v 0.005212 0.001296 -0.006135
v 0.005102 0.001297 -0.006092
v 0.006038 0.000856 -0.003123
v 0.005713 0.000948 -0.003017
v 0.005689 0.001107 -0.004565
v 0.005743 0.001066 -0.004705
v 0.005407 0.001073 -0.004598
v 0.005551 0.001033 -0.005193
v 0.005348 0.001069 -0.005381
v 0.005405 0.001157 -0.005643
v 0.005327 0.001184 -0.006563
v 0.006145 0.000672 -0.003192
v 0.005850 0.000775 -0.003043
v 0.005579 0.001023 -0.004934
v 0.005790 0.001019 -0.005102
v 0.005840 0.001031 -0.004881
v 0.005697 0.001068 -0.005420
v 0.005148 0.000994 -0.006754
v 0.006173 0.000256 -0.003295
v 0.005605 0.000727 -0.006938
v 0.005406 0.000644 -0.006953
v 0.005566 0.000508 -0.006985
v 0.006471 0.000202 -0.003587
v 0.006601 0.000157 -0.003743
v 0.006329 -0.000031 -0.003560
v 0.005752 0.000407 -0.006981
v 0.005550 0.000316 -0.006971
v 0.005888 -0.000386 -0.006711
v 0.006115 -0.000126 -0.006861
v 0.006324 -0.000339 -0.006815
v 0.006168 -0.000517 -0.006679
v 0.006582 -0.000824 -0.004353
v 0.006456 -0.000829 -0.006515
v 0.006721 -0.000764 -0.006657
v 0.006837 -0.001067 -0.004786
v 0.007101 -0.001163 -0.005110
v 0.007056 -0.001274 -0.005328
v 0.006852 -0.001341 -0.005304
v 0.006666 -0.001132 -0.006237
v 0.006917 -0.001267 -0.006062
v 0.007076 -0.001315 -0.005908
v 0.006777 -0.001345 -0.005790
v 0.005276 0.001182 -0.003041
v 0.005377 0.001386 -0.003189
v 0.005300 0.001471 -0.003586
v 0.005083 0.001402 -0.003665
v 0.005128 0.001331 -0.004003
v 0.005014 0.001277 -0.004045
v 0.005392 0.001019 -0.002982
v 0.005489 0.001236 -0.003054
v 0.005200 0.001398 -0.003830
v 0.005314 0.001331 -0.004042
v 0.005125 0.001243 -0.004169
v 0.004863 0.001257 -0.006182
v 0.004994 0.001279 -0.006087
v 0.005569 0.001068 -0.003006
v 0.005289 0.001206 -0.004298
v 0.005162 0.001024 -0.004546
v 0.005120 0.001104 -0.004385
v 0.005080 0.001017 -0.005422
v 0.005145 0.001130 -0.005618
v 0.004957 0.001065 -0.005612
v 0.004843 0.001207 -0.006015
v 0.005044 0.001282 -0.006243
v 0.004855 0.001159 -0.006535
v 0.005063 0.001197 -0.006500
v 0.005187 0.000922 -0.004854
v 0.005351 0.000991 -0.004913
v 0.005132 0.000950 -0.005213
v 0.005226 0.001020 -0.005282
v 0.005345 0.001006 -0.005134
v 0.004953 0.001102 -0.006645
v 0.004906 0.000816 -0.006821
v 0.005953 0.000575 -0.003093
v 0.005253 0.000769 -0.006903
v 0.005195 0.000533 -0.006954
v 0.006003 0.000062 -0.003226
v 0.006061 0.000380 -0.003185
v 0.006191 0.000091 -0.003367
v 0.005366 0.000389 -0.006969
v 0.005656 0.000173 -0.006934
v 0.006282 -0.000585 -0.003821
v 0.006392 -0.000274 -0.003761
v 0.005822 0.000025 -0.006891
v 0.006550 -0.000599 -0.004147
v 0.006359 -0.000835 -0.004103
v 0.006483 -0.001045 -0.004450
v 0.006684 -0.000991 -0.004594
v 0.006065 -0.000793 -0.006466
v 0.006621 -0.001195 -0.004763
v 0.006764 -0.001208 -0.004908
v 0.006683 -0.001389 -0.005299
v 0.006818 -0.001287 -0.005114
v 0.006538 -0.001401 -0.005108
v 0.006601 -0.001417 -0.005509
v 0.006851 -0.001362 -0.005480
v 0.006484 -0.001397 -0.005693
v 0.006700 -0.001272 -0.006021
v 0.005014 0.001369 -0.003514
v 0.005139 0.001263 -0.003134
v 0.005026 0.001150 -0.003126
v 0.005112 0.001368 -0.003320
v 0.004944 0.001240 -0.003426
v 0.005142 0.001439 -0.003483
v 0.005027 0.001339 -0.003875
v 0.004925 0.001266 -0.003704
v 0.004925 0.001237 -0.003949
v 0.004643 0.001120 -0.006063
v 0.004697 0.001188 -0.006196
v 0.004818 0.001212 -0.006361
v 0.005525 0.000816 -0.002959
v 0.005013 0.000946 -0.004493
v 0.005128 0.000938 -0.004664
v 0.004805 0.001027 -0.005717
v 0.004931 0.001141 -0.005788
v 0.004624 0.001130 -0.006340
v 0.004785 0.001054 -0.006632
v 0.005567 0.000620 -0.002946
v 0.005007 0.000857 -0.004639
v 0.004996 0.000774 -0.004806
v 0.005209 0.000939 -0.005038
v 0.005013 0.000816 -0.005082
v 0.004903 0.000987 -0.006732
v 0.004718 0.000864 -0.006718
v 0.005442 0.000576 -0.002939
v 0.005679 0.000683 -0.002979
v 0.004872 0.000583 -0.006882
v 0.005061 0.000700 -0.006899
v 0.005593 0.000244 -0.002980
v 0.005483 0.000351 -0.002949
v 0.005621 0.000089 -0.003009
v 0.005804 0.000265 -0.003057
v 0.005788 0.000537 -0.003017
v 0.005627 0.000453 -0.002966
v 0.005009 0.000475 -0.006930
v 0.006115 -0.000081 -0.003369
v 0.006135 -0.000193 -0.003439
v 0.005287 -0.000057 -0.006828
v 0.005100 0.000247 -0.006918
v 0.005383 0.000140 -0.006914
v 0.005528 -0.000069 -0.006835
v 0.005299 -0.000219 -0.006742
v 0.006177 -0.000335 -0.003557
v 0.005737 -0.000220 -0.006779
v 0.005604 -0.000456 -0.006635
v 0.005492 -0.000280 -0.006725
v 0.005851 -0.000600 -0.006577
v 0.006280 -0.001196 -0.004364
v 0.006205 -0.001071 -0.004109
v 0.006388 -0.000997 -0.004289
v 0.006457 -0.001191 -0.004588
v 0.005891 -0.000962 -0.006283
v 0.006254 -0.001039 -0.006262
v 0.006583 -0.001317 -0.004929
v 0.006106 -0.001329 -0.005852
v 0.006454 -0.001454 -0.005292
v 0.006364 -0.001459 -0.005489
v 0.006413 -0.001276 -0.005960
v 0.004942 0.001009 -0.003262
v 0.005008 0.001230 -0.003235
v 0.004861 0.001038 -0.003579
v 0.004849 0.001047 -0.003909
v 0.005117 0.001129 -0.003046
v 0.005040 0.001025 -0.003079
v 0.005047 0.000831 -0.003089
v 0.004957 0.001132 -0.004161
v 0.004970 0.001025 -0.004335
v 0.004543 0.001062 -0.006208
v 0.004419 0.000871 -0.006210
v 0.005189 0.000953 -0.002999
v 0.004846 0.000943 -0.005557
v 0.004622 0.000847 -0.005761
v 0.004714 0.001069 -0.005891
v 0.004532 0.000960 -0.006022
v 0.004514 0.000970 -0.006411
v 0.004686 0.001105 -0.006488
v 0.005344 0.000800 -0.002952
v 0.004855 0.000582 -0.004522
v 0.004913 0.000751 -0.004564
v 0.004878 0.000629 -0.005018
v 0.004656 0.000642 -0.005502
v 0.004923 0.000862 -0.005345
v 0.004728 0.000774 -0.005515
v 0.004628 0.000976 -0.006583
v 0.004750 0.000682 -0.006813
v 0.005346 0.000417 -0.002957
v 0.005383 0.000127 -0.003009
v 0.004853 0.000343 -0.006884
v 0.005470 -0.000056 -0.002982
v 0.005551 -0.000030 -0.002999
v 0.005722 -0.000119 -0.003088
v 0.005166 0.000038 -0.006864
v 0.005013 0.000038 -0.006849
v 0.005955 -0.000295 -0.003314
v 0.005049 -0.000144 -0.006759
v 0.005137 -0.000323 -0.006664
v 0.006000 -0.000597 -0.003490
v 0.006115 -0.000920 -0.003835
v 0.006054 -0.000772 -0.003644
v 0.005956 -0.000918 -0.003610
v 0.005624 -0.000663 -0.006499
v 0.005377 -0.000611 -0.006500
v 0.005993 -0.001166 -0.003880
v 0.005788 -0.000778 -0.006436
v 0.006253 -0.001349 -0.004559
v 0.006411 -0.001332 -0.004752
v 0.006084 -0.001483 -0.004537
v 0.006201 -0.001464 -0.004731
v 0.006366 -0.001429 -0.004929
v 0.006217 -0.001516 -0.005257
v 0.006170 -0.001483 -0.005486
v 0.006007 -0.001546 -0.005343
v 0.006258 -0.001409 -0.005692
v 0.005989 -0.001443 -0.005624
v 0.006031 -0.001175 -0.006064
v 0.006342 -0.001477 -0.005106
v 0.004899 0.000684 -0.003457
v 0.004827 0.000836 -0.003737
v 0.004822 0.000794 -0.003953
v 0.004873 0.000857 -0.004250
v 0.005223 0.000650 -0.002986
v 0.004964 0.000739 -0.003221
v 0.004858 0.000509 -0.003796
v 0.004834 0.000632 -0.004076
v 0.004858 0.000698 -0.004413
v 0.004386 0.000672 -0.006017
v 0.005220 0.000420 -0.003017
v 0.005075 0.000587 -0.003100
v 0.004993 0.000542 -0.003241
v 0.004927 0.000360 -0.003534
v 0.004847 0.000383 -0.004086
v 0.004842 0.000559 -0.004308
v 0.004598 0.000668 -0.005621
v 0.004562 0.000473 -0.005550
v 0.004475 0.000571 -0.005759
v 0.004521 0.000792 -0.006588
v 0.004370 0.000715 -0.006389
v 0.005123 0.000338 -0.003136
v 0.005000 0.000339 -0.003330
v 0.004990 0.000077 -0.003463
v 0.004840 0.000318 -0.004301
v 0.004836 0.000368 -0.004524
v 0.004845 0.000488 -0.004793
v 0.004797 0.000215 -0.004730
v 0.004626 0.000291 -0.005336
v 0.004765 0.000431 -0.005101
v 0.004766 0.000620 -0.005305
v 0.004537 0.000402 -0.006740
v 0.004698 0.000476 -0.006825
v 0.004595 0.000628 -0.006731
v 0.005407 -0.000141 -0.003004
v 0.005128 0.000018 -0.003216
v 0.005262 -0.000218 -0.003092
v 0.004797 0.000103 -0.004624
v 0.004821 0.000213 -0.004579
v 0.004819 0.000136 -0.004444
v 0.004739 -0.000033 -0.004795
v 0.004648 0.000230 -0.006797
v 0.005571 -0.000351 -0.003065
v 0.005524 -0.000180 -0.003009
v 0.004924 -0.000028 -0.006808
v 0.004851 0.000102 -0.006838
v 0.005701 -0.000460 -0.003167
v 0.005397 -0.000377 -0.003055
v 0.004812 -0.000086 -0.006749
v 0.005820 -0.000583 -0.003300
v 0.005825 -0.000758 -0.003377
v 0.005317 -0.000405 -0.006633
v 0.005007 -0.000321 -0.006646
v 0.005767 -0.000989 -0.003450
v 0.005644 -0.000773 -0.003246
v 0.005917 -0.000814 -0.003499
v 0.005764 -0.001245 -0.003637
v 0.005273 -0.000887 -0.006256
v 0.005357 -0.001023 -0.006130
v 0.005924 -0.001056 -0.003673
v 0.005522 -0.000853 -0.006325
v 0.006057 -0.001289 -0.004130
v 0.005894 -0.001486 -0.004148
v 0.006084 -0.001399 -0.004356
v 0.005812 -0.001301 -0.005863
v 0.005761 -0.001437 -0.005651
v 0.005686 -0.001096 -0.006105
v 0.005484 -0.001221 -0.005929
v 0.005574 -0.001382 -0.005734
v 0.006144 -0.001542 -0.004956
v 0.006025 -0.001589 -0.005120
v 0.004336 0.000723 -0.006212
v 0.004251 0.000333 -0.006087
v 0.004288 0.000460 -0.006417
v 0.004281 0.000563 -0.006233
v 0.004223 0.000394 -0.006279
v 0.004420 0.000353 -0.005722
v 0.004438 0.000341 -0.006671
v 0.004424 0.000513 -0.006600
v 0.005139 -0.000237 -0.003211
v 0.005044 -0.000286 -0.003412
v 0.004934 -0.000131 -0.003705
v 0.004918 0.000186 -0.003669
v 0.004877 0.000138 -0.003904
v 0.004849 -0.000211 -0.004050
v 0.004842 0.000105 -0.004182
v 0.004770 -0.000059 -0.004585
v 0.004649 -0.000238 -0.005024
v 0.004693 0.000104 -0.005058
v 0.004516 -0.000052 -0.005417
v 0.004354 0.000221 -0.006563
v 0.004488 0.000247 -0.006713
v 0.004519 0.000083 -0.006697
v 0.005265 -0.000439 -0.003106
v 0.005160 -0.000450 -0.003213
v 0.004903 -0.000383 -0.003849
v 0.004674 0.000028 -0.006761
v 0.004428 -0.000032 -0.006591
v 0.005497 -0.000597 -0.003121
v 0.005036 -0.000734 -0.003667
v 0.004759 -0.000468 -0.006486
v 0.004604 -0.000137 -0.006648
v 0.004832 -0.000294 -0.006626
v 0.005411 -0.000885 -0.003189
v 0.005273 -0.000677 -0.003163
v 0.005041 -0.000508 -0.006521
v 0.005200 -0.000748 -0.006365
v 0.005011 -0.000704 -0.006366
v 0.005520 -0.001063 -0.003296
v 0.005027 -0.000884 -0.006199
v 0.005617 -0.001494 -0.003725
v 0.005849 -0.001382 -0.003905
v 0.005608 -0.001497 -0.005557
v 0.005761 -0.001562 -0.005405
v 0.005293 -0.001347 -0.005747
v 0.005918 -0.001566 -0.004383
v 0.005779 -0.001692 -0.004442
v 0.005733 -0.001741 -0.004639
v 0.005963 -0.001604 -0.004653
v 0.005898 -0.001658 -0.004896
v 0.005671 -0.001753 -0.004872
v 0.005594 -0.001709 -0.005115
v 0.005834 -0.001645 -0.005130
v 0.004200 0.000263 -0.006270
v 0.004327 0.000185 -0.005835
v 0.004352 0.000417 -0.005880
v 0.004228 0.000137 -0.006379
v 0.004233 0.000301 -0.006389
v 0.004733 -0.000158 -0.004704
v 0.004458 0.000175 -0.005597
v 0.004222 -0.000055 -0.006308
v 0.004308 -0.000038 -0.006467
v 0.004964 -0.000406 -0.003663
v 0.004939 -0.000649 -0.003799
v 0.004846 -0.000509 -0.004032
v 0.004792 -0.000143 -0.004363
v 0.004668 -0.000594 -0.004678
v 0.004690 -0.000274 -0.004829
v 0.004723 -0.000310 -0.004614
v 0.004387 -0.000366 -0.006376
v 0.004302 -0.000236 -0.006361
v 0.004439 -0.000245 -0.006492
v 0.005058 -0.000751 -0.003464
v 0.005075 -0.000556 -0.003376
v 0.005020 -0.000579 -0.003569
v 0.005024 -0.000678 -0.003675
v 0.004664 -0.000453 -0.004803
v 0.004545 -0.000509 -0.006357
v 0.004621 -0.000340 -0.006532
v 0.005131 -0.000681 -0.003287
v 0.005038 -0.000714 -0.003609
v 0.004997 -0.000828 -0.003662
v 0.005015 -0.000721 -0.003705
v 0.004864 -0.000975 -0.003909
v 0.004828 -0.000651 -0.006357
v 0.005249 -0.000968 -0.003223
v 0.005321 -0.001129 -0.003262
v 0.005562 -0.001360 -0.003517
v 0.005602 -0.001204 -0.003427
v 0.004800 -0.001046 -0.005967
v 0.005416 -0.001497 -0.003549
v 0.005150 -0.001144 -0.005956
v 0.005428 -0.001638 -0.003728
v 0.005466 -0.001810 -0.004135
v 0.005726 -0.001556 -0.003963
v 0.005455 -0.001617 -0.005355
v 0.005425 -0.001479 -0.005584
v 0.005703 -0.001672 -0.004185
v 0.005592 -0.001796 -0.004384
v 0.005509 -0.001839 -0.004608
v 0.005438 -0.001823 -0.004848
v 0.005226 -0.001697 -0.005239
v 0.004241 0.000030 -0.006006
v 0.004206 -0.000076 -0.006152
v 0.004198 0.000109 -0.006207
v 0.004253 -0.000222 -0.005996
v 0.004322 -0.000429 -0.005804
v 0.004349 -0.000118 -0.005741
v 0.004244 -0.000248 -0.006193
v 0.004751 -0.000538 -0.004345
v 0.004617 -0.000757 -0.004819
v 0.004578 -0.000736 -0.005002
v 0.004626 -0.000610 -0.004869
v 0.004613 -0.000497 -0.005004
v 0.004561 -0.000298 -0.005249
v 0.004581 -0.000442 -0.005151
v 0.004430 -0.000396 -0.005523
v 0.004391 -0.000663 -0.005629
v 0.004337 -0.000640 -0.005873
v 0.004341 -0.000611 -0.006051
v 0.004343 -0.000449 -0.006228
v 0.004284 -0.000442 -0.006033
v 0.004456 -0.000688 -0.006133
v 0.005154 -0.001155 -0.003328
v 0.005127 -0.000908 -0.003320
v 0.005051 -0.001091 -0.003439
v 0.004962 -0.001128 -0.003658
v 0.005032 -0.000947 -0.003495
v 0.004807 -0.000760 -0.004094
v 0.004761 -0.001016 -0.004139
v 0.004585 -0.000917 -0.004903
v 0.004560 -0.000909 -0.005992
v 0.005135 -0.001334 -0.003401
v 0.005045 -0.001272 -0.003488
v 0.004683 -0.000793 -0.006173
v 0.005406 -0.001302 -0.003377
v 0.005238 -0.001291 -0.003338
v 0.004703 -0.001167 -0.005790
v 0.005265 -0.001633 -0.003651
v 0.004847 -0.001410 -0.005562
v 0.004952 -0.001287 -0.005746
v 0.005144 -0.001525 -0.005489
v 0.005542 -0.001679 -0.003923
v 0.005019 -0.001680 -0.005250
v 0.005235 -0.001841 -0.004846
v 0.005352 -0.001767 -0.005071
v 0.004447 -0.000885 -0.005525
v 0.004412 -0.000849 -0.005737
v 0.004413 -0.000793 -0.005941
v 0.004793 -0.001128 -0.004039
v 0.004722 -0.000875 -0.004310
v 0.004611 -0.001107 -0.004798
v 0.004512 -0.000708 -0.005268
v 0.004549 -0.000871 -0.005072
v 0.004524 -0.001107 -0.005344
v 0.004499 -0.001066 -0.005591
v 0.005084 -0.001428 -0.003514
v 0.004984 -0.001433 -0.003703
v 0.004703 -0.001144 -0.004343
v 0.004754 -0.001196 -0.004145
v 0.004751 -0.001329 -0.004246
v 0.004720 -0.001342 -0.004385
v 0.004655 -0.000904 -0.004602
v 0.004676 -0.001248 -0.004561
v 0.004562 -0.001068 -0.005058
v 0.004528 -0.001019 -0.005803
v 0.004626 -0.001047 -0.005893
v 0.005226 -0.001455 -0.003466
v 0.005110 -0.001571 -0.003628
v 0.005030 -0.001636 -0.003805
v 0.004930 -0.001565 -0.003972
v 0.004717 -0.001453 -0.005408
v 0.004608 -0.001359 -0.005314
v 0.004577 -0.001257 -0.005464
v 0.004645 -0.001248 -0.005621
v 0.004773 -0.001289 -0.005683
v 0.005141 -0.001707 -0.003785
v 0.005048 -0.001766 -0.004056
v 0.004906 -0.001564 -0.005397
v 0.005292 -0.001781 -0.003919
v 0.005177 -0.001889 -0.004118
v 0.005298 -0.001891 -0.004149
v 0.005207 -0.001929 -0.004306
v 0.005100 -0.001906 -0.004438
v 0.005261 -0.001892 -0.004583
v 0.005012 -0.001794 -0.004703
v 0.005122 -0.001779 -0.005031
v 0.004885 -0.001705 -0.005076
v 0.004831 -0.001636 -0.005257
v 0.004799 -0.001668 -0.005182
v 0.005383 -0.001888 -0.004351
v 0.004842 -0.001304 -0.003996
v 0.004617 -0.001349 -0.005113
v 0.004656 -0.001334 -0.004811
v 0.004823 -0.001539 -0.004393
v 0.005000 -0.001821 -0.004361
v 0.004767 -0.001574 -0.004888
v 0.004727 -0.001560 -0.005187
v 0.005092 -0.001901 -0.004246
v 0.015303 0.000733 -0.008881
v 0.015460 0.000645 -0.008886
v 0.015994 0.000497 -0.007569
v 0.015588 0.000524 -0.008997
v 0.015447 0.000581 -0.009134
v 0.015578 0.000445 -0.009154
v 0.015349 0.000588 -0.009234
v 0.015999 0.000483 -0.007760
v 0.015667 0.000222 -0.009224
v 0.016301 0.000191 -0.007512
v 0.016168 0.000355 -0.007629
v 0.015198 0.000683 -0.008512
v 0.015071 0.000718 -0.008631
v 0.015136 0.000737 -0.008939
v 0.015079 0.000686 -0.009101
v 0.015736 0.000425 -0.007238
v 0.015777 0.000589 -0.007518
v 0.015456 0.000634 -0.007917
v 0.015498 0.000616 -0.008546
v 0.015381 0.000711 -0.008754
v 0.015229 0.000729 -0.008720
v 0.015269 0.000670 -0.009102
v 0.015263 0.000557 -0.009273
v 0.015756 0.000563 -0.007358
v 0.015927 0.000477 -0.007376
v 0.015796 0.000578 -0.007745
v 0.015605 0.000609 -0.007941
v 0.015776 0.000470 -0.008273
v 0.015847 0.000504 -0.007985
v 0.015589 0.000589 -0.008197
v 0.015759 0.000433 -0.008498
v 0.015412 0.000411 -0.009308
v 0.015993 0.000285 -0.007252
v 0.016099 0.000349 -0.007850
v 0.015935 0.000283 -0.008318
v 0.015880 0.000256 -0.008591
v 0.015682 0.000469 -0.008761
v 0.015518 0.000127 -0.009361
v 0.015358 0.000213 -0.009388
v 0.015288 0.000314 -0.009378
v 0.016151 0.000308 -0.007407
v 0.016180 0.000182 -0.007927
v 0.016001 0.000324 -0.008080
v 0.016053 0.000061 -0.008344
v 0.015733 0.000340 -0.008984
v 0.015883 0.000157 -0.008814
v 0.015804 0.000321 -0.008795
v 0.016306 0.000035 -0.007372
v 0.016296 0.000152 -0.007708
v 0.016410 -0.000048 -0.007672
v 0.016008 -0.000014 -0.008584
v 0.015841 0.000089 -0.009040
v 0.015799 0.000002 -0.009203
v 0.016403 0.000013 -0.007529
v 0.016447 -0.000150 -0.007571
v 0.014963 0.000717 -0.008783
v 0.014937 0.000688 -0.009003
v 0.014764 0.000656 -0.008900
v 0.015346 0.000600 -0.007467
v 0.015115 0.000603 -0.007797
v 0.015091 0.000612 -0.008033
v 0.015301 0.000628 -0.007948
v 0.014885 0.000661 -0.008504
v 0.015128 0.000651 -0.008350
v 0.014945 0.000623 -0.009142
v 0.015664 0.000247 -0.007138
v 0.015645 0.000557 -0.007310
v 0.015602 0.000605 -0.007421
v 0.015466 0.000611 -0.007450
v 0.015474 0.000626 -0.007675
v 0.015216 0.000631 -0.008165
v 0.015425 0.000628 -0.008087
v 0.015348 0.000640 -0.008315
v 0.014893 0.000514 -0.009204
v 0.015085 0.000566 -0.009230
v 0.015195 0.000410 -0.009334
v 0.015839 0.000173 -0.007161
v 0.016155 0.000132 -0.007269
v 0.015557 -0.000137 -0.009360
v 0.016199 -0.000095 -0.008121
v 0.016120 0.000116 -0.008113
v 0.016148 -0.000196 -0.008317
v 0.015961 -0.000139 -0.008832
v 0.015887 -0.000161 -0.009073
v 0.015690 -0.000025 -0.009314
v 0.016409 -0.000139 -0.007456
v 0.016302 -0.000236 -0.007364
v 0.016380 -0.000349 -0.007574
v 0.016407 -0.000204 -0.007718
v 0.016299 -0.000045 -0.007883
v 0.016307 -0.000386 -0.007938
v 0.016074 -0.000295 -0.008562
v 0.015985 -0.000492 -0.008729
v 0.015932 -0.000353 -0.008938
v 0.015699 -0.000228 -0.009318
v 0.015802 -0.000199 -0.009234
v 0.015141 0.000436 -0.007225
v 0.014919 0.000464 -0.007295
v 0.014866 0.000533 -0.007508
v 0.014727 0.000657 -0.008736
v 0.014573 0.000612 -0.008600
v 0.014496 0.000423 -0.009025
v 0.015529 0.000349 -0.007162
v 0.015435 0.000515 -0.007294
v 0.015138 0.000546 -0.007411
v 0.015222 0.000603 -0.007580
v 0.015037 0.000575 -0.007600
v 0.014982 0.000622 -0.008225
v 0.014733 0.000549 -0.009072
v 0.014771 0.000411 -0.009194
v 0.014955 0.000346 -0.009277
v 0.015041 -0.000093 -0.009298
v 0.015690 0.000030 -0.007109
v 0.015373 -0.000015 -0.009378
v 0.015166 0.000145 -0.009355
v 0.016025 0.000045 -0.007189
v 0.016120 -0.000337 -0.007270
v 0.016179 -0.000091 -0.007251
v 0.016291 -0.000593 -0.007593
v 0.016356 -0.000500 -0.007700
v 0.016183 -0.000475 -0.008310
v 0.016087 -0.000534 -0.008516
v 0.015832 -0.000425 -0.009094
v 0.015598 -0.000378 -0.009289
v 0.015747 -0.000370 -0.009246
v 0.016202 -0.000779 -0.008087
v 0.016250 -0.000606 -0.008109
v 0.016122 -0.000665 -0.008381
v 0.014608 0.000540 -0.007651
v 0.014843 0.000562 -0.007740
v 0.014750 0.000608 -0.008261
v 0.014834 0.000586 -0.008014
v 0.014610 0.000608 -0.008396
v 0.014410 0.000583 -0.008437
v 0.014365 0.000566 -0.008628
v 0.014497 0.000553 -0.008838
v 0.014444 0.000211 -0.009084
v 0.015136 0.000085 -0.007024
v 0.015287 0.000277 -0.007119
v 0.014549 0.000029 -0.009144
v 0.014618 0.000375 -0.009130
v 0.015333 -0.000008 -0.007049
v 0.014698 0.000209 -0.009199
v 0.015507 0.000144 -0.007097
v 0.014903 0.000068 -0.009273
v 0.015714 -0.000199 -0.007116
v 0.015214 -0.000170 -0.009324
v 0.015868 -0.000088 -0.007143
v 0.016026 -0.000178 -0.007190
v 0.015242 -0.000412 -0.009241
v 0.015405 -0.000295 -0.009317
v 0.016226 -0.000485 -0.007418
v 0.015578 -0.000691 -0.009078
v 0.015669 -0.000550 -0.009165
v 0.015424 -0.000582 -0.009160
v 0.016312 -0.000609 -0.007761
v 0.016187 -0.000846 -0.007923
v 0.016267 -0.000686 -0.007921
v 0.016184 -0.000679 -0.008242
v 0.016085 -0.000848 -0.008241
v 0.015993 -0.000773 -0.008504
v 0.015883 -0.000566 -0.008908
v 0.014095 0.000615 -0.008096
v 0.013848 0.000695 -0.007937
v 0.013939 0.000609 -0.008324
v 0.013734 0.000595 -0.008486
v 0.014357 0.000574 -0.007836
v 0.014004 0.000555 -0.008510
v 0.014390 0.000501 -0.007290
v 0.014414 0.000435 -0.007080
v 0.014650 0.000493 -0.007382
v 0.014366 0.000550 -0.007549
v 0.014614 0.000560 -0.007880
v 0.014481 0.000582 -0.008155
v 0.014102 0.000583 -0.008348
v 0.014214 0.000561 -0.008497
v 0.014257 0.000580 -0.008308
v 0.014164 0.000496 -0.008711
v 0.013989 0.000370 -0.008823
v 0.014911 0.000285 -0.007076
v 0.014622 0.000411 -0.007159
v 0.014782 0.000423 -0.007222
v 0.014243 0.000343 -0.008927
v 0.014556 -0.000190 -0.009116
v 0.015355 -0.000300 -0.007057
v 0.015533 -0.000124 -0.007079
v 0.014710 -0.000056 -0.009196
v 0.015590 -0.000388 -0.007127
v 0.014879 -0.000190 -0.009225
v 0.014720 -0.000273 -0.009150
v 0.014866 -0.000430 -0.009124
v 0.015057 -0.000328 -0.009230
v 0.015989 -0.000575 -0.007327
v 0.015868 -0.000360 -0.007188
v 0.016099 -0.000714 -0.007506
v 0.015816 -0.000814 -0.007435
v 0.015652 -0.000888 -0.008809
v 0.015718 -0.000703 -0.008978
v 0.016057 -0.000944 -0.007867
v 0.016189 -0.000782 -0.007729
v 0.015895 -0.000988 -0.008292
v 0.016117 -0.000910 -0.008037
v 0.015697 -0.000975 -0.008659
v 0.015837 -0.000795 -0.008744
v 0.012967 0.001101 -0.007658
v 0.013135 0.001009 -0.007864
v 0.012783 0.001151 -0.007896
v 0.012890 0.000962 -0.008439
v 0.013279 0.000934 -0.008013
v 0.012906 0.000814 -0.008637
v 0.013558 0.000869 -0.006583
v 0.013458 0.000922 -0.006732
v 0.013490 0.000874 -0.007471
v 0.013193 0.001010 -0.007563
v 0.013444 0.000874 -0.007863
v 0.013397 0.000864 -0.008095
v 0.013141 0.000944 -0.008206
v 0.013830 0.000682 -0.006721
v 0.013910 0.000576 -0.006571
v 0.013658 0.000808 -0.006686
v 0.013871 0.000676 -0.006955
v 0.013638 0.000811 -0.007114
v 0.013639 0.000816 -0.006876
v 0.013717 0.000762 -0.007735
v 0.013621 0.000778 -0.008000
v 0.013353 0.000832 -0.008278
v 0.013498 0.000723 -0.008381
v 0.013181 0.000801 -0.008488
v 0.013415 0.000594 -0.008635
v 0.014122 0.000552 -0.007079
v 0.014041 0.000620 -0.007358
v 0.013840 0.000708 -0.007235
v 0.013830 0.000719 -0.007488
v 0.014051 0.000636 -0.007678
v 0.013756 0.000687 -0.008198
v 0.013531 0.000780 -0.008190
v 0.013646 0.000487 -0.008684
v 0.013502 0.000427 -0.008774
v 0.014084 0.000481 -0.006748
v 0.014207 0.000547 -0.007262
v 0.014290 0.000476 -0.007053
v 0.014203 0.000569 -0.007431
v 0.013873 0.000474 -0.008679
v 0.013722 0.000306 -0.008829
v 0.014551 0.000292 -0.006929
v 0.014309 0.000423 -0.006930
v 0.014288 0.000500 -0.007151
v 0.013980 0.000182 -0.008921
v 0.013987 -0.000103 -0.008953
v 0.014201 0.000068 -0.009004
v 0.014728 0.000078 -0.006868
v 0.014953 -0.000021 -0.006945
v 0.014222 -0.000212 -0.008994
v 0.014759 -0.000153 -0.006850
v 0.014387 -0.000063 -0.009074
v 0.014945 -0.000294 -0.006937
v 0.015154 -0.000163 -0.006992
v 0.014613 -0.000443 -0.009034
v 0.015345 -0.000625 -0.007161
v 0.015697 -0.000618 -0.007248
v 0.015207 -0.000802 -0.008897
v 0.015114 -0.000604 -0.009075
v 0.015014 -0.000762 -0.008883
v 0.014839 -0.000634 -0.008963
v 0.015101 -0.000878 -0.008737
v 0.015193 -0.000948 -0.008644
v 0.015459 -0.000813 -0.008928
v 0.015295 -0.000722 -0.009025
v 0.015944 -0.000917 -0.007648
v 0.015588 -0.000973 -0.007527
v 0.015780 -0.000949 -0.007560
v 0.015712 -0.001026 -0.007687
v 0.015754 -0.001077 -0.008091
v 0.015292 -0.000920 -0.008737
v 0.015370 -0.001053 -0.008394
v 0.015492 -0.000983 -0.008663
v 0.015843 -0.001036 -0.007864
v 0.015971 -0.000998 -0.008062
v 0.015621 -0.001045 -0.008512
v 0.015674 -0.001070 -0.008322
v 0.015804 -0.000976 -0.008513
v 0.012278 0.001193 -0.007937
v 0.012311 0.001175 -0.008117
v 0.012406 0.001203 -0.008061
v 0.012579 0.001175 -0.007345
v 0.012570 0.001215 -0.007593
v 0.012738 0.001182 -0.007694
v 0.012524 0.001219 -0.007857
v 0.012574 0.001090 -0.008357
v 0.012413 0.001111 -0.008255
v 0.012571 0.001182 -0.008065
v 0.013046 0.000938 -0.006251
v 0.013316 0.000976 -0.006548
v 0.013270 0.000943 -0.006356
v 0.013124 0.001021 -0.006420
v 0.013290 0.000969 -0.007064
v 0.012951 0.001076 -0.006853
v 0.012837 0.001138 -0.007454
v 0.013066 0.001056 -0.007293
v 0.012844 0.001107 -0.007145
v 0.013073 0.001061 -0.007463
v 0.012676 0.001042 -0.008430
v 0.012766 0.001088 -0.008199
v 0.012497 0.000996 -0.008496
v 0.013468 0.000919 -0.006537
v 0.013206 0.001016 -0.006755
v 0.013237 0.000993 -0.007365
v 0.012696 0.000914 -0.008598
v 0.013639 0.000653 -0.006280
v 0.013720 0.000722 -0.006519
v 0.013488 0.000855 -0.006423
v 0.013462 0.000933 -0.006603
v 0.013838 0.000567 -0.006417
v 0.013842 0.000443 -0.006290
v 0.013059 0.000607 -0.008762
v 0.013286 0.000420 -0.008822
v 0.013461 0.000267 -0.008867
v 0.013994 0.000419 -0.006480
v 0.014144 0.000056 -0.006454
v 0.013596 0.000129 -0.008896
v 0.014272 0.000019 -0.006556
v 0.014459 0.000066 -0.006714
v 0.014333 0.000300 -0.006763
v 0.014198 0.000224 -0.006568
v 0.014634 -0.000051 -0.006781
v 0.013790 -0.000161 -0.008919
v 0.013774 0.000048 -0.008916
v 0.014523 -0.000222 -0.006752
v 0.013902 -0.000306 -0.008902
v 0.014412 -0.000294 -0.009035
v 0.014906 -0.000545 -0.007002
v 0.015142 -0.000436 -0.007023
v 0.014621 -0.000644 -0.008883
v 0.014907 -0.000721 -0.007104
v 0.015085 -0.000634 -0.007083
v 0.014522 -0.000754 -0.008730
v 0.015074 -0.000956 -0.008560
v 0.014841 -0.000804 -0.008756
v 0.015495 -0.001064 -0.007692
v 0.015365 -0.001042 -0.007591
v 0.015517 -0.000830 -0.007346
v 0.015372 -0.000967 -0.007455
v 0.015216 -0.001086 -0.007781
v 0.015291 -0.000988 -0.008590
v 0.015552 -0.001091 -0.007901
v 0.015529 -0.001100 -0.008152
v 0.012194 0.001135 -0.007461
v 0.012598 0.001036 -0.006561
v 0.012654 0.001115 -0.006919
v 0.012548 0.001142 -0.007128
v 0.012314 0.001126 -0.007279
v 0.012405 0.001215 -0.007494
v 0.012221 0.001208 -0.007729
v 0.012256 0.001201 -0.007548
v 0.012363 0.001236 -0.007699
v 0.012159 0.001145 -0.007812
v 0.012234 0.001092 -0.008148
v 0.012822 0.001047 -0.006440
v 0.012992 0.001049 -0.006412
v 0.013013 0.001064 -0.006582
v 0.012743 0.001090 -0.006679
v 0.012247 0.001019 -0.008282
v 0.012294 0.000925 -0.008435
v 0.012301 0.000746 -0.008599
v 0.013008 0.000815 -0.006109
v 0.012394 0.000853 -0.008610
v 0.012535 0.000838 -0.008673
v 0.013466 0.000633 -0.006110
v 0.013358 0.000806 -0.006222
v 0.012551 0.000448 -0.008884
v 0.012713 0.000656 -0.008797
v 0.013657 0.000452 -0.006117
v 0.013829 0.000297 -0.006191
v 0.012713 0.000367 -0.008940
v 0.012876 0.000466 -0.008903
v 0.013997 0.000212 -0.006350
v 0.013240 0.000172 -0.008911
v 0.013051 0.000357 -0.008907
v 0.013858 0.000091 -0.006200
v 0.014177 -0.000104 -0.006493
v 0.013585 -0.000090 -0.008904
v 0.013443 0.000086 -0.008908
v 0.013707 -0.000345 -0.008858
v 0.014427 -0.000480 -0.006808
v 0.014074 -0.000344 -0.008923
v 0.014679 -0.000430 -0.006892
v 0.014617 -0.000723 -0.007048
v 0.014252 -0.000704 -0.008732
v 0.014373 -0.000893 -0.008522
v 0.014327 -0.000506 -0.008903
v 0.014798 -0.000872 -0.007237
v 0.014485 -0.001011 -0.008312
v 0.014741 -0.000911 -0.008545
v 0.015075 -0.000791 -0.007202
v 0.015012 -0.000945 -0.007364
v 0.015247 -0.000879 -0.007331
v 0.015126 -0.001023 -0.007522
v 0.014976 -0.001019 -0.007467
v 0.015250 -0.001091 -0.008087
v 0.014844 -0.001075 -0.007676
v 0.014952 -0.001029 -0.008312
v 0.014684 -0.001045 -0.008226
v 0.014654 -0.000985 -0.008386
v 0.012416 0.001099 -0.006987
v 0.012204 0.000943 -0.007154
v 0.012148 0.001121 -0.007618
v 0.012639 0.000907 -0.006334
v 0.012661 0.000997 -0.006403
v 0.012508 0.001068 -0.006768
v 0.012528 0.000924 -0.006474
v 0.012340 0.000995 -0.006850
v 0.012108 0.000970 -0.007602
v 0.012110 0.001019 -0.007775
v 0.012103 0.000875 -0.007714
v 0.012154 0.001048 -0.007980
v 0.012175 0.000879 -0.008235
v 0.012889 0.000859 -0.006160
v 0.012727 0.000776 -0.006222
v 0.012787 0.000948 -0.006280
v 0.012128 0.000730 -0.007757
v 0.012213 0.000733 -0.008463
v 0.012171 0.000702 -0.008346
v 0.012437 0.000641 -0.008747
v 0.013436 0.000469 -0.006014
v 0.013247 0.000384 -0.005982
v 0.013194 0.000674 -0.006065
v 0.012409 0.000337 -0.008834
v 0.013436 0.000239 -0.005984
v 0.012566 0.000204 -0.008930
v 0.013577 0.000320 -0.006017
v 0.012767 0.000125 -0.008961
v 0.013714 0.000228 -0.006086
v 0.012989 0.000130 -0.008949
v 0.012873 0.000289 -0.008961
v 0.012896 -0.000120 -0.008912
v 0.013814 -0.000150 -0.006220
v 0.013896 -0.000318 -0.006355
v 0.013334 -0.000070 -0.008905
v 0.013124 -0.000029 -0.008923
v 0.014009 -0.000081 -0.006359
v 0.014316 -0.000158 -0.006612
v 0.013161 -0.000242 -0.008872
v 0.013213 -0.000484 -0.008775
v 0.014314 -0.000359 -0.006681
v 0.014192 -0.000562 -0.006730
v 0.013433 -0.000313 -0.008847
v 0.014515 -0.000586 -0.006909
v 0.013967 -0.000553 -0.008801
v 0.014454 -0.000891 -0.007172
v 0.014087 -0.000775 -0.008645
v 0.014801 -0.001012 -0.007455
v 0.014516 -0.000979 -0.007331
v 0.014602 -0.000873 -0.007194
v 0.014497 -0.001076 -0.007575
v 0.014941 -0.001045 -0.007531
v 0.014473 -0.001108 -0.007847
v 0.014843 -0.001085 -0.008005
v 0.014467 -0.001076 -0.008117
v 0.012272 0.001032 -0.007035
v 0.012430 0.000849 -0.006572
v 0.012434 0.000960 -0.006657
v 0.012248 0.000913 -0.006954
v 0.012341 0.000814 -0.006759
v 0.012156 0.000993 -0.007410
v 0.012560 0.000797 -0.006380
v 0.012463 0.000698 -0.006531
v 0.012480 0.000823 -0.006480
v 0.012142 0.000768 -0.007526
v 0.012157 0.000614 -0.007917
v 0.012125 0.000832 -0.007942
v 0.012926 0.000450 -0.006053
v 0.012929 0.000674 -0.006080
v 0.012776 0.000528 -0.006162
v 0.012219 0.000380 -0.007960
v 0.012178 0.000578 -0.008207
v 0.012276 0.000490 -0.008639
v 0.012198 0.000585 -0.008439
v 0.013065 0.000492 -0.006009
v 0.012226 0.000384 -0.008467
v 0.012315 0.000184 -0.008752
v 0.012437 0.000053 -0.008858
v 0.013585 0.000148 -0.006023
v 0.013285 0.000155 -0.005988
v 0.012626 -0.000058 -0.008909
v 0.013693 0.000009 -0.006100
v 0.013452 -0.000062 -0.006055
v 0.013653 -0.000191 -0.006140
v 0.012932 -0.000614 -0.008696
v 0.012937 -0.000387 -0.008818
v 0.014092 -0.000356 -0.006534
v 0.013969 -0.000639 -0.006640
v 0.013551 -0.000615 -0.008716
v 0.014321 -0.000697 -0.006906
v 0.014018 -0.000796 -0.006829
v 0.014121 -0.000935 -0.007073
v 0.013850 -0.000761 -0.008638
v 0.014156 -0.000845 -0.006969
v 0.014214 -0.000993 -0.007229
v 0.014314 -0.000853 -0.007065
v 0.014250 -0.001075 -0.007443
v 0.013946 -0.001068 -0.008249
v 0.013754 -0.001038 -0.008338
v 0.013987 -0.000930 -0.008466
v 0.014228 -0.001026 -0.008287
v 0.012404 0.000526 -0.006781
v 0.012249 0.000740 -0.007025
v 0.012179 0.000784 -0.007272
v 0.012861 0.000318 -0.006129
v 0.012611 0.000603 -0.006331
v 0.012580 0.000286 -0.006571
v 0.012538 0.000482 -0.006492
v 0.012489 0.000243 -0.006872
v 0.012286 0.000464 -0.007267
v 0.012440 0.000158 -0.007141
v 0.012363 0.000169 -0.007402
v 0.012189 0.000536 -0.007688
v 0.013067 0.000229 -0.006034
v 0.012703 0.000335 -0.006311
v 0.012899 0.000083 -0.006213
v 0.012735 0.000113 -0.006418
v 0.012654 0.000081 -0.006626
v 0.012616 -0.000040 -0.006874
v 0.012278 0.000271 -0.007661
v 0.012249 0.000211 -0.008270
v 0.012254 0.000174 -0.008513
v 0.012256 0.000256 -0.008626
v 0.012625 -0.000223 -0.007032
v 0.012292 0.000090 -0.007952
v 0.012348 -0.000057 -0.008748
v 0.012282 0.000062 -0.008643
v 0.013221 0.000012 -0.006032
v 0.013085 -0.000015 -0.006095
v 0.012311 -0.000111 -0.008619
v 0.012365 -0.000223 -0.008677
v 0.012572 -0.000412 -0.008759
v 0.012696 -0.000295 -0.008843
v 0.013364 -0.000346 -0.006164
v 0.013543 -0.000315 -0.006156
v 0.013698 -0.000399 -0.006266
v 0.013222 -0.000676 -0.008673
v 0.013811 -0.000578 -0.006468
v 0.013341 -0.000998 -0.008414
v 0.013054 -0.000789 -0.008589
v 0.013999 -0.000927 -0.006983
v 0.013765 -0.001007 -0.006940
v 0.013939 -0.001036 -0.007128
v 0.013312 -0.000833 -0.008562
v 0.013947 -0.001133 -0.007379
v 0.014120 -0.001145 -0.007668
v 0.014095 -0.001126 -0.008015
v 0.013520 -0.001067 -0.008322
v 0.013628 -0.000900 -0.008504
v 0.013035 -0.000144 -0.006208
v 0.012490 -0.000064 -0.007264
v 0.012368 -0.000000 -0.007625
v 0.012336 -0.000427 -0.008061
v 0.012350 -0.000213 -0.007908
v 0.012326 -0.000261 -0.008470
v 0.012300 -0.000083 -0.008223
v 0.012283 -0.000011 -0.008472
v 0.012847 -0.000153 -0.006469
v 0.012563 -0.000288 -0.007237
v 0.012538 -0.000481 -0.007348
v 0.012401 -0.000514 -0.007752
v 0.012324 -0.000457 -0.008303
v 0.012318 -0.000287 -0.008201
v 0.012357 -0.000468 -0.008494
v 0.012431 -0.000576 -0.008559
v 0.013217 -0.000173 -0.006114
v 0.013149 -0.000603 -0.006379
v 0.013299 -0.000530 -0.006268
v 0.013126 -0.000371 -0.006280
v 0.012750 -0.000323 -0.006780
v 0.012755 -0.000559 -0.006841
v 0.012624 -0.000668 -0.007119
v 0.012658 -0.000422 -0.007043
v 0.012736 -0.000477 -0.008764
v 0.012607 -0.000590 -0.008654
v 0.012430 -0.000403 -0.008650
v 0.012480 -0.000216 -0.008800
v 0.013457 -0.000867 -0.006546
v 0.013584 -0.000654 -0.006389
v 0.013653 -0.000753 -0.006504
v 0.013482 -0.000512 -0.006253
v 0.013509 -0.001075 -0.006853
v 0.013709 -0.000852 -0.006674
v 0.013560 -0.001134 -0.006993
v 0.013596 -0.001261 -0.007366
v 0.013603 -0.001280 -0.007543
v 0.013491 -0.001298 -0.007784
v 0.013643 -0.001171 -0.008094
v 0.013714 -0.001223 -0.007408
v 0.013830 -0.001209 -0.007565
v 0.013796 -0.001216 -0.007789
v 0.012455 -0.000260 -0.007521
v 0.012371 -0.000632 -0.008400
v 0.012924 -0.000529 -0.006559
v 0.013041 -0.000783 -0.006552
v 0.012343 -0.000803 -0.007837
v 0.012406 -0.000844 -0.008311
v 0.013320 -0.000716 -0.006400
v 0.012511 -0.000744 -0.008498
v 0.012620 -0.000942 -0.008392
v 0.013437 -0.001010 -0.006705
v 0.013270 -0.001029 -0.006672
v 0.013176 -0.000931 -0.006586
v 0.012777 -0.000792 -0.008554
v 0.012999 -0.000970 -0.008428
v 0.012701 -0.001166 -0.008196
v 0.013627 -0.001191 -0.007191
v 0.013318 -0.001290 -0.007962
v 0.013183 -0.001174 -0.008196
v 0.012770 -0.000846 -0.006849
v 0.012528 -0.000978 -0.007293
v 0.012462 -0.000733 -0.007490
v 0.012337 -0.000668 -0.008119
v 0.012319 -0.000975 -0.008070
v 0.012937 -0.000992 -0.006719
v 0.013068 -0.001091 -0.006743
v 0.012455 -0.001030 -0.008243
v 0.013233 -0.001149 -0.006835
v 0.013367 -0.001307 -0.007208
v 0.013352 -0.001228 -0.007031
v 0.013065 -0.001279 -0.007017
v 0.013159 -0.001354 -0.007198
v 0.012967 -0.001435 -0.007728
v 0.013023 -0.001352 -0.007944
v 0.012903 -0.001277 -0.008096
v 0.013347 -0.001363 -0.007532
v 0.013272 -0.001372 -0.007338
v 0.013464 -0.001310 -0.007352
v 0.013037 -0.001423 -0.007467
v 0.013206 -0.001380 -0.007738
v 0.012791 -0.001082 -0.006874
v 0.012537 -0.001226 -0.007319
v 0.012363 -0.000971 -0.007675
v 0.012295 -0.000961 -0.007880
v 0.012899 -0.001138 -0.006831
v 0.012831 -0.001238 -0.007001
v 0.012999 -0.001200 -0.006879
v 0.012661 -0.001128 -0.007070
v 0.012412 -0.001146 -0.008115
v 0.012475 -0.001294 -0.007953
v 0.012903 -0.001369 -0.007206
v 0.012677 -0.001318 -0.007222
v 0.012501 -0.001398 -0.007794
v 0.012578 -0.001458 -0.007754
v 0.012745 -0.001346 -0.007991
v 0.012722 -0.001462 -0.007660
v 0.012816 -0.001430 -0.007837
v 0.012626 -0.001426 -0.007841
v 0.012294 -0.001101 -0.007877
v 0.012419 -0.001258 -0.007672
v 0.012338 -0.001258 -0.007890
v 0.012299 -0.001216 -0.007875
v 0.012314 -0.001181 -0.007987
v 0.012565 -0.001418 -0.007567
v 0.012727 -0.001426 -0.007412
v 0.012555 -0.001358 -0.007426
v 0.012532 -0.001427 -0.007693
v 0.018008 0.000187 -0.009744
v 0.018114 0.000119 -0.009688
v 0.018005 0.000196 -0.009565
v 0.017857 0.000236 -0.009501
v 0.017871 0.000238 -0.009680
v 0.017950 0.000116 -0.009252
v 0.017888 0.000139 -0.009851
v 0.018143 0.000070 -0.009504
v 0.018080 0.000029 -0.009857
v 0.018188 -0.000177 -0.009869
v 0.018296 -0.000270 -0.009489
v 0.018249 -0.000073 -0.009471
v 0.018221 -0.000071 -0.009681
v 0.016493 0.000865 -0.009405
v 0.017688 0.000241 -0.009419
v 0.017464 0.000273 -0.009494
v 0.017592 0.000250 -0.009603
v 0.018001 0.000032 -0.008209
v 0.018135 -0.000050 -0.008203
v 0.018154 -0.000060 -0.008442
v 0.017780 0.000149 -0.009077
v 0.017668 0.000192 -0.009768
v 0.017740 0.000256 -0.009598
v 0.017393 0.000218 -0.009701
v 0.018143 -0.000082 -0.008067
v 0.017958 0.000036 -0.008688
v 0.018210 -0.000133 -0.008694
v 0.018018 0.000008 -0.008924
v 0.018209 -0.000147 -0.009060
v 0.018180 -0.000022 -0.009319
v 0.017876 0.000094 -0.009001
v 0.017577 -0.000125 -0.009991
v 0.017924 -0.000060 -0.009977
v 0.017715 0.000021 -0.009942
v 0.018308 -0.000172 -0.008257
v 0.018444 -0.000312 -0.008311
v 0.018318 -0.000182 -0.008444
v 0.018411 -0.000318 -0.008525
v 0.018408 -0.000592 -0.008881
v 0.018267 -0.000160 -0.009314
v 0.018080 -0.000168 -0.009970
v 0.018506 -0.000462 -0.008177
v 0.018422 -0.000302 -0.008152
v 0.018478 -0.000600 -0.008691
v 0.018369 -0.000363 -0.008777
v 0.018156 -0.000413 -0.009932
v 0.018249 -0.000667 -0.009778
v 0.018268 -0.000366 -0.009724
v 0.016234 0.001069 -0.008930
v 0.016044 0.000950 -0.009370
v 0.016444 0.000970 -0.008756
v 0.016436 0.000960 -0.008595
v 0.016236 0.001043 -0.008635
v 0.016230 0.001038 -0.009186
v 0.016463 0.000967 -0.009061
v 0.016312 0.000949 -0.009386
v 0.016365 0.001005 -0.009237
v 0.016456 0.000951 -0.009278
v 0.016886 0.000664 -0.008562
v 0.016663 0.000840 -0.008792
v 0.016690 0.000828 -0.009011
v 0.016629 0.000836 -0.009239
v 0.016402 0.000780 -0.009558
v 0.016655 0.000688 -0.009473
v 0.016869 0.000696 -0.008838
v 0.017096 0.000522 -0.008643
v 0.017055 0.000555 -0.008907
v 0.016839 0.000709 -0.009079
v 0.016925 0.000546 -0.009379
v 0.016807 0.000684 -0.009277
v 0.016832 0.000448 -0.009619
v 0.017295 0.000393 -0.008721
v 0.017179 0.000425 -0.009239
v 0.017005 0.000564 -0.009149
v 0.017095 0.000399 -0.009472
v 0.017582 0.000202 -0.008288
v 0.017336 0.000350 -0.008446
v 0.017393 0.000283 -0.008235
v 0.017505 0.000270 -0.008806
v 0.017250 0.000416 -0.008985
v 0.017332 0.000326 -0.009360
v 0.017257 0.000300 -0.009566
v 0.016912 0.000278 -0.009761
v 0.017065 0.000311 -0.009661
v 0.017535 0.000250 -0.008543
v 0.017481 0.000280 -0.009101
v 0.017527 0.000268 -0.009309
v 0.017133 0.000148 -0.009813
v 0.017207 0.000249 -0.009693
v 0.018020 -0.000011 -0.008093
v 0.017837 0.000081 -0.008197
v 0.017815 -0.000024 -0.007969
v 0.017736 0.000150 -0.008400
v 0.017946 0.000057 -0.008387
v 0.017739 0.000151 -0.008616
v 0.017736 0.000149 -0.008899
v 0.017680 0.000209 -0.009198
v 0.017665 0.000192 -0.009063
v 0.017443 0.000042 -0.009893
v 0.018135 -0.000371 -0.007922
v 0.017998 -0.000214 -0.007908
v 0.017897 0.000066 -0.008874
v 0.018245 -0.000225 -0.008042
v 0.018328 -0.000392 -0.009009
v 0.018350 -0.000613 -0.009108
v 0.017554 -0.000366 -0.010010
v 0.017759 -0.000210 -0.010023
v 0.018426 -0.000399 -0.008061
v 0.018297 -0.000668 -0.009441
v 0.018303 -0.000359 -0.009234
v 0.017964 -0.000313 -0.010021
v 0.018520 -0.000693 -0.008223
v 0.018446 -0.000582 -0.008066
v 0.018522 -0.000507 -0.008369
v 0.018489 -0.000502 -0.008567
v 0.018497 -0.000825 -0.008732
v 0.018542 -0.000783 -0.008482
v 0.018156 -0.000656 -0.009926
v 0.018235 -0.000868 -0.009646
v 0.015964 0.001107 -0.008688
v 0.015818 0.001093 -0.008990
v 0.016305 0.000975 -0.008387
v 0.016048 0.001011 -0.008381
v 0.015911 0.001138 -0.008883
v 0.016000 0.001092 -0.009065
v 0.016061 0.001124 -0.008844
v 0.015809 0.000988 -0.009174
v 0.016534 0.000754 -0.007757
v 0.016346 0.000881 -0.007935
v 0.016313 0.000932 -0.008170
v 0.016092 0.000804 -0.009576
v 0.015950 0.000779 -0.009512
v 0.016735 0.000711 -0.008067
v 0.016537 0.000815 -0.007994
v 0.016521 0.000863 -0.008264
v 0.016627 0.000833 -0.008493
v 0.016426 0.000946 -0.008479
v 0.016212 0.000855 -0.009540
v 0.016054 0.000644 -0.009648
v 0.016717 0.000551 -0.007558
v 0.016947 0.000531 -0.007906
v 0.016750 0.000645 -0.007803
v 0.016918 0.000604 -0.008221
v 0.016704 0.000758 -0.008259
v 0.016243 0.000661 -0.009681
v 0.017152 0.000337 -0.007808
v 0.016965 0.000419 -0.007635
v 0.017139 0.000465 -0.008367
v 0.016516 0.000516 -0.009707
v 0.016712 0.000290 -0.009797
v 0.017106 0.000433 -0.008009
v 0.017159 0.000220 -0.007626
v 0.017156 0.000423 -0.008161
v 0.017267 0.000355 -0.008220
v 0.017290 0.000357 -0.008319
v 0.016507 0.000219 -0.009845
v 0.016694 0.000048 -0.009885
v 0.017319 0.000279 -0.008026
v 0.017511 0.000195 -0.008118
v 0.017021 -0.000015 -0.009908
v 0.016879 0.000121 -0.009860
v 0.016877 -0.000096 -0.009919
v 0.017550 0.000113 -0.007960
v 0.017669 0.000115 -0.008099
v 0.017055 -0.000184 -0.009944
v 0.018068 -0.000099 -0.007997
v 0.017212 -0.000089 -0.009931
v 0.017249 -0.000376 -0.009960
v 0.017406 -0.000177 -0.009975
v 0.018307 -0.000463 -0.007981
v 0.018101 -0.000600 -0.007920
v 0.018312 -0.000646 -0.007995
v 0.017795 -0.000478 -0.010023
v 0.017833 -0.000744 -0.009948
v 0.018335 -0.000875 -0.009150
v 0.018407 -0.000864 -0.008940
v 0.018187 -0.000972 -0.009503
v 0.018051 -0.000781 -0.009929
v 0.018178 -0.000795 -0.009865
v 0.017954 -0.000875 -0.009888
v 0.018079 -0.000916 -0.009823
v 0.018007 -0.000575 -0.009993
v 0.018550 -0.001016 -0.008610
v 0.018522 -0.001119 -0.008468
v 0.018482 -0.001078 -0.008769
v 0.018212 -0.000861 -0.009776
v 0.015790 0.000958 -0.008399
v 0.015806 0.001043 -0.008585
v 0.015709 0.000997 -0.008978
v 0.015681 0.000949 -0.008736
v 0.015790 0.001087 -0.008810
v 0.016316 0.000812 -0.007754
v 0.016212 0.000771 -0.007720
v 0.016220 0.000893 -0.007901
v 0.016147 0.000934 -0.008066
v 0.015695 0.000919 -0.009109
v 0.015731 0.000824 -0.009229
v 0.015850 0.000864 -0.009361
v 0.016487 0.000676 -0.007587
v 0.015922 0.000604 -0.009568
v 0.016749 0.000360 -0.007397
v 0.015898 0.000467 -0.009552
v 0.016151 0.000482 -0.009743
v 0.016907 0.000203 -0.007369
v 0.016890 0.000362 -0.007454
v 0.016163 0.000228 -0.009783
v 0.017044 0.000212 -0.007478
v 0.016336 0.000074 -0.009852
v 0.016313 0.000379 -0.009799
v 0.017357 0.000122 -0.007772
v 0.016524 -0.000076 -0.009885
v 0.017465 -0.000075 -0.007704
v 0.017229 -0.000026 -0.007558
v 0.017582 -0.000012 -0.007826
v 0.017691 -0.000224 -0.007782
v 0.017919 -0.000408 -0.007842
v 0.016952 -0.000338 -0.009925
v 0.017080 -0.000593 -0.009881
v 0.017682 -0.000468 -0.007765
v 0.017829 -0.000608 -0.007840
v 0.017455 -0.000569 -0.009968
v 0.018217 -0.000767 -0.007997
v 0.017634 -0.000605 -0.009987
v 0.017548 -0.000782 -0.009893
v 0.018282 -0.001083 -0.008223
v 0.018373 -0.000821 -0.008100
v 0.018102 -0.001136 -0.009408
v 0.018005 -0.001068 -0.009595
v 0.017841 -0.000957 -0.009787
v 0.018477 -0.000963 -0.008284
v 0.018324 -0.001162 -0.008973
v 0.018246 -0.001025 -0.009282
v 0.018142 -0.000993 -0.009635
v 0.018006 -0.001245 -0.009348
v 0.017949 -0.001177 -0.009482
v 0.018052 -0.001003 -0.009716
v 0.018164 -0.000954 -0.009721
v 0.018483 -0.001271 -0.008567
v 0.018531 -0.001181 -0.008621
v 0.018438 -0.001268 -0.008717
v 0.016087 0.000834 -0.007886
v 0.015865 0.000772 -0.008028
v 0.015924 0.000909 -0.008161
v 0.015706 0.000976 -0.008547
v 0.015664 0.000806 -0.009005
v 0.015975 0.000726 -0.007866
v 0.016150 0.000654 -0.007719
v 0.015894 0.000697 -0.007923
v 0.015654 0.000717 -0.008734
v 0.015722 0.000616 -0.009214
v 0.015817 0.000682 -0.009416
v 0.016563 0.000503 -0.007469
v 0.016436 0.000598 -0.007523
v 0.016374 0.000440 -0.007543
v 0.016168 0.000424 -0.007711
v 0.016326 0.000682 -0.007614
v 0.015853 0.000560 -0.009501
v 0.015910 0.000265 -0.009532
v 0.015835 0.000218 -0.009348
v 0.015817 0.000456 -0.009405
v 0.015881 0.000145 -0.009451
v 0.015913 0.000046 -0.009525
v 0.016013 0.000406 -0.009666
v 0.016888 0.000018 -0.007351
v 0.017033 -0.000182 -0.007436
v 0.017032 0.000048 -0.007407
v 0.016184 -0.000089 -0.009793
v 0.017237 -0.000308 -0.007562
v 0.017436 -0.000262 -0.007654
v 0.017559 -0.000379 -0.007712
v 0.016722 -0.000223 -0.009902
v 0.017649 -0.000614 -0.007786
v 0.017655 -0.000780 -0.007873
v 0.017912 -0.000758 -0.007916
v 0.017279 -0.000845 -0.009790
v 0.017314 -0.000647 -0.009913
v 0.018062 -0.000812 -0.007973
v 0.017443 -0.001062 -0.009619
v 0.017557 -0.000970 -0.009751
v 0.018152 -0.000945 -0.008070
v 0.017871 -0.000960 -0.008022
v 0.017910 -0.001334 -0.009197
v 0.017748 -0.001115 -0.009596
v 0.018396 -0.001176 -0.008358
v 0.018198 -0.001395 -0.008692
v 0.018139 -0.001319 -0.008457
v 0.018123 -0.001364 -0.008930
v 0.018137 -0.001237 -0.009196
v 0.017845 -0.001246 -0.009412
v 0.018407 -0.001276 -0.008474
v 0.018350 -0.001348 -0.008605
v 0.018303 -0.001347 -0.008781
v 0.015780 0.000641 -0.008172
v 0.015753 0.000812 -0.008278
v 0.015677 0.000858 -0.008516
v 0.015984 0.000572 -0.007861
v 0.015855 0.000646 -0.007996
v 0.015803 0.000433 -0.008274
v 0.015703 0.000627 -0.008452
v 0.015711 0.000447 -0.008715
v 0.015888 0.000475 -0.008043
v 0.015949 0.000221 -0.008126
v 0.015757 0.000395 -0.008489
v 0.015746 0.000295 -0.008933
v 0.015686 0.000544 -0.008972
v 0.016487 0.000152 -0.007474
v 0.016065 0.000300 -0.007876
v 0.015759 0.000273 -0.008774
v 0.015757 0.000361 -0.009174
v 0.016484 -0.000127 -0.007524
v 0.016604 0.000284 -0.007401
v 0.016301 0.000126 -0.007658
v 0.016772 0.000181 -0.007343
v 0.016687 0.000015 -0.007381
v 0.016377 -0.000059 -0.007619
v 0.016018 0.000066 -0.009674
v 0.016040 -0.000283 -0.009675
v 0.016882 -0.000332 -0.007438
v 0.016847 -0.000153 -0.007375
v 0.016226 -0.000359 -0.009770
v 0.016560 -0.000337 -0.009861
v 0.016371 -0.000236 -0.009840
v 0.017396 -0.000567 -0.007708
v 0.017111 -0.000671 -0.007668
v 0.016444 -0.000580 -0.009749
v 0.016769 -0.000519 -0.009847
v 0.017178 -0.000772 -0.007764
v 0.016592 -0.000783 -0.009674
v 0.016707 -0.000724 -0.009737
v 0.016954 -0.000774 -0.009757
v 0.017137 -0.000990 -0.009607
v 0.017707 -0.001162 -0.008180
v 0.018008 -0.001149 -0.008202
v 0.017634 -0.001211 -0.009453
v 0.017365 -0.001167 -0.009428
v 0.017899 -0.001405 -0.008591
v 0.017879 -0.001409 -0.008955
v 0.017616 -0.001372 -0.009000
v 0.017633 -0.001304 -0.009253
v 0.017765 -0.001292 -0.009338
v 0.018010 -0.001417 -0.008726
v 0.017771 -0.001378 -0.009106
v 0.016136 -0.000021 -0.007940
v 0.015790 0.000237 -0.008623
v 0.015854 0.000204 -0.008389
v 0.016308 -0.000103 -0.007715
v 0.016242 -0.000261 -0.007845
v 0.015976 -0.000048 -0.008277
v 0.015833 -0.000169 -0.008814
v 0.015802 0.000109 -0.008806
v 0.015869 -0.000000 -0.008569
v 0.015787 -0.000334 -0.009073
v 0.015855 0.000022 -0.009371
v 0.015802 0.000035 -0.009108
v 0.015823 -0.000205 -0.009304
v 0.015877 -0.000124 -0.009464
v 0.016578 -0.000363 -0.007498
v 0.016364 -0.000259 -0.007666
v 0.016390 -0.000136 -0.007620
v 0.015939 -0.000130 -0.009583
v 0.016707 -0.000255 -0.007427
v 0.016143 -0.000548 -0.009675
v 0.017051 -0.000480 -0.007550
v 0.016234 -0.000740 -0.009618
v 0.016989 -0.000793 -0.007734
v 0.016918 -0.000682 -0.007638
v 0.017336 -0.000865 -0.007877
v 0.017190 -0.001074 -0.008070
v 0.016668 -0.001118 -0.009314
v 0.016775 -0.000929 -0.009578
v 0.016556 -0.001049 -0.009404
v 0.017431 -0.001166 -0.008187
v 0.017168 -0.001231 -0.008338
v 0.017014 -0.001240 -0.009082
v 0.016767 -0.001078 -0.009391
v 0.017536 -0.001016 -0.008026
v 0.017537 -0.001274 -0.008351
v 0.017387 -0.001319 -0.008522
v 0.017329 -0.001262 -0.009184
v 0.017027 -0.001121 -0.009371
v 0.017829 -0.001296 -0.008360
v 0.017886 -0.001372 -0.008481
v 0.017667 -0.001372 -0.008564
v 0.017414 -0.001353 -0.008693
v 0.017564 -0.001384 -0.008790
v 0.017306 -0.001324 -0.008907
v 0.017778 -0.001417 -0.008769
v 0.016516 -0.000506 -0.007586
v 0.016300 -0.000554 -0.007822
v 0.016447 -0.000365 -0.007587
v 0.015991 -0.000434 -0.008385
v 0.016003 -0.000540 -0.008331
v 0.015931 -0.000297 -0.008508
v 0.015883 -0.000346 -0.009484
v 0.015794 -0.000452 -0.009282
v 0.015970 -0.000522 -0.009574
v 0.016736 -0.000531 -0.007543
v 0.016088 -0.000350 -0.008152
v 0.015851 -0.000651 -0.009389
v 0.016032 -0.000724 -0.009537
v 0.016439 -0.000869 -0.009572
v 0.016170 -0.000904 -0.009477
v 0.017033 -0.000918 -0.007871
v 0.016805 -0.001086 -0.008050
v 0.016751 -0.001224 -0.009074
v 0.016796 -0.001161 -0.009243
v 0.016872 -0.001199 -0.008255
v 0.017009 -0.001159 -0.008176
v 0.017099 -0.001302 -0.008674
v 0.016801 -0.001289 -0.008691
v 0.017064 -0.001290 -0.008886
v 0.015914 -0.000540 -0.008528
v 0.015813 -0.000500 -0.008797
v 0.015826 -0.000677 -0.008660
v 0.015751 -0.000752 -0.008820
v 0.015803 -0.000789 -0.008662
v 0.015746 -0.000683 -0.009093
v 0.016258 -0.000839 -0.007926
v 0.016081 -0.000608 -0.008157
v 0.015927 -0.000748 -0.008437
v 0.015948 -0.000891 -0.009372
v 0.016529 -0.000664 -0.007671
v 0.016421 -0.000792 -0.007796
v 0.016698 -0.000849 -0.007782
v 0.016170 -0.001195 -0.009090
v 0.016308 -0.001177 -0.009177
v 0.016325 -0.001017 -0.009415
v 0.016612 -0.001193 -0.008240
v 0.016775 -0.001262 -0.008482
v 0.016501 -0.001270 -0.008748
v 0.016829 -0.001274 -0.008873
v 0.016593 -0.001247 -0.008977
v 0.016547 -0.001174 -0.009191
v 0.016367 -0.001113 -0.009299
v 0.015757 -0.000971 -0.009074
v 0.016175 -0.000997 -0.008108
v 0.016104 -0.000806 -0.008116
v 0.015796 -0.000859 -0.009246
v 0.015875 -0.001027 -0.009206
v 0.016385 -0.000963 -0.007935
v 0.016539 -0.001051 -0.007986
v 0.015979 -0.001147 -0.009092
v 0.015837 -0.001090 -0.009095
v 0.016127 -0.001079 -0.009275
v 0.016557 -0.001133 -0.008095
v 0.016186 -0.001201 -0.008351
v 0.016348 -0.001134 -0.008162
v 0.016381 -0.001242 -0.008443
v 0.016131 -0.001218 -0.008889
v 0.016203 -0.001244 -0.008650
v 0.016366 -0.001233 -0.009010
v 0.015809 -0.000920 -0.008689
v 0.015777 -0.001023 -0.008877
v 0.015718 -0.000881 -0.008927
v 0.015992 -0.001003 -0.008376
v 0.015872 -0.001121 -0.008959
v 0.016051 -0.001160 -0.008426
v 0.016123 -0.001121 -0.008268
v 0.016135 -0.001223 -0.008505
v 0.015963 -0.001137 -0.008673
v 0.024995 -0.000004 -0.010892
v 0.025172 -0.000167 -0.010788
v 0.025134 -0.000160 -0.010894
v 0.025110 -0.000064 -0.010842
v 0.024884 -0.000151 -0.010608
v 0.024916 -0.000018 -0.010777
v 0.024854 0.000011 -0.010917
v 0.024664 -0.000035 -0.010992
v 0.024872 -0.000040 -0.011005
v 0.025082 -0.000118 -0.010707
v 0.025053 -0.000018 -0.010799
v 0.024872 -0.000172 -0.011043
v 0.025162 -0.000207 -0.010712
v 0.025010 -0.000225 -0.010594
v 0.025155 -0.000251 -0.010846
v 0.025027 -0.000087 -0.010961
v 0.025116 -0.000254 -0.010907
v 0.024424 -0.000119 -0.010583
v 0.024662 -0.000063 -0.010694
v 0.024414 -0.000064 -0.010732
v 0.024739 0.000000 -0.010855
v 0.024524 -0.000034 -0.010862
v 0.024881 -0.000406 -0.010484
v 0.024866 -0.000363 -0.011005
v 0.024716 -0.000119 -0.011071
v 0.025004 -0.000453 -0.010595
v 0.025078 -0.000305 -0.010641
v 0.025034 -0.000391 -0.010878
v 0.025030 -0.000228 -0.010967
v 0.025142 -0.000299 -0.010757
v 0.025022 -0.000491 -0.010708
v 0.024178 -0.000113 -0.010672
v 0.024368 -0.000092 -0.010992
v 0.024490 -0.000158 -0.011081
v 0.024619 -0.000221 -0.010480
v 0.024388 -0.000188 -0.010449
v 0.024623 -0.000311 -0.011081
v 0.024796 -0.000616 -0.010377
v 0.024920 -0.000599 -0.010564
v 0.024885 -0.000587 -0.010465
v 0.024849 -0.000547 -0.010937
v 0.024221 -0.000158 -0.010501
v 0.024096 -0.000143 -0.010968
v 0.024236 -0.000085 -0.010850
v 0.023836 -0.000166 -0.010816
v 0.024176 -0.000226 -0.011075
v 0.024355 -0.000299 -0.010311
v 0.024274 -0.000206 -0.010404
v 0.024266 -0.000396 -0.010175
v 0.024413 -0.000481 -0.010182
v 0.024399 -0.000631 -0.011036
v 0.024360 -0.000300 -0.011109
v 0.024384 -0.000452 -0.011090
v 0.024371 -0.000638 -0.010089
v 0.024744 -0.000527 -0.010335
v 0.024619 -0.000426 -0.010319
v 0.024537 -0.000512 -0.011055
v 0.024696 -0.000527 -0.011011
v 0.024884 -0.000688 -0.010686
v 0.024676 -0.000731 -0.010904
v 0.024556 -0.000654 -0.011001
v 0.024834 -0.000691 -0.010461
v 0.024887 -0.000633 -0.010820
v 0.023265 -0.000193 -0.010742
v 0.023497 -0.000189 -0.010787
v 0.023606 -0.000257 -0.010251
v 0.023833 -0.000242 -0.010327
v 0.023454 -0.000234 -0.010270
v 0.023942 -0.000169 -0.010535
v 0.023531 -0.000190 -0.010509
v 0.023715 -0.000238 -0.010973
v 0.023999 -0.000412 -0.010068
v 0.024077 -0.000335 -0.010195
v 0.024113 -0.000223 -0.010375
v 0.023795 -0.000500 -0.011082
v 0.023924 -0.000340 -0.011088
v 0.023658 -0.000347 -0.011046
v 0.023892 -0.000230 -0.011016
v 0.024085 -0.000600 -0.009942
v 0.023940 -0.000502 -0.009955
v 0.024180 -0.000504 -0.010058
v 0.023932 -0.000646 -0.011060
v 0.024214 -0.000767 -0.011006
v 0.024035 -0.000760 -0.011026
v 0.024111 -0.000636 -0.011062
v 0.024247 -0.000582 -0.011069
v 0.024117 -0.000449 -0.011098
v 0.024588 -0.000650 -0.010231
v 0.024514 -0.000858 -0.010235
v 0.024488 -0.000980 -0.010396
v 0.024751 -0.000804 -0.010552
v 0.024578 -0.000950 -0.010618
v 0.024684 -0.000781 -0.010367
v 0.024727 -0.000819 -0.010740
v 0.024430 -0.000810 -0.010945
v 0.023089 -0.000214 -0.010078
v 0.023045 -0.000174 -0.010654
v 0.023206 -0.000170 -0.010530
v 0.023248 -0.000265 -0.010914
v 0.023046 -0.000373 -0.010964
v 0.023480 -0.000331 -0.010046
v 0.023243 -0.000207 -0.010264
v 0.023376 -0.000212 -0.010863
v 0.023711 -0.000452 -0.009926
v 0.023799 -0.000350 -0.010102
v 0.023515 -0.000248 -0.010936
v 0.023797 -0.000567 -0.009832
v 0.023480 -0.000543 -0.011048
v 0.023968 -0.000681 -0.009846
v 0.023843 -0.000845 -0.009736
v 0.023858 -0.000847 -0.010993
v 0.024031 -0.000856 -0.009856
v 0.024188 -0.000727 -0.009965
v 0.024045 -0.000900 -0.010965
v 0.024150 -0.000970 -0.009983
v 0.024379 -0.000816 -0.010093
v 0.024283 -0.001143 -0.010409
v 0.024379 -0.001084 -0.010578
v 0.024478 -0.000957 -0.010780
v 0.024254 -0.001121 -0.010705
v 0.021648 0.000469 -0.009434
v 0.021838 0.000433 -0.009533
v 0.021577 0.000503 -0.009901
v 0.021562 0.000493 -0.010169
v 0.021806 0.000437 -0.010082
v 0.021698 0.000447 -0.010282
v 0.021833 0.000450 -0.009793
v 0.021994 0.000350 -0.009653
v 0.022052 0.000312 -0.009922
v 0.021984 0.000341 -0.010142
v 0.021994 0.000284 -0.009407
v 0.022000 0.000194 -0.010460
v 0.022160 0.000201 -0.010222
v 0.022324 0.000121 -0.009922
v 0.022168 0.000120 -0.010424
v 0.022600 -0.000052 -0.009924
v 0.022430 0.000053 -0.010141
v 0.022643 -0.000053 -0.010206
v 0.022391 0.000008 -0.010416
v 0.022872 -0.000156 -0.010041
v 0.022815 -0.000228 -0.009739
v 0.022841 -0.000117 -0.010269
v 0.022700 -0.000094 -0.010439
v 0.023078 -0.000399 -0.009665
v 0.023006 -0.000163 -0.010217
v 0.022808 -0.000172 -0.010662
v 0.022976 -0.000148 -0.010440
v 0.022990 -0.000242 -0.010826
v 0.022792 -0.000240 -0.010803
v 0.023069 -0.000278 -0.009884
v 0.023288 -0.000392 -0.009825
v 0.023235 -0.000280 -0.010013
v 0.022878 -0.000477 -0.010979
v 0.023335 -0.000385 -0.011012
v 0.023289 -0.000527 -0.009643
v 0.023346 -0.000767 -0.010991
v 0.023554 -0.000877 -0.009577
v 0.023367 -0.000735 -0.009540
v 0.023775 -0.000679 -0.009748
v 0.023551 -0.000551 -0.009761
v 0.023664 -0.000719 -0.011028
v 0.023696 -0.000859 -0.010986
v 0.023644 -0.000764 -0.009647
v 0.023694 -0.000902 -0.009640
v 0.024335 -0.000993 -0.010167
v 0.024121 -0.001142 -0.010116
v 0.023967 -0.001145 -0.009965
v 0.024275 -0.001111 -0.010268
v 0.024103 -0.001229 -0.010286
v 0.024020 -0.001200 -0.010712
v 0.024200 -0.000998 -0.010870
v 0.021402 0.000359 -0.009158
v 0.021679 0.000500 -0.009655
v 0.021472 0.000482 -0.009639
v 0.021549 0.000347 -0.010538
v 0.021817 0.000378 -0.009292
v 0.021508 0.000298 -0.008997
v 0.021618 0.000384 -0.009169
v 0.021533 0.000445 -0.010369
v 0.021685 0.000392 -0.010423
v 0.021934 0.000239 -0.009189
v 0.021798 0.000293 -0.009100
v 0.021877 0.000344 -0.010317
v 0.021916 0.000114 -0.010620
v 0.021763 0.000258 -0.010550
v 0.022191 0.000162 -0.009608
v 0.022449 -0.000013 -0.009690
v 0.022356 -0.000137 -0.010663
v 0.022144 -0.000226 -0.010765
v 0.022128 0.000020 -0.010588
v 0.022344 -0.000038 -0.009447
v 0.022580 -0.000192 -0.009510
v 0.022558 -0.000130 -0.010617
v 0.022495 -0.000203 -0.010724
v 0.022602 -0.000362 -0.009296
v 0.022762 -0.000501 -0.009297
v 0.022616 -0.000118 -0.009716
v 0.022772 -0.000340 -0.010891
v 0.022638 -0.000232 -0.010765
v 0.022847 -0.000402 -0.009472
v 0.022678 -0.000511 -0.010933
v 0.022843 -0.000609 -0.010979
v 0.023111 -0.000581 -0.011007
v 0.023108 -0.000565 -0.009495
v 0.023361 -0.000924 -0.010941
v 0.023007 -0.000915 -0.010927
v 0.023109 -0.000789 -0.010968
v 0.023379 -0.001078 -0.010879
v 0.023598 -0.001022 -0.009633
v 0.023403 -0.000951 -0.009528
v 0.023767 -0.000986 -0.009702
v 0.023733 -0.001094 -0.009744
v 0.023538 -0.000917 -0.010953
v 0.023908 -0.001026 -0.009825
v 0.023720 -0.000968 -0.010942
v 0.023889 -0.001064 -0.010877
v 0.023833 -0.001304 -0.010091
v 0.023767 -0.001196 -0.009865
v 0.023928 -0.001333 -0.010338
v 0.024127 -0.001231 -0.010513
v 0.023726 -0.001277 -0.010709
v 0.023852 -0.001346 -0.010517
v 0.021101 0.000307 -0.010067
v 0.021436 0.000432 -0.009379
v 0.021298 0.000444 -0.009893
v 0.021250 0.000432 -0.010127
v 0.021400 0.000496 -0.010073
v 0.021360 0.000367 -0.010467
v 0.021366 0.000456 -0.010264
v 0.021494 0.000141 -0.008829
v 0.021682 0.000219 -0.008938
v 0.021408 0.000227 -0.010653
v 0.021396 0.000006 -0.010761
v 0.021594 0.000220 -0.010663
v 0.021541 0.000107 -0.010744
v 0.021749 0.000044 -0.010732
v 0.021589 -0.000054 -0.010801
v 0.021883 0.000124 -0.009006
v 0.021910 -0.000161 -0.010791
v 0.021965 -0.000030 -0.010714
v 0.022109 0.000031 -0.009213
v 0.022158 -0.000222 -0.009033
v 0.021925 -0.000156 -0.008875
v 0.022361 -0.000212 -0.009230
v 0.022441 -0.000389 -0.009139
v 0.021955 -0.000422 -0.010836
v 0.022263 -0.000566 -0.010850
v 0.022591 -0.000524 -0.009169
v 0.022353 -0.000544 -0.009020
v 0.022464 -0.000788 -0.010881
v 0.022470 -0.000344 -0.010823
v 0.022794 -0.000677 -0.009237
v 0.022501 -0.000584 -0.010894
v 0.022877 -0.000857 -0.009277
v 0.022927 -0.000576 -0.009362
v 0.023058 -0.000751 -0.009372
v 0.022683 -0.000734 -0.010927
v 0.022921 -0.000762 -0.010960
v 0.023020 -0.000976 -0.009378
v 0.023063 -0.001121 -0.009468
v 0.023224 -0.000891 -0.009441
v 0.023219 -0.001042 -0.009483
v 0.023297 -0.001245 -0.009658
v 0.023425 -0.001244 -0.009717
v 0.023198 -0.000962 -0.010921
v 0.023391 -0.001126 -0.009607
v 0.023327 -0.001330 -0.009750
v 0.023579 -0.001178 -0.009732
v 0.023198 -0.001177 -0.010839
v 0.023608 -0.001121 -0.010857
v 0.023372 -0.001329 -0.010719
v 0.023684 -0.001431 -0.010295
v 0.023562 -0.001435 -0.010508
v 0.021173 0.000326 -0.010323
v 0.021046 0.000114 -0.010436
v 0.021218 0.000217 -0.010557
v 0.021332 0.000210 -0.008986
v 0.021174 0.000103 -0.009111
v 0.021255 0.000266 -0.009177
v 0.021140 0.000163 -0.009370
v 0.021066 0.000131 -0.009635
v 0.021280 0.000344 -0.009328
v 0.021153 0.000343 -0.009855
v 0.021223 0.000342 -0.009613
v 0.021052 0.000192 -0.009870
v 0.020990 0.000170 -0.010152
v 0.021006 0.000177 -0.010047
v 0.021281 0.000132 -0.010683
v 0.021330 0.000059 -0.008831
v 0.021645 0.000078 -0.008782
v 0.021557 -0.000004 -0.008714
v 0.021776 0.000044 -0.008839
v 0.021530 -0.000267 -0.010828
v 0.021697 -0.000099 -0.008718
v 0.021760 -0.000280 -0.008709
v 0.021744 -0.000209 -0.010825
v 0.021730 -0.000427 -0.010848
v 0.022284 -0.000354 -0.009045
v 0.022099 -0.000436 -0.008903
v 0.021832 -0.000659 -0.010840
v 0.022541 -0.000736 -0.009107
v 0.022757 -0.001060 -0.009304
v 0.022714 -0.000850 -0.009198
v 0.022922 -0.001132 -0.009416
v 0.022616 -0.000935 -0.010884
v 0.022807 -0.001241 -0.009434
v 0.022818 -0.000975 -0.010897
v 0.023014 -0.001106 -0.010869
v 0.023185 -0.001190 -0.009565
v 0.023229 -0.001479 -0.009860
v 0.022840 -0.001207 -0.010832
v 0.023527 -0.001326 -0.009862
v 0.023125 -0.001495 -0.010607
v 0.023495 -0.001462 -0.010065
v 0.023306 -0.001512 -0.010508
v 0.021030 0.000219 -0.010258
v 0.021250 -0.000137 -0.008800
v 0.021209 0.000030 -0.008930
v 0.021142 -0.000117 -0.008921
v 0.021119 -0.000048 -0.009035
v 0.021029 -0.000066 -0.009543
v 0.020959 -0.000007 -0.010099
v 0.020968 0.000097 -0.010268
v 0.020954 -0.000067 -0.010356
v 0.021011 -0.000085 -0.010523
v 0.021417 -0.000052 -0.008724
v 0.021169 -0.000027 -0.010657
v 0.021320 -0.000196 -0.010779
v 0.021537 -0.000327 -0.008633
v 0.021537 -0.000165 -0.008656
v 0.021639 -0.000262 -0.008648
v 0.021853 -0.000440 -0.008765
v 0.021728 -0.000626 -0.008749
v 0.021591 -0.000602 -0.010826
v 0.022160 -0.000657 -0.008921
v 0.022303 -0.000771 -0.009005
v 0.022089 -0.000855 -0.008955
v 0.022282 -0.000895 -0.010844
v 0.022062 -0.000752 -0.010839
v 0.022401 -0.000900 -0.009086
v 0.022551 -0.000965 -0.009172
v 0.022354 -0.001089 -0.009160
v 0.022319 -0.001171 -0.010800
v 0.022472 -0.001036 -0.010848
v 0.022500 -0.001250 -0.010798
v 0.022647 -0.001292 -0.009392
v 0.022656 -0.001143 -0.010841
v 0.022976 -0.001280 -0.009539
v 0.022965 -0.001478 -0.009697
v 0.023162 -0.001337 -0.009674
v 0.023057 -0.001611 -0.010393
v 0.022683 -0.001378 -0.010745
v 0.023015 -0.001343 -0.010757
v 0.023275 -0.001568 -0.010067
v 0.023075 -0.001629 -0.010006
v 0.023152 -0.001630 -0.010179
v 0.022918 -0.001687 -0.010172
v 0.023372 -0.001546 -0.010283
v 0.021094 -0.000188 -0.009023
v 0.021023 -0.000278 -0.009487
v 0.021074 -0.000135 -0.009243
v 0.020989 -0.000054 -0.009808
v 0.020979 -0.000263 -0.010478
v 0.021389 -0.000290 -0.008685
v 0.021242 -0.000354 -0.008779
v 0.021093 -0.000376 -0.009072
v 0.021050 -0.000470 -0.009333
v 0.021005 -0.000452 -0.009708
v 0.020950 -0.000333 -0.009985
v 0.020992 -0.000300 -0.009712
v 0.020941 -0.000302 -0.010275
v 0.020954 -0.000521 -0.010319
v 0.020938 -0.000512 -0.010165
v 0.020979 -0.000437 -0.010433
v 0.021194 -0.000308 -0.010717
v 0.021062 -0.000227 -0.010611
v 0.021480 -0.000462 -0.008668
v 0.021648 -0.000444 -0.008674
v 0.021512 -0.000679 -0.008758
v 0.021248 -0.000523 -0.010730
v 0.021372 -0.000427 -0.010798
v 0.021369 -0.000897 -0.010717
v 0.021560 -0.000925 -0.010771
v 0.021393 -0.000682 -0.010771
v 0.021928 -0.000696 -0.008845
v 0.021868 -0.001003 -0.008960
v 0.021734 -0.000843 -0.010813
v 0.021917 -0.000938 -0.010810
v 0.022047 -0.001041 -0.009035
v 0.022222 -0.000974 -0.009057
v 0.021983 -0.001217 -0.010749
v 0.022304 -0.001300 -0.009259
v 0.022508 -0.001202 -0.009278
v 0.022130 -0.001202 -0.009149
v 0.022177 -0.001284 -0.010752
v 0.022122 -0.001052 -0.010807
v 0.022418 -0.001496 -0.009435
v 0.022732 -0.001444 -0.009545
v 0.022561 -0.001554 -0.010599
v 0.022845 -0.001539 -0.010591
v 0.022839 -0.001697 -0.009971
v 0.022696 -0.001739 -0.010119
v 0.022968 -0.001604 -0.009848
v 0.021146 -0.000282 -0.008896
v 0.021182 -0.000507 -0.008899
v 0.021334 -0.000525 -0.008754
v 0.021105 -0.000658 -0.009116
v 0.021019 -0.000449 -0.009582
v 0.021010 -0.000555 -0.009678
v 0.020981 -0.000505 -0.009805
v 0.021107 -0.000783 -0.010540
v 0.021008 -0.000639 -0.010426
v 0.020939 -0.000747 -0.010211
v 0.021087 -0.000484 -0.010591
v 0.021261 -0.000796 -0.008929
v 0.021234 -0.000728 -0.010674
v 0.021223 -0.001022 -0.010595
v 0.021099 -0.000956 -0.010497
v 0.021453 -0.000986 -0.008899
v 0.021440 -0.001128 -0.010682
v 0.021625 -0.001134 -0.008969
v 0.021685 -0.000857 -0.008840
v 0.021626 -0.001196 -0.010711
v 0.021949 -0.001173 -0.009076
v 0.021772 -0.001094 -0.010763
v 0.022095 -0.001471 -0.009297
v 0.022105 -0.001445 -0.010657
v 0.022309 -0.001600 -0.010533
v 0.022373 -0.001413 -0.010707
v 0.022389 -0.001702 -0.009647
v 0.022570 -0.001593 -0.009589
v 0.022694 -0.001651 -0.009761
v 0.022404 -0.001772 -0.009890
v 0.022621 -0.001749 -0.009968
v 0.022631 -0.001680 -0.010364
v 0.021049 -0.001008 -0.009248
v 0.021045 -0.000738 -0.009334
v 0.021023 -0.000639 -0.009526
v 0.020981 -0.000706 -0.009705
v 0.020912 -0.000946 -0.009703
v 0.020935 -0.000674 -0.009950
v 0.020869 -0.000959 -0.009975
v 0.021009 -0.000908 -0.010378
v 0.020996 -0.000855 -0.009498
v 0.020965 -0.001085 -0.010311
v 0.021060 -0.001126 -0.010427
v 0.021172 -0.001256 -0.010508
v 0.021240 -0.001138 -0.009038
v 0.021332 -0.001299 -0.010573
v 0.021554 -0.001371 -0.010608
v 0.021782 -0.001269 -0.009082
v 0.021819 -0.001380 -0.010651
v 0.021943 -0.001339 -0.009169
v 0.022009 -0.001603 -0.010501
v 0.022151 -0.001656 -0.009453
v 0.022287 -0.001673 -0.009522
v 0.021920 -0.001671 -0.009410
v 0.022115 -0.001803 -0.010066
v 0.022231 -0.001724 -0.010322
v 0.022448 -0.001770 -0.010123
v 0.020816 -0.001158 -0.009992
v 0.020821 -0.001190 -0.009770
v 0.020893 -0.001167 -0.009497
v 0.020956 -0.001008 -0.009481
v 0.020893 -0.001049 -0.010176
v 0.020926 -0.001251 -0.010249
v 0.021229 -0.001413 -0.010472
v 0.021346 -0.001480 -0.009161
v 0.021408 -0.001263 -0.009024
v 0.021565 -0.001393 -0.009110
v 0.021423 -0.001532 -0.010443
v 0.021574 -0.001685 -0.009382
v 0.021993 -0.001756 -0.009529
v 0.021759 -0.001533 -0.009257
v 0.021724 -0.001835 -0.009757
v 0.021667 -0.001838 -0.009969
v 0.021912 -0.001727 -0.010304
v 0.021719 -0.001576 -0.010480
v 0.022154 -0.001757 -0.009595
v 0.021947 -0.001818 -0.009682
v 0.022148 -0.001807 -0.009792
v 0.021895 -0.001841 -0.009897
v 0.021797 -0.001807 -0.010115
v 0.021066 -0.001326 -0.009205
v 0.021001 -0.001454 -0.009301
v 0.020944 -0.001395 -0.009328
v 0.020883 -0.001343 -0.009429
v 0.020947 -0.001264 -0.009322
v 0.020837 -0.001325 -0.009572
v 0.020949 -0.001438 -0.010209
v 0.020860 -0.001377 -0.010110
v 0.020832 -0.001243 -0.010094
v 0.021073 -0.001381 -0.010367
v 0.021233 -0.001366 -0.009112
v 0.021290 -0.001614 -0.009316
v 0.021217 -0.001747 -0.009744
v 0.021384 -0.001793 -0.009967
v 0.021363 -0.001795 -0.009785
v 0.021236 -0.001747 -0.009940
v 0.021085 -0.001560 -0.010219
v 0.021216 -0.001533 -0.010358
v 0.021387 -0.001704 -0.009435
v 0.021482 -0.001590 -0.009259
v 0.021325 -0.001759 -0.009611
v 0.021716 -0.001711 -0.009431
v 0.021341 -0.001700 -0.010176
v 0.021583 -0.001791 -0.010127
v 0.021626 -0.001709 -0.010288
v 0.021802 -0.001782 -0.009559
v 0.021546 -0.001783 -0.009594
v 0.021525 -0.001827 -0.009853
v 0.021496 -0.001808 -0.010030
v 0.020935 -0.001473 -0.009480
v 0.020829 -0.001388 -0.009702
v 0.020822 -0.001354 -0.009927
v 0.021133 -0.001509 -0.009281
v 0.020928 -0.001531 -0.009758
v 0.020946 -0.001532 -0.010031
v 0.021147 -0.001652 -0.009548
v 0.021078 -0.001668 -0.009851
v 0.021117 -0.001662 -0.010059
# 3512 vertices, 0 vertices normals

f 22 21 1
f 24 22 1
f 21 32 1
f 24 1 2
f 4 24 2
f 12 3 4
f 28 3 12
f 8 28 12
f 5 28 8
f 9 31 5
f 1 6 2
f 32 6 1
f 4 2 7
f 4 7 12
f 5 8 13
f 5 13 9
f 13 37 9
f 10 11 6
f 6 11 2
f 2 11 7
f 12 7 15
f 12 15 8
f 13 8 20
f 16 37 13
f 20 16 13
f 10 17 11
f 14 8 15
f 43 14 15
f 14 20 8
f 39 16 20
f 17 41 11
f 11 41 7
f 41 18 15
f 7 41 15
f 18 43 15
f 14 19 20
f 19 39 20
f 66 67 21
f 66 22 68
f 21 22 66
f 22 23 68
f 24 23 22
f 24 58 23
f 34 58 24
f 26 58 34
f 25 26 34
f 27 26 25
f 28 27 25
f 29 27 28
f 5 29 28
f 30 29 5
f 31 30 5
f 35 30 31
f 32 67 33
f 21 67 32
f 24 4 34
f 3 34 4
f 3 25 34
f 28 25 3
f 35 9 74
f 31 9 35
f 32 36 6
f 33 36 32
f 9 73 74
f 37 73 9
f 6 38 10
f 36 38 6
f 37 77 73
f 16 77 37
f 76 10 38
f 17 10 76
f 77 16 39
f 45 77 39
f 76 40 17
f 41 40 46
f 17 40 41
f 41 46 42
f 18 84 47
f 18 42 84
f 18 41 42
f 18 47 43
f 14 80 44
f 14 43 80
f 19 44 81
f 14 44 19
f 45 39 19
f 81 45 19
f 46 142 42
f 142 84 42
f 47 80 43
f 48 109 49
f 50 48 49
f 120 56 55
f 109 120 55
f 57 109 55
f 49 57 51
f 109 57 49
f 50 51 60
f 49 51 50
f 62 50 60
f 52 50 62
f 63 52 62
f 124 65 53
f 54 124 53
f 68 54 53
f 55 68 23
f 54 68 55
f 56 54 55
f 57 23 58
f 55 23 57
f 51 58 59
f 57 58 51
f 60 59 61
f 51 59 60
f 62 61 69
f 60 61 62
f 64 62 69
f 63 62 64
f 126 63 64
f 67 65 128
f 53 65 67
f 66 53 67
f 68 53 66
f 26 59 58
f 27 59 26
f 27 61 59
f 29 61 27
f 29 69 61
f 30 69 29
f 30 64 69
f 126 35 70
f 30 35 126
f 64 30 126
f 67 71 33
f 128 71 67
f 35 131 70
f 74 131 35
f 33 132 36
f 71 132 33
f 74 72 131
f 73 72 74
f 36 135 38
f 132 135 36
f 73 75 72
f 77 75 73
f 38 78 76
f 135 78 38
f 137 75 45
f 75 77 45
f 78 40 76
f 40 83 46
f 40 78 83
f 79 44 80
f 81 79 82
f 44 79 81
f 137 45 81
f 82 137 81
f 83 141 46
f 46 141 142
f 84 142 143
f 47 84 143
f 80 143 85
f 47 143 80
f 85 79 80
f 86 149 93
f 158 149 86
f 155 97 96
f 87 155 96
f 98 87 96
f 88 87 98
f 89 88 98
f 90 88 89
f 92 90 89
f 91 90 92
f 93 92 103
f 91 92 93
f 86 103 94
f 93 103 86
f 105 86 94
f 158 86 105
f 95 158 105
f 159 95 105
f 108 96 97
f 166 108 97
f 98 108 100
f 96 108 98
f 89 100 99
f 98 100 89
f 92 99 101
f 89 99 92
f 92 101 102
f 103 102 104
f 92 102 103
f 94 104 106
f 103 104 94
f 105 106 111
f 94 106 105
f 107 159 105
f 111 107 105
f 113 108 166
f 165 113 166
f 100 113 114
f 108 113 100
f 99 114 109
f 100 114 99
f 101 109 48
f 99 109 101
f 102 48 115
f 101 48 102
f 104 115 116
f 102 115 104
f 106 116 110
f 104 116 106
f 111 110 118
f 106 110 111
f 169 107 111
f 118 169 111
f 112 113 165
f 173 112 165
f 114 112 119
f 113 112 114
f 114 119 109
f 50 115 48
f 116 50 117
f 116 115 50
f 110 117 122
f 116 117 110
f 122 118 110
f 121 118 122
f 121 169 118
f 125 112 173
f 123 125 173
f 112 120 119
f 112 56 120
f 112 125 56
f 109 119 120
f 50 52 117
f 122 63 176
f 122 52 63
f 122 117 52
f 176 121 122
f 179 65 124
f 124 123 179
f 124 125 123
f 124 54 125
f 54 56 125
f 63 126 176
f 176 126 180
f 65 127 128
f 179 127 65
f 126 184 180
f 70 184 126
f 128 129 71
f 127 129 128
f 70 186 184
f 131 186 70
f 71 130 132
f 129 130 71
f 131 134 186
f 72 134 131
f 130 135 132
f 136 135 130
f 136 130 133
f 75 134 72
f 193 134 75
f 78 135 136
f 194 136 133
f 194 78 136
f 193 137 140
f 193 75 137
f 83 138 196
f 83 78 138
f 78 194 138
f 139 79 201
f 139 82 79
f 140 82 139
f 203 140 139
f 82 140 137
f 196 141 83
f 141 204 142
f 196 204 141
f 143 204 144
f 142 204 143
f 144 85 143
f 201 85 144
f 85 201 79
f 211 210 146
f 145 211 146
f 156 145 146
f 213 145 156
f 157 213 156
f 148 213 157
f 147 148 157
f 207 148 147
f 91 207 147
f 91 209 207
f 91 93 209
f 149 209 93
f 149 150 209
f 149 151 150
f 149 216 151
f 153 216 149
f 158 153 149
f 152 216 153
f 217 220 154
f 154 210 217
f 154 97 210
f 97 146 210
f 97 155 146
f 87 146 155
f 87 156 146
f 88 156 87
f 88 157 156
f 90 157 88
f 90 147 157
f 91 147 90
f 158 95 153
f 152 159 160
f 95 159 152
f 153 95 152
f 164 154 220
f 163 164 220
f 164 97 154
f 164 166 97
f 159 161 160
f 159 168 161
f 159 107 168
f 167 161 168
f 162 164 163
f 225 162 163
f 162 166 164
f 162 165 166
f 169 168 107
f 170 167 168
f 169 170 168
f 175 162 225
f 172 175 225
f 175 165 162
f 175 173 165
f 177 169 121
f 171 170 169
f 177 171 169
f 174 175 172
f 178 174 172
f 174 173 175
f 174 123 173
f 176 181 121
f 181 177 121
f 171 177 181
f 233 171 181
f 179 178 234
f 174 178 179
f 179 123 174
f 180 181 176
f 180 182 181
f 232 233 181
f 182 232 181
f 179 183 127
f 234 183 179
f 184 182 180
f 236 232 182
f 184 236 182
f 127 185 129
f 183 185 127
f 186 236 184
f 186 239 236
f 129 238 130
f 185 238 129
f 186 190 239
f 134 190 186
f 238 187 130
f 187 133 130
f 187 188 133
f 189 191 193
f 190 134 193
f 191 190 193
f 188 194 133
f 195 194 188
f 192 241 200
f 200 247 202
f 200 241 247
f 242 202 247
f 242 203 202
f 242 140 203
f 189 193 140
f 242 189 140
f 195 138 194
f 197 195 198
f 138 195 197
f 196 138 197
f 192 197 198
f 199 197 192
f 200 199 192
f 201 199 200
f 200 202 139
f 201 200 139
f 139 202 203
f 197 204 196
f 197 199 144
f 204 197 144
f 144 199 201
f 206 251 205
f 215 206 205
f 214 206 215
f 207 250 214
f 250 209 208
f 207 209 250
f 208 209 150
f 253 208 150
f 255 210 211
f 212 255 211
f 211 251 212
f 211 205 251
f 211 145 205
f 213 205 145
f 213 215 205
f 148 215 213
f 148 214 215
f 207 214 148
f 253 151 257
f 253 150 151
f 219 151 216
f 257 151 219
f 219 216 152
f 254 220 217
f 255 254 217
f 255 217 210
f 152 218 219
f 160 218 152
f 220 263 163
f 220 260 263
f 220 254 260
f 218 223 266
f 218 161 223
f 218 160 161
f 167 223 161
f 222 221 263
f 221 163 263
f 221 225 163
f 227 167 170
f 223 167 227
f 266 223 227
f 228 221 222
f 224 228 222
f 228 225 221
f 228 172 225
f 170 226 227
f 171 226 170
f 224 269 228
f 178 269 229
f 178 228 269
f 178 172 228
f 231 171 233
f 231 270 171
f 270 226 171
f 178 230 234
f 229 230 178
f 233 235 231
f 232 235 233
f 234 273 183
f 230 273 234
f 236 235 232
f 279 235 236
f 183 237 185
f 273 237 183
f 278 236 239
f 278 279 236
f 237 238 185
f 280 238 237
f 190 278 239
f 244 278 190
f 280 187 238
f 188 187 240
f 187 280 240
f 328 241 246
f 241 328 287
f 287 283 242
f 243 242 283
f 243 244 242
f 244 189 242
f 244 191 189
f 191 244 190
f 240 195 188
f 195 245 198
f 240 245 195
f 192 245 246
f 198 245 192
f 246 241 192
f 241 287 247
f 247 287 242
f 289 251 206
f 252 251 289
f 214 289 206
f 250 248 214
f 249 248 250
f 208 249 250
f 253 249 208
f 291 255 212
f 288 291 212
f 288 251 252
f 288 212 251
f 289 214 290
f 248 290 214
f 249 256 248
f 256 249 253
f 257 256 253
f 259 254 255
f 291 259 255
f 261 256 257
f 262 261 257
f 262 257 219
f 258 262 219
f 218 258 219
f 302 263 260
f 259 260 254
f 259 302 260
f 261 264 308
f 262 264 261
f 264 258 267
f 262 258 264
f 267 258 218
f 266 267 218
f 263 306 222
f 302 306 263
f 264 309 308
f 267 227 265
f 267 266 227
f 222 268 224
f 306 268 222
f 314 265 227
f 226 314 227
f 313 269 224
f 268 313 224
f 313 229 269
f 271 270 231
f 271 314 270
f 270 314 226
f 229 272 230
f 313 272 229
f 231 275 271
f 235 275 231
f 272 273 230
f 277 273 272
f 274 277 272
f 277 274 317
f 319 275 279
f 275 235 279
f 237 273 277
f 276 277 317
f 276 237 277
f 278 319 279
f 284 319 278
f 280 276 325
f 280 237 276
f 329 281 283
f 282 283 281
f 282 284 283
f 284 243 283
f 284 244 243
f 244 284 278
f 325 240 280
f 245 240 285
f 240 325 285
f 245 286 246
f 245 285 286
f 328 246 286
f 328 329 287
f 287 329 283
f 294 291 288
f 293 294 288
f 252 293 288
f 293 289 297
f 252 289 293
f 289 298 297
f 290 298 289
f 300 298 290
f 248 300 290
f 256 300 248
f 292 294 295
f 291 294 292
f 259 291 292
f 293 295 294
f 296 295 293
f 297 296 293
f 304 296 297
f 298 304 297
f 299 304 298
f 300 299 298
f 301 299 300
f 301 300 256
f 261 301 256
f 302 259 292
f 331 302 292
f 295 331 292
f 332 331 295
f 296 332 295
f 303 332 296
f 304 303 296
f 335 303 304
f 304 368 335
f 304 299 368
f 301 305 299
f 305 301 261
f 308 305 261
f 307 306 302
f 302 339 307
f 302 331 339
f 305 308 309
f 264 310 309
f 267 310 264
f 265 310 267
f 268 306 307
f 311 268 307
f 312 307 339
f 312 311 307
f 310 344 309
f 310 346 344
f 347 265 314
f 310 265 347
f 311 313 268
f 315 311 312
f 315 313 311
f 314 350 347
f 271 350 314
f 315 272 313
f 318 272 315
f 352 318 315
f 318 352 316
f 275 350 271
f 356 350 275
f 318 274 272
f 317 355 321
f 317 274 355
f 274 316 355
f 274 318 316
f 321 355 361
f 359 275 319
f 359 356 275
f 276 317 321
f 320 276 321
f 320 361 363
f 320 321 361
f 322 324 323
f 322 327 324
f 360 323 324
f 360 282 323
f 360 284 282
f 359 319 284
f 360 359 284
f 320 325 276
f 330 320 363
f 325 320 330
f 330 366 286
f 330 326 366
f 330 363 326
f 327 286 366
f 327 328 286
f 327 329 328
f 322 329 327
f 322 323 281
f 329 322 281
f 281 323 282
f 330 285 325
f 285 330 286
f 336 368 299
f 305 336 299
f 338 339 331
f 333 338 331
f 332 333 331
f 303 333 332
f 334 333 303
f 335 334 303
f 335 368 334
f 336 341 342
f 336 309 341
f 336 305 309
f 344 341 309
f 339 348 312
f 337 348 339
f 338 337 339
f 333 337 338
f 334 340 333
f 343 341 344
f 343 342 341
f 346 343 344
f 349 343 346
f 345 349 346
f 310 345 346
f 347 345 310
f 348 315 312
f 371 315 348
f 345 375 349
f 345 353 375
f 353 345 347
f 350 353 347
f 371 352 315
f 316 352 351
f 352 371 351
f 357 353 356
f 357 375 353
f 356 353 350
f 361 355 354
f 355 351 354
f 355 316 351
f 358 360 382
f 359 357 356
f 358 357 359
f 360 358 359
f 354 363 361
f 326 384 362
f 326 363 384
f 363 354 384
f 362 364 327
f 362 384 364
f 365 327 364
f 324 365 386
f 327 365 324
f 386 360 324
f 382 360 386
f 362 366 326
f 366 362 327
f 367 348 337
f 333 367 337
f 372 367 333
f 340 372 333
f 373 372 340
f 334 373 340
f 334 368 373
f 368 369 373
f 368 336 369
f 388 336 342
f 388 369 336
f 342 390 388
f 343 390 342
f 390 343 349
f 374 390 349
f 348 367 370
f 391 348 370
f 371 348 391
f 372 370 367
f 372 395 370
f 372 373 395
f 374 349 375
f 377 374 375
f 376 351 371
f 391 376 371
f 351 376 378
f 376 395 378
f 379 378 395
f 399 381 398
f 357 377 375
f 399 377 357
f 381 399 357
f 378 354 351
f 354 379 383
f 354 378 379
f 403 380 385
f 398 385 380
f 398 381 385
f 381 382 385
f 381 358 382
f 358 381 357
f 383 384 354
f 383 401 364
f 384 383 364
f 401 403 365
f 364 401 365
f 403 385 386
f 365 403 386
f 386 385 382
f 388 387 369
f 389 387 388
f 390 389 388
f 374 389 390
f 394 391 370
f 395 394 370
f 392 395 373
f 373 369 392
f 389 407 387
f 389 393 407
f 374 393 389
f 377 393 374
f 394 376 391
f 376 394 395
f 379 395 392
f 400 379 392
f 400 392 405
f 405 396 402
f 397 396 407
f 397 402 396
f 393 397 407
f 398 397 393
f 399 398 393
f 399 393 377
f 400 383 379
f 400 405 401
f 383 400 401
f 405 402 403
f 401 405 403
f 402 397 380
f 403 402 380
f 380 397 398
f 404 392 369
f 406 404 369
f 387 406 369
f 407 406 387
f 404 405 392
f 404 406 396
f 405 404 396
f 396 406 407
f 435 432 408
f 434 435 408
f 410 409 412
f 411 410 412
f 426 411 412
f 432 441 408
f 441 434 408
f 409 452 412
f 452 413 412
f 413 447 426
f 412 413 426
f 469 414 415
f 461 415 416
f 469 415 461
f 460 469 461
f 424 461 416
f 417 461 424
f 471 417 424
f 463 429 431
f 419 463 431
f 418 419 431
f 420 419 418
f 421 420 418
f 465 420 421
f 433 465 421
f 473 465 433
f 414 478 422
f 415 422 423
f 414 422 415
f 416 423 437
f 415 423 416
f 424 437 426
f 416 437 424
f 425 424 426
f 471 424 425
f 427 471 425
f 428 431 429
f 480 428 429
f 418 428 430
f 431 428 418
f 418 435 421
f 418 432 435
f 418 430 432
f 433 435 434
f 433 421 435
f 444 433 434
f 473 433 444
f 477 473 444
f 436 477 444
f 422 436 409
f 477 436 422
f 478 477 422
f 422 410 423
f 422 409 410
f 411 423 410
f 411 437 423
f 426 437 411
f 438 427 425
f 426 438 425
f 450 428 480
f 449 450 480
f 430 450 440
f 428 450 430
f 430 440 432
f 432 440 441
f 440 439 441
f 441 439 442
f 443 441 442
f 434 441 443
f 443 445 444
f 434 443 444
f 445 446 436
f 444 445 436
f 446 485 409
f 436 446 409
f 452 485 487
f 452 409 485
f 426 447 448
f 448 438 426
f 449 451 450
f 451 491 440
f 450 451 440
f 491 439 440
f 487 496 452
f 452 453 413
f 496 453 452
f 447 453 454
f 413 453 447
f 455 448 447
f 454 455 447
f 496 505 453
f 505 456 454
f 453 505 454
f 456 455 454
f 466 511 464
f 457 512 468
f 457 460 458
f 460 462 458
f 459 462 460
f 461 459 460
f 513 462 459
f 519 517 463
f 518 519 463
f 419 518 463
f 464 419 420
f 518 419 464
f 511 518 464
f 466 420 465
f 464 420 466
f 467 466 465
f 520 466 467
f 521 520 467
f 474 521 467
f 468 474 414
f 521 474 468
f 512 521 468
f 468 469 457
f 468 414 469
f 469 460 457
f 461 417 459
f 459 523 513
f 459 417 523
f 417 470 523
f 417 471 470
f 472 523 470
f 429 517 527
f 463 517 429
f 467 465 473
f 474 473 476
f 467 473 474
f 474 478 414
f 474 476 478
f 471 427 470
f 472 427 526
f 470 427 472
f 429 475 480
f 527 475 429
f 477 476 473
f 477 478 476
f 427 528 526
f 438 528 427
f 480 479 449
f 475 479 480
f 438 481 528
f 448 481 438
f 489 449 479
f 451 449 489
f 482 439 491
f 482 442 439
f 443 482 483
f 442 482 443
f 443 483 445
f 446 483 484
f 445 483 446
f 485 484 486
f 446 484 485
f 486 487 485
f 486 496 487
f 455 488 448
f 455 497 488
f 488 481 448
f 498 451 489
f 534 498 489
f 491 498 490
f 451 498 491
f 482 490 492
f 491 490 482
f 483 492 493
f 482 492 483
f 483 493 484
f 486 503 494
f 484 503 486
f 496 494 495
f 486 494 496
f 495 505 496
f 456 505 538
f 497 455 456
f 538 497 456
f 534 535 498
f 535 499 490
f 498 535 490
f 499 501 492
f 490 499 492
f 501 500 493
f 492 501 493
f 493 500 484
f 500 502 503
f 484 500 503
f 502 541 494
f 503 502 494
f 541 504 495
f 494 541 495
f 504 506 505
f 495 504 505
f 506 538 505
f 507 560 508
f 509 507 508
f 510 509 508
f 548 509 510
f 549 514 516
f 551 549 516
f 518 551 516
f 551 511 554
f 518 511 551
f 511 553 554
f 466 553 511
f 466 555 553
f 522 555 466
f 557 555 522
f 557 512 558
f 512 559 558
f 457 559 512
f 457 560 559
f 457 508 560
f 457 458 508
f 462 508 458
f 462 510 508
f 510 524 548
f 510 462 524
f 462 513 524
f 517 514 515
f 516 514 517
f 519 516 517
f 518 516 519
f 466 520 522
f 521 522 520
f 521 557 522
f 521 512 557
f 513 523 524
f 524 472 568
f 523 472 524
f 517 525 527
f 515 525 517
f 565 526 566
f 526 568 472
f 565 568 526
f 527 572 475
f 525 572 527
f 571 526 528
f 566 526 571
f 475 529 479
f 572 529 475
f 528 530 571
f 481 530 528
f 479 573 489
f 529 573 479
f 532 488 497
f 532 531 488
f 530 481 488
f 531 530 488
f 489 575 534
f 573 575 489
f 497 533 532
f 536 533 497
f 538 536 497
f 579 534 575
f 535 534 579
f 539 535 579
f 535 539 499
f 536 537 578
f 536 538 537
f 538 506 537
f 578 533 536
f 539 542 499
f 582 542 539
f 579 582 539
f 501 542 544
f 499 542 501
f 501 544 500
f 500 544 546
f 500 546 502
f 546 541 502
f 540 541 546
f 547 540 546
f 540 586 504
f 541 540 504
f 586 588 506
f 504 586 506
f 588 537 506
f 582 543 542
f 543 584 544
f 542 543 544
f 584 545 546
f 544 584 546
f 545 547 546
f 591 560 507
f 592 591 507
f 507 593 592
f 509 593 507
f 593 509 548
f 561 593 548
f 594 514 549
f 550 594 549
f 549 596 550
f 551 596 549
f 551 552 596
f 554 552 551
f 554 598 552
f 553 598 554
f 553 597 598
f 555 597 553
f 555 556 597
f 557 556 555
f 557 599 556
f 558 599 557
f 558 591 599
f 559 591 558
f 591 559 560
f 561 524 562
f 561 548 524
f 514 564 515
f 594 564 514
f 563 562 524
f 563 567 562
f 568 563 524
f 515 602 525
f 564 602 515
f 603 565 566
f 603 563 565
f 603 567 563
f 565 563 568
f 525 569 572
f 602 569 525
f 603 571 570
f 603 566 571
f 572 610 529
f 569 610 572
f 530 570 571
f 530 608 570
f 529 576 573
f 610 576 529
f 532 574 608
f 531 532 608
f 530 531 608
f 574 577 608
f 573 612 575
f 576 612 573
f 533 574 532
f 533 577 574
f 533 614 577
f 575 617 579
f 612 617 575
f 616 578 537
f 614 533 578
f 616 614 578
f 617 582 579
f 617 621 582
f 588 587 537
f 587 580 537
f 537 580 616
f 581 580 587
f 583 543 582
f 621 583 582
f 584 583 622
f 543 583 584
f 584 622 623
f 584 623 545
f 545 623 625
f 547 545 625
f 540 547 625
f 540 625 586
f 625 585 588
f 586 625 588
f 585 626 587
f 588 585 587
f 626 581 587
f 589 630 591
f 589 592 590
f 591 592 589
f 592 632 590
f 593 632 592
f 632 593 561
f 634 632 561
f 600 594 550
f 635 600 550
f 550 636 635
f 596 636 550
f 596 595 636
f 552 595 596
f 552 639 595
f 598 639 552
f 598 641 639
f 597 641 598
f 597 642 641
f 556 642 597
f 556 630 642
f 599 630 556
f 599 591 630
f 561 601 634
f 562 601 561
f 594 643 564
f 600 643 594
f 562 646 601
f 567 646 562
f 643 602 564
f 647 602 643
f 567 605 646
f 603 605 567
f 569 602 647
f 607 569 647
f 649 607 647
f 603 604 605
f 570 604 603
f 610 569 607
f 606 607 649
f 606 610 607
f 570 654 604
f 570 608 654
f 610 609 576
f 652 609 610
f 610 606 652
f 611 654 608
f 577 611 608
f 576 615 612
f 609 615 576
f 613 577 614
f 613 611 577
f 615 617 612
f 656 617 615
f 619 658 616
f 613 614 616
f 658 613 616
f 618 617 656
f 618 621 617
f 619 628 659
f 619 580 628
f 619 616 580
f 581 628 580
f 620 583 621
f 618 620 621
f 622 620 662
f 583 620 622
f 623 662 665
f 622 662 623
f 625 665 624
f 623 665 625
f 585 624 627
f 625 624 585
f 627 626 585
f 628 626 627
f 659 628 627
f 626 628 581
f 675 640 629
f 674 675 629
f 630 674 629
f 630 589 674
f 589 590 631
f 632 631 590
f 632 633 631
f 633 632 634
f 683 633 634
f 685 600 635
f 679 685 635
f 635 681 679
f 636 681 635
f 636 637 681
f 595 637 636
f 595 638 637
f 639 638 595
f 639 672 638
f 641 672 639
f 641 640 672
f 641 629 640
f 641 642 629
f 630 629 642
f 634 645 683
f 601 645 634
f 600 644 643
f 685 644 600
f 601 686 645
f 646 686 601
f 644 650 643
f 650 647 643
f 646 687 686
f 605 687 646
f 647 648 649
f 650 648 647
f 605 651 687
f 604 651 605
f 649 690 606
f 648 690 649
f 651 654 692
f 651 604 654
f 655 609 652
f 690 652 606
f 690 655 652
f 653 654 611
f 653 692 654
f 615 609 655
f 657 615 655
f 613 653 611
f 693 653 613
f 657 656 615
f 696 656 657
f 660 658 619
f 660 693 658
f 658 693 613
f 696 618 656
f 698 618 696
f 659 660 619
f 661 660 659
f 698 620 618
f 620 664 662
f 698 664 620
f 662 663 665
f 662 664 663
f 665 668 624
f 665 667 668
f 670 706 661
f 627 670 661
f 627 624 670
f 627 661 659
f 663 666 665
f 666 709 667
f 665 666 667
f 709 710 668
f 667 709 668
f 710 669 668
f 669 712 624
f 668 669 624
f 712 670 624
f 716 631 717
f 677 717 631
f 720 680 671
f 719 720 671
f 638 719 671
f 673 719 638
f 672 673 638
f 640 675 673
f 672 640 673
f 675 676 673
f 674 676 675
f 674 716 676
f 674 589 716
f 589 631 716
f 678 631 633
f 678 677 631
f 678 633 683
f 725 678 683
f 723 685 679
f 679 680 723
f 681 680 679
f 681 671 680
f 681 637 671
f 638 671 637
f 683 682 725
f 645 682 683
f 685 684 644
f 723 684 685
f 645 686 682
f 729 644 684
f 650 644 729
f 687 732 686
f 729 688 650
f 648 688 689
f 648 650 688
f 687 731 732
f 651 731 687
f 648 689 690
f 651 691 731
f 692 691 651
f 655 734 739
f 655 689 734
f 655 690 689
f 692 738 691
f 653 738 692
f 655 694 657
f 739 694 655
f 695 737 693
f 738 653 693
f 737 738 693
f 657 742 696
f 694 742 657
f 744 701 700
f 660 695 693
f 744 695 660
f 701 744 660
f 747 698 696
f 742 747 696
f 747 697 698
f 700 699 750
f 700 701 699
f 701 706 699
f 701 661 706
f 661 701 660
f 702 664 698
f 697 702 698
f 702 663 664
f 702 708 663
f 702 748 708
f 708 748 703
f 703 753 704
f 704 705 711
f 704 753 705
f 755 713 711
f 699 755 711
f 750 699 711
f 705 750 711
f 707 706 670
f 699 706 707
f 755 699 707
f 708 666 663
f 708 703 709
f 666 708 709
f 703 704 710
f 709 703 710
f 704 711 669
f 710 704 669
f 669 756 712
f 713 756 669
f 711 713 669
f 707 670 712
f 756 707 712
f 676 715 714
f 715 716 759
f 676 716 715
f 716 718 759
f 717 718 716
f 718 717 677
f 761 718 677
f 762 720 765
f 680 720 762
f 724 680 762
f 720 766 765
f 719 766 720
f 719 767 766
f 673 767 719
f 673 714 767
f 676 714 673
f 721 677 678
f 721 761 677
f 721 678 725
f 771 721 725
f 723 762 722
f 723 724 762
f 723 680 724
f 725 726 771
f 682 726 725
f 723 727 684
f 722 727 723
f 682 773 726
f 686 773 682
f 684 772 729
f 727 772 684
f 686 728 773
f 732 728 686
f 733 729 772
f 688 729 733
f 732 730 728
f 731 730 732
f 688 733 735
f 689 688 735
f 734 689 735
f 731 776 730
f 691 776 731
f 777 734 735
f 777 739 734
f 738 776 691
f 736 776 738
f 737 736 738
f 739 740 694
f 777 740 739
f 736 745 741
f 736 737 745
f 737 695 745
f 740 742 694
f 783 742 740
f 742 783 746
f 786 743 749
f 741 743 786
f 741 745 743
f 745 700 743
f 745 744 700
f 744 745 695
f 697 747 787
f 747 746 787
f 747 742 746
f 787 752 748
f 754 792 751
f 749 751 792
f 749 743 751
f 743 750 751
f 750 743 700
f 787 702 697
f 702 787 748
f 748 788 703
f 752 788 748
f 788 753 703
f 754 753 788
f 754 751 705
f 753 754 705
f 751 750 705
f 755 757 713
f 707 757 755
f 757 756 713
f 756 757 707
f 758 798 764
f 767 758 764
f 767 714 758
f 714 793 758
f 715 793 714
f 715 795 793
f 759 795 715
f 759 760 795
f 718 760 759
f 760 718 761
f 800 760 761
f 801 769 762
f 762 763 801
f 765 763 762
f 765 798 763
f 765 764 798
f 765 766 764
f 767 764 766
f 768 761 721
f 768 800 761
f 768 721 771
f 804 768 771
f 769 722 762
f 769 770 722
f 771 806 804
f 726 806 771
f 722 808 727
f 770 808 722
f 726 807 806
f 773 807 726
f 727 774 772
f 808 774 727
f 773 813 807
f 728 813 773
f 772 810 733
f 774 810 772
f 728 775 813
f 730 775 728
f 810 779 733
f 779 735 733
f 730 780 775
f 776 780 730
f 735 778 777
f 779 778 735
f 780 776 736
f 782 780 736
f 778 740 777
f 740 778 784
f 781 816 741
f 782 736 741
f 816 782 741
f 746 783 819
f 783 784 819
f 783 740 784
f 785 790 791
f 785 749 790
f 785 786 749
f 781 741 786
f 785 781 786
f 819 787 746
f 787 789 752
f 819 789 787
f 789 788 752
f 789 823 788
f 824 788 823
f 824 754 788
f 824 792 754
f 790 792 824
f 791 790 824
f 792 790 749
f 826 799 758
f 794 826 758
f 793 794 758
f 828 794 793
f 795 828 793
f 827 828 795
f 796 834 802
f 796 798 797
f 802 798 796
f 798 799 797
f 758 799 798
f 760 827 795
f 827 760 800
f 803 827 800
f 837 769 801
f 832 837 801
f 801 834 832
f 801 802 834
f 801 763 802
f 763 798 802
f 803 800 768
f 803 768 804
f 836 803 804
f 769 840 770
f 837 840 769
f 804 805 836
f 806 805 804
f 809 808 770
f 840 809 770
f 806 844 805
f 807 844 806
f 808 811 774
f 809 811 808
f 807 845 844
f 813 845 807
f 811 810 774
f 812 810 811
f 813 847 845
f 775 847 813
f 814 810 812
f 814 779 810
f 780 847 775
f 850 847 780
f 779 815 778
f 814 815 779
f 850 782 816
f 782 850 780
f 815 855 778
f 855 784 778
f 855 854 784
f 816 781 822
f 817 819 784
f 854 817 784
f 817 818 819
f 817 856 818
f 818 856 820
f 820 857 824
f 821 824 857
f 821 791 824
f 821 785 791
f 822 785 821
f 785 822 781
f 818 789 819
f 818 820 823
f 789 818 823
f 823 820 824
f 861 829 825
f 862 861 825
f 799 862 825
f 862 826 864
f 799 826 862
f 826 866 864
f 794 866 826
f 794 867 866
f 828 867 794
f 828 868 867
f 827 868 828
f 831 868 827
f 833 834 796
f 829 833 796
f 796 825 829
f 796 797 825
f 799 825 797
f 831 803 830
f 827 803 831
f 838 837 832
f 833 838 832
f 833 832 834
f 830 803 836
f 835 830 836
f 837 874 840
f 838 874 837
f 836 839 835
f 805 839 836
f 840 873 809
f 874 873 840
f 805 841 839
f 844 841 805
f 842 811 809
f 873 842 809
f 873 843 842
f 844 846 841
f 845 846 844
f 842 812 811
f 876 842 843
f 876 812 842
f 846 851 849
f 847 846 845
f 851 846 847
f 812 848 814
f 876 848 812
f 849 851 885
f 851 850 885
f 850 851 847
f 848 815 814
f 879 815 848
f 815 879 852
f 885 822 853
f 885 816 822
f 816 885 850
f 854 855 882
f 855 852 882
f 855 815 852
f 854 882 858
f 853 822 821
f 854 858 856
f 817 854 856
f 856 858 820
f 820 888 857
f 886 888 820
f 858 886 820
f 888 821 857
f 891 889 863
f 892 891 863
f 865 892 863
f 893 892 865
f 866 893 865
f 894 893 866
f 859 894 866
f 895 894 859
f 896 860 829
f 896 861 889
f 829 861 896
f 861 863 889
f 861 862 863
f 864 863 862
f 864 865 863
f 866 865 864
f 867 859 866
f 868 859 867
f 868 895 859
f 868 869 895
f 869 868 831
f 897 869 831
f 860 870 833
f 833 829 860
f 831 871 897
f 831 830 871
f 872 871 830
f 838 870 904
f 833 870 838
f 872 835 905
f 830 835 872
f 838 908 874
f 904 908 838
f 835 906 905
f 839 906 835
f 874 907 873
f 908 907 874
f 839 875 906
f 841 875 839
f 873 910 843
f 907 910 873
f 841 877 875
f 846 877 841
f 843 878 876
f 910 878 843
f 881 846 849
f 881 877 846
f 878 848 876
f 879 848 878
f 880 879 878
f 879 880 883
f 914 913 885
f 881 849 885
f 913 881 885
f 852 884 882
f 852 879 884
f 879 883 884
f 914 853 918
f 914 885 853
f 882 916 858
f 884 916 882
f 886 916 887
f 858 916 886
f 887 888 886
f 887 919 888
f 918 888 919
f 918 821 888
f 821 918 853
f 889 890 928
f 890 891 922
f 889 891 890
f 891 921 922
f 891 892 921
f 893 921 892
f 893 924 921
f 893 925 924
f 894 925 893
f 925 894 895
f 860 927 898
f 860 928 927
f 860 896 928
f 889 928 896
f 931 895 869
f 931 925 895
f 931 869 897
f 899 931 897
f 870 898 934
f 860 898 870
f 900 897 871
f 900 899 897
f 900 871 872
f 933 900 872
f 870 901 904
f 934 901 870
f 872 902 933
f 905 902 872
f 904 903 908
f 901 903 904
f 905 936 902
f 906 936 905
f 908 940 907
f 903 940 908
f 906 909 936
f 875 909 906
f 907 943 910
f 940 943 907
f 909 912 946
f 877 909 875
f 912 909 877
f 943 878 910
f 878 943 911
f 946 912 944
f 912 881 944
f 881 912 877
f 883 880 915
f 880 911 915
f 880 878 911
f 944 914 947
f 944 913 914
f 913 944 881
f 915 884 883
f 884 949 916
f 884 915 949
f 916 948 920
f 916 949 948
f 920 917 919
f 920 948 917
f 952 919 917
f 952 918 919
f 952 914 918
f 947 914 952
f 916 920 887
f 887 920 919
f 922 954 929
f 954 921 957
f 922 921 954
f 921 923 957
f 924 923 921
f 962 923 924
f 925 962 924
f 926 962 925
f 964 927 959
f 927 928 959
f 890 959 928
f 890 929 959
f 922 929 890
f 925 930 926
f 925 931 930
f 966 930 931
f 898 964 968
f 898 927 964
f 931 969 966
f 931 899 969
f 898 972 934
f 968 972 898
f 899 900 969
f 969 933 932
f 900 933 969
f 934 935 901
f 972 935 934
f 933 974 932
f 902 974 933
f 901 937 903
f 935 937 901
f 936 974 902
f 938 974 936
f 903 977 940
f 937 977 903
f 942 938 936
f 942 939 938
f 909 942 936
f 940 941 943
f 977 941 940
f 939 942 981
f 942 946 981
f 942 909 946
f 941 983 943
f 983 911 943
f 981 944 945
f 944 981 946
f 982 915 911
f 982 985 915
f 945 947 951
f 947 945 944
f 985 949 915
f 985 950 948
f 949 985 948
f 950 953 917
f 948 950 917
f 953 951 952
f 917 953 952
f 952 951 947
f 954 990 961
f 955 990 954
f 957 955 954
f 956 955 957
f 923 956 957
f 958 956 923
f 962 958 923
f 993 959 989
f 959 960 989
f 959 961 960
f 959 929 961
f 954 961 929
f 962 926 958
f 964 963 965
f 993 963 964
f 964 959 993
f 994 966 967
f 930 966 994
f 926 930 994
f 964 997 968
f 965 997 964
f 967 969 971
f 967 966 969
f 968 999 972
f 997 999 968
f 970 969 932
f 971 969 970
f 972 1004 935
f 999 1004 972
f 974 970 932
f 973 970 974
f 976 973 974
f 935 975 937
f 1004 975 935
f 978 976 938
f 978 973 976
f 938 976 974
f 937 979 977
f 975 979 937
f 938 1008 978
f 939 1008 938
f 979 941 977
f 941 979 980
f 1008 939 981
f 1012 1008 981
f 911 1013 982
f 911 983 1013
f 983 980 1013
f 983 941 980
f 1018 945 987
f 1012 981 945
f 1018 1012 945
f 982 984 985
f 1013 984 982
f 950 984 1019
f 985 984 950
f 953 1019 986
f 950 1019 953
f 986 951 953
f 987 951 986
f 951 987 945
f 1029 1031 988
f 1032 1029 988
f 989 1032 988
f 989 960 1032
f 960 1023 1032
f 960 961 1023
f 990 1023 961
f 955 991 990
f 956 991 955
f 956 1026 991
f 956 992 1026
f 958 992 956
f 1033 992 958
f 963 1031 1034
f 963 988 1031
f 963 993 988
f 989 988 993
f 1033 958 926
f 1033 926 994
f 996 1033 994
f 995 963 1034
f 998 995 1034
f 995 965 963
f 994 1040 996
f 967 1040 994
f 997 995 998
f 1000 997 998
f 997 965 995
f 967 1039 1040
f 971 1039 967
f 999 997 1000
f 1001 999 1000
f 1039 1005 1002
f 1039 971 1005
f 970 1005 971
f 1006 999 1001
f 1003 1006 1001
f 1006 1004 999
f 1046 1005 973
f 1046 1002 1005
f 973 1005 970
f 1003 1042 1006
f 975 1042 1043
f 975 1006 1042
f 975 1004 1006
f 973 1009 1046
f 978 1009 973
f 975 1007 979
f 1043 1007 975
f 1008 1009 978
f 1011 1009 1008
f 1007 980 979
f 1007 1014 980
f 1007 1049 1014
f 1010 1012 1051
f 1011 1012 1010
f 1011 1008 1012
f 1014 1013 980
f 1013 1052 984
f 1013 1049 1052
f 1013 1014 1049
f 984 1015 1016
f 984 1052 1015
f 1016 1053 1017
f 1016 1015 1053
f 1051 1017 1053
f 1051 987 1017
f 1051 1018 987
f 1012 1018 1051
f 984 1016 1019
f 1016 1017 986
f 1019 1016 986
f 986 1017 987
f 1020 1028 1030
f 1021 1020 1030
f 1022 1021 1030
f 1024 1021 1022
f 1032 1024 1022
f 1024 1023 1059
f 1032 1023 1024
f 1023 1025 1059
f 990 1025 1023
f 990 1061 1025
f 991 1061 990
f 991 1062 1061
f 1026 1062 991
f 1065 1062 1026
f 1067 1065 1026
f 1027 1030 1028
f 1071 1027 1028
f 1030 1029 1022
f 1030 1031 1029
f 1030 1027 1031
f 1032 1022 1029
f 992 1067 1026
f 1067 992 1069
f 992 1033 1069
f 1035 1069 1033
f 1034 1071 1126
f 1027 1071 1034
f 1034 1031 1027
f 1035 996 1036
f 1033 996 1035
f 1034 1073 998
f 1126 1073 1034
f 996 1038 1036
f 1040 1038 996
f 998 1037 1000
f 1073 1037 998
f 1040 1075 1038
f 1039 1075 1040
f 1000 1041 1001
f 1037 1041 1000
f 1039 1077 1075
f 1002 1077 1039
f 1041 1003 1001
f 1003 1041 1076
f 1002 1045 1077
f 1046 1045 1002
f 1047 1003 1076
f 1047 1042 1003
f 1047 1043 1042
f 1045 1044 1086
f 1009 1045 1046
f 1044 1045 1009
f 1047 1007 1043
f 1081 1007 1047
f 1086 1048 1085
f 1086 1044 1048
f 1044 1011 1048
f 1011 1044 1009
f 1007 1082 1049
f 1081 1082 1007
f 1082 1087 1049
f 1087 1050 1015
f 1015 1050 1091
f 1091 1083 1051
f 1085 1051 1083
f 1085 1048 1051
f 1048 1010 1051
f 1010 1048 1011
f 1087 1052 1049
f 1052 1087 1015
f 1015 1091 1053
f 1053 1091 1051
f 1056 1063 1054
f 1057 1054 1055
f 1056 1054 1057
f 1058 1055 1021
f 1057 1055 1058
f 1024 1058 1021
f 1111 1058 1024
f 1112 1111 1024
f 1059 1112 1024
f 1113 1112 1059
f 1025 1113 1059
f 1117 1113 1025
f 1061 1117 1025
f 1060 1117 1061
f 1062 1060 1061
f 1066 1060 1062
f 1065 1066 1062
f 1064 1054 1063
f 1120 1064 1063
f 1054 1020 1055
f 1054 1028 1020
f 1054 1064 1028
f 1021 1055 1020
f 1065 1070 1066
f 1065 1067 1070
f 1068 1064 1120
f 1124 1068 1120
f 1068 1028 1064
f 1068 1071 1028
f 1067 1069 1070
f 1123 1035 1128
f 1069 1035 1123
f 1070 1069 1123
f 1126 1068 1124
f 1126 1071 1068
f 1035 1072 1128
f 1036 1072 1035
f 1126 1130 1073
f 1036 1132 1072
f 1038 1132 1036
f 1073 1074 1037
f 1130 1074 1073
f 1038 1138 1132
f 1075 1138 1038
f 1037 1135 1041
f 1074 1135 1037
f 1075 1078 1138
f 1077 1078 1075
f 1135 1140 1041
f 1140 1076 1041
f 1140 1145 1076
f 1078 1080 1144
f 1045 1078 1077
f 1080 1078 1045
f 1145 1047 1076
f 1079 1047 1145
f 1144 1080 1084
f 1080 1086 1084
f 1080 1045 1086
f 1079 1081 1047
f 1081 1149 1082
f 1081 1079 1149
f 1152 1083 1092
f 1084 1083 1152
f 1084 1085 1083
f 1085 1084 1086
f 1082 1088 1087
f 1149 1088 1082
f 1050 1088 1089
f 1087 1088 1050
f 1091 1089 1090
f 1050 1089 1091
f 1090 1083 1091
f 1092 1083 1090
f 1093 1158 1157
f 1094 1158 1093
f 1093 1166 1095
f 1157 1166 1093
f 1096 1093 1095
f 1094 1093 1096
f 1164 1094 1096
f 1166 1102 1095
f 1100 1102 1166
f 1096 1102 1097
f 1095 1102 1096
f 1098 1096 1097
f 1164 1096 1098
f 1167 1164 1098
f 1099 1167 1098
f 1101 1102 1100
f 1169 1101 1100
f 1097 1101 1103
f 1102 1101 1097
f 1098 1103 1108
f 1097 1103 1098
f 1104 1098 1108
f 1099 1098 1104
f 1105 1099 1104
f 1106 1105 1104
f 1169 1107 1101
f 1101 1116 1103
f 1107 1116 1101
f 1108 1116 1056
f 1103 1116 1108
f 1108 1057 1104
f 1108 1056 1057
f 1058 1104 1057
f 1058 1106 1104
f 1058 1109 1106
f 1111 1109 1058
f 1110 1109 1111
f 1112 1110 1111
f 1178 1110 1112
f 1113 1178 1112
f 1180 1178 1113
f 1115 1180 1113
f 1114 1180 1115
f 1060 1114 1115
f 1183 1114 1060
f 1185 1183 1060
f 1121 1116 1107
f 1119 1121 1107
f 1116 1063 1056
f 1116 1121 1063
f 1117 1115 1113
f 1060 1115 1117
f 1066 1185 1060
f 1185 1066 1122
f 1066 1070 1122
f 1119 1118 1121
f 1120 1121 1118
f 1120 1063 1121
f 1122 1123 1187
f 1070 1123 1122
f 1120 1189 1124
f 1123 1191 1187
f 1128 1191 1123
f 1125 1124 1189
f 1129 1124 1125
f 1126 1124 1129
f 1128 1127 1191
f 1072 1127 1128
f 1125 1131 1129
f 1130 1129 1131
f 1130 1126 1129
f 1072 1133 1127
f 1132 1133 1072
f 1130 1136 1074
f 1131 1136 1130
f 1132 1139 1133
f 1138 1139 1132
f 1074 1134 1135
f 1136 1134 1074
f 1195 1143 1137
f 1078 1139 1138
f 1195 1139 1078
f 1143 1195 1078
f 1198 1140 1135
f 1134 1198 1135
f 1198 1145 1140
f 1198 1141 1145
f 1137 1142 1148
f 1137 1143 1142
f 1143 1144 1142
f 1143 1078 1144
f 1203 1079 1145
f 1141 1203 1145
f 1148 1146 1147
f 1148 1142 1146
f 1142 1084 1146
f 1084 1142 1144
f 1151 1149 1079
f 1203 1151 1079
f 1151 1150 1149
f 1151 1204 1150
f 1150 1206 1089
f 1150 1204 1206
f 1089 1202 1090
f 1089 1206 1202
f 1147 1090 1202
f 1147 1146 1090
f 1146 1092 1090
f 1146 1152 1092
f 1152 1146 1084
f 1150 1088 1149
f 1088 1150 1089
f 1153 1156 1159
f 1155 1153 1159
f 1208 1153 1155
f 1154 1208 1155
f 1210 1154 1155
f 1156 1157 1159
f 1156 1162 1157
f 1158 1159 1157
f 1158 1155 1159
f 1155 1160 1210
f 1155 1158 1160
f 1158 1161 1160
f 1158 1094 1161
f 1217 1160 1161
f 1214 1157 1162
f 1214 1166 1157
f 1161 1163 1217
f 1161 1094 1163
f 1094 1164 1163
f 1100 1165 1231
f 1100 1166 1165
f 1166 1214 1165
f 1164 1167 1163
f 1163 1167 1172
f 1167 1168 1172
f 1167 1099 1168
f 1170 1100 1231
f 1239 1170 1231
f 1170 1169 1100
f 1099 1105 1168
f 1168 1171 1172
f 1168 1105 1171
f 1105 1106 1171
f 1232 1171 1106
f 1109 1232 1106
f 1110 1232 1109
f 1178 1173 1110
f 1235 1173 1178
f 1179 1235 1178
f 1174 1235 1179
f 1175 1174 1179
f 1238 1174 1175
f 1182 1238 1175
f 1241 1238 1182
f 1239 1177 1170
f 1176 1177 1184
f 1176 1107 1177
f 1107 1170 1177
f 1107 1169 1170
f 1180 1179 1178
f 1114 1179 1180
f 1114 1175 1179
f 1183 1175 1114
f 1183 1182 1175
f 1182 1181 1241
f 1182 1183 1181
f 1183 1186 1181
f 1183 1185 1186
f 1184 1245 1176
f 1119 1176 1245
f 1119 1107 1176
f 1185 1122 1186
f 1186 1122 1246
f 1118 1119 1247
f 1188 1118 1247
f 1120 1118 1188
f 1122 1252 1246
f 1187 1252 1122
f 1247 1249 1188
f 1189 1249 1190
f 1189 1188 1249
f 1189 1120 1188
f 1187 1251 1252
f 1191 1251 1187
f 1189 1254 1125
f 1190 1254 1189
f 1191 1192 1251
f 1127 1192 1191
f 1253 1125 1254
f 1131 1125 1253
f 1133 1192 1127
f 1256 1192 1133
f 1136 1253 1259
f 1136 1131 1253
f 1194 1256 1133
f 1139 1194 1133
f 1259 1134 1136
f 1134 1259 1197
f 1193 1195 1137
f 1193 1194 1195
f 1195 1194 1139
f 1141 1196 1203
f 1141 1198 1196
f 1198 1197 1196
f 1198 1134 1197
f 1261 1193 1148
f 1193 1137 1148
f 1203 1199 1200
f 1203 1196 1199
f 1200 1199 1205
f 1201 1264 1202
f 1261 1202 1264
f 1261 1147 1202
f 1261 1148 1147
f 1200 1151 1203
f 1200 1205 1204
f 1151 1200 1204
f 1205 1201 1206
f 1204 1205 1206
f 1206 1201 1202
f 1267 1153 1207
f 1207 1153 1208
f 1269 1207 1208
f 1156 1209 1273
f 1267 1209 1156
f 1156 1153 1267
f 1269 1208 1154
f 1269 1154 1210
f 1211 1269 1210
f 1156 1215 1162
f 1273 1215 1156
f 1212 1210 1160
f 1212 1211 1210
f 1212 1160 1217
f 1216 1212 1217
f 1162 1213 1214
f 1215 1213 1162
f 1220 1217 1163
f 1220 1216 1217
f 1219 1218 1226
f 1227 1219 1226
f 1228 1219 1227
f 1285 1214 1213
f 1165 1214 1285
f 1231 1165 1285
f 1281 1163 1172
f 1281 1220 1163
f 1172 1221 1281
f 1171 1221 1172
f 1287 1221 1171
f 1232 1287 1171
f 1222 1287 1232
f 1233 1222 1232
f 1223 1222 1233
f 1234 1223 1233
f 1225 1223 1234
f 1224 1225 1234
f 1226 1224 1174
f 1225 1224 1226
f 1218 1225 1226
f 1227 1174 1236
f 1226 1174 1227
f 1229 1228 1227
f 1236 1229 1227
f 1239 1285 1230
f 1239 1231 1285
f 1110 1233 1232
f 1173 1233 1110
f 1173 1234 1233
f 1235 1234 1173
f 1235 1224 1234
f 1174 1224 1235
f 1238 1236 1174
f 1236 1290 1229
f 1236 1238 1290
f 1238 1237 1290
f 1238 1241 1237
f 1242 1290 1237
f 1240 1239 1230
f 1177 1239 1240
f 1184 1177 1240
f 1241 1181 1237
f 1242 1186 1292
f 1181 1186 1242
f 1237 1181 1242
f 1243 1240 1244
f 1243 1245 1240
f 1245 1184 1240
f 1119 1245 1243
f 1186 1248 1292
f 1246 1248 1186
f 1247 1244 1298
f 1247 1243 1244
f 1247 1119 1243
f 1246 1297 1248
f 1252 1297 1246
f 1250 1247 1298
f 1249 1247 1250
f 1190 1249 1250
f 1252 1299 1297
f 1251 1299 1252
f 1254 1250 1302
f 1254 1190 1250
f 1251 1301 1299
f 1192 1301 1251
f 1254 1303 1253
f 1302 1303 1254
f 1255 1301 1256
f 1301 1192 1256
f 1303 1257 1253
f 1257 1259 1253
f 1257 1258 1259
f 1256 1314 1255
f 1194 1314 1256
f 1258 1309 1259
f 1309 1197 1259
f 1193 1314 1194
f 1313 1314 1193
f 1260 1196 1197
f 1309 1260 1197
f 1318 1261 1263
f 1313 1261 1318
f 1313 1193 1261
f 1320 1199 1196
f 1260 1320 1196
f 1205 1320 1319
f 1199 1320 1205
f 1201 1319 1262
f 1205 1319 1201
f 1264 1262 1263
f 1201 1262 1264
f 1263 1261 1264
f 1323 1265 1266
f 1268 1323 1266
f 1324 1270 1209
f 1209 1265 1324
f 1209 1266 1265
f 1209 1267 1266
f 1207 1266 1267
f 1207 1268 1266
f 1268 1207 1269
f 1325 1268 1269
f 1273 1209 1270
f 1272 1273 1270
f 1325 1269 1211
f 1274 1325 1211
f 1279 1273 1272
f 1271 1279 1272
f 1279 1215 1273
f 1274 1211 1212
f 1212 1275 1274
f 1280 1275 1212
f 1216 1280 1212
f 1329 1275 1280
f 1276 1277 1330
f 1333 1277 1276
f 1284 1333 1276
f 1335 1333 1284
f 1271 1278 1279
f 1213 1279 1278
f 1213 1215 1279
f 1216 1220 1280
f 1280 1282 1329
f 1280 1220 1282
f 1220 1281 1282
f 1286 1282 1281
f 1339 1283 1288
f 1330 1288 1225
f 1339 1288 1330
f 1330 1218 1276
f 1330 1225 1218
f 1219 1276 1218
f 1219 1284 1276
f 1284 1342 1335
f 1284 1219 1342
f 1219 1343 1342
f 1219 1228 1343
f 1213 1346 1285
f 1278 1346 1213
f 1221 1286 1281
f 1221 1338 1286
f 1287 1338 1221
f 1287 1283 1338
f 1222 1283 1287
f 1222 1288 1283
f 1222 1223 1288
f 1225 1288 1223
f 1229 1343 1228
f 1229 1289 1343
f 1291 1285 1346
f 1230 1285 1291
f 1289 1242 1348
f 1290 1242 1289
f 1229 1290 1289
f 1240 1291 1410
f 1240 1230 1291
f 1242 1293 1348
f 1292 1293 1242
f 1410 1353 1240
f 1353 1244 1240
f 1353 1352 1244
f 1292 1294 1293
f 1248 1294 1292
f 1352 1295 1244
f 1295 1298 1244
f 1248 1296 1294
f 1297 1296 1248
f 1298 1361 1250
f 1295 1361 1298
f 1297 1360 1296
f 1299 1360 1297
f 1361 1300 1250
f 1300 1302 1250
f 1300 1362 1302
f 1301 1360 1299
f 1305 1360 1301
f 1302 1366 1303
f 1362 1366 1302
f 1304 1301 1255
f 1304 1305 1301
f 1306 1257 1303
f 1366 1306 1303
f 1306 1258 1257
f 1306 1367 1258
f 1304 1312 1371
f 1314 1304 1255
f 1312 1304 1314
f 1307 1309 1258
f 1367 1307 1258
f 1307 1308 1309
f 1371 1310 1311
f 1371 1312 1310
f 1312 1313 1310
f 1313 1312 1314
f 1372 1260 1309
f 1308 1372 1309
f 1372 1315 1260
f 1374 1316 1321
f 1321 1317 1263
f 1321 1316 1317
f 1311 1263 1317
f 1311 1310 1263
f 1310 1318 1263
f 1318 1310 1313
f 1315 1320 1260
f 1315 1374 1319
f 1320 1315 1319
f 1374 1321 1262
f 1319 1374 1262
f 1262 1321 1263
f 1322 1265 1323
f 1375 1322 1323
f 1323 1379 1375
f 1268 1379 1323
f 1327 1270 1324
f 1378 1327 1324
f 1322 1324 1265
f 1322 1378 1324
f 1268 1382 1379
f 1268 1328 1382
f 1268 1325 1328
f 1270 1326 1272
f 1327 1326 1270
f 1328 1383 1382
f 1328 1325 1383
f 1325 1274 1383
f 1334 1387 1386
f 1272 1389 1271
f 1326 1389 1272
f 1275 1383 1274
f 1275 1384 1383
f 1384 1275 1329
f 1391 1384 1329
f 1331 1403 1339
f 1331 1330 1332
f 1339 1330 1331
f 1330 1386 1332
f 1330 1277 1386
f 1333 1386 1277
f 1333 1334 1386
f 1333 1397 1334
f 1337 1397 1333
f 1335 1337 1333
f 1336 1397 1337
f 1398 1271 1389
f 1278 1271 1398
f 1392 1329 1282
f 1392 1391 1329
f 1282 1402 1392
f 1286 1402 1282
f 1401 1402 1286
f 1338 1401 1286
f 1403 1401 1338
f 1283 1403 1338
f 1283 1339 1403
f 1335 1342 1337
f 1337 1340 1336
f 1337 1342 1340
f 1342 1341 1340
f 1342 1343 1341
f 1398 1344 1278
f 1346 1278 1344
f 1289 1341 1343
f 1289 1347 1341
f 1406 1340 1341
f 1347 1406 1341
f 1346 1345 1291
f 1344 1345 1346
f 1348 1347 1289
f 1348 1350 1347
f 1349 1406 1347
f 1350 1349 1347
f 1345 1409 1291
f 1409 1410 1291
f 1293 1350 1348
f 1293 1412 1350
f 1293 1354 1412
f 1412 1349 1350
f 1351 1353 1410
f 1351 1352 1353
f 1293 1355 1354
f 1294 1355 1293
f 1356 1352 1351
f 1295 1352 1356
f 1358 1295 1356
f 1294 1415 1355
f 1296 1415 1294
f 1356 1359 1358
f 1361 1359 1357
f 1361 1358 1359
f 1361 1295 1358
f 1415 1360 1416
f 1360 1415 1296
f 1364 1300 1361
f 1357 1364 1361
f 1364 1362 1300
f 1365 1360 1305
f 1365 1416 1360
f 1362 1363 1366
f 1364 1363 1362
f 1304 1365 1305
f 1420 1365 1304
f 1368 1306 1366
f 1363 1368 1366
f 1368 1367 1306
f 1368 1369 1367
f 1420 1371 1370
f 1420 1304 1371
f 1422 1307 1367
f 1369 1422 1367
f 1422 1308 1307
f 1422 1423 1308
f 1370 1311 1317
f 1311 1370 1371
f 1423 1372 1308
f 1372 1373 1315
f 1423 1373 1372
f 1374 1373 1427
f 1315 1373 1374
f 1316 1427 1426
f 1374 1427 1316
f 1426 1317 1316
f 1430 1436 1377
f 1430 1375 1376
f 1322 1375 1430
f 1377 1322 1430
f 1375 1431 1376
f 1379 1431 1375
f 1327 1436 1442
f 1377 1436 1327
f 1378 1377 1327
f 1378 1322 1377
f 1380 1379 1382
f 1380 1431 1379
f 1382 1438 1380
f 1327 1390 1326
f 1442 1390 1327
f 1382 1381 1438
f 1382 1383 1381
f 1383 1384 1381
f 1393 1381 1384
f 1447 1395 1396
f 1385 1447 1396
f 1332 1385 1396
f 1385 1387 1388
f 1386 1387 1385
f 1332 1386 1385
f 1387 1450 1388
f 1334 1450 1387
f 1452 1450 1334
f 1326 1399 1389
f 1390 1399 1326
f 1393 1391 1392
f 1393 1384 1391
f 1400 1393 1392
f 1454 1393 1400
f 1457 1454 1400
f 1394 1457 1400
f 1395 1457 1394
f 1403 1395 1394
f 1403 1396 1395
f 1403 1331 1396
f 1332 1396 1331
f 1397 1452 1334
f 1452 1404 1458
f 1452 1397 1404
f 1397 1336 1404
f 1389 1460 1398
f 1399 1460 1389
f 1402 1400 1392
f 1401 1400 1402
f 1401 1394 1400
f 1403 1394 1401
f 1404 1340 1461
f 1336 1340 1404
f 1464 1398 1460
f 1344 1398 1464
f 1340 1407 1461
f 1406 1407 1340
f 1464 1405 1344
f 1345 1405 1465
f 1345 1344 1405
f 1406 1408 1407
f 1349 1408 1406
f 1411 1345 1465
f 1409 1345 1411
f 1410 1409 1411
f 1467 1412 1354
f 1467 1413 1412
f 1408 1349 1412
f 1413 1408 1412
f 1351 1411 1469
f 1351 1410 1411
f 1354 1470 1467
f 1355 1470 1354
f 1469 1356 1351
f 1530 1415 1414
f 1415 1470 1355
f 1530 1470 1415
f 1471 1359 1356
f 1471 1357 1359
f 1417 1415 1416
f 1417 1414 1415
f 1418 1364 1357
f 1417 1365 1419
f 1365 1417 1416
f 1364 1474 1363
f 1418 1474 1364
f 1419 1365 1420
f 1421 1368 1363
f 1474 1421 1363
f 1421 1369 1368
f 1421 1477 1369
f 1425 1419 1370
f 1419 1420 1370
f 1479 1422 1369
f 1477 1479 1369
f 1423 1479 1424
f 1422 1479 1423
f 1424 1482 1423
f 1425 1426 1484
f 1425 1317 1426
f 1425 1370 1317
f 1482 1373 1423
f 1373 1428 1427
f 1482 1428 1373
f 1428 1426 1427
f 1484 1426 1428
f 1429 1436 1430
f 1486 1429 1430
f 1430 1488 1486
f 1376 1488 1430
f 1376 1490 1488
f 1431 1490 1376
f 1431 1432 1490
f 1437 1432 1431
f 1491 1432 1437
f 1433 1491 1437
f 1434 1491 1433
f 1436 1435 1442
f 1429 1435 1436
f 1431 1380 1437
f 1438 1437 1380
f 1438 1433 1437
f 1433 1439 1434
f 1433 1438 1439
f 1438 1443 1439
f 1445 1439 1443
f 1440 1449 1441
f 1450 1440 1441
f 1496 1440 1450
f 1442 1497 1390
f 1435 1497 1442
f 1438 1381 1443
f 1393 1443 1381
f 1393 1445 1443
f 1393 1444 1445
f 1499 1444 1393
f 1446 1455 1456
f 1446 1447 1448
f 1395 1447 1446
f 1456 1395 1446
f 1447 1501 1448
f 1385 1501 1447
f 1385 1449 1501
f 1385 1441 1449
f 1385 1388 1441
f 1450 1441 1388
f 1452 1496 1450
f 1452 1451 1496
f 1451 1452 1458
f 1503 1451 1458
f 1390 1512 1399
f 1497 1512 1390
f 1453 1393 1454
f 1453 1499 1393
f 1454 1507 1453
f 1457 1507 1454
f 1457 1455 1507
f 1457 1456 1455
f 1457 1395 1456
f 1509 1458 1404
f 1509 1503 1458
f 1459 1509 1404
f 1399 1519 1460
f 1512 1519 1399
f 1404 1514 1459
f 1461 1514 1404
f 1460 1518 1464
f 1519 1518 1460
f 1461 1462 1514
f 1407 1462 1461
f 1463 1464 1518
f 1405 1464 1463
f 1465 1405 1463
f 1407 1466 1462
f 1408 1466 1407
f 1463 1522 1465
f 1411 1522 1523
f 1411 1465 1522
f 1526 1413 1467
f 1466 1408 1413
f 1526 1466 1413
f 1523 1529 1411
f 1529 1469 1411
f 1467 1527 1526
f 1470 1527 1467
f 1468 1469 1529
f 1356 1469 1468
f 1527 1470 1530
f 1471 1468 1472
f 1471 1356 1468
f 1533 1414 1417
f 1418 1472 1536
f 1418 1471 1472
f 1418 1357 1471
f 1475 1417 1419
f 1475 1533 1417
f 1536 1473 1418
f 1474 1473 1537
f 1474 1418 1473
f 1475 1419 1539
f 1476 1421 1474
f 1537 1476 1474
f 1476 1477 1421
f 1476 1540 1477
f 1539 1425 1544
f 1539 1419 1425
f 1540 1479 1477
f 1479 1478 1424
f 1480 1478 1479
f 1540 1480 1479
f 1482 1478 1481
f 1424 1478 1482
f 1481 1428 1482
f 1481 1483 1428
f 1544 1428 1483
f 1544 1484 1428
f 1544 1425 1484
f 1492 1489 1485
f 1549 1429 1486
f 1487 1549 1486
f 1486 1546 1487
f 1488 1546 1486
f 1488 1489 1546
f 1488 1485 1489
f 1488 1490 1485
f 1432 1485 1490
f 1432 1492 1485
f 1491 1492 1432
f 1491 1493 1492
f 1493 1491 1434
f 1552 1493 1434
f 1429 1556 1435
f 1549 1556 1429
f 1552 1434 1439
f 1552 1439 1445
f 1553 1552 1445
f 1494 1559 1449
f 1449 1495 1494
f 1440 1495 1449
f 1495 1440 1496
f 1502 1495 1496
f 1435 1563 1497
f 1556 1563 1435
f 1498 1445 1444
f 1498 1553 1445
f 1498 1444 1499
f 1505 1498 1499
f 1568 1455 1446
f 1557 1446 1448
f 1568 1446 1557
f 1448 1500 1557
f 1501 1500 1448
f 1559 1501 1449
f 1559 1500 1501
f 1562 1496 1451
f 1562 1502 1496
f 1562 1451 1503
f 1570 1562 1503
f 1497 1504 1512
f 1497 1511 1504
f 1497 1563 1511
f 1506 1499 1453
f 1506 1505 1499
f 1453 1508 1506
f 1507 1508 1453
f 1508 1455 1568
f 1508 1507 1455
f 1510 1503 1509
f 1510 1570 1503
f 1510 1509 1459
f 1571 1510 1459
f 1520 1504 1511
f 1516 1520 1511
f 1520 1512 1504
f 1520 1519 1512
f 1459 1513 1571
f 1514 1513 1459
f 1516 1515 1520
f 1518 1515 1517
f 1518 1520 1515
f 1518 1519 1520
f 1514 1521 1513
f 1462 1521 1514
f 1518 1577 1463
f 1517 1577 1518
f 1462 1525 1521
f 1466 1525 1462
f 1580 1463 1577
f 1522 1463 1580
f 1523 1522 1580
f 1524 1578 1526
f 1525 1466 1526
f 1578 1525 1526
f 1529 1580 1583
f 1529 1523 1580
f 1527 1524 1526
f 1528 1524 1527
f 1532 1528 1527
f 1468 1583 1585
f 1468 1529 1583
f 1531 1530 1414
f 1531 1532 1530
f 1530 1532 1527
f 1585 1584 1468
f 1584 1472 1468
f 1590 1587 1533
f 1531 1414 1533
f 1587 1531 1533
f 1584 1535 1472
f 1535 1536 1472
f 1475 1590 1533
f 1538 1590 1475
f 1534 1473 1536
f 1535 1534 1536
f 1534 1537 1473
f 1534 1591 1537
f 1538 1539 1601
f 1538 1475 1539
f 1592 1476 1537
f 1591 1592 1537
f 1540 1592 1595
f 1476 1592 1540
f 1595 1480 1540
f 1595 1602 1480
f 1599 1541 1544
f 1601 1544 1541
f 1601 1539 1544
f 1542 1478 1480
f 1602 1542 1480
f 1481 1542 1543
f 1478 1542 1481
f 1543 1483 1481
f 1599 1483 1543
f 1483 1599 1544
f 1550 1549 1487
f 1545 1550 1487
f 1546 1545 1487
f 1545 1489 1547
f 1546 1489 1545
f 1492 1547 1489
f 1548 1547 1492
f 1493 1548 1492
f 1552 1548 1493
f 1556 1549 1550
f 1550 1551 1556
f 1550 1545 1551
f 1548 1604 1547
f 1606 1548 1552
f 1606 1552 1553
f 1560 1559 1494
f 1554 1494 1495
f 1560 1494 1554
f 1555 1560 1554
f 1554 1495 1502
f 1556 1607 1563
f 1556 1551 1607
f 1606 1565 1611
f 1606 1498 1565
f 1606 1553 1498
f 1505 1565 1498
f 1569 1568 1557
f 1558 1557 1500
f 1569 1557 1558
f 1619 1569 1558
f 1558 1559 1560
f 1558 1500 1559
f 1561 1502 1562
f 1561 1554 1502
f 1561 1562 1570
f 1622 1561 1570
f 1607 1511 1563
f 1607 1572 1511
f 1607 1613 1572
f 1611 1565 1564
f 1564 1565 1629
f 1565 1506 1629
f 1565 1505 1506
f 1566 1629 1506
f 1508 1566 1506
f 1633 1508 1568
f 1566 1508 1633
f 1632 1566 1633
f 1633 1569 1567
f 1633 1568 1569
f 1569 1619 1567
f 1622 1510 1636
f 1622 1570 1510
f 1571 1636 1510
f 1516 1511 1572
f 1573 1516 1572
f 1573 1572 1613
f 1566 1632 1629
f 1635 1571 1513
f 1636 1571 1635
f 1516 1573 1515
f 1573 1575 1576
f 1573 1576 1517
f 1515 1573 1517
f 1513 1574 1635
f 1521 1574 1513
f 1575 1646 1576
f 1577 1646 1645
f 1577 1576 1646
f 1577 1517 1576
f 1648 1579 1647
f 1525 1574 1521
f 1648 1574 1525
f 1579 1648 1525
f 1577 1649 1580
f 1645 1649 1577
f 1581 1578 1524
f 1581 1579 1578
f 1581 1647 1579
f 1578 1579 1525
f 1649 1652 1580
f 1652 1583 1580
f 1652 1653 1583
f 1654 1528 1532
f 1654 1582 1528
f 1581 1524 1528
f 1582 1581 1528
f 1658 1583 1653
f 1585 1583 1658
f 1531 1654 1532
f 1588 1654 1531
f 1658 1586 1585
f 1584 1586 1662
f 1584 1585 1586
f 1663 1587 1590
f 1663 1588 1587
f 1587 1588 1531
f 1662 1589 1584
f 1664 1535 1589
f 1535 1584 1589
f 1663 1538 1669
f 1663 1590 1538
f 1534 1664 1666
f 1535 1664 1534
f 1666 1591 1534
f 1666 1593 1591
f 1669 1601 1667
f 1601 1669 1538
f 1594 1592 1591
f 1593 1594 1591
f 1595 1594 1672
f 1592 1594 1595
f 1672 1602 1595
f 1672 1596 1602
f 1672 1673 1596
f 1596 1598 1597
f 1596 1673 1598
f 1600 1597 1598
f 1600 1599 1597
f 1600 1541 1599
f 1667 1541 1600
f 1668 1667 1600
f 1541 1667 1601
f 1596 1542 1602
f 1596 1597 1543
f 1542 1596 1543
f 1543 1597 1599
f 1608 1551 1545
f 1603 1608 1545
f 1547 1603 1545
f 1604 1603 1547
f 1548 1605 1604
f 1606 1605 1548
f 1614 1608 1615
f 1551 1608 1614
f 1607 1551 1614
f 1603 1615 1608
f 1609 1603 1604
f 1605 1609 1604
f 1610 1609 1605
f 1606 1610 1605
f 1618 1610 1606
f 1611 1618 1606
f 1612 1558 1560
f 1612 1555 1674
f 1612 1560 1555
f 1674 1555 1623
f 1555 1561 1623
f 1555 1554 1561
f 1622 1623 1561
f 1613 1607 1614
f 1624 1613 1614
f 1615 1624 1614
f 1625 1624 1615
f 1603 1625 1615
f 1616 1625 1603
f 1609 1616 1603
f 1617 1609 1610
f 1618 1617 1610
f 1627 1617 1618
f 1618 1628 1627
f 1564 1628 1618
f 1611 1564 1618
f 1567 1620 1633
f 1567 1619 1620
f 1619 1621 1620
f 1619 1558 1621
f 1558 1612 1621
f 1681 1622 1636
f 1623 1622 1681
f 1573 1613 1624
f 1638 1573 1624
f 1625 1638 1624
f 1626 1638 1625
f 1616 1626 1625
f 1685 1626 1616
f 1609 1685 1616
f 1686 1685 1609
f 1617 1686 1609
f 1688 1686 1617
f 1627 1688 1617
f 1642 1688 1627
f 1628 1642 1627
f 1641 1642 1628
f 1628 1630 1641
f 1629 1630 1628
f 1564 1629 1628
f 1691 1630 1629
f 1632 1691 1629
f 1632 1631 1691
f 1632 1633 1631
f 1620 1631 1633
f 1681 1634 1680
f 1681 1636 1634
f 1635 1634 1636
f 1637 1575 1573
f 1573 1639 1637
f 1573 1638 1639
f 1641 1640 1642
f 1630 1640 1641
f 1630 1643 1640
f 1691 1643 1630
f 1680 1634 1694
f 1644 1635 1574
f 1634 1635 1644
f 1694 1634 1644
f 1637 1646 1575
f 1650 1637 1639
f 1650 1646 1637
f 1650 1645 1646
f 1651 1648 1647
f 1651 1699 1648
f 1644 1574 1648
f 1699 1644 1648
f 1645 1701 1649
f 1650 1701 1645
f 1581 1651 1647
f 1705 1651 1581
f 1655 1705 1581
f 1657 1649 1701
f 1652 1649 1657
f 1653 1652 1657
f 1708 1582 1654
f 1708 1655 1582
f 1708 1705 1655
f 1582 1655 1581
f 1656 1653 1657
f 1656 1658 1653
f 1708 1654 1588
f 1709 1708 1588
f 1662 1656 1659
f 1662 1586 1656
f 1586 1658 1656
f 1660 1663 1661
f 1663 1709 1588
f 1660 1709 1663
f 1589 1659 1714
f 1662 1659 1589
f 1714 1664 1589
f 1670 1661 1669
f 1661 1663 1669
f 1714 1665 1664
f 1666 1665 1718
f 1664 1665 1666
f 1718 1593 1666
f 1715 1668 1716
f 1671 1668 1715
f 1671 1667 1668
f 1670 1669 1667
f 1671 1670 1667
f 1721 1594 1593
f 1718 1721 1593
f 1672 1721 1722
f 1594 1721 1672
f 1673 1722 1725
f 1672 1722 1673
f 1598 1725 1716
f 1673 1725 1598
f 1716 1600 1598
f 1668 1600 1716
f 1674 1677 1612
f 1623 1677 1674
f 1621 1612 1728
f 1612 1675 1728
f 1677 1675 1612
f 1677 1678 1675
f 1678 1676 1730
f 1678 1677 1676
f 1677 1623 1676
f 1681 1676 1623
f 1620 1732 1631
f 1620 1679 1732
f 1620 1621 1679
f 1621 1728 1679
f 1693 1681 1680
f 1676 1681 1693
f 1730 1676 1693
f 1682 1639 1638
f 1683 1682 1638
f 1626 1683 1638
f 1684 1683 1626
f 1685 1684 1626
f 1686 1684 1685
f 1687 1684 1686
f 1688 1687 1686
f 1738 1687 1688
f 1642 1738 1688
f 1689 1642 1640
f 1738 1642 1689
f 1643 1689 1640
f 1731 1689 1643
f 1691 1690 1643
f 1691 1787 1690
f 1691 1692 1787
f 1691 1631 1692
f 1732 1692 1631
f 1693 1695 1700
f 1693 1694 1695
f 1693 1680 1694
f 1644 1695 1694
f 1639 1696 1650
f 1697 1696 1639
f 1682 1697 1639
f 1683 1697 1682
f 1684 1735 1683
f 1684 1698 1735
f 1687 1698 1684
f 1731 1643 1740
f 1690 1740 1643
f 1704 1699 1651
f 1704 1695 1699
f 1704 1700 1695
f 1699 1695 1644
f 1650 1707 1701
f 1696 1707 1650
f 1748 1702 1753
f 1702 1748 1755
f 1703 1751 1705
f 1704 1651 1705
f 1751 1704 1705
f 1701 1706 1657
f 1707 1706 1701
f 1757 1710 1712
f 1708 1703 1705
f 1757 1703 1708
f 1710 1757 1708
f 1657 1711 1656
f 1706 1711 1657
f 1710 1709 1712
f 1709 1710 1708
f 1711 1761 1656
f 1761 1659 1656
f 1761 1760 1659
f 1712 1661 1764
f 1712 1660 1661
f 1660 1712 1709
f 1659 1713 1714
f 1659 1760 1713
f 1764 1670 1717
f 1764 1661 1670
f 1713 1767 1714
f 1665 1767 1770
f 1714 1767 1665
f 1665 1770 1718
f 1768 1715 1716
f 1768 1769 1715
f 1769 1671 1715
f 1717 1671 1769
f 1671 1717 1670
f 1770 1719 1718
f 1721 1719 1720
f 1718 1719 1721
f 1722 1720 1723
f 1721 1720 1722
f 1725 1723 1724
f 1722 1723 1725
f 1716 1724 1768
f 1725 1724 1716
f 1678 1726 1675
f 1730 1726 1678
f 1727 1732 1679
f 1728 1675 1727
f 1679 1728 1727
f 1675 1775 1727
f 1675 1777 1775
f 1675 1726 1777
f 1777 1729 1733
f 1777 1726 1729
f 1726 1730 1729
f 1693 1729 1730
f 1741 1738 1689
f 1731 1741 1689
f 1732 1780 1692
f 1732 1727 1780
f 1727 1775 1780
f 1734 1733 1729
f 1734 1743 1733
f 1734 1729 1693
f 1700 1734 1693
f 1683 1746 1697
f 1747 1746 1683
f 1735 1747 1683
f 1736 1747 1735
f 1698 1736 1735
f 1737 1736 1698
f 1687 1737 1698
f 1782 1737 1687
f 1738 1782 1687
f 1782 1741 1739
f 1738 1741 1782
f 1741 1749 1739
f 1740 1749 1741
f 1731 1740 1741
f 1786 1749 1740
f 1690 1786 1740
f 1690 1788 1786
f 1690 1787 1788
f 1744 1743 1734
f 1744 1742 1743
f 1744 1734 1700
f 1704 1744 1700
f 1707 1696 1697
f 1752 1707 1697
f 1746 1752 1697
f 1745 1752 1746
f 1747 1745 1746
f 1753 1745 1747
f 1748 1753 1747
f 1748 1747 1736
f 1755 1748 1736
f 1801 1736 1737
f 1737 1782 1801
f 1749 1785 1739
f 1786 1785 1749
f 1750 1751 1703
f 1750 1744 1751
f 1750 1742 1744
f 1751 1744 1704
f 1707 1758 1706
f 1797 1758 1707
f 1752 1797 1707
f 1745 1797 1752
f 1745 1800 1797
f 1754 1753 1702
f 1754 1745 1753
f 1754 1800 1745
f 1754 1736 1756
f 1754 1755 1736
f 1754 1702 1755
f 1801 1756 1736
f 1807 1757 1712
f 1807 1750 1757
f 1750 1703 1757
f 1706 1759 1711
f 1758 1759 1706
f 1762 1807 1712
f 1808 1761 1711
f 1759 1808 1711
f 1808 1760 1761
f 1808 1763 1760
f 1813 1762 1764
f 1762 1712 1764
f 1763 1713 1760
f 1763 1765 1713
f 1814 1813 1717
f 1813 1764 1717
f 1815 1767 1713
f 1765 1815 1713
f 1770 1815 1766
f 1767 1815 1770
f 1814 1768 1774
f 1814 1769 1768
f 1814 1717 1769
f 1771 1719 1770
f 1766 1771 1770
f 1720 1771 1772
f 1719 1771 1720
f 1723 1772 1773
f 1720 1772 1723
f 1724 1773 1818
f 1723 1773 1724
f 1818 1768 1724
f 1774 1768 1818
f 1776 1775 1777
f 1733 1776 1777
f 1775 1778 1780
f 1778 1776 1781
f 1775 1776 1778
f 1781 1776 1733
f 1743 1781 1733
f 1692 1789 1787
f 1789 1780 1779
f 1692 1780 1789
f 1778 1779 1780
f 1794 1779 1778
f 1781 1794 1778
f 1793 1794 1781
f 1793 1781 1743
f 1742 1793 1743
f 1823 1801 1782
f 1835 1823 1782
f 1739 1835 1782
f 1783 1835 1739
f 1785 1783 1739
f 1784 1783 1785
f 1786 1784 1785
f 1786 1825 1784
f 1786 1788 1825
f 1788 1787 1825
f 1789 1825 1787
f 1789 1790 1825
f 1779 1790 1789
f 1779 1791 1790
f 1794 1791 1779
f 1794 1792 1791
f 1793 1792 1794
f 1793 1795 1792
f 1793 1750 1795
f 1750 1793 1742
f 1796 1758 1797
f 1798 1796 1797
f 1800 1798 1797
f 1799 1798 1800
f 1754 1799 1800
f 1756 1799 1754
f 1802 1756 1801
f 1822 1756 1802
f 1802 1801 1823
f 1783 1803 1835
f 1784 1803 1783
f 1784 1826 1803
f 1784 1825 1826
f 1795 1807 1804
f 1795 1750 1807
f 1759 1758 1796
f 1809 1759 1796
f 1796 1805 1809
f 1796 1806 1805
f 1796 1798 1806
f 1799 1806 1798
f 1756 1864 1799
f 1756 1822 1864
f 1839 1762 1810
f 1804 1762 1839
f 1804 1807 1762
f 1809 1808 1759
f 1840 1809 1805
f 1840 1808 1809
f 1840 1763 1808
f 1848 1813 1812
f 1810 1813 1848
f 1810 1762 1813
f 1840 1811 1763
f 1811 1765 1763
f 1812 1814 1851
f 1812 1813 1814
f 1852 1815 1765
f 1811 1852 1765
f 1766 1852 1854
f 1815 1852 1766
f 1816 1774 1859
f 1816 1814 1774
f 1851 1814 1816
f 1863 1771 1766
f 1854 1863 1766
f 1772 1863 1857
f 1771 1863 1772
f 1857 1773 1772
f 1817 1773 1857
f 1817 1859 1818
f 1773 1817 1818
f 1818 1859 1774
f 1790 1819 1825
f 1820 1819 1790
f 1791 1820 1790
f 1821 1820 1791
f 1792 1821 1791
f 1795 1821 1792
f 1832 1822 1802
f 1831 1832 1802
f 1823 1831 1802
f 1835 1831 1823
f 1803 1824 1835
f 1837 1824 1803
f 1826 1837 1803
f 1837 1825 1827
f 1826 1825 1837
f 1819 1827 1825
f 1828 1827 1819
f 1820 1828 1819
f 1838 1828 1820
f 1821 1838 1820
f 1804 1838 1821
f 1804 1821 1795
f 1829 1805 1806
f 1830 1829 1806
f 1799 1830 1806
f 1864 1830 1799
f 1864 1832 1833
f 1822 1832 1864
f 1831 1833 1832
f 1834 1833 1831
f 1831 1836 1834
f 1831 1835 1836
f 1824 1836 1835
f 1824 1866 1836
f 1837 1866 1824
f 1837 1865 1866
f 1827 1865 1837
f 1827 1845 1865
f 1827 1846 1845
f 1828 1846 1827
f 1847 1846 1828
f 1838 1847 1828
f 1810 1847 1838
f 1839 1810 1838
f 1839 1838 1804
f 1840 1805 1829
f 1841 1840 1829
f 1830 1841 1829
f 1842 1841 1830
f 1830 1843 1842
f 1830 1864 1843
f 1844 1845 1846
f 1844 1870 1845
f 1847 1844 1846
f 1812 1844 1847
f 1848 1812 1847
f 1848 1847 1810
f 1841 1811 1840
f 1849 1841 1842
f 1811 1841 1849
f 1850 1842 1843
f 1850 1849 1842
f 1870 1861 1862
f 1870 1844 1861
f 1844 1851 1861
f 1851 1844 1812
f 1849 1852 1811
f 1852 1853 1854
f 1850 1853 1852
f 1849 1850 1852
f 1853 1855 1854
f 1853 1871 1855
f 1855 1856 1857
f 1855 1871 1856
f 1858 1857 1856
f 1858 1817 1857
f 1859 1858 1860
f 1817 1858 1859
f 1860 1816 1859
f 1861 1816 1860
f 1862 1861 1860
f 1816 1861 1851
f 1855 1863 1854
f 1863 1855 1857
f 1867 1843 1864
f 1833 1867 1864
f 1834 1867 1833
f 1834 1836 1867
f 1866 1867 1836
f 1869 1867 1866
f 1865 1869 1866
f 1870 1869 1865
f 1870 1865 1845
f 1867 1850 1843
f 1868 1850 1867
f 1858 1868 1867
f 1869 1858 1867
f 1860 1858 1869
f 1870 1860 1869
f 1862 1860 1870
f 1850 1868 1871
f 1853 1850 1871
f 1871 1868 1856
f 1856 1868 1858
f 1891 1890 1873
f 1872 1891 1873
f 1893 1872 1873
f 1876 1893 1873
f 1878 1893 1876
f 1888 1896 1874
f 1897 1888 1874
f 1879 1897 1874
f 1900 1897 1879
f 1890 1908 1873
f 1908 1875 1873
f 1876 1875 1877
f 1873 1875 1876
f 1903 1876 1877
f 1878 1876 1903
f 1874 1912 1882
f 1896 1912 1874
f 1882 1879 1874
f 1905 1879 1882
f 1905 1900 1879
f 1908 1916 1875
f 1916 1880 1877
f 1875 1916 1877
f 1877 1880 1903
f 1881 1920 1882
f 1912 1881 1882
f 1920 1905 1882
f 1884 1883 1892
f 1927 1884 1892
f 1885 1927 1892
f 1928 1927 1885
f 1886 1928 1885
f 1936 1928 1886
f 1938 1887 1895
f 1939 1938 1895
f 1888 1939 1895
f 1941 1888 1897
f 1939 1888 1941
f 1898 1941 1897
f 1889 1941 1898
f 1943 1889 1898
f 1901 1943 1898
f 1944 1943 1901
f 1890 1944 1901
f 1890 1883 1944
f 1890 1892 1883
f 1890 1891 1892
f 1872 1892 1891
f 1872 1885 1892
f 1893 1885 1872
f 1893 1886 1885
f 1886 1946 1936
f 1886 1893 1946
f 1893 1894 1946
f 1893 1878 1894
f 1947 1946 1894
f 1896 1895 1887
f 1904 1896 1887
f 1895 1896 1888
f 1898 1897 1900
f 1901 1900 1899
f 1898 1900 1901
f 1890 1899 1902
f 1901 1899 1890
f 1902 1908 1890
f 1878 1903 1894
f 1947 1903 1911
f 1894 1903 1947
f 1912 1904 1949
f 1896 1904 1912
f 1914 1900 1905
f 1899 1914 1906
f 1900 1914 1899
f 1902 1906 1907
f 1899 1906 1902
f 1908 1907 1918
f 1902 1907 1908
f 1918 1916 1908
f 1903 1909 1910
f 1903 1880 1909
f 1910 1911 1903
f 1919 1912 1949
f 1881 1912 1919
f 1905 1920 1913
f 1913 1952 1914
f 1905 1913 1914
f 1952 1915 1906
f 1914 1952 1906
f 1915 1922 1907
f 1906 1915 1907
f 1907 1917 1918
f 1922 1917 1907
f 1916 1917 1923
f 1918 1917 1916
f 1880 1923 1924
f 1916 1923 1880
f 1956 1909 1880
f 1924 1956 1880
f 1925 1881 1919
f 1957 1925 1919
f 1920 1925 1921
f 1881 1925 1920
f 1961 1913 1920
f 1921 1961 1920
f 1922 1954 1917
f 1954 1955 1923
f 1917 1954 1923
f 1955 1967 1924
f 1923 1955 1924
f 1967 1956 1924
f 1957 1926 1925
f 1926 1960 1921
f 1925 1926 1921
f 1960 1961 1921
f 1927 1971 1934
f 1929 1971 1927
f 1928 1929 1927
f 1980 1929 1928
f 1940 1930 1975
f 1930 1941 1977
f 1940 1941 1930
f 1941 1931 1977
f 1933 1931 1941
f 1932 1931 1933
f 1942 1932 1933
f 1979 1932 1942
f 1935 1979 1942
f 1935 1934 1979
f 1935 1883 1934
f 1883 1884 1934
f 1927 1934 1884
f 1980 1936 1945
f 1928 1936 1980
f 1887 1974 1937
f 1975 1974 1887
f 1938 1975 1887
f 1939 1975 1938
f 1939 1940 1975
f 1939 1941 1940
f 1941 1889 1933
f 1943 1933 1889
f 1943 1942 1933
f 1944 1942 1943
f 1944 1935 1942
f 1944 1883 1935
f 1945 1946 1982
f 1945 1936 1946
f 1947 1982 1946
f 1887 1948 1904
f 1937 1948 1887
f 1986 1947 1911
f 1982 1947 1986
f 1904 1987 1949
f 1948 1987 1904
f 1985 1910 1909
f 1986 1911 1910
f 1985 1986 1910
f 1949 1989 1919
f 1987 1989 1949
f 1909 1950 1985
f 1956 1950 1909
f 1919 1958 1957
f 1989 1958 1919
f 1952 1961 1951
f 1913 1961 1952
f 1915 1951 1953
f 1952 1951 1915
f 1922 1953 1963
f 1915 1953 1922
f 1922 1963 1954
f 1963 1964 1954
f 1954 1964 1965
f 1954 1965 1955
f 1956 1966 1950
f 1967 1966 1956
f 1959 1926 1957
f 1958 1959 1957
f 1926 1959 1960
f 1962 1960 1959
f 1961 1960 1962
f 1961 1962 1951
f 1962 1992 1953
f 1951 1962 1953
f 1992 1993 1963
f 1953 1992 1963
f 1993 1964 1963
f 1965 1994 1955
f 1994 1996 1967
f 1955 1994 1967
f 1996 1966 1967
f 1969 1968 1976
f 1970 1969 1976
f 1978 1970 1976
f 2001 1970 1978
f 2002 2003 1979
f 2002 1934 2004
f 1979 1934 2002
f 1934 1972 2004
f 1971 1972 1934
f 1971 2007 1972
f 1929 2007 1971
f 2007 1929 1980
f 1973 2007 1980
f 2010 1974 1975
f 1975 1968 2010
f 1975 1976 1968
f 1975 1930 1976
f 1977 1976 1930
f 1977 1978 1976
f 1931 1978 1977
f 1931 2001 1978
f 1931 2003 2001
f 1932 2003 1931
f 1932 1979 2003
f 1980 2012 1973
f 1980 1981 2012
f 1980 1945 1981
f 1974 2015 1937
f 2010 2015 1974
f 1982 1981 1945
f 1982 2014 1981
f 1982 2016 2014
f 2014 2012 1981
f 1937 1984 1948
f 2015 1984 1937
f 2016 1986 1983
f 2016 1982 1986
f 1948 2019 1987
f 1984 2019 1948
f 2018 1986 1985
f 2018 1983 1986
f 1987 2020 1989
f 2019 2020 1987
f 1985 2022 2018
f 1950 2022 1985
f 1989 1988 1958
f 2020 1988 1989
f 1950 1995 2022
f 1966 1995 1950
f 2023 1959 1958
f 1988 2023 1958
f 1959 1990 1991
f 1959 2023 1990
f 1959 1991 1962
f 1992 2030 1999
f 1992 1998 2030
f 1992 1962 1998
f 1992 1999 1993
f 1965 1964 2033
f 1965 2033 1994
f 1996 1994 2025
f 1995 1966 1996
f 2025 1995 1996
f 1990 2027 1991
f 2027 2029 1962
f 1991 2027 1962
f 2029 1997 1998
f 1962 2029 1998
f 1997 2030 1998
f 1999 2032 1993
f 2032 1964 1993
f 2005 2048 2045
f 2047 2048 2005
f 2006 2047 2005
f 2049 2047 2006
f 2007 2049 2006
f 2054 2049 2007
f 2051 1969 2053
f 1968 1969 2051
f 1969 2042 2053
f 1970 2042 1969
f 1970 2000 2042
f 2001 2000 1970
f 2044 2000 2001
f 2003 2044 2001
f 2003 2045 2044
f 2003 2002 2045
f 2004 2045 2002
f 2004 2005 2045
f 1972 2005 2004
f 1972 2006 2005
f 2007 2006 1972
f 2054 1973 2008
f 2007 1973 2054
f 2010 2051 2009
f 2010 1968 2051
f 2008 2014 2011
f 2008 2012 2014
f 2008 1973 2012
f 2010 2013 2015
f 2009 2013 2010
f 2058 2014 2016
f 2058 2011 2014
f 2015 2057 1984
f 2013 2057 2015
f 2016 2060 2058
f 1983 2060 2016
f 1984 2017 2019
f 2057 2017 1984
f 1983 2063 2060
f 2018 2063 1983
f 2019 2065 2020
f 2017 2065 2019
f 2018 2021 2063
f 2022 2021 2018
f 2065 1988 2020
f 2064 1988 2065
f 2022 2026 2021
f 1995 2026 2022
f 2064 2023 1988
f 2066 2023 2064
f 2066 1990 2023
f 1994 2033 2069
f 2025 2069 2024
f 1994 2069 2025
f 2026 1995 2025
f 2024 2026 2025
f 2071 2027 1990
f 2066 2071 1990
f 2029 2071 2028
f 2027 2071 2029
f 1997 2028 2073
f 2029 2028 1997
f 2031 1997 2073
f 2030 1997 2031
f 1999 2030 2031
f 1999 2031 2032
f 1964 2032 2075
f 2033 1964 2075
f 2075 2069 2033
f 2034 2035 2105
f 2106 2035 2034
f 2036 2106 2034
f 2037 2106 2036
f 2111 2118 2040
f 2113 2111 2040
f 2043 2113 2040
f 2105 2043 2038
f 2113 2043 2105
f 2105 2038 2034
f 2036 2034 2046
f 2039 2036 2046
f 2037 2036 2039
f 2114 2037 2039
f 2041 2116 2052
f 2040 2052 2042
f 2041 2052 2040
f 2118 2041 2040
f 2043 2042 2000
f 2040 2042 2043
f 2038 2000 2044
f 2043 2000 2038
f 2038 2045 2034
f 2038 2044 2045
f 2048 2034 2045
f 2048 2046 2034
f 2047 2046 2048
f 2047 2039 2046
f 2049 2039 2047
f 2049 2114 2039
f 2049 2050 2114
f 2050 2049 2054
f 2119 2050 2054
f 2116 2122 2051
f 2051 2052 2116
f 2051 2053 2052
f 2042 2052 2053
f 2054 2121 2119
f 2008 2121 2054
f 2051 2123 2009
f 2122 2123 2051
f 2008 2126 2121
f 2011 2126 2008
f 2009 2128 2013
f 2123 2128 2009
f 2011 2055 2126
f 2058 2055 2011
f 2013 2056 2057
f 2128 2056 2013
f 2058 2061 2055
f 2060 2061 2058
f 2057 2059 2017
f 2056 2059 2057
f 2060 2062 2061
f 2063 2062 2060
f 2059 2065 2017
f 2131 2065 2059
f 2063 2133 2062
f 2021 2133 2063
f 2131 2064 2065
f 2067 2064 2131
f 2138 2139 2026
f 2026 2133 2021
f 2139 2133 2026
f 2067 2066 2064
f 2140 2066 2067
f 2142 2140 2067
f 2068 2138 2069
f 2138 2026 2024
f 2069 2138 2024
f 2140 2071 2066
f 2071 2070 2028
f 2140 2070 2071
f 2073 2070 2149
f 2028 2070 2073
f 2031 2149 2072
f 2073 2149 2031
f 2032 2072 2152
f 2031 2072 2032
f 2075 2152 2074
f 2032 2152 2075
f 2068 2069 2075
f 2074 2068 2075
f 2077 2078 2076
f 2174 2077 2088
f 2078 2077 2174
f 2162 2078 2174
f 2079 2174 2088
f 2173 2174 2079
f 2179 2173 2079
f 2172 2178 2085
f 2076 2085 2077
f 2172 2085 2076
f 2077 2080 2088
f 2079 2088 2099
f 2081 2079 2099
f 2179 2079 2081
f 2082 2181 2091
f 2083 2091 2094
f 2082 2091 2083
f 2183 2082 2083
f 2167 2094 2093
f 2083 2094 2167
f 2084 2167 2093
f 2178 2167 2084
f 2178 2084 2085
f 2077 2084 2086
f 2085 2084 2077
f 2080 2086 2087
f 2077 2086 2080
f 2088 2087 2097
f 2080 2087 2088
f 2088 2097 2099
f 2081 2099 2186
f 2089 2091 2181
f 2090 2089 2181
f 2094 2089 2092
f 2091 2089 2094
f 2093 2092 2103
f 2094 2092 2093
f 2084 2103 2104
f 2093 2103 2084
f 2084 2104 2095
f 2086 2095 2096
f 2084 2095 2086
f 2087 2096 2107
f 2086 2096 2087
f 2097 2107 2098
f 2087 2107 2097
f 2099 2098 2100
f 2097 2098 2099
f 2100 2186 2099
f 2187 2186 2100
f 2110 2089 2090
f 2092 2110 2101
f 2089 2110 2092
f 2103 2101 2102
f 2092 2101 2103
f 2104 2102 2105
f 2103 2102 2104
f 2104 2105 2095
f 2035 2095 2105
f 2035 2096 2095
f 2106 2096 2035
f 2106 2107 2096
f 2098 2106 2037
f 2098 2107 2106
f 2100 2037 2108
f 2098 2037 2100
f 2109 2187 2100
f 2108 2109 2100
f 2194 2117 2110
f 2101 2117 2112
f 2110 2117 2101
f 2101 2111 2102
f 2101 2118 2111
f 2101 2112 2118
f 2113 2102 2111
f 2113 2105 2102
f 2108 2037 2114
f 2115 2109 2108
f 2114 2115 2108
f 2116 2117 2194
f 2193 2116 2194
f 2117 2041 2112
f 2117 2116 2041
f 2041 2118 2112
f 2115 2119 2198
f 2050 2119 2115
f 2114 2050 2115
f 2122 2193 2196
f 2116 2193 2122
f 2119 2120 2198
f 2121 2120 2119
f 2122 2125 2123
f 2196 2125 2122
f 2121 2124 2120
f 2126 2124 2121
f 2123 2127 2128
f 2125 2127 2123
f 2126 2201 2124
f 2055 2201 2126
f 2128 2203 2056
f 2127 2203 2128
f 2055 2129 2201
f 2061 2129 2055
f 2056 2130 2059
f 2203 2130 2056
f 2062 2129 2061
f 2135 2129 2062
f 2130 2131 2059
f 2130 2212 2131
f 2134 2132 2136
f 2133 2135 2062
f 2133 2134 2135
f 2133 2132 2134
f 2212 2067 2131
f 2141 2067 2212
f 2137 2145 2215
f 2136 2145 2137
f 2136 2132 2145
f 2132 2138 2145
f 2132 2133 2139
f 2138 2132 2139
f 2141 2142 2067
f 2140 2143 2148
f 2140 2142 2143
f 2142 2141 2143
f 2148 2216 2144
f 2148 2143 2216
f 2144 2217 2151
f 2144 2216 2217
f 2151 2146 2150
f 2151 2217 2146
f 2147 2215 2145
f 2147 2146 2215
f 2147 2150 2146
f 2147 2145 2138
f 2068 2147 2138
f 2148 2070 2140
f 2148 2144 2149
f 2070 2148 2149
f 2144 2151 2072
f 2149 2144 2072
f 2151 2150 2152
f 2072 2151 2152
f 2150 2147 2074
f 2152 2150 2074
f 2074 2147 2068
f 2223 2156 2157
f 2226 2223 2157
f 2159 2226 2157
f 2153 2226 2159
f 2155 2153 2159
f 2154 2153 2155
f 2161 2154 2155
f 2166 2230 2163
f 2231 2230 2166
f 2169 2156 2171
f 2157 2169 2158
f 2156 2169 2157
f 2159 2158 2078
f 2157 2158 2159
f 2159 2162 2155
f 2159 2078 2162
f 2161 2174 2160
f 2161 2162 2174
f 2161 2155 2162
f 2175 2161 2160
f 2240 2165 2163
f 2166 2165 2164
f 2163 2165 2166
f 2231 2164 2177
f 2166 2164 2231
f 2168 2177 2167
f 2231 2177 2168
f 2171 2167 2170
f 2168 2167 2171
f 2169 2170 2172
f 2171 2170 2169
f 2169 2076 2158
f 2169 2172 2076
f 2078 2158 2076
f 2174 2173 2160
f 2175 2173 2179
f 2175 2160 2173
f 2238 2237 2175
f 2179 2238 2175
f 2182 2165 2240
f 2164 2182 2176
f 2165 2182 2164
f 2164 2083 2177
f 2164 2183 2083
f 2164 2176 2183
f 2167 2177 2083
f 2170 2167 2178
f 2170 2178 2172
f 2179 2242 2238
f 2179 2081 2242
f 2182 2180 2181
f 2240 2180 2182
f 2182 2082 2176
f 2182 2181 2082
f 2082 2183 2176
f 2186 2242 2081
f 2186 2246 2242
f 2180 2184 2181
f 2185 2184 2180
f 2243 2185 2180
f 2184 2090 2181
f 2246 2186 2249
f 2186 2187 2249
f 2189 2184 2185
f 2247 2189 2185
f 2189 2090 2184
f 2189 2110 2090
f 2109 2188 2187
f 2248 2249 2187
f 2188 2248 2187
f 2195 2189 2247
f 2190 2195 2247
f 2195 2110 2189
f 2195 2194 2110
f 2115 2188 2109
f 2115 2191 2188
f 2253 2248 2188
f 2191 2253 2188
f 2190 2192 2195
f 2193 2192 2312
f 2193 2195 2192
f 2193 2194 2195
f 2198 2191 2115
f 2252 2253 2191
f 2198 2252 2191
f 2193 2199 2196
f 2312 2199 2193
f 2120 2197 2198
f 2120 2200 2197
f 2197 2252 2198
f 2199 2125 2196
f 2257 2125 2199
f 2120 2256 2200
f 2124 2256 2120
f 2127 2125 2257
f 2202 2127 2257
f 2124 2261 2256
f 2201 2261 2124
f 2203 2127 2202
f 2206 2203 2202
f 2205 2206 2202
f 2261 2204 2207
f 2129 2261 2201
f 2204 2261 2129
f 2130 2203 2206
f 2265 2206 2205
f 2265 2130 2206
f 2207 2209 2264
f 2207 2204 2209
f 2204 2135 2209
f 2135 2204 2129
f 2212 2130 2267
f 2130 2265 2267
f 2212 2267 2213
f 2264 2208 2272
f 2264 2209 2208
f 2209 2136 2208
f 2209 2134 2136
f 2134 2209 2135
f 2141 2211 2210
f 2141 2213 2211
f 2141 2212 2213
f 2210 2214 2216
f 2210 2211 2214
f 2216 2214 2270
f 2270 2272 2146
f 2272 2208 2146
f 2208 2215 2146
f 2208 2137 2215
f 2137 2208 2136
f 2210 2143 2141
f 2143 2210 2216
f 2216 2270 2217
f 2217 2270 2146
f 2225 2218 2222
f 2277 2218 2225
f 2224 2277 2225
f 2227 2277 2224
f 2279 2290 2229
f 2219 2279 2229
f 2232 2219 2229
f 2280 2219 2232
f 2220 2280 2232
f 2275 2280 2220
f 2221 2275 2220
f 2222 2221 2156
f 2275 2221 2222
f 2222 2223 2225
f 2222 2156 2223
f 2226 2225 2223
f 2226 2224 2225
f 2153 2224 2226
f 2153 2227 2224
f 2153 2286 2227
f 2153 2228 2286
f 2154 2228 2153
f 2228 2154 2161
f 2233 2228 2161
f 2288 2236 2163
f 2163 2290 2288
f 2163 2229 2290
f 2163 2230 2229
f 2231 2229 2230
f 2231 2232 2229
f 2168 2232 2231
f 2168 2220 2232
f 2171 2220 2168
f 2171 2221 2220
f 2156 2221 2171
f 2234 2161 2175
f 2234 2233 2161
f 2234 2175 2237
f 2235 2234 2237
f 2163 2297 2240
f 2163 2236 2297
f 2237 2294 2235
f 2237 2238 2294
f 2295 2239 2297
f 2239 2240 2297
f 2238 2242 2294
f 2294 2242 2241
f 2243 2295 2301
f 2239 2295 2243
f 2180 2239 2243
f 2180 2240 2239
f 2242 2245 2241
f 2246 2245 2242
f 2303 2243 2301
f 2244 2243 2303
f 2185 2243 2244
f 2246 2305 2245
f 2249 2305 2246
f 2303 2250 2244
f 2247 2244 2250
f 2247 2185 2244
f 2248 2304 2249
f 2248 2310 2304
f 2304 2305 2249
f 2247 2311 2190
f 2250 2311 2247
f 2248 2309 2310
f 2253 2309 2248
f 2251 2192 2190
f 2311 2251 2190
f 2251 2312 2192
f 2252 2309 2253
f 2317 2309 2252
f 2312 2315 2199
f 2254 2197 2200
f 2254 2252 2197
f 2254 2317 2252
f 2255 2257 2199
f 2315 2255 2199
f 2255 2318 2257
f 2200 2319 2254
f 2256 2319 2200
f 2257 2258 2202
f 2318 2258 2257
f 2319 2259 2321
f 2261 2319 2256
f 2259 2319 2261
f 2258 2205 2202
f 2262 2205 2258
f 2324 2262 2258
f 2321 2259 2260
f 2259 2207 2260
f 2259 2261 2207
f 2265 2205 2262
f 2266 2265 2262
f 2266 2322 2269
f 2266 2262 2322
f 2269 2322 2326
f 2273 2263 2274
f 2260 2274 2263
f 2260 2264 2274
f 2260 2207 2264
f 2266 2267 2265
f 2268 2266 2269
f 2267 2266 2268
f 2213 2267 2268
f 2268 2271 2214
f 2268 2326 2271
f 2268 2269 2326
f 2214 2328 2270
f 2214 2271 2328
f 2272 2328 2273
f 2272 2270 2328
f 2274 2272 2273
f 2264 2272 2274
f 2268 2211 2213
f 2211 2268 2214
f 2330 2282 2275
f 2330 2222 2276
f 2275 2222 2330
f 2222 2335 2276
f 2218 2335 2222
f 2277 2335 2218
f 2283 2335 2277
f 2284 2283 2277
f 2227 2284 2277
f 2278 2290 2279
f 2281 2278 2279
f 2219 2281 2279
f 2332 2219 2280
f 2281 2219 2332
f 2331 2281 2332
f 2280 2282 2332
f 2280 2275 2282
f 2285 2283 2284
f 2284 2341 2285
f 2286 2341 2284
f 2227 2286 2284
f 2287 2341 2286
f 2228 2287 2286
f 2233 2287 2228
f 2343 2236 2288
f 2289 2343 2288
f 2289 2278 2336
f 2289 2290 2278
f 2289 2288 2290
f 2281 2336 2278
f 2281 2338 2336
f 2281 2331 2338
f 2341 2291 2285
f 2287 2292 2293
f 2287 2234 2292
f 2287 2233 2234
f 2235 2292 2234
f 2343 2349 2297
f 2343 2297 2236
f 2293 2292 2348
f 2347 2292 2235
f 2347 2348 2292
f 2347 2235 2294
f 2297 2296 2295
f 2349 2296 2297
f 2294 2298 2347
f 2241 2298 2294
f 2295 2299 2301
f 2296 2299 2295
f 2241 2300 2298
f 2245 2300 2241
f 2301 2353 2303
f 2299 2353 2301
f 2245 2302 2300
f 2305 2302 2245
f 2356 2303 2353
f 2250 2303 2356
f 2306 2304 2310
f 2302 2305 2304
f 2306 2302 2304
f 2356 2307 2250
f 2311 2307 2308
f 2311 2250 2307
f 2310 2313 2306
f 2309 2313 2310
f 2361 2251 2311
f 2308 2361 2311
f 2361 2312 2251
f 2313 2309 2317
f 2314 2313 2317
f 2361 2315 2312
f 2316 2315 2361
f 2317 2363 2314
f 2254 2363 2317
f 2316 2255 2315
f 2364 2255 2316
f 2364 2318 2255
f 2319 2363 2254
f 2367 2363 2319
f 2364 2258 2318
f 2370 2258 2364
f 2258 2370 2320
f 2367 2321 2374
f 2367 2319 2321
f 2262 2323 2322
f 2262 2324 2323
f 2324 2320 2323
f 2324 2258 2320
f 2322 2323 2325
f 2374 2260 2375
f 2260 2374 2321
f 2271 2322 2325
f 2326 2322 2271
f 2271 2327 2328
f 2271 2325 2327
f 2329 2328 2327
f 2329 2273 2328
f 2329 2375 2263
f 2273 2329 2263
f 2263 2375 2260
f 2333 2282 2330
f 2276 2333 2330
f 2334 2331 2332
f 2334 2333 2377
f 2282 2333 2334
f 2332 2282 2334
f 2276 2377 2333
f 2378 2377 2276
f 2335 2378 2276
f 2339 2378 2335
f 2339 2335 2283
f 2285 2339 2283
f 2344 2343 2289
f 2380 2344 2289
f 2336 2380 2289
f 2337 2336 2338
f 2380 2336 2337
f 2337 2331 2334
f 2337 2338 2331
f 2339 2291 2387
f 2339 2285 2291
f 2341 2340 2291
f 2346 2340 2341
f 2287 2346 2341
f 2293 2346 2287
f 2343 2342 2349
f 2343 2344 2342
f 2340 2387 2291
f 2340 2345 2387
f 2346 2345 2340
f 2348 2350 2346
f 2293 2348 2346
f 2347 2350 2348
f 2388 2349 2342
f 2388 2296 2349
f 2346 2395 2345
f 2350 2395 2346
f 2396 2395 2350
f 2350 2397 2396
f 2350 2347 2397
f 2351 2347 2298
f 2397 2347 2351
f 2296 2354 2299
f 2388 2354 2296
f 2298 2352 2351
f 2300 2352 2298
f 2299 2357 2353
f 2354 2357 2299
f 2300 2355 2352
f 2302 2355 2300
f 2357 2356 2353
f 2358 2356 2357
f 2358 2357 2409
f 2355 2302 2306
f 2407 2355 2306
f 2358 2307 2356
f 2410 2358 2409
f 2410 2307 2358
f 2410 2308 2307
f 2306 2360 2407
f 2313 2360 2306
f 2412 2361 2308
f 2410 2412 2308
f 2411 2359 2314
f 2360 2313 2314
f 2359 2360 2314
f 2412 2362 2361
f 2362 2316 2361
f 2362 2365 2316
f 2363 2411 2314
f 2418 2411 2363
f 2365 2364 2316
f 2368 2364 2365
f 2415 2368 2365
f 2368 2415 2366
f 2423 2363 2367
f 2423 2418 2363
f 2368 2370 2364
f 2320 2369 2323
f 2320 2370 2369
f 2370 2366 2369
f 2370 2368 2366
f 2323 2369 2371
f 2373 2374 2372
f 2423 2367 2374
f 2373 2423 2374
f 2323 2371 2325
f 2325 2420 2327
f 2325 2371 2420
f 2421 2327 2420
f 2421 2329 2327
f 2421 2375 2329
f 2372 2375 2421
f 2375 2372 2374
f 2382 2380 2337
f 2376 2382 2337
f 2334 2376 2337
f 2377 2376 2334
f 2384 2376 2377
f 2378 2384 2377
f 2339 2384 2378
f 2387 2384 2339
f 2379 2342 2344
f 2389 2379 2344
f 2380 2389 2344
f 2389 2382 2381
f 2380 2382 2389
f 2376 2381 2382
f 2383 2381 2376
f 2384 2383 2376
f 2385 2383 2384
f 2386 2385 2384
f 2384 2394 2386
f 2387 2394 2384
f 2345 2394 2387
f 2388 2342 2379
f 2390 2388 2379
f 2389 2390 2379
f 2391 2390 2389
f 2381 2391 2389
f 2392 2391 2381
f 2383 2392 2381
f 2393 2392 2383
f 2385 2393 2383
f 2425 2393 2385
f 2386 2425 2385
f 2426 2425 2386
f 2394 2426 2386
f 2399 2426 2394
f 2345 2399 2394
f 2395 2399 2345
f 2401 2396 2397
f 2351 2401 2397
f 2402 2354 2388
f 2388 2403 2402
f 2388 2390 2403
f 2425 2398 2393
f 2399 2428 2426
f 2430 2399 2395
f 2430 2428 2399
f 2395 2431 2430
f 2396 2431 2395
f 2401 2400 2404
f 2431 2401 2404
f 2431 2396 2401
f 2400 2401 2351
f 2352 2400 2351
f 2357 2354 2402
f 2440 2402 2403
f 2440 2357 2402
f 2404 2400 2405
f 2451 2352 2355
f 2400 2352 2451
f 2405 2400 2451
f 2408 2357 2440
f 2408 2409 2357
f 2448 2406 2407
f 2451 2355 2407
f 2406 2451 2407
f 2409 2455 2410
f 2408 2455 2409
f 2360 2448 2407
f 2359 2448 2360
f 2453 2412 2410
f 2455 2453 2410
f 2453 2454 2412
f 2414 2359 2411
f 2457 2362 2412
f 2454 2457 2412
f 2457 2365 2362
f 2457 2416 2365
f 2413 2479 2418
f 2414 2411 2418
f 2479 2414 2418
f 2416 2415 2365
f 2366 2417 2369
f 2366 2415 2417
f 2415 2416 2417
f 2369 2417 2419
f 2423 2413 2418
f 2422 2413 2423
f 2369 2419 2371
f 2419 2420 2371
f 2419 2464 2420
f 2420 2465 2421
f 2420 2464 2465
f 2462 2421 2465
f 2462 2372 2421
f 2462 2373 2372
f 2422 2373 2462
f 2373 2422 2423
f 2424 2403 2390
f 2432 2424 2390
f 2391 2432 2390
f 2392 2432 2391
f 2393 2432 2392
f 2425 2433 2398
f 2466 2433 2425
f 2426 2466 2425
f 2428 2466 2426
f 2437 2427 2428
f 2430 2437 2428
f 2429 2437 2430
f 2431 2429 2430
f 2404 2429 2431
f 2440 2403 2424
f 2443 2440 2424
f 2432 2443 2424
f 2468 2443 2432
f 2444 2468 2432
f 2393 2444 2432
f 2398 2444 2393
f 2447 2444 2398
f 2433 2447 2398
f 2434 2447 2433
f 2433 2466 2434
f 2428 2435 2466
f 2427 2435 2428
f 2437 2436 2427
f 2429 2436 2437
f 2429 2438 2436
f 2438 2450 2439
f 2438 2429 2450
f 2429 2405 2450
f 2429 2404 2405
f 2451 2450 2405
f 2408 2440 2443
f 2442 2408 2443
f 2443 2441 2442
f 2443 2468 2441
f 2444 2445 2468
f 2447 2445 2444
f 2447 2446 2445
f 2434 2446 2447
f 2449 2406 2448
f 2449 2450 2406
f 2449 2439 2450
f 2406 2450 2451
f 2455 2408 2442
f 2472 2442 2441
f 2472 2455 2442
f 2449 2448 2359
f 2478 2449 2359
f 2454 2452 2457
f 2454 2453 2452
f 2453 2472 2452
f 2453 2455 2472
f 2457 2452 2475
f 2414 2478 2359
f 2479 2478 2414
f 2457 2456 2416
f 2475 2456 2457
f 2456 2458 2416
f 2483 2479 2413
f 2481 2417 2416
f 2458 2481 2416
f 2481 2419 2417
f 2481 2463 2419
f 2481 2459 2463
f 2463 2459 2460
f 2461 2482 2462
f 2483 2462 2482
f 2483 2422 2462
f 2483 2413 2422
f 2463 2460 2464
f 2419 2463 2464
f 2460 2461 2465
f 2464 2460 2465
f 2465 2461 2462
f 2435 2434 2466
f 2427 2487 2435
f 2436 2487 2427
f 2467 2487 2436
f 2438 2467 2436
f 2439 2467 2438
f 2469 2441 2468
f 2484 2468 2445
f 2469 2468 2484
f 2445 2446 2484
f 2434 2486 2446
f 2486 2434 2435
f 2435 2470 2486
f 2487 2470 2435
f 2467 2471 2487
f 2467 2473 2471
f 2473 2467 2439
f 2449 2473 2439
f 2472 2441 2469
f 2477 2472 2469
f 2474 2473 2478
f 2474 2471 2473
f 2478 2473 2449
f 2475 2476 2492
f 2475 2452 2476
f 2452 2477 2476
f 2452 2472 2477
f 2474 2478 2479
f 2480 2474 2479
f 2492 2456 2475
f 2458 2494 2481
f 2458 2456 2494
f 2456 2492 2494
f 2481 2494 2493
f 2483 2480 2479
f 2481 2502 2459
f 2493 2502 2481
f 2460 2502 2500
f 2459 2502 2460
f 2461 2500 2504
f 2460 2500 2461
f 2482 2504 2498
f 2461 2504 2482
f 2498 2483 2482
f 2489 2469 2484
f 2446 2485 2484
f 2486 2485 2446
f 2486 2507 2485
f 2470 2507 2486
f 2470 2508 2507
f 2470 2488 2508
f 2487 2488 2470
f 2488 2487 2471
f 2491 2488 2471
f 2477 2469 2489
f 2490 2477 2489
f 2490 2509 2511
f 2490 2489 2509
f 2474 2491 2471
f 2480 2491 2474
f 2490 2476 2477
f 2492 2490 2511
f 2476 2490 2492
f 2495 2492 2511
f 2480 2499 2519
f 2493 2496 2501
f 2493 2494 2496
f 2494 2495 2496
f 2494 2492 2495
f 2501 2496 2503
f 2497 2521 2498
f 2519 2498 2521
f 2519 2499 2498
f 2499 2483 2498
f 2483 2499 2480
f 2501 2502 2493
f 2501 2503 2500
f 2502 2501 2500
f 2503 2497 2504
f 2500 2503 2504
f 2504 2497 2498
f 2505 2489 2484
f 2512 2505 2484
f 2485 2512 2484
f 2506 2512 2485
f 2524 2506 2485
f 2507 2524 2485
f 2523 2507 2508
f 2524 2507 2523
f 2488 2523 2508
f 2527 2523 2488
f 2513 2527 2488
f 2491 2513 2488
f 2505 2509 2489
f 2510 2505 2512
f 2509 2505 2510
f 2511 2509 2510
f 2512 2516 2510
f 2512 2506 2516
f 2514 2517 2524
f 2525 2514 2524
f 2527 2514 2525
f 2527 2513 2514
f 2513 2480 2514
f 2480 2513 2491
f 2495 2511 2510
f 2515 2495 2510
f 2515 2516 2529
f 2515 2510 2516
f 2517 2522 2518
f 2517 2514 2522
f 2514 2519 2522
f 2519 2514 2480
f 2515 2496 2495
f 2515 2529 2503
f 2496 2515 2503
f 2503 2520 2497
f 2529 2520 2503
f 2520 2521 2497
f 2522 2521 2520
f 2518 2522 2520
f 2521 2522 2519
f 2526 2524 2523
f 2527 2526 2523
f 2530 2506 2524
f 2516 2506 2530
f 2528 2530 2524
f 2531 2528 2524
f 2526 2525 2524
f 2517 2531 2524
f 2525 2526 2527
f 2529 2528 2520
f 2529 2530 2528
f 2529 2516 2530
f 2528 2531 2520
f 2531 2518 2520
f 2518 2531 2517
f 2536 2534 2532
f 2538 2536 2532
f 2533 2532 2534
f 2539 2533 2534
f 2540 2538 2532
f 2533 2540 2532
f 2539 2544 2533
f 2544 2540 2533
f 2535 2537 2534
f 2535 2536 2554
f 2534 2536 2535
f 2536 2553 2554
f 2538 2553 2536
f 2565 2553 2538
f 2539 2534 2537
f 2561 2539 2537
f 2564 2565 2538
f 2540 2564 2538
f 2543 2539 2561
f 2571 2543 2561
f 2543 2544 2539
f 2541 2540 2544
f 2572 2564 2540
f 2541 2572 2540
f 2571 2542 2543
f 2542 2579 2544
f 2543 2542 2544
f 2579 2577 2541
f 2544 2579 2541
f 2577 2572 2541
f 2545 2589 2593
f 2618 2628 2546
f 2547 2618 2546
f 2548 2547 2546
f 2555 2547 2548
f 2549 2621 2550
f 2625 2549 2550
f 2551 2625 2550
f 2557 2625 2551
f 2552 2562 2537
f 2537 2628 2552
f 2537 2546 2628
f 2537 2535 2546
f 2554 2546 2535
f 2554 2548 2546
f 2553 2548 2554
f 2553 2555 2548
f 2630 2565 2563
f 2553 2565 2630
f 2555 2553 2630
f 2550 2634 2566
f 2556 2634 2550
f 2621 2556 2550
f 2551 2566 2568
f 2550 2566 2551
f 2558 2551 2568
f 2557 2551 2558
f 2560 2559 2558
f 2537 2560 2561
f 2559 2560 2537
f 2562 2559 2537
f 2565 2638 2563
f 2564 2638 2565
f 2639 2574 2634
f 2566 2574 2567
f 2634 2574 2566
f 2568 2567 2569
f 2566 2567 2568
f 2558 2569 2576
f 2568 2569 2558
f 2576 2560 2558
f 2635 2560 2576
f 2570 2635 2576
f 2560 2571 2561
f 2641 2571 2560
f 2635 2641 2560
f 2564 2642 2638
f 2572 2642 2564
f 2639 2573 2574
f 2573 2645 2567
f 2574 2573 2567
f 2645 2646 2569
f 2567 2645 2569
f 2646 2575 2576
f 2569 2646 2576
f 2575 2570 2576
f 2542 2641 2640
f 2542 2571 2641
f 2572 2577 2642
f 2640 2578 2579
f 2542 2640 2579
f 2578 2649 2577
f 2579 2578 2577
f 2580 2657 2584
f 2656 2657 2580
f 2585 2656 2580
f 2581 2656 2585
f 2583 2582 2584
f 2580 2582 2586
f 2584 2582 2580
f 2585 2586 2588
f 2580 2586 2585
f 2587 2585 2588
f 2581 2585 2587
f 2669 2581 2587
f 2582 2667 2591
f 2583 2667 2582
f 2586 2591 2592
f 2582 2591 2586
f 2586 2589 2588
f 2586 2593 2589
f 2586 2592 2593
f 2587 2589 2545
f 2587 2588 2589
f 2594 2587 2545
f 2669 2587 2594
f 2676 2669 2594
f 2591 2590 2596
f 2667 2590 2591
f 2592 2596 2599
f 2591 2596 2592
f 2599 2593 2592
f 2599 2601 2593
f 2595 2593 2601
f 2595 2545 2593
f 2594 2595 2680
f 2545 2595 2594
f 2680 2676 2594
f 2679 2597 2590
f 2596 2597 2598
f 2590 2597 2596
f 2599 2598 2605
f 2596 2598 2599
f 2601 2605 2600
f 2599 2605 2601
f 2595 2600 2602
f 2601 2600 2595
f 2602 2680 2595
f 2681 2680 2602
f 2614 2681 2602
f 2608 2597 2679
f 2686 2608 2679
f 2597 2608 2603
f 2598 2603 2611
f 2597 2603 2598
f 2605 2611 2604
f 2598 2611 2605
f 2600 2604 2606
f 2605 2604 2600
f 2602 2606 2615
f 2600 2606 2602
f 2615 2614 2602
f 2609 2690 2607
f 2608 2607 2616
f 2609 2607 2608
f 2686 2609 2608
f 2603 2616 2610
f 2608 2616 2603
f 2611 2610 2617
f 2603 2610 2611
f 2604 2617 2612
f 2611 2617 2604
f 2606 2612 2613
f 2604 2612 2606
f 2615 2613 2620
f 2606 2613 2615
f 2619 2614 2615
f 2620 2619 2615
f 2695 2623 2622
f 2607 2622 2624
f 2695 2622 2607
f 2690 2695 2607
f 2616 2624 2626
f 2607 2624 2616
f 2610 2626 2627
f 2616 2626 2610
f 2617 2627 2629
f 2610 2627 2617
f 2617 2618 2612
f 2617 2628 2618
f 2617 2629 2628
f 2547 2612 2618
f 2547 2613 2612
f 2555 2613 2547
f 2555 2620 2613
f 2619 2630 2698
f 2555 2630 2619
f 2620 2555 2619
f 2697 2621 2623
f 2621 2622 2623
f 2621 2549 2622
f 2625 2622 2549
f 2625 2624 2622
f 2626 2625 2557
f 2626 2624 2625
f 2627 2557 2633
f 2626 2557 2627
f 2627 2552 2629
f 2627 2562 2552
f 2627 2633 2562
f 2552 2628 2629
f 2630 2700 2698
f 2563 2700 2630
f 2634 2632 2631
f 2697 2632 2634
f 2556 2697 2634
f 2556 2621 2697
f 2559 2557 2558
f 2559 2633 2557
f 2559 2562 2633
f 2563 2637 2700
f 2638 2637 2563
f 2634 2701 2639
f 2631 2701 2634
f 2635 2570 2636
f 2641 2635 2636
f 2638 2704 2637
f 2642 2704 2638
f 2644 2639 2701
f 2573 2639 2644
f 2640 2636 2706
f 2640 2641 2636
f 2642 2713 2704
f 2577 2713 2642
f 2644 2643 2573
f 2643 2648 2645
f 2573 2643 2645
f 2645 2648 2646
f 2648 2647 2575
f 2646 2648 2575
f 2647 2570 2575
f 2640 2650 2578
f 2649 2710 2709
f 2649 2578 2710
f 2713 2577 2649
f 2709 2713 2649
f 2650 2717 2578
f 2717 2710 2578
f 2719 2654 2651
f 2722 2719 2651
f 2655 2722 2651
f 2652 2722 2655
f 2656 2652 2655
f 2658 2652 2656
f 2725 2723 2660
f 2726 2725 2660
f 2661 2726 2660
f 2654 2726 2661
f 2653 2654 2661
f 2653 2584 2654
f 2584 2651 2654
f 2657 2651 2584
f 2657 2655 2651
f 2656 2655 2657
f 2656 2581 2658
f 2729 2658 2581
f 2723 2730 2659
f 2660 2659 2665
f 2723 2659 2660
f 2661 2665 2666
f 2660 2665 2661
f 2653 2666 2668
f 2661 2666 2653
f 2668 2584 2653
f 2668 2583 2584
f 2581 2663 2729
f 2581 2662 2663
f 2581 2669 2662
f 2670 2663 2662
f 2659 2671 2673
f 2730 2671 2659
f 2665 2673 2664
f 2659 2673 2665
f 2666 2664 2675
f 2665 2664 2666
f 2666 2667 2668
f 2666 2675 2667
f 2667 2583 2668
f 2669 2676 2662
f 2670 2676 2734
f 2662 2676 2670
f 2673 2678 2672
f 2671 2678 2673
f 2664 2672 2674
f 2673 2672 2664
f 2664 2674 2675
f 2674 2667 2675
f 2674 2590 2667
f 2676 2740 2734
f 2680 2740 2676
f 2683 2677 2678
f 2672 2677 2682
f 2678 2677 2672
f 2674 2682 2684
f 2672 2682 2674
f 2674 2684 2679
f 2679 2590 2674
f 2680 2687 2740
f 2681 2687 2680
f 2677 2689 2682
f 2741 2689 2677
f 2683 2741 2677
f 2684 2689 2685
f 2682 2689 2684
f 2685 2679 2684
f 2685 2686 2679
f 2614 2692 2681
f 2688 2687 2681
f 2692 2688 2681
f 2694 2689 2741
f 2745 2694 2741
f 2689 2609 2685
f 2689 2690 2609
f 2689 2694 2690
f 2609 2686 2685
f 2619 2692 2614
f 2619 2691 2692
f 2693 2688 2692
f 2691 2693 2692
f 2623 2745 2746
f 2623 2694 2745
f 2623 2695 2694
f 2695 2690 2694
f 2698 2691 2619
f 2696 2693 2691
f 2698 2696 2691
f 2632 2746 2747
f 2623 2746 2632
f 2697 2623 2632
f 2699 2696 2698
f 2700 2699 2698
f 2747 2631 2632
f 2702 2631 2747
f 2637 2699 2700
f 2637 2752 2699
f 2701 2631 2702
f 2703 2701 2702
f 2753 2703 2702
f 2637 2754 2752
f 2704 2754 2637
f 2644 2701 2703
f 2757 2644 2703
f 2757 2703 2753
f 2704 2705 2754
f 2713 2705 2704
f 2757 2643 2644
f 2757 2761 2643
f 2761 2648 2643
f 2636 2707 2706
f 2636 2570 2707
f 2570 2647 2707
f 2640 2763 2708
f 2706 2763 2640
f 2708 2650 2640
f 2708 2764 2650
f 2712 2709 2710
f 2712 2711 2709
f 2705 2713 2709
f 2711 2705 2709
f 2761 2715 2648
f 2715 2714 2648
f 2714 2647 2648
f 2716 2647 2714
f 2770 2716 2714
f 2716 2707 2647
f 2768 2717 2650
f 2764 2768 2650
f 2712 2710 2717
f 2768 2712 2717
f 2715 2770 2714
f 2654 2718 2774
f 2718 2719 2775
f 2654 2719 2718
f 2719 2721 2775
f 2722 2721 2719
f 2722 2720 2721
f 2652 2720 2722
f 2720 2652 2658
f 2727 2720 2658
f 2724 2787 2723
f 2723 2772 2724
f 2723 2725 2772
f 2726 2772 2725
f 2726 2774 2772
f 2654 2774 2726
f 2728 2727 2658
f 2728 2658 2729
f 2782 2728 2729
f 2784 2783 2730
f 2730 2787 2784
f 2730 2723 2787
f 2782 2731 2788
f 2782 2663 2731
f 2782 2729 2663
f 2670 2731 2663
f 2671 2783 2732
f 2730 2783 2671
f 2788 2731 2733
f 2794 2670 2734
f 2731 2670 2794
f 2733 2731 2794
f 2732 2735 2736
f 2671 2736 2678
f 2671 2732 2736
f 2734 2737 2794
f 2740 2737 2734
f 2738 2736 2735
f 2797 2738 2735
f 2738 2678 2736
f 2738 2683 2678
f 2740 2739 2737
f 2687 2739 2740
f 2797 2744 2738
f 2741 2683 2744
f 2683 2738 2744
f 2687 2742 2739
f 2688 2742 2687
f 2743 2741 2744
f 2800 2743 2744
f 2743 2745 2741
f 2688 2802 2742
f 2693 2802 2688
f 2746 2800 2801
f 2743 2800 2746
f 2746 2745 2743
f 2693 2748 2802
f 2696 2748 2693
f 2746 2750 2747
f 2801 2750 2746
f 2699 2748 2696
f 2749 2748 2699
f 2750 2751 2747
f 2751 2702 2747
f 2751 2805 2702
f 2807 2699 2752
f 2807 2749 2699
f 2702 2808 2753
f 2805 2808 2702
f 2752 2755 2807
f 2754 2755 2752
f 2753 2811 2757
f 2808 2811 2753
f 2705 2755 2754
f 2760 2755 2705
f 2757 2756 2761
f 2811 2756 2757
f 2763 2758 2708
f 2758 2766 2759
f 2708 2758 2759
f 2764 2708 2759
f 2767 2764 2759
f 2760 2767 2759
f 2760 2712 2767
f 2760 2711 2712
f 2711 2760 2705
f 2815 2715 2761
f 2756 2815 2761
f 2815 2821 2715
f 2706 2707 2762
f 2707 2716 2762
f 2762 2819 2763
f 2706 2762 2763
f 2819 2765 2758
f 2763 2819 2758
f 2768 2764 2767
f 2758 2765 2766
f 2768 2767 2712
f 2769 2770 2715
f 2821 2769 2715
f 2771 2770 2769
f 2716 2770 2771
f 2771 2762 2716
f 2773 2772 2774
f 2777 2772 2773
f 2779 2777 2773
f 2774 2825 2773
f 2718 2825 2774
f 2718 2826 2825
f 2775 2826 2718
f 2721 2826 2775
f 2780 2826 2721
f 2776 2780 2721
f 2720 2776 2721
f 2727 2776 2720
f 2778 2787 2724
f 2778 2777 2827
f 2772 2777 2778
f 2724 2772 2778
f 2827 2777 2779
f 2776 2836 2780
f 2776 2781 2836
f 2728 2781 2776
f 2727 2728 2776
f 2782 2781 2728
f 2785 2783 2784
f 2785 2778 2786
f 2787 2778 2785
f 2784 2787 2785
f 2778 2827 2786
f 2791 2782 2788
f 2781 2782 2791
f 2783 2842 2732
f 2785 2842 2783
f 2791 2789 2790
f 2791 2733 2789
f 2788 2733 2791
f 2794 2789 2733
f 2844 2735 2732
f 2842 2844 2732
f 2789 2792 2790
f 2789 2793 2792
f 2847 2794 2737
f 2789 2794 2847
f 2793 2789 2847
f 2735 2795 2797
f 2844 2795 2735
f 2737 2798 2847
f 2739 2798 2737
f 2796 2744 2797
f 2795 2796 2797
f 2739 2853 2798
f 2742 2853 2739
f 2744 2799 2800
f 2796 2799 2744
f 2742 2852 2853
f 2802 2852 2742
f 2800 2854 2801
f 2799 2854 2800
f 2802 2857 2852
f 2748 2857 2802
f 2854 2750 2801
f 2803 2750 2854
f 2804 2803 2854
f 2857 2748 2749
f 2861 2857 2749
f 2803 2751 2750
f 2804 2751 2803
f 2804 2805 2751
f 2749 2806 2861
f 2807 2806 2749
f 2805 2812 2808
f 2804 2812 2805
f 2806 2810 2809
f 2755 2806 2807
f 2810 2806 2755
f 2812 2811 2808
f 2864 2811 2812
f 2809 2814 2865
f 2809 2810 2814
f 2810 2760 2814
f 2760 2810 2755
f 2756 2811 2864
f 2817 2756 2864
f 2871 2820 2813
f 2865 2820 2871
f 2865 2814 2820
f 2814 2766 2820
f 2814 2759 2766
f 2759 2814 2760
f 2821 2817 2822
f 2821 2815 2817
f 2815 2756 2817
f 2822 2816 2823
f 2822 2817 2816
f 2818 2823 2816
f 2818 2762 2823
f 2819 2818 2813
f 2762 2818 2819
f 2813 2765 2819
f 2820 2765 2813
f 2765 2820 2766
f 2822 2769 2821
f 2822 2823 2771
f 2769 2822 2771
f 2771 2823 2762
f 2828 2779 2773
f 2824 2828 2773
f 2825 2824 2773
f 2830 2824 2825
f 2826 2830 2825
f 2780 2830 2826
f 2827 2779 2828
f 2832 2827 2828
f 2824 2832 2828
f 2829 2832 2824
f 2830 2829 2824
f 2834 2829 2830
f 2830 2831 2834
f 2780 2831 2830
f 2836 2831 2780
f 2838 2786 2827
f 2838 2832 2833
f 2827 2832 2838
f 2829 2833 2832
f 2876 2833 2829
f 2834 2876 2829
f 2875 2876 2834
f 2831 2875 2834
f 2839 2875 2831
f 2831 2835 2839
f 2836 2835 2831
f 2840 2835 2836
f 2781 2840 2836
f 2791 2840 2781
f 2837 2842 2785
f 2843 2837 2785
f 2786 2843 2785
f 2786 2838 2843
f 2839 2881 2875
f 2835 2881 2839
f 2885 2881 2835
f 2840 2885 2835
f 2790 2885 2840
f 2790 2840 2791
f 2845 2837 2841
f 2842 2837 2845
f 2844 2842 2845
f 2843 2841 2837
f 2846 2841 2843
f 2877 2846 2843
f 2884 2790 2792
f 2884 2885 2790
f 2793 2884 2792
f 2887 2884 2793
f 2891 2887 2793
f 2847 2891 2793
f 2795 2844 2845
f 2850 2795 2845
f 2845 2892 2850
f 2845 2841 2892
f 2846 2890 2841
f 2846 2877 2890
f 2848 2847 2798
f 2891 2847 2848
f 2850 2796 2795
f 2849 2850 2892
f 2849 2796 2850
f 2798 2851 2848
f 2853 2851 2798
f 2796 2894 2799
f 2849 2894 2796
f 2853 2856 2851
f 2852 2856 2853
f 2894 2854 2799
f 2855 2854 2894
f 2854 2855 2858
f 2856 2860 2859
f 2857 2856 2852
f 2860 2856 2857
f 2898 2854 2858
f 2898 2804 2854
f 2859 2860 2901
f 2860 2861 2901
f 2861 2860 2857
f 2907 2804 2898
f 2862 2911 2901
f 2862 2901 2861
f 2806 2862 2861
f 2812 2804 2907
f 2863 2812 2907
f 2911 2862 2866
f 2862 2809 2866
f 2862 2806 2809
f 2864 2863 2912
f 2864 2812 2863
f 2910 2866 2870
f 2866 2865 2870
f 2865 2866 2809
f 2817 2864 2912
f 2817 2867 2872
f 2817 2913 2867
f 2817 2912 2913
f 2872 2918 2868
f 2872 2867 2918
f 2868 2869 2873
f 2868 2918 2869
f 2869 2870 2873
f 2870 2813 2873
f 2870 2871 2813
f 2871 2870 2865
f 2817 2872 2816
f 2872 2868 2818
f 2816 2872 2818
f 2868 2873 2813
f 2818 2868 2813
f 2874 2843 2838
f 2833 2874 2838
f 2879 2874 2833
f 2876 2879 2833
f 2882 2879 2876
f 2875 2882 2876
f 2881 2882 2875
f 2877 2843 2874
f 2878 2877 2874
f 2929 2878 2874
f 2879 2929 2874
f 2924 2879 2882
f 2881 2880 2882
f 2880 2924 2882
f 2885 2880 2881
f 2883 2880 2885
f 2886 2883 2885
f 2884 2886 2885
f 2887 2886 2884
f 2888 2892 2841
f 2921 2888 2841
f 2841 2889 2921
f 2890 2889 2841
f 2889 2877 2878
f 2889 2890 2877
f 2924 2929 2879
f 2924 2922 2929
f 2925 2887 2891
f 2925 2886 2887
f 2925 2891 2848
f 2927 2925 2848
f 2892 2928 2849
f 2888 2928 2892
f 2848 2893 2927
f 2851 2893 2848
f 2928 2894 2849
f 2894 2928 2897
f 2895 2856 2932
f 2856 2893 2851
f 2895 2893 2856
f 2858 2896 2934
f 2858 2855 2896
f 2855 2897 2896
f 2855 2894 2897
f 2932 2856 2859
f 2898 2858 2934
f 2899 2898 2934
f 2900 2906 2937
f 2902 2906 2900
f 2902 2901 2906
f 2932 2859 2901
f 2902 2932 2901
f 2907 2899 2903
f 2907 2898 2899
f 2903 2899 2904
f 2917 2942 2905
f 2911 2937 2906
f 2911 2905 2937
f 2911 2906 2901
f 2863 2907 2903
f 2908 2863 2903
f 2908 2904 2909
f 2908 2903 2904
f 2909 2940 2915
f 2909 2904 2940
f 2917 2940 2942
f 2917 2915 2940
f 2910 2917 2905
f 2911 2910 2905
f 2866 2910 2911
f 2908 2912 2863
f 2914 2908 2909
f 2912 2908 2914
f 2913 2912 2914
f 2915 2914 2909
f 2916 2914 2915
f 2917 2916 2915
f 2869 2916 2917
f 2910 2869 2917
f 2870 2869 2910
f 2914 2867 2913
f 2914 2916 2918
f 2867 2914 2918
f 2918 2916 2869
f 2944 2924 2880
f 2883 2944 2880
f 2919 2888 2921
f 2920 2919 2921
f 2889 2920 2921
f 2878 2920 2889
f 2929 2920 2878
f 2950 2929 2923
f 2922 2923 2929
f 2943 2923 2922
f 2922 2924 2943
f 2924 2944 2943
f 2948 2944 2883
f 2883 2926 2948
f 2886 2926 2883
f 2925 2926 2886
f 2930 2926 2925
f 2927 2930 2925
f 2928 2888 2919
f 2953 2928 2919
f 2919 2920 2953
f 2929 2950 2920
f 2931 2930 2927
f 2893 2931 2927
f 2955 2928 2953
f 2955 2897 2928
f 2933 2895 2932
f 2933 2931 2895
f 2895 2931 2893
f 2955 2896 2897
f 2955 2934 2896
f 2955 2935 2934
f 2958 2902 2965
f 2958 2933 2932
f 2902 2958 2932
f 2935 2899 2934
f 2939 2899 2935
f 2939 2935 2938
f 2962 2963 2936
f 2964 2936 2963
f 2964 2937 2936
f 2964 2900 2937
f 2964 2902 2900
f 2965 2902 2964
f 2904 2939 2938
f 2899 2939 2904
f 2904 2960 2940
f 2904 2938 2960
f 2941 2940 2960
f 2941 2962 2940
f 2962 2942 2940
f 2962 2936 2905
f 2942 2962 2905
f 2905 2936 2937
f 2951 2950 2923
f 2943 2951 2923
f 2945 2943 2944
f 2946 2944 2948
f 2945 2944 2946
f 2947 2945 2946
f 2948 2926 2930
f 2969 2948 2930
f 2954 2953 2920
f 2954 2920 2949
f 2971 2954 2949
f 2920 2968 2949
f 2950 2968 2920
f 2968 2950 2951
f 2951 2945 2947
f 2951 2943 2945
f 2930 2952 2969
f 2931 2952 2930
f 2955 2953 2954
f 2955 2971 2972
f 2955 2954 2971
f 2933 2952 2931
f 2975 2952 2933
f 2935 2955 2972
f 2935 2976 2959
f 2935 2972 2976
f 2982 2956 2957
f 2975 2957 2956
f 2975 2965 2957
f 2975 2958 2965
f 2958 2975 2933
f 2935 2959 2938
f 2960 2959 2979
f 2938 2959 2960
f 2961 2960 2979
f 2961 2941 2960
f 2962 2941 2961
f 2961 2963 2962
f 2982 2963 2961
f 2982 2957 2964
f 2963 2982 2964
f 2964 2957 2965
f 2983 2947 2946
f 2985 2983 2946
f 2948 2985 2946
f 2966 2985 2948
f 2969 2966 2948
f 2967 2971 2949
f 2968 2967 2949
f 2986 2968 2951
f 2967 2968 2986
f 2989 2967 2986
f 2951 2983 2986
f 2947 2983 2951
f 2970 2966 2969
f 2970 2974 2966
f 2952 2970 2969
f 2978 2971 2967
f 2972 2971 2978
f 2976 2972 2978
f 2978 2989 2977
f 2978 2967 2989
f 2980 2987 2973
f 2974 2973 2987
f 2974 2970 2973
f 2970 2975 2973
f 2975 2970 2952
f 2978 2959 2976
f 2978 2977 2979
f 2959 2978 2979
f 2979 2981 2961
f 2979 2990 2981
f 2979 2977 2990
f 2981 2980 2961
f 2980 2982 2961
f 2980 2973 2956
f 2982 2980 2956
f 2956 2973 2975
f 2984 2983 2985
f 2966 2984 2985
f 2988 2989 2986
f 2991 2988 2986
f 2983 2991 2986
f 2991 2984 2987
f 2983 2984 2991
f 2987 2984 2966
f 2974 2987 2966
f 2988 2977 2989
f 2977 2988 2990
f 2991 2990 2988
f 2981 2990 2991
f 2980 2981 2991
f 2980 2991 2987
f 3002 3001 2995
f 2992 3002 2995
f 3007 2992 2995
f 2993 2995 3001
f 3004 2993 3001
f 2994 2995 2993
f 2994 3007 2995
f 3010 2996 2997
f 3012 3010 2997
f 2998 3012 2997
f 2999 3012 2998
f 3000 2999 2998
f 3016 2999 3000
f 3001 2996 3005
f 2997 2996 3001
f 3002 2997 3001
f 2992 2997 3002
f 2992 2998 2997
f 3007 3020 3003
f 3000 3007 3003
f 3000 2992 3007
f 2998 2992 3000
f 3003 3016 3000
f 3001 3018 3004
f 3005 3018 3001
f 3006 2994 2993
f 3006 3008 2994
f 3020 3007 2994
f 3008 3020 2994
f 3021 2993 3004
f 3018 3021 3004
f 3021 3006 2993
f 3026 2996 3010
f 3009 3026 3010
f 3010 3011 3009
f 3010 3013 3011
f 3010 3012 3013
f 2999 3013 3012
f 2999 3024 3013
f 3025 3016 3028
f 2999 3016 3025
f 3024 2999 3025
f 2996 3014 3005
f 2996 3026 3014
f 3015 3003 3020
f 3015 3028 3003
f 3028 3016 3003
f 3018 3014 3017
f 3018 3005 3014
f 3020 3019 3015
f 3008 3019 3020
f 3022 3021 3018
f 3017 3022 3018
f 3019 3021 3022
f 3006 3021 3019
f 3008 3006 3019
f 3039 3038 3027
f 3033 3039 3027
f 3009 3033 3027
f 3009 3023 3033
f 3009 3011 3023
f 3011 3035 3023
f 3011 3013 3035
f 3024 3035 3013
f 3024 3034 3035
f 3037 3025 3043
f 3024 3025 3037
f 3034 3024 3037
f 3026 3027 3038
f 3047 3026 3038
f 3027 3026 3009
f 3044 3028 3048
f 3028 3043 3025
f 3044 3043 3028
f 3014 3047 3046
f 3026 3047 3014
f 3049 3028 3015
f 3049 3048 3028
f 3029 3014 3046
f 3031 3014 3029
f 3031 3053 3030
f 3014 3031 3030
f 3017 3014 3030
f 3022 3017 3030
f 3022 3030 3050
f 3015 3032 3049
f 3019 3032 3015
f 3029 3053 3031
f 3022 3054 3019
f 3050 3054 3022
f 3054 3032 3019
f 3033 3060 3065
f 3033 3023 3060
f 3023 3036 3060
f 3023 3035 3036
f 3034 3036 3035
f 3034 3069 3036
f 3069 3034 3037
f 3067 3069 3037
f 3040 3064 3072
f 3040 3038 3064
f 3038 3065 3064
f 3038 3039 3065
f 3033 3065 3039
f 3037 3078 3067
f 3043 3078 3037
f 3041 3040 3072
f 3045 3041 3072
f 3041 3038 3040
f 3041 3047 3038
f 3042 3044 3048
f 3042 3077 3044
f 3078 3043 3044
f 3077 3078 3044
f 3079 3041 3045
f 3079 3047 3041
f 3079 3046 3047
f 3048 3052 3042
f 3049 3052 3048
f 3029 3079 3084
f 3046 3079 3029
f 3082 3053 3084
f 3082 3030 3053
f 3082 3050 3030
f 3049 3051 3052
f 3032 3051 3049
f 3084 3053 3029
f 3085 3054 3050
f 3082 3085 3050
f 3051 3032 3054
f 3085 3051 3054
f 3056 3055 3061
f 3094 3055 3056
f 3057 3096 3058
f 3061 3058 3060
f 3057 3058 3061
f 3059 3057 3061
f 3061 3036 3056
f 3061 3060 3036
f 3056 3097 3094
f 3056 3036 3097
f 3036 3062 3097
f 3036 3069 3062
f 3068 3097 3062
f 3096 3071 3063
f 3063 3064 3096
f 3064 3058 3096
f 3064 3065 3058
f 3060 3058 3065
f 3068 3067 3066
f 3069 3067 3068
f 3062 3069 3068
f 3072 3071 3070
f 3063 3071 3072
f 3072 3064 3063
f 3073 3076 3075
f 3078 3066 3067
f 3073 3066 3078
f 3076 3073 3078
f 3072 3104 3045
f 3070 3104 3072
f 3074 3077 3042
f 3074 3076 3077
f 3074 3075 3076
f 3077 3076 3078
f 3045 3107 3079
f 3104 3107 3045
f 3042 3086 3074
f 3052 3086 3042
f 3107 3080 3079
f 3084 3080 3081
f 3079 3080 3084
f 3082 3081 3083
f 3084 3081 3082
f 3083 3085 3082
f 3083 3110 3085
f 3051 3086 3052
f 3110 3086 3051
f 3085 3110 3051
f 3136 3087 3093
f 3138 3136 3093
f 3089 3138 3093
f 3088 3138 3089
f 3055 3088 3089
f 3139 3088 3055
f 3090 3139 3055
f 3091 3139 3090
f 3143 3142 3092
f 3143 3092 3093
f 3087 3143 3093
f 3093 3061 3089
f 3093 3059 3061
f 3093 3092 3059
f 3055 3089 3061
f 3090 3094 3097
f 3090 3055 3094
f 3145 3091 3090
f 3097 3145 3090
f 3092 3095 3096
f 3151 3095 3092
f 3142 3151 3092
f 3092 3096 3057
f 3057 3059 3092
f 3145 3068 3099
f 3097 3068 3145
f 3098 3095 3151
f 3150 3098 3151
f 3095 3071 3096
f 3095 3098 3071
f 3066 3099 3068
f 3152 3099 3066
f 3100 3098 3150
f 3101 3100 3150
f 3100 3071 3098
f 3100 3070 3071
f 3102 3073 3075
f 3102 3152 3073
f 3102 3153 3152
f 3073 3152 3066
f 3101 3103 3100
f 3104 3103 3106
f 3104 3100 3103
f 3104 3070 3100
f 3075 3105 3102
f 3074 3105 3075
f 3106 3107 3104
f 3156 3107 3106
f 3156 3159 3081
f 3081 3159 3108
f 3074 3162 3105
f 3086 3162 3074
f 3156 3080 3107
f 3080 3156 3081
f 3081 3109 3083
f 3108 3109 3081
f 3110 3109 3111
f 3083 3109 3110
f 3162 3086 3110
f 3111 3162 3110
f 3112 3167 3113
f 3164 3112 3113
f 3118 3164 3113
f 3114 3164 3118
f 3114 3118 3116
f 3115 3114 3116
f 3117 3115 3116
f 3167 3122 3113
f 3113 3119 3118
f 3122 3119 3113
f 3118 3119 3120
f 3116 3120 3121
f 3118 3120 3116
f 3174 3116 3121
f 3117 3116 3174
f 3177 3119 3122
f 3119 3177 3120
f 3121 3120 3124
f 3124 3174 3121
f 3123 3174 3124
f 3126 3123 3124
f 3177 3125 3120
f 3178 3125 3177
f 3124 3125 3128
f 3120 3125 3124
f 3130 3124 3128
f 3126 3124 3130
f 3127 3125 3178
f 3188 3127 3178
f 3128 3127 3129
f 3125 3127 3128
f 3130 3129 3134
f 3128 3129 3130
f 3134 3184 3130
f 3127 3132 3131
f 3188 3132 3127
f 3129 3131 3133
f 3127 3131 3129
f 3134 3133 3138
f 3129 3133 3134
f 3137 3134 3138
f 3184 3134 3137
f 3190 3184 3137
f 3140 3190 3137
f 3135 3141 3132
f 3131 3141 3087
f 3132 3141 3131
f 3131 3136 3133
f 3131 3087 3136
f 3138 3133 3136
f 3088 3137 3138
f 3139 3137 3088
f 3139 3140 3137
f 3139 3189 3140
f 3189 3139 3091
f 3144 3189 3091
f 3142 3141 3135
f 3146 3142 3135
f 3141 3143 3087
f 3141 3142 3143
f 3091 3194 3144
f 3145 3194 3091
f 3151 3146 3149
f 3151 3142 3146
f 3099 3194 3145
f 3147 3194 3099
f 3154 3151 3149
f 3148 3154 3149
f 3154 3150 3151
f 3204 3152 3153
f 3204 3147 3152
f 3204 3196 3147
f 3152 3147 3099
f 3148 3155 3154
f 3101 3155 3202
f 3101 3154 3155
f 3101 3150 3154
f 3153 3206 3204
f 3102 3206 3153
f 3205 3103 3101
f 3202 3205 3101
f 3205 3106 3103
f 3205 3158 3106
f 3102 3207 3206
f 3105 3207 3102
f 3157 3156 3106
f 3158 3157 3106
f 3159 3157 3160
f 3156 3157 3159
f 3160 3108 3159
f 3160 3211 3108
f 3211 3161 3111
f 3162 3207 3105
f 3161 3207 3162
f 3111 3161 3162
f 3211 3109 3108
f 3109 3211 3111
f 3163 3168 3169
f 3215 3163 3169
f 3112 3215 3169
f 3165 3215 3112
f 3164 3165 3112
f 3165 3114 3216
f 3164 3114 3165
f 3114 3218 3216
f 3115 3218 3114
f 3220 3218 3115
f 3170 3220 3115
f 3219 3220 3170
f 3166 3219 3170
f 3223 3219 3166
f 3169 3173 3167
f 3222 3173 3169
f 3168 3222 3169
f 3169 3167 3112
f 3170 3117 3171
f 3170 3115 3117
f 3166 3171 3176
f 3170 3171 3166
f 3225 3223 3166
f 3176 3225 3166
f 3173 3172 3167
f 3229 3172 3173
f 3222 3229 3173
f 3172 3122 3167
f 3117 3174 3171
f 3176 3123 3175
f 3176 3174 3123
f 3176 3171 3174
f 3227 3225 3176
f 3175 3227 3176
f 3232 3172 3229
f 3122 3232 3177
f 3172 3232 3122
f 3181 3123 3126
f 3181 3175 3123
f 3231 3227 3175
f 3181 3231 3175
f 3232 3182 3177
f 3235 3182 3232
f 3182 3178 3177
f 3181 3130 3179
f 3181 3126 3130
f 3180 3231 3181
f 3179 3180 3181
f 3183 3182 3235
f 3186 3183 3235
f 3178 3183 3188
f 3182 3183 3178
f 3184 3179 3130
f 3184 3185 3179
f 3242 3180 3179
f 3185 3242 3179
f 3191 3183 3186
f 3187 3191 3186
f 3183 3132 3188
f 3183 3191 3132
f 3184 3190 3185
f 3185 3190 3242
f 3190 3189 3242
f 3190 3140 3189
f 3192 3242 3189
f 3246 3191 3187
f 3191 3135 3132
f 3192 3144 3193
f 3189 3144 3192
f 3195 3191 3246
f 3247 3195 3246
f 3195 3135 3191
f 3195 3146 3135
f 3249 3198 3197
f 3194 3193 3144
f 3249 3193 3194
f 3198 3249 3194
f 3149 3247 3252
f 3195 3247 3149
f 3149 3146 3195
f 3256 3147 3196
f 3256 3198 3147
f 3256 3197 3198
f 3147 3198 3194
f 3149 3201 3148
f 3252 3201 3149
f 3196 3199 3256
f 3204 3199 3196
f 3200 3155 3148
f 3201 3200 3148
f 3200 3202 3155
f 3200 3203 3202
f 3200 3259 3203
f 3204 3261 3199
f 3206 3261 3204
f 3203 3205 3202
f 3209 3203 3259
f 3209 3205 3203
f 3209 3158 3205
f 3207 3261 3206
f 3212 3261 3207
f 3208 3157 3158
f 3209 3208 3158
f 3160 3208 3210
f 3157 3208 3160
f 3211 3210 3213
f 3160 3210 3211
f 3213 3161 3211
f 3212 3161 3213
f 3161 3212 3207
f 3265 3214 3217
f 3220 3265 3217
f 3268 3221 3168
f 3268 3163 3270
f 3168 3163 3268
f 3163 3273 3270
f 3215 3273 3163
f 3215 3275 3273
f 3215 3165 3275
f 3216 3275 3165
f 3216 3274 3275
f 3216 3214 3274
f 3216 3217 3214
f 3216 3218 3217
f 3220 3217 3218
f 3219 3265 3220
f 3219 3267 3265
f 3267 3219 3223
f 3279 3267 3223
f 3222 3221 3281
f 3168 3221 3222
f 3223 3224 3279
f 3223 3226 3224
f 3223 3225 3226
f 3283 3222 3281
f 3229 3222 3283
f 3227 3226 3225
f 3227 3228 3226
f 3234 3229 3283
f 3234 3232 3229
f 3227 3287 3228
f 3227 3230 3287
f 3227 3231 3230
f 3235 3233 3289
f 3235 3232 3233
f 3232 3234 3233
f 3180 3230 3231
f 3180 3237 3230
f 3237 3287 3230
f 3236 3235 3289
f 3240 3236 3289
f 3236 3186 3235
f 3180 3238 3237
f 3242 3238 3180
f 3239 3236 3240
f 3292 3239 3240
f 3239 3186 3236
f 3239 3187 3186
f 3238 3244 3241
f 3238 3242 3244
f 3192 3244 3242
f 3243 3239 3292
f 3294 3243 3292
f 3243 3187 3239
f 3243 3246 3187
f 3248 3241 3244
f 3248 3296 3241
f 3248 3244 3192
f 3193 3248 3192
f 3294 3245 3243
f 3247 3245 3250
f 3247 3243 3245
f 3247 3246 3243
f 3298 3249 3197
f 3298 3248 3249
f 3298 3296 3248
f 3249 3248 3193
f 3250 3252 3247
f 3253 3252 3250
f 3251 3253 3250
f 3253 3251 3300
f 3197 3299 3298
f 3256 3299 3197
f 3201 3252 3253
f 3257 3201 3253
f 3257 3254 3255
f 3257 3300 3254
f 3257 3253 3300
f 3255 3254 3258
f 3256 3260 3299
f 3199 3260 3256
f 3257 3200 3201
f 3257 3255 3259
f 3200 3257 3259
f 3303 3255 3258
f 3303 3259 3255
f 3199 3262 3260
f 3261 3262 3199
f 3303 3209 3259
f 3208 3209 3303
f 3305 3208 3303
f 3208 3305 3263
f 3262 3212 3264
f 3262 3261 3212
f 3208 3263 3210
f 3263 3264 3213
f 3210 3263 3213
f 3213 3264 3212
f 3307 3214 3265
f 3277 3214 3307
f 3265 3266 3307
f 3267 3266 3265
f 3280 3221 3268
f 3309 3280 3268
f 3268 3269 3309
f 3270 3269 3268
f 3270 3271 3269
f 3273 3271 3270
f 3271 3275 3272
f 3271 3273 3275
f 3276 3275 3274
f 3276 3272 3275
f 3276 3214 3278
f 3276 3274 3214
f 3214 3277 3278
f 3267 3318 3266
f 3267 3279 3318
f 3317 3321 3282
f 3221 3282 3281
f 3221 3317 3282
f 3221 3280 3317
f 3318 3224 3319
f 3279 3224 3318
f 3285 3282 3321
f 3322 3285 3321
f 3285 3281 3282
f 3285 3283 3281
f 3224 3284 3319
f 3228 3284 3224
f 3226 3228 3224
f 3322 3286 3285
f 3234 3286 3323
f 3234 3285 3286
f 3234 3283 3285
f 3284 3287 3288
f 3228 3287 3284
f 3290 3234 3323
f 3233 3234 3290
f 3289 3233 3290
f 3288 3287 3237
f 3291 3288 3237
f 3240 3289 3290
f 3326 3240 3290
f 3237 3330 3291
f 3238 3330 3237
f 3326 3327 3240
f 3292 3327 3331
f 3292 3240 3327
f 3238 3329 3330
f 3241 3329 3238
f 3292 3332 3294
f 3331 3332 3292
f 3241 3335 3329
f 3296 3335 3241
f 3293 3245 3294
f 3332 3293 3294
f 3293 3250 3245
f 3293 3295 3250
f 3293 3297 3295
f 3296 3338 3335
f 3298 3338 3296
f 3295 3251 3250
f 3339 3295 3297
f 3339 3251 3295
f 3339 3300 3251
f 3298 3302 3338
f 3299 3302 3298
f 3341 3254 3300
f 3339 3341 3300
f 3341 3258 3254
f 3341 3301 3258
f 3299 3344 3302
f 3260 3344 3299
f 3301 3303 3258
f 3305 3303 3301
f 3345 3305 3301
f 3306 3304 3262
f 3262 3344 3260
f 3304 3344 3262
f 3305 3349 3263
f 3345 3349 3305
f 3349 3264 3263
f 3306 3264 3349
f 3264 3306 3262
f 3314 3277 3307
f 3266 3314 3307
f 3308 3280 3309
f 3310 3308 3309
f 3309 3311 3310
f 3269 3311 3309
f 3269 3352 3311
f 3271 3352 3269
f 3271 3312 3352
f 3272 3312 3271
f 3272 3353 3312
f 3276 3353 3272
f 3276 3313 3353
f 3278 3313 3276
f 3313 3314 3315
f 3313 3277 3314
f 3313 3278 3277
f 3266 3315 3314
f 3266 3316 3315
f 3316 3318 3367
f 3316 3266 3318
f 3355 3321 3317
f 3308 3317 3280
f 3308 3355 3317
f 3366 3367 3318
f 3319 3366 3318
f 3321 3320 3322
f 3355 3320 3321
f 3372 3319 3284
f 3366 3319 3372
f 3369 3286 3322
f 3320 3369 3322
f 3369 3323 3286
f 3369 3324 3323
f 3284 3325 3372
f 3288 3325 3284
f 3323 3376 3290
f 3324 3376 3323
f 3378 3325 3291
f 3325 3288 3291
f 3376 3326 3290
f 3326 3376 3328
f 3291 3379 3378
f 3330 3379 3291
f 3331 3381 3333
f 3331 3327 3381
f 3327 3328 3381
f 3327 3326 3328
f 3330 3387 3379
f 3329 3387 3330
f 3332 3331 3333
f 3384 3332 3333
f 3329 3334 3387
f 3335 3334 3329
f 3293 3337 3297
f 3384 3337 3293
f 3332 3384 3293
f 3335 3336 3334
f 3338 3336 3335
f 3297 3389 3339
f 3337 3389 3297
f 3338 3343 3336
f 3302 3343 3338
f 3340 3341 3339
f 3389 3340 3339
f 3340 3301 3341
f 3340 3394 3301
f 3391 3304 3342
f 3344 3343 3302
f 3391 3343 3344
f 3304 3391 3344
f 3346 3345 3301
f 3394 3346 3301
f 3346 3347 3345
f 3346 3348 3347
f 3342 3347 3348
f 3342 3349 3347
f 3342 3306 3349
f 3342 3304 3306
f 3347 3349 3345
f 3395 3308 3310
f 3350 3395 3310
f 3311 3350 3310
f 3352 3350 3311
f 3312 3351 3352
f 3361 3351 3312
f 3353 3361 3312
f 3360 3361 3353
f 3313 3360 3353
f 3362 3360 3313
f 3315 3362 3313
f 3354 3362 3315
f 3316 3354 3315
f 3367 3354 3316
f 3355 3308 3356
f 3308 3395 3356
f 3350 3357 3395
f 3352 3357 3350
f 3358 3357 3352
f 3351 3358 3352
f 3399 3358 3351
f 3361 3399 3351
f 3359 3399 3361
f 3361 3401 3359
f 3361 3360 3401
f 3362 3364 3360
f 3362 3363 3364
f 3362 3365 3363
f 3362 3354 3365
f 3405 3367 3366
f 3354 3367 3405
f 3365 3354 3405
f 3368 3320 3355
f 3397 3355 3356
f 3397 3368 3355
f 3359 3400 3399
f 3359 3401 3400
f 3405 3371 3407
f 3405 3366 3371
f 3372 3371 3366
f 3368 3369 3320
f 3370 3368 3397
f 3370 3369 3368
f 3370 3324 3369
f 3375 3407 3371
f 3375 3373 3407
f 3375 3371 3372
f 3325 3375 3372
f 3324 3413 3376
f 3370 3413 3324
f 3374 3325 3378
f 3374 3375 3325
f 3374 3373 3375
f 3413 3377 3376
f 3377 3328 3376
f 3377 3380 3328
f 3377 3415 3380
f 3378 3416 3374
f 3379 3416 3378
f 3380 3381 3328
f 3385 3380 3415
f 3385 3381 3380
f 3385 3333 3381
f 3379 3382 3416
f 3387 3382 3379
f 3333 3383 3384
f 3385 3383 3333
f 3387 3386 3382
f 3334 3386 3387
f 3388 3384 3383
f 3337 3384 3388
f 3334 3420 3386
f 3336 3420 3334
f 3389 3388 3422
f 3389 3337 3388
f 3390 3391 3426
f 3343 3420 3336
f 3390 3420 3343
f 3391 3390 3343
f 3423 3340 3389
f 3422 3423 3389
f 3423 3394 3340
f 3423 3392 3394
f 3392 3393 3348
f 3348 3426 3342
f 3348 3393 3426
f 3426 3391 3342
f 3392 3346 3394
f 3346 3392 3348
f 3396 3356 3395
f 3357 3396 3395
f 3432 3401 3360
f 3364 3432 3360
f 3403 3363 3365
f 3405 3403 3365
f 3397 3356 3396
f 3406 3397 3396
f 3357 3398 3396
f 3398 3406 3396
f 3358 3398 3357
f 3428 3398 3358
f 3429 3358 3399
f 3428 3358 3429
f 3400 3429 3399
f 3430 3429 3400
f 3400 3401 3430
f 3401 3432 3430
f 3404 3432 3364
f 3403 3402 3434
f 3404 3403 3434
f 3404 3363 3403
f 3364 3363 3404
f 3402 3403 3405
f 3407 3402 3405
f 3370 3397 3406
f 3410 3370 3406
f 3434 3402 3409
f 3408 3407 3373
f 3402 3407 3408
f 3409 3402 3408
f 3413 3370 3410
f 3412 3413 3410
f 3373 3411 3408
f 3374 3411 3373
f 3377 3442 3415
f 3412 3442 3377
f 3413 3412 3377
f 3374 3414 3411
f 3416 3414 3374
f 3415 3444 3385
f 3442 3444 3415
f 3416 3443 3414
f 3382 3443 3416
f 3385 3417 3383
f 3444 3417 3385
f 3382 3418 3443
f 3386 3418 3382
f 3417 3388 3383
f 3446 3388 3417
f 3388 3446 3447
f 3420 3418 3386
f 3419 3418 3420
f 3390 3419 3420
f 3422 3421 3423
f 3422 3388 3421
f 3388 3447 3421
f 3423 3424 3425
f 3423 3421 3424
f 3425 3424 3451
f 3451 3450 3426
f 3419 3426 3450
f 3419 3390 3426
f 3423 3425 3392
f 3425 3451 3393
f 3392 3425 3393
f 3393 3451 3426
f 3427 3406 3398
f 3428 3427 3398
f 3435 3428 3429
f 3430 3435 3429
f 3431 3430 3432
f 3433 3431 3432
f 3404 3433 3432
f 3456 3433 3404
f 3434 3456 3404
f 3406 3439 3410
f 3427 3439 3406
f 3427 3435 3455
f 3427 3428 3435
f 3431 3435 3430
f 3431 3455 3435
f 3456 3434 3436
f 3437 3434 3409
f 3437 3436 3434
f 3437 3409 3408
f 3438 3437 3408
f 3410 3460 3412
f 3439 3460 3410
f 3408 3440 3438
f 3411 3440 3408
f 3461 3442 3412
f 3460 3461 3412
f 3411 3441 3440
f 3414 3441 3411
f 3442 3465 3444
f 3461 3465 3442
f 3443 3441 3414
f 3469 3441 3443
f 3465 3417 3444
f 3448 3417 3465
f 3445 3469 3443
f 3445 3468 3469
f 3418 3445 3443
f 3448 3446 3417
f 3447 3470 3421
f 3447 3446 3470
f 3446 3464 3470
f 3446 3448 3464
f 3421 3472 3424
f 3421 3470 3472
f 3424 3472 3449
f 3450 3449 3468
f 3445 3450 3468
f 3419 3450 3445
f 3419 3445 3418
f 3424 3449 3451
f 3451 3449 3450
f 3453 3454 3431
f 3453 3433 3452
f 3431 3433 3453
f 3452 3433 3456
f 3483 3452 3456
f 3475 3439 3427
f 3427 3479 3475
f 3427 3454 3479
f 3455 3454 3427
f 3455 3431 3454
f 3457 3456 3436
f 3457 3483 3456
f 3437 3457 3436
f 3484 3457 3437
f 3438 3484 3437
f 3439 3485 3460
f 3475 3485 3439
f 3458 3484 3438
f 3458 3492 3484
f 3440 3458 3438
f 3459 3461 3460
f 3485 3459 3460
f 3459 3494 3461
f 3462 3492 3458
f 3462 3497 3492
f 3462 3458 3440
f 3441 3462 3440
f 3494 3465 3461
f 3463 3465 3494
f 3465 3463 3496
f 3497 3462 3499
f 3462 3469 3499
f 3469 3462 3441
f 3464 3500 3471
f 3464 3448 3500
f 3448 3496 3500
f 3448 3465 3496
f 3471 3466 3473
f 3471 3500 3466
f 3473 3467 3474
f 3473 3466 3467
f 3498 3474 3467
f 3498 3499 3474
f 3499 3468 3474
f 3468 3499 3469
f 3471 3470 3464
f 3471 3473 3472
f 3470 3471 3472
f 3473 3474 3449
f 3472 3473 3449
f 3449 3474 3468
f 3480 3454 3453
f 3505 3480 3453
f 3453 3506 3505
f 3452 3506 3453
f 3506 3452 3483
f 3482 3506 3483
f 3477 3475 3479
f 3476 3475 3477
f 3479 3478 3477
f 3454 3478 3479
f 3480 3478 3454
f 3482 3481 3509
f 3482 3457 3481
f 3482 3483 3457
f 3484 3481 3457
f 3507 3475 3476
f 3507 3485 3475
f 3491 3509 3481
f 3491 3512 3509
f 3491 3481 3484
f 3492 3491 3484
f 3494 3486 3493
f 3494 3459 3486
f 3459 3507 3486
f 3459 3485 3507
f 3493 3510 3495
f 3493 3486 3510
f 3495 3487 3489
f 3495 3510 3487
f 3489 3490 3488
f 3489 3487 3490
f 3497 3512 3491
f 3497 3490 3512
f 3497 3488 3490
f 3497 3491 3492
f 3493 3463 3494
f 3501 3493 3495
f 3463 3493 3501
f 3496 3463 3501
f 3489 3501 3495
f 3502 3501 3489
f 3488 3502 3489
f 3503 3502 3488
f 3497 3503 3488
f 3498 3503 3497
f 3499 3498 3497
f 3501 3500 3496
f 3501 3502 3466
f 3500 3501 3466
f 3502 3503 3467
f 3466 3502 3467
f 3467 3503 3498
f 3504 3476 3477
f 3478 3504 3477
f 3504 3505 3508
f 3480 3505 3504
f 3478 3480 3504
f 3506 3508 3505
f 3509 3508 3506
f 3509 3506 3482
f 3504 3507 3476
f 3510 3507 3504
f 3508 3510 3504
f 3511 3510 3508
f 3509 3511 3508
f 3512 3511 3509
f 3486 3507 3510
f 3510 3511 3487
f 3511 3512 3490
f 3487 3511 3490
# 7004 faces, 0 coords texture

# End of File
