# Supplementary material for: Computational modelling of muscle fibre operating ranges in the hindlimb of a small ground bird (Eudromia elegans), with implications for modelling locomotion in extinct species
Source: PLoS Comput Biol. 2021 Apr 1;17(4):e1008843. doi: 10.1371/journal.pcbi.1008843 (PMC8016346; doi:10.1371/journal.pcbi.1008843)
Supplement: S1 Model File — (ZIP) [file pcbi.1008843.s006.zip › geometry/R_Digits.obj]

####
#
# OBJ File Generated by Meshlab
#
####
# Object R_Digits.obj
#
# Vertices: 3936
# Faces: 7868
#
####
v 0.002929 0.006131 -0.005520
v 0.002883 0.005653 -0.006049
v 0.002940 0.005318 -0.006226
v 0.003551 0.006220 -0.005580
v 0.003268 0.006090 -0.005981
v 0.003152 0.005443 -0.006581
v 0.003139 0.004825 -0.006599
v 0.003132 0.005135 -0.006953
v 0.003233 0.004769 -0.007222
v 0.003074 0.004478 -0.006966
v 0.003393 0.006029 -0.005345
v 0.003564 0.005110 -0.006768
v 0.003481 0.004565 -0.006421
v 0.003271 0.004378 -0.006799
v 0.003083 0.003883 -0.006905
v 0.002977 0.004366 -0.007234
v 0.002961 0.003569 -0.007209
v 0.003245 0.004088 -0.007220
v 0.003175 0.003378 -0.007097
v 0.003664 0.006228 -0.004955
v 0.003806 0.006118 -0.005703
v 0.003860 0.004893 -0.006873
v 0.003339 0.003968 -0.006507
v 0.002928 0.003236 -0.007482
v 0.004183 0.006049 -0.006101
v 0.004072 0.006288 -0.005199
v 0.003646 0.005289 -0.005775
v 0.003867 0.004929 -0.005754
v 0.003532 0.004784 -0.006122
v 0.003689 0.004550 -0.007119
v 0.003897 0.004146 -0.007367
v 0.003528 0.004034 -0.007189
v 0.002965 0.002786 -0.007189
v 0.003237 0.002951 -0.006904
v 0.002996 0.002126 -0.007121
v 0.002159 0.006102 0.004715
v 0.004583 0.006400 -0.004808
v 0.004160 0.006039 -0.004872
v 0.004508 0.006230 -0.005809
v 0.004386 0.006301 -0.005159
v 0.004006 0.005376 -0.005439
v 0.004877 0.006304 -0.006053
v 0.004778 0.005788 -0.006632
v 0.004386 0.005475 -0.006598
v 0.004010 0.004738 -0.005465
v 0.003583 0.003970 -0.005932
v 0.004065 0.005431 -0.006745
v 0.004159 0.004674 -0.007270
v 0.003449 0.003710 -0.007414
v 0.003172 0.003047 -0.007462
v 0.003449 0.002845 -0.006667
v 0.002578 0.006601 0.004810
v 0.002535 0.006304 0.004522
v 0.002639 0.006965 0.004424
v 0.002256 0.005595 0.004655
v 0.001647 0.005348 0.004934
v 0.001228 0.004534 0.005173
v 0.001653 0.004971 0.004775
v 0.001643 0.004322 0.004758
v 0.001432 0.004554 0.004870
v 0.001019 0.003170 0.005270
v 0.000807 0.002925 0.005568
v 0.000693 0.002392 0.005583
v 0.004929 0.006374 -0.004781
v 0.004788 0.006453 -0.005402
v 0.004504 0.006158 -0.004525
v 0.005144 0.006561 -0.005524
v 0.004362 0.005810 -0.004765
v 0.004218 0.005296 -0.005317
v 0.004357 0.005223 -0.004753
v 0.004935 0.005386 -0.006893
v 0.003420 0.003022 -0.006293
v 0.003529 0.002533 -0.006412
v 0.003225 0.002208 -0.006728
v 0.003161 0.002426 -0.007436
v 0.003386 0.001919 -0.007017
v 0.002678 0.006851 0.004289
v 0.002587 0.005898 0.004864
v 0.002326 0.005184 0.005124
v 0.002221 0.005019 0.004759
v 0.001921 0.005056 0.005054
v 0.001246 0.004097 0.005529
v 0.001377 0.003619 0.005388
v 0.001897 0.003984 0.004797
v 0.001393 0.004056 0.005016
v 0.001129 0.003883 0.005321
v 0.001196 0.003050 0.005531
v 0.001378 0.003349 0.005064
v 0.000638 0.001688 0.005618
v 0.005291 0.006538 -0.004887
v 0.005191 0.005413 -0.006733
v 0.004599 0.005154 -0.004698
v 0.004291 0.004909 -0.005094
v 0.004389 0.004442 -0.005237
v 0.004084 0.003884 -0.005396
v 0.004544 0.004957 -0.006964
v 0.003748 0.003602 -0.005872
v 0.003758 0.002738 -0.005874
v 0.004527 0.003462 -0.007462
v 0.004068 0.003387 -0.007317
v 0.004206 0.002530 -0.007252
v 0.003546 0.002109 -0.006697
v 0.003561 0.002152 -0.007306
v 0.003598 0.001510 -0.007289
v 0.003943 0.007720 0.004049
v 0.003508 0.007301 0.004026
v 0.003333 0.007182 0.004212
v 0.003117 0.006796 0.004647
v 0.003057 0.006822 0.004238
v 0.002761 0.006181 0.004510
v 0.003020 0.006025 0.004543
v 0.002490 0.005706 0.004550
v 0.002284 0.004587 0.004800
v 0.001546 0.003832 0.005683
v 0.001466 0.003309 0.005717
v 0.001633 0.003860 0.005011
v 0.001829 0.003517 0.004819
v 0.000926 0.002515 0.005334
v 0.000922 0.002101 0.005647
v 0.000919 0.001834 0.005340
v 0.005538 0.006472 -0.004966
v 0.005410 0.006488 -0.004284
v 0.004889 0.006052 -0.004335
v 0.004787 0.005624 -0.004613
v 0.005426 0.006437 -0.005628
v 0.005786 0.006389 -0.006068
v 0.005451 0.005240 -0.006828
v 0.005362 0.004919 -0.007073
v 0.004211 0.003330 -0.005279
v 0.004710 0.004425 -0.007252
v 0.004945 0.004783 -0.006914
v 0.003905 0.003347 -0.005497
v 0.004847 0.004114 -0.007443
v 0.003963 0.002709 -0.005432
v 0.003860 0.002329 -0.006226
v 0.004346 0.003184 -0.007286
v 0.003493 0.001561 -0.006665
v 0.003730 0.001619 -0.006251
v 0.003430 0.001294 -0.006981
v 0.003436 0.000897 -0.006664
v 0.004163 0.007644 0.004094
v 0.004080 0.007327 0.003825
v 0.003643 0.006003 0.004117
v 0.003227 0.006315 0.004216
v 0.002936 0.005476 0.004577
v 0.002561 0.004798 0.004603
v 0.002203 0.003736 0.004836
v 0.001134 0.002714 0.005666
v 0.001861 0.003100 0.004667
v 0.001329 0.002406 0.004835
v 0.001212 0.002057 0.004974
v 0.005277 0.005755 -0.004186
v 0.004897 0.005341 -0.004373
v 0.004913 0.004845 -0.004591
v 0.004620 0.004687 -0.004951
v 0.005827 0.005363 -0.007003
v 0.005656 0.005734 -0.006760
v 0.004505 0.004116 -0.004987
v 0.004473 0.003344 -0.004884
v 0.005348 0.004213 -0.007144
v 0.003987 0.001754 -0.006053
v 0.004510 0.002805 -0.007452
v 0.003727 0.001256 -0.006351
v 0.003633 0.006975 0.003821
v 0.003278 0.006316 0.004946
v 0.003247 0.005843 0.004351
v 0.001884 0.003789 0.005741
v 0.002922 0.004608 0.004622
v 0.002495 0.004308 0.004641
v 0.002433 0.003500 0.004638
v 0.001994 0.002472 0.004572
v 0.001030 0.001427 0.005688
v 0.001109 0.001397 0.005086
v 0.000974 0.001045 0.005274
v 0.001147 0.000951 0.005463
v 0.005628 0.006040 -0.003931
v 0.005312 0.006158 -0.003993
v 0.006054 0.006535 -0.005677
v 0.004805 0.004354 -0.004623
v 0.004748 0.003888 -0.004727
v 0.004659 0.003372 -0.004444
v 0.006062 0.005295 -0.006920
v 0.005763 0.004716 -0.007047
v 0.004343 0.002464 -0.005090
v 0.004107 0.002270 -0.005619
v 0.004266 0.001912 -0.005740
v 0.004881 0.003002 -0.007417
v 0.003939 0.000870 -0.006233
v 0.003980 0.001307 -0.007159
v 0.004163 0.000933 -0.006844
v 0.003516 0.007238 0.004642
v 0.004568 0.007516 0.003609
v 0.004791 0.007634 0.003978
v 0.004333 0.007510 0.004249
v 0.004909 0.007095 0.003400
v 0.004093 0.006710 0.003829
v 0.002630 0.005532 0.005201
v 0.005690 0.008219 0.001532
v 0.004541 0.006878 0.003539
v 0.004064 0.006039 0.003898
v 0.003426 0.005522 0.004349
v 0.003110 0.004384 0.005116
v 0.002864 0.004737 0.005303
v 0.002823 0.004147 0.005344
v 0.001809 0.004561 0.005146
v 0.003187 0.005027 0.004411
v 0.003404 0.004841 0.004381
v 0.003149 0.004340 0.004428
v 0.001885 0.003095 0.005797
v 0.001342 0.001736 0.004823
v 0.002109 0.002026 0.004399
v 0.001104 0.000833 0.005155
v 0.001287 0.001048 0.004885
v 0.005746 0.006567 -0.004443
v 0.006492 0.006401 -0.005565
v 0.005209 0.005114 -0.004188
v 0.006305 0.006336 -0.005886
v 0.005097 0.004555 -0.004247
v 0.006417 0.005186 -0.007191
v 0.005791 0.004406 -0.007289
v 0.004284 0.001396 -0.005586
v 0.004164 0.000865 -0.006045
v 0.005561 0.008172 0.002825
v 0.005245 0.007701 0.003437
v 0.005000 0.007717 0.003414
v 0.005694 0.008396 0.002530
v 0.005530 0.008340 0.002208
v 0.005510 0.007726 0.002792
v 0.005121 0.007533 0.003334
v 0.003127 0.005770 0.005014
v 0.006268 0.008597 0.000972
v 0.006019 0.008676 0.000975
v 0.004510 0.006270 0.003659
v 0.004303 0.006530 0.003834
v 0.003266 0.005239 0.005328
v 0.006179 0.008123 0.000460
v 0.004281 0.005856 0.003873
v 0.004043 0.005362 0.003935
v 0.003854 0.005689 0.004111
v 0.006324 0.008274 0.000124
v 0.003615 0.005195 0.004173
v 0.002822 0.003504 0.004450
v 0.003347 0.004132 0.004418
v 0.002958 0.002704 0.004192
v 0.001753 0.001629 0.004686
v 0.002069 0.001343 0.004433
v 0.001294 0.000391 0.004919
v 0.001131 0.000338 0.005445
v 0.005720 0.005623 -0.003618
v 0.006173 0.006342 -0.004358
v 0.006429 0.006412 -0.005031
v 0.005409 0.005412 -0.003884
v 0.005800 0.005194 -0.003705
v 0.006669 0.006298 -0.006255
v 0.005407 0.004634 -0.003872
v 0.005034 0.004100 -0.004366
v 0.004986 0.003604 -0.004053
v 0.006539 0.005594 -0.006998
v 0.006715 0.005289 -0.007157
v 0.004816 0.002552 -0.004248
v 0.004455 0.001879 -0.005125
v 0.005344 0.003886 -0.007346
v 0.004300 0.000822 -0.005478
v 0.005399 0.002463 -0.007258
v 0.005008 0.001651 -0.007013
v 0.004488 0.001775 -0.007090
v 0.004953 0.001198 -0.006705
v 0.004427 0.001458 -0.006867
v 0.003940 0.000288 -0.006185
v 0.004508 0.000680 -0.006665
v 0.003905 0.000679 -0.006522
v 0.005695 0.008091 0.003454
v 0.005510 0.007782 0.003760
v 0.004587 0.006116 0.004991
v 0.005659 0.008361 0.001889
v 0.005353 0.007868 0.003077
v 0.005340 0.007186 0.003136
v 0.003738 0.005437 0.005147
v 0.006046 0.008617 0.001588
v 0.005751 0.007818 0.001424
v 0.003797 0.004742 0.005147
v 0.003372 0.004903 0.005139
v 0.003650 0.004095 0.005210
v 0.003261 0.003876 0.005418
v 0.003078 0.003612 0.005717
v 0.002458 0.003877 0.005563
v 0.005843 0.008137 0.000859
v 0.003593 0.004513 0.004204
v 0.002279 0.003331 0.005648
v 0.003038 0.002481 0.006106
v 0.006486 0.007880 -0.000179
v 0.006139 0.007575 0.000682
v 0.005941 0.007377 0.001050
v 0.003931 0.004861 0.004047
v 0.003840 0.004325 0.004144
v 0.002829 0.003108 0.004375
v 0.002535 0.002685 0.004385
v 0.001435 0.001677 0.005802
v 0.002443 0.001935 0.004351
v 0.001700 0.000933 0.004733
v 0.001276 -0.000037 0.005234
v 0.001592 0.000224 0.004818
v 0.006779 0.006503 -0.005247
v 0.006829 0.006327 -0.005641
v 0.007280 0.006765 -0.005463
v 0.005896 0.004823 -0.003488
v 0.005347 0.004291 -0.003931
v 0.006891 0.006127 -0.006257
v 0.004848 0.003074 -0.004334
v 0.006465 0.004733 -0.007193
v 0.004574 0.000986 -0.005123
v 0.004493 0.001373 -0.005389
v 0.006145 0.002701 -0.007145
v 0.005167 0.002131 -0.007050
v 0.004214 0.000440 -0.005833
v 0.004435 0.000389 -0.005634
v 0.004211 0.000181 -0.006105
v 0.004574 0.000397 -0.006378
v 0.006192 0.008596 0.002220
v 0.006044 0.008285 0.002714
v 0.005081 0.006787 0.004760
v 0.004449 0.005709 0.005228
v 0.004209 0.005187 0.005198
v 0.005171 0.006897 0.003346
v 0.004918 0.006399 0.003409
v 0.006822 0.008358 0.000573
v 0.006577 0.008428 0.000379
v 0.005750 0.007387 0.001928
v 0.004745 0.005864 0.003583
v 0.004471 0.005528 0.003695
v 0.004347 0.005111 0.003823
v 0.003137 0.003027 0.005778
v 0.005973 0.006731 0.001040
v 0.003569 0.003830 0.004235
v 0.003278 0.003436 0.004416
v 0.001857 0.000997 0.005887
v 0.006258 0.007562 0.000106
v 0.006282 0.006619 -0.000286
v 0.003530 0.002977 0.004097
v 0.006516 0.006875 -0.001074
v 0.001621 0.000759 0.005607
v 0.001568 0.000133 0.005579
v 0.002612 0.000742 0.004215
v 0.002370 0.001257 0.004407
v 0.001900 0.000602 0.004537
v 0.001678 -0.000085 0.004737
v 0.001537 -0.000068 0.005275
v 0.007081 0.006519 -0.005120
v 0.005967 0.005518 -0.003467
v 0.006531 0.005193 -0.003295
v 0.006350 0.004635 -0.003281
v 0.007790 0.007074 -0.005949
v 0.007224 0.006361 -0.005991
v 0.005488 0.003756 -0.003518
v 0.007459 0.005939 -0.006665
v 0.005408 0.003036 -0.003506
v 0.007066 0.005580 -0.006718
v 0.007294 0.005462 -0.006759
v 0.005086 0.002147 -0.003851
v 0.006643 0.004577 -0.007161
v 0.004765 0.001881 -0.004272
v 0.004796 0.001370 -0.004563
v 0.006196 0.003543 -0.007197
v 0.004600 0.000348 -0.005119
v 0.005502 0.001682 -0.007171
v 0.004974 0.000904 -0.006452
v 0.004475 0.000002 -0.005462
v 0.004207 -0.000193 -0.005775
v 0.005608 0.006934 0.004584
v 0.005086 0.007527 0.004055
v 0.004929 0.006286 0.004785
v 0.006421 0.008542 0.001398
v 0.004157 0.004787 0.004990
v 0.005591 0.006714 0.002739
v 0.005093 0.005921 0.003183
v 0.005502 0.006090 0.002910
v 0.005824 0.006023 0.002351
v 0.005309 0.005780 0.003131
v 0.004745 0.005318 0.003600
v 0.003717 0.003636 0.005535
v 0.003456 0.003527 0.005308
v 0.002281 0.001528 0.005969
v 0.006946 0.007808 -0.000071
v 0.006149 0.006908 0.000642
v 0.006107 0.006229 0.000831
v 0.004235 0.004272 0.003699
v 0.004102 0.003828 0.003824
v 0.003647 0.003402 0.004226
v 0.006373 0.006381 0.000251
v 0.002282 0.001093 0.005740
v 0.006397 0.007285 -0.000804
v 0.006421 0.006253 -0.000495
v 0.002025 0.000524 0.005610
v 0.003267 0.001837 0.004256
v 0.003040 0.001564 0.004453
v 0.002882 0.001123 0.004378
v 0.001925 -0.000122 0.004898
v 0.002313 -0.000152 0.004457
v 0.008241 0.007888 -0.005082
v 0.007974 0.007462 -0.005732
v 0.007718 0.007186 -0.005347
v 0.007369 0.006676 -0.004815
v 0.006960 0.006491 -0.004578
v 0.006107 0.004666 -0.003376
v 0.006013 0.004395 -0.003597
v 0.007756 0.006370 -0.006792
v 0.008248 0.007020 -0.006574
v 0.005575 0.003532 -0.003456
v 0.005665 0.002946 -0.003408
v 0.007227 0.005162 -0.007020
v 0.007457 0.004803 -0.007241
v 0.006951 0.004875 -0.007339
v 0.006998 0.004202 -0.007336
v 0.004775 0.000969 -0.004454
v 0.006388 0.003288 -0.007155
v 0.004865 0.000542 -0.004743
v 0.005216 0.000600 -0.006185
v 0.004490 -0.000192 -0.005733
v 0.004812 0.000235 -0.006289
v 0.006095 0.008231 0.003258
v 0.004472 0.006851 0.004882
v 0.005536 0.006134 0.004798
v 0.005088 0.005759 0.005029
v 0.004839 0.005872 0.005030
v 0.006708 0.008360 0.002113
v 0.004866 0.005219 0.005019
v 0.004407 0.004779 0.005020
v 0.004858 0.004901 0.004765
v 0.005491 0.005436 0.002937
v 0.007065 0.008045 0.000142
v 0.007444 0.008136 -0.000004
v 0.005813 0.006580 0.001684
v 0.005097 0.005311 0.003162
v 0.004563 0.003862 0.003519
v 0.007329 0.007530 -0.000651
v 0.004042 0.003132 0.003615
v 0.003238 0.002103 0.004161
v 0.006541 0.006119 -0.001117
v 0.002779 0.000574 0.005547
v 0.002318 0.000426 0.005648
v 0.006560 0.005575 -0.001057
v 0.003217 0.001058 0.004273
v 0.002270 0.000065 0.004345
v 0.002105 -0.000344 0.004734
v 0.008552 0.008258 -0.005309
v 0.008144 0.007737 -0.004809
v 0.007858 0.007189 -0.004726
v 0.007671 0.006602 -0.004542
v 0.007529 0.006290 -0.004415
v 0.008361 0.007835 -0.005670
v 0.006569 0.004462 -0.003144
v 0.008603 0.007008 -0.006616
v 0.008721 0.007522 -0.006425
v 0.006076 0.003992 -0.003340
v 0.008037 0.006505 -0.006655
v 0.007924 0.006194 -0.006885
v 0.008388 0.006606 -0.006816
v 0.007531 0.005312 -0.006979
v 0.005225 0.002590 -0.003842
v 0.006836 0.002511 -0.007024
v 0.004787 0.000123 -0.005016
v 0.006032 0.001458 -0.007056
v 0.004704 -0.000163 -0.005352
v 0.005589 0.006627 0.004810
v 0.006941 0.007897 0.002814
v 0.006621 0.008109 0.002684
v 0.006891 0.008288 0.002215
v 0.006550 0.008039 0.003350
v 0.006177 0.007454 0.003947
v 0.006762 0.007613 0.003317
v 0.006239 0.006963 0.003916
v 0.005317 0.005424 0.004831
v 0.007136 0.008248 0.000547
v 0.005068 0.004618 0.004554
v 0.004380 0.004275 0.004983
v 0.005720 0.005919 0.002859
v 0.005284 0.005098 0.003165
v 0.003093 0.001968 0.006100
v 0.005830 0.005007 0.002059
v 0.005839 0.005568 0.002077
v 0.005822 0.005332 0.002462
v 0.004995 0.004589 0.003235
v 0.005467 0.004754 0.002968
v 0.005025 0.003920 0.003257
v 0.005263 0.004413 0.003196
v 0.004711 0.004234 0.003459
v 0.002649 0.001439 0.005840
v 0.006352 0.005841 0.000302
v 0.005958 0.005560 0.001379
v 0.004105 0.002622 0.003481
v 0.003649 0.001478 0.004317
v 0.006444 0.005195 -0.000238
v 0.009470 0.008790 -0.004830
v 0.006514 0.004900 -0.000449
v 0.009052 0.008428 -0.005034
v 0.008184 0.007325 -0.004402
v 0.008831 0.008368 -0.005428
v 0.008482 0.007533 -0.004045
v 0.006476 0.005203 -0.001344
v 0.002744 -0.000631 0.004303
v 0.002734 0.000033 0.004237
v 0.002480 -0.000516 0.004323
v 0.002365 -0.000519 0.004789
v 0.007948 0.006464 -0.004016
v 0.007461 0.005993 -0.004114
v 0.006624 0.006167 -0.004238
v 0.006648 0.004735 -0.002917
v 0.008836 0.006739 -0.007025
v 0.006561 0.003764 -0.003143
v 0.006346 0.003932 -0.003260
v 0.008207 0.006096 -0.006916
v 0.006213 0.003541 -0.003492
v 0.006289 0.003190 -0.003258
v 0.008482 0.005939 -0.007146
v 0.008107 0.005712 -0.007151
v 0.005701 0.002544 -0.003376
v 0.008283 0.005306 -0.007393
v 0.005451 0.001910 -0.003681
v 0.005689 0.001806 -0.003608
v 0.005420 0.001353 -0.003671
v 0.007950 0.005234 -0.007214
v 0.006724 0.003625 -0.007363
v 0.006630 0.002922 -0.007315
v 0.007245 0.003260 -0.007287
v 0.007067 0.002811 -0.007270
v 0.006277 0.001974 -0.007028
v 0.006738 0.002157 -0.006744
v 0.005188 0.000271 -0.004594
v 0.006328 0.001476 -0.006564
v 0.004776 -0.000470 -0.004981
v 0.005041 0.000127 -0.004785
v 0.005878 0.001188 -0.006787
v 0.006047 0.001290 -0.006848
v 0.005185 0.000082 -0.005590
v 0.006556 0.006870 0.003867
v 0.005501 0.005009 0.004579
v 0.005222 0.005066 0.004575
v 0.007457 0.008089 0.001216
v 0.003972 0.004212 0.005069
v 0.004017 0.003327 0.005832
v 0.005698 0.005238 0.002892
v 0.007764 0.007339 -0.000545
v 0.005813 0.004644 0.002452
v 0.005452 0.004087 0.003018
v 0.003354 0.001646 0.005955
v 0.006064 0.004959 0.000896
v 0.004820 0.003576 0.003452
v 0.002834 0.000927 0.005818
v 0.007028 0.007031 -0.000723
v 0.004440 0.002825 0.003319
v 0.003203 0.000738 0.005862
v 0.007087 0.006551 -0.000963
v 0.006259 0.005178 0.000513
v 0.003953 0.002297 0.003675
v 0.003827 0.001989 0.004090
v 0.006986 0.005353 -0.001006
v 0.003871 0.001261 0.004053
v 0.003078 0.000106 0.005299
v 0.002592 -0.000304 0.005172
v 0.009109 0.008274 -0.004194
v 0.008760 0.007940 -0.004341
v 0.003580 0.000388 0.003928
v 0.002644 -0.000583 0.004810
v 0.009648 0.008767 -0.005402
v 0.006417 0.004718 -0.000960
v 0.003070 -0.000092 0.004200
v 0.002987 -0.000504 0.004655
v 0.009587 0.008634 -0.005922
v 0.006578 0.004398 -0.001980
v 0.006588 0.004808 -0.001625
v 0.002509 -0.000902 0.004570
v 0.009558 0.008156 -0.006529
v 0.007678 0.005863 -0.003982
v 0.007938 0.005971 -0.003708
v 0.006476 0.004219 -0.001110
v 0.009192 0.007692 -0.006720
v 0.006686 0.004191 -0.002367
v 0.006612 0.004117 -0.002871
v 0.009355 0.007266 -0.007014
v 0.006549 0.003158 -0.003134
v 0.008917 0.006268 -0.007093
v 0.008775 0.005869 -0.007306
v 0.006201 0.002875 -0.003469
v 0.005947 0.002346 -0.003502
v 0.007705 0.004494 -0.007217
v 0.008253 0.004703 -0.007357
v 0.008017 0.003434 -0.007404
v 0.007487 0.002857 -0.007423
v 0.005375 0.000095 -0.005124
v 0.005000 -0.000565 -0.004932
v 0.007350 0.007676 0.002919
v 0.005807 0.005491 0.004765
v 0.005870 0.005990 0.004752
v 0.005880 0.005126 0.004393
v 0.005409 0.004389 0.004651
v 0.004874 0.004295 0.004801
v 0.004632 0.003662 0.005407
v 0.004840 0.003255 0.005815
v 0.004485 0.003005 0.006011
v 0.003705 0.002577 0.005946
v 0.003562 0.003364 0.005845
v 0.007896 0.007936 0.000096
v 0.005666 0.003898 0.002988
v 0.005241 0.003734 0.003227
v 0.004986 0.003216 0.003258
v 0.005429 0.003406 0.003050
v 0.007735 0.006765 -0.000530
v 0.005997 0.004459 0.001697
v 0.005227 0.003063 0.003242
v 0.004814 0.002658 0.003207
v 0.007998 0.006254 -0.000691
v 0.007286 0.005824 -0.000938
v 0.004131 0.001970 0.003476
v 0.009464 0.008605 -0.004563
v 0.006513 0.004475 0.000032
v 0.006225 0.004508 0.000645
v 0.004070 0.001641 0.003642
v 0.004086 0.001252 0.003551
v 0.004020 0.000900 0.003689
v 0.008835 0.007710 -0.004095
v 0.008960 0.007631 -0.003549
v 0.008469 0.007137 -0.003617
v 0.003365 -0.000401 0.003956
v 0.008335 0.006703 -0.003602
v 0.006816 0.004425 -0.001920
v 0.010034 0.008286 -0.006791
v 0.006896 0.004511 -0.002631
v 0.006557 0.003849 -0.001903
v 0.009730 0.007690 -0.006876
v 0.006756 0.003622 -0.003046
v 0.009504 0.006806 -0.007241
v 0.006658 0.003105 -0.002535
v 0.006723 0.002967 -0.003034
v 0.009003 0.005683 -0.007324
v 0.006500 0.002551 -0.003164
v 0.005953 0.001603 -0.003599
v 0.005992 0.001058 -0.003568
v 0.008242 0.004250 -0.007146
v 0.007385 0.003695 -0.007516
v 0.005480 0.000479 -0.004226
v 0.005312 -0.000150 -0.004300
v 0.006618 0.001497 -0.006569
v 0.007041 0.001687 -0.006328
v 0.006303 0.000604 -0.005672
v 0.005888 0.000401 -0.005415
v 0.005478 -0.000133 -0.004860
v 0.005266 -0.000455 -0.004557
v 0.007412 0.007338 0.003242
v 0.006218 0.006063 0.004670
v 0.006222 0.005429 0.004612
v 0.008063 0.007798 0.001502
v 0.007240 0.007903 0.001630
v 0.007545 0.007640 0.002249
v 0.005545 0.004113 0.005380
v 0.005718 0.004652 0.004426
v 0.005021 0.003751 0.005341
v 0.008010 0.007830 0.000625
v 0.003700 0.001236 0.005989
v 0.005776 0.004391 0.002821
v 0.007873 0.006958 -0.000235
v 0.005958 0.004010 0.002428
v 0.005644 0.003216 0.003019
v 0.004922 0.002254 0.003055
v 0.005042 0.002072 0.003086
v 0.009191 0.007561 -0.003544
v 0.009128 0.007929 -0.003888
v 0.010399 0.009090 -0.005273
v 0.008567 0.006694 -0.003277
v 0.006958 0.005006 -0.001293
v 0.006351 0.003548 0.000396
v 0.003826 0.000232 0.003779
v 0.010239 0.008870 -0.006261
v 0.010026 0.008894 -0.005649
v 0.006506 0.003670 -0.000381
v 0.003602 -0.000734 0.004125
v 0.003391 -0.000898 0.004429
v 0.008270 0.005890 -0.003561
v 0.006465 0.002445 -0.000678
v 0.007977 0.005383 -0.003604
v 0.007481 0.005495 -0.003683
v 0.007184 0.004232 -0.002451
v 0.006584 0.003726 -0.001211
v 0.007783 0.004443 -0.003247
v 0.007516 0.004710 -0.003047
v 0.007636 0.004097 -0.002910
v 0.006447 0.002568 -0.001612
v 0.006604 0.002779 -0.002096
v 0.006674 0.003677 -0.002507
v 0.009695 0.007391 -0.007145
v 0.009283 0.006275 -0.007306
v 0.006760 0.002663 -0.002730
v 0.006723 0.002321 -0.002994
v 0.006395 0.002151 -0.003436
v 0.006243 0.001634 -0.003463
v 0.006535 0.001846 -0.003138
v 0.006584 0.001331 -0.003316
v 0.008470 0.004471 -0.007326
v 0.008075 0.003761 -0.007142
v 0.005657 0.000774 -0.003897
v 0.008417 0.003827 -0.007323
v 0.006070 0.000597 -0.003720
v 0.006151 0.000541 -0.005073
v 0.005819 0.000102 -0.004614
v 0.006003 -0.000010 -0.004387
v 0.005764 -0.000302 -0.004118
v 0.006687 0.001142 -0.006263
v 0.005573 -0.000428 -0.004463
v 0.007767 0.007386 0.002140
v 0.008004 0.007389 0.002437
v 0.007618 0.007325 0.002672
v 0.006953 0.006597 0.003999
v 0.006635 0.006208 0.004366
v 0.006709 0.005756 0.004205
v 0.006141 0.005063 0.004377
v 0.008473 0.007636 0.000907
v 0.006132 0.004471 0.004491
v 0.004498 0.002213 0.006121
v 0.005268 0.002515 0.006228
v 0.005979 0.003695 0.002052
v 0.005865 0.003521 0.002723
v 0.005387 0.002673 0.003060
v 0.005622 0.002534 0.003049
v 0.009797 0.008682 -0.004755
v 0.010324 0.008729 -0.004772
v 0.006093 0.003737 0.001244
v 0.004857 0.001592 0.003086
v 0.003523 0.000040 0.005415
v 0.008926 0.007057 -0.003465
v 0.007407 0.004796 -0.001264
v 0.004169 0.000620 0.003476
v 0.010863 0.008937 -0.006428
v 0.010606 0.009048 -0.006506
v 0.010423 0.008863 -0.005911
v 0.006249 0.003393 0.000880
v 0.006226 0.002724 0.000961
v 0.004436 0.000059 0.003410
v 0.007761 0.004926 -0.001348
v 0.006471 0.002806 -0.000016
v 0.008208 0.004830 -0.003239
v 0.007277 0.004260 -0.001821
v 0.010484 0.008459 -0.007022
v 0.007967 0.004951 -0.003319
v 0.007260 0.003876 -0.002415
v 0.007571 0.004034 -0.002337
v 0.006574 0.003243 -0.001505
v 0.010158 0.007784 -0.006917
v 0.010433 0.007556 -0.007347
v 0.009997 0.007307 -0.007189
v 0.009968 0.006698 -0.007402
v 0.009378 0.005823 -0.007274
v 0.009628 0.005775 -0.007486
v 0.006712 0.001659 -0.002985
v 0.008898 0.005120 -0.007355
v 0.006352 0.000715 -0.003416
v 0.008887 0.004415 -0.007321
v 0.008719 0.003781 -0.007267
v 0.005693 0.000089 -0.003916
v 0.008032 0.002716 -0.007306
v 0.006223 0.000296 -0.004723
v 0.006394 0.000128 -0.003433
v 0.007158 0.001492 -0.006138
v 0.006471 0.000635 -0.005214
v 0.007260 0.006664 0.003906
v 0.007657 0.007208 0.003314
v 0.006696 0.005417 0.003958
v 0.007021 0.005381 0.003925
v 0.008506 0.007587 0.001506
v 0.008834 0.007127 0.000639
v 0.004130 0.001058 0.006074
v 0.008332 0.007355 0.000501
v 0.008201 0.006440 -0.000354
v 0.003801 0.000483 0.005604
v 0.004241 0.000246 0.005557
v 0.008165 0.005990 -0.000734
v 0.003818 -0.000173 0.005427
v 0.009700 0.007873 -0.003830
v 0.007383 0.005441 -0.001130
v 0.006124 0.002889 0.002124
v 0.005111 0.001408 0.003078
v 0.003564 -0.001329 0.004200
v 0.010709 0.009039 -0.005790
v 0.006109 0.002639 0.001582
v 0.004902 0.000984 0.003135
v 0.011162 0.008809 -0.006473
v 0.005155 0.000776 0.003102
v 0.004640 0.000540 0.003346
v 0.007778 0.004306 -0.001954
v 0.006040 0.001859 0.001241
v 0.004007 -0.001128 0.003975
v 0.004222 -0.000611 0.003861
v 0.003714 -0.001029 0.004446
v 0.003814 -0.000862 0.004167
v 0.004099 -0.000938 0.004285
v 0.008214 0.004270 -0.003220
v 0.010673 0.008110 -0.007336
v 0.006384 0.002355 -0.001220
v 0.006458 0.001231 -0.001261
v 0.006371 0.001790 -0.001284
v 0.006389 0.001449 -0.000847
v 0.010195 0.006378 -0.007440
v 0.009679 0.006417 -0.007471
v 0.006738 0.001953 -0.002645
v 0.006483 0.001654 -0.001847
v 0.009195 0.005318 -0.007526
v 0.009151 0.004595 -0.007498
v 0.008312 0.003506 -0.007081
v 0.008362 0.002611 -0.006688
v 0.006493 0.000407 -0.004316
v 0.006174 0.000289 -0.003490
v 0.008240 0.002926 -0.006991
v 0.007331 0.001161 -0.005164
v 0.007254 0.002040 -0.006646
v 0.008064 0.001853 -0.006554
v 0.007172 0.001144 -0.005726
v 0.006697 0.000533 -0.005010
v 0.005360 -0.000733 -0.004210
v 0.007942 0.007050 0.002881
v 0.008247 0.006708 0.003069
v 0.007237 0.006039 0.003930
v 0.005752 0.004499 0.004970
v 0.005684 0.003536 0.005915
v 0.005188 0.003712 0.005861
v 0.007218 0.005135 0.003698
v 0.006973 0.004824 0.003943
v 0.006553 0.004923 0.003968
v 0.006579 0.004302 0.004530
v 0.005785 0.002798 0.006063
v 0.008482 0.006673 0.000016
v 0.004623 0.001131 0.005978
v 0.010497 0.008693 -0.004207
v 0.004196 -0.000296 0.005004
v 0.010807 0.008874 -0.004954
v 0.009876 0.007504 -0.003547
v 0.010128 0.008181 -0.003670
v 0.005912 0.002785 0.002695
v 0.005802 0.002202 0.002828
v 0.005813 0.001490 0.002804
v 0.011070 0.008869 -0.005139
v 0.009221 0.007173 -0.003195
v 0.005561 0.001616 0.002873
v 0.011314 0.009071 -0.005999
v 0.008515 0.006087 -0.003236
v 0.005954 0.001868 0.001852
v 0.004860 0.000389 0.003322
v 0.005325 0.000597 0.003092
v 0.011463 0.008721 -0.006926
v 0.009022 0.005474 -0.003390
v 0.004662 -0.000704 0.003384
v 0.010918 0.008029 -0.007347
v 0.008631 0.005038 -0.003437
v 0.008693 0.004327 -0.003378
v 0.006270 0.001795 0.000254
v 0.006443 0.001629 -0.000354
v 0.011363 0.008154 -0.007522
v 0.006706 0.001160 -0.002706
v 0.007196 0.000973 -0.003766
v 0.006845 0.000504 -0.003406
v 0.006664 0.000834 -0.003140
v 0.006856 0.000685 -0.003963
v 0.006586 -0.000662 -0.003262
v 0.008205 0.002354 -0.007036
v 0.006937 0.000710 -0.004692
v 0.008186 0.007673 0.002108
v 0.007558 0.006347 0.003599
v 0.009004 0.007350 0.001683
v 0.007811 0.006132 0.003577
v 0.007467 0.005836 0.003900
v 0.006865 0.004327 0.004877
v 0.006436 0.004216 0.005097
v 0.007440 0.004924 0.003682
v 0.007204 0.004601 0.004002
v 0.006832 0.004486 0.004253
v 0.008575 0.007342 0.001198
v 0.008964 0.007078 0.001277
v 0.005161 0.001970 0.006282
v 0.008841 0.006131 0.000296
v 0.004703 0.001457 0.006177
v 0.008743 0.006548 0.000048
v 0.008306 0.006114 -0.000115
v 0.004427 0.000558 0.005838
v 0.010949 0.008674 -0.004305
v 0.010301 0.007483 -0.003505
v 0.010524 0.007973 -0.003569
v 0.005975 0.001978 0.002822
v 0.011181 0.008888 -0.005675
v 0.009347 0.006430 -0.003062
v 0.006095 0.002138 0.002283
v 0.006040 0.001457 0.002318
v 0.005536 0.000949 0.002881
v 0.009404 0.005702 -0.003054
v 0.009397 0.005318 -0.003283
v 0.006059 0.001449 0.001558
v 0.005085 0.000102 0.003154
v 0.005309 -0.000099 0.003162
v 0.004745 -0.000194 0.003369
v 0.004839 -0.000887 0.003480
v 0.004424 -0.001142 0.004212
v 0.008076 0.003852 -0.002277
v 0.004468 -0.001008 0.003742
v 0.008927 0.004577 -0.003687
v 0.006183 0.000837 0.000953
v 0.006379 0.000898 -0.000788
v 0.010762 0.006679 -0.007598
v 0.010320 0.006052 -0.007409
v 0.006667 0.000306 -0.002974
v 0.006696 0.000455 -0.002553
v 0.010091 0.004842 -0.007371
v 0.007732 0.001316 -0.004212
v 0.007473 0.001338 -0.004262
v 0.006701 -0.000125 -0.002632
v 0.006651 0.000059 -0.003263
v 0.009151 0.003867 -0.007449
v 0.008775 0.003388 -0.006974
v 0.009663 0.003682 -0.007343
v 0.008575 0.003053 -0.006687
v 0.007573 0.001309 -0.004797
v 0.008503 0.001733 -0.006492
v 0.008529 0.002374 -0.006618
v 0.007580 0.001334 -0.005361
v 0.007665 0.001428 -0.006069
v 0.008101 0.006298 0.003467
v 0.009185 0.006985 0.001460
v 0.008852 0.007380 0.002244
v 0.008570 0.006919 0.002747
v 0.006331 0.003219 0.006110
v 0.007688 0.005484 0.003684
v 0.007451 0.004322 0.003774
v 0.005532 0.002022 0.006123
v 0.005620 0.001751 0.006391
v 0.008926 0.006562 0.000656
v 0.005181 0.001365 0.006287
v 0.010904 0.008874 -0.004561
v 0.010699 0.007553 -0.003238
v 0.010258 0.007098 -0.003183
v 0.010544 0.007507 -0.003190
v 0.010150 0.006461 -0.003148
v 0.010006 0.006059 -0.002922
v 0.009918 0.006819 -0.002966
v 0.005957 0.001032 0.002574
v 0.005530 0.000276 0.002904
v 0.005748 0.000764 0.002851
v 0.006090 0.000993 0.002038
v 0.006072 0.000778 0.001659
v 0.005730 0.000082 0.002883
v 0.005000 -0.000639 0.003245
v 0.004991 -0.000938 0.004072
v 0.004718 -0.000899 0.004009
v 0.011759 0.007955 -0.007446
v 0.009130 0.005034 -0.003683
v 0.008970 0.004262 -0.003368
v 0.009303 0.004683 -0.003301
v 0.006389 0.000492 0.000059
v 0.006350 0.000234 -0.000888
v 0.010967 0.005806 -0.007526
v 0.010572 0.005876 -0.007577
v 0.006439 -0.000247 -0.000545
v 0.010266 0.005484 -0.007387
v 0.007898 0.001585 -0.003729
v 0.007520 0.001078 -0.003780
v 0.006451 -0.000231 -0.001410
v 0.006442 -0.000020 -0.001797
v 0.007526 0.001088 -0.003124
v 0.007285 0.000633 -0.003409
v 0.006563 -0.000821 -0.001945
v 0.006770 -0.000435 -0.002961
v 0.009047 0.002871 -0.006543
v 0.006843 -0.000722 -0.003215
v 0.006699 -0.000712 -0.002638
v 0.008060 0.001242 -0.005700
v 0.008065 0.001291 -0.005938
v 0.008851 0.006773 0.002396
v 0.008340 0.005529 0.003472
v 0.007216 0.004198 0.005599
v 0.006818 0.003620 0.006258
v 0.006603 0.003673 0.005680
v 0.009221 0.006331 0.000775
v 0.007843 0.004693 0.003313
v 0.008034 0.005218 0.003256
v 0.005878 0.001644 0.006400
v 0.005243 0.000895 0.006095
v 0.005373 0.001159 0.006328
v 0.005028 0.000286 0.005969
v 0.011723 0.008652 -0.006243
v 0.006205 0.000810 0.002498
v 0.004845 -0.000950 0.004702
v 0.008489 0.004033 -0.001774
v 0.005927 0.000377 0.002619
v 0.006192 0.000151 0.002541
v 0.005537 -0.000391 0.002940
v 0.006132 0.000300 0.002022
v 0.006193 -0.000338 0.001333
v 0.011586 0.007320 -0.007501
v 0.006190 0.000021 0.001003
v 0.006539 -0.000301 -0.000156
v 0.008238 0.001939 -0.003731
v 0.008079 0.001992 -0.003179
v 0.007788 0.001542 -0.002628
v 0.010547 0.005006 -0.007550
v 0.008469 0.002013 -0.003581
v 0.010724 0.004556 -0.007215
v 0.008429 0.001728 -0.004014
v 0.009870 0.003271 -0.006938
v 0.008139 0.001474 -0.004426
v 0.008697 0.001887 -0.006193
v 0.008406 0.001376 -0.005616
v 0.008687 0.001432 -0.005613
v 0.006781 -0.000828 -0.003190
v 0.007802 0.003450 0.006287
v 0.009087 0.006987 0.002054
v 0.009401 0.006587 0.002317
v 0.008113 0.005681 0.003493
v 0.008750 0.005699 0.003302
v 0.007135 0.004250 0.005003
v 0.006598 0.003047 0.006235
v 0.009511 0.006746 0.002025
v 0.008513 0.005137 0.003310
v 0.005967 0.002081 0.006156
v 0.007009 0.001844 0.006382
v 0.009444 0.006853 0.001468
v 0.009512 0.006532 0.001747
v 0.007273 0.004232 0.004460
v 0.005302 -0.000060 0.005746
v 0.005404 -0.000499 0.005499
v 0.011485 0.008951 -0.005282
v 0.011665 0.008495 -0.004247
v 0.011619 0.008601 -0.004840
v 0.012131 0.008384 -0.004784
v 0.008711 0.005793 -0.000073
v 0.012308 0.008619 -0.005798
v 0.008190 0.005249 -0.000887
v 0.004465 -0.000482 0.004921
v 0.005922 -0.000286 0.002673
v 0.005418 -0.001088 0.004298
v 0.012371 0.008312 -0.006786
v 0.006136 -0.000107 0.001982
v 0.005744 -0.000574 0.002966
v 0.011973 0.008255 -0.007177
v 0.006232 -0.000462 0.002094
v 0.006190 -0.000860 0.001313
v 0.008792 0.002400 -0.003105
v 0.008368 0.002013 -0.003023
v 0.008158 0.001355 -0.002401
v 0.009308 0.002320 -0.005128
v 0.010315 0.004129 -0.007216
v 0.008498 0.001385 -0.004970
v 0.008675 0.001675 -0.004688
v 0.007464 0.000417 -0.003164
v 0.006449 -0.001396 -0.001302
v 0.006516 -0.001750 -0.001607
v 0.008843 0.002586 -0.006284
v 0.009505 0.002264 -0.006050
v 0.007364 0.000020 -0.003461
v 0.006835 -0.001284 -0.002583
v 0.006715 -0.001799 -0.002204
v 0.009030 0.001844 -0.006110
v 0.006831 -0.001453 -0.003190
v 0.006864 -0.001805 -0.002870
v 0.009707 0.006334 0.001861
v 0.007711 0.004033 0.005202
v 0.006249 0.001467 0.006493
v 0.006126 0.001104 0.006286
v 0.009094 0.005960 0.000374
v 0.005585 0.000146 0.005724
v 0.012363 0.008354 -0.005399
v 0.012096 0.008709 -0.005228
v 0.009224 0.004931 -0.000470
v 0.009491 0.004342 -0.000930
v 0.005715 -0.000899 0.004706
v 0.005257 -0.000995 0.004879
v 0.012218 0.008432 -0.006189
v 0.009104 0.004473 -0.000968
v 0.009219 0.003532 -0.001847
v 0.005419 -0.000470 0.003444
v 0.005830 -0.001002 0.004053
v 0.010031 0.004333 -0.003161
v 0.006127 -0.000462 0.002648
v 0.006175 -0.000969 0.002746
v 0.012472 0.008183 -0.007179
v 0.009268 0.003263 -0.002006
v 0.008986 0.003485 -0.002639
v 0.005893 -0.000940 0.002713
v 0.012673 0.007896 -0.007560
v 0.012879 0.008141 -0.007847
v 0.009271 0.003704 -0.003004
v 0.009401 0.003319 -0.003166
v 0.011995 0.007478 -0.007681
v 0.009085 0.002948 -0.002332
v 0.009175 0.002990 -0.002951
v 0.008658 0.002214 -0.002607
v 0.008173 0.001723 -0.002683
v 0.009372 0.002878 -0.003673
v 0.008908 0.002360 -0.003602
v 0.008858 0.001969 -0.004130
v 0.006436 -0.001057 0.000316
v 0.009492 0.002573 -0.004316
v 0.006544 -0.000935 -0.000492
v 0.010619 0.004194 -0.007006
v 0.010192 0.003790 -0.007010
v 0.009082 0.002129 -0.004545
v 0.007624 0.000976 -0.002594
v 0.009326 0.002032 -0.005720
v 0.008216 -0.000255 -0.003199
v 0.007753 -0.000524 -0.003067
v 0.006902 -0.000168 -0.003263
v 0.007290 -0.000972 -0.003088
v 0.006651 -0.002248 -0.001441
v 0.006883 -0.002155 -0.002499
v 0.006954 0.003287 0.006549
v 0.008240 0.004075 0.004868
v 0.009673 0.005658 0.001946
v 0.008751 0.005129 0.003290
v 0.008631 0.004476 0.003343
v 0.008550 0.004056 0.003682
v 0.008341 0.004162 0.003700
v 0.008013 0.003999 0.003979
v 0.009946 0.006097 0.001074
v 0.009622 0.006413 0.001223
v 0.006626 0.001120 0.006341
v 0.006287 0.000256 0.006102
v 0.005578 0.000806 0.006103
v 0.012472 0.008220 -0.004719
v 0.011305 0.007450 -0.003186
v 0.011275 0.007097 -0.003002
v 0.011756 0.007399 -0.003220
v 0.011538 0.006848 -0.003176
v 0.011351 0.006569 -0.002969
v 0.012658 0.008305 -0.005346
v 0.010751 0.006318 -0.003039
v 0.011391 0.005537 -0.002642
v 0.012653 0.008534 -0.006260
v 0.012779 0.008499 -0.005729
v 0.012503 0.008341 -0.005935
v 0.006346 -0.000584 0.004056
v 0.013083 0.008983 -0.006803
v 0.010749 0.005323 -0.002970
v 0.010311 0.005294 -0.002833
v 0.006119 -0.000708 0.003130
v 0.006021 -0.000707 0.003699
v 0.013005 0.008742 -0.007166
v 0.010452 0.004471 -0.003298
v 0.010296 0.003762 -0.003336
v 0.006323 -0.001061 0.002345
v 0.009714 0.003810 -0.003181
v 0.012263 0.007433 -0.007612
v 0.009675 0.003404 -0.003475
v 0.006247 -0.001427 0.001889
v 0.011981 0.006046 -0.007323
v 0.008301 0.001035 -0.002166
v 0.006394 -0.001966 0.000844
v 0.008175 0.000727 -0.002456
v 0.006555 -0.001505 0.000152
v 0.011408 0.004701 -0.007349
v 0.010575 0.003589 -0.006826
v 0.009464 0.002277 -0.004790
v 0.008103 0.000196 -0.002936
v 0.006542 -0.002285 -0.000498
v 0.010273 0.002999 -0.006785
v 0.010382 0.002723 -0.006517
v 0.007461 -0.001442 -0.002776
v 0.007236 -0.001602 -0.003029
v 0.008104 0.003797 0.005806
v 0.009066 0.004722 0.002929
v 0.008585 0.003988 0.004351
v 0.008717 0.003745 0.003444
v 0.010020 0.005619 0.001408
v 0.009927 0.005619 0.000663
v 0.012099 0.008208 -0.004117
v 0.009542 0.004926 -0.000330
v 0.005961 0.000236 0.005881
v 0.010204 0.004564 -0.000255
v 0.005829 -0.000140 0.005522
v 0.013375 0.009138 -0.006752
v 0.013777 0.009389 -0.006807
v 0.013356 0.009209 -0.006453
v 0.005991 -0.000982 0.004563
v 0.010354 0.004893 -0.003059
v 0.009692 0.003717 -0.001857
v 0.006596 -0.000435 0.003136
v 0.006507 -0.000925 0.002580
v 0.009722 0.003163 -0.001864
v 0.006780 -0.000948 0.002642
v 0.013169 0.008199 -0.007707
v 0.010032 0.003674 -0.003150
v 0.009072 0.002755 -0.002030
v 0.006313 -0.001445 0.002491
v 0.006652 -0.001358 0.002303
v 0.006424 -0.001592 0.001985
v 0.012642 0.007148 -0.007496
v 0.012674 0.006754 -0.007252
v 0.008775 0.002116 -0.002055
v 0.008550 0.001550 -0.002069
v 0.009174 0.001940 -0.001869
v 0.006330 -0.001688 0.001518
v 0.006548 -0.001987 0.001715
v 0.006366 -0.002127 0.001186
v 0.011137 0.004118 -0.006881
v 0.010833 0.003644 -0.006607
v 0.009767 0.002363 -0.004599
v 0.006562 -0.001989 -0.000087
v 0.009811 0.002137 -0.005279
v 0.009939 0.002119 -0.005898
v 0.008480 -0.000625 -0.003005
v 0.006971 -0.002939 -0.001799
v 0.007549 -0.002142 -0.002669
v 0.007315 -0.002008 -0.002702
v 0.006722 -0.002655 -0.002043
v 0.007535 0.002948 0.006711
v 0.008238 0.003818 0.005302
v 0.009332 0.005183 0.002539
v 0.009727 0.005320 0.002216
v 0.010027 0.005286 0.001593
v 0.009011 0.004190 0.002982
v 0.009322 0.004095 0.002880
v 0.008634 0.003728 0.003973
v 0.008950 0.003582 0.003442
v 0.010022 0.005346 0.000973
v 0.006678 0.000299 0.006330
v 0.010360 0.004761 0.000212
v 0.012569 0.008122 -0.004110
v 0.012178 0.007289 -0.003223
v 0.010143 0.005156 0.000385
v 0.006629 -0.000674 0.005249
v 0.013475 0.009187 -0.005869
v 0.012921 0.008408 -0.005049
v 0.012841 0.008039 -0.004568
v 0.006751 -0.000705 0.004276
v 0.006375 -0.000840 0.004527
v 0.006185 -0.000691 0.005132
v 0.006900 -0.000437 0.003264
v 0.006569 -0.000320 0.003666
v 0.010737 0.004699 -0.003045
v 0.009898 0.004668 -0.000866
v 0.011135 0.004858 -0.003170
v 0.013890 0.008502 -0.007592
v 0.013608 0.008510 -0.007724
v 0.012988 0.007356 -0.007242
v 0.013068 0.007648 -0.007503
v 0.010719 0.003476 -0.004039
v 0.009430 0.002515 -0.001900
v 0.006495 -0.001861 0.002220
v 0.012920 0.006492 -0.007398
v 0.010307 0.003156 -0.004035
v 0.009304 0.001628 -0.001583
v 0.012233 0.005650 -0.007280
v 0.012673 0.005916 -0.007422
v 0.008690 0.001085 -0.002289
v 0.006534 -0.002420 0.001196
v 0.010121 0.002371 -0.004909
v 0.006587 -0.002545 0.000434
v 0.011429 0.003628 -0.006449
v 0.010849 0.003096 -0.006397
v 0.010538 0.002500 -0.006360
v 0.011082 0.003056 -0.005890
v 0.006661 -0.002885 0.000683
v 0.010713 0.002635 -0.005444
v 0.010194 0.002051 -0.005913
v 0.010283 0.002294 -0.005483
v 0.006735 -0.003252 -0.000254
v 0.006762 -0.002941 0.000123
v 0.007708 -0.000850 -0.002801
v 0.008212 -0.001115 -0.002619
v 0.006664 -0.002668 -0.000513
v 0.006634 -0.002905 -0.001213
v 0.008043 -0.001813 -0.002448
v 0.008581 0.003952 0.005650
v 0.008018 0.003253 0.006538
v 0.008688 0.003992 0.005071
v 0.009939 0.005199 0.002315
v 0.009588 0.004710 0.002780
v 0.008974 0.003918 0.004582
v 0.009027 0.003574 0.004109
v 0.007403 0.000659 0.006515
v 0.009316 0.003445 0.003023
v 0.009028 0.003194 0.003524
v 0.010222 0.004917 0.000672
v 0.012801 0.007645 -0.003657
v 0.012556 0.007760 -0.003738
v 0.013832 0.009323 -0.006309
v 0.011730 0.006349 -0.002861
v 0.010843 0.005633 -0.002734
v 0.007263 -0.000320 0.003019
v 0.007179 -0.000247 0.003542
v 0.006958 -0.000454 0.003842
v 0.014397 0.009411 -0.006959
v 0.014033 0.009282 -0.006783
v 0.010023 0.003656 -0.001774
v 0.007240 -0.000828 0.002410
v 0.013541 0.007880 -0.007673
v 0.010858 0.004299 -0.003280
v 0.007231 -0.001444 0.002320
v 0.013091 0.007001 -0.007151
v 0.011106 0.003939 -0.003531
v 0.009649 0.002357 -0.001812
v 0.009600 0.002003 -0.001479
v 0.013558 0.006708 -0.007355
v 0.013324 0.006910 -0.007380
v 0.006936 -0.001466 0.002288
v 0.010879 0.003188 -0.004244
v 0.009136 0.001256 -0.001920
v 0.006826 -0.002067 0.001715
v 0.012190 0.004367 -0.007159
v 0.010480 0.002835 -0.004249
v 0.010406 0.002304 -0.004904
v 0.007086 -0.002966 -0.001240
v 0.007084 -0.003192 -0.000912
v 0.008670 0.003885 0.006280
v 0.009311 0.004354 0.005750
v 0.008936 0.004048 0.005685
v 0.007852 0.002965 0.006784
v 0.009199 0.004318 0.005100
v 0.007364 0.002624 0.006442
v 0.009782 0.004342 0.002583
v 0.009975 0.004163 0.002671
v 0.010249 0.005060 0.001848
v 0.010218 0.005144 0.001074
v 0.006742 -0.000538 0.005671
v 0.006912 0.000051 0.006323
v 0.014226 0.009386 -0.006195
v 0.013240 0.008099 -0.004727
v 0.013386 0.007856 -0.004455
v 0.012773 0.007774 -0.004262
v 0.012422 0.007135 -0.003092
v 0.007155 -0.000877 0.004994
v 0.006811 -0.000768 0.005420
v 0.014610 0.009414 -0.006330
v 0.011673 0.005828 -0.002842
v 0.011574 0.005161 -0.002751
v 0.010256 0.004433 -0.000825
v 0.007166 -0.000756 0.004221
v 0.011201 0.005185 -0.002910
v 0.014302 0.008287 -0.007543
v 0.013880 0.007960 -0.007397
v 0.011326 0.004632 -0.003299
v 0.007543 -0.000851 0.002140
v 0.013485 0.007478 -0.007421
v 0.014099 0.007857 -0.007335
v 0.009946 0.002207 -0.001741
v 0.010923 0.002652 -0.004935
v 0.009488 0.001406 -0.001638
v 0.007174 -0.002713 0.001211
v 0.011366 0.003287 -0.004547
v 0.012738 0.004864 -0.007106
v 0.012477 0.004463 -0.006878
v 0.012163 0.003983 -0.006885
v 0.011168 0.003296 -0.006093
v 0.010776 0.002408 -0.005098
v 0.006983 -0.003071 0.000184
v 0.006912 -0.003033 0.000783
v 0.007152 -0.003114 -0.000379
v 0.007556 -0.002799 -0.001367
v 0.009165 0.004319 0.006318
v 0.009107 0.004150 0.007035
v 0.009570 0.004281 0.004593
v 0.008301 0.001587 0.006692
v 0.009350 0.003436 0.003669
v 0.010356 0.004696 0.002093
v 0.007435 0.001301 0.006508
v 0.010648 0.004486 0.001676
v 0.010612 0.004874 0.001245
v 0.009551 0.003724 0.002689
v 0.009626 0.003413 0.003665
v 0.009723 0.003311 0.003040
v 0.014491 0.009415 -0.005765
v 0.014300 0.009291 -0.005497
v 0.013635 0.008375 -0.004508
v 0.013187 0.007533 -0.004139
v 0.013649 0.008000 -0.004155
v 0.013637 0.007418 -0.004060
v 0.012188 0.006593 -0.003074
v 0.011960 0.005966 -0.003033
v 0.011986 0.005526 -0.002771
v 0.007749 -0.000130 0.002773
v 0.007416 -0.000306 0.003604
v 0.007892 -0.000790 0.004058
v 0.014299 0.008892 -0.007545
v 0.008132 -0.000331 0.002795
v 0.008048 -0.000872 0.002239
v 0.010012 0.002584 -0.002034
v 0.007612 -0.001353 0.002133
v 0.011508 0.004276 -0.003511
v 0.011634 0.003399 -0.004325
v 0.009770 0.000975 -0.002363
v 0.009382 0.000643 -0.002361
v 0.012477 0.004064 -0.006516
v 0.011146 0.002568 -0.005327
v 0.007603 -0.002762 0.000501
v 0.012228 0.003565 -0.006480
v 0.011395 0.002843 -0.005623
v 0.008486 0.000506 -0.002909
v 0.009163 -0.001080 -0.002698
v 0.007578 -0.002977 0.000024
v 0.007323 -0.003123 0.000135
v 0.007949 -0.002756 -0.000940
v 0.007592 -0.002939 -0.000735
v 0.007921 -0.002678 -0.001608
v 0.009599 0.004529 0.006153
v 0.010126 0.004665 0.005288
v 0.009966 0.004640 0.005900
v 0.008265 0.003332 0.006932
v 0.008480 0.002543 0.006924
v 0.010245 0.004715 0.004841
v 0.010201 0.003867 0.003847
v 0.009896 0.004488 0.004881
v 0.008587 0.002128 0.006750
v 0.010799 0.004138 0.001880
v 0.009989 0.003597 0.002701
v 0.010188 0.003441 0.002845
v 0.010036 0.003541 0.003476
v 0.007381 0.000252 0.006207
v 0.007763 -0.000187 0.005971
v 0.015206 0.009496 -0.006527
v 0.011173 0.004123 -0.000026
v 0.011570 0.003852 -0.000541
v 0.010956 0.004080 -0.000687
v 0.007384 -0.000965 0.005028
v 0.007641 -0.000818 0.005332
v 0.014725 0.009323 -0.006891
v 0.007727 -0.000112 0.003273
v 0.012340 0.005029 -0.002877
v 0.010633 0.003415 -0.001517
v 0.008373 -0.000884 0.002339
v 0.011990 0.003426 -0.004628
v 0.011957 0.004916 -0.002743
v 0.009892 0.001606 -0.001796
v 0.008000 -0.001227 0.001968
v 0.014165 0.007031 -0.007527
v 0.007361 -0.001996 0.001979
v 0.013101 0.005601 -0.007331
v 0.013161 0.004874 -0.007319
v 0.011712 0.003044 -0.005229
v 0.007977 -0.002766 0.000380
v 0.007620 -0.002567 0.001018
v 0.011836 0.003001 -0.005870
v 0.009428 0.000218 -0.002698
v 0.008830 -0.000230 -0.002849
v 0.007956 -0.002839 -0.000141
v 0.010118 0.004609 0.006611
v 0.009405 0.004398 0.006833
v 0.008971 0.003806 0.007515
v 0.010360 0.004630 0.005476
v 0.009772 0.004460 0.006699
v 0.010355 0.004892 0.004976
v 0.008853 0.002649 0.006827
v 0.008916 0.002252 0.007084
v 0.010390 0.003755 0.003814
v 0.010478 0.003605 0.003150
v 0.007890 0.000415 0.006628
v 0.010414 0.003684 0.002513
v 0.011233 0.004379 0.000384
v 0.010958 0.004450 0.001594
v 0.010896 0.004531 0.000936
v 0.011264 0.004239 0.001166
v 0.011340 0.004053 0.000326
v 0.013514 0.007089 -0.003794
v 0.013929 0.007518 -0.003742
v 0.007984 -0.000886 0.004859
v 0.012652 0.005709 -0.002895
v 0.012474 0.006512 -0.003079
v 0.008056 -0.000882 0.004621
v 0.007676 -0.001039 0.004523
v 0.011312 0.003190 -0.001318
v 0.008597 -0.000105 0.003316
v 0.008299 -0.000400 0.003635
v 0.008417 -0.000400 0.002967
v 0.008118 -0.000378 0.003577
v 0.015000 0.008693 -0.007364
v 0.012271 0.004612 -0.003384
v 0.011076 0.002527 -0.001533
v 0.014355 0.007711 -0.007513
v 0.010843 0.002292 -0.001815
v 0.010769 0.001629 -0.001835
v 0.010647 0.002244 -0.001870
v 0.010515 0.001919 -0.001652
v 0.014018 0.006555 -0.007284
v 0.010732 0.001231 -0.002180
v 0.010397 0.001423 -0.001722
v 0.008223 -0.001339 0.001946
v 0.013893 0.005933 -0.007247
v 0.013984 0.005215 -0.007094
v 0.011925 0.002949 -0.005297
v 0.010336 0.000910 -0.002169
v 0.012764 0.004359 -0.006766
v 0.012604 0.003848 -0.006295
v 0.010453 0.000405 -0.002519
v 0.009918 0.000584 -0.002596
v 0.008413 -0.002702 0.000222
v 0.009386 -0.001606 -0.002352
v 0.008441 -0.002922 -0.000848
v 0.009191 -0.002221 -0.002240
v 0.008370 -0.002506 -0.001828
v 0.008820 -0.002716 -0.001740
v 0.010114 0.004463 0.007276
v 0.009742 0.004173 0.007123
v 0.009804 0.003951 0.007834
v 0.010509 0.004732 0.006269
v 0.010975 0.004954 0.004792
v 0.010573 0.004698 0.004903
v 0.010737 0.003934 0.003721
v 0.008325 0.000862 0.006797
v 0.010970 0.003480 0.002111
v 0.010814 0.003507 0.002570
v 0.008234 0.000185 0.006301
v 0.010998 0.003837 0.001671
v 0.013917 0.007945 -0.004127
v 0.014179 0.007449 -0.003725
v 0.016052 0.009818 -0.006887
v 0.015341 0.009150 -0.006041
v 0.013905 0.006935 -0.003652
v 0.013039 0.006494 -0.003225
v 0.011615 0.003622 -0.000216
v 0.012437 0.005319 -0.002681
v 0.008938 0.000040 0.003008
v 0.008790 0.000058 0.003614
v 0.009017 0.000004 0.003634
v 0.008571 -0.000689 0.004473
v 0.015493 0.009003 -0.007361
v 0.008839 -0.000468 0.002421
v 0.008846 -0.000825 0.002134
v 0.008537 -0.001398 0.001997
v 0.010997 0.001835 -0.001513
v 0.012263 0.003296 -0.004751
v 0.012454 0.004201 -0.003716
v 0.012729 0.003584 -0.005969
v 0.012421 0.003211 -0.005470
v 0.008129 -0.002126 0.001141
v 0.008263 -0.002579 0.000720
v 0.010045 -0.000123 -0.002576
v 0.010316 -0.000376 -0.002530
v 0.010162 -0.000924 -0.002522
v 0.009714 -0.001885 -0.002131
v 0.008951 -0.002751 -0.001151
v 0.008234 -0.002592 -0.001203
v 0.010414 0.004462 0.007229
v 0.008892 0.003009 0.007076
v 0.009233 0.003445 0.007619
v 0.011095 0.003360 0.002658
v 0.011243 0.003313 0.002024
v 0.011411 0.003616 0.001669
v 0.008166 -0.000244 0.005667
v 0.015292 0.008995 -0.005429
v 0.014723 0.008670 -0.004958
v 0.011735 0.003505 0.000591
v 0.011513 0.003886 0.000727
v 0.015809 0.009290 -0.005781
v 0.013668 0.006554 -0.003357
v 0.011635 0.003837 0.000073
v 0.015874 0.009206 -0.007456
v 0.012763 0.004561 -0.003189
v 0.011486 0.002287 -0.001431
v 0.015438 0.007642 -0.007304
v 0.012853 0.004328 -0.003895
v 0.009282 -0.001481 0.001880
v 0.008907 -0.001876 0.001824
v 0.008743 -0.001508 0.002032
v 0.011182 0.001468 -0.001755
v 0.014247 0.006115 -0.007430
v 0.013035 0.003722 -0.005544
v 0.012653 0.003427 -0.004893
v 0.010917 0.000823 -0.002374
v 0.013927 0.004677 -0.006606
v 0.013168 0.003869 -0.006315
v 0.013429 0.003724 -0.006238
v 0.013216 0.003725 -0.005306
v 0.010896 0.000241 -0.002452
v 0.008541 -0.002702 0.000785
v 0.013675 0.004593 -0.007062
v 0.008502 -0.002970 -0.000262
v 0.009641 -0.001303 -0.002547
v 0.010839 0.004629 0.006595
v 0.010555 0.004496 0.006708
v 0.010721 0.004778 0.005779
v 0.011573 0.005019 0.005020
v 0.011155 0.004942 0.005484
v 0.009739 0.002628 0.007333
v 0.011221 0.004860 0.004832
v 0.010975 0.003662 0.003512
v 0.011262 0.003682 0.003648
v 0.008716 0.001049 0.007053
v 0.010926 0.003438 0.003198
v 0.009118 0.000318 0.006703
v 0.011359 0.003226 0.002698
v 0.008941 -0.000260 0.006075
v 0.016376 0.009932 -0.006694
v 0.016295 0.009928 -0.006485
v 0.015207 0.008058 -0.004349
v 0.008806 -0.000840 0.005317
v 0.016712 0.009894 -0.007099
v 0.014220 0.007037 -0.003334
v 0.013934 0.006401 -0.003157
v 0.014216 0.006603 -0.002974
v 0.013543 0.005883 -0.002825
v 0.013973 0.006049 -0.002976
v 0.011823 0.003503 -0.000084
v 0.008361 -0.000722 0.005156
v 0.009077 -0.000726 0.004431
v 0.008709 -0.000845 0.004608
v 0.012941 0.005156 -0.002642
v 0.013739 0.005494 -0.003012
v 0.009217 -0.000344 0.002222
v 0.015742 0.008455 -0.007308
v 0.015978 0.008805 -0.007297
v 0.013059 0.004325 -0.003790
v 0.015919 0.007902 -0.007470
v 0.011492 0.001916 -0.001678
v 0.009229 -0.001057 0.002110
v 0.012974 0.003657 -0.004544
v 0.014885 0.006342 -0.007340
v 0.014171 0.005049 -0.006547
v 0.013085 0.003589 -0.004766
v 0.013799 0.004247 -0.006809
v 0.014089 0.004435 -0.006428
v 0.008785 -0.002511 0.001160
v 0.008810 -0.002825 0.000263
v 0.009119 -0.002884 0.000270
v 0.010636 -0.000102 -0.002716
v 0.010564 -0.000710 -0.002716
v 0.008807 -0.002879 -0.000250
v 0.009259 -0.002920 -0.000293
v 0.009685 -0.002604 -0.000379
v 0.010861 -0.001820 -0.002252
v 0.011315 0.004530 0.005976
v 0.011866 0.004976 0.004762
v 0.011755 0.004918 0.005345
v 0.009292 0.000780 0.007216
v 0.011316 0.003506 0.003032
v 0.015332 0.007888 -0.003780
v 0.011724 0.003443 0.001252
v 0.016827 0.009868 -0.006392
v 0.016550 0.009878 -0.006428
v 0.016688 0.009838 -0.005850
v 0.015576 0.008549 -0.004934
v 0.012101 0.003286 0.000760
v 0.016974 0.010028 -0.006691
v 0.008977 -0.000777 0.005183
v 0.009318 0.000212 0.003305
v 0.009724 -0.000059 0.003597
v 0.016565 0.009270 -0.007718
v 0.013574 0.004971 -0.003470
v 0.011755 0.003535 -0.000734
v 0.016215 0.009175 -0.007441
v 0.011724 0.002817 -0.001334
v 0.009429 0.000112 0.002750
v 0.009635 -0.000537 0.002246
v 0.011823 0.002077 -0.001660
v 0.009710 -0.001005 0.001939
v 0.013473 0.003999 -0.004566
v 0.011664 0.001508 -0.001940
v 0.013790 0.004041 -0.004834
v 0.011355 0.001078 -0.002009
v 0.009511 -0.002129 0.001319
v 0.014511 0.005649 -0.007081
v 0.014805 0.004757 -0.006303
v 0.014326 0.004340 -0.006367
v 0.013735 0.003633 -0.005329
v 0.013569 0.003731 -0.005710
v 0.013838 0.003678 -0.005609
v 0.009110 -0.002535 0.000792
v 0.009347 -0.001826 0.001503
v 0.011365 0.000274 -0.002583
v 0.010085 -0.002354 -0.001199
v 0.009212 -0.002859 -0.001015
v 0.011951 0.003743 0.003538
v 0.011661 0.003607 0.003327
v 0.017094 0.010012 -0.006099
v 0.016085 0.009011 -0.004953
v 0.015717 0.008456 -0.004391
v 0.012216 0.003210 0.001289
v 0.011350 0.002950 0.002350
v 0.011518 0.002917 0.001850
v 0.009144 -0.000742 0.005592
v 0.011858 0.003079 0.001461
v 0.009502 -0.000813 0.005000
v 0.010268 0.000405 0.003448
v 0.009940 -0.000024 0.003641
v 0.009582 -0.000424 0.004072
v 0.009988 -0.000185 0.004247
v 0.009349 -0.000807 0.004424
v 0.012375 0.003197 -0.000677
v 0.012220 0.003305 0.000026
v 0.010366 0.000273 0.002733
v 0.010006 -0.000032 0.002940
v 0.010309 -0.000562 0.002127
v 0.016552 0.008600 -0.007695
v 0.016180 0.008353 -0.007516
v 0.013983 0.005395 -0.002981
v 0.009937 -0.000579 0.002330
v 0.016142 0.006610 -0.007127
v 0.012220 0.002194 -0.001748
v 0.013746 0.004189 -0.004244
v 0.011994 0.001681 -0.001922
v 0.009713 -0.001654 0.001413
v 0.012294 0.001583 -0.002096
v 0.009942 -0.001724 0.001392
v 0.014114 0.003841 -0.005315
v 0.011849 0.000499 -0.002260
v 0.011445 0.000659 -0.002309
v 0.009534 -0.002751 0.000091
v 0.009417 -0.002654 0.000715
v 0.009865 -0.002553 -0.000894
v 0.009912 -0.002343 -0.001601
v 0.011081 0.004462 0.007128
v 0.012287 0.005066 0.005080
v 0.011847 0.004605 0.005733
v 0.011617 0.004439 0.005956
v 0.009978 0.002218 0.007635
v 0.012377 0.004089 0.003547
v 0.012113 0.004719 0.004541
v 0.009516 0.000425 0.007019
v 0.012077 0.003276 0.003216
v 0.009622 -0.000366 0.006379
v 0.016986 0.009645 -0.005165
v 0.016419 0.009097 -0.005024
v 0.016417 0.008842 -0.004225
v 0.016072 0.008540 -0.004391
v 0.016094 0.008091 -0.003975
v 0.016042 0.007614 -0.003626
v 0.009544 -0.000623 0.005583
v 0.009338 -0.000549 0.006032
v 0.017281 0.009921 -0.006742
v 0.014934 0.007473 -0.003802
v 0.010858 0.001248 0.003330
v 0.010308 0.000457 0.004135
v 0.010546 0.000381 0.004198
v 0.014341 0.005608 -0.003118
v 0.012447 0.003204 0.000262
v 0.010974 0.001177 0.002776
v 0.010262 -0.000158 0.004297
v 0.017084 0.009285 -0.007505
v 0.010869 0.000613 0.002176
v 0.012770 0.003080 -0.001152
v 0.012656 0.003337 -0.000219
v 0.017505 0.009225 -0.007866
v 0.017060 0.009000 -0.007676
v 0.010592 0.000075 0.002169
v 0.016988 0.008358 -0.007581
v 0.016330 0.007214 -0.007177
v 0.014045 0.004137 -0.004647
v 0.015505 0.005854 -0.007169
v 0.014970 0.005811 -0.007245
v 0.011919 0.001142 -0.002179
v 0.010448 -0.001878 0.001485
v 0.009929 -0.002240 0.000797
v 0.011811 0.000156 -0.002510
v 0.009888 -0.002593 -0.000175
v 0.010229 -0.002611 -0.000098
v 0.011338 -0.000424 -0.002609
v 0.011605 -0.001177 -0.002458
v 0.011208 -0.001415 -0.002267
v 0.011257 -0.001656 -0.002006
v 0.010565 -0.002454 -0.001078
v 0.010099 -0.002617 -0.000818
v 0.010412 -0.002392 -0.001726
v 0.010137 0.004078 0.007709
v 0.011503 0.004401 0.006617
v 0.012492 0.004804 0.004783
v 0.009945 0.002845 0.007626
v 0.010015 0.000722 0.007128
v 0.012292 0.003550 0.003357
v 0.009771 0.000251 0.007041
v 0.016454 0.008496 -0.003894
v 0.009939 -0.000424 0.005968
v 0.017353 0.009904 -0.006068
v 0.016950 0.009700 -0.005660
v 0.017369 0.009612 -0.005648
v 0.012652 0.003020 0.001353
v 0.017671 0.010110 -0.006940
v 0.015114 0.006812 -0.003268
v 0.013136 0.003485 0.000263
v 0.012457 0.003203 0.000722
v 0.011126 0.000537 0.003399
v 0.011018 0.001090 0.003437
v 0.014676 0.005904 -0.002846
v 0.015251 0.006247 -0.002804
v 0.012932 0.003384 0.000095
v 0.011109 0.000607 0.002302
v 0.011171 0.001127 0.002938
v 0.009699 -0.000905 0.005218
v 0.013598 0.003607 -0.001308
v 0.013061 0.003322 -0.000780
v 0.013581 0.003950 -0.000601
v 0.014649 0.005570 -0.003035
v 0.013323 0.002799 -0.001654
v 0.013073 0.003057 -0.001136
v 0.012933 0.002458 -0.001684
v 0.017105 0.007899 -0.007278
v 0.010142 -0.001052 0.002039
v 0.014514 0.004054 -0.005448
v 0.014396 0.004215 -0.004499
v 0.012639 0.002452 -0.001801
v 0.012402 0.001074 -0.002165
v 0.012621 0.001857 -0.002034
v 0.014307 0.004048 -0.004716
v 0.015299 0.004618 -0.006162
v 0.014864 0.004434 -0.005900
v 0.010246 -0.002072 0.001066
v 0.010524 -0.002091 0.000787
v 0.010239 -0.002260 0.000466
v 0.010967 -0.001993 -0.001683
v 0.012153 -0.001952 -0.001848
v 0.011387 0.003689 0.007856
v 0.011875 0.004532 0.006293
v 0.012160 0.004137 0.006743
v 0.012490 0.004669 0.004158
v 0.011007 0.001763 0.007873
v 0.011020 0.000719 0.007567
v 0.009880 0.001226 0.007325
v 0.009665 0.001948 0.007307
v 0.012725 0.003382 0.003088
v 0.012339 0.003101 0.003109
v 0.012572 0.002737 0.002382
v 0.018058 0.009959 -0.006131
v 0.017827 0.010093 -0.006292
v 0.016670 0.008379 -0.003859
v 0.013429 0.003804 -0.000078
v 0.013231 0.003534 0.000777
v 0.012225 0.002628 0.001962
v 0.012053 0.002708 0.002621
v 0.009990 -0.000772 0.005524
v 0.012865 0.003096 0.000826
v 0.017895 0.010010 -0.006893
v 0.010312 -0.000506 0.004578
v 0.010795 0.000112 0.003976
v 0.013745 0.003917 -0.001028
v 0.011209 0.000476 0.002825
v 0.011179 0.000201 0.002506
v 0.010879 -0.000070 0.002172
v 0.013608 0.003177 -0.001858
v 0.013148 0.002303 -0.001774
v 0.014867 0.004665 -0.004390
v 0.013544 0.002492 -0.001945
v 0.016588 0.007478 -0.007323
v 0.016537 0.006871 -0.007265
v 0.012989 0.001668 -0.002263
v 0.010579 -0.001261 0.002131
v 0.014960 0.004568 -0.004964
v 0.015893 0.005360 -0.006956
v 0.011750 -0.000210 -0.002800
v 0.011305 0.003352 0.008154
v 0.011719 0.002066 0.008084
v 0.010781 0.002432 0.007834
v 0.010594 0.000396 0.007070
v 0.013056 0.003174 0.002528
v 0.012987 0.003231 0.003023
v 0.017897 0.009811 -0.005410
v 0.016953 0.009317 -0.004764
v 0.016689 0.008114 -0.003621
v 0.013726 0.004204 0.000661
v 0.013416 0.003786 0.001109
v 0.013449 0.003602 0.002015
v 0.017699 0.009759 -0.005841
v 0.016398 0.007796 -0.003780
v 0.013890 0.004246 0.000014
v 0.013098 0.003213 0.001231
v 0.012758 0.002745 0.001819
v 0.016201 0.007305 -0.003771
v 0.015992 0.007008 -0.003544
v 0.016209 0.006796 -0.003307
v 0.014314 0.004400 -0.000287
v 0.014077 0.004208 -0.000688
v 0.010429 -0.000894 0.005651
v 0.011520 0.000325 0.003560
v 0.011237 -0.000025 0.003978
v 0.010737 -0.000729 0.004739
v 0.010270 -0.000867 0.004972
v 0.018195 0.010152 -0.006635
v 0.014490 0.004162 -0.000995
v 0.014389 0.004261 -0.000904
v 0.018426 0.009486 -0.007669
v 0.015790 0.006305 -0.002927
v 0.015598 0.006374 -0.002933
v 0.017988 0.009156 -0.007704
v 0.017508 0.008830 -0.007569
v 0.013824 0.003095 -0.001835
v 0.014231 0.003370 -0.001866
v 0.015215 0.004621 -0.004781
v 0.014130 0.002918 -0.002130
v 0.015179 0.004568 -0.005632
v 0.011012 -0.001463 0.001647
v 0.016338 0.005947 -0.006972
v 0.012374 0.000653 -0.002389
v 0.015723 0.004493 -0.006118
v 0.013408 0.001363 -0.002260
v 0.012922 -0.000023 -0.002565
v 0.013011 0.000489 -0.002326
v 0.010956 -0.002406 0.000593
v 0.012417 -0.000087 -0.002424
v 0.011057 -0.002702 -0.000233
v 0.010631 -0.002543 0.000289
v 0.011126 -0.002600 -0.000994
v 0.010648 -0.002584 -0.000412
v 0.012350 -0.000921 -0.002363
v 0.012459 0.004279 0.006656
v 0.012083 0.004068 0.007311
v 0.012366 0.003263 0.008135
v 0.011478 0.004250 0.007247
v 0.012280 0.004403 0.005935
v 0.012407 0.004679 0.005491
v 0.013089 0.004069 0.006080
v 0.013706 0.004174 0.005085
v 0.012898 0.004485 0.004273
v 0.011417 0.001201 0.007709
v 0.013536 0.004145 0.004418
v 0.014119 0.004319 0.001615
v 0.017282 0.009514 -0.005067
v 0.017263 0.008470 -0.003936
v 0.014221 0.004475 0.000360
v 0.010183 0.000152 0.006711
v 0.018454 0.009843 -0.006069
v 0.014585 0.004366 -0.000292
v 0.018652 0.010183 -0.006607
v 0.012111 0.000643 0.003056
v 0.012037 0.000717 0.003453
v 0.010617 -0.000832 0.005578
v 0.015796 0.005854 -0.003439
v 0.011521 -0.000275 0.002368
v 0.011634 0.000242 0.002965
v 0.018200 0.008538 -0.007338
v 0.015594 0.004674 -0.004787
v 0.011064 -0.000857 0.002175
v 0.011324 -0.000862 0.002253
v 0.014381 0.003029 -0.002019
v 0.013496 0.002118 -0.002229
v 0.016692 0.006252 -0.006919
v 0.016968 0.005960 -0.006592
v 0.016675 0.005660 -0.006329
v 0.015571 0.004457 -0.005412
v 0.015494 0.004746 -0.004605
v 0.016422 0.005585 -0.006671
v 0.016045 0.004849 -0.006515
v 0.015715 0.004426 -0.005976
v 0.013607 0.000927 -0.002455
v 0.011635 -0.002627 -0.000870
v 0.012473 -0.000406 -0.002636
v 0.011240 -0.002730 -0.000836
v 0.012413 0.004218 0.007140
v 0.013554 0.004431 0.005392
v 0.011342 0.002591 0.008223
v 0.013052 0.003480 0.003375
v 0.013465 0.003345 0.003482
v 0.013340 0.003330 0.002851
v 0.017533 0.008155 -0.003302
v 0.014099 0.004310 0.000806
v 0.018342 0.009791 -0.005533
v 0.017895 0.009248 -0.004801
v 0.017031 0.007934 -0.003486
v 0.014922 0.004419 -0.000456
v 0.014627 0.004607 0.000066
v 0.010706 -0.000737 0.006012
v 0.018814 0.009997 -0.006287
v 0.016525 0.007410 -0.003442
v 0.011108 -0.000850 0.005442
v 0.016501 0.007018 -0.003135
v 0.011374 -0.000328 0.004215
v 0.011735 -0.000015 0.004381
v 0.011006 -0.000848 0.004790
v 0.018644 0.008617 -0.007069
v 0.018885 0.009178 -0.007545
v 0.014895 0.003845 -0.001178
v 0.018424 0.008835 -0.007640
v 0.017507 0.008516 -0.007290
v 0.018129 0.008088 -0.007065
v 0.016226 0.006397 -0.003117
v 0.011513 -0.001171 0.002057
v 0.011589 -0.001578 0.001852
v 0.017301 0.006542 -0.007119
v 0.013805 0.001659 -0.002199
v 0.016911 0.005546 -0.006204
v 0.016184 0.004652 -0.005301
v 0.015908 0.004711 -0.005050
v 0.016481 0.005192 -0.006278
v 0.010851 -0.002033 0.000990
v 0.011512 -0.002640 0.000531
v 0.011340 -0.002575 0.000147
v 0.012970 -0.001130 -0.002189
v 0.012459 -0.001534 -0.002253
v 0.012999 0.003623 0.007580
v 0.012628 0.003669 0.007686
v 0.013399 0.003810 0.006717
v 0.012856 0.004035 0.007221
v 0.013895 0.004063 0.004525
v 0.011435 0.000824 0.007455
v 0.013891 0.003211 0.003703
v 0.011196 0.000307 0.007315
v 0.014937 0.005053 0.000795
v 0.014518 0.004515 0.001413
v 0.014978 0.004737 0.001268
v 0.013836 0.003887 0.002139
v 0.018040 0.009144 -0.004180
v 0.015399 0.005169 0.000696
v 0.019123 0.010063 -0.005874
v 0.018748 0.009942 -0.005707
v 0.018310 0.009012 -0.004159
v 0.015009 0.005074 0.000365
v 0.011143 -0.000767 0.006326
v 0.010717 -0.000139 0.006652
v 0.016954 0.006672 -0.003107
v 0.011683 0.000278 0.004116
v 0.015234 0.003732 -0.001626
v 0.015127 0.003981 -0.000893
v 0.012055 0.000154 0.002505
v 0.016438 0.006142 -0.003341
v 0.012045 -0.000320 0.002155
v 0.015139 0.003246 -0.002138
v 0.014617 0.002743 -0.002186
v 0.016186 0.004849 -0.004734
v 0.014235 0.001738 -0.002384
v 0.016765 0.005198 -0.005237
v 0.012145 -0.001398 0.001774
v 0.011772 -0.001372 0.002059
v 0.011511 -0.002534 0.000862
v 0.013647 0.000440 -0.002472
v 0.012735 -0.001394 -0.001991
v 0.012535 -0.001852 -0.001912
v 0.012215 -0.002444 -0.000793
v 0.011755 -0.002706 -0.000427
v 0.012068 -0.002456 -0.001339
v 0.013128 0.003666 0.007048
v 0.013604 0.004160 0.005733
v 0.012489 0.002048 0.008470
v 0.012210 0.001464 0.007907
v 0.011774 0.001365 0.008038
v 0.014120 0.003561 0.004845
v 0.015113 0.004690 0.001837
v 0.014711 0.004129 0.002445
v 0.014351 0.003873 0.002229
v 0.017531 0.008441 -0.003421
v 0.011501 -0.000511 0.006820
v 0.019422 0.010095 -0.005873
v 0.019170 0.009902 -0.005127
v 0.018505 0.009243 -0.004877
v 0.019309 0.010307 -0.006348
v 0.015718 0.005170 0.000111
v 0.013095 0.000894 0.003203
v 0.012473 0.000603 0.003714
v 0.012602 0.000416 0.004356
v 0.012219 0.000186 0.004213
v 0.011631 -0.000729 0.005298
v 0.018574 0.010114 -0.007024
v 0.013009 0.000353 0.002643
v 0.012580 0.000491 0.003127
v 0.016840 0.005931 -0.003893
v 0.012629 -0.000477 0.002262
v 0.012523 0.000016 0.002531
v 0.016671 0.005277 -0.004598
v 0.012098 -0.001013 0.002123
v 0.018437 0.007436 -0.006931
v 0.018012 0.006899 -0.007001
v 0.017355 0.005409 -0.006063
v 0.016572 0.005089 -0.005651
v 0.016969 0.005244 -0.005752
v 0.011825 -0.002733 0.000217
v 0.013518 -0.000307 -0.002491
v 0.012602 -0.002358 -0.000770
v 0.013216 -0.000792 -0.002461
v 0.012951 -0.001508 -0.001889
v 0.013038 0.003076 0.008296
v 0.010009 0.003428 0.007862
v 0.013627 0.003829 0.006028
v 0.014045 0.003700 0.004284
v 0.012132 0.000869 0.007822
v 0.014743 0.003774 0.002777
v 0.012103 0.000480 0.007545
v 0.014474 0.003635 0.002475
v 0.014285 0.003398 0.002673
v 0.014297 0.002933 0.003105
v 0.013682 0.003277 0.002917
v 0.011964 -0.000296 0.006877
v 0.011648 0.000097 0.007461
v 0.019551 0.010154 -0.005446
v 0.018732 0.009321 -0.004484
v 0.018883 0.009045 -0.004148
v 0.018635 0.008358 -0.003484
v 0.018291 0.008005 -0.003218
v 0.020055 0.010423 -0.006438
v 0.011762 -0.000626 0.006411
v 0.011642 -0.000826 0.005956
v 0.012109 -0.000535 0.004885
v 0.019434 0.009801 -0.006830
v 0.015533 0.004093 -0.001101
v 0.019360 0.009226 -0.007405
v 0.017071 0.005813 -0.003936
v 0.019163 0.008376 -0.006897
v 0.019716 0.008889 -0.007331
v 0.017385 0.005873 -0.004151
v 0.012915 -0.000043 0.002330
v 0.018944 0.007832 -0.006871
v 0.016966 0.005492 -0.004275
v 0.015648 0.003297 -0.001779
v 0.015040 0.002916 -0.002264
v 0.017615 0.005313 -0.006044
v 0.017281 0.005371 -0.005566
v 0.014639 0.002036 -0.002305
v 0.017899 0.006305 -0.006969
v 0.012001 -0.002059 0.001009
v 0.012510 -0.002026 0.001321
v 0.014382 0.000930 -0.002312
v 0.012327 -0.002065 0.000732
v 0.012612 -0.002136 0.000644
v 0.013850 -0.000154 -0.002674
v 0.012697 -0.002376 -0.000202
v 0.012297 -0.002367 0.000244
v 0.013843 -0.000757 -0.002663
v 0.012454 0.002812 0.008446
v 0.013926 0.003293 0.007238
v 0.012249 0.001834 0.008170
v 0.013972 0.003908 0.005168
v 0.014010 0.003614 0.005671
v 0.012680 0.001421 0.008006
v 0.012403 0.000453 0.007620
v 0.014029 0.002793 0.004013
v 0.015853 0.004816 0.001072
v 0.015512 0.004866 0.001105
v 0.015769 0.004782 0.001645
v 0.015478 0.004812 0.001663
v 0.014121 0.002718 0.003429
v 0.019488 0.009890 -0.005075
v 0.020285 0.010310 -0.006437
v 0.019635 0.010239 -0.006232
v 0.017348 0.006715 -0.002984
v 0.013009 0.000960 0.003829
v 0.013022 0.000318 0.004431
v 0.017422 0.006531 -0.003016
v 0.017327 0.006014 -0.003561
v 0.012407 -0.000078 0.004448
v 0.019897 0.009649 -0.007262
v 0.020272 0.009437 -0.007234
v 0.019782 0.009318 -0.007399
v 0.019394 0.008032 -0.007032
v 0.012766 -0.000939 0.002289
v 0.012726 -0.001145 0.002209
v 0.018296 0.007011 -0.006750
v 0.018182 0.006331 -0.006603
v 0.017233 0.005462 -0.004667
v 0.017902 0.005757 -0.006489
v 0.018232 0.005956 -0.006216
v 0.017749 0.005284 -0.005484
v 0.017100 0.005152 -0.005189
v 0.012834 -0.002179 0.000826
v 0.012972 -0.002272 -0.000441
v 0.014460 -0.001149 -0.002390
v 0.013012 -0.002178 -0.001132
v 0.014063 0.003114 0.007883
v 0.013083 0.001502 0.007830
v 0.012636 0.002179 0.008554
v 0.012854 0.001971 0.008540
v 0.014240 0.003497 0.006311
v 0.014179 0.003213 0.005847
v 0.014192 0.003237 0.005192
v 0.012592 0.000948 0.007703
v 0.015699 0.004413 0.002623
v 0.014102 0.002464 0.004395
v 0.016174 0.004923 0.001442
v 0.016049 0.004924 0.002064
v 0.015541 0.004490 0.002044
v 0.015375 0.003926 0.002615
v 0.015225 0.003502 0.002933
v 0.019792 0.009954 -0.005155
v 0.020030 0.010048 -0.004825
v 0.019215 0.009325 -0.003957
v 0.014885 0.003083 0.002925
v 0.014807 0.002749 0.003206
v 0.020129 0.010383 -0.005738
v 0.020378 0.010341 -0.005637
v 0.020252 0.010329 -0.005110
v 0.018968 0.008785 -0.003865
v 0.019053 0.008664 -0.003296
v 0.016054 0.004991 0.000771
v 0.015426 0.005238 0.000460
v 0.018665 0.007910 -0.003078
v 0.015834 0.004840 -0.000225
v 0.017751 0.007014 -0.003168
v 0.013350 0.000730 0.003955
v 0.013478 0.000789 0.003422
v 0.012077 -0.001059 0.005992
v 0.013475 0.000498 0.003064
v 0.020592 0.009890 -0.007266
v 0.017866 0.006781 -0.003153
v 0.016035 0.003775 -0.001150
v 0.017623 0.005817 -0.004129
v 0.019493 0.008609 -0.007103
v 0.015945 0.003201 -0.001820
v 0.016210 0.002949 -0.002282
v 0.013568 -0.000196 0.002513
v 0.018936 0.007220 -0.006789
v 0.018052 0.005635 -0.004676
v 0.018625 0.006717 -0.006450
v 0.016076 0.002586 -0.002064
v 0.015770 0.002811 -0.002106
v 0.015738 0.001619 -0.002095
v 0.017541 0.005013 -0.005117
v 0.015102 0.001888 -0.002227
v 0.014879 0.001034 -0.002239
v 0.015328 0.001336 -0.002417
v 0.012980 -0.001448 0.001635
v 0.013206 -0.002045 0.001131
v 0.012814 -0.002224 0.000078
v 0.013276 -0.002123 0.000545
v 0.013217 -0.002332 0.000161
v 0.014115 0.003490 0.006882
v 0.014264 0.002900 0.005582
v 0.015196 0.003122 0.003225
v 0.019239 0.008953 -0.003615
v 0.014202 0.002307 0.003825
v 0.014362 0.002542 0.003462
v 0.020525 0.010504 -0.005998
v 0.018817 0.008174 -0.003279
v 0.016571 0.004794 0.000858
v 0.016483 0.004798 0.000234
v 0.012458 -0.000823 0.006465
v 0.013807 0.000222 0.003002
v 0.014311 0.000083 0.003277
v 0.013599 0.000396 0.003624
v 0.012894 -0.000235 0.004520
v 0.016387 0.003921 -0.000768
v 0.016264 0.003688 -0.001131
v 0.020520 0.008501 -0.007118
v 0.016363 0.003608 -0.001663
v 0.019472 0.007529 -0.006760
v 0.015254 0.000928 -0.002181
v 0.015145 0.000439 -0.002160
v 0.013465 -0.002455 0.000239
v 0.013474 -0.002385 -0.000740
v 0.013238 -0.001564 -0.001818
v 0.013506 -0.002265 -0.001138
v 0.014285 0.003130 0.007147
v 0.013318 0.002434 0.008636
v 0.014509 0.003090 0.006073
v 0.014466 0.002962 0.007348
v 0.014593 0.002911 0.006728
v 0.012905 0.000938 0.007735
v 0.014458 0.002731 0.005677
v 0.014563 0.002489 0.006168
v 0.012783 0.000257 0.007694
v 0.014398 0.002661 0.005272
v 0.014524 0.002411 0.004781
v 0.012927 -0.000057 0.007499
v 0.020656 0.010474 -0.005329
v 0.020558 0.010016 -0.004775
v 0.019594 0.009851 -0.004532
v 0.016313 0.004870 0.002002
v 0.014455 0.002082 0.004404
v 0.014524 0.001501 0.004445
v 0.020817 0.010478 -0.005978
v 0.019022 0.008236 -0.002979
v 0.014798 0.002346 0.003484
v 0.014574 0.002067 0.003829
v 0.014683 0.001417 0.003896
v 0.020666 0.010423 -0.006656
v 0.019129 0.007585 -0.002910
v 0.018303 0.007210 -0.003092
v 0.016717 0.004111 -0.000362
v 0.021208 0.010440 -0.006217
v 0.013324 0.000035 0.004187
v 0.013048 -0.000729 0.004914
v 0.013242 -0.000900 0.005125
v 0.012464 -0.001103 0.005447
v 0.018268 0.006803 -0.003442
v 0.016929 0.003974 -0.000961
v 0.016629 0.003776 -0.001326
v 0.016791 0.003188 -0.001895
v 0.013241 -0.000706 0.002364
v 0.019652 0.006847 -0.006603
v 0.018692 0.006159 -0.005933
v 0.018506 0.005507 -0.004651
v 0.016672 0.002827 -0.002195
v 0.016661 0.002368 -0.001951
v 0.018373 0.005687 -0.005924
v 0.018404 0.005084 -0.005212
v 0.017940 0.005097 -0.005269
v 0.015749 0.001235 -0.002332
v 0.015521 0.000567 -0.002359
v 0.015817 -0.000010 -0.002007
v 0.014634 0.000026 -0.002236
v 0.014631 -0.000474 -0.002464
v 0.014815 -0.001263 -0.001889
v 0.014748 -0.001092 -0.002437
v 0.014309 0.002642 0.008310
v 0.013616 0.002709 0.008426
v 0.013972 0.002098 0.008814
v 0.014459 0.002725 0.007545
v 0.014656 0.002616 0.007048
v 0.013792 0.001230 0.007953
v 0.013354 0.000771 0.007782
v 0.013775 0.000822 0.007656
v 0.013535 0.000371 0.007603
v 0.016663 0.004784 0.002099
v 0.014614 0.002338 0.005374
v 0.016917 0.004921 0.001390
v 0.021347 0.010481 -0.005267
v 0.020960 0.010134 -0.004940
v 0.019788 0.008826 -0.003522
v 0.021026 0.010566 -0.005546
v 0.015202 0.002499 0.003297
v 0.012918 -0.001050 0.006577
v 0.018698 0.007336 -0.003037
v 0.017013 0.004275 -0.000109
v 0.017177 0.004522 0.000387
v 0.012734 -0.001031 0.005939
v 0.013204 -0.001183 0.005927
v 0.018766 0.006749 -0.003292
v 0.014194 0.000141 0.004479
v 0.013493 -0.000521 0.004684
v 0.013567 -0.000775 0.005238
v 0.012866 -0.001302 0.005581
v 0.014076 0.000143 0.003961
v 0.013984 0.000174 0.003845
v 0.018959 0.005834 -0.004568
v 0.017261 0.003537 -0.001794
v 0.014231 -0.000525 0.002658
v 0.019906 0.006963 -0.006361
v 0.018843 0.006518 -0.006236
v 0.018790 0.005463 -0.005767
v 0.013887 -0.001552 0.002042
v 0.013198 -0.001133 0.002015
v 0.014049 -0.001060 0.002512
v 0.016118 0.001977 -0.002040
v 0.013666 -0.002269 0.000467
v 0.013801 -0.002513 -0.000241
v 0.015376 -0.000783 -0.002301
v 0.015056 -0.001315 -0.001717
v 0.015089 -0.000782 -0.002342
v 0.013823 -0.002294 -0.000699
v 0.014378 -0.001551 -0.001987
v 0.013993 -0.002186 -0.001304
v 0.014399 -0.002354 -0.001136
v 0.014706 -0.001888 -0.001638
v 0.013500 0.001909 0.008352
v 0.014680 0.002300 0.006743
v 0.014736 0.002214 0.006018
v 0.015157 0.001773 0.005133
v 0.020793 0.010022 -0.004288
v 0.020228 0.009232 -0.003432
v 0.014818 0.001950 0.005226
v 0.013225 -0.000247 0.007514
v 0.019411 0.008190 -0.002963
v 0.019549 0.007446 -0.002818
v 0.017020 0.004641 0.000920
v 0.015005 0.002001 0.003357
v 0.015396 0.001775 0.003480
v 0.015064 0.001305 0.003974
v 0.014493 0.000510 0.004089
v 0.014448 0.000288 0.004724
v 0.019177 0.007078 -0.003289
v 0.019390 0.006488 -0.003820
v 0.017220 0.004178 -0.000583
v 0.014916 0.000754 0.003711
v 0.014253 -0.000195 0.004789
v 0.013965 -0.000234 0.004735
v 0.013970 -0.000822 0.004828
v 0.020983 0.009710 -0.007083
v 0.021716 0.010263 -0.006066
v 0.014519 0.000363 0.003561
v 0.014395 -0.000429 0.002707
v 0.017428 0.003824 -0.000830
v 0.016950 0.003669 -0.001329
v 0.020459 0.008191 -0.006899
v 0.020061 0.007265 -0.006591
v 0.020534 0.007518 -0.006782
v 0.019609 0.006513 -0.006297
v 0.018907 0.005407 -0.005146
v 0.017115 0.002909 -0.002409
v 0.014131 -0.001145 0.002418
v 0.014338 -0.001753 0.001493
v 0.016505 0.001887 -0.001958
v 0.013780 -0.002094 0.001391
v 0.014262 -0.002103 0.001026
v 0.014123 -0.002338 0.000054
v 0.013937 -0.002294 0.000717
v 0.015217 -0.001467 -0.001083
v 0.014815 -0.001863 -0.000653
v 0.014905 -0.001644 -0.001358
v 0.014238 -0.002411 -0.000581
v 0.014823 0.002162 0.008033
v 0.014390 0.002010 0.008393
v 0.014900 0.002464 0.007070
v 0.014940 0.002206 0.007536
v 0.015179 0.002349 0.007181
v 0.014701 0.002519 0.007750
v 0.014984 0.002164 0.006156
v 0.014583 0.000450 0.007827
v 0.015117 0.002079 0.005537
v 0.016730 0.004967 0.001830
v 0.016783 0.003849 0.002919
v 0.016495 0.003449 0.002924
v 0.021375 0.010414 -0.004808
v 0.018102 0.004442 0.001141
v 0.016439 0.003096 0.003214
v 0.013528 -0.000520 0.007159
v 0.020081 0.008280 -0.003050
v 0.020182 0.008649 -0.003339
v 0.020481 0.008733 -0.003007
v 0.015761 0.001885 0.003748
v 0.015540 0.001615 0.004120
v 0.017433 0.004682 0.000805
v 0.014893 0.001298 0.004493
v 0.017621 0.004397 0.000420
v 0.017815 0.004283 -0.000070
v 0.014838 0.000763 0.004201
v 0.015037 0.000494 0.003981
v 0.017332 0.003562 -0.001216
v 0.017708 0.003426 -0.001692
v 0.014945 -0.000514 0.002402
v 0.014729 -0.000353 0.002491
v 0.020339 0.007160 -0.006568
v 0.019823 0.005907 -0.005297
v 0.019146 0.005328 -0.005011
v 0.014500 -0.000970 0.002299
v 0.019287 0.005914 -0.005744
v 0.019536 0.005798 -0.005548
v 0.014815 -0.001301 0.001802
v 0.014758 -0.001741 0.001114
v 0.016190 0.001597 -0.002268
v 0.014467 -0.001944 0.000583
v 0.016522 0.001568 -0.002193
v 0.014715 -0.001984 -0.000339
v 0.015715 -0.000585 -0.002003
v 0.015140 -0.001801 -0.000653
v 0.015182 0.002303 0.007808
v 0.014208 0.001725 0.008584
v 0.015208 0.002305 0.006557
v 0.014151 0.001421 0.008324
v 0.014560 0.000932 0.008069
v 0.015577 0.001897 0.005672
v 0.013843 0.000160 0.007607
v 0.017256 0.004487 0.002356
v 0.015756 0.002285 0.003469
v 0.020457 0.007750 -0.002689
v 0.020047 0.007821 -0.002729
v 0.017789 0.004575 0.000791
v 0.013516 -0.001320 0.005492
v 0.021672 0.009503 -0.006863
v 0.021986 0.009566 -0.006595
v 0.021732 0.009279 -0.006956
v 0.021875 0.009041 -0.006654
v 0.017778 0.003611 -0.001365
v 0.021273 0.009055 -0.007051
v 0.021464 0.008199 -0.006941
v 0.019572 0.006043 -0.004096
v 0.019641 0.005514 -0.004570
v 0.020992 0.007175 -0.006686
v 0.019436 0.005574 -0.004708
v 0.018032 0.002849 -0.002528
v 0.017544 0.002782 -0.002373
v 0.016155 0.000310 -0.002192
v 0.015007 0.001634 0.008438
v 0.014627 0.001545 0.008649
v 0.015483 0.001685 0.005266
v 0.021175 0.010105 -0.004466
v 0.020833 0.007951 -0.002862
v 0.013666 -0.000995 0.006585
v 0.020154 0.006570 -0.003800
v 0.017511 0.004343 -0.000229
v 0.015224 -0.000118 0.004588
v 0.014746 0.000029 0.004562
v 0.014743 -0.000558 0.004925
v 0.013718 -0.001334 0.005441
v 0.019763 0.005978 -0.003997
v 0.019774 0.006660 -0.003923
v 0.018069 0.003576 -0.000724
v 0.014971 0.000320 0.003222
v 0.018153 0.003492 -0.001945
v 0.021627 0.007631 -0.006625
v 0.019783 0.005779 -0.004322
v 0.019874 0.005690 -0.004896
v 0.015545 -0.000222 0.003008
v 0.016905 0.002029 -0.002136
v 0.015331 -0.001470 0.001749
v 0.015097 -0.001817 0.001212
v 0.014870 -0.001795 0.000579
v 0.017306 0.001076 -0.002001
v 0.014879 -0.002043 0.000204
v 0.015124 -0.001862 -0.000116
v 0.016764 -0.000728 -0.001969
v 0.016116 -0.000482 -0.002113
v 0.015619 0.001816 0.008320
v 0.015791 0.002122 0.007267
v 0.015962 0.002027 0.006701
v 0.015350 0.001540 0.008469
v 0.015125 0.000864 0.007904
v 0.014878 0.000978 0.007934
v 0.015916 0.001836 0.006265
v 0.016037 0.001723 0.005752
v 0.015034 0.000533 0.007646
v 0.017972 0.004416 0.002117
v 0.016873 0.003501 0.003272
v 0.015955 0.001715 0.005069
v 0.021799 0.009463 -0.003935
v 0.020553 0.009143 -0.003424
v 0.015725 0.001577 0.004741
v 0.022469 0.009991 -0.005296
v 0.017099 0.002359 0.003691
v 0.017157 0.001702 0.003777
v 0.022186 0.010196 -0.005868
v 0.020459 0.007553 -0.002771
v 0.020877 0.007688 -0.002937
v 0.015473 0.000285 0.004109
v 0.013828 -0.001426 0.006112
v 0.022363 0.010088 -0.005906
v 0.022255 0.009507 -0.006518
v 0.015776 0.000500 0.003886
v 0.014892 -0.001210 0.005070
v 0.014183 -0.001640 0.006083
v 0.022258 0.009000 -0.006456
v 0.020826 0.007034 -0.003617
v 0.014386 -0.000997 0.004978
v 0.020363 0.006694 -0.003718
v 0.018280 0.003467 -0.001225
v 0.015599 0.000230 0.003542
v 0.016102 0.000461 0.003475
v 0.021754 0.008707 -0.006911
v 0.020186 0.006110 -0.004265
v 0.019018 0.003130 -0.001165
v 0.015931 -0.000257 0.002724
v 0.021952 0.007923 -0.006825
v 0.020248 0.006021 -0.004771
v 0.015682 -0.000807 0.002535
v 0.020546 0.006801 -0.006740
v 0.020840 0.005972 -0.006032
v 0.021071 0.006513 -0.006528
v 0.020116 0.006624 -0.006522
v 0.020036 0.006020 -0.005901
v 0.017030 0.002507 -0.002152
v 0.017001 -0.000126 -0.002001
v 0.015651 -0.001993 -0.000586
v 0.015460 -0.002269 0.000340
v 0.015541 -0.001086 -0.001497
v 0.015646 0.002143 0.007898
v 0.016301 0.002189 0.007212
v 0.015104 0.000202 0.007912
v 0.017398 0.003297 0.003348
v 0.021161 0.008444 -0.002851
v 0.016295 0.001361 0.004850
v 0.016407 0.001939 0.003664
v 0.016716 0.001495 0.004089
v 0.016340 0.001421 0.004205
v 0.022433 0.009455 -0.005885
v 0.014503 -0.001441 0.006532
v 0.014438 -0.000781 0.007227
v 0.018942 0.003503 -0.000184
v 0.022745 0.009255 -0.006404
v 0.015329 -0.000804 0.005103
v 0.014491 -0.001604 0.005534
v 0.014528 -0.001629 0.005758
v 0.018173 0.003835 -0.000328
v 0.022173 0.008526 -0.006858
v 0.020957 0.005962 -0.004561
v 0.015906 -0.000893 0.002627
v 0.018067 0.002099 -0.001969
v 0.018018 0.001283 -0.001904
v 0.015738 -0.002124 0.000763
v 0.016274 -0.002212 -0.000459
v 0.016810 -0.001079 -0.001668
v 0.016502 -0.001430 -0.001262
v 0.015147 -0.000484 0.007868
v 0.022291 0.010070 -0.004644
v 0.016378 0.001559 0.005193
v 0.022698 0.009914 -0.005152
v 0.021133 0.007704 -0.002865
v 0.021579 0.008557 -0.003098
v 0.017422 0.002032 0.003529
v 0.016737 0.001436 0.004617
v 0.014839 -0.000983 0.007242
v 0.018090 0.004458 0.000241
v 0.015997 0.000633 0.004177
v 0.022784 0.008993 -0.005970
v 0.022634 0.009330 -0.005795
v 0.015606 -0.000501 0.004879
v 0.015581 -0.001098 0.005407
v 0.014790 -0.001557 0.005907
v 0.021211 0.006977 -0.003469
v 0.018536 0.003589 -0.000912
v 0.022989 0.007999 -0.006653
v 0.020541 0.006045 -0.004666
v 0.018743 0.003172 -0.001874
v 0.016299 -0.000431 0.002739
v 0.021905 0.007188 -0.006766
v 0.018839 0.002512 -0.002299
v 0.015678 -0.002077 0.001384
v 0.021540 0.007027 -0.006592
v 0.021661 0.006232 -0.006386
v 0.020848 0.005659 -0.005693
v 0.020313 0.005763 -0.005170
v 0.021073 0.005505 -0.005550
v 0.018298 0.001037 -0.002060
v 0.016072 -0.002222 0.000772
v 0.017298 -0.000673 -0.001585
v 0.016732 0.001954 0.007810
v 0.016103 0.002213 0.007688
v 0.016474 0.001816 0.006228
v 0.016407 0.001903 0.006756
v 0.016984 0.001590 0.005584
v 0.014680 -0.000208 0.007825
v 0.017941 0.004157 0.002593
v 0.017996 0.002860 0.003536
v 0.017532 0.002587 0.003499
v 0.016483 0.001566 0.005816
v 0.022194 0.009757 -0.004273
v 0.016779 0.001446 0.005321
v 0.022797 0.009780 -0.004543
v 0.022249 0.008641 -0.003248
v 0.018921 0.004076 0.000650
v 0.015175 -0.001425 0.007041
v 0.021741 0.008171 -0.003075
v 0.021368 0.007197 -0.003323
v 0.022715 0.009194 -0.005301
v 0.021343 0.007472 -0.003052
v 0.015646 0.000178 0.004712
v 0.016257 -0.000155 0.004887
v 0.016036 -0.000619 0.004925
v 0.015279 -0.001441 0.005949
v 0.014937 -0.001336 0.006872
v 0.023416 0.009571 -0.006307
v 0.022978 0.009230 -0.006365
v 0.023313 0.009056 -0.006905
v 0.021505 0.006121 -0.004671
v 0.020923 0.005574 -0.005004
v 0.022676 0.006930 -0.006582
v 0.021050 0.005681 -0.004894
v 0.021739 0.006344 -0.006471
v 0.018817 0.002131 -0.002060
v 0.018480 0.001763 -0.001801
v 0.018076 0.000563 -0.002080
v 0.017952 0.000033 -0.001847
v 0.017614 0.000329 -0.001925
v 0.017217 -0.000309 -0.001888
v 0.016501 -0.002259 0.000071
v 0.016327 -0.002302 -0.000349
v 0.015877 -0.002169 0.000129
v 0.016700 -0.001769 -0.000990
v 0.016382 0.001858 0.008188
v 0.015996 0.001275 0.008668
v 0.015899 0.001017 0.008372
v 0.019060 0.003921 0.002477
v 0.022733 0.009347 -0.004005
v 0.022923 0.008983 -0.004234
v 0.021757 0.007465 -0.003295
v 0.022280 0.008063 -0.003340
v 0.015446 -0.001212 0.007380
v 0.022947 0.009451 -0.004767
v 0.019221 0.003962 0.000556
v 0.019298 0.003871 0.001260
v 0.023639 0.009900 -0.006579
v 0.023021 0.009124 -0.005696
v 0.022948 0.009162 -0.005076
v 0.023189 0.008895 -0.005324
v 0.019372 0.003572 0.000280
v 0.016789 0.000333 0.003758
v 0.016856 0.000322 0.004379
v 0.023899 0.009872 -0.006523
v 0.023552 0.009524 -0.006911
v 0.023531 0.009303 -0.007197
v 0.023657 0.008808 -0.006877
v 0.016653 -0.000407 0.002854
v 0.017014 -0.000319 0.002673
v 0.022933 0.008661 -0.006918
v 0.022593 0.008618 -0.006991
v 0.023431 0.008232 -0.006810
v 0.021388 0.005703 -0.005280
v 0.016719 -0.001064 0.002340
v 0.019644 0.002639 -0.002003
v 0.016293 -0.001011 0.002188
v 0.019597 0.002229 -0.002175
v 0.016143 -0.001682 0.001480
v 0.016279 -0.002278 0.000889
v 0.016633 -0.002398 0.000229
v 0.017012 -0.001158 -0.001137
v 0.017763 -0.000509 -0.001751
v 0.017179 -0.001745 -0.000431
v 0.016484 0.001416 0.008524
v 0.017009 0.001659 0.006252
v 0.018919 0.004033 0.002103
v 0.019324 0.003821 0.002286
v 0.015945 -0.001418 0.007516
v 0.023032 0.009057 -0.004469
v 0.023386 0.008981 -0.005029
v 0.023009 0.008876 -0.004796
v 0.023206 0.008660 -0.004608
v 0.015551 -0.001548 0.006524
v 0.023339 0.009150 -0.005705
v 0.022000 0.007396 -0.003314
v 0.019361 0.003593 0.000859
v 0.016526 -0.000541 0.004718
v 0.021901 0.006848 -0.003866
v 0.019598 0.003168 -0.000034
v 0.023820 0.009281 -0.007101
v 0.019716 0.003094 -0.000636
v 0.023328 0.007906 -0.006599
v 0.016870 -0.000875 0.002520
v 0.021912 0.005798 -0.004874
v 0.021665 0.005679 -0.005123
v 0.017244 -0.000605 0.002525
v 0.019585 0.001802 -0.001890
v 0.016669 -0.001961 0.001364
v 0.016715 -0.002173 0.000653
v 0.018715 0.001553 -0.002030
v 0.018258 -0.000316 -0.002021
v 0.017361 -0.001306 -0.000985
v 0.017177 0.001538 0.008408
v 0.016952 0.001193 0.008529
v 0.016860 0.001949 0.006776
v 0.017655 0.001632 0.007106
v 0.016735 0.000742 0.008278
v 0.016354 0.001072 0.008201
v 0.016071 0.000565 0.008134
v 0.017419 0.001700 0.006155
v 0.019564 0.003609 0.002081
v 0.019254 0.003491 0.002810
v 0.017608 0.001418 0.005748
v 0.018723 0.002673 0.003720
v 0.018120 0.003197 0.003354
v 0.017250 0.001501 0.005154
v 0.015953 -0.001096 0.007826
v 0.023031 0.008630 -0.004058
v 0.023092 0.008306 -0.004320
v 0.023017 0.007767 -0.004332
v 0.022714 0.008199 -0.003582
v 0.017157 0.000524 0.004042
v 0.016577 0.000047 0.004671
v 0.022449 0.007580 -0.003567
v 0.022319 0.006996 -0.004071
v 0.016962 -0.000941 0.004974
v 0.016088 -0.001669 0.005861
v 0.024216 0.009640 -0.007063
v 0.022785 0.007417 -0.004103
v 0.017251 0.000441 0.003511
v 0.022025 0.006410 -0.004202
v 0.019635 0.002885 -0.001003
v 0.019789 0.002790 -0.001593
v 0.020224 0.003171 -0.001478
v 0.023146 0.007364 -0.006578
v 0.022353 0.006117 -0.005183
v 0.022076 0.005808 -0.005395
v 0.022164 0.006719 -0.006411
v 0.021697 0.005982 -0.005627
v 0.017087 -0.001611 0.001446
v 0.019093 0.000584 -0.001886
v 0.019169 0.001293 -0.001890
v 0.017034 -0.001958 0.000962
v 0.017418 -0.001581 0.001138
v 0.017333 -0.001752 0.000086
v 0.017566 -0.001567 -0.000256
v 0.017165 0.000083 0.008347
v 0.017715 0.001328 0.005231
v 0.018107 0.001488 0.005602
v 0.016110 -0.000750 0.008182
v 0.018161 0.001115 0.004014
v 0.017102 0.001321 0.004725
v 0.017871 0.000998 0.004303
v 0.024602 0.009845 -0.005998
v 0.024414 0.010258 -0.006421
v 0.019706 0.003653 0.001411
v 0.017549 0.000399 0.004232
v 0.017857 0.000657 0.004037
v 0.016165 -0.001551 0.007010
v 0.017342 0.000129 0.004571
v 0.019566 0.003194 0.000592
v 0.017600 -0.000169 0.003024
v 0.017667 0.000325 0.003650
v 0.022602 0.006620 -0.004816
v 0.020276 0.002954 -0.001016
v 0.020034 0.002994 -0.001174
v 0.017766 -0.000639 0.002731
v 0.022965 0.006423 -0.005508
v 0.022476 0.005960 -0.005689
v 0.017376 -0.001424 0.001786
v 0.023508 0.007137 -0.006477
v 0.023053 0.006679 -0.006442
v 0.019514 0.001479 -0.001612
v 0.019306 0.000981 -0.001617
v 0.017280 -0.001813 0.000820
v 0.017732 -0.001490 -0.000802
v 0.018055 0.001478 0.006862
v 0.016522 -0.000380 0.008253
v 0.019503 0.003302 0.002922
v 0.019150 0.002846 0.003481
v 0.016625 -0.000678 0.007998
v 0.016319 -0.001186 0.007726
v 0.025240 0.010408 -0.006119
v 0.024535 0.009441 -0.005074
v 0.018336 0.001579 0.003749
v 0.018480 0.000973 0.004024
v 0.024821 0.010040 -0.006364
v 0.024184 0.008999 -0.005123
v 0.023620 0.008802 -0.004920
v 0.019696 0.003371 0.002196
v 0.018175 0.000748 0.003713
v 0.017879 0.000535 0.004510
v 0.017642 0.000255 0.004785
v 0.025285 0.010306 -0.006644
v 0.023470 0.008233 -0.004806
v 0.017827 -0.000042 0.004687
v 0.025183 0.009934 -0.006877
v 0.023843 0.007705 -0.004518
v 0.017390 -0.000311 0.004853
v 0.016671 -0.001616 0.005565
v 0.016789 -0.002012 0.005452
v 0.024766 0.009568 -0.006916
v 0.024886 0.009264 -0.006899
v 0.024487 0.008923 -0.006965
v 0.024726 0.008995 -0.006705
v 0.023536 0.007399 -0.004782
v 0.023091 0.007258 -0.004548
v 0.023329 0.006880 -0.004872
v 0.020585 0.003069 -0.000752
v 0.019982 0.002993 0.000130
v 0.024272 0.008011 -0.006692
v 0.020921 0.002739 -0.001608
v 0.023545 0.007511 -0.006746
v 0.020103 0.002623 -0.002086
v 0.017690 -0.001494 0.001337
v 0.017697 -0.001274 0.002015
v 0.020350 0.001897 -0.001990
v 0.019864 0.000994 -0.001752
v 0.019619 0.001115 -0.001518
v 0.019415 0.000541 -0.001819
v 0.018181 -0.001711 -0.000701
v 0.018178 -0.001801 -0.000032
v 0.017776 -0.001903 0.000199
v 0.017935 0.001534 0.007612
v 0.019192 0.002340 0.003421
v 0.019346 0.002021 0.003585
v 0.025341 0.010475 -0.006267
v 0.020040 0.003210 0.001745
v 0.019664 0.002981 0.002709
v 0.019897 0.002620 0.002435
v 0.018792 0.001943 0.003756
v 0.018722 0.001404 0.003776
v 0.018906 0.001024 0.003602
v 0.018128 0.000172 0.004413
v 0.023402 0.007815 -0.004571
v 0.019924 0.003272 0.001131
v 0.016443 -0.001931 0.006103
v 0.016257 -0.001851 0.006661
v 0.020475 0.002820 0.000253
v 0.018017 -0.000107 0.002817
v 0.020997 0.003230 -0.000924
v 0.018197 -0.000395 0.002665
v 0.020664 0.003053 -0.001299
v 0.024691 0.008073 -0.006830
v 0.024482 0.008584 -0.006716
v 0.023215 0.006618 -0.005884
v 0.023624 0.006522 -0.005664
v 0.023608 0.006803 -0.006101
v 0.023216 0.006301 -0.005525
v 0.019926 0.001610 -0.001775
v 0.017901 -0.001925 0.000899
v 0.019204 -0.000647 -0.001797
v 0.018750 -0.000694 -0.001790
v 0.018804 -0.001035 -0.001428
v 0.018267 0.000990 0.008617
v 0.018294 0.001579 0.007278
v 0.017736 0.000849 0.008720
v 0.017220 0.000739 0.008414
v 0.026219 0.011208 -0.006398
v 0.018022 0.000900 0.004958
v 0.025656 0.010367 -0.005529
v 0.019979 0.002879 0.002097
v 0.020343 0.002702 0.002094
v 0.019754 0.002581 0.002979
v 0.020043 0.002394 0.002567
v 0.019390 0.001501 0.003531
v 0.025635 0.010612 -0.006347
v 0.026184 0.010849 -0.006714
v 0.024712 0.008273 -0.004697
v 0.020374 0.003041 0.001209
v 0.020342 0.002766 0.001516
v 0.019041 0.000761 0.003592
v 0.026080 0.010533 -0.006995
v 0.025639 0.010291 -0.006650
v 0.020768 0.002984 0.000626
v 0.019042 0.000358 0.003230
v 0.018632 0.000665 0.003836
v 0.017986 -0.000622 0.004956
v 0.025415 0.009829 -0.006846
v 0.020729 0.003050 -0.000175
v 0.020288 0.002869 0.000767
v 0.017824 -0.001819 0.005098
v 0.024970 0.008682 -0.006842
v 0.023793 0.007299 -0.004831
v 0.020855 0.003062 -0.000528
v 0.018873 -0.000150 0.002714
v 0.017155 -0.001492 0.004914
v 0.024089 0.007268 -0.006616
v 0.018519 -0.000201 0.002916
v 0.023904 0.006403 -0.005693
v 0.018648 -0.000704 0.002582
v 0.018006 -0.001341 0.001662
v 0.018480 -0.001623 0.001617
v 0.018312 -0.001800 0.001118
v 0.020080 0.000220 -0.001651
v 0.019546 -0.000295 -0.001709
v 0.019136 -0.001211 -0.000237
v 0.018578 -0.001802 -0.000587
v 0.018780 -0.001675 0.000311
v 0.018120 -0.001840 0.000735
v 0.019240 -0.000815 -0.001184
v 0.018877 -0.001461 -0.001022
v 0.018456 -0.001853 0.000098
v 0.017873 0.001455 0.008111
v 0.016948 -0.000345 0.008056
v 0.026054 0.010892 -0.006135
v 0.026083 0.010532 -0.005744
v 0.018815 0.000799 0.005431
v 0.025206 0.009890 -0.005523
v 0.016722 -0.001462 0.007474
v 0.020673 0.002957 0.001235
v 0.017457 -0.002392 0.006874
v 0.018642 -0.000054 0.004541
v 0.016882 -0.002123 0.005703
v 0.025824 0.009964 -0.007009
v 0.024231 0.007819 -0.004713
v 0.024189 0.007462 -0.004963
v 0.021071 0.003246 0.000061
v 0.021377 0.003585 0.000391
v 0.024389 0.007389 -0.004961
v 0.023979 0.006948 -0.005041
v 0.021484 0.003574 -0.000957
v 0.017407 -0.002353 0.005667
v 0.019082 -0.000355 0.002608
v 0.025106 0.007886 -0.006736
v 0.024303 0.006748 -0.005638
v 0.021876 0.003584 -0.001428
v 0.024180 0.006869 -0.006268
v 0.021314 0.002769 -0.001883
v 0.020844 0.002328 -0.001914
v 0.021248 0.002092 -0.001779
v 0.020369 0.001424 -0.001694
v 0.020435 0.000702 -0.001643
v 0.018644 -0.001909 0.000623
v 0.018749 0.001203 0.007063
v 0.018329 0.000193 0.008648
v 0.017789 0.001587 0.006107
v 0.018417 0.001319 0.006233
v 0.026577 0.011254 -0.006045
v 0.026803 0.011077 -0.006380
v 0.025119 0.008522 -0.004862
v 0.020728 0.002884 0.001897
v 0.020486 0.002152 0.002718
v 0.016934 -0.001262 0.007798
v 0.024966 0.009284 -0.005031
v 0.021910 0.004095 0.000474
v 0.020958 0.003010 0.001187
v 0.019749 0.001542 0.003365
v 0.019800 0.000851 0.003402
v 0.019403 0.000742 0.003527
v 0.021904 0.004110 0.000187
v 0.019500 0.000269 0.003362
v 0.018333 -0.000339 0.004748
v 0.018822 -0.000519 0.004875
v 0.018315 -0.001043 0.004852
v 0.021598 0.003675 -0.000279
v 0.017909 -0.001205 0.005013
v 0.018259 -0.001431 0.005183
v 0.017925 -0.002001 0.005554
v 0.024868 0.007851 -0.004838
v 0.024681 0.007686 -0.006550
v 0.024617 0.007254 -0.006150
v 0.021722 0.002922 -0.002044
v 0.021667 0.002290 -0.001530
v 0.020716 0.001950 -0.001680
v 0.018839 -0.001609 0.001261
v 0.020881 0.001218 -0.001582
v 0.020488 0.000373 -0.001825
v 0.019180 -0.001498 0.000190
v 0.019400 -0.001399 0.000654
v 0.018494 0.000512 0.008879
v 0.018882 0.001007 0.008371
v 0.019158 0.001243 0.007466
v 0.018096 -0.000692 0.008308
v 0.017903 -0.000338 0.008500
v 0.017637 -0.001147 0.008206
v 0.022096 0.004101 0.001116
v 0.017481 -0.002027 0.007304
v 0.026430 0.010002 -0.005383
v 0.025620 0.008933 -0.004888
v 0.021191 0.003150 0.001520
v 0.020810 0.002397 0.002877
v 0.020632 0.001934 0.002952
v 0.020147 0.001655 0.003147
v 0.017820 -0.001805 0.007437
v 0.019656 -0.000109 0.003119
v 0.017747 -0.002252 0.005904
v 0.017656 -0.002465 0.006395
v 0.025243 0.007411 -0.005786
v 0.025173 0.007533 -0.006441
v 0.024732 0.006988 -0.005850
v 0.019268 -0.000970 0.002084
v 0.019168 -0.001530 0.001406
v 0.020969 0.000815 -0.001813
v 0.019927 -0.001523 0.000641
v 0.019212 0.000943 0.007872
v 0.018710 0.000135 0.008717
v 0.019417 0.000859 0.007084
v 0.018379 -0.000205 0.008399
v 0.019109 0.001014 0.006965
v 0.022353 0.004264 0.001488
v 0.021350 0.002908 0.002990
v 0.021708 0.003353 0.002613
v 0.026923 0.011064 -0.005979
v 0.026443 0.010383 -0.005633
v 0.026829 0.010321 -0.005760
v 0.022133 0.004037 0.001658
v 0.021793 0.003757 0.001416
v 0.021050 0.002623 0.002791
v 0.020884 0.002082 0.003219
v 0.019613 -0.000163 0.005079
v 0.019480 0.000766 0.005972
v 0.019021 0.000935 0.005801
v 0.025715 0.009656 -0.005395
v 0.025314 0.008224 -0.004880
v 0.020023 0.001157 0.003171
v 0.020490 0.001605 0.003187
v 0.018998 0.000109 0.004952
v 0.026463 0.009714 -0.006882
v 0.026800 0.009852 -0.006480
v 0.026538 0.009321 -0.006523
v 0.017819 -0.002251 0.006899
v 0.026311 0.009345 -0.006636
v 0.025596 0.008389 -0.006681
v 0.022474 0.003986 -0.000712
v 0.026004 0.008156 -0.006480
v 0.025498 0.007860 -0.006318
v 0.019530 -0.000750 0.002454
v 0.019625 -0.000907 0.001836
v 0.022216 0.002920 -0.001911
v 0.022703 0.003198 -0.001911
v 0.021749 0.002575 -0.001774
v 0.021647 0.001062 -0.001388
v 0.019830 -0.001195 0.001445
v 0.019564 -0.001357 0.001254
v 0.019860 -0.001289 -0.000136
v 0.019204 0.000599 0.008178
v 0.022432 0.004205 0.002180
v 0.022250 0.004102 0.000518
v 0.027106 0.010745 -0.006211
v 0.026760 0.009954 -0.005977
v 0.022634 0.004204 0.000259
v 0.022894 0.004399 0.000669
v 0.018468 -0.002230 0.007304
v 0.026965 0.010179 -0.006743
v 0.026306 0.009441 -0.005378
v 0.026171 0.008626 -0.005993
v 0.026065 0.009055 -0.005134
v 0.026439 0.009255 -0.005933
v 0.019370 -0.000939 0.005138
v 0.018954 -0.001281 0.004971
v 0.026267 0.008725 -0.006505
v 0.025675 0.007637 -0.005957
v 0.025878 0.008507 -0.005142
v 0.022827 0.003848 -0.001227
v 0.022786 0.004088 -0.000422
v 0.018758 -0.001560 0.005289
v 0.019091 -0.001466 0.005561
v 0.020114 0.000218 0.003140
v 0.022832 0.002860 -0.002088
v 0.019926 -0.000797 0.002063
v 0.022362 0.002663 -0.001894
v 0.021401 0.001656 -0.001468
v 0.021327 0.000066 -0.001680
v 0.022033 0.003654 0.002778
v 0.019885 0.000661 0.006008
v 0.018077 -0.001136 0.007923
v 0.018580 -0.000980 0.008356
v 0.019023 -0.000827 0.008248
v 0.022720 0.004393 0.001271
v 0.022582 0.004231 0.001643
v 0.021767 0.003096 0.002880
v 0.022914 0.004154 0.000223
v 0.021091 0.000741 0.003402
v 0.020614 0.000516 0.003553
v 0.019890 0.000570 0.003341
v 0.023087 0.004014 -0.000906
v 0.023396 0.003852 -0.000953
v 0.018488 -0.002773 0.006579
v 0.020348 -0.000787 0.002296
v 0.018749 -0.002052 0.005687
v 0.020156 -0.000974 0.001931
v 0.022826 0.002663 -0.002002
v 0.019799 -0.000471 -0.001015
v 0.021149 -0.000459 -0.001172
v 0.021713 0.000068 -0.001349
v 0.019468 -0.000883 -0.000576
v 0.020725 -0.001455 -0.000144
v 0.020494 -0.001457 0.000375
v 0.020308 -0.001599 0.000059
v 0.019115 -0.000128 0.008717
v 0.022397 0.003497 0.003499
v 0.019708 0.000707 0.007239
v 0.018944 -0.000408 0.008511
v 0.022866 0.004363 0.002012
v 0.022130 0.003403 0.003070
v 0.021853 0.002962 0.003417
v 0.023006 0.004396 0.001402
v 0.018849 -0.001362 0.008163
v 0.023358 0.004273 0.000714
v 0.023270 0.004556 0.001153
v 0.021514 0.002157 0.003702
v 0.021189 0.001934 0.003370
v 0.020030 -0.000427 0.005846
v 0.019784 -0.000433 0.005507
v 0.023665 0.004387 -0.000144
v 0.023257 0.004262 0.000130
v 0.021072 0.000481 0.003335
v 0.019591 -0.000444 0.005144
v 0.023789 0.003801 -0.000782
v 0.023710 0.003774 -0.001395
v 0.020932 -0.000379 0.002457
v 0.020716 -0.001199 0.001560
v 0.020630 0.000252 0.003416
v 0.023165 0.002925 -0.001948
v 0.022203 0.002067 -0.001397
v 0.022449 0.001724 -0.001248
v 0.022743 0.001727 -0.001225
v 0.023031 0.002062 -0.001505
v 0.020272 -0.001084 0.001432
v 0.020422 -0.001088 0.001974
v 0.022229 0.000713 -0.001250
v 0.021949 0.000458 -0.001529
v 0.020229 -0.001364 0.001015
v 0.020198 0.000415 0.008017
v 0.019532 -0.000004 0.008575
v 0.022966 0.004293 0.002638
v 0.020000 0.000446 0.006561
v 0.020134 0.000513 0.007348
v 0.019371 -0.000557 0.008543
v 0.023280 0.004472 0.001906
v 0.022055 0.002352 0.003558
v 0.021450 0.002530 0.003377
v 0.023663 0.004299 0.000369
v 0.019822 -0.000916 0.005719
v 0.019535 -0.001551 0.005724
v 0.019257 -0.002096 0.005794
v 0.018933 -0.002666 0.006336
v 0.018803 -0.002671 0.006874
v 0.021997 0.000060 -0.001251
v 0.021925 -0.000443 -0.000670
v 0.021651 -0.000492 -0.001152
v 0.021555 -0.001146 -0.000564
v 0.021514 -0.000956 -0.000795
v 0.019798 -0.000077 0.008631
v 0.022900 0.003328 0.003512
v 0.019743 -0.000812 0.008601
v 0.022388 0.002791 0.003588
v 0.019149 -0.001831 0.007946
v 0.021929 0.001997 0.003776
v 0.020309 -0.000903 0.006182
v 0.020286 -0.000445 0.005965
v 0.021314 0.000500 0.003434
v 0.019995 -0.001132 0.005883
v 0.019274 -0.002598 0.006458
v 0.023945 0.003652 -0.001322
v 0.021243 -0.000058 0.002849
v 0.021592 0.000060 0.002702
v 0.023620 0.001738 -0.001353
v 0.022937 0.001392 -0.001375
v 0.023306 0.001238 -0.001354
v 0.020894 -0.001570 0.001150
v 0.022660 0.001131 -0.001194
v 0.022914 0.000803 -0.001374
v 0.022150 -0.000430 -0.000299
v 0.021779 -0.000838 -0.000824
v 0.020971 -0.001634 0.000533
v 0.021175 -0.001625 -0.000002
v 0.021222 -0.001627 0.000166
v 0.020509 0.000314 0.007490
v 0.020451 0.000354 0.006843
v 0.020417 0.000116 0.007686
v 0.019839 -0.000668 0.008542
v 0.019471 -0.001072 0.008261
v 0.022135 0.001461 0.003637
v 0.019609 -0.002023 0.008011
v 0.019466 -0.002875 0.007155
v 0.024245 0.003823 -0.000996
v 0.023943 0.004029 -0.000415
v 0.021386 -0.000519 0.002538
v 0.024194 0.002372 -0.001838
v 0.023567 0.003174 -0.001992
v 0.021246 -0.001266 0.001756
v 0.021228 -0.001473 0.001354
v 0.022475 0.000501 -0.001156
v 0.022148 -0.000012 -0.000697
v 0.021900 -0.000918 -0.000278
v 0.021663 -0.001459 0.000771
v 0.022364 -0.000542 -0.000179
v 0.023636 0.004361 0.002323
v 0.023329 0.004410 0.002455
v 0.024312 0.004083 0.001918
v 0.022390 0.002421 0.003895
v 0.020531 -0.000297 0.007549
v 0.020496 -0.000676 0.007178
v 0.020575 -0.000763 0.007837
v 0.020068 -0.001579 0.008178
v 0.019854 -0.002430 0.007722
v 0.025048 0.003791 0.000252
v 0.021798 0.000923 0.003515
v 0.021821 0.000466 0.003111
v 0.019883 -0.001420 0.006080
v 0.019638 -0.001926 0.006081
v 0.020308 -0.001635 0.006260
v 0.024268 0.002966 -0.001738
v 0.023471 0.002543 -0.001956
v 0.024079 0.001572 -0.001207
v 0.024316 0.000782 -0.001107
v 0.023411 0.000784 -0.001560
v 0.022372 -0.000115 -0.000566
v 0.022930 0.000312 -0.001037
v 0.021611 -0.001464 0.001105
v 0.024003 0.003793 0.002946
v 0.023451 0.003432 0.003376
v 0.020202 -0.000860 0.008137
v 0.020895 -0.000925 0.007336
v 0.019973 -0.001150 0.008440
v 0.024062 0.004252 0.000532
v 0.022449 0.001768 0.003956
v 0.023030 0.001544 0.004027
v 0.020655 -0.001071 0.006969
v 0.020426 -0.001213 0.006548
v 0.019816 -0.002716 0.007353
v 0.019971 -0.002793 0.006891
v 0.022378 -0.000087 0.002849
v 0.020252 -0.002283 0.006320
v 0.024768 0.003140 -0.001327
v 0.024377 0.002088 -0.001249
v 0.021803 -0.000316 0.002424
v 0.024133 0.002067 -0.001684
v 0.023162 -0.000530 -0.000271
v 0.022146 -0.001282 0.000636
v 0.020804 -0.000811 0.007905
v 0.020627 -0.001025 0.008222
v 0.020349 -0.001328 0.008516
v 0.023537 0.002282 0.003879
v 0.023269 0.001949 0.004087
v 0.022513 0.000665 0.003683
v 0.020502 -0.002373 0.006371
v 0.022279 -0.000621 0.002293
v 0.024703 0.002621 -0.001694
v 0.022188 -0.001076 0.001760
v 0.022561 -0.001027 0.001517
v 0.021098 -0.000722 0.008333
v 0.021607 -0.001199 0.007472
v 0.022988 0.001061 0.003714
v 0.020457 -0.002525 0.007840
v 0.020415 -0.002807 0.007266
v 0.022889 0.000363 0.003074
v 0.020682 -0.002479 0.006916
v 0.025063 0.003472 -0.000723
v 0.025747 0.002887 -0.000922
v 0.022666 -0.000460 0.002248
v 0.025080 0.002500 -0.001586
v 0.022482 -0.001236 0.000892
v 0.023949 0.000542 -0.001431
v 0.023997 0.000199 -0.001086
v 0.022800 -0.000386 -0.000356
v 0.022456 -0.001268 0.000602
v 0.021184 -0.001354 0.009044
v 0.020744 -0.001228 0.008772
v 0.021464 -0.001068 0.008024
v 0.024862 0.003883 0.001662
v 0.021027 -0.001908 0.006449
v 0.023269 0.000507 0.003377
v 0.025235 0.003447 -0.000144
v 0.022863 -0.001106 0.001578
v 0.022729 -0.001109 0.001023
v 0.022850 -0.001402 0.000626
v 0.021819 -0.000753 0.008802
v 0.021457 -0.001219 0.009287
v 0.021407 -0.000986 0.008784
v 0.024355 0.003988 0.002588
v 0.025360 0.003524 0.002903
v 0.024467 0.002537 0.004020
v 0.024107 0.002695 0.003885
v 0.023875 0.001749 0.003911
v 0.023485 0.001542 0.003849
v 0.021488 -0.001815 0.006853
v 0.021353 -0.002795 0.007846
v 0.026022 0.003362 0.000487
v 0.023476 0.001186 0.003574
v 0.021126 -0.002907 0.007473
v 0.023647 0.000769 0.003308
v 0.021439 -0.002500 0.006915
v 0.020691 -0.002799 0.007396
v 0.025551 0.002322 -0.001584
v 0.023206 -0.001001 0.001414
v 0.023338 -0.001003 0.002037
v 0.023042 -0.000906 0.001919
v 0.025238 0.001036 -0.000927
v 0.024819 0.001827 -0.001056
v 0.023315 -0.001210 0.000453
v 0.023129 -0.001213 0.001080
v 0.021568 -0.000864 0.008409
v 0.022014 -0.000987 0.008467
v 0.024265 0.003225 0.003475
v 0.024926 0.002674 0.003819
v 0.021933 -0.001040 0.007819
v 0.024456 0.001928 0.003992
v 0.024157 0.001593 0.003748
v 0.021007 -0.002326 0.008142
v 0.021585 -0.002737 0.007665
v 0.023737 0.000420 0.003074
v 0.025638 0.002701 -0.001360
v 0.023515 -0.000102 0.002979
v 0.023488 -0.001081 0.001315
v 0.024573 0.000052 -0.000941
v 0.024129 -0.001162 0.000295
v 0.023821 -0.001094 0.000174
v 0.024353 -0.000054 -0.000907
v 0.022391 -0.000890 0.008384
v 0.024648 0.002189 0.003826
v 0.022173 -0.001583 0.007469
v 0.022683 -0.002232 0.007211
v 0.026074 0.003324 0.001121
v 0.024035 0.001013 0.003651
v 0.024276 0.000658 0.003480
v 0.026139 0.003041 0.000102
v 0.026159 0.002244 -0.001509
v 0.025673 0.001460 -0.000881
v 0.025538 0.000969 -0.000891
v 0.024966 0.000466 -0.000929
v 0.024535 -0.000413 -0.000629
v 0.022275 -0.000844 0.008841
v 0.021931 -0.001006 0.009196
v 0.022164 -0.001110 0.007923
v 0.022179 -0.001472 0.009513
v 0.025851 0.003381 0.002238
v 0.025718 0.003151 0.002709
v 0.024611 0.001451 0.003798
v 0.021906 -0.002141 0.007010
v 0.022350 -0.002279 0.007146
v 0.022082 -0.002993 0.007920
v 0.023995 0.000233 0.002996
v 0.023729 -0.001018 0.001700
v 0.023983 -0.001273 0.001473
v 0.024166 -0.001066 0.001819
v 0.024949 -0.000041 -0.000552
v 0.025270 -0.000101 -0.000566
v 0.024601 -0.000728 -0.000313
v 0.022993 -0.000811 0.008758
v 0.022570 -0.001308 0.009423
v 0.025488 0.002493 0.003856
v 0.022210 -0.002173 0.008938
v 0.022084 -0.001818 0.009209
v 0.026053 0.003251 0.002414
v 0.025544 0.003165 0.003234
v 0.026349 0.003209 0.001205
v 0.024917 0.002009 0.003854
v 0.024629 0.001015 0.003550
v 0.026144 0.003047 0.000709
v 0.026835 0.002655 0.000427
v 0.026518 0.002823 -0.000388
v 0.026761 0.002493 -0.000636
v 0.026666 0.002518 -0.000038
v 0.026338 0.002477 -0.001226
v 0.026538 0.001880 -0.001255
v 0.025999 0.001729 -0.001132
v 0.025896 0.001115 -0.001074
v 0.025554 0.000709 -0.001098
v 0.025897 0.000398 -0.001040
v 0.025579 0.000113 -0.000771
v 0.024878 -0.000260 -0.000397
v 0.024303 -0.001350 0.001016
v 0.025399 -0.000497 -0.000716
v 0.023296 -0.000632 0.009112
v 0.023018 -0.000857 0.009478
v 0.022786 -0.000873 0.009125
v 0.022746 -0.000736 0.008642
v 0.022586 -0.001673 0.009102
v 0.025953 0.002926 0.003381
v 0.026266 0.002765 0.002907
v 0.025965 0.002274 0.003462
v 0.025619 0.001743 0.003957
v 0.023086 -0.001375 0.008208
v 0.026107 0.002973 0.002574
v 0.025583 0.002274 0.003958
v 0.021308 -0.002120 0.008454
v 0.025200 0.000660 0.003520
v 0.022552 -0.002453 0.007274
v 0.022916 -0.002280 0.007581
v 0.021952 -0.002969 0.008073
v 0.024772 0.000263 0.003416
v 0.024788 0.000467 0.003552
v 0.026500 0.002849 0.000897
v 0.027132 0.002524 -0.000899
v 0.026794 0.002325 -0.001165
v 0.024471 -0.000915 0.002106
v 0.027449 0.002366 -0.001333
v 0.027002 0.002025 -0.001430
v 0.026549 0.001396 -0.001007
v 0.026903 0.001658 -0.001243
v 0.024590 -0.001198 0.001351
v 0.024814 -0.001276 0.000893
v 0.024727 -0.001427 0.000365
v 0.024916 -0.001589 0.000429
v 0.023265 -0.000940 0.008695
v 0.022713 -0.002470 0.009037
v 0.023469 -0.001652 0.007601
v 0.026435 0.003051 0.001806
v 0.026752 0.002387 0.001571
v 0.022644 -0.002992 0.008414
v 0.026475 0.002864 0.001628
v 0.025192 -0.000800 0.002103
v 0.027184 0.002310 -0.000510
v 0.027071 0.002327 0.000108
v 0.025326 -0.000904 0.001557
v 0.024952 -0.001000 0.001643
v 0.024935 -0.000772 0.002020
v 0.027529 0.002017 -0.001564
v 0.025080 -0.001097 0.001192
v 0.026807 0.001082 -0.001201
v 0.026279 0.000893 -0.001026
v 0.026355 0.000602 -0.001235
v 0.026126 0.000234 -0.001041
v 0.025865 -0.000208 -0.000976
v 0.025325 -0.001402 0.000200
v 0.023718 -0.000824 0.009228
v 0.022919 -0.001179 0.009667
v 0.023581 -0.001058 0.008218
v 0.023214 -0.002041 0.009152
v 0.026421 0.002070 0.003493
v 0.026049 0.001581 0.003956
v 0.026353 0.002346 0.003185
v 0.026501 0.002551 0.002414
v 0.025783 0.001238 0.004037
v 0.025416 0.001181 0.003950
v 0.023018 -0.002026 0.007518
v 0.026913 0.002253 0.001944
v 0.026713 0.002042 0.002377
v 0.025539 0.000754 0.003695
v 0.022420 -0.002818 0.008315
v 0.022990 -0.002880 0.008278
v 0.027426 0.002479 -0.000843
v 0.027809 0.002591 -0.001020
v 0.025221 -0.001444 0.000828
v 0.025631 -0.001356 0.000634
v 0.026339 -0.000140 -0.001207
v 0.025629 -0.001457 0.000223
v 0.023513 -0.000909 0.009641
v 0.023651 -0.001031 0.008827
v 0.023834 -0.001174 0.008308
v 0.026398 0.001422 0.003630
v 0.023798 -0.001936 0.007731
v 0.026975 0.002000 0.002308
v 0.023401 -0.002328 0.007626
v 0.025864 0.000832 0.003522
v 0.025661 0.000315 0.003419
v 0.027342 0.002263 0.000230
v 0.027201 0.002268 0.000843
v 0.027499 0.002422 -0.000281
v 0.025422 -0.000885 0.002166
v 0.025782 -0.000921 0.001792
v 0.027279 0.000814 -0.001057
v 0.025951 -0.000454 -0.000857
v 0.025839 -0.001599 0.000349
v 0.024218 -0.000868 0.009577
v 0.024019 -0.001019 0.009847
v 0.023837 -0.001530 0.009839
v 0.024125 -0.001670 0.008071
v 0.023824 -0.002058 0.007907
v 0.026777 0.001919 0.002955
v 0.027396 0.002154 0.002113
v 0.027713 0.002629 0.000667
v 0.026109 0.000585 0.003367
v 0.028159 0.002506 -0.000349
v 0.028230 0.002513 -0.001100
v 0.028045 0.002333 -0.001409
v 0.027940 0.001960 -0.001644
v 0.027815 0.001310 -0.001073
v 0.027386 0.000451 -0.000790
v 0.025563 -0.001294 0.001200
v 0.026254 -0.001501 0.000065
v 0.024219 -0.000961 0.009445
v 0.024124 -0.001015 0.008617
v 0.027204 0.002062 0.002724
v 0.026675 0.001306 0.003585
v 0.026224 0.001093 0.003810
v 0.024089 -0.002375 0.008241
v 0.023759 -0.002734 0.008725
v 0.023340 -0.002714 0.008543
v 0.027725 0.002588 0.001574
v 0.028027 0.002737 0.001820
v 0.028086 0.002706 0.000987
v 0.027850 0.002601 0.000110
v 0.028033 0.002750 0.000612
v 0.028389 0.002446 -0.000217
v 0.026452 -0.000283 0.002683
v 0.026195 -0.001552 0.001396
v 0.028329 0.002083 -0.001843
v 0.026055 -0.001490 0.000729
v 0.027120 -0.000425 -0.000961
v 0.024688 -0.001334 0.009088
v 0.024504 -0.001178 0.008860
v 0.024218 -0.001391 0.009667
v 0.024178 -0.002128 0.009565
v 0.027750 0.002172 0.003150
v 0.024406 -0.001790 0.008168
v 0.023965 -0.002451 0.009203
v 0.027881 0.002219 0.002555
v 0.027590 0.002193 0.002576
v 0.027359 0.001636 0.003726
v 0.026960 0.001311 0.003579
v 0.026684 0.000908 0.003919
v 0.028342 0.002726 0.000642
v 0.028238 0.002490 0.000267
v 0.026595 0.000541 0.003551
v 0.028982 0.002718 -0.000770
v 0.028569 0.002626 -0.000597
v 0.028484 0.002600 -0.001250
v 0.027339 -0.000049 -0.000990
v 0.027297 -0.000629 -0.000143
v 0.024542 -0.001745 0.008825
v 0.024455 -0.001529 0.009635
v 0.024172 -0.002559 0.008975
v 0.027796 0.001462 0.003776
v 0.024429 -0.002162 0.008460
v 0.028910 0.002754 0.001741
v 0.028450 0.002903 0.001679
v 0.028684 0.002868 0.000537
v 0.029102 0.002781 -0.000139
v 0.028671 0.002592 -0.000021
v 0.027056 -0.000315 0.002493
v 0.026810 -0.000192 0.002519
v 0.026600 -0.000739 0.002406
v 0.027670 0.000917 -0.000747
v 0.028485 0.000992 -0.000883
v 0.028194 0.000643 -0.000603
v 0.026849 -0.001368 0.001408
v 0.026477 -0.001362 0.001755
v 0.027762 0.000214 -0.000624
v 0.027769 -0.000449 -0.000570
v 0.026580 -0.001440 0.001218
v 0.026582 -0.001669 0.000915
v 0.027049 -0.001159 -0.000394
v 0.026864 -0.001479 -0.000168
v 0.026718 -0.001704 0.000283
v 0.028177 0.002331 0.002923
v 0.028239 0.002022 0.003298
v 0.028668 0.002538 0.002090
v 0.028179 0.002390 0.002343
v 0.027087 0.001026 0.003743
v 0.027042 0.000605 0.003327
v 0.028862 0.002832 0.001046
v 0.029310 0.002630 -0.000749
v 0.029146 0.001926 -0.001540
v 0.028744 0.002544 -0.001188
v 0.028185 0.000036 -0.000578
v 0.027179 -0.001290 0.001581
v 0.027542 -0.000708 -0.000310
v 0.026812 -0.001770 0.000758
v 0.027062 -0.001845 0.000898
v 0.028837 0.002463 0.002790
v 0.028227 0.001809 0.003922
v 0.029164 0.002700 0.001884
v 0.028584 0.002489 0.002733
v 0.028384 0.000908 0.003785
v 0.027538 0.000790 0.003726
v 0.029069 0.002771 0.001211
v 0.029298 0.002938 0.000764
v 0.028805 0.001913 -0.001771
v 0.029657 0.001192 -0.001255
v 0.028456 0.000374 -0.000760
v 0.027307 -0.001230 0.000176
v 0.029427 0.002833 0.002216
v 0.028701 0.002441 0.003324
v 0.029329 0.002905 0.001547
v 0.027781 0.000746 0.003880
v 0.027585 -0.000226 0.002792
v 0.029535 0.002867 -0.000404
v 0.029988 0.002615 -0.000434
v 0.027428 -0.001106 0.001923
v 0.028984 0.000694 -0.000758
v 0.027914 -0.001349 0.000881
v 0.027533 -0.001306 0.001228
v 0.028432 -0.000288 -0.000720
v 0.027990 -0.000545 -0.000501
v 0.027463 -0.001724 0.000701
v 0.029526 0.002767 0.002866
v 0.029160 0.002603 0.003100
v 0.029071 0.002645 0.002473
v 0.029826 0.002763 0.001700
v 0.030091 0.002917 0.001190
v 0.029595 0.002830 0.001537
v 0.029935 0.002756 -0.000160
v 0.030351 0.002541 -0.000843
v 0.030139 0.001792 -0.001568
v 0.029676 0.001559 -0.001581
v 0.027857 -0.000654 0.002225
v 0.028105 -0.001013 0.001839
v 0.030169 0.001556 -0.001684
v 0.028655 -0.000491 -0.000675
v 0.027953 -0.001076 -0.000034
v 0.028471 0.001902 0.003866
v 0.030090 0.002888 0.001955
v 0.030262 0.002839 0.000098
v 0.028106 0.000177 0.002995
v 0.029802 0.000703 -0.000883
v 0.029530 0.000400 -0.000619
v 0.027792 -0.001221 0.001409
v 0.029411 -0.000347 -0.000846
v 0.028889 0.000116 -0.000723
v 0.028494 -0.001544 0.000998
v 0.028982 0.001576 0.004106
v 0.029847 0.002721 0.002263
v 0.029796 0.002657 0.002882
v 0.030721 0.002691 0.000305
v 0.028042 -0.000097 0.002668
v 0.028285 -0.001389 0.001580
v 0.029786 0.000116 -0.000807
v 0.029392 -0.000050 -0.000635
v 0.028712 -0.001379 0.001313
v 0.028484 -0.001401 0.000180
v 0.030198 0.002807 0.002695
v 0.029249 0.001108 0.003918
v 0.028948 0.000940 0.004080
v 0.030652 0.002515 -0.000117
v 0.028515 -0.001194 0.001890
v 0.030203 0.000726 -0.000946
v 0.029074 -0.000348 -0.000905
v 0.028673 -0.001899 0.000647
v 0.028019 -0.001648 0.000523
v 0.030003 0.001962 0.003657
v 0.029464 0.001707 0.003894
v 0.030649 0.002701 0.001609
v 0.031227 0.002766 0.001424
v 0.030814 0.002666 0.000887
v 0.029298 0.000382 0.003835
v 0.031422 0.002363 -0.000235
v 0.031074 0.002533 -0.000205
v 0.029281 -0.000502 0.003061
v 0.028775 -0.001326 0.001955
v 0.029109 -0.001470 0.001467
v 0.028790 -0.000877 0.002363
v 0.030781 0.002290 -0.000757
v 0.030463 0.000344 -0.000734
v 0.029115 -0.001773 0.001026
v 0.029553 -0.000593 -0.000781
v 0.031200 0.002334 0.002927
v 0.030637 0.002028 0.003403
v 0.029883 0.000881 0.003985
v 0.030950 0.002615 0.001637
v 0.031320 0.002489 0.000940
v 0.029360 -0.000732 0.002798
v 0.030361 0.001678 -0.001623
v 0.029518 -0.001923 0.000586
v 0.029751 -0.001369 -0.000238
v 0.029189 -0.001819 0.000453
v 0.029203 -0.001547 0.000014
v 0.030366 0.001345 0.004048
v 0.031520 0.002386 0.000410
v 0.031203 0.002291 -0.000517
v 0.031243 0.001317 -0.001345
v 0.031192 0.001025 -0.001369
v 0.030765 0.000609 -0.000954
v 0.029542 -0.001879 0.001256
v 0.030224 -0.000198 -0.000728
v 0.030946 0.002570 0.002207
v 0.030747 0.001143 0.003622
v 0.030166 0.000815 0.003807
v 0.029843 0.000137 0.003992
v 0.032019 0.002131 -0.000127
v 0.029717 -0.000420 0.003418
v 0.030060 -0.000547 0.002945
v 0.031777 0.001359 -0.000956
v 0.029563 -0.000844 0.002345
v 0.031435 0.000857 -0.001135
v 0.029283 -0.001041 0.002001
v 0.030713 -0.000048 -0.000874
v 0.031308 -0.000299 -0.000736
v 0.029604 -0.002009 0.001120
v 0.032191 0.001944 0.002650
v 0.030709 0.001477 0.003828
v 0.032587 0.002115 0.002065
v 0.031758 0.002536 0.000751
v 0.032074 0.001996 0.000380
v 0.030229 0.000296 0.003840
v 0.029798 -0.000684 0.002641
v 0.031965 0.001008 -0.000633
v 0.031809 0.001141 -0.001007
v 0.030005 -0.001480 0.001965
v 0.031399 0.000345 -0.000838
v 0.030728 0.000127 0.003893
v 0.031993 0.002457 0.001001
v 0.030493 0.000129 0.003765
v 0.030301 -0.000782 0.002805
v 0.030760 -0.000802 0.002496
v 0.031737 0.000919 -0.000808
v 0.030170 -0.001601 0.001879
v 0.029989 -0.001735 0.001546
v 0.030491 -0.001684 0.001456
v 0.030131 -0.001925 0.000948
v 0.029924 -0.002064 0.000606
v 0.031123 -0.001159 -0.000409
v 0.031365 -0.000714 -0.000447
v 0.030081 -0.001709 0.000170
v 0.030758 -0.001814 0.000174
v 0.031277 0.001304 0.003879
v 0.031643 0.001427 0.003750
v 0.031226 0.002744 0.001866
v 0.032489 0.002134 0.002261
v 0.031332 0.000909 0.003720
v 0.030580 0.000627 0.003602
v 0.031165 0.000361 0.003701
v 0.032815 0.001778 0.000804
v 0.031154 0.000126 0.003615
v 0.032941 0.001061 0.000171
v 0.030613 -0.000442 0.003308
v 0.032289 0.002159 0.000796
v 0.032350 0.000908 -0.000369
v 0.032330 0.000638 -0.000527
v 0.030755 -0.001833 0.001443
v 0.031855 -0.000130 -0.000364
v 0.031836 0.000198 -0.000662
v 0.031764 -0.000524 -0.000099
v 0.031501 -0.001072 -0.000073
v 0.030648 -0.001810 0.000810
v 0.032052 0.001993 0.003129
v 0.032661 0.002172 0.001007
v 0.031004 -0.000576 0.002866
v 0.031038 -0.001627 0.001771
v 0.031277 -0.001444 0.000105
v 0.030976 -0.001805 0.000492
v 0.031928 0.001139 0.003389
v 0.031633 0.000177 0.003747
v 0.032761 0.002054 0.001588
v 0.032557 0.000625 -0.000272
v 0.031176 -0.001748 0.001347
v 0.032135 -0.000273 -0.000236
v 0.031269 -0.001976 0.000957
v 0.032657 0.001726 0.002644
v 0.032280 0.001207 0.003216
v 0.032279 0.000667 0.003192
v 0.031980 0.000628 0.003337
v 0.032767 0.001855 0.001303
v 0.031777 0.000025 0.003816
v 0.033063 0.001634 0.000790
v 0.031726 -0.000978 0.002878
v 0.031396 -0.001191 0.002463
v 0.032931 0.000484 0.000246
v 0.032598 0.000185 -0.000123
v 0.031737 -0.001121 0.002240
v 0.031273 -0.001723 0.001882
v 0.032458 -0.000226 0.000052
v 0.033079 -0.000915 0.000310
v 0.032238 -0.000810 0.000084
v 0.031632 -0.001806 0.001423
v 0.031564 -0.001779 0.000541
v 0.031812 -0.001962 0.000759
v 0.032869 0.001494 0.002284
v 0.033019 0.001831 0.001720
v 0.032019 0.000094 0.003611
v 0.032111 -0.000442 0.003620
v 0.033132 0.001472 0.001280
v 0.031626 -0.000309 0.003450
v 0.032739 -0.000170 0.000148
v 0.033294 0.001150 0.001222
v 0.032805 0.000629 0.002442
v 0.033171 0.001222 0.001789
v 0.033172 0.000448 0.000434
v 0.033313 0.000313 0.000804
v 0.033339 0.000506 0.001244
v 0.033160 -0.000263 0.000277
v 0.033181 0.000560 0.001856
v 0.033385 0.000263 0.002609
v 0.032649 -0.001290 0.003136
v 0.033374 -0.000514 0.000391
v 0.032068 -0.001975 0.001421
v 0.032981 -0.001184 0.000319
v 0.032668 -0.001522 0.000238
v 0.032484 -0.001588 0.000286
v 0.032277 -0.002030 0.000852
v 0.032694 -0.000729 0.003741
v 0.033025 0.000241 0.002287
v 0.033591 0.000366 0.001328
v 0.033982 -0.000099 0.001001
v 0.032413 -0.001895 0.001708
v 0.033448 -0.000994 0.000634
v 0.032781 -0.001653 0.000722
v 0.033131 -0.001524 0.000678
v 0.033224 -0.000436 0.003373
v 0.032816 0.000134 0.002882
v 0.033454 0.000401 0.001947
v 0.034004 0.000485 0.001669
v 0.032645 -0.001994 0.001857
v 0.032161 -0.001275 0.002290
v 0.032594 -0.001917 0.001129
v 0.033689 0.000234 0.002595
v 0.034103 0.000360 0.002445
v 0.033863 0.000290 0.002041
v 0.034433 0.000332 0.001177
v 0.032956 -0.001438 0.002632
v 0.034322 -0.000284 0.000526
v 0.033439 -0.001456 0.002371
v 0.032893 -0.001805 0.002194
v 0.033794 -0.000679 0.000453
v 0.033242 -0.001981 0.001652
v 0.033354 -0.001588 0.000718
v 0.032961 -0.002055 0.001381
v 0.034417 0.000282 0.002474
v 0.034679 0.000234 0.001264
v 0.033138 -0.000722 0.003412
v 0.034044 -0.000874 0.000545
v 0.034053 -0.001200 0.000816
v 0.033800 -0.001582 0.001147
v 0.034114 -0.000272 0.003678
v 0.033742 -0.000600 0.003514
v 0.033846 -0.000900 0.003665
v 0.034505 0.000319 0.001878
v 0.033283 -0.001227 0.002957
v 0.035371 0.000560 0.001386
v 0.035010 0.000415 0.001527
v 0.035207 -0.000058 0.000726
v 0.033731 -0.001478 0.003059
v 0.034816 -0.000318 0.000744
v 0.034540 -0.000426 0.000602
v 0.033701 -0.002089 0.001800
v 0.034570 -0.000495 0.003724
v 0.035194 0.000570 0.002003
v 0.034876 0.000194 0.002627
v 0.034656 0.000156 0.003154
v 0.035422 0.000273 0.001080
v 0.034046 -0.001561 0.002618
v 0.034633 -0.001525 0.002917
v 0.034447 -0.000751 0.000839
v 0.035393 -0.000701 0.000793
v 0.034132 -0.001933 0.001616
v 0.034557 -0.001419 0.000974
v 0.035181 0.000221 0.002985
v 0.035874 0.000661 0.001883
v 0.035408 0.000605 0.002576
v 0.034303 -0.000594 0.003673
v 0.035636 0.000545 0.001540
v 0.034290 -0.001761 0.002437
v 0.034485 -0.001765 0.001818
v 0.034994 -0.000997 0.001018
v 0.034754 -0.000896 0.003587
v 0.036105 0.000537 0.001739
v 0.034726 -0.001766 0.002047
v 0.035877 -0.000514 0.001023
v 0.035354 -0.001230 0.001839
v 0.035379 -0.000918 0.000946
v 0.034966 -0.001469 0.001542
v 0.036040 0.000650 0.002439
v 0.035773 0.000392 0.002806
v 0.036564 0.000697 0.001588
v 0.035189 -0.000680 0.003490
v 0.035046 -0.001604 0.002360
v 0.035968 -0.000236 0.000944
v 0.036445 0.000775 0.002215
v 0.036299 0.000804 0.002858
v 0.035526 -0.000133 0.003354
v 0.035013 -0.000309 0.003509
v 0.035676 -0.000679 0.003731
v 0.036443 0.000111 0.000955
v 0.035363 -0.001353 0.002876
v 0.036580 -0.000299 0.001277
v 0.036185 -0.000466 0.000995
v 0.035244 -0.001730 0.002385
v 0.035922 0.000277 0.003421
v 0.036831 0.000850 0.001984
v 0.036525 0.000734 0.002830
v 0.036408 0.000123 0.003500
v 0.037019 0.000465 0.001539
v 0.036949 0.000008 0.001134
v 0.035666 -0.001398 0.002528
v 0.035564 -0.001281 0.003106
v 0.035902 -0.001363 0.002676
v 0.035908 -0.001631 0.002299
v 0.037264 0.001088 0.003029
v 0.036918 0.000885 0.002761
v 0.037146 0.000898 0.002126
v 0.036083 -0.000415 0.003528
v 0.037409 0.000400 0.001174
v 0.037123 -0.000194 0.001186
v 0.036181 -0.001439 0.002661
v 0.036277 -0.000784 0.001272
v 0.036688 -0.001010 0.001429
v 0.035680 -0.001581 0.002177
v 0.037633 0.001192 0.002737
v 0.037539 0.000977 0.001855
v 0.036869 0.000534 0.003621
v 0.036103 -0.000673 0.003433
v 0.037471 -0.000042 0.001469
v 0.036457 -0.001349 0.002940
v 0.037119 -0.000556 0.001493
v 0.036684 -0.001273 0.002250
v 0.036309 -0.001483 0.002069
v 0.037453 0.000916 0.003175
v 0.037605 0.000584 0.003529
v 0.038145 0.001423 0.002523
v 0.036932 -0.001048 0.002909
v 0.036556 -0.000570 0.003617
v 0.037933 0.000591 0.001618
v 0.036571 -0.000820 0.003508
v 0.037754 0.000263 0.001316
v 0.037800 0.001022 0.003123
v 0.037995 0.001049 0.003514
v 0.037326 0.000328 0.003693
v 0.037035 -0.000279 0.003657
v 0.037841 -0.000214 0.001653
v 0.037407 -0.000658 0.001575
v 0.036922 -0.001296 0.002265
v 0.036848 -0.001348 0.002465
v 0.037304 -0.000335 0.003767
v 0.037771 0.000071 0.003786
v 0.038552 0.001510 0.002294
v 0.038687 0.000922 0.001807
v 0.038421 0.000987 0.001695
v 0.038132 -0.000288 0.001709
v 0.037172 -0.000976 0.003099
v 0.037364 -0.000936 0.002434
v 0.038897 0.001797 0.002615
v 0.038476 0.001637 0.002908
v 0.038039 0.000041 0.003873
v 0.039147 0.001356 0.001834
v 0.038202 0.000374 0.001654
v 0.037633 -0.000680 0.003064
v 0.038099 -0.000529 0.002587
v 0.037545 -0.001006 0.002542
v 0.039257 0.001934 0.002448
v 0.038484 0.000880 0.003630
v 0.038588 0.000180 0.001780
v 0.037953 -0.000656 0.002765
v 0.037925 -0.000551 0.003214
v 0.038863 0.001357 0.003127
v 0.038487 0.000201 0.003655
v 0.038803 0.000967 0.003407
v 0.038896 0.000398 0.003455
v 0.039705 0.001688 0.002633
v 0.039019 0.000560 0.001911
v 0.038367 -0.000410 0.002950
v 0.039446 0.001539 0.002932
v 0.039526 0.001167 0.002041
v 0.039162 0.000300 0.002211
v 0.039592 0.000782 0.002293
v 0.038777 -0.000203 0.002760
v 0.039677 0.001293 0.003016
v 0.039355 0.000867 0.003443
v 0.039199 0.000240 0.002931
# 3936 vertices, 0 vertices normals

f 5 6 1
f 1 6 2
f 1 2 3
f 2 6 3
f 6 8 3
f 11 4 1
f 4 5 1
f 11 1 27
f 6 5 12
f 27 1 3
f 7 3 8
f 29 3 7
f 9 10 8
f 8 10 7
f 10 9 16
f 21 4 20
f 20 4 11
f 5 4 21
f 20 11 27
f 12 5 21
f 27 3 29
f 8 6 12
f 29 7 13
f 8 12 9
f 13 7 14
f 7 10 14
f 16 9 18
f 14 10 15
f 15 10 16
f 15 16 17
f 16 18 17
f 19 17 24
f 26 21 20
f 25 21 26
f 25 47 21
f 21 47 12
f 22 12 47
f 9 12 30
f 12 22 30
f 23 13 14
f 9 30 18
f 18 30 32
f 23 14 15
f 19 23 17
f 23 15 17
f 32 49 18
f 49 17 18
f 49 24 17
f 33 19 24
f 50 33 24
f 40 26 38
f 26 20 38
f 39 26 40
f 38 20 41
f 39 25 26
f 20 27 41
f 41 27 28
f 47 25 44
f 25 39 44
f 27 29 28
f 28 29 13
f 13 46 28
f 47 48 22
f 22 48 30
f 46 13 23
f 48 31 30
f 31 32 30
f 23 19 72
f 31 49 32
f 72 19 34
f 49 50 24
f 34 19 33
f 33 50 75
f 33 75 35
f 34 33 35
f 57 58 60
f 37 38 66
f 65 40 37
f 40 38 37
f 68 66 38
f 65 42 39
f 65 39 40
f 68 38 69
f 38 41 69
f 42 43 39
f 69 41 45
f 45 41 28
f 43 44 39
f 45 28 46
f 47 44 96
f 47 96 48
f 46 23 97
f 48 130 31
f 97 23 72
f 31 130 100
f 31 100 49
f 51 72 34
f 49 100 50
f 51 34 74
f 74 34 35
f 107 54 52
f 54 107 77
f 77 53 54
f 53 52 54
f 52 53 36
f 59 58 55
f 55 58 56
f 81 56 58
f 58 205 81
f 58 57 205
f 205 57 82
f 60 58 59
f 57 60 85
f 85 60 59
f 82 85 86
f 82 57 85
f 37 64 65
f 64 37 66
f 64 67 65
f 123 66 124
f 66 68 124
f 42 67 125
f 67 42 65
f 124 68 70
f 70 68 69
f 42 125 91
f 70 69 93
f 42 91 43
f 94 93 45
f 93 69 45
f 71 44 43
f 94 45 95
f 45 46 95
f 71 96 44
f 95 46 97
f 48 96 130
f 98 132 72
f 132 97 72
f 98 72 73
f 73 72 51
f 50 100 75
f 73 51 74
f 102 73 74
f 102 74 76
f 74 35 76
f 76 35 103
f 35 75 103
f 108 107 52
f 107 109 77
f 36 78 52
f 77 110 53
f 77 109 110
f 36 53 112
f 112 53 110
f 78 36 112
f 112 55 78
f 55 79 78
f 55 56 79
f 81 79 56
f 80 55 112
f 55 80 59
f 84 59 80
f 114 82 83
f 82 86 83
f 116 85 84
f 85 59 84
f 86 85 88
f 88 85 116
f 83 86 88
f 88 61 83
f 61 87 83
f 61 62 87
f 62 148 87
f 62 61 118
f 148 62 118
f 118 63 148
f 90 64 123
f 64 66 123
f 125 67 90
f 90 67 64
f 70 92 124
f 92 70 155
f 70 93 155
f 155 93 94
f 71 43 91
f 71 91 96
f 96 91 131
f 95 97 132
f 96 131 130
f 133 99 100
f 133 100 130
f 135 98 73
f 136 100 99
f 135 73 102
f 100 101 75
f 100 136 101
f 75 101 103
f 137 102 76
f 76 103 104
f 104 103 101
f 104 139 76
f 76 139 137
f 191 105 106
f 107 191 106
f 107 108 191
f 108 52 165
f 106 105 164
f 144 109 164
f 109 106 164
f 109 107 106
f 110 109 144
f 52 78 165
f 111 110 144
f 197 78 79
f 81 203 79
f 110 145 112
f 110 111 145
f 80 112 146
f 146 112 145
f 81 205 203
f 205 82 167
f 114 167 82
f 113 80 146
f 80 113 84
f 115 114 83
f 116 84 117
f 117 88 116
f 115 83 87
f 149 88 117
f 61 88 149
f 61 149 150
f 118 61 150
f 63 118 120
f 120 118 150
f 119 63 120
f 120 89 119
f 122 123 177
f 121 90 122
f 90 123 122
f 152 177 123
f 125 121 126
f 90 121 125
f 152 123 153
f 153 123 124
f 91 125 126
f 153 124 92
f 154 153 92
f 154 92 155
f 126 157 91
f 158 155 94
f 127 91 157
f 158 94 95
f 129 158 95
f 127 128 91
f 128 131 91
f 95 132 129
f 160 130 128
f 128 130 131
f 129 132 98
f 98 134 129
f 130 160 133
f 99 133 187
f 134 98 135
f 136 99 162
f 162 99 187
f 138 135 102
f 101 136 162
f 138 102 137
f 163 138 137
f 163 137 140
f 140 137 139
f 140 139 104
f 141 105 194
f 105 191 194
f 141 142 105
f 164 105 142
f 78 230 165
f 230 78 197
f 144 164 143
f 166 144 143
f 111 144 166
f 79 203 197
f 145 111 166
f 113 146 169
f 169 84 113
f 114 115 167
f 147 84 169
f 84 147 117
f 87 148 115
f 149 117 147
f 63 119 148
f 151 120 150
f 119 89 298
f 173 120 210
f 120 151 210
f 89 120 174
f 174 120 173
f 172 89 174
f 214 178 121
f 214 121 122
f 178 126 121
f 153 216 152
f 216 153 154
f 179 154 155
f 179 155 158
f 180 179 158
f 156 127 157
f 180 158 159
f 159 158 129
f 183 128 156
f 156 128 127
f 128 183 160
f 184 159 134
f 159 129 134
f 133 160 262
f 184 134 185
f 133 262 187
f 134 135 185
f 185 135 161
f 161 135 138
f 161 138 163
f 104 101 189
f 140 104 189
f 142 141 192
f 192 141 194
f 191 108 421
f 196 142 192
f 164 142 196
f 143 164 196
f 197 203 235
f 201 166 143
f 145 166 206
f 206 166 201
f 205 167 286
f 167 289 286
f 168 146 206
f 146 145 206
f 146 168 169
f 115 209 167
f 167 209 289
f 169 168 170
f 147 169 170
f 115 148 209
f 147 170 149
f 119 298 148
f 149 171 150
f 149 170 171
f 151 150 171
f 89 172 298
f 151 171 210
f 173 210 245
f 172 174 175
f 173 245 213
f 212 174 213
f 174 173 213
f 174 212 175
f 214 122 176
f 122 177 176
f 178 214 251
f 176 177 252
f 252 177 152
f 178 215 217
f 178 251 215
f 252 152 216
f 126 178 217
f 218 216 154
f 157 126 217
f 218 154 179
f 256 218 179
f 157 217 182
f 256 179 180
f 156 157 182
f 181 180 159
f 156 182 183
f 181 159 184
f 220 160 183
f 220 262 160
f 186 184 185
f 185 161 186
f 262 313 187
f 187 264 162
f 101 162 264
f 188 221 140
f 221 163 140
f 221 161 163
f 101 266 189
f 189 266 268
f 190 189 268
f 188 140 271
f 271 140 190
f 140 189 190
f 193 194 421
f 194 191 421
f 225 276 192
f 225 192 193
f 193 192 194
f 195 192 229
f 192 276 229
f 196 192 199
f 199 192 195
f 230 197 235
f 234 196 199
f 143 196 200
f 200 196 234
f 282 235 203
f 198 232 287
f 239 143 200
f 201 143 241
f 241 143 239
f 241 206 201
f 202 282 203
f 205 204 203
f 203 204 202
f 204 205 286
f 207 206 241
f 168 206 208
f 208 206 207
f 208 242 170
f 208 170 168
f 297 171 170
f 172 336 298
f 171 297 211
f 210 171 211
f 245 210 211
f 336 172 175
f 300 213 246
f 213 245 246
f 212 213 300
f 175 212 248
f 212 300 247
f 248 212 247
f 214 176 250
f 250 176 249
f 214 250 251
f 249 176 252
f 255 252 216
f 254 217 215
f 255 216 218
f 307 255 218
f 307 218 256
f 254 258 217
f 217 258 182
f 257 180 181
f 257 256 180
f 219 182 258
f 219 183 182
f 309 181 184
f 219 220 183
f 261 184 186
f 261 186 221
f 313 264 187
f 221 186 161
f 221 188 222
f 222 188 269
f 269 188 271
f 193 370 225
f 226 227 223
f 223 276 224
f 224 276 225
f 225 370 224
f 108 274 421
f 274 108 165
f 227 226 275
f 228 223 227
f 276 223 228
f 230 278 165
f 230 235 278
f 279 232 198
f 198 275 279
f 198 280 275
f 275 280 227
f 227 280 228
f 233 199 195
f 234 199 233
f 233 200 234
f 282 278 235
f 231 236 232
f 236 287 232
f 287 280 198
f 237 200 233
f 239 200 238
f 238 200 237
f 238 241 239
f 294 241 238
f 207 241 288
f 288 241 294
f 288 208 207
f 289 209 290
f 243 208 288
f 208 243 242
f 242 243 335
f 148 290 209
f 148 382 290
f 296 242 335
f 296 170 242
f 298 382 148
f 297 296 244
f 297 170 296
f 297 299 211
f 245 211 299
f 336 175 341
f 245 299 246
f 175 248 341
f 302 247 345
f 247 300 345
f 248 247 301
f 301 247 302
f 506 250 349
f 250 249 349
f 250 506 251
f 251 506 303
f 349 249 253
f 249 252 253
f 304 215 303
f 303 215 251
f 252 255 253
f 215 304 254
f 254 304 308
f 257 307 256
f 258 254 308
f 257 181 309
f 258 308 259
f 258 259 219
f 260 309 184
f 219 259 310
f 219 310 220
f 260 184 261
f 262 363 313
f 261 221 312
f 312 221 263
f 314 101 264
f 221 222 263
f 263 222 315
f 101 265 266
f 101 314 265
f 267 268 265
f 268 266 265
f 268 267 190
f 190 267 270
f 317 315 269
f 315 222 269
f 269 271 270
f 271 190 270
f 193 421 370
f 320 319 226
f 226 223 320
f 320 223 272
f 272 223 224
f 272 224 273
f 273 224 370
f 274 165 322
f 319 279 275
f 319 275 226
f 229 276 277
f 277 276 228
f 277 195 229
f 165 278 322
f 279 372 232
f 232 372 231
f 228 280 328
f 324 195 277
f 233 195 325
f 325 195 324
f 282 281 278
f 236 231 327
f 329 233 325
f 237 233 330
f 330 233 329
f 330 238 237
f 202 283 282
f 282 283 281
f 283 202 284
f 202 204 284
f 284 204 285
f 204 286 285
f 236 327 240
f 287 236 292
f 280 287 293
f 293 287 292
f 328 280 293
f 331 238 330
f 294 238 331
f 286 289 285
f 327 291 240
f 291 337 240
f 240 337 236
f 236 337 292
f 295 288 294
f 243 288 334
f 334 288 295
f 334 335 243
f 291 391 337
f 298 336 382
f 296 335 244
f 297 244 299
f 299 344 246
f 299 395 344
f 300 246 344
f 248 342 341
f 300 344 345
f 342 248 347
f 248 301 347
f 347 301 346
f 301 302 346
f 348 305 303
f 348 303 403
f 403 303 506
f 306 349 253
f 305 353 304
f 305 304 303
f 306 253 255
f 405 306 255
f 308 304 353
f 405 255 354
f 354 255 307
f 408 354 257
f 354 307 257
f 308 353 357
f 408 257 309
f 309 356 408
f 308 357 259
f 459 356 260
f 356 309 260
f 260 361 459
f 360 310 412
f 310 259 412
f 361 260 261
f 310 360 220
f 220 360 262
f 361 261 362
f 261 312 362
f 262 360 363
f 362 312 311
f 311 312 263
f 316 311 263
f 314 264 365
f 263 315 316
f 265 314 365
f 270 267 366
f 318 270 366
f 316 315 368
f 368 315 317
f 269 270 318
f 317 269 318
f 420 320 272
f 421 274 321
f 321 274 371
f 279 319 372
f 278 323 322
f 281 323 278
f 374 228 328
f 277 228 374
f 324 277 374
f 373 323 281
f 231 372 327
f 327 372 326
f 324 375 325
f 329 325 375
f 539 373 281
f 281 283 539
f 284 381 283
f 327 326 383
f 333 328 293
f 333 432 328
f 328 432 374
f 379 330 329
f 331 330 379
f 284 285 381
f 289 332 285
f 285 332 381
f 332 289 290
f 291 327 383
f 384 292 337
f 293 292 384
f 384 333 293
f 331 386 294
f 295 294 386
f 291 383 391
f 295 386 387
f 388 334 387
f 334 295 387
f 335 334 388
f 337 391 338
f 337 338 384
f 244 388 339
f 244 335 388
f 390 382 336
f 340 338 391
f 244 437 299
f 244 339 437
f 395 299 437
f 341 393 336
f 393 390 336
f 396 344 395
f 342 393 341
f 344 396 343
f 302 345 343
f 345 344 343
f 342 347 393
f 393 347 397
f 397 346 443
f 346 302 443
f 346 397 347
f 305 402 401
f 305 348 402
f 402 348 403
f 506 349 350
f 349 351 350
f 401 400 352
f 305 401 352
f 306 404 349
f 349 404 351
f 400 406 352
f 353 352 406
f 352 353 305
f 404 306 405
f 355 353 406
f 358 357 355
f 355 357 353
f 259 357 410
f 357 358 410
f 259 410 412
f 359 459 361
f 360 412 413
f 522 360 413
f 415 363 522
f 363 360 522
f 363 415 313
f 416 414 311
f 414 362 311
f 416 311 364
f 364 311 316
f 313 526 264
f 264 526 365
f 365 526 462
f 364 316 367
f 462 265 365
f 366 267 462
f 267 265 462
f 318 366 419
f 367 316 368
f 418 367 368
f 317 318 419
f 418 368 419
f 368 317 419
f 272 273 420
f 420 273 369
f 369 273 370
f 425 319 466
f 319 320 466
f 320 420 466
f 371 274 424
f 274 322 424
f 319 425 372
f 427 424 322
f 323 427 322
f 373 427 323
f 372 425 326
f 326 425 473
f 324 374 376
f 376 374 377
f 376 375 324
f 539 475 373
f 373 475 427
f 539 283 380
f 283 381 380
f 383 326 430
f 326 473 430
f 432 377 374
f 378 375 376
f 329 375 433
f 433 375 378
f 379 329 433
f 380 381 601
f 381 332 601
f 385 432 333
f 379 433 482
f 482 331 379
f 482 386 331
f 382 478 290
f 333 384 385
f 385 384 389
f 434 386 486
f 386 482 486
f 387 386 434
f 487 478 382
f 391 383 549
f 389 384 338
f 388 387 436
f 339 388 436
f 390 487 382
f 340 391 552
f 391 549 552
f 392 338 340
f 338 392 389
f 390 440 487
f 393 440 390
f 438 392 340
f 395 437 394
f 302 343 443
f 397 443 444
f 444 443 398
f 399 446 445
f 399 445 450
f 399 450 400
f 400 401 399
f 399 401 446
f 446 401 447
f 401 402 447
f 447 402 448
f 448 402 449
f 402 403 449
f 449 403 506
f 450 407 400
f 351 404 454
f 454 404 405
f 455 406 407
f 407 406 400
f 454 405 354
f 409 454 408
f 454 354 408
f 406 455 456
f 356 409 408
f 355 406 458
f 458 406 456
f 458 358 355
f 409 356 459
f 458 410 358
f 359 518 459
f 412 410 411
f 410 458 411
f 359 361 518
f 412 411 585
f 412 585 413
f 518 361 362
f 362 414 518
f 415 522 523
f 313 415 523
f 461 416 364
f 461 364 463
f 364 367 463
f 366 417 419
f 418 419 463
f 463 419 417
f 367 418 463
f 468 420 469
f 469 420 369
f 370 421 369
f 321 369 421
f 321 464 369
f 467 425 466
f 420 468 466
f 371 422 321
f 321 422 464
f 422 371 423
f 371 424 423
f 427 423 424
f 427 426 423
f 425 467 473
f 428 426 427
f 475 428 427
f 430 473 431
f 476 376 377
f 378 376 429
f 429 376 476
f 429 433 378
f 430 431 383
f 377 432 480
f 477 433 429
f 482 433 477
f 431 435 383
f 432 385 489
f 489 480 432
f 435 549 383
f 385 389 488
f 550 436 434
f 436 387 434
f 392 488 389
f 436 550 490
f 339 490 554
f 339 436 490
f 555 437 554
f 437 339 554
f 437 555 394
f 439 548 440
f 440 548 487
f 340 552 438
f 392 438 441
f 392 441 488
f 394 555 491
f 395 394 442
f 442 394 491
f 442 396 395
f 393 559 440
f 343 396 442
f 559 393 397
f 343 501 443
f 343 442 501
f 398 443 501
f 397 444 503
f 445 446 497
f 497 446 496
f 398 501 502
f 503 444 502
f 444 398 502
f 497 572 445
f 445 572 450
f 496 446 447
f 496 447 448
f 449 506 505
f 350 351 507
f 572 453 450
f 450 453 407
f 451 507 351
f 452 407 453
f 454 510 351
f 351 510 451
f 452 457 407
f 457 455 407
f 510 454 512
f 454 409 512
f 511 456 457
f 457 456 455
f 409 516 512
f 511 515 456
f 515 458 456
f 516 409 459
f 515 521 458
f 516 459 518
f 521 411 458
f 520 518 414
f 522 413 639
f 528 414 416
f 460 313 523
f 313 460 526
f 528 416 531
f 416 461 531
f 531 461 530
f 530 461 463
f 366 462 532
f 417 366 532
f 534 417 532
f 463 417 534
f 534 530 463
f 369 464 469
f 466 465 467
f 470 465 468
f 468 465 466
f 468 469 470
f 470 469 471
f 469 464 471
f 464 422 471
f 423 472 422
f 652 467 465
f 426 472 423
f 467 538 473
f 652 538 467
f 426 428 472
f 472 428 537
f 473 538 431
f 474 537 428
f 475 596 428
f 428 596 474
f 475 539 597
f 539 380 540
f 380 601 540
f 431 538 602
f 481 476 377
f 481 429 476
f 332 600 601
f 332 290 600
f 377 480 481
f 541 429 481
f 477 429 483
f 483 429 541
f 483 482 477
f 545 600 290
f 478 545 290
f 435 431 542
f 480 479 481
f 485 482 483
f 486 482 484
f 484 482 485
f 484 434 486
f 487 545 478
f 489 546 480
f 480 546 479
f 547 434 484
f 550 434 547
f 487 548 545
f 385 488 553
f 553 546 385
f 385 546 489
f 554 490 550
f 492 488 441
f 488 492 553
f 555 554 613
f 492 441 494
f 559 439 440
f 495 498 561
f 441 499 494
f 494 499 565
f 566 501 562
f 501 442 562
f 397 503 559
f 493 568 497
f 493 497 495
f 497 496 495
f 495 496 498
f 622 498 496
f 570 565 499
f 501 500 502
f 501 566 500
f 503 502 571
f 571 502 500
f 559 503 571
f 568 572 497
f 504 622 496
f 504 496 448
f 504 448 449
f 449 505 504
f 504 505 573
f 573 505 680
f 505 506 680
f 506 350 627
f 350 507 627
f 627 507 577
f 572 576 453
f 507 451 577
f 577 451 578
f 579 452 576
f 576 452 453
f 509 578 510
f 578 451 510
f 579 508 452
f 452 508 457
f 509 510 513
f 513 510 512
f 508 514 457
f 514 511 457
f 583 513 516
f 513 512 516
f 514 515 511
f 516 584 583
f 514 517 515
f 517 521 515
f 584 516 519
f 516 518 519
f 520 519 518
f 411 521 585
f 413 585 698
f 520 414 699
f 413 698 639
f 414 640 699
f 524 522 639
f 522 524 523
f 640 414 528
f 523 524 525
f 460 523 525
f 526 460 527
f 529 526 527
f 533 462 529
f 529 462 526
f 534 533 529
f 589 534 529
f 590 534 589
f 590 641 530
f 641 531 530
f 462 533 532
f 532 533 534
f 530 534 590
f 591 465 470
f 470 471 535
f 535 471 593
f 471 422 593
f 472 593 422
f 652 465 653
f 472 592 593
f 592 472 536
f 472 537 536
f 537 474 536
f 596 475 597
f 597 539 540
f 543 541 481
f 543 483 541
f 545 658 600
f 431 602 542
f 481 479 543
f 659 483 543
f 485 483 544
f 544 483 659
f 544 484 485
f 435 542 549
f 608 543 479
f 608 479 546
f 604 484 544
f 547 484 605
f 605 484 604
f 605 550 547
f 548 551 545
f 545 551 658
f 610 550 605
f 554 550 610
f 551 548 727
f 548 439 727
f 438 552 612
f 615 553 492
f 546 553 616
f 616 553 615
f 608 546 616
f 554 610 613
f 555 613 617
f 491 555 557
f 557 555 617
f 727 439 558
f 493 560 614
f 438 612 441
f 441 612 556
f 494 615 492
f 557 617 618
f 557 562 491
f 562 442 491
f 567 558 559
f 559 558 439
f 493 495 560
f 495 561 560
f 560 561 620
f 561 498 620
f 620 498 622
f 499 441 669
f 441 556 669
f 559 563 567
f 564 568 493
f 499 669 570
f 575 565 570
f 565 575 494
f 623 500 566
f 563 571 500
f 500 567 563
f 559 571 563
f 624 622 504
f 624 504 574
f 569 570 625
f 570 569 575
f 574 504 573
f 573 680 574
f 574 680 679
f 680 506 627
f 577 569 627
f 569 625 627
f 577 628 569
f 569 628 575
f 629 576 572
f 577 578 688
f 577 688 628
f 629 579 576
f 578 509 688
f 688 509 630
f 513 580 509
f 509 580 630
f 508 579 581
f 508 581 514
f 580 513 635
f 635 513 583
f 581 582 514
f 635 583 584
f 693 635 584
f 582 517 514
f 693 584 636
f 636 584 519
f 521 517 586
f 636 519 520
f 638 585 586
f 585 521 586
f 585 638 698
f 636 520 699
f 639 698 587
f 524 639 588
f 641 640 528
f 525 524 588
f 529 527 642
f 641 528 531
f 589 529 645
f 646 589 645
f 589 646 590
f 590 646 647
f 641 590 647
f 591 470 648
f 470 535 648
f 535 593 649
f 465 591 653
f 592 649 593
f 592 536 594
f 655 594 536
f 474 595 536
f 536 595 655
f 474 596 595
f 595 596 656
f 596 597 656
f 656 597 598
f 598 597 599
f 597 540 599
f 601 599 540
f 538 657 602
f 657 660 602
f 602 660 542
f 660 607 542
f 542 607 549
f 661 543 608
f 661 659 543
f 603 544 659
f 604 544 606
f 606 544 603
f 606 605 604
f 552 549 611
f 549 607 611
f 608 719 661
f 609 605 606
f 610 605 609
f 772 658 551
f 727 772 551
f 552 611 612
f 616 725 608
f 608 725 719
f 664 613 663
f 613 610 663
f 617 613 664
f 614 723 493
f 614 560 666
f 777 556 612
f 616 615 670
f 616 670 725
f 617 664 726
f 619 618 726
f 618 617 726
f 557 618 619
f 619 562 557
f 727 558 676
f 558 567 676
f 493 723 564
f 564 723 673
f 666 560 620
f 666 620 621
f 620 622 621
f 777 669 556
f 615 494 674
f 615 674 670
f 671 562 730
f 562 619 730
f 566 562 671
f 673 672 568
f 673 568 564
f 668 622 624
f 494 575 674
f 566 671 623
f 567 500 676
f 574 677 624
f 570 669 625
f 682 674 575
f 623 676 500
f 672 626 568
f 568 626 572
f 574 679 677
f 680 627 684
f 684 627 681
f 627 625 681
f 575 628 682
f 682 628 745
f 626 629 572
f 688 745 628
f 629 689 579
f 630 632 688
f 689 631 579
f 632 580 633
f 632 630 580
f 631 690 581
f 631 581 579
f 580 635 633
f 634 582 690
f 690 582 581
f 582 634 517
f 517 634 753
f 636 694 693
f 517 753 586
f 694 636 637
f 586 753 697
f 638 586 697
f 637 636 699
f 757 699 640
f 639 587 588
f 588 587 758
f 757 640 641
f 705 757 641
f 460 525 588
f 812 527 588
f 527 460 588
f 527 812 642
f 642 812 643
f 706 642 643
f 644 702 645
f 646 645 703
f 703 645 702
f 707 646 703
f 705 641 816
f 816 641 647
f 529 642 706
f 644 645 706
f 645 529 706
f 646 816 647
f 648 535 711
f 711 535 712
f 535 649 712
f 710 653 591
f 710 591 648
f 713 712 649
f 649 650 713
f 592 650 649
f 538 652 651
f 708 651 653
f 653 651 652
f 708 653 710
f 650 592 714
f 592 594 714
f 820 656 654
f 538 651 657
f 657 651 715
f 594 655 714
f 820 655 595
f 820 595 656
f 654 656 822
f 656 598 822
f 601 717 599
f 657 715 770
f 600 717 601
f 658 717 600
f 660 657 771
f 657 770 771
f 603 659 720
f 720 659 661
f 720 606 603
f 769 658 772
f 607 660 611
f 661 719 720
f 662 606 720
f 609 606 721
f 721 606 662
f 721 610 609
f 664 663 721
f 663 610 721
f 614 666 665
f 666 621 665
f 734 725 670
f 619 726 779
f 733 673 667
f 667 673 723
f 622 728 621
f 621 728 665
f 728 622 668
f 669 777 729
f 619 779 730
f 671 730 786
f 733 732 672
f 673 733 672
f 842 668 624
f 842 624 677
f 625 669 740
f 669 729 740
f 682 678 674
f 676 623 675
f 732 741 672
f 672 741 626
f 679 850 677
f 850 679 742
f 679 680 742
f 680 684 742
f 625 740 681
f 681 740 743
f 682 745 678
f 746 626 741
f 626 746 629
f 683 742 684
f 683 684 685
f 684 681 685
f 685 681 743
f 687 745 688
f 687 686 745
f 745 686 796
f 689 629 748
f 629 746 748
f 688 632 687
f 689 748 631
f 631 748 749
f 691 632 633
f 691 687 632
f 749 801 631
f 801 690 631
f 691 633 635
f 692 691 635
f 750 690 801
f 690 750 634
f 692 635 695
f 695 635 693
f 750 804 634
f 804 753 634
f 695 693 694
f 696 695 694
f 637 696 694
f 637 754 696
f 753 755 697
f 638 697 700
f 700 697 755
f 700 698 638
f 754 637 701
f 637 699 701
f 587 700 806
f 587 698 700
f 810 587 806
f 699 757 701
f 810 758 587
f 643 761 706
f 762 706 761
f 644 706 762
f 644 762 702
f 759 702 762
f 704 703 759
f 703 702 759
f 703 704 707
f 707 704 705
f 707 705 816
f 646 707 816
f 764 648 763
f 648 711 763
f 863 708 709
f 817 709 710
f 709 708 710
f 648 764 710
f 710 764 817
f 711 712 713
f 651 708 863
f 713 650 765
f 650 714 765
f 765 714 825
f 825 714 716
f 655 716 714
f 655 820 716
f 598 599 718
f 717 718 599
f 658 769 717
f 660 771 611
f 662 720 835
f 835 721 662
f 611 774 612
f 778 719 725
f 778 720 719
f 722 721 835
f 664 721 779
f 779 721 722
f 727 775 772
f 667 723 724
f 724 723 776
f 723 614 776
f 614 665 776
f 776 665 839
f 778 725 782
f 726 664 779
f 775 727 780
f 733 667 781
f 839 665 728
f 728 668 839
f 737 729 777
f 725 734 735
f 782 725 735
f 786 730 783
f 730 779 783
f 727 676 780
f 731 732 781
f 781 732 733
f 738 670 674
f 670 738 734
f 734 738 735
f 623 786 736
f 623 671 786
f 790 623 736
f 842 677 847
f 737 787 740
f 737 740 729
f 674 678 738
f 792 675 790
f 675 623 790
f 676 675 780
f 780 675 792
f 741 732 795
f 677 850 847
f 850 742 739
f 787 744 740
f 740 744 743
f 746 741 795
f 742 683 739
f 744 685 743
f 745 796 678
f 746 795 747
f 746 747 748
f 796 686 798
f 749 748 747
f 802 687 691
f 802 803 687
f 687 803 686
f 686 803 798
f 691 692 802
f 750 801 751
f 802 692 695
f 752 802 695
f 751 804 750
f 752 695 696
f 753 804 805
f 755 753 805
f 809 754 701
f 700 755 756
f 806 700 756
f 809 701 757
f 760 809 757
f 815 808 759
f 704 759 808
f 705 704 760
f 760 704 808
f 760 757 705
f 813 643 812
f 761 643 813
f 762 761 814
f 815 762 814
f 762 815 759
f 864 817 764
f 764 763 864
f 711 819 763
f 763 819 864
f 711 713 819
f 651 863 767
f 766 819 713
f 765 766 713
f 654 822 821
f 651 767 715
f 715 767 873
f 765 825 766
f 717 875 718
f 770 715 768
f 768 715 873
f 769 877 717
f 717 877 875
f 771 770 828
f 829 877 769
f 879 771 828
f 772 880 769
f 880 829 769
f 771 774 611
f 771 879 774
f 880 772 773
f 879 1030 774
f 774 1030 612
f 835 720 778
f 722 835 836
f 836 779 722
f 831 773 775
f 775 773 772
f 667 724 832
f 832 724 830
f 724 776 830
f 830 776 834
f 834 776 833
f 833 776 839
f 777 612 1030
f 778 782 887
f 778 887 835
f 836 840 779
f 668 886 839
f 737 777 1030
f 887 782 843
f 779 840 785
f 785 783 779
f 784 731 841
f 841 731 781
f 668 842 886
f 788 735 738
f 735 788 782
f 782 788 843
f 786 785 844
f 786 783 785
f 844 736 786
f 775 791 831
f 831 791 793
f 780 791 775
f 732 731 849
f 731 784 849
f 737 1030 787
f 738 852 788
f 736 844 895
f 790 736 895
f 792 790 789
f 791 780 792
f 792 789 791
f 789 793 791
f 795 732 849
f 744 787 898
f 853 738 678
f 852 738 853
f 794 850 739
f 683 794 739
f 794 683 685
f 744 898 685
f 678 796 853
f 795 849 747
f 796 799 853
f 796 798 799
f 747 849 749
f 797 798 803
f 798 797 799
f 749 849 800
f 749 800 801
f 801 800 751
f 802 752 855
f 802 855 803
f 752 696 855
f 855 696 858
f 751 907 804
f 751 957 907
f 804 907 805
f 858 696 754
f 755 805 912
f 809 760 754
f 754 760 858
f 756 755 912
f 913 806 756
f 806 913 810
f 810 913 915
f 807 810 915
f 862 859 808
f 857 808 859
f 760 808 857
f 807 861 810
f 810 861 758
f 920 919 814
f 811 814 919
f 815 814 862
f 862 814 811
f 815 862 808
f 588 758 861
f 812 588 861
f 813 812 861
f 920 761 813
f 761 920 814
f 863 709 818
f 709 817 818
f 817 864 818
f 866 864 867
f 864 819 867
f 767 863 865
f 823 867 766
f 766 867 819
f 820 869 716
f 869 820 975
f 820 654 975
f 975 654 821
f 767 865 873
f 825 824 766
f 766 824 823
f 824 825 872
f 872 825 826
f 825 716 826
f 716 869 826
f 598 827 822
f 822 827 821
f 827 598 718
f 828 770 878
f 770 768 878
f 828 878 879
f 880 982 829
f 881 932 830
f 830 834 883
f 880 773 1031
f 773 831 1031
f 832 838 667
f 838 832 932
f 932 832 830
f 884 836 887
f 887 836 835
f 836 884 840
f 840 884 837
f 841 781 885
f 667 838 781
f 781 838 885
f 887 843 888
f 785 840 889
f 889 840 837
f 784 841 983
f 892 843 788
f 843 892 888
f 845 785 889
f 844 785 893
f 893 785 845
f 849 784 846
f 846 784 983
f 890 842 847
f 895 844 893
f 790 895 848
f 793 789 897
f 949 847 850
f 892 788 852
f 790 848 899
f 897 789 899
f 789 790 899
f 846 854 849
f 900 949 850
f 794 851 850
f 850 851 900
f 794 685 1080
f 685 898 1080
f 852 853 892
f 854 903 849
f 799 902 853
f 799 797 902
f 903 800 849
f 904 800 955
f 800 903 955
f 800 904 751
f 855 906 803
f 803 961 797
f 803 906 961
f 751 904 957
f 855 858 906
f 906 858 905
f 805 907 912
f 912 907 914
f 859 909 856
f 857 859 856
f 858 760 905
f 911 905 760
f 913 756 912
f 807 915 918
f 919 916 811
f 909 862 916
f 916 862 811
f 909 859 862
f 760 857 911
f 807 918 861
f 861 918 813
f 920 813 917
f 923 863 924
f 863 818 924
f 818 864 921
f 864 866 921
f 863 923 865
f 866 867 926
f 823 926 867
f 1013 868 869
f 1013 869 975
f 975 821 925
f 873 865 874
f 823 870 926
f 870 823 871
f 823 824 871
f 871 824 872
f 868 872 826
f 868 826 869
f 821 827 925
f 873 874 768
f 768 874 930
f 928 827 718
f 875 928 718
f 768 930 878
f 877 931 875
f 875 931 928
f 930 876 878
f 931 877 980
f 877 829 980
f 876 1028 878
f 878 1028 879
f 829 982 980
f 881 830 883
f 879 1028 1030
f 833 882 834
f 834 882 883
f 882 833 934
f 934 833 938
f 833 839 938
f 888 884 887
f 888 837 884
f 1024 841 885
f 1024 885 838
f 886 938 839
f 886 890 938
f 837 888 939
f 939 889 837
f 842 890 886
f 942 888 892
f 939 888 942
f 941 889 939
f 845 889 940
f 940 889 941
f 940 893 845
f 1031 831 985
f 831 793 985
f 890 847 891
f 1030 986 787
f 892 943 942
f 892 901 943
f 894 893 940
f 895 893 945
f 945 893 894
f 945 848 895
f 896 947 899
f 897 899 947
f 793 897 985
f 891 847 949
f 896 848 945
f 848 896 899
f 846 948 854
f 900 851 950
f 851 794 1080
f 853 952 892
f 892 952 901
f 853 902 952
f 854 992 903
f 902 953 952
f 797 953 902
f 797 961 953
f 961 960 953
f 957 904 955
f 906 905 910
f 906 910 961
f 916 908 909
f 959 856 908
f 856 909 908
f 963 856 959
f 857 856 963
f 905 911 910
f 910 911 1104
f 913 912 914
f 966 915 913
f 915 966 918
f 918 966 1050
f 1004 918 1050
f 919 969 916
f 916 969 908
f 857 1104 911
f 857 963 1104
f 1004 917 918
f 919 970 969
f 918 917 813
f 970 920 917
f 920 970 919
f 818 921 924
f 922 865 923
f 922 923 1009
f 923 924 1009
f 1009 924 971
f 924 921 971
f 971 921 1011
f 866 1011 921
f 866 926 1011
f 868 1013 1021
f 874 865 922
f 926 978 1011
f 978 926 870
f 872 1021 871
f 868 1021 872
f 930 874 976
f 874 922 976
f 978 870 977
f 977 870 927
f 870 871 927
f 927 871 1021
f 928 1017 827
f 1017 928 929
f 928 931 929
f 929 931 981
f 876 930 1062
f 930 976 1062
f 981 931 980
f 881 1026 932
f 881 883 933
f 883 935 933
f 1024 838 1026
f 932 1026 838
f 935 883 882
f 882 934 935
f 1024 1065 841
f 841 1065 1029
f 936 934 938
f 938 937 936
f 890 937 938
f 841 1029 983
f 984 939 942
f 941 939 987
f 987 939 984
f 946 985 897
f 846 983 1034
f 942 990 984
f 942 943 990
f 944 940 987
f 940 941 987
f 894 940 989
f 989 940 944
f 1073 894 989
f 1073 945 894
f 896 945 946
f 946 945 1073
f 896 946 947
f 947 946 897
f 948 846 1037
f 846 1034 1037
f 951 891 949
f 787 986 898
f 990 943 901
f 951 949 900
f 900 950 951
f 952 993 901
f 901 993 990
f 854 948 992
f 953 994 952
f 953 956 994
f 955 903 954
f 962 996 997
f 1100 962 997
f 953 960 956
f 957 955 998
f 996 958 995
f 996 959 958
f 996 962 959
f 1100 1047 962
f 907 957 998
f 958 908 995
f 995 908 1003
f 958 959 908
f 962 963 959
f 962 1047 963
f 964 961 910
f 961 964 960
f 907 1044 914
f 969 1003 908
f 963 1047 1052
f 965 910 1104
f 965 968 910
f 910 968 964
f 1005 1003 969
f 1104 963 1052
f 967 860 965
f 965 1104 967
f 968 860 1007
f 968 965 860
f 1005 917 1004
f 969 917 1005
f 860 967 1007
f 970 917 969
f 1009 971 1010
f 1010 971 1011
f 1013 975 973
f 973 975 974
f 975 925 974
f 974 925 1014
f 922 1009 1019
f 972 1011 978
f 827 1017 925
f 925 1017 1014
f 922 1019 976
f 977 1112 978
f 977 927 1115
f 927 1021 1115
f 1017 929 979
f 1120 979 981
f 981 979 929
f 980 1120 981
f 1063 1120 982
f 982 1120 980
f 1022 1063 982
f 1023 1022 982
f 982 880 1023
f 1023 880 1031
f 983 1029 1070
f 983 1070 1034
f 1136 890 1176
f 890 891 1176
f 986 1030 1072
f 987 984 990
f 987 990 988
f 944 987 1032
f 1032 987 988
f 1032 989 944
f 989 1036 1073
f 891 951 1176
f 898 986 1072
f 990 1035 988
f 1036 989 1032
f 948 1037 1144
f 898 1072 1080
f 990 993 1035
f 993 991 1035
f 1144 1086 948
f 992 948 1086
f 903 992 1147
f 994 993 952
f 993 994 991
f 995 999 996
f 996 999 1041
f 1090 996 1041
f 997 996 1090
f 1096 956 960
f 956 1096 994
f 955 954 998
f 999 995 1001
f 1000 907 998
f 907 1000 1044
f 1046 1001 1003
f 995 1003 1001
f 960 1048 1096
f 960 964 1048
f 914 1044 1098
f 1003 1045 1046
f 964 968 1053
f 913 914 1002
f 914 1098 1002
f 1157 966 1002
f 966 913 1002
f 1051 966 1157
f 1050 966 1051
f 1004 1050 1055
f 1005 1045 1003
f 1005 1006 1045
f 1053 968 1007
f 1005 1004 1055
f 1006 1005 1055
f 1056 1007 967
f 1056 1053 1007
f 1161 973 1008
f 973 974 1008
f 1009 1010 1015
f 1010 1011 1012
f 1011 972 1012
f 973 1059 1013
f 1108 974 1014
f 1311 1108 1014
f 1009 1015 1019
f 1019 1015 1020
f 978 1016 972
f 1016 1012 972
f 1013 1059 1021
f 1017 1018 1014
f 1014 1018 1311
f 976 1019 1117
f 1117 1019 1020
f 978 1112 1016
f 1060 979 1061
f 979 1120 1061
f 1025 881 1122
f 1122 881 933
f 876 1062 1066
f 1023 1063 1022
f 1065 1024 1027
f 1024 1026 1027
f 881 1025 1026
f 1026 1025 1027
f 934 1128 935
f 935 1128 933
f 1028 876 1066
f 936 1128 934
f 1128 936 937
f 1030 1028 1071
f 1028 1066 1071
f 1023 1031 1069
f 1031 985 1069
f 890 1136 937
f 985 1033 1069
f 1036 1137 1073
f 1074 946 1073
f 1033 946 1074
f 946 1033 985
f 1037 1034 1078
f 988 1035 1038
f 1032 988 1038
f 1076 1032 1038
f 1036 1032 1081
f 1081 1032 1076
f 1137 1036 1081
f 1037 1078 1144
f 950 1143 951
f 951 1143 1075
f 1143 950 1084
f 950 851 1084
f 1084 851 1080
f 1038 1035 991
f 991 1039 1038
f 1189 992 1086
f 992 1189 1147
f 994 1094 991
f 991 1094 1039
f 1041 1040 1089
f 1090 1041 1089
f 903 1147 954
f 1040 999 1092
f 1040 1041 999
f 997 1090 1042
f 997 1042 1100
f 1096 1094 994
f 999 1001 1092
f 1092 1001 1093
f 1000 998 1152
f 1044 1000 1097
f 1098 1044 1097
f 1046 1043 1099
f 1093 1046 1099
f 1046 1093 1001
f 1043 1006 1101
f 1043 1046 1006
f 1052 1047 1102
f 964 1049 1048
f 1050 1051 1055
f 1055 1051 1101
f 1101 1006 1055
f 1046 1045 1006
f 967 1104 1105
f 1053 1054 964
f 964 1054 1049
f 967 1105 1056
f 1053 1056 1057
f 1053 1057 1054
f 1161 1059 973
f 1207 1108 1311
f 1020 1015 1058
f 1015 1010 1058
f 1058 1010 1111
f 1010 1012 1111
f 1016 1111 1012
f 1059 1115 1021
f 1117 1058 1116
f 1020 1058 1117
f 1016 1112 1111
f 1112 977 1114
f 1114 977 1115
f 1018 1017 1060
f 1017 979 1060
f 1120 1063 1169
f 1169 1063 1171
f 1167 1027 1025
f 933 1123 1122
f 1066 1062 1168
f 1023 1171 1063
f 1128 1123 933
f 1066 1168 1067
f 1171 1023 1068
f 1064 1029 1065
f 1064 1065 1027
f 1071 1066 1067
f 1023 1069 1068
f 1029 1132 1130
f 1070 1029 1130
f 1132 1029 1064
f 937 1136 1280
f 1074 1068 1033
f 1033 1068 1069
f 1130 1134 1034
f 1034 1134 1139
f 1130 1034 1070
f 1030 1071 1072
f 1071 1067 1072
f 1073 1137 1138
f 1074 1073 1138
f 1078 1139 1083
f 1139 1078 1034
f 951 1075 1176
f 1142 1076 1038
f 1142 1081 1076
f 1137 1081 1077
f 1082 1078 1083
f 1078 1082 1144
f 1079 1087 1080
f 1072 1079 1080
f 1184 1087 1079
f 1077 1081 1142
f 1084 1085 1143
f 1143 1085 1145
f 1084 1080 1085
f 1080 1088 1085
f 1080 1087 1088
f 1089 1087 1184
f 1190 1089 1184
f 1038 1146 1142
f 1038 1039 1146
f 1144 1188 1086
f 1189 1086 1188
f 1085 1091 1145
f 1085 1088 1091
f 1087 1040 1088
f 1087 1089 1040
f 1090 1089 1190
f 1191 1090 1190
f 1039 1193 1146
f 1145 1091 1095
f 1088 1092 1091
f 1088 1040 1092
f 1042 1090 1191
f 1148 1042 1191
f 1151 1039 1094
f 1039 1151 1193
f 1091 1093 1095
f 1091 1092 1093
f 1148 1150 1042
f 1042 1150 1100
f 1151 1094 1096
f 998 954 1152
f 1093 1099 1095
f 1095 1099 1154
f 1096 1048 1199
f 1096 1199 1151
f 1196 1000 1152
f 1097 1000 1196
f 1098 1097 1153
f 1043 1154 1099
f 1047 1100 1155
f 1100 1150 1155
f 1199 1048 1156
f 1098 1153 1002
f 1047 1155 1102
f 1048 1049 1106
f 1048 1106 1156
f 1002 1153 1157
f 1103 1104 1052
f 1104 1103 1105
f 1105 1103 1260
f 1159 1105 1260
f 1106 1049 1054
f 1159 1160 1105
f 1105 1160 1056
f 1107 1054 1057
f 1107 1206 1054
f 1054 1206 1106
f 1057 1056 1160
f 1161 1208 1059
f 1208 1109 1059
f 1109 1114 1115
f 1109 1115 1059
f 1116 1058 1165
f 1165 1058 1110
f 1110 1058 1209
f 1058 1111 1209
f 1209 1111 1162
f 1111 1112 1162
f 1112 1114 1113
f 1118 1018 1060
f 1061 1118 1060
f 976 1117 1166
f 1117 1116 1166
f 1120 1217 1061
f 1061 1217 1118
f 1120 1119 1217
f 1062 976 1166
f 1119 1120 1169
f 1062 1166 1221
f 1167 1121 1027
f 1167 1219 1121
f 1167 1025 1124
f 1025 1122 1124
f 1122 1123 1124
f 1062 1221 1168
f 1125 1124 1123
f 1123 1126 1125
f 1067 1168 1232
f 1127 1131 1064
f 1131 1132 1064
f 1027 1121 1064
f 1064 1121 1127
f 1123 1128 1126
f 1128 937 1129
f 1280 1129 937
f 1134 1174 1172
f 1134 1130 1174
f 1174 1130 1131
f 1130 1132 1131
f 1135 1280 1136
f 1232 1177 1067
f 1138 1230 1133
f 1074 1138 1133
f 1133 1175 1074
f 1074 1175 1068
f 1139 1134 1172
f 1176 1135 1136
f 1067 1177 1072
f 1230 1137 1178
f 1230 1138 1137
f 1083 1139 1182
f 1139 1172 1182
f 1140 1176 1075
f 1137 1077 1178
f 1178 1077 1179
f 1141 1140 1075
f 1143 1183 1075
f 1075 1183 1141
f 1072 1177 1079
f 1142 1185 1179
f 1179 1077 1142
f 1237 1082 1083
f 1082 1237 1144
f 1144 1237 1188
f 1143 1145 1183
f 1142 1146 1185
f 1146 1187 1185
f 1146 1193 1187
f 1145 1095 1183
f 1246 1148 1191
f 1151 1149 1193
f 1193 1149 1195
f 1246 1389 1148
f 1148 1389 1150
f 954 1147 1152
f 1183 1095 1198
f 1095 1154 1198
f 1151 1199 1149
f 1097 1196 1153
f 1153 1196 1197
f 1043 1200 1154
f 1154 1200 1198
f 1389 1155 1150
f 1157 1153 1197
f 1158 1157 1197
f 1201 1200 1101
f 1043 1101 1200
f 1156 1106 1262
f 1051 1157 1158
f 1051 1201 1101
f 1106 1263 1262
f 1159 1205 1160
f 1106 1206 1263
f 1057 1160 1205
f 1206 1107 1205
f 1107 1057 1205
f 1008 974 1108
f 1267 1109 1208
f 1114 1109 1163
f 1209 1210 1110
f 1210 1211 1110
f 1114 1163 1113
f 1113 1163 1214
f 1165 1110 1211
f 1162 1112 1212
f 1112 1113 1212
f 1212 1113 1164
f 1164 1113 1214
f 1165 1216 1116
f 1116 1216 1166
f 1221 1166 1216
f 1168 1221 1170
f 1119 1169 1228
f 1169 1171 1228
f 1125 1126 1279
f 1168 1170 1232
f 1232 1170 1328
f 1171 1068 1228
f 1278 1173 1174
f 1173 1172 1174
f 1278 1174 1223
f 1174 1131 1223
f 1131 1127 1223
f 1223 1127 1224
f 1224 1127 1121
f 1068 1175 1228
f 1175 1227 1228
f 1178 1229 1230
f 1133 1227 1175
f 1176 1231 1135
f 1177 1232 1286
f 1173 1235 1172
f 1172 1235 1182
f 1231 1176 1140
f 1177 1286 1180
f 1229 1178 1181
f 1178 1179 1181
f 1177 1180 1079
f 1079 1180 1184
f 1186 1181 1185
f 1185 1181 1179
f 1182 1288 1083
f 1182 1235 1288
f 1237 1083 1288
f 1188 1237 1236
f 1189 1188 1236
f 1184 1180 1239
f 1184 1239 1190
f 1190 1239 1192
f 1186 1187 1240
f 1186 1185 1187
f 1147 1189 1244
f 1141 1183 1242
f 1190 1192 1191
f 1191 1192 1299
f 1240 1187 1194
f 1194 1187 1193
f 1191 1299 1246
f 1193 1247 1194
f 1193 1195 1247
f 1183 1198 1242
f 1242 1198 1248
f 1199 1249 1149
f 1149 1249 1195
f 1147 1244 1152
f 1257 1248 1200
f 1200 1248 1198
f 1155 1389 1435
f 1199 1156 1262
f 1199 1262 1249
f 1197 1251 1158
f 1158 1251 1252
f 1201 1256 1200
f 1200 1256 1257
f 1155 1435 1102
f 1256 1051 1252
f 1051 1158 1252
f 1201 1051 1256
f 1102 1202 1052
f 1103 1052 1202
f 1260 1103 1202
f 1159 1264 1205
f 1205 1264 1204
f 1206 1203 1263
f 1206 1205 1204
f 1203 1206 1204
f 1265 1161 1266
f 1161 1008 1266
f 1266 1008 1309
f 1008 1108 1309
f 1207 1309 1108
f 1207 1400 1309
f 1265 1267 1208
f 1265 1208 1161
f 1400 1207 1311
f 1109 1267 1163
f 1163 1267 1270
f 1210 1268 1211
f 1210 1209 1268
f 1268 1209 1269
f 1209 1162 1269
f 1163 1270 1214
f 1211 1315 1165
f 1212 1213 1162
f 1162 1213 1269
f 1213 1212 1215
f 1212 1164 1215
f 1164 1214 1215
f 1018 1118 1357
f 1216 1165 1315
f 1216 1315 1221
f 1221 1315 1275
f 1217 1119 1316
f 1218 1221 1275
f 1277 1321 1219
f 1219 1167 1277
f 1277 1167 1220
f 1167 1124 1220
f 1221 1218 1170
f 1316 1119 1222
f 1119 1228 1222
f 1223 1224 1319
f 1319 1224 1225
f 1224 1121 1225
f 1321 1225 1219
f 1219 1225 1121
f 1125 1369 1124
f 1124 1369 1220
f 1369 1125 1279
f 1285 1173 1278
f 1128 1326 1126
f 1126 1326 1279
f 1326 1128 1129
f 1226 1222 1227
f 1227 1222 1228
f 1280 1135 1330
f 1281 1282 1229
f 1282 1283 1229
f 1229 1283 1230
f 1226 1133 1283
f 1133 1230 1283
f 1133 1226 1227
f 1233 1330 1231
f 1231 1330 1135
f 1232 1328 1286
f 1235 1173 1234
f 1173 1285 1234
f 1289 1233 1231
f 1140 1289 1231
f 1229 1181 1281
f 1281 1181 1287
f 1235 1234 1288
f 1141 1289 1140
f 1186 1297 1181
f 1297 1287 1181
f 1335 1237 1288
f 1291 1236 1335
f 1236 1237 1335
f 1236 1291 1189
f 1289 1141 1238
f 1293 1239 1378
f 1239 1180 1378
f 1239 1293 1192
f 1192 1293 1294
f 1243 1192 1294
f 1300 1297 1240
f 1240 1297 1186
f 1291 1241 1189
f 1241 1244 1189
f 1141 1242 1238
f 1243 1299 1192
f 1194 1300 1240
f 1241 1245 1244
f 1302 1238 1242
f 1300 1194 1247
f 1302 1242 1303
f 1242 1248 1303
f 1389 1246 1434
f 1195 1249 1247
f 1247 1249 1254
f 1244 1301 1152
f 1196 1152 1301
f 1197 1196 1250
f 1197 1250 1251
f 1251 1250 1345
f 1252 1251 1253
f 1253 1251 1345
f 1255 1252 1253
f 1255 1303 1257
f 1257 1303 1248
f 1259 1249 1262
f 1259 1254 1249
f 1255 1256 1252
f 1255 1257 1256
f 1435 1202 1102
f 1259 1262 1258
f 1261 1260 1202
f 1260 1261 1159
f 1262 1263 1258
f 1258 1263 1305
f 1159 1261 1264
f 1203 1204 1264
f 1264 1304 1203
f 1203 1304 1263
f 1305 1263 1304
f 1308 1265 1306
f 1265 1266 1306
f 1306 1266 1399
f 1266 1309 1399
f 1308 1310 1267
f 1267 1310 1270
f 1308 1267 1265
f 1214 1270 1271
f 1018 1357 1354
f 1211 1314 1315
f 1268 1314 1211
f 1314 1268 1312
f 1268 1269 1312
f 1213 1312 1269
f 1214 1271 1215
f 1215 1271 1274
f 1118 1272 1357
f 1360 1312 1213
f 1360 1213 1273
f 1213 1215 1273
f 1273 1215 1274
f 1217 1272 1118
f 1217 1317 1272
f 1317 1217 1316
f 1277 1276 1321
f 1276 1277 1322
f 1277 1220 1322
f 1318 1278 1223
f 1318 1223 1319
f 1319 1225 1321
f 1220 1369 1322
f 1222 1324 1316
f 1318 1284 1285
f 1318 1285 1278
f 1370 1369 1279
f 1279 1326 1370
f 1280 1327 1129
f 1327 1280 1330
f 1372 1418 1281
f 1418 1373 1281
f 1281 1373 1282
f 1283 1282 1373
f 1329 1226 1283
f 1284 1375 1285
f 1330 1233 1333
f 1286 1328 1420
f 1375 1234 1285
f 1289 1333 1233
f 1286 1420 1180
f 1180 1420 1468
f 1281 1287 1372
f 1372 1287 1334
f 1234 1331 1288
f 1288 1331 1332
f 1292 1333 1289
f 1180 1468 1378
f 1287 1290 1334
f 1297 1290 1287
f 1288 1332 1335
f 1291 1335 1296
f 1289 1238 1292
f 1337 1293 1378
f 1294 1293 1337
f 1243 1294 1339
f 1295 1241 1296
f 1296 1241 1291
f 1292 1238 1298
f 1299 1243 1339
f 1241 1295 1245
f 1245 1295 1428
f 1302 1298 1238
f 1299 1339 1383
f 1244 1245 1428
f 1298 1302 1346
f 1246 1299 1383
f 1244 1342 1301
f 1302 1303 1346
f 1246 1383 1434
f 1300 1247 1348
f 1247 1254 1348
f 1250 1196 1344
f 1196 1301 1344
f 1255 1346 1303
f 1259 1347 1254
f 1254 1347 1348
f 1259 1258 1347
f 1258 1349 1347
f 1305 1349 1258
f 1305 1304 1350
f 1304 1264 1350
f 1308 1351 1307
f 1352 1351 1306
f 1306 1351 1308
f 1352 1306 1399
f 1310 1307 1353
f 1307 1310 1308
f 1400 1399 1309
f 1270 1310 1353
f 1400 1311 1404
f 1270 1353 1271
f 1018 1354 1311
f 1311 1354 1404
f 1314 1312 1356
f 1356 1312 1313
f 1353 1355 1271
f 1271 1355 1274
f 1314 1359 1315
f 1359 1314 1356
f 1312 1360 1313
f 1355 1273 1274
f 1409 1272 1317
f 1275 1315 1451
f 1315 1359 1451
f 1275 1451 1218
f 1317 1324 1409
f 1316 1324 1317
f 1325 1318 1363
f 1363 1318 1364
f 1364 1318 1365
f 1318 1319 1365
f 1365 1319 1320
f 1320 1319 1366
f 1319 1321 1366
f 1458 1366 1276
f 1276 1366 1321
f 1276 1322 1458
f 1369 1458 1322
f 1170 1414 1328
f 1222 1323 1324
f 1324 1323 1409
f 1318 1325 1284
f 1284 1325 1417
f 1370 1326 1371
f 1326 1129 1371
f 1129 1327 1371
f 1420 1328 1414
f 1329 1283 1373
f 1329 1222 1226
f 1329 1460 1222
f 1284 1417 1375
f 1327 1330 1333
f 1234 1375 1331
f 1336 1332 1331
f 1292 1380 1333
f 1334 1290 1379
f 1332 1336 1335
f 1335 1336 1296
f 1380 1292 1341
f 1337 1378 1472
f 1294 1337 1424
f 1424 1339 1294
f 1297 1427 1290
f 1427 1379 1290
f 1296 1336 1295
f 1292 1338 1341
f 1292 1298 1338
f 1297 1300 1427
f 1424 1382 1339
f 1339 1382 1383
f 1427 1300 1340
f 1342 1244 1428
f 1341 1338 1430
f 1298 1346 1338
f 1301 1342 1343
f 1344 1301 1343
f 1430 1338 1385
f 1300 1348 1340
f 1385 1255 1388
f 1255 1253 1388
f 1255 1385 1346
f 1385 1338 1346
f 1347 1392 1348
f 1348 1392 1386
f 1202 1435 1390
f 1394 1391 1349
f 1391 1392 1349
f 1349 1392 1347
f 1261 1202 1390
f 1395 1393 1350
f 1305 1350 1394
f 1394 1350 1393
f 1305 1394 1349
f 1264 1395 1350
f 1352 1439 1438
f 1396 1351 1438
f 1351 1352 1438
f 1352 1399 1439
f 1535 1439 1399
f 1396 1403 1307
f 1396 1307 1351
f 1403 1353 1307
f 1353 1403 1361
f 1355 1353 1361
f 1357 1499 1354
f 1357 1272 1499
f 1356 1358 1359
f 1356 1313 1358
f 1358 1313 1406
f 1360 1406 1313
f 1406 1360 1362
f 1360 1273 1362
f 1355 1361 1273
f 1273 1361 1362
f 1451 1359 1358
f 1364 1540 1363
f 1364 1365 1541
f 1507 1411 1325
f 1325 1363 1507
f 1367 1365 1320
f 1320 1366 1367
f 1367 1366 1368
f 1366 1458 1509
f 1409 1323 1415
f 1411 1417 1325
f 1370 1457 1369
f 1369 1457 1458
f 1457 1370 1371
f 1327 1423 1371
f 1372 1376 1418
f 1465 1373 1418
f 1374 1329 1465
f 1329 1373 1465
f 1460 1329 1374
f 1460 1323 1222
f 1375 1417 1466
f 1327 1333 1423
f 1375 1466 1331
f 1333 1380 1423
f 1376 1372 1377
f 1372 1334 1377
f 1336 1331 1469
f 1378 1468 1470
f 1425 1377 1379
f 1379 1377 1334
f 1426 1336 1469
f 1423 1380 1381
f 1380 1341 1381
f 1378 1470 1472
f 1427 1425 1379
f 1474 1295 1426
f 1295 1336 1426
f 1295 1474 1428
f 1430 1381 1341
f 1342 1428 1429
f 1485 1383 1382
f 1427 1340 1432
f 1482 1342 1429
f 1343 1342 1482
f 1343 1482 1344
f 1344 1482 1384
f 1387 1344 1384
f 1433 1430 1388
f 1430 1385 1388
f 1485 1434 1383
f 1386 1432 1340
f 1386 1340 1348
f 1250 1344 1387
f 1345 1250 1387
f 1433 1253 1387
f 1253 1345 1387
f 1253 1433 1388
f 1389 1434 1435
f 1386 1392 1391
f 1393 1436 1394
f 1436 1391 1394
f 1487 1261 1390
f 1532 1393 1395
f 1261 1487 1264
f 1264 1490 1395
f 1490 1532 1395
f 1438 1441 1396
f 1441 1398 1396
f 1535 1399 1534
f 1401 1397 1442
f 1398 1397 1403
f 1398 1403 1396
f 1397 1401 1403
f 1443 1534 1400
f 1400 1534 1399
f 1442 1402 1401
f 1404 1443 1400
f 1402 1408 1401
f 1401 1408 1403
f 1403 1408 1361
f 1272 1447 1499
f 1450 1358 1405
f 1405 1358 1448
f 1358 1406 1448
f 1448 1406 1407
f 1407 1406 1408
f 1408 1406 1362
f 1408 1362 1361
f 1272 1409 1447
f 1358 1450 1451
f 1447 1409 1410
f 1451 1449 1218
f 1540 1507 1363
f 1540 1364 1541
f 1541 1365 1504
f 1365 1367 1504
f 1170 1218 1412
f 1218 1449 1412
f 1410 1409 1416
f 1367 1368 1504
f 1368 1366 1454
f 1454 1366 1509
f 1414 1412 1413
f 1170 1412 1414
f 1456 1416 1415
f 1409 1415 1416
f 1457 1371 1511
f 1414 1413 1461
f 1323 1460 1415
f 1415 1460 1456
f 1419 1511 1423
f 1423 1511 1371
f 1420 1414 1461
f 1376 1464 1418
f 1418 1464 1465
f 1417 1411 1466
f 1419 1423 1467
f 1420 1461 1468
f 1464 1376 1421
f 1376 1377 1421
f 1467 1423 1422
f 1421 1377 1477
f 1377 1425 1477
f 1423 1381 1422
f 1473 1337 1472
f 1337 1473 1424
f 1424 1473 1476
f 1525 1477 1427
f 1427 1477 1425
f 1428 1474 1478
f 1430 1422 1381
f 1382 1424 1481
f 1424 1476 1481
f 1427 1432 1525
f 1428 1478 1429
f 1422 1430 1480
f 1382 1481 1485
f 1483 1384 1482
f 1384 1483 1387
f 1433 1387 1483
f 1483 1480 1433
f 1433 1480 1430
f 1386 1431 1432
f 1432 1431 1525
f 1485 1527 1434
f 1434 1527 1435
f 1435 1527 1390
f 1436 1431 1391
f 1386 1391 1431
f 1490 1491 1532
f 1437 1441 1493
f 1441 1438 1493
f 1493 1438 2057
f 1438 1439 2057
f 1535 2057 1439
f 1398 1437 1440
f 1437 1398 1441
f 1497 1442 1440
f 1442 1397 1440
f 1398 1440 1397
f 1444 1534 1443
f 1402 1442 1497
f 1444 1443 1404
f 1444 1404 1354
f 1402 1497 1445
f 1408 1402 1446
f 1446 1402 1445
f 1502 1499 1447
f 1501 1500 1405
f 1501 1405 1448
f 1446 1448 1407
f 1446 1407 1408
f 1451 1452 1449
f 1450 1452 1451
f 1450 1405 1452
f 1452 1405 1503
f 1503 1405 1500
f 1447 1410 1502
f 1502 1410 1539
f 1449 1452 1453
f 1412 1449 1453
f 1410 1416 1539
f 1455 1504 1368
f 1368 1454 1455
f 1412 1453 1413
f 1416 1456 1539
f 1458 1457 1591
f 1512 1513 1462
f 1463 1462 1513
f 1459 1463 1513
f 1460 1463 1459
f 1460 1459 1456
f 1506 1516 1411
f 1462 1464 1512
f 1462 1463 1464
f 1463 1465 1464
f 1374 1465 1463
f 1460 1374 1463
f 1516 1466 1411
f 1512 1464 1517
f 1466 1600 1331
f 1466 1516 1600
f 1331 1600 1469
f 1419 1467 1522
f 1464 1421 1517
f 1517 1421 1518
f 1467 1422 1522
f 1468 1520 1470
f 1477 1519 1421
f 1519 1518 1421
f 1426 1469 1550
f 1470 1520 1471
f 1472 1470 1471
f 1473 1472 1471
f 1471 1476 1473
f 1474 1426 1556
f 1471 1475 1476
f 1478 1474 1556
f 1522 1422 1521
f 1475 1481 1476
f 1478 1479 1429
f 1422 1480 1521
f 1485 1481 1484
f 1561 1483 1482
f 1523 1483 1561
f 1524 1483 1523
f 1483 1524 1480
f 1485 1484 1527
f 1525 1431 1526
f 1431 1486 1526
f 1527 1528 1390
f 1436 1567 1431
f 1431 1567 1486
f 1390 1528 1568
f 1436 1488 1567
f 1487 1390 1568
f 1488 1393 1532
f 1393 1488 1436
f 1487 1489 1264
f 1490 1264 1489
f 1491 1490 1489
f 1492 1494 1753
f 1437 1493 1492
f 1493 2057 1492
f 1492 2057 1494
f 1495 1571 1440
f 1495 1440 1437
f 1571 1497 1440
f 1444 1807 1534
f 1496 1576 1498
f 1496 1498 1497
f 1578 1444 1354
f 1497 1498 1445
f 1578 1354 1499
f 1446 1498 1576
f 1498 1446 1445
f 1578 1499 1502
f 1448 1446 1501
f 1538 1452 1503
f 1453 1452 1543
f 1504 1455 1505
f 1453 1543 1546
f 1506 1411 1507
f 1454 1508 1455
f 1455 1508 1505
f 1508 1454 1545
f 1454 1509 1545
f 1545 1509 1591
f 1509 1458 1591
f 1453 1546 1413
f 1413 1546 1510
f 1539 1456 1594
f 1457 1511 1597
f 1639 1413 1510
f 1642 1635 1512
f 1635 1514 1512
f 1512 1514 1513
f 1515 1459 1513
f 1515 1456 1459
f 1515 1594 1456
f 1506 1547 1516
f 1511 1419 1597
f 1642 1512 1599
f 1601 1516 1547
f 1597 1419 1548
f 1461 1413 1641
f 1413 1639 1641
f 1512 1517 1599
f 1516 1601 1600
f 1469 1600 1550
f 1551 1548 1522
f 1419 1522 1548
f 1461 1641 1468
f 1518 1599 1517
f 1468 1549 1520
f 1519 1554 1518
f 1426 1550 1607
f 1551 1522 1558
f 1471 1520 1555
f 1426 1607 1556
f 1522 1521 1558
f 1471 1555 1475
f 1519 1477 1525
f 1559 1481 1475
f 1561 1557 1523
f 1524 1523 1557
f 1524 1558 1521
f 1524 1521 1480
f 1559 1484 1481
f 1525 1526 1565
f 1429 1479 1566
f 1561 1482 1566
f 1482 1429 1566
f 1615 1527 1484
f 1486 1565 1526
f 1528 1527 1615
f 1528 1529 1568
f 1531 1617 1488
f 1617 1567 1488
f 1530 1487 1568
f 1487 1530 1489
f 1531 1489 1530
f 1491 1489 1531
f 1491 1531 1532
f 1532 1531 1488
f 1569 1495 1570
f 1495 1437 1570
f 1492 1533 1437
f 1437 1533 1570
f 1575 1496 1573
f 1573 1496 1497
f 1573 1497 1571
f 1535 1534 1574
f 1534 1807 1574
f 1496 1575 1576
f 1578 1807 1444
f 1446 1576 1579
f 1578 1502 1580
f 1501 1536 1500
f 1446 1579 1501
f 1501 1579 1536
f 1538 1503 1537
f 1503 1500 1537
f 1500 1536 1537
f 1502 1539 1582
f 1538 1543 1452
f 1544 1540 1631
f 1540 1541 1631
f 1541 1504 1585
f 1585 1504 1505
f 1593 1546 1543
f 1593 1543 1542
f 1542 1543 1538
f 1506 1584 1583
f 1584 1506 1544
f 1506 1507 1544
f 1544 1507 1540
f 1588 1505 1508
f 1508 1545 1588
f 1588 1545 1589
f 1589 1545 1591
f 1510 1546 1593
f 1506 1583 1640
f 1457 1597 1591
f 1510 1593 1639
f 1515 1513 1514
f 1515 1596 1594
f 1547 1506 1640
f 1601 1547 1640
f 1551 1602 1548
f 1468 1641 1549
f 1518 1605 1599
f 1604 1520 1549
f 1552 1605 1554
f 1554 1605 1518
f 1602 1551 1606
f 1551 1558 1606
f 1604 1555 1520
f 1553 1552 1554
f 1519 1553 1554
f 1475 1555 1649
f 1519 1525 1553
f 1607 1739 1556
f 1651 1478 1739
f 1478 1556 1739
f 1478 1651 1479
f 1560 1479 1608
f 1608 1479 1651
f 1524 1557 1609
f 1609 1557 1563
f 1558 1609 1606
f 1558 1524 1609
f 1475 1649 1559
f 1553 1525 1612
f 1560 1566 1479
f 1560 1610 1566
f 1561 1562 1557
f 1557 1562 1563
f 1484 1559 1564
f 1657 1612 1565
f 1525 1565 1612
f 1561 1566 1610
f 1562 1561 1610
f 1484 1564 1615
f 1486 1613 1565
f 1565 1613 1657
f 1528 1615 1616
f 1486 1567 1613
f 1567 1617 1613
f 1529 1528 1616
f 1531 1661 1617
f 1620 1530 1568
f 1700 1531 1530
f 1701 1569 1533
f 1533 1492 1753
f 1569 1570 1533
f 1495 1569 1571
f 1572 1575 1573
f 1756 1535 1574
f 1576 1575 1577
f 1575 1572 1577
f 1579 1576 1625
f 1625 1576 1577
f 1581 1536 1625
f 1625 1536 1579
f 1580 1502 1582
f 1536 1581 1537
f 1537 1581 1668
f 1538 1537 1627
f 1627 1537 1669
f 1669 1537 1668
f 1584 1629 1583
f 1584 1544 1629
f 1629 1544 1631
f 1631 1541 1585
f 1585 1505 1720
f 1538 1627 1542
f 1582 1539 1586
f 1539 1594 1586
f 1587 1583 1629
f 1590 1588 1589
f 1590 1589 1592
f 1589 1591 1592
f 1591 1598 1592
f 1593 1542 1679
f 1595 1634 1596
f 1634 1586 1596
f 1596 1586 1594
f 1583 1587 1640
f 1598 1591 1597
f 1636 1514 1635
f 1515 1514 1636
f 1515 1595 1596
f 1587 1637 1640
f 1598 1597 1638
f 1601 1640 1684
f 1597 1548 1638
f 1642 1599 1643
f 1684 1603 1600
f 1684 1600 1601
f 1548 1602 1638
f 1644 1549 1641
f 1645 1643 1605
f 1605 1643 1599
f 1550 1600 1603
f 1644 1604 1549
f 1552 1645 1605
f 1602 1606 1638
f 1638 1606 1646
f 1644 1647 1604
f 1647 1555 1604
f 1658 1552 1553
f 1646 1606 1609
f 1647 1649 1555
f 1560 1608 1611
f 1559 1649 1696
f 1553 1612 1658
f 1560 1611 1610
f 1655 1610 1611
f 1562 1610 1655
f 1562 1655 1563
f 1696 1659 1559
f 1659 1564 1559
f 1612 1657 1658
f 1659 1615 1564
f 1657 1613 1614
f 1617 1614 1613
f 1617 1618 1614
f 1619 1618 1661
f 1661 1618 1617
f 1529 1620 1568
f 1661 1531 1700
f 1701 1533 1753
f 1569 1701 1621
f 1573 1623 1572
f 1623 1573 1621
f 1573 1571 1621
f 1569 1621 1571
f 1622 1572 1623
f 1705 1756 1574
f 1705 1574 1807
f 1572 1622 1577
f 1578 1624 1807
f 1622 1663 1577
f 1624 1578 1580
f 1625 1577 1663
f 1666 1585 1626
f 1671 1627 1669
f 1628 1633 1629
f 1628 1629 1630
f 1629 1631 1630
f 1630 1631 1665
f 1631 1585 1665
f 1665 1585 1666
f 1585 1720 1626
f 1720 1505 1767
f 1505 1588 1767
f 1767 1588 1590
f 1627 1632 1542
f 1671 1632 1627
f 1634 1670 1586
f 1582 1586 1718
f 1586 1670 1718
f 1587 1633 1719
f 1633 1587 1629
f 1598 1724 1592
f 1595 1677 1634
f 1587 1719 1728
f 1598 1685 1724
f 1593 1679 1639
f 1639 1679 1678
f 1642 1681 1635
f 1635 1681 1636
f 1515 1636 1675
f 1677 1595 1675
f 1595 1515 1675
f 1587 1728 1637
f 1598 1638 1685
f 1639 1678 1688
f 1640 1637 1683
f 1683 1684 1640
f 1641 1639 1688
f 1681 1642 1686
f 1642 1643 1686
f 1686 1643 1645
f 1736 1550 1603
f 1550 1736 1687
f 1685 1638 1689
f 1688 1644 1641
f 1688 1690 1644
f 1691 1645 1552
f 1550 1687 1607
f 1607 1687 1738
f 1648 1689 1646
f 1638 1646 1689
f 1690 1647 1644
f 1552 1658 1691
f 1646 1609 1648
f 1690 1740 1647
f 1740 1649 1647
f 1650 1691 1658
f 1607 1738 1739
f 1652 1651 1739
f 1608 1651 1652
f 1608 1652 1611
f 1611 1652 1653
f 1563 1654 1609
f 1609 1654 1648
f 1740 1696 1649
f 1655 1611 1653
f 1656 1655 1653
f 1655 1654 1563
f 1655 1656 1654
f 1650 1658 1698
f 1658 1657 1698
f 1697 1698 1614
f 1657 1614 1698
f 1615 1746 1616
f 1615 1659 1746
f 1616 1746 1747
f 1618 1619 1697
f 1618 1697 1614
f 1748 1529 1747
f 1529 1616 1747
f 1529 1748 1620
f 1661 1700 1699
f 1699 1700 1660
f 1661 1699 1619
f 1701 1754 1621
f 1703 1623 1704
f 1623 1621 1704
f 1621 1754 1704
f 1707 1622 1702
f 1702 1622 1623
f 1624 1806 1807
f 1757 1806 1624
f 1663 1622 1662
f 1622 1707 1662
f 1580 1708 1624
f 1708 1757 1624
f 1581 1625 1663
f 1668 1581 1817
f 1581 1663 1817
f 1763 1664 1630
f 1763 1630 1712
f 1630 1665 1712
f 1712 1665 1714
f 1665 1666 1714
f 1714 1666 1715
f 1666 1626 1715
f 1667 1671 1816
f 1671 1669 1816
f 1668 1817 1669
f 1669 1817 1816
f 1717 1718 1670
f 1719 1633 1664
f 1664 1633 1628
f 1664 1628 1630
f 1632 1725 1542
f 1632 1769 1725
f 1769 1632 1667
f 1667 1632 1671
f 1674 1673 1722
f 1722 1673 1721
f 1676 1674 1722
f 1634 1672 1670
f 1670 1672 1717
f 1724 1590 1592
f 1725 1731 1679
f 1542 1725 1679
f 1721 1680 1726
f 1726 1680 1729
f 1721 1673 1680
f 1675 1674 1676
f 1677 1675 1672
f 1672 1675 1676
f 1677 1672 1634
f 1731 1678 1679
f 1673 1681 1680
f 1673 1674 1681
f 1674 1636 1681
f 1675 1636 1674
f 1688 1678 1730
f 1730 1678 1731
f 1734 1729 1680
f 1680 1681 1734
f 1681 1682 1734
f 1637 1728 1733
f 1637 1733 1683
f 1681 1686 1682
f 1685 1689 1724
f 1730 1789 1688
f 1645 1786 1686
f 1786 1682 1686
f 1791 1688 1789
f 1645 1691 1786
f 1648 1737 1689
f 1689 1737 1724
f 1791 1692 1688
f 1692 1690 1688
f 1786 1691 1693
f 1737 1648 1654
f 1692 1740 1690
f 1650 1693 1691
f 1656 1653 1694
f 1694 1653 1652
f 1654 1656 1694
f 1696 1740 1695
f 1693 1650 1742
f 1659 1696 1743
f 1696 1695 1743
f 1744 1742 1698
f 1650 1698 1742
f 1743 1837 1659
f 1698 1697 1744
f 1746 1659 1837
f 1699 1751 1619
f 1619 1751 1744
f 1619 1744 1697
f 1700 1752 1660
f 1751 1699 1660
f 1752 1530 1620
f 1700 1530 1752
f 1895 1701 1753
f 1701 1895 1754
f 1702 1623 1897
f 1897 1623 1703
f 1801 1703 1704
f 1801 1704 1754
f 1707 1702 1755
f 1803 1707 1755
f 1804 1705 1807
f 1803 1706 1707
f 1758 1662 1706
f 1706 1662 1707
f 1708 1759 1757
f 1663 1662 1709
f 1662 1758 1709
f 1708 1580 1759
f 1759 1580 1710
f 1580 1582 1710
f 1711 1713 1845
f 1663 1709 1817
f 1761 1710 1718
f 1582 1718 1710
f 1762 1664 1763
f 1711 1763 1712
f 1712 1714 1711
f 1711 1714 1713
f 1713 1714 1715
f 1715 1626 1716
f 1626 1856 1716
f 1718 1717 1761
f 1664 1762 1719
f 1720 1856 1626
f 1856 1720 1767
f 1769 1774 1725
f 1726 1776 1721
f 1721 1776 1771
f 1723 1721 1771
f 1722 1721 1723
f 1722 1723 1676
f 1717 1672 1777
f 1590 1772 1773
f 1724 1772 1590
f 1724 1781 1772
f 1774 1731 1725
f 1776 1726 1775
f 1726 1729 1775
f 1676 1723 1727
f 1719 1766 1728
f 1779 1731 1774
f 1766 1732 1728
f 1783 1730 1779
f 1779 1730 1731
f 1734 1826 1729
f 1729 1826 1775
f 1733 1728 1732
f 1683 1733 1735
f 1781 1724 1788
f 1734 1682 1826
f 1684 1683 1735
f 1789 1730 1784
f 1730 1783 1784
f 1786 1834 1682
f 1684 1831 1603
f 1736 1603 1831
f 1788 1724 1792
f 1724 1737 1792
f 1790 1692 1791
f 1786 1693 1741
f 1787 1792 1694
f 1737 1654 1792
f 1654 1694 1792
f 1692 1790 1740
f 1738 1836 1739
f 1652 1739 1836
f 1787 1652 1794
f 1652 1787 1694
f 1790 1880 1740
f 1880 1695 1740
f 1797 1795 1742
f 1693 1742 1741
f 1742 1795 1741
f 1880 1743 1695
f 1744 1797 1742
f 1797 1744 1745
f 1891 1746 1837
f 1746 1891 1747
f 1751 1745 1744
f 1620 1748 1749
f 1798 1620 1749
f 1752 1620 1798
f 1798 1750 1752
f 1752 1750 1660
f 1660 1750 1751
f 1750 1745 1751
f 1800 1895 1753
f 1801 1754 1802
f 1754 1895 1802
f 1897 1703 1896
f 1703 1801 1896
f 1535 1756 1840
f 1756 1705 1840
f 1808 1758 1706
f 1907 1757 1759
f 1809 1709 1758
f 1759 1710 1907
f 1907 1710 1761
f 1845 1904 1711
f 1845 1713 1760
f 1709 1809 1817
f 1850 1812 1762
f 1850 1762 1764
f 1762 1763 1764
f 1711 1904 1763
f 1763 1904 1764
f 1760 1713 1715
f 1765 1667 1816
f 1761 1717 1818
f 1820 1766 1812
f 1812 1766 1719
f 1812 1719 1762
f 1870 1767 1773
f 1767 1590 1773
f 1819 1768 1769
f 1768 1774 1769
f 1667 1765 1769
f 1769 1765 1819
f 1770 1771 1776
f 1723 1771 1770
f 1717 1777 1818
f 1781 1773 1772
f 1768 1814 1774
f 1776 1775 1824
f 1776 1824 1770
f 1723 1770 1822
f 1727 1723 1822
f 1821 1676 1727
f 1864 1672 1821
f 1672 1676 1821
f 1672 1864 1777
f 1864 1818 1777
f 1732 1766 1820
f 1823 1778 1780
f 1823 1827 1778
f 1779 1780 1778
f 1814 1780 1779
f 1814 1779 1774
f 1824 1775 1825
f 1732 1820 1871
f 1773 1781 1829
f 1783 1779 1778
f 1825 1775 1826
f 1872 1733 1732
f 1733 1872 1735
f 1735 1872 1960
f 1785 1735 1960
f 1782 1783 1827
f 1783 1778 1827
f 1682 1834 1826
f 1684 1735 1785
f 1781 1788 1829
f 1828 1784 1782
f 1782 1784 1783
f 1684 1785 1831
f 1736 1831 1832
f 1835 1829 1788
f 1789 1784 1828
f 1687 1736 1832
f 1738 1687 1879
f 1788 1792 1835
f 1828 1833 1789
f 1833 1791 1789
f 1833 1790 1791
f 1834 1786 1741
f 1835 1787 1877
f 1877 1787 1794
f 1835 1792 1787
f 1833 1880 1790
f 1796 1741 1795
f 1652 1793 1794
f 1793 1877 1794
f 1797 1796 1795
f 1743 1880 1886
f 1796 1797 1888
f 1743 1886 1837
f 1797 1745 1888
f 1890 1888 1745
f 1749 1748 1747
f 1798 1749 1799
f 1750 1798 1799
f 1750 1890 1745
f 1800 1753 1838
f 1494 1838 1753
f 1801 1892 1896
f 1892 1801 1802
f 1895 1893 1802
f 1494 2057 1838
f 1936 1702 1897
f 1897 1896 1898
f 1702 1936 1755
f 1705 1804 1840
f 1803 1755 1900
f 1804 1807 1901
f 1806 1805 1807
f 1706 1803 1900
f 1805 1806 1841
f 1806 1757 1841
f 1706 1900 1808
f 1757 1907 1841
f 1808 1809 1758
f 1808 1842 1809
f 1845 1760 1813
f 1842 1810 1809
f 1809 1810 1817
f 1811 1812 1850
f 1844 1850 1764
f 1844 1764 1904
f 1715 1851 1760
f 1760 1851 1813
f 1715 1716 1851
f 1814 1847 1852
f 1815 1847 1814
f 1848 1847 1815
f 1815 1853 1848
f 1854 1853 1765
f 1765 1816 1854
f 1854 1816 1810
f 1810 1816 1817
f 1865 1820 1812
f 1855 1851 1716
f 1716 1856 1855
f 1856 1767 1869
f 1869 1767 1870
f 1852 1859 1780
f 1780 1814 1852
f 1814 1768 1815
f 1768 1819 1815
f 1815 1819 1853
f 1853 1819 1765
f 1859 1823 1780
f 1821 1727 1822
f 1827 1823 1873
f 1823 1859 1873
f 1820 1865 1871
f 1870 1773 1875
f 1824 1825 1915
f 1825 1826 1915
f 1871 1959 1732
f 1872 1732 1959
f 1834 1919 1826
f 1773 1829 1875
f 1782 1827 1830
f 1830 1827 1873
f 1830 1828 1782
f 1835 1875 1829
f 1830 1922 1828
f 1919 1834 1878
f 1832 1831 1965
f 1923 1687 1965
f 1687 1832 1965
f 1687 1923 1879
f 1835 1877 1875
f 1922 1833 1828
f 1834 1741 1878
f 1878 1741 1971
f 1796 1971 1741
f 1738 1879 1836
f 1793 1881 1877
f 1880 1884 1886
f 1837 1886 1933
f 1799 1749 1747
f 1750 1889 1890
f 1895 1800 1894
f 1894 1800 1838
f 1935 1892 1802
f 1935 1802 1893
f 1535 1937 2057
f 1937 1535 1839
f 1535 1840 1839
f 1755 1936 1899
f 1840 1804 1839
f 1755 1899 1900
f 1805 1901 1807
f 1808 1900 1938
f 1808 1938 1843
f 1841 1907 1995
f 1842 1808 1843
f 1845 1813 1846
f 1942 1906 1847
f 1847 1848 1849
f 1853 1849 1848
f 1854 1849 1853
f 1842 1849 1854
f 1842 1854 1810
f 1812 1910 1865
f 1910 1812 1811
f 1844 1811 1850
f 1846 1813 1851
f 1950 1846 1851
f 1906 1858 1852
f 1906 1852 1847
f 1907 1761 1860
f 1761 1818 1860
f 2038 1865 1910
f 1950 1851 1855
f 1855 1856 1950
f 1950 1856 1857
f 1856 1869 1857
f 1866 1867 1858
f 1858 1867 1859
f 1858 1859 1852
f 1913 1860 1864
f 1864 1860 1818
f 1824 1916 1770
f 1770 1916 1861
f 1862 1822 1861
f 1822 1770 1861
f 1863 1821 1862
f 1821 1822 1862
f 1864 1821 1863
f 1863 1913 1864
f 2038 1868 1865
f 1866 1874 1867
f 1867 1874 1859
f 1859 1874 1873
f 1868 1871 1865
f 1869 1870 1927
f 1870 1875 1927
f 1916 1824 1915
f 1960 1872 1959
f 1919 1915 1826
f 1919 1920 1915
f 1876 1873 1874
f 1876 1830 1873
f 1876 1922 1830
f 1928 1879 1923
f 1877 1926 1875
f 1875 1926 1927
f 1833 1922 1882
f 1836 1879 1928
f 1877 1930 1926
f 1833 1882 1880
f 1652 1836 1929
f 1836 1928 1929
f 1793 1652 1929
f 1881 1793 1929
f 1881 1930 1877
f 1880 1882 1884
f 1971 1796 1885
f 1883 1886 1884
f 1796 1888 1885
f 1883 1933 1886
f 1888 1887 1885
f 1889 1934 1890
f 1890 1887 1888
f 1890 1934 1887
f 1747 1891 1975
f 1799 1747 1975
f 1935 1893 1977
f 1893 1895 1894
f 1936 1897 2018
f 2018 1897 1898
f 1896 1892 1898
f 1900 1899 1902
f 1900 1902 1938
f 1843 1938 1940
f 1903 1942 1847
f 1847 1849 1903
f 1903 1849 1987
f 1987 1849 1940
f 1849 1842 1940
f 1940 1842 1843
f 1943 1844 1944
f 1844 1904 1944
f 1944 1904 1905
f 1904 1845 1905
f 1905 1845 1945
f 1845 1846 1945
f 1984 1993 1906
f 1906 1993 1947
f 1906 1942 1984
f 1995 1907 1948
f 1949 1910 1908
f 1910 1811 1908
f 1844 1943 1811
f 1811 1943 1908
f 1846 1950 1945
f 1909 1858 1947
f 1947 1858 1906
f 1913 1948 1860
f 1907 1860 1948
f 1952 1950 1857
f 1952 1857 1962
f 1857 1869 1962
f 1866 1909 1946
f 1858 1909 1866
f 1861 1912 1997
f 1862 1861 1997
f 1953 1862 1997
f 1869 1914 1962
f 1912 1916 1911
f 1912 1861 1916
f 1863 1862 1953
f 1955 1863 1953
f 1863 1955 1913
f 1911 1916 2000
f 1871 1868 1959
f 1869 1927 1914
f 1916 1915 2000
f 2000 1915 2002
f 1917 1960 1959
f 1874 1866 1921
f 1963 2002 1915
f 1920 1963 1915
f 1914 1918 1962
f 1962 1918 1969
f 1927 1918 1914
f 1874 1921 1876
f 1919 1963 1920
f 1785 1965 1831
f 1876 1921 1966
f 1876 1966 1922
f 1963 1919 1878
f 1924 1923 1965
f 1923 1924 1928
f 1928 1924 1925
f 1970 1928 1925
f 1968 1969 1930
f 1930 1969 1918
f 1930 1918 1926
f 1927 1926 1918
f 1922 1966 1882
f 1929 1928 1970
f 1930 1929 1968
f 1966 1931 1882
f 1881 1929 1930
f 1931 1884 1882
f 1931 1883 1884
f 1885 1887 1973
f 1887 1932 1973
f 1933 2054 1837
f 1933 1883 2054
f 1974 1891 2054
f 1891 1837 2054
f 1891 1974 1975
f 1934 1932 1887
f 1889 2016 1934
f 2016 1932 1934
f 1935 1979 1892
f 1979 1935 1977
f 1977 1893 1894
f 1894 1838 2103
f 1838 2057 2103
f 1892 1979 1898
f 1981 1901 1805
f 1983 1981 1805
f 1938 1902 1939
f 1805 1841 1983
f 1987 1940 2066
f 1938 1939 1940
f 1940 1939 2066
f 1983 1841 1995
f 1984 1942 1985
f 1985 1942 1903
f 1944 1905 1988
f 1988 1905 2026
f 1905 1945 2026
f 2026 1945 1941
f 1945 2171 1941
f 1993 1946 1947
f 1995 1948 1994
f 1910 2031 2038
f 2031 1910 1949
f 1991 1949 1908
f 1991 1908 1943
f 1945 1950 2171
f 1947 1946 1909
f 1913 1951 1948
f 1948 1951 1994
f 1962 1996 1952
f 1962 2001 1996
f 1911 2040 1912
f 1997 1954 1953
f 1955 1953 1954
f 1954 1951 1955
f 1955 1951 1913
f 2040 1911 2000
f 1868 1957 1959
f 1917 1959 1956
f 1956 1959 1957
f 2001 1962 2005
f 1866 1946 1958
f 1960 1917 1961
f 1917 1956 1961
f 1921 1866 2004
f 1866 1958 2004
f 1963 2045 2002
f 1960 1961 1785
f 1785 1961 2047
f 1962 1969 2005
f 1963 2009 2045
f 1963 1964 2009
f 1785 2047 1965
f 2006 1966 2004
f 2004 1966 1921
f 1963 1878 1964
f 1967 1925 1924
f 1925 1967 1970
f 2049 1970 1967
f 1968 1970 2049
f 1968 2005 1969
f 1968 1929 1970
f 2006 1931 1966
f 1878 1971 1964
f 1964 1971 2010
f 1971 1885 2010
f 1931 2011 1883
f 1973 2010 1885
f 1973 1972 2010
f 1883 2011 2052
f 1932 1972 1973
f 1932 2015 1972
f 1883 2052 2054
f 1975 1974 2012
f 2013 1975 2012
f 2016 2014 1932
f 2014 2015 1932
f 1975 2013 1799
f 2016 1889 1799
f 1889 1750 1799
f 1977 1976 1979
f 1976 2017 1979
f 2017 1978 1979
f 1979 1978 1898
f 1899 1936 2018
f 1804 2021 1839
f 1902 1899 1980
f 2021 1804 1901
f 1902 1982 1939
f 1989 1984 1986
f 1984 1985 1986
f 1986 1985 2025
f 1985 1903 2025
f 1903 1987 2025
f 2025 1987 2064
f 2064 1987 2066
f 1993 1989 2168
f 1989 1993 1984
f 2031 1949 1990
f 1990 1949 1991
f 1990 1991 2030
f 1991 1943 2030
f 1943 1944 2030
f 1988 1992 1944
f 1944 1992 2030
f 1946 1993 2168
f 1950 1952 2119
f 1952 1996 2119
f 1946 2168 1999
f 2037 1994 1951
f 2041 1996 2001
f 1912 2040 2034
f 2036 1997 2034
f 1997 1912 2034
f 1954 1997 2036
f 2037 1954 2036
f 1954 2037 1951
f 1958 1946 1999
f 1868 2038 2080
f 1998 1958 1999
f 2040 2000 2043
f 1868 2080 1957
f 2041 2001 2044
f 2043 2000 2002
f 1961 1956 2046
f 2001 2005 2044
f 1998 2003 1958
f 1958 2003 2004
f 1961 2046 2047
f 2044 2005 2007
f 2089 2004 2003
f 2008 2045 2009
f 2050 2007 2049
f 2005 1968 2007
f 2004 2092 2006
f 2004 2089 2092
f 2093 1924 1965
f 1968 2049 2007
f 2008 2009 2094
f 2009 2010 2094
f 2094 2010 2097
f 1964 2010 2009
f 1972 2051 2010
f 2010 2051 2097
f 2052 2011 2099
f 2015 2051 1972
f 2055 2012 1974
f 2012 2055 2013
f 2016 2013 2014
f 2014 2013 2055
f 2016 1799 2013
f 1976 1977 2056
f 1977 1894 2056
f 2056 1894 2103
f 1937 2019 2057
f 1898 2058 2018
f 1978 2058 1898
f 2019 1937 2105
f 1937 1839 2105
f 2058 2106 2018
f 2018 2106 1899
f 2020 2105 2021
f 2021 2105 1839
f 1899 2106 1980
f 1980 2106 2022
f 2060 2020 2021
f 1901 2060 2021
f 1902 1980 2059
f 2059 1980 2022
f 2060 1901 1981
f 1902 2059 1982
f 1983 2068 1981
f 1989 1986 2112
f 2112 1986 2023
f 1986 2025 2023
f 2023 2025 2024
f 2024 2025 2063
f 2063 2025 2064
f 1939 1982 2066
f 2068 1983 2027
f 1983 1995 2027
f 1988 2026 2073
f 1941 2073 2026
f 2075 2027 1994
f 1995 1994 2027
f 2118 2031 2028
f 2031 1990 2028
f 2028 1990 2069
f 2069 1990 2029
f 1990 2030 2029
f 2029 2030 2070
f 2070 2030 1992
f 1994 2076 2075
f 2171 1950 2119
f 1996 2122 2119
f 2170 2079 2032
f 2032 2079 2168
f 2168 2079 1999
f 2033 2120 2034
f 2036 2034 2035
f 2035 2034 2120
f 2037 2076 1994
f 2038 2031 2078
f 2031 2118 2078
f 2034 2040 2033
f 2036 2035 2124
f 2077 2036 2124
f 2037 2036 2077
f 2033 2040 2039
f 2038 2078 2080
f 2079 1998 1999
f 2040 2043 2039
f 2039 2043 2085
f 2083 1956 1957
f 2081 2041 2087
f 2041 2044 2087
f 2042 2085 2043
f 2002 2042 2043
f 2133 2087 2044
f 1998 2079 2003
f 2045 2130 2002
f 2002 2130 2042
f 2047 2046 2131
f 2132 2047 2131
f 2007 2137 2044
f 2044 2137 2133
f 2130 2045 2008
f 2132 2093 2047
f 2048 2091 2050
f 2091 2137 2050
f 2050 2137 2007
f 2047 2093 1965
f 2048 1967 2134
f 1967 1924 2134
f 1967 2048 2049
f 2048 2050 2049
f 2092 2096 2006
f 2006 2096 1931
f 1931 2096 2011
f 2097 2051 2101
f 2052 2099 2102
f 2053 2101 2014
f 2014 2101 2015
f 2051 2015 2101
f 1974 2054 2102
f 2054 2052 2102
f 2223 2055 1974
f 2014 2055 2223
f 1978 2199 2058
f 2058 2199 2107
f 2058 2107 2106
f 2060 1981 2062
f 2068 2062 1981
f 2114 2023 2024
f 2022 2110 2059
f 2059 2110 1982
f 2062 2068 2067
f 2114 2112 2023
f 2061 2024 2063
f 2063 2064 2061
f 2061 2064 2160
f 2160 2064 2065
f 2064 2066 2065
f 2115 2065 1982
f 1982 2065 2066
f 2115 1982 2110
f 2068 2027 2067
f 2116 2069 2029
f 2116 2029 2071
f 2029 2070 2071
f 2071 2070 2072
f 2070 1992 2072
f 1992 1988 2073
f 1941 2250 2073
f 2027 2075 2067
f 2069 2118 2028
f 2171 2250 1941
f 2121 2035 2120
f 2035 2121 2213
f 2118 2074 2078
f 2122 1996 2123
f 2035 2213 2124
f 2254 2077 2124
f 2256 2077 2254
f 2037 2077 2256
f 2074 2125 2078
f 1996 2041 2123
f 2079 2170 2088
f 2170 2178 2088
f 2127 2080 2125
f 2125 2080 2078
f 2084 2123 2081
f 2041 2081 2123
f 2080 2083 1957
f 2080 2127 2083
f 2082 1956 2180
f 1956 2083 2180
f 2081 2087 2084
f 2042 2129 2085
f 1956 2082 2086
f 1956 2086 2046
f 2087 2133 2084
f 2079 2088 2003
f 2130 2129 2042
f 2046 2086 2184
f 2131 2046 2184
f 2003 2188 2089
f 2089 2188 2191
f 2130 2008 2095
f 2048 2090 2091
f 2089 2191 2092
f 1924 2093 2134
f 2093 2132 2134
f 2090 2048 2134
f 2092 2191 2096
f 2008 2094 2095
f 2096 2191 2192
f 2097 2098 2095
f 2097 2095 2094
f 2096 2192 2273
f 2096 2273 2011
f 2196 2098 2101
f 2097 2101 2098
f 2099 2011 2274
f 2011 2273 2274
f 2101 2100 2196
f 2141 2139 2053
f 2139 2100 2053
f 2053 2100 2101
f 2223 2141 2014
f 2141 2053 2014
f 2142 1976 2278
f 1976 2056 2278
f 2278 2056 2226
f 2056 2103 2226
f 1978 2017 2104
f 2017 1976 2104
f 2057 2144 2103
f 2103 2144 2226
f 2019 2144 2057
f 2199 2146 2107
f 2107 2146 2147
f 2019 2105 2108
f 2105 2020 2108
f 2148 2022 2106
f 2148 2106 2107
f 2148 2107 2147
f 2149 2108 2060
f 2060 2108 2020
f 2062 2109 2060
f 2109 2149 2060
f 2148 2151 2022
f 2113 2114 2154
f 2114 2024 2154
f 2154 2024 2155
f 2155 2024 2061
f 2022 2151 2110
f 2109 2062 2067
f 1989 2167 2168
f 2167 1989 2111
f 1989 2112 2111
f 2114 2113 2112
f 2112 2113 2111
f 2065 2115 2204
f 2203 2204 2110
f 2110 2204 2115
f 2203 2110 2151
f 2162 2069 2157
f 2069 2116 2157
f 2157 2116 2239
f 2116 2071 2239
f 2239 2071 2159
f 2159 2071 2165
f 2071 2072 2165
f 2072 1992 2073
f 2067 2075 2209
f 2117 2074 2162
f 2162 2074 2118
f 2162 2118 2069
f 2209 2075 2174
f 2075 2076 2174
f 2119 2177 2171
f 2119 2122 2177
f 2033 2173 2120
f 2120 2173 2172
f 2121 2120 2172
f 2178 2170 2214
f 2173 2033 2175
f 2254 2124 2213
f 2037 2174 2076
f 2037 2256 2174
f 2125 2074 2126
f 2074 2117 2126
f 2122 2123 2177
f 2033 2039 2175
f 2125 2126 2127
f 2084 2179 2123
f 2088 2178 2181
f 2175 2039 2183
f 2039 2085 2183
f 2082 2180 2128
f 2129 2183 2085
f 2129 2261 2183
f 2218 2086 2128
f 2086 2082 2128
f 2086 2218 2184
f 2084 2133 2179
f 2003 2088 2188
f 2088 2181 2188
f 2314 2261 2130
f 2130 2261 2129
f 2186 2131 2184
f 2131 2186 2132
f 2135 2132 2186
f 2179 2133 2190
f 2133 2137 2190
f 2191 2188 2189
f 2314 2130 2194
f 2134 2132 2135
f 2090 2134 2135
f 2135 2136 2090
f 2090 2136 2091
f 2190 2137 2136
f 2137 2091 2136
f 2130 2095 2194
f 2192 2191 2193
f 2098 2138 2095
f 2095 2138 2194
f 2098 2196 2138
f 2100 2139 2196
f 2223 1974 2140
f 1974 2102 2140
f 2224 2141 2223
f 2141 2224 2139
f 2142 2104 1976
f 2199 1978 2104
f 2143 2226 2145
f 2145 2226 2144
f 2144 2019 2145
f 2145 2108 2143
f 2019 2108 2145
f 2148 2147 2200
f 2149 2230 2108
f 2230 2143 2108
f 2148 2234 2235
f 2234 2148 2200
f 2151 2148 2235
f 2153 2152 2113
f 2113 2154 2153
f 2153 2154 2150
f 2154 2155 2150
f 2155 2061 2156
f 2164 2157 2158
f 2158 2157 2239
f 2207 2167 2152
f 2152 2167 2111
f 2152 2111 2113
f 2061 2160 2156
f 2160 2065 2161
f 2161 2065 2204
f 2163 2205 2162
f 2163 2162 2164
f 2162 2157 2164
f 2202 2159 2165
f 2202 2165 2166
f 2165 2072 2166
f 2166 2072 2206
f 2206 2072 2169
f 2072 2073 2169
f 2032 2208 2170
f 2168 2167 2032
f 2032 2167 2208
f 2205 2248 2117
f 2205 2117 2162
f 2250 2295 2073
f 2073 2295 2169
f 2170 2208 2251
f 2256 2209 2174
f 2257 2250 2177
f 2177 2250 2171
f 2212 2172 2173
f 2121 2172 2253
f 2253 2172 2212
f 2253 2213 2121
f 2248 2176 2117
f 2170 2251 2214
f 2173 2175 2212
f 2212 2175 2210
f 2176 2126 2117
f 2177 2179 2257
f 2177 2123 2179
f 2178 2214 2215
f 2257 2179 2185
f 2181 2178 2217
f 2217 2178 2215
f 2210 2175 2183
f 2127 2216 2083
f 2180 2083 2216
f 2217 2182 2181
f 2179 2190 2185
f 2181 2182 2188
f 2311 2186 2184
f 2186 2311 2135
f 2135 2311 2263
f 2267 2135 2263
f 2185 2190 2269
f 2187 2188 2182
f 2188 2187 2189
f 2314 2194 2195
f 2136 2135 2267
f 2136 2269 2190
f 2191 2189 2193
f 2219 2192 2193
f 2197 2195 2138
f 2194 2138 2195
f 2192 2220 2273
f 2192 2219 2220
f 2196 2198 2138
f 2138 2198 2197
f 2139 2198 2196
f 2099 2274 2102
f 2139 2222 2198
f 2102 2274 2140
f 2224 2222 2139
f 2104 2225 2199
f 2104 2142 2225
f 2226 2143 2327
f 2227 2146 2199
f 2227 2199 2225
f 2147 2146 2227
f 2200 2147 2231
f 2147 2227 2231
f 2200 2231 2234
f 2149 2233 2230
f 2109 2233 2149
f 2240 2153 2150
f 2153 2240 2152
f 2151 2235 2241
f 2109 2067 2236
f 2239 2159 2202
f 2166 2244 2335
f 2152 2240 2207
f 2201 2156 2160
f 2160 2161 2201
f 2161 2204 2245
f 2245 2204 2246
f 2204 2203 2246
f 2151 2241 2203
f 2203 2241 2246
f 2236 2067 2209
f 2243 2205 2237
f 2237 2205 2163
f 2237 2163 2164
f 2244 2166 2206
f 2206 2169 2244
f 2169 2295 2244
f 2167 2207 2208
f 2205 2243 2248
f 2256 2298 2209
f 2298 2256 2304
f 2210 2211 2212
f 2212 2211 2306
f 2253 2212 2306
f 2215 2214 2259
f 2260 2217 2259
f 2259 2217 2215
f 2127 2126 2216
f 2356 2180 2216
f 2182 2217 2260
f 2180 2356 2128
f 2182 2260 2265
f 2184 2218 2262
f 2311 2184 2262
f 2189 2187 2316
f 2193 2189 2270
f 2219 2193 2271
f 2220 2219 2271
f 2197 2198 2221
f 2274 2273 2319
f 2198 2222 2221
f 2324 2322 2222
f 2274 2276 2140
f 2323 2223 2140
f 2224 2223 2323
f 2324 2224 2323
f 2324 2222 2224
f 2278 2277 2142
f 2277 2280 2142
f 2280 2228 2142
f 2142 2228 2225
f 2225 2229 2227
f 2225 2228 2229
f 2227 2229 2232
f 2227 2232 2231
f 2230 2283 2143
f 2234 2231 2287
f 2287 2231 2232
f 2236 2283 2233
f 2233 2283 2230
f 2286 2382 2240
f 2240 2150 2286
f 2234 2287 2235
f 2109 2236 2233
f 2382 2288 2240
f 2150 2155 2383
f 2287 2242 2235
f 2235 2242 2241
f 2237 2164 2238
f 2164 2158 2238
f 2158 2239 2238
f 2238 2239 2291
f 2239 2202 2291
f 2291 2202 2335
f 2202 2166 2335
f 2288 2207 2240
f 2161 2293 2201
f 2161 2245 2293
f 2241 2242 2246
f 2292 2252 2243
f 2292 2243 2237
f 2244 2249 2335
f 2295 2249 2244
f 2208 2207 2297
f 2338 2293 2245
f 2245 2246 2338
f 2338 2246 2247
f 2247 2246 2242
f 2252 2248 2243
f 2208 2297 2296
f 2298 2294 2209
f 2176 2248 2252
f 2257 2300 2250
f 2300 2295 2250
f 2208 2296 2251
f 2176 2252 2350
f 2214 2251 2258
f 2302 2213 2306
f 2213 2253 2306
f 2254 2213 2302
f 2255 2254 2302
f 2304 2256 2255
f 2256 2254 2255
f 2355 2259 2258
f 2258 2259 2214
f 2176 2350 2126
f 2300 2257 2264
f 2259 2355 2260
f 2261 2315 2183
f 2257 2185 2264
f 2261 2314 2315
f 2267 2263 2312
f 2264 2185 2268
f 2185 2269 2268
f 2266 2187 2265
f 2187 2182 2265
f 2187 2266 2316
f 2136 2267 2312
f 2268 2269 2312
f 2269 2136 2312
f 2412 2189 2316
f 2412 2270 2189
f 2193 2270 2271
f 2197 2317 2195
f 2272 2220 2271
f 2220 2272 2273
f 2273 2272 2416
f 2197 2221 2317
f 2273 2416 2319
f 2222 2318 2221
f 2221 2318 2317
f 2319 2321 2274
f 2274 2321 2276
f 2323 2276 2275
f 2275 2276 2321
f 2318 2222 2322
f 2323 2140 2276
f 2277 2278 2279
f 2278 2226 2279
f 2280 2281 2228
f 2226 2327 2279
f 2281 2229 2228
f 2281 2328 2229
f 2229 2328 2232
f 2327 2143 2282
f 2329 2232 2328
f 2284 2282 2283
f 2283 2282 2143
f 2232 2329 2287
f 2236 2285 2283
f 2285 2284 2283
f 2333 2287 2329
f 2236 2334 2285
f 2287 2333 2242
f 2289 2292 2290
f 2292 2237 2290
f 2237 2238 2290
f 2290 2238 2331
f 2331 2238 2332
f 2238 2291 2332
f 2207 2288 2337
f 2334 2236 2294
f 2236 2209 2294
f 2292 2289 2252
f 2207 2337 2297
f 2249 2295 2343
f 2298 2299 2294
f 2300 2343 2295
f 2251 2296 2345
f 2352 2341 2305
f 2301 2305 2341
f 2348 2305 2301
f 2302 2305 2348
f 2255 2302 2303
f 2303 2302 2348
f 2304 2255 2299
f 2299 2255 2303
f 2298 2304 2299
f 2345 2258 2251
f 2306 2211 2305
f 2305 2211 2352
f 2302 2306 2305
f 2211 2210 2309
f 2343 2300 2307
f 2260 2355 2308
f 2210 2183 2309
f 2315 2309 2183
f 2356 2358 2128
f 2357 2218 2128
f 2218 2357 2262
f 2262 2357 2310
f 2359 2262 2310
f 2300 2264 2307
f 2307 2264 2360
f 2308 2361 2260
f 2260 2361 2265
f 2311 2262 2359
f 2263 2311 2359
f 2408 2263 2359
f 2263 2408 2312
f 2360 2312 2408
f 2264 2268 2360
f 2360 2268 2312
f 2522 2265 2361
f 2266 2265 2522
f 2316 2266 2364
f 2315 2314 2313
f 2412 2316 2414
f 2316 2364 2414
f 2313 2314 2365
f 2314 2195 2365
f 2317 2368 2195
f 2195 2368 2365
f 2272 2271 2444
f 2317 2367 2368
f 2317 2318 2367
f 2318 2372 2367
f 2320 2275 2319
f 2275 2321 2319
f 2322 2325 2372
f 2322 2372 2318
f 2275 2326 2323
f 2275 2320 2326
f 2325 2324 2326
f 2324 2323 2326
f 2324 2325 2322
f 2280 2378 2281
f 2374 2378 2277
f 2277 2378 2280
f 2277 2279 2374
f 2374 2279 2419
f 2281 2378 2375
f 2419 2279 2421
f 2279 2327 2421
f 2281 2375 2328
f 2421 2327 2282
f 2329 2328 2379
f 2282 2284 2380
f 2381 2329 2379
f 2284 2285 2380
f 2330 2333 2381
f 2381 2333 2329
f 2388 2424 2334
f 2334 2424 2285
f 2331 2332 2488
f 2332 2390 2488
f 2242 2333 2395
f 2333 2330 2395
f 2385 2289 2290
f 2385 2290 2448
f 2448 2290 2331
f 2291 2390 2332
f 2390 2291 2389
f 2291 2335 2389
f 2389 2335 2428
f 2337 2288 2394
f 2293 2426 2201
f 2334 2294 2388
f 2388 2294 2450
f 2252 2289 2351
f 2249 2336 2335
f 2335 2336 2428
f 2394 2297 2337
f 2338 2339 2293
f 2293 2339 2426
f 2338 2247 2339
f 2339 2247 2340
f 2242 2395 2247
f 2247 2395 2340
f 2299 2450 2294
f 2249 2343 2336
f 2296 2297 2452
f 2346 2398 2341
f 2301 2341 2342
f 2342 2341 2398
f 2336 2343 2344
f 2452 2345 2296
f 2341 2352 2346
f 2346 2352 2460
f 2348 2301 2347
f 2301 2342 2347
f 2349 2348 2347
f 2303 2348 2349
f 2430 2303 2349
f 2430 2299 2303
f 2350 2252 2431
f 2252 2351 2431
f 2258 2345 2354
f 2352 2353 2460
f 2352 2211 2353
f 2430 2349 2456
f 2350 2431 2436
f 2355 2258 2400
f 2258 2354 2400
f 2460 2353 2403
f 2211 2309 2353
f 2350 2436 2126
f 2343 2307 2344
f 2355 2400 2308
f 2308 2400 2401
f 2126 2437 2216
f 2462 2356 2437
f 2356 2216 2437
f 2356 2462 2358
f 2344 2307 2406
f 2407 2403 2353
f 2362 2407 2353
f 2362 2353 2309
f 2309 2315 2362
f 2404 2357 2358
f 2357 2128 2358
f 2310 2357 2520
f 2520 2357 2404
f 2520 2359 2310
f 2307 2360 2406
f 2361 2308 2443
f 2408 2359 2520
f 2406 2360 2409
f 2360 2408 2409
f 2266 2522 2466
f 2466 2364 2266
f 2407 2362 2363
f 2315 2313 2362
f 2466 2414 2364
f 2313 2365 2362
f 2362 2365 2363
f 2363 2365 2366
f 2412 2271 2270
f 2368 2413 2366
f 2368 2366 2365
f 2413 2367 2415
f 2415 2367 2372
f 2413 2368 2367
f 2320 2319 2526
f 2526 2319 2416
f 2371 2320 2369
f 2369 2320 2526
f 2325 2371 2370
f 2370 2371 2369
f 2415 2372 2370
f 2370 2372 2325
f 2371 2326 2320
f 2371 2325 2326
f 2374 2373 2378
f 2375 2377 2420
f 2376 2377 2378
f 2378 2377 2375
f 2376 2378 2373
f 2328 2375 2420
f 2420 2379 2328
f 2421 2282 2380
f 2285 2424 2380
f 2382 2286 2425
f 2425 2286 2383
f 2286 2150 2383
f 2424 2388 2538
f 2385 2555 2289
f 2488 2390 2391
f 2382 2386 2288
f 2155 2384 2383
f 2384 2155 2387
f 2155 2156 2387
f 2387 2156 2201
f 2390 2389 2391
f 2288 2386 2394
f 2394 2386 2429
f 2395 2330 2393
f 2351 2289 2493
f 2458 2428 2336
f 2297 2394 2396
f 2394 2429 2396
f 2392 2426 2339
f 2392 2339 2393
f 2339 2340 2393
f 2393 2340 2395
f 2297 2396 2452
f 2452 2396 2397
f 2399 2398 2346
f 2342 2398 2454
f 2450 2299 2497
f 2346 2460 2399
f 2398 2399 2454
f 2347 2342 2454
f 2299 2430 2497
f 2336 2344 2458
f 2345 2452 2354
f 2431 2433 2436
f 2438 2458 2344
f 2400 2354 2435
f 2460 2403 2402
f 2435 2401 2400
f 2126 2436 2437
f 2358 2462 2440
f 2438 2344 2441
f 2344 2406 2441
f 2407 2402 2403
f 2404 2358 2517
f 2517 2358 2440
f 2517 2520 2404
f 2521 2405 2409
f 2406 2409 2441
f 2441 2409 2405
f 2308 2401 2443
f 2402 2407 2410
f 2521 2408 2520
f 2408 2521 2409
f 2522 2361 2443
f 2407 2363 2410
f 2410 2363 2411
f 2412 2414 2271
f 2469 2411 2413
f 2363 2366 2411
f 2411 2366 2413
f 2271 2414 2444
f 2413 2471 2469
f 2272 2444 2474
f 2474 2416 2272
f 2472 2471 2415
f 2415 2471 2413
f 2526 2416 2474
f 2417 2415 2370
f 2417 2472 2415
f 2374 2419 2446
f 2418 2377 2376
f 2418 2376 2373
f 2419 2421 2446
f 2420 2377 2477
f 2446 2421 2422
f 2379 2420 2481
f 2420 2477 2481
f 2422 2421 2380
f 2379 2481 2381
f 2381 2481 2423
f 2484 2382 2425
f 2425 2383 2485
f 2383 2384 2485
f 2330 2381 2447
f 2381 2423 2447
f 2384 2387 2485
f 2387 2201 2491
f 2426 2491 2201
f 2330 2447 2489
f 2289 2555 2493
f 2389 2449 2391
f 2449 2389 2427
f 2389 2428 2427
f 2426 2533 2491
f 2426 2392 2535
f 2392 2393 2535
f 2330 2489 2393
f 2393 2489 2535
f 2396 2429 2563
f 2563 2397 2396
f 2460 2508 2399
f 2455 2347 2454
f 2347 2455 2349
f 2349 2455 2505
f 2430 2456 2497
f 2351 2432 2431
f 2432 2433 2431
f 2434 2433 2432
f 2354 2452 2459
f 2508 2460 2465
f 2542 2456 2505
f 2456 2349 2505
f 2434 2510 2433
f 2438 2457 2458
f 2354 2459 2435
f 2433 2510 2436
f 2436 2510 2437
f 2457 2438 2463
f 2401 2435 2461
f 2463 2438 2439
f 2438 2441 2439
f 2461 2442 2401
f 2439 2441 2464
f 2441 2405 2464
f 2401 2442 2443
f 2410 2411 2468
f 2414 2523 2444
f 2444 2523 2474
f 2474 2523 2473
f 2417 2370 2369
f 2373 2374 2445
f 2374 2446 2445
f 2418 2476 2377
f 2445 2446 2480
f 2446 2422 2480
f 2380 2480 2422
f 2484 2425 2593
f 2530 2425 2485
f 2447 2423 2486
f 2592 2424 2538
f 2555 2385 2597
f 2448 2331 2488
f 2382 2484 2386
f 2486 2489 2447
f 2391 2449 2531
f 2428 2494 2427
f 2533 2426 2535
f 2388 2450 2538
f 2428 2458 2494
f 2351 2493 2499
f 2493 2498 2499
f 2494 2458 2451
f 2397 2563 2544
f 2432 2351 2499
f 2452 2397 2544
f 2399 2508 2496
f 2453 2454 2496
f 2454 2399 2496
f 2455 2454 2453
f 2456 2542 2502
f 2456 2502 2497
f 2432 2499 2434
f 2452 2544 2459
f 2511 2451 2457
f 2457 2451 2458
f 2435 2459 2507
f 2457 2463 2511
f 2511 2463 2515
f 2435 2507 2461
f 2460 2402 2465
f 2515 2464 2582
f 2515 2463 2464
f 2463 2439 2464
f 2442 2461 2574
f 2405 2581 2582
f 2405 2582 2464
f 2465 2402 2467
f 2402 2410 2467
f 2521 2581 2405
f 2466 2522 2470
f 2410 2468 2467
f 2466 2470 2414
f 2411 2469 2468
f 2414 2470 2523
f 2525 2471 2472
f 2526 2474 2473
f 2417 2369 2524
f 2417 2524 2472
f 2527 2418 2475
f 2418 2373 2475
f 2475 2373 2478
f 2373 2445 2478
f 2418 2527 2476
f 2445 2480 2478
f 2377 2476 2477
f 2478 2480 2479
f 2483 2479 2380
f 2380 2479 2480
f 2481 2482 2423
f 2424 2592 2380
f 2380 2592 2483
f 2593 2425 2530
f 2423 2482 2486
f 2486 2482 2556
f 2597 2385 2487
f 2385 2448 2487
f 2448 2488 2487
f 2487 2488 2531
f 2488 2391 2531
f 2485 2387 2530
f 2489 2486 2532
f 2493 2555 2490
f 2427 2495 2449
f 2427 2494 2495
f 2533 2492 2491
f 2489 2532 2535
f 2493 2490 2498
f 2498 2490 2536
f 2429 2386 2563
f 2538 2450 2537
f 2494 2506 2495
f 2495 2506 2504
f 2494 2451 2506
f 2509 2564 2500
f 2496 2500 2564
f 2453 2496 2607
f 2607 2496 2564
f 2543 2537 2502
f 2450 2497 2537
f 2497 2502 2537
f 2536 2503 2498
f 2498 2503 2499
f 2500 2508 2509
f 2500 2496 2508
f 2541 2455 2453
f 2455 2541 2501
f 2542 2543 2502
f 2499 2503 2434
f 2504 2506 2573
f 2459 2544 2571
f 2455 2501 2505
f 2542 2505 2501
f 2510 2434 2545
f 2434 2503 2545
f 2506 2511 2573
f 2451 2511 2506
f 2512 2507 2571
f 2571 2507 2459
f 2508 2465 2509
f 2509 2465 2513
f 2510 2545 2437
f 2515 2573 2511
f 2507 2512 2461
f 2461 2512 2574
f 2516 2513 2465
f 2437 2545 2514
f 2462 2437 2514
f 2440 2462 2579
f 2573 2515 2582
f 2516 2465 2467
f 2440 2519 2517
f 2440 2579 2519
f 2520 2517 2519
f 2518 2521 2519
f 2521 2520 2519
f 2581 2521 2518
f 2548 2522 2443
f 2522 2548 2470
f 2469 2471 2525
f 2472 2524 2628
f 2525 2472 2628
f 2553 2526 2552
f 2526 2473 2552
f 2369 2526 2553
f 2524 2369 2553
f 2630 2588 2527
f 2630 2527 2475
f 2588 2528 2476
f 2588 2476 2527
f 2528 2477 2476
f 2481 2477 2589
f 2529 2479 2483
f 2589 2482 2481
f 2483 2592 2529
f 2633 2484 2593
f 2593 2530 2710
f 2487 2531 2559
f 2386 2484 2671
f 2486 2556 2532
f 2490 2555 2557
f 2558 2559 2531
f 2449 2558 2531
f 2495 2558 2449
f 2492 2533 2534
f 2534 2533 2535
f 2536 2490 2557
f 2562 2538 2537
f 2536 2557 2566
f 2558 2495 2570
f 2495 2504 2570
f 2544 2563 2539
f 2543 2569 2537
f 2503 2536 2540
f 2540 2536 2566
f 2607 2567 2453
f 2541 2453 2567
f 2569 2501 2541
f 2542 2501 2569
f 2543 2542 2569
f 2544 2539 2571
f 2540 2656 2545
f 2540 2545 2503
f 2504 2573 2546
f 2509 2513 2575
f 2513 2547 2575
f 2516 2547 2513
f 2462 2514 2576
f 2576 2579 2462
f 2573 2582 2616
f 2547 2516 2578
f 2516 2467 2578
f 2579 2580 2519
f 2581 2518 2580
f 2518 2519 2580
f 2548 2443 2442
f 2548 2621 2549
f 2467 2468 2578
f 2548 2549 2470
f 2469 2550 2468
f 2468 2550 2578
f 2470 2624 2523
f 2470 2549 2624
f 2628 2550 2525
f 2469 2525 2550
f 2523 2624 2625
f 2523 2625 2473
f 2552 2473 2625
f 2524 2551 2628
f 2477 2528 2590
f 2632 2478 2704
f 2478 2479 2704
f 2477 2590 2589
f 2479 2529 2704
f 2482 2589 2596
f 2482 2596 2556
f 2556 2596 2598
f 2592 2538 2554
f 2599 2555 2597
f 2597 2487 2559
f 2387 2595 2530
f 2387 2491 2595
f 2532 2556 2561
f 2561 2556 2598
f 2554 2538 2562
f 2555 2599 2557
f 2558 2603 2559
f 2671 2601 2386
f 2560 2595 2491
f 2491 2492 2560
f 2561 2534 2535
f 2561 2535 2532
f 2599 2605 2557
f 2606 2603 2558
f 2386 2601 2563
f 2562 2537 2611
f 2557 2605 2566
f 2606 2558 2570
f 2563 2601 2539
f 2610 2611 2569
f 2569 2611 2537
f 2565 2613 2566
f 2566 2613 2540
f 2565 2566 2605
f 2607 2609 2567
f 2568 2541 2567
f 2610 2569 2568
f 2569 2541 2568
f 2571 2539 2686
f 2509 2575 2653
f 2656 2540 2655
f 2540 2613 2655
f 2570 2504 2546
f 2574 2512 2728
f 2545 2576 2514
f 2546 2573 2616
f 2574 2728 2660
f 2575 2547 2661
f 2582 2583 2616
f 2442 2574 2577
f 2574 2660 2577
f 2547 2578 2661
f 2661 2578 2663
f 2579 2619 2580
f 2583 2581 2580
f 2581 2583 2582
f 2620 2548 2577
f 2548 2442 2577
f 2621 2548 2620
f 2621 2584 2549
f 2584 2622 2549
f 2550 2585 2578
f 2578 2585 2663
f 2624 2549 2622
f 2550 2628 2585
f 2625 2586 2552
f 2552 2586 2666
f 2553 2552 2666
f 2629 2553 2666
f 2551 2627 2628
f 2524 2553 2629
f 2551 2524 2629
f 2587 2588 2630
f 2630 2475 2669
f 2669 2475 2631
f 2475 2478 2631
f 2631 2478 2632
f 2590 2528 2700
f 2670 2589 2700
f 2700 2589 2590
f 2596 2589 2591
f 2591 2589 2670
f 2554 2529 2592
f 2554 2745 2529
f 2633 2593 2707
f 2707 2593 2710
f 2710 2530 2594
f 2595 2594 2530
f 2591 2598 2596
f 2597 2634 2599
f 2634 2597 2600
f 2597 2559 2600
f 2559 2603 2600
f 2633 2671 2484
f 2561 2598 2747
f 2636 2600 2603
f 2601 2671 2640
f 2492 2534 2748
f 2561 2747 2534
f 2534 2747 2748
f 2562 2611 2602
f 2605 2599 2644
f 2599 2639 2644
f 2604 2636 2603
f 2604 2603 2606
f 2613 2643 2612
f 2643 2605 2644
f 2606 2570 2604
f 2601 2640 2539
f 2509 2647 2564
f 2564 2647 2648
f 2718 2607 2648
f 2607 2564 2648
f 2608 2607 2718
f 2607 2608 2609
f 2610 2602 2611
f 2610 2678 2602
f 2612 2642 2650
f 2613 2612 2650
f 2613 2565 2643
f 2643 2565 2605
f 2636 2604 2615
f 2614 2650 2651
f 2650 2614 2613
f 2509 2653 2647
f 2614 2655 2613
f 2604 2618 2615
f 2570 2618 2604
f 2570 2546 2618
f 2571 2686 2512
f 2572 2545 2656
f 2545 2572 2576
f 2615 2618 2658
f 2546 2616 2618
f 2653 2575 2661
f 2572 2617 2576
f 2733 2579 2617
f 2579 2576 2617
f 2579 2733 2619
f 2580 2619 2734
f 2734 2619 2733
f 2583 2580 2658
f 2658 2580 2734
f 2583 2658 2618
f 2583 2618 2616
f 2577 2660 2662
f 2620 2577 2662
f 2621 2620 2695
f 2695 2584 2621
f 2663 2585 2664
f 2623 2624 2622
f 2624 2623 2625
f 2625 2623 2667
f 2586 2625 2667
f 2666 2697 2629
f 2626 2629 2697
f 2627 2629 2626
f 2627 2585 2628
f 2627 2626 2585
f 2551 2629 2627
f 2528 2587 2700
f 2588 2587 2528
f 2631 2632 2669
f 2669 2632 2703
f 2704 2703 2632
f 2700 2705 2670
f 2598 2591 2711
f 2745 2554 2712
f 2560 2594 2595
f 2747 2598 2711
f 2712 2554 2638
f 2554 2562 2638
f 2674 2639 2599
f 2674 2599 2635
f 2635 2599 2634
f 2635 2634 2637
f 2634 2600 2637
f 2636 2637 2600
f 2636 2680 2637
f 2671 2641 2640
f 2678 2638 2602
f 2562 2602 2638
f 2674 2676 2639
f 2639 2676 2644
f 2640 2641 2681
f 2642 2612 2649
f 2649 2612 2679
f 2612 2643 2679
f 2645 2679 2644
f 2644 2679 2643
f 2645 2644 2676
f 2680 2636 2683
f 2539 2640 2646
f 2646 2640 2681
f 2725 2717 2647
f 2717 2648 2647
f 2608 2718 2682
f 2682 2609 2608
f 2650 2642 2649
f 2636 2615 2683
f 2725 2647 2654
f 2568 2567 2609
f 2651 2650 2685
f 2650 2649 2685
f 2683 2615 2726
f 2652 2614 2651
f 2614 2652 2655
f 2655 2652 2657
f 2726 2615 2689
f 2647 2653 2654
f 2655 2657 2656
f 2572 2656 2657
f 2688 2654 2653
f 2659 2688 2653
f 2689 2615 2690
f 2615 2658 2690
f 2653 2661 2659
f 2690 2658 2734
f 2661 2663 2659
f 2692 2620 2662
f 2620 2692 2695
f 2659 2663 2693
f 2663 2664 2693
f 2664 2694 2693
f 2584 2695 2622
f 2623 2622 2696
f 2585 2665 2664
f 2664 2665 2694
f 2667 2623 2696
f 2697 2666 2667
f 2666 2586 2667
f 2626 2697 2668
f 2665 2626 2668
f 2626 2665 2585
f 2587 2630 2698
f 2698 2630 2669
f 2705 2700 2701
f 2705 2591 2670
f 2633 2672 2671
f 2707 2710 2709
f 2712 2638 2673
f 2713 2674 2635
f 2713 2635 2716
f 2635 2637 2716
f 2641 2672 2751
f 2671 2672 2641
f 2678 2754 2638
f 2638 2754 2673
f 2674 2677 2675
f 2676 2674 2675
f 2677 2674 2713
f 2719 2716 2637
f 2680 2719 2637
f 2641 2751 2681
f 2675 2750 2649
f 2649 2679 2675
f 2679 2645 2675
f 2675 2645 2676
f 2646 2681 2756
f 2750 2723 2649
f 2680 2683 2719
f 2719 2683 2720
f 2539 2646 2684
f 2684 2646 2756
f 2568 2609 2682
f 2722 2610 2568
f 2610 2832 2678
f 2610 2722 2832
f 2723 2685 2649
f 2726 2720 2683
f 2539 2684 2686
f 2685 2799 2651
f 2652 2651 2799
f 2512 2686 2727
f 2687 2572 2657
f 2512 2727 2728
f 2688 2691 2654
f 2572 2687 2730
f 2690 2732 2689
f 2572 2730 2617
f 2734 2732 2690
f 2688 2693 2691
f 2659 2693 2688
f 2695 2692 2737
f 2691 2693 2735
f 2735 2693 2738
f 2740 2770 2694
f 2738 2694 2770
f 2694 2738 2693
f 2695 2696 2622
f 2771 2741 2668
f 2665 2668 2740
f 2740 2668 2741
f 2694 2665 2740
f 2848 2667 2696
f 2697 2667 2848
f 2697 2771 2668
f 2899 2587 2698
f 2698 2669 2699
f 2700 2587 2701
f 2699 2669 2702
f 2669 2703 2702
f 2704 2702 2703
f 2701 2932 2705
f 2529 2745 2704
f 2704 2745 2702
f 2591 2705 2708
f 2705 2932 2708
f 2707 2672 2633
f 2707 2706 2672
f 2591 2708 2711
f 2711 2708 2743
f 2594 2709 2710
f 2594 2780 2709
f 2711 2743 2747
f 2672 2706 2751
f 2560 2780 2594
f 2780 2560 2492
f 2675 2677 2784
f 2714 2677 2713
f 2713 2716 2714
f 2754 2678 2833
f 2723 2750 2797
f 2750 2782 2797
f 2790 2784 2677
f 2677 2714 2790
f 2790 2714 2715
f 2714 2716 2715
f 2715 2716 2724
f 2716 2719 2724
f 2725 2758 2717
f 2717 2758 2752
f 2755 2648 2752
f 2648 2717 2752
f 2718 2648 2755
f 2832 2833 2678
f 2719 2720 2724
f 2722 2568 2721
f 2568 2682 2721
f 2685 2723 2799
f 2720 2759 2724
f 2759 2720 2726
f 2758 2725 2757
f 2725 2654 2757
f 2726 2689 2759
f 2727 2686 2761
f 2654 2691 2757
f 2657 2652 2806
f 2687 2657 2808
f 2808 2657 2806
f 2759 2689 2731
f 2761 2729 2728
f 2761 2728 2727
f 2730 2687 2808
f 2731 2732 2764
f 2731 2689 2732
f 2729 2809 2728
f 2728 2809 2660
f 2730 2767 2617
f 2730 2766 2767
f 2764 2733 2767
f 2733 2617 2767
f 2734 2733 2764
f 2734 2764 2732
f 2809 2662 2660
f 2737 2692 2768
f 2769 2737 2768
f 2739 2765 2735
f 2691 2735 2765
f 2769 2736 2737
f 2737 2736 2695
f 2735 2738 2739
f 2739 2738 2770
f 2695 2736 2696
f 2587 2899 2701
f 2699 2702 2853
f 2702 2742 2853
f 2745 2773 2702
f 2702 2773 2742
f 2708 2932 2744
f 2776 2773 2745
f 2707 2785 2706
f 2707 2774 2785
f 2774 2707 2775
f 2707 2709 2775
f 2744 2743 2708
f 2745 2712 2776
f 2776 2712 2777
f 2820 2775 2709
f 2709 2826 2820
f 2780 2826 2709
f 2747 2743 2855
f 2743 2744 2855
f 2712 2673 2777
f 2785 2751 2706
f 2780 2492 2746
f 2492 2748 2746
f 2747 2855 2748
f 2748 2855 2787
f 2673 2754 2777
f 2782 2750 2749
f 2749 2750 2783
f 2750 2675 2783
f 2783 2675 2784
f 2681 2751 2831
f 2751 2785 2831
f 2748 2753 2746
f 2746 2753 2786
f 2752 2753 2787
f 2787 2753 2748
f 2755 2752 2788
f 2788 2752 2787
f 2790 2715 2830
f 2681 2831 2756
f 2753 2758 2786
f 2753 2752 2758
f 2718 2755 2794
f 2755 2788 2794
f 2718 2794 2682
f 2802 2830 2715
f 2715 2724 2802
f 2684 2756 2805
f 2786 2758 2835
f 2682 2794 2721
f 2722 2721 2795
f 2832 2722 2795
f 2724 2759 2802
f 2686 2805 2760
f 2684 2805 2686
f 2758 2757 2835
f 2840 2652 2799
f 2802 2759 2763
f 2838 2729 2760
f 2729 2761 2760
f 2686 2760 2761
f 2762 2835 2757
f 2808 2806 2883
f 2759 2731 2763
f 2729 2838 2807
f 2757 2691 2762
f 2766 2730 2808
f 2841 2767 2766
f 2763 2767 2841
f 2731 2764 2763
f 2763 2764 2767
f 2729 2807 2809
f 2762 2691 2765
f 2662 2809 2812
f 2810 2811 2765
f 2845 2692 2812
f 2692 2662 2812
f 2814 2768 2845
f 2768 2692 2845
f 2768 2814 2769
f 2739 2810 2765
f 2736 2769 2815
f 2769 2814 2815
f 2810 2739 2770
f 2736 2815 2696
f 2696 2815 2847
f 2771 2816 2741
f 2818 2740 2741
f 2740 2818 2770
f 2696 2847 2848
f 2701 2899 2819
f 2701 2772 2932
f 2701 2819 2772
f 2900 2742 2773
f 2776 2900 2773
f 2776 2777 2939
f 2824 2785 2774
f 2774 2775 2824
f 2824 2775 2820
f 2939 2777 2905
f 2857 2823 2785
f 2857 2785 2824
f 2780 2827 2826
f 2827 2780 2781
f 2780 2746 2781
f 2777 2754 2905
f 2822 2789 2778
f 2782 2778 2789
f 2782 2749 2778
f 2778 2749 2779
f 2749 2783 2779
f 2783 2784 2864
f 2785 2823 2831
f 2746 2786 2781
f 2788 2787 2791
f 2905 2754 2833
f 2789 2792 2782
f 2782 2792 2797
f 2784 2790 2864
f 2791 2787 2829
f 2794 2788 2791
f 2801 2793 2802
f 2802 2793 2830
f 2875 2804 2805
f 2794 2882 2721
f 2795 2721 2882
f 2909 2832 2796
f 2796 2832 2795
f 2797 2798 2723
f 2723 2798 2799
f 2799 2798 2800
f 2840 2799 2800
f 2803 2801 2802
f 2804 2760 2805
f 2795 2882 2796
f 2802 2763 2803
f 2804 2838 2760
f 2762 2837 2835
f 2652 2840 2806
f 2803 2763 2844
f 2843 2766 2883
f 2766 2808 2883
f 2841 2766 2843
f 2844 2763 2841
f 2809 2807 2925
f 2762 2811 2837
f 2837 2811 2887
f 2762 2765 2811
f 2809 2925 2812
f 2810 2887 2811
f 2814 2845 2813
f 2813 2815 2814
f 2810 2770 2846
f 2817 2895 2818
f 2895 2846 2818
f 2818 2846 2770
f 2815 2813 2847
f 2741 2816 2817
f 2741 2817 2818
f 2697 2848 2849
f 2771 2697 2849
f 2698 2699 2852
f 2852 2699 2853
f 2772 2819 2851
f 2932 2933 2744
f 2824 2820 2859
f 2859 2820 2821
f 2820 2826 2821
f 2822 2778 2862
f 2862 2778 2904
f 2904 2778 2779
f 2857 2866 2823
f 2825 2857 2824
f 2825 2824 2859
f 2828 2821 2827
f 2827 2821 2826
f 2789 2822 2869
f 2822 2862 2869
f 2823 2865 2831
f 2866 2865 2823
f 2827 2781 2828
f 2828 2781 2872
f 2787 2855 2829
f 2792 2789 2874
f 2789 2869 2874
f 2790 2830 2793
f 2756 2831 2876
f 2831 2865 2876
f 2781 2786 2872
f 2873 2791 2829
f 2794 2791 2873
f 2794 2873 2882
f 2792 2874 2797
f 2793 2801 2879
f 2875 2880 2804
f 2875 2805 2834
f 2756 2876 2805
f 2805 2876 2834
f 2786 2835 2872
f 2797 2874 2798
f 2800 2798 2878
f 2878 2840 2800
f 2803 2879 2801
f 2880 2836 2804
f 2872 2835 2884
f 2835 2837 2884
f 2879 2803 2842
f 2807 2838 2836
f 2836 2838 2804
f 2806 2878 2839
f 2806 2840 2878
f 2803 2844 2842
f 2842 2841 2843
f 2841 2842 2844
f 2812 2925 2960
f 2927 2812 2960
f 2845 2812 2927
f 2845 2927 2813
f 2887 2810 2888
f 2895 2889 2846
f 2810 2846 2888
f 2846 2889 2888
f 2817 2898 2895
f 2813 2891 2847
f 2813 2890 2891
f 2849 2847 2896
f 2896 2847 2891
f 2816 2893 2817
f 2817 2893 2898
f 2849 2848 2847
f 2849 2896 2897
f 2771 2849 2897
f 2893 2816 2897
f 2816 2771 2897
f 2967 2899 2850
f 2899 2698 2850
f 2850 2698 2852
f 2968 2851 2819
f 2971 2776 2939
f 2862 2901 2863
f 2901 2854 2863
f 2856 2901 2862
f 2862 2904 2856
f 2904 2779 2940
f 2857 2858 2866
f 2858 2857 2860
f 2857 2825 2860
f 2861 2860 2859
f 2859 2860 2825
f 2859 2821 2861
f 2828 2861 2821
f 2869 2862 2868
f 2862 2863 2868
f 2779 2783 2940
f 2906 2865 2866
f 2828 2867 2861
f 2828 2872 2867
f 2829 2855 2908
f 2869 2868 2910
f 2869 2910 2874
f 2790 2911 2864
f 2790 2793 2911
f 2875 2870 2913
f 2876 2865 2870
f 2870 2865 2906
f 2867 2872 2871
f 2948 2873 2829
f 2793 2879 2911
f 2911 2879 2912
f 2913 2880 2875
f 2875 2834 2870
f 2870 2834 2876
f 2882 2873 2952
f 2882 2952 2877
f 2874 2878 2798
f 2916 2912 2879
f 2951 2917 2836
f 2836 2880 2951
f 2951 2880 2913
f 2872 2884 2871
f 2871 2884 2881
f 2796 2882 2877
f 2796 2918 2909
f 2879 2842 2916
f 2917 2924 2807
f 2917 2807 2836
f 2886 2881 2884
f 2956 2806 2839
f 2806 2956 2883
f 2883 2956 2957
f 2923 2883 2957
f 2916 2842 2885
f 2884 2837 2886
f 2843 2883 2923
f 2885 2842 2923
f 2842 2843 2923
f 2924 2925 2807
f 2837 2887 2886
f 2886 2887 2888
f 2813 2927 2928
f 2813 2928 2890
f 2895 2929 2889
f 2896 2891 3079
f 3079 2891 2890
f 2892 2896 3082
f 3082 2896 3079
f 2898 2893 2894
f 2894 2893 2892
f 2894 2929 2898
f 2898 2929 2895
f 2892 2897 2896
f 2892 2893 2897
f 2850 2852 2966
f 2899 2967 2819
f 2966 2852 2931
f 2852 2853 2931
f 2772 2851 2930
f 2851 2968 2930
f 2742 2931 2853
f 2772 2930 2932
f 2742 2900 2969
f 2744 2933 3008
f 2971 2900 2776
f 2744 3008 2903
f 2854 2934 2935
f 2934 2854 2901
f 2901 2856 2902
f 2855 2744 2903
f 2854 2935 2863
f 2904 3009 2856
f 2860 2861 2943
f 2908 2855 3013
f 2855 2903 3013
f 2942 2906 2937
f 2937 2906 2866
f 2937 2866 2858
f 2945 2943 2861
f 2867 2945 2861
f 2867 2947 2945
f 2905 2833 2907
f 2910 2868 3014
f 2914 2946 2951
f 2913 2870 2914
f 2914 2870 2942
f 2942 2870 2906
f 2867 2871 2947
f 2948 2829 2908
f 2873 2948 2950
f 2832 2907 2833
f 2832 2909 2907
f 2911 2912 2915
f 2917 2951 2922
f 2951 2913 2914
f 2952 2873 2950
f 2916 2915 2912
f 2871 2881 2919
f 2918 2796 2877
f 2915 2916 2921
f 2917 2922 2924
f 2886 2919 2881
f 2878 2920 2839
f 2956 2839 2920
f 2885 2923 2921
f 2921 2923 2957
f 2916 2885 2921
f 2922 2958 2924
f 2919 2886 2961
f 2925 2924 2926
f 2960 2925 2926
f 2927 2960 2962
f 2886 2888 2961
f 2927 2962 2928
f 2889 2961 2888
f 2963 2890 2928
f 2889 2929 2961
f 3079 2890 2963
f 2964 2892 3031
f 2929 2894 2964
f 2894 2892 2964
f 2968 2819 2991
f 2819 2967 2991
f 2742 2970 2931
f 2932 2995 2933
f 2932 2930 2995
f 2970 2742 2969
f 2933 2995 3008
f 2900 2971 2969
f 2934 2999 2935
f 2934 2901 3000
f 2901 2902 3000
f 3000 2902 2974
f 2902 2856 2974
f 2903 3008 3013
f 2971 2939 2973
f 2856 3009 2974
f 2904 2940 2975
f 2940 2936 2975
f 2976 2942 2937
f 2976 2937 2938
f 2937 2858 2938
f 2858 2860 2938
f 2860 2943 2938
f 2938 2943 2979
f 2939 2905 2973
f 2783 2936 2940
f 2783 2864 2936
f 2946 2914 2941
f 2941 2914 2976
f 2914 2942 2976
f 3011 2979 2943
f 2945 2944 2943
f 2943 2944 3011
f 2945 2947 2944
f 2973 2905 2907
f 2955 2936 2864
f 2955 2864 2911
f 2948 2908 2949
f 2908 3013 2949
f 2948 2949 2950
f 2950 2949 3046
f 2909 2983 2907
f 3018 2874 2910
f 2911 2915 2955
f 2951 3020 2922
f 2953 2952 2950
f 2952 2953 2877
f 2918 2877 2954
f 2954 2877 2953
f 2982 2918 2954
f 2982 2983 2918
f 2918 2983 2909
f 2874 3018 2878
f 2955 2921 2984
f 2915 2921 2955
f 2947 2871 2981
f 2871 2919 2981
f 2878 3019 2920
f 2920 3019 3022
f 2985 2920 3022
f 2984 2921 2986
f 2956 2920 2985
f 2957 2956 2985
f 2986 2957 2985
f 2957 2986 2921
f 2958 2922 3025
f 2981 2919 2987
f 2919 2961 2987
f 3027 2924 2958
f 2924 3027 2926
f 2926 3027 2959
f 3058 2926 2959
f 2960 2926 3058
f 2960 3058 2962
f 2987 2961 2988
f 2989 2928 2962
f 2961 2965 2988
f 2989 2963 2928
f 2965 2929 2964
f 2965 2961 2929
f 3079 2963 3059
f 3031 2965 2964
f 2967 2850 2966
f 2930 2968 2995
f 2994 2931 2970
f 2969 2994 2970
f 3008 2995 3007
f 3062 2969 2971
f 2999 2934 3000
f 3003 3002 2972
f 3003 2977 3004
f 3013 3008 3006
f 2971 2980 3062
f 2971 2973 2980
f 3009 3041 2974
f 3009 2904 2975
f 2941 2972 3034
f 2972 2941 3003
f 2941 2976 3003
f 2976 2938 3003
f 3003 2938 2977
f 2977 2938 2978
f 2978 2938 3012
f 2938 2979 3012
f 2980 2973 3017
f 2868 2863 3040
f 2863 2935 3040
f 2936 3010 2975
f 2946 3034 3020
f 2941 3034 2946
f 2979 3011 3012
f 2947 3071 2944
f 2973 2907 3017
f 2868 3040 3014
f 2955 3010 2936
f 2951 2946 3020
f 2907 2983 3017
f 3018 2910 3014
f 3010 2955 2984
f 2981 3071 2947
f 2953 2950 3046
f 3076 2954 2953
f 2982 2954 3076
f 2878 3018 3019
f 2922 3020 3025
f 2984 2985 3022
f 2984 2986 2985
f 3024 3023 2987
f 2981 2987 3023
f 2987 2988 3024
f 3024 2988 3030
f 2965 3030 2988
f 2989 3059 2963
f 3031 2990 2965
f 3032 2991 2967
f 3032 2967 2992
f 2967 2966 2992
f 2931 2992 2966
f 2995 2968 2993
f 2993 2968 2991
f 2992 2931 3089
f 2931 2994 3089
f 2969 3089 2994
f 2995 2993 3007
f 3002 2998 2996
f 3002 2997 2998
f 2999 3035 2935
f 3035 2999 3001
f 2999 3000 3001
f 3001 3000 2974
f 2996 2972 3002
f 3003 3004 3002
f 3002 3004 2997
f 2997 3004 3128
f 3128 3004 3005
f 3004 2977 3005
f 3008 3007 3006
f 3062 2980 3039
f 3041 3009 3043
f 3009 2975 3043
f 2996 3034 2972
f 3005 2977 2978
f 2978 3012 3005
f 3005 3012 3098
f 3039 2980 3017
f 2935 3035 3040
f 3049 3043 2975
f 3010 3049 2975
f 3037 3051 3020
f 3037 3020 3034
f 3013 3006 3104
f 3014 3040 3015
f 3016 3014 3015
f 3013 3104 2949
f 3018 3014 3016
f 3018 3016 3047
f 3049 3010 3048
f 3050 3020 3051
f 2981 3054 3071
f 3052 2953 3046
f 3018 3047 3019
f 3010 2984 3048
f 3020 3050 3025
f 3054 2981 3056
f 3019 3047 3021
f 3022 3019 3021
f 3048 3022 3021
f 3022 3048 2984
f 3050 3026 3025
f 2981 3023 3056
f 3024 3056 3023
f 3025 3057 2958
f 3025 3026 3057
f 3027 2958 3057
f 3111 2959 3057
f 2959 3027 3057
f 2959 3111 3058
f 3056 3024 3029
f 2962 3058 3028
f 3024 3030 3029
f 2989 2962 3118
f 2962 3028 3118
f 2965 2990 3030
f 3030 2990 3029
f 2989 3118 3059
f 3031 2892 3082
f 3031 3085 2990
f 3032 2992 3086
f 2993 2991 3088
f 3086 2992 3089
f 2993 3088 3061
f 2969 3063 3089
f 2993 3061 3007
f 3063 2969 3062
f 3066 3065 2996
f 3066 2996 3033
f 2996 2998 3033
f 3033 2998 3060
f 3060 2998 3067
f 2998 2997 3067
f 3067 2997 3128
f 3065 3038 3034
f 3065 3034 2996
f 3128 3005 3098
f 3006 3007 3061
f 3001 3036 3035
f 3001 2974 3036
f 2974 3041 3036
f 3068 3037 3038
f 3038 3037 3034
f 3035 3036 3040
f 3036 3015 3040
f 3036 3044 3015
f 3036 3041 3044
f 3041 3043 3044
f 3043 3042 3044
f 3042 3043 3049
f 3037 3068 3051
f 3044 3016 3015
f 3072 3051 3068
f 3104 3045 2949
f 2949 3045 3046
f 3052 3046 3053
f 3053 3046 3045
f 3017 2983 3074
f 3044 3047 3016
f 3044 3042 3047
f 3049 3048 3042
f 3072 3050 3051
f 2953 3052 3076
f 3052 3053 3076
f 3133 2982 3076
f 3074 2983 3133
f 2983 2982 3133
f 3042 3021 3047
f 3042 3048 3021
f 3054 3056 3075
f 3050 3072 3026
f 3057 3055 3078
f 3057 3026 3055
f 3111 3057 3078
f 3115 3077 3029
f 3056 3029 3077
f 3029 3119 3115
f 3084 3119 2990
f 3029 2990 3119
f 2990 3085 3084
f 3083 3085 3031
f 3032 3086 3121
f 3061 3088 3123
f 3064 3089 3063
f 3090 3033 3091
f 3033 3060 3091
f 3062 3094 3063
f 3094 3064 3063
f 3093 3096 3065
f 3093 3065 3090
f 3090 3065 3066
f 3090 3066 3033
f 3091 3060 3067
f 3091 3067 3092
f 3067 3128 3092
f 3096 3038 3065
f 3097 3128 3098
f 3068 3038 3102
f 3012 3069 3098
f 3123 3100 3061
f 3061 3100 3006
f 3102 3101 3068
f 3011 3069 3012
f 3069 3011 3070
f 3011 2944 3070
f 3071 3070 2944
f 3071 3109 3070
f 3104 3006 3100
f 3073 3072 3101
f 3101 3072 3068
f 3071 3054 3109
f 3045 3104 3131
f 3053 3045 3131
f 3109 3054 3075
f 3072 3073 3110
f 3026 3072 3110
f 3055 3026 3110
f 3056 3077 3075
f 3055 3110 3078
f 3111 3112 3058
f 3077 3115 3116
f 3077 3116 3075
f 3058 3112 3028
f 3028 3112 3117
f 3028 3117 3118
f 3059 3118 3081
f 3079 3059 3080
f 3059 3081 3080
f 3082 3079 3080
f 3031 3082 3080
f 3083 3084 3085
f 3120 2991 3032
f 2991 3120 3088
f 3088 3120 3124
f 3089 3125 3086
f 3125 3121 3086
f 3088 3124 3123
f 3125 3089 3064
f 3126 3090 3122
f 3090 3091 3122
f 3122 3091 3087
f 3091 3092 3087
f 3126 3096 3093
f 3126 3093 3090
f 3094 3062 3144
f 3038 3096 3095
f 3123 3147 3099
f 3062 3039 3144
f 3129 3101 3102
f 3038 3095 3102
f 3102 3095 3129
f 3069 3195 3098
f 3123 3099 3100
f 3130 3100 3099
f 3070 3103 3069
f 3070 3109 3103
f 3130 3131 3104
f 3130 3104 3100
f 3039 3017 3134
f 3073 3101 3105
f 3133 3134 3074
f 3017 3074 3134
f 3106 3073 3105
f 3053 3132 3076
f 3053 3131 3132
f 3133 3076 3132
f 3073 3106 3110
f 3103 3109 3107
f 3106 3177 3110
f 3109 3116 3107
f 3107 3116 3108
f 3075 3116 3109
f 3110 3201 3078
f 3110 3177 3201
f 3114 3078 3201
f 3111 3078 3114
f 3113 3112 3114
f 3112 3111 3114
f 3115 3108 3116
f 3112 3113 3158
f 3112 3158 3117
f 3108 3115 3119
f 3135 3118 3117
f 3084 3162 3119
f 3081 3118 3135
f 3084 3163 3162
f 3081 3137 3080
f 3081 3135 3137
f 3031 3080 3137
f 3083 3163 3084
f 3120 3032 3140
f 3032 3121 3140
f 3124 3120 3165
f 3125 3140 3121
f 3141 3122 3087
f 3124 3166 3123
f 3124 3165 3166
f 3125 3064 3169
f 3186 3126 3122
f 3092 3143 3087
f 3092 3127 3143
f 3147 3123 3166
f 3094 3169 3064
f 3126 3185 3096
f 3128 3127 3092
f 3127 3128 3145
f 3128 3097 3145
f 3144 3169 3094
f 3095 3096 3129
f 3129 3096 3213
f 3145 3097 3170
f 3097 3098 3170
f 3213 3101 3129
f 3098 3195 3170
f 3099 3147 3130
f 3069 3148 3195
f 3103 3148 3069
f 3130 3147 3149
f 3130 3149 3131
f 3131 3149 3197
f 3198 3131 3197
f 3101 3174 3105
f 3132 3131 3198
f 3133 3132 3150
f 3150 3132 3198
f 3150 3134 3133
f 3106 3105 3151
f 3148 3103 3152
f 3152 3103 3107
f 3107 3108 3178
f 3113 3114 3155
f 3155 3114 3154
f 3158 3113 3155
f 3108 3119 3157
f 3117 3158 3180
f 3117 3180 3135
f 3136 3135 3181
f 3181 3135 3180
f 3119 3162 3157
f 3136 3137 3135
f 3136 3161 3137
f 3137 3161 3139
f 3031 3137 3139
f 3138 3083 3139
f 3083 3031 3139
f 3163 3083 3138
f 3120 3167 3165
f 3120 3140 3167
f 3167 3140 3168
f 3125 3168 3140
f 3125 3142 3168
f 3186 3122 3141
f 3142 3125 3169
f 3186 3185 3126
f 3087 3143 3141
f 3143 3127 3188
f 3096 3185 3213
f 3127 3145 3188
f 3144 3171 3169
f 3214 3145 3170
f 3166 3146 3147
f 3149 3147 3146
f 3171 3144 3172
f 3144 3039 3172
f 3196 3195 3148
f 3149 3146 3197
f 3039 3134 3172
f 3105 3174 3173
f 3196 3148 3153
f 3172 3134 3150
f 3173 3151 3105
f 3148 3152 3153
f 3175 3153 3152
f 3107 3175 3152
f 3106 3151 3177
f 3175 3107 3178
f 3155 3154 3156
f 3158 3155 3159
f 3159 3155 3156
f 3108 3157 3178
f 3157 3179 3178
f 3180 3159 3204
f 3180 3158 3159
f 3181 3205 3136
f 3136 3205 3160
f 3182 3136 3160
f 3183 3179 3164
f 3164 3179 3157
f 3164 3157 3162
f 3138 3161 3182
f 3182 3161 3136
f 3164 3138 3183
f 3183 3138 3182
f 3162 3163 3164
f 3139 3161 3138
f 3163 3138 3164
f 3208 3186 3209
f 3186 3141 3209
f 3166 3165 3189
f 3165 3167 3189
f 3189 3167 3210
f 3167 3168 3210
f 3210 3168 3212
f 3169 3212 3142
f 3212 3168 3142
f 3143 3231 3141
f 3231 3143 3188
f 3189 3190 3166
f 3212 3169 3192
f 3185 3187 3213
f 3145 3214 3188
f 3166 3190 3146
f 3169 3171 3192
f 3190 3217 3146
f 3213 3194 3101
f 3195 3233 3170
f 3217 3199 3146
f 3101 3194 3174
f 3146 3199 3197
f 3173 3174 3246
f 3196 3153 3224
f 3150 3198 3221
f 3151 3173 3200
f 3175 3224 3153
f 3177 3151 3200
f 3177 3200 3176
f 3177 3176 3201
f 3225 3114 3201
f 3154 3114 3225
f 3175 3178 3224
f 3224 3178 3207
f 3204 3159 3156
f 3179 3207 3178
f 3206 3180 3204
f 3205 3181 3206
f 3181 3180 3206
f 3184 3160 3253
f 3160 3205 3253
f 3160 3184 3182
f 3183 3182 3184
f 3183 3207 3179
f 3186 3268 3185
f 3268 3186 3208
f 3191 3189 3210
f 3185 3268 3187
f 3231 3188 3232
f 3189 3191 3190
f 3188 3214 3232
f 3216 3190 3191
f 3193 3192 3171
f 3190 3216 3217
f 3171 3172 3193
f 3193 3172 3218
f 3195 3196 3233
f 3197 3199 3198
f 3218 3172 3219
f 3198 3199 3221
f 3219 3150 3221
f 3150 3219 3172
f 3173 3246 3222
f 3200 3173 3222
f 3200 3222 3236
f 3200 3236 3176
f 3176 3225 3201
f 3202 3154 3225
f 3154 3202 3156
f 3156 3202 3203
f 3224 3207 3237
f 3156 3203 3204
f 3253 3205 3206
f 3227 3184 3253
f 3183 3184 3227
f 3227 3207 3183
f 3208 3209 3292
f 3209 3141 3271
f 3228 3191 3229
f 3191 3210 3229
f 3229 3210 3230
f 3210 3212 3230
f 3141 3231 3271
f 3211 3191 3228
f 3230 3212 3192
f 3213 3187 3258
f 3240 3216 3211
f 3211 3216 3191
f 3192 3193 3242
f 3213 3258 3194
f 3215 3214 3170
f 3217 3216 3259
f 3216 3240 3259
f 3199 3217 3259
f 3246 3174 3261
f 3233 3196 3220
f 3199 3234 3221
f 3219 3221 3234
f 3220 3196 3235
f 3196 3224 3235
f 3235 3224 3237
f 3176 3236 3225
f 3223 3225 3236
f 3225 3223 3202
f 3254 3250 3207
f 3207 3250 3237
f 3206 3204 3251
f 3254 3227 3253
f 3254 3207 3227
f 3228 3229 3239
f 3229 3256 3239
f 3229 3230 3256
f 3292 3209 3271
f 3211 3228 3240
f 3230 3192 3374
f 3214 3215 3232
f 3374 3192 3242
f 3215 3170 3241
f 3233 3241 3170
f 3242 3193 3243
f 3193 3218 3243
f 3174 3194 3261
f 3241 3233 3244
f 3199 3259 3234
f 3234 3259 3245
f 3219 3234 3243
f 3243 3234 3245
f 3218 3219 3243
f 3233 3220 3244
f 3244 3220 3248
f 3220 3235 3248
f 3236 3222 3249
f 3222 3300 3249
f 3287 3223 3249
f 3223 3236 3249
f 3235 3237 3248
f 3248 3237 3238
f 3223 3287 3202
f 3263 3238 3250
f 3250 3238 3237
f 3204 3203 3251
f 3253 3206 3251
f 3256 3230 3374
f 3187 3268 3258
f 3273 3231 3215
f 3215 3231 3232
f 3374 3242 3297
f 3215 3241 3273
f 3273 3241 3277
f 3259 3240 3274
f 3260 3277 3241
f 3242 3243 3281
f 3260 3241 3244
f 3281 3243 3245
f 3222 3246 3247
f 3222 3247 3300
f 3244 3248 3285
f 3285 3248 3262
f 3248 3238 3262
f 3202 3287 3203
f 3263 3262 3238
f 3203 3252 3251
f 3263 3250 3264
f 3253 3251 3252
f 3253 3226 3264
f 3254 3253 3264
f 3254 3264 3250
f 3290 3239 3267
f 3267 3239 3255
f 3239 3256 3255
f 3228 3239 3257
f 3239 3290 3257
f 3255 3256 3374
f 3268 3269 3258
f 3231 3272 3271
f 3228 3257 3240
f 3273 3272 3231
f 3297 3242 3275
f 3279 3277 3260
f 3280 3259 3274
f 3275 3242 3281
f 3194 3276 3261
f 3245 3259 3280
f 3249 3300 3282
f 3283 3285 3262
f 3263 3289 3262
f 3262 3289 3283
f 3263 3264 3289
f 3288 3264 3226
f 3288 3289 3264
f 3290 3267 3265
f 3265 3267 3266
f 3267 3255 3266
f 3268 3208 3269
f 3269 3208 3292
f 3292 3271 3270
f 3257 3290 3294
f 3272 3270 3271
f 3294 3240 3257
f 3240 3294 3309
f 3277 3312 3273
f 3312 3272 3273
f 3312 3296 3272
f 3240 3309 3274
f 3194 3258 3276
f 3312 3277 3279
f 3275 3281 3278
f 3299 3279 3260
f 3278 3281 3280
f 3281 3245 3280
f 3301 3299 3260
f 3244 3301 3260
f 3244 3285 3301
f 3301 3285 3284
f 3354 3249 3282
f 3316 3287 3354
f 3287 3249 3354
f 3283 3302 3285
f 3285 3302 3284
f 3287 3316 3286
f 3287 3286 3203
f 3283 3289 3302
f 3203 3318 3303
f 3305 3302 3288
f 3288 3302 3289
f 3203 3306 3252
f 3203 3303 3306
f 3226 3253 3306
f 3253 3252 3306
f 3288 3226 3305
f 3320 3265 3321
f 3265 3266 3321
f 3290 3265 3291
f 3265 3320 3291
f 3266 3255 3341
f 3269 3292 3293
f 3292 3270 3293
f 3290 3291 3294
f 3294 3291 3322
f 3341 3255 3374
f 3258 3269 3324
f 3308 3293 3270
f 3270 3295 3308
f 3272 3295 3270
f 3294 3322 3309
f 3295 3272 3296
f 3374 3297 3275
f 3258 3324 3311
f 3274 3327 3280
f 3298 3280 3327
f 3278 3280 3298
f 3278 3298 3275
f 3261 3276 3314
f 3312 3279 3330
f 3279 3299 3330
f 3261 3314 3246
f 3246 3314 3349
f 3301 3330 3299
f 3246 3349 3247
f 3330 3301 3331
f 3282 3300 3315
f 3301 3284 3331
f 3282 3315 3354
f 3302 3331 3284
f 3302 3332 3331
f 3203 3286 3318
f 3303 3318 3334
f 3319 3303 3334
f 3305 3304 3302
f 3302 3304 3332
f 3306 3303 3319
f 3226 3306 3319
f 3305 3226 3319
f 3321 3266 3323
f 3291 3320 3307
f 3323 3266 3341
f 3343 3269 3293
f 3307 3322 3291
f 3325 3324 3269
f 3325 3269 3343
f 3308 3345 3293
f 3308 3295 3345
f 3326 3345 3295
f 3296 3326 3295
f 3346 3326 3312
f 3312 3326 3296
f 3274 3309 3310
f 3258 3311 3276
f 3276 3311 3347
f 3313 3346 3312
f 3274 3310 3327
f 3298 3327 3328
f 3298 3329 3275
f 3314 3276 3347
f 3300 3247 3352
f 3330 3331 3333
f 3300 3352 3315
f 3286 3316 3317
f 3317 3356 3286
f 3356 3318 3286
f 3319 3334 3359
f 3336 3319 3359
f 3304 3360 3332
f 3304 3305 3336
f 3305 3319 3336
f 3364 3365 3320
f 3364 3320 3338
f 3320 3321 3338
f 3338 3321 3323
f 3322 3307 3365
f 3365 3307 3320
f 3343 3293 3339
f 3293 3345 3339
f 3342 3324 3325
f 3324 3342 3344
f 3326 3423 3345
f 3324 3344 3311
f 3423 3326 3346
f 3374 3275 3378
f 3311 3344 3347
f 3313 3379 3346
f 3310 3328 3327
f 3329 3378 3275
f 3314 3347 3349
f 3312 3330 3313
f 3247 3349 3350
f 3247 3350 3352
f 3330 3333 3384
f 3315 3352 3353
f 3315 3353 3354
f 3316 3354 3355
f 3355 3317 3316
f 3331 3332 3333
f 3355 3356 3317
f 3332 3360 3333
f 3358 3334 3318
f 3335 3334 3358
f 3359 3334 3335
f 3336 3359 3361
f 3304 3336 3361
f 3337 3365 3364
f 3323 3341 3338
f 3338 3341 3366
f 3343 3339 3367
f 3345 3373 3339
f 3309 3322 3371
f 3322 3365 3371
f 3340 3366 3341
f 3325 3372 3342
f 3343 3367 3325
f 3325 3367 3372
f 3309 3371 3424
f 3341 3374 3340
f 3372 3396 3342
f 3342 3396 3344
f 3345 3423 3373
f 3309 3424 3310
f 3344 3396 3399
f 3347 3344 3381
f 3381 3344 3399
f 3379 3380 3346
f 3298 3328 3376
f 3329 3298 3376
f 3347 3381 3349
f 3349 3381 3348
f 3349 3348 3351
f 3350 3349 3351
f 3313 3330 3379
f 3352 3350 3383
f 3379 3330 3384
f 3352 3383 3353
f 3387 3354 3353
f 3354 3387 3355
f 3355 3387 3409
f 3333 3389 3384
f 3355 3409 3356
f 3356 3409 3357
f 3390 3389 3360
f 3333 3360 3389
f 3356 3357 3318
f 3358 3318 3357
f 3335 3358 3361
f 3361 3359 3335
f 3304 3391 3360
f 3360 3391 3390
f 3391 3304 3361
f 3393 3337 3362
f 3337 3364 3362
f 3362 3364 3363
f 3364 3338 3363
f 3363 3338 3415
f 3366 3415 3338
f 3365 3337 3371
f 3337 3393 3371
f 3367 3339 3373
f 3340 3394 3366
f 3372 3368 3421
f 3367 3368 3372
f 3368 3367 3369
f 3367 3373 3369
f 3373 3370 3369
f 3372 3421 3396
f 3423 3370 3373
f 3394 3340 3428
f 3340 3374 3428
f 3396 3397 3399
f 3423 3346 3375
f 3424 3376 3310
f 3424 3377 3376
f 3428 3376 3377
f 3329 3376 3428
f 3374 3378 3428
f 3378 3329 3428
f 3381 3399 3348
f 3405 3375 3379
f 3379 3375 3380
f 3380 3375 3346
f 3310 3376 3328
f 3382 3385 3383
f 3382 3383 3350
f 3385 3386 3383
f 3383 3386 3353
f 3379 3384 3405
f 3388 3353 3386
f 3387 3353 3388
f 3407 3404 3389
f 3404 3405 3389
f 3389 3405 3384
f 3410 3357 3409
f 3389 3390 3407
f 3411 3357 3410
f 3358 3357 3412
f 3412 3357 3411
f 3412 3361 3358
f 3390 3391 3392
f 3361 3412 3451
f 3392 3361 3451
f 3391 3361 3392
f 3362 3363 3436
f 3436 3363 3415
f 3371 3393 3416
f 3416 3395 3371
f 3420 3421 3368
f 3368 3369 3420
f 3371 3395 3424
f 3370 3422 3419
f 3423 3422 3370
f 3394 3428 3398
f 3397 3396 3421
f 3423 3375 3427
f 3397 3348 3399
f 3402 3348 3397
f 3375 3405 3400
f 3351 3348 3402
f 3430 3382 3401
f 3382 3350 3401
f 3351 3402 3350
f 3350 3402 3401
f 3382 3430 3385
f 3386 3385 3406
f 3403 3400 3404
f 3405 3404 3400
f 3388 3386 3406
f 3387 3388 3408
f 3408 3409 3387
f 3404 3407 3403
f 3408 3410 3409
f 3407 3390 3432
f 3411 3410 3434
f 3434 3412 3411
f 3413 3432 3392
f 3390 3392 3432
f 3451 3412 3434
f 3413 3392 3451
f 3414 3362 3436
f 3393 3362 3437
f 3362 3414 3437
f 3393 3437 3416
f 3416 3437 3438
f 3415 3366 3417
f 3394 3417 3366
f 3418 3420 3419
f 3420 3369 3419
f 3369 3370 3419
f 3417 3394 3429
f 3426 3421 3420
f 3426 3420 3418
f 3424 3395 3442
f 3394 3398 3429
f 3426 3425 3421
f 3421 3425 3397
f 3422 3427 3443
f 3423 3427 3422
f 3424 3442 3377
f 3429 3428 3442
f 3428 3377 3442
f 3428 3429 3398
f 3397 3425 3446
f 3444 3443 3427
f 3375 3444 3427
f 3397 3446 3402
f 3375 3400 3444
f 3445 3447 3402
f 3402 3446 3445
f 3447 3431 3430
f 3447 3430 3401
f 3447 3401 3402
f 3444 3400 3448
f 3431 3464 3385
f 3431 3385 3430
f 3464 3406 3385
f 3400 3403 3448
f 3466 3388 3465
f 3388 3406 3465
f 3388 3466 3408
f 3403 3407 3468
f 3433 3468 3432
f 3407 3432 3468
f 3408 3434 3410
f 3413 3435 3432
f 3432 3435 3433
f 3413 3451 3435
f 3470 3414 3454
f 3414 3436 3454
f 3454 3436 3455
f 3436 3415 3455
f 3437 3414 3471
f 3471 3414 3470
f 3455 3415 3417
f 3471 3438 3437
f 3418 3419 3439
f 3395 3416 3456
f 3416 3438 3456
f 3417 3429 3477
f 3439 3458 3418
f 3418 3458 3426
f 3439 3419 3474
f 3443 3474 3422
f 3474 3419 3422
f 3395 3456 3440
f 3395 3440 3442
f 3457 3442 3440
f 3429 3442 3477
f 3477 3442 3457
f 3425 3426 3441
f 3426 3458 3441
f 3474 3443 3461
f 3425 3478 3446
f 3444 3461 3443
f 3478 3460 3446
f 3446 3460 3445
f 3481 3447 3460
f 3447 3445 3460
f 3463 3431 3481
f 3481 3431 3447
f 3461 3444 3449
f 3431 3463 3464
f 3444 3448 3449
f 3406 3464 3465
f 3403 3449 3448
f 3408 3466 3450
f 3449 3403 3468
f 3408 3450 3507
f 3408 3507 3434
f 3433 3435 3452
f 3434 3507 3488
f 3451 3434 3488
f 3435 3451 3469
f 3452 3435 3469
f 3453 3470 3454
f 3455 3417 3495
f 3438 3471 3456
f 3472 3458 3473
f 3458 3439 3473
f 3473 3439 3474
f 3440 3456 3457
f 3478 3425 3459
f 3425 3441 3459
f 3459 3441 3472
f 3472 3441 3458
f 3474 3461 3503
f 3480 3482 3460
f 3480 3460 3478
f 3481 3460 3482
f 3481 3462 3463
f 3461 3449 3484
f 3463 3506 3464
f 3484 3449 3485
f 3506 3486 3464
f 3464 3486 3465
f 3450 3466 3522
f 3467 3450 3522
f 3485 3449 3468
f 3467 3507 3450
f 3433 3487 3468
f 3469 3487 3452
f 3433 3452 3487
f 3531 3451 3488
f 3469 3451 3531
f 3453 3491 3470
f 3453 3454 3491
f 3454 3455 3491
f 3470 3490 3471
f 3491 3455 3492
f 3495 3492 3455
f 3471 3490 3494
f 3456 3471 3494
f 3456 3494 3457
f 3417 3477 3476
f 3479 3459 3497
f 3497 3459 3472
f 3497 3472 3499
f 3472 3473 3499
f 3499 3473 3500
f 3473 3474 3500
f 3457 3494 3475
f 3476 3477 3475
f 3477 3457 3475
f 3479 3480 3478
f 3478 3459 3479
f 3500 3474 3503
f 3501 3482 3480
f 3481 3482 3502
f 3482 3501 3502
f 3483 3505 3462
f 3481 3502 3462
f 3462 3502 3483
f 3503 3461 3484
f 3543 3506 3505
f 3505 3506 3463
f 3505 3463 3462
f 3484 3485 3521
f 3486 3506 3557
f 3487 3485 3468
f 3469 3533 3487
f 3487 3533 3485
f 3532 3469 3531
f 3533 3469 3532
f 3470 3489 3490
f 3489 3470 3510
f 3470 3491 3510
f 3510 3491 3492
f 3489 3509 3490
f 3490 3509 3494
f 3509 3513 3494
f 3475 3494 3513
f 3476 3475 3511
f 3511 3475 3513
f 3417 3476 3495
f 3476 3511 3495
f 3515 3479 3537
f 3537 3479 3496
f 3479 3497 3496
f 3496 3497 3493
f 3497 3499 3493
f 3493 3499 3498
f 3498 3499 3538
f 3499 3500 3538
f 3515 3516 3480
f 3515 3480 3479
f 3500 3503 3538
f 3538 3503 3539
f 3516 3501 3480
f 3516 3518 3501
f 3501 3518 3502
f 3539 3503 3520
f 3518 3504 3505
f 3518 3505 3483
f 3518 3483 3502
f 3503 3484 3520
f 3504 3543 3505
f 3521 3520 3484
f 3506 3543 3557
f 3521 3485 3526
f 3465 3486 3557
f 3466 3465 3557
f 3467 3522 3527
f 3529 3526 3485
f 3467 3527 3507
f 3508 3507 3527
f 3485 3530 3529
f 3508 3488 3507
f 3508 3531 3488
f 3485 3533 3530
f 3489 3510 3509
f 3510 3511 3509
f 3510 3492 3511
f 3509 3511 3513
f 3492 3495 3511
f 3534 3493 3512
f 3512 3493 3498
f 3514 3515 3536
f 3536 3515 3537
f 3534 3537 3496
f 3534 3496 3493
f 3516 3515 3540
f 3518 3516 3517
f 3517 3516 3540
f 3541 3504 3517
f 3517 3504 3518
f 3543 3504 3542
f 3504 3541 3542
f 3525 3519 3521
f 3521 3519 3520
f 3521 3526 3525
f 3523 3466 3557
f 3524 3522 3523
f 3522 3466 3523
f 3522 3524 3527
f 3529 3525 3526
f 3527 3524 3544
f 3528 3527 3544
f 3508 3527 3546
f 3546 3527 3528
f 3525 3529 3530
f 3531 3508 3546
f 3532 3531 3560
f 3560 3531 3546
f 3533 3532 3547
f 3547 3532 3560
f 3533 3547 3530
f 3552 3534 3535
f 3534 3512 3535
f 3552 3536 3537
f 3552 3537 3534
f 3538 3512 3498
f 3538 3554 3512
f 3555 3556 3540
f 3515 3514 3540
f 3540 3514 3555
f 3538 3539 3554
f 3556 3566 3517
f 3556 3517 3540
f 3539 3520 3519
f 3566 3541 3517
f 3543 3542 3557
f 3523 3557 3558
f 3524 3523 3559
f 3544 3524 3559
f 3545 3525 3548
f 3525 3530 3548
f 3528 3544 3573
f 3546 3528 3573
f 3547 3560 3589
f 3548 3547 3589
f 3547 3548 3530
f 3562 3550 3590
f 3549 3577 3552
f 3549 3552 3562
f 3552 3535 3562
f 3562 3535 3550
f 3535 3512 3550
f 3512 3553 3550
f 3551 3563 3514
f 3551 3514 3577
f 3577 3514 3536
f 3577 3536 3552
f 3512 3564 3553
f 3554 3564 3512
f 3563 3556 3555
f 3563 3555 3514
f 3564 3554 3565
f 3554 3539 3565
f 3566 3556 3581
f 3539 3519 3565
f 3565 3519 3568
f 3519 3525 3568
f 3525 3545 3568
f 3545 3571 3568
f 3557 3542 3584
f 3558 3557 3584
f 3523 3558 3569
f 3523 3569 3559
f 3544 3559 3572
f 3571 3548 3574
f 3545 3548 3571
f 3573 3544 3572
f 3589 3546 3573
f 3560 3546 3589
f 3589 3574 3548
f 3550 3612 3590
f 3576 3577 3549
f 3576 3549 3562
f 3553 3612 3550
f 3580 3563 3561
f 3561 3563 3551
f 3561 3551 3577
f 3563 3580 3556
f 3556 3580 3581
f 3553 3564 3593
f 3581 3567 3566
f 3564 3565 3593
f 3593 3565 3604
f 3541 3566 3567
f 3604 3565 3585
f 3565 3568 3585
f 3541 3567 3584
f 3585 3568 3596
f 3542 3541 3584
f 3571 3596 3568
f 3559 3569 3598
f 3570 3596 3571
f 3559 3598 3572
f 3571 3574 3570
f 3570 3574 3618
f 3572 3598 3588
f 3589 3573 3588
f 3573 3572 3588
f 3589 3618 3574
f 3576 3562 3590
f 3601 3561 3575
f 3575 3561 3577
f 3575 3577 3576
f 3578 3579 3580
f 3561 3601 3580
f 3580 3601 3578
f 3592 3581 3579
f 3579 3581 3580
f 3613 3567 3592
f 3567 3581 3592
f 3582 3567 3613
f 3604 3585 3586
f 3582 3583 3567
f 3567 3583 3584
f 3585 3596 3586
f 3582 3641 3583
f 3583 3641 3587
f 3584 3583 3587
f 3558 3584 3587
f 3594 3569 3558
f 3588 3598 3616
f 3618 3589 3609
f 3602 3575 3576
f 3620 3576 3600
f 3576 3590 3600
f 3575 3602 3601
f 3590 3612 3600
f 3591 3579 3578
f 3591 3578 3601
f 3582 3613 3631
f 3586 3596 3605
f 3594 3558 3587
f 3595 3569 3594
f 3569 3595 3598
f 3598 3595 3607
f 3570 3599 3596
f 3596 3599 3605
f 3616 3598 3597
f 3598 3607 3597
f 3599 3570 3618
f 3634 3588 3616
f 3589 3588 3634
f 3609 3589 3634
f 3617 3618 3609
f 3610 3602 3619
f 3602 3576 3619
f 3619 3576 3620
f 3610 3591 3601
f 3610 3601 3602
f 3611 3620 3600
f 3600 3612 3611
f 3579 3623 3603
f 3579 3603 3592
f 3592 3603 3613
f 3553 3593 3630
f 3593 3604 3630
f 3630 3604 3614
f 3604 3586 3614
f 3608 3614 3605
f 3586 3605 3614
f 3594 3587 3615
f 3595 3594 3606
f 3606 3594 3615
f 3606 3607 3595
f 3605 3599 3608
f 3606 3597 3607
f 3645 3609 3634
f 3644 3609 3645
f 3617 3609 3644
f 3591 3610 3621
f 3591 3621 3579
f 3624 3611 3612
f 3579 3621 3623
f 3612 3553 3624
f 3613 3603 3626
f 3626 3603 3623
f 3631 3626 3648
f 3626 3631 3613
f 3630 3614 3628
f 3582 3631 3641
f 3614 3608 3628
f 3608 3599 3617
f 3599 3618 3617
f 3597 3634 3616
f 3645 3634 3643
f 3635 3610 3636
f 3610 3619 3636
f 3621 3610 3654
f 3638 3622 3621
f 3621 3654 3638
f 3622 3623 3621
f 3624 3553 3627
f 3626 3625 3648
f 3626 3623 3625
f 3553 3630 3627
f 3664 3640 3630
f 3630 3640 3627
f 3630 3628 3664
f 3664 3628 3629
f 3608 3629 3628
f 3641 3650 3587
f 3651 3615 3650
f 3615 3587 3650
f 3632 3615 3651
f 3615 3632 3606
f 3606 3632 3653
f 3629 3608 3633
f 3606 3653 3597
f 3608 3617 3633
f 3617 3644 3633
f 3597 3653 3634
f 3635 3654 3610
f 3636 3619 3646
f 3619 3620 3646
f 3620 3637 3646
f 3611 3637 3620
f 3696 3622 3638
f 3696 3638 3654
f 3611 3624 3637
f 3623 3622 3639
f 3623 3639 3647
f 3623 3647 3625
f 3664 3662 3640
f 3641 3631 3649
f 3631 3648 3649
f 3641 3649 3650
f 3632 3651 3665
f 3665 3653 3632
f 3644 3642 3633
f 3653 3690 3634
f 3643 3634 3690
f 3642 3644 3645
f 3656 3646 3637
f 3624 3657 3637
f 3637 3657 3656
f 3639 3622 3671
f 3671 3647 3639
f 3657 3624 3659
f 3624 3627 3659
f 3674 3659 3640
f 3627 3640 3659
f 3662 3674 3640
f 3648 3661 3649
f 3663 3649 3661
f 3650 3649 3663
f 3678 3651 3650
f 3651 3678 3665
f 3665 3678 3666
f 3664 3629 3652
f 3629 3633 3652
f 3691 3653 3665
f 3653 3691 3690
f 3642 3652 3633
f 3642 3667 3652
f 3692 3645 3643
f 3642 3645 3692
f 3636 3646 3669
f 3646 3656 3669
f 3669 3656 3655
f 3699 3655 3656
f 3656 3673 3699
f 3656 3657 3673
f 3671 3622 3680
f 3657 3659 3673
f 3625 3647 3658
f 3674 3660 3659
f 3659 3660 3673
f 3648 3625 3661
f 3625 3658 3661
f 3674 3662 3677
f 3661 3676 3663
f 3663 3676 3684
f 3678 3663 3684
f 3662 3664 3677
f 3650 3663 3678
f 3688 3686 3667
f 3664 3652 3677
f 3652 3686 3677
f 3652 3667 3686
f 3691 3665 3666
f 3642 3689 3667
f 3667 3689 3688
f 3689 3642 3692
f 3636 3669 3694
f 3696 3654 3668
f 3635 3668 3654
f 3694 3669 3655
f 3622 3696 3670
f 3680 3705 3671
f 3622 3670 3680
f 3647 3671 3672
f 3671 3705 3672
f 3647 3672 3658
f 3681 3673 3682
f 3673 3660 3682
f 3660 3674 3682
f 3672 3675 3658
f 3658 3675 3661
f 3682 3674 3677
f 3676 3675 3684
f 3676 3661 3675
f 3677 3686 3685
f 3678 3710 3666
f 3694 3655 3698
f 3696 3697 3670
f 3655 3699 3698
f 3699 3673 3679
f 3681 3679 3673
f 3680 3670 3705
f 3679 3681 3704
f 3683 3704 3682
f 3681 3682 3704
f 3672 3705 3706
f 3682 3685 3683
f 3672 3706 3675
f 3682 3677 3685
f 3678 3684 3710
f 3686 3687 3685
f 3685 3687 3683
f 3666 3710 3709
f 3691 3666 3709
f 3713 3687 3688
f 3686 3688 3687
f 3693 3713 3689
f 3689 3713 3688
f 3693 3643 3690
f 3692 3643 3693
f 3692 3693 3689
f 3635 3714 3668
f 3635 3636 3714
f 3714 3636 3695
f 3636 3694 3695
f 3697 3696 3668
f 3698 3695 3694
f 3699 3700 3698
f 3699 3679 3700
f 3679 3702 3700
f 3670 3715 3705
f 3705 3715 3701
f 3679 3704 3702
f 3705 3701 3703
f 3683 3716 3704
f 3704 3716 3702
f 3705 3703 3706
f 3675 3707 3684
f 3675 3706 3707
f 3684 3707 3710
f 3710 3707 3709
f 3683 3687 3708
f 3691 3709 3711
f 3712 3691 3711
f 3687 3713 3708
f 3690 3691 3712
f 3693 3690 3718
f 3718 3690 3712
f 3719 3693 3718
f 3693 3719 3713
f 3720 3668 3714
f 3714 3695 3720
f 3695 3721 3720
f 3698 3721 3695
f 3670 3722 3715
f 3698 3700 3721
f 3715 3722 3731
f 3701 3715 3731
f 3751 3702 3716
f 3716 3683 3735
f 3703 3707 3706
f 3703 3723 3707
f 3683 3708 3717
f 3709 3707 3723
f 3709 3723 3725
f 3724 3717 3708
f 3711 3709 3725
f 3713 3726 3708
f 3708 3726 3724
f 3744 3719 3718
f 3726 3719 3744
f 3719 3726 3713
f 3668 3727 3697
f 3727 3670 3697
f 3668 3720 3727
f 3727 3720 3728
f 3670 3747 3722
f 3730 3728 3720
f 3720 3721 3730
f 3702 3721 3700
f 3722 3747 3731
f 3721 3702 3751
f 3701 3731 3733
f 3751 3716 3735
f 3701 3733 3703
f 3737 3723 3703
f 3735 3683 3739
f 3683 3717 3739
f 3723 3737 3725
f 3725 3737 3740
f 3717 3724 3739
f 3711 3725 3742
f 3725 3740 3742
f 3711 3742 3712
f 3744 3718 3712
f 3670 3746 3747
f 3727 3746 3670
f 3727 3728 3746
f 3746 3728 3729
f 3730 3729 3728
f 3729 3730 3732
f 3730 3721 3732
f 3731 3747 3750
f 3721 3751 3732
f 3731 3750 3733
f 3750 3736 3733
f 3751 3735 3734
f 3733 3736 3703
f 3738 3734 3735
f 3703 3736 3737
f 3752 3737 3736
f 3735 3739 3738
f 3740 3737 3752
f 3740 3752 3741
f 3724 3743 3739
f 3739 3743 3738
f 3740 3741 3742
f 3745 3743 3726
f 3724 3726 3743
f 3744 3745 3726
f 3729 3748 3746
f 3729 3732 3748
f 3755 3747 3746
f 3755 3746 3754
f 3746 3748 3754
f 3754 3748 3749
f 3749 3748 3732
f 3750 3747 3753
f 3753 3747 3755
f 3732 3751 3749
f 3736 3750 3756
f 3750 3753 3756
f 3749 3751 3734
f 3738 3782 3734
f 3736 3756 3759
f 3736 3759 3752
f 3752 3759 3741
f 3782 3738 3743
f 3778 3770 3754
f 3754 3749 3778
f 3778 3749 3769
f 3753 3755 3760
f 3755 3754 3760
f 3760 3754 3770
f 3753 3757 3756
f 3757 3753 3758
f 3758 3753 3760
f 3749 3734 3762
f 3734 3782 3762
f 3757 3759 3756
f 3782 3743 3764
f 3741 3765 3742
f 3742 3765 3766
f 3745 3764 3743
f 3745 3768 3764
f 3742 3767 3712
f 3742 3766 3767
f 3744 3712 3767
f 3768 3745 3767
f 3745 3744 3767
f 3778 3761 3770
f 3779 3760 3770
f 3760 3779 3758
f 3758 3779 3771
f 3757 3758 3772
f 3758 3771 3772
f 3759 3757 3763
f 3757 3772 3763
f 3759 3763 3741
f 3782 3764 3773
f 3766 3765 3775
f 3768 3766 3775
f 3783 3768 3775
f 3783 3773 3768
f 3768 3773 3764
f 3767 3766 3768
f 3761 3779 3770
f 3780 3771 3779
f 3769 3749 3762
f 3782 3788 3762
f 3782 3773 3781
f 3763 3792 3741
f 3741 3792 3774
f 3776 3741 3774
f 3775 3765 3776
f 3765 3741 3776
f 3783 3775 3776
f 3784 3761 3777
f 3761 3778 3777
f 3778 3769 3777
f 3769 3798 3777
f 3780 3779 3786
f 3761 3784 3779
f 3779 3784 3786
f 3769 3762 3798
f 3771 3780 3772
f 3762 3788 3798
f 3788 3782 3791
f 3763 3772 3792
f 3782 3781 3791
f 3776 3774 3794
f 3773 3795 3781
f 3781 3795 3791
f 3795 3776 3794
f 3783 3776 3795
f 3783 3795 3773
f 3785 3784 3777
f 3785 3780 3786
f 3785 3786 3784
f 3780 3787 3772
f 3790 3806 3788
f 3798 3788 3806
f 3787 3789 3772
f 3788 3791 3790
f 3790 3791 3793
f 3799 3792 3789
f 3789 3792 3772
f 3800 3774 3799
f 3774 3792 3799
f 3774 3800 3794
f 3794 3800 3801
f 3795 3794 3801
f 3793 3795 3801
f 3791 3795 3793
f 3796 3785 3803
f 3785 3777 3803
f 3798 3803 3777
f 3798 3804 3803
f 3785 3796 3780
f 3780 3796 3805
f 3804 3798 3810
f 3780 3805 3787
f 3787 3805 3797
f 3810 3798 3806
f 3789 3787 3811
f 3789 3811 3812
f 3789 3812 3799
f 3799 3812 3821
f 3800 3799 3821
f 3816 3796 3817
f 3817 3796 3802
f 3802 3796 3803
f 3802 3803 3804
f 3808 3797 3805
f 3787 3797 3811
f 3797 3808 3811
f 3806 3790 3810
f 3790 3793 3813
f 3813 3793 3801
f 3815 3805 3796
f 3815 3796 3816
f 3804 3828 3802
f 3815 3807 3808
f 3815 3808 3805
f 3804 3810 3828
f 3818 3809 3807
f 3807 3809 3808
f 3808 3809 3811
f 3790 3819 3810
f 3810 3819 3828
f 3819 3790 3830
f 3790 3813 3830
f 3811 3822 3812
f 3811 3809 3822
f 3821 3812 3822
f 3800 3821 3824
f 3823 3830 3813
f 3800 3824 3801
f 3823 3801 3824
f 3801 3823 3813
f 3817 3802 3814
f 3828 3814 3802
f 3829 3815 3827
f 3815 3816 3827
f 3827 3816 3825
f 3825 3816 3817
f 3815 3829 3807
f 3807 3829 3818
f 3828 3819 3820
f 3819 3830 3820
f 3832 3821 3822
f 3821 3832 3824
f 3823 3824 3831
f 3831 3824 3832
f 3823 3831 3830
f 3827 3825 3841
f 3825 3817 3849
f 3817 3814 3849
f 3827 3826 3829
f 3833 3849 3814
f 3828 3833 3814
f 3828 3820 3833
f 3809 3818 3845
f 3835 3820 3830
f 3809 3845 3822
f 3831 3835 3830
f 3832 3822 3838
f 3839 3832 3838
f 3831 3832 3839
f 3835 3831 3839
f 3840 3827 3841
f 3841 3825 3848
f 3848 3825 3849
f 3827 3840 3826
f 3826 3840 3834
f 3833 3843 3849
f 3829 3826 3834
f 3818 3829 3834
f 3833 3820 3843
f 3818 3834 3845
f 3835 3844 3820
f 3820 3844 3843
f 3845 3836 3822
f 3822 3836 3838
f 3837 3838 3836
f 3839 3838 3837
f 3835 3839 3844
f 3844 3839 3837
f 3847 3846 3840
f 3840 3841 3847
f 3847 3841 3856
f 3841 3848 3856
f 3846 3842 3834
f 3846 3834 3840
f 3842 3851 3834
f 3850 3843 3852
f 3854 3845 3851
f 3851 3845 3834
f 3852 3843 3855
f 3843 3844 3855
f 3845 3854 3836
f 3858 3847 3856
f 3847 3858 3846
f 3846 3858 3857
f 3848 3869 3856
f 3869 3848 3850
f 3848 3849 3850
f 3843 3850 3849
f 3860 3842 3857
f 3857 3842 3846
f 3851 3842 3860
f 3862 3863 3852
f 3850 3852 3863
f 3854 3851 3853
f 3873 3854 3853
f 3852 3855 3862
f 3862 3855 3875
f 3837 3836 3873
f 3836 3854 3873
f 3875 3844 3837
f 3844 3875 3855
f 3858 3856 3867
f 3867 3856 3859
f 3868 3857 3867
f 3867 3857 3858
f 3856 3869 3859
f 3850 3879 3869
f 3857 3868 3860
f 3850 3863 3879
f 3851 3860 3861
f 3862 3864 3863
f 3863 3864 3879
f 3853 3851 3861
f 3864 3862 3865
f 3862 3875 3865
f 3866 3868 3867
f 3866 3867 3878
f 3867 3859 3878
f 3876 3877 3868
f 3869 3889 3859
f 3859 3889 3878
f 3879 3889 3869
f 3877 3860 3868
f 3877 3870 3860
f 3871 3861 3870
f 3870 3861 3860
f 3881 3879 3872
f 3879 3864 3872
f 3853 3861 3871
f 3873 3853 3874
f 3864 3865 3872
f 3865 3884 3872
f 3837 3873 3874
f 3884 3875 3874
f 3875 3837 3874
f 3875 3884 3865
f 3885 3876 3866
f 3885 3866 3878
f 3876 3868 3866
f 3878 3889 3896
f 3879 3891 3889
f 3891 3879 3881
f 3877 3890 3870
f 3870 3892 3871
f 3871 3892 3880
f 3882 3871 3880
f 3853 3871 3882
f 3853 3882 3874
f 3883 3874 3882
f 3884 3874 3883
f 3883 3881 3884
f 3884 3881 3872
f 3893 3887 3876
f 3876 3885 3893
f 3893 3885 3886
f 3886 3885 3895
f 3885 3878 3895
f 3887 3877 3876
f 3896 3895 3878
f 3877 3887 3890
f 3888 3896 3891
f 3891 3896 3889
f 3870 3890 3892
f 3891 3881 3888
f 3882 3880 3898
f 3881 3900 3888
f 3899 3883 3898
f 3883 3882 3898
f 3883 3900 3881
f 3883 3899 3900
f 3903 3887 3910
f 3887 3893 3910
f 3910 3893 3894
f 3893 3886 3894
f 3896 3901 3895
f 3903 3905 3887
f 3887 3905 3890
f 3896 3888 3901
f 3913 3890 3905
f 3901 3888 3907
f 3890 3913 3892
f 3913 3897 3892
f 3908 3907 3888
f 3880 3892 3897
f 3880 3897 3898
f 3898 3897 3908
f 3888 3900 3908
f 3908 3900 3898
f 3899 3898 3900
f 3909 3903 3910
f 3886 3895 3902
f 3914 3902 3901
f 3901 3902 3895
f 3905 3903 3904
f 3903 3909 3904
f 3901 3907 3914
f 3913 3906 3897
f 3908 3916 3907
f 3907 3916 3914
f 3908 3897 3906
f 3916 3908 3906
f 3917 3909 3922
f 3909 3910 3922
f 3910 3894 3922
f 3922 3894 3918
f 3894 3886 3918
f 3886 3902 3911
f 3917 3912 3909
f 3911 3902 3921
f 3902 3914 3921
f 3912 3904 3909
f 3905 3904 3913
f 3913 3904 3919
f 3914 3920 3921
f 3913 3919 3906
f 3915 3906 3919
f 3914 3916 3920
f 3920 3916 3915
f 3915 3916 3906
f 3929 3917 3922
f 3922 3918 3924
f 3886 3923 3918
f 3918 3923 3924
f 3886 3911 3923
f 3911 3921 3923
f 3904 3912 3927
f 3923 3921 3928
f 3904 3927 3919
f 3915 3919 3928
f 3928 3919 3927
f 3915 3928 3921
f 3915 3921 3920
f 3926 3917 3929
f 3929 3922 3935
f 3922 3924 3935
f 3924 3925 3935
f 3924 3923 3925
f 3912 3917 3930
f 3917 3926 3930
f 3925 3923 3936
f 3912 3930 3927
f 3931 3927 3930
f 3923 3928 3936
f 3936 3928 3933
f 3933 3928 3931
f 3928 3927 3931
f 3929 3934 3926
f 3934 3929 3935
f 3934 3932 3926
f 3926 3932 3930
f 3925 3936 3935
f 3930 3932 3931
f 3936 3931 3932
f 3936 3933 3931
f 3934 3936 3932
f 3934 3935 3936
# 7868 faces, 0 coords texture

# End of File
