# Supplementary material for: Computational modelling of muscle fibre operating ranges in the hindlimb of a small ground bird (Eudromia elegans), with implications for modelling locomotion in extinct species
Source: PLoS Comput Biol. 2021 Apr 1;17(4):e1008843. doi: 10.1371/journal.pcbi.1008843 (PMC8016346; doi:10.1371/journal.pcbi.1008843)
Supplement: S1 Model File — (ZIP) [file pcbi.1008843.s006.zip › geometry/R_Femur.obj]

####
#
# OBJ File Generated by Meshlab
#
####
# Object R_Femur.obj
#
# Vertices: 5138
# Faces: 10272
#
####
v 0.000808 0.006914 -0.005299
v 0.000636 0.007087 -0.005610
v 0.001240 0.007031 -0.005535
v 0.000588 0.007192 -0.005890
v -0.000461 0.007137 -0.006065
v 0.000122 0.007038 -0.005568
v 0.000074 0.007167 -0.005903
v 0.001053 0.006720 -0.005002
v 0.000212 0.007246 -0.006222
v -0.000219 0.007245 -0.006457
v 0.001553 0.006867 -0.005241
v 0.000185 0.007251 -0.006550
v 0.000547 0.007233 -0.006285
v 0.001798 0.007000 -0.005564
v 0.001210 0.007170 -0.006038
v 0.001314 0.007145 -0.006207
v 0.000733 0.007156 -0.006543
v 0.000527 0.007182 -0.006668
v 0.002066 0.006931 -0.005635
v -0.000116 0.006502 -0.005152
v -0.001030 0.006841 -0.005842
v 0.000083 0.006892 -0.005357
v -0.000235 0.006739 -0.005364
v -0.000744 0.006928 -0.005800
v -0.001054 0.007041 -0.006255
v 0.000173 0.006635 -0.005125
v -0.001116 0.007103 -0.006516
v 0.000567 0.006709 -0.005114
v -0.000930 0.007154 -0.006902
v 0.001333 0.006349 -0.004761
v 0.001768 0.006589 -0.004938
v -0.000345 0.007212 -0.006806
v -0.000755 0.007123 -0.007203
v -0.000014 0.007068 -0.007255
v -0.000214 0.007170 -0.007051
v 0.002085 0.006351 -0.004826
v 0.002032 0.006802 -0.005299
v 0.001526 0.007006 -0.006320
v 0.002746 0.006437 -0.005144
v 0.002154 0.006864 -0.005493
v 0.002597 0.006650 -0.005530
v 0.002221 0.006844 -0.005788
v 0.002709 0.006557 -0.005709
v -0.027489 0.006528 -0.002431
v -0.026529 0.006548 -0.002633
v -0.000716 0.006592 -0.005503
v -0.001349 0.006839 -0.006081
v -0.001686 0.006962 -0.006672
v 0.000293 0.006193 -0.004910
v -0.000679 0.007035 -0.007453
v 0.002162 0.006065 -0.004682
v 0.001812 0.006196 -0.004685
v 0.000683 0.007001 -0.006894
v 0.000456 0.006755 -0.007301
v 0.002714 0.006144 -0.004926
v 0.001601 0.006884 -0.006411
v 0.000948 0.006978 -0.006708
v 0.002178 0.006633 -0.006205
v 0.003134 0.006273 -0.005344
v -0.031689 0.006200 -0.001337
v -0.031874 0.006235 -0.001488
v -0.030064 0.006010 -0.001122
v -0.031247 0.006107 -0.001155
v -0.031274 0.006349 -0.002016
v -0.030916 0.006311 -0.001726
v -0.030746 0.006248 -0.001522
v -0.030199 0.006130 -0.001290
v -0.029856 0.006300 -0.001626
v -0.030149 0.006366 -0.001813
v -0.030418 0.006401 -0.002015
v -0.030616 0.006419 -0.002288
v -0.029270 0.006506 -0.002077
v -0.029200 0.006326 -0.001709
v -0.029575 0.006517 -0.002307
v -0.028969 0.006181 -0.001498
v -0.028987 0.006491 -0.002100
v -0.028090 0.006462 -0.002164
v -0.028490 0.006512 -0.002155
v -0.029315 0.006534 -0.002560
v -0.028367 0.006321 -0.001811
v -0.028509 0.006566 -0.002458
v -0.027883 0.006575 -0.002627
v -0.028286 0.006568 -0.003081
v -0.027429 0.006384 -0.002106
v -0.028007 0.006588 -0.002933
v -0.026825 0.006419 -0.002270
v -0.026726 0.006292 -0.002070
v -0.026811 0.006585 -0.002724
v -0.026213 0.006437 -0.002462
v -0.026987 0.006608 -0.003046
v -0.026077 0.006614 -0.003184
v -0.025783 0.006519 -0.002736
v -0.025808 0.006592 -0.003051
v -0.026612 0.006586 -0.003642
v -0.025798 0.006609 -0.003482
v -0.024530 0.006208 -0.002452
v -0.025164 0.006420 -0.002720
v -0.024127 0.006295 -0.002751
v -0.024998 0.006527 -0.003143
v -0.024967 0.006570 -0.003425
v -0.023933 0.006542 -0.003706
v -0.024709 0.006584 -0.003772
v -0.024300 0.006569 -0.004058
v -0.024180 0.006412 -0.003025
v -0.023409 0.006451 -0.003398
v -0.023057 0.006348 -0.003161
v -0.022227 0.006413 -0.003568
v -0.002338 0.006309 -0.006082
v -0.001400 0.006521 -0.005785
v -0.001789 0.006269 -0.005790
v -0.001714 0.006558 -0.005990
v -0.001561 0.006899 -0.006351
v -0.000935 0.006237 -0.005422
v -0.001529 0.007022 -0.006965
v -0.002020 0.006826 -0.007326
v -0.000464 0.006247 -0.005231
v 0.000545 0.005964 -0.004744
v 0.000606 0.006418 -0.004912
v -0.001291 0.006990 -0.007399
v 0.001351 0.005919 -0.004556
v -0.000511 0.006887 -0.007618
v 0.000085 0.006899 -0.007409
v 0.001041 0.006607 -0.007034
v 0.003190 0.006198 -0.005525
v -0.033277 0.005862 -0.000728
v -0.033425 0.005943 -0.000965
v -0.032998 0.005806 -0.000612
v -0.032468 0.005978 -0.000875
v -0.033863 0.005944 -0.001165
v -0.032369 0.006113 -0.001145
v -0.032662 0.006132 -0.001319
v -0.032844 0.006161 -0.001695
v -0.031960 0.006042 -0.000942
v -0.031976 0.005919 -0.000757
v -0.032142 0.006266 -0.001770
v -0.030957 0.005822 -0.000756
v -0.030742 0.006007 -0.001030
v -0.032357 0.006249 -0.002456
v -0.031679 0.006333 -0.002232
v -0.031162 0.006341 -0.002859
v -0.029091 0.006023 -0.001277
v -0.030725 0.006411 -0.002580
v -0.030691 0.006338 -0.003080
v -0.030260 0.006445 -0.002716
v -0.029261 0.006508 -0.002921
v -0.028513 0.005952 -0.001269
v -0.027834 0.006146 -0.001623
v -0.027492 0.005801 -0.001314
v -0.027367 0.006119 -0.001708
v -0.028861 0.006441 -0.003546
v -0.028562 0.006519 -0.003343
v -0.027359 0.006570 -0.003363
v -0.028224 0.006460 -0.003735
v -0.026568 0.005978 -0.001677
v -0.026123 0.006045 -0.001866
v -0.025882 0.006181 -0.002118
v -0.025151 0.005922 -0.001930
v -0.025520 0.006291 -0.002371
v -0.024371 0.006065 -0.002273
v -0.023992 0.005875 -0.002118
v -0.023875 0.006160 -0.002551
v -0.025356 0.006586 -0.003951
v -0.022944 0.005886 -0.002417
v -0.022715 0.006241 -0.002992
v -0.023140 0.006088 -0.002631
v -0.023536 0.006556 -0.004025
v -0.022556 0.006497 -0.004011
v -0.022960 0.006501 -0.003782
v -0.023802 0.006550 -0.004222
v -0.021547 0.005837 -0.002729
v -0.021921 0.006286 -0.003371
v -0.022348 0.006103 -0.002862
v -0.021806 0.006111 -0.003072
v -0.021821 0.006369 -0.003651
v -0.022646 0.006487 -0.004433
v -0.021800 0.006446 -0.004502
v -0.021050 0.006168 -0.003411
v -0.021631 0.006417 -0.004106
v -0.020241 0.006317 -0.004198
v -0.021275 0.006364 -0.003935
v -0.021141 0.006428 -0.004670
v -0.020843 0.006255 -0.003712
v -0.020491 0.006368 -0.004427
v -0.019991 0.006114 -0.003625
v -0.019786 0.006220 -0.003972
v -0.018983 0.006266 -0.004311
v -0.019622 0.006319 -0.004420
v -0.002585 0.006382 -0.006319
v -0.003243 0.006370 -0.006720
v -0.002566 0.006622 -0.006869
v -0.002627 0.006495 -0.006547
v -0.003100 0.006486 -0.007385
v -0.003145 0.006476 -0.007104
v -0.001121 0.005934 -0.005304
v -0.002482 0.006682 -0.007200
v -0.000214 0.005995 -0.005033
v -0.001923 0.006776 -0.007612
v 0.000458 0.005669 -0.004607
v 0.001039 0.005588 -0.004428
v 0.002403 0.005679 -0.004617
v 0.000402 0.006389 -0.007628
v 0.002808 0.005889 -0.004852
v 0.003333 0.005956 -0.005190
v 0.003372 0.005994 -0.005350
v 0.002591 0.006409 -0.006055
v 0.002940 0.006253 -0.005854
v -0.035588 0.005524 -0.000706
v -0.034160 0.005401 -0.000129
v -0.034372 0.005718 -0.000635
v -0.033581 0.005621 -0.000376
v -0.034143 0.005626 -0.000416
v -0.033621 0.005344 -0.000103
v -0.034314 0.005806 -0.000899
v -0.032968 0.005548 -0.000313
v -0.033720 0.006018 -0.001597
v -0.031760 0.005659 -0.000518
v -0.032351 0.005368 -0.000224
v -0.032301 0.005787 -0.000619
v -0.033384 0.006098 -0.001954
v -0.032550 0.006245 -0.002171
v -0.033537 0.006077 -0.002307
v -0.032899 0.006157 -0.002701
v -0.030831 0.005550 -0.000537
v -0.032661 0.006133 -0.002961
v -0.031757 0.006308 -0.002601
v -0.030223 0.005866 -0.000934
v -0.029654 0.005341 -0.000587
v -0.029852 0.005638 -0.000783
v -0.031745 0.006255 -0.002933
v -0.029135 0.005785 -0.001024
v -0.029073 0.005418 -0.000729
v -0.028331 0.005596 -0.000968
v -0.029430 0.006410 -0.003368
v -0.027387 0.005589 -0.001144
v -0.026571 0.005617 -0.001325
v -0.026683 0.005794 -0.001454
v -0.025903 0.005762 -0.001595
v -0.025025 0.005559 -0.001600
v -0.027288 0.006501 -0.003803
v -0.027447 0.006402 -0.004120
v -0.024746 0.005745 -0.001827
v -0.026480 0.006511 -0.004044
v -0.025673 0.006563 -0.004065
v -0.026072 0.006434 -0.004445
v -0.023327 0.005730 -0.002146
v -0.025347 0.006499 -0.004351
v -0.025034 0.006560 -0.004161
v -0.022253 0.005836 -0.002534
v -0.022053 0.005525 -0.002248
v -0.024055 0.006426 -0.004762
v -0.023782 0.006497 -0.004517
v -0.021025 0.005977 -0.003069
v -0.022870 0.006416 -0.004887
v -0.022416 0.006450 -0.004698
v -0.021765 0.006371 -0.005054
v -0.020087 0.005963 -0.003292
v -0.019485 0.005875 -0.003290
v -0.019082 0.006073 -0.003807
v -0.020268 0.006351 -0.004992
v -0.019058 0.005824 -0.003350
v -0.020200 0.006363 -0.004661
v -0.020531 0.006328 -0.005198
v -0.019679 0.006354 -0.004774
v -0.019510 0.006299 -0.005302
v -0.018555 0.005940 -0.003681
v -0.018759 0.006293 -0.004574
v -0.017258 0.005711 -0.003636
v -0.018376 0.006170 -0.004203
v -0.017208 0.005949 -0.004060
v -0.018834 0.006292 -0.005104
v -0.017695 0.006200 -0.004627
v -0.018483 0.006285 -0.004905
v -0.017753 0.006238 -0.004914
v -0.016971 0.006022 -0.004309
v -0.017600 0.006244 -0.005276
v -0.016076 0.005888 -0.004275
v -0.016681 0.006120 -0.004768
v -0.016471 0.006041 -0.004549
v -0.015484 0.005946 -0.004555
v -0.016808 0.006187 -0.005082
v -0.016324 0.006198 -0.005402
v -0.015490 0.006038 -0.004818
v -0.014853 0.005992 -0.004829
v -0.014884 0.006085 -0.005156
v -0.015481 0.006133 -0.005220
v -0.014695 0.006159 -0.005595
v -0.013985 0.005931 -0.004920
v -0.014009 0.006075 -0.005368
v -0.004597 0.006042 -0.006452
v -0.003534 0.005988 -0.006136
v -0.003658 0.006178 -0.006479
v -0.003803 0.006261 -0.006722
v -0.002408 0.006053 -0.005850
v -0.002781 0.005859 -0.005770
v -0.002918 0.006096 -0.006089
v -0.003097 0.006253 -0.006383
v -0.003665 0.006334 -0.006978
v -0.001626 0.005972 -0.005569
v -0.001953 0.006001 -0.005657
v -0.003796 0.006327 -0.007239
v -0.003354 0.006310 -0.007874
v -0.000558 0.005418 -0.004766
v -0.003134 0.006430 -0.007668
v 0.000025 0.005774 -0.004822
v -0.002496 0.006639 -0.007568
v -0.002596 0.006493 -0.007896
v 0.001398 0.005449 -0.004345
v 0.001662 0.005590 -0.004393
v 0.002138 0.005506 -0.004513
v -0.001096 0.006841 -0.007739
v -0.000728 0.006767 -0.007774
v -0.000331 0.006573 -0.007831
v -0.000374 0.006340 -0.008077
v 0.002882 0.005478 -0.004793
v 0.000333 0.006113 -0.007921
v 0.001431 0.006377 -0.006997
v 0.001842 0.006016 -0.007040
v 0.003374 0.005737 -0.005121
v 0.002218 0.005949 -0.006787
v 0.003636 0.005641 -0.005380
v 0.003251 0.005970 -0.005729
v -0.046782 0.004603 0.003570
v -0.046805 0.004762 0.003257
v -0.047244 0.004740 0.003166
v -0.046710 0.004939 0.002802
v -0.046001 0.004600 0.003244
v -0.046317 0.004922 0.002930
v -0.046184 0.004811 0.003069
v -0.046508 0.004972 0.002774
v -0.045899 0.004937 0.002583
v -0.046486 0.004969 0.002487
v -0.045768 0.004822 0.002823
v -0.035840 0.005155 0.000127
v -0.035096 0.005302 -0.000024
v -0.035665 0.005380 -0.000247
v -0.035299 0.005478 -0.000408
v -0.036270 0.005476 -0.001188
v -0.034844 0.005423 -0.000169
v -0.035141 0.005719 -0.001185
v -0.034649 0.005074 0.000187
v -0.033564 0.005032 0.000122
v -0.034326 0.005924 -0.001605
v -0.035065 0.005788 -0.001800
v -0.034130 0.005974 -0.002061
v -0.034533 0.005893 -0.002433
v -0.034583 0.005833 -0.002819
v -0.033706 0.006014 -0.002632
v -0.033789 0.005908 -0.003042
v -0.031531 0.005404 -0.000343
v -0.030321 0.005321 -0.000438
v -0.029455 0.005012 -0.000422
v -0.031204 0.006241 -0.003292
v -0.030736 0.006099 -0.003868
v -0.028437 0.005266 -0.000723
v -0.030276 0.006261 -0.003609
v -0.030186 0.006103 -0.004041
v -0.029722 0.006238 -0.003850
v -0.029460 0.006130 -0.004189
v -0.027307 0.005363 -0.001002
v -0.025613 0.005364 -0.001332
v -0.029053 0.006329 -0.003848
v -0.028465 0.006255 -0.004194
v -0.027518 0.006300 -0.004368
v -0.024782 0.005313 -0.001456
v -0.026379 0.006318 -0.004702
v -0.023880 0.005532 -0.001809
v -0.023213 0.005482 -0.001949
v -0.025570 0.006344 -0.004763
v -0.022677 0.005395 -0.001978
v -0.024713 0.006267 -0.005098
v -0.024731 0.006411 -0.004752
v -0.022294 0.005339 -0.002028
v -0.024089 0.006304 -0.005115
v -0.023310 0.006317 -0.005184
v -0.021182 0.005491 -0.002409
v -0.022771 0.006314 -0.005237
v -0.021965 0.006270 -0.005368
v -0.020379 0.005784 -0.002949
v -0.019834 0.005508 -0.002726
v -0.019794 0.005334 -0.002554
v -0.021375 0.006206 -0.005596
v -0.019021 0.005611 -0.003061
v -0.020591 0.006168 -0.005729
v -0.020782 0.006280 -0.005415
v -0.018433 0.005490 -0.003044
v -0.017566 0.005386 -0.003113
v -0.018214 0.005805 -0.003518
v -0.017729 0.005609 -0.003346
v -0.019067 0.006237 -0.005523
v -0.018183 0.006247 -0.005486
v -0.016551 0.005756 -0.003879
v -0.016802 0.005543 -0.003508
v -0.017832 0.006197 -0.005739
v -0.017499 0.006115 -0.006061
v -0.015646 0.005532 -0.003753
v -0.017035 0.006217 -0.005554
v -0.015713 0.005729 -0.004054
v -0.015385 0.005836 -0.004330
v -0.016655 0.006173 -0.005853
v -0.015905 0.006051 -0.006359
v -0.014419 0.005506 -0.003977
v -0.015618 0.006185 -0.005741
v -0.014508 0.005879 -0.004633
v -0.014413 0.005743 -0.004378
v -0.014548 0.006148 -0.005873
v -0.015111 0.006138 -0.006032
v -0.013597 0.005717 -0.004559
v -0.013135 0.005978 -0.005309
v -0.013582 0.006126 -0.005774
v -0.014248 0.006078 -0.006354
v -0.013893 0.006125 -0.006102
v -0.012247 0.005520 -0.004514
v -0.012035 0.005640 -0.004805
v -0.012796 0.005799 -0.004962
v -0.012449 0.006064 -0.006264
v -0.012818 0.006032 -0.005657
v -0.013506 0.006127 -0.006195
v -0.011886 0.005751 -0.005102
v -0.012779 0.006064 -0.006509
v -0.012022 0.005878 -0.005437
v -0.012038 0.006018 -0.006061
v -0.011618 0.005924 -0.005748
v -0.010696 0.005797 -0.005571
v -0.010288 0.005957 -0.006310
v -0.011268 0.006034 -0.006464
v -0.011014 0.005965 -0.006116
v -0.009846 0.005855 -0.005977
v -0.009502 0.005908 -0.006218
v -0.009182 0.005955 -0.006489
v -0.008337 0.005926 -0.006439
v -0.008043 0.006013 -0.007014
v -0.007345 0.005905 -0.006452
v -0.006558 0.005746 -0.006077
v -0.006999 0.005998 -0.006774
v -0.007185 0.006050 -0.007071
v -0.006060 0.005880 -0.006357
v -0.005533 0.005772 -0.006111
v -0.005801 0.005958 -0.006526
v -0.006377 0.006010 -0.006846
v -0.005461 0.005938 -0.006398
v -0.004946 0.006135 -0.006742
v -0.005848 0.006040 -0.006832
v -0.005850 0.006085 -0.007167
v -0.003334 0.005696 -0.005733
v -0.003950 0.005596 -0.005726
v -0.004525 0.005782 -0.006039
v -0.004856 0.006194 -0.007056
v -0.003980 0.005914 -0.006131
v -0.004838 0.006191 -0.007375
v -0.005389 0.006145 -0.007414
v -0.002336 0.005386 -0.005208
v -0.004380 0.006193 -0.007672
v -0.001519 0.005621 -0.005205
v -0.003816 0.006290 -0.007609
v -0.001165 0.005437 -0.004939
v 0.000257 0.005322 -0.004428
v 0.000596 0.005049 -0.004146
v 0.000941 0.005073 -0.004133
v -0.001870 0.006680 -0.007842
v 0.001421 0.005169 -0.004298
v -0.001753 0.006470 -0.008198
v -0.002062 0.006224 -0.008453
v 0.002012 0.005235 -0.004515
v 0.002460 0.005407 -0.004639
v 0.001101 0.006131 -0.007393
v 0.003549 0.005322 -0.005217
v 0.003624 0.005431 -0.005771
v 0.003169 0.005646 -0.006152
v 0.003102 0.005391 -0.006468
v -0.047750 0.004312 0.003931
v -0.047253 0.004548 0.003713
v -0.047642 0.004583 0.003459
v -0.047525 0.004682 0.002987
v -0.046909 0.004473 0.003818
v -0.046680 0.004293 0.003962
v -0.047266 0.004718 0.002479
v -0.046988 0.004863 0.002587
v -0.046344 0.004472 0.003609
v -0.046706 0.004859 0.002222
v -0.046210 0.004825 0.002070
v -0.046058 0.004975 0.002443
v -0.045811 0.004772 0.002155
v -0.037221 0.004991 0.000138
v -0.036470 0.004924 0.000340
v -0.036379 0.005114 0.000088
v -0.036468 0.005196 -0.000111
v -0.036552 0.005288 -0.000457
v -0.037143 0.005212 -0.000625
v -0.036320 0.005408 -0.000803
v -0.035657 0.005017 0.000303
v -0.034844 0.004834 0.000370
v -0.035488 0.005718 -0.001911
v -0.033116 0.005198 -0.000005
v -0.035122 0.005780 -0.002193
v -0.035134 0.005663 -0.002971
v -0.035212 0.005717 -0.002673
v -0.032242 0.005045 -0.000020
v -0.031146 0.005072 -0.000185
v -0.033072 0.005988 -0.003246
v -0.030225 0.004885 -0.000198
v -0.030029 0.005133 -0.000359
v -0.032216 0.006038 -0.003467
v -0.031903 0.005955 -0.003797
v -0.028416 0.004910 -0.000526
v -0.030835 0.006205 -0.003553
v -0.027575 0.005149 -0.000823
v -0.025592 0.005125 -0.001193
v -0.026144 0.004824 -0.000906
v -0.026361 0.005158 -0.001060
v -0.028357 0.006134 -0.004472
v -0.028296 0.005977 -0.004752
v -0.024904 0.004911 -0.001193
v -0.027362 0.006174 -0.004686
v -0.024342 0.005059 -0.001390
v -0.023306 0.005154 -0.001693
v -0.026252 0.006150 -0.005023
v -0.025253 0.006191 -0.005133
v -0.022119 0.005075 -0.001872
v -0.021185 0.005209 -0.002171
v -0.020358 0.005138 -0.002261
v -0.022930 0.006193 -0.005475
v -0.021928 0.006159 -0.005618
v -0.019234 0.005112 -0.002506
v -0.018918 0.005312 -0.002764
v -0.017885 0.005201 -0.002864
v -0.019804 0.006197 -0.005700
v -0.016422 0.004980 -0.002971
v -0.016530 0.005277 -0.003247
v -0.018244 0.006126 -0.005942
v -0.019226 0.006147 -0.005816
v -0.018157 0.005992 -0.006261
v -0.015503 0.005301 -0.003486
v -0.014850 0.005361 -0.003684
v -0.014734 0.005138 -0.003446
v -0.017144 0.005958 -0.006423
v -0.014116 0.005136 -0.003538
v -0.016829 0.006093 -0.006162
v -0.016465 0.005948 -0.006549
v -0.015817 0.006129 -0.006107
v -0.013280 0.005145 -0.003707
v -0.013066 0.005293 -0.003957
v -0.012843 0.005462 -0.004270
v -0.014571 0.006016 -0.006536
v -0.012040 0.005279 -0.004165
v -0.011337 0.005237 -0.004243
v -0.011560 0.005441 -0.004517
v -0.013370 0.006086 -0.006471
v -0.013304 0.006029 -0.006685
v -0.010857 0.005377 -0.004547
v -0.011062 0.005579 -0.004883
v -0.012305 0.006021 -0.006747
v -0.011246 0.005979 -0.006892
v -0.011364 0.006035 -0.006653
v -0.009588 0.005250 -0.004626
v -0.009421 0.005730 -0.005696
v -0.009683 0.005643 -0.005412
v -0.008934 0.005170 -0.004619
v -0.009529 0.005472 -0.005068
v -0.010601 0.006010 -0.006707
v -0.009866 0.005969 -0.006575
v -0.009888 0.005946 -0.006914
v -0.008692 0.005498 -0.005295
v -0.010017 0.005849 -0.007184
v -0.009153 0.005946 -0.007124
v -0.007450 0.005233 -0.004980
v -0.008460 0.005805 -0.006043
v -0.008514 0.005999 -0.006815
v -0.009351 0.005975 -0.006845
v -0.008500 0.005991 -0.007052
v -0.007273 0.005428 -0.005393
v -0.007701 0.005645 -0.005776
v -0.009240 0.005846 -0.007365
v -0.006763 0.005524 -0.005632
v -0.007459 0.005800 -0.006160
v -0.007766 0.005994 -0.006776
v -0.008237 0.005953 -0.007347
v -0.006126 0.005584 -0.005774
v -0.007647 0.006045 -0.007229
v -0.005383 0.005569 -0.005775
v -0.005951 0.005382 -0.005437
v -0.006460 0.006038 -0.007176
v -0.004906 0.005343 -0.005452
v -0.006688 0.006030 -0.007349
v -0.006868 0.005992 -0.007548
v -0.004744 0.005580 -0.005777
v -0.005871 0.006086 -0.007424
v -0.004293 0.005416 -0.005542
v -0.005734 0.006064 -0.007620
v -0.005581 0.005940 -0.007941
v -0.006077 0.005965 -0.007823
v -0.002949 0.005049 -0.004989
v -0.004959 0.006091 -0.007789
v -0.002252 0.005024 -0.004828
v -0.001230 0.004906 -0.004482
v -0.002089 0.005604 -0.005357
v -0.000803 0.005058 -0.004533
v 0.000340 0.004759 -0.003997
v 0.000050 0.004834 -0.004079
v -0.003791 0.006108 -0.008166
v 0.000751 0.004840 -0.004074
v 0.001055 0.004873 -0.004162
v 0.000906 0.004583 -0.004155
v -0.003190 0.006197 -0.008213
v -0.002542 0.006240 -0.008370
v -0.002350 0.006028 -0.008599
v -0.001491 0.006337 -0.008362
v 0.001913 0.004961 -0.004615
v -0.000818 0.006318 -0.008260
v 0.002428 0.005092 -0.004751
v 0.002916 0.005232 -0.004856
v 0.003172 0.005264 -0.004979
v 0.000939 0.006002 -0.007628
v 0.001616 0.005625 -0.007511
v 0.003852 0.005163 -0.005594
v 0.002139 0.005809 -0.006979
v 0.003697 0.005361 -0.005347
v 0.003539 0.005280 -0.006020
v -0.047539 0.004224 0.004138
v -0.048571 0.004011 0.003716
v -0.048323 0.004083 0.003898
v -0.047410 0.004070 0.004347
v -0.048317 0.004231 0.003592
v -0.047923 0.004501 0.003208
v -0.046989 0.004105 0.004268
v -0.047944 0.004493 0.002996
v -0.047761 0.004551 0.002777
v -0.046545 0.004043 0.004148
v -0.045991 0.003888 0.003901
v -0.047172 0.004642 0.002257
v -0.045816 0.004306 0.003424
v -0.045325 0.004466 0.002949
v -0.045138 0.004538 0.002610
v -0.045509 0.004635 0.002907
v -0.045208 0.004601 0.002440
v -0.045358 0.004476 0.001837
v -0.045788 0.004647 0.001973
v -0.045196 0.004587 0.002259
v -0.045329 0.004584 0.002061
v -0.038306 0.004646 0.000560
v -0.039110 0.004749 0.000066
v -0.038188 0.004793 0.000338
v -0.037914 0.004925 0.000095
v -0.037225 0.004835 0.000400
v -0.038686 0.004876 -0.000222
v -0.037353 0.004629 0.000637
v -0.037288 0.005078 -0.000138
v -0.036485 0.004722 0.000538
v -0.037841 0.005091 -0.000673
v -0.037046 0.005325 -0.001395
v -0.037214 0.005254 -0.001003
v -0.035871 0.004795 0.000486
v -0.034159 0.004503 0.000499
v -0.036624 0.005437 -0.001995
v -0.035785 0.005644 -0.002224
v -0.033242 0.004449 0.000396
v -0.033475 0.004703 0.000303
v -0.032773 0.004416 0.000366
v -0.032572 0.004777 0.000172
v -0.031514 0.004802 0.000007
v -0.034403 0.005760 -0.003202
v -0.033750 0.005765 -0.003460
v -0.030862 0.004714 -0.000050
v -0.032934 0.005834 -0.003688
v -0.032551 0.005848 -0.003776
v -0.029535 0.004705 -0.000264
v -0.031050 0.005909 -0.004155
v -0.027673 0.004735 -0.000612
v -0.026602 0.004881 -0.000869
v -0.030095 0.005907 -0.004423
v -0.029315 0.005928 -0.004576
v -0.025622 0.004809 -0.001028
v -0.027151 0.006043 -0.004971
v -0.026385 0.005974 -0.005250
v -0.023293 0.004569 -0.001385
v -0.023352 0.004848 -0.001510
v -0.022702 0.004875 -0.001642
v -0.022749 0.004548 -0.001485
v -0.022338 0.004788 -0.001647
v -0.025261 0.006012 -0.005425
v -0.021354 0.004875 -0.001916
v -0.024481 0.006044 -0.005542
v -0.020708 0.004550 -0.001866
v -0.023887 0.006112 -0.005512
v -0.020478 0.004871 -0.002079
v -0.023016 0.006040 -0.005716
v -0.019449 0.004824 -0.002261
v -0.022205 0.005837 -0.006087
v -0.022140 0.006010 -0.005851
v -0.018552 0.004970 -0.002552
v -0.021393 0.006050 -0.005915
v -0.018030 0.004892 -0.002580
v -0.020531 0.005950 -0.006137
v -0.017604 0.004597 -0.002474
v -0.017357 0.005061 -0.002843
v -0.019719 0.006021 -0.006077
v -0.016424 0.004692 -0.002755
v -0.018838 0.006005 -0.006165
v -0.019001 0.005793 -0.006537
v -0.015496 0.005040 -0.003209
v -0.017649 0.006029 -0.006275
v -0.013888 0.004885 -0.003311
v -0.013513 0.004692 -0.003216
v -0.013850 0.004604 -0.003091
v -0.013277 0.004974 -0.003507
v -0.015726 0.005910 -0.006670
v -0.012679 0.005026 -0.003677
v -0.015089 0.005952 -0.006648
v -0.014936 0.005829 -0.006892
v -0.013190 0.005917 -0.006956
v -0.014219 0.005923 -0.006795
v -0.011777 0.005022 -0.003883
v -0.012767 0.005961 -0.006851
v -0.010438 0.005138 -0.004257
v -0.009252 0.004670 -0.003872
v -0.012590 0.005767 -0.007212
v -0.009941 0.004908 -0.004062
v -0.012207 0.005929 -0.006982
v -0.009455 0.005060 -0.004351
v -0.009226 0.004802 -0.004022
v -0.011266 0.005879 -0.007123
v -0.008707 0.004982 -0.004365
v -0.010689 0.005920 -0.007094
v -0.007295 0.004736 -0.004256
v -0.008331 0.005186 -0.004743
v -0.007196 0.005005 -0.004639
v -0.006644 0.005123 -0.004957
v -0.008148 0.005860 -0.007589
v -0.005709 0.005242 -0.005237
v -0.005387 0.005038 -0.004987
v -0.007268 0.005908 -0.007727
v -0.006752 0.005882 -0.007831
v -0.003486 0.004792 -0.004783
v -0.003465 0.005147 -0.005171
v -0.005318 0.005796 -0.008232
v -0.002317 0.004651 -0.004446
v -0.000382 0.004893 -0.004236
v -0.004757 0.005964 -0.008147
v -0.003829 0.005933 -0.008463
v 0.000157 0.004390 -0.003759
v -0.003198 0.006042 -0.008448
v 0.001456 0.004899 -0.004385
v 0.001219 0.004681 -0.004358
v 0.002091 0.004803 -0.004818
v -0.000720 0.005974 -0.008556
v 0.002737 0.004821 -0.005014
v -0.000192 0.006031 -0.008342
v 0.000034 0.005436 -0.008907
v 0.000432 0.005903 -0.008119
v 0.002021 0.005475 -0.007332
v 0.003781 0.004905 -0.005521
v 0.003829 0.004991 -0.005781
v 0.003415 0.005011 -0.006450
v -0.047991 0.003833 0.004450
v -0.048331 0.003824 0.004311
v -0.047644 0.003726 0.004624
v -0.047230 0.003735 0.004618
v -0.048590 0.004109 0.003333
v -0.048903 0.003837 0.003121
v -0.046927 0.003622 0.004623
v -0.046419 0.003822 0.004229
v -0.047915 0.004348 0.002549
v -0.047643 0.004334 0.002316
v -0.045463 0.003989 0.003415
v -0.046929 0.004562 0.002008
v -0.046402 0.004684 0.001973
v -0.044736 0.004269 0.002605
v -0.044624 0.004348 0.002291
v -0.044851 0.004339 0.001676
v -0.044495 0.004326 0.001833
v -0.044279 0.004185 0.002253
v -0.040729 0.004434 0.000601
v -0.041038 0.004315 0.000915
v -0.039790 0.004448 0.000709
v -0.039573 0.004325 0.000933
v -0.038779 0.004468 0.000763
v -0.038834 0.004590 0.000582
v -0.039901 0.004518 0.000524
v -0.040036 0.004576 0.000261
v -0.040149 0.004613 -0.000023
v -0.039040 0.004701 0.000275
v -0.038411 0.004315 0.000936
v -0.039086 0.004845 -0.000528
v -0.039433 0.004759 -0.000326
v -0.038121 0.004512 0.000745
v -0.038144 0.005065 -0.000969
v -0.036450 0.004392 0.000779
v -0.037978 0.005127 -0.001411
v -0.037724 0.005190 -0.001778
v -0.035263 0.004297 0.000724
v -0.034509 0.004682 0.000435
v -0.037123 0.005284 -0.002467
v -0.034630 0.004251 0.000661
v -0.036051 0.005555 -0.002497
v -0.037088 0.005219 -0.002870
v -0.036458 0.005406 -0.002745
v -0.035833 0.005500 -0.003016
v -0.031824 0.004519 0.000170
v -0.034287 0.005612 -0.003582
v -0.031230 0.004383 0.000145
v -0.033110 0.005648 -0.003949
v -0.030047 0.004495 -0.000108
v -0.029851 0.004173 -0.000069
v -0.028768 0.004148 -0.000217
v -0.028846 0.004390 -0.000259
v -0.032217 0.005677 -0.004173
v -0.027574 0.004505 -0.000560
v -0.027066 0.004351 -0.000600
v -0.031076 0.005712 -0.004450
v -0.026379 0.004527 -0.000770
v -0.029476 0.005526 -0.005077
v -0.029892 0.005765 -0.004682
v -0.025633 0.004535 -0.000923
v -0.028786 0.005759 -0.004950
v -0.024946 0.004545 -0.001027
v -0.024043 0.004648 -0.001244
v -0.027326 0.005785 -0.005272
v -0.025817 0.005848 -0.005536
v -0.021522 0.004601 -0.001743
v -0.021613 0.004326 -0.001629
v -0.025396 0.005635 -0.005840
v -0.025054 0.005827 -0.005707
v -0.020083 0.004335 -0.001910
v -0.023949 0.005847 -0.005847
v -0.019728 0.004628 -0.002097
v -0.022998 0.005725 -0.006131
v -0.018989 0.004514 -0.002159
v -0.018565 0.004690 -0.002353
v -0.021448 0.005824 -0.006219
v -0.016981 0.004704 -0.002643
v -0.019706 0.005817 -0.006397
v -0.019284 0.005522 -0.006826
v -0.015494 0.004487 -0.002775
v -0.015216 0.004813 -0.003056
v -0.018637 0.005823 -0.006493
v -0.014441 0.004811 -0.003187
v -0.017440 0.005801 -0.006654
v -0.012870 0.004686 -0.003318
v -0.012008 0.004464 -0.003294
v -0.015603 0.005753 -0.006933
v -0.012170 0.004860 -0.003613
v -0.010477 0.004651 -0.003690
v -0.011228 0.004725 -0.003659
v -0.014157 0.005794 -0.007032
v -0.012857 0.005571 -0.007439
v -0.011957 0.005771 -0.007285
v -0.008310 0.004530 -0.003892
v -0.008418 0.004748 -0.004117
v -0.011161 0.005725 -0.007361
v -0.010082 0.005712 -0.007400
v -0.009946 0.005491 -0.007650
v -0.006423 0.004737 -0.004452
v -0.005854 0.004768 -0.004580
v -0.009249 0.005685 -0.007587
v -0.008162 0.005425 -0.008065
v -0.008457 0.005714 -0.007757
v -0.009267 0.005482 -0.007787
v -0.005274 0.004381 -0.004222
v -0.007918 0.005702 -0.007842
v -0.000108 0.002546 0.001425
v -0.004843 0.004731 -0.004676
v 0.000672 0.002538 0.001166
v -0.004596 0.005053 -0.005090
v -0.004418 0.004381 -0.004312
v -0.007609 0.005528 -0.008032
v -0.004087 0.004904 -0.004938
v -0.007090 0.005703 -0.007996
v -0.006573 0.005714 -0.008058
v -0.002787 0.004251 -0.004084
v -0.001683 0.004654 -0.004318
v -0.005801 0.005728 -0.008200
v -0.004760 0.005868 -0.008319
v -0.005238 0.005631 -0.008457
v -0.000267 0.004231 -0.003614
v -0.000361 0.004507 -0.003854
v -0.004421 0.005766 -0.008553
v 0.000439 0.004241 -0.003779
v -0.003631 0.005803 -0.008644
v -0.002705 0.005809 -0.008724
v -0.001806 0.005667 -0.008837
v -0.001740 0.006019 -0.008614
v 0.002250 0.004547 -0.005055
v 0.000298 0.005601 -0.008625
v 0.003211 0.004828 -0.005167
v 0.003086 0.004595 -0.005234
v 0.000798 0.005455 -0.008454
v 0.003592 0.004787 -0.005362
v 0.001202 0.005577 -0.007936
v 0.002470 0.005155 -0.007181
v 0.003009 0.004984 -0.006833
v 0.004015 0.004737 -0.005800
v 0.003747 0.004826 -0.006163
v -0.048641 0.003533 0.004481
v -0.048863 0.003849 0.003506
v -0.049166 0.003553 0.003655
v -0.047425 0.003038 0.005024
v -0.048484 0.004128 0.002861
v -0.048095 0.004006 0.002256
v -0.046439 0.003409 0.004461
v -0.045822 0.003615 0.003945
v -0.047376 0.004081 0.001972
v -0.047049 0.004087 0.001795
v -0.046774 0.004406 0.001860
v -0.044849 0.004061 0.002938
v -0.045826 0.004298 0.001667
v -0.044444 0.003955 0.002720
v -0.045332 0.004073 0.001347
v -0.044085 0.003918 0.002510
v -0.045029 0.004236 0.001508
v -0.044385 0.004240 0.001559
v -0.043520 0.003864 0.002219
v -0.043766 0.004025 0.002108
v -0.043967 0.004164 0.001918
v -0.044082 0.004218 0.001702
v -0.043076 0.003856 0.002047
v -0.043907 0.004177 0.001368
v -0.043698 0.004163 0.001559
v -0.042515 0.003929 0.001758
v -0.043028 0.004030 0.001721
v -0.043321 0.004127 0.001538
v -0.042770 0.004092 0.001467
v -0.043435 0.004163 0.000834
v -0.043070 0.004187 0.001041
v -0.042442 0.004148 0.001234
v -0.041170 0.003899 0.001550
v -0.042024 0.004230 0.000985
v -0.042145 0.004286 0.000659
v -0.041915 0.004009 0.001505
v -0.041240 0.004093 0.001306
v -0.040878 0.004237 0.001071
v -0.041904 0.004179 0.001154
v -0.041399 0.004361 0.000716
v -0.040481 0.004132 0.001208
v -0.040814 0.004486 0.000250
v -0.041450 0.004393 0.000443
v -0.041428 0.004418 -0.000013
v -0.039522 0.004130 0.001171
v -0.040907 0.004526 -0.000379
v -0.038864 0.004191 0.001063
v -0.040169 0.004643 -0.000368
v -0.039837 0.004723 -0.000747
v -0.037874 0.004361 0.000893
v -0.037383 0.004324 0.000893
v -0.040298 0.004648 -0.001221
v -0.039080 0.004881 -0.001009
v -0.038901 0.004935 -0.001421
v -0.039363 0.004838 -0.001687
v -0.038362 0.005037 -0.002062
v -0.036373 0.004105 0.000925
v -0.037771 0.005165 -0.002213
v -0.037752 0.005127 -0.002525
v -0.034233 0.003905 0.000715
v -0.033812 0.004120 0.000602
v -0.035783 0.005336 -0.003423
v -0.036101 0.005123 -0.003664
v -0.031888 0.004220 0.000269
v -0.035275 0.005411 -0.003526
v -0.031563 0.003867 0.000276
v -0.035182 0.005222 -0.003878
v -0.034355 0.005414 -0.003899
v -0.030582 0.004066 0.000104
v -0.034249 0.005250 -0.004154
v -0.033315 0.005455 -0.004173
v -0.029607 0.003926 -0.000095
v -0.031841 0.005510 -0.004509
v -0.027655 0.004180 -0.000475
v -0.030360 0.005586 -0.004806
v -0.026673 0.004169 -0.000631
v -0.029700 0.005342 -0.005217
v -0.025075 0.004253 -0.000920
v -0.024641 0.004289 -0.001004
v -0.028257 0.005601 -0.005261
v -0.027770 0.005441 -0.005547
v -0.023644 0.004258 -0.001186
v -0.027401 0.005618 -0.005438
v -0.026081 0.005624 -0.005715
v -0.022272 0.004348 -0.001491
v -0.020744 0.004274 -0.001738
v -0.023752 0.005639 -0.006097
v -0.019184 0.004242 -0.002020
v -0.018300 0.004341 -0.002234
v -0.022155 0.005630 -0.006337
v -0.021717 0.005672 -0.006365
v -0.017015 0.004291 -0.002421
v -0.016434 0.004065 -0.002433
v -0.016386 0.004359 -0.002565
v -0.014564 0.004394 -0.002880
v -0.018446 0.005624 -0.006773
v -0.013575 0.004366 -0.002987
v -0.016531 0.005723 -0.006893
v -0.011953 0.004095 -0.003053
v -0.012942 0.004285 -0.003005
v -0.016056 0.005584 -0.007103
v -0.016371 0.005392 -0.007277
v -0.011369 0.003861 -0.002989
v -0.011370 0.004220 -0.003204
v -0.011310 0.004468 -0.003408
v -0.015026 0.005601 -0.007188
v -0.011004 0.003993 -0.003082
v -0.010204 0.003934 -0.003132
v -0.010573 0.004162 -0.003226
v -0.010538 0.004331 -0.003369
v -0.014309 0.005565 -0.007300
v -0.013257 0.005715 -0.007255
v -0.009910 0.004386 -0.003482
v -0.012252 0.005504 -0.007554
v -0.008986 0.004164 -0.003462
v -0.008769 0.004391 -0.003685
v -0.007946 0.004277 -0.003693
v -0.007806 0.004054 -0.003530
v -0.011338 0.005536 -0.007582
v -0.007037 0.004421 -0.003968
v -0.006134 0.004407 -0.004120
v -0.000191 0.002285 0.001538
v -0.000282 0.002611 0.001299
v -0.000137 0.002686 0.001101
v 0.000428 0.002522 0.001375
v 0.000402 0.002602 0.000914
v -0.003620 0.004110 -0.004004
v -0.006423 0.005513 -0.008248
v -0.001833 0.003964 -0.003574
v -0.005932 0.005553 -0.008350
v -0.001309 0.003821 -0.003320
v -0.000973 0.004138 -0.003597
v -0.000607 0.003856 -0.003276
v -0.004475 0.005561 -0.008692
v -0.005329 0.005353 -0.008597
v -0.000137 0.003941 -0.003385
v -0.004414 0.005408 -0.008766
v 0.000528 0.003789 -0.003631
v 0.000210 0.003952 -0.003487
v 0.000627 0.004053 -0.003876
v -0.003334 0.005633 -0.008781
v 0.001059 0.004372 -0.004381
v 0.000796 0.004188 -0.004091
v -0.002067 0.005378 -0.008974
v 0.001512 0.004417 -0.004816
v 0.001747 0.004467 -0.004959
v -0.001255 0.005717 -0.008817
v -0.000505 0.005525 -0.008933
v 0.002978 0.004252 -0.005390
v 0.002221 0.005123 -0.007464
v 0.001900 0.005279 -0.007620
v 0.004019 0.004533 -0.005689
v -0.048417 0.003277 0.004820
v -0.048793 0.003548 0.004359
v -0.049447 0.003084 0.004130
v -0.048892 0.003647 0.004039
v -0.048149 0.003404 0.004778
v -0.047764 0.003314 0.004881
v -0.047713 0.002756 0.005224
v -0.047102 0.003241 0.004855
v -0.049132 0.003447 0.002865
v -0.048588 0.003905 0.002606
v -0.046812 0.003259 0.004737
v -0.047289 0.003849 0.001755
v -0.045382 0.003509 0.003664
v -0.046416 0.003953 0.001547
v -0.045523 0.004272 0.001600
v -0.044344 0.003636 0.002917
v -0.043736 0.003453 0.002735
v -0.044874 0.004096 0.001263
v -0.043546 0.003635 0.002483
v -0.044365 0.004145 0.001262
v -0.043127 0.003714 0.002228
v -0.043783 0.004067 0.000592
v -0.042333 0.003771 0.001930
v -0.042963 0.004184 0.000381
v -0.042740 0.004224 0.000648
v -0.041769 0.003876 0.001688
v -0.041876 0.003705 0.001903
v -0.042359 0.004275 0.000383
v -0.043296 0.004094 0.000157
v -0.040323 0.003921 0.001424
v -0.042327 0.004274 0.000033
v -0.042066 0.004309 -0.000440
v -0.039782 0.003555 0.001637
v -0.039430 0.003815 0.001436
v -0.041372 0.004448 -0.000596
v -0.038903 0.003880 0.001310
v -0.040728 0.004565 -0.000964
v -0.038410 0.003820 0.001302
v -0.037698 0.003898 0.001167
v -0.039347 0.004827 -0.002005
v -0.037207 0.003919 0.001123
v -0.036437 0.003872 0.001035
v -0.039164 0.004784 -0.002554
v -0.035658 0.003738 0.000986
v -0.038480 0.004963 -0.002412
v -0.035083 0.003575 0.000909
v -0.038794 0.004789 -0.002823
v -0.035136 0.003875 0.000860
v -0.038249 0.004947 -0.002749
v -0.038210 0.004808 -0.003154
v -0.033695 0.003738 0.000669
v -0.037225 0.005063 -0.003229
v -0.033223 0.003954 0.000549
v -0.036538 0.005264 -0.003147
v -0.032781 0.003933 0.000499
v -0.032218 0.003888 0.000379
v -0.031251 0.003996 0.000240
v -0.030539 0.003764 0.000115
v -0.033114 0.005280 -0.004437
v -0.028918 0.003996 -0.000173
v -0.027961 0.003705 -0.000413
v -0.027852 0.003927 -0.000417
v -0.027223 0.003951 -0.000525
v -0.030777 0.005328 -0.004974
v -0.026400 0.004000 -0.000657
v -0.030234 0.005137 -0.005277
v -0.026154 0.003801 -0.000677
v -0.025565 0.003952 -0.000825
v -0.025562 0.004200 -0.000850
v -0.028811 0.005365 -0.005383
v -0.024693 0.003954 -0.000963
v -0.023922 0.004228 -0.001127
v -0.023539 0.003882 -0.001182
v -0.022980 0.003634 -0.001342
v -0.027219 0.005392 -0.005683
v -0.022872 0.004166 -0.001356
v -0.026383 0.005313 -0.005920
v -0.022191 0.004037 -0.001465
v -0.021514 0.003874 -0.001566
v -0.025114 0.005418 -0.006065
v -0.020734 0.004051 -0.001697
v -0.019821 0.004041 -0.001888
v -0.019549 0.003857 -0.001914
v -0.023303 0.005426 -0.006377
v -0.022478 0.005463 -0.006466
v -0.018306 0.004066 -0.002138
v -0.021435 0.005419 -0.006639
v -0.019826 0.005639 -0.006609
v -0.016087 0.003756 -0.002395
v -0.019787 0.005410 -0.006847
v -0.015384 0.004262 -0.002672
v -0.015544 0.003989 -0.002540
v -0.018755 0.005416 -0.006972
v -0.014870 0.004035 -0.002662
v -0.017807 0.005539 -0.006946
v -0.013758 0.004119 -0.002836
v -0.013925 0.003764 -0.002686
v -0.017416 0.005287 -0.007258
v -0.013407 0.003885 -0.002752
v -0.012613 0.003720 -0.002769
v -0.016862 0.005460 -0.007151
v -0.012563 0.003983 -0.002887
v -0.016091 0.005189 -0.007470
v -0.014720 0.005399 -0.007417
v -0.013853 0.005162 -0.007722
v -0.013778 0.005405 -0.007537
v -0.009564 0.004036 -0.003289
v -0.012793 0.005381 -0.007629
v -0.008672 0.004001 -0.003378
v -0.011940 0.005289 -0.007766
v -0.007681 0.003785 -0.003350
v -0.006843 0.004106 -0.003705
v -0.010390 0.005509 -0.007604
v -0.006032 0.003661 -0.003435
v -0.009836 0.005201 -0.007906
v -0.005965 0.003954 -0.003692
v -0.000530 0.002178 0.001373
v -0.005246 0.003973 -0.003803
v 0.000151 0.002260 0.001655
v -0.004499 0.003755 -0.003637
v -0.000284 0.002448 0.001215
v -0.000358 0.002405 0.001034
v 0.000490 0.002200 0.001669
v -0.000356 0.002447 0.000763
v -0.000393 0.002490 0.000441
v -0.004278 0.004149 -0.004061
v 0.000115 0.002589 0.000794
v -0.000143 0.002548 0.000909
v 0.000059 0.002523 0.000441
v -0.000118 0.002536 0.000124
v -0.000607 0.002534 -0.000001
v -0.003761 0.003656 -0.003515
v -0.007550 0.005209 -0.008229
v 0.000442 0.002491 0.000467
v -0.002804 0.003705 -0.003454
v -0.003163 0.003925 -0.003755
v 0.001500 0.001985 0.001212
v -0.006988 0.005413 -0.008235
v 0.000980 0.002382 0.000763
v 0.000797 0.002425 0.000572
v -0.000830 0.003139 -0.002372
v -0.001000 0.003497 -0.002907
v -0.005883 0.005406 -0.008462
v -0.000114 0.003176 -0.002576
v -0.005785 0.005170 -0.008565
v -0.000575 0.003496 -0.002896
v 0.000022 0.003667 -0.003194
v -0.000274 0.003391 -0.002820
v 0.000242 0.003583 -0.003233
v 0.000491 0.003449 -0.003359
v -0.004085 0.005150 -0.008863
v 0.000774 0.003402 -0.003742
v 0.000854 0.003818 -0.004111
v -0.003608 0.005411 -0.008848
v 0.002030 0.004371 -0.005127
v -0.001098 0.005306 -0.009101
v -0.000001 0.005215 -0.009077
v 0.003586 0.004012 -0.005595
v 0.000348 0.005193 -0.008966
v 0.003713 0.004204 -0.005544
v 0.001549 0.005100 -0.008227
v 0.001212 0.005237 -0.008404
v 0.000983 0.005087 -0.008735
v 0.003926 0.004305 -0.005647
v 0.002750 0.004684 -0.007393
v 0.002408 0.004581 -0.007958
v 0.004095 0.004242 -0.005937
v 0.003796 0.004460 -0.006448
v 0.002974 0.004758 -0.007062
v 0.003985 0.004435 -0.006118
v -0.049145 0.003196 0.004452
v -0.049043 0.002933 0.004832
v -0.048429 0.003753 0.002322
v -0.045533 0.003190 0.003932
v -0.045018 0.002946 0.003715
v -0.044842 0.003339 0.003400
v -0.044293 0.003277 0.003110
v -0.045823 0.003844 0.001270
v -0.045488 0.003738 0.000980
v -0.043118 0.003445 0.002447
v -0.045055 0.003902 0.000989
v -0.044629 0.003982 0.000921
v -0.044053 0.004112 0.000987
v -0.042306 0.003512 0.002162
v -0.042309 0.003213 0.002362
v -0.041168 0.003590 0.001834
v -0.040434 0.003564 0.001714
v -0.042633 0.004197 -0.000397
v -0.042238 0.004268 -0.000963
v -0.041245 0.004471 -0.001194
v -0.039158 0.003578 0.001518
v -0.038139 0.003643 0.001360
v -0.040944 0.004515 -0.001640
v -0.037674 0.003561 0.001311
v -0.040568 0.004581 -0.001870
v -0.036367 0.003601 0.001109
v -0.039797 0.004692 -0.002345
v -0.040023 0.004573 -0.002708
v -0.038998 0.004626 -0.003132
v -0.034414 0.003555 0.000803
v -0.037539 0.004875 -0.003443
v -0.033289 0.003556 0.000587
v -0.036716 0.005049 -0.003503
v -0.036246 0.004936 -0.003885
v -0.032661 0.003667 0.000476
v -0.031944 0.003588 0.000330
v -0.031111 0.003629 0.000201
v -0.035128 0.005024 -0.004152
v -0.034071 0.005060 -0.004412
v -0.029657 0.003691 -0.000108
v -0.033529 0.004841 -0.004738
v -0.032951 0.005078 -0.004672
v -0.028786 0.003688 -0.000222
v -0.032397 0.005238 -0.004679
v -0.027205 0.003699 -0.000551
v -0.031331 0.005218 -0.004969
v -0.030779 0.005031 -0.005224
v -0.026587 0.003699 -0.000655
v -0.026115 0.003435 -0.000766
v -0.025467 0.003368 -0.000948
v -0.025499 0.003675 -0.000855
v -0.028865 0.005194 -0.005519
v -0.024818 0.003719 -0.000949
v -0.024233 0.003631 -0.001098
v -0.028171 0.005150 -0.005680
v -0.022526 0.003777 -0.001408
v -0.025503 0.005159 -0.006177
v -0.021301 0.003566 -0.001628
v -0.020587 0.003746 -0.001710
v -0.024764 0.005201 -0.006269
v -0.023812 0.005340 -0.006345
v -0.019213 0.003679 -0.001943
v -0.018842 0.003907 -0.002005
v -0.018080 0.003795 -0.002117
v -0.023340 0.005231 -0.006516
v -0.017729 0.003413 -0.002112
v -0.017004 0.004001 -0.002314
v -0.021531 0.005236 -0.006770
v -0.017028 0.003767 -0.002252
v -0.020117 0.005200 -0.006977
v -0.015299 0.003494 -0.002466
v -0.019022 0.005232 -0.007113
v -0.015053 0.003691 -0.002530
v -0.014471 0.003738 -0.002604
v -0.014022 0.003467 -0.002618
v -0.016978 0.005174 -0.007387
v -0.012322 0.003443 -0.002730
v -0.012042 0.003704 -0.002839
v -0.011177 0.003338 -0.002822
v -0.015408 0.005330 -0.007431
v -0.010747 0.003596 -0.002928
v -0.014832 0.005152 -0.007599
v -0.009875 0.003422 -0.002968
v -0.009530 0.003713 -0.003124
v -0.012758 0.005171 -0.007787
v -0.010999 0.005221 -0.007849
v -0.010301 0.004927 -0.008079
v -0.009393 0.004948 -0.008155
v -0.000515 0.001801 0.002014
v -0.009067 0.005269 -0.007995
v -0.000271 0.001622 0.002273
v 0.000012 0.001812 0.002159
v -0.000712 0.001905 0.001717
v -0.001182 0.002016 0.000813
v -0.004815 0.003558 -0.003443
v -0.000774 0.002243 0.000855
v -0.001147 0.002301 0.000285
v -0.008462 0.004960 -0.008262
v 0.000897 0.001894 0.001834
v 0.000564 0.002010 0.001874
v 0.000629 0.001741 0.002093
v -0.003634 0.003427 -0.003272
v -0.004073 0.003382 -0.003270
v -0.000815 0.002562 -0.000504
v -0.003203 0.003287 -0.003072
v 0.001326 0.001986 0.001445
v -0.000475 0.002603 -0.000340
v 0.000243 0.002492 0.000105
v -0.000254 0.002623 -0.000458
v -0.000509 0.002669 -0.000971
v -0.000963 0.002678 -0.001309
v -0.001528 0.003468 -0.002953
v -0.002431 0.003517 -0.003188
v -0.002365 0.003190 -0.002795
v 0.001358 0.002153 0.000929
v 0.000485 0.002437 -0.000256
v 0.000753 0.002368 0.000046
v -0.000085 0.002614 -0.000644
v -0.000965 0.002777 -0.001644
v 0.000140 0.002561 -0.000846
v -0.000521 0.002734 -0.001393
v -0.000597 0.002853 -0.001817
v -0.000978 0.002965 -0.002086
v 0.001307 0.002210 0.000684
v 0.000054 0.002702 -0.001668
v -0.000281 0.002766 -0.001635
v -0.000316 0.002948 -0.002087
v -0.000490 0.003271 -0.002609
v -0.000041 0.002906 -0.002138
v 0.000083 0.003313 -0.002868
v 0.000192 0.003037 -0.002554
v -0.004981 0.004760 -0.008763
v 0.000356 0.003296 -0.003069
v -0.004873 0.005140 -0.008754
v -0.003502 0.005170 -0.008923
v -0.002176 0.005195 -0.009043
v -0.002539 0.005025 -0.009059
v 0.001779 0.004176 -0.005129
v 0.001489 0.003982 -0.004974
v 0.002293 0.003799 -0.005537
v -0.000610 0.005255 -0.009144
v -0.001014 0.004993 -0.009263
v -0.000574 0.004852 -0.009280
v 0.002678 0.004037 -0.005484
v 0.001824 0.004792 -0.008310
v 0.001653 0.004573 -0.008668
v 0.000964 0.004790 -0.008942
v 0.002200 0.004460 -0.008287
v 0.003530 0.004537 -0.006693
v 0.003169 0.004257 -0.007376
v 0.004126 0.003936 -0.005942
v 0.004190 0.003860 -0.006383
v 0.004037 0.004004 -0.006615
v 0.003841 0.004085 -0.006826
v -0.048965 0.002398 0.005229
v -0.049318 0.002778 0.004783
v -0.049556 0.002877 0.004271
v -0.048655 0.002751 0.005109
v -0.048059 0.002756 0.005203
v -0.049509 0.003168 0.003644
v -0.047218 0.002778 0.005095
v -0.049331 0.003363 0.003352
v -0.047120 0.002143 0.005277
v -0.046684 0.003056 0.004755
v -0.048764 0.003386 0.002404
v -0.048238 0.003692 0.002128
v -0.044336 0.002772 0.003409
v -0.046171 0.003821 0.001388
v -0.045930 0.003536 0.000980
v -0.043682 0.003095 0.002906
v -0.042985 0.003143 0.002600
v -0.044537 0.003861 0.000563
v -0.044242 0.003825 0.000102
v -0.043279 0.004049 -0.000367
v -0.043720 0.003981 0.000089
v -0.041172 0.003224 0.002068
v -0.043054 0.004087 -0.000782
v -0.040507 0.003246 0.001909
v -0.040363 0.002919 0.002004
v -0.040099 0.003201 0.001856
v -0.042179 0.004273 -0.001624
v -0.039225 0.003280 0.001648
v -0.038210 0.003316 0.001472
v -0.041159 0.004416 -0.002309
v -0.041299 0.004426 -0.001982
v -0.040451 0.004583 -0.002182
v -0.040854 0.004455 -0.002529
v -0.037054 0.003373 0.001296
v -0.036367 0.003334 0.001150
v -0.039763 0.004526 -0.003000
v -0.035049 0.003370 0.000905
v -0.038097 0.004690 -0.003463
v -0.033690 0.003279 0.000654
v -0.037531 0.004696 -0.003728
v -0.032921 0.003182 0.000433
v -0.032803 0.003402 0.000463
v -0.031703 0.003379 0.000253
v -0.035685 0.004714 -0.004324
v -0.030759 0.003397 0.000086
v -0.034836 0.004842 -0.004420
v -0.035049 0.004608 -0.004555
v -0.030380 0.003483 0.000052
v -0.029742 0.003423 -0.000146
v -0.032875 0.004868 -0.004855
v -0.031956 0.004977 -0.005008
v -0.027935 0.003484 -0.000472
v -0.031223 0.004937 -0.005210
v -0.026652 0.003490 -0.000701
v -0.030219 0.004929 -0.005417
v -0.028518 0.004969 -0.005732
v -0.024301 0.003277 -0.001208
v -0.023618 0.003561 -0.001229
v -0.027119 0.005100 -0.005911
v -0.026798 0.004990 -0.006042
v -0.022116 0.003487 -0.001503
v -0.025188 0.004731 -0.006441
v -0.025659 0.005014 -0.006228
v -0.020099 0.003461 -0.001823
v -0.018960 0.003425 -0.001991
v -0.023372 0.005038 -0.006619
v -0.018341 0.003511 -0.002072
v -0.022137 0.005017 -0.006828
v -0.017095 0.003513 -0.002217
v -0.021540 0.004956 -0.006936
v -0.020764 0.005106 -0.006975
v -0.016255 0.003505 -0.002331
v -0.020197 0.004982 -0.007106
v -0.018993 0.005035 -0.007260
v -0.018089 0.005220 -0.007213
v -0.017919 0.005010 -0.007387
v -0.013409 0.003549 -0.002649
v -0.016713 0.004801 -0.007650
v -0.016715 0.004990 -0.007547
v -0.011736 0.003402 -0.002773
v -0.015493 0.005039 -0.007627
v -0.015622 0.004812 -0.007737
v -0.010321 0.003183 -0.002857
v -0.014361 0.004878 -0.007823
v -0.009059 0.003479 -0.003054
v -0.013356 0.004940 -0.007885
v -0.008236 0.003589 -0.003169
v -0.007566 0.003304 -0.003064
v -0.011451 0.004802 -0.008142
v -0.006719 0.003637 -0.003346
v -0.010650 0.004641 -0.008247
v -0.006151 0.003235 -0.003100
v -0.001161 0.001564 0.001715
v -0.005381 0.003251 -0.003145
v -0.000871 0.001557 0.002072
v -0.001005 0.001900 0.001248
v 0.000271 0.001381 0.002369
v -0.001397 0.002236 -0.000022
v -0.004245 0.002998 -0.002959
v -0.008794 0.005050 -0.008176
v 0.000661 0.001338 0.002314
v 0.001014 0.001512 0.002108
v 0.001131 0.001398 0.002176
v -0.001182 0.002403 -0.000320
v -0.001472 0.002386 -0.000865
v -0.001239 0.002550 -0.001088
v -0.001620 0.002474 -0.001258
v -0.002801 0.002989 -0.002660
v -0.001326 0.002704 -0.001623
v -0.002398 0.002903 -0.002432
v 0.001439 0.001629 0.001726
v -0.001708 0.002613 -0.001632
v -0.001421 0.002919 -0.002106
v -0.001995 0.002746 -0.002033
v -0.001647 0.003119 -0.002506
v -0.006459 0.005143 -0.008432
v 0.001862 0.001572 0.001391
v 0.001645 0.001974 0.000693
v 0.000310 0.002520 -0.001198
v -0.000092 0.002654 -0.001285
v -0.005429 0.004971 -0.008670
v 0.001409 0.002109 0.000097
v 0.000628 0.002365 -0.000734
v 0.000398 0.002543 -0.001615
v -0.005773 0.004534 -0.008662
v 0.000598 0.002534 -0.002163
v 0.000273 0.002801 -0.002204
v 0.000378 0.002961 -0.002647
v 0.000692 0.002553 -0.002521
v -0.004445 0.004904 -0.008835
v 0.000629 0.003080 -0.003223
v -0.004045 0.004369 -0.008853
v -0.003117 0.004882 -0.009020
v -0.002546 0.004759 -0.009113
v 0.001316 0.003775 -0.004828
v 0.001585 0.003552 -0.005122
v -0.001900 0.004819 -0.009204
v 0.002601 0.003684 -0.005660
v -0.000226 0.005056 -0.009191
v 0.003395 0.003669 -0.005763
v 0.000247 0.004934 -0.009098
v 0.003795 0.003744 -0.005809
v 0.003979 0.003875 -0.005808
v 0.003989 0.003678 -0.005981
v 0.002952 0.003960 -0.007950
v 0.004068 0.003597 -0.006233
v 0.003924 0.003684 -0.006936
v 0.003546 0.004096 -0.007087
v 0.002685 0.004312 -0.007960
v -0.049613 0.002615 0.004643
v -0.049320 0.002373 0.005082
v -0.049562 0.002208 0.005027
v -0.049712 0.002787 0.003902
v -0.048066 0.002064 0.005563
v -0.046704 0.002331 0.004999
v -0.049048 0.003205 0.002511
v -0.046296 0.002651 0.004656
v -0.045655 0.002129 0.004426
v -0.048001 0.002967 0.001672
v -0.047932 0.003449 0.001849
v -0.045687 0.002650 0.004257
v -0.046953 0.003550 0.001482
v -0.044776 0.002504 0.003768
v -0.046349 0.003418 0.001127
v -0.045281 0.003593 0.000549
v -0.045069 0.003566 0.000216
v -0.043045 0.002783 0.002803
v -0.042210 0.002953 0.002468
v -0.043994 0.003853 -0.000320
v -0.040806 0.002971 0.002093
v -0.043829 0.003897 -0.001573
v -0.043136 0.004064 -0.001594
v -0.042679 0.004154 -0.002059
v -0.042962 0.004059 -0.002481
v -0.039080 0.002980 0.001692
v -0.042020 0.004267 -0.002142
v -0.042147 0.004182 -0.002555
v -0.037570 0.003276 0.001371
v -0.037730 0.003041 0.001431
v -0.041377 0.004286 -0.002736
v -0.040758 0.004386 -0.002857
v -0.041045 0.004255 -0.003043
v -0.037168 0.002991 0.001326
v -0.036630 0.002755 0.001160
v -0.036398 0.002990 0.001146
v -0.035734 0.003293 0.001058
v -0.040021 0.004380 -0.003200
v -0.039919 0.004242 -0.003475
v -0.035587 0.002976 0.000980
v -0.039033 0.004447 -0.003453
v -0.034793 0.003171 0.000830
v -0.037853 0.004477 -0.003889
v -0.033847 0.003047 0.000628
v -0.036308 0.004674 -0.004190
v -0.036967 0.004552 -0.004102
v -0.032108 0.003154 0.000257
v -0.031153 0.003174 0.000076
v -0.030223 0.003092 -0.000141
v -0.029771 0.003176 -0.000231
v -0.033669 0.004625 -0.004864
v -0.029246 0.003293 -0.000285
v -0.028666 0.003361 -0.000345
v -0.027812 0.003222 -0.000604
v -0.028483 0.002890 -0.000640
v -0.032658 0.004620 -0.005066
v -0.026690 0.003241 -0.000803
v -0.031354 0.004693 -0.005324
v -0.030713 0.004646 -0.005472
v -0.029421 0.004694 -0.005684
v -0.025021 0.003392 -0.001006
v -0.028554 0.004621 -0.005892
v -0.027628 0.004840 -0.005955
v -0.023624 0.003178 -0.001361
v -0.022533 0.003242 -0.001504
v -0.026042 0.004777 -0.006266
v -0.021354 0.003313 -0.001684
v -0.021099 0.003031 -0.001838
v -0.020595 0.003283 -0.001796
v -0.024215 0.004972 -0.006492
v -0.020169 0.003038 -0.001930
v -0.019667 0.003247 -0.001932
v -0.023802 0.004785 -0.006658
v -0.022742 0.004772 -0.006848
v -0.017008 0.003031 -0.002283
v -0.017675 0.003206 -0.002125
v -0.021329 0.004736 -0.007068
v -0.016219 0.003272 -0.002323
v -0.016857 0.003289 -0.002262
v -0.015683 0.003258 -0.002404
v -0.020295 0.004693 -0.007235
v -0.015511 0.002893 -0.002463
v -0.014735 0.003355 -0.002517
v -0.018852 0.004803 -0.007406
v -0.014006 0.003244 -0.002607
v -0.017793 0.004771 -0.007535
v -0.012543 0.003118 -0.002660
v -0.011915 0.003108 -0.002691
v -0.014728 0.004712 -0.007864
v -0.009363 0.003137 -0.002917
v -0.012749 0.004754 -0.008036
v -0.012871 0.004563 -0.008106
v -0.007966 0.003145 -0.002976
v -0.011912 0.004741 -0.008153
v -0.006733 0.003058 -0.002967
v -0.001183 0.001292 0.002069
v -0.005537 0.002844 -0.002865
v -0.009941 0.004749 -0.008229
v -0.001040 0.001129 0.002313
v -0.001438 0.001598 0.001060
v -0.004769 0.003099 -0.003055
v -0.009021 0.004712 -0.008329
v -0.001740 0.001879 -0.000165
v -0.001518 0.002209 -0.000326
v -0.003663 0.002973 -0.002861
v -0.001667 0.002185 -0.000680
v -0.003174 0.002760 -0.002529
v -0.001856 0.002254 -0.001064
v -0.002137 0.002489 -0.001680
v -0.002452 0.002365 -0.001725
v 0.001371 0.001334 0.002088
v -0.007251 0.004803 -0.008409
v 0.001981 0.001638 0.001012
v 0.001927 0.001734 0.000615
v 0.001152 0.002177 -0.000258
v 0.002039 0.001595 0.000211
v 0.001739 0.001844 -0.000092
v 0.000959 0.002191 -0.000846
v 0.001250 0.001987 -0.000968
v 0.000623 0.002375 -0.001300
v 0.000866 0.002213 -0.001371
v -0.005317 0.004432 -0.008731
v 0.000687 0.002390 -0.001832
v 0.000607 0.002840 -0.002845
v 0.000861 0.002700 -0.003322
v -0.003402 0.004815 -0.008976
v 0.001132 0.003166 -0.004258
v -0.001533 0.004619 -0.009288
v 0.002178 0.003576 -0.005579
v -0.001087 0.004592 -0.009318
v 0.000115 0.004637 -0.009191
v 0.003729 0.003398 -0.006032
v 0.001696 0.003887 -0.008909
v 0.001377 0.004346 -0.008928
v 0.002332 0.004183 -0.008394
v 0.004035 0.003462 -0.006785
v 0.004102 0.003675 -0.006557
v -0.049802 0.002411 0.004582
v -0.048633 0.001888 0.005644
v -0.049043 0.001943 0.005490
v -0.049774 0.002654 0.004318
v -0.049941 0.002509 0.003840
v -0.049786 0.002683 0.003527
v -0.049540 0.003015 0.003202
v -0.047370 0.002156 0.005376
v -0.047702 0.002073 0.005504
v -0.046159 0.001908 0.004823
v -0.048251 0.002930 0.001816
v -0.044842 0.002157 0.003922
v -0.047266 0.003080 0.001333
v -0.046808 0.003391 0.001328
v -0.046271 0.003264 0.000845
v -0.043581 0.002781 0.003006
v -0.045907 0.003251 0.000392
v -0.045339 0.003407 0.000002
v -0.044864 0.003556 -0.000350
v -0.042047 0.002332 0.002606
v -0.041995 0.002659 0.002516
v -0.044693 0.003630 -0.001141
v -0.044108 0.003798 -0.000824
v -0.043683 0.003917 -0.001018
v -0.040946 0.002681 0.002216
v -0.044491 0.003738 -0.001669
v -0.040414 0.002403 0.002099
v -0.039802 0.002921 0.001860
v -0.043968 0.003894 -0.002386
v -0.039295 0.002728 0.001761
v -0.038792 0.002577 0.001669
v -0.038095 0.002550 0.001517
v -0.042568 0.004031 -0.002861
v -0.037623 0.002668 0.001394
v -0.041743 0.004089 -0.003093
v -0.041716 0.003977 -0.003306
v -0.040867 0.004156 -0.003303
v -0.039989 0.004067 -0.003702
v -0.034681 0.002869 0.000723
v -0.038927 0.004273 -0.003753
v -0.037152 0.004210 -0.004386
v -0.032879 0.002912 0.000319
v -0.031954 0.002934 0.000120
v -0.036356 0.004360 -0.004456
v -0.031122 0.002860 -0.000105
v -0.034987 0.004416 -0.004702
v -0.033571 0.004418 -0.005000
v -0.032911 0.003984 -0.005290
v -0.027657 0.002965 -0.000781
v -0.031832 0.004452 -0.005326
v -0.027420 0.003211 -0.000667
v -0.026806 0.002960 -0.000946
v -0.026122 0.003044 -0.000997
v -0.030183 0.004383 -0.005670
v -0.025529 0.003062 -0.001095
v -0.024471 0.003031 -0.001297
v -0.028331 0.004393 -0.006007
v -0.023157 0.003071 -0.001473
v -0.027192 0.004487 -0.006167
v -0.022318 0.003036 -0.001625
v -0.026988 0.004679 -0.006141
v -0.026832 0.004357 -0.006267
v -0.025890 0.004497 -0.006393
v -0.024587 0.004596 -0.006596
v -0.023930 0.004419 -0.006769
v -0.019330 0.003081 -0.002024
v -0.019415 0.002784 -0.002147
v -0.018561 0.003080 -0.002115
v -0.018362 0.003206 -0.002104
v -0.022477 0.004537 -0.006972
v -0.017714 0.003017 -0.002163
v -0.021780 0.004633 -0.007061
v -0.017085 0.002788 -0.002347
v -0.020611 0.004696 -0.007197
v -0.016503 0.002904 -0.002376
v -0.019809 0.004646 -0.007330
v -0.014713 0.002943 -0.002533
v -0.019100 0.004531 -0.007482
v -0.013960 0.002835 -0.002635
v -0.013311 0.003106 -0.002606
v -0.018121 0.004590 -0.007573
v -0.017321 0.004342 -0.007738
v -0.012178 0.002783 -0.002649
v -0.016706 0.004568 -0.007747
v -0.016113 0.004689 -0.007753
v -0.010914 0.002936 -0.002769
v -0.014253 0.004515 -0.007972
v -0.013182 0.004039 -0.008213
v -0.008406 0.002969 -0.002889
v -0.013330 0.004422 -0.008097
v -0.007750 0.002877 -0.002857
v -0.011966 0.004485 -0.008289
v -0.006995 0.002819 -0.002835
v -0.011314 0.004437 -0.008336
v -0.009949 0.004438 -0.008396
v -0.000710 0.001003 0.002473
v -0.001411 0.001224 0.001827
v -0.004884 0.002727 -0.002797
v -0.000228 0.000761 0.002649
v -0.000004 0.001093 0.002519
v -0.001622 0.001576 0.000664
v -0.004048 0.002695 -0.002694
v 0.000282 0.000836 0.002582
v -0.001485 0.001958 0.000464
v 0.001060 0.001096 0.002314
v -0.002024 0.002019 -0.000897
v -0.002827 0.002218 -0.001823
v -0.002708 0.002580 -0.002158
v -0.008197 0.004477 -0.008447
v -0.007680 0.004094 -0.008572
v 0.001730 0.001324 0.001734
v 0.001766 0.000983 0.001877
v -0.006768 0.004501 -0.008528
v 0.002407 0.000922 0.001064
v 0.002117 0.001153 0.001453
v -0.006447 0.004071 -0.008621
v -0.006349 0.004756 -0.008546
v 0.002225 0.001316 0.001115
v 0.002193 0.001415 0.000823
v 0.002231 0.001286 0.000158
v 0.001542 0.001796 -0.000790
v 0.001120 0.002006 -0.001368
v 0.001021 0.002042 -0.001841
v 0.000833 0.002265 -0.002191
v -0.004486 0.004265 -0.008799
v 0.000971 0.002294 -0.003233
v 0.001192 0.002532 -0.003935
v -0.003514 0.004044 -0.008905
v -0.002630 0.004299 -0.009131
v 0.001220 0.002834 -0.004209
v 0.001450 0.003068 -0.004821
v 0.001549 0.003270 -0.005059
v -0.002109 0.004452 -0.009224
v -0.000720 0.004229 -0.009331
v -0.000293 0.004306 -0.009292
v 0.003265 0.003361 -0.005896
v 0.000960 0.004469 -0.009048
v 0.002427 0.003977 -0.008429
v 0.002142 0.003914 -0.008665
v 0.003371 0.003813 -0.007494
v -0.049532 0.001840 0.005288
v -0.048783 0.001660 0.005733
v -0.050134 0.002158 0.003486
v -0.049780 0.002523 0.003134
v -0.049564 0.002495 0.002724
v -0.047239 0.001328 0.005592
v -0.049310 0.002969 0.002661
v -0.049092 0.002733 0.002261
v -0.046664 0.001789 0.005164
v -0.045389 0.001823 0.004352
v -0.046805 0.003139 0.001088
v -0.043816 0.002277 0.003313
v -0.046437 0.003053 0.000578
v -0.043298 0.002548 0.002977
v -0.045979 0.003138 0.000004
v -0.042603 0.002432 0.002773
v -0.045047 0.003490 -0.000729
v -0.046412 0.003659 -0.002412
v -0.047054 0.003732 -0.002640
v -0.045158 0.003494 -0.001182
v -0.046522 0.003743 -0.002715
v -0.045794 0.003532 -0.001949
v -0.041406 0.002366 0.002399
v -0.045001 0.003660 -0.001900
v -0.045800 0.003710 -0.002514
v -0.045353 0.003694 -0.002287
v -0.045600 0.003754 -0.002767
v -0.044446 0.003812 -0.002250
v -0.044753 0.003801 -0.002579
v -0.044365 0.003747 -0.003195
v -0.044227 0.003846 -0.002737
v -0.044257 0.003817 -0.002961
v -0.043653 0.003916 -0.002731
v -0.043659 0.003855 -0.003011
v -0.042688 0.003910 -0.003129
v -0.038855 0.002151 0.001617
v -0.039638 0.002508 0.001853
v -0.036045 0.002572 0.000972
v -0.035984 0.002341 0.000859
v -0.035100 0.002497 0.000699
v -0.039036 0.003867 -0.004209
v -0.038560 0.004087 -0.004106
v -0.038317 0.003855 -0.004384
v -0.037683 0.004224 -0.004231
v -0.033292 0.002689 0.000324
v -0.032298 0.002615 0.000015
v -0.036449 0.004180 -0.004564
v -0.035777 0.004049 -0.004761
v -0.030307 0.002861 -0.000257
v -0.034944 0.004186 -0.004843
v -0.034067 0.004361 -0.004936
v -0.029679 0.002926 -0.000384
v -0.029742 0.002626 -0.000570
v -0.032903 0.004282 -0.005185
v -0.029006 0.002516 -0.000799
v -0.031340 0.004289 -0.005494
v -0.031537 0.004001 -0.005519
v -0.027385 0.002716 -0.001016
v -0.026043 0.002782 -0.001196
v -0.029490 0.004293 -0.005805
v -0.024645 0.002815 -0.001404
v -0.028145 0.004101 -0.006098
v -0.023579 0.002821 -0.001572
v -0.027558 0.004164 -0.006181
v -0.021945 0.002832 -0.001810
v -0.026473 0.004119 -0.006379
v -0.021027 0.002783 -0.001978
v -0.024552 0.004310 -0.006686
v -0.024056 0.004163 -0.006785
v -0.019059 0.002862 -0.002133
v -0.018267 0.002849 -0.002221
v -0.022743 0.004278 -0.006996
v -0.017698 0.002749 -0.002280
v -0.017551 0.002367 -0.002529
v -0.021345 0.004387 -0.007175
v -0.020363 0.004297 -0.007331
v -0.015891 0.002778 -0.002466
v -0.015379 0.002371 -0.002651
v -0.019265 0.004317 -0.007508
v -0.018838 0.004094 -0.007598
v -0.018109 0.004275 -0.007652
v -0.013362 0.002603 -0.002628
v -0.012871 0.002609 -0.002644
v -0.016522 0.004382 -0.007821
v -0.015911 0.004219 -0.007908
v -0.011110 0.002531 -0.002724
v -0.015367 0.004365 -0.007937
v -0.010064 0.002621 -0.002776
v -0.009486 0.002770 -0.002820
v -0.008528 0.002580 -0.002788
v -0.012326 0.003884 -0.008378
v -0.012348 0.004260 -0.008304
v -0.007471 0.002504 -0.002725
v -0.006472 0.002259 -0.002638
v -0.001403 0.000820 0.002298
v -0.006203 0.002550 -0.002717
v -0.001236 0.000548 0.002487
v -0.001687 0.000711 0.002019
v -0.000637 0.000514 0.002651
v -0.005228 0.002489 -0.002671
v -0.001651 0.001152 0.001344
v -0.004886 0.002251 -0.002518
v -0.010555 0.004365 -0.008388
v -0.004340 0.002354 -0.002488
v 0.000095 0.000397 0.002697
v -0.001847 0.001502 0.000117
v -0.002017 0.001463 -0.000197
v -0.001921 0.001876 -0.000558
v -0.002284 0.001621 -0.000735
v -0.003012 0.001946 -0.001685
v -0.003510 0.002271 -0.002209
v -0.003920 0.002363 -0.002408
v -0.008706 0.004003 -0.008619
v -0.002358 0.002045 -0.001259
v 0.001039 0.000680 0.002430
v 0.001510 0.000839 0.002146
v 0.001748 0.000582 0.001988
v 0.001916 0.000579 0.001770
v 0.002379 0.001097 0.000810
v 0.002400 0.000976 0.000394
v 0.001904 0.001614 -0.000345
v 0.001344 0.001777 -0.001406
v 0.001378 0.001618 -0.001647
v 0.001027 0.001941 -0.002446
v -0.005077 0.003974 -0.008766
v 0.001794 0.003037 -0.005425
v 0.001930 0.003432 -0.005468
v -0.000943 0.003964 -0.009341
v 0.002237 0.002979 -0.005798
v 0.002453 0.003097 -0.005853
v 0.000870 0.004022 -0.009185
v 0.003682 0.003200 -0.006085
v 0.001193 0.003734 -0.009161
v 0.003973 0.003233 -0.006464
v 0.003647 0.003440 -0.007392
v 0.002857 0.003486 -0.008229
v 0.002373 0.003687 -0.008577
v 0.003959 0.003320 -0.007018
v -0.049251 0.001479 0.005652
v -0.049839 0.001720 0.005077
v -0.048401 0.001483 0.005842
v -0.050115 0.002212 0.003928
v -0.047650 0.001550 0.005701
v -0.049974 0.002333 0.003275
v -0.050025 0.002081 0.002987
v -0.049532 0.002175 0.002451
v -0.046758 0.001220 0.005324
v -0.048999 0.002331 0.002006
v -0.048641 0.002393 0.001811
v -0.044314 0.002142 0.003638
v -0.047266 0.002727 0.000978
v -0.046764 0.002942 0.000773
v -0.044849 0.001669 0.004058
v -0.049010 0.003237 -0.001633
v -0.049100 0.003432 -0.002172
v -0.046373 0.003007 0.000291
v -0.049005 0.003402 -0.001993
v -0.048888 0.003477 -0.002435
v -0.048554 0.003363 -0.001859
v -0.047846 0.003518 -0.002138
v -0.048253 0.003552 -0.002327
v -0.048200 0.003572 -0.002622
v -0.045860 0.003167 -0.000284
v -0.045930 0.003158 -0.000666
v -0.047700 0.003681 -0.002550
v -0.046809 0.003274 -0.001630
v -0.047378 0.003401 -0.001924
v -0.046186 0.003117 -0.000900
v -0.047319 0.003632 -0.002311
v -0.045498 0.003441 -0.001415
v -0.045806 0.003430 -0.001639
v -0.046099 0.003574 -0.002158
v -0.047343 0.003690 -0.002827
v -0.046712 0.003533 -0.002137
v -0.046514 0.003745 -0.002960
v -0.046513 0.003609 -0.003356
v -0.045454 0.003757 -0.002994
v -0.045769 0.003750 -0.003060
v -0.046098 0.003692 -0.003249
v -0.045444 0.003716 -0.003209
v -0.044680 0.003682 -0.003361
v -0.039714 0.002258 0.001878
v -0.043739 0.003716 -0.003332
v -0.042768 0.003754 -0.003403
v -0.037938 0.002215 0.001382
v -0.041700 0.003800 -0.003570
v -0.037329 0.002075 0.001131
v -0.037355 0.002344 0.001239
v -0.041193 0.003973 -0.003489
v -0.040618 0.003869 -0.003782
v -0.039927 0.003818 -0.003999
v -0.034606 0.002238 0.000407
v -0.034400 0.002606 0.000559
v -0.034182 0.002329 0.000342
v -0.036991 0.003930 -0.004621
v -0.033385 0.002344 0.000162
v -0.037331 0.003711 -0.004671
v -0.031194 0.002495 -0.000338
v -0.031358 0.002157 -0.000560
v -0.030484 0.002429 -0.000546
v -0.034738 0.003977 -0.004975
v -0.034411 0.003737 -0.005102
v -0.033758 0.004058 -0.005112
v -0.032022 0.004075 -0.005417
v -0.027399 0.002393 -0.001280
v -0.030875 0.004154 -0.005600
v -0.030387 0.004026 -0.005710
v -0.025220 0.002616 -0.001461
v -0.029426 0.003995 -0.005873
v -0.024537 0.002553 -0.001623
v -0.028730 0.004178 -0.005975
v -0.023352 0.002621 -0.001767
v -0.022972 0.002771 -0.001688
v -0.027017 0.003908 -0.006295
v -0.025516 0.004170 -0.006539
v -0.021727 0.002628 -0.001994
v -0.024972 0.004052 -0.006640
v -0.020658 0.002434 -0.002288
v -0.024654 0.003941 -0.006709
v -0.019735 0.002406 -0.002395
v -0.020057 0.002631 -0.002186
v -0.018293 0.002573 -0.002373
v -0.022316 0.004178 -0.007066
v -0.016767 0.002537 -0.002504
v -0.021063 0.004070 -0.007254
v -0.015879 0.002459 -0.002598
v -0.019818 0.004066 -0.007446
v -0.015921 0.002163 -0.002759
v -0.014114 0.002465 -0.002691
v -0.016642 0.004105 -0.007863
v -0.016017 0.003853 -0.007946
v -0.015096 0.004220 -0.007999
v -0.009933 0.002335 -0.002761
v -0.014176 0.004067 -0.008099
v -0.009157 0.002195 -0.002742
v -0.008122 0.002259 -0.002703
v -0.011899 0.004239 -0.008390
v -0.011200 0.003785 -0.008523
v -0.001721 0.000936 0.001624
v -0.005455 0.002162 -0.002542
v -0.010865 0.004129 -0.008452
v -0.001015 0.000429 0.002586
v -0.001855 0.000680 0.001568
v -0.010107 0.003900 -0.008593
v -0.001842 0.001141 0.000679
v -0.004361 0.001974 -0.002274
v -0.003719 0.001711 -0.001899
v -0.002171 0.001448 -0.000449
v -0.003256 0.001635 -0.001593
v -0.003429 0.002025 -0.001979
v -0.002732 0.001646 -0.001218
v -0.002691 0.001374 -0.000962
v -0.009333 0.004004 -0.008613
v 0.001518 0.000521 0.002178
v -0.008139 0.004069 -0.008580
v 0.002524 0.000648 0.000724
v -0.005565 0.004070 -0.008728
v 0.002202 0.001216 -0.000401
v 0.000889 0.002335 -0.002933
v -0.003827 0.003875 -0.008864
v 0.001143 0.001886 -0.003342
v -0.002717 0.003717 -0.009095
v 0.001481 0.002631 -0.004684
v 0.001680 0.002907 -0.005241
v -0.001547 0.003680 -0.009296
v 0.002853 0.002953 -0.005999
v -0.000422 0.003787 -0.009375
v 0.000423 0.004056 -0.009252
v 0.003222 0.002819 -0.006173
v 0.003706 0.002653 -0.006492
v 0.003196 0.002385 -0.006425
v 0.003914 0.002814 -0.006680
v 0.003781 0.002855 -0.006350
v 0.003667 0.003165 -0.007452
v 0.003237 0.003445 -0.007848
v 0.002651 0.003343 -0.008428
v 0.004013 0.003119 -0.006850
v 0.003952 0.003032 -0.007045
v -0.050047 0.001548 0.004915
v -0.048964 0.001342 0.005831
v -0.050194 0.001796 0.004435
v -0.050572 0.001063 0.004173
v -0.050259 0.001832 0.003235
v -0.047510 0.001326 0.005733
v -0.049917 0.001984 0.002743
v -0.047220 0.000883 0.005642
v -0.049183 0.002088 0.002024
v -0.046205 0.001551 0.004951
v -0.048110 0.002513 0.001424
v -0.047637 0.002604 0.001157
v -0.047843 0.002328 0.000934
v -0.049902 0.003030 -0.001591
v -0.049513 0.003356 -0.002149
v -0.050046 0.003079 -0.002240
v -0.049341 0.003257 -0.001760
v -0.049488 0.003329 -0.001958
v -0.048347 0.003181 -0.001568
v -0.049428 0.003351 -0.002341
v -0.046937 0.002706 0.000258
v -0.047317 0.002827 -0.000871
v -0.047338 0.003207 -0.001591
v -0.046530 0.002936 -0.000513
v -0.046561 0.002891 -0.000120
v -0.046992 0.002812 -0.000629
v -0.043137 0.002039 0.003062
v -0.046504 0.003253 -0.001492
v -0.046329 0.003193 -0.001257
v -0.047301 0.003019 -0.001254
v -0.047860 0.003117 -0.001491
v -0.048934 0.003410 -0.002628
v -0.042646 0.001999 0.002875
v -0.047845 0.003588 -0.002881
v -0.046939 0.003691 -0.003077
v -0.041773 0.001785 0.002553
v -0.041682 0.002070 0.002510
v -0.040858 0.001971 0.002249
v -0.045534 0.003564 -0.003523
v -0.040211 0.001926 0.002022
v -0.044821 0.003550 -0.003600
v -0.044220 0.003606 -0.003471
v -0.039499 0.001985 0.001772
v -0.044279 0.003428 -0.003689
v -0.043651 0.003556 -0.003588
v -0.042732 0.003582 -0.003647
v -0.038039 0.001802 0.001247
v -0.041727 0.003597 -0.003804
v -0.036663 0.001957 0.000884
v -0.041078 0.003680 -0.003884
v -0.040024 0.003613 -0.004164
v -0.035867 0.001983 0.000630
v -0.039146 0.003618 -0.004388
v -0.038245 0.003595 -0.004564
v -0.032955 0.002294 -0.000018
v -0.036093 0.003600 -0.004905
v -0.035385 0.003665 -0.004966
v -0.033799 0.003684 -0.005197
v -0.032995 0.003690 -0.005332
v -0.029794 0.002245 -0.000859
v -0.028435 0.002451 -0.000989
v -0.031984 0.003760 -0.005481
v -0.030959 0.003763 -0.005638
v -0.026520 0.002460 -0.001385
v -0.025524 0.002424 -0.001599
v -0.029941 0.003720 -0.005798
v -0.025600 0.002204 -0.001836
v -0.028878 0.003794 -0.005975
v -0.027732 0.003858 -0.006174
v -0.024348 0.002392 -0.001812
v -0.023416 0.002416 -0.001955
v -0.022565 0.002437 -0.002027
v -0.026219 0.003825 -0.006428
v -0.021780 0.002409 -0.002182
v -0.025599 0.003690 -0.006511
v -0.021019 0.002496 -0.002176
v -0.024366 0.003605 -0.006686
v -0.019135 0.002127 -0.002670
v -0.023963 0.003783 -0.006771
v -0.019247 0.002484 -0.002345
v -0.023086 0.003943 -0.006955
v -0.018367 0.002361 -0.002527
v -0.022046 0.003809 -0.007092
v -0.021004 0.003749 -0.007258
v -0.016863 0.002335 -0.002623
v -0.020411 0.003533 -0.007310
v -0.020457 0.003817 -0.007344
v -0.019322 0.003685 -0.007519
v -0.014703 0.002386 -0.002670
v -0.018298 0.003935 -0.007667
v -0.014116 0.002265 -0.002747
v -0.017688 0.003754 -0.007746
v -0.016976 0.003920 -0.007838
v -0.012404 0.002118 -0.002737
v -0.011722 0.002303 -0.002698
v -0.016426 0.003692 -0.007916
v -0.014945 0.003503 -0.008084
v -0.015491 0.003871 -0.008018
v -0.009855 0.001942 -0.002762
v -0.009273 0.001856 -0.002741
v -0.008201 0.002005 -0.002671
v -0.007331 0.002027 -0.002596
v -0.007222 0.001683 -0.002540
v -0.011465 0.003378 -0.008559
v -0.006575 0.001951 -0.002579
v -0.001570 0.000476 0.002292
v -0.001915 0.000365 0.001730
v -0.005883 0.001791 -0.002507
v -0.005042 0.001798 -0.002366
v -0.010640 0.003641 -0.008625
v -0.010196 0.003458 -0.008743
v -0.001872 0.000884 0.000996
v -0.004271 0.001684 -0.002095
v -0.002006 0.001059 0.000209
v 0.000471 0.000421 0.002667
v -0.002181 0.001042 -0.000166
v -0.002399 0.000905 -0.000468
v -0.002370 0.001190 -0.000530
v -0.003044 0.001258 -0.001213
v -0.003406 0.001264 -0.001490
v 0.000867 0.000265 0.002578
v 0.001167 0.000265 0.002433
v -0.007363 0.003542 -0.008696
v -0.008213 0.003625 -0.008740
v -0.007075 0.004103 -0.008581
v 0.002206 0.000510 0.001424
v 0.002328 0.000727 0.001313
v -0.006207 0.003403 -0.008764
v -0.006055 0.003734 -0.008717
v 0.002374 0.000935 -0.000350
v 0.001521 0.001309 -0.001761
v 0.001234 0.001635 -0.002119
v 0.001184 0.001601 -0.002409
v -0.004298 0.003525 -0.008834
v 0.001223 0.001577 -0.003367
v -0.003183 0.003312 -0.008990
v 0.001280 0.002059 -0.003857
v 0.001723 0.002524 -0.005259
v -0.002047 0.003372 -0.009219
v -0.000717 0.003553 -0.009408
v 0.002443 0.002483 -0.006036
v -0.000010 0.003828 -0.009351
v 0.003657 0.002545 -0.007256
v 0.003087 0.002946 -0.008075
v -0.049486 0.000947 0.005796
v -0.049909 0.000734 0.005540
v -0.049217 0.001004 0.005902
v -0.049703 0.001183 0.005515
v -0.050026 0.001120 0.005221
v -0.048814 0.000730 0.006145
v -0.048283 0.001036 0.006024
v -0.050378 0.001682 0.003922
v -0.048119 0.000638 0.006125
v -0.048047 0.001118 0.005957
v -0.050532 0.001404 0.003506
v -0.050152 0.001678 0.002836
v -0.048735 0.002150 0.001688
v -0.045886 0.001171 0.004804
v -0.048325 0.002211 0.001357
v -0.048112 0.002209 0.001083
v -0.050334 0.002709 -0.001434
v -0.050121 0.003084 -0.001942
v -0.049755 0.002892 -0.001419
v -0.047229 0.002571 0.000610
v -0.049318 0.003044 -0.001501
v -0.047045 0.002683 -0.000102
v -0.047924 0.002495 -0.000550
v -0.049754 0.003119 -0.002485
v -0.043610 0.001857 0.003327
v -0.047199 0.002673 -0.000353
v -0.047746 0.002822 -0.001044
v -0.048130 0.002784 -0.001085
v -0.048397 0.002847 -0.001208
v -0.047621 0.002534 -0.000397
v -0.043164 0.001551 0.003163
v -0.048280 0.003324 -0.003030
v -0.046964 0.003482 -0.003427
v -0.042003 0.001133 0.002618
v -0.042215 0.001688 0.002735
v -0.047368 0.003559 -0.003145
v -0.041576 0.001490 0.002469
v -0.046468 0.003441 -0.003558
v -0.039286 0.001600 0.001596
v -0.038479 0.001890 0.001424
v -0.042487 0.003402 -0.003869
v -0.041647 0.003370 -0.004040
v -0.038448 0.001470 0.001219
v -0.037094 0.001759 0.000909
v -0.040472 0.003443 -0.004203
v -0.035806 0.001590 0.000341
v -0.035191 0.002032 0.000474
v -0.039768 0.003234 -0.004477
v -0.034236 0.002015 0.000144
v -0.038734 0.003200 -0.004671
v -0.033617 0.001888 -0.000118
v -0.037849 0.003380 -0.004712
v -0.036495 0.003623 -0.004847
v -0.032063 0.002242 -0.000313
v -0.036042 0.003403 -0.004961
v -0.030965 0.001937 -0.000860
v -0.033484 0.003414 -0.005275
v -0.028901 0.002229 -0.001051
v -0.031710 0.003542 -0.005528
v -0.028158 0.002031 -0.001490
v -0.027518 0.002112 -0.001524
v -0.027137 0.002126 -0.001602
v -0.030425 0.003493 -0.005698
v -0.029447 0.003472 -0.005870
v -0.028888 0.003488 -0.005944
v -0.028381 0.003349 -0.005992
v -0.024881 0.002161 -0.002016
v -0.027320 0.003548 -0.006218
v -0.023489 0.002094 -0.002318
v -0.026274 0.003290 -0.006324
v -0.026043 0.003511 -0.006408
v -0.021796 0.002213 -0.002392
v -0.025303 0.003210 -0.006414
v -0.024910 0.003734 -0.006622
v -0.020973 0.002037 -0.002720
v -0.020833 0.002212 -0.002501
v -0.019711 0.002210 -0.002590
v -0.019773 0.002043 -0.002788
v -0.023430 0.003570 -0.006812
v -0.022719 0.003537 -0.006949
v -0.021093 0.003234 -0.007119
v -0.018430 0.002141 -0.002737
v -0.021708 0.003462 -0.007074
v -0.017477 0.002134 -0.002727
v -0.016798 0.002025 -0.002879
v -0.015403 0.002121 -0.002797
v -0.018605 0.003574 -0.007586
v -0.014336 0.001966 -0.002895
v -0.013881 0.002020 -0.002834
v -0.013214 0.002109 -0.002750
v -0.017070 0.003414 -0.007793
v -0.011104 0.001890 -0.002786
v -0.010591 0.002071 -0.002764
v -0.014235 0.003701 -0.008154
v -0.008281 0.001788 -0.002664
v -0.013494 0.003568 -0.008245
v -0.012735 0.003241 -0.008382
v -0.012169 0.003393 -0.008452
v -0.006599 0.001510 -0.002540
v -0.006161 0.001356 -0.002502
v -0.000585 -0.000016 0.002735
v -0.005313 0.001497 -0.002348
v -0.004513 0.001444 -0.002083
v -0.004320 0.001176 -0.001942
v 0.000009 0.000024 0.002748
v -0.003862 0.001421 -0.001817
v 0.000586 -0.000160 0.002711
v -0.002767 0.001055 -0.000896
v -0.009207 0.003451 -0.008891
v -0.008884 0.003312 -0.008937
v 0.000937 -0.000222 0.002536
v 0.001424 0.000069 0.002180
v -0.007544 0.002978 -0.008892
v 0.001686 -0.000098 0.001806
v 0.001754 0.000259 0.001912
v 0.002411 0.000233 0.001030
v 0.002547 0.000411 0.000894
v 0.002636 0.000416 0.000541
v 0.002419 0.000665 -0.000562
v 0.002245 0.000891 -0.000856
v 0.002066 0.000948 -0.001164
v 0.001309 0.001277 -0.002400
v 0.001075 0.001821 -0.002890
v -0.003011 0.002986 -0.009023
v -0.002490 0.003362 -0.009120
v -0.002622 0.003068 -0.009062
v 0.001556 0.002118 -0.004672
v -0.001473 0.003277 -0.009334
v -0.000654 0.003002 -0.009518
v -0.001064 0.003404 -0.009393
v 0.002150 0.002434 -0.005895
v 0.002298 0.001827 -0.006190
v 0.002670 0.002094 -0.006297
v -0.000282 0.003262 -0.009500
v 0.002941 0.002596 -0.006166
v 0.000286 0.003141 -0.009499
v 0.001347 0.003195 -0.009195
v 0.003693 0.002441 -0.006628
v 0.002326 0.003298 -0.008667
v 0.002289 0.002607 -0.008720
v 0.003665 0.002378 -0.006930
v 0.003885 0.002707 -0.006939
v 0.003416 0.002933 -0.007702
v 0.003551 0.002712 -0.007500
v -0.049665 0.000452 0.005895
v -0.050461 0.000907 0.004643
v -0.047679 0.000412 0.006001
v -0.049515 0.001485 0.002020
v -0.046613 0.001016 0.005237
v -0.048875 0.001843 0.001514
v -0.050277 0.002948 -0.001721
v -0.048524 0.001873 0.001065
v -0.050648 0.002734 -0.001791
v -0.045387 0.000761 0.004511
v -0.047916 0.002208 0.000700
v -0.044867 0.001155 0.004165
v -0.050482 0.002870 -0.002152
v -0.047838 0.002233 0.000355
v -0.048320 0.001980 0.000331
v -0.048853 0.002649 -0.001086
v -0.043966 0.001086 0.003685
v -0.047821 0.002303 0.000031
v -0.048156 0.002514 -0.000720
v -0.048647 0.002404 -0.000788
v -0.049083 0.003251 -0.002781
v -0.042991 0.001181 0.003113
v -0.048160 0.003044 -0.003395
v -0.042582 0.001347 0.002897
v -0.047746 0.003295 -0.003323
v -0.040996 0.001548 0.002260
v -0.045854 0.003218 -0.003806
v -0.046621 0.003126 -0.003771
v -0.040394 0.001507 0.002015
v -0.044947 0.003364 -0.003789
v -0.044417 0.002925 -0.004066
v -0.038844 0.001687 0.001468
v -0.043425 0.003295 -0.003866
v -0.042238 0.003174 -0.004100
v -0.041311 0.003203 -0.004228
v -0.041257 0.003009 -0.004363
v -0.036588 0.001515 0.000590
v -0.040008 0.003345 -0.004366
v -0.039222 0.003378 -0.004522
v -0.034693 0.001735 0.000117
v -0.034198 0.001675 -0.000129
v -0.037734 0.003130 -0.004799
v -0.037172 0.003043 -0.004891
v -0.032578 0.001881 -0.000438
v -0.035155 0.003409 -0.005055
v -0.031999 0.001878 -0.000630
v -0.034937 0.003278 -0.005097
v -0.029703 0.001947 -0.001162
v -0.029055 0.001958 -0.001289
v -0.032679 0.002933 -0.005337
v -0.031799 0.003146 -0.005488
v -0.028122 0.001780 -0.001834
v -0.031276 0.003200 -0.005544
v -0.027367 0.001848 -0.001911
v -0.030397 0.003183 -0.005644
v -0.029458 0.003192 -0.005800
v -0.026145 0.002073 -0.001883
v -0.025531 0.001994 -0.002135
v -0.028446 0.002943 -0.005864
v -0.024423 0.001847 -0.002510
v -0.024992 0.001919 -0.002352
v -0.027493 0.003203 -0.006088
v -0.024183 0.002114 -0.002186
v -0.023834 0.001818 -0.002648
v -0.026239 0.003150 -0.006282
v -0.022853 0.002079 -0.002406
v -0.022678 0.002222 -0.002244
v -0.022128 0.002022 -0.002613
v -0.024935 0.003047 -0.006414
v -0.024704 0.003394 -0.006573
v -0.023907 0.003046 -0.006563
v -0.023681 0.003299 -0.006684
v -0.022627 0.003246 -0.006867
v -0.018525 0.001934 -0.002982
v -0.021873 0.002949 -0.006858
v -0.017382 0.001957 -0.002930
v -0.015686 0.001899 -0.002980
v -0.019286 0.003317 -0.007442
v -0.015353 0.001639 -0.003228
v -0.014974 0.001862 -0.002983
v -0.018429 0.003278 -0.007553
v -0.017654 0.003450 -0.007728
v -0.012680 0.001745 -0.002908
v -0.016244 0.003417 -0.007914
v -0.012297 0.001836 -0.002835
v -0.015783 0.003462 -0.007981
v -0.011236 0.001687 -0.002852
v -0.010333 0.001638 -0.002837
v -0.009591 0.001559 -0.002799
v -0.013675 0.003282 -0.008233
v -0.008348 0.001254 -0.002693
v -0.008017 0.001484 -0.002639
v -0.008829 0.001538 -0.002723
v -0.007317 0.001459 -0.002559
v -0.001874 0.000082 0.001998
v -0.005675 0.001282 -0.002416
v -0.001121 -0.000041 0.002582
v -0.001520 -0.000153 0.002378
v -0.001731 -0.000005 0.002203
v -0.010846 0.003278 -0.008669
v -0.000948 -0.000487 0.002609
v -0.002120 -0.000112 0.001467
v -0.001975 0.000631 0.000656
v -0.005175 0.001247 -0.002266
v -0.010376 0.003156 -0.008783
v -0.000588 -0.000255 0.002731
v -0.003900 0.000845 -0.001688
v -0.002100 0.000085 0.000409
v -0.002099 0.000704 0.000110
v -0.003432 0.000890 -0.001395
v -0.002989 0.000724 -0.001052
v -0.009543 0.003230 -0.008941
v 0.000400 -0.000450 0.002697
v 0.000195 -0.000353 0.002744
v -0.002744 0.000694 -0.000837
v -0.009155 0.002825 -0.009097
v -0.008582 0.003102 -0.008967
v -0.006958 0.002926 -0.008889
v -0.005532 0.003368 -0.008785
v 0.002693 0.000008 0.000178
v 0.002626 0.000343 0.000124
v -0.004811 0.003144 -0.008815
v 0.002118 0.000524 -0.001447
v 0.001229 0.001306 -0.002877
v 0.001269 0.001243 -0.003312
v -0.003514 0.003042 -0.008954
v 0.001517 0.001470 -0.004393
v -0.001873 0.003042 -0.009263
v 0.001912 0.002203 -0.005664
v 0.003368 0.002235 -0.006621
v 0.000893 0.003229 -0.009348
v 0.002060 0.003418 -0.008814
v 0.003582 0.002152 -0.007157
v 0.003458 0.002114 -0.007513
v 0.003136 0.002398 -0.008043
v 0.002870 0.002648 -0.008318
v 0.002638 0.002707 -0.008501
v -0.050090 0.000304 0.005540
v -0.049260 0.000532 0.006090
v -0.048679 0.000279 0.006302
v -0.047992 0.000321 0.006168
v -0.050431 0.001374 0.003037
v -0.047471 0.000675 0.005827
v -0.050017 0.001471 0.002510
v -0.046384 0.000160 0.005036
v -0.049119 0.001785 0.001773
v -0.049119 0.001584 0.001581
v -0.046383 0.000546 0.005069
v -0.050559 0.002230 -0.001149
v -0.050622 0.002409 -0.001272
v -0.050847 0.002402 -0.001426
v -0.050014 0.002311 -0.001092
v -0.050861 0.002582 -0.001909
v -0.048336 0.001944 0.000643
v -0.048722 0.001755 0.000263
v -0.049226 0.002284 -0.000867
v -0.049420 0.002534 -0.001109
v -0.050808 0.002563 -0.002278
v -0.045058 0.000662 0.004328
v -0.048285 0.002084 0.000008
v -0.048472 0.002152 -0.000347
v -0.049642 0.002971 -0.002776
v -0.043396 0.000565 0.003412
v -0.043795 0.000649 0.003640
v -0.043390 0.001153 0.003343
v -0.048855 0.002894 -0.003263
v -0.047631 0.003111 -0.003550
v -0.047150 0.003133 -0.003679
v -0.041474 0.000845 0.002321
v -0.041287 0.001120 0.002297
v -0.045619 0.002818 -0.004078
v -0.039911 0.001324 0.001754
v -0.044128 0.003169 -0.003914
v -0.043610 0.003059 -0.004025
v -0.042956 0.002697 -0.004327
v -0.042977 0.002943 -0.004180
v -0.040793 0.002764 -0.004546
v -0.040504 0.002984 -0.004487
v -0.038617 0.002882 -0.004768
v -0.034159 0.001370 -0.000451
v -0.032799 0.001629 -0.000606
v -0.036051 0.003022 -0.005019
v -0.032169 0.001630 -0.000842
v -0.035207 0.002936 -0.005084
v -0.030982 0.001726 -0.001080
v -0.034352 0.003147 -0.005166
v -0.034498 0.002677 -0.005113
v -0.033385 0.003184 -0.005285
v -0.030162 0.001709 -0.001309
v -0.029230 0.001826 -0.001414
v -0.032766 0.003190 -0.005364
v -0.033380 0.002768 -0.005237
v -0.028619 0.001819 -0.001626
v -0.030886 0.002908 -0.005515
v -0.029048 0.002981 -0.005793
v -0.025400 0.001811 -0.002459
v -0.025594 0.001641 -0.002727
v -0.028053 0.002654 -0.005794
v -0.027257 0.002924 -0.006018
v -0.023419 0.001652 -0.003068
v -0.023306 0.001837 -0.002737
v -0.025358 0.002808 -0.006232
v -0.024381 0.002732 -0.006368
v -0.021507 0.001890 -0.002886
v -0.019706 0.001853 -0.003061
v -0.020707 0.001813 -0.003097
v -0.020081 0.001748 -0.003198
v -0.023281 0.002909 -0.006601
v -0.018469 0.001659 -0.003385
v -0.017905 0.001744 -0.003225
v -0.020886 0.002878 -0.007010
v -0.016897 0.001595 -0.003350
v -0.020225 0.003083 -0.007204
v -0.020092 0.002653 -0.007047
v -0.016412 0.001720 -0.003188
v -0.016234 0.001527 -0.003425
v -0.019459 0.002906 -0.007285
v -0.014034 0.001587 -0.003157
v -0.018670 0.002948 -0.007414
v -0.017723 0.002988 -0.007605
v -0.013550 0.001660 -0.003035
v -0.012708 0.001534 -0.003052
v -0.016038 0.003023 -0.007874
v -0.011741 0.001497 -0.002985
v -0.015684 0.002956 -0.007932
v -0.010678 0.001413 -0.002941
v -0.015052 0.003162 -0.008052
v -0.009979 0.001361 -0.002901
v -0.013921 0.002742 -0.008148
v -0.013841 0.003006 -0.008195
v -0.009011 0.001288 -0.002791
v -0.013058 0.003013 -0.008331
v -0.012742 0.002635 -0.008358
v -0.007513 0.000882 -0.002707
v -0.008068 0.000922 -0.002772
v -0.007853 0.001157 -0.002673
v -0.012247 0.002990 -0.008458
v -0.006710 0.001127 -0.002565
v -0.011654 0.003055 -0.008550
v -0.001690 -0.000580 0.002199
v -0.002116 -0.000282 0.001666
v -0.005364 0.000606 -0.002380
v -0.005820 0.001006 -0.002454
v -0.005140 0.001010 -0.002241
v -0.010753 0.002897 -0.008718
v 0.000127 -0.000772 0.002639
v -0.002127 0.000196 0.000119
v -0.002224 0.000431 -0.000186
v -0.002497 0.000620 -0.000582
v -0.009579 0.002976 -0.009000
v -0.009712 0.002773 -0.008985
v 0.000791 -0.000431 0.002567
v 0.001040 -0.000525 0.002300
v 0.001537 -0.000384 0.001765
v 0.002097 -0.000046 0.001284
v -0.006397 0.003121 -0.008826
v -0.005688 0.003077 -0.008823
v 0.002557 -0.000059 0.000707
v 0.002660 0.000012 0.000511
v 0.002327 0.000531 -0.001034
v 0.001729 0.000730 -0.001870
v 0.001515 0.000935 -0.002130
v 0.001373 0.000588 -0.002792
v 0.001330 0.000892 -0.003596
v -0.003363 0.002192 -0.009015
v 0.001372 0.001377 -0.003846
v 0.001531 0.000991 -0.004443
v -0.002226 0.002831 -0.009176
v 0.001791 0.001589 -0.005337
v 0.001824 0.001897 -0.005458
v 0.002012 0.002355 -0.005788
v -0.001239 0.002590 -0.009467
v -0.000196 0.002826 -0.009542
v 0.002849 0.001702 -0.006597
v 0.002545 0.001573 -0.006456
v 0.000717 0.002864 -0.009419
v 0.003167 0.001750 -0.006751
v 0.001757 0.002595 -0.009031
v 0.003492 0.001985 -0.006961
v 0.002093 0.002285 -0.008854
v 0.002892 0.002094 -0.008258
v 0.003282 0.002123 -0.007813
v -0.050331 0.000934 0.004867
v -0.048958 0.000123 0.006302
v -0.048538 -0.000016 0.006367
v -0.050660 0.000897 0.003114
v -0.047117 0.000131 0.005611
v -0.049458 0.001296 0.001788
v -0.048940 0.001621 0.001262
v -0.051056 0.002315 -0.001582
v -0.048850 0.001603 0.000893
v -0.045344 0.000141 0.004476
v -0.048805 0.001645 0.000531
v -0.048803 0.001835 -0.000082
v -0.049146 0.002058 -0.000636
v -0.049115 0.001858 -0.000384
v -0.050263 0.002692 -0.002661
v -0.044491 0.000641 0.004018
v -0.042803 0.000787 0.003012
v -0.042278 0.000808 0.002718
v -0.046677 0.002819 -0.003945
v -0.040498 0.000543 0.001726
v -0.040356 0.001060 0.001872
v -0.045013 0.003013 -0.004014
v -0.039292 0.001007 0.001341
v -0.038216 0.001223 0.000999
v -0.041943 0.002885 -0.004342
v -0.037208 0.001307 0.000671
v -0.036684 0.001184 0.000372
v -0.039555 0.002995 -0.004612
v -0.035827 0.001307 0.000110
v -0.039173 0.002742 -0.004732
v -0.034900 0.001454 -0.000057
v -0.034563 0.001256 -0.000412
v -0.037900 0.002613 -0.004869
v -0.034003 0.001155 -0.000767
v -0.036297 0.002730 -0.005003
v -0.032427 0.001323 -0.001136
v -0.031772 0.001320 -0.001338
v -0.031018 0.001387 -0.001503
v -0.030085 0.001517 -0.001611
v -0.032451 0.002408 -0.005221
v -0.032245 0.002625 -0.005308
v -0.028331 0.001553 -0.002130
v -0.028346 0.001390 -0.002425
v -0.030913 0.002457 -0.005364
v -0.027131 0.001583 -0.002399
v -0.030125 0.002741 -0.005555
v -0.029906 0.002300 -0.005388
v -0.028976 0.002608 -0.005648
v -0.026114 0.001788 -0.002324
v -0.027960 0.002374 -0.005662
v -0.027210 0.002591 -0.005870
v -0.026255 0.002861 -0.006149
v -0.022363 0.001745 -0.003066
v -0.022434 0.001543 -0.003505
v -0.023716 0.002592 -0.006365
v -0.021344 0.001669 -0.003316
v -0.020685 0.001625 -0.003438
v -0.022872 0.002416 -0.006422
v -0.019578 0.001638 -0.003435
v -0.019745 0.001540 -0.003624
v -0.021807 0.002492 -0.006639
v -0.022293 0.002704 -0.006677
v -0.018738 0.001496 -0.003703
v -0.020630 0.002611 -0.006936
v -0.017563 0.001528 -0.003543
v -0.020001 0.002390 -0.006918
v -0.016623 0.001402 -0.003648
v -0.018860 0.002677 -0.007272
v -0.015315 0.001464 -0.003441
v -0.017999 0.002642 -0.007411
v -0.014530 0.001233 -0.003648
v -0.013144 0.001350 -0.003260
v -0.014152 0.001377 -0.003397
v -0.017290 0.002748 -0.007593
v -0.016179 0.002745 -0.007770
v -0.012778 0.001105 -0.003470
v -0.011328 0.001239 -0.003135
v -0.010464 0.001192 -0.003051
v -0.009404 0.001079 -0.002944
v -0.013204 0.002774 -0.008282
v -0.007538 0.000529 -0.002896
v -0.011735 0.002797 -0.008531
v -0.006337 0.000881 -0.002565
v -0.007275 0.001031 -0.002622
v -0.001696 -0.000901 0.002119
v -0.001369 -0.000862 0.002360
v -0.002193 -0.000320 0.001010
v -0.004959 0.000743 -0.002185
v -0.004302 0.000737 -0.001890
v -0.000186 -0.000662 0.002690
v -0.003668 0.000385 -0.001603
v 0.000645 -0.000867 0.002374
v -0.002351 -0.000093 -0.000546
v -0.003003 0.000394 -0.001129
v -0.008605 0.002532 -0.009104
v -0.007984 0.002940 -0.008937
v -0.006253 0.002687 -0.008916
v 0.002526 -0.000289 0.000588
v -0.005919 0.002256 -0.008942
v -0.005293 0.002577 -0.008880
v 0.002692 -0.000255 -0.000125
v 0.002649 0.000028 -0.000301
v 0.002533 -0.000326 -0.000884
v 0.002448 0.000228 -0.000905
v 0.002227 0.000176 -0.001460
v 0.001778 0.000357 -0.001952
v 0.001456 0.000623 -0.002479
v 0.001298 0.000927 -0.002969
v -0.002561 0.002590 -0.009122
v 0.001923 0.001247 -0.005777
v 0.002019 0.001363 -0.005990
v -0.000892 0.002467 -0.009507
v -0.000232 0.002632 -0.009521
v 0.000659 0.002632 -0.009387
v 0.003323 0.001748 -0.006920
v 0.001154 0.002033 -0.009156
v 0.003427 0.001785 -0.007348
v 0.001399 0.002189 -0.009144
v 0.001331 0.002582 -0.009213
v 0.002931 0.001789 -0.008096
v 0.002653 0.002064 -0.008430
v -0.049296 0.000049 0.006193
v -0.049855 0.000036 0.005840
v -0.050605 0.000723 0.004369
v -0.048731 -0.000198 0.006408
v -0.048087 -0.000121 0.006255
v -0.050724 0.000821 0.003598
v -0.047554 -0.000486 0.005991
v -0.047546 -0.000069 0.005970
v -0.050491 0.000899 0.002665
v -0.051397 0.001712 -0.001215
v -0.045936 -0.000054 0.004750
v -0.051053 0.001858 -0.001105
v -0.049206 0.001230 0.000994
v -0.049939 0.001987 -0.000891
v -0.049057 0.001545 0.000184
v -0.049134 0.001659 -0.000131
v -0.049658 0.001858 -0.000705
v -0.051208 0.002208 -0.001904
v -0.050817 0.002236 -0.002674
v -0.050110 0.002475 -0.003024
v -0.049430 0.002661 -0.003224
v -0.048333 0.002148 -0.004046
v -0.042538 0.000484 0.002833
v -0.048011 0.002623 -0.003793
v -0.041414 0.000384 0.002138
v -0.041914 0.000546 0.002470
v -0.040926 0.000860 0.002052
v -0.039886 0.000579 0.001369
v -0.039802 0.000953 0.001541
v -0.043949 0.002513 -0.004330
v -0.038805 0.000779 0.000993
v -0.042512 0.002430 -0.004506
v -0.037818 0.001038 0.000714
v -0.041785 0.002451 -0.004564
v -0.036676 0.000975 0.000169
v -0.035878 0.001075 -0.000111
v -0.035044 0.001091 -0.000392
v -0.038681 0.002506 -0.004820
v -0.037208 0.002600 -0.004917
v -0.036794 0.002401 -0.004954
v -0.032995 0.001396 -0.000803
v -0.033707 0.001037 -0.001038
v -0.036126 0.002458 -0.004992
v -0.035278 0.002468 -0.005034
v -0.032384 0.001093 -0.001472
v -0.035309 0.002132 -0.004962
v -0.034510 0.002405 -0.005057
v -0.033394 0.002492 -0.005170
v -0.032114 0.002122 -0.005133
v -0.031474 0.002462 -0.005328
v -0.031279 0.002084 -0.005172
v -0.030737 0.002052 -0.005178
v -0.027896 0.001312 -0.002720
v -0.026681 0.001517 -0.002668
v -0.025747 0.001467 -0.003074
v -0.027258 0.002214 -0.005642
v -0.025000 0.001588 -0.002960
v -0.024917 0.001430 -0.003369
v -0.024256 0.001601 -0.003007
v -0.026399 0.002324 -0.005835
v -0.026352 0.002085 -0.005667
v -0.025590 0.002446 -0.005997
v -0.023700 0.001434 -0.003536
v -0.023428 0.001515 -0.003372
v -0.023194 0.001385 -0.003746
v -0.024948 0.002483 -0.006125
v -0.024350 0.002090 -0.005952
v -0.024294 0.002389 -0.006180
v -0.021649 0.001545 -0.003576
v -0.023502 0.002225 -0.006159
v -0.021658 0.001396 -0.003997
v -0.020182 0.001456 -0.003829
v -0.019790 0.001285 -0.004323
v -0.021810 0.002265 -0.006489
v -0.019295 0.001347 -0.004094
v -0.018236 0.001422 -0.003809
v -0.021091 0.002327 -0.006696
v -0.017546 0.001332 -0.003936
v -0.019255 0.002529 -0.007138
v -0.015163 0.001259 -0.003718
v -0.018562 0.002432 -0.007208
v -0.016758 0.002439 -0.007543
v -0.013734 0.001121 -0.003642
v -0.012848 0.000970 -0.003686
v -0.015498 0.002509 -0.007836
v -0.011343 0.001023 -0.003359
v -0.010498 0.000952 -0.003254
v -0.014745 0.002542 -0.007979
v -0.009858 0.000943 -0.003126
v -0.009538 0.000700 -0.003322
v -0.014272 0.002225 -0.007954
v -0.013938 0.002487 -0.008090
v -0.008847 0.000972 -0.002877
v -0.009215 0.000851 -0.003062
v -0.012720 0.002487 -0.008324
v -0.007138 0.000640 -0.002717
v -0.011813 0.002454 -0.008475
v -0.001969 -0.000521 0.001935
v -0.005905 0.000709 -0.002521
v -0.000967 -0.000975 0.002457
v -0.002218 -0.000754 0.001199
v -0.005698 0.000394 -0.002591
v -0.010640 0.002528 -0.008730
v -0.004365 0.000389 -0.001987
v -0.000504 -0.000895 0.002594
v -0.000165 -0.001157 0.002487
v -0.002264 -0.000766 -0.000052
v -0.002209 -0.000470 0.000092
v -0.002202 -0.000186 -0.000247
v -0.009517 0.002535 -0.009029
v -0.002681 0.000123 -0.000913
v 0.000972 -0.000878 0.002053
v -0.008745 0.002333 -0.009135
v 0.001414 -0.000917 0.001464
v -0.007604 0.002512 -0.009026
v -0.007235 0.002147 -0.009052
v -0.007056 0.002456 -0.009009
v 0.002222 -0.001104 0.000183
v 0.002258 -0.000485 0.000818
v 0.002666 -0.000354 0.000063
v -0.004466 0.002609 -0.008891
v 0.002355 -0.000562 -0.001210
v 0.002195 -0.000260 -0.001479
v 0.001483 0.000180 -0.002559
v 0.001308 0.000633 -0.003276
v -0.003921 0.002228 -0.008959
v -0.002027 0.002006 -0.009180
v -0.002145 0.002292 -0.009178
v 0.001742 0.001194 -0.005186
v -0.001274 0.002196 -0.009398
v 0.000541 0.002283 -0.009289
v 0.003359 0.001688 -0.007133
v 0.002131 0.001771 -0.008776
v -0.050138 -0.000349 0.005665
v -0.050278 -0.000126 0.005425
v -0.049695 -0.000454 0.006073
v -0.050419 -0.000253 0.005171
v -0.050731 0.000337 0.004090
v -0.050770 0.000491 0.003835
v -0.048419 -0.000302 0.006391
v -0.050782 0.000414 0.003328
v -0.050702 0.000507 0.002931
v -0.050277 0.000915 0.002365
v -0.049962 0.000786 0.001939
v -0.047090 -0.000159 0.005591
v -0.049583 0.000892 0.001488
v -0.051534 0.001665 -0.001397
v -0.049221 0.001272 0.000561
v -0.050449 0.001513 -0.000785
v -0.051347 0.001821 -0.002366
v -0.049359 0.001214 0.000309
v -0.050124 0.001298 -0.000508
v -0.051300 0.002062 -0.002080
v -0.049569 0.001596 -0.000429
v -0.044780 -0.000566 0.004256
v -0.044789 0.000056 0.004217
v -0.050745 0.001987 -0.002953
v -0.043665 0.000190 0.003589
v -0.049808 0.002327 -0.003341
v -0.043269 0.000046 0.003331
v -0.048933 0.002504 -0.003585
v -0.042872 0.000324 0.003049
v -0.048000 0.002307 -0.004007
v -0.047342 0.002751 -0.003887
v -0.046493 0.002306 -0.004208
v -0.040878 0.000497 0.001871
v -0.044808 0.002510 -0.004266
v -0.038371 0.000858 0.000812
v -0.038606 0.000495 0.000561
v -0.037617 0.000850 0.000471
v -0.040468 0.002547 -0.004659
v -0.036811 0.000653 -0.000202
v -0.036546 0.000839 -0.000076
v -0.035882 0.000829 -0.000435
v -0.040401 0.002180 -0.004743
v -0.039636 0.002351 -0.004770
v -0.035214 0.000814 -0.000739
v -0.038662 0.002251 -0.004834
v -0.034523 0.001027 -0.000738
v -0.034372 0.000825 -0.001128
v -0.037486 0.002212 -0.004880
v -0.032997 0.001094 -0.001246
v -0.036311 0.002224 -0.004952
v -0.032368 0.000957 -0.001743
v -0.034552 0.002093 -0.004961
v -0.031541 0.001114 -0.001733
v -0.033993 0.002115 -0.005012
v -0.031608 0.000968 -0.002004
v -0.031131 0.000985 -0.002209
v -0.030959 0.001086 -0.001997
v -0.033220 0.002135 -0.005051
v -0.030183 0.001164 -0.002143
v -0.030621 0.001198 -0.001906
v -0.032642 0.002122 -0.005099
v -0.029495 0.001259 -0.002262
v -0.032160 0.001848 -0.004975
v -0.028707 0.001345 -0.002369
v -0.030801 0.001790 -0.004976
v -0.028402 0.001238 -0.002796
v -0.029817 0.002052 -0.005243
v -0.029783 0.001868 -0.005101
v -0.029015 0.002196 -0.005436
v -0.027270 0.001297 -0.003002
v -0.028533 0.002088 -0.005438
v -0.026771 0.001266 -0.003285
v -0.027622 0.001663 -0.005074
v -0.025957 0.001353 -0.003336
v -0.026219 0.001277 -0.003560
v -0.028584 0.001877 -0.005252
v -0.025279 0.001349 -0.003541
v -0.027174 0.001806 -0.005293
v -0.027305 0.001966 -0.005441
v -0.024788 0.001295 -0.004032
v -0.026258 0.001858 -0.005463
v -0.024578 0.001357 -0.003663
v -0.025145 0.001846 -0.005566
v -0.025566 0.001667 -0.005280
v -0.025039 0.002042 -0.005778
v -0.025649 0.002096 -0.005748
v -0.023594 0.001328 -0.003971
v -0.022527 0.001367 -0.004010
v -0.022572 0.001278 -0.004361
v -0.023348 0.001971 -0.005976
v -0.022726 0.002018 -0.006153
v -0.020746 0.001316 -0.004275
v -0.021823 0.001540 -0.005830
v -0.020399 0.001241 -0.004623
v -0.021832 0.001994 -0.006276
v -0.019166 0.001241 -0.004432
v -0.020581 0.001964 -0.006508
v -0.018548 0.001283 -0.004189
v -0.017531 0.001146 -0.004441
v -0.019713 0.001846 -0.006565
v -0.019302 0.002100 -0.006842
v -0.016642 0.001192 -0.004068
v -0.016915 0.001078 -0.004416
v -0.018900 0.001825 -0.006707
v -0.016178 0.001205 -0.003942
v -0.015227 0.001150 -0.003929
v -0.018724 0.002116 -0.006972
v -0.015496 0.001079 -0.004131
v -0.017946 0.002193 -0.007186
v -0.016983 0.002126 -0.007337
v -0.017474 0.001874 -0.007071
v -0.014669 0.001077 -0.003940
v -0.014097 0.000987 -0.003955
v -0.016163 0.002239 -0.007573
v -0.012452 0.000842 -0.003829
v -0.011705 0.000845 -0.003665
v -0.015366 0.002163 -0.007719
v -0.011046 0.000567 -0.004014
v -0.011096 0.000808 -0.003591
v -0.010138 0.000584 -0.003665
v -0.010340 0.000763 -0.003449
v -0.008854 0.000616 -0.003191
v -0.008668 0.000425 -0.003378
v -0.008243 0.000739 -0.002897
v -0.012971 0.002216 -0.008197
v -0.007167 0.000417 -0.002822
v -0.006271 0.000532 -0.002669
v -0.011700 0.002176 -0.008442
v -0.010899 0.002226 -0.008627
v -0.002099 -0.000919 0.001521
v -0.000861 -0.001226 0.002350
v -0.005047 0.000232 -0.002388
v -0.010288 0.002216 -0.008757
v 0.000160 -0.001154 0.002464
v -0.003759 -0.000077 -0.001845
v -0.003067 -0.000326 -0.001420
v 0.000358 -0.001297 0.002259
v -0.007569 0.002120 -0.009104
v -0.006696 0.002035 -0.008996
v 0.002514 -0.000610 0.000176
v -0.005182 0.002230 -0.008909
v 0.001927 -0.000015 -0.001826
v 0.001702 0.000033 -0.002155
v 0.001362 0.000127 -0.002894
v 0.001320 0.000332 -0.003112
v 0.001300 0.000270 -0.003648
v 0.001352 0.000455 -0.003872
v -0.001610 0.001808 -0.009222
v -0.000446 0.002281 -0.009405
v 0.002435 0.001172 -0.006504
v 0.000928 0.002141 -0.009195
v 0.002743 0.001384 -0.006736
v 0.002871 0.001247 -0.007071
v 0.001422 0.001798 -0.009105
v 0.003207 0.001537 -0.007539
v 0.002627 0.001562 -0.008321
v 0.001816 0.002107 -0.008991
v 0.002661 0.001206 -0.008121
v 0.003093 0.001573 -0.007804
v -0.050282 -0.000537 0.005439
v -0.049529 -0.000762 0.006211
v -0.050516 -0.000612 0.004708
v -0.050619 -0.000129 0.004487
v -0.050763 -0.000051 0.003893
v -0.048086 -0.000663 0.006307
v -0.050688 -0.000113 0.002752
v -0.047841 -0.000506 0.006182
v -0.047306 -0.000530 0.005783
v -0.046876 -0.000717 0.005386
v -0.046555 -0.000489 0.005094
v -0.049856 0.000631 0.001682
v -0.049628 0.000728 0.001248
v -0.046132 -0.000481 0.004819
v -0.050953 0.001303 -0.000841
v -0.051567 0.001751 -0.001694
v -0.049473 0.001244 0.000063
v -0.045699 -0.000404 0.004646
v -0.050465 0.002035 -0.003120
v -0.043057 -0.000209 0.003121
v -0.049440 0.002077 -0.003697
v -0.042639 -0.000011 0.002802
v -0.042365 0.000143 0.002649
v -0.047508 0.002282 -0.004109
v -0.047284 0.001994 -0.004255
v -0.041871 0.000222 0.002336
v -0.040901 0.000262 0.001743
v -0.040429 0.000288 0.001494
v -0.045721 0.002085 -0.004395
v -0.045125 0.002175 -0.004378
v -0.044649 0.001928 -0.004569
v -0.039391 0.000523 0.001061
v -0.043448 0.002241 -0.004506
v -0.038936 0.000445 0.000758
v -0.043009 0.002231 -0.004536
v -0.042870 0.001960 -0.004641
v -0.038287 0.000677 0.000588
v -0.038316 0.000443 0.000286
v -0.037680 0.000443 0.000002
v -0.037394 0.000596 0.000075
v -0.041724 0.002080 -0.004679
v -0.037126 0.000465 -0.000327
v -0.041166 0.002000 -0.004732
v -0.040048 0.001845 -0.004795
v -0.039269 0.001971 -0.004809
v -0.036044 0.000583 -0.000758
v -0.035272 0.000630 -0.001091
v -0.037851 0.001798 -0.004800
v -0.038457 0.002004 -0.004826
v -0.034837 0.000569 -0.001643
v -0.034691 0.000696 -0.001301
v -0.037460 0.001565 -0.004755
v -0.033864 0.000719 -0.001655
v -0.033572 0.000852 -0.001447
v -0.033259 0.000859 -0.001627
v -0.036242 0.001871 -0.004838
v -0.032702 0.000925 -0.001662
v -0.035046 0.001880 -0.004870
v -0.034475 0.001762 -0.004807
v -0.031993 0.000826 -0.002487
v -0.033871 0.001767 -0.004842
v -0.031755 0.000883 -0.002264
v -0.031144 0.000931 -0.002479
v -0.033315 0.001593 -0.004730
v -0.031263 0.000905 -0.002823
v -0.032934 0.001814 -0.004895
v -0.030473 0.001013 -0.002370
v -0.032512 0.001514 -0.004651
v -0.030461 0.000964 -0.002634
v -0.030005 0.001079 -0.002484
v -0.030539 0.000955 -0.003021
v -0.030057 0.001005 -0.002891
v -0.031746 0.001392 -0.004474
v -0.031335 0.001500 -0.004634
v -0.031751 0.001709 -0.004871
v -0.029080 0.001113 -0.002859
v -0.029504 0.001061 -0.002758
v -0.030646 0.001351 -0.004446
v -0.029324 0.001122 -0.003931
v -0.030305 0.001744 -0.004981
v -0.029468 0.001061 -0.003591
v -0.030528 0.001521 -0.004697
v -0.028439 0.001153 -0.003155
v -0.028972 0.001083 -0.003361
v -0.029747 0.001678 -0.004916
v -0.028880 0.001106 -0.003791
v -0.029553 0.001340 -0.004430
v -0.028587 0.001100 -0.003662
v -0.028909 0.001201 -0.004188
v -0.029684 0.001513 -0.004700
v -0.029037 0.001350 -0.004492
v -0.027570 0.001188 -0.003228
v -0.027777 0.001118 -0.003550
v -0.027630 0.001120 -0.003712
v -0.028120 0.001126 -0.003966
v -0.028112 0.001175 -0.004113
v -0.028173 0.001323 -0.004449
v -0.028595 0.001709 -0.005063
v -0.026963 0.001205 -0.003477
v -0.026962 0.001220 -0.003980
v -0.027238 0.001269 -0.004268
v -0.028617 0.001561 -0.004851
v -0.026484 0.001273 -0.004220
v -0.027436 0.001336 -0.004466
v -0.027421 0.001493 -0.004804
v -0.026584 0.001233 -0.003722
v -0.025393 0.001292 -0.003841
v -0.025421 0.001288 -0.004044
v -0.025918 0.001411 -0.004704
v -0.026373 0.001534 -0.004961
v -0.026877 0.001636 -0.005098
v -0.025632 0.001312 -0.004312
v -0.024453 0.001298 -0.004341
v -0.024723 0.001335 -0.004574
v -0.025031 0.001413 -0.004829
v -0.023943 0.001333 -0.004846
v -0.025245 0.001519 -0.005058
v -0.024110 0.001459 -0.005166
v -0.024743 0.001644 -0.005367
v -0.023600 0.001287 -0.004296
v -0.023693 0.001282 -0.004566
v -0.023877 0.001373 -0.005016
v -0.024132 0.001679 -0.005533
v -0.023177 0.001260 -0.004950
v -0.023427 0.001478 -0.005408
v -0.024040 0.001854 -0.005763
v -0.022611 0.001220 -0.004678
v -0.022914 0.001309 -0.005237
v -0.023118 0.001671 -0.005722
v -0.021623 0.001265 -0.004502
v -0.022340 0.001556 -0.005768
v -0.021403 0.001213 -0.004811
v -0.021095 0.001203 -0.005015
v -0.019759 0.001212 -0.004726
v -0.020259 0.001210 -0.005020
v -0.021828 0.001763 -0.006066
v -0.020772 0.001611 -0.006111
v -0.020436 0.001217 -0.005328
v -0.020327 0.001715 -0.006327
v -0.019385 0.001174 -0.005457
v -0.020560 0.001422 -0.005911
v -0.020051 0.001538 -0.006188
v -0.020145 0.001326 -0.005828
v -0.019055 0.001157 -0.004894
v -0.018331 0.001150 -0.004620
v -0.019591 0.001433 -0.006162
v -0.017735 0.001067 -0.004983
v -0.017556 0.001040 -0.005153
v -0.018883 0.001621 -0.006521
v -0.018742 0.001443 -0.006335
v -0.016323 0.001038 -0.004339
v -0.016583 0.000998 -0.004638
v -0.015644 0.000951 -0.004565
v -0.017775 0.001686 -0.006860
v -0.014780 0.000873 -0.004459
v -0.016184 0.001764 -0.007285
v -0.016221 0.001406 -0.006984
v -0.014199 0.000886 -0.004206
v -0.013511 0.000748 -0.004339
v -0.012744 0.000759 -0.004088
v -0.015236 0.001845 -0.007570
v -0.011705 0.000651 -0.004045
v -0.014487 0.001300 -0.007357
v -0.014169 0.001892 -0.007824
v -0.014111 0.001649 -0.007692
v -0.013235 0.001945 -0.008039
v -0.009332 0.000493 -0.003569
v -0.008420 0.000493 -0.003118
v -0.007930 0.000525 -0.002982
v -0.007551 0.000285 -0.003155
v -0.008181 0.000302 -0.003298
v -0.006753 0.000196 -0.002994
v -0.007063 0.000142 -0.003161
v -0.006269 0.000221 -0.002872
v -0.001352 -0.001180 0.002203
v -0.001903 -0.001070 0.001799
v -0.005804 0.000183 -0.002771
v -0.001056 -0.001532 0.002076
v -0.010908 0.001956 -0.008547
v -0.004985 0.000020 -0.002480
v -0.009895 0.002133 -0.008833
v -0.000618 -0.001519 0.002174
v -0.002244 -0.000752 0.000480
v -0.004175 0.000047 -0.002027
v -0.000073 -0.001398 0.002299
v -0.002337 -0.000737 -0.000447
v -0.003358 -0.000249 -0.001635
v -0.009559 0.001926 -0.008871
v 0.000023 -0.001570 0.002109
v -0.002511 -0.000791 -0.000867
v -0.009190 0.002243 -0.009078
v 0.000747 -0.001260 0.001901
v 0.001267 -0.001246 0.001297
v -0.008159 0.002164 -0.009180
v 0.001350 -0.001539 0.000852
v -0.007788 0.001785 -0.009124
v 0.001915 -0.000910 0.000906
v 0.001739 -0.001228 0.000801
v 0.001998 -0.001212 0.000482
v -0.005823 0.001861 -0.008913
v 0.002350 -0.001137 -0.000311
v 0.002539 -0.000698 -0.000578
v -0.005167 0.001915 -0.008913
v 0.002214 -0.000939 -0.001311
v -0.004228 0.001932 -0.008947
v 0.001246 -0.000036 -0.003331
v -0.003405 0.001822 -0.008995
v -0.002721 0.001930 -0.009066
v 0.001517 0.000353 -0.004635
v 0.001553 0.000662 -0.004616
v 0.001744 0.000332 -0.005443
v -0.001327 0.001337 -0.009112
v -0.000758 0.001389 -0.009103
v -0.001209 0.001658 -0.009202
v -0.000809 0.001696 -0.009198
v 0.002197 0.000994 -0.006331
v 0.002202 0.000729 -0.006478
v 0.002267 0.000638 -0.006754
v 0.000509 0.001757 -0.009111
v 0.000591 0.001258 -0.009024
v 0.002678 0.000923 -0.007263
v 0.003066 0.001276 -0.007458
v 0.002828 0.001041 -0.007719
v 0.003031 0.001290 -0.007712
v -0.049835 -0.000783 0.006007
v -0.049090 -0.000498 0.006352
v -0.050677 -0.000404 0.004093
v -0.048518 -0.000758 0.006405
v -0.048832 -0.000766 0.006404
v -0.050806 0.000023 0.003494
v -0.050754 -0.000275 0.003580
v -0.048162 -0.001058 0.006339
v -0.050619 0.000098 0.002565
v -0.047241 -0.000962 0.005821
v -0.050470 0.000300 0.002316
v -0.050167 0.000284 0.001848
v -0.051320 0.001325 -0.000989
v -0.051568 0.000992 -0.000981
v -0.051730 0.001124 -0.001167
v -0.049992 0.000307 0.000781
v -0.049731 0.000682 0.000637
v -0.050466 0.000927 -0.000430
v -0.050835 0.000876 -0.000590
v -0.045799 -0.001339 0.004984
v -0.051673 0.001618 -0.001897
v -0.045625 -0.000865 0.004720
v -0.050171 0.000561 0.000101
v -0.049610 0.001260 -0.000119
v -0.045128 -0.001052 0.004521
v -0.051001 0.001847 -0.002792
v -0.044543 -0.000696 0.004135
v -0.044039 -0.000399 0.003823
v -0.050098 0.001884 -0.003435
v -0.042459 -0.000202 0.002565
v -0.048095 0.001920 -0.004214
v -0.046989 0.001495 -0.004497
v -0.041839 -0.000107 0.002122
v -0.040639 -0.000097 0.001282
v -0.041064 -0.000012 0.001631
v -0.040095 0.000145 0.001122
v -0.044981 0.001672 -0.004661
v -0.039538 0.000282 0.000897
v -0.044012 0.001460 -0.004771
v -0.039160 0.000169 0.000425
v -0.038606 0.000310 0.000211
v -0.038821 0.000137 -0.000059
v -0.038229 0.000292 -0.000063
v -0.042669 0.001712 -0.004712
v -0.037388 0.000399 -0.000144
v -0.042445 0.001473 -0.004757
v -0.041681 0.001444 -0.004775
v -0.040595 0.001780 -0.004783
v -0.037299 0.000331 -0.000592
v -0.036820 0.000436 -0.000643
v -0.039770 0.001614 -0.004782
v -0.035817 0.000471 -0.001208
v -0.038824 0.001738 -0.004793
v -0.036275 0.001571 -0.004714
v -0.033859 0.000646 -0.002056
v -0.033151 0.000779 -0.002002
v -0.034769 0.001190 -0.004352
v -0.033280 0.000695 -0.002431
v -0.034619 0.001436 -0.004578
v -0.035308 0.001562 -0.004693
v -0.032354 0.000833 -0.002166
v -0.034208 0.001286 -0.004427
v -0.032481 0.000762 -0.002819
v -0.033507 0.001388 -0.004516
v -0.033253 0.001227 -0.004277
v -0.032122 0.001074 -0.003893
v -0.031730 0.000883 -0.003107
v -0.031414 0.001167 -0.004049
v -0.032687 0.001375 -0.004480
v -0.031843 0.000966 -0.003519
v -0.031349 0.000936 -0.003249
v -0.030443 0.001041 -0.003568
v -0.031300 0.001053 -0.003718
v -0.032016 0.001266 -0.004272
v -0.029856 0.001023 -0.003287
v -0.029643 0.001203 -0.004153
v -0.030259 0.001127 -0.003927
v -0.022580 0.001200 -0.004893
v -0.022611 0.001370 -0.005455
v -0.022429 0.001224 -0.005128
v -0.021659 0.001242 -0.005369
v -0.021532 0.001186 -0.005122
v -0.021020 0.001303 -0.005625
v -0.021080 0.001228 -0.005330
v -0.021480 0.001381 -0.005680
v -0.020373 0.001250 -0.005559
v -0.019124 0.001140 -0.005239
v -0.018185 0.001100 -0.005513
v -0.019154 0.001295 -0.005982
v -0.019464 0.001231 -0.005716
v -0.018525 0.001193 -0.005852
v -0.017772 0.001140 -0.005981
v -0.018324 0.001288 -0.006179
v -0.017175 0.001004 -0.005365
v -0.016961 0.000994 -0.004930
v -0.017986 0.001495 -0.006640
v -0.017421 0.001064 -0.005782
v -0.017452 0.001301 -0.006521
v -0.017338 0.001451 -0.006751
v -0.017007 0.001003 -0.005620
v -0.016618 0.001068 -0.006348
v -0.017219 0.001181 -0.006364
v -0.015094 0.000854 -0.004685
v -0.016273 0.000921 -0.005502
v -0.015643 0.000854 -0.005374
v -0.016998 0.001522 -0.006920
v -0.015689 0.000872 -0.005074
v -0.016744 0.001295 -0.006739
v -0.014634 0.000773 -0.004753
v -0.014377 0.000720 -0.004982
v -0.014363 0.000703 -0.005229
v -0.013842 0.000683 -0.004767
v -0.015545 0.001509 -0.007252
v -0.012460 0.000630 -0.004360
v -0.013015 0.000630 -0.004562
v -0.011644 0.000514 -0.004390
v -0.009150 0.000363 -0.003745
v -0.010116 0.000366 -0.004127
v -0.009255 0.000269 -0.004016
v -0.012783 0.001137 -0.007664
v -0.012021 0.001456 -0.008118
v -0.008708 0.000250 -0.003798
v -0.008246 0.000067 -0.004047
v -0.007272 -0.000088 -0.003841
v -0.008000 0.000176 -0.003529
v -0.012057 0.001779 -0.008261
v -0.007576 0.000134 -0.003424
v -0.006549 0.000031 -0.003169
v -0.011158 0.001405 -0.008232
v -0.011269 0.001613 -0.008324
v -0.001583 -0.001539 0.001801
v -0.001406 -0.001655 0.001840
v -0.002195 -0.001199 0.000727
v -0.005920 -0.000034 -0.003017
v -0.010197 0.001760 -0.008606
v -0.002235 -0.001054 0.000484
v -0.004866 -0.000168 -0.002558
v -0.000385 -0.001773 0.001962
v -0.004118 -0.000319 -0.002207
v -0.009742 0.001614 -0.008653
v -0.002345 -0.001084 -0.000579
v -0.003266 -0.000570 -0.001692
v -0.003625 -0.000561 -0.001992
v -0.002791 -0.000873 -0.001335
v -0.002687 -0.000655 -0.001097
v -0.002917 -0.000600 -0.001349
v -0.008875 0.001654 -0.009021
v -0.008484 0.001702 -0.009121
v -0.008249 0.001980 -0.009208
v 0.000991 -0.001520 0.001256
v -0.007574 0.001729 -0.009068
v -0.006403 0.001447 -0.008854
v -0.005330 0.001632 -0.008884
v 0.002177 -0.001399 -0.000548
v 0.001600 -0.000462 -0.002244
v 0.001923 -0.000669 -0.001747
v 0.001345 -0.000790 -0.002451
v 0.001385 -0.000368 -0.002640
v 0.001207 -0.000419 -0.003054
v 0.001127 -0.000443 -0.003548
v -0.002893 0.001377 -0.008963
v 0.001368 0.000064 -0.004268
v -0.002261 0.001388 -0.009052
v 0.001896 0.000575 -0.005911
v 0.002045 0.000759 -0.006198
v 0.002554 0.000689 -0.007543
v 0.002135 0.001309 -0.008627
v 0.001849 0.001410 -0.008857
v -0.050007 -0.000960 0.005807
v -0.049435 -0.001443 0.006243
v -0.050447 -0.000929 0.004508
v -0.048904 -0.001507 0.006359
v -0.050724 -0.000332 0.003120
v -0.050471 -0.000269 0.002215
v -0.050280 0.000029 0.001863
v -0.046953 -0.001349 0.005699
v -0.050001 0.000296 0.001575
v -0.049947 0.000276 0.001352
v -0.046383 -0.000725 0.005001
v -0.051866 0.001101 -0.001330
v -0.049729 0.000587 0.001016
v -0.050199 -0.000116 0.001083
v -0.051266 0.000172 -0.000553
v -0.051681 0.000562 -0.000940
v -0.051919 0.000790 -0.001215
v -0.050058 0.000505 0.000323
v -0.050203 0.000776 -0.000132
v -0.050649 0.000547 -0.000309
v -0.051099 0.000520 -0.000574
v -0.051909 0.001240 -0.001709
v -0.052035 0.000937 -0.001579
v -0.051839 0.001246 -0.002098
v -0.045398 -0.001503 0.004816
v -0.044978 -0.000797 0.004388
v -0.050974 0.001351 -0.003111
v -0.050760 0.001453 -0.003255
v -0.044086 -0.000956 0.003829
v -0.043444 -0.000648 0.003348
v -0.042945 -0.000481 0.002936
v -0.049337 0.001618 -0.003979
v -0.048940 0.001676 -0.004077
v -0.042708 -0.000645 0.002555
v -0.042442 -0.000626 0.002173
v -0.042368 -0.000421 0.002326
v -0.041829 -0.000283 0.001951
v -0.046393 0.001791 -0.004460
v -0.041187 -0.000228 0.001479
v -0.039806 0.000064 0.000781
v -0.039811 -0.000056 0.000573
v -0.044146 0.001750 -0.004677
v -0.039197 0.000015 -0.000092
v -0.037893 0.000286 -0.000255
v -0.036876 0.000289 -0.001119
v -0.038551 0.001394 -0.004724
v -0.035483 0.000417 -0.001777
v -0.037948 0.001399 -0.004702
v -0.037808 0.001108 -0.004593
v -0.034746 0.000510 -0.002018
v -0.036766 0.001205 -0.004542
v -0.037027 0.001433 -0.004686
v -0.036052 0.001345 -0.004581
v -0.034102 0.000578 -0.002490
v -0.035655 0.001199 -0.004459
v -0.033802 0.000657 -0.002966
v -0.033985 0.000710 -0.003289
v -0.034064 0.000788 -0.003563
v -0.034989 0.001061 -0.004221
v -0.033537 0.000661 -0.002697
v -0.033987 0.001111 -0.004175
v -0.032646 0.000784 -0.003134
v -0.033895 0.000998 -0.003975
v -0.033209 0.000946 -0.003759
v -0.033089 0.000853 -0.003508
v -0.033157 0.001077 -0.004017
v -0.016572 0.001151 -0.006566
v -0.015804 0.000887 -0.005851
v -0.015708 0.000944 -0.006311
v -0.016087 0.001216 -0.006804
v -0.016201 0.000964 -0.006105
v -0.014469 0.000712 -0.005560
v -0.015700 0.001032 -0.006592
v -0.013037 0.000520 -0.005987
v -0.015376 0.001117 -0.006877
v -0.015336 0.001269 -0.007091
v -0.013360 0.000570 -0.005288
v -0.014423 0.000719 -0.005876
v -0.014294 0.000776 -0.006500
v -0.014973 0.000897 -0.006528
v -0.014752 0.000974 -0.006843
v -0.012787 0.000547 -0.004809
v -0.013340 0.000595 -0.004978
v -0.014389 0.001073 -0.007152
v -0.011850 0.000439 -0.004756
v -0.012020 0.000399 -0.005080
v -0.013578 0.001316 -0.007586
v -0.010188 0.000181 -0.004728
v -0.013464 0.001095 -0.007420
v -0.011294 0.000394 -0.004589
v -0.013120 0.001537 -0.007853
v -0.009708 0.000213 -0.004355
v -0.011930 0.001090 -0.007858
v -0.008812 0.000107 -0.004285
v -0.011086 0.001173 -0.008086
v -0.010159 0.001396 -0.008418
v -0.002095 -0.001383 0.001107
v -0.006876 -0.000102 -0.003603
v -0.001791 -0.001705 0.001365
v -0.005986 -0.000212 -0.003301
v -0.005009 -0.000366 -0.002865
v -0.002157 -0.001414 0.000407
v -0.002278 -0.001165 -0.000238
v -0.004242 -0.000488 -0.002421
v -0.009693 0.001330 -0.008488
v -0.002470 -0.001085 -0.000962
v -0.004273 -0.000686 -0.002685
v -0.009368 0.001022 -0.008353
v -0.003144 -0.000803 -0.001724
v 0.000336 -0.001530 0.001986
v -0.008934 0.001429 -0.008881
v -0.008641 0.001375 -0.008915
v -0.007974 0.001501 -0.009023
v -0.007032 0.001572 -0.008951
v 0.001503 -0.001740 0.000373
v 0.001804 -0.001472 0.000416
v -0.006512 0.001099 -0.008736
v -0.006014 0.001462 -0.008843
v 0.002004 -0.001467 -0.000026
v -0.005258 0.001291 -0.008824
v 0.002430 -0.001010 -0.000600
v 0.002069 -0.001323 -0.001138
v 0.002379 -0.000882 -0.001036
v -0.004102 0.001515 -0.008929
v 0.001050 -0.000953 -0.002807
v 0.001206 -0.000643 -0.002820
v -0.003368 0.001475 -0.008933
v 0.001211 -0.000264 -0.003842
v 0.001419 -0.000230 -0.004791
v -0.001743 0.001403 -0.009114
v 0.001625 0.000018 -0.005264
v 0.001609 -0.000199 -0.005431
v -0.001253 0.000674 -0.008982
v -0.000385 0.001428 -0.009081
v 0.002410 0.000864 -0.006724
v 0.001121 0.001198 -0.008982
v 0.002536 0.000754 -0.007831
v 0.002323 0.000809 -0.008187
v -0.049656 -0.001452 0.006108
v -0.049970 -0.001444 0.005740
v -0.049197 -0.001584 0.006320
v -0.050254 -0.000856 0.005353
v -0.050149 -0.001290 0.005234
v -0.050605 -0.000730 0.003715
v -0.050579 -0.000711 0.003155
v -0.050477 -0.000732 0.002637
v -0.047759 -0.001400 0.006230
v -0.047387 -0.001981 0.006152
v -0.047378 -0.001353 0.006022
v -0.050458 -0.000565 0.002310
v -0.050351 -0.000181 0.001925
v -0.046504 -0.001477 0.005435
v -0.046760 -0.001422 0.005581
v -0.050821 0.000196 -0.000251
v -0.050412 0.000268 0.000103
v -0.051548 0.001219 -0.002578
v -0.044544 -0.001205 0.004197
v -0.044351 -0.000900 0.004024
v -0.050444 0.001498 -0.003460
v -0.043733 -0.000611 0.003590
v -0.050056 0.001479 -0.003693
v -0.043201 -0.000815 0.003049
v -0.049281 0.001217 -0.004248
v -0.042026 -0.000507 0.001833
v -0.041641 -0.000489 0.001451
v -0.041298 -0.000419 0.001204
v -0.045879 0.001379 -0.004742
v -0.040780 -0.000345 0.001024
v -0.040563 -0.000293 0.000941
v -0.044795 0.001365 -0.004796
v -0.040350 -0.000329 0.000574
v -0.040538 -0.000410 0.000536
v -0.039978 -0.000200 0.000295
v -0.039540 -0.000053 0.000169
v -0.040243 -0.000285 -0.000079
v -0.039142 -0.000095 -0.000630
v -0.042431 0.001132 -0.004790
v -0.038389 0.000115 -0.000509
v -0.037894 0.000151 -0.000789
v -0.040906 0.001337 -0.004778
v -0.040742 0.001030 -0.004742
v -0.036990 0.000169 -0.001539
v -0.039555 0.001363 -0.004743
v -0.036128 0.000301 -0.001700
v -0.036254 0.000219 -0.002082
v -0.038386 0.000993 -0.004561
v -0.038472 0.001153 -0.004646
v -0.035320 0.000390 -0.002200
v -0.036245 0.000214 -0.002374
v -0.034650 0.000499 -0.002318
v -0.037092 0.000969 -0.004396
v -0.035521 0.000415 -0.002919
v -0.036190 0.000901 -0.004198
v -0.035057 0.000807 -0.003833
v -0.035207 0.000938 -0.004079
v -0.036141 0.001073 -0.004380
v -0.034963 0.000468 -0.002681
v -0.035659 0.000466 -0.003200
v -0.034922 0.000545 -0.003105
v -0.034754 0.000690 -0.003500
v -0.014768 0.000804 -0.006213
v -0.013391 0.000594 -0.006250
v -0.013118 0.000724 -0.006930
v -0.013978 0.000834 -0.006880
v -0.013735 0.000927 -0.007130
v -0.012944 0.000499 -0.005684
v -0.011532 0.000272 -0.006087
v -0.013155 0.000910 -0.007276
v -0.010352 0.000143 -0.005043
v -0.011412 0.000273 -0.005325
v -0.013036 0.000578 -0.006496
v -0.012752 0.000574 -0.006672
v -0.012497 0.000757 -0.007276
v -0.010505 0.000135 -0.005383
v -0.012084 0.000370 -0.005480
v -0.011723 0.000327 -0.006333
v -0.012530 0.000605 -0.006905
v -0.011188 0.000219 -0.005706
v -0.010372 0.000104 -0.005746
v -0.012544 0.000963 -0.007567
v -0.011941 0.000800 -0.007546
v -0.009046 0.000014 -0.004759
v -0.009149 -0.000009 -0.004993
v -0.011273 0.000759 -0.007673
v -0.008196 -0.000064 -0.004477
v -0.010787 0.000985 -0.007988
v -0.007245 -0.000323 -0.004599
v -0.006311 -0.000335 -0.003780
v -0.001394 -0.001999 0.001460
v -0.001875 -0.001774 0.001019
v -0.002009 -0.001683 0.000644
v -0.005791 -0.000444 -0.003626
v -0.009809 0.000978 -0.008195
v -0.000860 -0.001981 0.001690
v -0.005023 -0.000537 -0.003138
v -0.004970 -0.000723 -0.003467
v -0.000246 -0.001941 0.001777
v -0.002273 -0.001322 -0.000597
v -0.004122 -0.000742 -0.002590
v -0.002164 -0.001535 -0.000962
v -0.002133 -0.001563 -0.000146
v -0.002808 -0.001115 -0.001619
v -0.003126 -0.000984 -0.001908
v -0.003618 -0.000813 -0.002228
v -0.008651 0.000965 -0.008535
v -0.002382 -0.001304 -0.001043
v 0.000017 -0.002037 0.001527
v -0.008257 0.001000 -0.008637
v -0.007821 0.001098 -0.008744
v -0.007552 0.001333 -0.008893
v -0.007078 0.001109 -0.008741
v 0.000961 -0.002072 0.000452
v -0.005848 0.000787 -0.008657
v 0.001542 -0.001871 0.000027
v 0.001952 -0.001580 -0.000438
v -0.004731 0.001072 -0.008794
v 0.001546 -0.001033 -0.002022
v -0.003641 0.000905 -0.008776
v -0.003342 0.001040 -0.008839
v 0.001104 -0.000645 -0.004046
v 0.001260 -0.000407 -0.004370
v -0.002704 0.000742 -0.008876
v 0.001812 0.000119 -0.005887
v 0.002091 0.000400 -0.006550
v 0.000136 0.000332 -0.008834
v 0.001551 0.001089 -0.008891
v 0.002340 0.000403 -0.007328
v 0.001936 0.000580 -0.008459
v 0.001734 0.000927 -0.008755
v -0.049592 -0.002021 0.006187
v -0.049831 -0.001560 0.005940
v -0.048994 -0.001971 0.006371
v -0.050046 -0.001599 0.005034
v -0.048311 -0.001644 0.006344
v -0.050407 -0.001103 0.004259
v -0.047846 -0.001845 0.006266
v -0.050485 -0.000981 0.003513
v -0.047118 -0.001805 0.005983
v -0.050366 -0.000591 0.001880
v -0.050253 -0.000187 0.001562
v -0.050254 -0.000251 0.001287
v -0.050361 -0.000460 0.000955
v -0.050332 -0.000171 0.000699
v -0.050405 -0.000047 0.000426
v -0.051933 0.000287 -0.001137
v -0.052039 0.000303 -0.001337
v -0.050700 -0.000160 0.000075
v -0.051892 0.000941 -0.002326
v -0.044809 -0.001472 0.004441
v -0.051207 0.000893 -0.003116
v -0.044347 -0.001476 0.004062
v -0.043840 -0.001123 0.003593
v -0.050594 0.001083 -0.003696
v -0.043607 -0.001214 0.003305
v -0.049601 0.001294 -0.004050
v -0.043087 -0.000967 0.002762
v -0.043140 -0.001193 0.002426
v -0.048526 0.001349 -0.004342
v -0.042507 -0.000790 0.001935
v -0.042079 -0.000658 0.001571
v -0.047336 0.001223 -0.004554
v -0.042166 -0.000732 0.001330
v -0.042329 -0.000756 0.001024
v -0.041923 -0.000643 0.000923
v -0.041641 -0.000551 0.001153
v -0.042276 -0.000653 0.000276
v -0.041598 -0.000567 0.000668
v -0.041524 -0.000544 0.000144
v -0.041070 -0.000467 0.000803
v -0.040859 -0.000463 0.000384
v -0.040847 -0.000428 -0.000051
v -0.040827 -0.000446 -0.000351
v -0.039673 -0.000195 -0.000469
v -0.040017 -0.000343 -0.000761
v -0.039186 -0.000296 -0.001364
v -0.037682 0.000060 -0.001341
v -0.041695 0.000983 -0.004774
v -0.037722 -0.000008 -0.001637
v -0.039542 0.001014 -0.004668
v -0.037171 0.000060 -0.001956
v -0.039653 0.000730 -0.004574
v -0.038518 0.000796 -0.004449
v -0.036969 0.000061 -0.002465
v -0.038021 0.000807 -0.004384
v -0.036358 0.000234 -0.002772
v -0.035702 0.000323 -0.002532
v -0.036609 0.000306 -0.003205
v -0.036501 0.000418 -0.003447
v -0.037209 0.000756 -0.004174
v -0.036061 0.000557 -0.003605
v -0.037171 0.000575 -0.003922
v -0.036915 0.000553 -0.003828
v -0.011930 0.000516 -0.006962
v -0.011878 0.000626 -0.007280
v -0.011356 0.000520 -0.007274
v -0.010049 0.000069 -0.006106
v -0.011684 0.000383 -0.006633
v -0.011541 0.000676 -0.007510
v -0.009459 -0.000009 -0.005456
v -0.010846 0.000202 -0.006295
v -0.010544 0.000207 -0.006620
v -0.011078 0.000388 -0.007029
v -0.009382 -0.000033 -0.005805
v -0.010319 0.000251 -0.006980
v -0.010581 0.000811 -0.007879
v -0.008331 -0.000146 -0.004945
v -0.010027 0.000299 -0.007252
v -0.010489 0.000465 -0.007440
v -0.006581 -0.000399 -0.004231
v -0.007605 -0.000316 -0.005024
v -0.009431 0.000387 -0.007597
v -0.010038 0.000576 -0.007729
v -0.006452 -0.000566 -0.004745
v -0.009330 0.000470 -0.007759
v -0.001004 -0.002241 0.001292
v -0.001591 -0.002058 0.001023
v -0.001930 -0.001892 0.000202
v -0.000683 -0.002313 0.001236
v -0.005775 -0.000634 -0.004170
v -0.009210 0.000677 -0.008045
v -0.000452 -0.002511 0.000881
v -0.000256 -0.002189 0.001403
v -0.004301 -0.000871 -0.003054
v -0.005003 -0.000834 -0.003825
v -0.008139 0.000510 -0.008181
v -0.002025 -0.001700 -0.000745
v -0.002381 -0.001409 -0.001309
v -0.002554 -0.001411 -0.001826
v -0.003116 -0.001144 -0.002193
v -0.003509 -0.001066 -0.002540
v -0.003296 -0.001246 -0.002731
v 0.000421 -0.002183 0.000967
v 0.000555 -0.002329 0.000529
v -0.007470 0.000821 -0.008575
v 0.000914 -0.001922 0.000779
v -0.006748 0.000865 -0.008634
v 0.000934 -0.002216 0.000108
v 0.001509 -0.001971 -0.000308
v -0.006170 0.000610 -0.008551
v 0.001301 -0.001902 -0.001176
v -0.005339 0.000908 -0.008715
v 0.001932 -0.001526 -0.000988
v 0.001578 -0.001326 -0.001738
v 0.001459 -0.001678 -0.001430
v 0.001008 -0.001235 -0.002536
v 0.000962 -0.000877 -0.003273
v 0.000971 -0.000831 -0.003595
v -0.003362 0.000397 -0.008640
v 0.001091 -0.000847 -0.004425
v -0.002349 0.000387 -0.008844
v -0.002096 0.000752 -0.008962
v 0.001338 -0.000684 -0.005087
v 0.001821 -0.000245 -0.006276
v -0.000586 0.000706 -0.008968
v 0.002105 -0.000077 -0.007011
v 0.002187 -0.000012 -0.007296
v 0.002025 0.000247 -0.008128
v -0.049301 -0.002082 0.006333
v -0.050011 -0.001623 0.005493
v -0.049944 -0.001809 0.005747
v -0.048624 -0.001624 0.006365
v -0.050278 -0.001306 0.003632
v -0.050249 -0.001377 0.004317
v -0.050351 -0.001031 0.002724
v -0.046870 -0.002323 0.005980
v -0.046519 -0.002299 0.005772
v -0.050334 -0.000690 0.001421
v -0.050482 -0.000445 0.000572
v -0.050767 -0.000507 0.000066
v -0.051122 -0.000357 -0.000342
v -0.051005 -0.000143 -0.000270
v -0.051383 -0.000263 -0.000537
v -0.045806 -0.002093 0.005304
v -0.052052 0.000876 -0.001869
v -0.052061 0.000422 -0.002370
v -0.051537 0.000984 -0.002724
v -0.045087 -0.001671 0.004677
v -0.050949 0.000653 -0.003603
v -0.043544 -0.001343 0.003107
v -0.050018 0.000741 -0.004255
v -0.042796 -0.001028 0.001755
v -0.042577 -0.000910 0.001524
v -0.048071 0.001287 -0.004462
v -0.042751 -0.000940 0.001187
v -0.042720 -0.000836 0.000849
v -0.048027 0.000806 -0.004685
v -0.042738 -0.000740 0.000353
v -0.042712 -0.000743 0.000108
v -0.041769 -0.000588 -0.000124
v -0.046431 0.001302 -0.004709
v -0.041918 -0.000655 -0.000398
v -0.045336 0.000937 -0.004962
v -0.044636 0.000960 -0.004934
v -0.044270 0.000609 -0.004962
v -0.043690 0.001202 -0.004828
v -0.040849 -0.000512 -0.000651
v -0.043166 0.001028 -0.004826
v -0.043009 0.000668 -0.004825
v -0.041953 0.000696 -0.004748
v -0.038656 -0.000272 -0.001933
v -0.038769 -0.000248 -0.001603
v -0.041291 0.000753 -0.004714
v -0.040602 0.000779 -0.004675
v -0.038081 -0.000149 -0.002101
v -0.037437 -0.000026 -0.002324
v -0.039235 0.000205 -0.003997
v -0.038225 0.000481 -0.004066
v -0.039268 0.000651 -0.004467
v -0.037184 0.000050 -0.002684
v -0.037487 0.000080 -0.003048
v -0.039059 0.000427 -0.004223
v -0.037633 0.000266 -0.003539
v -0.038320 0.000253 -0.003759
v -0.009323 0.000110 -0.007025
v -0.009757 0.000132 -0.006846
v -0.009309 -0.000024 -0.006369
v -0.008556 -0.000162 -0.005472
v -0.008453 -0.000192 -0.006095
v -0.009500 0.000050 -0.006649
v -0.007774 -0.000324 -0.005513
v -0.008408 0.000091 -0.007427
v -0.006858 -0.000543 -0.006226
v -0.008588 -0.000075 -0.006889
v -0.009232 0.000210 -0.007319
v -0.006625 -0.000567 -0.005040
v -0.007073 -0.000490 -0.005495
v -0.007564 -0.000374 -0.005967
v -0.007959 -0.000124 -0.007140
v -0.001292 -0.002358 0.000751
v -0.001545 -0.002243 0.000597
v -0.005474 -0.000779 -0.004310
v -0.008700 0.000345 -0.007777
v -0.001017 -0.002398 0.000995
v -0.001828 -0.002016 0.000017
v -0.004929 -0.000991 -0.004293
v -0.004244 -0.001068 -0.003535
v -0.007995 0.000210 -0.007820
v -0.002143 -0.001651 -0.001651
v -0.007753 0.000364 -0.008098
v -0.001851 -0.001795 -0.001260
v -0.002925 -0.001348 -0.002445
v -0.007610 0.000534 -0.008320
v 0.000396 -0.002454 0.000297
v -0.006862 0.000594 -0.008480
v -0.005785 0.000363 -0.008440
v 0.001229 -0.002150 -0.000652
v 0.001326 -0.002109 -0.000280
v 0.001667 -0.001801 -0.000760
v -0.005351 0.000469 -0.008530
v -0.004854 0.000442 -0.008564
v 0.000941 -0.001869 -0.001779
v 0.001134 -0.001616 -0.001938
v 0.000714 -0.001405 -0.002823
v 0.000358 -0.001828 -0.002557
v -0.003982 0.000492 -0.008617
v 0.000687 -0.001349 -0.003634
v -0.001665 0.000210 -0.008826
v -0.000760 0.000359 -0.008889
v 0.001962 -0.000447 -0.006984
v -0.000647 0.000125 -0.008797
v 0.001221 0.000379 -0.008695
v 0.002301 0.000496 -0.007938
v 0.002356 0.000405 -0.007638
v -0.049678 -0.002158 0.005882
v -0.048371 -0.002161 0.006375
v -0.048646 -0.002559 0.006416
v -0.049909 -0.001837 0.004860
v -0.048088 -0.002814 0.006385
v -0.050029 -0.001542 0.002680
v -0.050181 -0.001304 0.002643
v -0.050200 -0.001221 0.002073
v -0.050299 -0.000951 0.001990
v -0.046482 -0.002801 0.005868
v -0.051762 0.000188 -0.000914
v -0.050431 -0.000744 0.000807
v -0.050568 -0.000638 0.000428
v -0.051070 -0.000609 -0.000347
v -0.052115 0.000438 -0.001638
v -0.052152 0.000357 -0.001874
v -0.051979 0.000194 -0.002665
v -0.051844 0.000211 -0.002809
v -0.044841 -0.002110 0.004631
v -0.051392 0.000314 -0.003163
v -0.051290 0.000114 -0.003413
v -0.044511 -0.002052 0.004322
v -0.044227 -0.001715 0.003948
v -0.044016 -0.001677 0.003659
v -0.050458 0.000775 -0.003978
v -0.043775 -0.001624 0.003219
v -0.043418 -0.001386 0.002733
v -0.043179 -0.001281 0.001925
v -0.049067 0.000956 -0.004448
v -0.043835 -0.001146 0.000685
v -0.043829 -0.001378 0.001174
v -0.048575 0.000810 -0.004578
v -0.043133 -0.001173 0.001460
v -0.043406 -0.001154 0.001089
v -0.043196 -0.000896 0.000583
v -0.043402 -0.000913 0.000335
v -0.042848 -0.000950 -0.000563
v -0.043118 -0.000849 -0.000015
v -0.046889 0.001099 -0.004718
v -0.046605 0.000641 -0.005072
v -0.046215 0.000911 -0.004974
v -0.045632 0.001165 -0.004866
v -0.045902 0.000595 -0.005114
v -0.045283 0.000500 -0.005101
v -0.040831 -0.000711 -0.001327
v -0.043698 0.000508 -0.004897
v -0.040099 -0.000558 -0.001505
v -0.042450 0.000674 -0.004781
v -0.039768 -0.000549 -0.001841
v -0.039298 -0.000440 -0.001976
v -0.038945 -0.000363 -0.002171
v -0.039364 -0.000457 -0.002339
v -0.040346 0.000327 -0.004417
v -0.040671 0.000508 -0.004573
v -0.038412 -0.000223 -0.002522
v -0.038088 -0.000129 -0.002735
v -0.038638 -0.000124 -0.003130
v -0.038530 -0.000207 -0.002799
v -0.040303 0.000150 -0.004250
v -0.038079 0.000069 -0.003312
v -0.039215 -0.000074 -0.003531
v -0.008078 -0.000244 -0.006481
v -0.007034 -0.000457 -0.006609
v -0.000908 -0.002558 0.000556
v -0.001143 -0.002515 0.000258
v -0.001380 -0.002390 0.000048
v -0.005821 -0.000790 -0.004886
v -0.006197 -0.000754 -0.005913
v -0.000966 -0.002604 0.000001
v -0.001190 -0.002464 -0.000265
v -0.006160 -0.000750 -0.005430
v -0.007876 -0.000232 -0.006820
v -0.007242 -0.000149 -0.007482
v -0.000290 -0.002642 0.000496
v -0.000611 -0.002630 0.000516
v -0.001468 -0.002211 -0.000661
v -0.001303 -0.002126 -0.001270
v -0.001766 -0.001892 -0.001003
v -0.004071 -0.001252 -0.003949
v -0.006893 -0.000337 -0.007249
v 0.000012 -0.002512 0.000731
v -0.003142 -0.001410 -0.003060
v -0.007360 0.000100 -0.007862
v -0.001311 -0.002085 -0.001595
v -0.001628 -0.001944 -0.001802
v -0.002406 -0.001628 -0.002409
v -0.002842 -0.001647 -0.003567
v 0.000022 -0.002595 0.000112
v -0.000960 -0.002212 -0.001495
v 0.000609 -0.002429 -0.000177
v -0.006554 -0.000273 -0.007574
v -0.006316 -0.000005 -0.008012
v 0.000601 -0.002385 -0.000798
v -0.006336 0.000253 -0.008282
v 0.000877 -0.002218 -0.001009
v 0.000505 -0.002151 -0.001545
v 0.000044 -0.002154 -0.001895
v -0.005429 0.000232 -0.008382
v 0.000856 -0.002065 -0.001398
v 0.000659 -0.001650 -0.002452
v 0.000337 -0.001982 -0.002162
v 0.000298 -0.001821 -0.002837
v -0.004523 -0.000165 -0.008203
v 0.000745 -0.001232 -0.003226
v -0.004477 0.000026 -0.008351
v -0.003767 0.000081 -0.008440
v 0.000833 -0.001182 -0.003950
v -0.002132 -0.000085 -0.008681
v -0.002478 0.000089 -0.008696
v 0.001362 -0.000935 -0.005557
v 0.001617 -0.000668 -0.006077
v -0.000085 -0.000022 -0.008712
v 0.001639 -0.000982 -0.006716
v 0.001910 -0.000619 -0.007176
v 0.000560 0.000012 -0.008679
v 0.000925 -0.000337 -0.008429
v 0.000366 -0.000321 -0.008534
v 0.001890 -0.000585 -0.007391
v 0.001624 0.000115 -0.008418
v 0.001427 0.000299 -0.008620
v 0.001375 -0.000005 -0.008473
v 0.000848 -0.000063 -0.008585
v -0.049386 -0.002528 0.006070
v -0.048641 -0.002816 0.006369
v -0.048942 -0.002458 0.006370
v -0.049269 -0.002483 0.006211
v -0.049839 -0.002012 0.005496
v -0.049577 -0.002353 0.005360
v -0.047549 -0.002245 0.006223
v -0.050071 -0.001520 0.003113
v -0.049777 -0.001867 0.002860
v -0.047359 -0.002725 0.006216
v -0.050260 -0.001102 0.001515
v -0.045802 -0.002455 0.005407
v -0.050367 -0.001002 0.000990
v -0.050535 -0.000929 0.000346
v -0.050957 -0.000875 -0.000414
v -0.051795 -0.000540 -0.000871
v -0.051984 -0.000159 -0.001199
v -0.050750 -0.000809 -0.000004
v -0.052209 -0.000305 -0.002056
v -0.045406 -0.002396 0.005146
v -0.045033 -0.002613 0.004923
v -0.044734 -0.002471 0.004625
v -0.044333 -0.002337 0.004103
v -0.050927 0.000285 -0.003856
v -0.044075 -0.002109 0.003354
v -0.044080 -0.001945 0.003633
v -0.050322 0.000229 -0.004377
v -0.043850 -0.001818 0.002973
v -0.043547 -0.001573 0.002415
v -0.043578 -0.001535 0.001800
v -0.043949 -0.001711 0.001771
v -0.044351 -0.001396 0.000727
v -0.049451 0.000604 -0.004557
v -0.044331 -0.001302 0.000433
v -0.048633 0.000349 -0.004830
v -0.043771 -0.001049 0.000187
v -0.044262 -0.001265 0.000119
v -0.043225 -0.000912 -0.000160
v -0.047265 0.000813 -0.004799
v -0.042359 -0.000788 -0.000502
v -0.041256 -0.000620 -0.000719
v -0.040255 -0.000663 -0.001827
v -0.043373 0.000293 -0.004846
v -0.041754 0.000468 -0.004678
v -0.042532 0.000241 -0.004722
v -0.041319 0.000016 -0.004381
v -0.041371 0.000232 -0.004526
v -0.039419 -0.000357 -0.002949
v -0.040740 -0.000157 -0.004040
v -0.039394 -0.000419 -0.002662
v -0.039434 -0.000263 -0.003233
v -0.040288 -0.000412 -0.003411
v -0.039657 -0.000068 -0.003744
v -0.005469 -0.000963 -0.005212
v -0.006851 -0.000415 -0.007048
v -0.000468 -0.002693 0.000172
v -0.000602 -0.002604 -0.000301
v -0.004428 -0.001227 -0.004450
v -0.004972 -0.001099 -0.004875
v -0.005360 -0.001036 -0.005575
v -0.005867 -0.000835 -0.006407
v -0.000198 -0.002592 -0.000336
v -0.001183 -0.002362 -0.000785
v -0.003478 -0.001447 -0.003807
v -0.003959 -0.001421 -0.004558
v -0.005761 -0.000758 -0.006977
v -0.000730 -0.002527 -0.000596
v -0.000740 -0.002301 -0.001388
v -0.001944 -0.001908 -0.002494
v -0.002113 -0.001887 -0.002859
v -0.002609 -0.001616 -0.002887
v -0.003218 -0.001592 -0.004123
v -0.005702 -0.000672 -0.007241
v 0.000230 -0.002544 -0.000319
v 0.000028 -0.002469 -0.000932
v -0.000328 -0.002548 -0.000672
v -0.001319 -0.002115 -0.001937
v -0.000457 -0.002303 -0.001511
v -0.005679 -0.000330 -0.007807
v 0.000025 -0.002272 -0.001551
v -0.000590 -0.002259 -0.001794
v -0.000763 -0.002258 -0.001994
v -0.000209 -0.002182 -0.002073
v -0.005016 -0.000247 -0.008052
v -0.000058 -0.002096 -0.002432
v -0.000072 -0.002104 -0.002764
v 0.000312 -0.001781 -0.003200
v -0.003828 -0.000228 -0.008254
v 0.000510 -0.001726 -0.003971
v -0.003096 -0.000102 -0.008450
v 0.000988 -0.001389 -0.004998
v 0.001170 -0.001360 -0.005629
v -0.001412 -0.000213 -0.008632
v -0.000953 -0.000195 -0.008652
v -0.000527 -0.000438 -0.008513
v 0.001564 -0.001091 -0.007169
v 0.001379 -0.000787 -0.007800
v 0.001691 -0.000343 -0.007923
v 0.001165 -0.000504 -0.008182
v -0.049019 -0.002858 0.006041
v -0.049400 -0.002573 0.005846
v -0.048609 -0.003032 0.006269
v -0.048924 -0.002805 0.006270
v -0.049724 -0.002076 0.004726
v -0.050031 -0.001658 0.004146
v -0.049832 -0.001813 0.002306
v -0.050104 -0.001416 0.001645
v -0.050014 -0.001548 0.001435
v -0.045464 -0.002669 0.005233
v -0.050307 -0.001191 0.000895
v -0.051351 -0.000666 -0.000568
v -0.050854 -0.001139 -0.000579
v -0.052120 -0.000399 -0.001527
v -0.052157 0.000229 -0.002219
v -0.044416 -0.002461 0.004268
v -0.051321 -0.000220 -0.003685
v -0.051064 -0.000103 -0.003925
v -0.044038 -0.002050 0.002838
v -0.043961 -0.001934 0.002634
v -0.044228 -0.002065 0.002304
v -0.049863 0.000466 -0.004500
v -0.044304 -0.001983 0.001973
v -0.044463 -0.001874 0.001583
v -0.043884 -0.001799 0.002145
v -0.048803 0.000052 -0.004958
v -0.044120 -0.001253 -0.000242
v -0.047892 0.000452 -0.004917
v -0.047120 0.000285 -0.005206
v -0.046319 0.000138 -0.005334
v -0.045675 0.000287 -0.005189
v -0.045116 -0.000023 -0.005151
v -0.042018 -0.000992 -0.001260
v -0.041979 -0.001074 -0.001545
v -0.041485 -0.000968 -0.001676
v -0.044305 0.000170 -0.004996
v -0.043302 0.000020 -0.004794
v -0.043086 -0.000269 -0.004669
v -0.040818 -0.000845 -0.002117
v -0.040311 -0.000705 -0.002473
v -0.041250 -0.000890 -0.002878
v -0.042142 -0.000162 -0.004471
v -0.042334 0.000082 -0.004639
v -0.040036 -0.000646 -0.002170
v -0.040275 -0.000620 -0.002819
v -0.040434 -0.000579 -0.003085
v -0.041410 -0.000604 -0.003712
v -0.041304 -0.000232 -0.004150
v -0.040539 -0.000356 -0.003669
v -0.040716 -0.000299 -0.003844
v -0.005367 -0.001044 -0.005811
v -0.004711 -0.001271 -0.006129
v -0.005322 -0.001046 -0.006210
v -0.003643 -0.001558 -0.004780
v -0.004406 -0.001335 -0.005040
v -0.002746 -0.001793 -0.004568
v -0.005974 -0.000748 -0.006733
v -0.004845 -0.001138 -0.006736
v -0.001106 -0.002293 -0.002356
v -0.001421 -0.002193 -0.002394
v -0.002483 -0.001801 -0.003584
v -0.004849 -0.001047 -0.007003
v -0.005697 -0.000513 -0.007529
v -0.000825 -0.002303 -0.002322
v -0.005233 -0.000386 -0.007862
v -0.000420 -0.002300 -0.002732
v -0.004432 -0.000787 -0.007627
v 0.000014 -0.002077 -0.003100
v 0.000304 -0.001845 -0.003527
v -0.004238 -0.000559 -0.007919
v -0.003487 -0.000419 -0.008182
v 0.000817 -0.001406 -0.004411
v 0.000585 -0.001884 -0.004573
v 0.000893 -0.001670 -0.005217
v -0.002210 -0.000847 -0.008105
v -0.001654 -0.000725 -0.008275
v -0.002369 -0.000526 -0.008330
v -0.001802 -0.000405 -0.008504
v -0.001119 -0.000504 -0.008470
v 0.001468 -0.001198 -0.006509
v -0.000261 -0.000818 -0.008234
v 0.000230 -0.000544 -0.008415
v 0.000566 -0.000787 -0.008156
v 0.000209 -0.000892 -0.008138
v 0.001562 -0.000974 -0.007396
v -0.048185 -0.003076 0.006363
v -0.048625 -0.003119 0.006129
v -0.049021 -0.002910 0.005804
v -0.049237 -0.002742 0.005312
v -0.049272 -0.002677 0.004979
v -0.049104 -0.002715 0.004188
v -0.047726 -0.003070 0.006338
v -0.047538 -0.003346 0.006298
v -0.047227 -0.003144 0.006176
v -0.046675 -0.002953 0.005980
v -0.049711 -0.001909 0.001851
v -0.051514 -0.001020 -0.000749
v -0.051721 -0.000793 -0.000811
v -0.052050 -0.000890 -0.001160
v -0.050158 -0.001413 0.000714
v -0.045477 -0.003100 0.005257
v -0.049932 -0.001637 0.000402
v -0.050472 -0.001146 0.000123
v -0.052292 -0.001576 -0.001795
v -0.050274 -0.001394 0.000055
v -0.052164 -0.000403 -0.002651
v -0.052093 -0.000693 -0.002969
v -0.044590 -0.002780 0.004481
v -0.044238 -0.002377 0.003794
v -0.050829 -0.000005 -0.004151
v -0.044130 -0.002231 0.003175
v -0.044351 -0.002332 0.002493
v -0.044558 -0.002220 0.002012
v -0.044724 -0.002061 0.001621
v -0.050041 -0.000028 -0.004619
v -0.049584 0.000238 -0.004700
v -0.044304 -0.001620 0.001148
v -0.044821 -0.001675 0.000580
v -0.044892 -0.001609 0.000304
v -0.044736 -0.001485 -0.000056
v -0.044608 -0.001491 -0.000377
v -0.044426 -0.001533 -0.000676
v -0.048388 0.000109 -0.005035
v -0.043537 -0.001138 -0.000504
v -0.047255 -0.000089 -0.005423
v -0.043207 -0.001287 -0.001084
v -0.042651 -0.001130 -0.001148
v -0.041226 -0.000933 -0.001899
v -0.041194 -0.000950 -0.002270
v -0.042016 -0.000485 -0.004153
v -0.041024 -0.000615 -0.003453
v -0.041700 -0.000530 -0.003960
v -0.004488 -0.001379 -0.005684
v -0.004292 -0.001441 -0.005796
v -0.004689 -0.001246 -0.006465
v -0.003033 -0.001743 -0.005206
v -0.003527 -0.001626 -0.005173
v -0.003416 -0.001658 -0.005703
v -0.003810 -0.001551 -0.005844
v -0.004002 -0.001497 -0.005344
v -0.001969 -0.002060 -0.003235
v -0.001842 -0.002185 -0.003698
v -0.002143 -0.001985 -0.003589
v -0.002369 -0.001889 -0.004082
v -0.000557 -0.002284 -0.002417
v -0.004352 -0.001288 -0.006823
v -0.004497 -0.001128 -0.007083
v -0.004470 -0.000979 -0.007357
v -0.001771 -0.002191 -0.004113
v -0.002320 -0.001904 -0.004954
v -0.000328 -0.002371 -0.003292
v -0.003524 -0.000874 -0.007804
v -0.004010 -0.001017 -0.007520
v -0.000019 -0.002178 -0.003519
v 0.000192 -0.002246 -0.004307
v -0.002854 -0.000786 -0.008047
v 0.000439 -0.002089 -0.004609
v -0.002094 -0.001129 -0.007803
v -0.001183 -0.000838 -0.008216
v -0.001514 -0.001036 -0.007976
v 0.000893 -0.001824 -0.005662
v -0.000471 -0.001056 -0.008005
v 0.001642 -0.001030 -0.006979
v 0.000862 -0.001415 -0.007425
v 0.001137 -0.001056 -0.007707
v 0.000935 -0.000807 -0.008029
v 0.000566 -0.001201 -0.007786
v -0.048324 -0.003277 0.006163
v -0.049247 -0.002506 0.003852
v -0.046117 -0.003548 0.005587
v -0.046573 -0.003426 0.005883
v -0.049460 -0.002211 0.002551
v -0.046098 -0.003201 0.005639
v -0.049461 -0.002068 0.001434
v -0.049811 -0.001746 0.001202
v -0.052283 -0.000822 -0.002266
v -0.049388 -0.002124 0.000808
v -0.050471 -0.001377 -0.000291
v -0.049952 -0.001699 0.000090
v -0.050091 -0.001761 -0.000189
v -0.051146 -0.001200 -0.000751
v -0.052259 -0.000748 -0.002508
v -0.051899 -0.000377 -0.003097
v -0.044691 -0.003161 0.004567
v -0.045012 -0.002899 0.004935
v -0.051703 -0.000160 -0.003218
v -0.051412 -0.000555 -0.003810
v -0.044488 -0.002932 0.004142
v -0.044348 -0.002766 0.003724
v -0.044246 -0.002379 0.002898
v -0.050636 -0.000193 -0.004359
v -0.050914 -0.000266 -0.004178
v -0.044447 -0.002777 0.002949
v -0.044750 -0.001984 0.001439
v -0.045176 -0.002241 0.001319
v -0.045736 -0.002051 0.000273
v -0.044827 -0.001895 0.000948
v -0.045211 -0.002127 0.001091
v -0.045219 -0.001866 0.000536
v -0.045603 -0.001990 0.000374
v -0.045255 -0.001768 -0.000020
v -0.049267 -0.000169 -0.004926
v -0.045141 -0.001802 -0.000517
v -0.044248 -0.001715 -0.001135
v -0.043731 -0.001479 -0.001078
v -0.043198 -0.001423 -0.001461
v -0.046489 0.000325 -0.005259
v -0.045616 -0.000075 -0.005251
v -0.042953 -0.001415 -0.001724
v -0.041923 -0.001147 -0.002045
v -0.042592 -0.001341 -0.001892
v -0.041910 -0.001152 -0.002412
v -0.044212 -0.000198 -0.004940
v -0.044779 -0.000320 -0.005080
v -0.043550 -0.000796 -0.004602
v -0.043750 -0.000520 -0.004745
v -0.041240 -0.000949 -0.002572
v -0.042558 -0.000567 -0.004307
v -0.041575 -0.000862 -0.003312
v -0.042197 -0.000938 -0.003629
v -0.042804 -0.000423 -0.004517
v -0.001281 -0.002476 -0.002954
v -0.001333 -0.002552 -0.003399
v -0.000996 -0.002541 -0.002945
v -0.004063 -0.001444 -0.006273
v -0.003799 -0.001367 -0.006903
v -0.001568 -0.002266 -0.004355
v -0.003974 -0.001214 -0.007205
v -0.002145 -0.001982 -0.004527
v -0.001836 -0.002108 -0.004522
v -0.001865 -0.002023 -0.004959
v -0.002515 -0.001838 -0.005354
v -0.001986 -0.001908 -0.005492
v -0.003391 -0.001541 -0.006517
v -0.002345 -0.001729 -0.006189
v -0.003257 -0.001608 -0.006213
v -0.003139 -0.001530 -0.006686
v -0.001295 -0.002326 -0.004647
v -0.002582 -0.001775 -0.005789
v -0.003432 -0.001173 -0.007480
v -0.001576 -0.002048 -0.005217
v -0.003187 -0.001337 -0.007229
v -0.003079 -0.001118 -0.007677
v -0.001011 -0.001929 -0.006134
v -0.001661 -0.001874 -0.005932
v -0.000832 -0.002221 -0.005317
v -0.002331 -0.001395 -0.007316
v 0.000128 -0.002375 -0.004601
v -0.002024 -0.001653 -0.006661
v 0.000364 -0.002249 -0.005023
v -0.001086 -0.002033 -0.005717
v -0.001924 -0.001560 -0.007000
v -0.001503 -0.001504 -0.007285
v 0.000604 -0.002028 -0.005127
v -0.001027 -0.001809 -0.006559
v -0.002263 -0.001228 -0.007633
v -0.000436 -0.002021 -0.006297
v -0.000765 -0.001421 -0.007557
v 0.000746 -0.002011 -0.005819
v 0.001069 -0.001643 -0.006063
v 0.001135 -0.001636 -0.006439
v -0.000637 -0.001277 -0.007758
v -0.000050 -0.001565 -0.007397
v 0.000944 -0.001788 -0.006733
v 0.000660 -0.001708 -0.007095
v 0.000454 -0.001530 -0.007413
v 0.000162 -0.001247 -0.007799
v 0.001183 -0.001563 -0.006858
v 0.001073 -0.001501 -0.007156
v -0.048068 -0.003615 0.005717
v -0.048848 -0.003125 0.005247
v -0.047480 -0.003678 0.005995
v -0.047825 -0.003437 0.006191
v -0.047824 -0.003614 0.005944
v -0.047304 -0.003456 0.006142
v -0.048854 -0.002938 0.003288
v -0.051889 -0.001489 -0.000874
v -0.052002 -0.001359 -0.000990
v -0.049089 -0.002573 0.002294
v -0.049369 -0.002261 0.002087
v -0.051746 -0.001506 -0.000807
v -0.051692 -0.001854 -0.000829
v -0.052207 -0.001430 -0.001411
v -0.048972 -0.002441 0.001041
v -0.051361 -0.001269 -0.000790
v -0.049064 -0.002382 0.001343
v -0.050568 -0.001610 -0.000566
v -0.050985 -0.001606 -0.000795
v -0.050721 -0.001761 -0.000732
v -0.045052 -0.003339 0.004930
v -0.044334 -0.002770 0.003434
v -0.044600 -0.003154 0.003159
v -0.051135 -0.000689 -0.004117
v -0.044717 -0.002791 0.002267
v -0.044773 -0.002304 0.001821
v -0.045516 -0.002425 0.001233
v -0.050333 -0.000326 -0.004520
v -0.045103 -0.002401 0.001547
v -0.045702 -0.002184 0.000776
v -0.046059 -0.002340 0.000590
v -0.045736 -0.002070 0.000034
v -0.049768 -0.000522 -0.004791
v -0.049229 -0.000540 -0.005063
v -0.044876 -0.001744 -0.000687
v -0.048804 -0.000381 -0.005196
v -0.048164 -0.000370 -0.005448
v -0.047802 -0.000200 -0.005430
v -0.043824 -0.001692 -0.001527
v -0.046678 -0.000179 -0.005481
v -0.046160 -0.000164 -0.005393
v -0.043035 -0.001527 -0.002329
v -0.045387 -0.000445 -0.005250
v -0.045127 -0.000792 -0.005178
v -0.044412 -0.000566 -0.004937
v -0.042713 -0.001360 -0.002984
v -0.041935 -0.001116 -0.002835
v -0.044687 -0.000956 -0.005004
v -0.042086 -0.001091 -0.003162
v -0.042682 -0.001130 -0.003677
v -0.042412 -0.001141 -0.003362
v -0.042362 -0.000836 -0.003905
v -0.042763 -0.000875 -0.004128
v -0.001058 -0.002661 -0.003346
v -0.001471 -0.002478 -0.003652
v -0.000852 -0.002660 -0.003361
v -0.001110 -0.002690 -0.003740
v -0.001175 -0.002677 -0.004012
v -0.000927 -0.002748 -0.004003
v -0.000780 -0.002714 -0.003751
v -0.000574 -0.002608 -0.003608
v -0.000146 -0.002480 -0.004136
v -0.001140 -0.002277 -0.004927
v -0.000254 -0.002527 -0.004945
v -0.000111 -0.002511 -0.004682
v -0.000686 -0.002152 -0.005692
v 0.000118 -0.002410 -0.005114
v -0.000512 -0.002377 -0.005273
v -0.000784 -0.001712 -0.007044
v -0.000722 -0.001592 -0.007300
v 0.000423 -0.002223 -0.005753
v -0.000404 -0.001832 -0.006843
v 0.000490 -0.002143 -0.006192
v 0.000117 -0.002133 -0.006372
v 0.000020 -0.001811 -0.006994
v 0.000875 -0.001856 -0.006416
v 0.000301 -0.001699 -0.007212
v 0.000470 -0.001992 -0.006606
v -0.048483 -0.003477 0.005114
v -0.047880 -0.003864 0.005351
v -0.048343 -0.003520 0.005490
v -0.048530 -0.003439 0.004805
v -0.048775 -0.003156 0.004530
v -0.046856 -0.003701 0.005893
v -0.046917 -0.003969 0.005754
v -0.049157 -0.002560 0.002714
v -0.052139 -0.001472 -0.001218
v -0.045977 -0.003760 0.005407
v -0.048815 -0.002873 0.002269
v -0.048783 -0.002680 0.001449
v -0.052301 -0.001424 -0.002699
v -0.048645 -0.002801 0.001091
v -0.049215 -0.002464 0.000337
v -0.049285 -0.002270 0.000629
v -0.049532 -0.002114 0.000366
v -0.049808 -0.002350 0.000013
v -0.049605 -0.002217 0.000160
v -0.049797 -0.001993 0.000012
v -0.049919 -0.002209 -0.000354
v -0.052215 -0.001168 -0.002930
v -0.045023 -0.003564 0.004801
v -0.045212 -0.003771 0.004810
v -0.051970 -0.001039 -0.003399
v -0.051821 -0.000836 -0.003594
v -0.044639 -0.003357 0.004111
v -0.051641 -0.001029 -0.003806
v -0.044572 -0.003257 0.003845
v -0.044719 -0.003088 0.002714
v -0.050829 -0.000745 -0.004316
v -0.044920 -0.003134 0.002292
v -0.044567 -0.002846 0.002626
v -0.045984 -0.002289 0.000148
v -0.050362 -0.001053 -0.004503
v -0.045719 -0.002204 -0.000274
v -0.045112 -0.002235 -0.001248
v -0.044777 -0.001921 -0.001055
v -0.043645 -0.001704 -0.001843
v -0.043331 -0.001618 -0.002105
v -0.046935 -0.001223 -0.005869
v -0.043735 -0.001782 -0.002645
v -0.046077 -0.000514 -0.005460
v -0.042728 -0.001412 -0.002642
v -0.043298 -0.001539 -0.003297
v -0.043960 -0.000884 -0.004712
v -0.042992 -0.001371 -0.003424
v -0.043122 -0.001248 -0.003931
v -0.043750 -0.001167 -0.004479
v -0.000654 -0.002649 -0.004335
v -0.000374 -0.002609 -0.004259
v -0.000723 -0.002523 -0.004831
v -0.001030 -0.002576 -0.004386
v -0.000244 -0.002430 -0.005299
v 0.000201 -0.002292 -0.005797
v -0.000134 -0.002312 -0.005766
v -0.047626 -0.003942 0.005497
v -0.047211 -0.004027 0.005662
v -0.048202 -0.003721 0.004915
v -0.048094 -0.003806 0.004108
v -0.048508 -0.003382 0.003875
v -0.046330 -0.003875 0.005576
v -0.051433 -0.001794 -0.000815
v -0.051464 -0.002313 -0.000780
v -0.052198 -0.002136 -0.001385
v -0.052332 -0.001511 -0.002382
v -0.049677 -0.002415 -0.000127
v -0.050164 -0.001959 -0.000426
v -0.048834 -0.002618 0.000757
v -0.049344 -0.002620 -0.000074
v -0.049805 -0.002251 -0.000180
v -0.044975 -0.003662 0.004595
v -0.044796 -0.003506 0.004372
v -0.044698 -0.003375 0.003181
v -0.051192 -0.001092 -0.004215
v -0.044835 -0.003309 0.002667
v -0.050950 -0.001143 -0.004343
v -0.045142 -0.003122 0.001956
v -0.045227 -0.002872 0.001712
v -0.046226 -0.002674 0.000407
v -0.046145 -0.002564 0.000002
v -0.045897 -0.002419 -0.000032
v -0.049849 -0.000917 -0.004770
v -0.045958 -0.002508 -0.000435
v -0.045609 -0.002298 -0.000676
v -0.049366 -0.000864 -0.005072
v -0.044321 -0.001872 -0.001393
v -0.048062 -0.001094 -0.005802
v -0.048309 -0.000630 -0.005549
v -0.044484 -0.002083 -0.001715
v -0.047871 -0.000627 -0.005674
v -0.044214 -0.001986 -0.001974
v -0.046778 -0.000695 -0.005675
v -0.043825 -0.001825 -0.002299
v -0.044168 -0.001911 -0.003107
v -0.046116 -0.001190 -0.005587
v -0.043802 -0.001669 -0.003853
v -0.045807 -0.000781 -0.005418
v -0.045627 -0.001007 -0.005351
v -0.044362 -0.001211 -0.004784
v -0.043506 -0.001393 -0.004086
v -0.047172 -0.004263 0.005155
v -0.047784 -0.004055 0.004025
v -0.048018 -0.003874 0.003709
v -0.046993 -0.004159 0.005517
v -0.048346 -0.003517 0.002873
v -0.051940 -0.002182 -0.000977
v -0.052087 -0.002029 -0.001124
v -0.046117 -0.004028 0.005341
v -0.048746 -0.003034 0.002709
v -0.051143 -0.002373 -0.000782
v -0.052276 -0.002171 -0.001839
v -0.048562 -0.003183 0.002202
v -0.048625 -0.002862 0.001424
v -0.050954 -0.002031 -0.000832
v -0.050282 -0.002219 -0.000655
v -0.045355 -0.004057 0.004663
v -0.048516 -0.003067 0.000621
v -0.051847 -0.001439 -0.003727
v -0.045584 -0.003285 0.001557
v -0.045734 -0.002628 0.001138
v -0.046075 -0.002656 0.000721
v -0.046304 -0.002747 0.000059
v -0.046534 -0.003055 -0.000136
v -0.046379 -0.002819 -0.000240
v -0.050022 -0.001243 -0.004698
v -0.049729 -0.001229 -0.004910
v -0.045744 -0.002738 -0.001287
v -0.045594 -0.002482 -0.001012
v -0.048915 -0.000921 -0.005409
v -0.048736 -0.001098 -0.005560
v -0.045033 -0.002366 -0.001655
v -0.044919 -0.002393 -0.002003
v -0.044252 -0.002024 -0.002468
v -0.047669 -0.001203 -0.005894
v -0.047441 -0.000629 -0.005715
v -0.044477 -0.002079 -0.002928
v -0.044456 -0.001965 -0.003400
v -0.044237 -0.001779 -0.004018
v -0.045599 -0.001231 -0.005300
v -0.044248 -0.001673 -0.004278
v -0.044928 -0.001256 -0.005019
v -0.043743 -0.001372 -0.004303
v -0.044550 -0.001465 -0.004735
v -0.047106 -0.004389 0.004675
v -0.047664 -0.004116 0.004712
v -0.046495 -0.004360 0.005213
v -0.051704 -0.002506 -0.000859
v -0.046380 -0.004305 0.005243
v -0.048143 -0.003743 0.003254
v -0.045873 -0.004206 0.004978
v -0.052286 -0.002232 -0.002217
v -0.052303 -0.001768 -0.002635
v -0.048372 -0.003332 0.001697
v -0.050128 -0.002708 -0.000741
v -0.050497 -0.002326 -0.000773
v -0.052194 -0.001839 -0.003048
v -0.045623 -0.004324 0.004537
v -0.045302 -0.004218 0.004185
v -0.048311 -0.003320 0.001091
v -0.049285 -0.002828 -0.000249
v -0.049956 -0.002497 -0.000573
v -0.052058 -0.001870 -0.003370
v -0.048345 -0.003273 0.000721
v -0.048886 -0.002873 0.000202
v -0.051944 -0.001702 -0.003558
v -0.045022 -0.003971 0.003957
v -0.044962 -0.003899 0.003518
v -0.051745 -0.001804 -0.003787
v -0.045140 -0.003934 0.002862
v -0.051460 -0.001421 -0.004016
v -0.051108 -0.001572 -0.004371
v -0.045229 -0.003470 0.002099
v -0.050955 -0.001596 -0.004454
v -0.045804 -0.003227 0.001253
v -0.046362 -0.002984 0.000162
v -0.046231 -0.003119 0.000525
v -0.046729 -0.003073 -0.000455
v -0.046188 -0.002732 -0.000599
v -0.046628 -0.003000 -0.000777
v -0.049232 -0.001415 -0.005412
v -0.048906 -0.001876 -0.005707
v -0.045258 -0.002622 -0.002016
v -0.045193 -0.002626 -0.002457
v -0.044796 -0.002331 -0.002583
v -0.047259 -0.001338 -0.005938
v -0.044881 -0.002087 -0.003557
v -0.044771 -0.001964 -0.003838
v -0.045666 -0.001528 -0.005214
v -0.046068 -0.001421 -0.005537
v -0.046532 -0.001268 -0.005779
v -0.046488 -0.001620 -0.005795
v -0.045113 -0.001890 -0.004459
v -0.045138 -0.001563 -0.004938
v -0.045284 -0.001791 -0.004774
v -0.044509 -0.001633 -0.004540
v -0.052211 -0.002653 -0.001643
v -0.052116 -0.002671 -0.001301
v -0.046770 -0.004427 0.004997
v -0.047207 -0.004390 0.004003
v -0.047445 -0.004261 0.004223
v -0.046916 -0.004496 0.004040
v -0.051348 -0.002627 -0.000778
v -0.046709 -0.004519 0.004468
v -0.047620 -0.004179 0.003550
v -0.048006 -0.003857 0.002628
v -0.047729 -0.004083 0.002747
v -0.050647 -0.002858 -0.000820
v -0.046004 -0.004467 0.004615
v -0.046401 -0.004538 0.004600
v -0.045896 -0.004555 0.003951
v -0.048145 -0.003679 0.001923
v -0.052176 -0.002269 -0.002938
v -0.048163 -0.003481 0.000858
v -0.045608 -0.004426 0.004112
v -0.047943 -0.003846 0.001402
v -0.048475 -0.003266 0.000208
v -0.049683 -0.002585 -0.000403
v -0.048263 -0.003374 0.000356
v -0.048231 -0.003490 -0.000084
v -0.048598 -0.003373 -0.000148
v -0.045231 -0.004234 0.003722
v -0.045449 -0.004397 0.003692
v -0.045160 -0.004120 0.003371
v -0.051647 -0.002280 -0.003908
v -0.051264 -0.001853 -0.004209
v -0.045159 -0.003717 0.002436
v -0.045780 -0.003880 0.001605
v -0.045992 -0.003835 0.001160
v -0.046503 -0.003476 0.000261
v -0.046283 -0.003356 0.000490
v -0.047178 -0.003296 -0.000596
v -0.050229 -0.001842 -0.004776
v -0.046958 -0.003127 -0.000766
v -0.046198 -0.003031 -0.001281
v -0.049798 -0.001797 -0.005032
v -0.049232 -0.001755 -0.005488
v -0.045420 -0.002593 -0.001540
v -0.045198 -0.002593 -0.002771
v -0.044963 -0.002321 -0.003032
v -0.045308 -0.002430 -0.003319
v -0.045339 -0.002262 -0.003655
v -0.045677 -0.002198 -0.004140
v -0.046930 -0.001593 -0.005941
v -0.045555 -0.001996 -0.004587
v -0.045728 -0.001916 -0.004908
v -0.045731 -0.001755 -0.005091
v -0.046123 -0.001736 -0.005410
v -0.051831 -0.002777 -0.000979
v -0.052014 -0.002783 -0.001162
v -0.051576 -0.003092 -0.000936
v -0.052178 -0.002829 -0.001933
v -0.047163 -0.004438 0.003296
v -0.047462 -0.004254 0.002727
v -0.052144 -0.002691 -0.002591
v -0.046238 -0.004626 0.003883
v -0.046249 -0.004636 0.003301
v -0.046481 -0.004634 0.003650
v -0.046764 -0.004569 0.003168
v -0.047158 -0.004388 0.002671
v -0.047841 -0.004020 0.002097
v -0.052060 -0.002365 -0.003276
v -0.049909 -0.003189 -0.000794
v -0.045821 -0.004546 0.003446
v -0.047687 -0.004071 0.001378
v -0.049534 -0.003138 -0.000639
v -0.045433 -0.004324 0.003192
v -0.048018 -0.003558 0.000575
v -0.049165 -0.003177 -0.000453
v -0.051879 -0.002399 -0.003662
v -0.045857 -0.004468 0.002815
v -0.047777 -0.003706 0.000466
v -0.047784 -0.003628 0.000120
v -0.051567 -0.002494 -0.004043
v -0.045346 -0.004158 0.002863
v -0.047619 -0.003610 -0.000296
v -0.047910 -0.003594 -0.000153
v -0.045362 -0.004024 0.002500
v -0.045671 -0.003925 0.001833
v -0.047468 -0.003616 -0.000128
v -0.047183 -0.003440 -0.000308
v -0.051063 -0.002127 -0.004374
v -0.046278 -0.003655 0.000633
v -0.046515 -0.003891 0.000548
v -0.046780 -0.003474 -0.000038
v -0.047070 -0.003277 -0.000860
v -0.046606 -0.003177 -0.001141
v -0.049653 -0.002062 -0.005206
v -0.046234 -0.003295 -0.001705
v -0.045625 -0.002963 -0.002111
v -0.045878 -0.003128 -0.001912
v -0.048105 -0.001773 -0.005938
v -0.045552 -0.002720 -0.003186
v -0.046007 -0.002700 -0.003695
v -0.046109 -0.002510 -0.003995
v -0.045928 -0.002328 -0.004111
v -0.045899 -0.002106 -0.004705
v -0.047517 -0.001818 -0.006029
v -0.047067 -0.001881 -0.005965
v -0.046543 -0.001898 -0.005718
v -0.051974 -0.003202 -0.001393
v -0.051151 -0.003165 -0.000873
v -0.050326 -0.003275 -0.000859
v -0.050007 -0.003508 -0.000890
v -0.046485 -0.004632 0.003234
v -0.049678 -0.003441 -0.000828
v -0.046837 -0.004466 0.002563
v -0.047449 -0.004249 0.001685
v -0.049377 -0.003624 -0.000868
v -0.046110 -0.004499 0.002657
v -0.046452 -0.004515 0.002633
v -0.046703 -0.004455 0.002152
v -0.047714 -0.003985 0.001073
v -0.047402 -0.004118 0.000953
v -0.048741 -0.003542 -0.000485
v -0.048304 -0.003608 -0.000363
v -0.045801 -0.004403 0.002572
v -0.045739 -0.004305 0.002356
v -0.047260 -0.003983 0.000551
v -0.047455 -0.003750 0.000227
v -0.047950 -0.003662 -0.000419
v -0.051383 -0.002262 -0.004163
v -0.046096 -0.004348 0.001815
v -0.045880 -0.004192 0.001822
v -0.046222 -0.004370 0.001557
v -0.047135 -0.003708 0.000109
v -0.047626 -0.003637 -0.000596
v -0.046108 -0.004122 0.001230
v -0.046332 -0.003899 0.000778
v -0.046837 -0.004037 0.000567
v -0.046802 -0.003706 0.000213
v -0.051107 -0.002463 -0.004493
v -0.050794 -0.002309 -0.004590
v -0.050440 -0.002398 -0.004781
v -0.050094 -0.002308 -0.004929
v -0.046753 -0.003381 -0.001274
v -0.049363 -0.002333 -0.005454
v -0.045689 -0.003099 -0.002418
v -0.046486 -0.002934 -0.003839
v -0.045500 -0.002869 -0.002804
v -0.046552 -0.002743 -0.004055
v -0.045656 -0.002611 -0.003459
v -0.047991 -0.002070 -0.005979
v -0.046383 -0.002326 -0.004869
v -0.046151 -0.002028 -0.005134
v -0.046486 -0.002076 -0.005496
v -0.051981 -0.003311 -0.001673
v -0.050871 -0.003525 -0.000951
v -0.052026 -0.002975 -0.002588
v -0.051884 -0.003126 -0.002779
v -0.051882 -0.002890 -0.003313
v -0.047125 -0.004360 0.001559
v -0.049077 -0.003553 -0.000728
v -0.046370 -0.004438 0.001868
v -0.046601 -0.004414 0.001546
v -0.047032 -0.004115 0.000654
v -0.048399 -0.003750 -0.000574
v -0.051435 -0.002701 -0.004328
v -0.046905 -0.004229 0.000925
v -0.046590 -0.004190 0.000928
v -0.047921 -0.003812 -0.000666
v -0.051324 -0.002596 -0.004475
v -0.047582 -0.003783 -0.000823
v -0.047237 -0.003607 -0.001033
v -0.046823 -0.003624 -0.001417
v -0.046290 -0.003535 -0.001920
v -0.045805 -0.003101 -0.003068
v -0.045739 -0.003154 -0.002758
v -0.047037 -0.002928 -0.004152
v -0.048514 -0.002281 -0.005877
v -0.046055 -0.003294 -0.003265
v -0.045895 -0.002959 -0.003365
v -0.046224 -0.003103 -0.003553
v -0.046608 -0.002588 -0.004356
v -0.046789 -0.002613 -0.004666
v -0.046720 -0.002404 -0.005351
v -0.047185 -0.002569 -0.005672
v -0.047023 -0.002129 -0.005878
v -0.047344 -0.002138 -0.006002
v -0.051762 -0.003636 -0.001421
v -0.051163 -0.003740 -0.001068
v -0.051507 -0.003555 -0.001098
v -0.051981 -0.003219 -0.002172
v -0.050453 -0.003982 -0.001052
v -0.051728 -0.003445 -0.002502
v -0.051709 -0.003204 -0.003088
v -0.051651 -0.003148 -0.003483
v -0.051754 -0.002890 -0.003668
v -0.048911 -0.003835 -0.000812
v -0.051727 -0.002687 -0.003846
v -0.048094 -0.004017 -0.000813
v -0.048423 -0.004010 -0.000790
v -0.048455 -0.004221 -0.000897
v -0.051353 -0.003029 -0.004426
v -0.051118 -0.002837 -0.004603
v -0.049778 -0.002787 -0.005252
v -0.046652 -0.003816 -0.001702
v -0.046097 -0.003538 -0.002220
v -0.047507 -0.002989 -0.004535
v -0.047956 -0.003589 -0.004090
v -0.047491 -0.003312 -0.004081
v -0.047564 -0.003168 -0.004280
v -0.046006 -0.003547 -0.002479
v -0.046958 -0.003216 -0.003909
v -0.048960 -0.002297 -0.005710
v -0.046008 -0.003454 -0.003030
v -0.046529 -0.003341 -0.003654
v -0.047569 -0.003002 -0.004745
v -0.048083 -0.002500 -0.005948
v -0.046989 -0.002698 -0.004958
v -0.047013 -0.002669 -0.005283
v -0.047322 -0.002780 -0.005561
v -0.051724 -0.003511 -0.001202
v -0.051127 -0.004088 -0.001241
v -0.051559 -0.003748 -0.002297
v -0.051345 -0.003775 -0.002621
v -0.049423 -0.004233 -0.001091
v -0.051179 -0.003634 -0.003366
v -0.051520 -0.003152 -0.004118
v -0.051202 -0.003323 -0.004495
v -0.051377 -0.003346 -0.004221
v -0.048031 -0.004304 -0.000906
v -0.047718 -0.004041 -0.000905
v -0.047437 -0.004045 -0.001047
v -0.047119 -0.004030 -0.001285
v -0.050068 -0.003028 -0.005144
v -0.046710 -0.004128 -0.001736
v -0.046384 -0.003979 -0.002126
v -0.049292 -0.002763 -0.005553
v -0.048090 -0.003426 -0.004654
v -0.048812 -0.002829 -0.005775
v -0.045938 -0.003468 -0.002736
v -0.046901 -0.003683 -0.003745
v -0.048018 -0.002664 -0.005909
v -0.048147 -0.003033 -0.005784
v -0.047488 -0.002997 -0.005216
v -0.047912 -0.003157 -0.005643
v -0.047598 -0.002669 -0.005848
v -0.051740 -0.003727 -0.001731
v -0.050746 -0.004275 -0.001215
v -0.051429 -0.004118 -0.001646
v -0.051553 -0.003954 -0.001899
v -0.051189 -0.004317 -0.002151
v -0.048862 -0.004279 -0.001002
v -0.051028 -0.003987 -0.002745
v -0.051149 -0.003784 -0.002963
v -0.050973 -0.003790 -0.003330
v -0.051326 -0.003491 -0.003569
v -0.048053 -0.004975 -0.001088
v -0.051155 -0.003561 -0.004199
v -0.047387 -0.004612 -0.001128
v -0.047080 -0.004541 -0.001343
v -0.049625 -0.003221 -0.005420
v -0.048049 -0.003517 -0.004264
v -0.046219 -0.003962 -0.002446
v -0.047462 -0.003612 -0.003930
v -0.046167 -0.003967 -0.002774
v -0.048356 -0.003656 -0.004720
v -0.046278 -0.003762 -0.003284
v -0.046680 -0.003620 -0.003658
v -0.048473 -0.002880 -0.005829
v -0.047753 -0.003160 -0.005472
v -0.051005 -0.004370 -0.001377
v -0.051249 -0.004252 -0.001502
v -0.051036 -0.004254 -0.002451
v -0.050164 -0.004444 -0.001212
v -0.049210 -0.004553 -0.001186
v -0.048531 -0.004917 -0.001120
v -0.050630 -0.004019 -0.003300
v -0.050385 -0.004195 -0.003221
v -0.049865 -0.004344 -0.003405
v -0.050367 -0.003983 -0.003665
v -0.050334 -0.003870 -0.004115
v -0.050741 -0.003830 -0.003743
v -0.047686 -0.004639 -0.001007
v -0.049978 -0.004141 -0.003613
v -0.050659 -0.003738 -0.004401
v -0.050903 -0.003399 -0.004746
v -0.049541 -0.004291 -0.003623
v -0.051049 -0.003605 -0.004402
v -0.049898 -0.004000 -0.003966
v -0.050346 -0.003304 -0.005075
v -0.049485 -0.004093 -0.003920
v -0.049713 -0.003953 -0.004261
v -0.050224 -0.003527 -0.005114
v -0.048933 -0.004019 -0.004133
v -0.048463 -0.003944 -0.004129
v -0.048742 -0.003909 -0.004336
v -0.050062 -0.003374 -0.005220
v -0.046494 -0.004441 -0.002101
v -0.048131 -0.004222 -0.003863
v -0.048453 -0.003793 -0.004352
v -0.046238 -0.004337 -0.002855
v -0.046217 -0.004003 -0.003030
v -0.046368 -0.004243 -0.003280
v -0.046667 -0.004649 -0.003544
v -0.046474 -0.003931 -0.003444
v -0.046874 -0.004002 -0.003693
v -0.047901 -0.003328 -0.005257
v -0.048220 -0.003351 -0.005672
v -0.048098 -0.003444 -0.005520
v -0.051116 -0.004516 -0.001820
v -0.050844 -0.004726 -0.001606
v -0.050505 -0.004757 -0.001454
v -0.050856 -0.004725 -0.002219
v -0.049938 -0.004833 -0.001410
v -0.049271 -0.004886 -0.001354
v -0.050321 -0.004393 -0.003026
v -0.048436 -0.005169 -0.001253
v -0.047257 -0.004906 -0.001298
v -0.050163 -0.003826 -0.004554
v -0.050369 -0.003611 -0.004954
v -0.048741 -0.004137 -0.003970
v -0.049088 -0.004218 -0.003840
v -0.049674 -0.003921 -0.004544
v -0.050320 -0.003725 -0.004785
v -0.048364 -0.004099 -0.003962
v -0.048897 -0.003912 -0.004556
v -0.049674 -0.003877 -0.005111
v -0.049597 -0.003822 -0.005323
v -0.046755 -0.004802 -0.001741
v -0.046492 -0.005012 -0.002189
v -0.047959 -0.003956 -0.003888
v -0.049193 -0.003948 -0.004436
v -0.049583 -0.003694 -0.005446
v -0.049594 -0.003525 -0.005477
v -0.048671 -0.003838 -0.004634
v -0.049022 -0.003445 -0.005687
v -0.047508 -0.003903 -0.003857
v -0.049091 -0.003836 -0.005556
v -0.046307 -0.004475 -0.002577
v -0.048299 -0.003630 -0.005220
v -0.048837 -0.003890 -0.005359
v -0.046314 -0.004638 -0.003122
v -0.048428 -0.003660 -0.005454
v -0.048632 -0.003694 -0.005577
v -0.048776 -0.003532 -0.005713
v -0.050881 -0.004803 -0.002008
v -0.050785 -0.004494 -0.002528
v -0.049563 -0.005190 -0.001615
v -0.049035 -0.005051 -0.001385
v -0.050226 -0.004677 -0.002888
v -0.049916 -0.004601 -0.003157
v -0.047947 -0.005228 -0.001268
v -0.047595 -0.005080 -0.001225
v -0.049427 -0.004510 -0.003493
v -0.047287 -0.005206 -0.001457
v -0.048883 -0.004599 -0.003640
v -0.048676 -0.004372 -0.003807
v -0.046557 -0.005264 -0.002205
v -0.049269 -0.003938 -0.005276
v -0.047573 -0.004539 -0.003760
v -0.046294 -0.004859 -0.002883
v -0.046487 -0.004808 -0.003407
v -0.050044 -0.005090 -0.001631
v -0.050306 -0.005193 -0.001829
v -0.050713 -0.004953 -0.001873
v -0.049711 -0.005468 -0.001905
v -0.050546 -0.005089 -0.002299
v -0.048111 -0.005477 -0.001535
v -0.049557 -0.004745 -0.003278
v -0.047885 -0.005549 -0.001638
v -0.047430 -0.005366 -0.001564
v -0.048783 -0.005075 -0.003454
v -0.046898 -0.005078 -0.001689
v -0.048392 -0.004541 -0.003765
v -0.046349 -0.004983 -0.002486
v -0.047018 -0.004592 -0.003663
v -0.046407 -0.005272 -0.002792
v -0.050504 -0.004936 -0.002485
v -0.050186 -0.005395 -0.002375
v -0.048990 -0.005449 -0.001697
v -0.047197 -0.005472 -0.001848
v -0.048206 -0.005047 -0.003631
v -0.046772 -0.005400 -0.002098
v -0.047854 -0.004652 -0.003754
v -0.046525 -0.005425 -0.002549
v -0.046391 -0.005045 -0.003280
v -0.049942 -0.005568 -0.002375
v -0.050144 -0.005463 -0.002219
v -0.049907 -0.005551 -0.002108
v -0.049529 -0.005722 -0.002093
v -0.049975 -0.005447 -0.002563
v -0.048812 -0.005709 -0.001910
v -0.048444 -0.005731 -0.001885
v -0.049848 -0.005281 -0.002813
v -0.048161 -0.005774 -0.001937
v -0.047927 -0.005972 -0.002319
v -0.049226 -0.004858 -0.003378
v -0.047080 -0.005655 -0.002282
v -0.048117 -0.005515 -0.003446
v -0.047616 -0.005709 -0.003431
v -0.046643 -0.005584 -0.002877
v -0.046532 -0.005383 -0.003347
v -0.047032 -0.005213 -0.003556
v -0.046395 -0.005344 -0.003115
v -0.049561 -0.005813 -0.002286
v -0.049538 -0.005830 -0.002509
v -0.049250 -0.005903 -0.002664
v -0.048941 -0.005972 -0.002257
v -0.049440 -0.005702 -0.002781
v -0.049153 -0.005502 -0.003093
v -0.048613 -0.005656 -0.003272
v -0.047266 -0.005918 -0.002803
v -0.047454 -0.005528 -0.003502
v -0.046859 -0.005736 -0.002786
v -0.046707 -0.005603 -0.003179
v -0.047020 -0.005728 -0.003253
v -0.048961 -0.006056 -0.002645
v -0.048763 -0.005996 -0.002980
v -0.049033 -0.006041 -0.002448
v -0.048366 -0.006124 -0.002443
v -0.048443 -0.005883 -0.003185
v -0.047742 -0.006073 -0.002681
v -0.047908 -0.006094 -0.003017
v -0.047343 -0.005976 -0.003020
v -0.047411 -0.005904 -0.003292
v -0.047257 -0.005644 -0.003416
v -0.048381 -0.006172 -0.002601
v -0.048584 -0.006162 -0.002638
v -0.048345 -0.006075 -0.003063
# 5138 vertices, 0 vertices normals

f 1 2 6
f 7 2 4
f 6 2 7
f 7 4 9
f 1 11 3
f 8 11 1
f 1 3 2
f 2 3 4
f 9 4 13
f 11 14 3
f 3 14 15
f 3 15 4
f 4 15 13
f 25 24 5
f 22 26 28
f 22 6 24
f 24 6 5
f 25 5 27
f 28 1 22
f 6 22 1
f 5 6 7
f 5 7 10
f 5 10 27
f 10 29 27
f 1 28 8
f 7 9 10
f 32 29 10
f 13 12 9
f 9 12 10
f 32 12 35
f 10 12 32
f 31 11 8
f 18 12 13
f 18 35 12
f 11 31 37
f 37 14 11
f 15 16 13
f 17 13 16
f 13 17 18
f 40 14 37
f 40 19 14
f 14 19 15
f 15 19 16
f 57 17 16
f 17 53 18
f 19 42 38
f 19 38 16
f 16 38 57
f 41 42 19
f 40 41 19
f 47 111 21
f 46 20 23
f 24 46 23
f 46 24 21
f 21 24 25
f 21 25 47
f 112 25 27
f 47 25 112
f 48 112 27
f 49 118 26
f 49 26 20
f 23 26 22
f 20 26 23
f 24 23 22
f 48 27 114
f 28 26 118
f 27 29 114
f 118 30 8
f 118 8 28
f 29 32 33
f 30 52 31
f 30 31 8
f 33 35 50
f 32 35 33
f 51 36 52
f 52 36 31
f 35 18 34
f 34 50 35
f 34 18 53
f 39 31 36
f 39 37 31
f 53 17 57
f 39 40 37
f 38 56 57
f 41 40 39
f 41 43 42
f 42 43 58
f 42 58 38
f 38 58 56
f 59 43 41
f 39 59 41
f 72 76 74
f 81 78 77
f 77 84 44
f 82 81 77
f 44 82 77
f 44 86 88
f 88 82 44
f 45 88 86
f 188 111 47
f 112 188 47
f 46 109 113
f 46 21 109
f 111 109 21
f 112 48 190
f 195 190 48
f 46 116 20
f 48 114 195
f 49 20 116
f 29 119 114
f 33 119 29
f 120 30 118
f 50 119 33
f 50 310 119
f 50 34 121
f 51 55 36
f 34 53 122
f 121 34 122
f 36 55 39
f 53 57 123
f 53 123 54
f 122 53 54
f 57 56 123
f 203 55 202
f 203 39 55
f 203 59 39
f 56 58 317
f 59 124 43
f 205 58 43
f 203 204 59
f 204 124 59
f 124 206 43
f 43 206 205
f 128 133 130
f 63 133 134
f 133 63 60
f 130 60 61
f 133 60 130
f 61 131 130
f 137 63 134
f 135 131 61
f 60 63 66
f 60 66 61
f 135 61 64
f 64 139 135
f 61 66 65
f 61 65 64
f 137 62 67
f 63 67 66
f 137 67 63
f 64 70 71
f 65 70 64
f 71 139 64
f 65 69 70
f 66 69 65
f 142 139 71
f 66 68 69
f 67 68 66
f 62 141 75
f 67 75 73
f 62 75 67
f 67 73 68
f 70 74 71
f 144 142 71
f 68 73 72
f 68 72 69
f 70 72 74
f 69 72 70
f 74 144 71
f 146 75 141
f 144 74 79
f 145 144 79
f 76 72 73
f 147 75 146
f 75 147 80
f 73 80 78
f 75 80 73
f 73 78 76
f 80 77 78
f 76 81 74
f 76 78 81
f 79 74 81
f 80 147 84
f 84 77 80
f 79 81 83
f 145 83 151
f 79 83 145
f 147 149 84
f 81 82 85
f 85 83 81
f 87 149 154
f 155 87 154
f 84 87 86
f 149 87 84
f 86 44 84
f 83 85 152
f 88 90 82
f 82 90 85
f 85 90 152
f 86 87 89
f 89 45 86
f 87 156 89
f 155 156 87
f 89 158 92
f 156 158 89
f 89 92 45
f 45 93 88
f 91 88 93
f 88 91 90
f 94 152 90
f 93 45 92
f 90 91 94
f 158 97 92
f 91 95 94
f 158 96 97
f 92 97 99
f 92 99 93
f 91 93 95
f 243 94 95
f 93 99 100
f 93 100 95
f 162 243 95
f 96 98 97
f 97 104 99
f 95 102 162
f 100 102 95
f 96 161 98
f 97 98 104
f 99 104 105
f 99 105 100
f 103 162 102
f 105 101 100
f 100 101 102
f 98 106 104
f 161 106 98
f 102 101 103
f 104 106 105
f 101 166 103
f 168 101 105
f 166 101 168
f 164 107 106
f 105 107 168
f 106 107 105
f 167 168 107
f 108 111 188
f 110 111 108
f 293 110 108
f 191 112 190
f 188 112 191
f 113 109 298
f 109 110 298
f 111 110 109
f 113 196 116
f 46 113 116
f 115 305 195
f 114 115 195
f 197 305 115
f 117 49 304
f 118 49 117
f 49 196 304
f 116 196 49
f 119 115 114
f 119 197 115
f 120 117 198
f 120 118 117
f 119 459 197
f 459 119 310
f 52 120 308
f 52 30 120
f 50 121 311
f 310 50 311
f 308 200 51
f 51 52 308
f 202 51 200
f 202 55 51
f 121 122 312
f 201 122 54
f 201 312 122
f 317 316 56
f 56 316 123
f 58 205 319
f 124 321 206
f 211 210 125
f 209 211 125
f 126 209 125
f 213 209 126
f 129 213 126
f 210 214 127
f 210 127 125
f 218 127 214
f 127 218 128
f 125 128 130
f 127 128 125
f 126 130 131
f 125 130 126
f 129 131 132
f 126 131 129
f 129 132 215
f 132 219 215
f 218 216 134
f 218 134 128
f 133 128 134
f 219 132 220
f 223 136 216
f 216 136 134
f 136 137 134
f 132 131 135
f 132 135 220
f 138 222 220
f 220 139 138
f 135 139 220
f 136 228 226
f 223 228 136
f 136 226 137
f 139 225 138
f 226 62 137
f 225 142 140
f 139 142 225
f 140 229 225
f 226 230 141
f 228 230 226
f 226 141 62
f 140 142 143
f 232 146 230
f 230 146 141
f 144 143 142
f 233 143 144
f 144 145 233
f 148 146 232
f 146 148 147
f 232 234 148
f 151 233 145
f 151 150 233
f 148 235 236
f 148 236 149
f 149 147 148
f 149 236 154
f 153 150 151
f 152 151 83
f 236 237 154
f 155 154 237
f 151 239 153
f 152 239 151
f 237 241 157
f 155 157 156
f 237 157 155
f 152 94 239
f 242 239 94
f 159 156 157
f 159 158 156
f 157 160 159
f 241 160 157
f 96 158 159
f 243 242 94
f 159 160 161
f 159 161 96
f 243 162 246
f 163 160 245
f 103 247 162
f 247 246 162
f 163 165 160
f 160 165 161
f 165 106 161
f 164 106 165
f 166 169 103
f 251 103 169
f 251 247 103
f 248 172 163
f 163 172 165
f 172 164 165
f 248 170 172
f 171 164 172
f 171 107 164
f 168 167 166
f 173 172 170
f 172 173 171
f 166 167 175
f 175 169 166
f 254 169 175
f 254 251 169
f 252 173 170
f 173 252 177
f 173 177 171
f 171 174 107
f 171 177 182
f 182 174 171
f 182 180 174
f 178 174 180
f 178 107 174
f 107 178 167
f 167 176 175
f 167 178 176
f 254 175 176
f 252 378 256
f 252 256 177
f 180 179 178
f 181 176 178
f 181 254 176
f 177 184 182
f 256 184 177
f 182 185 180
f 180 185 179
f 178 179 183
f 178 183 181
f 182 184 185
f 261 181 183
f 184 258 185
f 183 187 261
f 179 187 183
f 179 186 187
f 185 186 179
f 263 261 187
f 186 185 258
f 268 186 258
f 187 266 263
f 186 266 187
f 292 189 297
f 295 293 108
f 188 295 108
f 295 188 296
f 297 189 193
f 193 300 297
f 110 293 299
f 191 296 188
f 189 296 191
f 192 300 193
f 110 299 298
f 191 190 189
f 193 189 190
f 194 302 196
f 196 113 194
f 298 194 113
f 190 195 193
f 192 195 305
f 192 193 195
f 305 303 192
f 304 196 302
f 197 306 305
f 198 456 199
f 304 198 117
f 459 306 197
f 199 120 198
f 307 120 199
f 307 308 120
f 459 310 461
f 308 309 200
f 312 311 121
f 200 309 464
f 314 200 464
f 200 314 202
f 54 123 201
f 318 202 314
f 318 203 202
f 316 465 123
f 465 201 123
f 317 58 319
f 318 320 204
f 203 318 204
f 204 320 124
f 205 206 468
f 124 467 321
f 321 468 206
f 329 330 331
f 327 330 329
f 330 481 331
f 334 338 336
f 207 336 213
f 213 339 207
f 338 208 211
f 338 211 209
f 338 209 336
f 336 209 213
f 339 213 342
f 208 212 210
f 208 210 211
f 213 129 342
f 493 214 212
f 212 214 210
f 493 217 214
f 342 215 344
f 214 217 218
f 342 129 215
f 217 349 216
f 217 216 218
f 344 219 221
f 215 219 344
f 221 220 222
f 219 220 221
f 222 347 221
f 223 216 349
f 224 222 138
f 224 225 229
f 138 225 224
f 350 228 223
f 350 227 228
f 352 224 229
f 227 231 228
f 352 229 140
f 231 230 228
f 143 352 140
f 354 232 231
f 232 230 231
f 505 352 143
f 355 143 233
f 355 505 143
f 234 232 354
f 359 234 354
f 357 355 233
f 361 357 233
f 235 234 359
f 234 235 148
f 361 233 150
f 359 360 235
f 361 150 153
f 238 235 360
f 235 237 236
f 235 238 237
f 240 361 153
f 362 361 240
f 238 241 237
f 240 153 239
f 363 362 240
f 240 239 242
f 238 366 241
f 364 366 238
f 244 240 242
f 365 240 244
f 160 241 366
f 243 244 242
f 244 243 246
f 368 365 244
f 366 367 245
f 245 160 366
f 368 244 246
f 367 369 245
f 371 368 246
f 370 368 371
f 249 245 369
f 245 249 163
f 371 246 247
f 249 248 163
f 251 250 247
f 247 250 371
f 373 371 250
f 374 250 251
f 374 373 250
f 248 375 170
f 249 375 248
f 253 251 254
f 253 374 251
f 379 378 170
f 376 374 253
f 170 378 252
f 255 253 254
f 255 376 253
f 255 254 181
f 378 257 256
f 181 262 255
f 378 382 257
f 379 382 378
f 384 255 262
f 257 184 256
f 257 382 260
f 257 260 258
f 258 184 257
f 259 181 261
f 181 259 262
f 260 265 258
f 261 263 259
f 388 387 260
f 260 387 265
f 263 264 259
f 264 262 259
f 258 265 268
f 266 272 263
f 265 387 269
f 265 269 268
f 272 270 263
f 264 270 389
f 263 270 264
f 267 269 387
f 186 271 266
f 186 268 271
f 390 389 270
f 391 269 267
f 273 266 271
f 266 273 272
f 268 274 278
f 269 274 268
f 268 278 271
f 275 270 272
f 390 270 275
f 278 277 271
f 272 273 275
f 271 277 280
f 273 280 275
f 271 280 273
f 396 390 275
f 276 269 391
f 397 276 391
f 274 276 278
f 269 276 274
f 281 275 280
f 396 275 281
f 398 276 397
f 278 282 277
f 279 276 398
f 276 279 278
f 278 279 282
f 277 282 285
f 280 285 281
f 277 285 280
f 402 396 281
f 279 403 283
f 279 283 282
f 282 283 284
f 282 284 285
f 402 281 285
f 285 284 286
f 286 402 285
f 287 283 403
f 288 283 287
f 284 288 286
f 283 288 284
f 409 286 288
f 408 288 287
f 416 288 408
f 416 409 288
f 440 289 441
f 289 292 441
f 441 292 447
f 448 290 291
f 289 291 292
f 448 291 289
f 447 297 300
f 292 297 447
f 300 449 447
f 444 294 295
f 290 295 296
f 444 295 290
f 290 296 291
f 454 449 300
f 294 595 293
f 294 293 295
f 189 291 296
f 189 292 291
f 595 298 299
f 595 299 293
f 298 595 453
f 454 192 303
f 300 192 454
f 455 302 194
f 455 194 453
f 194 298 453
f 301 454 303
f 306 301 303
f 304 302 456
f 305 306 303
f 304 456 198
f 457 458 199
f 456 457 199
f 458 460 307
f 199 458 307
f 307 460 308
f 309 460 463
f 309 308 460
f 310 606 461
f 310 311 608
f 606 310 608
f 463 464 309
f 311 312 313
f 311 313 608
f 464 610 314
f 312 315 313
f 312 201 315
f 314 610 611
f 465 612 201
f 315 201 612
f 314 466 318
f 611 466 314
f 613 465 316
f 316 317 613
f 616 318 466
f 320 318 616
f 317 319 615
f 124 320 467
f 321 467 468
f 205 468 469
f 205 469 319
f 324 472 471
f 322 471 474
f 471 322 323
f 471 323 324
f 473 472 324
f 474 478 322
f 323 325 324
f 477 324 325
f 473 324 477
f 322 478 328
f 322 328 323
f 478 326 328
f 325 323 329
f 328 327 323
f 329 323 327
f 325 329 331
f 331 477 325
f 479 477 331
f 328 633 332
f 326 633 328
f 332 327 328
f 332 330 327
f 480 479 331
f 481 480 331
f 633 632 332
f 332 632 330
f 486 485 335
f 487 486 335
f 490 340 334
f 490 334 333
f 485 333 335
f 333 334 335
f 335 207 487
f 489 487 207
f 336 335 334
f 335 336 207
f 489 207 339
f 337 489 339
f 334 340 338
f 339 492 337
f 340 208 338
f 341 212 340
f 340 212 208
f 339 342 343
f 339 343 492
f 493 212 341
f 343 494 492
f 343 342 344
f 343 344 345
f 494 343 345
f 217 493 497
f 345 221 347
f 344 221 345
f 347 346 345
f 497 349 217
f 349 497 498
f 348 346 347
f 348 347 222
f 350 223 498
f 223 349 498
f 348 222 499
f 500 501 350
f 498 500 350
f 224 499 222
f 502 499 224
f 227 501 351
f 501 227 350
f 224 352 502
f 231 227 351
f 505 502 352
f 505 503 502
f 354 351 504
f 354 231 351
f 353 503 505
f 506 354 504
f 355 353 505
f 356 353 355
f 359 354 506
f 357 356 355
f 358 356 357
f 509 359 506
f 361 358 357
f 360 359 509
f 362 358 361
f 510 358 362
f 507 360 509
f 363 510 362
f 364 360 512
f 360 364 238
f 513 510 363
f 365 363 240
f 365 513 363
f 366 364 514
f 515 366 514
f 672 513 365
f 516 672 365
f 366 515 367
f 365 368 516
f 515 369 367
f 518 369 515
f 368 370 517
f 517 516 368
f 518 372 369
f 372 249 369
f 373 370 371
f 681 370 373
f 372 519 249
f 518 519 372
f 373 374 683
f 683 681 373
f 519 375 249
f 520 375 519
f 380 375 520
f 375 380 379
f 379 170 375
f 374 376 521
f 521 683 374
f 520 523 380
f 377 376 255
f 521 376 377
f 522 521 377
f 524 380 523
f 380 524 379
f 377 255 384
f 524 382 379
f 381 377 384
f 522 377 381
f 524 525 385
f 524 385 382
f 383 381 384
f 385 260 382
f 383 384 262
f 388 260 385
f 264 526 262
f 526 383 262
f 385 386 388
f 525 386 385
f 526 264 389
f 386 392 388
f 388 392 267
f 267 387 388
f 530 526 389
f 528 392 386
f 392 391 267
f 393 389 390
f 529 389 393
f 395 392 528
f 532 395 528
f 392 395 391
f 393 390 396
f 394 529 393
f 700 529 394
f 391 395 397
f 533 395 532
f 396 399 393
f 399 394 393
f 533 401 395
f 537 394 399
f 395 401 397
f 402 399 396
f 397 401 404
f 397 404 398
f 404 403 398
f 403 279 398
f 399 402 539
f 539 537 399
f 400 537 539
f 541 404 401
f 406 539 402
f 403 407 287
f 404 407 403
f 405 402 286
f 402 405 406
f 410 539 406
f 404 542 407
f 541 542 404
f 542 412 407
f 405 286 409
f 407 412 414
f 407 414 287
f 287 414 408
f 405 409 411
f 406 411 410
f 405 411 406
f 409 417 411
f 412 413 414
f 417 410 411
f 409 415 417
f 416 415 409
f 547 410 417
f 412 546 413
f 413 418 414
f 408 418 420
f 414 418 408
f 408 420 416
f 550 413 546
f 413 550 418
f 416 422 421
f 420 422 416
f 416 421 415
f 417 415 419
f 419 547 417
f 418 550 423
f 418 423 420
f 420 423 422
f 425 415 421
f 553 415 425
f 553 419 415
f 421 422 426
f 421 426 425
f 556 550 558
f 550 556 423
f 423 426 422
f 423 555 427
f 556 555 423
f 423 427 426
f 424 425 426
f 559 425 424
f 559 553 425
f 427 424 426
f 566 427 555
f 427 428 424
f 424 428 560
f 560 559 424
f 428 427 566
f 429 560 428
f 430 428 566
f 428 430 429
f 429 430 567
f 567 560 429
f 566 432 430
f 574 432 566
f 430 432 575
f 567 575 431
f 430 575 567
f 433 432 574
f 432 434 575
f 578 431 575
f 575 434 435
f 435 578 575
f 432 436 434
f 433 436 432
f 434 439 581
f 581 435 434
f 581 583 435
f 583 578 435
f 433 437 436
f 434 438 439
f 436 438 434
f 436 440 438
f 437 440 436
f 438 442 439
f 438 440 441
f 438 441 442
f 581 442 443
f 439 442 581
f 585 446 437
f 437 289 440
f 586 581 443
f 448 587 445
f 587 448 446
f 437 446 289
f 442 441 443
f 443 450 586
f 450 588 586
f 289 446 448
f 443 447 450
f 443 441 447
f 445 444 290
f 445 290 448
f 449 450 447
f 592 450 449
f 592 588 450
f 452 592 449
f 593 451 294
f 593 294 444
f 449 454 452
f 294 451 595
f 599 592 452
f 595 455 453
f 594 455 595
f 452 454 599
f 455 596 302
f 596 736 456
f 302 596 456
f 301 599 454
f 598 457 456
f 598 456 736
f 603 301 306
f 603 599 301
f 597 600 457
f 600 601 458
f 458 457 600
f 459 603 306
f 459 604 603
f 458 601 460
f 601 741 460
f 461 604 459
f 461 462 604
f 741 463 460
f 461 606 462
f 607 463 741
f 744 606 608
f 463 609 464
f 607 609 463
f 609 610 464
f 746 608 313
f 315 746 313
f 465 613 612
f 317 615 749
f 317 749 613
f 614 320 616
f 320 614 467
f 617 752 468
f 467 617 468
f 468 752 469
f 470 472 622
f 472 623 622
f 621 624 474
f 618 474 471
f 621 474 618
f 618 471 470
f 470 471 472
f 624 475 474
f 623 472 473
f 473 625 623
f 626 625 473
f 478 475 627
f 475 478 474
f 473 477 626
f 477 476 626
f 761 626 476
f 630 478 627
f 629 761 476
f 476 477 479
f 479 629 476
f 630 326 478
f 631 326 630
f 631 633 326
f 480 765 479
f 632 634 330
f 330 637 481
f 330 634 637
f 481 637 482
f 480 482 636
f 480 481 482
f 638 482 637
f 483 641 643
f 642 641 483
f 646 642 483
f 484 645 647
f 643 484 485
f 645 484 643
f 643 485 483
f 646 488 644
f 488 648 644
f 651 484 647
f 483 485 486
f 646 486 487
f 483 486 646
f 646 487 488
f 650 648 488
f 484 651 333
f 484 333 485
f 487 489 488
f 651 490 333
f 488 489 337
f 650 488 337
f 491 490 651
f 650 337 649
f 340 490 491
f 649 337 492
f 653 788 649
f 492 653 649
f 491 790 340
f 653 492 654
f 652 341 790
f 341 340 790
f 493 341 656
f 492 494 654
f 496 793 654
f 656 658 493
f 654 494 496
f 497 493 658
f 496 346 495
f 496 345 346
f 496 494 345
f 497 658 659
f 498 497 659
f 660 346 348
f 659 662 498
f 348 661 660
f 499 661 348
f 500 498 662
f 663 661 499
f 502 663 499
f 351 500 665
f 501 500 351
f 664 663 502
f 664 502 503
f 504 351 665
f 666 503 353
f 506 504 667
f 668 506 667
f 356 666 353
f 356 669 666
f 358 669 356
f 509 506 668
f 508 509 668
f 670 669 358
f 358 510 670
f 671 507 508
f 507 509 508
f 512 507 671
f 512 360 507
f 513 511 510
f 672 511 513
f 815 514 512
f 514 364 512
f 815 675 514
f 515 514 675
f 672 516 673
f 676 515 675
f 679 673 516
f 518 515 676
f 678 518 676
f 516 517 679
f 680 518 678
f 517 681 679
f 370 681 517
f 680 519 518
f 519 680 684
f 519 684 520
f 685 683 521
f 686 520 684
f 523 520 686
f 522 688 521
f 688 685 521
f 522 381 690
f 688 522 690
f 523 689 524
f 689 525 524
f 689 691 525
f 383 690 381
f 692 690 383
f 691 694 525
f 525 694 386
f 383 526 695
f 695 692 383
f 386 527 528
f 694 527 386
f 530 697 526
f 697 695 526
f 698 695 697
f 389 529 530
f 527 699 528
f 697 530 529
f 531 697 529
f 528 699 532
f 529 700 531
f 532 534 533
f 699 534 532
f 699 835 534
f 700 394 535
f 394 537 535
f 534 701 536
f 835 701 534
f 534 536 533
f 538 535 537
f 533 540 401
f 536 540 533
f 537 400 538
f 704 540 536
f 701 704 536
f 540 541 401
f 705 538 400
f 704 706 540
f 410 543 539
f 543 400 539
f 707 400 543
f 707 705 400
f 540 706 541
f 544 706 711
f 541 544 542
f 706 544 541
f 710 707 543
f 711 545 544
f 542 544 412
f 548 543 410
f 710 543 548
f 544 545 546
f 544 546 412
f 548 410 547
f 709 710 548
f 711 713 545
f 545 713 549
f 546 549 550
f 545 549 546
f 419 548 547
f 712 419 551
f 712 548 419
f 712 709 548
f 717 712 551
f 551 419 553
f 554 713 718
f 549 554 550
f 713 554 549
f 550 554 558
f 552 551 553
f 552 717 551
f 720 717 552
f 554 557 558
f 718 557 554
f 552 559 722
f 553 559 552
f 722 720 552
f 557 724 558
f 558 562 556
f 556 562 555
f 558 724 562
f 555 571 566
f 562 571 555
f 561 559 560
f 561 722 559
f 563 722 561
f 724 565 562
f 561 568 564
f 560 568 561
f 564 563 561
f 724 725 565
f 572 563 564
f 565 570 562
f 565 726 570
f 567 568 560
f 567 569 568
f 568 569 564
f 570 726 573
f 562 570 571
f 564 569 576
f 576 572 564
f 726 580 573
f 570 573 571
f 571 573 574
f 574 566 571
f 569 431 576
f 567 431 569
f 727 572 576
f 728 580 726
f 573 433 574
f 431 578 576
f 580 577 573
f 573 577 433
f 730 727 576
f 576 578 730
f 728 729 582
f 728 582 580
f 580 579 577
f 577 437 433
f 577 579 437
f 584 578 583
f 584 730 578
f 580 582 579
f 582 585 579
f 731 730 584
f 582 587 585
f 862 587 582
f 437 579 585
f 583 586 588
f 581 586 583
f 588 584 583
f 590 584 588
f 584 590 731
f 585 587 446
f 587 733 445
f 732 733 587
f 733 591 444
f 733 444 445
f 589 590 588
f 591 593 444
f 592 589 588
f 737 589 592
f 451 593 594
f 594 595 451
f 592 599 737
f 594 596 455
f 594 736 596
f 599 738 737
f 874 598 736
f 600 597 739
f 598 597 457
f 740 738 599
f 603 740 599
f 600 876 602
f 601 600 602
f 604 740 603
f 604 605 740
f 742 601 602
f 741 601 742
f 462 605 604
f 880 605 462
f 607 741 1037
f 880 462 606
f 607 1037 743
f 607 743 609
f 743 745 609
f 745 610 609
f 746 744 608
f 745 883 610
f 746 315 748
f 883 886 611
f 883 611 610
f 748 612 887
f 315 612 748
f 611 886 466
f 886 750 466
f 750 616 466
f 614 616 750
f 614 750 751
f 888 319 469
f 319 888 615
f 615 888 749
f 614 751 467
f 617 751 891
f 467 751 617
f 617 891 752
f 753 621 618
f 755 621 753
f 753 618 754
f 619 620 622
f 757 619 622
f 618 470 754
f 470 620 754
f 622 620 470
f 756 759 624
f 756 624 621
f 757 623 625
f 622 623 757
f 625 896 757
f 627 624 759
f 626 896 625
f 627 475 624
f 761 896 626
f 628 627 760
f 630 627 628
f 629 762 761
f 763 630 628
f 629 764 762
f 479 764 629
f 763 631 630
f 765 764 479
f 765 902 764
f 903 631 763
f 904 480 636
f 904 765 480
f 631 632 633
f 482 638 636
f 636 1058 904
f 903 766 631
f 767 632 766
f 632 631 766
f 632 767 634
f 634 767 637
f 636 635 1058
f 636 638 635
f 770 767 766
f 769 638 637
f 768 638 769
f 768 635 638
f 767 769 637
f 776 639 641
f 775 639 776
f 780 776 641
f 775 784 639
f 780 641 640
f 641 642 640
f 941 942 645
f 784 645 643
f 941 645 784
f 639 643 641
f 784 643 639
f 640 642 644
f 642 646 644
f 644 648 782
f 782 648 785
f 942 786 647
f 942 647 645
f 651 647 786
f 785 650 649
f 648 650 785
f 649 787 785
f 789 651 786
f 787 649 788
f 491 651 789
f 790 491 789
f 793 653 654
f 656 652 655
f 656 341 652
f 795 793 796
f 657 656 655
f 496 796 793
f 658 656 657
f 657 797 658
f 495 796 496
f 346 660 495
f 956 796 495
f 660 956 495
f 658 797 659
f 798 956 660
f 799 659 797
f 662 659 799
f 661 798 660
f 663 800 661
f 800 798 661
f 662 801 500
f 665 500 801
f 804 665 801
f 664 800 663
f 664 805 800
f 664 503 805
f 665 804 504
f 666 805 503
f 808 805 666
f 667 504 804
f 806 807 667
f 669 808 666
f 667 807 809
f 808 669 811
f 667 809 668
f 668 809 508
f 669 670 811
f 508 809 812
f 813 811 670
f 508 812 671
f 511 670 510
f 511 813 670
f 814 671 812
f 512 671 814
f 672 813 511
f 815 512 814
f 816 813 672
f 673 816 672
f 674 675 815
f 673 817 816
f 677 676 674
f 676 675 674
f 677 976 678
f 678 676 677
f 679 817 673
f 818 678 976
f 821 817 679
f 680 678 818
f 681 821 679
f 682 680 818
f 684 680 682
f 683 823 681
f 684 682 824
f 685 825 683
f 825 823 683
f 686 684 824
f 687 825 685
f 826 686 824
f 688 687 685
f 686 827 523
f 826 827 686
f 688 690 687
f 691 689 827
f 689 523 827
f 828 687 690
f 690 692 828
f 829 694 693
f 694 691 693
f 692 695 830
f 830 828 692
f 829 527 694
f 829 696 527
f 695 698 830
f 832 527 696
f 833 527 832
f 698 697 834
f 697 531 834
f 833 699 527
f 700 836 531
f 836 834 531
f 833 835 699
f 700 535 836
f 835 703 701
f 535 538 836
f 703 702 701
f 989 836 538
f 702 704 701
f 989 538 705
f 837 704 702
f 839 989 705
f 706 704 837
f 708 705 707
f 839 705 708
f 837 840 706
f 840 711 706
f 710 708 707
f 840 842 711
f 708 710 843
f 842 841 711
f 709 843 710
f 713 711 841
f 1003 843 709
f 716 713 841
f 841 714 716
f 709 712 715
f 712 717 715
f 715 1003 709
f 716 718 713
f 714 719 716
f 845 715 717
f 716 719 718
f 717 720 845
f 847 719 714
f 848 845 720
f 721 719 847
f 718 721 557
f 719 721 718
f 720 722 848
f 724 557 721
f 849 848 722
f 723 721 847
f 721 723 725
f 721 725 724
f 722 563 849
f 572 849 563
f 725 851 726
f 723 851 725
f 725 726 565
f 851 852 729
f 851 729 726
f 853 572 855
f 572 727 855
f 726 729 728
f 855 727 858
f 727 730 858
f 729 860 862
f 852 860 729
f 862 582 729
f 730 867 866
f 731 867 730
f 862 865 587
f 1018 732 865
f 865 732 587
f 732 868 733
f 590 870 731
f 868 735 733
f 589 870 590
f 735 591 733
f 589 737 734
f 589 734 870
f 735 869 593
f 735 593 591
f 737 871 734
f 594 869 1023
f 869 594 593
f 736 1023 874
f 1023 736 594
f 738 871 737
f 875 871 738
f 874 873 598
f 877 875 738
f 739 597 873
f 598 873 597
f 876 600 739
f 740 877 738
f 876 1031 1034
f 1034 602 876
f 1034 1033 602
f 605 877 740
f 605 878 877
f 602 1033 742
f 742 1036 741
f 878 605 879
f 605 880 879
f 1037 741 1036
f 606 744 1038
f 880 606 1038
f 743 1198 881
f 743 1037 1198
f 745 743 881
f 745 884 883
f 748 882 746
f 746 882 747
f 747 744 746
f 887 885 748
f 748 885 882
f 885 887 1205
f 1041 1042 749
f 749 1042 613
f 887 613 1042
f 612 613 887
f 469 889 888
f 749 888 1041
f 890 751 750
f 751 890 891
f 469 752 889
f 1044 1048 753
f 892 1044 753
f 754 892 753
f 1045 754 620
f 892 754 1045
f 1047 1045 620
f 1048 1049 755
f 753 1048 755
f 619 1047 620
f 893 1047 619
f 756 755 1049
f 893 619 757
f 757 758 893
f 1051 759 756
f 756 621 755
f 757 896 758
f 1054 759 1051
f 898 759 1054
f 760 759 898
f 760 627 759
f 899 760 898
f 628 760 899
f 763 628 899
f 762 764 900
f 765 904 902
f 905 766 903
f 905 907 766
f 907 770 766
f 635 908 1058
f 768 908 635
f 911 770 907
f 767 770 912
f 767 912 769
f 909 768 769
f 912 770 911
f 913 769 912
f 909 769 913
f 772 771 931
f 933 934 931
f 771 933 931
f 929 774 773
f 932 774 929
f 772 773 777
f 929 773 772
f 771 777 778
f 772 777 771
f 933 778 779
f 771 778 933
f 932 936 774
f 939 937 779
f 936 938 775
f 774 775 776
f 936 775 774
f 773 776 777
f 774 776 773
f 938 781 775
f 777 776 780
f 778 780 640
f 777 780 778
f 778 640 779
f 779 640 783
f 783 939 779
f 940 939 783
f 781 941 784
f 1079 941 781
f 781 784 775
f 783 644 782
f 640 644 783
f 940 782 944
f 783 782 940
f 944 943 940
f 782 785 944
f 944 785 945
f 1084 948 786
f 1084 786 942
f 787 945 785
f 946 945 788
f 945 787 788
f 789 786 948
f 949 947 788
f 653 949 788
f 790 789 792
f 791 949 653
f 950 949 791
f 794 950 791
f 792 652 790
f 652 792 952
f 793 791 653
f 793 795 791
f 795 794 791
f 655 652 952
f 1097 794 795
f 796 1097 795
f 1096 1098 657
f 655 1096 657
f 953 1097 796
f 955 797 657
f 1098 955 657
f 956 953 796
f 955 1100 799
f 799 797 955
f 959 956 798
f 1100 960 799
f 799 801 662
f 799 960 801
f 800 959 798
f 960 802 801
f 962 959 800
f 801 802 804
f 964 962 800
f 1103 803 804
f 804 802 1103
f 805 964 800
f 805 808 964
f 803 965 806
f 804 806 667
f 804 803 806
f 966 964 808
f 806 965 807
f 807 967 809
f 811 966 808
f 809 967 1112
f 810 966 811
f 809 1112 812
f 813 810 811
f 814 1112 969
f 814 812 1112
f 813 971 810
f 814 969 970
f 815 814 970
f 816 971 813
f 816 972 971
f 1115 815 970
f 974 972 816
f 973 815 1115
f 674 815 973
f 1119 674 973
f 817 975 816
f 975 974 816
f 677 674 1119
f 976 677 1119
f 976 819 818
f 821 820 817
f 820 975 817
f 977 818 819
f 682 818 977
f 821 978 820
f 823 978 821
f 681 823 821
f 822 682 977
f 824 682 822
f 823 825 978
f 822 979 824
f 826 824 979
f 980 826 979
f 981 825 687
f 827 826 980
f 693 827 980
f 828 982 687
f 982 981 687
f 691 827 693
f 829 693 983
f 828 830 1131
f 1131 982 828
f 985 829 983
f 696 829 985
f 832 696 985
f 698 1131 830
f 698 831 1131
f 698 834 987
f 987 831 698
f 832 986 835
f 1134 986 832
f 835 833 832
f 834 836 987
f 1138 987 836
f 986 703 835
f 988 703 986
f 989 1138 836
f 702 703 988
f 988 991 702
f 991 837 702
f 989 839 992
f 838 837 991
f 840 837 838
f 997 992 839
f 708 843 997
f 839 708 997
f 838 996 840
f 995 996 838
f 997 843 1002
f 996 842 840
f 996 1001 842
f 1001 841 842
f 1003 1002 843
f 1001 1004 841
f 1004 714 841
f 1003 715 844
f 714 1004 1007
f 715 1005 844
f 845 1005 715
f 1010 1005 845
f 714 846 847
f 1007 846 714
f 848 1010 845
f 848 1156 1010
f 846 1011 723
f 1008 1011 846
f 846 723 847
f 848 849 1156
f 849 850 1156
f 853 850 849
f 572 853 849
f 856 850 853
f 723 1012 851
f 1011 1012 723
f 1012 852 851
f 1012 857 852
f 855 856 853
f 854 856 855
f 859 1015 1014
f 857 860 852
f 858 854 855
f 859 1016 1015
f 863 860 857
f 858 864 854
f 1170 1015 1017
f 866 858 730
f 866 864 858
f 861 1015 1016
f 1017 1015 861
f 1169 865 863
f 863 862 860
f 863 865 862
f 1169 1018 865
f 867 1019 866
f 1179 868 732
f 1179 732 1018
f 867 1021 1019
f 867 731 1021
f 870 1021 731
f 868 1020 735
f 1020 869 735
f 734 872 870
f 872 1021 870
f 1020 1023 869
f 734 871 872
f 1023 873 874
f 1024 873 1023
f 875 872 871
f 875 1025 872
f 1024 1027 873
f 1027 739 873
f 1027 1030 739
f 877 1025 875
f 876 739 1030
f 877 1032 1025
f 1032 877 878
f 878 1035 1032
f 1033 1036 742
f 879 1035 878
f 745 881 1040
f 1039 1038 744
f 745 1040 884
f 747 1039 744
f 884 1203 883
f 886 883 1203
f 1207 886 1203
f 1042 1204 887
f 1205 887 1204
f 1043 886 1207
f 1043 750 886
f 1212 888 889
f 1212 1041 888
f 890 750 1043
f 1362 889 752
f 752 1211 1362
f 891 1211 752
f 893 894 1047
f 1049 895 756
f 894 893 758
f 895 1051 756
f 758 896 1053
f 1054 1377 898
f 761 1053 896
f 761 897 1053
f 762 897 761
f 762 1055 897
f 900 1055 762
f 899 1056 763
f 764 901 900
f 901 764 902
f 1056 1219 763
f 904 1057 902
f 763 1219 903
f 903 1059 905
f 903 1219 1059
f 1060 905 1059
f 908 906 1058
f 907 905 1060
f 1062 907 1060
f 1061 906 908
f 768 909 908
f 910 907 1062
f 907 910 911
f 1063 908 909
f 1064 910 1062
f 911 919 912
f 912 916 913
f 912 919 916
f 915 913 916
f 915 909 913
f 1063 909 915
f 914 910 1064
f 911 914 918
f 910 914 911
f 911 918 919
f 1226 1063 915
f 1066 917 914
f 914 917 918
f 918 920 919
f 916 919 922
f 915 922 921
f 916 922 915
f 921 1226 915
f 918 917 920
f 919 920 922
f 1068 921 922
f 1069 917 1066
f 917 1069 927
f 920 927 923
f 917 927 920
f 920 923 922
f 927 930 923
f 922 923 926
f 922 926 1068
f 923 930 925
f 923 925 926
f 1068 926 1071
f 1069 924 928
f 1070 924 1069
f 1069 928 927
f 927 928 772
f 927 772 930
f 925 930 931
f 925 931 926
f 932 924 1073
f 928 932 929
f 924 932 928
f 928 929 772
f 772 931 930
f 926 931 934
f 1071 934 935
f 926 934 1071
f 935 1074 1071
f 1075 1074 935
f 934 933 935
f 1078 1075 935
f 1073 936 932
f 1073 1077 936
f 935 779 937
f 933 779 935
f 937 1078 935
f 1077 938 936
f 1077 1079 938
f 937 939 1080
f 1080 1078 937
f 939 940 1080
f 781 938 1079
f 943 1080 940
f 1081 1082 941
f 941 1079 1081
f 942 941 1082
f 943 944 945
f 945 946 943
f 1082 1084 942
f 948 1084 1085
f 1085 1087 948
f 947 946 788
f 1083 947 1088
f 946 947 1083
f 789 948 1087
f 1091 789 1087
f 1088 949 1092
f 947 949 1088
f 950 1092 949
f 789 1091 792
f 794 1092 950
f 1091 951 792
f 1095 1092 794
f 952 792 951
f 1097 1095 794
f 952 1094 1096
f 655 952 1096
f 953 1246 1097
f 954 1246 953
f 955 1098 1099
f 955 1099 957
f 953 956 958
f 958 954 953
f 1100 955 957
f 959 958 956
f 961 958 959
f 802 1101 963
f 960 1101 802
f 962 961 959
f 1102 961 962
f 962 964 1102
f 963 1103 802
f 964 1257 1102
f 803 1103 1105
f 803 1105 965
f 1259 1257 964
f 964 966 1259
f 965 1105 1106
f 966 1107 1259
f 1106 1108 967
f 967 965 1106
f 967 807 965
f 968 1107 966
f 1112 1108 1110
f 1112 967 1108
f 810 968 966
f 810 1113 968
f 1111 1114 969
f 1112 1111 969
f 971 1113 810
f 969 1114 970
f 971 972 1113
f 1114 1115 970
f 1115 1116 973
f 972 974 1118
f 1116 1119 973
f 974 975 1118
f 1121 976 1119
f 975 1120 1118
f 819 1121 1122
f 976 1121 819
f 975 1123 1120
f 820 1123 975
f 819 1122 1124
f 1124 977 819
f 978 1123 820
f 822 977 1124
f 1125 822 1124
f 1123 978 1274
f 979 1125 1126
f 979 822 1125
f 978 825 1127
f 1127 1274 978
f 979 1126 1276
f 825 1128 1127
f 979 1129 980
f 979 1276 1129
f 981 1128 825
f 1128 981 1130
f 981 982 1130
f 1129 1280 980
f 980 1280 983
f 693 980 983
f 983 1280 984
f 1130 982 1133
f 982 1131 1133
f 985 983 984
f 984 1135 985
f 985 1134 832
f 985 1135 1134
f 831 1133 1131
f 987 1136 831
f 1134 1135 1137
f 1137 986 1134
f 1139 988 1137
f 988 986 1137
f 987 1138 1136
f 991 1139 1145
f 991 988 1139
f 1138 989 1144
f 1144 1141 1138
f 992 1144 989
f 993 1144 992
f 991 990 838
f 1145 990 991
f 994 995 990
f 990 995 838
f 997 1293 992
f 1293 993 992
f 995 1000 996
f 998 1000 995
f 994 998 995
f 1002 1147 997
f 999 1000 998
f 1001 996 1000
f 1002 1149 1147
f 1003 1149 1002
f 1000 1150 1004
f 999 1150 1000
f 1000 1004 1001
f 844 1151 1003
f 1151 1149 1003
f 1006 1004 1150
f 1006 1007 1004
f 1152 1006 1150
f 1005 1151 844
f 1006 1152 1008
f 1006 1008 1007
f 1005 1010 1153
f 1152 1009 1008
f 1008 846 1007
f 1008 1155 1011
f 1009 1155 1008
f 1156 1299 1010
f 1155 1159 1011
f 856 1158 850
f 1012 1011 1159
f 856 1303 1158
f 1161 857 1159
f 1159 857 1012
f 1303 856 854
f 1162 859 1013
f 1013 1014 1164
f 1013 859 1014
f 859 1162 1016
f 1014 1171 1164
f 1014 1015 1171
f 1161 1169 863
f 863 857 1161
f 1176 854 864
f 1015 1170 1171
f 1016 1319 861
f 1175 1018 1169
f 1183 861 1182
f 1183 1017 861
f 864 1181 1176
f 866 1181 864
f 1019 1181 866
f 1179 1178 868
f 1483 1181 1019
f 1178 1020 868
f 1019 1186 1483
f 1021 1186 1019
f 1020 1022 1023
f 1024 1185 1189
f 1022 1024 1023
f 1185 1024 1022
f 1186 1021 872
f 1026 1186 872
f 1189 1190 1027
f 1189 1027 1024
f 1026 872 1025
f 1028 1026 1025
f 1027 1190 1030
f 1030 1190 1192
f 1029 1030 1192
f 1029 876 1030
f 1025 1197 1028
f 1031 1029 1196
f 1031 876 1029
f 1032 1197 1025
f 1031 1196 1034
f 1032 1035 1197
f 1034 1502 1033
f 1033 1352 1036
f 1502 1352 1033
f 1036 1351 1037
f 1352 1351 1036
f 879 1199 1035
f 880 1199 879
f 1351 1198 1037
f 1038 1199 880
f 1357 881 1198
f 1357 1040 881
f 1199 1038 1354
f 1038 1039 1354
f 1039 747 1354
f 1200 1354 747
f 884 1201 1203
f 884 1040 1201
f 882 1206 1202
f 882 885 1206
f 747 882 1202
f 1200 747 1202
f 885 1205 1206
f 1041 1209 1042
f 1042 1209 1204
f 1043 1207 1210
f 890 1043 1210
f 1208 1212 1363
f 1041 1212 1208
f 890 1210 1213
f 890 1213 891
f 891 1213 1211
f 889 1362 1212
f 1371 1044 1215
f 1215 1044 892
f 1045 1215 892
f 1045 1214 1215
f 1047 1214 1045
f 1047 1046 1214
f 1048 1044 1372
f 1047 894 1046
f 1046 894 1373
f 1375 1373 894
f 1050 1049 1372
f 1048 1372 1049
f 895 1050 1374
f 895 1049 1050
f 894 758 1375
f 1375 758 1052
f 895 1374 1051
f 1377 1054 1374
f 1054 1051 1374
f 1053 1052 758
f 1053 1378 1052
f 1216 1378 1053
f 898 1377 1528
f 897 1379 1216
f 1053 897 1216
f 1528 1217 898
f 897 1055 1379
f 899 898 1217
f 1056 899 1217
f 901 1055 900
f 901 1529 1055
f 1219 1056 1217
f 1529 901 902
f 1057 1529 902
f 1381 1057 904
f 1059 1219 1220
f 904 1058 1221
f 904 1221 1381
f 1060 1059 1220
f 906 1221 1058
f 1061 1224 906
f 1223 1062 1060
f 1063 1061 908
f 1063 1225 1061
f 1062 1223 1064
f 1226 1225 1063
f 1064 1227 1066
f 1223 1227 1064
f 1066 914 1064
f 921 1065 1226
f 1227 1070 1066
f 1072 1065 921
f 1227 1229 1070
f 1070 1069 1066
f 1068 1067 921
f 921 1067 1072
f 1071 1067 1068
f 1229 924 1070
f 1074 1067 1071
f 1067 1074 1231
f 1231 1072 1067
f 1229 1073 924
f 1231 1074 1075
f 1229 1230 1073
f 1230 1076 1073
f 1075 1078 1232
f 1232 1078 1233
f 1234 1077 1076
f 1076 1077 1073
f 1234 1235 1081
f 1081 1079 1234
f 1079 1077 1234
f 1233 1080 1236
f 1078 1080 1233
f 1236 943 1238
f 1080 943 1236
f 1238 1398 1236
f 1082 1235 1237
f 1235 1082 1081
f 1084 1237 1401
f 1084 1082 1237
f 1238 946 1083
f 943 946 1238
f 1399 1238 1083
f 1085 1401 1239
f 1085 1084 1401
f 1240 1399 1083
f 1240 1083 1088
f 1088 1086 1240
f 1087 1085 1239
f 1088 1090 1086
f 1091 1087 1089
f 1092 1090 1088
f 1092 1093 1090
f 1089 1243 1091
f 951 1091 1243
f 1095 1093 1092
f 1244 1093 1095
f 951 1094 952
f 1246 1095 1097
f 1246 1244 1095
f 1096 1094 1245
f 1096 1245 1248
f 1248 1098 1096
f 1246 954 1247
f 1098 1248 1099
f 1099 1249 957
f 1099 1248 1249
f 958 1247 954
f 1251 1247 958
f 1250 1100 957
f 1249 1250 957
f 1101 960 1100
f 1250 1101 1100
f 961 1251 958
f 961 1252 1251
f 1101 1253 963
f 1415 1253 1101
f 1102 1252 961
f 1102 1255 1252
f 1256 1103 963
f 1253 1256 963
f 1257 1255 1102
f 1103 1256 1105
f 1256 1104 1105
f 1259 1418 1257
f 1104 1258 1105
f 1258 1106 1105
f 1258 1108 1106
f 1258 1261 1108
f 1107 1109 1260
f 1260 1259 1107
f 1261 1110 1108
f 1261 1262 1110
f 968 1109 1107
f 1111 1110 1264
f 1111 1112 1110
f 1113 1109 968
f 1113 1265 1109
f 1266 1114 1111
f 1264 1266 1111
f 1113 1268 1265
f 1114 1266 1267
f 972 1268 1113
f 1114 1267 1116
f 1115 1114 1116
f 1267 1425 1116
f 972 1426 1268
f 1426 972 1118
f 1119 1117 1269
f 1116 1117 1119
f 1118 1120 1426
f 1119 1269 1121
f 1121 1269 1122
f 1123 1270 1120
f 1123 1273 1270
f 1124 1122 1272
f 1124 1272 1125
f 1274 1273 1123
f 1125 1272 1126
f 1127 1278 1274
f 1126 1275 1276
f 1278 1127 1128
f 1129 1276 1277
f 1281 1278 1128
f 1130 1281 1128
f 1280 1277 1282
f 1280 1129 1277
f 1438 1281 1130
f 984 1282 1132
f 1280 1282 984
f 1283 1130 1133
f 1283 1438 1130
f 1135 984 1132
f 1285 1283 1133
f 1132 1286 1135
f 1133 831 1285
f 1136 1285 831
f 1287 1137 1286
f 1137 1135 1286
f 1442 1285 1136
f 1139 1137 1287
f 1140 1139 1287
f 1138 1442 1136
f 1142 1140 1444
f 1142 1139 1140
f 1141 1442 1138
f 1444 1143 1142
f 1145 1142 1143
f 1139 1142 1145
f 1144 1289 1141
f 1143 1291 1145
f 1289 1144 993
f 1146 1289 993
f 1291 990 1145
f 994 990 1291
f 1146 993 1293
f 1147 1293 997
f 1147 1295 1293
f 994 1294 998
f 998 1294 999
f 999 1294 1297
f 1149 1148 1147
f 1148 1295 1147
f 999 1297 1150
f 1298 1148 1149
f 1149 1151 1298
f 1152 1150 1297
f 1454 1152 1297
f 1153 1298 1151
f 1005 1153 1151
f 1454 1154 1152
f 1154 1009 1152
f 1010 1299 1153
f 1154 1155 1009
f 1154 1457 1155
f 1300 1156 850
f 1300 1299 1156
f 1457 1157 1159
f 1457 1159 1155
f 850 1158 1300
f 1157 1161 1159
f 1157 1308 1161
f 1013 1302 1305
f 1467 1301 1303
f 1305 1162 1013
f 1309 1160 1165
f 854 1467 1303
f 1313 1305 1314
f 1305 1313 1162
f 1160 1164 1165
f 1160 1013 1164
f 1309 1165 1167
f 1169 1161 1163
f 1311 1467 854
f 1166 1162 1313
f 1166 1016 1162
f 1165 1171 1167
f 1165 1164 1171
f 1310 1168 1174
f 1167 1168 1310
f 1163 1175 1169
f 1176 1311 854
f 1312 1166 1313
f 1166 1312 1016
f 1167 1171 1168
f 1312 1319 1016
f 1172 1170 1017
f 1172 1171 1170
f 1172 1168 1171
f 1168 1172 1173
f 1174 1173 1320
f 1168 1173 1174
f 1174 1320 1317
f 1179 1315 1178
f 1315 1179 1175
f 1175 1179 1018
f 1180 861 1319
f 1180 1328 861
f 1182 861 1328
f 1183 1177 1017
f 1172 1177 1321
f 1017 1177 1172
f 1172 1321 1173
f 1173 1321 1322
f 1173 1322 1320
f 1330 1177 1183
f 1177 1330 1321
f 1321 1331 1322
f 1329 1331 1321
f 1483 1176 1181
f 1328 1337 1182
f 1326 1020 1178
f 1325 1482 1184
f 1186 1188 1483
f 1184 1185 1325
f 1325 1022 1326
f 1325 1185 1022
f 1020 1326 1022
f 1185 1341 1189
f 1184 1341 1185
f 1341 1187 1191
f 1341 1191 1189
f 1188 1186 1026
f 1488 1188 1026
f 1187 1343 1191
f 1026 1347 1488
f 1191 1190 1189
f 1191 1343 1190
f 1347 1026 1028
f 1346 1192 1343
f 1192 1190 1343
f 1193 1192 1346
f 1193 1029 1192
f 1194 1347 1028
f 1029 1193 1195
f 1197 1194 1028
f 1348 1194 1197
f 1196 1029 1195
f 1502 1034 1196
f 1197 1350 1348
f 1035 1350 1197
f 1349 1350 1035
f 1199 1349 1035
f 1199 1355 1349
f 1351 1353 1198
f 1353 1357 1198
f 1354 1355 1199
f 1357 1507 1040
f 1506 1354 1200
f 1507 1201 1040
f 1508 1200 1202
f 1201 1510 1203
f 1360 1202 1206
f 1203 1510 1207
f 1205 1358 1359
f 1205 1204 1358
f 1359 1360 1206
f 1205 1359 1206
f 1207 1364 1210
f 1510 1364 1207
f 1041 1208 1209
f 1204 1209 1358
f 1362 1211 1367
f 1208 1516 1209
f 1210 1365 1213
f 1365 1366 1213
f 1213 1366 1211
f 1366 1367 1211
f 1214 1517 1369
f 1370 1517 1214
f 1214 1369 1215
f 1046 1370 1214
f 1371 1372 1044
f 1052 1378 1523
f 1216 1379 1378
f 1528 1377 1524
f 1055 1527 1379
f 1218 1217 1528
f 1219 1217 1218
f 1057 1381 1529
f 1220 1219 1218
f 1380 1220 1218
f 1220 1383 1060
f 1220 1380 1383
f 1221 906 1222
f 1221 1222 1382
f 1224 1222 906
f 1223 1060 1383
f 1384 1223 1383
f 1225 1385 1224
f 1061 1225 1224
f 1226 1385 1225
f 1228 1223 1384
f 1065 1385 1226
f 1065 1386 1385
f 1227 1223 1228
f 1388 1386 1065
f 1229 1227 1228
f 1065 1072 1388
f 1389 1229 1228
f 1388 1072 1387
f 1389 1230 1229
f 1231 1387 1072
f 1387 1231 1390
f 1230 1389 1391
f 1076 1230 1391
f 1075 1232 1231
f 1231 1232 1390
f 1395 1076 1393
f 1076 1395 1234
f 1394 1232 1233
f 1235 1395 1396
f 1234 1395 1235
f 1394 1236 1398
f 1233 1236 1394
f 1396 1545 1237
f 1235 1396 1237
f 1397 1238 1399
f 1398 1238 1397
f 1401 1237 1545
f 1399 1240 1400
f 1241 1400 1240
f 1401 1402 1239
f 1241 1086 1090
f 1240 1086 1241
f 1090 1403 1241
f 1402 1553 1239
f 1239 1553 1087
f 1242 1403 1090
f 1553 1404 1089
f 1553 1089 1087
f 1093 1242 1090
f 1405 1242 1093
f 1243 1404 1558
f 1243 1089 1404
f 1243 1558 1406
f 1093 1244 1405
f 1243 1094 951
f 1243 1406 1094
f 1407 1405 1244
f 1406 1245 1094
f 1244 1246 1407
f 1406 1409 1245
f 1245 1409 1248
f 1247 1407 1246
f 1247 1561 1407
f 1409 1249 1248
f 1409 1410 1249
f 1411 1561 1247
f 1247 1251 1411
f 1250 1410 1412
f 1249 1410 1250
f 1413 1411 1251
f 1412 1101 1250
f 1252 1413 1251
f 1412 1415 1101
f 1252 1254 1413
f 1415 1416 1253
f 1255 1254 1252
f 1416 1568 1253
f 1255 1417 1254
f 1568 1256 1253
f 1568 1569 1256
f 1569 1419 1256
f 1257 1417 1255
f 1419 1104 1256
f 1418 1417 1257
f 1419 1258 1104
f 1259 1420 1418
f 1419 1421 1258
f 1258 1421 1261
f 1420 1259 1260
f 1109 1422 1260
f 1421 1262 1261
f 1262 1264 1110
f 1262 1263 1264
f 1265 1422 1109
f 1577 1266 1264
f 1263 1577 1264
f 1265 1423 1422
f 1577 1267 1266
f 1268 1423 1265
f 1268 1579 1423
f 1579 1268 1426
f 1425 1117 1116
f 1120 1427 1426
f 1117 1428 1269
f 1120 1430 1427
f 1269 1428 1122
f 1430 1120 1270
f 1122 1428 1271
f 1430 1270 1273
f 1122 1271 1272
f 1586 1430 1273
f 1272 1271 1431
f 1586 1273 1274
f 1431 1126 1272
f 1586 1274 1278
f 1431 1275 1126
f 1278 1433 1586
f 1275 1432 1276
f 1276 1432 1434
f 1278 1435 1433
f 1434 1277 1276
f 1434 1279 1277
f 1435 1278 1281
f 1282 1279 1436
f 1277 1279 1282
f 1281 1437 1435
f 1437 1281 1438
f 1282 1439 1132
f 1282 1436 1439
f 1440 1438 1283
f 1285 1440 1283
f 1132 1284 1286
f 1285 1441 1440
f 1599 1287 1286
f 1286 1284 1599
f 1441 1285 1442
f 1287 1288 1140
f 1443 1441 1442
f 1140 1288 1444
f 1443 1442 1141
f 1446 1443 1141
f 1289 1446 1141
f 1290 1291 1143
f 1444 1290 1143
f 1289 1146 1446
f 1290 1447 1291
f 1146 1448 1446
f 994 1291 1447
f 1292 994 1447
f 1146 1293 1448
f 1294 994 1292
f 1448 1293 1295
f 1297 1294 1296
f 1451 1295 1148
f 1148 1453 1451
f 1296 1452 1297
f 1453 1148 1298
f 1454 1297 1452
f 1455 1154 1454
f 1153 1610 1298
f 1153 1456 1610
f 1456 1153 1299
f 1611 1457 1154
f 1299 1300 1456
f 1459 1461 1157
f 1157 1457 1459
f 1158 1614 1300
f 1302 1462 1304
f 1306 1462 1302
f 1617 1308 1461
f 1461 1308 1157
f 1158 1301 1614
f 1303 1301 1158
f 1304 1305 1302
f 1464 1305 1304
f 1013 1306 1302
f 1160 1306 1013
f 1160 1463 1306
f 1307 1463 1160
f 1310 1757 1307
f 1464 1468 1314
f 1314 1305 1464
f 1160 1309 1307
f 1307 1309 1310
f 1757 1310 1465
f 1308 1617 1316
f 1163 1161 1308
f 1468 1469 1314
f 1309 1167 1310
f 1471 1465 1310
f 1620 1465 1471
f 1308 1316 1163
f 1312 1314 1469
f 1314 1312 1313
f 1174 1317 1310
f 1310 1317 1471
f 1316 1315 1175
f 1316 1175 1163
f 1473 1471 1317
f 1621 1318 1315
f 1478 1312 1469
f 1312 1478 1319
f 1473 1317 1324
f 1318 1327 1326
f 1318 1326 1178
f 1315 1318 1178
f 1628 1311 1176
f 1322 1323 1320
f 1320 1323 1317
f 1317 1323 1324
f 1476 1473 1324
f 1327 1477 1482
f 1484 1180 1319
f 1478 1484 1319
f 1321 1330 1329
f 1323 1322 1331
f 1323 1334 1324
f 1332 1324 1334
f 1476 1324 1332
f 1476 1332 1336
f 1480 1476 1336
f 1327 1482 1325
f 1327 1325 1326
f 1628 1176 1483
f 1328 1180 1485
f 1330 1183 1182
f 1329 1333 1331
f 1323 1333 1487
f 1331 1333 1323
f 1323 1487 1334
f 1334 1335 1332
f 1332 1335 1336
f 1480 1336 1482
f 1328 1485 1337
f 1182 1337 1489
f 1330 1182 1631
f 1329 1631 1490
f 1330 1631 1329
f 1329 1490 1333
f 1333 1490 1486
f 1333 1486 1487
f 1334 1487 1339
f 1334 1339 1335
f 1336 1335 1184
f 1336 1184 1482
f 1188 1770 1483
f 1485 1489 1337
f 1182 1489 1631
f 1487 1338 1339
f 1339 1338 1340
f 1339 1340 1335
f 1335 1340 1184
f 1488 1770 1188
f 1338 1342 1340
f 1494 1342 1338
f 1491 1494 1338
f 1341 1184 1340
f 1340 1342 1187
f 1340 1187 1341
f 1494 1344 1342
f 1495 1344 1494
f 1342 1344 1187
f 1344 1343 1187
f 1347 1345 1488
f 1495 1343 1344
f 1495 1346 1343
f 1497 1345 1347
f 1640 1346 1495
f 1498 1346 1640
f 1498 1193 1346
f 1194 1497 1347
f 1195 1193 1498
f 1194 1642 1497
f 1348 1642 1194
f 1500 1642 1348
f 1195 1643 1196
f 1348 1501 1500
f 1350 1501 1348
f 1504 1350 1349
f 1502 1503 1352
f 1352 1920 1351
f 1503 1920 1352
f 1504 1349 1355
f 1920 1645 1351
f 1645 1353 1351
f 1353 1505 1357
f 1356 1355 1354
f 1505 1507 1357
f 1356 1354 1506
f 1506 1200 1508
f 1509 1510 1201
f 1201 1507 1509
f 1508 1202 1360
f 1790 1508 1360
f 1209 1361 1358
f 1358 1361 1359
f 1362 1515 1212
f 1362 1367 1515
f 1363 1212 1515
f 1208 1363 1516
f 1209 1516 1361
f 1365 1210 1364
f 1366 1514 1367
f 1369 1519 1518
f 1517 1519 1369
f 1657 1654 1517
f 1368 1655 1371
f 1215 1368 1371
f 1215 1518 1368
f 1369 1518 1215
f 1370 1657 1517
f 1372 1371 1655
f 1370 1046 1520
f 1046 1373 1520
f 1662 1050 1521
f 1521 1050 1372
f 1373 1375 1660
f 1374 1662 1661
f 1050 1662 1374
f 1660 1375 1052
f 1800 1660 1052
f 1661 1376 1374
f 1377 1374 1376
f 1522 1377 1376
f 1052 1523 1800
f 1524 1377 1522
f 1524 1525 1528
f 1379 1664 1378
f 1379 1526 1664
f 1527 1526 1379
f 1529 1527 1055
f 1218 1528 1530
f 1380 1218 1530
f 1667 1529 1381
f 1381 1531 1667
f 1221 1531 1381
f 1221 1382 1531
f 1383 1380 1669
f 1534 1383 1669
f 1532 1222 1224
f 1384 1383 1534
f 1385 1532 1224
f 1533 1532 1385
f 1535 1384 1534
f 1385 1386 1533
f 1228 1384 1535
f 1388 1536 1386
f 1389 1535 1537
f 1389 1228 1535
f 1536 1387 1676
f 1388 1387 1536
f 1676 1390 1677
f 1387 1390 1676
f 1389 1537 1391
f 1391 1537 1392
f 1390 1539 1677
f 1391 1393 1076
f 1391 1392 1393
f 1390 1232 1539
f 1393 1392 1681
f 1395 1393 1681
f 1395 1681 1542
f 1232 1394 1539
f 1539 1394 1540
f 1543 1540 1394
f 1395 1542 1396
f 1394 1398 1543
f 1397 1543 1398
f 1546 1396 1542
f 1396 1546 1545
f 1399 1400 1397
f 1400 1547 1397
f 1545 1546 1550
f 1548 1547 1400
f 1550 1401 1545
f 1548 1400 1241
f 1401 1552 1402
f 1401 1550 1552
f 1403 1548 1241
f 1554 1548 1403
f 1552 1553 1402
f 1242 1554 1403
f 1556 1404 1553
f 1557 1554 1242
f 1556 1558 1404
f 1242 1405 1557
f 1559 1557 1405
f 1558 1560 1406
f 1407 1559 1405
f 1407 1562 1559
f 1406 1408 1409
f 1560 1408 1406
f 1561 1562 1407
f 1408 1563 1409
f 1563 1410 1409
f 1563 1564 1410
f 1410 1564 1412
f 1413 1414 1411
f 1564 1565 1412
f 1565 1415 1412
f 1254 1414 1413
f 1254 1567 1414
f 1415 1566 1416
f 1565 1566 1415
f 1416 1566 1568
f 1567 1254 1417
f 1417 1572 1567
f 1569 1570 1419
f 1572 1417 1418
f 1420 1574 1418
f 1574 1572 1418
f 1704 1421 1419
f 1570 1704 1419
f 1704 1573 1421
f 1420 1575 1574
f 1260 1575 1420
f 1422 1575 1260
f 1573 1262 1421
f 1422 1576 1575
f 1576 1422 1423
f 1423 1578 1576
f 1577 1424 1267
f 1579 1578 1423
f 1424 1425 1267
f 1424 1580 1425
f 1581 1117 1425
f 1580 1581 1425
f 1714 1579 1426
f 1427 1714 1426
f 1581 1428 1117
f 1427 1582 1714
f 1430 1582 1427
f 1581 1583 1428
f 1583 1271 1428
f 1430 1429 1582
f 1583 1585 1271
f 1586 1429 1430
f 1271 1585 1431
f 1717 1429 1586
f 1585 1588 1431
f 1588 1432 1275
f 1431 1588 1275
f 1433 1589 1586
f 1590 1589 1433
f 1432 1722 1434
f 1721 1722 1432
f 1590 1433 1435
f 1279 1434 1592
f 1435 1725 1590
f 1279 1595 1436
f 1592 1595 1279
f 1437 1725 1435
f 1438 1593 1437
f 1595 1439 1436
f 1727 1593 1438
f 1595 1594 1439
f 1727 1438 1440
f 1597 1727 1440
f 1439 1594 1596
f 1439 1596 1284
f 1132 1439 1284
f 1729 1597 1440
f 1596 1599 1284
f 1600 1729 1440
f 1441 1600 1440
f 1730 1601 1599
f 1599 1601 1288
f 1287 1599 1288
f 1602 1600 1441
f 1602 1441 1443
f 1601 1733 1444
f 1288 1601 1444
f 1446 1602 1443
f 1444 1733 1603
f 1445 1602 1446
f 1603 1604 1290
f 1290 1444 1603
f 1447 1290 1604
f 1738 1445 1446
f 1446 1449 1738
f 1448 1449 1446
f 1448 1605 1449
f 1295 1605 1448
f 1292 1450 1294
f 1451 1605 1295
f 1296 1294 1450
f 1296 1450 1606
f 1452 1296 1606
f 1608 1451 1453
f 1452 1606 1742
f 1609 1452 1742
f 1607 1453 1298
f 1607 1608 1453
f 1454 1452 1609
f 1455 1454 1609
f 1610 1607 1298
f 1744 1746 1455
f 1746 1611 1455
f 1455 1611 1154
f 1457 1611 1459
f 1300 1458 1456
f 1300 1614 1458
f 1612 1615 1462
f 1460 1612 1462
f 1613 1461 1459
f 1462 1615 1304
f 1460 1462 1306
f 1306 1463 1460
f 1613 1617 1461
f 1301 1618 1614
f 1307 1616 1463
f 1757 1616 1307
f 1301 1467 1618
f 1464 1304 1753
f 1620 1757 1465
f 1315 1466 1621
f 1315 1316 1466
f 1316 1617 1466
f 1618 1467 1311
f 1469 1468 1470
f 1620 1472 1622
f 1620 1471 1472
f 1624 1622 1472
f 1474 1624 1472
f 1621 1475 1318
f 1623 1475 1621
f 1627 1470 1758
f 1471 1473 1472
f 1474 1472 1473
f 1625 1474 1479
f 1625 1479 1481
f 1761 1625 1481
f 1477 1761 1481
f 1623 1477 1475
f 1761 1477 1623
f 1627 1469 1470
f 1627 1478 1469
f 1474 1473 1476
f 1474 1476 1479
f 1479 1480 1481
f 1477 1327 1475
f 1327 1318 1475
f 1762 1311 1628
f 1478 1627 1764
f 1480 1479 1476
f 1481 1480 1482
f 1481 1482 1477
f 1484 1478 1764
f 1766 1628 1483
f 1766 1483 1770
f 1771 1629 1484
f 1484 1629 1180
f 1629 1485 1180
f 1629 1630 1485
f 1630 1633 1485
f 1633 1489 1485
f 1631 1634 1490
f 1490 1636 1486
f 1338 1487 1486
f 1492 1770 1488
f 1489 1633 1631
f 1631 1635 1634
f 1490 1634 1637
f 1490 1637 1636
f 1486 1636 1491
f 1491 1338 1486
f 1494 1491 1639
f 1636 1639 1491
f 1345 1492 1488
f 1495 1494 1493
f 1494 1639 1493
f 1493 1496 1495
f 1640 1495 1496
f 1499 1345 1497
f 1498 1640 1641
f 1195 1498 1641
f 1195 1641 1643
f 1642 1499 1497
f 1784 1196 1643
f 1502 1196 1784
f 1785 1502 1784
f 1501 1350 1504
f 1786 1501 1504
f 1503 1785 1919
f 1503 1502 1785
f 1919 1920 1503
f 1355 1644 1504
f 1646 1644 1355
f 1923 1505 1353
f 1645 1923 1353
f 1646 1355 1356
f 1505 1789 1507
f 1647 1506 1508
f 1506 1647 1356
f 1924 1647 1508
f 1789 1648 1507
f 1924 1508 1790
f 1511 1510 1509
f 1648 1509 1507
f 1648 1511 1509
f 1650 1360 1359
f 1360 1650 1790
f 1364 1510 1511
f 1513 1511 1648
f 1513 1364 1511
f 1516 1512 1651
f 1516 1651 1361
f 1359 1361 1651
f 1365 1513 1653
f 1365 1364 1513
f 1514 1515 1367
f 1514 1793 1515
f 1515 1793 1363
f 1793 1512 1363
f 1363 1512 1516
f 1365 1653 1366
f 1366 1653 1514
f 1517 1654 1519
f 1368 1656 1655
f 1368 1518 1656
f 1657 1520 1658
f 1657 1370 1520
f 1655 1521 1372
f 1520 1659 1658
f 1520 1373 1659
f 1373 1660 1659
f 1376 1802 1522
f 1800 1523 1801
f 1378 1801 1523
f 1525 1524 1663
f 1665 1528 1525
f 1527 1666 1526
f 1529 1666 1527
f 1528 1665 1530
f 1667 1666 1529
f 1531 1804 1667
f 1805 1380 1530
f 1668 1804 1531
f 1382 1668 1531
f 1669 1380 1805
f 1222 1668 1382
f 1222 1532 1668
f 1669 1807 1534
f 1534 1807 1809
f 1535 1534 1809
f 1674 1535 1809
f 1533 1386 1672
f 1537 1535 1674
f 1386 1536 1672
f 1676 1672 1536
f 1810 1672 1676
f 1537 1674 1678
f 1392 1537 1678
f 1677 1539 1538
f 1681 1392 1678
f 1681 1683 1542
f 1540 1543 1541
f 1683 1684 1542
f 1544 1541 1543
f 1544 1543 1397
f 1542 1684 1546
f 1544 1397 1547
f 1547 1686 1544
f 1688 1686 1547
f 1549 1688 1547
f 1546 1687 1550
f 1549 1547 1548
f 1550 1687 1551
f 1690 1688 1549
f 1554 1549 1548
f 1554 1690 1549
f 1550 1551 1552
f 1555 1690 1554
f 1551 1556 1552
f 1552 1556 1553
f 1557 1555 1554
f 1693 1555 1557
f 1556 1692 1558
f 1557 1559 1693
f 1692 1560 1558
f 1562 1837 1559
f 1560 1695 1408
f 1838 1695 1560
f 1694 1837 1562
f 1695 1563 1408
f 1695 1696 1563
f 1697 1694 1562
f 1561 1697 1562
f 1411 1697 1561
f 1563 1696 1564
f 1411 1699 1697
f 1696 1698 1564
f 1699 1411 1414
f 1698 1565 1564
f 1565 1698 1842
f 1414 1844 1699
f 1844 1414 1567
f 1565 1845 1566
f 1700 1844 1567
f 1845 1568 1566
f 1572 1700 1567
f 1571 1569 1568
f 1845 1571 1568
f 1571 1570 1569
f 1571 1702 1570
f 1703 1847 1572
f 1703 1572 1574
f 1702 1704 1570
f 1849 1703 1574
f 1704 1705 1573
f 1574 1575 1849
f 1706 1262 1573
f 1705 1706 1573
f 1707 1575 1576
f 1708 1263 1262
f 1706 1708 1262
f 1708 1577 1263
f 1577 1709 1424
f 1708 1709 1577
f 1709 1580 1424
f 1710 1578 1579
f 1712 1710 1579
f 1711 1581 1580
f 1712 1579 1714
f 1711 1713 1581
f 1714 1716 1715
f 1582 1716 1714
f 1581 1713 1583
f 1713 1584 1583
f 1429 1716 1582
f 1584 1585 1583
f 1429 1717 1716
f 1587 1588 1585
f 1584 1587 1585
f 1717 1586 1589
f 1718 1717 1589
f 1587 1719 1588
f 1719 1432 1588
f 1719 1721 1432
f 1719 1863 1721
f 1718 1589 1590
f 1865 1718 1590
f 1590 1723 1865
f 1592 1722 1724
f 1434 1722 1592
f 1723 1590 1725
f 1592 1591 1595
f 1724 1591 1592
f 1593 1725 1437
f 1591 1728 1595
f 1593 1727 1868
f 1728 1594 1595
f 1594 1598 1596
f 1730 1599 1596
f 1598 1730 1596
f 1600 1731 1729
f 1732 1601 1730
f 1600 1734 1731
f 1734 1600 1602
f 1737 1734 1602
f 1445 1737 1602
f 1603 1736 1604
f 1737 1445 1738
f 1877 1737 1738
f 1292 1604 1739
f 1447 1604 1292
f 1880 1738 1449
f 1449 1605 1880
f 1450 1292 1739
f 1450 1739 1882
f 1740 1605 1451
f 1450 1882 1606
f 1743 1740 1451
f 1743 1451 1608
f 1606 1882 1742
f 1742 1744 1609
f 1607 1745 1608
f 1455 1609 1744
f 1610 1745 1607
f 1747 1610 1456
f 1747 1745 1610
f 1746 1889 1611
f 1611 1613 1459
f 1889 1613 1611
f 1747 1456 1458
f 1893 1613 1889
f 1748 1458 1614
f 1748 1896 1458
f 1460 1750 1612
f 1460 1616 1750
f 1893 1751 1613
f 1304 1749 1752
f 1304 1615 1749
f 1463 1616 1460
f 1617 1613 1751
f 1618 1748 1614
f 1753 1304 1752
f 1616 1757 1754
f 1464 1753 1756
f 1751 1755 1466
f 1751 1466 1617
f 1756 1758 1468
f 1468 1464 1756
f 1620 1619 1757
f 1620 1901 1619
f 1623 1905 1904
f 1755 1623 1621
f 1905 1623 1755
f 1466 1755 1621
f 1762 1618 1311
f 1758 1470 1468
f 1622 1901 1620
f 1759 1901 1622
f 1907 1759 1624
f 1626 1907 1624
f 1760 1907 1626
f 1623 1904 1761
f 1624 1759 1622
f 1624 1625 1626
f 1624 1474 1625
f 1626 1625 1761
f 1765 1764 1627
f 1768 1484 1764
f 1628 1766 2196
f 1768 1771 1484
f 1770 1769 1766
f 1772 1629 1771
f 1629 1772 1630
f 1632 1633 1630
f 1635 1631 1633
f 1632 1914 1633
f 1914 1774 1633
f 1774 1635 1633
f 1634 1775 1637
f 1634 1635 1775
f 1636 1637 1639
f 1492 1638 2050
f 1345 1638 1492
f 1777 1496 1493
f 1639 1777 1493
f 1640 1496 2052
f 1778 1345 1499
f 1641 1640 2052
f 1499 1642 1781
f 1641 1783 1643
f 1642 1782 1781
f 1500 1782 1642
f 1783 1784 1643
f 1782 1500 1501
f 1782 1501 1786
f 1786 1504 1644
f 1787 1356 1788
f 1787 1646 1356
f 1505 1923 2059
f 1788 1356 1647
f 1789 1505 2059
f 2061 1647 1924
f 1789 1925 1648
f 1650 1792 1649
f 1359 1792 1650
f 1648 1927 1513
f 1651 1512 1791
f 1651 1791 1792
f 1792 1359 1651
f 1927 1653 1513
f 1927 1652 1653
f 1928 1793 1514
f 1653 1652 1514
f 1933 1794 1519
f 1656 1518 1794
f 1518 1519 1794
f 1654 1933 1519
f 1655 1656 1795
f 1657 2074 1654
f 1657 1935 2074
f 1521 1655 1934
f 1657 1658 1935
f 1796 1659 1937
f 1658 1659 1796
f 1659 1797 1937
f 1659 1660 1797
f 2077 1661 1936
f 1661 1662 1936
f 1797 1800 1798
f 1660 1800 1797
f 1802 1376 2077
f 1376 1661 2077
f 1522 1802 1524
f 1942 1801 1378
f 1802 1663 1524
f 1664 1942 1378
f 1665 1525 1803
f 1667 1804 1666
f 1530 1665 1943
f 1530 1943 1805
f 1668 1945 1804
f 1806 1945 1668
f 1807 1669 1805
f 1668 1670 1806
f 1668 1532 1670
f 1949 1806 1670
f 1808 1949 1670
f 1670 1533 1671
f 1532 1533 1670
f 1671 1808 1670
f 1807 2098 1809
f 1671 1533 1672
f 1672 1956 1671
f 1809 1673 1674
f 1674 1673 1816
f 1675 1810 1676
f 1816 1678 1674
f 1813 1675 1679
f 1677 1675 1676
f 1675 1677 1538
f 1675 1538 1679
f 1816 1680 1678
f 1817 1679 1821
f 1679 1538 1821
f 1821 1538 1682
f 1681 1680 1830
f 1681 1678 1680
f 1538 1539 1682
f 1682 1540 1541
f 1539 1540 1682
f 1682 1541 1826
f 1681 1830 1683
f 1827 1826 1541
f 1683 1830 1684
f 1541 1686 1827
f 1686 1828 1827
f 1686 1541 1544
f 1684 1685 1546
f 1688 1828 1686
f 1688 1689 1828
f 1687 1546 1685
f 1982 1689 1688
f 1688 1690 1982
f 1691 1982 1690
f 1555 1691 1690
f 1831 1556 1551
f 1693 1691 1555
f 1692 1831 1833
f 1556 1831 1692
f 1835 1691 1693
f 1833 1986 1692
f 1559 1835 1693
f 1986 1560 1692
f 1835 1559 1837
f 1986 1838 1560
f 1838 1839 1695
f 1695 1839 1696
f 1697 1840 1694
f 1699 1841 1697
f 1841 1840 1697
f 1839 1698 1696
f 1843 1841 1699
f 1844 1843 1699
f 1842 1845 1565
f 1996 1844 1700
f 1700 1847 1996
f 1845 1846 1571
f 1572 1847 1700
f 1703 1701 1847
f 1997 1701 1703
f 1702 1851 1704
f 1571 1851 1702
f 1851 1705 1704
f 1849 1999 1850
f 1575 1999 1849
f 1705 1851 1852
f 1999 1575 1707
f 1705 1852 1706
f 1706 1852 1708
f 1707 1853 2000
f 1853 1707 1576
f 1852 1854 1708
f 1853 1576 1578
f 2004 1853 1578
f 1854 1709 1708
f 1578 1710 2004
f 1856 1580 1709
f 1854 1856 1709
f 1857 1855 1710
f 1857 1710 1712
f 1856 1711 1580
f 1856 2006 1711
f 2006 1713 1711
f 1712 1715 1857
f 1714 1715 1712
f 2006 1858 1713
f 1716 1859 1715
f 2008 1859 1716
f 1858 1584 1713
f 1858 1860 1584
f 1717 1861 1716
f 1861 2008 1716
f 1860 1587 1584
f 1860 1720 1587
f 1861 1717 1718
f 1862 1861 1718
f 1587 1720 1719
f 1720 1863 1719
f 1863 1864 1721
f 1864 1722 1721
f 1723 2016 1865
f 1864 1724 1722
f 1866 1724 1864
f 1725 2016 1723
f 1724 1726 1591
f 1866 1726 1724
f 1868 1725 1593
f 1868 2016 1725
f 1726 1728 1591
f 1868 1869 2018
f 1727 1869 1868
f 1870 1594 1728
f 1597 1869 1727
f 1870 1598 1594
f 1869 1597 1729
f 1872 1869 1729
f 1731 1872 1729
f 1873 1872 1731
f 1731 1874 1873
f 1734 1874 1731
f 1732 1875 1601
f 1733 1601 1875
f 1734 1735 1874
f 1875 1876 1733
f 1735 1734 1737
f 1876 1603 1733
f 1876 1736 1603
f 1877 1735 1737
f 1604 1736 1879
f 1738 1878 1877
f 1604 1879 1739
f 1878 1738 1880
f 1879 1881 1739
f 1605 2025 1880
f 1739 1881 1882
f 2025 1605 1740
f 2027 2025 1740
f 2027 1740 1743
f 1741 2027 1743
f 1742 1882 1883
f 1883 1886 1744
f 1744 1742 1883
f 1608 1885 1743
f 1885 1608 1745
f 1744 1886 1746
f 2030 1885 1745
f 1746 1886 1889
f 2030 1745 1747
f 1896 2034 1747
f 1458 1896 1747
f 1891 1888 1612
f 1750 1891 1612
f 2033 1893 1889
f 1749 1615 1890
f 1615 1888 1890
f 1612 1888 1615
f 1750 2032 1891
f 1752 1749 1892
f 1894 2032 1750
f 1893 1895 1751
f 1616 1894 1750
f 1754 1894 1616
f 1754 2038 1894
f 1895 1897 1751
f 1756 1753 1752
f 1754 1899 2038
f 1897 1755 1751
f 1618 2046 1748
f 1754 1757 1899
f 1757 1619 1899
f 1900 1899 1619
f 1905 1755 1897
f 1758 2186 1908
f 1758 1756 2186
f 1901 1900 1619
f 1759 1902 1901
f 1907 1902 1759
f 1760 1903 1907
f 2043 1903 1760
f 2046 1618 1762
f 1760 1761 2043
f 1760 1626 1761
f 1904 2043 1761
f 1909 1758 1908
f 1627 1758 1909
f 1763 1762 1628
f 1765 1909 1910
f 1627 1909 1765
f 2196 1763 1628
f 1768 1764 1765
f 1769 2196 1766
f 1771 1768 1767
f 1769 1770 1492
f 1771 1912 1772
f 1492 2050 1769
f 1767 1912 1771
f 1632 1630 1772
f 1912 1773 1772
f 1632 1772 1773
f 1918 2050 1638
f 1773 2051 1632
f 1632 2051 1914
f 1774 1914 1915
f 1774 1915 1635
f 1775 1635 1915
f 1775 1776 1637
f 1775 1915 1776
f 1637 1776 1639
f 1918 1638 1345
f 1639 1776 1777
f 1918 1345 1778
f 2052 1496 1917
f 1496 1777 1917
f 2052 1779 1641
f 1780 1641 1779
f 1783 1641 1780
f 2055 1781 1782
f 2056 1783 1780
f 1784 1783 2056
f 2056 2057 1784
f 1785 1784 2057
f 1919 1785 2057
f 1921 1644 1646
f 1920 1922 1645
f 1921 1646 1787
f 1922 1923 1645
f 2061 1788 1647
f 2062 1789 2059
f 1925 1789 2062
f 1790 1650 1926
f 1926 1924 1790
f 1925 1927 1648
f 1791 1930 1792
f 1793 1928 2068
f 1793 2068 1512
f 1512 2068 1929
f 1512 1929 1791
f 1791 1929 1930
f 1652 1931 1514
f 1654 2072 1933
f 2074 2072 1654
f 1795 1656 1932
f 1656 1794 1932
f 1795 1934 1655
f 2225 1521 1934
f 1796 1935 1658
f 1936 1662 2225
f 1662 1521 2225
f 1937 1797 1938
f 1798 1938 1797
f 2077 1799 1802
f 1798 1800 1939
f 2081 1802 1799
f 1939 1801 2080
f 1800 1801 1939
f 1663 1802 2081
f 1803 1663 2081
f 1525 1663 1803
f 1664 2082 1942
f 1526 2082 1664
f 1666 2082 1526
f 1666 2083 2082
f 1803 1946 1665
f 1946 1943 1665
f 1666 1944 2083
f 1804 1944 1666
f 1804 1945 1944
f 1805 1943 2240
f 1805 2240 1807
f 2240 2098 1807
f 1671 1956 1808
f 1810 1957 1956
f 1812 1958 1962
f 2098 2104 1809
f 1956 1672 1810
f 1957 1810 1813
f 1966 1958 1812
f 2104 2108 1673
f 1809 2104 1673
f 2106 1966 1812
f 1812 1811 1814
f 1962 1811 1812
f 1968 2106 1812
f 1814 1968 1812
f 1673 2108 1816
f 1813 1810 1675
f 1964 1963 1817
f 1963 1813 1817
f 1815 1817 1819
f 1965 1819 1818
f 1815 1819 1965
f 1811 1965 1818
f 1814 1818 1820
f 1811 1818 1814
f 1971 1814 1820
f 1971 1968 1814
f 1817 1813 1679
f 2108 2109 1816
f 1818 1822 1820
f 1819 1822 1818
f 1970 1971 1820
f 1816 2109 1680
f 1819 1821 1822
f 1817 1821 1819
f 1820 1822 1970
f 1970 1824 1825
f 1822 1824 1970
f 1825 1973 1970
f 1680 2109 1975
f 1822 1682 1824
f 1821 1682 1822
f 1823 1973 1825
f 1680 1975 1830
f 1826 1824 1682
f 1826 1825 1824
f 1827 1823 1825
f 1976 1823 1827
f 1830 1975 1829
f 1827 1825 1826
f 1976 1827 1828
f 1829 1684 1830
f 1976 1828 1977
f 1829 1685 1684
f 1829 1978 1685
f 1689 1977 1828
f 1685 1978 1687
f 1978 1981 1687
f 1981 1551 1687
f 1982 1979 1689
f 1981 1831 1551
f 1981 1980 1831
f 1691 1983 1982
f 1980 1832 1831
f 1984 1983 1691
f 1832 1833 1831
f 1834 1984 1691
f 1691 1835 1834
f 1835 1836 1834
f 1837 1836 1835
f 1989 1838 1986
f 1987 1989 1986
f 1694 1836 1837
f 1988 1836 1694
f 1988 1694 1840
f 1838 2126 1839
f 1841 1988 1840
f 1839 1991 1698
f 1994 1841 1843
f 1991 1842 1698
f 1991 1993 1842
f 1994 1843 1844
f 1993 1846 1842
f 1996 1994 1844
f 1842 1846 1845
f 1701 1996 1847
f 1571 1846 1848
f 1571 1848 2132
f 2132 1998 1571
f 1849 1997 1703
f 1850 1997 1849
f 1998 1851 1571
f 1850 1999 2134
f 2135 1852 1851
f 2000 1999 1707
f 2135 2001 1852
f 2002 2000 1853
f 1852 2001 1854
f 2002 1853 2004
f 2001 2003 1854
f 2139 2002 2004
f 1710 1855 2004
f 2003 1856 1854
f 2140 1855 1857
f 2003 2005 1856
f 2006 1856 2005
f 1715 2007 1857
f 2007 1715 1859
f 1858 2006 2009
f 2147 1860 1858
f 2009 2147 1858
f 1861 2010 2008
f 2147 2014 1860
f 2012 2010 1861
f 1861 1862 2012
f 1860 2014 1720
f 2014 2151 1720
f 1720 2151 1863
f 2152 1862 1718
f 2151 2015 1863
f 1865 2152 1718
f 1863 2015 1864
f 2015 1866 1864
f 2015 1867 1866
f 1866 2017 1726
f 1867 2017 1866
f 2018 2016 1868
f 2017 1728 1726
f 2019 1870 1728
f 2017 2019 1728
f 1869 2020 2018
f 1870 1871 1598
f 2019 1871 1870
f 2020 1869 1872
f 1871 2160 1598
f 2160 1730 1598
f 1873 2020 1872
f 2022 1732 1730
f 2160 2022 1730
f 1874 2161 1873
f 2164 1874 1735
f 2166 1736 1876
f 2023 1735 1877
f 2023 2164 1735
f 2023 1877 1878
f 2024 2023 1878
f 1736 2166 1879
f 2169 1878 1880
f 1880 2025 2169
f 1881 1879 2026
f 2309 2025 2027
f 1882 1881 2026
f 2026 2028 1882
f 2028 2029 1883
f 1883 1882 2028
f 1886 1883 2029
f 1885 1741 1743
f 2029 2173 1886
f 2173 1887 1886
f 1884 2030 2175
f 2030 1884 1885
f 1889 1886 1887
f 2030 1747 2034
f 2031 2030 2034
f 2177 1890 1888
f 1891 2177 1888
f 2033 1889 1887
f 2032 2036 1891
f 1892 1749 2035
f 1890 2035 1749
f 2183 2032 1894
f 1895 1893 2033
f 2037 2034 1896
f 2037 1896 1748
f 2183 1894 2038
f 1897 1895 2039
f 1748 2046 2037
f 2186 1756 1898
f 1756 1752 1898
f 1899 2185 2038
f 1900 2185 1899
f 2040 2043 1904
f 2039 1904 1905
f 2040 1904 2039
f 2039 1905 1897
f 1900 1901 2041
f 1902 2041 1901
f 1903 2042 2044
f 2043 2042 1903
f 1908 2186 2192
f 1907 2044 1902
f 1903 2044 1907
f 1906 2046 1762
f 1906 1762 2048
f 1908 2047 1909
f 1763 2048 1762
f 1910 1909 2047
f 2194 1763 2196
f 1910 1911 1765
f 1765 2198 1768
f 1911 2198 1765
f 2198 1767 1768
f 2050 2200 1769
f 2201 1773 1913
f 1773 1912 1913
f 1773 2201 2051
f 1914 1916 1915
f 1914 2051 1916
f 1915 1916 1776
f 1776 1916 2203
f 1776 1917 1777
f 1776 2203 1917
f 2205 1918 1778
f 1917 2338 2052
f 2053 1778 1499
f 2053 2205 1778
f 1781 2053 1499
f 1779 2208 1780
f 2054 2208 1779
f 2342 2056 2208
f 2056 1780 2208
f 2210 2055 1782
f 2057 2056 2342
f 1786 2210 1782
f 2342 2209 2057
f 2058 1786 1644
f 1919 2346 1920
f 1921 2058 1644
f 2346 1922 1920
f 2060 1921 1787
f 2213 2060 1788
f 2060 1787 1788
f 2213 1788 2061
f 2350 2062 2059
f 2066 1925 2062
f 2491 1649 1792
f 1649 2491 2352
f 1926 1650 1649
f 2352 1926 1649
f 2066 1927 1925
f 1792 1930 2491
f 2070 1652 1927
f 2070 1931 1652
f 1928 2067 2068
f 1929 2069 1930
f 1514 1931 1928
f 1928 1931 2067
f 2219 2216 1932
f 1794 2219 1932
f 2220 2219 1794
f 1933 2220 1794
f 2072 2220 1933
f 2218 2073 1932
f 2216 2218 1932
f 2221 1795 2073
f 1932 2073 1795
f 1935 2223 2074
f 2222 1934 2221
f 1934 1795 2221
f 2225 1934 2222
f 1936 2225 2077
f 1937 1938 2076
f 1796 1937 2076
f 1939 2078 1938
f 1798 1939 1938
f 1799 1940 2081
f 1801 1941 2080
f 1941 1801 1942
f 1803 2081 1946
f 1945 2235 1944
f 2088 1947 1950
f 2089 1950 1948
f 2088 1950 2089
f 1948 2086 2089
f 1946 2240 1943
f 2092 2235 1945
f 1947 1952 1950
f 2091 2086 1948
f 1945 1806 2092
f 1947 2090 1952
f 1948 1954 1951
f 1950 1954 1948
f 1951 2091 1948
f 2092 1806 1949
f 2096 2092 1949
f 1950 1953 1954
f 1952 1953 1950
f 1949 1808 2096
f 1952 1960 1953
f 2090 1960 1952
f 1955 1951 1954
f 2103 1951 1955
f 2098 2240 2246
f 1808 1956 2096
f 1953 1958 1954
f 1954 1958 1955
f 2096 1956 1957
f 2095 1957 1961
f 2096 1957 2095
f 2097 2095 1961
f 2100 2097 1961
f 1960 1962 1953
f 1953 1962 1958
f 1955 1958 2105
f 2105 2103 1955
f 2094 1959 1967
f 2094 1967 1960
f 1957 1813 1961
f 1961 1813 1963
f 1961 1963 1964
f 1961 1964 2100
f 2100 1964 2099
f 1960 1967 1962
f 1966 2105 1958
f 1966 2251 2105
f 2104 2250 2108
f 1959 2099 1965
f 1959 1965 1967
f 1967 1811 1962
f 2106 2251 1966
f 2250 2107 2108
f 2099 1964 1815
f 2099 1815 1965
f 1967 1965 1811
f 1815 1964 1817
f 1972 1968 1971
f 1972 2106 1968
f 1969 2106 1972
f 2110 1969 1972
f 1973 1971 1970
f 1973 1972 1971
f 2110 1972 1973
f 2110 1973 1974
f 2109 2111 1975
f 1974 1973 1823
f 2112 2110 1974
f 1974 1823 2113
f 1823 1976 2113
f 1975 2114 1829
f 2116 2113 1976
f 1976 1977 2116
f 2117 2116 1977
f 2255 1978 1829
f 1977 1979 2117
f 1977 1689 1979
f 2119 2117 1979
f 1978 1980 1981
f 1979 1982 2121
f 2121 2119 1979
f 1983 2121 1982
f 2120 1832 1980
f 2120 2123 1832
f 1983 2122 2121
f 1984 2122 1983
f 2262 1833 1832
f 2123 2262 1832
f 1834 2122 1984
f 1834 2124 2122
f 2262 1985 1833
f 1985 1986 1833
f 2124 1834 1836
f 1987 1986 1985
f 1987 1985 2264
f 1836 2125 2124
f 1836 1990 2125
f 1990 1836 1988
f 1989 2126 1838
f 1988 2268 1990
f 2126 2269 1839
f 2268 1988 1841
f 2127 2268 1841
f 1839 2269 1991
f 2269 1992 1991
f 2128 2127 1841
f 2128 1841 1994
f 1992 1993 1991
f 1995 2128 1994
f 1995 1994 1996
f 2129 1995 1996
f 1993 2131 1846
f 1846 2131 1848
f 2129 1996 1701
f 2130 2129 1701
f 2131 2273 1848
f 2273 2132 1848
f 2133 1701 1997
f 2133 2130 1701
f 2274 2133 1850
f 2133 1997 1850
f 1850 2134 2274
f 1998 2135 1851
f 2134 1999 2000
f 2137 2134 2000
f 2001 2135 2136
f 2137 2000 2002
f 2139 2137 2002
f 2001 2136 2003
f 1855 2139 2004
f 2140 2139 1855
f 2003 2142 2005
f 2141 2142 2003
f 2140 1857 2007
f 2005 2142 2006
f 2142 2143 2006
f 2144 2007 1859
f 2143 2009 2006
f 2008 2144 1859
f 2143 2145 2009
f 2146 2144 2008
f 2145 2147 2009
f 2289 2146 2010
f 2010 2146 2008
f 2012 2289 2010
f 2147 2011 2014
f 2011 2013 2014
f 2150 2012 1862
f 2150 2148 2012
f 2014 2013 2151
f 2152 2150 1862
f 2151 2153 2015
f 2152 1865 2016
f 2154 2152 2016
f 2153 1867 2015
f 2154 2016 2018
f 2156 2017 1867
f 2155 2154 2018
f 2156 2021 2017
f 2018 2158 2155
f 2021 2019 2017
f 2020 2158 2018
f 2020 2159 2158
f 1873 2159 2020
f 2161 2159 1873
f 2160 2162 2022
f 1875 2022 2162
f 1875 1732 2022
f 2162 2305 1875
f 2164 2161 1874
f 2163 2161 2164
f 2305 2165 1876
f 2305 1876 1875
f 1876 2165 2166
f 2167 2164 2023
f 2443 2167 2024
f 2167 2023 2024
f 2166 2308 1879
f 2024 1878 2169
f 2308 2170 2026
f 2308 2026 1879
f 2169 2025 2309
f 2170 2028 2026
f 2029 2028 2172
f 1741 2311 2027
f 2172 2173 2029
f 2311 1741 1885
f 1884 2311 1885
f 2173 2176 1887
f 2031 2175 2030
f 2176 2179 1887
f 2036 2178 1891
f 2179 2033 1887
f 2035 1890 2456
f 2180 2033 2179
f 2034 2181 2031
f 2316 1752 1892
f 2035 2316 1892
f 2032 2183 2036
f 1895 2033 2180
f 2181 2034 2037
f 2316 2320 1752
f 2462 2183 2038
f 2180 2184 2039
f 2039 1895 2180
f 2320 1898 1752
f 2038 2185 2462
f 2040 2039 2184
f 1898 2320 2186
f 1900 2187 2185
f 1900 2189 2187
f 2041 2189 1900
f 1902 2189 2041
f 2045 2189 1902
f 2043 2040 2042
f 2044 2045 1902
f 2044 2190 2045
f 2044 2042 2190
f 2324 2046 1906
f 1906 2325 2324
f 2193 1908 2192
f 2325 1906 2195
f 1906 2048 2195
f 2047 2193 2327
f 1908 2193 2047
f 2048 2194 2195
f 2194 2048 1763
f 2330 2047 2327
f 1910 2047 2330
f 1911 2330 2197
f 1911 1910 2330
f 1911 2197 2198
f 1769 2199 2196
f 2199 1769 2200
f 1767 2198 2332
f 2478 2200 2050
f 2049 1912 1767
f 2332 2049 1767
f 1912 2049 1913
f 2049 2333 1913
f 2201 1913 2333
f 2481 2050 1918
f 2201 2335 2051
f 2051 2335 2336
f 2051 2336 1916
f 1916 2336 2202
f 2205 2481 1918
f 1916 2202 2203
f 2203 2204 1917
f 2204 2338 1917
f 1779 2052 2338
f 2054 1779 2338
f 2485 2053 1781
f 2485 2205 2053
f 1781 2207 2485
f 2058 2210 1786
f 2488 2057 2209
f 2488 1919 2057
f 1919 2630 2346
f 2488 2630 1919
f 1921 2345 2058
f 2211 2345 1921
f 1922 2212 1923
f 1922 2346 2212
f 2211 1921 2060
f 2059 2212 2350
f 2059 1923 2212
f 2062 2350 2064
f 2351 2213 2061
f 2066 2062 2064
f 2351 2061 1924
f 2490 2351 1924
f 2066 2064 2063
f 1926 2352 2490
f 2490 1924 1926
f 2063 2065 2066
f 1927 2066 2065
f 1930 2354 2491
f 2065 2070 1927
f 2070 2357 2071
f 2070 2065 2357
f 2071 2357 2214
f 2071 2359 2067
f 2071 2214 2359
f 2358 2067 2359
f 2358 2068 2067
f 2068 2358 2215
f 2068 2215 1929
f 1930 2069 2354
f 2071 1931 2070
f 1931 2071 2067
f 2218 2221 2073
f 2074 2642 2072
f 2074 2361 2642
f 2074 2075 2361
f 2075 2074 2223
f 2223 1935 2226
f 1935 1796 2226
f 2226 1796 2076
f 2502 2077 2500
f 2077 2225 2500
f 2076 1938 2227
f 1799 2502 2079
f 2077 2502 1799
f 2227 2078 2503
f 1938 2078 2227
f 1799 2079 1940
f 2078 1939 2503
f 2079 2364 1940
f 1940 2229 2081
f 1940 2364 2229
f 1941 2228 2080
f 1942 2228 1941
f 1942 2230 2228
f 2371 2081 2229
f 2082 2230 1942
f 2081 2371 1946
f 2082 2231 2230
f 2083 2084 2082
f 2084 2231 2082
f 2233 2366 2085
f 1944 2084 2083
f 1944 2235 2084
f 2085 2236 2088
f 2234 2236 2085
f 2085 2088 2089
f 2233 2089 2086
f 2085 2089 2233
f 2086 2087 2233
f 2236 2375 1947
f 2236 1947 2088
f 2091 2087 2086
f 2373 2235 2092
f 2237 2373 2092
f 2240 1946 2376
f 2090 2244 2243
f 2244 2090 1947
f 2375 2244 1947
f 2380 2239 2091
f 2377 2237 2241
f 2097 2245 2241
f 2093 2245 2097
f 2243 2242 2102
f 2243 2102 2090
f 1951 2103 2091
f 2103 2380 2091
f 2237 2092 2096
f 2241 2237 2097
f 2242 2093 2101
f 2242 2101 2094
f 2242 2094 2102
f 2524 2246 2240
f 2095 2237 2096
f 2237 2095 2097
f 2102 1960 2090
f 2093 2100 2099
f 2097 2100 2093
f 2101 2099 1959
f 2093 2099 2101
f 2101 1959 2094
f 2094 1960 2102
f 2247 2380 2103
f 2246 2383 2104
f 2098 2246 2104
f 2105 2247 2103
f 2104 2383 2250
f 2384 2247 2105
f 2251 2384 2105
f 2106 2248 2251
f 1969 2248 2106
f 2107 2252 2108
f 2248 1969 2253
f 2109 2252 2385
f 2108 2252 2109
f 2110 2253 1969
f 2385 2111 2109
f 2385 2388 2111
f 2389 2253 2110
f 2112 2389 2110
f 2388 2254 2114
f 2111 2114 1975
f 2111 2388 2114
f 1974 2113 2115
f 2112 2115 2389
f 2112 1974 2115
f 2391 1829 2114
f 2254 2391 2114
f 2116 2115 2113
f 2116 2392 2115
f 1829 2391 2255
f 2117 2256 2116
f 2256 2392 2116
f 2255 2118 1978
f 2117 2119 2256
f 1978 2118 1980
f 2257 2256 2119
f 2118 2259 1980
f 2121 2257 2119
f 2259 2120 1980
f 2260 2257 2121
f 2122 2260 2121
f 2397 2260 2122
f 2124 2397 2122
f 2398 2397 2124
f 2262 2264 1985
f 2124 2125 2398
f 2264 1989 1987
f 2264 2266 1989
f 1990 2267 2125
f 2403 2126 1989
f 2403 1989 2266
f 2268 2267 1990
f 2269 2126 2403
f 2405 1992 2269
f 2270 2127 2128
f 2404 2270 2128
f 2271 1993 1992
f 2404 2128 1995
f 2406 2404 1995
f 2272 2545 2129
f 2406 1995 2129
f 2545 2406 2129
f 2271 2131 1993
f 2272 2129 2130
f 2274 2130 2133
f 2274 2272 2130
f 2273 2275 2132
f 2132 2276 1998
f 2132 2275 2276
f 2278 2274 2134
f 2276 2277 1998
f 2277 2135 1998
f 2134 2137 2278
f 2277 2136 2135
f 2279 2278 2137
f 2280 2279 2139
f 2139 2279 2137
f 2138 2141 2136
f 2138 2282 2141
f 2003 2136 2141
f 2281 2280 2140
f 2140 2280 2139
f 2141 2282 2422
f 2283 2281 2140
f 2142 2141 2284
f 2141 2422 2284
f 2007 2283 2140
f 2286 2283 2007
f 2143 2142 2426
f 2142 2284 2426
f 2144 2286 2007
f 2146 2286 2144
f 2143 2287 2145
f 2426 2287 2143
f 2286 2146 2285
f 2287 2147 2145
f 2429 2146 2289
f 2291 2011 2147
f 2287 2291 2147
f 2148 2289 2012
f 2011 2292 2013
f 2291 2292 2011
f 2150 2431 2148
f 2431 2150 2294
f 2151 2013 2149
f 2013 2292 2149
f 2152 2294 2150
f 2295 2294 2152
f 2151 2149 2153
f 2149 2297 2153
f 2154 2295 2152
f 2298 2295 2154
f 2297 1867 2153
f 2299 2156 1867
f 2297 2299 1867
f 2155 2298 2154
f 2299 2300 2156
f 2300 2021 2156
f 2157 2155 2158
f 2159 2157 2158
f 2301 2019 2021
f 2301 1871 2019
f 2303 2160 1871
f 2301 2303 1871
f 2161 2302 2159
f 2303 2162 2160
f 2303 2304 2162
f 2441 2302 2161
f 2304 2305 2162
f 2441 2161 2163
f 2305 2444 2165
f 2306 2441 2164
f 2164 2441 2163
f 2167 2306 2164
f 2307 2308 2166
f 2165 2307 2166
f 2445 2443 2024
f 2169 2445 2024
f 2168 2445 2169
f 2168 2169 2309
f 2171 2028 2170
f 2027 2311 2309
f 2171 2310 2172
f 2172 2028 2171
f 2174 2173 2172
f 2172 2310 2174
f 1884 2313 2311
f 2313 1884 2175
f 2176 2174 2314
f 2176 2173 2174
f 2179 2314 2315
f 2179 2176 2314
f 1890 2177 2457
f 2177 2458 2457
f 2177 2454 2458
f 1891 2454 2177
f 1891 2178 2454
f 2316 2035 2456
f 2456 1890 2457
f 2461 2178 2036
f 2180 2179 2317
f 2461 2036 2183
f 2462 2461 2183
f 2180 2317 2318
f 2182 2181 2037
f 2321 2184 2318
f 2180 2318 2184
f 2037 2471 2182
f 2046 2471 2037
f 2185 2468 2462
f 2040 2321 2191
f 2321 2318 2319
f 2040 2184 2321
f 2320 2322 2186
f 2468 2185 2187
f 2187 2188 2468
f 2189 2188 2187
f 2189 2323 2188
f 2045 2323 2189
f 2045 2190 2323
f 2042 2191 2190
f 2040 2191 2042
f 2046 2324 2471
f 2322 2326 2192
f 2186 2322 2192
f 2192 2326 2193
f 2326 2327 2193
f 2737 2195 2194
f 2330 2614 2197
f 2194 2196 2199
f 2614 2331 2197
f 2197 2331 2198
f 2198 2331 2332
f 2478 2199 2200
f 2333 2049 2332
f 2480 2201 2333
f 2481 2478 2050
f 2201 2334 2335
f 2202 2621 2203
f 2203 2337 2204
f 2203 2621 2337
f 2337 2483 2204
f 2204 2483 2338
f 2206 2054 2338
f 2208 2206 2625
f 2208 2054 2206
f 2625 2342 2208
f 2055 2207 1781
f 2340 2207 2055
f 2210 2340 2055
f 2342 2629 2209
f 2343 2210 2058
f 2488 2209 2629
f 2345 2343 2058
f 2344 2345 2211
f 2211 2349 2344
f 2349 2211 2060
f 2349 2060 2213
f 2351 2349 2213
f 2064 2353 2063
f 2063 2353 2065
f 2353 2357 2065
f 2215 2358 2494
f 1929 2215 2495
f 2069 2495 2496
f 1929 2495 2069
f 2496 2354 2069
f 2360 2498 2216
f 2217 2360 2216
f 2219 2217 2216
f 2221 2218 2498
f 2218 2216 2498
f 2220 2217 2219
f 2072 2642 2220
f 2224 2222 2499
f 2222 2221 2499
f 2223 2226 2075
f 2224 2225 2222
f 2501 2226 2076
f 2500 2225 2224
f 2362 2502 2500
f 2076 2227 2501
f 2502 2646 2079
f 1939 2363 2503
f 2079 2507 2364
f 2646 2507 2079
f 2080 2363 1939
f 2080 2505 2363
f 2364 2507 2229
f 2080 2365 2505
f 2228 2365 2080
f 2507 2369 2229
f 2230 2365 2228
f 2229 2369 2371
f 2230 2231 2365
f 2084 2370 2231
f 2234 2085 2232
f 2232 2085 2366
f 2368 2366 2233
f 2233 2372 2368
f 2087 2372 2233
f 2235 2370 2084
f 2235 2373 2370
f 2373 2513 2370
f 2516 2375 2236
f 2516 2236 2234
f 2376 1946 2371
f 2091 2239 2087
f 2373 2237 2377
f 2519 2377 2245
f 2238 2519 2245
f 2243 2379 2378
f 2244 2379 2243
f 2379 2244 2375
f 2377 2241 2245
f 2378 2238 2242
f 2378 2242 2243
f 2380 2521 2239
f 2376 2524 2240
f 2093 2238 2245
f 2242 2238 2093
f 2524 2381 2246
f 2247 2382 2380
f 2246 2381 2383
f 2383 2249 2250
f 2248 2526 2384
f 2251 2248 2384
f 2250 2249 2252
f 2527 2526 2248
f 2250 2252 2107
f 2527 2248 2253
f 2386 2387 2253
f 2253 2389 2386
f 2531 2254 2388
f 2115 2532 2389
f 2392 2532 2115
f 2391 2258 2255
f 2255 2258 2118
f 2256 2393 2392
f 2256 2257 2393
f 2258 2259 2118
f 2257 2394 2393
f 2259 2396 2120
f 2260 2394 2257
f 2120 2396 2123
f 2260 2397 2394
f 2396 2261 2123
f 2261 2262 2123
f 2261 2399 2262
f 2263 2397 2398
f 2399 2264 2262
f 2125 2265 2398
f 2399 2400 2264
f 2125 2267 2265
f 2400 2266 2264
f 2401 2267 2268
f 2402 2401 2268
f 2268 2270 2402
f 2270 2268 2127
f 2269 2403 2405
f 2404 2541 2270
f 2405 2271 1992
f 2271 2407 2131
f 2547 2545 2272
f 2407 2273 2131
f 2550 2547 2272
f 2407 2408 2273
f 2274 2550 2272
f 2408 2552 2273
f 2410 2550 2274
f 2552 2275 2273
f 2412 2410 2274
f 2278 2412 2274
f 2413 2277 2276
f 2412 2278 2414
f 2416 2277 2413
f 2416 2136 2277
f 2279 2414 2278
f 2415 2414 2279
f 2136 2416 2138
f 2138 2416 2417
f 2280 2415 2279
f 2417 2282 2138
f 2415 2280 2281
f 2282 2417 2420
f 2422 2282 2419
f 2282 2420 2419
f 2281 2283 2421
f 2285 2421 2283
f 2286 2285 2283
f 2425 2426 2284
f 2427 2426 2425
f 2288 2424 2285
f 2287 2426 2427
f 2146 2288 2285
f 2288 2429 2428
f 2288 2146 2429
f 2287 2427 2290
f 2291 2287 2290
f 2429 2289 2148
f 2430 2429 2148
f 2293 2292 2291
f 2291 2290 2293
f 2431 2430 2148
f 2564 2293 2290
f 2292 2293 2149
f 2431 2294 2432
f 2294 2295 2432
f 2297 2149 2433
f 2298 2432 2295
f 2435 2297 2433
f 2155 2296 2298
f 2299 2297 2435
f 2300 2299 2435
f 2157 2296 2155
f 2296 2157 2572
f 2021 2300 2436
f 2437 2572 2157
f 2159 2437 2157
f 2436 2301 2021
f 2301 2439 2303
f 2436 2439 2301
f 2437 2159 2302
f 2440 2437 2302
f 2439 2577 2303
f 2580 2304 2303
f 2441 2440 2302
f 2304 2580 2442
f 2305 2304 2442
f 2444 2305 2442
f 2443 2306 2167
f 2446 2307 2165
f 2444 2446 2165
f 2446 2447 2307
f 2586 2445 2168
f 2307 2447 2308
f 2170 2447 2448
f 2308 2447 2170
f 2449 2168 2309
f 2449 2586 2168
f 2448 2171 2170
f 2448 2452 2171
f 2311 2449 2309
f 2452 2310 2171
f 2452 2451 2310
f 2312 2449 2311
f 2451 2453 2174
f 2451 2174 2310
f 2313 2312 2311
f 2453 2314 2174
f 2455 2179 2315
f 2459 2175 2031
f 2459 2604 2175
f 2178 2600 2454
f 2461 2600 2178
f 2455 2463 2317
f 2317 2179 2455
f 2181 2459 2031
f 2465 2316 2456
f 2460 2465 2456
f 2463 2319 2318
f 2318 2317 2463
f 2464 2181 2182
f 2464 2459 2181
f 2473 2320 2316
f 2465 2473 2316
f 2473 2322 2320
f 2469 2191 2466
f 2191 2321 2466
f 2319 2466 2321
f 2472 2611 2322
f 2322 2473 2472
f 2188 2607 2468
f 2188 2608 2607
f 2188 2474 2608
f 2323 2474 2188
f 2323 2470 2474
f 2323 2469 2470
f 2323 2190 2469
f 2191 2469 2190
f 2322 2611 2326
f 2476 2325 2195
f 2737 2476 2195
f 2328 2737 2194
f 2327 2329 2330
f 2613 2329 2327
f 2329 2614 2330
f 2615 2194 2199
f 2615 2477 2194
f 2332 2331 2617
f 2616 2199 2478
f 2616 2615 2199
f 2618 2332 2617
f 2618 2333 2332
f 2480 2334 2201
f 2334 2619 2335
f 2336 2619 2482
f 2335 2619 2336
f 2202 2482 2620
f 2336 2482 2202
f 2202 2620 2621
f 2621 2748 2337
f 2205 2883 2481
f 2483 2748 2749
f 2337 2748 2483
f 2206 2483 2484
f 2206 2338 2483
f 2206 2484 2625
f 2341 2339 2207
f 2340 2341 2207
f 2486 2342 2625
f 2340 2627 2341
f 2210 2627 2340
f 2486 2629 2342
f 2487 2210 2343
f 2630 2347 2346
f 2346 2347 2212
f 2347 2348 2212
f 2348 2350 2212
f 2064 2350 2348
f 2489 2353 2064
f 2489 2356 2353
f 2637 2352 2491
f 2354 2496 2355
f 2355 2491 2354
f 2353 2356 2357
f 2357 2356 2214
f 2359 2493 2641
f 2214 2493 2359
f 2359 2641 2358
f 2215 2494 2495
f 2497 2360 2217
f 2220 2497 2217
f 2220 2642 2497
f 2643 2499 2221
f 2221 2498 2643
f 2075 2765 2361
f 2224 2644 2500
f 2224 2499 2644
f 2075 2226 2768
f 2770 2502 2362
f 2365 2506 2505
f 2365 2648 2506
f 2367 2648 2365
f 2231 2367 2365
f 2510 2232 2366
f 2509 2232 2510
f 2368 2510 2366
f 2649 2510 2368
f 2512 2649 2368
f 2231 2370 2367
f 2513 2367 2370
f 2509 2511 2234
f 2509 2234 2232
f 2368 2372 2512
f 2517 2512 2372
f 2518 2371 2369
f 2511 2516 2234
f 2657 2371 2518
f 2374 2513 2373
f 2656 2517 2372
f 2371 2657 2376
f 2374 2373 2377
f 2374 2377 2519
f 2515 2379 2375
f 2515 2375 2516
f 2087 2656 2372
f 2520 2519 2238
f 2520 2238 2378
f 2520 2378 2379
f 2239 2656 2087
f 2239 2521 2656
f 2657 2523 2376
f 2524 2376 2523
f 2380 2783 2521
f 2525 2783 2380
f 2381 2524 2658
f 2382 2525 2380
f 2658 2383 2381
f 2382 2247 2384
f 2526 2382 2384
f 2383 2659 2249
f 2529 2385 2252
f 2253 2387 2527
f 2529 2388 2385
f 2529 2662 2388
f 2662 2531 2388
f 2386 2389 2663
f 2386 2663 2530
f 2389 2390 2663
f 2532 2390 2389
f 2664 2391 2254
f 2531 2664 2254
f 2532 2392 2533
f 2664 2258 2391
f 2392 2535 2533
f 2393 2535 2392
f 2393 2666 2535
f 2665 2667 2258
f 2258 2667 2259
f 2394 2666 2393
f 2394 2395 2666
f 2667 2396 2259
f 2537 2394 2397
f 2537 2395 2394
f 2537 2397 2263
f 2669 2537 2263
f 2669 2263 2398
f 2261 2672 2399
f 2398 2265 2669
f 2400 2399 2672
f 2401 2538 2265
f 2267 2401 2265
f 2400 2540 2266
f 2266 2540 2403
f 2541 2402 2270
f 2540 2542 2403
f 2542 2405 2403
f 2404 2543 2541
f 2544 2405 2542
f 2543 2404 2406
f 2405 2544 2271
f 2543 2406 2545
f 2544 2548 2271
f 2544 2679 2548
f 2271 2548 2407
f 2548 2549 2407
f 2550 2551 2547
f 2551 2550 2409
f 2549 2408 2407
f 2552 2408 2549
f 2552 2549 2680
f 2410 2409 2550
f 2552 2411 2275
f 2411 2276 2275
f 2412 2414 2553
f 2413 2276 2411
f 2687 2553 2414
f 2413 2690 2416
f 2415 2554 2687
f 2415 2687 2414
f 2416 2690 2417
f 2554 2281 2418
f 2281 2554 2415
f 2420 2417 2555
f 2417 2690 2555
f 2418 2421 2558
f 2418 2281 2421
f 2423 2284 2422
f 2419 2423 2422
f 2424 2692 2558
f 2424 2558 2421
f 2285 2424 2421
f 2692 2424 2693
f 2284 2560 2425
f 2284 2423 2560
f 2560 2427 2425
f 2693 2424 2561
f 2427 2560 2694
f 2288 2561 2424
f 2288 2428 2561
f 2427 2694 2563
f 2290 2427 2563
f 2430 2428 2429
f 2430 2562 2428
f 2290 2563 2565
f 2565 2564 2290
f 2431 2567 2430
f 2564 2565 2566
f 2432 2567 2431
f 2149 2293 2564
f 2432 2703 2567
f 2568 2149 2564
f 2703 2432 2434
f 2568 2433 2149
f 2298 2434 2432
f 2433 2569 2435
f 2433 2568 2569
f 2434 2296 2570
f 2296 2434 2298
f 2435 2569 2571
f 2572 2570 2296
f 2300 2435 2574
f 2435 2571 2574
f 2436 2300 2574
f 2574 2438 2436
f 2437 2576 2572
f 2578 2576 2437
f 2438 2439 2436
f 2440 2578 2437
f 2439 2438 2577
f 2303 2577 2580
f 2440 2579 2578
f 2440 2441 2579
f 2306 2579 2441
f 2580 2581 2442
f 2582 2579 2306
f 2443 2582 2306
f 2583 2444 2442
f 2581 2583 2442
f 2582 2443 2445
f 2583 2446 2444
f 2584 2582 2445
f 2583 2585 2446
f 2586 2584 2445
f 2585 2447 2446
f 2585 2587 2447
f 2587 2448 2447
f 2589 2586 2449
f 2590 2448 2587
f 2452 2448 2590
f 2590 2450 2452
f 2591 2589 2449
f 2451 2452 2450
f 2312 2591 2449
f 2451 2450 2595
f 2591 2312 2596
f 2595 2725 2453
f 2453 2451 2595
f 2596 2312 2313
f 2597 2314 2453
f 2725 2597 2453
f 2598 2313 2175
f 2598 2596 2313
f 2597 2315 2314
f 2604 2598 2175
f 2458 2860 2599
f 2458 2454 2860
f 2454 2600 2860
f 2455 2315 2602
f 2727 2460 2456
f 2456 2457 2727
f 2458 2599 2457
f 2603 2463 2455
f 2602 2603 2455
f 2465 2460 2867
f 2728 2461 2462
f 2603 2319 2463
f 2465 2867 2731
f 2462 2467 2728
f 2319 2603 2730
f 2465 2731 2473
f 2466 2319 2730
f 2182 2609 2464
f 2605 2472 2473
f 2731 2605 2473
f 2462 2606 2467
f 2468 2606 2462
f 2606 2468 2607
f 2609 2182 2471
f 2475 2471 2324
f 2611 2612 2326
f 2475 2324 2325
f 2476 2475 2325
f 2326 2612 2327
f 2612 2613 2327
f 2477 2328 2194
f 2331 2614 2617
f 2481 2741 2478
f 2741 2616 2478
f 2618 2479 2333
f 2479 2743 2480
f 2333 2479 2480
f 2743 2334 2480
f 2334 2743 2745
f 2334 2745 2619
f 2883 2205 2485
f 2749 2484 2483
f 2623 2625 2484
f 2485 2207 2339
f 2341 2750 2339
f 2627 2750 2341
f 2628 2629 2486
f 2626 2628 2486
f 2627 2487 2631
f 2487 2627 2210
f 2631 2487 2343
f 2751 2488 2629
f 2343 2345 2631
f 2632 2344 2349
f 2632 2349 2351
f 2635 2632 2351
f 2064 2636 2489
f 2635 2351 2490
f 2489 2638 2356
f 2636 2638 2489
f 2637 2760 2352
f 2352 2760 2635
f 2635 2490 2352
f 2639 2491 2355
f 2639 2637 2491
f 2638 2492 2356
f 2762 2496 2495
f 2355 2496 2762
f 2214 2492 2493
f 2356 2492 2214
f 2358 2641 2494
f 2360 2497 2764
f 2643 2498 2763
f 2498 2360 2763
f 2766 2644 2499
f 2499 2643 2766
f 2075 2901 2765
f 2075 2768 2901
f 2644 2767 2500
f 2645 2768 2226
f 3062 2500 2767
f 2226 2501 2645
f 2771 2645 2501
f 2362 3062 2770
f 2500 3062 2362
f 2501 2227 2771
f 2502 2770 2646
f 2503 2363 2906
f 2646 2504 2507
f 2505 2647 2363
f 2505 2506 2647
f 2774 2508 2509
f 2772 2774 2509
f 2510 2772 2509
f 2773 2369 2507
f 2648 2650 2775
f 2648 2367 2650
f 2510 2649 2772
f 2780 2649 2512
f 2512 2517 2780
f 2518 2651 2918
f 2369 2651 2518
f 2367 2513 2650
f 2652 2650 2513
f 2511 2509 2508
f 2374 2652 2513
f 2514 2652 2374
f 2515 2779 2654
f 2516 2779 2515
f 2516 2776 2779
f 2516 2511 2776
f 2519 2514 2374
f 2653 2519 2520
f 2653 2514 2519
f 2655 2520 2379
f 2653 2520 2655
f 2655 2379 2654
f 2654 2379 2515
f 2782 2656 2521
f 2783 2782 2521
f 2523 2522 2524
f 2522 2658 2524
f 2923 2783 2525
f 2382 2923 2525
f 2382 2526 2923
f 2658 2659 2383
f 2526 2527 2786
f 2527 2926 2786
f 2249 2659 2528
f 2249 2528 2529
f 2252 2249 2529
f 2387 2926 2527
f 2387 2660 2926
f 2528 2789 2529
f 2386 2660 2387
f 2789 2662 2529
f 2530 2660 2386
f 2791 2664 2531
f 2792 2390 2532
f 2533 2792 2532
f 2664 2665 2258
f 2792 2533 2535
f 2534 2792 2535
f 2534 2535 2666
f 2665 2795 2667
f 2395 2536 2666
f 2667 2668 2396
f 2536 2395 2537
f 2668 2261 2396
f 2668 2670 2261
f 2669 2536 2537
f 2670 2672 2261
f 2265 2671 2669
f 2538 2671 2265
f 2672 2539 2400
f 2674 2538 2401
f 2674 2800 2538
f 2674 2401 2402
f 2801 2674 2402
f 2540 2400 2539
f 2803 2540 2539
f 2801 2402 2541
f 2676 2801 2541
f 2540 2803 2542
f 2677 2542 2803
f 2676 2541 2543
f 2678 2544 2542
f 2546 2806 2543
f 2544 2678 2679
f 2546 2543 2545
f 2547 2546 2545
f 2551 2546 2547
f 2680 2549 2548
f 2409 2682 2551
f 2683 2552 2680
f 2410 2682 2409
f 2553 2812 2682
f 2553 2682 2410
f 2683 2411 2552
f 2553 2410 2412
f 2812 2553 2685
f 2411 2683 2413
f 2687 2685 2553
f 2413 2684 2686
f 2690 2413 2686
f 2689 2687 2554
f 2690 2556 2555
f 2418 2689 2554
f 2557 2689 2418
f 2555 2819 2420
f 2555 2556 2819
f 2558 2557 2418
f 2420 2819 2419
f 2821 2419 2819
f 2557 2558 2692
f 2419 2821 2423
f 2559 2423 2821
f 2423 2559 2560
f 2560 2559 2694
f 2561 2828 2824
f 2428 2828 2561
f 2697 2563 2694
f 2562 2828 2428
f 2696 2562 2430
f 2698 2565 2563
f 2567 2696 2430
f 2565 2698 2566
f 2703 2696 2567
f 2700 2564 2566
f 2564 2700 2568
f 2703 2434 2705
f 2570 2705 2434
f 2706 2569 2568
f 2706 2571 2569
f 2573 2570 2572
f 2573 2705 2570
f 2574 2571 2575
f 2573 2576 2841
f 2573 2572 2576
f 2438 2574 2575
f 2438 2575 2710
f 2841 2576 2709
f 2576 2578 2709
f 2578 2711 2709
f 2438 2710 2577
f 2577 2710 2714
f 2579 2711 2578
f 2711 2579 2715
f 2713 2580 2577
f 2577 2714 2713
f 2713 2581 2580
f 2716 2715 2579
f 2716 2844 2715
f 2582 2716 2579
f 2583 2581 2718
f 2581 2713 2718
f 2584 2716 2582
f 2585 2583 2718
f 2585 2718 2719
f 2850 2584 2586
f 2588 2850 2586
f 2719 2587 2585
f 2851 2587 2719
f 2587 2851 2720
f 2589 2588 2586
f 2590 2720 2855
f 2590 2587 2720
f 2594 2450 2590
f 2855 2594 2590
f 2721 2589 2591
f 2721 2588 2589
f 2594 2595 2450
f 2592 2591 2596
f 2592 2721 2591
f 2595 2593 2725
f 2595 2594 2593
f 2723 2592 2596
f 2724 2597 2725
f 2598 2723 2596
f 2315 2597 2724
f 2723 2598 2604
f 2602 2724 2861
f 2602 2315 2724
f 2862 2460 2727
f 2599 2727 2457
f 2728 2600 2461
f 2601 2729 2603
f 2603 2602 2601
f 2862 2867 2460
f 2464 2604 2459
f 2730 2603 2729
f 2610 2604 2464
f 2732 2469 2466
f 2466 2730 2732
f 2609 2610 2464
f 3029 2472 2605
f 2606 2870 2467
f 2871 2606 2607
f 2470 2732 2735
f 2469 2732 2470
f 3029 2611 2472
f 3029 2733 2611
f 2607 2734 2871
f 2608 2734 2607
f 2608 2873 2734
f 2474 2873 2608
f 2474 2735 2873
f 2470 2735 2474
f 2609 2471 2475
f 2612 2611 2733
f 2874 2612 2733
f 2736 2475 2476
f 2877 2328 2477
f 2879 2877 2477
f 2329 2881 2614
f 2615 2879 2477
f 2738 2879 2615
f 2881 2617 2614
f 2881 2739 2617
f 2738 2615 2616
f 2741 2738 2616
f 2739 2618 2617
f 2882 2618 2739
f 2882 2479 2618
f 2479 2742 2743
f 2882 2742 2479
f 2883 2741 2481
f 2619 2745 2746
f 2619 2746 2482
f 2482 2746 2747
f 2482 2747 2620
f 2621 2747 2748
f 2620 2747 2621
f 2748 2622 2749
f 2887 2484 2749
f 2887 2623 2484
f 2485 2888 2883
f 2623 2486 2625
f 2750 2624 2339
f 2624 2485 2339
f 2623 2626 2486
f 2750 2627 2890
f 2628 2626 2891
f 2890 2627 2631
f 2751 2629 2628
f 2891 2751 2628
f 2488 2751 2752
f 2630 2488 2752
f 2752 3270 2630
f 2347 2630 3270
f 2631 2345 2344
f 2753 2631 2344
f 2632 2753 2344
f 2754 2753 2632
f 2347 2633 2348
f 2634 2633 2347
f 2754 2632 2755
f 2633 2064 2348
f 2633 2636 2064
f 2755 2632 2635
f 2636 2756 2638
f 2755 2635 2760
f 2637 2639 3052
f 3052 2760 2637
f 2355 2762 2639
f 2492 2758 2493
f 2638 2758 2492
f 2494 2641 2640
f 2494 2640 2495
f 2640 2762 2495
f 2898 2360 2764
f 2763 2360 2898
f 2497 2896 2764
f 2497 2897 2896
f 2642 2897 2497
f 2642 2361 2897
f 2766 2643 3280
f 2643 2763 3280
f 2644 2766 2902
f 2901 2900 2765
f 2902 2767 2644
f 2904 2645 2771
f 2771 2227 2905
f 2770 2907 2646
f 2503 2905 2227
f 2906 2905 2503
f 2646 2907 2504
f 2363 2647 2906
f 2647 2506 2908
f 2908 2648 3067
f 2506 2648 2908
f 2504 2773 2507
f 2648 2775 3067
f 2650 2652 2775
f 2910 2775 2652
f 2911 2508 2774
f 2369 2773 2651
f 2776 2511 2911
f 2511 2508 2911
f 2517 2915 2780
f 2777 2514 2653
f 2652 2514 2777
f 2778 2777 2653
f 2655 2778 2653
f 2654 2916 2655
f 2779 2916 2654
f 2518 2918 2657
f 2656 2781 2517
f 2782 2781 2656
f 2523 2657 2920
f 2783 2921 2782
f 2523 2920 2522
f 2920 2922 2522
f 2924 2522 2922
f 2658 2522 2924
f 2785 2658 2924
f 2526 2786 2923
f 2659 2785 2788
f 2658 2785 2659
f 2788 2528 2659
f 3078 2926 2660
f 2788 2789 2528
f 2530 2927 2660
f 2661 2662 2789
f 2661 2791 2662
f 2662 2791 2531
f 2929 2530 2663
f 2929 2663 2390
f 2790 2664 2791
f 2792 2929 2390
f 2664 2793 2665
f 2793 2930 2665
f 3087 2792 2534
f 2930 2795 2665
f 2666 2794 2534
f 2796 2794 2666
f 2932 2667 2795
f 2932 2668 2667
f 2536 2796 2666
f 2933 2796 2536
f 2797 2670 2668
f 2933 2536 2669
f 2797 2798 2670
f 2933 2669 2671
f 2938 2933 2671
f 2798 2672 2670
f 2798 2799 2672
f 2798 2936 2799
f 2800 2938 2671
f 2799 2673 2672
f 2800 2671 2538
f 2539 2672 2673
f 2941 2673 2799
f 2539 2673 2675
f 2673 2941 2675
f 2675 2803 2539
f 2676 2802 2801
f 2803 2944 2677
f 2805 2802 2676
f 2543 2805 2676
f 2677 2678 2542
f 2677 2807 2678
f 2806 2805 2543
f 2809 2806 2546
f 2810 2809 2546
f 2551 2810 2546
f 2955 2548 2679
f 2680 2548 2955
f 2955 2954 2680
f 2681 2810 2682
f 2682 2810 2551
f 2957 2680 2954
f 2957 2683 2680
f 2811 2681 2682
f 2812 2811 2682
f 2684 2683 2959
f 2684 2413 2683
f 2684 2815 2686
f 2685 2687 2688
f 2816 2686 2815
f 2687 2689 2688
f 2690 2686 2816
f 2964 2688 2689
f 2689 2966 2964
f 2556 2690 2816
f 2816 2817 2556
f 2966 2689 2691
f 2557 2691 2689
f 2556 2817 2819
f 2691 2692 2818
f 2692 2691 2557
f 2692 2822 2818
f 2826 2559 2821
f 2692 2693 2822
f 2822 2561 2824
f 2561 2822 2693
f 2559 2826 2694
f 2828 2981 2824
f 2694 2826 2695
f 2697 2694 2695
f 2562 2830 2828
f 2697 2695 2831
f 2696 2832 2830
f 2696 2830 2562
f 2698 2563 2697
f 2831 2698 2697
f 2832 2696 2699
f 2834 2698 2831
f 2701 2698 2834
f 2566 2698 2701
f 2703 2699 2696
f 2700 2566 2701
f 2702 2836 2699
f 2700 2701 2704
f 2703 2702 2699
f 2568 2700 2704
f 2836 2702 2839
f 2705 2702 2703
f 2705 2839 2702
f 2838 2706 2568
f 2568 2704 2838
f 2840 2706 2838
f 2839 2705 2707
f 2573 2707 2705
f 2708 2575 2571
f 2571 2706 2708
f 2841 2707 2573
f 2708 2710 2575
f 2841 2709 2843
f 2710 2708 2842
f 2711 2843 2709
f 2710 2842 2712
f 2844 2843 2711
f 2710 2712 2714
f 2714 2712 2845
f 2711 2715 2844
f 2845 2713 2714
f 2713 2845 2717
f 2844 2716 3009
f 2717 2718 2713
f 3009 2716 2847
f 2718 2717 2848
f 2584 2847 2716
f 2850 2847 2584
f 2849 2719 2718
f 2718 2848 2849
f 2849 2851 2719
f 2850 2588 2854
f 2851 2856 2720
f 2855 2720 2856
f 2721 2854 2588
f 2857 2854 2721
f 2855 3019 2594
f 2592 2857 2721
f 2722 2593 2594
f 2858 2593 2722
f 2725 2593 2858
f 2857 2723 2859
f 2723 2857 2592
f 2858 3022 2724
f 2724 2725 2858
f 3022 2861 2724
f 2599 2860 2726
f 2600 3025 2860
f 2726 2727 2599
f 2863 2600 2728
f 2861 2601 2602
f 2604 2865 2723
f 2601 2866 2729
f 2729 2866 2730
f 2610 2865 2604
f 2867 2868 2731
f 2870 2728 2467
f 2730 2866 2732
f 2872 2865 2610
f 2868 2605 2731
f 2868 3029 2605
f 2871 2870 2606
f 2735 2732 3241
f 2735 3031 2873
f 3241 3031 2735
f 2609 2872 2610
f 2872 2609 2475
f 3032 2874 2733
f 2736 2875 2475
f 2736 2476 2737
f 2612 2876 2613
f 2874 2876 2612
f 2877 2737 2328
f 2877 3248 2737
f 2613 3251 2329
f 2876 3251 2613
f 2881 2329 3251
f 2740 2879 2738
f 2740 2738 2741
f 3036 2740 2741
f 3035 2882 2739
f 3036 2741 2883
f 2743 2742 2744
f 2743 2744 2745
f 2745 2744 2746
f 3037 2747 2746
f 2747 3037 3038
f 2747 3038 2748
f 3038 2886 2748
f 2622 2886 3039
f 2748 2886 2622
f 2622 3040 2749
f 2622 3039 3040
f 2749 3040 2887
f 2887 3041 2623
f 2624 2888 2485
f 3443 2752 2751
f 3270 2752 3443
f 2753 2754 3044
f 2347 3045 2634
f 2754 2893 3044
f 2634 3047 2633
f 3045 3047 2634
f 2754 2755 2893
f 2633 3047 2636
f 2893 2755 3046
f 3047 2756 2636
f 3046 2759 2757
f 3046 2755 2759
f 2760 2759 2755
f 2638 2756 2894
f 2758 2894 3050
f 2758 3050 3054
f 2895 3052 2639
f 3052 2759 2760
f 2638 2894 2758
f 3054 2493 2758
f 2641 2493 3054
f 2641 2761 2640
f 2762 2640 2761
f 2762 2895 2639
f 3056 3280 2763
f 2763 2898 3056
f 2764 2896 2898
f 2361 2899 2897
f 2899 2361 2765
f 3283 2766 3280
f 2900 2899 2765
f 2901 2768 2903
f 2767 3060 3062
f 2902 3060 2767
f 2903 2645 2904
f 2768 2645 2903
f 3062 2769 2770
f 2770 2769 3063
f 3289 2771 2905
f 2770 3063 2907
f 3065 2504 2907
f 2647 3066 2906
f 2647 2908 3066
f 2504 3068 2773
f 2649 2909 2772
f 3070 2909 2649
f 2774 3069 2911
f 2780 3070 2649
f 3299 2780 2915
f 3070 2780 3299
f 2776 2911 2914
f 2777 2910 2652
f 2777 2913 2910
f 2913 2777 3071
f 2777 2778 3071
f 3302 3071 2778
f 2655 3302 2778
f 2916 3302 2655
f 2779 2914 2916
f 2776 2914 2779
f 2912 2781 3304
f 2517 2781 2912
f 2915 2517 2912
f 2918 2917 2657
f 2782 3073 2781
f 3305 2920 2657
f 2782 2921 3073
f 2783 2923 2921
f 2924 3077 2785
f 2786 2784 2923
f 2785 3077 2788
f 2786 2925 2784
f 3077 3080 2788
f 2926 2925 2786
f 3080 2787 2788
f 2927 3078 2660
f 2788 2787 2789
f 2787 2928 2789
f 3083 2927 2530
f 2928 2661 2789
f 2530 3084 3083
f 2661 2790 2791
f 2929 3084 2530
f 3086 2664 2790
f 3086 2793 2664
f 3089 2534 2794
f 3089 3087 2534
f 2930 3091 2795
f 3091 2932 2795
f 2797 2668 2932
f 2932 3094 2797
f 2935 2798 2797
f 2798 2935 2936
f 2937 2933 2938
f 2940 2938 2800
f 2941 2799 2939
f 2940 2800 2674
f 2943 2940 2674
f 2801 2943 2674
f 2804 2803 2675
f 2804 2675 2941
f 2943 2801 2802
f 2944 2803 2804
f 2805 2945 2802
f 2808 2945 2805
f 2807 2677 2944
f 2806 2808 2805
f 2808 2806 2809
f 2948 2678 2807
f 2947 2808 2809
f 2678 2948 2679
f 2947 2809 2949
f 2810 2949 2809
f 2952 2955 2679
f 2948 2952 2679
f 2948 2950 2952
f 2949 2810 2953
f 2956 2953 2810
f 2681 2956 2810
f 2956 2681 2811
f 2959 2683 2957
f 2811 2812 2813
f 2961 2684 2959
f 2814 2813 2685
f 2685 2813 2812
f 2961 2815 2684
f 2814 2688 2962
f 2688 2814 2685
f 2816 2815 2965
f 2688 2964 2962
f 2817 2965 2967
f 2816 2965 2817
f 2969 2817 2967
f 2817 2969 2972
f 2974 2966 2818
f 2966 2691 2818
f 2819 2817 2820
f 2817 2972 2820
f 2821 2819 2820
f 2818 2823 2974
f 2977 2820 2972
f 2822 2823 2818
f 2825 2826 2821
f 2825 2820 2977
f 2821 2820 2825
f 2824 2823 2822
f 2981 2823 2824
f 2826 2825 2827
f 2825 2982 2827
f 2825 2977 2982
f 2826 2827 2695
f 2828 2980 2981
f 2828 2829 2980
f 2983 2695 2827
f 2830 2829 2828
f 2695 2983 2833
f 2831 2695 2833
f 2832 2985 2829
f 2832 2829 2830
f 2831 2833 2834
f 2832 2986 2985
f 2699 2986 2832
f 2834 2833 2987
f 2836 2990 2986
f 2699 2836 2986
f 2834 2987 2835
f 2701 2834 2837
f 2834 2835 2837
f 2837 2704 2701
f 2839 2992 2990
f 2836 2839 2990
f 2838 2837 2993
f 2704 2837 2838
f 2993 2840 2838
f 2996 2992 2839
f 2707 2996 2839
f 2840 2993 2994
f 2706 2840 2997
f 2841 2996 2707
f 2708 2997 3000
f 2708 2706 2997
f 2841 3002 2996
f 3002 2841 2843
f 3001 2842 2708
f 2708 3000 3001
f 3002 2843 3004
f 3007 2712 2842
f 2842 3001 3007
f 2844 3004 2843
f 2712 3007 2845
f 3006 3004 3005
f 3004 2844 3005
f 2845 3008 2846
f 3009 3005 2844
f 2717 2845 2846
f 3009 2847 3012
f 3011 2848 2717
f 2717 2846 3011
f 2848 3011 3014
f 2853 3012 2847
f 2850 2853 2847
f 2848 3014 2849
f 3014 3016 2849
f 2851 2849 3016
f 2854 2853 2850
f 2856 2851 2852
f 2851 3016 2852
f 2856 2852 3017
f 3020 2853 2854
f 3017 2855 2856
f 2857 3020 2854
f 3222 3019 2855
f 3017 3222 2855
f 3223 2722 2594
f 3019 3223 2594
f 2858 2722 3021
f 3020 2857 3023
f 2857 2859 3023
f 3021 3022 2858
f 3022 3021 3228
f 3230 3409 2726
f 2860 3230 2726
f 3025 3230 2860
f 3022 2864 2861
f 3024 2859 2865
f 3024 3023 2859
f 2865 2859 2723
f 3229 2862 2727
f 3229 2726 3409
f 3229 2727 2726
f 2863 3025 2600
f 2601 2864 3027
f 2864 2601 2861
f 3028 3024 2865
f 3026 2862 3229
f 2863 2728 3237
f 3027 2866 2601
f 3026 2867 2862
f 3026 2868 2867
f 2728 2870 3237
f 3238 2866 3027
f 3238 2732 2866
f 3030 2732 3238
f 3235 3028 2872
f 2872 3028 2865
f 2869 2870 2871
f 2871 3240 2869
f 2732 3030 3241
f 3245 3235 2872
f 3029 3032 2733
f 2734 3244 2871
f 2873 3423 2734
f 2873 3424 3423
f 2873 3031 3424
f 3245 2872 2475
f 3032 3246 2874
f 3245 2475 2875
f 3248 2875 2736
f 3246 3247 2874
f 3248 2736 2737
f 3247 2876 2874
f 3033 3248 2877
f 3033 2877 2879
f 2878 3033 2879
f 3034 2878 2879
f 2740 3034 2879
f 2881 2880 2739
f 2880 3035 2739
f 3257 2740 3036
f 3256 2742 2882
f 3256 2744 2742
f 3259 3036 2883
f 2746 2884 2885
f 2744 2884 2746
f 2746 2885 3037
f 2888 3259 2883
f 3042 2623 3041
f 3262 2624 2750
f 3264 2626 2623
f 3042 3264 2623
f 2890 3262 2750
f 2889 3262 2890
f 3264 2891 2626
f 3264 2751 2891
f 2892 2889 2890
f 2631 2892 2890
f 2892 2753 3268
f 2753 2892 2631
f 3044 3268 2753
f 3270 3045 2347
f 3273 3046 2757
f 3048 2756 3047
f 2894 2756 3048
f 3276 2894 3048
f 3049 2757 2759
f 2894 3276 3050
f 3049 2759 3052
f 2761 3054 3053
f 2641 3054 2761
f 2761 3053 3051
f 2761 3051 2762
f 2762 3051 2895
f 3279 3056 2898
f 2898 2896 3279
f 2896 2897 3055
f 2899 3055 2897
f 3058 2899 2900
f 3058 3057 2899
f 3059 3058 2900
f 3283 3282 2766
f 2901 3059 2900
f 3284 3059 2901
f 2902 3282 3060
f 2902 2766 3282
f 2903 3284 2901
f 2904 3289 3287
f 2771 3289 2904
f 2905 3290 3289
f 3063 3064 2907
f 2906 3290 2905
f 2907 3064 3065
f 2906 3066 3290
f 3065 3068 2504
f 3067 2775 3459
f 2772 3293 3291
f 2772 2909 3293
f 2910 3295 3459
f 2913 3295 2910
f 3069 2774 3291
f 2772 3291 2774
f 3068 3072 2773
f 2910 3459 2775
f 3299 2915 2912
f 2916 3465 3302
f 3465 2916 2914
f 2773 3072 2651
f 2651 2917 2918
f 2651 3072 2917
f 3304 2781 2919
f 2917 3305 2657
f 3073 2919 2781
f 3306 2920 3305
f 2921 3307 3073
f 2920 3306 2922
f 3075 3307 2921
f 2923 3075 2921
f 2922 3074 2924
f 2923 2784 3075
f 3074 3076 2924
f 2924 3076 3077
f 2925 3309 2784
f 2925 3078 3309
f 3078 2925 2926
f 3080 3081 2787
f 2927 3079 3078
f 2787 3081 2928
f 3081 2661 2928
f 3081 3082 2661
f 2790 2661 3082
f 2929 3085 3084
f 2790 3316 3086
f 3082 3316 2790
f 3085 2929 2792
f 3087 3085 2792
f 3088 2793 3086
f 2930 2793 3088
f 2931 2930 3088
f 3091 2930 2931
f 3092 3091 2931
f 2794 3090 3089
f 3090 2794 2796
f 2932 3091 3094
f 2796 3095 3090
f 3094 2934 2797
f 3095 2796 2933
f 3097 3095 2933
f 2935 2797 2934
f 2937 3097 2933
f 2934 2936 2935
f 3098 2937 2938
f 3098 3326 2937
f 3099 3098 2938
f 2936 2939 2799
f 3099 2938 2940
f 3103 3099 2940
f 3103 2943 3102
f 3103 2940 2943
f 2939 2942 2941
f 2804 2941 2942
f 2804 2942 3108
f 3106 2945 3110
f 3106 3102 2945
f 3102 2802 2945
f 2802 3102 2943
f 3108 2944 2804
f 3108 3109 2944
f 3109 3111 2944
f 2808 3110 2945
f 2944 3111 2807
f 2808 3112 3110
f 2946 2807 3111
f 2948 2807 2946
f 2950 2948 2946
f 2947 3113 3112
f 2947 3112 2808
f 3113 2947 2949
f 2952 2950 2951
f 3115 2953 3120
f 2953 3115 2949
f 2955 2952 2954
f 3121 2952 2951
f 3121 2954 2952
f 2956 3120 2953
f 2956 2958 3120
f 3121 3124 2954
f 2957 2954 3124
f 2811 2958 2956
f 2957 3124 3131
f 2813 3129 2958
f 2813 2960 3129
f 2813 2958 2811
f 2959 2957 3131
f 2959 3131 3130
f 2961 2959 3130
f 2814 2960 2813
f 2961 3130 3137
f 2814 3134 2960
f 3134 2963 3139
f 2814 2963 3134
f 3146 2961 3137
f 2962 2963 2814
f 3146 2815 2961
f 2965 2815 3146
f 2964 2963 2962
f 2965 3146 2967
f 2971 3139 2963
f 2971 3152 3139
f 2964 2971 2963
f 2967 3146 3153
f 2966 2971 2964
f 2970 2969 2967
f 2967 3160 2970
f 2967 3153 3160
f 3152 2973 2968
f 2971 2973 3152
f 2968 2973 3165
f 2974 2973 2971
f 2974 2971 2966
f 2970 2972 2969
f 3161 2970 3160
f 2972 2970 3161
f 2977 3161 2975
f 2972 3161 2977
f 3161 3162 2975
f 2976 3165 2973
f 2976 2979 3165
f 2976 2973 2974
f 2823 2976 2974
f 3167 2975 3162
f 2977 2975 2982
f 2981 2976 2823
f 2978 2979 2976
f 2981 2978 2976
f 2975 3174 2982
f 2975 3167 3174
f 2978 3173 2979
f 2980 2978 2981
f 2978 3177 3173
f 2829 2978 2980
f 2982 3174 3181
f 3180 3177 2978
f 2829 3180 2978
f 2984 2983 2827
f 2982 2984 2827
f 3181 2984 2982
f 2985 3180 2829
f 2984 2833 2983
f 2985 3183 3180
f 2984 3184 2833
f 2833 3184 2987
f 2986 3185 3183
f 2986 3183 2985
f 2835 2987 2989
f 2987 3184 2989
f 3190 3185 2986
f 3190 2988 3185
f 2990 3190 2986
f 3188 2835 2989
f 2991 2837 2835
f 3188 2991 2835
f 2992 3191 3190
f 2990 2992 3190
f 2991 2993 2837
f 2992 3193 3191
f 2993 2991 3199
f 2991 3188 3199
f 2995 3193 2992
f 2993 3199 2994
f 2996 2995 2992
f 2995 2999 3193
f 2996 2999 2995
f 2840 2994 2998
f 2997 2840 2998
f 2996 3002 2999
f 2997 2998 3205
f 3000 2997 3205
f 3002 3208 2999
f 3003 3001 3000
f 3000 3205 3003
f 3003 3205 3207
f 3002 3006 3208
f 3004 3006 3002
f 3209 3007 3001
f 3003 3209 3001
f 3207 3209 3003
f 2845 3007 3008
f 3008 3007 3212
f 3007 3209 3212
f 3210 3006 3005
f 3009 3210 3005
f 3010 3008 3214
f 2846 3008 3010
f 3008 3212 3214
f 3210 3009 3215
f 3009 3012 3215
f 3011 2846 3010
f 3010 3214 3216
f 3011 3010 3216
f 3014 3013 3015
f 3014 3011 3013
f 3215 3012 3218
f 3012 2853 3218
f 3016 3014 3015
f 3016 3015 2852
f 3220 3218 2853
f 3221 3017 2852
f 3015 3221 2852
f 3020 3220 2853
f 3018 3222 3017
f 3017 3221 3018
f 3220 3020 3404
f 3222 3223 3019
f 3018 3225 3222
f 3224 2722 3223
f 3023 3404 3020
f 2722 3224 3021
f 3233 3404 3023
f 3226 3228 3021
f 3231 2864 3022
f 3228 3231 3022
f 3024 3233 3023
f 2863 3543 3025
f 3231 3027 2864
f 3234 3027 3231
f 3024 3028 3233
f 3232 3026 3229
f 2868 3026 3236
f 3026 3232 3236
f 3414 2863 3237
f 3234 3238 3027
f 3236 3239 2868
f 2870 2869 3237
f 3239 3029 2868
f 3032 3029 3239
f 3243 3032 3239
f 2871 3244 3240
f 3235 3245 3242
f 2734 3423 3244
f 3246 3032 3556
f 3427 2875 3248
f 3427 3245 2875
f 3033 3427 3248
f 2876 3252 3251
f 3247 3252 2876
f 3034 3429 2878
f 3253 2881 3251
f 2881 3253 2880
f 3564 3034 3254
f 3034 2740 3254
f 3257 3254 2740
f 3255 2882 3035
f 2880 3255 3035
f 3567 3256 2882
f 3255 3567 2882
f 2744 3256 3569
f 3259 3257 3036
f 3037 3434 3433
f 2885 3434 3037
f 3037 3433 3038
f 3038 3433 2886
f 3433 3436 2886
f 3436 3039 2886
f 3040 3039 3260
f 3259 2888 2624
f 3261 3259 2624
f 3260 2887 3040
f 3260 3041 2887
f 3041 3440 3042
f 3262 3261 2624
f 3440 3263 3042
f 3263 3264 3042
f 3441 3262 2889
f 2889 2892 3043
f 3264 3442 2751
f 3442 3443 2751
f 3044 3269 3268
f 3045 3270 3271
f 3580 3046 3273
f 3580 3269 3046
f 3269 2893 3046
f 2893 3269 3044
f 3045 3271 3047
f 3271 3581 3047
f 3581 3048 3047
f 3581 3275 3048
f 3049 3273 2757
f 3049 3274 3273
f 3275 3276 3048
f 3712 3049 3446
f 3276 3278 3050
f 3051 3445 2895
f 3052 2895 3446
f 3446 3049 3052
f 3278 3054 3050
f 3278 3053 3054
f 2896 3447 3279
f 2896 3055 3447
f 2899 3588 3055
f 3057 3588 2899
f 3058 3281 3057
f 3281 3058 3059
f 3283 3847 3282
f 3285 3059 3284
f 3282 3286 3060
f 3593 3062 3060
f 3286 3593 3060
f 3061 2903 2904
f 3284 2903 3061
f 3061 2904 3287
f 3062 3595 2769
f 2769 3288 3063
f 3595 3288 2769
f 3064 3063 3288
f 3064 3457 3065
f 3066 2908 3455
f 3456 3067 3459
f 2908 3067 3456
f 3455 2908 3456
f 2909 3458 3293
f 3468 3458 2909
f 3065 3457 3068
f 3293 3292 3291
f 3070 3468 2909
f 3295 3294 3459
f 3070 3299 3468
f 3072 3068 3300
f 3295 2913 3464
f 2913 3071 3464
f 3302 3464 3071
f 3465 2914 3296
f 2911 3296 2914
f 2911 3297 3296
f 3069 3297 2911
f 3299 2912 3470
f 3072 3472 2917
f 3304 3602 2912
f 2919 3474 3304
f 3474 2919 3073
f 3605 3474 3073
f 3073 3307 3605
f 3306 3606 2922
f 3606 3476 2922
f 3476 3074 2922
f 3074 3477 3076
f 3479 3075 2784
f 3477 3308 3076
f 3076 3308 3077
f 3077 3311 3080
f 3308 3311 3077
f 3079 3309 3078
f 3311 3081 3080
f 2927 3310 3079
f 3484 3310 2927
f 3313 3081 3311
f 3083 3484 2927
f 3081 3312 3082
f 3313 3312 3081
f 3312 3314 3082
f 3084 3315 3083
f 3085 3315 3084
f 3316 3082 3314
f 3316 3088 3086
f 3488 3085 3087
f 3316 3318 3088
f 3089 3488 3087
f 2931 3088 3318
f 3319 2931 3318
f 3092 2931 3319
f 3094 3091 3093
f 3091 3092 3093
f 3092 3321 3093
f 3095 3322 3090
f 3324 3322 3095
f 3093 3323 3094
f 3097 3324 3095
f 3094 3323 3096
f 2934 3094 3096
f 3328 2934 3096
f 2937 3326 3097
f 3100 2936 2934
f 2934 3328 3100
f 3329 3098 3099
f 3331 3329 3099
f 2939 2936 3100
f 3101 2939 3100
f 3100 3330 3101
f 3331 3099 3103
f 3331 3103 3102
f 2942 2939 3101
f 3105 2942 3101
f 3105 3101 3104
f 3107 3105 3104
f 3107 2942 3105
f 2942 3107 3108
f 3108 3107 3109
f 3332 3110 3338
f 3334 3111 3109
f 3334 3109 3107
f 3112 3338 3110
f 3339 2946 3111
f 3334 3339 3111
f 3112 3113 3338
f 3113 3337 3338
f 2950 2946 3339
f 3116 2950 3339
f 3114 3116 3339
f 3113 3115 3337
f 3337 3115 3118
f 3115 3113 2949
f 2951 3116 3117
f 2950 3116 2951
f 3114 3117 3116
f 3119 3117 3114
f 3120 3118 3115
f 3121 2951 3117
f 3123 3121 3117
f 3119 3123 3117
f 3120 3122 3118
f 3125 3123 3119
f 3349 3125 3119
f 2958 3122 3120
f 3121 3123 3124
f 3128 3127 3122
f 3129 3128 3122
f 3129 3122 2958
f 3126 3124 3123
f 3125 3126 3123
f 3124 3126 3131
f 3353 3126 3125
f 3127 3128 3132
f 3353 3131 3126
f 3129 3136 3128
f 2960 3136 3129
f 3138 3130 3131
f 3131 3353 3138
f 3136 3132 3128
f 3140 3138 3135
f 3132 3141 3354
f 2960 3134 3136
f 3138 3137 3130
f 3140 3135 3133
f 3144 3141 3132
f 3136 3144 3132
f 3137 3138 3142
f 3140 3142 3138
f 3136 3139 3144
f 3134 3139 3136
f 3147 3146 3137
f 3142 3147 3137
f 3143 3149 3140
f 3133 3143 3140
f 3145 3354 3141
f 3145 3143 3354
f 3144 3145 3141
f 3149 3142 3140
f 3143 3150 3149
f 3144 3156 3145
f 3139 3156 3144
f 3147 3142 3148
f 3149 3148 3142
f 3151 3150 3143
f 3145 3151 3143
f 3153 3146 3147
f 3148 3153 3147
f 3156 3151 3145
f 3152 3156 3139
f 3149 3154 3148
f 3155 3154 3149
f 3150 3155 3149
f 3158 3155 3150
f 3151 3158 3150
f 3159 3158 3151
f 3156 3159 3151
f 3160 3148 3154
f 3153 3148 3160
f 3155 3157 3154
f 2968 3159 3156
f 3152 2968 3156
f 3157 3160 3154
f 3163 3157 3155
f 3158 3163 3155
f 3164 3163 3158
f 3159 3164 3158
f 3165 3159 2968
f 3162 3161 3160
f 3157 3162 3160
f 3165 3164 3159
f 3166 3162 3157
f 3163 3166 3157
f 3164 3171 3163
f 2979 3171 3164
f 2979 3164 3165
f 3166 3167 3162
f 3168 3167 3166
f 3163 3168 3166
f 3169 3168 3163
f 3171 3169 3163
f 3169 3170 3168
f 3172 3170 3169
f 3171 3172 3169
f 3173 3171 2979
f 3170 3167 3168
f 3173 3172 3171
f 3174 3167 3175
f 3170 3175 3167
f 3172 3176 3170
f 3177 3172 3173
f 3170 3178 3175
f 3176 3178 3170
f 3356 3181 3174
f 3175 3356 3174
f 3178 3356 3175
f 3182 3178 3176
f 3172 3182 3176
f 3179 3182 3172
f 3177 3179 3172
f 3183 3179 3177
f 3180 3183 3177
f 3186 3184 2984
f 3181 3186 2984
f 3356 3186 3181
f 3357 3182 3179
f 3183 3357 3179
f 3183 3185 3357
f 3360 3186 3356
f 3186 3360 3187
f 3185 3363 3357
f 3186 2989 3184
f 2988 3363 3185
f 2989 3186 3189
f 3187 3189 3186
f 3192 3189 3187
f 3187 3362 3192
f 3187 3360 3362
f 3191 3363 2988
f 3190 3191 2988
f 3189 3188 2989
f 3364 3192 3362
f 3198 3188 3189
f 3195 3361 3363
f 3195 3197 3361
f 3191 3195 3363
f 3191 3196 3195
f 3193 3196 3191
f 3365 3198 3189
f 3192 3365 3189
f 3192 3194 3365
f 3188 3198 3199
f 3196 3197 3195
f 3196 3200 3197
f 3193 3200 3196
f 2994 3199 3201
f 3198 3201 3199
f 3365 3201 3198
f 3201 3365 3202
f 3203 3204 3200
f 3203 3200 3193
f 2999 3203 3193
f 2998 2994 3201
f 3206 2998 3373
f 3201 3373 2998
f 3202 3373 3201
f 3206 3205 2998
f 3203 3374 3204
f 3208 3203 2999
f 3374 3203 3208
f 3206 3207 3205
f 3385 3207 3206
f 3206 3373 3385
f 3208 3377 3374
f 3207 3385 3381
f 3377 3208 3384
f 3207 3381 3209
f 3384 3208 3006
f 3210 3384 3006
f 3209 3381 3387
f 3212 3209 3213
f 3209 3387 3393
f 3210 3211 3384
f 3213 3209 3393
f 3210 3391 3211
f 3213 3214 3212
f 3392 3213 3393
f 3214 3213 3392
f 3215 3391 3210
f 3214 3392 3216
f 3215 3217 3391
f 3394 3216 3392
f 3219 3217 3215
f 3011 3216 3013
f 3218 3219 3215
f 3015 3013 3396
f 3537 3219 3218
f 3220 3537 3218
f 3015 3395 3221
f 3015 3396 3395
f 3220 3399 3537
f 3018 3221 3395
f 3220 3404 3399
f 3225 3223 3222
f 3018 3400 3225
f 3018 3395 3400
f 3224 3223 3225
f 3224 3225 3405
f 3225 3403 3405
f 3227 3226 3021
f 3224 3227 3021
f 3224 3405 3227
f 3233 3408 3404
f 3406 3228 3226
f 3226 3227 3406
f 3412 3228 3406
f 3412 3231 3228
f 3233 3413 3408
f 3410 3229 3409
f 3230 3545 3409
f 3230 3543 3545
f 3025 3543 3230
f 3412 3234 3231
f 3232 3229 3410
f 3411 3543 2863
f 3411 2863 3414
f 3415 3234 3412
f 3028 3413 3233
f 3413 3235 3418
f 3413 3028 3235
f 3416 3239 3236
f 3237 3549 3414
f 3237 2869 3549
f 3417 3030 3238
f 3417 3234 3415
f 3417 3238 3234
f 3242 3418 3235
f 3243 3239 3416
f 3240 3549 2869
f 3424 3031 3420
f 3241 3420 3031
f 3241 3421 3420
f 3030 3421 3241
f 3417 3421 3030
f 3243 3556 3032
f 3245 3425 3242
f 3245 3426 3425
f 3428 3246 3556
f 3427 3426 3245
f 3247 3246 3428
f 3249 3247 3428
f 3250 3427 3033
f 3250 2878 3429
f 2878 3250 3033
f 3249 3252 3247
f 3560 3429 3034
f 3562 3252 3249
f 3430 3560 3034
f 3253 3251 3252
f 3562 3253 3252
f 3430 3034 3564
f 3431 3564 3254
f 3257 3431 3254
f 3567 3569 3256
f 3570 3431 3257
f 2884 3569 3258
f 2744 3569 2884
f 3570 3257 3259
f 3258 2885 2884
f 2885 3258 3434
f 3437 3039 3436
f 3039 3437 3260
f 3437 3438 3260
f 3570 3261 3573
f 3261 3570 3259
f 3260 3574 3041
f 3439 3261 3262
f 3439 3573 3261
f 3574 3440 3041
f 3043 3441 2889
f 3576 3441 3043
f 3263 3265 3264
f 3577 3265 3263
f 3265 3442 3264
f 3268 3266 3576
f 3268 3267 3266
f 3268 3576 3043
f 2892 3268 3043
f 3269 3267 3268
f 3267 3269 3580
f 3271 3270 3443
f 3271 3443 3710
f 3272 3271 3710
f 3274 3580 3273
f 3581 3271 3272
f 3581 3272 3713
f 3582 3274 3049
f 3275 3444 3276
f 3276 3444 3277
f 3582 3049 3712
f 3053 3584 3445
f 3276 3277 3278
f 3278 3277 3053
f 3445 3051 3053
f 3445 3446 2895
f 3585 3279 3717
f 3056 3279 3585
f 3448 3056 3585
f 3279 3447 3717
f 3055 3588 3447
f 3450 3280 3587
f 3280 3448 3587
f 3280 3056 3448
f 3280 3450 3283
f 3059 3285 3281
f 3282 3720 3286
f 3282 3847 3720
f 3451 3285 3284
f 3451 3284 3061
f 3593 3595 3062
f 3597 3287 3289
f 3595 3454 3288
f 3289 3453 3597
f 3290 3453 3289
f 3288 3454 3064
f 3599 3064 3454
f 3290 3455 3453
f 3290 3066 3455
f 3457 3064 3599
f 3467 3291 3292
f 3468 3469 3458
f 3464 3294 3295
f 3297 3466 3296
f 3297 3069 3467
f 3069 3291 3467
f 3300 3457 3298
f 3457 3300 3068
f 3465 3296 3466
f 3468 3299 3470
f 3302 3301 3464
f 3465 3301 3302
f 3072 3303 3472
f 3300 3303 3072
f 3304 3473 3602
f 3305 2917 3472
f 3304 3474 3473
f 3305 3604 3306
f 3604 3475 3306
f 3475 3606 3306
f 3307 3607 3605
f 3075 3607 3307
f 3075 3478 3607
f 3476 3477 3074
f 3075 3479 3478
f 2784 3744 3479
f 3477 3482 3308
f 2784 3309 3744
f 3308 3482 3311
f 3747 3869 3079
f 3869 3309 3079
f 3482 3483 3311
f 3310 3747 3079
f 3483 3313 3311
f 3483 3485 3313
f 3485 3312 3313
f 3613 3484 3083
f 3312 3486 3314
f 3488 3315 3085
f 3486 3316 3314
f 3318 3316 3486
f 3487 3318 3486
f 3317 3488 3089
f 3317 3089 3090
f 3322 3317 3090
f 3320 3319 3318
f 3321 3319 3320
f 3092 3319 3321
f 3321 3624 3490
f 3321 3320 3624
f 3093 3321 3490
f 3093 3490 3323
f 3625 3323 3490
f 3097 3325 3324
f 3096 3323 3327
f 3625 3327 3323
f 3325 3097 3326
f 3328 3096 3327
f 3328 3327 3491
f 3491 3327 3625
f 3098 3626 3326
f 3329 3626 3098
f 3330 3100 3328
f 3491 3330 3328
f 3331 3629 3329
f 3492 3629 3331
f 3493 3101 3330
f 3494 3492 3102
f 3492 3331 3102
f 3104 3101 3493
f 3106 3494 3102
f 3494 3106 3495
f 3496 3107 3104
f 3495 3106 3498
f 3110 3498 3106
f 3333 3107 3496
f 3498 3332 3499
f 3498 3110 3332
f 3500 3333 3636
f 3338 3499 3332
f 3333 3334 3107
f 3336 3334 3333
f 3333 3500 3336
f 3501 3499 3338
f 3506 3336 3500
f 3501 3337 3335
f 3501 3338 3337
f 3336 3339 3334
f 3341 3336 3506
f 3337 3340 3335
f 3336 3114 3339
f 3341 3114 3336
f 3340 3343 3507
f 3343 3512 3507
f 3342 3343 3340
f 3118 3342 3340
f 3118 3340 3337
f 3348 3511 3344
f 3348 3508 3511
f 3344 3511 3510
f 3341 3119 3114
f 3345 3119 3341
f 3508 3345 3341
f 3348 3345 3508
f 3342 3347 3343
f 3122 3347 3342
f 3118 3122 3342
f 3512 3344 3510
f 3352 3344 3512
f 3343 3352 3512
f 3347 3352 3343
f 3119 3345 3349
f 3348 3349 3345
f 3344 3351 3348
f 3346 3351 3344
f 3352 3346 3344
f 3347 3127 3352
f 3122 3127 3347
f 3351 3349 3348
f 3350 3125 3349
f 3351 3350 3349
f 3351 3355 3350
f 3346 3355 3351
f 3127 3346 3352
f 3350 3353 3125
f 3127 3132 3346
f 3346 3354 3355
f 3132 3354 3346
f 3353 3350 3135
f 3138 3353 3135
f 3135 3350 3133
f 3133 3350 3355
f 3355 3354 3133
f 3143 3133 3354
f 3178 3358 3356
f 3182 3358 3178
f 3357 3358 3182
f 3358 3360 3356
f 3360 3358 3359
f 3357 3359 3358
f 3363 3359 3357
f 3362 3359 3361
f 3360 3359 3362
f 3363 3361 3359
f 3361 3364 3362
f 3361 3197 3364
f 3194 3364 3368
f 3192 3364 3194
f 3197 3368 3364
f 3197 3367 3368
f 3200 3367 3197
f 3366 3194 3368
f 3365 3194 3366
f 3204 3367 3200
f 3366 3202 3365
f 3369 3366 3368
f 3367 3369 3368
f 3371 3369 3367
f 3204 3371 3367
f 3369 3370 3366
f 3371 3370 3369
f 3366 3372 3202
f 3375 3372 3366
f 3370 3375 3366
f 3376 3371 3204
f 3374 3376 3204
f 3373 3202 3372
f 3375 3378 3372
f 3371 3380 3370
f 3376 3380 3371
f 3378 3382 3372
f 3370 3379 3375
f 3380 3379 3370
f 3377 3376 3374
f 3383 3385 3373
f 3372 3383 3373
f 3382 3383 3372
f 3514 3382 3378
f 3378 3517 3514
f 3378 3375 3517
f 3379 3517 3375
f 3380 3513 3379
f 3380 3376 3513
f 3377 3386 3376
f 3384 3386 3377
f 3381 3385 3388
f 3386 3513 3376
f 3381 3388 3387
f 3383 3382 3514
f 3386 3516 3513
f 3385 3389 3388
f 3383 3389 3385
f 3518 3389 3383
f 3383 3514 3518
f 3211 3516 3386
f 3211 3386 3384
f 3390 3387 3388
f 3393 3387 3390
f 3211 3522 3516
f 3391 3522 3211
f 3523 3388 3389
f 3389 3518 3523
f 3528 3390 3529
f 3393 3390 3528
f 3388 3529 3390
f 3523 3529 3388
f 3522 3391 3217
f 3531 3394 3392
f 3393 3531 3392
f 3531 3393 3528
f 3219 3533 3217
f 3013 3216 3394
f 3531 3536 3394
f 3394 3396 3013
f 3396 3394 3536
f 3537 3533 3219
f 3396 3536 3538
f 3397 3396 3538
f 3395 3396 3397
f 3397 3538 3540
f 3398 3537 3399
f 3400 3397 3540
f 3395 3397 3400
f 3225 3401 3403
f 3225 3400 3401
f 3540 3401 3400
f 3401 3402 3403
f 3673 3402 3401
f 3403 3402 3405
f 3408 3407 3399
f 3408 3399 3404
f 3406 3227 3544
f 3227 3405 3544
f 3402 3544 3405
f 3406 3546 3412
f 3413 3407 3408
f 3407 3413 3542
f 3409 3675 3410
f 3409 3545 3675
f 3412 3547 3415
f 3412 3546 3547
f 3236 3232 3680
f 3232 3410 3680
f 3548 3543 3411
f 3414 3548 3411
f 3542 3418 3551
f 3413 3418 3542
f 3236 3680 3416
f 3549 3548 3414
f 3417 3550 3421
f 3415 3550 3417
f 3550 3415 3547
f 3683 3243 3416
f 3240 3419 3549
f 3419 3240 3244
f 3552 3419 3244
f 3420 3555 3424
f 3420 3421 3555
f 3418 3557 3551
f 3556 3243 3683
f 3423 3552 3244
f 3423 3422 3552
f 3422 3424 3555
f 3422 3423 3424
f 3425 3557 3418
f 3425 3418 3242
f 3556 3821 3428
f 3559 3426 3250
f 3426 3427 3250
f 3428 3821 3249
f 3559 3429 3696
f 3559 3250 3429
f 3696 3429 3560
f 3562 2880 3253
f 3565 2880 3562
f 3564 3431 3566
f 3255 3565 3432
f 3255 2880 3565
f 3432 3567 3255
f 3566 3570 3702
f 3566 3431 3570
f 3258 3703 3434
f 3434 3703 3433
f 3433 3435 3436
f 3433 3703 3435
f 3435 3572 3436
f 3572 3437 3436
f 3704 3570 3573
f 3438 3574 3260
f 3439 3705 3573
f 3707 3440 3574
f 3575 3263 3440
f 3441 3439 3262
f 3577 3263 3575
f 3577 3709 3265
f 3709 3442 3265
f 3442 3710 3443
f 3709 3710 3442
f 3710 3713 3272
f 3581 3444 3275
f 3444 3583 3277
f 3053 3583 3584
f 3277 3583 3053
f 3445 3584 3714
f 3445 3714 3715
f 3715 3446 3445
f 3712 3446 3715
f 3588 3586 3447
f 3845 3586 3588
f 3057 3589 3588
f 3449 3589 3057
f 3281 3449 3057
f 3590 3449 3281
f 3847 3283 3450
f 3285 3590 3281
f 3590 3451 3591
f 3590 3285 3451
f 3286 3722 3593
f 3286 3720 3722
f 3591 3451 3592
f 3452 3061 3287
f 3452 3287 3597
f 3725 3452 3597
f 3453 3726 3597
f 3726 3453 3455
f 3726 3455 3456
f 3727 3726 3456
f 3457 3599 3598
f 3456 3460 3727
f 3469 3463 3458
f 3456 3459 3460
f 3294 3460 3459
f 3464 3730 3294
f 3467 3292 3461
f 3292 3462 3461
f 3293 3462 3292
f 3293 3463 3462
f 3458 3463 3293
f 3464 3601 3730
f 3464 3301 3601
f 3465 3601 3301
f 3466 3601 3465
f 3466 3467 3600
f 3466 3297 3467
f 3860 3469 3468
f 3860 3468 3470
f 3470 3734 3860
f 3471 3300 3298
f 2912 3734 3470
f 2912 3602 3734
f 3303 3300 3471
f 3602 3473 3862
f 3472 3603 3305
f 3603 3604 3305
f 3476 3738 3608
f 3476 3606 3738
f 3478 3741 3607
f 3476 3608 3477
f 3478 3609 3741
f 3479 3609 3478
f 3608 3480 3477
f 3480 3482 3477
f 3481 3482 3480
f 3309 3869 3744
f 3610 3482 3481
f 3483 3482 3610
f 3485 3483 3610
f 3611 3485 3610
f 3612 3485 3611
f 3484 3876 3310
f 3613 3876 3484
f 3485 3614 3312
f 3612 3614 3485
f 3614 3615 3312
f 3083 3991 3613
f 3486 3312 3615
f 3991 3083 3315
f 3487 3486 3615
f 3617 3487 3615
f 3488 3616 3315
f 3619 3487 3617
f 3488 3317 3616
f 3620 3487 3619
f 3318 3487 3620
f 3489 3318 3620
f 3759 3489 3620
f 3881 3317 3322
f 3320 3318 3489
f 3622 3320 3489
f 3324 3881 3322
f 3320 3622 3624
f 3624 3625 3490
f 3325 3326 3626
f 3762 3491 3625
f 3628 3491 3762
f 3627 3329 3629
f 3329 3627 3626
f 3491 3628 3330
f 3630 3330 3628
f 3492 3765 3629
f 3493 3330 3630
f 3631 3493 3630
f 3633 3494 3495
f 3633 3492 3494
f 3634 3493 3631
f 3493 3496 3104
f 3634 3496 3493
f 3637 3495 3497
f 3495 3498 3497
f 3496 3634 3636
f 3497 3642 3637
f 3636 3333 3496
f 3643 3500 3636
f 3499 3642 3497
f 3499 3497 3498
f 3505 3639 3501
f 3642 3501 3639
f 3643 3506 3500
f 3501 3642 3499
f 3502 3506 3643
f 3645 3502 3643
f 3503 3502 3645
f 3504 3503 3645
f 3504 3645 3646
f 3504 3646 3640
f 3501 3335 3505
f 3503 3508 3502
f 3640 3509 3504
f 3641 3509 3640
f 3505 3509 3641
f 3508 3506 3502
f 3504 3511 3503
f 3505 3507 3509
f 3335 3507 3505
f 3508 3341 3506
f 3511 3508 3503
f 3340 3507 3335
f 3504 3510 3511
f 3509 3510 3504
f 3512 3510 3509
f 3507 3512 3509
f 3379 3515 3517
f 3519 3515 3379
f 3513 3519 3379
f 3516 3519 3513
f 3518 3514 3524
f 3517 3524 3514
f 3521 3519 3516
f 3522 3521 3516
f 3517 3647 3524
f 3515 3647 3517
f 3526 3647 3515
f 3519 3526 3515
f 3524 3520 3518
f 3526 3525 3647
f 3527 3526 3519
f 3521 3527 3519
f 3520 3652 3518
f 3518 3652 3523
f 3524 3648 3520
f 3647 3648 3524
f 3526 3650 3525
f 3526 3527 3650
f 3530 3527 3521
f 3522 3530 3521
f 3217 3530 3522
f 3527 3530 3650
f 3532 3531 3528
f 3532 3529 3661
f 3528 3529 3532
f 3523 3661 3529
f 3652 3661 3523
f 3530 3651 3650
f 3535 3651 3530
f 3535 3530 3217
f 3533 3535 3217
f 3531 3532 3536
f 3532 3661 3656
f 3535 3654 3651
f 3532 3534 3536
f 3655 3534 3532
f 3532 3656 3655
f 3654 3535 3666
f 3534 3538 3536
f 3398 3666 3535
f 3398 3535 3533
f 3537 3398 3533
f 3398 3539 3666
f 3399 3539 3398
f 3540 3538 3668
f 3534 3668 3538
f 3540 3671 3401
f 3540 3668 3671
f 3399 3541 3539
f 3407 3541 3399
f 3541 3672 3539
f 3402 3673 3795
f 3542 3672 3541
f 3407 3542 3541
f 3544 3795 3674
f 3544 3402 3795
f 3676 3545 3543
f 3546 3544 3674
f 3406 3544 3546
f 3545 3802 3675
f 3802 3545 3676
f 3676 3543 3677
f 3681 3547 3546
f 3681 3546 3678
f 3674 3678 3546
f 3672 3551 3679
f 3551 3672 3542
f 3680 3410 3675
f 3548 3677 3543
f 3687 3677 3548
f 3554 3679 3551
f 3416 3680 3683
f 3549 3687 3548
f 3684 3687 3549
f 3419 3684 3549
f 3550 3685 3421
f 3553 3685 3550
f 3547 3553 3550
f 3547 3681 3553
f 3552 3684 3419
f 3421 3690 3555
f 3421 3685 3690
f 3557 3554 3551
f 3693 3556 3683
f 3684 3552 3692
f 3552 3688 3692
f 3422 3688 3552
f 3555 3688 3422
f 3555 3689 3688
f 3690 3689 3555
f 3557 3691 3554
f 3558 3694 3691
f 3557 3558 3691
f 3425 3558 3557
f 3818 3556 3693
f 3558 3695 3694
f 3426 3558 3425
f 3559 3695 3558
f 3559 3558 3426
f 3559 3696 3695
f 3560 3697 3696
f 3561 3249 3821
f 3563 3697 3560
f 3430 3563 3560
f 3562 3249 3561
f 3700 3562 3561
f 3564 3563 3430
f 3827 3563 3564
f 3565 3562 3700
f 3566 3827 3564
f 3432 3565 3701
f 3827 3566 3702
f 3567 3432 3568
f 3568 3432 3828
f 3568 3569 3567
f 3569 3568 3258
f 3568 3829 3258
f 3258 3829 3703
f 3435 3703 3831
f 3831 3571 3435
f 3702 3570 3704
f 3571 3572 3435
f 3572 3832 3437
f 3438 3437 3833
f 3437 3832 3833
f 3705 3704 3573
f 3574 3438 3706
f 3438 3833 3706
f 3706 3707 3574
f 3708 3705 3439
f 3837 3708 3439
f 3707 3575 3440
f 3441 3837 3439
f 3576 3837 3441
f 3578 3577 3575
f 3579 3837 3576
f 3266 3579 3576
f 3578 3709 3577
f 3579 3267 3840
f 3267 3579 3266
f 3709 3839 3710
f 3580 3840 3267
f 3840 3580 3274
f 3842 3713 3710
f 3711 3582 3712
f 3711 3274 3582
f 3713 3444 3581
f 3444 3713 3949
f 3444 3949 3583
f 3583 3948 3584
f 3947 3712 3715
f 3716 3844 3448
f 3716 3585 3717
f 3448 3585 3716
f 3447 3586 3717
f 3718 3450 3587
f 3844 3718 3587
f 3587 3448 3844
f 3589 3845 3588
f 3449 3719 3589
f 3718 3847 3450
f 3449 3721 3719
f 3590 3721 3449
f 3721 3590 3723
f 3591 3723 3590
f 3593 3722 3594
f 3724 3593 3594
f 3724 3595 3593
f 3596 3592 3451
f 3596 3451 3061
f 3724 3454 3595
f 3596 3452 3725
f 3596 3061 3452
f 3599 3454 3724
f 3597 3726 3725
f 3294 3729 3460
f 3461 3462 3960
f 3462 3731 3960
f 3463 3731 3462
f 3463 3732 3731
f 3463 3964 3732
f 3469 3964 3463
f 3298 3598 3859
f 3298 3457 3598
f 3730 3729 3294
f 3601 3733 3730
f 3600 3733 3601
f 3600 3467 3461
f 3964 3469 3860
f 3466 3600 3601
f 3298 3859 3471
f 3861 3860 3734
f 3602 3862 3734
f 3471 3863 3303
f 3735 3303 3863
f 3735 3472 3303
f 3473 3736 3862
f 3603 3472 3735
f 3473 3864 3736
f 3474 3864 3473
f 3737 3604 3603
f 3474 3739 3864
f 3475 3737 3738
f 3475 3604 3737
f 3605 3739 3474
f 3475 3738 3606
f 3607 3739 3605
f 3740 3608 3738
f 3740 3742 3608
f 3742 3480 3608
f 3481 3480 3742
f 3743 3481 3742
f 3479 3744 3978
f 3978 3609 3479
f 3745 3481 3743
f 3610 3481 3745
f 3746 3610 3745
f 3611 3610 3746
f 3748 3611 3746
f 3310 3988 3747
f 3751 3611 3748
f 3612 3611 3751
f 3310 3876 3988
f 3755 3612 3751
f 3755 3614 3612
f 3755 3615 3614
f 3618 3615 3755
f 3616 3991 3315
f 3617 3615 3618
f 3621 3617 3618
f 3616 3879 3878
f 3621 3619 3617
f 3317 3879 3616
f 3620 3619 3621
f 3759 3621 3758
f 3759 3620 3621
f 3622 3489 3759
f 3883 3881 3324
f 3624 3622 3761
f 3883 3324 3623
f 3763 3623 3325
f 3325 3623 3324
f 3763 3325 3626
f 3625 3761 3762
f 3624 3761 3625
f 3627 3763 3626
f 3762 3764 3628
f 3766 3628 3764
f 3765 3627 3629
f 3766 3630 3628
f 3631 3630 3766
f 3765 3492 3633
f 3632 3770 3768
f 3495 3770 3632
f 3495 3632 3633
f 3635 3634 3631
f 3637 3775 3770
f 3495 3637 3770
f 3772 3634 3635
f 3638 3643 3772
f 3775 3778 3777
f 3636 3634 3772
f 3643 3636 3772
f 3775 3639 3778
f 3637 3639 3775
f 3638 3645 3643
f 3644 3645 3638
f 3776 3644 3774
f 3778 3640 3776
f 3641 3640 3778
f 3639 3641 3778
f 3642 3639 3637
f 3776 3646 3644
f 3645 3644 3646
f 3640 3646 3776
f 3505 3641 3639
f 3525 3648 3647
f 3525 3657 3648
f 3658 3657 3525
f 3650 3658 3525
f 3648 3662 3520
f 3657 3662 3648
f 3650 3649 3658
f 3651 3649 3650
f 3654 3649 3651
f 3653 3661 3652
f 3520 3653 3652
f 3662 3653 3520
f 3654 3659 3649
f 3653 3664 3661
f 3658 3662 3657
f 3649 3663 3658
f 3659 3663 3649
f 3666 3659 3654
f 3660 3656 3664
f 3655 3656 3660
f 3661 3664 3656
f 3658 3783 3662
f 3658 3779 3783
f 3663 3779 3658
f 3780 3779 3663
f 3659 3780 3663
f 3666 3667 3659
f 3660 3664 3665
f 3653 3665 3664
f 3659 3667 3780
f 3534 3669 3668
f 3534 3655 3669
f 3660 3785 3655
f 3665 3785 3660
f 3539 3667 3666
f 3655 3785 3669
f 3670 3784 3667
f 3670 3667 3539
f 3669 3671 3668
f 3669 3785 3903
f 3671 3669 3792
f 3672 3791 3670
f 3672 3670 3539
f 3671 3673 3401
f 3671 3796 3673
f 3792 3796 3671
f 3679 3806 3791
f 3679 3791 3672
f 3674 3795 3805
f 3679 3554 3806
f 3676 3916 3802
f 3803 3676 3677
f 3803 3916 3676
f 3687 3803 3677
f 3678 3674 3805
f 3680 3801 3804
f 3675 3801 3680
f 3809 3553 3681
f 3681 3682 3809
f 3678 3682 3681
f 3683 3804 3808
f 3683 3680 3804
f 3803 3687 3812
f 3553 3809 3685
f 3554 3691 3806
f 3693 3683 3808
f 3686 3684 3692
f 3686 3687 3684
f 3686 3812 3687
f 3688 3813 3692
f 3689 3815 3688
f 3690 3816 3689
f 3690 3685 3816
f 3809 3816 3685
f 3686 3692 3813
f 3688 3814 3813
f 3688 3815 3814
f 3816 3815 3689
f 3695 3820 3694
f 3818 3821 3556
f 3695 3696 3820
f 3697 3820 3696
f 3820 3697 3822
f 3821 3698 3561
f 3563 3822 3697
f 3698 3700 3561
f 3699 3822 3563
f 3827 3699 3563
f 3824 3565 3700
f 3701 3565 3824
f 3701 3824 3934
f 3432 3934 3828
f 3432 3701 3934
f 3827 3702 3936
f 3568 3828 3830
f 3568 3830 3829
f 3703 3829 3831
f 3936 3702 3941
f 3571 3831 3939
f 3571 3939 4053
f 3704 3941 3702
f 3571 4053 3832
f 3572 3571 3832
f 3708 3704 3705
f 3707 3706 3835
f 3575 3707 3838
f 3578 3575 3838
f 3839 3578 4060
f 3839 3709 3578
f 3839 3841 3710
f 3840 3274 3711
f 3842 3710 3841
f 3842 3949 3713
f 4069 3947 3715
f 3583 3949 3948
f 3948 3843 3584
f 3584 3843 3714
f 4068 3715 3714
f 4069 3715 4068
f 3717 3846 3716
f 3717 3586 3846
f 3586 3845 3846
f 3589 3719 3845
f 3721 3849 3719
f 3847 3951 3720
f 3720 3951 3722
f 3849 3721 3848
f 3721 3723 3848
f 3722 3951 4078
f 4078 3594 3722
f 3723 3591 3850
f 3850 3591 3592
f 3594 3851 3724
f 3958 3596 3725
f 3592 3596 3958
f 3851 3852 3724
f 3724 3852 3599
f 3853 3725 3726
f 3727 3853 3726
f 3599 3852 3598
f 3853 3727 3728
f 3727 3460 3728
f 3852 3859 3598
f 3729 3728 3460
f 3729 3854 3728
f 3730 3854 3729
f 3733 3854 3730
f 3858 3857 3461
f 3461 3960 3858
f 3600 3857 3733
f 3600 3461 3857
f 3964 3860 3965
f 3966 3861 3734
f 3734 3967 3966
f 3862 3967 3734
f 3735 3971 3603
f 3971 3737 3603
f 3737 3972 3738
f 3974 3739 3607
f 3740 3973 3865
f 3740 3738 3973
f 3607 3866 3974
f 3741 3866 3607
f 3609 3866 3741
f 3865 3742 3740
f 3976 3742 3865
f 3743 3742 3976
f 3981 3744 3869
f 3981 3978 3744
f 3867 3743 3977
f 3867 3745 3743
f 3745 3867 3868
f 3746 3745 3868
f 3872 3869 3747
f 3748 3746 3868
f 3748 3868 3749
f 3747 4110 3872
f 3873 3750 3749
f 3988 4110 3747
f 3750 3751 3748
f 3749 3750 3748
f 3750 3873 3752
f 3753 3751 3750
f 3752 3753 3750
f 3613 3990 3876
f 3753 3755 3751
f 3754 3753 3752
f 3875 3754 3752
f 3613 3991 3990
f 3756 3755 3753
f 3754 3756 3753
f 3756 3618 3755
f 3757 3756 3754
f 3875 3757 3754
f 3878 3991 3616
f 3618 3756 3757
f 3758 3757 3875
f 3877 3758 3875
f 4112 3758 3877
f 3621 3618 3757
f 3758 3621 3757
f 3758 4112 3882
f 3882 3759 3758
f 3759 3882 3760
f 3879 3317 3881
f 3880 3881 3883
f 3760 3622 3759
f 3996 3622 3760
f 3996 3761 3622
f 3884 3883 3623
f 3997 3884 3623
f 3763 3997 3623
f 3885 3997 3763
f 3885 3763 3888
f 3887 3762 3761
f 3887 3764 3762
f 3886 3764 3887
f 3888 3627 3889
f 3627 3888 3763
f 3890 3764 3886
f 3889 3765 3767
f 3889 3627 3765
f 3890 3766 3764
f 3891 3631 3766
f 3767 3633 3894
f 3633 3767 3765
f 3769 3631 3891
f 3768 3897 3894
f 3768 3770 3897
f 3632 3768 3894
f 3632 3894 3633
f 3771 3769 3895
f 3771 3895 3896
f 3771 3896 3773
f 3769 3635 3631
f 3771 3635 3769
f 3773 4009 3774
f 3774 3898 3778
f 3774 4009 3898
f 3777 3778 3898
f 3899 3777 3898
f 3893 3775 3777
f 3770 3775 3893
f 3772 3635 3771
f 3771 3638 3772
f 3638 3771 3644
f 3773 3644 3771
f 3774 3644 3773
f 3778 3776 3774
f 3653 3782 3665
f 3782 3653 3786
f 3662 3786 3653
f 3788 3783 3779
f 3781 3788 3779
f 3779 3780 3781
f 3784 3781 3780
f 3667 3784 3780
f 3662 3787 3786
f 3783 3787 3662
f 3665 3789 3785
f 3782 3789 3665
f 3790 3787 3783
f 3788 3790 3783
f 3781 3793 3788
f 3794 3793 3781
f 3784 3794 3781
f 3670 3794 3784
f 3903 3785 3789
f 3905 3782 3786
f 3787 3905 3786
f 3901 3905 3787
f 3790 3901 3787
f 3793 3790 3788
f 3670 3798 3794
f 3791 3798 3670
f 3669 3903 3792
f 3782 3904 3789
f 3902 3904 3782
f 3905 3902 3782
f 3903 3906 3792
f 3789 3904 3903
f 3790 3793 3901
f 3906 3796 3792
f 3793 3797 3910
f 3794 3797 3793
f 3798 3797 3794
f 3806 3798 3791
f 3796 3906 3912
f 3673 3911 3799
f 3673 3796 3911
f 3798 3800 3797
f 3806 3800 3798
f 3919 3801 3675
f 3795 3799 3805
f 3795 3673 3799
f 3806 3918 3800
f 3919 3675 3915
f 3802 3915 3675
f 3802 3916 3915
f 3916 3803 3920
f 3678 3810 3682
f 3917 3810 3678
f 3805 3917 3678
f 3804 3801 3919
f 3812 3920 3803
f 3809 3682 3810
f 3917 3921 3810
f 3806 3811 3918
f 3691 3811 3806
f 3807 3808 3804
f 3809 3922 3816
f 3809 3810 3922
f 3693 3808 4030
f 3808 3807 4030
f 3812 4027 3920
f 3812 3926 4027
f 3686 3926 3812
f 3813 3924 3686
f 3686 3924 3926
f 3814 3924 3813
f 3927 3814 3815
f 3817 3927 3815
f 3816 3817 3815
f 3922 3817 3816
f 4030 3818 3693
f 3928 3925 3811
f 3691 3928 3811
f 3694 3928 3691
f 3819 3818 4030
f 3820 3928 3694
f 3819 3821 3818
f 3820 3930 3928
f 3698 3821 3819
f 3819 3823 3698
f 3822 3930 3820
f 3825 3931 3930
f 3822 3825 3930
f 3700 3823 3933
f 3700 3698 3823
f 3699 3825 3822
f 3824 3700 3933
f 3931 3825 3935
f 3825 3699 3935
f 3827 3935 3699
f 3827 3936 3935
f 3828 3826 3830
f 3828 3934 3826
f 3938 3829 3830
f 3829 3938 3831
f 3938 4049 3831
f 3831 4049 3939
f 3942 3832 4053
f 3942 3833 3832
f 3704 3834 3941
f 3942 4056 3833
f 4056 3706 3833
f 3835 3706 4056
f 3835 4056 4242
f 3708 3834 3704
f 3836 3834 3708
f 3835 3838 3707
f 3837 3836 3708
f 3836 3579 3943
f 3836 3837 3579
f 3838 4060 3578
f 3944 3943 3579
f 3840 3944 3579
f 3946 3840 3711
f 3946 3944 3840
f 3945 3841 3839
f 3842 3841 3945
f 4064 3712 3947
f 4064 3711 3712
f 4067 3843 3948
f 4067 4169 3843
f 3843 4169 4068
f 4069 4068 4070
f 3843 4068 3714
f 4075 4074 3844
f 4075 3844 3716
f 3846 3950 3716
f 4074 3952 3718
f 4074 3718 3844
f 4076 3846 3845
f 3719 4076 3845
f 3952 3951 3847
f 3718 3952 3847
f 3719 3953 4076
f 3953 3719 3849
f 3951 3954 4078
f 3848 4176 3849
f 3848 4079 4176
f 4079 3848 3956
f 3723 3956 3848
f 3723 3850 3956
f 3958 3850 3592
f 3956 3850 3957
f 3957 3850 3958
f 4082 3958 3725
f 3853 4082 3725
f 3961 3853 3728
f 3961 4084 3853
f 3854 3961 3728
f 3962 3961 3854
f 3854 3855 3962
f 3733 3855 3854
f 3856 3855 3733
f 3857 3856 3733
f 3857 3858 3856
f 3731 4088 3960
f 3731 3732 4088
f 4185 3965 3860
f 3860 3861 4185
f 4091 3471 3859
f 3863 3471 4091
f 3862 3969 3967
f 3968 3735 3863
f 3736 3969 3862
f 3971 3735 3968
f 3969 3736 3864
f 4095 3969 3864
f 3739 4095 3864
f 3972 3973 3738
f 3739 3974 4095
f 3975 3973 4097
f 3975 3865 3973
f 3976 3865 3975
f 3866 3609 4192
f 3743 3976 4100
f 3977 3743 4100
f 3978 4104 3609
f 3867 3977 3982
f 3869 3872 3981
f 3868 3982 3870
f 3868 3867 3982
f 3870 3982 3983
f 3983 3871 3870
f 3871 3983 3984
f 3870 3749 3868
f 3870 3871 3749
f 3985 3873 3984
f 3987 3873 3985
f 3873 3749 3871
f 3984 3873 3871
f 3987 3874 3873
f 3874 3752 3873
f 3877 3752 3874
f 3877 3874 3987
f 3876 3989 3988
f 3877 3875 3752
f 3990 3989 3876
f 3878 3992 3991
f 3992 3878 3993
f 3993 3878 3879
f 3994 3882 4112
f 3880 3879 3881
f 3995 3880 3883
f 3994 3760 3882
f 3995 3883 3884
f 3994 3996 3760
f 3998 3761 3996
f 3887 3761 3998
f 3998 3999 3887
f 3888 4115 3885
f 3886 3887 3999
f 4115 3888 4003
f 4000 3890 3886
f 3889 4003 3888
f 4004 3890 4000
f 4003 3767 4002
f 3767 4003 3889
f 4002 3897 4008
f 3891 3766 3890
f 4004 3891 3890
f 4005 3891 4004
f 3896 4005 4006
f 4002 3894 3897
f 3767 3894 4002
f 4005 3769 3891
f 3895 3769 4005
f 3896 3895 4005
f 4009 3896 4006
f 3899 4009 4010
f 3892 3893 3899
f 3897 3893 3892
f 3899 3898 4009
f 3770 3893 3897
f 3773 3896 4009
f 3777 3899 3893
f 3905 3900 3909
f 3901 3900 3905
f 3793 3900 3901
f 3904 3902 4011
f 3905 4011 3902
f 3793 3910 3900
f 3903 3904 3906
f 3909 4011 3905
f 3910 3909 3900
f 3796 3912 3911
f 3912 3906 3913
f 3904 3913 3906
f 4011 3913 3904
f 3797 3907 3910
f 3912 4020 3911
f 3908 3912 3913
f 3909 4021 4011
f 3918 3907 3797
f 3918 3797 3800
f 4016 3799 3911
f 3805 3799 4016
f 4020 3912 4017
f 3913 4012 3908
f 4011 4012 3913
f 4021 3909 3914
f 3910 3914 3909
f 3910 3907 3914
f 3919 3915 4013
f 3915 4014 4013
f 3916 4014 3915
f 3916 4015 4014
f 3916 3920 4015
f 4016 3917 3805
f 3911 4020 4016
f 3918 4022 3907
f 3923 4022 3918
f 3811 3923 3918
f 3804 3919 3807
f 3920 4025 4015
f 4025 3920 4027
f 4028 3922 3810
f 3921 4028 3810
f 3917 4130 3921
f 4016 4130 3917
f 3923 4032 4022
f 3925 4032 3923
f 3925 3923 3811
f 3814 4035 3924
f 3927 4035 3814
f 4142 4035 3927
f 4031 3927 3817
f 3817 3922 4031
f 3922 4028 4031
f 4027 4033 4026
f 3926 4033 4027
f 4034 4033 3926
f 3924 4034 3926
f 3927 4031 4142
f 4041 4032 3925
f 3928 4041 3925
f 3929 3819 4030
f 4035 4034 3924
f 3928 4043 4041
f 3930 4043 3928
f 3929 3823 3819
f 3929 4039 3823
f 3931 4043 3930
f 3933 3823 4039
f 3932 3933 4039
f 4047 4043 3931
f 4047 4052 4043
f 3932 3824 3933
f 3935 4047 3931
f 3932 3934 3824
f 3934 3932 3826
f 4044 3826 3932
f 3826 4048 3937
f 3826 4044 4048
f 3936 4054 4047
f 3936 4047 3935
f 3826 3937 3830
f 3937 3938 3830
f 4049 3938 3937
f 4049 3940 3939
f 3939 4051 4053
f 4054 3936 4055
f 3941 4055 3936
f 3834 4055 3941
f 4161 4055 3834
f 3834 4058 4161
f 4162 3835 4242
f 3836 4058 3834
f 4162 3838 3835
f 4058 3836 4057
f 4059 3838 4162
f 3943 4057 3836
f 4059 4060 3838
f 3943 3944 3946
f 4060 3945 3839
f 4061 3946 3711
f 4061 3711 4064
f 4063 3842 3945
f 4067 3842 4063
f 4069 4071 3947
f 4071 4064 3947
f 4067 3949 3842
f 3949 4067 3948
f 3716 4072 4075
f 3716 3950 4072
f 4076 3950 3846
f 3952 3954 3951
f 4077 3953 4175
f 4077 4076 3953
f 4175 3953 4176
f 3849 4176 3953
f 4078 4081 3594
f 3955 4079 3956
f 3594 4265 3851
f 4081 4265 3594
f 4265 3959 3851
f 4082 3957 3958
f 3852 3851 3959
f 4083 3852 3959
f 4082 3853 4084
f 3859 3852 4083
f 4085 3961 3962
f 4085 4084 3961
f 3962 4089 4085
f 3855 4089 3962
f 3855 3963 4089
f 3856 3963 3855
f 3856 4182 3963
f 3858 4182 3856
f 3858 3960 4087
f 3732 4184 4088
f 4184 3732 3964
f 4090 4184 3964
f 3965 4090 3964
f 4090 3965 4185
f 4276 4185 3861
f 4083 4091 3859
f 3861 3966 4276
f 3863 4091 3968
f 3968 4093 3971
f 3970 3969 4095
f 3972 3737 3971
f 4094 3972 3971
f 3972 4094 4097
f 4097 3973 3972
f 4096 3975 4097
f 4099 3975 4096
f 3866 4098 3974
f 4192 4098 3866
f 3976 4099 4100
f 3976 3975 4099
f 3609 4104 4192
f 3978 4106 4104
f 4101 3982 3977
f 3983 3982 4101
f 3983 3980 3979
f 3978 3981 4106
f 3984 3983 3979
f 3985 3984 3979
f 3985 4105 4107
f 3985 3979 4105
f 3872 4106 3981
f 3872 4198 4106
f 4110 4198 3872
f 3987 3985 4107
f 4109 3987 4107
f 3987 4109 3986
f 3988 4199 4110
f 4111 3877 3987
f 3987 3986 4111
f 3989 4199 3988
f 3990 4377 3989
f 4203 3877 4111
f 3990 3992 4377
f 3990 3991 3992
f 4112 3877 4203
f 3880 3993 3879
f 4112 4204 3994
f 4206 3880 3995
f 4113 3996 3994
f 4114 3995 3884
f 3996 4113 3998
f 4114 3884 3997
f 4116 4114 3997
f 4116 3997 3885
f 4115 4116 3885
f 4214 3999 3998
f 4213 4115 4118
f 4001 3999 4214
f 4001 4000 3999
f 4000 3886 3999
f 4003 4118 4115
f 4002 4008 4117
f 4118 4002 4117
f 4003 4002 4118
f 4001 4004 4000
f 4007 4004 4001
f 4121 4007 4001
f 4119 4007 4121
f 4006 4007 4119
f 4006 4119 4122
f 4124 4220 3892
f 3892 4220 4120
f 4008 3892 4120
f 4010 4006 4122
f 4005 4004 4007
f 4006 4005 4007
f 4010 4009 4006
f 3897 3892 4008
f 4010 4124 3899
f 3899 4124 3892
f 4012 4011 4021
f 3908 4017 3912
f 3914 4126 4021
f 4029 4126 3914
f 3907 4029 3914
f 4024 3807 3919
f 3919 4013 4024
f 4018 4013 4014
f 4014 4019 4018
f 4015 4019 4014
f 4025 4019 4015
f 4016 4125 4130
f 4020 4125 4016
f 4022 4029 3907
f 3807 4024 4023
f 4018 4024 4013
f 4129 3921 4130
f 4017 4221 4020
f 4012 4227 3908
f 4021 4126 4012
f 4023 4030 3807
f 4127 4023 4024
f 4025 4134 4019
f 4025 4026 4134
f 4027 4026 4025
f 4028 4135 4031
f 4028 3921 4129
f 4032 4040 4022
f 4037 4030 4023
f 4127 4037 4023
f 4038 4134 4026
f 4031 4036 4142
f 4135 4036 4031
f 4040 4029 4022
f 3929 4030 4037
f 4026 4033 4038
f 4035 4140 4034
f 4140 4035 4141
f 4035 4142 4141
f 4041 4040 4032
f 4039 3929 4037
f 4145 4039 4037
f 4148 4038 4033
f 4033 4034 4148
f 4034 4230 4148
f 4140 4230 4034
f 4041 4150 4040
f 4039 4145 4042
f 4235 4150 4041
f 4043 4235 4041
f 4042 3932 4039
f 4043 4155 4235
f 4044 3932 4042
f 4045 4044 4042
f 4045 4042 4151
f 4046 4045 4151
f 4052 4155 4043
f 4048 4044 4045
f 4050 4045 4046
f 4048 4045 3937
f 3937 4045 4050
f 3940 4050 4156
f 4054 4052 4047
f 3937 4050 4049
f 4049 4050 3940
f 3939 3940 4051
f 4053 4051 4158
f 4051 4238 4158
f 4054 4159 4052
f 4239 4053 4158
f 4055 4159 4054
f 4239 3942 4053
f 4159 4055 4241
f 4160 3942 4239
f 4161 4241 4055
f 4160 4056 3942
f 4242 4056 4160
f 4058 4057 4161
f 4162 4163 4059
f 4164 4057 3943
f 4164 4248 4057
f 4163 4062 4059
f 4164 3943 4165
f 3943 3946 4165
f 4062 4060 4059
f 4165 3946 4166
f 4166 3946 4061
f 4062 3945 4060
f 4166 4061 4066
f 4062 4063 3945
f 4064 4066 4061
f 4065 4070 4170
f 4070 4065 4071
f 4066 4071 4065
f 4066 4064 4071
f 4067 4255 4169
f 4169 4168 4068
f 4068 4170 4070
f 4069 4070 4071
f 4171 4075 4072
f 3950 4172 4072
f 4073 3952 4074
f 4174 4073 4074
f 4075 4174 4074
f 4075 4171 4174
f 4072 4172 4171
f 4172 4077 4259
f 4076 4077 4172
f 3950 4076 4172
f 4256 3954 3952
f 4073 4256 3952
f 4078 4262 4081
f 3954 4262 4078
f 4080 4339 4176
f 4079 4080 4176
f 3955 4080 4079
f 3956 4178 3955
f 4178 3956 3957
f 4178 3957 4082
f 4084 4178 4082
f 3959 4180 4083
f 4181 4178 4084
f 4181 4179 4178
f 3960 4269 4087
f 4269 3960 4088
f 4084 4085 4181
f 3963 4086 4089
f 4086 3963 4182
f 4182 4268 4267
f 4182 3858 4268
f 3858 4087 4268
f 4091 4083 4180
f 4092 4091 4180
f 3966 4277 4276
f 3966 4353 4277
f 3967 4353 3966
f 4092 3968 4091
f 3967 4356 4353
f 4093 4092 4355
f 4093 3968 4092
f 3969 4356 3967
f 3969 3970 4356
f 3971 4093 4186
f 4186 4094 3971
f 4094 4279 4097
f 4279 4096 4097
f 3974 4280 4095
f 3974 4098 4280
f 4099 4281 4189
f 4099 4096 4281
f 4190 4099 4189
f 4190 4100 4099
f 4195 4100 4190
f 4104 4286 4192
f 3977 4100 4195
f 4101 3977 4195
f 4101 4195 4102
f 4102 4194 3980
f 3980 4194 4287
f 4101 4102 3983
f 3983 4102 3980
f 4103 3980 4287
f 4104 4196 4286
f 4106 4196 4104
f 3980 4103 3979
f 3979 4103 4105
f 4107 4105 4108
f 4293 4106 4198
f 4197 4107 4108
f 4109 4107 4197
f 4110 4199 4198
f 4294 4109 4197
f 3986 4109 4294
f 3986 4294 4297
f 4377 4199 3989
f 4297 4111 3986
f 4200 4377 3992
f 4201 4200 3992
f 4201 3992 3993
f 4204 4112 4203
f 4202 3880 4206
f 4202 3993 3880
f 4205 3994 4204
f 4114 4206 3995
f 4113 3994 4205
f 4205 4298 4113
f 4209 4113 4298
f 4208 4116 4213
f 4208 4207 4116
f 4207 4114 4116
f 3998 4113 4214
f 4214 4113 4209
f 4117 4212 4213
f 4115 4213 4116
f 4121 4210 4215
f 4118 4117 4213
f 4210 4001 4214
f 4121 4001 4210
f 4120 4218 4008
f 4117 4008 4218
f 4215 4119 4121
f 4216 4119 4215
f 4124 4010 4123
f 4219 4124 4123
f 4220 4124 4219
f 4122 4119 4216
f 4123 4122 4216
f 4010 4122 4123
f 4018 4127 4024
f 4128 4127 4018
f 4138 4128 4018
f 4019 4138 4018
f 4134 4138 4019
f 4131 4020 4221
f 4125 4020 4131
f 3908 4132 4017
f 4012 4137 4227
f 4126 4137 4012
f 4128 4133 4127
f 4129 4135 4028
f 4225 4136 4129
f 4130 4225 4129
f 4125 4225 4130
f 4125 4131 4303
f 4017 4223 4221
f 4132 4223 4017
f 4227 4132 3908
f 4144 4137 4126
f 4029 4144 4126
f 4040 4144 4029
f 4133 4037 4127
f 4147 4133 4128
f 4138 4147 4128
f 4139 4138 4134
f 4139 4134 4038
f 4143 4036 4135
f 4135 4136 4143
f 4135 4129 4136
f 4133 4145 4037
f 4149 4147 4138
f 4139 4149 4138
f 4313 4141 4142
f 4231 4313 4142
f 4036 4231 4142
f 4146 4145 4133
f 4147 4146 4133
f 4149 4146 4147
f 4139 4152 4149
f 4038 4152 4139
f 4153 4152 4038
f 4148 4153 4038
f 4153 4148 4229
f 4148 4230 4229
f 4141 4313 4311
f 4233 4144 4040
f 4150 4233 4040
f 4145 4146 4042
f 4151 4146 4149
f 4152 4151 4149
f 4153 4229 4234
f 4150 4318 4233
f 4042 4146 4151
f 4151 4152 4046
f 4154 4152 4153
f 4046 4152 4154
f 4153 4315 4154
f 4153 4234 4315
f 4235 4318 4150
f 4156 4154 4315
f 4156 4315 4236
f 4155 4240 4235
f 4154 4050 4046
f 4050 4154 4156
f 4236 4157 4156
f 4052 4240 4155
f 3940 4156 4157
f 4157 4051 3940
f 4051 4157 4238
f 4239 4158 4238
f 4159 4240 4052
f 4241 4240 4159
f 4161 4247 4241
f 4243 4242 4160
f 4057 4247 4161
f 4244 4162 4242
f 4248 4247 4057
f 4163 4162 4244
f 4164 4249 4248
f 4062 4163 4250
f 4163 4430 4250
f 4165 4249 4164
f 4165 4166 4249
f 4066 4252 4166
f 4333 4063 4062
f 4170 4253 4065
f 4066 4253 4252
f 4066 4065 4253
f 4063 4167 4067
f 4063 4333 4167
f 4067 4167 4255
f 4255 4168 4169
f 4168 4170 4068
f 4173 4073 4174
f 4172 4258 4171
f 4173 4256 4073
f 4174 4171 4173
f 4173 4171 4257
f 4441 4258 4172
f 4259 4441 4172
f 4077 4260 4259
f 4175 4260 4077
f 3954 4256 4262
f 4260 4175 4261
f 4263 4081 4262
f 4176 4261 4175
f 4081 4263 4264
f 4176 4339 4261
f 4264 4265 4081
f 4525 4339 4080
f 3955 4177 4080
f 4178 4177 3955
f 4265 4343 3959
f 4177 4178 4179
f 3959 4343 4180
f 4345 4179 4270
f 4181 4270 4179
f 4273 4270 4181
f 4085 4273 4181
f 4089 4273 4085
f 4267 4351 4182
f 4184 4269 4088
f 4184 4453 4269
f 4180 4343 4271
f 4273 4275 4270
f 4089 4348 4273
f 4086 4348 4089
f 4183 4348 4086
f 4183 4182 4351
f 4183 4086 4182
f 4273 4348 4275
f 4352 4090 4185
f 4352 4185 4276
f 4180 4355 4092
f 4271 4355 4180
f 4355 4278 4093
f 4093 4278 4186
f 3970 4187 4356
f 4094 4186 4279
f 4187 3970 4188
f 3970 4095 4188
f 4280 4188 4095
f 4359 4096 4279
f 4359 4281 4096
f 4098 4361 4280
f 4360 4189 4281
f 4190 4189 4282
f 4189 4360 4282
f 4190 4282 4191
f 4193 4191 4283
f 4193 4284 4194
f 4193 4283 4284
f 4194 4284 4364
f 4192 4285 4098
f 4195 4190 4191
f 4102 4195 4191
f 4193 4102 4191
f 4194 4102 4193
f 4285 4192 4286
f 4287 4194 4364
f 4103 4287 4288
f 4103 4288 4289
f 4289 4105 4103
f 4105 4289 4290
f 4286 4196 4372
f 4290 4108 4105
f 4291 4108 4290
f 4197 4108 4291
f 4106 4293 4196
f 4197 4291 4292
f 4197 4292 4294
f 4199 4477 4198
f 4297 4294 4296
f 4199 4377 4295
f 4480 4201 4378
f 4480 4200 4201
f 4203 4297 4204
f 4111 4297 4203
f 4202 4378 3993
f 4378 4201 3993
f 4383 4114 4207
f 4114 4383 4206
f 4299 4209 4298
f 4209 4299 4387
f 4387 4210 4209
f 4211 4210 4387
f 4208 4212 4391
f 4208 4213 4212
f 4210 4214 4209
f 4215 4210 4211
f 4215 4211 4216
f 4216 4389 4301
f 4220 4302 4120
f 4220 4217 4302
f 4218 4302 4300
f 4218 4120 4302
f 4117 4218 4300
f 4212 4117 4300
f 4301 4123 4216
f 4219 4123 4301
f 4217 4219 4301
f 4220 4219 4217
f 4221 4303 4131
f 4222 4303 4221
f 4223 4222 4221
f 4305 4222 4223
f 4132 4305 4223
f 4227 4305 4132
f 4143 4136 4224
f 4225 4224 4136
f 4310 4224 4225
f 4303 4310 4225
f 4225 4125 4303
f 4222 4304 4303
f 4140 4392 4230
f 4141 4392 4140
f 4314 4231 4036
f 4036 4226 4314
f 4036 4143 4226
f 4224 4226 4143
f 4307 4226 4224
f 4310 4307 4224
f 4227 4228 4305
f 4137 4228 4227
f 4230 4392 4229
f 4313 4312 4311
f 4314 4313 4231
f 4137 4232 4228
f 4144 4232 4137
f 4226 4399 4314
f 4144 4317 4232
f 4318 4317 4144
f 4233 4318 4144
f 4237 4323 4318
f 4235 4237 4318
f 4240 4237 4235
f 4321 4157 4236
f 4240 4323 4237
f 4238 4157 4321
f 4240 4322 4323
f 4239 4238 4324
f 4239 4324 4325
f 4241 4326 4322
f 4241 4322 4240
f 4160 4239 4325
f 4327 4160 4325
f 4243 4160 4327
f 4247 4326 4241
f 4247 4245 4326
f 4243 4244 4242
f 4245 4248 4246
f 4248 4245 4247
f 4331 4163 4244
f 4331 4430 4163
f 4248 4329 4246
f 4249 4329 4248
f 4431 4250 4430
f 4249 4251 4329
f 4166 4251 4249
f 4252 4251 4166
f 4333 4250 4431
f 4333 4062 4250
f 4252 4254 4251
f 4252 4253 4254
f 4255 4335 4168
f 4335 4336 4170
f 4170 4336 4253
f 4168 4335 4170
f 4338 4256 4173
f 4257 4338 4173
f 4256 4338 4443
f 4263 4262 4256
f 4443 4263 4256
f 4260 4522 4259
f 4522 4260 4261
f 4264 4263 4445
f 4445 4341 4264
f 4264 4341 4265
f 4342 4525 4080
f 4177 4342 4080
f 4266 4342 4177
f 4343 4265 4341
f 4266 4450 4342
f 4177 4179 4266
f 4447 4451 4268
f 4448 4447 4268
f 4087 4448 4268
f 4269 4448 4087
f 4266 4344 4450
f 4266 4345 4344
f 4179 4345 4266
f 4267 4451 4455
f 4268 4451 4267
f 4267 4455 4351
f 4274 4453 4184
f 4275 4272 4270
f 4184 4090 4274
f 4090 4346 4274
f 4352 4346 4090
f 4275 4349 4272
f 4275 4348 4349
f 4348 4183 4457
f 4355 4354 4278
f 4187 4357 4356
f 4278 4358 4186
f 4358 4279 4186
f 4358 4359 4279
f 4362 4187 4188
f 4362 4357 4187
f 4280 4362 4188
f 4461 4281 4359
f 4361 4362 4280
f 4363 4282 4360
f 4467 4361 4098
f 4282 4283 4191
f 4284 4465 4365
f 4285 4467 4098
f 4283 4465 4284
f 4284 4365 4364
f 4287 4364 4367
f 4369 4288 4367
f 4288 4369 4289
f 4289 4370 4290
f 4289 4369 4370
f 4290 4370 4371
f 4286 4372 4285
f 4287 4367 4288
f 4373 4290 4371
f 4291 4290 4373
f 4293 4475 4196
f 4293 4476 4475
f 4198 4477 4293
f 4477 4476 4293
f 4375 4294 4292
f 4375 4296 4294
f 4199 4295 4477
f 4376 4296 4375
f 4479 4377 4200
f 4297 4296 4376
f 4376 4379 4297
f 4480 4479 4200
f 4204 4297 4379
f 4381 4204 4379
f 4482 4378 4202
f 4205 4204 4381
f 4380 4205 4381
f 4384 4202 4206
f 4384 4482 4202
f 4298 4205 4380
f 4383 4386 4563
f 4383 4384 4206
f 4380 4299 4298
f 4382 4299 4380
f 4386 4207 4208
f 4386 4383 4207
f 4387 4299 4382
f 4386 4208 4391
f 4389 4211 4488
f 4217 4491 4302
f 4217 4390 4491
f 4302 4491 4300
f 4212 4388 4391
f 4216 4211 4389
f 4390 4301 4389
f 4217 4301 4390
f 4300 4388 4212
f 4310 4303 4304
f 4222 4395 4304
f 4305 4395 4222
f 4394 4234 4229
f 4392 4394 4229
f 4141 4393 4392
f 4311 4393 4141
f 4494 4393 4311
f 4307 4306 4226
f 4308 4306 4307
f 4310 4308 4307
f 4309 4308 4310
f 4304 4309 4310
f 4395 4309 4304
f 4228 4316 4305
f 4232 4316 4228
f 4315 4234 4394
f 4494 4311 4312
f 4319 4312 4313
f 4314 4319 4313
f 4400 4319 4314
f 4399 4400 4314
f 4320 4226 4306
f 4305 4316 4395
f 4317 4316 4232
f 4495 4315 4394
f 4495 4236 4315
f 4320 4399 4226
f 4402 4320 4306
f 4308 4402 4306
f 4317 4398 4316
f 4317 4318 4398
f 4400 4397 4319
f 4320 4401 4399
f 4318 4323 4398
f 4323 4410 4398
f 4324 4321 4501
f 4324 4238 4321
f 4322 4410 4323
f 4322 4413 4410
f 4325 4324 4501
f 4326 4413 4322
f 4328 4426 4413
f 4245 4328 4413
f 4326 4245 4413
f 4424 4243 4327
f 4420 4424 4327
f 4424 4244 4243
f 4245 4330 4328
f 4245 4329 4330
f 4246 4329 4245
f 4331 4244 4424
f 4331 4429 4430
f 4329 4432 4330
f 4329 4332 4432
f 4437 4432 4332
f 4251 4437 4332
f 4251 4332 4329
f 4254 4437 4251
f 4333 4438 4167
f 4333 4431 4438
f 4437 4253 4337
f 4254 4253 4437
f 4167 4439 4255
f 4335 4439 4334
f 4335 4255 4439
f 4337 4335 4334
f 4336 4335 4337
f 4253 4336 4337
f 4171 4520 4257
f 4258 4520 4171
f 4444 4338 4440
f 4443 4338 4444
f 4257 4440 4338
f 4520 4440 4257
f 4258 4518 4520
f 4441 4518 4258
f 4263 4443 4442
f 4445 4263 4442
f 4523 4341 4445
f 4578 4261 4339
f 4525 4446 4339
f 4341 4340 4343
f 4525 4342 4450
f 4269 4526 4448
f 4451 4580 4455
f 4453 4526 4269
f 4343 4340 4271
f 4344 4456 4450
f 4340 4460 4271
f 4345 4454 4344
f 4345 4347 4454
f 4270 4347 4345
f 4272 4347 4270
f 4455 4458 4351
f 4349 4347 4272
f 4350 4349 4348
f 4348 4585 4350
f 4348 4457 4585
f 4183 4459 4457
f 4183 4458 4459
f 4351 4458 4183
f 4349 4534 4347
f 4349 4537 4534
f 4349 4350 4537
f 4539 4276 4277
f 4539 4352 4276
f 4271 4460 4355
f 4354 4355 4460
f 4540 4354 4460
f 4353 4543 4277
f 4356 4543 4353
f 4357 4543 4356
f 4354 4358 4278
f 4544 4358 4354
f 4359 4358 4546
f 4358 4544 4546
f 4359 4546 4461
f 4357 4362 4463
f 4362 4548 4463
f 4281 4461 4360
f 4360 4461 4363
f 4548 4362 4361
f 4363 4550 4282
f 4361 4467 4548
f 4283 4464 4465
f 4282 4464 4283
f 4468 4365 4465
f 4365 4468 4466
f 4365 4466 4368
f 4368 4466 4469
f 4370 4470 4366
f 4370 4469 4470
f 4364 4365 4368
f 4285 4472 4467
f 4367 4364 4368
f 4369 4368 4469
f 4370 4369 4469
f 4371 4370 4366
f 4371 4366 4471
f 4367 4368 4369
f 4372 4472 4285
f 4373 4371 4471
f 4473 4472 4372
f 4372 4475 4473
f 4196 4475 4372
f 4474 4291 4373
f 4292 4291 4474
f 4375 4292 4374
f 4295 4653 4477
f 4479 4653 4295
f 4376 4375 4478
f 4556 4376 4478
f 4479 4295 4377
f 4379 4376 4556
f 4560 4480 4378
f 4482 4560 4378
f 4481 4380 4381
f 4382 4380 4481
f 4561 4382 4481
f 4483 4384 4484
f 4482 4384 4483
f 4382 4561 4486
f 4383 4484 4384
f 4563 4386 4385
f 4484 4383 4563
f 4387 4382 4486
f 4490 4489 4390
f 4486 4211 4387
f 4211 4486 4488
f 4390 4488 4490
f 4390 4489 4491
f 4388 4566 4391
f 4388 4492 4566
f 4391 4385 4386
f 4390 4389 4488
f 4492 4300 4491
f 4388 4300 4492
f 4394 4392 4493
f 4392 4393 4493
f 4309 4406 4308
f 4395 4406 4309
f 4394 4493 4495
f 4494 4312 4497
f 4319 4497 4312
f 4404 4406 4395
f 4316 4404 4395
f 4316 4396 4404
f 4398 4396 4316
f 4500 4236 4495
f 4497 4319 4397
f 4402 4308 4409
f 4406 4409 4308
f 4321 4236 4500
f 4408 4497 4397
f 4400 4408 4397
f 4502 4408 4400
f 4400 4411 4502
f 4401 4411 4400
f 4399 4401 4400
f 4403 4401 4320
f 4402 4403 4320
f 4402 4409 4403
f 4396 4407 4404
f 4412 4407 4396
f 4398 4412 4396
f 4410 4412 4398
f 4500 4501 4321
f 4403 4411 4401
f 4406 4405 4409
f 4407 4405 4406
f 4404 4407 4406
f 4411 4416 4502
f 4409 4415 4403
f 4405 4415 4409
f 4410 4413 4412
f 4415 4411 4403
f 4407 4419 4405
f 4412 4417 4407
f 4413 4417 4412
f 4325 4501 4418
f 4421 4416 4411
f 4415 4421 4411
f 4414 4421 4415
f 4419 4415 4405
f 4422 4419 4407
f 4417 4422 4407
f 4418 4327 4325
f 4421 4505 4416
f 4417 4423 4422
f 4426 4417 4413
f 4420 4327 4418
f 4425 4414 4415
f 4419 4425 4415
f 4422 4425 4419
f 4426 4423 4417
f 4421 4427 4505
f 4414 4427 4421
f 4511 4427 4414
f 4425 4511 4414
f 4508 4425 4422
f 4423 4508 4422
f 4429 4424 4420
f 4425 4508 4511
f 4423 4509 4508
f 4426 4509 4423
f 4426 4428 4509
f 4328 4428 4426
f 4330 4428 4328
f 4331 4424 4429
f 4509 4433 4514
f 4428 4433 4509
f 4432 4428 4330
f 4430 4429 4515
f 4514 4433 4516
f 4432 4433 4428
f 4431 4430 4515
f 4431 4515 4434
f 4334 4435 4436
f 4436 4516 4433
f 4437 4436 4433
f 4437 4433 4432
f 4434 4438 4431
f 4438 4435 4439
f 4438 4434 4435
f 4334 4439 4435
f 4337 4334 4436
f 4337 4436 4437
f 4167 4438 4439
f 4521 4518 4441
f 4259 4521 4441
f 4522 4521 4259
f 4444 4442 4443
f 4524 4523 4445
f 4442 4524 4445
f 4261 4578 4522
f 4578 4339 4446
f 4579 4340 4341
f 4523 4579 4341
f 4450 4449 4525
f 4451 4447 4452
f 4448 4625 4447
f 4448 4526 4625
f 4579 4527 4340
f 4580 4451 4452
f 4449 4456 4529
f 4450 4456 4449
f 4340 4527 4460
f 4454 4456 4344
f 4583 4274 4346
f 4583 4346 4352
f 4530 4583 4352
f 4456 4454 4529
f 4347 4533 4454
f 4534 4533 4347
f 4633 4585 4457
f 4457 4459 4633
f 4352 4539 4530
f 4460 4527 4540
f 4534 4537 4536
f 4537 4350 4538
f 4585 4538 4350
f 4542 4539 4277
f 4277 4543 4542
f 4590 4540 4589
f 4590 4354 4540
f 4544 4354 4590
f 4545 4543 4357
f 4357 4463 4545
f 4461 4546 4591
f 4591 4462 4461
f 4462 4363 4461
f 4462 4547 4363
f 4550 4363 4547
f 4464 4595 4465
f 4638 4466 4596
f 4466 4638 4470
f 4548 4467 4552
f 4464 4282 4550
f 4595 4596 4465
f 4596 4468 4465
f 4596 4466 4468
f 4466 4470 4469
f 4366 4470 4551
f 4472 4552 4467
f 4471 4366 4551
f 4553 4471 4551
f 4600 4473 4603
f 4473 4600 4472
f 4373 4471 4553
f 4373 4554 4474
f 4554 4555 4474
f 4555 4292 4474
f 4476 4606 4475
f 4374 4292 4555
f 4604 4555 4554
f 4604 4374 4555
f 4476 4608 4606
f 4477 4608 4476
f 4375 4374 4604
f 4478 4375 4604
f 4653 4608 4477
f 4609 4556 4478
f 4557 4379 4556
f 4610 4479 4480
f 4560 4610 4480
f 4381 4379 4557
f 4481 4381 4557
f 4615 4560 4482
f 4482 4483 4615
f 4483 4484 4487
f 4486 4561 4485
f 4487 4484 4563
f 4488 4486 4485
f 4490 4488 4485
f 4564 4490 4485
f 4489 4490 4564
f 4492 4660 4566
f 4492 4565 4660
f 4566 4385 4391
f 4489 4565 4491
f 4491 4565 4492
f 4493 4393 4496
f 4494 4496 4393
f 4497 4496 4494
f 4499 4495 4493
f 4496 4499 4493
f 4498 4499 4496
f 4496 4497 4498
f 4500 4495 4499
f 4498 4497 4570
f 4568 4500 4499
f 4568 4499 4498
f 4570 4408 4569
f 4570 4497 4408
f 4502 4569 4408
f 4568 4501 4500
f 4504 4501 4568
f 4418 4501 4504
f 4504 4568 4503
f 4507 4569 4502
f 4416 4507 4502
f 4506 4418 4504
f 4503 4506 4504
f 4569 4507 4571
f 4571 4507 4573
f 4505 4507 4416
f 4420 4418 4506
f 4507 4427 4573
f 4505 4427 4507
f 4429 4420 4506
f 4510 4429 4506
f 4510 4506 4572
f 4427 4513 4573
f 4427 4511 4513
f 4512 4429 4510
f 4512 4510 4572
f 4512 4513 4517
f 4511 4514 4513
f 4508 4514 4511
f 4509 4514 4508
f 4512 4515 4429
f 4514 4517 4513
f 4516 4517 4514
f 4515 4512 4517
f 4434 4515 4517
f 4435 4517 4516
f 4434 4517 4435
f 4435 4516 4436
f 4440 4574 4444
f 4519 4574 4440
f 4520 4519 4440
f 4575 4444 4574
f 4442 4444 4575
f 4576 4519 4520
f 4518 4576 4520
f 4518 4521 4576
f 4575 4524 4442
f 4578 4521 4522
f 4521 4578 4577
f 4524 4579 4523
f 4525 4627 4446
f 4665 4581 4452
f 4452 4624 4665
f 4447 4624 4452
f 4447 4625 4624
f 4526 4582 4625
f 4626 4527 4579
f 4627 4449 4528
f 4627 4525 4449
f 4581 4580 4452
f 4582 4526 4453
f 4274 4582 4453
f 4529 4528 4449
f 4580 4632 4455
f 4626 4541 4527
f 4631 4528 4529
f 4455 4632 4458
f 4673 4633 4459
f 4459 4632 4673
f 4459 4458 4632
f 4541 4540 4527
f 4454 4531 4529
f 4586 4454 4533
f 4533 4532 4586
f 4534 4532 4533
f 4587 4532 4534
f 4587 4534 4536
f 4536 4537 4535
f 4535 4537 4588
f 4538 4588 4537
f 4539 4542 4683
f 4531 4454 4586
f 4540 4541 4589
f 4636 4542 4543
f 4545 4636 4543
f 4544 4590 4684
f 4544 4684 4546
f 4545 4463 4592
f 4546 4685 4591
f 4462 4593 4547
f 4462 4591 4593
f 4548 4592 4463
f 4548 4594 4592
f 4594 4548 4552
f 4550 4549 4464
f 4547 4549 4550
f 4464 4549 4595
f 4638 4639 4470
f 4470 4639 4597
f 4597 4640 4470
f 4640 4551 4470
f 4598 4551 4640
f 4551 4598 4599
f 4472 4600 4552
f 4599 4601 4553
f 4551 4599 4553
f 4602 4553 4601
f 4603 4644 4600
f 4373 4553 4602
f 4554 4373 4602
f 4473 4647 4603
f 4475 4647 4473
f 4606 4647 4475
f 4478 4604 4607
f 4609 4478 4607
f 4556 4609 4611
f 4610 4653 4479
f 4611 4557 4556
f 4560 4558 4610
f 4611 4481 4557
f 4559 4481 4611
f 4560 4615 4708
f 4561 4481 4559
f 4561 4559 4612
f 4562 4561 4612
f 4657 4616 4483
f 4616 4615 4483
f 4485 4561 4562
f 4487 4657 4483
f 4562 4564 4485
f 4564 4562 4614
f 4566 4661 4617
f 4563 4617 4487
f 4565 4564 4614
f 4489 4564 4565
f 4565 4618 4660
f 4566 4617 4563
f 4385 4566 4563
f 4567 4568 4498
f 4570 4567 4498
f 4569 4567 4570
f 4503 4568 4567
f 4569 4503 4567
f 4569 4571 4503
f 4571 4506 4503
f 4572 4506 4571
f 4571 4573 4572
f 4513 4572 4573
f 4512 4572 4513
f 4519 4619 4574
f 4663 4619 4519
f 4576 4663 4519
f 4577 4576 4521
f 4524 4575 4622
f 4574 4622 4575
f 4577 4620 4576
f 4524 4666 4579
f 4622 4666 4524
f 4577 4578 4621
f 4446 4623 4578
f 4578 4623 4667
f 4627 4623 4446
f 4666 4626 4579
f 4528 4630 4627
f 4581 4628 4580
f 4274 4629 4582
f 4631 4630 4528
f 4632 4580 4628
f 4274 4583 4629
f 4541 4626 4668
f 4530 4670 4583
f 4541 4668 4634
f 4674 4530 4539
f 4670 4530 4674
f 4631 4529 4531
f 4584 4587 4536
f 4536 4535 4584
f 4588 4584 4535
f 4679 4538 4585
f 4585 4633 4679
f 4539 4680 4674
f 4683 4680 4539
f 4589 4541 4634
f 4635 4531 4586
f 4532 4682 4586
f 4587 4682 4532
f 4584 4735 4587
f 4735 4588 4538
f 4735 4584 4588
f 4679 4735 4538
f 4542 4636 4683
f 4684 4590 4589
f 4688 4636 4545
f 4685 4546 4684
f 4688 4545 4592
f 4688 4592 4689
f 4689 4592 4594
f 4593 4549 4547
f 4593 4744 4549
f 4549 4690 4595
f 4549 4744 4690
f 4595 4637 4596
f 4596 4637 4638
f 4638 4692 4639
f 4597 4639 4694
f 4597 4694 4693
f 4693 4640 4597
f 4642 4598 4640
f 4599 4598 4601
f 4696 4598 4642
f 4696 4601 4598
f 4600 4643 4552
f 4644 4643 4600
f 4601 4646 4602
f 4602 4646 4554
f 4647 4698 4603
f 4606 4648 4647
f 4604 4554 4649
f 4607 4604 4649
f 4650 4607 4649
f 4605 4648 4606
f 4609 4607 4650
f 4608 4605 4606
f 4652 4608 4653
f 4652 4605 4608
f 4611 4609 4651
f 4558 4653 4610
f 4559 4611 4651
f 4612 4559 4651
f 4708 4615 4613
f 4558 4560 4708
f 4614 4612 4655
f 4613 4616 4657
f 4615 4616 4613
f 4614 4562 4612
f 4659 4617 4661
f 4659 4487 4617
f 4657 4487 4659
f 4565 4614 4618
f 4618 4658 4660
f 4618 4614 4658
f 4660 4661 4566
f 4574 4619 4622
f 4620 4663 4576
f 4622 4619 4716
f 4621 4620 4577
f 4578 4667 4621
f 4664 4666 4622
f 4622 4716 4664
f 4665 4624 4766
f 4720 4628 4581
f 4665 4720 4581
f 4626 4666 4668
f 4627 4729 4623
f 4729 4627 4630
f 4720 4725 4628
f 4669 4629 4583
f 4628 4725 4632
f 4670 4669 4583
f 4668 4675 4634
f 4671 4630 4631
f 4725 4673 4632
f 4531 4677 4631
f 4672 4679 4633
f 4673 4672 4633
f 4634 4675 4676
f 4681 4677 4531
f 4635 4681 4531
f 4587 4678 4682
f 4587 4735 4678
f 4676 4589 4634
f 4586 4734 4635
f 4682 4734 4586
f 4683 4636 4686
f 4676 4684 4589
f 4684 4739 4685
f 4686 4636 4688
f 4591 4685 4687
f 4591 4687 4593
f 4687 4744 4593
f 4691 4689 4594
f 4595 4690 4796
f 4595 4796 4637
f 4637 4692 4638
f 4692 4694 4639
f 4552 4691 4594
f 4693 4641 4640
f 4552 4750 4691
f 4641 4642 4640
f 4552 4643 4750
f 4644 4753 4643
f 4646 4601 4696
f 4645 4646 4696
f 4603 4698 4644
f 4755 4646 4645
f 4647 4648 4698
f 4755 4554 4646
f 4649 4554 4755
f 4700 4650 4649
f 4651 4609 4650
f 4651 4650 4702
f 4558 4703 4653
f 4703 4652 4653
f 4654 4651 4702
f 4757 4654 4702
f 4654 4757 4704
f 4654 4612 4651
f 4612 4654 4655
f 4704 4655 4654
f 4655 4704 4705
f 4705 4656 4655
f 4710 4656 4705
f 4709 4613 4707
f 4709 4708 4613
f 4656 4614 4655
f 4707 4657 4706
f 4657 4707 4613
f 4661 4713 4712
f 4711 4661 4712
f 4659 4661 4711
f 4706 4659 4711
f 4659 4706 4657
f 4614 4656 4658
f 4713 4660 4658
f 4661 4660 4713
f 4662 4716 4619
f 4663 4662 4619
f 4718 4662 4663
f 4717 4662 4718
f 4620 4718 4663
f 4722 4718 4620
f 4621 4722 4620
f 4724 4722 4621
f 4768 4665 4766
f 4624 4767 4766
f 4625 4767 4624
f 4625 4715 4767
f 4582 4715 4625
f 4714 4715 4582
f 4664 4716 4727
f 4667 4724 4621
f 4768 4720 4665
f 4629 4714 4582
f 4669 4714 4629
f 4726 4666 4664
f 4664 4727 4726
f 4667 4723 4724
f 4623 4723 4667
f 4668 4666 4726
f 4669 4670 4730
f 4675 4668 4726
f 4729 4630 4671
f 4674 4730 4670
f 4732 4675 4726
f 4729 4671 4677
f 4671 4631 4677
f 4779 4674 4680
f 4730 4674 4779
f 4676 4675 4732
f 4729 4677 4731
f 4783 4735 4679
f 4786 4735 4783
f 4679 4672 4783
f 4787 4680 4683
f 4681 4635 4736
f 4736 4635 4734
f 4682 4738 4734
f 4678 4786 4682
f 4735 4786 4678
f 4683 4686 4787
f 4739 4684 4676
f 4685 4739 4741
f 4687 4685 4741
f 4687 4741 4792
f 4688 4743 4686
f 4687 4795 4744
f 4743 4689 4799
f 4743 4688 4689
f 4637 4796 4745
f 4691 4799 4689
f 4637 4745 4692
f 4692 4748 4694
f 4693 4748 4747
f 4694 4748 4693
f 4693 4747 4641
f 4642 4695 4697
f 4642 4641 4695
f 4697 4695 4751
f 4696 4642 4697
f 4753 4750 4643
f 4752 4696 4697
f 4645 4696 4752
f 4644 4698 4753
f 4755 4645 4808
f 4699 4698 4648
f 4649 4755 4700
f 4699 4648 4605
f 4701 4650 4700
f 4701 4702 4650
f 4702 4756 4757
f 4702 4701 4756
f 4809 4605 4652
f 4815 4809 4652
f 4757 4758 4759
f 4815 4652 4703
f 4757 4759 4704
f 4760 4704 4759
f 4762 4704 4760
f 4761 4703 4558
f 4762 4705 4704
f 4710 4705 4762
f 4709 4761 4708
f 4761 4558 4708
f 4712 4710 4762
f 4712 4763 4764
f 4712 4762 4763
f 4765 4706 4764
f 4707 4706 4765
f 4712 4764 4711
f 4711 4764 4706
f 4710 4658 4656
f 4710 4712 4713
f 4658 4710 4713
f 4721 4727 4716
f 4662 4721 4716
f 4719 4721 4662
f 4717 4719 4662
f 4718 4770 4717
f 4722 4770 4718
f 4819 4720 4768
f 4769 4714 4669
f 4770 4719 4717
f 4720 4819 4725
f 4772 4769 4669
f 4721 4773 4727
f 4721 4775 4773
f 4721 4719 4775
f 4722 4771 4770
f 4724 4771 4722
f 4724 4723 4778
f 4623 4778 4723
f 4729 4778 4623
f 4772 4669 4730
f 4728 4726 4727
f 4773 4728 4727
f 4778 4771 4724
f 4733 4778 4729
f 4725 4820 4673
f 4732 4726 4728
f 4672 4820 4780
f 4672 4673 4820
f 4733 4729 4731
f 4681 4731 4677
f 4780 4783 4672
f 4787 4779 4680
f 4739 4676 4732
f 4740 4739 4732
f 4728 4740 4732
f 4728 4781 4740
f 4731 4785 4733
f 4681 4785 4731
f 4738 4682 4786
f 4740 4781 4784
f 4681 4736 4785
f 4736 4734 4737
f 4734 4738 4737
f 4686 4742 4787
f 4740 4741 4739
f 4741 4740 4784
f 4736 4790 4785
f 4736 4794 4790
f 4737 4794 4736
f 4742 4743 4839
f 4743 4742 4686
f 4741 4784 4792
f 4743 4799 4839
f 4795 4687 4792
f 4744 4796 4690
f 4795 4796 4744
f 4691 4850 4799
f 4746 4692 4745
f 4692 4746 4748
f 4748 4746 4800
f 4695 4802 4798
f 4800 4747 4748
f 4802 4641 4747
f 4641 4802 4695
f 4749 4695 4798
f 4751 4695 4749
f 4803 4751 4749
f 4751 4804 4697
f 4752 4697 4804
f 4806 4645 4752
f 4753 4754 4805
f 4698 4754 4753
f 4808 4645 4806
f 4754 4698 4699
f 4807 4755 4808
f 4807 4700 4755
f 4855 4700 4807
f 4605 4809 4699
f 4855 4701 4700
f 4701 4855 4857
f 4756 4701 4857
f 4756 4810 4757
f 4757 4810 4758
f 4758 4859 4759
f 4758 4810 4859
f 4759 4812 4813
f 4759 4859 4812
f 4759 4813 4760
f 4814 4760 4813
f 4762 4760 4814
f 4815 4761 4816
f 4703 4761 4815
f 4763 4762 4814
f 4765 4862 4863
f 4764 4862 4765
f 4863 4817 4765
f 4709 4816 4761
f 4763 4862 4764
f 4817 4707 4765
f 4707 4817 4709
f 4930 4768 4766
f 4766 4767 4930
f 4715 4818 4767
f 4818 4715 4714
f 4769 4818 4714
f 4776 4775 4719
f 4770 4776 4719
f 4819 4820 4725
f 4776 4822 4775
f 4777 4770 4771
f 4772 4730 4779
f 4773 4775 4774
f 4775 4822 4774
f 4770 4777 4776
f 4771 4825 4777
f 4778 4825 4771
f 4782 4778 4733
f 4820 4821 4780
f 4773 4781 4728
f 4781 4773 4774
f 4822 4827 4774
f 4828 4822 4776
f 4828 4827 4822
f 4776 4824 4828
f 4830 4782 4733
f 4823 4783 4780
f 4826 4783 4823
f 4781 4774 4788
f 4774 4827 4788
f 4830 4733 4785
f 4786 4783 4870
f 4783 4826 4870
f 4784 4781 4788
f 4789 4830 4785
f 4789 4831 4830
f 4874 4738 4832
f 4832 4738 4786
f 4786 4870 4832
f 4787 4742 4791
f 4784 4788 4834
f 4789 4837 4831
f 4789 4790 4837
f 4785 4790 4789
f 4737 4838 4794
f 4737 4833 4838
f 4737 4738 4833
f 4738 4874 4833
f 4791 4742 4839
f 4834 4792 4784
f 4792 4834 4835
f 4795 4835 4841
f 4797 4837 4790
f 4790 4793 4797
f 4790 4794 4793
f 4839 4799 4849
f 4835 4795 4792
f 4795 4841 4796
f 4796 4841 4745
f 4797 4843 4837
f 4745 4845 4746
f 4841 4845 4745
f 4797 4798 4843
f 4793 4798 4797
f 4749 4798 4793
f 4844 4749 4793
f 4746 4846 4800
f 4845 4846 4746
f 4800 4846 4801
f 4801 4747 4800
f 4747 4848 4802
f 4747 4801 4848
f 4848 4798 4802
f 4844 4803 4749
f 4803 4844 4881
f 4851 4691 4750
f 4851 4850 4691
f 4853 4751 4803
f 4853 4803 4881
f 4852 4851 4750
f 4804 4751 4853
f 4753 4852 4750
f 4852 4753 4805
f 4752 4804 4806
f 4806 4804 4853
f 4922 4754 4699
f 4756 4857 4810
f 4859 4889 4811
f 4812 4811 4858
f 4891 4812 4858
f 4859 4811 4812
f 4812 4891 4813
f 4815 4860 4809
f 4814 4813 4891
f 4861 4814 4891
f 4814 4861 4763
f 4763 4861 4862
f 4896 4815 4816
f 4895 4709 4817
f 4709 4895 4816
f 4899 4768 4930
f 4767 4818 4930
f 4898 4819 4768
f 4899 4898 4768
f 4864 4818 4769
f 4898 4865 4819
f 4900 4864 4769
f 4772 4900 4769
f 4865 4820 4819
f 4900 4772 4866
f 4865 4821 4820
f 4824 4776 4777
f 4782 4825 4778
f 4866 4772 4868
f 4868 4772 4779
f 4824 4777 4869
f 4825 4869 4777
f 4821 4826 4823
f 4821 4823 4780
f 4868 4779 4905
f 4905 4779 4787
f 4829 4828 4824
f 4869 4829 4824
f 4782 4831 4825
f 4830 4831 4782
f 4905 4787 4907
f 4871 4827 4828
f 4829 4871 4828
f 4829 4872 4871
f 4829 4869 4872
f 4869 4825 4831
f 4832 4870 4906
f 4787 4791 4907
f 4834 4788 4827
f 4871 4834 4827
f 4837 4836 4831
f 4832 4906 4874
f 4875 4907 4791
f 4840 4834 4871
f 4835 4834 4840
f 4841 4835 4840
f 4840 4871 4842
f 4877 4845 4842
f 4836 4873 4831
f 4838 4793 4794
f 4838 4833 4878
f 4878 4833 4874
f 4875 4791 4839
f 4879 4875 4839
f 4849 4879 4839
f 4841 4840 4842
f 4847 4873 4836
f 4837 4847 4836
f 4843 4847 4837
f 4844 4793 4838
f 4838 4878 4844
f 4842 4845 4841
f 4877 4846 4845
f 4801 4846 4877
f 4847 4801 4877
f 4848 4801 4847
f 4843 4848 4847
f 4798 4848 4843
f 4880 4844 4878
f 4850 4849 4799
f 4850 4912 4849
f 4881 4844 4880
f 4850 4851 4912
f 4881 4882 4853
f 4854 4852 4805
f 4853 4883 4806
f 4882 4883 4853
f 4754 4854 4805
f 4883 4808 4806
f 4854 4754 4922
f 4915 4808 4883
f 4915 4807 4808
f 4915 4855 4807
f 4920 4855 4915
f 4699 4887 4922
f 4857 4855 4885
f 4886 4858 4856
f 4809 4887 4699
f 4857 4884 4810
f 4857 4885 4884
f 4810 4884 4889
f 4889 4890 4811
f 4856 4811 4890
f 4856 4858 4811
f 4891 4858 4886
f 4860 4887 4809
f 4810 4889 4859
f 4891 4892 4861
f 4861 4928 4893
f 4861 4927 4928
f 4861 4892 4927
f 4926 4896 4951
f 4815 4926 4860
f 4896 4926 4815
f 4893 4862 4861
f 4862 4893 4863
f 4863 4894 4817
f 4863 4893 4894
f 4895 4817 4894
f 4896 4816 4895
f 4818 4897 4930
f 4864 4897 4818
f 4901 4865 4898
f 4900 4867 4902
f 4866 4867 4900
f 4901 4821 4865
f 4867 4903 4902
f 4901 4934 4821
f 4866 4868 4867
f 4934 4826 4821
f 4868 4903 4867
f 4868 4904 4903
f 4904 4868 4905
f 4906 4870 4826
f 4869 4876 4872
f 4869 4831 4876
f 4831 4873 4876
f 4874 4906 4909
f 4906 4910 4909
f 4842 4871 4872
f 4877 4842 4872
f 4877 4872 4876
f 4874 4908 4878
f 4909 4908 4874
f 4876 4873 4847
f 4877 4876 4847
f 4878 4940 4880
f 4908 4940 4878
f 4912 4879 4849
f 4880 4941 4881
f 4940 4941 4880
f 4941 4942 4881
f 4881 4942 4882
f 4852 4943 4851
f 4942 4914 4882
f 4852 4913 4943
f 4913 4852 4854
f 4882 4914 4883
f 4946 4913 4854
f 4854 4922 4946
f 4886 4918 4919
f 4855 4920 4949
f 4886 4919 4916
f 4887 4948 4922
f 4949 4885 4855
f 4885 4923 4884
f 4885 4949 4923
f 4884 4923 4888
f 4888 4976 4890
f 4890 4976 4924
f 4890 4924 4856
f 4921 4856 4924
f 4921 4886 4856
f 4891 4886 4916
f 4892 4891 4916
f 4925 4892 4916
f 4926 4948 4887
f 4884 4888 4889
f 4888 4890 4889
f 4927 4892 4925
f 4860 4926 4887
f 4893 4928 4929
f 4894 4893 4929
f 4955 4895 4894
f 4896 4895 4955
f 4896 4955 4951
f 4864 4956 4897
f 4931 4899 4930
f 4931 4898 4899
f 4959 4956 4900
f 4956 4864 4900
f 4898 4957 4901
f 4902 4959 4900
f 4902 4932 4959
f 4903 4963 4902
f 4903 4935 4963
f 4903 4965 4935
f 4904 4965 4903
f 4905 4936 4904
f 4961 4910 4906
f 4906 4934 4961
f 4906 4826 4934
f 4936 4905 4907
f 4911 4907 4875
f 4936 4907 4911
f 4910 4908 4909
f 4879 4911 4875
f 4939 4940 4908
f 4908 4910 4939
f 4879 4912 4911
f 4912 4943 4999
f 4851 4943 4912
f 4942 4944 4914
f 4946 4970 4913
f 4914 4945 4883
f 4944 4945 4914
f 4945 4915 4883
f 4915 4945 4972
f 4918 4917 4919
f 4919 4971 4916
f 4919 4917 4971
f 4972 4920 4915
f 4974 4949 4920
f 4972 4974 4920
f 4886 4921 4918
f 4888 4923 4976
f 4924 4977 4921
f 4953 4925 5016
f 4978 4926 4951
f 4978 4948 4926
f 4927 4925 4953
f 4928 4927 4953
f 4928 4979 4929
f 4928 4953 4979
f 4894 4954 4955
f 4894 4929 4954
f 4931 4981 4980
f 4930 4981 4931
f 4981 4897 4958
f 4981 4930 4897
f 4956 4958 4897
f 4931 4957 4898
f 4957 4983 4901
f 4983 4934 4901
f 4902 4933 4932
f 4963 4962 4933
f 4902 4963 4933
f 4964 4963 4935
f 4961 4934 4984
f 4938 4965 4904
f 4936 4938 4904
f 4911 4938 4936
f 4937 4938 4911
f 4992 4940 4939
f 4995 4937 4911
f 4912 4995 4911
f 4992 4968 4940
f 4941 4940 4968
f 4969 4941 4968
f 4912 4999 4995
f 4942 4941 4969
f 4969 4944 4942
f 4913 4970 4943
f 4973 4917 4918
f 4916 4971 4947
f 4971 5009 4947
f 4922 4948 4946
f 5015 4973 4950
f 4973 4921 4950
f 4921 4973 4918
f 4925 4916 4947
f 4949 5011 4923
f 4949 4974 5011
f 4977 4950 4921
f 4925 4947 5016
f 4978 5045 4948
f 5011 4976 4923
f 5014 4977 4924
f 4976 5014 4924
f 4952 4978 4951
f 4979 4953 5016
f 4954 4952 4955
f 4955 4952 4951
f 4979 4954 4929
f 4956 4959 4958
f 4980 4957 4931
f 4981 4958 5019
f 4959 5019 4958
f 4959 4960 5019
f 4932 4960 4959
f 4933 4960 4932
f 4962 4960 4933
f 4962 4982 4960
f 4983 4984 4934
f 4963 4986 4962
f 4964 4986 4963
f 4967 4964 4935
f 4965 4967 4935
f 4985 4910 4961
f 4984 4985 4961
f 4938 4967 4965
f 4967 4991 4964
f 4967 4997 4991
f 4997 4938 4937
f 4967 4938 4997
f 4939 4966 4992
f 4939 4910 4966
f 4937 4995 4997
f 4999 5002 4995
f 4943 5006 4999
f 4944 4969 5038
f 5006 4943 4970
f 5040 5034 4917
f 4917 5004 4971
f 4917 5034 5004
f 4971 5004 5009
f 4970 5043 5006
f 5007 4945 4944
f 4946 5043 4970
f 5007 4972 4945
f 5048 4972 5007
f 5046 4973 5015
f 5040 4973 5046
f 4973 5040 4917
f 4947 5009 4975
f 4948 5043 4946
f 5045 5043 4948
f 5048 5010 4972
f 5010 4974 4972
f 5016 4947 4975
f 5049 5016 4975
f 5010 5011 4974
f 5011 5012 4976
f 5014 4976 5012
f 4977 5014 5015
f 5015 4950 4977
f 4978 5054 5045
f 5018 4979 5016
f 4979 5018 4954
f 4954 5017 4952
f 4954 5018 5017
f 5054 4952 5017
f 5054 4978 4952
f 5020 4981 5019
f 5020 4980 4981
f 4983 4957 5021
f 4957 4980 5021
f 4980 5020 5021
f 5055 4960 5022
f 5055 5019 4960
f 4983 5021 5023
f 4982 5022 4960
f 4982 5056 5022
f 4983 5024 4984
f 5023 5024 4983
f 5025 5056 4982
f 4962 5025 4982
f 4984 5024 5058
f 4962 4987 5025
f 4986 4987 4962
f 5058 4985 4984
f 4964 4991 4986
f 4966 4910 4985
f 4989 4987 4986
f 4991 4989 4986
f 4987 4988 5025
f 4987 4993 4988
f 4989 4993 4987
f 4998 4993 4989
f 4991 4990 4989
f 4994 4990 4991
f 4997 4994 4991
f 4966 5062 4992
f 4993 4996 4988
f 4990 4998 4989
f 4997 5033 4994
f 4992 5027 4968
f 5062 5027 4992
f 5000 4996 4993
f 4998 5000 4993
f 5001 4998 4990
f 5028 4990 4994
f 5033 5028 4994
f 5029 5033 4997
f 5029 4997 4995
f 5002 5029 4995
f 4968 5027 4969
f 5000 5031 4996
f 5001 5000 4998
f 5028 5001 4990
f 4969 5082 5038
f 5027 5082 4969
f 5001 5003 5000
f 5041 5003 5001
f 5001 5032 5041
f 5028 5032 5001
f 5006 5002 4999
f 5003 5031 5000
f 5003 5030 5031
f 4944 5038 5007
f 5004 5034 5030
f 5003 5004 5030
f 5005 5004 5003
f 5041 5005 5003
f 5035 5005 5041
f 5006 5043 5002
f 5008 5034 5040
f 5004 5005 5009
f 5044 5005 5035
f 5009 5005 5044
f 4975 5009 5044
f 5049 4975 5044
f 5046 5015 5085
f 5014 5012 5013
f 5014 5013 5015
f 5018 5016 5049
f 5018 5049 5052
f 5018 5053 5017
f 5018 5052 5053
f 5017 5053 5054
f 5019 5074 5020
f 5019 5055 5074
f 5072 5023 5021
f 5056 5059 5087
f 5025 5059 5056
f 5026 4985 5058
f 4966 4985 5026
f 5060 5059 5025
f 5061 5062 4966
f 4966 5026 5061
f 5060 4988 5063
f 5060 5025 4988
f 4996 5063 4988
f 5062 5064 5027
f 5031 5065 5063
f 5031 5063 4996
f 5064 5082 5027
f 5031 5066 5065
f 5031 5030 5066
f 5036 5032 5028
f 5033 5036 5028
f 5037 5036 5033
f 5037 5033 5029
f 5002 5037 5029
f 5083 5066 5034
f 5034 5066 5030
f 5032 5068 5041
f 5032 5036 5068
f 5042 5037 5002
f 5043 5042 5002
f 5007 5038 5039
f 5093 5008 5040
f 5083 5034 5008
f 5041 5050 5035
f 5041 5068 5050
f 5042 5047 5037
f 5007 5039 5084
f 5093 5040 5046
f 5069 5093 5046
f 5044 5035 5050
f 5045 5047 5042
f 5045 5042 5043
f 5048 5007 5084
f 5085 5069 5046
f 5050 5049 5044
f 5053 5050 5047
f 5045 5054 5047
f 5070 5010 5048
f 5084 5070 5048
f 5085 5015 5013
f 5052 5049 5050
f 5053 5052 5050
f 5054 5053 5047
f 5051 5011 5010
f 5070 5051 5010
f 5012 5051 5071
f 5011 5051 5012
f 5012 5071 5013
f 5073 5021 5020
f 5074 5073 5020
f 5072 5021 5073
f 5055 5076 5074
f 5076 5055 5022
f 5056 5076 5022
f 5056 5087 5076
f 5023 5057 5024
f 5023 5072 5057
f 5024 5057 5058
f 5059 5103 5087
f 5058 5089 5026
f 5060 5103 5059
f 5061 5026 5077
f 5078 5060 5063
f 5078 5103 5060
f 5079 5080 5062
f 5061 5079 5062
f 5061 5077 5079
f 5080 5064 5062
f 5063 5106 5078
f 5065 5106 5063
f 5083 5065 5066
f 5082 5067 5038
f 5037 5068 5036
f 5067 5039 5038
f 5083 5008 5093
f 5047 5068 5037
f 5084 5039 5067
f 5047 5050 5068
f 5112 5069 5085
f 5051 5070 5095
f 5051 5095 5071
f 5073 5074 5097
f 5076 5097 5074
f 5076 5088 5097
f 5075 5057 5072
f 5075 5073 5098
f 5075 5072 5073
f 5087 5088 5076
f 5089 5058 5057
f 5075 5089 5057
f 5026 5089 5101
f 5026 5102 5077
f 5026 5101 5102
f 5090 5080 5079
f 5081 5106 5065
f 5080 5090 5064
f 5091 5081 5065
f 5092 5082 5064
f 5090 5092 5064
f 5083 5091 5065
f 5067 5082 5092
f 5094 5067 5092
f 5091 5083 5093
f 5067 5094 5084
f 5093 5069 5112
f 5094 5086 5084
f 5086 5070 5084
f 5086 5113 5070
f 5112 5013 5111
f 5112 5085 5013
f 5070 5113 5095
f 5071 5095 5111
f 5111 5013 5071
f 5097 5098 5073
f 5089 5075 5099
f 5075 5098 5099
f 5100 5087 5103
f 5088 5087 5100
f 5089 5099 5101
f 5103 5078 5119
f 5079 5077 5104
f 5077 5102 5104
f 5106 5119 5078
f 5081 5120 5106
f 5120 5081 5091
f 5092 5090 5107
f 5123 5092 5107
f 5123 5094 5092
f 5122 5091 5093
f 5122 5109 5091
f 5110 5094 5123
f 5122 5093 5112
f 5086 5094 5110
f 5113 5086 5110
f 5113 5111 5095
f 5097 5096 5098
f 5088 5096 5097
f 5099 5098 5114
f 5096 5114 5098
f 5096 5115 5114
f 5096 5100 5115
f 5088 5100 5096
f 5100 5118 5115
f 5100 5103 5118
f 5101 5099 5117
f 5101 5117 5102
f 5118 5103 5119
f 5105 5079 5104
f 5120 5119 5106
f 5105 5090 5079
f 5090 5105 5107
f 5108 5120 5091
f 5121 5123 5107
f 5109 5108 5091
f 5122 5112 5135
f 5110 5123 5124
f 5124 5125 5111
f 5135 5111 5125
f 5135 5112 5111
f 5113 5110 5124
f 5111 5113 5124
f 5114 5117 5099
f 5117 5114 5128
f 5115 5128 5114
f 5115 5116 5128
f 5115 5118 5116
f 5129 5102 5117
f 5118 5127 5116
f 5129 5104 5102
f 5119 5127 5118
f 5105 5104 5129
f 5127 5120 5130
f 5127 5119 5120
f 5105 5131 5107
f 5108 5130 5120
f 5109 5130 5108
f 5121 5107 5131
f 5133 5123 5121
f 5109 5122 5135
f 5124 5133 5125
f 5124 5123 5133
f 5116 5126 5128
f 5128 5129 5117
f 5127 5126 5116
f 5129 5137 5136
f 5129 5128 5137
f 5126 5137 5128
f 5126 5127 5137
f 5127 5138 5137
f 5131 5105 5129
f 5129 5136 5131
f 5130 5138 5127
f 5131 5136 5132
f 5132 5133 5131
f 5138 5134 5132
f 5109 5134 5138
f 5109 5138 5130
f 5121 5131 5133
f 5134 5133 5132
f 5109 5135 5134
f 5134 5125 5133
f 5125 5134 5135
f 5136 5137 5132
f 5132 5137 5138
# 10272 faces, 0 coords texture

# End of File
