# Supplementary material for: Computational modelling of muscle fibre operating ranges in the hindlimb of a small ground bird (Eudromia elegans), with implications for modelling locomotion in extinct species
Source: PLoS Comput Biol. 2021 Apr 1;17(4):e1008843. doi: 10.1371/journal.pcbi.1008843 (PMC8016346; doi:10.1371/journal.pcbi.1008843)
Supplement: S1 Model File — (ZIP) [file pcbi.1008843.s006.zip › geometry/R_Pes.obj]

####
#
# OBJ File Generated by Meshlab
#
####
# Object R_Pes.obj
#
# Vertices: 5005
# Faces: 10006
#
####
v 0.005209 -0.004453 -0.005082
v 0.005655 -0.005163 -0.003081
v 0.005504 -0.005329 -0.002583
v 0.005521 -0.004923 -0.003624
v 0.005353 -0.004777 -0.003659
v 0.005365 -0.004669 -0.004189
v 0.005345 -0.004233 -0.005199
v 0.005371 -0.004374 -0.004770
v 0.005332 -0.004231 -0.004298
v 0.004959 -0.003786 -0.005671
v 0.004976 -0.005493 -0.003011
v 0.005319 -0.005168 -0.003364
v 0.005330 -0.005415 -0.002952
v 0.005395 -0.004911 -0.002507
v 0.005154 -0.004926 -0.003959
v 0.004657 -0.005106 -0.004136
v 0.005508 -0.004761 -0.003215
v 0.005231 -0.004370 -0.003683
v 0.005055 -0.004690 -0.004517
v 0.004902 -0.004455 -0.005070
v 0.004846 -0.004169 -0.005555
v 0.005142 -0.004198 -0.004741
v 0.004930 -0.003728 -0.004975
v 0.004987 -0.003392 -0.005889
v 0.005484 -0.005168 -0.001970
v 0.005375 -0.005280 -0.001428
v 0.004252 -0.005350 -0.004365
v 0.004502 -0.004746 -0.005093
v 0.004387 -0.005145 -0.004684
v 0.004619 -0.004346 -0.005352
v 0.004556 -0.003535 -0.005670
v 0.004613 -0.003219 -0.005742
v 0.004821 -0.005673 -0.002553
v 0.005326 -0.005081 -0.000973
v 0.004568 -0.005524 -0.003383
v 0.005199 -0.004870 -0.001516
v 0.004133 -0.004992 -0.004984
v 0.003831 -0.004772 -0.005343
v 0.003868 -0.005367 -0.004610
v 0.004716 -0.003930 -0.003915
v 0.004878 -0.003874 -0.004341
v 0.004713 -0.003558 -0.004238
v 0.004394 -0.003097 -0.005605
v 0.004618 -0.005597 -0.002300
v 0.005228 -0.005218 -0.001182
v 0.004481 -0.005760 -0.001825
v 0.003895 -0.005566 -0.003618
v 0.004014 -0.005756 -0.003070
v 0.004462 -0.005560 -0.003132
v 0.004182 -0.005497 -0.003805
v 0.004885 -0.004515 -0.001999
v 0.005161 -0.004970 -0.001877
v 0.004984 -0.004697 -0.002418
v 0.004905 -0.004416 -0.002995
v 0.004687 -0.004464 -0.002583
v 0.004653 -0.003887 -0.003206
v 0.004583 -0.003581 -0.004669
v 0.003851 -0.003378 -0.005896
v 0.004189 -0.003053 -0.006106
v 0.004218 -0.002868 -0.006176
v 0.004387 -0.002794 -0.005803
v 0.004327 -0.005608 -0.002402
v 0.004138 -0.005796 -0.001990
v 0.004847 -0.005337 -0.000512
v 0.003714 -0.005799 -0.002944
v 0.005142 -0.004918 -0.000505
v 0.005169 -0.005292 -0.000402
v 0.004965 -0.005152 -0.000284
v 0.003452 -0.005656 -0.003827
v 0.003655 -0.005765 -0.003402
v 0.003676 -0.005575 -0.004154
v 0.003489 -0.005039 -0.005141
v 0.003202 -0.005298 -0.004876
v 0.004623 -0.004165 -0.002455
v 0.003509 -0.003037 -0.005873
v 0.003463 -0.003597 -0.006044
v 0.004352 -0.003056 -0.004941
v 0.004047 -0.002498 -0.005703
v 0.004089 -0.005879 -0.001349
v 0.004288 -0.005732 -0.000754
v 0.003595 -0.006183 -0.002117
v 0.003916 -0.005885 -0.002511
v 0.004799 -0.004606 -0.000085
v 0.003308 -0.005685 -0.004232
v 0.004712 -0.004585 -0.001331
v 0.004674 -0.004373 -0.001831
v 0.003171 -0.004675 -0.005615
v 0.002921 -0.005032 -0.005315
v 0.002966 -0.004021 -0.006173
v 0.003680 -0.002213 -0.006119
v 0.003864 -0.002564 -0.005314
v 0.003835 -0.002683 -0.006016
v 0.004581 -0.005545 -0.000391
v 0.004555 -0.005059 -0.000085
v 0.002987 -0.005906 -0.004057
v 0.004749 -0.004759 -0.000811
v 0.004877 -0.004453 -0.000526
v 0.004571 -0.004377 -0.000867
v 0.004636 -0.004243 -0.001413
v 0.004156 -0.003743 -0.002727
v 0.004212 -0.003525 -0.003435
v 0.002817 -0.004661 -0.005856
v 0.002797 -0.003881 -0.006087
v 0.004083 -0.003211 -0.004017
v 0.003903 -0.002775 -0.004154
v 0.003492 -0.002617 -0.005965
v 0.003214 -0.006205 -0.002618
v 0.003285 -0.006215 -0.002214
v 0.003057 -0.006434 -0.001887
v 0.004193 -0.005548 -0.000341
v 0.002651 -0.006121 -0.003308
v 0.002903 -0.006119 -0.003466
v 0.003279 -0.006033 -0.003161
v 0.004261 -0.005296 0.000117
v 0.002638 -0.005916 -0.004281
v 0.003034 -0.005556 -0.004361
v 0.004287 -0.004122 -0.001867
v 0.002516 -0.003774 -0.006098
v 0.003911 -0.003305 -0.003559
v 0.003084 -0.003423 -0.005979
v 0.003233 -0.002114 -0.005944
v 0.003220 -0.001856 -0.005484
v 0.003777 -0.005954 -0.000449
v 0.002796 -0.006282 -0.002824
v 0.002440 -0.006528 -0.002611
v 0.003832 -0.005471 -0.000143
v 0.004512 -0.004794 0.000326
v 0.002273 -0.005705 -0.004722
v 0.002523 -0.005111 -0.005505
v 0.002166 -0.005237 -0.005420
v 0.004302 -0.004037 -0.001423
v 0.004032 -0.003561 -0.002313
v 0.003847 -0.003021 -0.003429
v 0.002834 -0.003314 -0.006106
v 0.002741 -0.002847 -0.005986
v 0.003131 -0.002469 -0.005872
v 0.003631 -0.002052 -0.005653
v 0.002706 -0.006438 -0.002121
v 0.003089 -0.006021 -0.000797
v 0.003576 -0.005830 -0.000303
v 0.001980 -0.006143 -0.003454
v 0.002478 -0.006176 -0.003710
v 0.004032 -0.004627 0.000423
v 0.001981 -0.005571 -0.005106
v 0.003941 -0.003710 -0.001659
v 0.004199 -0.004364 -0.000219
v 0.003664 -0.003416 -0.001940
v 0.001869 -0.005035 -0.005775
v 0.004115 -0.003350 -0.002987
v 0.003504 -0.002463 -0.004247
v 0.002555 -0.002635 -0.006117
v 0.003171 -0.002134 -0.004542
v 0.002228 -0.006565 -0.002442
v 0.003484 -0.005691 0.000102
v 0.002904 -0.006158 -0.000242
v 0.001718 -0.006216 -0.004180
v 0.003371 -0.005485 0.000280
v 0.004012 -0.005205 0.000213
v 0.001189 -0.005981 -0.005052
v 0.001589 -0.005988 -0.004794
v 0.003794 -0.004671 0.000543
v 0.003928 -0.004191 0.000419
v 0.001591 -0.005232 -0.005604
v 0.003829 -0.003507 -0.001275
v 0.003474 -0.003062 -0.001853
v 0.001829 -0.003947 -0.006190
v 0.002102 -0.003899 -0.006285
v 0.001762 -0.003128 -0.005954
v 0.002346 -0.003320 -0.006103
v 0.003329 -0.002586 -0.003646
v 0.003235 -0.002389 -0.003277
v 0.003339 -0.002205 -0.003997
v 0.002977 -0.001729 -0.004618
v 0.003027 -0.001751 -0.005291
v 0.003065 -0.001396 -0.005473
v 0.001927 -0.006813 -0.002200
v 0.003064 -0.005987 0.000029
v 0.001504 -0.006434 -0.003701
v 0.003290 -0.005320 0.000618
v 0.001103 -0.006353 -0.004136
v 0.001351 -0.006020 -0.004604
v 0.001411 -0.005649 -0.005390
v 0.001149 -0.005381 -0.005805
v 0.004002 -0.004037 -0.000137
v 0.001406 -0.004218 -0.006318
v 0.001758 -0.002773 -0.006020
v 0.002617 -0.001473 -0.004541
v 0.002957 -0.001969 -0.003869
v 0.002089 -0.002257 -0.005871
v 0.003015 -0.001954 -0.005914
v 0.002845 -0.001520 -0.005940
v 0.001608 -0.006815 -0.002215
v 0.002307 -0.006426 -0.000076
v 0.003062 -0.005595 0.000279
v 0.002790 -0.005778 0.000528
v 0.000890 -0.006358 -0.004016
v 0.000912 -0.005940 -0.005043
v 0.000722 -0.005973 -0.004812
v 0.000868 -0.005646 -0.005581
v 0.000571 -0.005946 -0.005245
v 0.003444 -0.003927 0.000545
v 0.000566 -0.005673 -0.005502
v 0.003604 -0.003705 -0.000223
v 0.000986 -0.004107 -0.006163
v 0.001516 -0.003628 -0.006090
v 0.001196 -0.003563 -0.006045
v 0.002744 -0.001506 -0.003890
v 0.002346 -0.001750 -0.005722
v 0.001958 -0.001757 -0.005857
v 0.002587 -0.001174 -0.005524
v 0.001525 -0.006949 -0.001641
v 0.002362 -0.005943 0.000235
v 0.001978 -0.006409 -0.000095
v 0.001157 -0.007019 -0.002100
v 0.002699 -0.006047 -0.000041
v 0.001213 -0.006678 -0.003390
v 0.000717 -0.006926 -0.003095
v 0.000544 -0.006396 -0.004155
v 0.003473 -0.004845 0.000786
v 0.003243 -0.004308 0.000850
v 0.000220 -0.005630 -0.005756
v 0.003411 -0.003373 -0.000093
v 0.003350 -0.003531 0.000472
v 0.003262 -0.002926 -0.001056
v 0.003320 -0.003008 -0.001664
v 0.000636 -0.003901 -0.006372
v 0.001206 -0.003173 -0.006125
v 0.002925 -0.002453 -0.002566
v 0.002735 -0.001973 -0.002724
v 0.001727 -0.001556 -0.005829
v 0.002390 -0.001099 -0.005330
v 0.002478 -0.000816 -0.004484
v 0.002422 -0.001336 -0.005802
v 0.002250 -0.000843 -0.005847
v 0.001601 -0.006761 -0.000092
v 0.000945 -0.006941 -0.001721
v 0.001210 -0.006943 -0.001618
v 0.001067 -0.007118 -0.001153
v 0.001675 -0.006257 0.000224
v 0.000678 -0.006810 -0.002634
v 0.001136 -0.006887 -0.002776
v 0.002520 -0.005742 0.000568
v 0.000834 -0.006709 -0.003710
v 0.003111 -0.004095 0.001282
v 0.003087 -0.004733 0.000968
v -0.000058 -0.005850 -0.005492
v 0.000409 -0.005962 -0.005128
v 0.003276 -0.003913 0.000780
v 0.000530 -0.004311 -0.006327
v 0.002955 -0.002917 -0.000476
v 0.000553 -0.003574 -0.006238
v 0.002890 -0.002747 -0.001624
v 0.002623 -0.002139 -0.002089
v 0.002712 -0.002340 -0.002446
v 0.002758 -0.001904 -0.003660
v 0.001245 -0.002443 -0.005835
v 0.002660 -0.001322 -0.003447
v 0.001634 -0.001071 -0.005900
v 0.001970 -0.001180 -0.005719
v 0.001871 -0.000680 -0.005718
v 0.002007 -0.000881 -0.005200
v 0.002329 -0.000920 -0.004899
v 0.000736 -0.006987 -0.002087
v 0.001746 -0.006019 0.000635
v 0.002073 -0.006120 0.000485
v 0.000463 -0.006850 -0.002999
v 0.000380 -0.007016 -0.002388
v 0.002579 -0.005144 0.000913
v 0.002903 -0.003069 0.000085
v -0.000323 -0.005188 -0.006133
v 0.002857 -0.002737 -0.000087
v 0.000258 -0.004175 -0.006317
v 0.002866 -0.002616 -0.001237
v 0.000549 -0.003010 -0.005990
v 0.002589 -0.001506 -0.002866
v 0.000994 -0.002561 -0.006072
v 0.001239 -0.001457 -0.005793
v 0.001021 -0.001960 -0.005890
v 0.001455 -0.001987 -0.005683
v 0.002064 -0.000603 -0.004411
v 0.001893 -0.000579 -0.004119
v 0.001388 -0.000876 -0.005986
v 0.002111 -0.000737 -0.004825
v 0.001691 -0.000222 -0.005830
v 0.000672 -0.007149 -0.001505
v 0.000575 -0.007026 -0.001118
v 0.001348 -0.006683 -0.000075
v 0.000338 -0.006929 -0.001839
v 0.002279 -0.005515 0.000816
v 0.002254 -0.005421 0.001113
v 0.000095 -0.005940 -0.004976
v 0.000369 -0.006597 -0.003605
v -0.000613 -0.006098 -0.005151
v -0.000235 -0.006091 -0.004951
v -0.000452 -0.006514 -0.004330
v 0.002672 -0.003931 0.001420
v -0.000003 -0.005311 -0.005830
v 0.002923 -0.003345 0.000586
v 0.002766 -0.002888 0.000552
v 0.002713 -0.002715 -0.000562
v 0.002525 -0.002305 -0.001440
v 0.000227 -0.003459 -0.006384
v 0.002633 -0.001790 -0.002324
v 0.002329 -0.001193 -0.003099
v 0.000644 -0.002019 -0.006096
v 0.000953 -0.001111 -0.006129
v 0.001329 -0.000222 -0.006061
v 0.001452 -0.000125 -0.005713
v 0.000240 -0.007247 -0.001035
v 0.000128 -0.007256 -0.000894
v 0.000721 -0.006961 0.000098
v 0.000016 -0.006930 -0.002248
v -0.000220 -0.006883 -0.003481
v -0.000283 -0.006802 -0.003066
v 0.000066 -0.006770 -0.002809
v 0.002071 -0.004808 0.001183
v 0.002405 -0.004368 0.001317
v -0.000891 -0.005742 -0.005603
v -0.000568 -0.005509 -0.005827
v -0.000427 -0.005822 -0.005403
v 0.002625 -0.003251 0.000806
v 0.002694 -0.003665 0.000956
v -0.001049 -0.005157 -0.005872
v -0.000095 -0.004041 -0.006502
v 0.002252 -0.001921 -0.001893
v 0.002298 -0.002145 -0.001450
v 0.000655 -0.002526 -0.006066
v 0.002183 -0.001199 -0.002189
v 0.002330 -0.001247 -0.002350
v 0.000293 -0.001901 -0.006070
v 0.000840 -0.001528 -0.005975
v 0.002109 -0.001036 -0.003242
v 0.002143 -0.000939 -0.002776
v 0.000602 -0.001462 -0.005948
v 0.001684 -0.000425 -0.004223
v 0.001921 -0.000393 -0.004876
v 0.001784 -0.000462 -0.005277
v 0.001417 -0.000262 -0.005129
v -0.000503 -0.006966 -0.002459
v -0.000015 -0.007120 -0.001665
v 0.001795 -0.005822 0.001041
v -0.000258 -0.006948 -0.002587
v -0.000957 -0.006840 -0.003770
v 0.001828 -0.004282 0.001504
v 0.002372 -0.004139 0.001709
v -0.000997 -0.006092 -0.004994
v -0.000723 -0.006484 -0.004310
v 0.002532 -0.003490 0.001433
v 0.002316 -0.002607 0.000565
v 0.002552 -0.002360 -0.000555
v 0.002184 -0.001841 -0.001399
v 0.000264 -0.002364 -0.005981
v 0.002183 -0.001412 -0.001731
v -0.000116 -0.002378 -0.006185
v 0.001817 -0.000410 -0.003752
v 0.000543 -0.001068 -0.006030
v 0.001540 -0.000127 -0.004013
v 0.001595 -0.000209 -0.004679
v 0.001168 0.000213 -0.006200
v 0.001095 -0.000410 -0.006070
v 0.000381 -0.006786 0.000353
v -0.000627 -0.007143 -0.001842
v -0.000326 -0.007126 -0.001828
v -0.000199 -0.007281 -0.001129
v 0.001256 -0.006548 0.000352
v -0.000682 -0.006990 -0.002884
v -0.000661 -0.006821 -0.003476
v -0.001133 -0.006296 -0.004848
v -0.001219 -0.005694 -0.005562
v 0.002426 -0.003640 0.001980
v 0.002114 -0.003042 0.001063
v -0.000766 -0.003895 -0.006385
v 0.002146 -0.002269 0.000621
v 0.002107 -0.002031 -0.000621
v -0.000810 -0.003164 -0.006160
v 0.000199 -0.003095 -0.006251
v -0.000033 -0.000543 -0.006321
v 0.000289 -0.001359 -0.006137
v 0.001194 0.000225 -0.004679
v 0.000689 -0.000440 -0.006213
v 0.000805 0.000164 -0.006398
v 0.000396 -0.000133 -0.006240
v 0.000986 -0.000002 -0.005115
v 0.000575 0.000302 -0.006352
v 0.000766 0.000379 -0.005979
v -0.000065 -0.006853 0.000091
v -0.001186 -0.007230 -0.002510
v -0.000554 -0.007329 -0.001362
v 0.000714 -0.006715 0.000451
v -0.000813 -0.007129 -0.002361
v 0.000755 -0.005743 0.000963
v 0.000900 -0.005442 0.001364
v 0.001411 -0.005065 0.001451
v 0.001566 -0.004711 0.001357
v -0.001543 -0.006236 -0.004773
v 0.001955 -0.004067 0.001841
v -0.001427 -0.005642 -0.005545
v 0.002017 -0.003183 0.001593
v 0.001972 -0.002811 0.001406
v -0.001486 -0.005347 -0.005990
v 0.001848 -0.001552 -0.001387
v 0.001752 -0.001113 -0.001820
v 0.001903 -0.001573 -0.000875
v 0.001535 -0.000485 -0.002932
v 0.000292 -0.000698 -0.006156
v 0.001160 0.000185 -0.004274
v 0.000392 0.000684 -0.006453
v -0.000755 -0.007256 -0.001116
v -0.000960 -0.007244 -0.001956
v -0.001079 -0.007031 -0.003163
v -0.001556 -0.006719 -0.003433
v -0.001754 -0.006259 -0.004986
v -0.001512 -0.006471 -0.004151
v -0.001477 -0.005995 -0.005298
v -0.001913 -0.005872 -0.005223
v -0.002086 -0.005592 -0.005617
v 0.001983 -0.003499 0.002076
v 0.002065 -0.002638 0.000887
v 0.001508 -0.001965 0.000878
v 0.001628 -0.001725 0.000191
v -0.000943 -0.003693 -0.006357
v 0.001580 -0.001099 -0.001454
v 0.001331 -0.000973 -0.001354
v -0.000245 -0.001372 -0.006024
v -0.000287 -0.001733 -0.005915
v 0.001429 -0.000277 -0.002643
v 0.001290 -0.000297 -0.003077
v 0.001190 -0.000132 -0.002586
v 0.001038 0.000017 -0.003539
v 0.000798 0.000356 -0.005004
v 0.000534 0.000586 -0.005140
v 0.000379 0.000945 -0.005974
v 0.000539 0.000799 -0.006111
v -0.000469 -0.007152 0.000192
v -0.001306 -0.007395 -0.001911
v -0.001185 -0.007167 -0.001117
v -0.001095 -0.007275 -0.000492
v -0.000859 -0.007417 -0.000619
v -0.000234 -0.006748 0.000338
v -0.001579 -0.007129 -0.002434
v 0.000477 -0.006112 0.000838
v -0.001747 -0.006464 -0.003970
v -0.001996 -0.006715 -0.003655
v -0.001888 -0.006478 -0.004421
v 0.001489 -0.004443 0.001767
v -0.002200 -0.006051 -0.005115
v 0.001831 -0.003016 0.001989
v 0.001533 -0.002400 0.001139
v -0.001792 -0.005576 -0.005789
v -0.001686 -0.004159 -0.006303
v -0.001238 -0.004208 -0.006509
v 0.001448 -0.001701 0.000425
v 0.001509 -0.001364 -0.000562
v 0.001477 -0.000475 -0.002116
v 0.000752 0.000524 -0.004465
v 0.000413 0.000894 -0.005067
v 0.000596 0.000577 -0.004723
v -0.001554 -0.007307 -0.001899
v -0.001811 -0.007161 -0.002663
v 0.000740 -0.004277 0.001988
v -0.002290 -0.006580 -0.003751
v -0.002515 -0.006409 -0.004569
v 0.001455 -0.003366 0.002264
v 0.001409 -0.002800 0.002196
v -0.002393 -0.004935 -0.005801
v -0.002105 -0.004746 -0.005922
v 0.001435 -0.002561 0.001690
v -0.001483 -0.003550 -0.006202
v 0.001487 -0.001355 0.000126
v -0.001155 -0.003183 -0.006353
v -0.001657 -0.003052 -0.006147
v -0.000151 -0.002743 -0.006072
v -0.000497 -0.002183 -0.006042
v 0.000938 -0.000800 -0.001257
v 0.001285 -0.000869 -0.000834
v -0.000646 -0.001722 -0.006083
v 0.000769 -0.000230 -0.002212
v 0.000890 0.000239 -0.003172
v 0.001088 0.000082 -0.003097
v 0.000698 0.000349 -0.002997
v 0.000681 0.000686 -0.004121
v -0.000473 -0.006911 0.000573
v -0.001935 -0.007351 -0.002118
v -0.001466 -0.007329 -0.000749
v -0.001440 -0.007228 -0.001429
v -0.001166 -0.006228 0.001042
v -0.002225 -0.007055 -0.002698
v -0.000081 -0.006610 0.000643
v -0.002464 -0.007082 -0.002908
v -0.002165 -0.006841 -0.003214
v -0.002278 -0.006366 -0.004369
v 0.000332 -0.004636 0.001832
v -0.002571 -0.006117 -0.005139
v -0.002859 -0.006069 -0.005066
v 0.000784 -0.003601 0.002281
v 0.001135 -0.002747 0.002401
v 0.001329 -0.003157 0.002429
v 0.001350 -0.002622 0.002674
v 0.001380 -0.002196 0.001558
v -0.002394 -0.004281 -0.006025
v -0.002243 -0.003838 -0.006107
v -0.001264 -0.002257 -0.005691
v 0.000828 -0.000545 -0.001710
v 0.000703 0.000190 -0.002065
v 0.000814 0.000073 -0.002484
v 0.000633 -0.000149 -0.001677
v 0.000616 0.000444 -0.002512
v -0.000683 -0.000322 -0.006035
v 0.000479 0.000487 -0.002859
v 0.000493 0.000815 -0.003262
v 0.000490 0.000859 -0.004059
v 0.000234 0.001449 -0.004497
v -0.000321 0.000155 -0.006017
v 0.000236 0.001042 -0.004977
v 0.000382 0.001055 -0.004645
v 0.000062 0.001456 -0.005046
v 0.000201 0.001390 -0.006131
v -0.000189 0.001522 -0.005922
v -0.001855 -0.007139 -0.001349
v -0.002080 -0.007291 -0.000982
v -0.001832 -0.006970 0.000027
v -0.002561 -0.007311 -0.002288
v -0.002413 -0.007263 -0.001908
v -0.002192 -0.007271 -0.002016
v 0.000425 -0.005890 0.001245
v -0.002637 -0.006603 -0.003980
v -0.002460 -0.006624 -0.003411
v -0.002773 -0.006339 -0.004603
v -0.002591 -0.005722 -0.005398
v -0.002987 -0.005651 -0.005265
v -0.002668 -0.004606 -0.006135
v 0.000953 -0.001757 0.001214
v 0.001317 -0.001536 0.000781
v 0.000988 -0.001011 0.000721
v 0.001109 -0.001150 0.000299
v -0.001681 -0.002753 -0.005783
v 0.000757 -0.000410 -0.001276
v 0.001047 -0.000745 -0.000771
v 0.000160 0.000950 -0.006333
v -0.000269 0.001754 -0.005481
v 0.000026 0.001297 -0.005395
v -0.000012 0.001672 -0.004647
v -0.002324 -0.007448 -0.001444
v -0.002971 -0.006398 -0.004305
v -0.002772 -0.006812 -0.003398
v -0.003246 -0.006381 -0.004661
v -0.003217 -0.005891 -0.005072
v 0.000913 -0.003160 0.002208
v 0.000547 -0.003094 0.002330
v 0.000756 -0.002680 0.002471
v 0.001268 -0.002355 0.002147
v 0.000995 -0.001985 0.001659
v 0.000954 -0.001364 0.001001
v -0.002751 -0.004116 -0.006201
v 0.000868 -0.000966 0.000235
v -0.002005 -0.002591 -0.005673
v -0.002141 -0.002197 -0.005733
v -0.001747 -0.002174 -0.005542
v 0.000551 -0.000276 -0.001154
v -0.002033 -0.001197 -0.005585
v -0.001411 -0.001494 -0.005791
v -0.001618 -0.000856 -0.005558
v 0.000211 0.000278 -0.002127
v -0.000492 -0.001115 -0.005961
v 0.000234 0.000726 -0.002454
v 0.000110 0.001360 -0.003859
v 0.000298 0.000912 -0.003004
v -0.001045 0.000869 -0.005834
v -0.000701 0.001187 -0.006066
v -0.000667 0.001707 -0.005768
v -0.002260 -0.007241 0.000065
v -0.002686 -0.007484 -0.001694
v -0.002327 -0.007265 -0.000853
v -0.002104 -0.007165 0.000409
v -0.001312 -0.006693 0.000741
v -0.002963 -0.007208 -0.002218
v -0.003052 -0.007053 -0.003105
v -0.002847 -0.007026 -0.002864
v -0.000596 -0.005743 0.001239
v -0.003200 -0.007260 -0.002512
v -0.000686 -0.005462 0.001665
v -0.000155 -0.005066 0.001727
v 0.000556 -0.003797 0.001974
v 0.000022 -0.003576 0.002138
v -0.003656 -0.005932 -0.005160
v 0.000420 -0.003391 0.002409
v 0.000436 -0.002902 0.002696
v 0.001056 -0.002313 0.003168
v -0.002860 -0.005437 -0.005769
v 0.000809 -0.001522 0.001542
v 0.000599 -0.000812 0.001004
v 0.000649 -0.000532 0.000126
v 0.000373 0.000190 -0.000559
v 0.000220 0.000549 -0.001293
v 0.000113 0.000742 -0.001862
v -0.001331 -0.000786 -0.005680
v -0.001283 -0.000025 -0.005851
v 0.000155 0.001297 -0.003085
v -0.001501 0.000445 -0.005924
v -0.001464 0.001004 -0.005706
v -0.001069 0.000506 -0.005750
v -0.000188 0.001927 -0.005061
v -0.000251 0.001869 -0.004057
v -0.000649 0.001941 -0.005323
v -0.000964 0.001766 -0.005699
v -0.001051 0.001996 -0.005567
v -0.002944 -0.007381 -0.001644
v -0.002678 -0.007271 -0.001036
v -0.002868 -0.007421 -0.000707
v -0.001711 -0.006762 0.000556
v -0.003481 -0.007175 -0.002477
v -0.001126 -0.004931 0.001682
v -0.000850 -0.005092 0.001601
v -0.000667 -0.004927 0.001846
v -0.003241 -0.006758 -0.003728
v 0.000322 -0.004205 0.001805
v -0.000118 -0.004654 0.001669
v -0.004000 -0.005727 -0.005088
v 0.000977 -0.002428 0.002896
v -0.003402 -0.005608 -0.005472
v 0.000746 -0.002102 0.002370
v 0.000771 -0.002001 0.002709
v -0.002874 -0.004304 -0.006149
v -0.003133 -0.005209 -0.005721
v 0.000733 -0.001872 0.001880
v -0.003037 -0.003580 -0.005892
v 0.000617 -0.001289 0.001992
v -0.002194 -0.003288 -0.005951
v 0.000417 -0.000264 -0.000043
v -0.001811 -0.001768 -0.005618
v -0.001977 -0.000643 -0.005436
v 0.000156 0.000246 -0.001783
v 0.000004 0.001146 -0.002424
v -0.000094 0.001445 -0.003000
v -0.001722 0.000402 -0.005842
v 0.000054 0.001527 -0.003497
v -0.000259 0.001769 -0.004492
v -0.000615 0.001942 -0.004352
v -0.000865 0.001479 -0.005611
v -0.000905 0.002055 -0.005199
v -0.003319 -0.007434 -0.001902
v -0.003079 -0.007301 -0.001264
v -0.001201 -0.005638 0.001356
v -0.004074 -0.006045 -0.004607
v -0.003800 -0.006198 -0.004541
v -0.000429 -0.003703 0.002125
v 0.000454 -0.002056 0.003441
v 0.000695 -0.002104 0.003321
v 0.000509 -0.001651 0.002324
v 0.000575 -0.001870 0.002868
v -0.003413 -0.003979 -0.005952
v -0.003211 -0.002913 -0.005579
v 0.000250 -0.000851 0.001747
v 0.000613 -0.000942 0.001428
v 0.000324 -0.000165 0.001285
v 0.000244 0.000216 -0.000247
v 0.000390 -0.000456 0.000918
v -0.002602 -0.001447 -0.005354
v -0.002311 -0.001459 -0.005406
v 0.000187 0.000318 0.000337
v -0.002133 -0.000949 -0.005312
v 0.000051 0.000710 -0.001207
v -0.000163 0.000750 -0.001671
v -0.002255 0.000133 -0.005944
v -0.000201 0.000938 -0.002164
v -0.000729 0.001778 -0.004748
v -0.001331 0.001456 -0.005804
v -0.003253 -0.007488 -0.000891
v -0.002070 -0.006355 0.001139
v -0.003869 -0.007086 -0.002285
v -0.002498 -0.006463 0.000856
v -0.002248 -0.005934 0.001119
v -0.003821 -0.007148 -0.002743
v -0.001931 -0.005753 0.001386
v -0.001574 -0.005344 0.001539
v -0.004079 -0.006448 -0.004203
v -0.004452 -0.006402 -0.003988
v -0.000784 -0.004227 0.001959
v 0.000063 -0.003016 0.002444
v -0.003786 -0.005599 -0.005288
v -0.003761 -0.004140 -0.005790
v 0.000205 -0.001621 0.002961
v -0.003994 -0.004173 -0.005609
v 0.000195 -0.001083 0.002273
v -0.003696 -0.003300 -0.005633
v -0.003709 -0.003739 -0.005843
v -0.003593 -0.002690 -0.005379
v -0.002213 -0.002787 -0.005957
v -0.002784 -0.001993 -0.005540
v -0.002954 -0.001451 -0.005558
v -0.002747 -0.000877 -0.005419
v -0.000429 0.001116 -0.002253
v -0.000473 0.001539 -0.002783
v -0.000596 0.002042 -0.003826
v -0.002265 0.001817 -0.005459
v -0.000966 0.002249 -0.004797
v -0.001273 0.002313 -0.004311
v -0.001098 0.002526 -0.005330
v -0.002478 -0.007415 -0.000333
v -0.002747 -0.006925 0.000637
v -0.003779 -0.007256 -0.001771
v -0.003749 -0.007160 -0.001249
v -0.003037 -0.006472 0.000647
v -0.002763 -0.006310 0.000940
v -0.001984 -0.005340 0.001349
v -0.004096 -0.007033 -0.002803
v 0.000024 -0.002601 0.002917
v -0.004569 -0.004169 -0.005349
v 0.000490 -0.001583 0.003495
v 0.000233 -0.001390 0.003793
v 0.000125 -0.001426 0.002742
v 0.000143 -0.000710 0.002090
v 0.000040 -0.000931 0.002696
v -0.003309 -0.002356 -0.005586
v -0.003254 -0.001832 -0.005372
v -0.000019 0.000815 -0.000654
v -0.000206 0.000972 -0.000725
v -0.000424 0.001423 -0.001703
v -0.000749 0.001945 -0.003241
v -0.001068 0.002288 -0.003763
v -0.003689 -0.007274 -0.000708
v -0.003141 -0.006943 0.000409
v -0.004074 -0.007190 -0.001543
v -0.004332 -0.007041 -0.002570
v -0.002252 -0.005660 0.001419
v -0.004909 -0.006380 -0.003579
v -0.002414 -0.005275 0.001415
v -0.001520 -0.004762 0.001803
v -0.001750 -0.004908 0.001528
v -0.001241 -0.003864 0.002205
v -0.004481 -0.006028 -0.004793
v -0.000989 -0.002626 0.002793
v -0.004267 -0.005752 -0.004979
v -0.000083 -0.001843 0.003689
v 0.000198 -0.001470 0.003320
v -0.000144 -0.000557 0.002254
v 0.000082 -0.000467 0.001652
v -0.000224 0.000483 0.001353
v -0.000046 0.000123 0.001384
v -0.000310 0.000864 -0.000128
v -0.000797 0.001255 -0.001031
v -0.000537 0.001216 -0.000232
v -0.000467 0.001106 -0.000681
v -0.002846 0.000070 -0.005286
v -0.002814 0.000452 -0.005382
v -0.002753 -0.000082 -0.005579
v -0.002633 0.000272 -0.005804
v -0.000605 0.001749 -0.002269
v -0.001004 0.002347 -0.003353
v -0.000862 0.002095 -0.002815
v -0.004145 -0.007282 -0.002015
v -0.002599 -0.005782 0.001203
v -0.004519 -0.006816 -0.002993
v -0.001942 -0.004565 0.001988
v -0.001192 -0.003222 0.002466
v -0.001321 -0.002652 0.002559
v 0.000030 -0.002140 0.003229
v 0.000364 -0.001850 0.003840
v -0.000074 -0.001150 0.004126
v -0.000254 -0.000685 0.003328
v -0.000250 -0.000736 0.002913
v -0.000103 -0.000828 0.003793
v -0.003875 -0.003523 -0.005425
v -0.003787 -0.003054 -0.005220
v -0.000438 -0.000386 0.002397
v -0.003885 -0.002585 -0.005211
v -0.000288 -0.000219 0.001766
v -0.000511 0.000187 0.001721
v -0.003656 -0.001291 -0.005255
v -0.000356 0.000798 0.000803
v -0.000710 0.000959 -0.000481
v -0.003033 -0.000345 -0.005392
v -0.003218 0.000076 -0.005446
v -0.000659 0.001425 -0.001273
v -0.000907 0.001947 -0.002081
v -0.001094 0.002202 -0.002679
v -0.002502 0.001521 -0.005269
v -0.001233 0.002206 -0.003108
v -0.001391 0.002384 -0.003495
v -0.001541 0.002692 -0.005109
v -0.001563 0.002870 -0.004731
v -0.003761 -0.006733 0.000474
v -0.004693 -0.007032 -0.002851
v -0.002280 -0.004667 0.001694
v -0.002771 -0.004738 0.001442
v -0.002098 -0.004197 0.001922
v -0.002572 -0.004819 0.001599
v -0.002311 -0.004045 0.001961
v -0.005118 -0.005824 -0.004493
v -0.001908 -0.004008 0.002214
v -0.001903 -0.003624 0.002162
v -0.000401 -0.001478 0.004275
v -0.004965 -0.005309 -0.004813
v -0.000863 0.000437 0.001824
v -0.000614 0.000694 0.001502
v -0.000735 0.000856 0.000475
v -0.000818 0.001413 -0.000563
v -0.001056 0.001390 -0.000332
v -0.000939 0.001888 -0.001268
v -0.003060 0.001049 -0.005345
v -0.002602 0.000803 -0.005538
v -0.002395 0.002097 -0.005036
v -0.002198 0.002231 -0.005256
v -0.001917 0.002885 -0.004960
v -0.001445 0.002656 -0.004231
v -0.004120 -0.007347 -0.001003
v -0.003718 -0.006158 0.000880
v -0.005294 -0.006875 -0.002610
v -0.004917 -0.006885 -0.002271
v -0.004872 -0.007031 -0.001854
v -0.003310 -0.006055 0.001129
v -0.002986 -0.005770 0.001202
v -0.004998 -0.006701 -0.003291
v -0.003044 -0.005164 0.001224
v -0.005484 -0.006075 -0.004262
v -0.002266 -0.003422 0.002251
v -0.005311 -0.005501 -0.004652
v -0.001537 -0.003073 0.002341
v -0.001125 -0.002193 0.003330
v -0.001486 -0.002257 0.003046
v -0.001019 -0.001756 0.003603
v -0.005094 -0.004273 -0.005134
v -0.005508 -0.004625 -0.005250
v -0.004867 -0.003806 -0.005287
v -0.000264 -0.000428 0.003729
v -0.000500 -0.000464 0.003376
v -0.004514 -0.002912 -0.004986
v -0.000850 0.000202 0.002297
v -0.000528 -0.000039 0.002277
v -0.003535 -0.002047 -0.005168
v -0.000825 0.001127 0.001418
v -0.001055 0.001159 0.000179
v -0.000771 0.001025 0.001057
v -0.001075 0.001740 -0.000609
v -0.001163 0.002006 -0.001111
v -0.001025 0.002156 -0.001752
v -0.001288 0.002457 -0.002287
v -0.001770 0.002697 -0.003599
v -0.001605 0.002660 -0.003149
v -0.002010 0.003018 -0.004550
v -0.002035 0.003209 -0.003980
v -0.004077 -0.006612 0.000681
v -0.005006 -0.006875 -0.001302
v -0.005714 -0.006806 -0.002858
v -0.003397 -0.005187 0.001001
v -0.003690 -0.005133 0.001035
v -0.003520 -0.005623 0.001072
v -0.005354 -0.006332 -0.003767
v -0.003246 -0.004751 0.001184
v -0.002483 -0.003629 0.001923
v -0.006153 -0.005563 -0.004593
v -0.002235 -0.002872 0.002500
v -0.002411 -0.003042 0.002200
v -0.001341 -0.001826 0.003310
v -0.001033 -0.001476 0.003997
v -0.005436 -0.004021 -0.005020
v -0.000186 -0.000644 0.004201
v -0.000304 -0.000984 0.004464
v -0.005094 -0.003160 -0.004951
v -0.005149 -0.003721 -0.005221
v -0.004792 -0.002170 -0.004863
v -0.004386 -0.000963 -0.004993
v -0.001096 0.001018 0.000686
v -0.001158 0.001658 -0.000068
v -0.003332 0.000741 -0.005151
v -0.001402 0.002222 -0.000583
v -0.003170 0.001240 -0.004966
v -0.001628 0.002420 -0.001524
v -0.001818 0.002508 -0.001989
v -0.003074 0.001748 -0.004976
v -0.002771 0.002143 -0.004842
v -0.002315 0.002569 -0.004789
v -0.002207 0.003139 -0.004462
v -0.004485 -0.006625 0.000459
v -0.005767 -0.006738 -0.001388
v -0.005524 -0.006691 -0.001077
v -0.003905 -0.005602 0.000890
v -0.004007 -0.006015 0.000936
v -0.005832 -0.006559 -0.003385
v -0.002930 -0.004541 0.001528
v -0.003387 -0.004402 0.001590
v -0.006100 -0.005880 -0.004150
v -0.005848 -0.006113 -0.003879
v -0.005774 -0.005738 -0.004755
v -0.002656 -0.002898 0.002274
v -0.001767 -0.002194 0.003098
v -0.002162 -0.002304 0.002778
v -0.006057 -0.004503 -0.004976
v -0.000723 -0.001103 0.004231
v -0.000578 -0.000452 0.004378
v -0.000662 -0.000182 0.003895
v -0.000849 -0.000037 0.002931
v -0.001109 0.000264 0.002495
v -0.000981 0.000556 0.002195
v -0.001308 0.002003 0.000006
v -0.001275 0.001387 0.000639
v -0.003925 0.000386 -0.005135
v -0.001373 0.002075 -0.000920
v -0.003563 0.001413 -0.004769
v -0.002912 0.002107 -0.004571
v -0.003321 0.002135 -0.004406
v -0.002116 0.003020 -0.002433
v -0.002486 0.002973 -0.004247
v -0.002046 0.002898 -0.002953
v -0.002257 0.003313 -0.004035
v -0.005235 -0.007055 -0.002038
v -0.004223 -0.006176 0.000679
v -0.005955 -0.006803 -0.001843
v -0.004104 -0.004961 0.001152
v -0.003831 -0.004510 0.001356
v -0.006154 -0.006248 -0.003798
v -0.006473 -0.005914 -0.004237
v -0.003153 -0.003906 0.001815
v -0.002708 -0.003489 0.001995
v -0.002418 -0.002416 0.002516
v -0.001874 -0.001763 0.003159
v -0.001789 -0.001513 0.003573
v -0.001110 -0.001014 0.004200
v -0.005731 -0.003882 -0.004896
v -0.000875 -0.000753 0.004639
v -0.005315 -0.003466 -0.004776
v -0.000844 -0.000355 0.004497
v -0.000798 -0.000004 0.004360
v -0.000880 0.000218 0.003785
v -0.001356 0.000369 0.003600
v -0.004697 -0.001654 -0.004711
v -0.001442 0.000792 0.002433
v -0.005086 -0.001666 -0.004926
v -0.001446 0.001079 0.001900
v -0.001098 0.000833 0.001808
v -0.001469 0.001443 0.001686
v -0.001267 0.001424 0.001173
v -0.004146 -0.000442 -0.004920
v -0.001723 0.002168 0.000320
v -0.002018 0.002599 -0.001375
v -0.001657 0.002375 -0.000640
v -0.003026 0.002432 -0.004368
v -0.002687 0.002707 -0.004565
v -0.002750 0.002957 -0.004094
v -0.002436 0.003397 -0.002968
v -0.002323 0.003125 -0.003131
v -0.002451 0.003435 -0.003949
v -0.004752 -0.007000 -0.000568
v -0.004916 -0.006477 0.000566
v -0.005425 -0.006809 -0.000554
v -0.005246 -0.006522 0.000216
v -0.006155 -0.006667 -0.002817
v -0.005965 -0.006666 -0.002303
v -0.004838 -0.005913 0.000808
v -0.004502 -0.005940 0.000828
v -0.004319 -0.005518 0.000972
v -0.006446 -0.006183 -0.003766
v -0.004421 -0.004925 0.000983
v -0.006740 -0.005701 -0.004314
v -0.003378 -0.003563 0.001760
v -0.003350 -0.003101 0.001995
v -0.003077 -0.002964 0.002265
v -0.002796 -0.002220 0.002571
v -0.002361 -0.001815 0.002798
v -0.006450 -0.004387 -0.004883
v -0.006135 -0.003802 -0.004812
v -0.002508 -0.001477 0.003237
v -0.001792 -0.001078 0.003770
v -0.001250 -0.000727 0.004398
v -0.001613 -0.000693 0.004196
v -0.005739 -0.003461 -0.004936
v -0.006045 -0.003383 -0.004880
v -0.005380 -0.003095 -0.004854
v -0.005428 -0.002405 -0.004596
v -0.001105 0.000306 0.003080
v -0.004699 -0.000454 -0.005036
v -0.001540 0.001738 0.001125
v -0.004098 -0.000014 -0.005008
v -0.002121 0.002266 -0.000215
v -0.004720 0.000696 -0.004890
v -0.001932 0.002242 -0.000361
v -0.003851 0.001816 -0.004218
v -0.003231 0.002372 -0.004021
v -0.003528 0.002220 -0.004033
v -0.002574 0.003331 -0.003411
v -0.002738 0.003750 -0.003390
v -0.005538 -0.006428 0.000365
v -0.005201 -0.005828 0.000637
v -0.004600 -0.005364 0.001004
v -0.006472 -0.006400 -0.003280
v -0.006481 -0.006599 -0.002686
v -0.006741 -0.006431 -0.003495
v -0.006826 -0.006022 -0.003741
v -0.004029 -0.004041 0.001293
v -0.007034 -0.005444 -0.004711
v -0.003779 -0.003542 0.001767
v -0.002734 -0.001667 0.002863
v -0.002129 -0.001161 0.003452
v -0.001935 -0.000713 0.004192
v -0.001410 -0.000105 0.004700
v -0.001449 0.000520 0.004055
v -0.001441 0.000541 0.003075
v -0.001721 0.000699 0.003110
v -0.004748 -0.001231 -0.004827
v -0.002016 0.001718 0.001968
v -0.001708 0.002185 0.001015
v -0.001651 0.001894 0.001577
v -0.005095 0.000333 -0.004721
v -0.002231 0.002477 -0.000698
v -0.001985 0.002320 0.000143
v -0.002575 0.002998 -0.001569
v -0.002795 0.003220 -0.003608
v -0.005851 -0.006876 -0.000798
v -0.006514 -0.006575 -0.001348
v -0.006243 -0.006699 -0.000697
v -0.007354 -0.006239 -0.003349
v -0.007124 -0.005753 -0.004096
v -0.004177 -0.003838 0.001411
v -0.003942 -0.003460 0.001590
v -0.004163 -0.003318 0.001638
v -0.003001 -0.001824 0.002558
v -0.003444 -0.002750 0.002129
v -0.002582 -0.001035 0.003391
v -0.002278 -0.000724 0.003932
v -0.001834 -0.000145 0.004476
v -0.001377 0.000261 0.004527
v -0.001609 0.000789 0.004488
v -0.001919 0.000958 0.003597
v -0.001835 0.000957 0.002642
v -0.001586 0.001230 0.002220
v -0.002025 0.001430 0.002516
v -0.005285 -0.000150 -0.004806
v -0.002367 0.002500 0.000380
v -0.001811 0.002342 0.000680
v -0.002449 0.002624 -0.000705
v -0.004124 0.001956 -0.003991
v -0.003732 0.002315 -0.003881
v -0.003405 0.002471 -0.003593
v -0.003308 0.002652 -0.003355
v -0.003066 0.003629 -0.002645
v -0.003130 0.003084 -0.003014
v -0.002893 0.003695 -0.002324
v -0.002839 0.003496 -0.001736
v -0.002811 0.003599 -0.002871
v -0.006290 -0.006843 -0.002099
v -0.005943 -0.006476 0.000070
v -0.006817 -0.006616 -0.002874
v -0.007210 -0.006377 -0.002261
v -0.005595 -0.005768 0.000674
v -0.005312 -0.004684 0.000887
v -0.004711 -0.004924 0.000989
v -0.004911 -0.004623 0.001097
v -0.007097 -0.006158 -0.003685
v -0.004406 -0.003096 0.001505
v -0.004112 -0.002696 0.001906
v -0.007278 -0.005344 -0.004610
v -0.007332 -0.004509 -0.004865
v -0.006889 -0.004719 -0.005034
v -0.003527 -0.001979 0.002483
v -0.002941 -0.001507 0.002987
v -0.007006 -0.004078 -0.004786
v -0.006507 -0.003792 -0.005013
v -0.002105 -0.000328 0.004146
v -0.005872 -0.002141 -0.004464
v -0.006217 -0.002779 -0.004601
v -0.001679 0.000946 0.003961
v -0.005958 -0.001788 -0.004529
v -0.005512 -0.001523 -0.004733
v -0.002308 0.002357 0.001568
v -0.002149 0.002340 0.001202
v -0.004866 0.001336 -0.004527
v -0.002501 0.002702 0.000741
v -0.002322 0.002643 -0.000296
v -0.004036 0.001581 -0.004555
v -0.004648 0.001852 -0.004304
v -0.002591 0.002972 -0.000771
v -0.003767 0.002499 -0.003493
v -0.003613 0.002639 -0.003082
v -0.003413 0.002857 -0.002704
v -0.006981 -0.006499 -0.001407
v -0.005762 -0.006016 0.000330
v -0.007244 -0.006464 -0.002823
v -0.005436 -0.005244 0.000879
v -0.007534 -0.005958 -0.003800
v -0.004028 -0.002142 0.002186
v -0.003652 -0.002351 0.002079
v -0.003371 -0.001615 0.002679
v -0.007461 -0.004059 -0.004965
v -0.006945 -0.003641 -0.004849
v -0.002540 -0.000668 0.003989
v -0.002835 -0.000405 0.003731
v -0.002092 -0.000017 0.004570
v -0.002043 0.000544 0.004755
v -0.006848 -0.002454 -0.004387
v -0.002044 0.000884 0.004494
v -0.006388 -0.002170 -0.004569
v -0.006317 -0.001669 -0.004431
v -0.002257 0.001322 0.003155
v -0.006106 -0.000876 -0.004688
v -0.005948 -0.001267 -0.004601
v -0.005714 -0.000797 -0.004487
v -0.001926 0.001111 0.003077
v -0.005698 -0.000492 -0.004620
v -0.002227 0.002180 0.001824
v -0.002582 0.002633 0.000401
v -0.004468 0.001973 -0.003931
v -0.004255 0.002140 -0.003482
v -0.002792 0.003079 -0.000593
v -0.003014 0.003231 -0.000594
v -0.003275 0.003397 -0.002140
v -0.003252 0.003666 -0.001706
v -0.003103 0.003863 -0.002266
v -0.003175 0.003650 -0.001536
v -0.006696 -0.006731 -0.000916
v -0.006342 -0.006491 -0.000154
v -0.006162 -0.006021 0.000083
v -0.006339 -0.005675 0.000542
v -0.006045 -0.005693 0.000503
v -0.007785 -0.006187 -0.003525
v -0.005593 -0.004786 0.000862
v -0.007604 -0.005607 -0.004382
v -0.004279 -0.002002 0.002288
v -0.007648 -0.004006 -0.004868
v -0.002969 -0.000810 0.003417
v -0.003376 -0.000744 0.003411
v -0.003277 -0.000284 0.003658
v -0.002498 -0.000111 0.004259
v -0.002412 0.000562 0.004555
v -0.002235 0.001018 0.004727
v -0.002025 0.001133 0.004087
v -0.002421 0.001603 0.002722
v -0.002158 0.001867 0.002341
v -0.005971 0.000075 -0.004598
v -0.002505 0.002245 0.001966
v -0.002606 0.002069 0.002556
v -0.005242 0.000907 -0.004689
v -0.002819 0.002836 0.000986
v -0.004533 0.002141 -0.003515
v -0.003816 0.002584 -0.002548
v -0.004948 0.002332 -0.003301
v -0.004161 0.002688 -0.002347
v -0.004050 0.002820 -0.002020
v -0.002863 0.003212 -0.000070
v -0.003675 0.003088 -0.002153
v -0.003491 0.003262 -0.001872
v -0.003287 0.003839 -0.001182
v -0.007232 -0.006492 -0.001749
v -0.007449 -0.006316 -0.001165
v -0.007156 -0.006568 -0.000758
v -0.007192 -0.006097 -0.000549
v -0.006774 -0.006344 -0.000056
v -0.007711 -0.006425 -0.003024
v -0.007545 -0.006402 -0.002580
v -0.006232 -0.005244 0.000706
v -0.005987 -0.004765 0.000651
v -0.005730 -0.004371 0.000796
v -0.005073 -0.003287 0.001467
v -0.005513 -0.004203 0.001078
v -0.005904 -0.004077 0.000932
v -0.008329 -0.004865 -0.004320
v -0.004571 -0.002779 0.001658
v -0.004264 -0.002266 0.001904
v -0.003629 -0.001238 0.002645
v -0.003131 -0.001045 0.003056
v -0.007194 -0.003068 -0.004580
v -0.003141 -0.000010 0.004074
v -0.002878 -0.000098 0.004005
v -0.002678 0.000419 0.004277
v -0.002425 0.001109 0.004808
v -0.002610 0.000898 0.004494
v -0.002506 0.001396 0.004264
v -0.006282 -0.001261 -0.004533
v -0.006673 -0.001114 -0.004438
v -0.002253 0.001545 0.004017
v -0.006644 -0.000735 -0.004548
v -0.002416 0.001563 0.003493
v -0.006304 -0.000668 -0.004600
v -0.006471 -0.000294 -0.004690
v -0.002794 0.002104 0.002734
v -0.002793 0.002597 0.001561
v -0.002770 0.002348 0.001817
v -0.002963 0.003045 0.001398
v -0.005250 0.001152 -0.004293
v -0.004976 0.001562 -0.004099
v -0.004815 0.001823 -0.003701
v -0.003251 0.003437 0.000030
v -0.003738 0.003248 -0.001774
v -0.003994 0.003128 -0.001313
v -0.003483 0.003970 -0.001129
v -0.003483 0.003731 -0.001502
v -0.008247 -0.006508 -0.002247
v -0.008126 -0.006344 -0.002809
v -0.007924 -0.006304 -0.002521
v -0.006746 -0.005800 0.000204
v -0.008203 -0.006088 -0.003367
v -0.008222 -0.005411 -0.004113
v -0.008073 -0.005737 -0.003710
v -0.005224 -0.002861 0.001422
v -0.004952 -0.002577 0.001778
v -0.004919 -0.002002 0.002054
v -0.004632 -0.002060 0.002025
v -0.004472 -0.001629 0.002242
v -0.004237 -0.001494 0.002511
v -0.007777 -0.003541 -0.004906
v -0.007508 -0.002319 -0.004501
v -0.007255 -0.001918 -0.004381
v -0.006893 -0.002063 -0.004481
v -0.006728 -0.001620 -0.004578
v -0.002715 0.001655 0.003835
v -0.003069 0.002453 0.002260
v -0.005721 0.000583 -0.004547
v -0.005868 0.001022 -0.004418
v -0.005379 0.001733 -0.003860
v -0.005893 0.001272 -0.004046
v -0.004715 0.002475 -0.002902
v -0.003351 0.003601 0.000578
v -0.003103 0.003063 0.000918
v -0.004263 0.002887 -0.001899
v -0.003671 0.003546 -0.000974
v -0.003197 0.003621 -0.000642
v -0.007706 -0.006485 -0.002047
v -0.007895 -0.006308 -0.001606
v -0.006936 -0.005327 0.000209
v -0.006877 -0.004991 0.000568
v -0.006577 -0.005250 0.000501
v -0.008519 -0.005706 -0.003804
v -0.006423 -0.004603 0.000759
v -0.005651 -0.003090 0.001303
v -0.008785 -0.005000 -0.004483
v -0.005323 -0.002572 0.001562
v -0.008631 -0.004221 -0.004834
v -0.004227 -0.000939 0.002775
v -0.003778 -0.000759 0.003144
v -0.003409 0.000014 0.003847
v -0.003097 0.000492 0.004279
v -0.002869 0.001069 0.004496
v -0.007051 -0.001136 -0.004631
v -0.003091 0.001825 0.003873
v -0.002990 0.002018 0.003063
v -0.006432 0.000602 -0.004292
v -0.003335 0.002207 0.002467
v -0.005750 0.001476 -0.003713
v -0.005433 0.001923 -0.003481
v -0.003661 0.003989 -0.000042
v -0.003504 0.003624 0.000025
v -0.003565 0.003817 -0.000491
v -0.008523 -0.006416 -0.002191
v -0.007739 -0.006053 -0.000865
v -0.008501 -0.006219 -0.002817
v -0.007280 -0.005147 0.000321
v -0.008587 -0.006048 -0.003203
v -0.009050 -0.005919 -0.003468
v -0.006640 -0.004363 0.000607
v -0.006397 -0.004126 0.000950
v -0.008816 -0.005628 -0.003774
v -0.008623 -0.005250 -0.004094
v -0.006121 -0.003536 0.001181
v -0.005600 -0.002506 0.001583
v -0.005777 -0.002719 0.001265
v -0.005550 -0.001963 0.001844
v -0.005154 -0.002103 0.001789
v -0.008819 -0.004173 -0.004720
v -0.008183 -0.003860 -0.004729
v -0.008585 -0.003667 -0.004637
v -0.004869 -0.001363 0.002365
v -0.004224 -0.000606 0.003296
v -0.008460 -0.003300 -0.004725
v -0.004475 -0.000226 0.003255
v -0.004126 -0.000099 0.003557
v -0.003963 0.000123 0.003884
v -0.003465 0.000493 0.004077
v -0.007216 -0.001515 -0.004469
v -0.003228 0.001807 0.003460
v -0.003345 0.002559 0.002334
v -0.003329 0.002838 0.001803
v -0.006347 0.001459 -0.003815
v -0.003607 0.003367 0.001668
v -0.005648 0.002030 -0.003327
v -0.003366 0.003212 0.001597
v -0.004760 0.002684 -0.002463
v -0.005246 0.002850 -0.002340
v -0.004005 0.003341 -0.000813
v -0.004349 0.003464 -0.000613
v -0.003711 0.003824 -0.000546
v -0.003660 0.003632 0.001106
v -0.003922 0.004373 -0.000533
v -0.007155 -0.005743 -0.000049
v -0.007124 -0.004665 0.000519
v -0.008755 -0.006277 -0.003003
v -0.006984 -0.004019 0.000823
v -0.006604 -0.003931 0.001099
v -0.009073 -0.005212 -0.004281
v -0.005792 -0.002076 0.001574
v -0.005064 -0.001539 0.002071
v -0.005715 -0.001522 0.001865
v -0.007590 -0.002895 -0.004696
v -0.003672 0.000777 0.004068
v -0.007692 -0.001955 -0.004545
v -0.007697 -0.000916 -0.004412
v -0.007484 -0.000445 -0.004357
v -0.003365 0.002101 0.003519
v -0.003484 0.002302 0.003151
v -0.003502 0.003032 0.002149
v -0.006034 0.001713 -0.003345
v -0.006535 0.001740 -0.003303
v -0.005714 0.002169 -0.002973
v -0.005175 0.002269 -0.002758
v -0.005327 0.002764 -0.001712
v -0.004897 0.003023 -0.001772
v -0.003726 0.003741 0.001558
v -0.004071 0.003979 -0.000321
v -0.003859 0.004087 0.000132
v -0.003938 0.004247 0.000526
v -0.004097 0.004180 0.000116
v -0.008875 -0.006464 -0.002457
v -0.009111 -0.006331 -0.002360
v -0.009580 -0.006108 -0.003158
v -0.009216 -0.006136 -0.002963
v -0.007972 -0.005125 0.000155
v -0.007832 -0.005509 0.000204
v -0.009212 -0.005510 -0.003706
v -0.006562 -0.003353 0.001325
v -0.006057 -0.003100 0.001132
v -0.006636 -0.002861 0.001312
v -0.006021 -0.002569 0.001350
v -0.005299 -0.001186 0.002529
v -0.005217 -0.000708 0.002781
v -0.004622 -0.000635 0.003017
v -0.005070 -0.000462 0.003183
v -0.004614 0.000141 0.003668
v -0.008066 -0.001710 -0.004424
v -0.004354 0.000650 0.003865
v -0.003864 0.001039 0.004059
v -0.004318 0.000138 0.003690
v -0.008214 -0.001284 -0.004505
v -0.007796 -0.001331 -0.004322
v -0.008174 -0.000711 -0.004289
v -0.003678 0.001844 0.003711
v -0.006904 0.001049 -0.003935
v -0.003727 0.003150 0.002278
v -0.005916 0.002319 -0.002784
v -0.005630 0.002501 -0.002416
v -0.004847 0.003320 -0.000134
v -0.004291 0.003933 0.000656
v -0.004532 0.003555 0.000433
v -0.004386 0.003668 -0.000059
v -0.009529 -0.006378 -0.002587
v -0.008491 -0.005891 -0.000860
v -0.007776 -0.004898 0.000483
v -0.007734 -0.004334 0.000701
v -0.009345 -0.005842 -0.003438
v -0.006790 -0.003428 0.001105
v -0.007284 -0.003908 0.000861
v -0.009857 -0.005418 -0.003823
v -0.009629 -0.005443 -0.003924
v -0.007184 -0.003295 0.001104
v -0.009335 -0.005158 -0.004145
v -0.009286 -0.004231 -0.004507
v -0.006428 -0.002373 0.001453
v -0.009364 -0.003496 -0.004646
v -0.008983 -0.003661 -0.004837
v -0.005442 -0.000502 0.002909
v -0.008275 -0.002108 -0.004295
v -0.004966 0.000095 0.003458
v -0.004717 0.000741 0.003600
v -0.008469 -0.001220 -0.004413
v -0.007114 -0.000066 -0.004424
v -0.003907 0.002541 0.003019
v -0.003967 0.001946 0.003440
v -0.003946 0.002829 0.002599
v -0.004098 0.003158 0.002058
v -0.006700 0.001284 -0.003645
v -0.006541 0.001911 -0.002943
v -0.006337 0.002100 -0.002564
v -0.003979 0.003470 0.001872
v -0.004129 0.004391 0.000579
v -0.008982 -0.005910 -0.001231
v -0.008237 -0.005532 -0.000028
v -0.008234 -0.004952 0.000247
v -0.009866 -0.006059 -0.003052
v -0.009741 -0.005726 -0.003369
v -0.007993 -0.004454 0.000461
v -0.010140 -0.005708 -0.003548
v -0.007611 -0.003383 0.000857
v -0.007473 -0.003695 0.000728
v -0.009631 -0.004491 -0.004300
v -0.007316 -0.002826 0.001071
v -0.007065 -0.002905 0.001066
v -0.010189 -0.005351 -0.004095
v -0.010004 -0.004284 -0.004617
v -0.006377 -0.001794 0.001729
v -0.006037 -0.000541 0.002668
v -0.005758 -0.001151 0.002310
v -0.005697 -0.000414 0.002978
v -0.009130 -0.002041 -0.004372
v -0.008732 -0.002668 -0.004460
v -0.008896 -0.001981 -0.004483
v -0.008498 -0.001583 -0.004346
v -0.004342 0.002312 0.002950
v -0.007628 0.000395 -0.004162
v -0.004364 0.002720 0.002523
v -0.006980 0.001603 -0.003044
v -0.007127 0.001369 -0.003448
v -0.004369 0.003171 0.002095
v -0.005974 0.002662 -0.002019
v -0.004716 0.003224 -0.000400
v -0.005423 0.003277 -0.000383
v -0.005053 0.003384 0.000022
v -0.005408 0.003145 0.000164
v -0.004675 0.003649 0.000694
v -0.004612 0.003558 0.001603
v -0.004235 0.004223 0.001149
v -0.004192 0.003959 0.001672
v -0.008671 -0.005383 0.000082
v -0.009086 -0.005315 -0.000097
v -0.008595 -0.004892 0.000297
v -0.010299 -0.005920 -0.002963
v -0.007280 -0.002275 0.001329
v -0.009652 -0.003978 -0.004501
v -0.010122 -0.003837 -0.004713
v -0.006572 -0.001436 0.001776
v -0.009675 -0.003403 -0.004602
v -0.009140 -0.002452 -0.004294
v -0.005889 -0.000029 0.002932
v -0.005244 -0.000089 0.003125
v -0.005212 0.000261 0.003499
v -0.005026 0.000780 0.003621
v -0.008861 -0.001547 -0.004502
v -0.004890 0.000971 0.003575
v -0.008652 -0.000607 -0.004205
v -0.008239 -0.000194 -0.004288
v -0.004637 0.002220 0.003056
v -0.004845 0.002938 0.002371
v -0.004571 0.002793 0.002403
v -0.004693 0.003182 0.001900
v -0.004911 0.003211 0.001942
v -0.007016 0.002170 -0.002583
v -0.006332 0.002293 -0.002221
v -0.005041 0.003302 0.000899
v -0.006189 0.002822 -0.001813
v -0.005164 0.002942 -0.001130
v -0.010542 -0.005817 -0.003018
v -0.010580 -0.006163 -0.002681
v -0.010094 -0.006176 -0.002450
v -0.008837 -0.004954 0.000068
v -0.007920 -0.003715 0.000755
v -0.008335 -0.003843 0.000773
v -0.007522 -0.001877 0.001344
v -0.006645 -0.002059 0.001393
v -0.006786 -0.001003 0.002203
v -0.006291 -0.001175 0.002072
v -0.009809 -0.002880 -0.004630
v -0.005638 0.000120 0.003236
v -0.005715 0.000445 0.003306
v -0.009672 -0.001834 -0.004224
v -0.004942 0.002383 0.002714
v -0.005363 0.000935 0.003295
v -0.004983 0.002826 0.002394
v -0.007568 0.001747 -0.002891
v -0.007201 0.002265 -0.002295
v -0.005352 0.003090 0.001152
v -0.007147 0.002093 -0.002720
v -0.006594 0.002454 -0.001901
v -0.005455 0.003241 0.000619
v -0.006258 0.003028 -0.001383
v -0.005730 0.003382 -0.000318
v -0.009860 -0.005735 -0.001242
v -0.010715 -0.005305 -0.003886
v -0.011031 -0.005513 -0.003738
v -0.010864 -0.005847 -0.003112
v -0.008860 -0.004634 0.000436
v -0.007983 -0.003316 0.000696
v -0.008395 -0.003157 0.000801
v -0.010841 -0.004938 -0.004019
v -0.010687 -0.004119 -0.004394
v -0.010331 -0.003712 -0.004618
v -0.007531 -0.002551 0.000977
v -0.010105 -0.003275 -0.004512
v -0.007271 -0.001633 0.001636
v -0.006677 -0.000514 0.002495
v -0.006264 0.000197 0.003033
v -0.005679 0.001117 0.002990
v -0.009665 -0.001336 -0.004290
v -0.005424 0.002374 0.002405
v -0.005077 0.003177 0.001801
v -0.008018 0.001445 -0.003524
v -0.007550 0.002179 -0.001970
v -0.007144 0.002538 -0.001845
v -0.005869 0.003203 0.000131
v -0.006330 0.003132 -0.000072
v -0.005692 0.003318 0.000632
v -0.008868 -0.003210 0.000568
v -0.008394 -0.002636 0.001017
v -0.008614 -0.002787 0.000739
v -0.011165 -0.004431 -0.004502
v -0.005994 0.000867 0.003134
v -0.010080 -0.001766 -0.004402
v -0.009697 -0.000812 -0.004326
v -0.009305 -0.000850 -0.004145
v -0.006207 0.001509 0.002645
v -0.009116 -0.000037 -0.004069
v -0.005669 0.002250 0.002553
v -0.005727 0.002532 0.002102
v -0.005646 0.002878 0.001894
v -0.008704 0.001486 -0.003399
v -0.008271 0.000509 -0.003973
v -0.007560 0.001946 -0.002448
v -0.008417 0.001764 -0.003150
v -0.007184 0.002782 -0.001315
v -0.006504 0.002976 0.000324
v -0.006048 0.003300 0.000437
v -0.006205 0.003114 0.000985
v -0.005769 0.003149 0.001184
v -0.006671 0.002695 -0.001379
v -0.011031 -0.005650 -0.001456
v -0.011224 -0.005964 -0.002506
v -0.009280 -0.004757 0.000193
v -0.008949 -0.003643 0.000633
v -0.010923 -0.003986 -0.004367
v -0.011281 -0.003997 -0.004583
v -0.008581 -0.002025 0.001347
v -0.010476 -0.003270 -0.004708
v -0.006999 -0.000669 0.002186
v -0.006724 -0.000177 0.002870
v -0.007091 0.000658 0.002520
v -0.006887 0.000251 0.002786
v -0.006373 0.000734 0.002968
v -0.005962 0.002564 0.002147
v -0.006302 0.002300 0.002350
v -0.006025 0.003135 0.001393
v -0.006474 0.002901 0.001245
v -0.006660 0.003134 -0.000254
v -0.009195 -0.005410 -0.000218
v -0.011607 -0.005619 -0.002980
v -0.011365 -0.005706 -0.002992
v -0.011330 -0.005247 -0.004108
v -0.009166 -0.003509 0.000703
v -0.008990 -0.002580 0.000863
v -0.008621 -0.002520 0.001126
v -0.007894 -0.001374 0.001892
v -0.011260 -0.003444 -0.004380
v -0.010875 -0.003631 -0.004479
v -0.007203 -0.001084 0.001938
v -0.007811 -0.000835 0.002130
v -0.007306 0.000212 0.002562
v -0.009995 -0.002333 -0.004388
v -0.010669 -0.001604 -0.004191
v -0.006557 0.001297 0.002751
v -0.006929 0.001193 0.002586
v -0.006611 0.002469 0.002005
v -0.006347 0.002883 0.001608
v -0.007645 0.002390 -0.001366
v -0.008706 0.001865 -0.002891
v -0.008123 0.002284 -0.001786
v -0.007477 0.002424 -0.000219
v -0.006792 0.002945 0.000316
v -0.011790 -0.006155 -0.002109
v -0.011342 -0.005819 -0.002051
v -0.011479 -0.005902 -0.001531
v -0.010641 -0.005371 -0.000782
v -0.010161 -0.005039 0.000123
v -0.011644 -0.005955 -0.002683
v -0.011930 -0.005644 -0.003133
v -0.010153 -0.004888 0.000245
v -0.010147 -0.004405 0.000425
v -0.012054 -0.005321 -0.003682
v -0.011651 -0.005376 -0.003469
v -0.011712 -0.004996 -0.004015
v -0.009595 -0.003950 0.000587
v -0.009763 -0.003499 0.000560
v -0.010016 -0.003993 0.000396
v -0.009287 -0.003132 0.000655
v -0.009523 -0.003568 0.000513
v -0.009186 -0.002129 0.001083
v -0.011891 -0.004610 -0.004093
v -0.011471 -0.003966 -0.004467
v -0.008253 -0.001444 0.001625
v -0.011740 -0.003430 -0.004503
v -0.008132 -0.001004 0.001837
v -0.011128 -0.003111 -0.004486
v -0.011589 -0.003396 -0.004565
v -0.007604 0.000197 0.002552
v -0.007572 -0.000303 0.002379
v -0.010823 -0.001969 -0.004091
v -0.007101 0.001564 0.002492
v -0.010566 -0.000632 -0.004067
v -0.009025 0.001573 -0.002925
v -0.007919 0.002357 -0.000431
v -0.006590 0.003083 0.000773
v -0.006708 0.002907 0.001435
v -0.008445 0.001997 -0.002647
v -0.011678 -0.005480 -0.000610
v -0.008834 -0.001564 0.001375
v -0.008587 -0.001350 0.001662
v -0.008130 -0.000643 0.002216
v -0.011255 -0.001966 -0.004272
v -0.007687 0.000678 0.002536
v -0.007315 0.000965 0.002435
v -0.007535 0.001194 0.002396
v -0.007424 0.001897 0.002083
v -0.010293 0.000592 -0.003686
v -0.007385 0.002392 0.000862
v -0.007508 0.002219 0.001483
v -0.006922 0.002655 0.001933
v -0.009069 0.001827 -0.002430
v -0.008343 0.002378 -0.001690
v -0.008687 0.002150 -0.002403
v -0.012383 -0.006090 -0.002271
v -0.012020 -0.005988 -0.001935
v -0.011227 -0.005776 -0.000978
v -0.012112 -0.005830 -0.002619
v -0.010909 -0.005208 -0.000462
v -0.010429 -0.004449 0.000222
v -0.010620 -0.004828 0.000068
v -0.012303 -0.005328 -0.003607
v -0.012211 -0.004796 -0.003935
v -0.008854 -0.002142 0.001075
v -0.011242 -0.002417 -0.004207
v -0.008193 0.000339 0.002404
v -0.011111 -0.000979 -0.004170
v -0.010689 -0.001019 -0.003975
v -0.009839 0.000248 -0.003826
v -0.007767 0.002143 0.001196
v -0.007817 0.001979 0.001702
v -0.009497 0.001124 -0.003415
v -0.011259 -0.005584 -0.000571
v -0.012658 -0.005293 -0.003865
v -0.010246 -0.003865 0.000456
v -0.012430 -0.004155 -0.004434
v -0.012656 -0.004124 -0.004324
v -0.012068 -0.003809 -0.004332
v -0.009197 -0.001079 0.001927
v -0.011729 -0.001693 -0.004052
v -0.011038 -0.001372 -0.004085
v -0.011834 -0.001161 -0.003854
v -0.011065 -0.000365 -0.003917
v -0.007927 0.000896 0.002560
v -0.007715 0.001644 0.002276
v -0.008039 0.001879 0.001898
v -0.008575 0.002605 -0.000131
v -0.007779 0.002233 0.000175
v -0.007844 0.002325 0.000618
v -0.008189 0.002454 0.000712
v -0.009620 0.001683 -0.002792
v -0.007974 0.002147 -0.001155
v -0.013232 -0.005422 -0.003550
v -0.012854 -0.005534 -0.003324
v -0.012926 -0.005098 -0.003864
v -0.010470 -0.003225 0.000783
v -0.012319 -0.003201 -0.004316
v -0.012802 -0.003607 -0.004445
v -0.012421 -0.003608 -0.004246
v -0.008549 -0.000757 0.002008
v -0.008530 0.000333 0.002223
v -0.008776 0.000392 0.002236
v -0.008644 -0.000050 0.002285
v -0.008791 0.001006 0.002122
v -0.008257 0.000901 0.002368
v -0.011287 -0.000849 -0.004081
v -0.008614 0.002460 0.000433
v -0.008697 0.002243 -0.001188
v -0.008909 0.002604 -0.000407
v -0.013173 -0.005776 -0.002971
v -0.012983 -0.005832 -0.001950
v -0.012790 -0.005998 -0.002390
v -0.012298 -0.005242 -0.000338
v -0.011639 -0.004910 -0.000142
v -0.011128 -0.003195 0.000613
v -0.010837 -0.003338 0.000589
v -0.010931 -0.003793 0.000571
v -0.010397 -0.002685 0.001032
v -0.009499 -0.000508 0.001962
v -0.012178 -0.002053 -0.003884
v -0.009103 -0.000500 0.002141
v -0.009187 -0.000171 0.002096
v -0.011444 -0.000479 -0.004131
v -0.008455 0.001276 0.002249
v -0.011214 0.000059 -0.003800
v -0.008375 0.002245 0.001385
v -0.008347 0.001890 0.001912
v -0.008900 0.002471 0.000591
v -0.010112 0.001340 -0.003189
v -0.009095 0.002457 -0.000717
v -0.008815 0.002414 0.000069
v -0.009502 0.002433 -0.001025
v -0.013082 -0.005705 -0.001483
v -0.011424 -0.004115 0.000501
v -0.013491 -0.005295 -0.003591
v -0.010649 -0.002842 0.000731
v -0.013611 -0.004326 -0.004316
v -0.013213 -0.004116 -0.004156
v -0.010782 -0.002172 0.001079
v -0.010625 -0.002546 0.001138
v -0.009617 -0.001067 0.001702
v -0.012651 -0.002094 -0.004033
v -0.009451 0.000167 0.002192
v -0.009014 0.000478 0.002306
v -0.012272 -0.001153 -0.004035
v -0.012176 -0.001586 -0.003948
v -0.011923 -0.000723 -0.003921
v -0.011486 0.000106 -0.003904
v -0.008678 0.002207 0.001225
v -0.010686 0.002119 -0.002345
v -0.013624 -0.006059 -0.001744
v -0.013257 -0.005826 -0.001025
v -0.012714 -0.005436 -0.000867
v -0.013773 -0.005078 -0.003978
v -0.011857 -0.003892 0.000679
v -0.011352 -0.003677 0.000455
v -0.011024 -0.001993 0.001165
v -0.010589 -0.001956 0.001368
v -0.012537 -0.002663 -0.004064
v -0.009751 0.000026 0.002199
v -0.012019 -0.000184 -0.003967
v -0.009247 0.000961 0.001971
v -0.011302 0.000952 -0.003385
v -0.009038 0.001987 0.001359
v -0.009629 0.002455 0.000010
v -0.009063 0.002443 0.000080
v -0.009285 0.002498 0.000287
v -0.009917 0.002020 -0.002240
v -0.009500 0.002301 -0.000553
v -0.013990 -0.005983 -0.001833
v -0.013622 -0.005884 -0.002237
v -0.013759 -0.005555 -0.002928
v -0.010816 -0.004960 -0.000046
v -0.013942 -0.005311 -0.003362
v -0.012286 -0.004327 0.000520
v -0.011938 -0.003536 0.000609
v -0.011079 -0.002596 0.000895
v -0.013580 -0.003778 -0.004114
v -0.013963 -0.003785 -0.004322
v -0.013572 -0.002955 -0.004244
v -0.010531 -0.001080 0.001538
v -0.013312 -0.001760 -0.003825
v -0.009992 -0.000733 0.001880
v -0.012397 -0.000120 -0.003858
v -0.009509 0.000996 0.001970
v -0.009401 0.001674 0.001564
v -0.009659 0.001933 0.001205
v -0.011637 0.000841 -0.003502
v -0.009440 0.002269 0.000833
v -0.011180 0.001721 -0.002546
v -0.009994 0.002566 -0.000927
v -0.014106 -0.005826 -0.002521
v -0.012913 -0.004954 0.000023
v -0.012538 -0.003920 0.000487
v -0.012254 -0.003954 0.000497
v -0.014710 -0.005071 -0.003522
v -0.011761 -0.002932 0.000790
v -0.013831 -0.004204 -0.004213
v -0.014059 -0.004932 -0.003865
v -0.013514 -0.003404 -0.004225
v -0.013258 -0.002873 -0.004057
v -0.010318 -0.000559 0.001778
v -0.010219 -0.000229 0.002105
v -0.010421 0.000168 0.002046
v -0.013018 -0.001317 -0.003711
v -0.009877 0.000547 0.002194
v -0.012664 -0.000928 -0.003885
v -0.009699 0.001403 0.001835
v -0.010753 0.002274 -0.001902
v -0.011072 0.001910 -0.002118
v -0.010392 0.002545 -0.001132
v -0.010113 0.002449 -0.000346
v -0.010247 0.002517 -0.001282
v -0.013221 -0.005211 -0.000587
v -0.014287 -0.005328 -0.003499
v -0.012249 -0.003363 0.000653
v -0.011994 -0.002762 0.000646
v -0.014274 -0.003215 -0.004293
v -0.014133 -0.003638 -0.004241
v -0.013935 -0.003214 -0.004121
v -0.011604 -0.002214 0.001094
v -0.013846 -0.002807 -0.004171
v -0.013312 -0.002234 -0.003762
v -0.013614 -0.002606 -0.003888
v -0.013747 -0.002200 -0.003931
v -0.010669 -0.000392 0.001875
v -0.010765 -0.000156 0.001950
v -0.010457 0.000922 0.001867
v -0.010241 0.000375 0.002037
v -0.012994 -0.000926 -0.003808
v -0.009988 0.001574 0.001513
v -0.010128 0.002045 0.001325
v -0.011203 0.001508 -0.002916
v -0.009847 0.002306 0.000709
v -0.010520 0.002390 -0.000756
v -0.010110 0.002607 0.000082
v -0.010523 0.002605 -0.000115
v -0.014912 -0.005944 -0.002109
v -0.014491 -0.005731 -0.002510
v -0.013707 -0.005640 -0.000913
v -0.013470 -0.004744 0.000147
v -0.014724 -0.005779 -0.002706
v -0.012792 -0.004423 0.000307
v -0.015117 -0.005050 -0.003775
v -0.015007 -0.005458 -0.003146
v -0.014581 -0.005545 -0.002882
v -0.012901 -0.003863 0.000309
v -0.014911 -0.004029 -0.004269
v -0.011620 -0.001437 0.001240
v -0.011358 -0.001233 0.001552
v -0.011307 -0.000642 0.001808
v -0.010545 0.000601 0.001960
v -0.012763 -0.000491 -0.003927
v -0.013318 -0.000367 -0.003791
v -0.012483 0.000380 -0.003616
v -0.010200 0.002239 0.001240
v -0.010471 0.002505 0.000863
v -0.010704 0.002446 0.000368
v -0.010187 0.002443 0.000609
v -0.010690 0.002472 -0.000414
v -0.014430 -0.005905 -0.001837
v -0.013873 -0.004632 0.000043
v -0.013363 -0.003805 0.000374
v -0.013216 -0.004317 0.000371
v -0.012390 -0.002918 0.000629
v -0.012080 -0.002425 0.000815
v -0.011688 -0.001181 0.001367
v -0.011107 -0.000101 0.001991
v -0.013909 -0.001553 -0.003673
v -0.013471 -0.001273 -0.003873
v -0.013387 -0.000762 -0.003749
v -0.010913 0.000551 0.001841
v -0.010687 0.001557 0.001351
v -0.010969 0.002147 -0.001579
v -0.011204 0.002445 -0.000789
v -0.015473 -0.005847 -0.002336
v -0.015262 -0.005393 -0.003146
v -0.014562 -0.005338 -0.000677
v -0.014007 -0.004985 -0.000393
v -0.013655 -0.003745 0.000400
v -0.013031 -0.003098 0.000622
v -0.015098 -0.003963 -0.004138
v -0.014475 -0.003797 -0.004121
v -0.012607 -0.002266 0.000933
v -0.014283 -0.002017 -0.003794
v -0.011221 0.000345 0.001946
v -0.013942 -0.001157 -0.003762
v -0.014370 -0.001566 -0.003850
v -0.011350 0.000780 0.001868
v -0.013764 -0.000747 -0.003883
v -0.010916 0.001755 0.001332
v -0.010822 0.002179 0.001063
v -0.011166 0.002205 0.000818
v -0.011276 0.002420 0.000360
v -0.015693 -0.005236 -0.003069
v -0.014334 -0.004560 0.000161
v -0.015552 -0.003839 -0.003987
v -0.013458 -0.003243 0.000366
v -0.012948 -0.001699 0.000983
v -0.012806 -0.002055 0.000832
v -0.015212 -0.003340 -0.003942
v -0.012464 -0.001559 0.001234
v -0.015206 -0.002841 -0.003967
v -0.011685 -0.000562 0.001653
v -0.012135 -0.000495 0.001694
v -0.011566 0.000012 0.001824
v -0.014297 -0.001028 -0.003694
v -0.014258 -0.000621 -0.003748
v -0.011206 0.001878 0.001054
v -0.011177 0.001571 0.001517
v -0.013640 0.000487 -0.003472
v -0.011496 0.001899 0.001047
v -0.013091 0.000854 -0.003345
v -0.012748 0.001567 -0.002690
v -0.011108 0.002312 -0.000261
v -0.012193 0.001838 -0.002595
v -0.012015 0.002679 -0.000613
v -0.015775 -0.005534 -0.001566
v -0.015913 -0.005720 -0.002187
v -0.014698 -0.004729 -0.000158
v -0.015645 -0.005637 -0.002759
v -0.016075 -0.005527 -0.002688
v -0.015802 -0.004846 -0.003524
v -0.013998 -0.003696 0.000258
v -0.013230 -0.002651 0.000566
v -0.015695 -0.003352 -0.004092
v -0.012468 -0.000897 0.001366
v -0.011954 0.000036 0.001869
v -0.014640 -0.000481 -0.003693
v -0.011741 0.000555 0.001715
v -0.013899 -0.000239 -0.003700
v -0.012976 0.001316 -0.003045
v -0.011716 0.002493 0.000007
v -0.012323 0.002355 -0.001651
v -0.014895 -0.005145 -0.000433
v -0.014531 -0.004025 0.000172
v -0.016424 -0.004874 -0.003691
v -0.014354 -0.003481 0.000370
v -0.014322 -0.004028 0.000342
v -0.016162 -0.005105 -0.003349
v -0.013731 -0.003193 0.000410
v -0.012612 -0.000584 0.001464
v -0.014586 -0.001430 -0.003763
v -0.012063 0.000429 0.001838
v -0.012396 0.000650 0.001539
v -0.014579 0.000006 -0.003739
v -0.014103 0.000386 -0.003615
v -0.011984 0.002244 0.000738
v -0.011718 0.001991 0.001145
v -0.013813 0.001917 -0.002314
v -0.012053 0.002721 -0.000363
v -0.016511 -0.005716 -0.002309
v -0.015265 -0.005408 -0.001063
v -0.016359 -0.005747 -0.002450
v -0.016302 -0.005394 -0.002777
v -0.016702 -0.005060 -0.003489
v -0.013912 -0.002483 0.000746
v -0.015907 -0.003912 -0.003883
v -0.016410 -0.003636 -0.004148
v -0.015483 -0.002342 -0.003730
v -0.013212 -0.000553 0.001510
v -0.015500 -0.001768 -0.003480
v -0.012805 0.000126 0.001741
v -0.015085 -0.001785 -0.003546
v -0.012516 0.000060 0.001703
v -0.014726 -0.001016 -0.003853
v -0.012228 0.001377 0.001188
v -0.014018 0.000936 -0.003325
v -0.012130 0.002561 0.000194
v -0.012330 0.002573 -0.000241
v -0.012492 0.002458 0.000189
v -0.012437 0.002730 -0.000734
v -0.016694 -0.005874 -0.001750
v -0.016297 -0.005603 -0.001003
v -0.015933 -0.005359 -0.001061
v -0.016665 -0.005395 -0.002952
v -0.014386 -0.002931 0.000570
v -0.014711 -0.003568 0.000359
v -0.016297 -0.004092 -0.004061
v -0.014234 -0.001975 0.000759
v -0.014184 -0.002401 0.000564
v -0.016390 -0.003079 -0.003944
v -0.013784 -0.001835 0.001005
v -0.015996 -0.002730 -0.004049
v -0.015935 -0.003209 -0.004050
v -0.016265 -0.002680 -0.004016
v -0.013763 -0.001118 0.001183
v -0.015805 -0.002209 -0.003866
v -0.015187 -0.000932 -0.003668
v -0.012532 0.001160 0.001357
v -0.014710 0.000727 -0.003379
v -0.012366 0.002344 0.000816
v -0.013333 0.002337 -0.002141
v -0.013066 0.002484 -0.001597
v -0.013360 0.002318 -0.001331
v -0.012645 0.002821 -0.000694
v -0.016345 -0.005443 -0.000661
v -0.016901 -0.005385 -0.002855
v -0.017148 -0.005585 -0.002576
v -0.016786 -0.005631 -0.002318
v -0.015785 -0.004266 0.000208
v -0.015065 -0.004570 -0.000045
v -0.016932 -0.004955 -0.003410
v -0.015142 -0.003857 0.000308
v -0.015208 -0.003272 0.000296
v -0.014956 -0.003377 0.000247
v -0.014556 -0.002546 0.000526
v -0.016986 -0.003620 -0.003922
v -0.016609 -0.003573 -0.004036
v -0.013992 -0.000904 0.001217
v -0.013509 -0.000763 0.001476
v -0.013666 -0.000361 0.001426
v -0.015185 -0.000031 -0.003635
v -0.015460 -0.000721 -0.003639
v -0.012881 0.000583 0.001698
v -0.012847 0.002369 0.000639
v -0.012559 0.002150 0.001013
v -0.012807 0.002625 -0.000206
v -0.016899 -0.005743 -0.001639
v -0.016020 -0.005101 -0.000562
v -0.015827 -0.004890 -0.000176
v -0.015867 -0.004708 0.000028
v -0.017326 -0.005269 -0.003229
v -0.015555 -0.003854 0.000111
v -0.015533 -0.003284 0.000288
v -0.015829 -0.001185 -0.003706
v -0.016218 -0.001504 -0.003559
v -0.015818 -0.001697 -0.003686
v -0.013517 0.000564 0.001507
v -0.013416 0.000156 0.001564
v -0.013181 0.000945 0.001362
v -0.013214 0.002189 0.000731
v -0.013857 0.002294 -0.001614
v -0.013053 0.002641 -0.000002
v -0.017732 -0.005797 -0.002299
v -0.016059 -0.004401 -0.000060
v -0.017549 -0.005428 -0.002872
v -0.017366 -0.003910 -0.004081
v -0.017516 -0.003299 -0.003830
v -0.015200 -0.002262 0.000726
v -0.014163 -0.000470 0.001412
v -0.015809 -0.000222 -0.003623
v -0.013450 0.002170 0.000919
v -0.013533 0.002458 0.000402
v -0.014750 0.001884 -0.002783
v -0.014283 0.001874 -0.002527
v -0.013491 0.002416 -0.000982
v -0.013412 0.002629 -0.000102
v -0.016343 -0.004882 -0.000274
v -0.017879 -0.005578 -0.002764
v -0.016292 -0.004269 0.000015
v -0.018138 -0.005285 -0.003077
v -0.015773 -0.003138 0.000140
v -0.015516 -0.002749 0.000531
v -0.014573 -0.001891 0.000822
v -0.014790 -0.001077 0.001225
v -0.016575 -0.001947 -0.003684
v -0.014394 0.000393 0.001506
v -0.016145 -0.001088 -0.003655
v -0.015951 0.000518 -0.003429
v -0.013395 0.001377 0.001216
v -0.014742 0.001205 -0.003125
v -0.013761 0.002089 0.000974
v -0.013762 0.002652 -0.000494
v -0.017751 -0.005700 -0.001884
v -0.017308 -0.005816 -0.001932
v -0.017154 -0.005027 -0.000238
v -0.018279 -0.004766 -0.003406
v -0.015925 -0.003118 0.000458
v -0.017605 -0.005013 -0.003589
v -0.018093 -0.004201 -0.003668
v -0.017870 -0.004937 -0.003462
v -0.017753 -0.003768 -0.003920
v -0.015399 -0.001982 0.000685
v -0.017431 -0.002903 -0.003914
v -0.017933 -0.003240 -0.004014
v -0.015602 -0.001760 0.000753
v -0.015132 -0.001628 0.000998
v -0.014398 -0.000196 0.001348
v -0.017372 -0.002300 -0.003699
v -0.016773 -0.003091 -0.004137
v -0.017124 -0.001760 -0.003516
v -0.016594 -0.001532 -0.003751
v -0.014296 0.000939 0.001362
v -0.016236 -0.000595 -0.003698
v -0.013837 0.000652 0.001531
v -0.013899 0.001188 0.001502
v -0.013765 0.001761 0.001252
v -0.015474 0.001375 -0.002965
v -0.014154 0.002540 0.000184
v -0.013795 0.002427 0.000236
v -0.014398 0.002709 -0.000705
v -0.014017 0.002730 -0.000498
v -0.017398 -0.005140 -0.000423
v -0.018410 -0.005119 -0.003193
v -0.016008 -0.003694 0.000209
v -0.018082 -0.003712 -0.003845
v -0.015053 -0.000811 0.001202
v -0.017512 -0.001753 -0.003704
v -0.014981 -0.000048 0.001410
v -0.017038 -0.001324 -0.003605
v -0.014839 0.000374 0.001357
v -0.017106 -0.000883 -0.003660
v -0.016696 -0.000378 -0.003593
v -0.014333 0.002029 0.000943
v -0.014040 0.002280 0.000765
v -0.015535 0.002173 -0.002425
v -0.018355 -0.005576 -0.002064
v -0.018554 -0.005247 -0.002874
v -0.018886 -0.005338 -0.002843
v -0.017371 -0.004359 0.000111
v -0.016939 -0.003947 0.000255
v -0.018686 -0.004806 -0.003620
v -0.016698 -0.002933 0.000673
v -0.016416 -0.001671 0.000904
v -0.015835 -0.002665 0.000382
v -0.018151 -0.003101 -0.003954
v -0.015385 -0.000706 0.001205
v -0.017861 -0.002091 -0.003542
v -0.014618 0.000831 0.001469
v -0.016093 0.000961 -0.003340
v -0.014597 0.002286 0.000550
v -0.016722 0.001192 -0.003093
v -0.014383 0.002579 0.000293
v -0.014372 0.002552 -0.000244
v -0.017358 -0.003975 0.000043
v -0.019218 -0.004984 -0.003301
v -0.016965 -0.003221 0.000580
v -0.018963 -0.004716 -0.003496
v -0.018541 -0.004081 -0.003941
v -0.018278 -0.002676 -0.003979
v -0.018007 -0.002615 -0.003746
v -0.017804 -0.001668 -0.003636
v -0.017886 -0.001213 -0.003715
v -0.017367 -0.000674 -0.003597
v -0.017499 -0.001221 -0.003539
v -0.014834 0.001687 0.000867
v -0.016675 0.000111 -0.003633
v -0.015890 0.001750 -0.002663
v -0.014914 0.002379 0.000559
v -0.014850 0.002849 -0.000643
v -0.015341 0.002802 -0.000946
v -0.019183 -0.005751 -0.001617
v -0.018993 -0.005574 -0.001215
v -0.018800 -0.005498 -0.000863
v -0.018874 -0.005565 -0.002285
v -0.018745 -0.005448 -0.001616
v -0.018396 -0.005247 -0.000928
v -0.017796 -0.004860 -0.000163
v -0.018068 -0.005186 -0.000864
v -0.019290 -0.005267 -0.002658
v -0.017700 -0.004343 0.000116
v -0.017753 -0.003890 0.000119
v -0.017102 -0.003550 0.000215
v -0.017430 -0.003278 0.000364
v -0.016709 -0.002532 0.000604
v -0.019064 -0.003386 -0.003881
v -0.018665 -0.003386 -0.003723
v -0.019024 -0.003017 -0.004044
v -0.015720 -0.000500 0.001316
v -0.018565 -0.002693 -0.003923
v -0.018551 -0.001930 -0.003658
v -0.018113 -0.001157 -0.003636
v -0.018223 -0.001534 -0.003545
v -0.015380 0.000490 0.001397
v -0.015336 -0.000026 0.001314
v -0.017751 -0.000686 -0.003561
v -0.017447 -0.000201 -0.003646
v -0.017537 0.000293 -0.003481
v -0.015076 0.000513 0.001352
v -0.015206 0.002182 0.000803
v -0.014921 0.002687 -0.000013
v -0.015258 0.002625 -0.000091
v -0.016030 0.002480 -0.002068
v -0.014887 0.002463 -0.001578
v -0.019515 -0.005757 -0.001810
v -0.018291 -0.004846 -0.000313
v -0.019443 -0.004895 -0.003227
v -0.019729 -0.004903 -0.003106
v -0.016979 -0.002314 0.000684
v -0.018974 -0.003912 -0.003765
v -0.016972 -0.001732 0.000911
v -0.019348 -0.002306 -0.003675
v -0.018225 -0.002125 -0.003766
v -0.015863 0.000001 0.001328
v -0.015445 0.001064 0.001308
v -0.015849 0.000780 0.001221
v -0.016960 0.000878 -0.003249
v -0.016915 0.001672 -0.002620
v -0.016252 0.002323 -0.002276
v -0.015642 0.002692 -0.000081
v -0.019776 -0.005473 -0.002385
v -0.017959 -0.003722 0.000193
v -0.018099 -0.004326 -0.000041
v -0.018189 -0.003665 0.000244
v -0.017927 -0.003369 0.000112
v -0.019825 -0.003756 -0.003909
v -0.019564 -0.004402 -0.003405
v -0.017135 -0.001954 0.000659
v -0.016525 -0.001318 0.000921
v -0.016528 -0.000233 0.001282
v -0.016003 0.000207 0.001384
v -0.018428 -0.000922 -0.003600
v -0.017968 -0.000156 -0.003546
v -0.015576 0.002346 0.000486
v -0.017652 0.000716 -0.003467
v -0.015952 0.002543 0.000032
v -0.016529 0.002215 -0.002037
v -0.016247 0.002624 -0.001853
v -0.015729 0.002900 -0.000737
v -0.018702 -0.004946 -0.000506
v -0.019623 -0.005202 -0.002642
v -0.020094 -0.004896 -0.003392
v -0.020238 -0.005361 -0.002694
v -0.018754 -0.004112 0.000145
v -0.018742 -0.004571 -0.000074
v -0.018287 -0.003191 0.000218
v -0.017649 -0.002801 0.000277
v -0.019382 -0.003384 -0.003806
v -0.019951 -0.003123 -0.003655
v -0.017396 -0.001840 0.000701
v -0.019133 -0.001790 -0.003504
v -0.019047 -0.001377 -0.003603
v -0.018602 -0.001562 -0.003741
v -0.016350 0.000726 0.001348
v -0.016502 0.000119 0.001261
v -0.018423 0.000344 -0.003518
v -0.016120 0.001161 0.001131
v -0.018016 0.000972 -0.003324
v -0.017198 0.001355 -0.002956
v -0.015789 0.002552 0.000385
v -0.017250 0.002028 -0.002611
v -0.016742 0.002032 -0.002371
v -0.016421 0.002503 -0.001238
v -0.019951 -0.005552 -0.001613
v -0.019591 -0.005159 -0.000610
v -0.020365 -0.005124 -0.003158
v -0.018670 -0.003678 0.000079
v -0.018379 -0.002664 0.000428
v -0.019914 -0.004115 -0.003706
v -0.020494 -0.003662 -0.003651
v -0.017194 -0.000581 0.001222
v -0.016723 -0.000115 0.001352
v -0.019179 -0.000903 -0.003668
v -0.018762 -0.000673 -0.003564
v -0.018107 0.000351 -0.003608
v -0.016690 0.002771 -0.000612
v -0.016296 0.002770 -0.000361
v -0.020395 -0.005642 -0.002001
v -0.019553 -0.004677 -0.000260
v -0.019243 -0.004473 0.000069
v -0.019103 -0.004019 -0.000013
v -0.020737 -0.004579 -0.003247
v -0.018895 -0.003131 0.000296
v -0.020202 -0.003548 -0.003768
v -0.018038 -0.002082 0.000656
v -0.017063 -0.001237 0.000940
v -0.017199 -0.000212 0.001202
v -0.019519 -0.001238 -0.003515
v -0.019165 -0.000375 -0.003529
v -0.019217 -0.000003 -0.003561
v -0.016973 0.000929 0.001181
v -0.016282 0.002154 0.000808
v -0.016525 0.001204 0.001305
v -0.016351 0.002579 0.000221
v -0.017719 0.001641 -0.002765
v -0.016757 0.002259 -0.001928
v -0.020815 -0.005059 -0.002898
v -0.019635 -0.004357 0.000133
v -0.021169 -0.004712 -0.003434
v -0.018796 -0.002615 0.000273
v -0.019217 -0.002997 0.000163
v -0.020970 -0.003890 -0.003794
v -0.018467 -0.002125 0.000431
v -0.020367 -0.003107 -0.003829
v -0.017950 -0.001289 0.000999
v -0.019868 -0.002689 -0.003714
v -0.017507 -0.000571 0.001263
v -0.019570 -0.001746 -0.003660
v -0.016959 0.000296 0.001302
v -0.019430 -0.000812 -0.003600
v -0.018824 0.000009 -0.003641
v -0.018790 0.000907 -0.003235
v -0.018013 0.001440 -0.003073
v -0.016665 0.002542 0.000067
v -0.017027 0.002626 0.000053
v -0.017828 0.002284 -0.002190
v -0.016374 0.002697 -0.000697
v -0.016906 0.002832 -0.000602
v -0.020036 -0.005005 -0.000445
v -0.020830 -0.005444 -0.001909
v -0.019688 -0.003875 0.000138
v -0.019520 -0.003408 0.000270
v -0.021094 -0.003447 -0.003877
v -0.020738 -0.003435 -0.003661
v -0.018540 -0.001543 0.000722
v -0.020684 -0.002400 -0.003760
v -0.020055 -0.001644 -0.003558
v -0.020054 -0.002074 -0.003472
v -0.017557 0.000136 0.001254
v -0.019924 -0.001201 -0.003669
v -0.016700 0.002229 0.000595
v -0.016932 0.002394 0.000543
v -0.017616 0.002616 -0.000599
v -0.017315 0.002605 -0.000194
v -0.018322 0.002402 -0.002104
v -0.021486 -0.005396 -0.002061
v -0.021594 -0.005178 -0.002618
v -0.021199 -0.005453 -0.002111
v -0.021651 -0.004864 -0.003099
v -0.020073 -0.004405 -0.000063
v -0.019628 -0.002969 0.000247
v -0.019396 -0.002414 0.000401
v -0.021295 -0.003365 -0.003776
v -0.020639 -0.003008 -0.003772
v -0.018518 -0.000303 0.001248
v -0.018068 -0.000658 0.001070
v -0.020458 -0.001488 -0.003469
v -0.017790 0.000083 0.001312
v -0.020251 -0.000675 -0.003709
v -0.017929 0.000635 0.001228
v -0.019815 -0.000702 -0.003543
v -0.019619 -0.000326 -0.003640
v -0.017452 0.001014 0.001329
v -0.017237 0.002237 0.000657
v -0.017252 0.001935 0.000920
v -0.019026 0.001842 -0.002704
v -0.017681 0.002801 -0.001111
v -0.021451 -0.005283 -0.001441
v -0.021957 -0.005089 -0.002880
v -0.020640 -0.004166 0.000120
v -0.021687 -0.003884 -0.003501
v -0.020212 -0.003219 0.000184
v -0.019896 -0.003348 0.000116
v -0.020003 -0.003762 0.000183
v -0.021421 -0.004929 -0.003221
v -0.019709 -0.002342 0.000249
v -0.021418 -0.002889 -0.003860
v -0.020985 -0.002503 -0.003753
v -0.021076 -0.002887 -0.003675
v -0.018266 0.000001 0.001188
v -0.020831 -0.001509 -0.003653
v -0.018185 0.000629 0.001319
v -0.020049 0.000229 -0.003443
v -0.018049 0.002006 0.000804
v -0.017694 0.001711 0.000791
v -0.019304 0.000992 -0.003179
v -0.017641 0.002619 -0.000053
v -0.017662 0.002289 0.000473
v -0.018945 0.002130 -0.002288
v -0.018684 0.002636 -0.001865
v -0.018124 0.002886 -0.000932
v -0.021874 -0.005439 -0.002259
v -0.021212 -0.005004 -0.000822
v -0.020842 -0.005222 -0.001213
v -0.022567 -0.005050 -0.003111
v -0.020403 -0.003802 0.000003
v -0.019871 -0.002786 0.000292
v -0.022124 -0.004066 -0.003657
v -0.019336 -0.001409 0.000877
v -0.020756 -0.001890 -0.003577
v -0.020429 -0.001063 -0.003571
v -0.020425 -0.000568 -0.003617
v -0.018148 0.001031 0.001142
v -0.019618 0.001534 -0.002801
v -0.018034 0.002672 -0.000330
v -0.018529 0.002916 -0.001231
v -0.020847 -0.004694 -0.000171
v -0.022151 -0.005390 -0.002293
v -0.020786 -0.003719 0.000097
v -0.022251 -0.004677 -0.003382
v -0.022211 -0.003715 -0.003677
v -0.021909 -0.003279 -0.003607
v -0.019659 -0.001420 0.000704
v -0.019293 -0.000502 0.001065
v -0.018643 0.000193 0.001222
v -0.018971 -0.000684 0.001146
v -0.021191 -0.000940 -0.003657
v -0.021049 -0.001365 -0.003573
v -0.018456 0.001002 0.001000
v -0.020821 -0.000006 -0.003623
v -0.018235 0.001466 0.001073
v -0.018424 0.002464 0.000309
v -0.018137 0.002301 0.000634
v -0.019995 0.001421 -0.003041
v -0.018404 0.002749 -0.000194
v -0.018972 0.002628 -0.001977
v -0.022006 -0.005632 -0.001674
v -0.022415 -0.005409 -0.001450
v -0.021641 -0.005381 -0.000995
v -0.022538 -0.005290 -0.002082
v -0.022746 -0.005315 -0.002461
v -0.021230 -0.003502 0.000190
v -0.020628 -0.003168 0.000238
v -0.020429 -0.002079 0.000413
v -0.020306 -0.002807 0.000125
v -0.022231 -0.003055 -0.003544
v -0.020002 -0.002291 0.000286
v -0.021718 -0.002204 -0.003528
v -0.021409 -0.001751 -0.003400
v -0.021427 -0.001331 -0.003502
v -0.018930 0.000371 0.001269
v -0.021589 -0.000838 -0.003570
v -0.020779 -0.000494 -0.003566
v -0.020346 0.000411 -0.003503
v -0.020006 0.000735 -0.003397
v -0.023190 -0.005345 -0.002598
v -0.021983 -0.004500 -0.000061
v -0.021653 -0.004391 0.000128
v -0.021215 -0.004444 0.000063
v -0.022827 -0.005031 -0.002962
v -0.022807 -0.004057 -0.003376
v -0.022463 -0.003525 -0.003632
v -0.020696 -0.002708 0.000217
v -0.022605 -0.003054 -0.003743
v -0.022072 -0.002704 -0.003645
v -0.019922 -0.001077 0.000835
v -0.021773 -0.001732 -0.003608
v -0.019337 -0.000122 0.001162
v -0.018644 0.001228 0.000932
v -0.020862 0.000590 -0.003347
v -0.018717 0.002733 -0.000808
v -0.018897 0.002759 -0.000361
v -0.019150 0.002896 -0.000517
v -0.022892 -0.005362 -0.001500
v -0.022873 -0.005461 -0.001911
v -0.021970 -0.004771 -0.000499
v -0.021827 -0.003896 0.000138
v -0.021099 -0.004104 -0.000019
v -0.023089 -0.004833 -0.003004
v -0.021456 -0.003042 0.000158
v -0.023216 -0.003866 -0.003680
v -0.021052 -0.003118 0.000074
v -0.020882 -0.002198 0.000157
v -0.020637 -0.001464 0.000770
v -0.019569 -0.000041 0.001233
v -0.020475 -0.000789 0.001056
v -0.022269 -0.001974 -0.003369
v -0.019757 0.000435 0.001163
v -0.020146 -0.000086 0.001096
v -0.021903 -0.001280 -0.003692
v -0.019545 0.000703 0.001050
v -0.021375 -0.000008 -0.003504
v -0.019150 0.001295 0.001080
v -0.018747 0.002186 0.000520
v -0.020541 0.001546 -0.002927
v -0.019239 0.002635 0.000139
v -0.018945 0.002410 0.000547
v -0.022321 -0.005014 -0.000454
v -0.023385 -0.004629 -0.003343
v -0.021157 -0.002676 0.000006
v -0.022815 -0.003449 -0.003592
v -0.022819 -0.002894 -0.003656
v -0.023181 -0.002920 -0.003586
v -0.023174 -0.003303 -0.003494
v -0.023045 -0.002452 -0.003673
v -0.020940 -0.001533 0.000593
v -0.022400 -0.001514 -0.003439
v -0.021427 0.000613 -0.003384
v -0.019485 0.001498 0.000778
v -0.020044 0.001706 -0.002668
v -0.019332 0.002033 -0.002512
v -0.020548 0.002875 -0.001240
v -0.023240 -0.005538 -0.002098
v -0.022732 -0.004826 -0.000284
v -0.022326 -0.004750 -0.000175
v -0.022088 -0.003368 0.000138
v -0.021700 -0.003459 0.000051
v -0.023684 -0.004880 -0.003109
v -0.021649 -0.002894 0.000214
v -0.023552 -0.003306 -0.003696
v -0.023322 -0.001800 -0.003420
v -0.022844 -0.001515 -0.003645
v -0.022768 -0.002060 -0.003566
v -0.022415 -0.001103 -0.003536
v -0.020018 0.000644 0.001222
v -0.022147 -0.000341 -0.003540
v -0.021651 0.000679 -0.003446
v -0.019571 0.002392 0.000371
v -0.019433 0.002624 -0.000002
v -0.019824 0.002449 0.000444
v -0.021382 0.001444 -0.002953
v -0.021133 0.001895 -0.002634
v -0.019455 0.002376 -0.001935
v -0.020940 0.002591 -0.001949
v -0.019525 0.002841 -0.000794
v -0.019780 0.002936 -0.000729
v -0.023883 -0.005292 -0.001759
v -0.023293 -0.004950 -0.000632
v -0.023151 -0.004622 -0.000071
v -0.022211 -0.003733 0.000258
v -0.022380 -0.003280 0.000204
v -0.023402 -0.003732 -0.003595
v -0.021717 -0.002497 0.000173
v -0.020957 -0.000848 0.000895
v -0.020456 0.000097 0.001136
v -0.022978 -0.001062 -0.003732
v -0.020497 0.000716 0.001041
v -0.019765 0.001622 0.000799
v -0.022128 0.000285 -0.003585
v -0.020184 0.002877 -0.000895
v -0.019857 0.002712 -0.000078
v -0.023697 -0.005221 -0.000522
v -0.023712 -0.005388 -0.001997
v -0.024409 -0.005330 -0.002001
v -0.024073 -0.005465 -0.001253
v -0.024437 -0.004924 -0.002812
v -0.024501 -0.005397 -0.002523
v -0.023926 -0.004891 -0.002971
v -0.022225 -0.002295 0.000296
v -0.022090 -0.002929 0.000053
v -0.023920 -0.003108 -0.003540
v -0.023756 -0.002636 -0.003442
v -0.020663 0.000160 0.001199
v -0.023022 -0.000456 -0.003522
v -0.020692 0.001126 0.000970
v -0.020238 0.001426 0.001082
v -0.022469 0.000091 -0.003510
v -0.021629 0.001326 -0.003142
v -0.020054 0.002249 0.000708
v -0.020519 0.002778 -0.000273
v -0.021302 0.002233 -0.002147
v -0.020718 0.002720 -0.000785
v -0.020438 0.002692 -0.000735
v -0.020250 0.002707 -0.000277
v -0.024403 -0.005486 -0.001455
v -0.023471 -0.004745 -0.000246
v -0.022834 -0.004168 0.000192
v -0.023641 -0.004395 0.000207
v -0.024762 -0.004730 -0.003119
v -0.022772 -0.003240 0.000013
v -0.022502 -0.002850 0.000138
v -0.024087 -0.003607 -0.003381
v -0.021501 -0.001866 0.000406
v -0.023597 -0.002268 -0.003533
v -0.021477 -0.000813 0.000908
v -0.023347 -0.001376 -0.003508
v -0.022952 -0.000058 -0.003583
v -0.020750 0.002322 0.000453
v -0.022638 0.000673 -0.003327
v -0.020532 0.001945 0.000623
v -0.020408 0.002525 0.000251
v -0.021558 0.001895 -0.002868
v -0.024756 -0.005296 -0.002412
v -0.023172 -0.003954 0.000326
v -0.023557 -0.003968 0.000143
v -0.022744 -0.003702 0.000088
v -0.023156 -0.003124 0.000090
v -0.024845 -0.003037 -0.003647
v -0.024580 -0.003909 -0.003476
v -0.024347 -0.003457 -0.003355
v -0.022886 -0.002228 0.000151
v -0.022735 -0.002672 0.000182
v -0.022512 -0.002195 0.000155
v -0.022215 -0.001343 0.000759
v -0.024444 -0.002605 -0.003554
v -0.024126 -0.002867 -0.003541
v -0.024056 -0.002238 -0.003701
v -0.021905 -0.000672 0.001003
v -0.021412 0.000272 0.001078
v -0.023741 -0.001219 -0.003452
v -0.023554 -0.000399 -0.003654
v -0.023376 -0.000866 -0.003569
v -0.020946 0.000653 0.001157
v -0.021185 0.001188 0.001121
v -0.020923 0.002756 -0.000425
v -0.022119 0.002084 -0.002706
v -0.021343 0.002344 -0.001814
v -0.021146 0.002685 -0.000898
v -0.024433 -0.005270 -0.000972
v -0.024987 -0.005273 -0.002331
v -0.025133 -0.005338 -0.002072
v -0.024773 -0.005239 -0.001991
v -0.024061 -0.004507 -0.000041
v -0.023876 -0.004007 0.000151
v -0.024520 -0.003170 -0.003473
v -0.022560 -0.001763 0.000383
v -0.024219 -0.001626 -0.003514
v -0.021618 0.000921 0.000997
v -0.023364 0.000849 -0.003273
v -0.020932 0.002319 0.000622
v -0.021683 0.002874 -0.000677
v -0.021311 0.002840 -0.000212
v -0.025480 -0.005489 -0.002007
v -0.024733 -0.005397 -0.001479
v -0.025342 -0.005305 -0.002537
v -0.025068 -0.005028 -0.002858
v -0.023454 -0.003462 0.000284
v -0.023953 -0.003435 0.000146
v -0.025072 -0.004119 -0.003187
v -0.025211 -0.003346 -0.003417
v -0.024827 -0.002443 -0.003457
v -0.022590 -0.001231 0.000652
v -0.024414 -0.002045 -0.003617
v -0.022140 -0.000285 0.001000
v -0.021771 0.000483 0.001167
v -0.023883 -0.000291 -0.003552
v -0.021851 0.002084 0.000657
v -0.023100 0.001338 -0.002980
v -0.022967 0.001857 -0.002704
v -0.021580 0.002449 0.000320
v -0.024829 -0.005084 -0.000684
v -0.025597 -0.005169 -0.002594
v -0.024182 -0.005002 -0.000341
v -0.024176 -0.003786 0.000267
v -0.025374 -0.004151 -0.003106
v -0.025651 -0.003713 -0.003518
v -0.023891 -0.002864 0.000304
v -0.023682 -0.003013 0.000255
v -0.025422 -0.003238 -0.003394
v -0.023107 -0.002735 0.000000
v -0.025165 -0.002471 -0.003610
v -0.024193 -0.001261 -0.003604
v -0.022216 0.000083 0.001081
v -0.024279 -0.000760 -0.003677
v -0.021249 0.002506 0.000319
v -0.021923 0.002388 0.000197
v -0.021750 0.002647 0.000028
v -0.022023 0.002929 -0.000553
v -0.022723 0.002339 -0.002406
v -0.025838 -0.005571 -0.001300
v -0.025673 -0.005426 -0.001848
v -0.025044 -0.005015 -0.000531
v -0.025476 -0.005338 -0.000584
v -0.024427 -0.003314 0.000230
v -0.025167 -0.002799 -0.003534
v -0.025514 -0.002327 -0.003573
v -0.023121 -0.000346 0.001069
v -0.024793 -0.002034 -0.003557
v -0.024575 -0.001625 -0.003661
v -0.022429 0.000072 0.001130
v -0.024738 -0.000577 -0.003543
v -0.024766 -0.000989 -0.003466
v -0.022030 0.001305 0.001010
v -0.024513 -0.000179 -0.003493
v -0.022445 0.000992 0.000904
v -0.022293 0.002001 0.000471
v -0.023369 0.001191 -0.003231
v -0.024181 0.000346 -0.003529
v -0.023368 0.001767 -0.002960
v -0.023373 0.002560 -0.002263
v -0.022389 0.002850 -0.001139
v -0.026326 -0.005341 -0.002159
v -0.026183 -0.005158 -0.002682
v -0.025972 -0.005123 -0.002450
v -0.024713 -0.004689 -0.000083
v -0.024787 -0.004165 0.000181
v -0.024664 -0.003775 0.000114
v -0.026436 -0.004999 -0.002729
v -0.025921 -0.004906 -0.002986
v -0.024290 -0.002849 0.000139
v -0.023972 -0.002466 0.000264
v -0.025613 -0.002994 -0.003517
v -0.025913 -0.002781 -0.003691
v -0.025568 -0.001899 -0.003668
v -0.025135 -0.001457 -0.003557
v -0.025188 -0.001885 -0.003463
v -0.022917 -0.000309 0.001025
v -0.022785 0.000547 0.001096
v -0.025208 -0.001014 -0.003637
v -0.022606 0.002607 0.000316
v -0.022199 0.002497 0.000139
v -0.023511 0.002100 -0.002519
v -0.023278 0.002918 -0.001399
v -0.022380 0.002982 -0.000831
v -0.022615 0.003021 -0.000797
v -0.025833 -0.005183 -0.000489
v -0.026080 -0.005309 -0.001821
v -0.025624 -0.004734 -0.000171
v -0.025235 -0.004070 0.000316
v -0.026358 -0.003499 -0.003341
v -0.026145 -0.003788 -0.003309
v -0.024146 -0.002198 0.000352
v -0.023870 -0.001758 0.000518
v -0.025449 -0.000913 -0.003569
v -0.024844 -0.000087 -0.003608
v -0.025131 -0.000124 -0.003528
v -0.024401 0.001154 -0.003131
v -0.023811 0.001954 -0.002792
v -0.023816 0.002477 -0.002517
v -0.026765 -0.004774 -0.003100
v -0.025562 -0.004042 0.000146
v -0.025270 -0.003585 0.000296
v -0.026661 -0.003538 -0.003509
v -0.026587 -0.003965 -0.003463
v -0.023699 -0.000707 0.000977
v -0.025739 -0.001751 -0.003590
v -0.025542 -0.001327 -0.003469
v -0.023714 -0.000267 0.000983
v -0.023288 0.000178 0.001047
v -0.023048 0.001332 0.000992
v -0.024785 0.000406 -0.003410
v -0.024483 0.001546 -0.002934
v -0.024336 0.002116 -0.002686
v -0.022681 0.002836 -0.000264
v -0.022989 0.003007 -0.001064
v -0.026105 -0.005484 -0.001246
v -0.026421 -0.005504 -0.001544
v -0.026931 -0.005340 -0.001388
v -0.026180 -0.004578 -0.000063
v -0.027041 -0.005005 -0.002809
v -0.026833 -0.004988 -0.002575
v -0.025654 -0.004449 0.000180
v -0.024736 -0.002717 0.000234
v -0.025098 -0.003105 0.000381
v -0.026276 -0.002588 -0.003538
v -0.026700 -0.002949 -0.003358
v -0.026298 -0.003104 -0.003455
v -0.026099 -0.002145 -0.003421
v -0.025943 -0.001310 -0.003640
v -0.025806 -0.000391 -0.003564
v -0.023382 0.001003 0.000939
v -0.025565 -0.000441 -0.003642
v -0.025178 0.000722 -0.003488
v -0.025323 0.000115 -0.003473
v -0.022922 0.002234 0.000594
v -0.023091 0.002779 -0.000276
v -0.026416 -0.004945 -0.000253
v -0.027174 -0.005220 -0.002258
v -0.026937 -0.005166 -0.001966
v -0.027313 -0.004928 -0.002793
v -0.025832 -0.003953 0.000163
v -0.027168 -0.004502 -0.003061
v -0.027647 -0.004654 -0.003218
v -0.025750 -0.003569 0.000061
v -0.027453 -0.003845 -0.003582
v -0.026998 -0.003440 -0.003464
v -0.024631 -0.002257 0.000131
v -0.027076 -0.002951 -0.003562
v -0.023937 -0.000850 0.000803
v -0.024516 -0.000780 0.000811
v -0.026078 -0.001733 -0.003518
v -0.023910 0.000802 0.001110
v -0.023727 0.000346 0.001149
v -0.025886 -0.000780 -0.003498
v -0.023314 0.001660 0.001041
v -0.025733 0.000674 -0.003430
v -0.023449 0.002675 0.000320
v -0.023204 0.002376 0.000684
v -0.023666 0.003039 -0.001348
v -0.023353 0.002812 -0.000826
v -0.027333 -0.005397 -0.001649
v -0.026794 -0.005192 -0.000877
v -0.026875 -0.004922 -0.000143
v -0.027428 -0.005145 -0.002245
v -0.027897 -0.004875 -0.003002
v -0.027651 -0.003751 -0.003478
v -0.027410 -0.003285 -0.003389
v -0.026668 -0.002578 -0.003463
v -0.027049 -0.002315 -0.003393
v -0.026551 -0.002059 -0.003551
v -0.026907 -0.001643 -0.003624
v -0.026417 -0.001208 -0.003528
v -0.026480 -0.001581 -0.003419
v -0.024183 0.000368 0.001071
v -0.026262 -0.000774 -0.003649
v -0.026140 0.000219 -0.003564
v -0.025982 -0.000101 -0.003491
v -0.023762 0.002429 0.000470
v -0.024766 0.001996 -0.002927
v -0.023564 0.002933 -0.000289
v -0.024878 0.002426 -0.002396
v -0.024384 0.002769 -0.002296
v -0.023927 0.002842 -0.001053
v -0.024029 0.003027 -0.001547
v -0.027669 -0.005489 -0.000907
v -0.027299 -0.005244 -0.000182
v -0.026364 -0.003732 0.000346
v -0.026525 -0.003268 0.000332
v -0.025317 -0.002555 0.000407
v -0.027795 -0.003281 -0.003599
v -0.025118 -0.001475 0.000564
v -0.027369 -0.002009 -0.003732
v -0.024317 0.000016 0.001104
v -0.024344 0.001030 0.001239
v -0.024494 0.001439 0.001186
v -0.023774 0.001426 0.000902
v -0.023865 0.002743 -0.000020
v -0.024030 0.002494 0.000485
v -0.024188 0.002876 -0.001035
v -0.023873 0.002928 -0.000572
v -0.027714 -0.005411 -0.001871
v -0.027557 -0.005338 -0.001471
v -0.026911 -0.003624 0.000247
v -0.028082 -0.003338 -0.003469
v -0.026261 -0.002753 0.000476
v -0.028093 -0.004739 -0.002943
v -0.026282 -0.002316 0.000434
v -0.025775 -0.002299 0.000579
v -0.027332 -0.002895 -0.003483
v -0.027432 -0.002363 -0.003562
v -0.025257 -0.000472 0.001040
v -0.027238 -0.001073 -0.003628
v -0.026855 -0.001013 -0.003433
v -0.026764 -0.000604 -0.003525
v -0.024718 0.000980 0.001061
v -0.026489 0.000249 -0.003492
v -0.026393 0.000937 -0.003340
v -0.026116 0.001450 -0.003030
v -0.025661 0.001904 -0.002872
v -0.024249 0.002991 -0.000409
v -0.025324 0.002309 -0.002685
v -0.024607 0.002991 -0.000699
v -0.028167 -0.005272 -0.001790
v -0.028303 -0.005435 -0.001117
v -0.027959 -0.005236 -0.001399
v -0.027629 -0.005051 -0.000086
v -0.028406 -0.005122 -0.002555
v -0.028148 -0.005051 -0.002433
v -0.025901 -0.001910 0.000540
v -0.027761 -0.002653 -0.003425
v -0.025730 -0.001303 0.000736
v -0.027596 -0.001933 -0.003652
v -0.027843 -0.001861 -0.003646
v -0.027718 -0.001476 -0.003731
v -0.027250 -0.001417 -0.003535
v -0.024751 0.000544 0.001124
v -0.027469 -0.000867 -0.003563
v -0.027184 -0.000486 -0.003494
v -0.024948 0.001177 0.001057
v -0.026859 -0.000132 -0.003597
v -0.024333 0.002113 0.000893
v -0.024343 0.002372 0.000623
v -0.025691 0.002258 -0.002936
v -0.028698 -0.005446 -0.001504
v -0.028558 -0.005300 -0.002053
v -0.028404 -0.005259 -0.001638
v -0.027151 -0.004280 0.000253
v -0.028821 -0.005133 -0.002239
v -0.028487 -0.004995 -0.002686
v -0.027477 -0.003510 0.000388
v -0.028760 -0.004763 -0.003117
v -0.028711 -0.003518 -0.003528
v -0.028517 -0.003627 -0.003625
v -0.026859 -0.002181 0.000545
v -0.026235 -0.001752 0.000594
v -0.028199 -0.001872 -0.003862
v -0.025357 0.000009 0.001059
v -0.025044 0.000717 0.001218
v -0.025560 0.000937 0.001000
v -0.027229 -0.000053 -0.003541
v -0.024950 0.002252 0.000615
v -0.026469 0.001880 -0.003009
v -0.024968 0.002862 -0.000065
v -0.024602 0.002544 0.000452
v -0.025190 0.003063 -0.000955
v -0.024849 0.003087 -0.000724
v -0.027905 -0.005360 -0.000827
v -0.028360 -0.005012 -0.000185
v -0.027949 -0.004989 0.000056
v -0.027928 -0.004444 0.000300
v -0.027810 -0.003937 0.000257
v -0.028997 -0.004717 -0.002976
v -0.027401 -0.003939 0.000423
v -0.029127 -0.004133 -0.003226
v -0.026836 -0.002621 0.000613
v -0.027193 -0.002581 0.000473
v -0.028168 -0.002733 -0.003575
v -0.028486 -0.003036 -0.003447
v -0.026632 -0.001761 0.000431
v -0.028609 -0.002518 -0.003545
v -0.028070 -0.002297 -0.003777
v -0.025876 -0.000841 0.000814
v -0.025460 0.000292 0.001108
v -0.025749 0.000363 0.001184
v -0.027937 -0.000459 -0.003562
v -0.027712 0.000001 -0.003721
v -0.026955 0.000664 -0.003531
v -0.026902 0.001494 -0.003148
v -0.026522 0.001543 -0.002939
v -0.025194 0.002849 -0.000283
v -0.026161 0.001905 -0.003088
v -0.026107 0.002446 -0.002746
v -0.025465 0.003133 -0.000931
v -0.029062 -0.005504 -0.001653
v -0.029201 -0.005202 -0.002294
v -0.029319 -0.004898 -0.002837
v -0.029438 -0.003797 -0.003579
v -0.029135 -0.003494 -0.003456
v -0.028981 -0.002642 -0.003703
v -0.028418 -0.001808 -0.003768
v -0.028691 -0.001725 -0.003766
v -0.027940 -0.000923 -0.003507
v -0.025340 0.001578 0.001067
v -0.025127 0.002680 0.000059
v -0.025471 0.002591 0.000337
v -0.025169 0.002353 0.000724
v -0.025794 0.002708 -0.002079
v -0.029431 -0.005415 -0.001724
v -0.029306 -0.005256 -0.001127
v -0.028919 -0.005038 -0.000449
v -0.028229 -0.004565 0.000030
v -0.027943 -0.004272 0.000370
v -0.029615 -0.004654 -0.003199
v -0.029570 -0.005064 -0.002459
v -0.028137 -0.003358 0.000261
v -0.027532 -0.002962 0.000576
v -0.027783 -0.003401 0.000426
v -0.029577 -0.003407 -0.003670
v -0.026430 -0.001373 0.000542
v -0.029281 -0.001747 -0.003878
v -0.028932 -0.002171 -0.003904
v -0.026702 -0.000558 0.000969
v -0.028570 -0.001323 -0.003823
v -0.025916 0.000798 0.001117
v -0.028124 0.000129 -0.003561
v -0.027562 0.000784 -0.003388
v -0.025750 0.001387 0.000904
v -0.026046 0.003161 -0.001168
v -0.029699 -0.005523 -0.000901
v -0.029285 -0.005248 -0.000171
v -0.028914 -0.004839 -0.000052
v -0.029817 -0.005175 -0.002408
v -0.029956 -0.005374 -0.001841
v -0.029847 -0.004549 -0.003128
v -0.029203 -0.002995 -0.003573
v -0.029559 -0.002731 -0.003524
v -0.029048 -0.001749 -0.003979
v -0.028912 -0.001110 -0.003763
v -0.026274 0.000008 0.001107
v -0.028311 -0.000292 -0.003519
v -0.028738 0.000050 -0.003584
v -0.026051 0.002292 0.000691
v -0.025737 0.002682 0.000344
v -0.025758 0.002953 -0.000124
v -0.026864 0.002489 -0.002673
v -0.026218 0.003014 -0.000470
v -0.026422 0.002997 -0.000897
v -0.025795 0.002945 -0.000653
v -0.027153 0.002854 -0.002368
v -0.024822 0.002756 -0.001568
v -0.026348 0.003128 -0.001360
v -0.030063 -0.005561 -0.001211
v -0.029657 -0.005361 -0.001383
v -0.030180 -0.004754 -0.002985
v -0.030469 -0.004488 -0.003365
v -0.028276 -0.003795 0.000361
v -0.029826 -0.003454 -0.003550
v -0.029775 -0.002043 -0.004016
v -0.029393 -0.001179 -0.003968
v -0.029545 -0.001596 -0.003888
v -0.028915 -0.000704 -0.003806
v -0.026145 0.001297 0.001031
v -0.026350 0.000851 0.000999
v -0.026487 0.001457 0.001181
v -0.028153 0.000804 -0.003417
v -0.026323 0.002206 0.000847
v -0.027927 0.001700 -0.002926
v -0.027575 0.001812 -0.002897
v -0.026044 0.002600 0.000464
v -0.029650 -0.005112 -0.000083
v -0.029181 -0.004037 0.000427
v -0.028583 -0.004109 0.000582
v -0.030325 -0.004848 -0.002700
v -0.027656 -0.002412 0.000599
v -0.028271 -0.002171 0.000797
v -0.030298 -0.003726 -0.003701
v -0.030523 -0.003199 -0.003771
v -0.030068 -0.003257 -0.003574
v -0.029947 -0.002824 -0.003704
v -0.027825 -0.001702 0.000880
v -0.026937 0.000174 0.001320
v -0.029903 -0.001607 -0.004105
v -0.026903 0.001285 0.001012
v -0.026669 0.000797 0.001045
v -0.028302 0.000984 -0.003447
v -0.026615 0.002380 0.000517
v -0.028176 0.001801 -0.003103
v -0.027741 0.002224 -0.002935
v -0.026801 0.003071 -0.000680
v -0.026432 0.003085 -0.000420
v -0.026749 0.003201 -0.001266
v -0.030322 -0.005474 -0.001180
v -0.029444 -0.002948 0.000673
v -0.030494 -0.002768 -0.003835
v -0.030242 -0.002976 -0.003697
v -0.027509 -0.000215 0.001242
v -0.027342 0.000111 0.001158
v -0.029677 -0.000657 -0.003751
v -0.029239 -0.000311 -0.003654
v -0.028804 0.001159 -0.003351
v -0.026855 0.002555 0.000472
v -0.026503 0.002883 0.000147
v -0.027404 0.002345 -0.002689
v -0.027574 0.002897 -0.002340
v -0.027081 0.003219 -0.001558
v -0.030660 -0.005500 -0.001354
v -0.030103 -0.004820 0.000123
v -0.030904 -0.005023 -0.002385
v -0.030945 -0.005385 -0.001418
v -0.031127 -0.005014 -0.002299
v -0.031287 -0.004733 -0.002972
v -0.030642 -0.004673 -0.002868
v -0.030740 -0.004400 -0.003241
v -0.028508 -0.003163 0.000399
v -0.027923 -0.001236 0.000875
v -0.030249 -0.002373 -0.003745
v -0.028388 -0.001146 0.000951
v -0.030622 -0.002328 -0.003918
v -0.030065 -0.001490 -0.004003
v -0.027304 0.000717 0.001304
v -0.029607 -0.000202 -0.003803
v -0.029184 0.000229 -0.003674
v -0.027110 0.000749 0.001222
v -0.026851 0.002832 0.000060
v -0.028856 0.001849 -0.003252
v -0.027374 0.002962 0.000134
v -0.027057 0.003137 -0.000643
v -0.028580 0.001930 -0.003020
v -0.027919 0.002578 -0.002457
v -0.027698 0.002814 -0.001870
v -0.027161 0.003034 -0.001114
v -0.027452 0.003118 -0.000854
v -0.030530 -0.005218 -0.000618
v -0.029597 -0.004508 0.000252
v -0.031238 -0.004969 -0.002751
v -0.031636 -0.004725 -0.003188
v -0.028954 -0.003592 0.000569
v -0.031368 -0.003519 -0.003729
v -0.028278 -0.001745 0.000736
v -0.028766 -0.002126 0.000881
v -0.028907 -0.001617 0.000837
v -0.030949 -0.003302 -0.003584
v -0.028133 -0.000604 0.001145
v -0.030773 -0.001860 -0.004013
v -0.030384 -0.001921 -0.003829
v -0.030508 -0.000961 -0.004025
v -0.030554 -0.001473 -0.003922
v -0.027782 0.000243 0.001231
v -0.030222 -0.000459 -0.003853
v -0.027520 0.001189 0.001274
v -0.030265 -0.000993 -0.004058
v -0.029964 0.000093 -0.003650
v -0.029679 0.000490 -0.003547
v -0.027137 0.002713 0.000550
v -0.027370 0.002337 0.000789
v -0.028830 0.002356 -0.003022
v -0.027433 0.002965 -0.000372
v -0.028423 0.002481 -0.002721
v -0.031326 -0.005439 -0.001526
v -0.031066 -0.005349 -0.000243
v -0.030910 -0.005247 -0.000683
v -0.031850 -0.005198 -0.002400
v -0.031463 -0.005183 -0.002209
v -0.029800 -0.002414 0.000683
v -0.029402 -0.001940 0.000753
v -0.029399 -0.002428 0.000590
v -0.031030 -0.002674 -0.003734
v -0.031142 -0.003042 -0.003613
v -0.028779 -0.001096 0.000794
v -0.028316 -0.000191 0.001135
v -0.031275 -0.002456 -0.003760
v -0.028174 0.000462 0.001354
v -0.027732 0.000691 0.001140
v -0.029321 0.000938 -0.003600
v -0.029644 0.001421 -0.003433
v -0.029318 0.001504 -0.003409
v -0.027950 0.003251 -0.000759
v -0.029045 0.002549 -0.002913
v -0.031910 -0.005583 -0.001303
v -0.031651 -0.005244 -0.001926
v -0.030784 -0.005044 -0.000111
v -0.030468 -0.004685 0.000278
v -0.032257 -0.004634 -0.003413
v -0.030545 -0.003944 0.000713
v -0.031942 -0.004903 -0.003053
v -0.031778 -0.004155 -0.003395
v -0.032007 -0.003492 -0.003923
v -0.029266 -0.001551 0.000671
v -0.031475 -0.001784 -0.004256
v -0.031029 -0.001603 -0.004095
v -0.031245 -0.001328 -0.004130
v -0.030819 -0.001183 -0.004058
v -0.030629 -0.000449 -0.004056
v -0.030099 0.000552 -0.003724
v -0.030336 -0.000061 -0.003665
v -0.027630 0.002487 0.000911
v -0.027696 0.002783 0.000351
v -0.029562 0.001850 -0.003494
v -0.029267 0.001946 -0.003268
v -0.028360 0.003254 -0.001025
v -0.027986 0.003072 -0.000126
v -0.029449 0.002545 -0.003164
v -0.031474 -0.005646 -0.001010
v -0.031924 -0.005250 -0.000310
v -0.031248 -0.005130 0.000176
v -0.031452 -0.004069 0.000809
v -0.031013 -0.005057 0.000245
v -0.032496 -0.004581 -0.003298
v -0.030029 -0.003367 0.000865
v -0.029930 -0.003146 0.000934
v -0.031592 -0.003099 -0.003822
v -0.029033 -0.001073 0.000819
v -0.028373 0.000901 0.001316
v -0.028150 0.002284 0.001234
v -0.027871 0.002298 0.000997
v -0.028261 0.002627 0.000608
v -0.027915 0.002781 0.000490
v -0.028233 0.003079 -0.000520
v -0.028360 0.002883 -0.001944
v -0.032305 -0.005088 -0.002307
v -0.032592 -0.005359 -0.001947
v -0.032423 -0.004815 -0.002815
v -0.032779 -0.004771 -0.003160
v -0.030172 -0.002658 0.000871
v -0.030439 -0.003125 0.000791
v -0.032502 -0.003542 -0.003735
v -0.032205 -0.003298 -0.003864
v -0.031973 -0.002913 -0.003743
v -0.029526 -0.001385 0.000763
v -0.031888 -0.002508 -0.003862
v -0.032295 -0.002824 -0.003922
v -0.031904 -0.001462 -0.004224
v -0.029577 -0.000233 0.001308
v -0.031622 -0.002547 -0.003940
v -0.031214 -0.000994 -0.004212
v -0.031697 -0.001032 -0.004397
v -0.028296 0.001559 0.001558
v -0.030549 0.000075 -0.003850
v -0.031461 -0.000648 -0.004082
v -0.028471 0.002463 0.000889
v -0.030869 0.000553 -0.003619
v -0.030226 0.001102 -0.003713
v -0.030033 0.002767 -0.002967
v -0.028543 0.003319 -0.000970
v -0.032699 -0.005547 -0.001407
v -0.032316 -0.005303 -0.001774
v -0.032335 -0.005489 -0.001129
v -0.032577 -0.004872 -0.002472
v -0.030870 -0.002995 0.000885
v -0.030547 -0.002115 0.000931
v -0.030396 -0.002555 0.000954
v -0.032938 -0.003710 -0.003887
v -0.032112 -0.002362 -0.003856
v -0.029827 -0.001953 0.000587
v -0.032462 -0.002368 -0.004079
v -0.028783 0.000056 0.001260
v -0.028706 0.000473 0.001206
v -0.028751 0.001274 0.001425
v -0.031661 -0.000188 -0.004092
v -0.028722 0.002889 0.000394
v -0.030293 0.002349 -0.003192
v -0.030088 0.002101 -0.003315
v -0.028479 0.003138 -0.000460
v -0.028914 0.003146 -0.000697
v -0.032474 -0.005240 -0.000289
v -0.032289 -0.005003 0.000171
v -0.031781 -0.004926 0.000449
v -0.032862 -0.005036 -0.002480
v -0.033336 -0.004406 -0.003439
v -0.033110 -0.004494 -0.003537
v -0.031153 -0.002990 0.000962
v -0.030872 -0.003469 0.000964
v -0.030810 -0.002519 0.000817
v -0.030419 -0.001775 0.000814
v -0.032779 -0.002570 -0.003941
v -0.032661 -0.003126 -0.003809
v -0.030094 -0.001083 0.001032
v -0.029968 -0.000531 0.001483
v -0.032324 -0.001658 -0.004375
v -0.032487 -0.001341 -0.004416
v -0.029200 0.001160 0.001558
v -0.031424 0.000864 -0.003675
v -0.028814 0.002214 0.001066
v -0.030873 0.001056 -0.003650
v -0.028845 0.002596 0.000619
v -0.029092 0.002744 0.000531
v -0.031241 0.001835 -0.003261
v -0.030413 0.001638 -0.003493
v -0.030527 0.002118 -0.003493
v -0.028925 0.003164 -0.000170
v -0.028944 0.003291 -0.001176
v -0.029437 0.003425 -0.001105
v -0.032677 -0.005361 0.000052
v -0.032937 -0.005469 -0.001352
v -0.033249 -0.004751 -0.002863
v -0.031546 -0.003740 0.000934
v -0.033654 -0.004675 -0.003247
v -0.033348 -0.003489 -0.003825
v -0.030488 -0.001516 0.001178
v -0.032958 -0.001632 -0.004566
v -0.032097 -0.000832 -0.004320
v -0.032688 -0.001102 -0.004395
v -0.029322 0.000673 0.001402
v -0.029029 0.002427 0.001086
v -0.029194 0.001497 0.001517
v -0.032043 0.000241 -0.004101
v -0.031915 -0.000211 -0.004109
v -0.030559 0.002534 -0.003321
v -0.029983 0.003466 -0.001302
v -0.033206 -0.005470 -0.001210
v -0.033112 -0.005634 -0.000711
v -0.033611 -0.005701 -0.001350
v -0.033347 -0.005489 -0.001590
v -0.033005 -0.004740 0.000494
v -0.033754 -0.005034 -0.002424
v -0.033535 -0.005012 -0.002595
v -0.031342 -0.002394 0.000998
v -0.033921 -0.004476 -0.003556
v -0.030981 -0.001383 0.001359
v -0.033712 -0.003211 -0.004172
v -0.033223 -0.002764 -0.004111
v -0.033482 -0.002665 -0.004093
v -0.030522 -0.000932 0.001517
v -0.030509 -0.000685 0.001896
v -0.030044 -0.000075 0.001545
v -0.029780 0.000392 0.001633
v -0.032417 -0.000586 -0.004201
v -0.032470 -0.000202 -0.004011
v -0.031718 0.001230 -0.003460
v -0.031910 0.000694 -0.003938
v -0.029325 0.002569 0.000799
v -0.029666 0.003332 -0.000376
v -0.029305 0.003205 -0.000413
v -0.031285 0.002304 -0.003305
v -0.029729 0.003267 -0.000806
v -0.029612 0.003116 -0.001976
v -0.033192 -0.005345 0.000054
v -0.033609 -0.005415 -0.001638
v -0.034207 -0.004953 -0.002909
v -0.033909 -0.004973 -0.002933
v -0.034038 -0.004657 -0.003461
v -0.034270 -0.004520 -0.003494
v -0.031442 -0.003399 0.000834
v -0.032022 -0.003148 0.001060
v -0.034029 -0.003202 -0.004085
v -0.033319 -0.002022 -0.004331
v -0.030218 -0.000401 0.001703
v -0.033508 -0.001796 -0.004350
v -0.033178 -0.001462 -0.004467
v -0.029745 0.001122 0.001459
v -0.030173 0.000215 0.001950
v -0.032875 -0.000611 -0.004410
v -0.032764 -0.000024 -0.004208
v -0.032309 0.000368 -0.004059
v -0.029610 0.002918 0.000639
v -0.029887 0.003141 0.000248
v -0.030156 0.003355 -0.000623
v -0.034003 -0.005882 -0.000617
v -0.033625 -0.005620 -0.000847
v -0.033962 -0.005723 -0.001185
v -0.034098 -0.005332 -0.002124
v -0.032172 -0.003684 0.001102
v -0.031563 -0.002808 0.001087
v -0.034475 -0.003746 -0.004120
v -0.031285 -0.001683 0.001535
v -0.033814 -0.002768 -0.004246
v -0.033755 -0.002337 -0.004441
v -0.033335 -0.001116 -0.004573
v -0.029856 0.002543 0.000953
v -0.032174 0.001808 -0.003687
v -0.031944 0.001458 -0.003597
v -0.030664 0.002800 -0.003183
v -0.030390 0.003445 -0.001562
v -0.030359 0.003317 -0.001049
v -0.031173 0.003093 -0.002758
v -0.033622 -0.005635 0.000126
v -0.034309 -0.005697 -0.001587
v -0.033645 -0.005409 0.000529
v -0.033328 -0.005155 0.000340
v -0.033421 -0.004923 0.000759
v -0.032963 -0.004398 0.000911
v -0.034542 -0.004994 -0.003039
v -0.032594 -0.004519 0.000770
v -0.034652 -0.004620 -0.003712
v -0.034985 -0.004350 -0.004152
v -0.034820 -0.003628 -0.004397
v -0.031550 -0.002268 0.001339
v -0.034576 -0.003378 -0.004160
v -0.031523 -0.001502 0.001711
v -0.031330 -0.001218 0.001568
v -0.031084 -0.000815 0.001695
v -0.030949 -0.000646 0.002001
v -0.033874 -0.001879 -0.004520
v -0.033798 -0.001455 -0.004705
v -0.033350 -0.000613 -0.004416
v -0.032497 0.000516 -0.004012
v -0.030079 0.002634 0.001079
v -0.032582 0.000964 -0.004014
v -0.031836 0.001921 -0.003449
v -0.030745 0.003401 -0.000874
v -0.030135 0.003132 0.000071
v -0.031438 0.003496 -0.002003
v -0.030711 0.003543 -0.001546
v -0.034040 -0.005309 0.000546
v -0.034387 -0.005897 -0.001004
v -0.034669 -0.005600 -0.001403
v -0.034764 -0.002970 -0.004293
v -0.031397 -0.000984 0.001957
v -0.034408 -0.001661 -0.004757
v -0.034361 -0.002838 -0.004082
v -0.030989 -0.000063 0.002023
v -0.034712 -0.002428 -0.004481
v -0.034047 -0.001638 -0.004560
v -0.033919 -0.000972 -0.004717
v -0.033685 -0.000045 -0.004393
v -0.033276 -0.000125 -0.004449
v -0.033143 0.000198 -0.004061
v -0.033246 0.000991 -0.004220
v -0.032992 0.000627 -0.003931
v -0.032806 0.001082 -0.003991
v -0.030682 0.003273 0.000171
v -0.030220 0.002871 0.000692
v -0.031206 0.003399 -0.001530
v -0.030906 0.003438 -0.000668
v -0.030561 0.003483 -0.000517
v -0.031610 0.002611 -0.003137
v -0.034431 -0.005777 -0.000656
v -0.032922 -0.003421 0.001381
v -0.035513 -0.004537 -0.003794
v -0.035250 -0.004492 -0.003579
v -0.032849 -0.002913 0.001335
v -0.035218 -0.004270 -0.004077
v -0.035102 -0.003574 -0.004416
v -0.035164 -0.002973 -0.004514
v -0.031707 -0.000318 0.002309
v -0.031622 0.000171 0.002248
v -0.034682 -0.001412 -0.004802
v -0.031272 0.000561 0.002328
v -0.034464 -0.001446 -0.004888
v -0.034206 -0.000755 -0.004673
v -0.030668 0.000464 0.002073
v -0.034054 0.000069 -0.004549
v -0.030368 0.002217 0.001348
v -0.030876 0.001972 0.001687
v -0.033389 0.000537 -0.004141
v -0.030485 0.002646 0.000878
v -0.030609 0.002416 0.001420
v -0.030911 0.002776 0.000954
v -0.030647 0.003031 0.000664
v -0.033007 0.001514 -0.004081
v -0.032499 0.001987 -0.003693
v -0.032696 0.002273 -0.003474
v -0.032070 0.002553 -0.003350
v -0.032495 0.002665 -0.003266
v -0.031895 0.003189 -0.002779
v -0.035058 -0.005648 -0.000714
v -0.034943 -0.005511 -0.001318
v -0.034191 -0.004932 0.001197
v -0.035049 -0.005241 -0.001880
v -0.035629 -0.004740 -0.003221
v -0.035286 -0.004724 -0.002910
v -0.033276 -0.003763 0.001265
v -0.033352 -0.003171 0.001338
v -0.033175 -0.003331 0.001212
v -0.035573 -0.004221 -0.004350
v -0.032933 -0.002399 0.001609
v -0.032694 -0.002072 0.001971
v -0.032655 -0.002288 0.001613
v -0.035451 -0.003556 -0.004683
v -0.032454 -0.001633 0.002108
v -0.032004 -0.001377 0.001898
v -0.032327 -0.001212 0.002083
v -0.035629 -0.002636 -0.004827
v -0.035138 -0.001756 -0.004937
v -0.034957 -0.002431 -0.004444
v -0.034743 -0.000876 -0.004885
v -0.034920 -0.001302 -0.004812
v -0.031303 0.001442 0.002088
v -0.034319 -0.000499 -0.004757
v -0.031178 0.000965 0.002150
v -0.034511 -0.000328 -0.004715
v -0.033725 0.000478 -0.004141
v -0.031134 0.002194 0.001756
v -0.033592 0.001009 -0.004213
v -0.033954 0.000604 -0.004337
v -0.033407 0.001476 -0.004316
v -0.032990 0.002064 -0.003812
v -0.031537 0.003354 -0.000472
v -0.031216 0.003543 -0.000706
v -0.032914 0.002594 -0.003504
v -0.032284 0.002860 -0.002899
v -0.031901 0.003223 -0.002173
v -0.031612 0.003344 -0.001430
v -0.031091 0.003347 -0.001221
v -0.035777 -0.005862 -0.001697
v -0.035292 -0.005469 -0.001569
v -0.034131 -0.004479 0.001431
v -0.033958 -0.004805 0.000958
v -0.033563 -0.003436 0.001492
v -0.035894 -0.004694 -0.003195
v -0.035333 -0.005029 -0.002084
v -0.036003 -0.004488 -0.003662
v -0.035770 -0.004490 -0.003757
v -0.032811 -0.001485 0.002315
v -0.035972 -0.004366 -0.004131
v -0.032218 -0.000712 0.002293
v -0.035478 -0.002039 -0.004789
v -0.035284 -0.002170 -0.004786
v -0.035284 -0.001335 -0.004991
v -0.031808 0.001303 0.001928
v -0.034828 -0.000434 -0.004740
v -0.034326 0.000167 -0.004525
v -0.034209 0.000756 -0.004259
v -0.031026 0.002433 0.001221
v -0.031410 0.002403 0.001408
v -0.033959 0.001195 -0.004121
v -0.031340 0.002858 0.001106
v -0.033284 0.001860 -0.004046
v -0.031444 0.003139 0.000593
v -0.031072 0.003251 0.000082
v -0.033340 0.002328 -0.003668
v -0.031352 0.003385 -0.000125
v -0.036209 -0.006589 -0.001241
v -0.035472 -0.005742 -0.000952
v -0.035834 -0.006144 -0.001105
v -0.035738 -0.005974 -0.000658
v -0.035464 -0.005623 -0.000574
v -0.036550 -0.005796 -0.002983
v -0.036058 -0.005727 -0.002188
v -0.035623 -0.004801 -0.002370
v -0.035656 -0.005217 -0.002053
v -0.036634 -0.005577 -0.003390
v -0.036214 -0.005095 -0.003194
v -0.035693 -0.004646 -0.002779
v -0.036147 -0.004307 -0.004169
v -0.036358 -0.004685 -0.003801
v -0.032528 -0.001044 0.002435
v -0.032660 -0.000817 0.002526
v -0.035812 -0.002769 -0.004842
v -0.032693 0.000061 0.002658
v -0.035910 -0.002356 -0.004925
v -0.035393 -0.000786 -0.005050
v -0.033821 0.001553 -0.004211
v -0.031700 0.002662 0.001291
v -0.033894 0.002161 -0.003995
v -0.033577 0.002080 -0.004005
v -0.031631 0.003507 -0.000941
v -0.031690 0.003280 -0.000103
v -0.033130 0.002735 -0.003423
v -0.033395 0.003006 -0.003031
v -0.035914 -0.006399 -0.000571
v -0.035763 -0.005771 -0.000210
v -0.035334 -0.005403 -0.000134
v -0.035310 -0.005172 0.000451
v -0.035083 -0.004986 0.000978
v -0.033752 -0.004105 0.001234
v -0.034554 -0.003757 0.001627
v -0.036815 -0.004539 -0.004246
v -0.033194 -0.002543 0.001865
v -0.036643 -0.003767 -0.004583
v -0.033317 -0.001354 0.002496
v -0.036468 -0.004176 -0.004475
v -0.036341 -0.002566 -0.005066
v -0.036040 -0.001673 -0.005133
v -0.035788 -0.001716 -0.005146
v -0.036266 -0.002121 -0.005262
v -0.035546 -0.001250 -0.005014
v -0.034595 0.000541 -0.004287
v -0.034804 0.000012 -0.004782
v -0.034827 0.000770 -0.004457
v -0.031901 0.002694 0.001427
v -0.031926 0.003197 0.000368
v -0.032433 0.003204 -0.002301
v -0.032408 0.003638 -0.001145
v -0.036390 -0.006522 -0.001129
v -0.036333 -0.006369 -0.001821
v -0.036582 -0.006644 -0.000787
v -0.036045 -0.006340 0.000555
v -0.035938 -0.006247 -0.000009
v -0.035587 -0.005430 -0.000046
v -0.035668 -0.005499 0.000569
v -0.034806 -0.004922 0.001159
v -0.034741 -0.004225 0.001667
v -0.037244 -0.004934 -0.004303
v -0.034291 -0.003304 0.001735
v -0.033634 -0.002430 0.002040
v -0.033642 -0.002118 0.002438
v -0.033386 -0.001927 0.002252
v -0.036208 -0.003016 -0.004985
v -0.036778 -0.003364 -0.004690
v -0.036414 -0.001767 -0.005351
v -0.035876 -0.001194 -0.005202
v -0.034396 0.001174 -0.004329
v -0.034369 0.001885 -0.004309
v -0.034504 0.002231 -0.004114
v -0.032542 0.003621 -0.000014
v -0.033557 0.002749 -0.003657
v -0.032876 0.003380 -0.001957
v -0.032253 0.003717 -0.000697
v -0.035916 -0.005951 0.000370
v -0.035932 -0.005701 0.000825
v -0.036518 -0.006137 -0.002194
v -0.033914 -0.002406 0.002127
v -0.037472 -0.004200 -0.004875
v -0.037091 -0.004149 -0.004637
v -0.036833 -0.002029 -0.005463
v -0.037265 -0.003564 -0.004888
v -0.036834 -0.001642 -0.005636
v -0.037133 -0.002838 -0.005163
v -0.036175 -0.001205 -0.005220
v -0.031557 0.000950 0.001967
v -0.032106 0.000122 0.002414
v -0.036041 -0.000774 -0.005261
v -0.035570 0.000112 -0.004950
v -0.032129 0.002391 0.001640
v -0.035257 0.000018 -0.004780
v -0.035455 0.000891 -0.004676
v -0.035256 0.000739 -0.004699
v -0.034899 0.001212 -0.004260
v -0.032230 0.003120 0.000861
v -0.034697 0.001692 -0.004324
v -0.032714 0.003276 0.000372
v -0.034404 0.002871 -0.003804
v -0.034176 0.002455 -0.003796
v -0.036515 -0.006678 -0.000539
v -0.036627 -0.006376 0.000385
v -0.036068 -0.006110 0.000880
v -0.036819 -0.006369 -0.001172
v -0.035703 -0.005250 0.001058
v -0.035440 -0.004867 0.001208
v -0.035200 -0.004621 0.001560
v -0.037035 -0.005530 -0.003112
v -0.037490 -0.005350 -0.003001
v -0.037572 -0.005153 -0.004110
v -0.034736 -0.003643 0.001953
v -0.037864 -0.005085 -0.004055
v -0.034298 -0.002815 0.002254
v -0.037610 -0.004860 -0.004597
v -0.037681 -0.003810 -0.005031
v -0.037545 -0.003272 -0.005235
v -0.032964 -0.000292 0.002596
v -0.033186 0.000282 0.002878
v -0.032897 0.000973 0.002543
v -0.032625 0.001941 0.002087
v -0.036575 -0.001212 -0.005472
v -0.036340 -0.000125 -0.005277
v -0.035908 0.000092 -0.004999
v -0.032471 0.002509 0.001786
v -0.035686 0.000651 -0.004982
v -0.035565 0.001268 -0.004680
v -0.032512 0.002850 0.001176
v -0.035171 0.001350 -0.004454
v -0.035228 0.001953 -0.004211
v -0.032960 0.003480 0.000161
v -0.034030 0.003349 -0.002558
v -0.032765 0.003877 -0.000529
v -0.036770 -0.006486 0.000978
v -0.036513 -0.006257 0.001615
v -0.037047 -0.006228 0.000495
v -0.036295 -0.006081 0.001059
v -0.037359 -0.006169 -0.000977
v -0.036083 -0.005497 0.000995
v -0.035776 -0.005083 0.001456
v -0.035642 -0.004385 0.001794
v -0.037476 -0.005389 -0.003574
v -0.038547 -0.004916 -0.003683
v -0.038260 -0.005046 -0.004336
v -0.034419 -0.002585 0.002453
v -0.037928 -0.004773 -0.004597
v -0.038133 -0.004125 -0.005169
v -0.037288 -0.002629 -0.005157
v -0.037027 -0.000876 -0.005746
v -0.036811 -0.000298 -0.005561
v -0.032796 0.002506 0.001579
v -0.032780 0.002232 0.001994
v -0.033159 0.002871 0.001133
v -0.032902 0.003030 0.001084
v -0.033307 0.003337 0.000770
v -0.035330 0.002548 -0.003870
v -0.033968 0.002889 -0.003520
v -0.033150 0.003926 -0.000799
v -0.037603 -0.006120 -0.000838
v -0.036209 -0.005504 0.001401
v -0.037810 -0.005202 -0.002989
v -0.035578 -0.003407 0.002265
v -0.035179 -0.003422 0.002194
v -0.034734 -0.002953 0.002354
v -0.034735 -0.002821 0.002663
v -0.034732 -0.002351 0.002658
v -0.038544 -0.004711 -0.004782
v -0.038261 -0.004775 -0.004851
v -0.038310 -0.003786 -0.005251
v -0.037888 -0.003529 -0.005102
v -0.038147 -0.002967 -0.005562
v -0.037681 -0.002836 -0.005319
v -0.037937 -0.002124 -0.005875
v -0.037494 -0.002338 -0.005249
v -0.037222 -0.001313 -0.005613
v -0.037682 -0.001627 -0.005740
v -0.036594 0.000003 -0.005238
v -0.033039 0.002465 0.001641
v -0.036450 0.000958 -0.005055
v -0.035971 0.001115 -0.004798
v -0.035809 0.002020 -0.004345
v -0.035524 0.001517 -0.004500
v -0.033481 0.003805 -0.000084
v -0.033370 0.003983 -0.000784
v -0.037171 -0.006288 0.001171
v -0.037518 -0.006056 0.000566
v -0.036455 -0.005995 0.002029
v -0.037985 -0.006179 -0.001088
v -0.036276 -0.005296 0.001793
v -0.037770 -0.005651 -0.001833
v -0.036021 -0.004759 0.001920
v -0.038055 -0.005573 -0.001849
v -0.035185 -0.003222 0.002590
v -0.038764 -0.004281 -0.005251
v -0.034675 -0.000720 0.003028
v -0.038591 -0.003245 -0.005745
v -0.037435 -0.001114 -0.005629
v -0.037318 -0.000719 -0.005720
v -0.037086 -0.000191 -0.005546
v -0.033653 0.002261 0.001992
v -0.033286 0.002631 0.001682
v -0.033590 0.002987 0.001216
v -0.035940 0.001863 -0.004671
v -0.035564 0.002157 -0.004047
v -0.033886 0.003752 -0.000311
v -0.033770 0.003821 -0.000663
v -0.035580 0.002762 -0.003701
v -0.034753 0.002996 -0.003699
v -0.036723 -0.005729 0.002660
v -0.038735 -0.006841 -0.001727
v -0.038071 -0.006369 -0.000422
v -0.037577 -0.006312 -0.000197
v -0.037841 -0.006140 -0.000685
v -0.036485 -0.005254 0.001996
v -0.038082 -0.005928 -0.001602
v -0.038463 -0.006313 -0.001688
v -0.038349 -0.005183 -0.002361
v -0.038063 -0.005285 -0.002338
v -0.038375 -0.005527 -0.002123
v -0.036077 -0.004224 0.002022
v -0.038210 -0.005142 -0.003232
v -0.035473 -0.003178 0.002651
v -0.034915 -0.002101 0.003066
v -0.039125 -0.003846 -0.005755
v -0.038895 -0.004476 -0.005088
v -0.034116 -0.000441 0.003029
v -0.033502 0.000252 0.002646
v -0.038364 -0.002668 -0.005646
v -0.034210 -0.000092 0.003058
v -0.038481 -0.002271 -0.005724
v -0.038130 -0.002010 -0.005838
v -0.034186 0.001753 0.002424
v -0.038338 -0.001596 -0.005978
v -0.037943 -0.001503 -0.005764
v -0.037860 -0.001045 -0.005917
v -0.037431 -0.000324 -0.005578
v -0.036792 0.000379 -0.005315
v -0.037531 0.000694 -0.005079
v -0.033707 0.002628 0.001499
v -0.033677 0.003333 0.000610
v -0.036246 0.002186 -0.004246
v -0.034227 0.003890 -0.001256
v -0.034135 0.003854 -0.000358
v -0.035388 0.003316 -0.003188
v -0.039052 -0.007412 -0.001109
v -0.038566 -0.006947 -0.001012
v -0.036656 -0.005949 0.002237
v -0.039312 -0.007211 -0.002029
v -0.038263 -0.006446 -0.001174
v -0.038358 -0.006664 -0.000300
v -0.038149 -0.006214 0.000045
v -0.037930 -0.006234 -0.000030
v -0.037480 -0.005901 0.001047
v -0.039524 -0.006748 -0.003080
v -0.039164 -0.006865 -0.002349
v -0.038931 -0.006186 -0.002555
v -0.036556 -0.005012 0.002322
v -0.039556 -0.006248 -0.003703
v -0.036281 -0.004654 0.002106
v -0.039050 -0.005629 -0.003238
v -0.036118 -0.003894 0.002419
v -0.038629 -0.005087 -0.003199
v -0.038374 -0.005004 -0.002737
v -0.035848 -0.003051 0.002823
v -0.036393 -0.003996 0.002480
v -0.038866 -0.004852 -0.004176
v -0.039078 -0.005133 -0.003757
v -0.039266 -0.004572 -0.004453
v -0.035388 -0.001531 0.003148
v -0.039066 -0.004202 -0.005519
v -0.034658 -0.001856 0.002863
v -0.033680 -0.001597 0.002707
v -0.033878 -0.002168 0.002499
v -0.034881 -0.000975 0.003179
v -0.039416 -0.003876 -0.005690
v -0.034540 0.000250 0.003080
v -0.038968 -0.002911 -0.006166
v -0.038698 -0.002647 -0.005825
v -0.038946 -0.002030 -0.006192
v -0.037758 -0.000681 -0.005956
v -0.038346 -0.000674 -0.006233
v -0.037918 -0.000359 -0.006073
v -0.034115 0.002352 0.001746
v -0.037718 -0.000180 -0.005762
v -0.037162 0.000300 -0.005547
v -0.034057 0.003146 0.001257
v -0.036628 0.001494 -0.004811
v -0.036390 0.001978 -0.004596
v -0.035764 0.002582 -0.004050
v -0.034956 0.003700 -0.001385
v -0.034633 0.003849 -0.001523
v -0.034437 0.003795 -0.000529
v -0.034173 0.003739 -0.000810
v -0.034587 0.003712 -0.001059
v -0.035845 0.003370 -0.003206
v -0.039175 -0.007586 -0.000495
v -0.038587 -0.007114 0.000126
v -0.039433 -0.007421 -0.001271
v -0.038915 -0.007166 -0.001663
v -0.037282 -0.006086 0.001571
v -0.037948 -0.006037 0.000407
v -0.039825 -0.007002 -0.002873
v -0.039422 -0.007008 -0.002537
v -0.039752 -0.006789 -0.003479
v -0.039294 -0.005613 -0.003628
v -0.035992 -0.002819 0.003005
v -0.034960 -0.002660 0.002806
v -0.039552 -0.004205 -0.004991
v -0.039710 -0.003648 -0.006048
v -0.034861 -0.001202 0.003137
v -0.035175 -0.000685 0.003140
v -0.039139 -0.002688 -0.006217
v -0.034759 0.000300 0.003186
v -0.034780 -0.000227 0.002997
v -0.039543 -0.002886 -0.006384
v -0.039228 -0.002124 -0.006318
v -0.034302 0.001199 0.002651
v -0.038558 -0.001174 -0.006327
v -0.034556 0.002027 0.002079
v -0.038609 -0.000631 -0.006207
v -0.034360 0.002842 0.001603
v -0.037626 0.000418 -0.005471
v -0.037293 0.001585 -0.004958
v -0.034260 0.003616 0.000414
v -0.036939 0.001564 -0.004763
v -0.034605 0.003642 0.000110
v -0.033954 0.003681 -0.001767
v -0.039284 -0.007747 0.000102
v -0.038724 -0.007262 0.000764
v -0.039767 -0.007215 -0.001735
v -0.037630 -0.005936 0.001781
v -0.037772 -0.005727 0.002157
v -0.039669 -0.007065 -0.002284
v -0.038409 -0.006470 0.000306
v -0.038008 -0.005847 0.000818
v -0.038188 -0.006008 0.000496
v -0.037899 -0.005599 0.001675
v -0.037420 -0.005052 0.002851
v -0.040204 -0.006984 -0.003131
v -0.040010 -0.006501 -0.003929
v -0.036986 -0.004795 0.002561
v -0.036791 -0.004473 0.002379
v -0.036904 -0.004238 0.002757
v -0.036643 -0.003989 0.002559
v -0.036881 -0.003637 0.003068
v -0.036287 -0.003525 0.002955
v -0.039911 -0.005198 -0.004386
v -0.039850 -0.005777 -0.004192
v -0.035542 -0.002029 0.003257
v -0.039787 -0.004639 -0.004624
v -0.039832 -0.003888 -0.005518
v -0.039933 -0.003524 -0.005959
v -0.035507 -0.001001 0.003046
v -0.035104 0.000520 0.002873
v -0.038880 -0.001735 -0.006220
v -0.034618 0.001409 0.002373
v -0.034581 0.001062 0.002853
v -0.034899 0.001434 0.002448
v -0.039096 -0.001049 -0.006321
v -0.038834 -0.001108 -0.006319
v -0.038608 -0.000233 -0.006261
v -0.038121 -0.000161 -0.006004
v -0.038536 0.000101 -0.005855
v -0.038095 0.000391 -0.005683
v -0.037861 0.000602 -0.005358
v -0.034596 0.002904 0.001738
v -0.037356 0.001120 -0.004894
v -0.034464 0.003220 0.001012
v -0.037034 0.002472 -0.003967
v -0.034745 0.003900 -0.000565
v -0.036759 0.002939 -0.003705
v -0.034995 0.003875 -0.001842
v -0.039050 -0.007504 0.000755
v -0.039537 -0.007574 -0.000777
v -0.038669 -0.006964 0.001163
v -0.040234 -0.007249 -0.002126
v -0.039947 -0.007183 -0.002252
v -0.038581 -0.006398 0.001350
v -0.038310 -0.005908 0.001524
v -0.037381 -0.005732 0.002450
v -0.038443 -0.006253 0.000777
v -0.038262 -0.005876 0.000935
v -0.038011 -0.005689 0.001270
v -0.037344 -0.004537 0.002789
v -0.040295 -0.006387 -0.003876
v -0.040066 -0.006848 -0.003239
v -0.040131 -0.005733 -0.004231
v -0.036182 -0.002583 0.003427
v -0.040312 -0.005526 -0.004548
v -0.040225 -0.005071 -0.004867
v -0.040321 -0.004302 -0.005516
v -0.039778 -0.004154 -0.004948
v -0.040232 -0.003852 -0.005706
v -0.035525 -0.000592 0.002975
v -0.036050 -0.000409 0.003175
v -0.039844 -0.002256 -0.006475
v -0.039603 -0.002401 -0.006432
v -0.039248 -0.001573 -0.006374
v -0.038970 -0.000615 -0.006397
v -0.038184 0.000884 -0.005400
v -0.037872 0.001116 -0.005124
v -0.034803 0.003456 0.000660
v -0.034906 0.003298 0.001179
v -0.034897 0.003711 0.000062
v -0.036720 0.001970 -0.004765
v -0.037711 0.002241 -0.004584
v -0.035726 0.003801 -0.001499
v -0.035473 0.003992 -0.001815
v -0.035046 0.003851 -0.000745
v -0.036393 0.003629 -0.002977
v -0.039690 -0.007786 -0.000146
v -0.039841 -0.007620 -0.000685
v -0.039980 -0.007799 -0.000232
v -0.040495 -0.008171 -0.000603
v -0.038998 -0.006997 0.001904
v -0.038587 -0.006162 0.001828
v -0.038153 -0.005769 0.001926
v -0.037576 -0.005414 0.002929
v -0.040757 -0.007279 -0.002794
v -0.040384 -0.007221 -0.002622
v -0.040554 -0.006725 -0.003593
v -0.037015 -0.003322 0.003272
v -0.036615 -0.003081 0.003311
v -0.040791 -0.005507 -0.005238
v -0.040580 -0.004803 -0.005684
v -0.040815 -0.004719 -0.005649
v -0.040594 -0.004114 -0.005600
v -0.040410 -0.003497 -0.005839
v -0.040482 -0.003153 -0.006321
v -0.040186 -0.003387 -0.005970
v -0.039727 -0.001575 -0.006671
v -0.039346 -0.000840 -0.006479
v -0.034924 0.002787 0.001755
v -0.035306 0.003300 0.000984
v -0.035089 0.003297 0.000774
v -0.035407 0.003797 -0.000313
v -0.036644 0.003166 -0.003329
v -0.037269 0.002983 -0.003880
v -0.035491 0.003848 -0.001132
v -0.035971 0.003839 -0.001394
v -0.035375 0.003948 -0.000765
v -0.039670 -0.007625 0.001268
v -0.039980 -0.007657 -0.001047
v -0.039288 -0.007316 0.001249
v -0.039385 -0.007182 0.001569
v -0.040097 -0.007449 -0.001586
v -0.040573 -0.007762 -0.001747
v -0.040705 -0.007567 -0.002275
v -0.038773 -0.006396 0.002307
v -0.038463 -0.005857 0.002006
v -0.038203 -0.005624 0.002345
v -0.037682 -0.005261 0.003432
v -0.038156 -0.005548 0.003380
v -0.041192 -0.006730 -0.003755
v -0.041084 -0.006323 -0.003982
v -0.040876 -0.006938 -0.003434
v -0.040703 -0.006302 -0.003803
v -0.037195 -0.003872 0.003273
v -0.040894 -0.005719 -0.004821
v -0.037106 -0.003286 0.003597
v -0.040998 -0.005384 -0.005362
v -0.040963 -0.003865 -0.006035
v -0.040536 -0.002314 -0.006631
v -0.040232 -0.001957 -0.006849
v -0.039778 -0.001100 -0.006563
v -0.039615 -0.000673 -0.006601
v -0.035162 0.002369 0.002200
v -0.035488 0.002028 0.002473
v -0.039121 -0.000169 -0.006459
v -0.035266 0.002678 0.001732
v -0.035191 0.002986 0.001524
v -0.037895 0.001796 -0.004809
v -0.037282 0.002392 -0.004235
v -0.035943 0.003973 -0.000992
v -0.035498 0.003653 0.000187
v -0.035745 0.003750 -0.000403
v -0.037165 0.003314 -0.003213
v -0.036428 0.003788 -0.001834
v -0.035974 0.003854 -0.001779
v -0.036102 0.003826 -0.002506
v -0.036675 0.003653 -0.003025
v -0.036242 0.003947 -0.002272
v -0.040485 -0.008148 -0.000282
v -0.039737 -0.007453 0.001704
v -0.040876 -0.008058 -0.001424
v -0.039093 -0.006917 0.002153
v -0.039502 -0.007263 0.002090
v -0.041173 -0.007874 -0.002411
v -0.038865 -0.006030 0.002636
v -0.038467 -0.005835 0.002620
v -0.041508 -0.007696 -0.002784
v -0.041081 -0.007194 -0.002887
v -0.041076 -0.007544 -0.002609
v -0.037526 -0.004313 0.003230
v -0.041434 -0.006045 -0.004372
v -0.041334 -0.005599 -0.004696
v -0.036608 -0.001894 0.003802
v -0.041311 -0.005132 -0.005742
v -0.041109 -0.004417 -0.006005
v -0.035919 -0.001928 0.003475
v -0.040792 -0.003407 -0.006147
v -0.036541 -0.000341 0.003347
v -0.036054 0.000527 0.003221
v -0.041104 -0.002975 -0.006636
v -0.036176 0.000167 0.003391
v -0.040257 -0.000567 -0.006783
v -0.035501 0.002484 0.001922
v -0.039765 0.000062 -0.006279
v -0.035805 0.002976 0.001558
v -0.039064 0.000778 -0.005418
v -0.039177 0.000322 -0.005646
v -0.038530 0.001110 -0.005313
v -0.039002 0.001316 -0.005227
v -0.038164 0.001812 -0.005002
v -0.035829 0.003584 0.000133
v -0.035804 0.003588 0.000697
v -0.040772 -0.008220 0.000356
v -0.041177 -0.008188 -0.000535
v -0.040781 -0.008159 -0.000308
v -0.040054 -0.007702 0.001080
v -0.041705 -0.008154 -0.002026
v -0.041236 -0.008082 -0.001807
v -0.041029 -0.008281 -0.000903
v -0.039107 -0.006642 0.002625
v -0.038985 -0.006029 0.002978
v -0.038589 -0.005686 0.003070
v -0.037983 -0.005446 0.003694
v -0.041861 -0.007586 -0.003214
v -0.041544 -0.006991 -0.003612
v -0.038338 -0.005305 0.003812
v -0.037875 -0.003675 0.003603
v -0.041368 -0.006287 -0.003988
v -0.041841 -0.006311 -0.004484
v -0.036700 -0.002874 0.003660
v -0.041408 -0.005370 -0.005175
v -0.041630 -0.004782 -0.006210
v -0.041603 -0.005341 -0.005494
v -0.036966 -0.001742 0.003968
v -0.041385 -0.003684 -0.006628
v -0.041167 -0.002024 -0.007215
v -0.035308 0.000037 0.003062
v -0.040406 -0.001558 -0.006900
v -0.035758 0.001702 0.002697
v -0.040436 -0.001100 -0.006944
v -0.035903 0.002110 0.002242
v -0.039981 -0.000470 -0.006548
v -0.036018 0.002502 0.002082
v -0.039488 0.000220 -0.005923
v -0.039335 0.000688 -0.005683
v -0.035640 0.003305 0.001278
v -0.036170 0.003836 -0.000309
v -0.038104 0.002272 -0.004761
v -0.041543 -0.008394 -0.000293
v -0.039946 -0.007416 0.001842
v -0.041433 -0.008190 -0.001483
v -0.042067 -0.008159 -0.002332
v -0.041969 -0.007241 -0.003848
v -0.042079 -0.007121 -0.004156
v -0.038000 -0.003401 0.004002
v -0.041717 -0.005606 -0.004914
v -0.042011 -0.005727 -0.004802
v -0.037594 -0.003238 0.003736
v -0.042264 -0.005343 -0.005682
v -0.041885 -0.005081 -0.005913
v -0.037280 -0.002153 0.003856
v -0.037073 -0.000823 0.003689
v -0.041749 -0.003896 -0.006524
v -0.036890 -0.001328 0.003766
v -0.042010 -0.003551 -0.006943
v -0.041854 -0.002789 -0.007280
v -0.041526 -0.003033 -0.006915
v -0.036472 0.000575 0.003038
v -0.041435 -0.002448 -0.007154
v -0.036191 0.001060 0.003150
v -0.036322 0.002139 0.002423
v -0.036012 0.001816 0.002812
v -0.040905 -0.000908 -0.006959
v -0.041004 -0.001486 -0.007159
v -0.040675 -0.000391 -0.006707
v -0.036165 0.002782 0.001664
v -0.039987 0.000247 -0.006211
v -0.036057 0.003190 0.001319
v -0.040141 0.000612 -0.006231
v -0.039432 0.000928 -0.005584
v -0.036293 0.003239 0.001456
v -0.039675 0.001190 -0.005709
v -0.039222 0.001594 -0.005005
v -0.038795 0.002496 -0.004547
v -0.036216 0.003653 0.000365
v -0.038014 0.002645 -0.004072
v -0.038815 0.002734 -0.004186
v -0.037983 0.003262 -0.003625
v -0.037016 0.003494 -0.002716
v -0.036411 0.003954 -0.001240
v -0.036889 0.004106 -0.001079
v -0.041492 -0.008285 0.000154
v -0.040198 -0.007838 0.001613
v -0.041034 -0.008347 0.000082
v -0.041793 -0.008356 -0.001433
v -0.042045 -0.008290 -0.001368
v -0.041546 -0.008221 -0.000799
v -0.039917 -0.007248 0.002193
v -0.039846 -0.007037 0.002595
v -0.039882 -0.006466 0.002967
v -0.039330 -0.006553 0.002810
v -0.039556 -0.007102 0.002522
v -0.042225 -0.007818 -0.003112
v -0.042371 -0.007390 -0.003904
v -0.042495 -0.007748 -0.003157
v -0.042316 -0.006861 -0.004257
v -0.038434 -0.004453 0.003709
v -0.038583 -0.004641 0.004236
v -0.038245 -0.004178 0.003512
v -0.038103 -0.003654 0.003677
v -0.042017 -0.005356 -0.005345
v -0.037512 -0.002560 0.003979
v -0.037734 -0.002082 0.003959
v -0.042144 -0.004821 -0.005956
v -0.037058 0.000444 0.003299
v -0.036653 0.000813 0.003021
v -0.042113 -0.001874 -0.007453
v -0.041463 -0.001778 -0.007233
v -0.036466 0.002520 0.001890
v -0.040208 -0.000020 -0.006537
v -0.039773 0.000722 -0.005933
v -0.036543 0.003527 0.000985
v -0.040071 0.001246 -0.005928
v -0.039000 0.002034 -0.004796
v -0.038621 0.002871 -0.003819
v -0.037144 0.003928 -0.000831
v -0.036332 0.003805 -0.000697
v -0.036909 0.003947 -0.000399
v -0.036563 0.003983 -0.000184
v -0.037419 0.003846 -0.002035
v -0.037245 0.004115 -0.001325
v -0.041687 -0.008467 0.000560
v -0.042110 -0.008462 -0.000528
v -0.040746 -0.007794 0.001592
v -0.042329 -0.008508 -0.001093
v -0.041888 -0.008246 -0.000987
v -0.042472 -0.008190 -0.001985
v -0.042107 -0.008106 -0.001869
v -0.039478 -0.006349 0.003207
v -0.039806 -0.006264 0.003321
v -0.042333 -0.008124 -0.002276
v -0.042911 -0.007614 -0.003587
v -0.038973 -0.005480 0.003324
v -0.039411 -0.005358 0.003369
v -0.038606 -0.005214 0.003965
v -0.042758 -0.007322 -0.003858
v -0.042671 -0.006742 -0.004543
v -0.038409 -0.003849 0.003899
v -0.038950 -0.003665 0.004181
v -0.037900 -0.002560 0.003856
v -0.037307 -0.001376 0.003615
v -0.042334 -0.003660 -0.006313
v -0.037616 -0.000825 0.003591
v -0.037236 -0.000718 0.003767
v -0.042359 -0.003208 -0.006431
v -0.042206 -0.003482 -0.006870
v -0.042143 -0.003108 -0.006998
v -0.041738 -0.002099 -0.007250
v -0.036569 0.002270 0.002429
v -0.036702 0.001814 0.002636
v -0.041153 -0.001059 -0.007208
v -0.041108 -0.000489 -0.006943
v -0.036837 0.002553 0.002048
v -0.036826 0.003020 0.001794
v -0.040831 -0.000193 -0.006611
v -0.036875 0.003317 0.001221
v -0.036546 0.002988 0.001605
v -0.039550 0.001451 -0.005323
v -0.039881 0.001654 -0.005193
v -0.036736 0.003777 0.000482
v -0.039501 0.002160 -0.004738
v -0.037200 0.004055 -0.000355
v -0.037104 0.003770 0.000318
v -0.038573 0.003126 -0.003302
v -0.038158 0.003471 -0.003228
v -0.038253 0.003489 -0.002332
v -0.037632 0.003807 -0.001216
v -0.037799 0.003746 -0.002287
v -0.037366 0.003936 -0.000729
v -0.041265 -0.008182 0.001416
v -0.041834 -0.008306 -0.000015
v -0.041061 -0.007497 0.002050
v -0.041160 -0.007985 0.001712
v -0.040247 -0.007643 0.002044
v -0.042783 -0.008534 -0.001458
v -0.040280 -0.006877 0.002833
v -0.042963 -0.008086 -0.002510
v -0.042704 -0.008137 -0.002532
v -0.039771 -0.005318 0.003210
v -0.043216 -0.007406 -0.003928
v -0.039012 -0.005008 0.004136
v -0.039421 -0.004755 0.003760
v -0.039018 -0.004516 0.004351
v -0.042918 -0.006966 -0.004348
v -0.038557 -0.004237 0.004072
v -0.042391 -0.005562 -0.005132
v -0.042484 -0.006130 -0.004841
v -0.038059 -0.002325 0.004235
v -0.042679 -0.005131 -0.005525
v -0.043253 -0.004010 -0.005677
v -0.037653 -0.001247 0.003693
v -0.042237 -0.002914 -0.006642
v -0.042273 -0.002634 -0.007071
v -0.037373 -0.000302 0.003699
v -0.037002 0.001975 0.002352
v -0.037020 0.001640 0.002768
v -0.040461 0.000743 -0.006211
v -0.040896 0.000661 -0.006425
v -0.039514 0.001956 -0.005010
v -0.039200 0.002904 -0.003924
v -0.037321 0.003881 0.000179
v -0.037942 0.003659 -0.000830
v -0.042036 -0.008446 0.000399
v -0.041470 -0.008015 0.001633
v -0.042609 -0.008489 -0.000762
v -0.041690 -0.007426 0.002129
v -0.043165 -0.008129 -0.002241
v -0.039822 -0.005143 0.003543
v -0.043531 -0.007537 -0.003849
v -0.039539 -0.004954 0.003399
v -0.038701 -0.003203 0.004310
v -0.042801 -0.005424 -0.005021
v -0.037983 -0.002946 0.003944
v -0.042993 -0.005101 -0.005407
v -0.037738 0.000235 0.003698
v -0.037774 -0.000303 0.003515
v -0.037545 0.000134 0.003611
v -0.042764 -0.002394 -0.006842
v -0.042325 -0.001835 -0.007385
v -0.037361 0.001569 0.002685
v -0.037217 0.001222 0.003093
v -0.041759 -0.001483 -0.007354
v -0.041991 -0.000862 -0.007322
v -0.041682 -0.000823 -0.007084
v -0.041553 -0.000160 -0.006781
v -0.037160 0.002892 0.001793
v -0.037418 0.003096 0.001597
v -0.037136 0.003358 0.001351
v -0.040771 0.000965 -0.006063
v -0.040513 0.001380 -0.005837
v -0.040130 0.001476 -0.005540
v -0.037642 0.003670 0.000467
v -0.040090 0.002001 -0.005214
v -0.039748 0.002524 -0.004078
v -0.039131 0.002363 -0.004305
v -0.039350 0.003125 -0.003505
v -0.042624 -0.008654 -0.000326
v -0.042993 -0.008502 -0.001349
v -0.041861 -0.007895 0.001839
v -0.040236 -0.007405 0.002475
v -0.043433 -0.008384 -0.001915
v -0.040264 -0.006612 0.003249
v -0.043339 -0.008087 -0.002743
v -0.039711 -0.004474 0.004193
v -0.039083 -0.004021 0.004325
v -0.042959 -0.005842 -0.004738
v -0.043213 -0.005351 -0.005214
v -0.037860 -0.000856 0.003661
v -0.042511 -0.001904 -0.006814
v -0.037497 0.001344 0.003208
v -0.042279 -0.001221 -0.007119
v -0.042609 -0.001489 -0.006846
v -0.037774 0.001662 0.002784
v -0.037298 0.001983 0.002433
v -0.041918 -0.000373 -0.007047
v -0.037397 0.002456 0.002257
v -0.041074 0.000168 -0.006660
v -0.037439 0.003651 0.000866
v -0.040941 0.001385 -0.006059
v -0.037826 0.003646 0.000698
v -0.039598 0.002679 -0.003701
v -0.038092 0.003784 -0.001364
v -0.042868 -0.008610 0.000672
v -0.043482 -0.008733 -0.000972
v -0.042731 -0.008475 0.000195
v -0.042279 -0.008220 0.001073
v -0.043121 -0.008621 -0.000886
v -0.040706 -0.006444 0.003414
v -0.043867 -0.008264 -0.002418
v -0.043626 -0.007917 -0.002949
v -0.039915 -0.005656 0.003337
v -0.040165 -0.004886 0.004062
v -0.040199 -0.005067 0.003703
v -0.043958 -0.007524 -0.003649
v -0.039820 -0.004663 0.003832
v -0.039455 -0.004295 0.004549
v -0.043401 -0.005971 -0.004451
v -0.038708 -0.002679 0.004242
v -0.043559 -0.005464 -0.004643
v -0.042675 -0.001168 -0.006526
v -0.042264 -0.000838 -0.006826
v -0.037634 0.002483 0.002391
v -0.042148 -0.000245 -0.006906
v -0.037536 0.002720 0.001867
v -0.037953 0.002711 0.002049
v -0.042478 -0.000485 -0.006737
v -0.037886 0.003199 0.001656
v -0.037565 0.003430 0.001067
v -0.040961 0.001843 -0.005270
v -0.038635 0.003981 -0.001140
v -0.038709 0.003872 -0.000511
v -0.037777 0.003838 -0.000031
v -0.038343 0.003901 -0.000145
v -0.037961 0.003902 0.000055
v -0.038568 0.003347 -0.002719
v -0.042280 -0.008249 0.001782
v -0.043194 -0.008536 -0.000186
v -0.042067 -0.007760 0.002035
v -0.041386 -0.007004 0.002912
v -0.043894 -0.008271 -0.001840
v -0.043877 -0.007845 -0.002868
v -0.040879 -0.006047 0.003367
v -0.041018 -0.006522 0.003126
v -0.044064 -0.007771 -0.003419
v -0.040638 -0.005850 0.003653
v -0.040497 -0.005474 0.003573
v -0.043717 -0.006077 -0.004321
v -0.039437 -0.002425 0.004520
v -0.043703 -0.003789 -0.005521
v -0.043488 -0.003261 -0.005880
v -0.043148 -0.003005 -0.006074
v -0.038810 0.000370 0.003276
v -0.038144 -0.000051 0.003560
v -0.043293 -0.002152 -0.006618
v -0.042982 -0.001863 -0.006710
v -0.038362 0.000374 0.003464
v -0.038114 0.001411 0.002991
v -0.038180 0.001849 0.002482
v -0.042400 -0.000051 -0.006541
v -0.041336 0.001520 -0.005959
v -0.038333 0.003700 0.000428
v -0.038117 0.003692 0.000761
v -0.038216 0.003632 -0.001893
v -0.038980 0.003980 -0.001376
v -0.038974 0.003829 -0.000926
v -0.043227 -0.008672 0.000420
v -0.042527 -0.008191 0.001862
v -0.043733 -0.008622 -0.000907
v -0.043592 -0.008431 -0.000056
v -0.042711 -0.007904 0.001790
v -0.042106 -0.007552 0.002400
v -0.041670 -0.007108 0.002637
v -0.044233 -0.008248 -0.002285
v -0.041555 -0.006632 0.002864
v -0.044243 -0.008048 -0.002787
v -0.041368 -0.006410 0.003173
v -0.041288 -0.005860 0.003474
v -0.040905 -0.005773 0.003730
v -0.040586 -0.005292 0.003951
v -0.044368 -0.007643 -0.003423
v -0.040843 -0.005171 0.004048
v -0.040177 -0.004333 0.004381
v -0.039749 -0.003658 0.004611
v -0.040139 -0.003028 0.004952
v -0.043989 -0.005586 -0.004719
v -0.043665 -0.005068 -0.005078
v -0.039001 -0.001852 0.004497
v -0.038963 -0.000597 0.004064
v -0.038756 -0.002048 0.004400
v -0.038425 -0.001859 0.004227
v -0.038634 -0.000089 0.003732
v -0.043559 -0.002725 -0.005880
v -0.043280 -0.002460 -0.006217
v -0.043052 -0.001511 -0.006619
v -0.042825 -0.000871 -0.006632
v -0.042548 -0.000341 -0.006365
v -0.038267 0.003000 0.001873
v -0.042035 0.001762 -0.005676
v -0.041307 0.002019 -0.005149
v -0.041116 0.002579 -0.004557
v -0.040009 0.002834 -0.003610
v -0.040587 0.002951 -0.003516
v -0.040270 0.003154 -0.003044
v -0.040059 0.003512 -0.002835
v -0.039916 0.003377 -0.003173
v -0.043488 -0.008550 0.000476
v -0.043898 -0.008458 -0.000332
v -0.042858 -0.007676 0.001922
v -0.042493 -0.007630 0.002126
v -0.044341 -0.008418 -0.001726
v -0.042039 -0.007136 0.002576
v -0.041198 -0.005266 0.003741
v -0.044605 -0.007321 -0.003874
v -0.039120 -0.003369 0.004577
v -0.044231 -0.003377 -0.005391
v -0.039311 -0.000758 0.004269
v -0.043814 -0.002913 -0.005343
v -0.038880 0.000012 0.003844
v -0.043417 -0.001990 -0.006255
v -0.043628 -0.001925 -0.006075
v -0.038426 0.001680 0.002635
v -0.043513 -0.001499 -0.006276
v -0.043204 -0.001178 -0.006536
v -0.043086 -0.000790 -0.006354
v -0.038654 0.002330 0.002459
v -0.042763 -0.000225 -0.006217
v -0.038560 0.002656 0.002207
v -0.042328 0.000608 -0.006237
v -0.042533 0.001413 -0.005765
v -0.038425 0.003514 0.000915
v -0.038516 0.003276 0.001575
v -0.038846 0.003571 0.001112
v -0.039167 0.004014 -0.000301
v -0.041233 0.002390 -0.004867
v -0.039376 0.003925 -0.000725
v -0.038741 0.004025 -0.000102
v -0.039300 0.004055 -0.001370
v -0.043906 -0.008616 0.000206
v -0.044158 -0.008604 -0.001194
v -0.044293 -0.008630 -0.000183
v -0.043245 -0.008230 0.001384
v -0.043483 -0.007912 0.001832
v -0.044615 -0.008446 -0.001943
v -0.042425 -0.007030 0.002427
v -0.042622 -0.007192 0.002107
v -0.042256 -0.006702 0.002822
v -0.041835 -0.006199 0.003176
v -0.041474 -0.005511 0.003387
v -0.041644 -0.005289 0.003474
v -0.041401 -0.004832 0.003714
v -0.040813 -0.004618 0.004316
v -0.041106 -0.004763 0.004033
v -0.040763 -0.004031 0.004597
v -0.040948 -0.004209 0.004288
v -0.040272 -0.003998 0.004825
v -0.044504 -0.005657 -0.004502
v -0.044292 -0.004736 -0.004911
v -0.039468 -0.001737 0.004729
v -0.044368 -0.004484 -0.004553
v -0.043811 -0.003328 -0.005576
v -0.039364 -0.000377 0.003826
v -0.043481 -0.002211 -0.005760
v -0.039328 0.000300 0.003499
v -0.043321 -0.000731 -0.006124
v -0.039059 0.001244 0.003016
v -0.038827 0.002366 0.002467
v -0.043010 -0.000385 -0.005954
v -0.042844 0.000034 -0.005791
v -0.038878 0.002648 0.002041
v -0.039049 0.003072 0.001887
v -0.039056 0.003387 0.001229
v -0.038724 0.002964 0.001798
v -0.042595 0.000805 -0.006076
v -0.038886 0.003811 0.000610
v -0.041569 0.002188 -0.004729
v -0.040606 0.003171 -0.003030
v -0.040334 0.003348 -0.002603
v -0.039788 0.003861 -0.001158
v -0.039443 0.004090 -0.000305
v -0.039759 0.003604 -0.002662
v -0.040089 0.003749 -0.002353
v -0.039673 0.004039 -0.001607
v -0.044733 -0.008584 -0.001369
v -0.044687 -0.008697 -0.000370
v -0.044631 -0.008556 -0.000963
v -0.044281 -0.008494 -0.000609
v -0.043685 -0.008135 0.001410
v -0.042975 -0.006890 0.002229
v -0.043116 -0.007686 0.001979
v -0.044504 -0.008250 -0.002613
v -0.045211 -0.008062 -0.002333
v -0.042704 -0.006444 0.002470
v -0.044871 -0.007918 -0.003039
v -0.042368 -0.006317 0.002746
v -0.042066 -0.005936 0.003008
v -0.044586 -0.007635 -0.003356
v -0.045517 -0.007267 -0.003038
v -0.041834 -0.004962 0.003410
v -0.040909 -0.003649 0.004587
v -0.040376 -0.003570 0.004789
v -0.044338 -0.007088 -0.004095
v -0.044974 -0.005821 -0.003803
v -0.039894 -0.001206 0.004756
v -0.039638 -0.001377 0.004669
v -0.039761 -0.000498 0.004423
v -0.044185 -0.002864 -0.005154
v -0.039971 -0.000145 0.004000
v -0.043680 -0.002579 -0.005538
v -0.043894 -0.001920 -0.005270
v -0.043884 -0.002167 -0.005797
v -0.043624 -0.001424 -0.005909
v -0.043778 -0.001203 -0.005742
v -0.043337 -0.000482 -0.005844
v -0.039401 0.001466 0.002703
v -0.043249 0.000093 -0.005744
v -0.039448 0.003067 0.001701
v -0.039093 0.002565 0.002166
v -0.042841 0.000559 -0.005849
v -0.041119 0.003203 -0.003089
v -0.040653 0.003271 -0.002641
v -0.040545 0.003358 -0.001651
v -0.039230 0.003763 0.000509
v -0.040174 0.003647 -0.001736
v -0.039835 0.004070 -0.000520
v -0.044408 -0.008174 0.000809
v -0.044027 -0.008224 0.000998
v -0.044319 -0.007809 0.001122
v -0.045067 -0.008323 -0.001816
v -0.043610 -0.007258 0.001904
v -0.043206 -0.006551 0.002174
v -0.042562 -0.005943 0.002703
v -0.042001 -0.005564 0.003286
v -0.045011 -0.007162 -0.003693
v -0.041616 -0.004711 0.003776
v -0.041133 -0.004117 0.004411
v -0.045575 -0.006246 -0.003740
v -0.041414 -0.003997 0.004370
v -0.040702 -0.003470 0.004860
v -0.045035 -0.006372 -0.003968
v -0.040840 -0.002700 0.005203
v -0.040954 -0.003234 0.004808
v -0.044572 -0.005357 -0.004144
v -0.039989 -0.001860 0.004574
v -0.044491 -0.003608 -0.005157
v -0.040151 -0.000628 0.004280
v -0.044338 -0.003194 -0.005017
v -0.044082 -0.002384 -0.005266
v -0.044053 -0.001796 -0.005013
v -0.039385 0.000918 0.003285
v -0.043847 -0.001021 -0.005363
v -0.043864 -0.001595 -0.005568
v -0.043861 -0.001283 -0.004965
v -0.043164 0.000356 -0.005488
v -0.039330 0.002728 0.002140
v -0.043157 0.000773 -0.005301
v -0.042859 0.001073 -0.005546
v -0.042797 0.001663 -0.005285
v -0.042557 0.002123 -0.005082
v -0.042435 0.001900 -0.005463
v -0.041776 0.002345 -0.004500
v -0.042209 0.002459 -0.004357
v -0.041971 0.002624 -0.004008
v -0.040999 0.003034 -0.002577
v -0.040777 0.003433 -0.001486
v -0.040537 0.003531 -0.000998
v -0.039983 0.003869 -0.000062
v -0.039579 0.003916 0.000360
v -0.041611 0.002858 -0.004154
v -0.040212 0.003823 -0.001269
v -0.045353 -0.008412 -0.001047
v -0.043990 -0.007933 0.001473
v -0.045618 -0.008249 -0.002041
v -0.045539 -0.008132 -0.001691
v -0.043934 -0.007153 0.001643
v -0.043027 -0.006336 0.002500
v -0.045773 -0.007801 -0.002201
v -0.042990 -0.005812 0.002718
v -0.042383 -0.005663 0.002991
v -0.042702 -0.005307 0.002979
v -0.042083 -0.005060 0.003596
v -0.042356 -0.005513 0.003340
v -0.041625 -0.004387 0.004168
v -0.041218 -0.003755 0.004699
v -0.041340 -0.003402 0.004693
v -0.045497 -0.005712 -0.003539
v -0.039969 -0.002271 0.004684
v -0.044898 -0.004922 -0.004033
v -0.044469 -0.004133 -0.005021
v -0.044730 -0.004315 -0.004357
v -0.044854 -0.004096 -0.003954
v -0.044762 -0.003577 -0.005056
v -0.044820 -0.003386 -0.004692
v -0.044396 -0.002612 -0.004972
v -0.044668 -0.003002 -0.004831
v -0.039985 0.000302 0.003799
v -0.044160 -0.002193 -0.004918
v -0.044333 -0.002067 -0.004775
v -0.044194 -0.001610 -0.004787
v -0.040147 0.001335 0.003093
v -0.039805 0.000991 0.003473
v -0.044134 -0.001025 -0.005151
v -0.043608 -0.000514 -0.005612
v -0.043418 -0.000026 -0.005044
v -0.043455 0.000505 -0.005050
v -0.039581 0.002837 0.002238
v -0.043092 0.001147 -0.005060
v -0.039386 0.003451 0.001355
v -0.039587 0.003480 0.001489
v -0.043033 0.001785 -0.005181
v -0.041059 0.003503 -0.001268
v -0.040584 0.003459 -0.000335
v -0.041712 0.003051 -0.003779
v -0.042142 0.002730 -0.003788
v -0.041355 0.003290 -0.003048
v -0.039771 0.004016 0.000452
v -0.045462 -0.008276 -0.000658
v -0.044525 -0.007867 0.000763
v -0.044087 -0.007284 0.001339
v -0.043520 -0.006713 0.001935
v -0.043411 -0.006386 0.002219
v -0.043819 -0.006425 0.001931
v -0.043564 -0.005995 0.002169
v -0.043160 -0.005957 0.002453
v -0.045836 -0.007547 -0.002664
v -0.045724 -0.006944 -0.003455
v -0.042414 -0.004958 0.003359
v -0.042652 -0.004718 0.003273
v -0.042427 -0.004489 0.003669
v -0.042039 -0.004518 0.003900
v -0.042303 -0.004906 0.003656
v -0.041582 -0.003205 0.004708
v -0.045187 -0.005269 -0.003761
v -0.045019 -0.004687 -0.003608
v -0.040376 -0.001574 0.004678
v -0.045029 -0.003828 -0.004819
v -0.044888 -0.003833 -0.004412
v -0.040441 -0.000688 0.004368
v -0.040495 -0.000244 0.004220
v -0.044511 -0.001919 -0.004551
v -0.044485 -0.001363 -0.004869
v -0.040367 0.000486 0.003493
v -0.044198 -0.000775 -0.004794
v -0.043931 -0.000244 -0.004738
v -0.043596 0.000057 -0.004909
v -0.039869 0.002537 0.002467
v -0.039975 0.002853 0.002037
v -0.039941 0.003465 0.001348
v -0.039831 0.003167 0.001796
v -0.039900 0.003761 0.001085
v -0.040290 0.003608 0.000323
v -0.041407 0.003132 -0.002478
v -0.041685 0.003185 -0.002333
v -0.045496 -0.008344 -0.000068
v -0.044815 -0.008295 0.000474
v -0.045165 -0.008256 0.000269
v -0.044793 -0.007755 0.000680
v -0.044686 -0.007347 0.001119
v -0.044286 -0.007122 0.001358
v -0.045610 -0.007868 -0.001150
v -0.045609 -0.007236 -0.001350
v -0.045474 -0.007630 -0.000466
v -0.044018 -0.006627 0.001603
v -0.045842 -0.007746 -0.001991
v -0.043747 -0.005805 0.002235
v -0.043470 -0.005316 0.002568
v -0.045818 -0.006926 -0.002981
v -0.042372 -0.003924 0.003929
v -0.042169 -0.004078 0.003880
v -0.042106 -0.003490 0.004163
v -0.041142 -0.002948 0.005001
v -0.041470 -0.002574 0.005012
v -0.045507 -0.005021 -0.003302
v -0.045451 -0.005207 -0.003660
v -0.041059 -0.002302 0.005134
v -0.045228 -0.003892 -0.003748
v -0.044988 -0.003291 -0.004566
v -0.044572 -0.002458 -0.004575
v -0.044676 -0.001524 -0.004695
v -0.044310 -0.000619 -0.004691
v -0.039875 0.001517 0.002890
v -0.040110 0.002626 0.002577
v -0.043635 0.000310 -0.004524
v -0.043442 0.001016 -0.004769
v -0.043481 0.001325 -0.004424
v -0.040123 0.003255 0.001796
v -0.040361 0.002953 0.002130
v -0.043323 0.001489 -0.004943
v -0.040504 0.003253 0.001593
v -0.040190 0.003556 0.001287
v -0.043281 0.002063 -0.004669
v -0.043045 0.002098 -0.004869
v -0.042097 0.002978 -0.003051
v -0.040841 0.003331 -0.000781
v -0.040763 0.003539 0.000003
v -0.042899 0.002307 -0.004858
v -0.045594 -0.008141 -0.000320
v -0.045154 -0.007831 0.000443
v -0.045419 -0.007373 0.000078
v -0.044881 -0.007316 0.000756
v -0.045061 -0.007146 0.000795
v -0.044599 -0.006458 0.001394
v -0.044624 -0.006815 0.001164
v -0.045843 -0.007558 -0.001687
v -0.044262 -0.006356 0.001634
v -0.046030 -0.007415 -0.002260
v -0.043693 -0.005205 0.002521
v -0.046057 -0.006887 -0.002724
v -0.042857 -0.004892 0.002937
v -0.043345 -0.005749 0.002541
v -0.043616 -0.004775 0.002704
v -0.042834 -0.004034 0.003648
v -0.045928 -0.006279 -0.003051
v -0.045756 -0.005529 -0.003401
v -0.042357 -0.003355 0.004168
v -0.042119 -0.002693 0.004575
v -0.045382 -0.004622 -0.003441
v -0.041054 -0.001890 0.005058
v -0.041427 -0.001713 0.005093
v -0.045152 -0.003659 -0.004368
v -0.045558 -0.003480 -0.004110
v -0.045363 -0.003765 -0.003295
v -0.040890 -0.000636 0.004561
v -0.045468 -0.003442 -0.004227
v -0.041103 -0.000373 0.004151
v -0.045232 -0.003198 -0.004444
v -0.045177 -0.002633 -0.004224
v -0.044820 -0.002778 -0.004404
v -0.044908 -0.002311 -0.004491
v -0.040569 0.001649 0.003138
v -0.040393 0.002344 0.002812
v -0.043736 0.000749 -0.004531
v -0.043919 0.000447 -0.004586
v -0.040683 0.002988 0.002181
v -0.040694 0.002480 0.002518
v -0.043585 0.001783 -0.004405
v -0.042559 0.002785 -0.002734
v -0.042616 0.002790 -0.003168
v -0.042339 0.002755 -0.002816
v -0.042934 0.002543 -0.004398
v -0.042876 0.002877 -0.003648
v -0.042035 0.003000 -0.002164
v -0.041642 0.003385 -0.001832
v -0.044920 -0.006298 0.001003
v -0.045576 -0.006949 -0.000710
v -0.045568 -0.006441 -0.000628
v -0.044356 -0.005377 0.001829
v -0.044100 -0.005832 0.001945
v -0.046072 -0.006532 -0.002420
v -0.045938 -0.006715 -0.001944
v -0.045747 -0.006199 -0.001341
v -0.044014 -0.005049 0.002119
v -0.043323 -0.004660 0.003014
v -0.045991 -0.006109 -0.002688
v -0.042850 -0.004415 0.003558
v -0.042804 -0.003827 0.003829
v -0.045991 -0.005249 -0.002916
v -0.046120 -0.005800 -0.002538
v -0.046023 -0.005788 -0.003188
v -0.045706 -0.005050 -0.003153
v -0.041899 -0.002860 0.004547
v -0.045502 -0.004418 -0.003025
v -0.041739 -0.001938 0.004957
v -0.041186 -0.000915 0.004802
v -0.041514 -0.000631 0.004440
v -0.045415 -0.002513 -0.004060
v -0.040779 0.000050 0.003841
v -0.045210 -0.001981 -0.004266
v -0.040919 0.001190 0.003458
v -0.044162 -0.000163 -0.004519
v -0.043813 0.000904 -0.004154
v -0.043704 0.001331 -0.004223
v -0.040937 0.003436 0.000850
v -0.043576 0.002267 -0.004087
v -0.043365 0.002234 -0.004282
v -0.042975 0.002728 -0.003107
v -0.042396 0.003120 -0.001953
v -0.041601 0.003737 -0.001104
v -0.041314 0.003505 -0.000531
v -0.040665 0.003421 0.000548
v -0.043271 0.002603 -0.004350
v -0.041989 0.003468 -0.001796
v -0.045284 -0.006646 0.000611
v -0.045505 -0.006563 -0.000091
v -0.044577 -0.005913 0.001597
v -0.045714 -0.005512 -0.000720
v -0.044329 -0.004901 0.001992
v -0.046004 -0.005682 -0.001731
v -0.044206 -0.004415 0.002458
v -0.043297 -0.004338 0.003428
v -0.043673 -0.004406 0.003139
v -0.046093 -0.005288 -0.002209
v -0.042925 -0.002949 0.003795
v -0.042876 -0.003505 0.003725
v -0.045914 -0.004822 -0.003050
v -0.042673 -0.002973 0.003911
v -0.042340 -0.002333 0.004493
v -0.042257 -0.002092 0.004723
v -0.045445 -0.003425 -0.003732
v -0.045873 -0.003413 -0.003091
v -0.045974 -0.003312 -0.004024
v -0.045384 -0.003001 -0.004049
v -0.045534 -0.002319 -0.003720
v -0.045492 -0.002037 -0.004090
v -0.045477 -0.001507 -0.003856
v -0.041374 0.000210 0.004015
v -0.045031 -0.001573 -0.004121
v -0.045175 -0.001181 -0.004081
v -0.041226 0.001006 0.003609
v -0.041692 0.000402 0.003714
v -0.044894 -0.001176 -0.004226
v -0.044522 0.000025 -0.004275
v -0.040947 0.001686 0.002896
v -0.044005 0.001036 -0.004000
v -0.041012 0.002796 0.002379
v -0.041328 0.003167 0.001903
v -0.043961 0.001645 -0.003737
v -0.040828 0.003050 0.001729
v -0.041057 0.003081 0.001851
v -0.043743 0.001618 -0.003889
v -0.041759 0.003755 -0.000005
v -0.041327 0.003764 0.000268
v -0.043452 0.002450 -0.003972
v -0.042522 0.003260 -0.001498
v -0.045532 -0.006366 0.000276
v -0.045570 -0.006075 0.000724
v -0.045512 -0.005701 0.000504
v -0.045489 -0.006042 -0.000269
v -0.045228 -0.006020 0.000948
v -0.044794 -0.005460 0.001465
v -0.044875 -0.005041 0.001502
v -0.045855 -0.005402 -0.001288
v -0.044423 -0.004430 0.002081
v -0.046150 -0.005796 -0.002092
v -0.043490 -0.003880 0.003384
v -0.045946 -0.004763 -0.001324
v -0.043203 -0.003288 0.003398
v -0.043069 -0.002559 0.003784
v -0.045854 -0.004265 -0.002808
v -0.041772 -0.001587 0.004871
v -0.042168 -0.001358 0.004819
v -0.045696 -0.002792 -0.003858
v -0.041926 -0.000449 0.004498
v -0.041643 -0.000111 0.004254
v -0.044712 -0.000677 -0.004087
v -0.041486 0.001301 0.003281
v -0.045071 -0.000491 -0.003871
v -0.041220 0.001469 0.003084
v -0.044310 0.000500 -0.004122
v -0.044624 0.000437 -0.003852
v -0.044337 0.000784 -0.003721
v -0.041424 0.002763 0.002274
v -0.041250 0.002458 0.002688
v -0.041701 0.003209 0.002122
v -0.044067 0.001288 -0.003600
v -0.043461 0.002592 -0.003462
v -0.043863 0.002281 -0.003413
v -0.042899 0.002979 -0.001529
v -0.041970 0.003852 0.000076
v -0.041422 0.003577 0.000989
v -0.041736 0.003572 -0.000558
v -0.045582 -0.005420 0.000002
v -0.045528 -0.005540 0.000984
v -0.045174 -0.005356 0.001257
v -0.044680 -0.004839 0.001838
v -0.044828 -0.004445 0.001783
v -0.044630 -0.004287 0.002113
v -0.045767 -0.004438 -0.000764
v -0.045474 -0.005211 0.000635
v -0.044071 -0.003544 0.003019
v -0.043293 -0.002951 0.003557
v -0.046001 -0.004475 -0.002260
v -0.042903 -0.002680 0.004158
v -0.045945 -0.004059 -0.002398
v -0.042848 -0.002262 0.004368
v -0.045981 -0.003730 -0.002790
v -0.042476 -0.001539 0.004700
v -0.045982 -0.003145 -0.003632
v -0.041947 0.000340 0.003809
v -0.042071 -0.000100 0.004071
v -0.045589 -0.001836 -0.003699
v -0.045476 -0.001116 -0.003565
v -0.041804 0.001831 0.003198
v -0.041515 0.002108 0.002940
v -0.044862 0.000007 -0.003753
v -0.044919 0.000460 -0.003639
v -0.045106 -0.000018 -0.003592
v -0.041676 0.002477 0.002512
v -0.044396 0.001019 -0.003399
v -0.044126 0.002245 -0.003272
v -0.044139 0.001833 -0.003581
v -0.043236 0.002713 -0.002069
v -0.043803 0.002288 -0.002432
v -0.041676 0.003698 0.000953
v -0.043928 0.002456 -0.002947
v -0.043517 0.002535 -0.002664
v -0.042985 0.003202 -0.000948
v -0.041672 0.003608 0.000530
v -0.042499 0.003505 -0.000979
v -0.045461 -0.004942 0.001280
v -0.045075 -0.004877 0.001549
v -0.044789 -0.003894 0.002079
v -0.043912 -0.003932 0.003072
v -0.045523 -0.004862 0.000999
v -0.044292 -0.002974 0.003094
v -0.043822 -0.002612 0.003358
v -0.043600 -0.003320 0.003356
v -0.046038 -0.004199 -0.001754
v -0.042892 -0.002020 0.004517
v -0.042665 -0.001305 0.004574
v -0.046047 -0.003629 -0.002370
v -0.046020 -0.002628 -0.003213
v -0.046047 -0.003101 -0.002443
v -0.042291 -0.000777 0.004730
v -0.042192 -0.000336 0.004606
v -0.045877 -0.002177 -0.003500
v -0.042193 0.000377 0.003878
v -0.042247 0.000630 0.003698
v -0.045332 -0.000506 -0.003694
v -0.042294 0.001845 0.002941
v -0.044799 0.001037 -0.003113
v -0.041832 0.002284 0.002980
v -0.044486 0.001437 -0.003343
v -0.044092 0.002321 -0.002388
v -0.044374 0.002094 -0.003085
v -0.042099 0.003664 0.000596
v -0.042004 0.003512 0.001188
v -0.041838 0.003498 0.001598
v -0.043505 0.002502 -0.001773
v -0.045427 -0.004333 0.001552
v -0.045093 -0.004345 0.001716
v -0.045572 -0.004142 0.000684
v -0.044615 -0.003961 0.002522
v -0.045643 -0.003778 0.000511
v -0.044319 -0.003353 0.003034
v -0.045718 -0.004228 -0.000020
v -0.044039 -0.002401 0.003479
v -0.043275 -0.002378 0.003877
v -0.043448 -0.002108 0.004116
v -0.045949 -0.003278 -0.001768
v -0.043054 -0.001698 0.004456
v -0.045997 -0.002905 -0.001943
v -0.042635 -0.000712 0.004524
v -0.045958 -0.002615 -0.002372
v -0.046022 -0.002186 -0.002657
v -0.046011 -0.001748 -0.002666
v -0.042492 -0.000021 0.004190
v -0.046098 -0.001984 -0.003354
v -0.045715 -0.001550 -0.003286
v -0.046070 -0.001472 -0.003112
v -0.042540 0.000446 0.003611
v -0.042709 0.001324 0.002943
v -0.045489 -0.000655 -0.003216
v -0.045156 0.000203 -0.003144
v -0.045276 0.000435 -0.002743
v -0.045064 0.000854 -0.002882
v -0.042070 0.002544 0.002647
v -0.041988 0.002966 0.002385
v -0.044506 0.002178 -0.002687
v -0.042187 0.003425 0.001617
v -0.042659 0.003551 0.000133
v -0.042331 0.003684 0.000805
v -0.043019 0.003336 0.000324
v -0.043257 0.002906 -0.001491
v -0.045574 -0.004582 0.001142
v -0.045186 -0.003890 0.001778
v -0.045375 -0.003731 0.001798
v -0.045683 -0.003437 0.001261
v -0.044991 -0.003716 0.002121
v -0.044975 -0.003434 0.002470
v -0.044547 -0.002805 0.003100
v -0.045819 -0.003497 -0.000457
v -0.044125 -0.001652 0.003728
v -0.046010 -0.003795 -0.001135
v -0.045958 -0.002957 -0.000759
v -0.045926 -0.002449 -0.001096
v -0.046000 -0.002218 -0.001462
v -0.042823 0.000378 0.003684
v -0.046091 -0.001244 -0.002650
v -0.042916 0.000763 0.003170
v -0.046003 -0.000890 -0.002865
v -0.045650 -0.001040 -0.003057
v -0.043161 0.000639 0.003273
v -0.045722 -0.000555 -0.003066
v -0.045649 -0.000119 -0.002840
v -0.045303 -0.000153 -0.003050
v -0.042921 0.001917 0.002767
v -0.042621 0.001829 0.002759
v -0.042399 0.002315 0.002818
v -0.042726 0.002604 0.002476
v -0.044894 0.001345 -0.002721
v -0.044638 0.001716 -0.002898
v -0.044953 0.001837 -0.002741
v -0.042543 0.003311 0.002068
v -0.042239 0.003069 0.002484
v -0.042656 0.003484 0.000993
v -0.043196 0.003506 0.000869
v -0.044333 0.002799 -0.001474
v -0.043093 0.003477 -0.000216
v -0.045148 -0.003339 0.002071
v -0.045359 -0.003179 0.002051
v -0.044957 -0.003054 0.002595
v -0.045687 -0.003063 0.000327
v -0.044404 -0.002197 0.003445
v -0.045819 -0.002639 0.000086
v -0.043392 -0.001446 0.004438
v -0.043335 -0.000628 0.004523
v -0.046106 -0.001743 -0.001804
v -0.046139 -0.001650 -0.002432
v -0.043077 -0.000033 0.003826
v -0.043664 0.000083 0.003303
v -0.043272 0.001582 0.002959
v -0.043105 0.001113 0.003046
v -0.045313 0.000939 -0.002763
v -0.045424 0.001130 -0.002386
v -0.045235 0.001503 -0.002531
v -0.044864 0.002394 -0.002428
v -0.042958 0.003332 0.001764
v -0.042549 0.003303 0.001570
v -0.042859 0.003537 0.001088
v -0.043717 0.003535 -0.000428
v -0.045580 -0.003813 0.001438
v -0.044932 -0.002837 0.002802
v -0.045657 -0.002800 0.001634
v -0.045202 -0.002345 0.002291
v -0.044720 -0.002355 0.003042
v -0.045635 -0.003104 0.000816
v -0.044619 -0.001804 0.003277
v -0.043930 -0.001072 0.003871
v -0.044146 -0.000771 0.003698
v -0.043924 -0.000634 0.004064
v -0.046148 -0.002051 -0.001275
v -0.045934 -0.002159 -0.000258
v -0.043719 -0.000309 0.003736
v -0.046082 -0.001226 -0.001506
v -0.046135 -0.000889 -0.001902
v -0.043475 0.001003 0.002903
v -0.045961 -0.000302 -0.002574
v -0.045884 0.000114 -0.002710
v -0.045842 0.000580 -0.002480
v -0.045585 0.000660 -0.002556
v -0.045070 0.002021 -0.002358
v -0.043245 0.003283 0.001622
v -0.044527 0.002923 -0.001232
v -0.043876 0.003353 0.000020
v -0.043345 0.003509 -0.000082
v -0.043452 0.003424 0.000444
v -0.044069 0.003294 -0.001145
v -0.045672 -0.002495 0.002056
v -0.045474 -0.002619 0.002057
v -0.045114 -0.002241 0.002639
v -0.044836 -0.001728 0.002790
v -0.045183 -0.001637 0.002530
v -0.044677 -0.001460 0.003108
v -0.044974 -0.001444 0.002876
v -0.044307 -0.000978 0.003412
v -0.046194 -0.001764 -0.000769
v -0.043978 -0.000060 0.003414
v -0.043820 0.000686 0.003062
v -0.046099 -0.000324 -0.001727
v -0.045763 0.001288 -0.002194
v -0.043134 0.002878 0.002477
v -0.045492 0.001617 -0.002399
v -0.045111 0.002494 -0.002368
v -0.043873 0.003557 0.000655
v -0.043489 0.003584 0.000878
v -0.045920 -0.001881 0.001412
v -0.045367 -0.001448 0.002578
v -0.045430 -0.002125 0.002303
v -0.045798 -0.001905 0.001950
v -0.045943 -0.001925 0.000753
v -0.045136 -0.001042 0.002809
v -0.045892 -0.001445 0.001315
v -0.044492 -0.000737 0.003447
v -0.046151 -0.001292 -0.000221
v -0.046010 -0.001450 0.000502
v -0.045997 -0.000989 0.000576
v -0.046099 -0.000779 -0.001059
v -0.046052 -0.000266 -0.000835
v -0.044453 0.000826 0.002881
v -0.044199 0.000565 0.002906
v -0.043881 0.001263 0.002967
v -0.046052 0.000254 -0.001375
v -0.043485 0.002506 0.002797
v -0.045915 0.000918 -0.001907
v -0.043670 0.001761 0.003077
v -0.043848 0.003437 0.001672
v -0.043645 0.003202 0.002105
v -0.045427 0.002207 -0.002128
v -0.044994 0.002592 -0.001221
v -0.045046 0.002824 -0.000625
v -0.044587 0.003082 -0.000797
v -0.043592 0.003390 0.001560
v -0.045931 -0.001625 0.001858
v -0.045770 -0.001460 0.002262
v -0.044822 -0.000847 0.003160
v -0.044974 0.000043 0.002965
v -0.044609 0.000061 0.003132
v -0.046090 -0.000082 0.000042
v -0.046124 -0.000605 -0.000125
v -0.046034 0.000260 -0.000284
v -0.044026 0.001834 0.002824
v -0.046002 0.001460 -0.002042
v -0.045892 0.001554 -0.001519
v -0.043760 0.002711 0.002455
v -0.045600 0.001945 -0.001960
v -0.044047 0.002931 0.002361
v -0.045515 0.002357 -0.001681
v -0.044274 0.003273 0.000736
v -0.043907 0.003403 0.001092
v -0.045919 -0.001124 0.001686
v -0.045355 -0.000858 0.002811
v -0.045022 -0.000310 0.003087
v -0.045346 -0.000321 0.003025
v -0.045938 -0.000526 0.001370
v -0.045374 0.000151 0.003057
v -0.046119 0.000735 -0.000368
v -0.044312 0.001280 0.002745
v -0.044261 0.001894 0.002902
v -0.045981 0.002250 -0.001627
v -0.044263 0.003467 0.001352
v -0.045760 0.002586 -0.001391
v -0.044620 0.003439 0.001078
v -0.045890 -0.001031 0.002177
v -0.045742 -0.000861 0.002595
v -0.045827 -0.000637 0.002318
v -0.045969 -0.000036 0.002292
v -0.044808 0.000479 0.003079
v -0.046074 0.000232 0.000749
v -0.045954 0.000609 0.000568
v -0.044831 0.001874 0.002744
v -0.044663 0.001449 0.002798
v -0.044432 0.002253 0.002846
v -0.046034 0.001234 -0.000758
v -0.045946 0.001898 -0.000693
v -0.044249 0.003036 0.002504
v -0.045320 0.002997 0.000584
v -0.044514 0.003255 0.001571
v -0.044373 0.003282 0.001959
v -0.044578 0.003368 0.002030
v -0.044727 0.003258 0.001668
v -0.045635 0.002925 -0.000562
v -0.044966 0.003231 0.000424
v -0.045833 0.000169 0.002761
v -0.045687 -0.000258 0.002905
v -0.045939 0.000288 0.001992
v -0.045601 0.000432 0.003104
v -0.045471 0.001291 0.002748
v -0.044925 0.002005 0.002627
v -0.045046 0.000871 0.003128
v -0.045216 0.000656 0.003220
v -0.046155 0.000975 0.000188
v -0.045125 0.002528 0.002141
v -0.044722 0.002955 0.002197
v -0.045862 0.002553 -0.000561
v -0.045642 0.003241 0.000105
v -0.045921 0.002754 -0.001117
v -0.045417 0.003146 0.000056
v -0.046053 0.001032 0.002559
v -0.046154 0.001142 0.001083
v -0.046187 0.001062 0.000545
v -0.046164 0.001702 0.000784
v -0.045962 0.002104 -0.000119
v -0.045210 0.002896 0.001556
v -0.045711 0.003035 0.000731
v -0.045855 0.002468 0.000452
v -0.045065 0.003097 0.001145
v -0.045804 0.003012 -0.000212
v -0.046016 0.001441 0.002325
v -0.045692 0.002368 0.002435
v -0.045457 0.002288 0.002297
v -0.045633 0.002818 0.001382
v -0.045564 0.003088 0.001179
v -0.046066 0.002422 0.001217
v -0.045907 0.001169 0.002948
v -0.045971 0.002070 0.002192
v -0.045774 0.001920 0.002586
v -0.046142 0.001905 0.001406
v -0.045960 0.002698 0.001966
v -0.045872 0.002865 0.001488
# 5005 vertices, 0 vertices normals

f 1 7 8
f 13 12 2
f 3 13 2
f 13 15 4
f 13 4 12
f 17 12 4
f 17 2 12
f 3 2 17
f 15 19 6
f 5 4 15
f 15 6 5
f 5 17 4
f 20 1 19
f 19 1 8
f 9 19 8
f 9 6 19
f 7 1 21
f 21 1 20
f 7 22 8
f 22 9 8
f 7 21 10
f 22 7 10
f 21 24 10
f 13 3 11
f 11 3 25
f 14 25 3
f 16 15 13
f 3 17 14
f 19 29 28
f 16 29 19
f 16 19 15
f 18 5 6
f 54 17 18
f 18 17 5
f 19 28 20
f 20 28 30
f 6 9 18
f 30 21 20
f 23 9 22
f 23 22 10
f 10 24 23
f 49 35 11
f 35 13 11
f 49 11 33
f 11 25 33
f 33 25 26
f 26 25 52
f 35 50 16
f 35 16 13
f 25 14 52
f 29 16 27
f 27 16 50
f 17 54 14
f 28 29 37
f 30 28 31
f 28 37 31
f 9 41 18
f 21 30 31
f 23 41 9
f 23 57 41
f 24 21 31
f 24 32 23
f 23 32 57
f 24 31 32
f 44 48 33
f 48 49 33
f 44 33 45
f 33 26 45
f 26 34 45
f 49 50 35
f 36 26 52
f 36 34 26
f 50 39 27
f 14 53 52
f 37 29 39
f 39 29 27
f 14 54 53
f 38 37 39
f 18 40 54
f 37 38 31
f 41 40 18
f 38 59 31
f 40 41 42
f 57 42 41
f 32 43 57
f 31 59 32
f 32 59 61
f 43 32 61
f 61 59 60
f 48 44 62
f 62 44 46
f 44 45 46
f 46 45 67
f 66 67 34
f 34 67 45
f 47 71 50
f 47 50 48
f 48 50 49
f 36 85 34
f 34 85 96
f 34 96 66
f 71 39 50
f 51 52 53
f 85 36 51
f 51 36 52
f 72 39 71
f 54 55 53
f 55 51 53
f 72 38 39
f 55 54 56
f 54 40 56
f 38 72 58
f 59 38 58
f 40 42 56
f 104 42 77
f 77 42 57
f 77 57 43
f 59 58 60
f 43 61 77
f 77 61 78
f 78 61 60
f 82 62 63
f 63 62 46
f 63 46 64
f 46 67 64
f 67 68 64
f 65 70 48
f 65 48 82
f 48 62 82
f 66 68 67
f 69 84 71
f 69 71 70
f 70 71 47
f 70 47 48
f 84 73 71
f 51 86 85
f 73 72 71
f 86 51 74
f 74 51 55
f 87 72 73
f 55 56 74
f 72 87 58
f 87 76 58
f 104 56 42
f 75 58 76
f 60 58 92
f 58 75 92
f 78 60 92
f 81 79 80
f 79 93 80
f 113 65 107
f 107 65 81
f 81 65 82
f 82 63 81
f 81 63 79
f 63 64 79
f 79 64 93
f 93 64 68
f 84 112 95
f 84 69 112
f 112 69 113
f 113 69 70
f 70 65 113
f 68 66 83
f 116 84 95
f 97 66 96
f 66 97 83
f 84 116 73
f 99 85 86
f 88 73 116
f 88 102 87
f 88 87 73
f 56 100 74
f 56 101 100
f 102 89 87
f 87 89 76
f 56 104 101
f 120 76 89
f 76 120 75
f 77 91 104
f 92 75 106
f 78 91 77
f 106 90 92
f 91 78 90
f 90 78 92
f 108 107 81
f 81 80 108
f 108 80 110
f 93 110 80
f 93 94 110
f 68 94 93
f 83 94 68
f 115 95 112
f 115 116 95
f 98 96 85
f 98 97 96
f 85 99 98
f 116 129 88
f 74 117 86
f 131 99 117
f 99 86 117
f 102 129 130
f 129 102 88
f 74 100 117
f 100 101 149
f 89 102 103
f 104 119 101
f 119 149 101
f 89 103 120
f 119 104 105
f 104 91 105
f 134 75 120
f 134 106 75
f 91 137 105
f 137 91 90
f 138 124 108
f 124 107 108
f 138 108 109
f 109 108 123
f 108 110 123
f 110 94 114
f 111 142 112
f 111 112 124
f 124 112 113
f 124 113 107
f 127 114 94
f 128 115 142
f 142 115 112
f 94 83 127
f 127 83 146
f 116 115 128
f 98 146 97
f 97 146 83
f 128 129 116
f 131 98 99
f 132 131 117
f 132 117 100
f 102 130 118
f 100 149 132
f 103 102 118
f 133 149 119
f 118 134 103
f 134 120 103
f 119 105 133
f 134 135 106
f 106 135 136
f 137 150 105
f 90 106 121
f 106 136 121
f 122 137 121
f 137 90 121
f 109 123 139
f 139 123 140
f 123 126 140
f 124 138 125
f 110 126 123
f 126 110 158
f 110 114 158
f 125 142 111
f 125 111 124
f 114 127 158
f 127 146 143
f 130 129 144
f 144 129 128
f 148 130 144
f 131 146 98
f 131 145 146
f 130 148 118
f 131 132 145
f 148 167 118
f 169 118 167
f 105 150 133
f 118 169 134
f 134 169 135
f 151 136 135
f 137 152 150
f 190 121 151
f 151 121 136
f 137 122 152
f 122 121 190
f 125 138 153
f 153 138 139
f 138 109 139
f 139 140 154
f 140 126 154
f 125 153 141
f 126 158 154
f 156 160 142
f 156 142 141
f 125 141 142
f 143 158 127
f 160 128 142
f 160 182 144
f 160 144 128
f 143 146 184
f 182 163 144
f 163 148 144
f 164 146 145
f 146 164 184
f 132 147 145
f 147 164 145
f 149 147 132
f 167 148 166
f 148 163 166
f 133 147 149
f 133 170 147
f 150 170 133
f 186 151 169
f 151 135 169
f 170 150 172
f 152 172 150
f 122 174 152
f 122 190 175
f 174 122 175
f 175 190 191
f 176 141 153
f 153 139 176
f 176 139 155
f 139 154 155
f 155 154 177
f 177 154 157
f 156 181 160
f 156 178 181
f 156 141 178
f 158 161 154
f 154 161 157
f 143 161 158
f 181 159 160
f 161 143 162
f 159 182 160
f 143 184 162
f 163 182 183
f 164 225 184
f 183 185 163
f 225 164 165
f 165 164 147
f 185 166 163
f 166 205 167
f 167 205 169
f 169 205 168
f 171 147 170
f 147 171 165
f 169 168 186
f 170 172 171
f 188 172 173
f 173 172 152
f 173 152 174
f 174 175 173
f 192 176 215
f 176 155 215
f 177 215 155
f 176 241 141
f 157 194 177
f 177 194 215
f 194 157 179
f 216 180 178
f 178 141 216
f 216 141 241
f 219 179 157
f 180 181 178
f 219 157 161
f 220 219 161
f 197 159 180
f 180 159 181
f 220 161 162
f 182 159 199
f 199 159 197
f 184 203 162
f 199 183 182
f 225 203 184
f 183 199 185
f 166 185 205
f 171 228 165
f 172 188 171
f 186 189 151
f 173 187 188
f 151 189 190
f 190 189 208
f 191 190 233
f 190 208 233
f 210 175 233
f 175 191 233
f 214 241 192
f 241 176 192
f 214 192 211
f 211 192 193
f 192 215 193
f 195 215 194
f 194 179 195
f 179 245 195
f 196 180 243
f 243 180 216
f 219 245 179
f 180 196 198
f 198 200 197
f 180 198 197
f 220 162 201
f 199 200 202
f 200 199 197
f 203 201 162
f 201 203 222
f 185 199 202
f 224 222 203
f 224 203 225
f 185 202 204
f 185 204 205
f 205 204 206
f 165 228 225
f 206 227 205
f 227 168 205
f 227 186 168
f 188 255 171
f 171 255 228
f 207 188 187
f 255 188 207
f 279 209 189
f 209 208 189
f 209 233 208
f 175 231 173
f 173 231 187
f 231 210 234
f 234 210 233
f 210 231 175
f 237 214 211
f 237 211 213
f 211 193 213
f 193 212 213
f 215 212 193
f 212 215 242
f 215 195 242
f 217 243 216
f 217 216 241
f 196 243 218
f 218 247 198
f 218 198 196
f 245 219 220
f 200 247 202
f 247 200 198
f 220 201 248
f 221 202 247
f 248 201 223
f 201 222 223
f 224 250 222
f 222 250 223
f 221 249 202
f 202 249 204
f 273 224 252
f 224 225 252
f 226 204 249
f 226 206 204
f 228 252 225
f 228 254 252
f 226 227 206
f 254 228 229
f 255 229 228
f 186 256 189
f 186 227 256
f 189 256 279
f 255 207 257
f 209 279 230
f 232 207 187
f 207 232 257
f 209 230 233
f 233 230 259
f 262 187 231
f 232 187 262
f 233 259 234
f 263 214 236
f 214 237 236
f 236 237 238
f 237 213 238
f 238 213 235
f 235 213 239
f 239 213 265
f 213 212 265
f 266 217 240
f 217 241 240
f 214 263 241
f 241 263 240
f 212 242 265
f 265 242 289
f 217 266 243
f 243 266 292
f 195 268 242
f 242 268 289
f 245 268 195
f 243 292 218
f 218 292 291
f 245 244 268
f 218 291 247
f 244 245 220
f 291 246 247
f 220 248 244
f 244 248 322
f 297 221 246
f 246 221 247
f 322 248 298
f 248 223 298
f 223 269 298
f 249 221 297
f 250 269 223
f 249 297 272
f 273 250 224
f 249 251 226
f 249 272 251
f 253 273 252
f 253 252 254
f 226 251 227
f 254 229 253
f 253 229 303
f 255 275 229
f 229 275 303
f 256 227 276
f 257 275 255
f 230 279 277
f 277 282 230
f 282 258 230
f 258 259 230
f 260 234 258
f 258 234 259
f 234 260 231
f 231 260 261
f 283 262 261
f 262 231 261
f 262 283 232
f 238 235 287
f 235 239 287
f 285 263 236
f 285 236 238
f 239 265 264
f 315 313 266
f 315 266 267
f 267 266 240
f 267 240 263
f 265 289 264
f 313 292 266
f 290 289 268
f 316 290 268
f 244 316 268
f 320 246 294
f 294 246 291
f 246 320 297
f 269 250 271
f 297 270 272
f 300 271 250
f 270 324 272
f 273 301 300
f 273 300 250
f 302 251 324
f 324 251 272
f 273 253 301
f 274 251 302
f 251 274 227
f 276 227 327
f 227 274 327
f 275 304 303
f 256 276 278
f 278 276 327
f 278 279 256
f 275 257 304
f 278 277 279
f 232 281 257
f 283 280 232
f 232 280 281
f 282 307 258
f 307 260 258
f 337 261 260
f 336 283 337
f 337 283 261
f 283 336 280
f 307 284 260
f 284 337 260
f 285 286 288
f 285 238 286
f 238 287 286
f 286 287 365
f 287 239 365
f 312 267 288
f 267 263 288
f 285 288 263
f 239 264 365
f 365 264 389
f 314 313 315
f 267 312 315
f 341 264 289
f 289 290 341
f 313 295 292
f 295 291 292
f 244 317 316
f 295 293 294
f 295 294 291
f 244 296 317
f 293 320 294
f 244 322 296
f 297 320 319
f 322 298 321
f 319 270 297
f 321 298 299
f 298 269 299
f 269 271 299
f 350 271 300
f 350 300 301
f 253 325 301
f 301 325 326
f 326 351 301
f 351 350 301
f 302 324 376
f 274 302 376
f 303 325 253
f 303 328 325
f 376 327 274
f 328 303 329
f 303 304 329
f 305 278 327
f 257 332 304
f 332 333 304
f 304 333 329
f 305 331 278
f 331 277 278
f 281 332 257
f 331 306 277
f 360 282 306
f 306 282 277
f 336 358 280
f 360 307 282
f 308 284 307
f 309 310 340
f 309 311 310
f 340 288 309
f 309 288 286
f 309 286 311
f 286 365 311
f 311 365 389
f 340 312 288
f 367 313 314
f 342 314 315
f 342 315 312
f 313 367 295
f 295 367 347
f 393 290 316
f 295 347 293
f 293 347 346
f 345 317 296
f 320 293 318
f 318 293 346
f 345 296 348
f 296 322 348
f 323 270 318
f 270 319 318
f 318 319 320
f 322 321 348
f 350 299 271
f 270 323 324
f 351 326 325
f 351 374 350
f 353 351 325
f 353 325 328
f 376 472 327
f 327 472 352
f 305 327 330
f 327 352 330
f 333 328 329
f 305 330 331
f 331 330 334
f 355 332 281
f 332 355 333
f 306 331 356
f 331 334 356
f 280 335 281
f 335 355 281
f 336 338 358
f 358 335 280
f 337 338 336
f 360 359 307
f 359 308 307
f 308 337 284
f 310 364 340
f 310 311 361
f 340 364 363
f 339 366 342
f 339 342 363
f 363 342 312
f 363 312 340
f 264 341 392
f 366 367 314
f 366 314 342
f 393 341 290
f 343 347 367
f 393 316 394
f 343 368 347
f 317 344 316
f 316 344 394
f 344 317 345
f 368 346 347
f 318 346 369
f 345 348 370
f 318 369 323
f 321 299 349
f 350 349 299
f 350 374 349
f 324 323 372
f 324 372 376
f 351 401 374
f 353 401 351
f 354 352 472
f 328 402 353
f 354 330 352
f 333 402 328
f 333 404 402
f 377 378 330
f 378 334 330
f 355 404 333
f 378 356 334
f 357 355 335
f 306 356 380
f 357 335 358
f 380 360 306
f 379 358 338
f 358 379 357
f 380 359 360
f 380 381 359
f 308 359 383
f 308 338 337
f 308 383 338
f 364 310 386
f 310 361 386
f 389 361 311
f 362 390 363
f 362 363 388
f 388 363 364
f 390 410 366
f 390 366 339
f 390 339 363
f 264 391 389
f 391 264 392
f 410 343 367
f 410 367 366
f 368 343 395
f 344 345 396
f 346 368 414
f 414 368 395
f 345 370 396
f 397 369 414
f 414 369 346
f 348 398 370
f 323 369 400
f 400 369 397
f 321 371 348
f 348 371 398
f 371 321 418
f 321 349 418
f 323 400 372
f 418 349 373
f 400 451 372
f 421 372 451
f 403 349 374
f 349 403 373
f 372 421 376
f 403 374 401
f 376 421 375
f 376 375 472
f 353 402 401
f 377 405 378
f 405 356 378
f 355 357 404
f 405 380 356
f 380 405 382
f 379 338 383
f 379 406 357
f 381 380 384
f 380 382 384
f 359 385 383
f 385 359 384
f 359 381 384
f 408 435 388
f 435 409 388
f 388 364 408
f 408 364 386
f 409 387 390
f 409 390 362
f 409 362 388
f 391 441 389
f 387 410 390
f 393 392 341
f 410 413 343
f 410 411 413
f 392 393 445
f 445 393 394
f 343 413 395
f 445 394 344
f 344 396 445
f 412 414 395
f 370 417 396
f 396 417 445
f 397 414 449
f 370 398 417
f 449 400 397
f 398 371 399
f 371 418 399
f 400 450 451
f 403 420 373
f 403 453 420
f 375 421 470
f 422 401 402
f 422 403 401
f 403 422 453
f 354 472 473
f 354 473 330
f 330 473 425
f 454 402 404
f 402 454 422
f 330 425 424
f 427 426 404
f 404 426 454
f 377 330 424
f 357 429 404
f 404 429 427
f 406 429 357
f 377 382 405
f 430 379 383
f 433 430 383
f 433 383 385
f 382 407 384
f 385 384 433
f 433 384 407
f 408 386 438
f 438 386 434
f 434 386 439
f 439 386 488
f 386 361 488
f 389 488 361
f 440 387 435
f 435 387 409
f 387 411 410
f 387 440 411
f 525 441 391
f 391 392 525
f 442 444 413
f 411 442 413
f 392 445 460
f 446 412 444
f 444 412 395
f 444 395 413
f 414 412 415
f 412 446 415
f 445 417 463
f 414 415 449
f 449 415 416
f 417 398 447
f 398 399 447
f 418 448 399
f 450 400 449
f 448 418 419
f 418 373 419
f 373 420 419
f 421 451 468
f 421 468 470
f 422 423 453
f 476 425 473
f 454 423 422
f 564 424 476
f 476 424 425
f 428 426 427
f 426 428 454
f 479 427 429
f 427 479 428
f 424 564 377
f 406 455 429
f 382 377 513
f 379 457 455
f 379 455 406
f 433 431 430
f 430 457 379
f 430 431 457
f 382 513 407
f 433 432 431
f 432 433 539
f 433 407 539
f 458 435 485
f 485 435 436
f 435 408 436
f 438 437 408
f 408 437 436
f 482 434 439
f 439 488 482
f 435 458 440
f 441 579 389
f 389 579 488
f 579 441 525
f 459 443 411
f 459 411 440
f 443 442 411
f 491 444 443
f 443 444 442
f 445 495 460
f 444 491 446
f 446 416 415
f 463 417 464
f 417 447 464
f 449 416 466
f 399 467 447
f 447 467 464
f 399 448 467
f 449 466 450
f 420 452 419
f 451 450 468
f 452 420 469
f 475 469 420
f 475 420 453
f 475 453 423
f 423 503 474
f 474 475 423
f 454 477 503
f 454 503 423
f 428 477 454
f 478 479 429
f 377 564 508
f 478 429 455
f 377 508 513
f 457 481 455
f 455 481 478
f 457 456 515
f 457 431 456
f 432 539 517
f 456 431 517
f 517 431 432
f 437 438 434
f 483 458 485
f 484 485 436
f 484 436 437
f 487 459 483
f 483 459 440
f 483 440 458
f 459 487 443
f 443 487 490
f 443 490 461
f 460 492 392
f 443 461 491
f 462 493 446
f 462 446 491
f 463 495 445
f 529 416 493
f 416 446 493
f 463 497 495
f 497 463 464
f 466 416 465
f 416 529 465
f 499 467 448
f 466 465 500
f 448 419 499
f 450 466 501
f 466 500 501
f 419 452 533
f 450 501 468
f 468 501 628
f 452 469 533
f 470 468 471
f 468 628 471
f 475 535 469
f 536 375 471
f 375 470 471
f 375 536 472
f 472 536 502
f 473 472 502
f 538 475 474
f 476 473 561
f 473 502 561
f 428 505 477
f 478 480 479
f 479 505 428
f 479 480 505
f 478 511 480
f 511 481 457
f 481 511 478
f 457 515 511
f 456 541 514
f 456 514 515
f 456 517 541
f 437 434 575
f 482 575 434
f 482 486 575
f 524 483 519
f 483 485 519
f 485 484 519
f 488 486 482
f 488 643 486
f 483 524 487
f 488 579 643
f 527 490 489
f 489 490 487
f 527 526 461
f 490 527 461
f 528 462 526
f 526 462 491
f 526 491 461
f 616 492 460
f 462 528 493
f 493 528 494
f 583 616 460
f 460 495 583
f 493 494 529
f 548 495 497
f 496 548 497
f 497 498 496
f 497 464 498
f 589 531 465
f 589 465 529
f 551 498 464
f 551 464 467
f 467 499 551
f 531 500 465
f 469 535 533
f 471 628 536
f 502 536 558
f 475 538 555
f 475 555 535
f 502 558 561
f 537 474 503
f 537 538 474
f 506 537 503
f 506 503 477
f 561 596 476
f 476 596 564
f 504 506 477
f 504 477 505
f 509 507 480
f 507 505 480
f 505 507 504
f 508 564 597
f 509 480 510
f 480 511 510
f 508 597 513
f 512 511 515
f 511 512 510
f 407 513 569
f 516 514 541
f 512 515 516
f 516 515 514
f 407 569 539
f 517 539 518
f 517 518 541
f 543 519 520
f 520 519 484
f 520 484 521
f 484 437 521
f 521 437 575
f 523 522 524
f 523 524 543
f 524 519 543
f 578 489 522
f 522 489 487
f 522 487 524
f 527 489 545
f 545 489 578
f 392 582 525
f 526 545 544
f 545 526 527
f 617 582 492
f 492 582 392
f 544 546 528
f 526 544 528
f 616 617 492
f 547 494 546
f 546 494 528
f 529 494 530
f 494 547 530
f 529 530 589
f 589 530 624
f 496 498 619
f 551 619 498
f 499 552 551
f 623 554 531
f 554 500 531
f 419 532 499
f 499 532 552
f 554 501 500
f 532 419 553
f 419 533 553
f 501 554 628
f 553 533 534
f 533 535 534
f 555 534 535
f 556 536 688
f 536 628 688
f 536 556 558
f 538 559 555
f 561 558 630
f 537 559 538
f 537 506 559
f 504 563 506
f 565 507 509
f 507 563 504
f 507 565 563
f 509 510 567
f 509 567 565
f 513 597 601
f 510 566 567
f 512 566 510
f 513 601 569
f 516 542 512
f 512 542 566
f 539 569 518
f 602 516 540
f 540 516 541
f 516 602 542
f 540 541 518
f 543 520 573
f 573 520 521
f 610 521 575
f 576 522 572
f 572 522 523
f 572 523 543
f 522 576 578
f 579 525 581
f 577 545 578
f 582 581 525
f 615 546 544
f 615 544 577
f 577 544 545
f 583 495 586
f 530 547 620
f 586 495 549
f 495 548 549
f 620 624 530
f 496 550 548
f 548 550 549
f 550 496 619
f 551 621 619
f 552 625 551
f 551 625 621
f 531 589 623
f 625 552 590
f 552 532 590
f 554 623 626
f 532 553 590
f 590 553 591
f 554 626 628
f 553 534 591
f 591 534 592
f 592 534 555
f 556 688 557
f 557 558 556
f 592 555 559
f 557 630 558
f 593 592 559
f 561 630 560
f 506 632 559
f 559 632 594
f 559 594 593
f 561 560 562
f 561 562 596
f 506 563 632
f 564 596 597
f 567 634 565
f 634 567 598
f 636 567 566
f 567 636 598
f 601 568 569
f 639 569 568
f 542 602 637
f 542 637 566
f 639 570 569
f 569 570 518
f 604 540 570
f 540 518 570
f 540 604 602
f 607 572 608
f 572 543 608
f 543 573 608
f 608 573 699
f 573 521 699
f 699 521 571
f 571 521 574
f 521 610 574
f 486 669 575
f 572 607 576
f 643 669 486
f 580 577 578
f 580 578 576
f 579 581 643
f 577 580 615
f 613 643 581
f 581 614 613
f 582 614 581
f 614 582 617
f 547 546 585
f 583 584 616
f 616 584 646
f 583 586 584
f 586 679 584
f 620 585 680
f 585 620 547
f 586 587 679
f 586 549 587
f 587 549 550
f 550 619 587
f 622 619 621
f 622 588 619
f 589 624 623
f 625 590 627
f 591 654 590
f 590 654 627
f 592 629 591
f 629 592 593
f 562 560 631
f 595 632 563
f 595 563 565
f 633 565 634
f 565 633 595
f 596 599 597
f 599 601 597
f 600 568 599
f 599 568 601
f 568 600 639
f 602 666 637
f 603 566 637
f 566 603 636
f 570 639 605
f 602 604 666
f 570 605 606
f 604 570 606
f 699 571 700
f 571 574 700
f 642 641 607
f 607 608 642
f 642 608 609
f 609 608 699
f 610 671 574
f 671 610 669
f 610 575 669
f 611 580 641
f 641 580 576
f 641 576 607
f 643 674 669
f 580 611 615
f 613 612 643
f 613 614 612
f 615 645 546
f 615 611 645
f 678 612 614
f 617 678 614
f 616 646 617
f 617 646 678
f 585 618 680
f 546 645 585
f 585 645 618
f 679 646 584
f 587 619 707
f 619 588 647
f 648 647 588
f 620 680 681
f 622 650 588
f 588 650 648
f 624 620 681
f 649 621 625
f 650 622 649
f 649 622 621
f 623 624 651
f 624 681 651
f 625 627 649
f 623 651 626
f 654 653 627
f 628 626 652
f 628 652 688
f 629 657 591
f 591 657 654
f 688 689 557
f 629 656 657
f 557 689 630
f 630 689 659
f 593 656 629
f 630 659 560
f 661 560 659
f 593 662 656
f 661 631 560
f 632 662 594
f 594 662 593
f 595 665 663
f 595 662 632
f 595 663 662
f 596 562 635
f 562 631 635
f 633 665 595
f 599 596 635
f 634 693 633
f 636 634 598
f 667 639 600
f 666 638 637
f 694 603 638
f 603 637 638
f 603 694 636
f 667 605 639
f 604 640 666
f 640 604 606
f 668 609 699
f 641 642 702
f 702 642 668
f 668 642 609
f 643 675 674
f 612 675 643
f 673 676 611
f 676 645 611
f 644 645 676
f 645 644 618
f 618 644 733
f 679 587 707
f 619 757 707
f 757 619 647
f 647 648 709
f 648 650 709
f 649 711 650
f 650 711 682
f 627 711 649
f 627 684 711
f 651 681 686
f 651 686 626
f 653 684 627
f 626 686 652
f 653 654 737
f 737 654 655
f 654 657 655
f 659 689 658
f 660 657 656
f 657 660 655
f 658 691 659
f 691 661 659
f 716 656 662
f 656 716 660
f 691 664 661
f 661 664 631
f 717 716 662
f 665 692 663
f 663 717 662
f 631 664 635
f 633 692 665
f 693 692 633
f 599 635 600
f 636 694 634
f 696 666 640
f 696 638 666
f 638 696 694
f 605 667 606
f 640 606 698
f 698 606 667
f 696 640 698
f 701 641 702
f 668 721 702
f 574 671 700
f 706 673 670
f 673 611 670
f 641 701 611
f 611 701 670
f 672 671 669
f 669 674 672
f 705 674 675
f 673 706 676
f 729 705 675
f 675 728 729
f 612 728 675
f 612 730 728
f 676 706 677
f 644 676 731
f 731 676 677
f 612 678 730
f 731 733 644
f 757 647 758
f 681 680 683
f 647 709 758
f 735 650 682
f 735 709 650
f 683 686 681
f 763 686 683
f 763 685 686
f 684 653 712
f 686 685 652
f 652 685 687
f 653 737 712
f 688 652 714
f 652 687 714
f 688 714 689
f 690 658 689
f 690 691 658
f 718 717 663
f 718 663 692
f 693 719 748
f 748 692 693
f 692 748 718
f 694 719 634
f 634 719 693
f 667 600 695
f 694 720 719
f 696 720 694
f 696 697 720
f 696 698 697
f 668 699 722
f 699 700 722
f 723 751 701
f 723 701 702
f 703 722 700
f 671 704 700
f 700 704 703
f 724 706 751
f 751 706 670
f 751 670 701
f 672 674 725
f 706 724 753
f 725 674 705
f 706 753 677
f 679 732 646
f 646 732 678
f 732 679 819
f 679 707 819
f 707 757 819
f 734 757 758
f 683 680 708
f 680 618 708
f 758 709 710
f 711 735 682
f 710 709 735
f 713 711 684
f 763 764 685
f 684 712 736
f 684 736 713
f 764 687 685
f 830 714 687
f 737 655 739
f 830 715 714
f 714 715 689
f 660 739 655
f 689 715 690
f 660 740 739
f 716 740 660
f 717 740 716
f 717 743 740
f 691 772 746
f 718 743 717
f 718 774 743
f 664 691 747
f 691 746 747
f 664 747 635
f 748 774 718
f 635 747 600
f 750 748 719
f 749 719 720
f 719 749 750
f 698 780 697
f 721 668 722
f 806 723 702
f 806 702 721
f 672 752 671
f 671 752 704
f 672 725 752
f 783 753 724
f 705 727 725
f 727 752 725
f 677 753 726
f 729 784 705
f 705 784 727
f 784 729 754
f 729 728 754
f 730 754 728
f 730 790 754
f 731 677 789
f 730 755 790
f 731 789 793
f 678 755 730
f 733 731 793
f 678 732 755
f 708 618 733
f 792 758 759
f 758 710 759
f 711 760 735
f 762 710 760
f 710 735 760
f 710 762 759
f 683 708 763
f 713 760 711
f 713 761 760
f 736 761 713
f 687 764 766
f 737 736 712
f 737 767 736
f 687 766 830
f 767 737 768
f 737 739 768
f 768 739 738
f 690 715 769
f 715 830 769
f 770 739 740
f 739 770 738
f 690 769 691
f 743 741 771
f 771 742 743
f 742 740 743
f 740 742 770
f 744 746 772
f 774 741 743
f 744 745 746
f 746 745 747
f 745 801 747
f 748 775 774
f 747 801 600
f 750 778 776
f 750 775 748
f 750 776 775
f 749 779 778
f 749 778 750
f 667 695 698
f 779 720 805
f 805 720 697
f 720 779 749
f 698 803 780
f 698 695 803
f 780 803 804
f 781 697 780
f 781 805 697
f 751 810 809
f 810 751 843
f 751 723 843
f 723 806 843
f 703 704 811
f 808 783 809
f 783 724 809
f 751 809 724
f 752 812 704
f 704 812 811
f 753 783 813
f 727 812 752
f 727 787 812
f 813 726 753
f 727 784 787
f 786 784 754
f 754 790 786
f 677 726 789
f 791 790 755
f 818 791 755
f 756 818 755
f 755 732 756
f 757 821 819
f 821 757 734
f 734 758 792
f 733 793 708
f 708 824 763
f 763 824 764
f 736 765 761
f 766 764 861
f 764 827 861
f 765 736 829
f 736 767 829
f 766 861 830
f 767 768 829
f 797 771 741
f 796 742 797
f 797 742 771
f 742 796 770
f 773 744 772
f 773 745 744
f 741 774 799
f 774 775 799
f 775 836 799
f 778 837 776
f 837 775 776
f 775 837 836
f 600 777 695
f 777 802 695
f 802 803 695
f 781 780 804
f 806 721 782
f 721 722 782
f 722 703 782
f 783 808 813
f 787 814 812
f 726 813 848
f 785 814 787
f 786 788 784
f 784 788 787
f 786 790 788
f 817 789 815
f 789 848 815
f 848 789 726
f 791 788 790
f 793 789 817
f 756 732 820
f 820 732 819
f 821 734 855
f 855 734 792
f 793 817 822
f 858 792 759
f 708 793 824
f 793 822 824
f 857 858 759
f 857 759 762
f 826 760 761
f 825 762 760
f 762 825 857
f 824 827 764
f 826 761 765
f 765 829 826
f 794 768 795
f 768 738 795
f 770 795 738
f 770 833 795
f 796 832 863
f 796 833 770
f 796 863 833
f 797 798 796
f 796 798 832
f 834 797 741
f 797 834 798
f 741 799 835
f 741 835 834
f 801 745 800
f 801 800 600
f 600 800 777
f 839 778 779
f 837 778 839
f 872 803 802
f 805 838 779
f 838 839 779
f 872 804 803
f 840 804 872
f 805 840 838
f 781 804 840
f 781 840 805
f 806 842 943
f 943 842 874
f 806 782 842
f 906 810 843
f 703 807 782
f 782 807 842
f 703 811 807
f 906 808 809
f 906 809 810
f 847 807 811
f 812 847 811
f 845 847 814
f 814 847 812
f 813 808 848
f 849 845 814
f 785 880 814
f 814 880 849
f 785 787 880
f 787 788 880
f 850 880 788
f 817 815 884
f 788 816 850
f 791 816 788
f 791 818 816
f 884 823 817
f 854 820 819
f 819 821 854
f 823 822 817
f 889 855 792
f 792 858 889
f 824 822 860
f 824 860 827
f 891 825 826
f 825 760 826
f 825 891 857
f 829 892 826
f 768 828 829
f 768 794 828
f 794 795 930
f 769 830 862
f 830 926 862
f 930 795 831
f 795 833 831
f 769 862 691
f 772 691 973
f 864 832 798
f 772 973 773
f 898 864 834
f 864 798 834
f 745 773 865
f 835 898 834
f 745 865 800
f 867 800 865
f 836 835 799
f 836 868 835
f 867 870 800
f 800 870 777
f 837 868 836
f 837 869 868
f 777 870 802
f 802 870 871
f 839 904 837
f 802 871 872
f 904 839 841
f 841 839 838
f 841 838 840
f 873 841 840
f 806 943 843
f 907 874 842
f 807 878 842
f 842 878 907
f 877 878 847
f 847 878 807
f 844 879 808
f 845 846 847
f 846 877 847
f 883 848 879
f 879 848 808
f 845 849 846
f 848 883 815
f 815 883 884
f 850 816 914
f 853 914 816
f 818 852 816
f 816 852 853
f 818 756 852
f 756 820 886
f 820 854 886
f 854 821 855
f 822 823 856
f 822 856 860
f 921 860 856
f 857 890 858
f 921 859 860
f 891 890 857
f 860 859 827
f 827 859 969
f 924 826 892
f 826 924 891
f 827 969 861
f 829 828 893
f 829 893 892
f 861 926 830
f 828 794 894
f 794 930 894
f 896 863 832
f 932 833 896
f 896 833 863
f 833 932 831
f 832 864 896
f 773 973 897
f 895 864 898
f 773 897 865
f 898 866 895
f 865 897 867
f 867 897 899
f 868 898 835
f 867 899 870
f 871 870 900
f 837 904 869
f 900 938 871
f 871 938 872
f 872 938 840
f 840 938 873
f 873 938 903
f 841 873 905
f 873 903 905
f 943 874 944
f 875 906 876
f 906 843 876
f 943 945 843
f 843 945 876
f 907 878 950
f 947 844 948
f 844 808 948
f 906 948 808
f 950 878 951
f 878 877 951
f 879 947 911
f 844 947 879
f 846 951 877
f 883 879 911
f 849 880 881
f 880 913 881
f 882 883 911
f 850 913 880
f 883 882 884
f 884 882 851
f 850 914 913
f 853 885 914
f 853 852 885
f 915 885 852
f 756 887 852
f 852 887 915
f 756 886 887
f 823 884 888
f 884 851 888
f 916 887 886
f 854 916 886
f 916 854 917
f 854 855 917
f 823 888 856
f 856 888 919
f 918 917 855
f 889 918 855
f 918 889 920
f 889 858 920
f 856 919 921
f 890 920 858
f 890 922 920
f 859 921 968
f 922 890 923
f 890 891 923
f 859 968 969
f 970 924 892
f 891 924 923
f 970 892 893
f 893 828 894
f 926 999 862
f 929 930 931
f 930 831 931
f 691 862 933
f 932 931 831
f 691 933 973
f 864 895 896
f 936 866 898
f 866 936 895
f 936 898 935
f 935 898 868
f 901 870 899
f 935 868 902
f 902 868 869
f 900 870 901
f 900 901 937
f 902 869 904
f 900 937 938
f 941 902 904
f 903 938 939
f 841 942 904
f 904 942 941
f 903 942 905
f 903 939 942
f 905 942 841
f 906 908 948
f 908 906 875
f 907 950 874
f 874 950 944
f 947 985 911
f 846 909 951
f 911 985 952
f 849 910 846
f 846 910 909
f 849 881 910
f 882 911 912
f 912 911 952
f 955 910 913
f 913 910 881
f 851 912 954
f 912 851 882
f 914 957 913
f 913 957 955
f 914 885 957
f 851 954 888
f 959 915 887
f 887 916 959
f 918 963 917
f 963 918 964
f 918 920 964
f 966 921 919
f 964 922 995
f 964 920 922
f 966 968 921
f 922 923 995
f 924 970 925
f 997 970 893
f 969 928 861
f 928 926 861
f 893 894 927
f 893 927 997
f 928 999 926
f 930 927 894
f 930 929 927
f 999 971 862
f 971 933 862
f 896 972 932
f 932 972 931
f 971 973 933
f 895 934 896
f 896 934 972
f 936 934 895
f 936 976 934
f 897 975 899
f 899 975 1069
f 936 935 976
f 899 1069 901
f 937 901 978
f 939 938 937
f 939 937 978
f 940 902 941
f 942 939 1007
f 1007 980 942
f 942 980 941
f 980 940 941
f 945 943 946
f 943 944 946
f 1009 1040 908
f 1009 908 875
f 1008 875 876
f 1008 876 945
f 950 949 944
f 944 949 946
f 947 986 985
f 986 947 1040
f 1040 947 948
f 1040 948 908
f 951 949 950
f 951 984 949
f 953 984 909
f 909 984 951
f 988 952 987
f 987 952 985
f 989 953 910
f 910 953 909
f 952 988 912
f 912 988 954
f 910 991 989
f 955 991 910
f 955 956 991
f 955 957 956
f 915 958 885
f 885 958 957
f 888 954 960
f 915 959 958
f 959 916 962
f 916 917 962
f 888 960 919
f 919 960 961
f 993 962 917
f 917 963 993
f 963 964 965
f 966 919 967
f 919 961 967
f 964 995 965
f 966 967 968
f 970 997 925
f 996 924 925
f 924 996 923
f 927 929 1025
f 929 931 1025
f 999 1027 971
f 931 972 1002
f 973 971 1003
f 1001 972 1029
f 1029 972 934
f 972 1001 1002
f 973 1003 897
f 976 1004 974
f 974 1005 976
f 1005 934 976
f 934 1005 1029
f 976 935 1004
f 901 1069 977
f 979 901 977
f 902 1006 935
f 978 901 979
f 978 979 1033
f 1034 978 1033
f 1007 939 1034
f 1034 939 978
f 902 1039 1006
f 902 940 1039
f 980 1007 981
f 981 940 980
f 1008 945 982
f 945 946 982
f 1008 1010 875
f 946 983 982
f 946 949 983
f 1043 1042 986
f 986 1040 1043
f 984 983 949
f 1042 987 985
f 1042 985 986
f 953 1046 984
f 1046 983 984
f 987 1048 988
f 953 989 1046
f 954 988 1012
f 989 991 1013
f 990 954 1012
f 1014 1013 991
f 954 990 960
f 956 1017 991
f 956 957 1017
f 990 1053 960
f 1016 1017 958
f 958 1017 957
f 959 992 958
f 958 992 1016
f 992 959 962
f 1057 961 960
f 993 963 1019
f 1019 963 994
f 963 965 994
f 1057 967 961
f 923 1021 995
f 967 1060 968
f 968 1060 969
f 969 1060 1059
f 996 1021 923
f 928 969 1059
f 998 1061 997
f 1061 925 997
f 925 1061 996
f 928 1059 1063
f 927 998 997
f 927 1024 998
f 928 1063 999
f 999 1063 1096
f 1024 927 1025
f 999 1096 1027
f 931 1000 1025
f 1000 931 1002
f 971 1027 1003
f 897 1003 975
f 1068 974 1004
f 1068 1005 974
f 935 1006 1004
f 1004 1006 1030
f 1030 1068 1004
f 979 977 1032
f 1033 979 1032
f 1036 1007 1034
f 1039 1007 1036
f 1039 981 1007
f 1039 940 981
f 1010 1008 1041
f 1008 982 1041
f 875 1010 1009
f 1076 1041 982
f 983 1044 982
f 982 1044 1076
f 987 1011 1048
f 1042 1077 987
f 987 1077 1011
f 989 1013 1046
f 1048 1012 988
f 990 1012 1051
f 991 1015 1014
f 991 1017 1015
f 990 1051 1053
f 1081 1015 1017
f 1017 1054 1081
f 1016 1054 1017
f 960 1053 1056
f 1016 1082 1054
f 1082 1016 1055
f 1016 992 1055
f 992 962 1055
f 960 1056 1057
f 1018 1055 962
f 993 1018 962
f 1018 993 1019
f 967 1057 1084
f 1058 1019 994
f 965 1020 994
f 994 1020 1058
f 965 995 1020
f 967 1084 1060
f 1020 995 1021
f 1022 1021 996
f 1023 1061 998
f 996 1061 1022
f 1059 1062 1063
f 1097 998 1024
f 998 1097 1023
f 1024 1025 1026
f 1024 1026 1097
f 1025 1000 1026
f 1000 1002 1099
f 1001 1099 1002
f 1001 1065 1099
f 1029 1028 1065
f 1029 1065 1001
f 1003 1066 975
f 1005 1068 1028
f 1005 1028 1029
f 975 1066 1069
f 1071 1030 1006
f 1071 1068 1030
f 1031 977 1069
f 977 1031 1032
f 1072 1032 1031
f 1103 1071 1038
f 1038 1071 1006
f 1033 1032 1072
f 1073 1034 1072
f 1034 1033 1072
f 1034 1073 1036
f 1036 1073 1074
f 1105 1036 1074
f 1105 1035 1036
f 1036 1035 1039
f 1038 1006 1037
f 1037 1006 1039
f 1035 1037 1039
f 1109 1010 1110
f 1010 1041 1110
f 1040 1142 1043
f 1142 1040 1075
f 1040 1009 1075
f 1075 1009 1109
f 1109 1009 1010
f 1111 1110 1041
f 1041 1076 1111
f 1077 1042 1043
f 983 1078 1044
f 1046 1078 983
f 1045 1078 1047
f 1047 1078 1046
f 1046 1013 1047
f 1048 1011 1079
f 1012 1048 1116
f 1116 1048 1079
f 1049 1045 1047
f 1015 1049 1047
f 1015 1047 1013
f 1116 1051 1012
f 1014 1015 1013
f 1081 1050 1015
f 1015 1050 1049
f 1053 1051 1052
f 1053 1052 1056
f 1057 1056 1084
f 1159 1082 1055
f 1018 1159 1055
f 1159 1018 1119
f 1119 1018 1085
f 1018 1019 1085
f 1019 1058 1085
f 1058 1020 1087
f 1021 1087 1020
f 1091 1059 1060
f 1091 1062 1059
f 1125 1061 1023
f 1061 1125 1022
f 1063 1062 1095
f 1097 1093 1023
f 1063 1095 1096
f 1027 1096 1098
f 1026 1000 1127
f 1000 1099 1127
f 1003 1027 1206
f 1099 1065 1064
f 1206 1131 1003
f 1067 1065 1028
f 1064 1065 1067
f 1131 1066 1003
f 1068 1100 1028
f 1100 1067 1028
f 1069 1066 1070
f 1071 1103 1068
f 1068 1103 1100
f 1101 1031 1070
f 1031 1069 1070
f 1102 1031 1101
f 1031 1102 1072
f 1073 1072 1102
f 1074 1073 1134
f 1134 1073 1102
f 1105 1074 1134
f 1105 1107 1035
f 1037 1107 1038
f 1037 1035 1107
f 1146 1109 1110
f 1111 1076 1113
f 1076 1044 1113
f 1148 1147 1077
f 1148 1077 1043
f 1078 1113 1044
f 1147 1114 1011
f 1147 1011 1077
f 1115 1113 1078
f 1045 1115 1078
f 1192 1079 1114
f 1114 1079 1011
f 1079 1192 1116
f 1116 1192 1191
f 1049 1152 1045
f 1049 1156 1152
f 1049 1050 1156
f 1051 1116 1052
f 1157 1156 1050
f 1081 1080 1050
f 1050 1080 1157
f 1081 1054 1080
f 1083 1056 1052
f 1158 1080 1054
f 1082 1158 1054
f 1083 1084 1056
f 1082 1159 1158
f 1084 1083 1160
f 1119 1085 1086
f 1058 1122 1085
f 1085 1122 1086
f 1058 1087 1122
f 1084 1160 1060
f 1060 1160 1089
f 1088 1122 1087
f 1021 1088 1087
f 1060 1089 1091
f 1022 1088 1021
f 1022 1090 1088
f 1062 1091 1092
f 1125 1090 1022
f 1095 1062 1167
f 1062 1092 1167
f 1169 1023 1093
f 1023 1169 1125
f 1167 1094 1095
f 1094 1096 1095
f 1026 1093 1097
f 1026 1126 1093
f 1172 1098 1094
f 1094 1098 1096
f 1126 1026 1127
f 1027 1098 1128
f 1098 1172 1128
f 1099 1129 1127
f 1027 1128 1206
f 1129 1099 1064
f 1066 1131 1178
f 1179 1066 1178
f 1138 1067 1100
f 1179 1070 1066
f 1101 1070 1180
f 1180 1070 1179
f 1133 1101 1180
f 1138 1100 1103
f 1102 1101 1133
f 1104 1138 1103
f 1134 1139 1105
f 1105 1139 1140
f 1106 1105 1140
f 1038 1108 1104
f 1038 1104 1103
f 1106 1107 1105
f 1106 1038 1107
f 1038 1106 1108
f 1109 1146 1144
f 1109 1144 1075
f 1110 1111 1146
f 1111 1113 1112
f 1216 1148 1043
f 1216 1043 1142
f 1113 1149 1112
f 1147 1190 1114
f 1150 1149 1115
f 1115 1149 1113
f 1151 1150 1115
f 1115 1153 1151
f 1045 1153 1115
f 1045 1152 1153
f 1116 1191 1155
f 1052 1116 1118
f 1116 1155 1118
f 1157 1080 1117
f 1083 1052 1118
f 1080 1158 1117
f 1083 1118 1160
f 1159 1119 1120
f 1086 1121 1119
f 1119 1121 1120
f 1121 1086 1162
f 1086 1122 1162
f 1163 1162 1122
f 1088 1123 1122
f 1122 1123 1163
f 1091 1089 1202
f 1123 1090 1124
f 1123 1088 1090
f 1202 1203 1091
f 1203 1092 1091
f 1124 1090 1125
f 1203 1167 1092
f 1171 1169 1093
f 1125 1169 1124
f 1094 1167 1172
f 1171 1093 1126
f 1126 1127 1130
f 1126 1130 1171
f 1129 1130 1127
f 1129 1176 1130
f 1176 1129 1175
f 1129 1064 1175
f 1131 1206 1207
f 1067 1132 1064
f 1064 1132 1175
f 1178 1131 1207
f 1138 1132 1067
f 1133 1180 1135
f 1134 1102 1135
f 1102 1133 1135
f 1134 1136 1139
f 1139 1136 1137
f 1182 1139 1137
f 1215 1138 1104
f 1140 1139 1182
f 1140 1182 1106
f 1141 1104 1108
f 1141 1215 1104
f 1106 1182 1185
f 1185 1141 1106
f 1141 1108 1106
f 1216 1142 1217
f 1217 1142 1143
f 1142 1075 1143
f 1145 1143 1144
f 1144 1143 1075
f 1144 1146 1145
f 1111 1189 1146
f 1146 1189 1145
f 1111 1112 1189
f 1147 1187 1190
f 1187 1147 1188
f 1147 1148 1188
f 1148 1216 1188
f 1220 1189 1112
f 1112 1149 1220
f 1114 1190 1192
f 1151 1154 1150
f 1151 1153 1154
f 1153 1152 1154
f 1193 1154 1152
f 1152 1194 1193
f 1156 1194 1152
f 1118 1155 1258
f 1157 1196 1156
f 1156 1196 1194
f 1157 1117 1196
f 1197 1196 1117
f 1158 1198 1117
f 1117 1198 1197
f 1199 1160 1118
f 1158 1159 1228
f 1159 1120 1228
f 1199 1291 1160
f 1121 1228 1120
f 1121 1162 1161
f 1291 1089 1160
f 1162 1163 1161
f 1291 1202 1089
f 1165 1163 1123
f 1124 1164 1123
f 1123 1164 1165
f 1124 1166 1164
f 1167 1203 1168
f 1171 1204 1169
f 1166 1169 1204
f 1169 1166 1124
f 1172 1167 1170
f 1167 1168 1170
f 1171 1174 1204
f 1170 1173 1172
f 1130 1174 1171
f 1235 1128 1173
f 1173 1128 1172
f 1174 1130 1205
f 1130 1176 1205
f 1128 1235 1206
f 1176 1175 1205
f 1177 1175 1132
f 1179 1178 1208
f 1212 1177 1132
f 1180 1179 1208
f 1138 1181 1132
f 1132 1181 1212
f 1210 1134 1135
f 1136 1134 1210
f 1137 1213 1182
f 1214 1182 1183
f 1183 1182 1213
f 1138 1215 1181
f 1214 1185 1182
f 1214 1184 1185
f 1141 1184 1215
f 1141 1185 1184
f 1217 1143 1243
f 1143 1145 1243
f 1243 1145 1282
f 1145 1189 1282
f 1187 1244 1190
f 1244 1187 1186
f 1186 1187 1188
f 1186 1188 1216
f 1218 1282 1189
f 1189 1220 1218
f 1190 1244 1246
f 1222 1220 1149
f 1150 1222 1149
f 1192 1190 1221
f 1221 1190 1246
f 1154 1222 1150
f 1251 1191 1221
f 1221 1191 1192
f 1191 1251 1155
f 1193 1223 1154
f 1154 1223 1252
f 1193 1225 1223
f 1193 1194 1225
f 1256 1225 1194
f 1196 1195 1194
f 1194 1195 1256
f 1196 1197 1195
f 1118 1258 1199
f 1227 1197 1198
f 1158 1227 1198
f 1227 1158 1228
f 1121 1264 1228
f 1264 1121 1229
f 1121 1161 1229
f 1163 1230 1161
f 1161 1230 1229
f 1291 1200 1202
f 1202 1200 1201
f 1165 1231 1163
f 1163 1231 1230
f 1165 1164 1231
f 1203 1202 1267
f 1202 1201 1267
f 1166 1233 1164
f 1267 1232 1203
f 1232 1168 1203
f 1233 1166 1204
f 1232 1170 1168
f 1234 1204 1174
f 1174 1236 1234
f 1236 1174 1205
f 1175 1270 1205
f 1206 1235 1207
f 1209 1207 1235
f 1270 1175 1177
f 1178 1207 1209
f 1178 1209 1208
f 1208 1209 1237
f 1238 1208 1237
f 1274 1177 1211
f 1211 1177 1212
f 1180 1208 1238
f 1180 1238 1135
f 1135 1238 1302
f 1210 1135 1302
f 1211 1212 1181
f 1136 1210 1275
f 1210 1302 1275
f 1213 1137 1275
f 1137 1136 1275
f 1183 1277 1214
f 1279 1214 1277
f 1215 1241 1181
f 1181 1241 1240
f 1240 1211 1181
f 1279 1184 1214
f 1279 1241 1184
f 1241 1215 1184
f 1186 1216 1217
f 1186 1242 1244
f 1218 1220 1219
f 1284 1246 1244
f 1248 1219 1222
f 1222 1219 1220
f 1221 1246 1250
f 1222 1249 1248
f 1154 1249 1222
f 1221 1250 1251
f 1155 1251 1224
f 1318 1252 1223
f 1254 1318 1223
f 1225 1253 1223
f 1223 1253 1254
f 1224 1226 1155
f 1155 1226 1258
f 1225 1256 1253
f 1289 1256 1195
f 1197 1260 1195
f 1195 1260 1289
f 1199 1258 1262
f 1227 1322 1197
f 1197 1322 1260
f 1227 1228 1261
f 1199 1262 1291
f 1228 1264 1261
f 1264 1229 1265
f 1229 1266 1265
f 1229 1230 1266
f 1230 1231 1266
f 1358 1293 1200
f 1293 1201 1200
f 1293 1267 1201
f 1164 1233 1231
f 1233 1204 1268
f 1204 1234 1268
f 1173 1170 1362
f 1234 1236 1268
f 1173 1362 1235
f 1236 1205 1269
f 1205 1270 1269
f 1209 1235 1271
f 1270 1177 1274
f 1237 1209 1271
f 1238 1237 1273
f 1302 1238 1273
f 1302 1276 1275
f 1239 1240 1241
f 1307 1211 1239
f 1239 1211 1240
f 1281 1241 1279
f 1281 1239 1241
f 1242 1186 1217
f 1217 1243 1343
f 1310 1284 1244
f 1310 1244 1242
f 1218 1245 1282
f 1218 1219 1245
f 1246 1284 1247
f 1248 1283 1219
f 1283 1245 1219
f 1247 1250 1246
f 1248 1249 1286
f 1251 1250 1287
f 1154 1286 1249
f 1252 1286 1154
f 1252 1317 1286
f 1287 1224 1251
f 1317 1252 1318
f 1254 1320 1318
f 1254 1253 1320
f 1226 1224 1257
f 1288 1320 1253
f 1256 1255 1253
f 1253 1255 1288
f 1226 1257 1258
f 1258 1257 1259
f 1256 1289 1255
f 1258 1259 1262
f 1322 1227 1323
f 1227 1261 1323
f 1262 1391 1291
f 1263 1323 1261
f 1261 1264 1263
f 1200 1291 1358
f 1266 1292 1265
f 1231 1292 1266
f 1267 1293 1331
f 1232 1267 1294
f 1267 1331 1294
f 1231 1233 1292
f 1292 1233 1296
f 1170 1232 1295
f 1233 1268 1296
f 1170 1295 1362
f 1296 1268 1297
f 1297 1268 1236
f 1236 1269 1297
f 1297 1269 1365
f 1298 1269 1270
f 1365 1269 1298
f 1270 1274 1298
f 1298 1274 1272
f 1299 1237 1271
f 1237 1299 1273
f 1301 1273 1299
f 1274 1280 1272
f 1302 1273 1301
f 1307 1280 1211
f 1211 1280 1274
f 1213 1275 1276
f 1304 1183 1276
f 1183 1213 1276
f 1277 1183 1304
f 1278 1277 1304
f 1277 1278 1279
f 1279 1278 1306
f 1279 1306 1281
f 1239 1281 1307
f 1242 1217 1343
f 1243 1282 1315
f 1310 1311 1284
f 1284 1311 1313
f 1245 1315 1282
f 1245 1283 1315
f 1284 1313 1247
f 1247 1313 1346
f 1250 1247 1316
f 1247 1346 1316
f 1248 1285 1283
f 1248 1286 1285
f 1250 1316 1287
f 1287 1316 1352
f 1347 1285 1286
f 1286 1317 1347
f 1224 1287 1257
f 1356 1259 1257
f 1290 1288 1255
f 1289 1290 1255
f 1290 1289 1321
f 1289 1260 1321
f 1356 1262 1259
f 1260 1322 1321
f 1262 1356 1391
f 1263 1264 1329
f 1264 1265 1329
f 1291 1391 1358
f 1292 1329 1265
f 1293 1358 1326
f 1328 1329 1292
f 1293 1326 1331
f 1328 1292 1333
f 1292 1296 1333
f 1232 1294 1295
f 1297 1333 1296
f 1235 1362 1395
f 1235 1395 1334
f 1365 1298 1335
f 1235 1334 1271
f 1271 1334 1367
f 1300 1271 1367
f 1298 1272 1335
f 1299 1271 1300
f 1368 1299 1300
f 1299 1368 1301
f 1301 1368 1336
f 1272 1280 1305
f 1337 1302 1336
f 1302 1301 1336
f 1302 1337 1276
f 1304 1276 1303
f 1303 1276 1337
f 1436 1304 1303
f 1278 1436 1401
f 1341 1278 1401
f 1304 1436 1278
f 1341 1306 1278
f 1309 1306 1341
f 1308 1280 1307
f 1280 1308 1305
f 1309 1281 1306
f 1309 1307 1281
f 1309 1308 1307
f 1311 1310 1372
f 1310 1242 1372
f 1372 1242 1343
f 1243 1315 1373
f 1342 1312 1313
f 1342 1313 1311
f 1314 1373 1315
f 1315 1344 1314
f 1283 1344 1315
f 1312 1346 1313
f 1285 1344 1283
f 1316 1346 1350
f 1285 1348 1344
f 1350 1352 1316
f 1285 1347 1348
f 1319 1347 1317
f 1318 1319 1317
f 1257 1287 1353
f 1287 1352 1353
f 1320 1319 1318
f 1320 1354 1319
f 1320 1288 1354
f 1257 1353 1356
f 1290 1321 1388
f 1322 1388 1321
f 1322 1323 1324
f 1323 1263 1324
f 1263 1329 1325
f 1329 1327 1325
f 1326 1358 1393
f 1328 1327 1329
f 1393 1330 1326
f 1330 1331 1326
f 1327 1328 1364
f 1332 1294 1330
f 1330 1294 1331
f 1328 1333 1364
f 1294 1332 1295
f 1297 1364 1333
f 1364 1297 1363
f 1297 1365 1363
f 1366 1365 1335
f 1272 1370 1335
f 1335 1370 1366
f 1336 1368 1369
f 1433 1336 1369
f 1370 1272 1305
f 1400 1337 1336
f 1303 1337 1400
f 1436 1303 1400
f 1401 1338 1341
f 1339 1341 1340
f 1340 1341 1338
f 1339 1309 1341
f 1339 1371 1309
f 1308 1371 1305
f 1308 1309 1371
f 1342 1311 1372
f 1343 1243 1528
f 1528 1243 1373
f 1312 1342 1375
f 1314 1374 1373
f 1314 1344 1374
f 1346 1312 1376
f 1312 1375 1376
f 1377 1374 1344
f 1344 1345 1377
f 1346 1376 1350
f 1350 1376 1349
f 1380 1345 1348
f 1348 1345 1344
f 1347 1351 1348
f 1348 1351 1380
f 1352 1350 1381
f 1350 1349 1381
f 1383 1351 1319
f 1319 1351 1347
f 1353 1352 1381
f 1444 1383 1319
f 1354 1444 1319
f 1353 1381 1414
f 1288 1386 1354
f 1354 1386 1444
f 1290 1386 1288
f 1356 1353 1355
f 1353 1414 1355
f 1356 1355 1391
f 1322 1387 1388
f 1387 1322 1357
f 1322 1324 1357
f 1420 1357 1324
f 1263 1359 1324
f 1324 1359 1420
f 1263 1325 1359
f 1392 1358 1391
f 1360 1359 1327
f 1327 1359 1325
f 1392 1393 1358
f 1330 1393 1361
f 1327 1364 1360
f 1360 1364 1394
f 1330 1361 1332
f 1362 1295 1395
f 1295 1332 1395
f 1364 1363 1394
f 1396 1394 1365
f 1365 1394 1363
f 1366 1399 1365
f 1365 1399 1396
f 1398 1367 1334
f 1367 1398 1300
f 1300 1398 1397
f 1368 1300 1397
f 1366 1370 1399
f 1399 1370 1408
f 1370 1305 1408
f 1336 1433 1400
f 1405 1340 1403
f 1340 1338 1403
f 1340 1405 1339
f 1305 1407 1408
f 1407 1371 1339
f 1371 1407 1305
f 1439 1375 1342
f 1528 1373 1409
f 1373 1374 1409
f 1376 1375 1378
f 1378 1375 1412
f 1378 1384 1349
f 1378 1349 1376
f 1380 1441 1345
f 1441 1377 1345
f 1380 1379 1441
f 1380 1351 1379
f 1349 1384 1381
f 1382 1379 1351
f 1383 1382 1351
f 1384 1385 1381
f 1383 1444 1382
f 1385 1414 1381
f 1355 1414 1417
f 1416 1444 1386
f 1290 1446 1386
f 1386 1446 1416
f 1290 1388 1446
f 1355 1417 1391
f 1388 1387 1446
f 1387 1357 1389
f 1391 1417 1418
f 1357 1420 1389
f 1420 1359 1421
f 1392 1391 1390
f 1391 1418 1390
f 1360 1421 1359
f 1360 1424 1421
f 1423 1393 1392
f 1423 1361 1393
f 1360 1394 1424
f 1361 1425 1332
f 1424 1394 1427
f 1425 1426 1332
f 1426 1395 1332
f 1429 1427 1396
f 1394 1396 1427
f 1395 1501 1334
f 1334 1501 1481
f 1396 1399 1429
f 1399 1430 1429
f 1398 1334 1481
f 1430 1399 1406
f 1400 1433 1435
f 1434 1403 1404
f 1405 1403 1434
f 1406 1405 1434
f 1399 1408 1406
f 1402 1401 1436
f 1338 1401 1402
f 1338 1402 1403
f 1402 1404 1403
f 1406 1407 1405
f 1407 1339 1405
f 1406 1408 1407
f 1439 1342 1462
f 1342 1372 1462
f 1372 1343 1528
f 1409 1410 1528
f 1375 1439 1412
f 1440 1410 1409
f 1374 1411 1409
f 1409 1411 1440
f 1378 1412 1437
f 1378 1437 1384
f 1467 1441 1379
f 1472 1467 1379
f 1382 1472 1379
f 1444 1413 1382
f 1382 1413 1472
f 1415 1414 1385
f 1415 1417 1414
f 1447 1418 1417
f 1419 1387 1389
f 1420 1448 1389
f 1389 1448 1419
f 1420 1421 1448
f 1447 1390 1418
f 1449 1448 1421
f 1452 1449 1422
f 1422 1449 1421
f 1421 1424 1422
f 1392 1390 1478
f 1392 1478 1423
f 1361 1423 1494
f 1361 1494 1425
f 1422 1427 1452
f 1452 1427 1451
f 1424 1427 1422
f 1429 1451 1427
f 1395 1426 1501
f 1451 1429 1428
f 1430 1428 1429
f 1430 1431 1428
f 1459 1456 1434
f 1406 1434 1480
f 1480 1434 1456
f 1430 1406 1431
f 1406 1480 1431
f 1397 1432 1368
f 1397 1457 1432
f 1369 1368 1432
f 1458 1433 1432
f 1433 1369 1432
f 1433 1458 1435
f 1460 1435 1458
f 1459 1434 1404
f 1400 1435 1460
f 1436 1400 1460
f 1402 1436 1460
f 1461 1402 1460
f 1402 1461 1404
f 1438 1439 1510
f 1439 1462 1510
f 1462 1372 1556
f 1556 1372 1528
f 1437 1412 1438
f 1438 1412 1439
f 1440 1411 1466
f 1374 1466 1411
f 1377 1466 1374
f 1377 1442 1466
f 1384 1437 1463
f 1441 1442 1377
f 1384 1463 1469
f 1442 1441 1467
f 1385 1384 1469
f 1415 1385 1471
f 1443 1472 1413
f 1444 1474 1413
f 1413 1474 1443
f 1415 1471 1417
f 1417 1471 1473
f 1416 1538 1444
f 1444 1538 1474
f 1538 1416 1445
f 1416 1446 1445
f 1417 1473 1447
f 1446 1475 1445
f 1475 1446 1387
f 1419 1448 1476
f 1448 1449 1476
f 1390 1447 1450
f 1390 1450 1478
f 1449 1452 1477
f 1477 1452 1479
f 1452 1453 1479
f 1451 1453 1452
f 1479 1453 1499
f 1451 1428 1453
f 1480 1499 1453
f 1480 1453 1431
f 1428 1431 1453
f 1454 1397 1398
f 1397 1454 1457
f 1457 1454 1502
f 1455 1457 1502
f 1459 1486 1456
f 1432 1457 1455
f 1458 1509 1460
f 1484 1460 1509
f 1461 1460 1484
f 1461 1484 1404
f 1486 1459 1484
f 1459 1404 1484
f 1410 1559 1528
f 1437 1438 1465
f 1440 1512 1410
f 1410 1512 1559
f 1440 1466 1512
f 1469 1463 1464
f 1463 1465 1464
f 1465 1463 1437
f 1468 1512 1466
f 1442 1468 1466
f 1467 1468 1442
f 1472 1468 1467
f 1385 1469 1470
f 1385 1470 1471
f 1517 1473 1471
f 1517 1447 1473
f 1518 1538 1445
f 1445 1475 1518
f 1475 1387 1519
f 1419 1476 1387
f 1387 1476 1519
f 1447 1541 1450
f 1491 1476 1449
f 1449 1477 1491
f 1423 1478 1494
f 1491 1477 1497
f 1425 1494 1496
f 1477 1479 1497
f 1426 1425 1496
f 1426 1496 1501
f 1498 1497 1479
f 1479 1499 1498
f 1508 1499 1480
f 1454 1398 1481
f 1455 1502 1482
f 1483 1455 1482
f 1506 1508 1486
f 1486 1508 1456
f 1456 1508 1480
f 1458 1432 1483
f 1432 1455 1483
f 1509 1458 1483
f 1484 1509 1485
f 1506 1484 1485
f 1484 1506 1486
f 1511 1438 1510
f 1510 1462 1555
f 1555 1462 1556
f 1438 1511 1465
f 1465 1511 1530
f 1465 1530 1464
f 1469 1464 1531
f 1468 1513 1512
f 1487 1513 1468
f 1531 1490 1469
f 1489 1487 1468
f 1468 1488 1489
f 1472 1488 1468
f 1514 1470 1490
f 1490 1470 1469
f 1472 1516 1488
f 1471 1470 1537
f 1470 1514 1537
f 1472 1443 1516
f 1471 1537 1517
f 1518 1475 1519
f 1447 1517 1541
f 1521 1519 1476
f 1492 1450 1541
f 1522 1521 1476
f 1491 1522 1476
f 1492 1478 1450
f 1493 1494 1478
f 1522 1491 1495
f 1493 1496 1494
f 1491 1497 1495
f 1495 1497 1523
f 1496 1617 1501
f 1498 1523 1497
f 1525 1523 1499
f 1498 1499 1523
f 1501 1500 1481
f 1508 1525 1499
f 1481 1500 1503
f 1454 1481 1503
f 1502 1454 1503
f 1504 1483 1482
f 1527 1505 1485
f 1506 1485 1505
f 1505 1507 1506
f 1506 1507 1508
f 1525 1508 1507
f 1509 1483 1504
f 1527 1485 1504
f 1485 1509 1504
f 1512 1564 1559
f 1513 1564 1512
f 1464 1530 1531
f 1513 1532 1564
f 1532 1513 1487
f 1489 1488 1534
f 1515 1514 1490
f 1488 1516 1534
f 1515 1537 1514
f 1443 1474 1535
f 1517 1537 1575
f 1474 1538 1535
f 1518 1578 1538
f 1538 1578 1539
f 1578 1518 1519
f 1520 1521 1522
f 1543 1520 1522
f 1522 1495 1543
f 1493 1617 1496
f 1543 1495 1524
f 1495 1523 1524
f 1546 1524 1523
f 1501 1617 1500
f 1525 1546 1523
f 1584 1526 1507
f 1525 1507 1546
f 1546 1507 1526
f 1482 1547 1504
f 1550 1504 1547
f 1527 1504 1550
f 1527 1551 1505
f 1584 1505 1551
f 1505 1584 1507
f 1553 1557 1511
f 1553 1511 1510
f 1559 1556 1528
f 1529 1530 1557
f 1557 1530 1511
f 1530 1529 1562
f 1531 1562 1563
f 1530 1562 1531
f 1568 1564 1532
f 1487 1567 1532
f 1567 1568 1532
f 1490 1531 1571
f 1531 1563 1571
f 1489 1533 1487
f 1487 1533 1567
f 1489 1534 1533
f 1515 1490 1571
f 1612 1533 1534
f 1534 1516 1612
f 1515 1571 1537
f 1537 1571 1536
f 1443 1572 1516
f 1443 1535 1572
f 1537 1536 1575
f 1574 1572 1535
f 1538 1539 1535
f 1535 1539 1574
f 1540 1578 1519
f 1521 1540 1519
f 1492 1541 1542
f 1521 1520 1540
f 1492 1542 1478
f 1543 1544 1520
f 1544 1543 1545
f 1543 1524 1545
f 1546 1545 1524
f 1546 1585 1545
f 1548 1500 1582
f 1549 1640 1547
f 1550 1547 1640
f 1551 1550 1597
f 1584 1551 1597
f 1584 1585 1526
f 1526 1585 1546
f 1502 1503 1586
f 1503 1548 1586
f 1503 1500 1548
f 1482 1502 1586
f 1549 1482 1586
f 1482 1549 1547
f 1527 1550 1551
f 1552 1557 1553
f 1552 1553 1554
f 1553 1510 1554
f 1554 1510 1605
f 1510 1555 1605
f 1605 1555 1607
f 1607 1555 1721
f 1555 1556 1721
f 1556 1609 1721
f 1556 1559 1609
f 1529 1557 1558
f 1608 1609 1559
f 1559 1560 1608
f 1564 1560 1559
f 1558 1561 1562
f 1558 1562 1529
f 1566 1560 1564
f 1570 1563 1561
f 1563 1562 1561
f 1568 1565 1564
f 1565 1566 1564
f 1567 1565 1568
f 1571 1563 1570
f 1533 1612 1569
f 1570 1573 1571
f 1573 1576 1571
f 1576 1536 1571
f 1588 1612 1516
f 1572 1589 1516
f 1516 1589 1588
f 1576 1575 1536
f 1572 1574 1589
f 1574 1539 1590
f 1575 1613 1517
f 1575 1576 1613
f 1578 1590 1539
f 1578 1577 1590
f 1517 1613 1541
f 1541 1613 1579
f 1540 1577 1578
f 1541 1579 1542
f 1577 1540 1593
f 1540 1520 1593
f 1542 1616 1478
f 1544 1593 1520
f 1493 1478 1581
f 1478 1616 1581
f 1580 1593 1544
f 1493 1581 1617
f 1544 1545 1580
f 1580 1545 1599
f 1617 1620 1500
f 1582 1500 1620
f 1583 1636 1550
f 1597 1550 1636
f 1585 1597 1599
f 1585 1599 1545
f 1602 1548 1582
f 1549 1601 1640
f 1640 1583 1550
f 1584 1597 1585
f 1586 1548 1602
f 1601 1549 1602
f 1549 1586 1602
f 1552 1554 1587
f 1587 1554 1605
f 1552 1604 1557
f 1557 1604 1606
f 1621 1605 1607
f 1557 1606 1558
f 1558 1606 1610
f 1558 1610 1561
f 1623 1608 1560
f 1566 1623 1560
f 1570 1561 1611
f 1561 1610 1611
f 1567 1569 1565
f 1533 1569 1567
f 1570 1611 1626
f 1570 1626 1573
f 1612 1588 1569
f 1574 1648 1589
f 1574 1590 1648
f 1576 1573 1613
f 1592 1648 1590
f 1591 1579 1613
f 1577 1592 1590
f 1629 1542 1591
f 1591 1542 1579
f 1593 1592 1577
f 1542 1629 1616
f 1592 1593 1594
f 1580 1594 1593
f 1594 1580 1595
f 1580 1599 1595
f 1617 1596 1620
f 1599 1597 1598
f 1598 1597 1618
f 1636 1637 1597
f 1637 1618 1597
f 1582 1600 1602
f 1601 1602 1600
f 1600 1656 1601
f 1601 1656 1640
f 1552 1587 1604
f 1587 1605 1621
f 1603 1606 1604
f 1607 1662 1621
f 1662 1607 1721
f 1603 1622 1610
f 1603 1610 1606
f 1608 1665 1609
f 1608 1623 1665
f 1622 1611 1610
f 1565 1623 1566
f 1565 1644 1623
f 1622 1624 1611
f 1569 1644 1565
f 1624 1626 1611
f 1573 1626 1645
f 1592 1614 1648
f 1592 1632 1614
f 1615 1616 1629
f 1592 1594 1632
f 1631 1581 1615
f 1615 1581 1616
f 1632 1594 1633
f 1581 1631 1617
f 1619 1633 1595
f 1594 1595 1633
f 1618 1619 1598
f 1595 1599 1619
f 1619 1599 1598
f 1620 1596 1677
f 1620 1677 1582
f 1582 1677 1639
f 1600 1582 1639
f 1656 1600 1639
f 1583 1635 1636
f 1603 1660 1642
f 1621 1662 1587
f 1603 1642 1622
f 1622 1642 1643
f 1623 1644 1665
f 1624 1622 1625
f 1624 1625 1626
f 1626 1625 1647
f 1644 1569 1666
f 1626 1647 1645
f 1588 1589 1627
f 1648 1627 1589
f 1573 1707 1613
f 1591 1613 1628
f 1649 1651 1614
f 1614 1651 1648
f 1591 1628 1629
f 1629 1628 1630
f 1653 1649 1614
f 1632 1653 1614
f 1615 1629 1654
f 1629 1630 1654
f 1615 1654 1631
f 1632 1633 1653
f 1617 1631 1673
f 1619 1634 1633
f 1633 1634 1653
f 1617 1673 1596
f 1618 1638 1619
f 1638 1637 1636
f 1637 1638 1618
f 1656 1639 1716
f 1583 1640 1656
f 1635 1583 1656
f 1660 1603 1659
f 1659 1603 1701
f 1603 1604 1701
f 1701 1604 1661
f 1604 1587 1661
f 1660 1658 1642
f 1641 1642 1658
f 1641 1643 1642
f 1644 1664 1665
f 1622 1643 1625
f 1684 1664 1644
f 1644 1666 1684
f 1646 1647 1625
f 1666 1569 1689
f 1646 1645 1647
f 1588 1689 1569
f 1588 1627 1689
f 1573 1645 1707
f 1669 1689 1627
f 1648 1669 1627
f 1670 1669 1651
f 1651 1669 1648
f 1649 1650 1651
f 1650 1670 1651
f 1652 1650 1653
f 1653 1650 1649
f 1672 1652 1653
f 1630 1671 1654
f 1671 1631 1654
f 1673 1631 1671
f 1672 1653 1675
f 1653 1634 1675
f 1596 1673 1711
f 1619 1674 1634
f 1634 1674 1675
f 1596 1711 1677
f 1655 1697 1638
f 1697 1674 1638
f 1638 1674 1619
f 1657 1679 1635
f 1679 1655 1635
f 1635 1655 1636
f 1636 1655 1638
f 1657 1656 1678
f 1656 1657 1635
f 1660 1719 1658
f 1719 1660 1659
f 1587 1662 1661
f 1665 1682 1609
f 1704 1682 1665
f 1643 1641 1686
f 1641 1683 1686
f 1663 1665 1664
f 1663 1704 1665
f 1625 1643 1686
f 1664 1684 1663
f 1684 1666 1688
f 1689 1688 1666
f 1625 1686 1646
f 1645 1646 1707
f 1669 1667 1689
f 1613 1707 1668
f 1670 1667 1669
f 1628 1613 1694
f 1613 1668 1694
f 1650 1692 1670
f 1628 1694 1630
f 1692 1650 1652
f 1630 1695 1671
f 1673 1671 1696
f 1672 1675 1712
f 1711 1673 1696
f 1697 1712 1674
f 1674 1712 1675
f 1655 1676 1697
f 1639 1677 1698
f 1680 1717 1678
f 1657 1678 1714
f 1714 1678 1717
f 1657 1714 1679
f 1676 1655 1714
f 1655 1679 1714
f 1716 1639 1698
f 1656 1680 1678
f 1719 1659 1681
f 1659 1701 1681
f 1662 1741 1661
f 1658 1720 1641
f 1609 1682 1721
f 1683 1720 1702
f 1641 1720 1683
f 1683 1702 1686
f 1702 1685 1686
f 1684 1725 1663
f 1684 1688 1725
f 1687 1725 1688
f 1688 1706 1687
f 1689 1706 1688
f 1646 1686 1748
f 1689 1731 1706
f 1667 1708 1689
f 1689 1708 1731
f 1771 1690 1707
f 1690 1668 1707
f 1667 1670 1708
f 1690 1694 1668
f 1692 1691 1670
f 1693 1630 1694
f 1692 1652 1691
f 1691 1652 1710
f 1693 1695 1630
f 1671 1695 1709
f 1652 1672 1710
f 1671 1709 1696
f 1672 1712 1710
f 1677 1711 1781
f 1715 1712 1676
f 1676 1712 1697
f 1738 1677 1781
f 1677 1738 1698
f 1714 1715 1676
f 1680 1739 1717
f 1699 1719 1681
f 1699 1681 1700
f 1681 1701 1700
f 1658 1719 1720
f 1682 1723 1721
f 1720 1722 1702
f 1682 1703 1723
f 1702 1722 1747
f 1703 1682 1724
f 1682 1704 1724
f 1704 1663 1724
f 1685 1702 1746
f 1702 1747 1746
f 1685 1746 1686
f 1686 1746 1726
f 1687 1705 1725
f 1687 1706 1705
f 1686 1726 1748
f 1729 1705 1706
f 1748 1749 1646
f 1646 1749 1707
f 1731 1729 1706
f 1707 1749 1771
f 1750 1729 1731
f 1691 1708 1670
f 1691 1754 1708
f 1690 1730 1694
f 1694 1730 1753
f 1693 1694 1755
f 1694 1753 1755
f 1691 1710 1733
f 1693 1755 1695
f 1733 1710 1734
f 1737 1734 1712
f 1710 1712 1734
f 1711 1696 1736
f 1711 1736 1781
f 1713 1737 1715
f 1715 1737 1712
f 1713 1714 1717
f 1714 1713 1715
f 1761 1716 1698
f 1656 1716 1761
f 1739 1680 1761
f 1680 1656 1761
f 1718 1740 1719
f 1718 1719 1699
f 1701 1762 1700
f 1762 1701 1661
f 1740 1720 1719
f 1662 1791 1741
f 1791 1662 1723
f 1662 1721 1723
f 1763 1722 1740
f 1740 1722 1720
f 1743 1723 1703
f 1747 1722 1763
f 1724 1743 1703
f 1663 1745 1724
f 1663 1725 1745
f 1727 1726 1746
f 1727 1748 1726
f 1728 1749 1748
f 1750 1731 1751
f 1690 1771 1730
f 1777 1751 1708
f 1708 1751 1731
f 1754 1777 1708
f 1691 1733 1754
f 1695 1755 1732
f 1754 1733 1756
f 1709 1695 1732
f 1735 1756 1734
f 1733 1734 1756
f 1709 1732 1696
f 1737 1735 1734
f 1696 1732 1803
f 1696 1803 1736
f 1782 1735 1737
f 1713 1782 1737
f 1698 1738 1758
f 1757 1698 1758
f 1759 1783 1739
f 1783 1760 1739
f 1739 1760 1717
f 1713 1717 1760
f 1698 1757 1761
f 1761 1759 1739
f 1718 1809 1740
f 1699 1700 1788
f 1700 1762 1788
f 1762 1661 1741
f 1740 1794 1763
f 1740 1787 1794
f 1741 1791 1789
f 1723 1742 1791
f 1743 1742 1723
f 1747 1763 1744
f 1724 1764 1743
f 1765 1764 1745
f 1745 1764 1724
f 1746 1747 1831
f 1725 1769 1745
f 1745 1769 1765
f 1727 1746 1767
f 1746 1831 1767
f 1705 1769 1725
f 1727 1767 1748
f 1748 1767 1768
f 1729 1798 1705
f 1705 1798 1769
f 1728 1748 1770
f 1748 1768 1770
f 1772 1749 1770
f 1749 1728 1770
f 1749 1772 1771
f 1750 1774 1729
f 1729 1774 1798
f 1750 1751 1774
f 1752 1774 1751
f 1777 1752 1751
f 1755 1753 1778
f 1777 1754 1779
f 1778 1801 1755
f 1801 1732 1755
f 1754 1756 1779
f 1735 1779 1756
f 1713 1784 1782
f 1757 1758 1822
f 1759 1757 1822
f 1822 1783 1759
f 1784 1713 1760
f 1761 1757 1759
f 1718 1699 1788
f 1740 1809 1787
f 1762 1827 1788
f 1762 1741 1789
f 1790 1794 1787
f 1742 1812 1791
f 1794 1744 1763
f 1795 1812 1742
f 1764 1795 1742
f 1764 1742 1743
f 1813 1795 1764
f 1765 1813 1764
f 1831 1747 1744
f 1765 1814 1813
f 1765 1769 1814
f 1797 1814 1769
f 1831 1766 1767
f 1766 1768 1767
f 1769 1798 1797
f 1833 1770 1766
f 1766 1770 1768
f 1772 1770 1773
f 1773 1771 1772
f 1817 1730 1773
f 1773 1730 1771
f 1752 1775 1774
f 1817 1818 1730
f 1818 1753 1730
f 1800 1775 1752
f 1776 1752 1777
f 1776 1800 1752
f 1819 1778 1818
f 1818 1778 1753
f 1777 1779 1776
f 1778 1819 1801
f 1776 1779 1780
f 1732 1801 1803
f 1779 1735 1780
f 1803 1861 1736
f 1736 1861 1880
f 1782 1807 1804
f 1782 1780 1735
f 1782 1804 1780
f 1781 1736 1880
f 1785 1807 1784
f 1784 1807 1782
f 1864 1738 1781
f 1758 1738 1864
f 1822 1758 1864
f 1783 1822 1823
f 1785 1760 1808
f 1760 1783 1808
f 1760 1785 1784
f 1786 1790 1787
f 1786 1787 1809
f 1827 1762 1789
f 1794 1790 1793
f 1791 1812 1789
f 1793 1792 1744
f 1793 1744 1794
f 1792 1796 1744
f 1796 1831 1744
f 1797 1798 1815
f 1798 1799 1815
f 1770 1833 1773
f 1774 1799 1798
f 1775 1799 1774
f 1775 1816 1799
f 1816 1775 1820
f 1800 1820 1775
f 1800 1776 1820
f 1801 1819 1802
f 1820 1776 1821
f 1801 1802 1803
f 1776 1804 1821
f 1821 1804 1805
f 1780 1804 1776
f 1807 1805 1804
f 1862 1781 1880
f 1781 1862 1864
f 1785 1808 1806
f 1806 1808 1863
f 1785 1806 1807
f 1805 1807 1806
f 1783 1823 1808
f 1823 1863 1808
f 1809 1718 1826
f 1718 1788 1826
f 1786 1825 1790
f 1788 1827 1826
f 1827 1789 1810
f 1790 1825 1793
f 1812 1810 1789
f 1793 1825 1792
f 1795 1811 1812
f 1811 1810 1812
f 1795 1829 1811
f 1813 1829 1795
f 1814 1829 1813
f 1814 1832 1829
f 1796 1792 1830
f 1797 1832 1814
f 1815 1832 1797
f 1815 1852 1832
f 1815 1799 1852
f 1816 1852 1799
f 1773 1833 1817
f 1834 1852 1816
f 1820 1834 1816
f 1818 1817 1835
f 1835 1838 1818
f 1838 1819 1818
f 1879 1802 1838
f 1838 1802 1819
f 1820 1821 1839
f 1802 1879 1803
f 1803 1879 1859
f 1803 1859 1861
f 1839 1821 1840
f 1821 1805 1840
f 1806 1863 1881
f 1786 1809 1826
f 1824 1869 1825
f 1824 1825 1786
f 1827 1868 1826
f 1868 1827 1810
f 1811 1828 1810
f 1846 1828 1829
f 1829 1828 1811
f 1873 1846 1829
f 1792 1845 1830
f 1848 1873 1829
f 1832 1848 1829
f 1796 1830 1831
f 1831 1830 1849
f 1832 1850 1848
f 1831 1849 1766
f 1833 1766 1912
f 1832 1852 1850
f 1836 1817 1833
f 1834 1854 1852
f 1855 1835 1836
f 1836 1835 1817
f 1837 1854 1834
f 1820 1837 1834
f 1835 1855 1838
f 1820 1839 1837
f 1837 1839 1858
f 1857 1858 1839
f 1839 1840 1857
f 1857 1840 1841
f 1805 1841 1840
f 1842 1806 1881
f 1806 1842 1805
f 1842 1841 1805
f 1882 1822 1864
f 1823 1822 1882
f 1867 1824 1866
f 1824 1786 1866
f 1866 1786 1901
f 1901 1786 1826
f 1826 1868 1883
f 1868 1810 1844
f 1825 1869 1843
f 1828 1844 1810
f 1825 1843 1792
f 1792 1843 1871
f 1845 1792 1871
f 1846 1889 1828
f 1889 1872 1828
f 1873 1889 1846
f 1830 1845 1849
f 1848 1847 1873
f 1848 1850 1847
f 1766 1849 1851
f 1875 1847 1850
f 1766 1851 1912
f 1852 1853 1850
f 1850 1853 1875
f 1854 1853 1852
f 1854 1876 1853
f 1836 1833 1891
f 1876 1854 1878
f 1836 1891 1855
f 1837 1878 1854
f 1838 1855 1856
f 1838 1856 1879
f 1837 1858 1878
f 1857 1860 1858
f 1858 1860 1878
f 1857 1841 1860
f 1881 1860 1842
f 1842 1860 1841
f 1863 1865 1881
f 1882 1864 1941
f 1865 1823 1882
f 1823 1865 1863
f 1901 1826 1883
f 1824 1867 1869
f 1869 1867 1870
f 1843 1869 1888
f 1888 1869 1870
f 1884 1868 1844
f 1844 1887 1884
f 1828 1887 1844
f 1888 1871 1843
f 1887 1828 1872
f 1871 1888 1906
f 1873 1905 1889
f 1845 1871 1906
f 1906 1874 1845
f 1874 1849 1845
f 1933 1851 1874
f 1874 1851 1849
f 1875 1890 1847
f 1875 1853 1890
f 1876 1890 1853
f 1833 1912 1891
f 1892 1890 1876
f 1878 1892 1876
f 1914 1855 1891
f 1877 1856 1914
f 1914 1856 1855
f 1892 1878 1897
f 1856 1877 1879
f 1879 1877 1895
f 1878 1860 1897
f 1916 1859 1895
f 1859 1879 1895
f 1859 1916 1861
f 1861 1916 1880
f 1881 1917 1896
f 1881 1896 1860
f 1864 1862 1941
f 1865 1899 1881
f 1881 1899 1917
f 1900 1902 1867
f 1900 1867 1866
f 1866 1901 1969
f 1903 1870 1902
f 1902 1870 1867
f 1868 1950 1883
f 1883 1950 1970
f 1870 1903 1888
f 1868 1884 1950
f 1885 1888 1903
f 1872 1886 1887
f 1886 1884 1887
f 1888 1885 1906
f 1889 1886 1872
f 1889 1905 1886
f 1885 1927 1906
f 1873 1847 1905
f 1874 1906 1933
f 1933 1908 1851
f 1851 1908 1912
f 1891 1912 1937
f 1893 1913 1892
f 1892 1913 1890
f 1891 1937 1914
f 1892 1897 1893
f 1893 1897 1915
f 1894 1895 1877
f 1860 1896 1897
f 1897 1896 1915
f 1898 1862 1880
f 1862 1898 1941
f 1920 1918 1899
f 1899 1918 1917
f 1920 1865 1942
f 1865 1882 1942
f 1920 1899 1865
f 1900 1866 1923
f 1866 1969 1923
f 1901 1883 1969
f 1970 1969 1883
f 1903 1902 1924
f 1884 1926 1950
f 1885 1924 1904
f 1924 1885 1903
f 1886 1926 1884
f 1886 1925 1926
f 1885 1904 1927
f 1905 1925 1886
f 1929 1925 1905
f 1907 1906 1927
f 1847 1931 1905
f 1905 1931 1929
f 1907 1933 1906
f 1890 1931 1847
f 1890 1959 1931
f 1932 1936 1908
f 1932 1908 1933
f 1890 1909 1959
f 1910 1908 1936
f 1908 1910 1912
f 1913 1911 1890
f 1890 1911 1909
f 1912 1910 1937
f 1911 1913 1893
f 1914 1937 1877
f 1893 1915 1938
f 1895 1894 1939
f 1938 1915 1940
f 1895 1939 1916
f 1915 1896 1940
f 1919 1940 1917
f 1917 1940 1896
f 1920 1944 1918
f 1918 1944 1919
f 1919 1917 1918
f 1942 1882 1941
f 1920 1942 1944
f 1900 1948 1902
f 1948 1900 1921
f 1921 1900 1922
f 1900 1923 1922
f 1922 1923 1968
f 1923 1969 1968
f 1902 1948 1924
f 1924 1948 1946
f 1924 1951 1904
f 1924 1946 1951
f 1926 1952 1950
f 1954 1952 1926
f 1927 1904 1951
f 1955 1954 1925
f 1925 1954 1926
f 1929 1955 1925
f 1907 1927 1957
f 1927 1951 1957
f 1929 1928 1955
f 1929 1931 1928
f 1907 1957 1933
f 1933 1957 1930
f 1935 1928 1931
f 1932 1933 1934
f 1933 1930 1934
f 1931 1959 1935
f 1932 1934 1936
f 1910 1936 1976
f 1976 1937 1910
f 1963 1909 1911
f 1893 1963 1911
f 1937 1976 1962
f 1893 1938 1963
f 1937 1962 1877
f 1877 1962 1961
f 1963 1938 1965
f 1894 1877 1961
f 1894 1961 1939
f 1938 1940 1965
f 1916 1939 2010
f 1964 1965 1940
f 1994 1916 2010
f 1916 1994 1880
f 1919 1964 1940
f 1942 1941 1943
f 1943 1941 1898
f 1944 1942 1943
f 1966 1944 1943
f 1944 1966 1919
f 1921 1967 1948
f 1948 1967 1947
f 1945 1922 1968
f 1947 1971 1946
f 1947 1946 1948
f 1950 1949 1970
f 1971 1951 1946
f 1972 1949 1952
f 1952 1949 1950
f 1954 1953 1952
f 1953 1972 1952
f 1955 1953 1954
f 1957 1951 1956
f 1951 1971 1956
f 1928 2003 1955
f 1955 2003 1953
f 1956 2029 1957
f 2029 1930 1957
f 1935 1958 1928
f 1928 1958 2003
f 2029 1934 1930
f 1935 1959 1958
f 1960 1958 1959
f 1909 1960 1959
f 1934 1976 1936
f 1934 2029 1976
f 1909 1978 1960
f 1979 1978 1963
f 1963 1978 1909
f 1974 1962 1976
f 1963 1965 1979
f 1965 1964 1979
f 1919 1982 1964
f 1898 1880 1994
f 1943 1898 1981
f 1995 1943 1981
f 1982 1966 1995
f 1966 1943 1995
f 1966 1982 1919
f 1967 1921 1922
f 1985 1947 2014
f 2014 1947 1967
f 1968 1997 1945
f 1968 1969 1997
f 1969 1970 1997
f 1947 1985 1971
f 1984 1997 1970
f 1970 1949 1984
f 2018 1971 1985
f 1953 1973 1972
f 1953 2002 1973
f 2018 1986 1971
f 1986 1956 1971
f 1960 1989 1958
f 2029 2005 1976
f 1976 2005 1975
f 1977 1989 1978
f 1978 1989 1960
f 1974 1976 2007
f 1976 1975 2007
f 1979 1977 1978
f 1974 2007 1962
f 1962 2007 1990
f 1977 1979 2009
f 1961 1962 1990
f 1961 1990 2008
f 1961 2008 1939
f 1939 2008 2010
f 2009 1979 1980
f 1979 1964 1980
f 1994 2010 1993
f 1996 1980 1982
f 1982 1980 1964
f 1981 1898 1994
f 2012 1982 1995
f 2012 1996 1982
f 2013 1983 2014
f 1983 1998 1985
f 1983 1985 2014
f 1984 1999 1997
f 1984 1949 1999
f 2018 1985 2020
f 2044 1999 1949
f 1972 2044 1949
f 2001 2044 1973
f 1973 2044 1972
f 1986 2018 2021
f 1973 2002 2001
f 1953 1988 2002
f 1956 1986 1987
f 1953 2003 1988
f 2029 1956 2023
f 1956 1987 2023
f 1958 1989 2004
f 2031 1975 2005
f 1977 2027 1989
f 2031 2007 1975
f 1977 2034 2027
f 2033 1990 2007
f 2009 1980 1991
f 1980 1992 1991
f 2010 2037 1993
f 2039 1992 1996
f 1996 1992 1980
f 2040 1995 1981
f 2012 1995 2040
f 2012 2039 1996
f 1967 1922 1945
f 1997 2015 1945
f 1985 1998 2000
f 1999 2015 1997
f 2000 2020 1985
f 2017 2044 2001
f 2002 2064 2017
f 2001 2002 2017
f 2022 2064 2002
f 1988 2022 2002
f 1986 2021 1987
f 2003 2026 1988
f 1988 2026 2022
f 1958 2004 2003
f 2003 2004 2026
f 2027 2004 1989
f 2005 2029 2028
f 2031 2005 2049
f 2007 2031 2049
f 2034 2006 2027
f 2007 2049 2033
f 1977 2035 2034
f 1990 2033 2052
f 1977 2009 2035
f 1990 2052 2008
f 2035 2009 2036
f 2009 1991 2036
f 1991 2011 2036
f 2010 2008 2037
f 2039 2011 1992
f 1992 2011 1991
f 1981 1994 2123
f 2040 1981 2123
f 2041 2012 2040
f 2012 2041 2039
f 2013 2056 1983
f 2014 1967 2042
f 1967 1945 2042
f 2015 2042 1945
f 1983 2056 1998
f 1998 2056 2000
f 1999 2060 2015
f 2020 2000 2016
f 2000 2043 2016
f 1999 2044 2060
f 2018 2020 2019
f 2020 2016 2019
f 2062 2017 2064
f 2021 2018 2045
f 2018 2019 2045
f 2022 2025 2064
f 2045 2024 2021
f 2024 1987 2021
f 2022 2026 2025
f 2024 2023 1987
f 2046 2025 2026
f 2004 2046 2026
f 2029 2023 2028
f 2027 2046 2004
f 2005 2028 2030
f 2005 2030 2049
f 2006 2034 2032
f 2033 2049 2052
f 2035 2032 2034
f 2086 2008 2052
f 2035 2036 2032
f 2086 2069 2008
f 2011 2054 2036
f 2036 2054 2032
f 2037 2008 2069
f 2039 2038 2011
f 2011 2038 2054
f 2040 2073 2041
f 2073 2038 2041
f 2041 2038 2039
f 2123 1994 1993
f 2013 2014 2042
f 2015 2097 2042
f 2000 2056 2057
f 2015 2059 2097
f 2000 2057 2043
f 2015 2060 2059
f 2016 2043 2061
f 2061 2043 2057
f 2017 2060 2044
f 2017 2062 2060
f 2061 2078 2016
f 2016 2078 2019
f 2078 2045 2019
f 2024 2045 2065
f 2046 2066 2025
f 2024 2080 2023
f 2024 2065 2080
f 2023 2080 2028
f 2047 2030 2028
f 2027 2048 2046
f 2046 2048 2066
f 2084 2049 2047
f 2047 2049 2030
f 2050 2048 2006
f 2006 2048 2027
f 2084 2051 2049
f 2068 2050 2006
f 2032 2068 2006
f 2083 2052 2051
f 2051 2052 2049
f 2083 2086 2052
f 2068 2032 2053
f 2070 2053 2054
f 2032 2054 2053
f 2037 2069 2071
f 2038 2072 2054
f 2054 2072 2070
f 2037 2087 1993
f 1993 2087 2055
f 2072 2038 2120
f 2038 2073 2120
f 2123 1993 2055
f 2095 2094 2056
f 2095 2056 2096
f 2056 2013 2096
f 2096 2013 2098
f 2013 2042 2097
f 2094 2058 2057
f 2094 2057 2056
f 2077 2057 2058
f 2074 2059 2060
f 2057 2077 2061
f 2102 2074 2060
f 2060 2076 2102
f 2060 2062 2076
f 2061 2077 2078
f 2062 2064 2104
f 2045 2078 2106
f 2025 2063 2064
f 2064 2063 2104
f 2045 2106 2065
f 2066 2108 2025
f 2080 2065 2079
f 2028 2080 2067
f 2047 2028 2081
f 2028 2067 2081
f 2114 2108 2048
f 2048 2108 2066
f 2047 2081 2084
f 2050 2118 2048
f 2118 2114 2048
f 2051 2084 2083
f 2068 2118 2050
f 2118 2068 2085
f 2086 2083 2116
f 2068 2053 2085
f 2085 2053 2070
f 2086 2136 2069
f 2069 2136 2071
f 2072 2120 2070
f 2055 2087 2138
f 2073 2089 2120
f 2040 2123 2089
f 2040 2089 2073
f 2098 2013 2097
f 2058 2094 2099
f 2059 2100 2097
f 2077 2058 2075
f 2100 2059 2074
f 2104 2076 2062
f 2078 2077 2129
f 2078 2129 2106
f 2063 2128 2104
f 2065 2106 2109
f 2079 2065 2109
f 2025 2108 2063
f 2080 2079 2132
f 2132 2067 2080
f 2132 2081 2067
f 2082 2084 2081
f 2118 2113 2114
f 2115 2083 2082
f 2082 2083 2084
f 2115 2116 2083
f 2086 2116 2136
f 2085 2070 2088
f 2137 2037 2071
f 2037 2137 2087
f 2120 2088 2070
f 2121 2120 2089
f 2090 2089 2123
f 2090 2121 2089
f 2099 2094 2091
f 2091 2094 2095
f 2091 2095 2092
f 2095 2096 2092
f 2092 2096 2093
f 2093 2096 2159
f 2159 2096 2125
f 2096 2098 2125
f 2098 2097 2125
f 2142 2125 2100
f 2100 2125 2097
f 2058 2099 2075
f 2075 2099 2126
f 2101 2142 2100
f 2074 2101 2100
f 2102 2103 2074
f 2074 2103 2101
f 2102 2076 2103
f 2077 2075 2126
f 2104 2103 2076
f 2077 2126 2129
f 2104 2128 2103
f 2105 2106 2129
f 2105 2107 2106
f 2106 2107 2109
f 2131 2109 2107
f 2133 2148 2108
f 2108 2148 2063
f 2109 2132 2079
f 2109 2131 2132
f 2132 2110 2081
f 2081 2110 2112
f 2114 2133 2108
f 2082 2081 2111
f 2081 2112 2111
f 2135 2133 2113
f 2113 2133 2114
f 2082 2111 2115
f 2134 2135 2113
f 2118 2134 2113
f 2116 2115 2152
f 2116 2152 2117
f 2116 2117 2136
f 2134 2118 2119
f 2118 2085 2119
f 2085 2088 2119
f 2087 2137 2181
f 2121 2119 2120
f 2120 2119 2088
f 2087 2181 2138
f 2138 2122 2055
f 2123 2055 2122
f 2090 2123 2122
f 2090 2158 2121
f 2124 2140 2099
f 2124 2099 2091
f 2160 2099 2140
f 2099 2160 2126
f 2126 2160 2127
f 2101 2141 2142
f 2126 2127 2146
f 2144 2141 2103
f 2103 2141 2101
f 2166 2144 2103
f 2129 2126 2146
f 2128 2166 2103
f 2105 2129 2167
f 2129 2146 2167
f 2147 2166 2128
f 2128 2130 2147
f 2063 2130 2128
f 2105 2167 2107
f 2130 2063 2148
f 2132 2131 2110
f 2172 2112 2110
f 2151 2111 2172
f 2172 2111 2112
f 2150 2133 2135
f 2111 2151 2115
f 2115 2151 2152
f 2117 2152 2154
f 2154 2136 2117
f 2134 2119 2135
f 2135 2119 2153
f 2178 2136 2154
f 2136 2178 2071
f 2137 2071 2178
f 2121 2139 2119
f 2119 2139 2153
f 2138 2181 2156
f 2157 2138 2156
f 2121 2158 2139
f 2122 2138 2157
f 2090 2122 2157
f 2158 2090 2157
f 2092 2093 2184
f 2093 2159 2184
f 2159 2125 2164
f 2142 2164 2125
f 2162 2161 2127
f 2162 2127 2160
f 2142 2143 2164
f 2141 2143 2142
f 2127 2161 2146
f 2143 2141 2144
f 2161 2188 2146
f 2188 2145 2146
f 2145 2167 2146
f 2147 2169 2166
f 2147 2130 2169
f 2107 2167 2225
f 2205 2169 2130
f 2148 2205 2130
f 2107 2225 2131
f 2148 2149 2205
f 2133 2149 2148
f 2174 2149 2150
f 2150 2149 2133
f 2151 2172 2193
f 2135 2173 2150
f 2173 2174 2150
f 2173 2135 2176
f 2175 2152 2151
f 2175 2194 2152
f 2194 2154 2152
f 2177 2154 2194
f 2176 2135 2153
f 2178 2154 2177
f 2137 2178 2180
f 2236 2155 2139
f 2155 2179 2139
f 2139 2179 2153
f 2181 2137 2180
f 2215 2156 2181
f 2156 2215 2157
f 2182 2157 2215
f 2158 2157 2236
f 2236 2157 2182
f 2158 2236 2139
f 2124 2091 2183
f 2091 2092 2183
f 2183 2092 2184
f 2124 2183 2140
f 2140 2183 2162
f 2159 2198 2184
f 2198 2159 2199
f 2159 2164 2199
f 2162 2160 2140
f 2164 2163 2199
f 2185 2161 2162
f 2186 2163 2143
f 2143 2163 2164
f 2144 2165 2143
f 2165 2186 2143
f 2166 2165 2144
f 2166 2204 2165
f 2169 2204 2166
f 2167 2145 2168
f 2167 2168 2225
f 2169 2205 2204
f 2149 2190 2205
f 2110 2131 2170
f 2172 2110 2171
f 2110 2170 2171
f 2191 2149 2174
f 2172 2171 2193
f 2151 2193 2175
f 2176 2153 2211
f 2153 2179 2211
f 2179 2213 2211
f 2178 2177 2214
f 2178 2214 2180
f 2236 2196 2155
f 2155 2196 2213
f 2155 2213 2179
f 2215 2181 2180
f 2216 2162 2197
f 2197 2162 2183
f 2162 2216 2185
f 2200 2199 2163
f 2186 2200 2163
f 2165 2187 2186
f 2188 2161 2189
f 2161 2185 2189
f 2204 2187 2165
f 2145 2188 2203
f 2188 2189 2203
f 2145 2203 2168
f 2227 2170 2131
f 2206 2190 2191
f 2191 2190 2149
f 2207 2171 2227
f 2227 2171 2170
f 2174 2228 2191
f 2228 2206 2191
f 2207 2192 2171
f 2192 2193 2171
f 2210 2228 2173
f 2173 2228 2174
f 2208 2193 2192
f 2212 2210 2173
f 2208 2230 2193
f 2230 2175 2193
f 2173 2176 2212
f 2176 2211 2212
f 2194 2175 2177
f 2214 2177 2232
f 2195 2233 2196
f 2233 2213 2196
f 2236 2195 2196
f 2184 2198 2238
f 2199 2200 2240
f 2185 2216 2201
f 2200 2202 2240
f 2186 2202 2200
f 2187 2202 2186
f 2187 2219 2202
f 2185 2201 2189
f 2222 2219 2187
f 2204 2222 2187
f 2189 2223 2203
f 2223 2168 2203
f 2204 2224 2222
f 2223 2225 2168
f 2205 2224 2204
f 2131 2225 2247
f 2190 2226 2205
f 2205 2226 2224
f 2131 2247 2227
f 2226 2190 2206
f 2192 2207 2229
f 2192 2229 2208
f 2230 2208 2209
f 2210 2212 2250
f 2175 2230 2231
f 2175 2231 2177
f 2212 2211 2250
f 2177 2231 2232
f 2233 2250 2213
f 2213 2250 2211
f 2195 2237 2233
f 2236 2182 2215
f 2239 2197 2303
f 2197 2183 2303
f 2183 2184 2238
f 2197 2239 2216
f 2198 2199 2217
f 2216 2239 2218
f 2217 2199 2240
f 2201 2216 2218
f 2202 2241 2240
f 2220 2241 2202
f 2218 2221 2201
f 2201 2221 2189
f 2219 2220 2202
f 2243 2189 2221
f 2223 2189 2263
f 2189 2243 2263
f 2222 2224 2244
f 2265 2244 2224
f 2223 2263 2225
f 2225 2263 2247
f 2226 2265 2224
f 2227 2247 2246
f 2248 2265 2226
f 2206 2248 2226
f 2246 2249 2227
f 2249 2207 2227
f 2228 2248 2206
f 2270 2229 2249
f 2249 2229 2207
f 2210 2272 2228
f 2272 2248 2228
f 2270 2271 2229
f 2271 2208 2229
f 2271 2209 2208
f 2230 2209 2231
f 2232 2231 2275
f 2233 2251 2250
f 2233 2234 2251
f 2298 2214 2275
f 2214 2232 2275
f 2252 2253 2237
f 2253 2234 2237
f 2237 2234 2233
f 2214 2235 2180
f 2214 2298 2235
f 2236 2215 2235
f 2215 2180 2235
f 2277 2257 2239
f 2277 2239 2303
f 2303 2183 2238
f 2198 2259 2238
f 2198 2217 2259
f 2284 2218 2257
f 2257 2218 2239
f 2240 2259 2217
f 2241 2220 2260
f 2242 2243 2221
f 2242 2263 2243
f 2245 2247 2263
f 2266 2246 2245
f 2245 2246 2247
f 2248 2267 2265
f 2246 2266 2249
f 2272 2210 2274
f 2210 2250 2274
f 2250 2251 2274
f 2251 2273 2274
f 2231 2295 2275
f 2253 2273 2234
f 2234 2273 2251
f 2298 2254 2235
f 2236 2235 2254
f 2276 2195 2236
f 2195 2276 2237
f 2276 2252 2237
f 2255 2257 2277
f 2303 2238 2316
f 2259 2316 2238
f 2259 2279 2316
f 2257 2256 2284
f 2257 2255 2256
f 2284 2256 2258
f 2259 2283 2279
f 2240 2283 2259
f 2282 2283 2241
f 2241 2283 2240
f 2260 2282 2241
f 2220 2261 2260
f 2219 2261 2220
f 2242 2221 2262
f 2221 2218 2262
f 2219 2222 2261
f 2242 2262 2263
f 2263 2262 2288
f 2245 2263 2287
f 2263 2288 2287
f 2245 2309 2266
f 2289 2264 2267
f 2267 2264 2265
f 2249 2266 2310
f 2248 2269 2267
f 2269 2289 2267
f 2310 2268 2249
f 2268 2270 2249
f 2272 2269 2248
f 2311 2271 2268
f 2268 2271 2270
f 2271 2311 2209
f 2209 2311 2292
f 2269 2272 2294
f 2209 2292 2231
f 2231 2292 2295
f 2272 2274 2294
f 2273 2297 2274
f 2274 2297 2294
f 2253 2296 2273
f 2273 2296 2297
f 2298 2275 2410
f 2296 2253 2252
f 2277 2301 2255
f 2277 2303 2302
f 2301 2278 2256
f 2301 2256 2255
f 2278 2258 2256
f 2305 2279 2283
f 2284 2258 2280
f 2258 2278 2280
f 2282 2281 2283
f 2281 2305 2283
f 2218 2284 2280
f 2282 2306 2281
f 2260 2306 2282
f 2285 2306 2261
f 2261 2306 2260
f 2218 2280 2262
f 2222 2308 2261
f 2261 2308 2285
f 2286 2288 2262
f 2244 2308 2222
f 2286 2287 2288
f 2264 2325 2265
f 2245 2287 2309
f 2290 2266 2309
f 2290 2310 2266
f 2269 2291 2289
f 2268 2310 2311
f 2291 2269 2312
f 2312 2269 2293
f 2269 2294 2293
f 2354 2295 2292
f 2293 2294 2297
f 2295 2313 2275
f 2314 2297 2296
f 2276 2300 2252
f 2252 2300 2314
f 2252 2314 2296
f 2298 2299 2254
f 2236 2254 2299
f 2315 2276 2299
f 2276 2236 2299
f 2276 2315 2300
f 2317 2301 2336
f 2336 2301 2277
f 2336 2277 2338
f 2277 2302 2338
f 2338 2302 2375
f 2302 2303 2316
f 2278 2317 2304
f 2301 2317 2278
f 2319 2278 2304
f 2279 2305 2318
f 2278 2319 2280
f 2305 2281 2318
f 2319 2307 2280
f 2344 2281 2306
f 2321 2280 2307
f 2346 2344 2306
f 2285 2346 2306
f 2262 2280 2321
f 2285 2322 2346
f 2285 2308 2322
f 2262 2321 2286
f 2287 2286 2347
f 2265 2325 2244
f 2244 2325 2308
f 2287 2347 2309
f 2309 2347 2348
f 2324 2325 2264
f 2290 2309 2327
f 2309 2348 2327
f 2289 2324 2264
f 2290 2327 2310
f 2328 2324 2291
f 2291 2324 2289
f 2311 2310 2352
f 2310 2327 2352
f 2291 2312 2328
f 2311 2352 2292
f 2292 2352 2353
f 2330 2328 2312
f 2330 2312 2293
f 2353 2354 2292
f 2313 2295 2354
f 2297 2332 2293
f 2314 2332 2297
f 2432 2298 2410
f 2298 2432 2335
f 2315 2370 2300
f 2370 2334 2300
f 2300 2334 2314
f 2298 2335 2299
f 2375 2302 2357
f 2357 2302 2316
f 2377 2358 2279
f 2279 2358 2316
f 2318 2377 2279
f 2281 2342 2318
f 2319 2320 2307
f 2320 2321 2307
f 2286 2321 2364
f 2286 2364 2347
f 2323 2322 2308
f 2325 2323 2308
f 2324 2323 2325
f 2327 2348 2349
f 2324 2350 2323
f 2349 2326 2327
f 2324 2328 2350
f 2326 2352 2327
f 2350 2328 2368
f 2329 2353 2352
f 2330 2368 2328
f 2330 2332 2368
f 2293 2332 2330
f 2313 2354 2333
f 2332 2331 2368
f 2409 2313 2333
f 2313 2409 2275
f 2314 2334 2332
f 2332 2334 2331
f 2315 2335 2370
f 2370 2335 2432
f 2315 2299 2335
f 2337 2336 2338
f 2317 2340 2304
f 2340 2317 2339
f 2336 2337 2317
f 2317 2337 2339
f 2304 2340 2359
f 2318 2341 2377
f 2381 2341 2342
f 2342 2341 2318
f 2362 2381 2342
f 2344 2362 2281
f 2362 2342 2281
f 2320 2319 2361
f 2346 2343 2344
f 2344 2343 2362
f 2320 2361 2321
f 2321 2361 2345
f 2321 2345 2364
f 2322 2365 2346
f 2346 2365 2343
f 2323 2365 2322
f 2323 2367 2365
f 2366 2348 2347
f 2366 2349 2348
f 2350 2367 2323
f 2326 2349 2351
f 2326 2351 2352
f 2352 2351 2391
f 2352 2391 2329
f 2353 2329 2369
f 2353 2369 2354
f 2354 2369 2394
f 2354 2394 2333
f 2368 2331 2393
f 2331 2371 2393
f 2409 2333 2394
f 2334 2371 2331
f 2370 2432 2434
f 2370 2371 2334
f 2373 2374 2337
f 2337 2338 2397
f 2375 2397 2338
f 2374 2355 2340
f 2374 2340 2339
f 2374 2339 2337
f 2375 2357 2356
f 2358 2357 2316
f 2378 2359 2355
f 2355 2359 2340
f 2357 2358 2377
f 2304 2359 2360
f 2359 2378 2360
f 2319 2304 2360
f 2361 2319 2360
f 2399 2381 2362
f 2361 2360 2400
f 2382 2399 2362
f 2343 2382 2362
f 2400 2363 2361
f 2363 2345 2361
f 2363 2364 2345
f 2364 2363 2347
f 2367 2384 2365
f 2347 2386 2366
f 2389 2349 2366
f 2384 2367 2390
f 2389 2351 2349
f 2350 2390 2367
f 2392 2390 2350
f 2350 2368 2392
f 2329 2391 2369
f 2368 2393 2392
f 2371 2396 2393
f 2371 2370 2434
f 2412 2374 2373
f 2412 2355 2374
f 2375 2356 2397
f 2397 2356 2414
f 2377 2376 2357
f 2376 2356 2357
f 2360 2378 2398
f 2416 2376 2341
f 2341 2376 2377
f 2381 2379 2341
f 2379 2416 2341
f 2398 2380 2360
f 2379 2381 2399
f 2380 2400 2360
f 2363 2400 2401
f 2382 2343 2383
f 2363 2401 2386
f 2365 2383 2343
f 2365 2385 2383
f 2363 2386 2347
f 2384 2385 2365
f 2366 2386 2406
f 2388 2385 2384
f 2389 2366 2423
f 2366 2406 2423
f 2390 2387 2384
f 2387 2388 2384
f 2389 2423 2351
f 2408 2390 2392
f 2391 2407 2369
f 2369 2407 2394
f 2392 2396 2408
f 2392 2393 2396
f 2371 2395 2396
f 2396 2395 2408
f 2428 2395 2372
f 2372 2395 2371
f 2371 2434 2372
f 2434 2428 2372
f 2378 2355 2417
f 2417 2398 2378
f 2379 2418 2416
f 2380 2398 2441
f 2418 2379 2442
f 2379 2399 2442
f 2380 2441 2400
f 2400 2441 2403
f 2399 2382 2442
f 2401 2400 2402
f 2400 2403 2402
f 2382 2405 2482
f 2382 2383 2405
f 2402 2404 2401
f 2404 2422 2401
f 2422 2386 2401
f 2383 2385 2405
f 2422 2406 2386
f 2387 2424 2388
f 2351 2423 2425
f 2391 2351 2425
f 2387 2390 2447
f 2390 2408 2447
f 2391 2425 2407
f 2407 2425 2426
f 2430 2407 2426
f 2407 2430 2394
f 2447 2408 2427
f 2428 2427 2395
f 2408 2395 2427
f 2275 2409 2410
f 2434 2432 2411
f 2434 2435 2428
f 2373 2337 2413
f 2337 2397 2413
f 2414 2413 2397
f 2412 2452 2355
f 2355 2452 2457
f 2356 2439 2414
f 2355 2457 2417
f 2376 2439 2356
f 2439 2376 2415
f 2376 2416 2415
f 2417 2457 2398
f 2459 2415 2418
f 2418 2415 2416
f 2442 2459 2418
f 2419 2403 2441
f 2382 2482 2442
f 2419 2402 2403
f 2405 2443 2482
f 2405 2385 2443
f 2422 2404 2420
f 2388 2443 2385
f 2420 2421 2422
f 2421 2406 2422
f 2388 2444 2443
f 2421 2423 2406
f 2446 2444 2424
f 2424 2444 2388
f 2424 2387 2447
f 2466 2448 2425
f 2448 2426 2425
f 2430 2426 2467
f 2447 2427 2429
f 2428 2450 2427
f 2427 2450 2429
f 2394 2430 2431
f 2470 2409 2431
f 2409 2394 2431
f 2449 2450 2435
f 2435 2450 2428
f 2409 2433 2410
f 2409 2470 2433
f 2411 2432 2433
f 2432 2410 2433
f 2435 2434 2411
f 2452 2412 2436
f 2436 2412 2437
f 2412 2373 2437
f 2437 2373 2438
f 2373 2413 2438
f 2413 2476 2438
f 2414 2476 2413
f 2439 2476 2414
f 2495 2476 2439
f 2440 2495 2439
f 2415 2440 2439
f 2398 2457 2481
f 2440 2415 2459
f 2441 2398 2481
f 2441 2481 2419
f 2442 2482 2458
f 2404 2483 2420
f 2444 2462 2443
f 2445 2423 2421
f 2462 2444 2446
f 2463 2425 2445
f 2445 2425 2423
f 2425 2463 2466
f 2465 2446 2424
f 2447 2465 2424
f 2465 2447 2468
f 2426 2448 2488
f 2426 2488 2467
f 2473 2468 2429
f 2447 2429 2468
f 2430 2467 2491
f 2450 2473 2429
f 2431 2430 2491
f 2411 2472 2449
f 2472 2473 2449
f 2449 2473 2450
f 2411 2449 2435
f 2453 2456 2452
f 2452 2436 2453
f 2453 2436 2454
f 2436 2437 2454
f 2454 2437 2451
f 2451 2437 2475
f 2475 2437 2438
f 2455 2457 2456
f 2456 2457 2452
f 2479 2495 2440
f 2457 2455 2481
f 2480 2479 2440
f 2459 2480 2440
f 2442 2458 2459
f 2459 2458 2480
f 2419 2481 2460
f 2419 2460 2402
f 2402 2460 2461
f 2404 2402 2483
f 2402 2461 2483
f 2443 2484 2482
f 2443 2462 2484
f 2421 2420 2485
f 2445 2421 2511
f 2421 2485 2511
f 2446 2512 2462
f 2445 2511 2463
f 2512 2446 2464
f 2486 2466 2463
f 2465 2464 2446
f 2488 2466 2486
f 2464 2465 2489
f 2466 2488 2448
f 2465 2468 2489
f 2473 2490 2468
f 2468 2490 2489
f 2467 2488 2491
f 2491 2488 2515
f 2473 2469 2490
f 2470 2431 2491
f 2433 2470 2516
f 2411 2433 2471
f 2471 2433 2516
f 2411 2471 2472
f 2469 2473 2471
f 2473 2472 2471
f 2474 2454 2451
f 2492 2456 2453
f 2474 2453 2454
f 2451 2475 2552
f 2475 2438 2477
f 2476 2477 2438
f 2455 2456 2492
f 2476 2493 2477
f 2478 2455 2492
f 2493 2476 2495
f 2478 2498 2455
f 2455 2498 2481
f 2480 2501 2479
f 2499 2481 2498
f 2502 2501 2458
f 2458 2501 2480
f 2460 2481 2505
f 2481 2499 2505
f 2482 2503 2458
f 2458 2503 2502
f 2505 2461 2460
f 2482 2484 2503
f 2505 2506 2461
f 2461 2506 2483
f 2506 2420 2483
f 2508 2507 2462
f 2462 2507 2484
f 2509 2485 2506
f 2506 2485 2420
f 2512 2508 2462
f 2485 2509 2511
f 2514 2487 2490
f 2489 2490 2487
f 2469 2514 2490
f 2516 2470 2515
f 2470 2491 2515
f 2517 2471 2516
f 2514 2471 2517
f 2471 2514 2469
f 2533 2474 2518
f 2474 2451 2518
f 2518 2451 2552
f 2519 2492 2521
f 2492 2453 2521
f 2474 2533 2453
f 2453 2533 2521
f 2535 2492 2519
f 2494 2477 2493
f 2535 2478 2492
f 2495 2536 2493
f 2536 2494 2493
f 2498 2478 2538
f 2536 2495 2496
f 2495 2479 2496
f 2559 2496 2501
f 2501 2496 2479
f 2497 2524 2498
f 2524 2499 2498
f 2500 2559 2501
f 2502 2500 2501
f 2524 2505 2499
f 2502 2525 2500
f 2502 2503 2525
f 2505 2524 2504
f 2505 2504 2506
f 2484 2507 2503
f 2507 2508 2543
f 2506 2526 2509
f 2527 2508 2512
f 2509 2510 2511
f 2510 2463 2511
f 2513 2527 2512
f 2545 2486 2510
f 2510 2486 2463
f 2512 2464 2513
f 2486 2545 2488
f 2488 2545 2528
f 2513 2464 2529
f 2464 2489 2529
f 2489 2487 2529
f 2488 2547 2515
f 2514 2531 2487
f 2533 2518 2550
f 2550 2518 2552
f 2520 2534 2519
f 2520 2519 2521
f 2520 2521 2533
f 2475 2522 2552
f 2475 2477 2522
f 2534 2535 2519
f 2494 2523 2477
f 2523 2522 2477
f 2478 2535 2538
f 2494 2536 2523
f 2536 2496 2559
f 2498 2538 2497
f 2497 2504 2524
f 2525 2541 2500
f 2525 2503 2541
f 2506 2504 2542
f 2543 2541 2503
f 2507 2543 2503
f 2506 2542 2526
f 2561 2509 2526
f 2508 2544 2543
f 2544 2508 2527
f 2510 2509 2545
f 2527 2513 2564
f 2513 2529 2564
f 2488 2528 2547
f 2515 2547 2548
f 2487 2564 2529
f 2531 2564 2487
f 2517 2516 2590
f 2531 2514 2530
f 2514 2517 2530
f 2550 2532 2533
f 2532 2520 2533
f 2534 2551 2535
f 2551 2534 2532
f 2532 2534 2520
f 2535 2551 2554
f 2538 2535 2554
f 2537 2553 2536
f 2536 2553 2523
f 2557 2537 2536
f 2557 2536 2559
f 2497 2538 2539
f 2538 2554 2539
f 2497 2539 2574
f 2497 2574 2504
f 2504 2574 2540
f 2500 2541 2576
f 2542 2504 2577
f 2504 2540 2577
f 2577 2578 2542
f 2578 2526 2542
f 2578 2561 2526
f 2544 2562 2543
f 2563 2509 2561
f 2563 2545 2509
f 2547 2528 2586
f 2564 2549 2546
f 2566 2549 2531
f 2564 2531 2549
f 2515 2548 2568
f 2516 2515 2568
f 2530 2517 2590
f 2530 2566 2531
f 2532 2550 2570
f 2570 2550 2571
f 2571 2550 2594
f 2550 2552 2594
f 2551 2532 2593
f 2522 2594 2552
f 2523 2594 2522
f 2523 2553 2594
f 2554 2551 2598
f 2598 2551 2593
f 2598 2555 2554
f 2557 2556 2537
f 2556 2557 2600
f 2557 2559 2600
f 2558 2539 2555
f 2555 2539 2554
f 2500 2622 2559
f 2559 2622 2600
f 2539 2558 2574
f 2560 2540 2574
f 2560 2577 2540
f 2541 2543 2576
f 2562 2579 2543
f 2561 2578 2581
f 2561 2581 2563
f 2584 2562 2544
f 2545 2563 2583
f 2582 2584 2544
f 2583 2587 2545
f 2587 2528 2545
f 2544 2527 2582
f 2582 2527 2546
f 2527 2564 2546
f 2587 2586 2528
f 2565 2546 2549
f 2547 2586 2588
f 2549 2566 2565
f 2548 2547 2588
f 2548 2589 2568
f 2589 2516 2568
f 2612 2590 2589
f 2590 2516 2589
f 2530 2590 2567
f 2530 2567 2566
f 2570 2616 2532
f 2616 2570 2569
f 2570 2571 2569
f 2569 2571 2572
f 2572 2571 2617
f 2617 2571 2594
f 2532 2616 2593
f 2553 2595 2594
f 2598 2592 2597
f 2592 2598 2593
f 2596 2595 2553
f 2537 2573 2553
f 2573 2596 2553
f 2599 2573 2556
f 2556 2573 2537
f 2600 2599 2556
f 2601 2558 2555
f 2601 2574 2558
f 2576 2622 2500
f 2560 2574 2575
f 2574 2601 2575
f 2560 2575 2577
f 2577 2575 2605
f 2543 2606 2576
f 2578 2577 2604
f 2577 2605 2604
f 2579 2606 2543
f 2578 2604 2581
f 2562 2607 2579
f 2607 2606 2579
f 2563 2581 2580
f 2607 2562 2584
f 2563 2580 2583
f 2584 2582 2585
f 2582 2546 2585
f 2565 2610 2546
f 2546 2610 2585
f 2586 2587 2588
f 2565 2566 2610
f 2611 2548 2588
f 2548 2611 2589
f 2613 2610 2567
f 2567 2610 2566
f 2613 2567 2590
f 2569 2572 2615
f 2569 2645 2616
f 2572 2617 2615
f 2617 2594 2651
f 2597 2592 2591
f 2591 2592 2593
f 2591 2593 2616
f 2595 2618 2594
f 2594 2618 2651
f 2618 2595 2631
f 2595 2596 2631
f 2598 2597 2620
f 2573 2631 2596
f 2555 2598 2620
f 2600 2621 2599
f 2622 2621 2600
f 2602 2601 2555
f 2602 2575 2601
f 2576 2634 2622
f 2603 2605 2575
f 2603 2604 2605
f 2608 2581 2604
f 2625 2580 2608
f 2608 2580 2581
f 2625 2624 2580
f 2624 2583 2580
f 2640 2587 2624
f 2624 2587 2583
f 2640 2626 2587
f 2585 2610 2609
f 2587 2626 2588
f 2611 2588 2627
f 2613 2614 2610
f 2613 2590 2612
f 2645 2569 2615
f 2646 2591 2616
f 2646 2616 2645
f 2597 2591 2650
f 2629 2597 2650
f 2597 2629 2620
f 2629 2633 2620
f 2573 2599 2652
f 2619 2620 2633
f 2676 2652 2621
f 2621 2652 2599
f 2555 2620 2656
f 2620 2619 2656
f 2555 2656 2602
f 2678 2676 2621
f 2622 2678 2621
f 2622 2634 2678
f 2603 2575 2635
f 2637 2634 2576
f 2603 2635 2604
f 2604 2635 2636
f 2606 2638 2576
f 2638 2637 2576
f 2608 2604 2623
f 2604 2636 2623
f 2639 2638 2607
f 2607 2638 2606
f 2608 2623 2625
f 2607 2584 2639
f 2624 2625 2640
f 2584 2585 2639
f 2626 2641 2588
f 2610 2643 2609
f 2588 2641 2627
f 2611 2627 2628
f 2628 2589 2611
f 2644 2643 2614
f 2614 2643 2610
f 2644 2613 2612
f 2613 2644 2614
f 2591 2646 2668
f 2591 2668 2650
f 2630 2651 2618
f 2649 2629 2650
f 2631 2630 2618
f 2573 2653 2631
f 2653 2573 2652
f 2632 2619 2633
f 2632 2656 2619
f 2602 2656 2654
f 2602 2654 2575
f 2575 2654 2657
f 2635 2575 2680
f 2575 2657 2680
f 2637 2678 2634
f 2680 2658 2635
f 2658 2636 2635
f 2638 2682 2637
f 2683 2623 2658
f 2658 2623 2636
f 2682 2638 2660
f 2638 2639 2660
f 2683 2661 2623
f 2661 2625 2623
f 2663 2625 2661
f 2625 2663 2640
f 2663 2662 2640
f 2662 2626 2640
f 2639 2585 2664
f 2641 2626 2662
f 2585 2609 2664
f 2609 2665 2664
f 2643 2665 2609
f 2641 2642 2627
f 2627 2642 2628
f 2628 2642 2711
f 2689 2665 2644
f 2644 2665 2643
f 2628 2711 2589
f 2612 2689 2644
f 2647 2646 2691
f 2646 2645 2691
f 2645 2615 2691
f 2646 2647 2668
f 2617 2648 2615
f 2615 2648 2666
f 2617 2651 2648
f 2669 2649 2667
f 2667 2649 2650
f 2667 2650 2668
f 2670 2648 2651
f 2630 2670 2651
f 2629 2649 2671
f 2649 2669 2671
f 2673 2670 2631
f 2631 2670 2630
f 2718 2673 2653
f 2653 2673 2631
f 2633 2629 2671
f 2652 2718 2653
f 2632 2633 2675
f 2633 2671 2675
f 2718 2652 2676
f 2632 2675 2656
f 2656 2675 2655
f 2654 2656 2697
f 2656 2655 2697
f 2678 2679 2676
f 2676 2679 2720
f 2697 2699 2654
f 2699 2657 2654
f 2699 2680 2657
f 2637 2722 2678
f 2637 2682 2722
f 2661 2683 2659
f 2661 2659 2663
f 2663 2659 2706
f 2639 2684 2660
f 2706 2662 2663
f 2684 2639 2687
f 2639 2664 2687
f 2641 2662 2708
f 2665 2687 2664
f 2665 2686 2687
f 2642 2641 2708
f 2709 2665 2689
f 2665 2709 2686
f 2688 2589 2713
f 2589 2711 2713
f 2612 2589 2688
f 2612 2688 2689
f 2731 2690 2647
f 2731 2647 2691
f 2691 2615 2666
f 2693 2667 2690
f 2690 2667 2668
f 2690 2668 2647
f 2669 2693 2672
f 2667 2693 2669
f 2670 2716 2648
f 2671 2669 2672
f 2716 2670 2673
f 2672 2674 2671
f 2674 2675 2671
f 2677 2655 2675
f 2677 2697 2655
f 2722 2679 2678
f 2680 2699 2702
f 2658 2680 2701
f 2680 2702 2701
f 2703 2722 2682
f 2701 2704 2658
f 2704 2683 2658
f 2681 2703 2682
f 2706 2659 2704
f 2704 2659 2683
f 2681 2682 2725
f 2682 2660 2725
f 2684 2725 2660
f 2662 2706 2685
f 2684 2687 2725
f 2662 2685 2708
f 2687 2686 2725
f 2713 2712 2688
f 2712 2729 2688
f 2688 2729 2689
f 2709 2689 2729
f 2731 2730 2690
f 2731 2691 2692
f 2691 2666 2692
f 2648 2692 2666
f 2730 2694 2693
f 2730 2693 2690
f 2694 2672 2693
f 2674 2672 2695
f 2674 2695 2675
f 2675 2695 2696
f 2718 2676 2758
f 2677 2675 2738
f 2675 2696 2738
f 2676 2720 2758
f 2677 2738 2697
f 2697 2738 2698
f 2699 2697 2698
f 2679 2722 2720
f 2698 2700 2699
f 2700 2702 2699
f 2742 2701 2700
f 2700 2701 2702
f 2701 2742 2704
f 2681 2723 2703
f 2705 2685 2706
f 2708 2685 2748
f 2726 2707 2686
f 2725 2686 2707
f 2729 2726 2709
f 2709 2726 2686
f 2710 2642 2708
f 2642 2710 2711
f 2713 2711 2710
f 2728 2713 2710
f 2713 2728 2712
f 2729 2712 2728
f 2731 2692 2714
f 2714 2692 2715
f 2694 2730 2757
f 2694 2757 2735
f 2716 2673 2717
f 2672 2694 2735
f 2718 2734 2673
f 2672 2735 2695
f 2718 2737 2734
f 2719 2696 2695
f 2737 2718 2758
f 2719 2738 2696
f 2739 2698 2738
f 2739 2721 2698
f 2722 2740 2720
f 2764 2700 2721
f 2721 2700 2698
f 2765 2740 2722
f 2700 2764 2742
f 2703 2765 2722
f 2704 2742 2743
f 2703 2723 2765
f 2704 2743 2706
f 2706 2743 2745
f 2723 2681 2724
f 2705 2706 2745
f 2681 2725 2724
f 2705 2745 2685
f 2685 2745 2746
f 2724 2725 2770
f 2770 2725 2727
f 2725 2707 2727
f 2685 2747 2748
f 2726 2727 2707
f 2729 2749 2726
f 2726 2749 2727
f 2708 2748 2750
f 2879 2710 2750
f 2710 2708 2750
f 2728 2710 2879
f 2751 2728 2879
f 2749 2729 2751
f 2729 2728 2751
f 2752 2730 2754
f 2730 2731 2754
f 2714 2796 2731
f 2731 2796 2754
f 2648 2776 2692
f 2730 2752 2757
f 2735 2756 2778
f 2756 2735 2757
f 2732 2776 2716
f 2716 2776 2648
f 2717 2732 2716
f 2735 2778 2733
f 2734 2717 2673
f 2695 2735 2733
f 2736 2734 2737
f 2719 2695 2733
f 2758 2736 2737
f 2719 2733 2738
f 2738 2733 2759
f 2720 2760 2758
f 2739 2738 2759
f 2720 2740 2760
f 2721 2739 2761
f 2739 2759 2761
f 2721 2761 2764
f 2740 2765 2786
f 2741 2742 2764
f 2767 2743 2741
f 2741 2743 2742
f 2744 2765 2723
f 2767 2769 2743
f 2769 2745 2743
f 2724 2744 2723
f 2685 2746 2747
f 2727 2771 2770
f 2751 2771 2749
f 2749 2771 2727
f 2750 2748 2772
f 2821 2879 2750
f 2796 2714 2755
f 2714 2715 2755
f 2775 2774 2752
f 2775 2752 2753
f 2753 2752 2754
f 2753 2754 2796
f 2692 2755 2715
f 2776 2755 2692
f 2778 2756 2774
f 2774 2756 2757
f 2774 2757 2752
f 2802 2776 2732
f 2778 2780 2733
f 2717 2804 2732
f 2734 2804 2717
f 2780 2782 2733
f 2804 2734 2736
f 2758 2784 2736
f 2806 2759 2733
f 2848 2784 2760
f 2760 2784 2758
f 2806 2810 2759
f 2811 2848 2760
f 2740 2811 2760
f 2762 2761 2810
f 2810 2761 2759
f 2786 2811 2740
f 2762 2763 2761
f 2763 2764 2761
f 2766 2741 2763
f 2763 2741 2764
f 2765 2787 2786
f 2741 2766 2767
f 2787 2765 2768
f 2765 2744 2768
f 2769 2767 2789
f 2793 2768 2724
f 2724 2768 2744
f 2769 2789 2745
f 2789 2816 2745
f 2816 2746 2745
f 2724 2770 2793
f 2771 2793 2770
f 2820 2748 2747
f 2751 2793 2771
f 2820 2772 2748
f 2751 2795 2793
f 2821 2750 2772
f 2879 2821 2836
f 2794 2751 2879
f 2795 2751 2794
f 2796 2755 2798
f 2777 2774 2773
f 2773 2774 2775
f 2773 2775 2753
f 2776 2798 2755
f 2774 2777 2778
f 2778 2777 2780
f 2780 2777 2801
f 2802 2732 2779
f 2780 2801 2803
f 2732 2804 2779
f 2782 2780 2781
f 2780 2803 2781
f 2804 2736 2783
f 2782 2781 2733
f 2733 2781 2807
f 2808 2783 2784
f 2784 2783 2736
f 2733 2807 2806
f 2848 2808 2784
f 2785 2762 2810
f 2785 2763 2762
f 2786 2812 2811
f 2787 2812 2786
f 2788 2812 2787
f 2767 2766 2789
f 2768 2793 2790
f 2818 2746 2816
f 2746 2818 2747
f 2833 2790 2793
f 2820 2747 2791
f 2747 2818 2791
f 2793 2792 2833
f 2794 2819 2795
f 2819 2792 2795
f 2795 2792 2793
f 2820 2821 2772
f 2823 2773 2753
f 2753 2796 2797
f 2796 2798 2797
f 2823 2824 2777
f 2823 2777 2773
f 2840 2797 2798
f 2798 2799 2840
f 2776 2799 2798
f 2776 2841 2799
f 2800 2841 2802
f 2802 2841 2776
f 2801 2824 2825
f 2824 2801 2777
f 2779 2800 2802
f 2801 2825 2803
f 2804 2845 2779
f 2805 2845 2804
f 2781 2803 2827
f 2783 2805 2804
f 2827 2828 2781
f 2828 2807 2781
f 2809 2806 2807
f 2810 2806 2809
f 2785 2810 2829
f 2810 2809 2829
f 2785 2829 2763
f 2812 2813 2811
f 2763 2829 2831
f 2763 2831 2766
f 2813 2812 2788
f 2766 2831 2814
f 2814 2815 2766
f 2815 2789 2766
f 2768 2832 2787
f 2832 2788 2787
f 2855 2816 2815
f 2815 2816 2789
f 2832 2768 2835
f 2768 2790 2835
f 2818 2816 2817
f 2790 2833 2835
f 2874 2791 2817
f 2817 2791 2818
f 2819 2833 2792
f 2791 2874 2820
f 2794 2822 2819
f 2820 2874 2821
f 2822 2794 2879
f 2837 2823 2838
f 2823 2753 2838
f 2838 2753 2839
f 2839 2753 2797
f 2823 2837 2824
f 2824 2837 2843
f 2824 2843 2825
f 2842 2825 2843
f 2779 2846 2800
f 2842 2826 2803
f 2842 2803 2825
f 2845 2846 2779
f 2845 2805 2903
f 2826 2827 2803
f 2805 2783 2903
f 2828 2827 2864
f 2783 2808 2944
f 2828 2809 2807
f 2808 2848 2944
f 2828 2850 2809
f 2811 2851 2848
f 2830 2829 2850
f 2850 2829 2809
f 2811 2868 2851
f 2830 2852 2829
f 2813 2868 2811
f 2852 2814 2831
f 2852 2831 2829
f 2853 2868 2813
f 2788 2853 2813
f 2853 2788 2856
f 2815 2814 2854
f 2814 2869 2854
f 2832 2856 2788
f 2815 2854 2855
f 2832 2835 2856
f 2816 2855 2817
f 2833 2834 2835
f 2835 2834 2856
f 2874 2817 2855
f 2819 2873 2833
f 2833 2873 2834
f 2857 2877 2822
f 2877 2873 2822
f 2822 2873 2819
f 2874 2878 2821
f 2836 2821 2878
f 2879 2857 2822
f 2882 2837 2838
f 2839 2797 2860
f 2837 2861 2843
f 2797 2840 2860
f 2840 2799 2901
f 2841 2901 2799
f 2901 2841 2885
f 2841 2800 2885
f 2842 2843 2863
f 2844 2885 2846
f 2846 2885 2800
f 2845 2844 2846
f 2903 2844 2845
f 2847 2827 2826
f 2847 2864 2827
f 2909 2783 2944
f 2828 2864 2849
f 2828 2849 2850
f 2866 2830 2850
f 2867 2852 2866
f 2866 2852 2830
f 2852 2867 2814
f 2814 2867 2869
f 2892 2868 2853
f 2856 2891 2853
f 2891 2892 2853
f 2855 2854 2894
f 2856 2834 2872
f 2873 2872 2834
f 2857 2879 2880
f 2862 2837 2882
f 2858 2882 2838
f 2858 2838 2859
f 2838 2839 2859
f 2839 2860 2859
f 2837 2862 2861
f 2843 2861 2883
f 2883 2861 2862
f 2883 2863 2843
f 2842 2863 2886
f 2863 2883 2886
f 2826 2842 2886
f 2844 2903 2943
f 2847 2826 2886
f 2909 2903 2783
f 2847 2886 2864
f 2864 2886 2865
f 2849 2864 2865
f 2848 2851 2944
f 2866 2850 2849
f 2868 2910 2851
f 2866 2849 2867
f 2910 2868 2913
f 2890 2869 2867
f 2913 2868 2892
f 2870 2854 2890
f 2890 2854 2869
f 2854 2870 2894
f 2891 2856 2871
f 2855 2894 2896
f 2855 2896 2897
f 2856 2872 2871
f 2872 2898 2871
f 2855 2897 2874
f 2874 2897 2932
f 2875 2898 2873
f 2873 2898 2872
f 2876 2875 2857
f 2857 2875 2877
f 2877 2875 2873
f 2880 2879 2836
f 2880 2876 2857
f 2881 2862 2882
f 2881 2882 2858
f 2862 2881 2902
f 2840 2900 2860
f 2900 2840 2901
f 2862 2902 2883
f 2901 2885 2966
f 2884 2883 2902
f 2966 2885 2943
f 2885 2844 2943
f 2883 2884 2886
f 2884 2905 2886
f 2907 2886 2905
f 2907 2908 2886
f 2908 2865 2886
f 2908 2887 2865
f 2865 2887 2849
f 2889 2849 2887
f 2889 2888 2849
f 2888 2867 2849
f 2888 2890 2867
f 2891 2893 2892
f 2892 2893 2913
f 2891 2871 2893
f 2914 2894 2870
f 2893 2871 2895
f 2915 2895 2898
f 2871 2898 2895
f 2896 2894 2914
f 2898 2931 2915
f 2896 2917 2897
f 2917 2932 2897
f 2875 2919 2898
f 2898 2919 2931
f 2876 2920 2918
f 2919 2875 2918
f 2875 2876 2918
f 2874 2932 2878
f 2934 2880 2836
f 2880 2920 2876
f 2880 2934 2920
f 2858 2859 2899
f 2881 2921 2902
f 2902 2921 2941
f 2966 2900 2901
f 2902 2941 2884
f 2884 2941 2942
f 2966 2943 2922
f 2903 2904 2943
f 2884 2906 2905
f 2906 2924 2905
f 2924 2907 2905
f 2968 2904 2909
f 2909 2904 2903
f 2924 2908 2907
f 2944 2968 2909
f 2908 2924 2945
f 2908 2945 2887
f 2851 2925 2944
f 2910 2925 2851
f 2911 2889 2887
f 2926 2925 2910
f 2911 2888 2889
f 2913 2952 2910
f 2952 2926 2910
f 2890 2888 2928
f 2952 2913 2912
f 2890 2928 2870
f 2893 2912 2913
f 2928 2951 2870
f 2951 2914 2870
f 2893 2895 2912
f 2895 2915 2912
f 2896 2914 2916
f 2916 2917 2896
f 2953 2931 2919
f 2934 2960 2920
f 2960 2918 2920
f 2918 2953 2919
f 2932 2933 2878
f 2934 2836 2878
f 2921 2881 2858
f 2858 2899 2936
f 2935 2937 2921
f 2860 2899 2859
f 2860 2963 2899
f 2937 2941 2921
f 2884 2942 2906
f 2906 2923 2924
f 2923 2945 2924
f 2887 2945 2974
f 2911 2887 2948
f 2887 2974 2948
f 2911 2948 2888
f 2888 2948 2927
f 2952 2949 2926
f 2888 2927 2928
f 2927 2950 2928
f 2950 2951 2928
f 2914 2951 2929
f 2912 2915 2930
f 2914 2929 2916
f 2915 2931 2930
f 2931 2953 2930
f 2916 2929 2957
f 2916 2957 2917
f 2958 2932 2917
f 2932 2958 2933
f 2933 2958 2959
f 2934 2933 2959
f 2959 2960 2934
f 2956 2918 2960
f 2918 2956 2953
f 2934 2878 2933
f 2938 2935 2962
f 2935 2921 2962
f 2921 2858 2962
f 2962 2858 2936
f 2937 2938 2939
f 2935 2938 2937
f 2899 2963 2936
f 2939 2964 2937
f 2964 2941 2937
f 2900 2963 2860
f 2900 3038 2963
f 2942 2964 2940
f 2942 2941 2964
f 2900 2966 3038
f 3039 2966 2922
f 2943 2969 2922
f 2904 2969 2943
f 2906 2942 2971
f 2942 2940 2971
f 2969 2904 2968
f 2944 2946 2968
f 2906 2947 2923
f 2947 2945 2923
f 2925 2972 2944
f 2944 2972 2946
f 2947 2974 2945
f 2977 2972 2925
f 2948 2974 2976
f 2926 2977 2925
f 2976 2980 2948
f 2980 2927 2948
f 3002 2977 2949
f 2949 2977 2926
f 2980 2950 2927
f 2952 2979 2949
f 2979 3002 2949
f 2950 2981 2951
f 2951 2981 2982
f 2952 2912 2984
f 2982 3003 2951
f 3003 2929 2951
f 2912 2930 2983
f 2954 2929 3003
f 2953 2955 2983
f 2953 2983 2930
f 2957 2929 2954
f 2961 2986 2956
f 2986 2955 2956
f 2956 2955 2953
f 2957 2987 2917
f 2959 2958 2987
f 2958 2917 2987
f 2960 2959 2961
f 2960 2961 2956
f 2988 2992 2938
f 2988 2938 2990
f 2938 2962 2990
f 2990 2962 3010
f 3010 2962 3011
f 2962 2936 3011
f 2992 2939 2938
f 2964 2965 2940
f 2964 2992 2965
f 2992 2964 2939
f 3038 2936 2963
f 3039 3038 2966
f 2995 2922 2969
f 2965 2967 2940
f 2997 2971 2967
f 2967 2971 2940
f 2970 2995 2969
f 2968 2970 2969
f 2971 2997 2996
f 2998 2970 2946
f 2946 2970 2968
f 2906 2971 2996
f 2999 2998 2946
f 2972 2999 2946
f 2906 2973 2947
f 2973 2974 2947
f 2977 2999 2972
f 2973 2976 2974
f 2980 2976 2975
f 2980 2975 2978
f 2980 2978 2950
f 2950 2978 2981
f 2979 2952 3025
f 2955 2984 2983
f 2912 2983 2984
f 3003 3005 2954
f 2954 3005 3028
f 2957 2954 2985
f 2985 2954 3028
f 2987 2957 2985
f 3048 2959 2987
f 2961 2959 3048
f 2961 3006 2986
f 2988 3009 2992
f 2988 3032 3009
f 2988 2990 3032
f 3032 2990 2989
f 2990 3010 2989
f 3009 2991 2992
f 3014 2965 2991
f 2991 2965 2992
f 3038 3011 2936
f 2965 3014 3015
f 2967 2965 3015
f 2922 2995 2993
f 2967 3015 3040
f 2995 2994 2993
f 3040 2997 2967
f 3017 2994 2970
f 2970 2994 2995
f 3000 2996 3040
f 3040 2996 2997
f 2998 3041 2970
f 3041 3017 2970
f 2999 3041 2998
f 2906 2996 3019
f 2996 3000 3019
f 3019 2973 2906
f 3019 3021 2973
f 3021 2976 2973
f 2977 3001 2999
f 3021 2975 2976
f 3001 2977 3002
f 3021 3022 2975
f 3022 2978 2975
f 3024 2978 3022
f 2978 3024 2981
f 2979 3025 3066
f 3024 3023 2981
f 3023 2982 2981
f 3023 3003 2982
f 2952 2984 3025
f 3003 3023 3004
f 3003 3004 3005
f 2955 3026 2984
f 2984 3026 3025
f 3004 3027 3005
f 3027 3028 3005
f 3030 3026 2955
f 2986 3006 3030
f 2986 3030 2955
f 2985 3028 3007
f 3048 2987 3007
f 2987 2985 3007
f 3006 2961 3048
f 2989 3036 3034
f 3008 3009 3032
f 3036 2989 3010
f 3010 3011 3036
f 3008 2991 3009
f 3014 2991 3012
f 3011 3038 3013
f 3014 3012 3015
f 3012 3016 3015
f 3039 2922 2993
f 3015 3016 3040
f 3083 2993 2994
f 3058 3083 2994
f 3017 3058 2994
f 3063 3000 3040
f 3017 3041 3058
f 3063 3018 3000
f 3000 3018 3019
f 2999 3085 3041
f 3020 3019 3018
f 3086 3085 3001
f 3001 3085 2999
f 3020 3064 3019
f 3064 3021 3019
f 3002 3042 3001
f 3042 3086 3001
f 3064 3022 3021
f 3002 2979 3042
f 3024 3022 3067
f 3067 3023 3024
f 3066 3025 3044
f 3071 3027 3004
f 3071 3004 3023
f 3026 3046 3025
f 3025 3046 3044
f 3026 3030 3046
f 3028 3027 3031
f 3029 3047 3006
f 3047 3030 3006
f 3007 3028 3031
f 3072 3048 3007
f 3029 3006 3048
f 3008 3032 3033
f 3032 2989 3033
f 3036 3035 3034
f 3036 3101 3035
f 3008 3075 2991
f 2991 3075 3049
f 3013 3036 3011
f 2991 3049 3012
f 3012 3049 3051
f 3012 3051 3037
f 3054 3101 3038
f 3038 3101 3013
f 3053 3038 3039
f 3053 3054 3038
f 3039 2993 3053
f 3053 2993 3083
f 3016 3056 3040
f 3040 3056 3057
f 3063 3040 3059
f 3040 3057 3059
f 3041 3062 3058
f 3041 3085 3062
f 3065 3020 3018
f 3065 3064 3020
f 2979 3066 3042
f 3067 3070 3023
f 3066 3044 3043
f 3071 3023 3113
f 3023 3070 3113
f 3044 3045 3043
f 3044 3046 3045
f 3027 3071 3091
f 3092 3045 3030
f 3030 3045 3046
f 3027 3091 3031
f 3029 3073 3047
f 3047 3073 3092
f 3047 3092 3030
f 3072 3007 3031
f 3029 3048 3072
f 3076 3008 3033
f 3033 2989 3034
f 3008 3076 3075
f 3077 3049 3050
f 3050 3049 3075
f 3013 3101 3036
f 3077 3052 3051
f 3049 3077 3051
f 3052 3037 3051
f 3012 3037 3055
f 3037 3052 3055
f 3053 3080 3054
f 3016 3012 3055
f 3056 3016 3055
f 3080 3053 3083
f 3060 3057 3056
f 3082 3059 3060
f 3060 3059 3057
f 3063 3059 3061
f 3059 3082 3061
f 3018 3063 3061
f 3065 3018 3061
f 3068 3064 3065
f 3064 3068 3022
f 3066 3087 3042
f 3022 3068 3067
f 3067 3068 3070
f 3087 3066 3069
f 3066 3043 3069
f 3045 3069 3043
f 3071 3113 3117
f 3045 3089 3069
f 3071 3117 3091
f 3093 3092 3073
f 3165 3029 3072
f 3029 3120 3073
f 3120 3093 3073
f 3033 3034 3096
f 3074 3050 3075
f 3074 3075 3076
f 3035 3096 3034
f 3077 3050 3097
f 3052 3097 3099
f 3097 3052 3077
f 3101 3054 3078
f 3052 3099 3055
f 3102 3078 3080
f 3080 3078 3054
f 3099 3081 3055
f 3079 3102 3080
f 3105 3055 3081
f 3079 3080 3103
f 3080 3083 3103
f 3056 3055 3105
f 3083 3106 3103
f 3105 3084 3056
f 3084 3060 3056
f 3084 3082 3060
f 3058 3106 3083
f 3082 3084 3061
f 3058 3062 3106
f 3084 3108 3061
f 3085 3155 3062
f 3130 3061 3108
f 3155 3085 3132
f 3085 3086 3132
f 3065 3061 3130
f 3042 3110 3086
f 3086 3110 3132
f 3087 3110 3042
f 3068 3065 3088
f 3088 3065 3130
f 3088 3070 3068
f 3087 3069 3112
f 3088 3113 3070
f 3069 3114 3112
f 3069 3089 3114
f 3092 3089 3045
f 3092 3119 3089
f 3090 3091 3118
f 3091 3117 3118
f 3091 3090 3031
f 3119 3092 3093
f 3031 3090 3072
f 3120 3029 3165
f 3120 3121 3093
f 3074 3076 3123
f 3123 3076 3094
f 3076 3033 3094
f 3094 3033 3095
f 3095 3033 3096
f 3074 3123 3050
f 3050 3123 3097
f 3097 3123 3124
f 3096 3035 3191
f 3101 3125 3035
f 3097 3124 3099
f 3172 3125 3101
f 3099 3124 3098
f 3078 3100 3101
f 3100 3172 3101
f 3100 3078 3146
f 3078 3102 3146
f 3102 3148 3146
f 3079 3148 3102
f 3128 3079 3103
f 3128 3103 3106
f 3084 3105 3104
f 3128 3106 3107
f 3107 3106 3062
f 3108 3084 3104
f 3104 3109 3108
f 3109 3130 3108
f 3087 3134 3110
f 3130 3136 3088
f 3087 3112 3134
f 3088 3111 3113
f 3088 3136 3111
f 3114 3115 3133
f 3114 3133 3112
f 3113 3111 3116
f 3113 3116 3117
f 3114 3089 3115
f 3117 3116 3118
f 3162 3115 3119
f 3119 3115 3089
f 3090 3118 3137
f 3093 3121 3162
f 3093 3162 3119
f 3072 3137 3201
f 3072 3090 3137
f 3121 3120 3165
f 3139 3142 3123
f 3139 3123 3140
f 3123 3094 3140
f 3140 3094 3122
f 3094 3095 3122
f 3095 3096 3212
f 3145 3124 3142
f 3142 3124 3123
f 3035 3125 3191
f 3145 3126 3124
f 3126 3098 3124
f 3099 3098 3127
f 3098 3126 3127
f 3081 3099 3127
f 3128 3148 3079
f 3127 3150 3081
f 3150 3105 3081
f 3150 3104 3105
f 3107 3176 3128
f 3128 3176 3152
f 3150 3129 3104
f 3176 3107 3154
f 3107 3062 3154
f 3062 3155 3154
f 3131 3109 3129
f 3129 3109 3104
f 3155 3132 3179
f 3109 3131 3130
f 3130 3131 3156
f 3160 3179 3134
f 3134 3179 3110
f 3110 3179 3132
f 3130 3156 3136
f 3136 3156 3157
f 3157 3135 3136
f 3134 3133 3160
f 3135 3159 3136
f 3134 3112 3133
f 3158 3111 3159
f 3111 3136 3159
f 3115 3160 3133
f 3111 3158 3116
f 3115 3184 3160
f 3162 3184 3115
f 3138 3164 3121
f 3164 3161 3121
f 3121 3161 3162
f 3138 3121 3165
f 3141 3139 3140
f 3167 3142 3141
f 3142 3139 3141
f 3095 3143 3122
f 3143 3095 3212
f 3096 3191 3212
f 3142 3144 3145
f 3142 3167 3144
f 3144 3169 3145
f 3170 3147 3169
f 3169 3147 3126
f 3169 3126 3145
f 3170 3149 3147
f 3100 3192 3172
f 3126 3147 3127
f 3192 3100 3146
f 3147 3149 3127
f 3151 3150 3149
f 3149 3150 3127
f 3128 3152 3148
f 3153 3152 3176
f 3129 3150 3175
f 3150 3151 3175
f 3180 3176 3154
f 3129 3175 3178
f 3180 3154 3155
f 3129 3178 3131
f 3180 3155 3179
f 3178 3181 3131
f 3181 3156 3131
f 3157 3156 3181
f 3135 3157 3183
f 3135 3183 3159
f 3118 3116 3163
f 3162 3161 3184
f 3118 3163 3137
f 3138 3165 3202
f 3189 3141 3188
f 3141 3140 3188
f 3188 3140 3166
f 3140 3122 3166
f 3167 3141 3190
f 3190 3141 3189
f 3190 3144 3167
f 3168 3169 3190
f 3190 3169 3144
f 3169 3168 3170
f 3170 3168 3171
f 3191 3125 3173
f 3125 3172 3173
f 3149 3170 3171
f 3172 3192 3173
f 3216 3192 3146
f 3216 3146 3148
f 3194 3216 3148
f 3149 3171 3174
f 3174 3195 3149
f 3195 3151 3149
f 3195 3196 3151
f 3177 3175 3196
f 3196 3175 3151
f 3178 3175 3177
f 3177 3197 3178
f 3197 3181 3178
f 3157 3181 3182
f 3225 3183 3182
f 3182 3183 3157
f 3226 3179 3198
f 3183 3225 3159
f 3158 3159 3200
f 3200 3159 3225
f 3185 3198 3184
f 3179 3160 3198
f 3160 3184 3198
f 3200 3228 3158
f 3228 3116 3158
f 3228 3163 3116
f 3186 3230 3161
f 3230 3185 3161
f 3161 3185 3184
f 3202 3203 3138
f 3203 3186 3138
f 3138 3186 3164
f 3164 3186 3161
f 3187 3189 3188
f 3188 3166 3187
f 3187 3166 3205
f 3205 3166 3208
f 3122 3208 3166
f 3206 3190 3189
f 3122 3143 3208
f 3143 3212 3210
f 3206 3211 3190
f 3191 3257 3212
f 3211 3168 3190
f 3211 3213 3171
f 3211 3171 3168
f 3257 3191 3260
f 3191 3173 3260
f 3216 3173 3192
f 3213 3193 3171
f 3194 3218 3216
f 3193 3174 3171
f 3218 3194 3219
f 3194 3148 3219
f 3152 3220 3148
f 3148 3220 3219
f 3220 3152 3221
f 3152 3153 3221
f 3153 3264 3221
f 3264 3153 3240
f 3153 3176 3240
f 3222 3177 3196
f 3176 3180 3240
f 3222 3223 3177
f 3223 3197 3177
f 3197 3223 3224
f 3197 3224 3181
f 3224 3245 3181
f 3245 3182 3181
f 3180 3179 3272
f 3272 3179 3226
f 3227 3199 3225
f 3199 3200 3225
f 3185 3251 3198
f 3198 3251 3226
f 3199 3228 3200
f 3230 3251 3185
f 3163 3255 3137
f 3163 3228 3255
f 3137 3255 3201
f 3202 3232 3203
f 3201 3255 3204
f 3072 3201 3204
f 3165 3072 3204
f 3232 3202 3204
f 3202 3165 3204
f 3256 3234 3187
f 3234 3206 3189
f 3234 3189 3187
f 3207 3205 3208
f 3209 3207 3208
f 3209 3208 3143
f 3143 3210 3209
f 3211 3206 3288
f 3257 3210 3212
f 3211 3214 3213
f 3173 3216 3260
f 3213 3214 3193
f 3214 3215 3193
f 3218 3300 3216
f 3217 3193 3215
f 3193 3217 3174
f 3174 3217 3239
f 3237 3218 3219
f 3195 3174 3239
f 3237 3219 3220
f 3220 3221 3237
f 3196 3195 3242
f 3195 3239 3242
f 3222 3196 3242
f 3270 3240 3180
f 3270 3267 3240
f 3223 3222 3242
f 3242 3243 3223
f 3243 3224 3223
f 3243 3245 3224
f 3246 3182 3245
f 3182 3246 3225
f 3225 3246 3248
f 3227 3225 3249
f 3225 3248 3249
f 3275 3272 3226
f 3227 3249 3199
f 3226 3251 3275
f 3199 3249 3280
f 3228 3199 3282
f 3282 3199 3280
f 3255 3228 3282
f 3252 3323 3232
f 3323 3229 3232
f 3232 3229 3203
f 3254 3186 3229
f 3186 3203 3229
f 3186 3254 3230
f 3255 3284 3204
f 3231 3204 3284
f 3204 3231 3232
f 3231 3252 3232
f 3187 3205 3233
f 3205 3207 3233
f 3206 3234 3235
f 3207 3209 3233
f 3206 3235 3288
f 3211 3288 3290
f 3211 3259 3214
f 3211 3290 3259
f 3214 3259 3261
f 3214 3261 3262
f 3215 3214 3262
f 3217 3215 3236
f 3236 3215 3262
f 3236 3239 3217
f 3264 3237 3221
f 3241 3238 3236
f 3236 3238 3239
f 3239 3238 3242
f 3264 3240 3265
f 3267 3265 3240
f 3241 3268 3238
f 3267 3270 3309
f 3269 3243 3268
f 3268 3243 3238
f 3238 3243 3242
f 3243 3269 3244
f 3243 3244 3245
f 3246 3245 3274
f 3274 3245 3244
f 3274 3248 3246
f 3274 3247 3248
f 3248 3247 3249
f 3272 3275 3276
f 3247 3279 3249
f 3275 3251 3278
f 3279 3280 3249
f 3251 3250 3278
f 3253 3250 3254
f 3254 3250 3230
f 3230 3250 3251
f 3320 3255 3282
f 3255 3320 3284
f 3253 3229 3323
f 3229 3253 3254
f 3187 3233 3256
f 3234 3256 3235
f 3235 3256 3286
f 3209 3327 3233
f 3235 3286 3288
f 3209 3385 3327
f 3210 3291 3209
f 3293 3291 3257
f 3257 3291 3210
f 3260 3293 3257
f 3258 3294 3261
f 3258 3261 3259
f 3216 3297 3260
f 3300 3297 3216
f 3261 3294 3262
f 3294 3298 3262
f 3298 3263 3262
f 3263 3236 3262
f 3237 3300 3218
f 3237 3264 3300
f 3304 3241 3263
f 3263 3241 3236
f 3241 3304 3266
f 3268 3241 3266
f 3268 3266 3269
f 3309 3270 3273
f 3270 3180 3273
f 3271 3244 3308
f 3308 3244 3269
f 3180 3272 3273
f 3311 3244 3271
f 3244 3311 3274
f 3343 3273 3276
f 3272 3276 3273
f 3247 3274 3313
f 3274 3311 3313
f 3275 3277 3276
f 3276 3277 3343
f 3313 3315 3247
f 3315 3279 3247
f 3349 3277 3278
f 3275 3278 3277
f 3347 3279 3315
f 3250 3349 3278
f 3279 3316 3280
f 3279 3347 3316
f 3281 3280 3316
f 3280 3281 3282
f 3253 3318 3349
f 3253 3349 3250
f 3282 3281 3283
f 3320 3282 3283
f 3321 3284 3320
f 3231 3284 3321
f 3321 3322 3231
f 3231 3322 3252
f 3323 3252 3322
f 3318 3253 3323
f 3285 3256 3382
f 3256 3285 3286
f 3286 3285 3325
f 3287 3233 3327
f 3330 3288 3325
f 3325 3288 3286
f 3209 3291 3385
f 3288 3330 3290
f 3328 3291 3292
f 3291 3293 3292
f 3332 3258 3289
f 3289 3258 3259
f 3289 3259 3290
f 3260 3292 3293
f 3260 3295 3292
f 3258 3332 3294
f 3294 3332 3334
f 3297 3295 3260
f 3295 3297 3296
f 3299 3296 3297
f 3299 3297 3300
f 3294 3334 3298
f 3301 3299 3300
f 3302 3263 3298
f 3300 3335 3301
f 3264 3335 3300
f 3302 3304 3263
f 3337 3303 3304
f 3304 3303 3266
f 3440 3265 3267
f 3306 3266 3303
f 3267 3309 3440
f 3306 3305 3266
f 3305 3269 3266
f 3307 3440 3309
f 3310 3308 3305
f 3305 3308 3269
f 3309 3273 3307
f 3308 3310 3271
f 3271 3310 3341
f 3307 3273 3312
f 3311 3271 3314
f 3314 3271 3341
f 3273 3343 3312
f 3314 3313 3311
f 3343 3277 3346
f 3315 3313 3372
f 3281 3316 3319
f 3376 3317 3318
f 3317 3351 3318
f 3318 3351 3349
f 3378 3283 3319
f 3283 3281 3319
f 3320 3283 3378
f 3402 3320 3378
f 3321 3320 3402
f 3322 3321 3402
f 3376 3323 3322
f 3323 3376 3318
f 3356 3353 3285
f 3356 3285 3382
f 3382 3256 3411
f 3256 3233 3411
f 3287 3411 3233
f 3324 3325 3353
f 3353 3325 3285
f 3326 3287 3327
f 3324 3360 3325
f 3325 3360 3330
f 3326 3327 3385
f 3359 3330 3360
f 3328 3385 3291
f 3329 3289 3363
f 3289 3290 3363
f 3330 3359 3290
f 3290 3359 3363
f 3331 3334 3332
f 3289 3329 3332
f 3332 3329 3331
f 3388 3328 3292
f 3388 3292 3295
f 3295 3296 3388
f 3299 3333 3296
f 3298 3334 3364
f 3333 3299 3366
f 3366 3299 3301
f 3366 3301 3335
f 3367 3366 3335
f 3364 3368 3298
f 3368 3302 3298
f 3264 3441 3335
f 3336 3337 3302
f 3302 3337 3304
f 3264 3265 3441
f 3303 3337 3336
f 3441 3265 3440
f 3336 3338 3303
f 3338 3306 3303
f 3340 3305 3338
f 3338 3305 3306
f 3307 3339 3440
f 3305 3340 3310
f 3339 3307 3344
f 3340 3398 3310
f 3398 3341 3310
f 3307 3312 3344
f 3314 3341 3342
f 3343 3344 3312
f 3314 3342 3313
f 3313 3342 3345
f 3344 3343 3346
f 3313 3345 3372
f 3277 3348 3346
f 3372 3375 3315
f 3315 3375 3347
f 3377 3348 3351
f 3351 3348 3349
f 3349 3348 3277
f 3350 3316 3375
f 3316 3347 3375
f 3316 3350 3319
f 3317 3377 3351
f 3319 3350 3378
f 3402 3378 3379
f 3324 3352 3405
f 3354 3352 3324
f 3355 3380 3354
f 3380 3352 3354
f 3358 3405 3357
f 3405 3431 3357
f 3324 3405 3358
f 3324 3353 3354
f 3354 3353 3355
f 3353 3356 3355
f 3382 3411 3383
f 3287 3460 3411
f 3324 3358 3360
f 3287 3326 3460
f 3358 3357 3359
f 3358 3359 3360
f 3362 3357 3361
f 3359 3357 3362
f 3329 3362 3365
f 3362 3361 3365
f 3329 3363 3362
f 3362 3363 3359
f 3364 3334 3365
f 3334 3331 3365
f 3365 3331 3329
f 3391 3364 3365
f 3296 3333 3388
f 3366 3578 3333
f 3367 3578 3366
f 3391 3418 3364
f 3370 3368 3418
f 3418 3368 3364
f 3441 3369 3335
f 3370 3302 3368
f 3370 3336 3302
f 3370 3394 3336
f 3396 3338 3394
f 3394 3338 3336
f 3396 3371 3338
f 3371 3340 3338
f 3371 3398 3340
f 3397 3341 3398
f 3341 3397 3342
f 3339 3344 3373
f 3397 3422 3342
f 3422 3345 3342
f 3344 3346 3373
f 3374 3372 3422
f 3422 3372 3345
f 3401 3373 3348
f 3348 3373 3346
f 3372 3374 3375
f 3377 3401 3348
f 3350 3375 3426
f 3426 3375 3374
f 3317 3376 3377
f 3377 3376 3428
f 3378 3350 3426
f 3322 3402 3427
f 3403 3322 3427
f 3428 3376 3403
f 3376 3322 3403
f 3352 3404 3405
f 3352 3380 3404
f 3404 3380 3408
f 3380 3355 3408
f 3408 3355 3381
f 3381 3355 3356
f 3356 3382 3381
f 3381 3382 3409
f 3409 3382 3383
f 3383 3411 3384
f 3326 3385 3386
f 3328 3414 3385
f 3385 3414 3386
f 3361 3413 3365
f 3413 3387 3365
f 3388 3415 3328
f 3387 3391 3365
f 3388 3417 3415
f 3388 3390 3417
f 3391 3387 3389
f 3333 3390 3388
f 3578 3390 3333
f 3391 3389 3418
f 3392 3370 3418
f 3392 3395 3370
f 3393 3394 3395
f 3395 3394 3370
f 3393 3421 3394
f 3421 3396 3394
f 3421 3371 3396
f 3371 3445 3398
f 3371 3421 3445
f 3397 3398 3399
f 3399 3398 3445
f 3339 3373 3400
f 3399 3422 3397
f 3373 3449 3400
f 3423 3374 3422
f 3373 3401 3449
f 3379 3378 3426
f 3404 3431 3405
f 3431 3404 3406
f 3406 3404 3454
f 3404 3408 3454
f 3429 3407 3408
f 3408 3407 3454
f 3408 3381 3429
f 3429 3381 3409
f 3409 3410 3429
f 3409 3383 3410
f 3410 3383 3384
f 3384 3411 3460
f 3357 3431 3461
f 3326 3412 3460
f 3357 3461 3361
f 3412 3326 3386
f 3361 3461 3413
f 3328 3432 3414
f 3415 3432 3328
f 3432 3415 3625
f 3415 3416 3625
f 3413 3434 3387
f 3416 3415 3417
f 3625 3416 3624
f 3624 3416 3417
f 3624 3417 3390
f 3419 3389 3434
f 3434 3389 3387
f 3418 3389 3419
f 3367 3335 3470
f 3392 3418 3419
f 3335 3369 3470
f 3395 3392 3420
f 3392 3419 3420
f 3420 3393 3395
f 3439 3421 3420
f 3420 3421 3393
f 3439 3442 3421
f 3442 3443 3421
f 3443 3445 3421
f 3447 3399 3445
f 3339 3400 3444
f 3448 3399 3447
f 3399 3448 3422
f 3400 3449 3444
f 3423 3422 3450
f 3422 3448 3450
f 3423 3450 3424
f 3453 3374 3424
f 3374 3423 3424
f 3374 3453 3426
f 3428 3425 3377
f 3377 3425 3401
f 3426 3453 3509
f 3379 3426 3509
f 3427 3402 3379
f 3403 3427 3510
f 3428 3403 3510
f 3431 3406 3457
f 3407 3429 3456
f 3456 3429 3430
f 3430 3429 3410
f 3410 3384 3430
f 3430 3384 3458
f 3384 3459 3458
f 3459 3384 3460
f 3431 3457 3461
f 3412 3464 3460
f 3464 3412 3386
f 3494 3463 3413
f 3494 3413 3461
f 3466 3464 3386
f 3466 3386 3414
f 3463 3467 3413
f 3466 3414 3432
f 3432 3625 3466
f 3467 3433 3413
f 3413 3433 3434
f 3433 3436 3434
f 3436 3419 3434
f 3436 3438 3435
f 3436 3435 3419
f 3369 3471 3470
f 3438 3437 3435
f 3419 3435 3420
f 3471 3369 3472
f 3369 3441 3472
f 3437 3474 3420
f 3437 3420 3435
f 3474 3439 3420
f 3441 3440 3339
f 3474 3442 3439
f 3442 3474 3476
f 3442 3476 3443
f 3339 3444 3477
f 3476 3478 3443
f 3478 3445 3443
f 3478 3447 3445
f 3444 3480 3477
f 3446 3447 3478
f 3448 3447 3481
f 3481 3447 3446
f 3451 3480 3449
f 3444 3449 3480
f 3481 3450 3448
f 3450 3481 3424
f 3401 3425 3449
f 3449 3425 3451
f 3453 3424 3452
f 3509 3453 3452
f 3485 3428 3510
f 3428 3485 3425
f 3564 3454 3488
f 3454 3455 3488
f 3454 3407 3455
f 3455 3407 3489
f 3407 3456 3489
f 3406 3454 3457
f 3489 3456 3491
f 3456 3430 3491
f 3458 3491 3430
f 3491 3458 3492
f 3492 3458 3459
f 3459 3460 3492
f 3460 3464 3492
f 3457 3462 3461
f 3494 3461 3462
f 3463 3494 3465
f 3466 3516 3464
f 3463 3465 3467
f 3467 3465 3498
f 3466 3497 3516
f 3466 3625 3497
f 3433 3467 3468
f 3467 3498 3468
f 3468 3436 3433
f 3468 3469 3436
f 3500 3438 3469
f 3469 3438 3436
f 3367 3470 3579
f 3470 3471 3579
f 3438 3500 3437
f 3501 3474 3437
f 3472 3441 3473
f 3441 3339 3473
f 3501 3475 3474
f 3475 3476 3474
f 3475 3478 3476
f 3503 3504 3477
f 3339 3477 3473
f 3477 3504 3473
f 3480 3506 3477
f 3477 3506 3503
f 3446 3478 3479
f 3479 3481 3446
f 3480 3451 3506
f 3534 3481 3479
f 3481 3482 3424
f 3481 3534 3482
f 3451 3425 3483
f 3452 3424 3560
f 3510 3483 3485
f 3485 3483 3425
f 3484 3379 3509
f 3427 3379 3484
f 3679 3427 3484
f 3510 3427 3679
f 3486 3489 3487
f 3488 3455 3486
f 3455 3489 3486
f 3454 3564 3457
f 3457 3564 3490
f 3489 3491 3512
f 3491 3492 3512
f 3492 3493 3512
f 3464 3493 3492
f 3457 3570 3462
f 3457 3490 3570
f 3464 3514 3493
f 3494 3573 3495
f 3573 3494 3513
f 3494 3462 3513
f 3462 3570 3513
f 3464 3515 3514
f 3464 3516 3515
f 3495 3496 3465
f 3494 3495 3465
f 3496 3520 3498
f 3496 3498 3465
f 3517 3516 3497
f 3518 3517 3497
f 3625 3518 3497
f 3520 3499 3498
f 3498 3499 3468
f 3522 3468 3499
f 3469 3468 3522
f 3522 3524 3469
f 3524 3500 3469
f 3526 3500 3524
f 3437 3500 3527
f 3500 3526 3527
f 3471 3504 3579
f 3472 3504 3471
f 3472 3473 3504
f 3527 3501 3437
f 3501 3502 3475
f 3529 3475 3502
f 3503 3530 3504
f 3504 3530 3579
f 3475 3529 3478
f 3505 3530 3506
f 3503 3506 3530
f 3478 3529 3532
f 3478 3532 3479
f 3534 3479 3532
f 3483 3536 3507
f 3483 3506 3451
f 3483 3507 3506
f 3482 3556 3508
f 3482 3508 3424
f 3510 3536 3483
f 3484 3509 3560
f 3509 3452 3560
f 3537 3486 3487
f 3487 3489 3539
f 3486 3537 3488
f 3489 3512 3539
f 3539 3512 3541
f 3490 3511 3542
f 3541 3512 3543
f 3543 3512 3493
f 3490 3542 3570
f 3514 3515 3545
f 3515 3516 3545
f 3516 3517 3545
f 3520 3496 3519
f 3659 3517 3518
f 3520 3519 3521
f 3625 3623 3518
f 3499 3520 3521
f 3521 3522 3499
f 3521 3523 3522
f 3522 3523 3524
f 3523 3525 3524
f 3524 3525 3526
f 3526 3525 3528
f 3526 3528 3527
f 3549 3527 3528
f 3501 3527 3550
f 3527 3549 3550
f 3501 3550 3502
f 3502 3550 3551
f 3529 3502 3589
f 3589 3502 3551
f 3579 3530 3553
f 3589 3531 3529
f 3530 3505 3553
f 3531 3532 3529
f 3505 3506 3507
f 3531 3555 3532
f 3555 3534 3532
f 3536 3535 3507
f 3533 3482 3555
f 3482 3534 3555
f 3556 3482 3533
f 3424 3508 3560
f 3558 3535 3536
f 3536 3510 3679
f 3537 3487 3599
f 3487 3539 3599
f 3564 3488 3538
f 3539 3541 3599
f 3565 3540 3511
f 3490 3564 3511
f 3511 3564 3565
f 3599 3541 3566
f 3540 3567 3542
f 3540 3542 3511
f 3541 3611 3566
f 3543 3611 3541
f 3544 3542 3567
f 3611 3543 3572
f 3543 3493 3572
f 3542 3544 3570
f 3514 3572 3493
f 3573 3513 3615
f 3513 3570 3615
f 3514 3545 3574
f 3517 3659 3545
f 3519 3496 3618
f 3575 3659 3518
f 3546 3577 3622
f 3521 3519 3546
f 3546 3519 3577
f 3577 3519 3618
f 3575 3518 3623
f 3622 3548 3546
f 3624 3390 3547
f 3546 3548 3521
f 3521 3548 3523
f 3390 3578 3547
f 3580 3523 3548
f 3525 3523 3580
f 3579 3553 3581
f 3525 3580 3583
f 3525 3583 3528
f 3528 3583 3586
f 3581 3553 3552
f 3586 3587 3528
f 3587 3549 3528
f 3587 3550 3549
f 3587 3632 3550
f 3588 3550 3632
f 3550 3588 3551
f 3588 3637 3551
f 3637 3589 3551
f 3591 3552 3553
f 3505 3554 3553
f 3553 3554 3591
f 3505 3507 3554
f 3507 3592 3554
f 3531 3639 3555
f 3557 3592 3535
f 3535 3592 3507
f 3556 3533 3641
f 3559 3508 3641
f 3508 3556 3641
f 3508 3559 3560
f 3594 3645 3558
f 3645 3557 3558
f 3558 3557 3535
f 3536 3679 3724
f 3536 3594 3558
f 3652 3537 3599
f 3601 3598 3562
f 3598 3651 3562
f 3604 3563 3564
f 3564 3538 3604
f 3605 3538 3537
f 3537 3538 3488
f 3605 3537 3652
f 3568 3562 3608
f 3601 3562 3568
f 3540 3601 3568
f 3540 3565 3601
f 3601 3565 3563
f 3563 3565 3564
f 3599 3566 3561
f 3561 3566 3609
f 3568 3567 3540
f 3609 3566 3611
f 3568 3571 3544
f 3568 3544 3567
f 3613 3611 3572
f 3569 3570 3571
f 3570 3544 3571
f 3613 3572 3514
f 3614 3573 3615
f 3570 3569 3615
f 3514 3574 3613
f 3545 3659 3574
f 3618 3496 3495
f 3573 3614 3495
f 3618 3620 3577
f 3622 3576 3548
f 3367 3581 3578
f 3576 3629 3548
f 3548 3629 3630
f 3630 3580 3548
f 3367 3579 3581
f 3582 3580 3630
f 3583 3580 3582
f 3582 3585 3583
f 3585 3586 3583
f 3669 3581 3584
f 3581 3552 3584
f 3585 3587 3586
f 3588 3632 3636
f 3636 3632 3634
f 3636 3637 3588
f 3552 3591 3635
f 3590 3589 3637
f 3589 3590 3531
f 3531 3590 3719
f 3531 3719 3639
f 3555 3639 3640
f 3593 3533 3640
f 3533 3555 3640
f 3533 3593 3641
f 3557 3595 3592
f 3643 3646 3594
f 3646 3645 3594
f 3595 3557 3645
f 3559 3596 3560
f 3484 3560 3596
f 3679 3484 3596
f 3724 3594 3536
f 3724 3643 3594
f 3651 3598 3597
f 3597 3598 3649
f 3602 3649 3598
f 3683 3652 3732
f 3652 3599 3732
f 3732 3599 3561
f 3607 3600 3655
f 3600 3607 3651
f 3651 3607 3562
f 3602 3598 3601
f 3601 3563 3602
f 3563 3604 3602
f 3602 3604 3603
f 3603 3604 3653
f 3604 3538 3653
f 3653 3538 3605
f 3607 3655 3606
f 3607 3608 3562
f 3606 3656 3610
f 3608 3607 3610
f 3607 3606 3610
f 3561 3609 3694
f 3609 3611 3694
f 3608 3610 3612
f 3568 3608 3571
f 3613 3617 3611
f 3611 3617 3694
f 3612 3610 3657
f 3569 3608 3612
f 3608 3569 3571
f 3614 3612 3619
f 3612 3657 3619
f 3569 3612 3614
f 3614 3615 3569
f 3574 3616 3613
f 3613 3616 3617
f 3659 3616 3574
f 3618 3495 3619
f 3619 3495 3614
f 3618 3619 3620
f 3575 3623 3621
f 3622 3627 3576
f 3577 3620 3622
f 3625 3662 3623
f 3623 3662 3621
f 3624 3662 3625
f 3624 3626 3662
f 3626 3624 3547
f 3629 3576 3664
f 3576 3627 3664
f 3666 3547 3578
f 3628 3578 3581
f 3628 3666 3578
f 3664 3631 3629
f 3630 3629 3631
f 3630 3631 3582
f 3581 3669 3628
f 3631 3707 3585
f 3631 3585 3582
f 3707 3670 3585
f 3585 3670 3587
f 3670 3633 3587
f 3633 3632 3587
f 3635 3584 3552
f 3633 3634 3632
f 3634 3633 3714
f 3636 3634 3714
f 3637 3636 3674
f 3590 3637 3674
f 3635 3591 3638
f 3591 3554 3638
f 3639 3719 3677
f 3592 3676 3638
f 3592 3638 3554
f 3677 3757 3639
f 3757 3640 3639
f 3593 3640 3757
f 3644 3676 3595
f 3595 3676 3592
f 3724 3642 3643
f 3642 3646 3643
f 3644 3645 3646
f 3645 3644 3595
f 3559 3647 3596
f 3650 3597 3648
f 3597 3649 3648
f 3686 3681 3649
f 3685 3600 3650
f 3650 3600 3651
f 3650 3651 3597
f 3649 3602 3686
f 3732 3561 3770
f 3685 3654 3655
f 3600 3685 3655
f 3686 3602 3603
f 3603 3653 3686
f 3686 3653 3688
f 3688 3653 3687
f 3687 3653 3605
f 3652 3683 3605
f 3770 3561 3690
f 3738 3656 3654
f 3654 3656 3606
f 3654 3606 3655
f 3690 3561 3693
f 3610 3656 3692
f 3692 3656 3738
f 3693 3561 3694
f 3617 3696 3694
f 3696 3617 3698
f 3692 3700 3610
f 3610 3700 3657
f 3657 3700 3699
f 3657 3699 3619
f 3698 3617 3616
f 3658 3698 3616
f 3699 3702 3619
f 3659 3658 3616
f 3620 3619 3702
f 3575 3701 3659
f 3659 3701 3658
f 3701 3575 3621
f 3622 3703 3627
f 3620 3660 3622
f 3622 3660 3703
f 3705 3621 3662
f 3661 3627 3703
f 3663 3705 3662
f 3626 3663 3662
f 3627 3661 3664
f 3626 3547 3893
f 3547 3666 3893
f 3661 3667 3664
f 3666 3665 3893
f 3628 3665 3666
f 3668 3664 3667
f 3668 3631 3664
f 3665 3628 3709
f 3668 3707 3631
f 3708 3709 3669
f 3628 3669 3709
f 3670 3707 3712
f 3669 3584 3708
f 3670 3712 3633
f 3633 3712 3672
f 3635 3671 3584
f 3584 3671 3708
f 3672 3713 3633
f 3714 3633 3713
f 3636 3714 3716
f 3717 3674 3716
f 3674 3636 3716
f 3590 3674 3717
f 3720 3673 3638
f 3635 3638 3673
f 3675 3677 3719
f 3676 3720 3638
f 3675 3757 3677
f 3678 3720 3676
f 3593 3757 3721
f 3593 3721 3641
f 3644 3722 3678
f 3644 3678 3676
f 3722 3644 3646
f 3679 3596 3647
f 3680 3681 3725
f 3681 3727 3725
f 3726 3648 3680
f 3648 3649 3680
f 3649 3681 3680
f 3650 3726 3682
f 3726 3650 3648
f 3681 3686 3727
f 3682 3729 3685
f 3650 3682 3685
f 3727 3686 3733
f 3732 3684 3683
f 3691 3654 3729
f 3729 3654 3685
f 3733 3686 3688
f 3688 3687 3733
f 3733 3687 3734
f 3734 3687 3735
f 3687 3605 3735
f 3689 3735 3683
f 3683 3735 3605
f 3689 3683 3684
f 3691 3738 3654
f 3692 3738 3737
f 3695 3693 3694
f 3692 3737 3739
f 3695 3694 3696
f 3696 3698 3695
f 3695 3698 3697
f 3698 3775 3697
f 3700 3692 3739
f 3739 3699 3700
f 3775 3698 3740
f 3740 3698 3658
f 3740 3658 3701
f 3852 3740 3701
f 3744 3660 3702
f 3702 3660 3620
f 3852 3701 3621
f 3660 3744 3703
f 3661 3703 3704
f 3746 3705 3663
f 3893 3663 3626
f 3893 3746 3663
f 3706 3893 3665
f 3749 3668 3667
f 3750 3668 3749
f 3665 3709 3706
f 3706 3709 3710
f 3750 3707 3668
f 3708 3710 3709
f 3711 3712 3750
f 3750 3712 3707
f 3710 3708 3671
f 3711 3751 3712
f 3751 3672 3712
f 3751 3713 3672
f 3671 3635 3718
f 3715 3714 3713
f 3714 3715 3716
f 3635 3673 3718
f 3752 3717 3716
f 3590 3717 3753
f 3753 3717 3752
f 3753 3719 3590
f 3753 3675 3719
f 3720 3754 3755
f 3720 3755 3673
f 3678 3756 3754
f 3678 3754 3720
f 3761 3756 3722
f 3722 3756 3678
f 3641 3721 3723
f 3789 3559 3723
f 3559 3641 3723
f 3559 3789 3647
f 3724 3760 3642
f 3642 3760 3791
f 3761 3646 3791
f 3646 3642 3791
f 3646 3761 3722
f 3647 3789 3762
f 3679 3647 3762
f 3832 3724 3679
f 3760 3724 3832
f 3763 3680 3725
f 3725 3727 3767
f 3764 3795 3726
f 3764 3726 3763
f 3763 3726 3680
f 3795 3798 3682
f 3795 3682 3726
f 3728 3772 3729
f 3728 3729 3798
f 3798 3729 3682
f 3727 3733 3730
f 3730 3733 3734
f 3734 3731 3730
f 3731 3689 3769
f 3769 3689 3684
f 3684 3732 3770
f 3772 3691 3729
f 3734 3735 3731
f 3735 3689 3731
f 3738 3691 3773
f 3773 3691 3772
f 3690 3693 3736
f 3809 3737 3773
f 3773 3737 3738
f 3695 3736 3693
f 3695 3697 3736
f 3737 3741 3739
f 3739 3741 3699
f 3742 3776 3777
f 3741 3776 3742
f 3741 3742 3699
f 3699 3742 3702
f 3742 3777 3743
f 3744 3742 3743
f 3742 3744 3702
f 3744 3743 3703
f 3703 3743 3745
f 3782 3704 3745
f 3745 3704 3703
f 3705 3746 3747
f 3661 3704 3748
f 3704 3782 3748
f 3893 3747 3746
f 3893 3857 3747
f 3667 3661 3748
f 3748 3749 3667
f 3748 3750 3749
f 3748 3783 3750
f 3783 3784 3750
f 3784 3711 3750
f 3710 3671 3819
f 3784 3751 3711
f 3784 3821 3751
f 3821 3713 3751
f 3673 3755 3718
f 3718 3755 3785
f 3787 3755 3754
f 3675 3753 3824
f 3788 3787 3756
f 3756 3787 3754
f 3675 3758 3757
f 3675 3824 3758
f 3825 3757 3758
f 3721 3757 3825
f 3761 3793 3788
f 3761 3788 3756
f 3831 3759 3760
f 3759 3791 3760
f 3793 3761 3791
f 3832 3834 3760
f 3834 3831 3760
f 3795 3764 3765
f 3765 3764 3763
f 3763 3725 3765
f 3765 3725 3796
f 3725 3767 3796
f 3766 3798 3795
f 3801 3767 3727
f 3728 3799 3800
f 3798 3799 3728
f 3727 3730 3768
f 3800 3771 3772
f 3772 3728 3800
f 3768 3730 3731
f 3731 3769 3768
f 3768 3769 3802
f 3802 3769 3803
f 3769 3684 3803
f 3803 3684 3804
f 3684 3770 3804
f 3771 3808 3772
f 3770 3690 3804
f 3804 3690 3846
f 3808 3773 3772
f 3690 3736 3846
f 3773 3808 3809
f 3810 3846 3736
f 3810 3736 3697
f 3737 3809 3811
f 3774 3810 3697
f 3741 3737 3811
f 3775 3774 3697
f 3774 3775 3886
f 3813 3776 3811
f 3811 3776 3741
f 3886 3775 3740
f 3777 3776 3813
f 3777 3813 3778
f 3777 3778 3743
f 3743 3778 3779
f 3745 3743 3779
f 3852 3621 3705
f 3782 3745 3780
f 3745 3779 3780
f 3748 3782 3781
f 3781 3782 3780
f 3781 3816 3748
f 3816 3783 3748
f 3783 3816 3817
f 3783 3817 3784
f 3706 3710 3820
f 3710 3819 3820
f 3817 3818 3784
f 3818 3821 3784
f 3822 3819 3785
f 3671 3718 3819
f 3718 3785 3819
f 3863 3715 3821
f 3715 3713 3821
f 3785 3823 3822
f 3715 3864 3716
f 3715 3863 3864
f 3716 3864 3752
f 3785 3755 3823
f 3755 3786 3823
f 3753 3752 3866
f 3787 3786 3755
f 3824 3753 3866
f 3788 3827 3787
f 3721 3825 3790
f 3826 3828 3793
f 3828 3788 3793
f 3789 3723 3790
f 3723 3721 3790
f 3789 3829 3833
f 3831 3792 3759
f 3826 3791 3792
f 3791 3759 3792
f 3791 3826 3793
f 3789 3833 3762
f 3832 3679 3762
f 3766 3794 3835
f 3795 3765 3766
f 3766 3765 3794
f 3765 3796 3794
f 3794 3796 3797
f 3796 3767 3797
f 3797 3767 3838
f 3837 3874 3799
f 3799 3798 3837
f 3837 3798 3875
f 3875 3798 3766
f 3838 3767 3801
f 3874 3840 3800
f 3800 3840 3845
f 3874 3800 3799
f 3727 3768 3801
f 3801 3768 3802
f 3802 3842 3801
f 3805 3804 3879
f 3844 3771 3845
f 3845 3771 3800
f 3802 3803 3842
f 3803 3804 3842
f 3842 3804 3805
f 3808 3844 3806
f 3771 3844 3808
f 3804 3846 3879
f 3806 3807 3808
f 3808 3807 3809
f 3807 3847 3811
f 3807 3811 3809
f 3846 3810 3812
f 3812 3810 3774
f 3774 3886 3812
f 3813 3811 3887
f 3886 3740 3917
f 3850 3813 3887
f 3849 3740 3852
f 3813 3850 3778
f 3850 3851 3778
f 3851 3779 3778
f 3851 3814 3779
f 3814 3853 3779
f 3779 3853 3780
f 3852 3705 3747
f 3853 3781 3780
f 3781 3853 3815
f 3816 3781 3815
f 3815 3894 3816
f 3894 3896 3817
f 3894 3817 3816
f 3893 3706 3820
f 3896 3818 3817
f 3859 3820 3819
f 3818 3896 3898
f 3818 3898 3821
f 3822 3859 3819
f 3821 3898 3860
f 3900 3821 3860
f 3863 3821 3900
f 3859 3822 3823
f 3863 3862 3864
f 3786 3902 3823
f 3752 3864 3866
f 3824 3866 3904
f 3828 3867 3827
f 3827 3786 3787
f 3758 3824 3904
f 3942 3825 3758
f 3825 3942 3790
f 3790 3942 3944
f 3828 3827 3788
f 3829 3789 3790
f 3833 3829 3945
f 3834 3833 3830
f 3830 3833 3945
f 3834 3830 3831
f 3792 3831 3830
f 3832 3762 3833
f 3834 3832 3833
f 3871 3875 3835
f 3875 3766 3835
f 3871 3835 3872
f 3835 3794 3872
f 3872 3794 3836
f 3836 3794 3797
f 3836 3797 3839
f 3797 3838 3839
f 3839 3838 3876
f 3843 3840 3874
f 3876 3838 3801
f 3841 3876 3801
f 3845 3840 3843
f 3842 3841 3801
f 3841 3842 3878
f 3878 3842 3805
f 3843 3844 3845
f 3844 3881 3806
f 3879 3846 3965
f 3807 3806 3884
f 3806 3881 3884
f 3807 3884 3847
f 3811 3847 3848
f 3811 3848 3887
f 3968 3886 3917
f 3889 3850 3887
f 3849 3917 3740
f 3849 3890 3917
f 3888 3850 3889
f 3850 3888 3851
f 3888 3891 3851
f 3851 3891 3814
f 3849 3852 3854
f 3852 3747 3854
f 3814 3891 3856
f 3814 3856 3853
f 3747 3857 3854
f 3856 3892 3853
f 3853 3892 3815
f 3857 3893 3855
f 3892 3894 3815
f 3897 3895 3820
f 3893 3820 3895
f 3859 3897 3820
f 3898 3896 3858
f 3897 3859 3899
f 3863 3900 3901
f 3859 3823 3899
f 3823 3861 3899
f 3823 3902 3861
f 3862 3863 3901
f 3862 3865 3864
f 3864 3865 3866
f 3786 3868 3902
f 3828 3903 3867
f 3868 3827 3867
f 3827 3868 3786
f 3942 3758 3904
f 3946 3983 3826
f 3983 3903 3826
f 3826 3903 3828
f 3829 3790 3944
f 3830 3945 3986
f 3792 3946 3826
f 3869 3949 3950
f 3870 3951 3875
f 3951 3907 3875
f 3875 3871 3870
f 3870 3871 3950
f 3950 3871 3869
f 3871 3872 3869
f 3869 3872 3949
f 3872 3836 3949
f 3949 3836 3906
f 3906 3836 3954
f 3836 3839 3954
f 3954 3839 3958
f 3907 3873 3874
f 3907 3874 3837
f 3907 3837 3875
f 3839 3876 3958
f 3958 3876 3957
f 3873 3843 3874
f 3957 3876 3877
f 3877 3876 3841
f 3841 3878 3877
f 3843 3880 3844
f 3880 3909 3881
f 3880 3881 3844
f 3881 3909 3910
f 3882 3879 3965
f 3884 3881 3885
f 3881 3910 3885
f 3846 3883 3965
f 3884 3885 3847
f 3847 3885 3912
f 3812 3914 3846
f 3846 3914 3883
f 3847 3912 3848
f 3968 3812 3886
f 3967 3889 3912
f 3912 3889 3887
f 3912 3887 3848
f 3916 3889 3967
f 3888 3916 3970
f 3916 3888 3889
f 3890 3849 3920
f 3888 3970 3919
f 3891 3888 3919
f 3849 3854 3920
f 3919 3923 3891
f 3923 3856 3891
f 3924 3854 3857
f 3857 3855 3924
f 3856 3923 3892
f 3926 3924 3855
f 3925 3892 3923
f 3855 3893 3926
f 3930 3894 3892
f 3926 3893 3928
f 3893 3895 3928
f 3930 3896 3894
f 3895 3897 3928
f 3896 3930 3929
f 3896 3929 3858
f 3898 3858 3976
f 3932 3899 3861
f 3933 3860 3976
f 3860 3898 3976
f 3900 3860 3977
f 3977 3860 3933
f 3977 3901 3900
f 3861 3934 3932
f 3936 3901 3977
f 3862 3901 3936
f 3861 3902 3934
f 3865 3862 3936
f 3868 3934 3902
f 3866 3980 3940
f 3903 3941 3867
f 3867 3941 3868
f 3941 3934 3868
f 3866 3940 3904
f 3942 3904 3940
f 3946 3947 3983
f 3946 3830 3986
f 3792 3830 3946
f 3951 3870 3953
f 3953 3870 3905
f 3905 3870 3950
f 4040 3949 3906
f 3906 3954 4040
f 3954 3958 3955
f 3994 3908 3873
f 3994 3873 3951
f 3951 3873 3907
f 3908 3959 3843
f 3908 3843 3873
f 3995 3957 3877
f 3959 3880 3843
f 3878 3999 3877
f 3999 3878 4001
f 3878 3805 4001
f 4001 3805 3882
f 3805 3879 3882
f 3959 3960 3909
f 3959 3909 3880
f 3962 3910 3960
f 3960 3910 3909
f 4001 3882 3963
f 3963 3882 3965
f 3885 3910 3913
f 3910 3962 3913
f 3883 3966 3965
f 3966 3883 3911
f 3912 3885 3913
f 3911 3883 3914
f 4079 3911 3914
f 3812 3968 3914
f 3914 3968 4079
f 3912 3913 3967
f 3970 3916 3915
f 3915 3916 3967
f 4007 3917 3890
f 3890 3920 4007
f 3918 4007 3920
f 3918 3920 3971
f 3920 3854 3971
f 3919 3921 3923
f 3971 3854 3924
f 3921 3922 3923
f 4014 3925 3922
f 3922 3925 3923
f 3927 3972 3926
f 3926 3972 3924
f 3892 3925 3974
f 3925 4014 3974
f 3892 3974 3930
f 3926 3928 3927
f 3974 4017 3930
f 3897 3927 3928
f 3929 3930 4017
f 3975 3927 3899
f 3897 3899 3927
f 3929 3931 3858
f 3858 3931 3976
f 3899 3932 3975
f 3933 3976 3935
f 3935 3977 3933
f 3932 3934 3937
f 3936 3977 3938
f 4024 3865 3979
f 3865 3938 3979
f 3865 3936 3938
f 3939 3865 4024
f 3865 3939 3866
f 3934 3978 3937
f 3866 3939 3980
f 3941 3978 3934
f 3941 3985 3978
f 3981 3942 3943
f 3942 3940 3943
f 3942 3981 3944
f 3985 3903 3983
f 3903 3985 3941
f 4031 3829 3944
f 3945 3829 4031
f 3947 3946 3986
f 3905 3950 3948
f 3948 3950 3990
f 3950 3949 3990
f 3990 3949 4040
f 3952 3951 3992
f 3951 3953 3992
f 3992 3953 3905
f 4106 4040 3954
f 3954 3955 4106
f 3958 3956 3955
f 3997 3908 3994
f 3951 3952 3994
f 3957 3956 3958
f 3956 3957 3995
f 3908 3997 3959
f 3959 3997 3961
f 3995 3877 4137
f 3999 4000 3877
f 3877 4000 4137
f 3959 3961 3960
f 3960 3961 4002
f 3960 4002 3962
f 4001 3963 3964
f 3964 3963 4051
f 4053 3962 4003
f 3963 3965 4004
f 3963 4004 4051
f 3962 4053 3913
f 4004 3965 3966
f 3966 3911 4004
f 4053 4052 3913
f 4006 4079 3968
f 4052 3915 3967
f 4052 3967 3913
f 3969 4006 3968
f 3917 3969 3968
f 3969 3917 4007
f 3918 4010 4007
f 3921 3919 4012
f 3918 3971 4010
f 3921 4012 4013
f 3921 4013 3922
f 3971 3924 3972
f 3973 4014 3922
f 4014 4088 3974
f 3972 3927 4016
f 4088 4017 3974
f 4016 3927 4015
f 3929 4017 4018
f 3927 3975 4015
f 4021 3931 4018
f 3931 3929 4018
f 3931 4021 3976
f 3975 3932 4023
f 3976 4021 3935
f 3932 3937 4023
f 3935 4021 4063
f 3977 3935 3979
f 3979 3935 4063
f 3979 3938 3977
f 3937 3978 4023
f 3939 4024 4065
f 4027 3980 4065
f 3980 3939 4065
f 3980 4027 3940
f 3940 4027 4101
f 3943 3940 4101
f 3984 4026 3985
f 3985 4026 3978
f 3944 3981 4030
f 4031 3944 4030
f 3987 3982 3947
f 3982 3984 3947
f 3947 3984 3983
f 3983 3984 3985
f 3986 3945 4031
f 3987 3947 3986
f 3991 3992 3989
f 4037 3989 3905
f 3989 3992 3905
f 3905 3948 4037
f 4037 3948 3988
f 3988 3948 4036
f 3948 3990 4036
f 4036 3990 4039
f 3991 3993 3952
f 3952 3992 3991
f 3955 4042 4106
f 3956 4042 3955
f 3993 4044 3997
f 3993 3997 3994
f 3993 3994 3952
f 3956 3995 3996
f 4044 3961 3997
f 3996 3995 4137
f 4044 3998 3961
f 4000 3999 4047
f 3999 4001 4047
f 3998 4002 3961
f 4001 3964 4047
f 3962 4002 4050
f 4050 4003 3962
f 4051 4004 4005
f 3911 4077 4004
f 4004 4077 4005
f 4003 4050 4053
f 4077 3911 4079
f 4054 4079 4006
f 3915 4052 4055
f 4054 4006 3969
f 3915 4055 3970
f 3969 4007 4057
f 4009 4057 4010
f 4010 4057 4007
f 3919 3970 4008
f 4060 4009 4010
f 3919 4008 4012
f 4012 4008 4011
f 4011 4058 4012
f 4012 4058 4013
f 4010 3971 4060
f 3922 4013 4059
f 4059 4013 4058
f 3922 4059 3973
f 3973 4088 4014
f 4061 4062 4016
f 4016 4015 4061
f 4088 4090 4017
f 4017 4090 4018
f 3975 4019 4015
f 4015 4019 4061
f 4021 4018 4123
f 4019 3975 4020
f 3975 4023 4020
f 4023 4022 4020
f 4063 4123 4064
f 4063 4021 4123
f 3979 4063 4096
f 4023 3978 4022
f 4097 3979 4096
f 4025 4024 4097
f 4024 3979 4097
f 4024 4025 4065
f 4029 4022 4026
f 4026 4022 3978
f 3984 4028 4029
f 3984 4029 4026
f 4066 3981 3943
f 4030 3981 4066
f 4161 4031 4030
f 4034 4031 4032
f 4032 4031 4161
f 4189 4034 4032
f 3987 4034 4033
f 4033 4034 4189
f 4033 4035 3987
f 3987 4035 3982
f 4028 3984 4035
f 3984 3982 4035
f 3986 4031 4034
f 3987 3986 4034
f 3989 4069 4103
f 3988 4036 4069
f 4069 4036 4070
f 4039 4070 4036
f 4071 4041 3991
f 3991 3989 4071
f 3989 4037 4069
f 4069 4037 3988
f 3990 4038 4039
f 3990 4040 4038
f 4038 4040 4106
f 4041 3993 3991
f 4043 4044 4041
f 4041 4044 3993
f 4108 4042 3956
f 3956 3996 4108
f 4044 4043 4046
f 4044 4046 3998
f 4045 4137 4000
f 4002 3998 4046
f 4076 4045 4000
f 4000 4047 4076
f 4076 4047 4048
f 4048 4047 4049
f 3964 4049 4047
f 4050 4046 4075
f 4046 4050 4002
f 4049 3964 4111
f 3964 4051 4111
f 4111 4051 4005
f 4053 4050 4112
f 4052 4053 4078
f 4053 4112 4078
f 4052 4078 4055
f 4055 4078 4080
f 4055 4080 4056
f 3970 4055 4056
f 4057 4009 4114
f 4082 4114 4060
f 4060 4114 4009
f 4083 4082 4060
f 3973 4059 4085
f 4060 3971 4087
f 3971 3972 4087
f 4086 4087 4062
f 3972 4016 4087
f 4016 4062 4087
f 3973 4085 4088
f 4061 4120 4062
f 4062 4120 4086
f 4090 4088 4089
f 4120 4061 4122
f 4061 4019 4122
f 4018 4090 4091
f 4018 4091 4123
f 4019 4020 4122
f 4020 4092 4122
f 4022 4094 4020
f 4020 4094 4092
f 4095 4063 4064
f 4063 4095 4096
f 4022 4029 4094
f 4025 4097 4099
f 4065 4025 4099
f 3943 4101 4066
f 4035 4033 4068
f 4028 4035 4067
f 4067 4035 4068
f 4028 4067 4029
f 4033 4189 4128
f 4128 4068 4033
f 4104 4041 4071
f 4103 4071 3989
f 4038 4072 4039
f 4039 4072 4070
f 4041 4104 4073
f 4073 4109 4043
f 4041 4073 4043
f 4109 4046 4043
f 4109 4075 4046
f 4074 4137 4045
f 4074 4045 4076
f 4076 4048 4074
f 4048 4049 4142
f 4050 4075 4143
f 4142 4049 4111
f 4050 4143 4112
f 4077 4079 4144
f 4078 4112 4113
f 4079 4054 4144
f 4113 4080 4078
f 3969 4057 4114
f 4114 4082 4179
f 4011 4008 4177
f 4008 3970 4177
f 4082 4081 4179
f 4083 4081 4082
f 4011 4177 4058
f 4059 4058 4084
f 4081 4083 4116
f 4083 4060 4116
f 4059 4084 4085
f 4085 4084 4115
f 4060 4087 4116
f 4087 4086 4116
f 4115 4117 4085
f 4085 4117 4088
f 4088 4117 4089
f 4147 4089 4117
f 4089 4147 4121
f 4090 4089 4121
f 4150 4122 4092
f 4091 4090 4121
f 4092 4093 4150
f 4154 4093 4094
f 4092 4094 4093
f 4095 4064 4125
f 4029 4124 4094
f 4094 4124 4154
f 4096 4095 4125
f 4155 4097 4096
f 4097 4155 4099
f 4158 4098 4067
f 4098 4124 4067
f 4067 4124 4029
f 4027 4065 4099
f 4100 4101 4027
f 4101 4100 4066
f 4066 4100 4127
f 4102 4066 4127
f 4030 4066 4102
f 4161 4030 4102
f 4103 4069 4131
f 4131 4069 4132
f 4132 4069 4105
f 4069 4070 4105
f 4133 4107 4104
f 4133 4104 4071
f 4133 4071 4103
f 4070 4072 4105
f 4072 4038 4198
f 4198 4038 4165
f 4038 4106 4165
f 4107 4073 4104
f 4042 4169 4106
f 4106 4169 4165
f 4169 4042 4134
f 4042 4108 4134
f 4136 4109 4107
f 4107 4109 4073
f 3996 4134 4108
f 3996 4171 4134
f 4171 3996 4137
f 4109 4136 4075
f 4075 4136 4140
f 4074 4139 4137
f 4048 4141 4074
f 4074 4141 4139
f 4141 4048 4110
f 4048 4142 4110
f 4143 4075 4173
f 4240 4111 4005
f 4240 4005 4077
f 4112 4143 4145
f 4240 4077 4144
f 4112 4145 4113
f 4216 4144 4054
f 4216 4215 4144
f 4080 4113 4056
f 4054 3969 4216
f 3969 4114 4216
f 4216 4114 4179
f 4058 4177 4219
f 4058 4219 4084
f 4081 4116 4179
f 4086 4119 4116
f 4116 4119 4179
f 4115 4118 4117
f 4147 4117 4118
f 4086 4120 4119
f 4119 4120 4148
f 4120 4122 4148
f 4121 4147 4149
f 4122 4150 4148
f 4091 4121 4149
f 4091 4254 4123
f 4123 4186 4064
f 4123 4254 4186
f 4064 4186 4125
f 4124 4126 4154
f 4158 4160 4098
f 4098 4160 4126
f 4098 4126 4124
f 4128 4156 4068
f 4158 4067 4068
f 4130 4133 4103
f 4130 4103 4163
f 4163 4103 4131
f 4131 4132 4129
f 4129 4132 4162
f 4132 4105 4162
f 4162 4105 4164
f 4107 4130 4166
f 4130 4107 4133
f 4105 4072 4164
f 4167 4136 4135
f 4135 4136 4107
f 4168 4169 4134
f 4134 4171 4168
f 4167 4170 4136
f 4171 4137 4172
f 4170 4140 4136
f 4137 4139 4172
f 4138 4139 4141
f 4141 4110 4138
f 4075 4140 4173
f 4143 4173 4145
f 4240 4144 4174
f 4145 4212 4113
f 4215 4174 4144
f 4215 4213 4174
f 4056 4113 4212
f 3970 4056 4177
f 4115 4084 4181
f 4182 4179 4183
f 4115 4181 4118
f 4146 4118 4181
f 4179 4119 4183
f 4119 4184 4183
f 4118 4146 4147
f 4147 4146 4152
f 4119 4148 4184
f 4147 4152 4149
f 4150 4151 4148
f 4148 4151 4184
f 4091 4149 4185
f 4149 4152 4185
f 4151 4150 4153
f 4150 4093 4153
f 4091 4185 4254
f 4154 4153 4093
f 4126 4188 4153
f 4126 4153 4154
f 4155 4096 4186
f 4096 4125 4186
f 4155 4225 4099
f 4159 4187 4160
f 4187 4188 4160
f 4160 4188 4126
f 4127 4227 4102
f 4068 4156 4157
f 4159 4158 4157
f 4158 4068 4157
f 4158 4159 4160
f 4102 4227 4231
f 4161 4102 4231
f 4156 4128 4190
f 4129 4162 4193
f 4194 4130 4163
f 4192 4163 4131
f 4192 4131 4129
f 4162 4164 4193
f 4130 4194 4166
f 4197 4164 4072
f 4072 4198 4197
f 4199 4135 4166
f 4135 4107 4166
f 4200 4198 4165
f 4169 4202 4165
f 4165 4202 4200
f 4167 4135 4201
f 4201 4135 4199
f 4169 4168 4202
f 4168 4171 4204
f 4206 4170 4201
f 4201 4170 4167
f 4204 4171 4205
f 4205 4171 4172
f 4140 4170 4206
f 4205 4172 4139
f 4139 4138 4205
f 4327 4140 4206
f 4110 4208 4138
f 4208 4110 4142
f 4140 4327 4173
f 4142 4111 4209
f 4111 4240 4209
f 4327 4211 4173
f 4173 4211 4145
f 4212 4145 4211
f 4213 4284 4174
f 4056 4212 4175
f 4177 4056 4176
f 4056 4175 4176
f 4216 4179 4217
f 4178 4217 4182
f 4179 4182 4217
f 4178 4182 4247
f 4084 4219 4180
f 4084 4180 4181
f 4180 4220 4181
f 4182 4183 4247
f 4181 4220 4146
f 4184 4247 4183
f 4146 4220 4221
f 4146 4221 4152
f 4221 4222 4152
f 4222 4185 4152
f 4247 4184 4251
f 4184 4151 4251
f 4151 4153 4251
f 4153 4223 4251
f 4188 4223 4153
f 4187 4256 4188
f 4256 4223 4188
f 4099 4225 4260
f 4227 4127 4100
f 4191 4157 4156
f 4308 4128 4189
f 4190 4128 4308
f 4190 4191 4156
f 4194 4163 4233
f 4233 4163 4195
f 4192 4232 4163
f 4163 4232 4195
f 4164 4235 4193
f 4193 4235 4196
f 4164 4197 4235
f 4236 4166 4265
f 4265 4166 4194
f 4237 4235 4197
f 4198 4237 4197
f 4236 4199 4166
f 4198 4200 4237
f 4316 4201 4199
f 4168 4203 4202
f 4168 4204 4203
f 4206 4201 4322
f 4238 4203 4204
f 4205 4207 4204
f 4204 4207 4238
f 4239 4206 4322
f 4138 4207 4205
f 4239 4327 4206
f 4138 4208 4207
f 4208 4142 4281
f 4142 4209 4326
f 4240 4210 4209
f 4212 4211 4283
f 4212 4283 4175
f 4213 4215 4214
f 4215 4216 4214
f 4176 4175 4286
f 4214 4216 4244
f 4216 4217 4244
f 4177 4176 4218
f 4176 4286 4218
f 4217 4178 4244
f 4177 4218 4219
f 4288 4219 4218
f 4219 4245 4180
f 4288 4245 4219
f 4180 4245 4220
f 4245 4248 4220
f 4220 4248 4249
f 4220 4249 4221
f 4249 4250 4221
f 4221 4250 4222
f 4250 4252 4222
f 4222 4252 4185
f 4252 4254 4185
f 4298 4253 4223
f 4251 4223 4253
f 4223 4257 4298
f 4256 4257 4223
f 4155 4186 4224
f 4225 4155 4224
f 4187 4262 4256
f 4260 4226 4099
f 4027 4099 4226
f 4100 4027 4226
f 4227 4100 4226
f 4228 4227 4226
f 4227 4228 4231
f 4231 4228 4229
f 4230 4231 4229
f 4262 4159 4157
f 4159 4262 4187
f 4161 4231 4306
f 4231 4230 4306
f 4032 4161 4306
f 4189 4032 4306
f 4308 4189 4306
f 4263 4190 4308
f 4190 4263 4191
f 4232 4192 4267
f 4192 4129 4267
f 4129 4193 4267
f 4193 4196 4267
f 4265 4194 4312
f 4312 4194 4233
f 4264 4233 4195
f 4264 4195 4232
f 4196 4234 4267
f 4196 4235 4234
f 4271 4234 4235
f 4237 4270 4235
f 4235 4270 4271
f 4237 4272 4270
f 4269 4316 4199
f 4269 4199 4236
f 4273 4272 4200
f 4200 4272 4237
f 4201 4316 4319
f 4202 4273 4200
f 4202 4203 4273
f 4203 4274 4273
f 4319 4322 4201
f 4203 4238 4274
f 4239 4322 4359
f 4278 4238 4207
f 4207 4277 4278
f 4207 4208 4277
f 4239 4359 4327
f 4281 4142 4326
f 4209 4210 4326
f 4211 4327 4282
f 4210 4240 4412
f 4240 4174 4412
f 4211 4282 4283
f 4174 4284 4412
f 4175 4283 4241
f 4284 4213 4242
f 4175 4241 4286
f 4213 4214 4242
f 4214 4287 4242
f 4214 4244 4287
f 4287 4244 4289
f 4243 4334 4286
f 4286 4334 4218
f 4178 4289 4244
f 4334 4288 4218
f 4245 4288 4246
f 4245 4246 4248
f 4178 4247 4291
f 4248 4250 4249
f 4291 4247 4251
f 4250 4290 4252
f 4290 4293 4252
f 4294 4252 4293
f 4295 4292 4253
f 4251 4253 4292
f 4252 4294 4254
f 4253 4298 4295
f 4254 4294 4299
f 4297 4298 4257
f 4254 4299 4255
f 4257 4258 4297
f 4254 4224 4186
f 4254 4255 4224
f 4256 4300 4257
f 4257 4300 4258
f 4301 4225 4224
f 4225 4301 4260
f 4226 4260 4301
f 4259 4348 4262
f 4348 4300 4262
f 4262 4300 4256
f 4229 4302 4230
f 4230 4302 4303
f 4307 4230 4303
f 4308 4304 4263
f 4304 4261 4263
f 4263 4261 4191
f 4259 4157 4261
f 4157 4191 4261
f 4157 4259 4262
f 4306 4230 4307
f 4264 4232 4313
f 4232 4267 4313
f 4311 4309 4265
f 4311 4265 4312
f 4266 4312 4233
f 4266 4233 4264
f 4267 4268 4313
f 4268 4267 4315
f 4267 4234 4315
f 4309 4269 4236
f 4309 4236 4265
f 4271 4314 4234
f 4234 4314 4315
f 4271 4270 4314
f 4318 4314 4270
f 4270 4272 4318
f 4273 4320 4272
f 4273 4321 4320
f 4273 4358 4321
f 4273 4274 4358
f 4274 4275 4358
f 4274 4238 4275
f 4276 4275 4238
f 4238 4278 4276
f 4280 4278 4277
f 4208 4279 4277
f 4277 4279 4280
f 4208 4281 4279
f 4359 4365 4327
f 4326 4279 4281
f 4327 4365 4282
f 4368 4282 4365
f 4282 4368 4283
f 4369 4412 4284
f 4368 4285 4283
f 4330 4369 4284
f 4414 4283 4285
f 4283 4414 4241
f 4330 4284 4242
f 4286 4241 4243
f 4288 4334 4336
f 4289 4178 4375
f 4288 4336 4246
f 4336 4337 4246
f 4340 4375 4291
f 4178 4291 4375
f 4337 4248 4246
f 4248 4337 4250
f 4337 4290 4250
f 4291 4292 4340
f 4291 4251 4292
f 4290 4339 4293
f 4339 4294 4293
f 4295 4343 4292
f 4292 4343 4340
f 4343 4295 4296
f 4295 4298 4296
f 4294 4344 4299
f 4298 4297 4296
f 4344 4255 4299
f 4348 4297 4258
f 4300 4348 4258
f 4301 4386 4226
f 4226 4386 4394
f 4259 4305 4348
f 4228 4226 4394
f 4229 4228 4302
f 4303 4302 4346
f 4303 4346 4307
f 4349 4307 4346
f 4308 4307 4349
f 4349 4304 4308
f 4305 4259 4261
f 4308 4306 4307
f 4310 4266 4264
f 4264 4313 4352
f 4396 4309 4311
f 4310 4311 4312
f 4310 4312 4266
f 4269 4309 4354
f 4315 4314 4268
f 4269 4354 4316
f 4316 4354 4317
f 4272 4320 4318
f 4316 4317 4319
f 4357 4318 4320
f 4321 4404 4320
f 4320 4404 4357
f 4322 4319 4323
f 4319 4450 4323
f 4275 4324 4358
f 4322 4323 4359
f 4276 4360 4275
f 4275 4360 4324
f 4276 4278 4360
f 4278 4408 4360
f 4280 4361 4278
f 4278 4361 4408
f 4280 4279 4361
f 4325 4361 4279
f 4279 4364 4325
f 4326 4364 4279
f 4210 4364 4326
f 4328 4368 4365
f 4330 4329 4369
f 4241 4414 4370
f 4329 4330 4331
f 4330 4242 4331
f 4372 4241 4370
f 4287 4333 4331
f 4287 4331 4242
f 4372 4332 4241
f 4241 4332 4243
f 4333 4287 4289
f 4334 4243 4373
f 4243 4332 4373
f 4334 4373 4336
f 4373 4335 4336
f 4336 4335 4337
f 4335 4377 4337
f 4337 4377 4338
f 4337 4338 4290
f 4338 4339 4290
f 4294 4339 4341
f 4339 4428 4341
f 4431 4340 4380
f 4340 4343 4380
f 4294 4341 4344
f 4341 4379 4344
f 4342 4380 4296
f 4343 4296 4380
f 4379 4382 4344
f 4297 4433 4296
f 4296 4433 4342
f 4344 4382 4255
f 4385 4255 4382
f 4348 4433 4297
f 4348 4393 4433
f 4255 4385 4224
f 4301 4224 4385
f 4345 4389 4346
f 4349 4346 4347
f 4347 4346 4389
f 4395 4349 4347
f 4350 4392 4305
f 4392 4393 4305
f 4305 4393 4348
f 4302 4228 4394
f 4302 4345 4346
f 4350 4304 4395
f 4304 4349 4395
f 4261 4304 4350
f 4261 4350 4305
f 4264 4352 4480
f 4352 4351 4480
f 4353 4351 4352
f 4313 4397 4352
f 4352 4397 4353
f 4313 4268 4397
f 4268 4355 4397
f 4309 4396 4354
f 4268 4314 4355
f 4314 4445 4355
f 4398 4317 4354
f 4356 4445 4314
f 4318 4401 4314
f 4314 4401 4356
f 4318 4357 4401
f 4358 4407 4321
f 4321 4407 4404
f 4324 4407 4358
f 4324 4406 4407
f 4359 4323 4451
f 4324 4360 4406
f 4360 4455 4406
f 4360 4408 4455
f 4361 4363 4408
f 4365 4359 4362
f 4325 4409 4361
f 4361 4409 4363
f 4325 4364 4409
f 4364 4367 4409
f 4365 4362 4328
f 4364 4366 4367
f 4210 4366 4364
f 4366 4210 4412
f 4368 4328 4413
f 4412 4369 4543
f 4543 4369 4460
f 4285 4368 4415
f 4368 4413 4415
f 4371 4460 4329
f 4329 4460 4369
f 4285 4415 4414
f 4370 4414 4417
f 4329 4331 4371
f 4370 4417 4372
f 4331 4333 4371
f 4332 4372 4420
f 4333 4289 4421
f 4332 4420 4373
f 4420 4419 4373
f 4422 4373 4419
f 4422 4374 4373
f 4373 4374 4335
f 4421 4289 4426
f 4289 4375 4426
f 4335 4374 4377
f 4378 4377 4374
f 4340 4506 4375
f 4375 4506 4426
f 4377 4376 4338
f 4378 4376 4377
f 4340 4431 4506
f 4338 4376 4339
f 4376 4428 4339
f 4429 4341 4428
f 4429 4379 4341
f 4429 4381 4379
f 4380 4342 4431
f 4379 4381 4382
f 4432 4382 4381
f 4342 4433 4434
f 4432 4383 4382
f 4382 4383 4385
f 4384 4385 4383
f 4393 4441 4433
f 4301 4385 4384
f 4386 4301 4384
f 4386 4387 4394
f 4394 4387 4388
f 4438 4394 4388
f 4345 4440 4389
f 4347 4390 4395
f 4395 4390 4391
f 4350 4395 4391
f 4441 4393 4392
f 4302 4394 4438
f 4440 4345 4438
f 4345 4302 4438
f 4310 4479 4442
f 4479 4310 4480
f 4310 4264 4480
f 4396 4311 4442
f 4310 4442 4311
f 4443 4480 4351
f 4351 4353 4443
f 4397 4444 4353
f 4397 4355 4444
f 4398 4354 4399
f 4354 4396 4399
f 4355 4400 4444
f 4355 4445 4400
f 4317 4398 4402
f 4356 4446 4445
f 4356 4401 4446
f 4317 4402 4319
f 4449 4446 4401
f 4357 4403 4401
f 4401 4403 4449
f 4404 4405 4357
f 4357 4405 4403
f 4404 4407 4405
f 4407 4452 4405
f 4407 4406 4452
f 4406 4456 4452
f 4455 4456 4406
f 4359 4451 4362
f 4408 4363 4455
f 4409 4367 4410
f 4328 4362 4411
f 4367 4496 4410
f 4496 4367 4366
f 4328 4411 4458
f 4328 4458 4413
f 4459 4413 4458
f 4366 4412 4543
f 4459 4416 4413
f 4413 4416 4415
f 4462 4461 4415
f 4415 4461 4414
f 4462 4415 4416
f 4414 4461 4417
f 4418 4417 4461
f 4418 4420 4417
f 4417 4420 4372
f 4463 4371 4464
f 4371 4333 4464
f 4503 4419 4420
f 4467 4464 4421
f 4333 4421 4464
f 4503 4423 4419
f 4419 4423 4422
f 4422 4423 4374
f 4424 4374 4423
f 4421 4426 4467
f 4424 4427 4374
f 4374 4427 4378
f 4506 4425 4426
f 4426 4425 4467
f 4376 4378 4427
f 4376 4427 4428
f 4427 4469 4428
f 4428 4469 4429
f 4469 4470 4429
f 4429 4470 4430
f 4472 4471 4431
f 4506 4431 4471
f 4429 4430 4381
f 4432 4381 4430
f 4342 4474 4431
f 4431 4474 4472
f 4342 4434 4474
f 4434 4473 4474
f 4383 4432 4435
f 4433 4475 4434
f 4434 4475 4473
f 4383 4435 4384
f 4436 4519 4391
f 4437 4391 4519
f 4392 4391 4437
f 4476 4392 4437
f 4441 4392 4476
f 4441 4475 4433
f 4439 4388 4387
f 4388 4439 4438
f 4440 4438 4439
f 4439 4477 4440
f 4440 4477 4389
f 4390 4347 4477
f 4347 4389 4477
f 4390 4436 4391
f 4350 4391 4392
f 4482 4481 4480
f 4443 4482 4480
f 4443 4353 4482
f 4353 4483 4482
f 4489 4399 4396
f 4489 4396 4442
f 4444 4484 4353
f 4353 4484 4483
f 4444 4400 4484
f 4398 4489 4402
f 4398 4399 4489
f 4488 4484 4400
f 4445 4447 4400
f 4400 4447 4488
f 4445 4446 4447
f 4319 4402 4450
f 4448 4447 4446
f 4449 4535 4446
f 4446 4535 4448
f 4449 4403 4535
f 4323 4450 4492
f 4405 4535 4403
f 4323 4492 4451
f 4534 4535 4405
f 4452 4453 4405
f 4405 4453 4534
f 4452 4456 4453
f 4456 4454 4453
f 4494 4454 4455
f 4455 4454 4456
f 4455 4363 4494
f 4451 4492 4362
f 4363 4493 4494
f 4363 4409 4493
f 4409 4495 4493
f 4409 4410 4495
f 4492 4411 4362
f 4457 4495 4410
f 4410 4496 4457
f 4458 4411 4499
f 4496 4366 4500
f 4458 4499 4459
f 4459 4499 4542
f 4500 4366 4543
f 4543 4460 4463
f 4460 4371 4463
f 4462 4545 4461
f 4462 4416 4545
f 4545 4502 4461
f 4461 4502 4418
f 4418 4502 4420
f 4553 4420 4502
f 4463 4464 4548
f 4553 4503 4420
f 4467 4592 4464
f 4465 4423 4503
f 4465 4466 4423
f 4423 4466 4424
f 4427 4424 4466
f 4466 4468 4427
f 4427 4468 4469
f 4508 4470 4469
f 4506 4471 4507
f 4470 4508 4430
f 4471 4472 4507
f 4508 4509 4430
f 4430 4509 4432
f 4472 4474 4511
f 4432 4509 4513
f 4473 4511 4474
f 4473 4515 4511
f 4432 4513 4435
f 4517 4435 4513
f 4520 4605 4476
f 4515 4476 4605
f 4473 4475 4515
f 4437 4520 4476
f 4441 4476 4515
f 4475 4441 4515
f 4435 4521 4384
f 4435 4517 4521
f 4386 4384 4521
f 4387 4386 4521
f 4518 4439 4566
f 4478 4477 4518
f 4477 4439 4518
f 4568 4390 4478
f 4390 4477 4478
f 4436 4390 4568
f 4479 4480 4481
f 4522 4442 4479
f 4479 4481 4523
f 4482 4523 4481
f 4442 4485 4489
f 4487 4485 4522
f 4485 4442 4522
f 4525 4523 4482
f 4482 4483 4525
f 4484 4528 4483
f 4486 4529 4485
f 4529 4489 4485
f 4486 4485 4487
f 4488 4530 4484
f 4484 4530 4528
f 4488 4447 4530
f 4531 4450 4402
f 4531 4402 4489
f 4489 4529 4531
f 4573 4530 4447
f 4448 4490 4447
f 4447 4490 4573
f 4448 4535 4490
f 4492 4450 4533
f 4533 4450 4531
f 4491 4490 4535
f 4453 4580 4534
f 4492 4533 4538
f 4454 4580 4453
f 4454 4493 4580
f 4494 4493 4454
f 4411 4492 4539
f 4492 4538 4539
f 4457 4496 4586
f 4411 4539 4499
f 4498 4499 4539
f 4496 4497 4586
f 4496 4500 4497
f 4498 4542 4499
f 4543 4497 4500
f 4459 4542 4501
f 4416 4459 4501
f 4543 4463 4589
f 4416 4501 4545
f 4589 4463 4548
f 4502 4545 4551
f 4550 4548 4464
f 4502 4551 4553
f 4464 4592 4550
f 4503 4553 4554
f 4503 4554 4465
f 4466 4465 4504
f 4465 4554 4504
f 4592 4467 4594
f 4504 4468 4466
f 4594 4467 4555
f 4468 4505 4469
f 4467 4425 4555
f 4505 4595 4469
f 4555 4425 4556
f 4425 4506 4556
f 4595 4558 4469
f 4469 4558 4508
f 4560 4556 4507
f 4506 4507 4556
f 4508 4558 4557
f 4472 4512 4507
f 4507 4512 4560
f 4508 4557 4509
f 4510 4509 4557
f 4472 4511 4512
f 4511 4514 4512
f 4509 4510 4513
f 4598 4514 4515
f 4511 4515 4514
f 4510 4516 4513
f 4513 4516 4517
f 4598 4515 4605
f 4563 4564 4518
f 4478 4518 4567
f 4567 4518 4564
f 4519 4436 4604
f 4437 4519 4604
f 4520 4437 4604
f 4521 4516 4565
f 4521 4517 4516
f 4387 4521 4565
f 4566 4439 4565
f 4439 4387 4565
f 4566 4563 4518
f 4478 4567 4568
f 4479 4523 4522
f 4487 4522 4524
f 4524 4522 4523
f 4524 4523 4526
f 4525 4526 4523
f 4525 4483 4526
f 4483 4528 4526
f 4570 4486 4487
f 4570 4487 4524
f 4569 4526 4528
f 4528 4527 4569
f 4528 4530 4527
f 4574 4533 4531
f 4574 4531 4575
f 4575 4531 4529
f 4529 4486 4575
f 4575 4486 4576
f 4576 4486 4570
f 4577 4573 4490
f 4491 4532 4490
f 4490 4532 4577
f 4536 4532 4491
f 4534 4578 4535
f 4535 4578 4491
f 4491 4578 4536
f 4534 4615 4578
f 4533 4579 4538
f 4534 4580 4615
f 4580 4493 4537
f 4584 4538 4579
f 4493 4581 4537
f 4538 4584 4539
f 4585 4539 4584
f 4495 4540 4493
f 4493 4540 4581
f 4495 4457 4540
f 4457 4586 4540
f 4539 4585 4498
f 4586 4497 4541
f 4497 4588 4541
f 4498 4585 4542
f 4587 4542 4585
f 4497 4544 4588
f 4543 4544 4497
f 4587 4547 4542
f 4542 4547 4501
f 4544 4543 4589
f 4545 4546 4549
f 4624 4546 4501
f 4501 4546 4545
f 4624 4501 4547
f 4550 4589 4548
f 4545 4549 4551
f 4627 4551 4549
f 4627 4552 4551
f 4551 4552 4553
f 4553 4552 4554
f 4554 4593 4504
f 4593 4632 4504
f 4504 4632 4468
f 4632 4636 4468
f 4638 4594 4555
f 4468 4636 4505
f 4636 4595 4505
f 4638 4555 4560
f 4555 4556 4560
f 4558 4596 4557
f 4560 4512 4559
f 4596 4597 4557
f 4557 4597 4510
f 4643 4559 4514
f 4514 4559 4512
f 4510 4597 4561
f 4598 4643 4514
f 4510 4561 4516
f 4600 4516 4561
f 4600 4606 4516
f 4563 4562 4564
f 4602 4567 4562
f 4567 4564 4562
f 4567 4602 4607
f 4436 4603 4604
f 4520 4647 4605
f 4516 4606 4565
f 4567 4607 4568
f 4603 4436 4568
f 4609 4570 4524
f 4609 4524 4608
f 4608 4524 4526
f 4608 4526 4569
f 4571 4570 4609
f 4530 4610 4527
f 4527 4610 4569
f 4530 4573 4610
f 4576 4570 4571
f 4572 4610 4573
f 4577 4572 4573
f 4659 4574 4575
f 4659 4575 4576
f 4532 4536 4577
f 4574 4579 4533
f 4579 4574 4583
f 4583 4574 4659
f 4615 4536 4578
f 4537 4615 4580
f 4537 4581 4615
f 4583 4584 4579
f 4583 4582 4584
f 4584 4582 4585
f 4621 4619 4540
f 4540 4619 4581
f 4540 4586 4621
f 4585 4582 4620
f 4586 4541 4621
f 4541 4588 4622
f 4585 4620 4587
f 4544 4665 4588
f 4544 4589 4665
f 4665 4589 4590
f 4546 4626 4549
f 4550 4590 4589
f 4549 4626 4627
f 4552 4627 4591
f 4552 4591 4554
f 4550 4592 4631
f 4631 4592 4594
f 4673 4634 4594
f 4638 4673 4594
f 4636 4670 4595
f 4595 4670 4637
f 4595 4637 4558
f 4637 4674 4558
f 4558 4674 4596
f 4674 4639 4596
f 4644 4640 4559
f 4560 4559 4678
f 4559 4640 4678
f 4596 4639 4597
f 4645 4597 4639
f 4643 4644 4559
f 4597 4645 4561
f 4643 4598 4644
f 4645 4599 4561
f 4561 4599 4600
f 4605 4647 4598
f 4600 4599 4606
f 4599 4648 4606
f 4566 4606 4648
f 4648 4601 4566
f 4566 4601 4563
f 4562 4563 4601
f 4602 4562 4601
f 4603 4607 4602
f 4602 4686 4603
f 4603 4686 4604
f 4520 4604 4686
f 4647 4520 4686
f 4566 4565 4606
f 4603 4568 4607
f 4650 4609 4608
f 4569 4654 4608
f 4608 4654 4650
f 4653 4571 4609
f 4650 4653 4609
f 4655 4654 4569
f 4569 4610 4655
f 4572 4655 4610
f 4611 4576 4571
f 4571 4653 4611
f 4612 4655 4572
f 4577 4612 4572
f 4613 4659 4576
f 4613 4576 4657
f 4657 4576 4611
f 4614 4612 4577
f 4577 4536 4614
f 4614 4536 4616
f 4615 4616 4536
f 4615 4660 4616
f 4615 4581 4660
f 4617 4583 4659
f 4662 4660 4619
f 4619 4660 4581
f 4617 4697 4583
f 4583 4697 4582
f 4621 4618 4619
f 4619 4618 4662
f 4621 4698 4618
f 4582 4697 4620
f 4621 4541 4698
f 4541 4622 4698
f 4697 4664 4620
f 4620 4664 4587
f 4622 4588 4623
f 4588 4666 4623
f 4588 4665 4666
f 4547 4587 4664
f 4547 4664 4625
f 4626 4546 4703
f 4546 4624 4703
f 4547 4625 4624
f 4624 4625 4703
f 4665 4590 4668
f 4627 4626 4667
f 4668 4590 4669
f 4590 4550 4669
f 4627 4667 4591
f 4628 4591 4667
f 4635 4669 4631
f 4550 4631 4669
f 4628 4629 4591
f 4591 4629 4554
f 4554 4629 4593
f 4593 4630 4632
f 4593 4629 4630
f 4631 4634 4635
f 4631 4594 4634
f 4636 4632 4633
f 4632 4630 4633
f 4673 4671 4634
f 4634 4671 4635
f 4636 4633 4670
f 4673 4638 4678
f 4638 4560 4678
f 4677 4678 4640
f 4674 4675 4639
f 4675 4676 4639
f 4680 4639 4676
f 4644 4641 4640
f 4640 4641 4677
f 4680 4642 4639
f 4639 4642 4645
f 4598 4685 4644
f 4645 4642 4599
f 4646 4723 4647
f 4723 4685 4647
f 4647 4685 4598
f 4648 4599 4681
f 4601 4648 4681
f 4602 4601 4681
f 4649 4602 4681
f 4686 4602 4649
f 4686 4646 4647
f 4650 4654 4651
f 4651 4652 4650
f 4650 4652 4653
f 4655 4689 4654
f 4687 4653 4652
f 4656 4689 4655
f 4612 4690 4655
f 4655 4690 4656
f 4611 4653 4687
f 4658 4690 4612
f 4612 4614 4658
f 4616 4660 4728
f 4617 4659 4613
f 4617 4613 4661
f 4661 4613 4657
f 4661 4657 4693
f 4693 4657 4611
f 4616 4728 4614
f 4662 4732 4660
f 4662 4696 4732
f 4662 4618 4696
f 4663 4696 4618
f 4618 4698 4663
f 4697 4699 4664
f 4622 4700 4698
f 4622 4623 4700
f 4623 4702 4700
f 4623 4666 4702
f 4664 4699 4701
f 4664 4701 4625
f 4703 4741 4626
f 4626 4741 4667
f 4705 4668 4669
f 4667 4741 4628
f 4635 4704 4669
f 4669 4704 4705
f 4629 4628 4706
f 4629 4706 4630
f 4630 4707 4633
f 4633 4707 4670
f 4707 4672 4670
f 4671 4673 4709
f 4670 4672 4637
f 4672 4710 4637
f 4637 4710 4674
f 4710 4675 4674
f 4713 4709 4678
f 4673 4678 4709
f 4675 4711 4676
f 4714 4676 4711
f 4678 4677 4713
f 4676 4714 4680
f 4677 4641 4679
f 4680 4714 4642
f 4685 4641 4644
f 4685 4719 4641
f 4682 4681 4599
f 4682 4599 4716
f 4716 4599 4642
f 4721 4681 4682
f 4683 4681 4717
f 4717 4681 4721
f 4646 4684 4723
f 4719 4685 4723
f 4649 4681 4683
f 4649 4683 4724
f 4686 4649 4724
f 4684 4646 4724
f 4646 4686 4724
f 4651 4654 4688
f 4652 4651 4688
f 4654 4689 4688
f 4694 4687 4652
f 4688 4694 4652
f 4656 4726 4689
f 4656 4690 4726
f 4611 4687 4694
f 4691 4726 4690
f 4658 4692 4690
f 4690 4692 4691
f 4658 4614 4692
f 4614 4758 4692
f 4693 4611 4694
f 4614 4728 4758
f 4728 4732 4695
f 4728 4660 4732
f 4695 4732 4731
f 4697 4617 4733
f 4733 4617 4661
f 4663 4763 4696
f 4696 4763 4732
f 4663 4698 4763
f 4698 4700 4763
f 4697 4736 4699
f 4733 4736 4697
f 4702 4734 4700
f 4701 4699 4736
f 4666 4735 4702
f 4736 4738 4701
f 4701 4738 4625
f 4739 4735 4666
f 4665 4739 4666
f 4703 4625 4738
f 4739 4665 4740
f 4665 4668 4740
f 4703 4737 4741
f 4668 4705 4740
f 4705 4704 4742
f 4628 4741 4706
f 4774 4706 4741
f 4742 4704 4708
f 4704 4635 4708
f 4774 4707 4706
f 4706 4707 4630
f 4635 4671 4708
f 4672 4707 4744
f 4671 4709 4708
f 4672 4744 4712
f 4672 4712 4710
f 4675 4710 4711
f 4710 4712 4711
f 4709 4713 4747
f 4709 4747 4708
f 4714 4748 4642
f 4748 4716 4642
f 4715 4716 4748
f 4641 4753 4679
f 4720 4718 4721
f 4717 4721 4754
f 4754 4721 4718
f 4751 4752 4719
f 4752 4753 4719
f 4719 4753 4641
f 4716 4715 4682
f 4720 4682 4715
f 4682 4720 4721
f 4717 4754 4789
f 4722 4683 4789
f 4683 4717 4789
f 4683 4722 4724
f 4684 4724 4722
f 4722 4751 4684
f 4684 4751 4723
f 4723 4751 4719
f 4688 4689 4725
f 4688 4725 4729
f 4694 4688 4729
f 4689 4726 4725
f 4756 4725 4726
f 4691 4756 4726
f 4691 4692 4756
f 4727 4756 4692
f 4692 4758 4727
f 4728 4695 4758
f 4761 4693 4694
f 4761 4694 4729
f 4695 4731 4760
f 4731 4730 4760
f 4799 4733 4661
f 4661 4693 4799
f 4763 4731 4732
f 4733 4765 4736
f 4799 4765 4733
f 4700 4764 4763
f 4700 4734 4764
f 4734 4766 4764
f 4734 4702 4766
f 4735 4766 4702
f 4738 4736 4767
f 4767 4736 4765
f 4739 4768 4735
f 4737 4703 4738
f 4738 4769 4737
f 4739 4740 4768
f 4768 4740 4772
f 4770 4737 4769
f 4705 4772 4740
f 4741 4737 4773
f 4773 4737 4770
f 4776 4772 4743
f 4705 4742 4772
f 4742 4743 4772
f 4741 4773 4774
f 4742 4708 4743
f 4807 4707 4774
f 4807 4778 4707
f 4776 4743 4777
f 4707 4778 4744
f 4778 4811 4744
f 4777 4743 4745
f 4744 4811 4712
f 4811 4779 4712
f 4743 4747 4745
f 4708 4747 4743
f 4712 4779 4711
f 4746 4711 4779
f 4713 4782 4747
f 4747 4782 4745
f 4711 4746 4714
f 4782 4713 4783
f 4713 4677 4783
f 4714 4746 4748
f 4817 4748 4746
f 4785 4783 4679
f 4677 4679 4783
f 4817 4750 4748
f 4748 4750 4715
f 4753 4785 4679
f 4720 4715 4750
f 4750 4749 4720
f 4720 4749 4718
f 4754 4718 4749
f 4751 4787 4752
f 4752 4787 4785
f 4752 4785 4753
f 4787 4751 4786
f 4751 4722 4786
f 4790 4729 4725
f 4756 4755 4725
f 4725 4755 4790
f 4757 4761 4790
f 4761 4729 4790
f 4791 4755 4756
f 4727 4794 4756
f 4756 4794 4791
f 4727 4758 4794
f 4758 4795 4794
f 4758 4695 4795
f 4759 4761 4757
f 4695 4760 4795
f 4797 4693 4761
f 4797 4761 4759
f 4731 4762 4730
f 4693 4797 4799
f 4763 4764 4731
f 4731 4764 4762
f 4799 4800 4765
f 4735 4831 4766
f 4767 4765 4800
f 4767 4769 4738
f 4767 4802 4769
f 4770 4769 4802
f 4770 4771 4773
f 4776 4803 4772
f 4772 4803 4835
f 4775 4774 4773
f 4775 4773 4771
f 4805 4803 4776
f 4774 4775 4807
f 4778 4807 4809
f 4776 4777 4805
f 4778 4809 4811
f 4777 4745 4813
f 4780 4779 4811
f 4814 4813 4745
f 4780 4781 4779
f 4779 4781 4746
f 4745 4782 4814
f 4816 4746 4781
f 4814 4782 4820
f 4782 4783 4820
f 4816 4817 4746
f 4783 4785 4820
f 4784 4750 4817
f 4821 4844 4785
f 4749 4750 4784
f 4787 4786 4821
f 4821 4786 4788
f 4787 4821 4785
f 4754 4823 4789
f 4722 4824 4786
f 4824 4788 4786
f 4757 4790 4847
f 4847 4790 4755
f 4791 4792 4755
f 4755 4792 4847
f 4791 4794 4792
f 4759 4757 4793
f 4793 4757 4847
f 4825 4792 4794
f 4794 4795 4825
f 4760 4827 4795
f 4760 4730 4827
f 4828 4797 4759
f 4759 4852 4828
f 4730 4796 4827
f 4730 4762 4796
f 4800 4797 4830
f 4797 4828 4830
f 4762 4764 4829
f 4764 4798 4829
f 4764 4766 4798
f 4800 4799 4797
f 4766 4831 4798
f 4801 4767 4800
f 4768 4832 4735
f 4735 4832 4831
f 4802 4767 4801
f 4768 4772 4832
f 4802 4833 4770
f 4835 4832 4772
f 4771 4770 4834
f 4834 4770 4833
f 4804 4775 4771
f 4804 4771 4834
f 4805 4808 4803
f 4804 4806 4775
f 4775 4806 4807
f 4808 4805 4838
f 4807 4806 4809
f 4810 4809 4806
f 4805 4777 4838
f 4809 4810 4811
f 4838 4777 4812
f 4777 4813 4812
f 4811 4810 4780
f 4815 4812 4814
f 4814 4812 4813
f 4781 4780 4839
f 4781 4839 4816
f 4814 4820 4815
f 4817 4816 4818
f 4785 4819 4820
f 4820 4819 4815
f 4817 4818 4784
f 4821 4845 4844
f 4819 4785 4844
f 4842 4754 4749
f 4823 4754 4842
f 4845 4821 4822
f 4821 4788 4822
f 4823 4873 4789
f 4824 4871 4788
f 4825 4826 4792
f 4792 4826 4847
f 4825 4795 4826
f 4795 4827 4826
f 4793 4852 4759
f 4850 4826 4827
f 4827 4848 4850
f 4827 4796 4848
f 4796 4851 4848
f 4796 4762 4851
f 4762 4829 4851
f 4830 4828 4852
f 4831 4854 4798
f 4801 4800 4858
f 4858 4800 4830
f 4831 4832 4854
f 4833 4802 4857
f 4857 4802 4801
f 4857 4801 4858
f 4859 4856 4835
f 4835 4856 4832
f 4836 4859 4835
f 4861 4804 4833
f 4804 4834 4833
f 4861 4833 4860
f 4835 4808 4836
f 4836 4808 4862
f 4803 4808 4835
f 4806 4804 4885
f 4885 4804 4861
f 4808 4838 4862
f 4885 4863 4806
f 4806 4863 4810
f 4837 4862 4838
f 4810 4863 4864
f 4837 4838 4812
f 4810 4864 4780
f 4780 4864 4866
f 4780 4866 4839
f 4840 4839 4866
f 4840 4841 4839
f 4839 4841 4816
f 4812 4815 4887
f 4816 4841 4818
f 4867 4818 4841
f 4815 4819 4887
f 4819 4843 4887
f 4867 4842 4818
f 4868 4843 4845
f 4845 4843 4844
f 4844 4843 4819
f 4818 4842 4784
f 4749 4784 4842
f 4871 4872 4788
f 4822 4788 4872
f 4822 4868 4845
f 4846 4722 4873
f 4722 4789 4873
f 4824 4722 4846
f 4824 4846 4871
f 4847 4849 4793
f 4847 4826 4849
f 4849 4852 4793
f 4849 4826 4875
f 4850 4875 4826
f 4850 4848 4876
f 4848 4851 4876
f 4877 4876 4851
f 4851 4829 4853
f 4896 4830 4852
f 4851 4853 4877
f 4877 4853 4879
f 4798 4879 4853
f 4798 4853 4829
f 4858 4830 4896
f 4881 4879 4798
f 4798 4854 4881
f 4881 4854 4855
f 4854 4856 4855
f 4854 4832 4856
f 4882 4857 4858
f 4882 4833 4857
f 4836 4883 4859
f 4882 4860 4833
f 4883 4836 4884
f 4836 4862 4884
f 4884 4862 4907
f 4837 4907 4862
f 4863 4885 4864
f 4885 4865 4864
f 4864 4865 4866
f 4866 4865 4840
f 4841 4840 4888
f 4841 4888 4867
f 4868 4887 4843
f 4842 4867 4889
f 4869 4823 4889
f 4823 4842 4889
f 4823 4869 4873
f 4846 4873 4869
f 4869 4870 4846
f 4846 4870 4871
f 4872 4871 4870
f 4891 4822 4872
f 4822 4891 4868
f 4875 4874 4849
f 4849 4892 4852
f 4874 4892 4849
f 4850 4894 4875
f 4850 4876 4894
f 4876 4877 4894
f 4896 4852 4892
f 4878 4894 4877
f 4877 4880 4878
f 4877 4879 4880
f 4921 4880 4879
f 4881 4899 4879
f 4879 4899 4921
f 4881 4855 4899
f 4882 4858 4900
f 4900 4858 4896
f 4855 4883 4899
f 4855 4856 4883
f 4856 4859 4883
f 4899 4883 4906
f 4882 4903 4860
f 4883 4884 4906
f 4860 4903 4861
f 4903 4885 4861
f 4885 4903 4904
f 4907 4906 4884
f 4837 4911 4907
f 4910 4885 4908
f 4911 4837 4909
f 4837 4812 4909
f 4885 4910 4865
f 4910 4886 4865
f 4865 4886 4840
f 4930 4909 4887
f 4812 4887 4909
f 4840 4886 4888
f 4931 4888 4886
f 4887 4913 4930
f 4931 4914 4888
f 4888 4914 4867
f 4868 4918 4887
f 4887 4918 4913
f 4867 4914 4889
f 4915 4889 4914
f 4869 4889 4915
f 4917 4869 4915
f 4890 4935 4891
f 4935 4918 4891
f 4891 4918 4868
f 4890 4870 4917
f 4870 4869 4917
f 4872 4870 4890
f 4872 4890 4891
f 4874 4895 4892
f 4895 4874 4894
f 4874 4875 4894
f 4878 4893 4894
f 4894 4893 4895
f 4878 4880 4893
f 4898 4901 4892
f 4901 4896 4892
f 4897 4893 4880
f 4880 4921 4897
f 4901 4900 4896
f 4902 4901 4898
f 4938 4921 4899
f 4902 4900 4901
f 4938 4899 4923
f 4899 4906 4923
f 4900 4903 4882
f 4900 4925 4903
f 4925 4900 4902
f 4925 4904 4903
f 4923 4906 4905
f 4943 4905 4907
f 4907 4905 4906
f 4904 4908 4885
f 4908 4904 4926
f 4927 4943 4907
f 4911 4927 4907
f 4911 4909 4927
f 4886 4910 4928
f 4909 4930 4927
f 4886 4928 4931
f 4918 4912 4913
f 4914 4931 4933
f 4915 4914 4933
f 4915 4916 4917
f 4890 4917 4934
f 4934 4917 4916
f 4934 4935 4890
f 4912 4918 4935
f 4895 4919 4892
f 4920 4919 4895
f 4895 4893 4920
f 4919 4898 4892
f 4919 4936 4898
f 4937 4920 4893
f 4897 4937 4893
f 4897 4921 4937
f 4898 4936 4902
f 4938 4937 4921
f 4940 4902 4936
f 4938 4923 4922
f 4924 4925 4902
f 4924 4902 4940
f 4953 4922 4923
f 4925 4924 4904
f 4953 4923 4905
f 4924 4926 4904
f 4926 4942 4908
f 4927 4944 4943
f 4942 4910 4908
f 4942 4959 4910
f 4929 4928 4910
f 4959 4929 4910
f 4944 4927 4932
f 4927 4930 4932
f 4945 4928 4929
f 4945 4931 4928
f 4930 4913 4932
f 4946 4932 4912
f 4912 4932 4913
f 4931 4945 4933
f 4947 4915 4933
f 4916 4915 4947
f 4934 4916 4968
f 4946 4935 4934
f 4935 4946 4912
f 4920 4936 4919
f 4920 4949 4936
f 4920 4937 4950
f 4920 4950 4949
f 4951 4936 4949
f 4939 4950 4937
f 4938 4939 4937
f 4940 4936 4951
f 4939 4938 4941
f 4938 4922 4941
f 4953 4941 4922
f 4954 4924 4940
f 4953 4905 4975
f 4954 4926 4924
f 4954 4955 4926
f 4975 4905 4957
f 4905 4943 4957
f 4942 4926 4955
f 4944 4957 4943
f 4958 4957 4944
f 4929 4959 4960
f 4958 4944 4961
f 4944 4932 4961
f 4945 4929 4960
f 4932 4964 4961
f 4948 4963 4946
f 4963 4964 4946
f 4946 4964 4932
f 4945 4947 4933
f 4916 4947 4982
f 4948 4934 4968
f 4934 4948 4946
f 4950 4951 4949
f 4950 4939 4970
f 4951 4952 4940
f 4951 4950 4970
f 4941 4970 4939
f 4971 4954 4952
f 4954 4940 4952
f 4953 4976 4941
f 4953 4975 4976
f 4955 4954 4986
f 4986 4954 4971
f 4977 4942 4955
f 4977 4955 4986
f 4975 4957 4956
f 4977 4959 4942
f 4977 4987 4959
f 4958 4956 4957
f 4987 4960 4959
f 4956 4958 4979
f 4958 4961 4979
f 4980 4945 4960
f 4980 4960 4988
f 4964 4965 4961
f 4961 4965 4979
f 4982 4945 4980
f 4983 4962 4968
f 4992 4968 4962
f 4948 4968 4992
f 4992 4966 4948
f 4948 4966 4963
f 4965 4964 4966
f 4964 4963 4966
f 4947 4945 4982
f 4967 4916 4982
f 4983 4968 4967
f 4968 4916 4967
f 4952 4951 4970
f 4952 4970 4969
f 4941 4972 4970
f 4976 4972 4941
f 4972 4976 4973
f 4986 4971 4985
f 4976 4974 4973
f 4973 4974 4978
f 4975 4974 4976
f 4975 4956 4974
f 4986 4987 4977
f 4987 4988 4960
f 4974 4979 4978
f 4956 4979 4974
f 4978 4979 4989
f 4980 4988 4993
f 4993 4988 4991
f 4979 4966 4989
f 4989 4966 4992
f 4979 4965 4966
f 4967 4982 4980
f 4980 4993 4967
f 4983 4981 4962
f 4981 4983 4993
f 4983 4967 4993
f 4969 4971 4952
f 4969 4984 4971
f 4984 4969 5000
f 5000 4969 4970
f 4972 5000 4970
f 4971 4984 4985
f 4994 4985 4984
f 4987 4985 4994
f 4985 4987 4986
f 4973 4978 4996
f 4987 4999 4988
f 4997 4996 4989
f 4978 4989 4996
f 4999 4991 4988
f 4991 4990 4993
f 4992 4998 4989
f 4989 4998 4997
f 4990 4981 4993
f 4990 4962 4981
f 4998 4992 4990
f 4992 4962 4990
f 4973 5000 4972
f 4984 5000 4994
f 4994 5003 4987
f 5000 4973 5002
f 5002 4973 4995
f 4973 4996 4995
f 5003 4999 4987
f 4997 4995 4996
f 4997 5005 4995
f 4999 4990 4991
f 4998 4990 5005
f 5005 4990 4999
f 4997 4998 5005
f 4994 5001 5003
f 5002 5001 5000
f 5001 4994 5000
f 5002 4995 5001
f 4999 5003 5004
f 5004 5003 5001
f 5001 4995 5004
f 5004 5005 4999
f 5004 4995 5005
# 10006 faces, 0 coords texture

# End of File
