# Supplementary material for: Computational modelling of muscle fibre operating ranges in the hindlimb of a small ground bird (Eudromia elegans), with implications for modelling locomotion in extinct species
Source: PLoS Comput Biol. 2021 Apr 1;17(4):e1008843. doi: 10.1371/journal.pcbi.1008843 (PMC8016346; doi:10.1371/journal.pcbi.1008843)
Supplement: S1 Model File — (ZIP) [file pcbi.1008843.s006.zip › geometry/R_TBT_fibula.obj]

####
#
# OBJ File Generated by Meshlab
#
####
# Object R_TBT_fibula.obj
#
# Vertices: 6712
# Faces: 13426
#
####
v 0.000925 -0.010122 -0.001325
v 0.000334 -0.010620 -0.001433
v 0.000575 -0.010439 -0.001316
v 0.000507 -0.010345 -0.001736
v 0.000907 -0.010161 -0.000957
v 0.000444 -0.010487 -0.001141
v 0.000514 -0.010301 -0.000938
v 0.000705 -0.010234 -0.001646
v 0.000917 -0.010141 -0.000759
v 0.001266 -0.009765 -0.001210
v 0.001270 -0.009862 -0.000698
v 0.001431 -0.009454 -0.001355
v 0.001637 -0.009362 -0.000711
v 0.001444 -0.009434 -0.000534
v 0.001581 -0.009434 -0.001082
v 0.001987 -0.008903 -0.000512
v 0.002277 -0.008569 -0.000523
v 0.001973 -0.008936 -0.000810
v 0.002412 -0.008393 -0.000166
v 0.000816 -0.009502 -0.001997
v 0.001192 -0.009730 -0.001437
v 0.001108 -0.009552 -0.001683
v 0.000817 -0.010017 -0.000667
v 0.001494 -0.008837 -0.001846
v 0.001882 -0.008636 -0.001509
v 0.002392 -0.007351 -0.003488
v 0.002256 -0.007817 -0.002287
v 0.002321 -0.007975 -0.001708
v 0.002178 -0.008533 -0.001035
v 0.002147 -0.008530 -0.000046
v 0.002549 -0.007590 -0.001998
v 0.002376 -0.008243 0.000058
v 0.002552 -0.007204 -0.003274
v 0.002506 -0.007430 -0.002716
v 0.002504 -0.008223 -0.000705
v 0.002634 -0.008147 -0.000396
v 0.002615 -0.008147 -0.000186
v 0.002769 -0.007117 -0.002584
v 0.002785 -0.007205 -0.002050
v 0.002671 -0.007586 -0.001580
v 0.002796 -0.007448 -0.001352
v 0.002761 -0.007786 -0.000492
v 0.002887 -0.006891 -0.002530
v -0.000091 -0.010710 -0.001541
v -0.000633 -0.010676 -0.002063
v 0.000034 -0.010678 -0.001665
v -0.000191 -0.010507 -0.002069
v -0.000418 -0.010648 -0.001550
v -0.000026 -0.010608 -0.001260
v 0.000486 -0.010181 -0.001881
v 0.001152 -0.009085 -0.001986
v 0.001018 -0.009529 -0.000517
v 0.001255 -0.009439 -0.000476
v 0.001372 -0.008322 -0.002666
v 0.001561 -0.008069 -0.003005
v 0.001560 -0.008564 -0.002081
v 0.001727 -0.009090 -0.000410
v 0.001765 -0.007483 -0.004111
v 0.001990 -0.007640 -0.003598
v 0.002131 -0.007616 -0.003377
v 0.001680 -0.008178 -0.002565
v 0.002033 -0.008223 -0.001823
v 0.001926 -0.008093 -0.002303
v 0.002243 -0.007232 -0.004139
v 0.002188 -0.006969 -0.004573
v 0.002513 -0.006936 -0.004083
v 0.002641 -0.006879 -0.003497
v 0.002861 -0.007216 -0.001297
v 0.002697 -0.007635 -0.000207
v 0.002863 -0.006788 -0.002608
v 0.002813 -0.006832 -0.002162
v 0.002820 -0.007137 -0.001711
v -0.000947 -0.010532 -0.001758
v -0.000478 -0.010501 -0.001442
v -0.000256 -0.009982 -0.002496
v -0.000144 -0.010293 -0.001156
v 0.000264 -0.009864 -0.002225
v 0.000195 -0.010149 -0.000936
v 0.000586 -0.009189 -0.002393
v 0.001293 -0.008638 -0.002285
v 0.000882 -0.008551 -0.002751
v 0.000973 -0.009099 -0.000368
v 0.001187 -0.008175 -0.003081
v 0.001236 -0.007748 -0.003768
v 0.001662 -0.007785 -0.003581
v 0.001391 -0.009104 -0.000304
v 0.001920 -0.008511 0.000094
v 0.001599 -0.008716 -0.000040
v 0.001985 -0.007159 -0.004485
v 0.001688 -0.007174 -0.004568
v 0.002315 -0.006788 -0.004634
v 0.002372 -0.006551 -0.004696
v 0.002193 -0.008238 0.000195
v 0.002447 -0.006451 -0.004392
v 0.002461 -0.007798 0.000162
v 0.002583 -0.006583 -0.003976
v 0.002676 -0.006625 -0.003333
v 0.002810 -0.006918 -0.001396
v 0.002816 -0.007294 -0.000774
v -0.000804 -0.010691 -0.001901
v -0.000607 -0.010323 -0.002445
v 0.000073 -0.009250 -0.002683
v -0.000129 -0.009165 -0.002817
v 0.000369 -0.009292 -0.002481
v 0.000080 -0.009519 -0.000891
v 0.000560 -0.008491 -0.002969
v 0.000698 -0.008820 -0.002603
v 0.000551 -0.009437 -0.000656
v 0.001213 -0.007498 -0.004169
v 0.000870 -0.008678 -0.000135
v 0.001425 -0.008311 0.000335
v 0.001679 -0.006817 -0.005036
v 0.001991 -0.006658 -0.005117
v 0.001692 -0.008055 0.000520
v 0.001964 -0.006111 -0.005613
v 0.002225 -0.006274 -0.004998
v 0.002162 -0.006494 -0.005064
v 0.002215 -0.006047 -0.004680
v 0.002432 -0.006334 -0.004194
v 0.002253 -0.007793 0.000360
v 0.002592 -0.006402 -0.003304
v 0.002536 -0.007231 -0.000142
v 0.002311 -0.007510 0.000308
v 0.002374 -0.006168 -0.003316
v 0.002739 -0.006579 -0.002436
v 0.002676 -0.006555 -0.002240
v 0.002516 -0.006530 -0.001511
v 0.002706 -0.006739 -0.001416
v 0.002675 -0.006964 -0.000807
v -0.001085 -0.010597 -0.002261
v -0.001228 -0.010543 -0.002017
v -0.001260 -0.010599 -0.002205
v -0.001095 -0.009947 -0.002906
v 0.000125 -0.008613 -0.003020
v 0.000317 -0.008872 -0.002780
v 0.000936 -0.008060 -0.003366
v 0.001196 -0.008605 0.000022
v 0.001344 -0.006629 -0.005220
v 0.001029 -0.008315 0.000352
v 0.001602 -0.006356 -0.005540
v 0.001824 -0.006346 -0.005526
v 0.002041 -0.005905 -0.005643
v 0.001637 -0.007692 0.000871
v 0.002160 -0.005979 -0.005112
v 0.002312 -0.006163 -0.004155
v 0.002026 -0.007289 0.000590
v 0.002482 -0.006719 -0.000894
v -0.001512 -0.010405 -0.002554
v -0.001243 -0.010364 -0.002631
v -0.001330 -0.010333 -0.001955
v -0.000619 -0.009500 -0.002916
v -0.000857 -0.010188 -0.001544
v -0.000412 -0.009001 -0.002986
v -0.000579 -0.009709 -0.001255
v 0.000369 -0.008271 -0.003225
v -0.000150 -0.009237 -0.000929
v 0.000475 -0.008999 -0.000521
v 0.000767 -0.007780 -0.003746
v 0.001212 -0.007104 -0.004623
v 0.000770 -0.007450 -0.004160
v 0.000646 -0.008414 0.000058
v 0.000769 -0.008142 0.000783
v 0.001265 -0.008098 0.000664
v 0.001459 -0.006130 -0.005757
v 0.001656 -0.005744 -0.006041
v 0.001312 -0.007779 0.001190
v 0.001532 -0.007912 0.000747
v 0.001910 -0.007723 0.000637
v 0.001615 -0.007356 0.001055
v 0.002078 -0.005753 -0.005562
v 0.002082 -0.005783 -0.005002
v 0.002223 -0.006121 -0.002722
v 0.002261 -0.006771 -0.000333
v 0.002240 -0.007140 0.000157
v 0.002532 -0.006419 -0.002148
v 0.001987 -0.005996 -0.002245
v 0.002218 -0.006598 -0.000739
v -0.001628 -0.009955 -0.002987
v -0.001197 -0.009794 -0.003009
v -0.001629 -0.009974 -0.002084
v -0.001207 -0.009543 -0.003083
v -0.000671 -0.008854 -0.003087
v -0.000624 -0.009133 -0.001113
v -0.000091 -0.008329 -0.003239
v -0.000404 -0.008149 -0.003358
v 0.000281 -0.007739 -0.003758
v 0.000169 -0.008054 -0.003451
v 0.000438 -0.008697 -0.000351
v 0.000656 -0.008275 0.000383
v 0.000756 -0.006809 -0.004789
v 0.001119 -0.007988 0.000996
v 0.001067 -0.007830 0.001624
v 0.001415 -0.007581 0.001281
v 0.001790 -0.005624 -0.006048
v 0.002042 -0.005938 -0.004139
v 0.001917 -0.005304 -0.006015
v 0.001978 -0.005216 -0.005747
v 0.001958 -0.005236 -0.005475
v 0.001906 -0.005528 -0.005004
v 0.002070 -0.006266 -0.001321
v 0.001787 -0.006440 -0.000577
v 0.001893 -0.006723 -0.000025
v 0.001672 -0.007021 0.000828
v 0.002114 -0.006895 0.000022
v -0.001944 -0.010209 -0.002671
v -0.001875 -0.010083 -0.002893
v -0.001328 -0.009770 -0.001767
v -0.001050 -0.009542 -0.001493
v -0.000378 -0.008556 -0.003148
v -0.000621 -0.008907 -0.000996
v -0.000239 -0.008863 -0.000797
v 0.000136 -0.007497 -0.003974
v 0.000325 -0.008483 -0.000148
v 0.000314 -0.008205 0.000569
v 0.000637 -0.006473 -0.005012
v 0.000816 -0.008003 0.001474
v 0.001230 -0.005838 -0.005892
v 0.001443 -0.005745 -0.006047
v 0.001175 -0.007528 0.001927
v 0.001162 -0.007198 0.002066
v 0.002012 -0.005843 -0.004538
v 0.001619 -0.005636 -0.004007
v 0.001788 -0.005808 -0.003062
v 0.001576 -0.006485 -0.000313
v 0.001368 -0.007131 0.001490
v 0.001382 -0.007362 0.001521
v 0.001614 -0.006876 0.000676
v 0.001978 -0.006042 -0.001850
v 0.001802 -0.005990 -0.001544
v -0.001960 -0.010118 -0.002510
v -0.002287 -0.009775 -0.003057
v -0.001840 -0.009532 -0.003198
v -0.001971 -0.009927 -0.002380
v -0.001680 -0.008824 -0.003212
v -0.001329 -0.009226 -0.003161
v -0.001317 -0.008611 -0.003208
v -0.001142 -0.008366 -0.003252
v -0.000950 -0.008025 -0.003405
v -0.000251 -0.007746 -0.003676
v -0.000316 -0.008626 -0.000645
v -0.000060 -0.007144 -0.004217
v 0.000149 -0.008310 0.000127
v -0.000023 -0.008146 0.000860
v 0.000500 -0.008096 0.001437
v -0.000016 -0.008153 0.002797
v 0.000899 -0.005985 -0.005552
v 0.000901 -0.007703 0.002373
v 0.001667 -0.004939 -0.006298
v 0.001475 -0.005402 -0.004450
v 0.001462 -0.006741 0.000505
v 0.001212 -0.006862 0.001536
v 0.001334 -0.006868 0.001179
v 0.001846 -0.004977 -0.006048
v 0.001828 -0.005142 -0.005310
v 0.001642 -0.006166 -0.000960
v 0.001393 -0.006227 -0.000622
v 0.001464 -0.005962 -0.001046
v 0.001639 -0.004424 -0.006354
v 0.001914 -0.005006 -0.005752
v 0.001628 -0.005693 -0.002007
v 0.001731 -0.004330 -0.005977
v -0.001942 -0.009732 -0.003146
v -0.002328 -0.009535 -0.002573
v -0.001923 -0.009316 -0.003232
v -0.001943 -0.009461 -0.002119
v -0.001567 -0.009319 -0.001740
v -0.001238 -0.009006 -0.001363
v -0.001673 -0.008907 -0.001559
v -0.000484 -0.007434 -0.003871
v -0.000401 -0.007099 -0.004127
v -0.000137 -0.008395 -0.000283
v 0.000271 -0.006562 -0.004756
v 0.000273 -0.008134 0.001230
v 0.000342 -0.008130 0.002106
v 0.000046 -0.008167 0.002022
v 0.000557 -0.007975 0.002438
v 0.000734 -0.007855 0.002441
v 0.000589 -0.005549 -0.005623
v 0.000897 -0.005042 -0.006285
v 0.001151 -0.004689 -0.006544
v 0.001274 -0.005215 -0.006330
v 0.000971 -0.006422 -0.000039
v 0.001144 -0.006579 0.000234
v 0.000961 -0.007500 0.002418
v 0.000936 -0.007255 0.002559
v 0.001421 -0.004899 -0.006447
v 0.001389 -0.005056 -0.004881
v 0.001414 -0.005529 -0.003276
v 0.001156 -0.005257 -0.003210
v 0.001229 -0.006732 0.000913
v 0.001070 -0.006842 0.001990
v 0.001535 -0.005603 -0.002752
v 0.001135 -0.006012 -0.000669
v 0.001621 -0.004628 -0.005396
v 0.001385 -0.005516 -0.001546
v 0.001623 -0.005762 -0.001691
v 0.001750 -0.004449 -0.006140
v -0.002572 -0.009374 -0.003100
v -0.002404 -0.009299 -0.003219
v -0.002579 -0.009215 -0.002609
v -0.001601 -0.008120 -0.003331
v -0.001394 -0.008680 -0.001207
v -0.000895 -0.007697 -0.003611
v -0.000909 -0.008278 -0.000452
v -0.000151 -0.008182 0.000373
v -0.000579 -0.008077 0.001059
v -0.000046 -0.008138 0.001192
v 0.000403 -0.005880 -0.005261
v 0.000549 -0.007608 0.003123
v 0.000868 -0.006524 0.000606
v 0.001013 -0.006662 0.001246
v 0.000720 -0.006990 0.002982
v 0.000664 -0.007378 0.003074
v 0.001190 -0.005086 -0.004356
v 0.000882 -0.004678 -0.004070
v 0.001240 -0.005306 -0.003811
v 0.000900 -0.006613 0.001858
v 0.001318 -0.005695 -0.001179
v 0.001358 -0.005367 -0.002534
v 0.001668 -0.004006 -0.006310
v 0.001765 -0.004643 -0.005633
v -0.002452 -0.009605 -0.002849
v -0.002079 -0.009081 -0.001984
v -0.002416 -0.008757 -0.001989
v -0.001112 -0.007398 -0.003732
v -0.000763 -0.008541 -0.000759
v -0.001464 -0.008451 -0.001012
v -0.001458 -0.008214 -0.000679
v -0.000800 -0.008176 -0.000184
v -0.000630 -0.006765 -0.004234
v -0.000942 -0.008039 0.000103
v -0.001171 -0.007931 0.000400
v -0.000424 -0.008095 0.000604
v -0.001416 -0.007874 0.000718
v -0.000611 -0.006321 -0.004453
v -0.000455 -0.008201 0.002466
v -0.000389 -0.008200 0.002768
v 0.000046 -0.006239 -0.004821
v -0.000008 -0.007983 0.003343
v 0.000077 -0.005513 -0.005227
v 0.000256 -0.007675 0.003534
v 0.000581 -0.004685 -0.006204
v 0.000922 -0.004744 -0.006448
v 0.000940 -0.004146 -0.006646
v 0.000943 -0.004972 -0.003564
v 0.000909 -0.006890 0.002487
v 0.000567 -0.007164 0.003358
v 0.001008 -0.004508 -0.004584
v 0.001015 -0.005007 -0.002890
v 0.001026 -0.005391 -0.000947
v 0.000635 -0.006500 0.002699
v 0.001394 -0.004154 -0.005310
v 0.001192 -0.004975 -0.002199
v 0.001346 -0.005305 -0.001859
v 0.001210 -0.005407 -0.001246
v 0.001473 -0.003806 -0.005827
v 0.001202 -0.005102 -0.001484
v -0.001730 -0.008533 -0.003235
v -0.002048 -0.008684 -0.001621
v -0.000726 -0.008150 0.001972
v -0.001104 -0.006586 -0.004133
v -0.000405 -0.008172 0.003175
v -0.000569 -0.008089 0.003912
v -0.000192 -0.007869 0.003826
v 0.000248 -0.005123 -0.005592
v 0.000386 -0.007381 0.003664
v 0.000593 -0.006331 0.000501
v 0.000591 -0.006400 0.000970
v 0.000790 -0.006041 -0.000365
v 0.000932 -0.005667 -0.000734
v 0.000505 -0.005673 -0.000290
v 0.000553 -0.006389 0.001934
v 0.000350 -0.006704 0.003753
v 0.000322 -0.006956 0.003869
v 0.001263 -0.004565 -0.004995
v 0.000703 -0.006693 0.002816
v 0.000582 -0.006778 0.003265
v 0.001251 -0.004215 -0.006650
v 0.001146 -0.005012 -0.002459
v 0.001385 -0.003699 -0.006284
v 0.001220 -0.004948 -0.001819
v 0.001427 -0.003859 -0.005543
v -0.002826 -0.009022 -0.003038
v -0.002608 -0.008583 -0.003235
v -0.002928 -0.008881 -0.002795
v -0.002748 -0.008813 -0.002396
v -0.002361 -0.008070 -0.003290
v -0.002141 -0.008317 -0.001259
v -0.001505 -0.007633 -0.003537
v -0.001128 -0.008080 0.001903
v -0.000982 -0.008198 0.003074
v -0.000854 -0.008226 0.003439
v -0.000600 -0.008178 0.003659
v -0.000677 -0.007918 0.004294
v -0.000187 -0.005542 -0.005003
v -0.000187 -0.007590 0.004129
v 0.000567 -0.004271 -0.006403
v 0.000486 -0.006033 0.000031
v 0.000415 -0.006142 0.000387
v 0.000268 -0.005405 -0.000170
v 0.000642 -0.005521 -0.000507
v 0.000515 -0.006407 0.002709
v 0.000393 -0.003488 -0.006394
v 0.000247 -0.006391 0.003177
v 0.000356 -0.006542 0.003475
v 0.001004 -0.004099 -0.004741
v 0.000951 -0.004491 -0.002461
v 0.000921 -0.003667 -0.006665
v 0.001229 -0.003799 -0.006553
v 0.001070 -0.003674 -0.004877
v 0.001089 -0.004474 -0.002091
v 0.000957 -0.004883 -0.000894
v 0.001274 -0.003572 -0.005255
v 0.001163 -0.004658 -0.001675
v 0.001303 -0.003322 -0.005966
v -0.003188 -0.008409 -0.003066
v -0.002794 -0.008800 -0.003162
v -0.002827 -0.008369 -0.001916
v -0.002400 -0.008441 -0.001616
v -0.002003 -0.007996 -0.000646
v -0.001520 -0.007055 -0.003782
v -0.001619 -0.007918 -0.000182
v -0.001543 -0.006651 -0.003942
v -0.001825 -0.007853 0.001309
v -0.001329 -0.008118 0.002875
v -0.001311 -0.008240 0.003502
v -0.001013 -0.008179 0.004225
v -0.000372 -0.005827 -0.004758
v -0.001123 -0.007929 0.004620
v -0.000735 -0.007704 0.004523
v -0.000279 -0.007319 0.004401
v 0.000308 -0.005770 -0.000014
v 0.000186 -0.006230 0.002160
v 0.000674 -0.004057 -0.006559
v 0.000676 -0.004525 -0.003366
v 0.000693 -0.004574 -0.002956
v -0.000048 -0.006252 0.004012
v 0.000723 -0.003391 -0.006523
v 0.000822 -0.003931 -0.004477
v 0.000785 -0.004360 -0.004163
v 0.000643 -0.003970 -0.003846
v 0.000582 -0.004268 -0.003325
v 0.000856 -0.004041 -0.002616
v 0.000772 -0.005203 -0.000642
v 0.000963 -0.003228 -0.006430
v 0.001041 -0.003956 -0.002227
v 0.001099 -0.004448 -0.001283
v 0.001059 -0.004884 -0.001130
v 0.001336 -0.003267 -0.005599
v 0.001294 -0.003164 -0.005378
v 0.001133 -0.004264 -0.001715
v 0.001291 -0.002984 -0.005767
v -0.003187 -0.008527 -0.002840
v -0.003017 -0.008436 -0.002235
v -0.002839 -0.008075 -0.001482
v -0.002150 -0.006930 -0.003686
v -0.002366 -0.007239 -0.003548
v -0.001737 -0.008333 0.004158
v -0.001268 -0.005919 -0.004263
v -0.001694 -0.008014 0.002862
v -0.001751 -0.008119 0.003380
v -0.001557 -0.008321 0.004256
v -0.001474 -0.008244 0.004438
v -0.000424 -0.004952 -0.005075
v -0.000854 -0.005280 -0.004682
v -0.000665 -0.007160 0.004784
v -0.000047 -0.004455 -0.005707
v -0.000188 -0.004019 -0.005789
v -0.000035 -0.006297 0.002834
v -0.000003 -0.006937 0.004319
v -0.000412 -0.007074 0.004642
v 0.000102 -0.005781 0.000350
v -0.000056 -0.005818 0.000820
v 0.000005 -0.005976 0.001224
v -0.000347 -0.005769 0.001552
v 0.000095 -0.006108 0.001674
v -0.000068 -0.006188 0.002304
v -0.000383 -0.006259 0.003947
v 0.000026 -0.006325 0.003684
v -0.000145 -0.006420 0.004395
v 0.000467 -0.005278 -0.000331
v 0.000152 -0.006536 0.004194
v 0.000629 -0.003739 -0.003498
v 0.000150 -0.004987 -0.000004
v 0.000675 -0.004186 -0.002914
v 0.000930 -0.002776 -0.006254
v 0.001129 -0.003210 -0.006254
v 0.001148 -0.002792 -0.006031
v 0.000999 -0.003208 -0.004708
v 0.000752 -0.003676 -0.004273
v 0.000821 -0.003957 -0.000514
v 0.000769 -0.004540 -0.000492
v 0.001174 -0.002752 -0.005060
v 0.001119 -0.003986 -0.001923
v 0.001035 -0.004048 -0.000993
v 0.001208 -0.003430 -0.001912
v 0.001155 -0.003782 -0.001506
v -0.003221 -0.008183 -0.003176
v -0.003456 -0.008256 -0.002871
v -0.003188 -0.008436 -0.002501
v -0.003133 -0.007947 -0.003279
v -0.002577 -0.007659 -0.003398
v -0.002342 -0.006561 -0.003762
v -0.001729 -0.007790 0.000125
v -0.001859 -0.007731 0.000472
v -0.001754 -0.007911 0.001788
v -0.001941 -0.008282 0.004062
v -0.002219 -0.008065 0.004608
v -0.001864 -0.006559 -0.003869
v -0.001876 -0.008263 0.004503
v -0.001522 -0.007967 0.004777
v -0.001049 -0.007468 0.004828
v -0.000847 -0.004468 -0.004996
v -0.000706 -0.003953 -0.005392
v -0.000111 -0.006344 0.003227
v -0.000128 -0.005378 0.000330
v -0.000189 -0.006025 0.001943
v -0.000546 -0.005807 0.001825
v 0.000083 -0.003871 -0.006087
v -0.000229 -0.003576 -0.005907
v -0.000174 -0.006584 0.004537
v -0.000489 -0.006595 0.004816
v 0.000401 -0.003203 -0.006382
v 0.000448 -0.002933 -0.006378
v 0.000352 -0.004674 -0.000103
v 0.000709 -0.002883 -0.006380
v 0.000682 -0.003523 -0.003822
v 0.000678 -0.003709 -0.003117
v 0.000587 -0.004632 -0.000270
v 0.000937 -0.003529 -0.002616
v 0.001239 -0.002385 -0.005809
v 0.001056 -0.002288 -0.006040
v 0.001287 -0.002455 -0.005608
v 0.001277 -0.002491 -0.005407
v 0.001255 -0.002236 -0.005134
v 0.001125 -0.003393 -0.001072
v -0.003585 -0.007693 -0.003275
v -0.002836 -0.007943 -0.003316
v -0.002777 -0.007812 -0.000982
v -0.002728 -0.007555 -0.000317
v -0.002177 -0.007712 -0.000152
v -0.002395 -0.007706 0.001363
v -0.002458 -0.007578 0.000766
v -0.002218 -0.007931 0.003314
v -0.002238 -0.008027 0.003707
v -0.002083 -0.008242 0.004353
v -0.001412 -0.005514 -0.004332
v -0.001302 -0.004799 -0.004555
v -0.001588 -0.007706 0.004901
v -0.001111 -0.004546 -0.004762
v -0.000727 -0.006310 0.003096
v -0.001048 -0.007128 0.004953
v -0.000523 -0.006050 0.002221
v -0.000794 -0.006680 0.004983
v -0.000175 -0.005507 0.000502
v -0.000409 -0.005343 0.000871
v -0.000352 -0.005568 0.001112
v -0.000533 -0.006255 0.004687
v -0.000539 -0.004674 0.000648
v -0.000296 -0.006231 0.004174
v 0.000536 -0.003845 -0.000200
v 0.000790 -0.002217 -0.006236
v 0.000679 -0.003605 -0.004005
v 0.000902 -0.002625 -0.003512
v 0.000828 -0.003092 -0.003221
v 0.001071 -0.002604 -0.004624
v 0.001037 -0.002586 -0.004385
v 0.000868 -0.003225 -0.002946
v 0.001080 -0.003112 -0.002417
v 0.001003 -0.003540 -0.000770
v 0.001294 -0.001799 -0.005663
v 0.001325 -0.001969 -0.005455
v 0.001284 -0.001804 -0.004795
v 0.001279 -0.002889 -0.001843
v 0.001225 -0.003256 -0.001560
v 0.001240 -0.002789 -0.001037
v -0.003786 -0.007908 -0.003089
v -0.003505 -0.008202 -0.002609
v -0.003810 -0.007863 -0.002260
v -0.003342 -0.008101 -0.002009
v -0.003113 -0.006546 -0.003632
v -0.003075 -0.007529 0.001703
v -0.002514 -0.007697 0.002168
v -0.002488 -0.007729 0.002751
v -0.002277 -0.008105 0.004068
v -0.002362 -0.008029 0.004260
v -0.002394 -0.007867 0.004459
v -0.001972 -0.007886 0.004838
v -0.002053 -0.005709 -0.004034
v -0.001816 -0.007494 0.004951
v -0.001787 -0.004942 -0.004306
v -0.001585 -0.007143 0.004975
v -0.001042 -0.005761 0.002093
v -0.001330 -0.005866 0.002534
v -0.000852 -0.006340 0.003497
v -0.001310 -0.007113 0.004995
v -0.000560 -0.006334 0.003728
v -0.000631 -0.005266 0.001224
v -0.000094 -0.003223 -0.006093
v -0.000845 -0.006053 0.004364
v -0.000091 -0.005080 0.000200
v 0.000116 -0.002983 -0.006266
v 0.000618 -0.002395 -0.006329
v 0.000833 -0.003567 -0.000424
v 0.001059 -0.002114 -0.003719
v 0.000977 -0.002446 -0.003016
v 0.001022 -0.001515 -0.006032
v 0.001069 -0.002231 -0.002779
v 0.001159 -0.001716 -0.005888
v 0.001291 -0.002276 -0.002177
v 0.001103 -0.002917 -0.000562
v 0.001398 -0.001228 -0.005329
v 0.001205 -0.003132 -0.002027
v 0.001404 -0.002196 -0.001403
v -0.004072 -0.007776 -0.002870
v -0.003849 -0.007127 -0.003371
v -0.003591 -0.007715 -0.001613
v -0.002940 -0.006968 -0.003549
v -0.003660 -0.007417 -0.001093
v -0.002643 -0.007701 -0.000598
v -0.003223 -0.007413 -0.000558
v -0.002551 -0.007511 0.000152
v -0.002726 -0.007618 0.002589
v -0.002851 -0.007557 0.003029
v -0.002518 -0.007779 0.003908
v -0.002560 -0.007778 0.003413
v -0.001931 -0.007266 0.004869
v -0.001105 -0.006132 0.002907
v -0.001551 -0.006139 0.003082
v -0.001297 -0.006244 0.003342
v -0.001578 -0.006281 0.003694
v -0.001191 -0.003845 -0.005092
v -0.001067 -0.006239 0.003856
v -0.001301 -0.006258 0.003672
v -0.001188 -0.006626 0.004982
v -0.000771 -0.005459 0.001561
v -0.000838 -0.006059 0.004532
v -0.000898 -0.006276 0.004897
v -0.000611 -0.004899 0.000867
v -0.000215 -0.004255 0.000303
v 0.000128 -0.002531 -0.006338
v 0.000176 -0.003961 0.000066
v 0.000496 -0.002600 -0.006360
v 0.000361 -0.001326 -0.006296
v 0.000664 -0.001584 -0.006235
v 0.000452 -0.003625 -0.000087
v 0.000857 -0.003089 -0.000137
v 0.001219 -0.001609 -0.004253
v 0.001230 -0.001022 -0.005840
v 0.001385 -0.001369 -0.005024
v 0.001210 -0.001333 -0.003799
v 0.001154 -0.001705 -0.003700
v 0.001092 -0.001919 -0.003422
v 0.001085 -0.001996 -0.003073
v 0.001315 -0.001753 -0.002477
v 0.001175 -0.002451 -0.000330
v 0.001353 -0.000829 -0.005550
v 0.001405 -0.001903 -0.002030
v 0.001399 -0.002204 -0.001690
v -0.004157 -0.007450 -0.003173
v -0.004113 -0.007529 -0.001887
v -0.002606 -0.007487 0.000452
v -0.003105 -0.007325 0.000742
v -0.003095 -0.007491 0.001413
v -0.002989 -0.007491 0.002680
v -0.002738 -0.004949 -0.004129
v -0.002177 -0.005291 -0.004119
v -0.002543 -0.007580 0.004108
v -0.002451 -0.007431 0.004306
v -0.002146 -0.006891 0.004449
v -0.002173 -0.007525 0.004773
v -0.001555 -0.004532 -0.004525
v -0.001752 -0.006272 0.003471
v -0.001689 -0.005873 0.002698
v -0.001788 -0.006429 0.004334
v -0.001890 -0.006814 0.004679
v -0.001417 -0.005492 0.002060
v -0.001312 -0.006201 0.004045
v -0.001445 -0.006567 0.004892
v -0.001407 -0.006302 0.004640
v -0.001352 -0.006174 0.004397
v -0.001024 -0.006228 0.004839
v -0.000596 -0.003221 -0.005778
v -0.000803 -0.004858 0.001128
v -0.000469 -0.002754 -0.006004
v -0.000170 -0.004682 0.000227
v 0.000375 -0.003283 0.000254
v 0.000512 -0.002817 0.000583
v 0.000762 -0.002840 0.000236
v 0.001382 -0.000955 -0.004983
v 0.001017 -0.002513 0.000090
v 0.000898 -0.002394 0.000465
v 0.001271 -0.000977 -0.004531
v 0.001259 -0.001156 -0.003437
v 0.001246 -0.001496 -0.003126
v 0.001255 -0.002109 -0.000478
v 0.001280 -0.001710 -0.000720
v 0.001419 -0.001318 -0.002419
v 0.001479 -0.001501 -0.001844
v 0.001424 -0.001825 -0.001327
v -0.004382 -0.007412 -0.002945
v -0.004153 -0.007656 -0.002441
v -0.003996 -0.007413 -0.001459
v -0.003127 -0.007368 0.002792
v -0.003120 -0.007097 0.003138
v -0.002918 -0.007446 0.003268
v -0.002750 -0.007490 0.003701
v -0.002782 -0.006927 0.003582
v -0.002771 -0.007286 0.003759
v -0.002483 -0.007127 0.004137
v -0.002417 -0.006556 0.003602
v -0.002581 -0.006798 0.003736
v -0.001874 -0.006174 0.003172
v -0.002177 -0.006330 0.003373
v -0.001949 -0.006618 0.004468
v -0.001995 -0.005977 0.002872
v -0.002088 -0.006473 0.003873
v -0.001667 -0.006312 0.004098
v -0.001486 -0.003748 -0.004976
v -0.001550 -0.005619 0.002302
v -0.001383 -0.005246 0.001829
v -0.001720 -0.005275 0.002035
v -0.001053 -0.004712 0.001300
v -0.000918 -0.004401 0.001068
v -0.000831 -0.004200 0.000945
v -0.000210 -0.002247 -0.006308
v -0.000545 -0.004005 0.000630
v -0.000015 -0.002064 -0.006353
v 0.000601 -0.000477 -0.006204
v 0.000867 -0.001543 -0.006142
v 0.000798 -0.001772 0.001052
v 0.000645 -0.002494 0.000779
v 0.001217 -0.000996 -0.004043
v 0.001140 -0.000447 -0.005852
v 0.001369 -0.000722 -0.005125
v 0.001191 -0.001766 -0.000074
v 0.001166 -0.002016 0.000024
v 0.001390 -0.000955 -0.002708
v 0.001453 -0.000968 -0.001800
v -0.004746 -0.007141 -0.002862
v -0.004681 -0.007279 -0.002403
v -0.004644 -0.007262 -0.002088
v -0.004197 -0.007109 -0.000980
v -0.003451 -0.007234 -0.000292
v -0.002874 -0.005715 -0.003849
v -0.003565 -0.007114 0.000265
v -0.003901 -0.007003 0.000877
v -0.003668 -0.007229 0.001443
v -0.003443 -0.007356 0.001866
v -0.003606 -0.007059 0.002359
v -0.002182 -0.004647 -0.004293
v -0.002708 -0.006643 0.003416
v -0.002355 -0.006136 0.002999
v -0.002008 -0.003830 -0.004704
v -0.001231 -0.005032 0.001583
v -0.001786 -0.004956 0.001905
v -0.001513 -0.004569 0.001652
v -0.000914 -0.002205 -0.005882
v 0.000005 -0.003633 0.000338
v -0.000268 -0.001125 -0.006361
v -0.000020 -0.001411 -0.006338
v -0.000067 -0.003287 0.000681
v 0.000960 -0.000815 -0.006059
v 0.001008 -0.002036 0.000493
v 0.000944 -0.000060 -0.005972
v 0.001277 -0.000258 -0.005336
v 0.001188 -0.000133 -0.005654
v 0.001237 -0.000427 -0.004735
v 0.001191 -0.000568 -0.004022
v 0.001158 -0.001432 -0.000168
v 0.001039 -0.001667 0.000533
v 0.001436 -0.000777 -0.002315
v -0.004584 -0.007324 -0.002672
v -0.004704 -0.007035 -0.003063
v -0.003711 -0.006328 -0.003600
v -0.004150 -0.007012 -0.000605
v -0.004210 -0.006897 -0.000169
v -0.003657 -0.007096 0.000017
v -0.004157 -0.006905 0.001029
v -0.003967 -0.007056 0.001675
v -0.003256 -0.007185 0.002859
v -0.003378 -0.006492 0.002682
v -0.003097 -0.006876 0.003139
v -0.003049 -0.006604 0.003045
v -0.002621 -0.004225 -0.004395
v -0.002798 -0.006322 0.003021
v -0.002530 -0.006416 0.003292
v -0.002612 -0.005810 0.002593
v -0.002194 -0.005682 0.002539
v -0.001968 -0.005586 0.002413
v -0.001761 -0.003237 -0.005093
v -0.001623 -0.002711 -0.005363
v -0.001285 -0.003161 -0.005374
v -0.001607 -0.004188 0.001720
v -0.000458 -0.001780 -0.006223
v -0.000631 -0.001547 -0.006178
v -0.000735 -0.003593 0.000995
v -0.000280 -0.001579 -0.006305
v 0.000172 -0.002764 0.000982
v 0.001236 -0.000591 -0.003529
v 0.001227 -0.001266 -0.000840
v 0.000895 -0.001525 0.000963
v 0.001104 0.000490 -0.005179
v 0.000914 0.001141 -0.004779
v 0.001108 -0.000027 -0.003855
v 0.001253 -0.000345 -0.003102
v 0.001374 -0.000629 -0.001805
v -0.004714 -0.006856 -0.003211
v -0.005063 -0.007026 -0.002001
v -0.004299 -0.006787 -0.003386
v -0.004483 -0.006842 -0.003312
v -0.004367 -0.005771 -0.003656
v -0.004338 -0.006803 0.000200
v -0.003543 -0.007213 0.002247
v -0.003243 -0.006220 0.002639
v -0.002854 -0.004625 -0.004230
v -0.002963 -0.006107 0.002728
v -0.002839 -0.005458 0.002307
v -0.002547 -0.005291 0.002220
v -0.002379 -0.004820 0.002012
v -0.002198 -0.005144 0.002104
v -0.001871 -0.004331 0.001860
v -0.001874 -0.004726 0.001881
v -0.001278 -0.002350 -0.005638
v -0.001299 -0.004033 0.001459
v -0.001254 -0.001900 -0.005794
v -0.000945 -0.003786 0.001137
v -0.000703 -0.003346 0.001138
v -0.000200 -0.000897 -0.006426
v -0.000391 -0.000397 -0.006311
v -0.000336 -0.002718 0.001502
v -0.000038 -0.000706 -0.006368
v 0.000474 -0.002004 0.001275
v 0.001003 0.000322 -0.005749
v 0.000679 -0.001341 0.001318
v 0.001132 -0.000176 -0.004194
v 0.001156 -0.000019 -0.003226
v 0.001253 -0.001035 -0.001146
v 0.001124 -0.001131 -0.000448
v 0.001290 -0.000636 -0.001523
v 0.001020 -0.001088 0.000333
v 0.000960 -0.001197 0.000803
v -0.005290 -0.006821 -0.002743
v -0.005104 -0.007029 -0.002468
v -0.004920 -0.006364 -0.003401
v -0.004691 -0.007098 -0.001598
v -0.003772 -0.005319 -0.003851
v -0.004397 -0.006644 0.001615
v -0.004053 -0.006697 0.002049
v -0.003700 -0.006758 0.002395
v -0.003524 -0.006669 0.002585
v -0.002400 -0.004028 -0.004503
v -0.002002 -0.002979 -0.005110
v -0.001434 -0.003621 0.001715
v -0.001041 -0.001373 -0.006051
v -0.000907 -0.003117 0.001565
v -0.001235 -0.003314 0.001702
v -0.000650 -0.002406 0.001908
v 0.000015 -0.000244 -0.006334
v -0.000014 -0.002290 0.001493
v 0.000299 -0.000234 -0.006291
v 0.000219 -0.001841 0.001530
v 0.000761 0.000003 -0.006080
v 0.000730 0.000758 -0.005855
v 0.001007 0.000348 -0.003977
v 0.000932 -0.000694 -0.000002
v 0.001081 0.000478 -0.005477
v 0.000950 0.001001 -0.005294
v 0.001054 0.000262 -0.004404
v 0.001338 -0.000276 -0.002379
v 0.001232 -0.000264 -0.001792
v 0.000946 -0.000834 0.000671
v 0.000837 -0.000923 0.001041
v 0.001060 0.000205 -0.002115
v -0.005244 -0.006500 -0.003215
v -0.005634 -0.006739 -0.002384
v -0.004760 -0.006764 -0.000697
v -0.004318 -0.006798 0.001389
v -0.004374 -0.006442 0.001809
v -0.003770 -0.004598 -0.004136
v -0.003974 -0.006348 0.002194
v -0.003857 -0.003871 -0.004349
v -0.003684 -0.005643 0.002175
v -0.003600 -0.006041 0.002355
v -0.003148 -0.005758 0.002397
v -0.002468 -0.003459 -0.004702
v -0.002891 -0.005052 0.002114
v -0.002898 -0.004694 0.002020
v -0.001686 -0.002102 -0.005591
v -0.001745 -0.003710 0.001948
v -0.000992 -0.001091 -0.006130
v -0.001618 -0.003367 0.002017
v -0.000712 -0.000798 -0.006235
v -0.000808 -0.002780 0.001789
v 0.000319 0.000580 -0.006221
v 0.000349 -0.001209 0.001609
v 0.000447 -0.001390 0.001527
v 0.000639 -0.000919 0.001344
v 0.000889 0.000773 -0.004079
v 0.001010 0.000423 -0.003169
v 0.001008 0.000450 -0.002788
v 0.000984 -0.000358 -0.001107
v 0.000741 -0.000269 0.000279
v 0.000864 -0.000572 0.000702
v -0.005468 -0.006630 -0.002882
v -0.005454 -0.006216 -0.003335
v -0.005216 -0.006726 -0.001210
v -0.004725 -0.006628 0.000862
v -0.004594 -0.004950 -0.003900
v -0.003994 -0.005955 0.002149
v -0.003267 -0.005273 0.002141
v -0.003077 -0.003327 -0.004636
v -0.003085 -0.004437 0.002006
v -0.002400 -0.002483 -0.005217
v -0.002213 -0.004341 0.001936
v -0.001683 -0.001283 -0.005896
v -0.001895 -0.003232 0.002200
v -0.001391 -0.002917 0.002125
v -0.000032 0.000547 -0.006317
v 0.000339 -0.000978 0.001586
v 0.000791 -0.000230 -0.000468
v 0.000863 0.001060 -0.005539
v 0.000809 0.001470 -0.005051
v 0.000934 0.000549 -0.003710
v 0.000699 0.001045 -0.003561
v 0.000799 0.000809 -0.003175
v 0.000847 0.000199 -0.001325
v 0.000577 -0.000310 0.000965
v -0.005589 -0.006767 -0.002036
v -0.005643 -0.006678 -0.001710
v -0.005549 -0.006542 -0.001048
v -0.004996 -0.006585 -0.000408
v -0.004891 -0.006591 -0.000098
v -0.005311 -0.006383 0.000246
v -0.004767 -0.006504 0.001291
v -0.004369 -0.006178 0.001921
v -0.004419 -0.005593 0.001951
v -0.004362 -0.004028 -0.004214
v -0.002754 -0.001985 -0.005332
v -0.002358 -0.001338 -0.005626
v -0.002190 -0.001813 -0.005548
v -0.002010 -0.003868 0.001993
v -0.001803 -0.001083 -0.005900
v -0.001407 -0.000845 -0.006041
v -0.000830 -0.000428 -0.006216
v -0.000742 0.000344 -0.006314
v -0.001091 -0.002383 0.002198
v -0.000385 -0.001971 0.001884
v -0.000409 -0.001751 0.001962
v -0.000337 -0.001424 0.001959
v 0.000474 0.000959 -0.006015
v 0.000470 0.001396 -0.005862
v 0.000453 0.001596 -0.005740
v 0.000374 -0.000307 0.001192
v 0.000809 0.000667 -0.002313
v 0.000515 0.000415 -0.000838
v 0.000750 -0.000046 -0.000784
v 0.000612 0.000143 -0.000557
v 0.000426 0.000374 -0.000486
v 0.000600 -0.000134 0.000556
v 0.000786 0.001485 -0.004581
v 0.000527 0.001131 -0.002298
v 0.000738 0.000582 -0.001536
v -0.006012 -0.006298 -0.002913
v -0.006052 -0.005892 -0.003256
v -0.005405 -0.005929 -0.003484
v -0.004811 -0.006256 0.001522
v -0.004488 -0.005862 0.001921
v -0.004144 -0.005432 0.002002
v -0.003369 -0.004787 0.001999
v -0.003638 -0.002941 -0.004715
v -0.003589 -0.004539 0.001951
v -0.003237 -0.002334 -0.005083
v -0.003014 -0.004111 0.002040
v -0.002833 -0.001664 -0.005409
v -0.002375 -0.003078 0.002370
v -0.001602 -0.002748 0.002301
v -0.001395 -0.000072 -0.006088
v 0.000111 0.001193 -0.006131
v -0.000040 -0.000781 0.001706
v -0.000372 -0.001155 0.001955
v -0.000053 -0.000126 0.001273
v 0.000709 0.001203 -0.003947
v 0.000478 0.001214 -0.002705
v 0.000338 0.000115 0.000576
v 0.000191 0.000067 0.000873
v 0.000586 0.001784 -0.005293
v 0.000579 0.000974 -0.001855
v -0.006411 -0.006367 -0.002396
v -0.006158 -0.006091 -0.003046
v -0.006355 -0.006435 -0.002084
v -0.006283 -0.006230 -0.000852
v -0.005473 -0.006260 0.000499
v -0.005415 -0.005090 -0.003774
v -0.005441 -0.006158 0.000873
v -0.004546 -0.004524 -0.004041
v -0.005219 -0.005786 0.001505
v -0.004840 -0.005144 0.001796
v -0.004186 -0.003743 -0.004345
v -0.004463 -0.005044 0.001873
v -0.003187 -0.003883 0.002101
v -0.002244 -0.003801 0.002054
v -0.002151 -0.003082 0.002317
v -0.002200 -0.002765 0.002379
v -0.001839 -0.002464 0.002388
v -0.000475 0.000697 -0.006356
v -0.000862 -0.001619 0.002246
v -0.001268 -0.001621 0.002423
v -0.001014 0.001233 -0.006111
v -0.000586 -0.000921 0.001986
v -0.000241 0.001234 -0.006193
v 0.000140 -0.000555 0.001523
v 0.000338 0.002051 -0.005365
v 0.000490 0.001458 -0.003553
v 0.000456 0.001358 -0.003157
v 0.000240 0.001798 -0.003039
v 0.000585 0.000564 -0.001147
v 0.000191 0.000570 -0.000388
v 0.000537 0.001912 -0.004231
v 0.000520 0.002156 -0.004587
v -0.006347 -0.006294 -0.002661
v -0.005868 -0.005700 -0.003448
v -0.005789 -0.006207 0.000146
v -0.005284 -0.006051 0.001225
v -0.004992 -0.005629 0.001708
v -0.004239 -0.004543 0.001862
v -0.003750 -0.002333 -0.004984
v -0.002619 -0.000924 -0.005605
v -0.002878 -0.002769 0.002407
v -0.002622 -0.002900 0.002425
v -0.001977 -0.002178 0.002402
v -0.001385 -0.002223 0.002387
v -0.001002 0.000722 -0.006222
v -0.001309 0.000478 -0.006140
v -0.001036 -0.001095 0.002262
v -0.000595 -0.000423 0.001749
v -0.000186 0.001594 -0.006056
v -0.000719 -0.000089 0.001512
v -0.000011 0.001718 -0.005949
v 0.000086 0.000376 0.000238
v -0.000359 0.000447 0.000297
v 0.000005 0.000272 0.000629
v 0.000227 0.000704 -0.000695
v 0.000321 0.001963 -0.003515
v 0.000276 0.001598 -0.002471
v 0.000408 0.001079 -0.001534
v 0.000493 0.002162 -0.004940
v -0.006722 -0.006049 -0.002766
v -0.006274 -0.006404 -0.001583
v -0.006076 -0.006002 0.000413
v -0.005450 -0.005542 0.001484
v -0.005729 -0.004224 -0.003955
v -0.004777 -0.003547 -0.004283
v -0.005276 -0.004731 0.001682
v -0.005006 -0.005293 0.001745
v -0.004551 -0.003175 -0.004502
v -0.004217 -0.002903 -0.004663
v -0.004231 -0.002192 -0.004973
v -0.003828 -0.004214 0.001947
v -0.003560 -0.001881 -0.005190
v -0.002933 -0.001196 -0.005475
v -0.002248 -0.002441 0.002364
v -0.002192 -0.000054 -0.005826
v -0.001900 0.000054 -0.005936
v -0.001892 -0.001430 0.002478
v -0.001640 -0.001573 0.002499
v -0.000651 0.001390 -0.006143
v -0.000480 0.001845 -0.005921
v -0.000725 0.000414 0.000620
v -0.000677 0.000272 0.000960
v -0.000115 0.000736 -0.000277
v -0.000333 0.000702 -0.000082
v -0.000324 0.002273 -0.005578
v 0.000088 0.002065 -0.005606
v -0.000084 0.001168 -0.000834
v -0.000205 0.001056 -0.000592
v 0.000134 0.001484 -0.001606
v 0.000155 0.001201 -0.001202
v 0.000260 0.002373 -0.003855
v 0.000055 0.002432 -0.003040
v -0.006919 -0.005696 -0.003009
v -0.006764 -0.006271 -0.001777
v -0.007273 -0.006062 -0.001432
v -0.006831 -0.005919 -0.000212
v -0.006677 -0.005431 -0.003303
v -0.006105 -0.005115 -0.003653
v -0.006093 -0.005862 0.000661
v -0.005779 -0.005839 0.000994
v -0.005563 -0.005737 0.001278
v -0.005601 -0.003384 -0.004259
v -0.005065 -0.002414 -0.004785
v -0.004832 -0.004472 0.001766
v -0.004934 -0.004238 0.001776
v -0.004442 -0.004120 0.001868
v -0.003277 -0.003251 0.002357
v -0.003171 -0.000764 -0.005456
v -0.002813 -0.000578 -0.005549
v -0.002281 -0.001979 0.002334
v -0.001408 0.000955 -0.006022
v -0.001536 -0.000936 0.002390
v -0.000287 0.000143 0.001011
v -0.000790 0.000629 0.000208
v -0.000082 0.001823 -0.001551
v -0.000191 0.001521 -0.000984
v 0.000147 0.002524 -0.005002
v 0.000124 0.001983 -0.002664
v 0.000261 0.002632 -0.004565
v -0.007248 -0.005912 -0.002594
v -0.007231 -0.006049 -0.002322
v -0.007480 -0.005841 -0.000614
v -0.006830 -0.005782 0.000123
v -0.005977 -0.004722 -0.003804
v -0.006237 -0.003912 -0.004001
v -0.005581 -0.004171 0.001704
v -0.004202 -0.001674 -0.005129
v -0.004033 -0.003655 0.002077
v -0.003651 -0.001206 -0.005320
v -0.003914 -0.002893 0.002295
v -0.003347 -0.003061 0.002382
v -0.003525 -0.002695 0.002316
v -0.003148 -0.002415 0.002249
v -0.002395 0.000399 -0.005725
v -0.002681 -0.002183 0.002250
v -0.002990 -0.001889 0.002044
v -0.002621 -0.001840 0.002181
v -0.002350 -0.001231 0.002272
v -0.002075 -0.001409 0.002430
v -0.001610 0.001290 -0.005790
v -0.000951 0.001630 -0.005936
v -0.001268 -0.000691 0.002225
v -0.001102 0.002156 -0.005451
v -0.001219 0.000557 0.000488
v -0.001531 0.000415 0.000888
v -0.000707 0.002152 -0.005646
v -0.000525 0.001147 -0.000455
v 0.000027 0.002804 -0.004680
v 0.000150 0.002691 -0.004045
v -0.000021 0.002895 -0.003515
v -0.007216 -0.006104 -0.002107
v -0.007084 -0.004843 -0.003504
v -0.006944 -0.004487 -0.003698
v -0.006581 -0.005635 0.000570
v -0.006272 -0.005426 0.001060
v -0.005916 -0.005243 0.001399
v -0.005843 -0.003750 -0.004086
v -0.005579 -0.005133 0.001558
v -0.005567 -0.004821 0.001607
v -0.004583 -0.001923 -0.005025
v -0.004074 -0.001201 -0.005210
v -0.004384 -0.003381 0.002121
v -0.004278 -0.002977 0.002187
v -0.003766 -0.003185 0.002306
v -0.003520 -0.000634 -0.005363
v -0.003311 -0.002174 0.002077
v -0.003356 -0.001791 0.001747
v -0.002748 -0.001632 0.002066
v -0.002526 0.000637 -0.005615
v -0.002790 -0.000970 0.001634
v -0.002909 -0.001426 0.001819
v -0.002054 -0.000847 0.002355
v -0.001782 -0.000277 0.002128
v -0.001572 0.001871 -0.005398
v -0.001566 -0.000291 0.002113
v -0.001140 0.000065 0.001528
v -0.001379 0.000809 0.000087
v -0.000882 0.001004 -0.000175
v -0.000213 0.002564 -0.005237
v -0.000205 0.002836 -0.004845
v -0.000431 0.001991 -0.000971
v -0.000331 0.003061 -0.004442
v -0.000054 0.002228 -0.002317
v -0.000195 0.002942 -0.002805
v -0.000236 0.002122 -0.001408
v -0.000149 0.003189 -0.003732
v -0.008002 -0.005878 -0.002104
v -0.007396 -0.005713 -0.002784
v -0.007523 -0.006029 -0.001873
v -0.007747 -0.005915 -0.001233
v -0.007182 -0.005278 -0.003227
v -0.007837 -0.005152 -0.003129
v -0.007193 -0.005776 -0.000161
v -0.007162 -0.005534 0.000298
v -0.006484 -0.004431 -0.003808
v -0.006933 -0.005317 0.000746
v -0.006671 -0.005160 0.001063
v -0.005403 -0.002990 -0.004469
v -0.004993 -0.003483 0.001983
v -0.003947 -0.002455 0.002102
v -0.004065 -0.002645 0.002172
v -0.003633 -0.002124 0.001904
v -0.003184 -0.000005 -0.005386
v -0.003126 -0.001221 0.001399
v -0.002852 -0.000751 0.001328
v -0.002396 0.000906 -0.005568
v -0.002575 -0.000947 0.001933
v -0.002307 -0.000779 0.002170
v -0.002091 -0.000047 0.001903
v -0.001795 0.000726 -0.000036
v -0.001576 0.000641 0.000343
v -0.001877 0.000422 0.000827
v -0.001559 0.000207 0.001450
v -0.001683 -0.000014 0.001890
v -0.000848 0.002512 -0.005263
v -0.001288 0.001163 -0.000226
v -0.001283 0.001604 -0.000434
v -0.000644 0.002670 -0.005113
v -0.000658 0.003033 -0.004619
v -0.000436 0.001545 -0.000781
v -0.000637 0.003229 -0.004318
v -0.000183 0.001785 -0.001203
v -0.000122 0.003050 -0.004180
v -0.007744 -0.005969 -0.001623
v -0.007801 -0.005438 -0.002915
v -0.008425 -0.005593 -0.002475
v -0.007652 -0.005599 -0.000053
v -0.007291 -0.004038 -0.003800
v -0.006427 -0.004955 0.001317
v -0.006312 -0.004712 0.001463
v -0.006064 -0.004364 0.001597
v -0.005353 -0.001968 -0.004914
v -0.005223 -0.003782 0.001843
v -0.004731 -0.001499 -0.005091
v -0.004576 -0.000943 -0.005108
v -0.004637 -0.003170 0.002131
v -0.004683 -0.002847 0.002044
v -0.004130 -0.000714 -0.005177
v -0.004023 -0.000114 -0.005131
v -0.004050 -0.002055 0.001583
v -0.003776 -0.001433 0.001057
v -0.003155 0.000455 -0.005313
v -0.003420 -0.000706 0.000295
v -0.003390 -0.000929 0.000708
v -0.003427 -0.001246 0.001111
v -0.002950 0.000812 -0.005256
v -0.002964 0.000032 -0.000393
v -0.003021 -0.000339 0.000173
v -0.003104 -0.000854 0.000988
v -0.002979 -0.000490 0.000597
v -0.002783 -0.000440 0.001092
v -0.002601 0.000266 -0.000410
v -0.002742 -0.000253 0.000758
v -0.002649 -0.000484 0.001550
v -0.002049 0.001417 -0.005529
v -0.002102 0.000518 -0.000149
v -0.002691 -0.000043 0.000158
v -0.002561 0.000002 0.000565
v -0.002284 -0.000253 0.001927
v -0.002449 -0.000488 0.001884
v -0.002225 0.000638 -0.000484
v -0.002457 0.000075 0.001249
v -0.002232 0.000268 0.000874
v -0.002232 0.000337 0.000215
v -0.001880 0.000546 0.000280
v -0.001990 0.000145 0.001586
v -0.001833 0.001257 -0.000505
v -0.001361 0.002554 -0.005015
v -0.001881 0.000940 -0.000357
v -0.001583 0.001041 -0.000207
v -0.001534 0.001396 -0.000392
v -0.000925 0.001499 -0.000479
v -0.000683 0.001569 -0.000618
v -0.000385 0.002520 -0.001384
v -0.000331 0.003434 -0.002971
v -0.000275 0.003298 -0.003091
v -0.000280 0.002794 -0.002197
v -0.008022 -0.005559 -0.000137
v -0.007525 -0.005376 0.000381
v -0.007106 -0.004866 0.001175
v -0.006298 -0.003133 -0.004257
v -0.005923 -0.002010 -0.004785
v -0.005843 -0.003799 0.001712
v -0.005404 -0.003422 0.001865
v -0.005193 -0.001222 -0.005043
v -0.005150 -0.003260 0.001989
v -0.004562 -0.002414 0.001753
v -0.004469 -0.000245 -0.005039
v -0.003651 0.000151 -0.005201
v -0.003795 -0.001103 0.000611
v -0.002510 0.001521 -0.005184
v -0.002898 0.000618 -0.000964
v -0.002574 0.000615 -0.000776
v -0.002273 0.000145 0.001433
v -0.002506 -0.000060 0.001621
v -0.002175 0.001869 -0.005169
v -0.002158 0.001001 -0.000703
v -0.001840 0.002231 -0.005016
v -0.001310 0.002859 -0.004724
v -0.001592 0.001715 -0.000495
v -0.001067 0.002988 -0.004650
v -0.000504 0.003443 -0.003818
v -0.000778 0.002406 -0.000798
v -0.000420 0.003501 -0.003399
v -0.008437 -0.005705 -0.002235
v -0.008581 -0.005777 -0.001730
v -0.008661 -0.005363 -0.002697
v -0.008420 -0.005737 -0.000972
v -0.007712 -0.004873 -0.003340
v -0.007459 -0.004464 -0.003601
v -0.008149 -0.005322 0.000264
v -0.006820 -0.003550 -0.004033
v -0.006458 -0.002634 -0.004438
v -0.006605 -0.003791 0.001565
v -0.005537 -0.001502 -0.004959
v -0.005214 -0.003055 0.001929
v -0.005419 -0.002851 0.001753
v -0.004908 -0.002609 0.001797
v -0.005345 -0.002607 0.001618
v -0.004717 -0.002117 0.001375
v -0.004301 -0.001541 0.000899
v -0.004548 0.000195 -0.004926
v -0.003948 -0.000686 -0.000049
v -0.003784 -0.000353 -0.000376
v -0.003445 0.000817 -0.005010
v -0.003458 -0.000395 -0.000191
v -0.003273 0.001197 -0.004833
v -0.003024 0.000276 -0.000740
v -0.003103 0.001490 -0.004758
v -0.002759 0.001801 -0.004817
v -0.002366 0.002101 -0.004848
v -0.002417 0.001520 -0.001038
v -0.002172 0.002596 -0.004409
v -0.001801 0.002588 -0.004719
v -0.001918 0.001567 -0.000648
v -0.001582 0.003030 -0.004318
v -0.000887 0.003241 -0.004310
v -0.001061 0.002391 -0.000636
v -0.001286 0.002380 -0.000592
v -0.000853 0.003623 -0.003628
v -0.000668 0.002740 -0.001049
v -0.000530 0.003534 -0.002339
v -0.008859 -0.005702 -0.001284
v -0.009427 -0.005574 -0.001007
v -0.009234 -0.005561 -0.000773
v -0.008166 -0.005699 -0.000579
v -0.007284 -0.005091 0.000880
v -0.006841 -0.004667 0.001369
v -0.006706 -0.004459 0.001478
v -0.007321 -0.004150 0.001490
v -0.006662 -0.004138 0.001543
v -0.005769 -0.002280 -0.004744
v -0.006188 -0.003269 0.001597
v -0.005815 -0.003359 0.001730
v -0.005583 -0.000928 -0.004946
v -0.005178 -0.002263 0.001379
v -0.005238 -0.001906 0.001031
v -0.004242 -0.001195 0.000502
v -0.003711 0.000595 -0.005037
v -0.003485 0.000027 -0.000673
v -0.002912 0.000935 -0.001152
v -0.001867 0.003056 -0.004016
v -0.001982 0.002407 -0.000791
v -0.001537 0.003374 -0.003890
v -0.001687 0.002531 -0.000681
v -0.001334 0.003473 -0.003862
v -0.001005 0.002830 -0.000821
v -0.000973 0.003122 -0.000981
v -0.000932 0.003946 -0.002824
v -0.000586 0.003737 -0.002885
v -0.000882 0.003824 -0.001947
v -0.000686 0.003325 -0.001594
v -0.009167 -0.005654 -0.001543
v -0.008778 -0.005033 -0.002982
v -0.009295 -0.005116 -0.002757
v -0.009237 -0.005404 -0.002394
v -0.008521 -0.005549 -0.000258
v -0.008698 -0.004443 -0.003387
v -0.008557 -0.005334 0.000183
v -0.008308 -0.004028 -0.003644
v -0.008158 -0.003667 -0.003806
v -0.008055 -0.004778 0.001039
v -0.008143 -0.004572 0.001227
v -0.007487 -0.004410 0.001416
v -0.007326 -0.003004 -0.004135
v -0.007156 -0.002559 -0.004328
v -0.006708 -0.002218 -0.004542
v -0.006638 -0.001838 -0.004649
v -0.006084 -0.003020 0.001559
v -0.005848 -0.002606 0.001446
v -0.005131 -0.000417 -0.004933
v -0.005257 -0.001344 0.000434
v -0.004838 -0.001470 0.000649
v -0.004264 0.000628 -0.004844
v -0.004290 -0.000289 -0.000540
v -0.004031 0.000143 -0.000924
v -0.003668 0.001220 -0.004596
v -0.003544 0.000627 -0.001227
v -0.003305 0.001114 -0.001488
v -0.003275 0.001663 -0.004485
v -0.002932 0.002189 -0.004197
v -0.003003 0.001629 -0.001562
v -0.002843 0.002116 -0.004449
v -0.002780 0.002366 -0.003839
v -0.002467 0.002555 -0.004149
v -0.002175 0.002926 -0.003858
v -0.002673 0.001550 -0.001249
v -0.002450 0.002713 -0.003702
v -0.001188 0.003725 -0.003489
v -0.001313 0.002799 -0.000723
v -0.000780 0.003844 -0.002309
v -0.000928 0.003463 -0.001315
v -0.009230 -0.005616 -0.001799
v -0.009421 -0.005515 -0.002019
v -0.009706 -0.005553 -0.001239
v -0.008879 -0.004665 -0.003223
v -0.008058 -0.005031 0.000705
v -0.007957 -0.003223 -0.003987
v -0.007373 -0.003803 0.001500
v -0.006697 -0.003480 0.001531
v -0.006625 -0.002960 0.001423
v -0.004963 -0.000373 -0.000576
v -0.004664 -0.000851 -0.000024
v -0.004651 0.000736 -0.004622
v -0.004585 0.000018 -0.000935
v -0.004256 0.001189 -0.004252
v -0.004172 0.000932 -0.004664
v -0.004166 0.000486 -0.001364
v -0.003721 0.001446 -0.004307
v -0.004400 0.000911 -0.002912
v -0.003734 0.001553 -0.004069
v -0.003673 0.001619 -0.003729
v -0.003673 0.001567 -0.002941
v -0.004158 0.001307 -0.003709
v -0.003657 0.000876 -0.001516
v -0.003858 0.001357 -0.002698
v -0.003795 0.001078 -0.001888
v -0.003225 0.001843 -0.004316
v -0.003317 0.001851 -0.003363
v -0.003620 0.001442 -0.002275
v -0.003440 0.001350 -0.001812
v -0.003284 0.001903 -0.004001
v -0.003385 0.001785 -0.002701
v -0.003151 0.002031 -0.002550
v -0.003398 0.001699 -0.002317
v -0.002651 0.002495 -0.003286
v -0.003151 0.001826 -0.001869
v -0.002660 0.002120 -0.001427
v -0.002424 0.002774 -0.003076
v -0.002587 0.002757 -0.002227
v -0.002376 0.002180 -0.001122
v -0.002265 0.002991 -0.003067
v -0.001950 0.003451 -0.003205
v -0.002096 0.003207 -0.003333
v -0.001837 0.002602 -0.000739
v -0.001825 0.003392 -0.003560
v -0.001577 0.003704 -0.003306
v -0.001651 0.003202 -0.000922
v -0.001296 0.003240 -0.000929
v -0.001150 0.003896 -0.003065
v -0.001115 0.003945 -0.001847
v -0.010145 -0.005439 -0.001768
v -0.009453 -0.004751 -0.003050
v -0.008919 -0.005067 0.000496
v -0.008877 -0.004777 0.000872
v -0.007765 -0.002643 -0.004191
v -0.008234 -0.004392 0.001334
v -0.007464 -0.002126 -0.004406
v -0.007187 -0.001704 -0.004554
v -0.006266 -0.001284 -0.004791
v -0.006240 -0.000867 -0.004811
v -0.005728 -0.002211 0.001200
v -0.006206 -0.002502 0.001319
v -0.005642 -0.001838 0.000902
v -0.005072 0.000512 -0.004645
v -0.005698 0.000122 -0.004666
v -0.005235 0.000135 -0.004770
v -0.005051 0.000190 -0.001497
v -0.004902 0.000680 -0.003205
v -0.004957 0.000441 -0.002222
v -0.004783 0.000194 -0.001289
v -0.004374 0.001202 -0.003964
v -0.004328 0.000627 -0.001721
v -0.004192 0.001232 -0.003380
v -0.004107 0.001043 -0.002355
v -0.004473 0.000713 -0.002125
v -0.002993 0.002209 -0.002058
v -0.002774 0.002488 -0.002169
v -0.002718 0.002381 -0.001644
v -0.002197 0.002863 -0.001029
v -0.001960 0.003687 -0.002572
v -0.002453 0.002858 -0.001488
v -0.002104 0.003425 -0.002668
v -0.002264 0.003034 -0.001257
v -0.001886 0.003373 -0.001166
v -0.001751 0.003789 -0.002886
v -0.001708 0.003928 -0.002452
v -0.001599 0.003948 -0.002718
v -0.001304 0.004036 -0.002468
v -0.001200 0.004024 -0.002106
v -0.001465 0.003922 -0.001704
v -0.001148 0.003622 -0.001267
v -0.001544 0.003632 -0.001220
v -0.010488 -0.005309 -0.002009
v -0.009896 -0.005279 -0.002334
v -0.009289 -0.005464 -0.000406
v -0.009381 -0.004352 -0.003325
v -0.009266 -0.005313 0.000015
v -0.008849 -0.003716 -0.003669
v -0.008569 -0.003287 -0.003867
v -0.008617 -0.004592 0.001127
v -0.008507 -0.002824 -0.003993
v -0.008069 -0.004000 0.001474
v -0.007808 -0.001927 -0.004378
v -0.007447 -0.003465 0.001461
v -0.006788 -0.002551 0.001271
v -0.005940 -0.001516 0.000541
v -0.005860 -0.000160 -0.004742
v -0.006201 -0.000600 -0.000466
v -0.004993 0.000514 -0.002842
v -0.004875 0.000886 -0.004396
v -0.004775 0.000906 -0.003526
v -0.005271 0.000361 -0.002691
v -0.005377 0.000227 -0.001960
v -0.004869 0.000372 -0.001788
v -0.004921 0.000973 -0.004169
v -0.002668 0.002633 -0.001843
v -0.002399 0.003119 -0.001910
v -0.002204 0.003308 -0.001565
v -0.001990 0.003647 -0.002057
v -0.001798 0.003610 -0.001302
v -0.001720 0.003906 -0.002078
v -0.001937 0.003619 -0.001676
v -0.001528 0.004043 -0.002436
v -0.009960 -0.005503 -0.001537
v -0.010303 -0.004987 -0.002682
v -0.010584 -0.005112 -0.002412
v -0.009997 -0.004914 -0.002815
v -0.010436 -0.005263 -0.000174
v -0.009988 -0.004368 -0.003238
v -0.009271 -0.003998 -0.003499
v -0.009214 -0.005189 0.000270
v -0.008479 -0.004099 0.001433
v -0.008191 -0.003666 0.001484
v -0.007434 -0.003065 0.001375
v -0.007417 -0.002589 0.001234
v -0.006958 -0.000822 -0.004661
v -0.006346 -0.000521 -0.004753
v -0.006513 -0.000172 -0.004625
v -0.006072 -0.001112 0.000080
v -0.006094 0.000245 -0.004525
v -0.005583 0.000603 -0.004430
v -0.005680 0.000708 -0.004033
v -0.005794 0.000301 -0.003357
v -0.005123 -0.000212 -0.000805
v -0.005272 0.000878 -0.004177
v -0.005474 0.000723 -0.003796
v -0.005950 0.000051 -0.001795
v -0.005567 0.000209 -0.002328
v -0.005520 0.000054 -0.001433
v -0.004816 0.000991 -0.003843
v -0.011034 -0.005377 -0.001246
v -0.010739 -0.005375 -0.000718
v -0.010423 -0.004366 -0.003155
v -0.010377 -0.004062 -0.003298
v -0.009520 -0.004498 0.001094
v -0.009188 -0.002395 -0.003871
v -0.008653 -0.003773 0.001493
v -0.008229 -0.003315 0.001449
v -0.007375 -0.001129 -0.004566
v -0.006909 -0.002261 0.001120
v -0.007458 -0.002175 0.001001
v -0.006981 -0.002082 0.000985
v -0.006852 -0.001368 0.000224
v -0.006991 -0.000453 -0.004601
v -0.006508 -0.001769 0.000742
v -0.006718 -0.000884 -0.000207
v -0.005801 0.000194 -0.003012
v -0.006586 0.000087 -0.003646
v -0.006640 -0.000046 -0.003199
v -0.006101 0.000069 -0.002709
v -0.006571 -0.000533 -0.000610
v -0.006120 0.000515 -0.004208
v -0.006158 0.000455 -0.003949
v -0.005301 -0.000086 -0.001044
v -0.005984 0.000481 -0.004390
v -0.005635 0.000698 -0.004246
v -0.011259 -0.005168 -0.002094
v -0.010622 -0.005331 -0.000440
v -0.010421 -0.004641 -0.002982
v -0.010474 -0.005135 0.000100
v -0.010277 -0.003119 -0.003544
v -0.009375 -0.003448 -0.003632
v -0.009472 -0.004307 0.001263
v -0.009219 -0.003708 0.001523
v -0.008163 -0.002929 0.001338
v -0.007958 -0.001637 -0.004386
v -0.007929 -0.000553 -0.004322
v -0.007435 -0.000441 -0.004447
v -0.007656 -0.000842 -0.004465
v -0.007378 -0.001874 0.000750
v -0.007220 -0.000174 -0.004386
v -0.007165 0.000018 -0.004235
v -0.007276 -0.001173 0.000021
v -0.006818 -0.000077 -0.004504
v -0.006749 0.000121 -0.004393
v -0.006213 0.000034 -0.002217
v -0.006445 0.000402 -0.004103
v -0.006569 0.000304 -0.004264
v -0.006420 -0.000042 -0.001701
v -0.006371 -0.000338 -0.000868
v -0.010726 -0.004857 -0.002740
v -0.011874 -0.004885 -0.002457
v -0.010829 -0.005390 -0.000951
v -0.009830 -0.003784 -0.003474
v -0.009818 -0.004821 0.000707
v -0.009540 -0.002711 -0.003733
v -0.009342 -0.004041 0.001427
v -0.008418 -0.001073 -0.004265
v -0.008688 -0.002769 0.001297
v -0.008760 -0.003134 0.001453
v -0.008162 -0.002513 0.001160
v -0.008372 -0.002169 0.000938
v -0.007400 -0.001636 0.000489
v -0.007354 -0.000091 -0.004096
v -0.006946 -0.000759 -0.000374
v -0.007383 -0.000185 -0.003673
v -0.006845 0.000209 -0.004068
v -0.007091 -0.000038 -0.003783
v -0.006760 -0.000101 -0.002877
v -0.006944 -0.000125 -0.002399
v -0.006356 -0.000116 -0.001349
v -0.006402 -0.000207 -0.001124
v -0.011254 -0.005276 -0.001770
v -0.011820 -0.004741 -0.002657
v -0.011178 -0.005337 -0.001517
v -0.011672 -0.004968 0.000212
v -0.011233 -0.004281 -0.003109
v -0.010781 -0.004921 0.000417
v -0.010533 -0.003602 -0.003418
v -0.010830 -0.004419 0.001125
v -0.010338 -0.004230 0.001357
v -0.010271 -0.003950 0.001535
v -0.009682 -0.003753 0.001561
v -0.008964 -0.001918 -0.004041
v -0.008898 -0.003458 0.001519
v -0.008771 -0.002473 0.001137
v -0.008085 -0.001934 0.000755
v -0.007929 -0.000298 -0.003948
v -0.007489 -0.000265 -0.003376
v -0.007544 -0.000274 -0.004290
v -0.007070 -0.000135 -0.002124
v -0.007225 -0.000153 -0.001711
v -0.012077 -0.005281 -0.000994
v -0.011629 -0.005242 -0.000475
v -0.011561 -0.005147 -0.000140
v -0.009889 -0.003500 0.001640
v -0.009111 -0.001532 -0.004071
v -0.009204 -0.002997 0.001504
v -0.008516 -0.001408 -0.004244
v -0.008310 -0.000503 -0.004095
v -0.008413 -0.001524 0.000304
v -0.008591 -0.000527 -0.003157
v -0.007923 -0.000393 -0.003114
v -0.007916 -0.001245 0.000037
v -0.007596 -0.000263 -0.002492
v -0.008204 -0.000816 -0.000483
v -0.007086 -0.000228 -0.001232
v -0.011829 -0.005037 -0.002210
v -0.012235 -0.005221 -0.001594
v -0.012452 -0.004663 -0.002681
v -0.012083 -0.004982 0.000171
v -0.011827 -0.004776 0.000515
v -0.011205 -0.003384 -0.003392
v -0.011066 -0.003815 -0.003303
v -0.009997 -0.003343 0.001644
v -0.009755 -0.001819 -0.003876
v -0.009928 -0.003122 0.001601
v -0.009678 -0.001254 -0.003962
v -0.009031 -0.001084 -0.004099
v -0.008587 -0.000728 -0.004137
v -0.008548 -0.000499 -0.003857
v -0.008415 -0.000467 -0.003636
v -0.007737 -0.000293 -0.001342
v -0.007676 -0.000520 -0.000778
v -0.012150 -0.005276 -0.001249
v -0.011807 -0.004560 -0.002841
v -0.011994 -0.004351 -0.002984
v -0.012521 -0.005065 -0.000069
v -0.011377 -0.004279 0.001241
v -0.011142 -0.004151 0.001402
v -0.010879 -0.002777 -0.003525
v -0.010475 -0.003702 0.001627
v -0.009481 -0.002828 0.001434
v -0.009266 -0.000978 -0.004009
v -0.009202 -0.002189 0.000949
v -0.009083 -0.000691 -0.003907
v -0.009188 -0.000660 -0.003786
v -0.009108 -0.000622 -0.003201
v -0.008109 -0.000344 -0.002451
v -0.008604 -0.000379 -0.002268
v -0.008114 -0.000303 -0.002011
v -0.008259 -0.000327 -0.001683
v -0.007922 -0.000434 -0.000980
v -0.008593 -0.000654 -0.000749
v -0.012647 -0.005048 -0.001989
v -0.013364 -0.005137 -0.001256
v -0.012548 -0.004801 -0.002495
v -0.012540 -0.005158 -0.000442
v -0.012404 -0.005222 -0.000725
v -0.013109 -0.005017 -0.000184
v -0.012209 -0.003784 -0.003216
v -0.012460 -0.004766 0.000503
v -0.010821 -0.002137 -0.003622
v -0.010336 -0.002109 -0.003710
v -0.010105 -0.001691 -0.003819
v -0.010587 -0.003251 0.001613
v -0.010387 -0.002850 0.001493
v -0.010165 -0.002119 0.000893
v -0.009625 -0.002628 0.001308
v -0.009183 -0.001892 0.000673
v -0.009960 -0.002388 0.001127
v -0.009534 -0.000881 -0.003905
v -0.009652 -0.000684 -0.003207
v -0.008834 -0.000851 -0.000505
v -0.009150 -0.000417 -0.001467
v -0.008530 -0.000377 -0.001473
v -0.013000 -0.005092 -0.001742
v -0.013192 -0.005123 -0.001517
v -0.013234 -0.004602 -0.002617
v -0.012893 -0.004409 -0.002866
v -0.012995 -0.004916 0.000144
v -0.012183 -0.003460 -0.003289
v -0.012044 -0.004268 0.001199
v -0.011029 -0.003956 0.001554
v -0.010791 -0.003847 0.001605
v -0.011188 -0.003383 0.001668
v -0.010964 -0.003027 0.001579
v -0.010942 -0.001697 -0.003639
v -0.010444 -0.001475 -0.003762
v -0.009473 -0.001790 0.000559
v -0.008779 -0.000455 -0.002655
v -0.008805 -0.000373 -0.002011
v -0.008507 -0.000428 -0.001220
v -0.008810 -0.000530 -0.001013
v -0.009516 -0.000704 -0.000759
v -0.013454 -0.004865 -0.002217
v -0.013901 -0.005032 -0.001692
v -0.013821 -0.005091 -0.001360
v -0.013155 -0.004099 -0.003011
v -0.013089 -0.004364 -0.002854
v -0.011768 -0.004034 -0.003171
v -0.012626 -0.004548 0.000810
v -0.012950 -0.004316 0.001117
v -0.011582 -0.002679 -0.003454
v -0.010344 -0.001206 -0.003759
v -0.010953 -0.002302 0.001085
v -0.009913 -0.001010 -0.003801
v -0.010678 -0.001119 -0.003623
v -0.009853 -0.000837 -0.003673
v -0.009939 -0.000774 -0.003460
v -0.013819 -0.004687 -0.002438
v -0.013854 -0.005068 -0.000755
v -0.013694 -0.005106 -0.001002
v -0.013489 -0.005050 -0.000473
v -0.011894 -0.004107 0.001390
v -0.011709 -0.003902 0.001569
v -0.011966 -0.002294 -0.003446
v -0.011678 -0.003689 0.001674
v -0.011677 -0.003082 0.001647
v -0.011646 -0.001948 -0.003509
v -0.010613 -0.002718 0.001426
v -0.010965 -0.001361 -0.003625
v -0.009643 -0.000608 -0.002923
v -0.009750 -0.000501 -0.002541
v -0.009414 -0.001024 -0.000322
v -0.008963 -0.000382 -0.001730
v -0.010010 -0.000420 -0.001924
v -0.013942 -0.004940 -0.001973
v -0.014334 -0.004792 -0.002217
v -0.013440 -0.004843 0.000233
v -0.013206 -0.003864 -0.003105
v -0.012876 -0.004813 0.000385
v -0.012950 -0.003539 -0.003211
v -0.012373 -0.002896 -0.003343
v -0.012768 -0.003944 0.001511
v -0.011631 -0.001467 -0.003473
v -0.010602 -0.002561 0.001313
v -0.011591 -0.002691 0.001420
v -0.010536 -0.000843 -0.003367
v -0.010632 -0.001770 0.000538
v -0.010501 -0.000734 -0.003048
v -0.010788 -0.000442 -0.001914
v -0.009902 -0.000838 -0.000576
v -0.010838 -0.001159 -0.000166
v -0.010697 -0.000994 -0.000369
v -0.009510 -0.000485 -0.001232
v -0.014515 -0.005005 -0.001730
v -0.014434 -0.004460 -0.002650
v -0.013882 -0.004168 -0.002928
v -0.013485 -0.004542 0.000796
v -0.013070 -0.003127 -0.003252
v -0.012911 -0.004132 0.001338
v -0.012582 -0.003416 0.001718
v -0.012052 -0.003460 0.001717
v -0.012273 -0.003241 0.001689
v -0.011955 -0.001936 0.000741
v -0.010876 -0.000958 -0.003428
v -0.010901 -0.001935 0.000718
v -0.010000 -0.000585 -0.001005
v -0.014679 -0.005009 -0.000699
v -0.013882 -0.004362 -0.002789
v -0.013942 -0.003954 -0.003033
v -0.014282 -0.004685 0.000412
v -0.013770 -0.003707 -0.003127
v -0.012690 -0.003695 0.001659
v -0.012848 -0.002374 -0.003330
v -0.013070 -0.003534 0.001741
v -0.012294 -0.001964 -0.003418
v -0.012570 -0.003031 0.001648
v -0.011352 -0.001137 -0.003428
v -0.012043 -0.000938 -0.003071
v -0.011242 -0.000746 -0.003000
v -0.011461 -0.001276 -0.000014
v -0.010776 -0.000505 -0.002296
v -0.010639 -0.000453 -0.001487
v -0.010732 -0.000498 -0.001270
v -0.014839 -0.004844 -0.002071
v -0.014896 -0.005016 -0.001527
v -0.014705 -0.005042 -0.000973
v -0.014896 -0.005040 -0.001265
v -0.014193 -0.004977 -0.000435
v -0.013477 -0.004090 0.001418
v -0.013293 -0.003771 0.001675
v -0.012770 -0.001856 -0.003327
v -0.012172 -0.002790 0.001489
v -0.011992 -0.001439 -0.003395
v -0.012093 -0.002466 0.001239
v -0.012220 -0.002265 0.001061
v -0.012118 -0.001203 -0.003260
v -0.011478 -0.000807 -0.003075
v -0.012243 -0.001321 0.000046
v -0.010826 -0.000619 -0.002660
v -0.011006 -0.000706 -0.000811
v -0.011537 -0.000448 -0.002121
v -0.014938 -0.004599 -0.002462
v -0.014252 -0.004856 -0.000027
v -0.014971 -0.004705 0.000282
v -0.014139 -0.004553 0.000716
v -0.013998 -0.003283 -0.003165
v -0.014397 -0.004373 0.001022
v -0.014239 -0.004219 0.001271
v -0.013623 -0.003889 0.001627
v -0.013317 -0.002321 -0.003276
v -0.012908 -0.003235 0.001737
v -0.012820 -0.001541 -0.003265
v -0.012979 -0.002566 0.001389
v -0.011157 -0.000556 -0.001110
v -0.015902 -0.004999 -0.001010
v -0.015571 -0.004672 -0.002307
v -0.015639 -0.004871 -0.000311
v -0.015965 -0.004153 -0.002811
v -0.015109 -0.003993 -0.002942
v -0.015588 -0.004334 -0.002695
v -0.014838 -0.004159 -0.002879
v -0.014493 -0.003762 -0.003057
v -0.014694 -0.003524 -0.003089
v -0.014025 -0.003717 0.001770
v -0.013666 -0.003465 0.001842
v -0.013154 -0.003078 0.001743
v -0.013671 -0.001507 -0.003150
v -0.012945 -0.002896 0.001631
v -0.013251 -0.001361 -0.003136
v -0.013058 -0.001966 0.000776
v -0.012403 -0.002005 0.000808
v -0.011480 -0.000867 -0.000550
v -0.011795 -0.000519 -0.002470
v -0.011332 -0.000442 -0.001518
v -0.015784 -0.004834 -0.001993
v -0.015203 -0.004940 -0.001773
v -0.016592 -0.004973 -0.001278
v -0.016640 -0.004929 -0.000726
v -0.015057 -0.004466 0.000829
v -0.015106 -0.004215 0.001307
v -0.014648 -0.004052 0.001526
v -0.014332 -0.002814 -0.003155
v -0.014751 -0.003877 0.001700
v -0.013898 -0.002006 -0.003175
v -0.014363 -0.003513 0.001873
v -0.013803 -0.003009 0.001768
v -0.013782 -0.002798 0.001645
v -0.013681 -0.002558 0.001436
v -0.012969 -0.000921 -0.002848
v -0.013277 -0.001114 -0.002979
v -0.012975 -0.001599 0.000384
v -0.012058 -0.000684 -0.002741
v -0.012319 -0.001016 -0.000329
v -0.012186 -0.000410 -0.001783
v -0.016224 -0.004524 -0.002455
v -0.016357 -0.004671 -0.002246
v -0.015635 -0.003705 -0.002986
v -0.015683 -0.003378 -0.003024
v -0.016090 -0.004358 0.000993
v -0.015092 -0.002979 -0.003089
v -0.014234 -0.003256 0.001884
v -0.013618 -0.002121 0.000962
v -0.012842 -0.000497 -0.002127
v -0.012455 -0.000716 -0.000763
v -0.017023 -0.004891 -0.001735
v -0.016841 -0.004946 -0.001512
v -0.016354 -0.004334 -0.002655
v -0.015954 -0.003957 -0.002910
v -0.015857 -0.004602 0.000412
v -0.015464 -0.003905 0.001692
v -0.014343 -0.002220 -0.003132
v -0.014704 -0.003373 0.001898
v -0.014539 -0.002994 0.001802
v -0.013656 -0.001271 -0.003057
v -0.013691 -0.001025 -0.002861
v -0.013445 -0.001324 0.000112
v -0.014131 -0.001827 0.000695
v -0.013238 -0.000598 -0.002266
v -0.012842 -0.000407 -0.001812
v -0.012638 -0.000472 -0.001306
v -0.012509 -0.000564 -0.001045
v -0.016480 -0.004875 -0.000455
v -0.016135 -0.003113 -0.003003
v -0.016087 -0.004185 0.001332
v -0.015752 -0.002618 -0.003027
v -0.015045 -0.002531 -0.003075
v -0.015052 -0.003666 0.001845
v -0.015161 -0.003500 0.001895
v -0.015091 -0.001870 -0.003002
v -0.015127 -0.003167 0.001896
v -0.014508 -0.002717 0.001613
v -0.014325 -0.001324 -0.002958
v -0.014143 -0.001693 -0.003097
v -0.014275 -0.002529 0.001427
v -0.013341 -0.000795 -0.002589
v -0.013797 -0.001102 -0.000140
v -0.013519 -0.000448 -0.001586
v -0.012817 -0.000410 -0.001625
v -0.016956 -0.004138 -0.002774
v -0.016484 -0.004722 0.000028
v -0.016900 -0.003875 -0.002887
v -0.016045 -0.004041 0.001555
v -0.015636 -0.003706 0.001867
v -0.015473 -0.003230 0.001981
v -0.014507 -0.001078 -0.002779
v -0.013381 -0.000478 -0.001869
v -0.013248 -0.000455 -0.001354
v -0.013244 -0.000509 -0.001154
v -0.017730 -0.004758 -0.001993
v -0.017989 -0.004919 -0.001291
v -0.017832 -0.004617 -0.002251
v -0.017817 -0.004899 -0.000777
v -0.018052 -0.004849 -0.000526
v -0.016939 -0.004541 0.000504
v -0.017328 -0.004310 0.001075
v -0.016024 -0.003448 0.002081
v -0.015551 -0.003485 0.001955
v -0.015121 -0.002783 0.001722
v -0.015523 -0.002874 0.001904
v -0.015116 -0.002481 0.001457
v -0.014515 -0.001902 0.000785
v -0.013655 -0.000622 -0.002233
v -0.013827 -0.000644 -0.000842
v -0.013642 -0.000834 -0.000528
v -0.018037 -0.004889 -0.001538
v -0.017231 -0.004489 -0.002473
v -0.016658 -0.003625 -0.002951
v -0.015828 -0.002304 -0.002989
v -0.016235 -0.003629 0.001992
v -0.015709 -0.003143 0.002058
v -0.014940 -0.001170 -0.002806
v -0.014609 -0.001467 0.000312
v -0.014198 -0.000553 -0.002052
v -0.014130 -0.000741 -0.002416
v -0.018259 -0.004818 -0.001788
v -0.017643 -0.004927 -0.001018
v -0.017896 -0.004324 -0.002621
v -0.018267 -0.003980 -0.002810
v -0.018314 -0.004155 -0.002735
v -0.017068 -0.004157 0.001436
v -0.016968 -0.003953 0.001730
v -0.016422 -0.003335 0.002168
v -0.015600 -0.001633 -0.002882
v -0.014952 -0.001418 -0.002924
v -0.015379 -0.001784 0.000693
v -0.014632 -0.000819 -0.002472
v -0.014581 -0.000465 -0.001641
v -0.014536 -0.000476 -0.001379
v -0.014549 -0.000536 -0.001117
v -0.014872 -0.000880 -0.000415
v -0.018983 -0.004583 -0.002259
v -0.019004 -0.004892 -0.000799
v -0.018461 -0.004355 -0.002571
v -0.018054 -0.004751 -0.000138
v -0.017157 -0.003425 -0.002944
v -0.018249 -0.004543 0.000472
v -0.017693 -0.003909 0.001801
v -0.016570 -0.002729 -0.002955
v -0.016702 -0.003452 0.002143
v -0.016577 -0.002026 -0.002883
v -0.015779 -0.001875 -0.002918
v -0.016550 -0.002903 0.002074
v -0.016098 -0.003038 0.002061
v -0.016007 -0.002679 0.001794
v -0.016161 -0.002281 0.001329
v -0.015846 -0.001274 -0.002726
v -0.014957 -0.000966 -0.002632
v -0.016260 -0.001506 0.000416
v -0.014943 -0.000556 -0.001900
v -0.014819 -0.000669 -0.002193
v -0.015058 -0.000517 -0.001274
v -0.018731 -0.004705 -0.002050
v -0.019215 -0.004896 -0.001438
v -0.019258 -0.004841 -0.000531
v -0.019274 -0.004641 0.000212
v -0.018379 -0.004367 0.000935
v -0.018257 -0.003448 -0.002890
v -0.017685 -0.004123 0.001458
v -0.016740 -0.003743 0.001939
v -0.016721 -0.003176 0.002198
v -0.016479 -0.002712 0.001924
v -0.015867 -0.000961 -0.002498
v -0.015725 -0.000742 -0.002252
v -0.015511 -0.000496 -0.001575
v -0.015054 -0.000502 -0.001624
v -0.014800 -0.000742 -0.000645
v -0.019968 -0.004879 -0.001272
v -0.018955 -0.004003 -0.002771
v -0.018587 -0.003757 -0.002849
v -0.017700 -0.003061 -0.002911
v -0.017354 -0.002313 -0.002847
v -0.017446 -0.003467 0.002245
v -0.016577 -0.001528 -0.002773
v -0.017018 -0.003237 0.002264
v -0.016657 -0.002521 0.001768
v -0.016439 -0.001154 -0.002608
v -0.016754 -0.002051 0.001091
v -0.015625 -0.002169 0.001143
v -0.016451 -0.001848 0.000822
v -0.015301 -0.001000 -0.000230
v -0.015320 -0.001194 0.000012
v -0.014851 -0.000628 -0.000889
v -0.019754 -0.004783 -0.001826
v -0.019244 -0.004425 -0.002466
v -0.019298 -0.004206 -0.002666
v -0.018835 -0.004325 0.001048
v -0.018779 -0.004165 0.001394
v -0.018382 -0.002820 -0.002863
v -0.018253 -0.003888 0.001862
v -0.017882 -0.003692 0.002073
v -0.017552 -0.003259 0.002330
v -0.017281 -0.001865 -0.002762
v -0.017274 -0.002957 0.002275
v -0.017207 -0.001375 -0.002621
v -0.016892 -0.002340 0.001531
v -0.016500 -0.000935 -0.002439
v -0.015674 -0.000583 -0.001932
v -0.015920 -0.000485 -0.001629
v -0.015537 -0.000506 -0.001176
v -0.020148 -0.004557 -0.002263
v -0.019936 -0.004845 -0.001569
v -0.018996 -0.004913 -0.001083
v -0.019443 -0.004733 -0.000107
v -0.018610 -0.003672 0.002142
v -0.017928 -0.002572 -0.002852
v -0.018062 -0.003305 0.002343
v -0.017819 -0.001700 -0.002673
v -0.017373 -0.002798 0.002202
v -0.017396 -0.001147 -0.002477
v -0.017505 -0.002302 0.001581
v -0.016225 -0.000745 -0.002217
v -0.015934 -0.000832 -0.000430
v -0.015936 -0.000674 -0.000706
v -0.016004 -0.000446 -0.001357
v -0.020743 -0.004804 -0.001705
v -0.019773 -0.004329 -0.002593
v -0.020405 -0.004349 -0.002501
v -0.020700 -0.004862 -0.001063
v -0.020347 -0.004782 -0.000396
v -0.019961 -0.004021 -0.002755
v -0.019350 -0.004517 0.000581
v -0.019080 -0.003288 -0.002852
v -0.019576 -0.004356 0.001022
v -0.018816 -0.003976 0.001733
v -0.019309 -0.003893 0.001901
v -0.018321 -0.002156 -0.002755
v -0.017999 -0.002877 0.002312
v -0.017917 -0.003107 0.002356
v -0.017425 -0.000912 -0.002281
v -0.016492 -0.000559 -0.000930
v -0.020788 -0.004853 -0.001401
v -0.020233 -0.004852 -0.000831
v -0.019752 -0.003756 -0.002811
v -0.020214 -0.004573 0.000403
v -0.019934 -0.003414 -0.002819
v -0.018709 -0.002539 -0.002818
v -0.019058 -0.003638 0.002199
v -0.018444 -0.003472 0.002308
v -0.018736 -0.002843 0.002442
v -0.018673 -0.003184 0.002482
v -0.017761 -0.002538 0.002025
v -0.017445 -0.002067 0.001139
v -0.016743 -0.000598 -0.001908
v -0.016753 -0.000517 -0.001671
v -0.016606 -0.000488 -0.001187
v -0.020562 -0.004685 -0.002031
v -0.020622 -0.004093 -0.002669
v -0.020587 -0.004277 0.001251
v -0.018302 -0.002706 0.002270
v -0.017513 -0.001224 -0.002517
v -0.018027 -0.001909 0.000956
v -0.017400 -0.000708 -0.002040
v -0.016914 -0.000486 -0.001451
v -0.017120 -0.000651 -0.000674
v -0.021660 -0.004857 -0.001270
v -0.021128 -0.004373 -0.002466
v -0.020563 -0.003591 -0.002800
v -0.019926 -0.003047 -0.002790
v -0.019817 -0.004174 0.001458
v -0.019167 -0.003470 0.002349
v -0.019068 -0.002113 -0.002708
v -0.018253 -0.001405 -0.002531
v -0.018369 -0.002409 0.001907
v -0.018661 -0.002553 0.002193
v -0.018187 -0.001001 -0.002303
v -0.018178 -0.001103 0.000061
v -0.017340 -0.000908 -0.000241
v -0.021737 -0.004850 -0.000974
v -0.021202 -0.004817 -0.000665
v -0.020644 -0.003872 -0.002757
v -0.021397 -0.004562 0.000384
v -0.020913 -0.003169 -0.002789
v -0.020416 -0.004087 0.001630
v -0.020317 -0.003820 0.002022
v -0.019875 -0.003445 0.002380
v -0.019340 -0.003261 0.002466
v -0.019049 -0.001675 -0.002577
v -0.019275 -0.002947 0.002498
v -0.019383 -0.002422 0.002117
v -0.018164 -0.000778 -0.002087
v -0.017802 -0.000582 -0.001724
v -0.018690 -0.000858 -0.000223
v -0.017579 -0.000506 -0.001213
v -0.022613 -0.004719 -0.001896
v -0.022088 -0.004340 -0.002500
v -0.021441 -0.003652 -0.002782
v -0.020828 -0.004441 0.000792
v -0.021226 -0.004256 0.001323
v -0.019986 -0.002573 -0.002715
v -0.020138 -0.003660 0.002200
v -0.020635 -0.002424 -0.002660
v -0.019668 -0.003096 0.002537
v -0.019092 -0.001369 -0.002455
v -0.018923 -0.001099 -0.002325
v -0.018483 -0.002082 0.001245
v -0.018577 -0.002238 0.001561
v -0.019312 -0.002633 0.002360
v -0.018150 -0.001762 0.000777
v -0.017326 -0.000555 -0.000935
v -0.022317 -0.004815 -0.001579
v -0.022737 -0.004852 -0.000959
v -0.021723 -0.004562 -0.002245
v -0.022214 -0.004812 -0.000627
v -0.020953 -0.004665 0.000030
v -0.021828 -0.004350 0.001047
v -0.020887 -0.003851 0.002027
v -0.019446 -0.002832 0.002516
v -0.019755 -0.002654 0.002480
v -0.019177 -0.001956 0.001089
v -0.019910 -0.002428 0.002319
v -0.019474 -0.001806 0.000909
v -0.018851 -0.000887 -0.002158
v -0.017992 -0.000521 -0.001421
v -0.018735 -0.000534 -0.001508
v -0.018573 -0.000594 -0.000713
v -0.017600 -0.000746 -0.000470
v -0.018985 -0.001070 0.000071
v -0.023007 -0.004482 -0.002290
v -0.023283 -0.004781 -0.001704
v -0.022481 -0.004858 -0.001277
v -0.022211 -0.004195 -0.002608
v -0.022244 -0.003947 -0.002702
v -0.021777 -0.004746 -0.000290
v -0.022313 -0.004628 0.000159
v -0.021908 -0.002962 -0.002729
v -0.021634 -0.003833 0.002057
v -0.020110 -0.001987 -0.002568
v -0.020193 -0.002913 0.002588
v -0.020214 -0.003172 0.002562
v -0.019720 -0.001325 -0.002370
v -0.020154 -0.001544 -0.002422
v -0.019946 -0.002024 0.001276
v -0.019756 -0.000998 0.000019
v -0.018965 -0.000716 -0.001943
v -0.018393 -0.000633 -0.001840
v -0.018606 -0.000515 -0.001013
v -0.019080 -0.000696 -0.000466
v -0.023217 -0.004629 -0.002045
v -0.023216 -0.004843 -0.001429
v -0.023353 -0.004824 -0.000626
v -0.023133 -0.004067 -0.002614
v -0.021860 -0.003331 -0.002760
v -0.022532 -0.003634 -0.002743
v -0.022214 -0.004261 0.001283
v -0.020967 -0.003634 0.002300
v -0.020891 -0.003420 0.002485
v -0.020907 -0.003029 0.002644
v -0.020584 -0.002728 0.002588
v -0.019741 -0.002150 0.001493
v -0.019625 -0.002293 0.001863
v -0.020532 -0.002529 0.002491
v -0.019571 -0.001116 -0.002265
v -0.019471 -0.000905 -0.002108
v -0.023942 -0.004765 -0.001662
v -0.023148 -0.004337 -0.002439
v -0.021688 -0.004034 0.001743
v -0.021310 -0.002590 -0.002686
v -0.021482 -0.003476 0.002446
v -0.021218 -0.003258 0.002607
v -0.020967 -0.001896 -0.002512
v -0.019885 -0.001550 0.000642
v -0.020264 -0.001860 0.001060
v -0.019262 -0.000564 -0.000761
v -0.019274 -0.000496 -0.001249
v -0.023686 -0.004477 -0.002288
v -0.023729 -0.004337 -0.002461
v -0.023154 -0.003770 -0.002705
v -0.022648 -0.004512 0.000545
v -0.023015 -0.004024 0.001701
v -0.022570 -0.003856 0.001964
v -0.021853 -0.002418 -0.002616
v -0.021068 -0.001540 -0.002376
v -0.021145 -0.002816 0.002665
v -0.020469 -0.002080 0.001465
v -0.020768 -0.002250 0.002126
v -0.020857 -0.002357 0.002359
v -0.020401 -0.001189 -0.002241
v -0.019825 -0.000725 -0.001864
v -0.019631 -0.000539 -0.001443
v -0.020006 -0.000637 -0.000520
v -0.024071 -0.004572 -0.002108
v -0.023651 -0.004854 -0.000891
v -0.023764 -0.004775 -0.000325
v -0.024061 -0.004034 -0.002627
v -0.022692 -0.004334 0.001052
v -0.023386 -0.003358 -0.002713
v -0.021967 -0.001978 -0.002483
v -0.021906 -0.003617 0.002321
v -0.022349 -0.003450 0.002438
v -0.021578 -0.001794 -0.002457
v -0.021550 -0.003159 0.002635
v -0.022021 -0.003272 0.002605
v -0.021641 -0.002889 0.002705
v -0.020726 -0.002165 0.001766
v -0.021152 -0.002549 0.002580
v -0.020821 -0.001947 0.001230
v -0.020870 -0.000811 -0.001894
v -0.020385 -0.000950 -0.002071
v -0.019550 -0.000625 -0.001707
v -0.019943 -0.000511 -0.001226
v -0.019779 -0.000500 -0.000974
v -0.024527 -0.004655 -0.001926
v -0.023908 -0.004821 -0.001405
v -0.023734 -0.004852 -0.001131
v -0.024518 -0.004403 -0.002331
v -0.025171 -0.004838 -0.000827
v -0.024302 -0.004246 -0.002489
v -0.024217 -0.004726 -0.000104
v -0.023882 -0.003815 -0.002694
v -0.023978 -0.004450 0.000745
v -0.024672 -0.004246 0.001278
v -0.022883 -0.004203 0.001360
v -0.023422 -0.003867 0.001915
v -0.022599 -0.002606 -0.002638
v -0.022299 -0.003141 0.002668
v -0.021656 -0.002648 0.002674
v -0.021639 -0.001885 0.001209
v -0.020397 -0.000783 -0.000244
v -0.024874 -0.004803 -0.000458
v -0.024306 -0.003827 -0.002666
v -0.023472 -0.002535 -0.002571
v -0.023557 -0.004012 0.001728
v -0.022629 -0.003606 0.002253
v -0.022764 -0.003342 0.002468
v -0.021849 -0.001409 -0.002260
v -0.021537 -0.002177 0.002174
v -0.021583 -0.002236 0.002354
v -0.021468 -0.002412 0.002550
v -0.021229 -0.001038 -0.002079
v -0.021368 -0.001742 0.000958
v -0.021549 -0.002077 0.001663
v -0.021085 -0.000690 -0.001707
v -0.020812 -0.001612 0.000756
v -0.020923 -0.000605 -0.001528
v -0.020329 -0.000561 -0.000718
v -0.021406 -0.000662 -0.000404
v -0.021038 -0.001084 0.000184
v -0.020836 -0.000528 -0.000923
v -0.025672 -0.004648 -0.001889
v -0.024958 -0.004194 -0.002487
v -0.025221 -0.004373 -0.002338
v -0.024610 -0.004767 -0.000269
v -0.023843 -0.003055 -0.002666
v -0.024553 -0.002840 -0.002611
v -0.022753 -0.002106 -0.002494
v -0.022520 -0.001704 -0.002359
v -0.022375 -0.002823 0.002731
v -0.022184 -0.002395 0.002548
v -0.021978 -0.000900 -0.001935
v -0.021225 -0.000907 -0.000025
v -0.020893 -0.000541 -0.001240
v -0.025501 -0.004809 -0.001372
v -0.025446 -0.004831 -0.001206
v -0.024927 -0.003941 -0.002598
v -0.025284 -0.004380 0.000963
v -0.024310 -0.004615 0.000259
v -0.023973 -0.004116 0.001544
v -0.023716 -0.001909 -0.002370
v -0.022752 -0.003070 0.002621
v -0.022769 -0.002766 0.002676
v -0.022341 -0.002602 0.002684
v -0.021983 -0.001983 0.001449
v -0.022379 -0.002043 0.001709
v -0.021930 -0.001077 -0.002073
v -0.021800 -0.001649 0.000863
v -0.021913 -0.001064 0.000216
v -0.021607 -0.000518 -0.001019
v -0.021585 -0.000550 -0.000715
v -0.026157 -0.004728 -0.000165
v -0.025130 -0.003215 -0.002672
v -0.024769 -0.003549 -0.002669
v -0.024499 -0.003371 -0.002682
v -0.023594 -0.003619 0.002185
v -0.023698 -0.003389 0.002370
v -0.022759 -0.001176 -0.002090
v -0.022771 -0.001468 0.000736
v -0.022462 -0.002125 0.002066
v -0.022165 -0.000742 -0.001757
v -0.022282 -0.000638 -0.001552
v -0.025325 -0.004534 -0.002122
v -0.025981 -0.004732 -0.001628
v -0.025955 -0.004808 -0.000638
v -0.026181 -0.004373 -0.002314
v -0.025467 -0.004647 0.000184
v -0.025453 -0.004195 0.001394
v -0.024940 -0.004033 0.001665
v -0.024399 -0.003874 0.001898
v -0.024383 -0.003644 0.002136
v -0.023683 -0.003136 0.002524
v -0.023970 -0.002939 0.002575
v -0.023019 -0.002472 0.002535
v -0.022575 -0.001825 0.001192
v -0.023868 -0.001732 0.001218
v -0.022968 -0.002280 0.002356
v -0.022893 -0.001693 0.001021
v -0.022756 -0.000903 -0.001873
v -0.022104 -0.000545 -0.001276
v -0.022226 -0.000814 -0.000083
v -0.022679 -0.000999 0.000200
v -0.022661 -0.000481 -0.000968
v -0.022547 -0.000688 -0.000270
v -0.026426 -0.004816 -0.001064
v -0.025843 -0.004191 -0.002486
v -0.026476 -0.004773 -0.000382
v -0.025481 -0.003721 -0.002652
v -0.024992 -0.003496 0.002229
v -0.023499 -0.001413 -0.002181
v -0.023521 -0.002708 0.002601
v -0.023440 -0.001889 0.001450
v -0.023042 -0.002071 0.001896
v -0.023313 -0.000840 -0.001813
v -0.022664 -0.000711 -0.001642
v -0.022800 -0.000573 -0.001342
v -0.026637 -0.004610 -0.001917
v -0.026450 -0.004358 0.000977
v -0.025642 -0.003810 0.001917
v -0.024761 -0.002470 -0.002521
v -0.025039 -0.003729 0.002013
v -0.024268 -0.002243 -0.002465
v -0.024278 -0.003203 0.002458
v -0.024928 -0.001804 -0.002305
v -0.024227 -0.002686 0.002573
v -0.023686 -0.001068 -0.001962
v -0.024033 -0.001429 -0.002167
v -0.022567 -0.000543 -0.000591
v -0.022584 -0.000481 -0.000808
v -0.026971 -0.004784 -0.001340
v -0.026891 -0.004334 -0.002304
v -0.026812 -0.004807 -0.000681
v -0.026969 -0.004142 -0.002432
v -0.025841 -0.004034 -0.002567
v -0.026403 -0.003930 0.001738
v -0.025340 -0.002822 -0.002606
v -0.024971 -0.002998 0.002517
v -0.023881 -0.002127 0.002144
v -0.024101 -0.002432 0.002489
v -0.024372 -0.002281 0.002365
v -0.024703 -0.002008 0.002036
v -0.023874 -0.001043 0.000334
v -0.023127 -0.000841 0.000035
v -0.027013 -0.004708 -0.001644
v -0.027345 -0.004815 -0.001030
v -0.026862 -0.004491 -0.002132
v -0.026854 -0.004652 0.000131
v -0.026893 -0.003932 -0.002519
v -0.026000 -0.004513 0.000575
v -0.026101 -0.003317 -0.002633
v -0.026110 -0.002922 -0.002605
v -0.026309 -0.003351 0.002277
v -0.025105 -0.003262 0.002380
v -0.024697 -0.002720 0.002568
v -0.024628 -0.001249 -0.002038
v -0.024612 -0.002521 0.002521
v -0.023722 -0.000776 -0.001699
v -0.023954 -0.001344 0.000701
v -0.023849 -0.001576 0.000980
v -0.023340 -0.000501 -0.001067
v -0.023921 -0.000557 -0.001347
v -0.023195 -0.000497 -0.000764
v -0.023905 -0.000788 -0.000006
v -0.028350 -0.004585 -0.001963
v -0.027567 -0.004809 -0.000770
v -0.027720 -0.003975 -0.002483
v -0.027402 -0.004767 -0.000352
v -0.026552 -0.003603 -0.002599
v -0.026221 -0.004066 0.001558
v -0.026491 -0.003680 0.002008
v -0.025621 -0.002268 -0.002462
v -0.025270 -0.001586 0.001171
v -0.024791 -0.002230 0.002352
v -0.024279 -0.000924 -0.001849
v -0.024794 -0.001485 0.000953
v -0.023685 -0.000558 -0.000474
v -0.028386 -0.004740 -0.001470
v -0.027943 -0.004415 -0.002232
v -0.027675 -0.004246 -0.002364
v -0.028354 -0.004782 -0.000618
v -0.027649 -0.004503 0.000576
v -0.027034 -0.003410 -0.002597
v -0.027532 -0.004248 0.001183
v -0.027002 -0.002954 -0.002593
v -0.026277 -0.002568 -0.002534
v -0.025831 -0.003134 0.002425
v -0.024776 -0.001515 -0.002181
v -0.025088 -0.002337 0.002485
v -0.024324 -0.001797 0.001425
v -0.023905 -0.001991 0.001837
v -0.024679 -0.000924 -0.001812
v -0.024360 -0.000605 -0.001461
v -0.024198 -0.000475 -0.000798
v -0.024135 -0.000486 -0.001046
v -0.023815 -0.000642 -0.000254
v -0.028279 -0.004503 -0.002111
v -0.028477 -0.004274 -0.002321
v -0.028374 -0.003785 -0.002517
v -0.027643 -0.004355 0.000962
v -0.026070 -0.001776 -0.002283
v -0.025456 -0.002799 0.002555
v -0.025240 -0.002121 0.002294
v -0.024729 -0.000488 -0.000571
v -0.024912 -0.000701 -0.000056
v -0.028601 -0.004667 -0.001743
v -0.029157 -0.004757 -0.001302
v -0.028601 -0.004783 -0.001014
v -0.028440 -0.004059 -0.002443
v -0.027600 -0.003779 0.001870
v -0.026405 -0.002086 -0.002394
v -0.026121 -0.002873 0.002526
v -0.026178 -0.001467 -0.002137
v -0.025671 -0.002602 0.002548
v -0.026050 -0.002183 0.002366
v -0.024943 -0.000718 -0.001597
v -0.024863 -0.000479 -0.001119
v -0.024887 -0.000998 0.000373
v -0.029293 -0.004543 -0.001950
v -0.029126 -0.004205 -0.002325
v -0.028648 -0.004636 0.000074
v -0.027623 -0.003184 -0.002594
v -0.027784 -0.004093 0.001446
v -0.026949 -0.002470 -0.002503
v -0.026612 -0.003099 0.002418
v -0.026478 -0.002623 0.002529
v -0.026666 -0.002874 0.002503
v -0.025956 -0.001996 0.002126
v -0.025758 -0.001131 -0.001952
v -0.025458 -0.001921 0.001953
v -0.025073 -0.000574 -0.001379
v -0.024876 -0.000828 0.000142
v -0.029362 -0.004390 -0.002158
v -0.029579 -0.004694 -0.001623
v -0.028947 -0.004764 -0.000731
v -0.029064 -0.004707 -0.000274
v -0.028959 -0.003946 -0.002458
v -0.028182 -0.003492 -0.002565
v -0.028685 -0.004328 0.000967
v -0.027949 -0.003947 0.001655
v -0.028210 -0.002180 -0.002407
v -0.027688 -0.003591 0.002048
v -0.028033 -0.002912 0.002468
v -0.026776 -0.002117 0.002312
v -0.026186 -0.002350 0.002470
v -0.025627 -0.001700 0.001445
v -0.025776 -0.000917 -0.001803
v -0.025851 -0.001262 0.000792
v -0.025481 -0.000434 -0.000848
v -0.029908 -0.004754 -0.000895
v -0.029588 -0.004051 -0.002407
v -0.028877 -0.004522 0.000433
v -0.027843 -0.002905 -0.002574
v -0.027797 -0.003413 0.002189
v -0.027416 -0.001976 -0.002345
v -0.026695 -0.001601 0.001422
v -0.026515 -0.001887 0.002016
v -0.026069 -0.000658 -0.001564
v -0.026288 -0.000481 -0.001176
v -0.025825 -0.000471 -0.001184
v -0.025433 -0.000537 -0.000349
v -0.030106 -0.004670 -0.001522
v -0.030136 -0.004580 -0.001776
v -0.029728 -0.004299 -0.002215
v -0.030099 -0.003843 -0.002435
v -0.029448 -0.003383 -0.002544
v -0.029246 -0.004368 0.000861
v -0.028797 -0.003149 -0.002565
v -0.028743 -0.003882 0.001718
v -0.029028 -0.004140 0.001369
v -0.028173 -0.002610 -0.002526
v -0.028342 -0.003650 0.001965
v -0.027828 -0.003132 0.002368
v -0.027328 -0.001501 -0.002137
v -0.027198 -0.002700 0.002517
v -0.027264 -0.002087 0.002313
v -0.026983 -0.002425 0.002475
v -0.026474 -0.000829 -0.001715
v -0.026546 -0.000657 -0.001522
v -0.025865 -0.000922 0.000361
v -0.026181 -0.000423 -0.000938
v -0.026102 -0.000452 -0.000587
v -0.029972 -0.004735 -0.001231
v -0.030099 -0.004616 0.000029
v -0.029761 -0.003709 -0.002500
v -0.028024 -0.001167 -0.001931
v -0.026657 -0.001128 -0.001936
v -0.027679 -0.002488 0.002514
v -0.027852 -0.002170 0.002429
v -0.027417 -0.001937 0.002154
v -0.026631 -0.001336 0.000977
v -0.026257 -0.000526 -0.000297
v -0.030176 -0.004467 -0.001980
v -0.030598 -0.004104 -0.002290
v -0.029918 -0.004724 -0.000513
v -0.031125 -0.004676 -0.000722
v -0.030641 -0.003884 -0.002395
v -0.030109 -0.004383 0.000756
v -0.030232 -0.003513 -0.002497
v -0.029875 -0.004162 0.001293
v -0.030178 -0.004034 0.001467
v -0.029834 -0.003528 0.002033
v -0.028854 -0.003476 0.002111
v -0.028080 -0.002709 0.002519
v -0.027517 -0.000652 -0.001517
v -0.027189 -0.000413 -0.000473
v -0.031299 -0.004632 -0.001444
v -0.031140 -0.004276 -0.002117
v -0.030852 -0.004452 0.000463
v -0.029901 -0.003164 -0.002535
v -0.029564 -0.002737 -0.002505
v -0.028959 -0.002312 -0.002428
v -0.028853 -0.003205 0.002294
v -0.028294 -0.001544 -0.002139
v -0.028783 -0.002842 0.002466
v -0.028428 -0.002498 0.002512
v -0.027551 -0.000906 -0.001754
v -0.027273 -0.001751 0.001840
v -0.027902 -0.001517 0.001461
v -0.027908 -0.001237 0.001001
v -0.027152 -0.000507 -0.001291
v -0.027146 -0.001129 0.000756
v -0.027065 -0.000385 -0.000734
v -0.027155 -0.000411 -0.001027
v -0.026489 -0.000616 -0.000067
v -0.026675 -0.000740 0.000165
v -0.031517 -0.004376 -0.001968
v -0.029768 -0.003938 0.001621
v -0.029371 -0.003749 0.001843
v -0.028130 -0.002104 0.002382
v -0.028728 -0.002299 0.002461
v -0.026968 -0.000875 0.000394
v -0.027642 -0.000385 -0.000903
v -0.031188 -0.004535 -0.001767
v -0.031221 -0.004673 -0.001041
v -0.031750 -0.004180 -0.002149
v -0.031356 -0.004603 -0.000266
v -0.031900 -0.003747 -0.002378
v -0.031060 -0.003608 -0.002462
v -0.030532 -0.003220 -0.002518
v -0.029533 -0.003047 0.002368
v -0.029243 -0.002881 0.002450
v -0.028953 -0.002600 0.002500
v -0.029295 -0.002213 0.002460
v -0.028402 -0.001776 0.002031
v -0.027839 -0.000685 -0.001556
v -0.026973 -0.001447 0.001187
v -0.027958 -0.000891 0.000514
v -0.027650 -0.000480 -0.001265
v -0.027976 -0.000668 0.000173
v -0.027787 -0.000382 -0.000625
v -0.032028 -0.004594 -0.001259
v -0.031430 -0.003958 -0.002311
v -0.031932 -0.004481 0.000196
v -0.031154 -0.004554 0.000043
v -0.031971 -0.004369 0.000565
v -0.030705 -0.004185 0.001146
v -0.031289 -0.004012 0.001406
v -0.030293 -0.002693 -0.002477
v -0.030147 -0.002301 -0.002384
v -0.029968 -0.001947 -0.002275
v -0.029326 -0.001795 -0.002231
v -0.029155 -0.001419 -0.002072
v -0.029023 -0.000905 -0.001752
v -0.028798 -0.002013 0.002307
v -0.028990 -0.001323 0.001272
v -0.027663 -0.000429 -0.000385
v -0.032282 -0.004521 -0.001544
v -0.032266 -0.004592 -0.000859
v -0.032124 -0.004248 -0.002059
v -0.032346 -0.004558 -0.000467
v -0.031445 -0.003316 -0.002493
v -0.030940 -0.003002 -0.002513
v -0.030140 -0.003333 0.002171
v -0.030334 -0.002828 0.002450
v -0.029742 -0.002603 0.002516
v -0.029285 -0.001996 0.002339
v -0.029112 -0.001628 0.001849
v -0.028644 -0.000522 -0.001358
v -0.028281 -0.000437 -0.001176
v -0.028599 -0.000375 -0.000876
v -0.032627 -0.004013 -0.002215
v -0.032579 -0.004483 -0.000077
v -0.032543 -0.003488 -0.002410
v -0.031139 -0.003773 0.001747
v -0.031009 -0.003423 0.002076
v -0.031835 -0.003615 0.001844
v -0.031519 -0.002094 -0.002331
v -0.031079 -0.002547 -0.002452
v -0.030401 -0.002459 0.002514
v -0.029601 -0.002349 0.002504
v -0.029118 -0.001157 -0.001923
v -0.029276 -0.001842 0.002178
v -0.029398 -0.000713 -0.001581
v -0.029450 -0.000545 -0.001392
v -0.028781 -0.000788 0.000460
v -0.028368 -0.000495 -0.000119
v -0.032426 -0.004423 -0.001763
v -0.033172 -0.004445 -0.001524
v -0.032559 -0.004580 -0.001071
v -0.032998 -0.004104 -0.002085
v -0.032837 -0.004255 -0.001955
v -0.033015 -0.003750 -0.002306
v -0.032442 -0.003086 -0.002464
v -0.032095 -0.004220 0.000957
v -0.031893 -0.002866 -0.002488
v -0.030843 -0.003065 0.002318
v -0.030739 -0.001923 -0.002273
v -0.030309 -0.001379 -0.002040
v -0.030175 -0.001865 0.002235
v -0.029903 -0.002102 0.002412
v -0.029699 -0.001070 0.001004
v -0.029287 -0.000357 -0.000908
v -0.029019 -0.000394 -0.000332
v -0.029043 -0.000575 0.000128
v -0.033403 -0.004370 0.000288
v -0.032631 -0.004373 0.000405
v -0.033096 -0.004118 0.001072
v -0.032370 -0.004077 0.001235
v -0.031707 -0.003266 0.002144
v -0.031104 -0.002846 0.002420
v -0.030510 -0.002210 0.002472
v -0.029931 -0.000487 -0.001356
v -0.029382 -0.000655 0.000322
v -0.029282 -0.000425 -0.001161
v -0.028769 -0.000364 -0.000574
v -0.033278 -0.004503 -0.001285
v -0.033434 -0.004178 -0.001951
v -0.033451 -0.004316 -0.001752
v -0.033141 -0.004547 -0.000814
v -0.033255 -0.004512 -0.000406
v -0.033036 -0.004244 0.000763
v -0.031825 -0.003857 0.001586
v -0.032285 -0.002609 -0.002452
v -0.031682 -0.002493 -0.002435
v -0.031199 -0.001158 -0.001905
v -0.031009 -0.001489 -0.002093
v -0.030842 -0.001940 0.002376
v -0.030657 -0.000716 -0.001583
v -0.030160 -0.000964 -0.001782
v -0.030088 -0.001658 0.002001
v -0.029899 -0.000301 -0.000807
v -0.034081 -0.004379 -0.001539
v -0.033934 -0.003855 -0.002199
v -0.033986 -0.004398 0.000024
v -0.033219 -0.003476 -0.002383
v -0.031311 -0.001715 -0.002195
v -0.030990 -0.002544 0.002517
v -0.031368 -0.000822 -0.001668
v -0.030006 -0.001479 0.001727
v -0.031069 -0.001691 0.002167
v -0.030678 -0.000462 -0.001296
v -0.030399 -0.001274 0.001446
v -0.030853 -0.000929 0.000968
v -0.029976 -0.000353 -0.001070
v -0.030180 -0.000800 0.000660
v -0.034170 -0.004273 -0.001730
v -0.034282 -0.004422 -0.001370
v -0.034321 -0.004466 -0.001053
v -0.034345 -0.003915 -0.002122
v -0.034409 -0.004223 0.000634
v -0.033085 -0.003257 -0.002430
v -0.033885 -0.004017 0.001179
v -0.033104 -0.003864 0.001507
v -0.033329 -0.003638 0.001775
v -0.033248 -0.002571 -0.002428
v -0.032421 -0.003179 0.002183
v -0.032657 -0.003423 0.001998
v -0.032596 -0.002209 -0.002370
v -0.032225 -0.002892 0.002356
v -0.031584 -0.002580 0.002492
v -0.031489 -0.002279 0.002508
v -0.031452 -0.001755 0.002255
v -0.031629 -0.001106 0.001373
v -0.031130 -0.000543 -0.001422
v -0.030682 -0.000289 -0.000587
v -0.029811 -0.000332 -0.000454
v -0.029543 -0.000417 -0.000185
v -0.034844 -0.004289 -0.001556
v -0.034895 -0.004382 -0.001268
v -0.033739 -0.004194 0.000786
v -0.032854 -0.002915 -0.002461
v -0.033537 -0.003886 0.001460
v -0.033227 -0.003249 0.002138
v -0.031791 -0.001444 -0.002077
v -0.031565 -0.002025 0.002435
v -0.030535 -0.000462 0.000078
v -0.034597 -0.004081 -0.001927
v -0.035384 -0.004344 -0.000244
v -0.034138 -0.004457 -0.000369
v -0.034985 -0.003835 -0.002092
v -0.034343 -0.002677 -0.002390
v -0.034645 -0.003078 -0.002371
v -0.033701 -0.003468 0.001942
v -0.032881 -0.002968 0.002324
v -0.032261 -0.002632 0.002465
v -0.032225 -0.002372 0.002523
v -0.031714 -0.000967 -0.001780
v -0.032123 -0.002135 0.002508
v -0.031243 -0.001541 0.001992
v -0.031563 -0.000528 -0.001380
v -0.031145 -0.000367 -0.000095
v -0.030628 -0.000556 0.000293
v -0.035095 -0.004413 -0.000788
v -0.035500 -0.003527 -0.002211
v -0.034399 -0.003678 -0.002240
v -0.033949 -0.003767 0.001582
v -0.034218 -0.002355 -0.002361
v -0.032628 -0.001659 -0.002188
v -0.032848 -0.002468 0.002517
v -0.032376 -0.000792 -0.001645
v -0.032043 -0.001904 0.002424
v -0.032215 -0.001736 0.002330
v -0.031283 -0.000366 -0.001130
v -0.035463 -0.003846 -0.002053
v -0.035272 -0.004059 -0.001877
v -0.035067 -0.004314 0.000096
v -0.034419 -0.003345 -0.002339
v -0.034701 -0.004030 0.001108
v -0.035036 -0.003920 0.001287
v -0.034374 -0.003867 0.001441
v -0.034541 -0.003622 0.001747
v -0.033761 -0.001638 -0.002162
v -0.033296 -0.002820 0.002388
v -0.033075 -0.002684 0.002452
v -0.032092 -0.001240 -0.001962
v -0.032703 -0.001885 0.002442
v -0.031101 -0.000294 -0.000886
v -0.031128 -0.000657 0.000555
v -0.031914 -0.000363 0.000040
v -0.034194 -0.003311 0.002060
v -0.033236 -0.001976 0.002477
v -0.032893 -0.002173 0.002522
v -0.033012 -0.001669 0.002293
v -0.032495 -0.000548 -0.001405
v -0.033187 -0.000602 -0.001488
v -0.033120 -0.000335 0.000178
v -0.032257 -0.000803 0.000996
v -0.031414 -0.000298 -0.000275
v -0.035771 -0.004290 -0.001327
v -0.035940 -0.004317 -0.001082
v -0.035451 -0.004375 -0.000582
v -0.035965 -0.004070 -0.001743
v -0.035625 -0.004214 -0.001572
v -0.035897 -0.003297 -0.002246
v -0.035959 -0.003841 0.001320
v -0.035265 -0.003531 0.001795
v -0.033988 -0.001946 -0.002269
v -0.033828 -0.003009 0.002284
v -0.034066 -0.002689 0.002445
v -0.033244 -0.000934 -0.001781
v -0.033257 -0.002264 0.002522
v -0.032929 -0.000303 -0.001098
v -0.032590 -0.000361 -0.001152
v -0.033647 -0.000802 0.001229
v -0.031891 -0.000237 -0.000686
v -0.032750 -0.000210 -0.000424
v -0.036168 -0.003966 -0.001830
v -0.036471 -0.003725 -0.002013
v -0.035893 -0.003669 -0.002091
v -0.035795 -0.004177 0.000430
v -0.035096 -0.001906 -0.002237
v -0.035289 -0.003336 0.001979
v -0.033573 -0.001174 -0.001941
v -0.033906 -0.001299 -0.001995
v -0.033596 -0.002347 0.002534
v -0.032488 -0.001339 0.001846
v -0.032799 -0.001486 0.002084
v -0.032737 -0.000248 -0.000899
v -0.032672 -0.000632 0.000768
v -0.037228 -0.004200 -0.000609
v -0.036640 -0.004262 -0.000780
v -0.036077 -0.004222 0.000114
v -0.035303 -0.002797 -0.002348
v -0.035153 -0.002315 -0.002319
v -0.036058 -0.003542 0.001759
v -0.034475 -0.002801 0.002380
v -0.034528 -0.002372 0.002517
v -0.033901 -0.000855 -0.001702
v -0.033780 -0.001742 0.002427
v -0.033814 -0.001574 0.002320
v -0.033225 -0.000408 -0.001266
v -0.032850 -0.000249 -0.000178
v -0.033069 -0.000486 0.000545
v -0.032208 -0.000448 0.000307
v -0.037050 -0.004135 -0.001309
v -0.037007 -0.004195 -0.001054
v -0.036725 -0.004221 -0.000224
v -0.036462 -0.003428 -0.002161
v -0.035414 -0.003998 0.001053
v -0.035935 -0.003059 -0.002282
v -0.035926 -0.002634 -0.002306
v -0.035271 -0.003775 0.001489
v -0.035244 -0.003085 0.002178
v -0.035478 -0.002755 0.002377
v -0.034415 -0.000976 -0.001824
v -0.033935 -0.002026 0.002527
v -0.034184 -0.001352 0.002087
v -0.034183 -0.001135 0.001801
v -0.033502 -0.000246 -0.000963
v -0.033913 -0.000617 0.000963
v -0.033447 -0.001020 0.001529
v -0.033234 -0.000188 -0.000645
v -0.038233 -0.004071 -0.001034
v -0.037041 -0.003919 -0.001726
v -0.036782 -0.003789 -0.001902
v -0.037148 -0.004039 -0.001516
v -0.036884 -0.003544 -0.002046
v -0.037237 -0.004144 0.000010
v -0.037139 -0.004104 0.000270
v -0.037159 -0.003907 0.000958
v -0.035746 -0.004080 0.000764
v -0.036690 -0.002895 -0.002246
v -0.036841 -0.003634 0.001590
v -0.036385 -0.003352 0.001948
v -0.035946 -0.002849 0.002318
v -0.034873 -0.002531 0.002473
v -0.034582 -0.001334 -0.002025
v -0.034790 -0.000991 -0.001825
v -0.034759 -0.002133 0.002546
v -0.034087 -0.000576 -0.001457
v -0.034321 -0.001555 0.002313
v -0.034088 -0.000337 0.000403
v -0.037911 -0.003588 -0.001892
v -0.037080 -0.003265 -0.002132
v -0.037626 -0.003633 -0.001920
v -0.037513 -0.003000 -0.002153
v -0.034755 -0.001594 -0.002141
v -0.035662 -0.000996 -0.001861
v -0.034578 -0.001839 0.002495
v -0.034877 -0.000381 -0.001228
v -0.034792 -0.000672 -0.001574
v -0.033961 -0.000348 -0.001184
v -0.034820 -0.000198 -0.000912
v -0.034023 -0.000184 -0.000168
v -0.034009 -0.000244 0.000111
v -0.037800 -0.003840 -0.001676
v -0.038127 -0.004021 -0.001276
v -0.037605 -0.004162 -0.000796
v -0.037923 -0.003228 -0.002058
v -0.037258 -0.004026 0.000548
v -0.037103 -0.003739 0.001358
v -0.036391 -0.002425 -0.002259
v -0.036033 -0.002102 -0.002230
v -0.036441 -0.003001 0.002217
v -0.036069 -0.001370 -0.002018
v -0.035962 -0.002371 0.002500
v -0.035254 -0.002206 0.002551
v -0.034195 -0.000158 -0.000710
v -0.033933 -0.000158 -0.000481
v -0.034282 -0.000450 0.000715
v -0.038205 -0.003742 -0.001748
v -0.037909 -0.004117 -0.000407
v -0.038442 -0.003500 -0.001922
v -0.038514 -0.003941 0.000392
v -0.037067 -0.002612 -0.002230
v -0.036259 -0.001699 -0.002127
v -0.035863 -0.002030 0.002550
v -0.035369 -0.001908 0.002533
v -0.034742 -0.001637 0.002416
v -0.034868 -0.001388 0.002208
v -0.035217 -0.000185 0.000219
v -0.038626 -0.003866 -0.001478
v -0.038059 -0.003891 0.000781
v -0.038080 -0.003669 0.001361
v -0.037598 -0.002219 -0.002186
v -0.037364 -0.003182 0.002024
v -0.037239 -0.002934 0.002226
v -0.036558 -0.002738 0.002371
v -0.037003 -0.002452 0.002476
v -0.036213 -0.000708 -0.001652
v -0.035443 -0.000759 -0.001687
v -0.035575 -0.001429 0.002277
v -0.035928 -0.001738 0.002491
v -0.035457 -0.000553 -0.001492
v -0.035175 -0.000936 0.001673
v -0.035187 -0.000114 -0.000151
v -0.035472 -0.000285 0.000589
v -0.035416 -0.000462 0.000990
v -0.039237 -0.003952 -0.000993
v -0.038367 -0.004033 -0.000080
v -0.038026 -0.002733 -0.002153
v -0.036319 -0.001012 -0.001852
v -0.035638 -0.000329 -0.001206
v -0.036266 -0.001153 0.002018
v -0.035492 -0.000221 -0.000992
v -0.035168 -0.000130 -0.000675
v -0.035953 -0.000221 0.000439
v -0.035477 -0.000635 0.001300
v -0.039234 -0.003980 -0.000774
v -0.038848 -0.003517 -0.001825
v -0.039019 -0.003687 -0.001667
v -0.039056 -0.003217 -0.001946
v -0.037770 -0.003528 0.001620
v -0.036944 -0.001854 -0.002138
v -0.036814 -0.001371 -0.002012
v -0.036608 -0.002092 0.002563
v -0.036219 -0.000435 -0.001380
v -0.036304 -0.001591 0.002436
v -0.036000 -0.000202 -0.000955
v -0.035213 -0.000101 -0.000363
v -0.039574 -0.003731 -0.001466
v -0.039162 -0.003890 -0.001269
v -0.039517 -0.003527 -0.001700
v -0.038710 -0.003029 -0.002048
v -0.038787 -0.003814 0.000778
v -0.038644 -0.003723 0.001098
v -0.038612 -0.003576 0.001420
v -0.037311 -0.003409 0.001798
v -0.037565 -0.001521 -0.002047
v -0.038084 -0.002666 0.002371
v -0.038083 -0.002937 0.002197
v -0.036996 -0.001919 0.002563
v -0.036502 -0.001861 0.002560
v -0.036650 -0.000509 -0.001475
v -0.036974 -0.001551 0.002442
v -0.035851 -0.000120 -0.000636
v -0.035774 -0.000105 -0.000205
v -0.036022 -0.000140 0.000065
v -0.040233 -0.003822 -0.001032
v -0.039249 -0.003950 -0.000115
v -0.039433 -0.003628 0.001208
v -0.038421 -0.002368 -0.002151
v -0.037488 -0.001045 -0.001872
v -0.037126 -0.002178 0.002546
v -0.038080 -0.002073 0.002603
v -0.037272 -0.000777 -0.001715
v -0.037334 -0.001668 0.002546
v -0.037087 -0.000341 -0.001272
v -0.036707 -0.001328 0.002237
v -0.036558 -0.000153 -0.000758
v -0.040037 -0.003623 -0.001519
v -0.040234 -0.003364 -0.001724
v -0.039552 -0.003743 0.000818
v -0.038858 -0.002631 -0.002116
v -0.038326 -0.001429 -0.002006
v -0.038175 -0.001185 -0.001928
v -0.036858 -0.000228 -0.001040
v -0.037274 -0.000604 0.001455
v -0.036021 -0.000773 0.001555
v -0.036644 -0.000103 -0.000173
v -0.036680 -0.000301 0.000812
v -0.036616 -0.000466 0.001169
v -0.040139 -0.003747 -0.001281
v -0.039696 -0.003927 -0.000496
v -0.040049 -0.003034 -0.001905
v -0.039449 -0.003830 0.000515
v -0.039802 -0.003604 0.001145
v -0.038995 -0.002112 -0.002109
v -0.038833 -0.003188 0.001928
v -0.038765 -0.002845 0.002244
v -0.038281 -0.001845 -0.002105
v -0.038004 -0.002432 0.002485
v -0.038881 -0.002066 0.002646
v -0.037531 -0.000335 -0.001299
v -0.037862 -0.000753 0.001737
v -0.037522 -0.001395 0.002429
v -0.037177 -0.000979 0.001918
v -0.037860 -0.001167 0.002240
v -0.036628 -0.000106 -0.000449
v -0.039910 -0.002427 -0.002048
v -0.039517 -0.002902 -0.001996
v -0.039479 -0.003372 0.001635
v -0.039470 -0.001354 -0.001947
v -0.038868 -0.002544 0.002440
v -0.038723 -0.000989 -0.001842
v -0.038139 -0.000827 -0.001753
v -0.037589 -0.000562 -0.001557
v -0.038021 -0.000359 -0.001380
v -0.037950 -0.001731 0.002618
v -0.038048 -0.001425 0.002495
v -0.037551 -0.000171 -0.001015
v -0.037501 -0.000067 -0.000694
v -0.037377 -0.000031 -0.000433
v -0.036931 -0.000123 0.000162
v -0.036965 -0.000204 0.000551
v -0.037256 -0.000303 0.000931
v -0.041241 -0.003283 -0.001622
v -0.041185 -0.003635 -0.001213
v -0.040750 -0.003801 -0.000755
v -0.040673 -0.003239 -0.001741
v -0.041163 -0.002834 -0.001834
v -0.040935 -0.003503 -0.001511
v -0.040927 -0.003725 0.000264
v -0.039939 -0.003464 0.001420
v -0.040003 -0.003266 0.001749
v -0.038826 -0.001368 0.002568
v -0.038382 -0.001640 0.002633
v -0.037560 -0.000011 -0.000149
v -0.041341 -0.003482 -0.001455
v -0.040954 -0.003763 -0.000112
v -0.040671 -0.003615 0.000866
v -0.040380 -0.002520 -0.001994
v -0.040328 -0.002186 -0.002016
v -0.040611 -0.003311 0.001600
v -0.039885 -0.002144 -0.002054
v -0.039682 -0.002669 0.002349
v -0.039785 -0.002947 0.002112
v -0.040251 -0.001398 -0.001916
v -0.039656 -0.001783 -0.002040
v -0.039829 -0.002167 0.002629
v -0.038858 -0.001769 0.002678
v -0.038744 -0.000381 -0.001427
v -0.038161 -0.001167 0.002305
v -0.038000 -0.000191 -0.001147
v -0.037825 -0.000036 0.000178
v -0.037432 -0.000406 0.001168
v -0.042155 -0.003499 -0.001191
v -0.042184 -0.003629 -0.000431
v -0.041416 -0.003734 -0.000502
v -0.041172 -0.003647 0.000546
v -0.040469 -0.002947 0.002058
v -0.040004 -0.002407 0.002508
v -0.038736 -0.000603 -0.001624
v -0.038899 -0.000140 -0.001116
v -0.038246 -0.000056 -0.000808
v -0.038107 -0.000489 0.001409
v -0.038364 0.000041 -0.000223
v -0.037750 -0.000169 0.000689
v -0.038502 -0.000208 0.000946
v -0.042195 -0.003333 -0.001404
v -0.040907 -0.002458 -0.001950
v -0.041087 -0.003439 0.001262
v -0.039974 -0.000979 -0.001781
v -0.039224 -0.000244 -0.001298
v -0.038534 -0.000054 0.000506
v -0.041784 -0.003636 -0.000967
v -0.042283 -0.003602 -0.000769
v -0.041647 -0.003373 0.001270
v -0.041426 -0.002146 -0.001947
v -0.040459 -0.001754 -0.001979
v -0.040811 -0.002717 0.002262
v -0.039903 -0.001853 0.002720
v -0.039300 -0.000547 -0.001586
v -0.039218 -0.001456 0.002654
v -0.038590 -0.000727 0.001824
v -0.041797 -0.003207 -0.001613
v -0.042345 -0.003588 -0.000036
v -0.041549 -0.003030 -0.001737
v -0.042114 -0.003270 0.001410
v -0.041482 -0.001687 -0.001927
v -0.041020 -0.002006 -0.001976
v -0.040898 -0.001523 -0.001925
v -0.040846 -0.002535 0.002403
v -0.040808 -0.001078 -0.001804
v -0.040935 -0.002258 0.002571
v -0.040274 -0.000760 -0.001672
v -0.039960 -0.000524 -0.001540
v -0.040135 -0.001622 0.002735
v -0.039626 -0.000077 -0.001045
v -0.039402 -0.001029 0.002328
v -0.039541 -0.001220 0.002552
v -0.039408 0.000034 -0.000716
v -0.039992 -0.000689 0.001996
v -0.039470 0.000119 -0.000272
v -0.039612 -0.000410 0.001539
v -0.038650 0.000037 -0.000499
v -0.038444 0.000032 0.000058
v -0.042997 -0.003476 -0.000908
v -0.043075 -0.003517 -0.000678
v -0.041874 -0.003614 0.000283
v -0.042250 -0.003524 0.000579
v -0.041651 -0.002746 -0.001823
v -0.040943 -0.003032 0.001942
v -0.039646 0.000137 0.000094
v -0.039167 -0.000169 0.001006
v -0.039218 -0.000301 0.001277
v -0.043472 -0.003407 0.000308
v -0.042873 -0.003001 -0.001539
v -0.043099 -0.002762 -0.001628
v -0.042487 -0.003431 0.000859
v -0.042433 -0.003365 0.001081
v -0.042865 -0.003118 0.001543
v -0.042134 -0.002396 -0.001851
v -0.041789 -0.003066 0.001787
v -0.041956 -0.002800 0.002095
v -0.041596 -0.002390 0.002469
v -0.041408 -0.001235 -0.001844
v -0.040740 -0.001962 0.002699
v -0.040917 -0.000477 -0.001503
v -0.040115 -0.001325 0.002662
v -0.040067 -0.000281 -0.001334
v -0.040143 -0.001095 0.002506
v -0.040208 0.000081 -0.000755
v -0.040051 -0.000067 -0.001088
v -0.040399 0.000190 -0.000316
v -0.043298 -0.003299 -0.001182
v -0.043007 -0.003520 -0.000255
v -0.042994 -0.002525 -0.001728
v -0.043336 -0.003239 0.001132
v -0.042378 -0.001832 -0.001888
v -0.041510 -0.002120 0.002630
v -0.041105 -0.001463 0.002765
v -0.040722 -0.001706 0.002752
v -0.040776 -0.000216 -0.001291
v -0.040724 -0.000844 0.002325
v -0.040746 -0.001043 0.002557
v -0.039575 0.000092 0.000388
v -0.039532 0.000014 0.000665
v -0.044026 -0.003265 -0.001039
v -0.043197 -0.003166 -0.001368
v -0.043686 -0.002910 -0.001462
v -0.042671 -0.002978 0.001805
v -0.042256 -0.002460 0.002378
v -0.041309 -0.000730 -0.001656
v -0.041575 -0.001666 0.002782
v -0.041105 -0.001173 0.002679
v -0.040697 -0.000487 0.001860
v -0.040435 0.000189 0.000164
v -0.040504 -0.000256 0.001482
v -0.044163 -0.003104 -0.001213
v -0.043945 -0.003368 -0.000707
v -0.043364 -0.003121 0.001421
v -0.043505 -0.002609 -0.001630
v -0.043475 -0.002188 -0.001749
v -0.043160 -0.002004 -0.001819
v -0.042971 -0.002786 0.002003
v -0.043719 -0.002839 0.001829
v -0.041968 -0.001009 -0.001763
v -0.042508 -0.000777 -0.001665
v -0.042082 -0.001824 0.002744
v -0.040868 -0.000027 -0.001038
v -0.040759 0.000140 -0.000690
v -0.040798 -0.000053 0.001186
v -0.043699 -0.003429 -0.000473
v -0.044185 -0.003360 -0.000210
v -0.043859 -0.003387 0.000044
v -0.043659 -0.003342 0.000549
v -0.043555 -0.001643 -0.001801
v -0.043025 -0.002499 0.002292
v -0.043089 -0.002135 0.002581
v -0.042417 -0.001233 -0.001820
v -0.042555 -0.000447 -0.001476
v -0.041635 -0.000481 -0.001508
v -0.042274 -0.001434 0.002834
v -0.041347 -0.000242 -0.001308
v -0.041580 -0.001332 0.002795
v -0.041252 -0.000884 0.002477
v -0.041289 0.000227 -0.000558
v -0.041561 -0.000394 0.001928
v -0.040779 0.000157 0.000550
v -0.040770 0.000087 0.000809
v -0.044835 -0.003197 -0.000890
v -0.044340 -0.002935 -0.001331
v -0.044774 -0.003100 -0.001089
v -0.044195 -0.001893 -0.001734
v -0.042422 -0.001981 0.002676
v -0.042197 -0.000138 -0.001256
v -0.041735 -0.001026 0.002710
v -0.042303 -0.001153 0.002815
v -0.041815 0.000063 -0.000998
v -0.041424 0.000273 0.000338
v -0.041301 -0.000099 0.001412
v -0.045316 -0.003179 -0.000579
v -0.044304 -0.002640 -0.001518
v -0.045312 -0.003113 0.000603
v -0.044464 -0.003165 0.000849
v -0.043977 -0.002578 0.002127
v -0.042988 -0.001363 -0.001823
v -0.041517 0.000136 -0.000833
v -0.042281 -0.000775 0.002570
v -0.041760 0.000311 -0.000240
v -0.042033 0.000282 -0.000505
v -0.041380 -0.000263 0.001702
v -0.041544 0.000083 0.001118
v -0.045326 -0.003071 -0.000931
v -0.045048 -0.002952 -0.001172
v -0.044834 -0.002696 -0.001398
v -0.044351 -0.002248 -0.001652
v -0.043742 -0.001345 -0.001776
v -0.043034 -0.001189 0.002897
v -0.042974 -0.001479 0.002864
v -0.042569 -0.000102 -0.001204
v -0.042493 0.000108 -0.000955
v -0.042513 0.000227 -0.000751
v -0.042970 -0.000539 0.002445
v -0.041651 0.000244 0.000698
v -0.042035 0.000244 0.000925
v -0.045459 -0.003178 -0.000198
v -0.045621 -0.003113 0.000342
v -0.045496 -0.002529 -0.001424
v -0.044888 -0.001956 -0.001654
v -0.044891 -0.002347 -0.001551
v -0.044448 -0.002892 0.001576
v -0.044536 -0.001490 -0.001724
v -0.043855 -0.002332 0.002386
v -0.043418 -0.000876 -0.001683
v -0.042452 -0.000865 0.002700
v -0.042675 -0.000109 0.001816
v -0.041474 0.000297 0.000037
v -0.045509 -0.002725 -0.001301
v -0.045655 -0.002980 -0.001020
v -0.045607 -0.002134 -0.001577
v -0.045164 -0.002865 0.001430
v -0.044592 -0.003051 0.001138
v -0.044550 -0.002595 0.002017
v -0.044664 -0.002371 0.002275
v -0.044224 -0.001010 -0.001682
v -0.043472 -0.001714 0.002809
v -0.043023 -0.000593 -0.001573
v -0.043520 -0.000285 -0.001373
v -0.043113 -0.000785 0.002728
v -0.043020 0.000141 -0.000966
v -0.042299 0.000162 0.001235
v -0.046053 -0.003048 -0.000673
v -0.044812 -0.001149 -0.001670
v -0.043958 -0.000047 -0.001165
v -0.043602 -0.000038 -0.001178
v -0.043122 -0.001001 0.002863
v -0.043356 0.000360 -0.000633
v -0.043558 -0.000599 0.002650
v -0.042810 0.000353 -0.000506
v -0.042837 0.000414 -0.000265
v -0.043149 0.000474 0.000324
v -0.043203 0.000449 0.000605
v -0.042530 0.000299 0.000930
v -0.046828 -0.002908 -0.000727
v -0.046311 -0.003058 -0.000355
v -0.045629 -0.003142 0.000062
v -0.047426 -0.002876 0.000366
v -0.045248 -0.001327 -0.001656
v -0.044289 -0.000654 -0.001545
v -0.043862 -0.001421 0.002916
v -0.043982 -0.000381 -0.001415
v -0.043935 -0.001153 0.002932
v -0.043764 -0.000803 0.002838
v -0.043984 0.000526 -0.000261
v -0.043812 -0.000131 0.002170
v -0.043474 0.000508 -0.000001
v -0.046471 -0.002758 -0.001091
v -0.046387 -0.002898 -0.000913
v -0.047114 -0.002925 -0.000431
v -0.046490 -0.002364 -0.001376
v -0.046178 -0.002945 0.000891
v -0.045577 -0.001722 -0.001636
v -0.045644 -0.002411 0.002109
v -0.045214 -0.002113 0.002474
v -0.044788 -0.001943 0.002640
v -0.045022 -0.000660 -0.001521
v -0.044643 -0.001707 0.002794
v -0.045029 -0.000301 -0.001355
v -0.043976 0.000185 -0.000935
v -0.044172 -0.000913 0.002915
v -0.042931 0.000130 0.001502
v -0.043599 0.000092 0.001778
v -0.046905 -0.002525 -0.001221
v -0.046835 -0.002796 0.001135
v -0.046301 -0.002164 -0.001472
v -0.046562 -0.002690 0.001484
v -0.045746 -0.002620 0.001798
v -0.046109 -0.001235 -0.001598
v -0.045776 -0.000893 -0.001555
v -0.044783 0.000018 -0.001134
v -0.044866 -0.001273 0.002943
v -0.044000 -0.000650 0.002785
v -0.044135 -0.000449 0.002622
v -0.044364 0.000499 -0.000481
v -0.044195 -0.000241 0.002415
v -0.047140 -0.002773 -0.000884
v -0.047239 -0.002916 0.000105
v -0.047360 -0.002855 0.000630
v -0.047128 -0.001898 -0.001450
v -0.046512 -0.001759 -0.001532
v -0.046459 -0.002231 0.002271
v -0.046558 -0.001797 0.002669
v -0.046018 -0.001944 0.002573
v -0.045604 -0.001674 0.002775
v -0.045318 -0.001407 0.002905
v -0.044821 -0.000996 0.002954
v -0.044297 0.000367 -0.000728
v -0.044434 0.000626 0.000076
v -0.045063 -0.000104 0.002491
v -0.043350 0.000296 0.001255
v -0.044538 0.000270 0.001760
v -0.044465 0.000061 0.002099
v -0.047507 -0.002566 -0.001073
v -0.047607 -0.002347 -0.001225
v -0.047284 -0.002817 0.000882
v -0.046742 -0.001436 0.002887
v -0.045728 -0.001330 0.002939
v -0.044938 0.000318 -0.000840
v -0.044710 -0.000558 0.002794
v -0.045033 0.000513 -0.000560
v -0.043616 0.000455 0.000825
v -0.045041 0.000122 0.002186
v -0.048205 -0.002428 -0.001047
v -0.047623 -0.002786 -0.000670
v -0.046767 -0.001384 -0.001543
v -0.047443 -0.002455 0.001776
v -0.046586 -0.002496 0.001890
v -0.046969 -0.000930 -0.001517
v -0.045414 -0.001029 0.002957
v -0.045441 -0.000051 -0.001198
v -0.045320 -0.000701 0.002909
v -0.044106 0.000561 0.000596
v -0.048108 -0.002604 -0.000873
v -0.047910 -0.002097 -0.001313
v -0.048407 -0.002664 0.000911
v -0.048015 -0.001512 -0.001444
v -0.047352 -0.002262 0.002120
v -0.047260 -0.001181 -0.001515
v -0.046891 -0.001981 0.002496
v -0.047290 -0.001761 0.002646
v -0.045415 0.000236 -0.000958
v -0.044435 0.000507 0.001087
v -0.048379 -0.002723 -0.000402
v -0.049061 -0.002645 0.000370
v -0.048245 -0.001862 -0.001357
v -0.047864 -0.002564 0.001443
v -0.047696 -0.002118 0.002270
v -0.046994 -0.000582 -0.001447
v -0.046088 -0.000379 -0.001388
v -0.045896 -0.000888 0.002982
v -0.046819 0.000490 -0.000780
v -0.045572 0.000483 -0.000690
v -0.045550 -0.000221 0.002670
v -0.045302 0.000691 0.000805
v -0.044893 0.000406 0.001574
v -0.045291 0.000297 0.001951
v -0.048666 -0.002619 -0.000644
v -0.048153 -0.002242 0.002034
v -0.046676 -0.001176 0.002996
v -0.046132 -0.000001 -0.001173
v -0.046411 0.000246 -0.000998
v -0.046551 -0.000526 0.003007
v -0.045837 -0.000638 0.002932
v -0.046608 -0.000882 0.003049
v -0.045722 0.000617 -0.000466
v -0.045675 -0.000426 0.002823
v -0.044672 0.000658 0.000290
v -0.045642 0.000019 0.002469
v -0.045836 0.000226 0.002252
v -0.049482 -0.002370 -0.000805
v -0.048767 -0.002351 -0.001012
v -0.049071 -0.002643 -0.000163
v -0.048102 -0.002793 -0.000031
v -0.048672 -0.002128 -0.001212
v -0.048892 -0.001835 -0.001311
v -0.048726 -0.002668 0.000633
v -0.048305 -0.002600 0.001203
v -0.048360 -0.002368 0.001774
v -0.048044 -0.001024 -0.001469
v -0.048727 -0.001141 -0.001441
v -0.048178 -0.000634 -0.001427
v -0.047491 -0.001587 0.002765
v -0.047460 -0.001296 0.002933
v -0.047034 -0.000198 -0.001303
v -0.047163 0.000196 -0.001059
v -0.045563 0.000751 0.000102
v -0.045559 0.000691 -0.000207
v -0.046571 0.000863 0.000118
v -0.045335 0.000729 0.000572
v -0.049472 -0.002119 -0.001074
v -0.049674 -0.002517 -0.000347
v -0.048932 -0.001546 -0.001382
v -0.048947 -0.002308 0.001756
v -0.048512 -0.001809 0.002516
v -0.047233 -0.000900 0.003050
v -0.046987 -0.000239 0.002898
v -0.049633 -0.002465 -0.000560
v -0.050003 -0.002464 0.000922
v -0.048926 -0.001200 0.002948
v -0.048140 -0.001769 0.002594
v -0.048284 -0.001371 0.002869
v -0.047984 -0.000313 -0.001343
v -0.047024 -0.000512 0.003010
v -0.046791 0.000630 -0.000585
v -0.047025 0.000079 0.002706
v -0.046539 -0.000063 0.002752
v -0.046608 0.000754 -0.000297
v -0.046281 0.000859 0.000441
v -0.046469 0.000434 0.002073
v -0.049990 -0.002257 -0.000870
v -0.049646 -0.001910 -0.001181
v -0.049602 -0.001597 -0.001305
v -0.049066 -0.002433 0.001437
v -0.049174 -0.002093 0.002098
v -0.048923 -0.001955 0.002317
v -0.047691 0.000256 -0.001051
v -0.047590 -0.000706 0.003079
v -0.047896 -0.001070 0.003038
v -0.047577 0.000436 -0.000879
v -0.046660 0.000273 0.002398
v -0.045819 0.000619 0.001364
v -0.045957 0.000730 0.001038
v -0.046406 0.000563 0.001761
v -0.049979 -0.002500 0.000650
v -0.049896 -0.002526 0.000328
v -0.049585 -0.002454 0.001190
v -0.049445 -0.001254 -0.001377
v -0.049002 -0.000714 -0.001382
v -0.048220 0.000410 -0.000914
v -0.048007 -0.000443 0.003084
v -0.048182 -0.000803 0.003115
v -0.047658 0.000963 0.000003
v -0.046715 0.000866 0.000910
v -0.047337 0.000900 0.001192
v -0.050268 -0.002348 -0.000570
v -0.050506 -0.001940 -0.001047
v -0.049718 -0.002118 0.001987
v -0.049677 -0.001790 0.002448
v -0.048861 -0.000262 -0.001287
v -0.049132 -0.001443 0.002790
v -0.048333 -0.000013 -0.001202
v -0.048400 0.000209 -0.001068
v -0.048137 0.000667 -0.000651
v -0.047466 0.000815 -0.000390
v -0.047674 0.000167 0.002705
v -0.047870 -0.000126 0.002946
v -0.047503 0.000583 0.002095
v -0.050411 -0.002186 -0.000809
v -0.050874 -0.002309 -0.000351
v -0.050854 -0.002364 -0.000030
v -0.050161 -0.002482 0.000115
v -0.050323 -0.002286 0.001484
v -0.050196 -0.002185 0.001762
v -0.050339 -0.001474 0.002738
v -0.048903 -0.000888 0.003084
v -0.048702 0.000540 -0.000819
v -0.047827 0.000744 -0.000539
v -0.048270 0.000024 0.002933
v -0.047245 0.000973 0.000347
v -0.047564 0.000383 0.002437
v -0.047302 0.000985 0.000631
v -0.051109 -0.001956 -0.000921
v -0.051104 -0.002176 -0.000611
v -0.051277 -0.002307 0.000935
v -0.050518 -0.001616 -0.001232
v -0.050279 -0.001229 -0.001347
v -0.050272 -0.001966 0.002156
v -0.049739 -0.000869 -0.001371
v -0.049209 -0.000379 -0.001298
v -0.049675 -0.001218 0.002949
v -0.048844 -0.000501 0.003140
v -0.048925 -0.000182 0.003083
v -0.048127 0.000945 -0.000213
v -0.047676 0.001020 0.000879
v -0.047983 0.000899 0.001563
v -0.047811 0.000750 0.001859
v -0.051390 -0.002012 -0.000783
v -0.051336 -0.002251 0.001235
v -0.051235 -0.002153 0.001622
v -0.050717 -0.001104 -0.001317
v -0.050284 -0.001806 0.002374
v -0.050622 -0.000696 -0.001322
v -0.049188 0.000224 -0.001057
v -0.049722 0.000424 -0.000942
v -0.049486 0.000035 -0.001151
v -0.048552 -0.000137 0.003043
v -0.048188 0.000567 0.002338
v -0.052000 -0.002191 0.000130
v -0.051639 -0.002197 -0.000266
v -0.051551 -0.002289 0.000655
v -0.051875 -0.001504 -0.001099
v -0.051205 -0.001670 -0.001103
v -0.051016 -0.001312 -0.001265
v -0.051136 -0.001929 0.002120
v -0.049592 -0.000844 0.003142
v -0.049203 -0.000573 0.003174
v -0.049201 0.000791 -0.000586
v -0.048720 0.000917 -0.000383
v -0.049449 0.000463 0.002780
v -0.049237 0.001030 -0.000232
v -0.048401 0.001132 0.000377
v -0.049119 0.000549 0.002604
v -0.048507 0.000328 0.002704
v -0.048455 0.001161 0.000677
v -0.048698 0.001081 0.001383
v -0.051705 -0.002261 0.000412
v -0.051969 -0.001733 -0.000927
v -0.052253 -0.001825 -0.000765
v -0.050688 -0.000374 -0.001267
v -0.050120 0.000103 -0.001127
v -0.049977 -0.000903 0.003115
v -0.049980 -0.000606 0.003201
v -0.049305 0.000592 -0.000789
v -0.048895 0.000153 0.002919
v -0.049098 0.000723 0.002356
v -0.048915 0.001214 0.000841
v -0.052320 -0.001963 -0.000513
v -0.052221 -0.002084 -0.000228
v -0.051696 -0.000906 -0.001307
v -0.051160 -0.000722 -0.001320
v -0.050869 -0.001292 0.002884
v -0.051069 -0.000614 0.003264
v -0.050080 -0.000283 0.003208
v -0.049582 -0.000147 0.003146
v -0.049508 0.000116 0.003041
v -0.049522 0.001208 0.000108
v -0.049407 0.001292 0.000601
v -0.051970 -0.001184 -0.001228
v -0.051923 -0.002048 0.001730
v -0.051520 -0.001702 0.002421
v -0.051280 -0.000352 -0.001267
v -0.051332 -0.001506 0.002663
v -0.051235 -0.000859 0.003181
v -0.050876 -0.001069 0.003050
v -0.050872 0.000085 -0.001135
v -0.050125 0.000933 -0.000511
v -0.049673 0.001067 -0.000279
v -0.052872 -0.001562 -0.000905
v -0.052579 -0.002125 0.001210
v -0.052278 -0.002104 0.001471
v -0.052243 -0.001903 0.002016
v -0.052602 -0.001691 0.002354
v -0.052114 -0.000417 -0.001297
v -0.052234 -0.000106 -0.001241
v -0.051428 0.000035 -0.001164
v -0.051754 -0.001124 0.003016
v -0.050641 -0.000442 0.003254
v -0.050432 0.000750 -0.000716
v -0.050421 0.000201 0.003099
v -0.050360 0.001114 -0.000292
v -0.050467 0.000637 0.002778
v -0.050073 0.000362 0.002952
v -0.049423 0.001268 0.000371
v -0.048912 0.001167 0.001175
v -0.049391 0.001035 0.001879
v -0.049500 0.000947 0.002101
v -0.049776 0.000886 0.002303
v -0.052918 -0.002078 0.000389
v -0.053019 -0.002090 0.000664
v -0.052789 -0.002125 0.000945
v -0.052695 -0.001367 -0.001071
v -0.052924 -0.001135 -0.001155
v -0.052548 -0.000962 -0.001233
v -0.052559 -0.001490 0.002648
v -0.050870 0.000423 -0.000970
v -0.050652 -0.000105 0.003218
v -0.050363 0.000830 0.002542
v -0.053303 -0.001785 -0.000534
v -0.053398 -0.001666 -0.000698
v -0.052998 -0.001997 -0.000021
v -0.053291 -0.001928 0.001766
v -0.052149 -0.001363 0.002807
v -0.051334 -0.000379 0.003300
v -0.050885 0.000783 -0.000719
v -0.050866 0.000141 0.003158
v -0.050855 0.001331 0.000061
v -0.049896 0.001286 0.001369
v -0.049915 0.001213 0.001635
v -0.054200 -0.001649 -0.000458
v -0.053341 -0.001872 -0.000292
v -0.053620 -0.002011 0.001219
v -0.053391 -0.001272 -0.001028
v -0.053529 -0.001984 0.001477
v -0.053480 -0.000850 -0.001193
v -0.053254 -0.001808 0.002072
v -0.053759 -0.001664 0.002331
v -0.052557 -0.000583 -0.001288
v -0.053329 -0.001506 0.002600
v -0.052130 0.000278 -0.001098
v -0.052132 -0.000847 0.003204
v -0.051939 -0.000652 0.003287
v -0.051575 -0.000145 0.003296
v -0.051363 0.000082 0.003234
v -0.051098 0.000470 0.003016
v -0.050304 0.001423 0.000886
v -0.051254 0.001470 0.001512
v -0.053697 -0.001466 -0.000859
v -0.054117 -0.001866 0.000256
v -0.054310 -0.001933 0.000968
v -0.053325 -0.000522 -0.001257
v -0.052615 -0.001147 0.003005
v -0.052616 -0.000874 0.003196
v -0.052001 0.000564 -0.000933
v -0.051890 0.000833 -0.000731
v -0.052140 -0.000229 0.003340
v -0.051923 0.001057 -0.000523
v -0.051368 0.001113 -0.000427
v -0.051477 0.000762 0.002851
v -0.050629 0.001426 0.000422
v -0.050711 0.001157 0.002129
v -0.051517 0.000993 0.002600
v -0.051063 0.000729 0.002819
v -0.050818 0.001294 0.001835
v -0.054270 -0.001910 0.000669
v -0.052957 -0.000239 -0.001277
v -0.052841 0.000106 -0.001209
v -0.052579 -0.000582 0.003308
v -0.052419 -0.000420 0.003341
v -0.052041 0.000116 0.003280
v -0.051539 0.001302 -0.000148
v -0.051539 0.001314 0.002126
v -0.050847 0.001082 0.002320
v -0.054123 -0.001528 -0.000698
v -0.054417 -0.001906 0.001488
v -0.054175 -0.001020 -0.001076
v -0.054343 -0.001793 0.002023
v -0.054048 -0.001534 0.002557
v -0.053099 -0.001221 0.002962
v -0.053167 -0.000711 0.003316
v -0.053067 0.000473 -0.001087
v -0.052566 0.000027 0.003317
v -0.051668 0.000394 0.003138
v -0.051553 0.001532 0.000409
v -0.051161 0.001535 0.000675
v -0.051485 0.001588 0.000928
v -0.050886 0.001480 0.001167
v -0.055614 -0.001656 0.000390
v -0.054978 -0.001203 -0.000879
v -0.054937 -0.001604 -0.000244
v -0.054129 -0.001784 -0.000098
v -0.055588 -0.001783 0.001492
v -0.054544 -0.001905 0.001221
v -0.054378 -0.001171 -0.000980
v -0.055415 -0.001784 0.001759
v -0.054361 -0.001872 0.001745
v -0.054252 -0.000719 -0.001172
v -0.055022 -0.001644 0.002385
v -0.053990 -0.000416 -0.001237
v -0.053869 -0.000099 -0.001248
v -0.053889 -0.001323 0.002850
v -0.053785 -0.000936 0.003244
v -0.053494 0.000158 -0.001207
v -0.053595 0.000488 -0.001104
v -0.052991 0.000975 -0.000733
v -0.052220 0.001251 -0.000335
v -0.052549 0.000411 0.003197
v -0.052006 0.001387 0.002109
v -0.055494 -0.001738 0.000725
v -0.055514 -0.001765 0.000948
v -0.055093 -0.001374 -0.000682
v -0.054650 -0.000214 -0.001246
v -0.053924 -0.000685 0.003358
v -0.053715 -0.000436 0.003405
v -0.053182 0.000694 -0.000973
v -0.053001 -0.000278 0.003391
v -0.053014 0.000244 0.003299
v -0.052097 0.000686 0.003013
v -0.052204 0.001465 0.000018
v -0.051958 0.001238 0.002368
v -0.052139 0.001624 0.001455
v -0.051826 0.001497 0.001744
v -0.055126 -0.000725 -0.001127
v -0.054517 -0.001133 0.003090
v -0.053755 0.000835 -0.000931
v -0.053073 0.001200 -0.000510
v -0.053247 0.000869 0.002993
v -0.052307 0.001691 0.001183
v -0.053043 0.001555 0.002125
v -0.055541 -0.001435 -0.000432
v -0.056278 -0.001667 0.002015
v -0.055185 -0.001743 0.002081
v -0.055796 -0.000640 -0.001121
v -0.055291 -0.001360 0.002872
v -0.055073 -0.000391 -0.001213
v -0.055062 -0.001075 0.003179
v -0.054436 0.000172 -0.001222
v -0.053426 -0.000163 0.003393
v -0.053426 0.000129 0.003348
v -0.053759 0.001080 -0.000744
v -0.053408 0.000585 0.003182
v -0.052732 0.001666 0.000369
v -0.052521 0.001732 0.000879
v -0.056382 -0.000980 -0.000876
v -0.056370 -0.001275 -0.000452
v -0.055674 -0.001148 -0.000821
v -0.057175 -0.001602 0.001760
v -0.055587 -0.000920 -0.000997
v -0.055716 -0.001598 0.002409
v -0.055513 -0.000432 -0.001195
v -0.055041 0.000147 -0.001235
v -0.054773 0.000484 -0.001155
v -0.054426 -0.000880 0.003286
v -0.054531 -0.000640 0.003408
v -0.054477 0.000783 -0.001019
v -0.054487 -0.000310 0.003455
v -0.054009 0.001277 -0.000589
v -0.053826 0.000423 0.003300
v -0.052877 0.001573 0.000093
v -0.052885 0.001228 0.002597
v -0.052892 0.001047 0.002796
v -0.053043 0.001816 0.001045
v -0.052833 0.001614 0.001903
v -0.053094 0.001417 0.002386
v -0.056316 -0.001174 -0.000657
v -0.056241 -0.001404 -0.000154
v -0.055698 -0.000104 -0.001233
v -0.054914 0.001054 -0.000862
v -0.054333 0.001038 -0.000848
v -0.054407 -0.000001 0.003433
v -0.053172 0.001749 0.001657
v -0.056341 -0.000723 -0.001057
v -0.055930 -0.001318 0.002906
v -0.055927 -0.001108 0.003161
v -0.055419 -0.000660 0.003460
v -0.053186 0.001424 -0.000231
v -0.053743 0.001643 0.000038
v -0.054176 0.000758 0.003172
v -0.052993 0.001770 0.000645
v -0.053937 0.001426 0.002586
v -0.057313 -0.001155 -0.000398
v -0.056714 -0.001470 0.000352
v -0.056688 -0.001558 0.000679
v -0.056874 -0.001581 0.000933
v -0.056727 -0.001476 0.002557
v -0.056792 -0.001304 0.002899
v -0.055854 -0.000867 0.003366
v -0.055873 0.000257 -0.001224
v -0.055675 0.000599 -0.001144
v -0.055218 -0.000340 0.003525
v -0.055235 0.000799 -0.001054
v -0.054441 0.000302 0.003379
v -0.055013 0.000525 0.003355
v -0.053719 0.001898 0.000892
v -0.053546 0.001845 0.001483
v -0.054015 0.001763 0.002027
v -0.054019 0.001641 0.002301
v -0.056270 -0.001693 0.001232
v -0.056740 -0.000861 -0.000972
v -0.056953 -0.001560 0.002264
v -0.056564 -0.000449 -0.001164
v -0.056536 -0.000182 -0.001220
v -0.056750 -0.001118 0.003162
v -0.055926 -0.000396 0.003540
v -0.055387 0.001586 -0.000375
v -0.055459 0.000343 0.003450
v -0.054523 0.001478 -0.000409
v -0.054778 0.001318 -0.000623
v -0.054021 0.001813 0.000358
v -0.054215 0.001279 0.002797
v -0.053413 0.001857 0.001195
v -0.056996 -0.001120 -0.000610
v -0.057542 -0.001251 0.000062
v -0.057119 -0.001607 0.001508
v -0.057332 -0.001571 0.002017
v -0.057604 -0.000871 -0.000826
v -0.057391 -0.000058 -0.001239
v -0.057452 -0.001309 0.002858
v -0.056312 -0.000615 0.003505
v -0.056314 -0.000144 0.003569
v -0.055590 0.001171 -0.000829
v -0.055433 0.000015 0.003516
v -0.054466 0.001758 0.000070
v -0.055023 0.000870 0.003194
v -0.054774 0.001112 0.003011
v -0.055383 0.001851 0.000078
v -0.058144 -0.000652 -0.000975
v -0.058056 -0.001480 0.001320
v -0.057580 -0.000654 -0.001009
v -0.057582 -0.000424 -0.001132
v -0.057618 -0.001448 0.002518
v -0.057611 -0.001167 0.003087
v -0.057340 0.000296 -0.001252
v -0.056896 -0.000905 0.003380
v -0.056729 -0.000658 0.003525
v -0.056646 0.000248 -0.001239
v -0.056761 -0.000277 0.003620
v -0.056131 0.001034 -0.000974
v -0.056033 0.000780 -0.001096
v -0.055719 0.000732 0.003332
v -0.054616 0.001564 0.002548
v -0.054502 0.002019 0.001326
v -0.054430 0.001898 0.001836
v -0.054354 0.001714 0.002243
v -0.058133 -0.001008 -0.000397
v -0.058381 -0.000878 -0.000645
v -0.058201 -0.001323 0.000628
v -0.058320 -0.001421 0.001126
v -0.057389 -0.000684 0.003512
v -0.056549 0.000625 -0.001172
v -0.055796 0.001013 0.003193
v -0.055870 0.002154 0.000675
v -0.054941 0.002036 0.000729
v -0.054982 0.002088 0.001033
v -0.055010 0.002020 0.001730
v -0.058248 -0.001484 0.001706
v -0.058092 -0.001305 0.002801
v -0.057979 -0.000196 -0.001213
v -0.057521 -0.000950 0.003323
v -0.057327 -0.000384 0.003624
v -0.056871 0.000989 -0.001050
v -0.056611 0.001310 -0.000836
v -0.056300 0.000126 0.003542
v -0.056390 0.001493 -0.000648
v -0.056267 0.001786 -0.000252
v -0.056089 0.000536 0.003422
v -0.055198 0.001996 0.000472
v -0.055647 0.001442 0.002850
v -0.055554 0.001887 0.002270
v -0.055736 0.001675 0.002625
v -0.058232 -0.001383 0.000875
v -0.059077 -0.000322 -0.001166
v -0.058869 -0.000571 -0.001003
v -0.058740 -0.001411 0.002288
v -0.058575 -0.001374 0.002545
v -0.058440 -0.000347 -0.001177
v -0.058236 0.000069 -0.001278
v -0.058680 -0.001157 0.003061
v -0.058081 -0.000761 0.003485
v -0.057252 -0.000026 0.003632
v -0.057276 0.000398 0.003539
v -0.056639 0.001700 -0.000455
v -0.055413 0.001998 0.001983
v -0.058596 -0.000735 -0.000838
v -0.059191 -0.000853 -0.000334
v -0.059294 -0.001218 0.000835
v -0.058838 -0.001426 0.001980
v -0.058893 -0.001015 0.000082
v -0.058101 -0.000952 0.003341
v -0.057636 0.000665 -0.001216
v -0.057549 0.001475 -0.000810
v -0.056701 0.000860 0.003323
v -0.056246 0.001946 0.000034
v -0.056088 0.001238 0.003070
v -0.056420 0.002116 0.000345
v -0.055719 0.002130 0.001732
v -0.055968 0.001841 0.002455
v -0.059510 -0.000755 -0.000615
v -0.059266 -0.001329 0.001328
v -0.059457 -0.000517 -0.001026
v -0.059706 -0.001341 0.002299
v -0.059507 -0.001319 0.002571
v -0.058874 -0.001282 0.002803
v -0.059064 0.000082 -0.001317
v -0.058045 -0.000446 0.003634
v -0.057751 -0.000140 0.003651
v -0.057533 0.001169 -0.001016
v -0.058378 0.001337 -0.001034
v -0.057521 0.000942 -0.001122
v -0.057306 0.000703 0.003427
v -0.056052 0.002216 0.000901
v -0.059582 -0.001123 0.000637
v -0.059883 -0.001256 0.001264
v -0.059698 -0.000667 -0.000819
v -0.059859 -0.000866 0.000072
v -0.059232 -0.001378 0.001691
v -0.058946 -0.000961 0.003328
v -0.058483 0.000313 -0.001300
v -0.058952 -0.000705 0.003546
v -0.058632 -0.000517 0.003628
v -0.058500 0.001010 -0.001183
v -0.058501 -0.000260 0.003689
v -0.057764 0.000212 0.003617
v -0.057587 0.001754 -0.000554
v -0.057064 0.001967 -0.000158
v -0.057468 0.001052 0.003272
v -0.057377 0.002266 0.000376
v -0.056453 0.001530 0.002863
v -0.056376 0.002279 0.001270
v -0.055454 0.002134 0.001480
v -0.060269 -0.000610 -0.000814
v -0.059965 -0.000507 -0.001059
v -0.060474 -0.000490 -0.001028
v -0.060167 -0.001011 0.000525
v -0.060150 -0.001232 0.002821
v -0.058578 0.000025 0.003699
v -0.058357 0.000370 0.003625
v -0.057064 0.001344 0.003050
v -0.056717 0.001776 0.002654
v -0.057068 0.001977 0.002467
v -0.057073 0.002376 0.001194
v -0.056631 0.002171 0.002031
v -0.056558 0.002087 0.002190
v -0.060260 -0.000675 -0.000526
v -0.060338 -0.000738 -0.000117
v -0.059877 -0.001333 0.001976
v -0.060808 -0.001226 0.001695
v -0.060155 -0.000281 -0.001224
v -0.059761 -0.000082 -0.001299
v -0.059684 -0.001183 0.003005
v -0.059596 -0.001079 0.003192
v -0.059924 0.000162 -0.001384
v -0.058565 0.000588 -0.001287
v -0.059570 0.000455 -0.001377
v -0.059335 -0.000467 0.003679
v -0.059056 0.001062 -0.001249
v -0.058995 0.001438 -0.001049
v -0.058543 0.001588 -0.000878
v -0.060782 -0.001126 0.001133
v -0.060720 -0.001265 0.001998
v -0.060691 0.000044 -0.001425
v -0.060052 -0.000938 0.003366
v -0.059710 0.000822 -0.001371
v -0.059881 -0.000274 0.003745
v -0.058343 0.001236 0.003247
v -0.057720 0.002193 0.000087
v -0.056988 0.002300 0.000693
v -0.056846 0.002286 0.001765
v -0.056942 0.002341 0.001508
v -0.060909 -0.000616 -0.000581
v -0.061347 -0.000629 -0.000144
v -0.060887 -0.000748 0.000112
v -0.061234 -0.000888 0.000533
v -0.060981 -0.001006 0.000785
v -0.061549 -0.001126 0.001469
v -0.061078 -0.001251 0.002289
v -0.060569 -0.001260 0.002574
v -0.060151 -0.000782 0.003519
v -0.060080 -0.000522 0.003675
v -0.059335 -0.000151 0.003749
v -0.059593 0.000115 0.003759
v -0.058979 0.000529 0.003635
v -0.058470 0.000804 0.003489
v -0.058595 0.001859 -0.000637
v -0.058274 0.002009 -0.000381
v -0.058866 0.001525 0.003101
v -0.057479 0.001622 0.002874
v -0.057567 0.001866 0.002653
v -0.061591 -0.000576 -0.000648
v -0.061319 -0.001216 0.002672
v -0.060720 -0.001121 0.003060
v -0.061186 -0.000972 0.003320
v -0.060438 0.000499 -0.001476
v -0.060651 0.001009 -0.001445
v -0.060536 -0.000487 0.003745
v -0.060023 0.001122 -0.001338
v -0.060013 0.000009 0.003795
v -0.059303 0.001617 -0.000993
v -0.059967 0.000345 0.003759
v -0.059092 0.001782 -0.000798
v -0.058163 0.002149 -0.000131
v -0.061197 -0.000564 -0.000861
v -0.061133 -0.000276 -0.001255
v -0.061684 -0.000478 -0.001064
v -0.061879 -0.000092 -0.001438
v -0.061354 -0.000016 -0.001442
v -0.061065 0.000303 -0.001506
v -0.061190 -0.000561 0.003719
v -0.060518 -0.000155 0.003829
v -0.059985 0.001390 -0.001222
v -0.060067 0.000746 0.003651
v -0.058963 0.002039 -0.000498
v -0.059426 0.000843 0.003560
v -0.059334 0.001226 0.003361
v -0.058370 0.002489 0.001748
v -0.058310 0.002405 0.001969
v -0.057287 0.002085 0.002337
v -0.062258 -0.000345 -0.001309
v -0.062074 -0.001103 0.001503
v -0.061659 -0.000572 -0.000373
v -0.061974 -0.000809 0.000513
v -0.061976 -0.001174 0.002747
v -0.061316 0.000549 -0.001566
v -0.061223 -0.000779 0.003565
v -0.060747 0.000703 -0.001504
v -0.060042 0.001670 -0.001056
v -0.059825 0.002030 -0.000703
v -0.059103 0.002219 -0.000275
v -0.058743 0.002462 0.000399
v -0.058005 0.002490 0.001019
v -0.058347 0.002526 0.001546
v -0.062445 -0.000492 -0.001154
v -0.062258 -0.000534 -0.000871
v -0.062188 -0.000927 0.000873
v -0.061916 -0.000632 0.000094
v -0.062449 -0.000474 -0.000494
v -0.061524 -0.001116 0.003026
v -0.062208 -0.001032 0.003268
v -0.061987 0.000290 -0.001584
v -0.062517 -0.000940 0.003438
v -0.061214 -0.000283 0.003839
v -0.060732 0.000154 0.003852
v -0.060549 0.002277 -0.000563
v -0.059897 0.001137 0.003456
v -0.058864 0.002562 0.000718
v -0.058203 0.002274 0.002205
v -0.063112 -0.000583 -0.001223
v -0.063253 -0.000420 -0.001451
v -0.062788 -0.000510 -0.000825
v -0.062893 -0.000900 0.000848
v -0.062676 -0.000780 0.000515
v -0.062891 -0.001178 0.002129
v -0.061791 -0.001193 0.001979
v -0.062071 -0.001203 0.002359
v -0.062386 -0.000069 -0.001512
v -0.062054 -0.000550 -0.000181
v -0.062729 -0.001097 0.003088
v -0.061494 0.000910 -0.001574
v -0.061219 0.000519 0.003841
v -0.060673 0.000736 0.003734
v -0.059362 0.001887 0.002858
v -0.058908 0.002060 0.002633
v -0.058566 0.002575 0.001294
v -0.062828 -0.000443 -0.000657
v -0.062819 -0.000530 -0.000070
v -0.061956 0.000601 -0.001624
v -0.062155 -0.000738 0.003637
v -0.062190 0.000929 -0.001644
v -0.061570 0.001193 -0.001520
v -0.061358 0.000124 0.003899
v -0.060969 0.001482 -0.001318
v -0.060825 0.001788 -0.001109
v -0.060582 0.002035 -0.000854
v -0.060202 0.001493 0.003271
v -0.060096 0.002486 -0.000076
v -0.059756 0.002524 0.000143
v -0.059349 0.002214 0.002502
v -0.063263 -0.000554 -0.001117
v -0.063201 -0.000206 -0.001568
v -0.063442 -0.000863 0.000669
v -0.063151 -0.001027 0.001339
v -0.064125 -0.000984 0.000962
v -0.063507 -0.001155 0.002030
v -0.062382 -0.000517 0.003803
v -0.062694 -0.000302 0.003912
v -0.061370 0.001759 -0.001221
v -0.060868 0.000964 0.003656
v -0.060262 0.002388 -0.000312
v -0.060622 0.001271 0.003468
v -0.060594 0.001812 0.003077
v -0.059803 0.002647 0.000492
v -0.060219 0.002772 0.000893
v -0.060177 0.002745 0.001519
v -0.060015 0.002455 0.002247
v -0.059736 0.002549 0.002009
v -0.063865 -0.000283 -0.001418
v -0.063567 -0.000447 -0.001251
v -0.063384 -0.000675 0.000227
v -0.063339 -0.001191 0.002527
v -0.063674 -0.000177 -0.001583
v -0.063556 -0.000348 -0.000825
v -0.063376 -0.001175 0.002788
v -0.063681 -0.000984 0.003459
v -0.063265 0.000364 -0.001752
v -0.063215 0.000069 -0.001679
v -0.063045 -0.000807 0.003592
v -0.063180 0.000703 -0.001765
v -0.062430 0.001305 -0.001584
v -0.061910 -0.000097 0.003918
v -0.061878 0.001444 -0.001453
v -0.061993 0.001808 -0.001261
v -0.060239 0.002784 0.001196
v -0.059882 0.002655 0.001760
v -0.064042 -0.000876 0.000569
v -0.064087 -0.001142 0.001871
v -0.063941 -0.000291 -0.001085
v -0.063790 -0.000437 -0.000245
v -0.064023 -0.000627 0.000020
v -0.063685 0.000240 -0.001772
v -0.063495 -0.000328 -0.000618
v -0.064201 -0.000225 -0.000873
v -0.063148 -0.000407 -0.000398
v -0.063086 -0.001005 0.003322
v -0.063608 -0.000773 0.003690
v -0.063112 -0.000524 0.003814
v -0.062385 0.000558 0.003928
v -0.061929 0.000769 0.003835
v -0.061114 0.002742 0.000238
v -0.060599 0.002195 0.002704
v -0.060436 0.002023 0.002867
v -0.060881 0.002865 0.001364
v -0.064414 -0.000782 0.000182
v -0.064816 -0.000997 0.000625
v -0.064521 -0.001142 0.001705
v -0.064208 -0.001209 0.002368
v -0.064212 -0.000318 -0.000455
v -0.064561 -0.000548 -0.000204
v -0.063732 -0.001133 0.003052
v -0.064483 -0.000224 -0.000662
v -0.063822 0.000533 -0.001851
v -0.063454 -0.000423 0.003891
v -0.062532 0.000241 0.003968
v -0.061513 0.002045 -0.000994
v -0.061059 0.002236 -0.000703
v -0.062392 0.000999 0.003799
v -0.060965 0.002393 -0.000475
v -0.061900 0.002611 -0.000366
v -0.060984 0.002591 -0.000108
v -0.060796 0.002435 0.002423
v -0.065272 -0.000768 -0.000248
v -0.065201 -0.000951 0.000163
v -0.064446 -0.000091 -0.001605
v -0.065086 -0.000828 -0.000043
v -0.064697 -0.001245 0.002334
v -0.064883 -0.001266 0.002691
v -0.064258 -0.001205 0.002860
v -0.064197 -0.000002 -0.001731
v -0.064570 -0.000999 0.003500
v -0.064209 0.000270 -0.001860
v -0.063980 -0.000718 0.003786
v -0.063349 0.001007 -0.001763
v -0.063098 0.001283 -0.001667
v -0.063210 -0.000152 0.003960
v -0.062053 0.002397 -0.000720
v -0.061707 0.001188 0.003644
v -0.061771 0.001486 0.003476
v -0.060810 0.002848 0.000832
v -0.060905 0.002878 0.001049
v -0.060968 0.002686 0.001970
v -0.061463 0.002398 0.002564
v -0.065762 -0.001207 0.000392
v -0.065688 -0.000631 -0.000605
v -0.065237 -0.001048 0.000459
v -0.065207 -0.001139 0.001014
v -0.065222 -0.000570 -0.000394
v -0.064864 -0.001113 0.001286
v -0.065223 -0.001297 0.002246
v -0.064868 0.000055 -0.001838
v -0.065083 -0.000052 -0.001593
v -0.064510 -0.000133 -0.001416
v -0.064816 -0.000321 -0.000477
v -0.064816 -0.001165 0.003219
v -0.063024 0.001772 -0.001464
v -0.062409 0.002326 -0.000905
v -0.061872 0.001757 0.003291
v -0.061520 0.002228 0.002799
v -0.061592 0.001967 0.003070
v -0.061564 0.002877 0.000511
v -0.061479 0.002927 0.001170
v -0.061921 0.002899 0.001562
v -0.061426 0.002812 0.001747
v -0.069473 -0.003669 -0.004057
v -0.069055 -0.003149 -0.004238
v -0.069153 -0.003431 -0.003969
v -0.069335 -0.003724 -0.003281
v -0.068962 -0.003351 -0.003525
v -0.068722 -0.002810 -0.004139
v -0.068512 -0.002657 -0.003716
v -0.068772 -0.003044 -0.003891
v -0.067051 -0.001775 -0.001169
v -0.066877 -0.001694 -0.000583
v -0.066750 -0.001399 -0.001831
v -0.066909 -0.001698 -0.001083
v -0.066419 -0.001087 -0.002017
v -0.066628 -0.001426 -0.001569
v -0.066487 -0.001248 -0.001039
v -0.066527 -0.001303 -0.000712
v -0.066797 -0.001700 -0.000009
v -0.066645 -0.001603 -0.000276
v -0.066277 -0.001127 -0.001377
v -0.066206 -0.001040 -0.001722
v -0.066283 -0.001091 -0.001013
v -0.066153 -0.001218 -0.000389
v -0.066134 -0.000895 -0.001107
v -0.065686 -0.000895 -0.000427
v -0.066060 -0.001011 -0.000673
v -0.066219 -0.001381 0.000101
v -0.065720 -0.001086 -0.000062
v -0.065696 -0.001263 0.000951
v -0.065485 -0.001285 0.001739
v -0.065820 -0.000336 -0.001889
v -0.066106 -0.000838 -0.001433
v -0.065993 -0.000786 -0.000833
v -0.065755 -0.000297 -0.001695
v -0.065477 -0.000113 -0.001813
v -0.065611 -0.000093 -0.001549
v -0.065447 -0.000330 -0.000597
v -0.065329 -0.001286 0.002997
v -0.064892 0.000280 -0.001998
v -0.064922 -0.000065 -0.001007
v -0.064991 -0.000136 -0.000745
v -0.064553 0.000584 -0.001995
v -0.064043 0.000919 -0.001895
v -0.064185 -0.000408 0.003969
v -0.063807 -0.000046 0.004009
v -0.063177 0.000077 0.003990
v -0.063355 0.002020 -0.001371
v -0.063374 0.000448 0.003981
v -0.062638 0.002607 -0.000609
v -0.062769 0.001551 0.003559
v -0.062586 0.002746 -0.000371
v -0.062253 0.002099 0.003046
v -0.061921 0.002826 0.000085
v -0.061326 0.002644 0.002139
v -0.069819 -0.003691 -0.004209
v -0.069874 -0.004008 -0.003752
v -0.069419 -0.003546 -0.004286
v -0.069485 -0.003812 -0.003706
v -0.069657 -0.003990 -0.003290
v -0.069352 -0.003678 -0.003015
v -0.069204 -0.003383 -0.002775
v -0.068891 -0.003241 -0.003130
v -0.068647 -0.002944 -0.003288
v -0.067090 -0.001909 -0.000821
v -0.067118 -0.001854 -0.000791
v -0.067239 -0.001977 -0.000433
v -0.066883 -0.001253 -0.002178
v -0.067048 -0.001632 -0.001596
v -0.067077 -0.001726 -0.001029
v -0.066917 -0.001637 -0.000379
v -0.066945 -0.001733 -0.000848
v -0.066942 -0.001788 -0.000345
v -0.066726 -0.001474 -0.001117
v -0.067143 -0.001908 -0.000042
v -0.066538 -0.001595 0.000473
v -0.066722 -0.000821 -0.002502
v -0.066700 -0.001525 -0.000572
v -0.066611 -0.001138 -0.000489
v -0.066215 -0.001463 0.000831
v -0.066305 -0.001610 0.001779
v -0.066339 -0.000726 -0.002234
v -0.066119 -0.000628 -0.001272
v -0.066570 -0.001677 0.001145
v -0.065951 -0.001443 0.001831
v -0.066117 -0.001517 0.002422
v -0.065986 -0.000193 -0.002232
v -0.066067 0.000011 -0.002378
v -0.065984 -0.000454 -0.002014
v -0.065733 -0.001391 0.002269
v -0.065795 -0.001402 0.002658
v -0.065779 -0.001292 0.003269
v -0.065592 0.000055 -0.002110
v -0.065503 0.000021 -0.001152
v -0.065519 -0.000030 -0.000898
v -0.065517 -0.000140 -0.000708
v -0.065009 -0.001109 0.003419
v -0.065665 -0.001139 0.003537
v -0.065035 -0.000808 0.003777
v -0.064932 0.001064 -0.002070
v -0.064631 -0.000540 0.003924
v -0.064757 0.001287 -0.001982
v -0.064921 -0.000241 0.004048
v -0.063717 0.001628 -0.001649
v -0.063991 0.000368 0.004032
v -0.062892 0.000933 0.003849
v -0.062969 0.002137 -0.001197
v -0.062704 0.001937 0.003289
v -0.062320 0.002353 0.002763
v -0.070325 -0.004030 -0.003798
v -0.069897 -0.003911 -0.004023
v -0.069892 -0.004062 -0.003076
v -0.069615 -0.003494 -0.004358
v -0.069736 -0.003889 -0.002818
v -0.069268 -0.003118 -0.004460
v -0.068800 -0.002570 -0.004314
v -0.068759 -0.002932 -0.002952
v -0.068566 -0.002412 -0.004035
v -0.068370 -0.003386 0.003183
v -0.067494 -0.002034 -0.000717
v -0.068244 -0.003077 0.002146
v -0.068043 -0.003017 0.002408
v -0.067971 -0.003087 0.003045
v -0.067390 -0.001578 -0.001588
v -0.067752 -0.001754 -0.001289
v -0.067489 -0.001764 -0.001305
v -0.067677 -0.002085 0.000461
v -0.067667 -0.002651 0.002308
v -0.067079 -0.001032 -0.002372
v -0.067159 -0.001311 -0.001976
v -0.067312 -0.001789 -0.000981
v -0.067111 -0.001913 0.000545
v -0.067396 -0.002030 0.000174
v -0.067436 -0.002458 0.002433
v -0.067224 -0.000839 -0.002651
v -0.066972 -0.001485 -0.000959
v -0.067239 -0.001761 -0.001144
v -0.067407 -0.002051 0.001078
v -0.067485 -0.002356 0.001958
v -0.067395 -0.002154 0.001541
v -0.067055 -0.001653 -0.000742
v -0.066968 -0.001879 0.001078
v -0.066503 -0.001743 0.002057
v -0.067213 -0.002239 0.002055
v -0.067122 -0.002182 0.002401
v -0.066704 -0.001324 -0.000939
v -0.066865 -0.001484 -0.000457
v -0.067131 -0.002094 0.002867
v -0.066521 -0.000509 -0.002518
v -0.066505 -0.001702 0.002447
v -0.066063 -0.001420 0.002976
v -0.065926 -0.000210 -0.001544
v -0.065993 -0.000408 -0.001472
v -0.065958 -0.000547 -0.000789
v -0.066263 -0.001399 0.003238
v -0.065875 -0.000411 -0.000695
v -0.065641 0.000399 -0.002254
v -0.065717 0.000012 -0.001349
v -0.065868 -0.000213 -0.000693
v -0.065437 -0.000940 0.003746
v -0.065084 0.000739 -0.002135
v -0.065321 -0.000470 0.004023
v -0.064327 0.001457 -0.001842
v -0.064105 0.001901 -0.001594
v -0.063995 0.002529 -0.001087
v -0.063701 0.001519 0.003711
v -0.063057 0.002408 -0.000952
v -0.062893 0.001329 0.003688
v -0.063364 0.002876 -0.000384
v -0.062351 0.002595 0.002409
v -0.063015 0.002669 0.002422
v -0.063008 0.002458 0.002774
v -0.070254 -0.004135 -0.003513
v -0.070279 -0.003864 -0.004081
v -0.070300 -0.003590 -0.004256
v -0.070052 -0.003904 -0.002574
v -0.069630 -0.003668 -0.002639
v -0.069769 -0.003512 -0.002398
v -0.069426 -0.003318 -0.002564
v -0.069116 -0.002578 -0.004420
v -0.068682 -0.002513 -0.003054
v -0.068857 -0.002223 -0.002954
v -0.068508 -0.002564 -0.003313
v -0.068498 -0.002280 -0.003688
v -0.068393 -0.003385 0.002683
v -0.068230 -0.003311 0.002915
v -0.068065 -0.001821 -0.001039
v -0.067625 -0.002072 -0.000479
v -0.068095 -0.003109 0.003391
v -0.067854 -0.002159 0.001371
v -0.067762 -0.002794 0.003163
v -0.067519 -0.000757 -0.002752
v -0.067427 -0.001367 -0.001686
v -0.067471 -0.001083 -0.001653
v -0.067751 -0.002100 0.001043
v -0.067612 -0.002318 0.001797
v -0.067208 -0.001082 -0.002089
v -0.067277 -0.000918 -0.001945
v -0.067362 -0.002373 0.002745
v -0.067013 -0.000804 -0.002667
v -0.067468 -0.002290 0.003263
v -0.067188 -0.001747 0.003503
v -0.067126 -0.000613 -0.002903
v -0.067279 -0.000611 -0.002299
v -0.067208 -0.000726 -0.002151
v -0.067117 -0.001911 0.003216
v -0.066781 -0.000331 -0.002748
v -0.066793 -0.001791 0.002940
v -0.066897 -0.000215 -0.001982
v -0.066649 -0.000229 -0.001694
v -0.066124 -0.000600 -0.000969
v -0.066450 -0.000439 -0.000835
v -0.066490 0.000122 -0.002627
v -0.066470 -0.000346 -0.001513
v -0.066300 -0.000320 -0.000731
v -0.066500 -0.001607 0.002950
v -0.066324 -0.001282 0.003492
v -0.066325 -0.000077 -0.001665
v -0.065956 -0.000032 -0.001482
v -0.066210 0.000066 -0.001361
v -0.066154 0.000015 -0.000960
v -0.066403 -0.001122 0.003718
v -0.066025 0.000397 -0.002416
v -0.065524 -0.000744 0.003909
v -0.065667 0.000795 -0.002291
v -0.065275 0.001354 -0.002105
v -0.064924 0.000087 0.004083
v -0.064748 0.001767 -0.001820
v -0.063852 0.002232 -0.001315
v -0.063718 0.001147 0.003852
v -0.063138 0.002246 0.003087
v -0.063167 0.003049 0.000270
v -0.062568 0.003000 0.000475
v -0.062370 0.003002 0.000800
v -0.062817 0.003007 0.001343
v -0.070743 -0.004104 -0.003456
v -0.070434 -0.004134 -0.003196
v -0.070796 -0.004024 -0.002677
v -0.070317 -0.004012 -0.002677
v -0.069670 -0.003193 -0.004432
v -0.070122 -0.003054 -0.004274
v -0.069600 -0.003224 -0.002446
v -0.069443 -0.002789 -0.004411
v -0.069292 -0.002429 -0.004358
v -0.069021 -0.002850 -0.002760
v -0.069160 -0.002029 -0.004262
v -0.068835 -0.001954 -0.004147
v -0.068774 -0.003357 0.002149
v -0.068607 -0.003514 0.002829
v -0.068639 -0.003541 0.003126
v -0.068637 -0.001812 -0.003708
v -0.068634 -0.001608 -0.003487
v -0.068637 -0.001828 -0.003361
v -0.068762 -0.001937 -0.003073
v -0.068067 -0.002083 0.000393
v -0.068313 -0.001876 -0.000643
v -0.067714 -0.002011 -0.000837
v -0.068217 -0.001993 -0.000236
v -0.067880 -0.002065 0.000016
v -0.067873 -0.001490 -0.001414
v -0.068018 -0.002308 0.001656
v -0.067902 -0.002577 0.001962
v -0.067554 -0.000654 -0.003159
v -0.067450 -0.000743 -0.002934
v -0.067810 -0.002677 0.003423
v -0.067632 -0.000386 -0.003245
v -0.067283 -0.000798 -0.002470
v -0.067423 -0.000767 -0.001436
v -0.067764 -0.002280 0.003599
v -0.067533 -0.000587 -0.002465
v -0.067259 -0.000768 -0.001778
v -0.067117 -0.000577 -0.001684
v -0.067159 -0.000549 -0.001374
v -0.066968 -0.000418 -0.001949
v -0.066863 -0.000428 -0.001530
v -0.066765 -0.000457 -0.001043
v -0.066874 -0.000018 -0.002815
v -0.066642 -0.000460 -0.001276
v -0.066812 -0.000013 -0.001882
v -0.066635 -0.000042 -0.001731
v -0.066986 -0.000362 -0.000819
v -0.066699 -0.001481 0.003450
v -0.066205 0.000066 -0.001150
v -0.066103 -0.000092 -0.000791
v -0.065010 0.002046 -0.001728
v -0.064994 0.002399 -0.001460
v -0.063394 0.001826 0.003503
v -0.063276 0.002980 -0.000074
v -0.062629 0.003024 0.001035
v -0.062662 0.002801 0.002050
v -0.070764 -0.003949 -0.003874
v -0.070349 -0.003380 -0.004285
v -0.070506 -0.003844 -0.002399
v -0.070198 -0.003596 -0.002197
v -0.070132 -0.003442 -0.002170
v -0.069767 -0.002874 -0.002476
v -0.069345 -0.003580 0.002121
v -0.069788 -0.003834 0.002470
v -0.069397 -0.002045 -0.004168
v -0.068903 -0.003557 0.002477
v -0.069192 -0.002006 -0.002698
v -0.068644 -0.003117 0.001941
v -0.068958 -0.001846 -0.002830
v -0.069162 -0.002354 -0.002780
v -0.068735 -0.003537 0.003456
v -0.068873 -0.001484 -0.003976
v -0.068713 -0.003359 0.003732
v -0.068792 -0.003066 0.004058
v -0.068735 -0.001656 -0.003871
v -0.068641 -0.001403 -0.003652
v -0.069069 -0.003016 0.001717
v -0.068629 -0.001173 -0.003738
v -0.068564 -0.001289 -0.003250
v -0.068880 -0.001485 -0.001333
v -0.068203 -0.002741 0.001924
v -0.068348 -0.003147 0.003677
v -0.068397 -0.001073 -0.003368
v -0.068322 -0.001477 -0.001376
v -0.068230 -0.001654 -0.001253
v -0.068330 -0.002045 0.000444
v -0.067998 -0.000691 -0.003416
v -0.068103 -0.000894 -0.003225
v -0.068253 -0.000864 -0.003508
v -0.068628 -0.002917 0.004072
v -0.067816 -0.001204 -0.001429
v -0.068203 -0.002746 0.003807
v -0.068136 -0.000840 -0.002838
v -0.067812 -0.000535 -0.002431
v -0.067824 -0.000761 -0.002824
v -0.067144 -0.000282 -0.003023
v -0.067236 -0.000478 -0.001083
v -0.066831 0.000388 -0.002711
v -0.067155 -0.000236 -0.002145
v -0.066792 -0.000109 -0.000849
v -0.067245 -0.001555 0.003703
v -0.066762 0.000062 -0.001660
v -0.066874 0.000094 -0.001395
v -0.066825 -0.000217 -0.000774
v -0.066749 -0.001193 0.003752
v -0.066095 -0.000781 0.003964
v -0.066117 0.000862 -0.002409
v -0.065763 -0.000232 0.004125
v -0.064150 0.000886 0.003964
v -0.064698 0.001328 0.003908
v -0.063543 0.002756 -0.000659
v -0.063634 0.002090 0.003365
v -0.063952 0.003148 0.000227
v -0.063679 0.002325 0.003155
v -0.062768 0.002903 0.001795
v -0.071209 -0.003965 -0.003537
v -0.070726 -0.003631 -0.004139
v -0.070687 -0.003550 -0.002155
v -0.070302 -0.002936 -0.002162
v -0.069995 -0.002759 -0.004181
v -0.070252 -0.003901 0.002160
v -0.070337 -0.004039 0.002504
v -0.069659 -0.002373 -0.004137
v -0.070191 -0.002523 -0.002336
v -0.069738 -0.003835 0.002912
v -0.069898 -0.003654 0.001934
v -0.069523 -0.003782 0.002711
v -0.069542 -0.003755 0.003168
v -0.069686 -0.002573 -0.002554
v -0.069785 -0.003695 0.003482
v -0.069704 -0.003445 0.001735
v -0.069656 -0.003553 0.003703
v -0.069202 -0.003491 0.003708
v -0.069312 -0.003183 0.003978
v -0.069047 -0.003027 0.004104
v -0.069049 -0.001282 -0.003984
v -0.068735 -0.001545 -0.003037
v -0.068942 -0.002344 0.001507
v -0.068756 -0.001335 -0.001553
v -0.068656 -0.001682 -0.001070
v -0.068366 -0.001003 -0.002994
v -0.068709 -0.001239 -0.002750
v -0.068532 -0.001196 -0.001542
v -0.068865 -0.001726 0.000109
v -0.068616 -0.001810 -0.000300
v -0.068353 -0.002111 0.001351
v -0.068529 -0.000846 -0.003721
v -0.068157 -0.002070 0.001074
v -0.068095 -0.001078 -0.001419
v -0.068443 -0.002123 0.004073
v -0.068091 -0.002311 0.003835
v -0.067747 -0.000862 -0.001305
v -0.067900 -0.000270 -0.003352
v -0.067483 -0.000231 -0.002201
v -0.067705 -0.000270 -0.002124
v -0.067652 -0.000648 -0.001151
v -0.067043 0.000036 -0.001772
v -0.067430 -0.000065 -0.001821
v -0.067186 0.000056 -0.001550
v -0.067330 -0.000072 -0.001136
v -0.067231 -0.000275 -0.000979
v -0.066784 -0.000009 -0.001004
v -0.067101 -0.001118 0.003893
v -0.066672 -0.000872 0.003931
v -0.066374 0.001268 -0.002354
v -0.066323 -0.000482 0.004090
v -0.065611 0.001666 -0.002057
v -0.064725 0.002792 -0.000954
v -0.064291 0.001659 0.003746
v -0.063880 0.002894 -0.000541
v -0.064093 0.003119 -0.000045
v -0.064505 0.003067 0.001854
v -0.063690 0.002772 0.002411
v -0.071191 -0.003664 -0.003917
v -0.071451 -0.003749 -0.003730
v -0.071555 -0.003890 -0.002992
v -0.071112 -0.004025 -0.002970
v -0.071609 -0.003674 -0.002361
v -0.071089 -0.003756 -0.002324
v -0.070933 -0.003282 -0.004118
v -0.070868 -0.003743 -0.002290
v -0.070342 -0.003131 -0.004251
v -0.070313 -0.002809 -0.004084
v -0.070524 -0.003243 -0.002063
v -0.070330 -0.002280 -0.003636
v -0.070228 -0.003607 0.001746
v -0.069713 -0.002224 -0.002513
v -0.069716 -0.003179 0.001582
v -0.070265 -0.003122 0.001505
v -0.069752 -0.001557 -0.003767
v -0.069852 -0.002043 -0.002365
v -0.069682 -0.002903 0.001489
v -0.069762 -0.003213 0.003946
v -0.069436 -0.001544 -0.003974
v -0.069206 -0.001496 -0.004049
v -0.069099 -0.001513 -0.002442
v -0.069220 -0.001442 -0.002124
v -0.069068 -0.002633 0.001586
v -0.069086 -0.001414 -0.001572
v -0.068924 -0.001233 -0.002204
v -0.068818 -0.001187 -0.001841
v -0.068969 -0.001528 -0.001100
v -0.068671 -0.001934 0.000873
v -0.068820 -0.001975 0.001176
v -0.068722 -0.002254 0.001497
v -0.068578 -0.000622 -0.003701
v -0.068500 -0.000875 -0.001917
v -0.068447 -0.000920 -0.002617
v -0.068281 -0.000925 -0.001533
v -0.068359 -0.000744 -0.002199
v -0.068126 -0.000627 -0.002357
v -0.068414 -0.000899 -0.001681
v -0.067988 -0.000340 -0.001970
v -0.068192 -0.000469 -0.001820
v -0.068111 -0.000538 -0.001572
v -0.067897 -0.000599 -0.001323
v -0.067902 -0.001756 0.003930
v -0.067741 -0.000236 -0.001448
v -0.067464 -0.000195 -0.001092
v -0.067496 -0.001474 0.003871
v -0.067467 -0.000053 -0.001403
v -0.067252 0.000264 -0.002912
v -0.066944 0.000778 -0.002634
v -0.067034 -0.000545 0.004091
v -0.066376 -0.000059 0.004186
v -0.065491 0.000267 0.004131
v -0.065705 0.002111 -0.001810
v -0.064966 0.000596 0.004075
v -0.064765 0.001747 0.003760
v -0.064678 0.002030 0.003596
v -0.063134 0.002989 0.001602
v -0.071270 -0.003434 -0.003966
v -0.071298 -0.003114 -0.003962
v -0.071172 -0.002941 -0.003945
v -0.070793 -0.002820 -0.003966
v -0.070898 -0.003162 -0.001908
v -0.070603 -0.002924 -0.001973
v -0.070692 -0.002326 -0.003527
v -0.070488 -0.002638 -0.002017
v -0.070525 -0.003886 0.002063
v -0.070494 -0.004024 0.002770
v -0.070292 -0.003945 0.002981
v -0.070018 -0.003614 0.003678
v -0.069285 -0.001754 -0.002513
v -0.069589 -0.001688 -0.002189
v -0.069646 -0.001592 -0.001922
v -0.069324 -0.001468 -0.001281
v -0.069111 -0.001494 -0.000700
v -0.069227 -0.001459 -0.000331
v -0.068074 0.000264 -0.003170
v -0.067498 0.000803 -0.002765
v -0.067582 -0.000981 0.004060
v -0.066116 0.001723 -0.002116
v -0.066559 0.000257 0.004217
v -0.065205 0.001188 0.003996
v -0.064952 0.002987 -0.000693
v -0.064024 0.003027 -0.000303
v -0.064997 0.003231 0.000013
v -0.063954 0.003170 0.000539
v -0.065163 0.003301 0.000725
v -0.064150 0.002603 0.002880
v -0.064435 0.002457 0.003158
v -0.064442 0.002222 0.003409
v -0.064093 0.003139 0.001289
v -0.064754 0.002984 0.002250
v -0.071916 -0.003389 -0.003716
v -0.071633 -0.003777 -0.002618
v -0.070891 -0.003768 0.001935
v -0.071163 -0.003875 0.002291
v -0.070558 -0.004008 0.002375
v -0.070885 -0.002783 -0.001749
v -0.070460 -0.003567 0.001719
v -0.070535 -0.003774 0.003448
v -0.070250 -0.001947 -0.003507
v -0.070526 -0.003508 0.003812
v -0.070443 -0.003285 0.003941
v -0.069799 -0.000917 -0.003615
v -0.069948 -0.002382 0.001335
v -0.069745 -0.002131 0.001311
v -0.069324 -0.001000 -0.003873
v -0.069322 -0.001457 -0.001731
v -0.069735 -0.001484 -0.001395
v -0.069409 -0.001399 -0.000707
v -0.069062 -0.001668 0.000522
v -0.069149 -0.001912 0.001217
v -0.069089 -0.001740 0.000868
v -0.069413 -0.002038 0.001337
v -0.069020 -0.000727 -0.003797
v -0.069323 -0.001624 0.000809
v -0.069091 0.000140 -0.003374
v -0.068732 -0.000399 -0.003638
v -0.068961 -0.002552 0.004244
v -0.068387 -0.000113 -0.003448
v -0.068696 -0.001985 0.004196
v -0.068093 -0.001392 0.004103
v -0.067637 0.000436 -0.002968
v -0.068097 -0.000940 0.004183
v -0.067110 0.001286 -0.002491
v -0.066652 0.000774 0.004211
v -0.065629 0.002373 -0.001588
v -0.066134 0.001155 0.004112
v -0.065664 0.002631 -0.001337
v -0.065006 0.002616 -0.001226
v -0.065230 0.002911 -0.000875
v -0.065209 0.001621 0.003879
v -0.065245 0.003306 0.000324
v -0.065306 0.002086 0.003670
v -0.064045 0.003164 0.001021
v -0.064307 0.002884 0.002348
v -0.071877 -0.003721 -0.003341
v -0.071880 -0.003017 -0.003833
v -0.071624 -0.002870 -0.003849
v -0.071294 -0.002020 -0.003324
v -0.071346 -0.003698 0.002077
v -0.071123 -0.002692 -0.003808
v -0.070969 -0.002050 -0.003299
v -0.070577 -0.001764 -0.003221
v -0.070598 -0.002295 -0.001801
v -0.070090 -0.001606 -0.003507
v -0.070207 -0.002120 -0.002137
v -0.070337 -0.001237 -0.003115
v -0.069915 -0.001840 -0.002141
v -0.070149 -0.001276 -0.000739
v -0.069945 -0.001811 0.001094
v -0.069474 -0.001816 0.001114
v -0.069657 -0.001301 -0.000219
v -0.068851 0.000536 -0.003156
v -0.068885 -0.001877 0.004254
v -0.068177 0.000906 -0.002868
v -0.067201 0.001580 -0.002384
v -0.067664 -0.000485 0.004181
v -0.066533 0.001950 -0.002065
v -0.065705 0.002933 -0.000951
v -0.065132 0.003179 -0.000276
v -0.065929 0.002008 0.003815
v -0.065129 0.003224 0.001442
v -0.064976 0.002753 0.002865
v -0.065075 0.002364 0.003416
v -0.065080 0.002603 0.003132
v -0.072028 -0.003555 -0.003485
v -0.072375 -0.003392 -0.003229
v -0.072037 -0.003653 -0.002893
v -0.072070 -0.003541 -0.002555
v -0.071545 -0.003328 -0.001953
v -0.071494 -0.002621 -0.003756
v -0.071559 -0.003741 0.002405
v -0.071426 -0.003857 0.002635
v -0.071166 -0.003308 -0.001922
v -0.071435 -0.003831 0.002827
v -0.071133 -0.003756 0.003345
v -0.071254 -0.003463 0.001811
v -0.070944 -0.003665 0.003608
v -0.070726 -0.003280 0.001614
v -0.071019 -0.003404 0.001716
v -0.070580 -0.001283 -0.003022
v -0.070678 -0.002485 0.001411
v -0.070053 -0.001110 -0.003410
v -0.070179 -0.003399 0.003868
v -0.070290 -0.001639 -0.001554
v -0.070251 -0.001446 -0.001128
v -0.070100 -0.002090 0.001268
v -0.069607 -0.000404 -0.003544
v -0.069975 -0.000495 -0.003425
v -0.069591 -0.001425 -0.001040
v -0.069866 -0.001226 -0.000467
v -0.069935 -0.001252 -0.000124
v -0.069598 -0.001500 0.000601
v -0.069821 -0.001590 0.000865
v -0.069416 0.000043 -0.003403
v -0.069560 -0.002633 0.004216
v -0.068841 -0.001318 0.004295
v -0.068416 -0.000531 0.004270
v -0.067985 0.001645 -0.002504
v -0.067296 0.000138 0.004231
v -0.066773 0.002358 -0.001843
v -0.066928 0.002662 -0.001638
v -0.066444 0.002904 -0.001243
v -0.065910 0.001604 0.003971
v -0.065748 0.003192 -0.000516
v -0.065292 0.002888 0.002719
v -0.065824 0.002552 0.003399
v -0.072485 -0.003079 -0.003523
v -0.071885 -0.003358 -0.002134
v -0.072106 -0.002521 -0.003694
v -0.071624 -0.002622 -0.001442
v -0.071830 -0.001668 -0.003274
v -0.071965 -0.003192 0.002090
v -0.071283 -0.002500 -0.001370
v -0.071108 -0.002320 -0.001349
v -0.071497 -0.002149 -0.000989
v -0.071084 -0.003486 0.003815
v -0.071137 -0.002790 0.001523
v -0.070675 -0.001886 -0.001477
v -0.071013 -0.003159 0.004053
v -0.070355 -0.000906 -0.003094
v -0.070749 -0.001645 -0.001061
v -0.070646 -0.002142 0.001247
v -0.070865 -0.002843 0.004138
v -0.070254 -0.000762 -0.003240
v -0.070483 -0.001430 -0.000930
v -0.070195 -0.001647 0.000855
v -0.070762 -0.001919 0.001010
v -0.070217 -0.001853 0.001159
v -0.070529 -0.001318 -0.000491
v -0.070053 -0.001449 0.000590
v -0.070144 -0.001232 -0.000318
v -0.069862 -0.002221 0.004310
v -0.069292 -0.001880 0.004293
v -0.069823 -0.002046 0.004318
v -0.069528 -0.001606 0.004299
v -0.069142 -0.001061 0.004331
v -0.067631 0.000830 0.004269
v -0.065925 0.003332 -0.000243
v -0.065484 0.003326 0.001012
v -0.065918 0.003125 0.002329
v -0.072713 -0.003134 -0.002908
v -0.071786 -0.002367 -0.003640
v -0.071863 -0.003602 0.002799
v -0.071544 -0.003447 0.001941
v -0.071701 -0.003645 0.003216
v -0.071467 -0.003257 0.003920
v -0.071215 -0.001976 -0.000924
v -0.071045 -0.001328 -0.003111
v -0.071276 -0.001867 -0.000719
v -0.071204 -0.002206 0.001223
v -0.070827 -0.001474 -0.000376
v -0.070833 -0.000582 -0.003165
v -0.070851 -0.001744 0.000687
v -0.071023 -0.002463 0.004234
v -0.070443 -0.000548 -0.003234
v -0.070322 -0.001325 0.000156
v -0.071085 -0.001591 0.000021
v -0.070230 -0.000191 -0.003320
v -0.070462 -0.002281 0.004208
v -0.070219 -0.002702 0.004147
v -0.069930 0.000053 -0.003335
v -0.070198 -0.001706 0.004217
v -0.069768 -0.001207 0.004261
v -0.069229 0.000759 -0.003080
v -0.068414 0.001519 -0.002639
v -0.068134 -0.000054 0.004269
v -0.066890 0.002888 -0.001413
v -0.066300 0.003119 -0.000883
v -0.066306 0.003309 -0.000528
v -0.065904 0.003321 0.001476
v -0.066196 0.003250 0.001946
v -0.066275 0.003013 0.002853
v -0.072873 -0.002861 -0.003250
v -0.072742 -0.003057 -0.003227
v -0.072874 -0.002485 -0.003437
v -0.072273 -0.002983 -0.003665
v -0.072533 -0.003008 -0.002244
v -0.072113 -0.002041 -0.003544
v -0.072396 -0.002797 -0.001880
v -0.072242 -0.002417 -0.001470
v -0.071899 -0.003466 0.002329
v -0.071755 -0.002201 -0.001077
v -0.071238 -0.001666 -0.003199
v -0.071515 -0.002787 0.001568
v -0.071873 -0.002645 0.001638
v -0.071605 -0.001941 -0.000689
v -0.071409 -0.001790 -0.000452
v -0.071391 -0.002415 0.001372
v -0.071709 -0.002233 0.001324
v -0.070815 -0.001528 -0.000696
v -0.071528 -0.001748 0.000491
v -0.071351 -0.001860 0.000793
v -0.071582 -0.002970 0.004060
v -0.071285 -0.001675 -0.000228
v -0.070795 -0.001546 0.000284
v -0.071163 -0.001692 0.000368
v -0.070536 -0.001947 0.004200
v -0.069386 -0.000665 0.004325
v -0.069036 0.001525 -0.002715
v -0.068785 -0.000185 0.004333
v -0.068253 0.000717 0.004313
v -0.067756 0.001937 -0.002304
v -0.067210 0.002230 -0.002020
v -0.067747 0.002955 -0.001647
v -0.067203 0.001603 0.004127
v -0.067035 0.003419 -0.000761
v -0.066775 0.001787 0.004027
v -0.066718 0.003441 -0.000469
v -0.065856 0.002325 0.003608
v -0.066664 0.003545 0.000440
v -0.066728 0.003474 0.001236
v -0.066539 0.003397 0.001575
v -0.073068 -0.002671 -0.002783
v -0.072855 -0.002887 -0.002512
v -0.072927 -0.002535 -0.002100
v -0.072316 -0.002639 -0.003656
v -0.072457 -0.002046 -0.003564
v -0.072170 -0.003357 0.002757
v -0.071720 -0.003406 0.003698
v -0.072146 -0.003293 0.003463
v -0.071357 -0.001140 -0.003129
v -0.071642 -0.001768 -0.000295
v -0.071492 -0.001694 0.000104
v -0.071342 -0.002020 0.001044
v -0.071493 -0.002650 0.004202
v -0.070339 0.000618 -0.003085
v -0.070046 0.000445 -0.003211
v -0.069869 0.000794 -0.003077
v -0.070209 -0.001237 0.004130
v -0.068788 0.002234 -0.002320
v -0.069129 -0.000009 0.004378
v -0.068074 0.002791 -0.001855
v -0.067509 0.001371 0.004207
v -0.067004 0.003179 -0.001119
v -0.066487 0.003458 -0.000151
v -0.066914 0.003534 -0.000171
v -0.066519 0.003504 0.000080
v -0.066798 0.002277 0.003861
v -0.066501 0.002734 0.003424
v -0.066913 0.002784 0.003557
v -0.066480 0.003138 0.002620
v -0.066253 0.002859 0.003150
v -0.073154 -0.002447 -0.003032
v -0.072628 -0.002855 0.002591
v -0.072363 -0.003225 0.003173
v -0.072320 -0.001547 -0.003402
v -0.072129 -0.002044 -0.001017
v -0.072259 -0.002735 0.001956
v -0.072555 -0.002704 0.002237
v -0.072304 -0.001671 -0.000569
v -0.071951 -0.001896 -0.000697
v -0.071939 -0.001201 -0.003163
v -0.071912 -0.001712 -0.000274
v -0.071947 -0.001632 0.000131
v -0.071756 -0.001947 0.001056
v -0.071981 -0.002253 0.001486
v -0.072063 -0.001881 0.001149
v -0.071849 -0.001785 0.000806
v -0.071957 -0.002622 0.004178
v -0.071107 -0.000764 -0.003134
v -0.070702 -0.000041 -0.003260
v -0.070877 -0.001992 0.004206
v -0.070521 0.000180 -0.003245
v -0.070520 -0.001398 0.004073
v -0.070352 0.000939 -0.002867
v -0.069957 -0.000787 0.004173
v -0.069562 0.001222 -0.002852
v -0.069713 -0.000591 0.004263
v -0.069025 0.000964 0.004419
v -0.067583 0.003458 -0.001051
v -0.067235 0.003570 -0.000534
v -0.067287 0.003614 0.000270
v -0.067282 0.003038 0.003366
v -0.073122 -0.001961 -0.003331
v -0.073135 -0.002219 -0.003249
v -0.073188 -0.002379 -0.002413
v -0.072954 -0.001931 -0.003427
v -0.073035 -0.002246 -0.001987
v -0.072688 -0.001518 -0.003450
v -0.072742 -0.002444 -0.001795
v -0.072475 -0.001946 -0.001134
v -0.072399 -0.002992 0.003740
v -0.072641 -0.002899 0.003474
v -0.072202 -0.002190 0.001624
v -0.072136 -0.001587 0.000505
v -0.071411 -0.000316 -0.003113
v -0.071816 -0.000670 -0.003109
v -0.071173 0.000179 -0.003121
v -0.071353 -0.001447 0.004102
v -0.070996 -0.001641 0.004125
v -0.071008 0.000741 -0.003006
v -0.070923 -0.001136 0.003965
v -0.070487 -0.000837 0.003939
v -0.070317 -0.000559 0.004011
v -0.070020 -0.000226 0.004218
v -0.069435 -0.000207 0.004359
v -0.068484 0.003249 -0.001686
v -0.068378 0.001386 0.004315
v -0.067689 0.003236 -0.001394
v -0.067875 0.003628 -0.000877
v -0.067953 0.001945 0.004190
v -0.067488 0.002178 0.004040
v -0.067382 0.003595 0.000599
v -0.067418 0.002444 0.003927
v -0.067021 0.003160 0.002943
v -0.067140 0.002628 0.003758
v -0.067212 0.003423 0.002063
v -0.073391 -0.001876 -0.002575
v -0.072804 -0.001852 -0.001355
v -0.072704 -0.001652 -0.001044
v -0.072640 -0.002923 0.002881
v -0.072741 -0.002452 0.002327
v -0.072491 -0.001048 -0.003337
v -0.072571 -0.001491 -0.000591
v -0.072415 -0.002040 0.001765
v -0.072536 -0.002563 0.004002
v -0.072135 -0.002789 0.004051
v -0.072389 -0.002270 0.004207
v -0.072092 -0.000504 -0.003140
v -0.071673 -0.002202 0.004318
v -0.072178 -0.001916 0.004335
v -0.070779 -0.000891 0.003909
v -0.070617 0.001001 -0.002893
v -0.070270 0.001112 -0.002839
v -0.070181 0.001416 -0.002731
v -0.070049 0.001862 -0.002517
v -0.069661 0.002309 -0.002315
v -0.069697 0.000415 0.004426
v -0.068029 0.002456 0.004075
v -0.067431 0.003646 -0.000292
v -0.068021 0.003699 -0.000097
v -0.067906 0.003598 0.000662
v -0.068006 0.003495 0.001847
v -0.067083 0.003500 0.001574
v -0.067704 0.003246 0.002963
v -0.067571 0.002823 0.003727
v -0.073316 -0.002130 -0.002800
v -0.073398 -0.001766 -0.002985
v -0.072764 -0.001099 -0.003400
v -0.072983 -0.002478 0.003118
v -0.072816 -0.002697 0.003512
v -0.072750 -0.001368 -0.000741
v -0.072407 -0.001453 -0.000020
v -0.072517 -0.001373 0.000426
v -0.072334 -0.001623 0.000955
v -0.072374 -0.001801 0.001419
v -0.072747 -0.002069 0.004173
v -0.072623 -0.001767 0.004333
v -0.071618 0.000167 -0.003074
v -0.071678 -0.001703 0.004310
v -0.071796 -0.001905 0.004357
v -0.071434 0.000724 -0.003004
v -0.071448 -0.000815 0.003974
v -0.070909 -0.000601 0.003860
v -0.070838 -0.000447 0.003874
v -0.070306 -0.000200 0.004123
v -0.069468 0.002672 -0.002131
v -0.068913 0.002929 -0.001943
v -0.069426 0.002923 -0.001993
v -0.068302 0.003494 -0.001459
v -0.068433 0.002162 0.004261
v -0.068411 0.002595 0.004128
v -0.068194 0.003524 0.001155
v -0.068051 0.002746 0.003890
v -0.068334 0.002880 0.003937
v -0.067329 0.003536 0.001118
v -0.067859 0.003156 0.003284
v -0.068099 0.002969 0.003684
v -0.073381 -0.001136 -0.003172
v -0.073398 -0.001492 -0.003117
v -0.073261 -0.001520 -0.001780
v -0.073361 -0.001146 -0.001760
v -0.072949 -0.001271 -0.001041
v -0.072960 -0.000637 -0.003375
v -0.072778 -0.001188 -0.000240
v -0.072867 -0.001763 0.002186
v -0.072688 -0.000544 -0.003336
v -0.072631 -0.001365 0.001029
v -0.072743 -0.001619 0.001926
v -0.072906 -0.002242 0.003929
v -0.072211 0.000240 -0.003199
v -0.070687 0.000437 0.004289
v -0.070587 0.001869 -0.002605
v -0.070002 0.000118 0.004320
v -0.070391 0.002477 -0.002341
v -0.070099 0.002243 -0.002365
v -0.070419 0.000660 0.004399
v -0.069015 0.003224 -0.001816
v -0.069149 0.001659 0.004442
v -0.068784 0.003583 -0.001584
v -0.068763 0.002038 0.004356
v -0.068008 0.003701 -0.000666
v -0.068271 0.003685 0.000318
v -0.068594 0.003680 0.000762
v -0.068369 0.003566 0.001979
v -0.068221 0.003494 0.002331
v -0.068219 0.003261 0.003346
v -0.067814 0.003434 0.002241
v -0.067955 0.003339 0.002807
v -0.073503 -0.001381 -0.002846
v -0.073573 -0.000932 -0.002405
v -0.073403 -0.001408 -0.002084
v -0.073290 -0.000601 -0.003280
v -0.073058 -0.001228 -0.003377
v -0.073162 -0.001076 -0.001314
v -0.073200 -0.001982 0.003066
v -0.073001 -0.002248 0.002710
v -0.073127 -0.002235 0.003352
v -0.072799 -0.000015 -0.003367
v -0.073079 -0.002106 0.003762
v -0.072926 -0.000987 -0.000475
v -0.072816 -0.001098 0.000200
v -0.072968 -0.000810 0.000403
v -0.072745 -0.001414 0.001609
v -0.072937 -0.001298 0.002062
v -0.072999 -0.001787 0.002428
v -0.072155 -0.001358 0.004356
v -0.071748 0.001097 -0.002980
v -0.071838 -0.001196 0.004236
v -0.071385 0.001380 -0.002825
v -0.071447 -0.000188 0.003986
v -0.070804 0.000007 0.004050
v -0.069696 0.002892 -0.002102
v -0.069223 0.003398 -0.001821
v -0.069711 0.001113 0.004509
v -0.069494 0.002175 0.004511
v -0.069051 0.003845 -0.001649
v -0.068927 0.003890 -0.001441
v -0.068577 0.003708 -0.001327
v -0.068573 0.003835 -0.001043
v -0.068367 0.003793 -0.000543
v -0.068668 0.003907 -0.000588
v -0.068512 0.003580 0.001284
v -0.068268 0.003427 0.002879
v -0.068588 0.003024 0.004053
v -0.073421 -0.000602 -0.003187
v -0.073446 -0.000869 -0.001896
v -0.073117 -0.000115 -0.003332
v -0.073545 -0.000253 -0.002084
v -0.073235 -0.000663 -0.001298
v -0.073126 -0.000529 -0.000868
v -0.073224 -0.001719 0.002896
v -0.073049 -0.000871 -0.000869
v -0.073129 -0.000993 0.002582
v -0.073225 -0.001901 0.003576
v -0.072944 0.000954 -0.003357
v -0.072848 0.000319 -0.003393
v -0.073048 -0.000474 0.000119
v -0.072811 -0.001144 0.001097
v -0.072956 -0.000867 0.001287
v -0.071862 0.000724 -0.003067
v -0.072432 -0.001542 0.004390
v -0.071737 -0.000418 0.004066
v -0.071040 0.000022 0.004008
v -0.069819 0.003260 -0.002063
v -0.069750 0.003511 -0.001960
v -0.069776 0.001957 0.004523
v -0.069294 0.003931 -0.001666
v -0.069121 0.002382 0.004431
v -0.069068 0.004096 -0.000702
v -0.069166 0.004151 -0.001305
v -0.068829 0.002576 0.004309
v -0.068873 0.004006 -0.001048
v -0.068797 0.003886 -0.000068
v -0.068663 0.003699 0.001953
v -0.068743 0.003732 0.002439
v -0.068444 0.003224 0.003749
v -0.068477 0.003592 0.002614
v -0.068625 0.003563 0.003498
v -0.073579 -0.000493 -0.002916
v -0.073613 -0.000543 -0.002754
v -0.073306 0.000313 -0.003231
v -0.073305 -0.001766 0.003316
v -0.073052 -0.000569 -0.000299
v -0.073039 -0.000600 0.000570
v -0.072948 -0.001041 0.001757
v -0.073117 -0.000083 -0.000795
v -0.073055 -0.000514 0.001503
v -0.072570 0.000789 -0.003306
v -0.072605 0.001193 -0.003257
v -0.072513 -0.000628 0.004433
v -0.071776 0.001704 -0.002813
v -0.072172 -0.000698 0.004306
v -0.071777 -0.000023 0.004067
v -0.071082 0.002281 -0.002530
v -0.071353 0.002459 -0.002550
v -0.070854 0.000763 0.004329
v -0.070766 0.002724 -0.002302
v -0.070365 0.003072 -0.002175
v -0.070277 0.001204 0.004488
v -0.070060 0.003768 -0.002003
v -0.070110 0.002278 0.004554
v -0.070096 0.001806 0.004504
v -0.069666 0.003994 -0.001827
v -0.068977 0.003821 0.000730
v -0.068757 0.003704 0.001130
v -0.068951 0.003802 0.001797
v -0.069285 0.003085 0.004423
v -0.068942 0.003800 0.001227
v -0.068799 0.003171 0.004155
v -0.068774 0.003782 0.002084
v -0.068725 0.003691 0.003339
v -0.068759 0.003453 0.003986
v -0.073498 0.000016 -0.003063
v -0.073477 0.000417 -0.002986
v -0.073589 -0.000198 -0.002297
v -0.073199 -0.000103 -0.001162
v -0.073284 -0.001429 0.002967
v -0.073358 -0.001262 0.003825
v -0.073117 0.000458 -0.003331
v -0.073095 -0.000256 0.000630
v -0.073454 -0.000968 0.003342
v -0.073093 -0.001398 0.004139
v -0.073061 -0.000115 0.000024
v -0.073095 -0.000656 0.002199
v -0.072730 -0.000925 0.004414
v -0.072277 0.000047 0.004344
v -0.071845 0.002339 -0.002727
v -0.071274 0.000774 0.004192
v -0.070520 0.001704 0.004421
v -0.071084 0.001032 0.004271
v -0.070319 0.001989 0.004437
v -0.069829 0.002764 0.004608
v -0.069480 0.004247 -0.001624
v -0.069395 0.004066 -0.000172
v -0.069349 0.004336 -0.001316
v -0.069214 0.004079 -0.000391
v -0.069620 0.003902 0.001257
v -0.069311 0.003907 0.000831
v -0.069617 0.003007 0.004555
v -0.068767 0.003752 0.002851
v -0.068908 0.003661 0.003669
v -0.073607 0.000161 -0.002685
v -0.073487 0.000240 -0.002007
v -0.073154 0.000996 -0.003279
v -0.073374 0.000768 -0.003104
v -0.073169 0.000404 -0.001214
v -0.073190 -0.000474 0.002552
v -0.072990 0.000855 -0.000848
v -0.073031 0.000271 -0.000235
v -0.073067 0.000053 0.000652
v -0.073069 0.000152 0.001308
v -0.073089 -0.000135 0.001334
v -0.073109 -0.000309 0.002113
v -0.073205 -0.000050 0.002625
v -0.073023 0.000299 0.000881
v -0.072540 -0.000268 0.004456
v -0.072546 0.001982 -0.003034
v -0.071603 0.000681 0.004157
v -0.071396 0.001061 0.004229
v -0.070561 0.003339 -0.002182
v -0.070337 0.003941 -0.002093
v -0.070518 0.002272 0.004539
v -0.070887 0.001711 0.004381
v -0.070316 0.004294 -0.002103
v -0.069881 0.004284 -0.001866
v -0.069817 0.004207 -0.000740
v -0.070064 0.003938 0.000029
v -0.069693 0.004037 -0.000036
v -0.069781 0.004515 -0.001429
v -0.069535 0.004253 -0.000769
v -0.069797 0.004068 -0.000296
v -0.069726 0.004007 0.000478
v -0.069402 0.004325 -0.001030
v -0.069391 0.003840 0.001822
v -0.069137 0.003310 0.004273
v -0.069130 0.003796 0.002334
v -0.069289 0.003789 0.003477
v -0.069141 0.003634 0.004013
v -0.073531 0.000489 -0.002393
v -0.073466 0.000854 -0.002781
v -0.073416 0.000697 -0.002065
v -0.073123 0.000736 -0.001272
v -0.073489 -0.000557 0.003618
v -0.073451 -0.000982 0.003730
v -0.073196 0.001765 -0.003095
v -0.073315 -0.000023 0.002976
v -0.073308 -0.000469 0.002884
v -0.073358 -0.000658 0.004204
v -0.072948 0.001464 -0.003261
v -0.073054 0.001195 -0.001451
v -0.073094 0.000090 0.002125
v -0.072951 -0.001026 0.004337
v -0.073246 -0.000188 0.004371
v -0.072848 0.001102 -0.000287
v -0.072926 0.000631 0.000190
v -0.072990 0.000526 0.001295
v -0.072916 0.001253 -0.001038
v -0.072816 0.001003 0.000685
v -0.072764 -0.000388 0.004471
v -0.072988 -0.000193 0.004453
v -0.071866 0.000440 0.004167
v -0.071144 0.002943 -0.002392
v -0.072157 0.002700 -0.002793
v -0.071783 0.000974 0.004283
v -0.071516 0.003486 -0.002390
v -0.071051 0.001912 0.004453
v -0.070958 0.003485 -0.002275
v -0.071082 0.003714 -0.002267
v -0.069975 0.004314 -0.001053
v -0.070190 0.003940 -0.000386
v -0.070623 0.002575 0.004668
v -0.070113 0.004516 -0.001953
v -0.070056 0.003919 0.000472
v -0.070021 0.003890 0.001042
v -0.069779 0.004511 -0.001693
v -0.069837 0.003827 0.002163
v -0.069660 0.003817 0.002713
v -0.070062 0.003211 0.004709
v -0.069483 0.003769 0.003751
v -0.073344 0.001362 -0.002890
v -0.073442 -0.000661 0.003205
v -0.073388 0.001123 -0.002450
v -0.073140 0.000324 0.002615
v -0.072903 0.002020 -0.003072
v -0.073025 0.000509 0.002063
v -0.072865 0.001573 -0.001253
v -0.072941 0.000816 0.001856
v -0.072616 0.002430 -0.002913
v -0.072713 0.001658 -0.000636
v -0.072685 0.001462 0.000359
v -0.072712 0.001496 0.001209
v -0.072585 0.000692 0.004512
v -0.072423 0.000617 0.004468
v -0.071377 0.003232 -0.002427
v -0.070805 0.003665 0.000007
v -0.071306 0.003910 -0.002146
v -0.070844 0.004132 -0.002137
v -0.070734 0.003761 -0.000429
v -0.070715 0.003691 0.000439
v -0.070633 0.004440 -0.001598
v -0.070541 0.003940 -0.000736
v -0.070492 0.003782 0.000917
v -0.071004 0.002212 0.004582
v -0.070325 0.004438 -0.002055
v -0.070104 0.004549 -0.001625
v -0.070098 0.003843 0.001673
v -0.069971 0.003784 0.002990
v -0.069776 0.003798 0.003715
v -0.069692 0.003412 0.004506
v -0.069726 0.003733 0.004121
v -0.069481 0.003617 0.004188
v -0.073475 0.000023 0.004047
v -0.073314 0.000436 0.003266
v -0.073459 -0.000264 0.003381
v -0.073061 0.002059 -0.002971
v -0.073085 0.002158 -0.002728
v -0.073269 0.001679 -0.002762
v -0.073082 0.001939 -0.002272
v -0.073050 0.000762 0.002698
v -0.072690 0.002842 -0.002042
v -0.072940 0.001809 -0.001726
v -0.072542 0.002433 -0.001203
v -0.072548 0.002122 -0.000705
v -0.072454 0.002161 0.000781
v -0.072588 0.001836 0.000917
v -0.072581 0.001930 0.001815
v -0.072849 0.001199 0.002253
v -0.072670 0.001786 0.002470
v -0.072504 0.001223 0.004599
v -0.072287 0.001018 0.004544
v -0.072326 0.002866 -0.002741
v -0.072507 0.002026 0.000143
v -0.072029 0.002907 -0.000416
v -0.072288 0.002562 -0.000406
v -0.072156 0.001559 0.004669
v -0.071895 0.003224 -0.002579
v -0.071761 0.003085 -0.000012
v -0.071639 0.001888 0.004657
v -0.071174 0.003565 -0.000416
v -0.071643 0.003292 -0.000524
v -0.071306 0.003426 0.000005
v -0.070979 0.003820 -0.000834
v -0.071364 0.003644 -0.000908
v -0.070943 0.003604 0.000650
v -0.071361 0.003392 0.000727
v -0.070862 0.004359 -0.001674
v -0.070890 0.002874 0.004731
v -0.070850 0.004323 -0.001993
v -0.070649 0.004490 -0.001807
v -0.070575 0.003765 0.001732
v -0.070363 0.003747 0.002275
v -0.070676 0.003645 0.002806
v -0.070514 0.003079 0.004818
v -0.070133 0.003769 0.003627
v -0.070307 0.003001 0.004757
v -0.070077 0.003565 0.004604
v -0.073391 0.000213 0.004262
v -0.073340 0.000736 0.004220
v -0.072847 0.002540 -0.002788
v -0.072817 0.002751 -0.002664
v -0.072896 0.000833 0.004484
v -0.073200 0.000473 0.004378
v -0.072657 0.002790 -0.002766
v -0.072971 0.002401 -0.002349
v -0.072455 0.003078 -0.002571
v -0.072430 0.002598 -0.001092
v -0.072277 0.002861 -0.001056
v -0.072324 0.002404 0.000255
v -0.072353 0.002429 0.001451
v -0.072749 0.001734 0.002860
v -0.072056 0.003121 -0.001031
v -0.072422 0.002281 0.002077
v -0.072374 0.003168 -0.001698
v -0.072090 0.002754 0.000100
v -0.072189 0.002637 0.000797
v -0.071938 0.003439 -0.002427
v -0.072315 0.003313 -0.002377
v -0.071798 0.003342 -0.000975
v -0.072205 0.002648 0.001649
v -0.071519 0.003808 -0.001453
v -0.071945 0.002930 0.000841
v -0.071990 0.002403 0.004630
v -0.071880 0.002083 0.004714
v -0.071796 0.001945 0.004721
v -0.071343 0.004031 -0.001927
v -0.071720 0.003806 -0.002039
v -0.071509 0.003916 -0.001743
v -0.071682 0.003165 0.000719
v -0.071646 0.003245 0.001192
v -0.071183 0.003522 0.001287
v -0.070974 0.003639 0.001652
v -0.071303 0.003456 0.001957
v -0.071349 0.002439 0.004726
v -0.070927 0.003622 0.002060
v -0.070525 0.003686 0.003413
v -0.070159 0.003739 0.004315
v -0.070447 0.003245 0.004747
v -0.070073 0.003796 0.004086
v -0.073434 0.000457 0.003944
v -0.073257 0.001067 0.003800
v -0.073248 0.001133 0.004099
v -0.073157 0.001105 0.004336
v -0.072880 0.002676 -0.002465
v -0.072571 0.003132 -0.002217
v -0.072697 0.002029 0.003259
v -0.072889 0.001527 0.003087
v -0.072198 0.003480 -0.002091
v -0.072539 0.002203 0.002931
v -0.072905 0.001277 0.004500
v -0.072072 0.003586 -0.001871
v -0.072362 0.001779 0.004645
v -0.072282 0.002534 0.002322
v -0.072670 0.002142 0.004524
v -0.071845 0.003075 0.001372
v -0.072066 0.002831 0.001450
v -0.072107 0.002787 0.002617
v -0.071859 0.003052 0.002742
v -0.071570 0.003280 0.002362
v -0.071817 0.003116 0.003269
v -0.071251 0.003437 0.002841
v -0.071428 0.003355 0.003385
v -0.071477 0.003389 0.003951
v -0.071505 0.002914 0.004668
v -0.071037 0.003534 0.003398
v -0.070777 0.003395 0.004684
v -0.070777 0.003714 0.004025
v -0.070863 0.003676 0.004414
v -0.070697 0.003632 0.004517
v -0.071060 0.003493 0.004705
v -0.073162 0.001298 0.003664
v -0.073140 0.001424 0.004332
v -0.072934 0.001865 0.003828
v -0.072649 0.002328 0.003768
v -0.072351 0.002721 0.003706
v -0.072243 0.002685 0.003110
v -0.072179 0.002601 0.004492
v -0.072065 0.002992 0.003818
v -0.071737 0.002924 0.004570
v -0.071383 0.003461 0.004374
v -0.071050 0.003636 0.004191
v -0.071197 0.003509 0.004634
v -0.073034 0.001782 0.004163
v -0.072918 0.001900 0.004436
v -0.072764 0.001960 0.004545
v -0.072486 0.002446 0.004368
v -0.072484 0.002564 0.004060
v -0.071779 0.003096 0.004407
v -0.072040 0.002942 0.004255
v -0.071781 0.003205 0.004070
v -0.001499 -0.002565 0.003958
v -0.001677 -0.002679 0.003033
v -0.001334 -0.002387 0.003372
v -0.000959 -0.002063 0.003566
v -0.001838 -0.002680 0.002805
v -0.001766 -0.002763 0.003354
v -0.001080 -0.001999 0.003220
v -0.001305 -0.002232 0.003025
v -0.001234 -0.002397 0.004017
v -0.001268 -0.002334 0.004419
v -0.000957 -0.002084 0.004242
v -0.000920 -0.001918 0.004531
v -0.000659 -0.001550 0.003326
v -0.000735 -0.001857 0.003939
v -0.000658 -0.001684 0.003629
v -0.000448 -0.001301 0.003578
v -0.000650 -0.001765 0.004344
v -0.000472 -0.001398 0.003952
v -0.000333 -0.000948 0.004193
v -0.002093 -0.002804 0.002802
v -0.002231 -0.002894 0.003101
v -0.001933 -0.002758 0.003660
v -0.001822 -0.002614 0.004213
v -0.000948 -0.001591 0.003128
v -0.001279 -0.001923 0.002979
v -0.000755 -0.001442 0.003172
v -0.000753 -0.001481 0.004867
v -0.000485 -0.001187 0.003381
v -0.000498 -0.001240 0.004596
v -0.000303 -0.000758 0.003907
v -0.002451 -0.002842 0.002830
v -0.002230 -0.002691 0.002731
v -0.002252 -0.002802 0.003701
v -0.001876 -0.002439 0.002739
v -0.001545 -0.002482 0.004406
v -0.001448 -0.001738 0.002930
v -0.001542 -0.002275 0.004697
v -0.001275 -0.002001 0.004805
v -0.001061 -0.001174 0.003020
v -0.000501 -0.000661 0.003401
v -0.000444 -0.000695 0.004831
v -0.000359 -0.000635 0.003621
v -0.002615 -0.002906 0.002982
v -0.002455 -0.002927 0.003228
v -0.002473 -0.002337 0.002661
v -0.002079 -0.002453 0.004595
v -0.001693 -0.001878 0.004991
v -0.001162 -0.001721 0.004912
v -0.001121 -0.001060 0.005207
v -0.000875 -0.000653 0.003116
v -0.000551 -0.000844 0.005046
v -0.000961 -0.001389 0.005062
v -0.000297 0.000092 0.003688
v -0.000235 -0.000203 0.004209
v -0.000224 0.000017 0.003964
v -0.002594 -0.002760 0.003918
v -0.002974 -0.002331 0.002610
v -0.002490 -0.002602 0.004314
v -0.001914 -0.002153 0.004897
v -0.001762 -0.001587 0.005081
v -0.001130 -0.000817 0.003003
v -0.000689 -0.000892 0.003202
v -0.000391 -0.000136 0.004952
v -0.000297 -0.000220 0.004586
v -0.003452 -0.002845 0.003235
v -0.003122 -0.002613 0.002678
v -0.003343 -0.002748 0.002778
v -0.003395 -0.002401 0.002533
v -0.003079 -0.002774 0.003826
v -0.002973 -0.002632 0.004241
v -0.002866 -0.002448 0.004581
v -0.002305 -0.001900 0.002733
v -0.002260 -0.002244 0.004862
v -0.002685 -0.002071 0.004813
v -0.002122 -0.001997 0.004974
v -0.001823 -0.001327 0.002921
v -0.000877 -0.000208 0.003216
v -0.000777 -0.000587 0.005262
v -0.000520 -0.000364 0.005125
v -0.000645 -0.000110 0.005341
v -0.000411 0.000326 0.005111
v -0.000217 0.000685 0.004090
v -0.000216 0.000278 0.004355
v -0.004230 -0.002807 0.002706
v -0.003544 -0.002821 0.002947
v -0.003001 -0.002006 0.002578
v -0.003542 -0.002568 0.004262
v -0.002702 -0.002309 0.004737
v -0.002313 -0.001675 0.005045
v -0.001825 -0.001071 0.005302
v -0.001636 -0.000320 0.003013
v -0.000722 0.000400 0.003416
v -0.000875 -0.000264 0.005407
v -0.000738 0.001024 0.003534
v -0.000402 0.000206 0.003598
v -0.000272 0.000288 0.003751
v -0.000251 0.000909 0.004355
v -0.000454 0.000707 0.005108
v -0.004575 -0.002710 0.002277
v -0.004054 -0.002688 0.002534
v -0.004492 -0.002849 0.002941
v -0.003640 -0.002710 0.003880
v -0.002996 -0.001702 0.005097
v -0.002739 -0.001185 0.002667
v -0.002629 -0.001621 0.005064
v -0.002142 -0.001357 0.005191
v -0.001868 -0.000287 0.002971
v -0.001592 -0.000806 0.005375
v -0.001375 -0.000300 0.005527
v -0.001410 0.000029 0.005630
v -0.000896 0.000529 0.005614
v -0.000842 0.000147 0.005568
v -0.000513 0.000364 0.005337
v -0.000331 0.001338 0.004157
v -0.004658 -0.002845 0.002475
v -0.005204 -0.002744 0.002236
v -0.004386 -0.002831 0.003113
v -0.003920 -0.002509 0.002420
v -0.004057 -0.002335 0.002295
v -0.004562 -0.002719 0.003493
v -0.003938 -0.002788 0.003474
v -0.003574 -0.002019 0.002415
v -0.003273 -0.001609 0.002510
v -0.003670 -0.001717 0.004971
v -0.003081 -0.002068 0.004926
v -0.002150 -0.001021 0.002868
v -0.002290 -0.000276 0.002854
v -0.002299 -0.000898 0.005490
v -0.001429 0.000142 0.003114
v -0.001233 0.000492 0.003222
v -0.000535 0.001023 0.003681
v -0.000661 0.000438 0.005516
v -0.000432 0.001659 0.004459
v -0.000620 0.000993 0.005314
v -0.000421 0.001438 0.003966
v -0.004517 -0.002568 0.002206
v -0.004171 -0.002568 0.004023
v -0.004157 -0.001836 0.002188
v -0.003770 -0.002070 0.004736
v -0.003219 -0.001482 0.005171
v -0.002715 -0.001229 0.005275
v -0.001910 -0.000488 0.005661
v -0.001106 0.001020 0.003343
v -0.000971 0.001558 0.003463
v -0.000635 0.001549 0.003708
v -0.000745 0.001160 0.005447
v -0.005397 -0.002891 0.002435
v -0.005242 -0.002916 0.002714
v -0.004393 -0.002160 0.002145
v -0.004818 -0.002609 0.003703
v -0.004349 -0.001588 0.002155
v -0.004127 -0.002416 0.004297
v -0.003833 -0.002334 0.004498
v -0.003660 -0.001271 0.002392
v -0.003370 -0.000835 0.002504
v -0.002770 -0.000174 0.002731
v -0.003087 0.000057 0.002715
v -0.002786 -0.000899 0.005414
v -0.002422 -0.000521 0.005689
v -0.002189 -0.000477 0.005699
v -0.001754 0.000340 0.005783
v -0.001671 0.000778 0.003100
v -0.001322 0.000602 0.005693
v -0.001258 0.001816 0.003331
v -0.000929 0.000965 0.005592
v -0.000536 0.002020 0.004284
v -0.000526 0.001833 0.004543
v -0.006156 -0.002969 0.002120
v -0.005838 -0.002874 0.002172
v -0.005873 -0.002949 0.002367
v -0.005790 -0.002934 0.002615
v -0.005046 -0.002786 0.003194
v -0.005205 -0.002545 0.002097
v -0.005260 -0.002315 0.002012
v -0.005561 -0.002430 0.003813
v -0.004667 -0.001925 0.002082
v -0.004421 -0.002070 0.004631
v -0.003919 -0.000620 0.002500
v -0.003986 -0.001392 0.005015
v -0.003757 -0.000875 0.002431
v -0.003714 -0.001136 0.005140
v -0.003169 -0.000866 0.005340
v -0.002649 -0.000380 0.005637
v -0.002479 0.000476 0.002884
v -0.002212 0.000374 0.002925
v -0.001912 0.000419 0.005839
v -0.001574 0.001048 0.005708
v -0.000998 0.001954 0.003472
v -0.000615 0.001787 0.003776
v -0.000686 0.001799 0.004864
v -0.001062 0.001718 0.005366
v -0.000581 0.001976 0.003944
v -0.000741 0.002264 0.004524
v -0.006030 -0.002692 0.001949
v -0.006058 -0.002972 0.002604
v -0.005771 -0.002490 0.001929
v -0.005915 -0.002861 0.002888
v -0.005640 -0.002680 0.003344
v -0.005515 -0.002167 0.001953
v -0.004843 -0.002370 0.004122
v -0.004780 -0.002172 0.004421
v -0.004837 -0.001677 0.002087
v -0.004235 -0.001831 0.004816
v -0.004211 -0.000943 0.002382
v -0.003588 -0.000140 0.002633
v -0.003382 -0.000258 0.002577
v -0.003506 -0.000336 0.005347
v -0.002609 0.000718 0.002902
v -0.002251 0.000456 0.005813
v -0.001877 0.001414 0.003085
v -0.001844 0.000653 0.005820
v -0.001564 0.001477 0.005556
v -0.001142 0.001411 0.005552
v -0.001076 0.002501 0.003551
v -0.000916 0.001963 0.005046
v -0.006404 -0.003038 0.002312
v -0.006616 -0.002878 0.001926
v -0.005502 -0.001484 0.002181
v -0.004526 -0.001563 0.004900
v -0.003384 0.000604 0.002952
v -0.003410 0.000225 0.005463
v -0.003172 0.000381 0.002818
v -0.002560 -0.000010 0.005707
v -0.002587 0.001078 0.002980
v -0.002845 0.000287 0.005623
v -0.002348 0.000728 0.005755
v -0.002000 0.001169 0.005644
v -0.001824 0.002287 0.003235
v -0.001578 0.001924 0.003237
v -0.001346 0.002461 0.004883
v -0.001057 0.002396 0.004802
v -0.001387 0.002044 0.005277
v -0.001081 0.002785 0.003794
v -0.000900 0.002586 0.004346
v -0.000797 0.002471 0.004047
v -0.006596 -0.003027 0.002126
v -0.006779 -0.002928 0.002705
v -0.006094 -0.002618 0.003384
v -0.006202 -0.002194 0.001856
v -0.005463 -0.001830 0.002022
v -0.005600 -0.002205 0.004126
v -0.005435 -0.002027 0.004378
v -0.005019 -0.001834 0.004646
v -0.004959 -0.001385 0.002207
v -0.004593 -0.000414 0.002698
v -0.004141 -0.000316 0.002668
v -0.004033 0.000206 0.002924
v -0.003832 -0.000197 0.005321
v -0.002939 0.000997 0.002975
v -0.002589 0.001448 0.003114
v -0.002156 0.001702 0.003110
v -0.002300 0.001550 0.005344
v -0.001738 0.001798 0.005351
v -0.001711 0.002699 0.003288
v -0.001397 0.002543 0.003356
v -0.001777 0.002167 0.005108
v -0.001463 0.002279 0.005054
v -0.001174 0.002928 0.003987
v -0.007359 -0.002982 0.002284
v -0.007467 -0.002980 0.002074
v -0.006830 -0.002635 0.001747
v -0.007260 -0.002763 0.001775
v -0.006634 -0.002493 0.001741
v -0.006618 -0.002556 0.003433
v -0.006261 -0.002271 0.003912
v -0.005081 -0.001541 0.004812
v -0.005216 -0.001105 0.004960
v -0.004078 -0.001149 0.005082
v -0.004522 -0.000339 0.005232
v -0.002978 0.000653 0.005545
v -0.003088 0.001172 0.003124
v -0.002773 0.001593 0.003275
v -0.002055 0.002456 0.003305
v -0.001437 0.002882 0.003466
v -0.001265 0.002915 0.004256
v -0.001577 0.002851 0.004598
v -0.007208 -0.002915 0.001911
v -0.007110 -0.002468 0.001687
v -0.006640 -0.002247 0.001767
v -0.006705 -0.001792 0.001986
v -0.006058 -0.001774 0.002018
v -0.006234 -0.001333 0.002289
v -0.006178 -0.001974 0.004301
v -0.005689 -0.001731 0.004596
v -0.005643 -0.000607 0.002669
v -0.004179 0.000594 0.003243
v -0.003639 0.000881 0.003209
v -0.003665 0.000327 0.005422
v -0.003434 0.001243 0.003396
v -0.003401 0.001045 0.005346
v -0.003352 0.000601 0.005483
v -0.003088 0.001658 0.003559
v -0.002839 0.001330 0.005346
v -0.001952 0.002759 0.003442
v -0.001540 0.003028 0.003540
v -0.001933 0.002973 0.003705
v -0.002138 0.002300 0.004960
v -0.001499 0.003076 0.003902
v -0.007772 -0.002729 0.001773
v -0.007260 -0.002864 0.002724
v -0.007373 -0.002513 0.003427
v -0.007578 -0.002184 0.001776
v -0.006813 -0.002190 0.003943
v -0.006514 -0.001664 0.004562
v -0.005714 -0.001457 0.004771
v -0.005144 -0.000244 0.002846
v -0.004614 0.000123 0.003021
v -0.004107 0.000313 0.005378
v -0.004003 0.001086 0.003631
v -0.003327 0.001689 0.003821
v -0.002550 0.002221 0.003556
v -0.003050 0.002193 0.004147
v -0.002333 0.002484 0.003613
v -0.002821 0.001981 0.005029
v -0.002442 0.002587 0.004000
v -0.002134 0.002616 0.004700
v -0.001972 0.002873 0.004399
v -0.002079 0.002908 0.004101
v -0.001758 0.003074 0.003954
v -0.008105 -0.002873 0.001880
v -0.008396 -0.002735 0.001719
v -0.008126 -0.002537 0.001654
v -0.007612 -0.002481 0.001725
v -0.007785 -0.002859 0.002722
v -0.006273 -0.000593 0.002673
v -0.005869 -0.001042 0.004942
v -0.004676 0.000412 0.003262
v -0.005353 -0.000376 0.005094
v -0.004591 0.000117 0.005283
v -0.004513 0.000739 0.003529
v -0.003834 0.000841 0.005378
v -0.003485 0.001741 0.005048
v -0.002734 0.002457 0.004358
v -0.002559 0.002532 0.004496
v -0.002710 0.002346 0.004735
v -0.009037 -0.003007 0.002036
v -0.008317 -0.002947 0.002056
v -0.008259 -0.002946 0.002304
v -0.007678 -0.002594 0.003262
v -0.007477 -0.001853 0.001923
v -0.005977 -0.000287 0.002880
v -0.005228 -0.000793 0.005038
v -0.005440 0.000309 0.003336
v -0.005313 0.000009 0.003039
v -0.004984 0.000169 0.005191
v -0.004762 0.000845 0.003768
v -0.004347 0.000557 0.005325
v -0.004354 0.001088 0.003897
v -0.004385 0.000855 0.005208
v -0.003907 0.001621 0.004339
v -0.003885 0.001285 0.005191
v -0.003789 0.001843 0.004708
v -0.003875 0.001611 0.005043
v -0.003375 0.002045 0.004845
v -0.003430 0.002081 0.004504
v -0.003299 0.002148 0.004684
v -0.003241 0.001973 0.004963
v -0.008826 -0.002927 0.001835
v -0.008885 -0.002642 0.001557
v -0.008362 -0.002886 0.002587
v -0.008421 -0.002737 0.002936
v -0.007595 -0.002157 0.003923
v -0.007352 -0.001720 0.004406
v -0.006506 -0.001129 0.004891
v -0.006255 -0.000751 0.004995
v -0.005963 0.000023 0.003140
v -0.005485 0.000026 0.005075
v -0.005848 0.000188 0.004954
v -0.005044 0.000442 0.005113
v -0.004496 0.001208 0.004248
v -0.004659 0.000993 0.004934
v -0.004571 0.001220 0.004574
v -0.004184 0.001487 0.004577
v -0.004337 0.001329 0.004796
v -0.004231 0.001267 0.005008
v -0.003894 0.001692 0.004893
v -0.009102 -0.002836 0.001618
v -0.009474 -0.002667 0.001489
v -0.008529 -0.002377 0.001619
v -0.008645 -0.002486 0.003393
v -0.008101 -0.002213 0.001687
v -0.008389 -0.002307 0.003686
v -0.008053 -0.001859 0.001848
v -0.008193 -0.002139 0.003922
v -0.007396 -0.001410 0.002172
v -0.006830 -0.001399 0.004740
v -0.007116 -0.000932 0.002469
v -0.006672 -0.000217 0.002962
v -0.006051 0.000251 0.003420
v -0.005458 0.000635 0.003781
v -0.005616 0.000720 0.004062
v -0.005424 0.000431 0.004966
v -0.005449 0.000648 0.004781
v -0.005171 0.000911 0.004188
v -0.004791 0.000758 0.005060
v -0.005355 0.000803 0.004597
v -0.004790 0.001074 0.004679
v -0.009963 -0.002866 0.001541
v -0.009736 -0.002998 0.001764
v -0.009291 -0.003016 0.002270
v -0.009276 -0.002893 0.002630
v -0.009157 -0.002471 0.001508
v -0.009158 -0.002249 0.001566
v -0.008339 -0.001605 0.001997
v -0.008531 -0.001976 0.004075
v -0.007716 -0.000966 0.002458
v -0.006949 -0.000479 0.002756
v -0.007721 -0.001447 0.004588
v -0.007141 -0.001119 0.004865
v -0.006454 -0.000493 0.005003
v -0.006588 0.000009 0.003200
v -0.006481 -0.000078 0.004929
v -0.006036 -0.000150 0.005004
v -0.006261 0.000368 0.003676
v -0.006226 0.000480 0.003967
v -0.006216 0.000278 0.004758
v -0.005925 0.000629 0.004305
v -0.005298 0.000868 0.004372
v -0.005789 0.000455 0.004814
v -0.010338 -0.003162 0.001919
v -0.010248 -0.003051 0.001663
v -0.009876 -0.003071 0.002015
v -0.010083 -0.002623 0.001433
v -0.010068 -0.003064 0.002292
v -0.008912 -0.001955 0.001732
v -0.008212 -0.001692 0.004356
v -0.007360 -0.000406 0.002857
v -0.007617 -0.000590 0.004898
v -0.007105 -0.000797 0.004978
v -0.007219 -0.000132 0.003135
v -0.006706 0.000182 0.003475
v -0.007002 -0.000308 0.004981
v -0.006895 0.000261 0.003746
v -0.006733 0.000084 0.004808
v -0.006260 0.000397 0.004567
v -0.010658 -0.003292 0.001669
v -0.010685 -0.003247 0.001565
v -0.010904 -0.003175 0.002123
v -0.009988 -0.002407 0.001456
v -0.009708 -0.002841 0.002731
v -0.009973 -0.002526 0.003260
v -0.008810 -0.001563 0.002009
v -0.008157 -0.001218 0.004680
v -0.007911 -0.000561 0.002801
v -0.007649 -0.000947 0.004857
v -0.006992 0.000131 0.004610
v -0.006301 0.000474 0.004258
v -0.006656 0.000311 0.004446
v -0.011108 -0.003226 0.001671
v -0.010416 -0.002784 0.001458
v -0.010284 -0.003075 0.002315
v -0.010528 -0.002479 0.001458
v -0.009890 -0.002130 0.001568
v -0.010056 -0.002290 0.003600
v -0.008951 -0.002217 0.003786
v -0.008438 -0.000930 0.002524
v -0.008642 -0.001553 0.004420
v -0.007465 0.000026 0.003486
v -0.007033 0.000259 0.003964
v -0.007519 -0.000218 0.004798
v -0.006944 0.000270 0.004266
v -0.007578 0.000023 0.004407
v -0.010956 -0.003110 0.001488
v -0.011359 -0.003221 0.001878
v -0.010804 -0.002914 0.001425
v -0.010598 -0.002900 0.002699
v -0.010370 -0.002143 0.001576
v -0.009742 -0.001798 0.001791
v -0.009220 -0.002013 0.003997
v -0.009759 -0.001856 0.004078
v -0.008993 -0.001111 0.002385
v -0.008539 -0.001056 0.004693
v -0.008530 -0.000590 0.002857
v -0.008165 -0.000845 0.004794
v -0.007966 -0.000312 0.003082
v -0.008036 -0.000589 0.004806
v -0.007872 -0.000376 0.004758
v -0.007758 0.000050 0.004083
v -0.007946 -0.000174 0.004538
v -0.011566 -0.003012 0.001540
v -0.011289 -0.003152 0.002269
v -0.010892 -0.002630 0.001422
v -0.010510 -0.002577 0.003182
v -0.009152 -0.001446 0.004416
v -0.008816 -0.000492 0.003020
v -0.008224 -0.000060 0.003738
v -0.008111 -0.000163 0.003360
v -0.008694 -0.000696 0.004677
v -0.007720 0.000058 0.003779
v -0.008598 -0.000324 0.004484
v -0.011748 -0.003153 0.001724
v -0.012035 -0.003247 0.001838
v -0.012127 -0.003259 0.002050
v -0.011771 -0.003204 0.002085
v -0.011929 -0.002905 0.001513
v -0.011386 -0.002853 0.001446
v -0.011386 -0.003029 0.002602
v -0.010851 -0.002305 0.001496
v -0.010757 -0.001886 0.001740
v -0.009588 -0.001457 0.002084
v -0.010049 -0.001215 0.002343
v -0.010133 -0.001680 0.004149
v -0.009536 -0.001297 0.004415
v -0.009185 -0.000990 0.004580
v -0.009396 -0.000780 0.004510
v -0.008325 -0.000149 0.004300
v -0.008652 -0.000496 0.004608
v -0.012281 -0.003455 0.001758
v -0.012166 -0.003165 0.001642
v -0.012588 -0.003324 0.001658
v -0.012257 -0.003161 0.002390
v -0.011790 -0.002607 0.001435
v -0.011632 -0.002853 0.002887
v -0.011369 -0.002047 0.001605
v -0.010678 -0.002394 0.003433
v -0.010762 -0.002151 0.003704
v -0.010810 -0.001390 0.002194
v -0.009562 -0.000894 0.002651
v -0.009811 -0.000724 0.002896
v -0.009294 -0.000485 0.003155
v -0.009763 -0.000992 0.004428
v -0.008821 -0.000243 0.003476
v -0.009240 -0.000545 0.004420
v -0.008913 -0.000256 0.004062
v -0.012902 -0.003193 0.001675
v -0.012679 -0.003457 0.001756
v -0.011804 -0.002376 0.001453
v -0.010359 -0.001462 0.004228
v -0.010188 -0.001213 0.004328
v -0.009686 -0.000644 0.004318
v -0.009564 -0.000389 0.003911
v -0.009393 -0.000441 0.004186
v -0.013335 -0.003305 0.001856
v -0.012978 -0.003293 0.001844
v -0.012658 -0.003291 0.002102
v -0.013102 -0.003253 0.002109
v -0.012270 -0.002834 0.001500
v -0.012473 -0.002545 0.001469
v -0.011889 -0.002446 0.003433
v -0.012677 -0.002788 0.003081
v -0.011543 -0.001828 0.001766
v -0.011246 -0.002155 0.003692
v -0.010692 -0.000957 0.002703
v -0.011048 -0.001813 0.003957
v -0.010664 -0.001274 0.004244
v -0.009819 -0.000587 0.003136
v -0.010599 -0.000599 0.003272
v -0.010239 -0.000800 0.004247
v -0.009901 -0.000478 0.003464
v -0.010012 -0.000578 0.004126
v -0.009524 -0.000364 0.003696
v -0.013662 -0.003158 0.002270
v -0.012483 -0.002290 0.001513
v -0.012400 -0.002109 0.001591
v -0.011960 -0.002147 0.003721
v -0.010727 -0.000787 0.002959
v -0.010421 -0.001015 0.004296
v -0.010194 -0.000500 0.003711
v -0.013153 -0.003143 0.002462
v -0.013618 -0.002692 0.001524
v -0.013024 -0.002826 0.001521
v -0.013332 -0.003019 0.001632
v -0.012253 -0.001793 0.001822
v -0.012624 -0.002140 0.003735
v -0.011822 -0.001885 0.003892
v -0.011256 -0.001574 0.004045
v -0.011444 -0.001347 0.004084
v -0.011322 -0.001091 0.002597
v -0.011347 -0.000807 0.003058
v -0.011076 -0.001137 0.004161
v -0.010468 -0.000585 0.003895
v -0.010560 -0.000709 0.004071
v -0.013703 -0.003137 0.001898
v -0.013055 -0.003025 0.002727
v -0.013221 -0.002498 0.001489
v -0.012932 -0.002917 0.002906
v -0.013022 -0.002232 0.001530
v -0.012664 -0.002385 0.003535
v -0.011877 -0.001540 0.002079
v -0.012064 -0.001605 0.003990
v -0.011895 -0.001095 0.002637
v -0.011124 -0.000948 0.004107
v -0.011094 -0.000646 0.003654
v -0.011214 -0.000760 0.003941
v -0.014365 -0.003022 0.001873
v -0.013916 -0.003125 0.002107
v -0.013897 -0.002922 0.001676
v -0.014084 -0.002695 0.001539
v -0.013097 -0.001935 0.001725
v -0.013246 -0.002530 0.003394
v -0.012938 -0.001703 0.001930
v -0.012715 -0.001920 0.003863
v -0.012593 -0.001576 0.003936
v -0.011788 -0.000847 0.003030
v -0.011213 -0.000679 0.003393
v -0.011683 -0.000962 0.003940
v -0.014543 -0.002820 0.001665
v -0.014269 -0.002491 0.001514
v -0.013830 -0.002489 0.001499
v -0.013453 -0.002174 0.001603
v -0.013806 -0.002218 0.003685
v -0.012214 -0.000822 0.003321
v -0.011967 -0.001258 0.004001
v -0.011521 -0.000717 0.003519
v -0.011722 -0.000818 0.003747
v -0.015479 -0.002932 0.001897
v -0.014834 -0.003103 0.001926
v -0.014445 -0.003106 0.002202
v -0.014311 -0.003048 0.002597
v -0.014170 -0.002952 0.002867
v -0.014126 -0.002243 0.001609
v -0.014093 -0.002720 0.003195
v -0.014018 -0.002067 0.001714
v -0.013969 -0.001959 0.003825
v -0.013227 -0.001304 0.002491
v -0.013270 -0.001745 0.003905
v -0.012282 -0.001029 0.003857
v -0.012345 -0.000852 0.003583
v -0.014931 -0.002930 0.001715
v -0.015104 -0.002973 0.002798
v -0.014575 -0.002581 0.001591
v -0.013508 -0.001612 0.002111
v -0.012666 -0.001105 0.002723
v -0.012874 -0.000952 0.003213
v -0.013092 -0.001109 0.003704
v -0.012629 -0.001027 0.003724
v -0.015306 -0.002540 0.001662
v -0.014987 -0.003112 0.002181
v -0.014828 -0.002761 0.003167
v -0.014530 -0.002328 0.001626
v -0.014109 -0.002462 0.003481
v -0.014548 -0.001459 0.002461
v -0.013658 -0.001303 0.002557
v -0.013930 -0.001586 0.003854
v -0.013075 -0.001516 0.003916
v -0.012538 -0.000981 0.002961
v -0.012620 -0.001248 0.003879
v -0.012921 -0.000982 0.003491
v -0.013511 -0.001262 0.003789
v -0.015337 -0.002783 0.001732
v -0.015520 -0.003011 0.002117
v -0.016028 -0.002975 0.002292
v -0.014993 -0.002087 0.001828
v -0.015104 -0.002347 0.001670
v -0.014781 -0.001896 0.001977
v -0.013740 -0.001025 0.003218
v -0.013967 -0.001113 0.002890
v -0.013762 -0.001118 0.002892
v -0.013725 -0.001053 0.003464
v -0.013683 -0.001131 0.003631
v -0.016360 -0.002910 0.002158
v -0.015332 -0.002845 0.003028
v -0.015923 -0.002456 0.001699
v -0.014922 -0.002625 0.003335
v -0.014760 -0.001665 0.002234
v -0.014602 -0.002232 0.003685
v -0.014153 -0.001326 0.003756
v -0.016084 -0.002636 0.001775
v -0.016065 -0.002935 0.001959
v -0.015909 -0.002940 0.002594
v -0.015581 -0.002280 0.001734
v -0.014551 -0.001783 0.003846
v -0.014488 -0.001235 0.002808
v -0.014565 -0.001492 0.003798
v -0.014422 -0.001230 0.003627
v -0.014321 -0.001112 0.003130
v -0.016504 -0.002725 0.001968
v -0.016114 -0.002852 0.002867
v -0.015980 -0.002738 0.003150
v -0.016526 -0.002392 0.001884
v -0.015566 -0.002061 0.001884
v -0.014548 -0.001996 0.003810
v -0.015256 -0.001814 0.003888
v -0.015238 -0.001650 0.003873
v -0.014487 -0.001142 0.003403
v -0.016882 -0.002814 0.002168
v -0.016838 -0.002883 0.002385
v -0.016714 -0.002881 0.002607
v -0.015879 -0.002439 0.003552
v -0.015771 -0.002192 0.003775
v -0.015642 -0.001599 0.003880
v -0.015223 -0.001410 0.003759
v -0.015315 -0.001225 0.003536
v -0.014876 -0.001163 0.003142
v -0.017400 -0.002887 0.002390
v -0.016985 -0.002621 0.002024
v -0.017047 -0.002413 0.001981
v -0.016346 -0.002630 0.003320
v -0.016148 -0.002120 0.001908
v -0.016477 -0.002280 0.003731
v -0.015887 -0.001768 0.002218
v -0.016244 -0.002052 0.003885
v -0.015196 -0.001409 0.002601
v -0.015711 -0.001932 0.003888
v -0.016078 -0.001779 0.003966
v -0.015272 -0.001268 0.002866
v -0.017404 -0.002765 0.002165
v -0.017964 -0.002599 0.002238
v -0.017507 -0.002544 0.002070
v -0.017217 -0.002777 0.002992
v -0.016563 -0.002210 0.001942
v -0.016983 -0.002016 0.002121
v -0.016847 -0.002450 0.003564
v -0.016278 -0.001474 0.002603
v -0.015726 -0.001182 0.003177
v -0.016139 -0.001165 0.003429
v -0.015368 -0.001169 0.003383
v -0.015741 -0.001342 0.003745
v -0.017811 -0.002795 0.002364
v -0.018058 -0.002701 0.002492
v -0.017327 -0.002840 0.002714
v -0.017446 -0.002317 0.002050
v -0.016517 -0.001884 0.004012
v -0.016271 -0.001183 0.003618
v -0.016250 -0.001271 0.003799
v -0.018295 -0.002655 0.002858
v -0.017939 -0.002713 0.002831
v -0.017853 -0.002374 0.002158
v -0.017489 -0.002510 0.003462
v -0.017478 -0.001915 0.002288
v -0.016874 -0.002084 0.003925
v -0.017308 -0.001500 0.002663
v -0.017042 -0.001670 0.004119
v -0.016630 -0.001639 0.004062
v -0.016302 -0.001208 0.003087
v -0.017972 -0.002608 0.003190
v -0.018171 -0.002299 0.002185
v -0.017225 -0.001871 0.004082
v -0.017012 -0.001114 0.003320
v -0.016618 -0.001269 0.002947
v -0.016770 -0.001106 0.003495
v -0.016333 -0.001422 0.003951
v -0.018394 -0.002638 0.002612
v -0.018564 -0.002536 0.002447
v -0.018858 -0.002595 0.002918
v -0.018335 -0.002508 0.002242
v -0.018803 -0.002550 0.003227
v -0.018396 -0.002477 0.003460
v -0.017972 -0.002005 0.002293
v -0.017740 -0.002128 0.003928
v -0.017472 -0.001698 0.002470
v -0.017095 -0.001376 0.004134
v -0.016847 -0.001232 0.003959
v -0.018718 -0.002274 0.002379
v -0.018864 -0.002454 0.002441
v -0.017953 -0.001950 0.004096
v -0.017984 -0.001235 0.003022
v -0.017501 -0.001594 0.004243
v -0.017219 -0.001245 0.002990
v -0.017726 -0.001097 0.003215
v -0.017441 -0.001041 0.003379
v -0.016925 -0.001118 0.003810
v -0.019242 -0.002373 0.002529
v -0.019177 -0.002550 0.002815
v -0.019155 -0.002553 0.003194
v -0.019018 -0.002440 0.003470
v -0.018703 -0.001982 0.002438
v -0.018719 -0.001668 0.002643
v -0.018611 -0.001674 0.004332
v -0.018014 -0.001682 0.004273
v -0.017937 -0.001223 0.004314
v -0.017879 -0.001475 0.004306
v -0.017277 -0.001011 0.003632
v -0.017804 -0.000844 0.003700
v -0.017331 -0.001274 0.004187
v -0.019771 -0.002384 0.002743
v -0.019319 -0.002115 0.002475
v -0.019007 -0.001976 0.002460
v -0.018552 -0.002224 0.003806
v -0.018273 -0.001408 0.002838
v -0.018569 -0.002013 0.004056
v -0.018133 -0.000861 0.003504
v -0.017695 -0.000947 0.004080
v -0.017823 -0.000845 0.003936
v -0.019931 -0.002423 0.002915
v -0.018465 -0.000926 0.003386
v -0.017976 -0.000960 0.004219
v -0.019732 -0.002370 0.003468
v -0.019830 -0.002443 0.003165
v -0.019827 -0.002065 0.002583
v -0.019689 -0.002286 0.002611
v -0.019855 -0.001839 0.002658
v -0.019560 -0.002195 0.003808
v -0.019182 -0.001599 0.002737
v -0.018870 -0.001192 0.003103
v -0.018493 -0.001046 0.004448
v -0.018323 -0.000695 0.003826
v -0.018363 -0.000751 0.004138
v -0.020660 -0.002289 0.002804
v -0.020282 -0.002193 0.002667
v -0.020003 -0.002218 0.003744
v -0.019704 -0.001350 0.003047
v -0.018739 -0.000786 0.003575
v -0.018849 -0.001456 0.004451
v -0.018649 -0.000863 0.004387
v -0.018618 -0.001252 0.004502
v -0.020680 -0.002393 0.002996
v -0.020821 -0.002007 0.002699
v -0.020323 -0.001976 0.002642
v -0.020233 -0.001825 0.002670
v -0.020643 -0.002221 0.003719
v -0.020067 -0.001918 0.004144
v -0.019969 -0.001557 0.002877
v -0.019622 -0.001670 0.004388
v -0.019668 -0.001373 0.004504
v -0.019136 -0.000967 0.003389
v -0.019055 -0.001049 0.004510
v -0.018974 -0.000782 0.004372
v -0.018809 -0.000673 0.003941
v -0.020999 -0.002247 0.002789
v -0.020814 -0.002405 0.003171
v -0.020713 -0.002365 0.003397
v -0.020062 -0.001731 0.004330
v -0.019955 -0.001059 0.003427
v -0.019519 -0.000877 0.003634
v -0.019576 -0.001090 0.004460
v -0.019476 -0.000784 0.003900
v -0.018834 -0.000692 0.003794
v -0.019236 -0.000758 0.004147
v -0.019472 -0.000890 0.004322
v -0.021400 -0.002166 0.002844
v -0.021484 -0.002319 0.003493
v -0.020057 -0.001342 0.004498
v -0.020389 -0.000984 0.003664
v -0.020059 -0.000972 0.004290
v -0.021695 -0.002329 0.003244
v -0.021460 -0.002291 0.002994
v -0.021269 -0.002008 0.002768
v -0.021107 -0.001808 0.002790
v -0.020628 -0.001388 0.003134
v -0.020836 -0.001569 0.002957
v -0.020258 -0.001536 0.004469
v -0.020723 -0.001146 0.003453
v -0.020347 -0.000923 0.003877
v -0.020118 -0.001154 0.004446
v -0.020057 -0.000894 0.004085
v -0.021974 -0.002158 0.002986
v -0.021506 -0.001793 0.002906
v -0.021311 -0.002257 0.003655
v -0.021420 -0.001563 0.003066
v -0.020801 -0.002008 0.004044
v -0.020724 -0.001607 0.004449
v -0.020965 -0.001802 0.004300
v -0.020873 -0.000989 0.003797
v -0.020559 -0.001136 0.004437
v -0.021690 -0.001963 0.002866
v -0.022087 -0.001656 0.003119
v -0.021588 -0.001191 0.003478
v -0.021020 -0.001044 0.003647
v -0.020710 -0.001406 0.004518
v -0.020613 -0.001039 0.004351
v -0.020705 -0.000956 0.004106
v -0.022264 -0.002251 0.003213
v -0.023123 -0.002111 0.003767
v -0.022597 -0.002224 0.003458
v -0.022115 -0.002263 0.003551
v -0.022142 -0.001971 0.002999
v -0.022244 -0.002156 0.003030
v -0.021887 -0.001963 0.004132
v -0.021768 -0.001466 0.004567
v -0.021571 -0.001650 0.004466
v -0.021593 -0.000967 0.003935
v -0.021122 -0.001284 0.004532
v -0.021383 -0.000990 0.004253
v -0.022985 -0.001903 0.003216
v -0.022673 -0.002022 0.003111
v -0.022738 -0.001729 0.003181
v -0.022120 -0.002156 0.003827
v -0.022153 -0.001662 0.004454
v -0.021802 -0.001826 0.004311
v -0.021854 -0.001040 0.003748
v -0.021839 -0.001297 0.004566
v -0.021623 -0.001137 0.004474
v -0.022945 -0.002089 0.003277
v -0.022287 -0.001317 0.003422
v -0.022233 -0.001379 0.004568
v -0.022664 -0.001463 0.004612
v -0.021887 -0.000963 0.004084
v -0.023382 -0.002073 0.003426
v -0.023767 -0.001995 0.003558
v -0.023411 -0.001399 0.003471
v -0.023064 -0.001824 0.004320
v -0.022942 -0.001355 0.003448
v -0.022238 -0.000985 0.003898
v -0.022195 -0.001124 0.003640
v -0.021950 -0.001013 0.004328
v -0.022193 -0.001112 0.004482
v -0.023769 -0.002021 0.003755
v -0.023642 -0.001896 0.003348
v -0.023330 -0.001974 0.004031
v -0.023061 -0.001674 0.003283
v -0.023537 -0.001806 0.004304
v -0.022979 -0.001635 0.004519
v -0.022972 -0.000977 0.003819
v -0.022416 -0.001289 0.004610
v -0.022545 -0.000996 0.004424
v -0.023220 -0.001110 0.004620
v -0.023433 -0.001630 0.004505
v -0.022294 -0.000919 0.004188
v -0.023211 -0.001362 0.004665
v -0.024423 -0.001932 0.003742
v -0.023881 -0.001778 0.003436
v -0.024042 -0.001914 0.004086
v -0.024538 -0.000905 0.003904
v -0.023296 -0.001134 0.003657
v -0.023442 -0.001334 0.004652
v -0.023228 -0.000979 0.003836
v -0.023300 -0.001009 0.004545
v -0.024238 -0.001881 0.003565
v -0.023845 -0.001494 0.003468
v -0.023693 -0.001572 0.004581
v -0.023320 -0.000903 0.004030
v -0.023183 -0.000916 0.004315
v -0.025080 -0.001849 0.004011
v -0.024728 -0.001895 0.004046
v -0.024581 -0.001422 0.003545
v -0.024542 -0.001659 0.003513
v -0.024982 -0.001738 0.004305
v -0.024605 -0.001682 0.004450
v -0.024559 -0.001415 0.004643
v -0.024046 -0.000866 0.004018
v -0.024215 -0.000890 0.004486
v -0.024042 -0.001275 0.004696
v -0.025174 -0.001833 0.003797
v -0.025074 -0.001734 0.003634
v -0.025058 -0.001529 0.003569
v -0.025019 -0.001498 0.004552
v -0.024248 -0.001113 0.003706
v -0.024049 -0.001024 0.004604
v -0.024469 -0.001195 0.004671
v -0.025911 -0.001763 0.003837
v -0.025608 -0.001833 0.003887
v -0.025072 -0.001215 0.004658
v -0.025008 -0.000996 0.003794
v -0.024797 -0.000975 0.004619
v -0.024208 -0.000832 0.004302
v -0.025566 -0.001812 0.004105
v -0.025737 -0.001390 0.003629
v -0.025538 -0.001677 0.003620
v -0.024975 -0.001228 0.003636
v -0.025040 -0.000869 0.004506
v -0.024708 -0.000790 0.004138
v -0.025976 -0.001621 0.003700
v -0.026465 -0.001698 0.003830
v -0.025685 -0.001610 0.004454
v -0.026230 -0.001552 0.004447
v -0.025505 -0.001289 0.004659
v -0.025331 -0.000924 0.003821
v -0.026427 -0.001741 0.004014
v -0.026218 -0.001694 0.004236
v -0.025961 -0.001340 0.004594
v -0.025782 -0.000797 0.004011
v -0.025728 -0.001035 0.003752
v -0.025178 -0.001042 0.004646
v -0.025135 -0.000789 0.004080
v -0.025516 -0.000923 0.004591
v -0.025252 -0.000745 0.004247
v -0.026560 -0.001546 0.003724
v -0.027006 -0.001486 0.004520
v -0.026407 -0.001023 0.003758
v -0.025917 -0.001082 0.004626
v -0.025981 -0.000831 0.004496
v -0.025900 -0.000737 0.004276
v -0.025503 -0.000779 0.004423
v -0.027063 -0.001699 0.003955
v -0.026933 -0.001713 0.004143
v -0.026401 -0.001341 0.003686
v -0.026260 -0.000842 0.003897
v -0.026828 -0.001638 0.004338
v -0.027034 -0.001428 0.003720
v -0.027052 -0.001007 0.003763
v -0.026870 -0.001146 0.003715
v -0.026928 -0.001317 0.004637
v -0.026411 -0.000783 0.004520
v -0.026455 -0.000883 0.004605
v -0.026455 -0.000711 0.004352
v -0.028032 -0.001523 0.003818
v -0.027077 -0.001625 0.003824
v -0.028005 -0.001294 0.003688
v -0.027901 -0.001617 0.004226
v -0.027906 -0.001550 0.004435
v -0.026939 -0.001135 0.004667
v -0.026942 -0.000821 0.003903
v -0.026626 -0.000712 0.004103
v -0.027570 -0.001335 0.004603
v -0.028638 -0.001451 0.003778
v -0.028079 -0.001617 0.004030
v -0.028328 -0.001049 0.003722
v -0.027532 -0.000593 0.004167
v -0.027140 -0.000948 0.004642
v -0.027115 -0.000800 0.004572
v -0.028492 -0.001598 0.003939
v -0.028306 -0.001298 0.003714
v -0.028395 -0.001497 0.004386
v -0.028652 -0.001575 0.004143
v -0.027854 -0.001183 0.004631
v -0.029315 -0.001491 0.004196
v -0.028842 -0.001440 0.004358
v -0.028349 -0.001336 0.004538
v -0.028869 -0.001234 0.004507
v -0.028152 -0.000841 0.003834
v -0.028263 -0.000973 0.004611
v -0.027842 -0.000661 0.004038
v -0.027900 -0.000613 0.004167
v -0.027028 -0.000686 0.004448
v -0.029287 -0.001525 0.003976
v -0.029036 -0.001291 0.003719
v -0.029009 -0.001090 0.003703
v -0.028839 -0.001055 0.004569
v -0.028788 -0.000729 0.003965
v -0.028747 -0.000924 0.003776
v -0.028423 -0.000695 0.004389
v -0.029207 -0.001480 0.003830
v -0.029249 -0.001267 0.004455
v -0.028578 -0.000845 0.004546
v -0.028845 -0.000658 0.004243
v -0.029990 -0.001386 0.003811
v -0.029986 -0.001078 0.003699
v -0.029915 -0.000881 0.003727
v -0.029545 -0.001218 0.003679
v -0.029683 -0.001131 0.004496
v -0.029288 -0.000898 0.004514
v -0.029912 -0.001493 0.003991
v -0.030256 -0.001099 0.003650
v -0.029861 -0.001315 0.004391
v -0.029488 -0.000885 0.003738
v -0.029246 -0.000658 0.004031
v -0.031038 -0.001465 0.003968
v -0.030499 -0.001427 0.003761
v -0.030430 -0.001462 0.004115
v -0.029454 -0.000754 0.003840
v -0.029263 -0.000723 0.004428
v -0.029816 -0.000670 0.004377
v -0.030644 -0.001333 0.004293
v -0.030404 -0.000725 0.003803
v -0.029980 -0.000613 0.004047
v -0.029586 -0.000616 0.004253
v -0.030362 -0.000775 0.004434
v -0.031160 -0.001391 0.003816
v -0.031397 -0.001240 0.003686
v -0.031264 -0.001381 0.004179
v -0.030897 -0.001227 0.003685
v -0.030793 -0.001188 0.004390
v -0.031202 -0.001029 0.003644
v -0.030157 -0.000937 0.004485
v -0.030666 -0.000568 0.004133
v -0.031940 -0.001366 0.003807
v -0.031938 -0.001434 0.004008
v -0.031878 -0.000984 0.003584
v -0.031027 -0.000800 0.003704
v -0.032605 -0.001378 0.003753
v -0.030823 -0.000579 0.003971
v -0.031369 -0.001003 0.004434
v -0.030740 -0.000624 0.004312
v -0.032387 -0.001396 0.003912
v -0.032158 -0.001193 0.003625
v -0.032419 -0.001318 0.004131
v -0.031948 -0.001258 0.004262
v -0.031308 -0.000676 0.003728
v -0.031011 -0.000621 0.003853
v -0.031329 -0.000796 0.004413
v -0.031513 -0.000627 0.004308
v -0.031162 -0.000544 0.004197
v -0.032398 -0.000909 0.003555
v -0.031953 -0.001040 0.004386
v -0.031781 -0.000520 0.003952
v -0.031610 -0.000798 0.003644
v -0.031910 -0.000606 0.003773
v -0.033236 -0.001337 0.003780
v -0.032909 -0.001258 0.003628
v -0.032825 -0.001373 0.003997
v -0.032450 -0.001079 0.004321
v -0.032445 -0.000715 0.003620
v -0.032328 -0.000820 0.004369
v -0.033289 -0.001268 0.004154
v -0.032882 -0.001084 0.003545
v -0.032102 -0.000536 0.003945
v -0.032592 -0.000582 0.003735
v -0.032688 -0.000672 0.004278
v -0.032748 -0.000916 0.004377
v -0.032180 -0.000555 0.004143
v -0.033607 -0.001271 0.003642
v -0.033669 -0.001126 0.003543
v -0.033320 -0.001203 0.003555
v -0.033564 -0.001346 0.003954
v -0.033417 -0.001156 0.004235
v -0.032884 -0.000710 0.003579
v -0.034408 -0.001314 0.003827
v -0.033849 -0.001364 0.003853
v -0.033373 -0.000952 0.003524
v -0.033910 -0.001293 0.004034
v -0.033286 -0.000991 0.004317
v -0.033255 -0.000737 0.003585
v -0.033422 -0.000569 0.003741
v -0.033166 -0.000775 0.004304
v -0.033048 -0.000571 0.004134
v -0.034464 -0.001161 0.003541
v -0.033988 -0.000783 0.003542
v -0.033622 -0.000815 0.004306
v -0.033028 -0.000528 0.003870
v -0.034694 -0.001282 0.003674
v -0.034353 -0.001134 0.004155
v -0.034214 -0.000962 0.004247
v -0.034196 -0.000734 0.004238
v -0.033955 -0.000495 0.003943
v -0.034838 -0.001178 0.003505
v -0.034903 -0.001245 0.003912
v -0.034336 -0.000925 0.003478
v -0.034660 -0.001207 0.004038
v -0.034465 -0.000632 0.003578
v -0.034409 -0.000783 0.003487
v -0.034004 -0.000564 0.003722
v -0.033802 -0.000605 0.004228
v -0.033712 -0.000516 0.004107
v -0.035491 -0.001238 0.003557
v -0.035442 -0.000788 0.003465
v -0.034980 -0.001004 0.004154
v -0.034779 -0.000823 0.004226
v -0.034193 -0.000529 0.004103
v -0.035255 -0.001313 0.003741
v -0.035642 -0.001141 0.003470
v -0.035274 -0.001127 0.004059
v -0.035223 -0.000642 0.003548
v -0.034844 -0.000510 0.003687
v -0.034674 -0.000449 0.003915
v -0.034949 -0.000489 0.004017
v -0.034615 -0.000610 0.004161
v -0.036374 -0.000987 0.003446
v -0.035453 -0.001277 0.003842
v -0.035908 -0.001126 0.003986
v -0.035537 -0.000994 0.003439
v -0.036387 -0.001219 0.003653
v -0.036358 -0.001227 0.003769
v -0.036322 -0.000752 0.003435
v -0.035205 -0.000909 0.004195
v -0.035551 -0.000515 0.003668
v -0.035341 -0.000700 0.004154
v -0.035198 -0.000458 0.003885
v -0.035927 -0.000931 0.004103
v -0.036026 -0.000586 0.003523
v -0.035744 -0.000442 0.003854
v -0.035700 -0.000522 0.004022
v -0.035929 -0.000692 0.004112
v -0.037263 -0.000978 0.003406
v -0.036676 -0.001147 0.003546
v -0.036562 -0.001158 0.003857
v -0.036146 -0.000354 0.003866
v -0.037278 -0.001203 0.003665
v -0.036802 -0.000853 0.004072
v -0.036449 -0.001010 0.004023
v -0.036138 -0.000397 0.003718
v -0.036158 -0.000510 0.004038
v -0.037591 -0.001169 0.003739
v -0.037803 -0.000919 0.003368
v -0.037061 -0.000789 0.003389
v -0.037092 -0.000572 0.004037
v -0.037872 -0.001143 0.003496
v -0.037418 -0.000783 0.004004
v -0.037052 -0.000399 0.003624
v -0.037410 -0.000394 0.003677
v -0.037083 -0.000374 0.003781
v -0.036897 -0.000396 0.003926
v -0.038234 -0.001091 0.003730
v -0.038274 -0.000797 0.003384
v -0.037438 -0.001056 0.003886
v -0.037135 -0.000535 0.003497
v -0.037381 -0.000504 0.003944
v -0.038254 -0.001032 0.003470
v -0.038657 -0.000868 0.003353
v -0.037766 -0.000786 0.004017
v -0.038441 -0.000489 0.003489
v -0.037476 -0.000400 0.003830
v -0.039153 -0.001054 0.003529
v -0.038694 -0.000647 0.003357
v -0.038457 -0.000639 0.003941
v -0.038279 -0.000915 0.003896
v -0.037956 -0.000616 0.003425
v -0.038336 -0.000402 0.003659
v -0.039459 -0.001002 0.003636
v -0.039280 -0.000700 0.003311
v -0.038346 -0.000525 0.003930
v -0.039906 -0.000902 0.003320
v -0.039480 -0.001001 0.003415
v -0.039346 -0.000870 0.003319
v -0.038959 -0.000909 0.003850
v -0.039595 -0.000882 0.003762
v -0.038565 -0.000435 0.003835
v -0.039930 -0.001038 0.003444
v -0.039356 -0.000499 0.003426
v -0.038888 -0.000751 0.003916
v -0.038746 -0.000370 0.003634
v -0.039384 -0.000543 0.003861
v -0.039982 -0.001014 0.003555
v -0.040204 -0.000876 0.003703
v -0.039697 -0.000749 0.003833
v -0.039526 -0.000444 0.003761
v -0.039432 -0.000407 0.003596
v -0.040922 -0.000948 0.003352
v -0.040781 -0.000912 0.003563
v -0.040554 -0.000928 0.003292
v -0.039921 -0.000666 0.003297
v -0.039881 -0.000479 0.003415
v -0.041264 -0.000795 0.003696
v -0.041076 -0.000746 0.003186
v -0.040402 -0.000761 0.003261
v -0.040777 -0.000748 0.003710
v -0.040322 -0.000406 0.003415
v -0.040123 -0.000383 0.003581
v -0.040001 -0.000593 0.003815
v -0.041515 -0.000788 0.003162
v -0.041219 -0.000906 0.003216
v -0.041388 -0.000985 0.003403
v -0.040644 -0.000512 0.003301
v -0.040762 -0.000598 0.003743
v -0.042684 -0.000960 0.003370
v -0.041544 -0.000957 0.003346
v -0.041477 -0.000911 0.003538
v -0.041449 -0.000468 0.003260
v -0.041554 -0.000604 0.003719
v -0.040875 -0.000388 0.003404
v -0.040555 -0.000438 0.003696
v -0.041039 -0.000350 0.003554
v -0.042414 -0.000796 0.003114
v -0.041951 -0.000920 0.003215
v -0.042219 -0.000656 0.003680
v -0.041929 -0.000796 0.003644
v -0.041697 -0.000444 0.003661
v -0.042574 -0.000898 0.003214
v -0.042955 -0.000927 0.003447
v -0.042677 -0.000689 0.003130
v -0.042248 -0.000934 0.003468
v -0.042347 -0.000662 0.003117
v -0.041783 -0.000558 0.003178
v -0.041847 -0.000344 0.003561
v -0.042485 -0.000835 0.003587
v -0.042150 -0.000411 0.003277
v -0.041825 -0.000331 0.003419
v -0.043098 -0.000686 0.003100
v -0.042697 -0.000507 0.003224
v -0.042421 -0.000359 0.003493
v -0.042485 -0.000459 0.003606
v -0.042762 -0.000668 0.003648
v -0.043237 -0.000835 0.003111
v -0.043186 -0.000939 0.003268
v -0.043266 -0.000808 0.003533
v -0.043248 -0.000555 0.003128
v -0.042988 -0.000370 0.003505
v -0.043596 -0.000750 0.003055
v -0.043619 -0.000875 0.003152
v -0.043741 -0.000812 0.003434
v -0.043456 -0.000666 0.003569
v -0.043719 -0.000593 0.003528
v -0.043271 -0.000475 0.003556
v -0.043078 -0.000391 0.003374
v -0.044033 -0.000861 0.003292
v -0.044155 -0.000772 0.003511
v -0.043673 -0.000430 0.003276
v -0.043637 -0.000414 0.003448
v -0.044340 -0.000664 0.003063
v -0.044153 -0.000538 0.003182
v -0.044127 -0.000575 0.003503
v -0.044237 -0.000509 0.003367
v -0.044709 -0.000759 0.003147
v -0.044763 -0.000814 0.003324
v -0.044420 -0.000505 0.003272
v -0.044922 -0.000812 0.003213
v -0.045618 -0.000744 0.003287
v -0.044812 -0.000630 0.003183
v -0.044887 -0.000605 0.003282
v -0.044792 -0.000634 0.003370
v -0.045184 -0.000691 0.003349
v -0.045434 -0.000717 0.003223
v -0.045097 -0.000648 0.003129
v -0.045793 -0.000648 0.003315
# 6712 vertices, 0 vertices normals

f 8 2 4
f 2 8 3
f 6 3 5
f 8 1 3
f 3 1 5
f 8 21 1
f 10 1 21
f 5 10 11
f 1 10 5
f 11 9 5
f 12 10 21
f 2 44 46
f 49 44 2
f 46 4 2
f 6 49 2
f 2 3 6
f 6 5 7
f 8 4 50
f 20 8 50
f 5 9 7
f 23 7 9
f 22 8 20
f 8 22 21
f 11 23 9
f 53 23 11
f 12 15 10
f 11 10 15
f 13 14 11
f 14 53 11
f 15 13 11
f 13 57 14
f 25 15 12
f 18 13 15
f 18 16 13
f 16 57 13
f 29 15 25
f 15 29 18
f 16 18 17
f 35 18 29
f 18 35 17
f 16 17 19
f 35 36 17
f 19 36 37
f 17 36 19
f 46 47 4
f 48 44 49
f 50 47 75
f 77 50 75
f 50 4 47
f 49 7 78
f 6 7 49
f 78 7 23
f 51 22 20
f 51 21 22
f 52 23 53
f 108 23 52
f 24 21 51
f 24 12 21
f 14 86 53
f 57 86 14
f 56 25 24
f 24 25 12
f 62 25 56
f 25 62 29
f 57 16 30
f 87 57 30
f 60 59 64
f 63 60 27
f 62 28 29
f 19 30 16
f 64 26 60
f 60 26 27
f 27 26 34
f 62 27 28
f 19 32 30
f 93 87 30
f 32 93 30
f 66 26 64
f 26 33 34
f 27 34 31
f 27 31 28
f 28 31 40
f 29 40 35
f 28 40 29
f 37 32 19
f 26 66 33
f 33 38 34
f 34 38 31
f 31 38 39
f 31 39 40
f 35 40 41
f 35 41 36
f 36 42 37
f 32 37 95
f 66 67 33
f 33 67 38
f 41 42 36
f 69 37 42
f 69 95 37
f 67 70 38
f 38 70 43
f 43 39 38
f 39 72 40
f 41 72 68
f 40 72 41
f 41 68 42
f 68 99 42
f 99 69 42
f 44 100 45
f 48 100 44
f 45 47 46
f 44 45 46
f 75 47 101
f 74 48 49
f 76 74 49
f 78 76 49
f 50 104 20
f 77 104 50
f 104 79 20
f 23 108 78
f 79 51 20
f 108 52 82
f 82 52 53
f 56 51 80
f 56 24 51
f 53 86 82
f 54 61 80
f 55 83 85
f 55 61 54
f 80 61 63
f 56 63 62
f 80 63 56
f 86 57 88
f 55 59 61
f 85 59 55
f 57 87 88
f 89 64 58
f 59 58 64
f 59 85 58
f 60 61 59
f 63 61 60
f 63 27 62
f 89 65 64
f 64 91 66
f 65 91 64
f 92 66 91
f 32 120 93
f 95 120 32
f 92 94 66
f 94 96 66
f 67 66 96
f 67 96 97
f 67 97 70
f 69 99 122
f 70 125 43
f 71 43 125
f 39 43 71
f 71 98 72
f 39 71 72
f 72 98 68
f 98 129 99
f 68 98 99
f 101 45 149
f 45 130 149
f 45 100 130
f 73 100 48
f 47 45 101
f 48 74 73
f 75 102 77
f 104 77 102
f 78 108 105
f 107 51 79
f 107 81 80
f 80 51 107
f 54 80 81
f 83 54 81
f 83 55 54
f 86 137 82
f 58 84 109
f 58 85 84
f 85 136 84
f 85 83 136
f 137 86 88
f 111 137 88
f 58 109 90
f 87 111 88
f 89 112 113
f 89 90 112
f 89 58 90
f 87 114 111
f 113 65 89
f 87 93 114
f 113 117 91
f 91 65 113
f 93 168 114
f 117 92 91
f 116 92 117
f 120 168 93
f 92 116 94
f 94 119 96
f 95 69 123
f 95 123 120
f 96 119 121
f 96 121 97
f 97 121 70
f 123 69 122
f 121 125 70
f 125 126 71
f 71 126 98
f 98 126 128
f 98 128 129
f 129 122 99
f 100 132 130
f 100 131 132
f 131 100 73
f 149 133 101
f 133 75 101
f 152 73 74
f 151 75 133
f 76 152 74
f 152 76 154
f 151 103 75
f 78 154 76
f 103 102 75
f 154 78 105
f 135 102 103
f 135 104 102
f 135 79 104
f 135 106 107
f 107 79 135
f 106 81 107
f 157 108 82
f 106 136 83
f 155 136 106
f 106 83 81
f 157 82 188
f 188 82 110
f 109 84 158
f 137 110 82
f 90 109 159
f 112 140 141
f 113 112 141
f 112 90 159
f 113 115 117
f 141 115 113
f 114 168 167
f 142 117 115
f 116 117 142
f 170 116 142
f 116 144 118
f 116 118 94
f 119 118 145
f 94 118 119
f 123 146 120
f 146 168 120
f 119 145 121
f 121 145 124
f 123 174 146
f 122 174 123
f 125 124 175
f 121 124 125
f 125 175 126
f 126 175 127
f 126 127 128
f 128 127 147
f 128 147 129
f 129 147 173
f 173 122 129
f 130 132 148
f 149 130 148
f 73 150 131
f 152 150 73
f 151 133 179
f 103 151 153
f 156 154 105
f 134 103 209
f 134 135 103
f 156 105 108
f 155 106 134
f 106 135 134
f 108 157 156
f 136 187 158
f 136 155 187
f 186 160 158
f 84 136 158
f 161 188 110
f 159 109 160
f 109 158 160
f 110 137 161
f 161 137 139
f 111 139 137
f 111 163 139
f 138 164 140
f 140 112 138
f 159 138 112
f 111 114 163
f 164 165 141
f 141 140 164
f 167 163 114
f 115 141 165
f 194 115 165
f 168 143 167
f 142 115 194
f 116 170 144
f 144 171 118
f 145 221 195
f 118 221 145
f 145 195 124
f 174 122 204
f 146 174 203
f 124 172 175
f 127 175 228
f 147 200 177
f 127 200 147
f 147 177 173
f 122 173 204
f 149 206 178
f 149 148 206
f 132 205 148
f 132 230 205
f 230 132 131
f 150 230 131
f 179 133 178
f 178 133 149
f 207 150 152
f 180 150 207
f 179 181 151
f 207 152 208
f 181 182 153
f 151 181 153
f 208 152 154
f 209 153 182
f 156 183 154
f 103 153 209
f 156 210 183
f 209 184 134
f 211 210 156
f 187 155 184
f 155 134 184
f 157 211 156
f 187 186 158
f 188 211 157
f 160 186 212
f 213 188 161
f 159 212 190
f 159 160 212
f 189 161 139
f 162 189 139
f 164 138 190
f 138 159 190
f 139 163 162
f 191 162 163
f 165 164 218
f 167 191 163
f 167 166 191
f 143 166 167
f 143 193 166
f 169 168 146
f 169 143 168
f 169 193 143
f 194 196 142
f 248 196 194
f 196 170 142
f 118 199 221
f 171 199 118
f 221 249 195
f 222 124 195
f 196 197 170
f 197 198 144
f 170 197 144
f 198 199 171
f 144 198 171
f 172 124 223
f 177 201 173
f 173 202 204
f 173 201 202
f 174 204 203
f 176 175 172
f 175 176 228
f 127 228 200
f 206 148 205
f 178 206 262
f 150 233 230
f 178 232 179
f 178 262 232
f 233 150 180
f 181 179 232
f 235 181 232
f 181 235 182
f 208 154 183
f 184 209 185
f 187 185 239
f 187 184 185
f 239 212 186
f 186 187 239
f 240 211 188
f 271 240 188
f 188 213 271
f 213 161 242
f 161 189 242
f 189 162 214
f 164 190 215
f 216 162 191
f 215 217 164
f 216 191 192
f 164 217 218
f 192 191 166
f 218 281 165
f 193 192 166
f 219 192 193
f 165 286 194
f 281 286 165
f 169 226 193
f 226 219 193
f 248 194 286
f 195 249 222
f 124 222 223
f 169 146 203
f 225 169 203
f 226 169 225
f 248 253 196
f 197 253 259
f 196 253 197
f 197 259 198
f 254 199 198
f 172 223 176
f 201 177 200
f 201 224 202
f 204 202 227
f 204 227 203
f 228 229 200
f 206 205 231
f 206 231 262
f 232 264 235
f 180 266 233
f 207 266 180
f 266 207 208
f 235 236 182
f 267 266 208
f 183 267 208
f 237 209 182
f 267 183 210
f 209 238 185
f 209 237 238
f 238 239 185
f 326 210 211
f 240 326 211
f 269 241 212
f 212 239 269
f 242 271 213
f 241 190 212
f 242 189 214
f 162 243 214
f 272 215 190
f 162 273 243
f 162 244 273
f 216 244 162
f 274 244 216
f 276 274 216
f 246 217 215
f 276 192 277
f 216 192 276
f 277 192 247
f 281 218 217
f 219 247 192
f 284 247 219
f 285 284 219
f 220 219 226
f 220 285 219
f 254 287 199
f 199 287 249
f 199 249 221
f 222 288 223
f 224 283 250
f 224 282 283
f 227 290 252
f 227 250 290
f 225 252 251
f 203 252 225
f 226 225 220
f 259 321 198
f 254 198 321
f 176 292 260
f 223 292 176
f 255 200 229
f 201 255 256
f 200 255 201
f 201 256 224
f 224 250 202
f 202 250 227
f 227 252 203
f 228 260 296
f 176 260 228
f 296 229 228
f 205 322 231
f 322 205 230
f 263 322 230
f 299 232 262
f 233 263 230
f 299 264 232
f 263 233 265
f 265 233 266
f 264 234 235
f 234 236 235
f 236 237 182
f 326 302 210
f 303 239 238
f 269 239 303
f 240 304 326
f 240 271 304
f 241 269 270
f 272 190 241
f 241 270 272
f 242 214 305
f 243 305 214
f 243 273 307
f 338 308 215
f 215 272 338
f 244 275 273
f 244 274 275
f 308 278 246
f 246 215 308
f 245 274 276
f 247 309 277
f 217 279 281
f 246 279 217
f 313 247 284
f 313 309 247
f 281 280 286
f 378 248 286
f 222 249 316
f 222 316 288
f 282 224 256
f 283 290 250
f 225 251 291
f 225 291 220
f 378 258 248
f 253 248 258
f 294 287 254
f 292 223 288
f 296 257 229
f 229 257 255
f 257 256 255
f 258 297 253
f 253 297 259
f 297 261 259
f 259 261 321
f 294 254 321
f 298 299 231
f 298 231 322
f 262 231 299
f 263 265 300
f 300 265 323
f 323 265 266
f 268 323 266
f 236 234 358
f 301 236 358
f 268 266 267
f 236 301 237
f 268 267 302
f 301 238 237
f 267 210 302
f 325 270 269
f 269 303 325
f 329 304 271
f 242 329 271
f 330 272 270
f 243 333 305
f 243 306 333
f 307 306 243
f 245 275 274
f 245 337 275
f 245 276 339
f 339 277 341
f 339 276 277
f 279 246 278
f 309 341 277
f 343 281 279
f 343 280 281
f 283 282 310
f 310 290 283
f 290 310 311
f 285 220 346
f 313 284 285
f 286 280 378
f 287 314 249
f 249 314 316
f 289 292 288
f 256 293 369
f 257 293 256
f 369 282 256
f 290 311 252
f 251 311 317
f 252 311 251
f 251 317 291
f 220 291 346
f 294 375 287
f 289 319 292
f 257 296 318
f 293 257 318
f 378 320 258
f 320 297 258
f 294 321 352
f 260 319 354
f 292 319 260
f 295 260 354
f 296 260 295
f 295 318 296
f 297 320 261
f 261 356 321
f 322 383 298
f 300 322 263
f 299 384 264
f 264 384 234
f 359 323 268
f 359 268 302
f 327 359 302
f 389 238 301
f 327 302 326
f 325 303 389
f 303 238 389
f 326 304 328
f 325 330 270
f 329 242 331
f 305 331 242
f 305 332 331
f 305 333 332
f 335 272 330
f 307 360 306
f 336 360 307
f 273 336 307
f 272 335 338
f 273 275 336
f 337 336 275
f 362 337 245
f 339 362 245
f 340 278 308
f 364 339 341
f 309 366 341
f 342 278 365
f 342 279 278
f 309 313 347
f 309 347 366
f 344 280 343
f 282 367 310
f 310 367 368
f 368 311 310
f 313 312 347
f 313 285 312
f 344 378 280
f 314 287 315
f 316 314 345
f 316 289 288
f 316 345 289
f 370 293 318
f 293 370 369
f 311 372 317
f 285 346 312
f 289 349 319
f 319 349 379
f 355 370 318
f 375 294 352
f 319 379 353
f 319 353 354
f 354 357 295
f 355 295 357
f 318 295 355
f 356 320 380
f 356 261 320
f 298 417 299
f 383 417 298
f 385 383 322
f 385 322 300
f 417 384 299
f 386 300 323
f 324 386 323
f 384 358 234
f 359 324 323
f 358 387 301
f 328 388 327
f 328 327 326
f 422 328 304
f 325 421 330
f 422 304 329
f 331 422 329
f 330 361 335
f 333 334 332
f 306 334 333
f 336 391 360
f 337 391 336
f 392 391 337
f 362 392 337
f 335 428 338
f 395 308 338
f 338 428 395
f 339 393 362
f 393 339 364
f 364 363 393
f 395 340 308
f 340 365 278
f 341 396 364
f 366 396 341
f 434 344 343
f 397 434 343
f 342 343 279
f 342 397 343
f 369 398 282
f 367 398 399
f 282 398 367
f 368 372 311
f 374 347 377
f 374 366 347
f 314 315 345
f 317 351 291
f 317 402 351
f 317 372 402
f 291 351 346
f 346 351 376
f 312 346 376
f 377 312 376
f 347 312 377
f 287 375 348
f 315 287 348
f 345 436 289
f 289 436 349
f 370 355 350
f 378 409 320
f 353 381 354
f 354 381 357
f 355 357 448
f 350 355 448
f 409 380 320
f 356 382 321
f 352 321 382
f 358 384 387
f 419 324 359
f 359 388 419
f 388 359 327
f 420 388 328
f 421 325 389
f 328 422 420
f 421 361 330
f 331 504 422
f 332 504 331
f 390 334 306
f 360 390 306
f 391 390 360
f 361 465 335
f 392 426 391
f 362 393 392
f 465 428 335
f 427 393 363
f 364 394 363
f 394 427 363
f 364 396 394
f 366 431 396
f 467 342 365
f 470 431 366
f 398 371 432
f 369 371 398
f 367 399 474
f 367 474 368
f 368 474 476
f 368 476 372
f 374 470 366
f 401 369 370
f 401 371 369
f 377 405 373
f 377 373 374
f 344 408 378
f 344 434 408
f 348 440 315
f 345 315 435
f 345 435 436
f 349 436 379
f 370 444 401
f 351 405 377
f 376 351 377
f 409 378 408
f 375 352 406
f 406 439 348
f 375 406 348
f 439 440 348
f 436 407 379
f 350 448 412
f 444 350 412
f 370 350 444
f 380 409 487
f 413 406 352
f 353 407 411
f 379 407 353
f 381 411 414
f 353 411 381
f 357 414 447
f 381 414 357
f 448 357 447
f 487 415 380
f 449 356 415
f 356 380 415
f 382 356 449
f 413 352 382
f 453 416 383
f 385 453 383
f 501 384 417
f 416 417 383
f 385 386 454
f 385 300 386
f 501 538 384
f 324 454 386
f 384 538 387
f 418 454 324
f 418 324 419
f 301 502 457
f 387 502 301
f 457 389 301
f 420 422 541
f 423 361 421
f 332 505 504
f 332 334 505
f 390 424 334
f 390 425 424
f 391 425 390
f 391 426 425
f 462 392 393
f 427 462 393
f 427 394 429
f 428 464 395
f 396 430 394
f 464 467 365
f 464 340 395
f 464 365 340
f 431 430 396
f 397 342 467
f 519 434 397
f 432 371 400
f 398 432 472
f 398 472 399
f 470 374 482
f 371 481 400
f 371 401 481
f 372 433 402
f 476 433 372
f 433 404 402
f 374 373 482
f 403 408 434
f 403 438 408
f 315 440 435
f 444 481 401
f 402 404 351
f 351 404 405
f 405 482 373
f 445 408 438
f 409 408 445
f 487 409 445
f 439 406 410
f 406 413 410
f 411 451 414
f 494 451 411
f 414 451 447
f 415 452 449
f 382 449 450
f 450 413 382
f 498 501 417
f 416 498 417
f 500 453 385
f 500 385 454
f 387 538 502
f 455 418 419
f 388 455 419
f 539 388 420
f 457 456 389
f 456 509 421
f 421 389 456
f 541 620 420
f 421 509 423
f 541 422 504
f 334 424 505
f 423 459 361
f 425 506 424
f 425 460 506
f 461 460 425
f 507 461 426
f 425 426 461
f 392 458 426
f 462 458 392
f 463 462 427
f 361 459 465
f 427 429 463
f 394 430 429
f 465 464 428
f 466 429 430
f 431 466 430
f 431 471 466
f 519 397 467
f 468 519 467
f 470 471 431
f 400 516 432
f 472 516 555
f 432 516 472
f 399 472 473
f 399 473 474
f 517 433 476
f 517 477 433
f 433 477 404
f 470 482 521
f 434 519 403
f 477 469 404
f 469 515 404
f 404 515 479
f 403 523 438
f 440 442 435
f 435 442 436
f 404 479 405
f 405 437 482
f 479 437 405
f 441 439 490
f 440 439 441
f 440 441 442
f 442 485 436
f 407 436 485
f 444 529 481
f 443 407 485
f 411 407 443
f 412 492 444
f 529 444 492
f 410 413 489
f 439 410 489
f 489 490 439
f 446 411 443
f 411 446 494
f 447 495 448
f 412 495 491
f 412 448 495
f 412 491 492
f 488 415 487
f 488 452 415
f 413 450 493
f 493 489 413
f 494 497 451
f 451 497 447
f 531 533 452
f 488 531 452
f 533 534 449
f 452 533 449
f 534 493 450
f 449 534 450
f 577 498 416
f 416 499 577
f 453 499 416
f 453 578 499
f 500 578 453
f 454 580 500
f 580 454 418
f 455 580 418
f 455 388 539
f 620 539 420
f 424 542 505
f 506 542 424
f 460 583 506
f 546 507 458
f 510 546 458
f 509 547 459
f 509 459 423
f 458 507 426
f 462 510 458
f 462 463 510
f 463 511 510
f 459 547 465
f 429 511 463
f 512 511 429
f 466 512 429
f 514 467 464
f 514 468 467
f 553 477 517
f 477 553 551
f 469 551 515
f 522 466 471
f 470 522 471
f 468 520 519
f 473 555 557
f 472 555 473
f 473 557 474
f 474 557 475
f 474 475 476
f 476 475 517
f 551 469 477
f 597 479 515
f 478 479 597
f 470 521 522
f 516 400 601
f 400 484 601
f 479 478 437
f 521 482 480
f 481 484 400
f 480 482 437
f 523 524 438
f 490 563 441
f 441 483 442
f 441 563 483
f 442 483 528
f 442 528 485
f 529 484 481
f 529 525 484
f 438 526 445
f 524 526 438
f 527 483 563
f 486 445 526
f 487 445 486
f 530 485 528
f 485 530 443
f 529 492 491
f 488 486 532
f 488 487 486
f 566 490 489
f 530 446 443
f 530 569 446
f 531 488 532
f 493 566 489
f 446 569 496
f 496 494 446
f 494 496 497
f 447 497 495
f 613 496 569
f 575 497 496
f 498 537 501
f 501 537 538
f 617 580 455
f 539 617 455
f 538 618 502
f 618 457 502
f 457 503 456
f 620 541 540
f 456 503 509
f 505 662 622
f 541 504 622
f 505 622 504
f 543 662 505
f 505 542 543
f 544 584 460
f 545 544 461
f 545 507 585
f 461 507 545
f 507 546 585
f 510 508 546
f 589 547 509
f 461 544 460
f 508 510 588
f 511 588 510
f 511 549 588
f 512 549 511
f 465 547 548
f 512 552 549
f 550 464 465
f 548 550 465
f 514 464 513
f 550 513 464
f 466 552 512
f 466 554 552
f 520 468 514
f 553 517 518
f 595 597 515
f 551 595 515
f 522 554 466
f 557 555 556
f 518 517 475
f 403 519 599
f 519 520 599
f 560 437 478
f 558 521 480
f 558 522 521
f 403 602 523
f 599 602 403
f 484 686 601
f 560 480 437
f 602 524 523
f 484 525 686
f 524 643 526
f 526 603 486
f 643 603 526
f 528 565 568
f 483 565 528
f 568 530 528
f 561 529 491
f 561 642 529
f 642 525 529
f 562 486 603
f 532 486 562
f 567 490 566
f 490 567 563
f 527 563 564
f 527 564 483
f 568 569 530
f 491 570 604
f 491 495 570
f 531 532 609
f 535 493 534
f 535 566 493
f 575 536 497
f 536 495 497
f 536 570 495
f 609 571 531
f 571 572 533
f 531 571 533
f 572 650 534
f 533 572 534
f 534 650 535
f 613 575 496
f 613 574 575
f 574 614 575
f 615 577 499
f 498 577 537
f 499 578 615
f 579 578 500
f 500 580 579
f 537 618 538
f 457 618 503
f 540 621 620
f 541 622 540
f 542 664 543
f 506 582 542
f 460 584 583
f 544 545 626
f 546 586 585
f 546 508 586
f 589 591 547
f 549 590 588
f 591 548 547
f 549 596 590
f 552 596 549
f 551 628 630
f 551 630 595
f 554 596 552
f 683 520 514
f 553 628 551
f 595 633 597
f 516 639 555
f 556 555 639
f 475 598 636
f 557 598 475
f 636 518 475
f 558 638 522
f 638 554 522
f 601 559 516
f 516 559 639
f 600 560 478
f 480 560 558
f 641 524 602
f 525 642 686
f 524 641 643
f 532 562 730
f 565 483 564
f 604 561 491
f 607 532 730
f 609 532 607
f 605 563 567
f 563 605 564
f 564 606 565
f 565 606 568
f 567 566 605
f 606 608 568
f 608 569 568
f 575 576 536
f 570 536 576
f 611 604 570
f 573 535 650
f 535 573 566
f 573 605 566
f 610 613 569
f 608 610 569
f 613 659 574
f 574 659 614
f 576 611 570
f 571 612 572
f 572 612 650
f 576 575 614
f 577 660 537
f 580 661 579
f 617 661 580
f 618 581 503
f 581 745 503
f 744 621 540
f 540 622 744
f 745 509 503
f 543 663 662
f 542 582 664
f 583 582 506
f 583 623 582
f 584 623 583
f 626 623 584
f 745 589 509
f 544 626 584
f 545 625 626
f 585 625 545
f 585 586 625
f 508 587 586
f 508 671 587
f 671 508 588
f 589 667 591
f 588 590 671
f 591 672 548
f 596 592 590
f 672 550 548
f 513 550 632
f 628 629 630
f 635 592 596
f 514 513 632
f 553 593 594
f 553 594 628
f 630 634 595
f 634 633 595
f 635 596 554
f 593 518 636
f 518 593 553
f 633 600 597
f 554 638 635
f 556 598 557
f 600 478 597
f 683 599 520
f 639 684 598
f 556 639 598
f 600 637 560
f 558 637 638
f 560 637 558
f 685 602 599
f 559 601 686
f 642 640 686
f 603 643 644
f 561 646 642
f 645 603 644
f 562 603 645
f 730 562 645
f 604 646 561
f 647 646 604
f 654 606 564
f 647 604 611
f 609 607 649
f 573 648 605
f 653 654 564
f 605 653 564
f 691 647 611
f 649 571 609
f 573 650 648
f 648 652 605
f 608 655 610
f 656 611 576
f 656 691 611
f 649 657 571
f 571 657 612
f 612 690 650
f 655 658 610
f 610 658 613
f 613 658 659
f 576 614 656
f 660 577 615
f 578 702 615
f 702 578 579
f 537 660 616
f 661 702 579
f 618 616 775
f 537 616 618
f 703 661 617
f 775 581 618
f 617 539 619
f 620 619 539
f 620 621 619
f 622 778 744
f 622 746 778
f 662 746 622
f 663 543 664
f 623 665 582
f 623 624 665
f 626 624 623
f 706 624 626
f 745 667 589
f 707 706 626
f 625 707 626
f 668 707 625
f 586 668 625
f 587 668 586
f 587 669 668
f 671 669 587
f 669 671 710
f 590 627 671
f 627 676 671
f 592 627 590
f 629 673 630
f 627 679 676
f 627 592 679
f 672 632 550
f 629 628 594
f 630 631 634
f 630 673 631
f 634 631 678
f 679 592 635
f 677 593 636
f 593 677 720
f 593 720 594
f 633 634 678
f 635 682 679
f 793 683 514
f 632 793 514
f 633 678 600
f 638 682 635
f 684 636 598
f 684 755 636
f 637 600 681
f 637 682 638
f 637 681 682
f 639 559 684
f 683 685 599
f 641 602 726
f 685 726 602
f 641 726 728
f 728 643 641
f 727 640 642
f 759 727 642
f 646 759 642
f 687 759 646
f 646 689 687
f 647 689 646
f 763 607 730
f 649 607 763
f 654 608 606
f 689 647 691
f 648 651 652
f 605 652 653
f 608 654 655
f 692 689 691
f 650 693 648
f 650 690 693
f 648 733 651
f 651 694 652
f 652 695 653
f 694 695 652
f 695 654 653
f 614 696 656
f 734 657 649
f 657 735 612
f 612 735 690
f 654 695 655
f 698 658 655
f 658 699 659
f 659 700 614
f 659 699 700
f 696 614 700
f 698 699 658
f 615 701 660
f 773 701 615
f 615 702 773
f 661 742 702
f 810 616 660
f 810 775 616
f 703 617 619
f 743 619 621
f 621 776 743
f 744 776 621
f 581 775 745
f 663 664 747
f 582 748 664
f 582 749 748
f 582 665 749
f 624 704 665
f 624 706 704
f 745 666 667
f 709 669 710
f 709 668 669
f 709 707 668
f 667 666 751
f 667 751 591
f 671 670 710
f 676 670 671
f 751 672 591
f 715 670 676
f 713 629 716
f 713 673 629
f 718 673 717
f 632 672 719
f 674 594 720
f 674 629 594
f 716 629 674
f 673 718 631
f 678 631 718
f 718 675 681
f 680 675 715
f 680 681 675
f 676 680 715
f 679 680 676
f 677 636 721
f 681 678 718
f 682 680 679
f 719 793 632
f 636 755 721
f 681 600 678
f 682 681 680
f 723 755 684
f 824 685 683
f 793 824 683
f 684 724 723
f 684 559 724
f 824 758 685
f 559 686 725
f 724 559 725
f 758 726 685
f 640 727 686
f 727 725 686
f 643 761 644
f 728 761 643
f 687 762 759
f 799 762 687
f 645 729 730
f 644 729 645
f 689 688 687
f 688 799 687
f 689 732 688
f 692 732 689
f 734 649 763
f 648 693 733
f 733 694 651
f 695 698 655
f 696 737 656
f 737 691 656
f 764 691 737
f 764 692 691
f 734 767 657
f 767 766 657
f 766 735 657
f 735 768 690
f 768 693 690
f 694 698 695
f 696 700 697
f 697 736 696
f 696 736 737
f 694 738 698
f 738 772 698
f 772 739 699
f 698 772 699
f 699 739 700
f 700 739 697
f 701 740 774
f 773 740 701
f 660 811 810
f 774 811 660
f 660 701 774
f 702 741 773
f 702 742 741
f 743 703 619
f 662 747 746
f 663 747 662
f 747 664 748
f 665 814 749
f 814 665 704
f 781 814 704
f 706 781 704
f 705 781 706
f 745 847 666
f 705 709 783
f 707 709 705
f 706 707 705
f 709 708 783
f 709 710 708
f 712 708 710
f 710 670 712
f 753 787 714
f 714 711 717
f 714 787 711
f 717 711 712
f 715 717 712
f 670 715 712
f 754 672 751
f 713 753 714
f 673 713 714
f 673 714 717
f 754 719 672
f 716 753 713
f 675 717 715
f 718 717 675
f 722 790 720
f 790 674 720
f 716 674 790
f 789 716 790
f 791 793 719
f 722 677 721
f 677 722 720
f 721 755 756
f 756 722 721
f 757 755 723
f 724 757 723
f 758 795 726
f 725 727 827
f 827 727 797
f 726 798 728
f 795 798 726
f 759 797 727
f 798 761 728
f 732 799 688
f 763 730 729
f 734 763 765
f 731 732 692
f 693 769 733
f 764 731 692
f 768 836 693
f 693 836 769
f 733 800 694
f 769 800 733
f 694 800 738
f 697 770 736
f 737 736 771
f 764 737 771
f 697 739 838
f 801 697 838
f 801 770 697
f 800 772 738
f 811 774 808
f 703 846 661
f 743 846 703
f 812 745 775
f 744 777 776
f 778 777 744
f 749 780 748
f 780 749 814
f 814 781 750
f 708 784 783
f 752 784 708
f 712 752 708
f 816 785 751
f 751 666 816
f 711 787 752
f 711 752 712
f 785 852 751
f 786 753 788
f 786 787 753
f 852 754 751
f 716 789 788
f 753 716 788
f 754 791 719
f 821 790 722
f 791 792 793
f 757 756 755
f 757 724 825
f 724 725 825
f 825 725 827
f 796 798 795
f 759 828 797
f 762 828 759
f 761 798 760
f 644 861 729
f 832 861 644
f 863 763 729
f 765 763 863
f 731 833 732
f 767 765 834
f 767 734 765
f 731 764 802
f 764 771 802
f 803 735 766
f 836 800 769
f 770 801 839
f 736 770 842
f 771 736 842
f 870 772 806
f 772 800 806
f 772 807 739
f 772 870 807
f 739 807 840
f 739 840 838
f 843 774 740
f 740 844 843
f 773 844 740
f 741 844 773
f 809 844 741
f 742 809 741
f 846 809 742
f 742 661 846
f 812 775 810
f 877 743 776
f 932 877 776
f 776 777 932
f 778 813 777
f 746 813 778
f 746 747 813
f 747 780 779
f 748 780 747
f 812 847 745
f 849 750 850
f 849 814 750
f 781 850 750
f 781 851 850
f 705 851 781
f 782 851 783
f 851 705 783
f 784 782 783
f 784 815 782
f 817 815 784
f 786 817 784
f 752 786 784
f 787 786 752
f 788 817 786
f 886 754 852
f 886 853 754
f 821 819 790
f 819 789 790
f 788 789 819
f 853 791 754
f 756 821 722
f 823 821 756
f 853 792 791
f 792 824 793
f 757 794 822
f 823 756 757
f 822 823 757
f 825 794 757
f 826 758 824
f 758 826 795
f 826 796 795
f 761 760 829
f 762 856 828
f 644 829 832
f 644 761 829
f 762 831 856
f 799 831 762
f 859 861 832
f 860 831 799
f 732 860 799
f 833 860 732
f 835 833 731
f 767 834 867
f 766 767 867
f 768 869 836
f 836 805 800
f 800 805 806
f 770 841 842
f 802 771 842
f 731 802 835
f 766 867 803
f 735 803 804
f 804 768 735
f 805 837 806
f 870 806 837
f 902 801 838
f 839 866 841
f 770 839 841
f 807 870 871
f 840 807 871
f 905 875 774
f 774 843 905
f 845 811 808
f 875 845 808
f 808 774 875
f 811 845 810
f 877 846 743
f 845 812 810
f 747 779 813
f 779 878 908
f 780 878 779
f 848 878 780
f 814 848 780
f 849 848 814
f 666 880 816
f 851 782 884
f 782 815 884
f 816 882 785
f 817 885 815
f 785 912 852
f 785 882 912
f 818 885 788
f 788 885 817
f 819 818 788
f 820 819 821
f 915 820 823
f 820 821 823
f 889 792 853
f 823 822 915
f 792 889 824
f 824 889 826
f 794 825 854
f 854 825 827
f 855 796 826
f 797 857 827
f 857 854 827
f 891 798 796
f 828 857 797
f 828 856 857
f 798 891 760
f 893 829 760
f 830 829 893
f 891 893 760
f 856 831 894
f 830 832 829
f 830 859 832
f 895 729 861
f 860 833 862
f 863 729 895
f 833 897 862
f 765 863 864
f 864 834 765
f 835 897 833
f 768 804 869
f 869 865 836
f 836 865 805
f 902 838 840
f 801 902 957
f 801 957 839
f 841 872 842
f 835 802 873
f 802 842 873
f 868 803 867
f 865 924 805
f 924 900 837
f 805 924 837
f 900 870 837
f 870 874 871
f 866 872 841
f 872 873 842
f 844 876 843
f 844 929 876
f 809 929 844
f 930 929 809
f 809 907 930
f 809 846 907
f 907 846 877
f 777 933 932
f 813 933 777
f 779 908 813
f 666 909 880
f 847 909 666
f 850 881 849
f 851 881 850
f 884 910 881
f 884 881 851
f 880 882 816
f 885 884 815
f 818 911 885
f 818 887 911
f 852 912 886
f 818 819 887
f 914 853 886
f 888 820 915
f 820 887 819
f 888 887 820
f 914 889 853
f 822 942 915
f 890 942 822
f 794 890 822
f 794 854 890
f 892 890 854
f 916 855 826
f 854 857 892
f 796 855 891
f 894 857 856
f 831 858 894
f 860 858 831
f 861 859 919
f 919 895 861
f 862 948 860
f 862 897 948
f 951 863 895
f 863 951 864
f 897 835 896
f 867 864 922
f 867 834 864
f 957 921 839
f 839 921 866
f 835 873 898
f 898 896 835
f 867 922 868
f 803 868 804
f 869 899 865
f 899 924 865
f 870 900 901
f 870 901 874
f 871 874 963
f 871 927 840
f 871 963 927
f 902 840 927
f 866 904 872
f 873 904 928
f 872 904 873
f 898 873 928
f 990 906 875
f 875 905 990
f 843 876 905
f 906 966 845
f 906 845 875
f 966 994 845
f 932 907 877
f 812 994 909
f 812 845 994
f 908 933 813
f 909 847 812
f 935 908 878
f 848 935 878
f 967 935 848
f 967 848 879
f 879 848 849
f 909 996 880
f 936 879 849
f 936 849 881
f 880 996 882
f 881 910 936
f 883 910 884
f 885 883 884
f 911 883 885
f 888 911 887
f 886 973 914
f 886 912 973
f 913 888 915
f 889 914 941
f 942 1002 915
f 941 916 826
f 941 826 889
f 890 917 942
f 892 917 890
f 916 944 891
f 855 916 891
f 918 892 857
f 891 945 893
f 894 918 857
f 893 945 830
f 947 918 894
f 858 947 894
f 948 858 860
f 859 1006 919
f 897 949 948
f 897 896 949
f 952 864 951
f 922 864 952
f 954 920 898
f 920 896 898
f 869 804 961
f 899 961 983
f 869 961 899
f 924 925 900
f 902 927 957
f 866 903 904
f 866 921 903
f 898 928 954
f 922 923 868
f 868 923 804
f 900 926 901
f 901 955 874
f 874 955 988
f 921 958 903
f 903 960 904
f 960 928 904
f 1021 964 905
f 989 1021 905
f 876 989 905
f 905 964 990
f 907 931 930
f 907 932 931
f 933 934 932
f 908 934 933
f 908 993 934
f 908 935 993
f 967 879 936
f 996 938 882
f 910 968 936
f 910 937 968
f 910 969 937
f 969 910 883
f 970 969 911
f 911 969 883
f 888 970 911
f 913 970 888
f 915 974 913
f 915 1002 974
f 916 943 944
f 977 917 892
f 918 977 892
f 891 944 945
f 947 977 918
f 830 945 946
f 859 946 1006
f 859 830 946
f 948 947 858
f 919 979 895
f 896 950 949
f 951 895 979
f 981 896 920
f 980 981 920
f 954 1012 920
f 1012 980 920
f 953 922 952
f 925 926 900
f 956 957 927
f 957 958 921
f 983 925 924
f 899 983 924
f 874 988 963
f 927 963 1017
f 927 1017 956
f 958 959 960
f 958 960 903
f 923 961 804
f 965 906 990
f 930 1049 929
f 1022 966 906
f 965 1022 906
f 931 1049 930
f 992 931 932
f 992 1049 931
f 995 993 935
f 909 994 996
f 938 999 882
f 882 971 912
f 913 972 970
f 939 914 973
f 914 939 941
f 940 916 941
f 943 916 940
f 942 976 1002
f 942 1003 976
f 917 1003 942
f 977 1003 917
f 1064 978 944
f 943 1064 944
f 978 946 945
f 978 945 944
f 947 1032 977
f 947 1007 1032
f 948 1007 947
f 949 1007 948
f 919 1006 1011
f 981 1007 950
f 1007 949 950
f 919 1011 979
f 896 981 950
f 952 951 979
f 982 1012 954
f 953 987 922
f 922 987 923
f 925 983 1014
f 926 925 984
f 926 984 901
f 955 984 962
f 901 984 955
f 958 956 959
f 957 956 958
f 960 959 985
f 928 985 986
f 960 985 928
f 986 954 928
f 987 1047 923
f 923 1047 1020
f 923 1020 961
f 961 1019 983
f 955 962 988
f 988 1046 963
f 1046 1017 963
f 1048 990 964
f 964 1021 1048
f 876 991 989
f 929 991 876
f 929 1049 991
f 932 1023 992
f 1086 994 966
f 934 1023 932
f 993 1023 934
f 995 1024 1088
f 935 1024 995
f 1024 935 967
f 967 997 1024
f 997 967 936
f 1025 997 936
f 1025 968 1055
f 1025 936 968
f 937 1055 968
f 1000 937 969
f 999 1057 882
f 1000 970 1026
f 970 1000 969
f 882 1057 971
f 972 1026 970
f 1027 912 971
f 913 1059 972
f 1027 973 912
f 913 1001 1059
f 974 1001 913
f 1060 975 939
f 939 973 1060
f 939 975 941
f 1002 1001 974
f 940 941 975
f 1061 940 975
f 1028 943 940
f 1003 1005 1004
f 977 1005 1003
f 977 1032 1005
f 1034 1033 946
f 1007 1008 1032
f 1033 1006 946
f 1006 1067 1011
f 1035 1007 981
f 981 1010 1035
f 980 1010 981
f 1011 1037 979
f 979 1039 952
f 1037 1039 979
f 1039 953 952
f 982 954 986
f 987 953 1013
f 925 1014 1015
f 925 1015 984
f 956 1017 1043
f 959 1043 1018
f 956 1043 959
f 959 1018 1040
f 1040 985 959
f 1014 983 1019
f 962 1045 988
f 1021 989 1109
f 989 991 1109
f 1049 1082 991
f 1085 1022 965
f 965 990 1085
f 1086 966 1022
f 994 1086 1112
f 995 1050 993
f 994 1112 996
f 1089 1024 997
f 1112 1053 996
f 996 1053 938
f 937 998 1055
f 1053 1056 999
f 1053 999 938
f 1000 998 937
f 1056 1057 999
f 971 1057 1027
f 972 1059 1026
f 973 1027 1060
f 1002 976 1001
f 976 1095 1001
f 1061 1028 940
f 1063 943 1028
f 976 1003 1004
f 1004 1030 976
f 1063 1064 943
f 1004 1062 1030
f 1005 1062 1004
f 1005 1031 1062
f 1064 1034 978
f 1005 1066 1031
f 1032 1066 1005
f 978 1034 946
f 1066 1032 1008
f 1033 1009 1006
f 1035 1008 1007
f 1009 1067 1006
f 1130 1035 1010
f 1067 1037 1011
f 1036 1010 980
f 1036 1130 1010
f 1036 1012 982
f 1036 980 1012
f 1074 953 1039
f 1101 986 1042
f 986 1101 982
f 1074 1013 953
f 1015 1014 1016
f 1015 1045 984
f 1015 1016 1045
f 1017 1075 1043
f 1018 1071 1040
f 985 1040 1042
f 1042 986 985
f 987 1013 1047
f 961 1020 1019
f 1019 1079 1044
f 1044 1014 1019
f 1044 1016 1014
f 984 1045 962
f 988 1045 1046
f 1078 1017 1046
f 1108 1048 1021
f 1021 1109 1108
f 991 1139 1109
f 991 1082 1139
f 1081 1085 990
f 990 1048 1081
f 993 1050 1023
f 995 1087 1050
f 1088 1024 1089
f 1051 1089 997
f 1051 1025 1146
f 1051 997 1025
f 1055 1146 1025
f 1000 1026 998
f 1057 1058 1027
f 1059 1116 1094
f 1001 1116 1059
f 1117 975 1060
f 1117 1061 975
f 976 1119 1095
f 1030 1119 976
f 1029 1119 1030
f 1030 1062 1029
f 1062 1098 1123
f 1031 1098 1062
f 1098 1031 1065
f 1065 1031 1066
f 1034 1099 1033
f 1099 1009 1033
f 1008 1100 1066
f 1100 1008 1035
f 1067 1068 1037
f 1038 1036 982
f 1068 1039 1037
f 1038 982 1101
f 1074 1039 1073
f 1040 1072 1041
f 1040 1071 1072
f 1042 1040 1041
f 1074 1105 1013
f 1075 1017 1078
f 1043 1075 1076
f 1018 1076 1071
f 1043 1076 1018
f 1105 1047 1013
f 1045 1077 1046
f 1046 1077 1078
f 1019 1020 1079
f 1016 1106 1045
f 1176 1081 1048
f 1048 1108 1176
f 1049 1083 1082
f 992 1083 1049
f 1086 1022 1085
f 1023 1084 992
f 1023 1050 1084
f 1112 1113 1052
f 1087 995 1088
f 1052 1053 1112
f 1052 1145 1053
f 1051 1146 1144
f 1055 1147 1146
f 1055 1054 1147
f 998 1054 1055
f 1056 1053 1186
f 998 1092 1054
f 1026 1092 998
f 1056 1091 1057
f 1091 1058 1057
f 1026 1094 1092
f 1094 1026 1059
f 1060 1058 1115
f 1027 1058 1060
f 1116 1001 1095
f 1152 1116 1095
f 1117 1096 1061
f 1061 1097 1028
f 1096 1097 1061
f 1097 1063 1028
f 1123 1029 1062
f 1063 1122 1064
f 1122 1034 1064
f 1098 1065 1127
f 1122 1099 1034
f 1066 1100 1065
f 1130 1100 1035
f 1009 1129 1067
f 1036 1163 1130
f 1067 1129 1068
f 1164 1038 1101
f 1068 1073 1039
f 1041 1102 1069
f 1069 1042 1041
f 1042 1070 1101
f 1042 1069 1070
f 1072 1071 1135
f 1072 1102 1041
f 1073 1167 1074
f 1167 1105 1074
f 1135 1071 1076
f 1106 1103 1045
f 1045 1103 1077
f 1078 1103 1210
f 1077 1103 1078
f 1078 1210 1104
f 1104 1075 1078
f 1047 1107 1020
f 1047 1105 1107
f 1020 1137 1079
f 1020 1107 1137
f 1079 1080 1044
f 1080 1106 1016
f 1044 1080 1016
f 1082 1177 1139
f 1083 1177 1082
f 1085 1081 1179
f 1179 1140 1085
f 1083 992 1084
f 1140 1086 1085
f 1141 1183 1086
f 1111 1084 1050
f 1111 1050 1087
f 1142 1111 1087
f 1183 1112 1086
f 1142 1087 1088
f 1143 1142 1088
f 1145 1052 1113
f 1143 1088 1089
f 1144 1143 1089
f 1144 1089 1051
f 1090 1186 1053
f 1145 1090 1053
f 1092 1093 1054
f 1093 1092 1094
f 1058 1148 1115
f 1060 1115 1149
f 1094 1116 1150
f 1060 1149 1117
f 1095 1119 1152
f 1119 1029 1120
f 1096 1191 1097
f 1029 1121 1120
f 1097 1122 1063
f 1191 1122 1097
f 1123 1121 1029
f 1098 1125 1123
f 1098 1127 1125
f 1099 1122 1194
f 1194 1128 1099
f 1160 1065 1100
f 1128 1009 1099
f 1128 1129 1009
f 1038 1163 1036
f 1068 1129 1134
f 1132 1069 1102
f 1069 1133 1070
f 1164 1101 1070
f 1134 1073 1068
f 1072 1135 1166
f 1166 1102 1072
f 1104 1208 1075
f 1076 1208 1135
f 1075 1208 1076
f 1168 1105 1167
f 1168 1136 1105
f 1136 1107 1105
f 1106 1080 1171
f 1106 1171 1103
f 1079 1137 1138
f 1080 1079 1138
f 1109 1293 1108
f 1109 1175 1293
f 1109 1139 1175
f 1083 1212 1177
f 1084 1110 1083
f 1111 1181 1084
f 1183 1113 1112
f 1183 1300 1113
f 1144 1185 1143
f 1054 1114 1147
f 1093 1114 1054
f 1091 1056 1186
f 1093 1094 1187
f 1094 1150 1187
f 1116 1152 1150
f 1153 1096 1117
f 1149 1153 1117
f 1119 1118 1152
f 1118 1119 1120
f 1153 1191 1096
f 1121 1154 1120
f 1154 1121 1124
f 1121 1123 1124
f 1125 1124 1123
f 1156 1159 1124
f 1156 1124 1125
f 1156 1125 1126
f 1157 1194 1122
f 1127 1126 1125
f 1194 1243 1128
f 1065 1126 1127
f 1160 1126 1065
f 1100 1161 1160
f 1162 1129 1128
f 1161 1100 1130
f 1163 1161 1130
f 1131 1129 1162
f 1202 1163 1038
f 1131 1134 1129
f 1038 1164 1202
f 1203 1134 1131
f 1165 1102 1166
f 1132 1102 1165
f 1133 1069 1132
f 1133 1201 1070
f 1070 1201 1164
f 1073 1134 1203
f 1206 1073 1203
f 1166 1135 1260
f 1167 1073 1206
f 1261 1135 1208
f 1260 1135 1261
f 1171 1173 1103
f 1103 1173 1210
f 1169 1104 1210
f 1107 1136 1211
f 1107 1211 1137
f 1214 1176 1108
f 1293 1214 1108
f 1139 1177 1175
f 1081 1176 1213
f 1212 1083 1178
f 1179 1213 1180
f 1179 1081 1213
f 1083 1110 1178
f 1084 1181 1110
f 1140 1141 1086
f 1182 1181 1111
f 1182 1111 1142
f 1141 1216 1183
f 1184 1182 1142
f 1184 1142 1143
f 1185 1184 1143
f 1185 1144 1217
f 1113 1269 1145
f 1144 1218 1217
f 1144 1219 1218
f 1146 1219 1144
f 1147 1219 1146
f 1147 1114 1219
f 1340 1091 1186
f 1220 1148 1058
f 1091 1220 1058
f 1091 1340 1220
f 1093 1221 1114
f 1221 1093 1187
f 1148 1222 1115
f 1150 1224 1187
f 1115 1222 1149
f 1150 1151 1224
f 1152 1151 1150
f 1118 1151 1152
f 1226 1153 1149
f 1189 1151 1118
f 1188 1189 1120
f 1120 1189 1118
f 1226 1191 1153
f 1154 1188 1120
f 1190 1188 1154
f 1154 1155 1190
f 1124 1155 1154
f 1159 1155 1124
f 1191 1157 1122
f 1126 1159 1156
f 1195 1158 1159
f 1196 1195 1159
f 1196 1159 1126
f 1160 1196 1126
f 1243 1162 1128
f 1161 1163 1202
f 1133 1132 1199
f 1164 1201 1202
f 1131 1256 1203
f 1165 1166 1204
f 1199 1132 1165
f 1204 1166 1260
f 1207 1167 1206
f 1207 1168 1167
f 1104 1169 1208
f 1170 1136 1168
f 1136 1170 1211
f 1211 1174 1137
f 1137 1174 1138
f 1138 1172 1080
f 1171 1080 1172
f 1171 1172 1265
f 1265 1262 1173
f 1171 1265 1173
f 1262 1210 1173
f 1138 1264 1172
f 1176 1214 1295
f 1213 1176 1295
f 1177 1294 1175
f 1177 1212 1294
f 1110 1296 1178
f 1297 1179 1180
f 1297 1140 1179
f 1297 1298 1140
f 1181 1215 1110
f 1298 1141 1140
f 1181 1182 1215
f 1216 1300 1183
f 1300 1269 1113
f 1217 1218 1336
f 1269 1186 1090
f 1269 1090 1145
f 1301 1340 1186
f 1148 1220 1222
f 1221 1187 1272
f 1272 1187 1274
f 1224 1274 1187
f 1273 1223 1222
f 1223 1226 1149
f 1223 1149 1222
f 1225 1224 1151
f 1189 1188 1225
f 1189 1225 1151
f 1190 1228 1275
f 1188 1190 1275
f 1226 1277 1191
f 1190 1229 1228
f 1190 1155 1229
f 1277 1230 1191
f 1192 1233 1155
f 1159 1192 1155
f 1230 1157 1191
f 1230 1234 1157
f 1237 1233 1192
f 1192 1193 1237
f 1158 1193 1192
f 1158 1192 1159
f 1234 1194 1157
f 1194 1234 1279
f 1158 1242 1193
f 1158 1195 1242
f 1243 1194 1279
f 1195 1248 1242
f 1195 1196 1248
f 1196 1247 1248
f 1160 1247 1196
f 1197 1247 1160
f 1161 1197 1160
f 1284 1162 1243
f 1286 1162 1284
f 1244 1198 1249
f 1198 1252 1253
f 1198 1244 1252
f 1199 1198 1253
f 1200 1199 1253
f 1133 1254 1201
f 1133 1200 1254
f 1201 1254 1202
f 1254 1197 1202
f 1202 1197 1161
f 1131 1162 1286
f 1256 1131 1286
f 1165 1258 1198
f 1165 1204 1258
f 1199 1165 1198
f 1199 1200 1133
f 1289 1206 1203
f 1205 1204 1260
f 1289 1207 1206
f 1208 1291 1261
f 1207 1170 1168
f 1209 1170 1207
f 1170 1209 1290
f 1169 1329 1291
f 1169 1210 1329
f 1291 1208 1169
f 1170 1290 1211
f 1210 1262 1329
f 1292 1174 1211
f 1290 1292 1211
f 1138 1174 1264
f 1172 1264 1263
f 1172 1263 1265
f 1175 1294 1293
f 1331 1294 1212
f 1212 1178 1331
f 1334 1296 1110
f 1334 1110 1266
f 1110 1215 1266
f 1297 1366 1298
f 1215 1182 1267
f 1298 1216 1141
f 1267 1182 1184
f 1335 1267 1184
f 1184 1185 1335
f 1268 1335 1185
f 1268 1217 1336
f 1185 1217 1268
f 1373 1269 1300
f 1218 1337 1336
f 1218 1219 1337
f 1186 1269 1301
f 1114 1271 1219
f 1340 1270 1220
f 1114 1272 1271
f 1221 1272 1114
f 1303 1273 1222
f 1303 1222 1220
f 1225 1306 1304
f 1225 1304 1274
f 1224 1225 1274
f 1188 1306 1225
f 1275 1306 1188
f 1228 1309 1275
f 1277 1226 1227
f 1309 1228 1229
f 1229 1232 1278
f 1233 1229 1155
f 1314 1278 1231
f 1232 1231 1278
f 1233 1232 1229
f 1313 1234 1230
f 1237 1232 1233
f 1235 1314 1231
f 1236 1235 1231
f 1232 1236 1231
f 1238 1236 1232
f 1237 1238 1232
f 1237 1241 1238
f 1239 1241 1237
f 1239 1237 1193
f 1234 1317 1279
f 1316 1235 1240
f 1236 1240 1235
f 1245 1240 1236
f 1238 1245 1236
f 1246 1245 1238
f 1241 1246 1238
f 1242 1239 1193
f 1240 1281 1316
f 1283 1241 1239
f 1239 1242 1283
f 1242 1248 1283
f 1279 1284 1243
f 1249 1281 1240
f 1244 1249 1240
f 1244 1240 1245
f 1252 1244 1245
f 1246 1252 1245
f 1250 1252 1246
f 1246 1241 1250
f 1283 1250 1241
f 1247 1283 1248
f 1249 1285 1281
f 1250 1251 1252
f 1282 1283 1254
f 1197 1283 1247
f 1249 1257 1285
f 1198 1257 1249
f 1252 1251 1253
f 1253 1251 1200
f 1200 1282 1254
f 1200 1251 1282
f 1197 1254 1283
f 1257 1255 1285
f 1258 1255 1257
f 1258 1257 1198
f 1259 1255 1258
f 1204 1259 1258
f 1256 1287 1203
f 1205 1259 1204
f 1287 1289 1203
f 1260 1326 1205
f 1207 1289 1325
f 1291 1326 1261
f 1326 1260 1261
f 1209 1207 1325
f 1262 1360 1329
f 1264 1292 1263
f 1174 1292 1264
f 1265 1263 1330
f 1330 1360 1262
f 1265 1330 1262
f 1295 1214 1364
f 1293 1364 1214
f 1213 1295 1362
f 1331 1178 1296
f 1334 1333 1296
f 1362 1404 1180
f 1180 1213 1362
f 1404 1297 1180
f 1334 1266 1365
f 1367 1266 1299
f 1365 1266 1367
f 1299 1266 1215
f 1215 1267 1299
f 1405 1299 1267
f 1267 1335 1405
f 1219 1339 1337
f 1271 1339 1219
f 1271 1342 1339
f 1303 1220 1270
f 1272 1342 1271
f 1272 1304 1342
f 1274 1304 1272
f 1273 1343 1223
f 1306 1305 1304
f 1223 1276 1226
f 1275 1308 1306
f 1276 1227 1226
f 1276 1310 1227
f 1309 1308 1275
f 1227 1310 1277
f 1310 1347 1277
f 1278 1346 1309
f 1229 1278 1309
f 1277 1347 1230
f 1278 1311 1346
f 1278 1314 1311
f 1347 1313 1230
f 1314 1312 1311
f 1313 1315 1234
f 1315 1317 1234
f 1235 1348 1314
f 1235 1316 1348
f 1279 1317 1318
f 1281 1280 1316
f 1318 1284 1279
f 1281 1349 1280
f 1319 1284 1318
f 1285 1349 1281
f 1282 1251 1250
f 1282 1250 1283
f 1319 1286 1284
f 1322 1286 1319
f 1323 1320 1285
f 1285 1255 1323
f 1322 1256 1286
f 1288 1323 1255
f 1259 1288 1255
f 1287 1322 1324
f 1287 1256 1322
f 1205 1288 1259
f 1327 1288 1205
f 1354 1287 1324
f 1354 1289 1287
f 1326 1327 1205
f 1325 1289 1354
f 1325 1328 1209
f 1291 1355 1326
f 1328 1290 1209
f 1355 1329 1356
f 1291 1329 1355
f 1292 1290 1358
f 1292 1358 1263
f 1330 1263 1358
f 1364 1293 1402
f 1293 1401 1402
f 1294 1401 1293
f 1361 1401 1294
f 1331 1361 1294
f 1297 1404 1366
f 1368 1216 1298
f 1336 1337 1372
f 1269 1374 1301
f 1269 1373 1374
f 1301 1374 1375
f 1375 1340 1301
f 1376 1270 1340
f 1342 1302 1339
f 1343 1273 1303
f 1459 1343 1303
f 1377 1341 1342
f 1305 1378 1377
f 1305 1377 1342
f 1304 1305 1342
f 1307 1378 1305
f 1307 1460 1378
f 1344 1460 1307
f 1306 1344 1307
f 1306 1307 1305
f 1343 1379 1223
f 1344 1308 1345
f 1308 1344 1306
f 1276 1379 1310
f 1223 1379 1276
f 1308 1381 1345
f 1309 1381 1308
f 1309 1346 1381
f 1311 1411 1346
f 1415 1313 1347
f 1385 1313 1415
f 1314 1348 1312
f 1315 1313 1385
f 1348 1316 1386
f 1280 1349 1386
f 1280 1386 1316
f 1285 1395 1349
f 1320 1395 1285
f 1321 1322 1319
f 1320 1323 1351
f 1324 1322 1321
f 1323 1288 1351
f 1288 1353 1351
f 1327 1353 1288
f 1352 1354 1324
f 1398 1327 1326
f 1328 1325 1397
f 1325 1354 1397
f 1355 1398 1326
f 1290 1357 1358
f 1328 1357 1290
f 1329 1360 1400
f 1400 1356 1329
f 1330 1358 1399
f 1359 1330 1399
f 1359 1360 1330
f 1295 1364 1363
f 1362 1295 1363
f 1296 1332 1331
f 1296 1333 1332
f 1334 1494 1333
f 1334 1365 1494
f 1366 1368 1298
f 1405 1367 1299
f 1216 1368 1369
f 1216 1369 1300
f 1335 1268 1370
f 1405 1335 1370
f 1406 1373 1300
f 1337 1338 1372
f 1339 1338 1337
f 1302 1338 1339
f 1340 1375 1376
f 1302 1341 1408
f 1342 1341 1302
f 1376 1303 1270
f 1376 1458 1303
f 1458 1459 1303
f 1344 1345 1460
f 1411 1380 1381
f 1411 1381 1346
f 1382 1347 1310
f 1411 1311 1383
f 1415 1347 1382
f 1312 1383 1311
f 1383 1312 1384
f 1348 1384 1312
f 1384 1348 1386
f 1385 1317 1315
f 1385 1388 1317
f 1388 1318 1317
f 1349 1387 1386
f 1391 1318 1388
f 1349 1390 1387
f 1319 1318 1391
f 1395 1390 1349
f 1321 1319 1391
f 1393 1321 1391
f 1321 1393 1394
f 1350 1321 1394
f 1324 1321 1350
f 1352 1324 1350
f 1353 1443 1351
f 1398 1353 1327
f 1328 1448 1357
f 1328 1397 1448
f 1356 1447 1355
f 1447 1398 1355
f 1400 1490 1356
f 1358 1357 1399
f 1359 1400 1360
f 1493 1363 1364
f 1361 1523 1401
f 1403 1523 1361
f 1331 1403 1361
f 1332 1403 1331
f 1363 1451 1362
f 1362 1451 1404
f 1496 1365 1367
f 1530 1496 1367
f 1366 1495 1368
f 1452 1367 1405
f 1406 1300 1369
f 1268 1371 1370
f 1406 1454 1373
f 1268 1336 1371
f 1372 1371 1336
f 1374 1373 1454
f 1338 1501 1372
f 1407 1338 1302
f 1407 1501 1338
f 1456 1375 1374
f 1408 1407 1302
f 1533 1408 1409
f 1341 1409 1408
f 1377 1409 1341
f 1378 1409 1377
f 1461 1409 1378
f 1536 1343 1459
f 1460 1461 1378
f 1343 1536 1379
f 1536 1506 1379
f 1345 1462 1460
f 1379 1465 1310
f 1506 1465 1379
f 1462 1381 1380
f 1381 1462 1345
f 1310 1463 1382
f 1463 1412 1382
f 1410 1383 1413
f 1383 1410 1411
f 1412 1415 1382
f 1413 1383 1384
f 1413 1384 1416
f 1417 1385 1415
f 1423 1416 1386
f 1416 1384 1386
f 1417 1388 1385
f 1426 1388 1417
f 1387 1429 1423
f 1387 1423 1386
f 1391 1388 1426
f 1389 1391 1426
f 1389 1426 1430
f 1427 1392 1430
f 1434 1392 1427
f 1434 1427 1431
f 1393 1391 1389
f 1392 1393 1389
f 1396 1393 1392
f 1434 1396 1392
f 1395 1436 1390
f 1394 1393 1396
f 1437 1396 1434
f 1439 1436 1395
f 1320 1439 1395
f 1396 1437 1440
f 1439 1320 1351
f 1444 1350 1394
f 1444 1394 1396
f 1352 1350 1444
f 1445 1352 1444
f 1446 1443 1353
f 1354 1352 1445
f 1398 1446 1353
f 1445 1397 1354
f 1447 1446 1398
f 1356 1490 1447
f 1357 1488 1399
f 1487 1488 1357
f 1359 1488 1449
f 1399 1488 1359
f 1400 1359 1449
f 1449 1490 1400
f 1401 1450 1402
f 1523 1450 1401
f 1402 1493 1364
f 1404 1451 1495
f 1496 1494 1365
f 1495 1366 1404
f 1529 1368 1495
f 1529 1497 1368
f 1452 1530 1367
f 1497 1369 1368
f 1452 1405 1453
f 1497 1498 1369
f 1405 1370 1453
f 1499 1453 1370
f 1369 1498 1406
f 1499 1371 1455
f 1370 1371 1499
f 1498 1454 1406
f 1455 1372 1501
f 1371 1372 1455
f 1454 1456 1374
f 1375 1456 1457
f 1457 1376 1375
f 1408 1503 1407
f 1533 1503 1408
f 1461 1504 1409
f 1564 1462 1505
f 1538 1505 1380
f 1505 1462 1380
f 1538 1411 1410
f 1411 1538 1380
f 1463 1310 1465
f 1543 1410 1413
f 1509 1415 1412
f 1509 1414 1415
f 1414 1417 1415
f 1419 1417 1414
f 1473 1418 1474
f 1420 1419 1422
f 1424 1418 1473
f 1471 1425 1473
f 1416 1425 1471
f 1423 1425 1416
f 1420 1422 1421
f 1421 1422 1472
f 1424 1421 1472
f 1428 1424 1473
f 1425 1428 1473
f 1426 1417 1419
f 1430 1419 1420
f 1421 1430 1420
f 1421 1424 1431
f 1429 1428 1425
f 1429 1425 1423
f 1430 1426 1419
f 1427 1430 1421
f 1431 1427 1421
f 1433 1424 1428
f 1433 1431 1424
f 1392 1389 1430
f 1433 1432 1431
f 1435 1433 1428
f 1429 1435 1428
f 1435 1429 1387
f 1390 1435 1387
f 1432 1434 1431
f 1432 1437 1434
f 1476 1437 1432
f 1435 1436 1477
f 1435 1390 1436
f 1438 1437 1476
f 1436 1478 1477
f 1396 1440 1442
f 1440 1437 1438
f 1478 1436 1439
f 1444 1396 1442
f 1440 1438 1481
f 1351 1478 1439
f 1441 1444 1442
f 1442 1481 1441
f 1442 1440 1481
f 1443 1478 1351
f 1484 1444 1441
f 1446 1478 1443
f 1484 1445 1444
f 1445 1486 1397
f 1484 1486 1445
f 1486 1448 1397
f 1448 1486 1522
f 1447 1491 1446
f 1448 1522 1487
f 1357 1448 1487
f 1449 1488 1489
f 1490 1449 1489
f 1491 1447 1490
f 1402 1492 1493
f 1402 1450 1492
f 1332 1602 1403
f 1493 1526 1363
f 1332 1333 1602
f 1451 1363 1526
f 1494 1496 1527
f 1495 1528 1529
f 1581 1498 1497
f 1499 1455 1582
f 1454 1500 1456
f 1498 1500 1454
f 1501 1531 1455
f 1501 1407 1532
f 1456 1502 1457
f 1457 1458 1376
f 1534 1533 1409
f 1458 1535 1459
f 1504 1534 1409
f 1559 1504 1461
f 1559 1460 1561
f 1559 1461 1460
f 1561 1462 1564
f 1462 1561 1460
f 1506 1464 1465
f 1464 1463 1465
f 1466 1548 1469
f 1469 1548 1573
f 1543 1469 1573
f 1469 1513 1466
f 1469 1543 1413
f 1470 1549 1422
f 1510 1422 1549
f 1418 1467 1508
f 1468 1418 1508
f 1474 1418 1468
f 1513 1474 1468
f 1471 1474 1513
f 1469 1471 1513
f 1416 1471 1469
f 1413 1416 1469
f 1414 1509 1514
f 1470 1414 1514
f 1467 1472 1510
f 1418 1472 1467
f 1414 1470 1419
f 1419 1470 1422
f 1472 1422 1510
f 1473 1474 1471
f 1418 1424 1472
f 1475 1432 1433
f 1435 1475 1433
f 1476 1432 1475
f 1515 1476 1475
f 1475 1477 1515
f 1435 1477 1475
f 1480 1515 1477
f 1478 1480 1477
f 1438 1476 1516
f 1515 1516 1476
f 1478 1482 1480
f 1481 1438 1479
f 1438 1516 1479
f 1441 1481 1479
f 1483 1519 1482
f 1478 1483 1482
f 1446 1483 1478
f 1479 1484 1441
f 1485 1484 1479
f 1485 1486 1484
f 1483 1491 1519
f 1483 1446 1491
f 1522 1486 1485
f 1491 1489 1519
f 1487 1522 1488
f 1488 1522 1489
f 1489 1491 1490
f 1525 1524 1493
f 1492 1525 1493
f 1403 1550 1523
f 1602 1550 1403
f 1526 1493 1524
f 1578 1528 1451
f 1451 1526 1578
f 1333 1494 1577
f 1527 1577 1494
f 1495 1451 1528
f 1603 1497 1529
f 1604 1453 1554
f 1452 1453 1604
f 1453 1499 1554
f 1581 1500 1498
f 1499 1582 1554
f 1582 1455 1606
f 1531 1606 1455
f 1456 1500 1502
f 1501 1556 1531
f 1501 1532 1556
f 1407 1557 1532
f 1503 1557 1407
f 1533 1557 1503
f 1585 1457 1502
f 1585 1558 1457
f 1457 1558 1458
f 1558 1535 1458
f 1559 1534 1504
f 1535 1536 1459
f 1536 1537 1506
f 1506 1539 1464
f 1537 1539 1506
f 1539 1540 1464
f 1540 1463 1464
f 1543 1507 1410
f 1410 1507 1538
f 1412 1463 1540
f 1509 1412 1540
f 1544 1509 1540
f 1542 1566 1508
f 1467 1542 1508
f 1511 1566 1547
f 1508 1566 1511
f 1514 1544 1549
f 1510 1545 1542
f 1510 1542 1467
f 1468 1511 1547
f 1508 1511 1468
f 1512 1468 1547
f 1513 1468 1512
f 1512 1548 1466
f 1513 1512 1466
f 1509 1544 1514
f 1470 1514 1549
f 1517 1516 1515
f 1480 1517 1515
f 1482 1517 1480
f 1516 1518 1479
f 1517 1518 1516
f 1519 1517 1482
f 1517 1521 1518
f 1519 1521 1517
f 1518 1485 1479
f 1520 1485 1518
f 1521 1520 1518
f 1519 1520 1521
f 1522 1485 1520
f 1489 1522 1520
f 1519 1489 1520
f 1622 1576 1492
f 1450 1622 1492
f 1624 1622 1450
f 1523 1624 1450
f 1550 1624 1523
f 1492 1576 1525
f 1333 1551 1602
f 1600 1578 1526
f 1526 1524 1600
f 1333 1577 1551
f 1552 1528 1578
f 1579 1527 1496
f 1579 1496 1530
f 1553 1603 1529
f 1528 1553 1529
f 1530 1452 1604
f 1603 1581 1497
f 1581 1555 1500
f 1500 1633 1502
f 1633 1585 1502
f 1532 1634 1556
f 1532 1557 1634
f 1584 1557 1533
f 1584 1533 1534
f 1588 1535 1558
f 1588 1563 1535
f 1535 1563 1536
f 1563 1537 1536
f 1564 1589 1561
f 1505 1562 1564
f 1538 1562 1505
f 1542 1572 1567
f 1566 1542 1567
f 1540 1539 1574
f 1547 1566 1569
f 1573 1599 1543
f 1507 1599 1570
f 1507 1543 1599
f 1575 1540 1574
f 1545 1572 1542
f 1595 1547 1569
f 1546 1547 1595
f 1575 1544 1540
f 1541 1544 1575
f 1545 1544 1541
f 1547 1546 1512
f 1512 1546 1548
f 1544 1545 1549
f 1549 1545 1510
f 1525 1600 1524
f 1528 1552 1553
f 1579 1530 1627
f 1530 1604 1627
f 1606 1531 1583
f 1556 1583 1531
f 1555 1633 1500
f 1609 1634 1557
f 1584 1609 1557
f 1607 1588 1558
f 1610 1584 1534
f 1610 1534 1560
f 1534 1559 1560
f 1588 1587 1563
f 1560 1561 1589
f 1561 1560 1559
f 1563 1593 1537
f 1587 1593 1563
f 1562 1612 1564
f 1564 1612 1589
f 1537 1594 1539
f 1593 1594 1537
f 1565 1507 1614
f 1565 1538 1507
f 1538 1565 1562
f 1594 1597 1539
f 1572 1596 1567
f 1567 1568 1566
f 1569 1568 1618
f 1566 1568 1569
f 1570 1614 1507
f 1597 1574 1539
f 1571 1574 1597
f 1596 1571 1597
f 1571 1596 1572
f 1595 1569 1618
f 1546 1595 1598
f 1546 1598 1548
f 1620 1548 1598
f 1573 1620 1621
f 1573 1621 1599
f 1575 1574 1571
f 1541 1575 1571
f 1572 1541 1571
f 1545 1541 1572
f 1548 1620 1573
f 1601 1600 1525
f 1657 1601 1525
f 1576 1657 1525
f 1527 1644 1577
f 1578 1626 1552
f 1527 1579 1644
f 1626 1663 1553
f 1626 1553 1552
f 1553 1663 1628
f 1553 1628 1603
f 1603 1580 1581
f 1580 1703 1581
f 1630 1604 1554
f 1554 1582 1630
f 1581 1605 1555
f 1606 1583 1632
f 1634 1583 1556
f 1585 1648 1607
f 1608 1609 1584
f 1585 1607 1558
f 1610 1608 1584
f 1611 1610 1560
f 1586 1587 1588
f 1560 1589 1636
f 1636 1589 1612
f 1612 1562 1592
f 1590 1593 1587
f 1594 1593 1590
f 1591 1594 1590
f 1568 1615 1638
f 1568 1617 1615
f 1614 1592 1565
f 1565 1592 1562
f 1597 1616 1596
f 1597 1591 1616
f 1597 1594 1591
f 1616 1617 1596
f 1617 1567 1596
f 1617 1568 1567
f 1568 1638 1618
f 1618 1619 1595
f 1595 1619 1640
f 1595 1640 1598
f 1620 1598 1641
f 1550 1674 1624
f 1550 1642 1674
f 1550 1602 1642
f 1698 1642 1602
f 1551 1698 1602
f 1643 1698 1551
f 1675 1578 1600
f 1551 1577 1643
f 1644 1643 1577
f 1675 1626 1578
f 1627 1644 1579
f 1627 1604 1629
f 1603 1628 1580
f 1630 1629 1604
f 1631 1630 1582
f 1605 1581 1703
f 1631 1606 1632
f 1582 1606 1631
f 1605 1665 1555
f 1583 1645 1632
f 1634 1645 1583
f 1648 1585 1633
f 1609 1647 1634
f 1647 1608 1635
f 1647 1609 1608
f 1610 1635 1608
f 1611 1635 1610
f 1607 1586 1588
f 1611 1560 1636
f 1586 1639 1587
f 1639 1590 1587
f 1639 1613 1590
f 1615 1613 1637
f 1638 1615 1637
f 1638 1652 1618
f 1653 1592 1614
f 1592 1653 1612
f 1591 1613 1616
f 1591 1590 1613
f 1617 1613 1615
f 1617 1616 1613
f 1618 1652 1619
f 1619 1654 1640
f 1640 1641 1598
f 1641 1656 1620
f 1620 1656 1621
f 1621 1656 1599
f 1622 1658 1694
f 1624 1658 1622
f 1674 1658 1624
f 1657 1576 1694
f 1622 1694 1576
f 1600 1623 1675
f 1601 1623 1600
f 1644 1627 1625
f 1661 1625 1627
f 1662 1580 1628
f 1665 1633 1555
f 1633 1665 1646
f 1634 1647 1645
f 1633 1646 1648
f 1648 1668 1607
f 1668 1669 1607
f 1669 1586 1607
f 1650 1709 1612
f 1709 1636 1612
f 1637 1671 1638
f 1638 1671 1652
f 1650 1612 1653
f 1639 1586 1649
f 1613 1639 1649
f 1637 1613 1649
f 1652 1651 1654
f 1654 1619 1652
f 1655 1614 1673
f 1655 1653 1614
f 1570 1673 1614
f 1656 1673 1599
f 1599 1673 1570
f 1626 1675 1676
f 1643 1644 1677
f 1660 1677 1644
f 1644 1625 1660
f 1740 1663 1626
f 1661 1627 1629
f 1663 1662 1628
f 1662 1680 1580
f 1629 1630 1679
f 1723 1679 1630
f 1723 1631 1724
f 1630 1631 1723
f 1631 1681 1724
f 1631 1645 1681
f 1632 1645 1631
f 1666 1664 1645
f 1647 1666 1645
f 1682 1666 1647
f 1646 1668 1648
f 1667 1668 1646
f 1682 1635 1708
f 1682 1647 1635
f 1708 1635 1684
f 1635 1611 1684
f 1684 1611 1636
f 1669 1649 1586
f 1650 1729 1709
f 1670 1637 1649
f 1637 1670 1671
f 1671 1651 1652
f 1713 1653 1655
f 1713 1650 1653
f 1651 1688 1654
f 1640 1690 1641
f 1640 1654 1690
f 1654 1688 1690
f 1641 1691 1672
f 1672 1732 1692
f 1641 1672 1656
f 1672 1692 1656
f 1656 1692 1673
f 1657 1696 1601
f 1658 1716 1694
f 1717 1716 1658
f 1674 1717 1658
f 1642 1752 1674
f 1659 1623 1696
f 1623 1601 1696
f 1642 1698 1752
f 1675 1623 1659
f 1643 1697 1698
f 1697 1643 1677
f 1676 1740 1626
f 1740 1700 1663
f 1663 1700 1662
f 1678 1661 1629
f 1629 1679 1678
f 1680 1703 1580
f 1645 1664 1681
f 1605 1703 1665
f 1665 1667 1646
f 1704 1667 1665
f 1667 1683 1668
f 1683 1669 1668
f 1683 1685 1669
f 1636 1709 1684
f 1649 1669 1685
f 1670 1649 1685
f 1651 1670 1687
f 1671 1670 1651
f 1729 1650 1713
f 1651 1730 1688
f 1651 1687 1730
f 1690 1688 1689
f 1691 1715 1672
f 1641 1690 1691
f 1672 1715 1732
f 1693 1673 1692
f 1673 1693 1655
f 1735 1696 1657
f 1694 1735 1657
f 1674 1695 1717
f 1752 1695 1674
f 1675 1659 1719
f 1676 1719 1740
f 1676 1675 1719
f 1701 1660 1625
f 1701 1625 1661
f 1721 1662 1700
f 1661 1678 1722
f 1662 1721 1680
f 1702 1703 1680
f 1705 1725 1681
f 1664 1705 1681
f 1703 1704 1665
f 1666 1705 1664
f 1728 1667 1704
f 1706 1682 1708
f 1682 1706 1666
f 1667 1711 1683
f 1684 1710 1708
f 1711 1685 1683
f 1670 1685 1686
f 1687 1670 1686
f 1764 1729 1713
f 1688 1730 1689
f 1689 1731 1690
f 1690 1731 1691
f 1713 1655 1693
f 1732 1733 1692
f 1733 1693 1692
f 1767 1735 1694
f 1716 1767 1694
f 1696 1750 1718
f 1696 1735 1750
f 1698 1751 1752
f 1659 1718 1719
f 1659 1696 1718
f 1698 1753 1751
f 1698 1697 1753
f 1699 1753 1697
f 1677 1699 1697
f 1771 1660 1701
f 1677 1660 1771
f 1772 1721 1700
f 1701 1661 1741
f 1661 1722 1741
f 1743 1680 1721
f 1754 1722 1678
f 1754 1678 1679
f 1755 1754 1679
f 1679 1723 1755
f 1743 1702 1680
f 1681 1725 1724
f 1702 1704 1703
f 1702 1727 1704
f 1726 1725 1705
f 1727 1728 1704
f 1706 1726 1705
f 1666 1706 1705
f 1728 1744 1667
f 1776 1708 1710
f 1760 1706 1708
f 1776 1760 1708
f 1744 1746 1667
f 1776 1710 1707
f 1746 1711 1667
f 1746 1748 1711
f 1707 1709 1729
f 1707 1684 1709
f 1684 1707 1710
f 1686 1685 1711
f 1686 1748 1749
f 1686 1711 1748
f 1686 1749 1712
f 1686 1712 1687
f 1762 1687 1712
f 1730 1687 1762
f 1730 1762 1763
f 1733 1734 1693
f 1734 1713 1693
f 1731 1765 1691
f 1765 1714 1715
f 1691 1765 1715
f 1715 1714 1732
f 1719 1718 1739
f 1719 1739 1738
f 1719 1738 1740
f 1677 1720 1699
f 1720 1677 1771
f 1770 1772 1700
f 1740 1770 1700
f 1721 1773 1743
f 1723 1757 1755
f 1743 1759 1702
f 1724 1757 1723
f 1725 1757 1724
f 1726 1758 1725
f 1706 1760 1726
f 1707 1745 1776
f 1749 1748 1778
f 1749 1780 1762
f 1749 1762 1712
f 1779 1729 1764
f 1730 1763 1689
f 1782 1713 1734
f 1713 1782 1764
f 1714 1785 1732
f 1785 1733 1732
f 1735 1768 1750
f 1767 1768 1735
f 1736 1767 1716
f 1717 1736 1716
f 1737 1736 1717
f 1695 1737 1717
f 1752 1737 1695
f 1800 1738 1739
f 1739 1718 1800
f 1699 1720 1769
f 1738 1770 1740
f 1720 1771 1769
f 1771 1701 1789
f 1741 1789 1701
f 1772 1773 1721
f 1742 1722 1754
f 1741 1722 1742
f 1773 1756 1743
f 1756 1759 1743
f 1759 1727 1702
f 1759 1761 1727
f 1727 1761 1728
f 1760 1758 1726
f 1761 1747 1728
f 1747 1744 1728
f 1746 1744 1747
f 1748 1746 1747
f 1745 1707 1797
f 1749 1778 1780
f 1797 1729 1779
f 1797 1707 1729
f 1764 1783 1779
f 1689 1766 1731
f 1731 1766 1765
f 1733 1785 1798
f 1733 1798 1734
f 1767 1736 1786
f 1736 1737 1786
f 1752 1819 1737
f 1752 1818 1819
f 1752 1751 1818
f 1751 1753 1820
f 1835 1820 1753
f 1738 1788 1770
f 1738 1800 1788
f 1699 1835 1753
f 1699 1769 1835
f 1790 1773 1772
f 1742 1754 1791
f 1774 1791 1754
f 1774 1755 1804
f 1754 1755 1774
f 1755 1757 1804
f 1725 1793 1757
f 1758 1793 1725
f 1759 1775 1761
f 1777 1760 1776
f 1760 1777 1758
f 1761 1809 1747
f 1809 1796 1747
f 1796 1748 1747
f 1778 1748 1796
f 1813 1763 1762
f 1763 1813 1689
f 1689 1813 1766
f 1782 1784 1764
f 1783 1764 1784
f 1798 1832 1734
f 1832 1782 1734
f 1765 1814 1714
f 1814 1785 1714
f 1767 1816 1768
f 1786 1816 1767
f 1737 1817 1786
f 1819 1817 1737
f 1751 1799 1818
f 1800 1718 1787
f 1718 1750 1787
f 1751 1820 1799
f 1801 1803 1770
f 1770 1788 1801
f 1769 1771 1837
f 1772 1803 1790
f 1770 1803 1772
f 1742 1791 1821
f 1756 1805 1807
f 1773 1805 1756
f 1757 1792 1804
f 1757 1793 1792
f 1807 1775 1759
f 1807 1759 1756
f 1794 1793 1758
f 1809 1761 1775
f 1826 1776 1745
f 1776 1826 1777
f 1778 1796 1811
f 1795 1745 1797
f 1780 1778 1811
f 1780 1811 1831
f 1762 1780 1831
f 1797 1779 1783
f 1813 1762 1831
f 1766 1813 1781
f 1766 1781 1765
f 1785 1814 1815
f 1798 1785 1815
f 1786 1868 1816
f 1817 1868 1786
f 1834 1768 1816
f 1750 1768 1834
f 1787 1750 1834
f 1788 1853 1801
f 1800 1853 1788
f 1854 1803 1801
f 1802 1835 1769
f 1769 1837 1802
f 1789 1837 1771
f 1803 1838 1790
f 1840 1742 1821
f 1741 1742 1840
f 1789 1741 1840
f 1790 1805 1773
f 1838 1805 1790
f 1821 1774 1822
f 1791 1774 1821
f 1774 1804 1822
f 1804 1792 1806
f 1793 1794 1792
f 1825 1775 1807
f 1823 1825 1807
f 1794 1758 1824
f 1824 1777 1826
f 1777 1824 1758
f 1825 1809 1775
f 1827 1745 1795
f 1745 1827 1826
f 1810 1796 1809
f 1829 1796 1810
f 1829 1811 1796
f 1864 1782 1832
f 1864 1784 1782
f 1765 1781 1814
f 1816 1848 1834
f 1800 1787 1853
f 1854 1838 1803
f 1837 1789 1839
f 1840 1839 1789
f 1838 1842 1805
f 1821 1822 1841
f 1804 1806 1822
f 1842 1823 1805
f 1805 1823 1807
f 1792 1843 1806
f 1792 1808 1843
f 1794 1808 1792
f 1844 1825 1823
f 1808 1794 1824
f 1828 1809 1825
f 1810 1809 1828
f 1795 1797 1812
f 1831 1833 1813
f 1812 1783 1784
f 1812 1797 1783
f 1813 1833 1781
f 1781 1866 1814
f 1814 1866 1815
f 1846 1798 1815
f 1798 1846 1832
f 1848 1816 1867
f 1868 1867 1816
f 1834 1852 1787
f 1853 1787 1852
f 1820 1849 1799
f 1849 1820 1835
f 1801 1851 1854
f 1801 1853 1851
f 1835 1802 1836
f 1871 1836 1802
f 1854 1855 1838
f 1802 1837 1871
f 1874 1842 1838
f 1856 1822 1857
f 1841 1822 1856
f 1806 1857 1822
f 1843 1857 1806
f 1860 1858 1843
f 1808 1860 1843
f 1826 1845 1824
f 1860 1824 1845
f 1860 1808 1824
f 1828 1825 1844
f 1845 1826 1827
f 1795 1863 1827
f 1884 1829 1810
f 1884 1811 1829
f 1865 1811 1884
f 1830 1795 1812
f 1865 1831 1811
f 1865 1833 1831
f 1885 1784 1864
f 1784 1885 1812
f 1833 1886 1781
f 1781 1886 1866
f 1818 1847 1819
f 1799 1847 1818
f 1849 1835 1836
f 1871 1837 1839
f 1838 1890 1874
f 1838 1855 1890
f 1823 1876 1859
f 1842 1876 1823
f 1843 1858 1857
f 1859 1844 1823
f 1861 1828 1844
f 1863 1862 1827
f 1827 1862 1845
f 1882 1810 1828
f 1881 1810 1882
f 1830 1863 1795
f 1884 1810 1881
f 1830 1812 1885
f 1913 1846 1815
f 1913 1832 1846
f 1896 1832 1913
f 1832 1896 1864
f 1817 1898 1868
f 1869 1898 1817
f 1819 1869 1817
f 1847 1869 1819
f 1848 1887 1852
f 1848 1888 1887
f 1867 1888 1848
f 1847 1799 1870
f 1849 1870 1799
f 1848 1852 1834
f 1850 1900 1851
f 1853 1850 1851
f 1853 1852 1850
f 1851 1889 1854
f 1851 1900 1889
f 1849 1836 1901
f 1855 1889 1890
f 1854 1889 1855
f 1836 1871 1891
f 1871 1839 1872
f 1892 1874 1890
f 1839 1840 1872
f 1873 1872 1840
f 1840 1821 1873
f 1841 1873 1821
f 1856 1875 1873
f 1841 1856 1873
f 1856 1857 1877
f 1893 1858 1878
f 1858 1893 1857
f 1878 1860 1879
f 1878 1858 1860
f 1859 1861 1844
f 1879 1860 1845
f 1861 1882 1828
f 1862 1863 1883
f 1883 1863 1830
f 1865 1884 1895
f 1865 1911 1833
f 1865 1895 1911
f 1833 1911 1886
f 1885 1864 1896
f 1886 1930 1866
f 1866 1912 1815
f 1866 1930 1912
f 1815 1912 1913
f 1867 1941 1888
f 1897 1941 1867
f 1868 1897 1867
f 1898 1897 1868
f 1850 1852 1899
f 1852 1887 1899
f 1870 1849 1914
f 1901 1836 1891
f 1892 1903 1874
f 1856 1919 1875
f 1874 1903 1842
f 1856 1877 1919
f 1903 1876 1842
f 1857 1893 1877
f 1893 1878 1905
f 1905 1878 1879
f 1859 1906 1861
f 1880 1879 1845
f 1906 1882 1861
f 1894 1880 1845
f 1862 1894 1845
f 1884 1910 1895
f 1908 1830 1885
f 1830 1908 1883
f 1958 1899 1887
f 1887 1888 1958
f 1869 1847 1968
f 1870 1968 1847
f 1914 1849 1932
f 1932 1849 1901
f 1891 1871 1916
f 1915 1917 1892
f 1890 1915 1892
f 1871 1872 1916
f 1934 1916 1872
f 1917 1918 1892
f 1872 1873 1934
f 1902 1875 1919
f 1873 1875 1902
f 1934 1873 1902
f 1892 1918 1903
f 1877 1904 1919
f 1903 1925 1876
f 1877 1893 1904
f 1876 1925 1859
f 1880 1926 1879
f 1882 1906 1907
f 1881 1882 1927
f 1882 1907 1927
f 1894 1862 1883
f 1884 1927 1910
f 1884 1881 1927
f 1908 1885 1928
f 1933 1900 1850
f 1931 1933 1850
f 1850 1899 1931
f 1900 1959 1889
f 1933 1959 1900
f 1932 1901 1946
f 1890 1959 1915
f 1889 1959 1890
f 1891 1946 1901
f 1902 1919 1935
f 1919 1904 1920
f 1903 1921 1925
f 1905 1922 1904
f 1893 1905 1904
f 1923 1905 1879
f 1923 1879 1926
f 1924 1859 1925
f 1924 1906 1859
f 1924 1937 1906
f 1926 1880 1894
f 1907 1906 1937
f 1927 1907 1966
f 1909 1883 1908
f 1883 1909 1894
f 1911 1895 1938
f 1911 1938 1930
f 1930 1939 1912
f 1912 1940 1913
f 1912 1939 1940
f 1913 1955 1896
f 1913 1940 1955
f 1956 1896 1955
f 1956 1928 1885
f 1896 1956 1885
f 1886 1911 1930
f 1967 1941 1897
f 1957 1967 1897
f 1898 1957 1897
f 1942 1957 1898
f 1888 1943 1958
f 1888 1941 1943
f 1869 1942 1898
f 1869 1968 1942
f 1969 1931 1899
f 1899 1958 1969
f 1968 1870 1944
f 1914 1944 1870
f 1946 1891 1947
f 1972 1947 1891
f 1891 1916 1972
f 1917 1960 1918
f 1960 1921 1918
f 1919 1949 1935
f 1918 1921 1903
f 1919 1920 1949
f 1904 1922 1920
f 1921 1976 1925
f 1905 1950 1922
f 1923 1950 1905
f 1976 1924 1925
f 1953 1894 1909
f 1894 1953 1926
f 1978 1907 1937
f 1907 1978 1966
f 1964 1909 1908
f 1954 1927 1966
f 1954 1910 1927
f 1910 1954 1938
f 1895 1910 1938
f 1938 1929 1930
f 1930 1929 1939
f 1931 1971 1933
f 1931 1969 1971
f 1987 1915 1959
f 1916 1934 1972
f 1973 1972 1934
f 1915 1990 1917
f 1902 1973 1934
f 1902 1935 1961
f 1948 1961 1935
f 1960 1993 1921
f 1949 1948 1935
f 1993 1975 1921
f 1920 1936 1949
f 1951 1922 1950
f 1922 1936 1920
f 1951 1936 1922
f 1975 1976 1921
f 1950 1923 1952
f 1976 1963 1924
f 1926 1952 1923
f 1963 1937 1924
f 1977 1926 1953
f 1953 1909 1964
f 1964 1908 1928
f 1938 1965 1979
f 1954 1965 1938
f 1938 1979 1929
f 1939 1981 1940
f 1940 1981 1955
f 1914 1945 1944
f 1945 1914 1986
f 1914 1932 1986
f 2022 1915 1987
f 1973 1902 1961
f 1990 1960 1917
f 1992 1960 1990
f 1949 1962 1948
f 1936 1962 1949
f 1936 1951 1962
f 1952 1951 1950
f 2030 1952 1977
f 1952 1926 1977
f 1999 1937 1963
f 1937 1999 1978
f 1954 1966 1965
f 1928 2033 1964
f 2034 2018 1955
f 1982 1955 2018
f 1982 1956 1955
f 1956 1982 1928
f 1929 1980 1939
f 1939 1980 1981
f 1981 2034 1955
f 1983 1985 1943
f 2004 1983 1943
f 1941 2004 1943
f 1967 2004 1941
f 1958 1985 1969
f 1958 1943 1985
f 1970 1959 1933
f 1971 1970 1933
f 1986 1932 1988
f 1932 1946 1988
f 2022 1990 1915
f 1973 1961 2011
f 1992 1993 1960
f 1948 1974 1961
f 1962 1974 1948
f 1995 1974 1962
f 1962 1951 1995
f 2030 1996 1952
f 1996 1951 1952
f 1963 1976 1998
f 1999 2015 1978
f 1977 1953 1964
f 1966 1978 2002
f 2002 1965 1966
f 1982 2032 1928
f 2033 1928 2032
f 1929 1979 1980
f 1957 2005 1967
f 1942 2005 1957
f 1968 2054 1942
f 2054 1968 1984
f 1968 1944 1984
f 1945 1984 1944
f 1985 1971 1969
f 1959 2021 1987
f 1970 2021 1959
f 1986 1988 2007
f 1988 1946 2008
f 1946 1947 2008
f 2022 1987 2009
f 2011 1991 2024
f 1961 1991 2011
f 1961 1974 1991
f 1994 1995 1996
f 1993 1998 1975
f 2025 1998 1993
f 1951 1996 1995
f 1975 1998 1976
f 2030 1997 1996
f 1998 1999 1963
f 1978 2015 2002
f 1964 2000 1977
f 1965 2002 2001
f 1979 1965 2001
f 1979 2001 2017
f 1979 2017 1980
f 1967 2035 2004
f 2005 2035 1967
f 2054 2005 1942
f 1985 1983 2036
f 1945 2006 1984
f 2006 1945 1986
f 1970 2020 2021
f 1970 1971 2020
f 1971 1985 2020
f 2021 2009 1987
f 2008 1947 2039
f 1947 2010 2039
f 2022 2057 1990
f 1947 1972 2010
f 2010 1972 1989
f 2057 2023 1990
f 1972 1973 1989
f 2042 1989 1973
f 1973 2011 2042
f 2023 1992 1990
f 2023 2044 1992
f 2026 2024 1991
f 2044 2025 1992
f 1974 2012 1991
f 2012 2026 1991
f 1992 2025 1993
f 2012 1995 1994
f 2012 1974 1995
f 2013 1994 1996
f 2027 1996 1997
f 2027 2013 1996
f 2031 2030 1977
f 2014 1999 1998
f 1999 2014 2015
f 2000 2031 1977
f 2002 2015 2001
f 2017 2003 1980
f 2003 1981 1980
f 1981 2003 2034
f 2005 2053 2035
f 2037 2020 1985
f 1985 2036 2037
f 2006 1986 2055
f 2055 1986 2007
f 2007 1988 2073
f 2008 2073 1988
f 2009 2074 2022
f 2042 2011 2024
f 2045 2026 2012
f 2045 2012 1994
f 2013 2045 1994
f 2025 2028 1998
f 2047 2027 1997
f 2028 2014 1998
f 2000 1964 2033
f 2049 2001 2015
f 2016 2001 2049
f 2018 2064 1982
f 2032 1982 2064
f 2016 2017 2001
f 2016 2003 2017
f 2016 2051 2003
f 2051 2034 2003
f 1983 2052 2036
f 1983 2098 2052
f 1983 2004 2098
f 2035 2098 2004
f 2005 2019 2053
f 2054 2019 2005
f 1984 2084 2054
f 2006 2084 1984
f 2037 2036 2068
f 2073 2008 2038
f 2008 2039 2038
f 2074 2040 2022
f 2039 2010 2041
f 2040 2057 2022
f 2010 1989 2041
f 2041 1989 2042
f 2026 2043 2024
f 2045 2043 2026
f 2060 2013 2027
f 2013 2060 2045
f 2046 2028 2025
f 2029 2030 2031
f 2029 1997 2030
f 2047 1997 2029
f 2048 2014 2028
f 2014 2048 2063
f 2015 2063 2049
f 2015 2014 2063
f 2050 2016 2049
f 2066 2016 2050
f 2016 2066 2051
f 2065 2034 2051
f 2065 2018 2034
f 2064 2018 2065
f 2068 2072 2037
f 2052 2068 2036
f 2084 2006 2071
f 2037 2072 2020
f 2006 2055 2071
f 2020 2085 2021
f 2009 2085 2074
f 2021 2085 2009
f 2073 2038 2075
f 2039 2041 2076
f 2057 2078 2023
f 2056 2041 2042
f 2090 2056 2042
f 2078 2059 2023
f 2042 2058 2090
f 2024 2058 2042
f 2024 2043 2058
f 2023 2059 2044
f 2059 2046 2044
f 2080 2043 2045
f 2060 2080 2045
f 2046 2025 2044
f 2093 2027 2047
f 2027 2093 2060
f 2061 2028 2046
f 2094 2047 2029
f 2048 2028 2061
f 2031 2150 2029
f 2095 2049 2063
f 2095 2050 2049
f 2051 2082 2065
f 2051 2066 2082
f 2052 2069 2068
f 2055 2156 2071
f 2072 2085 2020
f 2055 2007 2086
f 2087 2074 2085
f 2075 2038 2111
f 2111 2039 2076
f 2038 2039 2111
f 2074 2088 2040
f 2074 2087 2088
f 2040 2088 2057
f 2076 2056 2077
f 2076 2041 2056
f 2088 2078 2057
f 2043 2080 2058
f 2059 2102 2046
f 2079 2060 2093
f 2060 2079 2080
f 2102 2061 2046
f 2094 2062 2047
f 2047 2062 2093
f 2081 2048 2061
f 2104 2048 2081
f 2031 2000 2150
f 2104 2063 2048
f 2095 2063 2104
f 2064 2119 2032
f 2033 2032 2119
f 2050 2095 2096
f 2050 2105 2066
f 2050 2096 2105
f 2066 2105 2097
f 2066 2097 2082
f 2098 2035 2067
f 2053 2067 2035
f 2067 2053 2083
f 2053 2019 2083
f 2070 2083 2019
f 2068 2069 2099
f 2054 2070 2019
f 2084 2070 2054
f 2071 2121 2084
f 2072 2099 2122
f 2068 2099 2072
f 2122 2085 2072
f 2055 2086 2156
f 2007 2073 2086
f 2086 2073 2100
f 2073 2075 2100
f 2077 2111 2076
f 2077 2056 2089
f 2088 2113 2078
f 2056 2090 2089
f 2058 2092 2090
f 2058 2079 2092
f 2080 2079 2058
f 2101 2079 2093
f 2062 2115 2093
f 2102 2081 2061
f 2094 2029 2150
f 2118 2000 2033
f 2082 2106 2065
f 2168 2065 2106
f 2168 2064 2065
f 2064 2168 2119
f 2070 2107 2083
f 2120 2107 2070
f 2069 2108 2099
f 2069 2052 2108
f 2070 2084 2120
f 2121 2120 2084
f 2122 2109 2085
f 2087 2124 2110
f 2109 2124 2087
f 2087 2085 2109
f 2100 2075 2111
f 2110 2088 2087
f 2110 2141 2088
f 2141 2113 2088
f 2090 2112 2089
f 2090 2092 2112
f 2113 2129 2078
f 2078 2129 2059
f 2129 2114 2059
f 2079 2091 2092
f 2101 2091 2079
f 2059 2114 2102
f 2116 2093 2115
f 2093 2116 2101
f 2147 2094 2103
f 2147 2062 2094
f 2103 2094 2150
f 2081 2102 2117
f 2132 2081 2117
f 2150 2000 2118
f 2081 2132 2104
f 2118 2033 2119
f 2105 2135 2097
f 2097 2135 2151
f 2097 2151 2082
f 2082 2151 2106
f 2083 2107 2067
f 2108 2052 2154
f 2098 2154 2052
f 2099 2173 2122
f 2099 2108 2173
f 2121 2071 2175
f 2156 2086 2123
f 2139 2123 2086
f 2086 2100 2139
f 2111 2077 2125
f 2126 2125 2077
f 2142 2089 2127
f 2077 2089 2142
f 2089 2112 2127
f 2112 2092 2128
f 2091 2130 2092
f 2116 2091 2101
f 2148 2062 2147
f 2062 2148 2115
f 2117 2102 2114
f 2095 2104 2133
f 2104 2187 2133
f 2104 2132 2187
f 2133 2096 2095
f 2096 2133 2105
f 2136 2154 2098
f 2067 2136 2098
f 2152 2136 2067
f 2107 2152 2067
f 2175 2071 2156
f 2138 2109 2122
f 2138 2124 2109
f 2100 2111 2125
f 2142 2126 2077
f 2141 2179 2113
f 2112 2128 2127
f 2179 2129 2113
f 2128 2130 2144
f 2092 2130 2128
f 2129 2145 2114
f 2116 2149 2091
f 2145 2146 2114
f 2115 2148 2131
f 2131 2116 2115
f 2146 2117 2114
f 2117 2146 2164
f 2161 2103 2150
f 2103 2161 2147
f 2132 2117 2164
f 2165 2105 2133
f 2105 2165 2135
f 2151 2167 2106
f 2106 2167 2168
f 2137 2173 2108
f 2108 2154 2137
f 2120 2172 2107
f 2172 2120 2153
f 2155 2153 2120
f 2121 2155 2120
f 2121 2175 2155
f 2122 2174 2138
f 2173 2174 2122
f 2139 2100 2140
f 2100 2125 2140
f 2124 2141 2110
f 2125 2126 2158
f 2143 2179 2141
f 2127 2144 2181
f 2128 2144 2127
f 2183 2129 2179
f 2159 2144 2130
f 2159 2130 2149
f 2130 2091 2149
f 2147 2201 2148
f 2148 2202 2131
f 2131 2149 2116
f 2150 2163 2161
f 2186 2132 2164
f 2132 2186 2187
f 2134 2119 2168
f 2134 2118 2119
f 2165 2188 2135
f 2135 2188 2151
f 2107 2172 2152
f 2137 2154 2170
f 2195 2138 2174
f 2139 2157 2123
f 2139 2140 2157
f 2209 2143 2124
f 2124 2143 2141
f 2126 2197 2158
f 2126 2142 2197
f 2198 2197 2142
f 2198 2127 2181
f 2142 2127 2198
f 2182 2129 2183
f 2182 2145 2129
f 2204 2145 2182
f 2162 2149 2131
f 2160 2159 2149
f 2162 2160 2149
f 2204 2146 2145
f 2147 2161 2201
f 2148 2201 2202
f 2169 2150 2118
f 2163 2150 2169
f 2133 2166 2165
f 2133 2187 2166
f 2169 2118 2134
f 2151 2188 2167
f 2152 2171 2136
f 2191 2171 2152
f 2172 2191 2152
f 2207 2173 2137
f 2170 2207 2137
f 2170 2154 2190
f 2136 2190 2154
f 2175 2156 2176
f 2156 2123 2176
f 2157 2176 2123
f 2124 2194 2177
f 2124 2138 2194
f 2177 2209 2124
f 2140 2125 2208
f 2208 2125 2158
f 2212 2179 2143
f 2198 2181 2211
f 2144 2180 2181
f 2159 2180 2144
f 2160 2180 2159
f 2184 2161 2163
f 2161 2184 2201
f 2202 2162 2131
f 2204 2205 2146
f 2205 2164 2146
f 2230 2164 2205
f 2164 2230 2186
f 2188 2165 2216
f 2165 2166 2216
f 2189 2168 2167
f 2168 2189 2134
f 2171 2190 2136
f 2172 2256 2191
f 2172 2234 2256
f 2153 2234 2172
f 2192 2234 2153
f 2193 2173 2207
f 2155 2192 2153
f 2192 2155 2235
f 2155 2175 2235
f 2193 2174 2173
f 2193 2219 2174
f 2175 2260 2235
f 2175 2176 2260
f 2219 2195 2174
f 2176 2220 2260
f 2195 2194 2138
f 2220 2157 2196
f 2176 2157 2220
f 2157 2140 2196
f 2196 2140 2208
f 2208 2158 2178
f 2178 2158 2197
f 2212 2183 2179
f 2181 2199 2211
f 2181 2180 2199
f 2203 2200 2160
f 2160 2200 2180
f 2227 2162 2202
f 2203 2160 2162
f 2213 2169 2185
f 2186 2251 2187
f 2186 2230 2251
f 2163 2169 2213
f 2187 2231 2166
f 2187 2251 2231
f 2166 2231 2216
f 2185 2169 2134
f 2188 2215 2167
f 2189 2167 2215
f 2196 2237 2220
f 2177 2223 2209
f 2209 2212 2143
f 2210 2198 2211
f 2197 2198 2210
f 2212 2224 2183
f 2180 2200 2199
f 2183 2229 2182
f 2224 2229 2183
f 2226 2184 2214
f 2226 2201 2184
f 2226 2246 2202
f 2201 2226 2202
f 2246 2227 2202
f 2227 2228 2162
f 2162 2228 2203
f 2229 2204 2182
f 2250 2204 2229
f 2214 2163 2213
f 2163 2214 2184
f 2250 2205 2204
f 2230 2205 2250
f 2215 2232 2189
f 2270 2189 2232
f 2270 2134 2189
f 2134 2270 2185
f 2216 2253 2188
f 2188 2253 2215
f 2190 2233 2217
f 2190 2171 2233
f 2171 2206 2233
f 2255 2171 2191
f 2255 2206 2171
f 2255 2191 2256
f 2218 2193 2207
f 2207 2217 2218
f 2207 2170 2217
f 2190 2217 2170
f 2234 2192 2271
f 2235 2271 2192
f 2195 2177 2194
f 2238 2177 2195
f 2237 2196 2264
f 2264 2196 2221
f 2196 2208 2221
f 2222 2221 2208
f 2266 2223 2177
f 2222 2178 2240
f 2208 2178 2222
f 2223 2242 2209
f 2178 2197 2240
f 2240 2210 2244
f 2197 2210 2240
f 2209 2242 2212
f 2210 2243 2244
f 2211 2243 2210
f 2245 2243 2211
f 2242 2224 2212
f 2199 2245 2211
f 2199 2225 2245
f 2200 2225 2199
f 2247 2225 2200
f 2203 2247 2200
f 2285 2214 2213
f 2285 2248 2214
f 2214 2248 2226
f 2253 2287 2215
f 2215 2287 2232
f 2252 2216 2231
f 2216 2252 2253
f 2257 2218 2217
f 2233 2257 2217
f 2233 2206 2254
f 2259 2236 2218
f 2193 2236 2219
f 2218 2236 2193
f 2260 2220 2308
f 2262 2308 2220
f 2219 2238 2195
f 2261 2238 2219
f 2237 2262 2220
f 2266 2239 2223
f 2241 2240 2244
f 2239 2242 2223
f 2248 2314 2226
f 2226 2314 2246
f 2247 2203 2228
f 2250 2229 2281
f 2282 2248 2285
f 2249 2230 2250
f 2284 2230 2249
f 2230 2284 2251
f 2285 2213 2289
f 2185 2289 2213
f 2234 2258 2256
f 2271 2258 2234
f 2218 2257 2259
f 2235 2294 2271
f 2294 2235 2260
f 2236 2261 2219
f 2238 2266 2177
f 2222 2240 2275
f 2240 2241 2275
f 2267 2243 2245
f 2244 2243 2267
f 2277 2224 2242
f 2225 2268 2245
f 2229 2224 2277
f 2281 2229 2277
f 2283 2278 2246
f 2268 2225 2247
f 2280 2268 2247
f 2314 2283 2246
f 2246 2278 2227
f 2279 2227 2278
f 2279 2228 2227
f 2280 2247 2228
f 2279 2280 2228
f 2281 2249 2250
f 2251 2286 2231
f 2251 2284 2286
f 2231 2286 2303
f 2231 2303 2252
f 2252 2303 2290
f 2252 2290 2253
f 2253 2290 2287
f 2287 2288 2232
f 2232 2288 2270
f 2255 2304 2206
f 2256 2304 2255
f 2292 2236 2259
f 2257 2292 2259
f 2236 2272 2261
f 2261 2272 2324
f 2324 2238 2261
f 2237 2263 2262
f 2237 2264 2263
f 2309 2263 2264
f 2295 2273 2238
f 2264 2221 2309
f 2274 2309 2221
f 2273 2266 2238
f 2221 2265 2274
f 2221 2222 2265
f 2265 2222 2275
f 2273 2297 2266
f 2266 2297 2239
f 2241 2276 2275
f 2297 2298 2239
f 2241 2267 2276
f 2241 2244 2267
f 2239 2277 2242
f 2298 2277 2239
f 2268 2299 2245
f 2316 2281 2277
f 2269 2248 2282
f 2269 2314 2248
f 2301 2249 2281
f 2284 2249 2301
f 2302 2185 2270
f 2185 2302 2289
f 2254 2291 2332
f 2206 2291 2254
f 2256 2305 2304
f 2257 2332 2293
f 2257 2233 2332
f 2254 2332 2233
f 2256 2258 2305
f 2306 2236 2292
f 2292 2257 2293
f 2306 2272 2236
f 2294 2260 2308
f 2324 2295 2238
f 2275 2325 2265
f 2326 2325 2275
f 2275 2276 2326
f 2311 2267 2299
f 2276 2267 2311
f 2245 2299 2267
f 2327 2277 2298
f 2316 2277 2327
f 2314 2315 2283
f 2268 2313 2299
f 2317 2344 2269
f 2314 2269 2344
f 2315 2329 2283
f 2329 2278 2283
f 2300 2280 2279
f 2313 2268 2280
f 2300 2313 2280
f 2316 2301 2281
f 2318 2317 2282
f 2282 2317 2269
f 2301 2330 2284
f 2318 2285 2289
f 2285 2318 2282
f 2302 2270 2288
f 2206 2333 2291
f 2304 2333 2206
f 2271 2334 2258
f 2294 2308 2336
f 2306 2323 2272
f 2272 2323 2324
f 2308 2262 2307
f 2262 2263 2307
f 2338 2274 2339
f 2309 2274 2338
f 2296 2273 2295
f 2274 2265 2339
f 2325 2339 2265
f 2310 2297 2273
f 2298 2297 2310
f 2326 2311 2341
f 2276 2311 2326
f 2299 2312 2311
f 2313 2312 2299
f 2329 2346 2279
f 2278 2329 2279
f 2279 2346 2300
f 2284 2331 2286
f 2284 2330 2331
f 2286 2349 2303
f 2286 2331 2349
f 2303 2349 2319
f 2288 2350 2302
f 2350 2318 2302
f 2318 2289 2302
f 2303 2319 2290
f 2290 2320 2287
f 2319 2320 2290
f 2320 2288 2287
f 2354 2304 2305
f 2258 2354 2305
f 2258 2334 2354
f 2292 2355 2383
f 2292 2293 2355
f 2271 2321 2334
f 2294 2321 2271
f 2336 2321 2294
f 2306 2383 2357
f 2292 2383 2306
f 2357 2323 2306
f 2307 2336 2308
f 2322 2324 2323
f 2324 2296 2295
f 2296 2371 2273
f 2371 2310 2273
f 2311 2342 2341
f 2311 2312 2342
f 2359 2327 2298
f 2313 2343 2312
f 2344 2361 2314
f 2314 2362 2315
f 2314 2361 2362
f 2315 2362 2329
f 2343 2300 2346
f 2343 2313 2300
f 2327 2301 2316
f 2347 2317 2328
f 2347 2344 2317
f 2328 2317 2351
f 2351 2317 2318
f 2355 2293 2335
f 2332 2335 2293
f 2357 2322 2323
f 2322 2296 2324
f 2263 2309 2337
f 2337 2309 2338
f 2369 2371 2296
f 2339 2325 2340
f 2325 2326 2340
f 2326 2341 2372
f 2310 2359 2298
f 2312 2360 2342
f 2343 2360 2312
f 2348 2301 2327
f 2301 2348 2364
f 2330 2364 2331
f 2330 2301 2364
f 2351 2318 2350
f 2349 2352 2319
f 2319 2378 2320
f 2319 2352 2378
f 2320 2377 2288
f 2320 2378 2377
f 2353 2288 2377
f 2288 2353 2350
f 2332 2395 2335
f 2332 2366 2395
f 2332 2291 2366
f 2333 2366 2291
f 2304 2379 2333
f 2379 2304 2354
f 2334 2381 2354
f 2356 2381 2334
f 2334 2321 2356
f 2336 2307 2398
f 2357 2399 2322
f 2385 2296 2322
f 2338 2339 2370
f 2370 2340 2358
f 2339 2340 2370
f 2340 2326 2358
f 2372 2358 2326
f 2341 2342 2372
f 2345 2344 2347
f 2344 2345 2361
f 2362 2387 2329
f 2329 2387 2346
f 2348 2327 2363
f 2407 2347 2328
f 2348 2363 2364
f 2407 2328 2351
f 2331 2365 2349
f 2331 2364 2365
f 2349 2365 2352
f 2350 2392 2351
f 2392 2350 2353
f 2366 2333 2393
f 2379 2393 2333
f 2379 2354 2394
f 2381 2394 2354
f 2355 2382 2383
f 2380 2382 2355
f 2335 2380 2355
f 2395 2380 2335
f 2321 2396 2356
f 2383 2417 2357
f 2321 2336 2396
f 2336 2398 2396
f 2398 2307 2367
f 2337 2367 2307
f 2307 2263 2337
f 2385 2369 2296
f 2338 2370 2368
f 2372 2342 2386
f 2310 2376 2359
f 2360 2374 2342
f 2388 2374 2360
f 2388 2343 2389
f 2343 2388 2360
f 2375 2327 2359
f 2363 2327 2375
f 2362 2361 2439
f 2439 2387 2362
f 2387 2389 2346
f 2346 2389 2343
f 2408 2347 2407
f 2347 2408 2345
f 2407 2351 2392
f 2377 2444 2353
f 2392 2353 2444
f 2381 2356 2416
f 2396 2416 2356
f 2382 2397 2383
f 2417 2399 2357
f 2399 2400 2322
f 2400 2385 2322
f 2385 2420 2369
f 2368 2370 2358
f 2369 2373 2371
f 2420 2373 2369
f 2402 2372 2386
f 2358 2372 2402
f 2371 2373 2310
f 2373 2436 2310
f 2342 2403 2386
f 2310 2436 2376
f 2342 2374 2403
f 2388 2405 2374
f 2376 2375 2359
f 2438 2361 2345
f 2361 2438 2439
f 2406 2363 2375
f 2410 2363 2406
f 2364 2363 2410
f 2410 2365 2364
f 2365 2409 2352
f 2365 2410 2409
f 2352 2409 2411
f 2411 2425 2377
f 2377 2425 2444
f 2352 2411 2378
f 2378 2411 2377
f 2366 2413 2395
f 2393 2413 2366
f 2379 2426 2393
f 2381 2414 2394
f 2428 2382 2380
f 2380 2427 2428
f 2380 2395 2427
f 2381 2416 2414
f 2417 2383 2397
f 2337 2338 2418
f 2384 2418 2338
f 2400 2434 2385
f 2338 2368 2384
f 2434 2420 2385
f 2358 2419 2368
f 2386 2403 2450
f 2374 2405 2403
f 2404 2376 2436
f 2423 2376 2404
f 2389 2405 2388
f 2375 2376 2423
f 2389 2387 2390
f 2406 2375 2423
f 2439 2390 2387
f 2406 2441 2410
f 2391 2407 2392
f 2444 2412 2392
f 2445 2427 2395
f 2413 2445 2395
f 2393 2454 2413
f 2426 2454 2393
f 2379 2394 2426
f 2428 2415 2382
f 2415 2417 2397
f 2382 2415 2397
f 2396 2398 2430
f 2431 2399 2417
f 2431 2433 2399
f 2398 2367 2448
f 2367 2432 2448
f 2433 2400 2399
f 2367 2337 2432
f 2432 2337 2418
f 2384 2368 2419
f 2401 2419 2358
f 2401 2358 2402
f 2435 2401 2402
f 2402 2386 2435
f 2437 2405 2422
f 2437 2403 2405
f 2423 2404 2440
f 2390 2422 2389
f 2422 2405 2389
f 2345 2408 2424
f 2441 2406 2423
f 2424 2407 2466
f 2407 2424 2408
f 2466 2407 2391
f 2410 2443 2409
f 2392 2412 2391
f 2409 2442 2411
f 2443 2442 2409
f 2442 2425 2411
f 2394 2455 2426
f 2394 2456 2455
f 2414 2456 2394
f 2414 2429 2456
f 2414 2416 2429
f 2396 2469 2416
f 2396 2430 2469
f 2417 2447 2431
f 2415 2447 2417
f 2430 2398 2448
f 2432 2418 2471
f 2384 2471 2418
f 2433 2434 2400
f 2435 2450 2460
f 2386 2450 2435
f 2477 2404 2436
f 2403 2462 2450
f 2437 2462 2403
f 2440 2404 2477
f 2390 2451 2422
f 2437 2422 2451
f 2421 2345 2424
f 2345 2421 2438
f 2464 2423 2440
f 2423 2464 2441
f 2410 2441 2443
f 2444 2453 2412
f 2480 2412 2453
f 2480 2391 2412
f 2446 2457 2428
f 2428 2427 2446
f 2427 2445 2446
f 2428 2457 2415
f 2429 2416 2484
f 2469 2484 2416
f 2447 2486 2431
f 2431 2486 2470
f 2431 2470 2433
f 2488 2384 2458
f 2471 2384 2488
f 2433 2472 2434
f 2384 2419 2458
f 2490 2458 2419
f 2490 2419 2401
f 2434 2459 2420
f 2401 2435 2473
f 2459 2449 2420
f 2435 2460 2473
f 2420 2449 2373
f 2449 2461 2373
f 2461 2436 2373
f 2477 2436 2461
f 2438 2421 2494
f 2438 2494 2439
f 2390 2494 2478
f 2439 2494 2390
f 2451 2390 2478
f 2466 2391 2480
f 2465 2443 2441
f 2443 2465 2442
f 2442 2452 2425
f 2509 2425 2452
f 2509 2444 2425
f 2444 2509 2453
f 2429 2483 2456
f 2457 2447 2415
f 2469 2430 2500
f 2448 2487 2430
f 2432 2487 2448
f 2501 2433 2470
f 2472 2459 2434
f 2450 2462 2460
f 2493 2437 2463
f 2437 2493 2462
f 2476 2451 2478
f 2463 2451 2476
f 2451 2463 2437
f 2495 2440 2477
f 2464 2440 2495
f 2496 2424 2466
f 2479 2441 2464
f 2479 2465 2441
f 2454 2482 2467
f 2426 2482 2454
f 2455 2482 2426
f 2481 2445 2467
f 2445 2413 2467
f 2454 2467 2413
f 2485 2457 2446
f 2468 2485 2446
f 2446 2481 2468
f 2446 2445 2481
f 2483 2429 2484
f 2487 2500 2430
f 2486 2516 2470
f 2501 2519 2433
f 2519 2472 2433
f 2490 2401 2502
f 2473 2502 2401
f 2460 2475 2473
f 2460 2474 2475
f 2462 2474 2460
f 2493 2474 2462
f 2506 2464 2495
f 2496 2539 2424
f 2539 2421 2424
f 2479 2464 2506
f 2479 2508 2465
f 2528 2466 2480
f 2528 2496 2466
f 2465 2497 2442
f 2442 2497 2452
f 2455 2531 2482
f 2498 2531 2455
f 2498 2455 2456
f 2483 2498 2456
f 2499 2485 2468
f 2468 2512 2499
f 2468 2481 2512
f 2483 2484 2543
f 2485 2447 2457
f 2487 2515 2500
f 2518 2487 2432
f 2432 2488 2518
f 2432 2471 2488
f 2490 2488 2458
f 2519 2489 2472
f 2489 2503 2472
f 2472 2503 2459
f 2521 2473 2491
f 2502 2473 2521
f 2503 2449 2459
f 2473 2475 2491
f 2522 2461 2449
f 2461 2522 2535
f 2475 2474 2523
f 2535 2477 2461
f 2535 2495 2477
f 2526 2506 2495
f 2494 2505 2478
f 2478 2505 2476
f 2508 2479 2506
f 2465 2508 2497
f 2509 2573 2453
f 2480 2453 2573
f 2497 2530 2452
f 2452 2530 2509
f 2510 2511 2482
f 2467 2541 2481
f 2467 2511 2541
f 2467 2482 2511
f 2531 2510 2482
f 2543 2498 2483
f 2485 2499 2533
f 2486 2533 2514
f 2447 2533 2486
f 2447 2485 2533
f 2514 2516 2486
f 2487 2518 2515
f 2516 2501 2470
f 2520 2517 2488
f 2520 2490 2502
f 2488 2490 2520
f 2522 2449 2503
f 2475 2523 2491
f 2474 2525 2523
f 2492 2525 2493
f 2525 2474 2493
f 2535 2526 2495
f 2492 2476 2505
f 2492 2463 2476
f 2492 2493 2463
f 2504 2494 2421
f 2494 2504 2505
f 2570 2496 2528
f 2574 2480 2573
f 2574 2528 2480
f 2541 2512 2481
f 2484 2532 2543
f 2484 2469 2532
f 2532 2469 2500
f 2514 2558 2516
f 2519 2501 2516
f 2518 2488 2517
f 2502 2551 2520
f 2491 2523 2552
f 2539 2595 2421
f 2504 2421 2595
f 2504 2566 2505
f 2527 2506 2526
f 2507 2506 2527
f 2508 2506 2507
f 2508 2507 2529
f 2508 2529 2497
f 2497 2529 2530
f 2530 2540 2509
f 2509 2540 2573
f 2498 2583 2531
f 2544 2583 2498
f 2556 2542 2512
f 2512 2541 2556
f 2498 2543 2544
f 2542 2499 2512
f 2513 2533 2499
f 2546 2532 2500
f 2500 2515 2546
f 2548 2546 2515
f 2515 2518 2548
f 2559 2519 2516
f 2558 2559 2516
f 2577 2520 2551
f 2517 2520 2577
f 2560 2489 2519
f 2489 2562 2503
f 2561 2521 2491
f 2502 2521 2561
f 2551 2502 2561
f 2522 2503 2562
f 2523 2536 2552
f 2525 2536 2523
f 2537 2536 2525
f 2537 2525 2524
f 2525 2492 2524
f 2504 2567 2566
f 2538 2505 2566
f 2538 2524 2492
f 2505 2538 2492
f 2527 2526 2553
f 2496 2570 2539
f 2569 2507 2527
f 2507 2569 2529
f 2580 2528 2574
f 2528 2580 2570
f 2571 2530 2529
f 2510 2555 2511
f 2531 2555 2510
f 2532 2585 2543
f 2532 2603 2585
f 2542 2545 2513
f 2499 2542 2513
f 2513 2547 2533
f 2514 2547 2558
f 2533 2547 2514
f 2576 2517 2577
f 2518 2517 2576
f 2548 2518 2576
f 2559 2560 2519
f 2562 2534 2522
f 2534 2535 2522
f 2565 2526 2535
f 2526 2565 2553
f 2537 2524 2538
f 2595 2567 2504
f 2569 2527 2553
f 2569 2572 2529
f 2529 2572 2571
f 2571 2554 2530
f 2554 2540 2530
f 2554 2573 2540
f 2555 2582 2511
f 2583 2555 2531
f 2556 2541 2575
f 2541 2582 2575
f 2541 2511 2582
f 2543 2585 2544
f 2545 2547 2513
f 2603 2532 2557
f 2532 2546 2557
f 2588 2558 2547
f 2546 2548 2605
f 2549 2548 2576
f 2551 2550 2577
f 2561 2550 2551
f 2610 2489 2560
f 2562 2489 2610
f 2561 2563 2590
f 2491 2563 2561
f 2491 2552 2563
f 2536 2564 2552
f 2537 2564 2536
f 2534 2565 2535
f 2566 2593 2538
f 2578 2538 2593
f 2578 2537 2538
f 2553 2565 2594
f 2568 2539 2570
f 2539 2568 2595
f 2601 2545 2542
f 2542 2556 2601
f 2545 2587 2547
f 2587 2588 2547
f 2588 2607 2558
f 2605 2548 2549
f 2558 2607 2559
f 2560 2559 2608
f 2610 2560 2609
f 2622 2550 2561
f 2589 2622 2561
f 2561 2590 2589
f 2563 2564 2591
f 2552 2564 2563
f 2578 2579 2564
f 2537 2578 2564
f 2565 2534 2612
f 2594 2565 2612
f 2567 2593 2566
f 2597 2553 2594
f 2569 2597 2572
f 2569 2553 2597
f 2572 2581 2571
f 2572 2597 2581
f 2571 2599 2554
f 2571 2581 2599
f 2554 2599 2615
f 2554 2645 2573
f 2554 2615 2645
f 2598 2573 2645
f 2598 2574 2573
f 2574 2598 2580
f 2582 2555 2616
f 2616 2555 2600
f 2583 2600 2555
f 2544 2617 2583
f 2584 2601 2556
f 2556 2575 2584
f 2587 2545 2601
f 2621 2607 2588
f 2607 2608 2559
f 2576 2577 2633
f 2550 2633 2577
f 2608 2609 2560
f 2610 2611 2562
f 2563 2591 2590
f 2611 2640 2562
f 2564 2579 2591
f 2640 2534 2562
f 2612 2534 2640
f 2613 2579 2578
f 2613 2578 2593
f 2594 2627 2597
f 2614 2568 2596
f 2614 2595 2568
f 2596 2580 2598
f 2596 2570 2580
f 2570 2596 2568
f 2597 2628 2581
f 2646 2618 2575
f 2582 2646 2575
f 2582 2616 2646
f 2583 2617 2600
f 2584 2575 2618
f 2601 2586 2587
f 2603 2557 2602
f 2588 2620 2621
f 2587 2620 2588
f 2653 2557 2546
f 2605 2653 2546
f 2605 2549 2606
f 2633 2606 2549
f 2549 2576 2633
f 2589 2590 2623
f 2590 2591 2624
f 2592 2579 2613
f 2579 2592 2591
f 2642 2594 2612
f 2567 2626 2593
f 2567 2614 2626
f 2641 2593 2626
f 2593 2641 2613
f 2595 2614 2567
f 2597 2627 2628
f 2628 2629 2581
f 2581 2629 2599
f 2645 2663 2598
f 2644 2598 2663
f 2644 2596 2598
f 2600 2675 2616
f 2648 2675 2600
f 2618 2630 2584
f 2617 2648 2600
f 2601 2630 2586
f 2601 2584 2630
f 2544 2619 2617
f 2585 2619 2544
f 2585 2631 2619
f 2585 2602 2631
f 2585 2603 2602
f 2586 2620 2587
f 2632 2620 2586
f 2602 2557 2604
f 2653 2604 2557
f 2653 2605 2667
f 2606 2667 2605
f 2621 2637 2607
f 2607 2656 2608
f 2550 2622 2634
f 2608 2656 2609
f 2655 2589 2623
f 2622 2589 2655
f 2609 2657 2610
f 2590 2624 2623
f 2610 2657 2611
f 2657 2640 2611
f 2591 2639 2624
f 2592 2639 2591
f 2592 2613 2625
f 2625 2613 2641
f 2627 2594 2642
f 2627 2673 2628
f 2629 2674 2599
f 2599 2674 2615
f 2650 2630 2618
f 2618 2646 2650
f 2617 2678 2648
f 2679 2678 2617
f 2619 2679 2617
f 2679 2619 2631
f 2631 2602 2665
f 2604 2665 2602
f 2620 2654 2621
f 2654 2637 2621
f 2606 2633 2681
f 2633 2550 2634
f 2637 2656 2607
f 2655 2634 2622
f 2655 2623 2669
f 2656 2657 2609
f 2623 2624 2638
f 2639 2592 2659
f 2688 2612 2640
f 2659 2592 2625
f 2614 2698 2626
f 2642 2643 2627
f 2644 2660 2614
f 2628 2673 2629
f 2663 2672 2644
f 2596 2644 2614
f 2615 2674 2662
f 2662 2645 2615
f 2646 2616 2647
f 2675 2647 2616
f 2630 2650 2649
f 2651 2632 2586
f 2630 2651 2586
f 2665 2604 2680
f 2653 2680 2604
f 2654 2683 2637
f 2681 2633 2635
f 2683 2636 2637
f 2635 2634 2668
f 2633 2634 2635
f 2636 2656 2637
f 2623 2696 2669
f 2623 2638 2696
f 2688 2640 2657
f 2639 2638 2624
f 2659 2638 2639
f 2688 2642 2612
f 2626 2689 2641
f 2626 2698 2689
f 2658 2641 2689
f 2658 2625 2641
f 2625 2658 2659
f 2627 2643 2673
f 2673 2661 2629
f 2704 2644 2672
f 2704 2660 2644
f 2629 2661 2674
f 2677 2676 2650
f 2646 2677 2650
f 2677 2647 2691
f 2646 2647 2677
f 2647 2675 2691
f 2692 2651 2649
f 2649 2676 2692
f 2649 2650 2676
f 2630 2649 2651
f 2679 2631 2664
f 2651 2694 2632
f 2665 2664 2631
f 2652 2620 2632
f 2652 2654 2620
f 2712 2667 2606
f 2712 2606 2681
f 2682 2683 2654
f 2636 2695 2656
f 2668 2655 2669
f 2634 2655 2668
f 2695 2685 2656
f 2656 2685 2657
f 2658 2670 2659
f 2670 2638 2659
f 2687 2642 2688
f 2671 2643 2642
f 2614 2701 2698
f 2671 2673 2643
f 2674 2725 2662
f 2662 2726 2645
f 2662 2725 2726
f 2663 2645 2726
f 2648 2707 2675
f 2678 2707 2648
f 2664 2665 2680
f 2710 2730 2652
f 2632 2710 2652
f 2632 2694 2710
f 2680 2653 2666
f 2667 2666 2653
f 2652 2730 2682
f 2652 2682 2654
f 2635 2668 2716
f 2668 2669 2718
f 2669 2696 2719
f 2684 2657 2685
f 2688 2657 2684
f 2638 2670 2696
f 2689 2686 2658
f 2686 2670 2658
f 2671 2642 2687
f 2701 2614 2660
f 2703 2673 2671
f 2703 2690 2661
f 2673 2703 2661
f 2661 2690 2674
f 2674 2690 2725
f 2735 2663 2726
f 2735 2672 2663
f 2675 2706 2691
f 2707 2706 2675
f 2676 2705 2736
f 2676 2677 2705
f 2691 2705 2677
f 2678 2752 2707
f 2678 2738 2752
f 2679 2738 2678
f 2679 2693 2738
f 2664 2693 2679
f 2692 2694 2651
f 2666 2667 2712
f 2730 2714 2682
f 2682 2717 2683
f 2717 2636 2683
f 2716 2668 2715
f 2715 2668 2718
f 2669 2719 2718
f 2695 2733 2685
f 2733 2684 2685
f 2697 2688 2684
f 2670 2720 2696
f 2686 2720 2670
f 2697 2687 2688
f 2699 2689 2698
f 2699 2686 2689
f 2703 2671 2700
f 2702 2660 2704
f 2660 2702 2701
f 2751 2672 2735
f 2751 2704 2672
f 2727 2705 2691
f 2706 2727 2691
f 2692 2736 2708
f 2692 2676 2736
f 2729 2709 2664
f 2680 2729 2664
f 2729 2666 2711
f 2680 2666 2729
f 2731 2711 2666
f 2666 2712 2731
f 2712 2681 2713
f 2714 2717 2682
f 2681 2635 2713
f 2716 2713 2635
f 2717 2757 2636
f 2636 2733 2695
f 2757 2733 2636
f 2718 2719 2744
f 2774 2684 2733
f 2684 2774 2746
f 2696 2720 2719
f 2686 2734 2720
f 2723 2687 2697
f 2701 2748 2698
f 2698 2748 2699
f 2700 2687 2723
f 2700 2671 2687
f 2702 2722 2701
f 2703 2776 2690
f 2690 2776 2724
f 2777 2704 2751
f 2690 2724 2725
f 2727 2706 2728
f 2707 2728 2706
f 2692 2754 2694
f 2708 2754 2692
f 2693 2664 2709
f 2731 2712 2713
f 2742 2716 2732
f 2713 2716 2742
f 2715 2732 2716
f 2743 2732 2715
f 2715 2718 2743
f 2719 2745 2744
f 2719 2720 2745
f 2746 2697 2684
f 2721 2699 2748
f 2721 2686 2699
f 2686 2721 2734
f 2748 2701 2722
f 2762 2700 2723
f 2722 2702 2786
f 2703 2762 2776
f 2703 2700 2762
f 2702 2704 2777
f 2725 2750 2726
f 2726 2750 2735
f 2739 2754 2708
f 2708 2736 2739
f 2693 2765 2738
f 2693 2709 2765
f 2754 2766 2694
f 2710 2766 2741
f 2694 2766 2710
f 2729 2711 2767
f 2769 2767 2711
f 2741 2730 2710
f 2741 2740 2730
f 2711 2755 2769
f 2711 2731 2755
f 2740 2714 2730
f 2755 2731 2713
f 2756 2717 2714
f 2796 2757 2717
f 2718 2773 2743
f 2718 2744 2773
f 2757 2774 2733
f 2720 2747 2745
f 2747 2720 2734
f 2760 2747 2734
f 2761 2721 2748
f 2760 2734 2721
f 2761 2760 2721
f 2749 2723 2697
f 2762 2723 2749
f 2786 2702 2777
f 2776 2804 2724
f 2724 2787 2725
f 2804 2787 2724
f 2787 2750 2725
f 2727 2792 2764
f 2728 2792 2727
f 2707 2789 2728
f 2752 2789 2707
f 2764 2739 2736
f 2736 2705 2764
f 2727 2764 2705
f 2752 2738 2790
f 2737 2790 2738
f 2765 2737 2738
f 2729 2767 2709
f 2740 2756 2714
f 2742 2755 2713
f 2756 2796 2717
f 2732 2772 2797
f 2743 2772 2732
f 2743 2773 2772
f 2744 2758 2773
f 2744 2745 2758
f 2746 2774 2799
f 2759 2697 2746
f 2749 2697 2759
f 2815 2748 2722
f 2816 2748 2815
f 2748 2816 2761
f 2735 2750 2833
f 2833 2751 2735
f 2751 2833 2777
f 2728 2788 2792
f 2789 2788 2728
f 2752 2820 2789
f 2752 2790 2820
f 2763 2753 2739
f 2739 2764 2763
f 2737 2765 2821
f 2754 2753 2766
f 2739 2753 2754
f 2767 2860 2709
f 2769 2755 2770
f 2770 2742 2779
f 2755 2742 2770
f 2742 2732 2779
f 2797 2779 2732
f 2796 2771 2757
f 2797 2772 2798
f 2745 2781 2758
f 2799 2759 2746
f 2747 2781 2745
f 2775 2781 2747
f 2775 2760 2761
f 2760 2775 2747
f 2749 2759 2783
f 2749 2802 2762
f 2750 2778 2833
f 2750 2787 2778
f 2791 2763 2764
f 2792 2791 2764
f 2821 2765 2809
f 2793 2741 2766
f 2753 2793 2766
f 2709 2809 2765
f 2709 2860 2809
f 2860 2767 2838
f 2768 2838 2767
f 2741 2822 2740
f 2767 2769 2768
f 2841 2769 2770
f 2768 2769 2841
f 2795 2770 2779
f 2772 2814 2798
f 2771 2812 2757
f 2773 2814 2772
f 2812 2774 2757
f 2773 2800 2814
f 2758 2800 2773
f 2799 2774 2812
f 2758 2781 2800
f 2784 2759 2799
f 2783 2759 2784
f 2782 2761 2816
f 2761 2782 2775
f 2802 2749 2783
f 2850 2815 2722
f 2762 2802 2817
f 2803 2722 2786
f 2817 2776 2762
f 2776 2817 2804
f 2804 2805 2787
f 2777 2818 2786
f 2808 2763 2806
f 2763 2791 2806
f 2790 2737 2836
f 2821 2836 2737
f 2763 2808 2753
f 2839 2741 2793
f 2839 2822 2741
f 2838 2768 2841
f 2822 2823 2740
f 2841 2770 2795
f 2823 2756 2740
f 2876 2771 2796
f 2797 2798 2825
f 2813 2812 2771
f 2781 2780 2800
f 2782 2780 2775
f 2780 2781 2775
f 2830 2783 2784
f 2802 2783 2830
f 2850 2722 2803
f 2832 2777 2833
f 2832 2818 2777
f 2805 2831 2787
f 2831 2785 2778
f 2787 2831 2778
f 2778 2785 2833
f 2855 2806 2791
f 2792 2855 2791
f 2834 2855 2792
f 2788 2834 2792
f 2789 2834 2788
f 2808 2806 2807
f 2808 2793 2753
f 2838 2841 2794
f 2823 2810 2756
f 2795 2779 2811
f 2842 2811 2779
f 2810 2796 2756
f 2842 2797 2825
f 2779 2797 2842
f 2876 2866 2771
f 2866 2813 2771
f 2813 2866 2844
f 2800 2845 2814
f 2780 2845 2800
f 2828 2845 2780
f 2816 2829 2782
f 2828 2782 2829
f 2828 2780 2782
f 2801 2802 2830
f 2801 2817 2802
f 2851 2804 2817
f 2804 2851 2805
f 2789 2835 2834
f 2820 2835 2789
f 2854 2806 2853
f 2807 2806 2854
f 2806 2855 2853
f 2790 2819 2820
f 2836 2819 2790
f 2808 2807 2837
f 2836 2821 2857
f 2808 2837 2793
f 2840 2822 2839
f 2824 2841 2795
f 2811 2824 2795
f 2810 2876 2796
f 2842 2825 2843
f 2825 2826 2865
f 2798 2826 2825
f 2798 2814 2826
f 2813 2827 2812
f 2844 2827 2813
f 2827 2799 2812
f 2784 2799 2827
f 2850 2847 2815
f 2816 2815 2847
f 2835 2820 2819
f 2856 2807 2854
f 2856 2837 2807
f 2857 2821 2858
f 2889 2858 2821
f 2809 2889 2821
f 2837 2839 2793
f 2861 2840 2839
f 2840 2823 2822
f 2840 2892 2823
f 2824 2811 2863
f 2892 2810 2823
f 2825 2865 2843
f 2826 2845 2868
f 2814 2845 2826
f 2869 2784 2827
f 2828 2829 2870
f 2869 2881 2784
f 2846 2816 2847
f 2846 2829 2816
f 2870 2829 2846
f 2881 2830 2784
f 2830 2881 2848
f 2801 2848 2817
f 2801 2830 2848
f 2817 2848 2851
f 2818 2849 2786
f 2803 2786 2849
f 2833 2785 2832
f 2835 2852 2834
f 2835 2887 2852
f 2819 2887 2835
f 2819 2836 2901
f 2857 2901 2836
f 2837 2873 2861
f 2856 2873 2837
f 2860 2859 2889
f 2809 2860 2889
f 2837 2861 2839
f 2860 2838 2859
f 2838 2890 2859
f 2838 2794 2890
f 2862 2890 2794
f 2861 2891 2840
f 2904 2891 2861
f 2862 2841 2824
f 2794 2841 2862
f 2891 2892 2840
f 2863 2811 2842
f 2842 2843 2864
f 2867 2844 2866
f 2865 2868 2896
f 2826 2868 2865
f 2845 2878 2868
f 2869 2844 2880
f 2869 2827 2844
f 2870 2878 2828
f 2878 2845 2828
f 2848 2897 2851
f 2851 2898 2805
f 2851 2897 2898
f 2805 2883 2831
f 2805 2898 2883
f 2831 2884 2785
f 2831 2883 2884
f 2785 2871 2832
f 2785 2884 2871
f 2899 2832 2871
f 2899 2818 2832
f 2849 2818 2899
f 2834 2886 2855
f 2852 2886 2834
f 2874 2853 2885
f 2854 2853 2874
f 2853 2855 2885
f 2819 2901 2887
f 2856 2874 2873
f 2856 2854 2874
f 2863 2862 2824
f 2842 2864 2893
f 2863 2842 2893
f 2810 2894 2876
f 2877 2866 2876
f 2865 2895 2843
f 2865 2896 2895
f 2877 2867 2866
f 2867 2880 2844
f 2881 2869 2880
f 2846 2909 2870
f 2908 2870 2909
f 2908 2878 2870
f 2882 2848 2881
f 2882 2897 2848
f 2885 2855 2911
f 2886 2911 2855
f 2874 2872 2888
f 2885 2872 2874
f 2888 2873 2874
f 2888 2875 2873
f 2858 2903 2857
f 2903 2858 2889
f 2873 2904 2861
f 2873 2875 2904
f 2892 2905 2810
f 2905 2894 2810
f 2877 2876 2894
f 2843 2895 2864
f 2877 2920 2867
f 2868 2907 2896
f 2920 2880 2867
f 2878 2907 2868
f 2908 2907 2878
f 2879 2881 2880
f 2879 2882 2881
f 2847 2924 2846
f 2803 2937 2850
f 2847 2850 2937
f 2884 2910 2871
f 2885 2911 2900
f 2872 2900 2902
f 2872 2885 2900
f 2857 2929 2901
f 2903 2929 2857
f 2872 2902 2888
f 2889 2859 2912
f 2859 2890 2913
f 2942 2913 2890
f 2890 2957 2942
f 2890 2862 2957
f 2904 2914 2891
f 2862 2863 2957
f 2914 2943 2891
f 2891 2943 2892
f 2943 2905 2892
f 2864 2917 2893
f 2864 2895 2917
f 2896 2906 2895
f 2896 2907 2906
f 2923 2880 2920
f 2923 2879 2880
f 2909 2846 2924
f 2909 2921 2908
f 2924 2847 2937
f 2897 2949 2898
f 2898 2949 2883
f 2899 2927 2849
f 2803 2849 2927
f 2883 2910 2884
f 2910 2926 2871
f 2871 2926 2899
f 2911 2886 2951
f 2886 2852 2951
f 2887 2938 2852
f 2993 2938 2887
f 2901 2993 2887
f 2901 2969 2993
f 2901 2929 2969
f 2953 2875 2888
f 2953 2888 2902
f 2889 2912 2903
f 2912 2859 2955
f 2913 2955 2859
f 2904 2930 2914
f 2875 2930 2904
f 2863 2915 2957
f 2916 2915 2863
f 2916 2893 2917
f 2863 2893 2916
f 2943 2944 2905
f 2944 2894 2905
f 2917 2895 2918
f 2894 2931 2877
f 2895 2906 2945
f 2907 2922 2906
f 2922 2908 2921
f 2922 2907 2908
f 2933 2921 2909
f 2879 2934 2882
f 2879 2932 2934
f 2879 2923 2932
f 2882 2934 2935
f 2927 2937 2803
f 2935 2897 2882
f 2897 2935 2949
f 2949 2925 2883
f 2925 2910 2883
f 2926 2927 2899
f 2852 2928 2951
f 2938 2928 2852
f 2939 2902 2900
f 2900 2911 2940
f 2939 2941 2902
f 2902 2941 2953
f 2875 2953 2930
f 2912 2954 2903
f 2954 2912 2955
f 2971 2914 2930
f 2917 2959 2916
f 2917 2918 2959
f 2944 2931 2894
f 2895 2945 2918
f 2931 2919 2877
f 2906 2962 2945
f 2919 2920 2877
f 2923 2920 2919
f 2906 2922 2962
f 2921 2947 2922
f 2933 2909 2988
f 2988 2924 2937
f 2924 2988 2909
f 2940 2911 2950
f 2911 2951 2950
f 2939 2900 2940
f 2995 2969 2929
f 2903 2995 2929
f 2983 2930 2953
f 2955 2913 2956
f 2956 2913 2942
f 2957 2915 2960
f 3000 2943 2914
f 2960 2916 2959
f 2915 2916 2960
f 2958 2944 2943
f 2972 2931 2944
f 2918 2945 2973
f 2946 2923 2919
f 2947 2962 2922
f 2932 2923 2946
f 2977 2932 2946
f 2932 2977 2948
f 2978 2921 2933
f 2921 2978 2947
f 2948 2934 2932
f 2934 2948 2965
f 2965 2935 2934
f 2935 2965 2949
f 2949 2966 2925
f 2925 2967 2910
f 2925 2966 2967
f 2910 2936 2926
f 2910 2967 2936
f 2926 2990 2927
f 2926 2936 2990
f 2950 2952 2940
f 2928 2968 2951
f 2928 2938 2968
f 2941 2939 2952
f 2939 2940 2952
f 2995 2903 2954
f 2983 2971 2930
f 2956 2942 3011
f 2942 2957 2998
f 3000 2958 2943
f 2972 2975 2931
f 2945 2961 2973
f 2975 2919 2931
f 2945 2962 2961
f 2963 2946 2919
f 2977 2946 2963
f 2949 2965 2966
f 2991 2937 2927
f 2988 2937 2991
f 2992 2980 2950
f 2951 2992 2950
f 2968 2992 2951
f 2952 2980 2981
f 2952 2950 2980
f 2981 2941 2952
f 2981 2994 2941
f 2994 3010 2941
f 2954 2982 2995
f 3010 2983 2953
f 3010 2953 2941
f 2954 2970 2982
f 2954 2955 2970
f 2955 2956 2970
f 3011 2942 2998
f 2971 3000 2914
f 2997 3000 2971
f 2998 2957 2960
f 2999 2998 2960
f 2960 2959 2999
f 2984 2958 3000
f 2958 2972 2944
f 2985 2972 2958
f 2918 3001 2959
f 2963 2975 3016
f 2963 2919 2975
f 2961 2964 2976
f 2962 2964 2961
f 2964 2947 2978
f 2964 2962 2947
f 2977 2986 2948
f 3006 2933 2988
f 3006 2978 2933
f 2948 2986 2979
f 2979 2965 2948
f 2965 2979 3008
f 3008 2989 2966
f 2965 3008 2966
f 2966 2989 2967
f 2967 3023 2936
f 2990 2991 2927
f 2938 3028 2968
f 2938 2993 3028
f 2995 3032 2969
f 2982 2970 2996
f 2970 2956 3011
f 2983 2997 2971
f 2959 3013 2999
f 2984 2985 2958
f 2959 3001 3013
f 2918 2974 3001
f 2974 2918 2973
f 3018 2974 2973
f 2961 3018 2973
f 2961 2976 3018
f 3016 2977 2963
f 3005 2976 2964
f 3005 2978 3006
f 2978 3005 2964
f 2989 3023 2967
f 3023 3024 2936
f 2936 3024 2990
f 2981 2980 3031
f 2980 2992 3031
f 2969 3039 2993
f 2982 3040 2995
f 2982 2996 3040
f 3009 2983 3010
f 2996 2970 3033
f 2970 3011 3033
f 3048 3000 2997
f 3001 2974 3002
f 2985 3015 2972
f 3015 2975 2972
f 3016 2975 3015
f 3005 3018 2976
f 3003 2977 3016
f 2977 3003 3020
f 3005 3006 3007
f 2977 3020 2986
f 2986 3021 2979
f 2979 3021 3008
f 2991 2987 2988
f 3006 2988 2987
f 2992 3027 3031
f 3027 2968 3075
f 2992 2968 3027
f 2968 3028 3075
f 2993 3058 3028
f 3029 2981 3031
f 2993 3039 3058
f 3032 3039 2969
f 2981 3029 2994
f 2995 3059 3032
f 3040 3059 2995
f 3010 3041 3009
f 3009 3044 2983
f 3033 3011 3034
f 3044 2997 2983
f 3044 3048 2997
f 3011 2998 3046
f 2999 3046 2998
f 3048 3012 3000
f 3012 2984 3000
f 3013 3001 3002
f 2984 3014 2985
f 3014 3015 2985
f 3018 3036 2974
f 3017 3003 3016
f 3053 3003 3017
f 3003 3053 3020
f 3019 3005 3007
f 3005 3019 3018
f 3004 3007 3006
f 3020 3021 2986
f 3004 3006 2987
f 3022 3008 3021
f 3008 3037 2989
f 3022 3037 3008
f 2989 3037 3023
f 2990 3025 2991
f 2990 3024 3025
f 3055 2991 3025
f 2991 3055 2987
f 2994 3041 3010
f 2994 3030 3041
f 3040 2996 3071
f 3033 3071 2996
f 3011 3046 3034
f 3046 2999 3045
f 2999 3013 3045
f 3012 3014 2984
f 3062 3015 3014
f 2974 3050 3002
f 3016 3015 3062
f 3050 2974 3036
f 3018 3019 3036
f 3052 3019 3007
f 3020 3053 3064
f 3052 3007 3004
f 3020 3064 3021
f 3023 3054 3024
f 3023 3037 3054
f 3024 3067 3025
f 3028 3076 3075
f 3026 3031 3038
f 3031 3027 3038
f 3028 3058 3076
f 3029 3026 3030
f 3029 3031 3026
f 3029 3030 2994
f 3041 3042 3009
f 3042 3044 3009
f 3033 3034 3043
f 3061 3013 3049
f 3045 3013 3061
f 3013 3002 3049
f 3062 3051 3016
f 3051 3017 3016
f 3063 3017 3051
f 3017 3063 3053
f 3019 3035 3036
f 3052 3035 3019
f 3065 3084 3004
f 3021 3105 3022
f 3021 3064 3105
f 3022 3066 3037
f 3022 3105 3066
f 3037 3066 3054
f 3067 3068 3025
f 3025 3068 3055
f 3065 2987 3055
f 2987 3065 3004
f 3054 3067 3024
f 3038 3027 3056
f 3027 3075 3056
f 3085 3087 3026
f 3026 3038 3085
f 3039 3086 3058
f 3032 3109 3039
f 3026 3087 3030
f 3032 3059 3109
f 3030 3070 3041
f 3041 3070 3090
f 3071 3033 3043
f 3090 3042 3041
f 3042 3079 3044
f 3043 3060 3112
f 3043 3034 3060
f 3034 3046 3060
f 3048 3079 3047
f 3044 3079 3048
f 3047 3012 3048
f 3072 3014 3012
f 3062 3014 3082
f 3083 3036 3035
f 3036 3083 3050
f 3035 3052 3099
f 3053 3063 3064
f 3084 3052 3004
f 3099 3052 3084
f 3066 3106 3054
f 3058 3057 3076
f 3085 3038 3069
f 3056 3069 3038
f 3058 3086 3057
f 3109 3086 3039
f 3111 3070 3030
f 3087 3111 3030
f 3059 3040 3119
f 3077 3119 3040
f 3071 3077 3040
f 3078 3090 3070
f 3090 3079 3042
f 3080 3112 3060
f 3046 3080 3060
f 3046 3045 3080
f 3061 3080 3045
f 3047 3072 3012
f 3082 3014 3072
f 3002 3081 3049
f 3002 3050 3081
f 3082 3051 3062
f 3073 3051 3082
f 3083 3035 3100
f 3063 3051 3073
f 3100 3035 3099
f 3074 3054 3106
f 3074 3067 3054
f 3067 3074 3068
f 3068 3115 3055
f 3055 3115 3065
f 3059 3110 3109
f 3110 3059 3119
f 3043 3077 3071
f 3091 3047 3079
f 3092 3061 3094
f 3080 3061 3092
f 3093 3072 3047
f 3061 3049 3094
f 3049 3081 3127
f 3095 3082 3072
f 3050 3097 3081
f 3097 3050 3083
f 3098 3063 3073
f 3063 3098 3101
f 3063 3101 3064
f 3101 3105 3064
f 3105 3103 3066
f 3066 3103 3106
f 3074 3147 3068
f 3114 3068 3147
f 3068 3114 3115
f 3056 3075 3107
f 3076 3107 3075
f 3076 3108 3107
f 3076 3057 3108
f 3057 3086 3136
f 3119 3077 3120
f 3111 3122 3070
f 3077 3088 3120
f 3122 3078 3070
f 3077 3123 3088
f 3077 3043 3123
f 3043 3112 3123
f 3090 3091 3079
f 3089 3091 3090
f 3091 3093 3047
f 3095 3072 3093
f 3049 3127 3094
f 3095 3096 3082
f 3130 3082 3096
f 3130 3073 3082
f 3098 3073 3130
f 3129 3083 3100
f 3083 3129 3097
f 3099 3084 3102
f 3104 3065 3115
f 3065 3104 3084
f 3146 3147 3074
f 3106 3146 3074
f 3135 3149 3056
f 3056 3107 3135
f 3117 3085 3069
f 3149 3117 3069
f 3069 3056 3149
f 3136 3108 3057
f 3117 3087 3085
f 3117 3118 3087
f 3087 3118 3111
f 3122 3139 3078
f 3078 3089 3090
f 3139 3089 3078
f 3124 3080 3152
f 3112 3080 3124
f 3089 3126 3091
f 3080 3125 3152
f 3092 3125 3080
f 3092 3094 3125
f 3126 3093 3091
f 3128 3096 3095
f 3127 3097 3142
f 3081 3097 3127
f 3133 3098 3130
f 3098 3133 3132
f 3131 3100 3099
f 3100 3131 3129
f 3098 3132 3101
f 3101 3103 3105
f 3102 3084 3104
f 3103 3113 3106
f 3113 3146 3106
f 3086 3109 3116
f 3110 3116 3109
f 3137 3122 3111
f 3137 3111 3118
f 3121 3120 3088
f 3151 3121 3088
f 3088 3123 3151
f 3139 3180 3089
f 3123 3112 3124
f 3180 3126 3089
f 3094 3140 3125
f 3094 3127 3140
f 3093 3153 3095
f 3153 3128 3095
f 3128 3130 3096
f 3097 3141 3142
f 3141 3097 3129
f 3102 3144 3099
f 3131 3099 3144
f 3101 3134 3103
f 3101 3132 3134
f 3115 3158 3104
f 3156 3104 3158
f 3156 3102 3104
f 3103 3134 3113
f 3160 3148 3107
f 3135 3107 3148
f 3108 3160 3107
f 3108 3173 3160
f 3136 3173 3108
f 3118 3117 3149
f 3086 3175 3136
f 3086 3116 3175
f 3110 3176 3116
f 3110 3119 3176
f 3119 3120 3138
f 3161 3138 3120
f 3137 3164 3122
f 3120 3121 3161
f 3122 3164 3139
f 3151 3123 3165
f 3165 3123 3124
f 3178 3165 3124
f 3124 3152 3178
f 3126 3153 3093
f 3167 3153 3126
f 3127 3154 3140
f 3127 3142 3154
f 3130 3128 3143
f 3133 3130 3170
f 3130 3143 3170
f 3144 3145 3131
f 3145 3129 3131
f 3146 3190 3147
f 3172 3114 3147
f 3172 3115 3114
f 3172 3158 3115
f 3113 3157 3146
f 3148 3149 3135
f 3136 3174 3173
f 3136 3175 3174
f 3150 3162 3118
f 3150 3118 3149
f 3162 3137 3118
f 3119 3205 3176
f 3119 3138 3205
f 3180 3167 3126
f 3152 3125 3195
f 3125 3140 3195
f 3168 3153 3167
f 3140 3154 3169
f 3182 3128 3153
f 3184 3128 3182
f 3142 3141 3154
f 3143 3128 3184
f 3155 3145 3186
f 3155 3129 3145
f 3129 3155 3141
f 3171 3133 3170
f 3186 3145 3144
f 3171 3132 3133
f 3132 3171 3134
f 3156 3144 3102
f 3157 3113 3134
f 3157 3189 3146
f 3146 3189 3190
f 3149 3159 3150
f 3149 3148 3159
f 3150 3203 3162
f 3162 3163 3137
f 3138 3243 3205
f 3138 3161 3243
f 3137 3163 3164
f 3161 3121 3166
f 3166 3121 3151
f 3165 3166 3151
f 3139 3164 3207
f 3207 3180 3139
f 3140 3169 3195
f 3168 3182 3153
f 3141 3185 3154
f 3184 3170 3143
f 3185 3141 3155
f 3188 3186 3144
f 3188 3144 3156
f 3134 3238 3157
f 3172 3201 3158
f 3212 3158 3201
f 3212 3156 3158
f 3190 3172 3147
f 3191 3159 3148
f 3160 3191 3148
f 3192 3203 3150
f 3192 3150 3159
f 3116 3228 3175
f 3176 3228 3116
f 3162 3217 3163
f 3177 3207 3164
f 3179 3178 3152
f 3152 3195 3179
f 3180 3168 3167
f 3154 3183 3169
f 3184 3182 3196
f 3154 3185 3183
f 3155 3197 3185
f 3199 3170 3184
f 3170 3199 3208
f 3197 3186 3209
f 3197 3155 3186
f 3171 3170 3208
f 3171 3208 3187
f 3187 3134 3171
f 3188 3156 3212
f 3238 3200 3157
f 3157 3200 3189
f 3193 3192 3159
f 3159 3191 3193
f 3160 3202 3191
f 3173 3202 3160
f 3227 3202 3173
f 3174 3227 3173
f 3174 3267 3227
f 3174 3175 3267
f 3228 3267 3175
f 3203 3217 3162
f 3243 3161 3232
f 3217 3194 3163
f 3161 3166 3232
f 3163 3177 3164
f 3163 3194 3177
f 3206 3166 3165
f 3218 3207 3177
f 3165 3178 3206
f 3195 3247 3179
f 3181 3182 3168
f 3196 3182 3181
f 3185 3198 3183
f 3196 3199 3184
f 3198 3185 3197
f 3209 3186 3188
f 3187 3210 3134
f 3210 3238 3134
f 3189 3225 3190
f 3190 3213 3172
f 3190 3225 3213
f 3201 3172 3213
f 3214 3215 3193
f 3191 3214 3193
f 3192 3215 3216
f 3192 3193 3215
f 3192 3216 3203
f 3176 3204 3228
f 3176 3205 3204
f 3206 3178 3234
f 3178 3179 3234
f 3207 3235 3180
f 3235 3168 3180
f 3195 3220 3247
f 3248 3181 3168
f 3169 3220 3195
f 3221 3196 3181
f 3169 3183 3220
f 3209 3236 3197
f 3197 3236 3198
f 3187 3208 3211
f 3237 3188 3212
f 3211 3210 3187
f 3200 3225 3189
f 3191 3202 3214
f 3239 3216 3215
f 3216 3231 3203
f 3203 3231 3217
f 3244 3232 3166
f 3166 3206 3244
f 3218 3246 3207
f 3246 3235 3207
f 3235 3248 3168
f 3181 3248 3249
f 3183 3219 3220
f 3222 3196 3221
f 3198 3219 3183
f 3257 3219 3198
f 3236 3257 3198
f 3199 3222 3223
f 3199 3196 3222
f 3223 3208 3199
f 3208 3223 3211
f 3209 3188 3237
f 3292 3201 3252
f 3201 3237 3212
f 3201 3292 3237
f 3226 3213 3225
f 3213 3226 3252
f 3252 3201 3213
f 3240 3239 3215
f 3215 3214 3240
f 3214 3253 3240
f 3202 3253 3214
f 3202 3266 3253
f 3227 3266 3202
f 3231 3216 3229
f 3216 3239 3229
f 3231 3230 3217
f 3243 3232 3242
f 3217 3230 3194
f 3194 3233 3177
f 3218 3233 3246
f 3177 3233 3218
f 3234 3179 3286
f 3220 3271 3247
f 3219 3271 3220
f 3249 3256 3181
f 3256 3221 3181
f 3251 3221 3256
f 3251 3222 3221
f 3223 3222 3251
f 3224 3209 3237
f 3209 3224 3236
f 3260 3211 3223
f 3211 3261 3210
f 3211 3260 3261
f 3261 3238 3210
f 3200 3263 3225
f 3225 3264 3226
f 3225 3263 3264
f 3239 3240 3278
f 3229 3241 3231
f 3205 3282 3204
f 3205 3243 3282
f 3241 3230 3231
f 3242 3232 3298
f 3230 3233 3194
f 3283 3233 3230
f 3298 3232 3244
f 3206 3245 3244
f 3254 3246 3233
f 3206 3234 3245
f 3286 3245 3234
f 3246 3270 3235
f 3179 3288 3286
f 3270 3248 3235
f 3179 3247 3288
f 3224 3250 3236
f 3236 3250 3257
f 3258 3223 3251
f 3223 3258 3260
f 3261 3277 3238
f 3238 3262 3200
f 3238 3277 3262
f 3200 3262 3263
f 3226 3264 3252
f 3278 3240 3279
f 3253 3279 3240
f 3281 3229 3239
f 3267 3228 3268
f 3309 3268 3228
f 3204 3309 3228
f 3229 3296 3241
f 3229 3281 3296
f 3204 3282 3309
f 3243 3295 3282
f 3242 3295 3243
f 3241 3283 3230
f 3283 3269 3233
f 3269 3254 3233
f 3254 3287 3246
f 3245 3286 3285
f 3287 3270 3246
f 3272 3248 3270
f 3249 3248 3272
f 3257 3273 3219
f 3219 3273 3271
f 3250 3274 3257
f 3259 3250 3224
f 3274 3250 3259
f 3292 3293 3237
f 3253 3265 3279
f 3253 3266 3265
f 3267 3266 3227
f 3294 3281 3239
f 3239 3278 3294
f 3295 3242 3297
f 3298 3297 3242
f 3284 3298 3244
f 3284 3245 3285
f 3244 3245 3284
f 3288 3247 3271
f 3272 3255 3249
f 3255 3256 3249
f 3290 3256 3255
f 3257 3274 3273
f 3290 3251 3256
f 3258 3251 3290
f 3318 3258 3290
f 3306 3224 3276
f 3306 3259 3224
f 3260 3258 3261
f 3276 3224 3237
f 3264 3263 3332
f 3264 3332 3321
f 3264 3321 3252
f 3252 3321 3292
f 3266 3280 3265
f 3267 3308 3266
f 3268 3308 3267
f 3299 3269 3283
f 3269 3300 3254
f 3300 3287 3254
f 3285 3286 3314
f 3287 3289 3270
f 3289 3272 3270
f 3288 3271 3316
f 3301 3255 3272
f 3317 3273 3291
f 3273 3302 3271
f 3317 3302 3273
f 3274 3291 3273
f 3303 3291 3274
f 3304 3259 3306
f 3303 3259 3304
f 3259 3303 3274
f 3258 3275 3261
f 3276 3237 3293
f 3275 3277 3261
f 3277 3378 3262
f 3262 3343 3263
f 3262 3378 3343
f 3263 3343 3332
f 3324 3294 3278
f 3278 3307 3324
f 3278 3279 3307
f 3265 3307 3279
f 3265 3280 3307
f 3308 3280 3266
f 3311 3241 3296
f 3311 3283 3241
f 3338 3298 3284
f 3312 3338 3284
f 3299 3300 3269
f 3284 3285 3312
f 3312 3285 3314
f 3314 3286 3315
f 3315 3288 3316
f 3286 3288 3315
f 3289 3301 3272
f 3271 3302 3316
f 3290 3255 3301
f 3305 3258 3318
f 3305 3275 3258
f 3321 3322 3292
f 3292 3322 3293
f 3323 3293 3322
f 3323 3276 3293
f 3332 3353 3321
f 3280 3335 3307
f 3308 3384 3280
f 3325 3294 3324
f 3281 3345 3296
f 3325 3345 3281
f 3281 3294 3325
f 3309 3282 3326
f 3282 3295 3326
f 3311 3336 3283
f 3338 3297 3298
f 3283 3336 3299
f 3360 3287 3300
f 3315 3316 3328
f 3301 3329 3290
f 3291 3342 3317
f 3330 3342 3291
f 3329 3318 3290
f 3330 3303 3304
f 3303 3330 3291
f 3275 3319 3277
f 3277 3319 3378
f 3323 3306 3276
f 3344 3324 3307
f 3335 3344 3307
f 3280 3354 3335
f 3384 3354 3280
f 3345 3310 3296
f 3296 3310 3311
f 3314 3315 3313
f 3360 3289 3287
f 3302 3340 3316
f 3341 3301 3289
f 3301 3341 3352
f 3340 3302 3317
f 3329 3301 3352
f 3318 3331 3305
f 3318 3329 3331
f 3320 3330 3304
f 3320 3306 3323
f 3320 3304 3306
f 3353 3432 3321
f 3366 3321 3432
f 3366 3322 3321
f 3268 3384 3308
f 3309 3387 3268
f 3326 3387 3309
f 3356 3310 3345
f 3356 3347 3310
f 3295 3297 3357
f 3310 3336 3311
f 3347 3336 3310
f 3297 3337 3357
f 3297 3338 3337
f 3338 3312 3348
f 3336 3339 3299
f 3339 3300 3299
f 3350 3314 3313
f 3312 3314 3350
f 3359 3360 3300
f 3327 3313 3315
f 3327 3328 3370
f 3315 3328 3327
f 3340 3328 3316
f 3342 3340 3317
f 3363 3329 3352
f 3329 3363 3331
f 3323 3333 3320
f 3333 3323 3322
f 3344 3335 3368
f 3335 3354 3368
f 3345 3325 3334
f 3325 3324 3334
f 3344 3334 3324
f 3387 3326 3346
f 3388 3346 3326
f 3295 3388 3326
f 3295 3357 3388
f 3347 3349 3336
f 3348 3337 3338
f 3349 3339 3336
f 3348 3312 3350
f 3339 3359 3300
f 3360 3371 3289
f 3371 3341 3289
f 3352 3341 3371
f 3374 3361 3340
f 3361 3328 3340
f 3342 3374 3340
f 3377 3374 3342
f 3364 3377 3330
f 3330 3377 3342
f 3376 3331 3363
f 3305 3398 3275
f 3305 3331 3398
f 3331 3376 3398
f 3364 3330 3320
f 3275 3397 3319
f 3275 3398 3397
f 3319 3397 3378
f 3378 3400 3343
f 3343 3365 3332
f 3400 3365 3343
f 3332 3365 3353
f 3368 3381 3344
f 3382 3385 3334
f 3334 3344 3382
f 3384 3383 3354
f 3385 3356 3345
f 3385 3345 3334
f 3389 3357 3337
f 3369 3389 3337
f 3337 3348 3369
f 3358 3369 3348
f 3348 3350 3358
f 3358 3350 3351
f 3350 3313 3351
f 3327 3351 3313
f 3395 3360 3359
f 3328 3375 3370
f 3352 3371 3372
f 3361 3375 3328
f 3362 3363 3352
f 3379 3333 3380
f 3379 3320 3333
f 3364 3320 3379
f 3365 3433 3353
f 3353 3433 3432
f 3322 3366 3367
f 3367 3333 3322
f 3367 3380 3333
f 3344 3381 3382
f 3268 3355 3384
f 3355 3268 3387
f 3347 3390 3349
f 3390 3339 3349
f 3358 3351 3411
f 3392 3359 3339
f 3351 3327 3393
f 3395 3371 3360
f 3372 3362 3352
f 3374 3373 3361
f 3373 3375 3361
f 3432 3434 3366
f 3366 3434 3367
f 3420 3367 3434
f 3367 3420 3380
f 3381 3368 3408
f 3368 3402 3408
f 3354 3402 3368
f 3383 3402 3354
f 3386 3356 3385
f 3356 3386 3403
f 3388 3357 3424
f 3347 3403 3391
f 3347 3356 3403
f 3357 3389 3424
f 3391 3390 3347
f 3390 3392 3339
f 3411 3351 3393
f 3392 3413 3359
f 3413 3395 3359
f 3327 3394 3393
f 3327 3370 3394
f 3371 3395 3396
f 3372 3371 3396
f 3363 3362 3415
f 3363 3415 3376
f 3373 3374 3377
f 3379 3417 3364
f 3417 3377 3364
f 3397 3419 3378
f 3378 3419 3400
f 3400 3433 3365
f 3401 3385 3382
f 3382 3381 3401
f 3384 3436 3383
f 3384 3355 3436
f 3387 3435 3355
f 3387 3346 3435
f 3424 3389 3404
f 3404 3389 3425
f 3425 3389 3369
f 3426 3425 3369
f 3391 3392 3390
f 3369 3405 3426
f 3369 3358 3405
f 3358 3411 3405
f 3393 3394 3412
f 3370 3406 3394
f 3396 3362 3372
f 3375 3406 3370
f 3414 3406 3375
f 3373 3414 3375
f 3376 3415 3418
f 3377 3417 3373
f 3418 3398 3376
f 3398 3399 3397
f 3398 3418 3399
f 3397 3399 3419
f 3420 3431 3380
f 3380 3431 3379
f 3417 3379 3431
f 3400 3419 3444
f 3444 3433 3400
f 3401 3381 3421
f 3381 3408 3421
f 3383 3462 3402
f 3436 3462 3383
f 3422 3385 3401
f 3355 3435 3436
f 3346 3409 3435
f 3386 3385 3422
f 3346 3437 3409
f 3346 3388 3437
f 3424 3437 3388
f 3412 3411 3393
f 3394 3429 3412
f 3452 3395 3413
f 3395 3452 3427
f 3396 3395 3427
f 3394 3406 3429
f 3430 3362 3396
f 3428 3406 3414
f 3373 3407 3414
f 3407 3373 3417
f 3416 3417 3431
f 3408 3446 3421
f 3460 3446 3408
f 3402 3460 3408
f 3461 3460 3402
f 3462 3461 3402
f 3422 3401 3421
f 3447 3422 3421
f 3422 3423 3386
f 3423 3403 3386
f 3423 3438 3403
f 3424 3404 3464
f 3448 3464 3404
f 3438 3391 3403
f 3404 3425 3448
f 3450 3413 3392
f 3412 3405 3411
f 3412 3429 3410
f 3427 3452 3453
f 3406 3428 3429
f 3427 3430 3396
f 3441 3414 3457
f 3414 3441 3428
f 3455 3362 3430
f 3455 3415 3362
f 3407 3457 3414
f 3416 3457 3407
f 3418 3415 3455
f 3418 3455 3443
f 3407 3417 3416
f 3418 3443 3399
f 3399 3470 3419
f 3399 3443 3470
f 3419 3470 3472
f 3419 3472 3444
f 3447 3421 3459
f 3446 3459 3421
f 3423 3476 3477
f 3422 3476 3423
f 3437 3424 3463
f 3423 3477 3438
f 3424 3464 3463
f 3438 3439 3391
f 3479 3439 3438
f 3425 3426 3449
f 3426 3405 3449
f 3439 3450 3392
f 3439 3392 3391
f 3405 3412 3451
f 3450 3452 3413
f 3441 3442 3428
f 3428 3442 3429
f 3468 3455 3430
f 3471 3416 3431
f 3487 3420 3434
f 3435 3462 3436
f 3476 3422 3447
f 3437 3489 3409
f 3438 3477 3479
f 3448 3425 3449
f 3479 3480 3439
f 3449 3405 3451
f 3480 3450 3439
f 3412 3410 3451
f 3410 3429 3442
f 3440 3427 3453
f 3430 3427 3440
f 3454 3430 3440
f 3441 3482 3442
f 3454 3468 3430
f 3455 3468 3484
f 3456 3457 3416
f 3471 3431 3458
f 3456 3416 3471
f 3472 3485 3444
f 3444 3445 3433
f 3444 3485 3445
f 3433 3445 3432
f 3432 3486 3434
f 3432 3445 3486
f 3434 3486 3487
f 3458 3420 3487
f 3458 3431 3420
f 3446 3474 3459
f 3460 3474 3446
f 3447 3459 3473
f 3409 3475 3435
f 3409 3489 3475
f 3437 3463 3489
f 3478 3464 3448
f 3448 3449 3478
f 3449 3451 3465
f 3465 3451 3481
f 3451 3410 3481
f 3466 3410 3442
f 3482 3466 3442
f 3440 3453 3467
f 3454 3440 3467
f 3497 3482 3441
f 3469 3497 3441
f 3457 3469 3441
f 3455 3484 3443
f 3471 3514 3456
f 3469 3456 3514
f 3469 3457 3456
f 3485 3565 3445
f 3445 3565 3516
f 3498 3471 3458
f 3445 3516 3486
f 3473 3459 3488
f 3459 3474 3488
f 3462 3517 3461
f 3501 3517 3462
f 3435 3501 3462
f 3475 3501 3435
f 3489 3463 3490
f 3476 3491 3477
f 3463 3464 3490
f 3505 3490 3464
f 3464 3478 3505
f 3477 3493 3479
f 3478 3449 3492
f 3520 3480 3479
f 3480 3496 3450
f 3450 3494 3452
f 3496 3494 3450
f 3494 3453 3452
f 3466 3506 3410
f 3466 3507 3506
f 3482 3507 3466
f 3508 3454 3467
f 3509 3454 3508
f 3509 3468 3454
f 3509 3484 3468
f 3443 3512 3470
f 3470 3512 3472
f 3498 3458 3487
f 3498 3514 3471
f 3488 3474 3528
f 3474 3500 3528
f 3460 3500 3474
f 3461 3500 3460
f 3503 3447 3473
f 3503 3504 3476
f 3447 3503 3476
f 3504 3491 3476
f 3491 3493 3477
f 3493 3520 3479
f 3492 3449 3465
f 3520 3521 3480
f 3465 3481 3532
f 3521 3496 3480
f 3481 3410 3506
f 3494 3524 3453
f 3524 3467 3453
f 3467 3524 3508
f 3483 3482 3497
f 3472 3512 3515
f 3472 3515 3485
f 3485 3515 3565
f 3528 3519 3488
f 3518 3503 3473
f 3473 3488 3518
f 3461 3499 3500
f 3461 3517 3499
f 3505 3478 3541
f 3531 3493 3491
f 3543 3541 3478
f 3543 3492 3465
f 3478 3492 3543
f 3481 3545 3532
f 3481 3522 3545
f 3521 3495 3496
f 3481 3506 3522
f 3496 3495 3494
f 3495 3524 3494
f 3482 3535 3507
f 3483 3535 3482
f 3536 3535 3483
f 3509 3511 3537
f 3536 3483 3525
f 3483 3497 3525
f 3537 3484 3509
f 3484 3537 3443
f 3525 3469 3514
f 3469 3525 3497
f 3486 3566 3487
f 3487 3566 3498
f 3526 3498 3566
f 3513 3498 3526
f 3498 3513 3514
f 3518 3488 3519
f 3500 3529 3528
f 3500 3499 3529
f 3502 3503 3518
f 3489 3550 3475
f 3551 3550 3489
f 3539 3504 3503
f 3502 3539 3503
f 3490 3551 3489
f 3490 3540 3551
f 3504 3539 3530
f 3540 3490 3505
f 3491 3530 3531
f 3491 3504 3530
f 3531 3520 3493
f 3532 3543 3465
f 3546 3521 3520
f 3506 3523 3522
f 3523 3506 3507
f 3534 3523 3507
f 3507 3535 3534
f 3548 3508 3524
f 3509 3508 3511
f 3508 3548 3511
f 3525 3514 3510
f 3443 3564 3512
f 3443 3537 3564
f 3512 3538 3515
f 3512 3564 3538
f 3510 3514 3513
f 3538 3527 3515
f 3515 3527 3565
f 3486 3516 3566
f 3499 3581 3529
f 3569 3581 3499
f 3517 3569 3499
f 3570 3569 3517
f 3501 3570 3517
f 3501 3571 3570
f 3501 3475 3571
f 3550 3571 3475
f 3540 3505 3552
f 3531 3542 3520
f 3542 3546 3520
f 3522 3523 3533
f 3524 3495 3559
f 3547 3548 3524
f 3548 3537 3511
f 3536 3525 3510
f 3563 3536 3510
f 3565 3588 3516
f 3516 3589 3566
f 3516 3588 3589
f 3567 3526 3566
f 3529 3591 3528
f 3581 3591 3529
f 3549 3572 3518
f 3549 3519 3580
f 3518 3519 3549
f 3519 3528 3580
f 3539 3502 3572
f 3502 3518 3572
f 3552 3505 3553
f 3541 3553 3505
f 3530 3554 3531
f 3554 3542 3531
f 3544 3522 3533
f 3545 3522 3544
f 3546 3576 3521
f 3576 3495 3521
f 3559 3495 3576
f 3523 3558 3533
f 3558 3523 3534
f 3559 3547 3524
f 3535 3577 3534
f 3560 3577 3535
f 3536 3560 3535
f 3560 3536 3563
f 3567 3568 3526
f 3578 3526 3568
f 3578 3513 3526
f 3578 3510 3513
f 3580 3528 3579
f 3528 3591 3579
f 3572 3574 3539
f 3551 3540 3582
f 3552 3582 3540
f 3574 3530 3539
f 3574 3598 3530
f 3598 3554 3530
f 3553 3541 3575
f 3583 3575 3541
f 3554 3555 3542
f 3541 3543 3583
f 3555 3556 3542
f 3532 3557 3543
f 3542 3556 3546
f 3532 3545 3557
f 3544 3557 3545
f 3559 3576 3585
f 3577 3558 3534
f 3548 3547 3561
f 3538 3606 3527
f 3527 3606 3565
f 3569 3609 3581
f 3551 3594 3550
f 3551 3582 3594
f 3572 3573 3574
f 3543 3557 3583
f 3601 3544 3602
f 3557 3544 3601
f 3556 3576 3546
f 3600 3576 3556
f 3544 3533 3602
f 3558 3584 3533
f 3584 3558 3577
f 3585 3547 3559
f 3618 3547 3585
f 3547 3618 3561
f 3586 3577 3560
f 3548 3561 3587
f 3587 3537 3548
f 3537 3620 3564
f 3537 3587 3620
f 3562 3510 3578
f 3562 3563 3510
f 3620 3538 3564
f 3606 3647 3565
f 3565 3647 3588
f 3608 3593 3549
f 3549 3580 3608
f 3571 3610 3570
f 3592 3610 3571
f 3550 3592 3571
f 3549 3593 3572
f 3550 3594 3592
f 3593 3573 3572
f 3582 3552 3596
f 3552 3553 3596
f 3600 3614 3576
f 3533 3584 3602
f 3614 3585 3576
f 3604 3603 3577
f 3577 3603 3584
f 3586 3560 3605
f 3586 3604 3577
f 3631 3561 3618
f 3631 3587 3561
f 3605 3563 3623
f 3605 3560 3563
f 3623 3562 3578
f 3623 3563 3562
f 3621 3633 3568
f 3578 3568 3633
f 3566 3621 3567
f 3567 3621 3568
f 3580 3579 3590
f 3579 3591 3590
f 3581 3651 3591
f 3581 3609 3651
f 3569 3625 3609
f 3570 3625 3569
f 3610 3625 3570
f 3573 3595 3574
f 3593 3595 3573
f 3596 3553 3597
f 3598 3626 3554
f 3626 3555 3554
f 3575 3612 3639
f 3575 3583 3612
f 3583 3557 3612
f 3612 3557 3613
f 3555 3600 3556
f 3557 3601 3613
f 3602 3584 3629
f 3615 3585 3614
f 3618 3585 3615
f 3586 3643 3604
f 3605 3643 3586
f 3645 3606 3538
f 3620 3645 3538
f 3588 3647 3607
f 3589 3607 3624
f 3588 3607 3589
f 3589 3624 3566
f 3566 3624 3621
f 3651 3590 3591
f 3608 3580 3634
f 3590 3634 3580
f 3610 3592 3653
f 3635 3653 3592
f 3594 3635 3592
f 3594 3656 3635
f 3594 3582 3656
f 3596 3656 3582
f 3595 3593 3636
f 3595 3611 3574
f 3598 3611 3626
f 3574 3611 3598
f 3597 3599 3638
f 3597 3553 3599
f 3553 3575 3599
f 3599 3575 3639
f 3626 3627 3555
f 3627 3600 3555
f 3601 3628 3613
f 3601 3629 3628
f 3602 3629 3601
f 3584 3616 3629
f 3630 3603 3604
f 3603 3616 3584
f 3630 3616 3603
f 3617 3618 3615
f 3605 3623 3619
f 3645 3646 3606
f 3606 3646 3647
f 3690 3634 3590
f 3650 3690 3590
f 3654 3634 3649
f 3608 3634 3654
f 3651 3650 3590
f 3593 3654 3636
f 3608 3654 3593
f 3656 3596 3637
f 3597 3637 3596
f 3661 3638 3599
f 3599 3639 3661
f 3663 3627 3626
f 3639 3612 3662
f 3612 3613 3662
f 3627 3641 3600
f 3641 3614 3600
f 3613 3628 3640
f 3618 3617 3631
f 3643 3630 3604
f 3587 3644 3620
f 3678 3605 3619
f 3605 3678 3643
f 3620 3644 3645
f 3621 3632 3633
f 3622 3578 3633
f 3622 3623 3578
f 3619 3623 3622
f 3607 3632 3624
f 3624 3632 3621
f 3610 3670 3625
f 3653 3670 3610
f 3595 3657 3659
f 3636 3657 3595
f 3611 3659 3660
f 3595 3659 3611
f 3611 3660 3626
f 3660 3663 3626
f 3663 3664 3627
f 3664 3641 3627
f 3662 3613 3640
f 3641 3675 3614
f 3628 3676 3640
f 3675 3615 3614
f 3628 3629 3676
f 3616 3642 3629
f 3665 3617 3615
f 3666 3617 3665
f 3642 3616 3630
f 3666 3631 3617
f 3666 3679 3631
f 3679 3587 3631
f 3679 3644 3587
f 3625 3669 3609
f 3670 3669 3625
f 3649 3634 3671
f 3690 3671 3634
f 3636 3654 3683
f 3656 3637 3692
f 3658 3692 3637
f 3636 3683 3657
f 3637 3597 3658
f 3597 3638 3658
f 3684 3639 3662
f 3661 3639 3684
f 3697 3663 3660
f 3676 3674 3640
f 3665 3615 3675
f 3642 3676 3629
f 3667 3642 3630
f 3667 3630 3643
f 3678 3667 3643
f 3644 3679 3702
f 3644 3702 3739
f 3721 3619 3622
f 3721 3678 3619
f 3644 3739 3645
f 3646 3645 3703
f 3645 3739 3703
f 3646 3688 3647
f 3646 3703 3688
f 3647 3681 3607
f 3647 3688 3681
f 3607 3681 3682
f 3607 3682 3632
f 3632 3682 3668
f 3680 3632 3668
f 3680 3633 3632
f 3680 3622 3633
f 3648 3650 3651
f 3609 3648 3651
f 3669 3648 3609
f 3653 3758 3670
f 3652 3758 3653
f 3635 3652 3653
f 3655 3652 3635
f 3654 3708 3683
f 3649 3708 3654
f 3656 3655 3635
f 3656 3692 3655
f 3683 3695 3657
f 3695 3659 3657
f 3695 3672 3659
f 3694 3638 3661
f 3658 3638 3694
f 3672 3660 3659
f 3662 3713 3684
f 3697 3664 3663
f 3673 3713 3662
f 3673 3640 3674
f 3662 3640 3673
f 3664 3675 3641
f 3698 3674 3676
f 3686 3666 3665
f 3686 3736 3666
f 3642 3677 3676
f 3679 3666 3736
f 3667 3677 3642
f 3720 3622 3680
f 3720 3721 3622
f 3682 3723 3668
f 3706 3708 3649
f 3649 3671 3706
f 3672 3697 3660
f 3711 3697 3672
f 3712 3664 3697
f 3664 3685 3675
f 3685 3665 3675
f 3676 3699 3698
f 3699 3676 3677
f 3719 3679 3736
f 3701 3678 3687
f 3701 3667 3678
f 3667 3701 3677
f 3719 3702 3679
f 3687 3678 3721
f 3648 3742 3650
f 3669 3744 3648
f 3670 3744 3669
f 3706 3671 3725
f 3690 3725 3671
f 3683 3693 3710
f 3708 3693 3683
f 3692 3658 3709
f 3683 3710 3695
f 3672 3695 3711
f 3694 3684 3696
f 3661 3684 3694
f 3684 3713 3696
f 3673 3714 3713
f 3712 3715 3664
f 3673 3674 3714
f 3715 3685 3664
f 3716 3674 3698
f 3700 3665 3685
f 3700 3686 3665
f 3717 3686 3700
f 3736 3686 3717
f 3701 3699 3677
f 3701 3718 3699
f 3737 3719 3736
f 3703 3722 3688
f 3688 3755 3681
f 3688 3722 3755
f 3681 3731 3682
f 3681 3755 3731
f 3682 3731 3723
f 3723 3689 3668
f 3724 3668 3689
f 3724 3680 3668
f 3724 3720 3680
f 3725 3690 3705
f 3690 3726 3705
f 3650 3726 3690
f 3650 3742 3726
f 3648 3743 3742
f 3744 3743 3648
f 3655 3707 3652
f 3655 3691 3707
f 3655 3692 3691
f 3709 3691 3692
f 3709 3658 3694
f 3710 3727 3695
f 3727 3711 3695
f 3711 3712 3697
f 3674 3716 3714
f 3715 3729 3685
f 3730 3716 3698
f 3729 3700 3685
f 3729 3717 3700
f 3698 3699 3730
f 3738 3718 3701
f 3738 3701 3687
f 3739 3722 3703
f 3758 3744 3670
f 3652 3774 3758
f 3707 3774 3652
f 3708 3704 3732
f 3706 3704 3708
f 3725 3704 3706
f 3732 3693 3708
f 3691 3709 3760
f 3745 3760 3709
f 3746 3745 3709
f 3709 3733 3746
f 3709 3694 3733
f 3733 3694 3734
f 3748 3711 3727
f 3694 3696 3734
f 3747 3734 3696
f 3747 3713 3735
f 3696 3713 3747
f 3713 3714 3735
f 3751 3715 3712
f 3714 3716 3750
f 3699 3752 3730
f 3717 3767 3736
f 3752 3699 3718
f 3719 3769 3702
f 3719 3737 3769
f 3687 3721 3770
f 3702 3769 3739
f 3739 3754 3722
f 3724 3740 3720
f 3770 3720 3740
f 3770 3721 3720
f 3754 3771 3722
f 3722 3771 3755
f 3689 3723 3757
f 3757 3724 3689
f 3705 3772 3725
f 3704 3725 3759
f 3704 3759 3732
f 3693 3761 3762
f 3732 3761 3693
f 3762 3727 3710
f 3693 3762 3710
f 3748 3749 3711
f 3747 3735 3779
f 3711 3751 3712
f 3749 3751 3711
f 3714 3750 3735
f 3751 3728 3715
f 3728 3729 3715
f 3768 3729 3728
f 3750 3716 3730
f 3768 3717 3729
f 3767 3717 3768
f 3738 3752 3718
f 3757 3740 3724
f 3725 3772 3776
f 3759 3725 3776
f 3772 3705 3741
f 3726 3741 3705
f 3759 3761 3732
f 3691 3775 3707
f 3691 3760 3775
f 3727 3762 3796
f 3796 3748 3727
f 3735 3764 3779
f 3735 3750 3764
f 3752 3782 3730
f 3730 3782 3750
f 3783 3736 3767
f 3783 3737 3736
f 3738 3753 3752
f 3784 3753 3738
f 3783 3769 3737
f 3785 3738 3770
f 3738 3687 3770
f 3813 3739 3769
f 3813 3754 3739
f 3755 3803 3731
f 3723 3803 3756
f 3731 3803 3723
f 3756 3757 3723
f 3726 3773 3741
f 3773 3742 3807
f 3726 3742 3773
f 3742 3831 3807
f 3743 3831 3742
f 3743 3744 3831
f 3760 3745 3791
f 3778 3791 3745
f 3745 3746 3778
f 3746 3733 3763
f 3733 3734 3763
f 3794 3763 3734
f 3794 3747 3795
f 3734 3747 3794
f 3747 3779 3795
f 3748 3799 3749
f 3810 3799 3748
f 3799 3751 3749
f 3781 3728 3751
f 3768 3728 3781
f 3782 3753 3766
f 3752 3753 3782
f 3784 3738 3785
f 3757 3801 3740
f 3757 3804 3801
f 3770 3740 3801
f 3813 3814 3754
f 3814 3771 3754
f 3804 3757 3756
f 3741 3806 3772
f 3805 3806 3741
f 3773 3805 3741
f 3744 3808 3831
f 3788 3808 3744
f 3758 3788 3744
f 3774 3788 3758
f 3789 3759 3776
f 3789 3790 3759
f 3761 3790 3777
f 3759 3790 3761
f 3777 3762 3761
f 3792 3746 3763
f 3778 3746 3792
f 3777 3796 3762
f 3796 3810 3748
f 3799 3781 3751
f 3798 3781 3799
f 3764 3782 3780
f 3750 3782 3764
f 3781 3765 3768
f 3824 3765 3781
f 3765 3767 3768
f 3800 3753 3784
f 3800 3766 3753
f 3767 3765 3783
f 3783 3827 3769
f 3783 3786 3827
f 3769 3827 3813
f 3814 3802 3771
f 3771 3802 3755
f 3755 3815 3803
f 3755 3802 3815
f 3756 3803 3804
f 3776 3772 3806
f 3774 3816 3788
f 3774 3707 3816
f 3760 3834 3775
f 3760 3791 3834
f 3819 3792 3763
f 3793 3796 3777
f 3763 3794 3819
f 3779 3797 3795
f 3779 3780 3797
f 3764 3780 3779
f 3782 3823 3780
f 3823 3782 3766
f 3842 3765 3824
f 3786 3783 3765
f 3811 3800 3784
f 3811 3784 3785
f 3828 3770 3801
f 3828 3785 3770
f 3802 3890 3815
f 3844 3787 3776
f 3776 3806 3844
f 3773 3848 3805
f 3773 3807 3848
f 3847 3816 3707
f 3789 3787 3790
f 3789 3776 3787
f 3775 3847 3707
f 3775 3834 3847
f 3818 3837 3777
f 3790 3818 3777
f 3817 3791 3778
f 3792 3817 3778
f 3777 3837 3793
f 3793 3850 3796
f 3819 3794 3809
f 3850 3810 3796
f 3794 3795 3809
f 3809 3795 3820
f 3810 3821 3799
f 3820 3795 3797
f 3821 3798 3799
f 3780 3823 3797
f 3822 3781 3798
f 3824 3781 3822
f 3826 3823 3766
f 3800 3826 3766
f 3853 3786 3765
f 3854 3785 3828
f 3785 3854 3811
f 3801 3829 3830
f 3828 3801 3830
f 3802 3814 3890
f 3803 3815 3843
f 3804 3843 3829
f 3803 3843 3804
f 3829 3801 3804
f 3788 3876 3808
f 3816 3876 3788
f 3787 3844 3836
f 3848 3845 3805
f 3790 3836 3818
f 3787 3836 3790
f 3834 3791 3835
f 3817 3835 3791
f 3792 3819 3849
f 3819 3809 3839
f 3850 3869 3810
f 3869 3821 3810
f 3821 3822 3798
f 3825 3765 3842
f 3853 3765 3825
f 3826 3800 3811
f 3786 3853 3855
f 3786 3855 3827
f 3813 3827 3812
f 3813 3812 3871
f 3871 3814 3813
f 3871 3889 3814
f 3814 3889 3890
f 3890 3856 3815
f 3815 3856 3843
f 3857 3830 3829
f 3858 3844 3806
f 3845 3858 3806
f 3805 3845 3806
f 3816 3847 3876
f 3836 3844 3833
f 3836 3837 3818
f 3835 3817 3863
f 3838 3863 3817
f 3817 3792 3838
f 3849 3838 3792
f 3878 3793 3837
f 3849 3819 3839
f 3913 3850 3793
f 3839 3809 3865
f 3809 3820 3865
f 3869 3867 3821
f 3867 3822 3821
f 3840 3820 3797
f 3823 3840 3797
f 3841 3840 3823
f 3826 3841 3823
f 3852 3841 3826
f 3852 3826 3811
f 3854 3852 3811
f 3888 3828 3830
f 3888 3854 3828
f 3848 3807 3846
f 3831 3846 3807
f 3831 3859 3846
f 3808 3859 3831
f 3876 3859 3808
f 3832 3836 3833
f 3834 3861 3847
f 3834 3862 3861
f 3835 3862 3834
f 3835 3863 3862
f 3878 3913 3793
f 3820 3866 3865
f 3866 3820 3840
f 3867 3851 3822
f 3851 3824 3822
f 3851 3884 3824
f 3842 3824 3884
f 3885 3853 3825
f 3827 3855 3812
f 3857 3899 3830
f 3899 3888 3830
f 3843 3856 3902
f 3843 3902 3829
f 3874 3860 3844
f 3858 3874 3844
f 3872 3875 3848
f 3848 3846 3872
f 3859 3873 3846
f 3847 3906 3876
f 3860 3832 3833
f 3833 3844 3860
f 3848 3875 3845
f 3847 3861 3906
f 3836 3864 3837
f 3836 3832 3864
f 3863 3838 3910
f 3864 3878 3837
f 3838 3849 3877
f 3849 3879 3877
f 3849 3839 3879
f 3879 3839 3880
f 3839 3865 3880
f 3883 3866 3840
f 3841 3883 3840
f 3870 3841 3852
f 3885 3825 3842
f 3853 3885 3887
f 3886 3852 3898
f 3852 3854 3898
f 3853 3887 3855
f 3898 3854 3888
f 3812 3855 3927
f 3812 3927 3871
f 3902 3903 3829
f 3857 3829 3903
f 3872 3894 3875
f 3919 3872 3846
f 3873 3919 3846
f 3892 3908 3860
f 3860 3874 3892
f 3845 3905 3858
f 3875 3905 3845
f 3832 3908 3909
f 3832 3860 3908
f 3862 3863 3895
f 3910 3895 3863
f 3832 3909 3864
f 3838 3877 3911
f 3910 3838 3911
f 3850 3913 3881
f 3865 3882 3880
f 3881 3869 3850
f 3881 3868 3869
f 3866 3882 3865
f 3896 3882 3866
f 3869 3868 3867
f 3883 3896 3866
f 3868 3851 3867
f 3885 3842 3884
f 3870 3852 3886
f 3855 3887 3927
f 3890 3928 3856
f 3856 3928 3902
f 3903 3900 3857
f 3900 3899 3857
f 3858 3904 3891
f 3892 3874 3891
f 3858 3891 3874
f 3905 3904 3858
f 3859 3907 3873
f 3876 3907 3859
f 3876 3906 3907
f 3862 3937 3861
f 3862 3895 3937
f 3912 3864 3909
f 3911 3877 3922
f 3879 3922 3877
f 3914 3913 3878
f 3864 3914 3878
f 3880 3915 3879
f 3916 3881 3913
f 3880 3882 3915
f 3883 3897 3896
f 3918 3851 3868
f 3918 3884 3851
f 3897 3883 3841
f 3943 3897 3841
f 3870 3943 3841
f 3886 3943 3870
f 3945 3885 3884
f 3961 3885 3945
f 3961 3926 3885
f 3885 3926 3887
f 3947 3888 3899
f 3947 3898 3888
f 3927 3990 3871
f 3871 3901 3889
f 3871 3990 3901
f 3889 3929 3890
f 3901 3929 3889
f 3890 3929 3928
f 3893 3908 3892
f 3892 3891 3893
f 3932 3905 3875
f 3894 3932 3875
f 3894 3934 3933
f 3894 3872 3934
f 3919 3934 3872
f 3873 3907 3919
f 3861 3936 3906
f 3861 3937 3936
f 3912 3914 3864
f 3938 3879 3915
f 3922 3879 3938
f 3882 3940 3915
f 3916 3868 3881
f 3882 3896 3940
f 3944 3884 3918
f 3943 3942 3897
f 3944 3945 3884
f 3925 3898 3946
f 3925 3886 3898
f 3946 3898 3947
f 3948 3899 3900
f 3948 3947 3899
f 3977 3903 3902
f 3977 3900 3903
f 3948 3900 3977
f 3964 3963 3893
f 3962 3964 3893
f 3891 3962 3893
f 3930 3962 3891
f 3904 3930 3891
f 3933 3932 3894
f 3908 3963 3921
f 3908 3893 3963
f 3906 3920 3907
f 3936 3920 3906
f 3908 3921 3909
f 3921 3912 3909
f 3895 3910 3951
f 3910 3911 3951
f 3914 3953 3923
f 3912 3953 3914
f 3914 3923 3913
f 3938 3915 3939
f 3923 3916 3913
f 3915 3940 3924
f 3917 3868 3916
f 3896 3941 3940
f 3917 3918 3868
f 3941 3896 3897
f 3943 3886 3925
f 3928 3976 3902
f 3902 4006 3977
f 3902 3976 4006
f 3907 3935 3919
f 4013 3935 3907
f 3920 4013 3907
f 3931 3930 3904
f 3905 3931 3904
f 3932 3931 3905
f 3912 3921 3953
f 3951 3922 3952
f 3951 3911 3922
f 3938 3952 3922
f 3938 3939 3955
f 3915 3924 3939
f 3923 3956 3916
f 3958 3917 3916
f 3917 3960 3918
f 3958 3960 3917
f 3942 3941 3897
f 3960 3944 3918
f 3925 3974 3943
f 3926 3989 3887
f 3989 4005 3887
f 4005 3927 3887
f 3927 4005 3990
f 3929 3975 3928
f 3928 3975 3976
f 3930 3949 3962
f 3919 3994 3934
f 3919 3935 3994
f 3920 3936 4013
f 3937 3950 3936
f 3963 3966 3921
f 3937 3895 3950
f 3951 3950 3895
f 3921 3967 3953
f 3984 3938 3955
f 3952 3938 3984
f 3953 3954 3923
f 3985 3954 3953
f 3954 3956 3923
f 3939 3969 3955
f 3924 3969 3939
f 3924 3957 3969
f 3956 3970 3916
f 3924 3941 3957
f 3940 3941 3924
f 3970 3958 3916
f 3942 3959 3941
f 3974 3973 3943
f 3943 3973 3942
f 3972 3944 3960
f 3945 3944 3972
f 3945 3972 3988
f 3945 3988 3961
f 3926 3961 4036
f 3974 3925 3946
f 3926 4036 3989
f 3990 4023 3901
f 3929 4023 3991
f 3901 4023 3929
f 3991 3975 3929
f 3995 3933 3981
f 3932 3933 3995
f 3933 3994 3981
f 3934 3994 3933
f 3935 3979 3994
f 4013 3979 3935
f 3949 3930 3980
f 3931 3980 3930
f 3931 4016 3980
f 3931 3995 4016
f 3931 3932 3995
f 3950 3982 3936
f 3997 3982 3950
f 3966 3967 3921
f 3950 3951 3997
f 3952 3997 3951
f 3967 3985 3953
f 3983 3985 3967
f 3941 3959 3957
f 3986 3958 3970
f 3942 3973 3959
f 3987 3960 3958
f 3987 3972 3960
f 3988 4036 3961
f 3977 4022 3948
f 3962 3993 3964
f 3963 3978 3965
f 3963 3964 3978
f 3949 3993 3962
f 3980 3993 3949
f 3936 4014 4013
f 3963 3965 3966
f 3982 4014 3936
f 3967 3999 3983
f 3966 3999 3967
f 3997 3952 3998
f 3955 3968 3984
f 4002 3969 3957
f 3957 3959 4002
f 3986 3987 3958
f 3973 3971 3959
f 3988 4035 4036
f 4021 3948 4022
f 4021 3947 3948
f 3947 4021 3946
f 4037 3977 4006
f 4037 4022 3977
f 3978 3964 3992
f 3993 3992 3964
f 3981 4011 3995
f 3994 4011 3981
f 3979 4041 3994
f 4014 4012 4013
f 3978 4015 3965
f 3993 3980 3996
f 4016 3996 3980
f 3965 3999 3966
f 3965 4015 3999
f 4000 3984 4027
f 3952 3984 4000
f 3998 3952 4000
f 3984 3968 4027
f 3983 4018 3985
f 4018 3954 3985
f 3955 4001 3968
f 3955 3969 4001
f 3954 4031 3956
f 4029 4031 3954
f 4031 3970 3956
f 3959 4019 4002
f 4020 4019 3959
f 4033 3987 3986
f 3971 4020 3959
f 4047 4020 3971
f 4004 3971 3973
f 3988 3972 3987
f 4048 3988 3987
f 4004 3973 3974
f 3988 4048 4035
f 3975 3991 4073
f 3976 4073 4055
f 3975 4073 3976
f 4055 4006 3976
f 4008 3992 4007
f 3993 4007 3992
f 4009 4007 3993
f 4008 4015 3978
f 3978 3992 4008
f 4009 3996 4024
f 3993 3996 4009
f 3994 4010 4011
f 4041 4010 3994
f 3995 4025 4016
f 4025 3995 4011
f 3982 3997 4017
f 3998 4017 3997
f 4018 3983 4026
f 3983 3999 4026
f 3954 4018 4029
f 3969 4030 4001
f 4030 3969 4002
f 4031 4032 3970
f 4032 3986 3970
f 4033 3986 4032
f 4048 3987 4003
f 4004 4047 3971
f 4049 4047 4004
f 4049 4004 4034
f 4004 3974 4034
f 4050 3946 4021
f 4034 3946 4050
f 4034 3974 3946
f 4036 4051 3989
f 3989 4051 4005
f 4005 4052 3990
f 4052 4023 3990
f 4054 4006 4055
f 4054 4037 4006
f 4007 4009 4038
f 4024 4038 4009
f 4010 4040 4011
f 4012 4041 3979
f 4015 4039 4065
f 4015 4008 4039
f 4013 4012 3979
f 4012 4059 4043
f 4014 4059 4012
f 4062 4059 4014
f 3982 4062 4014
f 3996 4082 4024
f 4016 4082 3996
f 4016 4025 4082
f 3982 4017 4062
f 4065 3999 4015
f 4017 3998 4000
f 4026 4028 4018
f 4044 3968 4045
f 4027 3968 4044
f 4028 4029 4018
f 4001 4045 3968
f 4001 4069 4045
f 4001 4030 4069
f 4046 4032 4031
f 4019 4030 4002
f 4003 3987 4033
f 4050 4021 4090
f 4090 4022 4037
f 4090 4021 4022
f 4052 4005 4051
f 4052 4072 4023
f 4023 4072 3991
f 4056 4007 4057
f 4008 4007 4056
f 4057 4007 4038
f 4061 4038 4024
f 4041 4040 4010
f 4011 4058 4025
f 4058 4011 4040
f 4012 4043 4041
f 4062 4017 4098
f 4083 4098 4017
f 4017 4000 4083
f 4026 4067 4028
f 3999 4067 4026
f 4068 4029 4028
f 4070 4031 4029
f 4031 4070 4046
f 4046 4103 4032
f 4032 4103 4033
f 4020 4047 4019
f 4103 4104 4033
f 4104 4003 4033
f 4109 4037 4054
f 4089 4037 4109
f 4037 4089 4090
f 4072 4053 3991
f 3991 4053 4073
f 4008 4056 4060
f 4076 4057 4038
f 4039 4008 4060
f 4065 4039 4060
f 4061 4076 4038
f 4040 4074 4058
f 4040 4042 4074
f 4041 4042 4040
f 4041 4075 4042
f 4043 4075 4041
f 4061 4024 4080
f 4082 4025 4077
f 4058 4077 4025
f 4082 4080 4024
f 3999 4065 4064
f 4067 3999 4064
f 4083 4000 4066
f 4000 4027 4066
f 4027 4085 4066
f 4085 4044 4045
f 4027 4044 4085
f 4068 4070 4029
f 4071 4046 4070
f 4030 4102 4069
f 4086 4102 4030
f 4019 4086 4030
f 4047 4087 4019
f 4003 4104 4106
f 4125 4047 4049
f 4106 4048 4003
f 4108 4048 4106
f 4108 4035 4048
f 4108 4088 4035
f 4088 4036 4035
f 4036 4088 4051
f 4055 4073 4129
f 4129 4054 4055
f 4076 4140 4056
f 4057 4076 4056
f 4078 4077 4058
f 4078 4058 4092
f 4074 4092 4058
f 4043 4095 4075
f 4059 4095 4043
f 4116 4095 4059
f 4062 4116 4059
f 4060 4079 4065
f 4061 4080 4076
f 4062 4098 4116
f 4100 4064 4079
f 4064 4065 4079
f 4098 4083 4063
f 4064 4100 4067
f 4083 4066 4063
f 4084 4066 4085
f 4063 4066 4084
f 4067 4121 4028
f 4121 4122 4028
f 4122 4068 4028
f 4069 4196 4045
f 4069 4102 4196
f 4071 4103 4046
f 4019 4087 4086
f 4047 4125 4087
f 4107 4108 4106
f 4126 4034 4145
f 4126 4049 4034
f 4049 4126 4125
f 4145 4034 4050
f 4148 4051 4088
f 4148 4127 4051
f 4127 4052 4051
f 4052 4128 4072
f 4127 4128 4052
f 4072 4128 4091
f 4091 4053 4072
f 4053 4091 4073
f 4109 4054 4129
f 4112 4117 4060
f 4056 4140 4112
f 4060 4056 4112
f 4074 4093 4092
f 4042 4093 4074
f 4075 4094 4042
f 4114 4094 4075
f 4095 4114 4075
f 4060 4117 4119
f 4076 4081 4140
f 4077 4078 4096
f 4079 4119 4100
f 4060 4119 4079
f 4080 4081 4076
f 4080 4099 4081
f 4082 4099 4080
f 4082 4096 4099
f 4082 4077 4096
f 4084 4101 4120
f 4085 4101 4084
f 4085 4123 4101
f 4045 4123 4085
f 4045 4196 4123
f 4068 4071 4070
f 4124 4106 4104
f 4147 4090 4146
f 4147 4050 4090
f 4147 4145 4050
f 4109 4146 4089
f 4146 4090 4089
f 4091 4151 4073
f 4073 4151 4129
f 4113 4097 4092
f 4111 4113 4092
f 4093 4111 4092
f 4136 4093 4042
f 4078 4092 4097
f 4094 4136 4042
f 4114 4136 4094
f 4115 4114 4095
f 4116 4115 4095
f 4096 4078 4097
f 4142 4116 4098
f 4190 4140 4081
f 4081 4099 4190
f 4142 4098 4063
f 4063 4118 4142
f 4063 4084 4120
f 4193 4067 4100
f 4122 4143 4068
f 4143 4071 4068
f 4144 4103 4071
f 4144 4104 4103
f 4144 4124 4104
f 4105 4087 4125
f 4087 4105 4086
f 4107 4124 4199
f 4107 4106 4124
f 4203 4108 4107
f 4203 4088 4108
f 4128 4149 4091
f 4129 4204 4109
f 4130 4109 4204
f 4130 4146 4109
f 4113 4178 4110
f 4111 4178 4113
f 4133 4111 4093
f 4134 4133 4093
f 4136 4134 4093
f 4112 4139 4138
f 4140 4139 4112
f 4097 4110 4135
f 4141 4097 4135
f 4110 4097 4113
f 4114 4137 4136
f 4115 4137 4114
f 4189 4117 4138
f 4138 4117 4112
f 4115 4116 4188
f 4142 4188 4116
f 4119 4189 4192
f 4117 4189 4119
f 4099 4191 4190
f 4099 4141 4191
f 4099 4096 4141
f 4096 4097 4141
f 4119 4192 4100
f 4063 4120 4118
f 4193 4100 4192
f 4121 4193 4312
f 4121 4067 4193
f 4101 4194 4120
f 4101 4195 4194
f 4121 4253 4122
f 4312 4253 4121
f 4123 4195 4101
f 4123 4196 4195
f 4253 4143 4122
f 4102 4198 4196
f 4256 4071 4143
f 4198 4102 4086
f 4256 4144 4071
f 4255 4086 4105
f 4201 4107 4199
f 4107 4201 4203
f 4203 4148 4088
f 4148 4383 4127
f 4127 4149 4128
f 4127 4383 4149
f 4204 4319 4130
f 4149 4150 4091
f 4091 4150 4151
f 4204 4129 4151
f 4131 4178 4111
f 4135 4175 4132
f 4187 4135 4132
f 4175 4135 4110
f 4178 4175 4110
f 4133 4131 4111
f 4179 4133 4134
f 4179 4131 4133
f 4180 4179 4134
f 4136 4180 4134
f 4137 4180 4136
f 4137 4239 4180
f 4240 4239 4137
f 4115 4240 4137
f 4188 4240 4115
f 4139 4185 4138
f 4135 4187 4141
f 4241 4188 4142
f 4246 4241 4142
f 4140 4190 4139
f 4142 4118 4246
f 4246 4118 4248
f 4120 4248 4118
f 4192 4249 4193
f 4120 4250 4248
f 4250 4194 4252
f 4120 4194 4250
f 4197 4256 4143
f 4255 4198 4086
f 4316 4144 4256
f 4255 4105 4317
f 4199 4124 4144
f 4200 4317 4125
f 4125 4317 4105
f 4200 4125 4126
f 4202 4257 4145
f 4257 4126 4145
f 4202 4146 4258
f 4202 4147 4146
f 4202 4145 4147
f 4203 4382 4148
f 4382 4383 4148
f 4258 4130 4319
f 4258 4146 4130
f 4155 4209 4208
f 4152 4207 4154
f 4152 4154 4208
f 4207 4153 4154
f 4208 4154 4156
f 4208 4156 4155
f 4156 4212 4155
f 4157 4159 4153
f 4153 4159 4154
f 4154 4159 4156
f 4213 4156 4159
f 4213 4212 4156
f 4157 4158 4159
f 4158 4213 4159
f 4214 4160 4163
f 4214 4163 4221
f 4222 4216 4214
f 4217 4162 4218
f 4218 4162 4165
f 4218 4165 4160
f 4160 4165 4163
f 4223 4221 4163
f 4221 4161 4214
f 4222 4161 4169
f 4214 4161 4222
f 4217 4164 4162
f 4162 4164 4165
f 4223 4163 4165
f 4161 4227 4169
f 4168 4222 4169
f 4164 4171 4165
f 4165 4171 4170
f 4165 4170 4223
f 4166 4223 4170
f 4295 4223 4166
f 4225 4168 4169
f 4177 4225 4169
f 4170 4172 4166
f 4167 4172 4173
f 4166 4172 4167
f 4167 4173 4227
f 4227 4173 4169
f 4169 4173 4177
f 4238 4164 4231
f 4238 4171 4164
f 4182 4170 4171
f 4172 4182 4174
f 4170 4182 4172
f 4172 4174 4176
f 4172 4176 4173
f 4225 4177 4229
f 4171 4181 4182
f 4238 4181 4171
f 4174 4232 4183
f 4182 4232 4174
f 4174 4183 4176
f 4176 4183 4175
f 4176 4175 4173
f 4178 4173 4175
f 4178 4177 4173
f 4177 4178 4131
f 4229 4131 4179
f 4177 4131 4229
f 4234 4229 4179
f 4230 4229 4234
f 4184 4182 4181
f 4302 4182 4184
f 4301 4302 4184
f 4182 4302 4232
f 4305 4132 4303
f 4303 4132 4183
f 4132 4175 4183
f 4179 4180 4234
f 4239 4234 4180
f 4235 4234 4239
f 4181 4242 4185
f 4238 4242 4181
f 4181 4185 4184
f 4186 4301 4184
f 4185 4186 4184
f 4305 4187 4132
f 4306 4189 4242
f 4242 4138 4185
f 4242 4189 4138
f 4185 4139 4186
f 4245 4244 4191
f 4191 4187 4245
f 4191 4141 4187
f 4192 4306 4310
f 4189 4306 4192
f 4243 4139 4190
f 4190 4244 4243
f 4190 4191 4244
f 4246 4248 4309
f 4310 4249 4192
f 4249 4251 4193
f 4251 4312 4193
f 4252 4194 4195
f 4254 4252 4195
f 4196 4254 4195
f 4253 4197 4143
f 4313 4197 4253
f 4198 4254 4196
f 4492 4254 4198
f 4255 4492 4198
f 4199 4144 4316
f 4436 4317 4200
f 4436 4200 4257
f 4200 4126 4257
f 4437 4203 4201
f 4258 4380 4202
f 4257 4202 4380
f 4383 4438 4149
f 4151 4439 4204
f 4319 4204 4439
f 4322 4206 4209
f 4261 4322 4209
f 4262 4207 4205
f 4205 4152 4260
f 4205 4207 4152
f 4208 4260 4152
f 4208 4206 4260
f 4209 4206 4208
f 4263 4261 4209
f 4207 4262 4264
f 4209 4155 4210
f 4210 4263 4209
f 4326 4263 4210
f 4153 4207 4264
f 4212 4210 4155
f 4212 4211 4210
f 4211 4326 4210
f 4265 4264 4329
f 4153 4265 4157
f 4264 4265 4153
f 4211 4212 4266
f 4265 4267 4157
f 4267 4158 4157
f 4212 4213 4266
f 4158 4332 4213
f 4332 4266 4213
f 4330 4266 4332
f 4267 4333 4158
f 4158 4333 4332
f 4406 4275 4269
f 4269 4275 4280
f 4215 4269 4280
f 4216 4269 4215
f 4337 4269 4216
f 4282 4337 4216
f 4279 4218 4273
f 4218 4275 4273
f 4219 4286 4160
f 4286 4275 4160
f 4160 4275 4218
f 4219 4214 4215
f 4160 4214 4219
f 4280 4290 4215
f 4216 4215 4214
f 4216 4222 4224
f 4216 4224 4282
f 4281 4282 4224
f 4278 4349 4217
f 4217 4279 4278
f 4217 4218 4279
f 4219 4285 4286
f 4223 4219 4215
f 4221 4223 4215
f 4161 4290 4220
f 4161 4221 4290
f 4221 4215 4290
f 4224 4222 4220
f 4224 4225 4281
f 4226 4217 4349
f 4226 4164 4217
f 4285 4223 4295
f 4285 4219 4223
f 4227 4161 4220
f 4220 4296 4227
f 4168 4224 4220
f 4222 4168 4220
f 4225 4224 4168
f 4291 4281 4225
f 4291 4233 4293
f 4226 4231 4164
f 4167 4295 4166
f 4228 4295 4167
f 4167 4227 4228
f 4228 4227 4296
f 4231 4226 4298
f 4291 4225 4229
f 4291 4229 4233
f 4233 4230 4293
f 4293 4230 4292
f 4299 4294 4292
f 4233 4229 4230
f 4292 4230 4299
f 4236 4231 4298
f 4237 4236 4298
f 4236 4238 4231
f 4232 4302 4363
f 4360 4361 4303
f 4230 4234 4235
f 4230 4235 4299
f 4232 4360 4183
f 4183 4360 4303
f 4240 4235 4239
f 4300 4235 4240
f 4242 4237 4306
f 4236 4237 4242
f 4242 4238 4236
f 4368 4301 4186
f 4305 4308 4187
f 4300 4188 4241
f 4300 4240 4188
f 4304 4300 4241
f 4366 4304 4241
f 4186 4307 4368
f 4186 4139 4307
f 4187 4308 4245
f 4247 4366 4241
f 4307 4139 4243
f 4246 4309 4247
f 4241 4246 4247
f 4373 4248 4311
f 4309 4248 4373
f 4250 4311 4248
f 4250 4252 4311
f 4313 4378 4197
f 4378 4256 4197
f 4255 4379 4492
f 4494 4199 4316
f 4199 4494 4318
f 4199 4318 4201
f 4437 4381 4203
f 4381 4382 4203
f 4260 4259 4323
f 4260 4206 4259
f 4206 4322 4259
f 4261 4386 4322
f 4323 4324 4205
f 4205 4260 4323
f 4388 4386 4261
f 4325 4388 4261
f 4324 4389 4262
f 4205 4324 4262
f 4263 4325 4261
f 4262 4389 4264
f 4325 4263 4326
f 4392 4329 4264
f 4389 4392 4264
f 4328 4327 4326
f 4211 4328 4326
f 4211 4394 4328
f 4266 4394 4211
f 4329 4396 4265
f 4394 4266 4330
f 4267 4265 4396
f 4330 4332 4403
f 4270 4271 4334
f 4268 4272 4338
f 4335 4272 4268
f 4334 4271 4335
f 4275 4406 4274
f 4270 4411 4277
f 4270 4277 4271
f 4335 4277 4272
f 4271 4277 4335
f 4409 4342 4273
f 4273 4274 4409
f 4273 4275 4274
f 4275 4286 4280
f 4337 4406 4269
f 4282 4408 4337
f 4282 4276 4408
f 4287 4276 4282
f 4345 4288 4411
f 4411 4288 4277
f 4277 4283 4272
f 4346 4278 4279
f 4279 4342 4346
f 4273 4342 4279
f 4286 4285 4280
f 4280 4285 4290
f 4282 4281 4287
f 4288 4345 4289
f 4277 4293 4283
f 4288 4293 4277
f 4283 4348 4272
f 4340 4348 4350
f 4272 4348 4340
f 4350 4414 4340
f 4284 4413 4349
f 4284 4278 4416
f 4349 4278 4284
f 4278 4346 4416
f 4290 4296 4220
f 4287 4281 4291
f 4287 4291 4289
f 4289 4291 4293
f 4288 4289 4293
f 4283 4293 4294
f 4294 4348 4283
f 4297 4348 4294
f 4349 4352 4226
f 4296 4285 4228
f 4290 4285 4296
f 4294 4293 4292
f 4226 4356 4298
f 4352 4356 4226
f 4285 4295 4228
f 4297 4299 4357
f 4294 4299 4297
f 4356 4237 4298
f 4363 4427 4232
f 4232 4427 4425
f 4425 4360 4232
f 4299 4365 4357
f 4363 4302 4367
f 4361 4364 4303
f 4299 4235 4365
f 4300 4365 4235
f 4365 4300 4304
f 4304 4431 4365
f 4372 4237 4362
f 4301 4367 4302
f 4303 4364 4305
f 4304 4366 4431
f 4306 4237 4372
f 4368 4367 4301
f 4305 4364 4308
f 4306 4372 4374
f 4369 4368 4307
f 4307 4432 4369
f 4243 4432 4307
f 4370 4432 4243
f 4244 4370 4243
f 4244 4433 4370
f 4244 4245 4433
f 4245 4308 4433
f 4366 4247 4371
f 4306 4374 4310
f 4309 4371 4247
f 4373 4489 4371
f 4309 4373 4371
f 4249 4310 4374
f 4251 4249 4375
f 4251 4377 4312
f 4376 4252 4254
f 4611 4376 4254
f 4312 4313 4253
f 4377 4313 4312
f 4434 4378 4313
f 4492 4611 4254
f 4314 4256 4378
f 4314 4316 4256
f 4494 4316 4314
f 4315 4379 4255
f 4436 4315 4317
f 4315 4255 4317
f 4318 4437 4201
f 4495 4257 4380
f 4436 4257 4495
f 4438 4384 4149
f 4149 4384 4150
f 4150 4384 4498
f 4319 4439 4320
f 4321 4319 4320
f 4321 4258 4319
f 4321 4380 4258
f 4150 4498 4151
f 4151 4498 4439
f 4323 4259 4440
f 4259 4385 4440
f 4322 4385 4259
f 4386 4385 4322
f 4386 4388 4387
f 4324 4441 4389
f 4325 4326 4327
f 4328 4391 4327
f 4393 4329 4392
f 4394 4391 4328
f 4395 4396 4329
f 4393 4395 4329
f 4453 4394 4331
f 4331 4330 4403
f 4330 4331 4394
f 4267 4458 4333
f 4267 4396 4458
f 4458 4400 4333
f 4400 4402 4333
f 4333 4402 4332
f 4402 4403 4332
f 4397 4451 4270
f 4449 4397 4334
f 4449 4334 4398
f 4334 4397 4270
f 4335 4398 4334
f 4335 4399 4398
f 4268 4399 4335
f 4268 4454 4399
f 4451 4464 4270
f 4338 4454 4268
f 4338 4465 4454
f 4468 4409 4274
f 4274 4336 4468
f 4274 4406 4336
f 4337 4407 4406
f 4408 4407 4337
f 4276 4404 4408
f 4411 4270 4464
f 4340 4338 4272
f 4340 4414 4338
f 4338 4414 4465
f 4414 4475 4465
f 4474 4342 4409
f 4276 4344 4404
f 4276 4287 4344
f 4342 4343 4346
f 4342 4474 4343
f 4287 4339 4344
f 4289 4339 4287
f 4289 4345 4339
f 4414 4350 4418
f 4479 4352 4412
f 4412 4352 4413
f 4284 4416 4341
f 4413 4284 4341
f 4354 4353 4416
f 4346 4354 4416
f 4346 4347 4354
f 4343 4347 4346
f 4352 4349 4413
f 4350 4297 4355
f 4350 4348 4297
f 4351 4350 4355
f 4356 4352 4479
f 4423 4353 4354
f 4423 4358 4353
f 4355 4297 4357
f 4479 4426 4356
f 4359 4423 4424
f 4355 4357 4431
f 4431 4351 4355
f 4362 4356 4426
f 4237 4356 4362
f 4359 4358 4423
f 4359 4424 4363
f 4427 4363 4424
f 4425 4361 4360
f 4425 4430 4361
f 4361 4430 4364
f 4431 4357 4365
f 4428 4358 4429
f 4367 4429 4359
f 4359 4429 4358
f 4367 4359 4363
f 4367 4485 4429
f 4367 4368 4485
f 4366 4371 4431
f 4362 4490 4372
f 4368 4369 4485
f 4433 4308 4487
f 4308 4364 4487
f 4372 4490 4374
f 4490 4375 4374
f 4374 4375 4249
f 4373 4311 4489
f 4252 4491 4311
f 4251 4375 4377
f 4252 4376 4491
f 4611 4609 4376
f 4377 4434 4313
f 4434 4435 4378
f 4435 4314 4378
f 4493 4492 4379
f 4552 4379 4315
f 4552 4315 4436
f 4553 4318 4494
f 4640 4318 4553
f 4318 4640 4437
f 4497 4495 4380
f 4381 4642 4382
f 4642 4383 4382
f 4320 4644 4321
f 4497 4321 4644
f 4497 4380 4321
f 4384 4614 4498
f 4385 4499 4440
f 4500 4324 4323
f 4323 4440 4500
f 4386 4560 4385
f 4386 4387 4560
f 4500 4441 4324
f 4442 4387 4388
f 4388 4325 4442
f 4390 4441 4565
f 4390 4389 4441
f 4325 4443 4442
f 4327 4443 4325
f 4327 4444 4443
f 4392 4389 4390
f 4503 4392 4390
f 4327 4391 4444
f 4503 4393 4392
f 4445 4391 4394
f 4445 4453 4512
f 4453 4445 4394
f 4393 4448 4395
f 4396 4395 4519
f 4446 4451 4397
f 4446 4397 4449
f 4455 4396 4519
f 4458 4396 4455
f 4331 4452 4453
f 4403 4452 4331
f 4398 4510 4449
f 4399 4510 4398
f 4399 4508 4510
f 4508 4399 4511
f 4399 4454 4511
f 4400 4458 4459
f 4400 4401 4402
f 4400 4459 4401
f 4402 4401 4520
f 4403 4402 4520
f 4451 4460 4464
f 4465 4456 4454
f 4336 4523 4468
f 4405 4523 4336
f 4531 4469 4404
f 4464 4588 4411
f 4409 4467 4532
f 4468 4467 4409
f 4406 4405 4336
f 4407 4405 4406
f 4408 4469 4407
f 4404 4469 4408
f 4588 4529 4410
f 4588 4410 4411
f 4475 4473 4465
f 4472 4470 4471
f 4532 4474 4409
f 4404 4344 4531
f 4339 4531 4344
f 4339 4529 4531
f 4339 4410 4529
f 4339 4345 4410
f 4345 4411 4410
f 4415 4412 4470
f 4470 4412 4471
f 4413 4471 4412
f 4413 4341 4478
f 4471 4413 4478
f 4475 4414 4418
f 4412 4415 4479
f 4419 4341 4416
f 4419 4478 4341
f 4343 4420 4347
f 4343 4417 4420
f 4343 4535 4417
f 4343 4474 4535
f 4419 4353 4482
f 4419 4416 4353
f 4420 4354 4347
f 4421 4417 4422
f 4421 4420 4417
f 4422 4417 4480
f 4351 4418 4350
f 4358 4482 4353
f 4423 4354 4420
f 4421 4423 4420
f 4484 4418 4351
f 4426 4479 4481
f 4424 4421 4422
f 4423 4421 4424
f 4425 4424 4422
f 4480 4425 4422
f 4426 4481 4362
f 4358 4428 4482
f 4424 4425 4427
f 4425 4480 4430
f 4429 4485 4428
f 4364 4430 4487
f 4488 4484 4351
f 4431 4488 4351
f 4485 4369 4486
f 4432 4486 4369
f 4545 4486 4432
f 4370 4545 4432
f 4370 4483 4545
f 4370 4433 4483
f 4433 4487 4483
f 4488 4371 4547
f 4431 4371 4488
f 4490 4362 4481
f 4489 4547 4371
f 4490 4548 4375
f 4489 4491 4549
f 4311 4491 4489
f 4548 4550 4375
f 4375 4550 4377
f 4376 4609 4491
f 4550 4434 4377
f 4686 4314 4435
f 4551 4494 4314
f 4552 4493 4379
f 4495 4613 4436
f 4613 4552 4436
f 4437 4640 4554
f 4437 4554 4496
f 4437 4496 4381
f 4496 4642 4381
f 4383 4691 4438
f 4691 4384 4438
f 4691 4647 4384
f 4384 4647 4614
f 4614 4555 4498
f 4556 4439 4498
f 4556 4320 4439
f 4558 4557 4440
f 4440 4499 4558
f 4385 4560 4499
f 4557 4500 4440
f 4563 4441 4500
f 4387 4564 4562
f 4387 4442 4564
f 4563 4565 4441
f 4564 4442 4501
f 4442 4443 4501
f 4390 4566 4503
f 4565 4566 4390
f 4502 4444 4391
f 4506 4393 4503
f 4391 4445 4502
f 4448 4393 4506
f 4504 4509 4446
f 4447 4504 4446
f 4448 4577 4395
f 4453 4570 4512
f 4446 4509 4514
f 4449 4447 4446
f 4510 4447 4449
f 4578 4395 4577
f 4578 4519 4395
f 4450 4570 4453
f 4460 4451 4514
f 4514 4451 4446
f 4452 4450 4453
f 4454 4513 4511
f 4513 4454 4516
f 4403 4520 4452
f 4454 4456 4516
f 4516 4456 4457
f 4461 4458 4455
f 4530 4461 4455
f 4458 4461 4459
f 4459 4462 4401
f 4520 4401 4462
f 4581 4464 4460
f 4459 4461 4466
f 4459 4466 4462
f 4463 4467 4468
f 4523 4463 4468
f 4464 4581 4521
f 4588 4464 4521
f 4465 4457 4456
f 4472 4461 4530
f 4461 4472 4466
f 4524 4462 4466
f 4405 4528 4523
f 4407 4528 4405
f 4469 4528 4407
f 4469 4586 4528
f 4586 4469 4531
f 4473 4457 4465
f 4530 4470 4472
f 4471 4466 4472
f 4466 4471 4524
f 4471 4476 4524
f 4591 4524 4476
f 4526 4532 4467
f 4534 4473 4475
f 4470 4536 4415
f 4530 4536 4470
f 4471 4478 4476
f 4477 4476 4478
f 4532 4535 4474
f 4534 4475 4418
f 4477 4419 4537
f 4478 4419 4477
f 4539 4417 4535
f 4418 4600 4534
f 4415 4605 4479
f 4536 4605 4415
f 4482 4537 4419
f 4480 4417 4539
f 4544 4480 4539
f 4484 4603 4418
f 4603 4600 4418
f 4605 4481 4479
f 4537 4482 4540
f 4430 4480 4544
f 4484 4546 4603
f 4428 4540 4482
f 4483 4487 4544
f 4487 4430 4544
f 4605 4606 4481
f 4485 4540 4428
f 4540 4486 4542
f 4540 4485 4486
f 4488 4546 4484
f 4488 4547 4546
f 4490 4481 4606
f 4548 4490 4606
f 4489 4549 4547
f 4491 4609 4608
f 4610 4434 4550
f 4610 4435 4434
f 4551 4314 4686
f 4553 4494 4551
f 4613 4495 4646
f 4645 4497 4644
f 4646 4497 4645
f 4497 4646 4495
f 4642 4643 4383
f 4643 4691 4383
f 4498 4692 4556
f 4498 4555 4692
f 4320 4556 4644
f 4693 4558 4499
f 4560 4559 4499
f 4500 4615 4563
f 4557 4615 4500
f 4561 4560 4387
f 4561 4387 4562
f 4443 4567 4501
f 4444 4567 4443
f 4502 4567 4444
f 4653 4623 4505
f 4568 4503 4566
f 4568 4506 4503
f 4504 4569 4509
f 4623 4504 4505
f 4657 4506 4568
f 4512 4507 4445
f 4512 4570 4507
f 4507 4502 4445
f 4505 4504 4447
f 4505 4447 4510
f 4508 4505 4510
f 4625 4505 4508
f 4511 4625 4508
f 4448 4506 4657
f 4571 4514 4569
f 4569 4514 4509
f 4450 4574 4570
f 4460 4514 4571
f 4575 4460 4571
f 4513 4516 4515
f 4450 4627 4574
f 4452 4627 4450
f 4460 4575 4581
f 4515 4516 4517
f 4579 4627 4452
f 4516 4457 4517
f 4517 4518 4753
f 4457 4518 4517
f 4455 4519 4530
f 4525 4452 4520
f 4525 4579 4452
f 4519 4589 4530
f 4520 4462 4525
f 4467 4463 4522
f 4523 4585 4463
f 4631 4585 4523
f 4528 4631 4523
f 4457 4675 4518
f 4525 4524 4591
f 4462 4524 4525
f 4526 4467 4522
f 4632 4631 4528
f 4528 4527 4632
f 4586 4527 4528
f 4529 4587 4586
f 4587 4529 4588
f 4675 4457 4473
f 4592 4532 4526
f 4531 4529 4586
f 4534 4533 4473
f 4536 4589 4676
f 4536 4530 4589
f 4476 4594 4591
f 4477 4594 4476
f 4532 4599 4535
f 4592 4599 4532
f 4538 4594 4477
f 4537 4538 4477
f 4539 4535 4599
f 4600 4533 4534
f 4605 4536 4679
f 4602 4539 4599
f 4538 4537 4541
f 4596 4538 4541
f 4604 4596 4541
f 4544 4539 4602
f 4537 4540 4541
f 4541 4540 4542
f 4604 4541 4542
f 4544 4602 4543
f 4604 4542 4543
f 4545 4544 4543
f 4545 4483 4544
f 4486 4543 4542
f 4545 4543 4486
f 4547 4607 4546
f 4549 4607 4547
f 4549 4608 4607
f 4491 4608 4549
f 4548 4636 4550
f 4610 4683 4435
f 4492 4638 4611
f 4493 4638 4492
f 4688 4638 4493
f 4612 4493 4552
f 4612 4688 4493
f 4639 4553 4551
f 4613 4612 4552
f 4553 4639 4640
f 4499 4559 4693
f 4557 4649 4615
f 4557 4558 4649
f 4560 4650 4559
f 4561 4650 4560
f 4615 4616 4563
f 4616 4617 4563
f 4562 4564 4731
f 4565 4563 4617
f 4618 4565 4617
f 4501 4731 4564
f 4618 4566 4565
f 4501 4619 4731
f 4567 4619 4501
f 4621 4566 4618
f 4567 4620 4619
f 4568 4566 4621
f 4502 4620 4567
f 4505 4624 4653
f 4502 4622 4620
f 4569 4623 4655
f 4504 4623 4569
f 4505 4625 4624
f 4574 4507 4570
f 4572 4569 4655
f 4571 4569 4572
f 4511 4513 4625
f 4625 4513 4656
f 4513 4626 4656
f 4571 4572 4575
f 4513 4515 4626
f 4573 4577 4448
f 4573 4660 4577
f 4626 4515 4576
f 4577 4663 4578
f 4660 4663 4577
f 4579 4628 4627
f 4515 4517 4576
f 4578 4663 4519
f 4628 4579 4580
f 4581 4575 4662
f 4663 4671 4519
f 4579 4583 4580
f 4519 4671 4589
f 4583 4579 4525
f 4664 4583 4584
f 4584 4582 4664
f 4584 4522 4582
f 4463 4582 4522
f 4521 4668 4588
f 4518 4675 4753
f 4671 4674 4589
f 4583 4591 4593
f 4525 4591 4583
f 4583 4593 4590
f 4583 4590 4584
f 4584 4526 4522
f 4586 4667 4527
f 4586 4669 4667
f 4586 4587 4669
f 4587 4588 4668
f 4584 4590 4595
f 4595 4526 4584
f 4595 4592 4526
f 4533 4677 4473
f 4677 4675 4473
f 4674 4676 4589
f 4593 4591 4594
f 4597 4590 4593
f 4597 4595 4590
f 4594 4596 4593
f 4596 4597 4593
f 4598 4595 4597
f 4595 4598 4592
f 4598 4599 4592
f 4676 4633 4536
f 4538 4596 4594
f 4598 4597 4601
f 4633 4679 4536
f 4598 4601 4602
f 4602 4599 4598
f 4596 4604 4597
f 4601 4597 4604
f 4603 4678 4600
f 4679 4634 4605
f 4602 4604 4543
f 4602 4601 4604
f 4603 4635 4678
f 4634 4606 4605
f 4546 4635 4603
f 4634 4681 4606
f 4606 4681 4548
f 4546 4607 4635
f 4681 4636 4548
f 4636 4610 4550
f 4715 4610 4636
f 4609 4637 4608
f 4682 4637 4609
f 4609 4684 4682
f 4611 4684 4609
f 4638 4684 4611
f 4686 4683 4685
f 4686 4435 4683
f 4687 4551 4686
f 4551 4687 4639
f 4690 4688 4612
f 4690 4612 4613
f 4554 4640 4641
f 4554 4641 4496
f 4721 4613 4646
f 4614 4647 4719
f 4614 4719 4555
f 4555 4648 4692
f 4720 4556 4692
f 4556 4720 4644
f 4558 4723 4649
f 4693 4723 4558
f 4559 4725 4693
f 4650 4725 4559
f 4649 4694 4615
f 4694 4616 4615
f 4727 4561 4562
f 4562 4731 4727
f 4617 4698 4618
f 4698 4621 4618
f 4620 4654 4619
f 4620 4622 4654
f 4651 4655 4623
f 4623 4652 4651
f 4653 4652 4623
f 4624 4730 4653
f 4624 4732 4730
f 4733 4732 4624
f 4622 4502 4507
f 4624 4656 4733
f 4622 4507 4701
f 4703 4701 4507
f 4574 4703 4507
f 4736 4572 4655
f 4624 4625 4656
f 4702 4448 4657
f 4656 4626 4658
f 4741 4658 4626
f 4702 4573 4448
f 4705 4703 4574
f 4575 4572 4661
f 4702 4660 4573
f 4627 4705 4574
f 4627 4628 4705
f 4626 4576 4741
f 4661 4662 4575
f 4629 4580 4664
f 4629 4628 4580
f 4630 4665 4664
f 4747 4665 4630
f 4583 4664 4580
f 4630 4582 4463
f 4630 4664 4582
f 4581 4670 4521
f 4662 4670 4581
f 4585 4630 4463
f 4630 4585 4666
f 4585 4631 4666
f 4670 4668 4521
f 4527 4667 4632
f 4669 4587 4668
f 4711 4675 4677
f 4533 4678 4677
f 4533 4600 4678
f 4635 4680 4678
f 4635 4714 4680
f 4607 4714 4635
f 4713 4636 4681
f 4607 4608 4757
f 4610 4715 4758
f 4683 4610 4758
f 4761 4638 4688
f 4717 4640 4639
f 4640 4717 4641
f 4721 4690 4613
f 4496 4689 4642
f 4642 4689 4643
f 4644 4722 4645
f 4644 4720 4722
f 4722 4721 4645
f 4721 4646 4645
f 4691 4719 4647
f 4726 4725 4650
f 4561 4726 4650
f 4694 4695 4616
f 4561 4727 4766
f 4616 4728 4617
f 4695 4728 4616
f 4728 4698 4617
f 4619 4771 4731
f 4699 4621 4698
f 4619 4654 4771
f 4653 4730 4652
f 4655 4734 4737
f 4655 4651 4734
f 4700 4568 4621
f 4700 4621 4699
f 4622 4701 4654
f 4736 4655 4737
f 4733 4656 4735
f 4657 4568 4700
f 4701 4703 4776
f 4656 4658 4735
f 4657 4704 4702
f 4657 4700 4704
f 4658 4741 4659
f 4740 4660 4702
f 4628 4629 4705
f 4744 4662 4661
f 4745 4663 4660
f 4629 4664 4665
f 4747 4630 4666
f 4662 4708 4670
f 4752 4671 4663
f 4709 4666 4631
f 4632 4709 4631
f 4750 4709 4632
f 4667 4750 4632
f 4672 4750 4667
f 4669 4708 4672
f 4669 4668 4708
f 4668 4670 4708
f 4675 4790 4753
f 4673 4674 4671
f 4673 4671 4752
f 4669 4672 4667
f 4791 4790 4675
f 4711 4791 4675
f 4674 4710 4676
f 4710 4633 4676
f 4633 4710 4712
f 4678 4711 4677
f 4678 4680 4711
f 4633 4712 4679
f 4679 4712 4634
f 4712 4713 4634
f 4634 4713 4681
f 4757 4714 4607
f 4713 4715 4636
f 4608 4637 4757
f 4758 4759 4683
f 4759 4685 4683
f 4825 4685 4759
f 4685 4825 4760
f 4716 4686 4685
f 4761 4684 4638
f 4716 4687 4686
f 4718 4761 4688
f 4762 4639 4687
f 4639 4762 4717
f 4718 4688 4690
f 4641 4689 4496
f 4643 4797 4691
f 4691 4797 4719
f 4692 4763 4720
f 4692 4648 4763
f 4693 4724 4723
f 4693 4725 4724
f 4765 4834 4649
f 4723 4765 4649
f 4834 4694 4649
f 4731 4768 4727
f 4696 4698 4728
f 4729 4697 4652
f 4730 4729 4652
f 4696 4699 4698
f 4697 4802 4734
f 4651 4697 4734
f 4652 4697 4651
f 4771 4654 4772
f 4701 4772 4654
f 4775 4572 4736
f 4775 4739 4572
f 4735 4658 4774
f 4704 4700 4738
f 4658 4659 4777
f 4702 4704 4740
f 4776 4705 4742
f 4776 4703 4705
f 4629 4742 4705
f 4739 4661 4572
f 4739 4744 4661
f 4740 4746 4660
f 4629 4743 4742
f 4629 4665 4743
f 4660 4746 4745
f 4706 4665 4747
f 4744 4707 4662
f 4517 4753 4576
f 4748 4747 4666
f 4750 4749 4709
f 4751 4708 4707
f 4708 4662 4707
f 4745 4752 4663
f 4666 4709 4748
f 4750 4672 4751
f 4672 4708 4751
f 4673 4710 4674
f 4754 4791 4711
f 4711 4680 4754
f 4680 4824 4755
f 4713 4712 4756
f 4714 4824 4680
f 4756 4860 4713
f 4757 4824 4714
f 4860 4715 4713
f 4860 4861 4715
f 4637 4795 4757
f 4861 4758 4715
f 4682 4795 4637
f 4760 4716 4685
f 4826 4716 4760
f 4687 4716 4762
f 4716 4826 4762
f 4867 4690 4721
f 4690 4867 4718
f 4798 4648 4555
f 4832 4765 4723
f 4723 4724 4832
f 4799 4724 4725
f 4726 4799 4725
f 4766 4726 4561
f 4766 4835 4726
f 4767 4695 4694
f 4874 4694 4834
f 4874 4767 4694
f 4695 4800 4728
f 4767 4800 4695
f 4838 4766 4727
f 4727 4768 4838
f 4800 4696 4728
f 4839 4802 4697
f 4697 4729 4839
f 4731 4771 4768
f 4802 4842 4734
f 4733 4803 4732
f 4696 4841 4699
f 4805 4771 4772
f 4734 4842 4737
f 4733 4735 4774
f 4737 4775 4736
f 4699 4738 4700
f 4841 4738 4699
f 4776 4772 4701
f 4774 4658 4777
f 4778 4704 4738
f 4659 4781 4777
f 4778 4740 4704
f 4659 4818 4781
f 4741 4818 4659
f 4746 4740 4782
f 4782 4740 4778
f 4743 4665 4706
f 4780 4786 4744
f 4576 4818 4741
f 4788 4751 4784
f 4707 4786 4784
f 4751 4707 4784
f 4786 4707 4744
f 4753 4818 4576
f 4746 4819 4745
f 4747 4748 4706
f 4709 4749 4748
f 4750 4788 4749
f 4750 4751 4788
f 4753 4790 4818
f 4745 4819 4752
f 4791 4792 4790
f 4793 4791 4794
f 4794 4791 4754
f 4710 4823 4712
f 4754 4755 4794
f 4680 4755 4754
f 4823 4756 4712
f 4718 4896 4761
f 4827 4762 4826
f 4827 4796 4762
f 4796 4717 4762
f 4796 4641 4717
f 4689 4868 4643
f 4900 4720 4763
f 4720 4900 4722
f 4764 4722 4900
f 4764 4721 4722
f 4764 4867 4721
f 4797 4828 4719
f 4555 4828 4798
f 4719 4828 4555
f 4832 4724 4799
f 4726 4872 4799
f 4726 4835 4872
f 4766 4837 4835
f 4836 4769 4800
f 4769 4696 4800
f 4802 4839 4770
f 4729 4801 4839
f 4730 4801 4729
f 4732 4801 4730
f 4803 4801 4732
f 4877 4803 4733
f 4769 4841 4696
f 4773 4768 4771
f 4773 4771 4805
f 4877 4733 4774
f 4804 4877 4774
f 4737 4842 4775
f 4841 4806 4738
f 4776 4805 4772
f 4777 4804 4774
f 4777 4883 4804
f 4776 4779 4805
f 4808 4739 4846
f 4739 4775 4846
f 4810 4778 4738
f 4742 4779 4776
f 4742 4783 4779
f 4783 4848 4779
f 4808 4785 4780
f 4780 4739 4808
f 4780 4744 4739
f 4813 4778 4810
f 4743 4783 4742
f 4787 4848 4783
f 4813 4746 4782
f 4782 4778 4813
f 4783 4743 4706
f 4787 4783 4706
f 4814 4788 4811
f 4811 4788 4784
f 4785 4784 4786
f 4785 4811 4784
f 4786 4780 4785
f 4746 4813 4816
f 4787 4706 4789
f 4814 4787 4789
f 4819 4746 4816
f 4706 4748 4789
f 4749 4789 4748
f 4749 4814 4789
f 4788 4814 4749
f 4817 4790 4855
f 4817 4818 4790
f 4792 4855 4790
f 4752 4886 4673
f 4793 4792 4791
f 4821 4792 4793
f 4886 4822 4673
f 4822 4710 4673
f 4857 4710 4822
f 4857 4823 4710
f 4859 4824 4757
f 4757 4795 4859
f 4861 4862 4758
f 4862 4759 4758
f 4891 4795 4682
f 4682 4863 4891
f 4684 4863 4682
f 4684 4865 4863
f 4896 4865 4761
f 4865 4684 4761
f 4826 4864 4827
f 4896 4718 4867
f 4796 4895 4641
f 4895 4689 4641
f 4897 4764 4900
f 4867 4764 4897
f 4868 4797 4643
f 4648 4830 4763
f 4648 4798 4830
f 4900 4763 4830
f 4831 4765 4832
f 4838 4837 4766
f 4836 4800 4767
f 4838 4768 4840
f 4801 4876 4839
f 4906 4843 4802
f 4770 4906 4802
f 4878 4803 4877
f 4768 4773 4840
f 4840 4773 4844
f 4843 4842 4802
f 4975 4877 4804
f 4841 4879 4806
f 4773 4807 4844
f 4773 4805 4807
f 4845 4844 4807
f 4842 4846 4775
f 4851 4975 4804
f 4851 4804 4883
f 4918 4806 4879
f 4918 4738 4806
f 4807 4779 4848
f 4805 4779 4807
f 4848 4845 4807
f 4810 4738 4918
f 4811 4854 4853
f 4811 4785 4850
f 4785 4882 4850
f 4785 4808 4882
f 4777 4781 4883
f 4848 4787 4809
f 4809 4787 4815
f 4813 4810 4816
f 4815 4787 4814
f 4815 4814 4853
f 4814 4811 4853
f 4817 4812 4781
f 4818 4817 4781
f 4921 4819 4816
f 4819 4885 4752
f 4792 4820 4855
f 4821 4820 4792
f 4885 4886 4752
f 4886 4925 4822
f 4793 4856 4821
f 4794 4856 4793
f 4925 4857 4822
f 4858 4794 4755
f 4888 4756 4823
f 4824 4858 4755
f 4859 4858 4824
f 4888 4860 4756
f 4957 4759 4862
f 4957 4825 4759
f 4892 4760 4825
f 4892 4826 4760
f 4866 4827 4864
f 4893 4796 4827
f 4866 4893 4827
f 4893 4895 4796
f 4689 4895 4868
f 4868 4869 4797
f 4797 4869 4828
f 4828 4869 4870
f 4828 4870 4829
f 4828 4829 4798
f 4899 4830 4798
f 4799 4831 4832
f 4833 4834 4765
f 4833 4765 4831
f 4831 4799 4871
f 4872 4871 4799
f 4833 4874 4834
f 4873 4872 4835
f 4874 4875 4767
f 4835 4938 4873
f 4837 4938 4835
f 4875 4836 4767
f 4904 4836 4875
f 4769 4836 4904
f 4838 4840 4905
f 4839 4876 4902
f 4801 4903 4876
f 4803 4903 4801
f 4878 4903 4803
f 4769 4910 4841
f 4840 4909 4905
f 4840 4844 4909
f 4910 4879 4841
f 4844 4880 4909
f 4844 4845 4880
f 4847 4846 4843
f 4846 4842 4843
f 4917 4975 4851
f 4880 4845 4852
f 4881 4880 4852
f 4847 4882 4808
f 4808 4846 4847
f 4848 4852 4845
f 4852 4815 4881
f 4854 4881 4815
f 4849 4881 4854
f 4850 4849 4854
f 4848 4809 4852
f 4815 4852 4809
f 4815 4853 4854
f 4811 4850 4854
f 4781 4812 4883
f 4919 4816 4810
f 4817 4920 4812
f 4919 4921 4816
f 4855 4920 4817
f 4921 4885 4819
f 4820 4922 4855
f 4887 4820 4821
f 4887 4922 4820
f 4821 4924 4887
f 4821 4926 4924
f 4856 4926 4821
f 4794 4954 4856
f 4889 4794 4858
f 4889 4954 4794
f 4857 4888 4823
f 4858 4859 4889
f 4890 4860 4955
f 4890 4861 4860
f 4890 4862 4861
f 4795 4891 4956
f 4957 4892 4825
f 4864 4892 4928
f 4864 4826 4892
f 4962 4960 4865
f 4960 4863 4865
f 4896 4962 4865
f 4893 4894 4895
f 4896 4867 4898
f 4898 4867 4897
f 4829 4870 4899
f 4829 4899 4798
f 4933 4833 4831
f 4901 4933 4831
f 4871 4901 4831
f 4872 4934 4871
f 4935 4874 4833
f 4932 4935 4833
f 4933 4932 4833
f 4873 4934 4872
f 4935 4875 4874
f 4875 4937 4904
f 4939 4837 4838
f 4939 4938 4837
f 4838 4905 4939
f 4907 4906 4770
f 4839 4907 4770
f 4839 4902 4907
f 4876 4969 4902
f 4876 4903 4969
f 4904 4910 4769
f 4877 4940 4878
f 4906 4914 4843
f 4877 4975 4940
f 4910 4945 4879
f 4912 4911 4880
f 4913 4882 4847
f 4914 4913 4847
f 4914 4847 4843
f 4881 4912 4880
f 4881 4849 4912
f 4850 4916 4849
f 4913 4916 4850
f 4882 4913 4850
f 4851 4883 4917
f 4918 4944 4810
f 4812 4978 4883
f 4919 4944 4946
f 4810 4944 4919
f 4948 4920 4855
f 4855 4950 4948
f 4921 4884 4885
f 4922 4950 4855
f 4886 4885 4884
f 4886 4884 4923
f 4983 4925 4886
f 4856 4954 4926
f 4859 4927 4889
f 4888 4955 4860
f 4859 4956 4927
f 4795 4956 4859
f 4891 4959 4956
f 4957 4928 4892
f 4959 4891 4863
f 4929 4864 4928
f 4864 4929 4866
f 4929 4894 4866
f 4964 4962 4896
f 4894 4893 4866
f 4895 4894 4930
f 4964 4896 4898
f 4930 4868 4895
f 4869 4992 4870
f 4870 4992 4965
f 4870 4965 4899
f 4899 4963 4830
f 4931 4830 4963
f 4931 4900 4830
f 4897 4931 4898
f 4900 4931 4897
f 4871 4995 4901
f 4934 4995 4871
f 4936 4934 4873
f 4936 4873 4938
f 4875 4935 4937
f 4967 4938 4939
f 4904 4937 4971
f 4903 4941 4969
f 4878 4941 4903
f 4910 4904 4971
f 4905 4908 4939
f 4909 4908 4905
f 4940 4941 4878
f 4977 4910 4971
f 4909 4911 4908
f 4942 4914 4906
f 4945 4910 4977
f 4909 4880 4911
f 4911 5001 4908
f 4911 4912 5001
f 4915 4916 4913
f 4913 4914 4915
f 4942 4915 4914
f 4849 4916 4943
f 4879 4944 4918
f 4945 4944 4879
f 5007 4946 4944
f 4812 5009 4978
f 5009 4812 4920
f 4948 5009 4920
f 4946 4921 4919
f 4946 4949 4921
f 4884 4921 4949
f 4981 4884 4949
f 4980 4950 4922
f 4884 4981 4923
f 4887 4980 4922
f 4951 4980 4887
f 4923 4982 4886
f 4924 4951 4887
f 4982 4983 4886
f 4924 4952 4951
f 4983 4984 4925
f 4953 4924 4926
f 4952 4924 4953
f 4925 4985 4857
f 4984 4985 4925
f 4926 4986 4953
f 4954 4986 4926
f 4857 4985 5015
f 5015 4888 4857
f 4960 4959 4863
f 4894 4929 4988
f 4894 4988 4930
f 4868 4930 4961
f 4961 5024 4869
f 4869 5024 4992
f 4961 4869 4868
f 4899 4965 4963
f 4932 4933 5028
f 4933 4996 5028
f 4901 4996 4933
f 4901 4995 4996
f 4934 4966 4995
f 4934 4936 5029
f 4935 5062 4937
f 4936 4938 4967
f 5062 4997 4937
f 4971 4937 4997
f 4968 4967 4939
f 4970 4907 4902
f 4941 4999 4969
f 4939 4972 4968
f 4908 4972 4939
f 4973 4942 4906
f 4906 4907 4973
f 4907 4970 4973
f 4971 5035 4977
f 4973 5004 4942
f 4940 4975 4974
f 4912 4943 5001
f 4916 5003 4943
f 5003 4915 5004
f 4916 4915 5003
f 5004 4915 4942
f 4976 4975 4917
f 4912 4849 4943
f 4883 4978 4917
f 4945 5007 4944
f 4948 4947 5008
f 5008 5009 4948
f 4950 4947 4948
f 4980 4951 5012
f 4923 4981 4982
f 5013 4951 4952
f 5012 4951 5013
f 4952 5014 5013
f 5014 4952 4953
f 4986 5042 4953
f 4954 4889 4986
f 5015 5016 4888
f 4888 5016 4955
f 4927 4956 5047
f 4955 4862 4890
f 4955 5018 4862
f 4959 5019 4956
f 4862 5018 4957
f 5018 4928 4957
f 4929 4928 4958
f 4929 4958 5050
f 4987 4959 4960
f 4929 5050 4988
f 4988 4989 4930
f 4962 4987 4960
f 4994 4987 4962
f 4930 4989 4961
f 4962 4964 4994
f 4992 5024 4991
f 4965 5056 4963
f 4963 5056 4993
f 4963 4993 4931
f 4994 4898 4931
f 4898 4994 4964
f 5028 5027 4932
f 4934 5060 4966
f 5029 5060 4934
f 4932 5062 4935
f 5029 4936 4967
f 5062 5032 4997
f 5031 5029 4967
f 5031 4967 4968
f 5065 4970 4902
f 4902 4998 5065
f 4969 4998 4902
f 4999 4998 4969
f 5035 4971 4997
f 5000 5031 4968
f 4972 5000 4968
f 4940 4999 4941
f 5038 4999 4940
f 4974 5038 4940
f 4908 5001 4972
f 4943 5002 5001
f 4943 5003 5002
f 4973 5037 5004
f 4976 4974 4975
f 4917 4979 4976
f 4917 4978 4979
f 4945 4977 5007
f 5007 5010 4946
f 5008 4947 5077
f 4946 5010 4949
f 5011 5077 4947
f 5011 4950 5012
f 4950 5011 4947
f 5012 4950 4980
f 4981 5041 4982
f 5041 4983 4982
f 5014 5080 5013
f 5014 4953 5042
f 4889 5083 4986
f 4927 5083 4889
f 4927 5047 5083
f 5016 5046 4955
f 5049 5047 4956
f 4956 5019 5049
f 4958 4928 5088
f 4959 4987 5019
f 5088 5050 4958
f 4989 4988 5050
f 4989 4990 4961
f 4961 4990 5024
f 4931 5026 4994
f 4931 5025 5026
f 5026 5022 4994
f 4994 5022 4987
f 4992 5056 4965
f 4992 4991 5056
f 4993 5025 4931
f 4995 5058 4996
f 4966 5058 4995
f 5059 5058 4966
f 5060 5059 4966
f 4932 5061 5062
f 5027 5061 4932
f 5032 5035 4997
f 5069 5031 5000
f 5074 5034 4970
f 4970 5065 5074
f 5066 4998 4999
f 5000 5033 5069
f 4972 5033 5000
f 5001 5033 4972
f 5001 5070 5033
f 5034 5037 4973
f 5034 4973 4970
f 5005 5038 4974
f 5001 5002 5070
f 5002 5036 5070
f 5003 5036 5002
f 5036 5004 5072
f 5036 5003 5004
f 5004 5037 5072
f 5005 4974 4976
f 4976 5006 5005
f 4979 5006 4976
f 4977 5039 5007
f 5009 4979 4978
f 5075 4979 5009
f 5007 5109 5010
f 5039 5109 5007
f 5008 5075 5009
f 5075 5008 5077
f 5010 5078 4949
f 4949 5078 4981
f 5012 5079 5011
f 5012 5013 5079
f 5078 5041 4981
f 5013 5080 5112
f 5040 5080 5014
f 5044 4984 4983
f 5041 5044 4983
f 5014 5042 5040
f 4984 5044 4985
f 4986 5045 5042
f 5044 5015 4985
f 5016 5015 5017
f 5046 5016 5017
f 5046 5048 4955
f 5048 5018 4955
f 5018 5048 5087
f 5018 5087 4928
f 4928 5087 5088
f 5120 5049 5019
f 5050 5089 4989
f 4989 5089 5051
f 4987 5020 5019
f 4989 5051 4990
f 4990 5051 5021
f 5026 5023 5022
f 4987 5023 5020
f 5022 5023 4987
f 5024 4990 5021
f 4991 5024 5021
f 5056 4991 5054
f 4993 5056 5057
f 4993 5057 5025
f 5028 4996 5058
f 5027 5094 5061
f 5060 5029 5030
f 5063 5029 5031
f 5063 5030 5029
f 4998 5064 5065
f 4998 5066 5064
f 4999 5068 5066
f 5068 4999 5038
f 5035 5039 4977
f 5035 5067 5039
f 5036 5107 5070
f 5036 5072 5107
f 5075 5110 4979
f 5110 5006 4979
f 5109 5076 5010
f 5141 5077 5011
f 5076 5078 5010
f 5013 5112 5079
f 5044 5041 5043
f 5042 5045 5040
f 5045 4986 5148
f 5044 5081 5015
f 5043 5081 5044
f 4986 5083 5148
f 5017 5015 5081
f 5082 5017 5081
f 5082 5046 5017
f 5048 5082 5085
f 5048 5046 5082
f 5049 5117 5047
f 5086 5048 5085
f 5087 5048 5086
f 5050 5088 5089
f 5090 5051 5089
f 5090 5052 5051
f 5051 5052 5021
f 5021 5052 5091
f 5093 5019 5020
f 5091 4991 5021
f 5091 5053 4991
f 5093 5020 5023
f 5053 5054 4991
f 5057 5054 5092
f 5057 5092 5055
f 5055 5025 5057
f 5026 5055 5125
f 5025 5055 5026
f 5125 5023 5026
f 5054 5057 5056
f 5027 5128 5094
f 5027 5028 5128
f 5058 5128 5028
f 5058 5129 5128
f 5059 5129 5058
f 5060 5095 5059
f 5060 5030 5095
f 5095 5030 5098
f 5063 5098 5030
f 5062 5096 5032
f 5061 5096 5062
f 5063 5101 5098
f 5031 5101 5063
f 5065 5100 5074
f 5064 5100 5065
f 5131 5064 5066
f 5096 5105 5067
f 5032 5067 5035
f 5032 5096 5067
f 5101 5099 5098
f 5069 5101 5031
f 5070 5069 5033
f 5074 5100 5166
f 5131 5066 5103
f 5068 5103 5066
f 5101 5069 5132
f 5069 5071 5132
f 5070 5071 5069
f 5107 5071 5070
f 5072 5134 5107
f 5072 5073 5134
f 5037 5073 5072
f 5073 5037 5034
f 5074 5073 5034
f 5074 5102 5073
f 5074 5166 5102
f 5068 5038 5171
f 5171 5038 5005
f 5067 5105 5039
f 5006 5171 5005
f 5105 5137 5039
f 5109 5039 5137
f 5141 5075 5077
f 5076 5140 5078
f 5011 5111 5141
f 5079 5111 5011
f 5079 5142 5111
f 5112 5207 5079
f 5078 5143 5041
f 5080 5145 5112
f 5040 5145 5080
f 5045 5145 5040
f 5148 5145 5045
f 5113 5081 5043
f 5151 5148 5083
f 5082 5113 5114
f 5082 5081 5113
f 5083 5115 5151
f 5083 5084 5115
f 5047 5084 5083
f 5117 5084 5047
f 5086 5088 5087
f 5086 5121 5088
f 5117 5049 5120
f 5156 5117 5120
f 5121 5090 5088
f 5088 5090 5089
f 5090 5122 5052
f 5052 5122 5153
f 5052 5154 5091
f 5120 5019 5093
f 5053 5091 5123
f 5053 5126 5054
f 5053 5123 5126
f 5054 5126 5092
f 5055 5092 5127
f 5055 5127 5125
f 5093 5023 5125
f 5094 5162 5061
f 5094 5128 5162
f 5129 5059 5164
f 5059 5097 5164
f 5095 5097 5059
f 5061 5130 5096
f 5162 5130 5061
f 5097 5095 5098
f 5168 5105 5096
f 5130 5168 5096
f 5097 5098 5165
f 5100 5131 5166
f 5064 5131 5100
f 5131 5103 5167
f 5099 5165 5098
f 5132 5099 5101
f 5071 5106 5132
f 5107 5108 5071
f 5134 5108 5107
f 5068 5167 5103
f 5068 5171 5167
f 5106 5071 5133
f 5108 5133 5071
f 5108 5136 5133
f 5134 5136 5108
f 5102 5134 5073
f 5137 5105 5104
f 5006 5241 5171
f 5006 5174 5241
f 5110 5174 5006
f 5137 5138 5109
f 5110 5139 5174
f 5075 5139 5110
f 5109 5138 5076
f 5139 5075 5141
f 5111 5142 5141
f 5140 5143 5078
f 5079 5207 5142
f 5112 5177 5207
f 5145 5177 5112
f 5143 5043 5041
f 5146 5043 5143
f 5147 5043 5146
f 5147 5113 5043
f 5148 5179 5145
f 5114 5113 5147
f 5082 5114 5085
f 5114 5116 5085
f 5188 5084 5117
f 5116 5086 5085
f 5116 5119 5086
f 5119 5121 5086
f 5119 5118 5121
f 5119 5184 5118
f 5118 5184 5222
f 5118 5222 5185
f 5117 5156 5188
f 5118 5090 5121
f 5090 5118 5122
f 5118 5185 5122
f 5185 5153 5122
f 5052 5153 5154
f 5154 5157 5091
f 5120 5093 5158
f 5156 5120 5158
f 5123 5157 5155
f 5091 5157 5123
f 5123 5155 5159
f 5123 5124 5126
f 5123 5159 5124
f 5092 5160 5127
f 5127 5161 5125
f 5161 5093 5125
f 5161 5158 5093
f 5092 5126 5160
f 5128 5129 5191
f 5191 5129 5164
f 5099 5135 5165
f 5167 5233 5131
f 5168 5104 5105
f 5135 5099 5172
f 5132 5172 5099
f 5106 5172 5132
f 5169 5106 5133
f 5169 5172 5106
f 5133 5136 5169
f 5134 5173 5136
f 5102 5173 5134
f 5102 5166 5236
f 5138 5137 5104
f 5139 5248 5174
f 5138 5140 5076
f 5141 5205 5139
f 5141 5175 5205
f 5175 5141 5142
f 5143 5140 5176
f 5142 5207 5250
f 5146 5143 5144
f 5177 5145 5179
f 5209 5147 5146
f 5179 5148 5178
f 5114 5209 5149
f 5114 5147 5209
f 5151 5178 5148
f 5180 5178 5151
f 5180 5151 5150
f 5115 5150 5151
f 5115 5181 5150
f 5084 5181 5115
f 5152 5114 5149
f 5152 5116 5114
f 5188 5181 5084
f 5116 5152 5182
f 5116 5182 5119
f 5185 5183 5187
f 5185 5187 5153
f 5153 5157 5154
f 5187 5157 5153
f 5155 5157 5223
f 5155 5225 5159
f 5155 5223 5225
f 5224 5156 5158
f 5159 5225 5124
f 5124 5225 5189
f 5189 5226 5160
f 5161 5224 5158
f 5126 5124 5189
f 5160 5190 5127
f 5160 5226 5190
f 5224 5161 5227
f 5126 5189 5160
f 5127 5190 5161
f 5190 5227 5161
f 5128 5191 5162
f 5130 5162 5163
f 5191 5163 5162
f 5164 5228 5191
f 5164 5192 5228
f 5097 5192 5164
f 5165 5192 5097
f 5130 5193 5168
f 5194 5193 5130
f 5130 5163 5194
f 5170 5166 5131
f 5131 5233 5170
f 5193 5104 5168
f 5165 5195 5192
f 5236 5166 5270
f 5166 5170 5270
f 5167 5171 5237
f 5195 5135 5197
f 5165 5135 5195
f 5172 5198 5135
f 5172 5199 5198
f 5172 5169 5199
f 5201 5169 5136
f 5201 5199 5169
f 5136 5202 5201
f 5173 5202 5136
f 5173 5196 5202
f 5102 5196 5173
f 5102 5236 5196
f 5237 5171 5241
f 5104 5238 5138
f 5198 5197 5135
f 5198 5199 5244
f 5174 5248 5241
f 5205 5248 5139
f 5140 5138 5206
f 5140 5206 5176
f 5250 5175 5142
f 5176 5144 5143
f 5251 5144 5176
f 5208 5207 5177
f 5144 5251 5146
f 5179 5208 5177
f 5179 5212 5208
f 5251 5209 5146
f 5178 5212 5179
f 5209 5210 5149
f 5212 5178 5180
f 5211 5180 5150
f 5149 5214 5152
f 5210 5214 5149
f 5214 5182 5152
f 5214 5264 5182
f 5220 5183 5219
f 5183 5220 5217
f 5264 5184 5182
f 5182 5184 5119
f 5222 5219 5185
f 5219 5183 5185
f 5183 5221 5187
f 5217 5221 5183
f 5221 5186 5187
f 5187 5186 5223
f 5187 5223 5157
f 5194 5163 5229
f 5163 5191 5229
f 5228 5229 5191
f 5230 5228 5192
f 5192 5195 5230
f 5170 5232 5270
f 5233 5232 5170
f 5195 5231 5230
f 5197 5231 5195
f 5236 5203 5196
f 5233 5167 5237
f 5193 5238 5104
f 5246 5239 5231
f 5231 5197 5246
f 5244 5199 5204
f 5200 5204 5199
f 5201 5200 5199
f 5240 5200 5201
f 5202 5240 5201
f 5202 5203 5240
f 5202 5196 5203
f 5242 5237 5241
f 5198 5243 5197
f 5244 5243 5198
f 5204 5247 5244
f 5204 5200 5245
f 5200 5274 5245
f 5240 5274 5200
f 5238 5206 5138
f 5204 5245 5247
f 5248 5249 5241
f 5205 5282 5248
f 5175 5282 5205
f 5176 5206 5252
f 5175 5250 5282
f 5252 5251 5176
f 5207 5253 5250
f 5208 5253 5207
f 5251 5283 5256
f 5212 5253 5208
f 5212 5255 5253
f 5251 5256 5209
f 5209 5256 5210
f 5211 5255 5212
f 5210 5256 5213
f 5212 5180 5211
f 5150 5260 5211
f 5215 5258 5290
f 5259 5215 5290
f 5220 5215 5259
f 5216 5288 5262
f 5150 5344 5260
f 5181 5344 5150
f 5293 5261 5213
f 5214 5261 5264
f 5214 5213 5261
f 5214 5210 5213
f 5215 5218 5258
f 5216 5217 5220
f 5262 5217 5216
f 5221 5217 5262
f 5219 5218 5215
f 5220 5219 5215
f 5221 5263 5186
f 5186 5263 5295
f 5188 5267 5181
f 5218 5184 5264
f 5218 5222 5184
f 5222 5218 5219
f 5295 5265 5186
f 5186 5265 5223
f 5266 5225 5223
f 5265 5266 5223
f 5224 5298 5156
f 5224 5300 5298
f 5298 5188 5156
f 5226 5189 5225
f 5266 5226 5225
f 5226 5268 5227
f 5227 5268 5300
f 5300 5224 5227
f 5226 5227 5190
f 5228 5271 5229
f 5230 5271 5228
f 5234 5194 5269
f 5193 5194 5234
f 5194 5229 5269
f 5229 5271 5269
f 5231 5239 5230
f 5232 5303 5270
f 5233 5301 5232
f 5301 5233 5237
f 5193 5234 5238
f 5307 5230 5239
f 5203 5236 5235
f 5236 5270 5235
f 5301 5237 5346
f 5346 5237 5242
f 5234 5273 5238
f 5240 5203 5272
f 5203 5235 5272
f 5238 5273 5206
f 5239 5310 5307
f 5275 5310 5239
f 5246 5275 5239
f 5245 5274 5276
f 5272 5274 5240
f 5249 5242 5241
f 5273 5277 5206
f 5197 5278 5246
f 5243 5278 5197
f 5243 5244 5279
f 5247 5279 5244
f 5248 5281 5249
f 5282 5281 5248
f 5250 5319 5282
f 5253 5319 5250
f 5283 5251 5252
f 5257 5283 5254
f 5257 5256 5283
f 5255 5327 5253
f 5257 5286 5213
f 5213 5256 5257
f 5211 5292 5255
f 5290 5287 5259
f 5259 5284 5216
f 5259 5287 5284
f 5216 5284 5288
f 5260 5292 5211
f 5286 5293 5213
f 5220 5259 5216
f 5291 5262 5288
f 5344 5342 5260
f 5261 5294 5264
f 5218 5294 5258
f 5221 5262 5263
f 5295 5339 5340
f 5264 5294 5218
f 5340 5265 5295
f 5265 5340 5296
f 5266 5265 5296
f 5266 5343 5297
f 5266 5296 5343
f 5267 5188 5298
f 5266 5297 5226
f 5226 5297 5268
f 5297 5299 5268
f 5268 5299 5300
f 5271 5306 5269
f 5235 5270 5303
f 5301 5303 5232
f 5269 5306 5234
f 5307 5271 5230
f 5234 5304 5273
f 5272 5308 5274
f 5272 5302 5308
f 5272 5235 5302
f 5235 5303 5302
f 5276 5274 5316
f 5308 5316 5274
f 5312 5275 5246
f 5246 5278 5312
f 5279 5278 5243
f 5245 5280 5247
f 5276 5280 5245
f 5316 5280 5276
f 5206 5277 5252
f 5321 5312 5278
f 5279 5321 5278
f 5247 5280 5314
f 5277 5320 5252
f 5312 5311 5275
f 5319 5281 5282
f 5252 5325 5283
f 5320 5325 5252
f 5327 5319 5253
f 5325 5254 5283
f 5254 5285 5257
f 5292 5327 5255
f 5257 5285 5286
f 5328 5330 5284
f 5382 5327 5292
f 5285 5337 5286
f 5287 5331 5328
f 5287 5290 5331
f 5284 5287 5328
f 5288 5284 5330
f 5336 5382 5292
f 5290 5289 5331
f 5288 5333 5380
f 5337 5293 5286
f 5258 5289 5290
f 5288 5380 5291
f 5260 5336 5292
f 5338 5261 5293
f 5261 5338 5294
f 5294 5338 5289
f 5289 5258 5294
f 5291 5339 5263
f 5262 5291 5263
f 5342 5336 5260
f 5339 5295 5263
f 5296 5340 5341
f 5296 5341 5384
f 5296 5384 5343
f 5181 5267 5344
f 5297 5343 5387
f 5298 5345 5267
f 5299 5297 5387
f 5299 5385 5300
f 5299 5387 5385
f 5300 5385 5345
f 5298 5300 5345
f 5306 5305 5234
f 5301 5388 5303
f 5305 5304 5234
f 5271 5307 5306
f 5303 5388 5302
f 5353 5305 5306
f 5307 5353 5306
f 5310 5353 5307
f 5308 5302 5419
f 5346 5242 5351
f 5351 5242 5249
f 5273 5348 5277
f 5304 5348 5273
f 5305 5348 5304
f 5308 5419 5395
f 5249 5350 5351
f 5281 5350 5249
f 5348 5352 5277
f 5310 5309 5353
f 5308 5359 5316
f 5308 5395 5359
f 5352 5320 5277
f 5320 5352 5354
f 5310 5311 5309
f 5275 5311 5310
f 5312 5355 5311
f 5313 5321 5279
f 5314 5313 5279
f 5247 5314 5279
f 5315 5314 5280
f 5316 5315 5280
f 5316 5359 5317
f 5311 5355 5309
f 5323 5355 5312
f 5321 5323 5312
f 5357 5323 5321
f 5315 5313 5314
f 5281 5318 5350
f 5319 5318 5281
f 5323 5356 5355
f 5357 5363 5323
f 5313 5357 5321
f 5365 5325 5320
f 5365 5320 5354
f 5322 5356 5323
f 5322 5360 5356
f 5363 5322 5323
f 5364 5363 5357
f 5319 5324 5318
f 5327 5324 5319
f 5365 5254 5325
f 5322 5367 5360
f 5326 5329 5322
f 5363 5326 5322
f 5329 5367 5322
f 5370 5326 5363
f 5373 5324 5327
f 5365 5285 5254
f 5375 5285 5365
f 5332 5369 5367
f 5329 5332 5367
f 5330 5329 5326
f 5377 5326 5370
f 5377 5330 5326
f 5374 5285 5375
f 5328 5332 5329
f 5330 5328 5329
f 5334 5330 5377
f 5374 5337 5285
f 5369 5335 5376
f 5332 5335 5369
f 5331 5335 5332
f 5328 5331 5332
f 5330 5334 5333
f 5382 5373 5327
f 5288 5330 5333
f 5333 5334 5379
f 5338 5337 5374
f 5335 5338 5374
f 5289 5338 5335
f 5331 5289 5335
f 5380 5333 5379
f 5338 5293 5337
f 5380 5339 5291
f 5339 5380 5383
f 5339 5383 5340
f 5383 5341 5340
f 5341 5413 5384
f 5386 5342 5344
f 5386 5336 5342
f 5343 5415 5387
f 5343 5384 5415
f 5267 5386 5344
f 5345 5386 5267
f 5347 5388 5301
f 5346 5347 5301
f 5302 5389 5419
f 5302 5388 5389
f 5347 5346 5351
f 5305 5349 5348
f 5392 5349 5305
f 5353 5392 5305
f 5351 5391 5347
f 5349 5352 5348
f 5350 5391 5351
f 5349 5354 5352
f 5309 5392 5353
f 5309 5393 5392
f 5350 5398 5391
f 5349 5366 5354
f 5309 5362 5393
f 5315 5358 5313
f 5316 5317 5315
f 5355 5362 5309
f 5356 5362 5355
f 5358 5357 5313
f 5361 5358 5315
f 5315 5317 5361
f 5317 5397 5361
f 5317 5359 5397
f 5398 5350 5318
f 5366 5365 5354
f 5356 5360 5362
f 5358 5364 5357
f 5400 5398 5318
f 5324 5400 5318
f 5360 5399 5362
f 5367 5399 5360
f 5370 5363 5364
f 5404 5370 5364
f 5358 5404 5364
f 5358 5368 5404
f 5361 5368 5358
f 5401 5368 5361
f 5399 5375 5396
f 5367 5369 5399
f 5403 5370 5404
f 5372 5371 5400
f 5372 5400 5324
f 5373 5372 5324
f 5375 5365 5366
f 5376 5375 5399
f 5369 5376 5399
f 5403 5377 5370
f 5378 5377 5403
f 5376 5374 5375
f 5378 5334 5377
f 5378 5403 5407
f 5335 5374 5376
f 5334 5378 5379
f 5381 5379 5378
f 5381 5378 5407
f 5372 5412 5371
f 5379 5381 5380
f 5381 5407 5409
f 5382 5412 5372
f 5382 5372 5373
f 5383 5380 5381
f 5409 5383 5381
f 5383 5409 5341
f 5413 5341 5409
f 5418 5412 5382
f 5336 5418 5382
f 5384 5413 5415
f 5414 5418 5336
f 5386 5414 5336
f 5415 5416 5387
f 5387 5416 5385
f 5385 5417 5345
f 5385 5416 5417
f 5414 5345 5417
f 5414 5386 5345
f 5390 5389 5388
f 5347 5390 5388
f 5391 5390 5347
f 5391 5420 5390
f 5393 5349 5392
f 5398 5420 5391
f 5393 5366 5349
f 5359 5395 5394
f 5421 5394 5395
f 5421 5395 5419
f 5398 5433 5420
f 5396 5366 5393
f 5399 5396 5393
f 5399 5393 5362
f 5394 5397 5359
f 5397 5401 5361
f 5422 5397 5394
f 5422 5394 5421
f 5400 5433 5398
f 5424 5401 5397
f 5397 5422 5424
f 5375 5366 5396
f 5401 5404 5368
f 5405 5404 5401
f 5424 5405 5401
f 5371 5402 5400
f 5405 5403 5404
f 5406 5403 5405
f 5424 5406 5405
f 5408 5406 5424
f 5406 5407 5403
f 5408 5407 5406
f 5412 5427 5371
f 5410 5409 5407
f 5408 5410 5407
f 5410 5408 5411
f 5409 5410 5413
f 5429 5413 5410
f 5429 5410 5411
f 5429 5411 5428
f 5415 5413 5429
f 5416 5415 5429
f 5416 5418 5417
f 5417 5418 5414
f 5419 5389 5431
f 5390 5431 5389
f 5420 5431 5390
f 5431 5421 5419
f 5420 5432 5431
f 5432 5420 5433
f 5421 5431 5422
f 5423 5424 5422
f 5402 5433 5400
f 5423 5408 5424
f 5371 5425 5402
f 5426 5408 5423
f 5408 5426 5438
f 5438 5426 5437
f 5427 5425 5371
f 5436 5425 5427
f 5408 5438 5411
f 5411 5438 5428
f 5428 5438 5436
f 5430 5436 5427
f 5430 5428 5436
f 5412 5430 5427
f 5430 5429 5428
f 5418 5430 5412
f 5429 5430 5416
f 5416 5430 5418
f 5422 5431 5435
f 5432 5435 5431
f 5402 5432 5433
f 5434 5435 5432
f 5402 5434 5432
f 5435 5423 5422
f 5425 5434 5402
f 5435 5426 5423
f 5437 5426 5435
f 5434 5437 5435
f 5425 5437 5434
f 5425 5436 5437
f 5436 5438 5437
f 5446 5440 5443
f 5444 5440 5441
f 5439 5444 5441
f 5441 5447 5439
f 5441 5440 5446
f 5445 5441 5446
f 5447 5442 5452
f 5441 5442 5447
f 5441 5445 5442
f 5447 5452 5449
f 5451 5442 5445
f 5452 5442 5453
f 5455 5449 5452
f 5442 5451 5453
f 5456 5455 5452
f 5443 5470 5472
f 5458 5470 5443
f 5440 5458 5443
f 5440 5459 5458
f 5459 5440 5444
f 5460 5459 5444
f 5443 5463 5446
f 5472 5463 5443
f 5444 5439 5460
f 5448 5439 5447
f 5473 5439 5448
f 5445 5446 5463
f 5463 5462 5445
f 5449 5448 5447
f 5445 5462 5451
f 5450 5449 5455
f 5450 5448 5449
f 5464 5451 5462
f 5455 5465 5450
f 5466 5451 5464
f 5451 5454 5453
f 5451 5466 5454
f 5453 5456 5452
f 5453 5454 5456
f 5457 5455 5456
f 5467 5455 5457
f 5480 5468 5454
f 5466 5480 5454
f 5468 5457 5456
f 5454 5468 5456
f 5459 5481 5469
f 5482 5481 5459
f 5458 5469 5470
f 5459 5469 5458
f 5482 5459 5471
f 5470 5483 5472
f 5459 5460 5471
f 5460 5461 5471
f 5460 5439 5461
f 5439 5473 5461
f 5472 5474 5463
f 5448 5475 5473
f 5448 5476 5475
f 5477 5463 5474
f 5463 5477 5462
f 5450 5476 5448
f 5450 5486 5476
f 5462 5477 5464
f 5465 5486 5450
f 5465 5490 5486
f 5500 5464 5477
f 5466 5464 5500
f 5478 5466 5500
f 5467 5465 5455
f 5480 5466 5478
f 5489 5465 5467
f 5505 5504 5469
f 5481 5505 5469
f 5470 5504 5495
f 5469 5504 5470
f 5495 5483 5470
f 5482 5471 5494
f 5496 5494 5471
f 5471 5461 5496
f 5484 5496 5461
f 5473 5484 5461
f 5473 5475 5484
f 5476 5497 5475
f 5476 5485 5497
f 5477 5474 5499
f 5486 5485 5476
f 5488 5477 5499
f 5488 5500 5477
f 5489 5490 5465
f 5457 5502 5467
f 5467 5479 5489
f 5467 5502 5479
f 5491 5480 5478
f 5480 5493 5468
f 5480 5491 5493
f 5468 5492 5457
f 5468 5493 5492
f 5502 5457 5492
f 5503 5523 5481
f 5505 5481 5523
f 5482 5503 5481
f 5482 5559 5503
f 5482 5507 5559
f 5494 5507 5482
f 5483 5510 5472
f 5472 5514 5474
f 5510 5514 5472
f 5484 5497 5511
f 5484 5475 5497
f 5498 5485 5486
f 5486 5487 5498
f 5487 5486 5490
f 5490 5516 5487
f 5489 5516 5490
f 5533 5478 5500
f 5491 5478 5533
f 5502 5501 5479
f 5517 5479 5501
f 5517 5489 5479
f 5517 5516 5489
f 5491 5534 5493
f 5493 5521 5492
f 5492 5521 5502
f 5506 5495 5504
f 5508 5507 5494
f 5495 5524 5483
f 5496 5508 5494
f 5509 5508 5496
f 5510 5483 5524
f 5496 5484 5509
f 5509 5484 5526
f 5484 5511 5526
f 5510 5564 5514
f 5511 5497 5513
f 5485 5513 5497
f 5498 5513 5485
f 5514 5499 5474
f 5514 5529 5499
f 5487 5528 5498
f 5515 5488 5499
f 5500 5488 5515
f 5500 5515 5530
f 5500 5530 5533
f 5517 5518 5516
f 5533 5534 5491
f 5502 5521 5519
f 5502 5519 5501
f 5534 5520 5493
f 5520 5521 5493
f 5506 5504 5556
f 5507 5540 5559
f 5495 5506 5560
f 5524 5495 5560
f 5540 5507 5525
f 5507 5508 5525
f 5508 5509 5525
f 5561 5510 5524
f 5511 5512 5526
f 5564 5510 5542
f 5512 5513 5527
f 5513 5512 5511
f 5527 5513 5498
f 5545 5514 5564
f 5498 5544 5527
f 5545 5529 5514
f 5487 5546 5528
f 5529 5567 5499
f 5516 5546 5487
f 5518 5531 5516
f 5518 5550 5531
f 5501 5551 5517
f 5501 5519 5551
f 5518 5570 5550
f 5551 5570 5518
f 5517 5551 5518
f 5519 5521 5535
f 5521 5520 5535
f 5523 5539 5522
f 5555 5539 5523
f 5503 5555 5523
f 5538 5505 5522
f 5538 5504 5505
f 5538 5556 5504
f 5523 5522 5505
f 5503 5559 5555
f 5506 5557 5560
f 5556 5557 5506
f 5509 5526 5563
f 5512 5563 5526
f 5541 5563 5512
f 5543 5541 5512
f 5512 5527 5543
f 5527 5544 5543
f 5498 5528 5544
f 5499 5568 5515
f 5567 5568 5499
f 5531 5546 5516
f 5531 5547 5546
f 5530 5515 5568
f 5547 5531 5550
f 5530 5532 5533
f 5533 5569 5534
f 5532 5569 5533
f 5519 5536 5551
f 5573 5534 5569
f 5534 5573 5520
f 5519 5535 5536
f 5573 5552 5520
f 5520 5552 5535
f 5537 5538 5553
f 5556 5538 5537
f 5574 5556 5537
f 5522 5553 5538
f 5539 5553 5522
f 5559 5540 5558
f 5575 5558 5540
f 5560 5557 5587
f 5576 5560 5587
f 5525 5575 5540
f 5509 5591 5525
f 5592 5561 5560
f 5561 5524 5560
f 5591 5509 5563
f 5561 5542 5510
f 5542 5561 5593
f 5579 5541 5543
f 5544 5579 5543
f 5579 5544 5566
f 5564 5565 5545
f 5544 5528 5580
f 5580 5566 5544
f 5528 5546 5580
f 5545 5567 5529
f 5547 5580 5546
f 5548 5580 5547
f 5550 5548 5547
f 5581 5530 5568
f 5532 5530 5581
f 5549 5550 5570
f 5569 5583 5573
f 5536 5571 5572
f 5551 5572 5584
f 5536 5572 5551
f 5584 5570 5551
f 5536 5535 5571
f 5552 5571 5535
f 5537 5554 5574
f 5537 5553 5554
f 5586 5553 5539
f 5555 5610 5539
f 5558 5610 5555
f 5557 5556 5574
f 5587 5557 5574
f 5558 5555 5559
f 5575 5525 5590
f 5525 5591 5590
f 5576 5592 5560
f 5577 5563 5562
f 5591 5563 5577
f 5561 5592 5593
f 5563 5578 5562
f 5541 5578 5563
f 5593 5565 5542
f 5541 5579 5578
f 5564 5542 5565
f 5545 5565 5623
f 5566 5598 5597
f 5580 5598 5566
f 5567 5545 5623
f 5600 5567 5623
f 5600 5568 5567
f 5599 5580 5548
f 5568 5600 5581
f 5548 5601 5599
f 5550 5601 5548
f 5601 5550 5549
f 5582 5532 5581
f 5569 5532 5582
f 5570 5603 5549
f 5583 5569 5582
f 5603 5570 5584
f 5573 5583 5627
f 5627 5630 5573
f 5573 5604 5552
f 5573 5630 5604
f 5571 5552 5604
f 5554 5553 5585
f 5586 5585 5553
f 5574 5611 5612
f 5554 5611 5574
f 5539 5610 5586
f 5612 5587 5574
f 5610 5558 5588
f 5588 5558 5575
f 5589 5587 5614
f 5576 5587 5589
f 5592 5576 5589
f 5577 5562 5641
f 5579 5596 5578
f 5566 5596 5579
f 5565 5594 5623
f 5596 5566 5597
f 5599 5598 5580
f 5602 5581 5600
f 5603 5601 5549
f 5582 5581 5602
f 5583 5582 5626
f 5627 5583 5626
f 5572 5571 5628
f 5572 5628 5584
f 5628 5571 5605
f 5571 5604 5605
f 5585 5608 5607
f 5609 5608 5585
f 5586 5609 5585
f 5607 5554 5585
f 5586 5635 5609
f 5610 5635 5586
f 5587 5612 5614
f 5588 5575 5638
f 5614 5640 5589
f 5638 5590 5639
f 5575 5590 5638
f 5639 5590 5591
f 5615 5639 5591
f 5615 5591 5577
f 5641 5615 5577
f 5589 5618 5592
f 5592 5618 5593
f 5644 5593 5618
f 5594 5593 5644
f 5594 5565 5593
f 5578 5620 5619
f 5596 5620 5578
f 5596 5621 5620
f 5595 5622 5594
f 5621 5596 5597
f 5594 5622 5623
f 5597 5624 5647
f 5624 5597 5598
f 5599 5624 5598
f 5600 5623 5648
f 5599 5649 5624
f 5601 5649 5599
f 5648 5602 5600
f 5625 5601 5603
f 5625 5649 5601
f 5626 5582 5602
f 5651 5625 5603
f 5584 5653 5629
f 5584 5628 5653
f 5603 5584 5629
f 5651 5603 5629
f 5630 5673 5604
f 5605 5604 5631
f 5628 5605 5631
f 5608 5654 5606
f 5633 5654 5608
f 5632 5607 5606
f 5606 5607 5608
f 5633 5608 5609
f 5634 5554 5632
f 5554 5607 5632
f 5634 5611 5554
f 5635 5610 5636
f 5634 5637 5612
f 5612 5611 5634
f 5610 5588 5636
f 5612 5637 5614
f 5637 5640 5614
f 5588 5638 5613
f 5639 5615 5681
f 5640 5642 5589
f 5681 5615 5641
f 5589 5642 5618
f 5641 5617 5657
f 5562 5617 5641
f 5642 5616 5618
f 5616 5644 5618
f 5562 5619 5617
f 5578 5619 5562
f 5620 5645 5619
f 5595 5594 5644
f 5645 5620 5621
f 5595 5646 5622
f 5597 5661 5621
f 5661 5597 5647
f 5622 5646 5623
f 5648 5623 5646
f 5649 5647 5624
f 5667 5602 5648
f 5627 5626 5652
f 5652 5630 5627
f 5630 5652 5673
f 5672 5631 5604
f 5628 5631 5653
f 5673 5672 5604
f 5632 5606 5655
f 5606 5674 5655
f 5654 5674 5606
f 5654 5633 5675
f 5633 5609 5635
f 5613 5636 5588
f 5637 5678 5640
f 5613 5638 5679
f 5638 5680 5679
f 5638 5639 5680
f 5678 5682 5640
f 5680 5639 5681
f 5682 5642 5640
f 5657 5681 5641
f 5617 5706 5657
f 5684 5616 5642
f 5643 5644 5616
f 5684 5643 5616
f 5619 5706 5617
f 5645 5706 5619
f 5660 5644 5643
f 5658 5643 5684
f 5658 5660 5643
f 5660 5595 5644
f 5595 5660 5646
f 5662 5646 5660
f 5663 5647 5664
f 5663 5661 5647
f 5646 5689 5648
f 5662 5689 5646
f 5649 5664 5647
f 5649 5665 5664
f 5625 5665 5649
f 5625 5650 5665
f 5651 5650 5625
f 5602 5693 5626
f 5667 5693 5602
f 5652 5626 5693
f 5670 5651 5629
f 5670 5650 5651
f 5629 5669 5670
f 5653 5669 5629
f 5652 5671 5673
f 5672 5669 5631
f 5631 5669 5653
f 5654 5697 5674
f 5700 5699 5655
f 5655 5715 5700
f 5655 5674 5715
f 5654 5675 5697
f 5632 5699 5701
f 5655 5699 5632
f 5632 5701 5634
f 5675 5635 5676
f 5633 5635 5675
f 5634 5677 5637
f 5701 5677 5634
f 5676 5635 5636
f 5677 5678 5637
f 5676 5636 5613
f 5656 5682 5678
f 5704 5657 5705
f 5681 5657 5704
f 5682 5683 5642
f 5657 5706 5705
f 5683 5684 5642
f 5645 5686 5706
f 5621 5659 5645
f 5687 5660 5658
f 5659 5621 5661
f 5660 5687 5662
f 5661 5663 5659
f 5687 5688 5662
f 5663 5664 5708
f 5662 5688 5689
f 5689 5666 5648
f 5648 5666 5667
f 5691 5690 5665
f 5650 5691 5665
f 5667 5692 5693
f 5666 5692 5667
f 5650 5670 5691
f 5652 5693 5712
f 5671 5652 5712
f 5695 5669 5668
f 5695 5670 5669
f 5696 5673 5671
f 5696 5672 5673
f 5696 5713 5672
f 5669 5672 5713
f 5715 5674 5698
f 5697 5698 5674
f 5697 5675 5738
f 5702 5675 5676
f 5677 5717 5719
f 5677 5701 5717
f 5676 5703 5702
f 5677 5719 5678
f 5676 5613 5703
f 5703 5613 5679
f 5721 5703 5679
f 5719 5656 5678
f 5720 5656 5719
f 5679 5680 5721
f 5680 5681 5722
f 5681 5704 5722
f 5705 5706 5780
f 5683 5685 5684
f 5706 5686 5707
f 5684 5685 5658
f 5645 5726 5686
f 5659 5726 5645
f 5685 5725 5658
f 5658 5709 5687
f 5725 5709 5658
f 5663 5729 5659
f 5688 5687 5709
f 5708 5729 5663
f 5710 5688 5709
f 5664 5731 5708
f 5688 5711 5689
f 5710 5711 5688
f 5665 5690 5731
f 5664 5665 5731
f 5689 5711 5666
f 5691 5694 5690
f 5666 5711 5692
f 5670 5694 5691
f 5694 5670 5695
f 5692 5712 5693
f 5733 5671 5712
f 5671 5733 5696
f 5669 5713 5714
f 5714 5668 5669
f 5699 5700 5716
f 5716 5701 5699
f 5701 5716 5717
f 5738 5675 5739
f 5675 5702 5739
f 5703 5741 5702
f 5722 5721 5680
f 5720 5723 5656
f 5656 5723 5682
f 5722 5704 5743
f 5743 5704 5764
f 5704 5705 5764
f 5744 5683 5682
f 5683 5744 5745
f 5706 5707 5780
f 5685 5683 5745
f 5724 5685 5745
f 5686 5726 5707
f 5725 5685 5724
f 5727 5709 5725
f 5659 5729 5726
f 5710 5709 5727
f 5730 5710 5727
f 5708 5728 5729
f 5749 5711 5710
f 5751 5711 5749
f 5735 5752 5690
f 5732 5711 5751
f 5694 5735 5690
f 5692 5711 5732
f 5733 5692 5732
f 5735 5694 5695
f 5733 5712 5692
f 5695 5668 5714
f 5733 5736 5696
f 5696 5736 5713
f 5714 5713 5736
f 5697 5776 5698
f 5700 5737 5761
f 5715 5737 5700
f 5697 5762 5776
f 5697 5738 5762
f 5761 5716 5700
f 5717 5716 5740
f 5778 5717 5740
f 5718 5717 5778
f 5718 5719 5717
f 5739 5702 5741
f 5719 5718 5720
f 5741 5703 5721
f 5721 5722 5742
f 5720 5763 5723
f 5723 5744 5682
f 5745 5765 5724
f 5726 5746 5707
f 5747 5725 5724
f 5747 5727 5725
f 5726 5769 5746
f 5729 5769 5726
f 5728 5769 5729
f 5748 5727 5747
f 5748 5730 5727
f 5708 5731 5728
f 5749 5710 5730
f 5748 5749 5730
f 5690 5770 5731
f 5751 5749 5750
f 5734 5732 5751
f 5751 5753 5734
f 5734 5733 5732
f 5714 5755 5754
f 5735 5714 5754
f 5695 5714 5735
f 5733 5734 5757
f 5757 5755 5714
f 5757 5736 5733
f 5736 5757 5714
f 5737 5715 5758
f 5698 5758 5715
f 5698 5775 5758
f 5776 5775 5698
f 5716 5761 5740
f 5761 5819 5740
f 5738 5777 5762
f 5738 5739 5777
f 5801 5721 5742
f 5741 5721 5801
f 5722 5824 5742
f 5824 5722 5743
f 5802 5824 5743
f 5743 5764 5802
f 5744 5782 5745
f 5765 5745 5782
f 5780 5767 5766
f 5707 5767 5780
f 5768 5724 5765
f 5746 5767 5707
f 5768 5747 5724
f 5746 5785 5767
f 5746 5769 5785
f 5748 5747 5788
f 5789 5769 5728
f 5731 5789 5728
f 5731 5770 5789
f 5749 5748 5750
f 5752 5795 5770
f 5690 5752 5770
f 5752 5773 5795
f 5753 5750 5771
f 5753 5751 5750
f 5752 5754 5773
f 5735 5754 5752
f 5771 5756 5753
f 5772 5756 5771
f 5756 5734 5753
f 5755 5756 5772
f 5773 5755 5772
f 5754 5755 5773
f 5756 5757 5734
f 5757 5756 5755
f 5759 5737 5758
f 5759 5760 5737
f 5776 5762 5798
f 5761 5760 5819
f 5761 5737 5760
f 5762 5777 5799
f 5819 5778 5740
f 5739 5741 5800
f 5823 5720 5718
f 5823 5825 5720
f 5763 5779 5723
f 5723 5779 5744
f 5705 5780 5764
f 5779 5782 5744
f 5765 5782 5781
f 5767 5783 5766
f 5781 5768 5765
f 5784 5768 5781
f 5786 5768 5784
f 5785 5783 5767
f 5747 5768 5786
f 5769 5787 5785
f 5788 5747 5786
f 5789 5787 5769
f 5750 5748 5788
f 5793 5750 5788
f 5771 5794 5772
f 5771 5793 5794
f 5771 5750 5793
f 5792 5772 5794
f 5792 5773 5772
f 5792 5795 5773
f 5815 5797 5759
f 5759 5796 5815
f 5759 5758 5796
f 5775 5796 5758
f 5775 5774 5796
f 5776 5774 5775
f 5776 5838 5774
f 5838 5776 5798
f 5759 5817 5760
f 5797 5817 5759
f 5817 5819 5760
f 5798 5762 5799
f 5818 5799 5777
f 5819 5821 5778
f 5778 5821 5823
f 5777 5739 5820
f 5800 5820 5739
f 5778 5823 5718
f 5741 5801 5800
f 5801 5742 5824
f 5825 5763 5720
f 5803 5766 5848
f 5780 5803 5764
f 5766 5803 5780
f 5804 5782 5779
f 5781 5782 5804
f 5805 5848 5766
f 5783 5805 5766
f 5783 5807 5805
f 5808 5784 5828
f 5808 5786 5784
f 5785 5807 5783
f 5833 5807 5785
f 5787 5809 5833
f 5787 5833 5785
f 5788 5786 5808
f 5787 5813 5809
f 5811 5788 5808
f 5789 5813 5787
f 5789 5791 5813
f 5788 5811 5790
f 5790 5793 5788
f 5790 5814 5792
f 5770 5814 5791
f 5770 5792 5814
[truncated: 30,920 more chars]
