# Supplementary material for: Computational modelling of muscle fibre operating ranges in the hindlimb of a small ground bird (Eudromia elegans), with implications for modelling locomotion in extinct species
Source: PLoS Comput Biol. 2021 Apr 1;17(4):e1008843. doi: 10.1371/journal.pcbi.1008843 (PMC8016346; doi:10.1371/journal.pcbi.1008843)
Supplement: S1 Model File — (ZIP) [file pcbi.1008843.s006.zip › geometry/R_Thigh.obj]

####
#
# OBJ File Generated by Meshlab
#
####
# Object R_Thigh.obj
#
# Vertices: 13621
# Faces: 27240
#
####
v 0.011232 -0.040367 -0.002777
v 0.011335 -0.040478 -0.002973
v 0.012108 -0.039973 -0.003068
v 0.010119 -0.040367 -0.002632
v 0.011569 -0.039737 -0.003458
v 0.009705 -0.040426 -0.003344
v 0.010790 -0.039455 -0.004204
v 0.011885 -0.039560 -0.003023
v 0.010889 -0.039993 -0.002807
v 0.009834 -0.040911 -0.002792
v 0.010131 -0.039693 -0.002692
v 0.011728 -0.039098 -0.002854
v 0.011903 -0.038864 -0.003046
v 0.011350 -0.038900 -0.003901
v 0.009568 -0.039863 -0.003293
v 0.010539 -0.038899 -0.004149
v 0.011913 -0.038391 -0.003353
v 0.007979 -0.040236 -0.002885
v 0.009353 -0.040292 -0.002594
v 0.009067 -0.039722 -0.003023
v 0.009696 -0.039991 -0.002757
v 0.010787 -0.039241 -0.002839
v 0.011224 -0.038730 -0.002939
v 0.010298 -0.038528 -0.004048
v 0.011345 -0.037958 -0.004071
v 0.007458 -0.040726 -0.002162
v 0.007020 -0.040863 -0.002636
v 0.007174 -0.040514 -0.002304
v 0.006431 -0.040736 -0.003018
v 0.007697 -0.040036 -0.003513
v 0.008886 -0.038947 -0.003750
v 0.009946 -0.038038 -0.004305
v 0.011209 -0.037602 -0.004096
v 0.011994 -0.038129 -0.003077
v 0.012061 -0.037449 -0.003207
v 0.012706 -0.036996 -0.003015
v 0.005900 -0.041169 -0.002013
v 0.005866 -0.041142 -0.002498
v 0.006427 -0.040227 -0.003591
v 0.008719 -0.040189 -0.002552
v 0.008220 -0.040310 -0.002281
v 0.008466 -0.039473 -0.002323
v 0.008030 -0.039333 -0.004170
v 0.010496 -0.038381 -0.002594
v 0.011294 -0.037836 -0.002710
v 0.012389 -0.037508 -0.002879
v 0.011572 -0.036744 -0.004201
v 0.012850 -0.036495 -0.003450
v 0.013683 -0.036083 -0.002974
v 0.006443 -0.041092 -0.002257
v 0.006103 -0.040540 -0.002074
v 0.006256 -0.040018 -0.003586
v 0.007489 -0.039913 -0.002238
v 0.007399 -0.039371 -0.004344
v 0.009692 -0.038921 -0.002511
v 0.009770 -0.038398 -0.002544
v 0.010166 -0.037583 -0.004434
v 0.012981 -0.036551 -0.003101
v 0.013652 -0.035475 -0.003606
v 0.013916 -0.035913 -0.003193
v 0.014257 -0.035463 -0.003059
v 0.005239 -0.040862 -0.002531
v 0.005082 -0.040605 -0.003090
v 0.006112 -0.040360 -0.002967
v 0.007515 -0.038762 -0.004663
v 0.005919 -0.039566 -0.004432
v 0.006654 -0.039182 -0.004435
v 0.009025 -0.038926 -0.002417
v 0.006477 -0.038720 -0.004910
v 0.008406 -0.038602 -0.004392
v 0.009998 -0.037551 -0.002588
v 0.010569 -0.037962 -0.002729
v 0.009207 -0.037998 -0.004470
v 0.011465 -0.037297 -0.002844
v 0.012973 -0.035915 -0.002985
v 0.012284 -0.036192 -0.004124
v 0.013609 -0.035434 -0.003057
v 0.013342 -0.035355 -0.003973
v 0.014240 -0.035165 -0.003311
v 0.005227 -0.040942 -0.002142
v 0.005034 -0.040135 -0.003878
v 0.007319 -0.039479 -0.002289
v 0.008249 -0.039059 -0.002449
v 0.009197 -0.038138 -0.002583
v 0.010538 -0.037076 -0.002688
v 0.009906 -0.036914 -0.004714
v 0.010385 -0.036363 -0.004959
v 0.012042 -0.036602 -0.002870
v 0.013472 -0.034815 -0.003139
v 0.015913 -0.033640 -0.003473
v 0.001780 -0.042595 -0.001683
v 0.003303 -0.041557 -0.001835
v 0.004638 -0.040930 -0.002212
v 0.004554 -0.040898 -0.002630
v 0.004836 -0.040129 -0.003183
v 0.005641 -0.039421 -0.004559
v 0.008413 -0.038410 -0.002526
v 0.007182 -0.038112 -0.005173
v 0.008370 -0.038057 -0.004862
v 0.011478 -0.036072 -0.004782
v 0.012623 -0.035428 -0.003038
v 0.012581 -0.034664 -0.004754
v 0.012303 -0.035137 -0.004824
v 0.014276 -0.034469 -0.003124
v 0.014608 -0.033665 -0.003940
v 0.014836 -0.034239 -0.003303
v 0.001271 -0.042783 -0.001802
v 0.001736 -0.042028 -0.003141
v 0.002690 -0.041137 -0.003987
v 0.002981 -0.041548 -0.002790
v 0.003897 -0.041127 -0.002232
v 0.002589 -0.040758 -0.004422
v 0.003590 -0.040501 -0.003823
v 0.004172 -0.040710 -0.002540
v 0.005205 -0.040512 -0.002113
v 0.004159 -0.040017 -0.004580
v 0.006467 -0.039878 -0.002264
v 0.005878 -0.038700 -0.005008
v 0.008450 -0.037267 -0.005010
v 0.008697 -0.036687 -0.005353
v 0.010020 -0.036711 -0.002860
v 0.011195 -0.036469 -0.002756
v 0.009629 -0.036320 -0.005302
v 0.011801 -0.035947 -0.002896
v 0.013920 -0.033940 -0.003349
v 0.013741 -0.033952 -0.004459
v 0.015023 -0.033143 -0.003790
v 0.014582 -0.033541 -0.003306
v 0.016082 -0.032515 -0.003752
v 0.001358 -0.042564 -0.001691
v 0.001863 -0.041941 -0.001670
v 0.002008 -0.041243 -0.003975
v 0.006769 -0.039262 -0.002265
v 0.007461 -0.038718 -0.002396
v 0.007418 -0.038093 -0.002479
v 0.009628 -0.037188 -0.002736
v 0.008997 -0.037601 -0.002584
v 0.006416 -0.037694 -0.005489
v 0.009108 -0.036910 -0.002719
v 0.011060 -0.035119 -0.005445
v 0.012942 -0.034654 -0.003189
v 0.014132 -0.033621 -0.004242
v 0.015552 -0.033095 -0.003189
v 0.000866 -0.042755 -0.001459
v 0.001092 -0.041939 -0.002981
v 0.003699 -0.040800 -0.001993
v 0.004446 -0.040666 -0.002023
v 0.002880 -0.040352 -0.004578
v 0.005453 -0.039931 -0.002166
v 0.005552 -0.039267 -0.002245
v 0.003771 -0.039925 -0.004776
v 0.004452 -0.038673 -0.005153
v 0.004814 -0.039016 -0.005155
v 0.005547 -0.038410 -0.004947
v 0.008403 -0.037589 -0.002631
v 0.006938 -0.036873 -0.005701
v 0.007384 -0.036841 -0.005670
v 0.008146 -0.036450 -0.005553
v 0.008523 -0.036156 -0.005688
v 0.010784 -0.035613 -0.003013
v 0.009482 -0.035683 -0.005516
v 0.011781 -0.034363 -0.005453
v 0.012959 -0.034079 -0.003196
v 0.015478 -0.032319 -0.003930
v 0.014789 -0.032646 -0.004159
v 0.000753 -0.041847 -0.003443
v 0.001087 -0.042351 -0.002390
v 0.002093 -0.041499 -0.001788
v 0.001392 -0.041394 -0.003991
v 0.002184 -0.040489 -0.004266
v 0.003960 -0.040117 -0.001951
v 0.004237 -0.039502 -0.002172
v 0.004865 -0.039884 -0.002131
v 0.003117 -0.039492 -0.005098
v 0.003578 -0.039440 -0.005292
v 0.006522 -0.038664 -0.002320
v 0.006660 -0.037415 -0.002483
v 0.005092 -0.038009 -0.005575
v 0.010266 -0.035092 -0.002900
v 0.009637 -0.034858 -0.006002
v 0.010345 -0.035140 -0.005578
v 0.013396 -0.033410 -0.003278
v 0.015811 -0.032069 -0.003683
v -0.000263 -0.042046 -0.002624
v -0.000008 -0.041521 -0.003455
v 0.002054 -0.040920 -0.001871
v 0.000178 -0.041819 -0.003101
v 0.001523 -0.040607 -0.004260
v 0.002813 -0.040803 -0.001872
v 0.003754 -0.038672 -0.005539
v 0.006482 -0.038015 -0.002402
v 0.007726 -0.037219 -0.002482
v 0.009644 -0.035660 -0.002772
v 0.010124 -0.035877 -0.002894
v 0.011719 -0.035099 -0.003125
v 0.011224 -0.034965 -0.002934
v 0.010278 -0.034013 -0.006092
v 0.012315 -0.034459 -0.003157
v 0.011675 -0.034157 -0.005433
v 0.013873 -0.033343 -0.003415
v 0.015258 -0.032546 -0.003543
v 0.015882 -0.031520 -0.003785
v -0.000247 -0.042294 -0.002144
v 0.000849 -0.042002 -0.001329
v 0.001471 -0.041388 -0.001815
v 0.001814 -0.039760 -0.005055
v 0.003047 -0.040349 -0.002019
v 0.001832 -0.040127 -0.002198
v 0.003637 -0.039762 -0.002087
v 0.002533 -0.039550 -0.005109
v 0.005817 -0.038417 -0.002266
v 0.004384 -0.037381 -0.006150
v 0.003898 -0.037876 -0.006066
v 0.005508 -0.037240 -0.006079
v 0.008233 -0.036578 -0.002649
v 0.007936 -0.035298 -0.006378
v 0.008789 -0.034571 -0.006350
v 0.011411 -0.034328 -0.002986
v 0.012693 -0.033500 -0.003142
v 0.009812 -0.034015 -0.006140
v 0.011847 -0.033148 -0.005743
v 0.014465 -0.032789 -0.003436
v 0.014114 -0.032930 -0.004519
v 0.013599 -0.032268 -0.004923
v 0.015976 -0.031508 -0.003526
v 0.016156 -0.030826 -0.003647
v -0.000980 -0.042122 -0.001940
v 0.000162 -0.042237 -0.001209
v -0.000335 -0.042014 -0.000931
v 0.000409 -0.041565 -0.001500
v -0.000051 -0.041153 -0.003575
v 0.001171 -0.040634 -0.002072
v -0.000141 -0.040843 -0.003994
v 0.002194 -0.038805 -0.005480
v 0.003096 -0.038662 -0.005583
v 0.005708 -0.037953 -0.002403
v 0.007032 -0.036723 -0.002588
v 0.008912 -0.036203 -0.002644
v 0.005962 -0.036458 -0.006293
v 0.007164 -0.035538 -0.006321
v 0.006835 -0.036350 -0.006069
v 0.010720 -0.034545 -0.003040
v 0.011888 -0.033686 -0.003046
v 0.013385 -0.032698 -0.003304
v 0.011986 -0.032765 -0.005693
v 0.012500 -0.032210 -0.005633
v 0.016136 -0.030569 -0.003813
v 0.000344 -0.041952 -0.001004
v 0.000820 -0.041014 -0.001896
v 0.003760 -0.039007 -0.002177
v 0.000859 -0.040111 -0.004384
v 0.004993 -0.038783 -0.002205
v 0.002862 -0.038271 -0.005606
v 0.008991 -0.035210 -0.002850
v 0.007540 -0.035104 -0.006469
v 0.010655 -0.033841 -0.003132
v 0.008284 -0.034055 -0.006759
v 0.011969 -0.033201 -0.003187
v 0.012702 -0.032796 -0.003215
v 0.014328 -0.032075 -0.003460
v 0.014484 -0.031256 -0.003549
v 0.015076 -0.031506 -0.003533
v 0.014125 -0.031667 -0.004859
v 0.013650 -0.030682 -0.005436
v 0.015464 -0.031260 -0.003715
v -0.000728 -0.041234 -0.003065
v 0.000517 -0.039827 -0.004617
v 0.000127 -0.039890 -0.004371
v 0.001624 -0.039639 -0.002151
v 0.001433 -0.038917 -0.005411
v 0.002190 -0.038353 -0.005631
v 0.003910 -0.038357 -0.002382
v 0.002213 -0.037932 -0.006022
v 0.004896 -0.037731 -0.002596
v 0.003469 -0.037584 -0.006165
v 0.004677 -0.037287 -0.002519
v 0.007086 -0.036134 -0.002751
v 0.009390 -0.034716 -0.003071
v 0.010386 -0.034136 -0.002965
v 0.008780 -0.033640 -0.006574
v 0.009654 -0.033258 -0.006496
v 0.011294 -0.032479 -0.006115
v 0.013540 -0.031989 -0.003373
v 0.012492 -0.031895 -0.005630
v 0.013287 -0.031122 -0.005570
v 0.015354 -0.030631 -0.003568
v 0.014643 -0.030663 -0.004865
v -0.001353 -0.041673 -0.002473
v -0.001279 -0.042109 -0.001468
v -0.000819 -0.041902 -0.000726
v -0.000548 -0.040810 -0.001566
v -0.001045 -0.040912 -0.003352
v 0.001670 -0.038329 -0.005718
v 0.003126 -0.039079 -0.002238
v 0.001155 -0.038312 -0.005809
v 0.002613 -0.037293 -0.006292
v 0.003435 -0.036931 -0.006413
v 0.007950 -0.035383 -0.002973
v 0.004953 -0.035921 -0.006572
v 0.005886 -0.035234 -0.006919
v 0.013671 -0.031475 -0.003497
v 0.013980 -0.030834 -0.003656
v 0.015208 -0.030572 -0.004286
v 0.016003 -0.030124 -0.003696
v 0.016109 -0.029794 -0.003960
v -0.001742 -0.041779 -0.001570
v -0.000280 -0.041337 -0.001158
v -0.001602 -0.041304 -0.002856
v -0.001187 -0.040582 -0.003751
v 0.000058 -0.040682 -0.001660
v 0.001368 -0.040171 -0.002055
v -0.000850 -0.039864 -0.004195
v 0.001885 -0.037614 -0.006119
v 0.004290 -0.037784 -0.002491
v 0.004789 -0.036825 -0.002626
v 0.002929 -0.036698 -0.006372
v 0.005662 -0.036568 -0.002761
v 0.004436 -0.035661 -0.006924
v 0.007679 -0.034983 -0.002923
v 0.008788 -0.034491 -0.003005
v 0.006376 -0.034571 -0.007012
v 0.007539 -0.034161 -0.006890
v 0.011717 -0.032463 -0.003483
v 0.009048 -0.032601 -0.006909
v 0.009876 -0.032711 -0.006521
v 0.011075 -0.031477 -0.006442
v 0.011786 -0.031748 -0.006011
v 0.015521 -0.029721 -0.004415
v 0.016015 -0.029436 -0.003854
v -0.002200 -0.041750 -0.001319
v -0.001122 -0.041373 -0.000481
v -0.000670 -0.039875 -0.002034
v 0.002607 -0.038349 -0.002385
v 0.001180 -0.037928 -0.005954
v 0.003687 -0.037597 -0.002395
v 0.001369 -0.037334 -0.006235
v 0.003630 -0.036012 -0.006913
v 0.005950 -0.035966 -0.002784
v 0.007065 -0.035458 -0.002851
v 0.005322 -0.034959 -0.007095
v 0.005829 -0.034203 -0.007207
v 0.009006 -0.033876 -0.003178
v 0.009555 -0.033618 -0.003305
v 0.007402 -0.033943 -0.006884
v 0.008569 -0.032543 -0.006976
v 0.007996 -0.033205 -0.007100
v 0.011213 -0.032444 -0.003364
v 0.008928 -0.032082 -0.007040
v 0.009443 -0.032084 -0.006778
v 0.012528 -0.030698 -0.006136
v 0.011496 -0.031002 -0.006304
v -0.001590 -0.041704 -0.000549
v -0.001101 -0.041008 -0.000981
v -0.002499 -0.040982 -0.002691
v -0.001869 -0.040895 -0.003188
v -0.001328 -0.040045 -0.003828
v 0.000144 -0.040251 -0.001965
v -0.001150 -0.039661 -0.004453
v -0.002069 -0.040224 -0.003662
v 0.000280 -0.039699 -0.002089
v 0.000645 -0.037944 -0.006011
v 0.002365 -0.036124 -0.006974
v 0.006866 -0.035031 -0.002847
v 0.004441 -0.034804 -0.007442
v 0.008400 -0.033899 -0.003062
v 0.009259 -0.033072 -0.003249
v 0.006893 -0.033288 -0.007346
v 0.011664 -0.031911 -0.003454
v 0.012884 -0.031047 -0.003677
v 0.013542 -0.030380 -0.003791
v 0.012944 -0.030149 -0.006001
v 0.014607 -0.030102 -0.003927
v 0.013730 -0.029516 -0.005512
v 0.014535 -0.029663 -0.005018
v -0.002609 -0.041415 -0.001454
v -0.002031 -0.041371 -0.000580
v -0.001715 -0.041175 -0.000027
v -0.001968 -0.040524 -0.003298
v -0.000888 -0.040538 -0.001740
v -0.000263 -0.039526 -0.002308
v 0.000396 -0.039286 -0.002220
v 0.001837 -0.038913 -0.002284
v 0.002351 -0.037811 -0.002470
v 0.001155 -0.037044 -0.006501
v 0.003570 -0.036590 -0.002822
v 0.005346 -0.036170 -0.002700
v 0.003647 -0.035087 -0.007197
v 0.007714 -0.034468 -0.003011
v 0.010616 -0.032911 -0.003298
v 0.010589 -0.032198 -0.003326
v 0.011954 -0.031324 -0.003512
v 0.012119 -0.030675 -0.003599
v 0.012726 -0.030246 -0.003722
v 0.014784 -0.029546 -0.003817
v 0.013066 -0.029553 -0.006179
v 0.016195 -0.028658 -0.004102
v -0.003032 -0.041460 -0.001121
v -0.001932 -0.040640 -0.000378
v -0.003019 -0.040791 -0.002310
v -0.001258 -0.040141 -0.001556
v -0.001808 -0.039641 -0.004028
v 0.000847 -0.037111 -0.006295
v 0.000856 -0.036737 -0.006408
v 0.001850 -0.036676 -0.006532
v 0.001556 -0.036088 -0.006908
v 0.005465 -0.035504 -0.002810
v 0.004107 -0.034515 -0.007456
v 0.004988 -0.033883 -0.007197
v 0.006393 -0.033010 -0.007481
v 0.009225 -0.032575 -0.003336
v 0.007622 -0.032561 -0.007355
v 0.008081 -0.032155 -0.007130
v 0.008531 -0.031839 -0.007244
v 0.010121 -0.030976 -0.006931
v 0.007921 -0.031889 -0.007346
v 0.011893 -0.030004 -0.006550
v 0.014856 -0.028772 -0.005151
v 0.015854 -0.028563 -0.003863
v 0.015601 -0.028456 -0.004493
v -0.001887 -0.039950 -0.002128
v -0.002410 -0.039825 -0.003594
v -0.000372 -0.038948 -0.002306
v 0.000246 -0.038742 -0.002357
v -0.001628 -0.038540 -0.004844
v 0.000257 -0.037104 -0.006361
v 0.001022 -0.038427 -0.002364
v -0.000079 -0.037058 -0.006190
v 0.002374 -0.037015 -0.002560
v 0.003180 -0.036923 -0.002685
v 0.000911 -0.036165 -0.006944
v 0.004424 -0.033364 -0.007781
v 0.010856 -0.031524 -0.003531
v 0.011139 -0.031183 -0.003695
v 0.010622 -0.030304 -0.007023
v 0.014489 -0.029138 -0.003930
v 0.013111 -0.029018 -0.006204
v 0.013843 -0.028752 -0.005752
v 0.015867 -0.028044 -0.004307
v 0.016242 -0.027572 -0.004121
v -0.002949 -0.040856 -0.000270
v -0.002370 -0.041197 -0.000083
v -0.003323 -0.041075 -0.001100
v -0.001807 -0.040407 -0.001097
v -0.001351 -0.039588 -0.002067
v -0.002834 -0.039716 -0.003669
v -0.002094 -0.039394 -0.004279
v -0.001997 -0.038603 -0.004586
v -0.000341 -0.038385 -0.002258
v 0.000401 -0.038015 -0.002427
v 0.000234 -0.038439 -0.002101
v 0.001141 -0.037543 -0.002594
v -0.000527 -0.037002 -0.006317
v 0.000037 -0.036627 -0.006359
v 0.004232 -0.035568 -0.002921
v 0.006616 -0.034205 -0.003217
v 0.006428 -0.034580 -0.003058
v 0.007109 -0.033655 -0.003149
v 0.005630 -0.033185 -0.007594
v 0.005746 -0.032603 -0.007775
v 0.006893 -0.032238 -0.007602
v 0.006530 -0.031915 -0.007746
v 0.008192 -0.031050 -0.007400
v 0.013212 -0.029663 -0.003830
v 0.015354 -0.028472 -0.003985
v 0.015418 -0.027806 -0.004682
v -0.003573 -0.040851 -0.000285
v -0.003501 -0.040454 -0.002540
v -0.001848 -0.039536 -0.001720
v -0.002905 -0.039347 -0.003800
v -0.000924 -0.039005 -0.002419
v -0.001813 -0.038242 -0.005187
v -0.000191 -0.037471 -0.002707
v 0.001034 -0.036778 -0.002835
v -0.000394 -0.036566 -0.006495
v 0.003034 -0.036289 -0.002791
v 0.002913 -0.036017 -0.002933
v 0.000536 -0.035946 -0.006896
v 0.005010 -0.034965 -0.003038
v 0.001141 -0.035340 -0.007223
v 0.002280 -0.035240 -0.007132
v 0.006106 -0.033680 -0.003282
v 0.002876 -0.034598 -0.007667
v 0.003285 -0.034089 -0.007596
v 0.008383 -0.032406 -0.003512
v 0.005105 -0.032618 -0.007862
v 0.005673 -0.031855 -0.007902
v 0.008988 -0.031899 -0.003647
v 0.010864 -0.030692 -0.003699
v 0.008808 -0.030263 -0.007628
v 0.009795 -0.030706 -0.007034
v 0.008551 -0.031182 -0.007356
v 0.011130 -0.029766 -0.006837
v 0.010364 -0.029407 -0.007310
v 0.011034 -0.029316 -0.006999
v 0.012396 -0.028804 -0.006645
v 0.013994 -0.028272 -0.004079
v 0.015374 -0.027732 -0.004146
v -0.003785 -0.040882 -0.001146
v -0.002392 -0.039896 -0.000239
v -0.003562 -0.039733 -0.003191
v -0.003645 -0.039326 -0.003672
v -0.001289 -0.038354 -0.002258
v -0.001743 -0.038933 -0.001970
v -0.000157 -0.035976 -0.006780
v 0.002227 -0.036078 -0.002774
v 0.003916 -0.035069 -0.002989
v 0.005117 -0.034443 -0.003086
v 0.001579 -0.034942 -0.007517
v 0.006992 -0.033056 -0.003229
v 0.004092 -0.032867 -0.007812
v 0.007812 -0.033018 -0.003331
v 0.008108 -0.032208 -0.003413
v 0.008670 -0.031543 -0.003609
v 0.008287 -0.030285 -0.007682
v 0.011428 -0.030019 -0.003914
v 0.012341 -0.029413 -0.004008
v 0.012819 -0.028962 -0.004157
v 0.011370 -0.028826 -0.007019
v 0.013203 -0.027737 -0.006335
v 0.014793 -0.027668 -0.005347
v 0.015220 -0.027039 -0.004975
v -0.004345 -0.040539 -0.000859
v -0.004076 -0.040889 -0.001007
v -0.003933 -0.040120 -0.002358
v -0.002866 -0.038901 -0.004320
v -0.000827 -0.038073 -0.002214
v -0.000672 -0.037672 -0.002740
v -0.002252 -0.038045 -0.004952
v 0.002706 -0.035632 -0.002909
v 0.000285 -0.035308 -0.007173
v 0.002469 -0.034245 -0.007788
v 0.007039 -0.032586 -0.003408
v 0.003492 -0.032541 -0.008192
v 0.004860 -0.032207 -0.008018
v 0.006273 -0.031270 -0.007927
v 0.009768 -0.030741 -0.003819
v 0.009443 -0.030470 -0.003738
v 0.007177 -0.030887 -0.007876
v 0.007803 -0.030224 -0.007745
v 0.010861 -0.029958 -0.003787
v 0.011662 -0.029414 -0.003907
v 0.010750 -0.028892 -0.007203
v 0.013895 -0.027562 -0.004185
v -0.003992 -0.040324 -0.000026
v -0.004295 -0.040140 -0.002114
v -0.003201 -0.040030 0.000338
v -0.002880 -0.039807 0.000096
v -0.002366 -0.038986 -0.000983
v -0.002444 -0.039609 -0.000629
v -0.002430 -0.038552 -0.001412
v -0.002626 -0.037982 -0.004725
v -0.002484 -0.037674 -0.005288
v -0.002950 -0.037835 -0.004924
v -0.001138 -0.035981 -0.006597
v -0.000642 -0.035908 -0.006887
v -0.000077 -0.035043 -0.007413
v 0.000589 -0.034877 -0.007451
v 0.003656 -0.034327 -0.003290
v 0.001033 -0.034784 -0.007522
v 0.001640 -0.034360 -0.007758
v 0.004480 -0.034171 -0.003212
v 0.001042 -0.034032 -0.007950
v 0.005558 -0.033538 -0.003223
v 0.003046 -0.033479 -0.007925
v 0.007754 -0.031433 -0.003774
v 0.008330 -0.029884 -0.007822
v 0.014462 -0.027630 -0.004294
v 0.015420 -0.026862 -0.004419
v 0.014641 -0.027265 -0.005222
v 0.014701 -0.027040 -0.004295
v -0.004966 -0.039554 -0.002242
v -0.004584 -0.039148 -0.003105
v -0.002982 -0.039235 -0.000519
v -0.003417 -0.038741 -0.004004
v -0.004018 -0.038699 -0.003999
v -0.001974 -0.036781 -0.005889
v 0.000326 -0.036353 -0.003089
v -0.001049 -0.035599 -0.006739
v 0.000001 -0.034602 -0.007589
v 0.002114 -0.034184 -0.003489
v 0.004219 -0.033491 -0.003578
v 0.005156 -0.032974 -0.003460
v 0.001989 -0.033783 -0.008072
v 0.002864 -0.032563 -0.008257
v 0.003763 -0.032062 -0.008115
v 0.005219 -0.031344 -0.008153
v 0.006576 -0.030758 -0.007979
v 0.010460 -0.029432 -0.004072
v 0.009827 -0.028771 -0.007462
v 0.011807 -0.027975 -0.007077
v 0.012958 -0.027189 -0.006280
v 0.014264 -0.026579 -0.005610
v 0.015708 -0.026345 -0.004459
v 0.015288 -0.026693 -0.004645
v -0.005128 -0.040574 -0.000352
v -0.004142 -0.040298 0.000253
v -0.004776 -0.040359 -0.001008
v -0.003056 -0.039683 0.000812
v -0.003012 -0.038380 -0.001464
v -0.001853 -0.038493 -0.002290
v -0.003320 -0.037689 -0.004741
v -0.004195 -0.038178 -0.004046
v -0.001622 -0.038154 -0.002494
v -0.000960 -0.037216 -0.002240
v -0.002388 -0.036952 -0.005543
v -0.000256 -0.036708 -0.002797
v -0.002458 -0.036633 -0.005940
v 0.001144 -0.035843 -0.003180
v 0.000799 -0.035583 -0.003118
v 0.001732 -0.035307 -0.003132
v -0.001473 -0.035534 -0.006861
v 0.001461 -0.033441 -0.008023
v 0.002030 -0.032954 -0.008356
v 0.007053 -0.031303 -0.003913
v 0.008082 -0.030740 -0.003796
v 0.005038 -0.031178 -0.008138
v 0.008736 -0.030124 -0.003996
v 0.007305 -0.029832 -0.008115
v 0.009946 -0.029438 -0.004124
v 0.012512 -0.028610 -0.004088
v 0.009326 -0.028394 -0.007847
v 0.009735 -0.028475 -0.007426
v 0.012189 -0.028034 -0.004224
v 0.010972 -0.027734 -0.007126
v 0.012404 -0.027276 -0.006816
v 0.014501 -0.026482 -0.004565
v 0.014649 -0.026102 -0.005364
v -0.005328 -0.040408 -0.000252
v -0.005366 -0.039639 -0.001652
v -0.003490 -0.038658 0.000454
v -0.003407 -0.037358 -0.005166
v -0.000753 -0.036817 -0.002836
v -0.001714 -0.036067 -0.006611
v 0.001257 -0.034755 -0.003364
v 0.003964 -0.033301 -0.003581
v 0.005251 -0.032450 -0.003637
v 0.002735 -0.032220 -0.008360
v 0.005752 -0.030112 -0.008468
v 0.007435 -0.029403 -0.008083
v 0.011087 -0.028600 -0.004140
v 0.008141 -0.028967 -0.008119
v 0.011209 -0.027373 -0.007005
v 0.013044 -0.027277 -0.004415
v 0.010352 -0.027474 -0.007378
v 0.013213 -0.026754 -0.004519
v 0.012757 -0.026699 -0.006565
v 0.013566 -0.026519 -0.006037
v 0.013090 -0.026352 -0.006153
v 0.013957 -0.026071 -0.005569
v 0.015080 -0.025780 -0.004702
v -0.002584 -0.037709 -0.001999
v -0.002199 -0.037463 -0.002161
v -0.002161 -0.037194 -0.001817
v -0.001665 -0.037095 -0.002142
v -0.001471 -0.036837 -0.001585
v -0.003786 -0.037440 -0.004841
v -0.000925 -0.036570 -0.002256
v -0.003268 -0.036567 -0.005472
v -0.003102 -0.036200 -0.006080
v -0.002741 -0.036376 -0.005875
v -0.000705 -0.036301 -0.002616
v 0.000238 -0.035544 -0.003118
v -0.000874 -0.034538 -0.007496
v 0.002972 -0.033772 -0.002269
v -0.000492 -0.033733 -0.007860
v -0.000459 -0.034552 -0.007711
v 0.003998 -0.032987 -0.002590
v 0.003075 -0.033524 -0.003624
v 0.000675 -0.033126 -0.008284
v 0.004342 -0.032723 -0.003625
v 0.001206 -0.032882 -0.008238
v 0.005183 -0.032127 -0.003701
v 0.003952 -0.031703 -0.008270
v 0.006699 -0.031341 -0.002458
v 0.006338 -0.031387 -0.003767
v 0.007382 -0.030673 -0.003904
v 0.004199 -0.030850 -0.008549
v 0.009284 -0.029392 -0.004121
v 0.008445 -0.029968 -0.003992
v 0.010635 -0.028802 -0.002408
v 0.006488 -0.029268 -0.008366
v 0.008071 -0.028442 -0.008219
v 0.007007 -0.029247 -0.008307
v 0.010442 -0.028587 -0.004310
v 0.011276 -0.028121 -0.004134
v 0.008581 -0.028335 -0.008145
v 0.011788 -0.027747 -0.004319
v 0.014394 -0.026045 -0.004454
v -0.005923 -0.040588 0.000360
v -0.005688 -0.040678 0.000731
v -0.005193 -0.040317 0.000284
v -0.005548 -0.038852 -0.002846
v -0.004878 -0.038476 -0.003513
v -0.003577 -0.038156 -0.000625
v -0.003302 -0.038265 -0.001080
v -0.004333 -0.037923 -0.004400
v -0.000473 -0.036083 -0.001914
v -0.003673 -0.036446 -0.005598
v -0.001024 -0.035891 -0.002498
v 0.001216 -0.035044 -0.001855
v -0.001292 -0.034479 -0.007638
v 0.004875 -0.032478 -0.002516
v 0.000423 -0.032651 -0.008602
v 0.001686 -0.032330 -0.008506
v 0.002672 -0.031768 -0.008346
v 0.003466 -0.031412 -0.008437
v 0.008328 -0.030024 -0.002417
v 0.008114 -0.030494 -0.002282
v 0.005132 -0.030042 -0.008600
v 0.004964 -0.029683 -0.008754
v 0.011575 -0.028214 -0.002529
v 0.008760 -0.027180 -0.008426
v 0.008566 -0.027898 -0.008229
v 0.009935 -0.027503 -0.007756
v 0.013341 -0.026996 -0.002806
v 0.013620 -0.026125 -0.003732
v 0.012066 -0.026380 -0.007004
v 0.011888 -0.025985 -0.006944
v 0.014710 -0.025599 -0.004375
v 0.014367 -0.026077 -0.003569
v 0.014052 -0.025587 -0.005577
v -0.006268 -0.040296 0.000537
v -0.006124 -0.039982 -0.000516
v -0.005774 -0.039255 -0.001637
v -0.003224 -0.038330 0.001176
v -0.005193 -0.038260 -0.003709
v -0.004985 -0.037880 -0.003974
v -0.003399 -0.037398 -0.001886
v -0.002800 -0.037051 -0.002322
v -0.003909 -0.036857 -0.004958
v 0.000804 -0.034658 -0.002755
v -0.002407 -0.034890 -0.006842
v 0.001848 -0.034397 -0.002449
v 0.002265 -0.033667 -0.002832
v -0.001276 -0.033861 -0.007725
v 0.003686 -0.032727 -0.002830
v 0.001843 -0.031798 -0.008586
v 0.006254 -0.030913 -0.002923
v 0.008992 -0.028977 -0.002875
v 0.009546 -0.029563 -0.002358
v 0.010318 -0.028195 -0.002938
v 0.005826 -0.029114 -0.008694
v 0.006901 -0.028814 -0.008442
v 0.011094 -0.027638 -0.003131
v 0.007691 -0.027411 -0.008555
v 0.012507 -0.026586 -0.003673
v 0.012421 -0.027209 -0.003037
v 0.009454 -0.027139 -0.007960
v 0.011077 -0.026105 -0.007422
v 0.010481 -0.026691 -0.007638
v 0.013795 -0.025305 -0.004755
v 0.014401 -0.025353 -0.004378
v 0.014145 -0.025031 -0.005605
v 0.015075 -0.025294 -0.004844
v -0.006690 -0.040237 0.000521
v -0.007140 -0.039583 -0.000050
v -0.004684 -0.039560 0.000556
v -0.003478 -0.038913 0.001136
v -0.003723 -0.037936 -0.001501
v -0.004297 -0.036728 -0.005108
v -0.003856 -0.036189 -0.005591
v -0.001913 -0.036361 -0.002192
v -0.003954 -0.035829 -0.005997
v -0.001316 -0.035841 -0.002490
v 0.000150 -0.035069 -0.002678
v -0.001884 -0.033865 -0.007743
v 0.002684 -0.032635 -0.003368
v 0.000160 -0.032508 -0.008562
v 0.003398 -0.032141 -0.003390
v 0.005142 -0.031160 -0.003044
v 0.005264 -0.031404 -0.002969
v 0.005493 -0.030864 -0.003211
v 0.002780 -0.031149 -0.008411
v 0.003648 -0.030654 -0.008492
v 0.007003 -0.028205 -0.008614
v 0.014003 -0.024678 -0.005013
v 0.013121 -0.024756 -0.006548
v 0.013236 -0.025068 -0.006476
v 0.014817 -0.024970 -0.004724
v -0.007162 -0.040157 0.000778
v -0.006270 -0.039810 0.001090
v -0.006121 -0.039412 -0.000864
v -0.005031 -0.039085 0.000778
v -0.004105 -0.038714 0.000916
v -0.003786 -0.038242 0.000678
v -0.006141 -0.038375 -0.002929
v -0.002985 -0.036719 -0.002243
v -0.001560 -0.035565 -0.002627
v -0.000978 -0.035225 -0.002589
v -0.000596 -0.034767 -0.003087
v -0.003979 -0.035382 -0.006148
v 0.000416 -0.034140 -0.003131
v 0.001115 -0.033601 -0.003256
v 0.002011 -0.033095 -0.003146
v 0.001530 -0.033263 -0.002645
v -0.000651 -0.033373 -0.007850
v -0.000989 -0.032900 -0.008197
v 0.001062 -0.031546 -0.008272
v 0.000303 -0.031810 -0.008600
v 0.006500 -0.030143 -0.002625
v 0.006676 -0.030194 -0.002976
v 0.008602 -0.029388 -0.002694
v 0.009688 -0.028560 -0.002920
v 0.006218 -0.028286 -0.008786
v 0.011254 -0.027204 -0.003260
v 0.011980 -0.026547 -0.003786
v 0.012537 -0.026152 -0.003851
v 0.009814 -0.026016 -0.008012
v 0.010123 -0.026165 -0.007819
v 0.013555 -0.025199 -0.004715
v 0.011698 -0.025228 -0.007379
v 0.012077 -0.025357 -0.006879
v 0.013837 -0.024629 -0.005728
v 0.014455 -0.024413 -0.005293
v -0.005784 -0.039751 0.000832
v -0.006504 -0.039188 -0.001026
v -0.005425 -0.039266 0.000971
v -0.004551 -0.037579 -0.000832
v -0.004077 -0.037839 -0.000864
v -0.005260 -0.037604 -0.004270
v -0.003289 -0.036586 -0.002077
v -0.004916 -0.036128 -0.005247
v -0.004599 -0.036355 -0.005019
v -0.002260 -0.035986 -0.001950
v -0.001563 -0.035318 -0.002431
v -0.000404 -0.034636 -0.002236
v -0.001257 -0.034476 -0.002693
v 0.000652 -0.033886 -0.002525
v -0.001804 -0.033389 -0.008000
v -0.002203 -0.033273 -0.008179
v 0.002127 -0.032840 -0.002785
v 0.003548 -0.032014 -0.002559
v -0.000915 -0.032350 -0.008580
v 0.001137 -0.031170 -0.008408
v 0.007526 -0.029967 -0.002956
v 0.007814 -0.028859 -0.002914
v 0.008483 -0.028912 -0.002630
v 0.003968 -0.029700 -0.008836
v 0.008608 -0.028506 -0.002795
v 0.005303 -0.029028 -0.008606
v 0.010500 -0.027535 -0.003058
v 0.009828 -0.027556 -0.003183
v 0.007128 -0.027434 -0.008794
v 0.008838 -0.026501 -0.008279
v 0.011521 -0.026613 -0.003546
v 0.013972 -0.024074 -0.005677
v -0.006073 -0.039111 0.001340
v -0.006342 -0.038265 -0.002736
v -0.006939 -0.037581 -0.002777
v -0.004468 -0.037550 0.000113
v -0.004409 -0.037407 -0.001494
v -0.005452 -0.037065 -0.004287
v -0.002245 -0.035078 -0.002553
v -0.004013 -0.035012 -0.006606
v -0.000152 -0.034069 -0.002733
v 0.000824 -0.033359 -0.002849
v -0.000032 -0.033223 -0.003626
v 0.001734 -0.032681 -0.003049
v -0.001593 -0.032689 -0.008295
v 0.004083 -0.031629 -0.002721
v 0.005226 -0.030998 -0.002480
v 0.005307 -0.030401 -0.003112
v 0.006995 -0.029452 -0.002833
v 0.002294 -0.030465 -0.008214
v 0.009009 -0.028024 -0.003071
v 0.008266 -0.027876 -0.003985
v 0.004534 -0.028692 -0.008964
v 0.009345 -0.028177 -0.002812
v 0.005020 -0.028054 -0.008952
v 0.009418 -0.027090 -0.004154
v 0.010744 -0.026827 -0.003522
v 0.011621 -0.025560 -0.004688
v 0.013127 -0.024686 -0.005348
v 0.013489 -0.024319 -0.006346
v 0.014084 -0.023609 -0.005652
v -0.004853 -0.038585 0.001213
v -0.006813 -0.038054 -0.002479
v -0.003843 -0.038415 0.001299
v -0.006429 -0.037564 -0.003455
v -0.006484 -0.037134 -0.003910
v -0.003975 -0.037178 -0.001535
v -0.005708 -0.036766 -0.004558
v -0.003380 -0.036163 -0.002384
v -0.005309 -0.035814 -0.005089
v -0.004543 -0.035213 -0.006175
v -0.003355 -0.033968 -0.007336
v -0.001140 -0.034028 -0.003232
v -0.003116 -0.033496 -0.007571
v 0.000851 -0.032676 -0.003679
v 0.002042 -0.031953 -0.003693
v -0.001708 -0.031911 -0.008655
v 0.002705 -0.031191 -0.003726
v -0.000261 -0.031708 -0.008352
v 0.004077 -0.030410 -0.003518
v 0.003006 -0.031292 -0.003758
v 0.004717 -0.030367 -0.003421
v 0.001911 -0.030312 -0.008447
v 0.002068 -0.029683 -0.008655
v 0.006905 -0.028832 -0.003749
v 0.002723 -0.029499 -0.009071
v 0.003293 -0.029484 -0.009024
v 0.007930 -0.027893 -0.003546
v 0.005388 -0.027986 -0.008985
v 0.006518 -0.027210 -0.009012
v 0.007523 -0.026857 -0.008721
v 0.007460 -0.026272 -0.008817
v 0.010465 -0.026377 -0.004278
v 0.008792 -0.026102 -0.008354
v 0.011481 -0.025263 -0.004724
v 0.009718 -0.025223 -0.007809
v 0.011139 -0.024898 -0.007572
v 0.012593 -0.024566 -0.005411
v 0.012094 -0.024047 -0.006859
v 0.012332 -0.024703 -0.006928
v 0.011804 -0.024646 -0.007190
v 0.012986 -0.024100 -0.006501
v -0.008204 -0.039720 0.001031
v -0.007673 -0.039664 0.000643
v -0.007781 -0.039218 -0.000014
v -0.006475 -0.038935 0.001706
v -0.006731 -0.038859 -0.000981
v -0.007560 -0.037954 -0.001826
v -0.005326 -0.037872 0.001425
v -0.004323 -0.037645 0.001635
v -0.004707 -0.037517 0.001258
v -0.004126 -0.038273 0.000860
v -0.004965 -0.037166 -0.000084
v -0.003767 -0.035717 -0.002169
v -0.005027 -0.034981 -0.005948
v -0.000803 -0.033405 -0.003227
v -0.003706 -0.033694 -0.007548
v 0.000063 -0.032709 -0.003363
v -0.002853 -0.032670 -0.008316
v -0.002339 -0.032610 -0.008254
v 0.001242 -0.031900 -0.003508
v 0.002252 -0.031304 -0.003511
v -0.000128 -0.031403 -0.008484
v -0.000344 -0.031078 -0.008430
v 0.000213 -0.030899 -0.008600
v 0.005995 -0.029398 -0.003728
v 0.001935 -0.029386 -0.009046
v 0.006410 -0.029144 -0.003617
v 0.006684 -0.028527 -0.003539
v 0.002884 -0.029101 -0.009157
v 0.004179 -0.028383 -0.009119
v 0.008890 -0.027130 -0.003819
v 0.005540 -0.027145 -0.009279
v 0.009797 -0.026584 -0.003934
v 0.009458 -0.026327 -0.004312
v 0.010253 -0.025879 -0.004321
v 0.010543 -0.026105 -0.004011
v 0.012036 -0.024924 -0.004693
v 0.012755 -0.024241 -0.005346
v 0.012874 -0.023598 -0.006440
v -0.007096 -0.039787 0.001089
v -0.006615 -0.039256 0.001327
v -0.007575 -0.038733 -0.000770
v -0.006058 -0.038449 0.001321
v -0.005004 -0.037383 0.000552
v -0.005140 -0.036663 -0.000620
v -0.007129 -0.036701 -0.003549
v -0.004418 -0.036152 -0.001309
v -0.006131 -0.036471 -0.004393
v -0.003909 -0.035899 -0.001744
v -0.005540 -0.035404 -0.005484
v -0.001998 -0.034376 -0.002825
v -0.004535 -0.034641 -0.006797
v -0.005171 -0.034547 -0.006398
v -0.001755 -0.033917 -0.003026
v -0.001386 -0.033039 -0.003403
v 0.003169 -0.030714 -0.003370
v 0.001451 -0.029878 -0.008213
v 0.003538 -0.028436 -0.009221
v 0.003241 -0.028012 -0.009353
v 0.007918 -0.027224 -0.003935
v 0.008319 -0.027584 -0.003769
v 0.007008 -0.026077 -0.009080
v 0.009706 -0.025455 -0.005453
v 0.011041 -0.025133 -0.004975
v 0.008066 -0.025314 -0.008536
v 0.008320 -0.025678 -0.008318
v 0.009807 -0.024806 -0.007930
v 0.011156 -0.024442 -0.007452
v 0.012947 -0.023639 -0.005645
v 0.011989 -0.023073 -0.007064
v -0.008691 -0.039309 0.001254
v -0.008143 -0.039305 0.001269
v -0.008356 -0.038896 -0.000095
v -0.006283 -0.036198 -0.004734
v -0.006220 -0.035606 -0.004977
v -0.005979 -0.035125 -0.005639
v -0.002400 -0.034119 -0.002877
v -0.001599 -0.033416 -0.002734
v -0.005188 -0.034071 -0.006896
v -0.003996 -0.033487 -0.007411
v -0.003630 -0.032567 -0.008265
v 0.001062 -0.031371 -0.004144
v 0.002003 -0.030601 -0.004425
v 0.002955 -0.030290 -0.004025
v 0.001029 -0.029939 -0.008077
v 0.004608 -0.029700 -0.003520
v 0.001530 -0.029259 -0.008640
v 0.002393 -0.028978 -0.009342
v 0.007051 -0.027721 -0.003787
v 0.007415 -0.027117 -0.004098
v 0.006701 -0.025787 -0.009276
v 0.010561 -0.024970 -0.005426
v 0.011852 -0.024320 -0.005640
v 0.012197 -0.023985 -0.005872
v 0.010987 -0.023967 -0.007561
v 0.013516 -0.022572 -0.005948
v 0.012931 -0.022570 -0.006737
v 0.013564 -0.023033 -0.006058
v -0.006647 -0.038323 0.001320
v -0.006366 -0.037957 0.000884
v -0.007559 -0.037234 -0.002484
v -0.007242 -0.036318 -0.003998
v -0.006779 -0.035880 -0.004528
v -0.002953 -0.035006 -0.002065
v -0.003684 -0.035257 -0.001924
v -0.002480 -0.034582 -0.002830
v -0.005503 -0.034495 -0.006206
v -0.004767 -0.033295 -0.007419
v -0.000735 -0.032586 -0.003586
v -0.000097 -0.032230 -0.003775
v -0.003029 -0.032461 -0.008229
v 0.000383 -0.032036 -0.003700
v -0.002740 -0.031369 -0.008502
v -0.002087 -0.031455 -0.008481
v -0.001011 -0.031020 -0.008650
v 0.000480 -0.030230 -0.008373
v 0.005008 -0.029438 -0.003565
v 0.005354 -0.029015 -0.003738
v 0.001747 -0.028871 -0.009076
v 0.005882 -0.028381 -0.003752
v 0.001364 -0.028531 -0.009613
v 0.006243 -0.028091 -0.003878
v 0.002306 -0.028124 -0.009531
v 0.006548 -0.027324 -0.003916
v 0.005635 -0.026081 -0.009442
v 0.008890 -0.026157 -0.004796
v 0.007267 -0.024972 -0.009262
v 0.008114 -0.024686 -0.008816
v 0.010173 -0.023408 -0.008394
v 0.011778 -0.023620 -0.005876
v -0.007685 -0.038279 0.001946
v -0.007242 -0.038410 0.001612
v -0.006923 -0.038392 0.001879
v -0.007800 -0.038381 -0.000729
v -0.006892 -0.037893 0.001361
v -0.006822 -0.037334 0.000694
v -0.005993 -0.037509 0.000184
v -0.005012 -0.036491 -0.001215
v -0.005846 -0.034347 -0.006378
v -0.004433 -0.032436 -0.008231
v 0.000672 -0.029441 -0.008540
v 0.004348 -0.026966 -0.009645
v 0.010702 -0.024039 -0.005849
v 0.013033 -0.022195 -0.006241
v -0.008824 -0.038894 0.000684
v -0.009089 -0.037613 -0.001068
v -0.008852 -0.038532 0.000060
v -0.007102 -0.037054 0.000429
v -0.007434 -0.035302 -0.004649
v -0.005002 -0.035928 -0.001308
v -0.006921 -0.035594 -0.004864
v -0.006553 -0.034830 -0.005353
v -0.000611 -0.032056 -0.003569
v -0.003727 -0.032225 -0.008225
v 0.000074 -0.030852 -0.004075
v -0.003218 -0.031931 -0.008237
v 0.003103 -0.029751 -0.004208
v -0.000011 -0.029572 -0.008183
v 0.003960 -0.028949 -0.003913
v 0.004409 -0.027919 -0.003583
v 0.001187 -0.027970 -0.009759
v 0.000738 -0.029100 -0.009254
v 0.007506 -0.026169 -0.004278
v 0.007924 -0.026620 -0.004096
v 0.005585 -0.025299 -0.009695
v 0.005339 -0.025841 -0.009643
v 0.009525 -0.024873 -0.005449
v 0.010123 -0.024304 -0.005486
v 0.008014 -0.024089 -0.008919
v 0.008865 -0.023894 -0.008787
v 0.011829 -0.022842 -0.006017
v 0.010820 -0.023169 -0.007986
v 0.009913 -0.022426 -0.008591
v 0.011682 -0.022789 -0.007525
v 0.011628 -0.022181 -0.007806
v 0.012197 -0.022268 -0.007285
v 0.012909 -0.021692 -0.006697
v -0.009043 -0.038680 0.001432
v -0.008134 -0.038601 0.001587
v -0.007567 -0.038050 0.001459
v -0.008289 -0.037318 -0.001974
v -0.008631 -0.036660 -0.002421
v -0.007937 -0.036647 -0.002959
v -0.006139 -0.036133 -0.000397
v -0.005715 -0.035864 -0.000443
v -0.008010 -0.036133 -0.003526
v -0.007375 -0.034937 -0.005137
v -0.006608 -0.034455 -0.005807
v -0.005759 -0.033611 -0.006643
v -0.003278 -0.032814 -0.002440
v -0.005191 -0.033168 -0.007574
v -0.002346 -0.033153 -0.002655
v -0.003564 -0.031240 -0.008416
v 0.000510 -0.030808 -0.003999
v 0.000865 -0.030040 -0.004270
v -0.001885 -0.030931 -0.008641
v 0.000498 -0.028665 -0.009181
v 0.000471 -0.028973 -0.008581
v 0.004839 -0.028510 -0.003750
v 0.005458 -0.027788 -0.003752
v 0.000612 -0.028032 -0.009831
v 0.006051 -0.027374 -0.003712
v 0.006951 -0.026816 -0.003868
v 0.003980 -0.026516 -0.009847
v 0.008097 -0.025708 -0.004309
v 0.006376 -0.024422 -0.009690
v 0.007474 -0.024497 -0.009196
v 0.010458 -0.023285 -0.005845
v 0.009921 -0.022832 -0.008579
v 0.011532 -0.022544 -0.006300
v 0.011922 -0.021655 -0.007676
v 0.012314 -0.021988 -0.006419
v -0.009558 -0.038493 0.000555
v -0.008016 -0.038271 0.002015
v -0.007731 -0.037551 0.001497
v -0.006853 -0.036791 0.001446
v -0.006681 -0.036784 0.002209
v -0.007486 -0.037133 0.000761
v -0.008467 -0.036221 -0.003107
v -0.006309 -0.035998 -0.000272
v -0.005815 -0.035348 -0.000757
v -0.007295 -0.034385 -0.005380
v -0.006046 -0.033385 -0.006893
v -0.001524 -0.032472 -0.002766
v -0.001318 -0.032154 -0.003505
v -0.004227 -0.031490 -0.008041
v -0.000947 -0.031078 -0.003868
v -0.000394 -0.031073 -0.003831
v 0.001318 -0.029586 -0.004476
v 0.001491 -0.029808 -0.004275
v -0.000060 -0.029204 -0.007725
v -0.000830 -0.029459 -0.008084
v -0.000172 -0.028511 -0.009240
v 0.000525 -0.028681 -0.008323
v 0.004223 -0.025961 -0.009760
v 0.007618 -0.025398 -0.004468
v 0.005887 -0.024752 -0.009626
v 0.004392 -0.025594 -0.009894
v 0.009080 -0.024726 -0.005166
v 0.007164 -0.024121 -0.009323
v 0.008886 -0.022739 -0.009049
v 0.011405 -0.022058 -0.006351
v -0.009145 -0.038196 0.001726
v -0.007497 -0.037411 0.002313
v -0.010156 -0.037957 0.000017
v -0.008684 -0.036936 -0.001892
v -0.005732 -0.036293 0.002412
v -0.006534 -0.036375 0.000972
v -0.008443 -0.035795 -0.003688
v -0.004920 -0.035471 0.002380
v -0.005851 -0.035385 0.000119
v -0.002713 -0.032499 -0.002462
v -0.004806 -0.031865 -0.007981
v -0.000419 -0.030254 -0.003910
v -0.002694 -0.030837 -0.008613
v 0.002015 -0.028550 -0.004099
v 0.002323 -0.028842 -0.003951
v 0.002896 -0.028525 -0.004048
v 0.003108 -0.028650 -0.003852
v 0.004162 -0.027536 -0.003696
v 0.002716 -0.026742 -0.009888
v 0.006945 -0.026149 -0.003946
v 0.002747 -0.026057 -0.010047
v 0.008783 -0.024419 -0.005447
v 0.005022 -0.024347 -0.010060
v 0.006164 -0.024054 -0.009802
v 0.007476 -0.023518 -0.009378
v 0.006772 -0.023599 -0.009519
v 0.009504 -0.023683 -0.005607
v 0.008477 -0.023290 -0.008997
v -0.010262 -0.038995 0.001353
v -0.010154 -0.038415 0.001074
v -0.010400 -0.037631 -0.000301
v -0.008926 -0.037988 0.002079
v -0.009617 -0.037460 -0.000534
v -0.007363 -0.036802 0.002583
v -0.009736 -0.036873 -0.001432
v -0.009892 -0.036425 -0.001961
v -0.005232 -0.035794 0.002224
v -0.006410 -0.035648 0.001356
v -0.005033 -0.035067 0.001091
v -0.008717 -0.035520 -0.003570
v -0.005786 -0.034980 -0.000200
v -0.004907 -0.034830 -0.001149
v -0.006789 -0.034072 -0.006227
v -0.003802 -0.034035 -0.001954
v -0.005889 -0.032291 -0.007188
v -0.001654 -0.031396 -0.003275
v -0.004812 -0.031228 -0.008037
v -0.001691 -0.029249 -0.008010
v -0.000019 -0.028543 -0.008699
v -0.000224 -0.028839 -0.007975
v -0.000213 -0.027968 -0.009718
v 0.000459 -0.027738 -0.009769
v 0.001612 -0.027084 -0.009912
v 0.005964 -0.026807 -0.003739
v 0.001441 -0.026654 -0.010032
v 0.006471 -0.026201 -0.003865
v 0.011957 -0.021392 -0.006638
v 0.011762 -0.020803 -0.007726
v 0.012408 -0.021211 -0.006733
v -0.005620 -0.035551 0.001998
v -0.005989 -0.035923 0.002525
v -0.008705 -0.035901 -0.003041
v -0.008616 -0.035171 -0.004185
v -0.005603 -0.034750 -0.001059
v -0.005546 -0.033980 -0.001156
v -0.007572 -0.033781 -0.005769
v -0.004688 -0.033905 -0.001308
v -0.007837 -0.033547 -0.006040
v -0.002316 -0.031745 -0.002677
v -0.001759 -0.031372 -0.002797
v -0.005602 -0.031444 -0.007538
v -0.004060 -0.030629 -0.008179
v -0.000958 -0.030311 -0.003951
v -0.000030 -0.029316 -0.004217
v 0.000524 -0.029848 -0.004105
v 0.000651 -0.028860 -0.004212
v -0.000874 -0.028986 -0.007531
v 0.003053 -0.027950 -0.003873
v -0.000748 -0.028282 -0.009292
v -0.000305 -0.028290 -0.008265
v 0.005072 -0.027219 -0.003639
v 0.000251 -0.027299 -0.009722
v 0.005075 -0.026760 -0.003700
v 0.001034 -0.026011 -0.010362
v 0.006181 -0.025394 -0.003898
v 0.002245 -0.026163 -0.009963
v 0.002420 -0.025536 -0.010033
v 0.003800 -0.025389 -0.009890
v 0.004499 -0.024614 -0.010051
v 0.006659 -0.023313 -0.009694
v 0.008159 -0.022739 -0.009239
v 0.007469 -0.022496 -0.009632
v 0.010476 -0.022713 -0.006379
v 0.009052 -0.022123 -0.009068
v 0.009333 -0.021576 -0.009017
v 0.009654 -0.021745 -0.008870
v 0.010821 -0.021147 -0.008465
v 0.011521 -0.021179 -0.007783
v 0.012069 -0.020437 -0.007067
v -0.010473 -0.038173 0.001969
v -0.010563 -0.038061 0.001298
v -0.009827 -0.037770 0.001898
v -0.009528 -0.037564 0.002221
v -0.010931 -0.037520 0.000135
v -0.006799 -0.035954 0.002359
v -0.008112 -0.034228 -0.005189
v -0.005025 -0.033494 -0.001582
v -0.006013 -0.031931 -0.007212
v -0.002838 -0.031524 -0.002891
v -0.001728 -0.030632 -0.003353
v -0.004648 -0.030719 -0.008245
v -0.001308 -0.028537 -0.008267
v -0.001458 -0.028289 -0.008408
v 0.004351 -0.026883 -0.003518
v -0.000250 -0.027292 -0.009854
v 0.001647 -0.025922 -0.010287
v 0.006700 -0.025169 -0.003870
v 0.007632 -0.023572 -0.004732
v 0.004833 -0.023960 -0.010201
v 0.004212 -0.023996 -0.010302
v 0.008888 -0.023513 -0.005673
v 0.009564 -0.022625 -0.005773
v 0.007190 -0.022352 -0.009666
v 0.007882 -0.022325 -0.009350
v 0.010695 -0.021720 -0.006767
v 0.010381 -0.021856 -0.006477
v 0.011223 -0.021124 -0.006933
v 0.011145 -0.020546 -0.008229
v -0.012274 -0.038399 0.001688
v -0.011330 -0.037721 0.000895
v -0.010046 -0.037131 -0.000827
v -0.008461 -0.036820 0.002560
v -0.010182 -0.036484 -0.001351
v -0.007653 -0.036487 0.002418
v -0.010244 -0.036106 -0.001827
v -0.006951 -0.035688 0.001882
v -0.006946 -0.034876 0.001445
v -0.006427 -0.035011 -0.000318
v -0.008242 -0.034691 -0.004602
v -0.006560 -0.033929 -0.000896
v -0.003637 -0.032178 -0.002267
v -0.006152 -0.031606 -0.007540
v -0.006578 -0.032311 -0.007153
v -0.000914 -0.029629 -0.004040
v -0.000412 -0.029342 -0.004006
v 0.000405 -0.028591 -0.004454
v -0.002046 -0.028627 -0.008030
v 0.002382 -0.027606 -0.003782
v -0.000883 -0.027326 -0.009932
v 0.000530 -0.026712 -0.009980
v 0.005851 -0.025874 -0.003740
v 0.006920 -0.024279 -0.004127
v 0.003050 -0.024834 -0.010391
v 0.006927 -0.022135 -0.009837
v 0.007850 -0.021993 -0.009464
v 0.010305 -0.021366 -0.006957
v 0.009999 -0.020878 -0.008975
v 0.011682 -0.019897 -0.007704
v -0.010813 -0.038343 0.001626
v -0.008455 -0.036433 0.002938
v -0.010696 -0.036882 -0.000863
v -0.007128 -0.036169 0.002460
v -0.007635 -0.035466 0.002701
v -0.007113 -0.035669 0.002992
v -0.009047 -0.034609 -0.004454
v -0.006097 -0.034314 -0.000683
v -0.004096 -0.032027 -0.001978
v -0.003307 -0.030953 -0.002666
v -0.002089 -0.030822 -0.002740
v -0.002577 -0.028936 -0.007946
v -0.003961 -0.028895 -0.007813
v 0.001443 -0.027861 -0.003910
v -0.001756 -0.027754 -0.009687
v -0.002351 -0.027806 -0.009145
v -0.001174 -0.027972 -0.009249
v 0.002068 -0.027418 -0.003970
v 0.003401 -0.026826 -0.003533
v 0.004423 -0.026399 -0.003621
v -0.000674 -0.026881 -0.010013
v 0.004900 -0.025797 -0.003695
v 0.005636 -0.024876 -0.003742
v 0.001529 -0.024973 -0.010617
v 0.006390 -0.024331 -0.004178
v 0.002888 -0.024189 -0.010424
v 0.003841 -0.023852 -0.010496
v 0.008621 -0.022895 -0.005645
v 0.007065 -0.021757 -0.009773
v 0.007334 -0.022003 -0.009545
v 0.009967 -0.021039 -0.006773
v 0.009732 -0.020647 -0.009014
v 0.010714 -0.020883 -0.006919
v -0.011373 -0.037576 0.001955
v -0.011496 -0.037495 0.000867
v -0.010993 -0.036446 -0.000893
v -0.010353 -0.035363 -0.002864
v -0.009688 -0.034777 -0.003525
v -0.006745 -0.033844 -0.000311
v -0.005673 -0.032886 -0.001237
v -0.003438 -0.031507 -0.002188
v -0.003862 -0.030948 -0.002734
v -0.002286 -0.030295 -0.003040
v -0.001771 -0.029969 -0.003423
v 0.003869 -0.026089 -0.003530
v 0.000343 -0.026318 -0.009925
v 0.004881 -0.025222 -0.003558
v 0.000937 -0.025614 -0.010316
v 0.007861 -0.023064 -0.004975
v 0.003459 -0.023750 -0.010543
v 0.005250 -0.022404 -0.010294
v 0.008725 -0.022253 -0.005752
v 0.005980 -0.021940 -0.010154
v 0.009081 -0.022494 -0.005908
v 0.010157 -0.020551 -0.007545
v 0.010835 -0.020174 -0.007309
v 0.010349 -0.020244 -0.008784
v 0.010528 -0.019913 -0.008333
v 0.011229 -0.019783 -0.007518
v -0.012059 -0.037649 0.001390
v -0.011395 -0.037032 -0.000223
v -0.010931 -0.035477 -0.001985
v -0.006998 -0.035213 0.002414
v -0.010727 -0.035183 -0.002818
v -0.009605 -0.034132 -0.004162
v -0.006722 -0.034506 -0.000183
v -0.008990 -0.033649 -0.005176
v -0.004362 -0.031805 -0.002240
v -0.008615 -0.032942 -0.005606
v -0.007684 -0.031524 -0.006944
v -0.007127 -0.031622 -0.006856
v -0.002681 -0.030565 -0.002731
v -0.003543 -0.030265 -0.008141
v -0.004868 -0.029316 -0.007778
v -0.003185 -0.029840 -0.008216
v -0.000149 -0.028229 -0.004251
v 0.001242 -0.027497 -0.004054
v 0.002615 -0.026767 -0.003753
v -0.001731 -0.027072 -0.009814
v 0.003850 -0.025357 -0.003574
v 0.006032 -0.024115 -0.003999
v 0.001350 -0.024483 -0.010711
v 0.002409 -0.023977 -0.010644
v 0.003300 -0.023506 -0.010683
v 0.004978 -0.022236 -0.010321
v 0.009179 -0.021408 -0.006169
v 0.008653 -0.021431 -0.006239
v 0.007981 -0.020901 -0.009678
v 0.009218 -0.020593 -0.009249
v -0.010036 -0.036904 0.002521
v -0.011710 -0.036608 -0.000597
v -0.010966 -0.035858 -0.001773
v -0.007138 -0.034056 0.000344
v -0.010723 -0.034650 -0.003693
v -0.009747 -0.033772 -0.004571
v -0.009790 -0.033429 -0.004671
v -0.008920 -0.032892 -0.005414
v -0.003179 -0.030285 -0.002815
v -0.005265 -0.030501 -0.007885
v -0.002219 -0.029839 -0.003585
v -0.004292 -0.029116 -0.007727
v -0.000767 -0.028373 -0.004299
v -0.003161 -0.028185 -0.007543
v -0.002413 -0.028084 -0.008164
v -0.002821 -0.027541 -0.009345
v -0.002796 -0.027775 -0.008053
v -0.002266 -0.026864 -0.009941
v -0.001246 -0.026782 -0.009774
v -0.000535 -0.025803 -0.010256
v 0.000484 -0.025149 -0.010188
v 0.002737 -0.023508 -0.010763
v 0.002719 -0.023146 -0.010883
v 0.007932 -0.022590 -0.005555
v 0.004732 -0.022006 -0.010489
v 0.005877 -0.021751 -0.010115
v 0.005895 -0.021396 -0.010219
v 0.009764 -0.020521 -0.007170
v 0.008334 -0.020389 -0.009572
v 0.010169 -0.019939 -0.007101
v 0.008758 -0.020313 -0.009247
v 0.010528 -0.019172 -0.008319
v 0.011168 -0.019620 -0.008003
v -0.012524 -0.037669 0.001842
v -0.012688 -0.037113 0.001814
v -0.012243 -0.037260 0.001202
v -0.009606 -0.035639 0.003212
v -0.009737 -0.036547 0.002960
v -0.011761 -0.036012 -0.001068
v -0.008456 -0.035174 0.002805
v -0.007546 -0.035076 0.002547
v -0.011283 -0.034785 -0.003178
v -0.010688 -0.034170 -0.003951
v -0.006904 -0.030909 -0.007111
v -0.002793 -0.029216 -0.002798
v -0.004898 -0.030240 -0.008035
v -0.004636 -0.028955 -0.007881
v -0.001244 -0.028930 -0.003961
v -0.003538 -0.028597 -0.007408
v -0.000905 -0.027885 -0.004232
v -0.003222 -0.027699 -0.008051
v -0.003027 -0.027654 -0.008739
v 0.000602 -0.026962 -0.003898
v -0.003267 -0.027272 -0.009455
v -0.002937 -0.026757 -0.009999
v 0.003098 -0.025648 -0.003386
v -0.001635 -0.026368 -0.010032
v -0.000733 -0.025512 -0.010221
v 0.004934 -0.024749 -0.003660
v 0.005237 -0.024346 -0.003813
v 0.007271 -0.023376 -0.004923
v 0.005491 -0.021889 -0.010400
v 0.007918 -0.020271 -0.009782
v 0.008540 -0.019942 -0.009371
v 0.010185 -0.019495 -0.008883
v 0.010888 -0.019136 -0.007816
v -0.013156 -0.037560 0.002211
v -0.011131 -0.037307 0.002328
v -0.012121 -0.036980 0.000252
v -0.009035 -0.035608 0.003290
v -0.008950 -0.035000 0.002722
v -0.011323 -0.035248 -0.002178
v -0.007394 -0.034423 0.000951
v -0.007426 -0.034703 0.001655
v -0.010585 -0.033599 -0.004545
v -0.009769 -0.033043 -0.005230
v -0.006668 -0.032740 -0.001035
v -0.009665 -0.032382 -0.005452
v -0.008812 -0.032575 -0.005940
v -0.005817 -0.031941 -0.001217
v -0.007616 -0.031059 -0.007028
v -0.003730 -0.027973 -0.007684
v 0.001444 -0.026205 -0.003858
v 0.001597 -0.026469 -0.003691
v 0.002636 -0.025304 -0.003533
v -0.001906 -0.026162 -0.009955
v -0.000057 -0.025029 -0.010272
v 0.005695 -0.023508 -0.003835
v 0.001043 -0.024287 -0.010641
v 0.000424 -0.024487 -0.010671
v 0.003226 -0.022569 -0.010739
v 0.005098 -0.021529 -0.010359
v 0.008862 -0.020249 -0.006628
v 0.007351 -0.020268 -0.009855
v 0.009464 -0.019983 -0.007083
v 0.009941 -0.019149 -0.007133
v 0.010549 -0.019017 -0.007504
v -0.013357 -0.036760 0.001352
v -0.011585 -0.036637 0.002608
v -0.013185 -0.035622 -0.001006
v -0.012561 -0.036054 -0.000861
v -0.012065 -0.035577 -0.001507
v -0.011920 -0.035114 -0.001872
v -0.008807 -0.034396 0.002531
v -0.008318 -0.034658 0.002722
v -0.007562 -0.034390 0.002673
v -0.011521 -0.034050 -0.003265
v -0.007920 -0.033601 0.001366
v -0.007743 -0.033174 0.000812
v -0.007202 -0.033448 -0.000433
v -0.005840 -0.030636 -0.007878
v -0.001826 -0.029179 -0.003948
v -0.004394 -0.028177 -0.007667
v -0.000696 -0.027380 -0.004308
v -0.003148 -0.025871 -0.009885
v 0.003930 -0.024925 -0.003671
v -0.001326 -0.025231 -0.010192
v 0.001074 -0.023384 -0.010984
v 0.005889 -0.022483 -0.004079
v 0.002720 -0.022602 -0.010782
v 0.003282 -0.022179 -0.010850
v 0.007782 -0.020703 -0.006196
v 0.008188 -0.020996 -0.006044
v 0.008902 -0.019760 -0.007171
v 0.006611 -0.020329 -0.010140
v 0.008076 -0.019595 -0.009570
v 0.008782 -0.019311 -0.009189
v 0.010636 -0.018364 -0.008245
v 0.011001 -0.018175 -0.007952
v -0.013803 -0.037587 0.002193
v -0.012676 -0.036828 0.001279
v -0.013135 -0.036746 0.000495
v -0.010786 -0.035985 0.002877
v -0.009882 -0.035485 0.003346
v -0.012662 -0.035482 -0.001263
v -0.009384 -0.035013 0.002927
v -0.012625 -0.034855 -0.002179
v -0.007660 -0.034050 0.002126
v -0.010630 -0.033147 -0.005109
v -0.009864 -0.031913 -0.005825
v -0.004504 -0.031402 -0.002249
v -0.008332 -0.031220 -0.006523
v -0.007672 -0.030237 -0.007089
v -0.003965 -0.029869 -0.002355
v -0.002606 -0.028989 -0.003356
v -0.003322 -0.027359 -0.008249
v -0.003852 -0.027176 -0.009263
v -0.002833 -0.026054 -0.009848
v -0.001926 -0.025525 -0.009968
v 0.003306 -0.024995 -0.003465
v 0.004514 -0.024063 -0.003482
v 0.004637 -0.023489 -0.003570
v -0.000240 -0.024407 -0.010642
v 0.005069 -0.023449 -0.003843
v 0.000207 -0.023855 -0.010657
v 0.002547 -0.022189 -0.010930
v 0.007490 -0.021867 -0.005412
v 0.007534 -0.021308 -0.005806
v 0.005514 -0.020647 -0.010346
v 0.008047 -0.019170 -0.009688
v 0.009711 -0.018739 -0.008822
v 0.009244 -0.018884 -0.009275
v -0.014784 -0.037501 0.001894
v -0.013482 -0.036507 0.000523
v -0.012313 -0.037605 0.002187
v -0.013802 -0.035978 -0.000519
v -0.012183 -0.035915 0.002143
v -0.010555 -0.035624 0.003276
v -0.011645 -0.035273 0.001519
v -0.010676 -0.035238 0.002417
v -0.009689 -0.034626 0.002307
v -0.012367 -0.034267 -0.002852
v -0.012122 -0.033842 -0.003312
v -0.007921 -0.033453 0.002074
v -0.011207 -0.033066 -0.004190
v -0.011368 -0.032619 -0.005116
v -0.010914 -0.032787 -0.004936
v -0.010323 -0.031669 -0.005995
v -0.008805 -0.031067 -0.006671
v -0.003837 -0.029032 -0.002046
v -0.007357 -0.029786 -0.006922
v -0.002634 -0.028209 -0.003040
v -0.004189 -0.027637 -0.007866
v -0.004270 -0.026895 -0.008877
v -0.000750 -0.026580 -0.004067
v -0.000972 -0.026390 -0.004254
v 0.000248 -0.026780 -0.004090
v 0.002388 -0.024726 -0.003407
v -0.000634 -0.024190 -0.010493
v -0.000095 -0.023429 -0.010931
v 0.000877 -0.023083 -0.010942
v 0.005866 -0.021691 -0.004639
v 0.006934 -0.020931 -0.005543
v 0.006936 -0.021475 -0.004992
v 0.002783 -0.021803 -0.011040
v 0.005383 -0.020360 -0.010481
v 0.005114 -0.020200 -0.010508
v 0.006095 -0.020037 -0.010124
v 0.009792 -0.018871 -0.007396
v 0.008498 -0.018932 -0.009386
v 0.010360 -0.018114 -0.007922
v 0.010245 -0.018098 -0.008646
v -0.014253 -0.037416 0.001947
v -0.014459 -0.036317 0.002708
v -0.011125 -0.035886 0.003207
v -0.014239 -0.036441 0.000782
v -0.010393 -0.034671 0.001958
v -0.012996 -0.034628 -0.001982
v -0.008287 -0.033994 0.002592
v -0.011582 -0.032892 -0.004340
v -0.011433 -0.032331 -0.005183
v -0.008395 -0.030540 -0.006627
v -0.006160 -0.030545 -0.001102
v -0.004637 -0.029693 -0.002214
v -0.008029 -0.029917 -0.006863
v -0.006797 -0.029140 -0.007310
v -0.005545 -0.027471 -0.007335
v -0.002529 -0.027144 -0.003623
v -0.004489 -0.027021 -0.008042
v -0.004718 -0.026615 -0.009172
v 0.000175 -0.025678 -0.003725
v -0.003661 -0.026083 -0.009601
v -0.003303 -0.024903 -0.010026
v -0.002414 -0.025730 -0.009993
v -0.002636 -0.025361 -0.009926
v 0.003129 -0.024061 -0.003420
v -0.001867 -0.024064 -0.010553
v 0.001208 -0.022246 -0.011229
v 0.001728 -0.022386 -0.011075
v 0.001981 -0.021442 -0.011235
v 0.002235 -0.021798 -0.011117
v 0.008128 -0.019480 -0.006697
v 0.005995 -0.019762 -0.010248
v 0.008660 -0.019242 -0.007146
v 0.009278 -0.019290 -0.007413
v 0.009356 -0.017742 -0.009344
v 0.009686 -0.018203 -0.008982
v 0.011049 -0.017777 -0.007861
v -0.012176 -0.035929 0.002902
v -0.011633 -0.035253 0.002978
v -0.012360 -0.035716 0.002182
v -0.011789 -0.035130 0.001638
v -0.013635 -0.035443 -0.001021
v -0.013774 -0.034753 -0.001897
v -0.009324 -0.034341 0.002787
v -0.008409 -0.033403 0.002478
v -0.012308 -0.033458 -0.003733
v -0.007990 -0.031718 -0.000151
v -0.006390 -0.031270 -0.001013
v -0.006780 -0.031672 -0.000982
v -0.002641 -0.027745 -0.003445
v -0.002027 -0.027397 -0.003551
v -0.001374 -0.026794 -0.004029
v 0.001335 -0.024894 -0.003459
v 0.002941 -0.023701 -0.003542
v -0.001447 -0.024131 -0.010430
v 0.004121 -0.023528 -0.003625
v 0.004539 -0.022688 -0.003589
v -0.000921 -0.023873 -0.010768
v 0.002252 -0.021433 -0.011236
v 0.007131 -0.018786 -0.009935
v 0.007294 -0.019105 -0.009762
v 0.008586 -0.018308 -0.009449
v 0.010472 -0.017275 -0.008671
v 0.010920 -0.017373 -0.007513
v 0.010985 -0.016919 -0.007643
v -0.014651 -0.036091 0.000492
v -0.013302 -0.036256 0.002743
v -0.011839 -0.035736 0.003218
v -0.011013 -0.034560 0.001899
v -0.013270 -0.034150 -0.002426
v -0.012773 -0.033725 -0.002955
v -0.008668 -0.032897 0.002670
v -0.008300 -0.032942 0.001930
v -0.008210 -0.032357 0.000851
v -0.010943 -0.031332 -0.006126
v -0.009523 -0.030487 -0.006267
v -0.006001 -0.029741 -0.001323
v -0.005048 -0.029111 -0.002085
v -0.003596 -0.028565 -0.002694
v -0.006079 -0.027432 -0.007063
v -0.005241 -0.027089 -0.007248
v -0.005199 -0.026787 -0.008796
v -0.005439 -0.026425 -0.009219
v -0.004086 -0.025980 -0.009750
v 0.001217 -0.024558 -0.003589
v 0.003716 -0.023170 -0.003443
v 0.004511 -0.021855 -0.003655
v 0.005278 -0.022476 -0.004137
v -0.000298 -0.022853 -0.010918
v 0.000308 -0.022398 -0.011282
v 0.001401 -0.021116 -0.012272
v 0.003184 -0.020594 -0.011008
v 0.004093 -0.019979 -0.010778
v 0.004829 -0.020000 -0.010677
v 0.007246 -0.019652 -0.006424
v 0.005833 -0.019380 -0.010194
v 0.009170 -0.017993 -0.007160
v 0.009749 -0.017718 -0.007579
v -0.012684 -0.035908 0.003185
v -0.014447 -0.035597 -0.000650
v -0.015093 -0.035792 0.000253
v -0.014541 -0.035084 -0.001088
v -0.010758 -0.034182 0.002769
v -0.011239 -0.034654 0.002652
v -0.009964 -0.033829 0.002217
v -0.013047 -0.033548 -0.003163
v -0.008686 -0.032170 0.001113
v -0.011945 -0.032511 -0.004246
v -0.007609 -0.032524 -0.000215
v -0.006948 -0.030906 -0.000974
v -0.010470 -0.031328 -0.006016
v -0.009452 -0.029818 -0.006294
v -0.004004 -0.028316 -0.002477
v -0.002794 -0.027340 -0.003004
v -0.004825 -0.026721 -0.007759
v -0.001473 -0.025764 -0.004060
v -0.004364 -0.025874 -0.009648
v 0.002486 -0.024077 -0.003418
v 0.002093 -0.023610 -0.003283
v 0.003040 -0.022907 -0.003499
v -0.002122 -0.023614 -0.010526
v -0.001459 -0.023438 -0.010943
v -0.000948 -0.023265 -0.010903
v 0.000640 -0.021609 -0.011728
v 0.001093 -0.020676 -0.012654
v 0.007162 -0.020198 -0.005859
v 0.002358 -0.020363 -0.011518
v 0.002874 -0.020370 -0.011197
v 0.005187 -0.019268 -0.010445
v 0.008667 -0.018540 -0.007269
v 0.007497 -0.017913 -0.010184
v 0.008583 -0.017542 -0.009608
v 0.010149 -0.017505 -0.007777
v 0.010314 -0.016879 -0.008530
v -0.014969 -0.036256 0.002376
v -0.015792 -0.036711 0.000880
v -0.013810 -0.036005 0.003131
v -0.013878 -0.035370 0.002183
v -0.014649 -0.034689 -0.001367
v -0.014199 -0.034528 -0.001911
v -0.014617 -0.034292 -0.001940
v -0.013790 -0.033930 -0.002530
v -0.013719 -0.033472 -0.002777
v -0.009329 -0.033707 0.002734
v -0.008749 -0.031840 0.000521
v -0.012394 -0.031817 -0.005010
v -0.008403 -0.031255 -0.000333
v -0.007650 -0.030758 -0.000526
v -0.011621 -0.032043 -0.005478
v -0.006106 -0.029288 -0.001746
v -0.008962 -0.029460 -0.006271
v -0.005362 -0.028525 -0.001936
v -0.005712 -0.029366 -0.001615
v -0.007266 -0.029227 -0.007118
v -0.006617 -0.027564 -0.007067
v -0.003102 -0.026877 -0.002785
v -0.005565 -0.026593 -0.008382
v -0.000930 -0.024820 -0.003753
v -0.005938 -0.026238 -0.008892
v -0.004942 -0.025932 -0.009602
v 0.000484 -0.025218 -0.003829
v -0.004470 -0.025381 -0.009646
v -0.003562 -0.024521 -0.010293
v 0.003839 -0.022720 -0.003591
v -0.000635 -0.022431 -0.011124
v 0.000406 -0.020986 -0.012063
v 0.001655 -0.020439 -0.012408
v 0.003831 -0.019747 -0.010948
v 0.004357 -0.019273 -0.010866
v 0.005085 -0.018997 -0.010408
v 0.008184 -0.019001 -0.007234
v 0.006256 -0.018390 -0.010178
v 0.006794 -0.018343 -0.009859
v 0.006767 -0.017539 -0.010665
v 0.007771 -0.017410 -0.010114
v 0.009402 -0.016963 -0.009444
v 0.010390 -0.016335 -0.007764
v 0.010946 -0.016371 -0.007980
v -0.014405 -0.035602 0.002044
v -0.015585 -0.036195 0.000722
v -0.011555 -0.034167 0.002960
v -0.014790 -0.033983 -0.002333
v -0.014160 -0.033398 -0.002886
v -0.009309 -0.032993 0.002668
v -0.013213 -0.033134 -0.003615
v -0.012450 -0.032202 -0.004443
v -0.008459 -0.031715 0.000200
v -0.012866 -0.031696 -0.005143
v -0.011884 -0.030756 -0.006015
v -0.011315 -0.030746 -0.005936
v -0.010002 -0.030741 -0.006319
v -0.006492 -0.029764 -0.001416
v -0.004671 -0.027997 -0.002486
v -0.004300 -0.027841 -0.002778
v -0.003043 -0.026545 -0.003328
v -0.005580 -0.026823 -0.007412
v -0.001884 -0.025590 -0.004253
v -0.005287 -0.025556 -0.009512
v -0.000433 -0.024253 -0.003809
v 0.001079 -0.023616 -0.003271
v 0.000480 -0.024170 -0.003522
v 0.002163 -0.023262 -0.003396
v -0.002747 -0.024143 -0.010428
v 0.003903 -0.022039 -0.003649
v -0.000152 -0.021741 -0.011235
v 0.000339 -0.021263 -0.011627
v 0.000565 -0.021185 -0.012199
v 0.006341 -0.019374 -0.005771
v 0.001372 -0.020036 -0.012716
v 0.002504 -0.020027 -0.011266
v 0.003380 -0.019585 -0.010948
v 0.003333 -0.019043 -0.011419
v 0.004823 -0.018673 -0.010925
v 0.007565 -0.018538 -0.006923
v 0.008155 -0.017617 -0.007398
v 0.009082 -0.017334 -0.007445
v 0.005890 -0.017689 -0.011054
v 0.007531 -0.016891 -0.010114
v 0.009775 -0.016871 -0.007742
v 0.008714 -0.016585 -0.009697
v 0.009264 -0.016453 -0.009215
v 0.010641 -0.016513 -0.008421
v -0.016516 -0.036031 0.000664
v -0.014765 -0.035394 0.002089
v -0.013497 -0.035308 0.002712
v -0.015425 -0.035516 0.000195
v -0.012723 -0.034540 0.003672
v -0.015335 -0.035059 -0.000826
v -0.010571 -0.033477 0.002705
v -0.008785 -0.032484 0.002227
v -0.013344 -0.032595 -0.003709
v -0.006868 -0.029336 -0.001277
v -0.009221 -0.028891 -0.006586
v -0.008640 -0.028728 -0.006599
v -0.004625 -0.027560 -0.002302
v -0.005837 -0.026336 -0.007627
v -0.003419 -0.026012 -0.003660
v -0.002838 -0.025923 -0.003675
v -0.005833 -0.025661 -0.009544
v -0.004672 -0.024989 -0.009936
v -0.004201 -0.024598 -0.009961
v 0.000432 -0.023538 -0.003538
v -0.004300 -0.024023 -0.010338
v -0.003529 -0.023953 -0.010397
v -0.002927 -0.023352 -0.010481
v 0.003456 -0.022060 -0.003370
v -0.002117 -0.022877 -0.011049
v -0.001583 -0.022648 -0.011031
v 0.004473 -0.020311 -0.004266
v 0.006625 -0.019844 -0.005497
v 0.006778 -0.019277 -0.006208
v 0.007294 -0.018322 -0.007151
v 0.004102 -0.018633 -0.011686
v 0.005044 -0.018240 -0.010757
v 0.003923 -0.018281 -0.012000
v 0.004517 -0.017911 -0.011509
v 0.010441 -0.016133 -0.008219
v -0.015714 -0.036909 0.001487
v -0.015846 -0.036013 0.002285
v -0.014356 -0.034812 0.002272
v -0.013066 -0.035058 0.003481
v -0.015814 -0.035230 0.000085
v -0.015351 -0.034723 -0.001250
v -0.012006 -0.033531 0.003171
v -0.015256 -0.034069 -0.001570
v -0.014984 -0.033418 -0.002675
v -0.014363 -0.032953 -0.003331
v -0.010020 -0.032989 0.002727
v -0.009939 -0.032068 0.002563
v -0.009497 -0.032409 0.002756
v -0.009152 -0.031871 0.002416
v -0.013757 -0.032282 -0.003929
v -0.013433 -0.031967 -0.004509
v -0.008758 -0.031403 0.000944
v -0.009044 -0.030488 0.000139
v -0.012494 -0.030658 -0.005616
v -0.008412 -0.030377 -0.000524
v -0.007854 -0.030352 -0.000863
v -0.005791 -0.028402 -0.002073
v -0.006119 -0.027997 -0.002006
v -0.007842 -0.029301 -0.007033
v -0.004589 -0.026900 -0.002737
v -0.004004 -0.026734 -0.002785
v -0.003579 -0.026707 -0.002920
v -0.003602 -0.026080 -0.003019
v -0.006694 -0.026140 -0.008807
v -0.003462 -0.025605 -0.003726
v -0.003056 -0.025269 -0.003973
v -0.006116 -0.025448 -0.009446
v -0.002277 -0.025114 -0.004114
v -0.001473 -0.025169 -0.004127
v -0.000804 -0.024245 -0.003790
v -0.004881 -0.024162 -0.010002
v 0.001860 -0.022780 -0.003277
v 0.002475 -0.022771 -0.003522
v 0.002113 -0.022054 -0.003333
v -0.001318 -0.022051 -0.011228
v 0.005412 -0.019391 -0.005113
v 0.004853 -0.020582 -0.004053
v -0.000602 -0.021305 -0.011392
v 0.005604 -0.019884 -0.004701
v 0.000298 -0.019932 -0.012665
v 0.001982 -0.019615 -0.012171
v 0.002853 -0.018808 -0.011822
v 0.006813 -0.017934 -0.006941
v 0.008286 -0.017098 -0.007372
v 0.006940 -0.017014 -0.010540
v 0.008965 -0.015650 -0.009399
v 0.009704 -0.015548 -0.008534
v 0.010354 -0.015589 -0.007873
v -0.016807 -0.036061 0.000546
v -0.015885 -0.035242 0.001586
v -0.013343 -0.034535 0.003560
v -0.011490 -0.032898 0.003061
v -0.011390 -0.033251 0.003147
v -0.010375 -0.033087 0.002930
v -0.013837 -0.031447 -0.004989
v -0.013665 -0.031738 -0.004591
v -0.013052 -0.030705 -0.005665
v -0.008958 -0.030163 -0.000575
v -0.008662 -0.029777 -0.000944
v -0.007929 -0.029354 -0.001056
v -0.010559 -0.030145 -0.006081
v -0.010100 -0.029493 -0.005969
v -0.005630 -0.027395 -0.002454
v -0.005101 -0.027269 -0.002720
v -0.007323 -0.027272 -0.006689
v -0.006761 -0.026609 -0.006716
v -0.007262 -0.026189 -0.007910
v -0.006332 -0.026222 -0.007446
v -0.006951 -0.026137 -0.007556
v -0.006271 -0.026412 -0.007068
v -0.003194 -0.022936 -0.010757
v -0.002773 -0.022347 -0.011162
v 0.003132 -0.021703 -0.003481
v 0.003587 -0.021154 -0.003590
v -0.001469 -0.020760 -0.011303
v -0.000909 -0.021112 -0.011623
v 0.000873 -0.019938 -0.012622
v 0.006662 -0.018758 -0.006608
v 0.003305 -0.017972 -0.011944
v 0.007637 -0.017059 -0.007577
v 0.005228 -0.017655 -0.011180
v 0.006232 -0.017106 -0.010887
v -0.017209 -0.035820 0.001057
v -0.017037 -0.035425 0.000144
v -0.015002 -0.034775 0.001546
v -0.013937 -0.034359 0.003140
v -0.016606 -0.034893 -0.000355
v -0.016414 -0.034410 -0.001048
v -0.016028 -0.034766 -0.000777
v -0.013240 -0.033707 0.003450
v -0.012647 -0.033837 0.003189
v -0.015502 -0.033742 -0.001858
v -0.015502 -0.033216 -0.002681
v -0.014760 -0.032468 -0.003595
v -0.014796 -0.032765 -0.003119
v -0.009252 -0.031572 0.001958
v -0.011743 -0.030307 -0.006153
v -0.008310 -0.029276 -0.001156
v -0.011389 -0.029472 -0.005905
v -0.010690 -0.028652 -0.006045
v -0.010638 -0.029140 -0.006053
v -0.010051 -0.028572 -0.006099
v -0.004751 -0.026640 -0.002640
v -0.004099 -0.025679 -0.003695
v -0.006934 -0.025801 -0.009206
v -0.002513 -0.024736 -0.004337
v -0.002224 -0.024106 -0.004086
v -0.001883 -0.024401 -0.003911
v -0.005414 -0.024044 -0.010068
v 0.001156 -0.022819 -0.003289
v -0.003634 -0.023083 -0.010545
v -0.002174 -0.022069 -0.011176
v -0.001480 -0.021521 -0.011240
v 0.000664 -0.019462 -0.012537
v 0.006135 -0.018414 -0.005871
v 0.001891 -0.019046 -0.012044
v 0.002887 -0.018296 -0.011802
v 0.006113 -0.017455 -0.006907
v 0.004160 -0.017447 -0.011616
v 0.006055 -0.016619 -0.010658
v 0.007245 -0.016529 -0.010106
v 0.009546 -0.015993 -0.008037
v -0.016511 -0.035728 0.001945
v -0.015489 -0.034843 0.001671
v -0.014342 -0.034561 0.002726
v -0.016034 -0.033638 -0.001701
v -0.012583 -0.032916 0.003095
v -0.015957 -0.032976 -0.002713
v -0.013966 -0.031652 -0.004346
v -0.013078 -0.030348 -0.005750
v -0.012500 -0.028180 -0.005447
v -0.008118 -0.028579 -0.000964
v -0.007255 -0.029178 -0.001300
v -0.007397 -0.026251 -0.006661
v -0.006456 -0.024908 -0.009684
v -0.006006 -0.024578 -0.009672
v -0.000901 -0.023537 -0.003564
v -0.004925 -0.023316 -0.010491
v 0.001328 -0.022450 -0.003308
v -0.004509 -0.023422 -0.010360
v 0.001912 -0.021652 -0.003432
v 0.002848 -0.021302 -0.003504
v 0.001415 -0.019059 -0.012326
v 0.002276 -0.018167 -0.012026
v 0.005230 -0.016725 -0.011042
v 0.007258 -0.016026 -0.010169
v 0.008225 -0.015170 -0.009725
v -0.017408 -0.035774 0.001879
v -0.017291 -0.035069 0.001699
v -0.016121 -0.034753 0.002637
v -0.016146 -0.034540 0.002083
v -0.015566 -0.034550 0.001961
v -0.015108 -0.034333 0.002793
v -0.013032 -0.032897 0.003293
v -0.010926 -0.032114 0.003215
v -0.016107 -0.032624 -0.003121
v -0.014740 -0.031366 -0.004307
v -0.009731 -0.030913 0.002185
v -0.014601 -0.031756 -0.003918
v -0.014100 -0.031156 -0.005031
v -0.014435 -0.030772 -0.005194
v -0.009512 -0.030863 0.001587
v -0.009196 -0.030642 0.000991
v -0.013582 -0.030325 -0.005860
v -0.012271 -0.029688 -0.005904
v -0.006857 -0.028511 -0.001862
v -0.005247 -0.025956 -0.002362
v -0.007476 -0.025662 -0.007418
v -0.004270 -0.025140 -0.003208
v -0.004160 -0.025945 -0.003185
v -0.003872 -0.025117 -0.003999
v -0.003747 -0.024760 -0.003229
v -0.003344 -0.024802 -0.003901
v -0.001701 -0.023626 -0.003646
v -0.006245 -0.024108 -0.009915
v -0.000432 -0.022623 -0.003498
v 0.000027 -0.022610 -0.003281
v -0.003824 -0.022295 -0.010914
v -0.002767 -0.021741 -0.011147
v -0.002836 -0.020744 -0.011353
v -0.001996 -0.021143 -0.011346
v -0.001632 -0.020258 -0.011719
v -0.000756 -0.019410 -0.012475
v -0.000158 -0.019394 -0.012442
v 0.000278 -0.018896 -0.012363
v 0.001273 -0.018462 -0.012452
v 0.006498 -0.017580 -0.007202
v 0.007268 -0.016562 -0.007435
v 0.005746 -0.016040 -0.010593
v 0.008546 -0.016344 -0.007395
v 0.008558 -0.015238 -0.007766
v 0.009060 -0.015309 -0.007990
v 0.009678 -0.014898 -0.008152
v 0.010228 -0.015191 -0.008256
v 0.008604 -0.015047 -0.009285
v -0.017696 -0.035514 0.000653
v -0.016368 -0.034815 0.001471
v -0.014454 -0.033847 0.003138
v -0.017007 -0.034098 -0.001148
v -0.017360 -0.034375 0.000064
v -0.011719 -0.032069 0.003279
v -0.010585 -0.031365 0.002923
v -0.011327 -0.031578 0.003004
v -0.014725 -0.030567 -0.005471
v -0.013866 -0.029737 -0.006248
v -0.007539 -0.028087 -0.001268
v -0.011245 -0.029140 -0.006043
v -0.006519 -0.027749 -0.002209
v -0.005792 -0.026726 -0.002305
v -0.008187 -0.025987 -0.006205
v -0.008585 -0.025594 -0.007980
v -0.006977 -0.026241 -0.007014
v -0.008103 -0.025750 -0.008473
v -0.007138 -0.024989 -0.009241
v -0.003144 -0.024180 -0.004052
v -0.002015 -0.023397 -0.003820
v -0.005761 -0.023518 -0.009982
v 0.003330 -0.020487 -0.003446
v 0.005984 -0.018033 -0.006192
v 0.005566 -0.018121 -0.005425
v 0.002814 -0.017411 -0.011776
v 0.003646 -0.017170 -0.011976
v 0.004306 -0.016861 -0.011365
v 0.007940 -0.015810 -0.007864
v 0.006995 -0.015472 -0.010042
v 0.008334 -0.014567 -0.009745
v 0.009145 -0.014298 -0.008637
v -0.017991 -0.035044 0.000807
v -0.017840 -0.034864 0.001351
v -0.016497 -0.034272 0.002636
v -0.017717 -0.034147 -0.000156
v -0.017547 -0.033969 -0.000940
v -0.014829 -0.033840 0.003241
v -0.013835 -0.033439 0.003275
v -0.016647 -0.032868 -0.002556
v -0.016893 -0.033452 -0.001462
v -0.015049 -0.031236 -0.004237
v -0.010456 -0.030859 0.002315
v -0.009549 -0.030481 0.001024
v -0.009960 -0.030267 0.001780
v -0.009519 -0.029486 -0.000206
v -0.013424 -0.029888 -0.006014
v -0.009659 -0.027073 -0.005977
v -0.009344 -0.026929 -0.006182
v -0.008559 -0.026330 -0.006264
v -0.006929 -0.024207 -0.009504
v -0.006534 -0.023739 -0.009832
v -0.001307 -0.023196 -0.003753
v -0.005547 -0.022774 -0.010634
v 0.001012 -0.021886 -0.003247
v -0.004439 -0.021582 -0.011073
v -0.000195 -0.018210 -0.012654
v 0.005333 -0.017743 -0.005742
v 0.000776 -0.018765 -0.012585
v 0.001897 -0.017387 -0.012111
v 0.007744 -0.015364 -0.007671
v 0.006787 -0.015250 -0.010200
v 0.008914 -0.014648 -0.009150
v -0.015530 -0.034582 0.003566
v -0.016801 -0.034077 0.001816
v -0.017311 -0.033020 -0.001788
v -0.016911 -0.032702 -0.002507
v -0.016081 -0.032173 -0.003300
v -0.010694 -0.030316 0.002306
v -0.015215 -0.030937 -0.004521
v -0.015021 -0.030496 -0.005271
v -0.010179 -0.029693 0.001415
v -0.014484 -0.029405 -0.006360
v -0.014122 -0.029601 -0.006125
v -0.013839 -0.029154 -0.006245
v -0.007445 -0.026987 -0.001568
v -0.006514 -0.027033 -0.002241
v -0.009283 -0.026620 -0.005821
v -0.008873 -0.026561 -0.006105
v -0.008036 -0.025512 -0.006356
v -0.008147 -0.025273 -0.006918
v -0.007808 -0.025599 -0.007003
v -0.008167 -0.025442 -0.008888
v -0.008749 -0.025085 -0.008494
v -0.003915 -0.024121 -0.003262
v -0.007584 -0.024876 -0.009392
v -0.008086 -0.024307 -0.009137
v -0.003357 -0.023569 -0.003914
v -0.004979 -0.022631 -0.010618
v 0.001041 -0.021163 -0.003281
v 0.001964 -0.020867 -0.003236
v 0.003021 -0.019957 -0.003730
v 0.002489 -0.020611 -0.003397
v -0.003251 -0.020414 -0.011553
v 0.003501 -0.019399 -0.003721
v 0.004306 -0.018664 -0.004400
v 0.005095 -0.018094 -0.005073
v 0.003873 -0.016369 -0.011375
v 0.003442 -0.016324 -0.011609
v 0.005255 -0.015972 -0.010863
v 0.005846 -0.015486 -0.010601
v 0.006468 -0.015062 -0.010212
v 0.009508 -0.013835 -0.008244
v -0.018451 -0.034634 0.001011
v -0.015823 -0.034001 0.003768
v -0.018339 -0.034680 0.000444
v -0.015285 -0.033617 0.003417
v -0.017970 -0.033501 -0.001097
v -0.015024 -0.032947 0.003212
v -0.018300 -0.032726 -0.001965
v -0.013028 -0.032327 0.003220
v -0.011750 -0.031304 0.003238
v -0.016397 -0.031962 -0.003514
v -0.009165 -0.028019 -0.000631
v -0.010070 -0.025548 -0.005367
v -0.008420 -0.025882 -0.005898
v -0.009119 -0.024881 -0.008702
v -0.008793 -0.025307 -0.007796
v -0.008688 -0.025422 -0.006320
v -0.004651 -0.024344 -0.002896
v -0.003147 -0.023120 -0.004043
v -0.002101 -0.022461 -0.003505
v -0.006103 -0.022586 -0.010321
v 0.000681 -0.021529 -0.003153
v -0.005082 -0.021960 -0.010621
v 0.001599 -0.020231 -0.003317
v -0.003825 -0.021222 -0.011116
v 0.002296 -0.019762 -0.003286
v 0.003218 -0.018776 -0.004023
v 0.003838 -0.018730 -0.004021
v 0.003774 -0.018099 -0.004511
v 0.004475 -0.018066 -0.004569
v 0.000484 -0.017800 -0.012257
v 0.002322 -0.016518 -0.011765
v 0.002547 -0.017217 -0.011975
v 0.004774 -0.015879 -0.011128
v 0.004694 -0.015219 -0.010949
v 0.007696 -0.014130 -0.009929
v 0.008295 -0.013931 -0.009257
v 0.008812 -0.013647 -0.009003
v -0.018994 -0.034519 0.000388
v -0.017700 -0.034241 0.001297
v -0.017073 -0.034042 0.002436
v -0.018738 -0.034116 0.000285
v -0.018029 -0.033791 -0.000032
v -0.017351 -0.032510 -0.002734
v -0.017503 -0.031932 -0.003202
v -0.017253 -0.032135 -0.002946
v -0.015744 -0.030829 -0.004243
v -0.015286 -0.030244 -0.005613
v -0.015739 -0.029681 -0.005429
v -0.009811 -0.029509 0.000988
v -0.008681 -0.027595 -0.000617
v -0.008791 -0.025248 -0.006906
v -0.005984 -0.025463 -0.002301
v -0.009465 -0.024770 -0.008014
v -0.005068 -0.025171 -0.002545
v -0.004185 -0.024058 -0.002850
v -0.008595 -0.024319 -0.009214
v -0.007107 -0.022502 -0.010081
v -0.007072 -0.023596 -0.009925
v -0.001583 -0.021821 -0.003542
v -0.000850 -0.021667 -0.003215
v -0.003946 -0.020717 -0.011115
v -0.002160 -0.020080 -0.011433
v -0.003392 -0.019996 -0.011475
v -0.002525 -0.019549 -0.011609
v 0.000122 -0.017423 -0.012731
v 0.001326 -0.017383 -0.012412
v 0.001671 -0.016607 -0.011799
v 0.006893 -0.015822 -0.007724
v 0.004102 -0.015413 -0.011372
v 0.007071 -0.015184 -0.007848
v 0.007951 -0.013574 -0.009904
v 0.006550 -0.014625 -0.010296
v 0.009027 -0.013057 -0.008166
v -0.019338 -0.034225 0.001130
v -0.016849 -0.033803 0.003041
v -0.016999 -0.033758 0.003567
v -0.018474 -0.033456 -0.000223
v -0.015636 -0.033409 0.003258
v -0.014981 -0.032402 0.003151
v -0.017982 -0.032252 -0.002402
v -0.011649 -0.031677 0.003182
v -0.012792 -0.031061 0.003021
v -0.016189 -0.030705 -0.004322
v -0.015542 -0.030495 -0.004848
v -0.010971 -0.030027 0.002043
v -0.013166 -0.028468 -0.005831
v -0.011635 -0.027798 -0.005596
v -0.012234 -0.027786 -0.005540
v -0.007248 -0.025901 -0.001855
v -0.009057 -0.025964 -0.005917
v -0.006621 -0.025776 -0.001885
v -0.004229 -0.023264 -0.003166
v -0.003869 -0.023565 -0.003590
v -0.008304 -0.023377 -0.009519
v -0.007581 -0.023074 -0.009678
v 0.000597 -0.020395 -0.003162
v -0.000203 -0.020987 -0.003232
v -0.004337 -0.020714 -0.011211
v 0.001817 -0.018837 -0.003481
v 0.002338 -0.018534 -0.003478
v -0.000838 -0.018977 -0.012430
v 0.004639 -0.017510 -0.005241
v -0.000488 -0.017930 -0.012795
v 0.005328 -0.017045 -0.005917
v 0.000806 -0.016519 -0.012358
v 0.007658 -0.014050 -0.007581
v 0.007898 -0.014421 -0.007676
v 0.008637 -0.014728 -0.008054
v 0.008330 -0.013001 -0.008963
v 0.009319 -0.012847 -0.008355
v -0.018032 -0.034190 0.001953
v -0.018507 -0.034705 0.001625
v -0.019239 -0.034212 0.000552
v -0.016536 -0.033296 0.003800
v -0.014248 -0.031576 0.003114
v -0.018151 -0.031863 -0.002798
v -0.017659 -0.031642 -0.003233
v -0.012294 -0.031327 0.003172
v -0.016037 -0.030163 -0.004670
v -0.012024 -0.030040 0.002765
v -0.011243 -0.029553 0.002063
v -0.010432 -0.028803 0.001353
v -0.011160 -0.029020 0.001425
v -0.010356 -0.028245 0.000330
v -0.009719 -0.028995 -0.000091
v -0.008434 -0.026695 -0.000911
v -0.011926 -0.027111 -0.005384
v -0.010668 -0.027703 -0.006164
v -0.010109 -0.027512 -0.006069
v -0.009568 -0.025365 -0.005649
v -0.006146 -0.024395 -0.002325
v -0.009179 -0.025319 -0.007549
v -0.008928 -0.023636 -0.009130
v -0.002220 -0.022008 -0.003640
v -0.006532 -0.022556 -0.010457
v -0.000107 -0.020380 -0.003073
v -0.005553 -0.022043 -0.010697
v 0.001449 -0.019418 -0.003245
v -0.004391 -0.019797 -0.011364
v -0.003273 -0.019057 -0.011626
v -0.002467 -0.019149 -0.011742
v -0.001816 -0.019062 -0.011766
v 0.001183 -0.016369 -0.012016
v 0.002301 -0.016110 -0.011854
v 0.005742 -0.014671 -0.010526
v 0.006257 -0.013856 -0.010082
v 0.009161 -0.012328 -0.008024
v -0.019521 -0.033567 0.000081
v -0.018867 -0.034007 0.001701
v -0.018240 -0.033746 0.002044
v -0.018895 -0.033224 -0.000395
v -0.015859 -0.032579 0.003218
v -0.015192 -0.031620 0.003154
v -0.018809 -0.032402 -0.002147
v -0.017773 -0.031295 -0.003633
v -0.011645 -0.029206 0.001933
v -0.011208 -0.028140 0.000388
v -0.009877 -0.027617 -0.000268
v -0.014481 -0.027815 -0.006520
v -0.014697 -0.028369 -0.006371
v -0.013724 -0.027382 -0.005470
v -0.009004 -0.027014 -0.000898
v -0.011035 -0.025956 -0.005493
v -0.011425 -0.026530 -0.005730
v -0.009146 -0.024899 -0.006111
v -0.009745 -0.024535 -0.008307
v -0.004727 -0.023258 -0.003013
v -0.003561 -0.022598 -0.003810
v -0.007069 -0.021849 -0.010193
v -0.006065 -0.020809 -0.011008
v -0.005554 -0.020275 -0.011025
v 0.000035 -0.019895 -0.003166
v 0.002798 -0.019409 -0.003656
v -0.000832 -0.017304 -0.012638
v -0.000056 -0.016597 -0.012707
v 0.005052 -0.015693 -0.006404
v 0.005386 -0.016239 -0.006526
v 0.000208 -0.016750 -0.012544
v 0.002082 -0.015691 -0.011799
v 0.003650 -0.014891 -0.011462
v 0.004192 -0.014556 -0.011194
v 0.004744 -0.014750 -0.010996
v 0.005226 -0.013643 -0.010626
v -0.018031 -0.033302 0.002186
v -0.018019 -0.033258 0.002874
v -0.019294 -0.032984 -0.000195
v -0.014778 -0.032073 0.003033
v -0.014118 -0.030811 0.003107
v -0.018432 -0.031598 -0.003063
v -0.013063 -0.030732 0.003069
v -0.012467 -0.029967 0.002632
v -0.016531 -0.030129 -0.004723
v -0.011183 -0.028638 0.000839
v -0.015915 -0.029280 -0.005828
v -0.015394 -0.028793 -0.006275
v -0.010340 -0.027485 -0.000381
v -0.013868 -0.028185 -0.006235
v -0.008165 -0.025786 -0.001218
v -0.006828 -0.024714 -0.002275
v -0.009703 -0.024541 -0.007256
v -0.009187 -0.024463 -0.006662
v -0.004376 -0.021834 -0.003890
v -0.003963 -0.022294 -0.003719
v -0.007728 -0.022499 -0.010057
v -0.007614 -0.022059 -0.010238
v -0.001106 -0.020387 -0.003057
v -0.006721 -0.020704 -0.010599
v -0.004986 -0.020028 -0.011367
v -0.003837 -0.019588 -0.011349
v -0.002220 -0.018507 -0.011590
v -0.001844 -0.017845 -0.011892
v 0.004605 -0.016644 -0.005396
v 0.004767 -0.015402 -0.006707
v 0.001613 -0.015113 -0.012424
v 0.002084 -0.015198 -0.011950
v 0.005505 -0.013905 -0.010452
v 0.006296 -0.013355 -0.010181
v 0.007089 -0.012249 -0.009758
v 0.007554 -0.013115 -0.009828
v 0.007995 -0.012497 -0.009388
v 0.009108 -0.011821 -0.008388
v -0.018182 -0.032914 0.002389
v -0.017210 -0.033282 0.003778
v -0.019634 -0.032543 -0.000676
v -0.016382 -0.032591 0.003201
v -0.019402 -0.032283 -0.001874
v -0.018474 -0.031232 -0.003196
v -0.013859 -0.029963 0.002997
v -0.018677 -0.031018 -0.003472
v -0.011741 -0.028601 0.001821
v -0.012674 -0.029442 0.002620
v -0.017279 -0.030122 -0.004256
v -0.016328 -0.029347 -0.005069
v -0.016187 -0.028908 -0.005649
v -0.015118 -0.027884 -0.006592
v -0.014233 -0.027307 -0.005873
v -0.009409 -0.026149 -0.000732
v -0.008686 -0.025914 -0.000869
v -0.011661 -0.026638 -0.005474
v -0.007867 -0.025167 -0.001519
v -0.008524 -0.023976 -0.005554
v -0.010233 -0.024292 -0.008526
v -0.005609 -0.023431 -0.002385
v -0.009539 -0.023690 -0.009113
v -0.008917 -0.022850 -0.009266
v -0.002958 -0.021362 -0.003466
v -0.003124 -0.021230 -0.003639
v -0.002442 -0.020997 -0.003563
v -0.002093 -0.020980 -0.003278
v -0.000808 -0.019914 -0.003153
v 0.000329 -0.019595 -0.003313
v 0.001155 -0.018801 -0.003135
v -0.004217 -0.019184 -0.011521
v -0.002801 -0.018339 -0.011768
v -0.002359 -0.017635 -0.012011
v 0.004055 -0.016264 -0.005019
v 0.004475 -0.016299 -0.005770
v 0.001180 -0.015652 -0.012162
v 0.006487 -0.014735 -0.007523
v 0.006864 -0.014026 -0.007771
v 0.005636 -0.013281 -0.010207
v 0.007841 -0.012275 -0.009391
v 0.008522 -0.012311 -0.008786
v -0.017208 -0.032729 0.003711
v -0.016763 -0.032047 0.003329
v -0.019607 -0.032243 -0.001436
v -0.019054 -0.031785 -0.002400
v -0.013401 -0.030433 0.002853
v -0.018539 -0.030422 -0.003809
v -0.013232 -0.029482 0.002595
v -0.016614 -0.028974 -0.005358
v -0.015724 -0.028092 -0.006191
v -0.015369 -0.027494 -0.006423
v -0.010415 -0.026687 -0.000401
v -0.009836 -0.026653 -0.000358
v -0.009034 -0.024450 -0.005051
v -0.009872 -0.024188 -0.007626
v -0.009804 -0.023749 -0.007169
v -0.009153 -0.023632 -0.006408
v -0.006120 -0.023578 -0.002435
v -0.010395 -0.023320 -0.009073
v -0.010815 -0.024203 -0.008188
v -0.009844 -0.023272 -0.009010
v -0.005084 -0.022591 -0.002855
v -0.008991 -0.022284 -0.009674
v -0.004527 -0.022397 -0.003733
v -0.002332 -0.020537 -0.003405
v -0.007243 -0.020724 -0.010672
v -0.006095 -0.020162 -0.011030
v -0.004990 -0.019502 -0.011376
v -0.003297 -0.018069 -0.011719
v 0.002537 -0.017469 -0.003726
v 0.003312 -0.016380 -0.004438
v -0.000785 -0.016764 -0.012786
v 0.000260 -0.015428 -0.012291
v 0.000643 -0.015548 -0.012041
v 0.001179 -0.014738 -0.012320
v 0.005405 -0.014823 -0.006768
v 0.005450 -0.014158 -0.006820
v 0.003261 -0.014722 -0.011627
v 0.004115 -0.013862 -0.010778
v -0.019704 -0.032984 0.000479
v -0.018898 -0.033310 0.001184
v -0.018119 -0.032555 0.002715
v -0.019993 -0.032242 -0.000602
v -0.015197 -0.030407 0.003104
v -0.017633 -0.029558 -0.004569
v -0.012039 -0.028332 0.001563
v -0.017034 -0.028479 -0.005174
v -0.016072 -0.027772 -0.006452
v -0.010928 -0.026683 -0.000119
v -0.009986 -0.026034 -0.000339
v -0.013506 -0.026893 -0.005556
v -0.013136 -0.026265 -0.005601
v -0.009682 -0.025791 -0.000960
v -0.008763 -0.025214 -0.000878
v -0.008368 -0.025332 -0.001457
v -0.010669 -0.024525 -0.004993
v -0.011160 -0.024063 -0.008396
v -0.010495 -0.024015 -0.007464
v -0.009343 -0.023845 -0.005506
v -0.004925 -0.021966 -0.003133
v -0.008113 -0.021811 -0.009945
v -0.000414 -0.019232 -0.002960
v -0.005602 -0.019647 -0.011051
v 0.000546 -0.018303 -0.003219
v 0.001782 -0.017684 -0.003592
v -0.004569 -0.018673 -0.011425
v -0.001417 -0.016850 -0.012786
v 0.004172 -0.015583 -0.005721
v 0.004171 -0.015148 -0.006174
v -0.000080 -0.014575 -0.012046
v 0.004775 -0.014601 -0.006708
v 0.006177 -0.013598 -0.007375
v 0.004832 -0.013175 -0.010490
v 0.005637 -0.012882 -0.010281
v 0.008375 -0.012953 -0.007968
v 0.008911 -0.011821 -0.007880
v 0.008956 -0.011291 -0.007905
v -0.019342 -0.032761 0.000133
v -0.017324 -0.032328 0.003564
v -0.019838 -0.031865 -0.001847
v -0.015803 -0.031674 0.003169
v -0.015670 -0.030773 0.003425
v -0.019344 -0.031271 -0.002965
v -0.018298 -0.029782 -0.004502
v -0.011819 -0.028030 0.001293
v -0.016679 -0.028485 -0.005897
v -0.011816 -0.027606 0.000746
v -0.014575 -0.027238 -0.006324
v -0.014924 -0.026891 -0.006237
v -0.013977 -0.026717 -0.005789
v -0.012716 -0.026104 -0.005294
v -0.011880 -0.025513 -0.005081
v -0.009135 -0.025018 -0.001057
v -0.011663 -0.025205 -0.005228
v -0.008121 -0.024384 -0.001566
v -0.007697 -0.023795 -0.001829
v -0.011310 -0.024073 -0.007789
v -0.010551 -0.023737 -0.006615
v -0.009972 -0.024403 -0.004986
v -0.009518 -0.021544 -0.009426
v -0.005540 -0.021687 -0.003504
v -0.004909 -0.021693 -0.003482
v -0.008723 -0.021627 -0.009992
v 0.001191 -0.018055 -0.003182
v 0.002773 -0.016641 -0.004469
v 0.003859 -0.015899 -0.005363
v -0.001038 -0.015614 -0.012419
v -0.001564 -0.015353 -0.012749
v 0.003879 -0.015023 -0.005503
v 0.004576 -0.014830 -0.005548
v 0.005459 -0.013968 -0.006378
v 0.001898 -0.014606 -0.012288
v 0.006807 -0.012815 -0.007386
v 0.004399 -0.013095 -0.010728
v 0.005205 -0.012966 -0.010618
v 0.006416 -0.012647 -0.007507
v 0.005291 -0.012382 -0.010220
v 0.007329 -0.012632 -0.007413
v 0.008009 -0.011695 -0.009391
v -0.018855 -0.032273 0.002199
v -0.020317 -0.031939 -0.000539
v -0.017986 -0.032141 0.002661
v -0.020762 -0.031921 -0.001198
v -0.020608 -0.031419 -0.002044
v -0.019999 -0.030957 -0.002664
v -0.019091 -0.030567 -0.003384
v -0.013445 -0.028663 0.002595
v -0.013283 -0.028898 0.002490
v -0.012932 -0.028182 0.002153
v -0.017493 -0.028823 -0.004779
v -0.016927 -0.028024 -0.005736
v -0.015642 -0.026828 -0.006523
v -0.010570 -0.026084 -0.000378
v -0.010234 -0.025461 -0.000754
v -0.014264 -0.026388 -0.005782
v -0.012642 -0.025470 -0.005345
v -0.008839 -0.024497 -0.001403
v -0.010161 -0.023899 -0.005367
v -0.010096 -0.023665 -0.005866
v -0.007051 -0.023424 -0.002290
v -0.011204 -0.022802 -0.008563
v -0.011809 -0.023749 -0.007945
v -0.006447 -0.023094 -0.002365
v -0.010073 -0.022579 -0.008933
v -0.005414 -0.022140 -0.003173
v -0.004782 -0.021079 -0.003915
v -0.003975 -0.020843 -0.003554
v -0.004410 -0.020508 -0.003379
v -0.006974 -0.019223 -0.011009
v -0.000994 -0.019242 -0.002962
v -0.000176 -0.018615 -0.003123
v -0.006393 -0.019643 -0.011005
v -0.003765 -0.017636 -0.011586
v -0.002730 -0.017045 -0.011873
v 0.001560 -0.016918 -0.003575
v 0.002933 -0.016190 -0.004631
v -0.002838 -0.016480 -0.011890
v 0.003394 -0.015163 -0.005193
v 0.005036 -0.013676 -0.007022
v 0.004028 -0.014689 -0.006100
v 0.000551 -0.014839 -0.012348
v 0.000152 -0.014184 -0.012163
v 0.005772 -0.013164 -0.007153
v 0.003808 -0.013909 -0.011044
v 0.004614 -0.012045 -0.010661
v 0.006591 -0.012029 -0.009994
v 0.007554 -0.011216 -0.009356
v 0.008250 -0.011291 -0.008784
v 0.008461 -0.010789 -0.007858
v -0.021033 -0.031898 -0.000711
v -0.017442 -0.031746 0.003108
v -0.018236 -0.031745 0.002701
v -0.020297 -0.030737 -0.002859
v -0.019442 -0.030337 -0.003568
v -0.014492 -0.030016 0.003031
v -0.013810 -0.029170 0.002533
v -0.019631 -0.029785 -0.004037
v -0.013973 -0.028720 0.002523
v -0.018514 -0.029256 -0.004500
v -0.012575 -0.027834 0.001377
v -0.012336 -0.027428 0.000605
v -0.011202 -0.026404 -0.000352
v -0.014206 -0.025808 -0.005820
v -0.012940 -0.025092 -0.005273
v -0.008970 -0.023885 -0.001903
v -0.007843 -0.023311 -0.001806
v -0.010613 -0.022849 -0.008925
v -0.005232 -0.021256 -0.003446
v -0.004810 -0.021006 -0.003087
v -0.009812 -0.021663 -0.009248
v -0.002229 -0.019472 -0.003039
v -0.001691 -0.018798 -0.003062
v -0.005686 -0.018852 -0.011289
v 0.001159 -0.017416 -0.003267
v -0.004227 -0.017986 -0.011636
v -0.002085 -0.015956 -0.012442
v 0.003670 -0.014524 -0.005401
v 0.003742 -0.014586 -0.005977
v 0.005306 -0.013088 -0.007265
v 0.005785 -0.012485 -0.007315
v 0.003783 -0.012786 -0.010663
v 0.005836 -0.011733 -0.010221
v 0.006575 -0.011366 -0.009794
v 0.008347 -0.010528 -0.008543
v 0.008866 -0.010674 -0.008281
v -0.020046 -0.031792 0.001393
v -0.019577 -0.032322 0.001347
v -0.016918 -0.030891 0.003387
v -0.017098 -0.030563 0.003243
v -0.019861 -0.029922 -0.003653
v -0.014651 -0.029269 0.002985
v -0.015073 -0.029362 0.002927
v -0.013105 -0.027891 0.001803
v -0.011380 -0.026011 -0.000285
v -0.015750 -0.026280 -0.006331
v -0.016117 -0.027240 -0.006421
v -0.016216 -0.026048 -0.006606
v -0.015446 -0.026117 -0.006003
v -0.009889 -0.024919 -0.000727
v -0.013285 -0.025465 -0.005618
v -0.010973 -0.023729 -0.004801
v -0.008200 -0.023079 -0.002007
v -0.011862 -0.023489 -0.006909
v -0.011092 -0.023613 -0.006911
v -0.007824 -0.022787 -0.002374
v -0.012203 -0.023730 -0.007705
v -0.011776 -0.022780 -0.008602
v -0.007533 -0.023292 -0.002480
v -0.011177 -0.022255 -0.008657
v -0.006444 -0.021977 -0.002950
v -0.005986 -0.021784 -0.002868
v -0.005845 -0.021375 -0.003280
v -0.005507 -0.020604 -0.003666
v -0.003637 -0.019835 -0.003452
v -0.003430 -0.019476 -0.003288
v -0.007717 -0.019999 -0.010458
v -0.000591 -0.018668 -0.003040
v -0.006439 -0.019080 -0.011012
v -0.004944 -0.018101 -0.011558
v -0.004702 -0.017132 -0.011495
v 0.002040 -0.016013 -0.003968
v -0.001015 -0.014941 -0.012213
v -0.001520 -0.014658 -0.013005
v 0.002366 -0.014509 -0.011681
v 0.001881 -0.013564 -0.011334
v 0.008089 -0.011300 -0.007834
v 0.007088 -0.010863 -0.009518
v 0.007617 -0.010725 -0.008931
v -0.020429 -0.032018 0.000628
v -0.019178 -0.031852 0.001560
v -0.018920 -0.031427 0.002447
v -0.021510 -0.030899 -0.002421
v -0.015825 -0.029941 0.003406
v -0.020822 -0.030350 -0.003088
v -0.020905 -0.030942 -0.002442
v -0.019785 -0.029310 -0.004033
v -0.014256 -0.028565 0.002647
v -0.018814 -0.028994 -0.004756
v -0.013187 -0.027558 0.001725
v -0.012850 -0.027151 0.001020
v -0.017695 -0.028422 -0.005119
v -0.011548 -0.025432 -0.000337
v -0.010092 -0.024711 -0.000868
v -0.012220 -0.024153 -0.005249
v -0.011833 -0.024255 -0.004928
v -0.011871 -0.023708 -0.005612
v -0.010978 -0.023166 -0.006256
v -0.010559 -0.023221 -0.005799
v -0.010665 -0.023392 -0.005118
v -0.007834 -0.021903 -0.002954
v -0.007361 -0.022221 -0.002720
v -0.006805 -0.022117 -0.002746
v -0.006485 -0.021282 -0.003496
v -0.008804 -0.020245 -0.010091
v -0.007497 -0.018834 -0.010786
v -0.001496 -0.018293 -0.002413
v -0.006471 -0.018493 -0.011069
v 0.001175 -0.016579 -0.003375
v -0.004006 -0.017009 -0.011893
v -0.003329 -0.016930 -0.011899
v 0.001815 -0.015641 -0.003859
v 0.002407 -0.015574 -0.003845
v 0.004244 -0.013822 -0.005438
v -0.002784 -0.015990 -0.012371
v -0.002045 -0.015154 -0.012627
v 0.002337 -0.013205 -0.011091
v 0.002564 -0.012980 -0.010759
v 0.002586 -0.012449 -0.010861
v 0.003355 -0.011721 -0.010579
v 0.003984 -0.011747 -0.010862
v 0.007066 -0.011846 -0.007414
v 0.004926 -0.011126 -0.010641
v 0.006271 -0.011116 -0.009941
v 0.007617 -0.010658 -0.007728
v 0.007282 -0.010030 -0.009195
v -0.020768 -0.031828 -0.000113
v -0.019827 -0.031292 0.001488
v -0.021625 -0.031430 -0.001047
v -0.018066 -0.031090 0.002904
v -0.021054 -0.029964 -0.003476
v -0.018666 -0.028186 -0.004983
v -0.013512 -0.027255 0.001363
v -0.017969 -0.027668 -0.005111
v -0.017147 -0.027076 -0.005754
v -0.012337 -0.026250 0.000353
v -0.018007 -0.027211 -0.005550
v -0.010100 -0.024006 -0.000915
v -0.012727 -0.024376 -0.005298
v -0.009481 -0.024326 -0.000966
v -0.012369 -0.023569 -0.005908
v -0.012437 -0.023413 -0.008027
v -0.006123 -0.020765 -0.002853
v -0.009993 -0.021314 -0.009579
v -0.009170 -0.019491 -0.010008
v -0.004089 -0.019818 -0.003433
v -0.003626 -0.019022 -0.003141
v -0.003421 -0.019338 -0.002802
v -0.008015 -0.019301 -0.010789
v -0.001272 -0.018295 -0.002837
v -0.000206 -0.017006 -0.002803
v 0.000578 -0.017634 -0.003250
v -0.005132 -0.017446 -0.011526
v -0.004218 -0.016221 -0.011821
v 0.004462 -0.013709 -0.006129
v -0.000188 -0.013512 -0.011954
v 0.001077 -0.013310 -0.011798
v 0.001928 -0.012756 -0.011198
v 0.003267 -0.012309 -0.010485
v 0.006429 -0.011539 -0.007768
v -0.020563 -0.031449 0.001152
v -0.022070 -0.030468 -0.002461
v -0.015834 -0.028885 0.003320
v -0.019463 -0.028441 -0.004851
v -0.014671 -0.028410 0.002476
v -0.013017 -0.026652 0.000470
v -0.009378 -0.023585 -0.001112
v -0.012233 -0.023529 -0.006506
v -0.008690 -0.022219 -0.001694
v -0.008135 -0.022512 -0.002175
v -0.006721 -0.021219 -0.002797
v -0.011410 -0.021697 -0.009009
v -0.010843 -0.021316 -0.009069
v -0.005264 -0.020247 -0.002740
v -0.004398 -0.019599 -0.002941
v -0.000844 -0.017157 -0.002769
v -0.001580 -0.017911 -0.002740
v -0.005862 -0.017784 -0.011445
v 0.000726 -0.017036 -0.003374
v 0.000858 -0.016227 -0.003125
v 0.002060 -0.015044 -0.004188
v 0.004514 -0.012640 -0.006382
v 0.004160 -0.013365 -0.005915
v 0.000883 -0.012771 -0.011581
v 0.005562 -0.011684 -0.007221
v 0.007145 -0.010518 -0.007574
v 0.006156 -0.010674 -0.009729
v 0.008071 -0.009542 -0.007858
v -0.020409 -0.030609 0.001585
v -0.018313 -0.030407 0.003242
v -0.021447 -0.030349 -0.002850
v -0.021309 -0.029867 -0.003331
v -0.016592 -0.029766 0.003423
v -0.021569 -0.029597 -0.003668
v -0.019946 -0.028497 -0.004557
v -0.018716 -0.027447 -0.005092
v -0.013932 -0.026654 0.000931
v -0.013055 -0.026183 0.000406
v -0.015432 -0.025748 -0.006123
v -0.016355 -0.025450 -0.006196
v -0.010648 -0.025266 -0.000889
v -0.010489 -0.024229 -0.000565
v -0.012927 -0.024041 -0.005534
v -0.009084 -0.022987 -0.001695
v -0.009557 -0.023357 -0.000792
v -0.013117 -0.023131 -0.007580
v -0.012596 -0.023559 -0.007263
v -0.008148 -0.021653 -0.002191
v -0.007268 -0.021046 -0.003031
v -0.006407 -0.020382 -0.003360
v -0.005511 -0.019779 -0.003472
v -0.004314 -0.019157 -0.003242
v -0.009568 -0.019733 -0.010071
v -0.003757 -0.018731 -0.003380
v -0.003269 -0.018206 -0.003071
v -0.008038 -0.018826 -0.010777
v -0.002360 -0.017957 -0.003046
v -0.006889 -0.018405 -0.011146
v -0.006511 -0.017670 -0.011138
v 0.000140 -0.016410 -0.003068
v -0.006055 -0.016853 -0.011442
v -0.005543 -0.016853 -0.011404
v 0.000047 -0.016030 -0.002994
v 0.000948 -0.015626 -0.003650
v -0.001901 -0.014466 -0.013241
v -0.002346 -0.013793 -0.013019
v -0.000953 -0.014448 -0.012327
v -0.001256 -0.013940 -0.012134
v 0.003651 -0.012889 -0.005696
v 0.000458 -0.012957 -0.012020
v 0.005018 -0.011746 -0.007202
v 0.005239 -0.010628 -0.009914
v 0.007837 -0.009906 -0.007626
v -0.022362 -0.031229 -0.000606
v -0.022570 -0.031201 -0.000059
v -0.021451 -0.031061 0.000655
v -0.022983 -0.030492 -0.002188
v -0.014198 -0.027014 0.001877
v -0.019226 -0.027411 -0.005117
v -0.016567 -0.025844 -0.006799
v -0.014313 -0.025301 -0.005929
v -0.012930 -0.022822 -0.006484
v -0.012159 -0.022169 -0.008482
v -0.012589 -0.022041 -0.008632
v -0.007983 -0.021354 -0.002825
v -0.006146 -0.019884 -0.002573
v -0.007226 -0.020580 -0.003348
v -0.010877 -0.020548 -0.009552
v -0.010381 -0.020610 -0.009460
v -0.005657 -0.019530 -0.003571
v -0.004480 -0.018862 -0.003350
v -0.004291 -0.018660 -0.002815
v -0.002483 -0.017765 -0.002931
v -0.001020 -0.016904 -0.002650
v -0.007953 -0.017923 -0.010986
v -0.001250 -0.016953 -0.002220
v -0.007501 -0.017792 -0.010901
v -0.000672 -0.016772 -0.002954
v -0.005035 -0.015964 -0.011729
v 0.000850 -0.015505 -0.003197
v -0.003605 -0.015968 -0.011852
v -0.002381 -0.014973 -0.012827
v -0.000593 -0.012950 -0.011987
v 0.002304 -0.011890 -0.010706
v 0.005949 -0.010938 -0.007574
v 0.006373 -0.010595 -0.007786
v 0.004954 -0.010574 -0.010135
v 0.006980 -0.009886 -0.007795
v 0.007411 -0.009624 -0.008705
v 0.007878 -0.009109 -0.008444
v -0.019865 -0.030140 0.002677
v -0.022699 -0.031012 -0.001493
v -0.018820 -0.030261 0.003000
v -0.022452 -0.029862 -0.003004
v -0.017867 -0.029501 0.003568
v -0.017061 -0.029045 0.003653
v -0.020554 -0.028604 -0.004565
v -0.019534 -0.026684 -0.005131
v -0.013924 -0.025777 0.000464
v -0.017235 -0.025281 -0.006387
v -0.013255 -0.025248 0.000428
v -0.011908 -0.025087 -0.000533
v -0.011292 -0.024527 -0.000579
v -0.011630 -0.024301 -0.000367
v -0.013459 -0.024833 -0.005479
v -0.013773 -0.023692 -0.005315
v -0.012829 -0.023022 -0.005700
v -0.013600 -0.022859 -0.007452
v -0.008792 -0.022309 -0.001222
v -0.013395 -0.022803 -0.007926
v -0.007694 -0.020812 -0.002723
v -0.012267 -0.021330 -0.008913
v -0.011421 -0.021157 -0.009093
v -0.006217 -0.019958 -0.003376
v -0.005038 -0.019147 -0.002663
v -0.010424 -0.019762 -0.009515
v -0.008729 -0.018670 -0.010344
v -0.003510 -0.017689 -0.002944
v -0.003515 -0.018198 -0.002656
v -0.002322 -0.017047 -0.002738
v -0.006891 -0.017424 -0.011237
v -0.000202 -0.016153 -0.002541
v -0.000150 -0.015689 -0.002879
v 0.000496 -0.015561 -0.002943
v -0.004020 -0.015308 -0.011699
v 0.002370 -0.013739 -0.004567
v -0.002939 -0.014265 -0.012518
v -0.001677 -0.013776 -0.012342
v 0.002830 -0.013566 -0.004919
v 0.002851 -0.013069 -0.004954
v 0.005224 -0.011362 -0.006999
v 0.001698 -0.012011 -0.011362
v 0.003233 -0.011049 -0.010780
v 0.003604 -0.011165 -0.010692
v 0.005686 -0.010206 -0.009719
v 0.007604 -0.009052 -0.007536
v 0.006767 -0.009478 -0.009347
v -0.022002 -0.031156 0.000629
v -0.020018 -0.030195 0.002371
v -0.018290 -0.029745 0.003231
v -0.016342 -0.028417 0.003667
v -0.021174 -0.028003 -0.004703
v -0.015004 -0.027647 0.002583
v -0.015417 -0.027201 0.002847
v -0.015058 -0.027231 0.002121
v -0.014499 -0.026687 0.001536
v -0.014465 -0.026208 0.000972
v -0.018680 -0.026826 -0.005174
v -0.013767 -0.025139 0.000285
v -0.012397 -0.024471 -0.000319
v -0.017143 -0.024914 -0.006347
v -0.016655 -0.024773 -0.005812
v -0.016224 -0.024602 -0.005183
v -0.015746 -0.024315 -0.004994
v -0.015803 -0.024671 -0.005716
v -0.014825 -0.024005 -0.005196
v -0.013937 -0.025285 -0.005661
v -0.010845 -0.023829 -0.000742
v -0.010355 -0.022860 0.000308
v -0.013530 -0.023289 -0.005187
v -0.009887 -0.022375 -0.000708
v -0.014174 -0.022884 -0.007368
v -0.013336 -0.022807 -0.006059
v -0.008949 -0.021504 -0.001578
v -0.013478 -0.021703 -0.008525
v -0.012943 -0.021735 -0.008466
v -0.007943 -0.021253 -0.001948
v -0.006819 -0.019772 -0.002840
v -0.007118 -0.020157 -0.002694
v -0.006634 -0.019208 -0.003533
v -0.005547 -0.019204 -0.002622
v -0.004095 -0.018235 -0.002673
v -0.009381 -0.018714 -0.010305
v -0.000570 -0.016079 -0.002658
v -0.006351 -0.016304 -0.011346
v -0.005743 -0.015926 -0.011379
v 0.000286 -0.015203 -0.003222
v 0.000458 -0.014938 -0.002973
v -0.004513 -0.015510 -0.011722
v -0.004265 -0.014916 -0.011942
v 0.001634 -0.013838 -0.003976
v 0.002295 -0.013383 -0.004006
v 0.002182 -0.013476 -0.004830
v -0.000132 -0.012060 -0.011690
v 0.002858 -0.012883 -0.004570
v 0.000374 -0.012068 -0.011427
v 0.005792 -0.010238 -0.007474
v 0.001826 -0.011502 -0.011434
v 0.001461 -0.010961 -0.011255
v 0.003081 -0.010260 -0.010470
v 0.004049 -0.009752 -0.010156
v 0.006380 -0.009819 -0.007561
v 0.005188 -0.009543 -0.009713
v 0.005571 -0.009649 -0.009490
v 0.006104 -0.009174 -0.009560
v 0.006747 -0.009051 -0.009546
v 0.007675 -0.008794 -0.008166
v -0.023550 -0.030789 -0.000815
v -0.020911 -0.030688 0.001536
v -0.022746 -0.029524 -0.003319
v -0.016184 -0.027914 0.003491
v -0.020714 -0.028085 -0.004563
v -0.016994 -0.024392 -0.005657
v -0.014149 -0.023836 -0.005114
v -0.014203 -0.023263 -0.005101
v -0.010485 -0.023190 -0.000232
v -0.013854 -0.022481 -0.006309
v -0.009239 -0.021784 -0.000765
v -0.014357 -0.022613 -0.007699
v -0.007804 -0.020461 -0.002168
v -0.007631 -0.020183 -0.002706
v -0.011962 -0.020742 -0.009042
v -0.011123 -0.020306 -0.009399
v -0.010106 -0.018991 -0.009839
v -0.005477 -0.018591 -0.003301
v -0.004434 -0.017959 -0.002922
v -0.003865 -0.017562 -0.002691
v -0.009080 -0.017800 -0.010280
v -0.002638 -0.016721 -0.002834
v -0.001286 -0.016530 -0.002527
v -0.005383 -0.015260 -0.011624
v -0.005062 -0.014893 -0.011775
v -0.002776 -0.013502 -0.013183
v -0.002920 -0.013039 -0.012974
v -0.001488 -0.012675 -0.011989
v 0.001119 -0.011647 -0.011244
v 0.002203 -0.011243 -0.011004
v 0.005732 -0.010095 -0.006949
v 0.006648 -0.009323 -0.007640
v 0.006372 -0.008805 -0.009738
v -0.023329 -0.030762 0.000368
v -0.022454 -0.030665 0.000736
v -0.020425 -0.030251 0.002598
v -0.023235 -0.029878 -0.002467
v -0.018702 -0.029137 0.003338
v -0.017851 -0.028814 0.003509
v -0.016775 -0.027967 0.003479
v -0.022585 -0.028994 -0.003594
v -0.021627 -0.028057 -0.004417
v -0.020263 -0.026545 -0.005119
v -0.020007 -0.026837 -0.005173
v -0.014837 -0.025958 0.000712
v -0.014371 -0.025247 0.000257
v -0.018615 -0.025855 -0.005323
v -0.017743 -0.025077 -0.006016
v -0.011642 -0.023748 -0.000445
v -0.011974 -0.022482 -0.000298
v -0.010197 -0.022381 -0.000018
v -0.013707 -0.022694 -0.005631
v -0.014706 -0.022548 -0.007504
v -0.015016 -0.022545 -0.007097
v -0.014369 -0.022479 -0.006218
v -0.014030 -0.021836 -0.008174
v -0.012879 -0.021028 -0.008630
v -0.011502 -0.019934 -0.009231
v -0.006400 -0.018740 -0.003400
v -0.010762 -0.019110 -0.009798
v -0.005764 -0.018347 -0.003562
v -0.004628 -0.017702 -0.003292
v -0.009441 -0.017882 -0.010371
v -0.002922 -0.017004 -0.002489
v -0.007650 -0.017133 -0.010853
v -0.001317 -0.015922 -0.002670
v -0.006024 -0.015409 -0.011583
v 0.000377 -0.014719 -0.002929
v 0.001717 -0.013391 -0.004073
v -0.002746 -0.012590 -0.012841
v -0.002479 -0.013111 -0.012551
v -0.001904 -0.012477 -0.012133
v 0.003248 -0.012385 -0.004859
v 0.001979 -0.010731 -0.010868
v 0.005290 -0.010131 -0.006565
v 0.006006 -0.009600 -0.006591
v 0.002427 -0.010244 -0.011123
v 0.003622 -0.009554 -0.010479
v 0.006234 -0.009451 -0.006423
v 0.007381 -0.008687 -0.007366
v -0.023899 -0.031414 0.001470
v -0.023750 -0.030894 0.000408
v -0.023012 -0.030585 0.000888
v -0.022048 -0.030076 0.001135
v -0.021179 -0.029970 0.002181
v -0.024482 -0.030243 -0.001861
v -0.023916 -0.030505 -0.001817
v -0.019796 -0.029569 0.003185
v -0.020063 -0.029415 0.003005
v -0.024316 -0.029832 -0.002616
v -0.023562 -0.029650 -0.002730
v -0.023235 -0.028813 -0.003570
v -0.022962 -0.029022 -0.003341
v -0.018273 -0.028600 0.003289
v -0.017636 -0.028131 0.003405
v -0.016844 -0.027355 0.003318
v -0.022204 -0.028138 -0.004430
v -0.019132 -0.026114 -0.005232
v -0.017448 -0.024534 -0.005663
v -0.012775 -0.024247 -0.000490
v -0.015571 -0.024018 -0.005112
v -0.012225 -0.023182 -0.000480
v -0.014955 -0.023459 -0.004999
v -0.011298 -0.022526 -0.000244
v -0.014378 -0.022711 -0.005578
v -0.014638 -0.021979 -0.008167
v -0.008837 -0.020786 -0.001480
v -0.008323 -0.020576 -0.001645
v -0.013093 -0.020626 -0.008923
v -0.007662 -0.019546 -0.002756
v -0.007290 -0.019482 -0.003071
v -0.006821 -0.018851 -0.002959
v -0.005455 -0.018122 -0.003268
v -0.004595 -0.017339 -0.003190
v -0.003234 -0.016599 -0.002916
v -0.002523 -0.016085 -0.002796
v -0.001209 -0.015283 -0.002783
v -0.006914 -0.016461 -0.011391
v -0.004436 -0.014604 -0.011904
v 0.000788 -0.013749 -0.003781
v -0.003299 -0.013168 -0.012872
v 0.002836 -0.012338 -0.004980
v -0.000954 -0.011368 -0.012103
v 0.000265 -0.011373 -0.011478
v -0.000182 -0.011572 -0.011562
v 0.003626 -0.011550 -0.005234
v 0.000948 -0.011287 -0.011439
v 0.004255 -0.009411 -0.009750
v 0.007198 -0.008367 -0.007254
v -0.024433 -0.031502 0.001050
v -0.024265 -0.030578 -0.001306
v -0.023640 -0.030565 -0.000253
v -0.022933 -0.029750 0.001150
v -0.024374 -0.029505 -0.002723
v -0.022744 -0.028644 -0.003980
v -0.015492 -0.026731 0.002353
v -0.015319 -0.026255 0.002090
v -0.020743 -0.026163 -0.005250
v -0.013920 -0.024352 0.000294
v -0.018239 -0.025292 -0.005156
v -0.010426 -0.022232 0.000611
v -0.015161 -0.023161 -0.004933
v -0.015638 -0.022264 -0.007411
v -0.009108 -0.021064 -0.000502
v -0.008305 -0.020211 -0.001244
v -0.012603 -0.020318 -0.008952
v -0.008077 -0.019531 -0.001416
v -0.008016 -0.019826 -0.002069
v -0.007581 -0.018870 -0.002942
v -0.006618 -0.018330 -0.003155
v -0.011070 -0.018700 -0.009678
v -0.010154 -0.018242 -0.009895
v -0.002182 -0.015905 -0.002928
v -0.008153 -0.017396 -0.010837
v -0.000322 -0.014996 -0.002879
v -0.000421 -0.014483 -0.002894
v 0.001152 -0.013273 -0.003706
v -0.004104 -0.013385 -0.012189
v 0.002286 -0.011729 -0.005096
v 0.002403 -0.012018 -0.004824
v -0.003017 -0.012337 -0.012758
v 0.003520 -0.011245 -0.005168
v 0.002878 -0.011401 -0.005169
v -0.002260 -0.012026 -0.012068
v -0.001533 -0.011635 -0.012106
v 0.004591 -0.010205 -0.006094
v 0.002922 -0.009610 -0.011258
v 0.001795 -0.010282 -0.011099
v 0.003690 -0.009354 -0.010206
v 0.006045 -0.008885 -0.007157
v 0.004749 -0.008876 -0.009523
v 0.005960 -0.008235 -0.009530
v 0.007021 -0.008040 -0.008197
v 0.007413 -0.008026 -0.007698
v -0.024867 -0.030840 0.001346
v -0.024936 -0.030374 -0.001117
v -0.021949 -0.029805 0.002182
v -0.018212 -0.027901 0.003245
v -0.022843 -0.028144 -0.004010
v -0.017163 -0.026721 0.002980
v -0.022345 -0.027502 -0.004497
v -0.021444 -0.027011 -0.004684
v -0.015681 -0.025902 0.002341
v -0.015231 -0.025725 0.001037
v -0.015898 -0.025582 0.001896
v -0.015832 -0.025074 0.000837
v -0.015538 -0.025321 0.001130
v -0.014602 -0.024570 0.000343
v -0.013994 -0.023824 -0.000135
v -0.016700 -0.024249 -0.004984
v -0.017306 -0.023904 -0.004834
v -0.012565 -0.023473 -0.000352
v -0.013294 -0.023581 -0.000299
v -0.015568 -0.023319 -0.004610
v -0.015736 -0.022943 -0.004944
v -0.015088 -0.022810 -0.005141
v -0.010745 -0.021547 0.000494
v -0.014722 -0.022193 -0.006175
v -0.009814 -0.021250 -0.000424
v -0.015890 -0.021943 -0.007734
v -0.009140 -0.020100 -0.000569
v -0.008854 -0.020715 -0.001154
v -0.007529 -0.019088 -0.002020
v -0.012033 -0.019678 -0.009346
v -0.011632 -0.018855 -0.009709
v -0.011261 -0.017846 -0.009684
v -0.006203 -0.017901 -0.003402
v -0.005305 -0.017417 -0.003195
v -0.010590 -0.018065 -0.010016
v -0.003174 -0.015982 -0.002410
v -0.008760 -0.016543 -0.010617
v -0.007625 -0.016265 -0.010975
v -0.001378 -0.014597 -0.002975
v -0.007332 -0.015766 -0.011121
v -0.006810 -0.015483 -0.011148
v -0.006353 -0.014527 -0.011363
v 0.000517 -0.013439 -0.003657
v 0.001413 -0.012376 -0.003975
v -0.003734 -0.012903 -0.012139
v 0.002326 -0.011532 -0.004781
v 0.004864 -0.009526 -0.006418
v 0.001217 -0.010249 -0.011193
v 0.005185 -0.009695 -0.006560
v 0.005597 -0.008372 -0.009406
v 0.006744 -0.007455 -0.007531
v 0.007202 -0.007830 -0.007279
v 0.007339 -0.007474 -0.007946
v -0.024575 -0.030694 0.000156
v -0.023619 -0.029914 0.001189
v -0.025040 -0.029385 -0.002670
v -0.020895 -0.029546 0.002870
v -0.019382 -0.028066 0.003430
v -0.024703 -0.029338 -0.002941
v -0.023993 -0.028301 -0.003710
v -0.023522 -0.028112 -0.004067
v -0.016576 -0.026766 0.003107
v -0.016624 -0.025696 0.002004
v -0.020150 -0.026002 -0.005231
v -0.018822 -0.025595 -0.005129
v -0.019436 -0.024966 -0.004914
v -0.013722 -0.023429 0.000006
v -0.016105 -0.023614 -0.004695
v -0.015954 -0.022611 -0.005157
v -0.016319 -0.022136 -0.007333
v -0.014218 -0.020643 -0.008638
v -0.013861 -0.020201 -0.008955
v -0.013710 -0.020657 -0.008560
v -0.013110 -0.019177 -0.009200
v -0.007283 -0.018410 -0.002238
v -0.007750 -0.017423 -0.001920
v -0.012656 -0.019311 -0.009401
v -0.006728 -0.017858 -0.003023
v -0.004271 -0.016984 -0.002769
v -0.003205 -0.015568 -0.002782
v -0.002614 -0.015221 -0.002779
v -0.008129 -0.016271 -0.011006
v -0.007717 -0.015469 -0.010985
v -0.000151 -0.013684 -0.003206
v -0.006351 -0.014170 -0.011514
v -0.004859 -0.013743 -0.011706
v -0.004443 -0.012899 -0.012015
v -0.002698 -0.011819 -0.012273
v 0.003608 -0.010539 -0.005819
v 0.004280 -0.010010 -0.006268
v 0.001876 -0.009573 -0.011414
v 0.005241 -0.008691 -0.006736
v 0.004299 -0.008903 -0.009797
v 0.003706 -0.008840 -0.010033
v 0.006647 -0.008372 -0.007388
v 0.005388 -0.007903 -0.009148
v 0.005942 -0.007690 -0.008956
v 0.006770 -0.007555 -0.008037
v -0.025809 -0.030751 0.000789
v -0.025248 -0.030845 0.000844
v -0.024108 -0.030414 0.001627
v -0.025387 -0.030328 -0.000597
v -0.024853 -0.030371 0.000246
v -0.021911 -0.029770 0.001576
v -0.025321 -0.030059 -0.001924
v -0.023029 -0.029244 0.000980
v -0.025770 -0.029485 -0.002657
v -0.019045 -0.027637 0.003309
v -0.018170 -0.027254 0.003252
v -0.018405 -0.026541 0.002890
v -0.023220 -0.027459 -0.004705
v -0.021245 -0.025621 -0.005332
v -0.015030 -0.024336 0.000169
v -0.016446 -0.023137 -0.004613
v -0.011204 -0.021952 -0.000259
v -0.011797 -0.022120 -0.000392
v -0.015720 -0.022229 -0.006271
v -0.016806 -0.021949 -0.007598
v -0.014735 -0.021294 -0.008255
v -0.005769 -0.016962 -0.003107
v -0.005194 -0.016810 -0.002747
v -0.005521 -0.016430 -0.003152
v -0.003858 -0.016091 -0.002455
v -0.010124 -0.017242 -0.010038
v -0.009281 -0.017016 -0.010600
v -0.009263 -0.016282 -0.010667
v -0.003831 -0.015665 -0.002592
v -0.008187 -0.015521 -0.011067
v -0.005643 -0.014226 -0.011525
v -0.005397 -0.013857 -0.011710
v 0.001028 -0.012869 -0.004066
v 0.001285 -0.012198 -0.003901
v -0.003515 -0.012267 -0.012352
v 0.002308 -0.011050 -0.004862
v -0.001380 -0.011200 -0.012323
v -0.000497 -0.010981 -0.011861
v 0.004060 -0.009817 -0.005688
v -0.000481 -0.010394 -0.011332
v 0.000246 -0.010269 -0.011089
v 0.001084 -0.009220 -0.011665
v 0.002350 -0.009163 -0.011405
v 0.003035 -0.008529 -0.010161
v 0.005719 -0.008144 -0.006729
v 0.004027 -0.008323 -0.009664
v 0.004262 -0.007720 -0.009689
v -0.025343 -0.030774 0.001418
v -0.024704 -0.030262 0.001485
v -0.026170 -0.029854 -0.001815
v -0.022525 -0.029002 0.002341
v -0.021437 -0.029726 0.002818
v -0.022498 -0.029130 0.001485
v -0.020417 -0.027981 0.003424
v -0.024487 -0.027906 -0.003923
v -0.024266 -0.028043 -0.003994
v -0.018649 -0.027128 0.003142
v -0.024006 -0.027704 -0.004408
v -0.017680 -0.026712 0.002866
v -0.017660 -0.025727 0.002735
v -0.024306 -0.027319 -0.005052
v -0.023354 -0.027160 -0.004792
v -0.016364 -0.024900 0.001115
v -0.016151 -0.025305 0.001543
v -0.021473 -0.026275 -0.005202
v -0.018594 -0.024652 -0.005095
v -0.017182 -0.023501 -0.004653
v -0.017091 -0.022927 -0.004919
v -0.012666 -0.022131 -0.000277
v -0.017387 -0.022318 -0.006011
v -0.016382 -0.022462 -0.005677
v -0.015981 -0.021925 -0.006356
v -0.017116 -0.021977 -0.006768
v -0.016070 -0.021268 -0.008212
v -0.015513 -0.021154 -0.008231
v -0.015212 -0.021287 -0.008355
v -0.014264 -0.019669 -0.008804
v -0.012178 -0.018657 -0.009402
v -0.010611 -0.017021 -0.010112
v -0.008718 -0.015555 -0.010739
v -0.002889 -0.015023 -0.002903
v -0.001992 -0.014410 -0.002800
v -0.007299 -0.014490 -0.011260
v -0.000963 -0.013583 -0.003088
v -0.000318 -0.013310 -0.003129
v 0.001003 -0.011782 -0.003747
v 0.001808 -0.011207 -0.004776
v 0.003343 -0.009950 -0.005620
v -0.002271 -0.011135 -0.012158
v 0.003693 -0.009425 -0.005518
v -0.001552 -0.010410 -0.011820
v 0.000326 -0.009478 -0.011222
v 0.000593 -0.010005 -0.011260
v 0.004914 -0.008443 -0.006913
v 0.005226 -0.007859 -0.006488
v 0.004950 -0.007742 -0.009402
v 0.005974 -0.007163 -0.008521
v 0.006636 -0.007083 -0.008253
v -0.025496 -0.030329 0.000232
v -0.023468 -0.029232 0.001114
v -0.020906 -0.028566 0.003236
v -0.025745 -0.029056 -0.002832
v -0.024333 -0.027516 -0.004603
v -0.024863 -0.027789 -0.004057
v -0.023537 -0.026542 -0.005776
v -0.022987 -0.026479 -0.005145
v -0.022523 -0.026150 -0.005051
v -0.021891 -0.025823 -0.005033
v -0.020098 -0.025076 -0.005229
v -0.019020 -0.024507 -0.005002
v -0.015750 -0.024272 0.000561
v -0.013331 -0.023033 0.002987
v -0.014438 -0.023476 0.000022
v -0.012636 -0.022395 0.002600
v -0.013431 -0.022034 0.000162
v -0.011790 -0.021220 -0.000139
v -0.010971 -0.020634 0.000568
v -0.010824 -0.021078 0.000775
v -0.016511 -0.021257 -0.007988
v -0.010417 -0.021347 0.000067
v -0.015723 -0.020678 -0.008299
v -0.013669 -0.019127 -0.009230
v -0.013509 -0.018594 -0.009295
v -0.012315 -0.017840 -0.009417
v -0.011694 -0.018321 -0.009671
v -0.005111 -0.016293 -0.002905
v -0.010087 -0.016190 -0.010193
v -0.001795 -0.014127 -0.002976
v -0.001679 -0.013621 -0.002849
v -0.006999 -0.013909 -0.011178
v -0.000540 -0.013062 -0.002962
v 0.000660 -0.012285 -0.003869
v 0.000331 -0.011994 -0.003747
v -0.003865 -0.012136 -0.012509
v 0.000928 -0.011281 -0.004267
v 0.002045 -0.010817 -0.004628
v -0.001084 -0.009609 -0.011202
v -0.000296 -0.009633 -0.011176
v 0.000471 -0.008757 -0.011847
v 0.002336 -0.008017 -0.010421
v 0.003960 -0.006957 -0.009590
v 0.005818 -0.007322 -0.006781
v 0.005375 -0.007258 -0.009169
v 0.006838 -0.006754 -0.007416
v 0.006451 -0.006474 -0.007937
v -0.026746 -0.030508 0.001381
v -0.026067 -0.030423 0.000954
v -0.025797 -0.029979 0.000267
v -0.026599 -0.030036 -0.000913
v -0.026970 -0.030059 -0.000619
v -0.026442 -0.029211 -0.002481
v -0.022027 -0.028964 0.003038
v -0.026019 -0.028849 -0.003096
v -0.021010 -0.028128 0.003116
v -0.021385 -0.027693 0.003187
v -0.019102 -0.026990 0.002985
v -0.017241 -0.024755 0.001841
v -0.016921 -0.025028 0.002044
v -0.015930 -0.023238 0.000148
v -0.017968 -0.023267 -0.004614
v -0.014415 -0.022285 0.000389
v -0.017456 -0.022644 -0.004989
v -0.017270 -0.021976 -0.007360
v -0.009877 -0.020001 -0.000504
v -0.009290 -0.019008 -0.000563
v -0.014377 -0.019022 -0.009160
v -0.014975 -0.019851 -0.008735
v -0.012797 -0.018233 -0.009443
v -0.006908 -0.017963 -0.002589
v -0.007023 -0.016854 -0.002989
v -0.006390 -0.016819 -0.003336
v -0.006081 -0.015877 -0.003053
v -0.009237 -0.015630 -0.010753
v -0.003331 -0.014988 -0.002409
v -0.009194 -0.014677 -0.010532
v -0.008331 -0.014819 -0.010983
v -0.007829 -0.014680 -0.010982
v -0.008105 -0.013801 -0.010908
v -0.001177 -0.013172 -0.002981
v -0.005300 -0.012630 -0.011463
v -0.004175 -0.011269 -0.012395
v -0.003431 -0.011185 -0.012067
v -0.001892 -0.010431 -0.012062
v -0.001424 -0.010022 -0.011810
v 0.002856 -0.009140 -0.005899
v 0.004726 -0.008405 -0.006462
v 0.000897 -0.008835 -0.011654
v 0.001757 -0.008367 -0.011207
v 0.003624 -0.007887 -0.009814
v 0.003580 -0.007468 -0.009942
v 0.004325 -0.006636 -0.009052
v 0.005931 -0.006496 -0.008478
v -0.025545 -0.030309 0.001579
v -0.026613 -0.029801 0.001801
v -0.026378 -0.030028 0.000369
v -0.026599 -0.029533 -0.002086
v -0.024034 -0.029676 0.001012
v -0.026291 -0.028753 -0.002900
v -0.019570 -0.027465 0.003332
v -0.018217 -0.025749 0.002648
v -0.022865 -0.025864 -0.004935
v -0.017006 -0.024771 0.001170
v -0.016164 -0.024175 0.000416
v -0.020857 -0.024903 -0.005197
v -0.019026 -0.023477 -0.004672
v -0.015131 -0.023318 0.000123
v -0.018660 -0.022931 -0.004872
v -0.012633 -0.022204 0.002376
v -0.018540 -0.022442 -0.005714
v -0.011297 -0.020507 0.001050
v -0.010707 -0.019846 0.000122
v -0.016642 -0.020384 -0.008440
v -0.016174 -0.020245 -0.008393
v -0.009958 -0.019047 -0.000533
v -0.014913 -0.018885 -0.008969
v -0.004189 -0.014766 -0.002312
v -0.003359 -0.014382 -0.002732
v -0.003283 -0.014030 -0.002904
v -0.002768 -0.013628 -0.002829
v -0.001893 -0.013030 -0.002893
v -0.001064 -0.012627 -0.003183
v -0.000289 -0.012211 -0.003709
v -0.005817 -0.012550 -0.011558
v 0.000371 -0.011347 -0.004261
v -0.004656 -0.011355 -0.011605
v -0.004727 -0.011731 -0.011950
v 0.002630 -0.009647 -0.005673
v -0.002530 -0.010479 -0.012072
v 0.003633 -0.008841 -0.006100
v -0.000622 -0.009243 -0.011070
v 0.000328 -0.008242 -0.011862
v 0.004419 -0.007892 -0.006694
v 0.005045 -0.007316 -0.007096
v 0.001798 -0.007676 -0.010583
v 0.005774 -0.006826 -0.007103
v 0.005118 -0.006717 -0.008908
v -0.027436 -0.029836 -0.000993
v -0.027511 -0.029903 -0.000249
v -0.026732 -0.029852 0.000077
v -0.023641 -0.028488 0.001715
v -0.022728 -0.028404 0.002850
v -0.022079 -0.028386 0.003030
v -0.024980 -0.027137 -0.004195
v -0.023921 -0.025997 -0.005605
v -0.018301 -0.025150 0.002618
v -0.017308 -0.024320 0.001297
v -0.021410 -0.024904 -0.005488
v -0.013927 -0.023087 0.004044
v -0.013777 -0.023081 0.003489
v -0.013368 -0.022836 0.003254
v -0.013958 -0.022178 0.000168
v -0.012399 -0.021468 0.002045
v -0.011985 -0.021395 0.002022
v -0.011695 -0.021097 0.001525
v -0.018454 -0.022136 -0.007394
v -0.010861 -0.020173 0.001248
v -0.011565 -0.020687 -0.000166
v -0.017834 -0.021616 -0.007856
v -0.008687 -0.018367 -0.001117
v -0.013820 -0.017868 -0.009339
v -0.012975 -0.017570 -0.009476
v -0.007584 -0.016927 -0.002196
v -0.005576 -0.015584 -0.002601
v -0.010532 -0.015660 -0.010339
v -0.010071 -0.015372 -0.010298
v -0.003507 -0.014002 -0.002346
v -0.008720 -0.014014 -0.010862
v -0.001104 -0.012184 -0.003242
v -0.006070 -0.013052 -0.011432
v -0.006467 -0.012329 -0.011226
v 0.000797 -0.010841 -0.004234
v 0.001007 -0.010113 -0.004850
v -0.003871 -0.010936 -0.012276
v 0.003308 -0.008604 -0.005852
v 0.004227 -0.007721 -0.006629
v -0.000259 -0.008274 -0.011895
v 0.004484 -0.007143 -0.006838
v 0.005059 -0.007160 -0.006644
v 0.003859 -0.006534 -0.009370
v 0.006194 -0.006385 -0.006833
v 0.006856 -0.005935 -0.007605
v 0.006369 -0.005858 -0.007614
v 0.005364 -0.006232 -0.008762
v -0.025530 -0.029188 0.002021
v -0.024906 -0.028537 0.001486
v -0.027389 -0.029215 -0.002025
v -0.026926 -0.028500 -0.003004
v -0.026752 -0.028832 -0.002612
v -0.024155 -0.028194 0.001447
v -0.023305 -0.027990 0.001916
v -0.022553 -0.027802 0.002851
v -0.021868 -0.027929 0.003508
v -0.024163 -0.025619 -0.005418
v -0.018775 -0.025033 0.002513
v -0.023402 -0.025334 -0.005335
v -0.017524 -0.024386 0.001864
v -0.016829 -0.023825 0.000785
v -0.015761 -0.022407 0.000282
v -0.013373 -0.022376 0.002849
v -0.013990 -0.021855 0.002823
v -0.019546 -0.022438 -0.005950
v -0.013071 -0.021608 0.002105
v -0.012588 -0.021459 0.002811
v -0.017866 -0.022119 -0.006101
v -0.012569 -0.021100 0.002124
v -0.018780 -0.021742 -0.007275
v -0.012371 -0.020894 -0.000302
v -0.013180 -0.021346 -0.000044
v -0.012245 -0.019888 -0.000015
v -0.011584 -0.020737 0.001421
v -0.018313 -0.021290 -0.007703
v -0.017420 -0.020681 -0.007950
v -0.015645 -0.018698 -0.008952
v -0.015592 -0.019819 -0.008776
v -0.008891 -0.017819 -0.001390
v -0.009060 -0.018058 -0.000797
v -0.013816 -0.017374 -0.009454
v -0.012528 -0.017196 -0.009750
v -0.007077 -0.016034 -0.003034
v -0.011450 -0.016638 -0.010055
v -0.005485 -0.014851 -0.002891
v -0.007390 -0.013637 -0.011336
v -0.006697 -0.013443 -0.011296
v -0.006078 -0.011871 -0.011344
v 0.000059 -0.011085 -0.004082
v 0.001557 -0.009773 -0.004942
v -0.001660 -0.009125 -0.011307
v 0.002598 -0.008865 -0.005729
v 0.003800 -0.007656 -0.006688
v 0.000977 -0.007946 -0.011691
v 0.001061 -0.007194 -0.010894
v 0.005259 -0.006487 -0.007370
v 0.006268 -0.005632 -0.007939
v -0.027002 -0.029843 0.000468
v -0.026334 -0.027316 -0.003646
v -0.020385 -0.026316 0.002818
v -0.019790 -0.026210 0.002819
v -0.024896 -0.026639 -0.004711
v -0.019053 -0.025611 0.002733
v -0.021936 -0.024957 -0.005497
v -0.022451 -0.025014 -0.005257
v -0.014053 -0.022688 0.003530
v -0.019441 -0.023066 -0.004638
v -0.018897 -0.022675 -0.004979
v -0.013060 -0.022164 0.003232
v -0.013521 -0.022041 0.002475
v -0.012165 -0.021057 0.002181
v -0.011887 -0.020403 0.001635
v -0.010979 -0.019248 0.000837
v -0.018260 -0.020580 -0.007873
v -0.017726 -0.020280 -0.008214
v -0.010764 -0.019712 0.000642
v -0.016898 -0.019964 -0.008407
v -0.009766 -0.018603 -0.000284
v -0.008802 -0.017529 -0.000555
v -0.008719 -0.017313 -0.001309
v -0.014428 -0.017854 -0.009371
v -0.007367 -0.015599 -0.001889
v -0.008148 -0.016828 -0.001667
v -0.007822 -0.016302 -0.002463
v -0.012978 -0.016816 -0.009577
v -0.012145 -0.016762 -0.009652
v -0.006306 -0.015430 -0.003150
v -0.012150 -0.015975 -0.009739
v -0.011031 -0.016189 -0.010008
v -0.004885 -0.014716 -0.002534
v -0.010322 -0.014676 -0.010195
v -0.004008 -0.014283 -0.002406
v -0.003381 -0.013233 -0.002407
v -0.001638 -0.012561 -0.002727
v -0.008408 -0.013166 -0.011135
v -0.007821 -0.012972 -0.011115
v -0.007111 -0.012616 -0.011183
v -0.000686 -0.011522 -0.003024
v -0.001373 -0.011729 -0.002994
v -0.006852 -0.012021 -0.011375
v -0.006026 -0.011499 -0.011485
v -0.005167 -0.011584 -0.011543
v 0.000837 -0.010100 -0.004335
v -0.002132 -0.009138 -0.011565
v 0.002104 -0.008656 -0.005410
v 0.002709 -0.008488 -0.005435
v -0.001013 -0.008972 -0.011328
v -0.001210 -0.008517 -0.011269
v 0.003661 -0.007534 -0.006242
v 0.004216 -0.006792 -0.006694
v 0.002578 -0.006861 -0.010381
v 0.005369 -0.006236 -0.006769
v 0.005775 -0.006101 -0.007383
v 0.006454 -0.005312 -0.007568
v -0.027240 -0.029854 0.001631
v -0.027358 -0.029533 0.000580
v -0.028196 -0.029613 -0.000655
v -0.027751 -0.028847 -0.002312
v -0.028305 -0.029371 -0.001158
v -0.023129 -0.027080 0.002958
v -0.027348 -0.028231 -0.002774
v -0.021073 -0.026986 0.002958
v -0.021327 -0.026533 0.003042
v -0.017882 -0.024164 0.001709
v -0.017735 -0.024141 0.001130
v -0.017236 -0.023693 0.000626
v -0.022680 -0.023971 -0.005112
v -0.021907 -0.023937 -0.005087
v -0.017618 -0.023139 0.000780
v -0.020380 -0.023466 -0.004666
v -0.015965 -0.022104 0.000499
v -0.016376 -0.022627 0.000405
v -0.016417 -0.021993 0.000257
v -0.015198 -0.022057 0.000417
v -0.020012 -0.022535 -0.005620
v -0.019630 -0.022029 -0.006201
v -0.014458 -0.021453 0.000373
v -0.020068 -0.021868 -0.007334
v -0.020225 -0.021672 -0.007274
v -0.019635 -0.021901 -0.006638
v -0.013864 -0.021743 0.000056
v -0.013793 -0.020664 0.000339
v -0.011669 -0.019960 0.002479
v -0.012027 -0.020383 0.002492
v -0.011172 -0.019822 0.001582
v -0.010414 -0.018582 0.000335
v -0.010488 -0.018534 0.000856
v -0.017039 -0.019147 -0.008842
v -0.016235 -0.019208 -0.008901
v -0.014575 -0.017250 -0.009419
v -0.007595 -0.015921 -0.002610
v -0.006982 -0.015481 -0.002746
v -0.006115 -0.014721 -0.002815
v -0.005359 -0.014204 -0.002434
v -0.009872 -0.014594 -0.010458
v -0.009405 -0.014089 -0.010818
v -0.003092 -0.012602 -0.002661
v -0.002680 -0.012785 -0.002370
v -0.002390 -0.012500 -0.002664
v -0.000782 -0.011299 -0.003028
v -0.003475 -0.009984 -0.011938
v -0.003957 -0.009914 -0.012135
v 0.000758 -0.009830 -0.004309
v -0.001859 -0.008501 -0.011450
v -0.000909 -0.007710 -0.012005
v 0.000313 -0.007125 -0.011495
v 0.001453 -0.007136 -0.010537
v 0.005348 -0.005909 -0.006881
v 0.005043 -0.005658 -0.008653
v 0.006059 -0.005644 -0.007644
v 0.005413 -0.005079 -0.008364
v 0.006561 -0.004896 -0.007651
v -0.028212 -0.029577 0.000793
v -0.026152 -0.029245 0.001982
v -0.022052 -0.026916 0.003436
v -0.027600 -0.027949 -0.003092
v -0.026799 -0.027176 -0.003784
v -0.020139 -0.025691 0.002751
v -0.020057 -0.025086 0.002867
v -0.018293 -0.023774 0.001887
v -0.018098 -0.023570 0.001300
v -0.020336 -0.022929 -0.004747
v -0.014404 -0.022452 0.004280
v -0.020320 -0.022497 -0.005191
v -0.014079 -0.021462 0.003941
v -0.012872 -0.020404 0.001863
v -0.019487 -0.021391 -0.007792
v -0.018681 -0.020628 -0.007936
v -0.011591 -0.019381 0.001909
v -0.017552 -0.019500 -0.008525
v -0.009920 -0.017876 -0.000117
v -0.015848 -0.017908 -0.009337
v -0.008477 -0.016916 -0.000910
v -0.013647 -0.016611 -0.009549
v -0.012827 -0.015711 -0.009728
v -0.006947 -0.014996 -0.002705
v -0.006009 -0.014077 -0.002686
v -0.010985 -0.014930 -0.010139
v -0.004642 -0.013681 -0.002219
v -0.003693 -0.012851 -0.002496
v -0.008970 -0.013258 -0.010809
v -0.002007 -0.012125 -0.002695
v -0.007381 -0.011960 -0.011101
v -0.000784 -0.010776 -0.003486
v 0.000535 -0.009556 -0.004542
v 0.002272 -0.008041 -0.005599
v 0.001110 -0.009170 -0.004659
v 0.002603 -0.007625 -0.005428
v 0.003029 -0.007533 -0.006247
v 0.003698 -0.007024 -0.006347
v -0.000321 -0.007638 -0.011962
v 0.004652 -0.006267 -0.007001
v 0.003044 -0.006505 -0.010189
v 0.003579 -0.006196 -0.009346
v 0.005489 -0.005577 -0.007157
v 0.003295 -0.005743 -0.009345
v 0.004626 -0.004962 -0.008822
v 0.005521 -0.004489 -0.008356
v -0.029680 -0.029472 -0.000239
v -0.029239 -0.029085 -0.001015
v -0.028145 -0.029682 0.001869
v -0.029011 -0.029662 -0.000813
v -0.028442 -0.028841 -0.001869
v -0.024534 -0.028115 0.001750
v -0.022614 -0.026557 0.003091
v -0.019258 -0.024122 0.002242
v -0.018815 -0.024061 0.002320
v -0.023740 -0.024892 -0.005504
v -0.023079 -0.024918 -0.005234
v -0.018619 -0.023528 0.001745
v -0.021838 -0.023531 -0.004674
v -0.016827 -0.022324 0.000188
v -0.014125 -0.022023 0.004381
v -0.020856 -0.022394 -0.005944
v -0.015631 -0.021523 0.000663
v -0.020481 -0.021880 -0.006526
v -0.020925 -0.021573 -0.007247
v -0.014494 -0.020694 0.000341
v -0.012422 -0.019893 0.001824
v -0.020023 -0.021348 -0.007626
v -0.013091 -0.020220 -0.000171
v -0.011929 -0.019536 0.001416
v -0.012060 -0.019180 0.000894
v -0.012681 -0.019306 -0.000099
v -0.018497 -0.019494 -0.008324
v -0.009344 -0.017339 -0.000332
v -0.015137 -0.017849 -0.009359
v -0.008880 -0.016773 -0.000528
v -0.007932 -0.015603 -0.001438
v -0.013800 -0.015876 -0.009606
v -0.011683 -0.015619 -0.009990
v -0.004294 -0.013235 -0.002312
v -0.010648 -0.014141 -0.010427
v -0.010194 -0.013855 -0.010375
v -0.003529 -0.012451 -0.002443
v -0.007681 -0.012464 -0.011218
v -0.007768 -0.011705 -0.011263
v -0.002207 -0.011286 -0.003017
v -0.001723 -0.011461 -0.003228
v -0.001322 -0.010969 -0.003151
v -0.000868 -0.010516 -0.003529
v -0.000293 -0.010191 -0.003488
v 0.000229 -0.009690 -0.003945
v 0.001625 -0.008344 -0.005158
v -0.001951 -0.008000 -0.011332
v 0.003425 -0.006892 -0.006154
v -0.000007 -0.006954 -0.011679
v 0.004430 -0.006158 -0.006254
v 0.001967 -0.006498 -0.010550
v 0.003913 -0.005897 -0.006951
v 0.002960 -0.005818 -0.009617
v 0.005129 -0.004904 -0.007495
v 0.005753 -0.005105 -0.006929
v 0.005424 -0.005371 -0.006676
v 0.006073 -0.004323 -0.007613
v -0.028866 -0.029966 0.001962
v -0.029814 -0.029775 0.000483
v -0.027160 -0.029099 0.002023
v -0.024952 -0.028116 0.001542
v -0.024117 -0.026770 0.002385
v -0.025945 -0.026002 -0.004087
v -0.026422 -0.025857 -0.004203
v -0.024573 -0.024301 -0.005291
v -0.018454 -0.023278 0.000976
v -0.021640 -0.022565 -0.005602
v -0.014597 -0.021876 0.003870
v -0.014592 -0.021382 0.003721
v -0.020823 -0.021859 -0.006304
v -0.015246 -0.020770 0.000421
v -0.014033 -0.020362 0.002145
v -0.012976 -0.019918 0.001802
v -0.020311 -0.020938 -0.007847
v -0.013924 -0.019898 0.000293
v -0.013330 -0.019476 -0.000047
v -0.018943 -0.020165 -0.007922
v -0.013224 -0.019656 0.001397
v -0.019419 -0.019884 -0.008130
v -0.012150 -0.019035 0.000938
v -0.010916 -0.018919 0.001219
v -0.012570 -0.018770 -0.000483
v -0.012155 -0.018642 -0.000088
v -0.018088 -0.019736 -0.008528
v -0.010331 -0.017913 0.000643
v -0.016757 -0.018058 -0.009182
v -0.009504 -0.016890 -0.000040
v -0.008525 -0.016035 -0.001159
v -0.007679 -0.014861 -0.002194
v -0.012187 -0.015013 -0.009813
v -0.007180 -0.014377 -0.002621
v -0.011602 -0.014875 -0.010175
v -0.002772 -0.012025 -0.002946
v -0.001559 -0.010634 -0.003431
v -0.004080 -0.010295 -0.012059
v -0.002604 -0.008253 -0.011282
v 0.003038 -0.006669 -0.006292
v 0.000651 -0.006583 -0.010758
v 0.001627 -0.006104 -0.010437
v 0.004622 -0.005408 -0.007098
v -0.029212 -0.029721 0.001080
v -0.029341 -0.028125 -0.001865
v -0.025393 -0.028516 0.001409
v -0.023681 -0.026627 0.002696
v -0.028487 -0.027869 -0.002481
v -0.023520 -0.026037 0.002933
v -0.021796 -0.026139 0.003193
v -0.020843 -0.025195 0.002916
v -0.019902 -0.024265 0.002627
v -0.019050 -0.023501 0.001917
v -0.019731 -0.023582 0.001965
v -0.019687 -0.023263 0.001369
v -0.024191 -0.023821 -0.005076
v -0.018680 -0.022965 0.001001
v -0.022470 -0.023277 -0.004721
v -0.021865 -0.022890 -0.004951
v -0.018098 -0.022920 0.000638
v -0.017177 -0.021800 0.000319
v -0.013971 -0.020822 0.002602
v -0.021799 -0.021572 -0.007427
v -0.013399 -0.019432 0.000468
v -0.013269 -0.019405 0.000920
v -0.019605 -0.020369 -0.007897
v -0.012085 -0.019024 0.002558
v -0.016125 -0.017684 -0.009233
v -0.015287 -0.017148 -0.009353
v -0.014497 -0.016609 -0.009467
v -0.008155 -0.015534 -0.000851
v -0.007760 -0.015016 -0.001073
v -0.007309 -0.014156 -0.002013
v -0.012111 -0.014279 -0.009932
v -0.010379 -0.012966 -0.010306
v -0.003857 -0.012002 -0.002261
v -0.009345 -0.012393 -0.010628
v -0.003593 -0.012065 -0.002805
v -0.008973 -0.012220 -0.010824
v -0.001354 -0.010309 -0.003230
v -0.007315 -0.011409 -0.011173
v -0.006800 -0.011081 -0.011096
v 0.001305 -0.007953 -0.004981
v 0.001978 -0.007657 -0.005464
v -0.001789 -0.007300 -0.011953
v 0.003878 -0.005861 -0.006282
v -0.001154 -0.007284 -0.011847
v 0.003856 -0.005255 -0.007071
v 0.004739 -0.005291 -0.006348
v 0.005054 -0.004856 -0.006985
v 0.006250 -0.003943 -0.007308
v -0.030395 -0.029624 0.000411
v -0.029643 -0.029564 0.001144
v -0.029178 -0.029825 0.002059
v -0.028038 -0.028780 0.002210
v -0.028894 -0.029637 0.002366
v -0.028529 -0.028512 -0.002288
v -0.026277 -0.027419 0.001838
v -0.026243 -0.028446 0.001905
v -0.024766 -0.026913 0.002271
v -0.022834 -0.026091 0.003170
v -0.027069 -0.026395 -0.003715
v -0.021352 -0.024940 0.002845
v -0.025323 -0.025054 -0.004633
v -0.018998 -0.022669 0.000797
v -0.023196 -0.023344 -0.004687
v -0.022791 -0.022696 -0.005676
v -0.017697 -0.021931 0.000256
v -0.016964 -0.020982 0.000593
v -0.021841 -0.021832 -0.006487
v -0.016529 -0.020951 0.000738
v -0.013728 -0.019513 0.003463
v -0.012925 -0.019816 0.002889
v -0.020428 -0.020323 -0.007787
v -0.019000 -0.019565 -0.008395
v -0.018148 -0.018476 -0.008681
v -0.017582 -0.018014 -0.009081
v -0.015591 -0.016756 -0.009563
v -0.012816 -0.014915 -0.009823
v -0.007100 -0.013959 -0.002840
v -0.011725 -0.013416 -0.010243
v -0.011446 -0.013885 -0.009943
v -0.005635 -0.013437 -0.002721
v -0.004415 -0.012458 -0.002292
v -0.009599 -0.013090 -0.010779
v -0.003241 -0.011452 -0.002551
v -0.008828 -0.011845 -0.010980
v -0.008349 -0.011851 -0.010906
v -0.001199 -0.009652 -0.003784
v -0.005643 -0.010088 -0.011049
v -0.000477 -0.009138 -0.004012
v -0.005315 -0.009884 -0.011220
v -0.000609 -0.009862 -0.003761
v 0.000954 -0.008400 -0.005086
v 0.000798 -0.008046 -0.005012
v -0.004669 -0.008125 -0.011839
v -0.004237 -0.008823 -0.011535
v 0.001723 -0.007106 -0.005790
v 0.001412 -0.007091 -0.005557
v -0.002936 -0.007744 -0.011186
v -0.002000 -0.006917 -0.011875
v 0.002212 -0.006546 -0.005823
v 0.003148 -0.005930 -0.006472
v -0.000406 -0.006314 -0.011459
v 0.001264 -0.005870 -0.010585
v 0.004301 -0.004911 -0.007070
v 0.002325 -0.005419 -0.009808
v 0.004141 -0.004441 -0.009053
v 0.004564 -0.004160 -0.008509
v 0.005231 -0.004029 -0.008229
v 0.006242 -0.003730 -0.007558
v -0.030218 -0.029930 0.002009
v -0.029418 -0.029543 0.002272
v -0.030222 -0.029543 0.001178
v -0.030854 -0.029459 0.000479
v -0.026857 -0.028099 0.002425
v -0.026067 -0.026795 0.001728
v -0.025761 -0.026920 0.001933
v -0.027863 -0.026666 -0.003586
v -0.021939 -0.025169 0.003183
v -0.025987 -0.025195 -0.004655
v -0.025028 -0.024112 -0.004891
v -0.023915 -0.023506 -0.004781
v -0.023243 -0.022616 -0.005919
v -0.014658 -0.021333 0.004296
v -0.014333 -0.020336 0.004094
v -0.021963 -0.021570 -0.006565
v -0.022062 -0.021284 -0.007427
v -0.015865 -0.020721 0.000423
v -0.022275 -0.020902 -0.007918
v -0.021472 -0.020998 -0.007954
v -0.014485 -0.020076 0.002485
v -0.013837 -0.019151 0.000573
v -0.012588 -0.018977 0.002923
v -0.012163 -0.018582 0.002195
v -0.017164 -0.017581 -0.009033
v -0.016429 -0.016906 -0.009451
v -0.009136 -0.015876 -0.000146
v -0.008709 -0.016239 -0.000239
v -0.015162 -0.016146 -0.009675
v -0.014252 -0.015389 -0.009739
v -0.007009 -0.013546 -0.002408
v -0.006145 -0.012818 -0.002450
v -0.010943 -0.013225 -0.010314
v -0.010897 -0.011984 -0.010440
v -0.003662 -0.011296 -0.002809
v -0.002054 -0.010424 -0.003234
v -0.001716 -0.009543 -0.003502
v -0.007322 -0.010652 -0.011164
v -0.006752 -0.010500 -0.011142
v -0.001153 -0.009236 -0.003463
v -0.000457 -0.008508 -0.004066
v 0.000173 -0.008111 -0.004101
v -0.000191 -0.008717 -0.004210
v -0.003754 -0.008110 -0.011221
v 0.001565 -0.006782 -0.005260
v -0.000880 -0.006285 -0.011829
v -0.000226 -0.005976 -0.011047
v 0.003519 -0.005270 -0.006781
v 0.004002 -0.004769 -0.006383
v 0.000095 -0.005991 -0.010781
v 0.001779 -0.005555 -0.009946
v 0.002934 -0.004983 -0.009454
v 0.004867 -0.004330 -0.007460
v 0.005474 -0.003979 -0.007483
v 0.005300 -0.003568 -0.007267
v -0.029511 -0.029352 0.002630
v -0.030428 -0.028344 -0.001414
v -0.029465 -0.027922 -0.002190
v -0.024590 -0.026605 0.002664
v -0.028880 -0.027645 -0.002694
v -0.028628 -0.026281 -0.003116
v -0.027947 -0.024967 -0.003750
v -0.027784 -0.026284 -0.003639
v -0.027350 -0.025694 -0.003670
v -0.022480 -0.025300 0.003158
v -0.021684 -0.024321 0.002938
v -0.026830 -0.025079 -0.004095
v -0.026424 -0.024738 -0.004325
v -0.021006 -0.023913 0.002925
v -0.020555 -0.024451 0.002632
v -0.024537 -0.023761 -0.004815
v -0.024411 -0.023286 -0.005009
v -0.023735 -0.022752 -0.005532
v -0.022851 -0.021945 -0.006247
v -0.023048 -0.021513 -0.006804
v -0.014476 -0.020401 0.002875
v -0.022750 -0.021357 -0.007472
v -0.015261 -0.019832 0.000652
v -0.021021 -0.019910 -0.007970
v -0.014506 -0.019574 0.000371
v -0.019908 -0.019895 -0.008213
v -0.018882 -0.018100 -0.008718
v -0.008639 -0.014576 -0.000947
v -0.013504 -0.015422 -0.009759
v -0.013385 -0.014728 -0.009825
v -0.012880 -0.014017 -0.009898
v -0.005359 -0.012753 -0.002361
v -0.005232 -0.012335 -0.002581
v -0.005518 -0.011965 -0.002507
v -0.004596 -0.011748 -0.002450
v -0.003814 -0.011566 -0.002454
v -0.004674 -0.011201 -0.002485
v -0.009799 -0.012194 -0.010759
v -0.003141 -0.011158 -0.002842
v -0.008166 -0.010429 -0.011101
v -0.008267 -0.010825 -0.010963
v -0.002254 -0.010020 -0.003088
v -0.004004 -0.007397 -0.011397
v -0.002460 -0.006800 -0.012023
v 0.002694 -0.006169 -0.006155
v -0.001600 -0.006333 -0.011889
v 0.001101 -0.005108 -0.010362
v 0.002025 -0.004897 -0.009900
v 0.006105 -0.002982 -0.007039
v 0.003492 -0.003448 -0.009574
v 0.004622 -0.003744 -0.008562
v 0.005556 -0.003284 -0.007784
v -0.030520 -0.029682 0.002347
v -0.030706 -0.029482 0.001578
v -0.028819 -0.029196 0.002876
v -0.030349 -0.028713 -0.000984
v -0.028379 -0.028162 0.002497
v -0.027617 -0.028062 0.002424
v -0.027668 -0.027343 0.002353
v -0.025611 -0.026520 0.002343
v -0.029720 -0.027560 -0.002129
v -0.020380 -0.023310 0.002359
v -0.019401 -0.020729 0.000827
v -0.018079 -0.021430 0.000487
v -0.014794 -0.020693 0.003358
v -0.014678 -0.020451 0.004718
v -0.014056 -0.019903 0.004282
v -0.021729 -0.020540 -0.007855
v -0.013912 -0.018777 0.001826
v -0.013099 -0.018850 0.002953
v -0.013809 -0.018617 0.001090
v -0.014333 -0.018671 0.000531
v -0.019362 -0.017597 -0.008907
v -0.017686 -0.016759 -0.009266
v -0.017022 -0.016553 -0.009277
v -0.015959 -0.015921 -0.009541
v -0.014678 -0.015498 -0.009534
v -0.008066 -0.014144 -0.000977
v -0.012364 -0.013557 -0.009861
v -0.006765 -0.012754 -0.002419
v -0.005094 -0.011298 -0.002283
v -0.010269 -0.012006 -0.010488
v -0.004159 -0.010904 -0.002305
v -0.009862 -0.011310 -0.010803
v -0.009294 -0.011225 -0.010751
v -0.001966 -0.009288 -0.003737
v -0.007227 -0.009687 -0.010906
v -0.000910 -0.008242 -0.003805
v -0.001182 -0.008643 -0.003970
v -0.005699 -0.009143 -0.011046
v -0.006490 -0.009212 -0.011033
v -0.000198 -0.007585 -0.004369
v -0.004629 -0.008838 -0.011781
v -0.000037 -0.007760 -0.004401
v 0.001064 -0.006907 -0.004897
v -0.003541 -0.007143 -0.011320
v -0.003220 -0.007487 -0.011422
v -0.001578 -0.005795 -0.011690
v -0.000935 -0.005566 -0.011490
v 0.003369 -0.005346 -0.005800
v -0.000346 -0.005511 -0.010949
v 0.003952 -0.004109 -0.006546
v 0.004607 -0.004213 -0.006803
v 0.003006 -0.003842 -0.009816
v 0.005400 -0.003030 -0.006922
v 0.004390 -0.003203 -0.008473
v 0.005501 -0.002821 -0.007589
v 0.006302 -0.002714 -0.007194
v -0.031332 -0.029495 0.001538
v -0.029966 -0.028896 0.002775
v -0.029751 -0.029056 0.003004
v -0.031230 -0.028849 -0.000143
v -0.030866 -0.028405 -0.000674
v -0.031198 -0.028031 -0.000909
v -0.030477 -0.027476 -0.001637
v -0.029979 -0.027194 -0.002432
v -0.025292 -0.025958 0.002611
v -0.023949 -0.025467 0.003085
v -0.022413 -0.024740 0.003014
v -0.027343 -0.025013 -0.004172
v -0.021761 -0.023907 0.002945
v -0.021275 -0.023553 0.002615
v -0.025826 -0.024135 -0.004335
v -0.025105 -0.023417 -0.004445
v -0.024699 -0.022916 -0.004988
v -0.024637 -0.021923 -0.006629
v -0.023849 -0.022152 -0.006209
v -0.018681 -0.021615 0.000419
v -0.024352 -0.021593 -0.007269
v -0.018496 -0.020757 0.000632
v -0.022836 -0.021003 -0.007613
v -0.015247 -0.020006 0.003628
v -0.015158 -0.020388 0.004111
v -0.013981 -0.019190 0.004204
v -0.013434 -0.018981 0.003662
v -0.014807 -0.018494 0.000405
v -0.015111 -0.019085 0.000600
v -0.012854 -0.018319 0.002666
v -0.012907 -0.018196 0.003222
v -0.012113 -0.017565 0.002023
v -0.008964 -0.014729 -0.000188
v -0.007432 -0.014383 -0.001458
v -0.007753 -0.013354 -0.001700
v -0.013967 -0.014738 -0.009582
v -0.013869 -0.013457 -0.009743
v -0.006624 -0.012407 -0.001901
v -0.011465 -0.012399 -0.010126
v -0.003397 -0.010410 -0.002597
v -0.008717 -0.009610 -0.010816
v -0.001735 -0.008886 -0.003599
v -0.006716 -0.009811 -0.011179
v -0.001231 -0.007847 -0.004324
v 0.000062 -0.006899 -0.004996
v -0.004506 -0.007208 -0.012075
v 0.000460 -0.007152 -0.004421
v -0.002540 -0.006258 -0.012021
v 0.002189 -0.005505 -0.005846
v 0.002749 -0.005431 -0.005924
v 0.003227 -0.004907 -0.005785
v 0.000647 -0.004781 -0.010560
v 0.002105 -0.003569 -0.010153
v 0.002453 -0.003780 -0.010128
v -0.030953 -0.029212 0.002243
v -0.029304 -0.028588 0.003244
v -0.028231 -0.027658 0.002319
v -0.024949 -0.025971 0.002918
v -0.029158 -0.026364 -0.003174
v -0.023620 -0.025113 0.002974
v -0.021545 -0.022982 0.002648
v -0.026260 -0.023586 -0.004156
v -0.020466 -0.022746 0.001858
v -0.024886 -0.022714 -0.005752
v -0.019210 -0.022140 0.000823
v -0.025644 -0.022633 -0.005769
v -0.024782 -0.021697 -0.006637
v -0.024003 -0.021129 -0.007690
v -0.016437 -0.020097 0.000628
v -0.022569 -0.020248 -0.007750
v -0.015910 -0.019590 0.000526
v -0.013554 -0.018595 0.003869
v -0.014183 -0.018093 0.000482
v -0.014136 -0.017540 0.000426
v -0.013708 -0.018073 0.001213
v -0.020098 -0.018737 -0.008273
v -0.012027 -0.017197 0.001955
v -0.011091 -0.016039 0.001586
v -0.018216 -0.016829 -0.009303
v -0.018510 -0.016614 -0.009211
v -0.009593 -0.014727 -0.000177
v -0.016470 -0.015604 -0.009588
v -0.008036 -0.013340 -0.001182
v -0.013671 -0.014118 -0.009920
v -0.014740 -0.014596 -0.009786
v -0.013263 -0.013490 -0.009807
v -0.007060 -0.012697 -0.001629
v -0.006943 -0.011965 -0.001990
v -0.012765 -0.013175 -0.009951
v -0.011934 -0.012746 -0.010128
v -0.005069 -0.010781 -0.002650
v -0.004236 -0.010443 -0.002572
v -0.003190 -0.009067 -0.003034
v -0.008844 -0.010848 -0.010848
v -0.002923 -0.010183 -0.003070
v -0.002646 -0.009266 -0.003349
v -0.000678 -0.007054 -0.004974
v -0.005437 -0.008024 -0.011298
v -0.003882 -0.006852 -0.011666
v 0.000698 -0.005839 -0.005678
v 0.001062 -0.006033 -0.005499
v -0.003254 -0.006053 -0.012044
v -0.002319 -0.005503 -0.011943
v 0.001920 -0.005294 -0.006063
v -0.001888 -0.005598 -0.012008
v 0.002886 -0.004645 -0.006006
v 0.003763 -0.004280 -0.006158
v 0.004560 -0.003450 -0.006709
v 0.004798 -0.002930 -0.008264
v 0.004568 -0.002525 -0.008265
v -0.031838 -0.029381 0.001352
v -0.032363 -0.029561 0.002180
v -0.031566 -0.029058 0.000515
v -0.031497 -0.028442 -0.000240
v -0.026634 -0.027171 0.001628
v -0.027220 -0.026238 0.001997
v -0.025650 -0.026000 0.002330
v -0.026193 -0.026117 0.002190
v -0.028409 -0.025313 -0.003390
v -0.023155 -0.024596 0.003025
v -0.026945 -0.023975 -0.004111
v -0.025637 -0.023133 -0.004680
v -0.017533 -0.019887 0.000622
v -0.015322 -0.019490 0.003055
v -0.016720 -0.018963 0.000716
v -0.016059 -0.018790 0.000726
v -0.015887 -0.018507 0.000589
v -0.012862 -0.017849 0.003214
v -0.020465 -0.018379 -0.008491
v -0.012277 -0.017508 0.002650
v -0.018997 -0.016785 -0.009250
v -0.010918 -0.016045 0.000965
v -0.010071 -0.015100 0.000207
v -0.010130 -0.014774 0.000712
v -0.018059 -0.015997 -0.009417
v -0.016797 -0.015124 -0.009602
v -0.015731 -0.015266 -0.009713
v -0.016006 -0.014587 -0.009717
v -0.014677 -0.014162 -0.009693
v -0.008492 -0.013675 -0.001133
v -0.010267 -0.010779 -0.010588
v -0.009744 -0.010481 -0.010560
v -0.006632 -0.008548 -0.010953
v 0.000085 -0.006545 -0.005146
v -0.004082 -0.006518 -0.011770
v -0.002927 -0.005444 -0.012154
v -0.001343 -0.004895 -0.012486
v 0.000033 -0.004753 -0.010902
v 0.000281 -0.004351 -0.010688
v 0.004253 -0.003290 -0.006089
v 0.002726 -0.003120 -0.009860
v 0.003769 -0.002639 -0.009300
v 0.004661 -0.002131 -0.008348
v 0.005516 -0.002387 -0.007668
v 0.005923 -0.001950 -0.006827
v -0.031335 -0.029272 0.002624
v -0.030255 -0.028567 0.002888
v -0.029596 -0.028221 0.002751
v -0.029254 -0.027689 0.003398
v -0.031961 -0.028118 -0.000205
v -0.028956 -0.028075 0.003401
v -0.030580 -0.026791 -0.002073
v -0.029637 -0.025857 -0.002884
v -0.024231 -0.024862 0.003236
v -0.028568 -0.024774 -0.003796
v -0.022530 -0.023980 0.003014
v -0.022062 -0.023391 0.002672
v -0.027507 -0.024250 -0.004078
v -0.027066 -0.023435 -0.004133
v -0.026458 -0.022804 -0.005058
v -0.026344 -0.022716 -0.005715
v -0.026591 -0.022582 -0.005622
v -0.025083 -0.021501 -0.006841
v -0.018223 -0.020493 0.000503
v -0.024927 -0.020805 -0.007569
v -0.018610 -0.019905 0.000697
v -0.018496 -0.019277 0.000563
v -0.015059 -0.019767 0.004191
v -0.024300 -0.020828 -0.007532
v -0.023584 -0.020554 -0.007556
v -0.017419 -0.019634 0.000474
v -0.014665 -0.019609 0.004695
v -0.023112 -0.020338 -0.007486
v -0.022771 -0.019322 -0.007826
v -0.016473 -0.018482 0.000605
v -0.015331 -0.017835 0.000554
v -0.012795 -0.017551 0.003688
v -0.013925 -0.017906 0.001726
v -0.012520 -0.017202 0.002906
v -0.014723 -0.017591 0.000238
v -0.013643 -0.017536 0.001174
v -0.014206 -0.017125 0.000712
v -0.021217 -0.019515 -0.007920
v -0.020114 -0.017866 -0.008818
v -0.011811 -0.016672 0.002238
v -0.018565 -0.016100 -0.009217
v -0.010823 -0.015350 0.001362
v -0.017350 -0.016054 -0.009493
v -0.009897 -0.014443 0.000001
v -0.009140 -0.014049 -0.000129
v -0.008701 -0.013662 -0.000652
v -0.008762 -0.013101 -0.000878
v -0.015528 -0.014039 -0.009895
v -0.007556 -0.012420 -0.001967
v -0.007687 -0.012026 -0.001910
v -0.012992 -0.012578 -0.009967
v -0.006947 -0.011354 -0.002444
v -0.012284 -0.012065 -0.010074
v -0.006151 -0.011299 -0.002178
v -0.005640 -0.011028 -0.002453
v -0.010141 -0.010257 -0.010712
v -0.003745 -0.009344 -0.003061
v -0.008157 -0.009373 -0.010780
v -0.007404 -0.009355 -0.011031
v -0.001468 -0.007677 -0.004411
v -0.001075 -0.007217 -0.004317
v -0.000340 -0.006547 -0.004934
v 0.000285 -0.005650 -0.005455
v 0.001151 -0.005379 -0.005681
v -0.000844 -0.004163 -0.012069
v 0.001476 -0.003574 -0.010413
v 0.004313 -0.002997 -0.006450
v 0.003354 -0.002342 -0.009661
v 0.003495 -0.001959 -0.009676
v 0.003829 -0.002212 -0.009398
v 0.005193 -0.001755 -0.007545
v -0.035464 -0.031106 0.002222
v -0.036099 -0.030759 0.001652
v -0.034400 -0.030960 0.003506
v -0.033952 -0.030480 0.003147
v -0.032623 -0.029516 0.002618
v -0.033326 -0.029768 0.002843
v -0.031691 -0.028759 0.002910
v -0.032217 -0.029267 0.003268
v -0.031973 -0.029537 0.003123
v -0.032124 -0.028583 0.000842
v -0.029890 -0.027822 0.002740
v -0.031571 -0.027649 -0.000744
v -0.028162 -0.027301 0.002731
v -0.031198 -0.027594 -0.001464
v -0.025705 -0.025078 0.002867
v -0.028067 -0.024141 -0.003822
v -0.026477 -0.023069 -0.004537
v -0.025715 -0.021473 -0.006720
v -0.015832 -0.019012 0.003927
v -0.015333 -0.019001 0.004554
v -0.017856 -0.019145 0.000603
v -0.014680 -0.018036 0.002250
v -0.013629 -0.018542 0.004462
v -0.015849 -0.017289 0.000566
v -0.013344 -0.018078 0.004150
v -0.022157 -0.020014 -0.007679
v -0.013929 -0.017304 0.001595
v -0.011800 -0.016309 0.002707
v -0.019722 -0.016202 -0.009340
v -0.019260 -0.016487 -0.009174
v -0.011561 -0.015955 0.002036
v -0.009853 -0.014038 0.000411
v -0.008456 -0.012731 -0.000765
v -0.008160 -0.012601 -0.001541
v -0.007652 -0.011571 -0.002041
v -0.006011 -0.010500 -0.002407
v -0.011802 -0.011283 -0.010369
v -0.011175 -0.011129 -0.010427
v -0.005213 -0.010297 -0.002530
v -0.004337 -0.009945 -0.002710
v -0.010914 -0.009748 -0.010283
v -0.009387 -0.010130 -0.010697
v -0.009949 -0.009436 -0.010503
v -0.007943 -0.008775 -0.010852
v -0.001658 -0.007324 -0.004335
v -0.000443 -0.006142 -0.005298
v -0.004712 -0.006739 -0.011943
v -0.004310 -0.005860 -0.012303
v 0.001521 -0.004818 -0.005922
v 0.002815 -0.004268 -0.005813
v -0.000719 -0.004408 -0.011563
v 0.002896 -0.003409 -0.005881
v 0.003746 -0.003634 -0.005942
v -0.000347 -0.004021 -0.010770
v 0.003735 -0.002949 -0.005814
v 0.004538 -0.002696 -0.005978
v 0.004720 -0.002713 -0.006490
v 0.005304 -0.001656 -0.006447
v -0.035239 -0.030897 0.003560
v -0.035701 -0.030970 0.002608
v -0.034589 -0.030832 0.003637
v -0.035008 -0.030621 0.001708
v -0.034202 -0.029921 0.002253
v -0.032553 -0.029068 0.001490
v -0.031709 -0.027365 -0.001084
v -0.026781 -0.025725 0.002064
v -0.029451 -0.025225 -0.003136
v -0.024345 -0.024380 0.003215
v -0.023230 -0.023612 0.003009
v -0.028579 -0.024095 -0.003835
v -0.027500 -0.023172 -0.004309
v -0.021892 -0.022453 0.002856
v -0.027550 -0.022943 -0.004753
v -0.027433 -0.022561 -0.005467
v -0.020232 -0.021484 0.001517
v -0.027016 -0.022491 -0.005759
v -0.025444 -0.021297 -0.007122
v -0.025095 -0.020196 -0.007484
v -0.017006 -0.018337 0.000873
v -0.015591 -0.018361 0.002994
v -0.014381 -0.017926 0.004376
v -0.014587 -0.017335 0.001610
v -0.014578 -0.017130 0.001113
v -0.021630 -0.019568 -0.008014
v -0.021145 -0.017578 -0.008623
v -0.020540 -0.017411 -0.008646
v -0.012403 -0.016887 0.003233
v -0.020655 -0.016903 -0.009065
v -0.018037 -0.015078 -0.009655
v -0.010632 -0.014759 0.001183
v -0.016937 -0.014687 -0.009568
v -0.009400 -0.013211 0.000100
v -0.008901 -0.013297 -0.000033
v -0.015817 -0.013758 -0.009838
v -0.008065 -0.012334 -0.000782
v -0.007862 -0.011627 -0.000821
v -0.014427 -0.013221 -0.009900
v -0.013852 -0.012626 -0.010007
v -0.013740 -0.012968 -0.009867
v -0.007832 -0.011908 -0.001121
v -0.006615 -0.010864 -0.002279
v -0.004445 -0.009436 -0.002553
v -0.009323 -0.009696 -0.010843
v -0.002876 -0.008115 -0.003329
v -0.008402 -0.008334 -0.010726
v -0.000910 -0.006233 -0.004961
v 0.002163 -0.004291 -0.005552
v -0.001328 -0.004189 -0.012651
v 0.000614 -0.003189 -0.010371
v 0.004678 -0.002171 -0.006491
v 0.001272 -0.002739 -0.010435
v 0.002021 -0.002594 -0.009815
v 0.004047 -0.001453 -0.009256
v 0.006000 -0.001436 -0.006868
v -0.033492 -0.029060 0.001876
v -0.032943 -0.028560 0.000811
v -0.033259 -0.028232 0.000671
v -0.032815 -0.028162 0.000353
v -0.030469 -0.028069 0.002505
v -0.032617 -0.027691 -0.000185
v -0.029654 -0.027120 0.002862
v -0.031848 -0.026802 -0.001154
v -0.028027 -0.026864 0.002659
v -0.028030 -0.025616 0.002984
v -0.030787 -0.026414 -0.002453
v -0.026315 -0.025343 0.002234
v -0.023939 -0.023631 0.003429
v -0.028138 -0.023607 -0.003851
v -0.023325 -0.022852 0.003021
v -0.020974 -0.020955 0.001993
v -0.026350 -0.021469 -0.006470
v -0.020306 -0.021033 0.001022
v -0.019754 -0.020193 0.000594
v -0.024645 -0.020127 -0.007407
v -0.019310 -0.019605 0.000666
v -0.023841 -0.020157 -0.007469
v -0.014502 -0.018539 0.004527
v -0.016906 -0.017899 0.000769
v -0.013833 -0.017692 0.004406
v -0.023054 -0.018725 -0.008128
v -0.014896 -0.017104 0.000802
v -0.012553 -0.016727 0.003748
v -0.021396 -0.017452 -0.008538
v -0.011110 -0.015333 0.002078
v -0.010251 -0.014163 0.001292
v -0.017932 -0.014550 -0.009729
v -0.016483 -0.014291 -0.009723
v -0.016740 -0.013503 -0.009755
v -0.008580 -0.012334 -0.000225
v -0.009408 -0.012992 0.000447
v -0.008409 -0.012052 -0.000857
v -0.007413 -0.011278 -0.000788
v -0.012849 -0.011951 -0.010055
v -0.006558 -0.010514 -0.001524
v -0.005437 -0.009738 -0.001569
v -0.005253 -0.009780 -0.002372
v -0.010844 -0.010813 -0.010595
v -0.003250 -0.007927 -0.002377
v -0.003448 -0.008446 -0.003263
v -0.007551 -0.008496 -0.011022
v -0.006457 -0.007571 -0.010759
v -0.000753 -0.005927 -0.004632
v -0.000485 -0.005770 -0.004948
v 0.001086 -0.004627 -0.005386
v -0.002048 -0.005075 -0.012075
v 0.002307 -0.003660 -0.005560
v -0.000666 -0.003695 -0.011356
v -0.000208 -0.003499 -0.010733
v 0.004128 -0.002358 -0.005502
v 0.002583 -0.002085 -0.009909
v 0.004953 -0.001279 -0.008101
v 0.004983 -0.000917 -0.007679
v -0.035675 -0.029858 0.000715
v -0.033047 -0.029554 0.003451
v -0.034717 -0.029540 0.001227
v -0.032603 -0.029357 0.003157
v -0.035281 -0.028996 0.000452
v -0.034193 -0.028748 0.000566
v -0.031028 -0.028454 0.002906
v -0.029170 -0.026988 0.003447
v -0.027625 -0.026341 0.002751
v -0.030227 -0.025895 -0.002953
v -0.030148 -0.025134 -0.003068
v -0.024959 -0.023576 0.003223
v -0.029597 -0.024824 -0.003068
v -0.029044 -0.023619 -0.003675
v -0.028483 -0.023223 -0.004283
v -0.022685 -0.022725 0.002968
v -0.022428 -0.021948 0.002776
v -0.028152 -0.022723 -0.005377
v -0.027507 -0.021738 -0.006099
v -0.021897 -0.021863 0.002820
v -0.026912 -0.021520 -0.006521
v -0.020057 -0.019625 0.000673
v -0.016020 -0.018593 0.003519
v -0.015052 -0.018518 0.004716
v -0.024368 -0.020388 -0.007503
v -0.015763 -0.017930 0.002628
v -0.015092 -0.017607 0.002080
v -0.013630 -0.016949 0.004153
v -0.022343 -0.017838 -0.008343
v -0.012616 -0.016163 0.003422
v -0.020431 -0.016074 -0.009314
v -0.012077 -0.015416 0.002877
v -0.018001 -0.013873 -0.009799
v -0.016899 -0.014013 -0.009647
v -0.015782 -0.013350 -0.009946
v -0.014892 -0.012695 -0.009771
v -0.013309 -0.012025 -0.009856
v -0.012422 -0.011364 -0.010042
v -0.006503 -0.009874 -0.001967
v -0.004390 -0.009040 -0.001708
v -0.010601 -0.009522 -0.010473
v -0.004420 -0.008568 -0.002190
v -0.003898 -0.008707 -0.002507
v -0.008453 -0.007981 -0.010856
v -0.007052 -0.007403 -0.010914
v -0.006116 -0.007811 -0.010893
v -0.000190 -0.005258 -0.004737
v -0.005569 -0.006396 -0.011414
v -0.004660 -0.005411 -0.012184
v -0.001693 -0.003456 -0.012348
v 0.001626 -0.002522 -0.010066
v 0.005951 -0.001251 -0.006507
v 0.003085 -0.001538 -0.010255
v 0.005594 -0.000856 -0.006885
v 0.003392 -0.000959 -0.009722
v 0.004446 -0.000983 -0.009036
v 0.004952 -0.000473 -0.007952
v 0.004784 -0.000897 -0.008491
v 0.006675 -0.000031 -0.006157
v -0.036535 -0.030419 0.001819
v -0.035693 -0.030614 0.003355
v -0.036365 -0.029695 0.000945
v -0.036422 -0.030416 0.001171
v -0.035684 -0.029120 0.000461
v -0.032241 -0.028432 0.003214
v -0.033893 -0.028293 0.000581
v -0.032613 -0.027163 -0.000557
v -0.032923 -0.026918 -0.000757
v -0.032153 -0.026438 -0.001456
v -0.028680 -0.025654 0.002990
v -0.031290 -0.024738 -0.002899
v -0.027139 -0.025098 0.002324
v -0.029973 -0.024306 -0.003388
v -0.024583 -0.022868 0.003388
v -0.023867 -0.023258 0.003315
v -0.029546 -0.023172 -0.004858
v -0.028948 -0.023062 -0.004903
v -0.028541 -0.022135 -0.005831
v -0.026715 -0.020828 -0.006735
v -0.026096 -0.020663 -0.006757
v -0.025797 -0.019807 -0.007536
v -0.016369 -0.017997 0.003668
v -0.018234 -0.018852 0.000450
v -0.016699 -0.017260 0.000961
v -0.012847 -0.016196 0.004036
v -0.013149 -0.016737 0.003862
v -0.022012 -0.017982 -0.008463
v -0.020661 -0.015121 -0.009335
v -0.019763 -0.015398 -0.009380
v -0.011092 -0.014336 0.002037
v -0.011110 -0.014227 0.002489
v -0.018981 -0.015709 -0.009450
v -0.008312 -0.011589 -0.000402
v -0.014506 -0.012358 -0.009915
v -0.007867 -0.011259 -0.000427
v -0.007623 -0.011038 -0.001021
v -0.013947 -0.011836 -0.010046
v -0.014316 -0.011570 -0.009992
v -0.013505 -0.011317 -0.010156
v -0.007305 -0.010523 -0.001795
v -0.007244 -0.010461 -0.001004
v -0.005244 -0.009080 -0.002106
v -0.011437 -0.009886 -0.010334
v -0.009480 -0.009101 -0.010661
v -0.004202 -0.008110 -0.002326
v -0.008928 -0.008882 -0.010875
v -0.002621 -0.007600 -0.002519
v -0.002389 -0.007097 -0.002754
v -0.001375 -0.005543 -0.004135
v -0.007573 -0.007644 -0.010796
v -0.001194 -0.005908 -0.003798
v -0.000378 -0.004707 -0.004464
v -0.000771 -0.005802 -0.004146
v -0.005079 -0.005157 -0.012362
v 0.002021 -0.003648 -0.004938
v -0.002695 -0.004050 -0.011728
v 0.002919 -0.002663 -0.005450
v 0.004457 -0.001775 -0.005776
v 0.006290 -0.000077 -0.006684
v -0.036344 -0.029555 0.003854
v -0.035871 -0.030398 0.002762
v -0.035944 -0.028822 0.000234
v -0.034828 -0.028360 0.000353
v -0.034237 -0.028160 0.000659
v -0.031675 -0.027560 0.003207
v -0.032044 -0.027367 0.003057
v -0.033425 -0.027661 0.000034
v -0.033796 -0.027341 -0.000087
v -0.029167 -0.026413 0.003369
v -0.031920 -0.025668 -0.002218
v -0.027992 -0.024969 0.002857
v -0.030838 -0.025106 -0.002667
v -0.030412 -0.024071 -0.003979
v -0.022022 -0.021184 0.002346
v -0.028267 -0.021490 -0.006140
v -0.019193 -0.018659 0.000535
v -0.020034 -0.018820 0.000598
v -0.025393 -0.019877 -0.007395
v -0.025046 -0.018779 -0.007784
v -0.016297 -0.017582 0.003538
v -0.015016 -0.017693 0.004719
v -0.015644 -0.017937 0.004569
v -0.018034 -0.017938 0.000719
v -0.014964 -0.017184 0.004667
v -0.024232 -0.018785 -0.007857
v -0.023733 -0.018315 -0.008210
v -0.023118 -0.017843 -0.008286
v -0.016118 -0.016402 0.000618
v -0.015099 -0.016357 0.001304
v -0.022525 -0.016967 -0.008732
v -0.012126 -0.014880 0.003432
v -0.012125 -0.015289 0.003391
v -0.010650 -0.013648 0.001620
v -0.019093 -0.014738 -0.009514
v -0.008510 -0.011794 0.000123
v -0.007158 -0.010188 -0.001480
v -0.013018 -0.010380 -0.010161
v -0.005968 -0.009593 -0.001950
v -0.012052 -0.010470 -0.010192
v -0.012291 -0.010063 -0.010242
v -0.004956 -0.008557 -0.002202
v -0.010325 -0.008736 -0.010662
v -0.002994 -0.007164 -0.002850
v -0.008134 -0.007255 -0.010899
v -0.006551 -0.006328 -0.010667
v -0.001158 -0.004976 -0.004043
v -0.005619 -0.005596 -0.011968
v 0.001063 -0.004005 -0.004912
v -0.004478 -0.004862 -0.011990
v 0.002025 -0.003200 -0.004534
v 0.002248 -0.003149 -0.005037
v -0.003219 -0.004250 -0.011777
v -0.001693 -0.003148 -0.011949
v -0.000008 -0.002113 -0.010279
v 0.001188 -0.001523 -0.009710
v 0.004846 -0.001283 -0.005665
v 0.006018 -0.000848 -0.006478
v 0.003965 -0.000589 -0.009231
v 0.004664 0.000354 -0.008915
v 0.006496 0.000377 -0.006024
v 0.005568 0.000038 -0.007402
v -0.036753 -0.029806 0.001383
v -0.033210 -0.028853 0.003428
v -0.032809 -0.028093 0.003164
v -0.034398 -0.027726 0.000397
v -0.030538 -0.026909 0.002855
v -0.030185 -0.026645 0.002689
v -0.032849 -0.026015 -0.001480
v -0.032510 -0.026151 -0.001314
v -0.026356 -0.024132 0.003207
v -0.031410 -0.023996 -0.004757
v -0.031008 -0.024336 -0.003323
v -0.025359 -0.023779 0.003370
v -0.030522 -0.023411 -0.004851
v -0.029601 -0.022571 -0.005548
v -0.023173 -0.021301 0.002766
v -0.022927 -0.021830 0.003054
v -0.029058 -0.021762 -0.006016
v -0.027933 -0.021541 -0.006298
v -0.027250 -0.020871 -0.006426
v -0.026329 -0.019834 -0.007256
v -0.020833 -0.020218 0.001349
v -0.018499 -0.017799 0.000522
v -0.015495 -0.017478 0.004510
v -0.016061 -0.017584 0.002883
v -0.016542 -0.016724 0.000887
v -0.014440 -0.015900 0.003563
v -0.014256 -0.016643 0.004147
v -0.013554 -0.016052 0.004050
v -0.013026 -0.015834 0.004184
v -0.022038 -0.016812 -0.008686
v -0.015564 -0.016381 0.000732
v -0.014847 -0.015527 0.001242
v -0.018009 -0.013221 -0.009877
v -0.010044 -0.012757 0.001066
v -0.016560 -0.013150 -0.009893
v -0.015004 -0.011901 -0.009931
v -0.014431 -0.011099 -0.010093
v -0.014379 -0.010405 -0.010164
v -0.012969 -0.010728 -0.010040
v -0.012055 -0.009439 -0.010196
v -0.003648 -0.007527 -0.002721
v -0.009211 -0.008131 -0.010658
v -0.009024 -0.007615 -0.010740
v -0.003250 -0.006858 -0.002721
v -0.007357 -0.006614 -0.010687
v -0.001987 -0.006027 -0.003664
v -0.001778 -0.005478 -0.003412
v -0.007045 -0.006097 -0.010779
v 0.000415 -0.004372 -0.004423
v -0.004806 -0.004660 -0.012171
v -0.004172 -0.004180 -0.011743
v 0.002151 -0.002397 -0.004593
v -0.001855 -0.002739 -0.011751
v -0.000838 -0.002649 -0.010615
v 0.004235 -0.001573 -0.005099
v 0.000758 -0.001790 -0.010083
v 0.005882 -0.000471 -0.005925
v 0.002770 -0.000350 -0.009621
v 0.006524 0.000099 -0.005649
v 0.004655 0.000617 -0.008774
v 0.005416 0.000452 -0.007956
v -0.036588 -0.029645 0.002645
v -0.034502 -0.029613 0.003536
v -0.036737 -0.029431 0.000745
v -0.032331 -0.027704 0.003192
v -0.035125 -0.027844 0.000450
v -0.033767 -0.026770 -0.000698
v -0.028912 -0.024785 0.003121
v -0.027187 -0.023887 0.002811
v -0.031801 -0.024378 -0.004039
v -0.031297 -0.023213 -0.005223
v -0.023996 -0.022763 0.003409
v -0.025526 -0.018813 -0.007879
v -0.024404 -0.017713 -0.008313
v -0.015089 -0.015319 0.001732
v -0.023713 -0.017508 -0.008327
v -0.013969 -0.015918 0.003604
v -0.013538 -0.015234 0.003782
v -0.012061 -0.014573 0.003312
v -0.021534 -0.015464 -0.009172
v -0.019983 -0.014708 -0.009415
v -0.019397 -0.014047 -0.009672
v -0.010407 -0.013233 0.001852
v -0.011109 -0.013602 0.002499
v -0.018800 -0.013873 -0.009724
v -0.016890 -0.012688 -0.009807
v -0.009115 -0.011752 0.000274
v -0.016170 -0.012539 -0.009983
v -0.008524 -0.011050 0.000083
v -0.008122 -0.010293 -0.000682
v -0.015043 -0.011265 -0.010006
v -0.007299 -0.009668 -0.000826
v -0.006487 -0.008813 -0.001699
v -0.005751 -0.009063 -0.002070
v -0.010942 -0.008616 -0.010384
v -0.005520 -0.007810 -0.001917
v -0.009805 -0.008349 -0.010682
v -0.009764 -0.007559 -0.010716
v -0.003761 -0.007032 -0.002669
v -0.002391 -0.005641 -0.003348
v -0.004433 -0.003920 -0.011939
v -0.003500 -0.003339 -0.011760
v -0.002907 -0.003258 -0.011987
v -0.001964 -0.002228 -0.011902
v 0.003323 -0.001781 -0.005140
v -0.000543 -0.002273 -0.010589
v 0.001274 -0.000988 -0.009780
v 0.004559 -0.000348 -0.005022
v 0.005307 -0.000527 -0.005531
v 0.005454 0.000058 -0.005423
v 0.002436 -0.000330 -0.009852
v 0.004108 0.000703 -0.008902
v 0.003577 -0.000115 -0.009339
v 0.005676 0.000757 -0.007438
v -0.033988 -0.029347 0.003522
v -0.035345 -0.028318 0.000418
v -0.034163 -0.026887 -0.000355
v -0.029592 -0.025644 0.003632
v -0.029731 -0.026429 0.002827
v -0.032997 -0.025488 -0.001535
v -0.032443 -0.024964 -0.002358
v -0.032372 -0.024252 -0.004234
v -0.023966 -0.021896 0.003300
v -0.023548 -0.021889 0.003029
v -0.022659 -0.020837 0.002714
v -0.022959 -0.020218 0.002440
v -0.028647 -0.021150 -0.006140
v -0.028108 -0.020492 -0.006359
v -0.027049 -0.020101 -0.007124
v -0.019230 -0.017985 0.000677
v -0.020323 -0.018571 0.000775
v -0.016099 -0.016842 0.004317
v -0.016162 -0.016307 0.002701
v -0.015460 -0.017022 0.004510
v -0.016612 -0.016029 0.000798
v -0.023021 -0.016765 -0.008437
v -0.015208 -0.016340 0.002004
v -0.015905 -0.015269 0.000489
v -0.015462 -0.015526 0.000379
v -0.012878 -0.015454 0.004521
v -0.012173 -0.014797 0.003928
v -0.011468 -0.013787 0.003279
v -0.011099 -0.013281 0.002498
v -0.009511 -0.012031 0.001029
v -0.015948 -0.011657 -0.009989
v -0.008834 -0.011044 0.000383
v -0.007948 -0.009727 -0.000437
v -0.007273 -0.009391 -0.000459
v -0.007104 -0.009089 -0.001612
v -0.013005 -0.009907 -0.010263
v -0.005510 -0.008375 -0.001844
v -0.011664 -0.008906 -0.010288
v -0.004570 -0.007407 -0.002055
v -0.004730 -0.007770 -0.001944
v -0.010503 -0.007861 -0.010636
v -0.003549 -0.006580 -0.002403
v -0.008936 -0.007173 -0.010859
v -0.000454 -0.003849 -0.003912
v -0.000259 -0.004276 -0.003819
v 0.000866 -0.003384 -0.004046
v -0.001087 -0.002157 -0.010948
v 0.003468 -0.001006 -0.004581
v 0.000032 -0.001530 -0.010108
v 0.004293 -0.000951 -0.005173
v 0.001919 -0.000875 -0.009531
v 0.006660 0.000722 -0.005931
v 0.002968 0.000678 -0.009638
v 0.004960 0.001048 -0.008649
v 0.006332 0.001283 -0.006821
v 0.006562 0.001514 -0.006339
v -0.036247 -0.029277 0.004204
v -0.035962 -0.028683 0.004430
v -0.036713 -0.029272 0.002218
v -0.037225 -0.029203 0.001669
v -0.034731 -0.028264 0.003967
v -0.033672 -0.029109 0.003386
v -0.033969 -0.027479 0.003884
v -0.035646 -0.027606 0.000589
v -0.031615 -0.027094 0.003111
v -0.031122 -0.025976 0.003155
v -0.030228 -0.025208 0.003451
v -0.029601 -0.025051 0.003532
v -0.032783 -0.024734 -0.003416
v -0.033119 -0.024097 -0.004560
v -0.032080 -0.022925 -0.005675
v -0.025945 -0.023041 0.003696
v -0.024236 -0.021229 0.002967
v -0.031561 -0.022863 -0.005618
v -0.030896 -0.022449 -0.005937
v -0.022503 -0.020181 0.002493
v -0.028420 -0.020262 -0.006604
v -0.020760 -0.018546 0.001042
v -0.026436 -0.019142 -0.007694
v -0.016722 -0.016513 0.003229
v -0.016587 -0.016900 0.003758
v -0.017587 -0.016537 0.000906
v -0.015967 -0.016390 0.004155
v -0.015533 -0.016390 0.004363
v -0.023951 -0.017194 -0.008260
v -0.016122 -0.015291 0.001212
v -0.013577 -0.014950 0.003746
v -0.015142 -0.015092 0.001157
v -0.012916 -0.014861 0.004486
v -0.022152 -0.015656 -0.009165
v -0.020986 -0.014668 -0.009571
v -0.020144 -0.014070 -0.009498
v -0.010528 -0.012564 0.002433
v -0.010268 -0.012386 0.001740
v -0.018721 -0.013045 -0.009862
v -0.016382 -0.011973 -0.009833
v -0.014752 -0.010635 -0.010010
v -0.006978 -0.008787 -0.001015
v -0.012659 -0.009287 -0.010122
v -0.006506 -0.008332 -0.001764
v -0.011747 -0.008581 -0.010439
v -0.004052 -0.007083 -0.002055
v -0.004308 -0.006538 -0.002373
v -0.003111 -0.006114 -0.002369
v -0.002085 -0.005094 -0.003242
v -0.007486 -0.005338 -0.010573
v -0.001456 -0.004810 -0.003664
v -0.005620 -0.004404 -0.012093
v -0.000292 -0.003505 -0.003529
v -0.003953 -0.002975 -0.011918
v -0.003525 -0.002711 -0.012100
v 0.003953 -0.000843 -0.004571
v 0.001404 -0.000416 -0.009892
v 0.005490 0.001019 -0.004826
v 0.003539 0.000554 -0.009257
v 0.006231 0.000946 -0.005310
v 0.006746 0.001158 -0.005712
v 0.004956 0.001307 -0.008415
v 0.007589 0.002535 -0.005591
v 0.005091 0.001768 -0.008471
v -0.036868 -0.028960 0.003098
v -0.036388 -0.028995 0.003656
v -0.035162 -0.028546 0.003923
v -0.036100 -0.028163 0.000137
v -0.035236 -0.026861 0.000320
v -0.033126 -0.026408 0.003645
v -0.034547 -0.026330 -0.000253
v -0.033840 -0.026030 -0.000819
v -0.031109 -0.025408 0.003122
v -0.030493 -0.025260 0.003171
v -0.028779 -0.023842 0.003328
v -0.033633 -0.024511 -0.003980
v -0.027022 -0.023152 0.003548
v -0.033203 -0.023442 -0.005328
v -0.023526 -0.020949 0.002900
v -0.024248 -0.020568 0.002949
v -0.030653 -0.021174 -0.006383
v -0.028781 -0.020851 -0.006314
v -0.021017 -0.018265 0.000779
v -0.024515 -0.017367 -0.008287
v -0.017348 -0.015975 0.000851
v -0.023219 -0.015759 -0.008905
v -0.014560 -0.015256 0.002733
v -0.021641 -0.014920 -0.009180
v -0.010982 -0.012272 0.002691
v -0.019359 -0.013315 -0.009691
v -0.018061 -0.012578 -0.009949
v -0.009653 -0.011546 0.001194
v -0.018328 -0.011827 -0.009811
v -0.009527 -0.011168 0.001013
v -0.008609 -0.010100 0.000516
v -0.008062 -0.010334 0.000211
v -0.016677 -0.011385 -0.009980
v -0.014725 -0.009958 -0.010322
v -0.012377 -0.008977 -0.010271
v -0.005976 -0.007739 -0.002087
v -0.005505 -0.007408 -0.001195
v -0.005704 -0.007433 -0.002264
v -0.011165 -0.007979 -0.010294
v -0.004972 -0.006986 -0.002335
v -0.003416 -0.005730 -0.002985
v -0.008906 -0.006354 -0.010597
v -0.002802 -0.005308 -0.003064
v -0.007643 -0.005951 -0.010475
v -0.006901 -0.005179 -0.010581
v -0.006541 -0.004215 -0.011350
v -0.006410 -0.004763 -0.011009
v -0.000721 -0.004216 -0.003781
v 0.000376 -0.003269 -0.003693
v 0.001381 -0.002834 -0.003961
v 0.002641 -0.001691 -0.004500
v 0.002865 -0.000949 -0.004294
v -0.001558 -0.002254 -0.011637
v -0.000959 -0.001683 -0.010493
v -0.000334 -0.000952 -0.010378
v 0.000214 -0.000998 -0.010156
v 0.005241 0.000308 -0.005007
v 0.001546 0.000131 -0.009758
v 0.001577 0.000486 -0.009971
v 0.005867 0.001415 -0.004985
v 0.002180 0.000904 -0.010348
v 0.002509 0.000573 -0.010049
v 0.006886 0.001648 -0.005369
v 0.006407 0.001986 -0.006878
v -0.036643 -0.028994 0.003441
v -0.036936 -0.028434 0.002945
v -0.035683 -0.028434 0.004284
v -0.037138 -0.028614 0.002349
v -0.037351 -0.028420 0.001680
v -0.034692 -0.027597 0.003953
v -0.036437 -0.027610 0.000238
v -0.036670 -0.027109 -0.000129
v -0.034780 -0.026022 -0.000530
v -0.031684 -0.026101 0.003152
v -0.031496 -0.025727 0.003026
v -0.033523 -0.025315 -0.001636
v -0.033484 -0.024824 -0.002183
v -0.034113 -0.024846 -0.002898
v -0.034657 -0.024608 -0.003841
v -0.034220 -0.024188 -0.004460
v -0.028251 -0.023453 0.002975
v -0.027696 -0.023123 0.003012
v -0.027236 -0.022801 0.003461
v -0.025697 -0.022355 0.003640
v -0.032528 -0.022445 -0.005961
v -0.032220 -0.022638 -0.005721
v -0.025347 -0.021837 0.003764
v -0.022542 -0.019239 0.001937
v -0.027697 -0.018789 -0.007399
v -0.021333 -0.017893 0.000902
v -0.027091 -0.019500 -0.007227
v -0.026586 -0.017865 -0.007786
v -0.020235 -0.017562 0.000622
v -0.020960 -0.017417 0.000648
v -0.019645 -0.017154 0.000665
v -0.026119 -0.017591 -0.008069
v -0.026063 -0.017889 -0.008114
v -0.025595 -0.017867 -0.008033
v -0.025663 -0.017338 -0.008035
v -0.016620 -0.016273 0.003253
v -0.016587 -0.015826 0.002516
v -0.024723 -0.016938 -0.008244
v -0.016719 -0.015564 0.000902
v -0.016223 -0.014880 0.001475
v -0.014505 -0.014562 0.002955
v -0.013953 -0.014420 0.003562
v -0.013273 -0.014356 0.003880
v -0.012909 -0.014197 0.004320
v -0.022387 -0.015450 -0.009098
v -0.022938 -0.015692 -0.009112
v -0.012094 -0.013418 0.003711
v -0.011452 -0.012294 0.002660
v -0.020521 -0.013626 -0.009744
v -0.017348 -0.012258 -0.009944
v -0.017426 -0.011780 -0.010041
v -0.008028 -0.009627 0.000157
v -0.016026 -0.011068 -0.010031
v -0.015383 -0.010501 -0.010199
v -0.015106 -0.009672 -0.010271
v -0.007168 -0.008406 -0.000588
v -0.012526 -0.008495 -0.010261
v -0.011576 -0.007430 -0.010556
v -0.010686 -0.007163 -0.010575
v -0.003780 -0.006047 -0.001866
v -0.004398 -0.006560 -0.001585
v -0.009754 -0.006941 -0.010774
v -0.010612 -0.006781 -0.010740
v -0.003154 -0.005651 -0.001878
v -0.002239 -0.004763 -0.002654
v -0.001376 -0.004229 -0.003458
v -0.005915 -0.002903 -0.012005
v -0.005327 -0.003948 -0.012257
v 0.001131 -0.002340 -0.003740
v 0.001765 -0.002265 -0.003861
v -0.001599 -0.001567 -0.010999
v 0.003893 -0.000315 -0.004436
v 0.006220 0.001734 -0.004847
v 0.004192 0.001862 -0.008827
v 0.003671 0.001734 -0.009358
v 0.006033 0.002141 -0.007196
v 0.007394 0.002356 -0.005290
v 0.005520 0.002486 -0.008051
v 0.006660 0.002402 -0.006830
v -0.037418 -0.028594 0.001140
v -0.032967 -0.025831 0.003566
v -0.035866 -0.026916 0.000248
v -0.034360 -0.025198 -0.001075
v -0.030482 -0.024824 0.003034
v -0.034972 -0.024963 -0.003225
v -0.028315 -0.022941 0.002482
v -0.033166 -0.023029 -0.005494
v -0.024870 -0.021141 0.003426
v -0.024138 -0.020125 0.003191
v -0.029181 -0.020440 -0.006248
v -0.028534 -0.019689 -0.006700
v -0.027518 -0.019377 -0.007377
v -0.019385 -0.016946 0.000505
v -0.025158 -0.017490 -0.008271
v -0.015594 -0.015837 0.003440
v -0.016033 -0.015532 0.001951
v -0.024106 -0.016168 -0.008697
v -0.016626 -0.014451 0.000464
v -0.016751 -0.014988 0.000862
v -0.022116 -0.014794 -0.009323
v -0.012210 -0.012919 0.003199
v -0.020063 -0.013107 -0.009871
v -0.019151 -0.012553 -0.009763
v -0.018696 -0.012445 -0.009965
v -0.010120 -0.011879 0.002030
v -0.009915 -0.010763 0.001824
v -0.009451 -0.010883 0.001366
v -0.007752 -0.008871 0.000612
v -0.015862 -0.010324 -0.010093
v -0.007664 -0.008939 -0.000354
v -0.006909 -0.008039 -0.000195
v -0.013955 -0.008625 -0.010220
v -0.007014 -0.008163 -0.001177
v -0.006464 -0.007553 -0.001585
v -0.013262 -0.007770 -0.010295
v -0.005954 -0.007362 -0.001560
v -0.004858 -0.006390 -0.001925
v -0.003606 -0.005515 -0.002086
v -0.008631 -0.005873 -0.010688
v -0.007725 -0.004726 -0.010546
v -0.002038 -0.004305 -0.002636
v -0.001131 -0.003496 -0.003449
v -0.000801 -0.003147 -0.003399
v 0.000448 -0.002427 -0.003371
v -0.005244 -0.002992 -0.011934
v -0.003680 -0.002362 -0.012053
v 0.001861 -0.001680 -0.003920
v 0.002953 0.000212 -0.003945
v -0.002336 -0.001507 -0.011630
v -0.000617 -0.000402 -0.010454
v 0.000946 0.000331 -0.010040
v 0.002070 0.001478 -0.010288
v 0.006494 0.002103 -0.005007
v 0.003150 0.001734 -0.009918
v 0.007202 0.002766 -0.005078
v 0.005105 0.002086 -0.008299
v 0.006257 0.002597 -0.007135
v 0.007447 0.002753 -0.005582
v -0.036654 -0.028654 0.004386
v -0.037594 -0.028149 0.000763
v -0.037228 -0.027129 0.000217
v -0.034054 -0.025488 0.003805
v -0.033449 -0.026196 0.003474
v -0.035956 -0.026646 0.000253
v -0.035340 -0.026075 -0.000215
v -0.031655 -0.024602 0.003148
v -0.031978 -0.025045 0.003260
v -0.035549 -0.025043 -0.002385
v -0.029888 -0.024513 0.003728
v -0.029431 -0.023956 0.003383
v -0.029981 -0.023738 0.003703
v -0.029190 -0.022871 0.003084
v -0.035200 -0.023931 -0.004821
v -0.034317 -0.023125 -0.005553
v -0.028192 -0.022303 0.002301
v -0.027728 -0.022248 0.002483
v -0.026122 -0.021936 0.003797
v -0.033291 -0.022503 -0.005756
v -0.032868 -0.022262 -0.005826
v -0.029961 -0.020139 -0.006546
v -0.029306 -0.019409 -0.006693
v -0.028911 -0.019591 -0.006849
v -0.019064 -0.015693 0.000662
v -0.016487 -0.015373 0.003991
v -0.016277 -0.016074 0.003925
v -0.016369 -0.014976 0.002178
v -0.015209 -0.014604 0.002938
v -0.014517 -0.014026 0.002936
v -0.012787 -0.013432 0.003353
v -0.013322 -0.013778 0.003608
v -0.022415 -0.014517 -0.009214
v -0.021248 -0.013696 -0.009560
v -0.009077 -0.009956 0.001110
v -0.008774 -0.009585 0.001513
v -0.016814 -0.010957 -0.009979
v -0.016782 -0.010465 -0.010197
v -0.016470 -0.010004 -0.010276
v -0.007809 -0.009096 0.002051
v -0.007668 -0.008587 -0.000376
v -0.014930 -0.009322 -0.010402
v -0.012549 -0.007615 -0.010387
v -0.005819 -0.007010 -0.001131
v -0.005159 -0.006386 -0.001735
v -0.004518 -0.006188 -0.000223
v -0.011020 -0.006153 -0.010518
v -0.004139 -0.005642 -0.001859
v -0.002729 -0.004662 -0.001991
v -0.009242 -0.005784 -0.010412
v -0.002376 -0.004267 -0.002139
v -0.007896 -0.004047 -0.010962
v -0.000510 -0.002882 -0.003585
v -0.006300 -0.002873 -0.011748
v 0.001237 -0.001792 -0.003414
v -0.003191 -0.001566 -0.012032
v -0.003046 -0.000871 -0.011746
v -0.001772 -0.001061 -0.010884
v 0.003928 0.000179 -0.004462
v 0.003677 0.000099 -0.003915
v 0.004557 0.000891 -0.004491
v 0.003650 0.002282 -0.009424
v 0.004353 0.002647 -0.009039
v 0.006747 0.003106 -0.006772
v -0.037225 -0.027952 0.003777
v -0.035300 -0.027941 0.004407
v -0.037864 -0.027783 0.000837
v -0.033856 -0.026698 0.003739
v -0.036567 -0.026413 -0.000666
v -0.032470 -0.025491 0.003601
v -0.035995 -0.025341 -0.001874
v -0.035479 -0.025645 -0.000736
v -0.034764 -0.024985 -0.001420
v -0.031160 -0.023761 0.003362
v -0.028768 -0.022520 0.003203
v -0.034418 -0.022793 -0.005637
v -0.026782 -0.022075 0.003592
v -0.033775 -0.022512 -0.005688
v -0.030828 -0.020394 -0.006492
v -0.028173 -0.018796 -0.007501
v -0.026976 -0.017416 -0.008029
v -0.020093 -0.016603 0.000857
v -0.019198 -0.015947 0.000785
v -0.016992 -0.015557 0.003269
v -0.016946 -0.015102 0.002687
v -0.017219 -0.014113 0.000653
v -0.015714 -0.014615 0.003299
v -0.015854 -0.014355 0.001487
v -0.023786 -0.015702 -0.008935
v -0.016520 -0.013738 0.000421
v -0.015945 -0.013677 0.001233
v -0.014781 -0.013659 0.002382
v -0.023386 -0.014579 -0.009440
v -0.023165 -0.015035 -0.009102
v -0.014388 -0.013138 0.002131
v -0.013850 -0.013427 0.003293
v -0.012865 -0.012699 0.003012
v -0.013283 -0.012142 0.001434
v -0.012102 -0.012195 0.002946
v -0.020653 -0.013008 -0.009616
v -0.020202 -0.012301 -0.009935
v -0.012511 -0.011275 0.000632
v -0.011299 -0.011628 0.002765
v -0.010217 -0.010751 0.001932
v -0.018203 -0.011449 -0.009942
v -0.009336 -0.009540 0.000975
v -0.010294 -0.010327 0.001270
v -0.017413 -0.010989 -0.010066
v -0.009507 -0.010132 0.001868
v -0.006989 -0.008557 0.002023
v -0.006332 -0.007857 0.001963
v -0.005551 -0.007198 0.000711
v -0.013901 -0.008394 -0.010372
v -0.012281 -0.007109 -0.010535
v -0.004073 -0.005578 -0.001248
v -0.009026 -0.005480 -0.010547
v -0.008339 -0.004990 -0.010446
v 0.000013 -0.001800 -0.003357
v -0.004507 -0.002215 -0.011734
v 0.001728 -0.001151 -0.003399
v 0.002131 -0.000690 -0.004046
v -0.003634 -0.001478 -0.012262
v 0.003236 0.000907 -0.004063
v -0.001643 -0.000501 -0.010896
v 0.004269 0.000594 -0.004320
v 0.000779 0.001006 -0.010223
v 0.006905 0.002433 -0.004927
v 0.004767 0.002748 -0.008587
v 0.005191 0.003044 -0.007969
v 0.005704 0.002958 -0.007458
v 0.007985 0.003461 -0.005253
v 0.007885 0.003889 -0.005424
v 0.007464 0.003422 -0.006019
v -0.036967 -0.028372 0.004516
v -0.037482 -0.026554 -0.000335
v -0.037147 -0.026394 -0.000816
v -0.037288 -0.026263 -0.001316
v -0.035748 -0.024795 -0.003326
v -0.035688 -0.024434 -0.003935
v -0.034893 -0.022783 -0.005744
v -0.035441 -0.023870 -0.004679
v -0.027217 -0.021445 0.003079
v -0.027554 -0.021868 0.002908
v -0.026501 -0.021395 0.003912
v -0.033352 -0.021877 -0.006082
v -0.025886 -0.021658 0.004198
v -0.024554 -0.020647 0.003616
v -0.032160 -0.021164 -0.006363
v -0.031501 -0.020973 -0.006386
v -0.030301 -0.019487 -0.006616
v -0.029628 -0.019254 -0.006865
v -0.027288 -0.017314 -0.007907
v -0.020773 -0.016662 0.000870
v -0.020218 -0.016090 0.000781
v -0.026331 -0.016951 -0.008116
v -0.025024 -0.016380 -0.008533
v -0.017504 -0.014890 0.000854
v -0.016501 -0.013866 0.001672
v -0.015556 -0.014332 0.002729
v -0.016167 -0.014121 0.001878
v -0.022720 -0.014107 -0.009474
v -0.021565 -0.013071 -0.009447
v -0.019719 -0.011739 -0.010036
v -0.017344 -0.010277 -0.010157
v -0.010079 -0.009299 -0.000502
v -0.009099 -0.009102 0.000799
v -0.007743 -0.008411 0.002098
v -0.007162 -0.008521 0.002418
v -0.015466 -0.009410 -0.010197
v -0.016994 -0.009383 -0.010440
v -0.004837 -0.006102 0.000715
v -0.004815 -0.006371 0.000654
v -0.011173 -0.006664 -0.010444
v -0.004083 -0.005495 -0.000486
v -0.003585 -0.005070 0.000019
v -0.002790 -0.004307 -0.000357
v -0.002654 -0.004158 -0.001678
v -0.001910 -0.003917 -0.001839
v -0.000477 -0.002553 -0.003126
v -0.005552 -0.001727 -0.012388
v 0.001616 -0.000516 -0.003181
v -0.004380 -0.001498 -0.012354
v 0.002085 -0.000274 -0.003620
v 0.002402 -0.000132 -0.003859
v -0.002598 -0.000599 -0.011287
v -0.002081 -0.000078 -0.011021
v -0.000027 0.000642 -0.010611
v 0.004910 0.001338 -0.004356
v 0.001877 0.002131 -0.010455
v 0.003026 0.002854 -0.009920
v 0.007576 0.003207 -0.004972
v 0.006625 0.003547 -0.006613
v 0.007092 0.003908 -0.006342
v -0.037907 -0.027501 0.002609
v -0.037479 -0.027540 0.003210
v -0.038204 -0.027568 0.000615
v -0.038120 -0.026731 0.000258
v -0.034385 -0.027195 0.003753
v -0.036227 -0.025121 -0.002392
v -0.036691 -0.024250 -0.004126
v -0.035955 -0.023793 -0.004827
v -0.036314 -0.023810 -0.004576
v -0.027760 -0.021066 0.002846
v -0.028109 -0.021884 0.002793
v -0.027417 -0.020980 0.003237
v -0.031978 -0.020678 -0.006318
v -0.028524 -0.018181 -0.007377
v -0.027822 -0.017143 -0.007944
v -0.021118 -0.015560 0.001024
v -0.026467 -0.016645 -0.008058
v -0.017424 -0.015204 0.003065
v -0.025794 -0.016283 -0.008463
v -0.017259 -0.014363 0.002778
v -0.017016 -0.015367 0.003885
v -0.016707 -0.014500 0.002338
v -0.024585 -0.015047 -0.008998
v -0.024064 -0.014822 -0.008966
v -0.022046 -0.013703 -0.009489
v -0.022036 -0.013012 -0.009555
v -0.014057 -0.012458 0.001354
v -0.013068 -0.011593 0.000593
v -0.020910 -0.012355 -0.009897
v -0.011787 -0.010565 0.000012
v -0.011219 -0.010218 0.000054
v -0.019032 -0.010603 -0.010014
v -0.010483 -0.009493 -0.000550
v -0.010699 -0.009185 -0.000395
v -0.017879 -0.010522 -0.010080
v -0.010099 -0.009053 -0.000389
v -0.008206 -0.008986 0.001844
v -0.008894 -0.008580 0.001465
v -0.009475 -0.008904 0.000380
v -0.013855 -0.007673 -0.010407
v -0.013578 -0.007221 -0.010561
v -0.004069 -0.005192 0.000483
v -0.009143 -0.004950 -0.010435
v -0.003474 -0.004921 -0.000865
v -0.001495 -0.003123 -0.000754
v -0.008595 -0.004505 -0.010438
v -0.008109 -0.003490 -0.010861
v -0.001284 -0.002765 -0.001410
v -0.007556 -0.003369 -0.010790
v -0.002269 -0.003697 -0.001472
v -0.000593 -0.002114 -0.002944
v -0.000166 -0.001849 -0.001820
v 0.000654 -0.001382 -0.003138
v 0.001002 -0.000973 -0.003243
v -0.004892 -0.001266 -0.012527
v -0.003525 -0.000606 -0.011364
v -0.000602 0.000706 -0.010735
v -0.000045 0.001198 -0.010611
v 0.003652 0.003192 -0.009542
v 0.005764 0.003432 -0.007550
v 0.007607 0.004332 -0.006057
v -0.036753 -0.027788 0.004470
v -0.038174 -0.027351 0.001686
v -0.038147 -0.027048 0.002128
v -0.035361 -0.027156 0.004355
v -0.038033 -0.026247 -0.001047
v -0.037512 -0.025822 -0.001896
v -0.038919 -0.025527 -0.002827
v -0.038023 -0.025513 -0.002667
v -0.036827 -0.024674 -0.003344
v -0.030747 -0.023664 0.003656
v -0.031019 -0.023050 0.003416
v -0.036472 -0.023417 -0.005025
v -0.029283 -0.021703 0.003490
v -0.032747 -0.020651 -0.006463
v -0.029691 -0.018710 -0.007003
v -0.029003 -0.018100 -0.007526
v -0.026920 -0.016712 -0.008133
v -0.019320 -0.014898 0.000845
v -0.019712 -0.015508 0.000709
v -0.017643 -0.014886 0.003196
v -0.017137 -0.014816 0.003841
v -0.018085 -0.014690 0.000686
v -0.025687 -0.015692 -0.008522
v -0.016952 -0.014129 0.002017
v -0.017144 -0.014169 0.002922
v -0.017557 -0.013699 0.000411
v -0.016585 -0.013561 0.000935
v -0.024293 -0.013665 -0.008948
v -0.023146 -0.013816 -0.009267
v -0.014440 -0.012241 0.001589
v -0.022790 -0.013311 -0.009433
v -0.013365 -0.011592 0.002758
v -0.013731 -0.011594 0.001476
v -0.013279 -0.011131 0.000667
v -0.012246 -0.010654 0.001559
v -0.012590 -0.010736 0.000593
v -0.020655 -0.011588 -0.009939
v -0.011256 -0.010033 0.001789
v -0.019458 -0.011213 -0.010128
v -0.011886 -0.010098 0.000090
v -0.011517 -0.009841 0.000200
v -0.009492 -0.008744 0.001760
v -0.010348 -0.009169 0.000850
v -0.009255 -0.008714 0.001112
v -0.009477 -0.008335 -0.000353
v -0.017211 -0.009079 -0.010381
v -0.017631 -0.009913 -0.010071
v -0.009961 -0.008464 -0.000915
v -0.007058 -0.007895 0.001748
v -0.006780 -0.006574 0.001732
v -0.006408 -0.007162 0.001482
v -0.005754 -0.006647 0.001452
v -0.004690 -0.005787 0.001037
v -0.012651 -0.006618 -0.010443
v -0.011755 -0.006465 -0.010627
v -0.002345 -0.003925 0.000041
v -0.001499 -0.002715 -0.001159
v -0.000778 -0.002262 -0.001807
v -0.007139 -0.003679 -0.011046
v -0.003837 -0.000654 -0.011720
v 0.002681 0.000544 -0.003415
v -0.003506 -0.000125 -0.011433
v -0.002553 0.000100 -0.011148
v -0.001182 0.000810 -0.010842
v 0.003586 0.001398 -0.003928
v 0.000452 0.001851 -0.010662
v 0.001515 0.002639 -0.010513
v 0.002800 0.003388 -0.010100
v 0.004230 0.003537 -0.009163
v 0.005254 0.003555 -0.008047
v 0.005901 0.003905 -0.007610
v 0.008144 0.004844 -0.004994
v 0.008110 0.004381 -0.005374
v -0.038546 -0.027095 0.000711
v -0.038438 -0.026830 0.001165
v -0.036469 -0.027484 0.004313
v -0.038800 -0.026351 -0.000191
v -0.035671 -0.026604 0.004538
v -0.038838 -0.026056 -0.001586
v -0.033008 -0.025126 0.003501
v -0.036801 -0.023850 -0.004311
v -0.036867 -0.023379 -0.004828
v -0.030347 -0.022997 0.003836
v -0.035260 -0.022710 -0.005584
v -0.035677 -0.022653 -0.005718
v -0.028297 -0.021434 0.002800
v -0.034650 -0.021630 -0.006168
v -0.033564 -0.021556 -0.005997
v -0.025634 -0.020855 0.003931
v -0.025857 -0.019806 0.003974
v -0.031406 -0.020206 -0.006483
v -0.030452 -0.018728 -0.007106
v -0.029667 -0.018181 -0.007484
v -0.029242 -0.017588 -0.007506
v -0.028711 -0.017014 -0.007875
v -0.020552 -0.015171 0.001004
v -0.016529 -0.014196 0.003310
v -0.018258 -0.014058 0.000815
v -0.024870 -0.014118 -0.008889
v -0.016762 -0.013171 0.001161
v -0.023576 -0.013704 -0.009350
v -0.014109 -0.011742 0.001742
v -0.013568 -0.011247 0.002941
v -0.013107 -0.011422 0.002502
v -0.011514 -0.010231 0.002320
v -0.010128 -0.009160 0.001735
v -0.008208 -0.008407 0.002163
v -0.017052 -0.008752 -0.010531
v -0.006196 -0.006529 0.001712
v -0.005364 -0.006122 0.001575
v -0.011527 -0.005770 -0.010681
v -0.011110 -0.005293 -0.010540
v -0.003665 -0.004853 0.000535
v -0.009802 -0.004691 -0.010340
v -0.002940 -0.004305 0.000070
v -0.002361 -0.003655 0.000062
v -0.008728 -0.003853 -0.010863
v -0.002095 -0.002752 -0.001169
v -0.007804 -0.002350 -0.011142
v -0.006678 -0.002162 -0.011591
v 0.000588 -0.001113 -0.002403
v 0.001237 -0.000478 -0.002519
v -0.004081 -0.000016 -0.011476
v -0.002316 0.000865 -0.011168
v -0.001602 0.001282 -0.011212
v -0.000826 0.001238 -0.010937
v 0.004905 0.002703 -0.004368
v 0.006095 0.003659 -0.004443
v 0.006498 0.003841 -0.004624
v 0.006642 0.004320 -0.004403
v 0.003457 0.003545 -0.009495
v 0.002945 0.003988 -0.010078
v 0.004158 0.003963 -0.008954
v 0.006831 0.004658 -0.006637
v 0.008113 0.005247 -0.005184
v -0.037320 -0.027389 0.003625
v -0.036945 -0.027620 0.004503
v -0.037890 -0.027102 0.002500
v -0.038560 -0.026518 0.000661
v -0.035450 -0.025727 0.004336
v -0.034801 -0.025535 0.004266
v -0.039355 -0.025277 -0.003151
v -0.033409 -0.024145 0.003605
v -0.037915 -0.024404 -0.003885
v -0.038648 -0.024589 -0.003833
v -0.031856 -0.023716 0.003118
v -0.038042 -0.024212 -0.003866
v -0.029934 -0.021990 0.003541
v -0.035782 -0.022408 -0.005721
v -0.026628 -0.020476 0.004632
v -0.031722 -0.019926 -0.006411
v -0.025171 -0.019425 0.003971
v -0.032162 -0.019715 -0.006586
v -0.031010 -0.019016 -0.006880
v -0.023568 -0.019780 0.002763
v -0.031221 -0.018614 -0.006955
v -0.022451 -0.016515 0.001633
v -0.022284 -0.016911 0.001483
v -0.021739 -0.016442 0.001083
v -0.027337 -0.016724 -0.007923
v -0.027477 -0.015802 -0.008363
v -0.019955 -0.014746 0.000676
v -0.019061 -0.014201 0.000819
v -0.025244 -0.014749 -0.008652
v -0.016358 -0.013305 0.003107
v -0.016992 -0.013010 0.001864
v -0.017241 -0.013252 0.000585
v -0.017149 -0.012489 0.000237
v -0.016514 -0.012398 0.001073
v -0.015844 -0.014168 0.002876
v -0.015161 -0.013427 0.002273
v -0.022451 -0.012209 -0.009449
v -0.021910 -0.011998 -0.009726
v -0.012244 -0.010802 0.002523
v -0.021502 -0.011917 -0.009636
v -0.011928 -0.010147 0.002671
v -0.020143 -0.011016 -0.010092
v -0.019845 -0.010457 -0.010183
v -0.017920 -0.009498 -0.010342
v -0.008734 -0.007748 0.001700
v -0.014411 -0.007998 -0.010291
v -0.015249 -0.007448 -0.010627
v -0.013985 -0.007105 -0.010425
v -0.013339 -0.006491 -0.010638
v -0.011951 -0.005880 -0.010480
v -0.003798 -0.004092 0.000288
v -0.011934 -0.005232 -0.010550
v -0.010394 -0.004035 -0.010687
v -0.002749 -0.003466 -0.000121
v -0.008979 -0.003407 -0.010766
v -0.006740 -0.001548 -0.012144
v -0.005563 -0.001103 -0.012543
v 0.001556 0.000356 -0.003283
v -0.004383 -0.000240 -0.011819
v 0.002375 0.000871 -0.003408
v 0.003639 0.001997 -0.003920
v 0.004322 0.002290 -0.003944
v 0.005393 0.003114 -0.004346
v 0.007648 0.004071 -0.004950
v 0.004512 0.004304 -0.008796
v 0.004846 0.004407 -0.008352
v 0.005894 0.004520 -0.007179
v 0.006174 0.004887 -0.007042
v 0.007269 0.005174 -0.006334
v -0.037970 -0.027024 0.003140
v -0.037089 -0.026488 0.004629
v -0.035822 -0.026199 0.004442
v -0.039543 -0.025455 -0.002038
v -0.039208 -0.025724 -0.001552
v -0.035346 -0.024954 0.004214
v -0.033916 -0.024544 0.004033
v -0.032533 -0.024211 0.003264
v -0.037242 -0.023445 -0.004564
v -0.030784 -0.022898 0.003718
v -0.036704 -0.022768 -0.005513
v -0.037314 -0.023062 -0.004991
v -0.035921 -0.022216 -0.005684
v -0.035340 -0.021512 -0.006292
v -0.033013 -0.020264 -0.006436
v -0.024471 -0.018747 0.003291
v -0.023734 -0.017631 0.002741
v -0.030407 -0.017808 -0.007420
v -0.021651 -0.015660 0.000940
v -0.020379 -0.013967 0.000891
v -0.026472 -0.015121 -0.008661
v -0.017434 -0.013374 0.002985
v -0.025827 -0.014881 -0.008669
v -0.018303 -0.013543 0.000595
v -0.017199 -0.012835 0.001994
v -0.017109 -0.012391 0.000934
v -0.023740 -0.013079 -0.009306
v -0.023267 -0.012952 -0.009270
v -0.014851 -0.011742 0.001819
v -0.014436 -0.011342 0.001888
v -0.013232 -0.010998 0.002703
v -0.010982 -0.009859 0.002318
v -0.011257 -0.009397 0.002613
v -0.009917 -0.008396 0.002033
v -0.018704 -0.010132 -0.010152
v -0.017852 -0.008939 -0.010316
v -0.007301 -0.007307 0.001631
v -0.007828 -0.007347 0.001897
v -0.017197 -0.008456 -0.010460
v -0.007641 -0.006760 0.001713
v -0.015807 -0.007912 -0.010530
v -0.005332 -0.005497 0.001482
v -0.012646 -0.005736 -0.010678
v -0.004650 -0.004848 0.000968
v -0.003253 -0.003797 0.000287
v -0.001270 -0.002152 -0.001348
v -0.008333 -0.002904 -0.010883
v -0.000439 -0.001381 -0.001486
v 0.000036 -0.000687 -0.001509
v -0.007366 -0.002162 -0.011104
v -0.000066 -0.001047 -0.002050
v 0.001310 -0.000006 -0.002550
v 0.000559 -0.000651 -0.002323
v -0.006527 -0.000940 -0.012773
v -0.006260 -0.000633 -0.012756
v 0.002722 0.001529 -0.003150
v -0.002722 0.001237 -0.011470
v -0.002148 0.001505 -0.011300
v 0.001578 0.003319 -0.010677
v 0.002745 0.005092 -0.010021
v 0.007766 0.005601 -0.004792
v 0.007850 0.005008 -0.004688
v 0.008376 0.005532 -0.004737
v 0.006885 0.005340 -0.006662
v 0.007307 0.005840 -0.006387
v -0.036494 -0.025898 0.004593
v -0.033369 -0.023350 0.003516
v -0.038581 -0.024058 -0.004117
v -0.031602 -0.022489 0.003511
v -0.030815 -0.021949 0.003750
v -0.030512 -0.022021 0.003431
v -0.036972 -0.022100 -0.005887
v -0.029772 -0.021520 0.003806
v -0.036344 -0.022051 -0.005878
v -0.028265 -0.020199 0.003153
v -0.027080 -0.020177 0.004384
v -0.034156 -0.020609 -0.006458
v -0.033366 -0.020057 -0.006592
v -0.026310 -0.019417 0.003823
v -0.033655 -0.019773 -0.006532
v -0.025462 -0.018384 0.003479
v -0.025689 -0.019114 0.003770
v -0.024932 -0.018510 0.003214
v -0.025143 -0.018019 0.003288
v -0.031740 -0.018664 -0.006981
v -0.029518 -0.017303 -0.007753
v -0.021777 -0.015439 0.001421
v -0.028179 -0.016205 -0.007940
v -0.026850 -0.015126 -0.008465
v -0.017555 -0.013356 0.002440
v -0.026053 -0.014567 -0.008591
v -0.017522 -0.012296 0.000611
v -0.017700 -0.013062 0.000371
v -0.016324 -0.011940 0.002446
v -0.016063 -0.012521 0.002774
v -0.015420 -0.011954 0.002229
v -0.013253 -0.010500 0.002101
v -0.012738 -0.010483 0.002723
v -0.020107 -0.009835 -0.010245
v -0.010559 -0.008611 0.002055
v -0.019210 -0.009915 -0.010091
v -0.019040 -0.008862 -0.010528
v -0.008601 -0.007020 0.001500
v -0.007662 -0.006409 0.001564
v -0.006254 -0.006056 0.001425
v -0.015325 -0.006773 -0.010741
v -0.014879 -0.006298 -0.010645
v -0.004912 -0.004522 0.000685
v -0.004214 -0.004252 0.001005
v -0.003696 -0.003770 0.000541
v -0.011314 -0.004849 -0.010626
v -0.003118 -0.003377 0.000530
v -0.002347 -0.002903 0.000089
v -0.002171 -0.002501 -0.000626
v -0.001736 -0.002075 -0.000938
v -0.001042 -0.001578 -0.000754
v -0.007062 -0.001707 -0.011489
v 0.000767 0.000478 -0.002169
v -0.005616 -0.000225 -0.012211
v 0.001573 0.000492 -0.001956
v -0.005002 -0.000223 -0.011878
v 0.002288 0.001781 -0.003298
v 0.002075 0.001100 -0.002742
v -0.005172 0.000167 -0.011761
v 0.003468 0.002246 -0.003342
v 0.004007 0.002706 -0.003734
v 0.003941 0.003106 -0.003939
v 0.004787 0.003049 -0.003815
v -0.000527 0.002174 -0.010846
v 0.005115 0.004058 -0.004164
v 0.000252 0.002850 -0.010972
v 0.005406 0.003397 -0.003954
v 0.004027 0.005086 -0.008671
v 0.008384 0.005952 -0.004982
v -0.038225 -0.026170 0.003735
v -0.039137 -0.025642 0.001610
v -0.038280 -0.026759 0.001561
v -0.039160 -0.026261 -0.000010
v -0.034459 -0.024562 0.004005
v -0.034896 -0.024433 0.004249
v -0.033724 -0.023841 0.003420
v -0.032774 -0.023028 0.003574
v -0.031848 -0.022212 0.003366
v -0.031299 -0.022102 0.003983
v -0.038188 -0.023289 -0.004881
v -0.036798 -0.021800 -0.005955
v -0.028819 -0.020406 0.003070
v -0.032846 -0.019105 -0.006704
v -0.032389 -0.019205 -0.006529
v -0.024136 -0.017344 0.002931
v -0.023487 -0.017230 0.002923
v -0.029554 -0.016427 -0.007842
v -0.027935 -0.015543 -0.008189
v -0.026515 -0.014672 -0.008674
v -0.017296 -0.012487 0.001743
v -0.018920 -0.013023 0.000659
v -0.016555 -0.012474 0.002544
v -0.025404 -0.013657 -0.009089
v -0.024712 -0.013323 -0.009154
v -0.015463 -0.011468 0.001790
v -0.023107 -0.012407 -0.009373
v -0.014238 -0.010470 0.000740
v -0.014994 -0.010983 0.001340
v -0.012592 -0.009865 0.002474
v -0.022238 -0.010721 -0.009724
v -0.021566 -0.010793 -0.009720
v -0.011918 -0.009567 0.002623
v -0.020633 -0.010361 -0.009926
v -0.009546 -0.007785 0.001757
v -0.018430 -0.009342 -0.010237
v -0.017554 -0.008152 -0.010386
v -0.016321 -0.007449 -0.010518
v -0.015705 -0.007128 -0.010621
v -0.006914 -0.005664 0.001481
v -0.005848 -0.005452 0.001426
v -0.006199 -0.005309 0.001539
v -0.005114 -0.004120 0.000816
v -0.003827 -0.003417 0.000276
v -0.004505 -0.004075 0.000848
v -0.011847 -0.004200 -0.010797
v -0.003306 -0.003049 0.000160
v -0.010295 -0.003250 -0.011014
v -0.002208 -0.001870 -0.001137
v -0.009017 -0.002304 -0.011043
v -0.008142 -0.001684 -0.011089
v -0.000597 -0.000516 -0.001930
v 0.000138 -0.000057 -0.002079
v 0.001442 0.000986 -0.002594
v -0.005782 0.000226 -0.012415
v -0.004199 0.000973 -0.011607
v -0.002680 0.001756 -0.011485
v -0.000601 0.003275 -0.010880
v -0.001045 0.002470 -0.010863
v 0.000731 0.003691 -0.010991
v 0.001551 0.003635 -0.010542
v 0.001304 0.004339 -0.010698
v 0.006624 0.004933 -0.004417
v 0.005326 0.004927 -0.008035
v 0.005921 0.005964 -0.007127
v 0.006955 0.006021 -0.006716
v 0.008479 0.006639 -0.004952
v -0.037861 -0.026556 0.004712
v -0.038148 -0.026386 0.002946
v -0.036684 -0.025366 0.004674
v -0.039323 -0.023553 -0.004734
v -0.038709 -0.023088 -0.004890
v -0.038297 -0.022553 -0.005371
v -0.037774 -0.022522 -0.005312
v -0.030038 -0.021163 0.004030
v -0.030687 -0.021188 0.004002
v -0.035897 -0.021179 -0.006436
v -0.028172 -0.019473 0.003475
v -0.034786 -0.020558 -0.006240
v -0.027031 -0.019622 0.004282
v -0.034551 -0.019848 -0.006605
v -0.025946 -0.018554 0.003468
v -0.033664 -0.019094 -0.006636
v -0.024233 -0.016936 0.003019
v -0.031200 -0.017863 -0.007414
v -0.022368 -0.014904 0.001812
v -0.022695 -0.016305 0.002238
v -0.028920 -0.016304 -0.007843
v -0.020900 -0.014624 0.000827
v -0.025885 -0.013467 -0.008873
v -0.018089 -0.012374 0.000415
v -0.023788 -0.012196 -0.009389
v -0.023178 -0.011697 -0.009441
v -0.022214 -0.011401 -0.009586
v -0.013786 -0.009686 0.001121
v -0.013772 -0.010247 0.000798
v -0.013230 -0.010121 0.001525
v -0.012696 -0.009644 0.002456
v -0.021050 -0.010761 -0.009999
v -0.019376 -0.008655 -0.010452
v -0.009008 -0.007441 0.001789
v -0.008476 -0.006357 0.001342
v -0.017239 -0.007999 -0.010565
v -0.012359 -0.004847 -0.010680
v -0.013464 -0.004743 -0.010968
v -0.002935 -0.002592 0.000329
v -0.010467 -0.002865 -0.010960
v -0.002410 -0.001882 -0.000658
v -0.001515 -0.001460 -0.000835
v -0.009101 -0.002590 -0.010873
v -0.001039 -0.001110 -0.001139
v -0.000436 -0.000004 -0.001689
v -0.007283 -0.001411 -0.012413
v -0.007597 -0.000886 -0.013077
v -0.007279 -0.000162 -0.013535
v -0.006340 0.000019 -0.012467
v 0.002381 0.002095 -0.003097
v -0.003471 0.001235 -0.011614
v 0.003150 0.002776 -0.003480
v 0.003031 0.002382 -0.003482
v 0.005697 0.004175 -0.004163
v 0.007254 0.005210 -0.004771
v 0.005902 0.005350 -0.007054
v 0.004673 0.005648 -0.008147
v 0.008379 0.006217 -0.004820
v 0.008310 0.006853 -0.004965
v 0.007277 0.006473 -0.006536
v -0.037829 -0.026187 0.005047
v -0.037882 -0.025459 0.004926
v -0.038127 -0.025973 0.004173
v -0.037070 -0.026075 0.004540
v -0.037397 -0.025434 0.004738
v -0.036084 -0.025243 0.004707
v -0.039629 -0.024507 -0.004176
v -0.032491 -0.022422 0.003354
v -0.031913 -0.021576 0.003834
v -0.037779 -0.022244 -0.005381
v -0.029882 -0.020416 0.003398
v -0.038088 -0.022038 -0.005599
v -0.029318 -0.020319 0.003354
v -0.036328 -0.020327 -0.007118
v -0.026313 -0.018233 0.003615
v -0.027184 -0.019136 0.004356
v -0.033008 -0.018705 -0.006652
v -0.023695 -0.016755 0.003097
v -0.031373 -0.016967 -0.007483
v -0.030382 -0.017260 -0.007623
v -0.030148 -0.016450 -0.007882
v -0.021863 -0.014428 0.001394
v -0.029356 -0.015694 -0.008050
v -0.028706 -0.015196 -0.008142
v -0.028368 -0.015747 -0.008216
v -0.026534 -0.013701 -0.008823
v -0.019399 -0.012618 0.000706
v -0.017325 -0.012200 0.002543
v -0.025266 -0.013136 -0.009048
v -0.017540 -0.011830 0.001013
v -0.024581 -0.012303 -0.009334
v -0.024243 -0.011214 -0.009684
v -0.022845 -0.010863 -0.009725
v -0.013934 -0.009342 0.000781
v -0.020874 -0.009589 -0.010199
v -0.011123 -0.007425 0.002215
v -0.011237 -0.008407 0.002437
v -0.010054 -0.007560 0.002014
v -0.018661 -0.008040 -0.010636
v -0.017267 -0.007443 -0.010428
v -0.007569 -0.005839 0.001421
v -0.016478 -0.006262 -0.010893
v -0.006091 -0.004431 0.001174
v -0.005637 -0.004305 0.001094
v -0.013669 -0.004486 -0.010857
v -0.013676 -0.005202 -0.010814
v -0.004668 -0.003892 0.001194
v -0.004019 -0.003418 0.000806
v -0.003776 -0.002664 0.000020
v -0.011443 -0.003673 -0.010975
v -0.002581 -0.001704 -0.000590
v -0.000870 -0.000552 -0.001180
v -0.001930 -0.001295 -0.000602
v -0.009074 -0.001470 -0.011377
v -0.007614 -0.001176 -0.011575
v 0.000182 0.000278 -0.001705
v 0.001605 0.001463 -0.002354
v 0.001953 0.001663 -0.002670
v -0.006149 0.000826 -0.013386
v -0.005473 0.001029 -0.012917
v -0.004818 0.001205 -0.012218
v -0.003273 0.002157 -0.011976
v 0.003808 0.003263 -0.003755
v -0.001674 0.002778 -0.011182
v 0.004629 0.003906 -0.003878
v 0.004605 0.005128 -0.004009
v -0.000989 0.003565 -0.011062
v 0.005192 0.004772 -0.004278
v 0.002255 0.004761 -0.010220
v 0.006517 0.006027 -0.004442
v 0.005503 0.005807 -0.007624
v 0.006737 0.006713 -0.006840
v 0.008034 0.006300 -0.004575
v 0.007546 0.006824 -0.005918
v -0.038970 -0.025579 0.001964
v -0.039167 -0.025572 0.001075
v -0.039548 -0.025695 0.000290
v -0.039970 -0.024850 -0.001682
v -0.035545 -0.023799 0.004176
v -0.040140 -0.023798 -0.004921
v -0.040159 -0.023270 -0.005236
v -0.031263 -0.021330 0.003969
v -0.035990 -0.020542 -0.006883
v -0.035671 -0.020437 -0.006532
v -0.035534 -0.019991 -0.006366
v -0.025819 -0.017504 0.003694
v -0.024640 -0.017488 0.002882
v -0.032360 -0.018451 -0.007084
v -0.023972 -0.016373 0.003245
v -0.030800 -0.016738 -0.007477
v -0.028136 -0.014606 -0.008486
v -0.027406 -0.014754 -0.008532
v -0.020121 -0.013294 0.000654
v -0.027072 -0.013838 -0.008883
v -0.017815 -0.012208 0.001895
v -0.018019 -0.011852 0.000470
v -0.017336 -0.011121 0.001339
v -0.024793 -0.011332 -0.009378
v -0.012631 -0.009093 0.002285
v -0.009646 -0.006920 0.001772
v -0.009397 -0.006092 0.001916
v -0.018718 -0.007457 -0.010650
v -0.016145 -0.006762 -0.010597
v -0.006789 -0.004972 0.001415
v -0.005656 -0.003681 0.000624
v -0.004899 -0.003153 0.000318
v -0.012575 -0.003991 -0.010920
v -0.003280 -0.001700 -0.000928
v -0.011860 -0.003341 -0.010955
v -0.011283 -0.002665 -0.011210
v -0.002862 -0.001158 -0.001370
v -0.010386 -0.002278 -0.011184
v 0.001533 0.002280 -0.003427
v -0.006875 0.000727 -0.014325
v -0.007125 0.001209 -0.014286
v 0.001939 0.002851 -0.003524
v -0.004124 0.002352 -0.012442
v 0.006008 0.004890 -0.004396
v 0.005869 0.005721 -0.004364
v 0.002990 0.005311 -0.009554
v 0.007489 0.006065 -0.004558
v 0.004545 0.006075 -0.008398
v 0.005586 0.006462 -0.007062
v 0.008099 0.007081 -0.004804
v -0.039067 -0.025432 0.002778
v -0.038398 -0.025590 0.003519
v -0.037027 -0.024771 0.004797
v -0.035670 -0.023166 0.004208
v -0.040125 -0.024339 -0.002221
v -0.040189 -0.023516 -0.004279
v -0.039991 -0.022522 -0.006039
v -0.039601 -0.022934 -0.005261
v -0.038718 -0.022169 -0.005460
v -0.037932 -0.021309 -0.005908
v -0.026923 -0.018232 0.003593
v -0.033821 -0.018680 -0.006585
v -0.031091 -0.015835 -0.007773
v -0.024365 -0.016271 0.003060
v -0.030563 -0.015685 -0.007767
v -0.021561 -0.013504 0.001103
v -0.020764 -0.013515 0.001023
v -0.025393 -0.012727 -0.009215
v -0.017995 -0.011019 0.000072
v -0.017522 -0.010751 0.001429
v -0.017378 -0.010806 0.000778
v -0.016851 -0.011774 0.002668
v -0.015272 -0.009574 0.001339
v -0.014498 -0.009970 0.000870
v -0.014655 -0.009113 0.000876
v -0.012993 -0.008733 0.002279
v -0.012415 -0.008061 0.002438
v -0.021576 -0.009801 -0.010006
v -0.011698 -0.008254 0.002353
v -0.020358 -0.008927 -0.010291
v -0.010577 -0.007422 0.001960
v -0.017670 -0.006919 -0.010748
v -0.006545 -0.004251 0.001395
v -0.004312 -0.002596 -0.000116
v -0.011611 -0.002084 -0.011584
v -0.002149 -0.000786 -0.001189
v -0.001632 -0.000455 -0.001350
v -0.008434 0.000283 -0.012613
v -0.007692 -0.000205 -0.013252
v -0.006265 0.001269 -0.013217
v -0.006604 0.001345 -0.014151
v -0.004317 0.001580 -0.012125
v -0.002438 0.003091 -0.011493
v 0.004173 0.004297 -0.004028
v -0.000351 0.004393 -0.010780
v 0.000900 0.005294 -0.010685
v 0.000760 0.004821 -0.010676
v 0.002060 0.005738 -0.010072
v 0.004179 0.005858 -0.008532
v 0.006157 0.006996 -0.007056
v 0.007851 0.007591 -0.004480
v 0.006974 0.007200 -0.006321
v 0.008640 0.007466 -0.004647
v -0.039185 -0.025093 0.002273
v -0.039617 -0.025103 0.000870
v -0.034953 -0.023229 0.004160
v -0.034157 -0.023447 0.003639
v -0.034856 -0.022158 0.004050
v -0.040292 -0.022761 -0.005633
v -0.033102 -0.022460 0.003341
v -0.032599 -0.021374 0.003629
v -0.037349 -0.020397 -0.006429
v -0.036108 -0.019881 -0.006622
v -0.035058 -0.019376 -0.006508
v -0.026398 -0.017575 0.003670
v -0.034365 -0.018917 -0.006624
v -0.033274 -0.017986 -0.006998
v -0.025318 -0.016721 0.003201
v -0.032333 -0.016751 -0.007352
v -0.031997 -0.017145 -0.007500
v -0.024761 -0.016207 0.003195
v -0.022946 -0.014848 0.001824
v -0.028775 -0.014333 -0.008199
v -0.027135 -0.012972 -0.008875
v -0.019222 -0.011416 0.000260
v -0.017763 -0.011685 0.001858
v -0.018047 -0.011180 0.001919
v -0.017364 -0.011363 0.002527
v -0.026217 -0.012739 -0.009094
v -0.018761 -0.011794 0.000399
v -0.016680 -0.010283 0.002043
v -0.017281 -0.010287 0.000906
v -0.023184 -0.010433 -0.009643
v -0.022641 -0.009763 -0.009973
v -0.014576 -0.008367 0.000708
v -0.014005 -0.008916 0.001032
v -0.013433 -0.008329 0.001339
v -0.021425 -0.009024 -0.010030
v -0.011990 -0.007596 0.002377
v -0.018566 -0.006754 -0.010739
v -0.017820 -0.006265 -0.010863
v -0.015677 -0.005465 -0.010899
v -0.015054 -0.004991 -0.010802
v -0.013317 -0.003540 -0.011180
v -0.012329 -0.003007 -0.011077
v -0.011866 -0.002930 -0.011287
v -0.011002 -0.001905 -0.011547
v -0.008705 -0.001028 -0.011738
v -0.007986 -0.000677 -0.012379
v -0.007679 0.000027 -0.013728
v -0.005338 0.001848 -0.012653
v -0.003304 0.002611 -0.011803
v 0.002798 0.003527 -0.003764
v 0.003491 0.003715 -0.003974
v -0.001822 0.003826 -0.010984
v 0.005170 0.005662 -0.004067
v 0.005860 0.006143 -0.004181
v 0.007116 0.006636 -0.004600
v 0.007931 0.007239 -0.005684
v -0.039169 -0.024859 0.003291
v -0.039645 -0.024900 -0.000084
v -0.040021 -0.024488 -0.000511
v -0.040151 -0.024125 -0.001097
v -0.040122 -0.023859 -0.000567
v -0.040569 -0.023685 -0.002067
v -0.033977 -0.022198 0.003837
v -0.032783 -0.021143 0.003508
v -0.031887 -0.020599 0.004213
v -0.038971 -0.021505 -0.005999
v -0.038164 -0.020894 -0.006188
v -0.030248 -0.018913 0.003882
v -0.027702 -0.018994 0.004208
v -0.036604 -0.019894 -0.006957
v -0.025730 -0.016593 0.003052
v -0.025105 -0.015982 0.002999
v -0.032908 -0.016725 -0.007380
v -0.031695 -0.016409 -0.007384
v -0.023722 -0.015179 0.002319
v -0.028184 -0.013859 -0.008561
v -0.027743 -0.013746 -0.008506
v -0.019847 -0.012047 0.000631
v -0.020557 -0.012633 0.000774
v -0.025398 -0.012116 -0.009251
v -0.018640 -0.010890 0.000254
v -0.017928 -0.010392 0.000042
v -0.016145 -0.009944 0.002016
v -0.012747 -0.007261 0.000396
v -0.012259 -0.007212 0.001175
v -0.010607 -0.006419 0.001900
v -0.019972 -0.008298 -0.010466
v -0.019456 -0.007786 -0.010531
v -0.008296 -0.005774 0.001186
v -0.008110 -0.004991 0.001368
v -0.016877 -0.005889 -0.010831
v -0.007054 -0.003735 0.001504
v -0.015995 -0.005124 -0.010861
v -0.005869 -0.003588 0.001122
v -0.003302 -0.001277 -0.001027
v -0.003870 -0.000383 -0.000711
v -0.010029 -0.001147 -0.011565
v -0.000583 0.000518 -0.002201
v -0.009239 -0.000052 -0.011980
v -0.008619 -0.000071 -0.012006
v -0.000020 0.000868 -0.002228
v 0.000875 0.002514 -0.003076
v 0.000867 0.003302 -0.003595
v -0.007013 0.001798 -0.014501
v -0.005111 0.002526 -0.012725
v 0.002659 0.004056 -0.003661
v 0.003093 0.004370 -0.003849
v 0.003867 0.004701 -0.003906
v -0.000937 0.004531 -0.011017
v 0.006411 0.006584 -0.004308
v 0.002605 0.006421 -0.009456
v 0.006623 0.007399 -0.004336
v 0.003792 0.006567 -0.008756
v 0.005036 0.006506 -0.007580
v 0.005659 0.007093 -0.007118
v 0.007376 0.007780 -0.005867
v 0.008473 0.008001 -0.004428
v -0.038840 -0.024878 0.004673
v -0.038341 -0.025100 0.004783
v -0.037903 -0.024775 0.004895
v -0.040103 -0.024052 -0.000035
v -0.036678 -0.023697 0.004433
v -0.036243 -0.023514 0.004198
v -0.036020 -0.022671 0.004378
v -0.040525 -0.022677 -0.004727
v -0.033394 -0.021330 0.003424
v -0.032420 -0.020708 0.004227
v -0.039691 -0.021706 -0.006151
v -0.031171 -0.020719 0.003903
v -0.030772 -0.020432 0.003920
v -0.038399 -0.020348 -0.006296
v -0.037752 -0.019910 -0.006683
v -0.028617 -0.017958 0.004282
v -0.028190 -0.018235 0.004467
v -0.035614 -0.018919 -0.006529
v -0.035301 -0.018677 -0.006535
v -0.027476 -0.017556 0.003890
v -0.026863 -0.017210 0.003885
v -0.035008 -0.018323 -0.006660
v -0.026907 -0.016497 0.003186
v -0.034220 -0.018342 -0.006777
v -0.034401 -0.017493 -0.006800
v -0.026311 -0.016589 0.003364
v -0.024073 -0.015050 0.002212
v -0.030084 -0.015294 -0.007969
v -0.022168 -0.014006 0.001146
v -0.021544 -0.011583 0.000862
v -0.021771 -0.012966 0.001185
v -0.028385 -0.013049 -0.008608
v -0.020427 -0.011890 0.000635
v -0.026418 -0.011797 -0.009121
v -0.025722 -0.011470 -0.009242
v -0.018297 -0.010206 0.000430
v -0.018103 -0.010680 0.001516
v -0.016255 -0.009684 0.002097
v -0.025296 -0.011430 -0.009390
v -0.023447 -0.010059 -0.009878
v -0.021987 -0.009308 -0.010008
v -0.014009 -0.008147 0.000761
v -0.013284 -0.007453 0.000239
v -0.012628 -0.007722 0.001710
v -0.012086 -0.007105 0.002328
v -0.020864 -0.008450 -0.010406
v -0.012366 -0.006850 0.000902
v -0.010791 -0.006719 0.002048
v -0.020516 -0.007895 -0.010312
v -0.012846 -0.006921 0.000257
v -0.009111 -0.004537 0.001609
v -0.015899 -0.004630 -0.011082
v -0.016911 -0.005612 -0.010998
v -0.005593 -0.003187 0.000417
v -0.014852 -0.004238 -0.011109
v -0.004848 -0.002672 0.000374
v -0.013482 -0.002697 -0.011339
v -0.011807 -0.001733 -0.011484
v -0.002458 -0.000349 -0.000794
v 0.000436 0.001249 -0.002542
v -0.008048 0.001845 -0.013693
v -0.008504 0.001396 -0.013237
v -0.006443 0.001752 -0.013682
v 0.002072 0.003614 -0.003561
v -0.004659 0.002972 -0.012354
v 0.001540 0.003907 -0.003688
v -0.003042 0.003344 -0.011733
v -0.002628 0.003834 -0.011347
v 0.003256 0.005041 -0.004102
v -0.001670 0.004397 -0.011091
v 0.004400 0.005582 -0.004187
v 0.005993 0.006778 -0.004472
v 0.003214 0.006420 -0.009009
v 0.003181 0.007005 -0.009023
v 0.004301 0.007004 -0.007834
v 0.005280 0.007025 -0.007415
v 0.005080 0.007513 -0.007297
v 0.006092 0.008051 -0.007016
v 0.006611 0.007629 -0.006809
v -0.038728 -0.024960 0.003849
v -0.038944 -0.024290 0.004331
v -0.039732 -0.024225 0.002465
v -0.039335 -0.024872 0.001608
v -0.037203 -0.023887 0.004379
v -0.040232 -0.022086 -0.005982
v -0.036701 -0.019454 -0.006888
v -0.037150 -0.019251 -0.007010
v -0.036348 -0.018669 -0.006552
v -0.035816 -0.018267 -0.006651
v -0.027618 -0.016652 0.002901
v -0.033781 -0.016471 -0.007297
v -0.033615 -0.017376 -0.006886
v -0.025191 -0.015598 0.002964
v -0.032421 -0.015975 -0.007406
v -0.023626 -0.014446 0.002206
v -0.029501 -0.013981 -0.008188
v -0.029290 -0.014724 -0.008167
v -0.019807 -0.011189 0.000558
v -0.017637 -0.010661 0.002201
v -0.017857 -0.010218 0.002198
v -0.019176 -0.010687 0.000189
v -0.016958 -0.009985 0.002127
v -0.023513 -0.009424 -0.009889
v -0.014599 -0.007391 0.000602
v -0.021816 -0.008659 -0.010227
v -0.011445 -0.006058 0.002400
v -0.012834 -0.006101 -0.000251
v -0.011758 -0.005887 0.000688
v -0.010076 -0.006164 0.001913
v -0.019639 -0.005940 -0.010988
v -0.019371 -0.006851 -0.010651
v -0.009527 -0.005273 0.001897
v -0.018223 -0.005681 -0.011035
v -0.008541 -0.004210 0.001581
v -0.007842 -0.004553 0.001239
v -0.017267 -0.005276 -0.010935
v -0.006422 -0.003344 0.001415
v -0.015317 -0.003843 -0.011073
v -0.006148 -0.002383 0.000836
v -0.013443 -0.003218 -0.011355
v -0.004635 -0.002061 0.000449
v -0.004808 -0.001437 0.000212
v -0.004114 -0.001212 -0.000420
v -0.011260 -0.001086 -0.011809
v -0.003332 -0.000490 -0.000849
v -0.010237 -0.000790 -0.011740
v -0.008521 0.001042 -0.012793
v -0.000471 0.001809 -0.002033
v 0.000089 0.002883 -0.002499
v -0.007172 0.002963 -0.013339
v 0.002524 0.004570 -0.003955
v 0.002017 0.004526 -0.003483
v -0.000171 0.005429 -0.010705
v 0.001583 0.005479 -0.010346
v 0.005660 0.006884 -0.004373
v 0.007177 0.007809 -0.004401
v 0.006603 0.008155 -0.006402
v 0.008521 0.008529 -0.004581
v -0.039332 -0.024134 0.003466
v -0.039947 -0.024392 0.000453
v -0.039923 -0.024210 0.001459
v -0.040634 -0.023363 -0.002492
v -0.034524 -0.021343 0.004174
v -0.040443 -0.022172 -0.004909
v -0.040865 -0.022098 -0.004562
v -0.033844 -0.020675 0.003622
v -0.040715 -0.021048 -0.006433
v -0.040441 -0.021484 -0.006533
v -0.032200 -0.020144 0.004116
v -0.029049 -0.018094 0.003854
v -0.028064 -0.017414 0.003666
v -0.026134 -0.015293 0.002704
v -0.031983 -0.015775 -0.007645
v -0.031608 -0.015051 -0.007620
v -0.024199 -0.014529 0.002182
v -0.023676 -0.013912 0.002200
v -0.024445 -0.014113 0.002292
v -0.030646 -0.014661 -0.007843
v -0.022537 -0.011915 0.001096
v -0.022558 -0.013152 0.001296
v -0.028932 -0.013237 -0.008626
v -0.017901 -0.010270 0.000730
v -0.025923 -0.010571 -0.009582
v -0.022606 -0.009078 -0.010105
v -0.021702 -0.007804 -0.010406
v -0.012319 -0.006792 0.001790
v -0.011655 -0.005935 0.001295
v -0.020329 -0.006775 -0.010540
v -0.020027 -0.007137 -0.010629
v -0.018785 -0.006296 -0.010690
v -0.007770 -0.003654 0.001142
v -0.016628 -0.004516 -0.011154
v -0.015689 -0.003541 -0.011257
v -0.006412 -0.002463 0.001386
v -0.015141 -0.003387 -0.011476
v -0.014580 -0.003334 -0.011349
v -0.004629 -0.000893 0.000355
v -0.013884 -0.001850 -0.011730
v -0.012582 -0.001059 -0.011864
v -0.009794 0.000329 -0.011749
v -0.000960 0.001902 -0.002099
v -0.008466 0.002108 -0.013922
v -0.008023 0.002646 -0.014710
v 0.000962 0.003893 -0.003610
v -0.007398 0.002611 -0.014404
v -0.006988 0.002635 -0.014123
v -0.005894 0.001870 -0.013083
v -0.004555 0.003629 -0.012323
v -0.003483 0.003781 -0.011898
v -0.002479 0.004669 -0.011579
v 0.003073 0.005240 -0.003653
v -0.001953 0.005003 -0.010889
v -0.001347 0.004825 -0.010946
v 0.003979 0.005845 -0.003993
v 0.004735 0.006260 -0.004036
v 0.002344 0.006851 -0.009431
v 0.004106 0.007644 -0.007852
v 0.008044 0.008325 -0.004270
v 0.008599 0.008891 -0.004035
v 0.008570 0.008993 -0.003538
v 0.005853 0.008641 -0.007382
v 0.007468 0.008257 -0.005945
v 0.007712 0.008573 -0.005431
v 0.008922 0.008962 -0.004323
v -0.038192 -0.024188 0.005097
v -0.039850 -0.024256 0.000917
v -0.037785 -0.022836 0.004687
v -0.036931 -0.022874 0.004519
v -0.041054 -0.022653 -0.002236
v -0.040599 -0.021563 -0.005834
v -0.040982 -0.020973 -0.006657
v -0.039404 -0.020858 -0.006241
v -0.031483 -0.019358 0.004315
v -0.039424 -0.020160 -0.006483
v -0.029976 -0.018511 0.003772
v -0.037549 -0.018822 -0.006890
v -0.026734 -0.016111 0.003377
v -0.034369 -0.016570 -0.006944
v -0.032901 -0.015234 -0.007518
v -0.025157 -0.014727 0.002424
v -0.031969 -0.014804 -0.007733
v -0.031081 -0.014580 -0.007917
v -0.022956 -0.013120 0.001519
v -0.030020 -0.013973 -0.008268
v -0.021007 -0.012480 0.000648
v -0.020855 -0.010802 0.000732
v -0.020859 -0.011341 0.000856
v -0.027831 -0.012522 -0.008807
v -0.027912 -0.011527 -0.009021
v -0.026665 -0.011379 -0.009022
v -0.019665 -0.010014 0.000352
v -0.018977 -0.009884 0.000145
v -0.018376 -0.010341 0.001605
v -0.018307 -0.009654 0.000817
v -0.016692 -0.009315 0.001907
v -0.016830 -0.008761 0.001827
v -0.024593 -0.010108 -0.009769
v -0.024737 -0.009393 -0.009668
v -0.016055 -0.008046 0.001730
v -0.016061 -0.008812 0.001827
v -0.024111 -0.009782 -0.009843
v -0.023509 -0.008735 -0.009971
v -0.021467 -0.007140 -0.010402
v -0.013039 -0.005388 -0.000146
v -0.011859 -0.005522 0.001544
v -0.020831 -0.007406 -0.010533
v -0.011775 -0.005491 0.000776
v -0.012308 -0.005775 -0.000037
v -0.010903 -0.004929 0.002339
v -0.017551 -0.004428 -0.011335
v -0.007085 -0.002308 0.001384
v -0.007213 -0.002927 0.001330
v -0.015288 -0.002997 -0.011617
v -0.006070 -0.002052 0.000636
v -0.005592 -0.001573 0.000669
v -0.014013 -0.002442 -0.011496
v -0.004034 -0.000724 -0.000068
v -0.011043 -0.000367 -0.011715
v -0.003129 0.000304 -0.000883
v -0.010683 -0.000167 -0.011869
v -0.002196 0.000453 -0.001022
v -0.009085 0.000985 -0.012274
v -0.000464 0.002589 -0.002202
v 0.000074 0.003191 -0.002598
v -0.005742 0.003200 -0.012557
v 0.001768 0.004417 -0.002794
v 0.003026 0.005257 -0.002953
v 0.001327 0.004759 -0.003333
v -0.002640 0.004927 -0.011583
v 0.004438 0.006230 -0.003148
v 0.003396 0.006200 -0.003615
v -0.002101 0.005556 -0.011221
v -0.000963 0.005516 -0.010971
v 0.006059 0.007324 -0.003375
v 0.001843 0.006976 -0.009723
v 0.006250 0.008028 -0.004018
v 0.006863 0.007896 -0.003495
v 0.002665 0.007370 -0.009205
v 0.005551 0.008200 -0.007263
v 0.004827 0.007608 -0.007472
v 0.007369 0.008289 -0.003650
v 0.007123 0.008917 -0.005805
v -0.038776 -0.024299 0.005063
v -0.040697 -0.023212 -0.000689
v -0.040660 -0.022958 -0.000224
v -0.037386 -0.022756 0.004458
v -0.040428 -0.023466 -0.001744
v -0.041108 -0.022110 -0.002007
v -0.035741 -0.021832 0.004108
v -0.035536 -0.021404 0.003982
v -0.033463 -0.020165 0.003745
v -0.032468 -0.019679 0.004039
v -0.032843 -0.020231 0.004284
v -0.041052 -0.020442 -0.006967
v -0.031772 -0.019268 0.004125
v -0.038083 -0.019444 -0.006572
v -0.029413 -0.017776 0.003766
v -0.029906 -0.018011 0.003688
v -0.036864 -0.018511 -0.006802
v -0.035514 -0.017513 -0.006531
v -0.034973 -0.016355 -0.006968
v -0.034854 -0.017285 -0.006887
v -0.033304 -0.016243 -0.007234
v -0.033509 -0.015142 -0.007241
v -0.025759 -0.015356 0.002816
v -0.025311 -0.014193 0.002462
v -0.032442 -0.015140 -0.007512
v -0.023313 -0.012955 0.001335
v -0.029669 -0.013256 -0.008171
v -0.022073 -0.012051 0.000847
v -0.029006 -0.012595 -0.008625
v -0.020392 -0.010896 0.000509
v -0.018265 -0.009864 0.001415
v -0.018272 -0.009024 0.000885
v -0.017786 -0.009706 0.002018
v -0.025384 -0.010309 -0.009548
v -0.023477 -0.008142 -0.010063
v -0.022588 -0.008467 -0.010165
v -0.014068 -0.006754 0.000629
v -0.011310 -0.005487 0.002254
v -0.012468 -0.005242 -0.000262
v -0.010267 -0.005155 0.001972
v -0.009994 -0.004512 0.002221
v -0.009540 -0.004526 0.001782
v -0.008348 -0.003137 0.001321
v -0.005236 -0.000893 0.000369
v -0.013515 -0.000626 -0.013561
v -0.012824 -0.000778 -0.012488
v -0.012106 -0.000384 -0.012219
v -0.002784 0.001194 -0.001171
v -0.001403 0.002213 -0.001807
v -0.008490 0.002443 -0.014441
v -0.000030 0.003774 -0.003053
v -0.006627 0.003018 -0.012615
v -0.006976 0.003522 -0.014344
v -0.006024 0.003766 -0.012961
v 0.001988 0.005137 -0.003482
v -0.003690 0.004580 -0.011707
v -0.003872 0.004750 -0.011917
v 0.005520 0.007514 -0.003902
v 0.001314 0.006661 -0.009934
v 0.003558 0.007339 -0.008284
v 0.008266 0.009250 -0.003903
v 0.005392 0.008910 -0.007635
v 0.005976 0.009103 -0.007440
v 0.007985 0.009022 -0.005328
v -0.039317 -0.023745 0.003737
v -0.040146 -0.023410 0.001473
v -0.037128 -0.022038 0.004564
v -0.041133 -0.022325 -0.002774
v -0.035053 -0.021145 0.003997
v -0.041245 -0.021401 -0.004834
v -0.033951 -0.019733 0.003632
v -0.041239 -0.020753 -0.006658
v -0.040625 -0.020455 -0.006538
v -0.039863 -0.019544 -0.006280
v -0.031120 -0.018532 0.004057
v -0.038597 -0.019595 -0.006617
v -0.037833 -0.018341 -0.007018
v -0.028606 -0.016107 0.003996
v -0.036039 -0.017748 -0.006588
v -0.028187 -0.016720 0.003759
v -0.025914 -0.014677 0.002854
v -0.026065 -0.014184 0.002513
v -0.024361 -0.013364 0.002102
v -0.031610 -0.013963 -0.007759
v -0.030354 -0.013677 -0.008091
v -0.023007 -0.012014 0.001050
v -0.028516 -0.012324 -0.008624
v -0.027692 -0.010597 -0.009313
v -0.027208 -0.011753 -0.009033
v -0.025121 -0.009592 -0.009719
v -0.022302 -0.007692 -0.010475
v -0.011655 -0.005100 0.000786
v -0.011652 -0.005235 0.001993
v -0.018676 -0.005196 -0.010936
v -0.008953 -0.003527 0.001375
v -0.017998 -0.004282 -0.011216
v -0.007574 -0.002590 0.001029
v -0.007381 -0.001583 0.001318
v -0.017344 -0.003776 -0.011346
v -0.006400 -0.001803 0.001348
v -0.015833 -0.002806 -0.011552
v -0.005683 -0.000668 0.000175
v -0.013920 -0.000889 -0.013217
v -0.013636 -0.001268 -0.012228
v -0.003738 0.000302 -0.000865
v -0.011325 0.000327 -0.011867
v -0.010202 0.000613 -0.011989
v -0.002234 0.001700 -0.001164
v -0.012591 0.000069 -0.013589
v -0.009140 0.001431 -0.012791
v -0.000758 0.003131 -0.002860
v 0.000539 0.004194 -0.003215
v 0.001384 0.005601 -0.003317
v -0.005494 0.003802 -0.012382
v -0.005721 0.004562 -0.013649
v 0.002242 0.005813 -0.003353
v -0.002757 0.005407 -0.011840
v 0.004392 0.006715 -0.003682
v 0.000732 0.006361 -0.010290
v 0.001263 0.007469 -0.009888
v 0.006655 0.008387 -0.004188
v 0.006134 0.008278 -0.003956
v 0.004945 0.008592 -0.007479
v 0.006467 0.009720 -0.006471
v 0.007168 0.009297 -0.005939
v 0.008447 0.009641 -0.004184
v 0.008453 0.009922 -0.003908
v 0.008646 0.010153 -0.004059
v -0.039121 -0.023876 0.005218
v -0.039559 -0.024097 0.002876
v -0.039749 -0.023739 0.002488
v -0.038340 -0.022809 0.004611
v -0.040887 -0.022863 0.000969
v -0.041004 -0.022475 -0.001292
v -0.035937 -0.020917 0.004148
v -0.041473 -0.021480 -0.003259
v -0.035247 -0.020638 0.004105
v -0.034231 -0.020311 0.003425
v -0.041616 -0.020986 -0.005625
v -0.033148 -0.019587 0.004009
v -0.032568 -0.019121 0.003834
v -0.032097 -0.018843 0.004215
v -0.039544 -0.019264 -0.006446
v -0.038926 -0.019093 -0.006489
v -0.037628 -0.017495 -0.006746
v -0.037308 -0.017774 -0.006539
v -0.036409 -0.017192 -0.006604
v -0.026959 -0.015345 0.003175
v -0.034185 -0.015623 -0.007151
v -0.023589 -0.012537 0.001373
v -0.029582 -0.012237 -0.008369
v -0.023049 -0.011393 0.001149
v -0.020837 -0.009937 0.000685
v -0.019501 -0.009319 0.000154
v -0.026807 -0.010287 -0.009476
v -0.020008 -0.009434 0.000084
v -0.018759 -0.009292 0.000075
v -0.017621 -0.008840 0.001671
v -0.026187 -0.009988 -0.009472
v -0.025675 -0.009277 -0.009569
v -0.016617 -0.008052 0.001735
v -0.021509 -0.006353 -0.010669
v -0.020622 -0.005949 -0.010857
v -0.020345 -0.005251 -0.010972
v -0.010740 -0.004459 0.002232
v -0.019840 -0.005506 -0.010993
v -0.019130 -0.004639 -0.011261
v -0.009653 -0.003594 0.001938
v -0.009194 -0.003140 0.001982
v -0.006288 -0.001523 0.000756
v -0.005362 -0.000081 -0.000019
v -0.004610 0.000055 0.000312
v -0.004163 0.000562 -0.000164
v -0.013249 -0.000095 -0.013797
v -0.011949 0.000425 -0.012756
v -0.010260 0.000914 -0.011955
v -0.002100 0.002258 -0.001675
v -0.011625 0.001018 -0.013801
v -0.001884 0.003135 -0.002129
v -0.008893 0.001690 -0.013499
v 0.002651 0.005691 -0.003542
v -0.001083 0.006024 -0.010866
v 0.004175 0.007043 -0.003591
v 0.005647 0.008160 -0.003559
v 0.002071 0.008215 -0.008907
v 0.004097 0.008885 -0.007686
v 0.007552 0.009266 -0.003854
v 0.003960 0.008486 -0.007588
v 0.007273 0.009750 -0.005510
v 0.006058 0.010044 -0.007230
v 0.007763 0.010366 -0.005042
v 0.008040 0.009972 -0.004462
v 0.007857 0.011155 -0.007089
v 0.007577 0.010508 -0.006071
v -0.037742 -0.021879 0.004559
v -0.041432 -0.021318 -0.002697
v -0.041883 -0.020564 -0.007111
v -0.041635 -0.020168 -0.007355
v -0.030393 -0.017258 0.003915
v -0.029802 -0.017140 0.003971
v -0.029187 -0.017028 0.004603
v -0.029201 -0.016178 0.003957
v -0.028676 -0.015657 0.003533
v -0.028015 -0.016836 0.003153
v -0.027891 -0.016046 0.002998
v -0.027758 -0.015659 0.002905
v -0.032230 -0.014291 -0.007688
v -0.024793 -0.013275 0.001961
v -0.023970 -0.012370 0.001226
v -0.030624 -0.012971 -0.008023
v -0.029963 -0.012545 -0.008446
v -0.022342 -0.011156 0.000980
v -0.021346 -0.010281 0.000656
v -0.027249 -0.010634 -0.009196
v -0.018026 -0.008524 0.001497
v -0.026454 -0.009585 -0.009387
v -0.019091 -0.008729 0.000370
v -0.016987 -0.007626 0.001788
v -0.024200 -0.008625 -0.009997
v -0.016116 -0.007335 0.001714
v -0.015002 -0.006680 0.000833
v -0.014691 -0.006291 0.000573
v -0.014152 -0.005996 0.000584
v -0.022376 -0.007083 -0.010341
v -0.013488 -0.005779 0.000160
v -0.012044 -0.004658 0.002108
v -0.010351 -0.003957 0.002380
v -0.010155 -0.003214 0.002136
v -0.018286 -0.003705 -0.011511
v -0.008465 -0.001832 0.001404
v -0.006423 -0.001048 0.001247
v -0.016326 -0.002204 -0.011819
v -0.006358 -0.000636 0.000724
v -0.005252 0.000461 0.000145
v -0.014724 -0.001461 -0.011914
v -0.014307 -0.000858 -0.012479
v -0.014152 -0.000620 -0.013201
v -0.004871 0.000626 -0.000172
v -0.014260 -0.000304 -0.013608
v -0.003427 0.000969 -0.001170
v -0.011609 0.001204 -0.013715
v -0.011204 0.000919 -0.012153
v -0.011757 0.000847 -0.012823
v -0.009902 0.001819 -0.012341
v -0.010940 0.001778 -0.013530
v -0.002360 0.002933 -0.002190
v -0.010661 0.002460 -0.014471
v -0.009495 0.002049 -0.012677
v -0.009568 0.002427 -0.013246
v -0.008953 0.003077 -0.014228
v -0.009025 0.002823 -0.013681
v -0.000631 0.003660 -0.003054
v -0.007586 0.004345 -0.013781
v -0.006913 0.004003 -0.014232
v -0.006546 0.003931 -0.013910
v 0.000800 0.006291 -0.003045
v -0.006338 0.004551 -0.013684
v -0.005553 0.004489 -0.012875
v -0.004751 0.004776 -0.011983
v -0.004450 0.005553 -0.011972
v -0.003670 0.005490 -0.011721
v 0.002357 0.006468 -0.003441
v -0.002443 0.006025 -0.011128
v -0.000941 0.006668 -0.010288
v 0.004672 0.007428 -0.003679
v -0.000479 0.006985 -0.010116
v 0.006630 0.009130 -0.003687
v 0.003643 0.008250 -0.007950
v 0.007830 0.009786 -0.003890
v 0.006630 0.010188 -0.006488
v 0.007835 0.010760 -0.005377
v 0.008668 0.010403 -0.003849
v 0.008709 0.011422 -0.006075
v 0.008378 0.011303 -0.006592
v -0.039301 -0.023814 0.004242
v -0.039331 -0.023400 0.004780
v -0.040002 -0.023672 0.002072
v -0.040371 -0.022766 0.003411
v -0.040883 -0.022418 0.000920
v -0.038399 -0.021824 0.004533
v -0.041588 -0.021578 -0.000848
v -0.040884 -0.022423 -0.000638
v -0.037094 -0.021165 0.004477
v -0.036441 -0.021945 0.004164
v -0.035436 -0.019341 0.003638
v -0.041336 -0.019847 -0.006766
v -0.040898 -0.019790 -0.006368
v -0.033055 -0.018551 0.004030
v -0.038738 -0.018331 -0.006681
v -0.035782 -0.016660 -0.006888
v -0.035975 -0.016079 -0.006833
v -0.027424 -0.015068 0.003063
v -0.035348 -0.015628 -0.006862
v -0.026688 -0.014724 0.002934
v -0.026203 -0.013471 0.002497
v -0.025500 -0.013344 0.002425
v -0.024872 -0.012321 0.001827
v -0.031750 -0.013220 -0.008065
v -0.031088 -0.013321 -0.008054
v -0.028778 -0.010919 -0.008949
v -0.021868 -0.010545 0.000902
v -0.027491 -0.009708 -0.009179
v -0.026999 -0.009771 -0.009376
v -0.025063 -0.008045 -0.009975
v -0.024550 -0.007776 -0.009898
v -0.022256 -0.006326 -0.010595
v -0.013079 -0.005269 0.000420
v -0.012493 -0.005206 0.001011
v -0.021187 -0.005575 -0.010771
v -0.012418 -0.004473 0.001929
v -0.011107 -0.003877 0.002104
v -0.019236 -0.004198 -0.011222
v -0.018413 -0.003160 -0.011510
v -0.017049 -0.002307 -0.011832
v -0.016261 -0.001402 -0.012956
v -0.016948 -0.001348 -0.013891
v -0.015406 -0.001453 -0.012034
v -0.014615 -0.000666 -0.012714
v -0.015256 -0.000463 -0.014271
v -0.013059 0.000543 -0.014144
v -0.013892 0.000251 -0.014011
v -0.003006 0.002101 -0.001643
v -0.010980 0.002188 -0.014233
v -0.010277 0.003002 -0.014245
v -0.001360 0.003073 -0.002460
v -0.001250 0.004537 -0.002632
v 0.000108 0.004795 -0.003198
v -0.007524 0.003999 -0.014285
v -0.005882 0.005073 -0.013484
v -0.005375 0.004967 -0.012312
v 0.003032 0.006938 -0.003505
v -0.002195 0.006718 -0.011448
v 0.003712 0.007355 -0.003419
v -0.001524 0.007042 -0.010463
v 0.004600 0.007984 -0.003481
v 0.005179 0.008446 -0.003582
v 0.002872 0.008144 -0.008226
v 0.006164 0.008992 -0.003427
v 0.003124 0.008544 -0.008135
v 0.007452 0.009739 -0.003162
v 0.008521 0.010480 -0.003382
v 0.005701 0.009572 -0.007432
v 0.007099 0.010399 -0.006359
v 0.008346 0.011220 -0.005868
v -0.039778 -0.022735 0.004989
v -0.039037 -0.022625 0.005023
v -0.040563 -0.022714 0.002461
v -0.041058 -0.022414 0.000558
v -0.041545 -0.020821 -0.003400
v -0.041932 -0.020594 -0.005070
v -0.033828 -0.019112 0.003655
v -0.041759 -0.019865 -0.006722
v -0.041376 -0.019435 -0.006972
v -0.031057 -0.017714 0.004290
v -0.029905 -0.016309 0.003525
v -0.028414 -0.014823 0.003203
v -0.034778 -0.015107 -0.007203
v -0.026935 -0.013976 0.003045
v -0.033362 -0.014255 -0.007504
v -0.033399 -0.013413 -0.007525
v -0.032835 -0.013646 -0.007761
v -0.025737 -0.012621 0.002020
v -0.025179 -0.012909 0.002023
v -0.031346 -0.012146 -0.008109
v -0.024341 -0.011846 0.001360
v -0.023783 -0.011285 0.001006
v -0.029804 -0.011539 -0.008698
v -0.029357 -0.011187 -0.008643
v -0.019405 -0.008405 0.000151
v -0.017887 -0.008021 0.001532
v -0.017612 -0.007390 0.001701
v -0.025831 -0.008573 -0.009860
v -0.023995 -0.007494 -0.009871
v -0.023680 -0.006707 -0.010133
v -0.023178 -0.007011 -0.010368
v -0.014152 -0.004768 0.000589
v -0.013479 -0.004267 0.000463
v -0.013490 -0.004639 0.000632
v -0.009193 -0.002387 0.002000
v -0.007026 -0.000726 0.001159
v -0.006470 0.000133 0.000627
v -0.004274 0.001017 -0.000579
v -0.012267 0.000939 -0.014650
v -0.000535 0.004713 -0.002815
v -0.007898 0.004784 -0.013762
v 0.000628 0.005092 -0.003190
v -0.006074 0.005343 -0.013672
v -0.005813 0.004956 -0.012889
v 0.001709 0.006362 -0.003433
v -0.005050 0.005829 -0.012319
v -0.003177 0.005944 -0.011803
v 0.004092 0.008230 -0.003686
v 0.004707 0.008674 -0.003838
v 0.001468 0.008078 -0.009158
v 0.005992 0.009291 -0.003718
v 0.005825 0.010508 -0.007096
v 0.008748 0.011347 -0.003492
v 0.008473 0.010873 -0.003658
v 0.007728 0.010712 -0.004767
v 0.007802 0.011380 -0.005384
v 0.006737 0.011488 -0.007386
v -0.040023 -0.022621 0.004103
v -0.040751 -0.022372 0.001843
v -0.038428 -0.021184 0.004575
v -0.041772 -0.020729 -0.002357
v -0.041704 -0.021426 -0.002338
v -0.037059 -0.020241 0.004346
v -0.036264 -0.020245 0.004296
v -0.036535 -0.021012 0.004135
v -0.041960 -0.020147 -0.004764
v -0.034940 -0.019367 0.003724
v -0.034384 -0.019554 0.003434
v -0.034326 -0.018484 0.003749
v -0.041819 -0.020371 -0.006040
v -0.033930 -0.018499 0.003982
v -0.040916 -0.019283 -0.006445
v -0.032111 -0.017783 0.004324
v -0.040130 -0.017812 -0.006264
v -0.038392 -0.018052 -0.006882
v -0.030444 -0.016494 0.003890
v -0.029509 -0.015799 0.004101
v -0.037502 -0.016667 -0.006706
v -0.027613 -0.014341 0.003089
v -0.034326 -0.014628 -0.007231
v -0.030759 -0.011942 -0.008474
v -0.023224 -0.010490 0.000963
v -0.022575 -0.010140 0.000936
v -0.022429 -0.010476 0.000897
v -0.021960 -0.009067 0.000457
v -0.028373 -0.010585 -0.008920
v -0.021009 -0.008877 0.000268
v -0.018822 -0.008180 0.000386
v -0.018587 -0.007522 0.001213
v -0.015918 -0.006388 0.001444
v -0.022739 -0.006620 -0.010371
v -0.013634 -0.004234 0.000824
v -0.021808 -0.005673 -0.010621
v -0.009789 -0.002685 0.002263
v -0.019872 -0.004122 -0.011367
v -0.018452 -0.002666 -0.011813
v -0.007897 -0.001197 0.001259
v -0.017750 -0.002648 -0.011822
v -0.017366 -0.001082 -0.013868
v -0.006126 0.000857 0.000411
v -0.015922 -0.000774 -0.014053
v -0.004850 0.000986 -0.000643
v -0.014612 0.000412 -0.013976
v -0.014472 0.000859 -0.014108
v -0.013402 0.000995 -0.014381
v -0.002476 0.004155 -0.002245
v -0.010752 0.002635 -0.014116
v -0.008839 0.003343 -0.014442
v -0.000123 0.005412 -0.003040
v -0.008637 0.004452 -0.014037
v -0.006772 0.005438 -0.013328
v -0.005731 0.006019 -0.013102
v 0.001955 0.007098 -0.002980
v 0.002121 0.007063 -0.003302
v 0.003006 0.007825 -0.003143
v 0.002706 0.007368 -0.003432
v 0.000598 0.008337 -0.009555
v 0.004601 0.008920 -0.003386
v 0.002237 0.008832 -0.008189
v 0.005293 0.009331 -0.003401
v 0.006422 0.009886 -0.003650
v 0.003172 0.009271 -0.007630
v 0.007543 0.010283 -0.003566
v 0.007690 0.011384 -0.007080
v -0.041146 -0.022016 0.001734
v -0.041457 -0.021453 -0.000411
v -0.037548 -0.021059 0.004377
v -0.041664 -0.020985 -0.000828
v -0.041966 -0.020028 -0.003373
v -0.041823 -0.019746 -0.005514
v -0.040151 -0.018479 -0.006207
v -0.032476 -0.017569 0.004362
v -0.036712 -0.016528 -0.006732
v -0.028031 -0.014104 0.002907
v -0.035289 -0.014668 -0.007064
v -0.032495 -0.013229 -0.007683
v -0.024689 -0.011623 0.001187
v -0.030221 -0.011586 -0.008470
v -0.023752 -0.010281 0.000895
v -0.029914 -0.011066 -0.008666
v -0.022855 -0.009681 0.000660
v -0.021388 -0.008462 0.000392
v -0.027952 -0.010010 -0.009177
v -0.020543 -0.008830 0.000344
v -0.020334 -0.008343 0.000384
v -0.019205 -0.007433 0.000488
v -0.018147 -0.007067 0.001511
v -0.025185 -0.008474 -0.009838
v -0.016883 -0.006364 0.001610
v -0.016411 -0.006741 0.001443
v -0.015458 -0.005839 0.001142
v -0.023989 -0.006158 -0.010038
v -0.014687 -0.005753 0.000993
v -0.022919 -0.005980 -0.010312
v -0.012728 -0.004049 0.002045
v -0.012175 -0.004011 0.002061
v -0.021836 -0.004950 -0.010681
v -0.011624 -0.003703 0.001941
v -0.021215 -0.004847 -0.011040
v -0.010633 -0.002943 0.002157
v -0.011081 -0.002715 0.001974
v -0.021173 -0.004070 -0.011289
v -0.020817 -0.004428 -0.011019
v -0.019391 -0.003298 -0.011561
v -0.020347 -0.003769 -0.011343
v -0.008902 -0.001981 0.002191
v -0.016742 -0.001075 -0.012228
v -0.016397 -0.001590 -0.012424
v -0.016780 -0.000761 -0.013815
v -0.016599 -0.000972 -0.012916
v -0.015824 -0.000409 -0.012131
v -0.016179 -0.000519 -0.012956
v -0.014922 0.000386 -0.012805
v -0.015910 -0.000161 -0.013851
v -0.015465 0.000067 -0.014030
v -0.004856 0.002312 -0.000756
v -0.004128 0.002959 -0.001317
v -0.013022 0.001337 -0.014282
v -0.003084 0.003717 -0.001650
v -0.011919 0.001632 -0.014464
v -0.011089 0.003120 -0.013930
v -0.001871 0.004645 -0.002230
v -0.009665 0.003029 -0.014261
v -0.000969 0.005055 -0.002473
v -0.009673 0.003857 -0.014233
v 0.000240 0.005911 -0.002875
v -0.006996 0.004609 -0.013665
v 0.000627 0.006610 -0.003074
v -0.005280 0.005902 -0.013111
v -0.005185 0.006461 -0.012937
v -0.004864 0.006191 -0.011943
v -0.003066 0.006832 -0.011520
v -0.001586 0.007729 -0.010450
v -0.001030 0.007253 -0.010294
v 0.005178 0.009718 -0.003575
v 0.001588 0.008557 -0.009119
v 0.006184 0.009881 -0.003139
v 0.006873 0.010351 -0.003294
v 0.004606 0.010386 -0.007115
v 0.004557 0.010675 -0.006794
v 0.005758 0.011158 -0.006731
v 0.005662 0.010565 -0.006792
v 0.008599 0.011852 -0.003166
v 0.006207 0.010975 -0.006995
v -0.040451 -0.022101 0.004013
v -0.039456 -0.021807 0.004766
v -0.040502 -0.022062 0.003421
v -0.041082 -0.021676 0.002138
v -0.040625 -0.022165 0.002325
v -0.038922 -0.021486 0.004772
v -0.041320 -0.021566 0.001318
v -0.041711 -0.021116 -0.001565
v -0.036182 -0.019813 0.004158
v -0.042032 -0.020209 -0.003923
v -0.041454 -0.019003 -0.006660
v -0.032368 -0.017026 0.004303
v -0.039296 -0.018335 -0.006687
v -0.039296 -0.017220 -0.006408
v -0.031495 -0.016852 0.004628
v -0.029107 -0.014842 0.003263
v -0.028643 -0.014347 0.003266
v -0.035701 -0.015249 -0.007062
v -0.027375 -0.013479 0.002861
v -0.026751 -0.013119 0.002786
v -0.033951 -0.014101 -0.007447
v -0.032724 -0.012486 -0.007990
v -0.024991 -0.011388 0.001324
v -0.031941 -0.012250 -0.008085
v -0.024278 -0.010997 0.001156
v -0.030844 -0.011324 -0.008452
v -0.028748 -0.009925 -0.009056
v -0.027010 -0.008852 -0.009476
v -0.020344 -0.008015 0.000260
v -0.018465 -0.006807 0.001344
v -0.026107 -0.007247 -0.009746
v -0.025591 -0.007568 -0.009706
v -0.015288 -0.004899 0.001362
v -0.023537 -0.005985 -0.010277
v -0.014228 -0.004305 0.000645
v -0.014737 -0.004394 0.000999
v -0.022453 -0.005508 -0.010639
v -0.013011 -0.003675 0.002082
v -0.012295 -0.003582 0.002203
v -0.009575 -0.002044 0.002180
v -0.019871 -0.003135 -0.011735
v -0.009117 -0.001584 0.002254
v -0.018463 -0.002257 -0.012044
v -0.017579 -0.001775 -0.011638
v -0.007807 -0.000425 0.001213
v -0.006887 0.000419 0.000492
v -0.017241 -0.000329 -0.013902
v -0.005609 0.001487 0.000363
v -0.015321 0.000518 -0.013481
v -0.005600 0.002161 -0.000203
v -0.004438 0.002967 -0.000546
v -0.012912 0.002165 -0.014256
v -0.001640 0.004871 -0.001461
v -0.001150 0.005370 -0.002721
v -0.000689 0.005631 -0.002669
v 0.000029 0.006031 -0.001690
v -0.000058 0.006194 -0.003075
v 0.001734 0.007117 -0.001591
v -0.004824 0.006557 -0.012098
v -0.004208 0.007182 -0.011479
v -0.003899 0.006565 -0.011601
v 0.002874 0.007993 -0.002089
v 0.003887 0.008682 -0.002172
v -0.004862 0.007052 -0.012939
v -0.003514 0.007200 -0.011641
v 0.002379 0.007847 -0.003344
v 0.004275 0.009143 -0.003612
v -0.000101 0.008437 -0.009513
v 0.001230 0.009047 -0.008938
v 0.002396 0.009360 -0.008154
v 0.006512 0.010465 -0.003417
v 0.007371 0.011028 -0.003503
v 0.005085 0.011072 -0.006687
v 0.008399 0.011712 -0.002762
v 0.006057 0.012063 -0.007488
v -0.042318 -0.020149 -0.001183
v -0.036448 -0.019341 0.004335
v -0.035889 -0.018731 0.003811
v -0.035765 -0.017971 0.003659
v -0.041827 -0.018697 -0.005493
v -0.034253 -0.017848 0.003926
v -0.032916 -0.017532 0.004135
v -0.041367 -0.018540 -0.006696
v -0.039231 -0.016877 -0.006527
v -0.031056 -0.015647 0.004264
v -0.030085 -0.015803 0.004074
v -0.038411 -0.016736 -0.006531
v -0.037075 -0.016011 -0.006619
v -0.037648 -0.015301 -0.006720
v -0.037136 -0.015365 -0.006672
v -0.036478 -0.015624 -0.006855
v -0.034593 -0.013834 -0.007349
v -0.030079 -0.010554 -0.008659
v -0.023289 -0.009290 0.000824
v -0.022437 -0.008906 0.000628
v -0.029436 -0.010357 -0.008693
v -0.028781 -0.009207 -0.009150
v -0.027931 -0.009123 -0.009301
v -0.027569 -0.008425 -0.009230
v -0.026483 -0.008421 -0.009473
v -0.019648 -0.007143 0.000464
v -0.026266 -0.007853 -0.009612
v -0.017585 -0.006483 0.001578
v -0.025080 -0.006938 -0.009688
v -0.016164 -0.005968 0.001531
v -0.023009 -0.005434 -0.010728
v -0.013700 -0.003766 0.001298
v -0.012063 -0.002962 0.002094
v -0.021249 -0.003533 -0.011318
v -0.017869 -0.001514 -0.011880
v -0.007340 0.000044 0.001237
v -0.017008 -0.000621 -0.012881
v -0.013942 0.001028 -0.014071
v -0.003641 0.003266 -0.001298
v -0.002647 0.004171 -0.001197
v -0.012484 0.002725 -0.013992
v -0.011207 0.003394 -0.013741
v -0.002001 0.004592 -0.001196
v -0.001394 0.005331 -0.001450
v -0.010742 0.003775 -0.013950
v -0.009807 0.004227 -0.013762
v -0.010350 0.003993 -0.013862
v -0.000725 0.005506 -0.001442
v 0.000997 0.006620 -0.001519
v -0.006631 0.005941 -0.012826
v -0.002024 0.007316 -0.010705
v 0.005474 0.009856 -0.002516
v 0.006646 0.010552 -0.002519
v 0.002807 0.009287 -0.007884
v 0.007152 0.010950 -0.002716
v 0.008240 0.011653 -0.002341
v 0.007840 0.012169 -0.006430
v -0.040095 -0.022019 0.004675
v -0.040230 -0.022060 0.005376
v -0.039718 -0.021111 0.005363
v -0.039628 -0.021508 0.005385
v -0.040566 -0.022335 0.002841
v -0.040536 -0.021630 0.003880
v -0.041571 -0.020906 0.002421
v -0.037997 -0.020128 0.004500
v -0.038539 -0.020424 0.004475
v -0.042010 -0.019449 -0.004566
v -0.035170 -0.018603 0.003646
v -0.034614 -0.017750 0.003655
v -0.041064 -0.018344 -0.006440
v -0.041142 -0.017615 -0.006503
v -0.038234 -0.016486 -0.006676
v -0.030655 -0.014976 0.004287
v -0.035468 -0.014045 -0.007381
v -0.027390 -0.012559 0.002704
v -0.033747 -0.013058 -0.007681
v -0.032816 -0.011994 -0.007952
v -0.031555 -0.010198 -0.008595
v -0.019029 -0.006776 0.000666
v -0.025719 -0.006348 -0.009792
v -0.017155 -0.005936 0.001388
v -0.024403 -0.006630 -0.010100
v -0.016268 -0.005132 0.001510
v -0.024687 -0.005999 -0.010042
v -0.015720 -0.004599 0.001238
v -0.013265 -0.002885 0.000544
v -0.021812 -0.003604 -0.011408
v -0.020900 -0.003036 -0.011731
v -0.010423 -0.001174 0.002158
v -0.010033 -0.000969 0.001976
v -0.010322 -0.001850 0.002179
v -0.018431 -0.001632 -0.011569
v -0.008233 -0.000012 0.001452
v -0.017231 -0.000740 -0.012468
v -0.017808 -0.000500 -0.013682
v -0.018300 -0.000727 -0.013753
v -0.017393 -0.000458 -0.012888
v -0.007011 0.000121 0.000998
v -0.006493 0.001495 0.000035
v -0.005242 0.002837 -0.000510
v -0.003843 0.003522 -0.000812
v -0.003047 0.004042 -0.000743
v -0.010647 0.003651 -0.012505
v -0.002408 0.004738 -0.001445
v -0.003224 0.004678 -0.001746
v -0.008475 0.004908 -0.013666
v -0.001569 0.005772 -0.002080
v -0.000142 0.006170 -0.001587
v 0.001034 0.007025 -0.001843
v 0.001968 0.007607 -0.001723
v -0.005785 0.006346 -0.012734
v -0.005694 0.006808 -0.013154
v 0.002583 0.008098 -0.001917
v -0.004721 0.007460 -0.012573
v -0.004704 0.007109 -0.012053
v -0.003011 0.007983 -0.010943
v 0.004318 0.009631 -0.002725
v 0.004567 0.009129 -0.002234
v 0.005605 0.010288 -0.002664
v 0.002316 0.010024 -0.007676
v 0.003927 0.011050 -0.006908
v 0.003568 0.010252 -0.007274
v 0.007534 0.011534 -0.002802
v 0.009023 0.012216 -0.002250
v 0.007915 0.012451 -0.003377
v 0.008809 0.012451 -0.003069
v 0.006885 0.013031 -0.006322
v -0.040551 -0.021630 0.005494
v -0.041556 -0.020660 0.003498
v -0.041918 -0.021057 0.001029
v -0.037481 -0.020117 0.004222
v -0.037135 -0.019301 0.004332
v -0.036355 -0.018691 0.003753
v -0.041842 -0.019056 -0.004792
v -0.034520 -0.017237 0.003830
v -0.041707 -0.017709 -0.007170
v -0.041544 -0.018151 -0.006737
v -0.032024 -0.016712 0.004442
v -0.039924 -0.016274 -0.006430
v -0.038851 -0.015967 -0.006749
v -0.038422 -0.015894 -0.006736
v -0.028936 -0.013794 0.003019
v -0.029462 -0.013949 0.003317
v -0.036125 -0.014665 -0.006931
v -0.028445 -0.013347 0.003030
v -0.034752 -0.013369 -0.007476
v -0.033162 -0.012342 -0.007786
v -0.026355 -0.012060 0.002360
v -0.031827 -0.011559 -0.008265
v -0.024365 -0.010370 0.001095
v -0.031280 -0.010994 -0.008313
v -0.024166 -0.009735 0.001011
v -0.029564 -0.009331 -0.009130
v -0.021896 -0.008170 0.000306
v -0.028096 -0.008548 -0.009281
v -0.020492 -0.007338 0.000417
v -0.027143 -0.007954 -0.009498
v -0.017911 -0.006187 0.001542
v -0.025230 -0.006563 -0.009949
v -0.024103 -0.005663 -0.010417
v -0.023429 -0.004917 -0.010580
v -0.014197 -0.003115 0.001414
v -0.014599 -0.003840 0.001136
v -0.013215 -0.002794 0.001309
v -0.013724 -0.003033 0.001150
v -0.012427 -0.002848 0.001996
v -0.020143 -0.002626 -0.011703
v -0.009503 -0.001333 0.002084
v -0.019135 -0.001957 -0.011916
v -0.008759 -0.000160 0.001428
v -0.007675 0.000732 0.001038
v -0.018170 -0.000498 -0.013313
v -0.007093 0.001389 0.001007
v -0.006997 0.001952 0.000279
v -0.006284 0.002093 -0.000187
v -0.016384 0.000137 -0.013747
v -0.013776 0.002565 -0.013860
v -0.012222 0.002785 -0.012835
v -0.003615 0.004460 -0.001831
v -0.002003 0.006003 -0.002281
v -0.007440 0.005688 -0.013226
v -0.007523 0.005851 -0.012939
v 0.000238 0.006961 -0.002185
v 0.001551 0.008367 -0.002972
v 0.002559 0.008509 -0.002332
v -0.004344 0.007423 -0.011424
v -0.003650 0.007862 -0.011111
v -0.003672 0.008812 -0.010744
v -0.001604 0.008796 -0.009478
v 0.003265 0.009006 -0.002484
v 0.001335 0.009690 -0.008292
v 0.006515 0.011284 -0.003122
v 0.003323 0.010638 -0.007337
v 0.007236 0.011811 -0.003232
v 0.007932 0.011226 -0.004653
v -0.040607 -0.020984 0.005250
v -0.040769 -0.021291 0.004696
v -0.041738 -0.018258 -0.005742
v -0.033774 -0.016955 0.004287
v -0.036621 -0.014602 -0.006979
v -0.036585 -0.013980 -0.007119
v -0.028771 -0.012567 0.002766
v -0.035610 -0.013641 -0.007306
v -0.026698 -0.011809 0.002167
v -0.026293 -0.011169 0.002241
v -0.025496 -0.010417 0.001567
v -0.032777 -0.011380 -0.008066
v -0.032300 -0.011123 -0.008039
v -0.024979 -0.010272 0.001171
v -0.023641 -0.008788 0.000619
v -0.021478 -0.007374 0.000406
v -0.028659 -0.008699 -0.009194
v -0.019448 -0.006274 0.000196
v -0.027411 -0.007510 -0.009410
v -0.017454 -0.005605 0.001460
v -0.016626 -0.004777 0.001465
v -0.024604 -0.005485 -0.010175
v -0.022702 -0.004324 -0.011064
v -0.010829 -0.001521 0.002071
v -0.021547 -0.002184 -0.011768
v -0.009759 -0.000346 0.002092
v -0.018963 -0.001292 -0.012036
v -0.008068 0.001038 0.000784
v -0.017948 0.000652 -0.013530
v -0.007553 0.001791 0.000236
v -0.014728 0.002365 -0.013616
v -0.014230 0.002255 -0.013880
v -0.004770 0.003404 -0.000983
v -0.005086 0.003687 -0.001310
v -0.013278 0.002592 -0.014121
v -0.013458 0.002976 -0.013912
v -0.012408 0.003124 -0.012686
v -0.009447 0.004799 -0.013541
v -0.008266 0.006142 -0.013104
v 0.000685 0.007721 -0.002777
v 0.000909 0.008189 -0.003067
v -0.006164 0.006984 -0.012667
v -0.005155 0.007371 -0.012702
v 0.001890 0.009288 -0.002883
v 0.002512 0.009208 -0.003312
v 0.001991 0.010006 -0.007977
v 0.002223 0.010601 -0.007710
v 0.007045 0.012677 -0.004994
v 0.007014 0.012862 -0.003993
v 0.006948 0.012517 -0.004455
v 0.007371 0.012482 -0.004009
v 0.008244 0.012354 -0.003065
v 0.006654 0.012164 -0.007436
v 0.007472 0.013085 -0.005492
v -0.040905 -0.020622 0.005112
v -0.041097 -0.020694 0.004151
v -0.042013 -0.020416 0.000944
v -0.042447 -0.020004 -0.000811
v -0.042380 -0.019258 -0.003177
v -0.042208 -0.018929 -0.003430
v -0.042337 -0.018017 -0.004963
v -0.041527 -0.016999 -0.006276
v -0.040963 -0.016730 -0.005831
v -0.039886 -0.017422 -0.006411
v -0.040453 -0.016711 -0.006126
v -0.039404 -0.016216 -0.006451
v -0.039228 -0.015381 -0.006620
v -0.030620 -0.014112 0.003690
v -0.029861 -0.013726 0.003176
v -0.029276 -0.013243 0.003093
v -0.027956 -0.012722 0.002667
v -0.027632 -0.011181 0.002259
v -0.034114 -0.012412 -0.007617
v -0.034659 -0.012604 -0.007589
v -0.033684 -0.012025 -0.007882
v -0.026742 -0.010962 0.002077
v -0.024534 -0.008828 0.000749
v -0.031155 -0.009935 -0.008533
v -0.030726 -0.010271 -0.008680
v -0.029906 -0.008911 -0.008974
v -0.029304 -0.008640 -0.008997
v -0.022348 -0.007375 0.000469
v -0.028026 -0.007775 -0.009357
v -0.021433 -0.007156 0.000269
v -0.020149 -0.006626 0.000365
v -0.019769 -0.005503 0.000086
v -0.019066 -0.005965 0.000069
v -0.026733 -0.007053 -0.009450
v -0.018588 -0.005740 0.000175
v -0.018175 -0.005385 0.000788
v -0.017442 -0.004837 0.001197
v -0.026121 -0.006027 -0.010041
v -0.025254 -0.005834 -0.010135
v -0.024631 -0.004994 -0.010630
v -0.015323 -0.003662 0.001281
v -0.023907 -0.004731 -0.010742
v -0.023328 -0.004228 -0.011168
v -0.012950 -0.001907 0.002509
v -0.022122 -0.003032 -0.011677
v -0.020520 -0.002371 -0.011841
v -0.010342 -0.000424 0.002089
v -0.019836 -0.002165 -0.011957
v -0.019742 -0.001348 -0.011782
v -0.009287 0.000138 0.001664
v -0.018390 -0.000639 -0.012636
v -0.007721 0.001473 0.000821
v -0.017116 0.001108 -0.013419
v -0.003933 0.005139 -0.001760
v -0.011600 0.004338 -0.012151
v -0.002538 0.005692 -0.002306
v -0.001264 0.006621 -0.002702
v -0.000152 0.007409 -0.002848
v 0.000390 0.008079 -0.002728
v -0.005063 0.008067 -0.012515
v -0.004151 0.008597 -0.010950
v -0.001983 0.008861 -0.009717
v -0.001116 0.009141 -0.009312
v 0.000223 0.008554 -0.009209
v 0.003451 0.009807 -0.003341
v 0.004077 0.010303 -0.003549
v 0.000601 0.010094 -0.008579
v 0.005410 0.010927 -0.003238
v 0.002507 0.010670 -0.007452
v 0.003888 0.011755 -0.006374
v 0.007306 0.012598 -0.003082
v 0.007589 0.013041 -0.003796
v 0.005690 0.013716 -0.006842
v -0.040126 -0.020996 0.005668
v -0.041746 -0.020582 0.001904
v -0.042262 -0.020172 0.000369
v -0.042491 -0.019458 -0.000893
v -0.042653 -0.019144 -0.002322
v -0.037528 -0.018401 0.004027
v -0.037013 -0.018218 0.004086
v -0.042051 -0.017708 -0.005619
v -0.034899 -0.016771 0.003518
v -0.042363 -0.017114 -0.006642
v -0.033055 -0.016082 0.004610
v -0.031184 -0.014969 0.004267
v -0.037318 -0.014721 -0.006958
v -0.029520 -0.012452 0.002805
v -0.036046 -0.012992 -0.007209
v -0.027176 -0.010902 0.002312
v -0.033353 -0.011355 -0.007790
v -0.033077 -0.010753 -0.008058
v -0.032410 -0.010109 -0.008501
v -0.025724 -0.010003 0.001238
v -0.025168 -0.009367 0.001123
v -0.023207 -0.008453 0.000682
v -0.029978 -0.008302 -0.009054
v -0.027019 -0.006559 -0.009729
v -0.017413 -0.004462 0.000986
v -0.025278 -0.004738 -0.010716
v -0.015908 -0.003654 0.001280
v -0.023184 -0.003170 -0.011467
v -0.012014 -0.002628 0.001986
v -0.021146 -0.001936 -0.011947
v -0.019011 -0.000579 -0.012252
v -0.009611 0.000515 0.001401
v -0.018777 0.000155 -0.013371
v -0.007257 0.002450 -0.000016
v -0.013160 0.003463 -0.013770
v -0.004505 0.003789 -0.001240
v -0.012343 0.004460 -0.012446
v -0.012339 0.003609 -0.012760
v -0.011444 0.003785 -0.012384
v -0.001501 0.007177 -0.002361
v -0.009948 0.005864 -0.013134
v -0.007883 0.006603 -0.012600
v -0.000512 0.007693 -0.002457
v -0.006084 0.007733 -0.012437
v -0.004328 0.008009 -0.011600
v 0.002916 0.009990 -0.003017
v 0.004331 0.011074 -0.003274
v 0.005319 0.011373 -0.003193
v 0.002482 0.011390 -0.007426
v 0.002877 0.011251 -0.007198
v 0.005558 0.011933 -0.003259
v 0.006059 0.011569 -0.003359
v 0.004359 0.012017 -0.006326
v 0.004788 0.012470 -0.006649
v 0.004872 0.013005 -0.007145
v 0.006522 0.012722 -0.004709
v 0.006590 0.013240 -0.004673
v 0.005526 0.012829 -0.007170
v -0.040884 -0.020567 0.004583
v -0.042086 -0.020308 0.001675
v -0.037987 -0.019239 0.004378
v -0.042949 -0.018616 -0.002157
v -0.036981 -0.017176 0.003950
v -0.036359 -0.017969 0.003675
v -0.035392 -0.017038 0.003411
v -0.034273 -0.016720 0.004069
v -0.042232 -0.016690 -0.006721
v -0.031106 -0.014104 0.004064
v -0.030985 -0.013954 0.003502
v -0.038695 -0.015100 -0.006775
v -0.037991 -0.014400 -0.006634
v -0.030068 -0.013413 0.003138
v -0.037251 -0.013580 -0.007064
v -0.036495 -0.013306 -0.007200
v -0.028308 -0.012192 0.002783
v -0.035127 -0.012234 -0.007448
v -0.031986 -0.009531 -0.008470
v -0.022840 -0.007940 0.000462
v -0.028681 -0.007744 -0.009292
v -0.020275 -0.006127 0.000294
v -0.027532 -0.006759 -0.009432
v -0.019126 -0.004998 0.000266
v -0.018458 -0.004805 0.001029
v -0.026689 -0.005881 -0.010092
v -0.025678 -0.005415 -0.010130
v -0.026416 -0.005034 -0.010411
v -0.017829 -0.004118 0.001023
v -0.024683 -0.004562 -0.010720
v -0.024184 -0.004014 -0.011107
v -0.013771 -0.001945 0.001582
v -0.013371 -0.001487 0.001837
v -0.011244 -0.001728 0.002257
v -0.020911 -0.001231 -0.012185
v -0.019797 -0.000004 -0.012800
v -0.018668 -0.000143 -0.012600
v -0.006809 0.003055 -0.000009
v -0.016747 0.001455 -0.013568
v -0.015969 0.000495 -0.013907
v -0.015015 0.000814 -0.013811
v -0.016167 0.002849 -0.013130
v -0.010988 0.004874 -0.012286
v -0.009391 0.006118 -0.013092
v -0.006867 0.007208 -0.012371
v 0.000344 0.008695 -0.002728
v -0.006859 0.007646 -0.012482
v -0.006410 0.007752 -0.012190
v 0.001104 0.008807 -0.002764
v -0.005682 0.008234 -0.012287
v 0.003850 0.010649 -0.003154
v 0.001545 0.010154 -0.008211
v 0.005934 0.012509 -0.003059
v 0.003438 0.011669 -0.006981
v 0.006697 0.013006 -0.005311
v 0.006620 0.014068 -0.005438
v 0.007062 0.013409 -0.005659
v -0.040978 -0.019990 0.005718
v -0.040502 -0.020300 0.005897
v -0.041540 -0.020484 0.002327
v -0.041586 -0.020529 0.002909
v -0.042563 -0.019592 0.000347
v -0.042657 -0.018968 0.000277
v -0.038674 -0.019715 0.004482
v -0.042557 -0.018651 -0.002590
v -0.036427 -0.016648 0.003997
v -0.033414 -0.016004 0.004390
v -0.033407 -0.015396 0.004875
v -0.032399 -0.015402 0.005193
v -0.041019 -0.016287 -0.005781
v -0.039795 -0.015059 -0.006747
v -0.039168 -0.014635 -0.006701
v -0.038577 -0.014212 -0.006815
v -0.031333 -0.013641 0.003800
v -0.030662 -0.013186 0.003108
v -0.037738 -0.013608 -0.006930
v -0.036985 -0.012549 -0.007085
v -0.028952 -0.012046 0.002792
v -0.028370 -0.011379 0.002755
v -0.033506 -0.010916 -0.008084
v -0.033634 -0.010558 -0.008096
v -0.032685 -0.009347 -0.008472
v -0.025154 -0.008658 0.001082
v -0.023983 -0.008402 0.000728
v -0.022883 -0.007036 0.000381
v -0.021223 -0.006371 0.000462
v -0.022048 -0.006155 0.000296
v -0.020451 -0.005453 0.000420
v -0.028028 -0.006539 -0.009580
v -0.027528 -0.005900 -0.009968
v -0.025482 -0.004554 -0.010665
v -0.018793 -0.004296 0.000046
v -0.018255 -0.003703 0.000252
v -0.016877 -0.003570 0.001150
v -0.016346 -0.003164 0.000998
v -0.016054 -0.002739 0.001239
v -0.015486 -0.002992 0.001467
v -0.014548 -0.001994 0.001607
v -0.011671 -0.000937 0.002542
v -0.011532 -0.000501 0.002463
v -0.022250 -0.002303 -0.011742
v -0.019577 0.000183 -0.013413
v -0.019526 0.000561 -0.013242
v -0.008685 0.001938 0.001103
v -0.007769 0.002481 0.000256
v -0.017415 0.001353 -0.013524
v -0.005820 0.002943 -0.000647
v -0.014175 0.002918 -0.013962
v -0.013636 0.004103 -0.013556
v -0.003513 0.005933 -0.001706
v -0.002262 0.006721 -0.002155
v -0.008886 0.006273 -0.012732
v -0.000312 0.008529 -0.002738
v -0.004918 0.008618 -0.011793
v 0.001674 0.009844 -0.003053
v -0.002510 0.009681 -0.009451
v -0.002340 0.009927 -0.009034
v 0.002234 0.010378 -0.002916
v 0.002727 0.010457 -0.003180
v 0.003674 0.011157 -0.003323
v 0.004448 0.011612 -0.003385
v 0.003476 0.012616 -0.006791
v 0.003750 0.012200 -0.006847
v 0.006899 0.013045 -0.003166
v 0.004489 0.012944 -0.007481
v 0.008174 0.013011 -0.003189
v -0.041718 -0.019992 0.004087
v -0.041547 -0.020254 0.003361
v -0.042132 -0.019800 0.001941
v -0.042425 -0.019598 0.001289
v -0.039241 -0.018438 0.004765
v -0.038537 -0.018271 0.004707
v -0.042814 -0.019208 -0.001245
v -0.037820 -0.017610 0.004084
v -0.042578 -0.017424 -0.005402
v -0.042513 -0.016899 -0.005609
v -0.042406 -0.016851 -0.006215
v -0.041465 -0.016573 -0.005826
v -0.033067 -0.014975 0.005025
v -0.031850 -0.013561 0.004576
v -0.038546 -0.013568 -0.006853
v -0.030056 -0.012178 0.003015
v -0.029230 -0.011618 0.002733
v -0.035527 -0.012626 -0.007453
v -0.035982 -0.011840 -0.007341
v -0.035352 -0.011323 -0.007723
v -0.034620 -0.011482 -0.007755
v -0.027671 -0.010186 0.002164
v -0.027205 -0.010168 0.002249
v -0.034131 -0.011448 -0.007707
v -0.026440 -0.009352 0.001586
v -0.024255 -0.007813 0.000859
v -0.031345 -0.009212 -0.008819
v -0.031370 -0.008328 -0.008854
v -0.023551 -0.007561 0.000591
v -0.030615 -0.008870 -0.008937
v -0.030410 -0.007844 -0.009052
v -0.029443 -0.007803 -0.009284
v -0.028773 -0.007288 -0.009399
v -0.021084 -0.005659 0.000383
v -0.027111 -0.005280 -0.010175
v -0.025801 -0.004371 -0.010908
v -0.017512 -0.003074 -0.000239
v -0.016669 -0.002932 0.000572
v -0.025291 -0.003266 -0.011436
v -0.024844 -0.003841 -0.011160
v -0.012808 -0.001382 0.002435
v -0.023409 -0.002644 -0.011783
v -0.012920 -0.000947 0.002541
v -0.011201 -0.000011 0.002595
v -0.020247 -0.000556 -0.012282
v -0.008059 0.002014 0.001021
v -0.018593 0.000706 -0.013222
v -0.017966 0.000959 -0.013188
v -0.007828 0.002782 0.000647
v -0.015320 0.003398 -0.013281
v -0.005470 0.004610 -0.001061
v -0.014772 0.003723 -0.013588
v -0.004913 0.005075 -0.001107
v -0.003129 0.006536 -0.002049
v -0.002700 0.007033 -0.002385
v -0.010204 0.005921 -0.012602
v -0.010109 0.006158 -0.012990
v -0.001958 0.007426 -0.002500
v -0.001019 0.007939 -0.002636
v -0.001219 0.008437 -0.002653
v -0.007352 0.007828 -0.012120
v -0.005545 0.008661 -0.011794
v -0.003880 0.009219 -0.010826
v -0.003741 0.009583 -0.010116
v -0.003585 0.009781 -0.009754
v -0.003023 0.009882 -0.009627
v -0.004146 0.009558 -0.011406
v -0.001786 0.010002 -0.009032
v 0.001721 0.010560 -0.003116
v 0.003120 0.011120 -0.002886
v -0.000260 0.011350 -0.008080
v 0.004162 0.011594 -0.002781
v 0.005145 0.012312 -0.002768
v 0.006598 0.013160 -0.002842
v 0.006286 0.013607 -0.004839
v 0.006794 0.013741 -0.003911
v 0.007019 0.013721 -0.002918
v 0.007915 0.013477 -0.002978
v 0.006086 0.013909 -0.006197
v -0.042582 -0.019104 0.002488
v -0.042313 -0.019688 0.000671
v -0.043386 -0.018004 -0.001786
v -0.043117 -0.018048 -0.002761
v -0.042938 -0.017794 -0.003034
v -0.042829 -0.017115 -0.003721
v -0.036936 -0.016306 0.003850
v -0.035986 -0.016019 0.003654
v -0.035510 -0.015714 0.003825
v -0.034967 -0.015642 0.004434
v -0.033857 -0.015092 0.004659
v -0.042469 -0.016049 -0.006770
v -0.041940 -0.015807 -0.006850
v -0.040942 -0.015520 -0.006460
v -0.032559 -0.013970 0.005123
v -0.040293 -0.014698 -0.006636
v -0.039216 -0.014100 -0.006738
v -0.031092 -0.012841 0.002952
v -0.031298 -0.012403 0.002969
v -0.029038 -0.010978 0.002715
v -0.036402 -0.012175 -0.007376
v -0.033974 -0.010029 -0.007965
v -0.027107 -0.009468 0.001669
v -0.025894 -0.009110 0.001215
v -0.032259 -0.008932 -0.008568
v -0.022380 -0.006515 0.000421
v -0.029771 -0.006698 -0.009335
v -0.028284 -0.005657 -0.009970
v -0.019411 -0.004010 0.000019
v -0.017272 -0.002710 0.000052
v -0.016439 -0.002576 0.001042
v -0.013735 -0.001168 0.001869
v -0.022408 -0.001276 -0.011810
v -0.011679 0.000288 0.002468
v -0.022426 -0.001857 -0.011732
v -0.021803 -0.001358 -0.012022
v -0.021573 -0.000707 -0.012065
v -0.021107 -0.000420 -0.012242
v -0.010302 0.000559 0.001899
v -0.009676 0.001037 0.001913
v -0.020410 0.000137 -0.012815
v -0.008291 0.002537 0.001013
v -0.007369 0.003077 0.000490
v -0.007159 0.004113 0.000202
v -0.015683 0.002861 -0.013352
v -0.014308 0.004116 -0.013224
v -0.013074 0.004616 -0.012490
v -0.012017 0.004774 -0.012592
v -0.011694 0.004783 -0.012322
v -0.003163 0.006744 -0.001749
v -0.009045 0.007261 -0.012328
v -0.001808 0.008088 -0.002605
v -0.000640 0.008868 -0.002779
v -0.006747 0.008143 -0.012010
v 0.000536 0.009546 -0.002940
v -0.005134 0.009528 -0.011195
v 0.001036 0.009975 -0.003005
v -0.004901 0.009380 -0.011477
v -0.004095 0.009714 -0.011011
v 0.003633 0.011705 -0.003023
v 0.005313 0.012857 -0.002952
v 0.007357 0.014260 -0.002738
v 0.007291 0.014030 -0.003153
v -0.041308 -0.019630 0.005784
v -0.041376 -0.019842 0.005506
v -0.043322 -0.018163 0.000070
v -0.042587 -0.019411 -0.000289
v -0.038166 -0.017357 0.003897
v -0.042698 -0.015256 -0.007241
v -0.041312 -0.015288 -0.006303
v -0.028474 -0.010172 0.002261
v -0.027989 -0.010071 0.002323
v -0.033250 -0.009255 -0.008501
v -0.025206 -0.007699 0.001025
v -0.032162 -0.008097 -0.008851
v -0.030323 -0.007041 -0.009314
v -0.022544 -0.005516 0.000373
v -0.029106 -0.006483 -0.009384
v -0.020021 -0.004440 0.000036
v -0.027512 -0.004810 -0.010223
v -0.026855 -0.004725 -0.010611
v -0.026344 -0.004459 -0.010602
v -0.025598 -0.003942 -0.011012
v -0.017094 -0.002275 -0.000025
v -0.015924 -0.002083 0.001438
v -0.023831 -0.001999 -0.011669
v -0.013719 -0.000662 0.001644
v -0.023174 -0.001673 -0.011933
v -0.023252 -0.001132 -0.012624
v -0.021117 0.000338 -0.012806
v -0.020503 0.000541 -0.013275
v -0.008673 0.002917 0.000958
v -0.007653 0.003103 0.001121
v -0.005935 0.004420 -0.000735
v -0.004495 0.005966 -0.001074
v -0.004785 0.006135 -0.001222
v -0.004208 0.005798 -0.001651
v -0.010692 0.005413 -0.012128
v -0.003032 0.007419 -0.002201
v -0.010098 0.006498 -0.012620
v -0.002649 0.007898 -0.002064
v -0.001913 0.008527 -0.002502
v -0.000185 0.009678 -0.002474
v -0.007193 0.008616 -0.011786
v -0.004030 0.010176 -0.009901
v -0.001574 0.010843 -0.008627
v 0.004061 0.012307 -0.003036
v 0.001059 0.011486 -0.007449
v 0.002859 0.012529 -0.006786
v 0.005910 0.013293 -0.003066
v 0.006172 0.013733 -0.004016
v 0.005668 0.013703 -0.004617
v 0.005299 0.013910 -0.006417
v 0.005865 0.014106 -0.005435
v 0.007396 0.014463 -0.003289
v -0.041596 -0.019466 0.004938
v -0.042322 -0.019282 0.003356
v -0.042345 -0.018744 0.003319
v -0.040107 -0.018672 0.005389
v -0.040618 -0.019221 0.005464
v -0.042776 -0.018717 0.002005
v -0.039571 -0.017677 0.004869
v -0.042903 -0.018658 -0.000962
v -0.037716 -0.016692 0.003882
v -0.042461 -0.016349 -0.005647
v -0.036225 -0.015509 0.003314
v -0.034654 -0.015083 0.004664
v -0.042856 -0.015491 -0.005878
v -0.032498 -0.013312 0.005028
v -0.031941 -0.012875 0.004502
v -0.031744 -0.013433 0.003924
v -0.031684 -0.013322 0.003427
v -0.039319 -0.013450 -0.006815
v -0.031624 -0.012030 0.003071
v -0.030418 -0.011790 0.002823
v -0.037893 -0.012899 -0.006923
v -0.037311 -0.012168 -0.007254
v -0.029679 -0.011405 0.002756
v -0.034453 -0.010537 -0.007965
v -0.026871 -0.009015 0.001447
v -0.025938 -0.008213 0.001098
v -0.024425 -0.007178 0.000616
v -0.031395 -0.007810 -0.009017
v -0.030787 -0.007062 -0.009113
v -0.024059 -0.006156 0.000538
v -0.023359 -0.006593 0.000482
v -0.022801 -0.006067 0.000529
v -0.023531 -0.005706 0.000402
v -0.021863 -0.005443 0.000384
v -0.020304 -0.003560 -0.000308
v -0.019788 -0.003652 -0.000116
v -0.018412 -0.002930 0.000193
v -0.026468 -0.003795 -0.011014
v -0.017736 -0.002660 -0.000200
v -0.017589 -0.002123 -0.000264
v -0.016757 -0.001885 0.000524
v -0.015154 -0.002425 0.001375
v -0.024548 -0.002622 -0.011577
v -0.010762 0.000630 0.002250
v -0.018731 0.001997 -0.012808
v -0.006564 0.005131 0.000167
v -0.006217 0.005389 -0.000616
v -0.005484 0.005330 -0.000643
v -0.015158 0.003983 -0.013266
v -0.003956 0.006151 -0.001855
v -0.003406 0.007487 -0.001475
v -0.010732 0.006460 -0.012087
v -0.010276 0.006944 -0.012423
v -0.009539 0.007319 -0.012536
v -0.001142 0.009103 -0.002593
v -0.001254 0.009081 -0.001836
v 0.000595 0.010168 -0.002635
v 0.001782 0.010971 -0.002631
v -0.003615 0.010188 -0.009359
v -0.003020 0.010388 -0.009144
v 0.002769 0.011398 -0.002824
v -0.001453 0.011444 -0.008111
v 0.003363 0.011885 -0.002902
v 0.001350 0.012699 -0.006682
v 0.001771 0.012515 -0.006966
v 0.002252 0.013313 -0.006518
v 0.003602 0.013262 -0.007352
v 0.006170 0.013923 -0.003053
v 0.007040 0.014430 -0.002839
v 0.004899 0.013756 -0.006854
v 0.006896 0.015227 -0.002997
v -0.041484 -0.019003 0.005957
v -0.041868 -0.019309 0.004735
v -0.041424 -0.019312 0.005390
v -0.041883 -0.019215 0.004127
v -0.042478 -0.018908 0.002844
v -0.043042 -0.017367 -0.003415
v -0.043062 -0.016669 -0.003590
v -0.042833 -0.016421 -0.004984
v -0.035718 -0.015257 0.003379
v -0.034197 -0.014801 0.004465
v -0.033580 -0.014036 0.004773
v -0.033138 -0.013972 0.005096
v -0.040663 -0.014197 -0.006787
v -0.040084 -0.013682 -0.006697
v -0.032179 -0.012577 0.003673
v -0.032326 -0.012679 0.004240
v -0.038504 -0.012901 -0.006937
v -0.030971 -0.011096 0.002645
v -0.030715 -0.011616 0.002909
v -0.029945 -0.010937 0.002787
v -0.036392 -0.011531 -0.007507
v -0.028959 -0.009791 0.002049
v -0.034236 -0.009239 -0.008300
v -0.026251 -0.007407 0.000805
v -0.025023 -0.006804 0.000747
v -0.031306 -0.007033 -0.009146
v -0.022007 -0.004675 0.000086
v -0.029367 -0.005357 -0.009841
v -0.028980 -0.005652 -0.009977
v -0.021571 -0.003926 -0.000056
v -0.020940 -0.004353 0.000138
v -0.027920 -0.005032 -0.010292
v -0.019181 -0.002737 0.000158
v -0.016406 -0.001738 0.001253
v -0.025784 -0.003003 -0.011150
v -0.017755 -0.001672 -0.000340
v -0.015801 -0.001246 0.001785
v -0.016568 -0.001268 0.000786
v -0.016553 -0.001310 0.000310
v -0.017112 -0.001545 -0.000286
v -0.016174 -0.000444 -0.000948
v -0.012879 -0.000384 0.002451
v -0.011232 0.000610 0.002515
v -0.021886 -0.000256 -0.012720
v -0.010421 0.001344 0.002458
v -0.008012 0.003619 0.001022
v -0.018194 0.002662 -0.013107
v -0.012130 0.005841 -0.011935
v -0.011567 0.006185 -0.011766
v -0.002992 0.007927 -0.001798
v -0.009524 0.007472 -0.011968
v -0.002143 0.008546 -0.001931
v -0.008488 0.008035 -0.012058
v 0.000216 0.010133 -0.002040
v -0.006139 0.009535 -0.011426
v 0.001005 0.010613 -0.002152
v 0.001766 0.011073 -0.002015
v -0.004104 0.010326 -0.010508
v -0.004003 0.010746 -0.010007
v -0.002220 0.010818 -0.008619
v 0.002305 0.011466 -0.002232
v -0.000936 0.011700 -0.007677
v -0.000023 0.011593 -0.007749
v 0.003035 0.011983 -0.002388
v 0.004484 0.012938 -0.002487
v 0.002033 0.012647 -0.006708
v 0.005065 0.013233 -0.002849
v 0.005506 0.013883 -0.002545
v 0.003071 0.014037 -0.007061
v 0.005152 0.014557 -0.004196
v 0.006958 0.014100 -0.003485
v 0.007431 0.014930 -0.002741
v -0.042101 -0.019278 0.003677
v -0.043337 -0.018174 0.001818
v -0.043300 -0.017887 0.000683
v -0.043210 -0.017650 -0.002192
v -0.038424 -0.016980 0.003972
v -0.037933 -0.016242 0.003626
v -0.043289 -0.016650 -0.002574
v -0.038023 -0.015663 0.003598
v -0.037187 -0.015716 0.003881
v -0.034919 -0.014559 0.004802
v -0.043216 -0.015113 -0.006875
v -0.041972 -0.015026 -0.006551
v -0.032511 -0.012415 0.004399
v -0.032704 -0.012446 0.003544
v -0.039314 -0.012782 -0.006902
v -0.038669 -0.012482 -0.006899
v -0.030315 -0.010701 0.002585
v -0.034965 -0.009904 -0.007827
v -0.026910 -0.008031 0.001272
v -0.027581 -0.008697 0.001849
v -0.032835 -0.008450 -0.008497
v -0.025027 -0.006314 0.000742
v -0.028302 -0.004622 -0.010190
v -0.019759 -0.002914 -0.000154
v -0.027746 -0.003955 -0.010555
v -0.018793 -0.002108 -0.000033
v -0.018313 -0.002167 0.000053
v -0.027184 -0.003950 -0.010577
v -0.026264 -0.002722 -0.011338
v -0.017436 -0.001148 -0.001132
v -0.015725 -0.000355 -0.000094
v -0.024051 -0.001562 -0.011990
v -0.024695 -0.002141 -0.011567
v -0.012019 -0.000295 0.002502
v -0.022709 -0.000802 -0.012571
v -0.011108 0.001442 0.002448
v -0.011218 0.001995 0.002456
v -0.021990 0.000543 -0.012661
v -0.021423 0.001156 -0.012750
v -0.019305 0.001900 -0.012796
v -0.008757 0.003834 0.000952
v -0.018503 0.002759 -0.012602
v -0.016703 0.003254 -0.013209
v -0.015776 0.003684 -0.013365
v -0.005600 0.006061 -0.000692
v -0.013794 0.004785 -0.012883
v -0.012615 0.005789 -0.012231
v -0.012685 0.006580 -0.012234
v -0.002702 0.008506 -0.002031
v -0.003315 0.008263 -0.002016
v -0.010268 0.007224 -0.012075
v -0.007545 0.008721 -0.011515
v -0.000649 0.009515 -0.001950
v -0.000761 0.010242 -0.002562
v -0.006255 0.009743 -0.011104
v 0.000292 0.011120 -0.002883
v -0.005260 0.010237 -0.010872
v -0.003356 0.011342 -0.008555
v 0.002294 0.011882 -0.002530
v -0.001366 0.011618 -0.007734
v 0.002351 0.012507 -0.003066
v 0.000256 0.012166 -0.007437
v 0.000427 0.012410 -0.007093
v 0.003804 0.012784 -0.002464
v 0.003185 0.013020 -0.003139
v 0.005963 0.014290 -0.002755
v 0.004791 0.014654 -0.004653
v 0.005199 0.014498 -0.004853
v 0.004233 0.013295 -0.007345
v 0.006477 0.015014 -0.003059
v 0.006743 0.014846 -0.002806
v 0.005462 0.014737 -0.005220
v -0.041951 -0.018520 0.006255
v -0.042956 -0.017788 0.004208
v -0.041908 -0.018772 0.004585
v -0.040830 -0.018595 0.005468
v -0.040652 -0.016629 0.005062
v -0.040244 -0.018096 0.004953
v -0.040360 -0.017236 0.004957
v -0.039827 -0.017341 0.005044
v -0.043315 -0.017682 0.000208
v -0.043667 -0.016809 -0.001887
v -0.038671 -0.016166 0.004040
v -0.037276 -0.014323 0.003624
v -0.043235 -0.015513 -0.005548
v -0.042812 -0.014342 -0.007189
v -0.042168 -0.014368 -0.006935
v -0.032340 -0.011901 0.003092
v -0.039120 -0.012201 -0.007034
v -0.037111 -0.011141 -0.007389
v -0.035904 -0.010409 -0.007611
v -0.035331 -0.009978 -0.007880
v -0.033635 -0.008705 -0.008385
v -0.033281 -0.008262 -0.008586
v -0.032220 -0.007469 -0.008917
v -0.030376 -0.005507 -0.009582
v -0.028149 -0.003813 -0.010382
v -0.020703 -0.003175 -0.000171
v -0.025717 -0.001702 -0.011413
v -0.016222 -0.000803 0.001581
v -0.025197 -0.002318 -0.011566
v -0.014473 -0.000960 0.001888
v -0.013977 0.001111 0.002989
v -0.023677 -0.000738 -0.012324
v -0.023399 -0.000294 -0.012274
v -0.022863 -0.000077 -0.012521
v -0.010475 0.002243 0.002361
v -0.019481 0.002118 -0.012465
v -0.018193 0.003235 -0.012873
v -0.007037 0.006355 0.000397
v -0.016361 0.003737 -0.013091
v -0.006411 0.005849 -0.000567
v -0.003968 0.007415 -0.001483
v -0.010887 0.006739 -0.011610
v -0.001815 0.009283 -0.002226
v -0.008858 0.008718 -0.011893
v -0.008293 0.009020 -0.011709
v -0.006641 0.009345 -0.011265
v -0.004798 0.010726 -0.010885
v 0.001689 0.013230 -0.006509
v 0.002459 0.013990 -0.007073
v 0.004122 0.014185 -0.003392
v 0.004726 0.013898 -0.003072
v 0.005269 0.014439 -0.003262
v -0.042159 -0.018411 0.005329
v -0.042666 -0.018498 0.002442
v -0.039382 -0.016324 0.004143
v -0.043926 -0.017016 -0.000088
v -0.043998 -0.016584 0.000517
v -0.043501 -0.017517 -0.000969
v -0.043421 -0.017001 -0.002491
v -0.036968 -0.014734 0.003637
v -0.036047 -0.014585 0.003588
v -0.043029 -0.014621 -0.006775
v -0.032979 -0.013081 0.004855
v -0.041233 -0.013542 -0.006839
v -0.040088 -0.013173 -0.006773
v -0.031174 -0.010797 0.002742
v -0.031645 -0.011399 0.003066
v -0.037578 -0.010399 -0.007420
v -0.038007 -0.011660 -0.007215
v -0.030145 -0.009884 0.002264
v -0.036387 -0.010532 -0.007631
v -0.029462 -0.010256 0.002393
v -0.028150 -0.008565 0.001715
v -0.027188 -0.007796 0.001031
v -0.026686 -0.007204 0.000998
v -0.027500 -0.006927 0.001041
v -0.034508 -0.008583 -0.008279
v -0.033141 -0.007204 -0.008806
v -0.032677 -0.006971 -0.008776
v -0.025310 -0.005706 0.000458
v -0.024571 -0.006024 0.000475
v -0.023969 -0.005394 0.000400
v -0.031536 -0.006100 -0.009153
v -0.023220 -0.004992 0.000353
v -0.022648 -0.004455 -0.000051
v -0.029880 -0.005393 -0.009857
v -0.028741 -0.004385 -0.010300
v -0.021056 -0.002748 -0.000377
v -0.019296 -0.002382 0.000042
v -0.027024 -0.003103 -0.011189
v -0.018775 -0.001379 -0.000223
v -0.017947 -0.001285 -0.000765
v -0.016830 -0.000684 -0.001159
v -0.014740 0.000025 0.002271
v -0.024629 -0.000952 -0.011666
v -0.024110 -0.000780 -0.011689
v -0.024182 -0.000169 -0.012104
v -0.009016 0.001108 0.001385
v -0.019025 0.002815 -0.012728
v -0.007678 0.004470 0.000631
v -0.008053 0.004221 0.000934
v -0.017032 0.002874 -0.013078
v -0.004786 0.007364 -0.001373
v -0.011131 0.007709 -0.011435
v -0.008812 0.008132 -0.011741
v -0.009211 0.008910 -0.011426
v -0.001758 0.010119 -0.002429
v -0.001330 0.010026 -0.002618
v -0.007999 0.009569 -0.011115
v -0.000169 0.010799 -0.002737
v 0.000937 0.011519 -0.002900
v 0.000737 0.012125 -0.002910
v -0.003658 0.011048 -0.009208
v 0.001778 0.012030 -0.002989
v 0.002751 0.012865 -0.003271
v 0.000859 0.012817 -0.006889
v 0.003543 0.013342 -0.003333
v 0.003403 0.013690 -0.003271
v 0.005589 0.015110 -0.003044
v 0.004967 0.015005 -0.005429
v 0.003500 0.015112 -0.006427
v 0.004044 0.015196 -0.006255
v -0.039057 -0.014648 0.003676
v -0.040094 -0.016529 0.004629
v -0.043517 -0.016169 -0.002801
v -0.038593 -0.015022 0.003855
v -0.038023 -0.015050 0.003520
v -0.034868 -0.014010 0.004756
v -0.034048 -0.012971 0.005164
v -0.042533 -0.013912 -0.007067
v -0.033323 -0.012330 0.005091
v -0.033621 -0.013320 0.005297
v -0.032601 -0.011957 0.003899
v -0.032109 -0.011891 0.004575
v -0.040199 -0.012440 -0.006973
v -0.032007 -0.010939 0.002808
v -0.038036 -0.010622 -0.007445
v -0.037059 -0.010324 -0.007649
v -0.029495 -0.008762 0.001811
v -0.035680 -0.008982 -0.007921
v -0.035125 -0.009348 -0.008134
v -0.033723 -0.007869 -0.008422
v -0.025707 -0.005175 0.000612
v -0.025868 -0.006583 0.000786
v -0.029565 -0.004838 -0.009949
v -0.021562 -0.003315 -0.000048
v -0.028373 -0.003466 -0.010713
v -0.019662 -0.001820 -0.000182
v -0.026919 -0.002118 -0.011298
v -0.016715 -0.000657 0.000859
v -0.016424 0.000039 0.001151
v -0.017404 -0.000306 -0.000818
v -0.014864 0.000275 0.002114
v -0.016806 0.000077 -0.001018
v -0.016100 -0.000030 0.000340
v -0.016124 0.000263 -0.000330
v -0.016616 0.000626 -0.001156
v -0.015760 0.000639 0.000315
v -0.022698 0.000674 -0.012350
v -0.020486 0.001636 -0.012863
v -0.019734 0.002454 -0.012574
v -0.019368 0.003621 -0.012743
v -0.006606 0.005814 0.000087
v -0.006118 0.006868 -0.000869
v -0.014649 0.006065 -0.012492
v -0.013825 0.006032 -0.011893
v -0.005510 0.006678 -0.000842
v -0.004335 0.008077 -0.001205
v -0.010781 0.008094 -0.011685
v -0.010061 0.008251 -0.011609
v -0.003106 0.009234 -0.001864
v -0.005328 0.010593 -0.010459
v -0.004525 0.011375 -0.009800
v -0.004181 0.010929 -0.010566
v 0.001190 0.012441 -0.003075
v 0.002838 0.013546 -0.002966
v 0.005191 0.015314 -0.003382
v 0.005801 0.015353 -0.003247
v 0.006442 0.015882 -0.002836
v -0.041887 -0.018032 0.006155
v -0.043069 -0.017851 0.003258
v -0.043540 -0.017605 0.001300
v -0.043861 -0.016086 -0.002718
v -0.043860 -0.015535 -0.004117
v -0.043627 -0.015358 -0.004481
v -0.043567 -0.015104 -0.005137
v -0.035745 -0.014026 0.003868
v -0.042990 -0.014497 -0.006169
v -0.043040 -0.013745 -0.006130
v -0.042978 -0.013737 -0.006843
v -0.042824 -0.013695 -0.007274
v -0.041211 -0.012936 -0.006894
v -0.032583 -0.012377 0.004986
v -0.040982 -0.012184 -0.006942
v -0.039461 -0.011699 -0.006930
v -0.039202 -0.011254 -0.007133
v -0.031293 -0.010077 0.002643
v -0.038601 -0.011075 -0.007262
v -0.030612 -0.009013 0.001933
v -0.030512 -0.009780 0.002132
v -0.037032 -0.009554 -0.007799
v -0.036353 -0.009440 -0.007835
v -0.028832 -0.008505 0.001737
v -0.035856 -0.008547 -0.008241
v -0.028532 -0.007648 0.001330
v -0.035135 -0.008461 -0.008298
v -0.028210 -0.007866 0.001258
v -0.034280 -0.007907 -0.008470
v -0.032293 -0.006214 -0.009110
v -0.024725 -0.005346 0.000426
v -0.023592 -0.004053 0.000070
v -0.022981 -0.003909 0.000083
v -0.029434 -0.004303 -0.010334
v -0.020259 -0.002190 -0.000335
v -0.028892 -0.003893 -0.010362
v -0.018131 -0.000397 -0.000754
v -0.015911 -0.000224 0.001803
v -0.013570 -0.000250 0.002212
v -0.017409 0.000226 -0.001263
v -0.024690 -0.000039 -0.012208
v -0.012368 0.002261 0.002851
v -0.023790 0.000142 -0.012466
v -0.011754 0.001770 0.002827
v -0.012344 0.001803 0.002926
v -0.010770 0.003173 0.002009
v -0.020555 0.002598 -0.012482
v -0.009129 0.004578 0.001106
v -0.018831 0.003576 -0.012753
v -0.007625 0.006356 0.000312
v -0.006169 0.006477 -0.000380
v -0.012261 0.007105 -0.011462
v -0.003962 0.009155 -0.001725
v -0.000045 0.011519 -0.002814
v -0.004275 0.011183 -0.008829
v -0.004855 0.011403 -0.010284
v -0.003639 0.011731 -0.008367
v -0.002701 0.011592 -0.008321
v -0.001758 0.011548 -0.008019
v 0.002120 0.013097 -0.002900
v 0.000624 0.013292 -0.006433
v 0.003655 0.014108 -0.002827
v 0.001988 0.014695 -0.006842
v 0.004703 0.014841 -0.002917
v 0.005696 0.015698 -0.003109
v 0.005919 0.015531 -0.002717
v -0.042442 -0.017855 0.004922
v -0.043105 -0.017340 0.003196
v -0.043518 -0.017306 0.001870
v -0.039807 -0.014643 0.004197
v -0.040427 -0.014093 0.004598
v -0.044125 -0.015576 -0.002880
v -0.038180 -0.014174 0.003482
v -0.042856 -0.013225 -0.006702
v -0.042579 -0.013266 -0.007158
v -0.032927 -0.011124 0.003522
v -0.038358 -0.010225 -0.007363
v -0.030086 -0.008326 0.001644
v -0.036495 -0.008235 -0.007918
v -0.026821 -0.006481 0.000782
v -0.031649 -0.004870 -0.009685
v -0.024042 -0.004760 0.000357
v -0.023132 -0.003321 -0.000003
v -0.022428 -0.003288 -0.000023
v -0.021856 -0.002614 -0.000331
v -0.028373 -0.002484 -0.010867
v -0.019150 -0.000743 -0.000126
v -0.026154 -0.002059 -0.011399
v -0.026027 -0.001108 -0.011634
v -0.014531 0.001078 0.002645
v -0.012840 0.001373 0.003071
v -0.023546 0.000965 -0.012145
v -0.021999 0.000983 -0.012756
v -0.021592 0.002162 -0.012644
v -0.020975 0.002407 -0.012290
v -0.010146 0.003608 0.001975
v -0.009803 0.004242 0.001600
v -0.008466 0.004872 0.001033
v -0.005505 0.007710 -0.000945
v -0.005044 0.008201 -0.001256
v -0.012772 0.007298 -0.011699
v -0.010831 0.008445 -0.011251
v -0.011111 0.008284 -0.011383
v -0.003470 0.010090 -0.002126
v -0.009744 0.008873 -0.011078
v -0.002275 0.009847 -0.002446
v -0.001824 0.010924 -0.002438
v -0.001072 0.010920 -0.002698
v -0.000463 0.011258 -0.002870
v -0.000725 0.012153 -0.007228
v -0.000114 0.013240 -0.006728
v 0.001039 0.014017 -0.006200
v 0.000482 0.013947 -0.006223
v 0.004492 0.015266 -0.004910
v 0.004465 0.015238 -0.004268
v -0.043505 -0.017414 0.002390
v -0.044468 -0.015877 -0.000524
v -0.044143 -0.015794 -0.002333
v -0.043924 -0.015214 -0.002632
v -0.043368 -0.014555 -0.004594
v -0.037772 -0.014042 0.003405
v -0.035410 -0.013133 0.005063
v -0.043121 -0.014134 -0.005082
v -0.036403 -0.013183 0.004087
v -0.034397 -0.012606 0.005005
v -0.033626 -0.011650 0.005269
v -0.033107 -0.011608 0.005310
v -0.033014 -0.010903 0.004635
v -0.032608 -0.011153 0.004801
v -0.041615 -0.012053 -0.007070
v -0.033003 -0.011238 0.004173
v -0.033068 -0.010810 0.003081
v -0.032522 -0.010701 0.003083
v -0.032206 -0.009765 0.002764
v -0.031490 -0.009728 0.002293
v -0.030549 -0.008356 0.001900
v -0.029554 -0.008160 0.001688
v -0.027984 -0.006917 0.000971
v -0.034894 -0.007785 -0.008431
v -0.034492 -0.007034 -0.008467
v -0.027067 -0.005992 0.000701
v -0.026350 -0.005857 0.000666
v -0.033932 -0.006846 -0.008760
v -0.032950 -0.006292 -0.009095
v -0.033543 -0.006719 -0.008666
v -0.024919 -0.004788 0.000444
v -0.024444 -0.004215 0.000294
v -0.021251 -0.002224 -0.000344
v -0.020412 -0.001362 -0.000379
v -0.027878 -0.002448 -0.011174
v -0.026789 -0.001253 -0.011200
v -0.018461 -0.000052 -0.000666
v -0.018992 0.000440 -0.002111
v -0.017738 0.000274 -0.000434
v -0.016922 0.000485 -0.000162
v -0.016400 0.000490 0.000380
v -0.016480 0.000518 0.001138
v -0.015902 0.000574 0.001706
v -0.025308 -0.001079 -0.011688
v -0.015154 0.000703 0.002121
v -0.025018 0.000226 -0.011981
v -0.009516 0.005165 0.001313
v -0.020291 0.003561 -0.012239
v -0.008349 0.006413 0.000674
v -0.007545 0.006879 -0.000298
v -0.006793 0.007219 -0.000412
v -0.014476 0.006923 -0.011612
v -0.005356 0.008436 -0.001087
v -0.002350 0.010635 -0.002467
v -0.008504 0.009934 -0.010981
v -0.006309 0.010560 -0.010628
v -0.006853 0.010673 -0.010673
v -0.005855 0.011454 -0.010032
v 0.000295 0.011797 -0.002964
v -0.004318 0.011766 -0.009120
v -0.002527 0.012340 -0.008081
v 0.000707 0.013216 -0.002840
v 0.003353 0.014445 -0.003289
v 0.004052 0.014902 -0.003161
v 0.003955 0.015213 -0.003311
v 0.005090 0.015514 -0.003205
v 0.004461 0.015160 -0.005954
v -0.042157 -0.018084 0.005793
v -0.042111 -0.017492 0.006266
v -0.042921 -0.017380 0.004199
v -0.036561 -0.012394 0.003776
v -0.035255 -0.012628 0.005114
v -0.036145 -0.012710 0.004077
v -0.035908 -0.012174 0.004092
v -0.034825 -0.012814 0.005152
v -0.042830 -0.012994 -0.007320
v -0.033362 -0.011106 0.003771
v -0.033692 -0.010352 0.003501
v -0.040921 -0.011245 -0.007323
v -0.039762 -0.011189 -0.007212
v -0.038979 -0.010478 -0.007398
v -0.031835 -0.009090 0.002388
v -0.037792 -0.009442 -0.007672
v -0.037001 -0.008704 -0.007882
v -0.029044 -0.007764 0.001308
v -0.035592 -0.007879 -0.008108
v -0.028400 -0.006286 0.001117
v -0.027637 -0.006282 0.001087
v -0.034959 -0.006982 -0.008566
v -0.033889 -0.005536 -0.009038
v -0.033276 -0.005809 -0.008956
v -0.025433 -0.004367 0.000509
v -0.030421 -0.004154 -0.010146
v -0.029742 -0.003475 -0.010294
v -0.022083 -0.002112 -0.000306
v -0.020246 -0.000637 -0.001305
v -0.027326 -0.002397 -0.011144
v -0.027153 -0.001322 -0.011273
v -0.019131 0.000520 -0.001752
v -0.018301 0.000655 -0.001405
v -0.018082 0.000473 -0.000646
v -0.016536 0.000866 0.000752
v -0.012738 0.001846 0.003004
v -0.023983 0.000733 -0.011984
v -0.012669 0.002820 0.002942
v -0.012069 0.002830 0.002976
v -0.010048 0.005183 0.001236
v -0.010229 0.004329 0.001504
v -0.008812 0.005636 0.000748
v -0.018364 0.005169 -0.012230
v -0.013881 0.007099 -0.011524
v -0.004261 0.010500 -0.001649
v -0.009307 0.009980 -0.010694
v -0.002978 0.010439 -0.002073
v -0.009523 0.009579 -0.011138
v -0.008104 0.010022 -0.010681
v -0.001277 0.011747 -0.002461
v -0.000565 0.012339 -0.002542
v -0.004750 0.012206 -0.008514
v -0.003852 0.012238 -0.008178
v 0.000371 0.012841 -0.002696
v -0.001813 0.013147 -0.007129
v -0.001016 0.013477 -0.006649
v 0.002662 0.014153 -0.003110
v 0.001953 0.013626 -0.003003
v -0.000305 0.013608 -0.006309
v 0.003074 0.015288 -0.003282
v 0.002731 0.015587 -0.006502
v 0.004543 0.016318 -0.002993
v -0.043123 -0.017385 0.003758
v -0.043042 -0.017227 0.004803
v -0.044250 -0.015963 -0.000005
v -0.043847 -0.014604 -0.002145
v -0.043539 -0.014141 -0.004343
v -0.038503 -0.013811 0.003216
v -0.037139 -0.013232 0.003772
v -0.037551 -0.013340 0.003424
v -0.037820 -0.012749 0.003618
v -0.043250 -0.013562 -0.005309
v -0.034611 -0.011765 0.004997
v -0.033758 -0.010986 0.005171
v -0.041388 -0.011661 -0.007191
v -0.041459 -0.011193 -0.007195
v -0.039164 -0.010077 -0.007314
v -0.031287 -0.008566 0.001927
v -0.031610 -0.008353 0.001730
v -0.038689 -0.009421 -0.007646
v -0.036370 -0.007243 -0.008135
v -0.028842 -0.006249 0.001028
v -0.026788 -0.005070 0.000771
v -0.025282 -0.003741 0.000222
v -0.031092 -0.004161 -0.009741
v -0.031775 -0.004199 -0.009743
v -0.024175 -0.003355 0.000053
v -0.023251 -0.002513 0.000024
v -0.030331 -0.003306 -0.010266
v -0.022631 -0.002239 -0.000327
v -0.028990 -0.002570 -0.010871
v -0.021285 -0.001678 -0.000373
v -0.020777 -0.000715 -0.001290
v -0.020272 -0.000155 -0.001625
v -0.017865 0.000794 -0.000097
v -0.018565 0.000621 -0.001001
v -0.026291 -0.000037 -0.011560
v -0.015833 0.001109 0.001638
v -0.015049 0.002023 0.002059
v -0.014739 0.001573 0.002054
v -0.022765 0.002346 -0.012268
v -0.011179 0.004041 0.002138
v -0.011741 0.003558 0.002649
v -0.022088 0.002267 -0.012342
v -0.008750 0.006172 0.000664
v -0.018074 0.005456 -0.012373
v -0.017003 0.005648 -0.012633
v -0.007092 0.007449 -0.000684
v -0.015169 0.006980 -0.012135
v -0.005892 0.007880 -0.001099
v -0.013488 0.007775 -0.011798
v -0.011661 0.008200 -0.011128
v -0.011230 0.008404 -0.010988
v -0.004007 0.009792 -0.001788
v -0.010500 0.009439 -0.010911
v -0.007128 0.010601 -0.010451
v -0.006799 0.011281 -0.010148
v -0.001332 0.012300 -0.002537
v -0.005473 0.012425 -0.009114
v -0.000496 0.012869 -0.002680
v -0.003622 0.012798 -0.007685
v -0.002369 0.013031 -0.007254
v -0.000057 0.014829 -0.005934
v 0.001091 0.014808 -0.006816
v 0.001965 0.015697 -0.006460
v 0.003883 0.016117 -0.004578
v 0.003908 0.016244 -0.003708
v 0.004406 0.016106 -0.003284
v 0.004194 0.016274 -0.004958
v -0.043147 -0.016712 0.004616
v -0.043421 -0.017144 0.002841
v -0.043856 -0.014136 -0.002831
v -0.043521 -0.013808 -0.003962
v -0.036866 -0.012769 0.003914
v -0.034591 -0.010652 0.004896
v -0.033344 -0.010641 0.004707
v -0.033723 -0.010574 0.004046
v -0.039902 -0.010572 -0.007237
v -0.038235 -0.009135 -0.007599
v -0.037713 -0.008431 -0.007907
v -0.029811 -0.006985 0.001275
v -0.035993 -0.008064 -0.008171
v -0.028399 -0.005265 0.000985
v -0.026249 -0.005004 0.000528
v -0.025735 -0.003278 0.000368
v -0.032375 -0.004535 -0.009716
v -0.031067 -0.003542 -0.010243
v -0.029267 -0.002287 -0.010739
v -0.028113 -0.000952 -0.010718
v -0.020902 -0.000668 -0.000867
v -0.017735 0.001644 0.000286
v -0.018940 0.000449 -0.000249
v -0.017121 0.000908 0.000116
v -0.016298 0.001411 0.001505
v -0.016682 0.001793 0.000832
v -0.025821 -0.000105 -0.011441
v -0.014024 0.001811 0.002967
v -0.024340 0.001124 -0.011829
v -0.023356 0.001902 -0.011889
v -0.010985 0.004665 0.001895
v -0.009479 0.005835 0.000742
v -0.019240 0.004816 -0.012312
v -0.017505 0.005614 -0.012345
v -0.007968 0.007762 -0.000188
v -0.016598 0.006065 -0.012212
v -0.016276 0.006938 -0.011873
v -0.015824 0.007053 -0.012112
v -0.006744 0.008006 -0.000606
v -0.013870 0.007680 -0.011594
v -0.006200 0.008999 -0.001028
v -0.005777 0.008915 -0.000947
v -0.011913 0.008050 -0.011375
v -0.008184 0.010732 -0.010333
v -0.002026 0.011406 -0.002515
v -0.008178 0.011015 -0.009973
v -0.007542 0.011459 -0.010069
v -0.004904 0.012312 -0.009289
v -0.004309 0.012293 -0.007939
v -0.004487 0.012656 -0.007699
v -0.002749 0.013041 -0.007506
v -0.002201 0.013244 -0.006846
v 0.001179 0.013836 -0.002906
v 0.000664 0.014997 -0.006409
v 0.003837 0.015835 -0.003163
v 0.002236 0.016017 -0.006038
v 0.004581 0.016682 -0.003188
v -0.042617 -0.017188 0.006078
v -0.044177 -0.015919 0.003256
v -0.044382 -0.016226 0.001913
v -0.044404 -0.015401 -0.000479
v -0.038913 -0.013317 0.003371
v -0.038373 -0.013226 0.003334
v -0.037246 -0.012183 0.004061
v -0.043486 -0.013134 -0.004560
v -0.035019 -0.012062 0.005125
v -0.043294 -0.012961 -0.005446
v -0.043335 -0.012159 -0.007041
v -0.034997 -0.011219 0.005147
v -0.035002 -0.010717 0.003909
v -0.042765 -0.011815 -0.007389
v -0.033413 -0.009255 0.002597
v -0.039951 -0.009593 -0.007667
v -0.031035 -0.008053 0.001744
v -0.037301 -0.008078 -0.007858
v -0.036726 -0.007590 -0.008236
v -0.029361 -0.006559 0.001310
v -0.035695 -0.006820 -0.008504
v -0.027940 -0.005658 0.000815
v -0.027451 -0.005384 0.000848
v -0.034523 -0.005611 -0.009043
v -0.024825 -0.003424 0.000263
v -0.031853 -0.003639 -0.009760
v -0.024568 -0.002915 0.000054
v -0.028607 -0.001277 -0.010733
v -0.028947 -0.001675 -0.010603
v -0.020209 0.000088 -0.000747
v -0.027888 -0.000611 -0.010887
v -0.026583 0.000535 -0.011360
v -0.015895 0.001898 0.001622
v -0.014473 0.002108 0.002739
v -0.013089 0.002660 0.003152
v -0.012231 0.003486 0.002580
v -0.012293 0.004165 0.002424
v -0.010424 0.005504 0.001415
v -0.020079 0.004517 -0.012376
v -0.008825 0.006919 0.000135
v -0.018581 0.005636 -0.012020
v -0.017638 0.006072 -0.011884
v -0.014361 0.007318 -0.011691
v -0.005349 0.009781 -0.001313
v -0.004506 0.009535 -0.001819
v -0.011797 0.009389 -0.010597
v -0.011278 0.009235 -0.010885
v -0.003533 0.011080 -0.002195
v -0.009895 0.010100 -0.010595
v -0.002812 0.011614 -0.002302
v -0.002089 0.012050 -0.002297
v -0.006396 0.011526 -0.009791
v -0.005892 0.012422 -0.009361
v -0.005006 0.012576 -0.008328
v -0.004902 0.012758 -0.007436
v -0.000495 0.013702 -0.002598
v -0.001056 0.014137 -0.006104
v 0.002785 0.016199 -0.005957
v 0.003494 0.016243 -0.004551
v 0.003095 0.016664 -0.005725
v -0.042972 -0.016909 0.006272
v -0.042985 -0.016872 0.005421
v -0.042984 -0.016266 0.006092
v -0.041980 -0.015930 0.005986
v -0.044018 -0.015043 -0.001835
v -0.044198 -0.014647 -0.001625
v -0.036393 -0.011623 0.004101
v -0.035365 -0.011447 0.005342
v -0.035037 -0.010808 0.005081
v -0.042130 -0.011019 -0.007339
v -0.033856 -0.009851 0.002951
v -0.040221 -0.010006 -0.007542
v -0.040255 -0.009399 -0.007584
v -0.033045 -0.009629 0.002821
v -0.032419 -0.009235 0.002398
v -0.031180 -0.007176 0.001679
v -0.037677 -0.007820 -0.008073
v -0.036992 -0.007158 -0.008164
v -0.035268 -0.006299 -0.008494
v -0.034016 -0.004825 -0.009063
v -0.032497 -0.003892 -0.009703
v -0.023421 -0.001956 0.000119
v -0.030560 -0.002826 -0.010286
v -0.029857 -0.002265 -0.010750
v -0.021384 -0.001177 -0.000480
v -0.022177 -0.001247 -0.000391
v -0.020884 0.000111 -0.000320
v -0.017094 0.001397 0.000585
v -0.016591 0.002406 0.000980
v -0.024061 0.001602 -0.011904
v -0.013480 0.003116 0.003450
v -0.021941 0.004207 -0.011617
v -0.022418 0.002991 -0.012080
v -0.011649 0.004357 0.002003
v -0.010912 0.005264 0.001359
v -0.010508 0.005927 0.000978
v -0.019744 0.005003 -0.012222
v -0.019096 0.005178 -0.011822
v -0.009812 0.006169 0.000871
v -0.018177 0.006325 -0.012137
v -0.007379 0.008102 -0.000582
v -0.015220 0.007816 -0.012108
v -0.013498 0.008356 -0.011305
v -0.011184 0.009866 -0.010395
v -0.010230 0.010041 -0.010372
v -0.004175 0.011221 -0.001766
v -0.009097 0.010987 -0.010040
v -0.003568 0.013302 -0.007175
v 0.000091 0.013653 -0.002616
v -0.002771 0.013545 -0.006967
v 0.000660 0.013616 -0.002939
v -0.001764 0.013691 -0.006561
v 0.001950 0.014462 -0.003032
v -0.000616 0.014843 -0.005676
v 0.002710 0.014984 -0.003158
v 0.003339 0.016384 -0.003135
v 0.000753 0.015676 -0.006162
v 0.001329 0.015655 -0.006479
v 0.001659 0.016300 -0.006185
v 0.003463 0.016750 -0.005265
v -0.043340 -0.016308 0.005514
v -0.043987 -0.015912 0.004328
v -0.043243 -0.015912 0.005872
v -0.043624 -0.016779 0.002363
v -0.044311 -0.015960 0.002168
v -0.044608 -0.015041 0.001001
v -0.044682 -0.015457 0.001129
v -0.041341 -0.014826 0.005375
v -0.044349 -0.014580 -0.000587
v -0.038935 -0.012057 0.003285
v -0.035859 -0.010816 0.004159
v -0.035238 -0.010569 0.004064
v -0.043442 -0.011760 -0.007585
v -0.034377 -0.009880 0.002848
v -0.038981 -0.008955 -0.007563
v -0.039536 -0.008803 -0.007753
v -0.038348 -0.008072 -0.008046
v -0.037604 -0.007164 -0.008141
v -0.030077 -0.006601 0.001345
v -0.026219 -0.003592 0.000348
v -0.033290 -0.004286 -0.009576
v -0.031606 -0.002484 -0.010077
v -0.023074 -0.001287 -0.000248
v -0.022700 -0.000910 -0.000511
v -0.021825 -0.000451 -0.000277
v -0.029586 -0.000550 -0.010188
v -0.020211 0.000710 0.000099
v -0.027104 -0.000578 -0.011419
v -0.026567 -0.000426 -0.011394
v -0.026174 0.001601 -0.011437
v -0.026136 0.000817 -0.011326
v -0.015979 0.002245 0.001746
v -0.025513 0.001267 -0.011769
v -0.015416 0.003044 0.002012
v -0.013825 0.003351 0.003190
v -0.023422 0.002167 -0.012045
v -0.012850 0.004208 0.002470
v -0.022828 0.002774 -0.012246
v -0.011957 0.004817 0.002172
v -0.011805 0.005007 0.002547
v -0.010177 0.006548 0.000696
v -0.009497 0.007024 0.000655
v -0.017167 0.006369 -0.012060
v -0.008518 0.007874 -0.000202
v -0.007979 0.008295 -0.000133
v -0.007223 0.008902 -0.000628
v -0.007158 0.009001 0.000173
v -0.006719 0.009217 -0.000690
v -0.006086 0.009776 -0.001100
v -0.005600 0.010144 -0.001070
v -0.005824 0.010083 -0.000514
v -0.004981 0.010608 -0.001612
v -0.009823 0.010885 -0.010362
v -0.003495 0.011613 -0.001832
v -0.010295 0.010850 -0.010089
v -0.009039 0.011702 -0.009660
v -0.007094 0.012038 -0.009581
v -0.005441 0.012607 -0.008088
v -0.000955 0.013611 -0.002348
v -0.000949 0.013175 -0.002218
v -0.005258 0.012939 -0.008858
v -0.003621 0.013778 -0.006852
v -0.001165 0.014634 -0.006215
v -0.001608 0.015043 -0.006084
v -0.000001 0.015169 -0.005450
v 0.000971 0.016074 -0.002467
v 0.000072 0.015871 -0.006043
v -0.000461 0.015413 -0.005701
v 0.000550 0.015935 -0.005982
v 0.002721 0.016924 -0.002779
v 0.002228 0.016502 -0.005540
v 0.003669 0.016839 -0.003435
v 0.002390 0.017045 -0.005277
v -0.044632 -0.014574 0.000206
v -0.044234 -0.014012 -0.001510
v -0.043779 -0.013752 -0.002789
v -0.038186 -0.012397 0.003032
v -0.037709 -0.011813 0.003878
v -0.038227 -0.011892 0.003320
v -0.043742 -0.012411 -0.004864
v -0.036550 -0.011234 0.003843
v -0.043764 -0.011401 -0.007375
v -0.043594 -0.010906 -0.007608
v -0.042195 -0.010461 -0.007557
v -0.042252 -0.009910 -0.007572
v -0.034061 -0.008789 0.002473
v -0.038625 -0.007809 -0.007982
v -0.031554 -0.006601 0.001448
v -0.035901 -0.005837 -0.008592
v -0.034654 -0.005164 -0.009003
v -0.026753 -0.004320 0.000602
v -0.026836 -0.003756 0.000736
v -0.024647 -0.002150 0.000079
v -0.024046 -0.001682 -0.000305
v -0.031031 -0.002827 -0.010333
v -0.024832 -0.001566 -0.000804
v -0.023143 -0.000496 -0.001569
v -0.024210 -0.001396 -0.000942
v -0.030817 -0.002137 -0.010338
v -0.022180 -0.000284 -0.000463
v -0.022966 -0.000374 -0.000252
v -0.030330 -0.001483 -0.010475
v -0.021419 -0.000037 -0.000382
v -0.021277 0.000338 0.000044
v -0.019115 0.001345 0.000182
v -0.013465 0.003845 0.003488
v -0.024685 0.002722 -0.011561
v -0.012917 0.003926 0.003987
v -0.023804 0.003147 -0.011726
v -0.012050 0.004729 0.003262
v -0.021341 0.004432 -0.011831
v -0.010269 0.006484 0.001725
v -0.010005 0.006654 0.001595
v -0.018871 0.005882 -0.012222
v -0.009377 0.007783 0.000512
v -0.009422 0.007051 0.001530
v -0.008030 0.008369 0.000376
v -0.007337 0.009422 -0.000402
v -0.016600 0.008233 -0.011667
v -0.014774 0.008315 -0.011371
v -0.015640 0.008465 -0.011884
v -0.006339 0.009790 -0.000582
v -0.006087 0.010482 -0.001127
v -0.005054 0.010802 -0.001116
v -0.004405 0.011735 -0.001597
v -0.004264 0.011383 -0.001284
v -0.009411 0.011311 -0.010349
v -0.003075 0.012238 -0.001729
v -0.002958 0.013163 -0.001824
v -0.001788 0.012729 -0.002072
v -0.006898 0.012491 -0.009339
v -0.001935 0.013417 -0.002114
v -0.006031 0.012912 -0.008882
v -0.002698 0.013889 -0.006569
v -0.003038 0.014288 -0.006368
v 0.001508 0.014179 -0.003070
v 0.002295 0.014707 -0.003194
v 0.003619 0.017159 -0.003045
v 0.001492 0.016669 -0.005450
v 0.003061 0.016960 -0.004890
v 0.002830 0.017355 -0.004527
v 0.004027 0.017092 -0.003308
v -0.042322 -0.015251 0.006165
v -0.041573 -0.014528 0.005518
v -0.041081 -0.014185 0.004613
v -0.044448 -0.014251 -0.000126
v -0.044174 -0.013488 -0.001576
v -0.043719 -0.013548 -0.003587
v -0.044121 -0.012399 -0.004461
v -0.037063 -0.011693 0.003967
v -0.037395 -0.011303 0.004091
v -0.037034 -0.010800 0.004046
v -0.044074 -0.011195 -0.007675
v -0.044298 -0.011631 -0.005883
v -0.035973 -0.010408 0.004072
v -0.035415 -0.010131 0.003669
v -0.034877 -0.010394 0.003354
v -0.040482 -0.008986 -0.007553
v -0.033115 -0.008430 0.002332
v -0.040223 -0.008428 -0.007784
v -0.031790 -0.007724 0.001726
v -0.039033 -0.007790 -0.008004
v -0.038004 -0.007291 -0.007951
v -0.030512 -0.006457 0.001217
v -0.030254 -0.005619 0.001330
v -0.029635 -0.005856 0.001024
v -0.028428 -0.004451 0.000907
v -0.035396 -0.005363 -0.008894
v -0.026917 -0.002884 0.000694
v -0.032903 -0.003772 -0.009484
v -0.032124 -0.002988 -0.010070
v -0.024559 -0.001641 -0.000061
v -0.024007 -0.000725 -0.001526
v -0.028521 -0.000784 -0.010863
v -0.019688 0.001311 0.000429
v -0.027501 0.001133 -0.010874
v -0.017738 0.001888 0.000653
v -0.025371 0.002370 -0.011811
v -0.013496 0.004544 0.003072
v -0.013217 0.004066 0.003778
v -0.011323 0.006456 0.001574
v -0.021437 0.004838 -0.011986
v -0.020627 0.004723 -0.012016
v -0.011143 0.006143 0.001920
v -0.019367 0.005543 -0.012082
v -0.013103 0.009838 -0.010707
v -0.012619 0.009878 -0.010387
v -0.011297 0.010454 -0.010137
v -0.002511 0.013332 -0.002121
v -0.005788 0.013147 -0.007783
v -0.005781 0.013272 -0.006924
v -0.005733 0.013090 -0.008449
v -0.005311 0.013221 -0.007136
v 0.000090 0.015680 -0.002291
v 0.000805 0.016449 -0.006164
v 0.001784 0.017125 -0.005305
v 0.002421 0.017429 -0.004329
v 0.002880 0.017177 -0.004001
v 0.003657 0.017495 -0.002733
v 0.003745 0.017691 -0.003063
v -0.043375 -0.015804 0.005313
v -0.043736 -0.015242 0.006139
v -0.044672 -0.015367 0.002461
v -0.044940 -0.014690 0.002120
v -0.040177 -0.012937 0.004251
v -0.044404 -0.013012 -0.001909
v -0.044441 -0.012328 -0.003503
v -0.038607 -0.011654 0.003062
v -0.044373 -0.011764 -0.005177
v -0.044648 -0.011676 -0.005550
v -0.035823 -0.009874 0.004076
v -0.044129 -0.010941 -0.007196
v -0.035298 -0.009469 0.003973
v -0.043214 -0.009937 -0.007829
v -0.043908 -0.010701 -0.007761
v -0.041735 -0.009583 -0.007696
v -0.034645 -0.008702 0.002939
v -0.033157 -0.007695 0.002593
v -0.040906 -0.008802 -0.007724
v -0.032563 -0.008175 0.002307
v -0.039535 -0.008213 -0.007766
v -0.031632 -0.006105 0.001501
v -0.030948 -0.005819 0.001388
v -0.036593 -0.006398 -0.008464
v -0.028931 -0.005100 0.000933
v -0.027607 -0.004756 0.000755
v -0.027351 -0.003648 0.000661
v -0.027980 -0.003727 0.001060
v -0.034220 -0.003960 -0.009451
v -0.026119 -0.002416 0.000657
v -0.033144 -0.003158 -0.009820
v -0.033465 -0.003860 -0.009516
v -0.025541 -0.002690 0.000241
v -0.025132 -0.002169 0.000409
v -0.023988 -0.000903 -0.000165
v -0.024309 -0.000538 0.000094
v -0.026754 0.001388 -0.011339
v -0.017006 0.003282 0.001237
v -0.016180 0.002973 0.001708
v -0.026014 0.002068 -0.011680
v -0.014518 0.002972 0.002178
v -0.013843 0.004411 0.003588
v -0.013099 0.004774 0.003101
v -0.013522 0.004481 0.003909
v -0.012074 0.005768 0.002223
v -0.010808 0.006786 0.001560
v -0.019740 0.006327 -0.011812
v -0.019321 0.006324 -0.012057
v -0.009910 0.007641 0.000819
v -0.009899 0.008110 0.000369
v -0.009073 0.008228 0.000618
v -0.008242 0.008695 0.000103
v -0.007551 0.009457 -0.000007
v -0.008177 0.009530 -0.000442
v -0.005950 0.010842 -0.001011
v -0.012515 0.010049 -0.010070
v -0.005107 0.011164 -0.001391
v -0.009657 0.011577 -0.009737
v -0.003597 0.012878 -0.001738
v -0.003701 0.012121 -0.001686
v -0.008398 0.012364 -0.009172
v -0.007313 0.012655 -0.009034
v -0.001622 0.013579 -0.002279
v -0.004834 0.013536 -0.006716
v -0.002392 0.014633 -0.005955
v 0.001827 0.016400 -0.002632
v 0.002731 0.015865 -0.003099
v -0.042939 -0.015309 0.006089
v -0.042963 -0.014647 0.006032
v -0.042157 -0.013774 0.005315
v -0.041803 -0.014183 0.005189
v -0.044556 -0.013530 -0.001120
v -0.040841 -0.013274 0.004383
v -0.038976 -0.011178 0.003252
v -0.038137 -0.011350 0.003277
v -0.037070 -0.010584 0.004361
v -0.044504 -0.011271 -0.005806
v -0.034805 -0.009162 0.005242
v -0.044159 -0.010777 -0.006669
v -0.034757 -0.009218 0.004666
v -0.044054 -0.009988 -0.007902
v -0.034772 -0.008714 0.004086
v -0.043789 -0.010381 -0.007657
v -0.035154 -0.009173 0.003351
v -0.033786 -0.008369 0.002665
v -0.032419 -0.006638 0.002548
v -0.038033 -0.006540 -0.008018
v -0.029207 -0.005579 0.001070
v -0.036566 -0.005237 -0.008602
v -0.036060 -0.004910 -0.008623
v -0.028747 -0.004305 0.001174
v -0.035449 -0.004557 -0.008961
v -0.035009 -0.004309 -0.008929
v -0.024753 -0.001664 0.000586
v -0.032106 -0.002185 -0.010115
v -0.023665 -0.000405 -0.000132
v -0.029383 -0.000200 -0.010371
v -0.027951 0.000843 -0.010899
v -0.015662 0.003635 0.002231
v -0.015894 0.004240 0.001944
v -0.015171 0.004024 0.002487
v -0.014249 0.003978 0.003385
v -0.023568 0.003443 -0.011881
v -0.023882 0.004539 -0.011454
v -0.012209 0.005769 0.002772
v -0.011803 0.006062 0.003500
v -0.020108 0.004909 -0.012007
v -0.012130 0.005993 0.002346
v -0.011269 0.006766 0.001532
v -0.009738 0.008167 0.001013
v -0.009129 0.008702 0.000095
v -0.016822 0.007478 -0.011649
v -0.007555 0.009860 -0.000303
v -0.008000 0.009543 0.000549
v -0.007186 0.010282 -0.000772
v -0.007080 0.010300 0.000316
v -0.006434 0.010781 -0.000929
v -0.005769 0.011438 -0.000642
v -0.011218 0.010853 -0.009689
v -0.010786 0.011256 -0.009883
v -0.011503 0.011190 -0.009394
v -0.004572 0.012109 -0.001475
v -0.010533 0.011499 -0.010037
v -0.004180 0.012580 -0.001404
v -0.008120 0.012567 -0.009307
v -0.007340 0.013463 -0.008647
v -0.006441 0.013897 -0.008455
v -0.004349 0.014140 -0.006398
v -0.001832 0.015674 -0.005504
v -0.001237 0.015264 -0.005689
v 0.001121 0.016553 -0.002577
v 0.001471 0.016702 -0.002759
v 0.000678 0.017898 -0.002329
v 0.000821 0.017508 -0.005150
v 0.003272 0.017771 -0.002983
v -0.043708 -0.015778 0.004888
v -0.044084 -0.015729 0.003771
v -0.044129 -0.015235 0.004288
v -0.044849 -0.013972 0.001192
v -0.040329 -0.012318 0.004392
v -0.044950 -0.012130 -0.003148
v -0.044777 -0.012764 -0.002051
v -0.044764 -0.011692 -0.004940
v -0.038427 -0.010775 0.003514
v -0.037707 -0.010674 0.004320
v -0.039585 -0.007129 -0.008086
v -0.039661 -0.007697 -0.007758
v -0.038561 -0.006839 -0.008035
v -0.037349 -0.006100 -0.008363
v -0.026854 -0.002328 0.001003
v -0.027763 -0.002822 0.000877
v -0.033206 -0.002463 -0.009806
v -0.025016 -0.001302 0.000722
v -0.032610 -0.002807 -0.009806
v -0.022009 0.000610 0.000193
v -0.021203 0.000969 0.000328
v -0.029268 0.000447 -0.010407
v -0.027582 0.001814 -0.011386
v -0.017709 0.003445 0.001581
v -0.026976 0.001660 -0.011316
v -0.017610 0.003315 0.001216
v -0.016356 0.003768 0.001530
v -0.016764 0.003685 0.001650
v -0.015391 0.004353 0.002557
v -0.025828 0.002685 -0.011516
v -0.012923 0.004828 0.004986
v -0.024203 0.003214 -0.011834
v -0.012485 0.005394 0.004130
v -0.020391 0.006277 -0.011751
v -0.020108 0.006817 -0.011610
v -0.008785 0.009040 0.001528
v -0.019015 0.007206 -0.011740
v -0.008569 0.008946 0.001304
v -0.006618 0.010682 0.000036
v -0.013530 0.009994 -0.010417
v -0.005447 0.011567 -0.001234
v -0.005262 0.011943 -0.000464
v -0.010849 0.011593 -0.009460
v -0.010219 0.012024 -0.009894
v -0.003235 0.013889 -0.001702
v -0.002535 0.013896 -0.001714
v -0.005488 0.013810 -0.006559
v 0.000264 0.016015 -0.002417
v -0.001966 0.015977 -0.005154
v -0.001144 0.016346 -0.005314
v -0.000001 0.016907 -0.005698
v 0.002974 0.017204 -0.002896
v 0.003148 0.017442 -0.003300
v 0.002359 0.017472 -0.004914
v -0.044743 -0.014522 0.004172
v -0.044217 -0.015040 0.005005
v -0.044238 -0.014691 0.004806
v -0.043609 -0.014670 0.005962
v -0.044265 -0.015296 0.003286
v -0.044485 -0.015280 0.002905
v -0.045102 -0.014223 0.001587
v -0.042559 -0.013703 0.005186
v -0.040768 -0.012258 0.004658
v -0.038962 -0.010952 0.003673
v -0.039457 -0.011020 0.004142
v -0.038787 -0.010459 0.003606
v -0.038270 -0.010329 0.003450
v -0.036427 -0.010193 0.003963
v -0.036164 -0.008970 0.004823
v -0.035168 -0.009566 0.005173
v -0.035074 -0.008783 0.005345
v -0.044064 -0.010101 -0.007392
v -0.034313 -0.008598 0.004837
v -0.042643 -0.009267 -0.007685
v -0.041451 -0.008412 -0.007658
v -0.034075 -0.007663 0.002964
v -0.034015 -0.007296 0.003320
v -0.040935 -0.008111 -0.007789
v -0.032754 -0.007200 0.002407
v -0.040392 -0.007666 -0.007890
v -0.039147 -0.006545 -0.008002
v -0.038805 -0.005935 -0.008060
v -0.030946 -0.005360 0.001311
v -0.028391 -0.003442 0.000935
v -0.035241 -0.003427 -0.009279
v -0.033804 -0.003100 -0.009455
v -0.034202 -0.002973 -0.009535
v -0.025571 -0.001347 0.000659
v -0.025768 -0.001849 0.000843
v -0.024928 -0.000679 0.000154
v -0.022459 0.000591 0.000473
v -0.028834 0.000684 -0.010375
v -0.027048 0.002695 -0.011302
v -0.015618 0.004843 0.002225
v -0.013981 0.004663 0.003777
v -0.012960 0.005248 0.004709
v -0.013657 0.004887 0.004331
v -0.012036 0.006171 0.003724
v -0.021062 0.008045 -0.011136
v -0.019420 0.006920 -0.011594
v -0.007903 0.009944 0.000556
v -0.016544 0.008827 -0.011699
v -0.016260 0.008761 -0.011527
v -0.015677 0.008946 -0.011376
v -0.008079 0.010437 -0.000235
v -0.007158 0.010411 0.000489
v -0.007328 0.011181 -0.000902
v -0.013150 0.010441 -0.010131
v -0.005925 0.011618 -0.000554
v -0.009387 0.011868 -0.009332
v -0.003710 0.013153 -0.001277
v -0.008256 0.012980 -0.008887
v -0.007379 0.013644 -0.008336
v -0.006270 0.013189 -0.007643
v -0.005082 0.013982 -0.006214
v -0.001806 0.015090 -0.001866
v -0.006092 0.013614 -0.008198
v -0.000868 0.015397 -0.002083
v -0.002511 0.015549 -0.005558
v 0.000572 0.016364 -0.002572
v 0.001120 0.018323 -0.002263
v 0.001950 0.016921 -0.002739
v -0.000563 0.016870 -0.005649
v 0.000254 0.017484 -0.004307
v 0.000362 0.017343 -0.004859
v 0.000507 0.017329 -0.005481
v 0.002847 0.018019 -0.003022
v 0.001762 0.017732 -0.005382
v 0.003283 0.018034 -0.002754
v -0.044764 -0.014113 0.004602
v -0.041946 -0.012812 0.005055
v -0.045057 -0.013343 0.000309
v -0.045098 -0.012486 -0.001681
v -0.045389 -0.012170 -0.002367
v -0.044689 -0.010990 -0.004242
v -0.044256 -0.010096 -0.006602
v -0.044375 -0.010553 -0.006409
v -0.036400 -0.009353 0.004250
v -0.034324 -0.008006 0.003112
v -0.031454 -0.005130 0.001767
v -0.030547 -0.004749 0.001505
v -0.038200 -0.005486 -0.008434
v -0.037382 -0.005411 -0.008517
v -0.036885 -0.004498 -0.008700
v -0.029352 -0.003353 0.001494
v -0.027688 -0.002495 0.001254
v -0.035649 -0.003622 -0.009028
v -0.025786 -0.001066 0.000662
v -0.026257 -0.000501 -0.000907
v -0.025381 -0.000641 0.000290
v -0.032044 -0.001689 -0.010236
v -0.024151 0.000369 0.000422
v -0.030141 -0.000643 -0.010235
v -0.021827 0.001977 0.000995
v -0.021636 0.000938 0.000571
v -0.020906 0.001860 0.000656
v -0.021627 0.001787 0.000671
v -0.028332 0.001435 -0.010758
v -0.018844 0.003082 0.001135
v -0.014862 0.004611 0.002775
v -0.013288 0.005533 0.004651
v -0.022499 0.005024 -0.011304
v -0.021045 0.006350 -0.011481
v -0.009265 0.009307 0.000796
v -0.008702 0.010171 0.000219
v -0.015547 0.009494 -0.010912
v -0.006771 0.011443 -0.000817
v -0.013959 0.010594 -0.010112
v -0.014044 0.010201 -0.010573
v -0.012809 0.010684 -0.009779
v -0.006013 0.012164 -0.001253
v -0.012712 0.011279 -0.009491
v -0.005004 0.013106 -0.001320
v -0.010244 0.012761 -0.009112
v -0.004505 0.012988 -0.001363
v -0.009446 0.012857 -0.008911
v -0.004239 0.013487 -0.001494
v -0.008081 0.013615 -0.008572
v -0.006429 0.014317 -0.006400
v -0.006418 0.014232 -0.008080
v -0.004076 0.014614 -0.005954
v -0.001645 0.015475 -0.001995
v -0.000367 0.015927 -0.002389
v 0.002526 0.017885 -0.002735
v 0.002297 0.017200 -0.002898
v 0.001770 0.018560 -0.004417
v 0.001314 0.018480 -0.005074
v -0.043976 -0.014783 0.005728
v -0.044818 -0.013975 0.004104
v -0.045174 -0.014088 0.003349
v -0.045477 -0.013284 0.000756
v -0.045063 -0.011601 -0.003306
v -0.037376 -0.010123 0.004547
v -0.044728 -0.010452 -0.005079
v -0.036965 -0.009620 0.004282
v -0.036598 -0.008696 0.004493
v -0.035484 -0.008347 0.005076
v -0.043818 -0.009631 -0.007797
v -0.042557 -0.008510 -0.007941
v -0.041149 -0.007746 -0.007736
v -0.033471 -0.007435 0.002921
v -0.033365 -0.006284 0.002827
v -0.040787 -0.006694 -0.007992
v -0.040200 -0.006973 -0.007950
v -0.040240 -0.006414 -0.007995
v -0.039068 -0.005529 -0.008303
v -0.027070 -0.001145 0.000172
v -0.026483 -0.001292 0.000817
v -0.026981 -0.001190 -0.000330
v -0.026537 -0.000649 -0.000256
v -0.033128 -0.001810 -0.009980
v -0.025863 -0.000456 0.000323
v -0.025167 -0.000243 0.000200
v -0.031582 -0.001522 -0.010204
v -0.031042 -0.001480 -0.010485
v -0.029853 0.000879 -0.010125
v -0.029097 0.001484 -0.010673
v -0.014540 0.005020 0.003447
v -0.012768 0.005693 0.005366
v -0.025450 0.004001 -0.011112
v -0.013730 0.005933 0.003831
v -0.013555 0.005510 0.003814
v -0.024863 0.004378 -0.011448
v -0.012235 0.006217 0.004685
v -0.012693 0.006471 0.004242
v -0.011775 0.007327 0.003411
v -0.011867 0.006818 0.003935
v -0.011631 0.006877 0.003319
v -0.009189 0.008576 0.001239
v -0.009377 0.009016 0.001373
v -0.018590 0.008373 -0.011307
v -0.015879 0.009937 -0.010702
v -0.007238 0.011570 -0.000979
v -0.013542 0.010615 -0.009825
v -0.013089 0.011374 -0.009231
v -0.012100 0.010894 -0.009418
v -0.006549 0.012044 -0.001056
v -0.011924 0.011826 -0.009130
v -0.005276 0.013038 -0.000666
v -0.005827 0.012608 -0.001085
v -0.010768 0.012317 -0.009414
v -0.008720 0.013628 -0.008595
v -0.006673 0.013981 -0.007115
v -0.003354 0.014892 -0.001690
v -0.006836 0.014415 -0.007714
v -0.005880 0.014452 -0.006297
v -0.002574 0.014877 -0.001789
v -0.002311 0.015330 -0.001959
v -0.000634 0.015629 -0.002227
v -0.001235 0.015626 -0.002222
v -0.000956 0.016908 -0.005411
v -0.000219 0.017077 -0.004444
v 0.001125 0.017938 -0.005002
v 0.000821 0.018574 -0.004753
v 0.001773 0.018545 -0.003746
v -0.044507 -0.014235 0.005576
v -0.045560 -0.012832 0.005140
v -0.044755 -0.013708 0.005173
v -0.045050 -0.013904 0.003769
v -0.042178 -0.012398 0.004825
v -0.045485 -0.012733 -0.000625
v -0.044936 -0.010466 -0.004097
v -0.035792 -0.008182 0.004761
v -0.035009 -0.008030 0.004692
v -0.044132 -0.009203 -0.007679
v -0.034798 -0.008508 0.003586
v -0.035302 -0.007992 0.004394
v -0.043888 -0.008822 -0.008040
v -0.035346 -0.007554 0.003877
v -0.042097 -0.007561 -0.007960
v -0.032921 -0.005909 0.002827
v -0.030322 -0.004914 0.001336
v -0.037885 -0.004910 -0.008308
v -0.037037 -0.003654 -0.008569
v -0.028501 -0.002020 0.000966
v -0.028824 -0.001876 0.000093
v -0.027775 -0.001992 0.001194
v -0.034906 -0.002969 -0.009168
v -0.027123 -0.001674 0.001160
v -0.027819 -0.001680 0.000738
v -0.026607 -0.001086 0.000799
v -0.027758 -0.000836 -0.000943
v -0.027128 -0.000897 -0.000384
v -0.032640 -0.001662 -0.009913
v -0.024779 0.000314 0.000673
v -0.032795 -0.000688 -0.009837
v -0.030041 -0.000153 -0.010284
v -0.018837 0.003410 0.001526
v -0.027928 0.002782 -0.011123
v -0.025684 0.003336 -0.011247
v -0.015154 0.005681 0.002836
v -0.013150 0.006050 0.004571
v -0.024124 0.004719 -0.011185
v -0.013034 0.006492 0.004460
v -0.023107 0.005838 -0.011229
v -0.009758 0.009244 0.001653
v -0.009138 0.009848 0.000737
v -0.009297 0.009663 0.001660
v -0.019053 0.008645 -0.011172
v -0.017282 0.008567 -0.011298
v -0.017021 0.009042 -0.011362
v -0.008387 0.010473 0.000868
v -0.007419 0.011360 0.000154
v -0.014966 0.010374 -0.010492
v -0.014997 0.010647 -0.010133
v -0.006784 0.011801 0.000133
v -0.003828 0.014362 -0.001378
v -0.009813 0.013051 -0.008553
v -0.004246 0.014109 -0.000991
v -0.007968 0.014120 -0.008121
v -0.005586 0.014781 -0.005858
v -0.004101 0.015694 -0.005507
v -0.000726 0.017618 -0.001890
v -0.001508 0.016964 -0.005039
v 0.000256 0.017947 -0.002082
v -0.001113 0.017240 -0.004985
v -0.044476 -0.013784 0.005500
v -0.045283 -0.013784 0.002927
v -0.046096 -0.012737 0.000339
v -0.045509 -0.011467 -0.000761
v -0.040782 -0.011766 0.004596
v -0.039903 -0.011789 0.004451
v -0.040572 -0.010834 0.004890
v -0.045030 -0.011088 -0.003658
v -0.039210 -0.010588 0.004392
v -0.038652 -0.010138 0.003966
v -0.038033 -0.009983 0.004005
v -0.038631 -0.008977 0.004312
v -0.037922 -0.009453 0.004515
v -0.036821 -0.009192 0.004591
v -0.044529 -0.010154 -0.005336
v -0.036248 -0.008099 0.004638
v -0.043177 -0.008226 -0.007920
v -0.041462 -0.007120 -0.008067
v -0.032190 -0.005088 0.002311
v -0.031535 -0.004653 0.002186
v -0.038511 -0.004906 -0.008355
v -0.038205 -0.004235 -0.008581
v -0.029912 -0.003541 0.001506
v -0.028945 -0.002625 0.001209
v -0.035400 -0.002576 -0.009207
v -0.027156 -0.000634 0.000011
v -0.027037 -0.000559 -0.000516
v -0.033796 -0.001664 -0.009601
v -0.033412 -0.000730 -0.009884
v -0.024356 0.000931 0.000662
v -0.023688 -0.000201 0.000172
v -0.030608 0.000838 -0.010141
v -0.020524 0.003261 0.001534
v -0.020850 0.002178 0.001056
v -0.028631 0.001838 -0.010679
v -0.016704 0.005545 0.002374
v -0.015824 0.005366 0.002350
v -0.015542 0.005730 0.002440
v -0.015261 0.006458 0.002446
v -0.014164 0.006280 0.003132
v -0.012960 0.006726 0.004706
v -0.023984 0.005655 -0.010806
v -0.012743 0.006723 0.005229
v -0.023968 0.005352 -0.011139
v -0.012360 0.007123 0.004372
v -0.011323 0.008129 0.003051
v -0.022284 0.006222 -0.011444
v -0.010879 0.008065 0.002633
v -0.019830 0.007236 -0.011728
v -0.019887 0.007839 -0.011514
v -0.008861 0.010316 0.001288
v -0.008865 0.010585 0.001372
v -0.008260 0.010665 0.001350
v -0.015710 0.010120 -0.010380
v -0.007186 0.012296 -0.000202
v -0.007090 0.011766 0.000416
v -0.006377 0.012252 0.000288
v -0.005561 0.013032 -0.000445
v -0.005499 0.013669 -0.001064
v -0.011292 0.012353 -0.009106
v -0.010500 0.012998 -0.009125
v -0.010567 0.013043 -0.008597
v -0.004728 0.013686 -0.000964
v -0.007232 0.014433 -0.008014
v -0.006742 0.014702 -0.007497
v -0.001638 0.017241 -0.001696
v -0.003523 0.016081 -0.005067
v -0.002767 0.015697 -0.005224
v -0.001930 0.016621 -0.005198
v 0.002409 0.018902 -0.002397
v -0.044939 -0.013178 0.006289
v -0.044387 -0.014017 0.005903
v -0.045659 -0.012902 0.004159
v -0.043738 -0.013860 0.005986
v -0.042955 -0.013222 0.005401
v -0.045753 -0.012891 0.000826
v -0.045727 -0.011888 -0.000373
v -0.041695 -0.012118 0.004794
v -0.041342 -0.011878 0.004588
v -0.040082 -0.010440 0.004488
v -0.044794 -0.010028 -0.004532
v -0.037109 -0.008287 0.004669
v -0.044538 -0.009304 -0.007195
v -0.044947 -0.008743 -0.007806
v -0.035275 -0.006572 0.003788
v -0.042573 -0.007231 -0.007881
v -0.037422 -0.004031 -0.008616
v -0.036152 -0.003752 -0.009066
v -0.036185 -0.002648 -0.008750
v -0.035014 -0.002156 -0.009165
v -0.034915 -0.001467 -0.009268
v -0.026714 -0.000338 0.000344
v -0.021252 0.002924 0.001681
v -0.029095 0.002286 -0.010884
v -0.028475 0.002908 -0.010801
v -0.027685 0.003623 -0.010824
v -0.014183 0.006567 0.003220
v -0.014603 0.006552 0.003020
v -0.014014 0.007016 0.003138
v -0.011025 0.008527 0.003221
v -0.011090 0.008299 0.003799
v -0.019899 0.007968 -0.011164
v -0.009645 0.009570 0.002017
v -0.018841 0.009201 -0.010725
v -0.017131 0.010277 -0.010917
v -0.014608 0.011459 -0.009771
v -0.013530 0.011485 -0.009431
v -0.012656 0.011828 -0.008973
v -0.012209 0.012162 -0.008479
v -0.006233 0.013111 -0.000859
v -0.010965 0.013354 -0.008690
v -0.008977 0.013674 -0.008316
v -0.004267 0.014625 -0.001489
v -0.008622 0.014768 -0.007591
v -0.006831 0.014803 -0.006396
v -0.006384 0.014780 -0.005932
v -0.004700 0.015490 -0.005317
v -0.001626 0.017267 -0.004651
v -0.000368 0.017723 -0.004145
v 0.000048 0.018624 -0.004268
v 0.002028 0.019252 -0.002585
v -0.045540 -0.013069 0.003423
v -0.045882 -0.013253 0.002629
v -0.046067 -0.012364 0.000987
v -0.042640 -0.012651 0.005554
v -0.042186 -0.011865 0.005143
v -0.045444 -0.010944 -0.002066
v -0.045361 -0.010568 -0.002155
v -0.045201 -0.009909 -0.004238
v -0.039363 -0.009758 0.004348
v -0.038058 -0.008655 0.004446
v -0.036372 -0.007427 0.004603
v -0.034188 -0.006407 0.003416
v -0.041201 -0.006358 -0.007891
v -0.040593 -0.005805 -0.008241
v -0.039704 -0.005183 -0.008077
v -0.039130 -0.004493 -0.008316
v -0.030767 -0.003007 0.001959
v -0.029540 -0.002357 0.001542
v -0.036552 -0.002494 -0.008933
v -0.036699 -0.002939 -0.008792
v -0.027932 -0.001256 0.000816
v -0.034239 -0.001835 -0.009662
v -0.033607 -0.001161 -0.009726
v -0.032814 -0.000082 -0.009703
v -0.032175 0.000198 -0.009828
v -0.023307 0.001776 0.000931
v -0.031160 0.000682 -0.009744
v -0.022108 0.002591 0.001302
v -0.013118 0.007203 0.004325
v -0.012986 0.007009 0.004912
v -0.011303 0.008587 0.003455
v -0.020570 0.008160 -0.011370
v -0.009321 0.010502 0.001672
v -0.010961 0.008965 0.003094
v -0.019768 0.008729 -0.010857
v -0.018120 0.009460 -0.010922
v -0.009015 0.010958 0.000984
v -0.006846 0.013058 -0.000861
v -0.013369 0.011834 -0.008980
v -0.006171 0.013510 -0.001011
v -0.011422 0.013078 -0.008572
v -0.004896 0.014284 -0.001437
v -0.008640 0.014533 -0.007938
v -0.006431 0.015270 -0.005427
v -0.006881 0.015358 -0.007295
v -0.005620 0.015097 -0.005491
v -0.001300 0.017622 -0.004161
v -0.000690 0.018168 -0.004223
v 0.001278 0.018717 -0.002378
v 0.001181 0.019183 -0.003615
v 0.000894 0.019325 -0.003785
v -0.044279 -0.012941 0.005853
v -0.045919 -0.011146 0.000319
v -0.041254 -0.010736 0.004847
v -0.045013 -0.010832 -0.003017
v -0.045014 -0.009339 -0.005239
v -0.038189 -0.007808 0.003925
v -0.045054 -0.008448 -0.007319
v -0.044718 -0.008433 -0.008094
v -0.044119 -0.008146 -0.008147
v -0.043823 -0.007344 -0.008164
v -0.042797 -0.007045 -0.008076
v -0.033739 -0.005923 0.003508
v -0.042550 -0.006534 -0.008170
v -0.041448 -0.006108 -0.008103
v -0.032566 -0.004338 0.002531
v -0.032089 -0.004016 0.002576
v -0.037284 -0.002049 -0.008532
v -0.029917 -0.001790 0.001314
v -0.029359 -0.001474 0.001366
v -0.034261 -0.001057 -0.009696
v -0.023649 0.001837 0.001250
v -0.031788 0.000749 -0.009716
v -0.028890 0.002820 -0.010542
v -0.019153 0.004340 0.001948
v -0.018767 0.004721 0.002335
v -0.026016 0.002982 -0.011135
v -0.017129 0.006195 0.002564
v -0.026695 0.004106 -0.010737
v -0.023568 0.006214 -0.011125
v -0.011629 0.008602 0.003733
v -0.022755 0.006960 -0.011171
v -0.011434 0.008977 0.003049
v -0.010231 0.010087 0.002406
v -0.020418 0.008463 -0.010981
v -0.009422 0.010902 0.001301
v -0.008905 0.011251 0.001259
v -0.014435 0.011789 -0.009348
v -0.007446 0.012609 0.000167
v -0.012302 0.012681 -0.007907
v -0.006471 0.013357 -0.000334
v -0.011997 0.012551 -0.008116
v -0.011747 0.013631 -0.008290
v -0.005463 0.014289 -0.000947
v -0.005336 0.014341 -0.000083
v -0.010336 0.013837 -0.008227
v -0.010984 0.013848 -0.008178
v -0.004832 0.014691 -0.000965
v -0.009503 0.014513 -0.007908
v -0.004158 0.015210 -0.001347
v -0.003547 0.015623 -0.001572
v -0.003226 0.016004 -0.001468
v -0.007704 0.015064 -0.007435
v -0.006959 0.015227 -0.006019
v -0.007029 0.015463 -0.006838
v -0.006955 0.015970 -0.006779
v -0.005384 0.015836 -0.005114
v -0.000386 0.017767 -0.002062
v 0.000229 0.018410 -0.002181
v 0.000724 0.019175 -0.002459
v 0.000362 0.019235 -0.004479
v -0.045046 -0.012878 0.005801
v -0.046106 -0.012438 0.003290
v -0.040454 -0.010160 0.004255
v -0.039980 -0.009932 0.004311
v -0.036002 -0.006862 0.004786
v -0.045175 -0.007852 -0.007746
v -0.044796 -0.007619 -0.008004
v -0.032975 -0.004482 0.002827
v -0.032550 -0.004012 0.002938
v -0.032108 -0.003343 0.002584
v -0.031513 -0.002863 0.002123
v -0.030449 -0.002413 0.001715
v -0.037826 -0.003443 -0.008496
v -0.028489 -0.001628 0.001183
v -0.027282 -0.000340 0.000798
v -0.026586 0.000742 0.001138
v -0.026515 0.001301 0.001126
v -0.026318 0.000579 0.000808
v -0.032815 0.000216 -0.009851
v -0.032582 0.000779 -0.009697
v -0.021874 0.002832 0.001648
v -0.030273 0.001897 -0.009983
v -0.021596 0.003738 0.002059
v -0.019825 0.004074 0.002111
v -0.025332 0.004620 -0.011140
v -0.015739 0.006613 0.002129
v -0.013992 0.007275 0.003342
v -0.013200 0.007881 0.004807
v -0.024779 0.005350 -0.010850
v -0.012896 0.007480 0.004849
v -0.012112 0.008105 0.005289
v -0.010997 0.009148 0.004185
v -0.009386 0.010709 0.002765
v -0.008770 0.011107 0.002823
v -0.018381 0.009820 -0.011019
v -0.017736 0.010059 -0.010977
v -0.017367 0.010394 -0.010572
v -0.007955 0.011865 0.002085
v -0.006219 0.013518 0.000601
v -0.015251 0.011356 -0.009820
v -0.015461 0.011969 -0.009457
v -0.014246 0.011948 -0.008991
v -0.013681 0.012231 -0.008803
v -0.005285 0.014689 -0.000162
v -0.004829 0.014649 -0.000043
v -0.009979 0.014354 -0.007735
v -0.003824 0.015582 -0.000886
v -0.007482 0.015253 -0.005753
v -0.006906 0.015319 -0.005040
v -0.007419 0.015524 -0.006326
v -0.006364 0.015716 -0.004924
v -0.001196 0.017386 -0.001929
v -0.001723 0.017732 -0.004464
v -0.001407 0.018253 -0.004647
v -0.000408 0.018756 -0.004376
v -0.045707 -0.012359 0.004056
v -0.045530 -0.012817 0.004431
v -0.046001 -0.012264 0.003667
v -0.045948 -0.012666 0.002649
v -0.046006 -0.012006 0.001185
v -0.045558 -0.010193 -0.002041
v -0.046041 -0.009800 -0.002233
v -0.037396 -0.007376 0.004322
v -0.036836 -0.007424 0.004611
v -0.034963 -0.005971 0.003865
v -0.043289 -0.006643 -0.007995
v -0.041880 -0.005630 -0.007945
v -0.039519 -0.003875 -0.008474
v -0.038442 -0.003630 -0.008491
v -0.036176 -0.002082 -0.008830
v -0.027438 -0.000923 0.000829
v -0.033586 0.000525 -0.009448
v -0.033909 0.000077 -0.009598
v -0.031815 0.001398 -0.009751
v -0.031282 0.001363 -0.010060
v -0.022475 0.003170 0.001831
v -0.022018 0.003414 0.002179
v -0.029554 0.003550 -0.010547
v -0.019557 0.004894 0.002465
v -0.029056 0.003614 -0.010507
v -0.018213 0.004901 0.002147
v -0.027195 0.004597 -0.010794
v -0.026739 0.004798 -0.010766
v -0.016186 0.006125 0.002058
v -0.015205 0.007064 0.001979
v -0.014558 0.008310 0.002129
v -0.012475 0.008027 0.005804
v -0.011710 0.008614 0.005341
v -0.023320 0.006774 -0.011246
v -0.022045 0.008000 -0.010868
v -0.009276 0.010907 0.003225
v -0.021729 0.008284 -0.011005
v -0.018490 0.010621 -0.010540
v -0.018048 0.010502 -0.010804
v -0.016918 0.010967 -0.010617
v -0.016281 0.010969 -0.010051
v -0.014890 0.011971 -0.009024
v -0.014056 0.012681 -0.008053
v -0.007935 0.012379 0.001633
v -0.012537 0.012950 -0.007687
v -0.006265 0.013930 0.000244
v -0.007632 0.015845 -0.007092
v -0.004399 0.016645 -0.004576
v -0.002461 0.016938 -0.001541
v -0.004059 0.016838 -0.004761
v -0.002991 0.017432 -0.004533
v -0.002942 0.017793 -0.004125
v -0.000991 0.018657 -0.005008
v 0.001411 0.019292 -0.002466
v -0.043707 -0.012682 0.005837
v -0.046324 -0.012284 0.002121
v -0.046283 -0.011670 0.003324
v -0.045748 -0.010802 -0.001093
v -0.040881 -0.009418 0.004579
v -0.039086 -0.008193 0.004556
v -0.045421 -0.008986 -0.005524
v -0.045428 -0.008523 -0.006654
v -0.045357 -0.007993 -0.007086
v -0.035093 -0.004994 0.003985
v -0.042341 -0.005808 -0.008004
v -0.041175 -0.005078 -0.008214
v -0.031557 -0.002657 0.002586
v -0.039768 -0.004241 -0.008347
v -0.031403 -0.002022 0.002479
v -0.037949 -0.002666 -0.008502
v -0.037358 -0.003034 -0.008802
v -0.029935 -0.001204 0.001490
v -0.036121 -0.001480 -0.008906
v -0.035458 -0.001694 -0.009232
v -0.034167 0.000480 -0.009448
v -0.034340 0.000046 -0.009345
v -0.024813 0.002312 0.001737
v -0.024660 0.002075 0.001373
v -0.032467 0.001506 -0.009689
v -0.031668 0.002191 -0.009440
v -0.020587 0.004352 0.002267
v -0.029532 0.002759 -0.010529
v -0.017804 0.006195 0.002601
v -0.025930 0.004283 -0.011191
v -0.024585 0.006582 -0.010454
v -0.015168 0.007633 0.002216
v -0.015488 0.008195 0.002073
v -0.014318 0.007744 0.003377
v -0.025236 0.006652 -0.010653
v -0.012353 0.008753 0.004881
v -0.011458 0.009159 0.005019
v -0.011231 0.009650 0.004435
v -0.010016 0.010543 0.003795
v -0.009043 0.011403 0.003004
v -0.017616 0.011012 -0.010323
v -0.007850 0.012607 0.001955
v -0.007320 0.013661 0.000925
v -0.007195 0.013261 0.001353
v -0.012909 0.012755 -0.007553
v -0.006268 0.014105 0.000575
v -0.003962 0.016028 -0.001278
v -0.004822 0.015571 -0.000697
v -0.009049 0.015538 -0.007232
v -0.003227 0.016773 -0.001441
v -0.005278 0.016581 -0.004525
v -0.002196 0.017959 -0.001822
v -0.002104 0.017005 -0.001746
v -0.000622 0.019152 -0.002151
v 0.000123 0.019167 -0.002297
v 0.000289 0.019930 -0.002271
v -0.000039 0.019300 -0.004150
v 0.000837 0.019275 -0.003211
v 0.000715 0.019772 -0.002658
v -0.045214 -0.012296 0.006952
v -0.044801 -0.012161 0.006145
v -0.046179 -0.011412 0.000930
v -0.041750 -0.010139 0.005183
v -0.045722 -0.009193 -0.003910
v -0.045722 -0.007823 -0.007093
v -0.037834 -0.006688 0.003677
v -0.036986 -0.005923 0.004037
v -0.037465 -0.006650 0.003826
v -0.036243 -0.005940 0.004844
v -0.044855 -0.007244 -0.008171
v -0.044500 -0.006762 -0.008290
v -0.034440 -0.004714 0.003864
v -0.033101 -0.003229 0.003220
v -0.040042 -0.004866 -0.008261
v -0.032239 -0.002740 0.003140
v -0.030602 -0.001535 0.001779
v -0.036826 -0.001679 -0.008818
v -0.035469 0.000565 -0.009014
v -0.025882 0.001992 0.001337
v -0.033407 0.001178 -0.009534
v -0.021411 0.004208 0.002497
v -0.025673 0.006025 -0.010621
v -0.014099 0.008660 0.004685
v -0.024374 0.006880 -0.010669
v -0.013035 0.008938 0.004685
v -0.014072 0.008380 0.002834
v -0.012952 0.008669 0.004735
v -0.011973 0.009502 0.004212
v -0.011703 0.009812 0.003783
v -0.010907 0.010438 0.003563
v -0.009186 0.012199 0.002476
v -0.019636 0.010533 -0.010255
v -0.007943 0.013379 0.001385
v -0.017023 0.011423 -0.010134
v -0.008018 0.013049 0.001218
v -0.014671 0.012600 -0.008662
v -0.013560 0.012921 -0.007849
v -0.012305 0.013326 -0.007404
v -0.006324 0.015256 -0.000589
v -0.011391 0.014053 -0.008059
v -0.006705 0.014447 0.000161
v -0.011842 0.014311 -0.007745
v -0.010742 0.014445 -0.007686
v -0.007205 0.016160 -0.005684
v -0.006611 0.016180 -0.004660
v -0.007745 0.016227 -0.006754
v -0.007521 0.016374 -0.006340
v -0.006911 0.016666 -0.006166
v -0.003263 0.017432 -0.001545
v -0.002815 0.017509 -0.001789
v -0.004103 0.017932 -0.004007
v -0.001533 0.018095 -0.001853
v -0.000703 0.018337 -0.002031
v -0.001412 0.019289 -0.004772
v -0.000720 0.019284 -0.004145
v -0.045677 -0.012377 0.004814
v -0.045602 -0.012310 0.005661
v -0.044456 -0.011687 0.006252
v -0.044039 -0.011332 0.006045
v -0.046197 -0.011783 0.001758
v -0.042253 -0.010375 0.005149
v -0.041304 -0.009524 0.005287
v -0.046165 -0.009148 -0.003293
v -0.039028 -0.007633 0.004393
v -0.038669 -0.007044 0.004164
v -0.045564 -0.007449 -0.008128
v -0.046071 -0.006999 -0.007779
v -0.045455 -0.006632 -0.008257
v -0.034656 -0.004324 0.003894
v -0.043466 -0.006387 -0.008180
v -0.042711 -0.005419 -0.007911
v -0.033801 -0.003487 0.003349
v -0.032592 -0.003163 0.002988
v -0.041803 -0.004525 -0.008413
v -0.040724 -0.003944 -0.007974
v -0.031149 -0.001626 0.002700
v -0.030178 -0.001068 0.001876
v -0.028881 0.000270 0.001375
v -0.028307 0.000503 0.001339
v -0.034637 0.001255 -0.009176
v -0.025995 0.002113 0.001667
v -0.030795 0.002745 -0.009617
v -0.031136 0.003085 -0.009878
v -0.028061 0.003365 -0.010681
v -0.027776 0.004573 -0.010540
v -0.017537 0.006518 0.002469
v -0.017205 0.007069 0.002577
v -0.016827 0.007861 0.002327
v -0.016148 0.007825 0.002264
v -0.016345 0.007571 0.002430
v -0.014359 0.008277 0.003984
v -0.013542 0.008412 0.005076
v -0.013382 0.009245 0.003229
v -0.014118 0.009050 0.001867
v -0.013638 0.009065 0.002542
v -0.012228 0.009478 0.004556
v -0.022425 0.008353 -0.010996
v -0.013182 0.009729 0.002590
v -0.012164 0.010328 0.003279
v -0.011583 0.010150 0.003885
v -0.010805 0.010618 0.003936
v -0.018880 0.010671 -0.010748
v -0.008238 0.013770 0.000459
v -0.016368 0.011790 -0.009414
v -0.007261 0.014042 0.000727
v -0.013330 0.013398 -0.007105
v -0.012695 0.013572 -0.007108
v -0.010874 0.014811 -0.007521
v -0.005488 0.015480 -0.000706
v -0.010006 0.015663 -0.007119
v -0.008613 0.015687 -0.006904
v -0.004929 0.015953 -0.001095
v -0.004178 0.016848 -0.001321
v -0.005927 0.016568 -0.004271
v -0.005042 0.017007 -0.004119
v -0.004566 0.017191 -0.004335
v -0.003960 0.018157 -0.003663
v -0.002379 0.018483 -0.004022
v -0.001925 0.019645 -0.004358
v -0.045060 -0.012412 0.006275
v -0.046415 -0.011763 0.002833
v -0.044717 -0.011255 0.006570
v -0.043754 -0.010859 0.006188
v -0.046547 -0.010772 0.001011
v -0.046331 -0.010376 0.000400
v -0.042798 -0.009755 0.005480
v -0.046400 -0.009760 -0.000939
v -0.040418 -0.007972 0.004958
v -0.046026 -0.008458 -0.004346
v -0.046438 -0.008213 -0.004483
v -0.046594 -0.007246 -0.006259
v -0.046109 -0.007379 -0.006897
v -0.036431 -0.005443 0.004948
v -0.044162 -0.005785 -0.007981
v -0.034638 -0.004056 0.004543
v -0.043712 -0.005452 -0.008122
v -0.034131 -0.003580 0.004099
v -0.040749 -0.003463 -0.008349
v -0.040231 -0.003372 -0.008303
v -0.039673 -0.002901 -0.008053
v -0.037991 -0.002063 -0.008505
v -0.029433 0.000495 0.001652
v -0.029567 -0.000105 0.001795
v -0.036340 -0.000408 -0.008783
v -0.035757 -0.000205 -0.008823
v -0.027868 0.005681 -0.010403
v -0.017832 0.007355 0.002569
v -0.015968 0.008538 0.002180
v -0.013186 0.009344 0.004173
v -0.014707 0.008798 0.001711
v -0.022700 0.007861 -0.010904
v -0.012925 0.010231 0.002318
v -0.012279 0.010980 0.002218
v -0.011489 0.010960 0.002754
v -0.020994 0.009643 -0.010535
v -0.018810 0.011257 -0.010237
v -0.010042 0.012338 0.001549
v -0.016642 0.011607 -0.009750
v -0.015151 0.012552 -0.008658
v -0.014648 0.013047 -0.008166
v -0.010463 0.015292 -0.007064
v -0.008250 0.016865 -0.006514
v -0.006557 0.016838 -0.005435
v -0.003305 0.018355 -0.001601
v -0.006119 0.017291 -0.005917
v -0.002511 0.018265 -0.001658
v -0.003282 0.018471 -0.003805
v -0.001716 0.019783 -0.002345
v -0.001554 0.018830 -0.001912
v -0.000343 0.019943 -0.002337
v -0.001388 0.019833 -0.004180
v -0.000077 0.019754 -0.003634
v -0.045443 -0.011922 0.007099
v -0.045281 -0.011596 0.007445
v -0.044594 -0.010927 0.006862
v -0.046783 -0.009790 -0.000471
v -0.039825 -0.008168 0.004634
v -0.038042 -0.006519 0.004132
v -0.037638 -0.005958 0.003859
v -0.036254 -0.004516 0.004720
v -0.045329 -0.005943 -0.008048
v -0.035020 -0.004440 0.004391
v -0.042658 -0.004770 -0.008046
v -0.033528 -0.002898 0.003135
v -0.032694 -0.002188 0.003360
v -0.032121 -0.002401 0.003533
v -0.041218 -0.003469 -0.008077
v -0.039225 -0.002665 -0.008085
v -0.037774 -0.001610 -0.008622
v -0.030075 -0.000425 0.001831
v -0.037255 -0.000798 -0.008606
v -0.037053 -0.000344 -0.008786
v -0.036712 -0.000508 -0.008595
v -0.034151 0.001480 -0.009132
v -0.022369 0.004219 0.002539
v -0.032042 0.002678 -0.009327
v -0.020190 0.005009 0.002786
v -0.029052 0.004834 -0.010134
v -0.028296 0.005389 -0.010236
v -0.027435 0.005972 -0.010354
v -0.027795 0.006223 -0.010530
v -0.025748 0.007095 -0.010507
v -0.025406 0.007512 -0.010409
v -0.024804 0.007651 -0.010350
v -0.015599 0.009064 0.001814
v -0.019682 0.010797 -0.010421
v -0.008310 0.014663 -0.000107
v -0.018439 0.011795 -0.009991
v -0.017353 0.012214 -0.009615
v -0.008148 0.014151 -0.000098
v -0.015441 0.013006 -0.008311
v -0.014985 0.013176 -0.007768
v -0.007522 0.014768 -0.000576
v -0.012621 0.013824 -0.006729
v -0.006923 0.015109 -0.000596
v -0.011591 0.014671 -0.007418
v -0.005843 0.015627 -0.000906
v -0.006092 0.016135 -0.000879
v -0.009177 0.016523 -0.006514
v -0.007217 0.017134 -0.005964
v -0.006574 0.016652 -0.004749
v -0.003745 0.017239 -0.001590
v -0.003984 0.017795 -0.001481
v -0.004889 0.018159 -0.003945
v -0.001623 0.019990 -0.003696
v -0.001045 0.020291 -0.003437
v -0.000503 0.020480 -0.003259
v 0.000277 0.020431 -0.002481
v -0.046494 -0.011050 0.004559
v -0.046628 -0.010904 0.005150
v -0.046768 -0.010820 0.003601
v -0.046573 -0.011213 0.004088
v -0.043472 -0.010073 0.005980
v -0.044096 -0.010411 0.006619
v -0.042282 -0.009336 0.005489
v -0.041803 -0.008763 0.005551
v -0.041072 -0.008269 0.005039
v -0.040599 -0.007692 0.004874
v -0.046745 -0.008685 -0.002140
v -0.046524 -0.007063 -0.007323
v -0.036898 -0.005087 0.004258
v -0.045075 -0.005536 -0.008174
v -0.043521 -0.004894 -0.008204
v -0.042462 -0.003947 -0.008164
v -0.039412 -0.002100 -0.008431
v -0.028928 0.000981 0.001297
v -0.026872 0.001057 0.001270
v -0.036146 0.000664 -0.009052
v -0.027252 0.002226 0.001769
v -0.034343 0.001807 -0.009267
v -0.024879 0.003036 0.002084
v -0.032574 0.001886 -0.009277
v -0.032292 0.002318 -0.009425
v -0.022396 0.004862 0.003039
v -0.019574 0.006086 0.002843
v -0.019369 0.006561 0.002781
v -0.027191 0.006380 -0.010481
v -0.017147 0.007591 0.002493
v -0.026369 0.007324 -0.010084
v -0.026249 0.006943 -0.010279
v -0.016409 0.008935 0.002293
v -0.015243 0.009355 0.001868
v -0.014612 0.009692 0.001693
v -0.014020 0.010059 0.002090
v -0.011410 0.011513 0.002569
v -0.011550 0.012089 0.002213
v -0.010941 0.012139 0.002178
v -0.015892 0.012781 -0.008892
v -0.012979 0.014269 -0.006430
v -0.006991 0.016102 -0.000803
v -0.004839 0.017014 -0.001331
v -0.005219 0.017384 -0.001130
v -0.007791 0.017215 -0.005709
v -0.003726 0.018665 -0.001784
v -0.003220 0.018968 -0.003499
v -0.002511 0.020391 -0.004029
v -0.001180 0.019509 -0.002105
v -0.001933 0.020550 -0.003291
v -0.045384 -0.011476 0.007035
v -0.045851 -0.011440 0.006294
v -0.045933 -0.011904 0.004962
v -0.047097 -0.008625 -0.001878
v -0.041118 -0.007526 0.005058
v -0.046752 -0.007822 -0.004422
v -0.039652 -0.007397 0.004896
v -0.038616 -0.005787 0.004508
v -0.035464 -0.005100 0.004279
v -0.045034 -0.004791 -0.008194
v -0.034900 -0.003684 0.004689
v -0.034372 -0.003171 0.004232
v -0.034515 -0.002768 0.003820
v -0.038535 -0.002315 -0.008545
v -0.030877 -0.000276 0.002466
v -0.037810 -0.000886 -0.008669
v -0.030162 0.000328 0.001770
v -0.029363 0.001419 0.001057
v -0.028406 0.001291 0.001389
v -0.028066 0.002090 0.001689
v -0.026095 0.002893 0.002283
v -0.024916 0.003215 0.002408
v -0.023428 0.004040 0.002738
v -0.022664 0.004235 0.002808
v -0.022030 0.005145 0.003178
v -0.030730 0.003569 -0.010202
v -0.020740 0.006065 0.003169
v -0.030216 0.003710 -0.010201
v -0.019369 0.007015 0.003211
v -0.017375 0.008438 0.002612
v -0.016666 0.008665 0.002553
v -0.024527 0.008683 -0.010556
v -0.014215 0.010378 0.001944
v -0.011802 0.011871 0.002563
v -0.018908 0.012204 -0.009849
v -0.018021 0.012038 -0.009374
v -0.018264 0.012315 -0.009171
v -0.009984 0.013580 0.000795
v -0.016788 0.012463 -0.009097
v -0.015160 0.013597 -0.007364
v -0.013732 0.013550 -0.006771
v -0.009155 0.014463 0.000004
v -0.008351 0.015308 -0.000609
v -0.011943 0.015288 -0.007153
v -0.007915 0.015381 -0.000513
v -0.008168 0.017126 -0.006004
v -0.004651 0.018752 -0.001657
v -0.004955 0.017570 -0.001310
v -0.008103 0.017960 -0.005359
v -0.004355 0.017591 -0.001293
v -0.006648 0.017542 -0.003923
v -0.005706 0.017923 -0.003721
v -0.006493 0.017844 -0.005686
v -0.006927 0.017619 -0.005504
v -0.004250 0.018920 -0.003323
v -0.002619 0.019607 -0.002183
v -0.002061 0.019891 -0.002184
v -0.045578 -0.011193 0.007721
v -0.045113 -0.010825 0.007823
v -0.044709 -0.010476 0.007974
v -0.044553 -0.010320 0.006870
v -0.043959 -0.009855 0.006787
v -0.046955 -0.010536 0.002048
v -0.047152 -0.010016 0.001550
v -0.042127 -0.008329 0.005850
v -0.047136 -0.008024 -0.003452
v -0.040192 -0.006726 0.005049
v -0.039071 -0.006294 0.004427
v -0.046608 -0.006881 -0.006864
v -0.046710 -0.006312 -0.006905
v -0.046468 -0.006414 -0.007584
v -0.037391 -0.005424 0.004066
v -0.046232 -0.006536 -0.008214
v -0.037508 -0.004897 0.004151
v -0.036971 -0.004621 0.003960
v -0.043756 -0.004376 -0.008159
v -0.043104 -0.003956 -0.008229
v -0.042031 -0.003342 -0.008040
v -0.032515 -0.002031 0.003710
v -0.041774 -0.002362 -0.008246
v -0.040314 -0.001906 -0.007831
v -0.041128 -0.002743 -0.008055
v -0.039949 -0.002665 -0.008105
v -0.038745 -0.000747 -0.008070
v -0.037901 0.000148 -0.008327
v -0.029819 0.000915 0.001430
v -0.036871 0.000511 -0.008585
v -0.036148 0.000096 -0.008955
v -0.023938 0.004186 0.002832
v -0.032586 0.003783 -0.008937
v -0.021486 0.005235 0.002913
v -0.027711 0.006529 -0.010178
v -0.025828 0.007472 -0.010099
v -0.016132 0.009796 0.002031
v -0.025240 0.007964 -0.010509
v -0.024875 0.008303 -0.010426
v -0.021761 0.010889 -0.009774
v -0.021742 0.010401 -0.010245
v -0.020352 0.010321 -0.010277
v -0.012001 0.012128 0.002629
v -0.019500 0.012005 -0.009914
v -0.018837 0.012352 -0.009040
v -0.011260 0.012885 0.001849
v -0.010495 0.013686 0.001090
v -0.016595 0.013141 -0.008213
v -0.010217 0.013851 0.000520
v -0.014701 0.013824 -0.006674
v -0.014115 0.013968 -0.006560
v -0.013234 0.014370 -0.005773
v -0.006529 0.016244 -0.001002
v -0.011377 0.015732 -0.006851
v -0.010275 0.016296 -0.006684
v -0.005719 0.016909 -0.001149
v -0.009902 0.016704 -0.006225
v -0.004090 0.018610 -0.001583
v -0.003530 0.019698 -0.002773
v -0.003566 0.019437 -0.003195
v -0.000636 0.020518 -0.002728
v -0.045884 -0.011355 0.005718
v -0.046706 -0.010521 0.004760
v -0.047344 -0.010256 0.003390
v -0.047604 -0.009901 0.001931
v -0.043129 -0.009507 0.006141
v -0.042952 -0.008432 0.005970
v -0.047468 -0.007807 -0.004195
v -0.046829 -0.007375 -0.005021
v -0.046446 -0.007758 -0.005552
v -0.046252 -0.005798 -0.008252
v -0.036614 -0.004204 0.004613
v -0.035419 -0.003731 0.004626
v -0.044766 -0.004243 -0.008035
v -0.044401 -0.004515 -0.007842
v -0.041167 -0.002147 -0.007612
v -0.032759 -0.001422 0.003861
v -0.039952 -0.001168 -0.008131
v -0.039427 -0.001002 -0.008108
v -0.029999 0.001161 0.002594
v -0.038567 -0.000273 -0.008233
v -0.029677 0.001330 0.001786
v -0.028630 0.001964 0.001652
v -0.027750 0.002521 0.002206
v -0.025994 0.003515 0.002572
v -0.024588 0.004195 0.002867
v -0.024163 0.004508 0.003243
v -0.033026 0.003415 -0.008977
v -0.032218 0.003957 -0.009163
v -0.020488 0.006400 0.003055
v -0.018975 0.006914 0.002914
v -0.018282 0.008210 0.002784
v -0.028342 0.006928 -0.010171
v -0.016858 0.009060 0.002188
v -0.025297 0.008717 -0.010560
v -0.015525 0.010038 0.001811
v -0.022885 0.009986 -0.010385
v -0.022372 0.010108 -0.010060
v -0.013107 0.011914 0.002433
v -0.011081 0.013290 0.002119
v -0.009455 0.014655 -0.000212
v -0.016338 0.013592 -0.007895
v -0.015714 0.013479 -0.007439
v -0.009384 0.015052 -0.000305
v -0.012839 0.014678 -0.006087
v -0.013124 0.015005 -0.005679
v -0.008791 0.015331 -0.000379
v -0.012931 0.015080 -0.006479
v -0.007022 0.016803 -0.000877
v -0.007901 0.016120 -0.000624
v -0.011307 0.016096 -0.006439
v -0.006229 0.017049 -0.000905
v -0.010208 0.017193 -0.005996
v -0.010629 0.016739 -0.006476
v -0.005919 0.018503 -0.003196
v -0.005911 0.018044 -0.003360
v -0.005027 0.018856 -0.003354
v -0.005101 0.019029 -0.003013
v -0.002807 0.019974 -0.002136
v -0.001107 0.021066 -0.002530
v -0.045740 -0.011246 0.006666
v -0.045936 -0.010861 0.006189
v -0.045214 -0.010929 0.008437
v -0.047288 -0.009934 0.003812
v -0.043863 -0.009022 0.007187
v -0.047393 -0.009278 0.000854
v -0.044205 -0.009478 0.007040
v -0.042662 -0.007919 0.006152
v -0.042504 -0.007929 0.005721
v -0.041758 -0.007784 0.006034
v -0.047421 -0.008664 -0.000686
v -0.040869 -0.006968 0.005256
v -0.040558 -0.007053 0.005046
v -0.047038 -0.006312 -0.006645
v -0.038424 -0.005017 0.004810
v -0.046762 -0.005810 -0.007827
v -0.046643 -0.005382 -0.008075
v -0.036298 -0.003671 0.004694
v -0.035491 -0.003182 0.004525
v -0.044566 -0.003747 -0.008143
v -0.043986 -0.003602 -0.008108
v -0.043552 -0.003219 -0.008016
v -0.034145 -0.001986 0.003483
v -0.033535 -0.001886 0.003470
v -0.032045 -0.000551 0.003310
v -0.031264 0.000158 0.002719
v -0.039201 -0.000616 -0.008221
v -0.030953 0.000644 0.002814
v -0.030216 0.000653 0.002386
v -0.038231 0.000406 -0.008520
v -0.036525 0.001301 -0.008817
v -0.035474 0.001753 -0.008721
v -0.033298 0.002979 -0.008886
v -0.023313 0.005392 0.003589
v -0.022925 0.005471 0.003334
v -0.021189 0.006791 0.003463
v -0.020920 0.006569 0.003098
v -0.029614 0.004798 -0.010151
v -0.018859 0.007971 0.003176
v -0.018013 0.008879 0.002573
v -0.017530 0.008956 0.002591
v -0.014062 0.011156 0.002189
v -0.011478 0.012665 0.002578
v -0.012738 0.012388 0.002388
v -0.020642 0.011750 -0.010031
v -0.017772 0.012643 -0.008726
v -0.016844 0.013621 -0.007734
v -0.013854 0.014263 -0.005765
v -0.009643 0.014993 0.000878
v -0.013114 0.015387 -0.006163
v -0.008807 0.015641 -0.000356
v -0.012259 0.015485 -0.006919
v -0.006718 0.017281 -0.001043
v -0.005692 0.017720 -0.001279
v -0.008710 0.017487 -0.005601
v -0.007412 0.018640 -0.005075
v -0.003246 0.020639 -0.002453
v -0.002675 0.020456 -0.003461
v -0.001902 0.020690 -0.002344
v -0.002682 0.020678 -0.002418
v -0.001743 0.021194 -0.002958
v -0.046034 -0.010493 0.008018
v -0.046656 -0.010666 0.003995
v -0.047568 -0.009661 0.002659
v -0.047749 -0.008069 -0.001976
v -0.042839 -0.007765 0.006393
v -0.047385 -0.008038 -0.002413
v -0.047638 -0.007387 -0.002852
v -0.047608 -0.006763 -0.004383
v -0.039689 -0.006040 0.005286
v -0.037317 -0.004456 0.004462
v -0.038104 -0.004145 0.005112
v -0.037432 -0.003700 0.004543
v -0.037021 -0.003902 0.004314
v -0.045816 -0.005100 -0.008062
v -0.036192 -0.002790 0.004569
v -0.043992 -0.002707 -0.008096
v -0.034055 -0.001563 0.003879
v -0.043171 -0.003046 -0.008205
v -0.032622 -0.000720 0.003299
v -0.032910 -0.000220 0.003474
v -0.041307 -0.001304 -0.008092
v -0.040758 -0.002020 -0.007498
v -0.040793 -0.001311 -0.007821
v -0.040090 -0.000593 -0.007645
v -0.037555 0.000972 -0.008633
v -0.026553 0.003579 0.002852
v -0.035662 0.002202 -0.008308
v -0.034969 0.002832 -0.008571
v -0.025793 0.003719 0.002923
v -0.033701 0.003490 -0.008689
v -0.031773 0.005043 -0.009558
v -0.020197 0.007226 0.003225
v -0.026828 0.007148 -0.009895
v -0.017063 0.010093 0.002145
v -0.024176 0.010242 -0.010046
v -0.020967 0.011663 -0.009806
v -0.011244 0.013804 0.002275
v -0.009836 0.014553 0.001072
v -0.017294 0.013474 -0.008422
v -0.015331 0.013723 -0.006805
v -0.015073 0.014252 -0.006278
v -0.014247 0.014124 -0.005866
v -0.008251 0.016358 -0.000387
v -0.008168 0.016433 -0.000805
v -0.007595 0.016919 -0.000857
v -0.006189 0.017797 -0.001397
v -0.009168 0.017584 -0.005797
v -0.007578 0.018234 -0.004237
v -0.007080 0.018258 -0.003654
v -0.007710 0.018476 -0.004737
v -0.002936 0.020661 -0.003145
v -0.002487 0.021011 -0.002731
v -0.046478 -0.010027 0.007136
v -0.046695 -0.010350 0.005755
v -0.044570 -0.010120 0.007342
v -0.048105 -0.008872 0.001689
v -0.047666 -0.009283 0.002007
v -0.044639 -0.009039 0.007380
v -0.043855 -0.008713 0.007214
v -0.047803 -0.008652 -0.000259
v -0.040685 -0.005894 0.005480
v -0.047475 -0.006740 -0.004962
v -0.047431 -0.006316 -0.005240
v -0.039309 -0.004848 0.005012
v -0.047221 -0.005422 -0.008143
v -0.035666 -0.002158 0.004549
v -0.034506 -0.001612 0.004149
v -0.034920 -0.002072 0.004057
v -0.042563 -0.002393 -0.007714
v -0.042827 -0.003088 -0.007952
v -0.031720 0.000074 0.003445
v -0.040635 -0.000754 -0.007700
v -0.031446 0.000770 0.003749
v -0.030770 0.001223 0.002737
v -0.029419 0.001899 0.002201
v -0.037757 0.000680 -0.008455
v -0.036770 0.001424 -0.008493
v -0.027998 0.002722 0.002551
v -0.025156 0.005074 0.003480
v -0.035052 0.002560 -0.008969
v -0.032552 0.004691 -0.008995
v -0.019660 0.007975 0.003265
v -0.029249 0.007081 -0.009628
v -0.028072 0.007247 -0.009839
v -0.016474 0.010649 0.002149
v -0.015918 0.011320 0.002236
v -0.014947 0.011283 0.002232
v -0.023726 0.010213 -0.010258
v -0.021515 0.011310 -0.009853
v -0.020242 0.012396 -0.009780
v -0.011731 0.013159 0.002559
v -0.019624 0.012514 -0.009589
v -0.018811 0.012833 -0.008469
v -0.019788 0.012998 -0.009205
v -0.017733 0.013030 -0.008285
v -0.016323 0.013771 -0.007060
v -0.015715 0.014105 -0.006639
v -0.010284 0.014673 0.001461
v -0.009844 0.015268 0.000662
v -0.010873 0.014310 0.002416
v -0.014422 0.014509 -0.005499
v -0.013802 0.015047 -0.004302
v -0.012722 0.015751 -0.004690
v -0.008267 0.016871 -0.000819
v -0.012183 0.016027 -0.006761
v -0.011360 0.016635 -0.006238
v -0.007985 0.018286 -0.004936
v -0.008191 0.018316 -0.004129
v -0.006548 0.018681 -0.003513
v -0.004245 0.020052 -0.002179
v -0.003583 0.020281 -0.002160
v -0.046038 -0.009995 0.007907
v -0.046594 -0.009779 0.006617
v -0.045304 -0.009598 0.007982
v -0.045266 -0.009778 0.008333
v -0.047386 -0.009517 0.005075
v -0.046902 -0.009773 0.005467
v -0.047679 -0.009256 0.003947
v -0.047710 -0.007712 -0.001740
v -0.042126 -0.007204 0.006192
v -0.048001 -0.006980 -0.003426
v -0.040217 -0.006091 0.005742
v -0.039858 -0.005244 0.005456
v -0.047507 -0.005828 -0.005801
v -0.038974 -0.004214 0.005423
v -0.047464 -0.005042 -0.008000
v -0.037452 -0.003345 0.005045
v -0.036772 -0.003101 0.004643
v -0.045265 -0.003530 -0.007791
v -0.045056 -0.003086 -0.007897
v -0.045215 -0.001785 -0.007468
v -0.033447 -0.001530 0.003866
v -0.042550 -0.002009 -0.007814
v -0.033371 -0.000191 0.003784
v -0.028931 0.002832 0.002891
v -0.028182 0.003176 0.002789
v -0.034841 0.003215 -0.008229
v -0.026770 0.004064 0.003119
v -0.034315 0.003564 -0.008749
v -0.021637 0.006136 0.003217
v -0.019790 0.008941 0.003252
v -0.019193 0.008790 0.002900
v -0.028817 0.007167 -0.009821
v -0.018551 0.008921 0.002860
v -0.016867 0.010638 0.002064
v -0.014121 0.011783 0.002130
v -0.020420 0.012868 -0.009284
v -0.017842 0.013546 -0.007950
v -0.017273 0.013635 -0.007469
v -0.016610 0.014064 -0.006881
v -0.014900 0.014412 -0.005521
v -0.009274 0.016119 0.001097
v -0.009748 0.015376 0.001436
v -0.013396 0.015900 -0.006212
v -0.013104 0.016572 -0.006191
v -0.012887 0.016272 -0.006631
v -0.008228 0.016844 0.000120
v -0.008094 0.017185 -0.000587
v -0.011883 0.016970 -0.006071
v -0.007102 0.017591 -0.001276
v -0.010450 0.017654 -0.005793
v -0.006439 0.018344 -0.001338
v -0.007755 0.018314 -0.003378
v -0.006077 0.019037 -0.001649
v -0.007792 0.019037 -0.004241
v -0.007104 0.018642 -0.003148
v -0.004933 0.019929 -0.002046
v -0.003868 0.020387 -0.002430
v -0.045568 -0.009222 0.008570
v -0.045122 -0.009180 0.008146
v -0.044454 -0.008769 0.008085
v -0.043321 -0.008023 0.007222
v -0.047800 -0.009172 0.000934
v -0.043233 -0.007357 0.007168
v -0.048112 -0.007085 -0.001574
v -0.041314 -0.005917 0.005558
v -0.041797 -0.006113 0.006480
v -0.040992 -0.005430 0.005771
v -0.048100 -0.006046 -0.005162
v -0.040423 -0.004675 0.005707
v -0.037783 -0.003781 0.005236
v -0.047148 -0.001662 -0.007086
v -0.045815 -0.003695 -0.007846
v -0.035440 -0.001353 0.004368
v -0.041339 -0.000696 -0.007676
v -0.032424 0.000429 0.003928
v -0.031800 0.000448 0.003608
v -0.040333 0.000037 -0.007952
v -0.039633 0.000162 -0.007934
v -0.030442 0.001707 0.002857
v -0.039443 0.000914 -0.007771
v -0.038684 0.001208 -0.008216
v -0.037268 0.001730 -0.008265
v -0.036340 0.002360 -0.008181
v -0.033069 0.004140 -0.009035
v -0.033024 0.005164 -0.009187
v -0.022876 0.006570 0.003656
v -0.032412 0.005187 -0.009608
v -0.021683 0.007595 0.003723
v -0.029405 0.005135 -0.010254
v -0.027780 0.008741 -0.009278
v -0.026658 0.009009 -0.009595
v -0.025932 0.009726 -0.010182
v -0.023300 0.010503 -0.009895
v -0.013119 0.013094 0.002583
v -0.021971 0.012202 -0.009507
v -0.020505 0.013149 -0.009174
v -0.010843 0.014788 0.002590
v -0.010032 0.015379 0.001763
v -0.015770 0.014481 -0.005563
v -0.016293 0.014212 -0.006375
v -0.016764 0.014161 -0.006291
v -0.013273 0.015261 -0.004243
v -0.012892 0.015840 -0.004280
v -0.012153 0.016623 -0.004239
v -0.012935 0.016146 -0.005271
v -0.012601 0.016659 -0.006195
v -0.008443 0.017104 -0.000122
v -0.008099 0.017622 -0.000042
v -0.009993 0.017734 -0.005503
v -0.010469 0.018129 -0.005327
v -0.007123 0.018653 -0.001365
v -0.009076 0.018145 -0.005300
v -0.008982 0.018479 -0.004886
v -0.007907 0.018803 -0.004707
v -0.006696 0.019198 -0.003520
v -0.005716 0.018555 -0.001406
v -0.005995 0.019357 -0.003476
v -0.004652 0.019631 -0.002692
v -0.005301 0.020271 -0.002435
v -0.046048 -0.010157 0.008535
v -0.046929 -0.009539 0.006393
v -0.046455 -0.009611 0.007021
v -0.047536 -0.009197 0.004547
v -0.044694 -0.008607 0.008380
v -0.047939 -0.009077 0.003042
v -0.044271 -0.008177 0.008497
v -0.043224 -0.007185 0.007594
v -0.047954 -0.008072 -0.001149
v -0.042458 -0.006913 0.006491
v -0.042065 -0.005613 0.006643
v -0.040555 -0.005217 0.005550
v -0.048160 -0.006413 -0.004494
v -0.047072 -0.004445 -0.007762
v -0.037017 -0.002717 0.005153
v -0.036324 -0.002046 0.004650
v -0.045642 -0.003193 -0.007946
v -0.043200 -0.001776 -0.007715
v -0.030678 0.002048 0.003137
v -0.038686 0.001661 -0.008374
v -0.027402 0.003864 0.003293
v -0.035371 0.002890 -0.008274
v -0.023692 0.006084 0.003818
v -0.022729 0.007052 0.003602
v -0.032822 0.005751 -0.009418
v -0.021481 0.007931 0.003605
v -0.031075 0.005982 -0.009626
v -0.029877 0.006907 -0.009659
v -0.020304 0.008128 0.003277
v -0.019313 0.009422 0.002814
v -0.027241 0.008719 -0.009599
v -0.018173 0.009925 0.002437
v -0.017569 0.010985 0.002399
v -0.017535 0.009836 0.002093
v -0.026842 0.009361 -0.009686
v -0.026341 0.009685 -0.009833
v -0.015702 0.011582 0.002078
v -0.016421 0.011572 0.002091
v -0.012601 0.013248 0.002405
v -0.021518 0.012560 -0.009135
v -0.019716 0.013203 -0.008275
v -0.019034 0.013229 -0.008153
v -0.019554 0.013926 -0.007886
v -0.018098 0.014037 -0.007128
v -0.017661 0.014184 -0.007142
v -0.017317 0.014112 -0.006845
v -0.016698 0.014960 -0.005208
v -0.009629 0.015638 0.002868
v -0.014729 0.015052 -0.004575
v -0.014341 0.015325 -0.004259
v -0.009404 0.016019 0.002132
v -0.009195 0.016438 0.001630
v -0.008624 0.016811 0.000580
v -0.008394 0.017441 0.000732
v -0.011388 0.017738 -0.005724
v -0.007599 0.018067 -0.000961
v -0.008162 0.019179 -0.004533
v -0.007418 0.019161 -0.003660
v -0.006489 0.019575 -0.001905
v -0.005901 0.019619 -0.001858
v -0.046271 -0.009969 0.007502
v -0.046991 -0.008765 0.007983
v -0.048451 -0.008172 0.004549
v -0.047340 -0.009115 0.005421
v -0.048430 -0.007773 0.001813
v -0.048956 -0.007381 0.001761
v -0.048431 -0.008143 0.001219
v -0.043245 -0.006783 0.007164
v -0.048376 -0.007334 -0.001089
v -0.048121 -0.006541 -0.002891
v -0.047690 -0.004913 -0.007257
v -0.047840 -0.004423 -0.007712
v -0.045785 -0.004768 -0.008209
v -0.037035 -0.002092 0.005581
v -0.035106 -0.000637 0.004482
v -0.034598 0.000405 0.004518
v -0.041123 -0.000028 -0.007467
v -0.039940 0.000831 -0.007781
v -0.031369 0.001492 0.003687
v -0.036969 0.002316 -0.008224
v -0.030190 0.002862 0.003647
v -0.029442 0.002797 0.002933
v -0.032066 0.006614 -0.009156
v -0.031461 0.005688 -0.009482
v -0.020820 0.008102 0.003581
v -0.020600 0.008735 0.003379
v -0.019580 0.009769 0.002548
v -0.018594 0.009583 0.002399
v -0.017987 0.011259 0.002289
v -0.014257 0.012894 0.002520
v -0.023779 0.012461 -0.009133
v -0.022630 0.012160 -0.009269
v -0.014031 0.013333 0.002401
v -0.013152 0.013760 0.002569
v -0.011837 0.014417 0.002512
v -0.011917 0.014148 0.002628
v -0.018359 0.013708 -0.007697
v -0.017565 0.014257 -0.006317
v -0.011148 0.015220 0.002678
v -0.013343 0.015743 -0.003884
v -0.012735 0.016117 -0.003587
v -0.013315 0.016975 -0.005727
v -0.013226 0.016541 -0.005910
v -0.010238 0.016189 0.001839
v -0.008315 0.017983 0.000114
v -0.012931 0.017432 -0.005876
v -0.012041 0.017409 -0.005627
v -0.011338 0.017982 -0.005380
v -0.007835 0.019808 -0.004396
v -0.005684 0.020299 -0.002312
v -0.045915 -0.009885 0.008822
v -0.047025 -0.009005 0.006155
v -0.048464 -0.008897 0.003500
v -0.048355 -0.008115 0.002414
v -0.043267 -0.006634 0.007582
v -0.048530 -0.006213 -0.003042
v -0.048592 -0.005891 -0.003763
v -0.048652 -0.005392 -0.004645
v -0.048227 -0.004775 -0.005268
v -0.048049 -0.005299 -0.004897
v -0.039653 -0.004085 0.005658
v -0.038871 -0.003404 0.006108
v -0.038161 -0.002641 0.005494
v -0.036534 -0.002071 0.005168
v -0.043855 -0.002086 -0.007528
v -0.042704 -0.000867 -0.007699
v -0.041875 -0.001007 -0.007789
v -0.040883 0.000618 -0.007676
v -0.039469 0.001655 -0.008453
v -0.029584 0.003671 0.003291
v -0.028533 0.003895 0.003381
v -0.036377 0.002751 -0.008411
v -0.028140 0.004356 0.003544
v -0.035467 0.004353 -0.008304
v -0.025958 0.005634 0.003955
v -0.023654 0.006521 0.003706
v -0.023718 0.007315 0.003695
v -0.032645 0.006105 -0.009081
v -0.022656 0.007606 0.003750
v -0.031273 0.007277 -0.009240
v -0.029623 0.007298 -0.009807
v -0.020350 0.009384 0.003060
v -0.018476 0.010640 0.002584
v -0.016952 0.011387 0.002267
v -0.025437 0.010319 -0.009953
v -0.016049 0.013072 0.002565
v -0.022703 0.012307 -0.008919
v -0.021056 0.012833 -0.009306
v -0.020171 0.014058 -0.008521
v -0.019953 0.013731 -0.008774
v -0.019188 0.014099 -0.007451
v -0.018670 0.014254 -0.007409
v -0.015212 0.014899 -0.005085
v -0.012415 0.016837 -0.003766
v -0.012403 0.017083 -0.004444
v -0.012859 0.017488 -0.005143
v -0.012051 0.017247 -0.003812
v -0.010868 0.017739 -0.002578
v -0.011171 0.018259 -0.004890
v -0.011483 0.017765 -0.004134
v -0.010966 0.018615 -0.005086
v -0.010574 0.018755 -0.004805
v -0.009757 0.018882 -0.004996
v -0.007002 0.019003 -0.001037
v -0.008301 0.019504 -0.004364
v -0.006468 0.019898 -0.001689
v -0.007065 0.019810 -0.003426
v -0.047989 -0.008820 0.005068
v -0.043320 -0.006508 0.008145
v -0.042776 -0.006251 0.006844
v -0.041340 -0.005516 0.006515
v -0.039382 -0.003177 0.005828
v -0.047552 -0.003839 -0.007495
v -0.035687 -0.000670 0.004525
v -0.044114 -0.001608 -0.007373
v -0.043203 -0.000903 -0.007431
v -0.032824 0.001216 0.004212
v -0.041539 0.000194 -0.007621
v -0.031185 0.002590 0.004439
v -0.028662 0.004028 0.003845
v -0.028877 0.003790 0.004943
v -0.028336 0.004356 0.004201
v -0.025837 0.005019 0.003743
v -0.036003 0.003731 -0.008001
v -0.027055 0.005538 0.003956
v -0.035648 0.003872 -0.008334
v -0.033615 0.004434 -0.008716
v -0.024387 0.006951 0.003823
v -0.024835 0.006390 0.003940
v -0.031786 0.007045 -0.009287
v -0.022488 0.008490 0.003742
v -0.030968 0.007541 -0.009368
v -0.021766 0.008484 0.003684
v -0.020628 0.010008 0.002737
v -0.019908 0.010582 0.002651
v -0.019179 0.010497 0.002599
v -0.027367 0.009523 -0.009604
v -0.025973 0.011021 -0.009684
v -0.015166 0.013133 0.002553
v -0.021778 0.013085 -0.008891
v -0.012950 0.014384 0.002763
v -0.020659 0.013651 -0.008981
v -0.018359 0.014413 -0.006256
v -0.017879 0.014423 -0.006271
v -0.017229 0.014921 -0.005176
v -0.016689 0.015083 -0.004585
v -0.011274 0.015597 0.002554
v -0.015424 0.015602 -0.004633
v -0.014182 0.015840 -0.003854
v -0.009624 0.017090 0.001178
v -0.013640 0.016098 -0.003343
v -0.012117 0.017079 -0.002812
v -0.010621 0.018035 -0.002133
v -0.012019 0.017973 -0.004838
v -0.011474 0.018294 -0.004986
v -0.009772 0.018534 -0.002942
v -0.008430 0.018347 0.000056
v -0.007030 0.019621 -0.001091
v -0.008021 0.020627 -0.003583
v -0.007222 0.020288 -0.003198
v -0.006524 0.020384 -0.002949
v -0.045362 -0.008165 0.008787
v -0.045232 -0.007728 0.008698
v -0.048761 -0.008401 0.003750
v -0.044573 -0.007531 0.008672
v -0.048895 -0.007836 0.002719
v -0.043712 -0.006905 0.008032
v -0.048937 -0.007034 0.000661
v -0.048973 -0.006505 -0.000670
v -0.042072 -0.005341 0.007105
v -0.048494 -0.005794 -0.003305
v -0.048538 -0.004854 -0.005005
v -0.040926 -0.004345 0.006146
v -0.040002 -0.003474 0.005354
v -0.048257 -0.004042 -0.006968
v -0.048702 -0.004437 -0.005631
v -0.048467 -0.003741 -0.007089
v -0.038650 -0.002410 0.005307
v -0.046858 -0.003860 -0.007602
v -0.036213 -0.000981 0.005359
v -0.044736 -0.001617 -0.007667
v -0.044911 -0.001308 -0.007278
v -0.043860 -0.001130 -0.007478
v -0.035555 -0.000237 0.004846
v -0.035102 0.000355 0.004540
v -0.034928 -0.000165 0.004416
v -0.031801 0.001387 0.003995
v -0.032566 0.001557 0.004102
v -0.041366 0.000927 -0.007411
v -0.040697 0.001096 -0.007328
v -0.040382 0.001304 -0.007640
v -0.030903 0.003193 0.004304
v -0.029895 0.003718 0.003612
v -0.029919 0.003654 0.004592
v -0.028325 0.004011 0.005398
v -0.027922 0.004974 0.004410
v -0.036526 0.003736 -0.008073
v -0.026142 0.006430 0.003990
v -0.034430 0.004538 -0.008565
v -0.025648 0.006875 0.003801
v -0.031685 0.007567 -0.009417
v -0.021152 0.008997 0.003284
v -0.030195 0.008491 -0.009360
v -0.018365 0.010916 0.002451
v -0.027381 0.010161 -0.009657
v -0.014606 0.013929 0.002576
v -0.012510 0.015132 0.002709
v -0.022298 0.013068 -0.008563
v -0.013733 0.014431 0.002514
v -0.020776 0.013932 -0.008563
v -0.020134 0.014020 -0.007868
v -0.019195 0.014412 -0.006961
v -0.018206 0.014780 -0.005916
v -0.011705 0.015622 0.002453
v -0.016094 0.015426 -0.004789
v -0.015174 0.015759 -0.003980
v -0.014084 0.016457 -0.003022
v -0.012848 0.016650 -0.002997
v -0.013754 0.016575 -0.002698
v -0.009641 0.017604 0.000666
v -0.013046 0.017598 -0.005580
v -0.010305 0.018122 -0.002472
v -0.012647 0.018106 -0.005372
v -0.010911 0.019061 -0.004630
v -0.009761 0.018876 -0.003368
v -0.008449 0.019362 -0.001061
v -0.006906 0.020903 -0.002839
v -0.005938 0.020633 -0.002058
v -0.046869 -0.009228 0.009021
v -0.047226 -0.008623 0.006993
v -0.047648 -0.008575 0.005922
v -0.047597 -0.007950 0.006616
v -0.045443 -0.007026 0.008402
v -0.049063 -0.005882 -0.001913
v -0.049029 -0.005419 -0.002888
v -0.041595 -0.004683 0.007252
v -0.036584 -0.001476 0.005262
v -0.041753 -0.000220 -0.007496
v -0.033261 0.001484 0.004086
v -0.038744 0.002490 -0.008249
v -0.038433 0.002931 -0.007975
v -0.037597 0.003316 -0.007799
v -0.028109 0.004839 0.005109
v -0.037406 0.003778 -0.007895
v -0.026409 0.005909 0.003835
v -0.035206 0.005018 -0.008152
v -0.033457 0.006061 -0.008901
v -0.023597 0.007981 0.003884
v -0.022372 0.009013 0.003632
v -0.021794 0.009109 0.003666
v -0.021363 0.010104 0.002781
v -0.021056 0.009841 0.003017
v -0.018765 0.011461 0.002595
v -0.017329 0.012305 0.002575
v -0.025264 0.011704 -0.009427
v -0.017023 0.012871 0.002522
v -0.015931 0.014038 0.002341
v -0.021509 0.013677 -0.008866
v -0.019689 0.014245 -0.007119
v -0.019113 0.014487 -0.006239
v -0.019233 0.014697 -0.005989
v -0.012980 0.015248 0.002721
v -0.017935 0.014930 -0.005030
v -0.017290 0.015260 -0.004202
v -0.011606 0.016125 0.002237
v -0.012429 0.017290 -0.002430
v -0.010186 0.017446 0.001009
v -0.011935 0.017351 -0.002367
v -0.012531 0.017567 -0.004807
v -0.009854 0.017956 0.000267
v -0.011611 0.018483 -0.005165
v -0.011323 0.019045 -0.004375
v -0.007933 0.020076 -0.001538
v -0.010571 0.019542 -0.004369
v -0.009670 0.019319 -0.004524
v -0.009281 0.019479 -0.004183
v -0.007182 0.020027 -0.001500
v -0.046479 -0.008954 0.009179
v -0.046888 -0.008613 0.008371
v -0.048325 -0.008258 0.005264
v -0.044396 -0.006811 0.008443
v -0.049108 -0.006811 0.000757
v -0.043508 -0.006153 0.008257
v -0.042653 -0.005792 0.007615
v -0.042109 -0.005228 0.007602
v -0.048925 -0.005065 -0.003238
v -0.040017 -0.003152 0.006336
v -0.038102 -0.001725 0.005097
v -0.038162 -0.001432 0.005170
v -0.037428 -0.001357 0.005804
v -0.042778 -0.000342 -0.007227
v -0.034438 0.001346 0.004391
v -0.033994 0.001846 0.004269
v -0.033528 0.001290 0.004251
v -0.031627 0.002119 0.004272
v -0.039608 0.002255 -0.008196
v -0.028935 0.003766 0.005885
v -0.036396 0.004912 -0.007785
v -0.036511 0.004483 -0.007666
v -0.025074 0.007221 0.003657
v -0.022802 0.009232 0.003460
v -0.031019 0.008401 -0.009105
v -0.028849 0.008929 -0.009194
v -0.019697 0.011279 0.002530
v -0.025165 0.012093 -0.008995
v -0.021283 0.014183 -0.007401
v -0.019696 0.014647 -0.005883
v -0.020695 0.014449 -0.007055
v -0.020850 0.014295 -0.008001
v -0.020460 0.014469 -0.007604
v -0.012151 0.015902 0.002642
v -0.012020 0.016187 0.002173
v -0.015831 0.016005 -0.003790
v -0.015219 0.016193 -0.003169
v -0.013752 0.016898 -0.002485
v -0.010253 0.017871 0.000582
v -0.013262 0.018311 -0.004903
v -0.012771 0.018403 -0.004233
v -0.011151 0.018436 -0.001879
v -0.009153 0.018984 -0.000422
v -0.010237 0.018627 -0.001948
v -0.009657 0.019072 -0.002518
v -0.008761 0.019510 -0.001234
v -0.010868 0.019539 -0.004110
v -0.009702 0.019963 -0.003948
v -0.006420 0.020404 -0.002053
v -0.007317 0.020782 -0.001612
v -0.048405 -0.007341 0.005459
v -0.048975 -0.007658 0.004440
v -0.048407 -0.007815 0.005219
v -0.049261 -0.007207 0.002359
v -0.044309 -0.006047 0.008344
v -0.049388 -0.006428 -0.000226
v -0.048956 -0.004050 -0.006395
v -0.048955 -0.004416 -0.004588
v -0.038690 -0.001637 0.005264
v -0.038899 -0.001551 0.005867
v -0.037925 -0.000687 0.004939
v -0.037161 -0.000321 0.005602
v -0.036092 0.000191 0.005748
v -0.035301 0.000314 0.005058
v -0.042486 0.000043 -0.007342
v -0.032582 0.002410 0.004353
v -0.040809 0.001924 -0.007367
v -0.040483 0.002174 -0.007716
v -0.030195 0.003957 0.004745
v -0.038997 0.003194 -0.007777
v -0.037807 0.003994 -0.007712
v -0.027759 0.005640 0.004248
v -0.026904 0.006176 0.004160
v -0.026134 0.006569 0.004635
v -0.034640 0.005958 -0.008176
v -0.035177 0.006165 -0.008232
v -0.025760 0.006907 0.005127
v -0.025153 0.007558 0.004773
v -0.023961 0.008413 0.003776
v -0.033240 0.007044 -0.008738
v -0.023284 0.008538 0.003783
v -0.032433 0.006916 -0.009287
v -0.032180 0.007620 -0.009077
v -0.022367 0.009712 0.003450
v -0.030587 0.008678 -0.009287
v -0.027837 0.010834 -0.009428
v -0.018483 0.011905 0.002489
v -0.026981 0.012091 -0.008961
v -0.026389 0.010972 -0.009433
v -0.015951 0.013637 0.002481
v -0.023609 0.012779 -0.008727
v -0.014564 0.014388 0.002472
v -0.023253 0.013499 -0.008383
v -0.022248 0.013352 -0.008165
v -0.022856 0.013747 -0.008017
v -0.014130 0.015022 0.002662
v -0.018761 0.014825 -0.005386
v -0.012776 0.015958 0.002676
v -0.016600 0.015676 -0.003994
v -0.012249 0.016160 0.002728
v -0.014549 0.016460 -0.002828
v -0.013741 0.017183 -0.002081
v -0.011863 0.017765 -0.001909
v -0.012361 0.018776 -0.004772
v -0.011668 0.019119 -0.004003
v -0.009880 0.019412 -0.002174
v -0.008465 0.019814 -0.000562
v -0.009933 0.019662 -0.002846
v -0.009243 0.020139 -0.002002
v -0.009734 0.020356 -0.003443
v -0.008521 0.020470 -0.003701
v -0.007400 0.021110 -0.003102
v -0.006467 0.021476 -0.001739
v -0.047140 -0.007688 0.009015
v -0.047180 -0.008344 0.007480
v -0.046769 -0.008173 0.008869
v -0.047339 -0.007954 0.006994
v -0.048026 -0.006914 0.007932
v -0.048169 -0.008284 0.006164
v -0.048821 -0.007164 0.004673
v -0.048769 -0.007769 0.003417
v -0.049194 -0.007102 0.003722
v -0.045677 -0.006476 0.008380
v -0.043495 -0.005819 0.008145
v -0.049465 -0.005546 -0.002311
v -0.042178 -0.004319 0.007656
v -0.041201 -0.004242 0.007354
v -0.040925 -0.003027 0.007120
v -0.049298 -0.004207 -0.004876
v -0.049286 -0.003826 -0.005675
v -0.039998 -0.002745 0.006373
v -0.048473 -0.002345 -0.006949
v -0.038667 -0.001247 0.005150
v -0.047603 -0.001941 -0.007108
v -0.046644 -0.001583 -0.007325
v -0.046653 -0.001287 -0.006970
v -0.036531 -0.000261 0.005596
v -0.034979 0.001215 0.005841
v -0.035159 0.001082 0.005015
v -0.043361 0.000188 -0.007313
v -0.032863 0.002695 0.004151
v -0.032285 0.003287 0.004421
v -0.031569 0.003456 0.004748
v -0.030083 0.004290 0.005421
v -0.040210 0.002968 -0.007845
v -0.029171 0.004110 0.005966
v -0.028076 0.005508 0.005022
v -0.037199 0.004485 -0.007682
v -0.027724 0.006581 0.004818
v -0.027229 0.006192 0.004458
v -0.025484 0.007328 0.005600
v -0.024844 0.007690 0.003877
v -0.023794 0.009197 0.003666
v -0.031786 0.007930 -0.008959
v -0.021384 0.010911 0.002719
v -0.029159 0.009014 -0.008891
v -0.020662 0.010902 0.002654
v -0.028450 0.010175 -0.008917
v -0.020963 0.011425 0.002366
v -0.025365 0.012859 -0.008655
v -0.022266 0.014044 -0.008025
v -0.020713 0.014655 -0.006811
v -0.014107 0.015332 0.002540
v -0.017495 0.015604 -0.003883
v -0.012195 0.016572 0.002597
v -0.015397 0.016615 -0.002722
v -0.014841 0.016733 -0.002680
v -0.011818 0.017565 0.001308
v -0.011340 0.017347 0.001896
v -0.012423 0.017713 -0.001970
v -0.010474 0.019026 -0.001610
v -0.012375 0.019268 -0.004419
v -0.010044 0.018964 0.000198
v -0.010511 0.020027 -0.003898
v -0.008749 0.019899 -0.000455
v -0.008149 0.020363 -0.000863
v -0.008976 0.020497 -0.003014
v -0.008666 0.020754 -0.002352
v -0.007154 0.021298 -0.001716
v -0.006966 0.021538 -0.002086
v -0.048346 -0.007601 0.006668
v -0.048181 -0.007258 0.006970
v -0.046184 -0.008156 0.008873
v -0.045767 -0.007435 0.008532
v -0.049468 -0.006910 0.001390
v -0.049411 -0.005618 -0.000786
v -0.049797 -0.005743 -0.000279
v -0.049851 -0.004915 -0.002293
v -0.049375 -0.004588 -0.003656
v -0.049168 -0.003185 -0.006114
v -0.039599 -0.002259 0.006474
v -0.039419 -0.001695 0.006349
v -0.048717 -0.003472 -0.006611
v -0.039086 -0.001326 0.006512
v -0.048088 -0.001965 -0.006858
v -0.038079 -0.000485 0.005436
v -0.037390 -0.000033 0.005420
v -0.034903 0.001429 0.006258
v -0.044506 -0.000950 -0.007402
v -0.043694 -0.000135 -0.007145
v -0.033804 0.002250 0.004350
v -0.038983 0.003290 -0.007497
v -0.038565 0.003809 -0.007534
v -0.037113 0.005076 -0.007787
v -0.027192 0.006795 0.004879
v -0.026749 0.006907 0.005422
v -0.023208 0.009564 0.003641
v -0.022560 0.010165 0.003130
v -0.019906 0.011997 0.002462
v -0.027318 0.011590 -0.008902
v -0.017280 0.013164 0.002310
v -0.023957 0.013407 -0.008164
v -0.021905 0.014159 -0.007313
v -0.021184 0.014723 -0.006555
v -0.020048 0.014787 -0.005948
v -0.018308 0.015117 -0.004568
v -0.018120 0.015685 -0.003698
v -0.016447 0.016170 -0.003333
v -0.014438 0.017125 -0.002372
v -0.011970 0.017264 0.001922
v -0.014452 0.017296 -0.002058
v -0.013196 0.018135 -0.001460
v -0.012498 0.018050 -0.001600
v -0.011561 0.018644 -0.001517
v -0.012952 0.018922 -0.004696
v -0.012214 0.018595 -0.001248
v -0.010288 0.019100 -0.000051
v -0.012104 0.019590 -0.003780
v -0.012423 0.019052 -0.004018
v -0.010135 0.019695 -0.001052
v -0.009816 0.019570 -0.001301
v -0.009612 0.020696 -0.002056
v -0.009911 0.020507 -0.002823
v -0.008830 0.020414 -0.001244
v -0.008165 0.020653 -0.001162
v -0.008099 0.021050 -0.001738
v -0.047584 -0.007381 0.008755
v -0.046990 -0.008282 0.007877
v -0.046683 -0.007017 0.009130
v -0.048719 -0.006740 0.005203
v -0.049907 -0.005912 0.002233
v -0.044912 -0.005676 0.008235
v -0.049769 -0.005771 0.000863
v -0.049374 -0.006515 0.002193
v -0.049733 -0.005171 -0.001338
v -0.041799 -0.003830 0.007790
v -0.040411 -0.002353 0.006680
v -0.038754 -0.001068 0.006065
v -0.045483 -0.000182 -0.006858
v -0.045045 -0.000052 -0.007093
v -0.044690 0.000422 -0.006900
v -0.034474 0.001776 0.004849
v -0.032945 0.002974 0.004569
v -0.032728 0.003838 0.005419
v -0.030734 0.004003 0.005014
v -0.040942 0.002960 -0.007246
v -0.040093 0.003364 -0.007237
v -0.030814 0.004521 0.005557
v -0.029588 0.004389 0.005724
v -0.038282 0.004207 -0.007331
v -0.037948 0.004678 -0.007005
v -0.028093 0.006184 0.005012
v -0.024833 0.008194 0.003881
v -0.024729 0.008895 0.003880
v -0.030423 0.008941 -0.008899
v -0.021934 0.010824 0.003037
v -0.029072 0.011114 -0.009026
v -0.029049 0.010392 -0.008952
v -0.028717 0.010869 -0.008855
v -0.018202 0.012335 0.002355
v -0.018110 0.013169 0.002573
v -0.016707 0.013631 0.002178
v -0.025481 0.013070 -0.008330
v -0.023132 0.014001 -0.007592
v -0.022598 0.014322 -0.007660
v -0.021916 0.014538 -0.006761
v -0.020992 0.014940 -0.005787
v -0.020490 0.014766 -0.005825
v -0.019613 0.015461 -0.004726
v -0.018694 0.015579 -0.004353
v -0.016926 0.016398 -0.003036
v -0.012762 0.016521 0.002564
v -0.015613 0.016993 -0.002425
v -0.011564 0.018020 0.001489
v -0.013905 0.017509 -0.001661
v -0.010359 0.019163 0.000394
v -0.010362 0.019812 -0.000107
v -0.009869 0.020129 -0.002908
v -0.009731 0.019702 -0.000617
v -0.009142 0.020860 -0.001321
v -0.047030 -0.006869 0.008740
v -0.048386 -0.007012 0.006102
v -0.049258 -0.006763 0.005098
v -0.046275 -0.006371 0.008704
v -0.049751 -0.006476 0.003178
v -0.045734 -0.005673 0.008363
v -0.043929 -0.004844 0.008422
v -0.050371 -0.004698 -0.000292
v -0.042818 -0.004222 0.008047
v -0.050176 -0.005001 -0.001763
v -0.049885 -0.004458 -0.003106
v -0.040841 -0.002616 0.007461
v -0.040129 -0.001815 0.006796
v -0.039517 -0.000526 0.006780
v -0.038579 -0.000372 0.006567
v -0.047540 -0.001693 -0.006789
v -0.047445 -0.001028 -0.006806
v -0.046414 -0.000846 -0.007054
v -0.037460 0.000248 0.005782
v -0.035846 0.000620 0.006037
v -0.034902 0.001501 0.005251
v -0.042549 0.001739 -0.007009
v -0.042987 0.001685 -0.006801
v -0.034257 0.003059 0.004676
v -0.032495 0.003522 0.004803
v -0.031870 0.004380 0.005164
v -0.031459 0.004075 0.005067
v -0.030363 0.004963 0.005752
v -0.039089 0.003876 -0.007223
v -0.037500 0.005099 -0.006989
v -0.035584 0.006403 -0.007890
v -0.034744 0.006712 -0.008132
v -0.025164 0.008282 0.004606
v -0.024881 0.008018 0.005049
v -0.024239 0.009658 0.003808
v -0.031130 0.008856 -0.008940
v -0.020391 0.012141 0.002372
v -0.028146 0.010932 -0.009097
v -0.019657 0.013425 0.002667
v -0.017529 0.013909 0.002551
v -0.015119 0.015304 0.002756
v -0.021883 0.014799 -0.006518
v -0.021580 0.015018 -0.005813
v -0.014859 0.015764 0.002720
v -0.014490 0.016162 0.003211
v -0.013838 0.016277 0.002843
v -0.017466 0.016022 -0.003479
v -0.013337 0.016640 0.002944
v -0.017596 0.016464 -0.003019
v -0.016565 0.016440 -0.002758
v -0.014474 0.017708 -0.001528
v -0.010717 0.019153 0.000664
v -0.012259 0.019351 -0.000873
v -0.009900 0.020263 -0.000622
v -0.009475 0.020417 -0.001479
v -0.009375 0.020949 -0.001111
v -0.009389 0.020831 -0.001888
v -0.048678 -0.006563 0.006763
v -0.048154 -0.006691 0.007529
v -0.046199 -0.005391 0.008514
v -0.049683 -0.006200 0.003653
v -0.050023 -0.005995 0.001737
v -0.044953 -0.004937 0.008399
v -0.049858 -0.005792 0.000444
v -0.049819 -0.003032 -0.005388
v -0.038134 -0.000186 0.006288
v -0.046207 -0.000355 -0.006817
v -0.037374 0.000663 0.005761
v -0.035439 0.000905 0.006677
v -0.035219 0.002026 0.006501
v -0.034726 0.002899 0.004967
v -0.044009 0.001217 -0.006921
v -0.042161 0.002272 -0.006886
v -0.030915 0.004638 0.006161
v -0.040976 0.003553 -0.007012
v -0.030639 0.005630 0.005951
v -0.039618 0.003965 -0.006917
v -0.029633 0.005047 0.005742
v -0.028927 0.005410 0.005691
v -0.038732 0.004586 -0.006994
v -0.027805 0.006783 0.005372
v -0.026659 0.007325 0.005920
v -0.036837 0.005530 -0.007521
v -0.026087 0.006902 0.005467
v -0.025808 0.007884 0.005781
v -0.026332 0.008384 0.005642
v -0.035096 0.006747 -0.007818
v -0.025249 0.008885 0.004220
v -0.024759 0.009773 0.003743
v -0.021642 0.011575 0.002403
v -0.021061 0.012422 0.002611
v -0.029030 0.009751 -0.008920
v -0.027434 0.012163 -0.008666
v -0.018086 0.013649 0.002519
v -0.024411 0.014060 -0.007684
v -0.024254 0.013706 -0.008009
v -0.023170 0.014426 -0.006841
v -0.020252 0.015316 -0.004828
v -0.019759 0.015582 -0.004132
v -0.019107 0.015729 -0.003862
v -0.018400 0.016269 -0.003270
v -0.016466 0.017051 -0.002372
v -0.015659 0.017472 -0.001748
v -0.013899 0.016565 0.002919
v -0.014179 0.016916 0.002523
v -0.010975 0.019476 0.000258
v -0.014219 0.017935 -0.001175
v -0.010715 0.020230 -0.000478
v -0.009489 0.021043 -0.001582
v -0.010391 0.020741 -0.003035
v -0.047852 -0.006812 0.008345
v -0.048608 -0.006798 0.007315
v -0.047969 -0.006506 0.007877
v -0.046950 -0.006276 0.008325
v -0.049340 -0.006450 0.004737
v -0.050240 -0.005449 0.001138
v -0.043202 -0.004688 0.007945
v -0.050058 -0.004737 -0.000865
v -0.050152 -0.004427 -0.002135
v -0.040652 -0.001517 0.007736
v -0.049364 -0.002804 -0.006249
v -0.049202 -0.001877 -0.006470
v -0.047921 -0.001021 -0.006487
v -0.036362 0.001256 0.006218
v -0.035730 0.001495 0.006906
v -0.045077 0.000263 -0.006702
v -0.035384 0.001960 0.006124
v -0.035238 0.002589 0.006012
v -0.035348 0.002163 0.005539
v -0.041102 0.001364 -0.007520
v -0.041537 0.003178 -0.006887
v -0.029319 0.006179 0.005970
v -0.028556 0.006560 0.005406
v -0.026660 0.007907 0.005848
v -0.025078 0.009559 0.004447
v -0.024949 0.009247 0.004978
v -0.022934 0.011381 0.003202
v -0.023492 0.010724 0.003162
v -0.022661 0.010748 0.003075
v -0.019772 0.012294 0.002328
v -0.026368 0.013286 -0.008178
v -0.023794 0.014354 -0.006857
v -0.023780 0.014719 -0.006645
v -0.016207 0.016291 0.002848
v -0.018011 0.016939 -0.002268
v -0.012288 0.019350 0.000793
v -0.011499 0.019736 0.000293
v -0.011770 0.019605 -0.000552
v -0.011389 0.019704 -0.000765
v -0.048501 -0.006159 0.007718
v -0.048972 -0.006448 0.005858
v -0.049010 -0.006002 0.006363
v -0.049280 -0.006238 0.005648
v -0.049232 -0.005905 0.005003
v -0.049674 -0.005711 0.003771
v -0.050319 -0.004465 -0.001067
v -0.043879 -0.003923 0.008285
v -0.050371 -0.003781 -0.002436
v -0.049934 -0.003763 -0.003032
v -0.049857 -0.003713 -0.003663
v -0.050239 -0.002548 -0.004990
v -0.040580 -0.001572 0.007224
v -0.038958 -0.000700 0.006466
v -0.037908 0.000351 0.006493
v -0.047085 -0.000546 -0.006631
v -0.046368 0.000227 -0.006661
v -0.035525 0.002258 0.006315
v -0.042531 0.002160 -0.006662
v -0.034284 0.003450 0.005253
v -0.033523 0.003763 0.004976
v -0.031569 0.004325 0.006717
v -0.039235 0.004561 -0.006701
v -0.037920 0.005456 -0.006675
v -0.028189 0.007093 0.005565
v -0.028782 0.006740 0.005970
v -0.027383 0.007785 0.005799
v -0.036920 0.006400 -0.007428
v -0.036402 0.006824 -0.007470
v -0.034787 0.007404 -0.008177
v -0.025124 0.010072 0.004002
v -0.033222 0.008277 -0.008728
v -0.032669 0.009204 -0.008510
v -0.023998 0.010857 0.003090
v -0.032220 0.009573 -0.008618
v -0.030369 0.010886 -0.008180
v -0.022251 0.012129 0.002609
v -0.020670 0.013543 0.002465
v -0.019304 0.013860 0.002597
v -0.028122 0.012265 -0.008594
v -0.027116 0.013158 -0.007958
v -0.017936 0.015203 0.002782
v -0.025671 0.013597 -0.007811
v -0.022608 0.015069 -0.005825
v -0.020811 0.015229 -0.004938
v -0.020396 0.015745 -0.004476
v -0.019384 0.016303 -0.003168
v -0.019273 0.016160 -0.003564
v -0.017519 0.016793 -0.002553
v -0.017198 0.017512 -0.001784
v -0.015341 0.017757 -0.001417
v -0.014494 0.018229 -0.000997
v -0.013636 0.019083 -0.000676
v -0.014140 0.017364 0.002383
v -0.011700 0.019249 0.000415
v -0.012421 0.019388 -0.000628
v -0.010968 0.020301 -0.000269
v -0.010769 0.020686 0.000127
v -0.047596 -0.006793 0.008738
v -0.049992 -0.005065 0.003103
v -0.044848 -0.004274 0.008347
v -0.044910 -0.004735 0.008247
v -0.043503 -0.003092 0.008405
v -0.042309 -0.002349 0.008386
v -0.041474 -0.003419 0.007969
v -0.041530 -0.002550 0.008050
v -0.050241 -0.003155 -0.003459
v -0.040910 -0.001103 0.007949
v -0.040293 -0.000703 0.006902
v -0.048773 -0.001310 -0.006313
v -0.039773 -0.000170 0.006752
v -0.046618 0.000135 -0.006430
v -0.046382 0.000910 -0.006129
v -0.036558 0.001738 0.006133
v -0.035072 0.002726 0.006522
v -0.044375 0.001126 -0.006695
v -0.043565 0.002032 -0.006360
v -0.043070 0.002412 -0.006482
v -0.033551 0.003822 0.006017
v -0.032161 0.004189 0.006039
v -0.042296 0.003094 -0.006780
v -0.039935 0.004954 -0.006225
v -0.030077 0.006412 0.005865
v -0.040016 0.004550 -0.006624
v -0.039114 0.005169 -0.006726
v -0.036300 0.007363 -0.007574
v -0.035469 0.007523 -0.008144
v -0.025726 0.008824 0.005603
v -0.035312 0.008270 -0.007872
v -0.032877 0.009545 -0.008645
v -0.022780 0.012060 0.002579
v -0.020866 0.013225 0.002619
v -0.019350 0.014635 0.002807
v -0.018110 0.014828 0.002881
v -0.025073 0.014154 -0.007459
v -0.015742 0.015860 0.002971
v -0.021932 0.015098 -0.005489
v -0.021028 0.015729 -0.004475
v -0.015285 0.016394 0.002911
v -0.020085 0.015929 -0.003714
v -0.015203 0.016647 0.003207
v -0.016129 0.017882 -0.001388
v -0.015496 0.018156 -0.001062
v -0.015065 0.018232 -0.000733
v -0.013778 0.017971 0.002044
v -0.012288 0.019823 -0.000404
v -0.049777 -0.006081 0.004400
v -0.049973 -0.005433 0.004769
v -0.044139 -0.003343 0.008014
v -0.043250 -0.002774 0.008324
v -0.041237 -0.001943 0.008283
v -0.050576 -0.002260 -0.005276
v -0.040542 -0.000658 0.008052
v -0.040400 -0.000671 0.007407
v -0.049883 -0.001889 -0.006032
v -0.039219 0.000551 0.006953
v -0.038036 0.001825 0.006508
v -0.038209 0.001044 0.006692
v -0.047296 -0.000531 -0.006360
v -0.037363 0.000872 0.006139
v -0.036989 0.001437 0.006251
v -0.035461 0.002791 0.006525
v -0.034933 0.003027 0.007160
v -0.045156 0.001332 -0.006553
v -0.034219 0.003330 0.006605
v -0.033447 0.004270 0.006160
v -0.032577 0.004710 0.006287
v -0.031914 0.004869 0.006960
v -0.030876 0.005844 0.006132
v -0.038214 0.005886 -0.006789
v -0.027848 0.007905 0.005532
v -0.037670 0.005904 -0.006893
v -0.036896 0.007187 -0.007546
v -0.025032 0.010029 0.004680
v -0.034399 0.008639 -0.008087
v -0.024691 0.010893 0.004052
v -0.024654 0.010477 0.005151
v -0.024458 0.011240 0.003324
v -0.033240 0.010375 -0.008360
v -0.023548 0.011358 0.003166
v -0.031646 0.010813 -0.008172
v -0.030927 0.010701 -0.008248
v -0.028264 0.012444 -0.008254
v -0.026039 0.013927 -0.007501
v -0.024936 0.014543 -0.007062
v -0.017233 0.016021 0.003010
v -0.016979 0.014655 0.002541
v -0.025258 0.014661 -0.006742
v -0.023003 0.015463 -0.005399
v -0.022293 0.015522 -0.005279
v -0.021336 0.015782 -0.004073
v -0.019891 0.016486 -0.003111
v -0.017759 0.017473 -0.001958
v -0.016378 0.018204 -0.001057
v -0.013155 0.018886 0.001420
v -0.014169 0.018735 -0.000573
v -0.013262 0.019500 0.000534
v -0.014305 0.018492 0.001404
v -0.013407 0.019444 -0.000272
v -0.012039 0.019851 0.000613
v -0.012210 0.020052 -0.000012
v -0.011503 0.020511 -0.000056
v -0.048457 -0.005786 0.008684
v -0.048455 -0.005762 0.008161
v -0.047717 -0.005555 0.008651
v -0.047187 -0.004909 0.008469
v -0.045091 -0.003651 0.008531
v -0.050147 -0.005266 0.001848
v -0.046188 -0.004588 0.008453
v -0.050722 -0.004639 0.001391
v -0.044877 -0.003330 0.008461
v -0.044126 -0.003078 0.008458
v -0.050888 -0.002967 -0.002534
v -0.042095 -0.001721 0.008329
v -0.042633 -0.001514 0.008151
v -0.050605 -0.002998 -0.003450
v -0.041355 -0.000740 0.008150
v -0.050799 -0.002190 -0.004640
v -0.048465 -0.000040 -0.006124
v -0.045734 0.001694 -0.005843
v -0.045672 0.001459 -0.006185
v -0.034343 0.003964 0.007235
v -0.033213 0.004563 0.007150
v -0.041934 0.003814 -0.006602
v -0.040897 0.004462 -0.006688
v -0.041471 0.004111 -0.006536
v -0.029709 0.006742 0.006698
v -0.039101 0.005435 -0.006347
v -0.038674 0.005602 -0.006640
v -0.029269 0.006775 0.006336
v -0.037749 0.006675 -0.006940
v -0.026100 0.009691 0.005751
v -0.025068 0.010064 0.005022
v -0.024391 0.011430 0.004837
v -0.024843 0.011834 0.003597
v -0.024236 0.011042 0.004686
v -0.023848 0.011722 0.003258
v -0.023080 0.013192 0.002599
v -0.030778 0.011296 -0.008345
v -0.030046 0.011274 -0.008371
v -0.021885 0.012543 0.002436
v -0.021317 0.013927 0.002599
v -0.029550 0.011272 -0.008643
v -0.020360 0.014569 0.002775
v -0.019007 0.014932 0.002668
v -0.026525 0.013798 -0.007664
v -0.024215 0.015014 -0.006433
v -0.023169 0.015678 -0.005298
v -0.022619 0.015721 -0.004694
v -0.022005 0.015708 -0.004729
v -0.020697 0.016212 -0.003466
v -0.018728 0.017006 -0.002751
v -0.049886 -0.005228 0.005363
v -0.043597 -0.002428 0.008007
v -0.043215 -0.001583 0.007768
v -0.049381 -0.000680 -0.005885
v -0.039021 0.001073 0.006830
v -0.048794 -0.000234 -0.005952
v -0.038562 0.001500 0.006483
v -0.047327 0.000571 -0.005928
v -0.046964 0.000614 -0.006172
v -0.037316 0.002851 0.006493
v -0.044713 0.002050 -0.006058
v -0.034411 0.003532 0.006913
v -0.044550 0.002473 -0.006121
v -0.043695 0.003049 -0.006232
v -0.042571 0.003236 -0.006259
v -0.031367 0.005464 0.007460
v -0.041311 0.004757 -0.006227
v -0.030448 0.006436 0.007828
v -0.030423 0.006105 0.007435
v -0.038328 0.006312 -0.006903
v -0.028420 0.008122 0.005669
v -0.027084 0.008889 0.006054
v -0.026582 0.009281 0.005725
v -0.025492 0.010456 0.005198
v -0.034289 0.009798 -0.008175
v -0.032258 0.010748 -0.007882
v -0.023811 0.012402 0.002734
v -0.030366 0.012085 -0.008146
v -0.029203 0.012656 -0.008097
v -0.029796 0.012801 -0.007764
v -0.028175 0.013461 -0.007771
v -0.026104 0.014388 -0.007100
v -0.024897 0.015039 -0.006461
v -0.016891 0.016620 0.002965
v -0.021693 0.015974 -0.004053
v -0.016124 0.016789 0.002893
v -0.020923 0.016535 -0.002783
v -0.015916 0.017373 0.002723
v -0.019990 0.016727 -0.002625
v -0.019231 0.017505 -0.002032
v -0.018589 0.017374 -0.002152
v -0.017896 0.017684 -0.001635
v -0.014112 0.019064 0.002163
v -0.015654 0.018397 -0.000698
v -0.014473 0.019253 -0.000316
v -0.014204 0.018912 0.001290
v -0.013655 0.019845 -0.000019
v -0.013465 0.019599 0.000657
v -0.013209 0.019853 0.001377
v -0.012910 0.019937 0.000369
v -0.012132 0.020720 -0.000041
v -0.011934 0.020937 0.000778
v -0.048335 -0.005434 0.008503
v -0.047152 -0.004466 0.008186
v -0.050529 -0.004772 0.002512
v -0.046018 -0.003601 0.008104
v -0.050920 -0.003875 0.000220
v -0.050626 -0.003698 -0.000358
v -0.050925 -0.003427 -0.001058
v -0.051329 -0.003095 -0.001570
v -0.037706 0.002383 0.006616
v -0.035865 0.003435 0.006709
v -0.043289 0.003785 -0.005708
v -0.042487 0.004103 -0.006162
v -0.041628 0.004585 -0.006041
v -0.040528 0.004784 -0.006272
v -0.029792 0.006783 0.007363
v -0.036252 0.008047 -0.007555
v -0.035715 0.008280 -0.007566
v -0.035435 0.009162 -0.007795
v -0.024909 0.010934 0.005262
v -0.024805 0.011564 0.004210
v -0.024563 0.012536 0.003260
v -0.023250 0.012647 0.002728
v -0.027637 0.013873 -0.007375
v -0.028269 0.014175 -0.007039
v -0.026588 0.014427 -0.006834
v -0.025671 0.014871 -0.006610
v -0.023656 0.015551 -0.005297
v -0.022121 0.015899 -0.004024
v -0.014787 0.018492 0.002281
v -0.014101 0.019698 0.000123
v -0.012437 0.020538 0.000204
v -0.011373 0.021686 0.000284
v -0.048939 -0.005231 0.008041
v -0.050017 -0.004690 0.006422
v -0.050009 -0.005082 0.006020
v -0.050546 -0.004460 0.003035
v -0.050195 -0.004726 0.003930
v -0.050677 -0.004345 0.001707
v -0.051106 -0.003808 0.001276
v -0.044438 -0.002602 0.008527
v -0.051349 -0.002678 -0.002657
v -0.051290 -0.002764 -0.001012
v -0.043099 -0.000978 0.007981
v -0.042453 -0.001014 0.008248
v -0.042111 -0.000421 0.008181
v -0.040933 -0.000011 0.008257
v -0.050132 -0.001367 -0.005778
v -0.040123 0.000131 0.007795
v -0.039713 0.000605 0.007893
v -0.048161 0.000625 -0.005864
v -0.037013 0.003286 0.006347
v -0.045596 0.002415 -0.005684
v -0.035246 0.003644 0.007279
v -0.044080 0.002888 -0.006023
v -0.033866 0.004115 0.006993
v -0.033539 0.005695 0.007565
v -0.032103 0.004930 0.007309
v -0.042964 0.004043 -0.005883
v -0.031066 0.005808 0.007291
v -0.030899 0.006716 0.007671
v -0.039569 0.005219 -0.006372
v -0.029495 0.007754 0.007299
v -0.028901 0.008681 0.005919
v -0.029426 0.007713 0.006426
v -0.028585 0.009380 0.005630
v -0.026589 0.011121 0.005013
v -0.026130 0.010756 0.004729
v -0.035047 0.009782 -0.007630
v -0.034070 0.010237 -0.007969
v -0.033769 0.010130 -0.008159
v -0.024517 0.011835 0.004424
v -0.031326 0.011522 -0.007933
v -0.022779 0.013840 0.002546
v -0.030485 0.012399 -0.007593
v -0.022244 0.013731 0.002761
v -0.025182 0.015338 -0.005798
v -0.024401 0.015246 -0.005699
v -0.017988 0.016227 0.002853
v -0.023391 0.016076 -0.004293
v -0.023090 0.015771 -0.004452
v -0.015743 0.017678 0.003002
v -0.015300 0.018557 0.002934
v -0.017286 0.018244 -0.001099
v -0.016739 0.018455 -0.000706
v -0.016156 0.018803 -0.000481
v -0.016011 0.018977 -0.000172
v -0.014067 0.020239 0.000329
v -0.013295 0.020764 0.001422
v -0.048583 -0.004321 0.008700
v -0.050421 -0.004397 0.005459
v -0.050881 -0.004107 0.004441
v -0.045462 -0.002315 0.007861
v -0.050895 -0.003325 0.000135
v -0.051481 -0.002219 -0.001419
v -0.051293 -0.002294 -0.002401
v -0.051023 -0.002403 -0.003403
v -0.040969 0.000518 0.008184
v -0.050168 -0.000486 -0.005387
v -0.049034 0.000366 -0.005626
v -0.038459 0.001809 0.006814
v -0.038053 0.002460 0.006512
v -0.046808 0.001607 -0.005545
v -0.044971 0.002633 -0.005798
v -0.035673 0.004017 0.006649
v -0.034827 0.004712 0.007404
v -0.044236 0.003529 -0.005723
v -0.031806 0.006226 0.007750
v -0.031795 0.006748 0.007687
v -0.041456 0.005240 -0.005999
v -0.040561 0.006003 -0.005801
v -0.030336 0.007342 0.007580
v -0.029418 0.007369 0.007568
v -0.029672 0.007963 0.006859
v -0.029369 0.008653 0.006325
v -0.027646 0.009082 0.005880
v -0.027034 0.009846 0.005476
v -0.027496 0.010118 0.005683
v -0.025727 0.011643 0.005287
v -0.025340 0.011119 0.005054
v -0.025135 0.011597 0.004941
v -0.024649 0.012088 0.004482
v -0.033283 0.011239 -0.007700
v -0.029969 0.013080 -0.007624
v -0.021074 0.014866 0.002877
v -0.020160 0.014906 0.002645
v -0.027503 0.014665 -0.006602
v -0.018711 0.016117 0.003029
v -0.026621 0.015122 -0.005969
v -0.024495 0.015821 -0.005119
v -0.024105 0.015753 -0.005211
v -0.017596 0.017504 0.002944
v -0.022911 0.016497 -0.003390
v -0.018237 0.016818 0.003006
v -0.021606 0.016898 -0.002307
v -0.021167 0.016850 -0.002567
v -0.016519 0.017516 0.003133
v -0.020561 0.016965 -0.002451
v -0.019899 0.017185 -0.001823
v -0.018637 0.018056 -0.001509
v -0.016293 0.019327 0.000004
v -0.014940 0.020247 0.000071
v -0.013855 0.020452 0.000164
v -0.012936 0.020161 0.000045
v -0.012412 0.020573 0.000753
v -0.012581 0.021187 0.001314
v -0.011869 0.021760 0.000722
v -0.012013 0.021670 0.000305
v -0.049875 -0.004484 0.006987
v -0.049786 -0.004703 0.007509
v -0.050053 -0.004590 0.005919
v -0.048194 -0.004126 0.008406
v -0.050454 -0.004438 0.004663
v -0.051049 -0.003628 0.003378
v -0.046819 -0.003200 0.007799
v -0.051092 -0.003840 0.002896
v -0.046377 -0.002888 0.007868
v -0.051061 -0.002901 0.001285
v -0.051160 -0.003211 0.001185
v -0.045107 -0.002416 0.008304
v -0.044334 -0.001585 0.008312
v -0.043877 -0.001056 0.007955
v -0.043156 -0.000366 0.008101
v -0.050711 -0.000744 -0.005359
v -0.050103 -0.000180 -0.005041
v -0.040048 0.001251 0.008079
v -0.037873 0.003091 0.006467
v -0.046040 0.002279 -0.005577
v -0.046252 0.002585 -0.005206
v -0.045313 0.003025 -0.005599
v -0.035411 0.004728 0.006878
v -0.034486 0.005509 0.007462
v -0.042120 0.004855 -0.005633
v -0.029212 0.008290 0.007524
v -0.039403 0.006386 -0.006138
v -0.035754 0.009220 -0.007468
v -0.024596 0.012150 0.005259
v -0.024044 0.012563 0.005091
v -0.023719 0.013573 0.002504
v -0.029991 0.013432 -0.007473
v -0.022018 0.014533 0.002771
v -0.021905 0.014902 0.002626
v -0.020833 0.015319 0.002807
v -0.026975 0.015286 -0.005789
v -0.024294 0.016074 -0.004308
v -0.018603 0.017343 0.002863
v -0.022304 0.016679 -0.003207
v -0.020240 0.017595 -0.001652
v -0.019396 0.018331 -0.001309
v -0.017964 0.018498 -0.001128
v -0.017137 0.018796 -0.000666
v -0.014567 0.019268 0.002456
v -0.012920 0.021096 0.000063
v -0.049145 -0.004481 0.008002
v -0.051109 -0.003293 0.002729
v -0.051268 -0.002780 0.002266
v -0.050965 -0.003543 0.001900
v -0.051296 -0.002620 0.000501
v -0.046041 -0.002564 0.007733
v -0.044779 -0.001368 0.007968
v -0.051534 -0.001569 -0.001547
v -0.042033 -0.000169 0.008001
v -0.051034 -0.000476 -0.004725
v -0.041764 0.000757 0.007981
v -0.049838 0.000333 -0.005058
v -0.049157 0.000773 -0.005200
v -0.038323 0.002955 0.006592
v -0.047766 0.001408 -0.005319
v -0.037622 0.003716 0.006478
v -0.035322 0.005096 0.006722
v -0.031365 0.007221 0.007784
v -0.032923 0.006674 0.007356
v -0.040522 0.006661 -0.005803
v -0.029538 0.008353 0.007835
v -0.029312 0.008845 0.007489
v -0.029350 0.008820 0.006768
v -0.028064 0.010132 0.005978
v -0.027551 0.010407 0.005777
v -0.026142 0.011713 0.005150
v -0.034597 0.010377 -0.007517
v -0.025279 0.012163 0.005043
v -0.025887 0.012207 0.004907
v -0.024777 0.012477 0.005547
v -0.033172 0.012572 -0.007224
v -0.024259 0.013513 0.002825
v -0.024853 0.012936 0.003488
v -0.030700 0.012738 -0.007051
v -0.030586 0.013394 -0.007187
v -0.029339 0.013875 -0.007057
v -0.025749 0.015561 -0.005667
v -0.025332 0.015648 -0.005160
v -0.025205 0.015952 -0.004329
v -0.025778 0.015798 -0.004952
v -0.019119 0.017347 0.002907
v -0.019086 0.016543 0.002955
v -0.023592 0.016255 -0.003682
v -0.021937 0.017230 -0.002190
v -0.020851 0.017179 -0.002004
v -0.017955 0.018084 0.002831
v -0.016702 0.017995 0.002869
v -0.015884 0.018529 0.003000
v -0.017541 0.018964 -0.000206
v -0.015188 0.019116 0.002582
v -0.015317 0.019690 0.000150
v -0.013671 0.021244 0.000404
v -0.048993 -0.004775 0.008415
v -0.048159 -0.003857 0.008761
v -0.045706 -0.001770 0.007847
v -0.051263 -0.002295 -0.000208
v -0.051857 -0.001634 -0.001214
v -0.044747 -0.000305 0.006991
v -0.044645 -0.000736 0.007187
v -0.043723 0.000179 0.007193
v -0.042896 0.000337 0.008081
v -0.042005 0.000337 0.008099
v -0.050745 -0.000407 -0.005007
v -0.040923 0.001131 0.008106
v -0.040318 0.001874 0.007825
v -0.039800 0.002138 0.007833
v -0.048138 0.001737 -0.005025
v -0.037874 0.003959 0.006284
v -0.035908 0.005000 0.006679
v -0.045573 0.003299 -0.005204
v -0.044644 0.003667 -0.005366
v -0.043625 0.004301 -0.005429
v -0.033587 0.006220 0.007479
v -0.042838 0.004568 -0.005574
v -0.041756 0.005159 -0.005775
v -0.031036 0.007762 0.007721
v -0.040427 0.007836 -0.005993
v -0.030461 0.008203 0.007612
v -0.029772 0.008729 0.007772
v -0.040258 0.007443 -0.006158
v -0.040109 0.006955 -0.005769
v -0.028873 0.009412 0.006924
v -0.037403 0.009171 -0.006936
v -0.036091 0.010219 -0.007132
v -0.024814 0.012578 0.004004
v -0.024330 0.012992 0.005073
v -0.025425 0.012965 0.003427
v -0.023869 0.014096 0.002584
v -0.024569 0.013859 0.002560
v -0.032633 0.012620 -0.007462
v -0.031449 0.012536 -0.007511
v -0.022756 0.014782 0.002585
v -0.020061 0.016140 0.003025
v -0.021151 0.017498 -0.001706
v -0.020922 0.018396 -0.001289
v -0.019038 0.018559 -0.000949
v -0.018130 0.019067 -0.000408
v -0.016159 0.019163 0.002865
v -0.014973 0.019659 0.002740
v -0.015864 0.019673 0.002472
v -0.014502 0.020195 0.002351
v -0.015118 0.020275 0.001969
v -0.013498 0.021208 0.001456
v -0.012364 0.022030 0.000623
v -0.050414 -0.003918 0.006931
v -0.047781 -0.003681 0.008479
v -0.044368 0.000337 0.007019
v -0.051592 -0.000984 -0.003167
v -0.051677 -0.001378 -0.002627
v -0.042531 0.000999 0.007768
v -0.042306 0.000753 0.008166
v -0.041676 0.001285 0.007889
v -0.038923 0.002996 0.007107
v -0.038841 0.003260 0.008066
v -0.047474 0.002428 -0.004907
v -0.038813 0.003332 0.006977
v -0.046977 0.002499 -0.005155
v -0.038192 0.003875 0.006448
v -0.037750 0.004544 0.006516
v -0.046078 0.003206 -0.004929
v -0.036802 0.004835 0.006574
v -0.044354 0.004082 -0.004956
v -0.034935 0.005744 0.006991
v -0.043418 0.005216 -0.005100
v -0.043044 0.005310 -0.005384
v -0.033892 0.006505 0.006956
v -0.041017 0.006070 -0.005536
v -0.029242 0.009488 0.007686
v -0.029091 0.009146 0.007555
v -0.038806 0.008258 -0.006304
v -0.039168 0.007771 -0.006341
v -0.029001 0.009612 0.007035
v -0.038654 0.008645 -0.006460
v -0.039214 0.008459 -0.006472
v -0.027887 0.010608 0.006050
v -0.037809 0.008459 -0.006989
v -0.036697 0.009886 -0.006998
v -0.035644 0.010684 -0.007279
v -0.035760 0.011090 -0.007265
v -0.034276 0.011127 -0.007735
v -0.031093 0.013693 -0.007064
v -0.023714 0.014519 0.002460
v -0.029454 0.014359 -0.006790
v -0.026473 0.015741 -0.005115
v -0.020149 0.016827 0.002763
v -0.024117 0.016419 -0.003737
v -0.023871 0.016682 -0.003468
v -0.023162 0.016837 -0.003189
v -0.022327 0.017315 -0.001883
v -0.020177 0.018633 -0.000688
v -0.016744 0.018739 0.002818
v -0.019660 0.018696 -0.000615
v -0.015562 0.020088 0.002605
v -0.017287 0.020047 -0.000007
v -0.017601 0.019460 0.000006
v -0.016706 0.019914 0.000212
v -0.014611 0.020772 0.001798
v -0.013847 0.021617 0.001238
v -0.013097 0.022179 0.000469
v -0.013175 0.021807 0.001143
v -0.012690 0.022267 0.000852
v -0.048972 -0.004345 0.008904
v -0.049640 -0.004180 0.007581
v -0.049662 -0.003934 0.008997
v -0.049837 -0.003288 0.008293
v -0.050914 -0.003416 0.005315
v -0.051051 -0.002859 0.002954
v -0.051284 -0.003481 0.004259
v -0.046716 -0.001596 0.008036
v -0.051315 -0.002263 0.001065
v -0.046004 -0.001540 0.007996
v -0.044965 0.000076 0.007127
v -0.051595 -0.000961 -0.004087
v -0.043542 0.000859 0.006676
v -0.050611 0.000450 -0.004582
v -0.048430 0.002031 -0.004729
v -0.037360 0.005291 0.006156
v -0.044687 0.004575 -0.004705
v -0.043883 0.004680 -0.005011
v -0.032940 0.007201 0.007442
v -0.031469 0.007969 0.007730
v -0.031908 0.007524 0.007594
v -0.039598 0.009050 -0.006246
v -0.037973 0.009488 -0.007006
v -0.037285 0.009704 -0.007010
v -0.036719 0.010379 -0.007303
v -0.027166 0.010938 0.005905
v -0.025466 0.012801 0.005133
v -0.025718 0.013032 0.005121
v -0.034964 0.012129 -0.007358
v -0.024930 0.013288 0.004613
v -0.025259 0.013760 0.003141
v -0.024832 0.014209 0.002658
v -0.031694 0.013447 -0.006899
v -0.023700 0.015318 0.002395
v -0.029780 0.014490 -0.006458
v -0.028329 0.014872 -0.006069
v -0.021471 0.016168 0.003054
v -0.028285 0.015213 -0.005756
v -0.020664 0.016272 0.003068
v -0.027473 0.015287 -0.005813
v -0.015331 0.020421 0.002316
v -0.015591 0.021183 0.000434
v -0.014240 0.021461 0.002032
v -0.013460 0.021985 0.001930
v -0.049990 -0.003373 0.007403
v -0.048779 -0.002812 0.009142
v -0.050679 -0.003564 0.006271
v -0.050715 -0.002644 0.005660
v -0.046377 -0.001110 0.007749
v -0.052221 -0.001482 -0.001577
v -0.052279 -0.000804 -0.002910
v -0.042426 0.001308 0.008035
v -0.042316 0.001945 0.007415
v -0.041907 0.001763 0.007981
v -0.040602 0.002498 0.008010
v -0.040938 0.001953 0.008090
v -0.049627 0.001022 -0.004791
v -0.039088 0.003634 0.008158
v -0.039467 0.002751 0.008042
v -0.038527 0.003845 0.007205
v -0.038195 0.005211 0.006834
v -0.036471 0.005814 0.006356
v -0.036208 0.005561 0.006539
v -0.034595 0.006494 0.006883
v -0.042806 0.006013 -0.005133
v -0.043012 0.005656 -0.005014
v -0.042421 0.006567 -0.004985
v -0.033247 0.007543 0.006992
v -0.042483 0.006166 -0.005344
v -0.041675 0.006952 -0.005108
v -0.030953 0.009104 0.007629
v -0.031198 0.008707 0.007728
v -0.030054 0.008992 0.007594
v -0.039620 0.007601 -0.006174
v -0.030121 0.009599 0.007709
v -0.025199 0.013609 0.003840
v -0.025309 0.013756 0.004380
v -0.023845 0.014907 0.002295
v -0.030628 0.014561 -0.006210
v -0.022564 0.015650 0.002794
v -0.027158 0.015878 -0.004753
v -0.025548 0.016323 -0.004102
v -0.020191 0.017230 0.002845
v -0.024900 0.016573 -0.003769
v -0.023701 0.017394 -0.002403
v -0.019383 0.017879 0.002618
v -0.018422 0.018783 0.002376
v -0.017365 0.019459 0.002455
v -0.016223 0.019926 0.002545
v -0.015001 0.021142 0.002100
v -0.013592 0.022151 0.000475
v -0.013241 0.022548 0.001257
v -0.050538 -0.002939 0.007006
v -0.051114 -0.002765 0.004507
v -0.051566 -0.002280 0.002516
v -0.051508 -0.001602 0.000198
v -0.052173 -0.001215 -0.000465
v -0.045844 -0.000501 0.007748
v -0.052419 -0.000695 -0.002528
v -0.045517 0.000944 0.007453
v -0.044578 0.000627 0.007222
v -0.051982 -0.000611 -0.003401
v -0.052052 -0.000128 -0.003894
v -0.043385 0.001259 0.006821
v -0.051770 0.000632 -0.004225
v -0.050376 0.001343 -0.004351
v -0.048174 0.002588 -0.004569
v -0.046644 0.003652 -0.004723
v -0.044487 0.005130 -0.004807
v -0.035879 0.006730 0.006709
v -0.034835 0.006994 0.006750
v -0.033727 0.006909 0.006814
v -0.042024 0.007228 -0.005267
v -0.041201 0.007238 -0.005408
v -0.031848 0.008566 0.007322
v -0.037206 0.010322 -0.007102
v -0.036354 0.010902 -0.006909
v -0.035196 0.011283 -0.007258
v -0.034039 0.012719 -0.007120
v -0.025867 0.014562 0.002395
v -0.025695 0.013920 0.003020
v -0.025182 0.014581 0.002416
v -0.031647 0.013766 -0.006759
v -0.024482 0.015085 0.002350
v -0.024103 0.015511 0.002200
v -0.029062 0.015267 -0.005513
v -0.027594 0.015747 -0.005286
v -0.026469 0.015973 -0.004325
v -0.025872 0.016603 -0.003683
v -0.024252 0.017035 -0.002825
v -0.023359 0.017302 -0.002249
v -0.022813 0.017547 -0.002025
v -0.021798 0.018031 -0.001427
v -0.017002 0.019945 0.002272
v -0.017107 0.020100 0.002299
v -0.016031 0.020733 0.002332
v -0.014359 0.022194 0.001487
v -0.014149 0.022352 0.000768
v -0.049464 -0.003508 0.009222
v -0.049725 -0.003018 0.009046
v -0.051229 -0.002560 0.005073
v -0.047735 -0.001879 0.008337
v -0.052196 -0.001317 -0.002088
v -0.052198 -0.001092 -0.001047
v -0.043017 0.001779 0.006759
v -0.041833 0.002315 0.007937
v -0.049927 0.001532 -0.004517
v -0.042555 0.002357 0.007153
v -0.041730 0.002850 0.007259
v -0.048840 0.002548 -0.004431
v -0.047196 0.003314 -0.004588
v -0.043948 0.006066 -0.004783
v -0.034325 0.007595 0.006834
v -0.033573 0.008699 0.006680
v -0.033065 0.008367 0.006677
v -0.041515 0.007866 -0.005317
v -0.030079 0.010104 0.008014
v -0.038289 0.010098 -0.006829
v -0.038475 0.010204 -0.006261
v -0.037875 0.010558 -0.006705
v -0.027823 0.010880 0.006449
v -0.026192 0.013077 0.004991
v -0.033451 0.013431 -0.006582
v -0.033056 0.013257 -0.006910
v -0.032279 0.013856 -0.006683
v -0.024330 0.015909 0.002284
v -0.030041 0.014988 -0.005890
v -0.029373 0.015713 -0.005077
v -0.023262 0.016237 0.002474
v -0.028422 0.015731 -0.004822
v -0.022340 0.016464 0.002561
v -0.026967 0.016273 -0.004127
v -0.021691 0.016818 0.002770
v -0.021415 0.017459 0.002887
v -0.020668 0.017560 0.002818
v -0.024799 0.017291 -0.002691
v -0.015429 0.021252 0.001973
v -0.016136 0.020975 0.000641
v -0.015554 0.021625 0.000877
v -0.015099 0.021678 0.001793
v -0.014811 0.022129 0.000748
v -0.051368 -0.002628 0.004102
v -0.051777 -0.001696 0.001922
v -0.051716 -0.001566 0.002535
v -0.045898 0.000297 0.007666
v -0.046394 -0.000310 0.007649
v -0.051343 0.000958 -0.004109
v -0.042974 0.002344 0.006898
v -0.040959 0.002986 0.008048
v -0.039718 0.004007 0.008509
v -0.041254 0.003795 0.005937
v -0.047254 0.004125 -0.004219
v -0.046949 0.003766 -0.004403
v -0.038238 0.005259 0.007325
v -0.037790 0.005972 0.006503
v -0.044998 0.004477 -0.004501
v -0.044381 0.005473 -0.004488
v -0.036934 0.006281 0.006414
v -0.043636 0.006434 -0.004617
v -0.033617 0.008155 0.006738
v -0.032591 0.008686 0.006953
v -0.031702 0.008941 0.007604
v -0.037480 0.010674 -0.006943
v -0.036769 0.011644 -0.006560
v -0.036172 0.011799 -0.006561
v -0.026961 0.012964 0.005516
v -0.034913 0.012589 -0.006884
v -0.035141 0.012742 -0.006767
v -0.026124 0.014100 0.003288
v -0.026526 0.014637 0.003424
v -0.032406 0.014014 -0.006366
v -0.022545 0.017118 0.002762
v -0.027395 0.016395 -0.003725
v -0.026069 0.016825 -0.003397
v -0.024629 0.017290 -0.002290
v -0.020656 0.018758 0.002383
v -0.019938 0.018171 0.002832
v -0.022570 0.017935 -0.001459
v -0.019184 0.019178 0.002230
v -0.020873 0.018857 -0.000535
v -0.018005 0.020024 0.001983
v -0.016532 0.020847 0.002214
v -0.017768 0.020864 0.000282
v -0.015710 0.021650 0.001534
v -0.016302 0.021510 0.000877
v -0.050714 -0.002450 0.007406
v -0.048781 -0.002096 0.009049
v -0.051462 -0.002031 0.004459
v -0.052022 -0.000800 -0.000052
v -0.052821 -0.000247 -0.001949
v -0.052164 0.000798 -0.003860
v -0.051057 0.001419 -0.004006
v -0.042842 0.002984 0.006702
v -0.050586 0.001930 -0.004049
v -0.049734 0.002253 -0.004279
v -0.040859 0.004135 0.007306
v -0.041128 0.003296 0.007592
v -0.040364 0.004168 0.007951
v -0.040603 0.003925 0.006794
v -0.040911 0.004388 0.006540
v -0.037748 0.006202 0.006849
v -0.044903 0.005056 -0.004488
v -0.045466 0.005162 -0.004164
v -0.037096 0.006751 0.006000
v -0.034412 0.008359 0.006290
v -0.032290 0.009300 0.006661
v -0.030713 0.009971 0.007840
v -0.039051 0.009632 -0.006195
v -0.039402 0.010221 -0.005963
v -0.039610 0.009539 -0.005844
v -0.028318 0.012157 0.006669
v -0.027721 0.012861 0.005708
v -0.026734 0.013567 0.005270
v -0.027285 0.013454 0.005269
v -0.034169 0.013486 -0.006251
v -0.025657 0.014443 0.004351
v -0.025616 0.015412 0.002090
v -0.032976 0.013966 -0.006307
v -0.030942 0.015081 -0.005838
v -0.030302 0.015340 -0.005251
v -0.028945 0.015869 -0.004430
v -0.027135 0.016740 -0.003132
v -0.025229 0.017251 -0.001887
v -0.021650 0.017953 0.002711
v -0.024349 0.017437 -0.001771
v -0.022959 0.018317 -0.001352
v -0.021178 0.019336 -0.000317
v -0.018633 0.019760 0.002035
v -0.019767 0.019891 -0.000083
v -0.018213 0.020180 0.001987
v -0.019688 0.019163 -0.000392
v -0.049381 -0.002936 0.009144
v -0.049545 -0.002149 0.009181
v -0.050788 -0.002570 0.006282
v -0.051247 -0.002070 0.004907
v -0.051955 -0.001448 0.003785
v -0.051524 -0.002058 0.003121
v -0.052010 -0.000805 0.000518
v -0.052492 0.000012 -0.002773
v -0.044358 0.001648 0.007019
v -0.043712 0.002335 0.006974
v -0.051095 0.001898 -0.003789
v -0.049714 0.002871 -0.003800
v -0.041710 0.004878 0.006218
v -0.040967 0.004771 0.006357
v -0.039839 0.004784 0.007735
v -0.040422 0.004867 0.007115
v -0.047755 0.003788 -0.004102
v -0.046143 0.005464 -0.003702
v -0.045764 0.005061 -0.003926
v -0.037182 0.007010 0.006423
v -0.035534 0.008851 0.006009
v -0.043634 0.007277 -0.004628
v -0.031518 0.009538 0.007772
v -0.031957 0.009898 0.007446
v -0.041471 0.008604 -0.005408
v -0.031167 0.010639 0.007788
v -0.029427 0.010910 0.007628
v -0.029269 0.010454 0.007546
v -0.027863 0.012543 0.006279
v -0.035773 0.012270 -0.006409
v -0.035504 0.012754 -0.006503
v -0.025901 0.014758 0.004224
v -0.033468 0.013560 -0.006225
v -0.026569 0.014728 0.002887
v -0.026690 0.015070 0.002988
v -0.026540 0.015145 0.002352
v -0.030958 0.015256 -0.005535
v -0.025382 0.015911 0.001949
v -0.026410 0.016907 -0.001991
v -0.022190 0.017496 0.002646
v -0.021079 0.018088 0.002732
v -0.022394 0.018532 -0.000804
v -0.020530 0.019979 0.000202
v -0.017587 0.021047 0.001884
v -0.018746 0.020969 0.000340
v -0.017133 0.020735 0.000514
v -0.017745 0.021565 0.000938
v -0.016133 0.021765 0.001510
v -0.016486 0.021443 0.001983
v -0.016450 0.021715 0.000949
v -0.050318 -0.002511 0.009403
v -0.050214 -0.002579 0.007948
v -0.050659 -0.002482 0.006764
v -0.051469 -0.001743 0.005687
v -0.052564 -0.000409 -0.000736
v -0.052436 0.000819 -0.003204
v -0.051806 0.001342 -0.003661
v -0.050321 0.002738 -0.003569
v -0.041681 0.003657 0.005878
v -0.048817 0.003940 -0.003659
v -0.039170 0.004678 0.008030
v -0.038356 0.006055 0.007412
v -0.045432 0.005877 -0.004179
v -0.044501 0.006269 -0.004357
v -0.035506 0.007518 0.006182
v -0.034928 0.008836 0.005810
v -0.042019 0.007897 -0.005349
v -0.032080 0.010061 0.007879
v -0.032873 0.009447 0.006235
v -0.032152 0.009938 0.006620
v -0.032204 0.010395 0.007007
v -0.030195 0.011245 0.007681
v -0.030288 0.010700 0.007688
v -0.029402 0.011632 0.007560
v -0.038874 0.010810 -0.005930
v -0.028609 0.012393 0.006875
v -0.038179 0.011244 -0.006367
v -0.037151 0.011393 -0.006406
v -0.028447 0.013001 0.006180
v -0.036952 0.012126 -0.006381
v -0.026468 0.014582 0.004986
v -0.035261 0.013540 -0.006130
v -0.025999 0.015838 0.001814
v -0.025164 0.016530 0.001869
v -0.029871 0.015918 -0.004497
v -0.029322 0.015933 -0.004097
v -0.024266 0.017064 0.002394
v -0.028360 0.016674 -0.003467
v -0.024473 0.016247 0.002160
v -0.023527 0.017074 0.002703
v -0.027597 0.016813 -0.003455
v -0.026825 0.017070 -0.002243
v -0.022487 0.017914 0.002715
v -0.024552 0.018010 -0.001523
v -0.024946 0.018237 -0.001713
v -0.022932 0.018644 -0.000923
v -0.020080 0.019469 0.001830
v -0.019429 0.019854 0.001791
v -0.019359 0.020773 0.001035
v -0.018704 0.020704 0.001235
v -0.018303 0.021248 0.000673
v -0.051229 -0.001098 0.007546
v -0.050727 -0.002007 0.007222
v -0.048834 -0.001532 0.009027
v -0.049440 -0.000484 0.009380
v -0.048557 -0.000928 0.008856
v -0.052238 -0.000682 0.003049
v -0.052431 -0.000214 0.002420
v -0.052403 -0.000671 0.002259
v -0.047438 -0.001186 0.008459
v -0.052082 0.001526 -0.003494
v -0.043421 0.003060 0.007170
v -0.037365 0.007172 0.007128
v -0.045194 0.006547 -0.003959
v -0.036408 0.007416 0.006753
v -0.043061 0.007781 -0.004655
v -0.034919 0.009201 0.005828
v -0.034170 0.009534 0.006061
v -0.033423 0.009878 0.006242
v -0.042109 0.008843 -0.005419
v -0.041300 0.009324 -0.005497
v -0.032786 0.010307 0.006382
v -0.032027 0.010899 0.006933
v -0.032194 0.010419 0.007574
v -0.040423 0.009103 -0.005700
v -0.029715 0.011882 0.007342
v -0.033633 0.014240 -0.005905
v -0.025799 0.015281 0.005272
v -0.033250 0.014908 -0.005615
v -0.025700 0.015194 0.004310
v -0.032720 0.014263 -0.005958
v -0.031466 0.015349 -0.004915
v -0.029639 0.016326 -0.003840
v -0.023256 0.017776 0.002701
v -0.026274 0.017734 -0.001932
v -0.025662 0.017698 -0.001670
v -0.021790 0.018669 0.002618
v -0.023931 0.018445 -0.001294
v -0.022540 0.019173 -0.000138
v -0.020560 0.020273 0.002004
v -0.021169 0.019561 0.000053
v -0.050884 -0.001727 0.007933
v -0.050475 -0.001685 0.008738
v -0.051644 -0.001100 0.006217
v -0.051805 -0.001068 0.005327
v -0.052502 -0.000349 0.003573
v -0.047847 -0.000509 0.008683
v -0.052411 0.000176 -0.000149
v -0.052759 -0.000020 -0.001178
v -0.052853 0.001094 -0.000810
v -0.052823 0.000997 -0.002031
v -0.045893 0.001703 0.007616
v -0.052801 0.001388 -0.003002
v -0.043424 0.003807 0.007091
v -0.049790 0.003488 -0.003411
v -0.042364 0.004792 0.006238
v -0.041220 0.005321 0.006475
v -0.039375 0.006260 0.007400
v -0.044464 0.006835 -0.004009
v -0.034844 0.009935 0.005454
v -0.041290 0.009548 -0.005141
v -0.032140 0.011166 0.007493
v -0.040990 0.009860 -0.005316
v -0.040662 0.010041 -0.005549
v -0.032396 0.010927 0.006283
v -0.030562 0.011980 0.007413
v -0.039773 0.010899 -0.005311
v -0.039873 0.010589 -0.005666
v -0.029260 0.012454 0.007344
v -0.029207 0.013001 0.006832
v -0.028747 0.013359 0.006824
v -0.028066 0.013686 0.006294
v -0.027872 0.013665 0.005651
v -0.036600 0.012758 -0.005880
v -0.035959 0.013002 -0.006094
v -0.026863 0.014029 0.004871
v -0.026844 0.015479 0.003201
v -0.026825 0.015639 0.002414
v -0.032039 0.015184 -0.005496
v -0.027282 0.016044 0.001917
v -0.026711 0.016652 0.001386
v -0.026130 0.016342 0.001693
v -0.030853 0.015779 -0.004529
v -0.025386 0.016734 0.001676
v -0.024954 0.017194 0.002148
v -0.027050 0.017775 -0.002223
v -0.023478 0.018824 -0.000731
v -0.022825 0.019140 -0.000366
v -0.019792 0.020363 0.001532
v -0.020314 0.020979 0.000634
v -0.019506 0.020553 0.000493
v -0.019704 0.021039 0.001281
v -0.050771 -0.001563 0.008350
v -0.051064 -0.000742 0.009078
v -0.050446 -0.001789 0.009232
v -0.048271 -0.000520 0.009055
v -0.047608 0.000896 0.008950
v -0.047307 0.001207 0.008760
v -0.047115 0.000914 0.008140
v -0.046752 0.001549 0.008230
v -0.052895 0.001424 -0.002359
v -0.045346 0.001896 0.007634
v -0.044507 0.002967 0.007436
v -0.044127 0.003352 0.007268
v -0.050217 0.003992 -0.003096
v -0.040246 0.005410 0.007564
v -0.048274 0.004269 -0.003591
v -0.040712 0.006168 0.006560
v -0.039978 0.006245 0.007443
v -0.048102 0.004290 -0.003820
v -0.046783 0.005011 -0.003613
v -0.038732 0.006332 0.007503
v -0.046790 0.006076 -0.003236
v -0.036734 0.008129 0.007047
v -0.035406 0.009270 0.006551
v -0.034412 0.010127 0.006590
v -0.034370 0.010181 0.005450
v -0.034303 0.010319 0.006098
v -0.033577 0.010443 0.006338
v -0.031895 0.010640 0.007814
v -0.033081 0.010766 0.006148
v -0.031603 0.011293 0.007695
v -0.032076 0.011641 0.005620
v -0.031028 0.011352 0.007742
v -0.040289 0.010477 -0.005375
v -0.031545 0.011483 0.006967
v -0.031282 0.011981 0.006327
v -0.037442 0.012189 -0.006056
v -0.028095 0.014478 0.006214
v -0.036850 0.013331 -0.005560
v -0.036070 0.013495 -0.005872
v -0.035164 0.013710 -0.005844
v -0.026381 0.014779 0.005478
v -0.026413 0.015465 0.005431
v -0.033665 0.014518 -0.005538
v -0.026004 0.015641 0.005122
v -0.031855 0.015577 -0.004788
v -0.026994 0.016292 0.002525
v -0.026705 0.016724 0.002164
v -0.026070 0.016982 0.001748
v -0.029498 0.016530 -0.003599
v -0.028812 0.016800 -0.002724
v -0.028441 0.017272 -0.002501
v -0.027743 0.017016 -0.002459
v -0.022828 0.018430 0.002636
v -0.024306 0.018901 -0.001441
v -0.022041 0.019332 0.002318
v -0.022550 0.019590 0.000106
v -0.051858 -0.000427 0.007504
v -0.051442 -0.001413 0.006864
v -0.050974 -0.001120 0.007962
v -0.049306 -0.001705 0.009032
v -0.052447 -0.000101 0.003947
v -0.052006 -0.000947 0.003903
v -0.046974 0.001602 0.008896
v -0.046260 0.002204 0.008395
v -0.045805 0.002446 0.007687
v -0.052585 0.001811 -0.002665
v -0.045095 0.002932 0.007513
v -0.043825 0.003831 0.008453
v -0.044345 0.003330 0.007905
v -0.051920 0.002231 -0.002804
v -0.051354 0.002811 -0.003152
v -0.050723 0.002915 -0.003329
v -0.048137 0.004957 -0.003532
v -0.038327 0.007167 0.007727
v -0.046119 0.006349 -0.003692
v -0.045804 0.006902 -0.003486
v -0.037025 0.007616 0.007236
v -0.036442 0.008472 0.007211
v -0.035159 0.009159 0.007913
v -0.043576 0.007888 -0.004737
v -0.033782 0.010173 0.007676
v -0.033577 0.010714 0.006342
v -0.032624 0.010643 0.007938
v -0.041842 0.009366 -0.005167
v -0.031958 0.011157 0.007922
v -0.033493 0.011469 0.005376
v -0.032663 0.011638 0.005592
v -0.039285 0.010987 -0.005536
v -0.038231 0.012113 -0.005901
v -0.037669 0.012605 -0.005511
v -0.027539 0.014884 0.005345
v -0.035745 0.014177 -0.005293
v -0.026423 0.016241 0.005270
v -0.035041 0.014192 -0.005593
v -0.033830 0.015071 -0.005260
v -0.026655 0.015811 0.003736
v -0.026080 0.016194 0.004980
v -0.026850 0.016615 0.002875
v -0.032495 0.015674 -0.004449
v -0.031675 0.015963 -0.004001
v -0.030486 0.016449 -0.003787
v -0.024706 0.017715 0.002411
v -0.024013 0.018206 0.002500
v -0.023622 0.019267 -0.000336
v -0.023217 0.019633 0.000395
v -0.021378 0.020562 0.000733
v -0.020968 0.020341 0.001879
v -0.020765 0.020914 0.000627
v -0.020630 0.020946 0.001441
v -0.050052 -0.001419 0.009388
v -0.052382 -0.000465 0.005146
v -0.048932 0.000367 0.009380
v -0.052829 0.000182 0.002023
v -0.052705 0.000199 0.003004
v -0.045742 0.002495 0.008932
v -0.044332 0.003282 0.008883
v -0.044524 0.003703 0.009045
v -0.042123 0.005187 0.006065
v -0.048889 0.004576 -0.003316
v -0.038018 0.007959 0.007491
v -0.037203 0.008239 0.007418
v -0.036752 0.008836 0.007464
v -0.036035 0.008680 0.007918
v -0.035543 0.008870 0.007960
v -0.034200 0.009696 0.008079
v -0.043964 0.008488 -0.004508
v -0.034888 0.010003 0.007954
v -0.034378 0.010623 0.006136
v -0.034422 0.010462 0.006633
v -0.032256 0.011901 0.007636
v -0.041620 0.010508 -0.004889
v -0.040252 0.011295 -0.005085
v -0.031918 0.012317 0.005458
v -0.031394 0.012501 0.006183
v -0.030059 0.012329 0.007452
v -0.038672 0.012309 -0.005678
v -0.026963 0.015219 0.005350
v -0.034323 0.014824 -0.005109
v -0.026810 0.016043 0.003122
v -0.026693 0.016230 0.004099
v -0.029109 0.017144 -0.002537
v -0.027938 0.017956 -0.002472
v -0.026460 0.018413 -0.001994
v -0.023197 0.019382 0.002337
v -0.024592 0.019725 -0.000858
v -0.023709 0.019934 0.000419
v -0.021331 0.020409 0.002055
v -0.051547 -0.000223 0.008251
v -0.051535 -0.000907 0.006752
v -0.051644 -0.000968 0.005675
v -0.049297 0.000672 0.009247
v -0.048004 0.000382 0.008862
v -0.052859 0.001019 -0.000203
v -0.052929 0.000877 -0.001234
v -0.043936 0.003843 0.007559
v -0.051162 0.003389 -0.002862
v -0.051984 0.003739 -0.002220
v -0.050655 0.003576 -0.003033
v -0.042675 0.005812 0.006312
v -0.049577 0.004433 -0.003085
v -0.041279 0.006672 0.006580
v -0.048493 0.004921 -0.003308
v -0.047200 0.005942 -0.002965
v -0.040529 0.006897 0.006666
v -0.040062 0.006635 0.007368
v -0.047330 0.006316 -0.002801
v -0.039090 0.007299 0.007234
v -0.038617 0.007582 0.007908
v -0.045109 0.006867 -0.003545
v -0.044715 0.007218 -0.003839
v -0.043107 0.008892 -0.004685
v -0.042595 0.009262 -0.004644
v -0.033518 0.011261 0.007458
v -0.042194 0.009931 -0.004909
v -0.034298 0.011019 0.005990
v -0.041079 0.010957 -0.004852
v -0.031095 0.012285 0.007486
v -0.032777 0.012489 0.004670
v -0.032194 0.012817 0.004787
v -0.030219 0.013004 0.007423
v -0.038867 0.011228 -0.005531
v -0.031748 0.013522 0.004735
v -0.031265 0.012962 0.005988
v -0.038232 0.012942 -0.005110
v -0.028921 0.013877 0.006954
v -0.028338 0.014936 0.006345
v -0.037449 0.013019 -0.005172
v -0.036332 0.013908 -0.005510
v -0.034509 0.015290 -0.004774
v -0.026260 0.016635 0.004545
v -0.026145 0.017435 0.004091
v -0.026562 0.017067 0.003707
v -0.031680 0.016530 -0.003685
v -0.030495 0.016750 -0.003559
v -0.029792 0.016936 -0.002804
v -0.025433 0.017559 0.001970
v -0.025369 0.018316 0.002370
v -0.023413 0.018660 0.002418
v -0.024703 0.019478 -0.001249
v -0.024304 0.019831 0.000232
v -0.022504 0.019268 0.002516
v -0.022052 0.020644 0.000843
v -0.021725 0.020490 0.001889
v -0.021868 0.020774 0.001315
v -0.051115 -0.000686 0.009609
v -0.052213 -0.000104 0.006636
v -0.052524 0.000195 0.003539
v -0.053061 0.000719 0.001559
v -0.053471 0.001810 -0.000851
v -0.045177 0.002812 0.008717
v -0.053343 0.002653 -0.002152
v -0.052522 0.002589 -0.002335
v -0.044982 0.004273 0.007839
v -0.044279 0.004332 0.007690
v -0.043871 0.005060 0.007266
v -0.049920 0.004776 -0.002719
v -0.048875 0.005273 -0.003110
v -0.047732 0.006344 -0.002615
v -0.039824 0.007349 0.007044
v -0.038889 0.007929 0.007471
v -0.037018 0.009468 0.006972
v -0.036577 0.009494 0.007324
v -0.036233 0.009086 0.008111
v -0.043975 0.008812 -0.004126
v -0.034006 0.010381 0.007889
v -0.032331 0.012537 0.007533
v -0.031804 0.012074 0.007684
v -0.033503 0.011802 0.005319
v -0.031486 0.012533 0.006825
v -0.033032 0.012536 0.004840
v -0.032245 0.013253 0.004448
v -0.031202 0.013605 0.005336
v -0.029214 0.014429 0.006634
v -0.027372 0.015273 0.005619
v -0.035366 0.014738 -0.004805
v -0.026610 0.016677 0.004843
v -0.032846 0.016017 -0.004077
v -0.027083 0.017141 0.002721
v -0.026387 0.017727 0.001995
v -0.025340 0.018267 0.003704
v -0.026124 0.018088 0.001928
v -0.025672 0.018192 0.002820
v -0.028452 0.018880 -0.002138
v -0.024072 0.019035 0.002474
v -0.026074 0.018403 -0.001723
v -0.022966 0.019825 0.002347
v -0.022259 0.020621 0.001610
v -0.022947 0.020333 0.000829
v -0.051424 -0.000493 0.009344
v -0.051550 0.000235 0.008785
v -0.050769 -0.000179 0.009767
v -0.052360 0.000583 0.006529
v -0.052556 -0.000034 0.004611
v -0.052403 -0.000038 0.005017
v -0.049015 0.001187 0.009374
v -0.052956 0.000791 0.002351
v -0.051823 0.003162 -0.002396
v -0.044402 0.004802 0.007253
v -0.050759 0.004071 -0.002606
v -0.051076 0.004502 -0.002453
v -0.043235 0.006604 0.006682
v -0.050454 0.005022 -0.002292
v -0.049391 0.005472 -0.002707
v -0.042266 0.006447 0.006468
v -0.049149 0.005249 -0.002890
v -0.042010 0.006861 0.006355
v -0.046806 0.006710 -0.002788
v -0.046438 0.007917 -0.003068
v -0.038167 0.009180 0.006837
v -0.037911 0.008715 0.006904
v -0.044497 0.008420 -0.004065
v -0.035866 0.009799 0.008075
v -0.043583 0.009077 -0.004349
v -0.033641 0.011781 0.007486
v -0.034105 0.011369 0.006456
v -0.032642 0.012269 0.007773
v -0.040472 0.011222 -0.004863
v -0.040132 0.012134 -0.005046
v -0.032809 0.013055 0.005031
v -0.039478 0.012501 -0.005020
v -0.030929 0.013862 0.006121
v -0.029694 0.013582 0.007054
v -0.030549 0.013723 0.007648
v -0.037216 0.014089 -0.004988
v -0.037248 0.013621 -0.005242
v -0.036561 0.014439 -0.004594
v -0.028379 0.015482 0.005901
v -0.027784 0.015845 0.005850
v -0.027074 0.016505 0.005292
v -0.025990 0.017748 0.003729
v -0.025209 0.019629 -0.000879
v -0.025382 0.019848 -0.000789
v -0.024395 0.020014 0.000458
v -0.023429 0.020465 0.001593
v -0.052569 0.000231 0.005799
v -0.052530 0.000526 0.006155
v -0.049855 -0.000328 0.009285
v -0.048395 0.002177 0.009406
v -0.053397 0.002024 -0.000483
v -0.045711 0.003058 0.009434
v -0.045462 0.004035 0.009222
v -0.045101 0.003677 0.008995
v -0.052774 0.003131 -0.002146
v -0.044359 0.004125 0.008571
v -0.051903 0.004115 -0.001906
v -0.051363 0.004402 -0.002222
v -0.049745 0.005390 -0.002493
v -0.048128 0.006497 -0.002337
v -0.041172 0.007268 0.006469
v -0.047312 0.006849 -0.002413
v -0.040686 0.007544 0.006334
v -0.040045 0.008076 0.006490
v -0.039718 0.008683 0.006415
v -0.039352 0.008281 0.007147
v -0.038699 0.008689 0.007209
v -0.038058 0.009792 0.006322
v -0.045913 0.008392 -0.003070
v -0.036706 0.010252 0.006678
v -0.036130 0.010227 0.007469
v -0.044411 0.009438 -0.003830
v -0.035646 0.010431 0.008043
v -0.043488 0.009672 -0.004131
v -0.043732 0.010098 -0.003815
v -0.034424 0.010993 0.008183
v -0.043038 0.010031 -0.004268
v -0.042392 0.010252 -0.004391
v -0.042101 0.010970 -0.004545
v -0.033899 0.012027 0.006101
v -0.031844 0.013366 0.007681
v -0.033844 0.012429 0.005431
v -0.031484 0.013559 0.006763
v -0.029998 0.014523 0.007095
v -0.037819 0.013688 -0.004888
v -0.037066 0.014667 -0.004441
v -0.036340 0.014532 -0.004798
v -0.034963 0.015390 -0.004495
v -0.028614 0.015847 0.005731
v -0.033968 0.015677 -0.004119
v -0.033714 0.016042 -0.003897
v -0.027750 0.017009 0.004617
v -0.027195 0.017392 0.004228
v -0.032525 0.016769 -0.003101
v -0.026871 0.017425 0.003951
v -0.031703 0.017117 -0.002892
v -0.030313 0.017131 -0.002884
v -0.030310 0.017960 -0.002876
v -0.025312 0.018981 0.002815
v -0.025204 0.018730 0.002536
v -0.024758 0.019150 0.002263
v -0.027505 0.017878 -0.002266
v -0.026507 0.019188 -0.001351
v -0.024127 0.019606 0.002377
v -0.026001 0.019779 -0.000765
v -0.024049 0.020273 0.001019
v -0.051424 -0.000070 0.009461
v -0.051911 0.000129 0.007433
v -0.052939 0.000919 0.005340
v -0.049724 0.000660 0.009486
v -0.053304 0.001165 0.003428
v -0.046812 0.002190 0.008845
v -0.053891 0.002763 -0.001306
v -0.053689 0.002586 -0.001887
v -0.044949 0.004475 0.008749
v -0.045066 0.004551 0.009359
v -0.053114 0.004056 -0.001397
v -0.045000 0.004891 0.007628
v -0.049543 0.005994 -0.002173
v -0.042085 0.007326 0.006265
v -0.038663 0.009529 0.005893
v -0.038768 0.009832 0.006126
v -0.045219 0.009152 -0.003609
v -0.036241 0.010647 0.007290
v -0.036665 0.010627 0.006719
v -0.037268 0.010514 0.006618
v -0.035179 0.010916 0.008168
v -0.035387 0.011168 0.007486
v -0.042863 0.010829 -0.003979
v -0.035338 0.011919 0.006100
v -0.034585 0.011373 0.007813
v -0.033632 0.012300 0.006915
v -0.033680 0.012968 0.006374
v -0.041770 0.011439 -0.004372
v -0.033378 0.013085 0.005611
v -0.031759 0.012870 0.007622
v -0.039039 0.013005 -0.004532
v -0.032024 0.014348 0.005096
v -0.031466 0.014141 0.005571
v -0.030378 0.014437 0.007010
v -0.028919 0.015665 0.006189
v -0.035711 0.015242 -0.004289
v -0.034923 0.015905 -0.003956
v -0.034334 0.016086 -0.003332
v -0.032893 0.016448 -0.003649
v -0.029690 0.017648 -0.002680
v -0.025077 0.018977 0.003516
v -0.026011 0.020217 -0.000307
v -0.024835 0.020039 0.000685
v -0.024197 0.020399 0.001846
v -0.052027 0.000295 0.008056
v -0.050868 0.000675 0.009784
v -0.052227 0.000939 0.007895
v -0.049786 0.001422 0.009514
v -0.049162 0.002166 0.009460
v -0.048884 0.002544 0.009317
v -0.053626 0.001701 0.001843
v -0.053875 0.003140 -0.001662
v -0.052862 0.003431 -0.001652
v -0.044873 0.005149 0.008226
v -0.044282 0.005637 0.007526
v -0.043781 0.006192 0.007162
v -0.049965 0.005864 -0.001982
v -0.042784 0.007144 0.006759
v -0.048529 0.006745 -0.001682
v -0.048389 0.006528 -0.002063
v -0.041035 0.008086 0.006456
v -0.036364 0.010433 0.008100
v -0.045197 0.009533 -0.003235
v -0.037621 0.009967 0.006566
v -0.036252 0.010955 0.007911
v -0.036071 0.010820 0.008151
v -0.034645 0.011959 0.006948
v -0.033912 0.012586 0.007054
v -0.034148 0.012884 0.006723
v -0.041620 0.012161 -0.003998
v -0.041052 0.012264 -0.004425
v -0.041194 0.011654 -0.004572
v -0.031187 0.013682 0.007628
v -0.040654 0.012220 -0.004675
v -0.032557 0.013919 0.004883
v -0.033337 0.013793 0.005499
v -0.031419 0.014115 0.006915
v -0.040254 0.012918 -0.004463
v -0.038649 0.013751 -0.004712
v -0.037759 0.014554 -0.004431
v -0.029639 0.015743 0.006150
v -0.037380 0.014777 -0.004141
v -0.028822 0.016327 0.005418
v -0.028372 0.016607 0.004926
v -0.026433 0.018007 0.004037
v -0.031004 0.018311 -0.002397
v -0.029253 0.018876 -0.002167
v -0.025682 0.018899 0.003443
v -0.025289 0.019573 0.003005
v -0.025051 0.019575 0.002371
v -0.027267 0.019730 -0.001436
v -0.026340 0.020189 -0.000087
v -0.024909 0.020370 0.000970
v -0.050610 0.001169 0.009589
v -0.053271 0.001402 0.003959
v -0.048266 0.002703 0.009355
v -0.053796 0.002893 -0.000911
v -0.044574 0.005049 0.008916
v -0.051613 0.004988 -0.001594
v -0.051603 0.004662 -0.002065
v -0.050098 0.006266 -0.001477
v -0.041551 0.007985 0.006367
v -0.047985 0.007155 -0.001897
v -0.046658 0.008591 -0.002545
v -0.046975 0.008119 -0.002701
v -0.039680 0.009231 0.005977
v -0.038235 0.010070 0.005972
v -0.044596 0.009990 -0.003628
v -0.043334 0.010553 -0.003681
v -0.036288 0.011393 0.005866
v -0.031482 0.014071 0.007737
v -0.031644 0.014307 0.006288
v -0.029671 0.016566 0.005372
v -0.028056 0.017365 0.004342
v -0.026459 0.018656 0.003967
v -0.030355 0.018654 -0.002265
v -0.028350 0.019268 -0.001723
v -0.027855 0.019599 -0.001550
v -0.024877 0.020410 0.001925
v -0.025342 0.019908 0.002504
v -0.026587 0.019740 -0.000808
v -0.051513 0.000625 0.009763
v -0.050134 0.001683 0.009328
v -0.053555 0.001580 0.005163
v -0.053488 0.001665 0.003028
v -0.053274 0.001590 0.003469
v -0.053853 0.002626 0.000401
v -0.046313 0.004115 0.009803
v -0.045329 0.004932 0.009506
v -0.052581 0.004509 -0.001276
v -0.044235 0.006473 0.007487
v -0.049546 0.006462 -0.001631
v -0.047989 0.007362 -0.001391
v -0.040693 0.008605 0.006630
v -0.045773 0.009274 -0.003175
v -0.046008 0.009491 -0.002579
v -0.036810 0.011260 0.008314
v -0.035901 0.011102 0.008257
v -0.037260 0.011114 0.006482
v -0.043947 0.011058 -0.003253
v -0.036604 0.011772 0.005962
v -0.037153 0.012103 0.005330
v -0.035737 0.011861 0.007890
v -0.043206 0.011306 -0.003731
v -0.035808 0.012253 0.005994
v -0.042368 0.011307 -0.003928
v -0.042477 0.012036 -0.003831
v -0.034964 0.013064 0.006093
v -0.035161 0.012457 0.006235
v -0.034401 0.012709 0.006430
v -0.032232 0.013738 0.007387
v -0.032181 0.014099 0.007695
v -0.040758 0.012879 -0.004179
v -0.032654 0.014359 0.005339
v -0.031796 0.014234 0.006901
v -0.031634 0.014975 0.006647
v -0.030402 0.015223 0.006677
v -0.038471 0.014525 -0.004191
v -0.030082 0.015357 0.006359
v -0.031032 0.015727 0.005754
v -0.029858 0.016058 0.005582
v -0.035012 0.016099 -0.003607
v -0.034830 0.016348 -0.003212
v -0.033153 0.016901 -0.002956
v -0.027107 0.018466 0.004023
v -0.026758 0.019249 0.003580
v -0.028922 0.019015 -0.001864
v -0.025922 0.019705 0.002917
v -0.027839 0.020200 -0.000880
v -0.025736 0.020490 0.001704
v -0.027343 0.020252 -0.000958
v -0.025642 0.020500 0.001245
v -0.052127 0.001224 0.009120
v -0.052041 0.000947 0.009559
v -0.052700 0.000914 0.005758
v -0.049428 0.002793 0.009549
v -0.047958 0.003211 0.009471
v -0.053692 0.002648 0.000890
v -0.048848 0.003403 0.009471
v -0.047978 0.003703 0.009402
v -0.054120 0.003328 -0.000079
v -0.047246 0.003867 0.009407
v -0.046624 0.004029 0.009531
v -0.045937 0.004847 0.009501
v -0.053966 0.003479 -0.001105
v -0.053878 0.004280 -0.000909
v -0.044990 0.005441 0.009000
v -0.045143 0.005858 0.008125
v -0.042019 0.008669 0.006553
v -0.040945 0.009460 0.006340
v -0.044875 0.010032 -0.003323
v -0.036024 0.012154 0.008114
v -0.044293 0.010541 -0.003405
v -0.041897 0.012469 -0.003819
v -0.033381 0.013825 0.005985
v -0.041191 0.013056 -0.003882
v -0.032587 0.014418 0.007493
v -0.039885 0.013655 -0.003934
v -0.031916 0.015040 0.005960
v -0.031677 0.014506 0.007265
v -0.039362 0.013702 -0.004211
v -0.032267 0.015008 0.005586
v -0.029216 0.016738 0.004759
v -0.028779 0.017100 0.004795
v -0.028335 0.018057 0.004468
v -0.027680 0.018193 0.004385
v -0.032554 0.017867 -0.002545
v -0.027259 0.019084 0.003994
[truncated: 501,828 more chars]
