# Supplementary material for: Computational modelling of muscle fibre operating ranges in the hindlimb of a small ground bird (Eudromia elegans), with implications for modelling locomotion in extinct species
Source: PLoS Comput Biol. 2021 Apr 1;17(4):e1008843. doi: 10.1371/journal.pcbi.1008843 (PMC8016346; doi:10.1371/journal.pcbi.1008843)
Supplement: S1 Model File — (ZIP) [file pcbi.1008843.s006.zip › geometry/R_TMT.obj]

####
#
# OBJ File Generated by Meshlab
#
####
# Object R_TMT.obj
#
# Vertices: 6811
# Faces: 13620
#
####
v -0.045366 -0.001708 0.001226
v -0.045558 -0.001428 0.001278
v -0.045559 -0.001439 -0.001029
v -0.045938 -0.000820 -0.000948
v -0.046019 -0.000600 -0.000276
v -0.046022 -0.000662 -0.000626
v -0.045960 -0.000670 -0.001201
v -0.045141 -0.001730 0.001685
v -0.045169 -0.001885 0.001307
v -0.045296 -0.001735 -0.000430
v -0.045332 -0.001687 -0.001008
v -0.045300 -0.001741 -0.000732
v -0.045018 -0.001933 -0.000999
v -0.045449 -0.001606 0.001016
v -0.045417 -0.001512 0.000016
v -0.045378 -0.001598 -0.001231
v -0.045402 -0.001506 0.001666
v -0.045392 -0.001630 0.001496
v -0.045582 -0.001374 0.001005
v -0.045402 -0.001521 0.000360
v -0.045568 -0.001450 -0.000789
v -0.045516 -0.001445 -0.001242
v -0.045505 -0.001184 -0.001510
v -0.045413 -0.001455 -0.001400
v -0.045567 -0.001149 0.001667
v -0.045524 -0.001330 0.000335
v -0.045607 -0.001243 -0.000011
v -0.045504 -0.001495 -0.000469
v -0.045774 -0.001131 -0.000951
v -0.045777 -0.000988 -0.001267
v -0.045591 -0.001306 0.001493
v -0.045694 -0.001124 0.001212
v -0.045714 -0.001044 0.000848
v -0.045815 -0.000849 0.000277
v -0.045907 -0.000868 -0.000374
v -0.045711 -0.000948 0.001442
v -0.045766 -0.000614 0.001541
v -0.045818 -0.000715 0.001219
v -0.045822 -0.000780 0.000946
v -0.045758 -0.000923 0.000541
v -0.045906 -0.000634 0.000412
v -0.045854 -0.001039 -0.000641
v -0.045742 -0.000550 -0.001621
v -0.045952 -0.000494 -0.001401
v -0.045755 -0.000859 -0.001471
v -0.045960 -0.000221 0.001086
v -0.045927 -0.000455 0.000957
v -0.045978 -0.000096 0.000507
v -0.045967 -0.000398 0.000527
v -0.045977 -0.000150 0.000237
v -0.045989 -0.000379 0.000263
v -0.046046 -0.000353 -0.000123
v -0.046067 -0.000056 -0.000218
v -0.046100 -0.000427 -0.000542
v -0.046050 -0.000443 -0.001127
v -0.046102 -0.000132 -0.000970
v -0.046070 -0.000160 -0.001223
v -0.046115 -0.000270 -0.000548
v -0.046095 0.000060 -0.000643
v -0.044651 -0.002181 0.001212
v -0.045019 -0.001944 0.000661
v -0.044938 -0.001985 -0.000016
v -0.044673 -0.002118 -0.001036
v -0.044797 -0.002111 -0.000710
v -0.044970 -0.001917 0.001598
v -0.045087 -0.001920 0.001466
v -0.044811 -0.002067 0.001447
v -0.044928 -0.002046 0.001185
v -0.044899 -0.002056 0.000902
v -0.045155 -0.001895 0.001017
v -0.045043 -0.001894 0.000296
v -0.044797 -0.002064 0.000357
v -0.044932 -0.002032 -0.000382
v -0.045133 -0.001896 -0.000422
v -0.045091 -0.001932 -0.000633
v -0.044956 -0.001767 -0.001479
v -0.045318 -0.001766 0.001013
v -0.045261 -0.001704 0.000459
v -0.045211 -0.001748 0.000052
v -0.045251 -0.001632 -0.001395
v -0.044992 -0.001904 -0.001226
v -0.045315 -0.001422 0.001808
v -0.045306 -0.001418 -0.001546
v -0.045319 -0.000948 -0.001733
v -0.045469 -0.001004 -0.001662
v -0.045494 -0.000871 0.001905
v -0.045655 -0.000711 0.001755
v -0.045739 -0.000185 -0.001671
v -0.045624 -0.000361 0.001876
v -0.045797 -0.000366 0.001612
v -0.045916 -0.000232 0.001349
v -0.046014 -0.000095 -0.000015
v -0.045914 -0.000258 -0.001522
v -0.046020 -0.000246 -0.001373
v -0.045722 -0.000129 0.001754
v -0.046070 0.000111 -0.001135
v -0.045880 -0.000009 0.001507
v -0.045933 0.000244 0.001153
v -0.045893 0.000189 0.001420
v -0.045955 0.000029 0.001267
v -0.045994 -0.000035 0.000972
v -0.045894 0.000360 0.000593
v -0.045977 0.000124 0.000740
v -0.046100 0.000114 -0.000904
v -0.044572 -0.002174 0.001418
v -0.044353 -0.002269 0.001206
v -0.044294 -0.002288 -0.000560
v -0.044504 -0.002239 -0.000833
v -0.044467 -0.002108 -0.001265
v -0.044739 -0.001985 -0.001285
v -0.044560 -0.001842 0.001802
v -0.044454 -0.002095 0.001599
v -0.044669 -0.002061 0.001600
v -0.044667 -0.002146 0.000633
v -0.044701 -0.002117 0.000049
v -0.044582 -0.002212 -0.000554
v -0.044869 -0.001804 0.001775
v -0.045004 -0.001599 0.001868
v -0.044928 -0.001639 -0.001603
v -0.045176 -0.001256 -0.001672
v -0.044959 -0.001071 0.001999
v -0.045089 -0.001342 0.001944
v -0.045309 -0.000912 0.002000
v -0.045179 -0.000679 -0.001752
v -0.045424 -0.000639 0.002001
v -0.045391 -0.000466 -0.001768
v -0.045561 -0.000488 -0.001734
v -0.045660 0.000077 0.001808
v -0.045863 0.000070 -0.001577
v -0.045787 0.000150 0.001634
v -0.045779 0.000446 0.001451
v -0.045847 0.000517 0.001140
v -0.045922 0.000041 0.000254
v -0.045978 0.000413 -0.001408
v -0.045908 0.000357 -0.001517
v -0.045824 0.000607 0.000031
v -0.045984 0.000351 -0.000293
v -0.046004 0.000675 -0.000662
v -0.046019 0.000686 -0.000916
v -0.046030 0.000437 -0.001183
v -0.046055 0.000379 -0.000787
v -0.045984 0.000751 -0.001182
v -0.045955 0.000949 -0.000955
v -0.043946 -0.002307 -0.000494
v -0.044361 -0.002219 -0.001064
v -0.044272 -0.001920 0.001760
v -0.044377 -0.002217 0.001431
v -0.044189 -0.002312 0.000956
v -0.044584 -0.002221 0.001037
v -0.044390 -0.002233 0.000575
v -0.044105 -0.002278 0.000665
v -0.044447 -0.002201 0.000061
v -0.044156 -0.002255 -0.000158
v -0.044387 -0.002035 -0.001412
v -0.044622 -0.001803 -0.001537
v -0.044824 -0.001384 0.001976
v -0.044492 -0.001552 0.001900
v -0.044836 -0.001544 0.001939
v -0.044755 -0.001591 -0.001654
v -0.045015 -0.001010 -0.001735
v -0.044867 -0.001384 -0.001711
v -0.045411 -0.000286 0.001998
v -0.045191 -0.000675 0.002048
v -0.045513 -0.000170 0.001942
v -0.045609 0.000048 -0.001728
v -0.045526 0.000193 0.001877
v -0.045857 0.000403 0.000303
v -0.045922 0.000304 0.000014
v -0.045806 0.000561 0.001307
v -0.045922 0.000348 0.000837
v -0.045721 0.000870 0.000979
v -0.045870 0.000827 -0.001389
v -0.045707 0.000433 -0.001667
v -0.045660 0.000890 0.001269
v -0.045911 0.000812 -0.000432
v -0.045961 0.000935 -0.001164
v -0.045919 0.001000 -0.000723
v -0.045783 0.001283 -0.000766
v -0.043777 -0.002197 0.001355
v -0.043991 -0.002235 0.001404
v -0.044029 -0.002303 0.001195
v -0.043838 -0.002298 0.000932
v -0.044132 -0.002236 0.000188
v -0.043876 -0.002236 -0.000124
v -0.043787 -0.002325 -0.000774
v -0.044088 -0.002321 -0.000783
v -0.044016 -0.002297 -0.000988
v -0.044094 -0.002209 -0.001204
v -0.044119 -0.002100 0.001603
v -0.043951 -0.002027 -0.001438
v -0.044279 -0.001869 -0.001539
v -0.044268 -0.001725 0.001847
v -0.044449 -0.001648 -0.001632
v -0.044712 -0.001310 -0.001725
v -0.044369 -0.001434 -0.001650
v -0.044638 -0.001295 0.001949
v -0.044811 -0.000860 -0.001689
v -0.044531 -0.001194 -0.001674
v -0.044865 -0.000725 0.001991
v -0.044899 -0.000330 -0.001637
v -0.044915 -0.000257 0.002004
v -0.045170 -0.000292 0.002027
v -0.044980 -0.000015 -0.001639
v -0.045173 -0.000293 -0.001730
v -0.045386 0.000089 -0.001746
v -0.045294 0.000320 0.001940
v -0.045262 0.000492 -0.001695
v -0.045538 0.000593 -0.001693
v -0.045615 0.000368 0.001737
v -0.045737 0.000780 -0.001574
v -0.045602 0.000764 0.001513
v -0.045545 0.001124 0.001164
v -0.045688 0.000851 0.000284
v -0.045694 0.000982 -0.000002
v -0.045687 0.001346 -0.001115
v -0.045615 0.001301 -0.001314
v -0.045765 0.001078 -0.001360
v -0.043802 -0.002302 0.001219
v -0.043563 -0.002238 0.000881
v -0.043573 -0.002318 -0.000894
v -0.043736 -0.002225 -0.001231
v -0.043620 -0.002218 0.001127
v -0.043749 -0.002272 0.000688
v -0.043823 -0.002230 0.000450
v -0.043819 -0.002204 0.000139
v -0.043604 -0.002164 -0.000066
v -0.043599 -0.002282 -0.000616
v -0.043929 -0.002077 0.001593
v -0.044039 -0.001795 -0.001567
v -0.044032 -0.001898 0.001734
v -0.044176 -0.001627 -0.001609
v -0.044369 -0.001245 0.001876
v -0.044100 -0.001531 0.001828
v -0.044600 -0.000635 0.001898
v -0.044545 -0.000808 -0.001581
v -0.044685 -0.000286 0.001943
v -0.044795 0.000120 0.002009
v -0.044690 -0.000003 -0.001490
v -0.044886 0.000286 -0.001591
v -0.045130 0.000111 0.002005
v -0.044989 0.000637 -0.001643
v -0.045129 0.000731 0.001878
v -0.045430 0.000829 0.001679
v -0.045601 0.000889 -0.001626
v -0.045607 0.001068 0.001065
v -0.045611 0.001022 0.000596
v -0.045504 0.001228 0.000339
v -0.045497 0.001067 0.001374
v -0.045497 0.001217 0.000609
v -0.045601 0.001285 -0.000183
v -0.045796 0.001167 -0.000526
v -0.045663 0.001419 -0.000893
v -0.045504 0.001195 -0.001519
v -0.045597 0.001488 -0.000518
v -0.043351 -0.002258 -0.000873
v -0.043360 -0.002134 0.000937
v -0.043347 -0.002261 -0.001102
v -0.043580 -0.002075 0.001333
v -0.043286 -0.002044 0.000234
v -0.043566 -0.002138 0.000255
v -0.043677 -0.002009 -0.001468
v -0.043594 -0.002121 -0.001355
v -0.043725 -0.001968 0.001539
v -0.043746 -0.001836 -0.001532
v -0.043835 -0.001825 0.001691
v -0.043881 -0.001661 0.001743
v -0.044061 -0.001338 -0.001569
v -0.044278 -0.001138 -0.001584
v -0.044373 -0.000740 0.001821
v -0.044042 -0.000801 0.001720
v -0.044701 -0.000566 -0.001589
v -0.044312 -0.000774 -0.001472
v -0.044675 -0.000319 -0.001517
v -0.044321 -0.000254 0.001794
v -0.045326 0.000754 0.001793
v -0.045133 0.001125 0.001675
v -0.045322 0.001129 0.001519
v -0.045240 0.001493 0.001014
v -0.045475 0.001343 0.000101
v -0.045405 0.001533 -0.000140
v -0.045394 0.001552 -0.001334
v -0.045428 0.001675 -0.000849
v -0.045498 0.001549 -0.001101
v -0.043397 -0.002163 0.000695
v -0.043345 -0.002068 -0.001355
v -0.043327 -0.001957 -0.001417
v -0.043344 -0.001570 0.001474
v -0.043508 -0.001743 -0.001515
v -0.043790 -0.001618 -0.001556
v -0.043481 -0.001344 0.001598
v -0.043953 -0.001155 0.001747
v -0.043605 -0.001079 0.001649
v -0.043721 -0.000930 -0.001352
v -0.044023 -0.000993 -0.001460
v -0.044198 -0.000469 0.001752
v -0.044256 -0.000334 -0.001290
v -0.043918 -0.000422 -0.001173
v -0.044128 -0.000201 0.001769
v -0.044296 0.000187 0.001903
v -0.044154 -0.000005 -0.001176
v -0.044363 -0.000077 -0.001277
v -0.044531 -0.000006 0.001928
v -0.044341 0.000417 -0.001357
v -0.044613 0.000332 -0.001474
v -0.044767 0.000565 -0.001576
v -0.044860 0.000439 0.002013
v -0.044768 0.001168 -0.001684
v -0.044985 0.001042 0.001797
v -0.045076 0.001161 -0.001673
v -0.045125 0.000873 -0.001680
v -0.045265 0.001265 -0.001603
v -0.045141 0.001468 0.001293
v -0.045304 0.001463 0.000787
v -0.045195 0.001614 0.000398
v -0.045237 0.001630 0.000090
v -0.045209 0.001515 -0.001488
v -0.045232 0.001835 -0.000642
v -0.045121 0.001908 -0.000889
v -0.045167 0.001841 -0.001073
v -0.042512 -0.002488 -0.004998
v -0.042708 -0.002326 -0.004753
v -0.042565 -0.002364 -0.004635
v -0.042676 -0.002348 -0.005043
v -0.042955 -0.002028 -0.004882
v -0.042841 -0.002194 -0.004813
v -0.043313 -0.002058 -0.000034
v -0.043225 -0.002158 -0.000548
v -0.043035 -0.002118 -0.000803
v -0.042988 -0.002082 -0.001066
v -0.042885 -0.002090 -0.004496
v -0.042896 -0.002033 -0.005057
v -0.043086 -0.001936 0.000957
v -0.043092 -0.001961 0.000044
v -0.043019 -0.001805 -0.004051
v -0.043054 -0.001848 -0.004340
v -0.043136 -0.001709 -0.004732
v -0.043044 -0.001919 -0.004611
v -0.043091 -0.001650 -0.004996
v -0.043282 -0.001772 0.001333
v -0.043238 -0.001442 -0.003321
v -0.043207 -0.001565 -0.003994
v -0.043591 -0.001377 -0.001485
v -0.043397 -0.001509 -0.001488
v -0.043393 -0.001132 -0.002913
v -0.043475 -0.001218 -0.003218
v -0.043215 -0.001531 -0.003704
v -0.043255 -0.001480 -0.004140
v -0.043718 -0.001163 -0.001446
v -0.043436 -0.001216 -0.003511
v -0.043485 -0.000786 -0.004007
v -0.043330 -0.001276 -0.004196
v -0.043294 -0.001136 -0.004741
v -0.043225 -0.001418 -0.004809
v -0.043470 -0.001188 -0.003078
v -0.043471 -0.000950 -0.002867
v -0.043558 -0.000933 -0.003546
v -0.043597 -0.000912 -0.003283
v -0.043498 -0.000976 -0.003755
v -0.043614 -0.000512 -0.003783
v -0.043768 -0.000317 0.001707
v -0.043850 -0.000586 0.001679
v -0.043632 -0.000187 -0.002767
v -0.043654 -0.000668 -0.003040
v -0.043667 -0.000412 -0.002861
v -0.043708 -0.000526 -0.003270
v -0.043744 -0.000374 -0.003148
v -0.043724 -0.000361 -0.003492
v -0.044012 -0.000192 -0.001122
v -0.044458 0.000385 0.001964
v -0.044256 0.000223 -0.001240
v -0.044520 0.000891 0.001936
v -0.044355 0.000682 0.001961
v -0.044472 0.000709 -0.001520
v -0.044638 0.001086 0.001875
v -0.044635 0.000948 -0.001631
v -0.044627 0.001352 0.001779
v -0.044947 0.001461 0.001531
v -0.044787 0.001430 0.001672
v -0.044897 0.001814 0.001096
v -0.045033 0.001829 0.000070
v -0.045225 0.001794 -0.000376
v -0.045050 0.001644 -0.001488
v -0.045122 0.001747 -0.001303
v -0.041606 -0.003583 0.001751
v -0.041722 -0.003417 0.002617
v -0.041757 -0.003460 0.002349
v -0.041759 -0.003456 0.002026
v -0.041756 -0.003371 0.001717
v -0.042419 -0.002532 -0.004893
v -0.042307 -0.002591 -0.005094
v -0.042205 -0.002553 -0.005245
v -0.042606 -0.002329 -0.005248
v -0.042388 -0.002270 -0.004321
v -0.042724 -0.002161 -0.004388
v -0.042896 -0.001859 -0.003899
v -0.042700 -0.001957 -0.003853
v -0.042571 -0.001951 -0.005408
v -0.042591 -0.002234 -0.005341
v -0.042786 -0.001849 -0.000203
v -0.042839 -0.002030 -0.000842
v -0.042734 -0.001831 -0.001185
v -0.043103 -0.002047 -0.001256
v -0.042657 -0.001712 -0.003074
v -0.042873 -0.001814 -0.005231
v -0.043158 -0.002042 0.000778
v -0.043130 -0.002021 0.000572
v -0.042798 -0.001821 0.000309
v -0.042760 -0.001661 -0.001331
v -0.042843 -0.001629 -0.003102
v -0.043096 -0.001465 -0.003069
v -0.042910 -0.001750 -0.003509
v -0.043337 -0.001995 0.001175
v -0.043056 -0.001360 -0.001432
v -0.042963 -0.001457 -0.002908
v -0.042951 -0.001246 -0.002705
v -0.043164 -0.001184 -0.001406
v -0.043217 -0.001207 -0.004997
v -0.042978 -0.001150 -0.005242
v -0.043099 -0.001278 -0.005149
v -0.043468 -0.001009 -0.001362
v -0.043330 -0.001008 -0.002771
v -0.043363 -0.001083 -0.004329
v -0.043301 -0.000868 -0.004726
v -0.043228 -0.001055 -0.004996
v -0.043280 -0.001180 0.001567
v -0.043376 -0.000811 -0.004423
v -0.043628 -0.000573 -0.001166
v -0.043525 -0.000488 -0.002721
v -0.043466 -0.000486 -0.004180
v -0.043508 -0.000721 0.001647
v -0.043469 -0.000387 -0.001056
v -0.043484 -0.000129 -0.002661
v -0.043654 -0.000200 -0.003759
v -0.043690 -0.000296 -0.001064
v -0.043727 -0.000105 -0.002982
v -0.043757 -0.000027 -0.003339
v -0.043765 0.000297 -0.003381
v -0.043716 0.000103 -0.003621
v -0.043984 0.000273 0.001877
v -0.043933 0.000067 -0.001086
v -0.044101 0.000318 -0.001207
v -0.044030 0.000566 0.001932
v -0.044127 0.000686 -0.001420
v -0.044327 0.001357 -0.001683
v -0.044532 0.001481 -0.001686
v -0.044758 0.001565 -0.001642
v -0.044660 0.001821 0.001456
v -0.044428 0.001954 -0.001447
v -0.044868 0.001889 0.000901
v -0.044897 0.001891 0.000373
v -0.044849 0.001979 0.000060
v -0.044894 0.002058 -0.000553
v -0.044754 0.002034 -0.001125
v -0.041138 -0.004239 0.002390
v -0.041223 -0.003940 0.002896
v -0.041227 -0.004098 0.002617
v -0.041474 -0.003864 0.002380
v -0.041329 -0.003774 0.001659
v -0.041631 -0.003643 0.002542
v -0.041498 -0.003828 0.002125
v -0.041644 -0.003667 0.002072
v -0.041501 -0.003522 0.001510
v -0.041472 -0.003708 0.002825
v -0.041563 -0.003177 0.001462
v -0.041642 -0.003171 0.002906
v -0.041838 -0.003246 0.002248
v -0.041840 -0.003215 0.001948
v -0.041782 -0.003043 0.002665
v -0.041857 -0.002998 0.001890
v -0.041844 -0.003053 0.002452
v -0.041879 -0.002689 0.002156
v -0.041879 -0.002994 0.002149
v -0.041792 -0.002870 0.001728
v -0.042291 -0.002505 -0.004709
v -0.042273 -0.002366 -0.005380
v -0.042374 -0.002181 -0.005435
v -0.042557 -0.001963 -0.003705
v -0.042549 -0.001784 -0.000540
v -0.042632 -0.001847 -0.001017
v -0.042489 -0.001571 -0.001191
v -0.042386 -0.001773 -0.003102
v -0.042656 -0.001691 0.000759
v -0.042661 -0.001745 0.000558
v -0.042550 -0.001704 0.000019
v -0.042515 -0.001466 -0.002739
v -0.042777 -0.001459 -0.002812
v -0.042821 -0.001514 0.001184
v -0.042641 -0.001571 0.000962
v -0.042868 -0.001521 -0.001404
v -0.042601 -0.001383 -0.001347
v -0.042694 -0.001090 -0.002569
v -0.042717 -0.001271 -0.002636
v -0.042817 -0.001476 -0.005330
v -0.043024 -0.001243 0.001465
v -0.042846 -0.001365 0.001312
v -0.042745 -0.001082 0.001445
v -0.042936 -0.001065 -0.002607
v -0.042892 -0.000958 -0.001377
v -0.043246 -0.000687 -0.002609
v -0.043193 -0.000868 -0.001318
v -0.042980 -0.000598 -0.001288
v -0.043213 -0.000724 -0.004893
v -0.043041 -0.000856 -0.005146
v -0.043132 -0.000891 0.001598
v -0.043331 -0.000557 -0.001180
v -0.043083 -0.000364 -0.002555
v -0.043443 -0.000387 0.001691
v -0.043234 -0.000510 -0.002583
v -0.043327 -0.000465 -0.004527
v -0.043597 0.000061 -0.002756
v -0.043485 -0.000184 -0.004147
v -0.043614 0.000118 -0.003879
v -0.043467 0.000103 0.001822
v -0.043555 -0.000003 -0.001066
v -0.043523 0.000364 -0.002738
v -0.043706 0.000260 -0.002910
v -0.043778 0.000200 -0.003133
v -0.043680 0.000353 -0.003679
v -0.043542 0.000360 -0.003963
v -0.043579 0.000309 0.001871
v -0.043644 0.000635 -0.001359
v -0.043725 0.000547 -0.002934
v -0.043790 0.000481 -0.003174
v -0.043608 0.000634 -0.003719
v -0.043846 0.000852 0.001946
v -0.043832 0.000245 -0.001133
v -0.043790 0.000556 -0.003040
v -0.043714 0.000575 -0.003459
v -0.043875 0.000825 -0.001460
v -0.044009 0.001110 0.001940
v -0.044236 0.001097 -0.001616
v -0.044129 0.001322 0.001903
v -0.044671 0.001733 -0.001567
v -0.044334 0.001745 0.001692
v -0.044566 0.001845 0.001502
v -0.044729 0.001909 0.001248
v -0.044662 0.002047 0.000847
v -0.044672 0.002066 0.000356
v -0.044532 0.002240 -0.000393
v -0.044589 0.002216 -0.000652
v -0.044835 0.002071 -0.000894
v -0.044789 0.001854 -0.001390
v -0.044460 0.002138 -0.001160
v -0.040775 -0.004556 0.002584
v -0.040736 -0.004546 0.002412
v -0.041006 -0.004336 0.002216
v -0.041150 -0.004011 0.001819
v -0.040981 -0.004401 0.002606
v -0.040847 -0.004429 0.002765
v -0.041150 -0.004177 0.002160
v -0.041028 -0.003986 0.003042
v -0.041014 -0.004201 0.002836
v -0.041330 -0.003929 0.001930
v -0.041144 -0.003879 0.001616
v -0.040922 -0.003907 0.003160
v -0.041317 -0.003575 0.003222
v -0.041404 -0.003262 0.001366
v -0.041464 -0.003476 0.003076
v -0.041446 -0.003300 0.003223
v -0.041869 -0.002702 -0.005051
v -0.041737 -0.002739 0.001676
v -0.041630 -0.002741 0.001604
v -0.042011 -0.002654 -0.004890
v -0.041711 -0.002584 -0.005322
v -0.041971 -0.002472 -0.005367
v -0.041824 -0.002628 0.001912
v -0.042065 -0.002557 -0.004698
v -0.042108 -0.002237 -0.005440
v -0.041816 -0.002125 0.002215
v -0.041828 -0.002333 -0.004336
v -0.042106 -0.002275 -0.004235
v -0.041863 -0.002570 0.002386
v -0.041843 -0.002376 0.002163
v -0.041817 -0.002162 0.002416
v -0.042315 -0.001934 -0.003424
v -0.041996 -0.002082 -0.003819
v -0.042292 -0.002055 -0.003781
v -0.042319 -0.001949 -0.005442
v -0.042407 -0.001685 -0.000333
v -0.042234 -0.001581 0.000177
v -0.042458 -0.001603 -0.002848
v -0.042114 -0.001689 -0.002986
v -0.042256 -0.001549 0.000468
v -0.042220 -0.001394 -0.001128
v -0.042271 -0.001504 -0.002766
v -0.042722 -0.001131 -0.005356
v -0.042536 -0.001522 -0.005399
v -0.042528 -0.001337 0.001157
v -0.042730 -0.001186 -0.001400
v -0.042496 -0.001077 -0.001382
v -0.042627 -0.000863 -0.001399
v -0.042523 -0.000952 -0.002533
v -0.042827 -0.000468 -0.002545
v -0.042878 -0.000819 -0.002542
v -0.043114 -0.000343 -0.004887
v -0.043031 -0.000604 0.001652
v -0.043248 -0.000075 -0.004543
v -0.042832 -0.000059 -0.005084
v -0.043006 0.000215 0.001865
v -0.043149 0.000246 -0.002619
v -0.043600 0.000268 -0.001158
v -0.043377 0.000446 -0.001306
v -0.043382 0.000096 -0.002637
v -0.043642 0.000522 0.001910
v -0.043238 0.000420 0.001893
v -0.043638 0.000602 -0.002841
v -0.043480 0.000577 -0.003988
v -0.043682 0.000824 -0.003234
v -0.043496 0.000958 -0.003705
v -0.043617 0.000914 -0.001477
v -0.043572 0.001215 -0.001534
v -0.043551 0.001132 -0.003246
v -0.043643 0.000821 -0.002985
v -0.043782 0.001419 -0.001573
v -0.043851 0.001166 -0.001567
v -0.044161 0.001552 -0.001667
v -0.044139 0.001575 0.001837
v -0.044028 0.001738 -0.001574
v -0.044312 0.001750 -0.001610
v -0.044378 0.002113 0.001276
v -0.044596 0.002058 0.001089
v -0.044327 0.002262 0.000780
v -0.044532 0.002178 0.000152
v -0.044336 0.002268 -0.000932
v -0.040633 -0.004441 0.002854
v -0.040543 -0.004597 0.002745
v -0.040617 -0.004545 0.002273
v -0.040810 -0.004242 0.001884
v -0.040806 -0.004209 0.002957
v -0.040930 -0.004012 0.001640
v -0.040851 -0.003899 0.001455
v -0.040896 -0.003557 0.003487
v -0.041136 -0.003579 0.003396
v -0.041074 -0.003720 0.001438
v -0.041235 -0.003499 0.001360
v -0.041007 -0.003156 0.003803
v -0.041133 -0.003345 0.003625
v -0.041370 -0.003111 0.001366
v -0.041365 -0.003022 0.003512
v -0.041183 -0.003086 0.003732
v -0.041306 -0.003198 0.003554
v -0.041568 -0.002693 -0.005105
v -0.041412 -0.002624 -0.004950
v -0.041676 -0.002674 -0.004869
v -0.041386 -0.002599 0.001590
v -0.041801 -0.002548 -0.004665
v -0.041763 -0.002684 -0.005211
v -0.041330 -0.002724 0.003580
v -0.041545 -0.002447 0.003112
v -0.041643 -0.002827 0.002950
v -0.041683 -0.002375 -0.005418
v -0.041760 -0.002567 0.002703
v -0.041717 -0.002320 0.001953
v -0.041852 -0.002183 -0.004062
v -0.041832 -0.002238 -0.005431
v -0.041772 -0.002231 0.002674
v -0.041987 -0.001916 -0.003383
v -0.041674 -0.001890 0.002218
v -0.042099 -0.001811 -0.003132
v -0.042052 -0.001996 -0.005436
v -0.041961 -0.001482 -0.000223
v -0.042122 -0.001539 -0.000757
v -0.042413 -0.001717 -0.000756
v -0.042260 -0.001565 -0.000947
v -0.042259 -0.001399 -0.005369
v -0.042127 -0.001414 0.000678
v -0.042202 -0.001085 -0.002620
v -0.042450 -0.001094 0.001340
v -0.042368 -0.001272 -0.001289
v -0.042419 -0.001228 -0.002622
v -0.042373 -0.000975 -0.005372
v -0.042490 -0.000744 -0.005373
v -0.042860 -0.000746 -0.005255
v -0.042786 -0.000775 0.001588
v -0.042523 -0.000408 -0.001419
v -0.042667 -0.000192 -0.005247
v -0.043089 -0.000297 -0.001199
v -0.042747 -0.000523 -0.001349
v -0.042802 -0.000107 -0.001333
v -0.042829 0.000098 -0.002618
v -0.042941 0.000177 -0.001343
v -0.043138 0.000197 -0.001267
v -0.043209 -0.000066 -0.001164
v -0.043107 0.000092 -0.004680
v -0.042790 0.000281 -0.004927
v -0.043011 0.000511 -0.004569
v -0.043347 0.000704 -0.002723
v -0.043270 0.000556 -0.004267
v -0.043221 0.000707 0.001921
v -0.043359 0.000754 -0.001442
v -0.043372 0.000836 -0.004012
v -0.043621 0.000914 -0.003461
v -0.043387 0.001341 -0.003545
v -0.043515 0.001492 -0.001512
v -0.043726 0.001474 0.001905
v -0.043724 0.001661 -0.001516
v -0.044020 0.001815 0.001777
v -0.043793 0.001979 0.001729
v -0.043964 0.002052 0.001643
v -0.043885 0.002235 0.001456
v -0.044144 0.002181 -0.001179
v -0.044104 0.002093 0.001512
v -0.044017 0.002288 0.001252
v -0.044241 0.002328 0.000202
v -0.044290 0.002345 -0.000383
v -0.040242 -0.004695 0.002711
v -0.039960 -0.004764 0.002423
v -0.040322 -0.004531 0.002854
v -0.040357 -0.004691 0.002538
v -0.040118 -0.004509 0.002098
v -0.040327 -0.004630 0.002312
v -0.040509 -0.004423 0.002026
v -0.040493 -0.003849 0.003142
v -0.040654 -0.004140 0.003022
v -0.040662 -0.003986 0.001494
v -0.040720 -0.003783 0.001351
v -0.040756 -0.003881 0.003181
v -0.040831 -0.003589 0.001294
v -0.040969 -0.003441 0.001294
v -0.040705 -0.003456 0.003516
v -0.040983 -0.003458 0.003610
v -0.041046 -0.002861 0.003873
v -0.041102 -0.003261 0.001302
v -0.041330 -0.002831 0.001443
v -0.041412 -0.002612 -0.005254
v -0.041457 -0.002468 -0.005373
v -0.041219 -0.002861 0.003745
v -0.041056 -0.002644 0.001489
v -0.041451 -0.002540 -0.004742
v -0.041161 -0.002632 0.003777
v -0.041303 -0.002551 0.003589
v -0.041562 -0.002376 0.001797
v -0.041644 -0.002101 -0.003990
v -0.041658 -0.001891 -0.003468
v -0.041804 -0.001974 -0.003602
v -0.041600 -0.001488 -0.005351
v -0.041605 -0.002052 0.002917
v -0.041575 -0.001596 0.002674
v -0.041694 -0.001891 0.002634
v -0.041723 -0.001858 0.002424
v -0.041974 -0.001491 -0.005344
v -0.041756 -0.001375 0.000010
v -0.042169 -0.001583 -0.000575
v -0.042114 -0.001320 -0.002722
v -0.041844 -0.001192 0.000928
v -0.041798 -0.001279 0.000678
v -0.041895 -0.001382 0.000396
v -0.041937 -0.001003 -0.002678
v -0.041780 -0.001296 -0.002810
v -0.041907 -0.000920 -0.005317
v -0.042268 -0.001177 0.001194
v -0.042283 -0.001360 0.000957
v -0.042154 -0.001149 -0.001258
v -0.042024 -0.000728 -0.002623
v -0.042223 -0.001081 -0.005354
v -0.042067 -0.000788 -0.005367
v -0.042376 -0.000771 -0.001422
v -0.042250 -0.000957 -0.001367
v -0.042486 -0.000887 0.001494
v -0.041942 -0.000505 -0.002637
v -0.042495 -0.000323 0.001739
v -0.042386 -0.000585 0.001640
v -0.042365 -0.000594 -0.002557
v -0.042556 -0.000420 -0.005343
v -0.042400 -0.000053 -0.001490
v -0.042568 0.000135 -0.005195
v -0.042791 -0.000267 0.001745
v -0.042406 0.000281 -0.002699
v -0.042680 0.000226 -0.001448
v -0.042963 0.000883 -0.001531
v -0.043046 0.000598 -0.001454
v -0.043031 0.000791 -0.002687
v -0.042833 0.001051 -0.004369
v -0.043174 0.000891 -0.004171
v -0.043262 0.001051 -0.002798
v -0.043021 0.001261 -0.004014
v -0.043416 0.000916 0.001930
v -0.043510 0.001218 0.001926
v -0.043313 0.001081 -0.001513
v -0.043270 0.001288 -0.003759
v -0.043095 0.001188 0.001916
v -0.043379 0.001130 -0.002902
v -0.043355 0.001426 -0.003340
v -0.043235 0.001455 -0.003575
v -0.043830 0.001687 0.001854
v -0.043776 0.001905 -0.001414
v -0.044087 0.001946 -0.001436
v -0.043696 0.002171 -0.001191
v -0.043935 0.002234 -0.001152
v -0.044135 0.002325 0.001017
v -0.044021 0.002402 0.000765
v -0.044011 0.002420 0.000180
v -0.044094 0.002395 -0.000669
v -0.043724 0.002446 -0.000698
v -0.043958 0.002351 -0.000917
v -0.040021 -0.004779 0.002600
v -0.040277 -0.004233 0.002979
v -0.040297 -0.004250 0.001803
v -0.040506 -0.003914 0.001420
v -0.040426 -0.004078 0.003036
v -0.040428 -0.003667 0.001306
v -0.040599 -0.003706 0.003266
v -0.040711 -0.003351 0.001258
v -0.040787 -0.003143 0.003803
v -0.040614 -0.003087 0.003767
v -0.040883 -0.002964 0.003909
v -0.040894 -0.002903 0.001363
v -0.041322 -0.002622 -0.005136
v -0.041146 -0.002167 -0.005442
v -0.041052 -0.002320 -0.005382
v -0.041123 -0.002361 0.003718
v -0.041455 -0.002274 -0.004380
v -0.041348 -0.002182 0.003350
v -0.041297 -0.002064 0.001849
v -0.041484 -0.001904 -0.003653
v -0.041343 -0.002020 -0.005446
v -0.041469 -0.001831 0.002058
v -0.041735 -0.001674 -0.003105
v -0.041696 -0.001931 -0.005415
v -0.041138 -0.001902 0.003478
v -0.041490 -0.001867 0.003053
v -0.041476 -0.001438 0.002742
v -0.041482 -0.001618 0.002180
v -0.041548 -0.001483 0.002489
v -0.041628 -0.001306 -0.000535
v -0.041693 -0.001203 -0.000919
v -0.041644 -0.001037 -0.002734
v -0.041844 -0.001511 -0.002911
v -0.041722 -0.001328 -0.005320
v -0.041395 -0.001103 0.000894
v -0.041876 -0.001178 -0.001082
v -0.042056 -0.001206 -0.005314
v -0.041990 -0.000559 -0.001446
v -0.041905 -0.000458 0.001679
v -0.042151 -0.000763 0.001527
v -0.041875 -0.000189 -0.001526
v -0.042201 -0.000539 -0.005411
v -0.042211 -0.000335 -0.001493
v -0.042324 -0.000309 -0.005407
v -0.042660 -0.000188 -0.002596
v -0.042450 0.000261 0.001890
v -0.042811 0.000763 -0.002679
v -0.042882 0.000590 0.001916
v -0.042509 0.000550 0.001918
v -0.042795 0.000712 -0.004661
v -0.042930 0.000872 0.001924
v -0.043180 0.000927 -0.002734
v -0.042622 0.001222 -0.002735
v -0.043158 0.001319 -0.001501
v -0.042956 0.001294 -0.002814
v -0.043057 0.001545 -0.001444
v -0.043402 0.001306 -0.003076
v -0.043145 0.001358 -0.002932
v -0.043169 0.001581 -0.003279
v -0.043430 0.001796 0.001841
v -0.043429 0.001804 -0.001401
v -0.043535 0.002412 0.001288
v -0.043623 0.002199 0.001593
v -0.043669 0.002501 -0.000441
v -0.043846 0.002414 0.001049
v -0.043644 0.002520 0.000711
v -0.043752 0.002495 0.000391
v -0.044004 0.002439 -0.000374
v -0.043570 0.002528 0.000091
v -0.039506 -0.004583 0.002818
v -0.039794 -0.004750 0.002704
v -0.039672 -0.004809 0.002542
v -0.039601 -0.004788 0.002443
v -0.039980 -0.004582 0.002855
v -0.039855 -0.004682 0.002259
v -0.040088 -0.004399 0.002933
v -0.039875 -0.004375 0.001992
v -0.040049 -0.004121 0.001721
v -0.040144 -0.003931 0.001529
v -0.040262 -0.003788 0.001403
v -0.040555 -0.003534 0.001265
v -0.040243 -0.003371 0.003320
v -0.040858 -0.003156 0.001294
v -0.040453 -0.002732 0.003863
v -0.040698 -0.002859 0.003915
v -0.041013 -0.002350 -0.004765
v -0.041061 -0.002470 -0.004935
v -0.040743 -0.002370 0.003951
v -0.040829 -0.002697 0.003959
v -0.040969 -0.002519 0.003891
v -0.040865 -0.001915 -0.004185
v -0.040985 -0.002083 -0.004403
v -0.041324 -0.002056 -0.004111
v -0.041335 -0.001712 -0.003405
v -0.041016 -0.001816 0.003547
v -0.041231 -0.001710 -0.005434
v -0.041307 -0.001537 0.003079
v -0.041369 -0.001387 -0.002984
v -0.041131 -0.001539 -0.003268
v -0.041520 -0.001483 0.002345
v -0.041676 -0.001280 0.000510
v -0.041295 -0.001166 0.000628
v -0.041532 -0.001279 0.000151
v -0.041289 -0.001209 0.000274
v -0.041609 -0.001318 -0.000294
v -0.041787 -0.001345 -0.000751
v -0.041477 -0.001215 -0.002834
v -0.041669 -0.001100 -0.005316
v -0.041329 -0.001196 0.002513
v -0.041857 -0.001084 0.001120
v -0.041635 -0.000783 -0.002683
v -0.041658 -0.000851 -0.001206
v -0.041703 -0.000512 -0.005440
v -0.041803 -0.000679 0.001524
v -0.041874 -0.000922 0.001319
v -0.041515 -0.000748 0.001415
v -0.041754 -0.000609 -0.001372
v -0.041806 -0.000258 -0.005497
v -0.041858 -0.000240 0.001780
v -0.042026 0.000056 0.001872
v -0.042149 0.000035 -0.001553
v -0.042335 -0.000023 -0.005376
v -0.042283 0.000290 -0.005308
v -0.042267 0.000085 0.001867
v -0.042458 0.000506 -0.005091
v -0.042371 0.000885 -0.001566
v -0.042481 0.000424 -0.001534
v -0.042604 0.000707 -0.004841
v -0.042689 0.000882 -0.001560
v -0.042478 0.000964 -0.002697
v -0.042759 0.001072 0.001913
v -0.042766 0.001135 -0.001531
v -0.042745 0.001375 -0.004155
v -0.042846 0.001540 -0.003905
v -0.043188 0.001530 0.001887
v -0.042637 0.001333 0.001876
v -0.043175 0.001571 -0.003389
v -0.042860 0.001737 -0.003511
v -0.042982 0.001544 -0.003735
v -0.043401 0.001994 0.001770
v -0.043120 0.001974 -0.001269
v -0.043341 0.002090 -0.001219
v -0.043086 0.002351 -0.000926
v -0.043412 0.002283 -0.001045
v -0.043419 0.002324 0.001469
v -0.043247 0.002476 0.001225
v -0.043258 0.002216 0.001613
v -0.043326 0.002535 0.001045
v -0.043425 0.002493 -0.000560
v -0.043168 0.002438 -0.000715
v -0.043537 0.002387 -0.000887
v -0.043527 0.002553 0.000423
v -0.039281 -0.004712 0.002575
v -0.039550 -0.004626 0.002257
v -0.039365 -0.004363 0.002878
v -0.039575 -0.004354 0.002925
v -0.039704 -0.004152 0.001852
v -0.040130 -0.003678 0.003112
v -0.039952 -0.003513 0.001389
v -0.040160 -0.003063 0.001276
v -0.040371 -0.002999 0.003665
v -0.040330 -0.002905 0.001293
v -0.040700 -0.002250 -0.004922
v -0.040529 -0.002073 -0.005219
v -0.040833 -0.002370 -0.005105
v -0.040891 -0.002357 -0.005266
v -0.040604 -0.002555 0.003965
v -0.040415 -0.002328 0.001467
v -0.040506 -0.002654 0.001380
v -0.040440 -0.001982 -0.004781
v -0.040608 -0.002016 -0.005385
v -0.040699 -0.001914 -0.005452
v -0.040649 -0.002033 0.003888
v -0.041003 -0.002123 0.001714
v -0.040964 -0.001654 -0.003550
v -0.040871 -0.002088 0.003800
v -0.040893 -0.001659 0.001884
v -0.041015 -0.001588 0.003390
v -0.041152 -0.001430 0.003153
v -0.041060 -0.001314 -0.005409
v -0.041313 -0.001562 0.002097
v -0.041110 -0.001066 0.000919
v -0.041001 -0.001131 0.000631
v -0.041363 -0.001228 -0.000094
v -0.041444 -0.001116 -0.000807
v -0.041249 -0.001078 -0.005344
v -0.041147 -0.001134 0.002881
v -0.041179 -0.001074 0.002719
v -0.041147 -0.001118 0.002345
v -0.041064 -0.000986 0.002523
v -0.041384 -0.000939 -0.001001
v -0.041345 -0.000971 -0.002730
v -0.041572 -0.000806 -0.005367
v -0.041195 -0.000797 0.001348
v -0.041411 -0.000975 0.001134
v -0.041298 -0.000741 -0.001144
v -0.041610 -0.000553 0.001590
v -0.041556 -0.000302 -0.001420
v -0.041959 -0.000273 -0.002657
v -0.041922 -0.000106 -0.005504
v -0.041947 0.000156 -0.002732
v -0.041975 0.000371 -0.005404
v -0.041976 0.000439 -0.002749
v -0.042095 0.000507 -0.005324
v -0.042406 0.000725 -0.002706
v -0.042358 0.000770 -0.005017
v -0.042454 0.001020 -0.004711
v -0.042414 0.000937 0.001906
v -0.042403 0.001263 -0.001483
v -0.042517 0.001735 -0.003925
v -0.043074 0.001755 0.001825
v -0.042965 0.001618 -0.003096
v -0.042641 0.001882 -0.003425
v -0.042732 0.001748 -0.003694
v -0.042841 0.001959 0.001722
v -0.043037 0.001758 -0.001367
v -0.043067 0.002212 -0.001076
v -0.042950 0.002320 0.001471
v -0.043072 0.002115 0.001662
v -0.042978 0.002508 -0.000409
v -0.042861 0.002447 -0.000608
v -0.042853 0.002303 -0.000917
v -0.043132 0.002543 -0.000197
v -0.043432 0.002536 -0.000081
v -0.039338 -0.004692 0.002682
v -0.039065 -0.004524 0.002575
v -0.039253 -0.004535 0.002752
v -0.039216 -0.004536 0.002274
v -0.039109 -0.004264 0.002818
v -0.039348 -0.004381 0.002115
v -0.039704 -0.003849 0.001636
v -0.039781 -0.003688 0.001518
v -0.040040 -0.003255 0.001303
v -0.039976 -0.002713 0.001254
v -0.040481 -0.002089 -0.004987
v -0.040642 -0.002032 -0.004620
v -0.040437 -0.001800 -0.005372
v -0.040803 -0.001732 -0.005476
v -0.040659 -0.001989 0.001670
v -0.040668 -0.001447 -0.003333
v -0.040758 -0.001747 0.003696
v -0.040999 -0.001370 -0.003095
v -0.040763 -0.001463 0.003482
v -0.040764 -0.001478 0.001925
v -0.040920 -0.000975 -0.002716
v -0.041154 -0.001177 -0.002866
v -0.040672 -0.001131 -0.002847
v -0.040794 -0.001249 -0.005444
v -0.040931 -0.001339 0.002059
v -0.041098 -0.000951 0.001164
v -0.040864 -0.001053 0.001040
v -0.041022 -0.001163 0.000298
v -0.041213 -0.001116 -0.000555
v -0.041167 -0.001154 -0.000319
v -0.040851 -0.001039 -0.000568
v -0.041001 -0.000818 -0.002638
v -0.041068 -0.000688 -0.005431
v -0.040984 -0.000943 -0.005407
v -0.041052 -0.001167 0.003008
v -0.040865 -0.000943 0.002422
v -0.040986 -0.001163 0.002213
v -0.041159 -0.001002 -0.000798
v -0.040982 -0.000774 -0.001049
v -0.041016 -0.000594 -0.002578
v -0.041281 -0.000675 -0.002643
v -0.041284 -0.000555 0.001549
v -0.041529 -0.000471 -0.002656
v -0.041367 -0.000537 -0.001287
v -0.041595 -0.000207 -0.002675
v -0.041476 -0.000202 -0.005527
v -0.041320 -0.000044 0.001781
v -0.041307 -0.000320 0.001679
v -0.041550 0.000061 -0.005540
v -0.041554 0.000129 0.001844
v -0.041582 0.000373 -0.001539
v -0.041452 0.000046 -0.001475
v -0.041474 0.000100 -0.002692
v -0.041881 0.000112 -0.005509
v -0.041623 0.000061 -0.002738
v -0.042091 0.000436 -0.001578
v -0.041935 0.000154 -0.001564
v -0.042083 0.000491 0.001912
v -0.041691 0.000677 -0.001562
v -0.041827 0.000751 -0.005236
v -0.042062 0.000807 0.001896
v -0.042108 0.001131 -0.002678
v -0.042034 0.000879 -0.002692
v -0.042008 0.000852 -0.005121
v -0.042324 0.001229 0.001861
v -0.042305 0.001504 -0.002746
v -0.042518 0.001602 -0.001366
v -0.042592 0.001451 -0.002797
v -0.042431 0.001504 -0.004258
v -0.042337 0.001535 0.001793
v -0.042541 0.001883 0.001715
v -0.042649 0.001883 -0.001248
v -0.042739 0.001582 -0.002915
v -0.042778 0.001799 -0.003247
v -0.042604 0.002063 0.001637
v -0.042648 0.002107 -0.001107
v -0.042447 0.002242 -0.000914
v -0.043079 0.002438 0.001327
v -0.042715 0.002181 0.001561
v -0.043006 0.002571 0.000969
v -0.043255 0.002581 0.000835
v -0.042723 0.002598 0.000130
v -0.042993 0.002631 0.000550
v -0.039005 -0.004386 0.002684
v -0.039228 -0.004648 0.002404
v -0.038910 -0.004281 0.002243
v -0.039084 -0.004194 0.002086
v -0.038944 -0.003857 0.001908
v -0.039607 -0.003774 0.003043
v -0.039298 -0.003562 0.003063
v -0.039630 -0.003446 0.003145
v -0.039579 -0.003368 0.001425
v -0.039893 -0.003215 0.003290
v -0.039758 -0.003241 0.001344
v -0.039751 -0.002875 0.001245
v -0.040023 -0.002870 0.003560
v -0.040268 -0.002329 0.003942
v -0.040087 -0.002474 0.003828
v -0.040221 -0.002427 0.001356
v -0.040168 -0.002640 0.001301
v -0.040047 -0.002098 0.001329
v -0.040392 -0.002154 0.003974
v -0.040224 -0.001758 -0.005212
v -0.040266 -0.002121 0.001470
v -0.040443 -0.001691 -0.004038
v -0.040510 -0.001859 -0.004411
v -0.040399 -0.001971 0.003938
v -0.040565 -0.001683 0.001737
v -0.040737 -0.001718 -0.003840
v -0.040304 -0.001504 -0.005378
v -0.040539 -0.001610 -0.005450
v -0.040460 -0.001762 0.003841
v -0.040481 -0.001214 -0.002973
v -0.040498 -0.001322 -0.003154
v -0.040629 -0.001348 0.003434
v -0.040559 -0.001113 0.002054
v -0.040776 -0.001121 0.000737
v -0.040777 -0.001146 0.000334
v -0.040891 -0.001132 -0.000089
v -0.040683 -0.000844 -0.005423
v -0.040419 -0.001133 0.003271
v -0.040751 -0.001133 0.003146
v -0.040596 -0.000993 0.001352
v -0.040809 -0.001095 -0.000346
v -0.040843 -0.000949 -0.000786
v -0.040724 -0.000706 -0.002529
v -0.040578 -0.000947 -0.002649
v -0.040960 -0.001010 0.002859
v -0.040818 -0.000889 0.002655
v -0.040860 -0.000897 0.001300
v -0.040956 -0.000643 0.001503
v -0.041111 -0.000465 -0.001297
v -0.040853 -0.000486 -0.001286
v -0.040909 -0.000315 0.001681
v -0.041277 -0.000172 -0.001402
v -0.041325 -0.000154 -0.002631
v -0.041193 0.000198 -0.005496
v -0.041221 0.000289 0.001826
v -0.041705 0.000325 0.001880
v -0.041635 0.000419 -0.002743
v -0.041740 0.000950 -0.002654
v -0.041725 0.000455 -0.005446
v -0.041992 0.000787 -0.001561
v -0.041541 0.000791 -0.005259
v -0.041855 0.001199 0.001798
v -0.041677 0.000983 -0.001543
v -0.041941 0.001151 -0.001497
v -0.041800 0.001264 -0.004812
v -0.041872 0.001514 -0.002650
v -0.042188 0.001357 -0.002697
v -0.042168 0.001215 -0.004723
v -0.041969 0.001701 -0.001260
v -0.042028 0.001642 0.001709
v -0.042020 0.001907 -0.004022
v -0.042231 0.001911 -0.003923
v -0.042154 0.001441 -0.004497
v -0.042355 0.001870 -0.001214
v -0.042330 0.001755 -0.002863
v -0.042302 0.001961 -0.003028
v -0.042273 0.002072 -0.003444
v -0.042490 0.001912 -0.003650
v -0.042391 0.002260 0.001417
v -0.042629 0.002390 0.001306
v -0.042567 0.002513 0.001051
v -0.042698 0.002628 0.000492
v -0.042405 0.002580 0.000265
v -0.042476 0.002549 -0.000065
v -0.042399 0.002478 -0.000364
v -0.042827 0.002625 0.000722
v -0.038820 -0.004304 0.002507
v -0.038770 -0.003978 0.002752
v -0.039220 -0.003744 0.001724
v -0.039226 -0.004021 0.002939
v -0.039212 -0.003503 0.001572
v -0.039353 -0.003174 0.003202
v -0.039110 -0.003259 0.003107
v -0.039502 -0.003018 0.001290
v -0.039772 -0.002554 0.001198
v -0.039870 -0.002128 0.003857
v -0.039711 -0.002272 0.003753
v -0.039941 -0.002383 0.001245
v -0.040090 -0.001752 -0.004825
v -0.040210 -0.001764 -0.004539
v -0.040232 -0.001821 0.001491
v -0.039963 -0.001862 0.001259
v -0.040035 -0.001487 -0.003822
v -0.040203 -0.001909 0.003922
v -0.040280 -0.001682 0.003814
v -0.040410 -0.001538 0.001664
v -0.040121 -0.001642 0.001335
v -0.040118 -0.001271 -0.003139
v -0.040181 -0.001376 -0.003400
v -0.040415 -0.001524 -0.003633
v -0.040364 -0.001416 0.003569
v -0.040126 -0.001241 0.003394
v -0.040550 -0.001391 0.001867
v -0.040291 -0.001458 0.001488
v -0.040262 -0.001193 0.000235
v -0.040155 -0.001156 -0.000228
v -0.040457 -0.001141 -0.000047
v -0.040518 -0.001097 -0.000319
v -0.040451 -0.001083 -0.002776
v -0.040196 -0.001141 -0.002838
v -0.040367 -0.001003 0.001941
v -0.040389 -0.001156 0.001681
v -0.040460 -0.001212 0.001881
v -0.040481 -0.001004 0.001500
v -0.040406 -0.001190 0.001343
v -0.040633 -0.001084 0.001128
v -0.040393 -0.001219 0.001096
v -0.040516 -0.001167 0.000812
v -0.040257 -0.001227 0.000535
v -0.040551 -0.001157 0.000449
v -0.040453 -0.000815 -0.002490
v -0.040584 -0.001205 -0.005447
v -0.040375 -0.000890 0.002884
v -0.040520 -0.001030 0.003097
v -0.040390 -0.000922 0.002163
v -0.040437 -0.000884 0.001638
v -0.040697 -0.000745 -0.001089
v -0.040490 -0.000617 -0.005389
v -0.040467 -0.000813 0.002652
v -0.040686 -0.000921 0.002848
v -0.040644 -0.000912 0.002308
v -0.040526 -0.000807 0.002473
v -0.040640 -0.000782 0.001513
v -0.040494 -0.000517 -0.001363
v -0.040437 -0.000599 -0.002328
v -0.040634 -0.000375 0.001693
v -0.040963 -0.000166 -0.001402
v -0.041055 -0.000340 -0.002564
v -0.041094 -0.000095 -0.005515
v -0.040827 -0.000608 -0.005434
v -0.040758 -0.000273 -0.005432
v -0.040770 -0.000026 0.001762
v -0.040749 -0.000149 -0.002399
v -0.041176 0.000129 -0.002584
v -0.041372 0.000534 -0.005437
v -0.041274 0.000524 0.001828
v -0.041214 0.000241 -0.001493
v -0.041395 0.000612 -0.001566
v -0.040999 0.000303 -0.001517
v -0.041352 0.000434 -0.002633
v -0.041433 0.000377 -0.005495
v -0.041560 0.000608 0.001857
v -0.041435 0.001087 -0.001562
v -0.041492 0.000862 -0.001572
v -0.041456 0.000735 -0.002628
v -0.041602 0.001076 -0.005022
v -0.041401 0.001216 -0.004920
v -0.041778 0.000870 0.001852
v -0.041626 0.001277 -0.001477
v -0.041623 0.001322 -0.002586
v -0.041616 0.001365 -0.004737
v -0.041443 0.001272 0.001708
v -0.041946 0.001448 -0.001387
v -0.041976 0.001599 -0.004397
v -0.041697 0.001791 -0.004261
v -0.041602 0.001551 0.001644
v -0.041923 0.001781 -0.002725
v -0.042184 0.002005 -0.001094
v -0.042333 0.002033 -0.003219
v -0.042090 0.002155 0.001445
v -0.042296 0.002371 -0.000632
v -0.042421 0.002350 -0.000740
v -0.042126 0.002507 0.000848
v -0.041881 0.002487 0.000341
v -0.042094 0.002453 -0.000252
v -0.038869 -0.004353 0.002375
v -0.038816 -0.003747 0.002864
v -0.038975 -0.003839 0.002914
v -0.039294 -0.002804 0.001197
v -0.039197 -0.003192 0.001394
v -0.039473 -0.002785 0.003422
v -0.039703 -0.002476 0.003669
v -0.039263 -0.002557 0.003454
v -0.039530 -0.002536 0.001131
v -0.039193 -0.002493 0.001036
v -0.039665 -0.002283 0.001119
v -0.040007 -0.002012 0.003901
v -0.039804 -0.002011 0.001144
v -0.039672 -0.001745 0.000917
v -0.039920 -0.001625 -0.004617
v -0.040238 -0.001869 -0.005072
v -0.039662 -0.001669 0.003673
v -0.039880 -0.001686 0.001096
v -0.039893 -0.001517 0.000906
v -0.039789 -0.001338 -0.003475
v -0.039958 -0.001535 -0.004089
v -0.039799 -0.001529 -0.004349
v -0.039849 -0.001553 -0.004832
v -0.039891 -0.001480 -0.005035
v -0.039991 -0.001730 0.003794
v -0.040066 -0.001419 0.003574
v -0.040161 -0.001418 0.001147
v -0.039967 -0.001126 -0.000509
v -0.040254 -0.001640 -0.005325
v -0.039975 -0.001348 0.000602
v -0.040308 -0.001255 0.000872
v -0.039865 -0.001275 0.000178
v -0.040379 -0.000953 -0.000810
v -0.040434 -0.001043 -0.000571
v -0.039970 -0.001012 -0.000837
v -0.040111 -0.000861 -0.001071
v -0.040219 -0.000977 -0.002568
v -0.039998 -0.001002 -0.005249
v -0.040152 -0.000792 0.002259
v -0.040239 -0.000792 0.001919
v -0.040098 -0.000742 0.002066
v -0.040256 -0.000867 0.002093
v -0.040450 -0.000774 -0.001094
v -0.040220 -0.000827 -0.002372
v -0.040373 -0.001134 -0.005409
v -0.040230 -0.000930 0.002961
v -0.040419 -0.000845 0.002328
v -0.040235 -0.000787 0.002502
v -0.040343 -0.000919 0.001782
v -0.040189 -0.000532 0.001853
v -0.040228 -0.000685 -0.001292
v -0.040121 -0.000676 -0.002123
v -0.040348 -0.000728 0.001753
v -0.040437 -0.000546 0.001717
v -0.040223 -0.000510 -0.001540
v -0.040524 -0.000272 -0.001510
v -0.040753 -0.000424 -0.002456
v -0.040525 -0.000307 -0.002275
v -0.040689 -0.000319 -0.001414
v -0.040381 -0.000322 -0.001610
v -0.040431 -0.000186 -0.002139
v -0.040477 -0.000067 0.001775
v -0.040619 0.000267 0.001778
v -0.040632 0.000201 -0.001550
v -0.040770 0.000018 -0.001482
v -0.040914 0.000143 -0.002469
v -0.040969 0.000181 0.001802
v -0.041036 0.000350 -0.002493
v -0.040986 0.000798 -0.001766
v -0.040744 0.000476 -0.001645
v -0.041122 0.000566 -0.001590
v -0.040929 0.000604 -0.005238
v -0.041217 0.000785 -0.005238
v -0.041238 0.000831 0.001775
v -0.041122 0.001164 0.001666
v -0.041237 0.000843 -0.001636
v -0.041272 0.001022 -0.005081
v -0.041202 0.000743 -0.002507
v -0.041210 0.001279 -0.002407
v -0.041394 0.001117 -0.002536
v -0.041388 0.001305 -0.001498
v -0.041382 0.001396 -0.002494
v -0.041301 0.001544 -0.004576
v -0.041205 0.001566 -0.002422
v -0.041619 0.001611 -0.001292
v -0.041580 0.001603 -0.002580
v -0.041528 0.001930 -0.002653
v -0.041489 0.001837 -0.001099
v -0.041610 0.002049 -0.000909
v -0.042021 0.001941 -0.002837
v -0.041870 0.002052 -0.003884
v -0.041738 0.002180 0.001280
v -0.041915 0.001896 0.001575
v -0.042077 0.002199 -0.000855
v -0.041880 0.001970 -0.001053
v -0.041714 0.002072 -0.002806
v -0.041786 0.002272 -0.003218
v -0.041820 0.002245 -0.003479
v -0.041951 0.002162 -0.003643
v -0.042250 0.002347 0.001262
v -0.041915 0.002349 -0.000495
v -0.042044 0.002412 0.001040
v -0.042150 0.002542 0.000618
v -0.041998 0.002492 0.000022
v -0.038620 -0.004019 0.002347
v -0.038518 -0.003832 0.002499
v -0.038369 -0.003694 0.002291
v -0.038751 -0.004028 0.002159
v -0.038471 -0.003759 0.002137
v -0.038539 -0.003465 0.002751
v -0.038650 -0.003755 0.002731
v -0.038375 -0.003553 0.001944
v -0.038608 -0.003652 0.001899
v -0.038898 -0.003136 0.003068
v -0.038796 -0.003545 0.001723
v -0.038540 -0.003340 0.001637
v -0.038814 -0.003265 0.001510
v -0.038965 -0.002995 0.001307
v -0.038867 -0.002486 0.003297
v -0.039060 -0.002902 0.003222
v -0.038837 -0.002671 0.001100
v -0.039355 -0.002305 0.003592
v -0.039250 -0.001867 0.003549
v -0.039404 -0.002064 0.003649
v -0.039410 -0.002243 0.001000
v -0.039555 -0.001784 0.003693
v -0.039554 -0.002012 0.000983
v -0.039425 -0.001838 0.000795
v -0.039631 -0.001407 0.000394
v -0.039676 -0.001405 -0.003835
v -0.039684 -0.001352 -0.004866
v -0.039776 -0.001482 0.003582
v -0.039500 -0.001491 0.003478
v -0.039764 -0.001311 0.003433
v -0.039960 -0.001085 -0.002645
v -0.039720 -0.001260 -0.003157
v -0.039761 -0.001180 -0.005055
v -0.039890 -0.001182 0.003287
v -0.039696 -0.001054 -0.002411
v -0.039778 -0.000845 0.002659
v -0.039937 -0.000896 -0.002259
v -0.040188 -0.000819 0.002702
v -0.040038 -0.000610 0.001980
v -0.039847 -0.000666 0.002178
v -0.040044 -0.000618 -0.001544
v -0.040341 -0.000407 -0.002133
v -0.040347 -0.000288 0.001781
v -0.040181 -0.000426 -0.001757
v -0.040329 -0.000242 -0.001767
v -0.040202 -0.000437 -0.001931
v -0.040343 -0.000204 -0.001981
v -0.040179 -0.000681 -0.005313
v -0.040472 -0.000041 -0.001637
v -0.040371 0.000016 -0.001835
v -0.040619 -0.000026 -0.005362
v -0.040395 0.000252 -0.001721
v -0.040619 -0.000066 -0.001526
v -0.040417 0.000066 -0.002041
v -0.040592 0.000104 -0.002232
v -0.040406 0.000387 0.001755
v -0.040439 0.000454 -0.001943
v -0.040643 0.000424 -0.002132
v -0.041004 0.000348 -0.005387
v -0.040918 0.000429 0.001798
v -0.040852 0.000391 -0.002355
v -0.040836 0.000648 -0.002192
v -0.040743 0.000620 -0.001798
v -0.040743 0.000620 -0.001972
v -0.040890 0.000828 -0.002040
v -0.041037 0.000789 -0.002368
v -0.040953 0.001118 -0.002018
v -0.040991 0.000989 -0.002221
v -0.041178 0.001167 -0.001634
v -0.041029 0.001086 -0.001777
v -0.040989 0.001370 -0.001614
v -0.041267 0.001331 -0.004786
v -0.040909 0.001360 -0.004688
v -0.041232 0.001431 -0.001448
v -0.041055 0.001303 -0.002265
v -0.040994 0.001519 -0.002278
v -0.041331 0.001562 0.001576
v -0.041022 0.001506 0.001497
v -0.041162 0.001625 -0.001286
v -0.041216 0.001841 0.001389
v -0.041703 0.002017 0.001433
v -0.041448 0.001826 0.001469
v -0.041395 0.002225 -0.002814
v -0.041413 0.002198 -0.003739
v -0.041435 0.002040 -0.003979
v -0.041784 0.002194 -0.002985
v -0.041470 0.002344 -0.003255
v -0.041532 0.002391 0.000596
v -0.038256 -0.003485 0.002349
v -0.038434 -0.003591 0.002573
v -0.038581 -0.003081 0.001407
v -0.038800 -0.002743 0.003160
v -0.038775 -0.002184 0.003328
v -0.038670 -0.002429 0.000929
v -0.039096 -0.002241 0.003476
v -0.039081 -0.002235 0.000879
v -0.039027 -0.001786 0.000524
v -0.039132 -0.001903 0.000676
v -0.039328 -0.002002 0.000848
v -0.039535 -0.001415 -0.004099
v -0.039243 -0.001334 -0.003894
v -0.039556 -0.001386 -0.004586
v -0.039475 -0.001599 0.000601
v -0.039470 -0.001219 -0.002941
v -0.039455 -0.001178 -0.004779
v -0.039574 -0.001252 -0.000155
v -0.039567 -0.001093 -0.000843
v -0.039313 -0.001091 -0.001073
v -0.039331 -0.001035 -0.001473
v -0.039352 -0.001030 -0.001752
v -0.039422 -0.001054 -0.002108
v -0.039385 -0.001163 -0.002599
v -0.039791 -0.001167 -0.002821
v -0.039759 -0.001013 0.002969
v -0.039720 -0.000983 -0.001070
v -0.039584 -0.000960 -0.001306
v -0.039564 -0.000931 -0.001562
v -0.039640 -0.000898 -0.001820
v -0.039700 -0.000927 -0.002048
v -0.039644 -0.000652 -0.005069
v -0.040044 -0.000792 -0.005273
v -0.039493 -0.000855 0.002627
v -0.039940 -0.000765 0.002435
v -0.039923 -0.000780 -0.001355
v -0.039913 -0.000734 -0.001926
v -0.039870 -0.000348 -0.005142
v -0.039940 -0.000378 0.001901
v -0.039766 -0.000806 -0.001578
v -0.039913 -0.000677 -0.001737
v -0.040370 0.000257 -0.005178
v -0.040139 -0.000156 0.001813
v -0.040295 0.000277 -0.001869
v -0.040405 0.000311 -0.001993
v -0.040321 0.000044 -0.005232
v -0.040543 0.000379 -0.001659
v -0.040515 0.000520 -0.001789
v -0.040964 0.000919 -0.005072
v -0.040652 0.000918 0.001650
v -0.040710 0.000667 0.001732
v -0.040518 0.001177 0.001506
v -0.040920 0.001509 -0.001471
v -0.040846 0.001362 -0.001931
v -0.040664 0.001545 -0.002005
v -0.040954 0.001269 -0.001780
v -0.040893 0.001414 -0.002125
v -0.040863 0.001226 0.001582
v -0.040715 0.001425 0.001439
v -0.040820 0.001630 -0.002230
v -0.040739 0.001866 -0.002384
v -0.041013 0.001731 -0.002390
v -0.041210 0.001897 -0.000969
v -0.041392 0.001789 -0.004302
v -0.041388 0.002091 0.001221
v -0.041665 0.002204 -0.000713
v -0.041147 0.002079 -0.002600
v -0.041173 0.002319 -0.002785
v -0.041385 0.002290 -0.003526
v -0.041145 0.002208 -0.003721
v -0.041435 0.002242 0.001030
v -0.041239 0.002253 0.000849
v -0.041524 0.002387 0.000034
v -0.041284 0.002341 0.000280
v -0.041376 0.002353 -0.003043
v -0.038272 -0.003551 0.002121
v -0.038290 -0.003238 0.002606
v -0.038043 -0.003210 0.002320
v -0.038230 -0.003312 0.001734
v -0.038244 -0.002944 0.001335
v -0.038623 -0.003181 0.002904
v -0.038545 -0.002803 0.001193
v -0.038488 -0.002168 0.000725
v -0.038616 -0.002104 0.003271
v -0.038856 -0.002081 0.000712
v -0.038973 -0.001965 0.003432
v -0.038610 -0.001734 0.000317
v -0.038852 -0.001659 0.003290
v -0.039150 -0.001589 0.000383
v -0.039024 -0.001276 -0.003331
v -0.039380 -0.001323 -0.003589
v -0.039375 -0.001355 -0.004337
v -0.039168 -0.001550 0.003357
v -0.039372 -0.001403 0.000243
v -0.039076 -0.001424 0.000049
v -0.039302 -0.001320 -0.000080
v -0.039292 -0.001262 -0.003197
v -0.039306 -0.001278 0.003172
v -0.039453 -0.001072 0.002961
v -0.039251 -0.000884 0.002635
v -0.039629 -0.000725 0.002379
v -0.039555 -0.000448 -0.005025
v -0.039480 -0.000495 0.002080
v -0.039770 -0.000235 0.001882
v -0.039753 -0.000470 0.002003
v -0.039974 -0.000021 -0.005104
v -0.040041 0.000121 0.001785
v -0.040187 0.000428 -0.001782
v -0.039970 0.000498 -0.001800
v -0.040178 0.000453 -0.001845
v -0.040173 0.000515 -0.004964
v -0.040268 0.000519 -0.001789
v -0.040320 0.000698 0.001669
v -0.040292 0.001398 0.001285
v -0.040735 0.001575 -0.001390
v -0.040760 0.001457 -0.001705
v -0.040430 0.001609 -0.002016
v -0.040654 0.001238 -0.004700
v -0.040847 0.001814 -0.000988
v -0.040626 0.001668 -0.001194
v -0.040947 0.001667 -0.001235
v -0.040582 0.001726 -0.002216
v -0.040929 0.001785 -0.004244
v -0.040674 0.001617 -0.004346
v -0.040704 0.001907 -0.000751
v -0.040933 0.001818 0.001270
v -0.041090 0.002137 0.001009
v -0.041325 0.002201 -0.000476
v -0.041182 0.002031 -0.000752
v -0.040806 0.002077 -0.002552
v -0.041053 0.002047 -0.003971
v -0.040984 0.002036 0.001087
v -0.040892 0.002224 0.000018
v -0.041534 0.002334 -0.000245
v -0.040995 0.002323 -0.002805
v -0.041181 0.002361 -0.003282
v -0.040947 0.002382 -0.002978
v -0.040866 0.002360 -0.003212
v -0.038037 -0.003305 0.002070
v -0.038084 -0.003322 0.001884
v -0.037896 -0.003123 0.001644
v -0.038102 -0.003100 0.002510
v -0.038192 -0.003131 0.001532
v -0.038202 -0.002830 0.002745
v -0.037832 -0.002701 0.002519
v -0.038047 -0.002436 0.000914
v -0.038647 -0.001914 0.000531
v -0.038681 -0.001883 0.003283
v -0.038907 -0.001548 0.000192
v -0.038618 -0.001500 -0.000060
v -0.039131 -0.001275 -0.000378
v -0.038760 -0.001194 -0.001968
v -0.039060 -0.001142 -0.002027
v -0.039062 -0.001226 -0.002779
v -0.038836 -0.001257 -0.003838
v -0.039078 -0.001284 -0.004105
v -0.038991 -0.001201 -0.004291
v -0.039140 -0.001194 -0.004468
v -0.039143 -0.001098 0.002903
v -0.038882 -0.001246 -0.000738
v -0.038983 -0.001143 -0.001345
v -0.038810 -0.001196 -0.001146
v -0.039006 -0.001126 -0.001644
v -0.039281 -0.001175 -0.004634
v -0.039045 -0.000971 -0.004625
v -0.039442 -0.000936 -0.004914
v -0.039303 -0.000724 0.002403
v -0.038997 -0.000738 0.002420
v -0.039489 -0.000786 -0.004981
v -0.039452 -0.000609 0.002218
v -0.039596 0.000015 -0.004948
v -0.039409 -0.000102 0.001864
v -0.039574 0.000311 -0.001797
v -0.039943 0.000284 -0.004983
v -0.039528 0.000284 0.001721
v -0.039689 0.000009 0.001816
v -0.039918 0.000400 0.001713
v -0.039827 0.000674 0.001604
v -0.040202 0.000978 0.001533
v -0.040366 0.001549 -0.004283
v -0.039948 0.001128 0.001379
v -0.040183 0.001281 -0.004430
v -0.040126 0.001560 0.001066
v -0.040497 0.001553 -0.001506
v -0.040190 0.001553 -0.001449
v -0.040137 0.001599 -0.001226
v -0.040505 0.001537 -0.001782
v -0.040394 0.001724 0.001079
v -0.040439 0.001889 -0.003952
v -0.040657 0.001927 -0.004009
v -0.040676 0.001859 0.001107
v -0.040899 0.002204 0.000529
v -0.040483 0.002057 0.000520
v -0.040869 0.002226 0.000194
v -0.040354 0.001918 -0.000518
v -0.040608 0.002309 -0.003277
v -0.041092 0.002306 -0.003506
v -0.040813 0.002182 -0.003728
v -0.040920 0.002205 -0.002660
v -0.040653 0.002340 -0.003074
v -0.037796 -0.003128 0.001832
v -0.037833 -0.002935 0.002355
v -0.037690 -0.002839 0.001308
v -0.037876 -0.002686 0.001130
v -0.038262 -0.002407 0.002951
v -0.037818 -0.002433 0.002651
v -0.038137 -0.002023 0.000570
v -0.038442 -0.001742 0.003136
v -0.038474 -0.001982 0.003184
v -0.038454 -0.001635 0.000131
v -0.038668 -0.001361 -0.000426
v -0.038756 -0.001262 -0.002891
v -0.038615 -0.001550 0.003151
v -0.038385 -0.001283 -0.001016
v -0.038432 -0.001260 -0.002287
v -0.039099 -0.001182 -0.002406
v -0.039004 -0.001289 -0.003620
v -0.038614 -0.001059 -0.004207
v -0.038727 -0.001067 0.002766
v -0.038777 -0.001346 0.003055
v -0.038757 -0.000837 -0.004534
v -0.038965 -0.000478 -0.004757
v -0.039117 -0.000506 0.002160
v -0.039116 -0.000260 0.001968
v -0.039129 -0.000384 -0.004835
v -0.039527 0.000606 -0.001741
v -0.039470 0.000470 -0.001780
v -0.039424 0.000610 -0.004603
v -0.039705 0.000520 -0.004770
v -0.039518 0.000738 -0.001756
v -0.040139 0.000867 -0.004729
v -0.039932 0.000991 -0.004544
v -0.039944 0.001508 -0.001472
v -0.040187 0.001550 -0.001740
v -0.039862 0.001546 -0.001978
v -0.040186 0.001654 -0.002058
v -0.040038 0.001512 -0.004151
v -0.040315 0.001754 -0.000896
v -0.040023 0.001728 -0.002202
v -0.040347 0.001919 0.000741
v -0.040096 0.001774 0.000767
v -0.040554 0.001930 0.000930
v -0.040362 0.001790 -0.002252
v -0.040065 0.001686 -0.003970
v -0.040701 0.002064 0.000795
v -0.040705 0.002104 -0.000242
v -0.040076 0.001925 -0.000213
v -0.040535 0.002073 -0.002539
v -0.040305 0.002123 -0.003503
v -0.040489 0.002104 -0.003690
v -0.040480 0.002091 0.000322
v -0.040515 0.002098 0.000024
v -0.040646 0.002261 -0.002783
v -0.040388 0.002267 -0.003047
v -0.040338 0.002252 -0.002836
v -0.037562 -0.002989 0.001814
v -0.037746 -0.003053 0.002078
v -0.037640 -0.002981 0.001565
v -0.037473 -0.002656 0.002266
v -0.038201 -0.001809 0.000349
v -0.038225 -0.001465 -0.000342
v -0.038211 -0.001361 -0.000727
v -0.038419 -0.001237 -0.001384
v -0.038516 -0.001215 -0.001700
v -0.038502 -0.001277 -0.002654
v -0.038295 -0.001286 -0.002893
v -0.038238 -0.001217 -0.003539
v -0.038497 -0.001244 -0.003563
v -0.038490 -0.001266 -0.003239
v -0.038355 -0.001174 -0.003790
v -0.038331 -0.001052 -0.004029
v -0.038732 -0.001181 -0.004057
v -0.038284 -0.001076 0.002669
v -0.038446 -0.000834 -0.004332
v -0.038505 -0.000576 -0.004507
v -0.038743 -0.000983 -0.004420
v -0.038453 -0.000820 0.002461
v -0.038843 -0.000881 0.002574
v -0.038983 -0.000722 -0.004713
v -0.039281 -0.000153 -0.004869
v -0.039061 0.000063 0.001790
v -0.039098 0.000472 -0.004566
v -0.039414 0.000342 -0.004755
v -0.039186 0.000741 -0.001749
v -0.039321 0.000681 -0.001698
v -0.039744 0.000881 0.001487
v -0.039333 0.000857 -0.001646
v -0.039364 0.000829 -0.001811
v -0.039559 0.000625 -0.001796
v -0.039424 0.000976 -0.001747
v -0.039379 0.000931 -0.004335
v -0.039515 0.001221 -0.001740
v -0.039821 0.001249 -0.004270
v -0.039666 0.001389 -0.001549
v -0.039461 0.001325 -0.001427
v -0.039695 0.001406 -0.001822
v -0.039523 0.001353 -0.001967
v -0.039716 0.001446 -0.004016
v -0.039942 0.001639 -0.000997
v -0.039656 0.001559 -0.001056
v -0.039601 0.001446 -0.001312
v -0.039878 0.001481 -0.001715
v -0.039771 0.001621 0.000782
v -0.039669 0.001748 -0.000534
v -0.039970 0.001945 -0.003497
v -0.040058 0.001876 0.000515
v -0.039846 0.001858 0.000287
v -0.040075 0.001957 0.000112
v -0.039833 0.002006 -0.003231
v -0.040368 0.002187 -0.002678
v -0.040202 0.002019 -0.002503
v -0.040151 0.002148 -0.003221
v -0.037367 -0.002780 0.002033
v -0.037240 -0.002801 0.001801
v -0.037208 -0.002724 0.001321
v -0.037438 -0.002701 0.001174
v -0.037286 -0.002571 0.001062
v -0.037391 -0.002383 0.000856
v -0.037147 -0.002384 0.002220
v -0.037687 -0.002295 0.000786
v -0.037732 -0.002055 0.000569
v -0.038083 -0.002001 0.002950
v -0.037952 -0.001741 0.002887
v -0.037845 -0.001857 0.000365
v -0.037792 -0.001591 -0.000128
v -0.038265 -0.001552 -0.000090
v -0.038010 -0.001297 -0.002627
v -0.038309 -0.001429 0.002936
v -0.037946 -0.001474 0.002814
v -0.038072 -0.001093 -0.003819
v -0.038484 -0.000366 -0.004552
v -0.038654 0.000087 -0.004576
v -0.039134 0.000167 -0.004724
v -0.038854 0.000198 0.001707
v -0.039205 0.000472 0.001603
v -0.039001 0.000835 -0.001634
v -0.039046 0.000764 -0.004341
v -0.039068 0.000701 0.001457
v -0.039086 0.000968 -0.001539
v -0.039088 0.001002 -0.001923
v -0.039137 0.000882 0.001349
v -0.039289 0.001154 -0.001485
v -0.039270 0.001222 -0.002020
v -0.039319 0.001177 -0.004072
v -0.039433 0.001179 -0.001606
v -0.039365 0.001097 -0.001874
v -0.039594 0.001234 0.001176
v -0.039662 0.001650 -0.002263
v -0.039366 0.001432 -0.002170
v -0.039383 0.001552 0.000683
v -0.039680 0.001448 0.000976
v -0.039808 0.001696 -0.003775
v -0.039690 0.001834 0.000009
v -0.039721 0.001915 -0.002578
v -0.039591 0.001865 -0.003244
v -0.039962 0.001944 -0.002487
v -0.039846 0.002051 -0.002759
v -0.040163 0.002208 -0.002959
v -0.039669 0.001986 -0.002924
v -0.040066 0.002126 -0.002705
v -0.037239 -0.002811 0.001569
v -0.036901 -0.002644 0.001564
v -0.036965 -0.002409 0.002062
v -0.037706 -0.002119 0.002699
v -0.037629 -0.001811 0.002712
v -0.037997 -0.001701 0.000166
v -0.037226 -0.001491 -0.000625
v -0.037471 -0.001325 -0.001628
v -0.037957 -0.001297 -0.002370
v -0.037732 -0.001283 -0.002927
v -0.038025 -0.001279 -0.003081
v -0.037899 -0.001180 -0.003539
v -0.037877 -0.001099 0.002579
v -0.038093 -0.000918 -0.004078
v -0.037977 -0.000664 -0.004228
v -0.038254 -0.000485 -0.004415
v -0.038629 -0.000558 0.002213
v -0.038440 -0.000133 -0.004556
v -0.038679 -0.000193 -0.004637
v -0.038379 0.000262 -0.004406
v -0.038581 0.000478 -0.004363
v -0.038827 0.000466 -0.004479
v -0.038918 0.001239 -0.003798
v -0.039035 0.001261 -0.002146
v -0.039219 0.001357 0.000906
v -0.039122 0.001102 0.001156
v -0.039299 0.001403 -0.001202
v -0.039337 0.001416 -0.003815
v -0.039071 0.001554 0.000510
v -0.039291 0.001566 -0.002378
v -0.039520 0.001692 0.000471
v -0.039286 0.001692 0.000249
v -0.039484 0.001875 -0.002761
v -0.039516 0.001673 -0.003572
v -0.036926 -0.002631 0.001316
v -0.036961 -0.002531 0.001078
v -0.037040 -0.002357 0.000828
v -0.037190 -0.002102 0.002396
v -0.037055 -0.002128 0.000569
v -0.037363 -0.001898 0.000348
v -0.037438 -0.001711 0.000046
v -0.037469 -0.001545 -0.000346
v -0.037445 -0.001380 -0.001036
v -0.037805 -0.001291 -0.001909
v -0.037548 -0.001313 -0.002606
v -0.037366 -0.001226 -0.003144
v -0.037721 -0.001245 -0.003193
v -0.037612 -0.001084 -0.003633
v -0.037468 -0.001163 -0.003378
v -0.037605 -0.001332 0.002617
v -0.038071 -0.000534 0.002149
v -0.037745 -0.000832 0.002354
v -0.037759 -0.000416 0.002011
v -0.038215 -0.000242 0.001926
v -0.038261 -0.000158 -0.004467
v -0.038101 0.000143 -0.004343
v -0.038254 0.000471 -0.004242
v -0.038332 -0.000003 0.001774
v -0.038644 0.000393 0.001567
v -0.038453 0.000789 -0.004078
v -0.038852 0.000843 -0.001728
v -0.038550 0.001035 -0.001566
v -0.038819 0.001008 -0.001530
v -0.038508 0.001094 -0.002027
v -0.038778 0.000963 -0.001883
v -0.038960 0.001201 -0.001366
v -0.038816 0.001105 -0.002039
v -0.038852 0.001386 -0.002367
v -0.038713 0.001423 -0.003351
v -0.038677 0.001289 -0.003590
v -0.039102 0.001434 -0.003631
v -0.038957 0.001268 0.000932
v -0.039309 0.001536 -0.000951
v -0.039052 0.001566 -0.002533
v -0.038897 0.001597 -0.003007
v -0.038957 0.001442 0.000689
v -0.038872 0.001605 0.000205
v -0.039493 0.001756 -0.000312
v -0.039388 0.001623 -0.000761
v -0.039283 0.001729 -0.002668
v -0.038967 0.001632 -0.002767
v -0.039112 0.001584 -0.003360
v -0.039275 0.001769 -0.002965
v -0.036905 -0.002551 0.001832
v -0.036460 -0.002451 0.001338
v -0.036698 -0.002551 0.001338
v -0.036674 -0.002520 0.001570
v -0.036516 -0.002436 0.001086
v -0.036561 -0.002341 0.000858
v -0.036687 -0.002237 0.000685
v -0.036839 -0.002066 0.002208
v -0.036646 -0.002111 0.002055
v -0.037137 -0.001791 0.002458
v -0.037271 -0.001621 -0.000171
v -0.037018 -0.001576 -0.000373
v -0.037208 -0.001567 0.002512
v -0.037416 -0.001346 -0.001362
v -0.037031 -0.001366 -0.001873
v -0.037278 -0.001286 -0.002848
v -0.037569 -0.001543 0.002670
v -0.037199 -0.001125 0.002387
v -0.037181 -0.001106 -0.003367
v -0.037783 -0.000967 -0.003885
v -0.037645 -0.000758 -0.004023
v -0.037778 -0.000469 -0.004233
v -0.038033 -0.000293 -0.004377
v -0.037916 -0.000089 -0.004330
v -0.038292 0.000533 0.001413
v -0.038324 0.000811 0.001206
v -0.038530 0.000985 -0.001769
v -0.038749 0.000980 -0.004017
v -0.038623 0.001163 -0.001396
v -0.038710 0.001237 -0.002208
v -0.038747 0.001498 0.000470
v -0.038871 0.001368 -0.001157
v -0.038293 0.001224 -0.001306
v -0.038740 0.001472 -0.002601
v -0.038390 0.001247 -0.002324
v -0.038362 0.001322 -0.002527
v -0.038645 0.001354 0.000691
v -0.038388 0.001548 -0.000004
v -0.039169 0.001699 -0.000044
v -0.038699 0.001527 -0.000767
v -0.038461 0.001553 -0.000519
v -0.038600 0.001428 -0.000994
v -0.038647 0.001496 -0.002881
v -0.038817 0.001634 -0.000320
v -0.039144 0.001653 -0.000522
v -0.036584 -0.002299 0.001856
v -0.036300 -0.002171 0.001773
v -0.036423 -0.002367 0.001596
v -0.036236 -0.002310 0.000869
v -0.036311 -0.002185 0.000599
v -0.036597 -0.001738 0.002196
v -0.036881 -0.001941 0.000310
v -0.037021 -0.001772 0.000077
v -0.036513 -0.001725 -0.000151
v -0.036819 -0.001549 0.002333
v -0.036692 -0.001405 -0.001781
v -0.037253 -0.001347 -0.002349
v -0.036970 -0.001331 -0.002617
v -0.037076 -0.001198 -0.003119
v -0.037098 -0.001341 0.002427
v -0.037338 -0.001011 -0.003608
v -0.037300 -0.000826 -0.003809
v -0.037435 -0.000975 0.002378
v -0.037387 -0.000475 -0.004078
v -0.037291 -0.000630 -0.003962
v -0.037277 -0.000514 0.002012
v -0.037624 0.000341 -0.004085
v -0.037648 0.000090 -0.004193
v -0.037687 -0.000029 0.001710
v -0.038137 0.000753 0.001204
v -0.037917 0.000625 -0.004023
v -0.037807 0.000344 -0.004159
v -0.037953 0.001037 -0.001839
v -0.038149 0.001054 -0.001857
v -0.038359 0.001044 -0.003778
v -0.038063 0.000842 -0.003896
v -0.038264 0.001073 -0.001589
v -0.038091 0.001220 0.000671
v -0.038336 0.001127 0.000887
v -0.038393 0.001386 -0.002756
v -0.038438 0.001398 -0.003098
v -0.038355 0.001206 -0.003535
v -0.037946 0.001423 -0.000786
v -0.038544 0.001527 0.000268
v -0.036155 -0.002261 0.001542
v -0.036181 -0.002356 0.001099
v -0.036026 -0.002180 0.000582
v -0.036262 -0.001984 0.001911
v -0.036424 -0.001921 0.002039
v -0.036386 -0.001572 -0.000720
v -0.037009 -0.001416 -0.001176
v -0.036548 -0.001317 -0.002718
v -0.036577 -0.001325 0.002221
v -0.036473 -0.001373 -0.002416
v -0.036776 -0.001373 -0.002388
v -0.036712 -0.001099 0.002215
v -0.037033 -0.000914 -0.003590
v -0.036822 -0.000853 0.002141
v -0.036947 -0.000629 0.002032
v -0.037334 -0.000247 -0.004110
v -0.037636 -0.000116 -0.004220
v -0.037516 0.000378 0.001388
v -0.037750 0.000903 -0.003688
v -0.037913 0.001092 -0.001596
v -0.037997 0.001084 -0.003566
v -0.038188 0.001131 -0.002116
v -0.037952 0.001189 -0.002324
v -0.038044 0.001279 -0.002994
v -0.038223 0.001257 -0.003328
v -0.038100 0.001205 -0.001329
v -0.038055 0.001287 -0.002646
v -0.037777 0.001459 -0.000378
v -0.038415 0.001567 -0.000245
v -0.037937 0.001324 -0.001065
v -0.036172 -0.002350 0.001316
v -0.035725 -0.002211 0.001258
v -0.036034 -0.002032 0.001741
v -0.036187 -0.002033 0.000328
v -0.036417 -0.001853 0.000074
v -0.035873 -0.001924 0.000051
v -0.036414 -0.001658 -0.000372
v -0.036401 -0.001465 -0.001454
v -0.036259 -0.001677 0.002046
v -0.036131 -0.001469 -0.001787
v -0.036658 -0.001390 -0.002158
v -0.036423 -0.001516 0.002159
v -0.036221 -0.001335 0.002077
v -0.036352 -0.001214 -0.002875
v -0.036769 -0.001272 -0.002848
v -0.036672 -0.001165 -0.003069
v -0.036861 -0.001058 -0.003317
v -0.036620 -0.000717 -0.003623
v -0.036627 -0.000888 -0.003455
v -0.036995 -0.000727 -0.003765
v -0.036855 -0.000554 -0.003828
v -0.036953 -0.000315 -0.003959
v -0.037173 0.000063 -0.004039
v -0.037144 0.000287 -0.003952
v -0.037350 0.000439 -0.003937
v -0.037179 0.000569 -0.003776
v -0.037765 0.000810 0.001063
v -0.037333 0.000638 0.001120
v -0.037582 0.000706 -0.003807
v -0.037600 0.000947 -0.003531
v -0.038089 0.001022 0.000925
v -0.037425 0.001102 -0.002145
v -0.037686 0.001060 -0.001821
v -0.037728 0.001224 -0.002773
v -0.037427 0.001034 -0.003268
v -0.037783 0.001130 -0.003289
v -0.037873 0.001296 0.000433
v -0.037633 0.001089 0.000684
v -0.037698 0.001134 -0.001465
v -0.037767 0.001377 0.000157
v -0.037669 0.001424 -0.000143
v -0.035829 -0.002284 0.001036
v -0.035865 -0.002265 0.000829
v -0.035730 -0.002186 0.000579
v -0.035778 -0.001888 0.001730
v -0.035769 -0.001820 -0.000201
v -0.035829 -0.001659 -0.000628
v -0.035990 -0.001762 0.001890
v -0.036142 -0.001554 -0.001011
v -0.035883 -0.001398 -0.002371
v -0.035635 -0.001320 -0.002581
v -0.036271 -0.001324 -0.002603
v -0.036367 -0.001030 -0.003175
v -0.036303 -0.000859 0.002002
v -0.036343 -0.000577 -0.003624
v -0.036338 -0.000600 0.001878
v -0.036571 -0.000422 0.001812
v -0.036673 -0.000171 -0.003887
v -0.036916 0.000004 0.001565
v -0.036916 -0.000051 -0.003970
v -0.037258 0.000832 0.000897
v -0.037295 0.000818 -0.003558
v -0.037090 0.000914 -0.003329
v -0.037353 0.001091 -0.001621
v -0.037597 0.001192 -0.002543
v -0.037621 0.001169 -0.003022
v -0.037289 0.001337 -0.000033
v -0.037392 0.001199 -0.001300
v -0.037373 0.001382 -0.000692
v -0.037852 0.001458 -0.000568
v -0.035313 -0.002212 0.000825
v -0.035152 -0.002053 0.001242
v -0.035308 -0.002175 0.001048
v -0.035436 -0.002198 0.000617
v -0.035169 -0.001733 0.001567
v -0.035551 -0.001973 0.001522
v -0.035676 -0.002026 0.000204
v -0.035386 -0.002080 0.000248
v -0.035448 -0.001675 0.001704
v -0.035835 -0.001711 -0.000441
v -0.035611 -0.001584 -0.001314
v -0.036068 -0.001428 -0.002193
v -0.035579 -0.001465 -0.002185
v -0.035953 -0.001200 -0.002824
v -0.035865 -0.001196 0.001948
v -0.036028 -0.001038 -0.003071
v -0.035800 -0.000874 -0.003222
v -0.036291 -0.001089 0.002073
v -0.035958 -0.000521 -0.003535
v -0.036161 -0.000786 -0.003389
v -0.036369 -0.000345 -0.003742
v -0.035982 -0.000354 0.001666
v -0.036659 0.000219 0.001360
v -0.036728 0.000224 -0.003838
v -0.036611 0.000029 -0.003856
v -0.036841 0.000434 0.001207
v -0.036837 0.000461 -0.003740
v -0.036935 0.000710 -0.003552
v -0.036680 0.000886 0.000657
v -0.036900 0.001087 -0.001594
v -0.036973 0.001073 -0.002061
v -0.037186 0.001071 -0.001806
v -0.037054 0.001084 -0.002843
v -0.036921 0.001088 -0.002551
v -0.037008 0.001219 0.000170
v -0.037452 0.001195 0.000436
v -0.037178 0.001355 -0.000249
v -0.037333 0.001302 -0.001007
v -0.035046 -0.002183 0.000806
v -0.035102 -0.002195 0.000622
v -0.034734 -0.001910 -0.000450
v -0.035527 -0.001647 -0.000887
v -0.035457 -0.001537 -0.001859
v -0.035915 -0.001454 0.001952
v -0.035591 -0.000632 -0.003397
v -0.035697 -0.000723 0.001799
v -0.035997 -0.000686 0.001848
v -0.036227 0.000216 -0.003678
v -0.036377 0.000423 0.001131
v -0.036627 0.000658 0.000930
v -0.036789 0.001037 -0.001782
v -0.037005 0.001003 -0.003094
v -0.036495 0.000885 -0.003113
v -0.036771 0.000846 -0.003328
v -0.037187 0.001112 -0.002305
v -0.036690 0.001279 -0.000307
v -0.037067 0.001349 -0.000508
v -0.034629 -0.002164 0.000703
v -0.034687 -0.002164 0.000340
v -0.034962 -0.002102 0.000185
v -0.035122 -0.001953 0.001363
v -0.034810 -0.001930 0.001239
v -0.034975 -0.001966 -0.000182
v -0.035269 -0.001730 -0.000711
v -0.035052 -0.001485 0.001654
v -0.035043 -0.001712 -0.000988
v -0.035366 -0.001396 -0.002406
v -0.035124 -0.001274 -0.002617
v -0.035382 -0.001422 0.001770
v -0.035797 -0.000944 0.001890
v -0.035134 -0.001144 -0.002798
v -0.035356 -0.000777 -0.003239
v -0.035705 -0.000294 -0.003586
v -0.035923 -0.000209 -0.003635
v -0.036255 -0.000042 -0.003743
v -0.035928 0.000351 0.001132
v -0.036323 0.000444 -0.003595
v -0.036483 0.000772 -0.003327
v -0.036464 0.001091 -0.001563
v -0.036254 0.001028 -0.002075
v -0.036569 0.001047 -0.001850
v -0.036661 0.001065 -0.002256
v -0.036615 0.001005 -0.002804
v -0.036394 0.001184 -0.000055
v -0.036957 0.001303 -0.000830
v -0.036734 0.001300 -0.000605
v -0.036660 0.001180 -0.001249
v -0.034367 -0.002115 0.000730
v -0.034454 -0.002176 0.000507
v -0.034863 -0.002102 0.000985
v -0.034760 -0.001739 0.001410
v -0.034517 -0.001824 0.001235
v -0.034953 -0.001668 -0.001412
v -0.034679 -0.001542 0.001512
v -0.034583 -0.001714 -0.001497
v -0.035105 -0.001572 -0.001906
v -0.035162 -0.001496 -0.002157
v -0.034858 -0.001436 -0.002339
v -0.035411 -0.001183 0.001804
v -0.035392 -0.000466 -0.003444
v -0.035542 -0.000499 0.001670
v -0.035207 -0.000639 0.001662
v -0.035461 -0.000158 -0.003531
v -0.035814 0.000046 0.001368
v -0.035381 -0.000178 0.001465
v -0.035684 -0.000070 -0.003590
v -0.035848 0.000140 -0.003587
v -0.035774 0.000419 -0.003439
v -0.036287 0.000612 -0.003451
v -0.035648 0.000988 -0.002016
v -0.035959 0.000935 -0.002616
v -0.036210 0.000913 -0.002877
v -0.036233 0.001232 -0.000846
v -0.034200 -0.002175 0.000291
v -0.034082 -0.002135 0.000545
v -0.034630 -0.002019 -0.000195
v -0.034571 -0.001984 0.001076
v -0.034638 -0.001845 -0.000726
v -0.034261 -0.001744 -0.001629
v -0.034028 -0.001685 -0.001962
v -0.034242 -0.001803 0.001164
v -0.034579 -0.001631 -0.001889
v -0.034548 -0.001376 -0.002439
v -0.034970 -0.001254 0.001682
v -0.034905 -0.001010 0.001671
v -0.035133 -0.001013 -0.002956
v -0.034858 -0.000686 0.001607
v -0.035194 -0.000886 0.001723
v -0.034882 -0.000446 -0.003344
v -0.035452 0.000098 -0.003507
v -0.035405 0.000472 0.000895
v -0.035603 0.000297 -0.003473
v -0.035895 0.000583 0.000868
v -0.035604 0.000711 0.000636
v -0.035913 0.000657 -0.003258
v -0.036626 0.001019 0.000432
v -0.036022 0.000793 -0.003084
v -0.036269 0.001073 0.000200
v -0.035916 0.001063 -0.001589
v -0.035598 0.001104 -0.001314
v -0.036060 0.001043 -0.001765
v -0.036068 0.000991 -0.002332
v -0.036161 0.001211 -0.000321
v -0.036358 0.001209 -0.001046
v -0.033933 -0.002178 0.000287
v -0.034391 -0.002125 0.000042
v -0.034277 -0.001991 0.000949
v -0.033640 -0.001997 -0.000903
v -0.034267 -0.001845 -0.001034
v -0.033833 -0.001892 -0.001217
v -0.033988 -0.001630 0.001257
v -0.034480 -0.001530 -0.002172
v -0.034286 -0.001194 0.001505
v -0.034340 -0.001533 0.001397
v -0.034369 -0.001174 -0.002701
v -0.034660 -0.001358 0.001572
v -0.034526 -0.000782 0.001566
v -0.034957 -0.000859 -0.003085
v -0.034907 -0.000638 -0.003250
v -0.034461 -0.000790 -0.003075
v -0.035142 -0.000247 -0.003450
v -0.034975 0.000064 -0.003393
v -0.035105 -0.000318 0.001508
v -0.035189 -0.000049 -0.003462
v -0.035484 0.000234 0.001157
v -0.034979 0.000042 0.001262
v -0.035222 0.000428 -0.003274
v -0.035115 0.000728 0.000505
v -0.035347 0.000626 -0.003086
v -0.035675 0.000804 -0.002886
v -0.035632 0.000550 -0.003292
v -0.035444 0.000858 0.000372
v -0.035375 0.000811 -0.002723
v -0.036037 0.001222 -0.000624
v -0.035269 0.001145 -0.000800
v -0.033448 -0.002183 0.000258
v -0.033974 -0.002176 0.000078
v -0.033609 -0.001989 0.000750
v -0.033971 -0.002043 0.000739
v -0.033723 -0.002127 0.000473
v -0.033934 -0.001882 0.000986
v -0.033634 -0.001694 0.001146
v -0.034007 -0.001760 -0.001726
v -0.033867 -0.001411 0.001372
v -0.034209 -0.001397 -0.002422
v -0.034510 -0.001080 0.001574
v -0.034614 -0.001025 -0.002886
v -0.034236 -0.000871 0.001523
v -0.034555 -0.000290 -0.003312
v -0.035183 0.000231 -0.003387
v -0.035034 0.000283 0.001052
v -0.034942 0.000315 -0.003284
v -0.035389 0.001027 -0.001650
v -0.035489 0.000923 -0.002333
v -0.035234 0.000940 0.000157
v -0.035636 0.001096 -0.000115
v -0.035723 0.001167 -0.000376
v -0.035364 0.001127 -0.001086
v -0.033226 -0.002098 0.000496
v -0.033568 -0.002171 -0.000243
v -0.033797 -0.002097 -0.000424
v -0.033172 -0.001969 0.000713
v -0.033976 -0.001986 -0.000682
v -0.033572 -0.001813 0.001002
v -0.033545 -0.001608 -0.002174
v -0.033611 -0.001509 0.001279
v -0.034032 -0.001560 -0.002216
v -0.033511 -0.001058 0.001418
v -0.033783 -0.001457 -0.002376
v -0.034006 -0.001039 0.001485
v -0.034127 -0.001300 0.001457
v -0.034136 -0.000952 -0.002911
v -0.033969 -0.001219 -0.002646
v -0.033803 -0.000864 -0.002972
v -0.034063 -0.000605 -0.003138
v -0.034490 -0.000570 -0.003221
v -0.034304 -0.000430 -0.003245
v -0.034775 -0.000354 0.001479
v -0.034826 -0.000131 0.001366
v -0.034650 0.000166 -0.003284
v -0.034735 -0.000060 -0.003357
v -0.034912 0.000523 -0.003095
v -0.034835 0.000649 0.000593
v -0.034921 0.000697 -0.002836
v -0.035098 0.000956 -0.001944
v -0.035011 0.001004 -0.000071
v -0.035409 0.001156 -0.000559
v -0.033358 -0.002212 0.000041
v -0.033193 -0.002221 -0.000205
v -0.032985 -0.002132 -0.000867
v -0.033279 -0.001957 -0.001382
v -0.033511 -0.001847 -0.001671
v -0.033066 -0.001891 -0.001715
v -0.033190 -0.001603 -0.002228
v -0.033482 -0.001751 -0.001925
v -0.033146 -0.001333 0.001287
v -0.033354 -0.001393 -0.002471
v -0.033482 -0.001271 0.001365
v -0.033641 -0.000882 0.001446
v -0.033981 -0.000544 0.001445
v -0.033907 -0.000771 0.001475
v -0.034401 -0.000432 0.001468
v -0.033954 -0.000283 -0.003224
v -0.034040 -0.000102 -0.003246
v -0.034152 0.000005 0.001198
v -0.034331 0.000027 -0.003269
v -0.034303 0.000263 -0.003180
v -0.034710 0.000443 0.000832
v -0.034482 0.000596 -0.002906
v -0.034556 0.000420 -0.003116
v -0.034716 0.000823 0.000286
v -0.034634 0.000883 -0.002125
v -0.034768 0.000807 -0.002502
v -0.034869 0.000894 0.000162
v -0.035063 0.001081 -0.000327
v -0.034562 0.001088 -0.000822
v -0.034756 0.001089 -0.000594
v -0.032743 -0.002255 0.000001
v -0.032978 -0.002195 0.000258
v -0.032846 -0.002259 -0.000194
v -0.033047 -0.002204 -0.000463
v -0.032447 -0.002063 -0.001542
v -0.033088 -0.001552 0.001149
v -0.033129 -0.001783 0.000946
v -0.033519 -0.001119 -0.002754
v -0.033461 -0.000727 -0.003047
v -0.033601 -0.000594 0.001410
v -0.033685 -0.000188 -0.003207
v -0.034006 -0.000203 0.001317
v -0.034047 0.000414 -0.003044
v -0.034275 0.000808 -0.002312
v -0.034353 0.000870 0.000090
v -0.034085 0.000931 -0.000116
v -0.034545 0.001004 -0.000243
v -0.034617 0.001074 -0.001094
v -0.034692 0.001007 -0.001518
v -0.034213 0.001015 -0.000380
v -0.032606 -0.002184 0.000253
v -0.032327 -0.002275 0.000016
v -0.032420 -0.002294 -0.000483
v -0.032479 -0.002248 -0.000728
v -0.032888 -0.002112 0.000446
v -0.032578 -0.002124 -0.001237
v -0.032769 -0.001905 0.000747
v -0.032945 -0.001759 -0.002038
v -0.032366 -0.001876 -0.001977
v -0.033065 -0.001418 -0.002478
v -0.032951 -0.001154 -0.002737
v -0.033378 -0.000759 0.001408
v -0.033633 -0.000406 -0.003181
v -0.033625 -0.000294 0.001318
v -0.033752 -0.000046 0.001195
v -0.033676 0.000066 -0.003172
v -0.033479 0.000102 0.001061
v -0.033965 0.000206 -0.003156
v -0.033747 0.000347 -0.003060
v -0.034055 0.000204 0.001017
v -0.034168 0.000556 0.000618
v -0.034084 0.000390 0.000823
v -0.034226 0.000698 -0.002632
v -0.033916 0.000513 -0.002906
v -0.034271 0.000715 0.000384
v -0.033841 0.000685 0.000388
v -0.034218 0.001049 -0.001154
v -0.032438 -0.002301 -0.000229
v -0.031828 -0.002304 -0.001011
v -0.032615 -0.001936 -0.001792
v -0.032498 -0.002048 0.000510
v -0.032621 -0.001710 -0.002192
v -0.032352 -0.001678 -0.002264
v -0.032738 -0.001689 0.000992
v -0.032988 -0.001066 0.001351
v -0.032977 -0.000929 -0.002906
v -0.033365 -0.000512 -0.003130
v -0.033269 -0.000407 0.001323
v -0.033437 -0.000089 -0.003173
v -0.033454 0.000172 -0.003097
v -0.033530 0.000396 -0.002962
v -0.033476 0.000299 0.000873
v -0.033726 0.000736 -0.002411
v -0.033552 0.000651 -0.002606
v -0.034035 0.000832 -0.002130
v -0.034223 0.001057 -0.000644
v -0.031640 -0.002390 -0.000290
v -0.032200 -0.002197 0.000234
v -0.031888 -0.002367 -0.000489
v -0.031980 -0.002329 -0.000718
v -0.031704 -0.002264 -0.001283
v -0.031983 -0.002056 0.000483
v -0.032241 -0.001849 0.000759
v -0.031806 -0.001777 -0.002240
v -0.032335 -0.001330 0.001198
v -0.032423 -0.001581 0.001045
v -0.032531 -0.001450 0.001159
v -0.032284 -0.001471 -0.002499
v -0.032467 -0.001300 -0.002641
v -0.032407 -0.001072 0.001295
v -0.032654 -0.001285 0.001254
v -0.032545 -0.000894 -0.002924
v -0.032969 -0.000860 0.001371
v -0.032760 -0.000489 -0.003078
v -0.032862 -0.000705 -0.003021
v -0.032965 -0.000540 0.001330
v -0.033269 -0.000144 0.001213
v -0.033228 -0.000194 -0.003171
v -0.033191 0.000057 -0.003111
v -0.033520 0.000505 0.000608
v -0.033546 0.000567 -0.002757
v -0.033995 0.000963 -0.001504
v -0.033852 0.000819 0.000119
v -0.033364 0.000993 -0.000641
v -0.033971 0.001051 -0.000879
v -0.031682 -0.002328 -0.000017
v -0.031121 -0.002467 -0.000519
v -0.032007 -0.002052 -0.001751
v -0.032039 -0.001649 0.000954
v -0.031996 -0.001550 -0.002453
v -0.032146 -0.001438 0.001120
v -0.032365 -0.001105 -0.002795
v -0.032003 -0.001284 -0.002679
v -0.032426 -0.000815 0.001324
v -0.032449 -0.000367 -0.003073
v -0.032504 -0.000637 -0.003027
v -0.032419 -0.000542 0.001294
v -0.032807 -0.000024 -0.003080
v -0.033033 0.000056 0.001065
v -0.032965 0.000356 0.000761
v -0.032840 0.000182 -0.003001
v -0.033189 0.000272 -0.002995
v -0.033201 0.000622 -0.002575
v -0.033009 0.000451 -0.002799
v -0.033419 0.000661 0.000346
v -0.033519 0.000989 -0.001197
v -0.030936 -0.002330 -0.001482
v -0.031638 -0.002217 0.000245
v -0.031646 -0.002204 -0.001508
v -0.031344 -0.002138 0.000390
v -0.031548 -0.001594 0.000987
v -0.031785 -0.001420 0.001115
v -0.032034 -0.001170 0.001235
v -0.032009 -0.000896 0.001289
v -0.032257 -0.000763 -0.002971
v -0.032147 -0.000482 -0.003044
v -0.032712 -0.000217 -0.003094
v -0.032837 -0.000170 0.001188
v -0.032528 -0.000348 0.001253
v -0.033003 0.000192 0.000949
v -0.032627 0.000539 -0.002639
v -0.033137 0.000762 0.000103
v -0.033358 0.001002 -0.000935
v -0.033146 0.000708 -0.002352
v -0.033228 0.000883 -0.000184
v -0.033284 0.000956 -0.000428
v -0.031234 -0.002437 -0.000776
v -0.031165 -0.002315 0.000131
v -0.031108 -0.002401 -0.000037
v -0.030823 -0.002419 -0.000042
v -0.030882 -0.002483 -0.000305
v -0.030752 -0.002477 -0.001002
v -0.031391 -0.002140 -0.001751
v -0.031423 -0.001990 -0.002010
v -0.031072 -0.001847 -0.002284
v -0.031460 -0.001931 0.000647
v -0.031542 -0.001771 0.000825
v -0.031129 -0.001784 0.000803
v -0.031484 -0.001810 -0.002249
v -0.031690 -0.001247 0.001196
v -0.031456 -0.001403 -0.002650
v -0.031596 -0.001032 0.001250
v -0.032028 -0.000962 -0.002881
v -0.031957 -0.000671 -0.002996
v -0.032008 -0.000622 0.001280
v -0.032287 -0.000180 0.001158
v -0.032186 0.000092 0.000977
v -0.032291 -0.000087 -0.003047
v -0.032252 0.000151 -0.002960
v -0.032579 0.000047 0.001029
v -0.032359 0.000511 -0.002673
v -0.032546 0.000332 -0.002865
v -0.032551 0.000074 -0.003019
v -0.032729 0.000489 0.000554
v -0.032608 0.000648 -0.002416
v -0.033203 0.000770 -0.002138
v -0.032499 0.000775 -0.001901
v -0.032714 0.000838 -0.000135
v -0.032759 0.000917 -0.000396
v -0.032775 0.000968 -0.000689
v -0.033021 0.000969 -0.001097
v -0.033006 0.000923 -0.001360
v -0.030648 -0.002523 -0.000771
v -0.030849 -0.002396 -0.001307
v -0.030319 -0.002410 -0.001508
v -0.030956 -0.002068 0.000498
v -0.030937 -0.002240 0.000271
v -0.030641 -0.001985 -0.002176
v -0.031438 -0.001611 -0.002478
v -0.031358 -0.001358 0.001123
v -0.031057 -0.001621 -0.002514
v -0.031138 -0.001358 -0.002708
v -0.031099 -0.001078 -0.002857
v -0.031709 -0.001093 -0.002825
v -0.031665 -0.000855 -0.002936
v -0.031499 -0.000797 0.001262
v -0.031822 -0.000144 -0.003024
v -0.031884 -0.000385 -0.003043
v -0.031717 -0.000085 0.001079
v -0.032061 -0.000227 -0.003052
v -0.032496 0.000273 0.000811
v -0.032604 0.000620 0.000325
v -0.030154 -0.002565 -0.000269
v -0.030273 -0.002406 0.000111
v -0.030726 -0.002247 -0.001762
v -0.030798 -0.001358 0.001096
v -0.031057 -0.001558 0.000991
v -0.031079 -0.001176 0.001186
v -0.031445 -0.000635 -0.003001
v -0.031308 -0.000506 0.001218
v -0.031638 -0.000505 0.001255
v -0.031646 -0.000499 -0.003032
v -0.031622 -0.000254 -0.003030
v -0.031875 -0.000305 0.001194
v -0.031600 0.000036 -0.002944
v -0.031687 0.000087 0.000950
v -0.032101 0.000371 -0.002807
v -0.031879 0.000234 -0.002873
v -0.031946 0.000056 -0.002976
v -0.031978 0.000442 0.000567
v -0.031954 0.000584 0.000344
v -0.032482 0.000918 -0.001209
v -0.031586 0.000727 -0.001871
v -0.032216 0.000695 -0.002160
v -0.032150 0.000603 -0.002416
v -0.032397 0.000732 0.000080
v -0.032275 0.000830 -0.000187
v -0.031995 0.000865 -0.000384
v -0.032400 0.000945 -0.000887
v -0.030166 -0.002513 -0.000072
v -0.029904 -0.002522 -0.000061
v -0.030132 -0.002592 -0.000829
v -0.030281 -0.002581 -0.000578
v -0.029638 -0.002579 -0.001293
v -0.030125 -0.002535 -0.001195
v -0.030061 -0.002280 0.000311
v -0.030525 -0.002015 0.000580
v -0.030555 -0.001767 0.000818
v -0.030634 -0.001259 -0.002800
v -0.030528 -0.001054 -0.002890
v -0.030682 -0.000997 0.001211
v -0.030865 -0.000821 -0.002951
v -0.030822 -0.000846 0.001238
v -0.031286 -0.001045 0.001229
v -0.031067 -0.000550 -0.003014
v -0.031046 -0.000668 0.001234
v -0.031286 -0.000248 0.001133
v -0.031234 -0.000088 -0.002961
v -0.031307 -0.000354 -0.003022
v -0.031468 0.000281 -0.002780
v -0.031968 0.000260 0.000796
v -0.031386 0.000251 0.000764
v -0.031814 0.000423 -0.002671
v -0.031716 0.000756 -0.000063
v -0.031781 0.000681 0.000148
v -0.032069 0.000919 -0.000693
v -0.029966 -0.002356 -0.001740
v -0.030709 -0.002123 -0.001973
v -0.029780 -0.002044 -0.002250
v -0.030550 -0.001744 -0.002463
v -0.030136 -0.001845 -0.002427
v -0.030225 -0.001726 0.000865
v -0.030086 -0.001910 0.000706
v -0.030466 -0.001481 0.001022
v -0.030110 -0.001518 0.001003
v -0.030693 -0.001470 -0.002672
v -0.030877 -0.000433 -0.003014
v -0.031034 -0.000393 0.001171
v -0.030903 -0.000223 -0.002982
v -0.031293 0.000032 0.000959
v -0.031348 0.000426 0.000544
v -0.031197 0.000176 -0.002831
v -0.031472 0.000446 -0.002599
v -0.031757 0.000574 -0.002404
v -0.031552 0.000590 0.000296
v -0.031482 0.000884 -0.000974
v -0.031830 0.000913 -0.000913
v -0.031744 0.000874 -0.001202
v -0.029755 -0.002645 -0.000550
v -0.029773 -0.002620 -0.000337
v -0.029477 -0.002673 -0.000803
v -0.029810 -0.002475 -0.001532
v -0.029755 -0.002610 -0.001074
v -0.029603 -0.002240 -0.002020
v -0.029939 -0.002099 0.000523
v -0.030280 -0.001628 -0.002612
v -0.030111 -0.001478 -0.002728
v -0.030039 -0.001261 -0.002829
v -0.030226 -0.001290 0.001118
v -0.030340 -0.001109 0.001180
v -0.030462 -0.001121 0.001189
v -0.030606 -0.000669 0.001226
v -0.030604 -0.000439 0.001187
v -0.030595 -0.000561 -0.002993
v -0.030655 -0.000020 -0.002888
v -0.030950 -0.000078 0.001012
v -0.030955 0.000015 -0.002902
v -0.031012 0.000199 0.000787
v -0.031234 0.000526 -0.002412
v -0.031099 0.000790 -0.001456
v -0.031479 0.000648 -0.002142
v -0.031495 0.000879 -0.000618
v -0.031511 0.000834 -0.000353
v -0.030997 0.000835 -0.001195
v -0.028937 -0.002703 -0.000330
v -0.029077 -0.002391 0.000257
v -0.029389 -0.002527 0.000048
v -0.029294 -0.002630 -0.000118
v -0.029259 -0.002678 -0.000279
v -0.029119 -0.002710 -0.000511
v -0.029213 -0.002676 -0.001045
v -0.029105 -0.002631 -0.001335
v -0.028996 -0.002568 -0.001575
v -0.029655 -0.002293 0.000330
v -0.028995 -0.002453 -0.001814
v -0.029808 -0.001692 0.000888
v -0.029773 -0.001784 -0.002531
v -0.030004 -0.000964 -0.002921
v -0.030397 -0.000751 -0.002958
v -0.030319 -0.000816 0.001216
v -0.030328 -0.000114 -0.002907
v -0.030600 -0.000187 0.001077
v -0.030571 -0.000324 -0.002976
v -0.030618 0.000050 0.000919
v -0.030553 0.000224 -0.002722
v -0.030862 0.000379 0.000571
v -0.030651 0.000479 -0.002411
v -0.030747 0.000596 -0.002168
v -0.031007 0.000368 -0.002620
v -0.030955 0.000575 0.000273
v -0.031381 0.000785 -0.000179
v -0.031144 0.000842 -0.000443
v -0.031074 0.000865 -0.000639
v -0.028925 -0.002616 -0.000069
v -0.028868 -0.002732 -0.000784
v -0.028546 -0.002693 -0.001302
v -0.028527 -0.002567 0.000115
v -0.029097 -0.002199 0.000466
v -0.029148 -0.001982 -0.002438
v -0.029295 -0.001962 0.000679
v -0.029366 -0.001713 0.000876
v -0.029369 -0.001754 -0.002617
v -0.029681 -0.001508 -0.002732
v -0.029707 -0.001436 0.001048
v -0.029563 -0.001246 0.001132
v -0.029682 -0.001186 -0.002863
v -0.029939 -0.001201 0.001146
v -0.029836 -0.000927 0.001202
v -0.030076 -0.000607 -0.002969
v -0.030204 -0.000279 0.001117
v -0.029862 -0.000297 -0.002930
v -0.030214 -0.000431 -0.002964
v -0.030571 0.000233 0.000739
v -0.030919 0.000679 -0.001914
v -0.031215 0.000692 0.000050
v -0.031107 0.000870 -0.000899
v -0.028283 -0.002780 -0.000803
v -0.028934 -0.002324 -0.002042
v -0.028860 -0.002182 -0.002255
v -0.028972 -0.001685 0.000914
v -0.029061 -0.001606 -0.002740
v -0.029311 -0.001395 0.001068
v -0.029206 -0.001177 0.001148
v -0.029361 -0.001014 -0.002912
v -0.029645 -0.000563 -0.002941
v -0.029672 -0.000886 -0.002928
v -0.030130 -0.000510 0.001190
v -0.030253 -0.000052 0.000988
v -0.030082 0.000005 -0.002846
v -0.030028 0.000175 0.000778
v -0.030323 0.000371 -0.002557
v -0.030145 0.000246 -0.002680
v -0.030298 0.000099 -0.002809
v -0.030337 0.000384 0.000540
v -0.030317 0.000559 0.000259
v -0.030481 0.000835 -0.001040
v -0.030583 0.000745 -0.000165
v -0.030561 0.000810 -0.000435
v -0.028272 -0.002567 0.000129
v -0.028181 -0.002711 -0.000089
v -0.028537 -0.002728 -0.000282
v -0.028200 -0.002787 -0.000574
v -0.028484 -0.002749 -0.000993
v -0.028355 -0.002623 -0.001622
v -0.028575 -0.001995 -0.002508
v -0.028712 -0.002373 0.000326
v -0.028839 -0.001789 -0.002642
v -0.028997 -0.001462 0.001039
v -0.029230 -0.001325 -0.002841
v -0.028769 -0.001506 -0.002796
v -0.029001 -0.000995 0.001176
v -0.029071 -0.001120 -0.002900
v -0.029496 -0.001019 0.001186
v -0.029192 -0.000791 0.001195
v -0.029655 -0.000691 0.001203
v -0.029742 -0.000139 -0.002876
v -0.029777 -0.000341 0.001135
v -0.029682 0.000116 -0.002740
v -0.029835 -0.000085 0.000999
v -0.030085 0.000451 -0.002416
v -0.029896 0.000415 0.000486
v -0.030401 0.000845 -0.000794
v -0.030203 0.000835 -0.000659
v -0.027934 -0.002620 0.000073
v -0.028118 -0.002774 -0.000345
v -0.028057 -0.002738 -0.001343
v -0.028111 -0.002559 -0.001825
v -0.028097 -0.002377 0.000354
v -0.028508 -0.002180 0.000525
v -0.028227 -0.002217 -0.002333
v -0.028613 -0.001884 0.000780
v -0.028354 -0.001240 0.001134
v -0.028842 -0.001203 0.001133
v -0.028979 -0.000848 -0.002929
v -0.029208 -0.000448 -0.002917
v -0.029341 -0.000740 -0.002935
v -0.029533 -0.000449 0.001163
v -0.029511 -0.000173 0.001044
v -0.029318 -0.000007 -0.002787
v -0.029608 0.000161 0.000801
v -0.029390 0.000144 0.000796
v -0.029506 0.000298 -0.002594
v -0.029785 0.000334 -0.002560
v -0.029991 0.000623 -0.001949
v -0.030138 0.000564 -0.002171
v -0.029345 0.000521 -0.002162
v -0.029746 0.000438 -0.002412
v -0.030097 0.000752 -0.000229
v -0.030208 0.000673 0.000011
v -0.029802 0.000785 -0.000433
v -0.030131 0.000748 -0.001418
v -0.029897 0.000776 -0.001195
v -0.027516 -0.002847 -0.000555
v -0.027668 -0.002820 -0.001045
v -0.027622 -0.002843 -0.000813
v -0.027932 -0.002742 -0.000148
v -0.027545 -0.002741 -0.000120
v -0.028078 -0.002440 -0.002043
v -0.028123 -0.002058 0.000659
v -0.028094 -0.002135 -0.002455
v -0.028236 -0.001837 -0.002687
v -0.028412 -0.001669 0.000944
v -0.028472 -0.001716 -0.002719
v -0.028672 -0.001231 -0.002883
v -0.028904 -0.000676 0.001185
v -0.029126 -0.000500 0.001169
v -0.029241 -0.000306 0.001114
v -0.029437 -0.000275 -0.002893
v -0.029010 -0.000185 0.001042
v -0.029230 -0.000070 0.000979
v -0.029245 0.000378 -0.002437
v -0.029370 0.000368 0.000535
v -0.029684 0.000667 -0.001699
v -0.029801 0.000805 -0.000928
v -0.027096 -0.002792 -0.000135
v -0.027215 -0.002850 -0.000416
v -0.027686 -0.002807 -0.000346
v -0.027455 -0.002782 -0.001362
v -0.027403 -0.002722 -0.001584
v -0.027650 -0.002527 0.000218
v -0.027133 -0.002641 -0.001837
v -0.027318 -0.002435 0.000370
v -0.027715 -0.002254 0.000512
v -0.027699 -0.002112 -0.002515
v -0.027761 -0.001955 0.000766
v -0.028105 -0.001773 0.000893
v -0.027840 -0.001673 -0.002780
v -0.028352 -0.001426 -0.002846
v -0.028164 -0.001229 -0.002899
v -0.028536 -0.001007 -0.002918
v -0.028443 -0.000709 -0.002923
v -0.028672 -0.000863 0.001183
v -0.028922 -0.000565 -0.002922
v -0.028795 -0.000374 0.001125
v -0.028840 -0.000304 -0.002878
v -0.028930 0.000268 -0.002564
v -0.029279 0.000203 -0.002644
v -0.028840 -0.000091 -0.002808
v -0.029027 0.000121 0.000808
v -0.029181 0.000583 -0.001960
v -0.029312 0.000516 0.000302
v -0.029056 0.000705 -0.000207
v -0.029170 0.000771 -0.000713
v -0.029003 0.000721 -0.001228
v -0.028512 0.000660 -0.001457
v -0.026669 -0.002895 -0.000366
v -0.026760 -0.002914 -0.000649
v -0.027197 -0.002874 -0.000817
v -0.026667 -0.002919 -0.000905
v -0.027112 -0.002859 -0.001109
v -0.026717 -0.002829 -0.001407
v -0.027077 -0.002699 0.000062
v -0.027361 -0.002220 0.000593
v -0.027957 -0.001949 -0.002631
v -0.028194 -0.001476 0.001052
v -0.027751 -0.001350 -0.002879
v -0.028339 -0.000442 -0.002892
v -0.028362 -0.000767 0.001194
v -0.028471 -0.000499 0.001162
v -0.028701 -0.000053 0.000952
v -0.028599 0.000456 -0.002239
v -0.029170 0.000632 0.000045
v -0.028912 0.000737 -0.000412
v -0.029187 0.000761 -0.000985
v -0.026922 -0.002624 0.000184
v -0.026480 -0.002487 -0.002263
v -0.027345 -0.002500 -0.002070
v -0.027813 -0.002317 -0.002264
v -0.027281 -0.002191 -0.002501
v -0.027071 -0.002027 -0.002671
v -0.027453 -0.001881 -0.002708
v -0.027572 -0.001670 0.000966
v -0.027778 -0.001242 0.001150
v -0.027463 -0.001358 0.001113
v -0.027639 -0.001110 -0.002914
v -0.028211 -0.000951 0.001187
v -0.027847 -0.000692 0.001197
v -0.027877 -0.001061 0.001180
v -0.028090 -0.000953 -0.002924
v -0.028134 -0.000552 0.001179
v -0.028040 -0.000659 -0.002909
v -0.028288 -0.000228 -0.002831
v -0.028421 -0.000192 0.001052
v -0.028330 0.000020 -0.002717
v -0.028411 0.000036 0.000899
v -0.028828 0.000124 -0.002686
v -0.028649 0.000225 0.000706
v -0.028735 0.000356 -0.002443
v -0.028809 0.000380 0.000508
v -0.028494 0.000554 0.000192
v -0.028531 0.000612 -0.001723
v -0.028927 0.000527 0.000264
v -0.028523 0.000731 -0.000474
v -0.028594 0.000671 -0.000136
v -0.026703 -0.002812 -0.000102
v -0.026509 -0.002753 0.000048
v -0.026332 -0.002611 -0.002048
v -0.026709 -0.002774 -0.001604
v -0.027112 -0.002386 -0.002299
v -0.026787 -0.002120 0.000713
v -0.027218 -0.001968 0.000802
v -0.027239 -0.001339 -0.002900
v -0.027422 -0.001542 -0.002846
v -0.027180 -0.001334 0.001133
v -0.027356 -0.001026 0.001195
v -0.028181 -0.000312 0.001114
v -0.027893 -0.000065 -0.002721
v -0.027992 -0.000386 -0.002855
v -0.027816 -0.000205 0.001071
v -0.027615 0.000108 0.000863
v -0.028123 -0.000049 0.000962
v -0.028068 0.000226 0.000710
v -0.028133 0.000207 -0.002568
v -0.028574 0.000552 -0.001969
v -0.028404 0.000718 -0.001030
v -0.028368 0.000736 -0.000714
v -0.025935 -0.002986 -0.000829
v -0.026365 -0.002871 -0.000148
v -0.026581 -0.002570 0.000286
v -0.026434 -0.002139 0.000725
v -0.026865 -0.002367 0.000484
v -0.026708 -0.001858 0.000906
v -0.026740 -0.001934 -0.002758
v -0.027074 -0.001819 -0.002784
v -0.027207 -0.001540 0.001054
v -0.026831 -0.001549 -0.002875
v -0.027578 -0.000800 -0.002916
v -0.027183 -0.000714 -0.002903
v -0.027551 -0.000870 0.001210
v -0.027539 -0.000608 0.001197
v -0.027595 -0.000492 -0.002874
v -0.027798 -0.000433 0.001162
v -0.028300 0.000342 -0.002431
v -0.027994 0.000401 0.000478
v -0.028122 0.000622 0.000016
v -0.028103 0.000438 -0.002209
v -0.027926 0.000543 0.000216
v -0.027965 0.000664 -0.000158
v -0.028303 0.000710 -0.000304
v -0.027748 0.000708 -0.000704
v -0.025820 -0.002971 -0.000366
v -0.026051 -0.002859 -0.000093
v -0.026201 -0.002966 -0.000547
v -0.025786 -0.002993 -0.000656
v -0.026289 -0.002921 -0.001107
v -0.025618 -0.002968 -0.001108
v -0.026168 -0.002785 -0.001641
v -0.025497 -0.002922 -0.001326
v -0.026114 -0.002687 0.000176
v -0.026454 -0.002349 -0.002475
v -0.026229 -0.002486 0.000410
v -0.026638 -0.002130 -0.002656
v -0.026458 -0.002244 -0.002580
v -0.026650 -0.001676 0.001009
v -0.026668 -0.001324 -0.002915
v -0.027101 -0.001098 -0.002923
v -0.026926 -0.000804 0.001216
v -0.027296 -0.000450 0.001170
v -0.027236 -0.000676 0.001212
v -0.027533 -0.000308 0.001120
v -0.027273 -0.000321 -0.002820
v -0.027538 -0.000223 -0.002788
v -0.027561 -0.000051 0.000986
v -0.027810 0.000245 -0.002474
v -0.027832 0.000527 -0.001958
v -0.027537 0.000410 -0.002212
v -0.027936 0.000711 -0.000494
v -0.027663 0.000580 -0.001720
v -0.025396 -0.002997 -0.000533
v -0.025706 -0.002850 -0.000021
v -0.025875 -0.002725 -0.001839
v -0.026091 -0.002648 -0.001983
v -0.025846 -0.002298 -0.002549
v -0.025936 -0.002504 -0.002269
v -0.025832 -0.002409 0.000517
v -0.026142 -0.001923 -0.002791
v -0.026269 -0.001664 -0.002869
v -0.026373 -0.001488 0.001092
v -0.026935 -0.001094 0.001189
v -0.027073 -0.000482 -0.002856
v -0.027205 -0.000153 0.001056
v -0.026910 -0.000291 0.001140
v -0.027275 -0.000092 -0.002726
v -0.027289 0.000256 -0.002448
v -0.027420 0.000411 0.000487
v -0.027473 0.000083 -0.002614
v -0.027590 0.000265 0.000695
v -0.027100 0.000677 -0.000525
v -0.027701 0.000688 -0.000960
v -0.025300 -0.002999 -0.000893
v -0.025333 -0.002752 0.000153
v -0.025764 -0.002943 -0.000229
v -0.025405 -0.002636 -0.002096
v -0.026086 -0.002143 -0.002677
v -0.025746 -0.001859 0.000926
v -0.026177 -0.001978 0.000851
v -0.025806 -0.001714 -0.002870
v -0.026111 -0.001693 0.001006
v -0.026334 -0.001432 -0.002910
v -0.026506 -0.001183 0.001172
v -0.026287 -0.000813 -0.002903
v -0.026696 -0.000956 -0.002921
v -0.026704 -0.000593 -0.002873
v -0.026797 -0.000475 0.001182
v -0.026744 -0.000162 0.001070
v -0.026920 0.000127 -0.002566
v -0.027532 0.000526 -0.001923
v -0.026769 0.000490 -0.001995
v -0.027579 0.000666 -0.000180
v -0.027679 0.000621 0.000015
v -0.025244 -0.002859 -0.001562
v -0.025510 -0.002600 0.000339
v -0.025533 -0.002491 -0.002346
v -0.025478 -0.002334 -0.002566
v -0.025539 -0.002156 -0.002702
v -0.025826 -0.002153 0.000738
v -0.025792 -0.002026 -0.002754
v -0.026063 -0.001384 0.001121
v -0.025769 -0.001427 -0.002925
v -0.026263 -0.001154 -0.002927
v -0.026350 -0.000815 0.001215
v -0.026457 -0.000085 0.001030
v -0.026972 -0.000165 -0.002741
v -0.026868 0.000059 0.000911
v -0.026575 0.000427 0.000473
v -0.026820 0.000271 0.000693
v -0.026773 0.000291 -0.002394
v -0.027022 0.000606 0.000005
v -0.027071 0.000515 0.000279
v -0.026982 0.000662 -0.000849
v -0.027580 0.000644 -0.001274
v -0.026983 0.000569 -0.001653
v -0.027010 0.000406 -0.002205
v -0.027064 0.000655 -0.000250
v -0.025208 -0.002935 -0.000192
v -0.025017 -0.003028 -0.000680
v -0.024873 -0.002980 -0.001134
v -0.024764 -0.002884 0.000014
v -0.025040 -0.002758 -0.001844
v -0.024766 -0.002591 -0.002262
v -0.025058 -0.002486 -0.002441
v -0.025306 -0.002396 0.000567
v -0.024996 -0.001969 0.000892
v -0.025218 -0.002204 0.000731
v -0.025508 -0.001897 -0.002826
v -0.025294 -0.002014 -0.002802
v -0.025329 -0.001756 0.000993
v -0.026054 -0.001025 0.001199
v -0.025876 -0.000969 -0.002924
v -0.025968 -0.001271 -0.002933
v -0.026074 -0.000780 0.001222
v -0.026507 -0.000360 -0.002804
v -0.026184 -0.000156 0.001065
v -0.026485 -0.000323 0.001140
v -0.026256 -0.000519 0.001192
v -0.026368 -0.000128 -0.002699
v -0.026361 0.000282 0.000686
v -0.026629 -0.000007 -0.002644
v -0.026624 0.000161 -0.002530
v -0.026777 0.000425 0.000471
v -0.026516 0.000583 -0.001386
v -0.026484 0.000538 -0.001711
v -0.026510 0.000387 -0.002210
v -0.026532 0.000548 0.000195
v -0.026504 0.000644 -0.000315
v -0.024390 -0.002882 0.000038
v -0.024861 -0.002707 0.000264
v -0.024648 -0.002445 -0.002497
v -0.025138 -0.002273 -0.002652
v -0.025386 -0.001630 -0.002900
v -0.025635 -0.001536 0.001073
v -0.025507 -0.000901 0.001221
v -0.025722 -0.000776 0.001223
v -0.025745 -0.000409 -0.002806
v -0.026071 -0.000256 -0.002750
v -0.026175 -0.000581 -0.002859
v -0.025904 -0.000312 0.001147
v -0.026158 0.000098 0.000885
v -0.026331 0.000158 -0.002495
v -0.025982 0.000226 -0.002418
v -0.026576 0.000605 -0.000020
v -0.024043 -0.003054 -0.000589
v -0.024786 -0.003022 -0.000422
v -0.024351 -0.002994 -0.000188
v -0.023996 -0.002856 -0.001627
v -0.024626 -0.002595 0.000416
v -0.023896 -0.002539 -0.002389
v -0.024256 -0.002437 -0.002532
v -0.024745 -0.002402 0.000604
v -0.024524 -0.002254 0.000738
v -0.024980 -0.002129 -0.002746
v -0.024848 -0.001878 -0.002843
v -0.025189 -0.001300 0.001153
v -0.025041 -0.000705 0.001223
v -0.025450 -0.001146 0.001185
v -0.025486 -0.001175 -0.002938
v -0.025470 -0.000795 -0.002900
v -0.025665 -0.000516 0.001197
v -0.025769 -0.000689 -0.002883
v -0.025874 -0.000116 0.001051
v -0.025735 -0.000100 -0.002669
v -0.026049 0.000033 -0.002596
v -0.026103 0.000464 -0.001965
v -0.026227 0.000620 -0.000861
v -0.026206 0.000637 -0.000509
v -0.023773 -0.003010 -0.000141
v -0.024476 -0.003029 -0.000896
v -0.024011 -0.002733 0.000304
v -0.023992 -0.002979 -0.000125
v -0.024228 -0.002657 -0.002133
v -0.024689 -0.002261 -0.002665
v -0.024396 -0.002081 0.000859
v -0.024420 -0.002142 -0.002739
v -0.024872 -0.001519 -0.002925
v -0.024297 -0.001656 0.001065
v -0.024830 -0.001637 0.001055
v -0.025118 -0.001378 -0.002935
v -0.025037 -0.001023 -0.002927
v -0.025451 -0.000215 -0.002728
v -0.025687 0.000157 -0.002482
v -0.025489 0.000101 0.000881
v -0.026132 0.000628 -0.000190
v -0.025923 0.000343 -0.002246
v -0.026034 0.000596 0.000028
v -0.023719 -0.003054 -0.000445
v -0.023584 -0.003002 -0.001118
v -0.023757 -0.002884 0.000106
v -0.024369 -0.002924 -0.001404
v -0.024087 -0.002530 0.000530
v -0.024067 -0.002228 -0.002691
v -0.023949 -0.001953 -0.002810
v -0.024445 -0.001853 0.000977
v -0.024567 -0.001976 -0.002807
v -0.024490 -0.001684 -0.002884
v -0.024662 -0.001120 0.001200
v -0.024569 -0.001453 0.001124
v -0.024290 -0.001395 -0.002926
v -0.024799 -0.000839 0.001229
v -0.024912 -0.000779 -0.002888
v -0.025269 -0.000542 -0.002840
v -0.024904 -0.000419 -0.002788
v -0.025249 -0.000549 0.001208
v -0.025220 -0.000294 0.001143
v -0.025266 -0.000013 -0.002615
v -0.025558 -0.000137 0.001057
v -0.025783 0.000424 0.000466
v -0.025799 0.000581 -0.001105
v -0.025621 0.000531 -0.001529
v -0.025676 0.000501 -0.001773
v -0.025544 0.000434 -0.002075
v -0.025540 0.000585 -0.000014
v -0.025174 0.000599 -0.000263
v -0.023355 -0.003071 -0.000419
v -0.023658 -0.003047 -0.000822
v -0.023999 -0.002757 -0.001898
v -0.023854 -0.002392 -0.002576
v -0.023588 -0.002276 -0.002673
v -0.023998 -0.002303 0.000728
v -0.024105 -0.001309 0.001170
v -0.024599 -0.001151 -0.002932
v -0.024520 -0.000881 -0.002901
v -0.024492 -0.000624 0.001227
v -0.024907 0.000054 -0.002529
v -0.024877 -0.000055 0.001017
v -0.025175 0.000159 -0.002478
v -0.025077 0.000286 0.000678
v -0.025090 0.000424 -0.002019
v -0.024944 0.000305 -0.002260
v -0.025487 0.000321 -0.002297
v -0.025638 0.000523 0.000243
v -0.025573 0.000616 -0.000422
v -0.025108 0.000484 -0.001757
v -0.023462 -0.003015 -0.000173
v -0.023392 -0.003078 -0.000645
v -0.023127 -0.002782 0.000290
v -0.023056 -0.002942 0.000039
v -0.023392 -0.002689 -0.002091
v -0.023515 -0.002624 -0.002254
v -0.023422 -0.002640 0.000443
v -0.023519 -0.002463 -0.002519
v -0.023488 -0.002380 0.000678
v -0.023607 -0.002039 -0.002787
v -0.023950 -0.002028 0.000901
v -0.023972 -0.001658 -0.002887
v -0.023912 -0.000702 0.001234
v -0.024263 -0.001011 -0.002914
v -0.024428 -0.000892 0.001236
v -0.024501 -0.000563 -0.002822
v -0.024816 -0.000351 0.001152
v -0.024367 -0.000385 0.001169
v -0.024850 -0.000182 -0.002681
v -0.024646 0.000439 0.000433
v -0.025052 0.000521 0.000221
v -0.025355 0.000601 -0.000625
v -0.025220 0.000438 0.000431
v -0.024983 0.000573 -0.000021
v -0.022828 -0.003094 -0.000681
v -0.022620 -0.003062 -0.000205
v -0.023051 -0.003059 -0.000910
v -0.023052 -0.003001 -0.001171
v -0.022834 -0.002707 0.000414
v -0.022772 -0.002861 0.000215
v -0.023224 -0.002854 -0.001637
v -0.022949 -0.002696 -0.002051
v -0.022895 -0.002528 -0.002393
v -0.023073 -0.002543 0.000562
v -0.023240 -0.002559 -0.002352
v -0.023261 -0.002395 -0.002570
v -0.023339 -0.002151 -0.002741
v -0.023402 -0.002091 0.000878
v -0.023607 -0.001717 -0.002875
v -0.023838 -0.001743 0.001039
v -0.023538 -0.001422 -0.002917
v -0.024026 -0.000988 0.001231
v -0.024042 -0.001168 -0.002928
v -0.024082 -0.000634 -0.002833
v -0.024068 -0.000330 -0.002730
v -0.024041 -0.000263 0.001132
v -0.024535 -0.000297 -0.002722
v -0.024291 -0.000089 0.001034
v -0.024709 0.000119 0.000884
v -0.024657 0.000304 0.000681
v -0.024725 0.000456 -0.001855
v -0.024532 0.000472 -0.001691
v -0.024441 0.000413 -0.001980
v -0.024693 0.000378 -0.002112
v -0.024615 0.000272 -0.002308
v -0.022716 -0.002989 -0.000005
v -0.022795 -0.003097 -0.000471
v -0.022442 -0.002953 0.000088
v -0.023145 -0.002937 -0.001388
v -0.022760 -0.002787 -0.001826
v -0.023188 -0.001976 -0.002815
v -0.023334 -0.001838 0.001010
v -0.023194 -0.001555 -0.002901
v -0.023634 -0.001478 0.001134
v -0.023751 -0.001269 -0.002926
v -0.023723 -0.001100 0.001221
v -0.023382 -0.001212 0.001205
v -0.023775 -0.000766 -0.002865
v -0.024063 -0.000503 0.001206
v -0.024122 0.000129 0.000865
v -0.024326 0.000300 0.000663
v -0.024394 0.000253 -0.002290
v -0.024517 -0.000031 -0.002567
v -0.024389 0.000579 -0.000292
v -0.024269 0.000567 -0.000523
v -0.024329 0.000494 -0.001281
v -0.022480 -0.003064 -0.000914
v -0.022282 -0.002978 -0.001258
v -0.022502 -0.002611 0.000536
v -0.022374 -0.002561 -0.002362
v -0.023087 -0.002316 0.000749
v -0.022804 -0.002357 -0.002600
v -0.022520 -0.002426 -0.002538
v -0.022912 -0.002186 -0.002722
v -0.022881 -0.001845 -0.002848
v -0.022968 -0.001692 0.001075
v -0.023029 -0.001402 0.001166
v -0.023312 -0.001083 -0.002904
v -0.023635 -0.000990 -0.002903
v -0.023627 -0.000830 0.001245
v -0.023507 -0.000555 0.001218
v -0.024071 -0.000110 -0.002617
v -0.023746 0.000066 -0.002481
v -0.024051 0.000157 -0.002406
v -0.024359 0.000564 -0.000028
v -0.023746 0.000547 -0.000538
v -0.024723 0.000558 -0.000816
v -0.021897 -0.003023 0.000021
v -0.022053 -0.003117 -0.000370
v -0.022153 -0.003103 -0.000652
v -0.022105 -0.003045 -0.000995
v -0.021882 -0.002918 0.000196
v -0.021595 -0.003001 -0.001189
v -0.022112 -0.002839 -0.001672
v -0.021962 -0.002730 0.000432
v -0.022441 -0.002794 0.000333
v -0.022082 -0.002204 0.000847
v -0.022859 -0.002134 0.000871
v -0.022501 -0.001996 -0.002797
v -0.022489 -0.001723 -0.002867
v -0.022695 -0.001922 0.000981
v -0.022819 -0.001186 0.001215
v -0.023086 -0.001255 -0.002914
v -0.022867 -0.000878 -0.002853
v -0.023339 -0.000940 0.001241
v -0.023264 -0.000760 -0.002843
v -0.023515 -0.000447 -0.002769
v -0.023320 -0.000687 0.001236
v -0.023703 -0.000344 0.001153
v -0.023256 -0.000372 0.001165
v -0.023522 -0.000226 -0.002672
v -0.023736 -0.000038 0.001007
v -0.023381 -0.000086 0.001036
v -0.023432 -0.000026 -0.002546
v -0.023501 0.000124 0.000881
v -0.023900 0.000293 -0.002237
v -0.023713 0.000287 0.000692
v -0.023884 0.000429 0.000436
v -0.024167 0.000506 -0.001060
v -0.024073 0.000381 -0.002053
v -0.023606 0.000397 -0.002051
v -0.023873 0.000563 -0.000295
v -0.021785 -0.003093 -0.000168
v -0.021599 -0.003111 -0.000689
v -0.021633 -0.002831 0.000321
v -0.021492 -0.002924 -0.001431
v -0.022403 -0.002661 -0.002147
v -0.021697 -0.002647 -0.002123
v -0.021784 -0.002506 -0.002372
v -0.021694 -0.002616 0.000554
v -0.022126 -0.002465 0.000671
v -0.022090 -0.002538 -0.002350
v -0.022319 -0.002231 -0.002688
v -0.021895 -0.002273 -0.002620
v -0.022169 -0.002412 -0.002553
v -0.022699 -0.001548 -0.002898
v -0.022989 -0.001024 0.001238
v -0.022698 -0.001106 -0.002892
v -0.022902 -0.000727 0.001240
v -0.023077 -0.000106 -0.002577
v -0.023172 -0.000409 -0.002734
v -0.023334 0.000148 -0.002405
v -0.023164 0.000173 0.000862
v -0.023234 0.000306 0.000667
v -0.023617 0.000482 -0.001152
v -0.023764 0.000464 -0.001579
v -0.023417 0.000277 -0.002250
v -0.024261 0.000517 0.000208
v -0.023837 0.000552 -0.000035
v -0.023947 0.000447 -0.001799
v -0.021452 -0.003128 -0.000427
v -0.021212 -0.003101 -0.000226
v -0.021640 -0.002389 -0.002520
v -0.021715 -0.002353 0.000761
v -0.022066 -0.001929 0.000991
v -0.022057 -0.001514 -0.002885
v -0.022343 -0.001404 -0.002894
v -0.022485 -0.001565 0.001122
v -0.022661 -0.001309 -0.002910
v -0.022638 -0.000492 -0.002738
v -0.022898 -0.000275 -0.002666
v -0.022947 0.000179 -0.002332
v -0.023054 -0.000051 0.001026
v -0.023161 0.000532 -0.000056
v -0.022991 0.000467 -0.001096
v -0.023016 0.000410 -0.001889
v -0.023276 0.000437 -0.001798
v -0.023256 0.000358 -0.002071
v -0.023240 0.000499 0.000177
v -0.021309 -0.002924 0.000202
v -0.021069 -0.002845 0.000318
v -0.021516 -0.003023 0.000018
v -0.021020 -0.003064 -0.000989
v -0.021355 -0.003079 -0.000892
v -0.021655 -0.002822 -0.001709
v -0.021485 -0.002636 -0.002156
v -0.021473 -0.002497 -0.002383
v -0.021629 -0.002063 -0.002745
v -0.021612 -0.002043 0.000952
v -0.021586 -0.001817 -0.002823
v -0.021823 -0.001948 -0.002787
v -0.022038 -0.001640 0.001107
v -0.022174 -0.001858 -0.002843
v -0.021766 -0.001609 -0.002859
v -0.021891 -0.001292 0.001206
v -0.022343 -0.001245 0.001208
v -0.022365 -0.001008 0.001240
v -0.022533 -0.000559 0.001223
v -0.022588 -0.000834 0.001245
v -0.022049 -0.000597 0.001236
v -0.022831 -0.000434 0.001195
v -0.022453 -0.000250 0.001137
v -0.022766 -0.000170 0.001107
v -0.022911 -0.000018 -0.002517
v -0.022991 0.000452 -0.001537
v -0.022756 0.000430 -0.001756
v -0.022728 0.000339 -0.002076
v -0.023232 0.000419 0.000431
v -0.022780 0.000483 0.000204
v -0.023187 0.000537 -0.000354
v -0.021161 -0.003128 -0.000540
v -0.020673 -0.003118 -0.000723
v -0.020739 -0.002929 0.000208
v -0.021049 -0.002791 -0.001780
v -0.021182 -0.002504 0.000659
v -0.021257 -0.002707 0.000479
v -0.021200 -0.002446 -0.002474
v -0.021396 -0.002221 -0.002651
v -0.021243 -0.002185 0.000875
v -0.021258 -0.001924 -0.002792
v -0.022156 -0.001125 -0.002869
v -0.022351 -0.000758 -0.002809
v -0.022340 -0.000304 -0.002663
v -0.022920 0.000167 0.000855
v -0.022663 0.000212 -0.002327
v -0.022370 0.000430 0.000426
v -0.022792 0.000323 0.000638
v -0.022479 0.000409 -0.001880
v -0.020376 -0.003026 0.000039
v -0.020625 -0.003109 -0.000205
v -0.020878 -0.003029 0.000020
v -0.020594 -0.003138 -0.000470
v -0.020505 -0.002829 0.000349
v -0.020969 -0.002621 -0.002161
v -0.020849 -0.002737 0.000452
v -0.020731 -0.002485 -0.002396
v -0.020961 -0.002017 -0.002768
v -0.021159 -0.001857 0.001044
v -0.021559 -0.001682 0.001107
v -0.021401 -0.001471 -0.002860
v -0.021565 -0.001411 0.001187
v -0.021542 -0.001236 -0.002859
v -0.021739 -0.000922 -0.002830
v -0.021668 -0.000667 0.001247
v -0.022038 -0.000835 0.001251
v -0.021829 -0.001011 0.001247
v -0.022176 -0.000152 0.001105
v -0.022180 -0.000384 0.001191
v -0.022050 0.000047 0.000981
v -0.021962 -0.000113 -0.002557
v -0.022508 -0.000123 -0.002562
v -0.022529 0.000017 0.000990
v -0.022339 0.000204 0.000823
v -0.022489 0.000444 -0.001566
v -0.022434 0.000195 -0.002299
v -0.022249 0.000356 -0.002052
v -0.022704 0.000510 -0.000049
v -0.022370 0.000473 0.000252
v -0.022531 0.000504 -0.000274
v -0.022038 0.000488 -0.000077
v -0.020120 -0.003120 -0.000213
v -0.020610 -0.002616 0.000582
v -0.020372 -0.002567 -0.002286
v -0.020430 -0.002412 -0.002506
v -0.020882 -0.002265 -0.002626
v -0.020872 -0.001766 -0.002837
v -0.021118 -0.001622 -0.002851
v -0.021158 -0.001354 0.001214
v -0.021498 -0.001120 0.001242
v -0.021445 -0.000819 0.001259
v -0.021696 -0.000579 -0.002744
v -0.022038 -0.000450 -0.002718
v -0.021617 -0.000375 0.001195
v -0.021891 -0.000240 0.001141
v -0.022052 0.000103 -0.002401
v -0.022040 0.000246 0.000818
v -0.021836 0.000232 0.000815
v -0.021981 0.000255 -0.002242
v -0.021933 0.000328 -0.002115
v -0.022188 0.000364 0.000589
v -0.022014 0.000438 -0.001572
v -0.022205 0.000430 -0.001758
v -0.019966 -0.003024 0.000085
v -0.019759 -0.003065 -0.000016
v -0.020012 -0.003150 -0.000465
v -0.020232 -0.003071 -0.000967
v -0.020398 -0.002926 -0.001434
v -0.020676 -0.002744 -0.001899
v -0.020301 -0.002556 0.000653
v -0.020572 -0.002080 -0.002740
v -0.020594 -0.002107 0.000943
v -0.020902 -0.001597 0.001145
v -0.020966 -0.001115 0.001252
v -0.021035 -0.001048 -0.002834
v -0.021196 -0.000833 -0.002799
v -0.021167 -0.000578 -0.002735
v -0.021379 -0.000535 0.001234
v -0.021379 -0.000382 -0.002672
v -0.021616 -0.000192 -0.002587
v -0.021327 -0.000226 0.001146
v -0.021600 -0.000140 0.001111
v -0.021515 0.000069 -0.002410
v -0.022189 0.000437 -0.001089
v -0.021497 0.000420 -0.001317
v -0.021925 0.000401 -0.001899
v -0.021795 0.000470 0.000168
v -0.019865 -0.003133 -0.000694
v -0.019558 -0.003106 -0.000857
v -0.020402 -0.003008 -0.001193
v -0.020186 -0.002700 0.000514
v -0.019941 -0.002911 0.000268
v -0.019435 -0.002701 -0.002003
v -0.020292 -0.002836 -0.001674
v -0.020019 -0.002602 -0.002213
v -0.020142 -0.002452 -0.002451
v -0.019857 -0.002521 0.000679
v -0.020200 -0.002246 -0.002643
v -0.020468 -0.002360 0.000796
v -0.020000 -0.002037 -0.002752
v -0.020151 -0.001932 -0.002798
v -0.020180 -0.001840 0.001065
v -0.020516 -0.001820 -0.002827
v -0.020550 -0.001737 0.001095
v -0.020432 -0.001395 0.001199
v -0.020646 -0.001051 -0.002831
v -0.020667 -0.001371 -0.002859
v -0.020646 -0.001230 0.001235
v -0.020931 -0.001298 -0.002859
v -0.021023 -0.000596 0.001248
v -0.021100 -0.000914 0.001265
v -0.021031 -0.000310 0.001181
v -0.021579 0.000029 0.001014
v -0.021571 0.000229 0.000842
v -0.022113 0.000468 -0.000554
v -0.021768 0.000360 0.000602
v -0.022002 0.000431 0.000402
v -0.021639 0.000421 -0.000854
v -0.021583 0.000319 -0.002093
v -0.019376 -0.003037 0.000042
v -0.019508 -0.003125 -0.000211
v -0.019524 -0.003153 -0.000474
v -0.019285 -0.003143 -0.000676
v -0.019652 -0.002925 0.000244
v -0.019696 -0.002543 -0.002342
v -0.019836 -0.002370 -0.002556
v -0.019866 -0.002238 0.000880
v -0.019777 -0.002188 -0.002690
v -0.019992 -0.002039 0.000987
v -0.020105 -0.001655 -0.002852
v -0.020466 -0.001556 -0.002857
v -0.020097 -0.001510 0.001174
v -0.020489 -0.000901 0.001269
v -0.020625 -0.000703 0.001267
v -0.021056 -0.000230 -0.002604
v -0.021096 -0.000110 0.001104
v -0.021170 0.000036 0.001006
v -0.021242 0.000457 0.000155
v -0.021185 0.000402 -0.000958
v -0.021106 0.000429 -0.001577
v -0.021461 0.000416 -0.001794
v -0.021109 0.000357 -0.002095
v -0.021069 0.000428 -0.001883
v -0.021456 0.000425 0.000400
v -0.021133 0.000452 -0.000121
v -0.019103 -0.003137 -0.000272
v -0.019243 -0.003062 -0.001061
v -0.019137 -0.002815 -0.001744
v -0.019700 -0.002767 0.000447
v -0.019176 -0.002776 0.000444
v -0.019486 -0.002315 -0.002604
v -0.019586 -0.002082 0.000971
v -0.019699 -0.001463 0.001199
v -0.020072 -0.001393 -0.002860
v -0.020280 -0.000926 -0.002818
v -0.020311 -0.000546 0.001253
v -0.020725 -0.000700 -0.002763
v -0.020475 -0.000421 0.001233
v -0.020668 -0.000363 -0.002661
v -0.020738 -0.000070 -0.002531
v -0.020551 -0.000201 0.001157
v -0.020590 0.000142 -0.002380
v -0.021016 0.000254 -0.002254
v -0.021037 0.000029 -0.002456
v -0.020722 0.000219 0.000835
v -0.020870 0.000005 0.001030
v -0.021196 0.000211 0.000837
v -0.021327 0.000350 0.000617
v -0.018860 -0.003158 -0.000517
v -0.018876 -0.003132 -0.000789
v -0.019188 -0.002918 0.000258
v -0.019359 -0.002940 -0.001422
v -0.019413 -0.002607 0.000616
v -0.019122 -0.002599 -0.002215
v -0.019059 -0.002464 -0.002436
v -0.019535 -0.002371 0.000801
v -0.019411 -0.002423 -0.002502
v -0.019574 -0.001893 -0.002808
v -0.019749 -0.001737 0.001117
v -0.019840 -0.001659 -0.002837
v -0.019700 -0.001288 -0.002849
v -0.020025 -0.001213 0.001239
v -0.020156 -0.001140 -0.002847
v -0.020196 -0.001016 0.001262
v -0.020239 -0.000293 -0.002634
v -0.020190 -0.000034 -0.002502
v -0.020535 0.000296 -0.002204
v -0.020666 0.000045 0.001017
v -0.020628 0.000339 0.000639
v -0.020836 0.000415 0.000405
v -0.020449 0.000409 0.000444
v -0.020947 0.000427 -0.000370
v -0.020748 0.000387 -0.001048
v -0.020482 0.000430 -0.001637
v -0.020644 0.000377 -0.002051
v -0.020705 0.000429 -0.001823
v -0.018459 -0.003021 -0.001268
v -0.018485 -0.002801 0.000420
v -0.018853 -0.002476 0.000739
v -0.019363 -0.002041 -0.002756
v -0.019092 -0.002250 -0.002651
v -0.019278 -0.001885 0.001066
v -0.019293 -0.001542 -0.002854
v -0.019716 -0.001045 0.001266
v -0.020091 -0.000697 -0.002774
v -0.019750 -0.000790 0.001277
v -0.020100 -0.000707 0.001271
v -0.020164 -0.000210 0.001166
v -0.019865 -0.000185 -0.002583
v -0.020240 0.000177 -0.002337
v -0.020404 0.000379 -0.000628
v -0.020280 0.000229 0.000826
v -0.020716 0.000444 0.000156
v -0.017825 -0.003183 -0.000509
v -0.018517 -0.003140 -0.000225
v -0.018510 -0.003099 -0.001003
v -0.018512 -0.003083 -0.000032
v -0.018035 -0.002965 -0.001456
v -0.018380 -0.002777 -0.001858
v -0.018720 -0.002545 -0.002309
v -0.018476 -0.002417 -0.002467
v -0.018492 -0.002395 0.000790
v -0.019062 -0.002261 0.000884
v -0.018603 -0.002339 -0.002573
v -0.018683 -0.002201 -0.002675
v -0.018468 -0.002082 0.000975
v -0.019233 -0.001756 -0.002832
v -0.019104 -0.001331 -0.002852
v -0.019357 -0.001031 -0.002831
v -0.019346 -0.000853 0.001282
v -0.019674 -0.000927 -0.002817
v -0.019672 -0.000395 -0.002677
v -0.019680 -0.000231 0.001187
v -0.019694 -0.000498 0.001255
v -0.019947 -0.000418 0.001239
v -0.020228 0.000063 0.001004
v -0.020133 0.000369 -0.001097
v -0.019889 0.000078 -0.002421
v -0.019928 0.000271 -0.002229
v -0.019909 0.000397 0.000444
v -0.020283 0.000356 0.000599
v -0.019875 0.000415 0.000122
v -0.020204 0.000419 0.000326
v -0.020316 0.000435 0.000041
v -0.020212 0.000401 -0.001377
v -0.019968 0.000423 -0.001635
v -0.020233 0.000344 -0.002109
v -0.017890 -0.003166 -0.000750
v -0.017923 -0.003086 -0.000038
v -0.018433 -0.002980 0.000174
v -0.018201 -0.002474 -0.002401
v -0.018250 -0.002588 -0.002223
v -0.018400 -0.002127 -0.002693
v -0.018808 -0.002053 -0.002748
v -0.018854 -0.001985 0.001023
v -0.018835 -0.001803 -0.002819
v -0.018849 -0.001721 0.001131
v -0.018783 -0.001536 -0.002848
v -0.019097 -0.001298 0.001246
v -0.019197 -0.001596 0.001172
v -0.019639 -0.000649 -0.002760
v -0.019846 0.000016 0.001052
v -0.019838 0.000348 -0.000628
v -0.019900 0.000345 -0.000782
v -0.019623 0.000185 -0.002330
v -0.019674 0.000342 0.000641
v -0.019777 0.000382 -0.000247
v -0.020154 0.000425 -0.001838
v -0.019649 0.000332 -0.002130
v -0.019660 0.000413 -0.001841
v -0.019947 0.000387 -0.002007
v -0.017788 -0.003155 -0.000264
v -0.017438 -0.003129 -0.001011
v -0.017819 -0.002798 0.000433
v -0.017792 -0.002982 0.000178
v -0.018484 -0.002624 0.000609
v -0.017959 -0.002486 0.000729
v -0.018168 -0.002303 -0.002580
v -0.018035 -0.002053 -0.002736
v -0.018063 -0.002150 0.000948
v -0.018243 -0.001811 -0.002808
v -0.018453 -0.001642 -0.002843
v -0.018787 -0.001430 0.001220
v -0.019407 -0.001154 0.001259
v -0.018925 -0.000684 0.001295
v -0.019280 -0.000310 0.001217
v -0.019293 -0.000567 0.001269
v -0.019474 -0.000093 0.001143
v -0.019221 -0.000005 0.001082
v -0.019585 -0.000041 -0.002503
v -0.019395 0.000157 0.000964
v -0.019796 0.000208 0.000870
v -0.019515 0.000401 0.000363
v -0.018892 0.000333 -0.000381
v -0.019647 0.000410 -0.001546
v -0.017423 -0.002926 0.000246
v -0.017892 -0.002404 -0.002487
v -0.017857 -0.002226 -0.002661
v -0.017763 -0.002246 0.000890
v -0.018029 -0.001847 0.001091
v -0.018389 -0.001725 0.001131
v -0.018716 -0.001239 -0.002840
v -0.018647 -0.001080 0.001289
v -0.018784 -0.000893 0.001305
v -0.018896 -0.000971 -0.002804
v -0.018957 -0.000419 0.001255
v -0.019293 -0.000724 -0.002773
v -0.019134 -0.000371 -0.002663
v -0.019257 0.000265 -0.002255
v -0.019272 0.000295 0.000799
v -0.019441 0.000356 -0.001141
v -0.019130 0.000411 -0.001576
v -0.019192 0.000415 -0.001836
v -0.019164 0.000139 -0.002388
v -0.019491 0.000405 0.000106
v -0.019115 0.000378 -0.000072
v -0.019112 0.000399 0.000283
v -0.016931 -0.003187 -0.000495
v -0.017159 -0.003177 -0.000760
v -0.017433 -0.003077 -0.000025
v -0.016928 -0.002764 0.000465
v -0.017764 -0.002616 -0.002182
v -0.018008 -0.002738 -0.001947
v -0.017499 -0.002685 0.000544
v -0.017571 -0.002504 -0.002368
v -0.017646 -0.002109 -0.002739
v -0.017899 -0.001524 0.001210
v -0.018024 -0.001450 -0.002853
v -0.018106 -0.001078 0.001301
v -0.018347 -0.001314 -0.002846
v -0.018397 -0.001036 -0.002816
v -0.018506 -0.000706 0.001313
v -0.018396 -0.000660 -0.002739
v -0.018735 -0.000503 -0.002694
v -0.018712 0.000070 -0.002439
v -0.019184 -0.000105 -0.002546
v -0.018841 -0.000083 0.001142
v -0.018859 0.000314 -0.000599
v -0.019182 0.000329 -0.000910
v -0.019092 0.000228 0.000884
v -0.019154 0.000356 0.000637
v -0.018824 0.000398 0.000432
v -0.018939 0.000375 -0.001327
v -0.018820 0.000421 -0.001693
v -0.018596 0.000339 -0.002137
v -0.019130 0.000360 -0.002086
v -0.016823 -0.002947 0.000208
v -0.017397 -0.002931 -0.001577
v -0.017484 -0.003048 -0.001282
v -0.016833 -0.002838 -0.001792
v -0.016900 -0.002544 -0.002336
v -0.017292 -0.002614 -0.002195
v -0.017402 -0.002382 -0.002538
v -0.017269 -0.002270 -0.002646
v -0.017232 -0.002135 0.000950
v -0.017479 -0.001945 -0.002801
v -0.017770 -0.001807 -0.002829
v -0.017901 -0.001653 -0.002847
v -0.017492 -0.001603 0.001190
v -0.017519 -0.001416 -0.002854
v -0.018186 -0.001391 0.001238
v -0.018240 -0.000846 0.001325
v -0.018410 -0.000436 0.001287
v -0.018400 -0.000309 -0.002631
v -0.018712 -0.000165 -0.002571
v -0.018582 -0.000290 0.001246
v -0.018408 -0.000030 -0.002505
v -0.018671 0.000272 0.000833
v -0.018871 0.000120 0.001000
v -0.018371 0.000146 0.001008
v -0.018545 0.000301 -0.000755
v -0.018793 0.000256 -0.002273
v -0.018557 0.000375 0.000610
v -0.018820 0.000394 0.000139
v -0.018543 0.000413 -0.001854
v -0.016850 -0.003101 -0.000090
v -0.016937 -0.003160 -0.000276
v -0.016086 -0.003189 -0.000779
v -0.016590 -0.003003 -0.001475
v -0.016746 -0.002571 0.000656
v -0.016450 -0.002700 -0.002053
v -0.017233 -0.002439 0.000758
v -0.017142 -0.002614 0.000620
v -0.017293 -0.001622 -0.002854
v -0.017419 -0.001020 -0.002817
v -0.017936 -0.001144 -0.002836
v -0.017741 -0.001114 0.001305
v -0.017940 -0.000711 0.001329
v -0.018033 -0.000489 -0.002696
v -0.018260 -0.000099 0.001182
v -0.018320 0.000318 -0.000335
v -0.018124 0.000289 -0.000604
v -0.018486 0.000318 -0.000998
v -0.018506 0.000403 0.000327
v -0.018434 0.000387 0.000103
v -0.018556 0.000409 -0.001535
v -0.018208 0.000266 -0.002265
v -0.016255 -0.003084 -0.000047
v -0.016572 -0.003149 -0.001020
v -0.016589 -0.003097 -0.001226
v -0.016374 -0.002938 -0.001632
v -0.016813 -0.002405 -0.002517
v -0.016694 -0.002553 -0.002308
v -0.016863 -0.002218 -0.002680
v -0.016786 -0.002242 0.000890
v -0.017048 -0.002012 -0.002779
v -0.017285 -0.001811 0.001112
v -0.017082 -0.001446 0.001246
v -0.017007 -0.001217 -0.002844
v -0.017426 -0.001272 0.001281
v -0.017304 -0.000914 0.001342
v -0.017695 -0.000830 0.001337
v -0.017998 -0.000811 -0.002777
v -0.017559 -0.000213 0.001259
v -0.017605 -0.000430 -0.002676
v -0.017970 -0.000213 0.001250
v -0.017867 -0.000416 0.001297
v -0.017886 -0.000013 -0.002494
v -0.017808 0.000179 0.001022
v -0.018039 0.000298 -0.000887
v -0.018250 0.000123 -0.002405
v -0.018038 -0.000200 -0.002591
v -0.018107 0.000265 0.000916
v -0.018242 0.000326 0.000784
v -0.017939 0.000093 0.001098
v -0.017967 0.000343 -0.001175
v -0.018057 0.000417 -0.001548
v -0.018070 0.000425 -0.001839
v -0.016169 -0.003158 -0.000287
v -0.016186 -0.003190 -0.000531
v -0.015801 -0.003009 -0.001539
v -0.016209 -0.002624 0.000615
v -0.016603 -0.002404 -0.002528
v -0.016338 -0.002413 0.000786
v -0.016425 -0.002166 -0.002722
v -0.016846 -0.001920 0.001071
v -0.016554 -0.002001 -0.002795
v -0.016587 -0.001783 -0.002846
v -0.016711 -0.001686 0.001179
v -0.016568 -0.001269 -0.002859
v -0.017040 -0.001762 -0.002843
v -0.017335 -0.000606 -0.002730
v -0.017425 -0.000421 0.001321
v -0.017589 -0.000139 -0.002559
v -0.017773 -0.000046 0.001179
v -0.017576 0.000117 -0.002398
v -0.017876 0.000233 -0.002316
v -0.017807 0.000368 0.000077
v -0.017882 0.000404 0.000336
v -0.017647 0.000381 -0.001377
v -0.017547 0.000329 -0.002155
v -0.017972 0.000371 -0.002075
v -0.018179 0.000400 0.000588
v -0.015634 -0.003174 -0.000271
v -0.015542 -0.003208 -0.000472
v -0.016027 -0.003160 -0.001034
v -0.016104 -0.003093 -0.001282
v -0.015956 -0.002987 0.000163
v -0.016105 -0.002825 0.000396
v -0.015468 -0.002705 0.000559
v -0.016299 -0.002485 -0.002399
v -0.016115 -0.002066 -0.002769
v -0.016286 -0.002154 0.000960
v -0.016195 -0.002280 -0.002634
v -0.016574 -0.001423 0.001264
v -0.016781 -0.001234 0.001308
v -0.016950 -0.001002 0.001343
v -0.016906 -0.000730 0.001366
v -0.017001 -0.000324 0.001312
v -0.017182 -0.000637 0.001353
v -0.017250 -0.000113 0.001249
v -0.017414 0.000279 -0.000344
v -0.017406 0.000278 -0.000880
v -0.017497 0.000052 0.001141
v -0.017742 0.000347 0.000788
v -0.017497 0.000298 0.000913
v -0.017427 0.000383 0.000722
v -0.017509 0.000434 -0.001708
v -0.015551 -0.003193 -0.000961
v -0.015722 -0.002858 0.000373
v -0.015780 -0.002851 -0.001827
v -0.015678 -0.002426 -0.002490
v -0.015999 -0.002525 -0.002358
v -0.015963 -0.002385 -0.002542
v -0.015849 -0.002428 0.000799
v -0.016250 -0.001831 0.001130
v -0.015868 -0.001528 0.001238
v -0.016513 -0.001513 -0.002868
v -0.016585 -0.001011 -0.002829
v -0.016925 -0.000798 -0.002784
v -0.016761 -0.000429 0.001348
v -0.017179 -0.000320 -0.002645
v -0.017285 -0.000009 -0.002497
v -0.017023 -0.000131 -0.002567
v -0.017086 0.000110 0.001120
v -0.017664 0.000268 -0.000618
v -0.017282 0.000320 -0.001121
v -0.017389 0.000216 -0.002321
v -0.017298 0.000233 0.000989
v -0.016833 0.000353 0.000088
v -0.017503 0.000414 -0.001941
v -0.017631 0.000403 0.000552
v -0.015352 -0.003090 -0.000014
v -0.015398 -0.003220 -0.000780
v -0.015490 -0.003116 -0.001314
v -0.015528 -0.002971 0.000209
v -0.015180 -0.003043 -0.001525
v -0.015586 -0.002595 -0.002251
v -0.015682 -0.002138 0.000978
v -0.015773 -0.002217 -0.002688
v -0.015687 -0.001868 0.001110
v -0.015798 -0.001944 -0.002822
v -0.015998 -0.001772 -0.002858
v -0.016129 -0.001159 0.001330
v -0.016143 -0.001329 -0.002872
v -0.016475 -0.000567 0.001375
v -0.016769 0.000220 -0.002352
v -0.016997 0.000097 -0.002426
v -0.016819 0.000226 0.001000
v -0.016975 -0.000001 0.001187
v -0.016953 0.000299 -0.000176
v -0.017140 0.000323 -0.002168
v -0.016789 0.000353 -0.002175
v -0.017108 0.000345 0.000801
v -0.017143 0.000433 -0.001863
v -0.016834 0.000417 -0.001986
v -0.015157 -0.003188 -0.000281
v -0.015091 -0.003231 -0.000562
v -0.015207 -0.003195 -0.001082
v -0.014813 -0.003160 -0.001307
v -0.014931 -0.002831 0.000406
v -0.015213 -0.002898 -0.001780
v -0.015523 -0.002034 -0.002793
v -0.015696 -0.001665 -0.002878
v -0.015694 -0.001253 0.001310
v -0.016076 -0.001569 -0.002878
v -0.015583 -0.001044 -0.002854
v -0.016056 -0.001035 -0.002842
v -0.016012 -0.000747 -0.002787
v -0.016324 -0.000988 0.001361
v -0.016344 -0.000758 0.001380
v -0.016086 -0.000566 0.001379
v -0.016621 -0.000198 -0.002606
v -0.016628 -0.000459 -0.002699
v -0.016638 -0.000139 0.001274
v -0.016689 0.000105 0.001129
v -0.016845 0.000253 -0.000457
v -0.016849 0.000244 -0.000646
v -0.016626 0.000279 -0.001002
v -0.016771 0.000261 -0.000883
v -0.017102 0.000401 -0.001443
v -0.016561 0.000453 -0.001860
v -0.016927 0.000447 -0.001695
v -0.017052 0.000403 0.000534
v -0.014861 -0.003014 0.000142
v -0.014933 -0.003134 -0.000094
v -0.014654 -0.003209 -0.000331
v -0.014729 -0.003250 -0.000753
v -0.014668 -0.003233 -0.001029
v -0.014512 -0.003121 -0.001489
v -0.014574 -0.003039 -0.001631
v -0.015170 -0.002509 -0.002386
v -0.015170 -0.002390 -0.002537
v -0.014608 -0.002280 -0.002651
v -0.015200 -0.002197 -0.002707
v -0.015246 -0.002102 0.000995
v -0.015238 -0.001931 -0.002834
v -0.015406 -0.001757 -0.002874
v -0.015652 -0.000941 0.001365
v -0.016250 -0.000564 -0.002738
v -0.016298 -0.000180 -0.002608
v -0.016387 -0.000325 0.001348
v -0.016181 -0.000099 0.001279
v -0.016283 0.000248 -0.002349
v -0.016541 0.000037 -0.002492
v -0.016502 0.000260 -0.002321
v -0.016360 0.000328 0.000003
v -0.016420 0.000238 -0.000690
v -0.016218 0.000329 -0.001149
v -0.016396 0.000405 0.000546
v -0.016485 0.000357 0.000784
v -0.016670 0.000408 0.000612
v -0.016823 0.000395 0.000328
v -0.016266 0.000450 -0.001944
v -0.016448 0.000371 -0.002148
v -0.014337 -0.003265 -0.000621
v -0.014339 -0.003263 -0.000961
v -0.014212 -0.003217 -0.001268
v -0.014337 -0.003143 -0.000079
v -0.014718 -0.002887 -0.001841
v -0.014879 -0.002587 0.000661
v -0.014406 -0.002758 0.000484
v -0.014706 -0.002817 0.000433
v -0.014672 -0.002720 -0.002081
v -0.015021 -0.002396 0.000816
v -0.014783 -0.002173 0.000961
v -0.014890 -0.001988 -0.002821
v -0.015224 -0.001740 0.001163
v -0.015167 -0.001392 -0.002896
v -0.015354 -0.001344 0.001289
v -0.015488 -0.001266 -0.002879
v -0.015357 -0.001013 0.001356
v -0.015592 -0.000755 -0.002799
v -0.015854 -0.000769 0.001377
v -0.015731 -0.000413 -0.002697
v -0.015846 0.000035 0.001209
v -0.016000 -0.000291 0.001337
v -0.015890 -0.000076 -0.002560
v -0.016484 0.000254 -0.000400
v -0.015981 0.000228 -0.000718
v -0.016196 0.000086 0.001166
v -0.016365 0.000251 0.000991
v -0.016578 0.000406 -0.001436
v -0.016412 0.000462 -0.001692
v -0.015886 0.000431 -0.001466
v -0.016009 0.000474 -0.001856
v -0.014106 -0.003070 0.000100
v -0.014151 -0.003227 -0.000326
v -0.013931 -0.003285 -0.000563
v -0.014043 -0.003298 -0.000780
v -0.013656 -0.003271 -0.001314
v -0.014308 -0.003005 0.000176
v -0.014137 -0.002944 -0.001813
v -0.014457 -0.002489 0.000740
v -0.014693 -0.002437 -0.002481
v -0.014588 -0.001934 0.001085
v -0.014497 -0.002279 0.000898
v -0.014746 -0.002142 -0.002751
v -0.014832 -0.001734 -0.002884
v -0.014985 -0.001117 0.001359
v -0.015020 -0.001457 0.001264
v -0.015321 -0.000667 0.001384
v -0.015735 -0.000458 0.001371
v -0.015583 -0.000015 0.001264
v -0.015723 0.000268 -0.000914
v -0.015915 0.000143 -0.002419
v -0.015755 0.000225 -0.002374
v -0.015852 0.000246 0.001025
v -0.016055 0.000243 -0.000359
v -0.015964 0.000390 -0.002140
v -0.015726 0.000437 -0.002135
v -0.015805 0.000370 0.000828
v -0.016066 0.000407 0.000655
v -0.015935 0.000385 0.000278
v -0.016179 0.000394 0.000355
v -0.015742 0.000475 -0.001967
v -0.013581 -0.003246 -0.000334
v -0.013507 -0.003322 -0.001047
v -0.013856 -0.003293 -0.001105
v -0.014040 -0.003111 -0.001563
v -0.014054 -0.002865 0.000358
v -0.014359 -0.002596 -0.002257
v -0.014086 -0.002366 0.000826
v -0.014225 -0.002374 -0.002527
v -0.014162 -0.002203 -0.002692
v -0.014297 -0.001995 -0.002811
v -0.014532 -0.001590 0.001231
v -0.014589 -0.001264 -0.002902
v -0.014829 -0.001497 -0.002902
v -0.015197 -0.000377 -0.002703
v -0.015438 -0.000148 -0.002604
v -0.015325 -0.000318 0.001351
v -0.015371 0.000135 -0.002457
v -0.015553 -0.000160 0.001322
v -0.015502 0.000222 -0.000462
v -0.015292 0.000296 -0.001011
v -0.015600 0.000223 -0.000672
v -0.015487 0.000426 0.000740
v -0.015839 0.000476 -0.001678
v -0.015501 0.000494 -0.001894
v -0.015494 0.000440 0.000579
v -0.015806 0.000422 0.000572
v -0.013581 -0.003305 -0.000654
v -0.013197 -0.003305 -0.001307
v -0.013765 -0.003155 -0.000088
v -0.013741 -0.002990 0.000193
v -0.013883 -0.002778 -0.002037
v -0.013998 -0.002585 0.000648
v -0.013735 -0.002552 -0.002306
v -0.013886 -0.002089 -0.002740
v -0.014230 -0.001716 -0.002890
v -0.014687 -0.001235 0.001340
v -0.014911 -0.001037 -0.002875
v -0.014905 -0.000848 0.001403
v -0.014585 -0.000957 0.001396
v -0.015024 -0.000725 -0.002816
v -0.015061 -0.000436 0.001388
v -0.014971 -0.000089 0.001312
v -0.015302 0.000011 0.001249
v -0.015457 0.000315 -0.002308
v -0.015035 -0.000082 -0.002593
v -0.015513 0.000169 0.001143
v -0.014996 0.000188 0.001167
v -0.015580 0.000262 -0.000229
v -0.015476 0.000440 -0.002126
v -0.015454 0.000346 0.000941
v -0.015275 0.000347 0.000994
v -0.015185 0.000420 0.000771
v -0.015147 0.000436 0.000525
v -0.013109 -0.003260 -0.000333
v -0.013132 -0.003315 -0.000560
v -0.012886 -0.003364 -0.000792
v -0.012962 -0.003364 -0.001068
v -0.013391 -0.003216 -0.001496
v -0.013223 -0.003167 -0.001599
v -0.013335 -0.002895 0.000324
v -0.013480 -0.002982 -0.001811
v -0.013337 -0.002766 -0.002067
v -0.013767 -0.002716 0.000514
v -0.013232 -0.002743 0.000484
v -0.013727 -0.002343 -0.002534
v -0.013546 -0.002191 -0.002661
v -0.014061 -0.001767 0.001156
v -0.014274 -0.001107 -0.002894
v -0.014747 -0.000598 0.001420
v -0.014565 -0.000688 -0.002818
v -0.014762 0.000146 0.001214
v -0.014753 0.000232 -0.000448
v -0.015166 0.000249 -0.000824
v -0.015022 0.000228 -0.000623
v -0.014845 0.000113 -0.002493
v -0.014842 0.000276 -0.000168
v -0.015032 0.000456 -0.001486
v -0.014931 0.000453 -0.002127
v -0.014903 0.000339 -0.002305
v -0.015253 0.000491 -0.001707
v -0.012746 -0.003325 -0.001358
v -0.012765 -0.003214 -0.001585
v -0.013243 -0.003177 -0.000124
v -0.013034 -0.003206 -0.001585
v -0.013223 -0.003044 0.000122
v -0.012878 -0.002521 0.000680
v -0.012951 -0.002488 -0.002362
v -0.013354 -0.002540 -0.002313
v -0.013225 -0.002444 0.000759
v -0.013200 -0.002267 -0.002582
v -0.013655 -0.002417 0.000774
v -0.013834 -0.002069 0.001004
v -0.013571 -0.001854 0.001127
v -0.013761 -0.001759 -0.002871
v -0.013497 -0.001649 -0.002900
v -0.014161 -0.001385 0.001300
v -0.014122 -0.001426 -0.002913
v -0.014106 -0.000736 0.001423
v -0.014163 -0.001044 0.001384
v -0.014280 -0.000549 0.001422
v -0.014491 -0.000388 0.001407
v -0.014664 -0.000300 -0.002701
v -0.014674 -0.000047 0.001318
v -0.014684 -0.000271 0.001390
v -0.014682 0.000237 -0.000713
v -0.014770 0.000284 0.001103
v -0.014524 0.000272 -0.002392
v -0.014668 0.000429 -0.002205
v -0.014929 0.000343 0.000996
v -0.015380 0.000400 0.000309
v -0.015243 0.000486 -0.001981
v -0.014715 0.000510 -0.001973
v -0.012284 -0.003419 -0.001159
v -0.012616 -0.003341 -0.000588
v -0.012445 -0.003268 -0.000312
v -0.012430 -0.003407 -0.000908
v -0.012887 -0.002868 0.000340
v -0.012960 -0.003012 -0.001823
v -0.013474 -0.001898 -0.002835
v -0.013430 -0.001612 0.001237
v -0.013701 -0.001467 -0.002911
v -0.013865 -0.001127 0.001378
v -0.013786 -0.000835 0.001427
v -0.013965 -0.000612 -0.002808
v -0.014210 0.000162 0.001209
v -0.014479 0.000177 0.001192
v -0.014236 0.000267 -0.000179
v -0.014126 0.000232 -0.000697
v -0.014186 0.000226 -0.000407
v -0.014647 0.000394 0.000918
v -0.014558 0.000291 -0.000966
v -0.014508 0.000509 -0.002078
v -0.014606 0.000518 -0.001739
v -0.012330 -0.003249 -0.001578
v -0.012358 -0.003192 -0.000124
v -0.012112 -0.003368 -0.000590
v -0.012745 -0.003049 0.000115
v -0.012349 -0.003073 -0.001808
v -0.012738 -0.002772 -0.002081
v -0.012926 -0.002215 -0.002633
v -0.013087 -0.001957 -0.002805
v -0.012975 -0.001642 -0.002917
v -0.013177 -0.001346 0.001342
v -0.013194 -0.001500 -0.002934
v -0.013193 -0.000928 -0.002901
v -0.013350 -0.001317 -0.002927
v -0.013356 -0.000912 0.001432
v -0.013504 -0.001229 0.001363
v -0.013652 -0.001132 -0.002902
v -0.013777 -0.000849 -0.002860
v -0.013807 -0.000580 0.001436
v -0.013861 -0.000326 0.001413
v -0.013852 -0.000066 0.001345
v -0.014213 -0.000115 -0.002648
v -0.014030 -0.000312 -0.002724
v -0.014321 -0.000050 0.001324
v -0.014130 -0.000259 0.001395
v -0.014391 0.000054 -0.002554
v -0.014287 0.000275 0.001112
v -0.014097 0.000336 0.001015
v -0.013911 0.000188 0.001194
v -0.014161 0.000318 -0.002372
v -0.014650 0.000438 0.000751
v -0.014400 0.000356 0.000984
v -0.014365 0.000453 0.000541
v -0.014506 0.000408 0.000300
v -0.014258 0.000466 -0.001460
v -0.014350 0.000540 -0.001916
v -0.014230 0.000528 -0.001706
v -0.014484 0.000420 -0.002253
v -0.011738 -0.003465 -0.000878
v -0.011802 -0.003300 -0.001593
v -0.011849 -0.003056 0.000118
v -0.012256 -0.002864 -0.002017
v -0.012656 -0.002266 -0.002569
v -0.012047 -0.002333 -0.002484
v -0.012815 -0.002252 0.000895
v -0.012976 -0.002069 0.001029
v -0.012861 -0.001922 -0.002840
v -0.013104 -0.001902 0.001119
v -0.013263 -0.000612 0.001458
v -0.013533 -0.000419 -0.002776
v -0.013790 0.000049 -0.002587
v -0.013808 0.000209 -0.000460
v -0.013980 0.000290 -0.000982
v -0.013786 0.000254 -0.002457
v -0.013968 0.000413 0.000310
v -0.014079 0.000431 0.000770
v -0.011741 -0.003429 -0.000710
v -0.011760 -0.003470 -0.001096
v -0.011859 -0.003412 -0.001351
v -0.011727 -0.003326 -0.000403
v -0.012021 -0.002901 0.000307
v -0.012359 -0.002695 0.000506
v -0.012333 -0.002568 -0.002278
v -0.012025 -0.002210 0.000891
v -0.012430 -0.002066 -0.002735
v -0.012252 -0.001820 -0.002861
v -0.012587 -0.001958 -0.002800
v -0.012488 -0.001718 0.001210
v -0.012699 -0.001427 0.001333
v -0.012799 -0.001055 -0.002937
v -0.012888 -0.001138 0.001410
v -0.013423 -0.000718 -0.002855
v -0.013085 -0.000289 0.001437
v -0.013456 -0.000424 0.001444
v -0.013606 0.000188 -0.000468
v -0.013431 0.000298 -0.000997
v -0.013562 -0.000094 -0.002655
v -0.013444 0.000234 0.001179
v -0.013693 0.000227 0.001197
v -0.013583 0.000243 -0.000217
v -0.013372 0.000488 -0.001477
v -0.013421 0.000237 -0.002469
v -0.013709 0.000369 0.000987
v -0.013912 0.000448 0.000511
v -0.013438 0.000471 -0.002199
v -0.013662 0.000542 -0.001956
v -0.014039 0.000474 -0.002156
v -0.011434 -0.003487 -0.000884
v -0.010930 -0.003363 -0.000359
v -0.011363 -0.003302 -0.001673
v -0.011790 -0.003148 -0.001786
v -0.011669 -0.002683 0.000511
v -0.011933 -0.002484 0.000675
v -0.011991 -0.002012 -0.002741
v -0.012426 -0.001635 -0.002924
v -0.012636 -0.001495 -0.002954
v -0.012645 -0.001262 -0.002961
v -0.012826 -0.000483 -0.002843
v -0.013306 -0.000154 0.001403
v -0.013207 0.000034 -0.002621
v -0.013512 0.000035 0.001320
v -0.013296 0.000245 -0.000180
v -0.013620 0.000227 -0.000716
v -0.013689 0.000386 -0.002334
v -0.013643 0.000441 0.000755
v -0.010831 -0.003562 -0.001045
v -0.011362 -0.003509 -0.001147
v -0.010829 -0.003547 -0.000860
v -0.011037 -0.003463 -0.000634
v -0.011344 -0.003414 -0.001509
v -0.011321 -0.003481 -0.001345
v -0.011602 -0.003194 -0.000101
v -0.011466 -0.003109 -0.001860
v -0.011165 -0.002965 -0.001998
v -0.011927 -0.002704 -0.002169
v -0.011042 -0.002653 -0.002232
v -0.011454 -0.002251 0.000835
v -0.011564 -0.001936 0.001064
v -0.011549 -0.002124 -0.002664
v -0.012054 -0.001958 0.001060
v -0.011942 -0.001700 -0.002903
v -0.011937 -0.001357 0.001359
v -0.012081 -0.001682 0.001215
v -0.012539 -0.000942 0.001460
v -0.012334 -0.000785 -0.002928
v -0.011984 -0.000752 0.001524
v -0.012623 -0.000662 -0.002891
v -0.013021 -0.000323 -0.002788
v -0.012573 -0.000299 0.001460
v -0.012900 -0.000489 0.001481
v -0.012936 -0.000123 -0.002719
v -0.013307 0.000208 -0.000430
v -0.013098 0.000233 -0.000722
v -0.012769 0.000295 -0.000962
v -0.012949 0.000257 0.001174
v -0.013035 0.000040 0.001329
v -0.013201 0.000450 0.000753
v -0.013388 0.000441 0.000497
v -0.013242 0.000373 0.000215
v -0.013191 0.000550 -0.001715
v -0.013286 0.000554 -0.001956
v -0.010841 -0.003523 -0.001326
v -0.010924 -0.003412 -0.001565
v -0.011128 -0.003083 0.000110
v -0.010956 -0.003207 -0.001807
v -0.011367 -0.001968 -0.002780
v -0.011650 -0.001849 -0.002846
v -0.011896 -0.000975 0.001483
v -0.011925 -0.000497 0.001535
v -0.012507 -0.000639 0.001492
v -0.012407 -0.000285 -0.002808
v -0.012131 -0.000309 0.001502
v -0.012296 -0.000103 0.001436
v -0.012364 0.000010 -0.002692
v -0.012725 0.000142 -0.002596
v -0.012498 0.000050 0.001344
v -0.012805 -0.000116 0.001404
v -0.012759 0.000118 0.001302
v -0.012362 0.000309 0.000040
v -0.012714 0.000381 0.001012
v -0.013046 0.000353 -0.001116
v -0.012864 0.000570 -0.001965
v -0.012903 0.000520 -0.002193
v -0.012736 0.000365 -0.002426
v -0.013071 0.000302 -0.002460
v -0.013142 0.000430 -0.002329
v -0.012727 0.000449 0.000792
v -0.012805 0.000550 -0.001684
v -0.010556 -0.003568 -0.000877
v -0.010996 -0.003242 -0.000134
v -0.010698 -0.003345 -0.001691
v -0.011020 -0.002970 0.000253
v -0.010904 -0.002825 0.000384
v -0.011350 -0.002478 -0.002364
v -0.011407 -0.001704 -0.002921
v -0.011131 -0.001807 -0.002885
v -0.011456 -0.001727 0.001194
v -0.011301 -0.001399 -0.002999
v -0.011619 -0.001559 -0.002956
v -0.011576 -0.001517 0.001300
v -0.011950 -0.001460 -0.002961
v -0.011535 -0.001237 -0.002998
v -0.012163 -0.001247 -0.002970
v -0.011908 -0.000829 -0.002954
v -0.012647 0.000236 -0.000219
v -0.012676 0.000207 -0.000490
v -0.012645 0.000230 -0.000730
v -0.012360 0.000271 -0.002535
v -0.012375 0.000271 0.001176
v -0.012295 0.000400 0.000290
v -0.012585 0.000482 -0.002313
v -0.012833 0.000444 0.000500
v -0.012478 0.000589 -0.001807
v -0.012460 0.000596 -0.002095
v -0.009941 -0.003589 -0.001390
v -0.010377 -0.003537 -0.001406
v -0.010488 -0.003581 -0.001183
v -0.010002 -0.003558 -0.000627
v -0.010058 -0.003630 -0.000872
v -0.010471 -0.003506 -0.000623
v -0.010366 -0.003371 -0.000316
v -0.010282 -0.003402 -0.001662
v -0.010290 -0.003013 -0.002015
v -0.010510 -0.002663 -0.002245
v -0.010716 -0.002222 0.000834
v -0.011364 -0.001255 0.001422
v -0.011551 -0.001117 0.001456
v -0.011479 -0.000773 0.001541
v -0.011423 -0.000706 -0.002962
v -0.012064 -0.000517 -0.002897
v -0.012052 -0.000023 0.001433
v -0.012066 0.000126 0.001350
v -0.012061 0.000222 -0.000240
v -0.012090 0.000203 -0.000497
v -0.012357 0.000407 0.000964
v -0.012295 0.000449 0.000476
v -0.012334 0.000317 -0.001005
v -0.012688 0.000481 -0.001436
v -0.012292 0.000465 0.000739
v -0.012178 0.000613 -0.001975
v -0.009945 -0.003657 -0.001069
v -0.010024 -0.003457 -0.001616
v -0.010483 -0.003200 -0.001854
v -0.010338 -0.002925 0.000281
v -0.010548 -0.003117 0.000070
v -0.010990 -0.002031 -0.002742
v -0.011079 -0.001965 0.001033
v -0.010759 -0.001680 -0.002973
v -0.011025 -0.001405 0.001371
v -0.010719 -0.001538 0.001309
v -0.011045 -0.001568 -0.002994
v -0.011615 -0.001022 -0.002990
v -0.011197 -0.000891 0.001536
v -0.011695 -0.000231 0.001505
v -0.011585 -0.000120 -0.002812
v -0.012061 -0.000117 -0.002770
v -0.011683 0.000090 0.001370
v -0.011986 0.000250 0.001247
v -0.011999 0.000234 -0.000744
v -0.011680 0.000274 -0.000944
v -0.011934 0.000317 -0.001017
v -0.012055 0.000149 -0.002641
v -0.012042 0.000525 -0.001500
v -0.012128 0.000553 -0.002236
v -0.009660 -0.003681 -0.000902
v -0.009652 -0.003678 -0.001228
v -0.009746 -0.003486 -0.001652
v -0.010179 -0.003180 -0.000005
v -0.009814 -0.002954 -0.002080
v -0.009924 -0.003262 -0.001841
v -0.009854 -0.002843 0.000348
v -0.009941 -0.002645 -0.002281
v -0.009840 -0.002348 -0.002495
v -0.010243 -0.002716 0.000458
v -0.010630 -0.002458 -0.002393
v -0.010663 -0.001805 0.001144
v -0.010767 -0.001101 0.001500
v -0.011203 -0.001019 -0.003011
v -0.010745 -0.000857 -0.003034
v -0.011030 -0.000527 -0.002958
v -0.011076 -0.000608 0.001581
v -0.011453 -0.000505 0.001557
v -0.011337 -0.000309 -0.002884
v -0.011452 -0.000047 0.001461
v -0.011452 0.000195 -0.000320
v -0.011544 0.000191 -0.000518
v -0.011842 0.000379 0.001068
v -0.011664 0.000453 0.000535
v -0.011714 0.000545 -0.002324
v -0.011544 0.000324 -0.002576
v -0.011973 0.000397 -0.002460
v -0.011906 0.000444 0.000906
v -0.012155 0.000582 -0.001692
v -0.011804 0.000642 -0.001998
v -0.011794 0.000617 -0.002180
v -0.009242 -0.003745 -0.000915
v -0.009168 -0.003770 -0.001129
v -0.009470 -0.003656 -0.000685
v -0.009639 -0.003519 -0.000453
v -0.009018 -0.003609 -0.001596
v -0.009411 -0.003658 -0.001408
v -0.009224 -0.003504 -0.000381
v -0.009437 -0.003291 -0.001871
v -0.009438 -0.003502 -0.001658
v -0.009933 -0.003010 0.000191
v -0.010543 -0.002004 -0.002769
v -0.010077 -0.001912 -0.002837
v -0.010524 -0.001799 -0.002908
v -0.010117 -0.001819 0.001142
v -0.010365 -0.001622 0.001271
v -0.010548 -0.001502 -0.003033
v -0.010682 -0.001278 -0.003080
v -0.010715 -0.000827 0.001573
v -0.011150 0.000056 -0.002770
v -0.011132 -0.000165 0.001529
v -0.010930 0.000217 0.001333
v -0.011617 0.000268 -0.000032
v -0.011504 0.000232 -0.000780
v -0.011346 0.000144 0.001353
v -0.011467 0.000131 -0.002714
v -0.011720 0.000468 0.000761
v -0.011478 0.000527 -0.001492
v -0.011358 0.000629 -0.002179
v -0.011597 0.000619 -0.001788
v -0.008801 -0.003808 -0.000961
v -0.008836 -0.003814 -0.001217
v -0.009345 -0.002671 0.000483
v -0.009446 -0.001846 0.001136
v -0.009871 -0.001714 -0.002982
v -0.009834 -0.001363 -0.003106
v -0.010187 -0.001607 -0.003012
v -0.010254 -0.001312 -0.003082
v -0.010315 -0.001310 0.001433
v -0.010220 -0.000977 0.001558
v -0.010275 -0.000900 -0.003078
v -0.010533 -0.001183 -0.003074
v -0.010555 -0.000595 0.001604
v -0.010725 -0.000159 0.001550
v -0.010905 -0.000230 -0.002901
v -0.010965 -0.000350 0.001581
v -0.011038 0.000189 -0.000563
v -0.011094 0.000054 0.001437
v -0.010903 0.000364 0.000271
v -0.011391 0.000306 0.001182
v -0.010858 0.000370 0.001150
v -0.011572 0.000379 0.000281
v -0.011378 0.000316 -0.001027
v -0.011233 0.000466 -0.002476
v -0.011076 0.000592 -0.002298
v -0.011330 0.000467 0.000742
v -0.011266 0.000429 0.000959
v -0.011137 0.000634 -0.001796
v -0.011353 0.000659 -0.001982
v -0.008479 -0.003560 -0.001768
v -0.009006 -0.003684 -0.000649
v -0.009068 -0.003743 -0.001340
v -0.009256 -0.003329 -0.000155
v -0.009077 -0.003171 -0.001990
v -0.009002 -0.003412 -0.001812
v -0.009226 -0.003149 0.000047
v -0.008462 -0.003298 -0.001972
v -0.009495 -0.002741 -0.002237
v -0.009377 -0.002186 0.000859
v -0.009782 -0.001910 -0.002840
v -0.009699 -0.001610 -0.003019
v -0.009990 -0.001460 0.001375
v -0.009756 -0.001637 0.001281
v -0.009987 -0.001146 -0.003123
v -0.009933 -0.001161 0.001518
v -0.010412 -0.000462 -0.002999
v -0.010712 -0.000407 0.001594
v -0.010729 0.000019 -0.002824
v -0.010614 0.000066 0.001466
v -0.010898 0.000248 -0.000044
v -0.011094 0.000199 -0.000270
v -0.010682 0.000180 -0.000538
v -0.010821 0.000223 -0.000776
v -0.010195 0.000248 -0.000818
v -0.010838 0.000308 -0.001020
v -0.011008 0.000319 -0.002625
v -0.010707 0.000510 -0.002478
v -0.011016 0.000480 0.000745
v -0.011075 0.000449 0.000537
v -0.010841 0.000536 -0.001498
v -0.010871 0.000663 -0.001995
v -0.008500 -0.003809 -0.000770
v -0.008438 -0.003869 -0.001182
v -0.008164 -0.003844 -0.001444
v -0.008550 -0.003810 -0.001398
v -0.008384 -0.003752 -0.001574
v -0.008524 -0.003670 -0.000510
v -0.008456 -0.003315 -0.000086
v -0.008951 -0.002428 -0.002452
v -0.009444 -0.001891 -0.002845
v -0.009800 -0.000921 -0.003138
v -0.009793 -0.000567 0.001641
v -0.010129 -0.000687 0.001615
v -0.010346 -0.000036 0.001528
v -0.010371 -0.000157 -0.002928
v -0.010273 0.000190 -0.000504
v -0.010600 0.000288 -0.000988
v -0.010626 0.000272 -0.002696
v -0.010695 0.000462 0.001003
v -0.010589 0.000644 -0.001760
v -0.008233 -0.003896 -0.000932
v -0.008218 -0.003791 -0.000645
v -0.008535 -0.003518 -0.000312
v -0.008127 -0.003509 -0.000259
v -0.007991 -0.003715 -0.000482
v -0.008314 -0.003040 -0.002150
v -0.008698 -0.003010 -0.002130
v -0.008298 -0.002894 0.000322
v -0.009066 -0.002988 0.000208
v -0.008415 -0.002537 0.000621
v -0.008875 -0.002706 0.000464
v -0.008963 -0.002798 -0.002230
v -0.009334 -0.001546 -0.003050
v -0.009178 -0.001569 0.001340
v -0.009267 -0.001190 -0.003167
v -0.009474 -0.001410 0.001422
v -0.009522 -0.001047 -0.003159
v -0.009556 -0.000978 0.001599
v -0.009924 -0.000871 0.001602
v -0.009983 -0.000656 -0.003085
v -0.010199 -0.000236 0.001597
v -0.009915 -0.000032 0.001544
v -0.010020 -0.000384 0.001624
v -0.009908 0.000200 -0.002835
v -0.009576 0.000209 -0.000547
v -0.010454 0.000191 -0.000263
v -0.010258 0.000334 0.001253
v -0.010339 0.000169 0.001411
v -0.010434 0.000245 -0.000012
v -0.010281 0.000567 -0.001535
v -0.010267 0.000214 -0.002775
v -0.010582 0.000471 0.000729
v -0.010506 0.000413 0.000414
v -0.010093 0.000427 0.000453
v -0.010179 0.000458 0.000613
v -0.010360 0.000512 -0.002558
v -0.010595 0.000673 -0.002200
v -0.007606 -0.004033 -0.001000
v -0.007859 -0.003914 -0.000778
v -0.007880 -0.003983 -0.000988
v -0.007940 -0.003960 -0.001158
v -0.007806 -0.003904 -0.001427
v -0.008084 -0.003731 -0.001662
v -0.008121 -0.003467 -0.001894
v -0.007970 -0.003170 -0.002114
v -0.008409 -0.002445 -0.002459
v -0.009078 -0.001984 -0.002774
v -0.008991 -0.002212 -0.002598
v -0.009032 -0.001656 -0.003002
v -0.009012 -0.001204 0.001550
v -0.009069 -0.001352 -0.003145
v -0.009262 -0.001074 0.001583
v -0.009476 -0.000668 -0.003135
v -0.009691 -0.000206 0.001620
v -0.009558 -0.000032 -0.002962
v -0.010003 0.000210 0.001392
v -0.009755 0.000313 0.001321
v -0.009960 0.000221 -0.000084
v -0.009847 0.000348 -0.001054
v -0.009908 0.000387 0.001181
v -0.010337 0.000628 -0.002394
v -0.009863 0.000372 -0.002738
v -0.010107 0.000518 -0.002581
v -0.007554 -0.004030 -0.001230
v -0.007213 -0.004132 -0.000979
v -0.007591 -0.003818 -0.000524
v -0.007707 -0.003751 -0.001689
v -0.007681 -0.003586 -0.001867
v -0.007975 -0.002545 -0.002451
v -0.007950 -0.002192 -0.002663
v -0.008367 -0.002116 0.000958
v -0.008465 -0.002231 -0.002589
v -0.008724 -0.001821 -0.002894
v -0.008524 -0.001526 0.001379
v -0.008581 -0.001771 0.001210
v -0.008723 -0.001281 0.001516
v -0.008782 -0.001447 -0.003120
v -0.008753 -0.001151 -0.003218
v -0.009215 -0.000868 -0.003186
v -0.009370 -0.000732 0.001663
v -0.009583 -0.000345 -0.003057
v -0.009355 -0.000306 0.001677
v -0.009733 0.000308 0.000172
v -0.009840 0.000192 -0.000302
v -0.009445 0.000252 -0.000724
v -0.009625 0.000098 0.001512
v -0.010184 0.000452 0.000959
v -0.009918 0.000476 0.000749
v -0.009814 0.000420 0.000472
v -0.010062 0.000679 -0.001794
v -0.009709 0.000508 -0.002632
v -0.010072 0.000711 -0.002216
v -0.010216 0.000715 -0.002020
v -0.007075 -0.004156 -0.001211
v -0.007317 -0.004029 -0.000759
v -0.007267 -0.004016 -0.001436
v -0.007608 -0.003621 -0.000302
v -0.007029 -0.003600 -0.001959
v -0.007548 -0.003375 -0.000054
v -0.007619 -0.003342 -0.002060
v -0.007833 -0.003312 -0.000031
v -0.007865 -0.002498 0.000694
v -0.008122 -0.001952 -0.002819
v -0.008477 -0.001607 -0.003048
v -0.008977 -0.001008 -0.003216
v -0.008855 -0.000679 -0.003210
v -0.009178 -0.000041 -0.003018
v -0.009110 0.000029 0.001597
v -0.009424 -0.000082 0.001633
v -0.009316 0.000150 0.001516
v -0.009327 0.000230 -0.000104
v -0.009209 0.000217 -0.000274
v -0.009160 0.000309 -0.000846
v -0.009520 0.000334 -0.002780
v -0.009449 0.000297 0.001365
v -0.009472 0.000421 0.001166
v -0.009183 0.000387 -0.001085
v -0.009509 0.000494 -0.001335
v -0.009340 0.000619 -0.002544
v -0.009205 0.000427 -0.002765
v -0.009454 0.000485 0.000954
v -0.009857 0.000669 -0.002412
v -0.006877 -0.004248 -0.001073
v -0.006681 -0.004188 -0.001372
v -0.006958 -0.003699 -0.000249
v -0.006681 -0.003887 -0.000364
v -0.007082 -0.003788 -0.001788
v -0.007051 -0.003937 -0.001628
v -0.007904 -0.002776 0.000449
v -0.007833 -0.001827 -0.002924
v -0.008235 -0.001421 -0.003162
v -0.008374 -0.000994 -0.003270
v -0.008449 -0.001271 -0.003215
v -0.008676 -0.001017 0.001635
v -0.008538 -0.000821 -0.003251
v -0.009069 -0.000552 0.001710
v -0.008681 -0.000748 0.001716
v -0.008504 -0.000213 -0.003148
v -0.009009 -0.000487 -0.003164
v -0.008883 -0.000297 0.001714
v -0.008546 -0.000418 0.001765
v -0.008741 -0.000001 0.001656
v -0.009015 0.000280 0.001455
v -0.009127 0.000223 -0.002906
v -0.009024 0.000461 0.001173
v -0.009369 0.000484 0.000729
v -0.009209 0.000629 -0.001588
v -0.009506 0.000729 -0.002268
v -0.006139 -0.004408 -0.001198
v -0.006654 -0.004210 -0.000704
v -0.006824 -0.004241 -0.000905
v -0.006586 -0.004292 -0.001210
v -0.006299 -0.004240 -0.001430
v -0.007038 -0.003963 -0.000540
v -0.006424 -0.003276 0.000130
v -0.006935 -0.002392 0.000887
v -0.007462 -0.002276 -0.002653
v -0.007957 -0.001896 0.001153
v -0.008121 -0.001644 -0.003040
v -0.008111 -0.001302 0.001521
v -0.007979 -0.001125 -0.003282
v -0.008308 -0.000796 0.001730
v -0.008395 -0.000451 -0.003216
v -0.008928 -0.000174 -0.003095
v -0.008970 0.000254 -0.000103
v -0.009142 0.000241 -0.000491
v -0.008845 0.000309 -0.000745
v -0.008731 0.000186 -0.002977
v -0.008756 0.000215 0.001538
v -0.008819 0.000396 0.001349
v -0.009107 0.000307 0.000178
v -0.009036 0.000411 0.000469
v -0.008929 0.000401 -0.001070
v -0.008838 0.000442 -0.002812
v -0.008910 0.000508 0.000965
v -0.009223 0.000724 -0.001809
v -0.009690 0.000734 -0.002010
v -0.005912 -0.004549 -0.000871
v -0.005837 -0.004567 -0.001044
v -0.006218 -0.004271 -0.000579
v -0.006264 -0.004414 -0.000996
v -0.006204 -0.004399 -0.000771
v -0.006529 -0.004046 -0.001623
v -0.007031 -0.003409 -0.002093
v -0.007104 -0.003116 0.000211
v -0.006824 -0.003158 -0.002272
v -0.007070 -0.002761 0.000530
v -0.007540 -0.002943 -0.002290
v -0.007735 -0.002270 0.000894
v -0.007036 -0.001974 -0.002880
v -0.007951 -0.001576 0.001372
v -0.007670 -0.001477 -0.003155
v -0.007641 -0.000927 -0.003350
v -0.008028 -0.000978 0.001677
v -0.008081 -0.000573 -0.003274
v -0.008325 -0.000526 0.001783
v -0.008193 -0.000251 0.001791
v -0.008485 0.000062 -0.003055
v -0.008561 0.000273 -0.000334
v -0.008508 0.000315 -0.000644
v -0.008576 0.000329 0.000182
v -0.008632 0.000495 0.001174
v -0.008806 0.000490 0.000743
v -0.008590 0.000532 -0.001338
v -0.008342 0.000588 -0.002744
v -0.009056 0.000616 -0.002642
v -0.009096 0.000765 -0.002271
v -0.008444 0.000760 -0.002503
v -0.008666 0.000697 -0.002573
v -0.009085 0.000724 -0.002475
v -0.005516 -0.004658 -0.000619
v -0.005829 -0.004493 -0.000644
v -0.005548 -0.004703 -0.000802
v -0.005553 -0.004437 -0.000433
v -0.005903 -0.004315 -0.001467
v -0.005887 -0.004293 -0.000464
v -0.006301 -0.004121 -0.000463
v -0.006109 -0.004083 -0.001692
v -0.006309 -0.003932 -0.000320
v -0.006135 -0.003683 -0.002046
v -0.006498 -0.003694 -0.000184
v -0.006468 -0.002931 0.000398
v -0.006768 -0.002468 -0.002614
v -0.007336 -0.001739 -0.003011
v -0.006969 -0.001612 0.001445
v -0.007436 -0.001393 0.001522
v -0.007659 -0.001251 -0.003264
v -0.007230 -0.000859 0.001773
v -0.007795 -0.000764 -0.003345
v -0.008347 -0.000068 0.001740
v -0.008307 0.000134 0.001672
v -0.008327 0.000296 -0.000090
v -0.008166 0.000319 -0.000412
v -0.008481 0.000372 0.001450
v -0.008183 0.000506 0.001216
v -0.008266 0.000528 0.000981
v -0.008284 0.000489 0.000688
v -0.008387 0.000434 -0.001070
v -0.008406 0.000312 -0.002939
v -0.008953 0.000783 -0.002021
v -0.008689 0.000793 -0.002318
v -0.005143 -0.004936 -0.000755
v -0.005211 -0.004849 -0.000588
v -0.005359 -0.004775 -0.000975
v -0.005582 -0.004561 -0.001250
v -0.005868 -0.004089 -0.000322
v -0.005680 -0.004156 -0.001740
v -0.005650 -0.003920 -0.000169
v -0.006012 -0.003764 -0.000150
v -0.006158 -0.003907 -0.001858
v -0.005686 -0.003429 0.000101
v -0.006173 -0.003145 -0.002374
v -0.006151 -0.003441 -0.002208
v -0.006342 -0.001827 0.001402
v -0.006800 -0.002178 0.001075
v -0.007116 -0.001874 0.001258
v -0.007203 -0.001464 -0.003179
v -0.007488 -0.001090 0.001665
v -0.007152 -0.001174 -0.003316
v -0.007629 -0.000765 0.001772
v -0.007722 -0.000429 -0.003301
v -0.007908 -0.000219 -0.003217
v -0.007876 -0.000125 0.001791
v -0.008194 0.000338 0.000153
v -0.007920 0.000330 -0.000056
v -0.007874 0.000051 -0.003131
v -0.007835 0.000081 0.001735
v -0.008194 0.000297 0.001570
v -0.007914 0.000252 0.001629
v -0.007885 0.000281 -0.003028
v -0.008403 0.000439 0.001363
v -0.007859 0.000437 0.001420
v -0.008479 0.000735 -0.001768
v -0.008217 0.000757 -0.002587
v -0.007979 0.000453 -0.002910
v -0.008403 0.000817 -0.002046
v -0.008283 0.000846 -0.002268
v -0.004501 -0.005367 -0.000786
v -0.004558 -0.005354 -0.000627
v -0.004855 -0.005123 -0.000595
v -0.004782 -0.005179 -0.000789
v -0.004983 -0.004940 -0.001018
v -0.005162 -0.004755 -0.000440
v -0.005188 -0.004723 -0.001215
v -0.004965 -0.004575 -0.001518
v -0.005427 -0.004239 -0.000276
v -0.005774 -0.003849 -0.002002
v -0.005543 -0.003483 -0.002319
v -0.006420 -0.002740 -0.002535
v -0.006381 -0.002721 0.000599
v -0.006090 -0.002509 0.000822
v -0.006557 -0.002471 0.000839
v -0.006216 -0.002182 0.001130
v -0.006663 -0.001742 0.001410
v -0.006996 -0.001242 0.001640
v -0.007228 -0.000928 -0.003384
v -0.007338 -0.000717 -0.003395
v -0.007822 -0.000601 0.001797
v -0.007698 -0.000321 0.001820
v -0.007552 0.000318 0.001595
v -0.007834 0.000520 0.000701
v -0.008164 0.000396 -0.000904
v -0.007856 0.000555 -0.001311
v -0.007900 0.000531 0.001167
v -0.007772 0.000559 0.000948
v -0.007814 0.000774 -0.001774
v -0.007804 0.000871 -0.002055
v -0.008108 0.000840 -0.002454
v -0.007768 0.000848 -0.002519
v -0.004238 -0.005385 -0.000387
v -0.004264 -0.005484 -0.000833
v -0.004199 -0.005502 -0.000563
v -0.004840 -0.005023 -0.000432
v -0.004540 -0.005268 -0.000463
v -0.004520 -0.005285 -0.000941
v -0.004776 -0.004871 -0.000290
v -0.004762 -0.004881 -0.001242
v -0.005019 -0.004498 -0.000250
v -0.005101 -0.004096 -0.002022
v -0.005247 -0.004054 -0.000146
v -0.004981 -0.003977 -0.000062
v -0.005448 -0.004007 -0.001970
v -0.005109 -0.003709 -0.002313
v -0.005169 -0.003898 -0.002163
v -0.005566 -0.003723 -0.002159
v -0.006068 -0.003352 0.000105
v -0.005460 -0.003179 -0.002489
v -0.005850 -0.002932 0.000412
v -0.006384 -0.002068 -0.002889
v -0.005918 -0.001920 0.001400
v -0.006782 -0.001609 -0.003120
v -0.006434 -0.001253 -0.003326
v -0.006626 -0.001406 0.001610
v -0.006860 -0.001344 -0.003255
v -0.007305 -0.000460 -0.003372
v -0.006985 -0.000587 -0.003435
v -0.007093 -0.000285 0.001870
v -0.007116 -0.000603 0.001841
v -0.006935 -0.000269 -0.003380
v -0.007620 -0.000080 -0.003212
v -0.007339 -0.000211 -0.003302
v -0.007612 -0.000015 0.001770
v -0.007511 0.000238 -0.003093
v -0.007299 0.000404 0.001584
v -0.007362 0.000425 0.000140
v -0.007758 0.000387 0.000225
v -0.007283 0.000423 -0.000129
v -0.007800 0.000357 -0.000272
v -0.007605 0.000475 -0.000880
v -0.007343 0.000513 -0.000913
v -0.007588 0.000534 -0.001140
v -0.007475 0.000519 -0.002934
v -0.007103 0.000401 -0.003068
v -0.007576 0.000563 0.001189
v -0.007722 0.000909 -0.002308
v -0.003943 -0.005608 -0.000576
v -0.004216 -0.005437 -0.000931
v -0.004484 -0.005114 -0.000285
v -0.004088 -0.005260 -0.000192
v -0.004515 -0.004830 -0.001393
v -0.004381 -0.005207 -0.001095
v -0.004434 -0.004918 -0.000176
v -0.005068 -0.003499 -0.002440
v -0.005576 -0.003064 0.000332
v -0.005547 -0.002798 0.000538
v -0.006158 -0.002425 -0.002730
v -0.005757 -0.002154 0.001218
v -0.006075 -0.001701 -0.003129
v -0.005923 -0.001577 0.001649
v -0.006205 -0.001496 0.001644
v -0.006430 -0.001077 0.001787
v -0.006672 -0.000663 -0.003471
v -0.006670 -0.000934 -0.003425
v -0.006177 -0.000693 -0.003516
v -0.006756 -0.001033 0.001753
v -0.006806 -0.000103 0.001883
v -0.007104 -0.000018 0.001839
v -0.006784 0.000153 0.001811
v -0.007013 0.000074 -0.003249
v -0.007391 0.000519 0.001373
v -0.007373 0.000557 0.000645
v -0.007444 0.000828 -0.002656
v -0.007389 0.000940 -0.002114
v -0.003628 -0.005728 -0.000602
v -0.003515 -0.005702 -0.000773
v -0.003536 -0.005634 -0.000252
v -0.003662 -0.005691 -0.000448
v -0.003889 -0.005511 -0.000333
v -0.004071 -0.005553 -0.000756
v -0.003618 -0.005453 -0.000114
v -0.004105 -0.005080 -0.000095
v -0.004305 -0.004696 -0.000089
v -0.004018 -0.004893 -0.000023
v -0.004409 -0.004447 -0.000076
v -0.004541 -0.004532 -0.001723
v -0.004772 -0.004366 -0.000138
v -0.004961 -0.004214 -0.001960
v -0.004688 -0.003685 -0.002480
v -0.005235 -0.003727 0.000003
v -0.005488 -0.003579 0.000042
v -0.005235 -0.002900 0.000455
v -0.005179 -0.003147 0.000302
v -0.004961 -0.002728 -0.002788
v -0.005601 -0.002576 0.000768
v -0.005174 -0.002221 0.001243
v -0.005739 -0.002334 0.001032
v -0.005772 -0.002162 -0.002915
v -0.005858 -0.001495 -0.003259
v -0.005945 -0.001014 0.001900
v -0.006006 -0.001284 0.001790
v -0.005910 -0.001143 -0.003409
v -0.006211 -0.000959 -0.003453
v -0.006569 -0.000777 0.001851
v -0.006566 -0.000350 -0.003455
v -0.006695 -0.000404 0.001900
v -0.007023 0.000450 0.000102
v -0.007012 0.000559 -0.001014
v -0.007064 0.000225 0.001754
v -0.007140 0.000610 0.001171
v -0.007049 0.000515 0.000366
v -0.006997 0.000478 -0.000503
v -0.007058 0.000438 -0.000137
v -0.006802 0.000514 -0.000782
v -0.007271 0.000628 -0.001318
v -0.007768 0.000665 -0.002768
v -0.006987 0.000813 -0.002766
v -0.007247 0.000881 -0.001882
v -0.007239 0.000980 -0.002317
v -0.007213 0.000939 -0.002517
v -0.003233 -0.005799 -0.000378
v -0.003257 -0.005734 -0.000247
v -0.003175 -0.005810 -0.000572
v -0.003309 -0.005533 -0.000044
v -0.003762 -0.005553 -0.000950
v -0.003624 -0.005667 -0.000853
v -0.003739 -0.005425 -0.001089
v -0.003793 -0.005211 -0.000056
v -0.003998 -0.005285 -0.001142
v -0.004174 -0.004900 -0.001421
v -0.004131 -0.004692 -0.001635
v -0.004027 -0.004495 -0.000004
v -0.004039 -0.004578 -0.001806
v -0.004239 -0.004384 -0.002026
v -0.004270 -0.004214 -0.002229
v -0.003762 -0.004028 -0.002692
v -0.004429 -0.004118 -0.000015
v -0.004335 -0.003988 -0.002426
v -0.004802 -0.003926 -0.002277
v -0.004649 -0.003732 0.000080
v -0.004365 -0.003773 -0.002569
v -0.004665 -0.003399 -0.002630
v -0.004984 -0.003178 -0.002601
v -0.005236 -0.002719 0.000609
v -0.005329 -0.002390 0.001011
v -0.005535 -0.001724 0.001622
v -0.005498 -0.001974 0.001428
v -0.005522 -0.001391 0.001838
v -0.006094 -0.000523 0.001962
v -0.006469 -0.000038 -0.003387
v -0.006414 0.000257 -0.003278
v -0.006309 0.000350 -0.000063
v -0.006601 0.000439 0.000116
v -0.006681 0.000423 -0.000126
v -0.006517 0.000225 0.001822
v -0.006737 0.000430 0.001621
v -0.006871 0.000666 -0.001362
v -0.006665 0.000357 -0.003175
v -0.007030 0.000531 0.001436
v -0.006758 0.000674 0.001160
v -0.007209 0.000620 0.000910
v -0.006833 0.000652 0.000728
v -0.006573 0.000527 0.000342
v -0.006979 0.000640 -0.002927
v -0.006657 0.000941 -0.002701
v -0.006918 0.000987 -0.002063
v -0.006831 0.001031 -0.002270
v -0.006853 0.001008 -0.002492
v -0.002938 -0.005825 -0.000330
v -0.003190 -0.005730 -0.000808
v -0.002990 -0.005627 -0.000004
v -0.003437 -0.005299 0.000055
v -0.003320 -0.005150 -0.001372
v -0.003592 -0.005125 0.000059
v -0.003373 -0.004939 -0.001546
v -0.003683 -0.005047 -0.001395
v -0.003661 -0.004773 -0.001638
v -0.003659 -0.004906 0.000060
v -0.003577 -0.004408 -0.002273
v -0.004025 -0.003851 -0.002716
v -0.004392 -0.003524 -0.002697
v -0.004120 -0.003602 -0.002834
v -0.004423 -0.003461 0.000217
v -0.004795 -0.003294 0.000255
v -0.004231 -0.003262 0.000340
v -0.005140 -0.002546 0.000807
v -0.004862 -0.002582 0.000746
v -0.004867 -0.002743 0.000559
v -0.004901 -0.002332 0.001147
v -0.005412 -0.001614 -0.003266
v -0.005435 -0.000931 -0.003534
v -0.005528 -0.001244 -0.003413
v -0.005760 -0.000762 -0.003543
v -0.005594 -0.000333 0.002054
v -0.005943 -0.000738 0.001961
v -0.006113 -0.000429 -0.003528
v -0.006133 -0.000288 0.001965
v -0.006335 -0.000142 0.001939
v -0.006053 -0.000114 -0.003487
v -0.006428 0.000047 0.001899
v -0.006197 0.000185 0.001869
v -0.006192 0.000366 0.000106
v -0.006361 0.000371 -0.000339
v -0.006029 0.000328 -0.000558
v -0.006627 0.000436 -0.000423
v -0.006344 0.000440 -0.000683
v -0.006592 0.000535 -0.000932
v -0.006507 0.000597 -0.001138
v -0.006307 0.000711 -0.001372
v -0.006607 0.000573 -0.003055
v -0.006489 0.000717 0.000864
v -0.006644 0.000644 0.000632
v -0.006797 0.000920 -0.001861
v -0.002781 -0.005867 -0.000596
v -0.003003 -0.005736 -0.000115
v -0.002713 -0.005753 -0.000087
v -0.002695 -0.005506 -0.001173
v -0.002731 -0.005497 0.000139
v -0.003380 -0.005522 -0.001042
v -0.003070 -0.005376 0.000125
v -0.003217 -0.005119 0.000168
v -0.003265 -0.004749 -0.001792
v -0.003565 -0.004609 0.000076
v -0.003680 -0.004624 -0.001854
v -0.003739 -0.004364 0.000049
v -0.003820 -0.004244 -0.002410
v -0.003766 -0.004087 0.000076
v -0.003723 -0.003751 -0.002995
v -0.004312 -0.003171 -0.002845
v -0.004347 -0.002861 -0.002911
v -0.004352 -0.002807 0.000535
v -0.004710 -0.002426 0.000987
v -0.004545 -0.002153 0.001426
v -0.004413 -0.002452 0.000870
v -0.004882 -0.001798 -0.003276
v -0.004915 -0.002082 0.001431
v -0.005314 -0.001953 -0.003115
v -0.005035 -0.001760 0.001692
v -0.004721 -0.001822 0.001705
v -0.005070 -0.001446 0.001919
v -0.005008 -0.001425 -0.003421
v -0.005177 -0.001074 -0.003525
v -0.005442 -0.001057 0.002000
v -0.005376 -0.000532 -0.003626
v -0.005611 -0.000886 0.002008
v -0.005686 -0.000468 -0.003591
v -0.005789 0.000181 -0.000111
v -0.005959 0.000012 0.001946
v -0.005932 0.000232 -0.000296
v -0.006073 0.000217 -0.003377
v -0.006235 0.000398 0.001741
v -0.006200 0.000484 -0.000883
v -0.006180 0.000495 -0.003210
v -0.006012 0.000599 0.001582
v -0.006558 0.000514 0.001569
v -0.006536 0.000625 0.001383
v -0.005990 0.000688 0.000681
v -0.006236 0.000653 0.000608
v -0.006216 0.000927 -0.002798
v -0.006294 0.000730 -0.003002
v -0.006381 0.000724 0.001119
v -0.006677 0.000788 -0.001582
v -0.006368 0.001043 -0.002551
v -0.006356 0.001072 -0.002125
v -0.002278 -0.005915 -0.000325
v -0.002336 -0.005838 -0.000138
v -0.002581 -0.005718 -0.000984
v -0.002986 -0.005346 -0.001257
v -0.002686 -0.005284 0.000212
v -0.003164 -0.004916 0.000180
v -0.003082 -0.004923 -0.001608
v -0.003139 -0.004676 0.000141
v -0.003134 -0.004591 -0.002083
v -0.003039 -0.004474 -0.002342
v -0.003508 -0.004225 -0.002578
v -0.003793 -0.003809 0.000142
v -0.003816 -0.003584 -0.003084
v -0.004153 -0.003345 -0.002903
v -0.003936 -0.003259 -0.003060
v -0.003861 -0.003050 0.000531
v -0.004070 -0.002999 -0.002994
v -0.004360 -0.002565 -0.003016
v -0.004249 -0.002184 0.001441
v -0.004437 -0.002320 0.001205
v -0.004467 -0.002282 -0.003115
v -0.004401 -0.001664 0.001925
v -0.004784 -0.001552 0.001914
v -0.005130 -0.001218 0.002024
v -0.005116 -0.000954 0.002119
v -0.005052 -0.000682 -0.003641
v -0.005394 -0.000697 0.002088
v -0.005367 0.000016 0.002055
v -0.005644 -0.000154 -0.003585
v -0.005690 -0.000128 0.002017
v -0.005491 0.000121 0.000053
v -0.005819 0.000251 0.000077
v -0.005675 0.000233 -0.000593
v -0.005876 0.000334 0.001830
v -0.005809 0.000544 0.000516
v -0.006052 0.000441 0.000295
v -0.005793 0.000395 -0.000850
v -0.005891 0.000618 -0.003214
v -0.005583 0.000519 0.001788
v -0.005635 0.000522 -0.001075
v -0.006036 0.000580 -0.001118
v -0.005858 0.000816 -0.003049
v -0.006082 0.000755 0.001239
v -0.006070 0.000752 0.000934
v -0.005973 0.001097 -0.002527
v -0.006391 0.001013 -0.001945
v -0.006329 0.001089 -0.002340
v -0.006127 0.001066 -0.002053
v -0.002166 -0.005868 -0.000726
v -0.002466 -0.005859 -0.000779
v -0.002445 -0.005674 0.000090
v -0.002155 -0.005733 0.000080
v -0.002415 -0.005598 -0.001107
v -0.002838 -0.005091 -0.001471
v -0.002951 -0.005113 0.000205
v -0.002524 -0.005114 0.000234
v -0.002715 -0.004542 -0.002297
v -0.002959 -0.004370 0.000059
v -0.003290 -0.004432 0.000085
v -0.003116 -0.004326 -0.002552
v -0.003019 -0.004072 0.000037
v -0.003396 -0.004255 0.000075
v -0.003323 -0.003568 0.000295
v -0.003416 -0.003878 -0.002985
v -0.003780 -0.003662 0.000201
v -0.003715 -0.003337 -0.003224
v -0.003292 -0.003416 -0.003386
v -0.003520 -0.003490 -0.003313
v -0.003707 -0.003373 0.000379
v -0.003846 -0.002966 -0.003100
v -0.003711 -0.002774 -0.003123
v -0.004041 -0.002723 -0.003053
v -0.004034 -0.002810 0.000594
v -0.004152 -0.002331 0.001232
v -0.003993 -0.002395 0.001154
v -0.004224 -0.002436 0.000836
v -0.004010 -0.002617 0.000713
v -0.004037 -0.002046 0.001654
v -0.004287 -0.002551 0.000719
v -0.004669 -0.001269 0.002124
v -0.004744 -0.001039 -0.003599
v -0.004743 -0.001308 -0.003511
v -0.004666 -0.000482 -0.003722
v -0.004707 -0.000733 0.002299
v -0.005027 -0.000620 0.002203
v -0.005197 -0.000408 0.002154
v -0.005345 0.000027 -0.000163
v -0.004997 -0.000119 -0.000140
v -0.005079 -0.000019 -0.000367
v -0.005427 0.000095 -0.000406
v -0.005325 0.000164 -0.000638
v -0.005280 0.000066 -0.003619
v -0.005105 -0.000058 0.002135
v -0.005145 -0.000035 0.000095
v -0.005560 0.000237 0.001946
v -0.005608 0.000131 -0.003535
v -0.005733 0.000479 -0.003358
v -0.005374 0.000410 -0.003495
v -0.005628 0.000679 0.001610
v -0.005717 0.000767 0.001417
v -0.005811 0.000697 0.000756
v -0.005517 0.000748 -0.001378
v -0.005946 0.000701 -0.001327
v -0.005759 0.000789 0.000990
v -0.005631 0.001161 -0.002535
v -0.005860 0.001140 -0.002302
v -0.001972 -0.005853 -0.000146
v -0.002239 -0.005925 -0.000488
v -0.001910 -0.005895 -0.000380
v -0.001855 -0.005765 -0.000850
v -0.001992 -0.005608 0.000237
v -0.002283 -0.005568 0.000225
v -0.002276 -0.005786 -0.000913
v -0.002023 -0.005440 0.000320
v -0.002261 -0.005356 0.000282
v -0.002903 -0.004880 0.000192
v -0.002766 -0.004785 -0.001801
v -0.002344 -0.004984 -0.001602
v -0.002713 -0.004648 -0.002021
v -0.002404 -0.004669 -0.002001
v -0.002745 -0.004606 0.000121
v -0.002777 -0.004377 -0.002642
v -0.002937 -0.004142 -0.002827
v -0.003029 -0.003768 0.000134
v -0.003337 -0.003946 0.000115
v -0.003120 -0.003755 -0.003178
v -0.002988 -0.003535 -0.003374
v -0.003446 -0.003633 -0.003222
v -0.003083 -0.003362 0.000475
v -0.003490 -0.003121 0.000602
v -0.003542 -0.003117 -0.003306
v -0.003463 -0.003284 -0.003385
v -0.003240 -0.003018 0.000771
v -0.003513 -0.002654 0.001031
v -0.003665 -0.002903 0.000690
v -0.003534 -0.002794 0.000855
v -0.003894 -0.002563 0.000832
v -0.003711 -0.002628 -0.003162
v -0.003871 -0.002269 0.001424
v -0.003639 -0.002445 0.001263
v -0.003807 -0.002530 0.000996
v -0.003803 -0.001828 0.001966
v -0.004318 -0.001922 0.001710
v -0.004222 -0.001259 -0.003624
v -0.004267 -0.001690 -0.003451
v -0.004314 -0.001415 0.002141
v -0.004435 -0.000800 -0.003703
v -0.004718 -0.000983 0.002232
v -0.004510 -0.000312 0.000084
v -0.004640 -0.000396 0.002334
v -0.004912 -0.000306 0.002231
v -0.004660 -0.000258 0.000156
v -0.004806 -0.000129 0.000216
v -0.004968 -0.000178 0.000093
v -0.004661 -0.000285 -0.000014
v -0.004808 -0.000116 -0.000320
v -0.005138 0.000138 0.000310
v -0.005200 0.000365 0.001981
v -0.004884 0.000522 -0.003597
v -0.005367 0.000619 0.001760
v -0.005336 0.000493 0.001877
v -0.005543 0.000332 0.000341
v -0.005334 0.000778 0.001559
v -0.005330 0.000850 0.001376
v -0.005701 0.001035 -0.002810
v -0.005623 0.000825 0.001178
v -0.005696 0.000869 -0.001569
v -0.006021 0.000906 -0.001691
v -0.005357 0.001226 -0.002318
v -0.005739 0.001099 -0.002048
v -0.001834 -0.005873 -0.000602
v -0.001814 -0.005295 -0.001325
v -0.002223 -0.005679 -0.001026
v -0.001685 -0.005507 -0.001130
v -0.002390 -0.005242 -0.001380
v -0.002159 -0.005136 0.000286
v -0.002327 -0.004796 -0.001799
v -0.002460 -0.004870 0.000202
v -0.002377 -0.004577 -0.002226
v -0.002544 -0.004490 -0.002515
v -0.002068 -0.004450 -0.002673
v -0.002492 -0.004403 -0.002684
v -0.002196 -0.004255 -0.002888
v -0.002352 -0.004611 0.000138
v -0.002357 -0.004008 -0.000032
v -0.002759 -0.004064 -0.000038
v -0.002731 -0.003705 0.000118
v -0.002711 -0.003875 -0.000023
v -0.002935 -0.003548 0.000287
v -0.003279 -0.003256 0.000544
v -0.003471 -0.002741 -0.003295
v -0.003564 -0.002450 -0.003303
v -0.003618 -0.002071 0.001754
v -0.003386 -0.002273 0.001571
v -0.003958 -0.002364 -0.003188
v -0.003941 -0.001807 -0.003483
v -0.003969 -0.001526 0.002173
v -0.004281 -0.001060 0.002348
v -0.004472 -0.000289 -0.000075
v -0.004455 -0.000142 -0.000364
v -0.004775 0.000028 -0.000571
v -0.004862 0.000140 0.000384
v -0.005323 -0.000219 -0.003650
v -0.004718 0.000395 0.000575
v -0.004985 0.000415 -0.000975
v -0.005168 0.000276 -0.000822
v -0.004678 0.000250 -0.000817
v -0.004991 0.000232 0.002082
v -0.005128 0.000637 -0.003468
v -0.004838 0.000508 0.001979
v -0.004979 0.000632 0.001856
v -0.005125 0.000450 0.000589
v -0.005273 0.000549 -0.001126
v -0.005071 0.000881 -0.003284
v -0.005397 0.000713 -0.003318
v -0.005037 0.000841 0.001536
v -0.005280 0.000849 0.001187
v -0.005029 0.000679 0.000853
v -0.005430 0.000766 0.000939
v -0.005450 0.000608 0.000696
v -0.005176 0.000782 -0.001389
v -0.005371 0.001066 -0.001852
v -0.001293 -0.005720 0.000044
v -0.001670 -0.005743 0.000075
v -0.001429 -0.005665 0.000184
v -0.001560 -0.005792 -0.000769
v -0.001635 -0.005581 0.000269
v -0.001560 -0.005396 0.000388
v -0.001591 -0.005185 -0.001424
v -0.001855 -0.005001 -0.001586
v -0.001831 -0.004795 -0.001813
v -0.002388 -0.004234 -0.000012
v -0.001905 -0.004590 0.000210
v -0.002130 -0.004557 -0.002171
v -0.002182 -0.004528 -0.002446
v -0.002206 -0.004126 -0.000005
v -0.002308 -0.003836 -0.003237
v -0.002522 -0.004133 -0.002942
v -0.002515 -0.003623 0.000200
v -0.002519 -0.003835 0.000024
v -0.002671 -0.003740 -0.003263
v -0.002598 -0.003544 -0.003440
v -0.002988 -0.003273 -0.003487
v -0.002903 -0.003168 0.000701
v -0.002732 -0.003327 0.000532
v -0.002625 -0.003008 0.000965
v -0.003031 -0.003071 -0.003502
v -0.003193 -0.002801 -0.003439
v -0.002979 -0.002859 0.001035
v -0.003234 -0.002753 0.001056
v -0.003066 -0.002545 -0.003508
v -0.002870 -0.002798 -0.003566
v -0.003162 -0.002060 0.001959
v -0.003470 -0.002127 -0.003474
v -0.003219 -0.001921 -0.003637
v -0.003554 -0.001651 0.002219
v -0.003568 -0.001401 0.002408
v -0.003717 -0.001475 -0.003682
v -0.004024 -0.000729 -0.003790
v -0.004262 -0.000771 0.002455
v -0.003961 -0.000425 -0.003830
v -0.004289 -0.000551 0.002478
v -0.004249 -0.000366 0.000100
v -0.004273 -0.000567 -0.003761
v -0.004193 -0.000124 0.000161
v -0.004425 -0.000209 0.000188
v -0.004204 -0.000226 -0.000111
v -0.004290 0.000040 0.002376
v -0.004406 -0.000024 -0.000577
v -0.004921 -0.000309 -0.003704
v -0.004593 -0.000131 0.002312
v -0.004517 0.000415 -0.003692
v -0.004840 0.000264 -0.003670
v -0.004728 0.000084 0.002206
v -0.004630 0.000142 0.000390
v -0.004421 0.000534 0.000682
v -0.004561 0.000432 -0.000961
v -0.004665 0.000354 0.002114
v -0.004715 0.000739 0.001806
v -0.004716 0.001018 -0.003283
v -0.004757 0.000791 -0.003479
v -0.005004 0.000748 0.001726
v -0.004943 0.000822 0.001112
v -0.004905 0.000878 0.001352
v -0.005207 0.000953 -0.001629
v -0.004918 0.001225 -0.002091
v -0.005150 0.001113 -0.001873
v -0.005343 0.000975 -0.003068
v -0.005297 0.001191 -0.002123
v -0.005327 0.001239 -0.002473
v -0.001398 -0.005834 -0.000363
v -0.001445 -0.005830 -0.000597
v -0.001317 -0.005790 -0.000128
v -0.001154 -0.005335 0.000426
v -0.001376 -0.005608 -0.001003
v -0.001701 -0.005273 0.000405
v -0.001471 -0.004989 -0.001634
v -0.001607 -0.004718 0.000333
v -0.001993 -0.004866 0.000260
v -0.001883 -0.004503 -0.002564
v -0.002081 -0.004244 0.000066
v -0.001952 -0.004564 -0.002277
v -0.001925 -0.004606 -0.002046
v -0.001872 -0.004371 -0.002778
v -0.001779 -0.004166 0.000154
v -0.002050 -0.004032 0.000084
v -0.002098 -0.003889 -0.003223
v -0.002236 -0.003815 0.000112
v -0.002206 -0.003421 -0.003560
v -0.002429 -0.003327 -0.003589
v -0.002672 -0.003384 -0.003520
v -0.002383 -0.003184 0.000762
v -0.002743 -0.003128 -0.003569
v -0.003115 -0.002310 -0.003538
v -0.002873 -0.002074 -0.003686
v -0.003463 -0.001857 0.002060
v -0.003347 -0.001205 -0.003866
v -0.003840 -0.001061 -0.003771
v -0.003825 -0.000843 0.002615
v -0.003826 -0.001153 0.002472
v -0.004325 -0.000313 0.002452
v -0.004023 -0.000163 0.002564
v -0.004002 -0.000099 -0.000193
v -0.004141 -0.000084 -0.000448
v -0.004063 0.000030 -0.000607
v -0.004376 0.000161 -0.000738
v -0.004050 0.000239 -0.000729
v -0.004349 0.000168 0.000361
v -0.004436 0.000171 -0.003741
v -0.004417 0.000351 0.000510
v -0.004243 0.000451 -0.000933
v -0.004689 0.000560 -0.003620
v -0.004557 0.000845 -0.001377
v -0.004653 0.000661 -0.001183
v -0.004729 0.000652 0.000836
v -0.004659 0.001340 -0.002519
v -0.005152 0.001180 -0.002797
v -0.004901 0.001102 -0.003067
v -0.005019 0.001265 -0.002616
v -0.000909 -0.005743 -0.000390
v -0.000823 -0.005690 -0.000151
v -0.000952 -0.005737 -0.000557
v -0.000905 -0.005627 -0.000806
v -0.001183 -0.005549 0.000269
v -0.000937 -0.005621 0.000114
v -0.001113 -0.005692 -0.000803
v -0.001328 -0.005304 -0.001303
v -0.000986 -0.005421 -0.001112
v -0.001213 -0.005052 -0.001577
v -0.001301 -0.004714 -0.002100
v -0.001526 -0.004653 0.000304
v -0.001468 -0.004803 -0.001883
v -0.001727 -0.004676 -0.002037
v -0.001597 -0.004596 -0.002353
v -0.001467 -0.004288 0.000201
v -0.001595 -0.004287 -0.002878
v -0.001831 -0.003890 0.000187
v -0.001907 -0.004095 -0.003049
v -0.002294 -0.003399 0.000480
v -0.002120 -0.003540 0.000343
v -0.002376 -0.003087 -0.003682
v -0.002220 -0.003072 0.000972
v -0.001963 -0.003270 0.000650
v -0.002442 -0.002880 0.001207
v -0.002517 -0.002844 -0.003689
v -0.002430 -0.002137 -0.003813
v -0.002712 -0.002081 0.002149
v -0.002917 -0.001516 0.002601
v -0.003404 -0.001205 0.002603
v -0.003514 -0.000932 0.002708
v -0.003194 -0.000834 0.002902
v -0.003495 -0.000730 0.002796
v -0.003594 -0.000756 -0.003883
v -0.003701 -0.000532 0.002740
v -0.003791 -0.000319 0.002698
v -0.003797 0.000062 -0.000136
v -0.003941 -0.000008 -0.000396
v -0.003877 0.000123 -0.000553
v -0.004098 -0.000049 -0.003806
v -0.004281 0.000325 0.002254
v -0.003941 0.000106 0.002504
v -0.004096 0.000247 0.000336
v -0.004404 0.000584 0.002046
v -0.004407 0.000686 0.000881
v -0.004033 0.000491 0.000539
v -0.004385 0.000789 0.001855
v -0.004346 0.000681 -0.001156
v -0.003999 0.000751 -0.001143
v -0.004422 0.000763 -0.003597
v -0.004661 0.000869 0.001602
v -0.004270 0.000927 0.001665
v -0.004132 0.000969 0.001400
v -0.004513 0.000911 0.001453
v -0.004389 0.001017 -0.003438
v -0.004736 0.001318 -0.002354
v -0.004236 0.001411 -0.002616
v -0.004728 0.001276 -0.002784
v -0.000341 -0.005584 -0.000335
v -0.000769 -0.005432 0.000289
v -0.000660 -0.005456 -0.000970
v -0.000843 -0.005093 0.000403
v -0.000675 -0.005200 -0.001283
v -0.000880 -0.005005 -0.001582
v -0.001328 -0.005104 0.000407
v -0.000961 -0.004712 -0.002041
v -0.001210 -0.004871 -0.001811
v -0.001355 -0.004545 -0.002509
v -0.001534 -0.004918 0.000370
v -0.001555 -0.004535 -0.002574
v -0.001519 -0.003992 0.000171
v -0.001845 -0.003708 0.000243
v -0.001895 -0.003511 -0.003554
v -0.001696 -0.003601 -0.003491
v -0.001932 -0.003159 -0.003805
v -0.002111 -0.002970 0.001218
v -0.001816 -0.003126 0.000945
v -0.002183 -0.003004 -0.003770
v -0.002285 -0.002717 0.001508
v -0.002851 -0.002525 0.001504
v -0.002700 -0.002440 -0.003673
v -0.002218 -0.002523 0.001830
v -0.002720 -0.001762 -0.003786
v -0.002905 -0.001797 0.002365
v -0.003013 -0.001721 -0.003751
v -0.003065 -0.001211 -0.003902
v -0.002980 -0.000986 0.002930
v -0.003324 -0.000670 -0.003955
v -0.003304 -0.000571 0.002933
v -0.003661 -0.000382 -0.003908
v -0.003410 -0.000184 0.002881
v -0.004012 -0.000079 0.000007
v -0.003696 0.000135 -0.000363
v -0.003620 0.000235 -0.003921
v -0.003619 0.000328 0.002538
v -0.003656 -0.000045 0.002703
v -0.003657 0.000266 0.000072
v -0.003893 0.000203 0.000204
v -0.003616 0.000350 -0.000547
v -0.004082 0.000320 -0.003793
v -0.003890 0.000468 0.002323
v -0.003676 0.000507 0.000403
v -0.003933 0.000632 0.000695
v -0.003879 0.000497 -0.000860
v -0.004167 0.000561 -0.003740
v -0.003951 0.000860 -0.003721
v -0.003881 0.000739 0.002123
v -0.003986 0.000874 0.001921
v -0.004441 0.000848 0.001164
v -0.003819 0.000925 0.001149
v -0.003984 0.000939 -0.001359
v -0.004136 0.000969 -0.003586
v -0.003968 0.000993 0.001621
v -0.004449 0.001006 -0.001569
v -0.004480 0.001180 -0.001865
v -0.004461 0.001236 -0.003076
v -0.004397 0.001137 -0.003296
v -0.004593 0.001296 -0.002164
v -0.000256 -0.005547 -0.000478
v -0.000514 -0.005621 -0.000536
v -0.000513 -0.005536 -0.000785
v -0.000838 -0.005337 0.000369
v -0.000104 -0.005460 -0.000160
v -0.000388 -0.005304 -0.001040
v -0.000567 -0.004922 -0.001579
v -0.000710 -0.004750 -0.001867
v -0.000975 -0.004861 -0.001796
v -0.001051 -0.004529 -0.002477
v -0.000933 -0.004724 0.000332
v -0.001230 -0.004417 -0.002710
v -0.001111 -0.004182 -0.002940
v -0.001237 -0.004422 0.000257
v -0.001079 -0.004108 0.000245
v -0.001549 -0.003730 0.000203
v -0.001491 -0.003750 -0.003352
v -0.001047 -0.003773 -0.003306
v -0.001110 -0.003586 -0.003511
v -0.001677 -0.003426 0.000476
v -0.001638 -0.003626 0.000253
v -0.001693 -0.003272 -0.003810
v -0.001541 -0.002923 -0.004174
v -0.001925 -0.002807 -0.003980
v -0.001992 -0.002841 0.001448
v -0.001639 -0.002929 0.001359
v -0.001741 -0.002579 0.002006
v -0.002214 -0.002652 -0.003847
v -0.002114 -0.002275 -0.003942
v -0.002303 -0.002141 0.002289
v -0.002468 -0.001907 0.002474
v -0.002599 -0.001535 0.002751
v -0.002951 -0.001260 0.002771
v -0.002640 -0.001355 -0.003880
v -0.002654 -0.000914 -0.003986
v -0.002681 -0.000830 0.003170
v -0.003363 -0.000359 -0.003962
v -0.003383 -0.000373 0.002913
v -0.003401 0.000059 -0.003971
v -0.002988 -0.000185 0.003125
v -0.003564 0.000233 -0.000203
v -0.003143 0.000352 0.002790
v -0.003243 0.000103 0.002864
v -0.003478 0.000505 0.000266
v -0.003314 0.000495 0.000060
v -0.003373 0.000458 -0.000381
v -0.003794 0.000762 0.000846
v -0.003648 0.000644 -0.000886
v -0.003675 0.000760 -0.003857
v -0.003502 0.000883 0.002229
v -0.003591 0.000849 -0.001104
v -0.003706 0.001039 0.001429
v -0.003713 0.001110 -0.001524
v -0.003780 0.001280 -0.001833
v -0.003922 0.001140 -0.003537
v -0.004120 0.001420 -0.002383
v -0.004274 0.001369 -0.002844
v -0.003927 0.001412 -0.003037
v -0.000116 -0.005332 0.000042
v -0.000406 -0.005453 0.000078
v -0.000365 -0.005370 0.000170
v -0.000053 -0.005116 -0.001055
v -0.000426 -0.005221 0.000301
v -0.000279 -0.005000 -0.001330
v -0.000353 -0.004674 0.000355
v -0.000854 -0.004429 -0.002559
v -0.000656 -0.004295 -0.002601
v -0.000867 -0.004320 0.000274
v -0.000998 -0.004311 -0.002779
v -0.000740 -0.004147 -0.002834
v -0.001196 -0.003863 0.000252
v -0.000937 -0.003810 0.000311
v -0.001417 -0.003432 0.000470
v -0.001504 -0.003275 0.000713
v -0.001423 -0.003404 -0.003731
v -0.001439 -0.003062 -0.004128
v -0.001277 -0.003132 -0.004118
v -0.001582 -0.002697 -0.004206
v -0.001539 -0.002732 0.001797
v -0.001792 -0.002293 0.002390
v -0.001938 -0.002484 -0.004030
v -0.001869 -0.002019 0.002687
v -0.001866 -0.002031 -0.004057
v -0.002244 -0.001069 -0.003986
v -0.002977 -0.000873 -0.003977
v -0.002896 -0.000623 0.003143
v -0.002308 -0.000406 0.003513
v -0.002960 -0.000427 0.003152
v -0.002768 -0.000096 0.003253
v -0.003082 -0.000117 -0.004005
v -0.003241 0.000458 -0.003979
v -0.003483 0.000684 0.000569
v -0.003345 0.000884 0.000865
v -0.003310 0.000777 -0.000833
v -0.003692 0.000998 0.001936
v -0.003665 0.001083 0.001700
v -0.003424 0.001100 0.001413
v -0.003676 0.001142 -0.003662
v -0.003728 0.001516 -0.002797
v -0.003828 0.001323 -0.003337
v -0.000087 -0.005134 0.000214
v 0.000068 -0.005325 -0.000185
v -0.000046 -0.005436 -0.000393
v -0.000253 -0.005480 -0.000710
v -0.000199 -0.004745 0.000322
v -0.000167 -0.004724 -0.001539
v -0.000436 -0.004975 0.000372
v -0.000412 -0.004584 -0.001903
v -0.000670 -0.004593 -0.002099
v -0.001080 -0.003465 0.000496
v -0.000891 -0.003302 0.000691
v -0.001183 -0.003621 0.000354
v -0.001164 -0.003311 0.000684
v -0.001013 -0.002961 -0.004324
v -0.001409 -0.002984 0.001259
v -0.001310 -0.002916 -0.004259
v -0.001153 -0.002760 0.001811
v -0.001427 -0.002848 0.001558
v -0.001444 -0.002322 -0.004286
v -0.001580 -0.002496 0.002197
v -0.002162 -0.001789 0.002760
v -0.002109 -0.001832 -0.003946
v -0.002242 -0.001565 0.002915
v -0.002348 -0.001577 -0.003891
v -0.002096 -0.001424 0.003104
v -0.002351 -0.001132 0.003165
v -0.002271 -0.000890 0.003351
v -0.002296 -0.000654 0.003451
v -0.002539 -0.000386 -0.004052
v -0.002582 0.000196 -0.004068
v -0.003168 0.000673 0.000267
v -0.003215 0.000537 -0.000128
v -0.002966 0.000706 -0.000150
v -0.003403 0.000587 -0.000633
v -0.003418 0.000825 -0.003892
v -0.003371 0.000702 0.002443
v -0.003483 0.000945 0.001071
v -0.003368 0.001025 -0.001257
v -0.003088 0.001194 -0.001393
v -0.003508 0.001025 -0.003798
v -0.003409 0.001154 0.001965
v -0.003228 0.001240 0.001896
v -0.003321 0.001195 0.001663
v -0.003423 0.001485 -0.002102
v -0.003595 0.001322 -0.003495
v -0.003885 0.001391 -0.002119
v -0.003582 0.001506 -0.003089
v 0.000130 -0.005173 0.000012
v 0.000195 -0.005241 -0.000359
v 0.000014 -0.005353 -0.000592
v 0.000048 -0.005201 -0.000803
v 0.000114 -0.004970 -0.001019
v -0.000081 -0.004958 0.000279
v -0.000042 -0.004829 -0.001339
v 0.000043 -0.004610 0.000232
v -0.000223 -0.004376 -0.001929
v -0.000426 -0.004349 -0.002226
v -0.000444 -0.004397 0.000313
v -0.000515 -0.004153 -0.002625
v -0.000332 -0.003834 0.000278
v -0.000464 -0.004134 0.000284
v -0.000600 -0.003879 -0.003059
v -0.000788 -0.003842 -0.003189
v -0.000667 -0.003969 0.000296
v -0.000572 -0.003574 -0.003473
v -0.000670 -0.003500 -0.003616
v -0.000610 -0.003709 0.000352
v -0.000816 -0.003278 -0.003996
v -0.000914 -0.003432 -0.003729
v -0.000832 -0.003531 0.000454
v -0.000731 -0.003068 -0.004257
v -0.000949 -0.003174 -0.004136
v -0.001111 -0.002680 -0.004417
v -0.000789 -0.002961 -0.004399
v -0.000792 -0.002953 0.001326
v -0.001086 -0.003085 0.001067
v -0.001190 -0.002577 0.002183
v -0.001213 -0.002479 -0.004407
v -0.001095 -0.002385 0.002718
v -0.001342 -0.002380 0.002516
v -0.001178 -0.001814 -0.004374
v -0.001281 -0.002046 0.003028
v -0.001434 -0.002164 0.002788
v -0.001673 -0.001818 0.003016
v -0.001713 -0.001674 -0.004107
v -0.001760 -0.001570 0.003187
v -0.001743 -0.001201 -0.004083
v -0.002151 -0.000344 -0.004101
v -0.002599 -0.000011 0.003321
v -0.003149 0.000640 -0.000393
v -0.003030 0.000891 -0.003926
v -0.003032 0.000860 0.002573
v -0.003057 0.000801 -0.000634
v -0.003110 0.001010 -0.001074
v -0.002974 0.001222 -0.003791
v -0.003326 0.001378 -0.001829
v -0.003274 0.001225 -0.003714
v -0.003241 0.001021 -0.003848
v -0.003233 0.001114 0.002229
v -0.002969 0.001280 0.002210
v -0.002857 0.001346 0.001634
v -0.003438 0.001498 -0.003276
v -0.003078 0.001577 -0.003373
v -0.003476 0.001586 -0.002586
v -0.003187 0.001686 -0.002595
v -0.003162 0.001620 -0.002264
v -0.003498 0.001552 -0.002377
v -0.003285 0.001652 -0.002854
v 0.000236 -0.005021 0.000047
v 0.000305 -0.005068 -0.000112
v 0.000156 -0.004843 0.000165
v 0.000272 -0.005087 -0.000569
v 0.000212 -0.005036 -0.000803
v 0.000328 -0.004861 -0.000804
v 0.000274 -0.004560 0.000079
v 0.000303 -0.004641 -0.001080
v 0.000169 -0.004343 0.000131
v -0.000064 -0.004426 -0.001686
v 0.000016 -0.004079 0.000165
v -0.000013 -0.003998 -0.001978
v -0.000276 -0.004095 -0.002338
v -0.000230 -0.004117 0.000249
v -0.000247 -0.003584 -0.003141
v -0.000379 -0.003818 -0.002901
v -0.000514 -0.003710 -0.003244
v -0.000289 -0.003435 -0.003520
v -0.000361 -0.003324 -0.003828
v -0.000309 -0.003533 0.000348
v -0.000485 -0.003455 0.000442
v -0.000427 -0.003210 -0.004088
v -0.000527 -0.003240 -0.004042
v -0.000733 -0.003105 0.000962
v -0.000560 -0.003160 0.000769
v -0.000527 -0.003285 0.000592
v -0.000620 -0.002801 -0.004428
v -0.000366 -0.002737 0.001733
v -0.000528 -0.002999 0.001108
v -0.000785 -0.002827 0.001633
v -0.000811 -0.002394 -0.004516
v -0.000966 -0.002506 0.002427
v -0.000922 -0.002606 0.002134
v -0.001076 -0.002248 0.002913
v -0.001379 -0.001650 -0.004256
v -0.001414 -0.001314 -0.004214
v -0.001393 -0.001221 0.003626
v -0.001942 -0.000940 -0.004051
v -0.001884 -0.000698 0.003642
v -0.002363 -0.000154 0.003490
v -0.002176 0.000279 -0.004151
v -0.002219 -0.000001 -0.004131
v -0.002120 0.000242 0.003582
v -0.002644 0.000657 0.002979
v -0.002673 0.000252 0.003161
v -0.002696 0.000506 -0.004037
v -0.002927 0.000762 0.000146
v -0.002633 0.000915 0.000064
v -0.002625 0.000923 -0.000179
v -0.002970 0.000913 0.000632
v -0.002828 0.000967 -0.000704
v -0.002851 0.001201 -0.001216
v -0.002988 0.001096 0.002431
v -0.002698 0.001232 0.002569
v -0.002986 0.001202 0.001354
v -0.002740 0.001448 0.002159
v -0.002960 0.001352 0.001906
v -0.003061 0.001471 -0.001838
v 0.000433 -0.004921 -0.000378
v 0.000424 -0.004887 -0.000564
v 0.000351 -0.004786 -0.000016
v 0.000467 -0.004703 -0.000150
v 0.000445 -0.004516 -0.000925
v 0.000030 -0.004223 -0.001698
v 0.000239 -0.003810 -0.001797
v -0.000069 -0.003847 0.000195
v -0.000095 -0.003628 0.000233
v 0.000207 -0.003746 0.000054
v -0.000030 -0.003754 -0.002379
v 0.000040 -0.003869 -0.002052
v 0.000037 -0.003458 -0.002854
v -0.000097 -0.003294 0.000373
v -0.000307 -0.002982 0.000964
v -0.000200 -0.003072 0.000658
v -0.000151 -0.003149 0.000491
v -0.000372 -0.003015 -0.004201
v -0.000376 -0.002690 -0.004417
v -0.000473 -0.002516 -0.004511
v -0.000734 -0.002593 -0.004512
v -0.000709 -0.002332 0.002964
v -0.000747 -0.002527 0.002424
v -0.000560 -0.002081 -0.004503
v -0.000698 -0.002111 0.003275
v -0.001014 -0.001986 0.003253
v -0.000962 -0.001904 -0.004438
v -0.001095 -0.002062 -0.004422
v -0.001118 -0.001762 0.003402
v -0.001355 -0.001455 0.003501
v -0.001519 -0.001060 -0.004175
v -0.001427 -0.000744 -0.004227
v -0.001781 -0.000555 -0.004128
v -0.001628 -0.000615 0.003805
v -0.001914 -0.000467 0.003708
v -0.001682 -0.000114 0.003889
v -0.002279 0.000626 0.003308
v -0.002566 0.000844 -0.004018
v -0.002799 0.000939 0.002701
v -0.002575 0.001012 -0.000436
v -0.002564 0.001079 0.000616
v -0.002359 0.001249 -0.000570
v -0.002577 0.001161 -0.000763
v -0.002708 0.001234 -0.003870
v -0.002511 0.001474 0.001618
v -0.002498 0.001332 0.001239
v -0.002757 0.001434 -0.001512
v -0.002644 0.001456 -0.003743
v -0.002509 0.001534 0.002368
v -0.002503 0.001474 0.002517
v -0.002751 0.001644 -0.001891
v -0.002984 0.001452 -0.003591
v -0.002909 0.001777 -0.002397
v -0.002902 0.001820 -0.002602
v -0.003015 0.001719 -0.003111
v 0.000530 -0.004553 -0.000342
v 0.000494 -0.004644 -0.000609
v 0.000388 -0.004229 -0.000040
v 0.000475 -0.004431 -0.000155
v 0.000587 -0.004367 -0.000572
v 0.000581 -0.004182 -0.000817
v 0.000589 -0.004057 -0.000319
v 0.000420 -0.004180 -0.001156
v 0.000506 -0.003843 -0.001197
v 0.000409 -0.003762 -0.001566
v 0.000308 -0.004035 -0.000005
v 0.000398 -0.003588 -0.000086
v 0.000337 -0.003965 -0.001440
v 0.000171 -0.003662 -0.002176
v 0.000245 -0.003406 0.000096
v 0.000011 -0.003044 -0.003692
v -0.000162 -0.003268 -0.003681
v -0.000173 -0.003114 -0.004022
v 0.000115 -0.003268 0.000264
v 0.000121 -0.003051 0.000476
v -0.000124 -0.002757 0.001540
v -0.000270 -0.002431 -0.004462
v -0.000465 -0.002392 0.002969
v -0.000162 -0.002418 0.002934
v -0.000117 -0.002542 0.002562
v -0.000559 -0.002457 0.002746
v -0.000307 -0.002596 0.002166
v -0.000524 -0.002628 0.002030
v -0.000648 -0.001490 0.003832
v -0.000732 -0.001794 0.003574
v -0.000705 -0.001701 -0.004426
v -0.000922 -0.001512 0.003703
v -0.001099 -0.001419 -0.004315
v -0.001238 -0.000940 -0.004254
v -0.001055 -0.001104 -0.004281
v -0.000743 -0.001104 0.004012
v -0.001437 -0.000887 0.003778
v -0.000867 -0.000654 0.004144
v -0.001224 -0.000623 -0.004281
v -0.001470 -0.000492 -0.004246
v -0.001417 -0.000019 0.004056
v -0.001923 -0.000110 -0.004180
v -0.001913 0.000148 -0.004219
v -0.001517 0.000169 0.003996
v -0.001860 0.000099 0.003786
v -0.002262 0.000639 -0.004104
v -0.001963 0.000860 -0.004141
v -0.002326 0.001120 -0.000113
v -0.002139 0.001255 0.000185
v -0.002535 0.001091 -0.003964
v -0.002215 0.001029 -0.004040
v -0.002379 0.001122 0.000468
v -0.002148 0.001315 -0.000160
v -0.002200 0.001443 -0.000655
v -0.002309 0.001428 -0.000905
v -0.002275 0.001558 0.002641
v -0.002243 0.001603 -0.001113
v -0.002507 0.001576 0.002117
v -0.002759 0.001771 -0.002165
v -0.002447 0.001982 -0.003127
v -0.002680 0.001765 -0.003364
v -0.002533 0.001696 -0.003557
v -0.002395 0.002067 -0.002824
v -0.002509 0.002021 -0.002601
v -0.002841 0.001856 -0.002841
v -0.002688 0.001891 -0.003114
v 0.000620 -0.004098 -0.000428
v 0.000619 -0.004135 -0.000673
v 0.000614 -0.003676 -0.000409
v 0.000516 -0.003899 -0.000219
v 0.000603 -0.003810 -0.000904
v 0.000651 -0.003412 -0.001011
v 0.000510 -0.003568 -0.000195
v 0.000368 -0.003547 -0.002059
v 0.000405 -0.003409 -0.002283
v 0.000157 -0.003530 -0.002471
v 0.000325 -0.003139 -0.002811
v 0.000465 -0.003208 -0.000023
v 0.000090 -0.003349 -0.003008
v 0.000080 -0.003169 -0.003324
v 0.000303 -0.003158 0.000184
v 0.000162 -0.002709 -0.003683
v -0.000026 -0.002962 -0.003935
v 0.000211 -0.002745 0.001353
v 0.000071 -0.002835 0.001087
v -0.000081 -0.002814 -0.004115
v -0.000183 -0.002634 -0.004325
v 0.000144 -0.002491 0.002616
v 0.000236 -0.002615 0.002269
v 0.000227 -0.002644 0.002022
v -0.000069 -0.002670 0.001852
v -0.000242 -0.002255 0.003250
v 0.000039 -0.002426 0.002872
v -0.000469 -0.002298 -0.004536
v -0.000359 -0.002210 0.003295
v -0.000438 -0.001747 0.003741
v -0.000434 -0.001946 0.003568
v -0.000919 -0.001268 0.003848
v -0.001379 -0.000381 0.003999
v -0.000940 -0.000391 0.004194
v -0.001464 0.000421 -0.004358
v -0.001472 0.000078 -0.004337
v -0.001417 0.000573 0.003999
v -0.001568 0.000645 -0.004306
v -0.001623 0.000808 0.003789
v -0.001796 0.001251 -0.004057
v -0.001941 0.001072 0.003402
v -0.002122 0.001280 0.003114
v -0.002123 0.001603 0.001531
v -0.002060 0.001447 0.000951
v -0.002294 0.001346 0.001040
v -0.001991 0.001462 0.000775
v -0.002260 0.001168 0.000345
v -0.002335 0.001438 -0.003842
v -0.002359 0.001352 0.002810
v -0.002481 0.001560 0.001876
v -0.001960 0.001631 0.001370
v -0.002278 0.001696 -0.003683
v -0.002241 0.001671 0.002389
v -0.002398 0.001868 -0.001890
v -0.002332 0.001705 -0.001478
v -0.002540 0.001470 -0.001325
v -0.002026 0.002145 -0.001946
v -0.002507 0.001958 -0.002289
v -0.002207 0.002021 -0.003331
v 0.000654 -0.003612 -0.000656
v 0.000520 -0.003632 -0.001434
v 0.000629 -0.003365 -0.001539
v 0.000461 -0.003565 -0.001763
v 0.000648 -0.003357 -0.000393
v 0.000593 -0.003115 -0.000154
v 0.000561 -0.003090 -0.002457
v 0.000328 -0.002865 0.000688
v 0.000336 -0.002975 0.000334
v 0.000526 -0.002955 0.000078
v 0.000485 -0.002582 0.002136
v 0.000653 -0.002651 0.001826
v 0.000186 -0.002690 0.001698
v 0.000465 -0.002700 0.001284
v 0.000441 -0.002760 0.000935
v 0.000424 -0.002804 -0.002963
v 0.000236 -0.002864 -0.003318
v 0.000114 -0.002555 -0.003957
v 0.000239 -0.002325 -0.003843
v 0.000009 -0.002473 -0.004206
v -0.000184 -0.002185 -0.004442
v -0.000002 -0.002291 -0.004305
v 0.000018 -0.002021 -0.004294
v -0.000065 -0.002189 0.003323
v 0.000084 -0.002066 0.003412
v -0.000057 -0.001728 -0.004335
v -0.000196 -0.001849 0.003736
v -0.000354 -0.001701 -0.004421
v -0.000258 -0.001947 -0.004436
v -0.000053 -0.001568 0.003923
v -0.000548 -0.001438 -0.004369
v 0.000007 -0.001403 -0.004291
v -0.000329 -0.001388 0.004005
v -0.000732 -0.001245 -0.004333
v -0.000460 -0.000942 0.004155
v -0.000722 -0.000893 -0.004322
v -0.000770 -0.000694 -0.004343
v -0.000628 -0.000481 0.004264
v -0.001156 0.000022 -0.004403
v -0.000939 0.000168 0.004295
v -0.001077 -0.000098 0.004202
v -0.001083 0.000453 -0.004424
v -0.001287 0.000366 0.004111
v -0.001278 0.000652 -0.004380
v -0.001340 0.000921 -0.004304
v -0.001721 0.001250 0.003507
v -0.001917 0.001495 0.003150
v -0.001992 0.001465 -0.000055
v -0.002047 0.001345 -0.003959
v -0.001838 0.001763 0.001660
v -0.001801 0.001692 0.001192
v -0.002007 0.001412 0.000347
v -0.001812 0.001830 -0.000101
v -0.002015 0.001560 -0.000332
v -0.002023 0.001647 -0.000642
v -0.001991 0.001673 0.002821
v -0.002082 0.001752 0.001965
v -0.001894 0.001829 0.002343
v -0.001912 0.002012 -0.001368
v -0.002030 0.002020 -0.001617
v -0.002019 0.002104 -0.003256
v -0.002148 0.002156 -0.002294
v -0.002176 0.002161 -0.002576
v 0.000578 -0.003264 -0.002132
v 0.000692 -0.002969 -0.000330
v 0.000689 -0.003230 -0.000595
v 0.000754 -0.002911 -0.000827
v 0.000659 -0.002668 0.000712
v 0.000507 -0.002829 0.000336
v 0.000623 -0.002702 0.000252
v 0.000641 -0.002615 0.001272
v 0.000502 -0.002660 0.001526
v 0.000350 -0.002499 -0.003367
v 0.000361 -0.002234 0.002648
v 0.000229 -0.002369 0.002750
v 0.000366 -0.002529 0.002376
v 0.000477 -0.002435 0.002364
v 0.000161 -0.002225 -0.004078
v 0.000150 -0.002257 0.003057
v 0.000241 -0.002117 0.002985
v 0.000324 -0.001981 0.002711
v 0.000230 -0.001847 0.002986
v 0.000250 -0.001769 0.002769
v 0.000367 -0.001762 0.002404
v 0.000164 -0.001986 0.003371
v 0.000024 -0.001896 0.003624
v 0.000161 -0.001648 -0.004217
v -0.000050 -0.001792 0.003773
v 0.000074 -0.001334 0.003274
v 0.000154 -0.001598 0.002986
v 0.000192 -0.001480 0.002458
v -0.000263 -0.001328 -0.004338
v -0.000169 -0.001234 0.004110
v -0.000038 -0.001185 0.004117
v 0.000166 -0.001548 0.002711
v 0.000093 -0.001198 0.002279
v 0.000018 -0.001297 0.002941
v -0.000006 -0.001172 0.002516
v -0.000097 -0.000996 -0.004311
v -0.000431 -0.001111 -0.004325
v -0.000281 -0.000620 0.004280
v -0.000094 -0.001037 0.003172
v -0.000124 -0.001012 0.002693
v -0.000223 -0.000824 0.002964
v -0.000602 -0.000392 -0.004428
v -0.000303 -0.000630 0.002726
v -0.000340 -0.000541 0.003221
v -0.000513 -0.000205 0.003019
v -0.000571 0.000000 0.002848
v -0.000793 -0.000172 -0.004446
v -0.000791 -0.000147 0.004305
v -0.000746 0.000082 -0.004468
v -0.001020 0.000161 -0.004443
v -0.001032 0.000800 0.004171
v -0.001181 0.000989 0.004021
v -0.001388 0.001194 -0.004200
v -0.001279 0.001213 0.003860
v -0.001836 0.001636 -0.003888
v -0.001696 0.001641 0.003199
v -0.001731 0.001842 0.002703
v -0.001801 0.001662 0.000868
v -0.001745 0.001801 0.000333
v -0.001740 0.002004 -0.000513
v -0.002030 0.001722 -0.000899
v -0.001896 0.001902 -0.003695
v -0.001853 0.001829 -0.000408
v -0.001805 0.001940 -0.000754
v -0.002057 0.001982 -0.003496
v 0.000771 -0.003072 -0.001890
v 0.000849 -0.002979 -0.001608
v 0.000761 -0.002915 -0.002274
v 0.000755 -0.003089 -0.001235
v 0.000955 -0.002763 -0.001739
v 0.000687 -0.002538 0.002016
v 0.000733 -0.002819 -0.000464
v 0.000841 -0.002740 -0.001139
v 0.000982 -0.002470 -0.001391
v 0.000902 -0.002796 -0.001435
v 0.000705 -0.002772 -0.002524
v 0.000768 -0.002604 0.001856
v 0.000679 -0.002584 0.001509
v 0.000818 -0.002437 0.001162
v 0.000679 -0.002600 0.000954
v 0.000714 -0.002475 0.000201
v 0.000671 -0.002735 -0.000059
v 0.000705 -0.002546 0.000429
v 0.000759 -0.002541 -0.000600
v 0.000569 -0.002292 0.002295
v 0.000743 -0.002124 0.000201
v 0.000720 -0.002382 -0.000109
v 0.000787 -0.002526 -0.000803
v 0.000839 -0.002315 -0.002693
v 0.000655 -0.002341 -0.002927
v 0.000542 -0.002135 -0.003295
v 0.000357 -0.002067 -0.003792
v 0.000494 -0.001616 -0.003860
v 0.000472 -0.002071 0.002413
v 0.000627 -0.001972 0.002051
v 0.000264 -0.001886 -0.004073
v 0.000145 -0.001740 0.003634
v 0.000175 -0.001645 0.003286
v 0.000203 -0.001850 0.003304
v 0.000298 -0.001267 -0.004163
v 0.000082 -0.001508 0.003925
v 0.000166 -0.001414 0.003868
v 0.000190 -0.001473 0.003673
v 0.000149 -0.001303 0.003578
v 0.000161 -0.001056 -0.004267
v 0.000012 -0.000908 0.002097
v -0.000036 -0.000649 0.004261
v -0.000079 -0.000920 0.004206
v -0.000061 -0.000747 0.003630
v -0.000140 -0.000787 0.003447
v -0.000146 -0.000812 0.002346
v -0.000463 -0.000862 -0.004330
v -0.000397 -0.000391 0.002625
v -0.000303 -0.000199 0.003729
v -0.000357 -0.000337 0.002394
v -0.000347 -0.000166 0.002280
v -0.000193 -0.000371 0.002067
v -0.000289 -0.000160 0.004356
v -0.000110 -0.000185 0.004039
v -0.000405 -0.000310 0.003395
v -0.000510 -0.000147 0.003294
v -0.000477 0.000063 0.002512
v -0.000368 0.000105 0.002257
v -0.000603 -0.000116 -0.004454
v -0.000771 0.000209 0.004349
v -0.000436 -0.000200 0.004363
v -0.000528 0.000274 0.003602
v -0.000464 0.000196 0.003731
v -0.000590 0.000128 0.003072
v -0.000567 0.000268 0.002824
v -0.000523 0.000272 0.002573
v -0.000522 0.000518 0.003775
v -0.000568 0.000083 0.003258
v -0.000709 0.000776 -0.004422
v -0.000724 0.000537 0.004286
v -0.000585 0.000402 0.003388
v -0.000593 0.000434 0.003130
v -0.000988 0.000818 -0.004397
v -0.000996 0.000539 0.004232
v -0.001024 0.001142 -0.004323
v -0.001469 0.001511 0.003537
v -0.001676 0.001787 0.002972
v -0.001381 0.001866 0.003181
v -0.001456 0.001763 0.003301
v -0.001540 0.001940 0.002583
v -0.001616 0.001913 0.002056
v -0.001341 0.001994 0.001883
v -0.001291 0.002015 0.001575
v -0.001626 0.001849 0.001577
v -0.001390 0.002049 0.001129
v -0.001588 0.001879 0.001031
v -0.001680 0.001817 0.000731
v -0.001534 0.002049 0.000675
v -0.001467 0.002040 -0.003790
v -0.001582 0.002246 -0.000123
v -0.001497 0.002295 -0.000334
v -0.001620 0.002128 -0.000711
v -0.001524 0.002194 -0.001148
v -0.001752 0.002045 -0.001079
v -0.001517 0.002249 -0.001480
v -0.001737 0.002139 -0.001399
v -0.001742 0.002331 -0.002607
v -0.001710 0.002129 -0.003574
v -0.001504 0.002317 0.000089
v -0.001639 0.002092 0.000109
v -0.001863 0.002261 -0.002080
v 0.000914 -0.002824 -0.002029
v 0.001130 -0.002366 -0.001603
v 0.001078 -0.002571 -0.001850
v 0.000960 -0.002624 -0.002243
v 0.000832 -0.002319 0.001743
v 0.000825 -0.002481 0.001814
v 0.000812 -0.002447 0.001495
v 0.000776 -0.002450 0.000770
v 0.000844 -0.002331 -0.001015
v 0.000712 -0.002224 0.002036
v 0.000923 -0.002219 0.001213
v 0.000847 -0.002198 0.000768
v 0.000774 -0.002300 0.000471
v 0.000930 -0.002120 -0.001216
v 0.000811 -0.002075 0.001731
v 0.000846 -0.001935 0.000690
v 0.000787 -0.001769 0.000546
v 0.000699 -0.001773 -0.000493
v 0.000765 -0.002085 -0.000748
v 0.000775 -0.001801 -0.000804
v 0.000861 -0.001978 -0.001041
v 0.000768 -0.002055 -0.002943
v 0.000804 -0.001690 -0.002994
v 0.000640 -0.001925 -0.003242
v 0.000562 -0.001793 -0.003486
v 0.000753 -0.001851 0.001688
v 0.000549 -0.001681 0.001931
v 0.000711 -0.001942 0.000032
v 0.000703 -0.001981 -0.000255
v 0.000748 -0.001465 -0.000745
v 0.000667 -0.001451 -0.003260
v 0.000691 -0.001603 0.001518
v 0.000732 -0.001802 0.000303
v 0.000568 -0.001527 -0.003587
v 0.000418 -0.001456 -0.004028
v 0.000331 -0.001487 0.002146
v 0.000635 -0.001447 0.000093
v 0.000455 -0.001443 0.001850
v 0.000481 -0.001189 0.001525
v 0.000154 -0.000840 0.004216
v 0.000121 -0.001029 0.004109
v 0.000192 -0.000855 0.004065
v 0.000185 -0.000880 0.003958
v 0.000244 -0.000708 -0.004297
v 0.000057 -0.000779 -0.004315
v 0.000066 -0.001047 0.003590
v -0.000128 -0.000566 0.002073
v 0.000286 -0.000948 0.001675
v 0.000111 -0.000492 0.001689
v -0.000161 -0.000107 0.001936
v 0.000020 0.000054 0.001691
v -0.000278 0.000222 -0.004431
v -0.000211 0.000012 0.004182
v -0.000327 -0.000032 0.003825
v -0.000247 0.000208 0.002036
v -0.000359 0.000142 0.004277
v -0.000106 0.000112 0.001829
v -0.000337 0.000540 -0.004423
v -0.000639 0.000476 -0.004438
v -0.000525 0.000175 0.004352
v -0.000404 0.000261 0.004029
v -0.000273 0.000462 0.002098
v -0.000539 0.000451 0.004216
v -0.000550 0.000610 0.004035
v -0.000523 0.000843 0.003239
v -0.000543 0.000524 0.002843
v -0.000636 0.000737 0.004166
v -0.000538 0.000787 0.003598
v -0.000828 0.000766 0.004238
v -0.000732 0.000960 0.004180
v -0.000908 0.000972 0.004163
v -0.000865 0.001428 0.003920
v -0.000990 0.001343 0.003956
v -0.001163 0.001570 0.003708
v -0.001531 0.001887 -0.003874
v -0.001254 0.001723 -0.004028
v -0.000995 0.002134 0.001596
v -0.001517 0.001904 0.001365
v -0.001456 0.002216 -0.000883
v -0.001285 0.002277 -0.001245
v -0.001272 0.002279 -0.003612
v -0.001381 0.002164 0.000868
v -0.001405 0.002290 0.000489
v -0.001387 0.002305 -0.000551
v -0.001242 0.002326 -0.001583
v -0.001516 0.002335 -0.001951
v -0.001535 0.002398 -0.002391
v -0.001482 0.002463 -0.002600
v -0.001725 0.002240 -0.003253
v -0.001362 0.002409 -0.003272
v -0.001299 0.002456 0.000148
v 0.001214 -0.002138 -0.001514
v 0.001222 -0.002155 -0.001802
v 0.001103 -0.002296 -0.002335
v 0.001115 -0.002440 -0.002064
v 0.000894 -0.002171 0.001458
v 0.000886 -0.001921 0.001413
v 0.001099 -0.002278 -0.001414
v 0.001014 -0.002319 -0.002476
v 0.000887 -0.001973 0.001008
v 0.000814 -0.001719 0.000780
v 0.001070 -0.001929 -0.002568
v 0.000834 -0.001754 0.001236
v 0.000963 -0.001839 -0.001148
v 0.001007 -0.001638 -0.001159
v 0.000818 -0.001674 0.001046
v 0.000701 -0.001460 0.000543
v 0.000640 -0.001253 -0.000467
v 0.000838 -0.001211 -0.000995
v 0.000870 -0.001549 -0.000973
v 0.000647 -0.001364 0.001294
v 0.000604 -0.001118 0.001011
v 0.000593 -0.001069 0.000467
v 0.000701 -0.001137 -0.000731
v 0.000668 -0.001018 -0.002997
v 0.000644 -0.001155 -0.003174
v 0.000519 -0.000954 -0.003388
v 0.000568 -0.001233 -0.003505
v 0.000437 -0.001109 -0.004004
v 0.000512 -0.001284 -0.003850
v 0.000354 -0.001057 -0.004171
v 0.000490 -0.000939 0.001230
v 0.000523 -0.000809 0.000958
v 0.000635 -0.001174 0.000771
v 0.000553 -0.000995 0.000098
v 0.000610 -0.001356 -0.000186
v 0.000575 -0.000846 -0.000377
v 0.000550 -0.000782 -0.002994
v 0.000460 -0.000707 -0.003206
v 0.000461 -0.000939 -0.003834
v 0.000368 -0.000574 -0.003973
v 0.000375 -0.000766 -0.004159
v 0.000536 -0.000714 0.000396
v 0.000531 -0.000544 0.000204
v 0.000395 -0.000445 -0.002822
v 0.000340 -0.000473 -0.003299
v 0.000414 -0.000692 -0.003557
v 0.000336 -0.000427 -0.004170
v 0.000047 -0.000539 0.003934
v 0.000332 -0.000746 0.001452
v 0.000168 -0.000087 -0.003636
v 0.000287 -0.000356 -0.003732
v 0.000260 -0.000315 -0.004370
v 0.000092 -0.000547 0.004072
v 0.000131 -0.000194 0.001578
v 0.000254 -0.000311 0.001414
v 0.000323 -0.000251 -0.002550
v 0.000046 0.000060 -0.004430
v -0.000088 -0.000285 0.004243
v 0.000113 0.000179 -0.002443
v 0.000209 -0.000121 -0.002884
v 0.000200 -0.000165 -0.003295
v 0.000065 0.000222 -0.004073
v -0.000232 -0.000320 -0.004373
v 0.000097 0.000397 0.001642
v 0.000229 0.000108 0.001445
v 0.000359 -0.000210 -0.002255
v -0.000003 0.000320 -0.002762
v -0.000004 0.000276 -0.003601
v 0.000101 0.000420 -0.002018
v -0.000222 0.000737 -0.002902
v 0.000024 0.000206 -0.003265
v -0.000025 0.000541 0.001791
v -0.000149 0.000757 -0.002211
v -0.000409 0.000670 0.002485
v -0.000261 0.000623 0.002163
v -0.000194 0.000766 -0.002461
v -0.000384 0.001053 -0.003442
v -0.000185 0.000684 -0.003750
v -0.000432 0.000951 -0.004350
v -0.000408 0.000831 0.002619
v -0.000581 0.000990 -0.004392
v -0.000792 0.001097 -0.004377
v -0.000599 0.001011 0.003968
v -0.000653 0.001062 0.004062
v -0.000562 0.001055 0.003741
v -0.000602 0.001316 0.003618
v -0.000535 0.001395 0.003312
v -0.000530 0.001104 0.003435
v -0.000435 0.001032 0.002866
v -0.000482 0.001112 0.003120
v -0.000376 0.001155 -0.002496
v -0.000974 0.001580 -0.004158
v -0.000482 0.001449 -0.002352
v -0.000600 0.001585 -0.002641
v -0.000487 0.001291 -0.002842
v -0.000344 0.000955 -0.003142
v -0.000748 0.001454 0.003783
v -0.000744 0.001839 -0.002949
v -0.000686 0.001743 -0.003635
v -0.000837 0.001719 -0.004068
v -0.001021 0.001696 0.003637
v -0.000892 0.001588 0.003787
v -0.000757 0.001949 -0.002677
v -0.001009 0.001904 -0.003998
v -0.001173 0.002029 -0.003875
v -0.001141 0.001860 0.003383
v -0.000909 0.001882 0.003367
v -0.001194 0.002018 0.002947
v -0.000910 0.002046 0.003024
v -0.001142 0.002086 0.002514
v -0.001065 0.002088 0.001870
v -0.001137 0.002314 -0.000788
v -0.000993 0.002500 -0.000437
v -0.001226 0.002267 0.000905
v -0.001035 0.002487 0.000688
v -0.001250 0.002424 0.000498
v -0.000996 0.002588 0.000365
v -0.001440 0.002395 -0.000101
v -0.001265 0.002322 -0.000660
v -0.000993 0.002363 -0.001739
v -0.001276 0.002402 -0.002143
v -0.001250 0.002467 -0.002409
v -0.001165 0.002516 -0.002551
v -0.001400 0.002495 -0.002787
v 0.001217 -0.002141 -0.002094
v 0.001255 -0.001948 -0.002008
v 0.001169 -0.001624 -0.001376
v 0.001247 -0.001915 -0.001553
v 0.001195 -0.001931 -0.002284
v 0.001193 -0.002034 -0.001360
v 0.001198 -0.001730 -0.002302
v 0.001237 -0.001722 -0.002096
v 0.001146 -0.001479 -0.002263
v 0.001060 -0.001637 -0.002618
v 0.001104 -0.001321 -0.001429
v 0.001024 -0.001337 -0.002528
v 0.000811 -0.001326 -0.002913
v 0.000818 -0.000936 -0.001084
v 0.000913 -0.001121 -0.002554
v 0.000811 -0.000690 -0.001219
v 0.000754 -0.000876 -0.002585
v 0.000542 -0.000779 0.000706
v 0.000605 -0.000660 -0.000674
v 0.000709 -0.000391 -0.001008
v 0.000547 -0.000627 -0.002695
v 0.000378 -0.000478 0.001224
v 0.000470 -0.000512 0.000987
v 0.000505 -0.000343 0.000741
v 0.000563 -0.000245 -0.000002
v 0.000604 -0.000138 -0.000369
v 0.000544 -0.000503 -0.000193
v 0.000650 -0.000148 -0.000745
v 0.000710 -0.000628 -0.002206
v 0.000467 -0.000223 0.000956
v 0.000372 -0.000052 0.001207
v 0.000484 0.000084 0.001000
v 0.000536 -0.000033 0.000726
v 0.000532 -0.000296 0.000481
v 0.000260 -0.000197 -0.004197
v 0.000106 0.000151 -0.004285
v 0.000212 -0.000146 -0.004365
v 0.000318 0.000151 -0.001862
v 0.000101 0.000121 -0.004388
v -0.000092 0.000531 -0.004213
v -0.000225 0.000645 -0.004341
v -0.000086 0.000786 -0.001986
v -0.000345 0.000994 -0.004162
v -0.000025 0.000920 -0.001791
v -0.000255 0.001022 -0.002204
v -0.000295 0.000939 -0.003910
v -0.000269 0.000956 0.002402
v -0.000180 0.001140 -0.001936
v -0.000367 0.001382 -0.002157
v -0.000337 0.001445 0.002753
v -0.000357 0.001151 0.002690
v -0.000581 0.001417 -0.004163
v -0.000632 0.001574 0.003439
v -0.000504 0.001637 0.003116
v -0.000452 0.001459 0.003018
v -0.000537 0.001844 -0.002136
v -0.000611 0.001753 -0.002409
v -0.000545 0.001444 -0.003949
v -0.000721 0.001752 -0.003893
v -0.000685 0.001421 -0.004242
v -0.000811 0.001714 0.003535
v -0.000661 0.001816 0.003259
v -0.000626 0.002113 -0.002019
v -0.000875 0.001963 -0.003852
v -0.000716 0.002232 0.001568
v -0.000901 0.002255 -0.002638
v -0.000728 0.002070 -0.002334
v -0.000886 0.002137 -0.003145
v -0.001052 0.002136 -0.003782
v -0.000967 0.002112 0.002786
v -0.000917 0.002148 0.002501
v -0.001122 0.002154 0.001327
v -0.000949 0.002331 0.001103
v -0.000669 0.002373 -0.001163
v -0.000992 0.002333 -0.001090
v -0.000962 0.002339 -0.001377
v -0.000827 0.002334 -0.001846
v -0.000990 0.002374 -0.002190
v -0.000839 0.002246 -0.002267
v -0.000996 0.002406 -0.002541
v -0.000992 0.002353 -0.002843
v -0.000905 0.002133 -0.003498
v -0.001075 0.002386 -0.003161
v -0.001138 0.002492 -0.002743
v -0.001037 0.002287 -0.003500
v -0.001145 0.002346 -0.003493
v -0.001232 0.002477 -0.003109
v 0.001251 -0.001731 -0.001778
v 0.001232 -0.001603 -0.001515
v 0.001153 -0.001337 -0.001709
v 0.001061 -0.001140 -0.001987
v 0.001197 -0.001485 -0.001970
v 0.000881 -0.000840 -0.002154
v 0.001040 -0.001199 -0.002293
v 0.000984 -0.000956 -0.001512
v 0.000997 -0.000944 -0.001716
v 0.000833 -0.000595 -0.001481
v 0.000879 -0.000736 -0.001877
v 0.000654 -0.000329 -0.001783
v 0.000728 -0.000322 -0.001196
v 0.000666 0.000016 -0.001068
v 0.000718 -0.000289 -0.001424
v 0.000614 -0.000095 -0.001551
v 0.000584 0.000031 0.000429
v 0.000627 0.000055 -0.000202
v 0.000536 0.000436 -0.001325
v 0.000391 0.000232 -0.001667
v 0.000521 0.000449 0.001130
v 0.000427 0.000265 0.001197
v 0.000550 0.000149 -0.001458
v 0.000328 0.000771 -0.001481
v 0.000197 0.000560 -0.001716
v 0.000220 0.001137 0.001865
v 0.000105 0.000904 -0.001642
v -0.000080 0.001164 0.002248
v -0.000020 0.001251 -0.001685
v -0.000221 0.001626 0.002580
v -0.000216 0.001303 0.002505
v -0.000129 0.001713 -0.001662
v -0.000356 0.001706 -0.001927
v -0.000190 0.001436 -0.001827
v -0.000393 0.001724 0.002855
v -0.000477 0.001943 0.002862
v -0.000481 0.002084 -0.001817
v -0.000304 0.001944 -0.001712
v -0.000677 0.002006 0.003039
v -0.000528 0.002081 0.002702
v -0.000462 0.002179 0.002382
v -0.000309 0.002035 0.002486
v -0.000753 0.002169 0.001839
v -0.000342 0.002427 0.001376
v -0.000374 0.002419 -0.001072
v -0.000598 0.002273 -0.001636
v -0.000765 0.002146 0.002708
v -0.000634 0.002189 0.002231
v -0.000522 0.002440 0.001309
v -0.000699 0.002360 0.001307
v -0.000720 0.002506 -0.000699
v -0.000813 0.002407 -0.000887
v -0.000728 0.002338 -0.001465
v -0.000703 0.002247 -0.001923
v -0.000755 0.002664 0.000628
v -0.000997 0.002592 -0.000036
v -0.000652 0.002767 -0.000012
v -0.000643 0.002717 -0.000337
v 0.000813 0.000618 -0.000462
v 0.000722 0.000402 -0.000683
v 0.000699 0.000296 -0.000394
v 0.000673 0.000141 -0.000615
v 0.000673 0.000237 -0.000904
v 0.000622 0.000171 -0.001212
v 0.000667 0.000307 0.000441
v 0.000592 0.000307 0.000844
v 0.000747 0.000545 0.000617
v 0.000706 0.000338 -0.000038
v 0.000743 0.000590 -0.000807
v 0.000617 0.000730 -0.001154
v 0.000647 0.000483 -0.001082
v 0.000442 0.000559 -0.001411
v 0.000348 0.000508 0.001406
v 0.000230 0.000691 0.001614
v 0.000481 0.001097 0.001572
v 0.000237 0.001109 -0.001492
v 0.000033 0.001465 0.002214
v 0.000076 0.001505 -0.001554
v 0.000008 0.001718 0.002264
v -0.000325 0.001886 0.002654
v -0.000319 0.002169 0.002126
v -0.000433 0.002288 0.001575
v -0.000363 0.002210 0.001863
v -0.000504 0.002472 -0.000920
v -0.000441 0.002311 -0.001342
v -0.000166 0.002309 -0.001242
v -0.000439 0.002652 0.001076
v -0.000638 0.002585 0.001035
v 0.000816 0.000569 0.000098
v 0.000972 0.000802 0.000110
v 0.000854 0.000848 -0.000705
v 0.000741 0.000806 -0.000949
v 0.000904 0.000844 0.000715
v 0.000687 0.000685 0.001011
v 0.000565 0.000841 0.001321
v 0.000510 0.000954 -0.001278
v 0.000478 0.001460 -0.001300
v 0.000363 0.001353 0.001811
v 0.000712 0.001446 0.001533
v 0.000278 0.001558 -0.001419
v 0.000456 0.001838 -0.001281
v 0.000134 0.001832 -0.001435
v 0.000187 0.002004 0.001937
v -0.000153 0.002074 0.002209
v -0.000068 0.001910 0.002284
v 0.000024 0.002158 0.001849
v -0.000095 0.002308 0.001585
v 0.000071 0.002092 -0.001349
v -0.000310 0.002159 -0.001518
v -0.000116 0.001989 -0.001522
v -0.000406 0.002777 0.000817
v -0.000348 0.002774 -0.000473
v 0.000911 0.000956 0.000927
v 0.000943 0.000796 0.000422
v 0.001194 0.001046 0.000279
v 0.000968 0.000827 -0.000214
v 0.000990 0.000947 -0.000449
v 0.000817 0.001049 0.001171
v 0.000709 0.001051 -0.001075
v 0.000711 0.001196 0.001399
v 0.000672 0.001395 -0.001163
v 0.000292 0.001632 0.001957
v 0.000594 0.001673 0.001687
v 0.000278 0.001827 0.001952
v 0.000578 0.001929 0.001683
v 0.000468 0.002156 0.001631
v 0.000233 0.002270 0.001603
v 0.000326 0.002250 -0.001185
v 0.000062 0.002348 -0.001136
v 0.000030 0.002565 0.001307
v 0.000003 0.002417 0.001427
v -0.000104 0.002518 -0.000940
v -0.000088 0.002741 0.001124
v 0.000165 0.002983 -0.000418
v -0.000330 0.002621 -0.000729
v -0.000146 0.002944 0.000684
v -0.000548 0.002802 0.000340
v -0.000048 0.003022 0.000382
v 0.000203 0.003114 -0.000120
v -0.000092 0.002927 -0.000358
v -0.000284 0.002909 -0.000114
v 0.001145 0.001002 -0.000003
v 0.001068 0.001230 0.001052
v 0.001067 0.001467 -0.000854
v 0.001006 0.001093 -0.000650
v 0.000863 0.001364 -0.000999
v 0.000879 0.001133 -0.000882
v 0.000952 0.001377 0.001288
v 0.000959 0.001721 -0.001002
v 0.000808 0.001976 -0.001092
v 0.000506 0.002070 -0.001208
v 0.000574 0.002302 0.001503
v 0.000323 0.002440 0.001434
v 0.000463 0.002691 -0.000847
v 0.000468 0.002702 0.001324
v 0.000387 0.002970 -0.000532
v 0.000168 0.002773 -0.000697
v 0.000002 0.002949 0.000900
v 0.000152 0.002908 0.001036
v 0.000207 0.003031 0.000753
v 0.000377 0.003114 -0.000305
v 0.001310 0.001404 0.001000
v 0.001674 0.001521 0.000589
v 0.001138 0.001109 0.000767
v 0.001132 0.001026 0.000528
v 0.001208 0.001117 -0.000229
v 0.001231 0.001274 -0.000491
v 0.001144 0.001360 -0.000703
v 0.001375 0.001538 -0.000601
v 0.001198 0.001546 0.001209
v 0.000981 0.001697 0.001408
v 0.000918 0.002240 0.001382
v 0.000940 0.001951 0.001449
v 0.000723 0.002400 -0.001024
v 0.000521 0.002514 0.001398
v 0.000837 0.002480 0.001322
v 0.000589 0.002791 0.001218
v 0.000450 0.002942 0.001024
v 0.000719 0.002646 0.001289
v 0.000415 0.002502 -0.001014
v 0.000306 0.002813 0.001225
v 0.000634 0.003001 -0.000523
v 0.000130 0.003110 0.000158
v 0.001411 0.001267 0.000004
v 0.001551 0.001557 -0.000420
v 0.001322 0.001751 -0.000775
v 0.001313 0.002111 0.001205
v 0.001398 0.001987 -0.000794
v 0.000800 0.002259 -0.001054
v 0.001243 0.002273 0.001191
v 0.001230 0.002328 -0.000856
v 0.000894 0.002744 -0.000766
v 0.000684 0.003154 0.000399
v 0.000431 0.003189 0.000167
v 0.000621 0.003052 0.000742
v 0.000349 0.003134 0.000446
v 0.000737 0.003175 0.000041
v 0.000449 0.003209 -0.000052
v 0.000660 0.003155 -0.000238
v 0.001561 0.001773 0.001019
v 0.001584 0.001519 0.000787
v 0.001630 0.001645 0.000864
v 0.001643 0.001467 0.000390
v 0.001835 0.001674 0.000391
v 0.001732 0.001754 -0.000366
v 0.001572 0.001776 -0.000592
v 0.001464 0.001868 0.001118
v 0.001719 0.001891 -0.000544
v 0.001625 0.002156 -0.000662
v 0.001598 0.002052 0.000962
v 0.001468 0.002298 -0.000740
v 0.001311 0.002095 -0.000851
v 0.001253 0.002447 0.001093
v 0.001444 0.002273 0.001029
v 0.001611 0.002283 0.000827
v 0.001340 0.002550 -0.000724
v 0.001322 0.002581 0.000919
v 0.001064 0.002600 -0.000809
v 0.000989 0.002759 0.001014
v 0.001139 0.002981 0.000472
v 0.001280 0.002804 0.000683
v 0.000858 0.002917 0.000912
v 0.000942 0.002878 -0.000643
v 0.001235 0.002889 -0.000497
v 0.000846 0.002981 -0.000524
v 0.000921 0.003043 0.000599
v 0.001116 0.003043 0.000184
v 0.000938 0.003109 0.000341
v 0.001186 0.002980 -0.000390
v 0.001868 0.001880 0.000129
v 0.001867 0.001837 0.000343
v 0.001837 0.001928 -0.000132
v 0.001750 0.001622 0.000107
v 0.001765 0.001678 -0.000174
v 0.001832 0.002021 0.000550
v 0.001755 0.001921 0.000770
v 0.001836 0.001834 0.000584
v 0.001794 0.001959 -0.000432
v 0.001745 0.002153 -0.000524
v 0.001740 0.002260 0.000581
v 0.001600 0.002477 0.000645
v 0.001545 0.002704 0.000217
v 0.001581 0.002628 0.000484
v 0.001340 0.002913 -0.000042
v 0.001561 0.002669 -0.000182
v 0.001413 0.002721 -0.000547
v 0.001237 0.002743 -0.000656
v 0.001379 0.002845 0.000359
v 0.001096 0.003054 -0.000137
v 0.001826 0.002149 0.000229
v 0.001816 0.002132 -0.000341
v 0.001737 0.002110 0.000754
v 0.001703 0.002470 0.000104
v 0.001779 0.002288 -0.000130
v 0.001718 0.002368 -0.000389
v 0.001504 0.002718 -0.000439
v 0.001570 0.002469 -0.000607
v 0.001674 0.002484 0.000397
# 6811 vertices, 0 vertices normals

f 1 18 2
f 14 1 2
f 21 29 3
f 29 22 3
f 29 42 4
f 30 29 4
f 7 30 4
f 45 30 7
f 6 35 5
f 6 4 42
f 44 45 7
f 52 54 5
f 54 6 5
f 6 55 4
f 4 55 7
f 55 44 7
f 68 66 9
f 70 68 9
f 75 74 10
f 66 8 18
f 9 18 1
f 66 18 9
f 70 1 77
f 9 1 70
f 74 79 10
f 75 10 12
f 13 12 11
f 75 12 13
f 81 11 16
f 13 11 81
f 16 80 81
f 8 82 17
f 8 17 18
f 77 1 14
f 78 14 20
f 77 14 78
f 79 20 15
f 78 20 79
f 10 15 28
f 79 15 10
f 12 28 21
f 10 28 12
f 11 21 3
f 12 21 11
f 16 3 22
f 11 3 16
f 24 16 22
f 80 16 24
f 83 80 24
f 18 17 31
f 31 2 18
f 19 14 2
f 20 19 26
f 14 19 20
f 15 26 27
f 20 26 15
f 15 27 28
f 24 22 23
f 23 83 24
f 25 17 82
f 86 25 82
f 17 25 31
f 2 31 32
f 19 32 33
f 2 32 19
f 33 26 19
f 40 26 33
f 40 34 26
f 26 34 27
f 28 27 42
f 28 42 21
f 42 29 21
f 30 22 29
f 23 30 45
f 22 30 23
f 45 85 23
f 25 36 31
f 87 36 25
f 86 87 25
f 31 36 32
f 33 32 39
f 40 33 39
f 27 34 35
f 27 35 42
f 43 85 45
f 87 37 36
f 36 38 32
f 37 38 36
f 32 38 39
f 40 39 41
f 40 41 34
f 34 41 5
f 34 5 35
f 42 35 6
f 44 43 45
f 38 47 39
f 91 47 38
f 37 91 38
f 41 47 49
f 39 47 41
f 41 49 51
f 5 51 52
f 41 51 5
f 54 55 6
f 94 44 55
f 93 43 44
f 94 93 44
f 91 46 47
f 46 101 47
f 101 48 49
f 47 101 49
f 48 50 51
f 49 48 51
f 50 92 52
f 51 50 52
f 92 53 52
f 52 58 54
f 53 58 52
f 55 58 56
f 54 58 55
f 57 55 56
f 55 57 94
f 53 59 58
f 59 104 56
f 58 59 56
f 105 113 67
f 60 105 67
f 68 60 67
f 149 60 68
f 69 149 68
f 114 149 69
f 61 114 69
f 72 114 61
f 71 72 61
f 73 115 62
f 115 73 116
f 64 116 73
f 108 116 64
f 63 108 64
f 13 63 64
f 110 63 13
f 81 110 13
f 76 110 81
f 113 117 65
f 67 65 66
f 113 65 67
f 67 66 68
f 70 69 68
f 61 69 70
f 62 71 79
f 72 71 62
f 62 74 73
f 62 79 74
f 75 73 74
f 75 64 73
f 13 64 75
f 8 65 117
f 118 8 117
f 65 8 66
f 70 77 61
f 78 61 77
f 71 61 78
f 71 78 79
f 80 76 81
f 80 83 76
f 83 119 76
f 82 118 122
f 82 8 118
f 83 120 119
f 123 82 122
f 23 120 83
f 23 85 120
f 85 84 120
f 86 82 123
f 125 86 123
f 43 84 85
f 43 127 84
f 89 87 86
f 125 89 86
f 90 87 89
f 87 90 37
f 90 91 37
f 93 88 43
f 88 127 43
f 89 95 90
f 50 48 133
f 50 133 92
f 129 93 94
f 129 88 93
f 97 90 95
f 130 97 95
f 91 97 100
f 90 97 91
f 46 100 101
f 91 100 46
f 101 103 48
f 103 133 48
f 133 168 92
f 168 53 92
f 96 56 104
f 96 57 56
f 94 96 134
f 57 96 94
f 134 129 94
f 135 129 134
f 130 99 97
f 99 98 100
f 97 99 100
f 100 98 101
f 98 170 103
f 101 98 103
f 170 102 103
f 102 133 103
f 53 137 59
f 137 141 59
f 59 141 104
f 141 140 96
f 104 141 96
f 96 140 134
f 147 112 105
f 106 147 105
f 60 106 105
f 149 106 60
f 114 150 149
f 152 150 114
f 115 152 114
f 116 107 152
f 116 108 107
f 63 145 108
f 109 145 63
f 110 109 63
f 112 111 113
f 113 105 112
f 115 114 72
f 115 72 62
f 115 116 152
f 110 154 109
f 110 155 154
f 110 76 155
f 117 111 158
f 113 111 117
f 155 119 159
f 76 119 155
f 117 158 118
f 161 159 119
f 122 158 156
f 118 158 122
f 161 120 160
f 119 120 161
f 122 121 123
f 156 121 122
f 84 160 120
f 121 163 123
f 84 124 160
f 123 163 125
f 84 126 124
f 127 126 84
f 162 125 163
f 89 125 162
f 164 89 162
f 127 165 126
f 88 165 127
f 128 164 166
f 128 95 164
f 95 89 164
f 129 165 88
f 166 209 128
f 130 128 209
f 130 95 128
f 129 135 173
f 129 173 165
f 131 99 130
f 209 131 130
f 99 131 98
f 98 131 132
f 98 132 170
f 102 170 167
f 133 102 167
f 133 167 168
f 137 53 168
f 173 135 210
f 135 134 210
f 168 136 137
f 136 175 137
f 175 138 137
f 141 138 139
f 137 138 141
f 140 139 142
f 141 139 140
f 142 134 140
f 172 134 142
f 176 172 142
f 172 210 134
f 175 177 138
f 177 143 139
f 138 177 139
f 143 176 142
f 139 143 142
f 180 189 147
f 181 180 147
f 106 181 147
f 148 181 106
f 150 151 148
f 144 153 107
f 186 144 107
f 108 186 107
f 187 186 108
f 145 187 108
f 188 187 145
f 189 146 112
f 112 147 189
f 149 148 106
f 150 148 149
f 150 183 151
f 150 152 183
f 152 153 183
f 152 107 153
f 109 188 145
f 188 109 154
f 111 146 192
f 112 146 111
f 191 155 193
f 154 155 191
f 111 157 158
f 192 157 111
f 159 193 155
f 157 156 158
f 157 196 156
f 194 193 159
f 194 159 161
f 160 194 161
f 197 194 160
f 121 156 196
f 121 199 163
f 121 196 199
f 124 197 160
f 163 202 162
f 124 126 204
f 197 124 204
f 162 202 240
f 126 205 204
f 165 205 126
f 206 162 240
f 206 164 162
f 206 166 164
f 165 208 205
f 173 208 165
f 131 169 132
f 167 136 168
f 209 211 131
f 211 169 131
f 132 169 171
f 171 170 132
f 171 246 167
f 170 171 167
f 246 213 167
f 167 213 136
f 244 173 210
f 211 174 169
f 174 245 171
f 169 174 171
f 214 251 175
f 136 214 175
f 177 175 251
f 172 176 217
f 217 210 172
f 177 178 143
f 178 215 176
f 143 178 176
f 215 217 176
f 187 185 186
f 228 189 180
f 179 228 180
f 180 218 179
f 181 218 180
f 181 182 218
f 181 148 182
f 151 182 148
f 151 223 182
f 151 224 223
f 224 183 225
f 151 183 224
f 183 184 225
f 153 184 183
f 184 153 144
f 144 186 185
f 188 221 187
f 188 190 221
f 230 146 189
f 228 230 189
f 188 154 190
f 190 191 229
f 154 191 190
f 230 192 146
f 191 231 229
f 193 231 191
f 192 233 157
f 193 195 231
f 157 232 196
f 233 232 157
f 195 194 198
f 195 193 194
f 235 198 197
f 197 198 194
f 232 234 196
f 234 199 196
f 197 271 235
f 201 163 199
f 236 199 234
f 236 201 199
f 197 200 271
f 202 163 201
f 200 204 203
f 200 197 204
f 237 202 201
f 237 240 202
f 204 239 203
f 207 239 204
f 207 204 205
f 207 205 208
f 275 166 206
f 209 166 275
f 275 243 209
f 211 209 243
f 213 214 136
f 208 173 244
f 243 248 211
f 174 248 212
f 211 248 174
f 174 212 245
f 171 245 246
f 246 247 213
f 213 247 214
f 214 250 251
f 210 253 244
f 217 253 210
f 177 251 178
f 178 252 215
f 217 215 216
f 216 253 217
f 222 182 219
f 218 182 222
f 182 223 219
f 227 185 220
f 144 185 227
f 187 220 185
f 187 221 220
f 263 228 179
f 258 263 179
f 179 222 258
f 179 218 222
f 224 260 223
f 225 260 224
f 225 226 260
f 184 226 225
f 184 227 226
f 184 144 227
f 190 262 221
f 190 261 262
f 264 261 190
f 265 230 228
f 263 265 228
f 229 264 190
f 230 266 192
f 265 266 230
f 229 289 264
f 231 289 229
f 266 233 192
f 231 267 289
f 195 267 231
f 233 291 232
f 195 268 267
f 198 268 195
f 235 268 198
f 272 268 235
f 232 269 234
f 271 272 235
f 200 273 271
f 238 200 203
f 273 200 238
f 201 236 237
f 203 239 238
f 240 237 306
f 207 241 239
f 240 306 206
f 206 242 275
f 306 242 206
f 310 207 208
f 241 207 310
f 275 276 243
f 208 309 310
f 244 309 208
f 277 248 243
f 276 277 243
f 246 245 249
f 247 246 249
f 247 279 214
f 250 214 279
f 253 311 244
f 311 309 244
f 212 313 245
f 245 313 249
f 313 247 249
f 250 279 280
f 250 254 251
f 250 280 254
f 251 254 178
f 252 283 215
f 216 283 281
f 216 215 283
f 281 253 216
f 254 282 252
f 178 254 252
f 252 282 283
f 222 256 412
f 219 256 222
f 219 284 256
f 223 284 219
f 227 327 226
f 227 255 327
f 227 220 255
f 220 257 255
f 221 257 220
f 257 221 262
f 285 257 262
f 339 263 258
f 412 258 222
f 412 339 258
f 284 223 260
f 260 259 284
f 260 326 259
f 226 326 260
f 286 262 261
f 286 285 262
f 286 261 264
f 288 286 264
f 263 287 265
f 263 339 287
f 264 289 288
f 266 265 287
f 267 342 289
f 267 348 342
f 294 348 267
f 268 294 267
f 270 232 291
f 272 294 268
f 269 232 270
f 295 269 270
f 272 297 294
f 295 234 269
f 272 296 297
f 271 296 272
f 274 236 234
f 295 274 234
f 273 296 271
f 301 296 273
f 274 302 236
f 301 238 304
f 301 273 238
f 302 237 236
f 302 369 237
f 239 304 238
f 306 237 369
f 305 239 241
f 304 239 305
f 306 371 374
f 306 374 242
f 308 275 242
f 374 308 242
f 308 276 275
f 316 311 253
f 277 312 248
f 212 312 278
f 248 312 212
f 212 278 313
f 247 313 314
f 279 314 315
f 247 314 279
f 279 315 280
f 316 253 281
f 381 254 280
f 315 381 280
f 254 381 317
f 254 317 282
f 283 282 319
f 319 281 283
f 255 329 328
f 257 329 255
f 332 412 256
f 256 405 332
f 284 405 256
f 284 406 405
f 259 406 284
f 326 226 327
f 328 327 255
f 402 329 257
f 402 257 285
f 286 402 285
f 326 333 259
f 289 343 288
f 287 290 266
f 342 343 289
f 292 233 266
f 290 292 266
f 354 357 345
f 357 356 349
f 345 357 349
f 292 291 233
f 292 270 291
f 294 293 348
f 292 361 270
f 293 294 297
f 270 361 295
f 361 298 295
f 296 368 297
f 295 298 274
f 300 296 301
f 300 368 296
f 299 302 274
f 298 299 274
f 300 301 370
f 304 370 301
f 299 369 302
f 370 304 303
f 372 306 369
f 373 303 304
f 373 304 305
f 371 306 372
f 305 375 373
f 241 375 305
f 241 310 375
f 307 375 310
f 308 378 276
f 310 309 307
f 377 276 378
f 277 276 377
f 382 311 316
f 382 446 311
f 446 309 311
f 277 377 312
f 312 379 278
f 278 379 313
f 315 314 380
f 383 382 316
f 281 383 316
f 379 449 313
f 449 314 313
f 315 380 381
f 282 317 318
f 282 318 319
f 281 319 383
f 320 389 321
f 323 320 321
f 392 320 323
f 322 394 321
f 389 322 321
f 323 325 331
f 321 325 323
f 323 331 392
f 331 398 392
f 400 328 329
f 394 395 330
f 330 321 394
f 325 337 324
f 325 330 337
f 325 321 330
f 325 324 331
f 404 398 331
f 399 326 327
f 327 400 399
f 400 327 328
f 408 402 286
f 330 334 335
f 395 334 330
f 335 337 330
f 336 324 337
f 331 336 338
f 324 336 331
f 331 338 404
f 259 333 407
f 406 259 407
f 399 333 326
f 286 489 408
f 288 489 286
f 395 411 340
f 346 395 340
f 334 346 341
f 395 346 334
f 335 341 347
f 334 341 335
f 337 347 336
f 335 347 337
f 336 353 338
f 404 338 419
f 287 339 495
f 339 487 495
f 339 412 487
f 288 413 489
f 343 413 288
f 340 411 410
f 336 351 353
f 347 351 336
f 338 353 417
f 417 419 338
f 287 425 290
f 494 425 287
f 287 495 494
f 343 416 413
f 342 416 343
f 354 410 344
f 354 340 410
f 354 345 340
f 349 340 345
f 349 346 340
f 341 346 349
f 347 349 351
f 341 349 347
f 351 422 353
f 352 417 353
f 424 417 352
f 290 425 292
f 342 420 416
f 348 420 342
f 355 344 421
f 355 354 344
f 358 349 356
f 358 351 349
f 350 351 358
f 351 350 422
f 422 352 353
f 426 352 422
f 426 423 352
f 423 424 352
f 425 430 292
f 293 420 348
f 428 355 421
f 354 355 363
f 354 363 357
f 292 430 361
f 427 293 297
f 427 420 293
f 364 355 428
f 355 364 363
f 357 363 365
f 356 365 367
f 357 365 356
f 359 356 367
f 358 356 359
f 430 360 361
f 434 427 297
f 362 364 428
f 363 364 366
f 363 366 365
f 365 366 367
f 359 367 433
f 361 360 298
f 368 434 297
f 368 440 434
f 362 435 364
f 364 435 366
f 435 436 366
f 366 436 367
f 436 438 433
f 367 436 433
f 300 440 368
f 439 299 298
f 360 439 298
f 441 300 370
f 440 300 441
f 299 442 369
f 439 442 299
f 441 370 303
f 443 441 303
f 442 372 369
f 373 443 303
f 444 375 307
f 376 308 374
f 376 378 308
f 307 445 444
f 309 445 307
f 533 446 382
f 445 309 446
f 378 447 377
f 312 447 536
f 377 447 312
f 536 379 312
f 382 542 533
f 314 449 450
f 450 451 380
f 314 450 380
f 381 451 452
f 380 451 381
f 381 452 317
f 318 452 541
f 317 452 318
f 319 541 453
f 318 541 319
f 383 453 542
f 319 453 383
f 542 382 383
f 461 459 386
f 459 385 386
f 461 386 387
f 384 387 388
f 461 387 384
f 388 462 384
f 385 466 386
f 386 466 387
f 466 467 387
f 387 467 388
f 392 391 390
f 475 391 392
f 474 393 322
f 322 389 474
f 320 390 389
f 392 390 320
f 475 398 476
f 392 398 475
f 394 393 396
f 394 322 393
f 398 397 476
f 479 400 329
f 393 477 396
f 396 395 394
f 404 397 398
f 406 483 405
f 400 478 399
f 401 329 402
f 401 479 329
f 401 402 408
f 411 403 409
f 477 411 396
f 403 411 477
f 404 493 397
f 488 412 332
f 482 488 332
f 482 405 483
f 482 332 405
f 407 483 406
f 484 333 399
f 484 407 333
f 486 414 409
f 403 486 409
f 409 410 411
f 409 414 410
f 395 396 411
f 419 493 404
f 488 487 412
f 415 414 486
f 419 418 493
f 421 414 415
f 414 344 410
f 414 421 344
f 418 419 503
f 419 424 503
f 419 417 424
f 494 504 425
f 420 500 416
f 426 422 350
f 424 423 502
f 502 503 424
f 425 504 430
f 505 500 420
f 421 499 428
f 429 426 350
f 423 509 502
f 423 426 509
f 426 429 509
f 504 507 430
f 427 505 420
f 431 505 427
f 499 508 428
f 358 359 350
f 350 359 429
f 430 507 360
f 434 431 427
f 428 432 362
f 508 432 428
f 433 429 359
f 433 511 429
f 507 513 360
f 434 514 431
f 440 514 434
f 510 362 432
f 435 362 510
f 435 517 436
f 433 438 512
f 512 511 433
f 520 360 513
f 440 526 514
f 510 516 435
f 435 516 517
f 517 437 436
f 437 518 438
f 436 437 438
f 518 512 438
f 439 520 604
f 360 520 439
f 526 440 441
f 604 442 439
f 526 441 443
f 529 526 443
f 442 525 372
f 531 443 373
f 372 530 371
f 525 530 372
f 375 531 373
f 371 532 374
f 530 532 371
f 531 375 444
f 617 376 374
f 532 617 374
f 376 534 378
f 617 534 376
f 533 619 446
f 619 445 446
f 535 447 378
f 534 535 378
f 448 533 542
f 379 536 621
f 449 621 537
f 379 621 449
f 450 537 538
f 449 537 450
f 451 538 623
f 450 538 451
f 451 623 452
f 452 540 541
f 546 544 548
f 454 546 548
f 552 456 548
f 548 456 454
f 550 546 454
f 552 455 456
f 454 456 457
f 460 454 457
f 550 454 460
f 553 550 460
f 463 456 455
f 456 463 459
f 456 459 457
f 458 547 553
f 461 457 459
f 461 460 457
f 461 553 460
f 384 553 461
f 384 458 553
f 458 384 462
f 385 463 558
f 465 385 558
f 463 385 459
f 388 464 462
f 468 385 465
f 385 470 466
f 385 468 470
f 466 470 472
f 467 472 469
f 467 466 472
f 388 469 473
f 467 469 388
f 473 464 388
f 390 560 563
f 647 560 390
f 391 647 390
f 565 647 391
f 468 572 470
f 572 471 472
f 470 572 472
f 471 566 469
f 472 471 469
f 566 561 473
f 469 566 473
f 474 563 567
f 474 389 563
f 390 563 389
f 565 475 568
f 391 475 565
f 393 567 571
f 393 474 567
f 476 568 475
f 577 393 571
f 476 578 568
f 397 578 476
f 403 575 481
f 575 477 577
f 403 477 575
f 477 393 577
f 399 478 579
f 400 663 478
f 400 479 663
f 480 479 401
f 408 480 401
f 581 403 481
f 397 587 578
f 493 587 397
f 407 484 483
f 579 484 399
f 490 408 489
f 480 408 490
f 486 485 492
f 581 485 486
f 486 403 581
f 493 586 587
f 588 495 487
f 488 588 487
f 489 589 490
f 413 589 489
f 486 492 415
f 418 586 493
f 495 496 494
f 413 498 589
f 416 498 413
f 497 492 491
f 594 497 491
f 497 415 492
f 497 421 415
f 418 673 586
f 503 673 418
f 494 674 504
f 496 674 494
f 500 498 416
f 501 498 500
f 499 497 594
f 499 421 497
f 674 596 504
f 501 500 505
f 508 499 594
f 506 508 594
f 595 503 502
f 504 596 507
f 505 677 501
f 431 677 505
f 429 511 509
f 502 597 595
f 502 509 597
f 683 677 431
f 508 603 432
f 506 603 508
f 519 509 511
f 597 509 519
f 514 683 431
f 432 603 510
f 511 512 519
f 514 526 601
f 515 510 603
f 516 510 515
f 516 527 517
f 517 527 523
f 517 523 437
f 512 518 519
f 521 601 526
f 515 606 516
f 606 522 516
f 522 527 516
f 437 523 528
f 528 518 437
f 524 518 528
f 692 524 528
f 524 519 518
f 604 525 442
f 526 529 521
f 613 527 522
f 606 613 522
f 608 527 613
f 523 527 608
f 608 692 528
f 523 608 528
f 529 443 531
f 615 529 531
f 615 531 444
f 616 615 444
f 445 616 444
f 448 619 533
f 616 445 619
f 543 448 542
f 620 536 447
f 535 620 447
f 536 620 621
f 537 621 622
f 537 622 538
f 538 622 623
f 623 539 452
f 452 539 540
f 541 540 624
f 453 624 543
f 541 624 453
f 543 542 453
f 626 625 549
f 626 549 544
f 709 626 544
f 709 544 545
f 627 709 545
f 629 549 625
f 549 548 544
f 546 545 544
f 545 546 627
f 628 627 546
f 547 628 546
f 552 549 629
f 551 552 629
f 552 548 549
f 546 550 547
f 628 547 630
f 455 552 551
f 547 550 553
f 630 547 554
f 634 630 554
f 551 633 556
f 555 633 551
f 556 455 551
f 556 463 455
f 458 554 547
f 634 462 635
f 634 458 462
f 634 554 458
f 558 463 556
f 462 557 635
f 641 559 556
f 556 559 558
f 559 465 558
f 464 557 462
f 641 639 559
f 639 465 559
f 638 557 464
f 642 644 560
f 647 642 560
f 639 650 465
f 650 468 465
f 464 561 562
f 464 473 561
f 562 638 464
f 646 563 644
f 567 563 646
f 563 560 644
f 564 647 565
f 651 564 565
f 650 652 468
f 652 572 468
f 570 571 646
f 571 567 646
f 565 655 651
f 568 655 565
f 656 572 652
f 471 572 573
f 573 566 471
f 653 566 573
f 569 653 573
f 653 561 566
f 654 576 571
f 571 570 654
f 568 660 655
f 656 574 572
f 574 569 573
f 572 574 573
f 657 659 575
f 576 657 575
f 577 576 575
f 577 571 576
f 578 660 568
f 659 582 481
f 481 575 659
f 483 580 583
f 484 580 483
f 580 579 661
f 579 743 661
f 478 743 579
f 478 663 743
f 479 664 663
f 664 479 480
f 584 664 480
f 585 485 581
f 582 581 481
f 582 585 581
f 578 665 660
f 587 665 578
f 488 666 752
f 482 666 488
f 583 482 483
f 583 666 482
f 484 579 580
f 669 584 480
f 669 480 490
f 485 670 492
f 485 585 670
f 587 671 665
f 586 671 587
f 668 495 588
f 751 668 588
f 752 588 488
f 752 751 588
f 490 590 669
f 589 590 490
f 491 670 592
f 492 670 491
f 586 672 671
f 668 496 495
f 668 759 496
f 589 591 590
f 498 591 589
f 491 592 594
f 586 764 672
f 673 764 586
f 759 674 496
f 498 678 591
f 501 678 498
f 592 593 594
f 674 767 596
f 593 506 594
f 503 595 598
f 598 673 503
f 501 677 678
f 767 599 507
f 596 767 507
f 506 600 603
f 593 600 506
f 595 597 684
f 684 598 595
f 507 599 513
f 514 682 683
f 597 607 684
f 597 519 607
f 513 605 520
f 599 605 513
f 682 601 602
f 682 514 601
f 603 687 515
f 600 687 603
f 688 684 607
f 520 689 604
f 605 689 520
f 602 521 690
f 601 521 602
f 687 606 515
f 607 519 524
f 691 688 607
f 604 777 525
f 689 777 604
f 521 610 690
f 529 610 521
f 782 606 687
f 613 606 782
f 524 692 609
f 609 691 607
f 524 609 607
f 777 778 525
f 610 529 615
f 611 610 615
f 613 612 608
f 612 692 608
f 525 778 530
f 615 614 611
f 530 695 532
f 778 695 530
f 614 616 696
f 614 615 616
f 532 785 617
f 695 785 532
f 618 696 616
f 697 534 617
f 785 697 617
f 697 699 534
f 787 619 448
f 787 618 619
f 619 618 616
f 702 535 534
f 699 702 534
f 701 448 543
f 701 787 448
f 702 620 535
f 621 620 790
f 621 790 622
f 623 622 704
f 539 704 705
f 623 704 539
f 540 705 793
f 539 705 540
f 540 793 624
f 543 624 701
f 706 708 626
f 626 709 706
f 627 711 709
f 625 708 714
f 626 708 625
f 627 712 711
f 625 714 629
f 628 712 627
f 715 712 628
f 714 717 555
f 629 555 551
f 629 714 555
f 715 628 630
f 631 715 630
f 716 715 631
f 630 634 631
f 716 634 718
f 631 634 716
f 633 555 632
f 721 633 632
f 717 632 555
f 634 719 718
f 635 719 634
f 636 637 721
f 637 633 721
f 637 556 633
f 635 723 719
f 557 723 635
f 636 722 640
f 637 640 641
f 636 640 637
f 641 556 637
f 557 638 723
f 640 639 641
f 727 639 640
f 722 727 640
f 643 729 644
f 643 642 808
f 644 642 643
f 642 725 808
f 647 725 642
f 727 648 639
f 648 650 639
f 645 724 562
f 562 724 638
f 646 644 729
f 647 564 725
f 564 651 726
f 725 564 726
f 648 649 650
f 731 649 648
f 649 652 650
f 732 562 561
f 732 645 562
f 733 654 570
f 812 733 570
f 729 570 646
f 729 812 570
f 649 656 652
f 737 656 649
f 732 561 653
f 733 735 576
f 576 654 733
f 660 819 655
f 569 658 653
f 659 657 734
f 657 735 734
f 576 735 657
f 737 739 656
f 739 740 574
f 656 739 574
f 740 658 569
f 574 740 569
f 582 818 828
f 659 818 582
f 747 583 580
f 663 662 743
f 664 662 663
f 828 744 585
f 828 585 582
f 665 741 660
f 665 832 741
f 752 666 745
f 666 583 747
f 664 584 831
f 831 753 907
f 831 584 753
f 584 669 753
f 744 670 585
f 744 667 670
f 755 665 671
f 832 665 755
f 758 669 590
f 753 669 758
f 667 592 670
f 668 835 759
f 590 757 758
f 591 757 590
f 759 762 674
f 591 675 757
f 678 675 591
f 763 593 592
f 674 761 767
f 762 761 674
f 840 593 763
f 673 676 764
f 598 676 673
f 677 679 678
f 679 675 678
f 840 680 593
f 599 767 841
f 683 679 677
f 683 681 679
f 593 680 600
f 598 684 685
f 681 682 771
f 683 682 681
f 680 842 600
f 684 686 685
f 599 843 605
f 682 602 771
f 600 772 687
f 842 772 600
f 688 686 684
f 688 774 686
f 843 689 605
f 690 771 602
f 690 770 771
f 847 687 772
f 774 688 691
f 779 770 690
f 610 779 690
f 847 775 687
f 782 687 775
f 691 609 780
f 780 774 691
f 779 611 849
f 610 611 779
f 693 692 612
f 693 609 692
f 693 780 609
f 611 694 849
f 614 694 611
f 782 852 613
f 852 783 612
f 613 852 612
f 612 783 693
f 614 696 694
f 618 786 696
f 698 697 785
f 698 699 697
f 787 786 618
f 699 700 702
f 787 701 789
f 703 620 702
f 700 703 702
f 620 703 790
f 622 790 791
f 704 791 792
f 622 791 704
f 705 792 863
f 704 792 705
f 705 863 793
f 624 793 795
f 795 701 624
f 789 701 795
f 866 869 706
f 796 866 706
f 709 796 706
f 707 796 709
f 711 707 709
f 870 707 711
f 708 869 871
f 706 869 708
f 711 710 870
f 708 797 714
f 871 797 708
f 711 712 710
f 710 712 798
f 797 800 714
f 712 715 798
f 799 798 715
f 713 717 714
f 800 713 714
f 799 715 716
f 801 799 716
f 713 802 717
f 716 876 801
f 718 876 716
f 802 632 717
f 802 720 632
f 718 803 876
f 719 803 718
f 721 804 636
f 720 804 721
f 632 720 721
f 719 878 803
f 723 878 719
f 806 722 636
f 804 806 636
f 723 807 878
f 638 807 723
f 807 638 724
f 728 807 724
f 882 729 643
f 643 808 882
f 810 725 726
f 722 730 727
f 648 727 730
f 724 645 728
f 726 809 810
f 651 809 726
f 730 731 648
f 814 645 732
f 814 969 645
f 888 733 812
f 651 816 809
f 655 816 651
f 649 731 813
f 737 649 813
f 817 732 653
f 817 814 732
f 815 733 888
f 735 733 815
f 734 735 815
f 655 819 816
f 737 813 821
f 658 817 653
f 818 659 734
f 660 736 819
f 738 739 821
f 739 737 821
f 739 738 740
f 658 895 823
f 658 740 895
f 823 817 658
f 829 736 741
f 736 660 741
f 742 580 661
f 747 580 742
f 661 900 742
f 661 825 900
f 743 825 661
f 743 901 825
f 662 901 743
f 901 662 664
f 826 901 664
f 749 744 828
f 741 832 829
f 905 752 745
f 666 746 745
f 666 747 746
f 831 826 664
f 744 748 667
f 749 748 744
f 755 750 832
f 910 668 751
f 905 910 751
f 905 751 752
f 833 753 758
f 754 592 667
f 748 754 667
f 756 755 671
f 750 755 756
f 910 835 668
f 910 909 835
f 758 757 833
f 763 592 754
f 760 763 754
f 671 837 756
f 672 837 671
f 835 762 759
f 675 838 757
f 672 839 837
f 764 839 672
f 764 917 839
f 676 917 764
f 767 761 919
f 679 765 675
f 676 766 917
f 598 766 676
f 919 841 767
f 679 769 765
f 681 769 679
f 840 768 680
f 766 598 685
f 841 844 599
f 681 771 769
f 768 842 680
f 685 686 845
f 844 843 599
f 922 771 770
f 769 771 922
f 686 774 845
f 843 846 689
f 774 773 845
f 689 781 777
f 846 781 689
f 847 850 775
f 773 774 776
f 774 780 776
f 777 781 778
f 775 853 782
f 850 853 775
f 781 930 778
f 694 851 849
f 853 852 782
f 783 852 854
f 783 854 932
f 784 783 932
f 693 783 784
f 784 780 693
f 778 930 695
f 694 856 851
f 696 856 694
f 695 855 785
f 930 855 695
f 786 856 696
f 937 856 786
f 935 698 785
f 855 935 785
f 935 858 698
f 937 786 788
f 786 787 788
f 858 699 698
f 858 700 699
f 858 857 700
f 788 789 946
f 789 788 787
f 857 703 700
f 703 860 790
f 857 860 703
f 791 860 861
f 790 860 791
f 791 861 862
f 791 862 792
f 792 862 863
f 793 859 794
f 863 859 793
f 794 795 793
f 946 795 794
f 795 946 789
f 866 796 867
f 707 867 796
f 707 868 867
f 707 870 868
f 872 870 710
f 872 710 798
f 873 872 798
f 873 798 799
f 874 873 799
f 875 874 799
f 875 799 801
f 953 802 713
f 800 953 713
f 877 805 720
f 802 877 720
f 805 804 720
f 880 806 804
f 805 880 804
f 806 884 722
f 880 884 806
f 881 729 882
f 808 960 882
f 808 961 960
f 725 961 808
f 961 725 810
f 885 722 884
f 730 722 885
f 885 811 730
f 731 730 811
f 728 645 969
f 887 888 812
f 881 812 729
f 881 887 812
f 813 811 820
f 813 731 811
f 889 734 815
f 819 891 816
f 821 813 820
f 817 976 814
f 889 894 818
f 889 818 734
f 819 736 891
f 820 892 821
f 823 976 817
f 893 828 818
f 894 893 818
f 892 822 821
f 738 821 822
f 738 824 740
f 895 740 824
f 898 899 896
f 747 898 896
f 898 742 979
f 747 742 898
f 742 900 979
f 902 827 749
f 893 749 828
f 893 902 749
f 832 903 829
f 822 904 824
f 738 822 824
f 904 895 824
f 746 830 745
f 746 896 830
f 746 747 896
f 827 748 749
f 748 827 906
f 832 750 903
f 912 907 753
f 912 753 833
f 906 754 748
f 908 750 756
f 754 906 760
f 756 837 908
f 834 914 762
f 835 834 762
f 835 909 834
f 757 838 833
f 836 833 838
f 760 994 763
f 839 995 837
f 761 914 915
f 762 914 761
f 675 765 838
f 916 836 838
f 765 916 838
f 839 917 995
f 915 919 761
f 994 840 763
f 768 840 994
f 766 918 917
f 922 916 765
f 769 922 765
f 920 766 685
f 920 918 766
f 768 1000 842
f 923 685 845
f 923 920 685
f 770 924 922
f 843 926 846
f 844 926 843
f 773 923 845
f 846 926 781
f 770 927 924
f 779 927 770
f 848 847 772
f 842 848 772
f 848 850 847
f 776 928 773
f 926 930 781
f 849 927 779
f 851 927 849
f 850 1092 853
f 934 776 780
f 934 929 776
f 1007 852 853
f 1092 1007 853
f 852 1007 854
f 784 932 934
f 934 780 784
f 856 1011 851
f 856 936 1011
f 1006 855 930
f 935 855 1006
f 937 936 856
f 942 858 935
f 939 937 788
f 942 940 858
f 858 940 857
f 862 947 864
f 864 1019 859
f 859 944 794
f 946 794 944
f 939 788 946
f 943 860 857
f 860 943 861
f 862 861 947
f 862 864 863
f 864 859 863
f 1020 865 866
f 866 948 1020
f 866 867 948
f 867 868 948
f 869 865 951
f 866 865 869
f 868 870 949
f 869 951 871
f 949 870 872
f 952 949 872
f 871 951 797
f 952 872 873
f 951 1108 797
f 874 952 873
f 797 953 800
f 1108 953 797
f 1027 875 954
f 1027 874 875
f 801 954 875
f 877 802 953
f 1028 801 876
f 954 801 1028
f 876 955 1028
f 803 955 876
f 877 956 805
f 803 957 955
f 878 957 803
f 879 880 805
f 956 879 805
f 878 964 957
f 807 964 878
f 880 962 884
f 879 962 880
f 964 807 728
f 958 881 882
f 882 960 958
f 966 961 810
f 884 883 885
f 962 883 884
f 728 969 964
f 810 967 966
f 809 967 810
f 971 885 883
f 811 885 971
f 888 887 886
f 809 1033 967
f 816 1033 809
f 820 811 971
f 970 889 815
f 816 891 1033
f 971 890 820
f 973 820 890
f 972 814 976
f 972 969 814
f 970 894 889
f 892 973 974
f 820 973 892
f 981 736 829
f 981 891 736
f 982 822 892
f 984 823 895
f 984 976 823
f 896 899 897
f 830 896 897
f 898 979 899
f 900 1049 979
f 900 1048 1049
f 825 1048 900
f 825 980 1048
f 901 980 825
f 980 901 826
f 987 827 902
f 1041 987 902
f 893 1041 902
f 829 903 981
f 982 983 822
f 822 983 904
f 984 895 904
f 990 745 830
f 905 745 990
f 986 826 831
f 986 980 826
f 986 831 907
f 991 986 907
f 906 827 987
f 903 750 988
f 911 910 990
f 910 905 990
f 750 908 988
f 911 992 909
f 909 910 911
f 906 1062 760
f 908 837 913
f 992 834 909
f 992 914 834
f 836 912 833
f 995 913 837
f 916 1076 836
f 917 1073 995
f 916 1075 1076
f 996 768 994
f 996 998 768
f 918 997 917
f 918 999 997
f 997 1073 917
f 919 1077 841
f 915 1077 919
f 922 1075 916
f 918 1001 999
f 920 1001 918
f 841 1077 844
f 922 921 1075
f 924 921 922
f 998 1000 768
f 920 923 1001
f 1077 1003 844
f 1000 925 842
f 1001 923 1002
f 844 1003 926
f 924 927 921
f 848 842 925
f 1002 773 928
f 923 773 1002
f 1003 931 926
f 851 1004 927
f 1087 850 848
f 926 931 930
f 1086 1004 851
f 1087 1092 850
f 928 776 929
f 931 1006 930
f 851 1011 1086
f 1007 1093 854
f 932 1093 933
f 932 854 1093
f 934 933 1009
f 932 933 934
f 1009 929 934
f 1014 1006 1010
f 1014 935 1006
f 1012 936 937
f 939 1012 937
f 1014 942 935
f 1012 939 938
f 940 941 857
f 1097 941 940
f 942 1097 940
f 941 943 857
f 943 1100 861
f 861 1100 947
f 864 947 1019
f 859 1018 944
f 1019 1018 859
f 945 946 944
f 938 946 945
f 946 938 939
f 1022 865 1020
f 1104 948 868
f 1104 868 949
f 1023 1104 949
f 865 950 951
f 1022 950 865
f 949 1025 1023
f 1025 949 952
f 1026 952 874
f 1026 874 1027
f 1112 877 953
f 1113 954 1028
f 1112 1115 877
f 1115 956 877
f 879 956 1117
f 956 1115 1117
f 964 1119 957
f 879 1116 962
f 1117 1116 879
f 963 1118 964
f 1118 1119 964
f 1030 958 960
f 960 959 1030
f 961 959 960
f 959 961 966
f 962 1121 883
f 1116 1121 962
f 964 1034 963
f 969 1034 964
f 1031 958 965
f 1031 881 958
f 1031 887 881
f 958 1030 965
f 883 968 971
f 1121 968 883
f 1128 888 886
f 887 1125 886
f 1031 1125 887
f 968 1036 971
f 969 972 1034
f 815 1128 970
f 1128 815 888
f 891 1043 1033
f 1036 890 971
f 1036 973 890
f 1036 1038 973
f 891 975 1043
f 973 1038 974
f 972 1044 1039
f 976 1044 972
f 1041 893 1037
f 893 894 1037
f 975 891 981
f 1038 1054 974
f 982 974 1054
f 982 892 974
f 976 1056 1044
f 984 1056 976
f 977 897 978
f 830 897 977
f 897 1047 978
f 899 1047 897
f 899 1138 1047
f 979 1138 899
f 979 1049 1138
f 980 1057 1048
f 987 1040 1051
f 1041 1040 987
f 904 983 985
f 984 904 985
f 1045 989 990
f 990 977 1045
f 990 830 977
f 986 1057 980
f 987 1060 906
f 1051 1060 987
f 903 988 981
f 1052 988 908
f 981 988 1052
f 1061 992 911
f 989 1061 911
f 989 911 990
f 1063 991 907
f 1063 907 912
f 1060 1062 906
f 1061 1067 992
f 912 993 1063
f 1062 1064 760
f 1065 908 913
f 1067 1066 914
f 1067 914 992
f 993 836 1071
f 993 912 836
f 1064 994 760
f 1074 994 1064
f 913 1068 1065
f 995 1068 913
f 914 1069 915
f 1066 1069 914
f 1070 836 1076
f 1071 836 1070
f 996 994 1074
f 995 1073 1068
f 1069 1158 915
f 998 996 1074
f 1161 1073 997
f 1158 1077 915
f 921 1162 1075
f 998 1082 1000
f 1083 999 1001
f 1077 1080 1003
f 1000 1081 925
f 1082 1081 1000
f 1170 1001 1002
f 1170 1083 1001
f 1080 1084 1003
f 927 1004 921
f 1169 925 1081
f 848 925 1169
f 1002 1088 1170
f 1002 928 1088
f 1003 1084 931
f 1084 1089 931
f 928 1005 1088
f 928 929 1005
f 1089 1006 931
f 1090 1006 1089
f 1011 1091 1086
f 1008 933 1093
f 1009 1008 1180
f 933 1008 1009
f 1005 1009 1180
f 929 1009 1005
f 1090 1010 1006
f 1094 1010 1090
f 936 1091 1011
f 1095 1091 936
f 1012 1095 936
f 1010 1098 1014
f 1094 1098 1010
f 1017 1095 1012
f 1013 942 1014
f 1098 1013 1014
f 1013 1097 942
f 1015 1018 1101
f 1015 1016 945
f 1017 945 1016
f 1017 938 945
f 1017 1012 938
f 941 1099 943
f 1097 1099 941
f 943 1099 1100
f 947 1100 1102
f 1019 1102 1018
f 947 1102 1019
f 1018 1015 944
f 944 1015 945
f 1021 1020 948
f 1022 1020 1021
f 1103 1022 1021
f 948 1104 1021
f 1022 1024 950
f 1103 1024 1022
f 950 1192 951
f 1024 1192 950
f 951 1109 1108
f 1192 1109 951
f 1025 952 1026
f 1191 1025 1026
f 1193 1026 1027
f 1108 1110 953
f 1027 1111 1193
f 954 1111 1027
f 953 1110 1112
f 1113 1111 954
f 1028 1114 1113
f 955 1114 1028
f 955 1029 1114
f 957 1029 955
f 957 1119 1029
f 1123 1118 963
f 1303 1030 959
f 1034 1123 963
f 1032 966 967
f 959 966 1032
f 1121 1126 968
f 1127 1123 1034
f 1124 1128 886
f 886 1125 1124
f 1125 1031 965
f 967 1130 1032
f 1033 1130 967
f 1126 1131 968
f 1131 1036 968
f 972 1127 1034
f 1033 1234 1130
f 1043 1234 1033
f 1131 1038 1036
f 1127 972 1039
f 1215 1127 1039
f 1133 1042 1037
f 1037 1035 1133
f 1037 894 1035
f 894 970 1035
f 1134 1141 1038
f 1042 1040 1041
f 1042 1041 1037
f 975 1053 1043
f 981 1053 975
f 1141 1054 1038
f 1046 1149 1045
f 1045 977 1046
f 977 1136 1046
f 978 1136 977
f 978 1137 1136
f 1047 1137 978
f 1047 1138 1137
f 1049 1143 1138
f 1049 1050 1143
f 1048 1050 1049
f 1048 1144 1050
f 1057 1144 1048
f 981 1052 1053
f 1147 982 1054
f 1141 1147 1054
f 983 1147 1148
f 982 1147 983
f 985 1148 1055
f 983 1148 985
f 1055 984 985
f 1056 984 1055
f 1150 989 1149
f 989 1045 1149
f 1058 1057 986
f 1058 1144 1057
f 1058 986 991
f 1051 1059 1060
f 1061 1150 1153
f 989 1150 1061
f 1151 991 1063
f 1060 1250 1062
f 1059 1250 1060
f 908 1065 1052
f 1153 1067 1061
f 1063 1154 1151
f 993 1154 1063
f 1062 1155 1064
f 1250 1155 1062
f 993 1071 1154
f 1072 1064 1155
f 1074 1064 1072
f 1065 1068 1251
f 1074 1072 1159
f 1073 1263 1068
f 1074 1159 998
f 1263 1073 1161
f 1158 1264 1077
f 1078 1076 1075
f 1070 1076 1078
f 1159 1160 998
f 997 1079 1161
f 999 1079 997
f 1077 1270 1080
f 1264 1270 1077
f 1075 1162 1078
f 998 1160 1082
f 1079 999 1083
f 921 1166 1162
f 1160 1081 1082
f 1080 1164 1084
f 1270 1164 1080
f 1004 1166 921
f 1275 1166 1004
f 1175 1170 1088
f 1164 1089 1084
f 1086 1275 1004
f 1085 848 1169
f 1085 1087 848
f 1087 1177 1092
f 1085 1177 1087
f 1174 1088 1005
f 1174 1175 1088
f 1090 1089 1172
f 1091 1176 1086
f 1178 1007 1092
f 1177 1178 1092
f 1093 1178 1281
f 1007 1178 1093
f 1008 1281 1179
f 1093 1281 1008
f 1008 1179 1180
f 1174 1005 1180
f 1095 1176 1091
f 1181 1098 1094
f 1098 1181 1182
f 1096 1017 1284
f 1096 1095 1017
f 1013 1182 1097
f 1098 1182 1013
f 1182 1183 1097
f 1186 1015 1101
f 1015 1186 1187
f 1016 1187 1284
f 1015 1187 1016
f 1284 1017 1016
f 1183 1099 1097
f 1099 1188 1100
f 1183 1188 1099
f 1102 1188 1184
f 1100 1188 1102
f 1101 1102 1184
f 1102 1101 1018
f 1189 1103 1021
f 1021 1288 1189
f 1104 1288 1021
f 1288 1104 1023
f 1105 1288 1023
f 1103 1190 1024
f 1023 1106 1105
f 1025 1106 1023
f 1024 1290 1192
f 1190 1290 1024
f 1107 1106 1025
f 1107 1025 1191
f 1193 1191 1026
f 1109 1194 1110
f 1109 1110 1108
f 1110 1194 1112
f 1196 1111 1113
f 1112 1194 1293
f 1113 1114 1196
f 1112 1293 1115
f 1029 1197 1114
f 1294 1117 1115
f 1029 1200 1197
f 1119 1200 1029
f 1198 1116 1117
f 1199 1198 1117
f 1294 1199 1117
f 1120 1118 1123
f 1200 1119 1118
f 1120 1200 1118
f 1116 1299 1121
f 1198 1299 1116
f 1123 1203 1120
f 1202 965 1201
f 1201 1030 1303
f 1201 965 1030
f 1122 1303 959
f 1122 959 1032
f 1316 1122 1032
f 1121 1206 1126
f 1299 1206 1121
f 1127 1203 1123
f 1124 1212 1128
f 1124 1202 1308
f 1125 1202 1124
f 1125 965 1202
f 1032 1129 1316
f 1130 1129 1032
f 1207 1131 1126
f 1206 1207 1126
f 1208 1203 1127
f 1211 1133 1035
f 1035 1212 1211
f 970 1212 1035
f 970 1128 1212
f 1130 1332 1129
f 1234 1332 1130
f 1213 1038 1131
f 1207 1213 1131
f 1213 1134 1038
f 1208 1127 1215
f 1225 1208 1215
f 1132 1042 1133
f 1213 1140 1134
f 1140 1141 1134
f 1039 1135 1215
f 1044 1135 1039
f 1232 1230 1136
f 1137 1232 1136
f 1219 1232 1137
f 1138 1219 1137
f 1220 1219 1138
f 1143 1220 1138
f 1321 1220 1143
f 1050 1321 1143
f 1146 1040 1042
f 1221 1146 1042
f 1132 1221 1042
f 1043 1139 1234
f 1053 1139 1043
f 1140 1236 1141
f 1135 1044 1056
f 1243 1135 1056
f 1245 1149 1142
f 1149 1228 1142
f 1149 1046 1228
f 1046 1230 1228
f 1136 1230 1046
f 1144 1320 1050
f 1144 1239 1320
f 1040 1145 1051
f 1040 1146 1145
f 1053 1252 1139
f 1052 1252 1053
f 1242 1147 1141
f 1236 1242 1141
f 1147 1242 1148
f 1055 1148 1244
f 1243 1056 1055
f 1244 1243 1055
f 1150 1245 1248
f 1150 1149 1245
f 1144 1058 1239
f 1058 1152 1239
f 1058 991 1152
f 1059 1051 1145
f 1344 1059 1145
f 1248 1153 1150
f 991 1151 1152
f 1152 1151 1249
f 1344 1250 1059
f 1251 1252 1052
f 1251 1052 1065
f 1153 1254 1067
f 1154 1249 1151
f 1250 1256 1155
f 1066 1254 1354
f 1067 1254 1066
f 1154 1259 1249
f 1071 1259 1154
f 1155 1256 1072
f 1068 1156 1251
f 1066 1157 1069
f 1354 1157 1066
f 1070 1259 1071
f 1262 1072 1256
f 1159 1072 1262
f 1156 1068 1263
f 1069 1258 1158
f 1157 1258 1069
f 1070 1260 1259
f 1267 1159 1262
f 1257 1263 1161
f 1258 1264 1158
f 1260 1078 1266
f 1070 1078 1260
f 1159 1267 1160
f 1161 1163 1257
f 1079 1163 1161
f 1078 1165 1266
f 1162 1165 1078
f 1268 1079 1083
f 1268 1163 1079
f 1166 1165 1162
f 1271 1165 1166
f 1160 1272 1081
f 1167 1083 1170
f 1167 1268 1083
f 1275 1271 1166
f 1081 1168 1169
f 1272 1168 1081
f 1167 1170 1276
f 1170 1175 1276
f 1089 1164 1172
f 1086 1171 1275
f 1279 1169 1168
f 1085 1169 1279
f 1171 1176 1280
f 1176 1171 1086
f 1177 1279 1377
f 1177 1085 1279
f 1276 1174 1173
f 1174 1276 1175
f 1172 1380 1090
f 1377 1178 1177
f 1180 1179 1386
f 1386 1174 1180
f 1380 1094 1090
f 1282 1094 1380
f 1094 1282 1181
f 1095 1280 1176
f 1096 1280 1095
f 1182 1181 1387
f 1182 1387 1183
f 1187 1283 1284
f 1188 1183 1285
f 1188 1390 1184
f 1188 1285 1390
f 1185 1184 1390
f 1185 1101 1184
f 1101 1185 1186
f 1287 1187 1186
f 1189 1190 1103
f 1395 1105 1106
f 1288 1105 1395
f 1289 1290 1190
f 1395 1106 1107
f 1402 1107 1191
f 1192 1195 1109
f 1290 1195 1192
f 1193 1402 1191
f 1195 1194 1109
f 1111 1292 1193
f 1292 1111 1196
f 1291 1292 1196
f 1114 1291 1196
f 1293 1294 1115
f 1114 1296 1291
f 1197 1296 1114
f 1197 1298 1296
f 1200 1298 1197
f 1200 1300 1298
f 1120 1300 1200
f 1203 1204 1120
f 1204 1300 1120
f 1202 1201 1302
f 1311 1303 1122
f 1299 1312 1206
f 1203 1209 1204
f 1205 1212 1124
f 1124 1308 1205
f 1311 1122 1316
f 1312 1207 1206
f 1312 1313 1207
f 1216 1203 1208
f 1216 1209 1203
f 1314 1209 1216
f 1133 1211 1210
f 1205 1211 1212
f 1129 1325 1316
f 1332 1325 1129
f 1313 1213 1207
f 1313 1214 1213
f 1224 1208 1225
f 1216 1224 1227
f 1208 1224 1216
f 1314 1227 1229
f 1216 1227 1314
f 1318 1314 1229
f 1219 1218 1217
f 1220 1218 1219
f 1321 1218 1220
f 1221 1222 1324
f 1221 1132 1222
f 1132 1210 1222
f 1132 1133 1210
f 1214 1140 1213
f 1329 1223 1237
f 1237 1223 1135
f 1223 1225 1135
f 1135 1225 1215
f 1223 1336 1224
f 1225 1223 1224
f 1224 1226 1227
f 1238 1226 1224
f 1336 1238 1224
f 1227 1228 1229
f 1227 1142 1228
f 1227 1226 1142
f 1230 1229 1228
f 1230 1318 1229
f 1230 1231 1318
f 1232 1231 1230
f 1232 1217 1231
f 1219 1217 1232
f 1321 1050 1320
f 1233 1146 1324
f 1324 1146 1221
f 1234 1240 1332
f 1139 1240 1234
f 1236 1235 1242
f 1236 1333 1235
f 1236 1140 1333
f 1334 1237 1243
f 1243 1237 1135
f 1245 1238 1341
f 1226 1238 1245
f 1245 1142 1226
f 1239 1330 1320
f 1246 1330 1239
f 1145 1233 1247
f 1146 1233 1145
f 1252 1240 1139
f 1242 1241 1148
f 1235 1241 1242
f 1148 1241 1244
f 1334 1243 1244
f 1341 1248 1245
f 1246 1239 1152
f 1346 1246 1152
f 1247 1344 1145
f 1252 1253 1240
f 1249 1346 1152
f 1250 1344 1255
f 1253 1251 1442
f 1253 1252 1251
f 1248 1254 1153
f 1249 1352 1346
f 1353 1250 1255
f 1353 1256 1250
f 1156 1442 1251
f 1249 1261 1352
f 1259 1261 1249
f 1256 1353 1355
f 1354 1451 1157
f 1256 1355 1262
f 1450 1257 1360
f 1450 1156 1257
f 1263 1257 1156
f 1451 1258 1157
f 1358 1259 1260
f 1358 1261 1259
f 1363 1358 1260
f 1262 1365 1267
f 1355 1365 1262
f 1258 1361 1264
f 1266 1363 1260
f 1365 1367 1267
f 1163 1360 1257
f 1364 1360 1163
f 1361 1270 1264
f 1274 1270 1361
f 1266 1265 1363
f 1165 1265 1266
f 1267 1367 1160
f 1364 1268 1269
f 1364 1163 1268
f 1164 1270 1274
f 1265 1165 1271
f 1368 1265 1271
f 1367 1272 1160
f 1268 1167 1273
f 1269 1268 1273
f 1278 1164 1274
f 1278 1172 1164
f 1275 1372 1271
f 1272 1373 1168
f 1273 1167 1276
f 1277 1273 1276
f 1171 1372 1275
f 1373 1279 1168
f 1278 1380 1172
f 1382 1171 1280
f 1382 1372 1171
f 1378 1173 1174
f 1277 1276 1173
f 1378 1277 1173
f 1380 1472 1282
f 1381 1382 1280
f 1477 1178 1377
f 1281 1477 1384
f 1178 1477 1281
f 1179 1384 1385
f 1281 1384 1179
f 1179 1385 1386
f 1378 1174 1386
f 1181 1282 1387
f 1388 1545 1283
f 1545 1381 1283
f 1381 1284 1283
f 1381 1096 1284
f 1096 1381 1280
f 1387 1389 1183
f 1389 1285 1183
f 1390 1286 1185
f 1185 1391 1186
f 1185 1286 1391
f 1287 1186 1391
f 1388 1187 1287
f 1187 1388 1283
f 1392 1189 1288
f 1393 1189 1392
f 1392 1288 1395
f 1396 1392 1395
f 1398 1289 1190
f 1190 1393 1398
f 1190 1189 1393
f 1400 1395 1107
f 1400 1107 1402
f 1290 1401 1195
f 1289 1401 1290
f 1404 1402 1193
f 1404 1193 1292
f 1292 1405 1404
f 1195 1407 1194
f 1401 1407 1195
f 1292 1291 1405
f 1407 1295 1293
f 1407 1293 1194
f 1295 1294 1293
f 1295 1409 1294
f 1296 1297 1291
f 1294 1409 1199
f 1412 1297 1296
f 1298 1412 1296
f 1199 1411 1198
f 1409 1411 1199
f 1414 1412 1298
f 1300 1414 1298
f 1413 1299 1198
f 1411 1413 1198
f 1204 1305 1300
f 1301 1414 1300
f 1305 1301 1300
f 1202 1302 1309
f 1201 1310 1302
f 1303 1310 1201
f 1311 1310 1303
f 1312 1299 1413
f 1304 1312 1413
f 1209 1305 1204
f 1301 1305 1306
f 1494 1301 1306
f 1416 1494 1306
f 1307 1205 1417
f 1205 1308 1417
f 1308 1202 1309
f 1311 1316 1424
f 1313 1312 1419
f 1312 1304 1419
f 1313 1419 1421
f 1209 1314 1305
f 1306 1305 1314
f 1317 1306 1314
f 1416 1306 1317
f 1315 1319 1218
f 1222 1210 1504
f 1422 1222 1504
f 1211 1307 1210
f 1211 1205 1307
f 1325 1424 1316
f 1214 1313 1425
f 1313 1421 1425
f 1318 1317 1314
f 1231 1317 1318
f 1231 1319 1317
f 1217 1319 1231
f 1218 1319 1217
f 1321 1315 1218
f 1321 1322 1315
f 1320 1322 1321
f 1323 1322 1320
f 1324 1222 1422
f 1512 1325 1332
f 1214 1425 1140
f 1425 1333 1140
f 1326 1329 1237
f 1329 1327 1223
f 1329 1328 1327
f 1329 1326 1328
f 1223 1327 1336
f 1320 1330 1323
f 1338 1323 1330
f 1331 1324 1428
f 1339 1331 1428
f 1331 1233 1324
f 1332 1439 1512
f 1240 1439 1332
f 1235 1429 1241
f 1235 1333 1429
f 1241 1335 1244
f 1241 1429 1335
f 1334 1326 1237
f 1335 1326 1334
f 1244 1335 1334
f 1328 1430 1327
f 1327 1340 1336
f 1337 1340 1327
f 1430 1337 1327
f 1340 1238 1336
f 1340 1341 1238
f 1330 1246 1338
f 1342 1338 1246
f 1247 1331 1339
f 1433 1247 1339
f 1247 1233 1331
f 1341 1340 1337
f 1434 1341 1337
f 1246 1347 1342
f 1246 1343 1347
f 1246 1346 1343
f 1345 1247 1433
f 1348 1345 1433
f 1345 1344 1247
f 1240 1442 1439
f 1253 1442 1240
f 1248 1341 1434
f 1349 1248 1434
f 1346 1444 1343
f 1440 1347 1343
f 1444 1440 1343
f 1348 1446 1345
f 1255 1345 1446
f 1255 1344 1345
f 1254 1349 1350
f 1248 1349 1254
f 1352 1444 1346
f 1352 1351 1444
f 1255 1446 1353
f 1156 1450 1442
f 1254 1350 1354
f 1261 1351 1352
f 1452 1353 1446
f 1355 1353 1452
f 1350 1451 1354
f 1261 1357 1351
f 1261 1358 1357
f 1457 1355 1452
f 1360 1359 1450
f 1451 1530 1258
f 1358 1356 1357
f 1358 1363 1356
f 1365 1355 1457
f 1360 1528 1359
f 1530 1361 1258
f 1362 1361 1530
f 1363 1460 1356
f 1366 1365 1457
f 1528 1360 1364
f 1362 1274 1361
f 1265 1460 1363
f 1366 1367 1365
f 1463 1364 1269
f 1465 1368 1271
f 1460 1265 1368
f 1465 1460 1368
f 1371 1369 1366
f 1369 1367 1366
f 1369 1272 1367
f 1370 1463 1273
f 1463 1269 1273
f 1274 1468 1278
f 1362 1468 1274
f 1372 1465 1271
f 1470 1465 1372
f 1373 1371 1374
f 1373 1369 1371
f 1373 1272 1369
f 1370 1273 1277
f 1543 1370 1277
f 1468 1473 1278
f 1375 1470 1372
f 1373 1374 1279
f 1476 1543 1277
f 1473 1380 1278
f 1380 1473 1472
f 1376 1381 1545
f 1382 1375 1372
f 1376 1375 1382
f 1381 1376 1382
f 1383 1279 1374
f 1377 1279 1383
f 1475 1476 1378
f 1476 1277 1378
f 1282 1379 1387
f 1282 1472 1379
f 1377 1383 1477
f 1386 1385 1475
f 1475 1378 1386
f 1387 1379 1389
f 1391 1613 1287
f 1388 1287 1613
f 1285 1479 1390
f 1390 1479 1286
f 1394 1393 1392
f 1396 1394 1392
f 1481 1398 1393
f 1396 1395 1400
f 1399 1396 1400
f 1397 1289 1398
f 1481 1397 1398
f 1403 1400 1402
f 1289 1560 1401
f 1397 1560 1289
f 1403 1402 1404
f 1482 1403 1404
f 1482 1404 1405
f 1561 1482 1405
f 1401 1483 1407
f 1401 1560 1483
f 1405 1408 1561
f 1405 1291 1408
f 1406 1295 1407
f 1483 1406 1407
f 1291 1297 1408
f 1295 1486 1409
f 1406 1486 1295
f 1486 1411 1409
f 1486 1565 1411
f 1412 1487 1297
f 1412 1490 1487
f 1410 1411 1565
f 1414 1490 1412
f 1414 1415 1490
f 1413 1411 1410
f 1301 1415 1414
f 1494 1415 1301
f 1491 1309 1571
f 1308 1309 1491
f 1309 1493 1571
f 1302 1493 1309
f 1310 1493 1302
f 1418 1493 1310
f 1420 1304 1413
f 1573 1494 1416
f 1307 1417 1570
f 1417 1308 1491
f 1418 1311 1424
f 1418 1310 1311
f 1419 1420 1421
f 1419 1304 1420
f 1319 1416 1317
f 1319 1573 1416
f 1319 1497 1573
f 1315 1497 1319
f 1498 1497 1315
f 1322 1498 1315
f 1422 1504 1426
f 1504 1423 1495
f 1504 1210 1423
f 1307 1423 1210
f 1648 1424 1325
f 1425 1421 1578
f 1322 1506 1498
f 1322 1515 1506
f 1322 1323 1515
f 1510 1516 1428
f 1428 1426 1510
f 1428 1324 1426
f 1422 1426 1324
f 1425 1505 1333
f 1333 1427 1429
f 1333 1505 1427
f 1429 1427 1514
f 1431 1326 1514
f 1431 1328 1326
f 1323 1338 1515
f 1339 1428 1516
f 1439 1517 1512
f 1429 1514 1335
f 1335 1514 1326
f 1431 1430 1328
f 1430 1518 1337
f 1515 1338 1432
f 1338 1342 1432
f 1435 1432 1342
f 1437 1339 1516
f 1435 1437 1516
f 1437 1433 1339
f 1337 1522 1434
f 1518 1522 1337
f 1342 1347 1435
f 1347 1436 1435
f 1437 1436 1438
f 1435 1436 1437
f 1438 1433 1437
f 1438 1348 1433
f 1442 1517 1439
f 1442 1525 1517
f 1434 1522 1349
f 1440 1436 1347
f 1440 1441 1436
f 1438 1441 1445
f 1436 1441 1438
f 1445 1348 1438
f 1445 1446 1348
f 1522 1350 1349
f 1441 1443 1523
f 1441 1440 1443
f 1440 1351 1443
f 1440 1444 1351
f 1523 1524 1445
f 1441 1523 1445
f 1445 1524 1446
f 1521 1525 1442
f 1450 1521 1442
f 1526 1443 1351
f 1448 1449 1524
f 1449 1446 1524
f 1449 1452 1446
f 1590 1521 1359
f 1359 1521 1450
f 1350 1530 1451
f 1447 1530 1350
f 1526 1351 1357
f 1357 1527 1526
f 1454 1527 1357
f 1455 1527 1454
f 1449 1455 1453
f 1448 1455 1449
f 1453 1452 1449
f 1453 1457 1452
f 1359 1528 1590
f 1357 1356 1454
f 1455 1356 1456
f 1455 1454 1356
f 1453 1456 1459
f 1455 1456 1453
f 1459 1457 1453
f 1529 1362 1530
f 1356 1460 1461
f 1458 1356 1461
f 1458 1456 1356
f 1456 1458 1459
f 1459 1366 1457
f 1464 1528 1364
f 1529 1537 1362
f 1460 1535 1461
f 1460 1462 1535
f 1535 1533 1458
f 1461 1535 1458
f 1458 1466 1459
f 1536 1466 1458
f 1533 1536 1458
f 1466 1366 1459
f 1463 1464 1364
f 1370 1464 1463
f 1537 1469 1362
f 1462 1460 1465
f 1536 1467 1466
f 1371 1467 1541
f 1371 1466 1467
f 1371 1366 1466
f 1464 1370 1602
f 1469 1468 1362
f 1471 1468 1469
f 1541 1374 1371
f 1602 1370 1543
f 1473 1468 1471
f 1375 1376 1542
f 1472 1473 1544
f 1473 1471 1544
f 1542 1376 1545
f 1374 1474 1383
f 1546 1474 1374
f 1544 1379 1472
f 1379 1550 1389
f 1379 1544 1550
f 1389 1550 1551
f 1607 1388 1613
f 1607 1545 1388
f 1477 1474 1554
f 1383 1474 1477
f 1384 1554 1478
f 1477 1554 1384
f 1385 1478 1548
f 1384 1478 1385
f 1548 1475 1385
f 1389 1551 1285
f 1285 1551 1479
f 1286 1552 1391
f 1391 1552 1613
f 1480 1481 1393
f 1394 1480 1393
f 1555 1394 1396
f 1480 1394 1555
f 1555 1396 1399
f 1619 1555 1399
f 1481 1556 1397
f 1480 1556 1481
f 1558 1399 1400
f 1558 1619 1399
f 1558 1400 1403
f 1622 1558 1403
f 1556 1560 1397
f 1556 1623 1560
f 1622 1403 1482
f 1560 1406 1483
f 1485 1561 1408
f 1297 1485 1408
f 1406 1484 1486
f 1485 1297 1487
f 1564 1485 1487
f 1484 1565 1486
f 1487 1489 1564
f 1487 1490 1489
f 1488 1564 1489
f 1415 1489 1490
f 1415 1488 1489
f 1410 1572 1413
f 1415 1494 1488
f 1488 1494 1568
f 1494 1573 1568
f 1492 1570 1417
f 1492 1491 1635
f 1417 1491 1492
f 1491 1571 1635
f 1637 1571 1493
f 1572 1420 1413
f 1420 1572 1577
f 1497 1575 1573
f 1423 1576 1495
f 1307 1576 1423
f 1307 1570 1576
f 1637 1493 1643
f 1496 1493 1418
f 1496 1643 1493
f 1496 1418 1424
f 1645 1496 1424
f 1578 1421 1577
f 1421 1420 1577
f 1497 1630 1575
f 1497 1498 1630
f 1506 1499 1498
f 1507 1499 1506
f 1500 1499 1507
f 1508 1500 1507
f 1501 1500 1508
f 1509 1501 1508
f 1502 1501 1509
f 1510 1502 1509
f 1502 1426 1503
f 1510 1426 1502
f 1426 1504 1503
f 1495 1503 1504
f 1645 1424 1648
f 1425 1578 1505
f 1505 1513 1427
f 1505 1578 1513
f 1507 1506 1515
f 1508 1507 1519
f 1509 1519 1520
f 1508 1519 1509
f 1509 1516 1510
f 1509 1520 1516
f 1511 1325 1512
f 1648 1325 1511
f 1427 1580 1514
f 1513 1580 1427
f 1431 1580 1649
f 1514 1580 1431
f 1649 1582 1431
f 1519 1507 1515
f 1512 1517 1511
f 1584 1430 1431
f 1582 1584 1431
f 1584 1518 1430
f 1584 1583 1518
f 1515 1432 1519
f 1520 1432 1435
f 1520 1519 1432
f 1435 1516 1520
f 1518 1583 1522
f 1525 1585 1517
f 1583 1586 1522
f 1525 1521 1585
f 1522 1586 1350
f 1587 1523 1443
f 1587 1588 1523
f 1523 1589 1524
f 1523 1588 1589
f 1586 1447 1350
f 1447 1586 1656
f 1443 1591 1587
f 1526 1591 1443
f 1448 1524 1589
f 1591 1448 1589
f 1592 1447 1656
f 1592 1530 1447
f 1527 1591 1526
f 1527 1448 1591
f 1527 1455 1448
f 1528 1710 1590
f 1529 1530 1592
f 1597 1710 1528
f 1464 1597 1528
f 1531 1537 1529
f 1538 1537 1531
f 1663 1532 1594
f 1595 1532 1663
f 1595 1462 1532
f 1595 1535 1462
f 1533 1595 1534
f 1535 1595 1533
f 1534 1536 1533
f 1597 1464 1603
f 1469 1537 1538
f 1605 1469 1538
f 1594 1532 1600
f 1532 1470 1600
f 1532 1465 1470
f 1465 1532 1462
f 1539 1467 1536
f 1534 1539 1536
f 1539 1541 1467
f 1539 1540 1541
f 1602 1603 1464
f 1605 1471 1469
f 1598 1600 1542
f 1600 1470 1542
f 1546 1541 1540
f 1610 1602 1543
f 1471 1605 1611
f 1598 1542 1608
f 1375 1542 1470
f 1546 1374 1541
f 1549 1610 1476
f 1610 1543 1476
f 1544 1606 1550
f 1544 1611 1606
f 1544 1471 1611
f 1550 1606 1551
f 1608 1545 1607
f 1545 1608 1542
f 1547 1474 1546
f 1676 1548 1615
f 1549 1548 1676
f 1549 1475 1548
f 1549 1476 1475
f 1479 1553 1286
f 1552 1553 1612
f 1286 1553 1552
f 1612 1613 1552
f 1547 1554 1474
f 1478 1554 1615
f 1615 1548 1478
f 1618 1480 1555
f 1619 1618 1555
f 1557 1556 1480
f 1621 1556 1557
f 1557 1480 1618
f 1621 1623 1556
f 1622 1482 1559
f 1482 1561 1559
f 1560 1684 1406
f 1623 1684 1560
f 1625 1561 1485
f 1684 1563 1406
f 1563 1484 1406
f 1562 1564 1626
f 1485 1564 1562
f 1484 1627 1565
f 1563 1627 1484
f 1626 1564 1488
f 1566 1626 1488
f 1565 1567 1410
f 1627 1567 1565
f 1488 1568 1566
f 1628 1566 1568
f 1567 1572 1410
f 1572 1567 1699
f 1568 1574 1628
f 1568 1573 1574
f 1569 1633 1576
f 1570 1696 1569
f 1696 1492 1634
f 1570 1492 1696
f 1492 1635 1634
f 1571 1636 1635
f 1636 1571 1637
f 1572 1699 1577
f 1575 1574 1573
f 1574 1575 1630
f 1498 1639 1630
f 1499 1639 1498
f 1695 1632 1502
f 1503 1695 1502
f 1695 1503 1633
f 1495 1633 1503
f 1495 1576 1633
f 1570 1569 1576
f 1644 1643 1496
f 1645 1644 1496
f 1577 1638 1578
f 1638 1579 1578
f 1500 1640 1499
f 1500 1642 1640
f 1501 1642 1500
f 1501 1632 1642
f 1502 1632 1501
f 1579 1513 1578
f 1579 1646 1513
f 1579 1647 1646
f 1648 1511 1581
f 1646 1580 1513
f 1646 1649 1580
f 1517 1581 1511
f 1584 1651 1583
f 1517 1759 1581
f 1517 1650 1759
f 1651 1655 1583
f 1585 1650 1517
f 1585 1653 1650
f 1583 1655 1586
f 1521 1653 1585
f 1655 1656 1586
f 1590 1653 1521
f 1587 1591 1588
f 1589 1588 1591
f 1656 1657 1592
f 1592 1658 1529
f 1657 1658 1592
f 1597 1711 1710
f 1597 1661 1711
f 1658 1531 1529
f 1660 1531 1658
f 1531 1660 1593
f 1597 1659 1661
f 1593 1538 1531
f 1663 1594 1599
f 1595 1663 1666
f 1534 1666 1596
f 1595 1666 1534
f 1659 1597 1603
f 1593 1605 1538
f 1667 1605 1593
f 1605 1667 1670
f 1599 1600 1598
f 1600 1599 1594
f 1601 1539 1534
f 1596 1601 1534
f 1601 1540 1539
f 1602 1669 1603
f 1609 1546 1540
f 1669 1602 1610
f 1605 1670 1611
f 1606 1611 1724
f 1725 1674 1607
f 1674 1604 1607
f 1604 1608 1607
f 1608 1604 1598
f 1678 1546 1609
f 1678 1547 1546
f 1610 1549 1677
f 1551 1671 1479
f 1724 1671 1551
f 1606 1724 1551
f 1671 1553 1479
f 1671 1673 1553
f 1612 1553 1673
f 1613 1612 1725
f 1613 1725 1607
f 1678 1614 1547
f 1614 1616 1547
f 1616 1617 1615
f 1676 1615 1617
f 1676 1677 1549
f 1616 1554 1547
f 1554 1616 1615
f 1736 1557 1618
f 1681 1557 1736
f 1618 1680 1736
f 1619 1680 1618
f 1619 1620 1680
f 1558 1620 1619
f 1620 1558 1622
f 1682 1620 1622
f 1621 1624 1623
f 1621 1681 1624
f 1621 1557 1681
f 1682 1622 1559
f 1683 1682 1559
f 1559 1561 1683
f 1625 1683 1561
f 1684 1801 1563
f 1625 1485 1562
f 1801 1688 1563
f 1688 1627 1563
f 1688 1687 1627
f 1692 1627 1687
f 1692 1567 1627
f 1566 1628 1689
f 1629 1689 1628
f 1699 1567 1692
f 1574 1629 1628
f 1629 1574 1690
f 1574 1630 1690
f 1639 1690 1630
f 1695 1631 1632
f 1691 1569 1748
f 1633 1569 1691
f 1569 1696 1748
f 1635 1751 1634
f 1635 1636 1751
f 1755 1636 1637
f 1638 1577 1698
f 1577 1699 1698
f 1499 1641 1639
f 1640 1641 1499
f 1642 1632 1631
f 1644 1637 1643
f 1644 1755 1637
f 1579 1638 1757
f 1638 1698 1757
f 1758 1645 1701
f 1758 1644 1645
f 1648 1701 1645
f 1757 1647 1579
f 1704 1648 1581
f 1701 1648 1704
f 1702 1649 1646
f 1647 1702 1646
f 1702 1582 1649
f 1702 1703 1582
f 1581 1759 1704
f 1703 1584 1582
f 1703 1651 1584
f 1651 1654 1655
f 1654 1656 1655
f 1656 1654 1657
f 1705 1652 1588
f 1590 1708 1653
f 1710 1708 1590
f 1658 1657 1765
f 1660 1658 1765
f 1667 1593 1662
f 1665 1599 1717
f 1665 1663 1599
f 1664 1663 1665
f 1663 1713 1666
f 1664 1713 1663
f 1596 1713 1715
f 1666 1713 1596
f 1715 1722 1596
f 1668 1659 1603
f 1670 1667 1721
f 1717 1598 1604
f 1598 1717 1599
f 1722 1601 1596
f 1722 1540 1601
f 1669 1668 1603
f 1717 1604 1674
f 1727 1609 1540
f 1722 1727 1540
f 1668 1669 1729
f 1669 1677 1729
f 1669 1610 1677
f 1721 1611 1670
f 1611 1721 1724
f 1671 1730 1673
f 1671 1672 1730
f 1671 1724 1672
f 1731 1673 1730
f 1731 1612 1673
f 1731 1725 1612
f 1609 1732 1678
f 1727 1732 1609
f 1675 1617 1679
f 1675 1676 1617
f 1675 1677 1676
f 1729 1677 1675
f 1732 1614 1678
f 1616 1732 1679
f 1614 1732 1616
f 1679 1617 1616
f 1792 1681 1736
f 1680 1735 1736
f 1680 1737 1735
f 1620 1737 1680
f 1737 1620 1682
f 1738 1624 1681
f 1792 1738 1681
f 1685 1623 1624
f 1685 1684 1623
f 1843 1801 1684
f 1684 1685 1843
f 1625 1686 1799
f 1625 1562 1686
f 1801 1802 1688
f 1562 1626 1686
f 1686 1626 1739
f 1687 1688 1802
f 1739 1626 1566
f 1566 1689 1739
f 1807 1692 1687
f 1629 1805 1689
f 1629 1740 1805
f 1690 1740 1629
f 1741 1740 1690
f 1693 1741 1690
f 1691 1745 1744
f 1748 1745 1691
f 1692 1807 1699
f 1639 1693 1690
f 1641 1693 1639
f 1641 1742 1693
f 1640 1742 1641
f 1640 1743 1742
f 1642 1743 1640
f 1642 1631 1743
f 1631 1694 1743
f 1631 1695 1694
f 1633 1694 1695
f 1633 1744 1694
f 1691 1744 1633
f 1696 1747 1748
f 1634 1747 1696
f 1636 1697 1751
f 1697 1636 1755
f 1700 1755 1644
f 1700 1644 1758
f 1647 1757 1856
f 1647 1856 1702
f 1760 1651 1703
f 1650 1812 1759
f 1762 1812 1650
f 1653 1762 1650
f 1760 1654 1651
f 1705 1706 1652
f 1705 1764 1706
f 1707 1762 1708
f 1708 1762 1653
f 1814 1657 1654
f 1652 1768 1588
f 1706 1768 1652
f 1710 1707 1708
f 1711 1707 1710
f 1765 1657 1814
f 1709 1705 1588
f 1768 1709 1588
f 1770 1711 1772
f 1711 1661 1772
f 1716 1772 1661
f 1659 1716 1661
f 1662 1593 1830
f 1593 1826 1830
f 1593 1660 1826
f 1712 1664 1665
f 1712 1713 1664
f 1712 1781 1713
f 1713 1714 1715
f 1713 1781 1714
f 1715 1714 1718
f 1667 1662 1720
f 1717 1778 1665
f 1715 1718 1722
f 1718 1790 1722
f 1723 1716 1659
f 1668 1723 1659
f 1719 1667 1720
f 1721 1667 1719
f 1719 1720 1785
f 1726 1783 1674
f 1729 1728 1831
f 1723 1729 1831
f 1668 1729 1723
f 1719 1724 1721
f 1719 1785 1672
f 1724 1719 1672
f 1730 1785 1786
f 1672 1785 1730
f 1787 1730 1786
f 1731 1730 1787
f 1726 1731 1787
f 1725 1731 1726
f 1725 1726 1674
f 1790 1727 1722
f 1790 1789 1727
f 1791 1675 1733
f 1728 1675 1791
f 1789 1732 1727
f 1734 1732 1789
f 1732 1733 1679
f 1732 1734 1733
f 1733 1675 1679
f 1675 1728 1729
f 1793 1736 1735
f 1792 1736 1793
f 1735 1840 1793
f 1737 1840 1735
f 1795 1737 1682
f 1682 1683 1795
f 1797 1795 1683
f 1797 1625 1799
f 1683 1625 1797
f 1800 1799 1686
f 1803 1800 1686
f 1686 1739 1803
f 1845 1803 1739
f 1802 1808 1687
f 1689 1845 1739
f 1689 1805 1845
f 1808 1807 1687
f 1694 1806 1848
f 1744 1806 1694
f 1744 1745 1806
f 1748 1850 1745
f 1747 1746 1748
f 1747 1749 1746
f 1634 1749 1747
f 1749 1634 1751
f 1750 1749 1751
f 1752 1699 1807
f 1750 1751 1697
f 1697 1753 1750
f 1753 1697 1755
f 1752 1698 1699
f 1752 1756 1698
f 1753 1700 1754
f 1753 1755 1700
f 1758 1754 1700
f 1756 1757 1698
f 1756 1856 1757
f 1810 1758 1701
f 1754 1758 1810
f 1701 1858 1810
f 1704 1858 1701
f 1897 1703 1702
f 1704 1811 1858
f 1759 1811 1704
f 1897 1760 1703
f 1759 1812 1811
f 1762 1761 1812
f 1814 1760 1813
f 1814 1654 1760
f 1763 1706 1764
f 1707 1761 1762
f 1816 1761 1707
f 1766 1818 1764
f 1705 1766 1764
f 1706 1767 1768
f 1763 1767 1706
f 1770 1707 1711
f 1770 1816 1707
f 1817 1765 1814
f 1820 1765 1817
f 1766 1769 1824
f 1766 1709 1769
f 1766 1705 1709
f 1767 1709 1768
f 1767 1769 1709
f 1767 1825 1769
f 1770 1772 1823
f 1820 1660 1765
f 1826 1660 1820
f 1771 1824 1769
f 1771 1825 1776
f 1771 1769 1825
f 1823 1777 1867
f 1823 1772 1777
f 1773 1774 1824
f 1773 1780 1774
f 1771 1773 1824
f 1775 1773 1771
f 1776 1775 1771
f 1777 1831 1867
f 1716 1777 1772
f 1662 1830 1782
f 1779 1778 1918
f 1779 1665 1778
f 1780 1665 1779
f 1780 1773 1712
f 1665 1780 1712
f 1773 1775 1781
f 1712 1773 1781
f 1775 1776 1714
f 1781 1775 1714
f 1718 1714 1827
f 1714 1776 1827
f 1718 1827 1833
f 1777 1723 1831
f 1723 1777 1716
f 1782 1720 1662
f 1720 1782 1785
f 1918 1778 1783
f 1778 1674 1783
f 1778 1717 1674
f 1835 1718 1833
f 1835 1790 1718
f 1873 1784 1788
f 1873 1831 1784
f 1786 1832 1787
f 1832 1917 1726
f 1787 1832 1726
f 1726 1917 1783
f 1790 1835 1839
f 1791 1837 1788
f 1784 1791 1788
f 1728 1791 1784
f 1728 1784 1831
f 1789 1839 1734
f 1789 1790 1839
f 1837 1734 1839
f 1733 1837 1791
f 1734 1837 1733
f 1737 1794 1840
f 1794 1737 1795
f 1796 1794 1795
f 1842 1738 1792
f 1798 1738 1842
f 1796 1795 1797
f 1798 1685 1624
f 1738 1798 1624
f 1799 1800 1797
f 1843 1844 1801
f 1844 1802 1801
f 1844 1939 1802
f 1805 1804 1845
f 1808 1802 1939
f 1740 1804 1805
f 1740 1881 1804
f 1740 1741 1881
f 1745 1849 1806
f 1850 1849 1745
f 1852 1807 1808
f 1693 1882 1741
f 1693 1742 1882
f 1743 1847 1742
f 1743 1883 1847
f 1743 1694 1883
f 1848 1883 1694
f 1748 1746 1850
f 1746 1809 1851
f 1749 1809 1746
f 1809 1749 1750
f 1853 1809 1750
f 1852 1752 1807
f 1752 1852 1891
f 1753 1853 1750
f 1854 1853 1753
f 1756 1752 1890
f 1752 1891 1890
f 1855 1753 1754
f 1854 1753 1855
f 1856 1756 1890
f 1855 1754 1810
f 1702 1893 1897
f 1702 1856 1893
f 1857 1810 1858
f 1813 1760 1897
f 1861 1811 1812
f 1761 1861 1812
f 1898 1814 1813
f 1817 1814 1898
f 1815 1764 1818
f 1763 1815 1900
f 1764 1815 1763
f 1900 1904 1763
f 1816 1861 1761
f 1763 1819 1767
f 1904 1819 1763
f 1816 1770 1823
f 1818 1766 1821
f 1824 1821 1766
f 1819 1825 1767
f 1822 1825 1819
f 1865 1826 1820
f 1864 1826 1865
f 1821 1774 1866
f 1821 1824 1774
f 1822 1776 1825
f 1828 1776 1822
f 1864 1830 1826
f 1864 1829 1830
f 1864 1915 1829
f 1866 1779 1912
f 1866 1780 1779
f 1780 1866 1774
f 1827 1776 1828
f 1869 1827 1828
f 1831 1873 1867
f 1829 1782 1830
f 1782 1829 1870
f 1912 1779 1918
f 1827 1869 1833
f 1870 1785 1782
f 1870 1871 1786
f 1785 1870 1786
f 1786 1871 1832
f 1833 1872 1836
f 1836 1872 1838
f 1834 1788 1838
f 1873 1788 1834
f 1835 1833 1836
f 1839 1835 1836
f 1837 1836 1838
f 1837 1838 1788
f 1839 1836 1837
f 1923 1792 1793
f 1793 1841 1923
f 1840 1841 1793
f 1840 1874 1841
f 1794 1874 1840
f 1794 1875 1874
f 1796 1875 1794
f 1923 1842 1792
f 1875 1796 1876
f 1796 1797 1876
f 1877 1685 1798
f 1797 1878 1876
f 1877 1843 1685
f 1877 1932 1843
f 1878 1800 1879
f 1797 1800 1878
f 1932 1844 1843
f 1879 1800 1803
f 1803 1880 1879
f 1845 1880 1803
f 1804 1880 1845
f 1804 1881 1880
f 1939 1889 1808
f 1741 1846 1881
f 1741 1882 1846
f 1742 1936 1882
f 1847 1936 1742
f 1848 1979 1883
f 1848 1884 1979
f 1806 1884 1848
f 1806 1849 1884
f 1850 1886 1849
f 1746 1886 1850
f 1746 1851 1886
f 1889 1852 1808
f 1809 1887 1851
f 1809 1942 1887
f 1942 1809 1853
f 1943 1942 1853
f 1943 1853 1854
f 1944 1854 1855
f 1945 1944 1855
f 1855 1894 1945
f 1810 1894 1855
f 1890 1893 1856
f 1894 1857 1895
f 1894 1810 1857
f 1811 1895 1857
f 1811 1859 1895
f 1811 1857 1858
f 1897 1898 1813
f 1860 1811 1861
f 1860 1859 1811
f 1899 1860 1861
f 1947 1817 1898
f 1948 1817 1947
f 1816 1899 1861
f 1816 1950 1899
f 1948 1820 1817
f 1865 1820 1948
f 1818 1902 1815
f 1818 1905 1902
f 1902 1900 1815
f 1906 1819 1904
f 1950 1823 1862
f 1950 1816 1823
f 1821 1905 1818
f 1863 1819 1906
f 1863 1822 1819
f 1911 1864 1865
f 1864 1911 1915
f 1954 1866 1912
f 1905 1821 1866
f 1954 1905 1866
f 1863 1828 1822
f 1869 1828 1863
f 1907 1869 1863
f 1869 1907 1913
f 1862 1867 1910
f 1867 1862 1823
f 1829 1868 1870
f 1829 1915 1868
f 1870 1868 1871
f 1869 1913 1919
f 1910 1873 1921
f 1873 1910 1867
f 1871 1961 1832
f 1961 1917 1832
f 1917 1967 1783
f 1783 1967 1918
f 1919 1833 1869
f 1833 1919 1872
f 1872 1922 1838
f 1872 1919 1922
f 1834 1922 1921
f 1834 1838 1922
f 1834 1921 1873
f 1841 1926 1923
f 1841 1925 1926
f 1874 1925 1841
f 1928 1874 1875
f 1930 1798 1842
f 1968 1842 1923
f 1929 1875 1876
f 1929 1928 1875
f 1878 1929 1876
f 1930 1877 1798
f 1878 1879 1974
f 1975 1974 1879
f 1935 1844 1932
f 1880 1975 1879
f 1880 1933 1975
f 1939 1844 1935
f 1881 1933 1880
f 1881 1934 1933
f 1881 1846 1934
f 1883 1937 1847
f 1979 1937 1883
f 1849 1938 1884
f 1885 1938 1849
f 1940 1889 1939
f 1886 1885 1849
f 1886 1888 1885
f 1851 1888 1886
f 1851 1887 1888
f 1852 1985 1891
f 1852 1889 1985
f 1889 1940 1985
f 1892 1890 1891
f 1946 1945 1894
f 1892 1893 1890
f 1894 1895 1946
f 1991 1897 1893
f 1896 1895 1859
f 1947 1897 1991
f 1947 1898 1897
f 1860 1896 1859
f 1899 1896 1860
f 1949 1900 1901
f 1949 1904 1900
f 2001 1865 1948
f 1951 1902 1905
f 1951 1901 1902
f 1902 1901 1900
f 1903 1906 1904
f 1949 1903 1904
f 1903 1952 1906
f 2001 1911 1865
f 1911 2001 1959
f 1954 1951 1905
f 1952 1863 1906
f 1907 1863 1952
f 1862 1910 1909
f 1911 1959 1915
f 1959 1953 1915
f 1964 1912 1962
f 1964 1954 1912
f 1913 1956 1920
f 1913 1907 1956
f 1908 1921 1914
f 1908 1909 1921
f 1909 1910 1921
f 1868 1916 1871
f 1953 1916 1868
f 1915 1953 1868
f 1916 1961 1871
f 1966 1917 1961
f 1966 1967 1917
f 1967 1962 1918
f 1918 1962 1912
f 1919 1913 1920
f 1920 1914 1922
f 1914 1921 1922
f 1919 1920 1922
f 1970 1923 1926
f 1968 1923 1970
f 1926 1924 1970
f 1925 1924 1926
f 1925 1927 1924
f 1874 1927 1925
f 1927 1874 1928
f 1842 1931 1930
f 1842 1968 1931
f 1878 1974 1929
f 1973 1932 1877
f 1930 1973 1877
f 1932 1977 1935
f 1973 1977 1932
f 1933 1976 1975
f 1933 1934 1976
f 1882 2012 1846
f 2013 2012 1882
f 1980 2017 1979
f 1935 1982 1939
f 1977 1982 1935
f 1936 2013 1882
f 1936 2044 2013
f 1936 1847 2044
f 1884 1980 1979
f 1938 1980 1884
f 1885 1981 1938
f 1885 1941 1981
f 1888 1941 1885
f 1982 1940 1939
f 1983 1888 1887
f 1983 1941 1888
f 1983 1887 1942
f 1984 1983 1942
f 1984 1942 1943
f 1987 1984 1943
f 1988 1891 1985
f 1986 1943 1854
f 1986 1987 1943
f 1986 1854 1944
f 2022 1986 1944
f 1988 1892 1891
f 1944 2023 2022
f 1945 2023 1944
f 1991 1892 1988
f 2023 1946 1990
f 2023 1945 1946
f 1991 1893 1892
f 1895 1990 1946
f 1895 1994 1990
f 1994 1895 1896
f 2024 1947 1991
f 1993 1994 1896
f 1948 1947 1992
f 1899 1998 1993
f 1899 1993 1896
f 2067 1948 1992
f 1955 1999 1901
f 1949 1999 1996
f 1901 1999 1949
f 1996 1903 1949
f 1996 2028 1903
f 1998 1899 1997
f 1899 1950 1997
f 2067 2001 1948
f 1951 1955 1901
f 1952 1957 1907
f 1952 1903 1957
f 1903 2028 1957
f 1997 1909 2004
f 1997 1862 1909
f 1862 1997 1950
f 1955 1954 1964
f 1954 1955 1951
f 1956 1907 1958
f 1907 1957 1958
f 1956 2002 1965
f 1956 1958 2002
f 1965 2002 2003
f 2003 2031 1908
f 2031 2004 1908
f 2004 1909 1908
f 1953 2006 1916
f 1916 1960 1961
f 1916 2006 1960
f 1961 2035 1966
f 1961 1960 2035
f 1963 1966 2035
f 1963 1967 1966
f 1963 1962 1967
f 1956 1965 1920
f 1914 1965 2003
f 1920 1965 1914
f 1908 1914 2003
f 1969 1968 1970
f 2007 1969 1970
f 1970 2037 2007
f 1924 2037 1970
f 1924 2008 2037
f 1927 2008 1924
f 1927 1971 2008
f 1928 1971 1927
f 1972 1971 1928
f 2010 1931 1968
f 1969 2010 1968
f 1929 1972 1928
f 1929 2040 1972
f 1973 1930 1931
f 2011 1973 1931
f 2010 2011 1931
f 1929 1974 2040
f 2040 1974 2041
f 1974 1975 2041
f 2041 1975 1976
f 1934 2043 1976
f 2012 2043 1934
f 1846 2012 1934
f 1847 1978 2044
f 1937 1978 1847
f 2047 1978 1937
f 1979 2047 1937
f 1979 2017 2047
f 1938 2051 1980
f 1982 1977 2015
f 2018 1982 2015
f 1981 2051 1938
f 1981 2052 2051
f 1981 2053 2052
f 1941 2053 1981
f 2019 2053 1941
f 2018 1940 1982
f 2020 1940 2018
f 2019 1941 1983
f 2019 1983 1984
f 2056 2019 1984
f 2020 1985 1940
f 2021 1985 2020
f 2056 1984 1987
f 2057 2056 1987
f 2021 1988 1985
f 1986 2057 1987
f 1994 1989 1990
f 1993 1989 1994
f 1947 2024 1992
f 1995 1996 2026
f 2063 2067 1992
f 2032 1999 1955
f 2032 2026 1999
f 2026 1996 1999
f 1995 2028 1996
f 2027 2004 2031
f 2027 1997 2004
f 2001 2000 1959
f 2001 2067 2000
f 1959 2000 2073
f 2032 1955 2036
f 2029 1957 2028
f 1957 2029 1958
f 1958 2033 2002
f 2002 2030 2003
f 2002 2033 2030
f 2003 2030 2031
f 1959 2073 1953
f 2073 2006 1953
f 2005 1962 1963
f 2005 1964 1962
f 2036 1964 2005
f 1964 2036 1955
f 2078 2037 2008
f 2079 2078 2008
f 2039 1969 2007
f 1971 2079 2008
f 1971 2009 2079
f 1972 2009 1971
f 2040 2009 1972
f 2039 2010 1969
f 2045 1973 2011
f 2010 2045 2011
f 1973 2048 1977
f 2045 2048 1973
f 2013 2085 2012
f 2044 2085 2013
f 1978 2046 2044
f 2047 2046 1978
f 2014 2088 2016
f 2048 2015 1977
f 2017 2016 2047
f 1980 2016 2017
f 1980 2014 2016
f 2051 2014 1980
f 2055 2053 2019
f 2056 2055 2019
f 2093 1988 2021
f 2058 2022 2096
f 2058 1986 2022
f 2058 2057 1986
f 1991 1988 2093
f 2059 2096 2022
f 2023 2059 2022
f 2095 1991 2093
f 2095 2024 1991
f 1990 2060 2059
f 1990 2059 2023
f 1989 2060 1990
f 1989 2061 2060
f 2065 1989 1993
f 2065 2061 1989
f 2064 1992 2024
f 2064 2063 1992
f 1998 2065 1993
f 2025 2065 1998
f 2100 2026 2075
f 2069 2026 2100
f 2069 1995 2026
f 2025 1997 2027
f 1997 2025 1998
f 2000 2067 2074
f 2026 2032 2075
f 2068 2029 2028
f 1995 2068 2028
f 2029 2101 2033
f 2033 2101 2070
f 2070 2102 2030
f 2030 2072 2031
f 2030 2102 2072
f 2072 2027 2031
f 2000 2074 2073
f 2075 2032 2036
f 2033 1958 2029
f 2033 2070 2030
f 2073 2076 2006
f 2006 2076 1960
f 1960 2034 2035
f 2034 2106 1963
f 2035 2034 1963
f 1963 2106 2005
f 2037 2078 2038
f 2112 2039 2007
f 2007 2038 2112
f 2007 2037 2038
f 2009 2080 2079
f 2009 2113 2080
f 2040 2113 2009
f 2084 2010 2039
f 2081 2084 2039
f 2040 2042 2113
f 2040 2041 2042
f 2084 2045 2010
f 2084 2150 2045
f 1976 2042 2041
f 1976 2082 2042
f 2082 1976 2116
f 1976 2043 2116
f 2083 2116 2043
f 2012 2083 2043
f 2085 2083 2012
f 2049 2048 2045
f 2049 2045 2150
f 2047 2118 2046
f 2016 2118 2047
f 2016 2088 2118
f 2014 2050 2088
f 2015 2048 2049
f 2124 2015 2049
f 2014 2051 2050
f 2052 2050 2051
f 2052 2089 2050
f 2089 2052 2053
f 2018 2015 2124
f 2090 2018 2124
f 2055 2089 2053
f 2090 2020 2018
f 2092 2020 2090
f 2054 2055 2056
f 2054 2056 2057
f 2091 2054 2057
f 2092 2021 2020
f 2093 2021 2092
f 2058 2091 2057
f 2058 2096 2094
f 2129 2024 2095
f 2132 2024 2129
f 2062 2060 2061
f 2064 2024 2132
f 2065 2098 2062
f 2065 2062 2061
f 2063 2064 2097
f 2098 2065 2066
f 2065 2025 2066
f 2067 2097 2074
f 2067 2063 2097
f 2138 2069 2100
f 2069 2068 1995
f 2138 2068 2069
f 2102 2071 2072
f 2071 2066 2072
f 2066 2027 2072
f 2027 2066 2025
f 2074 2142 2073
f 2073 2142 2076
f 2104 2036 2144
f 2104 2075 2036
f 2029 2068 2101
f 2076 2077 1960
f 1960 2077 2034
f 2144 2036 2005
f 2038 2109 2108
f 2078 2109 2038
f 2078 2107 2109
f 2079 2107 2078
f 2079 2110 2107
f 2080 2110 2079
f 2114 2110 2080
f 2081 2039 2112
f 2108 2112 2038
f 2113 2114 2080
f 2082 2113 2042
f 2085 2148 2083
f 2085 2117 2148
f 2085 2044 2117
f 2150 2121 2049
f 2088 2086 2118
f 2088 2087 2086
f 2088 2120 2087
f 2050 2120 2088
f 2122 2120 2050
f 2121 2124 2049
f 2122 2050 2089
f 2126 2122 2089
f 2126 2089 2055
f 2126 2055 2054
f 2091 2126 2054
f 2127 2058 2094
f 2127 2091 2058
f 2131 2094 2096
f 2096 2130 2131
f 2059 2130 2096
f 2060 2130 2059
f 2133 2130 2060
f 2062 2133 2060
f 2134 2133 2062
f 2134 2098 2099
f 2098 2134 2062
f 2136 2100 2193
f 2138 2100 2136
f 2158 2099 2071
f 2099 2098 2071
f 2098 2066 2071
f 2135 2074 2097
f 2074 2135 2142
f 2193 2104 2144
f 2193 2100 2104
f 2100 2075 2104
f 2137 2068 2138
f 2137 2161 2068
f 2101 2161 2140
f 2068 2161 2101
f 2140 2070 2101
f 2139 2070 2140
f 2139 2158 2102
f 2070 2139 2102
f 2102 2158 2071
f 2142 2141 2076
f 2076 2103 2077
f 2076 2141 2103
f 2077 2143 2034
f 2077 2103 2143
f 2034 2163 2105
f 2034 2143 2163
f 2034 2105 2106
f 2105 2144 2005
f 2106 2105 2005
f 2145 2109 2107
f 2146 2145 2107
f 2110 2146 2107
f 2110 2166 2146
f 2114 2166 2110
f 2115 2081 2112
f 2111 2115 2112
f 2167 2112 2108
f 2167 2111 2112
f 2113 2169 2114
f 2113 2082 2169
f 2116 2169 2082
f 2115 2084 2081
f 2115 2175 2084
f 2116 2083 2170
f 2148 2170 2083
f 2046 2117 2044
f 2149 2117 2046
f 2118 2149 2046
f 2119 2149 2118
f 2175 2150 2084
f 2086 2119 2118
f 2086 2173 2119
f 2086 2087 2173
f 2121 2176 2124
f 2123 2122 2126
f 2176 2090 2124
f 2153 2090 2176
f 2151 2123 2126
f 2126 2125 2151
f 2091 2125 2126
f 2127 2125 2091
f 2153 2092 2090
f 2128 2092 2153
f 2128 2093 2092
f 2127 2181 2180
f 2094 2181 2127
f 2210 2093 2128
f 2181 2131 2154
f 2181 2094 2131
f 2210 2095 2093
f 2129 2095 2210
f 2130 2154 2131
f 2130 2183 2154
f 2132 2129 2155
f 2133 2183 2130
f 2156 2132 2155
f 2156 2064 2132
f 2156 2097 2064
f 2156 2135 2097
f 2134 2099 2160
f 2157 2138 2136
f 2157 2137 2138
f 2158 2160 2099
f 2242 2142 2135
f 2242 2141 2142
f 2193 2144 2191
f 2163 2191 2105
f 2105 2191 2144
f 2196 2108 2109
f 2196 2145 2164
f 2109 2145 2196
f 2145 2146 2164
f 2166 2165 2146
f 2114 2169 2166
f 2171 2115 2111
f 2116 2147 2169
f 2116 2170 2147
f 2148 2172 2170
f 2199 2172 2148
f 2117 2199 2148
f 2171 2175 2115
f 2117 2149 2199
f 2149 2203 2202
f 2119 2203 2149
f 2119 2173 2203
f 2205 2150 2175
f 2174 2087 2120
f 2177 2174 2120
f 2121 2150 2205
f 2176 2121 2205
f 2177 2120 2122
f 2122 2232 2177
f 2123 2232 2122
f 2178 2232 2123
f 2123 2151 2178
f 2152 2153 2176
f 2207 2153 2152
f 2179 2151 2125
f 2207 2128 2153
f 2125 2127 2180
f 2179 2125 2180
f 2211 2210 2128
f 2182 2129 2210
f 2182 2155 2129
f 2133 2215 2183
f 2215 2134 2184
f 2134 2215 2133
f 2187 2157 2185
f 2187 2188 2157
f 2159 2158 2189
f 2159 2160 2158
f 2184 2160 2159
f 2160 2184 2134
f 2242 2244 2141
f 2141 2190 2103
f 2141 2244 2190
f 2191 2250 2193
f 2185 2136 2193
f 2136 2185 2157
f 2188 2137 2157
f 2137 2188 2161
f 2161 2188 2140
f 2140 2189 2139
f 2139 2189 2158
f 2103 2162 2143
f 2190 2162 2103
f 2163 2162 2192
f 2143 2162 2163
f 2192 2191 2163
f 2195 2164 2146
f 2165 2195 2146
f 2168 2108 2196
f 2223 2168 2196
f 2166 2252 2165
f 2166 2222 2252
f 2168 2197 2167
f 2168 2167 2108
f 2166 2169 2222
f 2222 2169 2147
f 2170 2224 2147
f 2172 2224 2170
f 2200 2171 2111
f 2197 2111 2167
f 2197 2200 2111
f 2171 2230 2175
f 2173 2204 2203
f 2173 2174 2204
f 2087 2174 2173
f 2230 2205 2175
f 2205 2234 2176
f 2176 2208 2152
f 2234 2208 2176
f 2208 2207 2152
f 2179 2206 2151
f 2211 2128 2207
f 2212 2179 2180
f 2180 2213 2212
f 2181 2213 2180
f 2154 2213 2181
f 2214 2213 2154
f 2215 2214 2183
f 2183 2214 2154
f 2156 2155 2239
f 2155 2182 2239
f 2241 2184 2243
f 2184 2241 2215
f 2156 2240 2135
f 2156 2239 2240
f 2187 2247 2186
f 2218 2243 2159
f 2243 2184 2159
f 2240 2242 2135
f 2185 2193 2250
f 2247 2187 2185
f 2188 2186 2248
f 2187 2186 2188
f 2248 2140 2188
f 2217 2140 2248
f 2217 2218 2189
f 2140 2217 2189
f 2189 2218 2159
f 2190 2249 2162
f 2162 2249 2192
f 2219 2191 2192
f 2219 2250 2191
f 2194 2253 2196
f 2164 2195 2194
f 2196 2164 2194
f 2165 2220 2195
f 2165 2252 2220
f 2198 2168 2223
f 2223 2196 2253
f 2198 2197 2168
f 2224 2172 2255
f 2201 2255 2172
f 2199 2201 2172
f 2262 2171 2200
f 2149 2201 2199
f 2202 2201 2149
f 2202 2228 2201
f 2203 2228 2202
f 2203 2258 2228
f 2203 2204 2258
f 2262 2230 2171
f 2230 2231 2205
f 2231 2234 2205
f 2264 2232 2178
f 2265 2264 2178
f 2206 2178 2151
f 2206 2265 2178
f 2269 2207 2208
f 2206 2209 2267
f 2211 2207 2269
f 2209 2212 2236
f 2209 2179 2212
f 2209 2206 2179
f 2213 2236 2212
f 2213 2238 2236
f 2271 2182 2210
f 2214 2238 2213
f 2241 2214 2215
f 2247 2216 2186
f 2186 2216 2248
f 2244 2302 2190
f 2190 2302 2249
f 2245 2185 2250
f 2185 2245 2247
f 2249 2280 2192
f 2192 2280 2219
f 2251 2221 2220
f 2283 2251 2220
f 2252 2283 2220
f 2285 2253 2194
f 2194 2221 2285
f 2195 2221 2194
f 2195 2220 2221
f 2309 2252 2222
f 2147 2309 2222
f 2227 2198 2223
f 2224 2309 2147
f 2224 2255 2309
f 2201 2225 2255
f 2228 2226 2225
f 2260 2197 2198
f 2227 2260 2198
f 2228 2225 2201
f 2228 2258 2226
f 2260 2200 2197
f 2260 2262 2200
f 2204 2229 2258
f 2229 2204 2174
f 2261 2229 2174
f 2262 2292 2230
f 2261 2174 2177
f 2177 2293 2261
f 2232 2293 2177
f 2292 2231 2230
f 2232 2264 2293
f 2231 2233 2234
f 2233 2208 2234
f 2208 2233 2324
f 2235 2265 2206
f 2235 2206 2267
f 2269 2208 2324
f 2209 2270 2267
f 2209 2236 2270
f 2210 2272 2271
f 2210 2211 2272
f 2237 2182 2271
f 2277 2238 2214
f 2237 2239 2182
f 2237 2240 2239
f 2277 2241 2275
f 2241 2277 2214
f 2240 2278 2242
f 2300 2279 2217
f 2276 2217 2279
f 2276 2218 2217
f 2276 2243 2218
f 2275 2243 2276
f 2243 2275 2241
f 2242 2278 2244
f 2250 2246 2245
f 2245 2216 2247
f 2216 2300 2248
f 2248 2300 2217
f 2302 2303 2249
f 2249 2303 2280
f 2286 2285 2221
f 2286 2251 2282
f 2221 2251 2286
f 2251 2283 2282
f 2252 2306 2283
f 2307 2306 2252
f 2309 2307 2252
f 2253 2285 2287
f 2255 2254 2309
f 2256 2254 2255
f 2225 2289 2256
f 2257 2227 2287
f 2227 2253 2287
f 2227 2223 2253
f 2225 2256 2255
f 2226 2289 2225
f 2260 2290 2317
f 2257 2290 2260
f 2227 2257 2260
f 2226 2258 2313
f 2313 2258 2291
f 2258 2229 2291
f 2260 2259 2262
f 2317 2259 2260
f 2229 2261 2291
f 2259 2292 2262
f 2292 2263 2231
f 2266 2293 2264
f 2266 2264 2265
f 2322 2266 2265
f 2263 2233 2231
f 2233 2263 2348
f 2265 2235 2322
f 2324 2233 2348
f 2295 2235 2267
f 2327 2295 2267
f 2325 2269 2324
f 2267 2268 2327
f 2270 2268 2267
f 2325 2211 2269
f 2272 2211 2325
f 2270 2296 2268
f 2236 2296 2270
f 2297 2271 2272
f 2238 2296 2236
f 2273 2296 2238
f 2297 2237 2271
f 2329 2237 2297
f 2273 2277 2275
f 2277 2273 2238
f 2237 2274 2240
f 2329 2274 2237
f 2274 2278 2240
f 2275 2276 2279
f 2278 2301 2244
f 2299 2245 2246
f 2245 2299 2216
f 2301 2302 2244
f 2303 2333 2280
f 2280 2281 2219
f 2280 2333 2281
f 2304 2219 2281
f 2304 2250 2219
f 2304 2246 2250
f 2283 2334 2282
f 2306 2334 2283
f 2285 2286 2284
f 2310 2288 2287
f 2287 2284 2310
f 2287 2285 2284
f 2289 2337 2256
f 2289 2338 2337
f 2289 2341 2338
f 2226 2341 2289
f 2311 2341 2226
f 2312 2290 2257
f 2288 2257 2287
f 2288 2312 2257
f 2313 2311 2226
f 2315 2313 2291
f 2291 2319 2315
f 2261 2319 2291
f 2317 2316 2259
f 2319 2261 2318
f 2259 2294 2292
f 2316 2294 2259
f 2318 2261 2293
f 2318 2293 2266
f 2294 2263 2292
f 2294 2346 2263
f 2348 2263 2346
f 2322 2295 2323
f 2235 2295 2322
f 2268 2326 2327
f 2298 2326 2268
f 2296 2298 2268
f 2298 2273 2328
f 2298 2296 2273
f 2329 2297 2354
f 2328 2275 2330
f 2275 2328 2273
f 2274 2301 2278
f 2299 2331 2216
f 2216 2331 2300
f 2359 2279 2300
f 2330 2279 2359
f 2279 2330 2275
f 2301 2332 2302
f 2302 2332 2361
f 2302 2361 2303
f 2303 2361 2333
f 2305 2282 2365
f 2286 2282 2305
f 2282 2334 2365
f 2306 2335 2334
f 2306 2367 2335
f 2307 2367 2306
f 2336 2367 2307
f 2254 2336 2307
f 2308 2310 2284
f 2284 2305 2308
f 2284 2286 2305
f 2309 2254 2307
f 2256 2337 2254
f 2344 2290 2312
f 2311 2313 2315
f 2290 2314 2317
f 2344 2314 2290
f 2314 2316 2317
f 2319 2318 2371
f 2320 2371 2318
f 2316 2347 2294
f 2318 2321 2320
f 2318 2266 2321
f 2347 2346 2294
f 2266 2322 2321
f 2321 2323 2349
f 2322 2323 2321
f 2323 2350 2349
f 2295 2350 2323
f 2375 2324 2348
f 2295 2352 2350
f 2327 2352 2295
f 2375 2325 2324
f 2351 2325 2375
f 2351 2272 2325
f 2327 2326 2352
f 2351 2403 2272
f 2403 2297 2272
f 2403 2354 2297
f 2298 2356 2326
f 2355 2328 2330
f 2356 2298 2328
f 2355 2356 2328
f 2300 2358 2359
f 2274 2360 2301
f 2357 2360 2274
f 2329 2357 2274
f 2360 2332 2301
f 2299 2382 2331
f 2358 2331 2382
f 2331 2358 2300
f 2304 2382 2246
f 2246 2382 2299
f 2334 2364 2365
f 2366 2364 2334
f 2335 2366 2334
f 2367 2366 2335
f 2305 2388 2308
f 2305 2365 2388
f 2337 2336 2254
f 2338 2339 2337
f 2370 2310 2308
f 2341 2339 2338
f 2341 2391 2339
f 2370 2369 2288
f 2370 2288 2310
f 2340 2341 2311
f 2340 2391 2341
f 2343 2340 2311
f 2342 2344 2312
f 2369 2312 2288
f 2369 2342 2312
f 2343 2311 2315
f 2343 2315 2319
f 2371 2343 2319
f 2314 2345 2316
f 2345 2347 2316
f 2372 2320 2321
f 2396 2372 2321
f 2321 2349 2396
f 2375 2348 2346
f 2326 2353 2352
f 2354 2403 2405
f 2356 2353 2326
f 2329 2354 2404
f 2354 2405 2404
f 2329 2404 2408
f 2355 2330 2406
f 2408 2357 2329
f 2377 2359 2358
f 2406 2359 2377
f 2359 2406 2330
f 2378 2332 2360
f 2357 2378 2360
f 2361 2332 2380
f 2380 2363 2361
f 2381 2304 2362
f 2304 2381 2382
f 2363 2333 2361
f 2363 2362 2281
f 2333 2363 2281
f 2281 2362 2304
f 2385 2384 2364
f 2411 2385 2364
f 2366 2411 2364
f 2386 2411 2366
f 2384 2388 2365
f 2365 2364 2384
f 2367 2386 2366
f 2367 2387 2386
f 2336 2387 2367
f 2390 2308 2388
f 2337 2389 2336
f 2337 2368 2389
f 2339 2368 2337
f 2339 2413 2368
f 2339 2391 2413
f 2417 2369 2370
f 2370 2390 2417
f 2370 2308 2390
f 2391 2340 2415
f 2393 2415 2340
f 2340 2343 2393
f 2418 2344 2342
f 2343 2371 2393
f 2394 2393 2371
f 2418 2314 2344
f 2371 2320 2394
f 2314 2395 2345
f 2345 2373 2347
f 2395 2373 2345
f 2420 2372 2396
f 2373 2346 2347
f 2397 2346 2373
f 2349 2374 2396
f 2397 2375 2346
f 2398 2375 2397
f 2349 2350 2374
f 2398 2351 2375
f 2351 2398 2403
f 2352 2401 2350
f 2353 2401 2352
f 2376 2401 2353
f 2376 2356 2407
f 2356 2376 2353
f 2407 2355 2406
f 2355 2407 2356
f 2408 2378 2357
f 2378 2379 2380
f 2380 2379 2383
f 2362 2410 2381
f 2381 2410 2382
f 2455 2382 2410
f 2428 2382 2455
f 2382 2428 2358
f 2358 2428 2377
f 2380 2332 2378
f 2383 2429 2363
f 2380 2383 2363
f 2363 2429 2362
f 2431 2414 2384
f 2384 2385 2431
f 2336 2412 2387
f 2389 2412 2336
f 2388 2384 2414
f 2436 2417 2390
f 2390 2414 2436
f 2390 2388 2414
f 2391 2392 2413
f 2391 2415 2392
f 2440 2369 2417
f 2415 2393 2416
f 2369 2444 2342
f 2440 2444 2369
f 2444 2418 2342
f 2418 2446 2314
f 2419 2394 2320
f 2419 2320 2372
f 2448 2419 2372
f 2446 2395 2314
f 2372 2420 2448
f 2395 2421 2373
f 2451 2420 2396
f 2421 2397 2373
f 2421 2450 2397
f 2396 2422 2451
f 2374 2422 2396
f 2397 2450 2398
f 2374 2399 2422
f 2350 2399 2374
f 2450 2400 2398
f 2400 2403 2398
f 2400 2425 2403
f 2401 2399 2350
f 2402 2399 2401
f 2425 2405 2403
f 2402 2376 2407
f 2402 2401 2376
f 2453 2404 2405
f 2425 2453 2405
f 2453 2409 2404
f 2426 2427 2406
f 2427 2407 2406
f 2409 2408 2404
f 2378 2408 2456
f 2408 2409 2456
f 2378 2456 2379
f 2426 2377 2428
f 2377 2426 2406
f 2362 2429 2458
f 2362 2458 2410
f 2411 2430 2385
f 2432 2430 2411
f 2386 2432 2411
f 2433 2432 2386
f 2387 2433 2386
f 2412 2433 2387
f 2435 2414 2431
f 2389 2434 2412
f 2389 2368 2434
f 2413 2461 2368
f 2436 2414 2435
f 2413 2392 2461
f 2439 2417 2436
f 2415 2416 2392
f 2417 2439 2440
f 2441 2416 2393
f 2442 2441 2393
f 2393 2394 2442
f 2465 2442 2394
f 2418 2443 2446
f 2444 2443 2418
f 2394 2419 2465
f 2446 2449 2395
f 2420 2447 2448
f 2449 2421 2395
f 2451 2447 2420
f 2452 2451 2422
f 2472 2400 2450
f 2400 2472 2493
f 2423 2452 2422
f 2399 2423 2422
f 2400 2493 2425
f 2424 2423 2402
f 2402 2423 2399
f 2454 2407 2427
f 2424 2402 2407
f 2454 2424 2407
f 2453 2478 2409
f 2478 2456 2409
f 2426 2428 2529
f 2455 2410 2479
f 2455 2529 2428
f 2383 2457 2429
f 2429 2457 2458
f 2458 2479 2410
f 2481 2435 2431
f 2431 2459 2481
f 2431 2385 2459
f 2430 2459 2385
f 2368 2482 2434
f 2461 2482 2368
f 2392 2416 2437
f 2463 2437 2416
f 2462 2464 2439
f 2462 2439 2436
f 2416 2441 2463
f 2439 2438 2440
f 2464 2438 2439
f 2438 2444 2440
f 2438 2443 2444
f 2443 2467 2446
f 2445 2465 2419
f 2445 2419 2448
f 2469 2445 2448
f 2467 2470 2446
f 2448 2447 2469
f 2470 2449 2446
f 2492 2449 2470
f 2491 2449 2492
f 2491 2421 2449
f 2490 2451 2471
f 2490 2447 2451
f 2491 2450 2421
f 2472 2450 2491
f 2452 2471 2451
f 2423 2475 2452
f 2473 2425 2493
f 2473 2453 2425
f 2453 2473 2527
f 2424 2475 2423
f 2477 2475 2424
f 2453 2527 2478
f 2529 2497 2426
f 2476 2426 2497
f 2476 2427 2426
f 2476 2454 2427
f 2477 2454 2476
f 2454 2477 2424
f 2478 2495 2456
f 2495 2498 2456
f 2498 2499 2383
f 2498 2379 2456
f 2379 2498 2383
f 2499 2457 2383
f 2458 2457 2496
f 2458 2496 2479
f 2502 2481 2459
f 2459 2430 2502
f 2432 2460 2430
f 2432 2500 2460
f 2433 2500 2432
f 2412 2500 2433
f 2483 2435 2481
f 2482 2461 2506
f 2507 2506 2461
f 2509 2435 2483
f 2436 2435 2509
f 2510 2436 2509
f 2392 2507 2461
f 2507 2392 2437
f 2462 2510 2484
f 2436 2510 2462
f 2485 2464 2462
f 2484 2485 2462
f 2463 2441 2466
f 2464 2486 2438
f 2464 2485 2486
f 2441 2442 2466
f 2466 2465 2516
f 2442 2465 2466
f 2443 2486 2487
f 2438 2486 2443
f 2465 2488 2516
f 2465 2445 2488
f 2487 2467 2443
f 2488 2469 2489
f 2445 2469 2488
f 2469 2468 2489
f 2447 2468 2469
f 2447 2490 2468
f 2523 2472 2491
f 2523 2493 2472
f 2452 2474 2471
f 2475 2474 2452
f 2477 2474 2475
f 2555 2478 2527
f 2478 2555 2495
f 2496 2534 2479
f 2535 2479 2534
f 2535 2455 2479
f 2535 2529 2455
f 2430 2504 2502
f 2460 2504 2430
f 2412 2505 2500
f 2434 2505 2412
f 2501 2483 2481
f 2481 2502 2501
f 2482 2480 2434
f 2482 2506 2480
f 2512 2507 2437
f 2542 2512 2437
f 2542 2437 2463
f 2514 2542 2463
f 2514 2463 2466
f 2547 2514 2466
f 2513 2486 2485
f 2513 2515 2486
f 2516 2547 2466
f 2515 2487 2486
f 2517 2516 2488
f 2487 2518 2467
f 2488 2489 2517
f 2518 2470 2467
f 2567 2470 2518
f 2468 2553 2489
f 2519 2470 2567
f 2519 2492 2470
f 2468 2521 2553
f 2490 2521 2468
f 2519 2491 2492
f 2491 2519 2523
f 2490 2526 2521
f 2471 2526 2490
f 2493 2523 2554
f 2474 2526 2471
f 2525 2526 2474
f 2554 2473 2493
f 2473 2554 2527
f 2525 2477 2494
f 2477 2525 2474
f 2528 2497 2529
f 2528 2476 2497
f 2494 2476 2528
f 2476 2494 2477
f 2495 2531 2498
f 2498 2531 2532
f 2532 2533 2457
f 2457 2533 2496
f 2496 2533 2534
f 2535 2530 2529
f 2498 2532 2499
f 2499 2532 2457
f 2500 2536 2460
f 2505 2536 2500
f 2501 2503 2540
f 2501 2502 2503
f 2504 2503 2502
f 2434 2537 2505
f 2434 2480 2537
f 2483 2540 2539
f 2483 2501 2540
f 2506 2558 2480
f 2558 2506 2611
f 2506 2507 2611
f 2508 2611 2507
f 2511 2509 2539
f 2509 2483 2539
f 2507 2512 2508
f 2542 2508 2512
f 2510 2511 2484
f 2510 2509 2511
f 2543 2485 2484
f 2560 2543 2484
f 2542 2514 2544
f 2543 2513 2485
f 2514 2547 2545
f 2515 2549 2487
f 2548 2547 2516
f 2548 2516 2517
f 2565 2548 2517
f 2549 2518 2487
f 2564 2518 2549
f 2517 2551 2565
f 2489 2551 2517
f 2567 2518 2564
f 2489 2553 2551
f 2567 2552 2519
f 2552 2520 2519
f 2520 2523 2519
f 2526 2522 2521
f 2520 2554 2523
f 2524 2570 2525
f 2522 2526 2525
f 2570 2522 2525
f 2573 2527 2554
f 2573 2555 2527
f 2524 2494 2528
f 2524 2525 2494
f 2555 2579 2495
f 2579 2531 2495
f 2530 2535 2575
f 2529 2530 2577
f 2577 2528 2529
f 2534 2582 2575
f 2533 2582 2534
f 2575 2535 2534
f 2583 2557 2503
f 2503 2556 2583
f 2504 2556 2503
f 2504 2586 2556
f 2460 2586 2504
f 2460 2536 2586
f 2480 2538 2537
f 2558 2538 2480
f 2557 2540 2503
f 2557 2539 2540
f 2611 2508 2541
f 2590 2511 2539
f 2590 2591 2511
f 2508 2542 2544
f 2511 2560 2484
f 2511 2591 2560
f 2543 2559 2561
f 2560 2559 2543
f 2545 2544 2514
f 2543 2597 2513
f 2561 2597 2543
f 2547 2546 2545
f 2597 2515 2513
f 2597 2549 2515
f 2547 2548 2546
f 2548 2565 2562
f 2551 2566 2565
f 2551 2550 2566
f 2553 2550 2551
f 2553 2572 2550
f 2521 2572 2553
f 2520 2569 2604
f 2520 2552 2569
f 2522 2572 2521
f 2571 2572 2522
f 2570 2571 2522
f 2554 2604 2573
f 2554 2520 2604
f 2573 2574 2555
f 2574 2579 2555
f 2530 2576 2577
f 2578 2528 2577
f 2578 2524 2528
f 2579 2580 2531
f 2580 2532 2531
f 2580 2581 2532
f 2532 2609 2533
f 2532 2581 2609
f 2533 2609 2582
f 2575 2576 2530
f 2536 2585 2586
f 2505 2585 2536
f 2537 2588 2505
f 2538 2588 2537
f 2539 2589 2590
f 2539 2557 2589
f 2541 2508 2613
f 2508 2544 2613
f 2617 2560 2591
f 2617 2559 2560
f 2544 2545 2619
f 2592 2619 2545
f 2545 2546 2592
f 2597 2599 2549
f 2595 2546 2548
f 2595 2548 2562
f 2598 2595 2562
f 2563 2549 2599
f 2563 2564 2549
f 2562 2602 2598
f 2565 2602 2562
f 2563 2600 2564
f 2565 2566 2602
f 2600 2567 2564
f 2552 2567 2600
f 2550 2568 2566
f 2572 2568 2550
f 2571 2568 2572
f 2606 2571 2570
f 2577 2627 2578
f 2606 2578 2627
f 2606 2524 2578
f 2606 2570 2524
f 2574 2608 2579
f 2608 2580 2579
f 2576 2575 2631
f 2582 2609 2630
f 2630 2575 2582
f 2631 2575 2630
f 2556 2633 2584
f 2632 2633 2556
f 2586 2632 2556
f 2585 2632 2586
f 2588 2636 2585
f 2587 2636 2588
f 2557 2584 2589
f 2557 2583 2584
f 2556 2584 2583
f 2505 2588 2585
f 2588 2538 2587
f 2558 2610 2538
f 2558 2611 2610
f 2638 2616 2590
f 2589 2638 2590
f 2616 2591 2590
f 2616 2615 2591
f 2591 2615 2617
f 2613 2619 2639
f 2613 2544 2619
f 2559 2617 2644
f 2559 2594 2561
f 2644 2594 2559
f 2546 2593 2592
f 2561 2596 2597
f 2561 2594 2596
f 2546 2595 2593
f 2599 2597 2596
f 2599 2621 2563
f 2598 2602 2620
f 2621 2600 2563
f 2566 2601 2602
f 2600 2623 2552
f 2568 2601 2566
f 2625 2601 2568
f 2623 2569 2552
f 2605 2569 2623
f 2603 2568 2571
f 2603 2625 2568
f 2605 2604 2569
f 2604 2624 2573
f 2604 2605 2624
f 2627 2626 2606
f 2606 2603 2571
f 2626 2603 2606
f 2624 2628 2573
f 2628 2574 2573
f 2628 2608 2574
f 2628 2607 2608
f 2654 2577 2576
f 2654 2627 2577
f 2608 2607 2580
f 2607 2581 2580
f 2607 2656 2581
f 2581 2655 2609
f 2581 2656 2655
f 2609 2655 2630
f 2661 2660 2584
f 2584 2633 2661
f 2585 2634 2632
f 2585 2636 2634
f 2660 2667 2589
f 2660 2589 2584
f 2538 2635 2587
f 2610 2635 2538
f 2611 2637 2610
f 2589 2667 2638
f 2611 2612 2637
f 2611 2541 2612
f 2541 2614 2612
f 2541 2613 2614
f 2639 2614 2613
f 2617 2618 2642
f 2617 2615 2618
f 2640 2639 2619
f 2640 2619 2592
f 2641 2640 2592
f 2617 2643 2644
f 2642 2643 2617
f 2592 2593 2641
f 2645 2596 2594
f 2647 2595 2598
f 2645 2599 2596
f 2645 2646 2599
f 2598 2620 2647
f 2646 2621 2599
f 2602 2622 2620
f 2621 2649 2600
f 2601 2622 2602
f 2650 2622 2601
f 2649 2623 2600
f 2649 2651 2623
f 2625 2650 2601
f 2651 2605 2623
f 2651 2624 2605
f 2682 2625 2603
f 2626 2682 2603
f 2652 2627 2654
f 2652 2626 2627
f 2682 2626 2652
f 2628 2708 2607
f 2708 2684 2607
f 2629 2657 2631
f 2631 2657 2653
f 2653 2576 2631
f 2607 2684 2656
f 2629 2630 2655
f 2630 2629 2631
f 2633 2662 2661
f 2663 2662 2633
f 2632 2663 2633
f 2634 2663 2632
f 2636 2664 2634
f 2665 2664 2636
f 2587 2665 2636
f 2666 2665 2587
f 2635 2666 2587
f 2635 2668 2666
f 2635 2610 2668
f 2637 2668 2610
f 2691 2616 2638
f 2691 2638 2667
f 2669 2615 2616
f 2612 2614 2670
f 2614 2639 2670
f 2669 2618 2615
f 2669 2697 2618
f 2639 2640 2670
f 2618 2700 2642
f 2697 2700 2618
f 2700 2643 2642
f 2593 2671 2641
f 2643 2673 2644
f 2593 2672 2671
f 2673 2594 2644
f 2673 2645 2594
f 2673 2720 2645
f 2593 2595 2672
f 2595 2647 2672
f 2646 2645 2720
f 2620 2676 2647
f 2646 2675 2621
f 2622 2676 2620
f 2648 2676 2622
f 2675 2649 2621
f 2649 2675 2677
f 2678 2648 2650
f 2650 2648 2622
f 2649 2677 2651
f 2625 2678 2650
f 2682 2678 2625
f 2651 2679 2624
f 2683 2628 2624
f 2679 2683 2624
f 2683 2708 2628
f 2707 2576 2653
f 2654 2707 2681
f 2576 2707 2654
f 2681 2652 2654
f 2656 2684 2685
f 2685 2655 2656
f 2685 2686 2655
f 2709 2655 2686
f 2709 2629 2655
f 2629 2709 2657
f 2658 2687 2661
f 2662 2658 2661
f 2663 2658 2662
f 2634 2688 2663
f 2664 2688 2634
f 2659 2660 2687
f 2660 2661 2687
f 2667 2659 2691
f 2667 2660 2659
f 2616 2693 2694
f 2616 2691 2693
f 2670 2692 2612
f 2695 2692 2670
f 2697 2669 2694
f 2669 2616 2694
f 2670 2696 2695
f 2696 2670 2640
f 2696 2640 2641
f 2699 2696 2641
f 2698 2700 2697
f 2641 2671 2699
f 2700 2701 2643
f 2701 2673 2643
f 2702 2671 2672
f 2672 2705 2702
f 2647 2705 2672
f 2720 2703 2646
f 2676 2705 2647
f 2674 2705 2676
f 2703 2675 2646
f 2675 2703 2721
f 2726 2674 2648
f 2648 2674 2676
f 2677 2675 2721
f 2648 2678 2726
f 2706 2651 2677
f 2706 2679 2651
f 2706 2727 2679
f 2680 2678 2682
f 2679 2727 2683
f 2680 2652 2681
f 2680 2682 2652
f 2708 2730 2684
f 2684 2730 2685
f 2658 2734 2687
f 2658 2663 2734
f 2664 2736 2688
f 2664 2689 2736
f 2665 2689 2664
f 2665 2666 2689
f 2690 2659 2687
f 2690 2739 2659
f 2659 2739 2691
f 2668 2637 2711
f 2711 2637 2712
f 2637 2612 2712
f 2612 2692 2712
f 2694 2715 2697
f 2695 2696 2714
f 2742 2714 2696
f 2715 2698 2697
f 2742 2699 2717
f 2696 2699 2742
f 2698 2746 2700
f 2699 2719 2717
f 2671 2719 2699
f 2746 2701 2700
f 2701 2748 2673
f 2702 2719 2671
f 2748 2720 2673
f 2704 2702 2705
f 2722 2704 2674
f 2674 2704 2705
f 2674 2726 2722
f 2723 2677 2721
f 2706 2677 2723
f 2706 2723 2727
f 2725 2678 2724
f 2725 2726 2678
f 2681 2753 2680
f 2724 2680 2753
f 2724 2678 2680
f 2728 2683 2727
f 2728 2708 2683
f 2728 2782 2708
f 2708 2782 2730
f 2777 2681 2707
f 2730 2731 2685
f 2686 2731 2755
f 2685 2731 2686
f 2709 2755 2729
f 2686 2755 2709
f 2709 2729 2657
f 2784 2653 2657
f 2653 2784 2707
f 2733 2690 2687
f 2734 2733 2687
f 2663 2735 2734
f 2710 2735 2663
f 2688 2710 2663
f 2736 2710 2688
f 2666 2737 2689
f 2666 2668 2737
f 2739 2762 2691
f 2762 2693 2691
f 2762 2764 2693
f 2740 2695 2714
f 2692 2695 2740
f 2713 2741 2694
f 2693 2713 2694
f 2693 2764 2713
f 2715 2741 2716
f 2694 2741 2715
f 2715 2716 2698
f 2742 2717 2745
f 2716 2746 2698
f 2719 2769 2717
f 2746 2748 2701
f 2719 2718 2769
f 2718 2704 2801
f 2718 2702 2704
f 2718 2719 2702
f 2748 2750 2720
f 2770 2750 2748
f 2749 2801 2704
f 2750 2703 2720
f 2752 2703 2750
f 2704 2722 2749
f 2752 2721 2703
f 2723 2721 2752
f 2725 2722 2726
f 2723 2754 2727
f 2725 2724 2753
f 2727 2754 2728
f 2707 2806 2777
f 2778 2681 2777
f 2778 2753 2681
f 2730 2782 2781
f 2781 2731 2730
f 2781 2783 2731
f 2731 2756 2755
f 2731 2783 2756
f 2784 2657 2729
f 2806 2707 2784
f 2732 2690 2733
f 2733 2734 2758
f 2735 2758 2734
f 2689 2759 2736
f 2689 2737 2759
f 2668 2760 2737
f 2761 2739 2690
f 2732 2761 2690
f 2668 2791 2760
f 2668 2711 2791
f 2761 2762 2739
f 2711 2763 2791
f 2763 2711 2712
f 2738 2763 2712
f 2738 2712 2692
f 2738 2692 2740
f 2796 2738 2740
f 2740 2743 2796
f 2740 2714 2743
f 2795 2741 2713
f 2795 2713 2764
f 2743 2742 2797
f 2714 2742 2743
f 2741 2766 2716
f 2742 2745 2797
f 2766 2744 2716
f 2717 2767 2745
f 2716 2747 2746
f 2744 2747 2716
f 2717 2769 2767
f 2747 2748 2746
f 2747 2799 2748
f 2718 2768 2769
f 2770 2748 2799
f 2718 2801 2768
f 2770 2771 2750
f 2771 2752 2750
f 2771 2773 2752
f 2722 2751 2749
f 2773 2723 2752
f 2751 2722 2725
f 2776 2751 2725
f 2773 2754 2723
f 2780 2753 2778
f 2776 2725 2753
f 2780 2776 2753
f 2834 2728 2754
f 2728 2834 2782
f 2755 2756 2807
f 2807 2729 2755
f 2785 2729 2807
f 2729 2785 2784
f 2789 2757 2733
f 2789 2758 2810
f 2733 2758 2789
f 2758 2735 2810
f 2735 2710 2788
f 2710 2787 2788
f 2736 2787 2710
f 2736 2759 2787
f 2737 2812 2759
f 2760 2812 2737
f 2757 2761 2732
f 2732 2733 2757
f 2762 2761 2792
f 2763 2738 2793
f 2794 2793 2738
f 2792 2764 2762
f 2738 2796 2794
f 2764 2819 2795
f 2821 2796 2743
f 2741 2848 2765
f 2795 2848 2741
f 2743 2797 2821
f 2765 2766 2741
f 2745 2823 2797
f 2766 2825 2744
f 2745 2767 2823
f 2744 2798 2747
f 2825 2798 2744
f 2769 2826 2767
f 2798 2799 2747
f 2769 2768 2826
f 2799 2800 2770
f 2800 2771 2770
f 2803 2771 2800
f 2749 2772 2801
f 2774 2771 2803
f 2774 2773 2771
f 2751 2772 2749
f 2830 2772 2751
f 2775 2830 2751
f 2774 2805 2773
f 2775 2776 2780
f 2776 2775 2751
f 2805 2754 2773
f 2805 2834 2754
f 2779 2778 2777
f 2779 2780 2778
f 2806 2784 2785
f 2735 2786 2810
f 2788 2786 2735
f 2757 2790 2813
f 2757 2789 2790
f 2810 2790 2789
f 2759 2811 2787
f 2812 2811 2759
f 2816 2761 2813
f 2761 2757 2813
f 2761 2816 2792
f 2791 2763 2861
f 2861 2763 2793
f 2793 2794 2847
f 2764 2792 2819
f 2821 2794 2796
f 2819 2848 2795
f 2821 2823 2822
f 2797 2823 2821
f 2765 2869 2766
f 2869 2825 2766
f 2767 2824 2823
f 2825 2852 2798
f 2767 2826 2824
f 2798 2827 2799
f 2852 2827 2798
f 2768 2828 2826
f 2799 2802 2800
f 2827 2802 2799
f 2768 2831 2828
f 2801 2831 2768
f 2802 2803 2800
f 2802 2832 2803
f 2772 2831 2801
f 2879 2831 2772
f 2830 2879 2772
f 2832 2774 2803
f 2774 2832 2805
f 2804 2830 2775
f 2804 2780 2779
f 2804 2775 2780
f 2834 2855 2782
f 2855 2781 2782
f 2833 2777 2806
f 2777 2833 2779
f 2783 2836 2756
f 2836 2807 2756
f 2857 2807 2836
f 2857 2837 2785
f 2807 2857 2785
f 2785 2837 2806
f 2808 2845 2790
f 2790 2809 2808
f 2810 2809 2790
f 2786 2809 2810
f 2786 2841 2809
f 2786 2788 2841
f 2787 2841 2788
f 2787 2843 2841
f 2787 2811 2843
f 2845 2815 2813
f 2845 2813 2790
f 2760 2814 2812
f 2814 2760 2860
f 2760 2791 2860
f 2861 2860 2791
f 2815 2816 2813
f 2815 2846 2816
f 2816 2818 2792
f 2816 2846 2818
f 2817 2861 2793
f 2817 2793 2847
f 2792 2818 2819
f 2847 2794 2820
f 2820 2821 2849
f 2794 2821 2820
f 2821 2822 2849
f 2866 2765 2848
f 2823 2872 2822
f 2823 2824 2872
f 2869 2851 2825
f 2851 2852 2825
f 2826 2850 2824
f 2826 2828 2850
f 2827 2853 2802
f 2853 2832 2802
f 2853 2880 2832
f 2829 2879 2830
f 2805 2832 2882
f 2832 2880 2882
f 2779 2881 2804
f 2804 2829 2830
f 2881 2829 2804
f 2805 2885 2834
f 2882 2885 2805
f 2885 2855 2834
f 2838 2884 2806
f 2833 2806 2884
f 2855 2835 2781
f 2783 2835 2856
f 2781 2835 2783
f 2856 2836 2783
f 2837 2838 2806
f 2809 2839 2808
f 2840 2839 2809
f 2840 2841 2842
f 2809 2841 2840
f 2841 2843 2842
f 2811 2844 2843
f 2812 2844 2811
f 2858 2815 2845
f 2861 2892 2860
f 2861 2817 2862
f 2864 2862 2817
f 2894 2818 2846
f 2817 2847 2864
f 2818 2865 2819
f 2818 2894 2865
f 2864 2847 2820
f 2896 2864 2820
f 2848 2865 2867
f 2819 2865 2848
f 2820 2849 2896
f 2867 2866 2848
f 2822 2868 2849
f 2866 2871 2765
f 2822 2872 2868
f 2765 2871 2869
f 2824 2874 2872
f 2873 2851 2869
f 2824 2850 2874
f 2852 2873 2899
f 2852 2851 2873
f 2852 2876 2827
f 2899 2876 2852
f 2828 2875 2850
f 2876 2853 2827
f 2853 2876 2878
f 2831 2875 2828
f 2877 2875 2831
f 2879 2877 2831
f 2878 2880 2853
f 2879 2829 2881
f 2854 2779 2907
f 2854 2881 2779
f 2907 2833 2884
f 2833 2907 2779
f 2858 2888 2889
f 2858 2845 2888
f 2845 2808 2888
f 2839 2888 2808
f 2843 2938 2842
f 2844 2938 2843
f 2812 2891 2844
f 2812 2814 2891
f 2914 2815 2858
f 2814 2860 2859
f 2892 2859 2860
f 2846 2914 2893
f 2846 2815 2914
f 2892 2861 2862
f 2893 2894 2846
f 2863 2864 2917
f 2862 2864 2863
f 2896 2917 2864
f 2918 2867 2865
f 2896 2868 2895
f 2849 2868 2896
f 2866 2922 2871
f 2872 2920 2868
f 2869 2871 2870
f 2871 2922 2870
f 2872 2874 2920
f 2873 2869 2870
f 2925 2873 2870
f 2850 2901 2874
f 2899 2873 2925
f 2850 2875 2901
f 2899 2904 2876
f 2904 2878 2876
f 2904 2905 2878
f 2906 2877 2879
f 2905 2880 2878
f 2905 2927 2880
f 2926 2881 2854
f 2906 2879 2881
f 2926 2906 2881
f 2927 2882 2880
f 2882 2883 2885
f 2927 2883 2882
f 2883 2855 2885
f 2855 2887 2835
f 2883 2887 2855
f 2856 2887 2886
f 2835 2887 2856
f 2836 2886 2909
f 2856 2886 2836
f 2857 2909 2908
f 2836 2909 2857
f 2908 2837 2857
f 2911 2889 2888
f 2888 2839 2911
f 2840 2936 2839
f 2840 2842 2936
f 2891 2940 2844
f 2890 2940 2891
f 2912 2858 2889
f 2814 2890 2891
f 2859 2890 2814
f 2912 2914 2858
f 2892 2943 2859
f 2862 2943 2892
f 2945 2943 2862
f 2945 2863 2916
f 2862 2863 2945
f 2894 2893 2915
f 2863 2917 2916
f 2915 2918 2865
f 2894 2915 2865
f 2919 2917 2896
f 2896 2895 2919
f 2918 2897 2867
f 2868 2949 2895
f 2867 2898 2866
f 2867 2897 2898
f 2868 2920 2949
f 2866 2898 2922
f 2923 2870 2922
f 2874 2924 2920
f 2923 2925 2870
f 2874 2901 2924
f 2925 2902 2899
f 2875 2900 2901
f 2902 2904 2899
f 2903 2904 2902
f 2906 2900 2877
f 2900 2875 2877
f 2904 2903 2905
f 2884 2958 2907
f 2929 2907 2958
f 2929 2854 2907
f 2929 2926 2854
f 2930 2883 2927
f 2930 2928 2883
f 2928 2887 2883
f 2928 2932 2887
f 2886 2932 2909
f 2837 2908 2838
f 2887 2932 2886
f 2934 2935 2911
f 2839 2934 2911
f 2936 2934 2839
f 2842 2910 2936
f 2938 2910 2842
f 2844 2941 2938
f 2940 2941 2844
f 2889 2935 2942
f 2889 2911 2935
f 2890 2965 2940
f 2912 2942 2944
f 2912 2889 2942
f 2913 2914 2944
f 2914 2912 2944
f 2946 2943 2945
f 2893 2914 2913
f 2893 2913 2915
f 2919 2916 2917
f 2918 2947 2971
f 2915 2947 2918
f 2971 2897 2918
f 2919 2949 2948
f 2895 2949 2919
f 2898 2972 2950
f 2897 2972 2898
f 2920 2921 2949
f 2898 2952 2922
f 2950 2952 2898
f 2952 2923 2922
f 2952 2951 2923
f 2920 2924 2921
f 2923 2953 2925
f 2951 2953 2923
f 2901 2955 2924
f 2953 2902 2925
f 2956 2902 2953
f 2955 2900 2979
f 2900 2955 2901
f 2956 2903 2902
f 2957 2900 2906
f 2957 2979 2900
f 2980 2905 2903
f 2980 2927 2905
f 2957 2926 2929
f 2957 2906 2926
f 2928 2930 2931
f 2908 3024 2838
f 2961 2884 2838
f 2884 2961 2958
f 2928 2931 2932
f 2932 2931 2960
f 2909 2960 2933
f 2932 2960 2909
f 2933 2908 2909
f 2963 2942 2935
f 2935 2985 2963
f 2935 2934 2985
f 2936 2937 2934
f 2910 2937 2936
f 2938 2939 2910
f 2938 2941 2939
f 2965 2964 2940
f 2967 2965 2890
f 2859 2967 2890
f 2859 2943 2967
f 2968 2913 2944
f 2987 2945 2969
f 2946 2945 2987
f 2943 2946 2987
f 2945 2916 2969
f 2970 2969 2916
f 2989 2915 2913
f 2989 2947 2915
f 2970 2919 2992
f 2916 2919 2970
f 2919 2948 2992
f 2971 2993 2897
f 2949 2995 2948
f 2993 2972 2897
f 2949 2921 2995
f 2952 2975 2951
f 2921 2954 2973
f 2924 2954 2921
f 2951 2974 2953
f 2975 2974 2951
f 2955 2954 2924
f 2976 2954 2955
f 2974 2956 2953
f 2974 2903 2956
f 2979 2976 2955
f 2977 2957 2959
f 2977 2979 2957
f 2980 2978 2927
f 2978 2930 2927
f 2961 3000 2958
f 2959 2958 3000
f 2959 2929 2958
f 2959 2957 2929
f 3003 2931 2930
f 3003 3002 2931
f 2931 3002 2960
f 2982 2908 2933
f 2908 2982 3024
f 2961 2838 3024
f 2985 2934 2962
f 2937 2962 2934
f 2937 2983 2962
f 2910 2983 2937
f 2910 2939 2983
f 2963 3005 2942
f 2940 3004 2941
f 2940 2964 3004
f 2944 3005 2968
f 2944 2942 3005
f 2986 2964 2965
f 2965 2967 2986
f 2967 2943 2966
f 2943 2987 2966
f 2913 3009 2989
f 2968 3009 2913
f 2947 2991 2971
f 2989 2991 2947
f 2948 3013 2992
f 2948 2995 3013
f 2972 2993 3014
f 3014 2950 2972
f 2921 2996 2995
f 2950 2997 2952
f 2921 2973 2996
f 2997 2975 2952
f 2954 3016 2973
f 2999 3016 2976
f 3016 2954 2976
f 3017 2903 2974
f 3017 3019 2903
f 2979 2999 2976
f 2977 2999 2979
f 3019 2980 2903
f 3019 2978 2980
f 2978 3022 2930
f 3022 3003 2930
f 3025 2961 3024
f 3002 2981 2960
f 2960 2981 2933
f 2962 3076 3028
f 3029 3076 2962
f 2983 3029 2962
f 2939 3030 2983
f 2941 3030 2939
f 2963 3028 2984
f 2963 2985 3028
f 2962 3028 2985
f 2964 3032 3004
f 3005 2963 2984
f 2964 2986 3032
f 2967 3006 2986
f 2968 3005 3035
f 2966 3006 2967
f 2966 3007 3006
f 3008 3007 2966
f 3035 3009 2968
f 2966 3010 3008
f 2987 3010 2966
f 3009 2988 2989
f 2987 2969 3010
f 2990 3010 2969
f 2989 2988 2991
f 2990 2970 3012
f 2969 2970 2990
f 2991 3011 2971
f 2970 3043 3012
f 2992 3043 2970
f 2992 3013 3043
f 3011 2993 2971
f 3011 3041 2993
f 2995 2994 3013
f 3041 3014 2993
f 3014 3048 2950
f 2995 2996 2994
f 3048 2997 2950
f 2997 3048 3047
f 2973 3045 2996
f 2998 2997 3047
f 2998 2975 2997
f 3016 3045 2973
f 2998 2974 2975
f 3017 2974 2998
f 3026 3020 2977
f 3020 2999 2977
f 3019 3053 2978
f 3053 3022 2978
f 3024 3054 3025
f 2961 3001 3000
f 2961 3025 3001
f 3026 3000 3001
f 3026 2959 3000
f 3026 2977 2959
f 3022 3021 3003
f 3002 3021 3027
f 3003 3021 3002
f 3002 3027 2981
f 2933 2981 3023
f 2933 3023 2982
f 3023 3024 2982
f 2983 3100 3029
f 2983 3030 3100
f 3031 3060 2984
f 3031 2984 3028
f 2986 3033 3032
f 3034 3033 2986
f 3060 3005 2984
f 3060 3035 3005
f 3006 3034 2986
f 3007 3034 3006
f 3062 3034 3007
f 3062 3008 3039
f 3007 3008 3062
f 3009 3037 3036
f 3035 3037 3009
f 3008 3038 3039
f 3010 3038 3008
f 3036 2988 3009
f 3036 3040 2988
f 3038 3010 2990
f 3063 3038 2990
f 2988 3064 2991
f 3040 3064 2988
f 2990 3012 3063
f 3064 3011 2991
f 3013 3042 3043
f 3013 2994 3042
f 3041 3044 3014
f 3044 3048 3014
f 2994 3045 3069
f 2996 3045 2994
f 3047 3015 2998
f 3051 3045 3016
f 3051 3049 3045
f 3015 3017 2998
f 2999 3051 3016
f 3052 3051 2999
f 3020 3052 2999
f 3018 3053 3019
f 3001 3056 3026
f 3020 3026 3056
f 3022 3053 3057
f 3057 3021 3022
f 3024 3023 3054
f 3025 3054 3055
f 3055 3001 3025
f 3077 3031 3028
f 3076 3077 3028
f 2941 3121 3030
f 2941 3004 3121
f 3082 3035 3079
f 3035 3060 3079
f 3037 3083 3036
f 3082 3083 3037
f 3035 3082 3037
f 3062 3039 3084
f 3063 3039 3038
f 3109 3064 3040
f 3063 3089 3110
f 3012 3089 3063
f 3064 3088 3011
f 3043 3089 3012
f 3041 3088 3065
f 3011 3088 3041
f 3043 3042 3089
f 3041 3066 3044
f 3065 3066 3041
f 2994 3092 3042
f 3066 3091 3044
f 2994 3069 3092
f 3091 3048 3044
f 3070 3048 3091
f 3045 3068 3069
f 3046 3048 3070
f 3046 3047 3048
f 3095 3068 3049
f 3068 3045 3049
f 3046 3015 3047
f 3071 3015 3046
f 3049 3072 3095
f 3051 3072 3049
f 3071 3017 3015
f 3019 3050 3018
f 3019 3017 3050
f 3017 3071 3050
f 3072 3020 3056
f 3072 3052 3020
f 3072 3051 3052
f 3053 3018 3057
f 3057 3074 3021
f 3027 3074 3058
f 3021 3074 3027
f 2981 3058 3098
f 3027 3058 2981
f 3023 3098 3097
f 2981 3098 3023
f 3031 3077 3059
f 3029 3075 3076
f 3029 3100 3075
f 3004 3078 3121
f 3079 3060 3059
f 3060 3031 3059
f 3032 3148 3004
f 3032 3103 3148
f 3033 3103 3032
f 3034 3061 3033
f 3034 3062 3061
f 3062 3084 3104
f 3061 3062 3104
f 3039 3085 3084
f 3040 3036 3109
f 3085 3039 3063
f 3107 3085 3063
f 3063 3110 3107
f 3109 3086 3064
f 3086 3088 3064
f 3042 3090 3089
f 3042 3092 3090
f 3069 3067 3092
f 3067 3068 3094
f 3068 3067 3069
f 3070 3093 3046
f 3095 3094 3068
f 3093 3071 3046
f 3073 3095 3072
f 3116 3056 3096
f 3116 3072 3056
f 3073 3072 3116
f 3057 3117 3074
f 3074 3115 3058
f 3074 3117 3115
f 3058 3115 3098
f 3023 3097 3054
f 3055 3096 3001
f 3001 3096 3056
f 3118 3102 3077
f 3076 3118 3077
f 3075 3118 3076
f 3030 3119 3100
f 3121 3119 3030
f 3120 3101 3059
f 3059 3102 3120
f 3059 3077 3102
f 3004 3148 3078
f 3101 3122 3079
f 3101 3079 3059
f 3033 3080 3103
f 3081 3080 3033
f 3122 3083 3082
f 3079 3122 3082
f 3061 3081 3033
f 3061 3104 3081
f 3104 3126 3106
f 3084 3126 3104
f 3105 3125 3036
f 3105 3036 3083
f 3084 3085 3126
f 3125 3109 3036
f 3089 3111 3110
f 3088 3128 3131
f 3086 3128 3088
f 3088 3087 3065
f 3131 3087 3088
f 3089 3090 3111
f 3065 3135 3066
f 3087 3135 3065
f 3092 3133 3090
f 3135 3091 3066
f 3091 3135 3136
f 3067 3133 3092
f 3112 3133 3067
f 3138 3091 3136
f 3138 3070 3091
f 3094 3112 3067
f 3138 3093 3070
f 3114 3093 3138
f 3113 3094 3095
f 3114 3071 3093
f 3071 3114 3050
f 3113 3073 3116
f 3073 3113 3095
f 3050 3139 3018
f 3139 3163 3018
f 3142 3055 3141
f 3055 3142 3096
f 3163 3057 3018
f 3163 3117 3057
f 3097 3140 3054
f 3140 3141 3054
f 3054 3141 3055
f 3120 3102 3099
f 3102 3118 3099
f 3075 3147 3118
f 3100 3147 3075
f 3100 3119 3147
f 3122 3151 3083
f 3123 3106 3124
f 3104 3106 3123
f 3081 3104 3123
f 3083 3151 3105
f 3106 3126 3124
f 3127 3126 3085
f 3127 3085 3107
f 3125 3108 3109
f 3108 3129 3109
f 3110 3153 3107
f 3129 3086 3109
f 3129 3128 3086
f 3110 3111 3153
f 3111 3133 3132
f 3090 3133 3111
f 3112 3134 3133
f 3094 3137 3112
f 3162 3158 3113
f 3137 3094 3113
f 3158 3137 3113
f 3159 3050 3114
f 3159 3139 3050
f 3142 3143 3096
f 3143 3116 3096
f 3162 3113 3116
f 3143 3162 3116
f 3163 3144 3117
f 3117 3144 3115
f 3115 3164 3098
f 3115 3144 3164
f 3098 3187 3097
f 3098 3164 3187
f 3140 3097 3187
f 3166 3120 3099
f 3166 3118 3146
f 3099 3118 3166
f 3118 3167 3146
f 3147 3167 3118
f 3121 3224 3119
f 3121 3078 3224
f 3103 3171 3148
f 3103 3080 3171
f 3149 3080 3081
f 3149 3081 3123
f 3125 3176 3205
f 3105 3176 3125
f 3105 3151 3176
f 3124 3126 3177
f 3205 3108 3125
f 3126 3127 3177
f 3177 3127 3130
f 3107 3130 3127
f 3107 3153 3130
f 3111 3154 3153
f 3180 3131 3128
f 3111 3132 3154
f 3133 3134 3132
f 3087 3182 3135
f 3182 3136 3135
f 3182 3157 3136
f 3134 3137 3184
f 3112 3137 3134
f 3157 3138 3136
f 3138 3157 3114
f 3159 3188 3139
f 3188 3163 3139
f 3142 3141 3165
f 3143 3165 3160
f 3142 3165 3143
f 3162 3143 3160
f 3144 3145 3164
f 3222 3166 3146
f 3167 3222 3146
f 3147 3192 3167
f 3169 3168 3120
f 3120 3166 3169
f 3119 3192 3147
f 3119 3193 3192
f 3119 3224 3193
f 3078 3196 3224
f 3101 3168 3172
f 3101 3120 3168
f 3148 3170 3078
f 3171 3170 3148
f 3173 3171 3080
f 3122 3172 3174
f 3122 3101 3172
f 3080 3149 3173
f 3150 3173 3149
f 3151 3174 3203
f 3122 3174 3151
f 3150 3123 3175
f 3149 3123 3150
f 3203 3176 3151
f 3123 3124 3175
f 3108 3152 3129
f 3128 3152 3207
f 3129 3152 3128
f 3130 3179 3208
f 3153 3179 3130
f 3207 3180 3128
f 3153 3154 3179
f 3180 3155 3131
f 3132 3181 3154
f 3131 3155 3087
f 3134 3181 3132
f 3212 3181 3134
f 3155 3182 3087
f 3184 3212 3134
f 3137 3156 3184
f 3214 3114 3157
f 3156 3137 3158
f 3214 3159 3114
f 3241 3217 3141
f 3141 3217 3165
f 3161 3162 3160
f 3161 3158 3162
f 3188 3186 3163
f 3144 3186 3189
f 3163 3186 3144
f 3144 3189 3145
f 3164 3145 3187
f 3140 3262 3294
f 3187 3262 3140
f 3241 3140 3294
f 3140 3241 3141
f 3191 3169 3166
f 3166 3222 3191
f 3167 3190 3222
f 3167 3192 3190
f 3170 3197 3196
f 3078 3170 3196
f 3172 3168 3199
f 3171 3200 3170
f 3200 3171 3173
f 3201 3200 3173
f 3199 3174 3172
f 3199 3246 3174
f 3201 3173 3150
f 3202 3201 3150
f 3174 3246 3203
f 3150 3175 3202
f 3176 3203 3227
f 3204 3175 3124
f 3227 3205 3176
f 3204 3177 3206
f 3124 3177 3204
f 3205 3229 3108
f 3177 3230 3206
f 3130 3230 3177
f 3152 3229 3231
f 3108 3229 3152
f 3130 3208 3230
f 3231 3207 3152
f 3207 3178 3180
f 3154 3209 3179
f 3178 3155 3180
f 3181 3209 3154
f 3210 3209 3181
f 3212 3210 3181
f 3183 3182 3155
f 3183 3213 3182
f 3184 3238 3212
f 3213 3157 3182
f 3214 3157 3213
f 3238 3156 3220
f 3156 3238 3184
f 3214 3215 3159
f 3220 3161 3219
f 3220 3156 3161
f 3156 3158 3161
f 3159 3185 3188
f 3215 3185 3159
f 3185 3186 3188
f 3165 3217 3216
f 3160 3216 3219
f 3165 3216 3160
f 3219 3161 3160
f 3221 3195 3169
f 3169 3191 3221
f 3192 3242 3190
f 3193 3242 3192
f 3168 3195 3194
f 3168 3169 3195
f 3224 3196 3225
f 3197 3225 3196
f 3170 3198 3197
f 3168 3194 3199
f 3200 3198 3170
f 3200 3201 3198
f 3249 3202 3226
f 3201 3202 3249
f 3273 3227 3203
f 3273 3203 3246
f 3175 3226 3202
f 3226 3175 3204
f 3228 3226 3204
f 3227 3229 3205
f 3204 3206 3228
f 3232 3231 3229
f 3208 3254 3230
f 3231 3255 3207
f 3208 3233 3254
f 3179 3233 3208
f 3255 3178 3207
f 3209 3233 3179
f 3178 3234 3155
f 3234 3183 3155
f 3183 3234 3211
f 3212 3257 3210
f 3213 3183 3211
f 3238 3257 3212
f 3235 3214 3213
f 3235 3236 3214
f 3237 3238 3220
f 3236 3215 3214
f 3236 3185 3215
f 3216 3218 3219
f 3216 3217 3218
f 3237 3219 3218
f 3237 3220 3219
f 3185 3323 3186
f 3189 3323 3260
f 3186 3323 3189
f 3145 3260 3239
f 3189 3260 3145
f 3187 3239 3240
f 3145 3239 3187
f 3187 3240 3262
f 3221 3191 3223
f 3190 3265 3222
f 3190 3242 3265
f 3193 3243 3242
f 3195 3223 3271
f 3195 3221 3223
f 3224 3243 3193
f 3224 3225 3243
f 3244 3194 3271
f 3194 3195 3271
f 3197 3302 3225
f 3197 3198 3302
f 3199 3244 3246
f 3199 3194 3244
f 3247 3198 3201
f 3247 3201 3249
f 3227 3276 3251
f 3273 3276 3227
f 3250 3226 3228
f 3251 3229 3227
f 3251 3252 3229
f 3206 3278 3228
f 3252 3232 3229
f 3206 3253 3278
f 3230 3253 3206
f 3232 3280 3231
f 3230 3254 3253
f 3280 3255 3231
f 3282 3233 3209
f 3178 3284 3234
f 3209 3210 3282
f 3284 3211 3234
f 3284 3287 3211
f 3287 3213 3211
f 3235 3213 3287
f 3259 3257 3238
f 3291 3237 3295
f 3237 3259 3238
f 3291 3259 3237
f 3217 3241 3321
f 3217 3321 3325
f 3218 3325 3295
f 3217 3325 3218
f 3295 3237 3218
f 3298 3263 3191
f 3264 3298 3191
f 3222 3264 3191
f 3265 3264 3222
f 3242 3266 3265
f 3263 3271 3223
f 3223 3191 3263
f 3243 3266 3242
f 3225 3269 3243
f 3225 3302 3269
f 3306 3246 3244
f 3198 3245 3302
f 3245 3248 3310
f 3245 3198 3248
f 3246 3306 3273
f 3198 3247 3248
f 3308 3249 3274
f 3247 3249 3308
f 3248 3247 3308
f 3249 3250 3274
f 3226 3250 3249
f 3311 3228 3334
f 3250 3228 3311
f 3228 3278 3334
f 3252 3312 3232
f 3277 3312 3252
f 3312 3280 3232
f 3254 3281 3253
f 3280 3283 3255
f 3233 3281 3254
f 3282 3281 3233
f 3255 3256 3178
f 3283 3256 3255
f 3256 3284 3178
f 3210 3286 3282
f 3257 3286 3210
f 3258 3286 3257
f 3290 3235 3287
f 3290 3292 3235
f 3258 3259 3291
f 3259 3258 3257
f 3292 3236 3235
f 3292 3293 3236
f 3294 3320 3241
f 3241 3320 3321
f 3293 3185 3236
f 3293 3323 3185
f 3260 3323 3324
f 3239 3324 3297
f 3260 3324 3239
f 3240 3297 3261
f 3239 3297 3240
f 3262 3261 3294
f 3240 3261 3262
f 3298 3264 3326
f 3265 3326 3264
f 3265 3299 3326
f 3265 3266 3299
f 3267 3270 3271
f 3271 3263 3267
f 3243 3268 3266
f 3243 3301 3268
f 3243 3269 3301
f 3244 3270 3306
f 3244 3271 3270
f 3302 3307 3303
f 3245 3307 3302
f 3307 3245 3310
f 3310 3248 3308
f 3272 3330 3273
f 3272 3273 3306
f 3330 3276 3273
f 3274 3250 3275
f 3276 3333 3251
f 3250 3311 3275
f 3252 3333 3361
f 3252 3251 3333
f 3361 3277 3252
f 3278 3313 3334
f 3278 3279 3313
f 3253 3279 3278
f 3312 3314 3280
f 3281 3279 3253
f 3335 3279 3281
f 3314 3283 3280
f 3316 3281 3282
f 3316 3335 3281
f 3283 3285 3256
f 3282 3286 3316
f 3285 3284 3256
f 3285 3288 3284
f 3288 3287 3284
f 3290 3287 3288
f 3317 3289 3258
f 3258 3289 3286
f 3322 3291 3296
f 3317 3258 3291
f 3322 3317 3291
f 3261 3320 3294
f 3296 3295 3325
f 3295 3296 3291
f 3266 3349 3299
f 3267 3347 3300
f 3267 3263 3347
f 3298 3347 3263
f 3268 3349 3266
f 3269 3350 3301
f 3305 3270 3300
f 3270 3267 3300
f 3302 3350 3269
f 3302 3303 3350
f 3306 3305 3329
f 3306 3270 3305
f 3307 3304 3303
f 3307 3309 3304
f 3310 3309 3307
f 3306 3329 3272
f 3309 3308 3356
f 3310 3308 3309
f 3308 3358 3356
f 3274 3358 3308
f 3330 3357 3276
f 3358 3274 3275
f 3331 3358 3275
f 3357 3333 3276
f 3275 3332 3331
f 3311 3332 3275
f 3311 3334 3332
f 3361 3362 3277
f 3277 3364 3312
f 3362 3364 3277
f 3364 3314 3312
f 3314 3366 3283
f 3316 3336 3335
f 3366 3285 3283
f 3285 3366 3368
f 3316 3315 3336
f 3286 3315 3316
f 3338 3285 3368
f 3338 3288 3285
f 3317 3315 3289
f 3315 3286 3289
f 3318 3290 3288
f 3338 3318 3288
f 3319 3292 3290
f 3318 3319 3290
f 3319 3373 3292
f 3320 3340 3321
f 3343 3296 3342
f 3343 3322 3296
f 3373 3293 3292
f 3293 3344 3323
f 3373 3344 3293
f 3324 3344 3339
f 3323 3344 3324
f 3297 3339 3375
f 3324 3339 3297
f 3297 3375 3261
f 3321 3342 3325
f 3325 3342 3296
f 3326 3376 3327
f 3347 3298 3327
f 3326 3327 3298
f 3299 3376 3326
f 3299 3349 3376
f 3345 3381 3300
f 3345 3300 3347
f 3381 3305 3300
f 3381 3380 3305
f 3350 3303 3351
f 3303 3352 3351
f 3304 3352 3303
f 3328 3352 3304
f 3380 3329 3305
f 3309 3328 3304
f 3309 3383 3328
f 3353 3383 3309
f 3329 3354 3272
f 3309 3356 3353
f 3354 3330 3272
f 3333 3357 3360
f 3360 3361 3333
f 3334 3386 3332
f 3313 3386 3334
f 3387 3386 3313
f 3335 3387 3279
f 3279 3387 3313
f 3364 3363 3314
f 3363 3366 3314
f 3369 3336 3315
f 3337 3315 3317
f 3337 3369 3315
f 3389 3318 3338
f 3389 3392 3318
f 3337 3322 3343
f 3337 3317 3322
f 3392 3373 3319
f 3318 3392 3319
f 3375 3320 3261
f 3320 3375 3340
f 3340 3370 3321
f 3342 3370 3341
f 3321 3370 3342
f 3341 3343 3342
f 3396 3327 3395
f 3327 3376 3395
f 3346 3345 3396
f 3345 3347 3396
f 3347 3327 3396
f 3376 3349 3377
f 3349 3348 3377
f 3268 3348 3349
f 3268 3474 3348
f 3268 3301 3474
f 3350 3379 3301
f 3381 3345 3346
f 3351 3379 3350
f 3351 3399 3379
f 3382 3399 3351
f 3352 3382 3351
f 3383 3382 3352
f 3328 3383 3352
f 3380 3384 3329
f 3383 3353 3385
f 3329 3384 3354
f 3353 3355 3385
f 3356 3355 3353
f 3354 3404 3330
f 3356 3359 3355
f 3358 3359 3356
f 3357 3404 3406
f 3357 3330 3404
f 3359 3358 3331
f 3406 3360 3357
f 3332 3386 3331
f 3360 3411 3361
f 3361 3410 3362
f 3411 3410 3361
f 3387 3408 3386
f 3362 3365 3364
f 3410 3365 3362
f 3335 3437 3387
f 3365 3363 3364
f 3335 3388 3437
f 3363 3367 3366
f 3335 3416 3388
f 3336 3416 3335
f 3367 3368 3366
f 3367 3417 3368
f 3390 3416 3369
f 3416 3336 3369
f 3417 3338 3368
f 3389 3338 3417
f 3337 3390 3369
f 3392 3391 3373
f 3370 3371 3341
f 3372 3341 3371
f 3372 3343 3341
f 3372 3337 3343
f 3390 3337 3372
f 3373 3374 3344
f 3391 3374 3373
f 3339 3374 3422
f 3344 3374 3339
f 3422 3375 3339
f 3424 3375 3422
f 3375 3499 3340
f 3376 3397 3395
f 3377 3397 3376
f 3400 3381 3346
f 3378 3400 3346
f 3378 3346 3396
f 3301 3452 3474
f 3379 3452 3301
f 3379 3478 3452
f 3379 3453 3478
f 3399 3453 3379
f 3400 3380 3381
f 3430 3382 3383
f 3402 3430 3383
f 3383 3385 3402
f 3384 3403 3354
f 3355 3432 3385
f 3403 3404 3354
f 3355 3405 3432
f 3359 3405 3355
f 3405 3359 3407
f 3331 3407 3359
f 3406 3434 3360
f 3386 3408 3407
f 3386 3407 3331
f 3434 3411 3360
f 3387 3436 3408
f 3387 3437 3436
f 3365 3413 3363
f 3413 3367 3363
f 3412 3367 3413
f 3417 3367 3412
f 3420 3416 3390
f 3418 3389 3417
f 3418 3392 3389
f 3418 3445 3392
f 3468 3419 3370
f 3420 3372 3421
f 3420 3390 3372
f 3445 3391 3392
f 3391 3423 3374
f 3374 3423 3422
f 3375 3424 3499
f 3468 3340 3499
f 3340 3468 3370
f 3371 3419 3393
f 3370 3419 3371
f 3393 3372 3371
f 3421 3372 3393
f 3394 3395 3426
f 3396 3395 3394
f 3395 3397 3426
f 3348 3451 3377
f 3474 3451 3348
f 3378 3394 3398
f 3378 3396 3394
f 3400 3398 3427
f 3400 3378 3398
f 3399 3428 3453
f 3401 3428 3399
f 3380 3427 3483
f 3400 3427 3380
f 3401 3399 3382
f 3430 3401 3382
f 3483 3456 3384
f 3483 3384 3380
f 3456 3403 3384
f 3385 3431 3402
f 3385 3432 3431
f 3404 3457 3433
f 3403 3457 3404
f 3404 3433 3406
f 3433 3434 3406
f 3434 3435 3411
f 3411 3409 3410
f 3435 3409 3411
f 3409 3365 3410
f 3365 3439 3413
f 3415 3437 3388
f 3439 3412 3413
f 3439 3414 3412
f 3440 3415 3416
f 3416 3415 3388
f 3414 3417 3412
f 3418 3417 3414
f 3441 3418 3414
f 3420 3440 3416
f 3443 3440 3420
f 3441 3445 3418
f 3419 3468 3446
f 3419 3447 3393
f 3419 3446 3447
f 3421 3393 3447
f 3443 3420 3421
f 3423 3425 3422
f 3422 3425 3424
f 3448 3476 3394
f 3394 3426 3448
f 3397 3450 3426
f 3377 3450 3397
f 3377 3472 3450
f 3377 3451 3472
f 3476 3475 3398
f 3476 3398 3394
f 3475 3454 3427
f 3475 3427 3398
f 3429 3428 3401
f 3427 3454 3483
f 3401 3430 3429
f 3455 3402 3487
f 3430 3402 3455
f 3402 3431 3487
f 3405 3493 3432
f 3405 3459 3493
f 3407 3459 3405
f 3433 3495 3434
f 3458 3495 3433
f 3407 3460 3459
f 3408 3460 3407
f 3495 3435 3434
f 3408 3461 3460
f 3435 3462 3409
f 3408 3436 3461
f 3409 3438 3365
f 3462 3438 3409
f 3437 3464 3436
f 3438 3439 3365
f 3466 3439 3438
f 3464 3437 3415
f 3467 3464 3415
f 3497 3439 3466
f 3497 3414 3439
f 3440 3467 3415
f 3443 3467 3440
f 3442 3441 3414
f 3497 3442 3414
f 3442 3500 3441
f 3445 3501 3391
f 3500 3501 3445
f 3441 3500 3445
f 3423 3501 3471
f 3391 3501 3423
f 3423 3471 3425
f 3424 3425 3499
f 3499 3502 3468
f 3447 3446 3470
f 3470 3421 3447
f 3444 3421 3470
f 3421 3444 3443
f 3449 3426 3505
f 3448 3426 3449
f 3426 3450 3505
f 3451 3473 3472
f 3474 3473 3451
f 3453 3477 3478
f 3453 3479 3477
f 3428 3479 3453
f 3480 3479 3428
f 3480 3428 3429
f 3482 3480 3429
f 3456 3483 3513
f 3482 3429 3430
f 3482 3430 3455
f 3485 3482 3455
f 3455 3487 3485
f 3456 3488 3403
f 3431 3515 3487
f 3457 3488 3489
f 3403 3488 3457
f 3431 3491 3515
f 3432 3491 3431
f 3457 3492 3433
f 3489 3492 3457
f 3432 3493 3491
f 3492 3458 3433
f 3495 3494 3435
f 3494 3462 3435
f 3436 3463 3461
f 3462 3465 3438
f 3464 3463 3436
f 3465 3466 3438
f 3465 3497 3466
f 3503 3467 3443
f 3498 3442 3497
f 3498 3500 3442
f 3446 3468 3469
f 3469 3524 3446
f 3446 3525 3470
f 3446 3524 3525
f 3503 3470 3525
f 3503 3444 3470
f 3503 3443 3444
f 3508 3448 3449
f 3504 3508 3449
f 3449 3505 3504
f 3450 3506 3505
f 3472 3506 3450
f 3472 3473 3506
f 3474 3531 3473
f 3556 3531 3474
f 3452 3556 3474
f 3533 3475 3476
f 3508 3533 3476
f 3508 3476 3448
f 3478 3556 3452
f 3478 3532 3556
f 3478 3477 3532
f 3481 3454 3475
f 3533 3481 3475
f 3479 3509 3477
f 3480 3509 3479
f 3510 3509 3480
f 3481 3483 3454
f 3481 3511 3483
f 3480 3482 3510
f 3511 3513 3483
f 3482 3485 3484
f 3513 3486 3456
f 3487 3514 3485
f 3488 3486 3516
f 3456 3486 3488
f 3487 3515 3514
f 3516 3489 3488
f 3493 3490 3491
f 3492 3517 3458
f 3459 3490 3493
f 3458 3518 3495
f 3517 3518 3458
f 3459 3541 3490
f 3460 3541 3459
f 3518 3494 3495
f 3460 3461 3541
f 3494 3496 3462
f 3463 3519 3461
f 3496 3465 3462
f 3520 3465 3496
f 3519 3463 3464
f 3548 3519 3464
f 3521 3465 3520
f 3521 3497 3465
f 3467 3548 3464
f 3547 3548 3467
f 3551 3498 3497
f 3521 3551 3497
f 3551 3552 3498
f 3499 3576 3502
f 3547 3503 3526
f 3547 3467 3503
f 3552 3500 3498
f 3500 3528 3501
f 3552 3528 3500
f 3471 3528 3522
f 3501 3528 3471
f 3425 3522 3529
f 3471 3522 3425
f 3499 3529 3576
f 3425 3529 3499
f 3502 3523 3468
f 3468 3523 3469
f 3526 3503 3525
f 3504 3505 3530
f 3505 3506 3530
f 3473 3507 3506
f 3473 3531 3507
f 3555 3533 3508
f 3508 3504 3555
f 3481 3557 3560
f 3481 3533 3557
f 3561 3509 3510
f 3535 3561 3510
f 3511 3560 3536
f 3481 3560 3511
f 3512 3510 3482
f 3512 3535 3510
f 3512 3482 3484
f 3562 3512 3484
f 3536 3513 3511
f 3484 3564 3562
f 3485 3564 3484
f 3513 3563 3486
f 3485 3514 3564
f 3563 3516 3486
f 3515 3538 3514
f 3516 3566 3489
f 3515 3567 3538
f 3491 3567 3515
f 3489 3568 3492
f 3566 3568 3489
f 3491 3539 3567
f 3490 3539 3491
f 3568 3517 3492
f 3490 3541 3539
f 3518 3542 3494
f 3461 3543 3541
f 3494 3545 3496
f 3542 3545 3494
f 3519 3543 3461
f 3544 3543 3519
f 3550 3520 3496
f 3545 3550 3496
f 3548 3544 3519
f 3550 3521 3520
f 3551 3521 3550
f 3502 3576 3523
f 3523 3577 3469
f 3524 3527 3525
f 3527 3526 3525
f 3599 3601 3530
f 3553 3599 3530
f 3507 3554 3553
f 3601 3555 3504
f 3504 3530 3601
f 3506 3553 3530
f 3507 3553 3506
f 3531 3554 3507
f 3533 3555 3534
f 3557 3533 3534
f 3509 3558 3477
f 3509 3559 3558
f 3561 3559 3509
f 3607 3536 3560
f 3512 3562 3584
f 3535 3512 3584
f 3536 3563 3513
f 3563 3537 3516
f 3514 3538 3564
f 3537 3566 3516
f 3568 3591 3517
f 3541 3589 3539
f 3517 3540 3518
f 3591 3540 3517
f 3541 3543 3589
f 3540 3542 3518
f 3544 3569 3543
f 3572 3550 3545
f 3546 3544 3548
f 3547 3546 3548
f 3549 3551 3550
f 3572 3549 3550
f 3549 3573 3551
f 3547 3526 3579
f 3573 3552 3551
f 3552 3574 3528
f 3573 3574 3552
f 3522 3574 3597
f 3528 3574 3522
f 3529 3597 3576
f 3522 3597 3529
f 3576 3595 3523
f 3469 3577 3524
f 3524 3580 3527
f 3579 3527 3580
f 3527 3579 3526
f 3531 3581 3600
f 3634 3582 3555
f 3555 3601 3634
f 3554 3531 3600
f 3556 3581 3531
f 3660 3557 3534
f 3582 3660 3534
f 3534 3555 3582
f 3477 3603 3532
f 3477 3558 3603
f 3583 3607 3560
f 3557 3583 3560
f 3557 3660 3583
f 3585 3559 3561
f 3585 3561 3535
f 3585 3535 3584
f 3607 3586 3536
f 3562 3611 3584
f 3563 3586 3644
f 3536 3586 3563
f 3562 3587 3611
f 3564 3587 3562
f 3644 3537 3563
f 3564 3565 3587
f 3538 3565 3564
f 3537 3588 3566
f 3668 3588 3537
f 3538 3615 3565
f 3567 3615 3538
f 3566 3590 3568
f 3588 3590 3566
f 3567 3589 3615
f 3539 3589 3567
f 3590 3591 3568
f 3591 3619 3540
f 3543 3569 3589
f 3540 3592 3542
f 3619 3592 3540
f 3592 3545 3542
f 3545 3592 3620
f 3544 3570 3569
f 3572 3620 3596
f 3572 3545 3620
f 3571 3546 3547
f 3571 3594 3546
f 3570 3544 3546
f 3594 3570 3546
f 3596 3549 3572
f 3596 3573 3549
f 3573 3575 3574
f 3574 3575 3597
f 3597 3628 3576
f 3576 3628 3595
f 3523 3595 3577
f 3577 3621 3629
f 3524 3629 3578
f 3577 3629 3524
f 3578 3580 3524
f 3571 3547 3579
f 3556 3602 3581
f 3532 3602 3556
f 3532 3603 3602
f 3558 3604 3603
f 3559 3604 3558
f 3608 3604 3559
f 3559 3585 3608
f 3638 3584 3640
f 3585 3584 3638
f 3639 3586 3607
f 3639 3641 3586
f 3584 3611 3640
f 3641 3644 3586
f 3644 3643 3537
f 3565 3612 3587
f 3643 3668 3537
f 3565 3613 3612
f 3668 3614 3588
f 3565 3615 3613
f 3614 3590 3588
f 3589 3645 3615
f 3590 3618 3591
f 3589 3616 3645
f 3618 3619 3591
f 3569 3616 3589
f 3593 3616 3569
f 3570 3593 3569
f 3646 3620 3592
f 3628 3647 3595
f 3595 3648 3577
f 3595 3647 3648
f 3577 3648 3621
f 3629 3630 3578
f 3594 3571 3631
f 3625 3573 3596
f 3575 3625 3627
f 3573 3625 3575
f 3597 3627 3628
f 3575 3627 3597
f 3578 3652 3580
f 3630 3652 3578
f 3652 3579 3580
f 3631 3579 3652
f 3579 3631 3571
f 3633 3599 3656
f 3601 3599 3633
f 3634 3601 3633
f 3599 3598 3656
f 3553 3598 3599
f 3553 3632 3598
f 3554 3632 3553
f 3554 3600 3632
f 3603 3636 3707
f 3604 3636 3603
f 3605 3636 3604
f 3660 3606 3583
f 3605 3604 3608
f 3607 3606 3610
f 3583 3606 3607
f 3609 3608 3585
f 3609 3585 3638
f 3607 3610 3639
f 3611 3642 3640
f 3611 3612 3642
f 3587 3612 3611
f 3615 3691 3613
f 3614 3671 3590
f 3615 3645 3691
f 3671 3618 3590
f 3618 3617 3619
f 3617 3592 3619
f 3592 3617 3646
f 3570 3622 3593
f 3620 3676 3596
f 3620 3646 3676
f 3623 3622 3594
f 3622 3570 3594
f 3596 3650 3625
f 3596 3676 3650
f 3625 3624 3627
f 3625 3650 3624
f 3627 3626 3628
f 3627 3624 3626
f 3651 3628 3626
f 3651 3647 3628
f 3655 3631 3652
f 3623 3594 3631
f 3655 3623 3631
f 3634 3633 3659
f 3600 3657 3632
f 3600 3733 3657
f 3581 3733 3600
f 3581 3602 3733
f 3658 3660 3582
f 3582 3659 3658
f 3582 3634 3659
f 3605 3635 3636
f 3662 3635 3605
f 3661 3664 3606
f 3661 3606 3660
f 3605 3637 3662
f 3605 3608 3637
f 3664 3610 3606
f 3608 3609 3637
f 3637 3638 3665
f 3609 3638 3637
f 3610 3685 3639
f 3638 3666 3665
f 3640 3666 3638
f 3685 3641 3639
f 3640 3642 3666
f 3641 3667 3644
f 3612 3686 3642
f 3667 3643 3644
f 3612 3689 3686
f 3613 3689 3612
f 3668 3669 3614
f 3613 3691 3689
f 3669 3671 3614
f 3645 3692 3691
f 3671 3670 3618
f 3616 3692 3645
f 3720 3692 3616
f 3618 3672 3617
f 3670 3672 3618
f 3674 3616 3593
f 3674 3720 3616
f 3672 3646 3617
f 3672 3675 3646
f 3622 3674 3593
f 3649 3674 3622
f 3675 3676 3646
f 3626 3699 3651
f 3648 3647 3723
f 3621 3723 3695
f 3648 3723 3621
f 3695 3629 3621
f 3695 3679 3629
f 3629 3679 3630
f 3649 3623 3653
f 3649 3622 3623
f 3624 3650 3677
f 3677 3626 3624
f 3699 3626 3677
f 3630 3654 3652
f 3679 3654 3630
f 3654 3655 3652
f 3653 3655 3654
f 3655 3653 3623
f 3704 3656 3761
f 3633 3656 3704
f 3659 3633 3704
f 3656 3598 3761
f 3632 3703 3598
f 3632 3657 3703
f 3603 3732 3602
f 3708 3660 3658
f 3636 3706 3707
f 3681 3706 3636
f 3660 3708 3661
f 3635 3681 3636
f 3681 3635 3662
f 3682 3681 3662
f 3661 3683 3664
f 3663 3662 3637
f 3663 3682 3662
f 3664 3684 3610
f 3637 3665 3663
f 3685 3610 3684
f 3685 3745 3641
f 3642 3714 3666
f 3745 3667 3641
f 3642 3686 3714
f 3667 3687 3643
f 3688 3643 3687
f 3688 3668 3643
f 3669 3668 3688
f 3669 3690 3671
f 3690 3670 3671
f 3670 3673 3672
f 3674 3698 3720
f 3673 3675 3672
f 3693 3698 3649
f 3698 3674 3649
f 3694 3676 3675
f 3694 3650 3676
f 3694 3725 3650
f 3650 3725 3677
f 3651 3700 3678
f 3699 3700 3651
f 3678 3647 3651
f 3695 3696 3679
f 3679 3697 3654
f 3730 3654 3697
f 3730 3653 3654
f 3693 3649 3653
f 3730 3693 3653
f 3598 3702 3761
f 3703 3702 3598
f 3659 3704 3680
f 3602 3732 3733
f 3658 3680 3708
f 3658 3659 3680
f 3707 3706 3732
f 3603 3707 3732
f 3681 3709 3706
f 3737 3709 3681
f 3681 3682 3737
f 3710 3663 3741
f 3682 3663 3710
f 3663 3742 3741
f 3665 3742 3663
f 3684 3711 3685
f 3665 3712 3742
f 3666 3712 3665
f 3711 3745 3685
f 3666 3714 3712
f 3745 3713 3667
f 3686 3715 3714
f 3713 3687 3667
f 3713 3746 3687
f 3686 3689 3715
f 3687 3716 3688
f 3746 3716 3687
f 3716 3669 3688
f 3716 3747 3669
f 3691 3718 3689
f 3669 3750 3690
f 3747 3750 3669
f 3692 3718 3691
f 3749 3718 3692
f 3690 3721 3670
f 3750 3721 3690
f 3720 3749 3692
f 3721 3673 3670
f 3673 3721 3753
f 3675 3724 3694
f 3675 3673 3724
f 3673 3753 3724
f 3694 3724 3725
f 3722 3647 3678
f 3647 3722 3723
f 3695 3723 3727
f 3727 3696 3695
f 3677 3725 3701
f 3701 3699 3677
f 3700 3699 3701
f 3679 3696 3697
f 3760 3731 3704
f 3704 3761 3760
f 3731 3705 3680
f 3680 3704 3731
f 3706 3734 3732
f 3705 3767 3708
f 3705 3708 3680
f 3708 3766 3661
f 3708 3767 3766
f 3709 3736 3706
f 3709 3737 3736
f 3661 3766 3683
f 3710 3737 3682
f 3683 3791 3664
f 3710 3741 3740
f 3684 3791 3743
f 3664 3791 3684
f 3743 3711 3684
f 3714 3770 3712
f 3714 3797 3770
f 3715 3797 3714
f 3715 3717 3797
f 3689 3717 3715
f 3718 3717 3689
f 3748 3717 3718
f 3749 3748 3718
f 3720 3719 3749
f 3722 3755 3723
f 3723 3777 3727
f 3723 3755 3777
f 3756 3698 3693
f 3719 3720 3698
f 3756 3719 3698
f 3752 3724 3753
f 3752 3725 3724
f 3752 3757 3725
f 3725 3726 3701
f 3725 3757 3726
f 3758 3701 3726
f 3758 3700 3701
f 3700 3758 3678
f 3696 3727 3728
f 3697 3728 3759
f 3696 3728 3697
f 3730 3759 3729
f 3697 3759 3730
f 3756 3693 3730
f 3729 3756 3730
f 3703 3762 3702
f 3783 3762 3703
f 3657 3783 3703
f 3784 3783 3657
f 3733 3784 3657
f 3733 3763 3784
f 3732 3763 3733
f 3734 3763 3732
f 3736 3735 3734
f 3706 3736 3734
f 3737 3735 3736
f 3786 3735 3737
f 3737 3738 3786
f 3766 3739 3683
f 3737 3710 3738
f 3790 3740 3825
f 3710 3740 3790
f 3738 3710 3790
f 3791 3683 3739
f 3740 3768 3825
f 3741 3768 3740
f 3741 3744 3768
f 3742 3744 3741
f 3743 3794 3711
f 3712 3744 3742
f 3711 3771 3745
f 3712 3770 3744
f 3713 3771 3796
f 3745 3771 3713
f 3713 3772 3746
f 3796 3772 3713
f 3746 3801 3716
f 3772 3801 3746
f 3717 3773 3797
f 3801 3747 3716
f 3801 3800 3747
f 3773 3717 3748
f 3806 3773 3748
f 3747 3774 3750
f 3800 3774 3747
f 3748 3751 3806
f 3749 3751 3748
f 3774 3721 3750
f 3754 3721 3774
f 3805 3756 3781
f 3719 3751 3749
f 3805 3751 3719
f 3756 3805 3719
f 3753 3754 3752
f 3753 3721 3754
f 3775 3678 3779
f 3722 3775 3755
f 3678 3775 3722
f 3780 3727 3777
f 3781 3756 3729
f 3726 3757 3778
f 3778 3758 3726
f 3779 3758 3778
f 3758 3779 3678
f 3727 3780 3728
f 3780 3759 3728
f 3782 3731 3760
f 3782 3761 3813
f 3760 3761 3782
f 3761 3814 3813
f 3702 3814 3761
f 3702 3762 3814
f 3763 3734 3785
f 3765 3785 3734
f 3764 3767 3705
f 3735 3765 3734
f 3735 3787 3765
f 3764 3766 3767
f 3764 3789 3766
f 3766 3789 3739
f 3788 3786 3738
f 3788 3738 3790
f 3820 3791 3739
f 3771 3794 3795
f 3711 3794 3771
f 3770 3769 3744
f 3795 3796 3771
f 3770 3797 3769
f 3751 3805 3806
f 3809 3754 3774
f 3809 3807 3754
f 3775 3776 3755
f 3755 3804 3777
f 3755 3776 3804
f 3777 3810 3780
f 3777 3804 3810
f 3808 3752 3754
f 3807 3808 3754
f 3808 3757 3752
f 3808 3837 3757
f 3757 3837 3778
f 3780 3812 3759
f 3836 3759 3812
f 3836 3729 3759
f 3836 3781 3729
f 3783 3840 3762
f 3841 3840 3783
f 3842 3843 3731
f 3731 3782 3842
f 3784 3841 3783
f 3763 3841 3784
f 3763 3785 3841
f 3843 3816 3705
f 3705 3731 3843
f 3818 3764 3816
f 3764 3705 3816
f 3787 3845 3765
f 3787 3817 3845
f 3786 3817 3787
f 3735 3786 3787
f 3789 3818 3847
f 3789 3764 3818
f 3786 3788 3817
f 3789 3847 3820
f 3821 3790 3822
f 3788 3790 3821
f 3739 3789 3820
f 3790 3825 3822
f 3820 3823 3791
f 3791 3792 3743
f 3791 3823 3792
f 3744 3793 3768
f 3794 3792 3851
f 3743 3792 3794
f 3744 3769 3793
f 3851 3795 3794
f 3795 3854 3796
f 3797 3826 3769
f 3796 3827 3772
f 3854 3827 3796
f 3797 3799 3826
f 3773 3799 3797
f 3827 3801 3772
f 3801 3827 3798
f 3799 3773 3806
f 3828 3799 3806
f 3829 3801 3798
f 3829 3800 3801
f 3806 3802 3828
f 3829 3774 3800
f 3809 3774 3829
f 3803 3809 3829
f 3776 3880 3804
f 3805 3802 3806
f 3831 3802 3805
f 3781 3831 3805
f 3809 3803 3807
f 3808 3807 3859
f 3856 3775 3832
f 3880 3776 3775
f 3859 3837 3808
f 3833 3778 3837
f 3833 3832 3779
f 3778 3833 3779
f 3779 3832 3775
f 3811 3780 3810
f 3780 3811 3812
f 3782 3813 3838
f 3813 3839 3838
f 3814 3839 3813
f 3814 3762 3839
f 3785 3815 3841
f 3785 3865 3815
f 3765 3865 3785
f 3845 3867 3765
f 3848 3845 3817
f 3819 3817 3788
f 3819 3848 3817
f 3819 3788 3821
f 3847 3870 3820
f 3870 3823 3820
f 3825 3872 3822
f 3825 3824 3872
f 3768 3824 3825
f 3849 3792 3823
f 3849 3850 3792
f 3768 3793 3824
f 3850 3851 3792
f 3769 3874 3793
f 3851 3852 3795
f 3852 3854 3795
f 3769 3826 3874
f 3876 3826 3799
f 3827 3855 3798
f 3828 3876 3799
f 3798 3858 3829
f 3855 3858 3798
f 3802 3830 3828
f 3858 3803 3829
f 3858 3860 3803
f 3804 3880 3857
f 3857 3810 3804
f 3830 3802 3831
f 3859 3807 3803
f 3860 3859 3803
f 3775 3856 3880
f 3810 3834 3811
f 3811 3834 3862
f 3812 3862 3885
f 3811 3862 3812
f 3836 3885 3835
f 3812 3885 3836
f 3831 3781 3836
f 3835 3831 3836
f 3886 3837 3859
f 3837 3886 3833
f 3762 3888 3839
f 3863 3888 3762
f 3840 3863 3762
f 3889 3863 3840
f 3841 3889 3840
f 3815 3889 3841
f 3890 3864 3842
f 3842 3887 3890
f 3842 3782 3887
f 3838 3887 3782
f 3864 3844 3843
f 3843 3842 3864
f 3869 3816 3844
f 3816 3843 3844
f 3867 3865 3765
f 3868 3867 3845
f 3818 3869 3847
f 3818 3816 3869
f 3845 3848 3868
f 3846 3821 3897
f 3819 3821 3846
f 3848 3819 3846
f 3821 3920 3897
f 3822 3920 3821
f 3822 3872 3920
f 3850 3849 3924
f 3793 3873 3824
f 3924 3851 3850
f 3793 3874 3873
f 3852 3875 3854
f 3826 3876 3874
f 3854 3853 3827
f 3875 3853 3854
f 3853 3855 3827
f 3876 3877 3878
f 3828 3877 3876
f 3855 3879 3858
f 3830 3877 3828
f 3882 3877 3830
f 3879 3883 3858
f 3883 3860 3858
f 3857 3881 3810
f 3881 3834 3810
f 3882 3830 3835
f 3830 3831 3835
f 3861 3886 3859
f 3860 3861 3859
f 3887 3838 3911
f 3839 3911 3838
f 3839 3912 3911
f 3888 3912 3839
f 3863 3913 3888
f 3889 3913 3863
f 3815 3891 3889
f 3815 3916 3891
f 3916 3815 3865
f 3892 3916 3865
f 3867 3892 3865
f 3866 3892 3867
f 3866 3867 3868
f 3894 3866 3868
f 3869 3893 3847
f 3894 3868 3848
f 3894 3848 3846
f 3896 3894 3846
f 3870 3893 3895
f 3847 3893 3870
f 3846 3897 3896
f 3870 3871 3823
f 3872 3899 3920
f 3849 3871 3898
f 3823 3871 3849
f 3872 3824 3899
f 3898 3924 3849
f 3924 3925 3851
f 3851 3900 3852
f 3925 3900 3851
f 3900 3875 3852
f 3928 3876 3927
f 3876 3928 3874
f 3853 3875 3929
f 3878 3927 3876
f 3904 3853 3929
f 3904 3855 3853
f 3877 3902 3878
f 3904 3879 3855
f 3931 3856 3905
f 3880 3931 3932
f 3856 3931 3880
f 3857 3932 3934
f 3880 3932 3857
f 3934 3881 3857
f 3934 3935 3881
f 3902 3877 3882
f 3883 3908 3860
f 3908 3861 3860
f 3908 3938 3861
f 3967 3833 3938
f 3832 3967 3884
f 3833 3967 3832
f 3884 3856 3832
f 3905 3856 3884
f 3881 3935 3834
f 3935 3862 3834
f 3935 3937 3862
f 3862 3909 3885
f 3862 3937 3909
f 3906 3885 3909
f 3906 3835 3885
f 3906 3882 3835
f 3938 3886 3861
f 3886 3938 3833
f 3940 3939 3887
f 3887 3911 3940
f 3888 3942 3912
f 3888 3913 3942
f 3889 3914 3913
f 3891 3914 3889
f 3939 3915 3890
f 3890 3887 3939
f 3864 3915 3844
f 3864 3890 3915
f 3975 3979 3869
f 3844 3975 3869
f 3892 3946 3916
f 3866 3946 3892
f 3947 3946 3866
f 3869 3979 3893
f 3866 3894 3947
f 3917 3896 3952
f 3894 3896 3917
f 3896 3918 3952
f 3897 3918 3896
f 3895 3871 3870
f 3897 3920 3918
f 3919 3898 3871
f 3824 3922 3899
f 3824 3923 3922
f 3873 3923 3824
f 3873 3954 3923
f 3874 3954 3873
f 3928 3954 3874
f 3900 3956 3875
f 3956 3929 3875
f 3878 3959 3927
f 3929 3930 3904
f 3902 3959 3878
f 3901 3959 3902
f 3903 3879 3904
f 3930 3903 3904
f 3903 3883 3879
f 3903 3908 3883
f 3933 3935 3934
f 3907 3906 3910
f 3901 3906 3907
f 3901 3902 3906
f 3902 3882 3906
f 3909 3937 3910
f 3910 3906 3909
f 3913 3943 3942
f 3914 3943 3913
f 3940 3911 3941
f 3912 3941 3911
f 3912 3942 3941
f 3891 3945 3914
f 3974 3891 3916
f 3974 3945 3891
f 3978 3974 3916
f 3844 3915 3975
f 3916 3946 3978
f 3979 3950 3893
f 3949 3947 3894
f 3949 3894 3917
f 3951 3949 3917
f 3895 3950 3982
f 3893 3950 3895
f 3917 3952 3951
f 3982 3871 3895
f 3920 3985 3918
f 3920 3921 3985
f 3899 3921 3920
f 3919 3953 3898
f 3899 3922 3921
f 3898 3988 3924
f 3953 3988 3898
f 3924 3926 3925
f 3988 3926 3924
f 3925 3926 3900
f 3955 3954 3928
f 3926 3956 3900
f 3927 3955 3928
f 3957 3929 3956
f 3957 3995 3929
f 3927 3959 3955
f 3995 3930 3929
f 3996 3930 3995
f 3884 3961 3905
f 3993 3905 3961
f 3993 3931 3905
f 3932 3993 3962
f 3931 3993 3932
f 3934 3962 3933
f 3932 3962 3934
f 3996 3903 3930
f 3903 3965 3908
f 3996 3965 3903
f 3965 3966 3908
f 3967 3938 3966
f 3933 3997 3935
f 3997 3937 3935
f 3997 3998 3937
f 3937 3936 3910
f 3937 3998 3936
f 3969 3910 3936
f 3969 3907 3910
f 3960 3901 3907
f 3969 3960 3907
f 3966 3938 3908
f 3973 3939 3940
f 3973 3941 4002
f 3940 3941 3973
f 3941 3970 4002
f 3942 3970 3941
f 3942 3971 3970
f 3943 3971 3942
f 3943 3972 3971
f 3914 3972 3943
f 3914 3944 3972
f 3945 3944 3914
f 3915 3939 3977
f 3915 3977 3975
f 3947 4009 3946
f 3948 4009 3947
f 3947 3949 3948
f 3980 4010 3950
f 3980 3950 3979
f 3981 3951 4013
f 3949 3951 3981
f 4010 3982 3950
f 3951 3952 4013
f 3918 3983 3952
f 3982 3984 3871
f 3918 3985 3983
f 3919 3984 3986
f 3871 3984 3919
f 3986 3953 3919
f 3922 3987 3921
f 3922 3923 3987
f 3988 4017 3926
f 3954 3989 3923
f 4017 3991 3926
f 3989 3954 3955
f 3992 3989 3955
f 3991 3956 3926
f 3957 3956 3991
f 3993 3994 3962
f 3962 3994 3933
f 3959 3992 3955
f 3958 3992 3959
f 3960 3958 3959
f 3961 3884 4029
f 4023 3993 3961
f 3994 3963 3933
f 3963 3997 3933
f 3958 3960 3969
f 3901 3960 3959
f 3965 3964 3966
f 3964 3967 3966
f 4029 3967 3964
f 3967 4029 3884
f 3936 3998 3968
f 3968 3969 3936
f 3970 4003 4002
f 4004 4003 3970
f 3971 4004 3970
f 4033 4004 3971
f 3972 4033 3971
f 3939 3973 4006
f 3944 4034 3972
f 4034 3944 3945
f 4007 4034 3945
f 3976 3977 4006
f 3977 3939 4006
f 4007 3945 3974
f 4036 4007 3974
f 3975 3976 4008
f 3975 3977 3976
f 3974 3978 4036
f 3978 4009 4036
f 3979 4008 4011
f 3975 4008 3979
f 3978 3946 4009
f 3979 4011 3980
f 4012 3948 3949
f 4012 3949 3981
f 3952 4043 4013
f 3952 3983 4043
f 3984 4015 4014
f 3982 4015 3984
f 4014 3986 3984
f 3986 4016 3953
f 3953 4016 3988
f 3923 3989 3987
f 4016 4017 3988
f 4017 4048 3991
f 3992 4045 3989
f 3990 3957 3991
f 4048 3990 3991
f 3990 3995 3957
f 4022 3995 3990
f 4028 4078 4023
f 3993 4023 3994
f 4019 3963 3994
f 4020 3992 3958
f 4022 3996 3995
f 3996 4026 3965
f 4022 4026 3996
f 4026 4027 3965
f 4029 3964 4027
f 4028 3961 4029
f 3961 4028 4023
f 3963 3999 3997
f 3999 3998 3997
f 3999 4053 3998
f 3998 4000 3968
f 3998 4053 4000
f 4024 3968 4000
f 4024 3969 3968
f 4024 3958 3969
f 4027 3964 3965
f 4059 4002 4031
f 3973 4002 4059
f 4001 3973 4059
f 4002 4003 4031
f 3972 4005 4033
f 3972 4034 4005
f 4001 4035 4006
f 4006 3973 4001
f 4035 4062 3976
f 4035 3976 4006
f 4061 4007 4036
f 4062 4037 4008
f 4062 4008 3976
f 4009 4038 4036
f 4037 4011 4008
f 4009 3948 4038
f 4011 4010 3980
f 4040 3981 4065
f 4012 3981 4040
f 3948 4012 4040
f 3981 4013 4065
f 4010 4041 3982
f 4015 4041 4066
f 3982 4041 4015
f 4066 4014 4015
f 3985 4067 3983
f 4014 4068 3986
f 3985 4070 4067
f 3921 4070 3985
f 4068 4016 3986
f 3921 3987 4070
f 3989 4044 3987
f 4016 4046 4017
f 4046 4048 4017
f 4018 3990 4048
f 4018 4076 3990
f 4021 3992 4020
f 4076 4022 3990
f 4078 4049 4023
f 4049 4051 3994
f 4023 4049 3994
f 3994 4051 4019
f 4019 3999 3963
f 4021 4024 4025
f 4021 4020 4024
f 4020 3958 4024
f 4027 4026 4056
f 4056 4029 4027
f 4028 4029 4056
f 4000 4053 4030
f 4030 4024 4000
f 4025 4024 4030
f 4003 4057 4031
f 4003 4004 4057
f 4004 4032 4057
f 4033 4032 4004
f 4033 4005 4032
f 4001 4059 4060
f 4034 4088 4005
f 4088 4034 4091
f 4093 4035 4060
f 4035 4001 4060
f 4034 4007 4091
f 4091 4007 4061
f 4035 4093 4062
f 4038 4063 4036
f 4038 4039 4063
f 4037 4122 4011
f 4039 4038 3948
f 4039 3948 4040
f 4010 4122 4097
f 4011 4122 4010
f 4097 4041 4010
f 4013 4127 4065
f 4013 4042 4127
f 4043 4042 4013
f 4126 4066 4041
f 3983 4042 4043
f 4066 4069 4014
f 3983 4067 4042
f 4069 4068 4014
f 4068 4099 4016
f 4099 4071 4016
f 4044 4070 3987
f 4071 4046 4016
f 4045 4044 3989
f 4046 4073 4048
f 3992 4047 4045
f 4073 4018 4048
f 4073 4076 4018
f 4051 4049 4103
f 4019 4103 4050
f 4051 4103 4019
f 4047 3992 4021
f 4074 4047 4021
f 4080 4022 4076
f 4080 4026 4022
f 4080 4052 4026
f 4140 4028 4055
f 4140 4078 4028
f 4050 3999 4019
f 4053 4054 4030
f 4079 4030 4054
f 4079 4025 4030
f 4074 4021 4025
f 4079 4074 4025
f 4052 4055 4056
f 4026 4052 4056
f 4056 4055 4028
f 4086 4085 4057
f 4087 4086 4057
f 4032 4087 4057
f 4058 4087 4032
f 4005 4058 4032
f 4088 4058 4005
f 4113 4115 4059
f 4113 4031 4084
f 4059 4031 4113
f 4031 4085 4084
f 4057 4085 4031
f 4091 4089 4088
f 4115 4090 4060
f 4060 4059 4115
f 4090 4093 4060
f 4092 4091 4061
f 4063 4092 4061
f 4093 4121 4062
f 4063 4061 4036
f 4037 4121 4122
f 4062 4121 4037
f 4095 4063 4039
f 4039 4064 4095
f 4064 4040 4124
f 4039 4040 4064
f 4040 4065 4124
f 4097 4126 4041
f 4042 4098 4127
f 4126 4129 4066
f 4129 4069 4066
f 4042 4100 4098
f 4067 4100 4042
f 4069 4099 4068
f 4067 4070 4100
f 4099 4134 4071
f 4132 4070 4044
f 4075 4132 4044
f 4071 4072 4046
f 4134 4072 4071
f 4045 4075 4044
f 4072 4073 4046
f 4073 4072 4077
f 4078 4102 4049
f 4078 4106 4102
f 4049 4104 4103
f 4049 4102 4104
f 4105 4074 4109
f 4047 4075 4045
f 4105 4075 4047
f 4074 4105 4047
f 4076 4077 4081
f 4076 4073 4077
f 4106 4078 4140
f 4103 4107 4050
f 4109 4079 4108
f 4109 4074 4079
f 4081 4080 4076
f 4080 4082 4052
f 4081 4082 4080
f 4055 4082 4083
f 4052 4082 4055
f 4083 4140 4055
f 3999 4110 4053
f 4107 4110 3999
f 4050 4107 3999
f 4054 4110 4141
f 4053 4110 4054
f 4141 4079 4054
f 4108 4079 4141
f 4058 4111 4087
f 4058 4114 4111
f 4089 4114 4058
f 4088 4089 4058
f 4089 4148 4114
f 4089 4091 4148
f 4091 4092 4148
f 4093 4094 4119
f 4093 4090 4094
f 4092 4063 4118
f 4119 4121 4093
f 4118 4063 4095
f 4064 4096 4095
f 4149 4096 4064
f 4064 4124 4149
f 4123 4097 4122
f 4065 4151 4124
f 4065 4127 4151
f 4152 4129 4126
f 4129 4128 4069
f 4069 4130 4099
f 4128 4130 4069
f 4130 4131 4099
f 4132 4100 4070
f 4131 4134 4099
f 4134 4133 4072
f 4133 4101 4072
f 4101 4077 4072
f 4101 4136 4077
f 4104 4102 4135
f 4103 4135 4161
f 4104 4135 4103
f 4161 4107 4103
f 4136 4139 4077
f 4139 4081 4077
f 4139 4082 4081
f 4139 4193 4082
f 4082 4193 4083
f 4107 4163 4110
f 4110 4163 4141
f 4086 4146 4144
f 4146 4087 4143
f 4086 4087 4146
f 4087 4111 4143
f 4165 4167 4113
f 4113 4084 4165
f 4084 4145 4165
f 4084 4144 4145
f 4084 4085 4144
f 4086 4144 4085
f 4114 4112 4111
f 4148 4112 4114
f 4147 4090 4115
f 4167 4147 4115
f 4115 4113 4167
f 4147 4116 4094
f 4147 4094 4090
f 4169 4148 4092
f 4117 4169 4092
f 4094 4116 4119
f 4117 4092 4118
f 4121 4119 4208
f 4120 4118 4095
f 4120 4117 4118
f 4120 4095 4096
f 4171 4120 4096
f 4122 4208 4210
f 4121 4208 4122
f 4171 4096 4149
f 4210 4123 4122
f 4124 4125 4149
f 4123 4150 4097
f 4124 4151 4125
f 4126 4150 4178
f 4097 4150 4126
f 4127 4179 4151
f 4178 4152 4126
f 4127 4180 4179
f 4098 4180 4127
f 4152 4153 4129
f 4153 4128 4129
f 4098 4154 4180
f 4100 4154 4098
f 4100 4185 4154
f 4130 4187 4131
f 4184 4185 4132
f 4185 4100 4132
f 4131 4186 4134
f 4187 4186 4131
f 4132 4188 4184
f 4075 4188 4132
f 4186 4133 4134
f 4133 4186 4156
f 4157 4159 4102
f 4102 4159 4135
f 4105 4188 4075
f 4137 4188 4105
f 4101 4156 4136
f 4101 4133 4156
f 4139 4136 4160
f 4157 4106 4196
f 4106 4157 4102
f 4200 4138 4162
f 4200 4137 4138
f 4137 4109 4138
f 4109 4137 4105
f 4160 4193 4139
f 4196 4140 4083
f 4140 4196 4106
f 4141 4163 4142
f 4142 4108 4141
f 4138 4108 4142
f 4162 4138 4142
f 4108 4138 4109
f 4111 4221 4143
f 4145 4144 4166
f 4144 4146 4166
f 4111 4164 4221
f 4111 4112 4164
f 4168 4164 4112
f 4112 4148 4168
f 4148 4169 4168
f 4147 4224 4116
f 4207 4119 4116
f 4117 4120 4170
f 4207 4208 4119
f 4120 4171 4170
f 4171 4149 4172
f 4210 4150 4123
f 4149 4174 4172
f 4125 4174 4149
f 4125 4176 4174
f 4151 4176 4125
f 4173 4178 4150
f 4151 4179 4176
f 4178 4177 4152
f 4177 4153 4152
f 4153 4181 4128
f 4128 4182 4130
f 4181 4182 4128
f 4182 4187 4130
f 4155 4156 4186
f 4155 4189 4156
f 4159 4158 4135
f 4161 4158 4215
f 4135 4158 4161
f 4215 4197 4161
f 4194 4136 4156
f 4189 4194 4156
f 4194 4160 4136
f 4194 4193 4160
f 4161 4197 4107
f 4197 4163 4107
f 4193 4195 4083
f 4083 4195 4196
f 4163 4198 4142
f 4142 4198 4162
f 4166 4146 4201
f 4146 4220 4201
f 4143 4220 4146
f 4143 4221 4220
f 4165 4145 4222
f 4145 4166 4222
f 4223 4147 4167
f 4203 4223 4167
f 4167 4165 4203
f 4223 4224 4147
f 4204 4168 4169
f 4225 4204 4169
f 4205 4169 4117
f 4205 4225 4169
f 4205 4117 4170
f 4209 4170 4171
f 4171 4172 4209
f 4210 4231 4150
f 4231 4173 4150
f 4173 4233 4178
f 4179 4175 4176
f 4233 4177 4178
f 4179 4234 4175
f 4180 4234 4179
f 4177 4211 4153
f 4180 4212 4234
f 4153 4236 4181
f 4211 4236 4153
f 4154 4212 4180
f 4236 4182 4181
f 4185 4212 4154
f 4239 4212 4185
f 4182 4183 4187
f 4213 4185 4184
f 4213 4239 4185
f 4183 4186 4187
f 4186 4183 4191
f 4214 4159 4157
f 4214 4158 4159
f 4188 4213 4184
f 4216 4213 4188
f 4192 4216 4188
f 4189 4190 4194
f 4189 4155 4190
f 4155 4191 4190
f 4155 4186 4191
f 4217 4157 4196
f 4192 4200 4249
f 4192 4137 4200
f 4137 4192 4188
f 4194 4218 4193
f 4190 4218 4194
f 4195 4218 4246
f 4193 4218 4195
f 4246 4196 4195
f 4217 4196 4246
f 4197 4199 4163
f 4163 4199 4198
f 4249 4162 4198
f 4162 4249 4200
f 4166 4201 4219
f 4164 4202 4221
f 4253 4202 4164
f 4203 4165 4274
f 4222 4274 4165
f 4253 4164 4168
f 4204 4253 4168
f 4204 4225 4277
f 4205 4206 4225
f 4226 4208 4207
f 4116 4226 4207
f 4206 4205 4227
f 4205 4229 4227
f 4205 4170 4229
f 4170 4209 4229
f 4229 4209 4257
f 4208 4230 4210
f 4209 4258 4257
f 4172 4258 4209
f 4210 4230 4231
f 4172 4259 4258
f 4174 4259 4172
f 4231 4233 4173
f 4174 4232 4259
f 4176 4232 4174
f 4176 4175 4232
f 4236 4261 4182
f 4182 4263 4183
f 4261 4263 4182
f 4263 4241 4183
f 4241 4191 4183
f 4242 4157 4217
f 4242 4214 4157
f 4237 4214 4242
f 4214 4265 4158
f 4237 4265 4214
f 4215 4265 4238
f 4158 4265 4215
f 4238 4243 4215
f 4266 4216 4192
f 4245 4190 4191
f 4241 4245 4191
f 4245 4218 4190
f 4243 4197 4215
f 4243 4199 4197
f 4266 4192 4249
f 4199 4248 4198
f 4198 4248 4249
f 4220 4269 4250
f 4273 4269 4220
f 4221 4273 4220
f 4219 4201 4250
f 4220 4250 4201
f 4221 4272 4273
f 4221 4202 4272
f 4252 4272 4202
f 4166 4219 4222
f 4202 4253 4252
f 4275 4204 4277
f 4253 4204 4275
f 4223 4254 4224
f 4224 4254 4255
f 4277 4225 4206
f 4116 4255 4226
f 4224 4255 4116
f 4282 4208 4226
f 4228 4227 4229
f 4282 4230 4208
f 4229 4257 4228
f 4175 4289 4232
f 4177 4233 4286
f 4292 4177 4286
f 4175 4260 4289
f 4234 4260 4175
f 4292 4211 4177
f 4234 4290 4260
f 4212 4290 4234
f 4211 4235 4236
f 4293 4290 4212
f 4235 4261 4236
f 4212 4262 4293
f 4239 4262 4212
f 4294 4242 4264
f 4294 4237 4242
f 4294 4265 4237
f 4239 4244 4262
f 4213 4244 4239
f 4240 4241 4263
f 4240 4245 4241
f 4301 4242 4217
f 4264 4242 4301
f 4244 4213 4216
f 4266 4244 4216
f 4245 4267 4218
f 4246 4267 4300
f 4218 4267 4246
f 4300 4217 4246
f 4301 4217 4300
f 4249 4248 4247
f 4247 4266 4249
f 4271 4250 4270
f 4219 4250 4271
f 4250 4269 4270
f 4274 4222 4251
f 4222 4271 4251
f 4222 4219 4271
f 4306 4334 4203
f 4203 4274 4306
f 4275 4252 4253
f 4223 4334 4254
f 4223 4203 4334
f 4275 4277 4276
f 4254 4279 4255
f 4206 4227 4256
f 4256 4228 4283
f 4227 4228 4256
f 4282 4285 4230
f 4228 4343 4283
f 4257 4343 4228
f 4230 4285 4284
f 4257 4345 4343
f 4258 4345 4257
f 4284 4231 4230
f 4258 4259 4345
f 4231 4286 4233
f 4312 4292 4286
f 4235 4292 4319
f 4235 4211 4292
f 4235 4298 4261
f 4319 4298 4235
f 4298 4263 4261
f 4297 4263 4298
f 4294 4295 4265
f 4238 4295 4323
f 4265 4295 4238
f 4327 4244 4328
f 4327 4262 4244
f 4240 4322 4245
f 4297 4322 4240
f 4263 4297 4240
f 4322 4299 4245
f 4323 4243 4238
f 4303 4325 4247
f 4328 4247 4325
f 4328 4244 4247
f 4244 4266 4247
f 4299 4267 4245
f 4267 4299 4300
f 4302 4199 4243
f 4302 4303 4248
f 4199 4302 4248
f 4248 4303 4247
f 4269 4268 4270
f 4304 4268 4269
f 4273 4304 4269
f 4305 4304 4273
f 4272 4305 4273
f 4305 4272 4252
f 4307 4305 4252
f 4306 4274 4332
f 4274 4251 4332
f 4252 4275 4307
f 4276 4307 4275
f 4335 4254 4334
f 4335 4279 4254
f 4278 4276 4277
f 4277 4336 4278
f 4277 4206 4336
f 4281 4336 4206
f 4280 4282 4226
f 4279 4226 4255
f 4279 4280 4226
f 4256 4281 4206
f 4309 4281 4256
f 4282 4339 4285
f 4280 4339 4282
f 4256 4283 4309
f 4284 4310 4231
f 4259 4346 4345
f 4310 4286 4231
f 4310 4288 4286
f 4259 4287 4346
f 4232 4287 4259
f 4288 4312 4286
f 4232 4289 4287
f 4312 4291 4292
f 4290 4293 4260
f 4291 4319 4292
f 4319 4320 4298
f 4321 4347 4264
f 4294 4347 4348
f 4264 4347 4294
f 4348 4295 4294
f 4348 4349 4295
f 4295 4296 4323
f 4295 4349 4296
f 4262 4317 4293
f 4320 4297 4298
f 4321 4301 4352
f 4321 4264 4301
f 4317 4262 4327
f 4300 4299 4354
f 4354 4301 4300
f 4352 4301 4354
f 4380 4243 4323
f 4380 4302 4243
f 4303 4302 4324
f 4303 4324 4325
f 4362 4251 4271
f 4271 4331 4362
f 4271 4270 4331
f 4268 4331 4270
f 4268 4359 4331
f 4304 4359 4268
f 4304 4358 4359
f 4304 4305 4358
f 4305 4307 4333
f 4387 4334 4306
f 4306 4332 4387
f 4308 4281 4309
f 4337 4308 4309
f 4309 4341 4337
f 4283 4341 4309
f 4339 4342 4285
f 4283 4343 4341
f 4342 4284 4285
f 4287 4372 4346
f 4288 4311 4312
f 4289 4372 4287
f 4311 4314 4312
f 4289 4313 4372
f 4260 4313 4289
f 4314 4291 4312
f 4291 4314 4315
f 4293 4313 4260
f 4316 4313 4293
f 4318 4291 4315
f 4318 4319 4291
f 4317 4316 4293
f 4318 4320 4319
f 4351 4320 4318
f 4351 4297 4320
f 4351 4322 4297
f 4296 4380 4323
f 4324 4356 4325
f 4353 4325 4356
f 4353 4326 4325
f 4326 4328 4325
f 4326 4327 4328
f 4327 4326 4317
f 4329 4299 4322
f 4299 4329 4354
f 4330 4302 4380
f 4302 4330 4324
f 4362 4331 4361
f 4331 4359 4361
f 4251 4362 4363
f 4305 4364 4358
f 4364 4305 4333
f 4385 4364 4333
f 4387 4332 4363
f 4332 4251 4363
f 4385 4333 4307
f 4385 4307 4276
f 4365 4385 4276
f 4334 4386 4335
f 4387 4386 4334
f 4276 4366 4365
f 4276 4278 4366
f 4366 4278 4417
f 4335 4367 4279
f 4278 4336 4417
f 4388 4417 4336
f 4367 4389 4279
f 4336 4281 4388
f 4389 4280 4279
f 4281 4308 4388
f 4338 4388 4308
f 4280 4389 4339
f 4338 4337 4393
f 4308 4337 4338
f 4342 4339 4391
f 4337 4340 4393
f 4341 4340 4337
f 4391 4368 4342
f 4341 4344 4340
f 4343 4344 4341
f 4342 4369 4284
f 4342 4368 4369
f 4343 4394 4344
f 4345 4394 4343
f 4310 4369 4370
f 4284 4369 4310
f 4345 4346 4394
f 4370 4288 4310
f 4313 4398 4372
f 4314 4373 4315
f 4398 4313 4316
f 4315 4374 4318
f 4373 4374 4315
f 4375 4347 4321
f 4348 4375 4376
f 4347 4375 4348
f 4376 4349 4348
f 4376 4401 4349
f 4349 4379 4296
f 4349 4401 4379
f 4317 4350 4316
f 4374 4351 4318
f 4379 4380 4296
f 4350 4317 4326
f 4353 4350 4326
f 4377 4322 4351
f 4329 4377 4381
f 4322 4377 4329
f 4354 4381 4378
f 4329 4381 4354
f 4378 4352 4354
f 4330 4380 4355
f 4324 4355 4356
f 4330 4355 4324
f 4359 4383 4361
f 4357 4383 4359
f 4358 4357 4359
f 4441 4410 4363
f 4363 4360 4441
f 4363 4362 4360
f 4361 4360 4362
f 4358 4384 4357
f 4358 4364 4384
f 4387 4363 4410
f 4386 4416 4335
f 4335 4416 4367
f 4390 4388 4338
f 4389 4392 4339
f 4338 4393 4390
f 4392 4391 4339
f 4344 4420 4340
f 4369 4368 4395
f 4344 4394 4420
f 4395 4370 4369
f 4346 4371 4394
f 4370 4424 4288
f 4346 4425 4371
f 4372 4425 4346
f 4424 4311 4288
f 4372 4397 4425
f 4311 4396 4314
f 4398 4397 4372
f 4396 4373 4314
f 4404 4398 4316
f 4401 4403 4379
f 4403 4405 4379
f 4350 4404 4316
f 4433 4404 4350
f 4400 4351 4374
f 4351 4429 4377
f 4351 4400 4429
f 4380 4379 4405
f 4380 4435 4355
f 4380 4405 4435
f 4433 4353 4406
f 4353 4433 4350
f 4355 4382 4356
f 4435 4382 4355
f 4406 4356 4382
f 4356 4406 4353
f 4440 4441 4360
f 4360 4407 4440
f 4360 4361 4407
f 4383 4407 4361
f 4383 4408 4407
f 4357 4408 4383
f 4357 4443 4408
f 4357 4409 4443
f 4384 4409 4357
f 4444 4410 4441
f 4384 4412 4409
f 4384 4364 4412
f 4364 4385 4412
f 4385 4365 4412
f 4387 4447 4386
f 4387 4410 4447
f 4365 4366 4414
f 4417 4388 4448
f 4450 4448 4388
f 4367 4418 4389
f 4388 4390 4450
f 4392 4389 4418
f 4340 4454 4393
f 4391 4419 4368
f 4419 4395 4368
f 4394 4371 4420
f 4395 4423 4370
f 4423 4424 4370
f 4424 4396 4311
f 4462 4397 4398
f 4399 4396 4426
f 4399 4373 4396
f 4399 4374 4373
f 4376 4375 4428
f 4401 4428 4460
f 4376 4428 4401
f 4460 4402 4401
f 4398 4404 4462
f 4399 4400 4374
f 4488 4352 4430
f 4459 4352 4488
f 4459 4321 4352
f 4321 4459 4375
f 4402 4403 4401
f 4434 4377 4429
f 4381 4434 4463
f 4377 4434 4381
f 4378 4463 4430
f 4381 4463 4378
f 4430 4352 4378
f 4435 4436 4382
f 4437 4382 4436
f 4437 4406 4382
f 4431 4433 4406
f 4437 4431 4406
f 4440 4407 4438
f 4407 4439 4438
f 4408 4439 4407
f 4408 4443 4439
f 4409 4446 4443
f 4445 4446 4409
f 4445 4409 4412
f 4411 4445 4412
f 4412 4365 4411
f 4447 4413 4386
f 4365 4414 4411
f 4413 4469 4416
f 4416 4386 4413
f 4414 4366 4415
f 4469 4367 4416
f 4366 4417 4415
f 4451 4418 4367
f 4451 4452 4418
f 4450 4390 4453
f 4452 4392 4418
f 4393 4454 4453
f 4390 4393 4453
f 4392 4419 4391
f 4454 4340 4420
f 4421 4454 4420
f 4419 4455 4395
f 4420 4422 4421
f 4371 4422 4420
f 4455 4423 4395
f 4423 4482 4424
f 4371 4425 4422
f 4424 4457 4396
f 4482 4457 4424
f 4457 4426 4396
f 4461 4399 4426
f 4486 4399 4461
f 4427 4375 4459
f 4375 4427 4428
f 4460 4489 4402
f 4404 4432 4462
f 4486 4400 4399
f 4400 4486 4429
f 4434 4429 4463
f 4489 4403 4402
f 4403 4464 4405
f 4403 4489 4464
f 4432 4404 4433
f 4431 4432 4433
f 4405 4466 4435
f 4464 4466 4405
f 4435 4466 4436
f 4438 4467 4497
f 4439 4467 4438
f 4443 4498 4439
f 4441 4497 4444
f 4441 4440 4497
f 4438 4497 4440
f 4443 4442 4498
f 4443 4446 4442
f 4501 4442 4446
f 4446 4445 4501
f 4502 4410 4499
f 4410 4444 4499
f 4447 4555 4413
f 4502 4555 4447
f 4410 4502 4447
f 4411 4414 4504
f 4367 4469 4451
f 4415 4417 4449
f 4417 4448 4449
f 4449 4450 4473
f 4448 4450 4449
f 4473 4450 4453
f 4474 4473 4453
f 4452 4475 4392
f 4453 4478 4474
f 4454 4478 4453
f 4419 4475 4476
f 4419 4392 4475
f 4476 4455 4419
f 4478 4454 4421
f 4422 4512 4421
f 4455 4513 4423
f 4479 4513 4455
f 4422 4481 4512
f 4513 4482 4423
f 4425 4481 4422
f 4425 4456 4481
f 4397 4456 4425
f 4484 4426 4457
f 4484 4461 4426
f 4484 4458 4461
f 4516 4459 4488
f 4517 4459 4516
f 4517 4427 4459
f 4428 4517 4483
f 4427 4517 4428
f 4460 4483 4519
f 4428 4483 4460
f 4519 4489 4460
f 4456 4397 4462
f 4522 4456 4462
f 4458 4486 4461
f 4490 4431 4491
f 4432 4522 4462
f 4490 4522 4432
f 4431 4490 4432
f 4493 4429 4486
f 4463 4493 4492
f 4429 4493 4463
f 4430 4492 4525
f 4463 4492 4430
f 4525 4488 4430
f 4465 4437 4495
f 4465 4431 4437
f 4491 4431 4465
f 4466 4495 4436
f 4436 4495 4437
f 4498 4531 4468
f 4439 4468 4467
f 4498 4468 4439
f 4500 4501 4445
f 4500 4445 4411
f 4411 4504 4500
f 4555 4469 4413
f 4505 4451 4469
f 4506 4415 4449
f 4471 4506 4449
f 4470 4509 4451
f 4449 4473 4471
f 4472 4471 4473
f 4451 4508 4452
f 4509 4508 4451
f 4472 4474 4510
f 4473 4474 4472
f 4508 4475 4452
f 4508 4511 4475
f 4474 4477 4510
f 4478 4477 4474
f 4511 4476 4475
f 4476 4539 4455
f 4512 4477 4421
f 4477 4478 4421
f 4539 4479 4455
f 4513 4480 4482
f 4480 4457 4482
f 4515 4457 4480
f 4517 4518 4483
f 4483 4518 4519
f 4456 4514 4481
f 4515 4484 4457
f 4458 4484 4515
f 4485 4516 4488
f 4519 4521 4489
f 4522 4514 4456
f 4487 4486 4458
f 4487 4493 4486
f 4487 4545 4493
f 4493 4545 4524
f 4485 4488 4525
f 4489 4526 4464
f 4489 4521 4526
f 4493 4524 4492
f 4492 4524 4525
f 4464 4494 4466
f 4526 4494 4464
f 4495 4494 4527
f 4466 4494 4495
f 4465 4527 4491
f 4495 4527 4465
f 4528 4533 4497
f 4528 4467 4547
f 4497 4467 4528
f 4467 4529 4547
f 4467 4468 4529
f 4531 4529 4468
f 4498 4532 4531
f 4444 4533 4549
f 4444 4497 4533
f 4498 4442 4532
f 4442 4501 4496
f 4532 4442 4496
f 4499 4549 4534
f 4499 4444 4549
f 4501 4503 4496
f 4501 4500 4503
f 4555 4502 4534
f 4502 4499 4534
f 4503 4500 4553
f 4558 4500 4504
f 4558 4553 4500
f 4469 4555 4557
f 4504 4535 4558
f 4535 4504 4414
f 4535 4414 4415
f 4594 4535 4415
f 4415 4593 4594
f 4505 4470 4451
f 4415 4506 4593
f 4593 4506 4536
f 4506 4507 4536
f 4506 4471 4507
f 4471 4472 4507
f 4562 4511 4508
f 4509 4562 4508
f 4477 4537 4510
f 4511 4565 4476
f 4477 4566 4537
f 4565 4539 4476
f 4477 4512 4566
f 4539 4569 4479
f 4479 4567 4513
f 4569 4567 4479
f 4481 4541 4512
f 4513 4540 4480
f 4567 4540 4513
f 4481 4514 4541
f 4540 4515 4480
f 4572 4516 4575
f 4572 4517 4516
f 4517 4572 4518
f 4519 4518 4520
f 4520 4543 4519
f 4575 4485 4579
f 4575 4516 4485
f 4543 4521 4519
f 4543 4526 4521
f 4522 4544 4514
f 4523 4544 4522
f 4490 4523 4522
f 4524 4545 4578
f 4578 4525 4524
f 4579 4525 4578
f 4525 4579 4485
f 4526 4546 4494
f 4494 4546 4527
f 4527 4583 4491
f 4523 4491 4583
f 4523 4490 4491
f 4547 4548 4528
f 4547 4529 4587
f 4529 4530 4587
f 4531 4530 4529
f 4532 4530 4531
f 4551 4549 4533
f 4533 4548 4551
f 4533 4528 4548
f 4557 4505 4469
f 4560 4509 4470
f 4559 4536 4507
f 4509 4560 4562
f 4507 4472 4559
f 4511 4562 4598
f 4510 4563 4472
f 4598 4564 4511
f 4510 4537 4563
f 4564 4565 4511
f 4565 4538 4539
f 4512 4627 4566
f 4538 4569 4539
f 4541 4627 4512
f 4514 4577 4541
f 4574 4515 4540
f 4574 4458 4515
f 4574 4573 4458
f 4572 4542 4518
f 4518 4542 4520
f 4582 4577 4544
f 4577 4514 4544
f 4573 4487 4458
f 4573 4545 4487
f 4576 4526 4543
f 4607 4582 4523
f 4582 4544 4523
f 4576 4546 4526
f 4607 4523 4583
f 4530 4588 4587
f 4548 4585 4551
f 4547 4585 4548
f 4547 4586 4585
f 4587 4586 4547
f 4530 4589 4588
f 4530 4532 4589
f 4550 4549 4551
f 4532 4496 4589
f 4589 4496 4590
f 4549 4550 4534
f 4496 4503 4590
f 4503 4553 4552
f 4555 4534 4554
f 4557 4554 4556
f 4557 4555 4554
f 4558 4592 4553
f 4592 4558 4535
f 4618 4592 4535
f 4505 4556 4617
f 4557 4556 4505
f 4535 4594 4618
f 4617 4621 4505
f 4505 4621 4470
f 4593 4536 4595
f 4470 4621 4560
f 4595 4536 4559
f 4597 4595 4559
f 4560 4596 4562
f 4559 4561 4597
f 4472 4561 4559
f 4596 4598 4562
f 4472 4563 4561
f 4537 4599 4563
f 4564 4626 4565
f 4537 4566 4599
f 4538 4626 4628
f 4538 4565 4626
f 4538 4600 4569
f 4628 4600 4538
f 4601 4627 4541
f 4569 4568 4567
f 4600 4568 4569
f 4541 4570 4601
f 4568 4540 4567
f 4540 4568 4602
f 4629 4604 4575
f 4572 4604 4630
f 4575 4604 4572
f 4542 4630 4571
f 4572 4630 4542
f 4542 4571 4520
f 4577 4570 4541
f 4574 4602 4573
f 4574 4540 4602
f 4580 4629 4575
f 4605 4543 4520
f 4543 4664 4576
f 4605 4664 4543
f 4609 4577 4582
f 4573 4633 4545
f 4578 4633 4581
f 4545 4633 4578
f 4581 4579 4578
f 4580 4579 4581
f 4579 4580 4575
f 4576 4636 4546
f 4546 4636 4639
f 4607 4609 4582
f 4546 4639 4527
f 4639 4638 4583
f 4527 4639 4583
f 4583 4638 4607
f 4641 4612 4585
f 4585 4584 4641
f 4585 4586 4584
f 4587 4584 4586
f 4587 4610 4584
f 4588 4610 4587
f 4588 4642 4610
f 4588 4613 4642
f 4612 4643 4551
f 4585 4612 4551
f 4588 4589 4613
f 4613 4589 4614
f 4647 4550 4643
f 4550 4551 4643
f 4614 4589 4590
f 4646 4614 4590
f 4550 4647 4534
f 4590 4591 4646
f 4503 4591 4590
f 4591 4503 4552
f 4554 4675 4556
f 4553 4592 4552
f 4619 4594 4593
f 4619 4618 4594
f 4593 4595 4619
f 4623 4619 4595
f 4620 4622 4560
f 4621 4620 4560
f 4623 4597 4624
f 4595 4597 4623
f 4560 4622 4596
f 4597 4651 4624
f 4561 4651 4597
f 4561 4625 4651
f 4563 4625 4561
f 4598 4626 4564
f 4563 4599 4625
f 4628 4626 4682
f 4627 4599 4566
f 4600 4628 4655
f 4600 4632 4568
f 4655 4632 4600
f 4571 4631 4520
f 4632 4602 4568
f 4632 4603 4602
f 4631 4605 4520
f 4608 4570 4577
f 4606 4573 4602
f 4603 4606 4602
f 4606 4633 4573
f 4633 4634 4581
f 4635 4581 4634
f 4635 4580 4581
f 4629 4580 4635
f 4609 4607 4668
f 4609 4608 4577
f 4668 4607 4638
f 4610 4640 4611
f 4642 4640 4610
f 4641 4584 4611
f 4610 4611 4584
f 4612 4700 4643
f 4612 4641 4700
f 4613 4674 4642
f 4647 4643 4645
f 4734 4646 4591
f 4554 4647 4675
f 4554 4534 4647
f 4591 4552 4734
f 4552 4615 4734
f 4648 4556 4675
f 4615 4592 4616
f 4552 4592 4615
f 4556 4648 4617
f 4592 4618 4616
f 4618 4619 4649
f 4649 4619 4650
f 4650 4619 4623
f 4679 4650 4623
f 4623 4624 4679
f 4622 4680 4596
f 4680 4683 4598
f 4596 4680 4598
f 4625 4652 4651
f 4626 4683 4682
f 4598 4683 4626
f 4625 4685 4652
f 4599 4685 4625
f 4599 4627 4685
f 4627 4601 4653
f 4655 4656 4632
f 4629 4657 4604
f 4630 4657 4658
f 4604 4657 4630
f 4630 4658 4571
f 4570 4660 4601
f 4656 4661 4632
f 4661 4603 4632
f 4661 4662 4603
f 4663 4605 4631
f 4663 4664 4605
f 4637 4660 4608
f 4660 4570 4608
f 4662 4606 4603
f 4606 4667 4633
f 4662 4667 4606
f 4634 4667 4692
f 4633 4667 4634
f 4692 4635 4634
f 4693 4576 4664
f 4693 4636 4576
f 4637 4608 4609
f 4668 4637 4609
f 4636 4723 4639
f 4723 4638 4639
f 4694 4638 4723
f 4638 4694 4668
f 4640 4698 4669
f 4696 4700 4641
f 4641 4697 4696
f 4641 4611 4697
f 4611 4669 4697
f 4640 4669 4611
f 4640 4670 4698
f 4640 4642 4670
f 4674 4670 4642
f 4700 4671 4643
f 4674 4613 4673
f 4613 4614 4673
f 4644 4673 4614
f 4671 4645 4643
f 4614 4646 4644
f 4647 4645 4675
f 4769 4615 4703
f 4734 4615 4769
f 4615 4616 4703
f 4735 4617 4648
f 4649 4616 4618
f 4617 4735 4704
f 4621 4704 4737
f 4617 4704 4621
f 4649 4650 4705
f 4677 4705 4650
f 4737 4706 4620
f 4621 4737 4620
f 4650 4679 4677
f 4622 4706 4740
f 4620 4706 4622
f 4624 4678 4679
f 4740 4680 4622
f 4624 4681 4678
f 4651 4681 4624
f 4651 4652 4681
f 4627 4710 4685
f 4686 4628 4682
f 4710 4627 4653
f 4654 4628 4686
f 4654 4655 4628
f 4601 4690 4653
f 4654 4656 4655
f 4717 4629 4718
f 4717 4657 4629
f 4658 4712 4571
f 4631 4712 4659
f 4571 4712 4631
f 4631 4659 4663
f 4660 4690 4601
f 4666 4690 4660
f 4718 4635 4692
f 4718 4629 4635
f 4663 4693 4664
f 4665 4660 4637
f 4665 4666 4660
f 4693 4722 4636
f 4722 4723 4636
f 4668 4694 4665
f 4665 4637 4668
f 4670 4674 4729
f 4796 4729 4674
f 4700 4672 4671
f 4796 4673 4644
f 4674 4673 4796
f 4731 4645 4671
f 4644 4646 4730
f 4732 4730 4646
f 4646 4734 4732
f 4645 4731 4675
f 4675 4702 4648
f 4616 4649 4676
f 4649 4705 4676
f 4773 4705 4677
f 4677 4707 4773
f 4679 4707 4677
f 4679 4678 4707
f 4740 4708 4680
f 4683 4708 4742
f 4680 4708 4683
f 4652 4709 4681
f 4683 4687 4682
f 4742 4687 4683
f 4652 4684 4709
f 4685 4684 4652
f 4687 4686 4682
f 4685 4710 4684
f 4714 4710 4653
f 4654 4688 4715
f 4654 4686 4688
f 4711 4657 4717
f 4658 4711 4712
f 4657 4711 4658
f 4712 4713 4659
f 4659 4713 4719
f 4653 4690 4714
f 4689 4656 4654
f 4715 4689 4654
f 4689 4661 4656
f 4689 4716 4661
f 4659 4719 4663
f 4752 4720 4666
f 4720 4690 4666
f 4691 4662 4661
f 4716 4691 4661
f 4667 4691 4721
f 4662 4691 4667
f 4692 4721 4749
f 4667 4721 4692
f 4749 4718 4692
f 4752 4665 4756
f 4665 4752 4666
f 4694 4723 4753
f 4753 4665 4694
f 4756 4665 4753
f 4728 4726 4696
f 4696 4697 4728
f 4697 4727 4728
f 4697 4669 4727
f 4698 4727 4669
f 4698 4695 4727
f 4695 4698 4699
f 4763 4700 4726
f 4700 4696 4726
f 4699 4698 4670
f 4670 4729 4699
f 4672 4765 4767
f 4763 4765 4672
f 4672 4700 4763
f 4672 4767 4671
f 4671 4767 4701
f 4701 4731 4671
f 4733 4675 4731
f 4733 4702 4675
f 4702 4735 4648
f 4703 4616 4736
f 4770 4616 4676
f 4704 4802 4737
f 4676 4738 4770
f 4676 4705 4738
f 4705 4773 4738
f 4772 4706 4737
f 4678 4775 4707
f 4708 4740 4844
f 4678 4741 4775
f 4681 4741 4678
f 4844 4742 4708
f 4681 4709 4741
f 4742 4743 4687
f 4687 4776 4686
f 4743 4776 4687
f 4710 4744 4684
f 4776 4688 4686
f 4777 4688 4776
f 4744 4710 4714
f 4715 4688 4777
f 4718 4747 4717
f 4747 4711 4717
f 4778 4711 4747
f 4711 4745 4712
f 4778 4745 4711
f 4713 4745 4746
f 4712 4745 4713
f 4690 4720 4714
f 4716 4689 4715
f 4716 4748 4691
f 4691 4748 4721
f 4719 4750 4663
f 4750 4693 4663
f 4786 4723 4722
f 4723 4786 4753
f 4728 4724 4758
f 4726 4728 4758
f 4724 4727 4725
f 4724 4728 4727
f 4695 4725 4727
f 4695 4791 4725
f 4761 4791 4695
f 4695 4699 4761
f 4764 4761 4699
f 4763 4792 4765
f 4729 4764 4699
f 4764 4729 4796
f 4796 4644 4766
f 4766 4730 4799
f 4644 4730 4766
f 4730 4732 4799
f 4731 4701 4768
f 4733 4731 4768
f 4734 4769 4732
f 4735 4702 4801
f 4801 4802 4704
f 4735 4801 4704
f 4736 4616 4770
f 4802 4772 4737
f 4772 4804 4706
f 4739 4773 4707
f 4740 4804 4806
f 4706 4804 4740
f 4775 4739 4707
f 4806 4844 4740
f 4844 4845 4742
f 4709 4808 4741
f 4845 4743 4742
f 4709 4684 4808
f 4778 4747 4810
f 4745 4779 4746
f 4745 4778 4779
f 4785 4744 4714
f 4814 4715 4777
f 4780 4715 4814
f 4747 4718 4783
f 4713 4784 4719
f 4746 4784 4713
f 4784 4750 4719
f 4720 4785 4714
f 4751 4785 4720
f 4752 4751 4720
f 4780 4716 4715
f 4817 4748 4716
f 4780 4817 4716
f 4721 4748 4782
f 4749 4782 4783
f 4721 4782 4749
f 4783 4718 4749
f 4750 4819 4693
f 4751 4755 4754
f 4751 4752 4755
f 4819 4722 4693
f 4819 4786 4722
f 4753 4786 4787
f 4787 4756 4753
f 4755 4756 4787
f 4754 4755 4787
f 4756 4755 4752
f 4725 4790 4759
f 4758 4757 4760
f 4758 4759 4757
f 4758 4724 4759
f 4725 4759 4724
f 4725 4791 4790
f 4762 4758 4760
f 4792 4762 4760
f 4762 4726 4758
f 4763 4762 4792
f 4763 4726 4762
f 4761 4764 4793
f 4796 4793 4764
f 4792 4795 4765
f 4767 4795 4872
f 4765 4795 4767
f 4872 4701 4767
f 4799 4732 4798
f 4835 4798 4732
f 4836 4838 4733
f 4768 4836 4733
f 4732 4769 4835
f 4838 4702 4733
f 4703 4736 4875
f 4769 4703 4875
f 4877 4736 4770
f 4770 4803 4877
f 4802 4771 4772
f 4803 4738 4805
f 4770 4738 4803
f 4738 4773 4805
f 4842 4805 4773
f 4842 4739 4843
f 4773 4739 4842
f 4774 4806 4804
f 4739 4775 4843
f 4807 4775 4741
f 4741 4808 4807
f 4845 4809 4743
f 4684 4812 4808
f 4743 4813 4776
f 4809 4813 4743
f 4744 4812 4684
f 4816 4812 4744
f 4813 4777 4776
f 4783 4810 4747
f 4778 4810 4811
f 4778 4811 4779
f 4746 4779 4848
f 4785 4816 4744
f 4817 4780 4814
f 4848 4784 4746
f 4849 4750 4784
f 4848 4849 4784
f 4781 4748 4817
f 4748 4781 4782
f 4854 4754 4823
f 4820 4751 4754
f 4854 4820 4754
f 4822 4786 4819
f 4822 4823 4787
f 4786 4822 4787
f 4787 4823 4754
f 4827 4826 4788
f 4828 4827 4788
f 4788 4789 4759
f 4826 4789 4788
f 4790 4788 4759
f 4828 4788 4790
f 4830 4828 4790
f 4789 4757 4759
f 4789 4829 4757
f 4790 4791 4830
f 4831 4830 4791
f 4760 4829 4832
f 4760 4757 4829
f 4791 4761 4831
f 4793 4831 4761
f 4760 4832 4792
f 4792 4832 4794
f 4833 4793 4796
f 4795 4794 4946
f 4795 4792 4794
f 4833 4766 4871
f 4796 4766 4833
f 4795 4797 4872
f 4946 4797 4795
f 4766 4799 4871
f 4701 4872 4874
f 4874 4768 4701
f 4768 4874 4836
f 4838 4836 4837
f 4835 4769 4912
f 4801 4702 4838
f 4802 4800 4840
f 4801 4800 4802
f 4875 4736 4877
f 4802 4840 4771
f 4880 4877 4803
f 4771 4841 4772
f 4803 4805 4880
f 4804 4841 4921
f 4804 4772 4841
f 4921 4774 4804
f 4774 4884 4806
f 4775 4881 4843
f 4884 4844 4806
f 4881 4775 4807
f 4887 4881 4807
f 4807 4886 4887
f 4808 4886 4807
f 4845 4888 4809
f 4808 4812 4886
f 4888 4813 4809
f 4810 4892 4811
f 4815 4777 4813
f 4815 4814 4777
f 4815 4818 4814
f 4892 4783 4847
f 4892 4810 4783
f 4811 4894 4779
f 4848 4779 4895
f 4785 4821 4816
f 4818 4817 4814
f 4781 4818 4850
f 4817 4818 4781
f 4782 4850 4851
f 4781 4850 4782
f 4783 4851 4847
f 4782 4851 4783
f 4750 4852 4819
f 4849 4852 4750
f 4820 4971 4751
f 4821 4785 4751
f 4971 4821 4751
f 4852 4822 4819
f 4827 4824 4825
f 4861 4824 4827
f 4826 4825 4860
f 4859 4826 4860
f 4825 4826 4827
f 4861 4827 4828
f 4863 4861 4828
f 4859 4862 4829
f 4789 4859 4829
f 4789 4826 4859
f 4828 4830 4863
f 4831 4863 4830
f 4829 4862 4864
f 4866 4832 4864
f 4832 4829 4864
f 4831 4793 4943
f 4865 4943 4793
f 4793 4868 4865
f 4794 4866 4945
f 4832 4866 4794
f 4868 4833 4871
f 4793 4833 4868
f 4945 4946 4794
f 4834 4799 4798
f 4871 4799 4834
f 4798 4835 4873
f 4837 4836 4911
f 4911 4836 4874
f 4835 4912 4873
f 4839 4838 4837
f 4912 4769 4875
f 4801 4839 4800
f 4801 4838 4839
f 4840 4879 4771
f 4841 4879 4921
f 4841 4771 4879
f 4880 4805 4919
f 4919 4842 4918
f 4805 4842 4919
f 4842 4882 4918
f 4843 4882 4842
f 4843 4881 4882
f 4883 4844 4884
f 4845 4883 4923
f 4845 4844 4883
f 4923 4888 4845
f 4812 4889 4886
f 4888 4846 4813
f 4811 4891 4893
f 4892 4891 4811
f 4893 4894 4811
f 4889 4812 4816
f 4898 4889 4816
f 4846 4815 4813
f 4846 4818 4815
f 4818 4900 4850
f 4850 4900 4851
f 4927 4892 4847
f 4779 4894 4895
f 4848 4895 4897
f 4848 4897 4849
f 4821 4898 4816
f 4971 4898 4821
f 4971 4820 4855
f 4853 4822 4852
f 4823 4853 4901
f 4822 4853 4823
f 4901 4854 4823
f 4855 4854 4901
f 4854 4855 4820
f 4857 4935 4858
f 4860 4856 4904
f 4860 4858 4856
f 4860 4825 4858
f 4824 4858 4825
f 4824 4857 4858
f 4857 4824 4903
f 4824 4861 4903
f 4907 4903 4861
f 4904 4859 4860
f 4907 4863 4906
f 4861 4863 4907
f 4862 4904 4908
f 4862 4859 4904
f 4864 4862 4908
f 4942 4864 4908
f 4864 4867 4866
f 4942 4867 4864
f 4865 4868 4870
f 4867 4945 4866
f 4871 4870 4868
f 4871 4869 4870
f 4869 4834 4909
f 4871 4834 4869
f 4834 4873 4909
f 4834 4798 4873
f 4797 4910 4872
f 4874 4872 4910
f 4912 4953 4873
f 4837 4911 4950
f 4952 4913 4839
f 4952 4839 4837
f 4839 4913 4876
f 4800 4839 4876
f 4875 4877 4914
f 4800 4916 4840
f 4914 4877 4878
f 4879 4916 4956
f 4840 4916 4879
f 4880 4878 4877
f 4879 4917 4921
f 4956 4917 4879
f 4878 4880 4919
f 4921 4959 4774
f 4959 4884 4774
f 4959 4961 4884
f 4881 4885 4882
f 4961 4883 4884
f 4885 4881 4887
f 4925 4885 4887
f 4886 4925 4887
f 4923 4964 4888
f 4889 4925 4886
f 4899 4925 4889
f 4964 4846 4888
f 4890 4846 4964
f 4891 4892 4966
f 4893 4896 4894
f 4894 4896 4895
f 4895 4896 4897
f 4897 4970 4849
f 4897 4896 4970
f 4898 4899 4889
f 4846 4926 4818
f 4890 4926 4846
f 4818 4926 4900
f 4851 4900 5016
f 4847 5016 4927
f 4851 5016 4847
f 4970 4973 4849
f 4973 4852 4849
f 4973 4853 4852
f 4975 4855 4901
f 4928 4971 4855
f 4975 4928 4855
f 4905 4856 4934
f 4934 4858 4902
f 4934 4856 4858
f 4935 4902 4858
f 4935 4903 4980
f 4935 4857 4903
f 4984 4980 4903
f 4904 4905 4937
f 4856 4905 4904
f 4984 4907 4985
f 4903 4907 4984
f 4937 4908 4904
f 4907 4906 4985
f 4986 4985 4906
f 4908 4940 4942
f 4938 4940 4908
f 4906 4941 4986
f 4906 4863 4941
f 4863 4831 4941
f 4941 4831 4989
f 4831 4943 4989
f 4990 4989 4943
f 4943 4865 4994
f 4865 4870 4994
f 4870 4869 4994
f 4946 4948 4797
f 4909 4873 4998
f 4948 4910 4797
f 4948 4947 4910
f 4910 4911 4874
f 4947 4911 4910
f 4952 4837 4950
f 4953 4912 4875
f 4875 4914 4953
f 4876 4915 4800
f 4916 4800 4915
f 4914 4878 4954
f 4958 4919 4920
f 4878 4919 4958
f 4917 4959 4921
f 4919 4918 4920
f 4882 4960 4918
f 4882 4885 4960
f 4961 4922 4883
f 5053 4922 4961
f 4922 4923 4883
f 4922 4924 4923
f 4924 4964 4923
f 4962 4968 4893
f 4962 4891 4966
f 4891 4962 4893
f 4896 4968 4967
f 4893 4968 4896
f 4896 4967 4963
f 4896 4963 4970
f 4898 5019 4899
f 5014 4926 4890
f 4926 4965 4900
f 5014 4965 4926
f 4900 4965 5016
f 4927 5016 5017
f 4966 4892 4927
f 5017 4966 4927
f 5012 4973 4970
f 5019 4898 4971
f 4973 4929 4853
f 4901 4929 4974
f 4853 4929 4901
f 4901 4974 4975
f 4976 4932 4933
f 4930 4976 4933
f 4981 4931 4930
f 4934 4932 4936
f 4933 4932 4934
f 4902 4933 4934
f 4902 4930 4933
f 4935 4930 4902
f 4935 4981 4930
f 4981 4935 4980
f 4934 4983 4905
f 4934 4936 4983
f 4980 4984 4982
f 4939 4937 4983
f 4937 4905 4983
f 4939 4908 4937
f 4938 4908 4939
f 4988 4986 4941
f 4941 4989 4988
f 4940 4992 4942
f 4942 4992 4867
f 4943 4994 4993
f 4990 4943 4993
f 4867 4992 4995
f 4994 4869 4944
f 4945 4867 4995
f 4869 4909 4944
f 4944 4909 4997
f 4945 5039 4946
f 4995 5039 4945
f 4909 4998 4997
f 4946 5039 4948
f 4947 4948 5043
f 4873 4949 4998
f 4947 4999 4911
f 4947 5043 4999
f 4949 4873 4953
f 5041 5000 4950
f 4950 4999 5041
f 4950 4911 4999
f 5000 4951 4952
f 5000 4952 4950
f 4953 5092 4949
f 4951 5002 4913
f 4952 4951 4913
f 5092 4953 5045
f 4876 5002 5001
f 4876 4913 5002
f 4953 4914 5045
f 4954 5045 4914
f 4915 5001 5003
f 4876 5001 4915
f 4915 4956 4916
f 5003 4956 4915
f 4954 4878 4957
f 4878 4958 4957
f 4917 4956 4955
f 5050 4917 4955
f 4959 4917 5050
f 5004 4959 5050
f 4918 5051 4920
f 4961 5004 5052
f 4959 5004 4961
f 4918 4960 5051
f 5052 5053 4961
f 4885 5005 4960
f 5053 5055 4922
f 5005 4885 4925
f 5006 5005 4925
f 5055 4924 4922
f 5055 5010 4924
f 4925 5013 5006
f 4924 5011 4964
f 5010 5011 4924
f 4968 4962 5009
f 5009 4967 4968
f 5009 5060 4967
f 4967 5060 4969
f 4969 5062 4963
f 4963 5062 5012
f 5019 5065 4899
f 5013 4925 4899
f 5065 5013 4899
f 5011 4890 4964
f 4890 5011 5014
f 5014 5015 4965
f 4965 5015 5016
f 5067 4966 5017
f 4967 4969 4963
f 4963 5012 4970
f 5012 5068 4973
f 5068 5021 4973
f 5020 4975 5023
f 4972 4975 5020
f 4972 4928 4975
f 4972 4971 4928
f 4971 4972 5019
f 5021 4929 4973
f 5021 4974 4929
f 5023 4975 4974
f 4932 4977 4979
f 4932 4976 4977
f 4930 4978 4976
f 4931 4978 4930
f 4931 5025 4978
f 5025 4931 5074
f 4931 4981 5074
f 4936 4932 4979
f 5027 4936 4979
f 4981 4980 5074
f 4980 4982 5074
f 4983 5027 5029
f 4936 5027 4983
f 5031 4982 4984
f 4983 5033 4939
f 5029 5033 4983
f 5031 4985 5032
f 4984 4985 5031
f 4985 4986 5032
f 4987 4939 5033
f 4938 4939 4987
f 4986 4988 5032
f 5034 5079 4988
f 4940 4938 4987
f 4989 5034 4988
f 5034 4989 5081
f 4989 4990 5081
f 4991 5081 4990
f 4990 4993 4991
f 4994 4996 4993
f 4994 4944 4996
f 4996 4944 5036
f 4997 5036 4944
f 4995 5038 5039
f 4948 5039 5086
f 5086 5043 4948
f 5042 4999 5043
f 5041 4999 5042
f 5044 4951 5000
f 5000 5041 5044
f 5002 5091 5093
f 4951 5091 5002
f 5093 5001 5002
f 4954 5047 5045
f 4954 4957 5047
f 5098 4956 5003
f 5047 4957 5046
f 4955 5098 5100
f 4956 5098 4955
f 4957 5048 5046
f 4958 5048 4957
f 5100 5050 4955
f 4958 4920 5048
f 4960 5054 5051
f 4960 5005 5054
f 5057 5008 5018
f 5008 5007 5009
f 5008 5057 5007
f 5009 5058 5060
f 5009 5007 5058
f 5106 5011 5010
f 5110 5011 5106
f 5008 4966 5018
f 5008 4962 4966
f 4962 5008 5009
f 4969 5060 5062
f 5063 5012 5062
f 5063 5064 5012
f 5011 5111 5014
f 5110 5111 5011
f 5014 5111 5015
f 5016 5015 5066
f 5017 5066 5067
f 5016 5066 5017
f 5113 5018 5067
f 5067 5018 4966
f 5064 5117 5012
f 5117 5068 5012
f 5020 5019 4972
f 5022 4974 5021
f 4974 5022 5023
f 4978 5069 5024
f 5025 5069 4978
f 5070 4977 5024
f 4977 4976 5024
f 4978 5024 4976
f 4979 5026 5075
f 4979 5070 5026
f 4979 4977 5070
f 5027 4979 5075
f 5076 5027 5075
f 5074 4982 5028
f 5076 5029 5027
f 5028 5031 5030
f 4982 5031 5028
f 5033 5076 5078
f 5033 5029 5076
f 5031 5032 5030
f 5033 5080 4987
f 5078 5080 5033
f 5032 4988 5079
f 5082 4987 5080
f 4940 4987 5082
f 4992 4940 5082
f 5131 4992 5082
f 4991 4993 5035
f 4995 5131 5184
f 4992 5131 4995
f 4996 5035 4993
f 4996 5037 5035
f 5184 5038 4995
f 5037 5036 5133
f 4996 5036 5037
f 5036 5084 5133
f 4997 5084 5036
f 5039 5040 5086
f 5038 5040 5039
f 4997 5085 5084
f 4998 5085 4997
f 4949 5085 4998
f 4949 5137 5085
f 5140 5137 4949
f 5041 5042 5087
f 5044 5041 5087
f 5092 5045 5090
f 5001 5093 5095
f 5045 5096 5090
f 5003 5095 5143
f 5001 5095 5003
f 5096 5047 5097
f 5045 5047 5096
f 5143 5098 5003
f 5047 5046 5097
f 5100 5146 5050
f 5048 4920 5101
f 5050 5049 5004
f 5146 5049 5050
f 5051 5101 4920
f 5051 5148 5101
f 5004 5149 5052
f 5049 5149 5004
f 5052 5103 5053
f 5149 5103 5052
f 5005 5105 5054
f 5053 5056 5055
f 5103 5056 5053
f 5108 5105 5006
f 5105 5005 5006
f 5056 5010 5055
f 5056 5106 5010
f 5155 5057 5018
f 5058 5059 5061
f 5058 5104 5059
f 5058 5007 5104
f 5061 5059 5107
f 5107 5160 5063
f 5013 5108 5006
f 5155 5018 5113
f 5061 5060 5058
f 5061 5107 5062
f 5060 5061 5062
f 5062 5107 5063
f 5160 5064 5063
f 5115 5065 5019
f 5108 5013 5065
f 5115 5108 5065
f 5111 5116 5015
f 5015 5116 5066
f 5067 5066 5113
f 5117 5165 5068
f 5115 5019 5020
f 5119 5021 5068
f 5165 5119 5068
f 5022 5119 5166
f 5021 5119 5022
f 5023 5166 5118
f 5022 5166 5023
f 5118 5020 5023
f 5071 5024 5120
f 5024 5069 5120
f 5025 5169 5069
f 5122 5169 5025
f 5073 5026 5071
f 5026 5070 5071
f 5070 5024 5071
f 5122 5025 5074
f 5072 5122 5074
f 5075 5073 5124
f 5075 5026 5073
f 5074 5123 5072
f 5075 5174 5076
f 5124 5174 5075
f 5123 5074 5028
f 5173 5123 5028
f 5174 5125 5076
f 5028 5126 5173
f 5028 5030 5126
f 5125 5078 5076
f 5125 5127 5078
f 5030 5077 5126
f 5030 5032 5077
f 5127 5178 5078
f 5079 5077 5032
f 5079 5128 5077
f 5079 5034 5128
f 5078 5181 5080
f 5178 5181 5078
f 5081 5130 5034
f 5181 5082 5080
f 5081 4991 5130
f 4991 5035 5083
f 5035 5132 5083
f 5037 5132 5035
f 5133 5132 5037
f 5133 5134 5132
f 5184 5188 5040
f 5038 5184 5040
f 5084 5136 5133
f 5040 5192 5086
f 5084 5085 5136
f 5198 5043 5086
f 5044 5087 5139
f 5088 5044 5139
f 5087 5089 5139
f 5042 5089 5087
f 5042 5198 5089
f 5042 5043 5198
f 4951 5088 5091
f 4951 5044 5088
f 4949 5092 5140
f 5090 5140 5092
f 5093 5094 5142
f 5093 5091 5094
f 5093 5142 5095
f 5096 5097 5201
f 5143 5144 5098
f 5146 5098 5144
f 5146 5100 5098
f 5046 5048 5099
f 5099 5101 5322
f 5048 5101 5099
f 5205 5049 5146
f 5101 5148 5322
f 5054 5148 5051
f 5054 5215 5148
f 5054 5105 5215
f 5103 5153 5056
f 5155 5151 5057
f 5151 5102 5007
f 5057 5151 5007
f 5007 5102 5104
f 5059 5104 5152
f 5059 5156 5107
f 5059 5152 5156
f 5108 5216 5105
f 5153 5106 5056
f 5153 5109 5106
f 5156 5160 5107
f 5109 5110 5106
f 5111 5109 5219
f 5110 5109 5111
f 5219 5162 5111
f 5112 5113 5163
f 5113 5112 5155
f 5222 5064 5160
f 5222 5287 5064
f 5157 5108 5115
f 5162 5116 5111
f 5116 5163 5066
f 5162 5163 5116
f 5163 5113 5066
f 5165 5117 5064
f 5287 5165 5064
f 5114 5020 5118
f 5114 5115 5020
f 5069 5227 5120
f 5169 5227 5069
f 5170 5071 5121
f 5120 5121 5071
f 5169 5122 5232
f 5073 5231 5124
f 5170 5231 5073
f 5073 5071 5170
f 5122 5072 5172
f 5173 5072 5123
f 5174 5235 5125
f 5235 5127 5125
f 5236 5126 5077
f 5077 5128 5236
f 5177 5178 5127
f 5034 5129 5128
f 5129 5034 5179
f 5034 5130 5179
f 5181 5244 5082
f 5130 4991 5183
f 5082 5244 5131
f 4991 5083 5183
f 5183 5083 5247
f 5083 5132 5247
f 5187 5247 5132
f 5131 5244 5184
f 5185 5187 5132
f 5134 5185 5132
f 5188 5135 5040
f 5134 5189 5185
f 5136 5189 5134
f 5133 5136 5134
f 5192 5040 5135
f 5191 5189 5136
f 5085 5191 5136
f 5086 5192 5196
f 5191 5137 5314
f 5085 5137 5191
f 5194 5193 5139
f 5195 5194 5139
f 5196 5198 5086
f 5137 5140 5314
f 5138 5088 5139
f 5193 5138 5139
f 5089 5195 5139
f 5198 5195 5089
f 5088 5262 5091
f 5088 5138 5262
f 5140 5090 5264
f 5141 5094 5262
f 5094 5091 5262
f 5090 5096 5264
f 5142 5094 5141
f 5142 5199 5095
f 5143 5095 5199
f 5267 5143 5199
f 5097 5200 5201
f 5144 5267 5203
f 5143 5267 5144
f 5097 5145 5200
f 5097 5046 5145
f 5144 5204 5146
f 5203 5204 5144
f 5046 5099 5145
f 5145 5099 5389
f 5205 5146 5204
f 5099 5322 5389
f 5148 5211 5322
f 5049 5147 5149
f 5215 5211 5148
f 5149 5214 5103
f 5147 5214 5149
f 5281 5150 5151
f 5150 5206 5102
f 5151 5150 5102
f 5206 5209 5104
f 5102 5206 5104
f 5209 5210 5152
f 5104 5209 5152
f 5152 5210 5156
f 5156 5210 5159
f 5105 5217 5215
f 5214 5153 5103
f 5158 5153 5214
f 5155 5281 5151
f 5154 5281 5155
f 5156 5159 5160
f 5157 5216 5108
f 5217 5105 5216
f 5109 5153 5158
f 5109 5158 5218
f 5154 5112 5220
f 5112 5154 5155
f 5159 5222 5160
f 5115 5161 5157
f 5218 5219 5109
f 5162 5219 5285
f 5285 5163 5162
f 5285 5223 5163
f 5220 5163 5223
f 5220 5112 5163
f 5286 5287 5222
f 5284 5114 5164
f 5161 5114 5284
f 5161 5115 5114
f 5287 5167 5165
f 5167 5119 5165
f 5167 5166 5119
f 5167 5225 5166
f 5164 5166 5225
f 5164 5118 5166
f 5164 5114 5118
f 5226 5171 5121
f 5121 5120 5226
f 5169 5168 5227
f 5168 5169 5232
f 5171 5231 5170
f 5171 5170 5121
f 5292 5232 5122
f 5292 5122 5172
f 5231 5234 5124
f 5072 5294 5172
f 5234 5175 5124
f 5294 5072 5173
f 5237 5294 5173
f 5124 5175 5174
f 5175 5235 5174
f 5173 5126 5237
f 5237 5126 5236
f 5240 5127 5235
f 5240 5177 5127
f 5128 5238 5236
f 5128 5176 5238
f 5129 5176 5128
f 5129 5241 5176
f 5179 5241 5129
f 5179 5242 5241
f 5178 5180 5181
f 5177 5180 5178
f 5179 5130 5242
f 5180 5244 5181
f 5242 5130 5183
f 5183 5245 5242
f 5247 5245 5183
f 5247 5187 5186
f 5184 5182 5188
f 5184 5244 5182
f 5185 5251 5187
f 5251 5186 5187
f 5185 5250 5251
f 5135 5249 5254
f 5188 5249 5135
f 5190 5250 5189
f 5189 5250 5185
f 5135 5254 5192
f 5191 5190 5189
f 5254 5196 5192
f 5257 5191 5314
f 5190 5191 5257
f 5194 5258 5193
f 5194 5256 5260
f 5195 5256 5194
f 5196 5195 5198
f 5196 5256 5195
f 5138 5258 5197
f 5138 5193 5258
f 5314 5140 5315
f 5262 5138 5197
f 5140 5264 5315
f 5264 5201 5263
f 5096 5201 5264
f 5141 5265 5142
f 5199 5265 5317
f 5142 5265 5199
f 5317 5267 5199
f 5266 5145 5202
f 5200 5145 5266
f 5145 5389 5202
f 5204 5270 5205
f 5212 5205 5270
f 5049 5205 5212
f 5213 5276 5273
f 5213 5207 5206
f 5213 5273 5207
f 5206 5208 5209
f 5206 5207 5208
f 5209 5208 5210
f 5147 5212 5327
f 5147 5049 5212
f 5213 5281 5276
f 5213 5150 5281
f 5150 5213 5206
f 5147 5277 5214
f 5327 5277 5147
f 5325 5159 5210
f 5325 5332 5159
f 5215 5217 5211
f 5280 5158 5214
f 5277 5280 5214
f 5280 5279 5158
f 5281 5154 5339
f 5332 5221 5159
f 5334 5216 5157
f 5334 5217 5216
f 5279 5218 5158
f 5339 5220 5338
f 5220 5339 5154
f 5221 5222 5159
f 5221 5286 5222
f 5284 5407 5161
f 5334 5157 5161
f 5407 5334 5161
f 5338 5223 5285
f 5223 5338 5220
f 5224 5284 5164
f 5289 5167 5287
f 5167 5289 5225
f 5164 5225 5224
f 5410 5226 5228
f 5290 5410 5228
f 5343 5230 5171
f 5171 5226 5343
f 5226 5120 5228
f 5227 5228 5120
f 5227 5290 5228
f 5168 5290 5227
f 5168 5229 5290
f 5229 5168 5232
f 5292 5229 5232
f 5233 5231 5230
f 5231 5171 5230
f 5291 5292 5172
f 5234 5233 5295
f 5234 5231 5233
f 5172 5294 5291
f 5234 5295 5175
f 5295 5297 5175
f 5297 5235 5175
f 5240 5235 5297
f 5240 5297 5303
f 5237 5236 5296
f 5296 5236 5239
f 5236 5238 5239
f 5298 5239 5238
f 5176 5298 5238
f 5299 5298 5176
f 5241 5299 5176
f 5299 5241 5301
f 5357 5301 5241
f 5305 5177 5240
f 5241 5242 5357
f 5180 5177 5305
f 5242 5245 5360
f 5180 5243 5244
f 5307 5243 5180
f 5180 5305 5307
f 5247 5246 5245
f 5243 5182 5244
f 5243 5308 5182
f 5247 5186 5246
f 5246 5186 5362
f 5182 5309 5188
f 5182 5248 5309
f 5182 5308 5248
f 5186 5366 5362
f 5251 5366 5186
f 5249 5309 5252
f 5188 5309 5249
f 5250 5367 5251
f 5367 5366 5251
f 5252 5369 5255
f 5249 5255 5254
f 5249 5252 5255
f 5250 5310 5367
f 5190 5310 5250
f 5369 5253 5255
f 5310 5257 5311
f 5190 5257 5310
f 5253 5259 5260
f 5255 5260 5256
f 5253 5260 5255
f 5256 5254 5255
f 5256 5196 5254
f 5257 5314 5311
f 5313 5312 5258
f 5258 5259 5313
f 5258 5194 5259
f 5260 5259 5194
f 5261 5197 5312
f 5197 5258 5312
f 5262 5197 5261
f 5315 5264 5377
f 5262 5261 5141
f 5264 5263 5377
f 5265 5316 5439
f 5141 5316 5265
f 5265 5439 5317
f 5201 5200 5263
f 5266 5263 5200
f 5379 5267 5317
f 5203 5267 5379
f 5381 5203 5379
f 5266 5202 5383
f 5269 5203 5381
f 5269 5204 5203
f 5271 5268 5274
f 5270 5269 5390
f 5270 5204 5269
f 5272 5271 5273
f 5207 5273 5274
f 5273 5271 5274
f 5207 5275 5208
f 5207 5274 5275
f 5208 5275 5320
f 5270 5393 5212
f 5390 5393 5270
f 5276 5272 5273
f 5321 5272 5276
f 5208 5320 5210
f 5320 5325 5210
f 5211 5392 5322
f 5393 5327 5212
f 5331 5321 5276
f 5211 5278 5392
f 5281 5331 5276
f 5332 5325 5324
f 5217 5278 5211
f 5217 5328 5278
f 5280 5401 5279
f 5331 5281 5339
f 5221 5332 5340
f 5328 5217 5334
f 5282 5218 5279
f 5401 5282 5279
f 5282 5219 5218
f 5282 5283 5219
f 5221 5404 5286
f 5340 5404 5221
f 5404 5341 5286
f 5333 5334 5407
f 5283 5336 5285
f 5219 5283 5285
f 5285 5336 5338
f 5341 5287 5286
f 5341 5289 5287
f 5341 5408 5289
f 5289 5408 5288
f 5288 5409 5224
f 5456 5224 5409
f 5456 5284 5224
f 5289 5288 5225
f 5225 5288 5224
f 5412 5343 5226
f 5226 5410 5412
f 5290 5411 5410
f 5290 5345 5411
f 5229 5345 5290
f 5414 5345 5229
f 5230 5343 5346
f 5229 5293 5414
f 5229 5292 5293
f 5233 5347 5415
f 5346 5347 5233
f 5233 5230 5346
f 5292 5291 5293
f 5415 5295 5233
f 5349 5291 5294
f 5349 5294 5237
f 5296 5349 5237
f 5295 5418 5297
f 5239 5422 5296
f 5418 5303 5297
f 5298 5353 5239
f 5298 5354 5353
f 5298 5299 5354
f 5354 5299 5300
f 5299 5301 5300
f 5302 5300 5301
f 5351 5240 5303
f 5301 5357 5302
f 5351 5305 5240
f 5304 5351 5355
f 5304 5305 5351
f 5304 5307 5305
f 5242 5360 5357
f 5306 5243 5307
f 5246 5360 5245
f 5246 5361 5360
f 5430 5361 5246
f 5358 5364 5308
f 5306 5308 5243
f 5306 5358 5308
f 5246 5362 5430
f 5363 5309 5248
f 5364 5363 5248
f 5364 5248 5308
f 5363 5368 5252
f 5309 5363 5252
f 5369 5252 5368
f 5310 5370 5367
f 5259 5253 5369
f 5310 5311 5370
f 5311 5314 5373
f 5315 5373 5314
f 5261 5312 5435
f 5373 5315 5377
f 5435 5375 5261
f 5316 5375 5376
f 5316 5261 5375
f 5316 5141 5261
f 5263 5437 5377
f 5439 5316 5376
f 5437 5266 5378
f 5263 5266 5437
f 5266 5383 5378
f 5381 5440 5269
f 5385 5268 5271
f 5385 5382 5268
f 5274 5268 5318
f 5268 5382 5318
f 5274 5318 5319
f 5440 5390 5269
f 5271 5394 5385
f 5272 5394 5271
f 5274 5319 5275
f 5319 5320 5275
f 5319 5388 5320
f 5320 5388 5326
f 5322 5448 5389
f 5394 5272 5321
f 5326 5325 5320
f 5322 5392 5448
f 5397 5327 5393
f 5321 5323 5394
f 5331 5323 5321
f 5326 5324 5325
f 5326 5396 5324
f 5327 5329 5277
f 5397 5329 5327
f 5323 5331 5454
f 5396 5453 5324
f 5453 5332 5324
f 5330 5280 5277
f 5329 5330 5277
f 5330 5401 5280
f 5454 5331 5337
f 5331 5339 5337
f 5453 5340 5332
f 5333 5328 5334
f 5335 5282 5401
f 5283 5335 5403
f 5282 5335 5283
f 5336 5403 5402
f 5283 5403 5336
f 5402 5338 5336
f 5337 5338 5402
f 5338 5337 5339
f 5572 5404 5340
f 5404 5406 5341
f 5456 5407 5284
f 5406 5408 5341
f 5343 5412 5342
f 5344 5343 5342
f 5463 5347 5346
f 5346 5344 5463
f 5346 5343 5344
f 5293 5291 5348
f 5415 5418 5295
f 5291 5349 5348
f 5349 5296 5350
f 5350 5296 5422
f 5421 5354 5419
f 5353 5354 5421
f 5419 5354 5300
f 5352 5303 5418
f 5352 5351 5303
f 5352 5420 5351
f 5422 5239 5353
f 5420 5355 5351
f 5302 5357 5426
f 5357 5356 5426
f 5357 5360 5356
f 5359 5304 5427
f 5358 5359 5427
f 5359 5307 5304
f 5360 5361 5356
f 5306 5359 5358
f 5306 5307 5359
f 5364 5358 5478
f 5362 5432 5430
f 5366 5432 5362
f 5365 5368 5363
f 5366 5371 5432
f 5367 5371 5366
f 5368 5538 5369
f 5367 5370 5371
f 5259 5369 5538
f 5311 5433 5370
f 5538 5372 5313
f 5313 5259 5538
f 5311 5373 5433
f 5433 5373 5374
f 5313 5372 5312
f 5435 5312 5372
f 5377 5374 5373
f 5439 5438 5317
f 5379 5317 5438
f 5493 5379 5438
f 5383 5380 5378
f 5381 5379 5493
f 5494 5381 5493
f 5383 5498 5380
f 5202 5498 5383
f 5494 5440 5381
f 5385 5384 5382
f 5382 5386 5318
f 5386 5319 5318
f 5386 5443 5319
f 5319 5443 5388
f 5388 5443 5444
f 5389 5498 5202
f 5387 5440 5441
f 5390 5440 5387
f 5385 5447 5384
f 5394 5447 5385
f 5445 5388 5444
f 5445 5326 5388
f 5389 5448 5498
f 5393 5387 5499
f 5393 5390 5387
f 5449 5447 5394
f 5396 5326 5445
f 5392 5391 5448
f 5499 5397 5393
f 5323 5449 5394
f 5395 5449 5323
f 5454 5395 5323
f 5392 5451 5391
f 5278 5451 5392
f 5397 5502 5329
f 5395 5454 5503
f 5400 5278 5328
f 5400 5451 5278
f 5398 5330 5329
f 5502 5398 5329
f 5398 5401 5330
f 5401 5398 5509
f 5454 5337 5402
f 5452 5340 5453
f 5452 5572 5340
f 5457 5399 5333
f 5400 5328 5333
f 5399 5400 5333
f 5509 5403 5335
f 5401 5509 5335
f 5572 5406 5404
f 5457 5407 5456
f 5457 5333 5407
f 5405 5408 5406
f 5405 5288 5408
f 5409 5288 5458
f 5458 5456 5409
f 5410 5459 5460
f 5461 5459 5410
f 5411 5461 5410
f 5465 5461 5411
f 5463 5342 5464
f 5344 5342 5463
f 5342 5460 5464
f 5342 5412 5460
f 5410 5460 5412
f 5345 5465 5411
f 5465 5345 5414
f 5463 5413 5347
f 5293 5466 5414
f 5347 5523 5415
f 5413 5523 5347
f 5293 5348 5466
f 5466 5348 5416
f 5527 5415 5523
f 5418 5415 5527
f 5416 5348 5349
f 5350 5416 5349
f 5417 5418 5527
f 5352 5418 5417
f 5422 5472 5350
f 5472 5421 5473
f 5472 5422 5421
f 5419 5473 5421
f 5419 5528 5473
f 5528 5419 5423
f 5419 5300 5423
f 5420 5352 5424
f 5353 5421 5422
f 5300 5302 5423
f 5423 5477 5475
f 5423 5302 5477
f 5476 5425 5424
f 5425 5420 5424
f 5425 5355 5420
f 5302 5426 5477
f 5476 5427 5425
f 5427 5304 5425
f 5425 5304 5355
f 5428 5426 5356
f 5427 5479 5358
f 5356 5361 5428
f 5361 5429 5428
f 5361 5430 5429
f 5478 5358 5479
f 5430 5480 5429
f 5480 5428 5429
f 5364 5478 5431
f 5432 5480 5430
f 5481 5483 5365
f 5365 5431 5481
f 5365 5363 5431
f 5363 5364 5431
f 5432 5484 5480
f 5365 5483 5368
f 5371 5484 5432
f 5371 5539 5484
f 5538 5368 5483
f 5370 5539 5371
f 5433 5539 5370
f 5433 5434 5539
f 5374 5434 5433
f 5374 5543 5434
f 5435 5486 5542
f 5435 5372 5486
f 5375 5435 5542
f 5487 5375 5542
f 5374 5436 5543
f 5377 5436 5374
f 5376 5487 5609
f 5375 5487 5376
f 5376 5609 5488
f 5437 5436 5377
f 5439 5376 5488
f 5489 5439 5488
f 5437 5492 5436
f 5438 5489 5491
f 5439 5489 5438
f 5378 5492 5437
f 5378 5548 5492
f 5491 5493 5438
f 5380 5548 5378
f 5441 5440 5494
f 5384 5550 5382
f 5384 5556 5550
f 5386 5550 5442
f 5382 5550 5386
f 5443 5442 5496
f 5386 5442 5443
f 5443 5496 5444
f 5441 5500 5387
f 5384 5501 5556
f 5447 5501 5384
f 5444 5446 5445
f 5448 5558 5498
f 5500 5499 5387
f 5449 5501 5447
f 5450 5396 5445
f 5446 5450 5445
f 5448 5563 5558
f 5391 5563 5448
f 5502 5397 5499
f 5559 5502 5499
f 5506 5396 5450
f 5391 5508 5563
f 5451 5508 5391
f 5567 5503 5454
f 5453 5506 5452
f 5453 5396 5506
f 5513 5508 5400
f 5508 5451 5400
f 5505 5398 5502
f 5505 5509 5398
f 5567 5403 5512
f 5567 5402 5403
f 5567 5454 5402
f 5574 5399 5457
f 5574 5575 5399
f 5513 5400 5399
f 5575 5513 5399
f 5512 5403 5509
f 5573 5406 5572
f 5405 5573 5576
f 5406 5573 5405
f 5576 5514 5405
f 5516 5458 5455
f 5516 5456 5458
f 5457 5516 5574
f 5456 5516 5457
f 5514 5288 5405
f 5514 5455 5458
f 5288 5514 5458
f 5465 5462 5461
f 5580 5413 5463
f 5518 5580 5463
f 5463 5464 5518
f 5462 5465 5467
f 5465 5414 5467
f 5466 5467 5414
f 5466 5468 5467
f 5466 5416 5468
f 5468 5416 5525
f 5416 5471 5525
f 5416 5350 5471
f 5469 5525 5471
f 5527 5470 5417
f 5472 5471 5350
f 5472 5469 5471
f 5473 5469 5472
f 5473 5526 5469
f 5528 5526 5473
f 5470 5352 5417
f 5470 5474 5352
f 5475 5528 5423
f 5474 5424 5352
f 5424 5474 5529
f 5593 5475 5477
f 5529 5476 5424
f 5532 5593 5477
f 5532 5477 5426
f 5427 5476 5530
f 5531 5532 5426
f 5531 5426 5428
f 5479 5427 5530
f 5533 5531 5428
f 5482 5431 5478
f 5479 5482 5478
f 5428 5536 5533
f 5480 5536 5428
f 5481 5431 5482
f 5483 5481 5534
f 5480 5484 5536
f 5538 5483 5537
f 5483 5534 5537
f 5540 5486 5538
f 5372 5538 5486
f 5434 5485 5539
f 5434 5541 5485
f 5543 5541 5434
f 5486 5607 5542
f 5436 5544 5543
f 5661 5544 5436
f 5488 5609 5545
f 5546 5661 5436
f 5545 5490 5489
f 5488 5545 5489
f 5436 5492 5546
f 5491 5489 5490
f 5547 5491 5490
f 5492 5613 5546
f 5548 5613 5492
f 5493 5491 5547
f 5614 5493 5547
f 5614 5549 5493
f 5494 5493 5549
f 5380 5498 5548
f 5498 5552 5548
f 5554 5494 5549
f 5441 5494 5554
f 5500 5441 5554
f 5555 5550 5556
f 5442 5550 5495
f 5496 5495 5551
f 5442 5495 5496
f 5496 5497 5444
f 5496 5551 5497
f 5446 5497 5562
f 5446 5444 5497
f 5559 5499 5500
f 5553 5559 5500
f 5504 5501 5449
f 5504 5560 5501
f 5560 5556 5501
f 5562 5450 5446
f 5565 5502 5559
f 5561 5503 5623
f 5561 5395 5503
f 5504 5449 5395
f 5561 5504 5395
f 5507 5506 5450
f 5562 5507 5450
f 5508 5564 5563
f 5565 5505 5502
f 5623 5567 5568
f 5623 5503 5567
f 5569 5452 5506
f 5507 5569 5506
f 5569 5572 5452
f 5513 5570 5508
f 5570 5564 5508
f 5510 5509 5505
f 5512 5510 5511
f 5509 5510 5512
f 5511 5567 5512
f 5514 5576 5632
f 5455 5632 5515
f 5514 5632 5455
f 5516 5515 5633
f 5455 5515 5516
f 5516 5633 5574
f 5581 5464 5460
f 5517 5460 5459
f 5581 5460 5517
f 5459 5578 5517
f 5461 5578 5459
f 5461 5579 5578
f 5462 5579 5461
f 5519 5579 5462
f 5464 5636 5518
f 5636 5464 5581
f 5519 5462 5467
f 5521 5519 5467
f 5580 5520 5413
f 5522 5521 5467
f 5520 5523 5413
f 5523 5520 5587
f 5522 5467 5468
f 5585 5522 5468
f 5587 5527 5523
f 5585 5468 5525
f 5525 5524 5585
f 5469 5524 5525
f 5469 5586 5524
f 5526 5586 5469
f 5590 5527 5587
f 5590 5470 5527
f 5526 5588 5586
f 5526 5528 5588
f 5474 5470 5590
f 5474 5590 5591
f 5528 5475 5588
f 5588 5475 5589
f 5529 5474 5591
f 5592 5476 5529
f 5530 5476 5592
f 5597 5596 5530
f 5530 5596 5479
f 5530 5592 5597
f 5598 5531 5533
f 5598 5532 5531
f 5535 5602 5534
f 5482 5479 5596
f 5533 5536 5600
f 5602 5601 5534
f 5534 5481 5535
f 5482 5535 5481
f 5536 5604 5600
f 5601 5537 5534
f 5484 5604 5536
f 5657 5600 5604
f 5540 5538 5537
f 5539 5604 5484
f 5539 5485 5604
f 5607 5486 5606
f 5541 5700 5485
f 5608 5542 5607
f 5541 5610 5700
f 5543 5610 5541
f 5487 5542 5608
f 5544 5610 5543
f 5609 5487 5608
f 5490 5545 5662
f 5547 5662 5664
f 5547 5490 5662
f 5664 5614 5547
f 5548 5615 5613
f 5552 5615 5548
f 5554 5549 5619
f 5495 5555 5617
f 5495 5550 5555
f 5495 5617 5551
f 5553 5500 5554
f 5619 5553 5554
f 5556 5560 5555
f 5551 5557 5497
f 5557 5562 5497
f 5557 5624 5562
f 5558 5552 5498
f 5558 5625 5552
f 5560 5504 5561
f 5563 5625 5558
f 5624 5507 5562
f 5563 5564 5625
f 5566 5505 5565
f 5566 5510 5505
f 5566 5571 5510
f 5568 5567 5511
f 5569 5629 5572
f 5631 5570 5513
f 5631 5564 5570
f 5571 5511 5510
f 5629 5573 5572
f 5573 5722 5576
f 5676 5575 5574
f 5631 5513 5575
f 5676 5631 5575
f 5722 5632 5576
f 5578 5577 5517
f 5578 5680 5577
f 5578 5579 5680
f 5582 5579 5519
f 5639 5580 5518
f 5518 5637 5639
f 5636 5637 5518
f 5582 5519 5521
f 5640 5582 5521
f 5580 5683 5520
f 5639 5683 5580
f 5521 5583 5640
f 5522 5583 5521
f 5583 5522 5584
f 5522 5585 5584
f 5524 5584 5585
f 5524 5685 5584
f 5586 5685 5524
f 5586 5642 5685
f 5587 5644 5590
f 5734 5644 5587
f 5645 5586 5588
f 5645 5642 5586
f 5645 5588 5589
f 5591 5590 5644
f 5647 5529 5591
f 5475 5593 5589
f 5589 5593 5594
f 5688 5592 5647
f 5592 5529 5647
f 5594 5593 5595
f 5597 5592 5688
f 5649 5597 5688
f 5593 5651 5595
f 5593 5532 5651
f 5650 5596 5649
f 5596 5597 5649
f 5532 5598 5651
f 5599 5652 5598
f 5691 5602 5535
f 5535 5650 5691
f 5535 5482 5650
f 5482 5596 5650
f 5599 5533 5600
f 5599 5598 5533
f 5600 5654 5599
f 5655 5601 5602
f 5603 5601 5655
f 5603 5537 5601
f 5657 5654 5600
f 5603 5656 5540
f 5540 5537 5603
f 5657 5604 5605
f 5540 5606 5486
f 5540 5656 5606
f 5485 5605 5604
f 5485 5698 5605
f 5607 5658 5697
f 5606 5658 5607
f 5485 5700 5698
f 5697 5699 5608
f 5607 5697 5608
f 5608 5699 5701
f 5608 5702 5609
f 5701 5702 5608
f 5544 5661 5611
f 5610 5544 5611
f 5702 5612 5545
f 5609 5702 5545
f 5545 5612 5662
f 5546 5705 5661
f 5546 5666 5705
f 5613 5666 5546
f 5616 5614 5664
f 5615 5666 5613
f 5549 5616 5619
f 5549 5614 5616
f 5615 5667 5666
f 5621 5617 5555
f 5621 5708 5617
f 5617 5708 5551
f 5552 5667 5615
f 5618 5553 5619
f 5618 5712 5553
f 5620 5555 5560
f 5620 5621 5555
f 5708 5622 5551
f 5557 5622 5710
f 5551 5622 5557
f 5710 5624 5557
f 5552 5625 5667
f 5712 5559 5553
f 5623 5668 5561
f 5561 5668 5560
f 5668 5620 5560
f 5626 5565 5559
f 5712 5626 5559
f 5713 5568 5673
f 5713 5623 5568
f 5627 5507 5624
f 5627 5569 5507
f 5627 5629 5569
f 5564 5716 5625
f 5564 5674 5716
f 5671 5566 5565
f 5626 5671 5565
f 5671 5571 5566
f 5671 5672 5571
f 5628 5571 5672
f 5628 5511 5571
f 5628 5568 5511
f 5673 5568 5628
f 5676 5721 5631
f 5674 5564 5631
f 5721 5674 5631
f 5630 5573 5629
f 5573 5630 5722
f 5632 5780 5515
f 5515 5675 5633
f 5515 5780 5675
f 5634 5633 5675
f 5634 5574 5633
f 5574 5634 5676
f 5679 5581 5517
f 5679 5517 5577
f 5635 5677 5637
f 5636 5581 5635
f 5637 5636 5635
f 5726 5577 5680
f 5726 5679 5577
f 5680 5579 5582
f 5638 5680 5582
f 5639 5677 5729
f 5639 5637 5677
f 5582 5640 5638
f 5729 5683 5639
f 5683 5641 5520
f 5684 5583 5584
f 5684 5640 5583
f 5734 5587 5520
f 5641 5734 5520
f 5685 5684 5584
f 5642 5643 5685
f 5646 5642 5645
f 5646 5643 5642
f 5644 5740 5591
f 5739 5645 5589
f 5739 5646 5645
f 5739 5589 5594
f 5591 5648 5647
f 5740 5648 5591
f 5648 5688 5647
f 5686 5689 5649
f 5688 5686 5649
f 5653 5748 5651
f 5691 5650 5689
f 5650 5649 5689
f 5651 5598 5653
f 5652 5653 5598
f 5652 5692 5653
f 5692 5652 5599
f 5599 5654 5692
f 5602 5694 5655
f 5602 5691 5694
f 5655 5696 5603
f 5657 5695 5654
f 5696 5656 5603
f 5656 5658 5606
f 5605 5698 5659
f 5657 5605 5659
f 5659 5695 5657
f 5700 5610 5660
f 5610 5611 5660
f 5612 5703 5704
f 5612 5702 5703
f 5661 5705 5611
f 5662 5612 5704
f 5663 5662 5704
f 5664 5662 5663
f 5824 5664 5663
f 5824 5665 5664
f 5616 5664 5665
f 5665 5619 5616
f 5667 5830 5666
f 5707 5621 5620
f 5622 5708 5766
f 5622 5766 5710
f 5625 5711 5667
f 5669 5668 5623
f 5707 5620 5668
f 5670 5624 5710
f 5670 5627 5624
f 5670 5770 5627
f 5627 5770 5714
f 5669 5623 5713
f 5627 5714 5629
f 5711 5625 5716
f 5775 5671 5626
f 5672 5717 5719
f 5671 5717 5672
f 5719 5628 5672
f 5673 5628 5719
f 5714 5772 5629
f 5772 5630 5629
f 5630 5772 5720
f 5720 5722 5630
f 5632 5722 5783
f 5632 5783 5780
f 5634 5675 5723
f 5676 5723 5778
f 5634 5723 5676
f 5778 5721 5676
f 5724 5677 5635
f 5635 5678 5724
f 5581 5678 5635
f 5678 5679 5725
f 5678 5581 5679
f 5726 5725 5679
f 5680 5727 5726
f 5727 5680 5638
f 5730 5638 5640
f 5729 5681 5683
f 5682 5730 5640
f 5681 5641 5683
f 5684 5682 5640
f 5685 5733 5684
f 5643 5733 5685
f 5735 5733 5643
f 5734 5737 5644
f 5735 5643 5646
f 5738 5735 5646
f 5737 5740 5644
f 5738 5646 5739
f 5740 5743 5648
f 5741 5739 5594
f 5595 5741 5594
f 5648 5746 5688
f 5743 5746 5648
f 5748 5744 5745
f 5687 5752 5689
f 5687 5686 5746
f 5689 5686 5687
f 5746 5686 5688
f 5595 5651 5745
f 5748 5745 5651
f 5690 5748 5653
f 5752 5691 5689
f 5690 5692 5749
f 5653 5692 5690
f 5654 5749 5692
f 5753 5655 5693
f 5694 5693 5655
f 5654 5754 5749
f 5756 5696 5753
f 5696 5655 5753
f 5654 5695 5754
f 5756 5759 5656
f 5656 5696 5756
f 5760 5658 5759
f 5759 5658 5656
f 5761 5695 5659
f 5697 5658 5760
f 5698 5761 5659
f 5762 5699 5760
f 5699 5697 5760
f 5698 5763 5761
f 5700 5763 5698
f 5701 5762 5872
f 5699 5762 5701
f 5700 5822 5763
f 5660 5822 5700
f 5701 5872 5702
f 5611 5764 5660
f 5705 5764 5611
f 5666 5706 5705
f 5665 5824 5765
f 5829 5665 5765
f 5619 5665 5829
f 5666 5830 5706
f 5618 5829 5768
f 5619 5829 5618
f 5667 5880 5830
f 5712 5618 5768
f 5707 5831 5621
[truncated: 37,091 more chars]
