# Supplementary material for: Computational modelling of muscle fibre operating ranges in the hindlimb of a small ground bird (Eudromia elegans), with implications for modelling locomotion in extinct species
Source: PLoS Comput Biol. 2021 Apr 1;17(4):e1008843. doi: 10.1371/journal.pcbi.1008843 (PMC8016346; doi:10.1371/journal.pcbi.1008843)
Supplement: S1 Model File — (ZIP) [file pcbi.1008843.s006.zip › geometry/Right_forceplate.obj]

####
#
# OBJ File Generated by Meshlab
#
####
# Object Right_forceplate.obj
#
# Vertices: 5730
# Faces: 11456
#
####
v 0.000000 -141.000000 -5.000000
v 0.000000 -145.000000 -5.000000
v 0.000000 -149.000000 -5.000000
v 0.000000 -153.000000 -5.000000
v 0.000000 -153.000000 0.000000
v 0.000000 -165.000000 -5.000000
v 0.000000 -173.000000 -5.000000
v 0.000000 -177.000000 0.000000
v 0.000000 -185.000000 0.000000
v 0.000000 -185.000000 -5.000000
v 0.000000 -189.000000 -5.000000
v 0.000000 -197.000000 0.000000
v 0.000000 -197.000000 -5.000000
v 0.000000 -205.000000 -5.000000
v 0.000000 -205.000000 0.000000
v 0.000000 -213.000000 0.000000
v 0.000000 -221.000000 -5.000000
v 0.000000 -221.000000 0.000000
v 0.000000 -233.000000 0.000000
v 0.000000 -225.000000 0.000000
v 0.000000 -217.000000 -5.000000
v 0.000000 -217.000000 0.000000
v 0.000000 -189.000000 0.000000
v 0.000000 -177.000000 -5.000000
v 0.000000 -169.000000 -5.000000
v 0.000000 -165.000000 0.000000
v 0.000000 -145.000000 0.000000
v 0.000000 -141.000000 0.000000
v 0.000000 -133.000000 0.000000
v 0.000000 -133.000000 -5.000000
v 0.000000 -121.000000 0.000000
v 0.000000 -125.000000 -5.000000
v 0.000000 -241.000000 -5.000000
v 8.000000 -241.000000 0.000000
v 20.000000 -241.000000 0.000000
v 24.000000 -241.000000 -5.000000
v 32.000000 -241.000000 -5.000000
v 32.000000 -241.000000 0.000000
v 56.000000 -241.000000 -5.000000
v 60.000000 -241.000000 -5.000000
v 64.000000 -241.000000 -5.000000
v 68.000000 -241.000000 0.000000
v 68.000000 -241.000000 -5.000000
v 72.000000 -241.000000 -5.000000
v 76.000000 -241.000000 -5.000000
v 92.000000 -241.000000 -5.000000
v 96.000000 -241.000000 -5.000000
v 104.000000 -241.000000 0.000000
v 112.000000 -241.000000 -5.000000
v 116.000000 -241.000000 -5.000000
v 124.000000 -241.000000 -5.000000
v 128.000000 -241.000000 -5.000000
v 148.000000 -241.000000 -5.000000
v 168.000000 -241.000000 -5.000000
v 200.000000 -241.000000 0.000000
v 180.000000 -241.000000 0.000000
v 164.000000 -241.000000 0.000000
v 156.000000 -241.000000 -5.000000
v 152.000000 -241.000000 -5.000000
v 144.000000 -241.000000 -5.000000
v 132.000000 -241.000000 0.000000
v 128.000000 -241.000000 0.000000
v 120.000000 -241.000000 -5.000000
v 116.000000 -241.000000 0.000000
v 112.000000 -241.000000 0.000000
v 104.000000 -241.000000 -5.000000
v 100.000000 -241.000000 -5.000000
v 100.000000 -241.000000 0.000000
v 84.000000 -241.000000 0.000000
v 84.000000 -241.000000 -5.000000
v 64.000000 -241.000000 0.000000
v 44.000000 -241.000000 0.000000
v 20.000000 -241.000000 -5.000000
v 16.000000 -241.000000 0.000000
v 12.000000 -241.000000 0.000000
v 12.000000 -241.000000 -5.000000
v 4.000000 -241.000000 0.000000
v 0.000000 -241.000000 0.000000
v 0.000000 -241.000000 -2.500000
v 200.000000 -241.000000 -5.000000
v 200.000000 -237.000000 -5.000000
v 200.000000 -233.000000 -5.000000
v 200.000000 -229.000000 0.000000
v 200.000000 -217.000000 0.000000
v 200.000000 -213.000000 -5.000000
v 200.000000 -205.000000 -5.000000
v 200.000000 -197.000000 0.000000
v 200.000000 -189.000000 -5.000000
v 200.000000 -177.000000 -5.000000
v 200.000000 -145.000000 0.000000
v 200.000000 -137.000000 0.000000
v 200.000000 -137.000000 -5.000000
v 200.000000 -129.000000 -5.000000
v 200.000000 -125.000000 -5.000000
v 200.000000 -121.000000 -2.500000
v 200.000000 -125.000000 0.000000
v 200.000000 -129.000000 0.000000
v 200.000000 -169.000000 -5.000000
v 200.000000 -169.000000 0.000000
v 200.000000 -177.000000 0.000000
v 200.000000 -181.000000 0.000000
v 200.000000 -209.000000 0.000000
v 200.000000 -217.000000 -5.000000
v 200.000000 -229.000000 -5.000000
v 200.000000 -241.000000 -2.500000
v 200.000000 -121.000000 -5.000000
v 192.000000 -121.000000 -5.000000
v 184.000000 -121.000000 -5.000000
v 180.000000 -121.000000 -5.000000
v 160.000000 -121.000000 -5.000000
v 152.000000 -121.000000 -5.000000
v 148.000000 -121.000000 0.000000
v 144.000000 -121.000000 0.000000
v 132.000000 -121.000000 -5.000000
v 128.000000 -121.000000 -5.000000
v 116.000000 -121.000000 -5.000000
v 112.000000 -121.000000 -5.000000
v 104.000000 -121.000000 -5.000000
v 100.000000 -121.000000 0.000000
v 96.000000 -121.000000 0.000000
v 92.000000 -121.000000 0.000000
v 84.000000 -121.000000 -5.000000
v 80.000000 -121.000000 0.000000
v 76.000000 -121.000000 -5.000000
v 72.000000 -121.000000 -5.000000
v 68.000000 -121.000000 0.000000
v 64.000000 -121.000000 0.000000
v 60.000000 -121.000000 -5.000000
v 60.000000 -121.000000 0.000000
v 56.000000 -121.000000 0.000000
v 48.000000 -121.000000 -5.000000
v 44.000000 -121.000000 0.000000
v 32.000000 -121.000000 0.000000
v 28.000000 -121.000000 -5.000000
v 20.000000 -121.000000 0.000000
v 20.000000 -121.000000 -5.000000
v 0.000000 -121.000000 -5.000000
v 0.000000 -121.000000 -2.500000
v 12.000000 -121.000000 -5.000000
v 24.000000 -121.000000 -5.000000
v 24.000000 -121.000000 0.000000
v 36.000000 -121.000000 0.000000
v 40.000000 -121.000000 0.000000
v 44.000000 -121.000000 -5.000000
v 76.000000 -121.000000 0.000000
v 104.000000 -121.000000 0.000000
v 128.000000 -121.000000 0.000000
v 136.000000 -121.000000 0.000000
v 136.000000 -121.000000 -5.000000
v 140.000000 -121.000000 0.000000
v 160.000000 -121.000000 0.000000
v 168.000000 -121.000000 -5.000000
v 188.000000 -121.000000 0.000000
v 4.000000 -121.000000 0.000000
v 5.000000 -126.000000 -5.000000
v 2.500000 -123.500000 -5.000000
v 5.000000 -123.500000 -5.000000
v 2.500000 -153.500000 -5.000000
v 5.000000 -153.500000 -5.000000
v 2.500000 -158.500000 -5.000000
v 5.000000 -158.500000 -5.000000
v 2.500000 -156.000000 -5.000000
v 5.000000 -166.000000 -5.000000
v 2.500000 -161.000000 -5.000000
v 2.500000 -168.500000 -5.000000
v 5.000000 -168.500000 -5.000000
v 2.500000 -166.000000 -5.000000
v 5.000000 -176.000000 -5.000000
v 2.500000 -173.500000 -5.000000
v 2.500000 -171.000000 -5.000000
v 2.500000 -188.500000 -5.000000
v 5.000000 -188.500000 -5.000000
v 2.500000 -186.000000 -5.000000
v 5.000000 -193.500000 -5.000000
v 2.500000 -191.000000 -5.000000
v 5.000000 -191.000000 -5.000000
v 2.500000 -203.500000 -5.000000
v 5.000000 -211.000000 -5.000000
v 2.500000 -206.000000 -5.000000
v 5.000000 -206.000000 -5.000000
v 5.000000 -221.000000 -5.000000
v 2.500000 -221.000000 -5.000000
v 5.000000 -236.000000 -5.000000
v 5.000000 -233.500000 -5.000000
v 2.500000 -231.000000 -5.000000
v 2.500000 -236.000000 -5.000000
v 10.000000 -126.000000 -5.000000
v 7.500000 -126.000000 -5.000000
v 7.500000 -123.500000 -5.000000
v 10.000000 -131.000000 -5.000000
v 10.000000 -133.500000 -5.000000
v 5.000000 -136.000000 -5.000000
v 10.000000 -136.000000 -5.000000
v 10.000000 -141.000000 -5.000000
v 10.000000 -151.000000 -5.000000
v 7.500000 -151.000000 -5.000000
v 10.000000 -156.000000 -5.000000
v 7.500000 -153.500000 -5.000000
v 5.000000 -156.000000 -5.000000
v 7.500000 -156.000000 -5.000000
v 5.000000 -151.000000 -5.000000
v 7.500000 -161.000000 -5.000000
v 7.500000 -158.500000 -5.000000
v 10.000000 -166.000000 -5.000000
v 7.500000 -163.500000 -5.000000
v 10.000000 -163.500000 -5.000000
v 5.000000 -163.500000 -5.000000
v 5.000000 -161.000000 -5.000000
v 7.500000 -171.000000 -5.000000
v 7.500000 -168.500000 -5.000000
v 7.500000 -166.000000 -5.000000
v 10.000000 -176.000000 -5.000000
v 7.500000 -173.500000 -5.000000
v 7.500000 -176.000000 -5.000000
v 5.000000 -173.500000 -5.000000
v 5.000000 -171.000000 -5.000000
v 10.000000 -173.500000 -5.000000
v 10.000000 -171.000000 -5.000000
v 5.000000 -181.000000 -5.000000
v 7.500000 -188.500000 -5.000000
v 10.000000 -191.000000 -5.000000
v 7.500000 -191.000000 -5.000000
v 5.000000 -186.000000 -5.000000
v 7.500000 -186.000000 -5.000000
v 10.000000 -196.000000 -5.000000
v 7.500000 -196.000000 -5.000000
v 7.500000 -193.500000 -5.000000
v 7.500000 -201.000000 -5.000000
v 5.000000 -196.000000 -5.000000
v 7.500000 -203.500000 -5.000000
v 5.000000 -203.500000 -5.000000
v 10.000000 -211.000000 -5.000000
v 5.000000 -208.500000 -5.000000
v 7.500000 -208.500000 -5.000000
v 10.000000 -208.500000 -5.000000
v 7.500000 -206.000000 -5.000000
v 10.000000 -206.000000 -5.000000
v 7.500000 -216.000000 -5.000000
v 5.000000 -216.000000 -5.000000
v 7.500000 -211.000000 -5.000000
v 7.500000 -221.000000 -5.000000
v 7.500000 -218.500000 -5.000000
v 10.000000 -218.500000 -5.000000
v 5.000000 -218.500000 -5.000000
v 7.500000 -226.000000 -5.000000
v 5.000000 -223.500000 -5.000000
v 7.500000 -223.500000 -5.000000
v 10.000000 -231.000000 -5.000000
v 7.500000 -233.500000 -5.000000
v 7.500000 -231.000000 -5.000000
v 7.500000 -238.500000 -5.000000
v 10.000000 -238.500000 -5.000000
v 7.500000 -236.000000 -5.000000
v 15.000000 -126.000000 -5.000000
v 12.500000 -123.500000 -5.000000
v 12.500000 -126.000000 -5.000000
v 12.500000 -131.000000 -5.000000
v 15.000000 -128.500000 -5.000000
v 15.000000 -136.000000 -5.000000
v 12.500000 -133.500000 -5.000000
v 15.000000 -133.500000 -5.000000
v 12.500000 -136.000000 -5.000000
v 15.000000 -141.000000 -5.000000
v 15.000000 -143.500000 -5.000000
v 15.000000 -146.000000 -5.000000
v 12.500000 -146.000000 -5.000000
v 15.000000 -148.500000 -5.000000
v 12.500000 -151.000000 -5.000000
v 10.000000 -148.500000 -5.000000
v 10.000000 -146.000000 -5.000000
v 12.500000 -148.500000 -5.000000
v 15.000000 -156.000000 -5.000000
v 12.500000 -153.500000 -5.000000
v 10.000000 -153.500000 -5.000000
v 10.000000 -158.500000 -5.000000
v 12.500000 -156.000000 -5.000000
v 15.000000 -158.500000 -5.000000
v 15.000000 -161.000000 -5.000000
v 10.000000 -161.000000 -5.000000
v 15.000000 -163.500000 -5.000000
v 12.500000 -168.500000 -5.000000
v 10.000000 -168.500000 -5.000000
v 15.000000 -168.500000 -5.000000
v 12.500000 -166.000000 -5.000000
v 12.500000 -171.000000 -5.000000
v 15.000000 -173.500000 -5.000000
v 15.000000 -178.500000 -5.000000
v 15.000000 -181.000000 -5.000000
v 10.000000 -186.000000 -5.000000
v 10.000000 -181.000000 -5.000000
v 10.000000 -188.500000 -5.000000
v 15.000000 -186.000000 -5.000000
v 15.000000 -188.500000 -5.000000
v 10.000000 -193.500000 -5.000000
v 15.000000 -201.000000 -5.000000
v 12.500000 -201.000000 -5.000000
v 12.500000 -198.500000 -5.000000
v 10.000000 -198.500000 -5.000000
v 12.500000 -196.000000 -5.000000
v 10.000000 -203.500000 -5.000000
v 15.000000 -206.000000 -5.000000
v 10.000000 -201.000000 -5.000000
v 15.000000 -208.500000 -5.000000
v 12.500000 -208.500000 -5.000000
v 12.500000 -206.000000 -5.000000
v 15.000000 -213.500000 -5.000000
v 15.000000 -216.000000 -5.000000
v 10.000000 -216.000000 -5.000000
v 12.500000 -211.000000 -5.000000
v 12.500000 -221.000000 -5.000000
v 15.000000 -226.000000 -5.000000
v 10.000000 -226.000000 -5.000000
v 10.000000 -223.500000 -5.000000
v 12.500000 -223.500000 -5.000000
v 10.000000 -221.000000 -5.000000
v 15.000000 -223.500000 -5.000000
v 12.500000 -231.000000 -5.000000
v 12.500000 -226.000000 -5.000000
v 15.000000 -228.500000 -5.000000
v 15.000000 -231.000000 -5.000000
v 15.000000 -233.500000 -5.000000
v 10.000000 -236.000000 -5.000000
v 10.000000 -233.500000 -5.000000
v 12.500000 -233.500000 -5.000000
v 17.500000 -128.500000 -5.000000
v 15.000000 -131.000000 -5.000000
v 17.500000 -131.000000 -5.000000
v 17.500000 -126.000000 -5.000000
v 20.000000 -136.000000 -5.000000
v 17.500000 -136.000000 -5.000000
v 17.500000 -133.500000 -5.000000
v 17.500000 -146.000000 -5.000000
v 17.500000 -143.500000 -5.000000
v 17.500000 -141.000000 -5.000000
v 20.000000 -151.000000 -5.000000
v 17.500000 -151.000000 -5.000000
v 17.500000 -148.500000 -5.000000
v 20.000000 -148.500000 -5.000000
v 20.000000 -146.000000 -5.000000
v 20.000000 -156.000000 -5.000000
v 17.500000 -156.000000 -5.000000
v 20.000000 -153.500000 -5.000000
v 15.000000 -153.500000 -5.000000
v 15.000000 -151.000000 -5.000000
v 17.500000 -153.500000 -5.000000
v 17.500000 -158.500000 -5.000000
v 17.500000 -166.000000 -5.000000
v 17.500000 -163.500000 -5.000000
v 17.500000 -161.000000 -5.000000
v 20.000000 -161.000000 -5.000000
v 20.000000 -171.000000 -5.000000
v 17.500000 -171.000000 -5.000000
v 15.000000 -166.000000 -5.000000
v 17.500000 -168.500000 -5.000000
v 20.000000 -176.000000 -5.000000
v 17.500000 -176.000000 -5.000000
v 17.500000 -173.500000 -5.000000
v 15.000000 -171.000000 -5.000000
v 17.500000 -178.500000 -5.000000
v 15.000000 -176.000000 -5.000000
v 20.000000 -186.000000 -5.000000
v 17.500000 -186.000000 -5.000000
v 15.000000 -183.500000 -5.000000
v 17.500000 -181.000000 -5.000000
v 20.000000 -183.500000 -5.000000
v 17.500000 -183.500000 -5.000000
v 20.000000 -181.000000 -5.000000
v 17.500000 -191.000000 -5.000000
v 17.500000 -188.500000 -5.000000
v 20.000000 -188.500000 -5.000000
v 15.000000 -191.000000 -5.000000
v 17.500000 -196.000000 -5.000000
v 20.000000 -196.000000 -5.000000
v 15.000000 -196.000000 -5.000000
v 17.500000 -193.500000 -5.000000
v 15.000000 -193.500000 -5.000000
v 20.000000 -201.000000 -5.000000
v 15.000000 -198.500000 -5.000000
v 17.500000 -198.500000 -5.000000
v 20.000000 -198.500000 -5.000000
v 20.000000 -206.000000 -5.000000
v 17.500000 -206.000000 -5.000000
v 17.500000 -203.500000 -5.000000
v 15.000000 -203.500000 -5.000000
v 17.500000 -201.000000 -5.000000
v 20.000000 -211.000000 -5.000000
v 17.500000 -208.500000 -5.000000
v 20.000000 -208.500000 -5.000000
v 17.500000 -216.000000 -5.000000
v 17.500000 -213.500000 -5.000000
v 15.000000 -211.000000 -5.000000
v 17.500000 -211.000000 -5.000000
v 15.000000 -218.500000 -5.000000
v 17.500000 -221.000000 -5.000000
v 17.500000 -218.500000 -5.000000
v 20.000000 -218.500000 -5.000000
v 20.000000 -226.000000 -5.000000
v 17.500000 -226.000000 -5.000000
v 17.500000 -223.500000 -5.000000
v 15.000000 -221.000000 -5.000000
v 20.000000 -221.000000 -5.000000
v 20.000000 -231.000000 -5.000000
v 17.500000 -231.000000 -5.000000
v 17.500000 -228.500000 -5.000000
v 17.500000 -236.000000 -5.000000
v 17.500000 -233.500000 -5.000000
v 22.500000 -126.000000 -5.000000
v 25.000000 -131.000000 -5.000000
v 22.500000 -131.000000 -5.000000
v 20.000000 -131.000000 -5.000000
v 20.000000 -128.500000 -5.000000
v 22.500000 -128.500000 -5.000000
v 20.000000 -126.000000 -5.000000
v 22.500000 -136.000000 -5.000000
v 20.000000 -133.500000 -5.000000
v 22.500000 -133.500000 -5.000000
v 25.000000 -141.000000 -5.000000
v 22.500000 -138.500000 -5.000000
v 22.500000 -141.000000 -5.000000
v 20.000000 -141.000000 -5.000000
v 20.000000 -138.500000 -5.000000
v 25.000000 -138.500000 -5.000000
v 20.000000 -143.500000 -5.000000
v 22.500000 -143.500000 -5.000000
v 25.000000 -143.500000 -5.000000
v 25.000000 -151.000000 -5.000000
v 22.500000 -151.000000 -5.000000
v 22.500000 -148.500000 -5.000000
v 22.500000 -146.000000 -5.000000
v 22.500000 -153.500000 -5.000000
v 25.000000 -153.500000 -5.000000
v 20.000000 -158.500000 -5.000000
v 22.500000 -156.000000 -5.000000
v 25.000000 -161.000000 -5.000000
v 25.000000 -156.000000 -5.000000
v 22.500000 -166.000000 -5.000000
v 20.000000 -163.500000 -5.000000
v 22.500000 -163.500000 -5.000000
v 22.500000 -161.000000 -5.000000
v 25.000000 -171.000000 -5.000000
v 22.500000 -171.000000 -5.000000
v 20.000000 -168.500000 -5.000000
v 20.000000 -166.000000 -5.000000
v 22.500000 -168.500000 -5.000000
v 25.000000 -168.500000 -5.000000
v 22.500000 -176.000000 -5.000000
v 20.000000 -173.500000 -5.000000
v 20.000000 -178.500000 -5.000000
v 22.500000 -178.500000 -5.000000
v 22.500000 -181.000000 -5.000000
v 25.000000 -186.000000 -5.000000
v 20.000000 -191.000000 -5.000000
v 20.000000 -193.500000 -5.000000
v 25.000000 -196.000000 -5.000000
v 25.000000 -201.000000 -5.000000
v 20.000000 -203.500000 -5.000000
v 22.500000 -211.000000 -5.000000
v 25.000000 -216.000000 -5.000000
v 20.000000 -216.000000 -5.000000
v 22.500000 -216.000000 -5.000000
v 20.000000 -213.500000 -5.000000
v 22.500000 -213.500000 -5.000000
v 25.000000 -213.500000 -5.000000
v 25.000000 -221.000000 -5.000000
v 20.000000 -223.500000 -5.000000
v 20.000000 -228.500000 -5.000000
v 25.000000 -226.000000 -5.000000
v 20.000000 -233.500000 -5.000000
v 25.000000 -231.000000 -5.000000
v 27.500000 -131.000000 -5.000000
v 27.500000 -128.500000 -5.000000
v 30.000000 -128.500000 -5.000000
v 25.000000 -128.500000 -5.000000
v 25.000000 -126.000000 -5.000000
v 30.000000 -136.000000 -5.000000
v 27.500000 -136.000000 -5.000000
v 25.000000 -133.500000 -5.000000
v 27.500000 -133.500000 -5.000000
v 25.000000 -136.000000 -5.000000
v 27.500000 -138.500000 -5.000000
v 30.000000 -138.500000 -5.000000
v 27.500000 -146.000000 -5.000000
v 27.500000 -141.000000 -5.000000
v 30.000000 -146.000000 -5.000000
v 30.000000 -151.000000 -5.000000
v 25.000000 -148.500000 -5.000000
v 27.500000 -151.000000 -5.000000
v 27.500000 -148.500000 -5.000000
v 25.000000 -146.000000 -5.000000
v 30.000000 -153.500000 -5.000000
v 27.500000 -153.500000 -5.000000
v 27.500000 -158.500000 -5.000000
v 25.000000 -158.500000 -5.000000
v 27.500000 -156.000000 -5.000000
v 27.500000 -163.500000 -5.000000
v 25.000000 -163.500000 -5.000000
v 27.500000 -161.000000 -5.000000
v 30.000000 -161.000000 -5.000000
v 25.000000 -166.000000 -5.000000
v 27.500000 -168.500000 -5.000000
v 27.500000 -166.000000 -5.000000
v 25.000000 -176.000000 -5.000000
v 27.500000 -171.000000 -5.000000
v 30.000000 -171.000000 -5.000000
v 30.000000 -176.000000 -5.000000
v 27.500000 -178.500000 -5.000000
v 25.000000 -178.500000 -5.000000
v 27.500000 -176.000000 -5.000000
v 27.500000 -181.000000 -5.000000
v 25.000000 -181.000000 -5.000000
v 30.000000 -191.000000 -5.000000
v 25.000000 -191.000000 -5.000000
v 30.000000 -198.500000 -5.000000
v 25.000000 -211.000000 -5.000000
v 30.000000 -211.000000 -5.000000
v 25.000000 -206.000000 -5.000000
v 30.000000 -206.000000 -5.000000
v 30.000000 -213.500000 -5.000000
v 30.000000 -216.000000 -5.000000
v 30.000000 -221.000000 -5.000000
v 30.000000 -228.500000 -5.000000
v 27.500000 -231.000000 -5.000000
v 30.000000 -236.000000 -5.000000
v 25.000000 -233.500000 -5.000000
v 27.500000 -236.000000 -5.000000
v 27.500000 -233.500000 -5.000000
v 30.000000 -233.500000 -5.000000
v 30.000000 -126.000000 -5.000000
v 30.000000 -123.500000 -5.000000
v 32.500000 -126.000000 -5.000000
v 35.000000 -128.500000 -5.000000
v 32.500000 -128.500000 -5.000000
v 35.000000 -126.000000 -5.000000
v 35.000000 -136.000000 -5.000000
v 32.500000 -133.500000 -5.000000
v 32.500000 -136.000000 -5.000000
v 30.000000 -133.500000 -5.000000
v 30.000000 -131.000000 -5.000000
v 35.000000 -133.500000 -5.000000
v 32.500000 -131.000000 -5.000000
v 32.500000 -138.500000 -5.000000
v 35.000000 -138.500000 -5.000000
v 35.000000 -146.000000 -5.000000
v 30.000000 -141.000000 -5.000000
v 32.500000 -141.000000 -5.000000
v 30.000000 -148.500000 -5.000000
v 35.000000 -148.500000 -5.000000
v 32.500000 -156.000000 -5.000000
v 32.500000 -153.500000 -5.000000
v 32.500000 -151.000000 -5.000000
v 35.000000 -153.500000 -5.000000
v 35.000000 -151.000000 -5.000000
v 30.000000 -158.500000 -5.000000
v 30.000000 -156.000000 -5.000000
v 32.500000 -158.500000 -5.000000
v 35.000000 -158.500000 -5.000000
v 35.000000 -156.000000 -5.000000
v 32.500000 -166.000000 -5.000000
v 32.500000 -163.500000 -5.000000
v 30.000000 -163.500000 -5.000000
v 32.500000 -161.000000 -5.000000
v 35.000000 -163.500000 -5.000000
v 30.000000 -168.500000 -5.000000
v 30.000000 -166.000000 -5.000000
v 35.000000 -168.500000 -5.000000
v 32.500000 -176.000000 -5.000000
v 32.500000 -181.000000 -5.000000
v 32.500000 -178.500000 -5.000000
v 30.000000 -178.500000 -5.000000
v 35.000000 -178.500000 -5.000000
v 35.000000 -176.000000 -5.000000
v 35.000000 -183.500000 -5.000000
v 30.000000 -186.000000 -5.000000
v 30.000000 -181.000000 -5.000000
v 35.000000 -191.000000 -5.000000
v 32.500000 -191.000000 -5.000000
v 30.000000 -188.500000 -5.000000
v 32.500000 -188.500000 -5.000000
v 32.500000 -186.000000 -5.000000
v 35.000000 -196.000000 -5.000000
v 32.500000 -198.500000 -5.000000
v 32.500000 -201.000000 -5.000000
v 30.000000 -196.000000 -5.000000
v 32.500000 -196.000000 -5.000000
v 35.000000 -203.500000 -5.000000
v 32.500000 -203.500000 -5.000000
v 30.000000 -203.500000 -5.000000
v 30.000000 -201.000000 -5.000000
v 32.500000 -211.000000 -5.000000
v 32.500000 -206.000000 -5.000000
v 32.500000 -216.000000 -5.000000
v 32.500000 -213.500000 -5.000000
v 35.000000 -213.500000 -5.000000
v 30.000000 -218.500000 -5.000000
v 32.500000 -218.500000 -5.000000
v 32.500000 -221.000000 -5.000000
v 32.500000 -231.000000 -5.000000
v 32.500000 -228.500000 -5.000000
v 30.000000 -226.000000 -5.000000
v 32.500000 -226.000000 -5.000000
v 35.000000 -228.500000 -5.000000
v 35.000000 -226.000000 -5.000000
v 35.000000 -236.000000 -5.000000
v 35.000000 -233.500000 -5.000000
v 32.500000 -233.500000 -5.000000
v 30.000000 -231.000000 -5.000000
v 37.500000 -126.000000 -5.000000
v 40.000000 -126.000000 -5.000000
v 37.500000 -128.500000 -5.000000
v 40.000000 -128.500000 -5.000000
v 37.500000 -131.000000 -5.000000
v 35.000000 -131.000000 -5.000000
v 37.500000 -133.500000 -5.000000
v 40.000000 -141.000000 -5.000000
v 35.000000 -141.000000 -5.000000
v 37.500000 -141.000000 -5.000000
v 37.500000 -138.500000 -5.000000
v 37.500000 -136.000000 -5.000000
v 40.000000 -138.500000 -5.000000
v 40.000000 -146.000000 -5.000000
v 37.500000 -146.000000 -5.000000
v 35.000000 -143.500000 -5.000000
v 37.500000 -143.500000 -5.000000
v 37.500000 -148.500000 -5.000000
v 40.000000 -148.500000 -5.000000
v 37.500000 -153.500000 -5.000000
v 37.500000 -151.000000 -5.000000
v 40.000000 -161.000000 -5.000000
v 37.500000 -161.000000 -5.000000
v 35.000000 -161.000000 -5.000000
v 40.000000 -158.500000 -5.000000
v 37.500000 -158.500000 -5.000000
v 37.500000 -156.000000 -5.000000
v 40.000000 -156.000000 -5.000000
v 37.500000 -166.000000 -5.000000
v 40.000000 -171.000000 -5.000000
v 37.500000 -168.500000 -5.000000
v 35.000000 -166.000000 -5.000000
v 40.000000 -166.000000 -5.000000
v 35.000000 -173.500000 -5.000000
v 37.500000 -173.500000 -5.000000
v 35.000000 -171.000000 -5.000000
v 37.500000 -171.000000 -5.000000
v 37.500000 -176.000000 -5.000000
v 37.500000 -183.500000 -5.000000
v 35.000000 -181.000000 -5.000000
v 37.500000 -181.000000 -5.000000
v 37.500000 -191.000000 -5.000000
v 35.000000 -188.500000 -5.000000
v 35.000000 -186.000000 -5.000000
v 37.500000 -188.500000 -5.000000
v 37.500000 -186.000000 -5.000000
v 35.000000 -193.500000 -5.000000
v 37.500000 -196.000000 -5.000000
v 37.500000 -193.500000 -5.000000
v 40.000000 -193.500000 -5.000000
v 35.000000 -198.500000 -5.000000
v 37.500000 -201.000000 -5.000000
v 40.000000 -201.000000 -5.000000
v 40.000000 -206.000000 -5.000000
v 37.500000 -203.500000 -5.000000
v 37.500000 -206.000000 -5.000000
v 35.000000 -206.000000 -5.000000
v 35.000000 -201.000000 -5.000000
v 40.000000 -208.500000 -5.000000
v 37.500000 -211.000000 -5.000000
v 35.000000 -211.000000 -5.000000
v 35.000000 -208.500000 -5.000000
v 37.500000 -208.500000 -5.000000
v 37.500000 -216.000000 -5.000000
v 40.000000 -216.000000 -5.000000
v 37.500000 -213.500000 -5.000000
v 37.500000 -218.500000 -5.000000
v 37.500000 -221.000000 -5.000000
v 35.000000 -221.000000 -5.000000
v 35.000000 -218.500000 -5.000000
v 35.000000 -216.000000 -5.000000
v 35.000000 -223.500000 -5.000000
v 37.500000 -223.500000 -5.000000
v 40.000000 -228.500000 -5.000000
v 35.000000 -231.000000 -5.000000
v 37.500000 -228.500000 -5.000000
v 37.500000 -226.000000 -5.000000
v 40.000000 -236.000000 -5.000000
v 37.500000 -233.500000 -5.000000
v 37.500000 -236.000000 -5.000000
v 37.500000 -231.000000 -5.000000
v 40.000000 -231.000000 -5.000000
v 37.500000 -238.500000 -5.000000
v 35.000000 -238.500000 -5.000000
v 40.000000 -238.500000 -5.000000
v 45.000000 -126.000000 -5.000000
v 42.500000 -123.500000 -5.000000
v 45.000000 -123.500000 -5.000000
v 45.000000 -128.500000 -5.000000
v 42.500000 -126.000000 -5.000000
v 40.000000 -131.000000 -5.000000
v 40.000000 -133.500000 -5.000000
v 45.000000 -138.500000 -5.000000
v 40.000000 -136.000000 -5.000000
v 45.000000 -136.000000 -5.000000
v 42.500000 -146.000000 -5.000000
v 40.000000 -143.500000 -5.000000
v 40.000000 -151.000000 -5.000000
v 42.500000 -151.000000 -5.000000
v 42.500000 -148.500000 -5.000000
v 45.000000 -151.000000 -5.000000
v 40.000000 -153.500000 -5.000000
v 45.000000 -156.000000 -5.000000
v 45.000000 -158.500000 -5.000000
v 42.500000 -166.000000 -5.000000
v 40.000000 -163.500000 -5.000000
v 42.500000 -161.000000 -5.000000
v 42.500000 -163.500000 -5.000000
v 40.000000 -168.500000 -5.000000
v 42.500000 -168.500000 -5.000000
v 45.000000 -168.500000 -5.000000
v 42.500000 -171.000000 -5.000000
v 40.000000 -173.500000 -5.000000
v 40.000000 -176.000000 -5.000000
v 40.000000 -186.000000 -5.000000
v 40.000000 -183.500000 -5.000000
v 40.000000 -181.000000 -5.000000
v 42.500000 -191.000000 -5.000000
v 42.500000 -188.500000 -5.000000
v 40.000000 -188.500000 -5.000000
v 42.500000 -186.000000 -5.000000
v 45.000000 -186.000000 -5.000000
v 40.000000 -191.000000 -5.000000
v 45.000000 -191.000000 -5.000000
v 40.000000 -196.000000 -5.000000
v 45.000000 -193.500000 -5.000000
v 45.000000 -196.000000 -5.000000
v 45.000000 -203.500000 -5.000000
v 42.500000 -203.500000 -5.000000
v 40.000000 -203.500000 -5.000000
v 42.500000 -201.000000 -5.000000
v 45.000000 -201.000000 -5.000000
v 42.500000 -206.000000 -5.000000
v 40.000000 -211.000000 -5.000000
v 40.000000 -213.500000 -5.000000
v 40.000000 -221.000000 -5.000000
v 40.000000 -218.500000 -5.000000
v 45.000000 -221.000000 -5.000000
v 42.500000 -221.000000 -5.000000
v 40.000000 -223.500000 -5.000000
v 42.500000 -223.500000 -5.000000
v 42.500000 -231.000000 -5.000000
v 40.000000 -226.000000 -5.000000
v 42.500000 -228.500000 -5.000000
v 42.500000 -226.000000 -5.000000
v 45.000000 -226.000000 -5.000000
v 40.000000 -233.500000 -5.000000
v 45.000000 -231.000000 -5.000000
v 50.000000 -126.000000 -5.000000
v 47.500000 -123.500000 -5.000000
v 50.000000 -131.000000 -5.000000
v 47.500000 -128.500000 -5.000000
v 45.000000 -131.000000 -5.000000
v 50.000000 -128.500000 -5.000000
v 47.500000 -126.000000 -5.000000
v 47.500000 -131.000000 -5.000000
v 47.500000 -136.000000 -5.000000
v 47.500000 -138.500000 -5.000000
v 50.000000 -138.500000 -5.000000
v 47.500000 -143.500000 -5.000000
v 45.000000 -146.000000 -5.000000
v 45.000000 -143.500000 -5.000000
v 47.500000 -146.000000 -5.000000
v 45.000000 -141.000000 -5.000000
v 47.500000 -141.000000 -5.000000
v 45.000000 -148.500000 -5.000000
v 47.500000 -148.500000 -5.000000
v 47.500000 -151.000000 -5.000000
v 50.000000 -161.000000 -5.000000
v 47.500000 -161.000000 -5.000000
v 47.500000 -158.500000 -5.000000
v 47.500000 -156.000000 -5.000000
v 50.000000 -156.000000 -5.000000
v 47.500000 -163.500000 -5.000000
v 45.000000 -163.500000 -5.000000
v 45.000000 -161.000000 -5.000000
v 50.000000 -163.500000 -5.000000
v 50.000000 -168.500000 -5.000000
v 50.000000 -171.000000 -5.000000
v 45.000000 -171.000000 -5.000000
v 45.000000 -166.000000 -5.000000
v 47.500000 -166.000000 -5.000000
v 45.000000 -176.000000 -5.000000
v 47.500000 -176.000000 -5.000000
v 47.500000 -173.500000 -5.000000
v 45.000000 -173.500000 -5.000000
v 47.500000 -171.000000 -5.000000
v 50.000000 -178.500000 -5.000000
v 50.000000 -186.000000 -5.000000
v 47.500000 -186.000000 -5.000000
v 45.000000 -181.000000 -5.000000
v 50.000000 -188.500000 -5.000000
v 47.500000 -191.000000 -5.000000
v 45.000000 -188.500000 -5.000000
v 47.500000 -188.500000 -5.000000
v 50.000000 -193.500000 -5.000000
v 47.500000 -193.500000 -5.000000
v 50.000000 -191.000000 -5.000000
v 47.500000 -196.000000 -5.000000
v 50.000000 -198.500000 -5.000000
v 50.000000 -196.000000 -5.000000
v 47.500000 -201.000000 -5.000000
v 47.500000 -206.000000 -5.000000
v 50.000000 -203.500000 -5.000000
v 47.500000 -203.500000 -5.000000
v 45.000000 -206.000000 -5.000000
v 45.000000 -216.000000 -5.000000
v 45.000000 -211.000000 -5.000000
v 50.000000 -218.500000 -5.000000
v 50.000000 -216.000000 -5.000000
v 45.000000 -223.500000 -5.000000
v 50.000000 -231.000000 -5.000000
v 47.500000 -228.500000 -5.000000
v 45.000000 -228.500000 -5.000000
v 50.000000 -228.500000 -5.000000
v 47.500000 -226.000000 -5.000000
v 50.000000 -226.000000 -5.000000
v 47.500000 -231.000000 -5.000000
v 50.000000 -123.500000 -5.000000
v 52.500000 -126.000000 -5.000000
v 52.500000 -128.500000 -5.000000
v 55.000000 -136.000000 -5.000000
v 50.000000 -133.500000 -5.000000
v 52.500000 -131.000000 -5.000000
v 55.000000 -133.500000 -5.000000
v 52.500000 -133.500000 -5.000000
v 52.500000 -141.000000 -5.000000
v 52.500000 -138.500000 -5.000000
v 50.000000 -136.000000 -5.000000
v 55.000000 -138.500000 -5.000000
v 52.500000 -136.000000 -5.000000
v 55.000000 -146.000000 -5.000000
v 52.500000 -146.000000 -5.000000
v 50.000000 -143.500000 -5.000000
v 50.000000 -141.000000 -5.000000
v 52.500000 -143.500000 -5.000000
v 52.500000 -148.500000 -5.000000
v 55.000000 -151.000000 -5.000000
v 50.000000 -148.500000 -5.000000
v 50.000000 -146.000000 -5.000000
v 52.500000 -156.000000 -5.000000
v 52.500000 -153.500000 -5.000000
v 50.000000 -153.500000 -5.000000
v 50.000000 -151.000000 -5.000000
v 52.500000 -151.000000 -5.000000
v 55.000000 -153.500000 -5.000000
v 52.500000 -158.500000 -5.000000
v 55.000000 -161.000000 -5.000000
v 50.000000 -158.500000 -5.000000
v 52.500000 -161.000000 -5.000000
v 52.500000 -166.000000 -5.000000
v 50.000000 -166.000000 -5.000000
v 52.500000 -163.500000 -5.000000
v 55.000000 -171.000000 -5.000000
v 52.500000 -168.500000 -5.000000
v 52.500000 -171.000000 -5.000000
v 55.000000 -168.500000 -5.000000
v 50.000000 -173.500000 -5.000000
v 52.500000 -173.500000 -5.000000
v 55.000000 -173.500000 -5.000000
v 55.000000 -178.500000 -5.000000
v 52.500000 -181.000000 -5.000000
v 50.000000 -176.000000 -5.000000
v 52.500000 -178.500000 -5.000000
v 52.500000 -176.000000 -5.000000
v 50.000000 -183.500000 -5.000000
v 50.000000 -181.000000 -5.000000
v 52.500000 -183.500000 -5.000000
v 52.500000 -191.000000 -5.000000
v 52.500000 -188.500000 -5.000000
v 52.500000 -186.000000 -5.000000
v 55.000000 -186.000000 -5.000000
v 52.500000 -196.000000 -5.000000
v 55.000000 -196.000000 -5.000000
v 52.500000 -198.500000 -5.000000
v 52.500000 -203.500000 -5.000000
v 55.000000 -203.500000 -5.000000
v 50.000000 -206.000000 -5.000000
v 50.000000 -201.000000 -5.000000
v 52.500000 -201.000000 -5.000000
v 55.000000 -201.000000 -5.000000
v 55.000000 -211.000000 -5.000000
v 50.000000 -211.000000 -5.000000
v 52.500000 -211.000000 -5.000000
v 50.000000 -208.500000 -5.000000
v 55.000000 -208.500000 -5.000000
v 52.500000 -208.500000 -5.000000
v 52.500000 -206.000000 -5.000000
v 55.000000 -216.000000 -5.000000
v 52.500000 -216.000000 -5.000000
v 50.000000 -213.500000 -5.000000
v 52.500000 -213.500000 -5.000000
v 52.500000 -218.500000 -5.000000
v 55.000000 -221.000000 -5.000000
v 55.000000 -218.500000 -5.000000
v 52.500000 -226.000000 -5.000000
v 52.500000 -223.500000 -5.000000
v 50.000000 -223.500000 -5.000000
v 50.000000 -221.000000 -5.000000
v 52.500000 -221.000000 -5.000000
v 52.500000 -228.500000 -5.000000
v 55.000000 -228.500000 -5.000000
v 52.500000 -236.000000 -5.000000
v 55.000000 -233.500000 -5.000000
v 50.000000 -236.000000 -5.000000
v 50.000000 -233.500000 -5.000000
v 52.500000 -233.500000 -5.000000
v 52.500000 -231.000000 -5.000000
v 55.000000 -231.000000 -5.000000
v 55.000000 -238.500000 -5.000000
v 60.000000 -131.000000 -5.000000
v 55.000000 -131.000000 -5.000000
v 57.500000 -131.000000 -5.000000
v 55.000000 -128.500000 -5.000000
v 55.000000 -126.000000 -5.000000
v 57.500000 -128.500000 -5.000000
v 60.000000 -128.500000 -5.000000
v 57.500000 -126.000000 -5.000000
v 60.000000 -136.000000 -5.000000
v 57.500000 -136.000000 -5.000000
v 57.500000 -133.500000 -5.000000
v 57.500000 -141.000000 -5.000000
v 57.500000 -138.500000 -5.000000
v 60.000000 -138.500000 -5.000000
v 55.000000 -143.500000 -5.000000
v 55.000000 -141.000000 -5.000000
v 60.000000 -143.500000 -5.000000
v 60.000000 -146.000000 -5.000000
v 55.000000 -148.500000 -5.000000
v 57.500000 -151.000000 -5.000000
v 57.500000 -156.000000 -5.000000
v 57.500000 -153.500000 -5.000000
v 55.000000 -156.000000 -5.000000
v 55.000000 -158.500000 -5.000000
v 57.500000 -161.000000 -5.000000
v 55.000000 -166.000000 -5.000000
v 55.000000 -163.500000 -5.000000
v 60.000000 -163.500000 -5.000000
v 57.500000 -163.500000 -5.000000
v 57.500000 -166.000000 -5.000000
v 60.000000 -171.000000 -5.000000
v 57.500000 -181.000000 -5.000000
v 60.000000 -178.500000 -5.000000
v 55.000000 -181.000000 -5.000000
v 57.500000 -178.500000 -5.000000
v 55.000000 -176.000000 -5.000000
v 57.500000 -176.000000 -5.000000
v 55.000000 -183.500000 -5.000000
v 57.500000 -186.000000 -5.000000
v 60.000000 -183.500000 -5.000000
v 60.000000 -191.000000 -5.000000
v 57.500000 -191.000000 -5.000000
v 57.500000 -188.500000 -5.000000
v 55.000000 -188.500000 -5.000000
v 55.000000 -191.000000 -5.000000
v 55.000000 -198.500000 -5.000000
v 60.000000 -206.000000 -5.000000
v 57.500000 -206.000000 -5.000000
v 57.500000 -203.500000 -5.000000
v 57.500000 -201.000000 -5.000000
v 55.000000 -206.000000 -5.000000
v 55.000000 -213.500000 -5.000000
v 57.500000 -213.500000 -5.000000
v 57.500000 -211.000000 -5.000000
v 60.000000 -218.500000 -5.000000
v 57.500000 -216.000000 -5.000000
v 60.000000 -216.000000 -5.000000
v 57.500000 -226.000000 -5.000000
v 55.000000 -223.500000 -5.000000
v 57.500000 -223.500000 -5.000000
v 57.500000 -221.000000 -5.000000
v 60.000000 -223.500000 -5.000000
v 57.500000 -231.000000 -5.000000
v 57.500000 -228.500000 -5.000000
v 55.000000 -226.000000 -5.000000
v 60.000000 -226.000000 -5.000000
v 60.000000 -236.000000 -5.000000
v 57.500000 -236.000000 -5.000000
v 55.000000 -236.000000 -5.000000
v 60.000000 -238.500000 -5.000000
v 62.500000 -128.500000 -5.000000
v 60.000000 -126.000000 -5.000000
v 62.500000 -126.000000 -5.000000
v 60.000000 -133.500000 -5.000000
v 62.500000 -133.500000 -5.000000
v 62.500000 -131.000000 -5.000000
v 65.000000 -133.500000 -5.000000
v 62.500000 -141.000000 -5.000000
v 62.500000 -138.500000 -5.000000
v 62.500000 -136.000000 -5.000000
v 65.000000 -146.000000 -5.000000
v 60.000000 -141.000000 -5.000000
v 62.500000 -143.500000 -5.000000
v 65.000000 -151.000000 -5.000000
v 62.500000 -151.000000 -5.000000
v 60.000000 -151.000000 -5.000000
v 60.000000 -148.500000 -5.000000
v 62.500000 -148.500000 -5.000000
v 62.500000 -146.000000 -5.000000
v 62.500000 -153.500000 -5.000000
v 60.000000 -153.500000 -5.000000
v 62.500000 -161.000000 -5.000000
v 60.000000 -158.500000 -5.000000
v 62.500000 -158.500000 -5.000000
v 60.000000 -156.000000 -5.000000
v 62.500000 -156.000000 -5.000000
v 65.000000 -156.000000 -5.000000
v 62.500000 -163.500000 -5.000000
v 62.500000 -166.000000 -5.000000
v 60.000000 -166.000000 -5.000000
v 60.000000 -161.000000 -5.000000
v 65.000000 -166.000000 -5.000000
v 65.000000 -168.500000 -5.000000
v 62.500000 -176.000000 -5.000000
v 65.000000 -181.000000 -5.000000
v 62.500000 -181.000000 -5.000000
v 60.000000 -181.000000 -5.000000
v 62.500000 -178.500000 -5.000000
v 60.000000 -176.000000 -5.000000
v 65.000000 -178.500000 -5.000000
v 62.500000 -183.500000 -5.000000
v 65.000000 -183.500000 -5.000000
v 60.000000 -188.500000 -5.000000
v 62.500000 -188.500000 -5.000000
v 60.000000 -186.000000 -5.000000
v 62.500000 -186.000000 -5.000000
v 65.000000 -188.500000 -5.000000
v 62.500000 -191.000000 -5.000000
v 65.000000 -191.000000 -5.000000
v 65.000000 -196.000000 -5.000000
v 62.500000 -196.000000 -5.000000
v 60.000000 -198.500000 -5.000000
v 62.500000 -201.000000 -5.000000
v 62.500000 -198.500000 -5.000000
v 60.000000 -196.000000 -5.000000
v 62.500000 -206.000000 -5.000000
v 62.500000 -203.500000 -5.000000
v 60.000000 -203.500000 -5.000000
v 60.000000 -201.000000 -5.000000
v 62.500000 -213.500000 -5.000000
v 60.000000 -213.500000 -5.000000
v 60.000000 -211.000000 -5.000000
v 62.500000 -211.000000 -5.000000
v 65.000000 -211.000000 -5.000000
v 60.000000 -221.000000 -5.000000
v 62.500000 -218.500000 -5.000000
v 62.500000 -216.000000 -5.000000
v 65.000000 -216.000000 -5.000000
v 62.500000 -226.000000 -5.000000
v 62.500000 -221.000000 -5.000000
v 65.000000 -226.000000 -5.000000
v 65.000000 -231.000000 -5.000000
v 60.000000 -231.000000 -5.000000
v 60.000000 -228.500000 -5.000000
v 62.500000 -228.500000 -5.000000
v 65.000000 -228.500000 -5.000000
v 62.500000 -233.500000 -5.000000
v 60.000000 -233.500000 -5.000000
v 62.500000 -231.000000 -5.000000
v 62.500000 -238.500000 -5.000000
v 62.500000 -236.000000 -5.000000
v 70.000000 -128.500000 -5.000000
v 65.000000 -128.500000 -5.000000
v 70.000000 -133.500000 -5.000000
v 65.000000 -136.000000 -5.000000
v 65.000000 -131.000000 -5.000000
v 70.000000 -131.000000 -5.000000
v 67.500000 -141.000000 -5.000000
v 65.000000 -141.000000 -5.000000
v 65.000000 -138.500000 -5.000000
v 67.500000 -138.500000 -5.000000
v 67.500000 -136.000000 -5.000000
v 70.000000 -138.500000 -5.000000
v 70.000000 -136.000000 -5.000000
v 65.000000 -143.500000 -5.000000
v 67.500000 -146.000000 -5.000000
v 70.000000 -143.500000 -5.000000
v 67.500000 -148.500000 -5.000000
v 70.000000 -148.500000 -5.000000
v 65.000000 -148.500000 -5.000000
v 65.000000 -153.500000 -5.000000
v 67.500000 -151.000000 -5.000000
v 65.000000 -158.500000 -5.000000
v 70.000000 -156.000000 -5.000000
v 65.000000 -161.000000 -5.000000
v 65.000000 -163.500000 -5.000000
v 70.000000 -161.000000 -5.000000
v 67.500000 -171.000000 -5.000000
v 67.500000 -168.500000 -5.000000
v 65.000000 -171.000000 -5.000000
v 70.000000 -168.500000 -5.000000
v 67.500000 -166.000000 -5.000000
v 70.000000 -171.000000 -5.000000
v 67.500000 -178.500000 -5.000000
v 67.500000 -181.000000 -5.000000
v 65.000000 -176.000000 -5.000000
v 67.500000 -176.000000 -5.000000
v 70.000000 -183.500000 -5.000000
v 67.500000 -186.000000 -5.000000
v 65.000000 -186.000000 -5.000000
v 70.000000 -191.000000 -5.000000
v 67.500000 -188.500000 -5.000000
v 70.000000 -188.500000 -5.000000
v 67.500000 -191.000000 -5.000000
v 65.000000 -201.000000 -5.000000
v 65.000000 -198.500000 -5.000000
v 65.000000 -206.000000 -5.000000
v 67.500000 -203.500000 -5.000000
v 65.000000 -203.500000 -5.000000
v 67.500000 -201.000000 -5.000000
v 70.000000 -203.500000 -5.000000
v 70.000000 -201.000000 -5.000000
v 67.500000 -206.000000 -5.000000
v 65.000000 -213.500000 -5.000000
v 65.000000 -218.500000 -5.000000
v 65.000000 -221.000000 -5.000000
v 65.000000 -236.000000 -5.000000
v 65.000000 -233.500000 -5.000000
v 70.000000 -126.000000 -5.000000
v 72.500000 -131.000000 -5.000000
v 72.500000 -128.500000 -5.000000
v 72.500000 -126.000000 -5.000000
v 75.000000 -126.000000 -5.000000
v 72.500000 -133.500000 -5.000000
v 75.000000 -133.500000 -5.000000
v 72.500000 -141.000000 -5.000000
v 75.000000 -141.000000 -5.000000
v 70.000000 -141.000000 -5.000000
v 72.500000 -138.500000 -5.000000
v 72.500000 -136.000000 -5.000000
v 75.000000 -146.000000 -5.000000
v 75.000000 -143.500000 -5.000000
v 70.000000 -146.000000 -5.000000
v 72.500000 -146.000000 -5.000000
v 72.500000 -143.500000 -5.000000
v 72.500000 -151.000000 -5.000000
v 72.500000 -148.500000 -5.000000
v 70.000000 -151.000000 -5.000000
v 75.000000 -158.500000 -5.000000
v 75.000000 -156.000000 -5.000000
v 72.500000 -171.000000 -5.000000
v 72.500000 -168.500000 -5.000000
v 70.000000 -166.000000 -5.000000
v 72.500000 -166.000000 -5.000000
v 75.000000 -168.500000 -5.000000
v 70.000000 -176.000000 -5.000000
v 75.000000 -173.500000 -5.000000
v 75.000000 -181.000000 -5.000000
v 70.000000 -178.500000 -5.000000
v 72.500000 -183.500000 -5.000000
v 70.000000 -181.000000 -5.000000
v 72.500000 -181.000000 -5.000000
v 72.500000 -188.500000 -5.000000
v 70.000000 -186.000000 -5.000000
v 75.000000 -188.500000 -5.000000
v 72.500000 -186.000000 -5.000000
v 75.000000 -191.000000 -5.000000
v 72.500000 -191.000000 -5.000000
v 70.000000 -196.000000 -5.000000
v 75.000000 -201.000000 -5.000000
v 75.000000 -211.000000 -5.000000
v 70.000000 -211.000000 -5.000000
v 70.000000 -206.000000 -5.000000
v 75.000000 -208.500000 -5.000000
v 70.000000 -216.000000 -5.000000
v 75.000000 -226.000000 -5.000000
v 70.000000 -221.000000 -5.000000
v 75.000000 -223.500000 -5.000000
v 70.000000 -226.000000 -5.000000
v 75.000000 -236.000000 -5.000000
v 70.000000 -231.000000 -5.000000
v 75.000000 -231.000000 -5.000000
v 77.500000 -126.000000 -5.000000
v 77.500000 -123.500000 -5.000000
v 80.000000 -123.500000 -5.000000
v 75.000000 -128.500000 -5.000000
v 77.500000 -131.000000 -5.000000
v 77.500000 -133.500000 -5.000000
v 75.000000 -136.000000 -5.000000
v 75.000000 -131.000000 -5.000000
v 80.000000 -133.500000 -5.000000
v 77.500000 -136.000000 -5.000000
v 80.000000 -141.000000 -5.000000
v 75.000000 -138.500000 -5.000000
v 75.000000 -148.500000 -5.000000
v 80.000000 -156.000000 -5.000000
v 75.000000 -153.500000 -5.000000
v 77.500000 -153.500000 -5.000000
v 75.000000 -151.000000 -5.000000
v 77.500000 -151.000000 -5.000000
v 80.000000 -151.000000 -5.000000
v 77.500000 -158.500000 -5.000000
v 77.500000 -156.000000 -5.000000
v 75.000000 -166.000000 -5.000000
v 75.000000 -161.000000 -5.000000
v 77.500000 -161.000000 -5.000000
v 77.500000 -166.000000 -5.000000
v 80.000000 -171.000000 -5.000000
v 77.500000 -168.500000 -5.000000
v 80.000000 -168.500000 -5.000000
v 80.000000 -166.000000 -5.000000
v 77.500000 -176.000000 -5.000000
v 80.000000 -176.000000 -5.000000
v 77.500000 -173.500000 -5.000000
v 75.000000 -171.000000 -5.000000
v 77.500000 -171.000000 -5.000000
v 80.000000 -173.500000 -5.000000
v 75.000000 -176.000000 -5.000000
v 75.000000 -183.500000 -5.000000
v 77.500000 -191.000000 -5.000000
v 77.500000 -188.500000 -5.000000
v 75.000000 -186.000000 -5.000000
v 77.500000 -186.000000 -5.000000
v 80.000000 -196.000000 -5.000000
v 75.000000 -193.500000 -5.000000
v 77.500000 -193.500000 -5.000000
v 75.000000 -196.000000 -5.000000
v 77.500000 -196.000000 -5.000000
v 77.500000 -201.000000 -5.000000
v 77.500000 -203.500000 -5.000000
v 75.000000 -206.000000 -5.000000
v 77.500000 -206.000000 -5.000000
v 75.000000 -203.500000 -5.000000
v 80.000000 -203.500000 -5.000000
v 77.500000 -208.500000 -5.000000
v 77.500000 -216.000000 -5.000000
v 75.000000 -216.000000 -5.000000
v 77.500000 -211.000000 -5.000000
v 80.000000 -221.000000 -5.000000
v 75.000000 -221.000000 -5.000000
v 75.000000 -218.500000 -5.000000
v 77.500000 -218.500000 -5.000000
v 77.500000 -226.000000 -5.000000
v 77.500000 -223.500000 -5.000000
v 77.500000 -221.000000 -5.000000
v 77.500000 -231.000000 -5.000000
v 77.500000 -236.000000 -5.000000
v 75.000000 -233.500000 -5.000000
v 77.500000 -233.500000 -5.000000
v 80.000000 -233.500000 -5.000000
v 77.500000 -238.500000 -5.000000
v 80.000000 -238.500000 -5.000000
v 80.000000 -236.000000 -5.000000
v 85.000000 -126.000000 -5.000000
v 82.500000 -126.000000 -5.000000
v 85.000000 -123.500000 -5.000000
v 82.500000 -123.500000 -5.000000
v 82.500000 -131.000000 -5.000000
v 85.000000 -131.000000 -5.000000
v 80.000000 -126.000000 -5.000000
v 85.000000 -133.500000 -5.000000
v 80.000000 -131.000000 -5.000000
v 82.500000 -133.500000 -5.000000
v 82.500000 -136.000000 -5.000000
v 85.000000 -136.000000 -5.000000
v 80.000000 -136.000000 -5.000000
v 85.000000 -141.000000 -5.000000
v 80.000000 -146.000000 -5.000000
v 80.000000 -153.500000 -5.000000
v 85.000000 -153.500000 -5.000000
v 80.000000 -158.500000 -5.000000
v 85.000000 -156.000000 -5.000000
v 80.000000 -161.000000 -5.000000
v 85.000000 -171.000000 -5.000000
v 85.000000 -181.000000 -5.000000
v 80.000000 -181.000000 -5.000000
v 85.000000 -191.000000 -5.000000
v 82.500000 -191.000000 -5.000000
v 80.000000 -191.000000 -5.000000
v 80.000000 -188.500000 -5.000000
v 80.000000 -186.000000 -5.000000
v 82.500000 -188.500000 -5.000000
v 85.000000 -188.500000 -5.000000
v 82.500000 -186.000000 -5.000000
v 80.000000 -193.500000 -5.000000
v 85.000000 -198.500000 -5.000000
v 85.000000 -201.000000 -5.000000
v 80.000000 -201.000000 -5.000000
v 80.000000 -206.000000 -5.000000
v 85.000000 -203.500000 -5.000000
v 85.000000 -208.500000 -5.000000
v 85.000000 -211.000000 -5.000000
v 80.000000 -211.000000 -5.000000
v 80.000000 -208.500000 -5.000000
v 80.000000 -216.000000 -5.000000
v 85.000000 -221.000000 -5.000000
v 80.000000 -218.500000 -5.000000
v 80.000000 -223.500000 -5.000000
v 85.000000 -223.500000 -5.000000
v 80.000000 -226.000000 -5.000000
v 85.000000 -226.000000 -5.000000
v 82.500000 -231.000000 -5.000000
v 82.500000 -236.000000 -5.000000
v 85.000000 -236.000000 -5.000000
v 80.000000 -231.000000 -5.000000
v 85.000000 -233.500000 -5.000000
v 82.500000 -233.500000 -5.000000
v 87.500000 -128.500000 -5.000000
v 85.000000 -128.500000 -5.000000
v 87.500000 -126.000000 -5.000000
v 90.000000 -126.000000 -5.000000
v 87.500000 -136.000000 -5.000000
v 87.500000 -133.500000 -5.000000
v 87.500000 -131.000000 -5.000000
v 90.000000 -131.000000 -5.000000
v 90.000000 -138.500000 -5.000000
v 87.500000 -141.000000 -5.000000
v 90.000000 -146.000000 -5.000000
v 85.000000 -143.500000 -5.000000
v 87.500000 -143.500000 -5.000000
v 87.500000 -148.500000 -5.000000
v 85.000000 -151.000000 -5.000000
v 85.000000 -148.500000 -5.000000
v 85.000000 -146.000000 -5.000000
v 87.500000 -146.000000 -5.000000
v 87.500000 -151.000000 -5.000000
v 90.000000 -153.500000 -5.000000
v 87.500000 -153.500000 -5.000000
v 90.000000 -151.000000 -5.000000
v 87.500000 -158.500000 -5.000000
v 85.000000 -161.000000 -5.000000
v 85.000000 -158.500000 -5.000000
v 90.000000 -158.500000 -5.000000
v 87.500000 -156.000000 -5.000000
v 90.000000 -156.000000 -5.000000
v 87.500000 -161.000000 -5.000000
v 87.500000 -166.000000 -5.000000
v 87.500000 -168.500000 -5.000000
v 90.000000 -168.500000 -5.000000
v 85.000000 -168.500000 -5.000000
v 87.500000 -171.000000 -5.000000
v 85.000000 -166.000000 -5.000000
v 90.000000 -166.000000 -5.000000
v 85.000000 -176.000000 -5.000000
v 85.000000 -173.500000 -5.000000
v 87.500000 -176.000000 -5.000000
v 87.500000 -173.500000 -5.000000
v 90.000000 -178.500000 -5.000000
v 90.000000 -176.000000 -5.000000
v 90.000000 -186.000000 -5.000000
v 87.500000 -183.500000 -5.000000
v 87.500000 -186.000000 -5.000000
v 85.000000 -186.000000 -5.000000
v 85.000000 -183.500000 -5.000000
v 87.500000 -181.000000 -5.000000
v 90.000000 -181.000000 -5.000000
v 87.500000 -191.000000 -5.000000
v 87.500000 -188.500000 -5.000000
v 90.000000 -196.000000 -5.000000
v 87.500000 -196.000000 -5.000000
v 87.500000 -198.500000 -5.000000
v 85.000000 -196.000000 -5.000000
v 90.000000 -198.500000 -5.000000
v 90.000000 -206.000000 -5.000000
v 87.500000 -206.000000 -5.000000
v 85.000000 -206.000000 -5.000000
v 87.500000 -203.500000 -5.000000
v 87.500000 -201.000000 -5.000000
v 87.500000 -208.500000 -5.000000
v 90.000000 -208.500000 -5.000000
v 85.000000 -216.000000 -5.000000
v 90.000000 -216.000000 -5.000000
v 87.500000 -211.000000 -5.000000
v 87.500000 -221.000000 -5.000000
v 87.500000 -226.000000 -5.000000
v 90.000000 -226.000000 -5.000000
v 87.500000 -223.500000 -5.000000
v 85.000000 -231.000000 -5.000000
v 87.500000 -231.000000 -5.000000
v 90.000000 -231.000000 -5.000000
v 90.000000 -236.000000 -5.000000
v 87.500000 -233.500000 -5.000000
v 90.000000 -128.500000 -5.000000
v 90.000000 -133.500000 -5.000000
v 95.000000 -131.000000 -5.000000
v 90.000000 -141.000000 -5.000000
v 92.500000 -138.500000 -5.000000
v 90.000000 -136.000000 -5.000000
v 92.500000 -136.000000 -5.000000
v 90.000000 -143.500000 -5.000000
v 92.500000 -141.000000 -5.000000
v 90.000000 -148.500000 -5.000000
v 95.000000 -146.000000 -5.000000
v 95.000000 -153.500000 -5.000000
v 90.000000 -161.000000 -5.000000
v 95.000000 -161.000000 -5.000000
v 90.000000 -171.000000 -5.000000
v 95.000000 -171.000000 -5.000000
v 90.000000 -173.500000 -5.000000
v 95.000000 -176.000000 -5.000000
v 92.500000 -176.000000 -5.000000
v 92.500000 -181.000000 -5.000000
v 92.500000 -178.500000 -5.000000
v 90.000000 -183.500000 -5.000000
v 90.000000 -188.500000 -5.000000
v 95.000000 -186.000000 -5.000000
v 95.000000 -193.500000 -5.000000
v 92.500000 -196.000000 -5.000000
v 90.000000 -191.000000 -5.000000
v 92.500000 -201.000000 -5.000000
v 92.500000 -198.500000 -5.000000
v 95.000000 -198.500000 -5.000000
v 90.000000 -203.500000 -5.000000
v 90.000000 -201.000000 -5.000000
v 95.000000 -201.000000 -5.000000
v 95.000000 -206.000000 -5.000000
v 92.500000 -206.000000 -5.000000
v 95.000000 -211.000000 -5.000000
v 92.500000 -208.500000 -5.000000
v 95.000000 -208.500000 -5.000000
v 90.000000 -211.000000 -5.000000
v 92.500000 -211.000000 -5.000000
v 95.000000 -216.000000 -5.000000
v 95.000000 -221.000000 -5.000000
v 95.000000 -226.000000 -5.000000
v 92.500000 -223.500000 -5.000000
v 90.000000 -223.500000 -5.000000
v 90.000000 -221.000000 -5.000000
v 92.500000 -221.000000 -5.000000
v 95.000000 -228.500000 -5.000000
v 95.000000 -231.000000 -5.000000
v 92.500000 -226.000000 -5.000000
v 92.500000 -233.500000 -5.000000
v 90.000000 -233.500000 -5.000000
v 92.500000 -236.000000 -5.000000
v 92.500000 -231.000000 -5.000000
v 97.500000 -128.500000 -5.000000
v 97.500000 -131.000000 -5.000000
v 95.000000 -128.500000 -5.000000
v 95.000000 -126.000000 -5.000000
v 97.500000 -126.000000 -5.000000
v 97.500000 -138.500000 -5.000000
v 95.000000 -138.500000 -5.000000
v 95.000000 -136.000000 -5.000000
v 97.500000 -136.000000 -5.000000
v 100.000000 -136.000000 -5.000000
v 97.500000 -146.000000 -5.000000
v 95.000000 -143.500000 -5.000000
v 97.500000 -143.500000 -5.000000
v 95.000000 -141.000000 -5.000000
v 97.500000 -141.000000 -5.000000
v 97.500000 -151.000000 -5.000000
v 100.000000 -151.000000 -5.000000
v 100.000000 -156.000000 -5.000000
v 95.000000 -156.000000 -5.000000
v 95.000000 -151.000000 -5.000000
v 97.500000 -153.500000 -5.000000
v 95.000000 -158.500000 -5.000000
v 97.500000 -158.500000 -5.000000
v 97.500000 -156.000000 -5.000000
v 100.000000 -158.500000 -5.000000
v 97.500000 -161.000000 -5.000000
v 100.000000 -166.000000 -5.000000
v 95.000000 -166.000000 -5.000000
v 97.500000 -171.000000 -5.000000
v 100.000000 -176.000000 -5.000000
v 95.000000 -173.500000 -5.000000
v 97.500000 -173.500000 -5.000000
v 97.500000 -181.000000 -5.000000
v 95.000000 -178.500000 -5.000000
v 97.500000 -178.500000 -5.000000
v 97.500000 -176.000000 -5.000000
v 100.000000 -178.500000 -5.000000
v 100.000000 -183.500000 -5.000000
v 95.000000 -181.000000 -5.000000
v 97.500000 -186.000000 -5.000000
v 97.500000 -191.000000 -5.000000
v 97.500000 -188.500000 -5.000000
v 95.000000 -188.500000 -5.000000
v 100.000000 -196.000000 -5.000000
v 97.500000 -193.500000 -5.000000
v 100.000000 -193.500000 -5.000000
v 97.500000 -196.000000 -5.000000
v 95.000000 -191.000000 -5.000000
v 95.000000 -196.000000 -5.000000
v 100.000000 -198.500000 -5.000000
v 100.000000 -216.000000 -5.000000
v 100.000000 -218.500000 -5.000000
v 100.000000 -223.500000 -5.000000
v 95.000000 -223.500000 -5.000000
v 97.500000 -231.000000 -5.000000
v 97.500000 -228.500000 -5.000000
v 97.500000 -226.000000 -5.000000
v 100.000000 -226.000000 -5.000000
v 97.500000 -236.000000 -5.000000
v 95.000000 -233.500000 -5.000000
v 97.500000 -233.500000 -5.000000
v 102.500000 -131.000000 -5.000000
v 105.000000 -128.500000 -5.000000
v 100.000000 -131.000000 -5.000000
v 100.000000 -128.500000 -5.000000
v 102.500000 -128.500000 -5.000000
v 102.500000 -126.000000 -5.000000
v 102.500000 -136.000000 -5.000000
v 102.500000 -133.500000 -5.000000
v 100.000000 -133.500000 -5.000000
v 102.500000 -141.000000 -5.000000
v 100.000000 -138.500000 -5.000000
v 105.000000 -138.500000 -5.000000
v 105.000000 -146.000000 -5.000000
v 100.000000 -143.500000 -5.000000
v 100.000000 -141.000000 -5.000000
v 102.500000 -143.500000 -5.000000
v 105.000000 -143.500000 -5.000000
v 105.000000 -151.000000 -5.000000
v 100.000000 -148.500000 -5.000000
v 102.500000 -148.500000 -5.000000
v 100.000000 -146.000000 -5.000000
v 102.500000 -146.000000 -5.000000
v 102.500000 -156.000000 -5.000000
v 100.000000 -153.500000 -5.000000
v 102.500000 -151.000000 -5.000000
v 100.000000 -161.000000 -5.000000
v 102.500000 -158.500000 -5.000000
v 105.000000 -158.500000 -5.000000
v 102.500000 -166.000000 -5.000000
v 100.000000 -163.500000 -5.000000
v 102.500000 -163.500000 -5.000000
v 102.500000 -161.000000 -5.000000
v 105.000000 -161.000000 -5.000000
v 102.500000 -168.500000 -5.000000
v 100.000000 -171.000000 -5.000000
v 100.000000 -168.500000 -5.000000
v 102.500000 -171.000000 -5.000000
v 105.000000 -168.500000 -5.000000
v 102.500000 -176.000000 -5.000000
v 105.000000 -176.000000 -5.000000
v 100.000000 -173.500000 -5.000000
v 102.500000 -173.500000 -5.000000
v 102.500000 -181.000000 -5.000000
v 105.000000 -181.000000 -5.000000
v 100.000000 -181.000000 -5.000000
v 102.500000 -186.000000 -5.000000
v 100.000000 -186.000000 -5.000000
v 102.500000 -183.500000 -5.000000
v 105.000000 -191.000000 -5.000000
v 100.000000 -191.000000 -5.000000
v 102.500000 -191.000000 -5.000000
v 100.000000 -188.500000 -5.000000
v 102.500000 -188.500000 -5.000000
v 105.000000 -188.500000 -5.000000
v 105.000000 -196.000000 -5.000000
v 102.500000 -198.500000 -5.000000
v 105.000000 -198.500000 -5.000000
v 102.500000 -196.000000 -5.000000
v 100.000000 -206.000000 -5.000000
v 100.000000 -203.500000 -5.000000
v 100.000000 -201.000000 -5.000000
v 102.500000 -203.500000 -5.000000
v 102.500000 -201.000000 -5.000000
v 105.000000 -203.500000 -5.000000
v 105.000000 -201.000000 -5.000000
v 102.500000 -208.500000 -5.000000
v 102.500000 -211.000000 -5.000000
v 100.000000 -208.500000 -5.000000
v 102.500000 -206.000000 -5.000000
v 105.000000 -208.500000 -5.000000
v 105.000000 -211.000000 -5.000000
v 100.000000 -211.000000 -5.000000
v 105.000000 -221.000000 -5.000000
v 102.500000 -221.000000 -5.000000
v 102.500000 -218.500000 -5.000000
v 105.000000 -218.500000 -5.000000
v 102.500000 -216.000000 -5.000000
v 102.500000 -226.000000 -5.000000
v 100.000000 -221.000000 -5.000000
v 102.500000 -223.500000 -5.000000
v 100.000000 -228.500000 -5.000000
v 105.000000 -228.500000 -5.000000
v 100.000000 -233.500000 -5.000000
v 102.500000 -236.000000 -5.000000
v 100.000000 -231.000000 -5.000000
v 102.500000 -233.500000 -5.000000
v 105.000000 -233.500000 -5.000000
v 102.500000 -231.000000 -5.000000
v 102.500000 -238.500000 -5.000000
v 100.000000 -236.000000 -5.000000
v 110.000000 -126.000000 -5.000000
v 107.500000 -123.500000 -5.000000
v 105.000000 -131.000000 -5.000000
v 107.500000 -131.000000 -5.000000
v 107.500000 -126.000000 -5.000000
v 107.500000 -128.500000 -5.000000
v 110.000000 -136.000000 -5.000000
v 105.000000 -133.500000 -5.000000
v 107.500000 -133.500000 -5.000000
v 110.000000 -133.500000 -5.000000
v 110.000000 -131.000000 -5.000000
v 105.000000 -141.000000 -5.000000
v 107.500000 -141.000000 -5.000000
v 105.000000 -136.000000 -5.000000
v 107.500000 -138.500000 -5.000000
v 107.500000 -136.000000 -5.000000
v 110.000000 -138.500000 -5.000000
v 110.000000 -146.000000 -5.000000
v 107.500000 -146.000000 -5.000000
v 107.500000 -143.500000 -5.000000
v 110.000000 -143.500000 -5.000000
v 110.000000 -141.000000 -5.000000
v 110.000000 -151.000000 -5.000000
v 107.500000 -151.000000 -5.000000
v 107.500000 -148.500000 -5.000000
v 105.000000 -148.500000 -5.000000
v 110.000000 -156.000000 -5.000000
v 107.500000 -156.000000 -5.000000
v 105.000000 -153.500000 -5.000000
v 107.500000 -153.500000 -5.000000
v 110.000000 -161.000000 -5.000000
v 107.500000 -161.000000 -5.000000
v 107.500000 -158.500000 -5.000000
v 105.000000 -156.000000 -5.000000
v 110.000000 -158.500000 -5.000000
v 105.000000 -163.500000 -5.000000
v 107.500000 -163.500000 -5.000000
v 110.000000 -163.500000 -5.000000
v 107.500000 -168.500000 -5.000000
v 105.000000 -166.000000 -5.000000
v 107.500000 -166.000000 -5.000000
v 105.000000 -173.500000 -5.000000
v 105.000000 -171.000000 -5.000000
v 107.500000 -171.000000 -5.000000
v 110.000000 -171.000000 -5.000000
v 105.000000 -178.500000 -5.000000
v 107.500000 -178.500000 -5.000000
v 110.000000 -178.500000 -5.000000
v 107.500000 -176.000000 -5.000000
v 107.500000 -183.500000 -5.000000
v 105.000000 -183.500000 -5.000000
v 110.000000 -183.500000 -5.000000
v 107.500000 -181.000000 -5.000000
v 110.000000 -181.000000 -5.000000
v 105.000000 -186.000000 -5.000000
v 107.500000 -186.000000 -5.000000
v 110.000000 -196.000000 -5.000000
v 110.000000 -201.000000 -5.000000
v 107.500000 -203.500000 -5.000000
v 107.500000 -201.000000 -5.000000
v 110.000000 -208.500000 -5.000000
v 107.500000 -208.500000 -5.000000
v 105.000000 -206.000000 -5.000000
v 107.500000 -206.000000 -5.000000
v 107.500000 -213.500000 -5.000000
v 105.000000 -213.500000 -5.000000
v 107.500000 -211.000000 -5.000000
v 110.000000 -213.500000 -5.000000
v 107.500000 -218.500000 -5.000000
v 105.000000 -216.000000 -5.000000
v 107.500000 -216.000000 -5.000000
v 105.000000 -223.500000 -5.000000
v 107.500000 -223.500000 -5.000000
v 110.000000 -223.500000 -5.000000
v 107.500000 -221.000000 -5.000000
v 110.000000 -221.000000 -5.000000
v 107.500000 -231.000000 -5.000000
v 107.500000 -228.500000 -5.000000
v 105.000000 -226.000000 -5.000000
v 110.000000 -228.500000 -5.000000
v 107.500000 -226.000000 -5.000000
v 105.000000 -236.000000 -5.000000
v 105.000000 -231.000000 -5.000000
v 107.500000 -233.500000 -5.000000
v 110.000000 -233.500000 -5.000000
v 107.500000 -236.000000 -5.000000
v 115.000000 -126.000000 -5.000000
v 110.000000 -123.500000 -5.000000
v 112.500000 -123.500000 -5.000000
v 110.000000 -128.500000 -5.000000
v 112.500000 -126.000000 -5.000000
v 112.500000 -131.000000 -5.000000
v 112.500000 -136.000000 -5.000000
v 112.500000 -133.500000 -5.000000
v 115.000000 -133.500000 -5.000000
v 112.500000 -138.500000 -5.000000
v 112.500000 -141.000000 -5.000000
v 115.000000 -143.500000 -5.000000
v 110.000000 -148.500000 -5.000000
v 115.000000 -156.000000 -5.000000
v 110.000000 -153.500000 -5.000000
v 115.000000 -151.000000 -5.000000
v 112.500000 -166.000000 -5.000000
v 112.500000 -163.500000 -5.000000
v 110.000000 -166.000000 -5.000000
v 112.500000 -161.000000 -5.000000
v 110.000000 -168.500000 -5.000000
v 115.000000 -171.000000 -5.000000
v 115.000000 -176.000000 -5.000000
v 112.500000 -176.000000 -5.000000
v 110.000000 -176.000000 -5.000000
v 115.000000 -173.500000 -5.000000
v 115.000000 -181.000000 -5.000000
v 112.500000 -181.000000 -5.000000
v 112.500000 -178.500000 -5.000000
v 110.000000 -186.000000 -5.000000
v 115.000000 -186.000000 -5.000000
v 110.000000 -191.000000 -5.000000
v 115.000000 -196.000000 -5.000000
v 112.500000 -203.500000 -5.000000
v 110.000000 -203.500000 -5.000000
v 112.500000 -201.000000 -5.000000
v 115.000000 -203.500000 -5.000000
v 115.000000 -208.500000 -5.000000
v 110.000000 -206.000000 -5.000000
v 112.500000 -206.000000 -5.000000
v 115.000000 -206.000000 -5.000000
v 115.000000 -211.000000 -5.000000
v 110.000000 -211.000000 -5.000000
v 110.000000 -218.500000 -5.000000
v 110.000000 -216.000000 -5.000000
v 110.000000 -226.000000 -5.000000
v 115.000000 -221.000000 -5.000000
v 115.000000 -228.500000 -5.000000
v 112.500000 -231.000000 -5.000000
v 110.000000 -231.000000 -5.000000
v 112.500000 -233.500000 -5.000000
v 117.500000 -126.000000 -5.000000
v 120.000000 -131.000000 -5.000000
v 117.500000 -131.000000 -5.000000
v 115.000000 -131.000000 -5.000000
v 120.000000 -136.000000 -5.000000
v 117.500000 -136.000000 -5.000000
v 117.500000 -133.500000 -5.000000
v 117.500000 -138.500000 -5.000000
v 115.000000 -138.500000 -5.000000
v 115.000000 -136.000000 -5.000000
v 120.000000 -146.000000 -5.000000
v 115.000000 -146.000000 -5.000000
v 117.500000 -146.000000 -5.000000
v 117.500000 -143.500000 -5.000000
v 115.000000 -141.000000 -5.000000
v 117.500000 -141.000000 -5.000000
v 120.000000 -148.500000 -5.000000
v 117.500000 -151.000000 -5.000000
v 117.500000 -153.500000 -5.000000
v 115.000000 -153.500000 -5.000000
v 117.500000 -156.000000 -5.000000
v 120.000000 -163.500000 -5.000000
v 115.000000 -166.000000 -5.000000
v 115.000000 -163.500000 -5.000000
v 115.000000 -161.000000 -5.000000
v 120.000000 -161.000000 -5.000000
v 117.500000 -173.500000 -5.000000
v 117.500000 -171.000000 -5.000000
v 117.500000 -181.000000 -5.000000
v 117.500000 -178.500000 -5.000000
v 115.000000 -178.500000 -5.000000
v 117.500000 -176.000000 -5.000000
v 117.500000 -183.500000 -5.000000
v 120.000000 -186.000000 -5.000000
v 117.500000 -186.000000 -5.000000
v 115.000000 -183.500000 -5.000000
v 120.000000 -183.500000 -5.000000
v 115.000000 -191.000000 -5.000000
v 115.000000 -201.000000 -5.000000
v 120.000000 -206.000000 -5.000000
v 117.500000 -203.500000 -5.000000
v 117.500000 -206.000000 -5.000000
v 117.500000 -201.000000 -5.000000
v 120.000000 -201.000000 -5.000000
v 117.500000 -211.000000 -5.000000
v 117.500000 -208.500000 -5.000000
v 120.000000 -208.500000 -5.000000
v 117.500000 -216.000000 -5.000000
v 117.500000 -213.500000 -5.000000
v 115.000000 -216.000000 -5.000000
v 115.000000 -213.500000 -5.000000
v 120.000000 -213.500000 -5.000000
v 120.000000 -223.500000 -5.000000
v 115.000000 -226.000000 -5.000000
v 115.000000 -223.500000 -5.000000
v 117.500000 -223.500000 -5.000000
v 117.500000 -221.000000 -5.000000
v 120.000000 -231.000000 -5.000000
v 117.500000 -228.500000 -5.000000
v 120.000000 -228.500000 -5.000000
v 117.500000 -226.000000 -5.000000
v 120.000000 -233.500000 -5.000000
v 115.000000 -233.500000 -5.000000
v 117.500000 -233.500000 -5.000000
v 115.000000 -231.000000 -5.000000
v 117.500000 -231.000000 -5.000000
v 117.500000 -238.500000 -5.000000
v 115.000000 -236.000000 -5.000000
v 117.500000 -236.000000 -5.000000
v 120.000000 -236.000000 -5.000000
v 122.500000 -126.000000 -5.000000
v 122.500000 -123.500000 -5.000000
v 125.000000 -131.000000 -5.000000
v 120.000000 -128.500000 -5.000000
v 122.500000 -128.500000 -5.000000
v 120.000000 -126.000000 -5.000000
v 125.000000 -128.500000 -5.000000
v 125.000000 -126.000000 -5.000000
v 122.500000 -133.500000 -5.000000
v 120.000000 -133.500000 -5.000000
v 122.500000 -131.000000 -5.000000
v 120.000000 -138.500000 -5.000000
v 122.500000 -141.000000 -5.000000
v 120.000000 -141.000000 -5.000000
v 125.000000 -141.000000 -5.000000
v 122.500000 -136.000000 -5.000000
v 122.500000 -146.000000 -5.000000
v 122.500000 -143.500000 -5.000000
v 120.000000 -143.500000 -5.000000
v 122.500000 -148.500000 -5.000000
v 125.000000 -151.000000 -5.000000
v 120.000000 -151.000000 -5.000000
v 120.000000 -156.000000 -5.000000
v 122.500000 -156.000000 -5.000000
v 122.500000 -153.500000 -5.000000
v 120.000000 -153.500000 -5.000000
v 122.500000 -151.000000 -5.000000
v 125.000000 -153.500000 -5.000000
v 125.000000 -158.500000 -5.000000
v 122.500000 -158.500000 -5.000000
v 120.000000 -158.500000 -5.000000
v 125.000000 -156.000000 -5.000000
v 122.500000 -163.500000 -5.000000
v 125.000000 -166.000000 -5.000000
v 122.500000 -166.000000 -5.000000
v 122.500000 -161.000000 -5.000000
v 125.000000 -171.000000 -5.000000
v 120.000000 -166.000000 -5.000000
v 120.000000 -171.000000 -5.000000
v 120.000000 -173.500000 -5.000000
v 120.000000 -181.000000 -5.000000
v 120.000000 -176.000000 -5.000000
v 120.000000 -178.500000 -5.000000
v 125.000000 -176.000000 -5.000000
v 125.000000 -186.000000 -5.000000
v 122.500000 -183.500000 -5.000000
v 122.500000 -181.000000 -5.000000
v 120.000000 -191.000000 -5.000000
v 120.000000 -188.500000 -5.000000
v 122.500000 -188.500000 -5.000000
v 122.500000 -186.000000 -5.000000
v 120.000000 -196.000000 -5.000000
v 122.500000 -191.000000 -5.000000
v 122.500000 -196.000000 -5.000000
v 125.000000 -201.000000 -5.000000
v 125.000000 -198.500000 -5.000000
v 120.000000 -198.500000 -5.000000
v 122.500000 -201.000000 -5.000000
v 122.500000 -198.500000 -5.000000
v 125.000000 -206.000000 -5.000000
v 122.500000 -203.500000 -5.000000
v 125.000000 -203.500000 -5.000000
v 120.000000 -203.500000 -5.000000
v 122.500000 -211.000000 -5.000000
v 120.000000 -211.000000 -5.000000
v 122.500000 -206.000000 -5.000000
v 125.000000 -211.000000 -5.000000
v 120.000000 -216.000000 -5.000000
v 122.500000 -213.500000 -5.000000
v 120.000000 -218.500000 -5.000000
v 122.500000 -218.500000 -5.000000
v 122.500000 -216.000000 -5.000000
v 122.500000 -226.000000 -5.000000
v 120.000000 -226.000000 -5.000000
v 120.000000 -221.000000 -5.000000
v 122.500000 -221.000000 -5.000000
v 125.000000 -221.000000 -5.000000
v 125.000000 -226.000000 -5.000000
v 122.500000 -228.500000 -5.000000
v 125.000000 -228.500000 -5.000000
v 125.000000 -233.500000 -5.000000
v 122.500000 -236.000000 -5.000000
v 122.500000 -233.500000 -5.000000
v 122.500000 -231.000000 -5.000000
v 127.500000 -123.500000 -5.000000
v 125.000000 -123.500000 -5.000000
v 127.500000 -126.000000 -5.000000
v 130.000000 -133.500000 -5.000000
v 130.000000 -136.000000 -5.000000
v 125.000000 -133.500000 -5.000000
v 130.000000 -131.000000 -5.000000
v 130.000000 -138.500000 -5.000000
v 130.000000 -141.000000 -5.000000
v 125.000000 -136.000000 -5.000000
v 125.000000 -146.000000 -5.000000
v 125.000000 -143.500000 -5.000000
v 130.000000 -143.500000 -5.000000
v 130.000000 -146.000000 -5.000000
v 130.000000 -151.000000 -5.000000
v 125.000000 -148.500000 -5.000000
v 130.000000 -156.000000 -5.000000
v 127.500000 -153.500000 -5.000000
v 127.500000 -151.000000 -5.000000
v 130.000000 -153.500000 -5.000000
v 127.500000 -156.000000 -5.000000
v 125.000000 -161.000000 -5.000000
v 125.000000 -163.500000 -5.000000
v 130.000000 -171.000000 -5.000000
v 130.000000 -173.500000 -5.000000
v 125.000000 -181.000000 -5.000000
v 125.000000 -183.500000 -5.000000
v 130.000000 -186.000000 -5.000000
v 125.000000 -188.500000 -5.000000
v 125.000000 -196.000000 -5.000000
v 125.000000 -191.000000 -5.000000
v 130.000000 -193.500000 -5.000000
v 130.000000 -206.000000 -5.000000
v 130.000000 -201.000000 -5.000000
v 127.500000 -216.000000 -5.000000
v 125.000000 -213.500000 -5.000000
v 130.000000 -211.000000 -5.000000
v 127.500000 -221.000000 -5.000000
v 130.000000 -221.000000 -5.000000
v 125.000000 -218.500000 -5.000000
v 127.500000 -218.500000 -5.000000
v 125.000000 -216.000000 -5.000000
v 130.000000 -216.000000 -5.000000
v 125.000000 -231.000000 -5.000000
v 130.000000 -231.000000 -5.000000
v 130.000000 -233.500000 -5.000000
v 130.000000 -126.000000 -5.000000
v 135.000000 -126.000000 -5.000000
v 135.000000 -128.500000 -5.000000
v 132.500000 -131.000000 -5.000000
v 132.500000 -133.500000 -5.000000
v 135.000000 -133.500000 -5.000000
v 132.500000 -141.000000 -5.000000
v 132.500000 -138.500000 -5.000000
v 132.500000 -136.000000 -5.000000
v 135.000000 -136.000000 -5.000000
v 132.500000 -146.000000 -5.000000
v 135.000000 -146.000000 -5.000000
v 132.500000 -143.500000 -5.000000
v 132.500000 -156.000000 -5.000000
v 132.500000 -153.500000 -5.000000
v 135.000000 -156.000000 -5.000000
v 132.500000 -151.000000 -5.000000
v 135.000000 -153.500000 -5.000000
v 135.000000 -161.000000 -5.000000
v 130.000000 -158.500000 -5.000000
v 132.500000 -158.500000 -5.000000
v 132.500000 -161.000000 -5.000000
v 130.000000 -166.000000 -5.000000
v 130.000000 -161.000000 -5.000000
v 132.500000 -168.500000 -5.000000
v 132.500000 -171.000000 -5.000000
v 130.000000 -168.500000 -5.000000
v 132.500000 -166.000000 -5.000000
v 135.000000 -166.000000 -5.000000
v 132.500000 -173.500000 -5.000000
v 130.000000 -176.000000 -5.000000
v 132.500000 -176.000000 -5.000000
v 130.000000 -181.000000 -5.000000
v 135.000000 -181.000000 -5.000000
v 132.500000 -188.500000 -5.000000
v 135.000000 -188.500000 -5.000000
v 130.000000 -188.500000 -5.000000
v 132.500000 -186.000000 -5.000000
v 132.500000 -193.500000 -5.000000
v 130.000000 -191.000000 -5.000000
v 132.500000 -191.000000 -5.000000
v 130.000000 -196.000000 -5.000000
v 132.500000 -196.000000 -5.000000
v 135.000000 -196.000000 -5.000000
v 132.500000 -203.500000 -5.000000
v 130.000000 -203.500000 -5.000000
v 132.500000 -201.000000 -5.000000
v 135.000000 -211.000000 -5.000000
v 130.000000 -208.500000 -5.000000
v 132.500000 -208.500000 -5.000000
v 132.500000 -206.000000 -5.000000
v 135.000000 -206.000000 -5.000000
v 135.000000 -216.000000 -5.000000
v 132.500000 -216.000000 -5.000000
v 132.500000 -211.000000 -5.000000
v 135.000000 -221.000000 -5.000000
v 130.000000 -218.500000 -5.000000
v 132.500000 -218.500000 -5.000000
v 135.000000 -218.500000 -5.000000
v 132.500000 -221.000000 -5.000000
v 132.500000 -231.000000 -5.000000
v 130.000000 -226.000000 -5.000000
v 135.000000 -226.000000 -5.000000
v 135.000000 -236.000000 -5.000000
v 132.500000 -236.000000 -5.000000
v 132.500000 -233.500000 -5.000000
v 137.500000 -131.000000 -5.000000
v 137.500000 -128.500000 -5.000000
v 140.000000 -126.000000 -5.000000
v 135.000000 -131.000000 -5.000000
v 140.000000 -133.500000 -5.000000
v 135.000000 -141.000000 -5.000000
v 135.000000 -138.500000 -5.000000
v 140.000000 -143.500000 -5.000000
v 140.000000 -146.000000 -5.000000
v 135.000000 -143.500000 -5.000000
v 135.000000 -151.000000 -5.000000
v 135.000000 -158.500000 -5.000000
v 137.500000 -161.000000 -5.000000
v 137.500000 -166.000000 -5.000000
v 137.500000 -163.500000 -5.000000
v 135.000000 -163.500000 -5.000000
v 137.500000 -168.500000 -5.000000
v 137.500000 -171.000000 -5.000000
v 135.000000 -168.500000 -5.000000
v 140.000000 -168.500000 -5.000000
v 140.000000 -166.000000 -5.000000
v 135.000000 -171.000000 -5.000000
v 140.000000 -171.000000 -5.000000
v 135.000000 -173.500000 -5.000000
v 140.000000 -176.000000 -5.000000
v 140.000000 -181.000000 -5.000000
v 135.000000 -176.000000 -5.000000
v 140.000000 -183.500000 -5.000000
v 137.500000 -186.000000 -5.000000
v 135.000000 -186.000000 -5.000000
v 140.000000 -188.500000 -5.000000
v 137.500000 -188.500000 -5.000000
v 135.000000 -191.000000 -5.000000
v 140.000000 -191.000000 -5.000000
v 135.000000 -193.500000 -5.000000
v 137.500000 -191.000000 -5.000000
v 135.000000 -201.000000 -5.000000
v 140.000000 -201.000000 -5.000000
v 137.500000 -201.000000 -5.000000
v 137.500000 -203.500000 -5.000000
v 137.500000 -206.000000 -5.000000
v 135.000000 -203.500000 -5.000000
v 135.000000 -208.500000 -5.000000
v 140.000000 -206.000000 -5.000000
v 137.500000 -211.000000 -5.000000
v 137.500000 -213.500000 -5.000000
v 135.000000 -213.500000 -5.000000
v 137.500000 -218.500000 -5.000000
v 137.500000 -216.000000 -5.000000
v 137.500000 -221.000000 -5.000000
v 135.000000 -233.500000 -5.000000
v 137.500000 -233.500000 -5.000000
v 135.000000 -231.000000 -5.000000
v 137.500000 -231.000000 -5.000000
v 140.000000 -123.500000 -5.000000
v 145.000000 -131.000000 -5.000000
v 140.000000 -128.500000 -5.000000
v 142.500000 -128.500000 -5.000000
v 142.500000 -126.000000 -5.000000
v 142.500000 -133.500000 -5.000000
v 140.000000 -131.000000 -5.000000
v 142.500000 -131.000000 -5.000000
v 145.000000 -133.500000 -5.000000
v 140.000000 -141.000000 -5.000000
v 140.000000 -138.500000 -5.000000
v 142.500000 -141.000000 -5.000000
v 142.500000 -138.500000 -5.000000
v 140.000000 -136.000000 -5.000000
v 142.500000 -136.000000 -5.000000
v 145.000000 -136.000000 -5.000000
v 142.500000 -143.500000 -5.000000
v 145.000000 -141.000000 -5.000000
v 142.500000 -148.500000 -5.000000
v 142.500000 -151.000000 -5.000000
v 140.000000 -148.500000 -5.000000
v 142.500000 -146.000000 -5.000000
v 145.000000 -146.000000 -5.000000
v 140.000000 -151.000000 -5.000000
v 142.500000 -161.000000 -5.000000
v 140.000000 -161.000000 -5.000000
v 140.000000 -156.000000 -5.000000
v 145.000000 -161.000000 -5.000000
v 142.500000 -163.500000 -5.000000
v 140.000000 -163.500000 -5.000000
v 145.000000 -163.500000 -5.000000
v 142.500000 -166.000000 -5.000000
v 140.000000 -186.000000 -5.000000
v 142.500000 -183.500000 -5.000000
v 142.500000 -181.000000 -5.000000
v 145.000000 -181.000000 -5.000000
v 142.500000 -191.000000 -5.000000
v 145.000000 -188.500000 -5.000000
v 142.500000 -188.500000 -5.000000
v 142.500000 -186.000000 -5.000000
v 140.000000 -196.000000 -5.000000
v 145.000000 -196.000000 -5.000000
v 145.000000 -201.000000 -5.000000
v 145.000000 -206.000000 -5.000000
v 140.000000 -203.500000 -5.000000
v 142.500000 -211.000000 -5.000000
v 140.000000 -211.000000 -5.000000
v 142.500000 -216.000000 -5.000000
v 140.000000 -213.500000 -5.000000
v 142.500000 -213.500000 -5.000000
v 145.000000 -221.000000 -5.000000
v 142.500000 -221.000000 -5.000000
v 142.500000 -218.500000 -5.000000
v 145.000000 -218.500000 -5.000000
v 140.000000 -221.000000 -5.000000
v 140.000000 -218.500000 -5.000000
v 140.000000 -216.000000 -5.000000
v 140.000000 -231.000000 -5.000000
v 142.500000 -231.000000 -5.000000
v 140.000000 -226.000000 -5.000000
v 142.500000 -233.500000 -5.000000
v 140.000000 -236.000000 -5.000000
v 142.500000 -236.000000 -5.000000
v 140.000000 -233.500000 -5.000000
v 145.000000 -233.500000 -5.000000
v 150.000000 -126.000000 -5.000000
v 150.000000 -123.500000 -5.000000
v 145.000000 -126.000000 -5.000000
v 145.000000 -123.500000 -5.000000
v 147.500000 -126.000000 -5.000000
v 147.500000 -123.500000 -5.000000
v 147.500000 -131.000000 -5.000000
v 145.000000 -128.500000 -5.000000
v 150.000000 -128.500000 -5.000000
v 147.500000 -133.500000 -5.000000
v 150.000000 -131.000000 -5.000000
v 145.000000 -138.500000 -5.000000
v 147.500000 -136.000000 -5.000000
v 150.000000 -138.500000 -5.000000
v 150.000000 -141.000000 -5.000000
v 145.000000 -143.500000 -5.000000
v 150.000000 -151.000000 -5.000000
v 145.000000 -151.000000 -5.000000
v 145.000000 -148.500000 -5.000000
v 150.000000 -148.500000 -5.000000
v 145.000000 -156.000000 -5.000000
v 150.000000 -156.000000 -5.000000
v 150.000000 -161.000000 -5.000000
v 150.000000 -171.000000 -5.000000
v 145.000000 -166.000000 -5.000000
v 150.000000 -176.000000 -5.000000
v 145.000000 -171.000000 -5.000000
v 145.000000 -176.000000 -5.000000
v 145.000000 -183.500000 -5.000000
v 150.000000 -191.000000 -5.000000
v 145.000000 -191.000000 -5.000000
v 145.000000 -186.000000 -5.000000
v 145.000000 -216.000000 -5.000000
v 145.000000 -213.500000 -5.000000
v 145.000000 -211.000000 -5.000000
v 150.000000 -221.000000 -5.000000
v 147.500000 -221.000000 -5.000000
v 147.500000 -218.500000 -5.000000
v 147.500000 -216.000000 -5.000000
v 150.000000 -218.500000 -5.000000
v 150.000000 -216.000000 -5.000000
v 145.000000 -226.000000 -5.000000
v 150.000000 -231.000000 -5.000000
v 145.000000 -231.000000 -5.000000
v 152.500000 -123.500000 -5.000000
v 155.000000 -131.000000 -5.000000
v 152.500000 -131.000000 -5.000000
v 152.500000 -128.500000 -5.000000
v 152.500000 -126.000000 -5.000000
v 152.500000 -136.000000 -5.000000
v 150.000000 -136.000000 -5.000000
v 150.000000 -133.500000 -5.000000
v 152.500000 -138.500000 -5.000000
v 155.000000 -138.500000 -5.000000
v 155.000000 -136.000000 -5.000000
v 155.000000 -146.000000 -5.000000
v 152.500000 -143.500000 -5.000000
v 150.000000 -143.500000 -5.000000
v 152.500000 -141.000000 -5.000000
v 155.000000 -143.500000 -5.000000
v 155.000000 -141.000000 -5.000000
v 152.500000 -148.500000 -5.000000
v 150.000000 -146.000000 -5.000000
v 152.500000 -146.000000 -5.000000
v 155.000000 -148.500000 -5.000000
v 152.500000 -151.000000 -5.000000
v 155.000000 -156.000000 -5.000000
v 155.000000 -171.000000 -5.000000
v 150.000000 -166.000000 -5.000000
v 155.000000 -168.500000 -5.000000
v 155.000000 -173.500000 -5.000000
v 150.000000 -181.000000 -5.000000
v 155.000000 -191.000000 -5.000000
v 152.500000 -188.500000 -5.000000
v 150.000000 -188.500000 -5.000000
v 150.000000 -186.000000 -5.000000
v 152.500000 -186.000000 -5.000000
v 155.000000 -188.500000 -5.000000
v 150.000000 -196.000000 -5.000000
v 150.000000 -193.500000 -5.000000
v 152.500000 -193.500000 -5.000000
v 152.500000 -191.000000 -5.000000
v 152.500000 -196.000000 -5.000000
v 150.000000 -201.000000 -5.000000
v 150.000000 -206.000000 -5.000000
v 155.000000 -203.500000 -5.000000
v 150.000000 -211.000000 -5.000000
v 155.000000 -206.000000 -5.000000
v 155.000000 -218.500000 -5.000000
v 155.000000 -223.500000 -5.000000
v 155.000000 -221.000000 -5.000000
v 150.000000 -226.000000 -5.000000
v 150.000000 -236.000000 -5.000000
v 150.000000 -233.500000 -5.000000
v 152.500000 -233.500000 -5.000000
v 155.000000 -233.500000 -5.000000
v 152.500000 -231.000000 -5.000000
v 155.000000 -231.000000 -5.000000
v 155.000000 -123.500000 -5.000000
v 160.000000 -128.500000 -5.000000
v 157.500000 -131.000000 -5.000000
v 155.000000 -128.500000 -5.000000
v 155.000000 -126.000000 -5.000000
v 157.500000 -126.000000 -5.000000
v 160.000000 -133.500000 -5.000000
v 157.500000 -133.500000 -5.000000
v 155.000000 -133.500000 -5.000000
v 160.000000 -138.500000 -5.000000
v 157.500000 -136.000000 -5.000000
v 157.500000 -146.000000 -5.000000
v 155.000000 -151.000000 -5.000000
v 160.000000 -148.500000 -5.000000
v 157.500000 -148.500000 -5.000000
v 160.000000 -146.000000 -5.000000
v 160.000000 -156.000000 -5.000000
v 155.000000 -153.500000 -5.000000
v 157.500000 -153.500000 -5.000000
v 157.500000 -151.000000 -5.000000
v 160.000000 -151.000000 -5.000000
v 157.500000 -158.500000 -5.000000
v 155.000000 -158.500000 -5.000000
v 157.500000 -156.000000 -5.000000
v 155.000000 -161.000000 -5.000000
v 157.500000 -161.000000 -5.000000
v 160.000000 -161.000000 -5.000000
v 160.000000 -166.000000 -5.000000
v 157.500000 -166.000000 -5.000000
v 160.000000 -171.000000 -5.000000
v 160.000000 -168.500000 -5.000000
v 157.500000 -171.000000 -5.000000
v 155.000000 -166.000000 -5.000000
v 157.500000 -168.500000 -5.000000
v 157.500000 -173.500000 -5.000000
v 155.000000 -176.000000 -5.000000
v 157.500000 -176.000000 -5.000000
v 160.000000 -186.000000 -5.000000
v 155.000000 -181.000000 -5.000000
v 157.500000 -186.000000 -5.000000
v 157.500000 -191.000000 -5.000000
v 160.000000 -191.000000 -5.000000
v 155.000000 -186.000000 -5.000000
v 157.500000 -188.500000 -5.000000
v 155.000000 -193.500000 -5.000000
v 155.000000 -196.000000 -5.000000
v 157.500000 -201.000000 -5.000000
v 160.000000 -201.000000 -5.000000
v 157.500000 -203.500000 -5.000000
v 155.000000 -201.000000 -5.000000
v 160.000000 -203.500000 -5.000000
v 157.500000 -211.000000 -5.000000
v 157.500000 -208.500000 -5.000000
v 155.000000 -211.000000 -5.000000
v 155.000000 -208.500000 -5.000000
v 160.000000 -208.500000 -5.000000
v 157.500000 -206.000000 -5.000000
v 160.000000 -213.500000 -5.000000
v 155.000000 -216.000000 -5.000000
v 157.500000 -218.500000 -5.000000
v 157.500000 -221.000000 -5.000000
v 157.500000 -216.000000 -5.000000
v 157.500000 -223.500000 -5.000000
v 160.000000 -223.500000 -5.000000
v 157.500000 -226.000000 -5.000000
v 155.000000 -226.000000 -5.000000
v 155.000000 -236.000000 -5.000000
v 157.500000 -236.000000 -5.000000
v 157.500000 -233.500000 -5.000000
v 157.500000 -231.000000 -5.000000
v 160.000000 -233.500000 -5.000000
v 160.000000 -231.000000 -5.000000
v 157.500000 -238.500000 -5.000000
v 160.000000 -238.500000 -5.000000
v 165.000000 -131.000000 -5.000000
v 162.500000 -131.000000 -5.000000
v 162.500000 -128.500000 -5.000000
v 160.000000 -126.000000 -5.000000
v 162.500000 -126.000000 -5.000000
v 162.500000 -136.000000 -5.000000
v 162.500000 -133.500000 -5.000000
v 160.000000 -136.000000 -5.000000
v 160.000000 -131.000000 -5.000000
v 162.500000 -138.500000 -5.000000
v 160.000000 -141.000000 -5.000000
v 162.500000 -141.000000 -5.000000
v 165.000000 -138.500000 -5.000000
v 162.500000 -151.000000 -5.000000
v 162.500000 -153.500000 -5.000000
v 162.500000 -156.000000 -5.000000
v 160.000000 -153.500000 -5.000000
v 160.000000 -158.500000 -5.000000
v 165.000000 -161.000000 -5.000000
v 165.000000 -173.500000 -5.000000
v 160.000000 -173.500000 -5.000000
v 165.000000 -171.000000 -5.000000
v 160.000000 -176.000000 -5.000000
v 165.000000 -178.500000 -5.000000
v 160.000000 -181.000000 -5.000000
v 165.000000 -181.000000 -5.000000
v 162.500000 -188.500000 -5.000000
v 160.000000 -188.500000 -5.000000
v 165.000000 -188.500000 -5.000000
v 162.500000 -186.000000 -5.000000
v 165.000000 -196.000000 -5.000000
v 160.000000 -196.000000 -5.000000
v 162.500000 -191.000000 -5.000000
v 162.500000 -201.000000 -5.000000
v 165.000000 -206.000000 -5.000000
v 162.500000 -203.500000 -5.000000
v 160.000000 -211.000000 -5.000000
v 160.000000 -206.000000 -5.000000
v 162.500000 -206.000000 -5.000000
v 165.000000 -216.000000 -5.000000
v 160.000000 -216.000000 -5.000000
v 162.500000 -213.500000 -5.000000
v 162.500000 -211.000000 -5.000000
v 165.000000 -221.000000 -5.000000
v 160.000000 -221.000000 -5.000000
v 162.500000 -218.500000 -5.000000
v 160.000000 -218.500000 -5.000000
v 162.500000 -216.000000 -5.000000
v 162.500000 -221.000000 -5.000000
v 162.500000 -226.000000 -5.000000
v 160.000000 -226.000000 -5.000000
v 162.500000 -231.000000 -5.000000
v 160.000000 -228.500000 -5.000000
v 162.500000 -228.500000 -5.000000
v 160.000000 -236.000000 -5.000000
v 170.000000 -131.000000 -5.000000
v 170.000000 -128.500000 -5.000000
v 165.000000 -128.500000 -5.000000
v 165.000000 -126.000000 -5.000000
v 167.500000 -128.500000 -5.000000
v 170.000000 -136.000000 -5.000000
v 165.000000 -133.500000 -5.000000
v 167.500000 -131.000000 -5.000000
v 170.000000 -138.500000 -5.000000
v 165.000000 -141.000000 -5.000000
v 167.500000 -138.500000 -5.000000
v 165.000000 -136.000000 -5.000000
v 167.500000 -136.000000 -5.000000
v 167.500000 -141.000000 -5.000000
v 165.000000 -146.000000 -5.000000
v 165.000000 -156.000000 -5.000000
v 165.000000 -151.000000 -5.000000
v 170.000000 -151.000000 -5.000000
v 165.000000 -153.500000 -5.000000
v 167.500000 -161.000000 -5.000000
v 165.000000 -158.500000 -5.000000
v 167.500000 -158.500000 -5.000000
v 167.500000 -156.000000 -5.000000
v 170.000000 -166.000000 -5.000000
v 167.500000 -163.500000 -5.000000
v 165.000000 -166.000000 -5.000000
v 167.500000 -166.000000 -5.000000
v 165.000000 -163.500000 -5.000000
v 170.000000 -163.500000 -5.000000
v 170.000000 -171.000000 -5.000000
v 167.500000 -171.000000 -5.000000
v 170.000000 -176.000000 -5.000000
v 167.500000 -173.500000 -5.000000
v 170.000000 -181.000000 -5.000000
v 167.500000 -178.500000 -5.000000
v 167.500000 -181.000000 -5.000000
v 165.000000 -176.000000 -5.000000
v 167.500000 -176.000000 -5.000000
v 170.000000 -186.000000 -5.000000
v 165.000000 -186.000000 -5.000000
v 170.000000 -191.000000 -5.000000
v 167.500000 -196.000000 -5.000000
v 165.000000 -191.000000 -5.000000
v 167.500000 -201.000000 -5.000000
v 165.000000 -198.500000 -5.000000
v 167.500000 -198.500000 -5.000000
v 167.500000 -206.000000 -5.000000
v 165.000000 -203.500000 -5.000000
v 167.500000 -203.500000 -5.000000
v 165.000000 -201.000000 -5.000000
v 170.000000 -203.500000 -5.000000
v 165.000000 -211.000000 -5.000000
v 170.000000 -206.000000 -5.000000
v 170.000000 -216.000000 -5.000000
v 167.500000 -216.000000 -5.000000
v 167.500000 -213.500000 -5.000000
v 170.000000 -213.500000 -5.000000
v 165.000000 -213.500000 -5.000000
v 167.500000 -211.000000 -5.000000
v 165.000000 -218.500000 -5.000000
v 165.000000 -226.000000 -5.000000
v 170.000000 -226.000000 -5.000000
v 167.500000 -226.000000 -5.000000
v 170.000000 -221.000000 -5.000000
v 165.000000 -231.000000 -5.000000
v 165.000000 -228.500000 -5.000000
v 167.500000 -228.500000 -5.000000
v 167.500000 -236.000000 -5.000000
v 170.000000 -236.000000 -5.000000
v 167.500000 -233.500000 -5.000000
v 165.000000 -233.500000 -5.000000
v 167.500000 -231.000000 -5.000000
v 170.000000 -231.000000 -5.000000
v 172.500000 -131.000000 -5.000000
v 175.000000 -128.500000 -5.000000
v 170.000000 -126.000000 -5.000000
v 172.500000 -128.500000 -5.000000
v 172.500000 -126.000000 -5.000000
v 175.000000 -126.000000 -5.000000
v 175.000000 -136.000000 -5.000000
v 172.500000 -133.500000 -5.000000
v 172.500000 -136.000000 -5.000000
v 170.000000 -133.500000 -5.000000
v 175.000000 -133.500000 -5.000000
v 175.000000 -141.000000 -5.000000
v 172.500000 -141.000000 -5.000000
v 172.500000 -138.500000 -5.000000
v 172.500000 -146.000000 -5.000000
v 172.500000 -143.500000 -5.000000
v 170.000000 -143.500000 -5.000000
v 170.000000 -141.000000 -5.000000
v 175.000000 -151.000000 -5.000000
v 172.500000 -148.500000 -5.000000
v 172.500000 -151.000000 -5.000000
v 170.000000 -148.500000 -5.000000
v 170.000000 -146.000000 -5.000000
v 170.000000 -156.000000 -5.000000
v 175.000000 -161.000000 -5.000000
v 170.000000 -161.000000 -5.000000
v 170.000000 -158.500000 -5.000000
v 175.000000 -156.000000 -5.000000
v 170.000000 -173.500000 -5.000000
v 170.000000 -178.500000 -5.000000
v 172.500000 -181.000000 -5.000000
v 172.500000 -176.000000 -5.000000
v 172.500000 -178.500000 -5.000000
v 175.000000 -178.500000 -5.000000
v 175.000000 -183.500000 -5.000000
v 172.500000 -183.500000 -5.000000
v 170.000000 -183.500000 -5.000000
v 172.500000 -188.500000 -5.000000
v 175.000000 -188.500000 -5.000000
v 170.000000 -188.500000 -5.000000
v 172.500000 -186.000000 -5.000000
v 175.000000 -186.000000 -5.000000
v 170.000000 -196.000000 -5.000000
v 172.500000 -191.000000 -5.000000
v 170.000000 -198.500000 -5.000000
v 172.500000 -201.000000 -5.000000
v 175.000000 -196.000000 -5.000000
v 172.500000 -203.500000 -5.000000
v 170.000000 -201.000000 -5.000000
v 172.500000 -206.000000 -5.000000
v 175.000000 -206.000000 -5.000000
v 175.000000 -211.000000 -5.000000
v 170.000000 -211.000000 -5.000000
v 175.000000 -216.000000 -5.000000
v 175.000000 -226.000000 -5.000000
v 172.500000 -231.000000 -5.000000
v 170.000000 -228.500000 -5.000000
v 172.500000 -233.500000 -5.000000
v 172.500000 -236.000000 -5.000000
v 170.000000 -233.500000 -5.000000
v 180.000000 -128.500000 -5.000000
v 175.000000 -131.000000 -5.000000
v 180.000000 -131.000000 -5.000000
v 175.000000 -138.500000 -5.000000
v 180.000000 -138.500000 -5.000000
v 180.000000 -143.500000 -5.000000
v 180.000000 -146.000000 -5.000000
v 175.000000 -143.500000 -5.000000
v 175.000000 -148.500000 -5.000000
v 175.000000 -146.000000 -5.000000
v 175.000000 -153.500000 -5.000000
v 177.500000 -153.500000 -5.000000
v 177.500000 -151.000000 -5.000000
v 180.000000 -151.000000 -5.000000
v 177.500000 -158.500000 -5.000000
v 175.000000 -158.500000 -5.000000
v 177.500000 -156.000000 -5.000000
v 175.000000 -166.000000 -5.000000
v 177.500000 -161.000000 -5.000000
v 180.000000 -161.000000 -5.000000
v 180.000000 -171.000000 -5.000000
v 177.500000 -168.500000 -5.000000
v 177.500000 -171.000000 -5.000000
v 175.000000 -168.500000 -5.000000
v 177.500000 -166.000000 -5.000000
v 180.000000 -168.500000 -5.000000
v 175.000000 -173.500000 -5.000000
v 175.000000 -171.000000 -5.000000
v 177.500000 -173.500000 -5.000000
v 175.000000 -176.000000 -5.000000
v 177.500000 -176.000000 -5.000000
v 175.000000 -181.000000 -5.000000
v 177.500000 -186.000000 -5.000000
v 180.000000 -181.000000 -5.000000
v 177.500000 -191.000000 -5.000000
v 177.500000 -188.500000 -5.000000
v 180.000000 -191.000000 -5.000000
v 180.000000 -193.500000 -5.000000
v 175.000000 -191.000000 -5.000000
v 180.000000 -196.000000 -5.000000
v 177.500000 -206.000000 -5.000000
v 175.000000 -203.500000 -5.000000
v 175.000000 -201.000000 -5.000000
v 177.500000 -201.000000 -5.000000
v 177.500000 -203.500000 -5.000000
v 180.000000 -203.500000 -5.000000
v 180.000000 -201.000000 -5.000000
v 180.000000 -211.000000 -5.000000
v 177.500000 -208.500000 -5.000000
v 175.000000 -208.500000 -5.000000
v 180.000000 -206.000000 -5.000000
v 177.500000 -211.000000 -5.000000
v 180.000000 -221.000000 -5.000000
v 175.000000 -221.000000 -5.000000
v 180.000000 -226.000000 -5.000000
v 175.000000 -231.000000 -5.000000
v 177.500000 -231.000000 -5.000000
v 180.000000 -236.000000 -5.000000
v 177.500000 -236.000000 -5.000000
v 175.000000 -233.500000 -5.000000
v 177.500000 -233.500000 -5.000000
v 185.000000 -126.000000 -5.000000
v 182.500000 -126.000000 -5.000000
v 182.500000 -123.500000 -5.000000
v 185.000000 -131.000000 -5.000000
v 182.500000 -131.000000 -5.000000
v 182.500000 -128.500000 -5.000000
v 180.000000 -126.000000 -5.000000
v 185.000000 -128.500000 -5.000000
v 180.000000 -133.500000 -5.000000
v 182.500000 -133.500000 -5.000000
v 182.500000 -138.500000 -5.000000
v 180.000000 -136.000000 -5.000000
v 182.500000 -136.000000 -5.000000
v 185.000000 -138.500000 -5.000000
v 185.000000 -146.000000 -5.000000
v 182.500000 -146.000000 -5.000000
v 180.000000 -141.000000 -5.000000
v 182.500000 -143.500000 -5.000000
v 182.500000 -141.000000 -5.000000
v 185.000000 -141.000000 -5.000000
v 180.000000 -156.000000 -5.000000
v 180.000000 -153.500000 -5.000000
v 185.000000 -156.000000 -5.000000
v 180.000000 -158.500000 -5.000000
v 180.000000 -166.000000 -5.000000
v 180.000000 -173.500000 -5.000000
v 180.000000 -176.000000 -5.000000
v 185.000000 -178.500000 -5.000000
v 182.500000 -191.000000 -5.000000
v 182.500000 -188.500000 -5.000000
v 180.000000 -188.500000 -5.000000
v 180.000000 -186.000000 -5.000000
v 182.500000 -186.000000 -5.000000
v 185.000000 -188.500000 -5.000000
v 185.000000 -186.000000 -5.000000
v 182.500000 -196.000000 -5.000000
v 185.000000 -193.500000 -5.000000
v 182.500000 -193.500000 -5.000000
v 182.500000 -201.000000 -5.000000
v 185.000000 -206.000000 -5.000000
v 182.500000 -206.000000 -5.000000
v 182.500000 -203.500000 -5.000000
v 185.000000 -201.000000 -5.000000
v 180.000000 -208.500000 -5.000000
v 180.000000 -216.000000 -5.000000
v 182.500000 -223.500000 -5.000000
v 180.000000 -223.500000 -5.000000
v 182.500000 -221.000000 -5.000000
v 185.000000 -223.500000 -5.000000
v 182.500000 -226.000000 -5.000000
v 182.500000 -236.000000 -5.000000
v 180.000000 -233.500000 -5.000000
v 182.500000 -233.500000 -5.000000
v 180.000000 -231.000000 -5.000000
v 182.500000 -231.000000 -5.000000
v 180.000000 -238.500000 -5.000000
v 182.500000 -238.500000 -5.000000
v 185.000000 -238.500000 -5.000000
v 190.000000 -131.000000 -5.000000
v 190.000000 -126.000000 -5.000000
v 190.000000 -136.000000 -5.000000
v 185.000000 -133.500000 -5.000000
v 187.500000 -133.500000 -5.000000
v 187.500000 -131.000000 -5.000000
v 190.000000 -133.500000 -5.000000
v 187.500000 -138.500000 -5.000000
v 185.000000 -136.000000 -5.000000
v 187.500000 -136.000000 -5.000000
v 190.000000 -146.000000 -5.000000
v 185.000000 -143.500000 -5.000000
v 187.500000 -141.000000 -5.000000
v 185.000000 -151.000000 -5.000000
v 190.000000 -151.000000 -5.000000
v 190.000000 -161.000000 -5.000000
v 190.000000 -158.500000 -5.000000
v 185.000000 -161.000000 -5.000000
v 190.000000 -163.500000 -5.000000
v 185.000000 -166.000000 -5.000000
v 187.500000 -176.000000 -5.000000
v 185.000000 -171.000000 -5.000000
v 190.000000 -171.000000 -5.000000
v 190.000000 -181.000000 -5.000000
v 185.000000 -181.000000 -5.000000
v 187.500000 -181.000000 -5.000000
v 187.500000 -178.500000 -5.000000
v 185.000000 -176.000000 -5.000000
v 190.000000 -176.000000 -5.000000
v 187.500000 -186.000000 -5.000000
v 187.500000 -188.500000 -5.000000
v 190.000000 -188.500000 -5.000000
v 185.000000 -191.000000 -5.000000
v 187.500000 -191.000000 -5.000000
v 187.500000 -201.000000 -5.000000
v 190.000000 -198.500000 -5.000000
v 185.000000 -196.000000 -5.000000
v 190.000000 -206.000000 -5.000000
v 187.500000 -206.000000 -5.000000
v 187.500000 -203.500000 -5.000000
v 190.000000 -203.500000 -5.000000
v 185.000000 -203.500000 -5.000000
v 190.000000 -201.000000 -5.000000
v 185.000000 -216.000000 -5.000000
v 187.500000 -216.000000 -5.000000
v 185.000000 -211.000000 -5.000000
v 190.000000 -221.000000 -5.000000
v 187.500000 -221.000000 -5.000000
v 185.000000 -221.000000 -5.000000
v 185.000000 -218.500000 -5.000000
v 187.500000 -218.500000 -5.000000
v 187.500000 -226.000000 -5.000000
v 190.000000 -226.000000 -5.000000
v 190.000000 -223.500000 -5.000000
v 185.000000 -226.000000 -5.000000
v 187.500000 -223.500000 -5.000000
v 190.000000 -228.500000 -5.000000
v 187.500000 -231.000000 -5.000000
v 187.500000 -236.000000 -5.000000
v 185.000000 -236.000000 -5.000000
v 187.500000 -233.500000 -5.000000
v 185.000000 -233.500000 -5.000000
v 185.000000 -231.000000 -5.000000
v 190.000000 -233.500000 -5.000000
v 190.000000 -231.000000 -5.000000
v 192.500000 -126.000000 -5.000000
v 195.000000 -128.500000 -5.000000
v 195.000000 -131.000000 -5.000000
v 190.000000 -141.000000 -5.000000
v 190.000000 -138.500000 -5.000000
v 192.500000 -138.500000 -5.000000
v 195.000000 -138.500000 -5.000000
v 192.500000 -136.000000 -5.000000
v 192.500000 -141.000000 -5.000000
v 195.000000 -143.500000 -5.000000
v 195.000000 -153.500000 -5.000000
v 192.500000 -158.500000 -5.000000
v 195.000000 -161.000000 -5.000000
v 192.500000 -161.000000 -5.000000
v 190.000000 -156.000000 -5.000000
v 192.500000 -156.000000 -5.000000
v 195.000000 -163.500000 -5.000000
v 192.500000 -163.500000 -5.000000
v 192.500000 -166.000000 -5.000000
v 195.000000 -166.000000 -5.000000
v 190.000000 -166.000000 -5.000000
v 195.000000 -173.500000 -5.000000
v 195.000000 -171.000000 -5.000000
v 195.000000 -181.000000 -5.000000
v 190.000000 -178.500000 -5.000000
v 192.500000 -178.500000 -5.000000
v 192.500000 -176.000000 -5.000000
v 190.000000 -186.000000 -5.000000
v 192.500000 -186.000000 -5.000000
v 190.000000 -183.500000 -5.000000
v 192.500000 -183.500000 -5.000000
v 192.500000 -181.000000 -5.000000
v 192.500000 -191.000000 -5.000000
v 192.500000 -188.500000 -5.000000
v 195.000000 -188.500000 -5.000000
v 195.000000 -186.000000 -5.000000
v 195.000000 -196.000000 -5.000000
v 192.500000 -196.000000 -5.000000
v 190.000000 -191.000000 -5.000000
v 192.500000 -198.500000 -5.000000
v 190.000000 -196.000000 -5.000000
v 195.000000 -203.500000 -5.000000
v 192.500000 -206.000000 -5.000000
v 192.500000 -203.500000 -5.000000
v 192.500000 -201.000000 -5.000000
v 195.000000 -201.000000 -5.000000
v 190.000000 -211.000000 -5.000000
v 195.000000 -211.000000 -5.000000
v 192.500000 -221.000000 -5.000000
v 190.000000 -218.500000 -5.000000
v 192.500000 -218.500000 -5.000000
v 190.000000 -216.000000 -5.000000
v 192.500000 -216.000000 -5.000000
v 192.500000 -226.000000 -5.000000
v 192.500000 -228.500000 -5.000000
v 195.000000 -228.500000 -5.000000
v 195.000000 -236.000000 -5.000000
v 192.500000 -233.500000 -5.000000
v 192.500000 -231.000000 -5.000000
v 197.500000 -128.500000 -5.000000
v 195.000000 -126.000000 -5.000000
v 195.000000 -141.000000 -5.000000
v 197.500000 -138.500000 -5.000000
v 197.500000 -141.000000 -5.000000
v 197.500000 -153.500000 -5.000000
v 197.500000 -151.000000 -5.000000
v 195.000000 -158.500000 -5.000000
v 195.000000 -156.000000 -5.000000
v 197.500000 -158.500000 -5.000000
v 197.500000 -156.000000 -5.000000
v 195.000000 -176.000000 -5.000000
v 197.500000 -176.000000 -5.000000
v 197.500000 -173.500000 -5.000000
v 195.000000 -178.500000 -5.000000
v 197.500000 -178.500000 -5.000000
v 197.500000 -191.000000 -5.000000
v 195.000000 -191.000000 -5.000000
v 195.000000 -193.500000 -5.000000
v 197.500000 -193.500000 -5.000000
v 197.500000 -206.000000 -5.000000
v 195.000000 -233.500000 -5.000000
v 195.000000 -231.000000 -5.000000
v 0.000000 -237.000000 -5.000000
v 0.000000 -229.000000 -5.000000
v 0.000000 -225.000000 -5.000000
v 2.500000 -218.500000 -5.000000
v 2.500000 -211.000000 -5.000000
v 0.000000 -201.000000 -5.000000
v 2.500000 -176.000000 -5.000000
v 2.500000 -163.500000 -5.000000
v 0.000000 -157.000000 -5.000000
v 0.000000 -137.000000 -5.000000
v 5.000000 -141.000000 -5.000000
v 196.000000 -241.000000 -5.000000
v 190.000000 -236.000000 -5.000000
v 180.000000 -241.000000 -5.000000
v 164.000000 -241.000000 -5.000000
v 160.000000 -241.000000 -5.000000
v 140.000000 -241.000000 -5.000000
v 136.000000 -241.000000 -5.000000
v 132.000000 -241.000000 -5.000000
v 130.000000 -236.000000 -5.000000
v 125.000000 -236.000000 -5.000000
v 115.000000 -238.500000 -5.000000
v 105.000000 -238.500000 -5.000000
v 95.000000 -236.000000 -5.000000
v 88.000000 -241.000000 -5.000000
v 48.000000 -241.000000 -5.000000
v 45.000000 -236.000000 -5.000000
v 44.000000 -241.000000 -5.000000
v 36.000000 -241.000000 -5.000000
v 28.000000 -241.000000 -5.000000
v 16.000000 -241.000000 -5.000000
v 2.500000 -238.500000 -5.000000
v 197.500000 -123.500000 -5.000000
v 200.000000 -145.000000 -5.000000
v 200.000000 -149.000000 -5.000000
v 200.000000 -157.000000 -5.000000
v 200.000000 -161.000000 -5.000000
v 200.000000 -165.000000 -5.000000
v 200.000000 -173.000000 -5.000000
v 200.000000 -181.000000 -5.000000
v 200.000000 -197.000000 -5.000000
v 200.000000 -201.000000 -5.000000
v 197.500000 -201.000000 -5.000000
v 200.000000 -209.000000 -5.000000
v 200.000000 -221.000000 -5.000000
v 195.000000 -218.500000 -5.000000
v 200.000000 -225.000000 -5.000000
v 195.000000 -221.000000 -5.000000
v 195.000000 -226.000000 -5.000000
v 4.000000 -121.000000 -5.000000
v 8.000000 -121.000000 -5.000000
v 32.000000 -121.000000 -5.000000
v 36.000000 -121.000000 -5.000000
v 55.000000 -123.500000 -5.000000
v 56.000000 -121.000000 -5.000000
v 57.500000 -123.500000 -5.000000
v 60.000000 -123.500000 -5.000000
v 64.000000 -121.000000 -5.000000
v 68.000000 -121.000000 -5.000000
v 75.000000 -123.500000 -5.000000
v 88.000000 -121.000000 -5.000000
v 92.000000 -121.000000 -5.000000
v 96.000000 -121.000000 -5.000000
v 100.000000 -121.000000 -5.000000
v 108.000000 -121.000000 -5.000000
v 115.000000 -123.500000 -5.000000
v 120.000000 -121.000000 -5.000000
v 117.500000 -123.500000 -5.000000
v 140.000000 -121.000000 -5.000000
v 144.000000 -121.000000 -5.000000
v 148.000000 -121.000000 -5.000000
v 188.000000 -121.000000 -5.000000
v 190.000000 -123.500000 -5.000000
v 5.000000 -131.000000 -5.000000
v 2.500000 -126.000000 -5.000000
v 2.500000 -151.000000 -5.000000
v 0.000000 -161.000000 -5.000000
v 5.000000 -201.000000 -5.000000
v 2.500000 -193.500000 -5.000000
v 2.500000 -196.000000 -5.000000
v 0.000000 -193.000000 -5.000000
v 2.500000 -208.500000 -5.000000
v 0.000000 -209.000000 -5.000000
v 2.500000 -216.000000 -5.000000
v 2.500000 -226.000000 -5.000000
v 5.000000 -226.000000 -5.000000
v 5.000000 -231.000000 -5.000000
v 2.500000 -223.500000 -5.000000
v 2.500000 -233.500000 -5.000000
v 0.000000 -233.000000 -5.000000
v 4.000000 -241.000000 -5.000000
v 10.000000 -123.500000 -5.000000
v 5.000000 -146.000000 -5.000000
v 5.000000 -238.500000 -5.000000
v 8.000000 -241.000000 -5.000000
v 12.500000 -236.000000 -5.000000
v 15.000000 -236.000000 -5.000000
v 15.000000 -238.500000 -5.000000
v 17.500000 -238.500000 -5.000000
v 20.000000 -238.500000 -5.000000
v 20.000000 -236.000000 -5.000000
v 25.000000 -236.000000 -5.000000
v 22.500000 -123.500000 -5.000000
v 32.500000 -123.500000 -5.000000
v 40.000000 -123.500000 -5.000000
v 37.500000 -123.500000 -5.000000
v 35.000000 -123.500000 -5.000000
v 40.000000 -241.000000 -5.000000
v 40.000000 -121.000000 -5.000000
v 52.500000 -123.500000 -5.000000
v 52.000000 -121.000000 -5.000000
v 50.000000 -238.500000 -5.000000
v 52.500000 -238.500000 -5.000000
v 52.000000 -241.000000 -5.000000
v 57.500000 -238.500000 -5.000000
v 65.000000 -126.000000 -5.000000
v 65.000000 -238.500000 -5.000000
v 70.000000 -123.500000 -5.000000
v 72.500000 -123.500000 -5.000000
v 70.000000 -236.000000 -5.000000
v 80.000000 -121.000000 -5.000000
v 75.000000 -238.500000 -5.000000
v 80.000000 -241.000000 -5.000000
v 82.500000 -238.500000 -5.000000
v 85.000000 -238.500000 -5.000000
v 87.500000 -123.500000 -5.000000
v 90.000000 -123.500000 -5.000000
v 100.000000 -123.500000 -5.000000
v 100.000000 -126.000000 -5.000000
v 97.500000 -123.500000 -5.000000
v 105.000000 -126.000000 -5.000000
v 100.000000 -238.500000 -5.000000
v 105.000000 -123.500000 -5.000000
v 107.500000 -238.500000 -5.000000
v 108.000000 -241.000000 -5.000000
v 110.000000 -236.000000 -5.000000
v 120.000000 -238.500000 -5.000000
v 124.000000 -121.000000 -5.000000
v 120.000000 -123.500000 -5.000000
v 130.000000 -123.500000 -5.000000
v 137.500000 -126.000000 -5.000000
v 137.500000 -236.000000 -5.000000
v 142.500000 -123.500000 -5.000000
v 145.000000 -236.000000 -5.000000
v 152.500000 -236.000000 -5.000000
v 157.500000 -123.500000 -5.000000
v 160.000000 -123.500000 -5.000000
v 156.000000 -121.000000 -5.000000
v 165.000000 -236.000000 -5.000000
v 164.000000 -121.000000 -5.000000
v 167.500000 -126.000000 -5.000000
v 172.000000 -121.000000 -5.000000
v 172.000000 -241.000000 -5.000000
v 175.000000 -236.000000 -5.000000
v 184.000000 -241.000000 -5.000000
v 188.000000 -241.000000 -5.000000
v 192.500000 -123.500000 -5.000000
v 195.000000 -136.000000 -5.000000
v 197.500000 -136.000000 -5.000000
v 195.000000 -151.000000 -5.000000
v 195.000000 -146.000000 -5.000000
v 195.000000 -198.500000 -5.000000
v 197.500000 -196.000000 -5.000000
v 195.000000 -206.000000 -5.000000
v 195.000000 -216.000000 -5.000000
v 197.500000 -231.000000 -5.000000
v 192.500000 -236.000000 -5.000000
v 192.000000 -241.000000 -5.000000
v 195.000000 -123.500000 -5.000000
v 196.000000 -121.000000 -5.000000
v 197.500000 -131.000000 -5.000000
v 197.500000 -126.000000 -5.000000
v 197.500000 -146.000000 -5.000000
v 197.500000 -143.500000 -5.000000
v 200.000000 -141.000000 -5.000000
v 200.000000 -153.000000 -5.000000
v 197.500000 -171.000000 -5.000000
v 197.500000 -188.500000 -5.000000
v 197.500000 -186.000000 -5.000000
v 200.000000 -193.000000 -5.000000
v 197.500000 -203.500000 -5.000000
v 197.500000 -236.000000 -5.000000
v 197.500000 -233.500000 -5.000000
v 0.000000 -213.000000 -5.000000
v 2.500000 -201.000000 -5.000000
v 0.000000 -181.000000 -5.000000
v 0.000000 -129.000000 -5.000000
v 176.000000 -241.000000 -5.000000
v 155.000000 -238.500000 -5.000000
v 87.500000 -236.000000 -5.000000
v 32.500000 -236.000000 -5.000000
v 200.000000 -133.000000 -5.000000
v 197.500000 -161.000000 -5.000000
v 197.500000 -181.000000 -5.000000
v 200.000000 -185.000000 -5.000000
v 16.000000 -121.000000 -5.000000
v 25.000000 -123.500000 -5.000000
v 95.000000 -123.500000 -5.000000
v 176.000000 -121.000000 -5.000000
v 180.000000 -123.500000 -5.000000
v 185.000000 -123.500000 -5.000000
v 15.000000 -123.500000 -5.000000
v 20.000000 -123.500000 -5.000000
v 27.500000 -126.000000 -5.000000
v 110.000000 -238.500000 -5.000000
v 112.500000 -236.000000 -5.000000
v 195.000000 -183.500000 -5.000000
v 2.500000 -126.000000 0.000000
v 10.000000 -126.000000 0.000000
v 7.500000 -126.000000 0.000000
v 25.000000 -126.000000 0.000000
v 22.500000 -126.000000 0.000000
v 20.000000 -123.500000 0.000000
v 32.500000 -123.500000 0.000000
v 42.500000 -126.000000 0.000000
v 40.000000 -126.000000 0.000000
v 50.000000 -126.000000 0.000000
v 47.500000 -126.000000 0.000000
v 52.500000 -123.500000 0.000000
v 50.000000 -123.500000 0.000000
v 60.000000 -123.500000 0.000000
v 60.000000 -126.000000 0.000000
v 57.500000 -126.000000 0.000000
v 55.000000 -123.500000 0.000000
v 55.000000 -126.000000 0.000000
v 75.000000 -123.500000 0.000000
v 70.000000 -123.500000 0.000000
v 70.000000 -126.000000 0.000000
v 80.000000 -123.500000 0.000000
v 77.500000 -123.500000 0.000000
v 82.500000 -126.000000 0.000000
v 90.000000 -126.000000 0.000000
v 87.500000 -123.500000 0.000000
v 85.000000 -123.500000 0.000000
v 100.000000 -123.500000 0.000000
v 97.500000 -123.500000 0.000000
v 97.500000 -126.000000 0.000000
v 107.500000 -123.500000 0.000000
v 112.500000 -123.500000 0.000000
v 110.000000 -123.500000 0.000000
v 110.000000 -126.000000 0.000000
v 117.500000 -123.500000 0.000000
v 125.000000 -126.000000 0.000000
v 120.000000 -126.000000 0.000000
v 125.000000 -123.500000 0.000000
v 145.000000 -123.500000 0.000000
v 142.500000 -126.000000 0.000000
v 140.000000 -123.500000 0.000000
v 147.500000 -126.000000 0.000000
v 155.000000 -126.000000 0.000000
v 155.000000 -123.500000 0.000000
v 152.500000 -123.500000 0.000000
v 150.000000 -123.500000 0.000000
v 152.500000 -126.000000 0.000000
v 150.000000 -126.000000 0.000000
v 157.500000 -123.500000 0.000000
v 160.000000 -126.000000 0.000000
v 185.000000 -126.000000 0.000000
v 182.500000 -123.500000 0.000000
v 180.000000 -123.500000 0.000000
v 195.000000 -126.000000 0.000000
v 195.000000 -123.500000 0.000000
v 5.000000 -126.000000 0.000000
v 12.500000 -126.000000 0.000000
v 10.000000 -131.000000 0.000000
v 12.500000 -131.000000 0.000000
v 20.000000 -128.500000 0.000000
v 17.500000 -128.500000 0.000000
v 15.000000 -126.000000 0.000000
v 15.000000 -128.500000 0.000000
v 22.500000 -128.500000 0.000000
v 20.000000 -126.000000 0.000000
v 22.500000 -131.000000 0.000000
v 20.000000 -131.000000 0.000000
v 30.000000 -126.000000 0.000000
v 30.000000 -128.500000 0.000000
v 27.500000 -128.500000 0.000000
v 25.000000 -128.500000 0.000000
v 35.000000 -131.000000 0.000000
v 32.500000 -131.000000 0.000000
v 32.500000 -126.000000 0.000000
v 32.500000 -128.500000 0.000000
v 30.000000 -131.000000 0.000000
v 40.000000 -131.000000 0.000000
v 37.500000 -128.500000 0.000000
v 37.500000 -126.000000 0.000000
v 35.000000 -126.000000 0.000000
v 35.000000 -128.500000 0.000000
v 40.000000 -128.500000 0.000000
v 45.000000 -128.500000 0.000000
v 50.000000 -128.500000 0.000000
v 47.500000 -128.500000 0.000000
v 45.000000 -126.000000 0.000000
v 47.500000 -131.000000 0.000000
v 45.000000 -131.000000 0.000000
v 55.000000 -128.500000 0.000000
v 52.500000 -126.000000 0.000000
v 52.500000 -128.500000 0.000000
v 50.000000 -131.000000 0.000000
v 60.000000 -131.000000 0.000000
v 60.000000 -128.500000 0.000000
v 57.500000 -131.000000 0.000000
v 57.500000 -128.500000 0.000000
v 62.500000 -128.500000 0.000000
v 62.500000 -131.000000 0.000000
v 65.000000 -126.000000 0.000000
v 65.000000 -128.500000 0.000000
v 70.000000 -131.000000 0.000000
v 75.000000 -128.500000 0.000000
v 72.500000 -126.000000 0.000000
v 70.000000 -128.500000 0.000000
v 72.500000 -128.500000 0.000000
v 72.500000 -131.000000 0.000000
v 77.500000 -131.000000 0.000000
v 77.500000 -126.000000 0.000000
v 75.000000 -126.000000 0.000000
v 75.000000 -131.000000 0.000000
v 80.000000 -131.000000 0.000000
v 80.000000 -126.000000 0.000000
v 82.500000 -131.000000 0.000000
v 85.000000 -131.000000 0.000000
v 90.000000 -131.000000 0.000000
v 90.000000 -128.500000 0.000000
v 87.500000 -126.000000 0.000000
v 87.500000 -128.500000 0.000000
v 85.000000 -126.000000 0.000000
v 85.000000 -128.500000 0.000000
v 95.000000 -131.000000 0.000000
v 100.000000 -131.000000 0.000000
v 97.500000 -128.500000 0.000000
v 95.000000 -126.000000 0.000000
v 95.000000 -128.500000 0.000000
v 102.500000 -128.500000 0.000000
v 100.000000 -126.000000 0.000000
v 100.000000 -128.500000 0.000000
v 110.000000 -128.500000 0.000000
v 107.500000 -126.000000 0.000000
v 107.500000 -128.500000 0.000000
v 107.500000 -131.000000 0.000000
v 105.000000 -128.500000 0.000000
v 105.000000 -131.000000 0.000000
v 112.500000 -126.000000 0.000000
v 112.500000 -131.000000 0.000000
v 115.000000 -126.000000 0.000000
v 117.500000 -126.000000 0.000000
v 117.500000 -131.000000 0.000000
v 122.500000 -128.500000 0.000000
v 122.500000 -126.000000 0.000000
v 120.000000 -128.500000 0.000000
v 125.000000 -131.000000 0.000000
v 130.000000 -131.000000 0.000000
v 127.500000 -126.000000 0.000000
v 125.000000 -128.500000 0.000000
v 135.000000 -128.500000 0.000000
v 130.000000 -126.000000 0.000000
v 132.500000 -131.000000 0.000000
v 140.000000 -131.000000 0.000000
v 137.500000 -131.000000 0.000000
v 140.000000 -128.500000 0.000000
v 137.500000 -126.000000 0.000000
v 137.500000 -128.500000 0.000000
v 142.500000 -128.500000 0.000000
v 147.500000 -131.000000 0.000000
v 145.000000 -128.500000 0.000000
v 150.000000 -128.500000 0.000000
v 145.000000 -126.000000 0.000000
v 145.000000 -131.000000 0.000000
v 155.000000 -128.500000 0.000000
v 152.500000 -128.500000 0.000000
v 152.500000 -131.000000 0.000000
v 160.000000 -128.500000 0.000000
v 157.500000 -126.000000 0.000000
v 155.000000 -131.000000 0.000000
v 157.500000 -131.000000 0.000000
v 165.000000 -128.500000 0.000000
v 162.500000 -128.500000 0.000000
v 162.500000 -131.000000 0.000000
v 165.000000 -126.000000 0.000000
v 162.500000 -126.000000 0.000000
v 167.500000 -128.500000 0.000000
v 172.500000 -128.500000 0.000000
v 175.000000 -126.000000 0.000000
v 170.000000 -126.000000 0.000000
v 170.000000 -128.500000 0.000000
v 180.000000 -128.500000 0.000000
v 175.000000 -128.500000 0.000000
v 182.500000 -126.000000 0.000000
v 182.500000 -128.500000 0.000000
v 180.000000 -131.000000 0.000000
v 185.000000 -128.500000 0.000000
v 190.000000 -126.000000 0.000000
v 192.500000 -126.000000 0.000000
v 190.000000 -131.000000 0.000000
v 197.500000 -126.000000 0.000000
v 197.500000 -128.500000 0.000000
v 195.000000 -128.500000 0.000000
v 197.500000 -131.000000 0.000000
v 12.500000 -133.500000 0.000000
v 10.000000 -133.500000 0.000000
v 10.000000 -136.000000 0.000000
v 17.500000 -131.000000 0.000000
v 15.000000 -131.000000 0.000000
v 15.000000 -133.500000 0.000000
v 17.500000 -133.500000 0.000000
v 25.000000 -136.000000 0.000000
v 25.000000 -133.500000 0.000000
v 22.500000 -133.500000 0.000000
v 20.000000 -133.500000 0.000000
v 22.500000 -136.000000 0.000000
v 30.000000 -133.500000 0.000000
v 27.500000 -131.000000 0.000000
v 25.000000 -131.000000 0.000000
v 27.500000 -133.500000 0.000000
v 35.000000 -136.000000 0.000000
v 32.500000 -133.500000 0.000000
v 35.000000 -133.500000 0.000000
v 37.500000 -136.000000 0.000000
v 37.500000 -133.500000 0.000000
v 37.500000 -131.000000 0.000000
v 40.000000 -133.500000 0.000000
v 45.000000 -136.000000 0.000000
v 50.000000 -133.500000 0.000000
v 55.000000 -131.000000 0.000000
v 52.500000 -131.000000 0.000000
v 52.500000 -133.500000 0.000000
v 52.500000 -136.000000 0.000000
v 50.000000 -136.000000 0.000000
v 60.000000 -136.000000 0.000000
v 57.500000 -133.500000 0.000000
v 55.000000 -133.500000 0.000000
v 65.000000 -136.000000 0.000000
v 62.500000 -133.500000 0.000000
v 60.000000 -133.500000 0.000000
v 65.000000 -133.500000 0.000000
v 67.500000 -136.000000 0.000000
v 70.000000 -133.500000 0.000000
v 65.000000 -131.000000 0.000000
v 75.000000 -136.000000 0.000000
v 72.500000 -133.500000 0.000000
v 75.000000 -133.500000 0.000000
v 77.500000 -133.500000 0.000000
v 82.500000 -133.500000 0.000000
v 85.000000 -136.000000 0.000000
v 80.000000 -133.500000 0.000000
v 82.500000 -136.000000 0.000000
v 90.000000 -133.500000 0.000000
v 87.500000 -133.500000 0.000000
v 87.500000 -131.000000 0.000000
v 85.000000 -133.500000 0.000000
v 92.500000 -136.000000 0.000000
v 97.500000 -131.000000 0.000000
v 105.000000 -133.500000 0.000000
v 102.500000 -133.500000 0.000000
v 102.500000 -131.000000 0.000000
v 102.500000 -136.000000 0.000000
v 100.000000 -133.500000 0.000000
v 107.500000 -133.500000 0.000000
v 110.000000 -131.000000 0.000000
v 112.500000 -133.500000 0.000000
v 112.500000 -136.000000 0.000000
v 115.000000 -131.000000 0.000000
v 110.000000 -133.500000 0.000000
v 120.000000 -133.500000 0.000000
v 117.500000 -133.500000 0.000000
v 120.000000 -136.000000 0.000000
v 117.500000 -136.000000 0.000000
v 115.000000 -133.500000 0.000000
v 115.000000 -136.000000 0.000000
v 125.000000 -136.000000 0.000000
v 122.500000 -136.000000 0.000000
v 122.500000 -133.500000 0.000000
v 122.500000 -131.000000 0.000000
v 120.000000 -131.000000 0.000000
v 125.000000 -133.500000 0.000000
v 135.000000 -131.000000 0.000000
v 132.500000 -133.500000 0.000000
v 130.000000 -133.500000 0.000000
v 135.000000 -133.500000 0.000000
v 142.500000 -133.500000 0.000000
v 145.000000 -136.000000 0.000000
v 142.500000 -131.000000 0.000000
v 140.000000 -133.500000 0.000000
v 142.500000 -136.000000 0.000000
v 147.500000 -133.500000 0.000000
v 145.000000 -133.500000 0.000000
v 150.000000 -131.000000 0.000000
v 150.000000 -133.500000 0.000000
v 157.500000 -133.500000 0.000000
v 155.000000 -133.500000 0.000000
v 165.000000 -133.500000 0.000000
v 162.500000 -133.500000 0.000000
v 160.000000 -131.000000 0.000000
v 162.500000 -136.000000 0.000000
v 160.000000 -133.500000 0.000000
v 167.500000 -136.000000 0.000000
v 170.000000 -131.000000 0.000000
v 167.500000 -131.000000 0.000000
v 165.000000 -131.000000 0.000000
v 175.000000 -133.500000 0.000000
v 175.000000 -136.000000 0.000000
v 172.500000 -136.000000 0.000000
v 172.500000 -131.000000 0.000000
v 172.500000 -133.500000 0.000000
v 170.000000 -133.500000 0.000000
v 175.000000 -131.000000 0.000000
v 180.000000 -136.000000 0.000000
v 182.500000 -131.000000 0.000000
v 182.500000 -133.500000 0.000000
v 180.000000 -133.500000 0.000000
v 187.500000 -133.500000 0.000000
v 187.500000 -131.000000 0.000000
v 185.000000 -131.000000 0.000000
v 187.500000 -136.000000 0.000000
v 185.000000 -133.500000 0.000000
v 190.000000 -136.000000 0.000000
v 192.500000 -136.000000 0.000000
v 195.000000 -136.000000 0.000000
v 190.000000 -133.500000 0.000000
v 195.000000 -131.000000 0.000000
v 5.000000 -136.000000 0.000000
v 12.500000 -136.000000 0.000000
v 10.000000 -141.000000 0.000000
v 20.000000 -141.000000 0.000000
v 20.000000 -136.000000 0.000000
v 17.500000 -136.000000 0.000000
v 15.000000 -136.000000 0.000000
v 25.000000 -141.000000 0.000000
v 22.500000 -138.500000 0.000000
v 25.000000 -138.500000 0.000000
v 20.000000 -138.500000 0.000000
v 30.000000 -138.500000 0.000000
v 30.000000 -141.000000 0.000000
v 30.000000 -136.000000 0.000000
v 27.500000 -136.000000 0.000000
v 27.500000 -138.500000 0.000000
v 35.000000 -141.000000 0.000000
v 32.500000 -138.500000 0.000000
v 35.000000 -138.500000 0.000000
v 32.500000 -136.000000 0.000000
v 32.500000 -141.000000 0.000000
v 40.000000 -136.000000 0.000000
v 40.000000 -138.500000 0.000000
v 37.500000 -138.500000 0.000000
v 45.000000 -138.500000 0.000000
v 40.000000 -141.000000 0.000000
v 45.000000 -141.000000 0.000000
v 47.500000 -136.000000 0.000000
v 47.500000 -138.500000 0.000000
v 55.000000 -138.500000 0.000000
v 55.000000 -141.000000 0.000000
v 52.500000 -138.500000 0.000000
v 52.500000 -141.000000 0.000000
v 50.000000 -138.500000 0.000000
v 57.500000 -138.500000 0.000000
v 60.000000 -138.500000 0.000000
v 57.500000 -136.000000 0.000000
v 55.000000 -136.000000 0.000000
v 57.500000 -141.000000 0.000000
v 62.500000 -136.000000 0.000000
v 62.500000 -138.500000 0.000000
v 67.500000 -138.500000 0.000000
v 70.000000 -141.000000 0.000000
v 67.500000 -141.000000 0.000000
v 70.000000 -138.500000 0.000000
v 65.000000 -138.500000 0.000000
v 65.000000 -141.000000 0.000000
v 75.000000 -138.500000 0.000000
v 72.500000 -136.000000 0.000000
v 70.000000 -136.000000 0.000000
v 72.500000 -141.000000 0.000000
v 72.500000 -138.500000 0.000000
v 77.500000 -136.000000 0.000000
v 75.000000 -141.000000 0.000000
v 80.000000 -136.000000 0.000000
v 80.000000 -141.000000 0.000000
v 87.500000 -136.000000 0.000000
v 95.000000 -141.000000 0.000000
v 95.000000 -136.000000 0.000000
v 92.500000 -138.500000 0.000000
v 90.000000 -136.000000 0.000000
v 90.000000 -138.500000 0.000000
v 100.000000 -141.000000 0.000000
v 97.500000 -138.500000 0.000000
v 97.500000 -141.000000 0.000000
v 100.000000 -136.000000 0.000000
v 100.000000 -138.500000 0.000000
v 97.500000 -136.000000 0.000000
v 95.000000 -138.500000 0.000000
v 102.500000 -141.000000 0.000000
v 105.000000 -141.000000 0.000000
v 107.500000 -138.500000 0.000000
v 110.000000 -136.000000 0.000000
v 107.500000 -136.000000 0.000000
v 105.000000 -136.000000 0.000000
v 107.500000 -141.000000 0.000000
v 105.000000 -138.500000 0.000000
v 115.000000 -141.000000 0.000000
v 112.500000 -138.500000 0.000000
v 110.000000 -138.500000 0.000000
v 112.500000 -141.000000 0.000000
v 120.000000 -141.000000 0.000000
v 117.500000 -138.500000 0.000000
v 115.000000 -138.500000 0.000000
v 122.500000 -141.000000 0.000000
v 120.000000 -138.500000 0.000000
v 130.000000 -138.500000 0.000000
v 130.000000 -136.000000 0.000000
v 130.000000 -141.000000 0.000000
v 125.000000 -141.000000 0.000000
v 132.500000 -136.000000 0.000000
v 132.500000 -138.500000 0.000000
v 140.000000 -138.500000 0.000000
v 135.000000 -136.000000 0.000000
v 135.000000 -138.500000 0.000000
v 145.000000 -138.500000 0.000000
v 140.000000 -136.000000 0.000000
v 142.500000 -138.500000 0.000000
v 140.000000 -141.000000 0.000000
v 147.500000 -136.000000 0.000000
v 150.000000 -136.000000 0.000000
v 145.000000 -141.000000 0.000000
v 150.000000 -141.000000 0.000000
v 150.000000 -138.500000 0.000000
v 155.000000 -141.000000 0.000000
v 155.000000 -138.500000 0.000000
v 155.000000 -136.000000 0.000000
v 152.500000 -136.000000 0.000000
v 152.500000 -141.000000 0.000000
v 152.500000 -138.500000 0.000000
v 160.000000 -136.000000 0.000000
v 157.500000 -136.000000 0.000000
v 165.000000 -141.000000 0.000000
v 165.000000 -138.500000 0.000000
v 160.000000 -138.500000 0.000000
v 162.500000 -138.500000 0.000000
v 165.000000 -136.000000 0.000000
v 167.500000 -138.500000 0.000000
v 175.000000 -138.500000 0.000000
v 170.000000 -136.000000 0.000000
v 172.500000 -138.500000 0.000000
v 170.000000 -138.500000 0.000000
v 182.500000 -138.500000 0.000000
v 185.000000 -141.000000 0.000000
v 182.500000 -136.000000 0.000000
v 180.000000 -138.500000 0.000000
v 190.000000 -141.000000 0.000000
v 187.500000 -138.500000 0.000000
v 185.000000 -136.000000 0.000000
v 185.000000 -138.500000 0.000000
v 192.500000 -138.500000 0.000000
v 190.000000 -138.500000 0.000000
v 197.500000 -138.500000 0.000000
v 195.000000 -138.500000 0.000000
v 195.000000 -141.000000 0.000000
v 10.000000 -146.000000 0.000000
v 15.000000 -143.500000 0.000000
v 20.000000 -143.500000 0.000000
v 17.500000 -141.000000 0.000000
v 15.000000 -141.000000 0.000000
v 17.500000 -146.000000 0.000000
v 17.500000 -143.500000 0.000000
v 25.000000 -143.500000 0.000000
v 22.500000 -143.500000 0.000000
v 22.500000 -146.000000 0.000000
v 22.500000 -141.000000 0.000000
v 27.500000 -141.000000 0.000000
v 35.000000 -143.500000 0.000000
v 35.000000 -146.000000 0.000000
v 30.000000 -146.000000 0.000000
v 40.000000 -146.000000 0.000000
v 37.500000 -146.000000 0.000000
v 40.000000 -143.500000 0.000000
v 37.500000 -143.500000 0.000000
v 37.500000 -141.000000 0.000000
v 45.000000 -143.500000 0.000000
v 50.000000 -141.000000 0.000000
v 47.500000 -141.000000 0.000000
v 47.500000 -143.500000 0.000000
v 47.500000 -146.000000 0.000000
v 52.500000 -143.500000 0.000000
v 50.000000 -143.500000 0.000000
v 60.000000 -141.000000 0.000000
v 55.000000 -143.500000 0.000000
v 65.000000 -146.000000 0.000000
v 65.000000 -143.500000 0.000000
v 62.500000 -143.500000 0.000000
v 62.500000 -141.000000 0.000000
v 60.000000 -143.500000 0.000000
v 62.500000 -146.000000 0.000000
v 70.000000 -143.500000 0.000000
v 72.500000 -143.500000 0.000000
v 75.000000 -143.500000 0.000000
v 85.000000 -143.500000 0.000000
v 85.000000 -141.000000 0.000000
v 90.000000 -146.000000 0.000000
v 90.000000 -143.500000 0.000000
v 90.000000 -141.000000 0.000000
v 87.500000 -141.000000 0.000000
v 87.500000 -143.500000 0.000000
v 92.500000 -141.000000 0.000000
v 95.000000 -143.500000 0.000000
v 100.000000 -143.500000 0.000000
v 97.500000 -143.500000 0.000000
v 105.000000 -143.500000 0.000000
v 105.000000 -146.000000 0.000000
v 102.500000 -143.500000 0.000000
v 100.000000 -146.000000 0.000000
v 110.000000 -143.500000 0.000000
v 107.500000 -143.500000 0.000000
v 110.000000 -141.000000 0.000000
v 110.000000 -146.000000 0.000000
v 115.000000 -146.000000 0.000000
v 120.000000 -143.500000 0.000000
v 120.000000 -146.000000 0.000000
v 117.500000 -141.000000 0.000000
v 117.500000 -143.500000 0.000000
v 115.000000 -143.500000 0.000000
v 122.500000 -143.500000 0.000000
v 122.500000 -146.000000 0.000000
v 130.000000 -143.500000 0.000000
v 125.000000 -143.500000 0.000000
v 135.000000 -146.000000 0.000000
v 135.000000 -143.500000 0.000000
v 135.000000 -141.000000 0.000000
v 132.500000 -141.000000 0.000000
v 132.500000 -143.500000 0.000000
v 132.500000 -146.000000 0.000000
v 145.000000 -143.500000 0.000000
v 142.500000 -141.000000 0.000000
v 140.000000 -143.500000 0.000000
v 142.500000 -143.500000 0.000000
v 155.000000 -143.500000 0.000000
v 155.000000 -146.000000 0.000000
v 152.500000 -143.500000 0.000000
v 150.000000 -143.500000 0.000000
v 152.500000 -146.000000 0.000000
v 162.500000 -141.000000 0.000000
v 160.000000 -141.000000 0.000000
v 170.000000 -141.000000 0.000000
v 170.000000 -146.000000 0.000000
v 167.500000 -141.000000 0.000000
v 175.000000 -141.000000 0.000000
v 175.000000 -143.500000 0.000000
v 172.500000 -141.000000 0.000000
v 172.500000 -143.500000 0.000000
v 170.000000 -143.500000 0.000000
v 180.000000 -141.000000 0.000000
v 175.000000 -146.000000 0.000000
v 180.000000 -146.000000 0.000000
v 185.000000 -143.500000 0.000000
v 182.500000 -143.500000 0.000000
v 182.500000 -141.000000 0.000000
v 180.000000 -143.500000 0.000000
v 182.500000 -146.000000 0.000000
v 187.500000 -141.000000 0.000000
v 190.000000 -146.000000 0.000000
v 192.500000 -141.000000 0.000000
v 195.000000 -143.500000 0.000000
v 197.500000 -143.500000 0.000000
v 7.500000 -151.000000 0.000000
v 15.000000 -148.500000 0.000000
v 15.000000 -151.000000 0.000000
v 12.500000 -148.500000 0.000000
v 12.500000 -146.000000 0.000000
v 12.500000 -151.000000 0.000000
v 10.000000 -148.500000 0.000000
v 17.500000 -148.500000 0.000000
v 15.000000 -146.000000 0.000000
v 22.500000 -148.500000 0.000000
v 20.000000 -146.000000 0.000000
v 20.000000 -148.500000 0.000000
v 30.000000 -151.000000 0.000000
v 27.500000 -146.000000 0.000000
v 27.500000 -148.500000 0.000000
v 25.000000 -146.000000 0.000000
v 25.000000 -148.500000 0.000000
v 35.000000 -151.000000 0.000000
v 35.000000 -148.500000 0.000000
v 30.000000 -148.500000 0.000000
v 37.500000 -148.500000 0.000000
v 37.500000 -151.000000 0.000000
v 45.000000 -151.000000 0.000000
v 42.500000 -151.000000 0.000000
v 45.000000 -146.000000 0.000000
v 42.500000 -146.000000 0.000000
v 42.500000 -148.500000 0.000000
v 40.000000 -148.500000 0.000000
v 40.000000 -151.000000 0.000000
v 50.000000 -151.000000 0.000000
v 45.000000 -148.500000 0.000000
v 47.500000 -148.500000 0.000000
v 55.000000 -151.000000 0.000000
v 55.000000 -146.000000 0.000000
v 52.500000 -146.000000 0.000000
v 50.000000 -146.000000 0.000000
v 50.000000 -148.500000 0.000000
v 52.500000 -148.500000 0.000000
v 55.000000 -148.500000 0.000000
v 57.500000 -151.000000 0.000000
v 60.000000 -146.000000 0.000000
v 62.500000 -148.500000 0.000000
v 62.500000 -151.000000 0.000000
v 60.000000 -148.500000 0.000000
v 70.000000 -151.000000 0.000000
v 70.000000 -148.500000 0.000000
v 70.000000 -146.000000 0.000000
v 67.500000 -146.000000 0.000000
v 67.500000 -148.500000 0.000000
v 65.000000 -148.500000 0.000000
v 72.500000 -146.000000 0.000000
v 72.500000 -148.500000 0.000000
v 72.500000 -151.000000 0.000000
v 75.000000 -148.500000 0.000000
v 77.500000 -151.000000 0.000000
v 75.000000 -146.000000 0.000000
v 80.000000 -146.000000 0.000000
v 85.000000 -148.500000 0.000000
v 90.000000 -151.000000 0.000000
v 90.000000 -148.500000 0.000000
v 87.500000 -146.000000 0.000000
v 87.500000 -148.500000 0.000000
v 85.000000 -146.000000 0.000000
v 87.500000 -151.000000 0.000000
v 85.000000 -151.000000 0.000000
v 95.000000 -151.000000 0.000000
v 95.000000 -146.000000 0.000000
v 100.000000 -151.000000 0.000000
v 100.000000 -148.500000 0.000000
v 97.500000 -146.000000 0.000000
v 105.000000 -151.000000 0.000000
v 102.500000 -146.000000 0.000000
v 102.500000 -148.500000 0.000000
v 107.500000 -148.500000 0.000000
v 107.500000 -146.000000 0.000000
v 107.500000 -151.000000 0.000000
v 105.000000 -148.500000 0.000000
v 110.000000 -148.500000 0.000000
v 120.000000 -148.500000 0.000000
v 117.500000 -146.000000 0.000000
v 122.500000 -148.500000 0.000000
v 120.000000 -151.000000 0.000000
v 125.000000 -148.500000 0.000000
v 125.000000 -151.000000 0.000000
v 127.500000 -151.000000 0.000000
v 130.000000 -146.000000 0.000000
v 125.000000 -146.000000 0.000000
v 140.000000 -148.500000 0.000000
v 140.000000 -146.000000 0.000000
v 135.000000 -151.000000 0.000000
v 145.000000 -151.000000 0.000000
v 145.000000 -146.000000 0.000000
v 142.500000 -146.000000 0.000000
v 142.500000 -148.500000 0.000000
v 145.000000 -148.500000 0.000000
v 155.000000 -148.500000 0.000000
v 152.500000 -148.500000 0.000000
v 150.000000 -146.000000 0.000000
v 150.000000 -148.500000 0.000000
v 160.000000 -146.000000 0.000000
v 157.500000 -148.500000 0.000000
v 157.500000 -146.000000 0.000000
v 157.500000 -151.000000 0.000000
v 160.000000 -148.500000 0.000000
v 165.000000 -146.000000 0.000000
v 170.000000 -148.500000 0.000000
v 170.000000 -151.000000 0.000000
v 172.500000 -146.000000 0.000000
v 172.500000 -148.500000 0.000000
v 175.000000 -148.500000 0.000000
v 177.500000 -151.000000 0.000000
v 185.000000 -151.000000 0.000000
v 185.000000 -146.000000 0.000000
v 195.000000 -146.000000 0.000000
v 190.000000 -151.000000 0.000000
v 5.000000 -156.000000 0.000000
v 5.000000 -153.500000 0.000000
v 2.500000 -153.500000 0.000000
v 7.500000 -153.500000 0.000000
v 7.500000 -156.000000 0.000000
v 10.000000 -151.000000 0.000000
v 15.000000 -153.500000 0.000000
v 12.500000 -153.500000 0.000000
v 10.000000 -153.500000 0.000000
v 10.000000 -156.000000 0.000000
v 20.000000 -153.500000 0.000000
v 17.500000 -153.500000 0.000000
v 20.000000 -151.000000 0.000000
v 17.500000 -151.000000 0.000000
v 17.500000 -156.000000 0.000000
v 15.000000 -156.000000 0.000000
v 25.000000 -156.000000 0.000000
v 22.500000 -151.000000 0.000000
v 22.500000 -153.500000 0.000000
v 30.000000 -156.000000 0.000000
v 27.500000 -151.000000 0.000000
v 27.500000 -153.500000 0.000000
v 25.000000 -151.000000 0.000000
v 25.000000 -153.500000 0.000000
v 35.000000 -156.000000 0.000000
v 32.500000 -151.000000 0.000000
v 32.500000 -153.500000 0.000000
v 30.000000 -153.500000 0.000000
v 37.500000 -153.500000 0.000000
v 35.000000 -153.500000 0.000000
v 40.000000 -153.500000 0.000000
v 45.000000 -156.000000 0.000000
v 47.500000 -151.000000 0.000000
v 50.000000 -153.500000 0.000000
v 50.000000 -156.000000 0.000000
v 47.500000 -156.000000 0.000000
v 55.000000 -153.500000 0.000000
v 52.500000 -151.000000 0.000000
v 52.500000 -153.500000 0.000000
v 52.500000 -156.000000 0.000000
v 57.500000 -156.000000 0.000000
v 60.000000 -153.500000 0.000000
v 57.500000 -153.500000 0.000000
v 65.000000 -153.500000 0.000000
v 62.500000 -156.000000 0.000000
v 62.500000 -153.500000 0.000000
v 60.000000 -151.000000 0.000000
v 67.500000 -151.000000 0.000000
v 65.000000 -151.000000 0.000000
v 77.500000 -156.000000 0.000000
v 80.000000 -153.500000 0.000000
v 77.500000 -153.500000 0.000000
v 75.000000 -151.000000 0.000000
v 75.000000 -153.500000 0.000000
v 85.000000 -153.500000 0.000000
v 80.000000 -151.000000 0.000000
v 90.000000 -156.000000 0.000000
v 87.500000 -153.500000 0.000000
v 90.000000 -153.500000 0.000000
v 100.000000 -156.000000 0.000000
v 100.000000 -153.500000 0.000000
v 97.500000 -151.000000 0.000000
v 97.500000 -153.500000 0.000000
v 95.000000 -153.500000 0.000000
v 102.500000 -151.000000 0.000000
v 105.000000 -153.500000 0.000000
v 110.000000 -156.000000 0.000000
v 110.000000 -153.500000 0.000000
v 107.500000 -153.500000 0.000000
v 115.000000 -151.000000 0.000000
v 110.000000 -151.000000 0.000000
v 117.500000 -151.000000 0.000000
v 117.500000 -153.500000 0.000000
v 115.000000 -153.500000 0.000000
v 122.500000 -151.000000 0.000000
v 122.500000 -153.500000 0.000000
v 120.000000 -153.500000 0.000000
v 130.000000 -156.000000 0.000000
v 127.500000 -156.000000 0.000000
v 130.000000 -151.000000 0.000000
v 125.000000 -153.500000 0.000000
v 127.500000 -153.500000 0.000000
v 132.500000 -153.500000 0.000000
v 132.500000 -151.000000 0.000000
v 130.000000 -153.500000 0.000000
v 132.500000 -156.000000 0.000000
v 135.000000 -156.000000 0.000000
v 140.000000 -151.000000 0.000000
v 135.000000 -153.500000 0.000000
v 142.500000 -151.000000 0.000000
v 150.000000 -151.000000 0.000000
v 155.000000 -151.000000 0.000000
v 152.500000 -151.000000 0.000000
v 157.500000 -156.000000 0.000000
v 160.000000 -153.500000 0.000000
v 157.500000 -153.500000 0.000000
v 155.000000 -153.500000 0.000000
v 165.000000 -153.500000 0.000000
v 162.500000 -153.500000 0.000000
v 162.500000 -151.000000 0.000000
v 160.000000 -151.000000 0.000000
v 165.000000 -151.000000 0.000000
v 172.500000 -151.000000 0.000000
v 175.000000 -151.000000 0.000000
v 177.500000 -156.000000 0.000000
v 177.500000 -153.500000 0.000000
v 175.000000 -153.500000 0.000000
v 185.000000 -156.000000 0.000000
v 180.000000 -151.000000 0.000000
v 180.000000 -153.500000 0.000000
v 190.000000 -156.000000 0.000000
v 192.500000 -156.000000 0.000000
v 195.000000 -156.000000 0.000000
v 197.500000 -151.000000 0.000000
v 195.000000 -153.500000 0.000000
v 197.500000 -153.500000 0.000000
v 5.000000 -158.500000 0.000000
v 10.000000 -161.000000 0.000000
v 7.500000 -158.500000 0.000000
v 12.500000 -156.000000 0.000000
v 10.000000 -158.500000 0.000000
v 15.000000 -158.500000 0.000000
v 20.000000 -158.500000 0.000000
v 17.500000 -158.500000 0.000000
v 25.000000 -161.000000 0.000000
v 25.000000 -158.500000 0.000000
v 22.500000 -156.000000 0.000000
v 20.000000 -156.000000 0.000000
v 22.500000 -161.000000 0.000000
v 30.000000 -158.500000 0.000000
v 27.500000 -156.000000 0.000000
v 27.500000 -158.500000 0.000000
v 35.000000 -161.000000 0.000000
v 35.000000 -158.500000 0.000000
v 32.500000 -161.000000 0.000000
v 32.500000 -158.500000 0.000000
v 32.500000 -156.000000 0.000000
v 30.000000 -161.000000 0.000000
v 37.500000 -158.500000 0.000000
v 37.500000 -156.000000 0.000000
v 40.000000 -158.500000 0.000000
v 40.000000 -156.000000 0.000000
v 47.500000 -158.500000 0.000000
v 50.000000 -158.500000 0.000000
v 47.500000 -161.000000 0.000000
v 45.000000 -158.500000 0.000000
v 52.500000 -158.500000 0.000000
v 52.500000 -161.000000 0.000000
v 55.000000 -158.500000 0.000000
v 60.000000 -158.500000 0.000000
v 60.000000 -156.000000 0.000000
v 55.000000 -156.000000 0.000000
v 57.500000 -161.000000 0.000000
v 65.000000 -158.500000 0.000000
v 62.500000 -158.500000 0.000000
v 60.000000 -161.000000 0.000000
v 65.000000 -156.000000 0.000000
v 70.000000 -156.000000 0.000000
v 75.000000 -158.500000 0.000000
v 75.000000 -161.000000 0.000000
v 77.500000 -158.500000 0.000000
v 80.000000 -158.500000 0.000000
v 75.000000 -156.000000 0.000000
v 85.000000 -156.000000 0.000000
v 80.000000 -156.000000 0.000000
v 85.000000 -161.000000 0.000000
v 90.000000 -158.500000 0.000000
v 87.500000 -156.000000 0.000000
v 87.500000 -158.500000 0.000000
v 85.000000 -158.500000 0.000000
v 87.500000 -161.000000 0.000000
v 90.000000 -161.000000 0.000000
v 95.000000 -161.000000 0.000000
v 100.000000 -161.000000 0.000000
v 100.000000 -158.500000 0.000000
v 97.500000 -156.000000 0.000000
v 95.000000 -156.000000 0.000000
v 97.500000 -158.500000 0.000000
v 95.000000 -158.500000 0.000000
v 102.500000 -158.500000 0.000000
v 105.000000 -161.000000 0.000000
v 105.000000 -156.000000 0.000000
v 102.500000 -156.000000 0.000000
v 110.000000 -161.000000 0.000000
v 110.000000 -158.500000 0.000000
v 107.500000 -156.000000 0.000000
v 107.500000 -158.500000 0.000000
v 105.000000 -158.500000 0.000000
v 112.500000 -161.000000 0.000000
v 117.500000 -156.000000 0.000000
v 115.000000 -156.000000 0.000000
v 120.000000 -158.500000 0.000000
v 125.000000 -161.000000 0.000000
v 122.500000 -158.500000 0.000000
v 125.000000 -156.000000 0.000000
v 122.500000 -156.000000 0.000000
v 120.000000 -156.000000 0.000000
v 122.500000 -161.000000 0.000000
v 125.000000 -158.500000 0.000000
v 130.000000 -161.000000 0.000000
v 135.000000 -161.000000 0.000000
v 135.000000 -158.500000 0.000000
v 132.500000 -158.500000 0.000000
v 130.000000 -158.500000 0.000000
v 140.000000 -156.000000 0.000000
v 137.500000 -161.000000 0.000000
v 145.000000 -156.000000 0.000000
v 155.000000 -158.500000 0.000000
v 155.000000 -156.000000 0.000000
v 150.000000 -156.000000 0.000000
v 150.000000 -161.000000 0.000000
v 160.000000 -156.000000 0.000000
v 157.500000 -158.500000 0.000000
v 157.500000 -161.000000 0.000000
v 162.500000 -156.000000 0.000000
v 165.000000 -156.000000 0.000000
v 160.000000 -158.500000 0.000000
v 170.000000 -161.000000 0.000000
v 167.500000 -156.000000 0.000000
v 167.500000 -158.500000 0.000000
v 167.500000 -161.000000 0.000000
v 165.000000 -158.500000 0.000000
v 175.000000 -156.000000 0.000000
v 175.000000 -158.500000 0.000000
v 170.000000 -156.000000 0.000000
v 170.000000 -158.500000 0.000000
v 175.000000 -161.000000 0.000000
v 177.500000 -161.000000 0.000000
v 180.000000 -156.000000 0.000000
v 177.500000 -158.500000 0.000000
v 180.000000 -158.500000 0.000000
v 190.000000 -158.500000 0.000000
v 195.000000 -158.500000 0.000000
v 192.500000 -158.500000 0.000000
v 197.500000 -156.000000 0.000000
v 5.000000 -166.000000 0.000000
v 2.500000 -163.500000 0.000000
v 10.000000 -166.000000 0.000000
v 7.500000 -166.000000 0.000000
v 7.500000 -161.000000 0.000000
v 5.000000 -161.000000 0.000000
v 7.500000 -163.500000 0.000000
v 5.000000 -163.500000 0.000000
v 15.000000 -163.500000 0.000000
v 12.500000 -166.000000 0.000000
v 15.000000 -161.000000 0.000000
v 10.000000 -163.500000 0.000000
v 20.000000 -166.000000 0.000000
v 17.500000 -166.000000 0.000000
v 20.000000 -161.000000 0.000000
v 17.500000 -161.000000 0.000000
v 17.500000 -163.500000 0.000000
v 25.000000 -166.000000 0.000000
v 22.500000 -163.500000 0.000000
v 20.000000 -163.500000 0.000000
v 22.500000 -166.000000 0.000000
v 27.500000 -161.000000 0.000000
v 27.500000 -163.500000 0.000000
v 25.000000 -163.500000 0.000000
v 35.000000 -163.500000 0.000000
v 32.500000 -163.500000 0.000000
v 30.000000 -163.500000 0.000000
v 37.500000 -161.000000 0.000000
v 40.000000 -161.000000 0.000000
v 35.000000 -166.000000 0.000000
v 42.500000 -163.500000 0.000000
v 42.500000 -161.000000 0.000000
v 42.500000 -166.000000 0.000000
v 40.000000 -163.500000 0.000000
v 47.500000 -163.500000 0.000000
v 50.000000 -161.000000 0.000000
v 45.000000 -161.000000 0.000000
v 45.000000 -163.500000 0.000000
v 45.000000 -166.000000 0.000000
v 55.000000 -166.000000 0.000000
v 55.000000 -163.500000 0.000000
v 52.500000 -163.500000 0.000000
v 50.000000 -163.500000 0.000000
v 50.000000 -166.000000 0.000000
v 55.000000 -161.000000 0.000000
v 57.500000 -163.500000 0.000000
v 65.000000 -163.500000 0.000000
v 62.500000 -163.500000 0.000000
v 65.000000 -161.000000 0.000000
v 62.500000 -161.000000 0.000000
v 60.000000 -163.500000 0.000000
v 60.000000 -166.000000 0.000000
v 72.500000 -166.000000 0.000000
v 70.000000 -161.000000 0.000000
v 80.000000 -161.000000 0.000000
v 77.500000 -161.000000 0.000000
v 87.500000 -166.000000 0.000000
v 97.500000 -161.000000 0.000000
v 100.000000 -166.000000 0.000000
v 105.000000 -166.000000 0.000000
v 105.000000 -163.500000 0.000000
v 102.500000 -161.000000 0.000000
v 102.500000 -163.500000 0.000000
v 100.000000 -163.500000 0.000000
v 110.000000 -163.500000 0.000000
v 107.500000 -161.000000 0.000000
v 107.500000 -163.500000 0.000000
v 107.500000 -166.000000 0.000000
v 115.000000 -161.000000 0.000000
v 115.000000 -163.500000 0.000000
v 112.500000 -163.500000 0.000000
v 112.500000 -166.000000 0.000000
v 125.000000 -166.000000 0.000000
v 125.000000 -163.500000 0.000000
v 122.500000 -163.500000 0.000000
v 120.000000 -161.000000 0.000000
v 120.000000 -163.500000 0.000000
v 122.500000 -166.000000 0.000000
v 132.500000 -161.000000 0.000000
v 130.000000 -166.000000 0.000000
v 140.000000 -163.500000 0.000000
v 135.000000 -163.500000 0.000000
v 137.500000 -166.000000 0.000000
v 137.500000 -163.500000 0.000000
v 142.500000 -163.500000 0.000000
v 142.500000 -161.000000 0.000000
v 140.000000 -161.000000 0.000000
v 145.000000 -163.500000 0.000000
v 145.000000 -166.000000 0.000000
v 150.000000 -166.000000 0.000000
v 145.000000 -161.000000 0.000000
v 157.500000 -166.000000 0.000000
v 155.000000 -161.000000 0.000000
v 155.000000 -166.000000 0.000000
v 160.000000 -161.000000 0.000000
v 165.000000 -163.500000 0.000000
v 167.500000 -163.500000 0.000000
v 170.000000 -166.000000 0.000000
v 170.000000 -163.500000 0.000000
v 165.000000 -161.000000 0.000000
v 165.000000 -166.000000 0.000000
v 175.000000 -166.000000 0.000000
v 180.000000 -161.000000 0.000000
v 180.000000 -166.000000 0.000000
v 190.000000 -161.000000 0.000000
v 185.000000 -161.000000 0.000000
v 190.000000 -163.500000 0.000000
v 195.000000 -166.000000 0.000000
v 195.000000 -161.000000 0.000000
v 192.500000 -161.000000 0.000000
v 195.000000 -163.500000 0.000000
v 192.500000 -163.500000 0.000000
v 2.500000 -168.500000 0.000000
v 5.000000 -168.500000 0.000000
v 7.500000 -171.000000 0.000000
v 10.000000 -168.500000 0.000000
v 7.500000 -168.500000 0.000000
v 15.000000 -168.500000 0.000000
v 12.500000 -168.500000 0.000000
v 10.000000 -171.000000 0.000000
v 20.000000 -168.500000 0.000000
v 17.500000 -168.500000 0.000000
v 15.000000 -166.000000 0.000000
v 17.500000 -171.000000 0.000000
v 25.000000 -171.000000 0.000000
v 25.000000 -168.500000 0.000000
v 22.500000 -168.500000 0.000000
v 20.000000 -171.000000 0.000000
v 30.000000 -168.500000 0.000000
v 27.500000 -168.500000 0.000000
v 27.500000 -171.000000 0.000000
v 27.500000 -166.000000 0.000000
v 32.500000 -166.000000 0.000000
v 30.000000 -166.000000 0.000000
v 37.500000 -168.500000 0.000000
v 37.500000 -166.000000 0.000000
v 35.000000 -168.500000 0.000000
v 35.000000 -171.000000 0.000000
v 45.000000 -168.500000 0.000000
v 40.000000 -166.000000 0.000000
v 42.500000 -168.500000 0.000000
v 40.000000 -168.500000 0.000000
v 50.000000 -171.000000 0.000000
v 47.500000 -166.000000 0.000000
v 47.500000 -171.000000 0.000000
v 55.000000 -168.500000 0.000000
v 52.500000 -166.000000 0.000000
v 52.500000 -168.500000 0.000000
v 50.000000 -168.500000 0.000000
v 57.500000 -166.000000 0.000000
v 60.000000 -171.000000 0.000000
v 65.000000 -166.000000 0.000000
v 62.500000 -166.000000 0.000000
v 70.000000 -171.000000 0.000000
v 67.500000 -168.500000 0.000000
v 67.500000 -166.000000 0.000000
v 65.000000 -168.500000 0.000000
v 72.500000 -168.500000 0.000000
v 75.000000 -168.500000 0.000000
v 75.000000 -166.000000 0.000000
v 70.000000 -166.000000 0.000000
v 70.000000 -168.500000 0.000000
v 77.500000 -166.000000 0.000000
v 77.500000 -168.500000 0.000000
v 80.000000 -166.000000 0.000000
v 80.000000 -168.500000 0.000000
v 90.000000 -171.000000 0.000000
v 87.500000 -168.500000 0.000000
v 87.500000 -171.000000 0.000000
v 90.000000 -166.000000 0.000000
v 85.000000 -166.000000 0.000000
v 85.000000 -168.500000 0.000000
v 85.000000 -171.000000 0.000000
v 95.000000 -171.000000 0.000000
v 90.000000 -168.500000 0.000000
v 100.000000 -168.500000 0.000000
v 95.000000 -166.000000 0.000000
v 102.500000 -168.500000 0.000000
v 102.500000 -166.000000 0.000000
v 100.000000 -171.000000 0.000000
v 110.000000 -171.000000 0.000000
v 107.500000 -168.500000 0.000000
v 110.000000 -168.500000 0.000000
v 110.000000 -166.000000 0.000000
v 105.000000 -168.500000 0.000000
v 120.000000 -166.000000 0.000000
v 115.000000 -166.000000 0.000000
v 135.000000 -168.500000 0.000000
v 132.500000 -166.000000 0.000000
v 132.500000 -168.500000 0.000000
v 130.000000 -168.500000 0.000000
v 140.000000 -168.500000 0.000000
v 140.000000 -166.000000 0.000000
v 137.500000 -168.500000 0.000000
v 135.000000 -166.000000 0.000000
v 137.500000 -171.000000 0.000000
v 140.000000 -171.000000 0.000000
v 142.500000 -166.000000 0.000000
v 145.000000 -171.000000 0.000000
v 157.500000 -168.500000 0.000000
v 155.000000 -168.500000 0.000000
v 155.000000 -171.000000 0.000000
v 160.000000 -171.000000 0.000000
v 160.000000 -166.000000 0.000000
v 160.000000 -168.500000 0.000000
v 165.000000 -171.000000 0.000000
v 167.500000 -166.000000 0.000000
v 180.000000 -171.000000 0.000000
v 177.500000 -168.500000 0.000000
v 180.000000 -168.500000 0.000000
v 177.500000 -166.000000 0.000000
v 177.500000 -171.000000 0.000000
v 175.000000 -168.500000 0.000000
v 175.000000 -171.000000 0.000000
v 185.000000 -166.000000 0.000000
v 192.500000 -166.000000 0.000000
v 190.000000 -166.000000 0.000000
v 5.000000 -173.500000 0.000000
v 5.000000 -171.000000 0.000000
v 2.500000 -171.000000 0.000000
v 10.000000 -173.500000 0.000000
v 10.000000 -176.000000 0.000000
v 7.500000 -176.000000 0.000000
v 7.500000 -173.500000 0.000000
v 12.500000 -171.000000 0.000000
v 20.000000 -176.000000 0.000000
v 15.000000 -171.000000 0.000000
v 17.500000 -173.500000 0.000000
v 15.000000 -173.500000 0.000000
v 22.500000 -171.000000 0.000000
v 20.000000 -173.500000 0.000000
v 22.500000 -176.000000 0.000000
v 25.000000 -176.000000 0.000000
v 27.500000 -176.000000 0.000000
v 30.000000 -171.000000 0.000000
v 37.500000 -176.000000 0.000000
v 40.000000 -171.000000 0.000000
v 40.000000 -173.500000 0.000000
v 37.500000 -171.000000 0.000000
v 37.500000 -173.500000 0.000000
v 35.000000 -173.500000 0.000000
v 42.500000 -171.000000 0.000000
v 45.000000 -173.500000 0.000000
v 50.000000 -176.000000 0.000000
v 45.000000 -171.000000 0.000000
v 47.500000 -173.500000 0.000000
v 52.500000 -173.500000 0.000000
v 52.500000 -171.000000 0.000000
v 50.000000 -173.500000 0.000000
v 55.000000 -176.000000 0.000000
v 55.000000 -171.000000 0.000000
v 55.000000 -173.500000 0.000000
v 60.000000 -176.000000 0.000000
v 67.500000 -176.000000 0.000000
v 70.000000 -176.000000 0.000000
v 65.000000 -171.000000 0.000000
v 67.500000 -171.000000 0.000000
v 75.000000 -173.500000 0.000000
v 72.500000 -171.000000 0.000000
v 80.000000 -176.000000 0.000000
v 77.500000 -171.000000 0.000000
v 77.500000 -173.500000 0.000000
v 75.000000 -171.000000 0.000000
v 80.000000 -171.000000 0.000000
v 80.000000 -173.500000 0.000000
v 85.000000 -173.500000 0.000000
v 90.000000 -173.500000 0.000000
v 87.500000 -173.500000 0.000000
v 87.500000 -176.000000 0.000000
v 90.000000 -176.000000 0.000000
v 100.000000 -176.000000 0.000000
v 97.500000 -171.000000 0.000000
v 97.500000 -176.000000 0.000000
v 97.500000 -173.500000 0.000000
v 95.000000 -173.500000 0.000000
v 105.000000 -173.500000 0.000000
v 102.500000 -171.000000 0.000000
v 102.500000 -173.500000 0.000000
v 100.000000 -173.500000 0.000000
v 107.500000 -171.000000 0.000000
v 105.000000 -171.000000 0.000000
v 105.000000 -176.000000 0.000000
v 115.000000 -176.000000 0.000000
v 115.000000 -173.500000 0.000000
v 112.500000 -176.000000 0.000000
v 120.000000 -173.500000 0.000000
v 117.500000 -173.500000 0.000000
v 117.500000 -171.000000 0.000000
v 115.000000 -171.000000 0.000000
v 120.000000 -171.000000 0.000000
v 125.000000 -171.000000 0.000000
v 132.500000 -171.000000 0.000000
v 132.500000 -173.500000 0.000000
v 130.000000 -171.000000 0.000000
v 130.000000 -173.500000 0.000000
v 132.500000 -176.000000 0.000000
v 130.000000 -176.000000 0.000000
v 135.000000 -171.000000 0.000000
v 135.000000 -173.500000 0.000000
v 135.000000 -176.000000 0.000000
v 150.000000 -171.000000 0.000000
v 155.000000 -173.500000 0.000000
v 150.000000 -176.000000 0.000000
v 155.000000 -176.000000 0.000000
v 160.000000 -173.500000 0.000000
v 157.500000 -173.500000 0.000000
v 157.500000 -171.000000 0.000000
v 165.000000 -173.500000 0.000000
v 160.000000 -176.000000 0.000000
v 165.000000 -176.000000 0.000000
v 167.500000 -173.500000 0.000000
v 167.500000 -176.000000 0.000000
v 170.000000 -173.500000 0.000000
v 167.500000 -171.000000 0.000000
v 175.000000 -176.000000 0.000000
v 170.000000 -171.000000 0.000000
v 177.500000 -173.500000 0.000000
v 177.500000 -176.000000 0.000000
v 175.000000 -173.500000 0.000000
v 180.000000 -173.500000 0.000000
v 185.000000 -171.000000 0.000000
v 195.000000 -171.000000 0.000000
v 190.000000 -171.000000 0.000000
v 197.500000 -171.000000 0.000000
v 197.500000 -173.500000 0.000000
v 195.000000 -173.500000 0.000000
v 10.000000 -181.000000 0.000000
v 17.500000 -176.000000 0.000000
v 17.500000 -178.500000 0.000000
v 15.000000 -176.000000 0.000000
v 15.000000 -178.500000 0.000000
v 15.000000 -181.000000 0.000000
v 25.000000 -181.000000 0.000000
v 22.500000 -178.500000 0.000000
v 20.000000 -178.500000 0.000000
v 27.500000 -178.500000 0.000000
v 25.000000 -178.500000 0.000000
v 32.500000 -176.000000 0.000000
v 30.000000 -176.000000 0.000000
v 32.500000 -178.500000 0.000000
v 30.000000 -178.500000 0.000000
v 37.500000 -181.000000 0.000000
v 35.000000 -176.000000 0.000000
v 35.000000 -178.500000 0.000000
v 35.000000 -181.000000 0.000000
v 45.000000 -176.000000 0.000000
v 40.000000 -176.000000 0.000000
v 50.000000 -178.500000 0.000000
v 47.500000 -176.000000 0.000000
v 45.000000 -181.000000 0.000000
v 55.000000 -181.000000 0.000000
v 52.500000 -178.500000 0.000000
v 55.000000 -178.500000 0.000000
v 52.500000 -176.000000 0.000000
v 60.000000 -178.500000 0.000000
v 57.500000 -176.000000 0.000000
v 57.500000 -178.500000 0.000000
v 57.500000 -181.000000 0.000000
v 62.500000 -178.500000 0.000000
v 62.500000 -176.000000 0.000000
v 70.000000 -181.000000 0.000000
v 70.000000 -178.500000 0.000000
v 65.000000 -176.000000 0.000000
v 67.500000 -178.500000 0.000000
v 65.000000 -178.500000 0.000000
v 65.000000 -181.000000 0.000000
v 72.500000 -181.000000 0.000000
v 75.000000 -176.000000 0.000000
v 75.000000 -181.000000 0.000000
v 77.500000 -176.000000 0.000000
v 90.000000 -181.000000 0.000000
v 90.000000 -178.500000 0.000000
v 85.000000 -176.000000 0.000000
v 85.000000 -181.000000 0.000000
v 95.000000 -181.000000 0.000000
v 95.000000 -178.500000 0.000000
v 92.500000 -178.500000 0.000000
v 92.500000 -181.000000 0.000000
v 92.500000 -176.000000 0.000000
v 100.000000 -178.500000 0.000000
v 97.500000 -178.500000 0.000000
v 95.000000 -176.000000 0.000000
v 97.500000 -181.000000 0.000000
v 102.500000 -176.000000 0.000000
v 110.000000 -176.000000 0.000000
v 107.500000 -176.000000 0.000000
v 107.500000 -178.500000 0.000000
v 105.000000 -178.500000 0.000000
v 115.000000 -178.500000 0.000000
v 112.500000 -178.500000 0.000000
v 110.000000 -178.500000 0.000000
v 120.000000 -178.500000 0.000000
v 120.000000 -176.000000 0.000000
v 117.500000 -176.000000 0.000000
v 117.500000 -178.500000 0.000000
v 115.000000 -181.000000 0.000000
v 125.000000 -181.000000 0.000000
v 125.000000 -176.000000 0.000000
v 140.000000 -176.000000 0.000000
v 145.000000 -176.000000 0.000000
v 160.000000 -181.000000 0.000000
v 155.000000 -181.000000 0.000000
v 157.500000 -176.000000 0.000000
v 167.500000 -178.500000 0.000000
v 165.000000 -178.500000 0.000000
v 165.000000 -181.000000 0.000000
v 172.500000 -178.500000 0.000000
v 172.500000 -176.000000 0.000000
v 170.000000 -176.000000 0.000000
v 170.000000 -178.500000 0.000000
v 175.000000 -178.500000 0.000000
v 175.000000 -181.000000 0.000000
v 180.000000 -176.000000 0.000000
v 190.000000 -181.000000 0.000000
v 187.500000 -176.000000 0.000000
v 185.000000 -176.000000 0.000000
v 187.500000 -181.000000 0.000000
v 187.500000 -178.500000 0.000000
v 185.000000 -178.500000 0.000000
v 185.000000 -181.000000 0.000000
v 195.000000 -181.000000 0.000000
v 192.500000 -178.500000 0.000000
v 192.500000 -181.000000 0.000000
v 195.000000 -178.500000 0.000000
v 192.500000 -176.000000 0.000000
v 190.000000 -176.000000 0.000000
v 190.000000 -178.500000 0.000000
v 197.500000 -176.000000 0.000000
v 195.000000 -176.000000 0.000000
v 5.000000 -181.000000 0.000000
v 7.500000 -186.000000 0.000000
v 17.500000 -181.000000 0.000000
v 17.500000 -183.500000 0.000000
v 15.000000 -183.500000 0.000000
v 17.500000 -186.000000 0.000000
v 15.000000 -186.000000 0.000000
v 20.000000 -181.000000 0.000000
v 20.000000 -183.500000 0.000000
v 22.500000 -181.000000 0.000000
v 25.000000 -186.000000 0.000000
v 27.500000 -181.000000 0.000000
v 32.500000 -186.000000 0.000000
v 32.500000 -181.000000 0.000000
v 30.000000 -181.000000 0.000000
v 37.500000 -183.500000 0.000000
v 35.000000 -183.500000 0.000000
v 40.000000 -181.000000 0.000000
v 40.000000 -183.500000 0.000000
v 42.500000 -186.000000 0.000000
v 52.500000 -183.500000 0.000000
v 55.000000 -183.500000 0.000000
v 52.500000 -181.000000 0.000000
v 50.000000 -181.000000 0.000000
v 50.000000 -183.500000 0.000000
v 50.000000 -186.000000 0.000000
v 57.500000 -186.000000 0.000000
v 60.000000 -183.500000 0.000000
v 60.000000 -186.000000 0.000000
v 65.000000 -183.500000 0.000000
v 62.500000 -181.000000 0.000000
v 62.500000 -183.500000 0.000000
v 60.000000 -181.000000 0.000000
v 62.500000 -186.000000 0.000000
v 67.500000 -181.000000 0.000000
v 70.000000 -186.000000 0.000000
v 70.000000 -183.500000 0.000000
v 72.500000 -183.500000 0.000000
v 75.000000 -183.500000 0.000000
v 75.000000 -186.000000 0.000000
v 80.000000 -181.000000 0.000000
v 85.000000 -186.000000 0.000000
v 87.500000 -181.000000 0.000000
v 87.500000 -183.500000 0.000000
v 85.000000 -183.500000 0.000000
v 90.000000 -183.500000 0.000000
v 100.000000 -183.500000 0.000000
v 95.000000 -186.000000 0.000000
v 105.000000 -183.500000 0.000000
v 105.000000 -181.000000 0.000000
v 102.500000 -181.000000 0.000000
v 100.000000 -181.000000 0.000000
v 102.500000 -183.500000 0.000000
v 107.500000 -183.500000 0.000000
v 110.000000 -181.000000 0.000000
v 107.500000 -181.000000 0.000000
v 107.500000 -186.000000 0.000000
v 105.000000 -186.000000 0.000000
v 115.000000 -183.500000 0.000000
v 112.500000 -181.000000 0.000000
v 110.000000 -183.500000 0.000000
v 115.000000 -186.000000 0.000000
v 117.500000 -181.000000 0.000000
v 117.500000 -183.500000 0.000000
v 125.000000 -186.000000 0.000000
v 122.500000 -186.000000 0.000000
v 125.000000 -183.500000 0.000000
v 122.500000 -181.000000 0.000000
v 122.500000 -183.500000 0.000000
v 120.000000 -181.000000 0.000000
v 120.000000 -183.500000 0.000000
v 130.000000 -181.000000 0.000000
v 135.000000 -181.000000 0.000000
v 140.000000 -181.000000 0.000000
v 137.500000 -186.000000 0.000000
v 145.000000 -186.000000 0.000000
v 145.000000 -183.500000 0.000000
v 142.500000 -183.500000 0.000000
v 142.500000 -181.000000 0.000000
v 142.500000 -186.000000 0.000000
v 140.000000 -183.500000 0.000000
v 140.000000 -186.000000 0.000000
v 150.000000 -181.000000 0.000000
v 145.000000 -181.000000 0.000000
v 152.500000 -186.000000 0.000000
v 150.000000 -186.000000 0.000000
v 162.500000 -186.000000 0.000000
v 167.500000 -181.000000 0.000000
v 165.000000 -186.000000 0.000000
v 172.500000 -186.000000 0.000000
v 172.500000 -181.000000 0.000000
v 172.500000 -183.500000 0.000000
v 170.000000 -181.000000 0.000000
v 170.000000 -183.500000 0.000000
v 177.500000 -186.000000 0.000000
v 175.000000 -183.500000 0.000000
v 180.000000 -181.000000 0.000000
v 185.000000 -186.000000 0.000000
v 182.500000 -186.000000 0.000000
v 190.000000 -186.000000 0.000000
v 190.000000 -183.500000 0.000000
v 195.000000 -186.000000 0.000000
v 195.000000 -183.500000 0.000000
v 192.500000 -183.500000 0.000000
v 2.500000 -188.500000 0.000000
v 5.000000 -188.500000 0.000000
v 2.500000 -186.000000 0.000000
v 7.500000 -188.500000 0.000000
v 10.000000 -186.000000 0.000000
v 5.000000 -186.000000 0.000000
v 15.000000 -188.500000 0.000000
v 10.000000 -188.500000 0.000000
v 20.000000 -191.000000 0.000000
v 20.000000 -186.000000 0.000000
v 17.500000 -188.500000 0.000000
v 17.500000 -191.000000 0.000000
v 20.000000 -188.500000 0.000000
v 30.000000 -186.000000 0.000000
v 30.000000 -191.000000 0.000000
v 32.500000 -188.500000 0.000000
v 30.000000 -188.500000 0.000000
v 37.500000 -186.000000 0.000000
v 35.000000 -186.000000 0.000000
v 37.500000 -188.500000 0.000000
v 35.000000 -188.500000 0.000000
v 37.500000 -191.000000 0.000000
v 45.000000 -186.000000 0.000000
v 40.000000 -186.000000 0.000000
v 42.500000 -188.500000 0.000000
v 40.000000 -188.500000 0.000000
v 50.000000 -188.500000 0.000000
v 47.500000 -186.000000 0.000000
v 47.500000 -188.500000 0.000000
v 45.000000 -188.500000 0.000000
v 47.500000 -191.000000 0.000000
v 45.000000 -191.000000 0.000000
v 55.000000 -191.000000 0.000000
v 52.500000 -188.500000 0.000000
v 52.500000 -191.000000 0.000000
v 55.000000 -188.500000 0.000000
v 52.500000 -186.000000 0.000000
v 60.000000 -191.000000 0.000000
v 60.000000 -188.500000 0.000000
v 57.500000 -188.500000 0.000000
v 55.000000 -186.000000 0.000000
v 65.000000 -191.000000 0.000000
v 62.500000 -188.500000 0.000000
v 65.000000 -186.000000 0.000000
v 62.500000 -191.000000 0.000000
v 70.000000 -191.000000 0.000000
v 67.500000 -191.000000 0.000000
v 67.500000 -186.000000 0.000000
v 67.500000 -188.500000 0.000000
v 65.000000 -188.500000 0.000000
v 72.500000 -188.500000 0.000000
v 72.500000 -191.000000 0.000000
v 72.500000 -186.000000 0.000000
v 70.000000 -188.500000 0.000000
v 80.000000 -191.000000 0.000000
v 77.500000 -188.500000 0.000000
v 80.000000 -186.000000 0.000000
v 77.500000 -186.000000 0.000000
v 75.000000 -188.500000 0.000000
v 75.000000 -191.000000 0.000000
v 85.000000 -188.500000 0.000000
v 85.000000 -191.000000 0.000000
v 82.500000 -191.000000 0.000000
v 82.500000 -186.000000 0.000000
v 82.500000 -188.500000 0.000000
v 80.000000 -188.500000 0.000000
v 90.000000 -188.500000 0.000000
v 87.500000 -188.500000 0.000000
v 90.000000 -186.000000 0.000000
v 87.500000 -186.000000 0.000000
v 95.000000 -188.500000 0.000000
v 100.000000 -188.500000 0.000000
v 97.500000 -188.500000 0.000000
v 100.000000 -191.000000 0.000000
v 100.000000 -186.000000 0.000000
v 97.500000 -186.000000 0.000000
v 105.000000 -191.000000 0.000000
v 105.000000 -188.500000 0.000000
v 102.500000 -186.000000 0.000000
v 102.500000 -188.500000 0.000000
v 102.500000 -191.000000 0.000000
v 110.000000 -191.000000 0.000000
v 110.000000 -186.000000 0.000000
v 117.500000 -186.000000 0.000000
v 115.000000 -191.000000 0.000000
v 125.000000 -191.000000 0.000000
v 120.000000 -186.000000 0.000000
v 122.500000 -188.500000 0.000000
v 120.000000 -188.500000 0.000000
v 130.000000 -186.000000 0.000000
v 130.000000 -188.500000 0.000000
v 125.000000 -188.500000 0.000000
v 132.500000 -188.500000 0.000000
v 135.000000 -188.500000 0.000000
v 132.500000 -186.000000 0.000000
v 132.500000 -191.000000 0.000000
v 140.000000 -188.500000 0.000000
v 137.500000 -188.500000 0.000000
v 135.000000 -186.000000 0.000000
v 135.000000 -191.000000 0.000000
v 142.500000 -188.500000 0.000000
v 145.000000 -191.000000 0.000000
v 145.000000 -188.500000 0.000000
v 152.500000 -188.500000 0.000000
v 155.000000 -186.000000 0.000000
v 152.500000 -191.000000 0.000000
v 150.000000 -188.500000 0.000000
v 160.000000 -186.000000 0.000000
v 157.500000 -186.000000 0.000000
v 157.500000 -188.500000 0.000000
v 155.000000 -188.500000 0.000000
v 157.500000 -191.000000 0.000000
v 155.000000 -191.000000 0.000000
v 165.000000 -191.000000 0.000000
v 165.000000 -188.500000 0.000000
v 162.500000 -188.500000 0.000000
v 160.000000 -188.500000 0.000000
v 162.500000 -191.000000 0.000000
v 160.000000 -191.000000 0.000000
v 172.500000 -188.500000 0.000000
v 170.000000 -186.000000 0.000000
v 170.000000 -188.500000 0.000000
v 177.500000 -188.500000 0.000000
v 180.000000 -191.000000 0.000000
v 177.500000 -191.000000 0.000000
v 180.000000 -188.500000 0.000000
v 175.000000 -186.000000 0.000000
v 175.000000 -188.500000 0.000000
v 175.000000 -191.000000 0.000000
v 180.000000 -186.000000 0.000000
v 182.500000 -191.000000 0.000000
v 182.500000 -188.500000 0.000000
v 187.500000 -188.500000 0.000000
v 190.000000 -188.500000 0.000000
v 187.500000 -186.000000 0.000000
v 187.500000 -191.000000 0.000000
v 185.000000 -188.500000 0.000000
v 185.000000 -191.000000 0.000000
v 195.000000 -191.000000 0.000000
v 192.500000 -188.500000 0.000000
v 192.500000 -186.000000 0.000000
v 195.000000 -188.500000 0.000000
v 197.500000 -191.000000 0.000000
v 5.000000 -193.500000 0.000000
v 2.500000 -193.500000 0.000000
v 5.000000 -191.000000 0.000000
v 2.500000 -191.000000 0.000000
v 10.000000 -196.000000 0.000000
v 10.000000 -193.500000 0.000000
v 7.500000 -193.500000 0.000000
v 7.500000 -191.000000 0.000000
v 15.000000 -193.500000 0.000000
v 10.000000 -191.000000 0.000000
v 17.500000 -193.500000 0.000000
v 17.500000 -196.000000 0.000000
v 15.000000 -191.000000 0.000000
v 25.000000 -191.000000 0.000000
v 20.000000 -193.500000 0.000000
v 35.000000 -193.500000 0.000000
v 32.500000 -191.000000 0.000000
v 40.000000 -193.500000 0.000000
v 35.000000 -191.000000 0.000000
v 37.500000 -196.000000 0.000000
v 37.500000 -193.500000 0.000000
v 42.500000 -191.000000 0.000000
v 40.000000 -191.000000 0.000000
v 45.000000 -196.000000 0.000000
v 50.000000 -196.000000 0.000000
v 50.000000 -193.500000 0.000000
v 47.500000 -193.500000 0.000000
v 45.000000 -193.500000 0.000000
v 50.000000 -191.000000 0.000000
v 52.500000 -196.000000 0.000000
v 57.500000 -191.000000 0.000000
v 70.000000 -196.000000 0.000000
v 80.000000 -196.000000 0.000000
v 77.500000 -196.000000 0.000000
v 77.500000 -191.000000 0.000000
v 75.000000 -193.500000 0.000000
v 77.500000 -193.500000 0.000000
v 80.000000 -193.500000 0.000000
v 87.500000 -196.000000 0.000000
v 90.000000 -196.000000 0.000000
v 90.000000 -191.000000 0.000000
v 87.500000 -191.000000 0.000000
v 95.000000 -191.000000 0.000000
v 95.000000 -193.500000 0.000000
v 97.500000 -191.000000 0.000000
v 97.500000 -193.500000 0.000000
v 100.000000 -193.500000 0.000000
v 120.000000 -196.000000 0.000000
v 120.000000 -191.000000 0.000000
v 122.500000 -191.000000 0.000000
v 130.000000 -191.000000 0.000000
v 125.000000 -196.000000 0.000000
v 130.000000 -193.500000 0.000000
v 132.500000 -193.500000 0.000000
v 130.000000 -196.000000 0.000000
v 137.500000 -191.000000 0.000000
v 135.000000 -196.000000 0.000000
v 140.000000 -191.000000 0.000000
v 135.000000 -193.500000 0.000000
v 142.500000 -191.000000 0.000000
v 150.000000 -191.000000 0.000000
v 145.000000 -196.000000 0.000000
v 150.000000 -196.000000 0.000000
v 150.000000 -193.500000 0.000000
v 155.000000 -193.500000 0.000000
v 152.500000 -193.500000 0.000000
v 152.500000 -196.000000 0.000000
v 165.000000 -196.000000 0.000000
v 172.500000 -191.000000 0.000000
v 170.000000 -191.000000 0.000000
v 175.000000 -196.000000 0.000000
v 180.000000 -196.000000 0.000000
v 182.500000 -193.500000 0.000000
v 180.000000 -193.500000 0.000000
v 185.000000 -193.500000 0.000000
v 190.000000 -191.000000 0.000000
v 192.500000 -191.000000 0.000000
v 197.500000 -193.500000 0.000000
v 197.500000 -196.000000 0.000000
v 195.000000 -193.500000 0.000000
v 5.000000 -196.000000 0.000000
v 7.500000 -196.000000 0.000000
v 7.500000 -201.000000 0.000000
v 12.500000 -198.500000 0.000000
v 12.500000 -196.000000 0.000000
v 10.000000 -198.500000 0.000000
v 20.000000 -198.500000 0.000000
v 20.000000 -201.000000 0.000000
v 17.500000 -201.000000 0.000000
v 20.000000 -196.000000 0.000000
v 15.000000 -196.000000 0.000000
v 17.500000 -198.500000 0.000000
v 15.000000 -198.500000 0.000000
v 25.000000 -196.000000 0.000000
v 32.500000 -201.000000 0.000000
v 35.000000 -198.500000 0.000000
v 32.500000 -196.000000 0.000000
v 30.000000 -196.000000 0.000000
v 32.500000 -198.500000 0.000000
v 30.000000 -198.500000 0.000000
v 37.500000 -201.000000 0.000000
v 35.000000 -196.000000 0.000000
v 35.000000 -201.000000 0.000000
v 40.000000 -196.000000 0.000000
v 40.000000 -201.000000 0.000000
v 42.500000 -201.000000 0.000000
v 47.500000 -196.000000 0.000000
v 47.500000 -201.000000 0.000000
v 55.000000 -201.000000 0.000000
v 52.500000 -198.500000 0.000000
v 55.000000 -198.500000 0.000000
v 55.000000 -196.000000 0.000000
v 50.000000 -198.500000 0.000000
v 57.500000 -201.000000 0.000000
v 65.000000 -201.000000 0.000000
v 65.000000 -198.500000 0.000000
v 62.500000 -196.000000 0.000000
v 62.500000 -198.500000 0.000000
v 60.000000 -196.000000 0.000000
v 60.000000 -198.500000 0.000000
v 62.500000 -201.000000 0.000000
v 65.000000 -196.000000 0.000000
v 70.000000 -201.000000 0.000000
v 80.000000 -201.000000 0.000000
v 75.000000 -196.000000 0.000000
v 85.000000 -196.000000 0.000000
v 90.000000 -201.000000 0.000000
v 87.500000 -198.500000 0.000000
v 85.000000 -198.500000 0.000000
v 87.500000 -201.000000 0.000000
v 95.000000 -201.000000 0.000000
v 95.000000 -196.000000 0.000000
v 92.500000 -198.500000 0.000000
v 92.500000 -196.000000 0.000000
v 92.500000 -201.000000 0.000000
v 90.000000 -198.500000 0.000000
v 100.000000 -196.000000 0.000000
v 97.500000 -196.000000 0.000000
v 95.000000 -198.500000 0.000000
v 105.000000 -201.000000 0.000000
v 102.500000 -196.000000 0.000000
v 102.500000 -198.500000 0.000000
v 102.500000 -201.000000 0.000000
v 100.000000 -198.500000 0.000000
v 105.000000 -198.500000 0.000000
v 110.000000 -196.000000 0.000000
v 105.000000 -196.000000 0.000000
v 112.500000 -201.000000 0.000000
v 120.000000 -201.000000 0.000000
v 117.500000 -201.000000 0.000000
v 115.000000 -196.000000 0.000000
v 125.000000 -201.000000 0.000000
v 122.500000 -196.000000 0.000000
v 122.500000 -198.500000 0.000000
v 122.500000 -201.000000 0.000000
v 120.000000 -198.500000 0.000000
v 125.000000 -198.500000 0.000000
v 132.500000 -196.000000 0.000000
v 140.000000 -196.000000 0.000000
v 145.000000 -201.000000 0.000000
v 155.000000 -196.000000 0.000000
v 157.500000 -201.000000 0.000000
v 160.000000 -196.000000 0.000000
v 170.000000 -198.500000 0.000000
v 170.000000 -201.000000 0.000000
v 170.000000 -196.000000 0.000000
v 167.500000 -196.000000 0.000000
v 165.000000 -198.500000 0.000000
v 167.500000 -198.500000 0.000000
v 172.500000 -201.000000 0.000000
v 180.000000 -201.000000 0.000000
v 175.000000 -201.000000 0.000000
v 177.500000 -201.000000 0.000000
v 182.500000 -201.000000 0.000000
v 182.500000 -196.000000 0.000000
v 190.000000 -198.500000 0.000000
v 185.000000 -196.000000 0.000000
v 195.000000 -196.000000 0.000000
v 192.500000 -196.000000 0.000000
v 192.500000 -198.500000 0.000000
v 190.000000 -196.000000 0.000000
v 190.000000 -201.000000 0.000000
v 5.000000 -201.000000 0.000000
v 2.500000 -201.000000 0.000000
v 10.000000 -201.000000 0.000000
v 7.500000 -203.500000 0.000000
v 5.000000 -203.500000 0.000000
v 15.000000 -203.500000 0.000000
v 12.500000 -206.000000 0.000000
v 10.000000 -203.500000 0.000000
v 15.000000 -201.000000 0.000000
v 12.500000 -201.000000 0.000000
v 20.000000 -203.500000 0.000000
v 17.500000 -203.500000 0.000000
v 17.500000 -206.000000 0.000000
v 15.000000 -206.000000 0.000000
v 20.000000 -206.000000 0.000000
v 30.000000 -203.500000 0.000000
v 30.000000 -201.000000 0.000000
v 25.000000 -201.000000 0.000000
v 25.000000 -206.000000 0.000000
v 30.000000 -206.000000 0.000000
v 35.000000 -203.500000 0.000000
v 32.500000 -203.500000 0.000000
v 35.000000 -206.000000 0.000000
v 40.000000 -203.500000 0.000000
v 37.500000 -203.500000 0.000000
v 37.500000 -206.000000 0.000000
v 45.000000 -206.000000 0.000000
v 45.000000 -201.000000 0.000000
v 42.500000 -203.500000 0.000000
v 40.000000 -206.000000 0.000000
v 50.000000 -206.000000 0.000000
v 47.500000 -203.500000 0.000000
v 47.500000 -206.000000 0.000000
v 50.000000 -203.500000 0.000000
v 45.000000 -203.500000 0.000000
v 52.500000 -201.000000 0.000000
v 52.500000 -203.500000 0.000000
v 50.000000 -201.000000 0.000000
v 57.500000 -203.500000 0.000000
v 55.000000 -203.500000 0.000000
v 55.000000 -206.000000 0.000000
v 62.500000 -206.000000 0.000000
v 65.000000 -203.500000 0.000000
v 60.000000 -201.000000 0.000000
v 62.500000 -203.500000 0.000000
v 60.000000 -203.500000 0.000000
v 67.500000 -203.500000 0.000000
v 67.500000 -201.000000 0.000000
v 67.500000 -206.000000 0.000000
v 65.000000 -206.000000 0.000000
v 70.000000 -203.500000 0.000000
v 70.000000 -206.000000 0.000000
v 75.000000 -203.500000 0.000000
v 80.000000 -203.500000 0.000000
v 77.500000 -201.000000 0.000000
v 75.000000 -201.000000 0.000000
v 77.500000 -206.000000 0.000000
v 77.500000 -203.500000 0.000000
v 80.000000 -206.000000 0.000000
v 90.000000 -206.000000 0.000000
v 87.500000 -203.500000 0.000000
v 90.000000 -203.500000 0.000000
v 85.000000 -201.000000 0.000000
v 85.000000 -203.500000 0.000000
v 100.000000 -203.500000 0.000000
v 100.000000 -201.000000 0.000000
v 102.500000 -203.500000 0.000000
v 105.000000 -206.000000 0.000000
v 105.000000 -203.500000 0.000000
v 100.000000 -206.000000 0.000000
v 110.000000 -206.000000 0.000000
v 107.500000 -203.500000 0.000000
v 110.000000 -203.500000 0.000000
v 107.500000 -201.000000 0.000000
v 107.500000 -206.000000 0.000000
v 112.500000 -203.500000 0.000000
v 115.000000 -203.500000 0.000000
v 115.000000 -201.000000 0.000000
v 110.000000 -201.000000 0.000000
v 112.500000 -206.000000 0.000000
v 120.000000 -206.000000 0.000000
v 117.500000 -203.500000 0.000000
v 117.500000 -206.000000 0.000000
v 125.000000 -206.000000 0.000000
v 125.000000 -203.500000 0.000000
v 122.500000 -203.500000 0.000000
v 120.000000 -203.500000 0.000000
v 130.000000 -203.500000 0.000000
v 135.000000 -201.000000 0.000000
v 132.500000 -201.000000 0.000000
v 132.500000 -203.500000 0.000000
v 130.000000 -201.000000 0.000000
v 137.500000 -203.500000 0.000000
v 137.500000 -206.000000 0.000000
v 140.000000 -201.000000 0.000000
v 137.500000 -201.000000 0.000000
v 135.000000 -203.500000 0.000000
v 135.000000 -206.000000 0.000000
v 140.000000 -203.500000 0.000000
v 155.000000 -203.500000 0.000000
v 150.000000 -201.000000 0.000000
v 160.000000 -203.500000 0.000000
v 157.500000 -203.500000 0.000000
v 155.000000 -201.000000 0.000000
v 155.000000 -206.000000 0.000000
v 162.500000 -203.500000 0.000000
v 162.500000 -201.000000 0.000000
v 160.000000 -201.000000 0.000000
v 160.000000 -206.000000 0.000000
v 170.000000 -203.500000 0.000000
v 167.500000 -201.000000 0.000000
v 167.500000 -203.500000 0.000000
v 165.000000 -201.000000 0.000000
v 165.000000 -203.500000 0.000000
v 175.000000 -206.000000 0.000000
v 172.500000 -203.500000 0.000000
v 180.000000 -206.000000 0.000000
v 180.000000 -203.500000 0.000000
v 177.500000 -203.500000 0.000000
v 175.000000 -203.500000 0.000000
v 182.500000 -203.500000 0.000000
v 182.500000 -206.000000 0.000000
v 185.000000 -203.500000 0.000000
v 185.000000 -201.000000 0.000000
v 190.000000 -206.000000 0.000000
v 190.000000 -203.500000 0.000000
v 187.500000 -203.500000 0.000000
v 187.500000 -201.000000 0.000000
v 195.000000 -206.000000 0.000000
v 192.500000 -203.500000 0.000000
v 192.500000 -206.000000 0.000000
v 195.000000 -203.500000 0.000000
v 192.500000 -201.000000 0.000000
v 197.500000 -206.000000 0.000000
v 5.000000 -208.500000 0.000000
v 2.500000 -211.000000 0.000000
v 5.000000 -206.000000 0.000000
v 2.500000 -206.000000 0.000000
v 10.000000 -208.500000 0.000000
v 7.500000 -208.500000 0.000000
v 10.000000 -211.000000 0.000000
v 10.000000 -206.000000 0.000000
v 7.500000 -206.000000 0.000000
v 7.500000 -211.000000 0.000000
v 12.500000 -208.500000 0.000000
v 15.000000 -208.500000 0.000000
v 17.500000 -211.000000 0.000000
v 20.000000 -208.500000 0.000000
v 17.500000 -208.500000 0.000000
v 22.500000 -211.000000 0.000000
v 30.000000 -211.000000 0.000000
v 25.000000 -211.000000 0.000000
v 35.000000 -211.000000 0.000000
v 35.000000 -208.500000 0.000000
v 32.500000 -206.000000 0.000000
v 37.500000 -208.500000 0.000000
v 37.500000 -211.000000 0.000000
v 42.500000 -206.000000 0.000000
v 40.000000 -208.500000 0.000000
v 50.000000 -208.500000 0.000000
v 55.000000 -211.000000 0.000000
v 52.500000 -206.000000 0.000000
v 52.500000 -208.500000 0.000000
v 55.000000 -208.500000 0.000000
v 57.500000 -206.000000 0.000000
v 60.000000 -206.000000 0.000000
v 62.500000 -211.000000 0.000000
v 65.000000 -211.000000 0.000000
v 70.000000 -211.000000 0.000000
v 75.000000 -206.000000 0.000000
v 75.000000 -208.500000 0.000000
v 77.500000 -208.500000 0.000000
v 85.000000 -206.000000 0.000000
v 80.000000 -208.500000 0.000000
v 87.500000 -206.000000 0.000000
v 85.000000 -208.500000 0.000000
v 87.500000 -208.500000 0.000000
v 95.000000 -206.000000 0.000000
v 92.500000 -206.000000 0.000000
v 92.500000 -208.500000 0.000000
v 90.000000 -208.500000 0.000000
v 90.000000 -211.000000 0.000000
v 100.000000 -208.500000 0.000000
v 95.000000 -208.500000 0.000000
v 100.000000 -211.000000 0.000000
v 105.000000 -211.000000 0.000000
v 102.500000 -206.000000 0.000000
v 102.500000 -208.500000 0.000000
v 102.500000 -211.000000 0.000000
v 110.000000 -211.000000 0.000000
v 107.500000 -208.500000 0.000000
v 105.000000 -208.500000 0.000000
v 115.000000 -206.000000 0.000000
v 110.000000 -208.500000 0.000000
v 115.000000 -211.000000 0.000000
v 120.000000 -211.000000 0.000000
v 117.500000 -208.500000 0.000000
v 117.500000 -211.000000 0.000000
v 115.000000 -208.500000 0.000000
v 122.500000 -211.000000 0.000000
v 120.000000 -208.500000 0.000000
v 122.500000 -206.000000 0.000000
v 130.000000 -208.500000 0.000000
v 125.000000 -211.000000 0.000000
v 135.000000 -208.500000 0.000000
v 132.500000 -208.500000 0.000000
v 135.000000 -211.000000 0.000000
v 132.500000 -206.000000 0.000000
v 130.000000 -206.000000 0.000000
v 132.500000 -211.000000 0.000000
v 130.000000 -211.000000 0.000000
v 137.500000 -211.000000 0.000000
v 140.000000 -206.000000 0.000000
v 145.000000 -206.000000 0.000000
v 150.000000 -206.000000 0.000000
v 155.000000 -208.500000 0.000000
v 150.000000 -211.000000 0.000000
v 160.000000 -211.000000 0.000000
v 157.500000 -206.000000 0.000000
v 157.500000 -208.500000 0.000000
v 157.500000 -211.000000 0.000000
v 162.500000 -206.000000 0.000000
v 160.000000 -208.500000 0.000000
v 165.000000 -206.000000 0.000000
v 162.500000 -211.000000 0.000000
v 170.000000 -206.000000 0.000000
v 167.500000 -206.000000 0.000000
v 167.500000 -211.000000 0.000000
v 172.500000 -206.000000 0.000000
v 170.000000 -211.000000 0.000000
v 175.000000 -211.000000 0.000000
v 180.000000 -211.000000 0.000000
v 180.000000 -208.500000 0.000000
v 177.500000 -206.000000 0.000000
v 177.500000 -208.500000 0.000000
v 175.000000 -208.500000 0.000000
v 185.000000 -206.000000 0.000000
v 187.500000 -206.000000 0.000000
v 7.500000 -216.000000 0.000000
v 5.000000 -211.000000 0.000000
v 5.000000 -216.000000 0.000000
v 12.500000 -211.000000 0.000000
v 20.000000 -213.500000 0.000000
v 20.000000 -211.000000 0.000000
v 17.500000 -213.500000 0.000000
v 15.000000 -211.000000 0.000000
v 17.500000 -216.000000 0.000000
v 15.000000 -213.500000 0.000000
v 25.000000 -216.000000 0.000000
v 22.500000 -213.500000 0.000000
v 25.000000 -213.500000 0.000000
v 30.000000 -213.500000 0.000000
v 35.000000 -213.500000 0.000000
v 32.500000 -213.500000 0.000000
v 32.500000 -216.000000 0.000000
v 32.500000 -211.000000 0.000000
v 37.500000 -213.500000 0.000000
v 35.000000 -216.000000 0.000000
v 40.000000 -213.500000 0.000000
v 40.000000 -211.000000 0.000000
v 50.000000 -213.500000 0.000000
v 50.000000 -211.000000 0.000000
v 45.000000 -211.000000 0.000000
v 50.000000 -216.000000 0.000000
v 45.000000 -216.000000 0.000000
v 55.000000 -216.000000 0.000000
v 55.000000 -213.500000 0.000000
v 52.500000 -213.500000 0.000000
v 52.500000 -211.000000 0.000000
v 57.500000 -213.500000 0.000000
v 60.000000 -213.500000 0.000000
v 60.000000 -211.000000 0.000000
v 57.500000 -211.000000 0.000000
v 57.500000 -216.000000 0.000000
v 62.500000 -213.500000 0.000000
v 60.000000 -216.000000 0.000000
v 70.000000 -216.000000 0.000000
v 65.000000 -213.500000 0.000000
v 75.000000 -211.000000 0.000000
v 80.000000 -211.000000 0.000000
v 77.500000 -211.000000 0.000000
v 75.000000 -216.000000 0.000000
v 85.000000 -211.000000 0.000000
v 87.500000 -211.000000 0.000000
v 90.000000 -216.000000 0.000000
v 95.000000 -211.000000 0.000000
v 92.500000 -211.000000 0.000000
v 102.500000 -216.000000 0.000000
v 100.000000 -216.000000 0.000000
v 110.000000 -213.500000 0.000000
v 107.500000 -211.000000 0.000000
v 107.500000 -213.500000 0.000000
v 105.000000 -213.500000 0.000000
v 107.500000 -216.000000 0.000000
v 105.000000 -216.000000 0.000000
v 110.000000 -216.000000 0.000000
v 115.000000 -216.000000 0.000000
v 120.000000 -216.000000 0.000000
v 117.500000 -213.500000 0.000000
v 115.000000 -213.500000 0.000000
v 117.500000 -216.000000 0.000000
v 125.000000 -213.500000 0.000000
v 120.000000 -213.500000 0.000000
v 122.500000 -216.000000 0.000000
v 122.500000 -213.500000 0.000000
v 127.500000 -216.000000 0.000000
v 135.000000 -216.000000 0.000000
v 135.000000 -213.500000 0.000000
v 140.000000 -213.500000 0.000000
v 140.000000 -216.000000 0.000000
v 137.500000 -213.500000 0.000000
v 145.000000 -213.500000 0.000000
v 142.500000 -213.500000 0.000000
v 145.000000 -216.000000 0.000000
v 145.000000 -211.000000 0.000000
v 142.500000 -211.000000 0.000000
v 140.000000 -211.000000 0.000000
v 155.000000 -211.000000 0.000000
v 155.000000 -216.000000 0.000000
v 160.000000 -213.500000 0.000000
v 162.500000 -213.500000 0.000000
v 162.500000 -216.000000 0.000000
v 170.000000 -213.500000 0.000000
v 167.500000 -213.500000 0.000000
v 167.500000 -216.000000 0.000000
v 165.000000 -211.000000 0.000000
v 165.000000 -213.500000 0.000000
v 175.000000 -216.000000 0.000000
v 177.500000 -211.000000 0.000000
v 180.000000 -216.000000 0.000000
v 190.000000 -216.000000 0.000000
v 190.000000 -211.000000 0.000000
v 185.000000 -211.000000 0.000000
v 195.000000 -216.000000 0.000000
v 195.000000 -211.000000 0.000000
v 2.500000 -218.500000 0.000000
v 5.000000 -218.500000 0.000000
v 10.000000 -216.000000 0.000000
v 7.500000 -218.500000 0.000000
v 10.000000 -218.500000 0.000000
v 15.000000 -218.500000 0.000000
v 15.000000 -216.000000 0.000000
v 20.000000 -218.500000 0.000000
v 17.500000 -218.500000 0.000000
v 17.500000 -221.000000 0.000000
v 15.000000 -221.000000 0.000000
v 22.500000 -216.000000 0.000000
v 20.000000 -216.000000 0.000000
v 25.000000 -221.000000 0.000000
v 30.000000 -216.000000 0.000000
v 35.000000 -218.500000 0.000000
v 32.500000 -218.500000 0.000000
v 30.000000 -218.500000 0.000000
v 30.000000 -221.000000 0.000000
v 40.000000 -218.500000 0.000000
v 37.500000 -216.000000 0.000000
v 37.500000 -218.500000 0.000000
v 40.000000 -216.000000 0.000000
v 50.000000 -218.500000 0.000000
v 52.500000 -218.500000 0.000000
v 52.500000 -216.000000 0.000000
v 57.500000 -221.000000 0.000000
v 60.000000 -218.500000 0.000000
v 55.000000 -218.500000 0.000000
v 62.500000 -218.500000 0.000000
v 65.000000 -216.000000 0.000000
v 62.500000 -216.000000 0.000000
v 65.000000 -218.500000 0.000000
v 62.500000 -221.000000 0.000000
v 70.000000 -221.000000 0.000000
v 75.000000 -218.500000 0.000000
v 80.000000 -221.000000 0.000000
v 77.500000 -218.500000 0.000000
v 77.500000 -221.000000 0.000000
v 77.500000 -216.000000 0.000000
v 85.000000 -216.000000 0.000000
v 80.000000 -216.000000 0.000000
v 80.000000 -218.500000 0.000000
v 95.000000 -216.000000 0.000000
v 100.000000 -218.500000 0.000000
v 95.000000 -221.000000 0.000000
v 102.500000 -221.000000 0.000000
v 102.500000 -218.500000 0.000000
v 107.500000 -221.000000 0.000000
v 107.500000 -218.500000 0.000000
v 105.000000 -218.500000 0.000000
v 110.000000 -221.000000 0.000000
v 110.000000 -218.500000 0.000000
v 122.500000 -218.500000 0.000000
v 122.500000 -221.000000 0.000000
v 125.000000 -216.000000 0.000000
v 120.000000 -218.500000 0.000000
v 127.500000 -218.500000 0.000000
v 125.000000 -218.500000 0.000000
v 135.000000 -221.000000 0.000000
v 132.500000 -216.000000 0.000000
v 130.000000 -216.000000 0.000000
v 132.500000 -218.500000 0.000000
v 130.000000 -218.500000 0.000000
v 130.000000 -221.000000 0.000000
v 140.000000 -218.500000 0.000000
v 137.500000 -218.500000 0.000000
v 137.500000 -216.000000 0.000000
v 135.000000 -218.500000 0.000000
v 142.500000 -218.500000 0.000000
v 142.500000 -221.000000 0.000000
v 145.000000 -218.500000 0.000000
v 142.500000 -216.000000 0.000000
v 140.000000 -221.000000 0.000000
v 150.000000 -221.000000 0.000000
v 150.000000 -218.500000 0.000000
v 147.500000 -216.000000 0.000000
v 147.500000 -218.500000 0.000000
v 150.000000 -216.000000 0.000000
v 157.500000 -216.000000 0.000000
v 157.500000 -218.500000 0.000000
v 157.500000 -221.000000 0.000000
v 155.000000 -218.500000 0.000000
v 155.000000 -221.000000 0.000000
v 165.000000 -218.500000 0.000000
v 165.000000 -216.000000 0.000000
v 162.500000 -218.500000 0.000000
v 160.000000 -216.000000 0.000000
v 160.000000 -218.500000 0.000000
v 170.000000 -216.000000 0.000000
v 190.000000 -221.000000 0.000000
v 187.500000 -216.000000 0.000000
v 185.000000 -216.000000 0.000000
v 187.500000 -218.500000 0.000000
v 185.000000 -218.500000 0.000000
v 192.500000 -221.000000 0.000000
v 192.500000 -216.000000 0.000000
v 192.500000 -218.500000 0.000000
v 190.000000 -218.500000 0.000000
v 7.500000 -221.000000 0.000000
v 5.000000 -221.000000 0.000000
v 7.500000 -223.500000 0.000000
v 7.500000 -226.000000 0.000000
v 5.000000 -223.500000 0.000000
v 15.000000 -223.500000 0.000000
v 12.500000 -223.500000 0.000000
v 12.500000 -221.000000 0.000000
v 10.000000 -221.000000 0.000000
v 10.000000 -223.500000 0.000000
v 12.500000 -226.000000 0.000000
v 10.000000 -226.000000 0.000000
v 17.500000 -223.500000 0.000000
v 17.500000 -226.000000 0.000000
v 20.000000 -223.500000 0.000000
v 20.000000 -221.000000 0.000000
v 25.000000 -226.000000 0.000000
v 32.500000 -221.000000 0.000000
v 40.000000 -223.500000 0.000000
v 40.000000 -226.000000 0.000000
v 37.500000 -223.500000 0.000000
v 37.500000 -226.000000 0.000000
v 37.500000 -221.000000 0.000000
v 35.000000 -221.000000 0.000000
v 35.000000 -223.500000 0.000000
v 45.000000 -221.000000 0.000000
v 42.500000 -221.000000 0.000000
v 42.500000 -223.500000 0.000000
v 40.000000 -221.000000 0.000000
v 50.000000 -223.500000 0.000000
v 45.000000 -223.500000 0.000000
v 50.000000 -226.000000 0.000000
v 55.000000 -223.500000 0.000000
v 55.000000 -221.000000 0.000000
v 52.500000 -221.000000 0.000000
v 52.500000 -223.500000 0.000000
v 50.000000 -221.000000 0.000000
v 57.500000 -223.500000 0.000000
v 57.500000 -226.000000 0.000000
v 60.000000 -221.000000 0.000000
v 60.000000 -223.500000 0.000000
v 62.500000 -226.000000 0.000000
v 65.000000 -221.000000 0.000000
v 75.000000 -221.000000 0.000000
v 70.000000 -226.000000 0.000000
v 77.500000 -223.500000 0.000000
v 80.000000 -223.500000 0.000000
v 77.500000 -226.000000 0.000000
v 75.000000 -223.500000 0.000000
v 85.000000 -223.500000 0.000000
v 87.500000 -223.500000 0.000000
v 87.500000 -221.000000 0.000000
v 85.000000 -221.000000 0.000000
v 87.500000 -226.000000 0.000000
v 85.000000 -226.000000 0.000000
v 92.500000 -226.000000 0.000000
v 92.500000 -223.500000 0.000000
v 92.500000 -221.000000 0.000000
v 90.000000 -221.000000 0.000000
v 90.000000 -223.500000 0.000000
v 100.000000 -223.500000 0.000000
v 95.000000 -223.500000 0.000000
v 100.000000 -226.000000 0.000000
v 100.000000 -221.000000 0.000000
v 105.000000 -226.000000 0.000000
v 105.000000 -221.000000 0.000000
v 105.000000 -223.500000 0.000000
v 102.500000 -223.500000 0.000000
v 102.500000 -226.000000 0.000000
v 110.000000 -226.000000 0.000000
v 110.000000 -223.500000 0.000000
v 107.500000 -223.500000 0.000000
v 115.000000 -226.000000 0.000000
v 115.000000 -223.500000 0.000000
v 120.000000 -221.000000 0.000000
v 117.500000 -221.000000 0.000000
v 117.500000 -223.500000 0.000000
v 115.000000 -221.000000 0.000000
v 120.000000 -223.500000 0.000000
v 120.000000 -226.000000 0.000000
v 122.500000 -226.000000 0.000000
v 125.000000 -221.000000 0.000000
v 127.500000 -221.000000 0.000000
v 125.000000 -226.000000 0.000000
v 132.500000 -221.000000 0.000000
v 137.500000 -221.000000 0.000000
v 145.000000 -221.000000 0.000000
v 145.000000 -226.000000 0.000000
v 147.500000 -221.000000 0.000000
v 155.000000 -226.000000 0.000000
v 160.000000 -223.500000 0.000000
v 160.000000 -226.000000 0.000000
v 157.500000 -223.500000 0.000000
v 155.000000 -223.500000 0.000000
v 160.000000 -221.000000 0.000000
v 162.500000 -221.000000 0.000000
v 165.000000 -221.000000 0.000000
v 175.000000 -221.000000 0.000000
v 170.000000 -221.000000 0.000000
v 175.000000 -226.000000 0.000000
v 185.000000 -226.000000 0.000000
v 182.500000 -223.500000 0.000000
v 185.000000 -221.000000 0.000000
v 182.500000 -221.000000 0.000000
v 180.000000 -221.000000 0.000000
v 180.000000 -223.500000 0.000000
v 190.000000 -226.000000 0.000000
v 187.500000 -223.500000 0.000000
v 187.500000 -221.000000 0.000000
v 185.000000 -223.500000 0.000000
v 190.000000 -223.500000 0.000000
v 195.000000 -221.000000 0.000000
v 10.000000 -231.000000 0.000000
v 12.500000 -231.000000 0.000000
v 20.000000 -226.000000 0.000000
v 17.500000 -228.500000 0.000000
v 15.000000 -226.000000 0.000000
v 17.500000 -231.000000 0.000000
v 15.000000 -228.500000 0.000000
v 20.000000 -228.500000 0.000000
v 30.000000 -226.000000 0.000000
v 25.000000 -231.000000 0.000000
v 32.500000 -228.500000 0.000000
v 32.500000 -226.000000 0.000000
v 30.000000 -228.500000 0.000000
v 40.000000 -228.500000 0.000000
v 35.000000 -226.000000 0.000000
v 37.500000 -228.500000 0.000000
v 35.000000 -228.500000 0.000000
v 45.000000 -231.000000 0.000000
v 42.500000 -226.000000 0.000000
v 42.500000 -228.500000 0.000000
v 42.500000 -231.000000 0.000000
v 50.000000 -228.500000 0.000000
v 47.500000 -228.500000 0.000000
v 47.500000 -231.000000 0.000000
v 47.500000 -226.000000 0.000000
v 45.000000 -226.000000 0.000000
v 45.000000 -228.500000 0.000000
v 55.000000 -228.500000 0.000000
v 52.500000 -226.000000 0.000000
v 52.500000 -228.500000 0.000000
v 60.000000 -226.000000 0.000000
v 57.500000 -228.500000 0.000000
v 55.000000 -226.000000 0.000000
v 65.000000 -228.500000 0.000000
v 62.500000 -228.500000 0.000000
v 65.000000 -226.000000 0.000000
v 62.500000 -231.000000 0.000000
v 60.000000 -228.500000 0.000000
v 75.000000 -226.000000 0.000000
v 77.500000 -231.000000 0.000000
v 75.000000 -231.000000 0.000000
v 80.000000 -226.000000 0.000000
v 90.000000 -226.000000 0.000000
v 87.500000 -231.000000 0.000000
v 95.000000 -226.000000 0.000000
v 100.000000 -228.500000 0.000000
v 97.500000 -228.500000 0.000000
v 97.500000 -226.000000 0.000000
v 95.000000 -228.500000 0.000000
v 102.500000 -231.000000 0.000000
v 107.500000 -228.500000 0.000000
v 107.500000 -226.000000 0.000000
v 105.000000 -228.500000 0.000000
v 115.000000 -228.500000 0.000000
v 110.000000 -228.500000 0.000000
v 120.000000 -231.000000 0.000000
v 117.500000 -228.500000 0.000000
v 117.500000 -226.000000 0.000000
v 122.500000 -228.500000 0.000000
v 122.500000 -231.000000 0.000000
v 125.000000 -228.500000 0.000000
v 120.000000 -228.500000 0.000000
v 135.000000 -226.000000 0.000000
v 130.000000 -226.000000 0.000000
v 137.500000 -231.000000 0.000000
v 135.000000 -231.000000 0.000000
v 142.500000 -231.000000 0.000000
v 140.000000 -231.000000 0.000000
v 140.000000 -226.000000 0.000000
v 150.000000 -226.000000 0.000000
v 155.000000 -231.000000 0.000000
v 160.000000 -228.500000 0.000000
v 157.500000 -231.000000 0.000000
v 160.000000 -231.000000 0.000000
v 157.500000 -226.000000 0.000000
v 165.000000 -231.000000 0.000000
v 165.000000 -226.000000 0.000000
v 162.500000 -226.000000 0.000000
v 162.500000 -228.500000 0.000000
v 167.500000 -226.000000 0.000000
v 167.500000 -228.500000 0.000000
v 165.000000 -228.500000 0.000000
v 167.500000 -231.000000 0.000000
v 170.000000 -228.500000 0.000000
v 170.000000 -226.000000 0.000000
v 177.500000 -231.000000 0.000000
v 180.000000 -226.000000 0.000000
v 182.500000 -231.000000 0.000000
v 182.500000 -226.000000 0.000000
v 187.500000 -226.000000 0.000000
v 185.000000 -231.000000 0.000000
v 195.000000 -226.000000 0.000000
v 192.500000 -226.000000 0.000000
v 192.500000 -231.000000 0.000000
v 192.500000 -228.500000 0.000000
v 190.000000 -228.500000 0.000000
v 2.500000 -233.500000 0.000000
v 7.500000 -231.000000 0.000000
v 10.000000 -233.500000 0.000000
v 7.500000 -233.500000 0.000000
v 5.000000 -231.000000 0.000000
v 5.000000 -233.500000 0.000000
v 15.000000 -236.000000 0.000000
v 12.500000 -233.500000 0.000000
v 12.500000 -236.000000 0.000000
v 17.500000 -233.500000 0.000000
v 20.000000 -233.500000 0.000000
v 15.000000 -231.000000 0.000000
v 15.000000 -233.500000 0.000000
v 25.000000 -233.500000 0.000000
v 20.000000 -231.000000 0.000000
v 25.000000 -236.000000 0.000000
v 30.000000 -236.000000 0.000000
v 27.500000 -236.000000 0.000000
v 27.500000 -231.000000 0.000000
v 27.500000 -233.500000 0.000000
v 32.500000 -236.000000 0.000000
v 32.500000 -231.000000 0.000000
v 30.000000 -231.000000 0.000000
v 32.500000 -233.500000 0.000000
v 30.000000 -233.500000 0.000000
v 40.000000 -236.000000 0.000000
v 40.000000 -231.000000 0.000000
v 37.500000 -231.000000 0.000000
v 37.500000 -233.500000 0.000000
v 35.000000 -231.000000 0.000000
v 35.000000 -233.500000 0.000000
v 40.000000 -233.500000 0.000000
v 50.000000 -231.000000 0.000000
v 45.000000 -236.000000 0.000000
v 55.000000 -233.500000 0.000000
v 55.000000 -231.000000 0.000000
v 52.500000 -231.000000 0.000000
v 50.000000 -233.500000 0.000000
v 52.500000 -236.000000 0.000000
v 52.500000 -233.500000 0.000000
v 60.000000 -233.500000 0.000000
v 60.000000 -231.000000 0.000000
v 57.500000 -231.000000 0.000000
v 65.000000 -233.500000 0.000000
v 62.500000 -236.000000 0.000000
v 62.500000 -233.500000 0.000000
v 65.000000 -231.000000 0.000000
v 70.000000 -231.000000 0.000000
v 75.000000 -233.500000 0.000000
v 77.500000 -233.500000 0.000000
v 80.000000 -233.500000 0.000000
v 80.000000 -231.000000 0.000000
v 75.000000 -236.000000 0.000000
v 85.000000 -233.500000 0.000000
v 82.500000 -233.500000 0.000000
v 82.500000 -231.000000 0.000000
v 82.500000 -236.000000 0.000000
v 80.000000 -236.000000 0.000000
v 87.500000 -233.500000 0.000000
v 90.000000 -236.000000 0.000000
v 90.000000 -233.500000 0.000000
v 85.000000 -231.000000 0.000000
v 95.000000 -236.000000 0.000000
v 95.000000 -233.500000 0.000000
v 95.000000 -231.000000 0.000000
v 92.500000 -231.000000 0.000000
v 90.000000 -231.000000 0.000000
v 92.500000 -233.500000 0.000000
v 92.500000 -236.000000 0.000000
v 97.500000 -233.500000 0.000000
v 97.500000 -231.000000 0.000000
v 105.000000 -236.000000 0.000000
v 105.000000 -233.500000 0.000000
v 105.000000 -231.000000 0.000000
v 102.500000 -233.500000 0.000000
v 100.000000 -231.000000 0.000000
v 100.000000 -233.500000 0.000000
v 107.500000 -233.500000 0.000000
v 110.000000 -236.000000 0.000000
v 107.500000 -231.000000 0.000000
v 115.000000 -236.000000 0.000000
v 112.500000 -233.500000 0.000000
v 112.500000 -236.000000 0.000000
v 115.000000 -233.500000 0.000000
v 112.500000 -231.000000 0.000000
v 110.000000 -231.000000 0.000000
v 110.000000 -233.500000 0.000000
v 117.500000 -233.500000 0.000000
v 117.500000 -231.000000 0.000000
v 115.000000 -231.000000 0.000000
v 122.500000 -236.000000 0.000000
v 122.500000 -233.500000 0.000000
v 120.000000 -233.500000 0.000000
v 120.000000 -236.000000 0.000000
v 125.000000 -231.000000 0.000000
v 130.000000 -233.500000 0.000000
v 125.000000 -233.500000 0.000000
v 135.000000 -236.000000 0.000000
v 132.500000 -233.500000 0.000000
v 132.500000 -231.000000 0.000000
v 130.000000 -231.000000 0.000000
v 140.000000 -236.000000 0.000000
v 140.000000 -233.500000 0.000000
v 137.500000 -233.500000 0.000000
v 137.500000 -236.000000 0.000000
v 135.000000 -233.500000 0.000000
v 142.500000 -236.000000 0.000000
v 145.000000 -231.000000 0.000000
v 145.000000 -233.500000 0.000000
v 142.500000 -233.500000 0.000000
v 145.000000 -236.000000 0.000000
v 152.500000 -236.000000 0.000000
v 155.000000 -233.500000 0.000000
v 152.500000 -231.000000 0.000000
v 152.500000 -233.500000 0.000000
v 150.000000 -231.000000 0.000000
v 150.000000 -233.500000 0.000000
v 160.000000 -233.500000 0.000000
v 157.500000 -233.500000 0.000000
v 165.000000 -233.500000 0.000000
v 162.500000 -231.000000 0.000000
v 160.000000 -236.000000 0.000000
v 167.500000 -233.500000 0.000000
v 167.500000 -236.000000 0.000000
v 175.000000 -233.500000 0.000000
v 172.500000 -231.000000 0.000000
v 170.000000 -231.000000 0.000000
v 172.500000 -233.500000 0.000000
v 172.500000 -236.000000 0.000000
v 170.000000 -233.500000 0.000000
v 180.000000 -231.000000 0.000000
v 177.500000 -233.500000 0.000000
v 175.000000 -231.000000 0.000000
v 182.500000 -236.000000 0.000000
v 180.000000 -233.500000 0.000000
v 182.500000 -233.500000 0.000000
v 187.500000 -233.500000 0.000000
v 190.000000 -231.000000 0.000000
v 187.500000 -231.000000 0.000000
v 185.000000 -233.500000 0.000000
v 192.500000 -236.000000 0.000000
v 190.000000 -233.500000 0.000000
v 192.500000 -233.500000 0.000000
v 197.500000 -231.000000 0.000000
v 195.000000 -231.000000 0.000000
v 195.000000 -233.500000 0.000000
v 195.000000 -236.000000 0.000000
v 7.500000 -236.000000 0.000000
v 5.000000 -236.000000 0.000000
v 17.500000 -236.000000 0.000000
v 37.500000 -236.000000 0.000000
v 40.000000 -238.500000 0.000000
v 37.500000 -238.500000 0.000000
v 35.000000 -236.000000 0.000000
v 57.500000 -236.000000 0.000000
v 57.500000 -238.500000 0.000000
v 55.000000 -236.000000 0.000000
v 60.000000 -236.000000 0.000000
v 60.000000 -238.500000 0.000000
v 77.500000 -236.000000 0.000000
v 85.000000 -236.000000 0.000000
v 82.500000 -238.500000 0.000000
v 105.000000 -238.500000 0.000000
v 102.500000 -236.000000 0.000000
v 100.000000 -236.000000 0.000000
v 100.000000 -238.500000 0.000000
v 107.500000 -236.000000 0.000000
v 107.500000 -238.500000 0.000000
v 117.500000 -236.000000 0.000000
v 117.500000 -238.500000 0.000000
v 160.000000 -238.500000 0.000000
v 157.500000 -236.000000 0.000000
v 155.000000 -236.000000 0.000000
v 185.000000 -238.500000 0.000000
v 180.000000 -236.000000 0.000000
v 0.000000 -125.000000 0.000000
v 0.000000 -137.000000 0.000000
v 0.000000 -149.000000 0.000000
v 0.000000 -157.000000 0.000000
v 0.000000 -161.000000 0.000000
v 2.500000 -158.500000 0.000000
v 0.000000 -173.000000 0.000000
v 2.500000 -176.000000 0.000000
v 0.000000 -181.000000 0.000000
v 0.000000 -193.000000 0.000000
v 0.000000 -229.000000 0.000000
v 2.500000 -226.000000 0.000000
v 17.500000 -238.500000 0.000000
v 28.000000 -241.000000 0.000000
v 36.000000 -241.000000 0.000000
v 40.000000 -241.000000 0.000000
v 48.000000 -241.000000 0.000000
v 52.000000 -241.000000 0.000000
v 55.000000 -238.500000 0.000000
v 56.000000 -241.000000 0.000000
v 62.500000 -238.500000 0.000000
v 65.000000 -238.500000 0.000000
v 72.000000 -241.000000 0.000000
v 76.000000 -241.000000 0.000000
v 80.000000 -241.000000 0.000000
v 85.000000 -238.500000 0.000000
v 88.000000 -241.000000 0.000000
v 92.000000 -241.000000 0.000000
v 96.000000 -241.000000 0.000000
v 108.000000 -241.000000 0.000000
v 110.000000 -238.500000 0.000000
v 120.000000 -241.000000 0.000000
v 124.000000 -241.000000 0.000000
v 120.000000 -238.500000 0.000000
v 156.000000 -241.000000 0.000000
v 157.500000 -238.500000 0.000000
v 160.000000 -241.000000 0.000000
v 165.000000 -236.000000 0.000000
v 180.000000 -238.500000 0.000000
v 184.000000 -241.000000 0.000000
v 182.500000 -238.500000 0.000000
v 188.000000 -241.000000 0.000000
v 192.000000 -241.000000 0.000000
v 190.000000 -236.000000 0.000000
v 200.000000 -213.000000 0.000000
v 200.000000 -205.000000 0.000000
v 200.000000 -189.000000 0.000000
v 200.000000 -185.000000 0.000000
v 197.500000 -186.000000 0.000000
v 200.000000 -173.000000 0.000000
v 200.000000 -157.000000 0.000000
v 200.000000 -153.000000 0.000000
v 197.500000 -136.000000 0.000000
v 200.000000 -121.000000 0.000000
v 196.000000 -121.000000 0.000000
v 176.000000 -121.000000 0.000000
v 172.000000 -121.000000 0.000000
v 164.000000 -121.000000 0.000000
v 156.000000 -121.000000 0.000000
v 152.000000 -121.000000 0.000000
v 142.500000 -123.500000 0.000000
v 132.000000 -121.000000 0.000000
v 122.500000 -123.500000 0.000000
v 116.000000 -121.000000 0.000000
v 108.000000 -121.000000 0.000000
v 84.000000 -121.000000 0.000000
v 72.000000 -121.000000 0.000000
v 57.500000 -123.500000 0.000000
v 45.000000 -123.500000 0.000000
v 35.000000 -123.500000 0.000000
v 25.000000 -123.500000 0.000000
v 5.000000 -123.500000 0.000000
v 2.500000 -123.500000 0.000000
v 7.500000 -123.500000 0.000000
v 8.000000 -121.000000 0.000000
v 15.000000 -123.500000 0.000000
v 12.000000 -121.000000 0.000000
v 10.000000 -123.500000 0.000000
v 12.500000 -123.500000 0.000000
v 27.500000 -126.000000 0.000000
v 22.500000 -123.500000 0.000000
v 17.500000 -126.000000 0.000000
v 37.500000 -123.500000 0.000000
v 40.000000 -123.500000 0.000000
v 42.500000 -123.500000 0.000000
v 47.500000 -123.500000 0.000000
v 48.000000 -121.000000 0.000000
v 52.000000 -121.000000 0.000000
v 72.500000 -123.500000 0.000000
v 82.500000 -123.500000 0.000000
v 90.000000 -123.500000 0.000000
v 88.000000 -121.000000 0.000000
v 95.000000 -123.500000 0.000000
v 105.000000 -123.500000 0.000000
v 105.000000 -126.000000 0.000000
v 102.500000 -126.000000 0.000000
v 115.000000 -123.500000 0.000000
v 112.000000 -121.000000 0.000000
v 124.000000 -121.000000 0.000000
v 120.000000 -123.500000 0.000000
v 120.000000 -121.000000 0.000000
v 130.000000 -123.500000 0.000000
v 127.500000 -123.500000 0.000000
v 140.000000 -126.000000 0.000000
v 147.500000 -123.500000 0.000000
v 160.000000 -123.500000 0.000000
v 185.000000 -123.500000 0.000000
v 184.000000 -121.000000 0.000000
v 180.000000 -121.000000 0.000000
v 180.000000 -126.000000 0.000000
v 192.500000 -123.500000 0.000000
v 192.000000 -121.000000 0.000000
v 197.500000 -123.500000 0.000000
v 62.500000 -126.000000 0.000000
v 135.000000 -126.000000 0.000000
v 167.500000 -126.000000 0.000000
v 168.000000 -121.000000 0.000000
v 172.500000 -126.000000 0.000000
v 5.000000 -131.000000 0.000000
v 5.000000 -141.000000 0.000000
v 197.500000 -141.000000 0.000000
v 200.000000 -141.000000 0.000000
v 195.000000 -151.000000 0.000000
v 5.000000 -151.000000 0.000000
v 5.000000 -146.000000 0.000000
v 197.500000 -146.000000 0.000000
v 2.500000 -156.000000 0.000000
v 197.500000 -158.500000 0.000000
v 197.500000 -161.000000 0.000000
v 200.000000 -161.000000 0.000000
v 2.500000 -161.000000 0.000000
v 0.000000 -169.000000 0.000000
v 2.500000 -166.000000 0.000000
v 5.000000 -176.000000 0.000000
v 2.500000 -173.500000 0.000000
v 197.500000 -178.500000 0.000000
v 197.500000 -188.500000 0.000000
v 200.000000 -193.000000 0.000000
v 195.000000 -198.500000 0.000000
v 195.000000 -201.000000 0.000000
v 197.500000 -201.000000 0.000000
v 2.500000 -203.500000 0.000000
v 2.500000 -196.000000 0.000000
v 0.000000 -201.000000 0.000000
v 197.500000 -203.500000 0.000000
v 200.000000 -201.000000 0.000000
v 2.500000 -208.500000 0.000000
v 0.000000 -209.000000 0.000000
v 2.500000 -221.000000 0.000000
v 2.500000 -216.000000 0.000000
v 200.000000 -221.000000 0.000000
v 195.000000 -218.500000 0.000000
v 5.000000 -226.000000 0.000000
v 2.500000 -223.500000 0.000000
v 200.000000 -225.000000 0.000000
v 195.000000 -228.500000 0.000000
v 10.000000 -236.000000 0.000000
v 20.000000 -236.000000 0.000000
v 50.000000 -236.000000 0.000000
v 65.000000 -236.000000 0.000000
v 75.000000 -238.500000 0.000000
v 87.500000 -236.000000 0.000000
v 97.500000 -236.000000 0.000000
v 125.000000 -236.000000 0.000000
v 130.000000 -236.000000 0.000000
v 132.500000 -236.000000 0.000000
v 136.000000 -241.000000 0.000000
v 144.000000 -241.000000 0.000000
v 140.000000 -241.000000 0.000000
v 148.000000 -241.000000 0.000000
v 150.000000 -236.000000 0.000000
v 152.000000 -241.000000 0.000000
v 168.000000 -241.000000 0.000000
v 172.000000 -241.000000 0.000000
v 170.000000 -236.000000 0.000000
v 177.500000 -236.000000 0.000000
v 175.000000 -236.000000 0.000000
v 176.000000 -241.000000 0.000000
v 187.500000 -236.000000 0.000000
v 185.000000 -236.000000 0.000000
v 197.500000 -233.500000 0.000000
v 200.000000 -233.000000 0.000000
v 196.000000 -241.000000 0.000000
v 2.500000 -236.000000 0.000000
v 0.000000 -237.000000 0.000000
v 2.500000 -238.500000 0.000000
v 10.000000 -238.500000 0.000000
v 7.500000 -238.500000 0.000000
v 5.000000 -238.500000 0.000000
v 20.000000 -238.500000 0.000000
v 52.500000 -238.500000 0.000000
v 60.000000 -241.000000 0.000000
v 80.000000 -238.500000 0.000000
v 77.500000 -238.500000 0.000000
v 102.500000 -238.500000 0.000000
v 155.000000 -238.500000 0.000000
v 0.000000 -129.000000 0.000000
v 2.500000 -151.000000 0.000000
v 2.500000 -231.000000 0.000000
v 15.000000 -238.500000 0.000000
v 24.000000 -241.000000 0.000000
v 35.000000 -238.500000 0.000000
v 50.000000 -238.500000 0.000000
v 70.000000 -236.000000 0.000000
v 200.000000 -237.000000 0.000000
v 197.500000 -236.000000 0.000000
v 200.000000 -165.000000 0.000000
v 200.000000 -149.000000 0.000000
v 200.000000 -133.000000 0.000000
v 190.000000 -123.500000 0.000000
v 28.000000 -121.000000 0.000000
v 16.000000 -121.000000 0.000000
v 30.000000 -123.500000 0.000000
v 197.500000 -181.000000 0.000000
v 115.000000 -238.500000 0.000000
# 5730 vertices, 0 vertices normals

f 137 32 138
f 32 2918 5712
f 2918 30 29
f 30 2741 5517
f 2741 1 28
f 1 2 27
f 2 3 5518
f 3 4 5
f 4 2740 5519
f 2740 2808 5520
f 2808 6 26
f 6 25 5647
f 25 7 5522
f 7 24 8
f 24 2917 5524
f 2917 10 9
f 10 11 23
f 11 2812 5525
f 2812 13 12
f 13 2737 5659
f 2737 14 15
f 14 2814 5663
f 2814 2915 16
f 2915 21 22
f 21 17 18
f 17 2734 20
f 2734 2733 5526
f 2733 2821 19
f 2821 2732 5700
f 2732 33 79
f 78 5700 79
f 5700 19 2821
f 19 5526 2733
f 5526 20 2734
f 20 18 17
f 18 22 21
f 22 16 2915
f 16 5663 2814
f 5663 15 14
f 15 5659 2737
f 5659 12 13
f 12 5525 2812
f 5525 23 11
f 23 9 10
f 9 5524 2917
f 5524 8 24
f 8 5522 7
f 5522 5647 25
f 5647 26 6
f 26 5520 2808
f 5520 5519 2740
f 5519 5 4
f 5 5518 3
f 5518 27 2
f 27 28 1
f 28 5517 2741
f 5517 29 30
f 29 5712 2918
f 5712 5516 32
f 5516 31 138
f 138 32 5516
f 5700 2732 79
f 33 2822 79
f 2822 2826 77
f 2826 76 34
f 76 2762 75
f 2762 73 35
f 73 36 5716
f 36 2761 5716
f 2761 37 5529
f 37 2760 38
f 2760 2839 5531
f 2839 2759 72
f 2759 2757 5532
f 2757 2845 5533
f 2845 39 5535
f 39 40 5535
f 40 41 71
f 41 43 42
f 43 44 5538
f 44 45 5539
f 45 2854 5540
f 2854 70 5540
f 70 2756 5542
f 2756 46 5543
f 46 47 5544
f 47 67 68
f 67 66 48
f 66 2866 5545
f 2866 49 65
f 49 50 64
f 50 63 5547
f 63 51 5548
f 51 52 62
f 52 2750 61
f 2750 2749 5682
f 2749 2748 5684
f 2748 60 5683
f 60 53 5685
f 53 59 5687
f 59 58 5550
f 58 2747 5552
f 2747 2746 57
f 2746 54 5688
f 54 2884 5689
f 2884 2919 5693
f 2919 2745 56
f 2745 2886 5555
f 2886 2887 5557
f 2887 2899 5558
f 2899 2743 5698
f 2743 80 105
f 55 5698 105
f 5698 5558 2899
f 5558 5557 2887
f 5557 5555 2886
f 5555 56 2745
f 56 5693 2919
f 5693 5689 2884
f 5689 5688 54
f 5688 57 2746
f 57 5552 2747
f 5552 5550 58
f 5550 5687 59
f 5687 5685 53
f 5685 5683 60
f 5683 5684 2748
f 5684 5682 2749
f 5682 61 2750
f 61 62 52
f 62 5548 51
f 5548 5547 63
f 5547 64 50
f 64 65 49
f 65 5545 2866
f 5545 48 66
f 48 68 67
f 68 5544 47
f 5544 5543 46
f 5543 5542 2756
f 5542 69 70
f 69 5540 70
f 5540 5539 45
f 5539 5538 44
f 5538 42 43
f 42 71 41
f 71 5707 40
f 5707 5535 40
f 5535 5533 2845
f 5533 5532 2757
f 5532 72 2759
f 72 5531 2839
f 5531 5530 2760
f 5530 38 2760
f 38 5529 37
f 5529 5716 2761
f 5716 35 73
f 35 74 2762
f 74 75 2762
f 75 34 76
f 34 77 2826
f 77 78 79
f 79 2822 77
f 5698 2743 105
f 80 81 105
f 81 82 5697
f 82 104 83
f 104 2778 5670
f 2778 2776 5666
f 2776 103 84
f 103 85 5560
f 85 2775 102
f 2775 86 5561
f 86 2773 5661
f 2773 2772 87
f 2772 2911 5653
f 2911 88 5562
f 88 2926 5563
f 2926 2771 101
f 2771 89 100
f 89 2770 5565
f 2770 98 99
f 98 2769 5722
f 2769 2768 5645
f 2768 2767 5566
f 2767 2907 5567
f 2907 2766 5723
f 2766 2765 90
f 2765 2906 5637
f 2906 92 91
f 92 2923 5724
f 2923 93 97
f 93 94 96
f 94 106 95
f 5569 96 95
f 96 97 93
f 97 5724 2923
f 5724 91 92
f 91 5637 2906
f 5637 90 2765
f 90 5723 2766
f 5723 5567 2907
f 5567 5566 2767
f 5566 5645 2768
f 5645 5722 2769
f 5722 99 98
f 99 5565 2770
f 5565 100 89
f 100 101 2771
f 101 5563 2926
f 5563 5562 88
f 5562 5653 2911
f 5653 87 2772
f 87 5661 2773
f 5661 5561 86
f 5561 102 2775
f 102 5560 85
f 5560 84 103
f 84 5666 2776
f 5666 5670 2778
f 5670 83 104
f 83 5697 82
f 5697 5720 81
f 5720 55 105
f 105 81 5720
f 96 94 95
f 106 2901 95
f 2901 107 5570
f 107 2803 5627
f 2803 108 153
f 108 109 5624
f 109 2930 5571
f 2930 2883 5571
f 2883 152 5572
f 152 2881 5632
f 2881 110 151
f 110 2879 5574
f 2879 111 5575
f 111 2802 112
f 2802 2801 113
f 2801 2800 113
f 2800 149 148
f 149 114 5577
f 114 115 147
f 115 2869 5614
f 2869 2798 5616
f 2798 116 5616
f 116 117 5613
f 117 2796 5580
f 2796 118 146
f 118 2795 119
f 2795 2794 120
f 2794 2793 121
f 2793 2792 5607
f 2792 122 5581
f 122 2852 123
f 2852 124 145
f 124 125 5582
f 125 2790 126
f 2790 2789 127
f 2789 128 129
f 128 2786 130
f 2786 2842 5603
f 2842 131 5602
f 131 144 132
f 144 2840 143
f 2840 2784 142
f 2784 2783 133
f 2783 134 5726
f 134 140 141
f 140 136 135
f 136 2927 5727
f 2927 139 5592
f 139 2782 5590
f 2782 2781 154
f 2781 137 138
f 31 154 138
f 154 5590 2782
f 5590 5592 139
f 5592 5727 2927
f 5727 135 136
f 135 141 140
f 141 5726 134
f 5726 133 2783
f 133 142 2784
f 142 143 2840
f 143 132 144
f 132 5602 131
f 5602 5603 2842
f 5603 130 2786
f 130 129 128
f 129 127 2789
f 127 126 2790
f 126 5582 125
f 5582 145 124
f 145 123 2852
f 123 5581 122
f 5581 5607 2792
f 5607 121 2793
f 121 120 2794
f 120 119 2795
f 119 146 118
f 146 5580 2796
f 5580 5613 117
f 5613 5579 116
f 5579 5616 116
f 5616 5614 2869
f 5614 147 115
f 147 5577 114
f 5577 148 149
f 148 150 2800
f 150 113 2800
f 113 112 2802
f 112 5575 111
f 5575 5574 2879
f 5574 151 110
f 151 5573 2881
f 5573 5632 2881
f 5632 5572 152
f 5572 5571 2883
f 5571 5624 109
f 5624 5623 108
f 5623 153 108
f 153 5627 2803
f 5627 5570 107
f 5570 5569 95
f 95 2901 5570
f 154 2781 138
f 155 2806 156
f 155 156 157
f 199 162 158
f 199 158 159
f 159 158 2807
f 159 2807 201
f 208 164 160
f 208 160 161
f 161 160 162
f 161 162 199
f 163 167 2739
f 163 2739 207
f 207 2739 164
f 207 164 208
f 216 170 165
f 216 165 166
f 166 165 167
f 166 167 163
f 168 2738 169
f 168 169 215
f 215 169 170
f 215 170 216
f 176 175 171
f 176 171 172
f 172 171 173
f 172 173 223
f 229 2811 2810
f 229 2810 174
f 174 2810 175
f 174 175 176
f 180 179 177
f 180 177 231
f 231 177 2916
f 231 2916 2809
f 178 2736 2813
f 178 2813 233
f 233 2813 179
f 233 179 180
f 181 182 2735
f 181 2735 244
f 244 2735 2815
f 244 2815 239
f 2817 2816 2819
f 2817 2819 246
f 246 2819 182
f 246 182 181
f 183 186 2820
f 183 2820 184
f 184 2820 185
f 184 185 2818
f 2825 2763 186
f 2825 186 183
f 187 188 189
f 187 189 2823
f 188 155 157
f 188 157 189
f 188 187 190
f 2805 155 188
f 190 2805 188
f 191 193 192
f 2805 190 191
f 192 2805 191
f 194 2742 192
f 194 192 193
f 270 2824 2742
f 270 2742 194
f 269 195 196
f 196 201 2824
f 2824 270 269
f 269 196 2824
f 197 200 198
f 197 198 274
f 200 199 159
f 200 159 198
f 198 159 201
f 198 201 196
f 274 198 196
f 274 196 195
f 279 202 203
f 279 203 275
f 202 208 161
f 202 161 203
f 203 161 199
f 203 199 200
f 275 203 200
f 275 200 197
f 204 211 205
f 204 205 206
f 211 163 207
f 211 207 205
f 205 207 208
f 205 208 202
f 206 205 202
f 206 202 279
f 218 209 210
f 218 210 282
f 209 216 166
f 209 166 210
f 210 166 163
f 210 163 211
f 282 210 211
f 282 211 204
f 212 214 213
f 212 213 217
f 214 168 215
f 214 215 213
f 213 215 216
f 213 216 209
f 217 213 209
f 217 209 218
f 214 212 290
f 219 168 214
f 290 219 214
f 224 223 219
f 290 289 224
f 219 290 224
f 221 222 220
f 221 220 291
f 222 176 172
f 222 172 220
f 220 172 223
f 220 223 224
f 291 220 224
f 291 224 289
f 225 226 227
f 225 227 294
f 226 229 174
f 226 174 227
f 227 174 176
f 227 176 222
f 294 227 222
f 294 222 221
f 228 226 298
f 226 225 298
f 298 302 228
f 228 2809 229
f 228 229 226
f 237 236 230
f 237 230 300
f 236 180 231
f 236 231 230
f 230 231 2809
f 230 2809 228
f 300 230 228
f 300 228 302
f 232 240 234
f 232 234 235
f 240 178 233
f 240 233 234
f 234 233 180
f 234 180 236
f 235 234 236
f 235 236 237
f 238 239 178
f 238 178 240
f 240 232 308
f 240 308 238
f 315 241 242
f 315 242 243
f 241 181 244
f 241 244 242
f 242 244 239
f 242 239 238
f 243 242 238
f 243 238 308
f 312 245 247
f 312 247 313
f 245 2817 246
f 245 246 247
f 247 246 181
f 247 181 241
f 313 247 241
f 313 241 315
f 250 2818 2817
f 250 2817 245
f 245 312 248
f 245 248 250
f 322 253 249
f 322 249 323
f 253 183 184
f 253 184 249
f 249 184 2818
f 249 2818 250
f 323 249 250
f 323 250 248
f 251 2825 183
f 251 183 253
f 252 251 253
f 252 253 322
f 254 256 255
f 254 255 2933
f 256 187 2823
f 256 2823 255
f 257 256 258
f 256 254 258
f 258 326 257
f 257 190 187
f 257 187 256
f 259 262 260
f 259 260 261
f 262 193 191
f 262 191 260
f 260 191 190
f 260 190 257
f 261 260 257
f 261 257 326
f 262 259 263
f 194 193 262
f 263 194 262
f 264 265 266
f 266 270 194
f 194 263 264
f 264 266 194
f 344 268 271
f 344 271 267
f 268 195 269
f 268 269 271
f 271 269 270
f 271 270 266
f 267 271 266
f 267 266 265
f 272 276 273
f 272 273 343
f 276 197 274
f 276 274 273
f 273 274 195
f 273 195 268
f 343 273 268
f 343 268 344
f 277 275 276
f 275 197 276
f 276 272 277
f 277 278 279
f 277 279 275
f 206 280 284
f 280 353 284
f 284 204 206
f 206 279 278
f 206 278 280
f 358 285 281
f 358 281 283
f 285 218 282
f 285 282 281
f 281 282 204
f 281 204 284
f 283 281 284
f 283 284 353
f 286 217 285
f 217 218 285
f 285 358 286
f 286 360 212
f 286 212 217
f 287 288 290
f 212 360 287
f 290 212 287
f 363 292 289
f 290 288 363
f 289 290 363
f 293 371 221
f 293 221 291
f 291 289 292
f 291 292 293
f 294 376 299
f 376 374 299
f 299 225 294
f 294 221 371
f 294 371 376
f 295 296 297
f 295 297 378
f 296 302 298
f 296 298 297
f 297 298 225
f 297 225 299
f 378 297 299
f 378 299 374
f 384 305 300
f 384 300 296
f 384 301 305
f 305 237 300
f 300 302 296
f 296 295 384
f 391 309 304
f 391 304 303
f 309 232 235
f 309 235 304
f 304 235 237
f 304 237 305
f 303 304 305
f 303 305 301
f 309 391 306
f 306 307 308
f 308 232 309
f 309 306 308
f 243 393 310
f 393 400 310
f 310 315 243
f 243 308 307
f 243 307 393
f 311 318 314
f 311 314 316
f 318 312 313
f 318 313 314
f 314 313 315
f 314 315 310
f 316 314 310
f 316 310 400
f 317 318 319
f 318 311 319
f 319 320 317
f 317 248 312
f 317 312 318
f 2828 2827 324
f 2828 324 321
f 2827 322 323
f 2827 323 324
f 324 323 248
f 324 248 317
f 321 324 317
f 321 317 320
f 410 327 325
f 410 325 411
f 327 326 258
f 327 258 325
f 325 258 254
f 325 254 328
f 411 325 328
f 411 328 413
f 329 330 331
f 329 331 415
f 330 259 261
f 330 261 331
f 331 261 326
f 331 326 327
f 415 331 327
f 415 327 410
f 334 330 421
f 330 329 421
f 421 420 334
f 334 263 259
f 334 259 330
f 339 332 333
f 339 333 423
f 332 265 264
f 332 264 333
f 333 264 263
f 333 263 334
f 423 333 334
f 423 334 420
f 335 336 337
f 335 337 338
f 336 344 267
f 336 267 337
f 337 267 265
f 337 265 332
f 338 337 332
f 338 332 339
f 340 341 345
f 340 345 342
f 341 272 343
f 341 343 345
f 345 343 344
f 345 344 336
f 342 345 336
f 342 336 335
f 350 349 346
f 350 346 432
f 349 278 277
f 349 277 346
f 346 277 272
f 346 272 341
f 432 346 341
f 432 341 340
f 443 347 348
f 443 348 437
f 347 353 280
f 347 280 348
f 348 280 278
f 348 278 349
f 437 348 349
f 437 349 350
f 351 352 354
f 351 354 442
f 352 358 283
f 352 283 354
f 354 283 353
f 354 353 347
f 442 354 347
f 442 347 443
f 355 356 357
f 355 357 447
f 356 360 286
f 356 286 357
f 357 286 358
f 357 358 352
f 447 357 352
f 447 352 351
f 367 364 359
f 367 359 448
f 364 288 287
f 364 287 359
f 359 287 360
f 359 360 356
f 448 359 356
f 448 356 355
f 361 362 366
f 361 366 365
f 362 292 363
f 362 363 366
f 366 363 288
f 366 288 364
f 365 366 364
f 365 364 367
f 452 368 369
f 452 369 370
f 368 371 293
f 368 293 369
f 369 293 292
f 369 292 362
f 370 369 362
f 370 362 361
f 373 372 375
f 373 375 453
f 372 374 376
f 372 376 375
f 375 376 371
f 375 371 368
f 453 375 368
f 453 368 452
f 377 385 379
f 377 379 380
f 385 295 378
f 385 378 379
f 379 378 374
f 379 374 372
f 380 379 372
f 380 372 373
f 381 382 383
f 381 383 456
f 382 301 384
f 382 384 383
f 383 384 295
f 383 295 385
f 456 383 385
f 456 385 377
f 386 392 387
f 386 387 388
f 392 391 303
f 392 303 387
f 387 303 301
f 387 301 382
f 388 387 382
f 388 382 381
f 459 389 390
f 459 390 461
f 389 307 306
f 389 306 390
f 390 306 391
f 390 391 392
f 461 390 392
f 461 392 386
f 401 394 395
f 401 395 396
f 394 400 393
f 394 393 395
f 395 393 307
f 395 307 389
f 396 395 389
f 396 389 459
f 397 398 399
f 397 399 465
f 398 311 316
f 398 316 399
f 399 316 400
f 399 400 394
f 465 399 394
f 465 394 401
f 402 403 404
f 402 404 466
f 403 320 319
f 403 319 404
f 404 319 311
f 404 311 398
f 466 404 398
f 466 398 397
f 2832 405 406
f 2832 406 468
f 405 2828 321
f 405 321 406
f 406 321 320
f 406 320 403
f 468 406 403
f 468 403 402
f 2830 2829 2828
f 2830 2828 405
f 2831 2830 405
f 2831 405 2832
f 474 407 2834
f 474 2834 2928
f 407 413 2934
f 407 2934 2834
f 408 409 412
f 408 412 473
f 409 410 411
f 409 411 412
f 412 411 413
f 412 413 407
f 473 412 407
f 473 407 474
f 479 414 416
f 479 416 477
f 414 329 415
f 414 415 416
f 416 415 410
f 416 410 409
f 477 416 409
f 477 409 408
f 417 419 418
f 417 418 422
f 419 420 421
f 419 421 418
f 418 421 329
f 418 329 414
f 422 418 414
f 422 414 479
f 489 429 424
f 489 424 425
f 429 339 423
f 429 423 424
f 424 423 420
f 424 420 419
f 425 424 419
f 425 419 417
f 426 427 428
f 426 428 486
f 427 335 338
f 427 338 428
f 428 338 339
f 428 339 429
f 486 428 429
f 486 429 489
f 435 433 430
f 435 430 431
f 433 340 342
f 433 342 430
f 430 342 335
f 430 335 427
f 431 430 427
f 431 427 426
f 493 439 432
f 493 432 433
f 493 434 439
f 439 350 432
f 432 340 433
f 433 435 493
f 499 436 438
f 499 438 496
f 436 443 437
f 436 437 438
f 438 437 350
f 438 350 439
f 496 438 439
f 496 439 434
f 440 441 444
f 440 444 445
f 441 351 442
f 441 442 444
f 444 442 443
f 444 443 436
f 445 444 436
f 445 436 499
f 441 446 447
f 446 355 447
f 447 351 441
f 441 440 502
f 441 502 446
f 510 450 449
f 510 449 507
f 450 367 448
f 450 448 449
f 449 448 355
f 449 355 446
f 507 449 446
f 507 446 502
f 365 367 450
f 450 510 451
f 451 361 365
f 365 450 451
f 370 361 451
f 512 452 370
f 451 512 370
f 453 452 512
f 454 373 453
f 512 454 453
f 380 373 454
f 455 377 380
f 454 455 380
f 456 377 455
f 516 381 456
f 455 516 456
f 457 386 388
f 388 381 516
f 516 514 457
f 457 388 516
f 458 460 462
f 458 462 463
f 460 459 461
f 460 461 462
f 462 461 386
f 462 386 457
f 463 462 457
f 463 457 514
f 396 459 460
f 460 458 464
f 464 401 396
f 396 460 464
f 465 401 464
f 467 397 465
f 464 467 465
f 466 397 467
f 469 402 466
f 467 469 466
f 524 2833 2832
f 524 2832 468
f 468 402 469
f 468 469 524
f 538 470 471
f 538 471 472
f 470 408 473
f 470 473 471
f 471 473 474
f 471 474 2935
f 472 471 2935
f 472 2935 528
f 475 476 478
f 475 478 537
f 476 479 477
f 476 477 478
f 478 477 408
f 478 408 470
f 537 478 470
f 537 470 538
f 544 483 480
f 544 480 481
f 483 417 422
f 483 422 480
f 480 422 479
f 480 479 476
f 481 480 476
f 481 476 475
f 483 482 425
f 482 489 425
f 425 417 483
f 483 544 484
f 483 484 482
f 485 487 488
f 485 488 546
f 487 426 486
f 487 486 488
f 488 486 489
f 488 489 482
f 546 488 482
f 546 482 484
f 554 494 491
f 554 491 490
f 494 435 431
f 494 431 491
f 491 431 426
f 491 426 487
f 490 491 487
f 490 487 485
f 498 497 492
f 498 492 553
f 497 434 493
f 497 493 492
f 492 493 435
f 492 435 494
f 553 492 494
f 553 494 554
f 564 501 495
f 564 495 560
f 501 499 496
f 501 496 495
f 495 496 434
f 495 434 497
f 560 495 497
f 560 497 498
f 504 503 500
f 504 500 563
f 503 440 445
f 503 445 500
f 500 445 499
f 500 499 501
f 563 500 501
f 563 501 564
f 508 502 440
f 508 440 503
f 503 504 505
f 503 505 508
f 574 509 506
f 574 506 569
f 509 510 507
f 509 507 506
f 506 507 502
f 506 502 508
f 569 506 508
f 569 508 505
f 509 574 573
f 451 510 509
f 573 451 509
f 577 511 512
f 451 573 577
f 512 451 577
f 583 454 512
f 583 512 511
f 513 588 455
f 454 583 513
f 455 454 513
f 587 517 516
f 455 588 587
f 516 455 587
f 515 514 516
f 515 516 517
f 518 519 458
f 518 458 463
f 463 514 515
f 463 515 518
f 594 520 464
f 458 519 594
f 464 458 594
f 599 467 464
f 599 464 520
f 521 606 522
f 522 469 467
f 467 599 521
f 521 522 467
f 523 525 526
f 523 526 527
f 525 2833 524
f 525 524 526
f 526 524 469
f 526 469 522
f 527 526 522
f 527 522 606
f 533 530 2835
f 533 2835 2838
f 530 528 529
f 530 529 2835
f 612 540 532
f 612 532 531
f 540 538 472
f 540 472 532
f 532 472 528
f 532 528 530
f 531 532 530
f 531 530 533
f 534 536 535
f 534 535 539
f 536 475 537
f 536 537 535
f 535 537 538
f 535 538 540
f 539 535 540
f 539 540 612
f 615 545 541
f 615 541 542
f 545 544 481
f 545 481 541
f 541 481 475
f 541 475 536
f 542 541 536
f 542 536 534
f 545 615 622
f 622 543 484
f 484 544 545
f 545 622 484
f 546 547 550
f 547 552 550
f 550 485 546
f 546 484 543
f 546 543 547
f 557 548 549
f 557 549 551
f 548 554 490
f 548 490 549
f 549 490 485
f 549 485 550
f 551 549 550
f 551 550 552
f 630 561 555
f 630 555 556
f 561 498 553
f 561 553 555
f 555 553 554
f 555 554 548
f 556 555 548
f 556 548 557
f 638 558 559
f 638 559 562
f 558 564 560
f 558 560 559
f 559 560 498
f 559 498 561
f 562 559 561
f 562 561 630
f 565 563 558
f 563 564 558
f 558 638 565
f 565 642 504
f 565 504 563
f 640 571 566
f 566 505 504
f 504 642 640
f 640 566 504
f 646 567 568
f 646 568 570
f 567 574 569
f 567 569 568
f 568 569 505
f 568 505 566
f 570 568 566
f 570 566 571
f 579 567 572
f 567 646 572
f 572 650 579
f 579 573 574
f 579 574 567
f 575 576 578
f 575 578 649
f 576 511 577
f 576 577 578
f 578 577 573
f 578 573 579
f 649 578 579
f 649 579 650
f 584 576 653
f 576 575 653
f 653 580 584
f 584 583 511
f 584 511 576
f 664 582 581
f 664 581 657
f 582 588 513
f 582 513 581
f 581 513 583
f 581 583 584
f 657 581 584
f 657 584 580
f 663 590 586
f 663 586 585
f 590 517 587
f 590 587 586
f 586 587 588
f 586 588 582
f 585 586 582
f 585 582 664
f 589 590 668
f 590 663 668
f 668 667 589
f 589 515 517
f 589 517 590
f 677 591 592
f 677 592 593
f 591 519 518
f 591 518 592
f 592 518 515
f 592 515 589
f 593 592 589
f 593 589 667
f 675 596 595
f 675 595 676
f 596 520 594
f 596 594 595
f 595 594 519
f 595 519 591
f 676 595 591
f 676 591 677
f 600 596 678
f 596 675 678
f 678 602 600
f 600 599 520
f 600 520 596
f 681 597 598
f 681 598 601
f 597 606 521
f 597 521 598
f 598 521 599
f 598 599 600
f 601 598 600
f 601 600 602
f 603 2922 605
f 603 605 604
f 2922 523 527
f 2922 527 605
f 605 527 606
f 605 606 597
f 604 605 597
f 604 597 681
f 608 607 2837
f 608 2837 2836
f 607 533 2838
f 607 2838 2837
f 697 611 609
f 697 609 610
f 611 612 531
f 611 531 609
f 609 531 533
f 609 533 607
f 610 609 607
f 610 607 608
f 700 618 613
f 700 613 698
f 618 534 539
f 618 539 613
f 613 539 612
f 613 612 611
f 698 613 611
f 698 611 697
f 614 616 617
f 614 617 619
f 616 615 542
f 616 542 617
f 617 542 534
f 617 534 618
f 619 617 618
f 619 618 700
f 620 621 623
f 620 623 703
f 621 543 622
f 621 622 623
f 623 622 615
f 623 615 616
f 703 623 616
f 703 616 614
f 704 627 624
f 704 624 625
f 627 552 547
f 627 547 624
f 624 547 543
f 624 543 621
f 625 624 621
f 625 621 620
f 634 633 626
f 634 626 708
f 633 557 551
f 633 551 626
f 626 551 552
f 626 552 627
f 708 626 627
f 708 627 704
f 628 629 632
f 628 632 631
f 629 630 556
f 629 556 632
f 632 556 557
f 632 557 633
f 631 632 633
f 631 633 634
f 712 635 562
f 712 562 629
f 712 639 635
f 635 638 562
f 562 630 629
f 629 628 712
f 636 643 637
f 636 637 715
f 643 642 565
f 643 565 637
f 637 565 638
f 637 638 635
f 715 637 635
f 715 635 639
f 720 644 641
f 720 641 719
f 644 571 640
f 644 640 641
f 641 640 642
f 641 642 643
f 719 641 643
f 719 643 636
f 644 647 570
f 647 646 570
f 570 571 644
f 644 720 723
f 644 723 647
f 721 652 645
f 721 645 722
f 652 650 572
f 652 572 645
f 645 572 646
f 645 646 647
f 722 645 647
f 722 647 723
f 729 648 651
f 729 651 726
f 648 575 649
f 648 649 651
f 651 649 650
f 651 650 652
f 726 651 652
f 726 652 721
f 731 654 655
f 731 655 656
f 654 580 653
f 654 653 655
f 655 653 575
f 655 575 648
f 656 655 648
f 656 648 729
f 654 658 657
f 658 664 657
f 657 580 654
f 654 731 659
f 654 659 658
f 660 662 661
f 660 661 736
f 662 663 585
f 662 585 661
f 661 585 664
f 661 664 658
f 736 661 658
f 736 658 659
f 740 666 669
f 740 669 665
f 666 667 668
f 666 668 669
f 669 668 663
f 669 663 662
f 665 669 662
f 665 662 660
f 671 670 672
f 671 672 741
f 670 677 593
f 670 593 672
f 672 593 667
f 672 667 666
f 741 672 666
f 741 666 740
f 742 674 673
f 742 673 743
f 674 675 676
f 674 676 673
f 673 676 677
f 673 677 670
f 743 673 670
f 743 670 671
f 749 683 679
f 749 679 746
f 683 602 678
f 683 678 679
f 679 678 675
f 679 675 674
f 746 679 674
f 746 674 742
f 688 687 682
f 688 682 680
f 687 681 601
f 687 601 682
f 682 601 602
f 682 602 683
f 680 682 683
f 680 683 749
f 684 686 685
f 684 685 753
f 686 603 604
f 686 604 685
f 685 604 681
f 685 681 687
f 753 685 687
f 753 687 688
f 689 690 603
f 689 603 686
f 691 689 686
f 691 686 684
f 692 696 693
f 692 693 694
f 696 608 2836
f 696 2836 693
f 695 610 696
f 610 608 696
f 696 692 695
f 695 759 697
f 695 697 610
f 698 697 759
f 701 700 698
f 759 701 698
f 699 770 614
f 699 614 619
f 619 700 701
f 619 701 699
f 703 768 702
f 768 767 702
f 702 620 703
f 703 614 770
f 703 770 768
f 707 705 706
f 707 706 772
f 705 704 625
f 705 625 706
f 706 625 620
f 706 620 702
f 772 706 702
f 772 702 767
f 708 704 705
f 705 707 709
f 709 634 708
f 708 705 709
f 631 710 713
f 710 782 713
f 713 628 631
f 631 634 709
f 631 709 710
f 787 711 714
f 787 714 781
f 711 639 712
f 711 712 714
f 714 712 628
f 714 628 713
f 781 714 713
f 781 713 782
f 786 718 716
f 786 716 717
f 718 636 715
f 718 715 716
f 716 715 639
f 716 639 711
f 717 716 711
f 717 711 787
f 792 719 718
f 719 636 718
f 718 786 792
f 792 789 720
f 792 720 719
f 797 723 720
f 797 720 789
f 727 721 722
f 722 723 797
f 797 728 727
f 727 722 797
f 730 724 725
f 730 725 800
f 724 729 726
f 724 726 725
f 725 726 721
f 725 721 727
f 800 725 727
f 800 727 728
f 732 656 724
f 656 729 724
f 724 730 732
f 732 733 731
f 732 731 656
f 737 659 731
f 733 738 737
f 731 733 737
f 812 739 735
f 812 735 734
f 739 660 736
f 739 736 735
f 735 736 659
f 735 659 737
f 734 735 737
f 734 737 738
f 665 660 739
f 739 812 814
f 814 740 665
f 665 739 814
f 741 740 814
f 813 671 741
f 814 813 741
f 745 742 743
f 743 671 813
f 813 744 745
f 745 743 813
f 752 751 747
f 752 747 817
f 751 749 746
f 751 746 747
f 747 746 742
f 747 742 745
f 817 747 745
f 817 745 744
f 754 748 750
f 754 750 820
f 748 688 680
f 748 680 750
f 750 680 749
f 750 749 751
f 820 750 751
f 820 751 752
f 753 688 748
f 748 754 2758
f 2758 684 753
f 753 748 2758
f 755 761 756
f 755 756 825
f 761 692 694
f 761 694 756
f 757 762 758
f 757 758 760
f 762 759 695
f 762 695 758
f 758 695 692
f 758 692 761
f 760 758 761
f 760 761 755
f 763 762 829
f 762 757 829
f 829 835 763
f 763 701 759
f 763 759 762
f 841 771 764
f 841 764 765
f 771 770 699
f 771 699 764
f 764 699 701
f 764 701 763
f 765 764 763
f 765 763 835
f 846 769 766
f 846 766 840
f 769 767 768
f 769 768 766
f 766 768 770
f 766 770 771
f 840 766 771
f 840 771 841
f 850 774 773
f 850 773 845
f 774 707 772
f 774 772 773
f 773 772 767
f 773 767 769
f 845 773 769
f 845 769 846
f 778 774 849
f 774 850 849
f 849 779 778
f 778 709 707
f 778 707 774
f 775 776 777
f 775 777 855
f 776 782 710
f 776 710 777
f 777 710 709
f 777 709 778
f 855 777 778
f 855 778 779
f 858 788 780
f 858 780 783
f 788 787 781
f 788 781 780
f 780 781 782
f 780 782 776
f 783 780 776
f 783 776 775
f 784 793 717
f 784 717 788
f 784 785 793
f 793 786 717
f 717 787 788
f 788 858 784
f 869 790 791
f 869 791 864
f 790 789 792
f 790 792 791
f 791 792 786
f 791 786 793
f 864 791 793
f 864 793 785
f 790 869 794
f 794 873 797
f 797 789 790
f 790 794 797
f 872 795 796
f 796 728 797
f 797 873 872
f 872 796 797
f 804 799 801
f 804 801 798
f 799 730 800
f 799 800 801
f 801 800 728
f 801 728 796
f 798 801 796
f 798 796 795
f 807 805 803
f 807 803 802
f 805 733 732
f 805 732 803
f 803 732 730
f 803 730 799
f 802 803 799
f 802 799 804
f 808 805 806
f 805 807 806
f 806 885 808
f 808 738 733
f 808 733 805
f 884 809 811
f 884 811 810
f 809 812 734
f 809 734 811
f 811 734 738
f 811 738 808
f 810 811 808
f 810 808 885
f 809 884 891
f 891 889 814
f 814 812 809
f 809 891 814
f 897 816 813
f 814 889 897
f 813 814 897
f 815 905 744
f 813 816 815
f 744 813 815
f 817 904 822
f 904 823 822
f 822 752 817
f 817 744 905
f 817 905 904
f 818 824 819
f 818 819 821
f 824 754 820
f 824 820 819
f 819 820 752
f 819 752 822
f 821 819 822
f 821 822 823
f 824 818 912
f 912 911 2758
f 2758 754 824
f 824 912 2758
f 921 826 2841
f 921 2841 2785
f 826 755 825
f 826 825 2841
f 918 830 827
f 918 827 920
f 830 757 760
f 830 760 827
f 827 760 755
f 827 755 826
f 920 827 826
f 920 826 921
f 828 837 832
f 828 832 831
f 837 835 829
f 837 829 832
f 832 829 757
f 832 757 830
f 831 832 830
f 831 830 918
f 932 833 834
f 932 834 836
f 833 841 765
f 833 765 834
f 834 765 835
f 834 835 837
f 836 834 837
f 836 837 828
f 838 839 842
f 838 842 931
f 839 846 840
f 839 840 842
f 842 840 841
f 842 841 833
f 931 842 833
f 931 833 932
f 844 851 843
f 844 843 935
f 851 850 845
f 851 845 843
f 843 845 846
f 843 846 839
f 935 843 839
f 935 839 838
f 939 847 848
f 939 848 852
f 847 779 849
f 847 849 848
f 848 849 850
f 848 850 851
f 852 848 851
f 852 851 844
f 854 856 853
f 854 853 940
f 856 775 855
f 856 855 853
f 853 855 779
f 853 779 847
f 940 853 847
f 940 847 939
f 942 857 859
f 942 859 943
f 857 858 783
f 857 783 859
f 859 783 775
f 859 775 856
f 943 859 856
f 943 856 854
f 860 862 861
f 860 861 863
f 862 785 784
f 862 784 861
f 861 784 858
f 861 858 857
f 863 861 857
f 863 857 942
f 952 871 865
f 952 865 866
f 871 869 864
f 871 864 865
f 865 864 785
f 865 785 862
f 866 865 862
f 866 862 860
f 950 868 870
f 950 870 867
f 868 873 794
f 868 794 870
f 870 794 869
f 870 869 871
f 867 870 871
f 867 871 952
f 878 877 874
f 878 874 954
f 877 795 872
f 877 872 874
f 874 872 873
f 874 873 868
f 954 874 868
f 954 868 950
f 961 875 876
f 961 876 960
f 875 804 798
f 875 798 876
f 876 798 795
f 876 795 877
f 960 876 877
f 960 877 878
f 875 879 802
f 879 807 802
f 802 804 875
f 875 961 880
f 875 880 879
f 887 886 881
f 887 881 962
f 886 885 806
f 886 806 881
f 881 806 807
f 881 807 879
f 962 881 879
f 962 879 880
f 967 894 882
f 967 882 883
f 894 884 810
f 894 810 882
f 882 810 885
f 882 885 886
f 883 882 886
f 883 886 887
f 888 890 893
f 888 893 892
f 890 889 891
f 890 891 893
f 893 891 884
f 893 884 894
f 892 893 894
f 892 894 967
f 895 896 898
f 895 898 968
f 896 816 897
f 896 897 898
f 898 897 889
f 898 889 890
f 968 898 890
f 968 890 888
f 900 906 899
f 900 899 901
f 906 905 815
f 906 815 899
f 899 815 816
f 899 816 896
f 901 899 896
f 901 896 895
f 981 902 903
f 981 903 975
f 902 823 904
f 902 904 903
f 903 904 905
f 903 905 906
f 975 903 906
f 975 906 900
f 915 914 907
f 915 907 908
f 914 818 821
f 914 821 907
f 907 821 823
f 907 823 902
f 908 907 902
f 908 902 981
f 985 909 913
f 985 913 910
f 909 911 912
f 909 912 913
f 913 912 818
f 913 818 914
f 910 913 914
f 910 914 915
f 2844 2843 911
f 2844 911 909
f 916 2844 909
f 916 909 985
f 988 924 2787
f 988 2787 2788
f 924 921 2785
f 924 2785 2787
f 917 919 922
f 917 922 923
f 919 918 920
f 919 920 922
f 922 920 921
f 922 921 924
f 923 922 924
f 923 924 988
f 925 926 927
f 925 927 990
f 926 828 831
f 926 831 927
f 927 831 918
f 927 918 919
f 990 927 919
f 990 919 917
f 998 928 929
f 998 929 930
f 928 932 836
f 928 836 929
f 929 836 828
f 929 828 926
f 930 929 926
f 930 926 925
f 933 931 928
f 931 932 928
f 928 998 933
f 933 934 838
f 933 838 931
f 935 1003 936
f 1003 1002 936
f 936 844 935
f 935 838 934
f 935 934 1003
f 1011 937 938
f 1011 938 1007
f 937 939 852
f 937 852 938
f 938 852 844
f 938 844 936
f 1007 938 936
f 1007 936 1002
f 1009 941 940
f 1009 940 937
f 1009 1017 941
f 941 854 940
f 940 939 937
f 937 1011 1009
f 1016 946 945
f 1016 945 944
f 946 942 943
f 946 943 945
f 945 943 854
f 945 854 941
f 944 945 941
f 944 941 1017
f 863 942 946
f 946 1016 947
f 947 860 863
f 863 946 947
f 953 952 866
f 866 860 947
f 947 1025 953
f 953 866 947
f 1023 948 951
f 1023 951 949
f 948 950 867
f 948 867 951
f 951 867 952
f 951 952 953
f 949 951 953
f 949 953 1025
f 956 955 954
f 956 954 948
f 956 1031 955
f 955 878 954
f 954 950 948
f 948 1023 956
f 957 958 959
f 957 959 1029
f 958 961 960
f 958 960 959
f 959 960 878
f 959 878 955
f 1029 959 955
f 1029 955 1031
f 958 957 1041
f 880 961 958
f 1041 880 958
f 962 1038 966
f 1038 1045 966
f 966 887 962
f 962 880 1041
f 962 1041 1038
f 963 964 965
f 963 965 1044
f 964 967 883
f 964 883 965
f 965 883 887
f 965 887 966
f 1044 965 966
f 1044 966 1045
f 964 970 892
f 970 888 892
f 892 967 964
f 964 963 1048
f 964 1048 970
f 973 972 969
f 973 969 1047
f 972 895 968
f 972 968 969
f 969 968 888
f 969 888 970
f 1047 969 970
f 1047 970 1048
f 971 977 901
f 971 901 972
f 971 1051 977
f 977 900 901
f 901 895 972
f 972 973 971
f 982 974 976
f 982 976 978
f 974 981 975
f 974 975 976
f 976 975 900
f 976 900 977
f 978 976 977
f 978 977 1051
f 1059 979 980
f 1059 980 1060
f 979 915 908
f 979 908 980
f 980 908 981
f 980 981 974
f 1060 980 974
f 1060 974 982
f 1064 984 910
f 1064 910 979
f 1064 983 984
f 984 985 910
f 910 915 979
f 979 1059 1064
f 2846 916 985
f 2846 985 984
f 986 2846 984
f 986 984 983
f 1072 992 987
f 1072 987 1069
f 992 917 923
f 992 923 987
f 987 923 988
f 987 988 989
f 1069 987 989
f 1069 989 2847
f 1071 996 991
f 1071 991 993
f 996 925 990
f 996 990 991
f 991 990 917
f 991 917 992
f 993 991 992
f 993 992 1072
f 1075 994 995
f 1075 995 1076
f 994 998 930
f 994 930 995
f 995 930 925
f 995 925 996
f 1076 995 996
f 1076 996 1071
f 997 1005 999
f 997 999 1081
f 1005 934 933
f 1005 933 999
f 999 933 998
f 999 998 994
f 1081 999 994
f 1081 994 1075
f 1000 1001 1004
f 1000 1004 1086
f 1001 1002 1003
f 1001 1003 1004
f 1004 1003 934
f 1004 934 1005
f 1086 1004 1005
f 1086 1005 997
f 1013 1012 1006
f 1013 1006 1087
f 1012 1011 1007
f 1012 1007 1006
f 1006 1007 1002
f 1006 1002 1001
f 1087 1006 1001
f 1087 1001 1000
f 1091 1008 1010
f 1091 1010 1089
f 1008 1017 1009
f 1008 1009 1010
f 1010 1009 1011
f 1010 1011 1012
f 1089 1010 1012
f 1089 1012 1013
f 1018 1015 1014
f 1018 1014 1092
f 1015 1016 944
f 1015 944 1014
f 1014 944 1017
f 1014 1017 1008
f 1092 1014 1008
f 1092 1008 1091
f 1015 1018 1019
f 1019 1096 947
f 947 1016 1015
f 1015 1019 947
f 1020 1025 947
f 1096 1102 1020
f 947 1096 1020
f 1021 1022 1024
f 1021 1024 1026
f 1022 1023 949
f 1022 949 1024
f 1024 949 1025
f 1024 1025 1020
f 1026 1024 1020
f 1026 1020 1102
f 1106 1032 1027
f 1106 1027 1028
f 1032 1031 956
f 1032 956 1027
f 1027 956 1023
f 1027 1023 1022
f 1028 1027 1022
f 1028 1022 1021
f 1035 1034 1030
f 1035 1030 1033
f 1034 957 1029
f 1034 1029 1030
f 1030 1029 1031
f 1030 1031 1032
f 1033 1030 1032
f 1033 1032 1106
f 1037 1041 957
f 1037 957 1034
f 1034 1035 1036
f 1034 1036 1037
f 1111 1039 1040
f 1111 1040 1112
f 1039 1045 1038
f 1039 1038 1040
f 1040 1038 1041
f 1040 1041 1037
f 1112 1040 1037
f 1112 1037 1036
f 1113 1042 1043
f 1113 1043 1115
f 1042 963 1044
f 1042 1044 1043
f 1043 1044 1045
f 1043 1045 1039
f 1115 1043 1039
f 1115 1039 1111
f 1049 1048 963
f 1049 963 1042
f 1042 1113 1050
f 1042 1050 1049
f 1054 1053 1046
f 1054 1046 1120
f 1053 973 1047
f 1053 1047 1046
f 1046 1047 1048
f 1046 1048 1049
f 1120 1046 1049
f 1120 1049 1050
f 1122 1056 1052
f 1122 1052 1121
f 1056 1051 971
f 1056 971 1052
f 1052 971 973
f 1052 973 1053
f 1121 1052 1053
f 1121 1053 1054
f 1056 1055 978
f 1055 982 978
f 978 1051 1056
f 1056 1122 1057
f 1056 1057 1055
f 1058 1065 1061
f 1058 1061 1062
f 1065 1059 1060
f 1065 1060 1061
f 1061 1060 982
f 1061 982 1055
f 1062 1061 1055
f 1062 1055 1057
f 1123 1067 1063
f 1123 1063 1124
f 1067 983 1064
f 1067 1064 1063
f 1063 1064 1059
f 1063 1059 1065
f 1124 1063 1065
f 1124 1065 1058
f 1066 986 983
f 1066 983 1067
f 2848 1066 1067
f 2848 1067 1123
f 1068 1073 1072
f 1068 1072 1069
f 1069 2847 1125
f 1069 1125 1068
f 993 1070 1078
f 1070 1080 1078
f 1078 1071 993
f 993 1072 1073
f 993 1073 1070
f 1134 1074 1077
f 1134 1077 1079
f 1074 1075 1076
f 1074 1076 1077
f 1077 1076 1071
f 1077 1071 1078
f 1079 1077 1078
f 1079 1078 1080
f 1083 1082 1081
f 1083 1081 1074
f 1083 1139 1082
f 1082 997 1081
f 1081 1075 1074
f 1074 1134 1083
f 1144 1088 1084
f 1144 1084 1085
f 1088 1000 1086
f 1088 1086 1084
f 1084 1086 997
f 1084 997 1082
f 1085 1084 1082
f 1085 1082 1139
f 1087 1000 1088
f 1088 1144 1090
f 1090 1013 1087
f 1087 1088 1090
f 1089 1013 1090
f 1093 1091 1089
f 1090 1093 1089
f 1098 1018 1092
f 1092 1091 1093
f 1093 1149 1098
f 1098 1092 1093
f 1099 1094 1095
f 1099 1095 1097
f 1094 1096 1019
f 1094 1019 1095
f 1095 1019 1018
f 1095 1018 1098
f 1097 1095 1098
f 1097 1098 1149
f 1103 1102 1096
f 1103 1096 1094
f 1094 1099 1152
f 1094 1152 1103
f 1157 1101 1100
f 1157 1100 1155
f 1101 1021 1026
f 1101 1026 1100
f 1100 1026 1102
f 1100 1102 1103
f 1155 1100 1103
f 1155 1103 1152
f 1104 1105 1028
f 1104 1028 1101
f 1104 1160 1105
f 1105 1106 1028
f 1028 1021 1101
f 1101 1157 1104
f 1107 1110 1108
f 1107 1108 1109
f 1110 1035 1033
f 1110 1033 1108
f 1108 1033 1106
f 1108 1106 1105
f 1109 1108 1105
f 1109 1105 1160
f 1110 1107 1165
f 1036 1035 1110
f 1165 1036 1110
f 1116 1111 1112
f 1112 1036 1165
f 1165 1118 1116
f 1116 1112 1165
f 1169 1119 1114
f 1169 1114 1117
f 1119 1113 1115
f 1119 1115 1114
f 1114 1115 1111
f 1114 1111 1116
f 1117 1114 1116
f 1117 1116 1118
f 1119 1169 1168
f 1050 1113 1119
f 1168 1050 1119
f 1120 1050 1168
f 1171 1054 1120
f 1168 1171 1120
f 1121 1054 1171
f 1173 1122 1121
f 1171 1173 1121
f 1175 1057 1122
f 1175 1122 1173
f 1062 1057 1175
f 1177 1058 1062
f 1175 1177 1062
f 1124 1058 1177
f 2851 1123 1124
f 1177 2851 1124
f 1129 1128 2850
f 1129 2850 2791
f 1128 1125 2849
f 1128 2849 2850
f 1186 1126 1127
f 1186 1127 1182
f 1126 1073 1068
f 1126 1068 1127
f 1127 1068 1125
f 1127 1125 1128
f 1182 1127 1128
f 1182 1128 1129
f 1185 1136 1130
f 1185 1130 1131
f 1136 1080 1070
f 1136 1070 1130
f 1130 1070 1073
f 1130 1073 1126
f 1131 1130 1126
f 1131 1126 1186
f 1133 1132 1135
f 1133 1135 1190
f 1132 1134 1079
f 1132 1079 1135
f 1135 1079 1080
f 1135 1080 1136
f 1190 1135 1136
f 1190 1136 1185
f 1137 1140 1141
f 1137 1141 1138
f 1140 1139 1083
f 1140 1083 1141
f 1141 1083 1134
f 1141 1134 1132
f 1138 1141 1132
f 1138 1132 1133
f 1195 1142 1143
f 1195 1143 1191
f 1142 1144 1085
f 1142 1085 1143
f 1143 1085 1139
f 1143 1139 1140
f 1191 1143 1140
f 1191 1140 1137
f 1142 1195 1193
f 1193 1146 1090
f 1090 1144 1142
f 1142 1193 1090
f 1145 1201 1093
f 1090 1146 1145
f 1093 1090 1145
f 1150 1149 1093
f 1201 1200 1150
f 1093 1201 1150
f 1211 1147 1148
f 1211 1148 1151
f 1147 1099 1097
f 1147 1097 1148
f 1148 1097 1149
f 1148 1149 1150
f 1151 1148 1150
f 1151 1150 1200
f 1147 1211 1153
f 1153 1214 1152
f 1152 1099 1147
f 1147 1153 1152
f 1158 1157 1155
f 1155 1152 1214
f 1214 1154 1158
f 1158 1155 1214
f 1218 1162 1156
f 1218 1156 1215
f 1162 1160 1104
f 1162 1104 1156
f 1156 1104 1157
f 1156 1157 1158
f 1215 1156 1158
f 1215 1158 1154
f 1163 1164 1159
f 1163 1159 1161
f 1164 1107 1109
f 1164 1109 1159
f 1159 1109 1160
f 1159 1160 1162
f 1161 1159 1162
f 1161 1162 1218
f 1164 1163 1221
f 1221 1223 1165
f 1165 1107 1164
f 1164 1221 1165
f 1166 1118 1165
f 1166 1165 1223
f 1229 1227 1169
f 1229 1169 1117
f 1117 1118 1166
f 1117 1166 1229
f 1170 1167 1168
f 1169 1227 1170
f 1168 1169 1170
f 1233 1171 1168
f 1233 1168 1167
f 1237 1236 1173
f 1171 1233 1237
f 1173 1171 1237
f 1174 1172 1175
f 1173 1236 1174
f 1175 1173 1174
f 1178 1177 1175
f 1178 1175 1172
f 1244 1176 2851
f 1177 1178 1244
f 2851 1177 1244
f 1256 1179 1180
f 1256 1180 1181
f 1179 1129 2791
f 1179 2791 1180
f 1179 1183 1182
f 1183 1186 1182
f 1182 1129 1179
f 1179 1256 1258
f 1179 1258 1183
f 1262 1188 1184
f 1262 1184 1187
f 1188 1185 1131
f 1188 1131 1184
f 1184 1131 1186
f 1184 1186 1183
f 1187 1184 1183
f 1187 1183 1258
f 1190 1185 1188
f 1188 1262 1189
f 1189 1133 1190
f 1190 1188 1189
f 1138 1133 1189
f 1264 1137 1138
f 1189 1264 1138
f 1196 1195 1191
f 1191 1137 1264
f 1264 1197 1196
f 1196 1191 1264
f 1192 1199 1194
f 1192 1194 1265
f 1199 1146 1193
f 1199 1193 1194
f 1194 1193 1195
f 1194 1195 1196
f 1265 1194 1196
f 1265 1196 1197
f 1269 1202 1198
f 1269 1198 1267
f 1202 1201 1145
f 1202 1145 1198
f 1198 1145 1146
f 1198 1146 1199
f 1267 1198 1199
f 1267 1199 1192
f 1203 1200 1201
f 1203 1201 1202
f 1202 1269 1207
f 1202 1207 1203
f 1204 1212 1205
f 1204 1205 1206
f 1212 1211 1151
f 1212 1151 1205
f 1205 1151 1200
f 1205 1200 1203
f 1206 1205 1203
f 1206 1203 1207
f 1209 1208 1210
f 1209 1210 1213
f 1208 1214 1153
f 1208 1153 1210
f 1210 1153 1211
f 1210 1211 1212
f 1213 1210 1212
f 1213 1212 1204
f 1208 1209 1272
f 1154 1214 1208
f 1272 1154 1208
f 1219 1218 1215
f 1215 1154 1272
f 1272 1277 1219
f 1219 1215 1272
f 1275 1216 1217
f 1275 1217 1276
f 1216 1163 1161
f 1216 1161 1217
f 1217 1161 1218
f 1217 1218 1219
f 1276 1217 1219
f 1276 1219 1277
f 1220 1224 1222
f 1220 1222 1281
f 1224 1223 1221
f 1224 1221 1222
f 1222 1221 1163
f 1222 1163 1216
f 1281 1222 1216
f 1281 1216 1275
f 1225 1166 1223
f 1225 1223 1224
f 1224 1220 1284
f 1224 1284 1225
f 1285 1228 1226
f 1285 1226 1230
f 1228 1227 1229
f 1228 1229 1226
f 1226 1229 1166
f 1226 1166 1225
f 1230 1226 1225
f 1230 1225 1284
f 1289 1234 1231
f 1289 1231 1290
f 1234 1167 1170
f 1234 1170 1231
f 1231 1170 1227
f 1231 1227 1228
f 1290 1231 1228
f 1290 1228 1285
f 1232 1233 1167
f 1232 1167 1234
f 1234 1289 1291
f 1234 1291 1232
f 1235 1241 1238
f 1235 1238 1293
f 1241 1236 1237
f 1241 1237 1238
f 1238 1237 1233
f 1238 1233 1232
f 1293 1238 1232
f 1293 1232 1291
f 1296 1239 1240
f 1296 1240 1294
f 1239 1172 1174
f 1239 1174 1240
f 1240 1174 1236
f 1240 1236 1241
f 1294 1240 1241
f 1294 1241 1235
f 1242 1178 1172
f 1242 1172 1239
f 1239 1296 1301
f 1239 1301 1242
f 1249 1243 1245
f 1249 1245 1246
f 1243 1176 1244
f 1243 1244 1245
f 1245 1244 1178
f 1245 1178 1242
f 1246 1245 1242
f 1246 1242 1301
f 1247 2853 1176
f 1247 1176 1243
f 1248 1247 1243
f 1248 1243 1249
f 1250 1251 1253
f 1250 1253 1252
f 1251 1256 1181
f 1251 1181 1253
f 1254 1251 1305
f 1251 1250 1305
f 1305 1255 1254
f 1254 1258 1256
f 1254 1256 1251
f 1261 1260 1259
f 1261 1259 1257
f 1260 1262 1187
f 1260 1187 1259
f 1259 1187 1258
f 1259 1258 1254
f 1257 1259 1254
f 1257 1254 1255
f 1260 1261 1263
f 1189 1262 1260
f 1263 1189 1260
f 1315 1320 1264
f 1189 1263 1315
f 1264 1189 1315
f 1319 1318 1197
f 1264 1320 1319
f 1197 1264 1319
f 1266 1268 1192
f 1266 1192 1265
f 1265 1197 1318
f 1265 1318 1266
f 1328 1327 1269
f 1328 1269 1267
f 1267 1192 1268
f 1267 1268 1328
f 1338 1207 1269
f 1338 1269 1327
f 1336 1270 1204
f 1336 1204 1206
f 1206 1207 1338
f 1206 1338 1336
f 1341 1340 1209
f 1341 1209 1213
f 1213 1204 1270
f 1213 1270 1341
f 1271 1272 1209
f 1271 1209 1340
f 1350 1349 1280
f 1280 1277 1272
f 1272 1271 1350
f 1350 1280 1272
f 1273 1274 1278
f 1273 1278 1279
f 1274 1275 1276
f 1274 1276 1278
f 1278 1276 1277
f 1278 1277 1280
f 1279 1278 1280
f 1279 1280 1349
f 1281 1275 1274
f 1274 1273 1358
f 1358 1220 1281
f 1281 1274 1358
f 1282 1283 1284
f 1220 1358 1282
f 1284 1220 1282
f 1286 1362 1285
f 1286 1285 1230
f 1230 1284 1283
f 1230 1283 1286
f 1287 1288 1289
f 1287 1289 1290
f 1290 1285 1362
f 1290 1362 1287
f 1367 1291 1289
f 1367 1289 1288
f 1293 1291 1367
f 1292 1235 1293
f 1367 1292 1293
f 1295 1297 1296
f 1295 1296 1294
f 1294 1235 1292
f 1294 1292 1295
f 1298 1301 1296
f 1297 1374 1298
f 1296 1297 1298
f 1300 1299 1303
f 1300 1303 1302
f 1299 1249 1246
f 1299 1246 1303
f 1303 1246 1301
f 1303 1301 1298
f 1302 1303 1298
f 1302 1298 1374
f 2855 1248 1249
f 2855 1249 1299
f 2856 2855 1299
f 2856 1299 1300
f 1307 1306 2857
f 1307 2857 2858
f 1306 1250 1252
f 1306 1252 2857
f 1311 1310 1304
f 1311 1304 1379
f 1310 1255 1305
f 1310 1305 1304
f 1304 1305 1250
f 1304 1250 1306
f 1379 1304 1306
f 1379 1306 1307
f 1384 1308 1309
f 1384 1309 1380
f 1308 1261 1257
f 1308 1257 1309
f 1309 1257 1255
f 1309 1255 1310
f 1380 1309 1310
f 1380 1310 1311
f 1313 1308 1312
f 1308 1384 1312
f 1312 1382 1313
f 1313 1263 1261
f 1313 1261 1308
f 1314 1321 1316
f 1314 1316 1386
f 1321 1320 1315
f 1321 1315 1316
f 1316 1315 1263
f 1316 1263 1313
f 1386 1316 1313
f 1386 1313 1382
f 1325 1322 1317
f 1325 1317 1388
f 1322 1318 1319
f 1322 1319 1317
f 1317 1319 1320
f 1317 1320 1321
f 1388 1317 1321
f 1388 1321 1314
f 1331 1330 1324
f 1331 1324 1323
f 1330 1268 1266
f 1330 1266 1324
f 1324 1266 1318
f 1324 1318 1322
f 1323 1324 1322
f 1323 1322 1325
f 1391 1332 1326
f 1391 1326 1329
f 1332 1327 1328
f 1332 1328 1326
f 1326 1328 1268
f 1326 1268 1330
f 1329 1326 1330
f 1329 1330 1331
f 1333 1338 1327
f 1333 1327 1332
f 1332 1391 1339
f 1332 1339 1333
f 1393 1337 1334
f 1393 1334 1335
f 1337 1270 1336
f 1337 1336 1334
f 1334 1336 1338
f 1334 1338 1333
f 1335 1334 1333
f 1335 1333 1339
f 1345 1342 1343
f 1345 1343 1395
f 1342 1340 1341
f 1342 1341 1343
f 1343 1341 1270
f 1343 1270 1337
f 1395 1343 1337
f 1395 1337 1393
f 1351 1342 1344
f 1342 1345 1344
f 1344 1352 1351
f 1351 1271 1340
f 1351 1340 1342
f 1346 1348 1347
f 1346 1347 1400
f 1348 1349 1350
f 1348 1350 1347
f 1347 1350 1271
f 1347 1271 1351
f 1400 1347 1351
f 1400 1351 1352
f 1405 1353 1354
f 1405 1354 1401
f 1353 1273 1279
f 1353 1279 1354
f 1354 1279 1349
f 1354 1349 1348
f 1401 1354 1348
f 1401 1348 1346
f 1356 1358 1273
f 1356 1273 1353
f 1353 1405 1355
f 1353 1355 1356
f 1410 1364 1357
f 1410 1357 1359
f 1364 1283 1282
f 1364 1282 1357
f 1357 1282 1358
f 1357 1358 1356
f 1359 1357 1356
f 1359 1356 1355
f 1360 1361 1363
f 1360 1363 1409
f 1361 1362 1286
f 1361 1286 1363
f 1363 1286 1283
f 1363 1283 1364
f 1409 1363 1364
f 1409 1364 1410
f 1417 1369 1365
f 1417 1365 1366
f 1369 1288 1287
f 1369 1287 1365
f 1365 1287 1362
f 1365 1362 1361
f 1366 1365 1361
f 1366 1361 1360
f 1369 1417 1368
f 1367 1288 1369
f 1368 1367 1369
f 1370 1292 1367
f 1368 1424 1370
f 1367 1368 1370
f 1372 1371 1373
f 1372 1373 1423
f 1371 1297 1295
f 1371 1295 1373
f 1373 1295 1292
f 1373 1292 1370
f 1423 1373 1370
f 1423 1370 1424
f 1375 1374 1297
f 1375 1297 1371
f 1371 1372 1376
f 1371 1376 1375
f 1377 2921 1378
f 1377 1378 1430
f 2921 1300 1302
f 2921 1302 1378
f 1378 1302 1374
f 1378 1374 1375
f 1430 1378 1375
f 1430 1375 1376
f 1435 1381 1311
f 1435 1311 1379
f 1379 1307 1436
f 1379 1436 1435
f 1385 1384 1380
f 1380 1311 1381
f 1381 1440 1385
f 1385 1380 1381
f 1446 1387 1383
f 1446 1383 1439
f 1387 1382 1312
f 1387 1312 1383
f 1383 1312 1384
f 1383 1384 1385
f 1439 1383 1385
f 1439 1385 1440
f 1444 1386 1387
f 1386 1382 1387
f 1387 1446 1444
f 1444 1389 1314
f 1444 1314 1386
f 1388 1314 1389
f 1452 1325 1388
f 1389 1452 1388
f 1390 1451 1331
f 1390 1331 1323
f 1323 1325 1452
f 1323 1452 1390
f 1454 1392 1391
f 1454 1391 1329
f 1329 1331 1451
f 1329 1451 1454
f 1460 1339 1391
f 1460 1391 1392
f 1335 1339 1460
f 1394 1393 1335
f 1460 1394 1335
f 1395 1463 1397
f 1463 1396 1397
f 1397 1345 1395
f 1395 1393 1394
f 1395 1394 1463
f 1471 1398 1399
f 1471 1399 1466
f 1398 1352 1344
f 1398 1344 1399
f 1399 1344 1345
f 1399 1345 1397
f 1466 1399 1397
f 1466 1397 1396
f 1400 1352 1398
f 1398 1471 1402
f 1402 1346 1400
f 1400 1398 1402
f 1475 1480 1405
f 1475 1405 1401
f 1401 1346 1402
f 1401 1402 1475
f 1403 1481 1404
f 1404 1355 1405
f 1405 1480 1403
f 1403 1404 1405
f 1411 1406 1407
f 1411 1407 1408
f 1406 1410 1359
f 1406 1359 1407
f 1407 1359 1355
f 1407 1355 1404
f 1408 1407 1404
f 1408 1404 1481
f 1406 1413 1409
f 1413 1360 1409
f 1409 1410 1406
f 1406 1411 1412
f 1406 1412 1413
f 1414 1418 1415
f 1414 1415 1416
f 1418 1417 1366
f 1418 1366 1415
f 1415 1366 1360
f 1415 1360 1413
f 1416 1415 1413
f 1416 1413 1412
f 1418 1414 1419
f 1368 1417 1418
f 1419 1368 1418
f 1425 1424 1368
f 1419 1420 1425
f 1368 1419 1425
f 1421 1428 1422
f 1421 1422 1486
f 1428 1372 1423
f 1428 1423 1422
f 1422 1423 1424
f 1422 1424 1425
f 1486 1422 1425
f 1486 1425 1420
f 1432 1428 1426
f 1428 1421 1426
f 1426 1427 1432
f 1432 1376 1372
f 1432 1372 1428
f 2755 1431 1429
f 2755 1429 1492
f 1431 1377 1430
f 1431 1430 1429
f 1429 1430 1376
f 1429 1376 1432
f 1492 1429 1432
f 1492 1432 1427
f 2860 1437 2861
f 2860 2861 2859
f 1437 1436 2929
f 1437 2929 2861
f 1496 1434 1433
f 1496 1433 1497
f 1434 1381 1435
f 1434 1435 1433
f 1433 1435 1436
f 1433 1436 1437
f 1497 1433 1437
f 1497 1437 2860
f 1441 1434 1502
f 1434 1496 1502
f 1502 1442 1441
f 1441 1440 1381
f 1441 1381 1434
f 1508 1447 1438
f 1508 1438 1504
f 1447 1446 1439
f 1447 1439 1438
f 1438 1439 1440
f 1438 1440 1441
f 1504 1438 1441
f 1504 1441 1442
f 1514 1443 1445
f 1514 1445 1507
f 1443 1389 1444
f 1443 1444 1445
f 1445 1444 1446
f 1445 1446 1447
f 1507 1445 1447
f 1507 1447 1508
f 1448 1443 1512
f 1443 1514 1512
f 1512 1449 1448
f 1448 1452 1389
f 1448 1389 1443
f 1450 1456 1453
f 1450 1453 1517
f 1456 1451 1390
f 1456 1390 1453
f 1453 1390 1452
f 1453 1452 1448
f 1517 1453 1448
f 1517 1448 1449
f 1519 1458 1455
f 1519 1455 1457
f 1458 1392 1454
f 1458 1454 1455
f 1455 1454 1451
f 1455 1451 1456
f 1457 1455 1456
f 1457 1456 1450
f 1458 1519 1523
f 1523 1459 1460
f 1460 1392 1458
f 1458 1523 1460
f 1529 1528 1461
f 1461 1394 1460
f 1460 1459 1529
f 1529 1461 1460
f 1462 1468 1464
f 1462 1464 1534
f 1468 1396 1463
f 1468 1463 1464
f 1464 1463 1394
f 1464 1394 1461
f 1534 1464 1461
f 1534 1461 1528
f 1538 1465 1467
f 1538 1467 1469
f 1465 1471 1466
f 1465 1466 1467
f 1467 1466 1396
f 1467 1396 1468
f 1469 1467 1468
f 1469 1468 1462
f 1472 1465 1470
f 1465 1538 1470
f 1470 1540 1472
f 1472 1402 1471
f 1472 1471 1465
f 1543 1473 1474
f 1543 1474 1545
f 1473 1480 1475
f 1473 1475 1474
f 1474 1475 1402
f 1474 1402 1472
f 1545 1474 1472
f 1545 1472 1540
f 1476 1479 1477
f 1476 1477 1478
f 1479 1481 1403
f 1479 1403 1477
f 1477 1403 1480
f 1477 1480 1473
f 1478 1477 1473
f 1478 1473 1543
f 1482 1408 1479
f 1408 1481 1479
f 1479 1476 1482
f 1482 1554 1411
f 1482 1411 1408
f 1553 1552 1412
f 1411 1554 1553
f 1412 1411 1553
f 1561 1565 1414
f 1561 1414 1416
f 1416 1412 1552
f 1416 1552 1561
f 1483 1419 1414
f 1483 1414 1565
f 1484 1572 1420
f 1419 1483 1484
f 1420 1419 1484
f 1486 1485 1489
f 1485 1490 1489
f 1489 1421 1486
f 1486 1420 1572
f 1486 1572 1485
f 1578 1487 1488
f 1578 1488 1574
f 1487 1427 1426
f 1487 1426 1488
f 1488 1426 1421
f 1488 1421 1489
f 1574 1488 1489
f 1574 1489 1490
f 1583 1491 1493
f 1583 1493 1576
f 1491 2755 1492
f 1491 1492 1493
f 1493 1492 1427
f 1493 1427 1487
f 1576 1493 1487
f 1576 1487 1578
f 1586 1494 1498
f 1586 1498 1495
f 1494 1496 1497
f 1494 1497 1498
f 1498 1497 2860
f 1498 2860 1499
f 1495 1498 1499
f 1495 1499 2862
f 1597 1500 1501
f 1597 1501 1591
f 1500 1442 1502
f 1500 1502 1501
f 1501 1502 1496
f 1501 1496 1494
f 1591 1501 1494
f 1591 1494 1586
f 1505 1503 1504
f 1505 1504 1500
f 1505 1595 1503
f 1503 1508 1504
f 1504 1442 1500
f 1500 1597 1505
f 1506 1515 1509
f 1506 1509 1510
f 1515 1514 1507
f 1515 1507 1509
f 1509 1507 1508
f 1509 1508 1503
f 1510 1509 1503
f 1510 1503 1595
f 1511 1518 1513
f 1511 1513 1609
f 1518 1449 1512
f 1518 1512 1513
f 1513 1512 1514
f 1513 1514 1515
f 1609 1513 1515
f 1609 1515 1506
f 1612 1516 1517
f 1612 1517 1518
f 1612 1617 1516
f 1516 1450 1517
f 1517 1449 1518
f 1518 1511 1612
f 1526 1525 1520
f 1526 1520 1521
f 1525 1519 1457
f 1525 1457 1520
f 1520 1457 1450
f 1520 1450 1516
f 1521 1520 1516
f 1521 1516 1617
f 1623 1522 1524
f 1623 1524 1619
f 1522 1459 1523
f 1522 1523 1524
f 1524 1523 1519
f 1524 1519 1525
f 1619 1524 1525
f 1619 1525 1526
f 1626 1530 1527
f 1626 1527 1531
f 1530 1528 1529
f 1530 1529 1527
f 1527 1529 1459
f 1527 1459 1522
f 1531 1527 1522
f 1531 1522 1623
f 1533 1532 1535
f 1533 1535 1625
f 1532 1462 1534
f 1532 1534 1535
f 1535 1534 1528
f 1535 1528 1530
f 1625 1535 1530
f 1625 1530 1626
f 1629 1536 1469
f 1629 1469 1532
f 1629 1537 1536
f 1536 1538 1469
f 1469 1462 1532
f 1532 1533 1629
f 1638 1539 1541
f 1638 1541 1634
f 1539 1540 1470
f 1539 1470 1541
f 1541 1470 1538
f 1541 1538 1536
f 1634 1541 1536
f 1634 1536 1537
f 1542 1544 1546
f 1542 1546 1547
f 1544 1543 1545
f 1544 1545 1546
f 1546 1545 1540
f 1546 1540 1539
f 1547 1546 1539
f 1547 1539 1638
f 1544 1551 1478
f 1551 1476 1478
f 1478 1543 1544
f 1544 1542 1548
f 1544 1548 1551
f 1558 1556 1549
f 1558 1549 1550
f 1556 1554 1482
f 1556 1482 1549
f 1549 1482 1476
f 1549 1476 1551
f 1550 1549 1551
f 1550 1551 1548
f 1646 1562 1555
f 1646 1555 1557
f 1562 1552 1553
f 1562 1553 1555
f 1555 1553 1554
f 1555 1554 1556
f 1557 1555 1556
f 1557 1556 1558
f 1564 1560 1559
f 1564 1559 1563
f 1560 1565 1561
f 1560 1561 1559
f 1559 1561 1552
f 1559 1552 1562
f 1563 1559 1562
f 1563 1562 1646
f 1570 1560 1649
f 1560 1564 1649
f 1649 1653 1570
f 1570 1483 1565
f 1570 1565 1560
f 1566 1567 1568
f 1566 1568 1569
f 1567 1572 1484
f 1567 1484 1568
f 1568 1484 1483
f 1568 1483 1570
f 1569 1568 1570
f 1569 1570 1653
f 1662 1571 1573
f 1662 1573 1655
f 1571 1490 1485
f 1571 1485 1573
f 1573 1485 1572
f 1573 1572 1567
f 1655 1573 1567
f 1655 1567 1566
f 1575 1581 1574
f 1575 1574 1571
f 1575 1666 1581
f 1581 1578 1574
f 1574 1490 1571
f 1571 1662 1575
f 1665 1577 1579
f 1665 1579 1580
f 1577 1583 1576
f 1577 1576 1579
f 1579 1576 1578
f 1579 1578 1581
f 1580 1579 1581
f 1580 1581 1666
f 1582 2863 1583
f 1582 1583 1577
f 2754 1582 1577
f 2754 1577 1665
f 1584 1588 1585
f 1584 1585 1671
f 1588 2862 2864
f 1588 2864 1585
f 1594 1587 1589
f 1594 1589 1673
f 1587 1586 1495
f 1587 1495 1589
f 1589 1495 2862
f 1589 2862 1588
f 1673 1589 1588
f 1673 1588 1584
f 1590 1599 1592
f 1590 1592 1593
f 1599 1597 1591
f 1599 1591 1592
f 1592 1591 1586
f 1592 1586 1587
f 1593 1592 1587
f 1593 1587 1594
f 1605 1596 1598
f 1605 1598 1600
f 1596 1595 1505
f 1596 1505 1598
f 1598 1505 1597
f 1598 1597 1599
f 1600 1598 1599
f 1600 1599 1590
f 1601 1602 1603
f 1601 1603 1604
f 1602 1506 1510
f 1602 1510 1603
f 1603 1510 1595
f 1603 1595 1596
f 1604 1603 1596
f 1604 1596 1605
f 1606 1607 1608
f 1606 1608 1682
f 1607 1511 1609
f 1607 1609 1608
f 1608 1609 1506
f 1608 1506 1602
f 1682 1608 1602
f 1682 1602 1601
f 1610 1611 1613
f 1610 1613 1684
f 1611 1617 1612
f 1611 1612 1613
f 1613 1612 1511
f 1613 1511 1607
f 1684 1613 1607
f 1684 1607 1606
f 1614 1615 1616
f 1614 1616 1618
f 1615 1526 1521
f 1615 1521 1616
f 1616 1521 1617
f 1616 1617 1611
f 1618 1616 1611
f 1618 1611 1610
f 1688 1624 1620
f 1688 1620 1621
f 1624 1623 1619
f 1624 1619 1620
f 1620 1619 1526
f 1620 1526 1615
f 1621 1620 1615
f 1621 1615 1614
f 1628 1627 1622
f 1628 1622 1690
f 1627 1626 1531
f 1627 1531 1622
f 1622 1531 1623
f 1622 1623 1624
f 1690 1622 1624
f 1690 1624 1688
f 1627 1632 1625
f 1632 1533 1625
f 1625 1626 1627
f 1627 1628 1694
f 1627 1694 1632
f 1637 1636 1630
f 1637 1630 1631
f 1636 1537 1629
f 1636 1629 1630
f 1630 1629 1533
f 1630 1533 1632
f 1631 1630 1632
f 1631 1632 1694
f 1699 1639 1633
f 1699 1633 1635
f 1639 1638 1634
f 1639 1634 1633
f 1633 1634 1537
f 1633 1537 1636
f 1635 1633 1636
f 1635 1636 1637
f 1547 1638 1639
f 1639 1699 1701
f 1701 1542 1547
f 1547 1639 1701
f 1640 1548 1542
f 1640 1542 1701
f 1643 1558 1550
f 1550 1548 1640
f 1640 1641 1643
f 1643 1550 1640
f 1708 1647 1642
f 1708 1642 1704
f 1647 1646 1557
f 1647 1557 1642
f 1642 1557 1558
f 1642 1558 1643
f 1704 1642 1643
f 1704 1643 1641
f 1712 1650 1645
f 1712 1645 1644
f 1650 1564 1563
f 1650 1563 1645
f 1645 1563 1646
f 1645 1646 1647
f 1644 1645 1647
f 1644 1647 1708
f 1714 1654 1648
f 1714 1648 1651
f 1654 1653 1649
f 1654 1649 1648
f 1648 1649 1564
f 1648 1564 1650
f 1651 1648 1650
f 1651 1650 1712
f 1659 1658 1652
f 1659 1652 1713
f 1658 1566 1569
f 1658 1569 1652
f 1652 1569 1653
f 1652 1653 1654
f 1713 1652 1654
f 1713 1654 1714
f 1715 1664 1656
f 1715 1656 1657
f 1664 1662 1655
f 1664 1655 1656
f 1656 1655 1566
f 1656 1566 1658
f 1657 1656 1658
f 1657 1658 1659
f 1719 1660 1661
f 1719 1661 1663
f 1660 1666 1575
f 1660 1575 1661
f 1661 1575 1662
f 1661 1662 1664
f 1663 1661 1664
f 1663 1664 1715
f 2867 1669 1667
f 2867 1667 1668
f 1669 1665 1580
f 1669 1580 1667
f 1667 1580 1666
f 1667 1666 1660
f 1668 1667 1660
f 1668 1660 1719
f 2865 2754 1665
f 2865 1665 1669
f 2936 2865 1669
f 2936 1669 2867
f 1670 1674 1672
f 1670 1672 2797
f 1674 1584 1671
f 1674 1671 1672
f 1674 1675 1673
f 1675 1594 1673
f 1673 1584 1674
f 1674 1670 1724
f 1674 1724 1675
f 1730 1676 1677
f 1730 1677 1678
f 1676 1590 1593
f 1676 1593 1677
f 1677 1593 1594
f 1677 1594 1675
f 1678 1677 1675
f 1678 1675 1724
f 1735 1680 1679
f 1735 1679 1729
f 1680 1605 1600
f 1680 1600 1679
f 1679 1600 1590
f 1679 1590 1676
f 1729 1679 1676
f 1729 1676 1730
f 1681 1604 1680
f 1604 1605 1680
f 1680 1735 1681
f 1681 1732 1601
f 1681 1601 1604
f 1682 1601 1732
f 1685 1606 1682
f 1732 1685 1682
f 1740 1683 1610
f 1740 1610 1684
f 1684 1606 1685
f 1684 1685 1740
f 1689 1614 1618
f 1618 1610 1683
f 1683 1745 1689
f 1689 1618 1683
f 1743 1686 1687
f 1743 1687 1744
f 1686 1688 1621
f 1686 1621 1687
f 1687 1621 1614
f 1687 1614 1689
f 1744 1687 1689
f 1744 1689 1745
f 1690 1688 1686
f 1686 1743 1691
f 1691 1628 1690
f 1690 1686 1691
f 1695 1692 1693
f 1693 1694 1628
f 1628 1691 1695
f 1695 1693 1628
f 1696 1697 1698
f 1696 1698 1751
f 1697 1637 1631
f 1697 1631 1698
f 1698 1631 1694
f 1698 1694 1693
f 1751 1698 1693
f 1751 1693 1692
f 1756 1635 1697
f 1635 1637 1697
f 1697 1696 1756
f 1756 1700 1699
f 1756 1699 1635
f 1758 1701 1699
f 1758 1699 1700
f 1702 1640 1701
f 1702 1701 1758
f 1705 1641 1640
f 1702 1759 1705
f 1640 1702 1705
f 1710 1709 1703
f 1710 1703 1706
f 1709 1708 1704
f 1709 1704 1703
f 1703 1704 1641
f 1703 1641 1705
f 1706 1703 1705
f 1706 1705 1759
f 1707 1644 1709
f 1644 1708 1709
f 1709 1710 1707
f 1707 1711 1712
f 1707 1712 1644
f 1771 1770 1714
f 1771 1714 1651
f 1651 1712 1711
f 1651 1711 1771
f 1713 1714 1770
f 1716 1659 1713
f 1770 1716 1713
f 1775 1774 1715
f 1775 1715 1657
f 1657 1659 1716
f 1657 1716 1775
f 1663 1717 1718
f 1717 1785 1718
f 1718 1719 1663
f 1663 1715 1774
f 1663 1774 1717
f 1788 2937 1720
f 1788 1720 1783
f 2937 2867 1668
f 2937 1668 1720
f 1720 1668 1719
f 1720 1719 1718
f 1783 1720 1718
f 1783 1718 1785
f 1796 1721 2799
f 1796 2799 2870
f 1721 1670 2797
f 1721 2797 2799
f 1723 1721 1794
f 1721 1796 1794
f 1794 1722 1723
f 1723 1724 1670
f 1723 1670 1721
f 1725 1726 1727
f 1725 1727 1800
f 1726 1730 1678
f 1726 1678 1727
f 1727 1678 1724
f 1727 1724 1723
f 1800 1727 1723
f 1800 1723 1722
f 1804 1736 1728
f 1804 1728 1802
f 1736 1735 1729
f 1736 1729 1728
f 1728 1729 1730
f 1728 1730 1726
f 1802 1728 1726
f 1802 1726 1725
f 1731 1733 1734
f 1731 1734 1809
f 1733 1732 1681
f 1733 1681 1734
f 1734 1681 1735
f 1734 1735 1736
f 1809 1734 1736
f 1809 1736 1804
f 1738 1733 1737
f 1733 1731 1737
f 1737 1812 1738
f 1738 1685 1732
f 1738 1732 1733
f 1813 1741 1739
f 1813 1739 1816
f 1741 1683 1740
f 1741 1740 1739
f 1739 1740 1685
f 1739 1685 1738
f 1816 1739 1738
f 1816 1738 1812
f 1741 1813 1821
f 1821 1746 1745
f 1745 1683 1741
f 1741 1821 1745
f 1742 1828 1743
f 1742 1743 1744
f 1744 1745 1746
f 1744 1746 1742
f 1748 1691 1743
f 1828 1829 1748
f 1743 1828 1748
f 1832 1752 1747
f 1832 1747 1830
f 1752 1692 1695
f 1752 1695 1747
f 1747 1695 1691
f 1747 1691 1748
f 1830 1747 1748
f 1830 1748 1829
f 1831 1749 1750
f 1831 1750 1833
f 1749 1696 1751
f 1749 1751 1750
f 1750 1751 1692
f 1750 1692 1752
f 1833 1750 1752
f 1833 1752 1832
f 1754 1755 1753
f 1754 1753 1757
f 1755 1700 1756
f 1755 1756 1753
f 1753 1756 1696
f 1753 1696 1749
f 1757 1753 1749
f 1757 1749 1831
f 1755 1754 1839
f 1839 1838 1758
f 1758 1700 1755
f 1755 1839 1758
f 1842 1702 1758
f 1842 1758 1838
f 1847 1764 1763
f 1763 1759 1702
f 1702 1842 1847
f 1847 1763 1702
f 1760 1762 1761
f 1760 1761 1853
f 1762 1710 1706
f 1762 1706 1761
f 1761 1706 1759
f 1761 1759 1763
f 1853 1761 1763
f 1853 1763 1764
f 1855 1765 1766
f 1855 1766 1767
f 1765 1711 1707
f 1765 1707 1766
f 1766 1707 1710
f 1766 1710 1762
f 1767 1766 1762
f 1767 1762 1760
f 1858 1768 1769
f 1858 1769 1772
f 1768 1770 1771
f 1768 1771 1769
f 1769 1771 1711
f 1769 1711 1765
f 1772 1769 1765
f 1772 1765 1855
f 1777 1768 1860
f 1768 1858 1860
f 1860 1865 1777
f 1777 1716 1770
f 1777 1770 1768
f 1864 1781 1776
f 1864 1776 1773
f 1781 1774 1775
f 1781 1775 1776
f 1776 1775 1716
f 1776 1716 1777
f 1773 1776 1777
f 1773 1777 1865
f 1778 1786 1779
f 1778 1779 1780
f 1786 1785 1717
f 1786 1717 1779
f 1779 1717 1774
f 1779 1774 1781
f 1780 1779 1781
f 1780 1781 1864
f 1790 1789 1784
f 1790 1784 1782
f 1789 1788 1783
f 1789 1783 1784
f 1784 1783 1785
f 1784 1785 1786
f 1782 1784 1786
f 1782 1786 1778
f 1787 2753 1788
f 1787 1788 1789
f 2868 1787 1789
f 2868 1789 1790
f 1798 1791 1792
f 1798 1792 1876
f 1791 1796 2870
f 1791 2870 1792
f 1793 1801 1795
f 1793 1795 1797
f 1801 1722 1794
f 1801 1794 1795
f 1795 1794 1796
f 1795 1796 1791
f 1797 1795 1791
f 1797 1791 1798
f 1884 1806 1799
f 1884 1799 1880
f 1806 1725 1800
f 1806 1800 1799
f 1799 1800 1722
f 1799 1722 1801
f 1880 1799 1801
f 1880 1801 1793
f 1806 1803 1802
f 1803 1804 1802
f 1802 1725 1806
f 1806 1884 1805
f 1806 1805 1803
f 1885 1807 1808
f 1885 1808 1886
f 1807 1731 1809
f 1807 1809 1808
f 1808 1809 1804
f 1808 1804 1803
f 1886 1808 1803
f 1886 1803 1805
f 1811 1817 1810
f 1811 1810 1890
f 1817 1812 1737
f 1817 1737 1810
f 1810 1737 1731
f 1810 1731 1807
f 1890 1810 1807
f 1890 1807 1885
f 1822 1814 1815
f 1822 1815 1818
f 1814 1813 1816
f 1814 1816 1815
f 1815 1816 1812
f 1815 1812 1817
f 1818 1815 1817
f 1818 1817 1811
f 1896 1826 1820
f 1896 1820 1819
f 1826 1746 1821
f 1826 1821 1820
f 1820 1821 1813
f 1820 1813 1814
f 1819 1820 1814
f 1819 1814 1822
f 1824 1825 1823
f 1824 1823 1897
f 1825 1828 1742
f 1825 1742 1823
f 1823 1742 1746
f 1823 1746 1826
f 1897 1823 1826
f 1897 1826 1896
f 1825 1824 1827
f 1829 1828 1825
f 1827 1829 1825
f 1830 1829 1827
f 1834 1832 1830
f 1827 1834 1830
f 1837 1831 1833
f 1833 1832 1834
f 1834 1900 1837
f 1837 1833 1834
f 1835 1841 1836
f 1835 1836 1901
f 1841 1754 1757
f 1841 1757 1836
f 1836 1757 1831
f 1836 1831 1837
f 1901 1836 1837
f 1901 1837 1900
f 1905 1843 1840
f 1905 1840 1903
f 1843 1838 1839
f 1843 1839 1840
f 1840 1839 1754
f 1840 1754 1841
f 1903 1840 1841
f 1903 1841 1835
f 1844 1842 1838
f 1844 1838 1843
f 1843 1905 1904
f 1843 1904 1844
f 1845 1848 1849
f 1845 1849 1846
f 1848 1764 1847
f 1848 1847 1849
f 1849 1847 1842
f 1849 1842 1844
f 1846 1849 1844
f 1846 1844 1904
f 1850 1856 1851
f 1850 1851 1852
f 1856 1760 1853
f 1856 1853 1851
f 1851 1853 1764
f 1851 1764 1848
f 1852 1851 1848
f 1852 1848 1845
f 1856 1854 1767
f 1854 1855 1767
f 1767 1760 1856
f 1856 1850 1857
f 1856 1857 1854
f 1916 1862 1859
f 1916 1859 1910
f 1862 1858 1772
f 1862 1772 1859
f 1859 1772 1855
f 1859 1855 1854
f 1910 1859 1854
f 1910 1854 1857
f 1867 1866 1861
f 1867 1861 1914
f 1866 1865 1860
f 1866 1860 1861
f 1861 1860 1858
f 1861 1858 1862
f 1914 1861 1862
f 1914 1862 1916
f 1866 1863 1773
f 1863 1864 1773
f 1773 1865 1866
f 1866 1867 1868
f 1866 1868 1863
f 1918 1874 1869
f 1918 1869 1870
f 1874 1778 1780
f 1874 1780 1869
f 1869 1780 1864
f 1869 1864 1863
f 1870 1869 1863
f 1870 1863 1868
f 2752 1872 1873
f 2752 1873 1871
f 1872 1790 1782
f 1872 1782 1873
f 1873 1782 1778
f 1873 1778 1874
f 1871 1873 1874
f 1871 1874 1918
f 1921 1877 1875
f 1921 1875 2871
f 1877 1798 1876
f 1877 1876 1875
f 1797 1798 1877
f 1877 1921 1881
f 1881 1793 1797
f 1797 1877 1881
f 1878 1879 1884
f 1878 1884 1880
f 1880 1793 1881
f 1880 1881 1878
f 1882 1883 1805
f 1884 1879 1882
f 1805 1884 1882
f 1887 1888 1885
f 1887 1885 1886
f 1886 1805 1883
f 1886 1883 1887
f 1893 1811 1890
f 1890 1885 1888
f 1888 1889 1893
f 1893 1890 1888
f 1891 1895 1892
f 1891 1892 1894
f 1895 1822 1818
f 1895 1818 1892
f 1892 1818 1811
f 1892 1811 1893
f 1894 1892 1893
f 1894 1893 1889
f 1940 1819 1895
f 1819 1822 1895
f 1895 1891 1940
f 1940 1944 1896
f 1940 1896 1819
f 1897 1896 1944
f 1943 1824 1897
f 1944 1943 1897
f 1947 1898 1827
f 1824 1943 1947
f 1827 1824 1947
f 1899 1951 1834
f 1827 1898 1899
f 1834 1827 1899
f 1953 1900 1834
f 1953 1834 1951
f 1901 1900 1953
f 1902 1835 1901
f 1953 1902 1901
f 1957 1960 1905
f 1957 1905 1903
f 1903 1835 1902
f 1903 1902 1957
f 1906 1962 1904
f 1905 1960 1906
f 1904 1905 1906
f 1846 1904 1962
f 1908 1845 1846
f 1962 1908 1846
f 1966 1907 1850
f 1966 1850 1852
f 1852 1845 1908
f 1852 1908 1966
f 1969 1911 1857
f 1850 1907 1969
f 1857 1850 1969
f 1909 1916 1910
f 1910 1857 1911
f 1911 1917 1909
f 1909 1910 1911
f 1913 1912 1915
f 1913 1915 1977
f 1912 1867 1914
f 1912 1914 1915
f 1915 1914 1916
f 1915 1916 1909
f 1977 1915 1909
f 1977 1909 1917
f 1912 1913 1982
f 1868 1867 1912
f 1982 1868 1912
f 1870 1868 1982
f 1919 1918 1870
f 1982 1919 1870
f 1920 2751 2752
f 1920 2752 1871
f 1871 1918 1919
f 1871 1919 1920
f 1923 1990 1924
f 1924 1881 1921
f 1921 1922 1923
f 1923 1924 1921
f 1930 1929 1925
f 1930 1925 1926
f 1929 1879 1878
f 1929 1878 1925
f 1925 1878 1881
f 1925 1881 1924
f 1926 1925 1924
f 1926 1924 1990
f 1992 1927 1928
f 1992 1928 1993
f 1927 1883 1882
f 1927 1882 1928
f 1928 1882 1879
f 1928 1879 1929
f 1993 1928 1929
f 1993 1929 1930
f 1932 1931 1933
f 1932 1933 1996
f 1931 1888 1887
f 1931 1887 1933
f 1933 1887 1883
f 1933 1883 1927
f 1996 1933 1927
f 1996 1927 1992
f 1937 1889 1888
f 1937 1888 1931
f 1931 1932 1997
f 1931 1997 1937
f 1936 1934 1935
f 1936 1935 1938
f 1934 1891 1894
f 1934 1894 1935
f 1935 1894 1889
f 1935 1889 1937
f 1938 1935 1937
f 1938 1937 1997
f 1939 1942 1941
f 1939 1941 1998
f 1942 1944 1940
f 1942 1940 1941
f 1941 1940 1891
f 1941 1891 1934
f 1998 1941 1934
f 1998 1934 1936
f 1948 1942 2002
f 1942 1939 2002
f 2002 1949 1948
f 1948 1943 1944
f 1948 1944 1942
f 2008 1946 1945
f 2008 1945 2005
f 1946 1898 1947
f 1946 1947 1945
f 1945 1947 1943
f 1945 1943 1948
f 2005 1945 1948
f 2005 1948 1949
f 2013 1952 1950
f 2013 1950 2010
f 1952 1951 1899
f 1952 1899 1950
f 1950 1899 1898
f 1950 1898 1946
f 2010 1950 1946
f 2010 1946 2008
f 1952 2013 1954
f 1953 1951 1952
f 1954 1953 1952
f 1958 1902 1953
f 1954 2016 1958
f 1953 1954 1958
f 2019 1961 1955
f 2019 1955 1956
f 1961 1960 1957
f 1961 1957 1955
f 1955 1957 1902
f 1955 1902 1958
f 1956 1955 1958
f 1956 1958 2016
f 1964 1963 1959
f 1964 1959 2021
f 1963 1962 1906
f 1963 1906 1959
f 1959 1906 1960
f 1959 1960 1961
f 2021 1959 1961
f 2021 1961 2019
f 1967 1908 1962
f 1967 1962 1963
f 1963 1964 2023
f 1963 2023 1967
f 1972 1971 1965
f 1972 1965 2028
f 1971 1907 1966
f 1971 1966 1965
f 1965 1966 1908
f 1965 1908 1967
f 2028 1965 1967
f 2028 1967 2023
f 1968 1975 1970
f 1968 1970 2029
f 1975 1911 1969
f 1975 1969 1970
f 1970 1969 1907
f 1970 1907 1971
f 2029 1970 1971
f 2029 1971 1972
f 1974 1975 2033
f 1975 1968 2033
f 2033 1973 1974
f 1974 1917 1911
f 1974 1911 1975
f 1976 1980 1978
f 1976 1978 1979
f 1980 1913 1977
f 1980 1977 1978
f 1978 1977 1917
f 1978 1917 1974
f 1979 1978 1974
f 1979 1974 1973
f 1980 1976 1983
f 1982 1913 1980
f 1983 1982 1980
f 1981 1919 1982
f 1983 2039 1981
f 1982 1983 1981
f 1984 1985 1986
f 1984 1986 2037
f 1985 2751 1920
f 1985 1920 1986
f 1986 1920 1919
f 1986 1919 1981
f 2037 1986 1981
f 2037 1981 2039
f 2047 1987 1988
f 2047 1988 2043
f 1987 1990 1923
f 1987 1923 1988
f 1988 1923 1922
f 1988 1922 2872
f 2043 1988 2872
f 2043 2872 1989
f 1991 1926 1987
f 1926 1990 1987
f 1987 2047 1991
f 1991 2054 1930
f 1991 1930 1926
f 2051 2050 1992
f 2051 1992 1993
f 1993 1930 2054
f 1993 2054 2051
f 1994 1995 1932
f 1994 1932 1996
f 1996 1992 2050
f 1996 2050 1994
f 2061 2064 1997
f 1932 1995 2061
f 1997 1932 2061
f 1938 1997 2064
f 2067 1936 1938
f 2064 2067 1938
f 1999 1939 1998
f 1998 1936 2067
f 2067 2066 1999
f 1999 1998 2067
f 2007 2000 2001
f 2007 2001 2070
f 2000 1949 2002
f 2000 2002 2001
f 2001 2002 1939
f 2001 1939 1999
f 2070 2001 1999
f 2070 1999 2066
f 2009 2004 2003
f 2009 2003 2006
f 2004 2008 2005
f 2004 2005 2003
f 2003 2005 1949
f 2003 1949 2000
f 2006 2003 2000
f 2006 2000 2007
f 2010 2008 2004
f 2004 2009 2011
f 2011 2013 2010
f 2010 2004 2011
f 2012 1954 2013
f 2012 2013 2011
f 2014 2073 2015
f 2015 2016 1954
f 1954 2012 2014
f 2014 2015 1954
f 2020 2022 2018
f 2020 2018 2017
f 2022 2019 1956
f 2022 1956 2018
f 2018 1956 2016
f 2018 2016 2015
f 2017 2018 2015
f 2017 2015 2073
f 2021 2019 2022
f 2022 2020 2081
f 2081 1964 2021
f 2021 2022 2081
f 2025 2023 1964
f 2081 2024 2025
f 1964 2081 2025
f 2030 2027 2026
f 2030 2026 2085
f 2027 1972 2028
f 2027 2028 2026
f 2026 2028 2023
f 2026 2023 2025
f 2085 2026 2025
f 2085 2025 2024
f 2027 2031 2029
f 2031 1968 2029
f 2029 1972 2027
f 2027 2030 2087
f 2027 2087 2031
f 2097 2035 2032
f 2097 2032 2089
f 2035 1973 2033
f 2035 2033 2032
f 2032 2033 1968
f 2032 1968 2031
f 2089 2032 2031
f 2089 2031 2087
f 2095 2036 2034
f 2095 2034 2096
f 2036 1976 1979
f 2036 1979 2034
f 2034 1979 1973
f 2034 1973 2035
f 2096 2034 2035
f 2096 2035 2097
f 2036 2095 2100
f 1983 1976 2036
f 2100 1983 2036
f 2040 2039 1983
f 2100 2098 2040
f 1983 2100 2040
f 2102 2873 2038
f 2102 2038 2104
f 2873 1984 2037
f 2873 2037 2038
f 2038 2037 2039
f 2038 2039 2040
f 2104 2038 2040
f 2104 2040 2098
f 2108 2045 2874
f 2108 2874 2109
f 2045 1989 2041
f 2045 2041 2874
f 2042 2048 2044
f 2042 2044 2113
f 2048 2047 2043
f 2048 2043 2044
f 2044 2043 1989
f 2044 1989 2045
f 2113 2044 2045
f 2113 2045 2108
f 2056 2055 2046
f 2056 2046 2049
f 2055 2054 1991
f 2055 1991 2046
f 2046 1991 2047
f 2046 2047 2048
f 2049 2046 2048
f 2049 2048 2042
f 2058 2052 2053
f 2058 2053 2117
f 2052 2050 2051
f 2052 2051 2053
f 2053 2051 2054
f 2053 2054 2055
f 2117 2053 2055
f 2117 2055 2056
f 2063 2062 2057
f 2063 2057 2121
f 2062 1995 1994
f 2062 1994 2057
f 2057 1994 2050
f 2057 2050 2052
f 2121 2057 2052
f 2121 2052 2058
f 2123 2060 2059
f 2123 2059 2124
f 2060 2064 2061
f 2060 2061 2059
f 2059 2061 1995
f 2059 1995 2062
f 2124 2059 2062
f 2124 2062 2063
f 2060 2123 2126
f 2067 2064 2060
f 2126 2067 2060
f 2065 2066 2067
f 2126 2068 2065
f 2067 2126 2065
f 2130 2072 2069
f 2130 2069 2071
f 2072 2007 2070
f 2072 2070 2069
f 2069 2070 2066
f 2069 2066 2065
f 2071 2069 2065
f 2071 2065 2068
f 2006 2007 2072
f 2072 2130 2132
f 2132 2009 2006
f 2006 2072 2132
f 2133 2011 2009
f 2133 2009 2132
f 2075 2012 2011
f 2133 2076 2075
f 2011 2133 2075
f 2137 2080 2074
f 2137 2074 2134
f 2080 2073 2014
f 2080 2014 2074
f 2074 2014 2012
f 2074 2012 2075
f 2134 2074 2075
f 2134 2075 2076
f 2136 2077 2079
f 2136 2079 2078
f 2077 2020 2017
f 2077 2017 2079
f 2079 2017 2073
f 2079 2073 2080
f 2078 2079 2080
f 2078 2080 2137
f 2077 2136 2082
f 2081 2020 2077
f 2082 2081 2077
f 2083 2024 2081
f 2083 2081 2082
f 2085 2024 2083
f 2084 2030 2085
f 2083 2084 2085
f 2086 2087 2030
f 2084 2140 2086
f 2030 2084 2086
f 2138 2088 2090
f 2138 2090 2139
f 2088 2097 2089
f 2088 2089 2090
f 2090 2089 2087
f 2090 2087 2086
f 2139 2090 2086
f 2139 2086 2140
f 2091 2092 2093
f 2091 2093 2094
f 2092 2095 2096
f 2092 2096 2093
f 2093 2096 2097
f 2093 2097 2088
f 2094 2093 2088
f 2094 2088 2138
f 2092 2091 2147
f 2100 2095 2092
f 2147 2100 2092
f 2099 2098 2100
f 2147 2149 2099
f 2100 2147 2099
f 2875 2103 2101
f 2875 2101 2105
f 2103 2102 2104
f 2103 2104 2101
f 2101 2104 2098
f 2101 2098 2099
f 2105 2101 2099
f 2105 2099 2149
f 2106 2110 2111
f 2106 2111 2107
f 2110 2108 2109
f 2110 2109 2111
f 2114 2112 2113
f 2114 2113 2110
f 2114 2116 2112
f 2112 2042 2113
f 2113 2108 2110
f 2110 2106 2114
f 2156 2118 2115
f 2156 2115 2157
f 2118 2056 2049
f 2118 2049 2115
f 2115 2049 2042
f 2115 2042 2112
f 2157 2115 2112
f 2157 2112 2116
f 2119 2117 2118
f 2117 2056 2118
f 2118 2156 2119
f 2119 2120 2058
f 2119 2058 2117
f 2163 2168 2063
f 2163 2063 2121
f 2121 2058 2120
f 2121 2120 2163
f 2125 2122 2123
f 2125 2123 2124
f 2124 2063 2168
f 2124 2168 2125
f 2127 2126 2123
f 2127 2123 2122
f 2128 2068 2126
f 2128 2126 2127
f 2071 2068 2128
f 2174 2130 2071
f 2128 2174 2071
f 2129 2132 2130
f 2129 2130 2174
f 2131 2133 2132
f 2131 2132 2129
f 2177 2076 2133
f 2177 2133 2131
f 2134 2076 2177
f 2181 2137 2134
f 2177 2181 2134
f 2180 2135 2136
f 2180 2136 2078
f 2078 2137 2181
f 2078 2181 2180
f 2185 2184 2082
f 2136 2135 2185
f 2082 2136 2185
f 2189 2083 2082
f 2189 2082 2184
f 2190 2084 2083
f 2190 2083 2189
f 2192 2140 2084
f 2192 2084 2190
f 2144 2138 2139
f 2139 2140 2192
f 2192 2146 2144
f 2144 2139 2192
f 2141 2142 2143
f 2141 2143 2145
f 2142 2091 2094
f 2142 2094 2143
f 2143 2094 2138
f 2143 2138 2144
f 2145 2143 2144
f 2145 2144 2146
f 2142 2141 2197
f 2147 2091 2142
f 2197 2147 2142
f 2148 2149 2147
f 2148 2147 2197
f 2199 2198 2875
f 2199 2875 2105
f 2105 2149 2148
f 2105 2148 2199
f 2208 2154 2150
f 2208 2150 2204
f 2154 2106 2107
f 2154 2107 2150
f 2151 2152 2153
f 2151 2153 2207
f 2152 2116 2114
f 2152 2114 2153
f 2153 2114 2106
f 2153 2106 2154
f 2207 2153 2154
f 2207 2154 2208
f 2212 2155 2157
f 2212 2157 2152
f 2212 2160 2155
f 2155 2156 2157
f 2157 2116 2152
f 2152 2151 2212
f 2166 2164 2158
f 2166 2158 2159
f 2164 2120 2119
f 2164 2119 2158
f 2158 2119 2156
f 2158 2156 2155
f 2159 2158 2155
f 2159 2155 2160
f 2161 2169 2162
f 2161 2162 2165
f 2169 2168 2163
f 2169 2163 2162
f 2162 2163 2120
f 2162 2120 2164
f 2165 2162 2164
f 2165 2164 2166
f 2216 2171 2167
f 2216 2167 2170
f 2171 2122 2125
f 2171 2125 2167
f 2167 2125 2168
f 2167 2168 2169
f 2170 2167 2169
f 2170 2169 2161
f 2171 2216 2221
f 2221 2172 2127
f 2127 2122 2171
f 2171 2221 2127
f 2226 2228 2128
f 2127 2172 2226
f 2128 2127 2226
f 2236 2174 2128
f 2236 2128 2228
f 2175 2173 2129
f 2174 2236 2175
f 2129 2174 2175
f 2176 2239 2131
f 2129 2173 2176
f 2131 2129 2176
f 2242 2177 2131
f 2242 2131 2239
f 2182 2181 2177
f 2242 2246 2182
f 2177 2242 2182
f 2178 2187 2179
f 2178 2179 2183
f 2187 2135 2180
f 2187 2180 2179
f 2179 2180 2181
f 2179 2181 2182
f 2183 2179 2182
f 2183 2182 2246
f 2249 2188 2186
f 2249 2186 2248
f 2188 2184 2185
f 2188 2185 2186
f 2186 2185 2135
f 2186 2135 2187
f 2248 2186 2187
f 2248 2187 2178
f 2188 2249 2253
f 2189 2184 2188
f 2253 2189 2188
f 2191 2193 2190
f 2189 2253 2191
f 2190 2189 2191
f 2258 2257 2192
f 2190 2193 2258
f 2192 2190 2258
f 2262 2146 2192
f 2262 2192 2257
f 2194 2196 2141
f 2194 2141 2145
f 2145 2146 2262
f 2145 2262 2194
f 2195 2269 2197
f 2141 2196 2195
f 2197 2141 2195
f 2202 2148 2197
f 2269 2203 2202
f 2197 2269 2202
f 2270 2876 2200
f 2270 2200 2201
f 2876 2198 2199
f 2876 2199 2200
f 2200 2199 2148
f 2200 2148 2202
f 2201 2200 2202
f 2201 2202 2203
f 2281 2209 2877
f 2281 2877 2878
f 2209 2208 2204
f 2209 2204 2877
f 2205 2206 2207
f 2205 2207 2209
f 2205 2286 2206
f 2206 2151 2207
f 2207 2208 2209
f 2209 2281 2205
f 2285 2214 2211
f 2285 2211 2210
f 2214 2160 2212
f 2214 2212 2211
f 2211 2212 2151
f 2211 2151 2206
f 2210 2211 2206
f 2210 2206 2286
f 2213 2159 2214
f 2159 2160 2214
f 2214 2285 2213
f 2213 2288 2166
f 2213 2166 2159
f 2215 2161 2165
f 2165 2166 2288
f 2288 2219 2215
f 2215 2165 2288
f 2224 2223 2218
f 2224 2218 2217
f 2223 2216 2170
f 2223 2170 2218
f 2218 2170 2161
f 2218 2161 2215
f 2217 2218 2215
f 2217 2215 2219
f 2220 2227 2222
f 2220 2222 2294
f 2227 2172 2221
f 2227 2221 2222
f 2222 2221 2216
f 2222 2216 2223
f 2294 2222 2223
f 2294 2223 2224
f 2230 2229 2225
f 2230 2225 2295
f 2229 2228 2226
f 2229 2226 2225
f 2225 2226 2172
f 2225 2172 2227
f 2295 2225 2227
f 2295 2227 2220
f 2232 2236 2228
f 2232 2228 2229
f 2229 2230 2231
f 2229 2231 2232
f 2233 2235 2237
f 2233 2237 2234
f 2235 2173 2175
f 2235 2175 2237
f 2237 2175 2236
f 2237 2236 2232
f 2234 2237 2232
f 2234 2232 2231
f 2300 2240 2238
f 2300 2238 2298
f 2240 2239 2176
f 2240 2176 2238
f 2238 2176 2173
f 2238 2173 2235
f 2298 2238 2235
f 2298 2235 2233
f 2240 2300 2302
f 2242 2239 2240
f 2302 2242 2240
f 2243 2246 2242
f 2302 2241 2243
f 2242 2302 2243
f 2245 2244 2247
f 2245 2247 2305
f 2244 2178 2183
f 2244 2183 2247
f 2247 2183 2246
f 2247 2246 2243
f 2305 2247 2243
f 2305 2243 2241
f 2248 2178 2244
f 2244 2245 2309
f 2309 2249 2248
f 2248 2244 2309
f 2250 2253 2249
f 2309 2251 2250
f 2249 2309 2250
f 2315 2260 2252
f 2315 2252 2254
f 2260 2193 2191
f 2260 2191 2252
f 2252 2191 2253
f 2252 2253 2250
f 2254 2252 2250
f 2254 2250 2251
f 2314 2255 2256
f 2314 2256 2259
f 2255 2257 2258
f 2255 2258 2256
f 2256 2258 2193
f 2256 2193 2260
f 2259 2256 2260
f 2259 2260 2315
f 2265 2255 2261
f 2255 2314 2261
f 2261 2318 2265
f 2265 2262 2257
f 2265 2257 2255
f 2322 2264 2263
f 2322 2263 2324
f 2264 2196 2194
f 2264 2194 2263
f 2263 2194 2262
f 2263 2262 2265
f 2324 2263 2265
f 2324 2265 2318
f 2328 2268 2266
f 2328 2266 2267
f 2268 2269 2195
f 2268 2195 2266
f 2266 2195 2196
f 2266 2196 2264
f 2267 2266 2264
f 2267 2264 2322
f 2273 2268 2330
f 2268 2328 2330
f 2330 2275 2273
f 2273 2203 2269
f 2273 2269 2268
f 2332 2271 2272
f 2332 2272 2274
f 2271 2270 2201
f 2271 2201 2272
f 2272 2201 2203
f 2272 2203 2273
f 2274 2272 2273
f 2274 2273 2275
f 2276 2920 2270
f 2276 2270 2271
f 2277 2276 2271
f 2277 2271 2332
f 2278 2279 2280
f 2278 2280 2335
f 2279 2286 2205
f 2279 2205 2280
f 2280 2205 2281
f 2280 2281 2282
f 2335 2280 2282
f 2335 2282 2336
f 2344 2283 2284
f 2344 2284 2339
f 2283 2285 2210
f 2283 2210 2284
f 2284 2210 2286
f 2284 2286 2279
f 2339 2284 2279
f 2339 2279 2278
f 2342 2289 2287
f 2342 2287 2290
f 2289 2288 2213
f 2289 2213 2287
f 2287 2213 2285
f 2287 2285 2283
f 2290 2287 2283
f 2290 2283 2344
f 2289 2342 2347
f 2219 2288 2289
f 2347 2219 2289
f 2291 2224 2217
f 2217 2219 2347
f 2347 2349 2291
f 2291 2217 2347
f 2348 2293 2292
f 2348 2292 2351
f 2293 2220 2294
f 2293 2294 2292
f 2292 2294 2224
f 2292 2224 2291
f 2351 2292 2291
f 2351 2291 2349
f 2353 2295 2293
f 2295 2220 2293
f 2293 2348 2353
f 2353 2296 2230
f 2353 2230 2295
f 2360 2358 2231
f 2230 2296 2360
f 2231 2230 2360
f 2234 2231 2358
f 2299 2233 2234
f 2358 2299 2234
f 2297 2369 2300
f 2297 2300 2298
f 2298 2233 2299
f 2298 2299 2297
f 2301 2303 2302
f 2300 2369 2301
f 2302 2300 2301
f 2307 2241 2302
f 2303 2372 2307
f 2302 2303 2307
f 2375 2310 2304
f 2375 2304 2306
f 2310 2245 2305
f 2310 2305 2304
f 2304 2305 2241
f 2304 2241 2307
f 2306 2304 2307
f 2306 2307 2372
f 2310 2375 2308
f 2309 2245 2310
f 2308 2309 2310
f 2377 2382 2311
f 2311 2251 2309
f 2309 2308 2377
f 2377 2311 2309
f 2312 2316 2313
f 2312 2313 2380
f 2316 2315 2254
f 2316 2254 2313
f 2313 2254 2251
f 2313 2251 2311
f 2380 2313 2311
f 2380 2311 2382
f 2316 2320 2259
f 2320 2314 2259
f 2259 2315 2316
f 2316 2312 2384
f 2316 2384 2320
f 2317 2325 2319
f 2317 2319 2390
f 2325 2318 2261
f 2325 2261 2319
f 2319 2261 2314
f 2319 2314 2320
f 2390 2319 2320
f 2390 2320 2384
f 2321 2326 2323
f 2321 2323 2392
f 2326 2322 2324
f 2326 2324 2323
f 2323 2324 2318
f 2323 2318 2325
f 2392 2323 2325
f 2392 2325 2317
f 2326 2327 2267
f 2327 2328 2267
f 2267 2322 2326
f 2326 2321 2393
f 2326 2393 2327
f 2397 2329 2331
f 2397 2331 2398
f 2329 2275 2330
f 2329 2330 2331
f 2331 2330 2328
f 2331 2328 2327
f 2398 2331 2327
f 2398 2327 2393
f 2403 2274 2329
f 2274 2275 2329
f 2329 2397 2403
f 2403 2880 2332
f 2403 2332 2274
f 2333 2340 2337
f 2333 2337 2334
f 2340 2278 2335
f 2340 2335 2337
f 2337 2335 2336
f 2337 2336 2882
f 2334 2337 2882
f 2334 2882 2408
f 2415 2345 2339
f 2415 2339 2340
f 2415 2338 2345
f 2345 2344 2339
f 2339 2278 2340
f 2340 2333 2415
f 2423 2346 2343
f 2423 2343 2341
f 2346 2342 2290
f 2346 2290 2343
f 2343 2290 2344
f 2343 2344 2345
f 2341 2343 2345
f 2341 2345 2338
f 2346 2423 2422
f 2422 2428 2347
f 2347 2342 2346
f 2346 2422 2347
f 2427 2350 2349
f 2347 2428 2427
f 2349 2347 2427
f 2355 2348 2351
f 2351 2349 2350
f 2350 2429 2355
f 2355 2351 2350
f 2431 2352 2354
f 2431 2354 2432
f 2352 2296 2353
f 2352 2353 2354
f 2354 2353 2348
f 2354 2348 2355
f 2432 2354 2355
f 2432 2355 2429
f 2356 2359 2357
f 2356 2357 2361
f 2359 2358 2360
f 2359 2360 2357
f 2357 2360 2296
f 2357 2296 2352
f 2361 2357 2352
f 2361 2352 2431
f 2363 2299 2358
f 2363 2358 2359
f 2359 2356 2362
f 2359 2362 2363
f 2364 2370 2365
f 2364 2365 2434
f 2370 2369 2297
f 2370 2297 2365
f 2365 2297 2299
f 2365 2299 2363
f 2434 2365 2363
f 2434 2363 2362
f 2366 2368 2367
f 2366 2367 2435
f 2368 2303 2301
f 2368 2301 2367
f 2367 2301 2369
f 2367 2369 2370
f 2435 2367 2370
f 2435 2370 2364
f 2368 2366 2442
f 2442 2371 2372
f 2372 2303 2368
f 2368 2442 2372
f 2445 2373 2375
f 2445 2375 2306
f 2306 2372 2371
f 2306 2371 2445
f 2374 2308 2375
f 2373 2448 2374
f 2375 2373 2374
f 2454 2376 2378
f 2454 2378 2450
f 2376 2382 2377
f 2376 2377 2378
f 2378 2377 2308
f 2378 2308 2374
f 2450 2378 2374
f 2450 2374 2448
f 2385 2379 2381
f 2385 2381 2383
f 2379 2312 2380
f 2379 2380 2381
f 2381 2380 2382
f 2381 2382 2376
f 2383 2381 2376
f 2383 2376 2454
f 2391 2384 2312
f 2391 2312 2379
f 2379 2385 2458
f 2379 2458 2391
f 2386 2387 2388
f 2386 2388 2389
f 2387 2317 2390
f 2387 2390 2388
f 2388 2390 2384
f 2388 2384 2391
f 2389 2388 2391
f 2389 2391 2458
f 2392 2317 2387
f 2387 2386 2396
f 2396 2321 2392
f 2392 2387 2396
f 2395 2393 2321
f 2396 2394 2395
f 2321 2396 2395
f 2405 2404 2399
f 2405 2399 2462
f 2404 2397 2398
f 2404 2398 2399
f 2399 2398 2393
f 2399 2393 2395
f 2462 2399 2395
f 2462 2395 2394
f 2401 2400 2402
f 2401 2402 2465
f 2400 2880 2403
f 2400 2403 2402
f 2402 2403 2397
f 2402 2397 2404
f 2465 2402 2404
f 2465 2404 2405
f 2467 2406 2409
f 2467 2409 2407
f 2406 2333 2334
f 2406 2334 2409
f 2409 2334 2408
f 2409 2408 2410
f 2407 2409 2410
f 2407 2410 2411
f 2412 2414 2413
f 2412 2413 2416
f 2414 2338 2415
f 2414 2415 2413
f 2413 2415 2333
f 2413 2333 2406
f 2416 2413 2406
f 2416 2406 2467
f 2417 2418 2419
f 2417 2419 2469
f 2418 2423 2341
f 2418 2341 2419
f 2419 2341 2338
f 2419 2338 2414
f 2469 2419 2414
f 2469 2414 2412
f 2475 2420 2421
f 2475 2421 2473
f 2420 2428 2422
f 2420 2422 2421
f 2421 2422 2423
f 2421 2423 2418
f 2473 2421 2418
f 2473 2418 2417
f 2424 2426 2425
f 2424 2425 2474
f 2426 2350 2427
f 2426 2427 2425
f 2425 2427 2428
f 2425 2428 2420
f 2474 2425 2420
f 2474 2420 2475
f 2426 2424 2476
f 2476 2433 2429
f 2429 2350 2426
f 2426 2476 2429
f 2481 2430 2431
f 2481 2431 2432
f 2432 2429 2433
f 2432 2433 2481
f 2361 2431 2430
f 2483 2356 2361
f 2430 2483 2361
f 2489 2493 2362
f 2356 2483 2489
f 2362 2356 2489
f 2434 2492 2437
f 2492 2495 2437
f 2437 2364 2434
f 2434 2362 2493
f 2434 2493 2492
f 2497 2436 2438
f 2497 2438 2439
f 2436 2366 2435
f 2436 2435 2438
f 2438 2435 2364
f 2438 2364 2437
f 2439 2438 2437
f 2439 2437 2495
f 2447 2446 2441
f 2447 2441 2440
f 2446 2371 2442
f 2446 2442 2441
f 2441 2442 2366
f 2441 2366 2436
f 2440 2441 2436
f 2440 2436 2497
f 2504 2449 2443
f 2504 2443 2444
f 2449 2373 2445
f 2449 2445 2443
f 2443 2445 2371
f 2443 2371 2446
f 2444 2443 2446
f 2444 2446 2447
f 2449 2504 2452
f 2448 2373 2449
f 2452 2448 2449
f 2451 2454 2450
f 2450 2448 2452
f 2452 2508 2451
f 2451 2450 2452
f 2456 2455 2453
f 2456 2453 2507
f 2455 2385 2383
f 2455 2383 2453
f 2453 2383 2454
f 2453 2454 2451
f 2507 2453 2451
f 2507 2451 2508
f 2455 2456 2515
f 2515 2457 2458
f 2458 2385 2455
f 2455 2515 2458
f 2389 2458 2457
f 2459 2386 2389
f 2457 2459 2389
f 2519 2396 2386
f 2519 2386 2459
f 2460 2394 2396
f 2460 2396 2519
f 2461 2405 2462
f 2462 2394 2460
f 2460 2521 2461
f 2461 2462 2460
f 2885 2464 2463
f 2885 2463 2525
f 2464 2401 2465
f 2464 2465 2463
f 2463 2465 2405
f 2463 2405 2461
f 2525 2463 2461
f 2525 2461 2521
f 2466 2468 2467
f 2466 2467 2407
f 2407 2411 2533
f 2407 2533 2466
f 2535 2538 2412
f 2535 2412 2416
f 2416 2467 2468
f 2416 2468 2535
f 2470 2543 2417
f 2470 2417 2469
f 2469 2412 2538
f 2469 2538 2470
f 2471 2472 2475
f 2471 2475 2473
f 2473 2417 2543
f 2473 2543 2471
f 2478 2424 2474
f 2474 2475 2472
f 2472 2479 2478
f 2478 2474 2472
f 2547 2482 2477
f 2547 2477 2548
f 2482 2433 2476
f 2482 2476 2477
f 2477 2476 2424
f 2477 2424 2478
f 2548 2477 2478
f 2548 2478 2479
f 2485 2484 2480
f 2485 2480 2550
f 2484 2430 2481
f 2484 2481 2480
f 2480 2481 2433
f 2480 2433 2482
f 2550 2480 2482
f 2550 2482 2547
f 2490 2483 2430
f 2490 2430 2484
f 2484 2485 2551
f 2484 2551 2490
f 2486 2488 2487
f 2486 2487 2491
f 2488 2493 2489
f 2488 2489 2487
f 2487 2489 2483
f 2487 2483 2490
f 2491 2487 2490
f 2491 2490 2551
f 2553 2496 2494
f 2553 2494 2552
f 2496 2495 2492
f 2496 2492 2494
f 2494 2492 2493
f 2494 2493 2488
f 2552 2494 2488
f 2552 2488 2486
f 2439 2495 2496
f 2496 2553 2499
f 2499 2497 2439
f 2439 2496 2499
f 2498 2447 2440
f 2440 2497 2499
f 2499 2558 2498
f 2498 2440 2499
f 2502 2500 2501
f 2502 2501 2557
f 2500 2504 2444
f 2500 2444 2501
f 2501 2444 2447
f 2501 2447 2498
f 2557 2501 2498
f 2557 2498 2558
f 2500 2502 2503
f 2503 2505 2452
f 2452 2504 2500
f 2500 2503 2452
f 2509 2508 2452
f 2505 2512 2509
f 2452 2505 2509
f 2516 2506 2510
f 2516 2510 2511
f 2506 2456 2507
f 2506 2507 2510
f 2510 2507 2508
f 2510 2508 2509
f 2511 2510 2509
f 2511 2509 2512
f 2513 2517 2514
f 2513 2514 2570
f 2517 2457 2515
f 2517 2515 2514
f 2514 2515 2456
f 2514 2456 2506
f 2570 2514 2506
f 2570 2506 2516
f 2517 2513 2571
f 2459 2457 2517
f 2571 2459 2517
f 2518 2519 2459
f 2518 2459 2571
f 2573 2520 2460
f 2519 2518 2573
f 2460 2519 2573
f 2522 2521 2460
f 2520 2580 2522
f 2460 2520 2522
f 2523 2524 2526
f 2523 2526 2578
f 2524 2885 2525
f 2524 2525 2526
f 2526 2525 2521
f 2526 2521 2522
f 2578 2526 2522
f 2578 2522 2580
f 2527 2528 2529
f 2527 2529 2932
f 2528 2533 2931
f 2528 2931 2529
f 2530 2531 2532
f 2530 2532 2534
f 2531 2468 2466
f 2531 2466 2532
f 2532 2466 2533
f 2532 2533 2528
f 2534 2532 2528
f 2534 2528 2527
f 2593 2539 2536
f 2593 2536 2588
f 2539 2538 2535
f 2539 2535 2536
f 2536 2535 2468
f 2536 2468 2531
f 2588 2536 2531
f 2588 2531 2530
f 2546 2545 2537
f 2546 2537 2540
f 2545 2543 2470
f 2545 2470 2537
f 2537 2470 2538
f 2537 2538 2539
f 2540 2537 2539
f 2540 2539 2593
f 2541 2542 2544
f 2541 2544 2596
f 2542 2472 2471
f 2542 2471 2544
f 2544 2471 2543
f 2544 2543 2545
f 2596 2544 2545
f 2596 2545 2546
f 2542 2541 2598
f 2479 2472 2542
f 2598 2479 2542
f 2548 2479 2598
f 2549 2547 2548
f 2598 2549 2548
f 2550 2547 2549
f 2602 2485 2550
f 2549 2602 2550
f 2604 2551 2485
f 2604 2485 2602
f 2491 2551 2604
f 2606 2486 2491
f 2604 2606 2491
f 2552 2486 2606
f 2612 2553 2552
f 2606 2612 2552
f 2554 2609 2499
f 2553 2612 2554
f 2499 2553 2554
f 2559 2558 2499
f 2609 2561 2559
f 2499 2609 2559
f 2617 2555 2556
f 2617 2556 2560
f 2555 2502 2557
f 2555 2557 2556
f 2556 2557 2558
f 2556 2558 2559
f 2560 2556 2559
f 2560 2559 2561
f 2621 2562 2564
f 2621 2564 2563
f 2562 2505 2503
f 2562 2503 2564
f 2564 2503 2502
f 2564 2502 2555
f 2563 2564 2555
f 2563 2555 2617
f 2565 2512 2505
f 2565 2505 2562
f 2562 2621 2569
f 2562 2569 2565
f 2566 2567 2568
f 2566 2568 2626
f 2567 2516 2511
f 2567 2511 2568
f 2568 2511 2512
f 2568 2512 2565
f 2626 2568 2565
f 2626 2565 2569
f 2570 2516 2567
f 2567 2566 2630
f 2630 2513 2570
f 2570 2567 2630
f 2628 2571 2513
f 2628 2513 2630
f 2634 2633 2574
f 2574 2518 2571
f 2571 2628 2634
f 2634 2574 2571
f 2639 2576 2572
f 2639 2572 2575
f 2576 2520 2573
f 2576 2573 2572
f 2572 2573 2518
f 2572 2518 2574
f 2575 2572 2574
f 2575 2574 2633
f 2581 2580 2520
f 2581 2520 2576
f 2576 2639 2647
f 2576 2647 2581
f 2644 2577 2579
f 2644 2579 2646
f 2577 2523 2578
f 2577 2578 2579
f 2579 2578 2580
f 2579 2580 2581
f 2646 2579 2581
f 2646 2581 2647
f 2583 2582 2523
f 2583 2523 2577
f 2584 2583 2577
f 2584 2577 2644
f 2590 2530 2534
f 2534 2527 2586
f 2586 2585 2590
f 2590 2534 2586
f 2587 2594 2589
f 2587 2589 2591
f 2594 2593 2588
f 2594 2588 2589
f 2589 2588 2530
f 2589 2530 2590
f 2591 2589 2590
f 2591 2590 2585
f 2653 2597 2592
f 2653 2592 2654
f 2597 2546 2540
f 2597 2540 2592
f 2592 2540 2593
f 2592 2593 2594
f 2654 2592 2594
f 2654 2594 2587
f 2596 2546 2597
f 2597 2653 2595
f 2595 2541 2596
f 2596 2597 2595
f 2599 2598 2541
f 2599 2541 2595
f 2664 2549 2598
f 2664 2598 2599
f 2601 2600 2602
f 2549 2664 2601
f 2602 2549 2601
f 2603 2670 2604
f 2602 2600 2603
f 2604 2602 2603
f 2607 2606 2604
f 2607 2604 2670
f 2605 2612 2606
f 2607 2613 2605
f 2606 2607 2605
f 2608 2610 2611
f 2608 2611 2674
f 2610 2609 2554
f 2610 2554 2611
f 2611 2554 2612
f 2611 2612 2605
f 2674 2611 2605
f 2674 2605 2613
f 2614 2610 2679
f 2610 2608 2679
f 2679 2677 2614
f 2614 2561 2609
f 2614 2609 2610
f 2688 2618 2615
f 2688 2615 2616
f 2618 2617 2560
f 2618 2560 2615
f 2615 2560 2561
f 2615 2561 2614
f 2616 2615 2614
f 2616 2614 2677
f 2563 2617 2618
f 2618 2688 2690
f 2690 2621 2563
f 2563 2618 2690
f 2620 2627 2619
f 2619 2569 2621
f 2621 2690 2620
f 2620 2619 2621
f 2622 2623 2624
f 2622 2624 2625
f 2623 2566 2626
f 2623 2626 2624
f 2624 2626 2569
f 2624 2569 2619
f 2625 2624 2619
f 2625 2619 2627
f 2623 2622 2696
f 2630 2566 2623
f 2696 2630 2623
f 2629 2628 2630
f 2696 2701 2629
f 2630 2696 2629
f 2631 2632 2635
f 2631 2635 2699
f 2632 2633 2634
f 2632 2634 2635
f 2635 2634 2628
f 2635 2628 2629
f 2699 2635 2629
f 2699 2629 2701
f 2637 2636 2640
f 2637 2640 2638
f 2636 2639 2575
f 2636 2575 2640
f 2640 2575 2633
f 2640 2633 2632
f 2638 2640 2632
f 2638 2632 2631
f 2642 2636 2641
f 2636 2637 2641
f 2641 2649 2642
f 2642 2647 2639
f 2642 2639 2636
f 2744 2643 2645
f 2744 2645 2648
f 2643 2644 2646
f 2643 2646 2645
f 2645 2646 2647
f 2645 2647 2642
f 2648 2645 2642
f 2648 2642 2649
f 2710 2650 2888
f 2710 2888 2900
f 2650 2586 2804
f 2650 2804 2888
f 2650 2710 2651
f 2651 2652 2585
f 2585 2586 2650
f 2650 2651 2585
f 2657 2587 2591
f 2591 2585 2652
f 2652 2889 2657
f 2657 2591 2652
f 2711 2658 2655
f 2711 2655 2656
f 2658 2653 2654
f 2658 2654 2655
f 2655 2654 2587
f 2655 2587 2657
f 2656 2655 2657
f 2656 2657 2889
f 2658 2711 2659
f 2659 2892 2595
f 2595 2653 2658
f 2658 2659 2595
f 2891 2599 2595
f 2891 2595 2892
f 2660 2717 2665
f 2665 2664 2599
f 2599 2891 2660
f 2660 2665 2599
f 2662 2663 2661
f 2662 2661 2716
f 2663 2600 2601
f 2663 2601 2661
f 2661 2601 2664
f 2661 2664 2665
f 2716 2661 2665
f 2716 2665 2717
f 2669 2668 2667
f 2669 2667 2666
f 2668 2670 2603
f 2668 2603 2667
f 2667 2603 2600
f 2667 2600 2663
f 2666 2667 2663
f 2666 2663 2662
f 2668 2669 2672
f 2607 2670 2668
f 2672 2607 2668
f 2671 2720 2676
f 2676 2613 2607
f 2607 2672 2671
f 2671 2676 2607
f 2673 2681 2675
f 2673 2675 2723
f 2681 2608 2674
f 2681 2674 2675
f 2675 2674 2613
f 2675 2613 2676
f 2723 2675 2676
f 2723 2676 2720
f 2685 2678 2680
f 2685 2680 2938
f 2678 2677 2679
f 2678 2679 2680
f 2680 2679 2608
f 2680 2608 2681
f 2938 2680 2681
f 2938 2681 2673
f 2726 2682 2683
f 2726 2683 2684
f 2682 2688 2616
f 2682 2616 2683
f 2683 2616 2677
f 2683 2677 2678
f 2684 2683 2678
f 2684 2678 2685
f 2687 2682 2727
f 2682 2726 2727
f 2727 2686 2687
f 2687 2690 2688
f 2687 2688 2682
f 2695 2694 2689
f 2695 2689 2893
f 2694 2627 2620
f 2694 2620 2689
f 2689 2620 2690
f 2689 2690 2687
f 2893 2689 2687
f 2893 2687 2686
f 2895 2692 2693
f 2895 2693 2691
f 2692 2622 2625
f 2692 2625 2693
f 2693 2625 2627
f 2693 2627 2694
f 2691 2693 2694
f 2691 2694 2695
f 2692 2895 2697
f 2696 2622 2692
f 2697 2696 2692
f 2702 2701 2696
f 2697 2896 2702
f 2696 2697 2702
f 2779 2698 2700
f 2779 2700 2777
f 2698 2631 2699
f 2698 2699 2700
f 2700 2699 2701
f 2700 2701 2702
f 2777 2700 2702
f 2777 2702 2896
f 2698 2703 2638
f 2703 2637 2638
f 2638 2631 2698
f 2698 2779 2780
f 2698 2780 2703
f 2731 2708 2704
f 2731 2704 2705
f 2708 2649 2641
f 2708 2641 2704
f 2704 2641 2637
f 2704 2637 2703
f 2705 2704 2703
f 2705 2703 2780
f 2706 2898 2707
f 2706 2707 2730
f 2898 2744 2648
f 2898 2648 2707
f 2707 2648 2649
f 2707 2649 2708
f 2730 2707 2708
f 2730 2708 2731
f 2903 2710 2900
f 2903 2900 2764
f 2902 2652 2651
f 2902 2651 2709
f 2709 2651 2710
f 2709 2710 2903
f 2713 2711 2656
f 2713 2656 2712
f 2712 2656 2889
f 2712 2889 2890
f 2904 2892 2659
f 2904 2659 2905
f 2905 2659 2711
f 2905 2711 2713
f 2719 2717 2660
f 2719 2660 2714
f 2714 2660 2891
f 2714 2891 2715
f 2924 2662 2716
f 2924 2716 2718
f 2718 2716 2717
f 2718 2717 2719
f 2721 2720 2671
f 2721 2671 2722
f 2722 2671 2672
f 2722 2672 2908
f 2925 2673 2723
f 2925 2723 2724
f 2724 2723 2720
f 2724 2720 2721
f 2725 2726 2684
f 2725 2684 2909
f 2909 2684 2685
f 2909 2685 2910
f 2894 2686 2727
f 2894 2727 2728
f 2728 2727 2726
f 2728 2726 2725
f 2729 2895 2691
f 2729 2691 2912
f 2912 2691 2695
f 2912 2695 2774
f 2913 2706 2730
f 2913 2730 2914
f 2914 2730 2731
f 2914 2731 2897
f 33 2732 2763
f 2732 2821 186
f 2821 2733 185
f 2733 2734 2816
f 2734 17 2819
f 17 21 2735
f 21 2915 2815
f 2915 2814 2736
f 2814 14 179
f 14 2737 177
f 2737 13 2916
f 13 2812 2811
f 2812 11 175
f 11 10 173
f 10 2917 173
f 2917 24 2738
f 24 7 2738
f 7 25 170
f 25 6 167
f 6 2808 2739
f 2808 2740 160
f 2740 4 162
f 4 3 2807
f 3 2 2824
f 2 1 2742
f 1 2741 2742
f 2741 30 192
f 30 2918 2805
f 2918 32 2806
f 32 137 156
f 80 2743 81
f 2743 2899 2706
f 2899 2887 2744
f 2887 2886 2584
f 2886 2745 2583
f 2745 2919 2582
f 2919 2884 2885
f 2884 54 2401
f 54 2746 2880
f 2746 2747 2277
f 2747 58 2276
f 58 59 2920
f 59 53 2198
f 53 60 2875
f 60 2748 2103
f 2748 2749 2873
f 2749 2750 1984
f 2750 52 2751
f 52 51 2752
f 51 63 2868
f 63 50 1787
f 50 49 2753
f 49 2866 2936
f 2866 66 2754
f 66 67 1582
f 67 47 2863
f 47 46 2755
f 46 2756 1377
f 2756 70 2856
f 70 2854 2855
f 2854 45 1247
f 45 44 2853
f 44 43 2851
f 43 41 2848
f 41 40 1066
f 40 39 2846
f 39 2845 916
f 2845 2757 2843
f 2757 2759 2758
f 2759 2839 691
f 2839 2760 689
f 2760 37 690
f 37 2761 523
f 2761 36 2833
f 36 73 2831
f 73 2762 2830
f 2762 76 2829
f 76 2826 252
f 2826 2822 2825
f 2822 33 2763
f 106 94 2764
f 94 93 2903
f 93 2923 2902
f 2923 92 2890
f 92 2906 2712
f 2906 2765 2905
f 2765 2766 2904
f 2766 2907 2715
f 2907 2767 2719
f 2767 2768 2718
f 2768 2769 2924
f 2769 98 2669
f 98 2770 2908
f 2770 89 2721
f 89 2771 2724
f 2771 2926 2925
f 2926 88 2910
f 88 2911 2725
f 2911 2772 2894
f 2772 2773 2774
f 2773 86 2912
f 86 2775 2729
f 2775 85 2697
f 85 103 2896
f 103 2776 2777
f 2776 2778 2779
f 2778 104 2780
f 104 82 2897
f 82 81 2913
f 137 2781 156
f 2781 2782 157
f 2782 139 2823
f 139 2927 2933
f 2927 136 2934
f 136 140 2834
f 140 134 2928
f 134 2783 529
f 2783 2784 2838
f 2784 2840 2837
f 2840 144 693
f 144 131 694
f 131 2842 825
f 2842 2786 2785
f 2786 128 2787
f 128 2789 2788
f 2789 2790 2847
f 2790 125 2849
f 125 124 2791
f 124 2852 1180
f 2852 122 1253
f 122 2792 1252
f 2792 2793 2858
f 2793 2794 2929
f 2794 2795 2861
f 2795 118 2859
f 118 2796 2864
f 2796 117 1671
f 117 116 2797
f 116 2798 2799
f 2798 2869 1792
f 2869 115 1876
f 115 114 2871
f 114 149 1922
f 149 2800 2041
f 2800 2801 2874
f 2801 2802 2109
f 2802 111 2107
f 111 2879 2204
f 2879 110 2877
f 110 2881 2878
f 2881 152 2336
f 152 2883 2408
f 2883 2930 2411
f 2930 109 2931
f 109 108 2529
f 108 2803 2932
f 2803 107 2804
f 107 2901 2900
f 2901 106 2764
f 2806 155 2805
f 156 2806 32
f 157 156 2781
f 158 162 4
f 2807 158 4
f 201 2807 2824
f 160 164 2808
f 162 160 2740
f 2739 167 6
f 164 2739 2808
f 165 170 25
f 167 165 25
f 2738 168 219
f 169 2738 7
f 170 169 7
f 171 175 11
f 173 171 11
f 223 173 219
f 2811 229 2809
f 2810 2811 2812
f 175 2810 2812
f 177 179 14
f 2916 177 2737
f 2809 2916 2811
f 2736 178 239
f 2813 2736 2814
f 179 2813 2814
f 2735 182 17
f 2815 2735 21
f 239 2815 2736
f 2816 2817 2818
f 2819 2816 2734
f 182 2819 17
f 2820 186 2821
f 185 2820 2821
f 2818 185 2816
f 2763 2825 2822
f 186 2763 2732
f 2823 189 2782
f 189 157 2782
f 2805 192 30
f 192 2742 2741
f 2742 2824 2
f 2825 251 2826
f 251 252 2826
f 252 322 2827
f 2933 255 139
f 254 2933 328
f 255 2823 139
f 2827 2828 2829
f 413 328 2934
f 2829 2830 2762
f 2830 2831 73
f 2831 2832 2833
f 2928 2834 140
f 474 2928 2935
f 2834 2934 136
f 528 2935 529
f 525 523 2761
f 2833 525 2761
f 2838 2835 2783
f 2835 529 2783
f 2922 603 690
f 523 2922 37
f 2836 2837 2840
f 2837 2838 2784
f 690 689 2760
f 689 691 2839
f 691 684 2758
f 694 693 144
f 693 2836 2840
f 825 756 131
f 756 694 131
f 2758 911 2843
f 2785 2841 2842
f 2841 825 2842
f 2843 2844 2845
f 2844 916 2845
f 2788 2787 128
f 988 2788 989
f 2787 2785 2786
f 916 2846 39
f 2846 986 40
f 2847 989 2789
f 986 1066 40
f 1066 2848 41
f 2848 1123 2851
f 1125 2847 2849
f 2791 2850 125
f 2850 2849 125
f 2851 1176 2853
f 1181 1180 2852
f 1180 2791 124
f 2853 1247 45
f 1247 1248 2854
f 1252 1253 122
f 1253 1181 2852
f 1248 2855 2854
f 2855 2856 70
f 2856 1300 2921
f 2858 2857 2792
f 1307 2858 1436
f 2857 1252 2792
f 2921 1377 2756
f 1431 2755 46
f 1377 1431 46
f 2859 2861 2795
f 2860 2859 1499
f 2929 1436 2858
f 2861 2929 2794
f 1491 1583 2863
f 2755 1491 47
f 2862 1499 2864
f 2863 1582 67
f 1582 2754 66
f 1671 1585 2796
f 1585 2864 2796
f 2754 2865 2866
f 2865 2936 2866
f 2936 2867 2937
f 2797 1672 117
f 1672 1671 117
f 2937 1788 2753
f 2870 2799 2798
f 2799 2797 116
f 2753 1787 50
f 1787 2868 63
f 2868 1790 1872
f 1876 1792 2869
f 1792 2870 2798
f 1872 2752 51
f 2871 1875 115
f 1921 2871 1922
f 1875 1876 115
f 2752 2751 52
f 1985 1984 2750
f 2751 1985 2750
f 2872 1922 149
f 1989 2872 2041
f 2873 2102 2748
f 1984 2873 2749
f 2109 2874 2801
f 2874 2041 2800
f 2103 2875 60
f 2102 2103 2748
f 2107 2111 2802
f 2111 2109 2802
f 2875 2198 53
f 2204 2150 111
f 2150 2107 111
f 2876 2270 2920
f 2198 2876 59
f 2878 2877 110
f 2281 2878 2282
f 2877 2204 2879
f 2920 2276 58
f 2276 2277 2747
f 2277 2332 2880
f 2336 2282 2881
f 2882 2336 152
f 2408 2882 152
f 2400 2401 54
f 2880 2400 54
f 2410 2408 2883
f 2411 2410 2883
f 2464 2885 2884
f 2401 2464 2884
f 2533 2411 2931
f 2524 2523 2582
f 2885 2524 2919
f 2932 2529 108
f 2527 2932 2586
f 2529 2931 109
f 2582 2583 2745
f 2583 2584 2886
f 2584 2644 2643
f 2643 2744 2887
f 2900 2888 107
f 2804 2586 2932
f 2888 2804 107
f 2889 2652 2890
f 2891 2892 2715
f 2669 2666 2769
f 2666 2662 2924
f 2672 2669 2908
f 2685 2938 2910
f 2938 2673 2925
f 2695 2893 2774
f 2893 2686 2894
f 2697 2895 2729
f 2896 2697 85
f 2779 2777 2776
f 2777 2896 103
f 2780 2779 2778
f 2731 2705 2897
f 2705 2780 104
f 2898 2706 2899
f 2744 2898 2899
f 2764 2900 2901
f 2903 2764 94
f 2652 2902 2890
f 2902 2709 93
f 2709 2903 93
f 2713 2712 2906
f 2712 2890 92
f 2892 2904 2715
f 2904 2905 2765
f 2905 2713 2906
f 2719 2714 2907
f 2714 2715 2907
f 2924 2718 2768
f 2718 2719 2767
f 2721 2722 2770
f 2722 2908 2770
f 2925 2724 2771
f 2724 2721 89
f 2725 2909 88
f 2909 2910 88
f 2894 2728 2911
f 2728 2725 2911
f 2729 2912 86
f 2912 2774 2773
f 2706 2913 2743
f 2913 2914 82
f 2914 2897 82
f 185 2733 2816
f 2815 2915 2736
f 2916 13 2811
f 173 2917 219
f 2917 2738 219
f 2807 3 2824
f 2805 2918 2806
f 81 2743 2913
f 2887 2584 2643
f 2582 2919 2524
f 2880 2746 2277
f 2920 59 2876
f 51 2868 1872
f 2753 49 2936
f 2863 47 1491
f 2756 2856 2921
f 2853 44 2851
f 2851 43 2848
f 2843 2757 2758
f 2758 2759 691
f 690 37 2922
f 2833 36 2831
f 2829 76 252
f 2902 2923 2890
f 2904 2766 2715
f 2924 2769 2666
f 2669 98 2908
f 2925 2926 2910
f 2894 2772 2774
f 2729 2775 2697
f 104 2897 2705
f 2933 2927 2934
f 2928 134 529
f 2788 2789 989
f 2847 2790 2849
f 2858 2793 2929
f 2859 118 2864
f 2871 114 1922
f 149 2041 2872
f 2878 2881 2282
f 2411 2930 2931
f 2932 2803 2804
f 252 2827 2829
f 328 2933 2934
f 2935 2928 529
f 1499 2859 2864
f 2936 2937 2753
f 2910 2938 2925
f 2774 2893 2894
f 2994 5587 5588
f 2994 5588 2939
f 2940 5593 5589
f 2940 5589 2941
f 2941 5589 5587
f 2941 5587 2994
f 3000 5591 5594
f 3000 5594 2995
f 2995 5594 5593
f 2995 5593 2940
f 2942 5586 5596
f 2942 5596 2943
f 2943 5596 2944
f 2943 2944 3003
f 3018 5585 2945
f 3018 2945 3012
f 3012 2945 5728
f 3012 5728 3006
f 2947 5599 5598
f 2947 5598 3017
f 3017 5598 5585
f 3017 5585 3018
f 3024 5584 5600
f 3024 5600 2946
f 2946 5600 5599
f 2946 5599 2947
f 2948 2951 5601
f 2948 5601 2949
f 2949 5601 5584
f 2949 5584 3024
f 2956 2955 2950
f 2956 2950 3028
f 3028 2950 2951
f 3028 2951 2948
f 2953 2952 5583
f 2953 5583 2954
f 2954 5583 2955
f 2954 2955 2956
f 3047 2957 5604
f 3047 5604 3041
f 3041 5604 2958
f 3041 2958 2959
f 3050 2960 2961
f 3050 2961 3046
f 3046 2961 2957
f 3046 2957 3047
f 3057 2965 5605
f 3057 5605 2962
f 2962 5605 2960
f 2962 2960 3050
f 2963 5606 2964
f 2963 2964 3055
f 3055 2964 2965
f 3055 2965 3057
f 3065 2966 2967
f 3065 2967 2968
f 2968 2967 5608
f 2968 5608 3062
f 2972 2971 2969
f 2972 2969 3068
f 3068 2969 5609
f 3068 5609 5610
f 3075 5612 2970
f 3075 2970 3073
f 3073 2970 2971
f 3073 2971 2972
f 2975 5615 2973
f 2975 2973 3076
f 3076 2973 5612
f 3076 5612 3075
f 2974 2976 5578
f 2974 5578 3079
f 3079 5578 5615
f 3079 5615 2975
f 3086 5617 5618
f 3086 5618 3083
f 3083 5618 2976
f 3083 2976 2974
f 3097 2977 5576
f 3097 5576 2978
f 2978 5576 2979
f 2978 2979 5619
f 2986 2984 5620
f 2986 5620 2980
f 2980 5620 2977
f 2980 2977 3097
f 2981 2982 2983
f 2981 2983 2985
f 2985 2983 2984
f 2985 2984 2986
f 2988 5621 2987
f 2988 2987 3103
f 3103 2987 2982
f 3103 2982 2981
f 2989 5622 2990
f 2989 2990 3118
f 3118 2990 2991
f 3118 2991 5625
f 2992 2993 5626
f 2992 5626 3123
f 3123 5626 5725
f 3123 5725 3122
f 3125 5628 2993
f 3125 2993 2992
f 2941 2994 5634
f 2996 2940 2941
f 5634 2996 2941
f 2995 2997 3001
f 2997 3133 3001
f 3001 3000 2995
f 2995 2940 2996
f 2995 2996 2997
f 3005 2998 2999
f 3005 2999 3132
f 2998 3003 5597
f 2998 5597 2999
f 2999 5597 3000
f 2999 3000 3001
f 3132 2999 3001
f 3132 3001 3133
f 3143 3009 3002
f 3143 3002 3004
f 3009 2942 2943
f 3009 2943 3002
f 3002 2943 3003
f 3002 3003 2998
f 3004 3002 2998
f 3004 2998 3005
f 3014 3007 3008
f 3014 3008 3142
f 3007 3006 5595
f 3007 5595 3008
f 3008 5595 2942
f 3008 2942 3009
f 3142 3008 3009
f 3142 3009 3143
f 3010 3019 3013
f 3010 3013 3011
f 3019 3018 3012
f 3019 3012 3013
f 3013 3012 3006
f 3013 3006 3007
f 3011 3013 3007
f 3011 3007 3014
f 3015 3020 3016
f 3015 3016 3150
f 3020 2947 3017
f 3020 3017 3016
f 3016 3017 3018
f 3016 3018 3019
f 3150 3016 3019
f 3150 3019 3010
f 3020 3021 2946
f 3021 3024 2946
f 2946 2947 3020
f 3020 3015 3026
f 3020 3026 3021
f 3030 3022 3023
f 3030 3023 3025
f 3022 2948 2949
f 3022 2949 3023
f 3023 2949 3024
f 3023 3024 3021
f 3025 3023 3021
f 3025 3021 3026
f 3154 3027 3029
f 3154 3029 3155
f 3027 2956 3028
f 3027 3028 3029
f 3029 3028 2948
f 3029 2948 3022
f 3155 3029 3022
f 3155 3022 3030
f 3031 3032 3034
f 3031 3034 3033
f 3032 2953 2954
f 3032 2954 3034
f 3034 2954 2956
f 3034 2956 3027
f 3033 3034 3027
f 3033 3027 3154
f 3168 3038 3035
f 3168 3035 3036
f 3038 3037 5629
f 3038 5629 3035
f 3035 5629 2953
f 3035 2953 3032
f 3036 3035 3032
f 3036 3032 3031
f 3042 2959 3037
f 3042 3037 3038
f 3038 3168 3039
f 3038 3039 3042
f 3048 3040 3043
f 3048 3043 3044
f 3040 3047 3041
f 3040 3041 3043
f 3043 3041 2959
f 3043 2959 3042
f 3044 3043 3042
f 3044 3042 3039
f 3045 3046 3040
f 3046 3047 3040
f 3040 3048 3045
f 3045 3049 3050
f 3045 3050 3046
f 2962 3051 3058
f 3051 3052 3058
f 3058 3057 2962
f 2962 3050 3049
f 2962 3049 3051
f 3053 3054 3056
f 3053 3056 3179
f 3054 2963 3055
f 3054 3055 3056
f 3056 3055 3057
f 3056 3057 3058
f 3179 3056 3058
f 3179 3058 3052
f 3063 3062 2963
f 3063 2963 3054
f 3054 3053 3059
f 3054 3059 3063
f 3060 3066 3061
f 3060 3061 3182
f 3066 3065 2968
f 3066 2968 3061
f 3061 2968 3062
f 3061 3062 3063
f 3182 3061 3063
f 3182 3063 3059
f 3072 3071 3064
f 3072 3064 3185
f 3071 5610 5611
f 3071 5611 3064
f 3064 5611 3065
f 3064 3065 3066
f 3185 3064 3066
f 3185 3066 3060
f 3189 3067 3069
f 3189 3069 3070
f 3067 2972 3068
f 3067 3068 3069
f 3069 3068 5610
f 3069 5610 3071
f 3070 3069 3071
f 3070 3071 3072
f 3074 3073 3067
f 3073 2972 3067
f 3067 3189 3074
f 3074 3192 3075
f 3074 3075 3073
f 3076 3077 3080
f 3077 3204 3080
f 3080 2975 3076
f 3076 3075 3192
f 3076 3192 3077
f 3081 3084 3078
f 3081 3078 3203
f 3084 2974 3079
f 3084 3079 3078
f 3078 3079 2975
f 3078 2975 3080
f 3203 3078 3080
f 3203 3080 3204
f 3083 2974 3084
f 3084 3081 3082
f 3082 3086 3083
f 3083 3084 3082
f 3087 3206 3085
f 3085 5630 3086
f 3086 3082 3087
f 3087 3085 3086
f 3088 3090 3092
f 3088 3092 3089
f 3090 5619 3091
f 3090 3091 3092
f 3092 3091 5630
f 3092 5630 3085
f 3089 3092 3085
f 3089 3085 3206
f 3098 3095 3093
f 3098 3093 3212
f 3095 3097 2978
f 3095 2978 3093
f 3093 2978 5619
f 3093 5619 3090
f 3212 3093 3090
f 3212 3090 3088
f 3094 3096 2980
f 3094 2980 3095
f 3094 3217 3096
f 3096 2986 2980
f 2980 3097 3095
f 3095 3098 3094
f 3104 3099 3100
f 3104 3100 3101
f 3099 2981 2985
f 3099 2985 3100
f 3100 2985 2986
f 3100 2986 3096
f 3101 3100 3096
f 3101 3096 3217
f 3105 3102 3103
f 3105 3103 3099
f 3105 3223 3102
f 3102 2988 3103
f 3103 2981 3099
f 3099 3104 3105
f 3229 3106 3107
f 3229 3107 3108
f 3106 3109 3110
f 3106 3110 3107
f 3107 3110 2988
f 3107 2988 3102
f 3108 3107 3102
f 3108 3102 3223
f 3227 3115 3111
f 3227 3111 3228
f 3115 3114 5631
f 3115 5631 3111
f 3111 5631 3109
f 3111 3109 3106
f 3228 3111 3106
f 3228 3106 3229
f 3236 3117 3112
f 3236 3112 3233
f 3117 3113 5633
f 3117 5633 3112
f 3112 5633 3114
f 3112 3114 3115
f 3233 3112 3115
f 3233 3115 3227
f 3116 5625 3113
f 3116 3113 3117
f 3117 3236 3120
f 3117 3120 3116
f 3243 3121 3119
f 3243 3119 3238
f 3121 2989 3118
f 3121 3118 3119
f 3119 3118 5625
f 3119 5625 3116
f 3238 3119 3116
f 3238 3116 3120
f 3121 3243 3242
f 3242 3124 3122
f 3122 2989 3121
f 3121 3242 3122
f 3127 2992 3123
f 3123 3122 3124
f 3124 3250 3127
f 3127 3123 3124
f 3126 3125 2992
f 3126 2992 3127
f 3128 3126 3127
f 3128 3127 3250
f 3130 2996 5634
f 3251 3131 3130
f 5634 3251 3130
f 3257 3134 3129
f 3257 3129 3252
f 3134 3133 2997
f 3134 2997 3129
f 3129 2997 2996
f 3129 2996 3130
f 3252 3129 3130
f 3252 3130 3131
f 3255 3139 3135
f 3255 3135 3256
f 3139 3005 3132
f 3139 3132 3135
f 3135 3132 3133
f 3135 3133 3134
f 3256 3135 3134
f 3256 3134 3257
f 3136 3137 3138
f 3136 3138 3140
f 3137 3143 3004
f 3137 3004 3138
f 3138 3004 3005
f 3138 3005 3139
f 3140 3138 3139
f 3140 3139 3255
f 3264 3141 3144
f 3264 3144 3265
f 3141 3014 3142
f 3141 3142 3144
f 3144 3142 3143
f 3144 3143 3137
f 3265 3144 3137
f 3265 3137 3136
f 3145 3147 3146
f 3145 3146 3270
f 3147 3010 3011
f 3147 3011 3146
f 3146 3011 3014
f 3146 3014 3141
f 3270 3146 3141
f 3270 3141 3264
f 3272 3151 3149
f 3272 3149 3148
f 3151 3015 3150
f 3151 3150 3149
f 3149 3150 3010
f 3149 3010 3147
f 3148 3149 3147
f 3148 3147 3145
f 3151 3272 3152
f 3026 3015 3151
f 3152 3026 3151
f 3025 3278 3153
f 3278 3158 3153
f 3153 3030 3025
f 3025 3026 3152
f 3025 3152 3278
f 3288 3161 3156
f 3288 3156 3157
f 3161 3154 3155
f 3161 3155 3156
f 3156 3155 3030
f 3156 3030 3153
f 3157 3156 3153
f 3157 3153 3158
f 3159 3164 3160
f 3159 3160 3287
f 3164 3031 3033
f 3164 3033 3160
f 3160 3033 3154
f 3160 3154 3161
f 3287 3160 3161
f 3287 3161 3288
f 3162 3165 3163
f 3162 3163 3290
f 3165 3168 3036
f 3165 3036 3163
f 3163 3036 3031
f 3163 3031 3164
f 3290 3163 3164
f 3290 3164 3159
f 3167 3165 3166
f 3165 3162 3166
f 3166 3300 3167
f 3167 3039 3168
f 3167 3168 3165
f 3169 3171 3170
f 3169 3170 3299
f 3171 3048 3044
f 3171 3044 3170
f 3170 3044 3039
f 3170 3039 3167
f 3299 3170 3167
f 3299 3167 3300
f 3305 3175 3172
f 3305 3172 3303
f 3175 3049 3045
f 3175 3045 3172
f 3172 3045 3048
f 3172 3048 3171
f 3303 3172 3171
f 3303 3171 3169
f 3174 3180 3173
f 3174 3173 3176
f 3180 3052 3051
f 3180 3051 3173
f 3173 3051 3049
f 3173 3049 3175
f 3176 3173 3175
f 3176 3175 3305
f 3311 3177 3178
f 3311 3178 3307
f 3177 3053 3179
f 3177 3179 3178
f 3178 3179 3052
f 3178 3052 3180
f 3307 3178 3180
f 3307 3180 3174
f 3177 3311 3181
f 3181 3309 3059
f 3059 3053 3177
f 3177 3181 3059
f 3182 3318 3187
f 3318 3316 3187
f 3187 3060 3182
f 3182 3059 3309
f 3182 3309 3318
f 3325 3183 3184
f 3325 3184 3186
f 3183 3072 3185
f 3183 3185 3184
f 3184 3185 3060
f 3184 3060 3187
f 3186 3184 3187
f 3186 3187 3316
f 3323 3193 3188
f 3323 3188 3324
f 3193 3189 3070
f 3193 3070 3188
f 3188 3070 3072
f 3188 3072 3183
f 3324 3188 3183
f 3324 3183 3325
f 3199 3198 3190
f 3199 3190 3191
f 3198 3192 3074
f 3198 3074 3190
f 3190 3074 3189
f 3190 3189 3193
f 3191 3190 3193
f 3191 3193 3323
f 3196 3194 3195
f 3196 3195 3197
f 3194 3204 3077
f 3194 3077 3195
f 3195 3077 3192
f 3195 3192 3198
f 3197 3195 3198
f 3197 3198 3199
f 3200 3205 3202
f 3200 3202 3201
f 3205 3081 3203
f 3205 3203 3202
f 3202 3203 3204
f 3202 3204 3194
f 3201 3202 3194
f 3201 3194 3196
f 3208 3082 3081
f 3208 3081 3205
f 3205 3200 3338
f 3205 3338 3208
f 3344 3209 3207
f 3344 3207 3341
f 3209 3206 3087
f 3209 3087 3207
f 3207 3087 3082
f 3207 3082 3208
f 3341 3207 3208
f 3341 3208 3338
f 3209 3213 3089
f 3213 3088 3089
f 3089 3206 3209
f 3209 3344 3347
f 3209 3347 3213
f 3211 3216 3210
f 3211 3210 3214
f 3216 3098 3212
f 3216 3212 3210
f 3210 3212 3088
f 3210 3088 3213
f 3214 3210 3213
f 3214 3213 3347
f 3351 3218 3215
f 3351 3215 3350
f 3218 3217 3094
f 3218 3094 3215
f 3215 3094 3098
f 3215 3098 3216
f 3350 3215 3216
f 3350 3216 3211
f 3358 3220 3101
f 3358 3101 3218
f 3358 3357 3220
f 3220 3104 3101
f 3101 3217 3218
f 3218 3351 3358
f 3361 3225 3219
f 3361 3219 3362
f 3225 3223 3105
f 3225 3105 3219
f 3219 3105 3104
f 3219 3104 3220
f 3362 3219 3220
f 3362 3220 3357
f 3367 3221 3222
f 3367 3222 3224
f 3221 3229 3108
f 3221 3108 3222
f 3222 3108 3223
f 3222 3223 3225
f 3224 3222 3225
f 3224 3225 3361
f 3226 3235 3228
f 3226 3228 3221
f 3226 3370 3235
f 3235 3227 3228
f 3228 3229 3221
f 3221 3367 3226
f 3231 3230 3234
f 3231 3234 3232
f 3230 3236 3233
f 3230 3233 3234
f 3234 3233 3227
f 3234 3227 3235
f 3232 3234 3235
f 3232 3235 3370
f 3240 3120 3236
f 3240 3236 3230
f 3230 3231 3237
f 3230 3237 3240
f 3379 3245 3239
f 3379 3239 3375
f 3245 3243 3238
f 3245 3238 3239
f 3239 3238 3120
f 3239 3120 3240
f 3375 3239 3240
f 3375 3240 3237
f 3246 3249 3241
f 3246 3241 3244
f 3249 3124 3242
f 3249 3242 3241
f 3241 3242 3243
f 3241 3243 3245
f 3244 3241 3245
f 3244 3245 3379
f 3249 3246 3247
f 3247 3248 3250
f 3250 3124 3249
f 3249 3247 3250
f 3253 3131 3251
f 3253 3251 5635
f 3252 3131 3253
f 3390 3257 3252
f 3253 3390 3252
f 3256 3389 3261
f 3389 3254 3261
f 3261 3255 3256
f 3256 3257 3390
f 3256 3390 3389
f 3258 3260 3259
f 3258 3259 3396
f 3260 3136 3140
f 3260 3140 3259
f 3259 3140 3255
f 3259 3255 3261
f 3396 3259 3261
f 3396 3261 3254
f 3263 3262 3266
f 3263 3266 3397
f 3262 3264 3265
f 3262 3265 3266
f 3266 3265 3136
f 3266 3136 3260
f 3397 3266 3260
f 3397 3260 3258
f 3267 3269 3268
f 3267 3268 3271
f 3269 3145 3270
f 3269 3270 3268
f 3268 3270 3264
f 3268 3264 3262
f 3271 3268 3262
f 3271 3262 3263
f 3276 3273 3274
f 3276 3274 3405
f 3273 3272 3148
f 3273 3148 3274
f 3274 3148 3145
f 3274 3145 3269
f 3405 3274 3269
f 3405 3269 3267
f 3275 3152 3272
f 3275 3272 3273
f 3273 3276 3277
f 3273 3277 3275
f 3407 3284 3279
f 3407 3279 3408
f 3284 3158 3278
f 3284 3278 3279
f 3279 3278 3152
f 3279 3152 3275
f 3408 3279 3275
f 3408 3275 3277
f 3281 3280 3282
f 3281 3282 3283
f 3280 3288 3157
f 3280 3157 3282
f 3282 3157 3158
f 3282 3158 3284
f 3283 3282 3284
f 3283 3284 3407
f 3413 3286 3285
f 3413 3285 3289
f 3286 3159 3287
f 3286 3287 3285
f 3285 3287 3288
f 3285 3288 3280
f 3289 3285 3280
f 3289 3280 3281
f 3297 3296 3291
f 3297 3291 3418
f 3296 3162 3290
f 3296 3290 3291
f 3291 3290 3159
f 3291 3159 3286
f 3418 3291 3286
f 3418 3286 3413
f 3293 3295 3292
f 3293 3292 3294
f 3295 3300 3166
f 3295 3166 3292
f 3292 3166 3162
f 3292 3162 3296
f 3294 3292 3296
f 3294 3296 3297
f 3304 3298 3302
f 3304 3302 3301
f 3298 3169 3299
f 3298 3299 3302
f 3302 3299 3300
f 3302 3300 3295
f 3301 3302 3295
f 3301 3295 3293
f 3303 3169 3298
f 3298 3304 3306
f 3306 3305 3303
f 3303 3298 3306
f 3176 3305 3306
f 3425 3174 3176
f 3306 3425 3176
f 3307 3429 3312
f 3429 3428 3312
f 3312 3311 3307
f 3307 3174 3425
f 3307 3425 3429
f 3308 3319 3310
f 3308 3310 3431
f 3319 3309 3181
f 3319 3181 3310
f 3310 3181 3311
f 3310 3311 3312
f 3431 3310 3312
f 3431 3312 3428
f 3313 3317 3314
f 3313 3314 3315
f 3317 3316 3318
f 3317 3318 3314
f 3314 3318 3309
f 3314 3309 3319
f 3315 3314 3319
f 3315 3319 3308
f 3320 3327 3186
f 3320 3186 3317
f 3320 3321 3327
f 3327 3325 3186
f 3186 3316 3317
f 3317 3313 3320
f 3441 3330 3322
f 3441 3322 3326
f 3330 3323 3324
f 3330 3324 3322
f 3322 3324 3325
f 3322 3325 3327
f 3326 3322 3327
f 3326 3327 3321
f 3328 3334 3329
f 3328 3329 3331
f 3334 3199 3191
f 3334 3191 3329
f 3329 3191 3323
f 3329 3323 3330
f 3331 3329 3330
f 3331 3330 3441
f 3332 3336 3333
f 3332 3333 3446
f 3336 3196 3197
f 3336 3197 3333
f 3333 3197 3199
f 3333 3199 3334
f 3446 3333 3334
f 3446 3334 3328
f 3335 3201 3336
f 3201 3196 3336
f 3336 3332 3335
f 3335 3340 3200
f 3335 3200 3201
f 3337 3338 3200
f 3340 3339 3337
f 3200 3340 3337
f 3455 3345 3342
f 3455 3342 3456
f 3345 3344 3341
f 3345 3341 3342
f 3342 3341 3338
f 3342 3338 3337
f 3456 3342 3337
f 3456 3337 3339
f 3343 3347 3344
f 3343 3344 3345
f 3345 3455 3349
f 3345 3349 3343
f 3352 3346 3348
f 3352 3348 3460
f 3346 3211 3214
f 3346 3214 3348
f 3348 3214 3347
f 3348 3347 3343
f 3460 3348 3343
f 3460 3343 3349
f 3346 3354 3350
f 3354 3351 3350
f 3350 3211 3346
f 3346 3352 3353
f 3346 3353 3354
f 3355 3356 3360
f 3355 3360 3359
f 3356 3357 3358
f 3356 3358 3360
f 3360 3358 3351
f 3360 3351 3354
f 3359 3360 3354
f 3359 3354 3353
f 3356 3365 3362
f 3365 3361 3362
f 3362 3357 3356
f 3356 3355 3469
f 3356 3469 3365
f 3363 3364 3366
f 3363 3366 3468
f 3364 3367 3224
f 3364 3224 3366
f 3366 3224 3361
f 3366 3361 3365
f 3468 3366 3365
f 3468 3365 3469
f 3470 3372 3368
f 3470 3368 3472
f 3372 3370 3226
f 3372 3226 3368
f 3368 3226 3367
f 3368 3367 3364
f 3472 3368 3364
f 3472 3364 3363
f 3473 3369 3371
f 3473 3371 3475
f 3369 3231 3232
f 3369 3232 3371
f 3371 3232 3370
f 3371 3370 3372
f 3475 3371 3372
f 3475 3372 3470
f 3376 3237 3231
f 3376 3231 3369
f 3369 3473 3478
f 3369 3478 3376
f 3374 3380 3373
f 3374 3373 3483
f 3380 3379 3375
f 3380 3375 3373
f 3373 3375 3237
f 3373 3237 3376
f 3483 3373 3376
f 3483 3376 3478
f 3377 3382 3378
f 3377 3378 3486
f 3382 3246 3244
f 3382 3244 3378
f 3378 3244 3379
f 3378 3379 3380
f 3486 3378 3380
f 3486 3380 3374
f 3385 3384 3381
f 3385 3381 3488
f 3384 3248 3247
f 3384 3247 3381
f 3381 3247 3246
f 3381 3246 3382
f 3488 3381 3382
f 3488 3382 3377
f 3383 5568 3248
f 3383 3248 3384
f 5636 3383 3384
f 5636 3384 3385
f 3386 3253 5635
f 3386 5635 5640
f 3495 3499 3387
f 3387 3390 3253
f 3253 3386 3495
f 3495 3387 3253
f 3501 3388 3392
f 3501 3392 3391
f 3388 3254 3389
f 3388 3389 3392
f 3392 3389 3390
f 3392 3390 3387
f 3391 3392 3387
f 3391 3387 3499
f 3506 3393 3394
f 3506 3394 3395
f 3393 3258 3396
f 3393 3396 3394
f 3394 3396 3254
f 3394 3254 3388
f 3395 3394 3388
f 3395 3388 3501
f 3504 3397 3393
f 3397 3258 3393
f 3393 3506 3504
f 3504 3400 3263
f 3504 3263 3397
f 3398 3267 3271
f 3271 3263 3400
f 3400 3399 3398
f 3398 3271 3400
f 3401 3403 3404
f 3401 3404 3402
f 3403 3276 3405
f 3403 3405 3404
f 3404 3405 3267
f 3404 3267 3398
f 3402 3404 3398
f 3402 3398 3399
f 3406 3403 3516
f 3403 3401 3516
f 3516 3515 3406
f 3406 3277 3276
f 3406 3276 3403
f 3526 3412 3409
f 3526 3409 3410
f 3412 3407 3408
f 3412 3408 3409
f 3409 3408 3277
f 3409 3277 3406
f 3410 3409 3406
f 3410 3406 3515
f 3524 3414 3411
f 3524 3411 3525
f 3414 3281 3283
f 3414 3283 3411
f 3411 3283 3407
f 3411 3407 3412
f 3525 3411 3412
f 3525 3412 3526
f 3414 3419 3289
f 3419 3413 3289
f 3289 3281 3414
f 3414 3524 3531
f 3414 3531 3419
f 3415 3416 3417
f 3415 3417 3420
f 3416 3297 3418
f 3416 3418 3417
f 3417 3418 3413
f 3417 3413 3419
f 3420 3417 3419
f 3420 3419 3531
f 3538 3421 3294
f 3538 3294 3416
f 3538 3537 3421
f 3421 3293 3294
f 3294 3297 3416
f 3416 3415 3538
f 3546 3423 3422
f 3546 3422 3541
f 3423 3304 3301
f 3423 3301 3422
f 3422 3301 3293
f 3422 3293 3421
f 3541 3422 3421
f 3541 3421 3537
f 3423 3546 3547
f 3306 3304 3423
f 3547 3306 3423
f 3424 3425 3306
f 3547 3553 3424
f 3306 3547 3424
f 3426 3427 3430
f 3426 3430 3551
f 3427 3428 3429
f 3427 3429 3430
f 3430 3429 3425
f 3430 3425 3424
f 3551 3430 3424
f 3551 3424 3553
f 3427 3432 3431
f 3432 3308 3431
f 3431 3428 3427
f 3427 3426 3557
f 3427 3557 3432
f 3438 3433 3434
f 3438 3434 3560
f 3433 3313 3315
f 3433 3315 3434
f 3434 3315 3308
f 3434 3308 3432
f 3560 3434 3432
f 3560 3432 3557
f 3436 3435 3437
f 3436 3437 3562
f 3435 3321 3320
f 3435 3320 3437
f 3437 3320 3313
f 3437 3313 3433
f 3562 3437 3433
f 3562 3433 3438
f 3442 3439 3440
f 3442 3440 3565
f 3439 3441 3326
f 3439 3326 3440
f 3440 3326 3321
f 3440 3321 3435
f 3565 3440 3435
f 3565 3435 3436
f 3439 3448 3331
f 3448 3328 3331
f 3331 3441 3439
f 3439 3442 3443
f 3439 3443 3448
f 3445 3444 3447
f 3445 3447 3570
f 3444 3332 3446
f 3444 3446 3447
f 3447 3446 3328
f 3447 3328 3448
f 3570 3447 3448
f 3570 3448 3443
f 3577 3452 3449
f 3577 3449 3450
f 3452 3340 3335
f 3452 3335 3449
f 3449 3335 3332
f 3449 3332 3444
f 3450 3449 3444
f 3450 3444 3445
f 3451 3339 3340
f 3451 3340 3452
f 3452 3577 3576
f 3452 3576 3451
f 3453 3454 3457
f 3453 3457 3458
f 3454 3455 3456
f 3454 3456 3457
f 3457 3456 3339
f 3457 3339 3451
f 3458 3457 3451
f 3458 3451 3576
f 3461 3349 3455
f 3461 3455 3454
f 3454 3453 3579
f 3454 3579 3461
f 3582 3459 3462
f 3582 3462 3583
f 3459 3352 3460
f 3459 3460 3462
f 3462 3460 3349
f 3462 3349 3461
f 3583 3462 3461
f 3583 3461 3579
f 3466 3353 3352
f 3466 3352 3459
f 3459 3582 3588
f 3459 3588 3466
f 3464 3463 3465
f 3464 3465 3467
f 3463 3355 3359
f 3463 3359 3465
f 3465 3359 3353
f 3465 3353 3466
f 3467 3465 3466
f 3467 3466 3588
f 3463 3464 3592
f 3592 3590 3469
f 3469 3355 3463
f 3463 3592 3469
f 3468 3469 3590
f 3595 3363 3468
f 3590 3595 3468
f 3477 3470 3472
f 3472 3363 3595
f 3595 3471 3477
f 3477 3472 3595
f 3479 3474 3476
f 3479 3476 3598
f 3474 3473 3475
f 3474 3475 3476
f 3476 3475 3470
f 3476 3470 3477
f 3598 3476 3477
f 3598 3477 3471
f 3484 3478 3473
f 3484 3473 3474
f 3474 3479 3480
f 3474 3480 3484
f 3603 3481 3482
f 3603 3482 3485
f 3481 3374 3483
f 3481 3483 3482
f 3482 3483 3478
f 3482 3478 3484
f 3485 3482 3484
f 3485 3484 3480
f 3486 3374 3481
f 3481 3603 3487
f 3487 3377 3486
f 3486 3481 3487
f 3489 3385 3488
f 3488 3377 3487
f 3487 3604 3489
f 3489 3488 3487
f 3490 5636 3385
f 3490 3385 3489
f 5641 3490 3489
f 5641 3489 3604
f 3491 3611 3497
f 3497 3386 5640
f 5640 5639 3491
f 3491 3497 5640
f 3493 3492 3494
f 3493 3494 3496
f 3492 3499 3495
f 3492 3495 3494
f 3494 3495 3386
f 3494 3386 3497
f 3496 3494 3497
f 3496 3497 3611
f 3618 3502 3498
f 3618 3498 3619
f 3502 3501 3391
f 3502 3391 3498
f 3498 3391 3499
f 3498 3499 3492
f 3619 3498 3492
f 3619 3492 3493
f 3628 3507 3500
f 3628 3500 3623
f 3507 3506 3395
f 3507 3395 3500
f 3500 3395 3501
f 3500 3501 3502
f 3623 3500 3502
f 3623 3502 3618
f 3503 3510 3505
f 3503 3505 3626
f 3510 3400 3504
f 3510 3504 3505
f 3505 3504 3506
f 3505 3506 3507
f 3626 3505 3507
f 3626 3507 3628
f 3509 3510 3631
f 3510 3503 3631
f 3631 3508 3509
f 3509 3399 3400
f 3509 3400 3510
f 3519 3518 3511
f 3519 3511 3512
f 3518 3401 3402
f 3518 3402 3511
f 3511 3402 3399
f 3511 3399 3509
f 3512 3511 3509
f 3512 3509 3508
f 3513 3521 3517
f 3513 3517 3514
f 3521 3515 3516
f 3521 3516 3517
f 3517 3516 3401
f 3517 3401 3518
f 3514 3517 3518
f 3514 3518 3519
f 3520 3527 3522
f 3520 3522 3638
f 3527 3526 3410
f 3527 3410 3522
f 3522 3410 3515
f 3522 3515 3521
f 3638 3522 3521
f 3638 3521 3513
f 3523 3529 3528
f 3523 3528 3643
f 3529 3524 3525
f 3529 3525 3528
f 3528 3525 3526
f 3528 3526 3527
f 3643 3528 3527
f 3643 3527 3520
f 3534 3529 3530
f 3529 3523 3530
f 3530 3652 3534
f 3534 3531 3524
f 3534 3524 3529
f 3654 3540 3532
f 3654 3532 3533
f 3540 3415 3420
f 3540 3420 3532
f 3532 3420 3531
f 3532 3531 3534
f 3533 3532 3534
f 3533 3534 3652
f 3535 3536 3539
f 3535 3539 3653
f 3536 3537 3538
f 3536 3538 3539
f 3539 3538 3415
f 3539 3415 3540
f 3653 3539 3540
f 3653 3540 3654
f 3658 3544 3542
f 3658 3542 3543
f 3544 3546 3541
f 3544 3541 3542
f 3542 3541 3537
f 3542 3537 3536
f 3543 3542 3536
f 3543 3536 3535
f 3544 3658 3545
f 3545 3661 3547
f 3547 3546 3544
f 3544 3545 3547
f 3548 3553 3547
f 3661 3555 3548
f 3547 3661 3548
f 3549 3550 3552
f 3549 3552 3554
f 3550 3426 3551
f 3550 3551 3552
f 3552 3551 3553
f 3552 3553 3548
f 3554 3552 3548
f 3554 3548 3555
f 3550 3549 3556
f 3557 3426 3550
f 3556 3557 3550
f 3560 3667 3559
f 3667 3558 3559
f 3559 3438 3560
f 3560 3557 3556
f 3560 3556 3667
f 3561 3567 3563
f 3561 3563 3670
f 3567 3436 3562
f 3567 3562 3563
f 3563 3562 3438
f 3563 3438 3559
f 3670 3563 3559
f 3670 3559 3558
f 3676 3568 3564
f 3676 3564 3566
f 3568 3442 3565
f 3568 3565 3564
f 3564 3565 3436
f 3564 3436 3567
f 3566 3564 3567
f 3566 3567 3561
f 3568 3676 3675
f 3443 3442 3568
f 3675 3443 3568
f 3570 3677 3569
f 3677 3572 3569
f 3569 3445 3570
f 3570 3443 3675
f 3570 3675 3677
f 3574 3573 3571
f 3574 3571 3680
f 3573 3577 3450
f 3573 3450 3571
f 3571 3450 3445
f 3571 3445 3569
f 3680 3571 3569
f 3680 3569 3572
f 3573 3574 3575
f 3575 3685 3576
f 3576 3577 3573
f 3573 3575 3576
f 3689 3580 3453
f 3689 3453 3458
f 3458 3576 3685
f 3458 3685 3689
f 3578 3579 3453
f 3580 3693 3578
f 3453 3580 3578
f 3581 3585 3584
f 3581 3584 3695
f 3585 3582 3583
f 3585 3583 3584
f 3584 3583 3579
f 3584 3579 3578
f 3695 3584 3578
f 3695 3578 3693
f 3589 3588 3582
f 3589 3582 3585
f 3585 3581 3696
f 3585 3696 3589
f 3697 3586 3587
f 3697 3587 3698
f 3586 3464 3467
f 3586 3467 3587
f 3587 3467 3588
f 3587 3588 3589
f 3698 3587 3589
f 3698 3589 3696
f 3706 3594 3591
f 3706 3591 3593
f 3594 3590 3592
f 3594 3592 3591
f 3591 3592 3464
f 3591 3464 3586
f 3593 3591 3586
f 3593 3586 3697
f 3594 3706 3705
f 3705 3707 3595
f 3595 3590 3594
f 3594 3705 3595
f 3596 3471 3595
f 3707 3597 3596
f 3595 3707 3596
f 3709 3600 3599
f 3709 3599 3708
f 3600 3479 3598
f 3600 3598 3599
f 3599 3598 3471
f 3599 3471 3596
f 3708 3599 3596
f 3708 3596 3597
f 3600 3709 3601
f 3601 3714 3480
f 3480 3479 3600
f 3600 3601 3480
f 3485 3480 3714
f 3602 3603 3485
f 3714 3602 3485
f 3605 3487 3603
f 3605 3603 3602
f 5638 3604 3487
f 5638 3487 3605
f 3606 3607 3608
f 3606 3608 5642
f 3607 5639 5713
f 3607 5713 3608
f 3615 3614 3609
f 3615 3609 3610
f 3614 3611 3491
f 3614 3491 3609
f 3609 3491 5639
f 3609 5639 3607
f 3610 3609 3607
f 3610 3607 3606
f 3621 3612 3613
f 3621 3613 3725
f 3612 3493 3496
f 3612 3496 3613
f 3613 3496 3611
f 3613 3611 3614
f 3725 3613 3614
f 3725 3614 3615
f 3733 3616 3617
f 3733 3617 3620
f 3616 3618 3619
f 3616 3619 3617
f 3617 3619 3493
f 3617 3493 3612
f 3620 3617 3612
f 3620 3612 3621
f 3622 3629 3624
f 3622 3624 3732
f 3629 3628 3623
f 3629 3623 3624
f 3624 3623 3618
f 3624 3618 3616
f 3732 3624 3616
f 3732 3616 3733
f 3625 3633 3627
f 3625 3627 3736
f 3633 3503 3626
f 3633 3626 3627
f 3627 3626 3628
f 3627 3628 3629
f 3736 3627 3629
f 3736 3629 3622
f 3630 3635 3632
f 3630 3632 3742
f 3635 3508 3631
f 3635 3631 3632
f 3632 3631 3503
f 3632 3503 3633
f 3742 3632 3633
f 3742 3633 3625
f 3747 3636 3634
f 3747 3634 3745
f 3636 3519 3512
f 3636 3512 3634
f 3634 3512 3508
f 3634 3508 3635
f 3745 3634 3635
f 3745 3635 3630
f 3514 3519 3636
f 3636 3747 3637
f 3637 3513 3514
f 3514 3636 3637
f 3638 3641 3639
f 3641 3640 3639
f 3639 3520 3638
f 3638 3513 3637
f 3638 3637 3641
f 3757 3642 3644
f 3757 3644 3645
f 3642 3523 3643
f 3642 3643 3644
f 3644 3643 3520
f 3644 3520 3639
f 3645 3644 3639
f 3645 3639 3640
f 3756 3647 3648
f 3756 3648 3646
f 3647 3652 3530
f 3647 3530 3648
f 3648 3530 3523
f 3648 3523 3642
f 3646 3648 3642
f 3646 3642 3757
f 3762 3649 3651
f 3762 3651 3650
f 3649 3654 3533
f 3649 3533 3651
f 3651 3533 3652
f 3651 3652 3647
f 3650 3651 3647
f 3650 3647 3756
f 3653 3654 3649
f 3649 3762 3763
f 3763 3535 3653
f 3653 3649 3763
f 3659 3658 3543
f 3543 3535 3763
f 3763 3768 3659
f 3659 3543 3763
f 3770 3656 3657
f 3770 3657 3655
f 3656 3661 3545
f 3656 3545 3657
f 3657 3545 3658
f 3657 3658 3659
f 3655 3657 3659
f 3655 3659 3768
f 3660 3555 3661
f 3660 3661 3656
f 3656 3770 3769
f 3656 3769 3660
f 3662 3664 3663
f 3662 3663 3773
f 3664 3549 3554
f 3664 3554 3663
f 3663 3554 3555
f 3663 3555 3660
f 3773 3663 3660
f 3773 3660 3769
f 3669 3556 3549
f 3669 3549 3664
f 3664 3662 3782
f 3664 3782 3669
f 3665 3666 3668
f 3665 3668 3781
f 3666 3558 3667
f 3666 3667 3668
f 3668 3667 3556
f 3668 3556 3669
f 3781 3668 3669
f 3781 3669 3782
f 3788 3671 3670
f 3788 3670 3666
f 3788 3787 3671
f 3671 3561 3670
f 3670 3558 3666
f 3666 3665 3788
f 3672 3673 3674
f 3672 3674 3791
f 3673 3676 3566
f 3673 3566 3674
f 3674 3566 3561
f 3674 3561 3671
f 3791 3674 3671
f 3791 3671 3787
f 3679 3675 3676
f 3679 3676 3673
f 3673 3672 3796
f 3673 3796 3679
f 3802 3682 3678
f 3802 3678 3795
f 3682 3572 3677
f 3682 3677 3678
f 3678 3677 3675
f 3678 3675 3679
f 3795 3678 3679
f 3795 3679 3796
f 3800 3686 3681
f 3800 3681 3801
f 3686 3574 3680
f 3686 3680 3681
f 3681 3680 3572
f 3681 3572 3682
f 3801 3681 3682
f 3801 3682 3802
f 3683 3690 3687
f 3683 3687 3684
f 3690 3685 3575
f 3690 3575 3687
f 3687 3575 3574
f 3687 3574 3686
f 3684 3687 3686
f 3684 3686 3800
f 3692 3694 3688
f 3692 3688 3691
f 3694 3580 3689
f 3694 3689 3688
f 3688 3689 3685
f 3688 3685 3690
f 3691 3688 3690
f 3691 3690 3683
f 3694 3692 3810
f 3693 3580 3694
f 3810 3693 3694
f 3695 3693 3810
f 3812 3581 3695
f 3810 3812 3695
f 3815 3696 3581
f 3815 3581 3812
f 3702 3697 3698
f 3698 3696 3815
f 3815 3814 3702
f 3702 3698 3815
f 3817 3700 3701
f 3817 3701 3699
f 3700 3706 3593
f 3700 3593 3701
f 3701 3593 3697
f 3701 3697 3702
f 3699 3701 3702
f 3699 3702 3814
f 3821 3703 3704
f 3821 3704 3820
f 3703 3707 3705
f 3703 3705 3704
f 3704 3705 3706
f 3704 3706 3700
f 3820 3704 3700
f 3820 3700 3817
f 3703 3821 3824
f 3824 3830 3597
f 3597 3707 3703
f 3703 3824 3597
f 3712 3709 3708
f 3708 3597 3830
f 3830 3828 3712
f 3712 3708 3830
f 3834 3715 3711
f 3834 3711 3710
f 3715 3714 3601
f 3715 3601 3711
f 3711 3601 3709
f 3711 3709 3712
f 3710 3711 3712
f 3710 3712 3828
f 3715 3834 3713
f 3602 3714 3715
f 3713 3602 3715
f 3716 3605 3602
f 3716 3602 3713
f 3717 3718 3720
f 3720 5638 3605
f 3605 3716 3717
f 3717 3720 3605
f 3721 3719 5638
f 3721 5638 3720
f 3840 3721 3720
f 3840 3720 3718
f 3846 3722 5521
f 3846 5521 5646
f 3722 3606 5642
f 3722 5642 5521
f 3723 3726 3724
f 3723 3724 3845
f 3726 3615 3610
f 3726 3610 3724
f 3724 3610 3606
f 3724 3606 3722
f 3845 3724 3722
f 3845 3722 3846
f 3726 3727 3725
f 3727 3621 3725
f 3725 3615 3726
f 3726 3723 3851
f 3726 3851 3727
f 3855 3728 3729
f 3855 3729 3856
f 3728 3733 3620
f 3728 3620 3729
f 3729 3620 3621
f 3729 3621 3727
f 3856 3729 3727
f 3856 3727 3851
f 3734 3731 3732
f 3734 3732 3728
f 3734 3730 3731
f 3731 3622 3732
f 3732 3733 3728
f 3728 3855 3734
f 3743 3735 3737
f 3743 3737 3862
f 3735 3625 3736
f 3735 3736 3737
f 3737 3736 3622
f 3737 3622 3731
f 3862 3737 3731
f 3862 3731 3730
f 3738 3739 3741
f 3738 3741 3740
f 3739 3630 3742
f 3739 3742 3741
f 3741 3742 3625
f 3741 3625 3735
f 3740 3741 3735
f 3740 3735 3743
f 3869 3746 3744
f 3869 3744 3868
f 3746 3747 3745
f 3746 3745 3744
f 3744 3745 3630
f 3744 3630 3739
f 3868 3744 3739
f 3868 3739 3738
f 3751 3746 3872
f 3746 3869 3872
f 3872 3877 3751
f 3751 3637 3747
f 3751 3747 3746
f 3876 3749 3748
f 3876 3748 3750
f 3749 3640 3641
f 3749 3641 3748
f 3748 3641 3637
f 3748 3637 3751
f 3750 3748 3751
f 3750 3751 3877
f 3885 3754 3752
f 3885 3752 3753
f 3754 3757 3645
f 3754 3645 3752
f 3752 3645 3640
f 3752 3640 3749
f 3753 3752 3749
f 3753 3749 3876
f 3758 3755 3646
f 3758 3646 3754
f 3758 3761 3755
f 3755 3756 3646
f 3646 3757 3754
f 3754 3885 3758
f 3889 3759 3760
f 3889 3760 3890
f 3759 3762 3650
f 3759 3650 3760
f 3760 3650 3756
f 3760 3756 3755
f 3890 3760 3755
f 3890 3755 3761
f 3759 3889 3894
f 3763 3762 3759
f 3894 3763 3759
f 3764 3768 3763
f 3894 3765 3764
f 3763 3894 3764
f 3895 3767 3766
f 3895 3766 3896
f 3767 3770 3655
f 3767 3655 3766
f 3766 3655 3768
f 3766 3768 3764
f 3896 3766 3764
f 3896 3764 3765
f 3775 3769 3770
f 3775 3770 3767
f 3767 3895 3771
f 3767 3771 3775
f 3777 3772 3774
f 3777 3774 3776
f 3772 3662 3773
f 3772 3773 3774
f 3774 3773 3769
f 3774 3769 3775
f 3776 3774 3775
f 3776 3775 3771
f 3784 3782 3662
f 3784 3662 3772
f 3772 3777 3778
f 3772 3778 3784
f 3779 3780 3783
f 3779 3783 3898
f 3780 3665 3781
f 3780 3781 3783
f 3783 3781 3782
f 3783 3782 3784
f 3898 3783 3784
f 3898 3784 3778
f 3786 3793 3785
f 3786 3785 3902
f 3793 3787 3788
f 3793 3788 3785
f 3785 3788 3665
f 3785 3665 3780
f 3902 3785 3780
f 3902 3780 3779
f 3789 3790 3792
f 3789 3792 3906
f 3790 3672 3791
f 3790 3791 3792
f 3792 3791 3787
f 3792 3787 3793
f 3906 3792 3793
f 3906 3793 3786
f 3790 3789 3794
f 3794 3909 3796
f 3796 3672 3790
f 3790 3794 3796
f 3797 3802 3795
f 3795 3796 3909
f 3909 3916 3797
f 3797 3795 3909
f 3798 3804 3799
f 3798 3799 3803
f 3804 3800 3801
f 3804 3801 3799
f 3799 3801 3802
f 3799 3802 3797
f 3803 3799 3797
f 3803 3797 3916
f 3804 3809 3684
f 3809 3683 3684
f 3684 3800 3804
f 3804 3798 3805
f 3804 3805 3809
f 3806 3807 3808
f 3806 3808 3919
f 3807 3692 3691
f 3807 3691 3808
f 3808 3691 3683
f 3808 3683 3809
f 3919 3808 3809
f 3919 3809 3805
f 3807 3806 3811
f 3811 3927 3810
f 3810 3692 3807
f 3807 3811 3810
f 3926 3931 3812
f 3810 3927 3926
f 3812 3810 3926
f 3816 3815 3812
f 3816 3812 3931
f 3813 3814 3815
f 3816 3933 3813
f 3815 3816 3813
f 3935 3822 3818
f 3935 3818 3819
f 3822 3817 3699
f 3822 3699 3818
f 3818 3699 3814
f 3818 3814 3813
f 3819 3818 3813
f 3819 3813 3933
f 3822 3827 3820
f 3827 3821 3820
f 3820 3817 3822
f 3822 3935 3940
f 3822 3940 3827
f 3823 3831 3825
f 3823 3825 3826
f 3831 3830 3824
f 3831 3824 3825
f 3825 3824 3821
f 3825 3821 3827
f 3826 3825 3827
f 3826 3827 3940
f 3829 3828 3830
f 3829 3830 3831
f 3831 3823 3832
f 3831 3832 3829
f 3943 3836 3835
f 3943 3835 3833
f 3836 3834 3710
f 3836 3710 3835
f 3835 3710 3828
f 3835 3828 3829
f 3833 3835 3829
f 3833 3829 3832
f 3836 3943 3946
f 3713 3834 3836
f 3946 3713 3836
f 3837 3716 3713
f 3946 3945 3837
f 3713 3946 3837
f 3949 3838 3839
f 3949 3839 3950
f 3838 3718 3717
f 3838 3717 3839
f 3839 3717 3716
f 3839 3716 3837
f 3950 3839 3837
f 3950 3837 3945
f 5643 3840 3718
f 5643 3718 3838
f 5644 5643 3838
f 5644 3838 3949
f 3841 3848 3842
f 3841 3842 5648
f 3848 3846 5646
f 3848 5646 3842
f 3843 3852 3847
f 3843 3847 3844
f 3852 3723 3845
f 3852 3845 3847
f 3847 3845 3846
f 3847 3846 3848
f 3844 3847 3848
f 3844 3848 3841
f 3849 3852 3850
f 3852 3843 3850
f 3850 3963 3849
f 3849 3851 3723
f 3849 3723 3852
f 3853 3860 3857
f 3853 3857 3854
f 3860 3855 3856
f 3860 3856 3857
f 3857 3856 3851
f 3857 3851 3849
f 3854 3857 3849
f 3854 3849 3963
f 3858 3864 3859
f 3858 3859 3861
f 3864 3730 3734
f 3864 3734 3859
f 3859 3734 3855
f 3859 3855 3860
f 3861 3859 3860
f 3861 3860 3853
f 3974 3867 3863
f 3974 3863 3972
f 3867 3743 3862
f 3867 3862 3863
f 3863 3862 3730
f 3863 3730 3864
f 3972 3863 3864
f 3972 3864 3858
f 3870 3865 3866
f 3870 3866 3973
f 3865 3738 3740
f 3865 3740 3866
f 3866 3740 3743
f 3866 3743 3867
f 3973 3866 3867
f 3973 3867 3974
f 3976 3874 3868
f 3976 3868 3865
f 3976 3980 3874
f 3874 3869 3868
f 3868 3738 3865
f 3865 3870 3976
f 3879 3878 3871
f 3879 3871 3873
f 3878 3877 3872
f 3878 3872 3871
f 3871 3872 3869
f 3871 3869 3874
f 3873 3871 3874
f 3873 3874 3980
f 3884 3883 3875
f 3884 3875 3984
f 3883 3876 3750
f 3883 3750 3875
f 3875 3750 3877
f 3875 3877 3878
f 3984 3875 3878
f 3984 3878 3879
f 3880 3881 3882
f 3880 3882 3987
f 3881 3885 3753
f 3881 3753 3882
f 3882 3753 3876
f 3882 3876 3883
f 3987 3882 3883
f 3987 3883 3884
f 3892 3891 3886
f 3892 3886 3990
f 3891 3761 3758
f 3891 3758 3886
f 3886 3758 3885
f 3886 3885 3881
f 3990 3886 3881
f 3990 3881 3880
f 3992 3887 3888
f 3992 3888 3993
f 3887 3889 3890
f 3887 3890 3888
f 3888 3890 3761
f 3888 3761 3891
f 3993 3888 3891
f 3993 3891 3892
f 3887 3992 3996
f 3996 4001 3894
f 3894 3889 3887
f 3887 3996 3894
f 3893 4000 3765
f 3894 4001 3893
f 3765 3894 3893
f 4003 4005 3895
f 4003 3895 3896
f 3896 3765 4000
f 3896 4000 4003
f 4011 3771 3895
f 4011 3895 4005
f 3897 4010 3777
f 3897 3777 3776
f 3776 3771 4011
f 3776 4011 3897
f 4017 3778 3777
f 4017 3777 4010
f 3904 3779 3898
f 3898 3778 4017
f 4017 3899 3904
f 3904 3898 4017
f 3900 3901 3903
f 3900 3903 4019
f 3901 3786 3902
f 3901 3902 3903
f 3903 3902 3779
f 3903 3779 3904
f 4019 3903 3904
f 4019 3904 3899
f 4024 3905 3907
f 4024 3907 3908
f 3905 3789 3906
f 3905 3906 3907
f 3907 3906 3786
f 3907 3786 3901
f 3908 3907 3901
f 3908 3901 3900
f 4027 3910 3911
f 4027 3911 3912
f 3910 3909 3794
f 3910 3794 3911
f 3911 3794 3789
f 3911 3789 3905
f 3912 3911 3905
f 3912 3905 4024
f 3917 3916 3909
f 3917 3909 3910
f 3910 4027 4026
f 3910 4026 3917
f 3913 3914 3915
f 3913 3915 3918
f 3914 3798 3803
f 3914 3803 3915
f 3915 3803 3916
f 3915 3916 3917
f 3918 3915 3917
f 3918 3917 4026
f 3914 3913 3920
f 3805 3798 3914
f 3920 3805 3914
f 3919 4029 3922
f 4029 4035 3922
f 3922 3806 3919
f 3919 3805 3920
f 3919 3920 4029
f 4033 3921 3924
f 4033 3924 3923
f 3921 3927 3811
f 3921 3811 3924
f 3924 3811 3806
f 3924 3806 3922
f 3923 3924 3922
f 3923 3922 4035
f 3929 3928 3925
f 3929 3925 4038
f 3928 3931 3926
f 3928 3926 3925
f 3925 3926 3927
f 3925 3927 3921
f 4038 3925 3921
f 4038 3921 4033
f 3928 3929 3930
f 3816 3931 3928
f 3930 3816 3928
f 3934 3933 3816
f 3934 3816 3930
f 3932 4044 3935
f 3932 3935 3819
f 3819 3933 3934
f 3819 3934 3932
f 3936 3940 3935
f 4044 3941 3936
f 3935 4044 3936
f 3938 3939 3937
f 3938 3937 4047
f 3939 3823 3826
f 3939 3826 3937
f 3937 3826 3940
f 3937 3940 3936
f 4047 3937 3936
f 4047 3936 3941
f 3939 3938 3942
f 3832 3823 3939
f 3942 3832 3939
f 4051 3944 3943
f 4051 3943 3833
f 3833 3832 3942
f 3833 3942 4051
f 4055 3946 3943
f 4055 3943 3944
f 3947 3945 3946
f 4055 4057 3947
f 3946 4055 3947
f 3948 3951 3952
f 3948 3952 4056
f 3951 3949 3950
f 3951 3950 3952
f 3952 3950 3945
f 3952 3945 3947
f 4056 3952 3947
f 4056 3947 4057
f 4059 3954 3953
f 4059 3953 4060
f 3954 3841 5648
f 3954 5648 3953
f 3960 3956 3957
f 3960 3957 3955
f 3956 3843 3844
f 3956 3844 3957
f 3957 3844 3841
f 3957 3841 3954
f 3955 3957 3954
f 3955 3954 4059
f 4067 3958 3959
f 4067 3959 4065
f 3958 3963 3850
f 3958 3850 3959
f 3959 3850 3843
f 3959 3843 3956
f 4065 3959 3956
f 4065 3956 3960
f 3968 3961 3962
f 3968 3962 3964
f 3961 3853 3854
f 3961 3854 3962
f 3962 3854 3963
f 3962 3963 3958
f 3964 3962 3958
f 3964 3958 4067
f 3965 3966 3967
f 3965 3967 4070
f 3966 3858 3861
f 3966 3861 3967
f 3967 3861 3853
f 3967 3853 3961
f 4070 3967 3961
f 4070 3961 3968
f 4075 3969 3970
f 4075 3970 3971
f 3969 3974 3972
f 3969 3972 3970
f 3970 3972 3858
f 3970 3858 3966
f 3971 3970 3966
f 3971 3966 3965
f 3969 3977 3973
f 3977 3870 3973
f 3973 3974 3969
f 3969 4075 3978
f 3969 3978 3977
f 4077 3982 3975
f 4077 3975 4079
f 3982 3980 3976
f 3982 3976 3975
f 3975 3976 3870
f 3975 3870 3977
f 4079 3975 3977
f 4079 3977 3978
f 4085 3979 3981
f 4085 3981 4082
f 3979 3879 3873
f 3979 3873 3981
f 3981 3873 3980
f 3981 3980 3982
f 4082 3981 3982
f 4082 3982 4077
f 3985 3989 3984
f 3985 3984 3979
f 3985 3983 3989
f 3989 3884 3984
f 3984 3879 3979
f 3979 4085 3985
f 4091 3986 3988
f 4091 3988 4088
f 3986 3880 3987
f 3986 3987 3988
f 3988 3987 3884
f 3988 3884 3989
f 4088 3988 3989
f 4088 3989 3983
f 3990 3880 3986
f 3986 4091 3991
f 3991 3892 3990
f 3990 3986 3991
f 3997 3992 3993
f 3993 3892 3991
f 3991 4096 3997
f 3997 3993 3991
f 3994 4002 3995
f 3994 3995 4097
f 4002 4001 3996
f 4002 3996 3995
f 3995 3996 3992
f 3995 3992 3997
f 4097 3995 3997
f 4097 3997 4096
f 4103 3999 3998
f 4103 3998 4099
f 3999 4000 3893
f 3999 3893 3998
f 3998 3893 4001
f 3998 4001 4002
f 4099 3998 4002
f 4099 4002 3994
f 4104 4006 4004
f 4104 4004 4101
f 4006 4005 4003
f 4006 4003 4004
f 4004 4003 4000
f 4004 4000 3999
f 4101 4004 3999
f 4101 3999 4103
f 4012 4011 4005
f 4012 4005 4006
f 4006 4104 4013
f 4006 4013 4012
f 4007 4015 4008
f 4007 4008 4009
f 4015 4010 3897
f 4015 3897 4008
f 4008 3897 4011
f 4008 4011 4012
f 4009 4008 4012
f 4009 4012 4013
f 4015 4007 4014
f 4017 4010 4015
f 4014 4017 4015
f 4112 4020 4016
f 4016 3899 4017
f 4017 4014 4112
f 4112 4016 4017
f 4121 4025 4018
f 4121 4018 4117
f 4025 3900 4019
f 4025 4019 4018
f 4018 4019 3899
f 4018 3899 4016
f 4117 4018 4016
f 4117 4016 4020
f 4021 4023 4022
f 4021 4022 4120
f 4023 4024 3908
f 4023 3908 4022
f 4022 3908 3900
f 4022 3900 4025
f 4120 4022 4025
f 4120 4025 4121
f 3912 4024 4023
f 4023 4021 4129
f 4129 4027 3912
f 3912 4023 4129
f 4128 4130 4026
f 4027 4129 4128
f 4026 4027 4128
f 3918 4026 4130
f 4131 3913 3918
f 4130 4131 3918
f 4031 3920 3913
f 4131 4134 4031
f 3913 4131 4031
f 4138 4028 4030
f 4138 4030 4132
f 4028 4035 4029
f 4028 4029 4030
f 4030 4029 3920
f 4030 3920 4031
f 4132 4030 4031
f 4132 4031 4134
f 4037 4032 4034
f 4037 4034 4036
f 4032 4033 3923
f 4032 3923 4034
f 4034 3923 4035
f 4034 4035 4028
f 4036 4034 4028
f 4036 4028 4138
f 4038 4033 4032
f 4032 4037 4039
f 4039 3929 4038
f 4038 4032 4039
f 4141 3930 3929
f 4141 3929 4039
f 4041 3934 3930
f 4141 4042 4041
f 3930 4141 4041
f 4043 4045 4040
f 4043 4040 4147
f 4045 4044 3932
f 4045 3932 4040
f 4040 3932 3934
f 4040 3934 4041
f 4147 4040 4041
f 4147 4041 4042
f 4045 4043 4046
f 3941 4044 4045
f 4046 3941 4045
f 4154 4156 3938
f 4154 3938 4047
f 4047 3941 4046
f 4047 4046 4154
f 4053 3942 3938
f 4156 4054 4053
f 3938 4156 4053
f 4048 4050 4049
f 4048 4049 4052
f 4050 3944 4051
f 4050 4051 4049
f 4049 4051 3942
f 4049 3942 4053
f 4052 4049 4053
f 4052 4053 4054
f 4050 4048 4161
f 4055 3944 4050
f 4161 4055 4050
f 4163 4057 4055
f 4163 4055 4161
f 4056 4057 4163
f 4162 3948 4056
f 4163 4162 4056
f 5649 4058 5650
f 5649 5650 5523
f 4058 4059 4060
f 4058 4060 5650
f 4062 4061 4064
f 4062 4064 4063
f 4061 3960 3955
f 4061 3955 4064
f 4064 3955 4059
f 4064 4059 4058
f 4063 4064 4058
f 4063 4058 5649
f 4061 4069 4065
f 4069 4067 4065
f 4065 3960 4061
f 4061 4062 4170
f 4061 4170 4069
f 4066 4071 4068
f 4066 4068 4168
f 4071 3968 3964
f 4071 3964 4068
f 4068 3964 4067
f 4068 4067 4069
f 4168 4068 4069
f 4168 4069 4170
f 4072 4070 4071
f 4070 3968 4071
f 4071 4066 4072
f 4072 4073 3965
f 4072 3965 4070
f 4074 4179 4075
f 4074 4075 3971
f 3971 3965 4073
f 3971 4073 4074
f 4178 4183 4081
f 4081 3978 4075
f 4075 4179 4178
f 4178 4081 4075
f 4187 4078 4080
f 4187 4080 4076
f 4078 4077 4079
f 4078 4079 4080
f 4080 4079 3978
f 4080 3978 4081
f 4076 4080 4081
f 4076 4081 4183
f 4078 4083 4082
f 4083 4085 4082
f 4082 4077 4078
f 4078 4187 4186
f 4078 4186 4083
f 4084 4089 4086
f 4084 4086 4189
f 4089 3983 3985
f 4089 3985 4086
f 4086 3985 4085
f 4086 4085 4083
f 4189 4086 4083
f 4189 4083 4186
f 4090 4092 4087
f 4090 4087 4194
f 4092 4091 4088
f 4092 4088 4087
f 4087 4088 3983
f 4087 3983 4089
f 4194 4087 4089
f 4194 4089 4084
f 4092 4090 4196
f 4196 4093 3991
f 3991 4091 4092
f 4092 4196 3991
f 4200 4203 4096
f 3991 4093 4200
f 4096 3991 4200
f 4094 4095 3994
f 4094 3994 4097
f 4097 4096 4203
f 4097 4203 4094
f 4098 4103 4099
f 4099 3994 4095
f 4095 4208 4098
f 4098 4099 4095
f 4100 4105 4102
f 4100 4102 4210
f 4105 4104 4101
f 4105 4101 4102
f 4102 4101 4103
f 4102 4103 4098
f 4210 4102 4098
f 4210 4098 4208
f 4106 4013 4104
f 4106 4104 4105
f 4105 4100 4213
f 4105 4213 4106
f 4110 4107 4108
f 4110 4108 4109
f 4107 4007 4009
f 4107 4009 4108
f 4108 4009 4013
f 4108 4013 4106
f 4109 4108 4106
f 4109 4106 4213
f 4115 4107 4219
f 4107 4110 4219
f 4219 4222 4115
f 4115 4014 4007
f 4115 4007 4107
f 4111 4119 4114
f 4111 4114 4113
f 4119 4020 4112
f 4119 4112 4114
f 4114 4112 4014
f 4114 4014 4115
f 4113 4114 4115
f 4113 4115 4222
f 4122 4116 4118
f 4122 4118 4224
f 4116 4121 4117
f 4116 4117 4118
f 4118 4117 4020
f 4118 4020 4119
f 4224 4118 4119
f 4224 4119 4111
f 4226 4120 4116
f 4120 4121 4116
f 4116 4122 4226
f 4226 4225 4021
f 4226 4021 4120
f 4125 4123 4124
f 4124 4129 4021
f 4021 4225 4125
f 4125 4124 4021
f 4233 4126 4127
f 4233 4127 4234
f 4126 4130 4128
f 4126 4128 4127
f 4127 4128 4129
f 4127 4129 4124
f 4234 4127 4124
f 4234 4124 4123
f 4126 4233 4238
f 4131 4130 4126
f 4238 4131 4126
f 4135 4134 4131
f 4238 4137 4135
f 4131 4238 4135
f 4140 4139 4133
f 4140 4133 4136
f 4139 4138 4132
f 4139 4132 4133
f 4133 4132 4134
f 4133 4134 4135
f 4136 4133 4135
f 4136 4135 4137
f 4036 4138 4139
f 4139 4140 4239
f 4239 4037 4036
f 4036 4139 4239
f 4240 4039 4037
f 4240 4037 4239
f 4143 4141 4039
f 4143 4039 4240
f 4142 4042 4141
f 4143 4144 4142
f 4141 4143 4142
f 4149 4145 4146
f 4149 4146 4243
f 4145 4043 4147
f 4145 4147 4146
f 4146 4147 4042
f 4146 4042 4142
f 4243 4146 4142
f 4243 4142 4144
f 4148 4046 4043
f 4148 4043 4145
f 4145 4149 4150
f 4145 4150 4148
f 4249 4153 4151
f 4249 4151 4152
f 4153 4156 4154
f 4153 4154 4151
f 4151 4154 4046
f 4151 4046 4148
f 4152 4151 4148
f 4152 4148 4150
f 4159 4153 4248
f 4153 4249 4248
f 4248 4155 4159
f 4159 4054 4156
f 4159 4156 4153
f 4253 4160 4157
f 4253 4157 4158
f 4160 4048 4052
f 4160 4052 4157
f 4157 4052 4054
f 4157 4054 4159
f 4158 4157 4159
f 4158 4159 4155
f 4160 4253 4256
f 4161 4048 4160
f 4256 4161 4160
f 4255 4266 4163
f 4161 4256 4255
f 4163 4161 4255
f 4265 4269 4166
f 4166 4162 4163
f 4163 4266 4265
f 4265 4166 4163
f 4165 4164 4162
f 4165 4162 4166
f 4268 4165 4166
f 4268 4166 4269
f 4063 5649 4270
f 4167 4062 4063
f 4270 4167 4063
f 4171 4170 4062
f 4167 4172 4171
f 4062 4167 4171
f 4277 4175 4169
f 4277 4169 4272
f 4175 4066 4168
f 4175 4168 4169
f 4169 4168 4170
f 4169 4170 4171
f 4272 4169 4171
f 4272 4171 4172
f 4173 4177 4174
f 4173 4174 4279
f 4177 4073 4072
f 4177 4072 4174
f 4174 4072 4066
f 4174 4066 4175
f 4279 4174 4175
f 4279 4175 4277
f 4284 4181 4176
f 4284 4176 4281
f 4181 4179 4074
f 4181 4074 4176
f 4176 4074 4073
f 4176 4073 4177
f 4281 4176 4177
f 4281 4177 4173
f 4185 4184 4180
f 4185 4180 4283
f 4184 4183 4178
f 4184 4178 4180
f 4180 4178 4179
f 4180 4179 4181
f 4283 4180 4181
f 4283 4181 4284
f 4182 4076 4184
f 4076 4183 4184
f 4184 4185 4182
f 4182 4287 4187
f 4182 4187 4076
f 4190 4186 4187
f 4190 4187 4287
f 4188 4084 4189
f 4189 4186 4190
f 4190 4293 4188
f 4188 4189 4190
f 4191 4193 4192
f 4191 4192 4292
f 4193 4090 4194
f 4193 4194 4192
f 4192 4194 4084
f 4192 4084 4188
f 4292 4192 4188
f 4292 4188 4293
f 4302 4195 4197
f 4302 4197 4198
f 4195 4093 4196
f 4195 4196 4197
f 4197 4196 4090
f 4197 4090 4193
f 4198 4197 4193
f 4198 4193 4191
f 4206 4205 4199
f 4206 4199 4300
f 4205 4203 4200
f 4205 4200 4199
f 4199 4200 4093
f 4199 4093 4195
f 4300 4199 4195
f 4300 4195 4302
f 4201 4202 4204
f 4201 4204 4304
f 4202 4095 4094
f 4202 4094 4204
f 4204 4094 4203
f 4204 4203 4205
f 4304 4204 4205
f 4304 4205 4206
f 4202 4201 4207
f 4207 4209 4208
f 4208 4095 4202
f 4202 4207 4208
f 4210 4208 4209
f 4310 4100 4210
f 4209 4310 4210
f 4214 4213 4100
f 4214 4100 4310
f 4109 4312 4212
f 4312 4211 4212
f 4212 4110 4109
f 4109 4213 4214
f 4109 4214 4312
f 4215 4216 4217
f 4215 4217 4218
f 4216 4222 4219
f 4216 4219 4217
f 4217 4219 4110
f 4217 4110 4212
f 4218 4217 4212
f 4218 4212 4211
f 4321 4220 4221
f 4321 4221 4223
f 4220 4111 4113
f 4220 4113 4221
f 4221 4113 4222
f 4221 4222 4216
f 4223 4221 4216
f 4223 4216 4215
f 4320 4228 4224
f 4320 4224 4220
f 4320 4319 4228
f 4228 4122 4224
f 4224 4111 4220
f 4220 4321 4320
f 4324 4231 4227
f 4324 4227 4325
f 4231 4225 4226
f 4231 4226 4227
f 4227 4226 4122
f 4227 4122 4228
f 4325 4227 4228
f 4325 4228 4319
f 4236 4229 4230
f 4236 4230 4329
f 4229 4123 4125
f 4229 4125 4230
f 4230 4125 4225
f 4230 4225 4231
f 4329 4230 4231
f 4329 4231 4324
f 4339 4232 4235
f 4339 4235 4332
f 4232 4233 4234
f 4232 4234 4235
f 4235 4234 4123
f 4235 4123 4229
f 4332 4235 4229
f 4332 4229 4236
f 4232 4339 4337
f 4337 4237 4238
f 4238 4233 4232
f 4232 4337 4238
f 4341 4137 4238
f 4341 4238 4237
f 4136 4137 4341
f 4342 4140 4136
f 4341 4342 4136
f 4343 4239 4140
f 4343 4140 4342
f 4348 4353 4240
f 4239 4343 4348
f 4240 4239 4348
f 4352 4143 4240
f 4352 4240 4353
f 4242 4144 4143
f 4242 4143 4352
f 4243 4144 4242
f 4241 4149 4243
f 4242 4241 4243
f 4245 4150 4149
f 4241 4246 4245
f 4149 4241 4245
f 4362 4250 4244
f 4362 4244 4357
f 4250 4249 4152
f 4250 4152 4244
f 4244 4152 4150
f 4244 4150 4245
f 4357 4244 4245
f 4357 4245 4246
f 4252 4251 4247
f 4252 4247 4360
f 4251 4155 4248
f 4251 4248 4247
f 4247 4248 4249
f 4247 4249 4250
f 4360 4247 4250
f 4360 4250 4362
f 4158 4155 4251
f 4251 4252 4366
f 4366 4253 4158
f 4158 4251 4366
f 4259 4256 4253
f 4366 4260 4259
f 4253 4366 4259
f 4254 4267 4258
f 4254 4258 4257
f 4267 4266 4255
f 4267 4255 4258
f 4258 4255 4256
f 4258 4256 4259
f 4257 4258 4259
f 4257 4259 4260
f 4261 4264 4262
f 4261 4262 4263
f 4264 4269 4265
f 4264 4265 4262
f 4262 4265 4266
f 4262 4266 4267
f 4263 4262 4267
f 4263 4267 4254
f 5651 4268 4269
f 5651 4269 4264
f 5729 5651 4264
f 5729 4264 4261
f 4271 4378 4167
f 4270 4379 4271
f 4167 4270 4271
f 4274 4172 4167
f 4378 4276 4274
f 4167 4378 4274
f 4383 4278 4273
f 4383 4273 4275
f 4278 4277 4272
f 4278 4272 4273
f 4273 4272 4172
f 4273 4172 4274
f 4275 4273 4274
f 4275 4274 4276
f 4279 4277 4278
f 4278 4383 4280
f 4280 4173 4279
f 4279 4278 4280
f 4281 4173 4280
f 4387 4284 4281
f 4280 4387 4281
f 4283 4282 4286
f 4282 4392 4286
f 4286 4185 4283
f 4283 4284 4387
f 4283 4387 4282
f 4397 4288 4285
f 4397 4285 4391
f 4288 4287 4182
f 4288 4182 4285
f 4285 4182 4185
f 4285 4185 4286
f 4391 4285 4286
f 4391 4286 4392
f 4288 4397 4289
f 4289 4396 4190
f 4190 4287 4288
f 4288 4289 4190
f 4401 4295 4294
f 4294 4293 4190
f 4190 4396 4401
f 4401 4294 4190
f 4414 4291 4290
f 4414 4290 4410
f 4291 4191 4292
f 4291 4292 4290
f 4290 4292 4293
f 4290 4293 4294
f 4410 4290 4294
f 4410 4294 4295
f 4296 4297 4198
f 4296 4198 4291
f 4296 4298 4297
f 4297 4302 4198
f 4198 4191 4291
f 4291 4414 4296
f 4417 4299 4301
f 4417 4301 4303
f 4299 4206 4300
f 4299 4300 4301
f 4301 4300 4302
f 4301 4302 4297
f 4303 4301 4297
f 4303 4297 4298
f 4421 4306 4304
f 4421 4304 4299
f 4421 4305 4306
f 4306 4201 4304
f 4304 4206 4299
f 4299 4417 4421
f 4309 4308 4307
f 4309 4307 4426
f 4308 4209 4207
f 4308 4207 4307
f 4307 4207 4201
f 4307 4201 4306
f 4426 4307 4306
f 4426 4306 4305
f 4308 4309 4431
f 4431 4430 4310
f 4310 4209 4308
f 4308 4431 4310
f 4437 4311 4314
f 4314 4214 4310
f 4310 4430 4437
f 4437 4314 4310
f 4442 4315 4313
f 4442 4313 4443
f 4315 4211 4312
f 4315 4312 4313
f 4313 4312 4214
f 4313 4214 4314
f 4443 4313 4314
f 4443 4314 4311
f 4218 4211 4315
f 4315 4442 4317
f 4317 4215 4218
f 4218 4315 4317
f 4223 4449 4316
f 4449 4448 4316
f 4316 4321 4223
f 4223 4215 4317
f 4223 4317 4449
f 4327 4318 4322
f 4327 4322 4452
f 4318 4319 4320
f 4318 4320 4322
f 4322 4320 4321
f 4322 4321 4316
f 4452 4322 4316
f 4452 4316 4448
f 4456 4330 4323
f 4456 4323 4326
f 4330 4324 4325
f 4330 4325 4323
f 4323 4325 4319
f 4323 4319 4318
f 4326 4323 4318
f 4326 4318 4327
f 4330 4328 4329
f 4328 4236 4329
f 4329 4324 4330
f 4330 4456 4331
f 4330 4331 4328
f 4460 4340 4333
f 4460 4333 4457
f 4340 4339 4332
f 4340 4332 4333
f 4333 4332 4236
f 4333 4236 4328
f 4457 4333 4328
f 4457 4328 4331
f 4334 4336 4338
f 4334 4338 4335
f 4336 4237 4337
f 4336 4337 4338
f 4338 4337 4339
f 4338 4339 4340
f 4335 4338 4340
f 4335 4340 4460
f 4336 4334 4463
f 4341 4237 4336
f 4463 4341 4336
f 4468 4472 4342
f 4341 4463 4468
f 4342 4341 4468
f 4344 4351 4350
f 4350 4343 4342
f 4342 4472 4344
f 4344 4350 4342
f 4345 4346 4347
f 4345 4347 4349
f 4346 4353 4348
f 4346 4348 4347
f 4347 4348 4343
f 4347 4343 4350
f 4349 4347 4350
f 4349 4350 4351
f 4346 4345 4355
f 4352 4353 4346
f 4355 4352 4346
f 4354 4478 4242
f 4352 4355 4354
f 4242 4352 4354
f 4482 4481 4241
f 4242 4478 4482
f 4241 4242 4482
f 4356 4358 4246
f 4241 4481 4356
f 4246 4241 4356
f 4363 4362 4357
f 4357 4246 4358
f 4358 4494 4363
f 4363 4357 4358
f 4500 4365 4361
f 4500 4361 4359
f 4365 4252 4360
f 4365 4360 4361
f 4361 4360 4362
f 4361 4362 4363
f 4359 4361 4363
f 4359 4363 4494
f 4365 4500 4364
f 4364 4503 4366
f 4366 4252 4365
f 4365 4364 4366
f 4368 4367 4260
f 4366 4503 4368
f 4260 4366 4368
f 4257 4508 4370
f 4508 4369 4370
f 4370 4254 4257
f 4257 4260 4367
f 4257 4367 4508
f 4371 4372 4373
f 4371 4373 4514
f 4372 4261 4263
f 4372 4263 4373
f 4373 4263 4254
f 4373 4254 4370
f 4514 4373 4370
f 4514 4370 4369
f 4519 4375 4374
f 4519 4374 4520
f 4375 4379 4376
f 4375 4376 4374
f 4526 4381 4377
f 4526 4377 4524
f 4381 4378 4271
f 4381 4271 4377
f 4377 4271 4379
f 4377 4379 4375
f 4524 4377 4375
f 4524 4375 4519
f 4380 4276 4378
f 4380 4378 4381
f 4381 4526 4529
f 4381 4529 4380
f 4382 4386 4384
f 4382 4384 4385
f 4386 4383 4275
f 4386 4275 4384
f 4384 4275 4276
f 4384 4276 4380
f 4385 4384 4380
f 4385 4380 4529
f 4386 4382 4530
f 4280 4383 4386
f 4530 4280 4386
f 4390 4387 4280
f 4530 4388 4390
f 4280 4530 4390
f 4535 4394 4389
f 4535 4389 4533
f 4394 4392 4282
f 4394 4282 4389
f 4389 4282 4387
f 4389 4387 4390
f 4533 4389 4390
f 4533 4390 4388
f 4539 4399 4393
f 4539 4393 4395
f 4399 4397 4391
f 4399 4391 4393
f 4393 4391 4392
f 4393 4392 4394
f 4395 4393 4394
f 4395 4394 4535
f 4405 4403 4398
f 4405 4398 4538
f 4403 4396 4289
f 4403 4289 4398
f 4398 4289 4397
f 4398 4397 4399
f 4538 4398 4399
f 4538 4399 4539
f 4545 4400 4402
f 4545 4402 4404
f 4400 4295 4401
f 4400 4401 4402
f 4402 4401 4396
f 4402 4396 4403
f 4404 4402 4403
f 4404 4403 4405
f 4406 4409 4407
f 4406 4407 4408
f 4409 4414 4410
f 4409 4410 4407
f 4407 4410 4295
f 4407 4295 4400
f 4408 4407 4400
f 4408 4400 4545
f 4411 4412 4413
f 4411 4413 4547
f 4412 4298 4296
f 4412 4296 4413
f 4413 4296 4414
f 4413 4414 4409
f 4547 4413 4409
f 4547 4409 4406
f 4415 4423 4416
f 4415 4416 4418
f 4423 4417 4303
f 4423 4303 4416
f 4416 4303 4298
f 4416 4298 4412
f 4418 4416 4412
f 4418 4412 4411
f 4419 4427 4422
f 4419 4422 4420
f 4427 4305 4421
f 4427 4421 4422
f 4422 4421 4417
f 4422 4417 4423
f 4420 4422 4423
f 4420 4423 4415
f 4433 4432 4424
f 4433 4424 4425
f 4432 4309 4426
f 4432 4426 4424
f 4424 4426 4305
f 4424 4305 4427
f 4425 4424 4427
f 4425 4427 4419
f 4428 4439 4429
f 4428 4429 4551
f 4439 4430 4431
f 4439 4431 4429
f 4429 4431 4309
f 4429 4309 4432
f 4551 4429 4432
f 4551 4432 4433
f 4435 4434 4438
f 4435 4438 4436
f 4434 4311 4437
f 4434 4437 4438
f 4438 4437 4430
f 4438 4430 4439
f 4436 4438 4439
f 4436 4439 4428
f 4557 4440 4441
f 4557 4441 4558
f 4440 4442 4443
f 4440 4443 4441
f 4441 4443 4311
f 4441 4311 4434
f 4558 4441 4434
f 4558 4434 4435
f 4444 4317 4442
f 4444 4442 4440
f 4440 4557 4559
f 4440 4559 4444
f 4447 4445 4446
f 4447 4446 4561
f 4445 4448 4449
f 4445 4449 4446
f 4446 4449 4317
f 4446 4317 4444
f 4561 4446 4444
f 4561 4444 4559
f 4450 4451 4453
f 4450 4453 4454
f 4451 4327 4452
f 4451 4452 4453
f 4453 4452 4448
f 4453 4448 4445
f 4454 4453 4445
f 4454 4445 4447
f 4326 4327 4451
f 4451 4450 4455
f 4455 4456 4326
f 4326 4451 4455
f 4458 4331 4456
f 4458 4456 4455
f 4462 4460 4457
f 4457 4331 4458
f 4458 4565 4462
f 4462 4457 4458
f 4459 4465 4461
f 4459 4461 4566
f 4465 4334 4335
f 4465 4335 4461
f 4461 4335 4460
f 4461 4460 4462
f 4566 4461 4462
f 4566 4462 4565
f 4464 4463 4334
f 4464 4334 4465
f 4465 4459 4567
f 4465 4567 4464
f 4473 4467 4466
f 4473 4466 4469
f 4467 4472 4468
f 4467 4468 4466
f 4466 4468 4463
f 4466 4463 4464
f 4469 4466 4464
f 4469 4464 4567
f 4574 4470 4471
f 4574 4471 4572
f 4470 4351 4344
f 4470 4344 4471
f 4471 4344 4472
f 4471 4472 4467
f 4572 4471 4467
f 4572 4467 4473
f 4475 4476 4474
f 4475 4474 4576
f 4476 4345 4349
f 4476 4349 4474
f 4474 4349 4351
f 4474 4351 4470
f 4576 4474 4470
f 4576 4470 4574
f 4480 4355 4345
f 4480 4345 4476
f 4476 4475 4577
f 4476 4577 4480
f 4486 4484 4477
f 4486 4477 4479
f 4484 4478 4354
f 4484 4354 4477
f 4477 4354 4355
f 4477 4355 4480
f 4479 4477 4480
f 4479 4480 4577
f 4492 4490 4483
f 4492 4483 4485
f 4490 4481 4482
f 4490 4482 4483
f 4483 4482 4478
f 4483 4478 4484
f 4485 4483 4484
f 4485 4484 4486
f 4487 4488 4489
f 4487 4489 4491
f 4488 4358 4356
f 4488 4356 4489
f 4489 4356 4481
f 4489 4481 4490
f 4491 4489 4490
f 4491 4490 4492
f 4495 4494 4358
f 4495 4358 4488
f 4488 4487 4586
f 4488 4586 4495
f 4502 4501 4493
f 4502 4493 4585
f 4501 4500 4359
f 4501 4359 4493
f 4493 4359 4494
f 4493 4494 4495
f 4585 4493 4495
f 4585 4495 4586
f 4497 4499 4496
f 4497 4496 4498
f 4499 4503 4364
f 4499 4364 4496
f 4496 4364 4500
f 4496 4500 4501
f 4498 4496 4501
f 4498 4501 4502
f 4511 4510 4505
f 4511 4505 4504
f 4510 4367 4368
f 4510 4368 4505
f 4505 4368 4503
f 4505 4503 4499
f 4504 4505 4499
f 4504 4499 4497
f 4592 4507 4506
f 4592 4506 4509
f 4507 4369 4508
f 4507 4508 4506
f 4506 4508 4367
f 4506 4367 4510
f 4509 4506 4510
f 4509 4510 4511
f 4512 4515 4513
f 4512 4513 4593
f 4515 4371 4514
f 4515 4514 4513
f 4513 4514 4369
f 4513 4369 4507
f 4593 4513 4507
f 4593 4507 4592
f 5652 5564 4371
f 5652 4371 4515
f 4516 5652 4515
f 4516 4515 4512
f 4597 4517 4518
f 4597 4518 5658
f 4517 4519 4520
f 4517 4520 4518
f 4521 4522 4523
f 4521 4523 4598
f 4522 4526 4524
f 4522 4524 4523
f 4523 4524 4519
f 4523 4519 4517
f 4598 4523 4517
f 4598 4517 4597
f 4525 4522 4601
f 4522 4521 4601
f 4601 4607 4525
f 4525 4529 4526
f 4525 4526 4522
f 4606 4531 4527
f 4606 4527 4528
f 4531 4382 4385
f 4531 4385 4527
f 4527 4385 4529
f 4527 4529 4525
f 4528 4527 4525
f 4528 4525 4607
f 4531 4606 4610
f 4530 4382 4531
f 4610 4530 4531
f 4614 4388 4530
f 4614 4530 4610
f 4533 4613 4532
f 4613 4618 4532
f 4532 4535 4533
f 4533 4388 4614
f 4533 4614 4613
f 4620 4534 4537
f 4620 4537 4536
f 4534 4539 4395
f 4534 4395 4537
f 4537 4395 4535
f 4537 4535 4532
f 4536 4537 4532
f 4536 4532 4618
f 4534 4544 4538
f 4544 4405 4538
f 4538 4539 4534
f 4534 4620 4540
f 4534 4540 4544
f 4541 4542 4543
f 4541 4543 4623
f 4542 4545 4404
f 4542 4404 4543
f 4543 4404 4405
f 4543 4405 4544
f 4623 4543 4544
f 4623 4544 4540
f 4546 4408 4542
f 4408 4545 4542
f 4542 4541 4546
f 4546 4628 4406
f 4546 4406 4408
f 4547 4406 4628
f 4635 4411 4547
f 4628 4635 4547
f 4633 4638 4415
f 4633 4415 4418
f 4418 4411 4635
f 4418 4635 4633
f 4420 4415 4638
f 4548 4419 4420
f 4638 4548 4420
f 4552 4433 4425
f 4425 4419 4548
f 4548 4641 4552
f 4552 4425 4548
f 4549 4554 4553
f 4549 4553 4550
f 4554 4428 4551
f 4554 4551 4553
f 4553 4551 4433
f 4553 4433 4552
f 4550 4553 4552
f 4550 4552 4641
f 4436 4428 4554
f 4554 4549 4642
f 4642 4435 4436
f 4436 4554 4642
f 4555 4556 4557
f 4555 4557 4558
f 4558 4435 4642
f 4558 4642 4555
f 4650 4648 4560
f 4560 4559 4557
f 4557 4556 4650
f 4650 4560 4557
f 4653 4563 4562
f 4653 4562 4654
f 4563 4447 4561
f 4563 4561 4562
f 4562 4561 4559
f 4562 4559 4560
f 4654 4562 4560
f 4654 4560 4648
f 4657 4454 4563
f 4454 4447 4563
f 4563 4653 4657
f 4657 4663 4450
f 4657 4450 4454
f 4662 4455 4450
f 4662 4450 4663
f 4667 4458 4455
f 4667 4455 4662
f 4564 4565 4458
f 4564 4458 4667
f 4669 4568 4459
f 4669 4459 4566
f 4566 4565 4564
f 4566 4564 4669
f 4569 4567 4459
f 4568 4571 4569
f 4459 4568 4569
f 4573 4575 4570
f 4573 4570 4674
f 4575 4473 4469
f 4575 4469 4570
f 4570 4469 4567
f 4570 4567 4569
f 4674 4570 4569
f 4674 4569 4571
f 4572 4473 4575
f 4575 4573 4675
f 4675 4574 4572
f 4572 4575 4675
f 4576 4574 4675
f 4578 4475 4576
f 4675 4578 4576
f 4580 4577 4475
f 4578 4579 4580
f 4475 4578 4580
f 4677 4581 4582
f 4677 4582 4583
f 4581 4486 4479
f 4581 4479 4582
f 4582 4479 4577
f 4582 4577 4580
f 4583 4582 4580
f 4583 4580 4579
f 4485 4486 4581
f 4581 4677 4679
f 4679 4492 4485
f 4485 4581 4679
f 4491 4492 4679
f 4584 4487 4491
f 4679 4584 4491
f 4683 4682 4586
f 4487 4584 4683
f 4586 4487 4683
f 4585 4586 4682
f 4587 4502 4585
f 4682 4587 4585
f 4590 4497 4498
f 4498 4502 4587
f 4587 4588 4590
f 4590 4498 4587
f 4693 4591 4589
f 4693 4589 4691
f 4591 4511 4504
f 4591 4504 4589
f 4589 4504 4497
f 4589 4497 4590
f 4691 4589 4590
f 4691 4590 4588
f 4509 4511 4591
f 4591 4693 4697
f 4697 4592 4509
f 4509 4591 4697
f 4593 4695 4596
f 4695 4694 4596
f 4596 4512 4593
f 4593 4592 4697
f 4593 4697 4695
f 4594 4516 4512
f 4594 4512 4596
f 4595 4594 4596
f 4595 4596 4694
f 4598 4599 4602
f 4599 4701 4602
f 4602 4521 4598
f 4598 4597 4699
f 4598 4699 4599
f 4707 4609 4600
f 4707 4600 4708
f 4609 4607 4601
f 4609 4601 4600
f 4600 4601 4521
f 4600 4521 4602
f 4708 4600 4602
f 4708 4602 4701
f 4604 4603 4608
f 4604 4608 4605
f 4603 4606 4528
f 4603 4528 4608
f 4608 4528 4607
f 4608 4607 4609
f 4605 4608 4609
f 4605 4609 4707
f 4603 4604 4716
f 4610 4606 4603
f 4716 4610 4603
f 4616 4614 4610
f 4716 4715 4616
f 4610 4716 4616
f 4619 4612 4615
f 4619 4615 4611
f 4612 4618 4613
f 4612 4613 4615
f 4615 4613 4614
f 4615 4614 4616
f 4611 4615 4616
f 4611 4616 4715
f 4617 4536 4612
f 4536 4618 4612
f 4612 4619 4617
f 4617 4621 4620
f 4617 4620 4536
f 4622 4726 4540
f 4620 4621 4622
f 4540 4620 4622
f 4623 4624 4629
f 4624 4736 4629
f 4629 4541 4623
f 4623 4540 4726
f 4623 4726 4624
f 4625 4627 4626
f 4625 4626 4734
f 4627 4628 4546
f 4627 4546 4626
f 4626 4546 4541
f 4626 4541 4629
f 4734 4626 4629
f 4734 4629 4736
f 4636 4627 4630
f 4627 4625 4630
f 4630 4742 4636
f 4636 4635 4628
f 4636 4628 4627
f 4631 4632 4634
f 4631 4634 4637
f 4632 4638 4633
f 4632 4633 4634
f 4634 4633 4635
f 4634 4635 4636
f 4637 4634 4636
f 4637 4636 4742
f 4632 4631 4746
f 4746 4639 4548
f 4548 4638 4632
f 4632 4746 4548
f 4754 4641 4548
f 4754 4548 4639
f 4753 4640 4549
f 4753 4549 4550
f 4550 4641 4754
f 4550 4754 4753
f 4645 4642 4549
f 4640 4761 4645
f 4549 4640 4645
f 4643 4652 4644
f 4643 4644 4646
f 4652 4556 4555
f 4652 4555 4644
f 4644 4555 4642
f 4644 4642 4645
f 4646 4644 4645
f 4646 4645 4761
f 4647 4655 4649
f 4647 4649 4651
f 4655 4648 4650
f 4655 4650 4649
f 4649 4650 4556
f 4649 4556 4652
f 4651 4649 4652
f 4651 4652 4643
f 4655 4660 4654
f 4660 4653 4654
f 4654 4648 4655
f 4655 4647 4764
f 4655 4764 4660
f 4656 4661 4658
f 4656 4658 4659
f 4661 4663 4657
f 4661 4657 4658
f 4658 4657 4653
f 4658 4653 4660
f 4659 4658 4660
f 4659 4660 4764
f 4661 4656 4772
f 4772 4777 4662
f 4662 4663 4661
f 4661 4772 4662
f 4664 4776 4667
f 4662 4777 4664
f 4667 4662 4664
f 4666 4665 4672
f 4672 4564 4667
f 4667 4776 4666
f 4666 4672 4667
f 4668 4673 4670
f 4668 4670 4671
f 4673 4568 4669
f 4673 4669 4670
f 4670 4669 4564
f 4670 4564 4672
f 4671 4670 4672
f 4671 4672 4665
f 4673 4668 4790
f 4571 4568 4673
f 4790 4571 4673
f 4788 4787 4573
f 4788 4573 4674
f 4674 4571 4790
f 4674 4790 4788
f 4794 4793 4675
f 4573 4787 4794
f 4675 4573 4794
f 4676 4578 4675
f 4676 4675 4793
f 4799 4579 4578
f 4799 4578 4676
f 4583 4579 4799
f 4802 4677 4583
f 4799 4802 4583
f 4678 4806 4679
f 4677 4802 4678
f 4679 4677 4678
f 4805 4811 4684
f 4684 4584 4679
f 4679 4806 4805
f 4805 4684 4679
f 4681 4680 4685
f 4681 4685 4809
f 4680 4682 4683
f 4680 4683 4685
f 4685 4683 4584
f 4685 4584 4684
f 4809 4685 4684
f 4809 4684 4811
f 4680 4681 4686
f 4686 4688 4587
f 4587 4682 4680
f 4680 4686 4587
f 4689 4687 4588
f 4587 4688 4689
f 4588 4587 4689
f 4690 4822 4693
f 4690 4693 4691
f 4691 4588 4687
f 4691 4687 4690
f 4826 4698 4692
f 4692 4697 4693
f 4693 4822 4826
f 4826 4692 4693
f 5655 5654 4696
f 5655 4696 4831
f 5654 4694 4695
f 5654 4695 4696
f 4696 4695 4697
f 4696 4697 4692
f 4831 4696 4692
f 4831 4692 4698
f 4835 4703 5657
f 4835 5657 4836
f 4703 4699 4700
f 4703 4700 5657
f 4840 4706 4702
f 4840 4702 4841
f 4706 4701 4599
f 4706 4599 4702
f 4702 4599 4699
f 4702 4699 4703
f 4841 4702 4703
f 4841 4703 4835
f 4705 4704 4708
f 4705 4708 4706
f 4705 4712 4704
f 4704 4707 4708
f 4708 4701 4706
f 4706 4840 4705
f 4713 4709 4710
f 4713 4710 4711
f 4709 4604 4605
f 4709 4605 4710
f 4710 4605 4707
f 4710 4707 4704
f 4711 4710 4704
f 4711 4704 4712
f 4709 4713 4717
f 4716 4604 4709
f 4717 4716 4709
f 4714 4715 4716
f 4717 4718 4714
f 4716 4717 4714
f 4721 4719 4720
f 4721 4720 4853
f 4719 4619 4611
f 4719 4611 4720
f 4720 4611 4715
f 4720 4715 4714
f 4853 4720 4714
f 4853 4714 4718
f 4728 4722 4723
f 4728 4723 4724
f 4722 4621 4617
f 4722 4617 4723
f 4723 4617 4619
f 4723 4619 4719
f 4724 4723 4719
f 4724 4719 4721
f 4725 4733 4727
f 4725 4727 4856
f 4733 4726 4622
f 4733 4622 4727
f 4727 4622 4621
f 4727 4621 4722
f 4856 4727 4722
f 4856 4722 4728
f 4729 4732 4730
f 4729 4730 4731
f 4732 4736 4624
f 4732 4624 4730
f 4730 4624 4726
f 4730 4726 4733
f 4731 4730 4733
f 4731 4733 4725
f 4739 4738 4735
f 4739 4735 4860
f 4738 4625 4734
f 4738 4734 4735
f 4735 4734 4736
f 4735 4736 4732
f 4860 4735 4732
f 4860 4732 4729
f 4864 4744 4737
f 4864 4737 4863
f 4744 4742 4630
f 4744 4630 4737
f 4737 4630 4625
f 4737 4625 4738
f 4863 4737 4738
f 4863 4738 4739
f 4748 4741 4743
f 4748 4743 4740
f 4741 4631 4637
f 4741 4637 4743
f 4743 4637 4742
f 4743 4742 4744
f 4740 4743 4744
f 4740 4744 4864
f 4750 4749 4745
f 4750 4745 4747
f 4749 4639 4746
f 4749 4746 4745
f 4745 4746 4631
f 4745 4631 4741
f 4747 4745 4741
f 4747 4741 4748
f 4751 4754 4639
f 4751 4639 4749
f 4749 4750 4868
f 4749 4868 4751
f 4757 4752 4756
f 4757 4756 4755
f 4752 4640 4753
f 4752 4753 4756
f 4756 4753 4754
f 4756 4754 4751
f 4755 4756 4751
f 4755 4751 4868
f 4762 4761 4640
f 4762 4640 4752
f 4752 4757 4871
f 4752 4871 4762
f 4758 4760 4759
f 4758 4759 4873
f 4760 4643 4646
f 4760 4646 4759
f 4759 4646 4761
f 4759 4761 4762
f 4873 4759 4762
f 4873 4762 4871
f 4877 4651 4760
f 4651 4643 4760
f 4760 4758 4877
f 4877 4876 4647
f 4877 4647 4651
f 4763 4764 4647
f 4876 4768 4763
f 4647 4876 4763
f 4766 4767 4765
f 4766 4765 4885
f 4767 4656 4659
f 4767 4659 4765
f 4765 4659 4764
f 4765 4764 4763
f 4885 4765 4763
f 4885 4763 4768
f 4769 4771 4770
f 4769 4770 4773
f 4771 4777 4772
f 4771 4772 4770
f 4770 4772 4656
f 4770 4656 4767
f 4773 4770 4767
f 4773 4767 4766
f 4891 4775 4774
f 4891 4774 4778
f 4775 4776 4664
f 4775 4664 4774
f 4774 4664 4777
f 4774 4777 4771
f 4778 4774 4771
f 4778 4771 4769
f 4779 4785 4780
f 4779 4780 4781
f 4785 4665 4666
f 4785 4666 4780
f 4780 4666 4776
f 4780 4776 4775
f 4781 4780 4775
f 4781 4775 4891
f 4782 4783 4784
f 4782 4784 4900
f 4783 4668 4671
f 4783 4671 4784
f 4784 4671 4665
f 4784 4665 4785
f 4900 4784 4785
f 4900 4785 4779
f 4786 4790 4668
f 4786 4668 4783
f 4783 4782 4907
f 4783 4907 4786
f 4796 4795 4789
f 4796 4789 4906
f 4795 4787 4788
f 4795 4788 4789
f 4789 4788 4790
f 4789 4790 4786
f 4906 4789 4786
f 4906 4786 4907
f 4911 4797 4791
f 4911 4791 4792
f 4797 4793 4794
f 4797 4794 4791
f 4791 4794 4787
f 4791 4787 4795
f 4792 4791 4795
f 4792 4795 4796
f 4797 4911 4912
f 4676 4793 4797
f 4912 4676 4797
f 4913 4799 4676
f 4913 4676 4912
f 4798 4802 4799
f 4913 4803 4798
f 4799 4913 4798
f 4807 4800 4801
f 4807 4801 4917
f 4800 4806 4678
f 4800 4678 4801
f 4801 4678 4802
f 4801 4802 4798
f 4917 4801 4798
f 4917 4798 4803
f 4922 4812 4804
f 4922 4804 4920
f 4812 4811 4805
f 4812 4805 4804
f 4804 4805 4806
f 4804 4806 4800
f 4920 4804 4800
f 4920 4800 4807
f 4924 4808 4810
f 4924 4810 4925
f 4808 4681 4809
f 4808 4809 4810
f 4810 4809 4811
f 4810 4811 4812
f 4925 4810 4812
f 4925 4812 4922
f 4813 4818 4814
f 4813 4814 4927
f 4818 4688 4686
f 4818 4686 4814
f 4814 4686 4681
f 4814 4681 4808
f 4927 4814 4808
f 4927 4808 4924
f 4815 4816 4817
f 4815 4817 4932
f 4816 4687 4689
f 4816 4689 4817
f 4817 4689 4688
f 4817 4688 4818
f 4932 4817 4818
f 4932 4818 4813
f 4935 4821 4819
f 4935 4819 4820
f 4821 4822 4690
f 4821 4690 4819
f 4819 4690 4687
f 4819 4687 4816
f 4820 4819 4816
f 4820 4816 4815
f 4823 4824 4825
f 4823 4825 4936
f 4824 4698 4826
f 4824 4826 4825
f 4825 4826 4822
f 4825 4822 4821
f 4936 4825 4821
f 4936 4821 4935
f 4827 4830 4828
f 4827 4828 4829
f 4830 5655 4831
f 4830 4831 4828
f 4828 4831 4698
f 4828 4698 4824
f 4829 4828 4824
f 4829 4824 4823
f 5660 5656 5655
f 5660 5655 4830
f 4832 5660 4830
f 4832 4830 4827
f 4938 4833 5662
f 4938 5662 4834
f 4833 4835 4836
f 4833 4836 5662
f 4839 4837 4838
f 4839 4838 4842
f 4837 4840 4841
f 4837 4841 4838
f 4838 4841 4835
f 4838 4835 4833
f 4842 4838 4833
f 4842 4833 4938
f 4944 4844 4843
f 4944 4843 4940
f 4844 4712 4705
f 4844 4705 4843
f 4843 4705 4840
f 4843 4840 4837
f 4940 4843 4837
f 4940 4837 4839
f 4942 4846 4847
f 4942 4847 4845
f 4846 4713 4711
f 4846 4711 4847
f 4847 4711 4712
f 4847 4712 4844
f 4845 4847 4844
f 4845 4844 4944
f 4846 4942 4848
f 4848 4850 4717
f 4717 4713 4846
f 4846 4848 4717
f 4849 4718 4717
f 4849 4717 4850
f 4853 4954 4852
f 4954 4851 4852
f 4852 4721 4853
f 4853 4718 4849
f 4853 4849 4954
f 4958 4857 4854
f 4958 4854 4855
f 4857 4728 4724
f 4857 4724 4854
f 4854 4724 4721
f 4854 4721 4852
f 4855 4854 4852
f 4855 4852 4851
f 4856 4728 4857
f 4857 4958 4961
f 4961 4725 4856
f 4856 4857 4961
f 4858 4729 4731
f 4731 4725 4961
f 4961 4960 4858
f 4858 4731 4961
f 4859 4862 4861
f 4859 4861 4967
f 4862 4739 4860
f 4862 4860 4861
f 4861 4860 4729
f 4861 4729 4858
f 4967 4861 4858
f 4967 4858 4960
f 4971 4863 4862
f 4863 4739 4862
f 4862 4859 4971
f 4971 4970 4864
f 4971 4864 4863
f 4865 4866 4748
f 4865 4748 4740
f 4740 4864 4970
f 4740 4970 4865
f 4747 4748 4866
f 4867 4750 4747
f 4866 4867 4747
f 4869 4868 4750
f 4867 4977 4869
f 4750 4867 4869
f 4978 4872 4870
f 4978 4870 4979
f 4872 4757 4755
f 4872 4755 4870
f 4870 4755 4868
f 4870 4868 4869
f 4979 4870 4869
f 4979 4869 4977
f 4874 4871 4757
f 4874 4757 4872
f 4872 4978 4981
f 4872 4981 4874
f 4880 4879 4875
f 4880 4875 4982
f 4879 4758 4873
f 4879 4873 4875
f 4875 4873 4871
f 4875 4871 4874
f 4982 4875 4874
f 4982 4874 4981
f 4984 4882 4878
f 4984 4878 4985
f 4882 4876 4877
f 4882 4877 4878
f 4878 4877 4758
f 4878 4758 4879
f 4985 4878 4879
f 4985 4879 4880
f 4881 4768 4876
f 4881 4876 4882
f 4882 4984 4883
f 4882 4883 4881
f 4884 4890 4886
f 4884 4886 4887
f 4890 4766 4885
f 4890 4885 4886
f 4886 4885 4768
f 4886 4768 4881
f 4887 4886 4881
f 4887 4881 4883
f 4888 4892 4889
f 4888 4889 4989
f 4892 4769 4773
f 4892 4773 4889
f 4889 4773 4766
f 4889 4766 4890
f 4989 4889 4890
f 4989 4890 4884
f 4892 4897 4778
f 4897 4891 4778
f 4778 4769 4892
f 4892 4888 4893
f 4892 4893 4897
f 4894 4899 4895
f 4894 4895 4896
f 4899 4779 4781
f 4899 4781 4895
f 4895 4781 4891
f 4895 4891 4897
f 4896 4895 4897
f 4896 4897 4893
f 4898 4900 4899
f 4900 4779 4899
f 4899 4894 4898
f 4898 4902 4782
f 4898 4782 4900
f 4901 4907 4782
f 4902 4909 4901
f 4782 4902 4901
f 4905 4903 4904
f 4905 4904 4908
f 4903 4796 4906
f 4903 4906 4904
f 4904 4906 4907
f 4904 4907 4901
f 4908 4904 4901
f 4908 4901 4909
f 4910 4792 4903
f 4792 4796 4903
f 4903 4905 4910
f 4910 5015 4911
f 4910 4911 4792
f 5014 5013 4912
f 4911 5015 5014
f 4912 4911 5014
f 4915 4913 4912
f 4915 4912 5013
f 4914 4803 4913
f 4915 5016 4914
f 4913 4915 4914
f 4916 4921 4918
f 4916 4918 4919
f 4921 4807 4917
f 4921 4917 4918
f 4918 4917 4803
f 4918 4803 4914
f 4919 4918 4914
f 4919 4914 5016
f 4923 4920 4921
f 4920 4807 4921
f 4921 4916 4923
f 4923 5024 4922
f 4923 4922 4920
f 4926 4928 4924
f 4926 4924 4925
f 4925 4922 5024
f 4925 5024 4926
f 4934 4813 4927
f 4927 4924 4928
f 4928 4929 4934
f 4934 4927 4928
f 4930 4931 4933
f 4930 4933 5027
f 4931 4815 4932
f 4931 4932 4933
f 4933 4932 4813
f 4933 4813 4934
f 5027 4933 4934
f 5027 4934 4929
f 4820 4815 4931
f 4931 4930 5031
f 5031 4935 4820
f 4820 4931 5031
f 4936 4935 5031
f 5030 4823 4936
f 5031 5030 4936
f 4829 4823 5030
f 5033 4827 4829
f 5030 5033 4829
f 4937 5036 4839
f 4937 4839 4842
f 4842 4938 4939
f 4842 4939 4937
f 4946 4944 4940
f 4940 4839 5036
f 5036 5040 4946
f 4946 4940 5036
f 5046 4941 4943
f 5046 4943 4945
f 4941 4942 4845
f 4941 4845 4943
f 4943 4845 4944
f 4943 4944 4946
f 4945 4943 4946
f 4945 4946 5040
f 4947 4949 4948
f 4947 4948 5045
f 4949 4850 4848
f 4949 4848 4948
f 4948 4848 4942
f 4948 4942 4941
f 5045 4948 4941
f 5045 4941 5046
f 4950 4849 4850
f 4950 4850 4949
f 4949 4947 5048
f 4949 5048 4950
f 4956 4951 4952
f 4956 4952 4953
f 4951 4851 4954
f 4951 4954 4952
f 4952 4954 4849
f 4952 4849 4950
f 4953 4952 4950
f 4953 4950 5048
f 5056 4957 4955
f 5056 4955 5054
f 4957 4958 4855
f 4957 4855 4955
f 4955 4855 4851
f 4955 4851 4951
f 5054 4955 4951
f 5054 4951 4956
f 4957 5056 4963
f 4961 4958 4957
f 4963 4961 4957
f 4959 4960 4961
f 4963 4962 4959
f 4961 4963 4959
f 4964 4965 4966
f 4964 4966 5059
f 4965 4859 4967
f 4965 4967 4966
f 4966 4967 4960
f 4966 4960 4959
f 5059 4966 4959
f 5059 4959 4962
f 4974 4969 4968
f 4974 4968 4972
f 4969 4970 4971
f 4969 4971 4968
f 4968 4971 4859
f 4968 4859 4965
f 4972 4968 4965
f 4972 4965 4964
f 5064 4976 4973
f 5064 4973 5065
f 4976 4866 4865
f 4976 4865 4973
f 4973 4865 4970
f 4973 4970 4969
f 5065 4973 4969
f 5065 4969 4974
f 4976 5064 4975
f 4867 4866 4976
f 4975 4867 4976
f 4980 4977 4867
f 4980 4867 4975
f 5073 5075 4978
f 5073 4978 4979
f 4979 4977 4980
f 4979 4980 5073
f 5074 4981 4978
f 5074 4978 5075
f 4982 4981 5074
f 4983 4880 4982
f 5074 4983 4982
f 4985 4880 4983
f 5077 4984 4985
f 4983 5077 4985
f 4987 4883 4984
f 4987 4984 5077
f 4887 4986 4991
f 4986 4993 4991
f 4991 4884 4887
f 4887 4883 4987
f 4887 4987 4986
f 4994 4988 4990
f 4994 4990 4992
f 4988 4888 4989
f 4988 4989 4990
f 4990 4989 4884
f 4990 4884 4991
f 4992 4990 4991
f 4992 4991 4993
f 4998 4893 4888
f 4998 4888 4988
f 4988 4994 4995
f 4988 4995 4998
f 4996 5001 4997
f 4996 4997 4999
f 5001 4894 4896
f 5001 4896 4997
f 4997 4896 4893
f 4997 4893 4998
f 4999 4997 4998
f 4999 4998 4995
f 5089 5000 5003
f 5089 5003 5002
f 5000 4902 4898
f 5000 4898 5003
f 5003 4898 4894
f 5003 4894 5001
f 5002 5003 5001
f 5002 5001 4996
f 5000 5089 5004
f 5004 5095 4909
f 4909 4902 5000
f 5000 5004 4909
f 4908 5094 5006
f 5094 5005 5006
f 5006 4905 4908
f 4908 4909 5095
f 4908 5095 5094
f 5008 5007 5009
f 5008 5009 5101
f 5007 5015 4910
f 5007 4910 5009
f 5009 4910 4905
f 5009 4905 5006
f 5101 5009 5006
f 5101 5006 5005
f 5012 5010 5011
f 5012 5011 5106
f 5010 5013 5014
f 5010 5014 5011
f 5011 5014 5015
f 5011 5015 5007
f 5106 5011 5007
f 5106 5007 5008
f 5010 5012 5110
f 5110 5112 4915
f 4915 5013 5010
f 5010 5110 4915
f 5017 5016 4915
f 5017 4915 5112
f 4919 5113 5018
f 5113 5121 5018
f 5018 4916 4919
f 4919 5016 5017
f 4919 5017 5113
f 5119 5025 5019
f 5119 5019 5020
f 5025 5024 4923
f 5025 4923 5019
f 5019 4923 4916
f 5019 4916 5018
f 5020 5019 5018
f 5020 5018 5121
f 5123 5021 5022
f 5123 5022 5023
f 5021 4928 4926
f 5021 4926 5022
f 5022 4926 5024
f 5022 5024 5025
f 5023 5022 5025
f 5023 5025 5119
f 5021 5123 5026
f 4929 4928 5021
f 5026 4929 5021
f 5027 4929 5026
f 5028 4930 5027
f 5026 5028 5027
f 5126 5031 4930
f 5126 4930 5028
f 5125 5029 5030
f 5031 5126 5125
f 5030 5031 5125
f 5130 5032 5033
f 5030 5029 5130
f 5033 5030 5130
f 5134 5035 5034
f 5134 5034 5664
f 5035 4939 5665
f 5035 5665 5034
f 5141 5038 5037
f 5141 5037 5133
f 5038 5036 4937
f 5038 4937 5037
f 5037 4937 4939
f 5037 4939 5035
f 5133 5037 5035
f 5133 5035 5134
f 5039 5038 5140
f 5038 5141 5140
f 5140 5044 5039
f 5039 5040 5036
f 5039 5036 5038
f 5148 5041 5042
f 5148 5042 5043
f 5041 5046 4945
f 5041 4945 5042
f 5042 4945 5040
f 5042 5040 5039
f 5043 5042 5039
f 5043 5039 5044
f 5045 5046 5041
f 5041 5148 5047
f 5047 4947 5045
f 5045 5041 5047
f 5051 5048 4947
f 5047 5052 5051
f 4947 5047 5051
f 5156 5049 5050
f 5156 5050 5150
f 5049 4956 4953
f 5049 4953 5050
f 5050 4953 5048
f 5050 5048 5051
f 5150 5050 5051
f 5150 5051 5052
f 5161 5053 5055
f 5161 5055 5155
f 5053 5056 5054
f 5053 5054 5055
f 5055 5054 4956
f 5055 4956 5049
f 5155 5055 5049
f 5155 5049 5156
f 5053 5161 5159
f 5159 5158 4963
f 4963 5056 5053
f 5053 5159 4963
f 5057 4962 4963
f 5158 5169 5057
f 4963 5158 5057
f 5166 5062 5058
f 5166 5058 5167
f 5062 4964 5059
f 5062 5059 5058
f 5058 5059 4962
f 5058 4962 5057
f 5167 5058 5057
f 5167 5057 5169
f 5060 5061 4972
f 5060 4972 5062
f 5060 5172 5061
f 5061 4974 4972
f 4972 4964 5062
f 5062 5166 5060
f 5175 5066 5063
f 5175 5063 5067
f 5066 5064 5065
f 5066 5065 5063
f 5063 5065 4974
f 5063 4974 5061
f 5067 5063 5061
f 5067 5061 5172
f 5066 5175 5068
f 4975 5064 5066
f 5068 4975 5066
f 5069 4980 4975
f 5068 5176 5069
f 4975 5068 5069
f 5070 5076 5071
f 5070 5071 5072
f 5076 5075 5073
f 5076 5073 5071
f 5071 5073 4980
f 5071 4980 5069
f 5072 5071 5069
f 5072 5069 5176
f 5076 5070 5185
f 5074 5075 5076
f 5185 5074 5076
f 5184 5191 4983
f 5074 5185 5184
f 4983 5074 5184
f 5190 5079 5077
f 4983 5191 5190
f 5077 4983 5190
f 5078 4987 5077
f 5079 5196 5078
f 5077 5079 5078
f 5198 5084 5081
f 5198 5081 5080
f 5084 4993 4986
f 5084 4986 5081
f 5081 4986 4987
f 5081 4987 5078
f 5080 5081 5078
f 5080 5078 5196
f 5085 5086 5083
f 5085 5083 5082
f 5086 4994 4992
f 5086 4992 5083
f 5083 4992 4993
f 5083 4993 5084
f 5082 5083 5084
f 5082 5084 5198
f 5086 5085 5210
f 4995 4994 5086
f 5210 4995 5086
f 4999 5208 5090
f 5208 5207 5090
f 5090 4996 4999
f 4999 4995 5210
f 4999 5210 5208
f 5214 5092 5087
f 5214 5087 5088
f 5092 5089 5002
f 5092 5002 5087
f 5087 5002 4996
f 5087 4996 5090
f 5088 5087 5090
f 5088 5090 5207
f 5098 5097 5091
f 5098 5091 5215
f 5097 5095 5004
f 5097 5004 5091
f 5091 5004 5089
f 5091 5089 5092
f 5215 5091 5092
f 5215 5092 5214
f 5093 5102 5096
f 5093 5096 5217
f 5102 5005 5094
f 5102 5094 5096
f 5096 5094 5095
f 5096 5095 5097
f 5217 5096 5097
f 5217 5097 5098
f 5107 5099 5100
f 5107 5100 5218
f 5099 5008 5101
f 5099 5101 5100
f 5100 5101 5005
f 5100 5005 5102
f 5218 5100 5102
f 5218 5102 5093
f 5219 5105 5103
f 5219 5103 5104
f 5105 5012 5106
f 5105 5106 5103
f 5103 5106 5008
f 5103 5008 5099
f 5104 5103 5099
f 5104 5099 5107
f 5108 5109 5111
f 5108 5111 5221
f 5109 5112 5110
f 5109 5110 5111
f 5111 5110 5012
f 5111 5012 5105
f 5221 5111 5105
f 5221 5105 5219
f 5116 5017 5112
f 5116 5112 5109
f 5109 5108 5117
f 5109 5117 5116
f 5227 5122 5114
f 5227 5114 5115
f 5122 5121 5113
f 5122 5113 5114
f 5114 5113 5017
f 5114 5017 5116
f 5115 5114 5116
f 5115 5116 5117
f 5229 5118 5120
f 5229 5120 5228
f 5118 5119 5020
f 5118 5020 5120
f 5120 5020 5121
f 5120 5121 5122
f 5228 5120 5122
f 5228 5122 5227
f 5023 5119 5118
f 5118 5229 5231
f 5231 5123 5023
f 5023 5118 5231
f 5230 5026 5123
f 5230 5123 5231
f 5237 5028 5026
f 5237 5026 5230
f 5236 5235 5128
f 5128 5126 5028
f 5028 5237 5236
f 5236 5128 5028
f 5124 5132 5127
f 5124 5127 5241
f 5132 5029 5125
f 5132 5125 5127
f 5127 5125 5126
f 5127 5126 5128
f 5241 5127 5128
f 5241 5128 5235
f 5244 5667 5131
f 5244 5131 5129
f 5667 5032 5130
f 5667 5130 5131
f 5131 5130 5029
f 5131 5029 5132
f 5129 5131 5132
f 5129 5132 5124
f 5668 5137 5669
f 5668 5669 5527
f 5137 5134 5664
f 5137 5664 5669
f 5144 5142 5135
f 5144 5135 5136
f 5142 5141 5133
f 5142 5133 5135
f 5135 5133 5134
f 5135 5134 5137
f 5136 5135 5137
f 5136 5137 5668
f 5249 5138 5139
f 5249 5139 5143
f 5138 5044 5140
f 5138 5140 5139
f 5139 5140 5141
f 5139 5141 5142
f 5143 5139 5142
f 5143 5142 5144
f 5247 5147 5145
f 5247 5145 5146
f 5147 5148 5043
f 5147 5043 5145
f 5145 5043 5044
f 5145 5044 5138
f 5146 5145 5138
f 5146 5138 5249
f 5147 5247 5149
f 5047 5148 5147
f 5149 5047 5147
f 5253 5052 5047
f 5253 5047 5149
f 5150 5256 5157
f 5256 5259 5157
f 5157 5156 5150
f 5150 5052 5253
f 5150 5253 5256
f 5152 5151 5153
f 5152 5153 5154
f 5151 5161 5155
f 5151 5155 5153
f 5153 5155 5156
f 5153 5156 5157
f 5154 5153 5157
f 5154 5157 5259
f 5270 5163 5160
f 5270 5160 5263
f 5163 5158 5159
f 5163 5159 5160
f 5160 5159 5161
f 5160 5161 5151
f 5263 5160 5151
f 5263 5151 5152
f 5162 5163 5269
f 5163 5270 5269
f 5269 5164 5162
f 5162 5169 5158
f 5162 5158 5163
f 5277 5165 5168
f 5277 5168 5273
f 5165 5166 5167
f 5165 5167 5168
f 5168 5167 5169
f 5168 5169 5162
f 5273 5168 5162
f 5273 5162 5164
f 5275 5173 5170
f 5275 5170 5171
f 5173 5172 5060
f 5173 5060 5170
f 5170 5060 5166
f 5170 5166 5165
f 5171 5170 5165
f 5171 5165 5277
f 5174 5067 5173
f 5067 5172 5173
f 5173 5275 5174
f 5174 5280 5175
f 5174 5175 5067
f 5177 5068 5175
f 5177 5175 5280
f 5181 5176 5068
f 5177 5283 5181
f 5068 5177 5181
f 5286 5179 5178
f 5286 5178 5180
f 5179 5070 5072
f 5179 5072 5178
f 5178 5072 5176
f 5178 5176 5181
f 5180 5178 5181
f 5180 5181 5283
f 5182 5185 5070
f 5182 5070 5179
f 5179 5286 5187
f 5179 5187 5182
f 5287 5192 5183
f 5287 5183 5186
f 5192 5191 5184
f 5192 5184 5183
f 5183 5184 5185
f 5183 5185 5182
f 5186 5183 5182
f 5186 5182 5187
f 5289 5194 5189
f 5289 5189 5188
f 5194 5079 5190
f 5194 5190 5189
f 5189 5190 5191
f 5189 5191 5192
f 5188 5189 5192
f 5188 5192 5287
f 5193 5194 5292
f 5194 5289 5292
f 5292 5195 5193
f 5193 5196 5079
f 5193 5079 5194
f 5197 5199 5200
f 5197 5200 5201
f 5199 5198 5080
f 5199 5080 5200
f 5200 5080 5196
f 5200 5196 5193
f 5201 5200 5193
f 5201 5193 5195
f 5202 5203 5204
f 5202 5204 5296
f 5203 5085 5082
f 5203 5082 5204
f 5204 5082 5198
f 5204 5198 5199
f 5296 5204 5199
f 5296 5199 5197
f 5206 5210 5085
f 5206 5085 5203
f 5203 5202 5205
f 5203 5205 5206
f 5212 5211 5209
f 5212 5209 5302
f 5211 5207 5208
f 5211 5208 5209
f 5209 5208 5210
f 5209 5210 5206
f 5302 5209 5206
f 5302 5206 5205
f 5213 5088 5211
f 5088 5207 5211
f 5211 5212 5213
f 5213 5216 5214
f 5213 5214 5088
f 5215 5214 5216
f 5308 5098 5215
f 5216 5308 5215
f 5217 5098 5308
f 5307 5093 5217
f 5308 5307 5217
f 5218 5093 5307
f 5313 5107 5218
f 5307 5313 5218
f 5104 5107 5313
f 5220 5219 5104
f 5313 5220 5104
f 5221 5219 5220
f 5314 5108 5221
f 5220 5314 5221
f 5226 5117 5108
f 5314 5222 5226
f 5108 5314 5226
f 5224 5223 5225
f 5224 5225 5319
f 5223 5227 5115
f 5223 5115 5225
f 5225 5115 5117
f 5225 5117 5226
f 5319 5225 5226
f 5319 5226 5222
f 5322 5228 5223
f 5228 5227 5223
f 5223 5224 5322
f 5322 5321 5229
f 5322 5229 5228
f 5324 5329 5231
f 5229 5321 5324
f 5231 5229 5324
f 5232 5230 5231
f 5232 5231 5329
f 5238 5237 5230
f 5232 5331 5238
f 5230 5232 5238
f 5233 5242 5234
f 5233 5234 5333
f 5242 5235 5236
f 5242 5236 5234
f 5234 5236 5237
f 5234 5237 5238
f 5333 5234 5238
f 5333 5238 5331
f 5239 5243 5240
f 5239 5240 5334
f 5243 5124 5241
f 5243 5241 5240
f 5240 5241 5235
f 5240 5235 5242
f 5334 5240 5242
f 5334 5242 5233
f 5337 5129 5243
f 5129 5124 5243
f 5243 5239 5337
f 5337 5336 5244
f 5337 5244 5129
f 5342 5245 5144
f 5342 5144 5136
f 5136 5668 5345
f 5136 5345 5342
f 5143 5246 5251
f 5246 5352 5251
f 5251 5249 5143
f 5143 5144 5245
f 5143 5245 5246
f 5355 5252 5248
f 5355 5248 5250
f 5252 5247 5146
f 5252 5146 5248
f 5248 5146 5249
f 5248 5249 5251
f 5250 5248 5251
f 5250 5251 5352
f 5252 5355 5254
f 5149 5247 5252
f 5254 5149 5252
f 5359 5363 5257
f 5257 5253 5149
f 5149 5254 5359
f 5359 5257 5149
f 5370 5261 5255
f 5370 5255 5362
f 5261 5259 5256
f 5261 5256 5255
f 5255 5256 5253
f 5255 5253 5257
f 5362 5255 5257
f 5362 5257 5363
f 5367 5258 5260
f 5367 5260 5368
f 5258 5152 5154
f 5258 5154 5260
f 5260 5154 5259
f 5260 5259 5261
f 5368 5260 5261
f 5368 5261 5370
f 5262 5271 5264
f 5262 5264 5265
f 5271 5270 5263
f 5271 5263 5264
f 5264 5263 5152
f 5264 5152 5258
f 5265 5264 5258
f 5265 5258 5367
f 5373 5266 5267
f 5373 5267 5268
f 5266 5164 5269
f 5266 5269 5267
f 5267 5269 5270
f 5267 5270 5271
f 5268 5267 5271
f 5268 5271 5262
f 5376 5272 5274
f 5376 5274 5377
f 5272 5277 5273
f 5272 5273 5274
f 5274 5273 5164
f 5274 5164 5266
f 5377 5274 5266
f 5377 5266 5373
f 5382 5282 5276
f 5382 5276 5383
f 5282 5275 5171
f 5282 5171 5276
f 5276 5171 5277
f 5276 5277 5272
f 5383 5276 5272
f 5383 5272 5376
f 5387 5278 5279
f 5387 5279 5281
f 5278 5280 5174
f 5278 5174 5279
f 5279 5174 5275
f 5279 5275 5282
f 5281 5279 5282
f 5281 5282 5382
f 5278 5387 5388
f 5177 5280 5278
f 5388 5177 5278
f 5285 5283 5177
f 5285 5177 5388
f 5284 5392 5286
f 5284 5286 5180
f 5180 5283 5285
f 5180 5285 5284
f 5396 5402 5187
f 5286 5392 5396
f 5187 5286 5396
f 5288 5407 5287
f 5288 5287 5186
f 5186 5187 5402
f 5186 5402 5288
f 5188 5406 5293
f 5406 5405 5293
f 5293 5289 5188
f 5188 5287 5407
f 5188 5407 5406
f 5416 5290 5291
f 5416 5291 5411
f 5290 5195 5292
f 5290 5292 5291
f 5291 5292 5289
f 5291 5289 5293
f 5411 5291 5293
f 5411 5293 5405
f 5294 5297 5201
f 5294 5201 5290
f 5294 5414 5297
f 5297 5197 5201
f 5201 5195 5290
f 5290 5416 5294
f 5426 5299 5295
f 5426 5295 5420
f 5299 5202 5296
f 5299 5296 5295
f 5295 5296 5197
f 5295 5197 5297
f 5420 5295 5297
f 5420 5297 5414
f 5298 5299 5425
f 5299 5426 5425
f 5425 5430 5298
f 5298 5205 5202
f 5298 5202 5299
f 5300 5306 5301
f 5300 5301 5429
f 5306 5212 5302
f 5306 5302 5301
f 5301 5302 5205
f 5301 5205 5298
f 5429 5301 5298
f 5429 5298 5430
f 5435 5305 5303
f 5435 5303 5304
f 5305 5216 5213
f 5305 5213 5303
f 5303 5213 5212
f 5303 5212 5306
f 5304 5303 5306
f 5304 5306 5300
f 5305 5435 5441
f 5308 5216 5305
f 5441 5308 5305
f 5440 5310 5307
f 5308 5441 5440
f 5307 5308 5440
f 5309 5312 5313
f 5307 5310 5309
f 5313 5307 5309
f 5311 5448 5220
f 5313 5312 5311
f 5220 5313 5311
f 5456 5314 5220
f 5456 5220 5448
f 5454 5315 5222
f 5314 5456 5454
f 5222 5314 5454
f 5319 5317 5316
f 5317 5318 5316
f 5316 5224 5319
f 5319 5222 5315
f 5319 5315 5317
f 5320 5326 5323
f 5320 5323 5461
f 5326 5321 5322
f 5326 5322 5323
f 5323 5322 5224
f 5323 5224 5316
f 5461 5323 5316
f 5461 5316 5318
f 5467 5328 5325
f 5467 5325 5327
f 5328 5329 5324
f 5328 5324 5325
f 5325 5324 5321
f 5325 5321 5326
f 5327 5325 5326
f 5327 5326 5320
f 5328 5467 5466
f 5466 5473 5232
f 5232 5329 5328
f 5328 5466 5232
f 5330 5471 5331
f 5232 5473 5330
f 5331 5232 5330
f 5332 5335 5233
f 5332 5233 5333
f 5333 5331 5471
f 5333 5471 5332
f 5334 5479 5340
f 5479 5478 5340
f 5340 5239 5334
f 5334 5233 5335
f 5334 5335 5479
f 5485 5671 5339
f 5485 5339 5338
f 5671 5336 5337
f 5671 5337 5339
f 5339 5337 5239
f 5339 5239 5340
f 5338 5339 5340
f 5338 5340 5478
f 5489 5346 5341
f 5489 5341 5699
f 5346 5345 5714
f 5346 5714 5341
f 5672 5343 5344
f 5672 5344 5488
f 5343 5245 5342
f 5343 5342 5344
f 5344 5342 5345
f 5344 5345 5346
f 5488 5344 5346
f 5488 5346 5489
f 5347 5353 5348
f 5347 5348 5349
f 5353 5352 5246
f 5353 5246 5348
f 5348 5246 5245
f 5348 5245 5343
f 5349 5348 5343
f 5349 5343 5672
f 5673 5351 5350
f 5673 5350 5490
f 5351 5355 5250
f 5351 5250 5350
f 5350 5250 5352
f 5350 5352 5353
f 5490 5350 5353
f 5490 5353 5347
f 5354 5254 5355
f 5354 5355 5351
f 5351 5673 5356
f 5351 5356 5354
f 5357 5365 5360
f 5357 5360 5358
f 5365 5363 5359
f 5365 5359 5360
f 5360 5359 5254
f 5360 5254 5354
f 5358 5360 5354
f 5358 5354 5356
f 5494 5371 5364
f 5494 5364 5361
f 5371 5370 5362
f 5371 5362 5364
f 5364 5362 5363
f 5364 5363 5365
f 5361 5364 5365
f 5361 5365 5357
f 5366 5372 5369
f 5366 5369 5491
f 5372 5367 5368
f 5372 5368 5369
f 5369 5368 5370
f 5369 5370 5371
f 5491 5369 5371
f 5491 5371 5494
f 5265 5367 5372
f 5372 5366 5374
f 5374 5262 5265
f 5265 5372 5374
f 5378 5373 5268
f 5268 5262 5374
f 5374 5674 5378
f 5378 5268 5374
f 5497 5375 5380
f 5497 5380 5379
f 5375 5376 5377
f 5375 5377 5380
f 5380 5377 5373
f 5380 5373 5378
f 5379 5380 5378
f 5379 5378 5674
f 5495 5381 5383
f 5495 5383 5375
f 5495 5498 5381
f 5381 5382 5383
f 5383 5376 5375
f 5375 5497 5495
f 5675 5384 5386
f 5675 5386 5385
f 5384 5387 5281
f 5384 5281 5386
f 5386 5281 5382
f 5386 5382 5381
f 5385 5386 5381
f 5385 5381 5498
f 5384 5675 5719
f 5388 5387 5384
f 5719 5388 5384
f 5389 5285 5388
f 5719 5393 5389
f 5388 5719 5389
f 5398 5391 5390
f 5398 5390 5500
f 5391 5392 5284
f 5391 5284 5390
f 5390 5284 5285
f 5390 5285 5389
f 5500 5390 5389
f 5500 5389 5393
f 5501 5394 5395
f 5501 5395 5397
f 5394 5402 5396
f 5394 5396 5395
f 5395 5396 5392
f 5395 5392 5391
f 5397 5395 5391
f 5397 5391 5398
f 5400 5401 5399
f 5400 5399 5677
f 5401 5407 5288
f 5401 5288 5399
f 5399 5288 5402
f 5399 5402 5394
f 5677 5399 5394
f 5677 5394 5501
f 5403 5404 5408
f 5403 5408 5409
f 5404 5405 5406
f 5404 5406 5408
f 5408 5406 5407
f 5408 5407 5401
f 5409 5408 5401
f 5409 5401 5400
f 5505 5417 5410
f 5505 5410 5678
f 5417 5416 5411
f 5417 5411 5410
f 5410 5411 5405
f 5410 5405 5404
f 5678 5410 5404
f 5678 5404 5403
f 5412 5413 5415
f 5412 5415 5504
f 5413 5414 5294
f 5413 5294 5415
f 5415 5294 5416
f 5415 5416 5417
f 5504 5415 5417
f 5504 5417 5505
f 5419 5427 5418
f 5419 5418 5507
f 5427 5426 5420
f 5427 5420 5418
f 5418 5420 5414
f 5418 5414 5413
f 5507 5418 5413
f 5507 5413 5412
f 5421 5424 5422
f 5421 5422 5423
f 5424 5430 5425
f 5424 5425 5422
f 5422 5425 5426
f 5422 5426 5427
f 5423 5422 5427
f 5423 5427 5419
f 5434 5433 5428
f 5434 5428 5509
f 5433 5300 5429
f 5433 5429 5428
f 5428 5429 5430
f 5428 5430 5424
f 5509 5428 5424
f 5509 5424 5421
f 5679 5437 5432
f 5679 5432 5431
f 5437 5435 5304
f 5437 5304 5432
f 5432 5304 5300
f 5432 5300 5433
f 5431 5432 5433
f 5431 5433 5434
f 5436 5441 5435
f 5436 5435 5437
f 5437 5679 5680
f 5437 5680 5436
f 5438 5446 5439
f 5438 5439 5681
f 5446 5310 5440
f 5446 5440 5439
f 5439 5440 5441
f 5439 5441 5436
f 5681 5439 5436
f 5681 5436 5680
f 5442 5443 5444
f 5442 5444 5445
f 5443 5312 5309
f 5443 5309 5444
f 5444 5309 5310
f 5444 5310 5446
f 5445 5444 5446
f 5445 5446 5438
f 5451 5449 5450
f 5451 5450 5447
f 5449 5448 5311
f 5449 5311 5450
f 5450 5311 5312
f 5450 5312 5443
f 5447 5450 5443
f 5447 5443 5442
f 5457 5456 5448
f 5457 5448 5449
f 5449 5451 5686
f 5449 5686 5457
f 5513 5453 5455
f 5513 5455 5452
f 5453 5315 5454
f 5453 5454 5455
f 5455 5454 5456
f 5455 5456 5457
f 5452 5455 5457
f 5452 5457 5686
f 5462 5458 5459
f 5462 5459 5512
f 5458 5318 5317
f 5458 5317 5459
f 5459 5317 5315
f 5459 5315 5453
f 5512 5459 5453
f 5512 5453 5513
f 5458 5460 5461
f 5460 5320 5461
f 5461 5318 5458
f 5458 5462 5553
f 5458 5553 5460
f 5690 5470 5463
f 5690 5463 5464
f 5470 5467 5327
f 5470 5327 5463
f 5463 5327 5320
f 5463 5320 5460
f 5464 5463 5460
f 5464 5460 5553
f 5692 5465 5468
f 5692 5468 5469
f 5465 5473 5466
f 5465 5466 5468
f 5468 5466 5467
f 5468 5467 5470
f 5469 5468 5470
f 5469 5470 5690
f 5515 5475 5472
f 5515 5472 5691
f 5475 5471 5330
f 5475 5330 5472
f 5472 5330 5473
f 5472 5473 5465
f 5691 5472 5465
f 5691 5465 5692
f 5695 5480 5476
f 5695 5476 5474
f 5480 5335 5332
f 5480 5332 5476
f 5476 5332 5471
f 5476 5471 5475
f 5474 5476 5475
f 5474 5475 5515
f 5559 5482 5477
f 5559 5477 5694
f 5482 5478 5479
f 5482 5479 5477
f 5477 5479 5335
f 5477 5335 5480
f 5694 5477 5480
f 5694 5480 5695
f 5487 5486 5483
f 5487 5483 5481
f 5486 5485 5338
f 5486 5338 5483
f 5483 5338 5478
f 5483 5478 5482
f 5481 5483 5482
f 5481 5482 5559
f 5696 5484 5485
f 5696 5485 5486
f 5721 5696 5486
f 5721 5486 5487
f 5704 5489 5699
f 5704 5699 5701
f 5702 5672 5488
f 5702 5488 5703
f 5703 5488 5489
f 5703 5489 5704
f 5705 5673 5490
f 5705 5490 5528
f 5528 5490 5347
f 5528 5347 5715
f 5492 5366 5491
f 5492 5491 5493
f 5493 5491 5494
f 5493 5494 5717
f 5534 5497 5379
f 5534 5379 5706
f 5706 5379 5674
f 5706 5674 5718
f 5499 5498 5495
f 5499 5495 5496
f 5496 5495 5497
f 5496 5497 5534
f 5537 5675 5385
f 5537 5385 5536
f 5536 5385 5498
f 5536 5498 5499
f 5708 5398 5500
f 5708 5500 5709
f 5709 5500 5393
f 5709 5393 5676
f 5541 5501 5397
f 5541 5397 5502
f 5502 5397 5398
f 5502 5398 5708
f 5503 5412 5504
f 5503 5504 5710
f 5710 5504 5505
f 5710 5505 5506
f 5546 5419 5507
f 5546 5507 5508
f 5508 5507 5412
f 5508 5412 5503
f 5549 5434 5509
f 5549 5509 5510
f 5510 5509 5421
f 5510 5421 5730
f 5511 5462 5512
f 5511 5512 5551
f 5551 5512 5513
f 5551 5513 5711
f 5514 5695 5474
f 5514 5474 5556
f 5556 5474 5515
f 5556 5515 5554
f 31 5516 5588
f 5516 5712 2939
f 5712 29 5634
f 29 5517 3251
f 5517 28 5635
f 28 27 5635
f 27 5518 5640
f 5518 5 5713
f 5 5519 5642
f 5519 5520 5521
f 5520 26 3842
f 26 5647 5648
f 5647 5522 4060
f 5522 8 5523
f 8 5524 5523
f 5524 9 4376
f 9 23 4376
f 23 5525 4520
f 5525 12 5658
f 12 5659 4700
f 5659 15 5657
f 15 5663 4836
f 5663 16 4834
f 16 22 5665
f 22 18 5034
f 18 20 5669
f 20 5526 5527
f 5526 19 5714
f 19 5700 5699
f 5700 78 5701
f 78 77 5701
f 77 34 5704
f 34 75 5702
f 75 74 5715
f 74 35 5528
f 35 5716 5705
f 5716 5529 5356
f 5529 38 5357
f 38 5530 5717
f 5530 5531 5493
f 5531 72 5492
f 72 5532 5374
f 5532 5533 5718
f 5533 5535 5534
f 5535 5707 5496
f 5707 71 5536
f 71 42 5537
f 42 5538 5719
f 5538 5539 5676
f 5539 5540 5709
f 5540 69 5502
f 69 5542 5541
f 5542 5543 5400
f 5543 5544 5403
f 5544 68 5506
f 68 48 5710
f 48 5545 5503
f 5545 65 5546
f 65 64 5730
f 64 5547 5510
f 5547 5548 5549
f 5548 62 5679
f 62 61 5680
f 61 5682 5438
f 5682 5684 5445
f 5684 5683 5447
f 5683 5685 5451
f 5685 5687 5686
f 5687 5550 5711
f 5550 5552 5551
f 5552 57 5511
f 57 5688 5553
f 5688 5689 5690
f 5689 5693 5692
f 5693 56 5554
f 56 5555 5556
f 5555 5557 5514
f 5557 5558 5559
f 5558 5698 5487
f 5698 55 5720
f 5720 5697 5721
f 5697 83 5484
f 83 5670 5336
f 5670 5666 5244
f 5666 84 5667
f 84 5560 5032
f 5560 102 5033
f 102 5561 4832
f 5561 5661 5660
f 5661 87 5656
f 87 5653 4595
f 5653 5562 4516
f 5562 5563 5564
f 5563 101 5729
f 101 100 5651
f 100 5565 4268
f 5565 99 4164
f 99 5722 3948
f 5722 5645 5644
f 5645 5566 5643
f 5566 5567 3840
f 5567 5723 3719
f 5723 90 5641
f 90 5637 3490
f 5637 91 3383
f 91 5724 5568
f 5724 97 3128
f 97 96 3125
f 96 5569 5628
f 5569 5570 5628
f 5570 5627 2993
f 5627 153 5725
f 153 5623 5622
f 5623 5624 2990
f 5624 5571 2991
f 5571 5572 3113
f 5572 5632 3114
f 5632 5573 3109
f 5573 151 5621
f 151 5574 2987
f 5574 5575 2982
f 5575 112 2984
f 112 113 2977
f 113 150 5576
f 150 148 2979
f 148 5577 5630
f 5577 147 5617
f 147 5614 2976
f 5614 5616 5578
f 5616 5579 2973
f 5579 5613 5612
f 5613 5580 2971
f 5580 146 5609
f 146 119 2966
f 119 120 2967
f 120 121 5608
f 121 5607 5606
f 5607 5581 2965
f 5581 123 5605
f 123 145 2961
f 145 5582 2957
f 5582 126 2958
f 126 127 3037
f 127 129 2952
f 129 130 5583
f 130 5603 2955
f 5603 5602 2951
f 5602 132 5584
f 132 143 5600
f 143 142 5598
f 142 133 5585
f 133 5726 5728
f 5726 141 5586
f 141 135 5596
f 135 5727 2944
f 5727 5592 5591
f 5592 5590 5593
f 5590 154 5587
f 154 31 5588
f 5588 5587 154
f 2939 5588 5516
f 2994 2939 5634
f 5589 5593 5590
f 5587 5589 5590
f 5591 3000 5597
f 5594 5591 5592
f 5593 5594 5592
f 5586 2942 5595
f 5596 5586 141
f 2944 5596 135
f 3003 2944 5597
f 2945 5585 133
f 5728 2945 133
f 3006 5728 5595
f 5598 5599 143
f 5585 5598 142
f 5600 5584 132
f 5599 5600 143
f 5601 2951 5602
f 5584 5601 5602
f 2950 2955 5603
f 2951 2950 5603
f 2952 2953 5629
f 5583 2952 129
f 2955 5583 130
f 5604 2957 5582
f 2958 5604 5582
f 2959 2958 3037
f 2961 2960 123
f 2957 2961 145
f 5605 2965 5581
f 2960 5605 123
f 5606 2963 3062
f 2964 5606 5607
f 2965 2964 5607
f 2966 3065 5611
f 2967 2966 119
f 5608 2967 120
f 3062 5608 5606
f 2969 2971 5580
f 5609 2969 5580
f 5610 5609 5611
f 2970 5612 5613
f 2971 2970 5613
f 2973 5615 5616
f 5612 2973 5579
f 5578 2976 5614
f 5615 5578 5616
f 5617 3086 5630
f 5618 5617 147
f 2976 5618 147
f 5576 2977 113
f 2979 5576 150
f 5619 2979 3091
f 5620 2984 112
f 2977 5620 112
f 2983 2982 5575
f 2984 2983 5575
f 5621 2988 3110
f 2987 5621 151
f 2982 2987 5574
f 5622 2989 3122
f 2990 5622 5623
f 2991 2990 5624
f 5625 2991 3113
f 5626 2993 5627
f 5725 5626 5627
f 3122 5725 5622
f 5628 3125 96
f 2993 5628 5570
f 5629 3037 127
f 5630 3091 148
f 3110 3109 5573
f 5631 3114 5632
f 3109 5631 5632
f 5633 3113 5572
f 3114 5633 5572
f 3125 3126 97
f 3126 3128 97
f 3128 3250 3248
f 3251 5634 29
f 5635 3251 5517
f 5568 3383 91
f 3248 5568 3128
f 3383 5636 5637
f 5640 5635 27
f 5636 3490 5637
f 3490 5641 90
f 5641 3604 5638
f 5639 5640 5713
f 5642 3608 5
f 3608 5713 5
f 3719 3721 5567
f 5638 3719 5641
f 3721 3840 5567
f 5646 5521 5520
f 5521 5642 5519
f 3840 5643 5566
f 5643 5644 5645
f 5644 3949 3951
f 5648 3842 26
f 3842 5646 5520
f 3951 3948 5722
f 4060 3953 5647
f 3953 5648 5647
f 3948 4162 4164
f 5523 5650 5522
f 5649 5523 4270
f 5650 4060 5522
f 4164 4165 5565
f 4165 4268 5565
f 4268 5651 100
f 5651 5729 101
f 5729 4261 4372
f 4379 4270 4376
f 4372 4371 5564
f 4520 4374 23
f 4374 4376 23
f 5564 5652 5562
f 5652 4516 5562
f 5658 4518 5525
f 4597 5658 4699
f 4518 4520 5525
f 4516 4594 5653
f 4594 4595 5653
f 4595 4694 5654
f 5654 5655 5656
f 4836 5657 15
f 4700 4699 5658
f 5657 4700 5659
f 5656 5660 5661
f 5660 4832 5561
f 4832 4827 5033
f 4834 5662 5663
f 4938 4834 4939
f 5662 4836 5663
f 5033 5032 5560
f 5664 5034 18
f 5665 4939 4834
f 5034 5665 22
f 5667 5244 5666
f 5032 5667 84
f 5527 5669 20
f 5668 5527 5345
f 5669 5664 18
f 5244 5336 5670
f 5671 5485 5484
f 5336 5671 83
f 5699 5341 19
f 5714 5345 5527
f 5341 5714 19
f 5347 5349 5715
f 5349 5672 5702
f 5356 5673 5705
f 5357 5358 5529
f 5358 5356 5529
f 5494 5361 5717
f 5361 5357 38
f 5374 5366 5492
f 5674 5374 5718
f 5719 5675 5537
f 5393 5719 5676
f 5400 5677 5542
f 5677 5501 5541
f 5403 5409 5543
f 5409 5400 5543
f 5505 5678 5506
f 5678 5403 5544
f 5421 5423 5730
f 5423 5419 5546
f 5679 5431 5548
f 5431 5434 5549
f 5680 5679 62
f 5438 5681 61
f 5681 5680 61
f 5442 5445 5684
f 5445 5438 5682
f 5451 5447 5683
f 5447 5442 5684
f 5686 5451 5685
f 5513 5452 5711
f 5452 5686 5687
f 5553 5462 5511
f 5690 5464 5688
f 5464 5553 5688
f 5692 5469 5689
f 5469 5690 5689
f 5515 5691 5554
f 5691 5692 5693
f 5559 5694 5557
f 5694 5695 5514
f 5487 5481 5558
f 5481 5559 5558
f 5484 5696 5697
f 5696 5721 5697
f 5721 5487 5698
f 5701 5699 5700
f 5704 5701 77
f 5702 5703 34
f 5703 5704 34
f 5705 5528 35
f 5528 5715 74
f 5492 5493 5531
f 5493 5717 5530
f 5534 5706 5533
f 5706 5718 5533
f 5499 5496 5707
f 5496 5534 5535
f 5537 5536 71
f 5536 5499 5707
f 5708 5709 5540
f 5709 5676 5539
f 5541 5502 69
f 5502 5708 5540
f 5503 5710 48
f 5710 5506 68
f 5546 5508 5545
f 5508 5503 5545
f 5549 5510 5547
f 5510 5730 64
f 5511 5551 5552
f 5551 5711 5550
f 5514 5556 5555
f 5556 5554 56
f 2939 5712 5634
f 5640 5518 5713
f 5523 5524 4270
f 5524 4376 4270
f 5658 12 4700
f 4834 16 5665
f 5527 5526 5714
f 5702 75 5715
f 5705 5716 5356
f 38 5717 5361
f 5492 72 5374
f 5374 5532 5718
f 5537 42 5719
f 5719 5538 5676
f 5541 5542 5677
f 5544 5506 5678
f 5546 65 5730
f 5549 5548 5431
f 5687 5711 5452
f 5511 57 5553
f 5693 5554 5691
f 5514 5557 5694
f 5698 5720 5721
f 5484 83 5671
f 5033 102 4832
f 5656 87 4595
f 5564 5563 5729
f 4164 99 3948
f 5722 5644 3951
f 3719 5723 5641
f 5568 5724 3128
f 5725 153 5622
f 2991 5571 3113
f 5573 5621 3110
f 2979 148 3091
f 5630 5577 5617
f 5609 146 2966
f 5608 121 5606
f 2958 126 3037
f 127 2952 5629
f 5728 5726 5586
f 2944 5727 5591
f 5591 5597 2944
f 5586 5595 5728
f 2966 5611 5609
f 5729 4372 5564
f 4595 5654 5656
f 5715 5349 5702
f 5730 5423 5546
# 11456 faces, 0 coords texture

# End of File
