# Supplementary material for: Computational modelling of muscle fibre operating ranges in the hindlimb of a small ground bird (Eudromia elegans), with implications for modelling locomotion in extinct species
Source: PLoS Comput Biol. 2021 Apr 1;17(4):e1008843. doi: 10.1371/journal.pcbi.1008843 (PMC8016346; doi:10.1371/journal.pcbi.1008843)
Supplement: S1 Model File — (ZIP) [file pcbi.1008843.s006.zip › geometry/Trunk_wings.obj]

v 0.049081 0.002684 -0.0086356 
v 0.048906 0.0038627 -0.0085365 
v 0.04893 0.0029509 -0.0079234 
v 0.049033 0.0030403 -0.0085029 
v 0.048823 0.0035644 -0.007732 
v 0.048891 0.0039174 -0.008335 
v 0.048699 0.0042625 -0.0075082 
v 0.048895 0.0022568 -0.0074805 
v 0.048862 0.0023878 -0.007281 
v 0.048673 0.0043591 -0.0076139 
v 0.048837 0.0022 -0.0071474 
v 0.048786 0.0028571 -0.0071561 
v 0.048735 0.0037247 -0.0073791 
v 0.048613 0.0040231 -0.0069444 
v 0.048909 0.0027881 -0.0091663 
v 0.048953 0.0021587 -0.0087139 
v 0.048925 0.0020307 -0.0087823 
v 0.048957 0.0028243 -0.0090053 
v 0.048773 0.0040219 -0.0088187 
v 0.048634 0.0044123 -0.0084561 
v 0.048881 0.0020101 -0.0084141 
v 0.049067 0.0024723 -0.0086488 
v 0.048791 0.0040749 -0.0079885 
v 0.048976 0.0024156 -0.0079599 
v 0.048823 0.0019204 -0.0076133 
v 0.048718 0.001448 -0.0073025 
v 0.048785 0.001854 -0.0072164 
v 0.048522 0.0025716 -0.0067408 
v 0.048695 0.0030906 -0.0069843 
v 0.048801 0.0023171 -0.0070656 
v 0.048555 0.0040668 -0.0068616 
v 0.048547 0.0042968 -0.0069595 
v 0.048705 0.0018105 -0.0068471 
v 0.048538 0.0021046 -0.0063919 
v 0.048655 0.002146 -0.0067429 
v 0.048488 0.0012407 -0.0061416 
v 0.048594 0.0017125 -0.0064506 
v 0.048791 0.0026706 -0.0096141 
v 0.048793 0.0028323 -0.0094916 
v 0.048572 0.0041558 -0.0094064 
v 0.048852 0.0022722 -0.0095636 
v 0.048845 0.0014325 -0.008934 
v 0.048852 0.001356 -0.0093564 
v 0.04896 0.0024142 -0.0090531 
v 0.048852 0.0017943 -0.0092989 
v 0.04872 0.0040449 -0.008902 
v 0.048785 0.0015982 -0.0082241 
v 0.048544 0.0044555 -0.0080332 
v 0.048309 0.0048595 -0.0084183 
v 0.048257 0.0048139 -0.0079978 
v 0.048849 0.0019948 -0.0080763 
v 0.048351 0.0047593 -0.0075298 
v 0.048771 0.0014982 -0.007732 
v 0.048077 0.0049918 -0.0071338 
v 0.048529 0.00058384 -0.0071274 
v 0.048452 0.0032328 -0.0069365 
v 0.048058 0.0042812 -0.0065505 
v 0.048179 0.0033238 -0.0066476 
v 0.047948 0.0048482 -0.0065249 
v 0.048295 0.0044525 -0.0067922 
v 0.048286 0.0046284 -0.0069179 
v 0.048566 0.00097619 -0.0070012 
v 0.048657 0.0013816 -0.0069127 
v 0.048539 0.00094693 -0.0066284 
v 0.048586 0.0013126 -0.0065239 
v 0.048405 0.0024898 -0.006348 
v 0.048304 0.0029075 -0.0066697 
v 0.048161 0.0028872 -0.0063404 
v 0.048303 0.0024243 -0.0060125 
v 0.048043 0.0028396 -0.0059638 
v 0.048473 0.00056463 -0.0066357 
v 0.048355 0.00046474 -0.0060149 
v 0.04846 0.00084745 -0.0062453 
v 0.048295 0.00074583 -0.0059074 
v 0.048206 0.0011812 -0.0058442 
v 0.048448 0.0016418 -0.0061012 
v 0.048406 0.0020407 -0.0060739 
v 0.048237 0.0017325 -0.0060452 
v 0.048686 0.0027195 -0.010412 
v 0.048543 0.0038844 -0.010158 
v 0.048698 0.0029015 -0.010272 
v 0.048713 0.0023038 -0.010042 
v 0.048655 0.0036627 -0.0094679 
v 0.048744 0.0028001 -0.0099178 
v 0.048653 0.0034442 -0.0098775 
v 0.048562 0.0038753 -0.0097605 
v 0.048541 0.0043475 -0.0092644 
v 0.048754 0.0014973 -0.0097251 
v 0.048708 0.0018303 -0.0097654 
v 0.048275 0.0048046 -0.0088239 
v 0.048211 0.0048409 -0.0089803 
v 0.04874 0.0009033 -0.0090423 
v 0.048813 0.0012673 -0.0088642 
v 0.048689 0.00052255 -0.0091071 
v 0.048643 0.00048774 -0.0086501 
v 0.048176 0.0048013 -0.007658 
v 0.047961 0.0051768 -0.007958 
v 0.047999 0.0050802 -0.0076115 
v 0.048696 0.00083292 -0.0085908 
v 0.0487 0.0011485 -0.0081741 
v 0.047759 0.0054148 -0.0071444 
v 0.047851 0.0054138 -0.0075515 
v 0.048082 0.0050182 -0.0072973 
v 0.048537 0.00029458 -0.0082324 
v 0.048504 0.00042854 -0.0077171 
v 0.04842 0.00020763 -0.0074567 
v 0.04849 0.0004841 -0.0069465 
v 0.048583 0.0010112 -0.0074447 
v 0.048097 0.0034485 -0.0065606 
v 0.047782 0.0037422 -0.0062135 
v 0.047955 0.0043875 -0.0064383 
v 0.048274 9.2819e-05 -0.0065133 
v 0.047948 0.0032084 -0.0062684 
v 0.048325 0.00037094 -0.0060684 
v 0.047959 0.001699 -0.0057808 
v 0.047723 0.0030717 -0.0056051 
v 0.048048 0.0026257 -0.0058929 
v 0.047797 0.0032177 -0.0059633 
v 0.048204 6.5643e-05 -0.0063123 
v 0.048048 0.00041324 -0.0059242 
v 0.047927 0.0015098 -0.005725 
v 0.04859 0.0024187 -0.010869 
v 0.048225 0.0046545 -0.010099 
v 0.048599 0.0019418 -0.010501 
v 0.048444 0.0042418 -0.0097656 
v 0.048379 0.0043258 -0.010184 
v 0.048622 0.0018722 -0.010132 
v 0.048364 0.004396 -0.0096549 
v 0.047935 0.0053207 -0.0092597 
v 0.048607 0.00016343 -0.0096738 
v 0.048715 0.00096572 -0.0094798 
v 0.048626 0.0014753 -0.010088 
v 0.047974 0.0053061 -0.0091497 
v 0.048589 0.00017617 -0.0093607 
v 0.048097 0.0052249 -0.008807 
v 0.04783 0.0054701 -0.0083738 
v 0.048384 -0.00013418 -0.0083778 
v 0.048329 -0.00010606 -0.0079004 
v 0.048275 5.6389e-05 -0.0068343 
v 0.04744 0.0052017 -0.0064024 
v 0.047716 0.0052666 -0.0067491 
v 0.047642 0.0047397 -0.0061505 
v 0.047695 0.0049334 -0.0064532 
v 0.048201 1.6823e-05 -0.0064435 
v 0.047725 0.0036479 -0.0061322 
v 0.048065 -3.3264e-05 -0.0067571 
v 0.047595 0.0034962 -0.0058663 
v 0.047778 0.00064896 -0.0055869 
v 0.04797 0.0011133 -0.0057774 
v 0.047737 0.0014048 -0.0054507 
v 0.047859 0.0018973 -0.0056559 
v 0.047685 0.002169 -0.0052908 
v 0.047806 0.0022586 -0.0056015 
v 0.047768 0.0026351 -0.0055791 
v 0.047719 0.0009923 -0.0054975 
v 0.047585 0.0013578 -0.0050998 
v 0.047723 0.0017758 -0.0053562 
v 0.047587 0.0017227 -0.0049791 
v 0.0476 0.0025592 -0.0052381 
v 0.047525 0.0021455 -0.0048972 
v 0.047469 0.0025692 -0.0048828 
v 0.047367 0.0028473 -0.0048216 
v 0.047485 0.0012721 -0.0047724 
v 0.04736 0.0024742 -0.0045795 
v 0.047293 0.0024001 -0.0045298 
v 0.047352 0.0019413 -0.0045905 
v 0.048424 0.0025943 -0.01132 
v 0.048448 0.0027019 -0.011192 
v 0.048553 0.0037233 -0.01031 
v 0.048547 0.0028703 -0.010812 
v 0.048247 0.0047155 -0.01052 
v 0.048356 0.0042646 -0.010564 
v 0.048135 0.0047755 -0.010867 
v 0.048449 0.0014576 -0.010699 
v 0.047866 0.0053987 -0.010094 
v 0.048031 0.0050655 -0.010403 
v 0.048593 0.0002755 -0.010423 
v 0.048565 0.00066705 -0.010332 
v 0.048572 0.001445 -0.010282 
v 0.048139 0.0046768 -0.0097504 
v 0.048017 0.0050155 -0.010063 
v 0.048576 -0.00015061 -0.010482 
v 0.048587 0.00026508 -0.010015 
v 0.04858 0.00099644 -0.0099535 
v 0.048508 0.0011031 -0.010583 
v 0.048055 0.0049386 -0.0093027 
v 0.047974 0.0050363 -0.0096888 
v 0.048568 -0.00055939 -0.010135 
v 0.048575 -0.00015509 -0.01005 
v 0.048572 -0.00028574 -0.0096671 
v 0.048563 0.00060955 -0.0099602 
v 0.048587 0.00053707 -0.0095991 
v 0.047831 0.0055839 -0.0088319 
v 0.048584 -0.0019129 -0.0095019 
v 0.048538 -0.001109 -0.0094441 
v 0.048527 -0.00071355 -0.009373 
v 0.048568 -0.00064522 -0.009766 
v 0.047562 0.0056191 -0.0084797 
v 0.048536 -0.0015394 -0.0095616 
v 0.048468 -0.00038241 -0.0089362 
v 0.04847 -0.00078049 -0.0089832 
v 0.048533 -0.00034752 -0.0093048 
v 0.048591 4.7852e-05 -0.0095439 
v 0.048555 -0.0019251 -0.0092008 
v 0.048487 -0.0020495 -0.0087943 
v 0.048486 -0.0011763 -0.0090503 
v 0.048514 -0.0015707 -0.0091171 
v 0.048441 -0.0016406 -0.0087284 
v 0.048366 -0.00085281 -0.008603 
v 0.048368 -0.00045701 -0.0085295 
v 0.048469 -4.3274e-05 -0.0088217 
v 0.047337 0.0058725 -0.0075839 
v 0.048432 -0.0025335 -0.0085817 
v 0.048375 -0.0020737 -0.0084323 
v 0.048399 -0.0012478 -0.0086665 
v 0.048277 -0.0013136 -0.0083453 
v 0.048215 -0.0009282 -0.0082469 
v 0.04828 -0.00049599 -0.0081686 
v 0.04829 -0.00022304 -0.0079638 
v 0.047546 0.0057837 -0.0074598 
v 0.047239 0.0060451 -0.007124 
v 0.047073 0.0059418 -0.0063178 
v 0.048305 -0.0034452 -0.0073619 
v 0.04829 -0.0031095 -0.0072889 
v 0.048229 -0.0027772 -0.0072511 
v 0.047934 -0.00035285 -0.0069371 
v 0.048195 -0.00021651 -0.0073011 
v 0.04702 0.0057903 -0.006024 
v 0.047314 0.0055591 -0.0063273 
v 0.047376 0.0056349 -0.006509 
v 0.04817 -0.0031947 -0.0066413 
v 0.047397 0.0048397 -0.0061103 
v 0.047135 0.0051435 -0.0060602 
v 0.047351 0.0046263 -0.0058298 
v 0.047078 0.0046663 -0.0057788 
v 0.047779 -0.00047656 -0.0062755 
v 0.047947 -8.4457e-05 -0.0061465 
v 0.047456 0.0038452 -0.0058269 
v 0.047162 0.0038437 -0.005523 
v 0.047412 0.0041844 -0.0058304 
v 0.047165 0.0042966 -0.0057709 
v 0.048088 -0.0032982 -0.0062299 
v 0.047662 0.00030402 -0.0059443 
v 0.047411 0.0034441 -0.0055073 
v 0.047195 0.0033002 -0.0051768 
v 0.048001 -0.0033542 -0.0059501 
v 0.048093 -0.0036278 -0.0062171 
v 0.047751 0.00058791 -0.0056227 
v 0.04769 0.00069781 -0.0055015 
v 0.047469 0.00097875 -0.0051658 
v 0.047443 0.0029705 -0.0051954 
v 0.047315 0.0028934 -0.0048191 
v 0.047397 0.00090956 -0.0051362 
v 0.047095 0.0024937 -0.004589 
v 0.047482 0.0014396 -0.0046984 
v 0.049406 0.0036931 -0.017927 
v 0.049417 0.0040372 -0.018185 
v 0.049326 0.0037527 -0.01752 
v 0.049387 0.0035948 -0.017964 
v 0.04936 0.0040912 -0.017874 
v 0.049254 0.0047927 -0.01774 
v 0.049346 0.0034665 -0.017569 
v 0.049193 0.0046634 -0.01735 
v 0.049098 0.0046191 -0.016988 
v 0.049309 0.003089 -0.017271 
v 0.049281 0.0033401 -0.017063 
v 0.049218 0.0033497 -0.01674 
v 0.04926 0.0041109 -0.017343 
v 0.04907 0.0041606 -0.016662 
v 0.049176 0.0042313 -0.017042 
v 0.049206 0.0030018 -0.016546 
v 0.049159 0.0037475 -0.016677 
v 0.049155 0.0030209 -0.016437 
v 0.048293 0.0024045 -0.011704 
v 0.048438 0.0024165 -0.011307 
v 0.048303 0.0026409 -0.011642 
v 0.048083 0.0048101 -0.010993 
v 0.048192 0.0043589 -0.010997 
v 0.048028 0.0044141 -0.011442 
v 0.047889 0.0052016 -0.011351 
v 0.048392 0.00086577 -0.011134 
v 0.048336 0.0011181 -0.011214 
v 0.047754 0.0054553 -0.010515 
v 0.048436 -0.00015808 -0.010943 
v 0.048579 0.000284 -0.010839 
v 0.048596 -7.0053e-05 -0.010868 
v 0.048442 0.00040524 -0.011258 
v 0.048528 0.00072862 -0.010768 
v 0.048432 0.0019911 -0.010978 
v 0.048001 0.0050943 -0.010544 
v 0.04765 0.0058156 -0.010434 
v 0.047614 0.0057719 -0.010032 
v 0.047793 0.0054146 -0.0096546 
v 0.048461 -0.0013813 -0.010209 
v 0.047522 0.005783 -0.0096575 
v 0.047689 0.0056663 -0.0092394 
v 0.048541 -0.0010194 -0.0098862 
v 0.048417 -0.0010287 -0.010278 
v 0.04763 0.0057187 -0.0090603 
v 0.04856 -0.0019948 -0.0096498 
v 0.048554 -0.0023217 -0.0092438 
v 0.047452 0.005807 -0.0079735 
v 0.048266 -0.0033003 -0.0082306 
v 0.04832 -0.0029028 -0.0081747 
v 0.048399 -0.0024602 -0.0084171 
v 0.048269 -0.0025783 -0.0081008 
v 0.048082 -0.0021026 -0.0080801 
v 0.048302 -0.0017369 -0.0083554 
v 0.048157 -0.0022461 -0.0080775 
v 0.047958 -0.0010526 -0.0081142 
v 0.047876 -0.00071014 -0.0077418 
v 0.04821 -0.0034514 -0.0081366 
v 0.048348 -0.0034056 -0.0077861 
v 0.048288 -0.0026796 -0.0077229 
v 0.048342 -0.003078 -0.0077637 
v 0.048055 -0.0025848 -0.0077165 
v 0.048059 -0.0022418 -0.0079705 
v 0.048102 -0.00062661 -0.0078546 
v 0.048038 -0.003614 -0.0071429 
v 0.048206 -0.0026284 -0.0075694 
v 0.048016 -0.00059503 -0.0073992 
v 0.047862 -0.00046426 -0.0068818 
v 0.047592 -0.00085953 -0.0063372 
v 0.046865 0.0046336 -0.0057479 
v 0.04682 0.0054128 -0.0057611 
v 0.046738 0.0053958 -0.005713 
v 0.048097 -0.0036262 -0.0064124 
v 0.048066 -0.002886 -0.006563 
v 0.047487 -0.00097006 -0.0059283 
v 0.047548 -0.00080868 -0.005942 
v 0.047748 -0.00045792 -0.0061285 
v 0.047709 -0.0001064 -0.0060528 
v 0.0478 -0.0029817 -0.0061979 
v 0.047809 -0.0033692 -0.0060243 
v 0.047975 -0.0030084 -0.0060946 
v 0.048011 -0.0029767 -0.0061554 
v 0.047478 -0.00086443 -0.0058722 
v 0.047217 0.00051289 -0.0052824 
v 0.047521 0.00058002 -0.005576 
v 0.046836 0.0032907 -0.0048581 
v 0.047117 0.0034095 -0.0051985 
v 0.047107 0.0032292 -0.0050505 
v 0.047293 0.0012402 -0.0047319 
v 0.049282 0.004202 -0.018621 
v 0.049232 0.0032401 -0.018107 
v 0.049399 0.0040768 -0.018301 
v 0.049296 0.0047508 -0.018174 
v 0.049176 0.0051033 -0.017751 
v 0.04925 0.0031364 -0.017995 
v 0.049301 0.0031492 -0.017662 
v 0.049111 0.0050261 -0.017332 
v 0.049229 0.0027844 -0.017708 
v 0.048816 0.0051088 -0.017042 
v 0.048824 0.0045059 -0.016623 
v 0.049011 0.0049516 -0.016945 
v 0.04916 0.0026265 -0.01727 
v 0.049184 0.0028865 -0.016571 
v 0.049047 0.0036756 -0.016361 
v 0.049037 0.0025024 -0.016589 
v 0.048869 0.0031781 -0.016098 
v 0.048848 0.0028431 -0.016036 
v 0.048557 0.00071446 -0.013368 
v 0.048555 0.00072239 -0.013214 
v 0.048422 0.0014353 -0.01314 
v 0.048465 0.0010262 -0.012791 
v 0.048472 0.00062528 -0.012883 
v 0.048406 0.00056017 -0.012473 
v 0.048409 0.00096022 -0.012399 
v 0.048342 0.0013154 -0.012317 
v 0.048329 0.0012885 -0.011943 
v 0.048259 0.0016911 -0.012297 
v 0.048265 0.00168 -0.011884 
v 0.048186 0.0021521 -0.012184 
v 0.048277 0.002489 -0.011801 
v 0.048166 0.0025196 -0.012103 
v 0.048004 0.0029479 -0.011808 
v 0.048204 0.0028797 -0.011731 
v 0.048129 0.0036696 -0.011537 
v 0.04788 0.0044812 -0.011835 
v 0.047815 0.00485 -0.011814 
v 0.047962 0.0048032 -0.011416 
v 0.047635 0.0059595 -0.011679 
v 0.047601 0.0060108 -0.011532 
v 0.04835 6.3148e-05 -0.011769 
v 0.048358 0.00088366 -0.0116 
v 0.04837 0.000896 -0.012005 
v 0.048322 0.0012772 -0.011536 
v 0.048245 0.0020404 -0.011791 
v 0.048264 0.0016686 -0.011477 
v 0.048228 0.0020423 -0.011445 
v 0.048269 0.0023133 -0.011329 
v 0.04785 0.0052085 -0.010922 
v 0.04774 0.0056043 -0.011305 
v 0.047494 0.0059645 -0.010868 
v 0.048388 0.00048978 -0.011664 
v 0.048384 0.0007567 -0.011269 
v 0.048301 0.001522 -0.011109 
v 0.048246 0.0019352 -0.011116 
v 0.047679 0.0055888 -0.010906 
v 0.048472 -3.8925e-05 -0.011309 
v 0.047398 0.0061504 -0.010335 
v 0.048293 -0.00093533 -0.010633 
v 0.048518 -0.00062309 -0.010275 
v 0.048442 -0.00044277 -0.010644 
v 0.048412 -0.0029664 -0.010701 
v 0.048248 -0.0010212 -0.010718 
v 0.047426 0.0059686 -0.0092021 
v 0.048366 -0.0030442 -0.010183 
v 0.048412 -0.0025605 -0.010394 
v 0.048439 -0.0018629 -0.010075 
v 0.048368 -0.0024888 -0.010568 
v 0.048296 -0.0018049 -0.010444 
v 0.048405 -0.0013748 -0.010366 
v 0.047274 0.0059131 -0.0084952 
v 0.048474 -0.0026559 -0.0097488 
v 0.048417 -0.0028163 -0.0095812 
v 0.047181 0.005918 -0.0080253 
v 0.048141 -0.0033341 -0.0087551 
v 0.047103 0.006114 -0.0076262 
v 0.047138 0.0061024 -0.007089 
v 0.046953 0.0061523 -0.0080734 
v 0.048044 -0.0037692 -0.0083613 
v 0.048294 -0.0029257 -0.0086504 
v 0.048103 -0.0016495 -0.0082966 
v 0.046808 0.005895 -0.0061725 
v 0.048075 -0.0037472 -0.0082537 
v 0.047663 -0.001554 -0.0076281 
v 0.047645 -0.0010741 -0.0075215 
v 0.046539 0.0059064 -0.006178 
v 0.047983 -0.0038527 -0.0076466 
v 0.047818 -0.0018704 -0.0077932 
v 0.047735 -0.00076795 -0.0070963 
v 0.047937 -0.0039087 -0.0077286 
v 0.047922 -0.0038866 -0.0075126 
v 0.047913 -0.0027236 -0.007298 
v 0.047504 -0.00087879 -0.0069874 
v 0.046499 0.0056891 -0.0057096 
v 0.046826 0.0050171 -0.0057624 
v 0.046614 0.0046172 -0.0055368 
v 0.046768 0.0055267 -0.005755 
v 0.047761 -0.00372 -0.0064583 
v 0.046853 0.0037062 -0.0051728 
v 0.046632 0.0037981 -0.0052245 
v 0.046854 0.004204 -0.0055061 
v 0.047919 -0.0036635 -0.0062386 
v 0.047712 -0.0036717 -0.0063618 
v 0.047602 -0.0029917 -0.0062745 
v 0.047384 5.4543e-05 -0.0057386 
v 0.047008 0.00041222 -0.0053145 
v 0.047132 0.00082398 -0.0048718 
v 0.047071 0.00093191 -0.0047768 
v 0.046769 0.0011846 -0.0044717 
v 0.046998 0.0017484 -0.0046219 
v 0.046876 0.0023675 -0.0045399 
v 0.046633 0.0022251 -0.0043204 
v 0.046816 0.0028042 -0.0045517 
v 0.046557 0.0027787 -0.0044678 
v 0.049228 0.0041925 -0.018747 
v 0.049062 0.0044293 -0.019037 
v 0.049061 0.0045998 -0.019041 
v 0.049165 0.0048061 -0.018624 
v 0.049074 0.0052309 -0.018488 
v 0.048941 0.0052679 -0.018946 
v 0.049263 0.0039617 -0.018579 
v 0.049054 0.0040171 -0.018762 
v 0.049026 0.003283 -0.018272 
v 0.048861 0.0053385 -0.018588 
v 0.049049 0.0051961 -0.018105 
v 0.048954 0.0052004 -0.017714 
v 0.048669 0.0057277 -0.017601 
v 0.04907 0.0022815 -0.017758 
v 0.049186 0.0026505 -0.017736 
v 0.049068 0.0022317 -0.01742 
v 0.04852 0.005678 -0.016934 
v 0.04898 0.0018624 -0.01738 
v 0.049041 0.0019086 -0.017481 
v 0.049023 0.0021785 -0.016953 
v 0.048986 0.0018337 -0.017127 
v 0.048423 0.0056973 -0.016635 
v 0.048763 0.0049363 -0.016838 
v 0.048471 0.0052713 -0.016592 
v 0.048315 0.0048196 -0.016332 
v 0.048433 0.0056451 -0.01656 
v 0.048869 0.0017514 -0.016464 
v 0.048824 0.0040447 -0.016343 
v 0.048491 0.0040346 -0.016001 
v 0.048938 0.0023187 -0.01626 
v 0.048725 0.0019324 -0.015929 
v 0.048941 0.0025119 -0.016158 
v 0.048787 0.0036436 -0.016237 
v 0.048756 0.0023128 -0.015782 
v 0.048721 0.0026924 -0.01575 
v 0.048588 0.0031081 -0.015742 
v 0.048648 0.0022743 -0.015425 
v 0.048493 0.002261 -0.015042 
v 0.048623 0.0018698 -0.015501 
v 0.04853 0.0018173 -0.015093 
v 0.048566 0.0026632 -0.015374 
v 0.048474 0.0026055 -0.015064 
v 0.04847 0.00080653 -0.01399 
v 0.048419 0.0011553 -0.013991 
v 0.048392 0.00032044 -0.013483 
v 0.048513 0.00081046 -0.013653 
v 0.048533 0.00056319 -0.013264 
v 0.048462 0.00044793 -0.013733 
v 0.048504 0.0010313 -0.013204 
v 0.048446 0.0011993 -0.01359 
v 0.04828 0.0016051 -0.013549 
v 0.048169 0.0018311 -0.013114 
v 0.048354 0.0014333 -0.012715 
v 0.048271 0.00014971 -0.012571 
v 0.048099 0.0018483 -0.012688 
v 0.04811 0.0025202 -0.012176 
v 0.047919 0.0040879 -0.011906 
v 0.04778 0.0042729 -0.01224 
v 0.047669 0.0048574 -0.012253 
v 0.047701 0.0055997 -0.011707 
v 0.047402 0.006099 -0.01166 
v 0.04836 0.00049753 -0.01208 
v 0.048119 0.002607 -0.012098 
v 0.047896 0.0028453 -0.012163 
v 0.047931 0.0035969 -0.011716 
v 0.047771 0.0035318 -0.01211 
v 0.048361 -0.00040157 -0.011746 
v 0.048381 -0.00028439 -0.011799 
v 0.048242 -0.00029936 -0.012204 
v 0.048303 0.00012711 -0.012186 
v 0.048219 -0.00079595 -0.011942 
v 0.048255 -0.00083626 -0.011506 
v 0.04829 -0.00055133 -0.011021 
v 0.047235 0.0062713 -0.010757 
v 0.047328 0.0062274 -0.010375 
v 0.048244 -0.0028521 -0.011081 
v 0.048233 -0.001432 -0.010509 
v 0.048167 -0.0018418 -0.010829 
v 0.048129 -0.0019234 -0.010992 
v 0.048157 -0.0012993 -0.01114 
v 0.047269 0.0061933 -0.010017 
v 0.047087 0.0062341 -0.010146 
v 0.048415 -0.0029844 -0.01062 
v 0.048285 -0.0027951 -0.010978 
v 0.046979 0.0063932 -0.0096198 
v 0.046781 0.0062596 -0.0085309 
v 0.048204 -0.0035018 -0.01047 
v 0.048287 -0.0033509 -0.010642 
v 0.048169 -0.0034701 -0.0099847 
v 0.04829 -0.0031518 -0.0097953 
v 0.047034 0.0059789 -0.008531 
v 0.047225 0.0060952 -0.0094966 
v 0.046849 0.0061963 -0.0077358 
v 0.047979 -0.0036952 -0.0089692 
v 0.046352 0.0063449 -0.0067219 
v 0.046534 0.0064586 -0.0075784 
v 0.0465 0.0064905 -0.0075203 
v 0.046383 0.0062491 -0.0065614 
v 0.04757 -0.0026774 -0.0074434 
v 0.047796 -0.0022934 -0.0076958 
v 0.047441 -0.0015888 -0.0075724 
v 0.04768 -0.003933 -0.0076395 
v 0.047815 -0.0037039 -0.0071771 
v 0.047482 -0.0028866 -0.007057 
v 0.047632 -0.0029428 -0.0066323 
v 0.046316 0.0059178 -0.0061199 
v 0.047718 -0.0036472 -0.0067815 
v 0.047484 -0.0033371 -0.0068824 
v 0.047347 -0.0012471 -0.0071225 
v 0.046315 0.0049 -0.0054842 
v 0.046572 0.0050713 -0.0057234 
v 0.046292 0.0052939 -0.0054635 
v 0.047637 -0.0032998 -0.0063094 
v 0.047546 -0.0033053 -0.0066916 
v 0.047689 -0.0029141 -0.0064352 
v 0.047326 -0.0010236 -0.006112 
v 0.046622 0.004146 -0.0054638 
v 0.047126 -0.0013228 -0.0060883 
v 0.047127 0.00012196 -0.0056607 
v 0.04726 -0.00086072 -0.005872 
v 0.047 -0.00096398 -0.0056266 
v 0.046403 0.0040502 -0.0052121 
v 0.046537 0.0036377 -0.0048659 
v 0.046331 0.0039911 -0.0051178 
v 0.046964 -0.0010888 -0.0056558 
v 0.04683 -0.00039314 -0.0054441 
v 0.046931 0.00044537 -0.0049521 
v 0.046864 1.167e-06 -0.0053932 
v 0.046244 0.003541 -0.0045087 
v 0.04654 0.0031729 -0.0045202 
v 0.046313 0.00368 -0.0048589 
v 0.046579 0.00074883 -0.0045215 
v 0.046855 0.00080924 -0.0047772 
v 0.046884 0.00050399 -0.0048441 
v 0.046493 0.0012232 -0.0043974 
v 0.046669 0.0013092 -0.0043907 
v 0.046338 0.0024258 -0.0042283 
v 0.048858 0.0050309 -0.01938 
v 0.048748 0.0053486 -0.019409 
v 0.04901 0.0045553 -0.019138 
v 0.048847 0.0045152 -0.019202 
v 0.048838 0.0048535 -0.019423 
v 0.048671 0.0057123 -0.0189 
v 0.048574 0.0059103 -0.018478 
v 0.048898 0.0031878 -0.018484 
v 0.048866 0.003536 -0.018755 
v 0.048684 0.0056198 -0.01854 
v 0.048762 0.0055683 -0.018136 
v 0.048532 0.0060347 -0.018547 
v 0.049082 0.0028495 -0.01814 
v 0.048834 0.00313 -0.018497 
v 0.048558 0.0058427 -0.017543 
v 0.04834 0.0058702 -0.017381 
v 0.04822 0.0048747 -0.016254 
v 0.048394 0.0056156 -0.01653 
v 0.048198 0.0056681 -0.016622 
v 0.048683 0.0016101 -0.016839 
v 0.048634 0.0015545 -0.016434 
v 0.048515 0.0045006 -0.016322 
v 0.048803 0.0016531 -0.016371 
v 0.04814 0.0042945 -0.015573 
v 0.048213 0.0046456 -0.015939 
v 0.048442 0.0030057 -0.015312 
v 0.048304 0.0034891 -0.01566 
v 0.048344 0.0020683 -0.014692 
v 0.048378 0.001689 -0.014721 
v 0.04842 0.0026175 -0.014992 
v 0.048202 0.0024836 -0.014664 
v 0.048298 0.0012921 -0.014404 
v 0.048243 0.0020446 -0.014302 
v 0.048424 0.00083406 -0.014096 
v 0.048262 0.00076274 -0.014194 
v 0.048318 0.0016895 -0.014383 
v 0.048191 0.0019779 -0.01391 
v 0.048342 0.0015823 -0.013977 
v 0.048422 0.00035747 -0.013793 
v 0.04801 0.0022032 -0.013531 
v 0.047671 0.0042427 -0.013146 
v 0.047672 0.0037828 -0.01283 
v 0.047656 0.0045816 -0.012713 
v 0.047616 0.0046305 -0.013047 
v 0.047516 0.0050289 -0.012644 
v 0.047479 0.0050154 -0.012752 
v 0.047343 0.0056934 -0.012613 
v 0.048316 0.00023059 -0.012972 
v 0.048108 0.0001051 -0.013136 
v 0.047909 0.0022266 -0.013084 
v 0.047899 0.0021887 -0.012657 
v 0.047677 0.0037222 -0.012455 
v 0.047547 0.0056845 -0.012116 
v 0.047411 0.0057116 -0.012492 
v 0.04747 0.0060443 -0.012027 
v 0.047327 0.0058742 -0.012441 
v 0.047991 0.0021228 -0.012349 
v 0.047936 0.0024596 -0.012274 
v 0.047779 0.0026369 -0.012633 
v 0.047669 0.0033362 -0.012579 
v 0.047755 0.0041154 -0.01237 
v 0.04807 -0.00072433 -0.012402 
v 0.048081 -0.00026843 -0.012706 
v 0.048103 -0.0011386 -0.012349 
v 0.04696 0.0066019 -0.010924 
v 0.047267 0.0063265 -0.011214 
v 0.048056 -0.0015676 -0.012089 
v 0.048111 -0.0015084 -0.012066 
v 0.048222 -0.0012091 -0.011963 
v 0.048087 -0.0016771 -0.011311 
v 0.048018 -0.0020822 -0.011418 
v 0.04819 -0.0012402 -0.011593 
v 0.048305 -0.0033175 -0.011036 
v 0.048068 -0.0025122 -0.011408 
v 0.04688 0.0064297 -0.0094454 
v 0.046812 0.0064995 -0.0099676 
v 0.048135 -0.0037442 -0.011137 
v 0.048107 -0.003775 -0.010717 
v 0.04783 -0.0040482 -0.0091664 
v 0.046426 0.0065058 -0.0081249 
v 0.046664 0.0062613 -0.0080467 
v 0.047736 -0.0041978 -0.0090924 
v 0.04783 -0.0038666 -0.0083791 
v 0.047726 -0.0041245 -0.0088011 
v 0.047633 -0.0039233 -0.0084519 
v 0.047529 -0.0022093 -0.0076694 
v 0.047603 -0.0037331 -0.0072025 
v 0.047188 -0.0016717 -0.0072779 
v 0.046083 0.00619 -0.0061903 
v 0.047558 -0.0036308 -0.0070342 
v 0.047369 -0.0036643 -0.0071936 
v 0.046015 0.00583 -0.0057752 
v 0.046999 -0.0014363 -0.006783 
v 0.047197 -0.0013357 -0.0067671 
v 0.046137 0.0041408 -0.0052493 
v 0.046318 0.0040936 -0.0051956 
v 0.046517 0.0044612 -0.0054464 
v 0.046239 0.0054077 -0.005455 
v 0.046191 0.005254 -0.005424 
v 0.046232 0.0057758 -0.0057438 
v 0.046087 0.0039661 -0.0048925 
v 0.046597 1.77e-05 -0.0050795 
v 0.046712 0.00032027 -0.0049778 
v 0.046637 0.00032409 -0.0046844 
v 0.04633 0.00068896 -0.0044849 
v 0.046029 0.0025651 -0.0039463 
v 0.046237 0.0030535 -0.0041991 
v 0.046158 0.0011265 -0.0041031 
v 0.048524 0.0066549 -0.020123 
v 0.04858 0.0063081 -0.020062 
v 0.048548 0.006606 -0.019983 
v 0.048472 0.0069799 -0.019925 
v 0.048434 0.0070915 -0.019895 
v 0.048772 0.0049789 -0.019467 
v 0.048461 0.006932 -0.019552 
v 0.048527 0.0065786 -0.019634 
v 0.04837 0.0072463 -0.019502 
v 0.048879 0.0041828 -0.019177 
v 0.048867 0.0036964 -0.018853 
v 0.048642 0.0040473 -0.019244 
v 0.048674 0.004476 -0.019508 
v 0.048718 0.0045401 -0.019489 
v 0.048729 0.0057179 -0.019313 
v 0.048573 0.0061275 -0.019295 
v 0.048492 0.0065155 -0.019241 
v 0.048528 0.0060977 -0.018928 
v 0.04841 0.0068765 -0.019196 
v 0.048623 0.0035689 -0.018893 
v 0.048458 0.0064565 -0.018852 
v 0.048334 0.0069064 -0.018877 
v 0.04814 0.007119 -0.018314 
v 0.048409 0.0063902 -0.018459 
v 0.048489 0.0059608 -0.018123 
v 0.048279 0.0067707 -0.018411 
v 0.048349 0.0063181 -0.018064 
v 0.048228 0.0066993 -0.018015 
v 0.048015 0.0074224 -0.017879 
v 0.049029 0.0026638 -0.018085 
v 0.04828 0.0062602 -0.017665 
v 0.048133 0.007051 -0.017937 
v 0.048078 0.0070181 -0.017572 
v 0.047869 0.0077146 -0.017581 
v 0.048818 0.0022378 -0.01788 
v 0.048618 0.0022543 -0.017995 
v 0.048405 0.005933 -0.017739 
v 0.048205 0.0061801 -0.017291 
v 0.047979 0.0073695 -0.017495 
v 0.047901 0.0077127 -0.017451 
v 0.048647 0.0019498 -0.017988 
v 0.048271 0.0058044 -0.017024 
v 0.048104 0.0065635 -0.017237 
v 0.047994 0.0064897 -0.016858 
v 0.047846 0.0072349 -0.01672 
v 0.048015 0.0069516 -0.017183 
v 0.047918 0.0068799 -0.016802 
v 0.047751 0.0075792 -0.016679 
v 0.047914 0.0073519 -0.017105 
v 0.04858 0.0013928 -0.017345 
v 0.048597 0.001703 -0.017603 
v 0.047854 0.0064295 -0.01654 
v 0.0481 0.0061051 -0.01691 
v 0.047671 0.0075527 -0.016335 
v 0.048589 0.0013571 -0.017255 
v 0.048763 0.0017548 -0.017511 
v 0.048249 0.0052845 -0.016547 
v 0.048524 0.0012357 -0.016893 
v 0.048514 0.0011888 -0.016471 
v 0.048351 0.00062141 -0.016015 
v 0.048423 0.0007729 -0.016146 
v 0.048486 0.00086518 -0.016534 
v 0.048066 0.004702 -0.015617 
v 0.048569 0.001533 -0.016016 
v 0.048496 0.0014938 -0.015627 
v 0.048198 0.0039035 -0.015595 
v 0.047981 0.0041395 -0.015214 
v 0.048248 0.00064803 -0.015113 
v 0.048251 0.0031046 -0.015347 
v 0.048145 0.0033802 -0.015288 
v 0.048063 0.003376 -0.014954 
v 0.048074 0.0037516 -0.015265 
v 0.04847 0.001154 -0.015985 
v 0.048417 0.0013747 -0.015268 
v 0.048336 0.0013185 -0.01483 
v 0.048068 0.0028481 -0.014568 
v 0.048183 0.0029795 -0.014971 
v 0.047986 0.003255 -0.014566 
v 0.047957 0.0037271 -0.01488 
v 0.047854 0.0041142 -0.014829 
v 0.047872 0.0036581 -0.014495 
v 0.047769 0.0040443 -0.014443 
v 0.048266 0.0010991 -0.01447 
v 0.048089 0.0024198 -0.014208 
v 0.04789 0.0032351 -0.014182 
v 0.047716 0.0039787 -0.014051 
v 0.047803 0.0035898 -0.014105 
v 0.048019 -2.2652e-05 -0.014286 
v 0.048315 0.00044709 -0.014136 
v 0.048161 0.00043355 -0.014529 
v 0.047973 0.0028195 -0.014126 
v 0.047829 0.003135 -0.01377 
v 0.047764 0.0035414 -0.013685 
v 0.047694 0.0039649 -0.013643 
v 0.047435 0.0046838 -0.013545 
v 0.047573 0.004383 -0.014004 
v 0.047812 0.0026621 -0.013181 
v 0.047765 0.003096 -0.013377 
v 0.047719 0.003805 -0.013255 
v 0.047591 0.0043289 -0.013566 
v 0.047321 0.005036 -0.013138 
v 0.047573 0.004677 -0.013128 
v 0.047362 0.0050921 -0.013031 
v 0.048 -0.00011995 -0.013599 
v 0.048128 4.9805e-05 -0.014221 
v 0.048268 0.00032643 -0.014042 
v 0.047975 0.0023876 -0.013686 
v 0.047727 0.0030274 -0.012985 
v 0.047727 0.0034237 -0.013291 
v 0.047194 0.0057266 -0.012961 
v 0.047676 0.0034242 -0.012951 
v 0.047791 -0.00059624 -0.013247 
v 0.047933 -0.0011112 -0.012817 
v 0.047913 -0.00071207 -0.012823 
v 0.046892 0.0064403 -0.011696 
v 0.04714 0.0063452 -0.011685 
v 0.047051 0.0063966 -0.011265 
v 0.047911 -0.0012477 -0.012437 
v 0.046696 0.0066947 -0.010856 
v 0.04688 0.0066691 -0.010828 
v 0.047866 -0.001641 -0.012168 
v 0.047948 -0.0028466 -0.011823 
v 0.048084 -0.00302 -0.011211 
v 0.047889 -0.0020086 -0.011841 
v 0.048054 -0.0016453 -0.011714 
v 0.046953 0.00659 -0.010739 
v 0.048129 -0.0036228 -0.011257 
v 0.046518 0.006962 -0.010269 
v 0.048027 -0.0039103 -0.010614 
v 0.046557 0.006354 -0.0087579 
v 0.046582 0.0068615 -0.010282 
v 0.047835 -0.0042952 -0.010313 
v 0.04786 -0.0042345 -0.010617 
v 0.046219 0.0066203 -0.0084833 
v 0.046307 0.0066055 -0.0086674 
v 0.047632 -0.0044991 -0.0095065 
v 0.047739 -0.0043498 -0.010401 
v 0.046151 0.0066027 -0.008075 
v 0.04633 0.0065397 -0.0077862 
v 0.047674 -0.0044619 -0.0094474 
v 0.047529 -0.0042686 -0.008948 
v 0.045909 0.006804 -0.0074425 
v 0.047546 -0.003943 -0.0080887 
v 0.045835 0.0065403 -0.0063207 
v 0.045572 0.00652 -0.0060312 
v 0.045787 0.0066532 -0.0065857 
v 0.047258 -0.0039435 -0.007615 
v 0.047481 -0.0039258 -0.0075676 
v 0.047191 -0.0029017 -0.0071263 
v 0.047259 -0.0024031 -0.0073612 
v 0.047153 -0.0020052 -0.0072895 
v 0.047112 -0.0036342 -0.0072718 
v 0.047291 -0.0032806 -0.0070972 
v 0.046956 -0.0017459 -0.0069766 
v 0.046731 -0.0018506 -0.0062777 
v 0.046067 0.0048577 -0.0054797 
v 0.046144 0.0045225 -0.0054958 
v 0.045966 0.0056179 -0.0054217 
v 0.045698 0.0055765 -0.0054177 
v 0.046904 -0.0014415 -0.0061236 
v 0.046551 -0.0014747 -0.0056798 
v 0.04664 -0.00039817 -0.005443 
v 0.046732 -0.0010909 -0.0056302 
v 0.045946 0.0039033 -0.0044987 
v 0.046481 -0.001147 -0.0053383 
v 0.0464 -0.00052889 -0.0052055 
v 0.04612 -0.0005125 -0.0048924 
v 0.046357 0.00027905 -0.0046292 
v 0.046516 -7.132e-05 -0.0050558 
v 0.045638 0.0037756 -0.0040741 
v 0.046165 -0.0001524 -0.0047396 
v 0.046075 0.00064325 -0.004267 
v 0.045974 0.0030547 -0.0041102 
v 0.045957 0.0034431 -0.0041616 
v 0.04623 0.0011989 -0.0041543 
v 0.045956 0.0010978 -0.0041186 
v 0.045997 0.0022602 -0.0039276 
v 0.048357 0.0061881 -0.020167 
v 0.048554 0.0063132 -0.020129 
v 0.048548 0.0062345 -0.020045 
v 0.048683 0.0046051 -0.019546 
v 0.048357 0.0060812 -0.019759 
v 0.048544 0.0061812 -0.019703 
v 0.048679 0.0057194 -0.019405 
v 0.048293 0.0073046 -0.019574 
v 0.047954 0.0073065 -0.019571 
v 0.048444 0.0040772 -0.019355 
v 0.048203 0.0071582 -0.018704 
v 0.048485 0.0022803 -0.018283 
v 0.048382 0.0028009 -0.01841 
v 0.048633 0.0026354 -0.018237 
v 0.048605 0.0018311 -0.017937 
v 0.048349 0.0013436 -0.017649 
v 0.048515 0.0012897 -0.01728 
v 0.047973 0.0051879 -0.016229 
v 0.047645 0.0055509 -0.016217 
v 0.047901 0.0059844 -0.016548 
v 0.047953 0.005615 -0.016527 
v 0.047782 0.0068173 -0.016472 
v 0.047618 0.007498 -0.016189 
v 0.047728 0.0072478 -0.016394 
v 0.047523 0.0071389 -0.016346 
v 0.048337 0.00090811 -0.016991 
v 0.04783 0.0051676 -0.015946 
v 0.047745 0.0055191 -0.016278 
v 0.048448 0.00080106 -0.016547 
v 0.04781 0.0049932 -0.015559 
v 0.048183 0.00030375 -0.01595 
v 0.04818 0.00025965 -0.015789 
v 0.048225 0.00063943 -0.016265 
v 0.047648 0.0051277 -0.015857 
v 0.047706 0.0044964 -0.014783 
v 0.047825 0.0045537 -0.015192 
v 0.047486 0.0047615 -0.014653 
v 0.047653 0.0044002 -0.014399 
v 0.048045 0.00013265 -0.014901 
v 0.04733 0.0047454 -0.014062 
v 0.047218 0.004756 -0.013626 
v 0.046862 0.0063923 -0.012557 
v 0.046966 0.0063969 -0.012102 
v 0.047779 -0.0015168 -0.012982 
v 0.047811 -0.0014578 -0.013378 
v 0.04672 0.0065019 -0.01216 
v 0.047745 -0.0015674 -0.012559 
v 0.046788 0.0066593 -0.011247 
v 0.047903 -0.0024168 -0.011833 
v 0.047703 -0.0020472 -0.012243 
v 0.047966 -0.0032819 -0.011586 
v 0.047895 -0.0033915 -0.011594 
v 0.04777 -0.0031817 -0.012014 
v 0.046193 0.0071405 -0.0096741 
v 0.046151 0.0070989 -0.0095566 
v 0.046344 0.0068102 -0.0093846 
v 0.047711 -0.0041991 -0.010966 
v 0.047899 -0.0039016 -0.010907 
v 0.046115 0.0067732 -0.0091967 
v 0.045985 0.0066727 -0.0085716 
v 0.045925 0.0068345 -0.0081295 
v 0.045813 0.0068573 -0.0078863 
v 0.046017 0.0067948 -0.0075869 
v 0.04759 -0.0044908 -0.0092674 
v 0.04734 -0.0045493 -0.0089545 
v 0.047459 -0.0042309 -0.0085599 
v 0.045179 0.0065835 -0.0064625 
v 0.047336 -0.0040174 -0.008117 
v 0.047225 -0.0040266 -0.0077793 
v 0.045775 0.0061533 -0.005811 
v 0.047092 -0.0032918 -0.0071909 
v 0.046795 -0.0028855 -0.007124 
v 0.046949 -0.0025131 -0.0070819 
v 0.046654 -0.0022775 -0.0067391 
v 0.046928 -0.0021186 -0.0070199 
v 0.045494 0.0063874 -0.0057026 
v 0.046778 -0.0018702 -0.0066204 
v 0.046456 -0.0025461 -0.006436 
v 0.045665 0.0047535 -0.005163 
v 0.045844 0.0049613 -0.0054676 
v 0.045872 0.0058305 -0.0054604 
v 0.045408 0.0063434 -0.0054156 
v 0.046467 -0.0019049 -0.0061549 
v 0.046663 -0.0018377 -0.0061302 
v 0.045861 0.0044069 -0.0051697 
v 0.045492 0.0046631 -0.0048108 
v 0.046323 -0.0015949 -0.00579 
v 0.04572 0.0044154 -0.0048723 
v 0.046166 -0.00086672 -0.0052049 
v 0.046445 -0.0012118 -0.0053308 
v 0.046363 -0.0008621 -0.00522 
v 0.046232 -0.0012206 -0.005352 
v 0.04567 0.0042557 -0.0045031 
v 0.045446 0.0043196 -0.0044898 
v 0.045359 0.0033329 -0.0034961 
v 0.045362 0.0041751 -0.0041181 
v 0.045932 0.000223 -0.0046461 
v 0.045746 0.00096585 -0.0041249 
v 0.045861 0.0018403 -0.0039869 
v 0.045643 0.0014936 -0.0037909 
v 0.045743 0.0027949 -0.003856 
v 0.045666 0.0033193 -0.0038242 
v 0.045419 0.0030687 -0.0035208 
v 0.045541 0.0014239 -0.0036782 
v 0.048141 0.0059188 -0.020651 
v 0.048146 0.0058519 -0.020596 
v 0.048198 0.0063057 -0.020553 
v 0.048299 0.0067032 -0.020449 
v 0.048254 0.0059297 -0.020563 
v 0.048169 0.0058039 -0.020251 
v 0.048379 0.0066224 -0.020378 
v 0.048258 0.0070008 -0.020058 
v 0.048097 0.0069892 -0.020437 
v 0.04803 0.0070357 -0.020374 
v 0.048155 0.0050065 -0.019985 
v 0.047998 0.0070232 -0.020066 
v 0.047925 0.0072477 -0.019707 
v 0.048046 0.0044864 -0.019761 
v 0.048441 0.0045645 -0.019602 
v 0.048212 0.0048839 -0.019933 
v 0.048352 0.0055646 -0.01952 
v 0.048248 0.0050082 -0.019905 
v 0.048248 0.0057836 -0.019864 
v 0.048422 0.0037701 -0.019385 
v 0.048275 0.0041288 -0.019651 
v 0.047339 0.0071481 -0.018538 
v 0.048348 0.0023601 -0.01836 
v 0.04789 0.0072291 -0.018337 
v 0.047482 0.0074448 -0.018051 
v 0.048215 0.001828 -0.018088 
v 0.048428 0.0014288 -0.017685 
v 0.047656 0.0061554 -0.016494 
v 0.047442 0.007492 -0.01618 
v 0.047283 0.0074306 -0.016049 
v 0.047109 0.0076112 -0.01606 
v 0.047451 0.0075712 -0.016353 
v 0.048101 0.00038295 -0.016684 
v 0.048275 0.00073702 -0.016852 
v 0.048087 0.00083503 -0.017053 
v 0.047359 0.0055021 -0.0159 
v 0.04726 0.0063185 -0.016138 
v 0.047165 0.0070388 -0.016079 
v 0.047284 0.0069164 -0.016132 
v 0.048024 0.00027528 -0.016644 
v 0.048108 0.00019286 -0.015699 
v 0.048039 0.00027007 -0.016285 
v 0.047218 0.0053308 -0.015174 
v 0.047396 0.0053761 -0.015788 
v 0.047502 0.0049426 -0.015101 
v 0.04798 3.6293e-05 -0.014791 
v 0.047081 0.0050725 -0.014042 
v 0.046908 0.0054615 -0.013547 
v 0.047152 0.0049745 -0.013249 
v 0.047065 0.0050663 -0.013537 
v 0.046926 0.0060814 -0.013022 
v 0.047068 0.0053821 -0.01315 
v 0.04664 0.0065401 -0.012965 
v 0.047692 -0.0017627 -0.013365 
v 0.04759 -0.0018201 -0.01341 
v 0.047685 -0.0014452 -0.013703 
v 0.047715 -0.0012843 -0.01366 
v 0.04784 -0.0013732 -0.013298 
v 0.047812 -0.0010357 -0.013246 
v 0.047793 -0.0002335 -0.013617 
v 0.046451 0.0067733 -0.012079 
v 0.046623 0.0067016 -0.011698 
v 0.046382 0.0067815 -0.011729 
v 0.04654 0.0067377 -0.011296 
v 0.0476 -0.0028145 -0.012331 
v 0.047508 -0.0028149 -0.012408 
v 0.047492 -0.0024709 -0.012355 
v 0.047594 -0.001911 -0.012751 
v 0.047543 -0.0029109 -0.012354 
v 0.047708 -0.0025478 -0.011992 
v 0.04645 0.0069533 -0.0109 
v 0.04631 0.0072183 -0.010365 
v 0.046228 0.0072798 -0.010269 
v 0.047737 -0.0032933 -0.011962 
v 0.047505 -0.0033977 -0.011718 
v 0.047919 -0.0037856 -0.011243 
v 0.045902 0.007121 -0.009407 
v 0.046157 0.0071833 -0.0097229 
v 0.047652 -0.0042893 -0.010872 
v 0.047313 -0.0044602 -0.010332 
v 0.0458 0.0069715 -0.0088288 
v 0.047254 -0.0045736 -0.0097911 
v 0.045489 0.0067776 -0.0074434 
v 0.047172 -0.0043268 -0.0082492 
v 0.047233 -0.0043617 -0.0086035 
v 0.04693 -0.0043882 -0.0081968 
v 0.046679 -0.0038004 -0.0073892 
v 0.046797 -0.0040981 -0.0077785 
v 0.04685 -0.0033013 -0.0072181 
v 0.046734 -0.0025496 -0.0070512 
v 0.046573 -0.0026389 -0.0067954 
v 0.046492 -0.0030403 -0.0068319 
v 0.045519 0.0051216 -0.0051778 
v 0.045296 0.0055022 -0.0053811 
v 0.045635 0.0059573 -0.0053941 
v 0.046484 -0.0022697 -0.0062461 
v 0.046258 -0.0023989 -0.0060266 
v 0.045419 0.0048005 -0.0048815 
v 0.045201 0.0046243 -0.0045189 
v 0.045912 -0.00095322 -0.0050079 
v 0.045069 0.0045413 -0.0041245 
v 0.045578 0.00051955 -0.0043119 
v 0.045069 0.0040779 -0.0037493 
v 0.045808 0.00062761 -0.0042498 
v 0.04547 0.00089812 -0.0038666 
v 0.045392 0.0012544 -0.0037223 
v 0.045442 0.0024064 -0.0035354 
v 0.04521 0.0027446 -0.0031884 
v 0.045374 0.0028975 -0.0034481 
v 0.045322 0.003234 -0.0034009 
v 0.045027 0.0035275 -0.0031069 
v 0.045147 0.00367 -0.0035254 
v 0.045225 0.0015988 -0.0033045 
v 0.045294 0.001655 -0.0033666 
v 0.045203 0.0022892 -0.0032401 
v 0.045048 0.002672 -0.0028124 
v 0.045048 0.0030922 -0.0027157 
v 0.045176 0.0031174 -0.0030984 
v 0.044962 0.0030229 -0.002329 
v 0.044887 0.0025571 -0.002039 
v 0.044777 0.0033074 -0.0018676 
v 0.044879 0.0029524 -0.001942 
v 0.048114 0.0066899 -0.020535 
v 0.047976 0.0048728 -0.020017 
v 0.047607 0.0052068 -0.020097 
v 0.048123 0.0053865 -0.019949 
v 0.048146 0.0072553 -0.01912 
v 0.048438 0.0036778 -0.01928 
v 0.048057 0.0034517 -0.019016 
v 0.048425 0.0021951 -0.018291 
v 0.048102 0.0026548 -0.018398 
v 0.047438 0.0025402 -0.018551 
v 0.047296 0.0077445 -0.017963 
v 0.048002 0.0022284 -0.018412 
v 0.048114 0.0014301 -0.017829 
v 0.048124 0.0012123 -0.01736 
v 0.047745 0.0076824 -0.017021 
v 0.047727 0.007759 -0.017376 
v 0.048018 0.00045776 -0.016801 
v 0.047097 0.0057377 -0.015645 
v 0.047384 0.0059491 -0.016202 
v 0.047829 -0.00011037 -0.016445 
v 0.047887 -0.00016939 -0.015997 
v 0.047872 -0.00014391 -0.016356 
v 0.047798 -0.00052421 -0.01613 
v 0.047806 -0.00029735 -0.015622 
v 0.047879 6.1897e-05 -0.01557 
v 0.047691 -0.00072179 -0.015722 
v 0.04782 -0.00053841 -0.015998 
v 0.047792 -7.172e-06 -0.014876 
v 0.047025 0.0052132 -0.014218 
v 0.046765 0.0055247 -0.014026 
v 0.046533 0.0061752 -0.013492 
v 0.046743 0.0061862 -0.013372 
v 0.04679 0.0058112 -0.013517 
v 0.047542 -0.00013122 -0.014705 
v 0.047635 -0.0012656 -0.013765 
v 0.047468 -0.00023321 -0.014048 
v 0.047784 -0.00017043 -0.013917 
v 0.047607 -0.00061626 -0.013679 
v 0.046381 0.0068624 -0.012981 
v 0.046525 0.0067854 -0.012527 
v 0.046298 0.0069819 -0.011362 
v 0.046023 0.0070843 -0.01132 
v 0.046227 0.0070799 -0.011196 
v 0.046068 0.0070859 -0.01166 
v 0.046155 0.0070149 -0.01178 
v 0.045802 0.0075978 -0.010495 
v 0.046096 0.0073465 -0.010686 
v 0.04577 0.0075494 -0.010145 
v 0.047474 -0.0042659 -0.010988 
v 0.045552 0.0074364 -0.0092455 
v 0.045723 0.0069176 -0.0083641 
v 0.04703 -0.0048651 -0.010021 
v 0.047101 -0.0048609 -0.0098944 
v 0.047021 -0.0049541 -0.0097804 
v 0.045386 0.0071482 -0.0080209 
v 0.046941 -0.0050186 -0.0089777 
v 0.047044 -0.0046893 -0.0086619 
v 0.047175 -0.0046696 -0.0089623 
v 0.046762 -0.0047708 -0.0083461 
v 0.046628 -0.0044759 -0.0079069 
v 0.046604 -0.0033614 -0.0072186 
v 0.046327 -0.0034609 -0.0069754 
v 0.046247 -0.0034151 -0.006581 
v 0.045345 0.0063025 -0.0053926 
v 0.046278 -0.0031059 -0.0064877 
v 0.046341 -0.0027265 -0.006363 
v 0.044967 0.0050468 -0.0048371 
v 0.046214 -0.0020256 -0.00594 
v 0.046057 -0.0026583 -0.0060117 
v 0.045917 -0.0017419 -0.0058144 
v 0.045812 -0.0013192 -0.0054005 
v 0.045234 0.0048014 -0.0048905 
v 0.044933 0.0049184 -0.0044723 
v 0.044881 0.0048988 -0.0043892 
v 0.045859 -0.00071224 -0.0048931 
v 0.045527 -0.00025885 -0.0048086 
v 0.044785 0.0044281 -0.0037575 
v 0.045286 0.0004753 -0.0039648 
v 0.045126 0.0011891 -0.0034269 
v 0.045045 0.0036942 -0.0034369 
v 0.045303 0.0015113 -0.0034207 
v 0.045187 0.0019654 -0.0032364 
v 0.044717 0.003933 -0.003055 
v 0.044978 0.0022604 -0.0029046 
v 0.044969 0.0026567 -0.0024232 
v 0.044837 0.0034047 -0.0022567 
v 0.044914 0.0034781 -0.002669 
v 0.044689 0.0021149 -0.0018199 
v 0.044822 0.0022069 -0.0024836 
v 0.044662 0.0032921 -0.0015311 
v 0.044535 0.0036962 -0.0019283 
v 0.044476 0.003655 -0.0017648 
v 0.044483 0.0033239 -0.0015338 
v 0.044784 0.002505 -0.0016279 
v 0.04451 0.0027515 -0.001272 
v 0.044568 0.0024115 -0.001348 
v 0.044745 0.0029243 -0.0015582 
v 0.044444 0.0031121 -0.0012207 
v 0.044484 0.002425 -0.0013121 
v 0.047815 0.0062654 -0.020657 
v 0.04792 0.006613 -0.02059 
v 0.047683 0.0066429 -0.020623 
v 0.047635 0.0056659 -0.020374 
v 0.047637 0.0045553 -0.020142 
v 0.047693 0.007255 -0.019613 
v 0.047867 0.0045056 -0.02006 
v 0.048054 0.0036137 -0.019399 
v 0.047806 0.0032158 -0.019204 
v 0.047887 0.0030366 -0.018759 
v 0.047147 0.0073892 -0.018174 
v 0.04708 0.007687 -0.018093 
v 0.04713 0.0077549 -0.017898 
v 0.047467 0.0077005 -0.017649 
v 0.047672 0.00025542 -0.016791 
v 0.047058 0.005889 -0.015823 
v 0.046972 0.0065853 -0.016127 
v 0.047079 0.0062537 -0.016144 
v 0.046578 0.0069603 -0.016154 
v 0.047067 0.0074288 -0.01603 
v 0.046816 0.0061276 -0.015693 
v 0.047559 -0.0006078 -0.016164 
v 0.047467 -0.0010949 -0.015477 
v 0.047406 -0.0011927 -0.01529 
v 0.046815 0.0056444 -0.01464 
v 0.047539 -0.0010936 -0.015399 
v 0.047666 -0.00072238 -0.015329 
v 0.047656 -0.00030573 -0.015212 
v 0.047404 -0.00089491 -0.014563 
v 0.047497 -0.00085798 -0.014922 
v 0.047502 -0.00047872 -0.014882 
v 0.046479 0.0059014 -0.014078 
v 0.046622 0.0058013 -0.013602 
v 0.046346 0.006166 -0.013584 
v 0.047423 -0.0005279 -0.014494 
v 0.047421 -0.0010646 -0.013833 
v 0.047399 -0.00068397 -0.013788 
v 0.047372 -0.00091061 -0.014164 
v 0.047375 -0.00052801 -0.014154 
v 0.046053 0.0071276 -0.012518 
v 0.046257 0.0069187 -0.012896 
v 0.045958 0.0070995 -0.012136 
v 0.046234 0.0068396 -0.012233 
v 0.045901 0.0073347 -0.010907 
v 0.047334 -0.0032891 -0.01211 
v 0.047088 -0.0034443 -0.011801 
v 0.045708 0.0076053 -0.010208 
v 0.04543 0.0073333 -0.0086703 
v 0.045251 0.0073877 -0.0088246 
v 0.047191 -0.0043143 -0.01098 
v 0.046729 -0.0051259 -0.0092696 
v 0.04683 -0.0050101 -0.0099252 
v 0.045237 0.0067761 -0.0072819 
v 0.045255 0.0071731 -0.0077939 
v 0.044974 0.0070986 -0.0074087 
v 0.046858 -0.0051107 -0.0089021 
v 0.046859 -0.0050665 -0.00874 
v 0.044921 0.0068948 -0.006699 
v 0.045038 0.0070444 -0.0073364 
v 0.046463 -0.0048662 -0.0080076 
v 0.046543 -0.0041801 -0.0075375 
v 0.044838 0.0065502 -0.0062727 
v 0.046103 -0.0035434 -0.0070075 
v 0.04507 0.0063843 -0.0055196 
v 0.044973 0.0054747 -0.0051828 
v 0.045808 -0.0033739 -0.0058762 
v 0.045905 -0.0032919 -0.0061787 
v 0.046089 -0.0031707 -0.0061394 
v 0.045791 -0.0032161 -0.0057969 
v 0.045682 -0.0023836 -0.0056814 
v 0.045828 -0.0028794 -0.0057834 
v 0.045354 -0.0014726 -0.0051431 
v 0.044855 0.0049709 -0.0044759 
v 0.044649 0.0049783 -0.0045363 
v 0.045478 -0.0013504 -0.0050569 
v 0.04563 -0.00093286 -0.0049537 
v 0.045526 0.00014362 -0.00472 
v 0.045357 0.00042397 -0.0043407 
v 0.045292 8.667e-05 -0.004473 
v 0.044863 0.0045885 -0.0041297 
v 0.044617 0.0048314 -0.0041305 
v 0.045383 -0.0010131 -0.0047028 
v 0.045274 -0.00036537 -0.0045483 
v 0.044557 0.0042618 -0.0032976 
v 0.044466 0.0043788 -0.0032922 
v 0.044821 0.0039875 -0.0034192 
v 0.044827 0.00062463 -0.0032227 
v 0.044831 2.0348e-05 -0.003739 
v 0.045106 0.00072596 -0.0035176 
v 0.045032 0.00034035 -0.0037011 
v 0.044943 0.0014856 -0.0029898 
v 0.044588 0.00098447 -0.0028459 
v 0.044764 0.0017812 -0.0026157 
v 0.044953 0.0018873 -0.002942 
v 0.044592 0.0017478 -0.0022357 
v 0.044353 0.0041532 -0.002445 
v 0.044568 0.001992 -0.0018345 
v 0.044223 0.0035883 -0.0015105 
v 0.044184 0.0039804 -0.0015969 
v 0.047614 0.0058437 -0.020814 
v 0.047711 0.0069527 -0.020507 
v 0.047409 0.0069469 -0.020552 
v 0.047606 0.0070116 -0.020098 
v 0.047215 0.0072007 -0.019806 
v 0.04744 0.0072184 -0.019679 
v 0.047985 0.0040486 -0.01974 
v 0.04779 0.0035626 -0.019486 
v 0.046918 0.007383 -0.018589 
v 0.047008 0.0073958 -0.018504 
v 0.046784 0.007702 -0.018066 
v 0.047769 0.0021206 -0.018405 
v 0.047342 0.0029645 -0.018933 
v 0.047693 0.0017725 -0.018196 
v 0.046513 0.0079111 -0.016807 
v 0.046569 0.0078924 -0.016901 
v 0.047536 0.0012828 -0.017868 
v 0.047949 0.0012956 -0.017728 
v 0.046901 0.0075779 -0.016563 
v 0.046588 0.0078697 -0.016812 
v 0.047559 0.0010798 -0.01743 
v 0.046527 0.0078115 -0.016424 
v 0.046533 0.0077754 -0.016119 
v 0.046459 0.0078543 -0.016476 
v 0.047634 0.00068925 -0.017106 
v 0.046759 0.0061907 -0.015795 
v 0.046701 0.0076212 -0.016111 
v 0.046402 0.0077136 -0.016133 
v 0.047623 -0.00021532 -0.016471 
v 0.04745 -7.5386e-05 -0.016889 
v 0.046592 0.006245 -0.01591 
v 0.04662 0.0060655 -0.015115 
v 0.047176 -0.00081137 -0.015855 
v 0.04621 0.0062786 -0.014251 
v 0.046251 0.0062309 -0.013887 
v 0.046106 0.0065963 -0.013833 
v 0.046272 0.0068029 -0.013378 
v 0.046278 0.0064895 -0.013517 
v 0.04622 0.0069217 -0.013303 
v 0.047367 -0.0012379 -0.014631 
v 0.047446 -0.0011779 -0.015017 
v 0.047429 -0.0014379 -0.01381 
v 0.047306 -0.0013062 -0.014223 
v 0.047023 -0.0014853 -0.013948 
v 0.04689 -0.001858 -0.013656 
v 0.047451 -0.0020382 -0.012717 
v 0.04718 -0.0028063 -0.012469 
v 0.045768 0.0073272 -0.0113 
v 0.045672 0.0073781 -0.010923 
v 0.046888 -0.0032968 -0.012197 
v 0.047142 -0.0029167 -0.012428 
v 0.045414 0.0076452 -0.01098 
v 0.045304 0.0076926 -0.010545 
v 0.045549 0.0076008 -0.010435 
v 0.046991 -0.0042445 -0.011168 
v 0.045054 0.0077245 -0.0091392 
v 0.045052 0.0077935 -0.0093651 
v 0.046692 -0.0042675 -0.011221 
v 0.044835 0.0074579 -0.0078759 
v 0.045144 0.007241 -0.008126 
v 0.046525 -0.0054621 -0.0095735 
v 0.046629 -0.005373 -0.0096552 
v 0.046514 -0.0054932 -0.0090375 
v 0.046586 -0.0051888 -0.0085273 
v 0.046326 -0.0049782 -0.0080517 
v 0.044854 0.006859 -0.0065338 
v 0.044597 0.0067875 -0.0062881 
v 0.046159 -0.0049687 -0.0076436 
v 0.044813 0.0064509 -0.0059575 
v 0.046071 -0.0049444 -0.007286 
v 0.046356 -0.0045637 -0.0075827 
v 0.046278 -0.0044362 -0.0074666 
v 0.046235 -0.0038008 -0.0073461 
v 0.045955 -0.0038842 -0.0070695 
v 0.046019 -0.0035208 -0.0066091 
v 0.045738 -0.0036339 -0.0062705 
v 0.044739 0.0051171 -0.0049129 
v 0.044482 0.0052929 -0.0048338 
v 0.044423 0.005 -0.0045496 
v 0.045629 -0.003667 -0.0058797 
v 0.04531 -0.002853 -0.00576 
v 0.045309 -0.0010413 -0.0046641 
v 0.04435 0.0048839 -0.0041943 
v 0.044522 0.0045077 -0.0037337 
v 0.04504 -0.00039698 -0.0044943 
v 0.045116 5.6725e-05 -0.004109 
v 0.044236 0.0046337 -0.0032353 
v 0.04467 0.00031191 -0.0032884 
v 0.044672 0.0014234 -0.0026384 
v 0.043991 0.004394 -0.0020045 
v 0.044435 0.0013162 -0.0023809 
v 0.044181 0.0031548 -0.0012487 
v 0.044419 0.0032239 -0.0012485 
v 0.044104 0.0039206 -0.0014954 
v 0.044033 0.0027634 -0.0012844 
v 0.044267 0.002761 -0.0012602 
v 0.047324 0.0063023 -0.021072 
v 0.047345 0.0062017 -0.021153 
v 0.047482 0.0055363 -0.021169 
v 0.047407 0.0058803 -0.021172 
v 0.047526 0.0061776 -0.020785 
v 0.047386 0.0062326 -0.021083 
v 0.047462 0.0065602 -0.020723 
v 0.047403 0.0054272 -0.020999 
v 0.04762 0.0057391 -0.020762 
v 0.047357 0.0069897 -0.020218 
v 0.04738 0.0053419 -0.020492 
v 0.047604 0.0032186 -0.019551 
v 0.047431 0.0035624 -0.019627 
v 0.047233 0.0071712 -0.019018 
v 0.047619 0.0031451 -0.019429 
v 0.0465 0.0076573 -0.018157 
v 0.047345 0.0021819 -0.018567 
v 0.047311 0.0008033 -0.017559 
v 0.046257 0.0078498 -0.016516 
v 0.047449 0.00039981 -0.017219 
v 0.047435 0.00074116 -0.017237 
v 0.047435 -0.00049363 -0.016582 
v 0.046024 0.0070238 -0.01625 
v 0.046595 0.0065964 -0.016177 
v 0.046654 0.0073956 -0.016108 
v 0.047187 -0.00066153 -0.01654 
v 0.046441 0.0061113 -0.015268 
v 0.046338 0.0064907 -0.01586 
v 0.046053 0.0065078 -0.015822 
v 0.04631 0.006262 -0.014702 
v 0.045919 0.0065506 -0.014013 
v 0.046003 0.0068925 -0.013445 
v 0.045824 0.0068751 -0.013876 
v 0.045742 0.0068631 -0.013127 
v 0.046006 0.0071515 -0.012594 
v 0.04562 0.0070788 -0.012678 
v 0.045937 0.0071703 -0.01251 
v 0.04566 0.0071314 -0.012185 
v 0.047293 -0.001911 -0.013399 
v 0.046562 -0.0021553 -0.01292 
v 0.045279 0.0076661 -0.011419 
v 0.045648 0.0071494 -0.011748 
v 0.046911 -0.0025564 -0.012478 
v 0.04684 -0.0029656 -0.012228 
v 0.045054 0.0079543 -0.010408 
v 0.046918 -0.0033852 -0.012125 
v 0.046696 -0.003538 -0.011821 
v 0.046515 -0.0029333 -0.012293 
v 0.045205 0.0078441 -0.0099833 
v 0.047445 -0.0038363 -0.011363 
v 0.045139 0.0079007 -0.0099792 
v 0.044827 0.0078291 -0.009463 
v 0.046635 -0.0049636 -0.010087 
v 0.046744 -0.0045669 -0.01041 
v 0.046143 -0.0054691 -0.0097599 
v 0.04624 -0.0050827 -0.010154 
v 0.044705 0.0070233 -0.0070926 
v 0.044761 0.0071231 -0.0074207 
v 0.044829 0.0069479 -0.00672 
v 0.046449 -0.0055194 -0.0088603 
v 0.04631 -0.0052957 -0.0085191 
v 0.046198 -0.0056174 -0.0086631 
v 0.044272 0.0067865 -0.0059906 
v 0.04571 -0.005135 -0.0074566 
v 0.045994 -0.0050727 -0.0072764 
v 0.044514 0.0064655 -0.0059004 
v 0.045945 -0.0043305 -0.0071216 
v 0.045725 -0.0039939 -0.0067757 
v 0.045791 -0.003659 -0.0066444 
v 0.045092 0.0059286 -0.0054368 
v 0.044601 0.0063329 -0.005586 
v 0.044198 0.0066821 -0.00556 
v 0.04416 0.0065294 -0.0054706 
v 0.045499 -0.004065 -0.0060555 
v 0.044645 0.005452 -0.0051176 
v 0.044191 0.0052287 -0.0045262 
v 0.045401 -0.003335 -0.0058354 
v 0.045564 -0.001788 -0.0055304 
v 0.044054 0.0047983 -0.0038776 
v 0.044258 0.0047559 -0.0037305 
v 0.045113 -0.0013269 -0.0046479 
v 0.044895 -0.0014516 -0.0044167 
v 0.044783 -0.00054073 -0.0042507 
v 0.044903 -6.8169e-05 -0.0041294 
v 0.044211 0.0046771 -0.0033251 
v 0.044691 -0.00037995 -0.0041089 
v 0.044515 3.5683e-05 -0.0035332 
v 0.044624 0.00064437 -0.0031485 
v 0.044255 0.0008985 -0.0024789 
v 0.043762 0.0044934 -0.0022708 
v 0.044013 0.0045497 -0.0024866 
v 0.043716 0.0044205 -0.00191 
v 0.044071 0.00064864 -0.0024969 
v 0.044462 0.0015786 -0.0022391 
v 0.044148 0.0016849 -0.0022045 
v 0.043915 0.0040018 -0.0015449 
v 0.044547 0.0021412 -0.0016576 
v 0.044097 0.0024012 -0.0013758 
v 0.047409 0.0054937 -0.02123 
v 0.047194 0.0058305 -0.021295 
v 0.047025 0.0065541 -0.020838 
v 0.046971 0.0068953 -0.020668 
v 0.047226 0.0066012 -0.020762 
v 0.046847 0.0071947 -0.02031 
v 0.047174 0.0069419 -0.020599 
v 0.04701 0.0072602 -0.020138 
v 0.0471 0.0072097 -0.020222 
v 0.047445 0.0049383 -0.020192 
v 0.046716 0.0047747 -0.02029 
v 0.04721 0.0035757 -0.019935 
v 0.047395 0.0039553 -0.019898 
v 0.04719 0.0040434 -0.019996 
v 0.047755 0.0043979 -0.020069 
v 0.047375 0.00306 -0.01951 
v 0.047173 0.002701 -0.019328 
v 0.046854 0.0074605 -0.018476 
v 0.047236 0.0021681 -0.018564 
v 0.047145 0.0025938 -0.018943 
v 0.047294 0.0019388 -0.018427 
v 0.04703 0.0012748 -0.018023 
v 0.046342 0.0078772 -0.01688 
v 0.046215 0.0077748 -0.016188 
v 0.047232 -0.00020029 -0.016947 
v 0.04603 0.0074173 -0.016217 
v 0.04698 -0.0010207 -0.01641 
v 0.046988 -0.001055 -0.016317 
v 0.046118 0.006392 -0.01513 
v 0.046921 -0.0011095 -0.01629 
v 0.046917 -0.001131 -0.01589 
v 0.045827 0.0066124 -0.014719 
v 0.047093 -0.0011776 -0.015497 
v 0.04601 0.0063273 -0.014431 
v 0.045727 0.0066243 -0.01433 
v 0.045426 0.0068613 -0.013901 
v 0.045767 0.0069242 -0.01372 
v 0.047099 -0.0013738 -0.014404 
v 0.045455 0.0068402 -0.013144 
v 0.04559 0.0071314 -0.012555 
v 0.045313 0.0070859 -0.012332 
v 0.046708 -0.0018926 -0.013629 
v 0.045368 0.0073929 -0.011806 
v 0.04677 -0.0019614 -0.013535 
v 0.044929 0.0081039 -0.01131 
v 0.045153 0.0080334 -0.011292 
v 0.0449 0.0080757 -0.010967 
v 0.045109 0.0080045 -0.010858 
v 0.044771 0.0082606 -0.010461 
v 0.044656 0.0081647 -0.0097685 
v 0.044595 0.0078111 -0.0093885 
v 0.046321 -0.0045485 -0.010875 
v 0.046722 -0.0044561 -0.010806 
v 0.046464 -0.0048538 -0.010486 
v 0.046573 -0.0053451 -0.0097996 
v 0.044528 0.0073513 -0.0073933 
v 0.044245 0.0072938 -0.0070609 
v 0.046422 -0.0055701 -0.0089669 
v 0.045947 -0.0052755 -0.0084859 
v 0.044462 0.0069946 -0.0069253 
v 0.044164 0.0073165 -0.0070455 
v 0.04406 0.0071699 -0.0063413 
v 0.044356 0.0059465 -0.0055658 
v 0.043948 0.0070287 -0.0056125 
v 0.045789 -0.0051109 -0.0069961 
v 0.045517 -0.0051648 -0.0069718 
v 0.045674 -0.004343 -0.0067871 
v 0.045705 -0.0047427 -0.0068792 
v 0.045382 -0.0045048 -0.006485 
v 0.045582 -0.0040348 -0.0064212 
v 0.04545 -0.0044183 -0.0064924 
v 0.044365 0.0055385 -0.0053175 
v 0.043972 0.0054175 -0.0049656 
v 0.044082 0.005813 -0.0053203 
v 0.043981 0.0058695 -0.0052301 
v 0.044176 0.0054107 -0.0049552 
v 0.045445 -0.0039966 -0.0059681 
v 0.045236 -0.004174 -0.0060548 
v 0.045064 -0.0034193 -0.0055668 
v 0.045068 -0.0029498 -0.0057508 
v 0.045306 -0.0018151 -0.0055658 
v 0.044974 -0.0017739 -0.005557 
v 0.043902 0.0052197 -0.0043008 
v 0.044834 -0.0015633 -0.0052014 
v 0.044778 -0.0015856 -0.0048383 
v 0.044124 0.0049062 -0.0042084 
v 0.043883 0.0051191 -0.0041625 
v 0.04515 -0.0014672 -0.0047474 
v 0.043826 0.0048113 -0.0038642 
v 0.044908 -0.0015589 -0.0044573 
v 0.044832 -0.0014333 -0.0043847 
v 0.044722 -0.00080566 -0.0042609 
v 0.043869 0.004576 -0.0027612 
v 0.044358 -0.00046362 -0.0038029 
v 0.044186 0.00012302 -0.0030731 
v 0.043607 0.0045408 -0.0027207 
v 0.044364 0.00053837 -0.0029144 
v 0.04355 0.0044984 -0.002323 
v 0.044124 0.0012717 -0.0023458 
v 0.043916 0.0012385 -0.0023419 
v 0.043947 0.00088051 -0.0024479 
v 0.043484 0.004407 -0.0019387 
v 0.043427 0.0043322 -0.0016123 
v 0.043566 0.0031531 -0.0013782 
v 0.043809 0.0035574 -0.0015518 
v 0.043517 0.0035276 -0.0016008 
v 0.043686 0.0039198 -0.0015661 
v 0.043241 0.0042226 -0.0015993 
v 0.043636 0.0042856 -0.0015633 
v 0.043807 0.0027058 -0.0013378 
v 0.043918 0.0030982 -0.0012852 
v 0.047158 0.0054592 -0.021285 
v 0.047088 0.0053475 -0.020923 
v 0.047139 0.0062104 -0.02116 
v 0.046799 0.0065288 -0.020896 
v 0.046733 0.0068939 -0.020692 
v 0.04678 0.0071796 -0.019777 
v 0.047354 0.0031971 -0.019651 
v 0.047109 0.0027567 -0.019423 
v 0.046462 0.0070997 -0.019156 
v 0.045973 0.0075926 -0.017558 
v 0.047066 0.0017767 -0.01833 
v 0.047056 0.0016333 -0.018272 
v 0.046995 0.0016579 -0.018254 
v 0.047004 0.0024459 -0.018611 
v 0.047016 0.0020774 -0.018319 
v 0.04673 0.0015875 -0.018042 
v 0.046806 0.0020231 -0.018311 
v 0.046841 0.0076828 -0.01723 
v 0.046034 0.0078433 -0.016588 
v 0.047024 -0.00012265 -0.017323 
v 0.046125 0.0077211 -0.01615 
v 0.045973 0.0077551 -0.01625 
v 0.046997 -0.00070927 -0.01667 
v 0.047022 -0.00053688 -0.017021 
v 0.046844 -0.00098167 -0.016766 
v 0.046779 -0.0011064 -0.016647 
v 0.045459 0.0066337 -0.014361 
v 0.046774 -0.001349 -0.014872 
v 0.046395 -0.0011475 -0.014702 
v 0.046561 -0.0013375 -0.015345 
v 0.045144 0.0068161 -0.013237 
v 0.046618 -0.0013413 -0.014696 
v 0.04632 -0.0012522 -0.014092 
v 0.045104 0.007068 -0.012737 
v 0.045346 0.0068662 -0.012696 
v 0.046599 -0.001524 -0.014017 
v 0.045 0.0074127 -0.012282 
v 0.044947 0.0077953 -0.012153 
v 0.046492 -0.0016573 -0.013628 
v 0.046459 -0.0019983 -0.013323 
v 0.045194 0.0073568 -0.011938 
v 0.045099 0.0077337 -0.011792 
v 0.044993 0.0080817 -0.01172 
v 0.044876 0.0079112 -0.012129 
v 0.046198 -0.002051 -0.013306 
v 0.046217 -0.002195 -0.012949 
v 0.044741 0.0081228 -0.011401 
v 0.046178 -0.003186 -0.012189 
v 0.046402 -0.0035573 -0.011857 
v 0.04472 0.0083221 -0.010454 
v 0.044614 0.0081206 -0.0096504 
v 0.044338 0.0080656 -0.0093881 
v 0.044602 0.0082101 -0.0098382 
v 0.046024 -0.0050474 -0.010597 
v 0.04621 -0.0049507 -0.010569 
v 0.044694 0.0074986 -0.0077732 
v 0.044432 0.0074084 -0.0074193 
v 0.044075 0.0074693 -0.007765 
v 0.045994 -0.0056614 -0.0087823 
v 0.045934 -0.0056304 -0.0085836 
v 0.045729 -0.0053982 -0.0082594 
v 0.045645 -0.0057226 -0.0082751 
v 0.045535 -0.0054797 -0.0078511 
v 0.045797 -0.005074 -0.0081014 
v 0.043833 0.0072567 -0.0064733 
v 0.04383 0.0069739 -0.0051831 
v 0.043721 0.0073867 -0.0058505 
v 0.04542 -0.0055339 -0.0071698 
v 0.045608 -0.0051942 -0.0070494 
v 0.045486 -0.0048004 -0.0068519 
v 0.045218 -0.0048921 -0.0066561 
v 0.04374 0.0057313 -0.004952 
v 0.043875 0.0065681 -0.0051602 
v 0.04365 0.0063975 -0.0049036 
v 0.043622 0.0068363 -0.0048108 
v 0.043515 0.0071972 -0.0047583 
v 0.045157 -0.0047708 -0.0064919 
v 0.043609 0.005654 -0.0049236 
v 0.043522 0.0064703 -0.0048337 
v 0.043438 0.0068219 -0.0045412 
v 0.043412 0.0071891 -0.0046992 
v 0.043454 0.0072848 -0.004872 
v 0.045033 -0.0044908 -0.0061029 
v 0.045202 -0.003757 -0.0059048 
v 0.044945 -0.0038819 -0.0056804 
v 0.044868 -0.0027031 -0.0054519 
v 0.045093 -0.0025063 -0.0057327 
v 0.044767 -0.0018983 -0.0053006 
v 0.044927 -0.0030782 -0.0054557 
v 0.044722 -0.0030982 -0.0051467 
v 0.044941 -0.0022095 -0.0056023 
v 0.044642 -0.0019104 -0.0049512 
v 0.044617 -0.0022935 -0.0050146 
v 0.043766 0.0046861 -0.003449 
v 0.044688 -0.0016139 -0.004488 
v 0.044444 -0.0019047 -0.0044932 
v 0.044583 -0.0012357 -0.0043668 
v 0.044461 -0.00052148 -0.0039349 
v 0.04453 -0.00083569 -0.0042534 
v 0.044314 -0.00089762 -0.0040434 
v 0.04406 -0.00023087 -0.0034523 
v 0.043301 0.0045191 -0.0024022 
v 0.043929 0.00011015 -0.0029822 
v 0.044059 0.00045931 -0.0026147 
v 0.043673 0.0011309 -0.0021376 
v 0.043279 0.004385 -0.0020114 
v 0.043194 0.0042899 -0.0016865 
v 0.043742 0.0015387 -0.0019854 
v 0.043469 0.00092806 -0.0021439 
v 0.043854 0.0015396 -0.0020412 
v 0.043982 0.0019481 -0.0018667 
v 0.043411 0.0022381 -0.0015496 
v 0.043323 0.0031291 -0.0014284 
v 0.0433 0.0035309 -0.0016367 
v 0.043456 0.0039218 -0.0016042 
v 0.04368 0.002288 -0.0015052 
v 0.043595 0.0026482 -0.0013986 
v 0.043667 0.0030062 -0.0013237 
v 0.046826 0.0054789 -0.021393 
v 0.046755 0.0058144 -0.021404 
v 0.046959 0.0058092 -0.021375 
v 0.046816 0.005417 -0.021351 
v 0.046889 0.0061823 -0.021217 
v 0.046659 0.0062146 -0.021227 
v 0.046572 0.0065043 -0.020945 
v 0.047109 0.0052412 -0.020555 
v 0.046516 0.0068442 -0.020763 
v 0.046784 0.0043111 -0.020278 
v 0.046668 0.0052839 -0.020635 
v 0.046756 0.0072324 -0.020172 
v 0.047091 0.0036478 -0.020007 
v 0.046904 0.0034203 -0.01996 
v 0.046828 0.0039207 -0.020039 
v 0.046547 0.0071679 -0.019884 
v 0.046326 0.0071426 -0.019932 
v 0.046393 0.0071272 -0.019511 
v 0.047079 0.002631 -0.019233 
v 0.046724 0.0026047 -0.019368 
v 0.046279 0.0073933 -0.018631 
v 0.046384 0.0073274 -0.018743 
v 0.046026 0.0073931 -0.018702 
v 0.045977 0.0076161 -0.018349 
v 0.04623 0.007663 -0.018115 
v 0.045862 0.0076357 -0.018275 
v 0.046514 0.0020228 -0.018318 
v 0.046828 0.0012715 -0.018054 
v 0.047221 0.00094247 -0.017729 
v 0.045936 0.0078189 -0.016969 
v 0.045572 0.0077742 -0.016655 
v 0.045574 0.0076336 -0.016297 
v 0.045796 0.007809 -0.016576 
v 0.046799 -0.00062446 -0.017105 
v 0.046653 -0.00027093 -0.01741 
v 0.046614 -0.00060873 -0.01721 
v 0.0466 -0.0014097 -0.016889 
v 0.046653 -0.00099824 -0.017134 
v 0.045773 0.0063827 -0.01525 
v 0.046609 -0.0014536 -0.016617 
v 0.045787 0.0065969 -0.014855 
v 0.046462 -0.0016091 -0.016139 
v 0.046374 -0.0016753 -0.015781 
v 0.045096 0.006819 -0.013964 
v 0.046305 -0.0016641 -0.015233 
v 0.046156 -0.0014918 -0.014201 
v 0.046272 -0.0014208 -0.014862 
v 0.044787 0.0073707 -0.012421 
v 0.044612 0.0081039 -0.012225 
v 0.044875 0.007821 -0.012227 
v 0.045976 -0.0020385 -0.013403 
v 0.044754 0.008169 -0.011745 
v 0.044479 0.0084044 -0.011341 
v 0.044544 0.0083877 -0.010745 
v 0.044651 0.0083171 -0.010988 
v 0.044267 0.0086308 -0.010498 
v 0.046209 -0.0041906 -0.011441 
v 0.046079 -0.0048219 -0.010991 
v 0.045717 -0.0049404 -0.011051 
v 0.044327 0.0081899 -0.0095598 
v 0.046042 -0.0049532 -0.010897 
v 0.044507 0.0076986 -0.0090401 
v 0.045859 -0.0053248 -0.010674 
v 0.045794 -0.0054652 -0.010578 
v 0.046027 -0.0053492 -0.010289 
v 0.044816 0.007641 -0.0085721 
v 0.043765 0.0076865 -0.0074537 
v 0.043755 0.0076964 -0.0075271 
v 0.045938 -0.0054587 -0.010167 
v 0.045687 -0.0055982 -0.0098971 
v 0.043673 0.0077017 -0.0073862 
v 0.043651 0.007458 -0.0058187 
v 0.045313 -0.0058625 -0.0075697 
v 0.04522 -0.0059414 -0.0076483 
v 0.045245 -0.0059137 -0.0075472 
v 0.045294 -0.005667 -0.0072008 
v 0.045025 -0.0052451 -0.0070307 
v 0.043556 0.0073122 -0.005116 
v 0.04501 -0.0041784 -0.0060014 
v 0.044785 -0.0042255 -0.0057451 
v 0.04483 -0.0038978 -0.005346 
v 0.044752 -0.0039408 -0.0053175 
v 0.044727 -0.0035079 -0.0051878 
v 0.044663 -0.0027582 -0.005089 
v 0.044516 -0.0020047 -0.0046246 
v 0.043596 0.0050407 -0.0038417 
v 0.043522 0.0047122 -0.0034852 
v 0.043554 0.0051082 -0.0038913 
v 0.044458 -0.0031466 -0.0048273 
v 0.044305 -0.0028661 -0.0047088 
v 0.044344 -0.0024535 -0.0046575 
v 0.044121 -0.0014452 -0.0041497 
v 0.044188 -0.00092369 -0.0039905 
v 0.044352 -0.0012541 -0.0043423 
v 0.043413 0.0045825 -0.0028731 
v 0.043295 0.0049568 -0.0034362 
v 0.043194 0.0050044 -0.0035328 
v 0.043893 -0.00061821 -0.0036026 
v 0.044171 -0.00053723 -0.0038462 
v 0.043162 0.0048228 -0.002779 
v 0.043078 0.0047839 -0.0026864 
v 0.043743 0.0008211 -0.0024485 
v 0.043376 0.0018645 -0.0019338 
v 0.043244 0.0021877 -0.0019172 
v 0.043354 0.0023714 -0.0015619 
v 0.043263 0.0030196 -0.0014593 
v 0.04323 0.0038679 -0.0016538 
v 0.043015 0.0038987 -0.0017164 
v 0.043436 0.0023942 -0.0014765 
v 0.043334 0.0029379 -0.0013996 
v 0.046721 0.0061101 -0.0213 
v 0.046676 0.0057561 -0.021293 
v 0.046752 0.0053928 -0.021041 
v 0.04664 0.0061275 -0.021255 
v 0.046356 0.0064575 -0.020978 
v 0.046448 0.0056275 -0.02054 
v 0.046418 0.0059336 -0.020911 
v 0.046306 0.0068203 -0.020804 
v 0.046792 0.0044353 -0.02033 
v 0.046461 0.0051594 -0.020263 
v 0.046379 0.0039766 -0.020116 
v 0.046647 0.0043748 -0.020306 
v 0.046364 0.0055097 -0.020189 
v 0.046151 0.0073316 -0.019108 
v 0.04606 0.0074061 -0.018998 
v 0.045796 0.0076266 -0.018705 
v 0.046618 0.0024435 -0.018739 
v 0.046302 0.0024178 -0.018733 
v 0.045833 0.007603 -0.017876 
v 0.046601 0.0012377 -0.01805 
v 0.046304 0.0010765 -0.017796 
v 0.046327 0.0014894 -0.018037 
v 0.045418 0.0078446 -0.0174 
v 0.045627 0.0078027 -0.017079 
v 0.04635 0.00068842 -0.017759 
v 0.046644 0.0011197 -0.017985 
v 0.047169 0.00073613 -0.017595 
v 0.047128 0.00026274 -0.017301 
v 0.045286 0.0077386 -0.016799 
v 0.046462 -0.00063323 -0.017499 
v 0.045281 0.0076719 -0.016379 
v 0.046419 -0.0010589 -0.017267 
v 0.046381 -0.0014605 -0.016864 
v 0.045553 0.0063751 -0.015252 
v 0.045595 0.00662 -0.014757 
v 0.046365 -0.0016916 -0.015462 
v 0.044843 0.0068107 -0.01403 
v 0.046206 -0.0014718 -0.014788 
v 0.044267 0.0067066 -0.013449 
v 0.044756 0.0070919 -0.012816 
v 0.044593 0.0073928 -0.012766 
v 0.046049 -0.0015661 -0.014155 
v 0.044664 0.0077395 -0.012323 
v 0.044632 0.0074224 -0.012694 
v 0.046235 -0.0016437 -0.013691 
v 0.044653 0.0081368 -0.012177 
v 0.04417 0.0087552 -0.011397 
v 0.044133 0.008777 -0.011322 
v 0.045824 -0.002264 -0.013028 
v 0.04421 0.0087138 -0.011332 
v 0.04435 0.0084446 -0.010998 
v 0.0441 0.0086971 -0.010947 
v 0.04427 0.0086313 -0.010628 
v 0.044156 0.0086466 -0.010431 
v 0.043649 0.0084619 -0.0095256 
v 0.044116 0.0085078 -0.0098488 
v 0.044039 0.0083541 -0.0093697 
v 0.043791 0.0083777 -0.0093546 
v 0.043808 0.0079775 -0.0090563 
v 0.043879 0.0079639 -0.0091051 
v 0.044084 0.0080591 -0.0093539 
v 0.044109 0.0077159 -0.0091096 
v 0.043766 0.0075956 -0.008712 
v 0.045595 -0.0058449 -0.010271 
v 0.043668 0.0074851 -0.0080889 
v 0.044037 0.0075934 -0.0087015 
v 0.045367 -0.0060833 -0.0092516 
v 0.045395 -0.0060213 -0.009643 
v 0.045432 -0.0060083 -0.009354 
v 0.045366 -0.0060387 -0.0091521 
v 0.045606 -0.005782 -0.0083519 
v 0.045275 -0.0058372 -0.0088127 
v 0.045544 -0.005741 -0.008919 
v 0.045377 -0.0058458 -0.0079658 
v 0.045172 -0.005897 -0.0080137 
v 0.045321 -0.0055417 -0.0070946 
v 0.043473 0.0074623 -0.0060884 
v 0.044839 -0.0046114 -0.0061882 
v 0.043044 0.0060468 -0.004991 
v 0.043567 0.0060568 -0.0049232 
v 0.043063 0.0067817 -0.0046127 
v 0.043157 0.0064569 -0.0048656 
v 0.044584 -0.0046453 -0.0058801 
v 0.044703 -0.0042695 -0.0056939 
v 0.044748 -0.0043404 -0.0058083 
v 0.044327 -0.0035556 -0.0051686 
v 0.044358 -0.0039499 -0.0052846 
v 0.04442 -0.0032734 -0.0048503 
v 0.04439 -0.0031885 -0.0047788 
v 0.044206 -0.0032449 -0.0048427 
v 0.044062 -0.0025188 -0.0043834 
v 0.044194 -0.0021051 -0.0042719 
v 0.04409 -0.0021024 -0.0042262 
v 0.043801 -0.00095116 -0.0039743 
v 0.043495 -0.00033391 -0.0028443 
v 0.04368 4.73e-06 -0.0027635 
v 0.043766 -0.00029608 -0.0031371 
v 0.043061 0.0043562 -0.0020489 
v 0.043067 0.0044637 -0.0023823 
v 0.043387 2.0386e-05 -0.0027039 
v 0.043773 0.00041196 -0.0025919 
v 0.042967 0.0042701 -0.0019766 
v 0.043369 0.0004148 -0.0025722 
v 0.043489 0.00073711 -0.0022507 
v 0.043082 0.0027792 -0.0018417 
v 0.042597 0.003845 -0.0018691 
v 0.042798 0.0034551 -0.0018129 
v 0.043086 0.003437 -0.0017142 
v 0.046384 0.0060999 -0.020997 
v 0.046108 0.0064458 -0.020986 
v 0.046112 0.0060607 -0.020919 
v 0.046253 0.0059521 -0.020567 
v 0.046474 0.0026907 -0.019555 
v 0.045601 0.0075796 -0.01885 
v 0.046469 0.0025638 -0.019357 
v 0.04525 0.0078135 -0.017561 
v 0.045529 0.0078025 -0.01751 
v 0.04603 0.0010465 -0.017828 
v 0.046641 -0.00012235 -0.017456 
v 0.046517 -0.0015451 -0.01649 
v 0.044953 0.0065712 -0.014861 
v 0.04464 0.006478 -0.014602 
v 0.045055 0.0065994 -0.014422 
v 0.046004 -0.0015117 -0.01487 
v 0.044343 0.0074218 -0.012787 
v 0.044556 0.0074755 -0.012697 
v 0.044292 0.0077166 -0.012446 
v 0.044194 0.0081175 -0.0123 
v 0.04441 0.0081913 -0.012184 
v 0.045747 -0.0021308 -0.013402 
v 0.044102 0.0084496 -0.011885 
v 0.044431 0.0085102 -0.011681 
v 0.044529 0.0083813 -0.011853 
v 0.043923 0.0087558 -0.011355 
v 0.045467 -0.0026184 -0.013152 
v 0.045745 -0.0027721 -0.012643 
v 0.045648 -0.0031842 -0.01234 
v 0.045687 -0.0040249 -0.011722 
v 0.045449 -0.0041068 -0.011773 
v 0.04583 -0.0044691 -0.011361 
v 0.04544 -0.0045413 -0.011463 
v 0.045617 -0.0053859 -0.010759 
v 0.045411 -0.0050023 -0.011138 
v 0.045389 -0.0054356 -0.010816 
v 0.043362 0.0077298 -0.0079748 
v 0.043201 0.0075588 -0.0068514 
v 0.045151 -0.0061122 -0.0089568 
v 0.043603 0.0075663 -0.0068211 
v 0.0431 0.0074785 -0.0064072 
v 0.044806 -0.0059954 -0.0077024 
v 0.044888 -0.0059478 -0.0075781 
v 0.044668 -0.0049954 -0.0066969 
v 0.044614 -0.0047055 -0.006217 
v 0.044795 -0.0049124 -0.0066153 
v 0.04307 0.0071932 -0.0048991 
v 0.044484 -0.0049918 -0.006351 
v 0.044487 -0.004644 -0.0057649 
v 0.04421 -0.0047994 -0.0055418 
v 0.044485 -0.0042748 -0.0056507 
v 0.043705 0.0052599 -0.0045208 
v 0.043993 -0.0036831 -0.0049708 
v 0.043892 -0.0029365 -0.004774 
v 0.043918 -0.0025613 -0.0043958 
v 0.043549 -0.0024529 -0.0043617 
v 0.043803 -0.0014162 -0.0041141 
v 0.043675 -0.00071957 -0.0036412 
v 0.043548 -0.0010271 -0.0037417 
v 0.043592 -0.00070434 -0.0033069 
v 0.042845 0.0043341 -0.0021252 
v 0.042834 0.0044315 -0.0024573 
v 0.043353 -0.00074545 -0.0032383 
v 0.043193 -0.00042001 -0.0028442 
v 0.043018 0.00032779 -0.0023336 
v 0.045877 0.0064215 -0.021034 
v 0.046064 0.00682 -0.020821 
v 0.045883 0.0070964 -0.020363 
v 0.046376 0.0071382 -0.02037 
v 0.046393 0.0043661 -0.02007 
v 0.046335 0.0047269 -0.020018 
v 0.046155 0.0055002 -0.019942 
v 0.046239 0.0051055 -0.019956 
v 0.046217 0.0058349 -0.020217 
v 0.046054 0.0071087 -0.019985 
v 0.046019 0.0070806 -0.019616 
v 0.045549 0.0071223 -0.019561 
v 0.046297 0.0032477 -0.020008 
v 0.045908 0.0073222 -0.019204 
v 0.045729 0.007667 -0.018649 
v 0.046171 0.0025309 -0.019407 
v 0.04589 0.0022556 -0.018408 
v 0.045842 0.0015145 -0.01814 
v 0.045829 0.0018832 -0.018153 
v 0.04625 0.0022955 -0.018335 
v 0.04619 0.0019205 -0.018081 
v 0.045685 0.00056409 -0.017844 
v 0.04607 -0.0014039 -0.017788 
v 0.046172 0.00017905 -0.017541 
v 0.045354 0.0072664 -0.016363 
v 0.045966 -0.0016235 -0.017017 
v 0.04622 -0.0011606 -0.017266 
v 0.046034 -0.001489 -0.017362 
v 0.046139 -0.001562 -0.016907 
v 0.044699 0.0062331 -0.015021 
v 0.044911 0.006507 -0.014959 
v 0.045165 0.006331 -0.015328 
v 0.046061 -0.0017319 -0.015957 
v 0.044683 0.0067556 -0.014128 
v 0.045955 -0.0017735 -0.015395 
v 0.045556 -0.0015872 -0.014979 
v 0.044501 0.0064835 -0.014186 
v 0.04575 -0.0015438 -0.014924 
v 0.04409 0.0078088 -0.012708 
v 0.044033 0.0077341 -0.012807 
v 0.045668 -0.0016342 -0.014237 
v 0.045443 -0.0020042 -0.013914 
v 0.045433 -0.0017177 -0.014359 
v 0.045339 -0.0021081 -0.01392 
v 0.045664 -0.0017641 -0.013774 
v 0.043931 0.0084719 -0.012203 
v 0.045567 -0.0025218 -0.013173 
v 0.045321 -0.0025032 -0.013576 
v 0.045538 -0.0021626 -0.013528 
v 0.043785 0.0087336 -0.011847 
v 0.045246 -0.0031866 -0.012474 
v 0.045639 -0.003577 -0.012058 
v 0.045431 -0.0036542 -0.012084 
v 0.043572 0.0089701 -0.010773 
v 0.043739 0.0086151 -0.010275 
v 0.045193 -0.0053153 -0.011228 
v 0.043524 0.0079076 -0.0087163 
v 0.043241 0.0081977 -0.0086805 
v 0.043493 0.0083395 -0.0090504 
v 0.04555 -0.0057826 -0.010486 
v 0.045196 -0.005554 -0.010806 
v 0.043385 0.0078581 -0.0083889 
v 0.045536 -0.0058935 -0.010338 
v 0.043156 0.0078335 -0.0081976 
v 0.04352 0.0076621 -0.0075236 
v 0.042997 0.0075846 -0.007038 
v 0.04515 -0.0058733 -0.0084284 
v 0.044765 -0.0059562 -0.0085058 
v 0.044791 -0.00568 -0.0072352 
v 0.042631 0.0072397 -0.0052906 
v 0.042887 0.0072718 -0.0052753 
v 0.043095 0.0056567 -0.005019 
v 0.042891 0.0063515 -0.0049047 
v 0.042576 0.0066126 -0.004642 
v 0.042834 0.006832 -0.0048362 
v 0.042786 0.0071639 -0.0048713 
v 0.042569 0.0071768 -0.0049113 
v 0.044382 -0.005007 -0.0059533 
v 0.042913 0.0051664 -0.0044607 
v 0.043099 0.0052764 -0.0047686 
v 0.042805 0.0055785 -0.0047893 
v 0.042694 0.0056127 -0.0047272 
v 0.044078 -0.0051513 -0.0057001 
v 0.043989 -0.0044629 -0.0052105 
v 0.044062 -0.0040873 -0.0050375 
v 0.043486 -0.0020108 -0.0042715 
v 0.043404 -0.0014248 -0.0041295 
v 0.043472 -0.0011135 -0.003771 
v 0.04306 0.0048773 -0.0028576 
v 0.043204 -0.0011484 -0.0034661 
v 0.043464 -0.0010172 -0.0036373 
v 0.042388 0.0042686 -0.0024842 
v 0.042633 0.004271 -0.0021434 
v 0.043169 -3.7239e-05 -0.0027049 
v 0.043105 0.00026997 -0.0024028 
v 0.042862 2.8732e-05 -0.0024137 
v 0.042733 0.00084919 -0.0022872 
v 0.042686 0.001472 -0.002184 
v 0.043197 0.0009081 -0.0022087 
v 0.042448 0.0030876 -0.0019825 
v 0.042436 0.0034206 -0.0018902 
v 0.045562 0.0060131 -0.021058 
v 0.045643 0.006394 -0.02107 
v 0.045851 0.0060663 -0.021014 
v 0.045602 0.0067697 -0.020912 
v 0.045924 0.0046361 -0.020009 
v 0.045623 0.0070626 -0.02043 
v 0.046045 0.003053 -0.019938 
v 0.045734 0.0041931 -0.02013 
v 0.045769 0.0053696 -0.019922 
v 0.045503 0.0056663 -0.019933 
v 0.044931 0.0074665 -0.019046 
v 0.045786 0.0025558 -0.019606 
v 0.046105 0.0026626 -0.019638 
v 0.045396 0.0075917 -0.018753 
v 0.045718 0.0024325 -0.019228 
v 0.045093 0.0075545 -0.018791 
v 0.04588 0.0023375 -0.018777 
v 0.044899 0.0077692 -0.017639 
v 0.045569 0.0014802 -0.018226 
v 0.045635 0.0019325 -0.018533 
v 0.045697 0.0019418 -0.018466 
v 0.045739 0.00068228 -0.01789 
v 0.044738 0.0077106 -0.017135 
v 0.046211 -0.0011397 -0.017643 
v 0.045903 -0.0017768 -0.017747 
v 0.044738 0.0063877 -0.016512 
v 0.044859 0.0063318 -0.016182 
v 0.045081 0.0064459 -0.016145 
v 0.045657 -0.002443 -0.016603 
v 0.045754 -0.0023836 -0.016652 
v 0.045892 -0.0020769 -0.016664 
v 0.045946 -0.0019364 -0.016754 
v 0.044821 0.0062276 -0.015458 
v 0.044475 0.006189 -0.015025 
v 0.044502 0.0060893 -0.015177 
v 0.04556 -0.0026048 -0.015773 
v 0.045909 -0.0020378 -0.016493 
v 0.045677 -0.0024757 -0.016108 
v 0.045703 -0.0021611 -0.015541 
v 0.045607 -0.0025413 -0.015724 
v 0.045549 -0.0025675 -0.015613 
v 0.045444 -0.0018829 -0.015092 
v 0.045482 -0.0022754 -0.01553 
v 0.045674 -0.001808 -0.015352 
v 0.04429 0.0064102 -0.014209 
v 0.044114 0.0065948 -0.013508 
v 0.044379 0.006675 -0.013807 
v 0.044622 0.0068008 -0.013991 
v 0.043848 0.0081058 -0.01272 
v 0.043969 0.0081039 -0.012418 
v 0.043572 0.0084707 -0.012371 
v 0.043871 0.0084417 -0.012299 
v 0.04353 0.0087682 -0.011926 
v 0.045123 -0.0028097 -0.012814 
v 0.043578 0.0090064 -0.011061 
v 0.045245 -0.0032995 -0.012413 
v 0.045258 -0.0039677 -0.012172 
v 0.045227 -0.0036127 -0.012214 
v 0.045009 -0.0045669 -0.011875 
v 0.04504 -0.004042 -0.012244 
v 0.045248 -0.0043985 -0.011885 
v 0.045257 -0.0045907 -0.011735 
v 0.04334 0.008865 -0.0099421 
v 0.043212 0.0085953 -0.008904 
v 0.043162 0.0086743 -0.0088743 
v 0.042908 0.0082522 -0.0084044 
v 0.044939 -0.0059063 -0.010822 
v 0.044743 -0.0060988 -0.0098061 
v 0.042948 0.0081496 -0.0083065 
v 0.045112 -0.0059383 -0.010365 
v 0.044823 -0.0061809 -0.0089524 
v 0.042715 0.007855 -0.0070103 
v 0.042854 0.0075237 -0.0065117 
v 0.042611 0.0077589 -0.0064603 
v 0.044673 -0.0059769 -0.0081401 
v 0.04437 -0.0060735 -0.0077757 
v 0.042754 0.0074403 -0.0061305 
v 0.042888 0.0073695 -0.0058927 
v 0.044521 -0.0060252 -0.0072997 
v 0.044298 -0.0057996 -0.0069417 
v 0.044501 -0.0056505 -0.0072035 
v 0.044472 -0.0052863 -0.0071006 
v 0.042356 0.007145 -0.0049563 
v 0.044224 -0.0061246 -0.0069565 
v 0.044264 -0.005434 -0.0068512 
v 0.044314 -0.0050808 -0.0067469 
v 0.044247 -0.0051003 -0.0063416 
v 0.044091 -0.005853 -0.006583 
v 0.044136 -0.0054275 -0.0064934 
v 0.042288 0.0069286 -0.0046316 
v 0.04254 0.0070531 -0.0046156 
v 0.042508 0.0051513 -0.0044892 
v 0.042459 0.0050388 -0.00415 
v 0.043826 -0.004834 -0.0055107 
v 0.042415 0.004912 -0.0036332 
v 0.043883 -0.0043571 -0.0050799 
v 0.043683 -0.0045409 -0.0051713 
v 0.043635 -0.004134 -0.005078 
v 0.043335 -0.0034836 -0.0049566 
v 0.04329 -0.0026493 -0.0044333 
v 0.042537 0.0048254 -0.0029837 
v 0.043274 -0.00117 -0.0037944 
v 0.043162 -0.0016376 -0.0039294 
v 0.042668 0.0047594 -0.0027907 
v 0.043083 -0.00084876 -0.0030367 
v 0.042919 -0.00010178 -0.0024921 
v 0.042212 0.0033884 -0.0022846 
v 0.042246 0.0030088 -0.0022839 
v 0.042168 0.0037632 -0.0022588 
v 0.04236 0.0034179 -0.0019647 
v 0.042384 0.003546 -0.0019692 
v 0.042475 0.001003 -0.0022947 
v 0.042414 0.0019291 -0.0021491 
v 0.042816 0.0030043 -0.0018876 
v 0.045408 0.0063654 -0.021096 
v 0.045373 0.0067439 -0.020955 
v 0.045486 0.0059049 -0.020726 
v 0.046178 0.0034807 -0.020173 
v 0.045817 0.0035582 -0.020251 
v 0.045475 0.0042399 -0.020129 
v 0.045249 0.0054254 -0.020083 
v 0.045607 0.0057899 -0.020288 
v 0.045394 0.0070371 -0.020476 
v 0.045065 0.0070552 -0.019724 
v 0.045353 0.0070386 -0.019774 
v 0.045567 0.0045232 -0.01981 
v 0.045286 0.0053203 -0.019996 
v 0.04546 0.0049692 -0.019744 
v 0.045489 0.0053402 -0.019702 
v 0.045361 0.0053915 -0.019984 
v 0.045508 0.0025503 -0.019683 
v 0.044716 0.007503 -0.01818 
v 0.045697 0.0023484 -0.018896 
v 0.045386 0.0018598 -0.01859 
v 0.045461 0.0075977 -0.017961 
v 0.044889 0.0077887 -0.017517 
v 0.044597 0.0077263 -0.017594 
v 0.045448 0.00097891 -0.017931 
v 0.04566 -0.001924 -0.017836 
v 0.045924 -0.001731 -0.017867 
v 0.046208 -0.0009767 -0.017665 
v 0.045693 -0.0016394 -0.017949 
v 0.046326 -0.00045689 -0.017574 
v 0.045523 0.00012663 -0.017645 
v 0.045117 0.0075721 -0.016358 
v 0.044295 0.0075672 -0.016643 
v 0.044725 0.006061 -0.016281 
v 0.044632 0.0059569 -0.015926 
v 0.044441 0.0062788 -0.016263 
v 0.044526 0.0063025 -0.0163 
v 0.044465 0.0063998 -0.016344 
v 0.045595 -0.0020327 -0.017246 
v 0.045796 -0.0019862 -0.017073 
v 0.044389 0.0058086 -0.015543 
v 0.044593 0.0058869 -0.015517 
v 0.044417 0.0060924 -0.01507 
v 0.044169 0.0060103 -0.014745 
v 0.045379 -0.001968 -0.015097 
v 0.043985 0.0063074 -0.013879 
v 0.043877 0.006307 -0.013474 
v 0.044202 0.0063902 -0.013845 
v 0.04403 0.0066071 -0.0134 
v 0.043775 0.0070803 -0.013003 
v 0.04378 0.0080135 -0.012802 
v 0.043305 0.0088297 -0.011915 
v 0.044903 -0.0031084 -0.012903 
v 0.043508 0.0087895 -0.011475 
v 0.043238 0.0090174 -0.01153 
v 0.045016 -0.0031702 -0.012592 
v 0.043324 0.0089981 -0.01098 
v 0.045073 -0.0036142 -0.0125 
v 0.04348 0.0090114 -0.01077 
v 0.044989 -0.0058026 -0.01094 
v 0.042763 0.0087268 -0.0091917 
v 0.042921 0.0086005 -0.0087337 
v 0.042367 0.008454 -0.0081438 
v 0.042786 0.0080912 -0.0079017 
v 0.044531 -0.0061882 -0.0098008 
v 0.042605 0.008137 -0.0080276 
v 0.044486 -0.0062617 -0.0094419 
v 0.044713 -0.0061564 -0.009441 
v 0.044308 -0.006369 -0.0086889 
v 0.044061 -0.0064503 -0.0080743 
v 0.044536 -0.0062431 -0.0084961 
v 0.044447 -0.0060515 -0.0081646 
v 0.042311 0.0073976 -0.0061518 
v 0.042546 0.0077271 -0.0063887 
v 0.042519 0.0074096 -0.0060851 
v 0.042514 0.0073162 -0.0057758 
v 0.042259 0.0072776 -0.005775 
v 0.043952 -0.0062328 -0.0067037 
v 0.044218 -0.0061714 -0.0070848 
v 0.042361 0.0072105 -0.0053489 
v 0.043877 -0.006195 -0.0066119 
v 0.04397 -0.0055204 -0.0061164 
v 0.04374 -0.0056602 -0.0061321 
v 0.042263 0.0054003 -0.0044797 
v 0.042179 0.0054667 -0.0044801 
v 0.042481 0.0054975 -0.004729 
v 0.042414 0.0059087 -0.0047016 
v 0.043786 -0.0052946 -0.0056739 
v 0.043527 -0.0049286 -0.0053169 
v 0.0431 -0.0027543 -0.0044884 
v 0.043247 -0.0025517 -0.0041068 
v 0.041984 0.0047 -0.003006 
v 0.043061 -0.0018852 -0.0039273 
v 0.042818 -0.0016076 -0.003611 
v 0.04296 -0.001209 -0.0034159 
v 0.043067 -0.0014934 -0.0037931 
v 0.042239 0.004722 -0.0029283 
v 0.042804 -0.00089191 -0.0030156 
v 0.041997 0.003016 -0.0023793 
v 0.042652 -9.5917e-05 -0.002493 
v 0.042794 -0.00044747 -0.0028302 
v 0.042375 0.0003006 -0.0024046 
v 0.042238 0.0010399 -0.0022538 
v 0.042187 0.001438 -0.0022103 
v 0.042419 0.0013959 -0.0022382 
v 0.042144 0.0017867 -0.0021846 
v 0.042298 0.0026078 -0.0020759 
v 0.042069 0.0021323 -0.0021356 
v 0.045089 0.0058548 -0.020794 
v 0.045593 0.0034951 -0.020299 
v 0.045522 0.0040725 -0.020211 
v 0.044894 0.0069877 -0.019867 
v 0.045539 0.003392 -0.020264 
v 0.045655 0.0032621 -0.020193 
v 0.045288 0.0033739 -0.020027 
v 0.045494 0.0037629 -0.020222 
v 0.045422 0.0041479 -0.020141 
v 0.044666 0.0075069 -0.018996 
v 0.044578 0.0075368 -0.018835 
v 0.044812 0.0075663 -0.018831 
v 0.045461 0.0022628 -0.018896 
v 0.045269 0.0020014 -0.019001 
v 0.045494 0.0023711 -0.019282 
v 0.045238 0.0023129 -0.019338 
v 0.045186 0.0017813 -0.018616 
v 0.045217 0.0018792 -0.018913 
v 0.04438 0.0076913 -0.017768 
v 0.044352 0.0077258 -0.017627 
v 0.045422 -0.0013905 -0.018313 
v 0.045279 -0.00059138 -0.018133 
v 0.045287 -0.00076983 -0.018227 
v 0.04518 0.001386 -0.018316 
v 0.045469 -0.0018724 -0.018002 
v 0.045478 -0.0013296 -0.01826 
v 0.045407 -0.00075329 -0.018139 
v 0.045469 -0.00034209 -0.017744 
v 0.045166 0.00042068 -0.017662 
v 0.04536 0.00054365 -0.017665 
v 0.045466 -0.0022954 -0.017639 
v 0.044764 0.0067944 -0.01649 
v 0.045421 -0.0023439 -0.017618 
v 0.045388 -0.0023651 -0.017257 
v 0.044182 0.0054576 -0.01563 
v 0.044201 0.0058939 -0.016031 
v 0.04408 0.0053473 -0.01526 
v 0.044116 0.0056087 -0.014854 
v 0.044278 0.0057112 -0.015186 
v 0.044181 0.0063493 -0.01474 
v 0.044166 0.0064 -0.014603 
v 0.043981 0.0053139 -0.014869 
v 0.044114 0.0063508 -0.014627 
v 0.044022 0.0062748 -0.014281 
v 0.045349 -0.0026022 -0.015648 
v 0.045259 -0.0022794 -0.015522 
v 0.045136 -0.0020051 -0.015138 
v 0.045039 -0.0022795 -0.015528 
v 0.043937 0.0056114 -0.014498 
v 0.043796 0.0058647 -0.014118 
v 0.044002 0.0059862 -0.014396 
v 0.043762 0.0059671 -0.013975 
v 0.044932 -0.0020479 -0.01521 
v 0.043693 0.0062634 -0.013544 
v 0.043609 0.0062619 -0.013607 
v 0.04485 -0.0020838 -0.014844 
v 0.043778 0.0065847 -0.013127 
v 0.043598 0.0065095 -0.013202 
v 0.043504 0.0068657 -0.013091 
v 0.043758 0.0081801 -0.012712 
v 0.045191 -0.0020327 -0.014421 
v 0.045068 -0.002721 -0.01319 
v 0.045259 -0.0025931 -0.013504 
v 0.044709 -0.0027764 -0.013318 
v 0.043102 0.0090823 -0.011295 
v 0.044843 -0.0031069 -0.012975 
v 0.042831 0.009289 -0.010857 
v 0.0426 0.0092292 -0.010325 
v 0.042589 0.0091479 -0.0098064 
v 0.044787 -0.0040742 -0.012296 
v 0.04268 0.0091788 -0.010109 
v 0.04479 -0.0054211 -0.011322 
v 0.042471 0.0089611 -0.0091003 
v 0.042527 0.0090177 -0.0092329 
v 0.044727 -0.00588 -0.010933 
v 0.042643 0.0084405 -0.0083071 
v 0.044398 -0.0064688 -0.0099068 
v 0.044633 -0.0060822 -0.010225 
v 0.044381 -0.0064562 -0.010007 
v 0.044427 -0.0061155 -0.010346 
v 0.044328 -0.006549 -0.0095461 
v 0.044324 -0.0065413 -0.0099063 
v 0.042522 0.0080182 -0.0076319 
v 0.042209 0.0079127 -0.0072586 
v 0.044269 -0.0065901 -0.0091508 
v 0.044449 -0.0062803 -0.0090704 
v 0.042533 0.0078366 -0.0066466 
v 0.044113 -0.0064264 -0.0087042 
v 0.042332 0.0077202 -0.0064464 
v 0.044258 -0.0063329 -0.0081747 
v 0.044153 -0.0061683 -0.0078287 
v 0.044012 -0.0064235 -0.0079026 
v 0.041977 0.0055037 -0.0048094 
v 0.042107 0.0066255 -0.0047088 
v 0.041866 0.0071176 -0.00527 
v 0.042079 0.0070423 -0.0047503 
v 0.043868 -0.0058706 -0.0064916 
v 0.042201 0.0059404 -0.0047279 
v 0.042142 0.0059439 -0.0048126 
v 0.04219 0.0053388 -0.0043847 
v 0.041931 0.0052848 -0.0041031 
v 0.043713 -0.0056207 -0.0058275 
v 0.042172 0.0050312 -0.0041252 
v 0.041871 0.0051937 -0.0037379 
v 0.041814 0.0052483 -0.0037747 
v 0.043255 -0.0049686 -0.0052954 
v 0.043167 -0.0044523 -0.0048697 
v 0.043106 -0.0046547 -0.004901 
v 0.043451 -0.0047349 -0.0051771 
v 0.04331 -0.0029056 -0.0048037 
v 0.043064 -0.0030717 -0.0046109 
v 0.042113 0.0049624 -0.0037888 
v 0.043058 -0.0044392 -0.0047507 
v 0.042889 -0.0031135 -0.0042891 
v 0.041727 0.0046825 -0.0030536 
v 0.042006 0.0048614 -0.0034038 
v 0.043034 -0.002722 -0.0041575 
v 0.042846 -0.0030881 -0.0042135 
v 0.043124 -0.0022961 -0.0040195 
v 0.042796 -0.0027578 -0.0041593 
v 0.042699 -0.0019293 -0.003936 
v 0.042757 -0.001489 -0.0034503 
v 0.042566 -0.0016702 -0.0035921 
v 0.041977 0.004316 -0.0026646 
v 0.042668 -0.0012652 -0.0031412 
v 0.041868 0.0033831 -0.0023997 
v 0.042508 -0.00054584 -0.0026535 
v 0.042263 -0.0006097 -0.0026645 
v 0.042278 0.0006599 -0.0023307 
v 0.042052 0.00045997 -0.0021201 
v 0.042119 0.00014316 -0.0021785 
v 0.042003 0.00083618 -0.0020679 
v 0.041941 0.0012358 -0.0019982 
v 0.041911 0.001684 -0.001954 
v 0.045314 0.0060118 -0.021147 
v 0.045077 0.0063448 -0.021132 
v 0.04514 0.0067188 -0.020996 
v 0.044917 0.0069866 -0.020567 
v 0.0448 0.005696 -0.020445 
v 0.045165 0.0070116 -0.020522 
v 0.044594 0.0070047 -0.019815 
v 0.045258 0.0029404 -0.020033 
v 0.045147 0.0041307 -0.019897 
v 0.045227 0.0037687 -0.019996 
v 0.044796 0.0040442 -0.01995 
v 0.045181 0.0044821 -0.019839 
v 0.044907 0.0052761 -0.020092 
v 0.044907 0.0048433 -0.019842 
v 0.044473 0.007433 -0.019114 
v 0.04435 0.0075151 -0.018914 
v 0.044994 0.0013929 -0.018643 
v 0.044217 0.0074171 -0.018142 
v 0.0451 0.00088139 -0.017947 
v 0.044905 0.0010441 -0.018385 
v 0.044227 0.0075947 -0.017033 
v 0.0443 0.0076604 -0.017635 
v 0.04548 -0.0015088 -0.018261 
v 0.044133 0.0074657 -0.016636 
v 0.044036 0.0072638 -0.01711 
v 0.044005 0.0071592 -0.016914 
v 0.045438 -0.0022529 -0.017715 
v 0.045186 -0.0023938 -0.017633 
v 0.044161 0.0071332 -0.01663 
v 0.044254 0.0074134 -0.016539 
v 0.044271 0.0067138 -0.016567 
v 0.044977 -0.0026932 -0.016065 
v 0.045515 -0.002395 -0.016828 
v 0.045328 -0.0026426 -0.015763 
v 0.045063 -0.0026172 -0.015665 
v 0.044806 -0.0023506 -0.015312 
v 0.043121 0.0069039 -0.013533 
v 0.043409 0.0065979 -0.013471 
v 0.04312 0.0079918 -0.012907 
v 0.043406 0.0080591 -0.012813 
v 0.04338 0.0087807 -0.012286 
v 0.043047 0.0090594 -0.011894 
v 0.04333 0.0088359 -0.012228 
v 0.044736 -0.0026408 -0.013677 
v 0.044465 -0.0026915 -0.013795 
v 0.044636 -0.0031619 -0.013023 
v 0.042837 0.0093238 -0.01114 
v 0.042799 0.0093574 -0.011004 
v 0.044444 -0.0032799 -0.013017 
v 0.044975 -0.0034732 -0.012636 
v 0.04484 -0.0036735 -0.012567 
v 0.04454 -0.0055828 -0.011318 
v 0.042473 0.0090334 -0.0091808 
v 0.044295 -0.0063791 -0.010732 
v 0.044452 -0.0059949 -0.010971 
v 0.042023 0.0084303 -0.007877 
v 0.044249 -0.0064387 -0.010381 
v 0.042364 0.008351 -0.0079871 
v 0.042307 0.0080434 -0.0076886 
v 0.044173 -0.0066465 -0.0090238 
v 0.044017 -0.0064471 -0.0083479 
v 0.043924 -0.0067064 -0.0087166 
v 0.043818 -0.0065202 -0.0083663 
v 0.043907 -0.0064516 -0.0078745 
v 0.044029 -0.0061889 -0.0074656 
v 0.041735 0.0055072 -0.0051593 
v 0.041988 0.0060077 -0.0052147 
v 0.041733 0.0070075 -0.0054823 
v 0.042027 0.0059315 -0.0051281 
v 0.041936 0.0068696 -0.0050207 
v 0.041879 0.0069156 -0.0051536 
v 0.043583 -0.0059993 -0.0062712 
v 0.043512 -0.0062974 -0.0067321 
v 0.043358 -0.0060816 -0.0063044 
v 0.043542 -0.0059385 -0.005887 
v 0.043443 -0.0058943 -0.0057748 
v 0.041633 0.0051907 -0.0038056 
v 0.043177 -0.0057433 -0.005492 
v 0.043128 -0.0057576 -0.0054659 
v 0.043408 -0.0052792 -0.0056428 
v 0.041803 0.0048377 -0.0033994 
v 0.041589 0.0048251 -0.0034407 
v 0.041809 0.0051607 -0.0036743 
v 0.042811 -0.0043817 -0.0045289 
v 0.04281 -0.0042729 -0.0044698 
v 0.042996 -0.003546 -0.0046543 
v 0.042756 -0.004254 -0.0044397 
v 0.041375 0.0038278 -0.0025126 
v 0.041727 0.0042595 -0.002695 
v 0.041483 0.0042972 -0.0027902 
v 0.042269 -0.0017053 -0.0032918 
v 0.042419 -0.0013408 -0.0031781 
v 0.042356 -0.0019302 -0.0036014 
v 0.042394 -0.00089261 -0.002983 
v 0.041773 0.0038294 -0.0024099 
v 0.041443 0.0033203 -0.002435 
v 0.041984 -0.00020086 -0.0025174 
v 0.042355 -0.00018118 -0.0025018 
v 0.042016 0.0025781 -0.0021548 
v 0.04167 0.0021309 -0.0021992 
v 0.042075 7.9208e-05 -0.0021959 
v 0.042049 0.00016422 -0.0021268 
v 0.041828 0.0014414 -0.0019365 
v 0.04484 0.006729 -0.02102 
v 0.044114 0.0068737 -0.020791 
v 0.044183 0.0069599 -0.019894 
v 0.045056 0.0033204 -0.020029 
v 0.044817 0.0032625 -0.020076 
v 0.04502 0.0036613 -0.020012 
v 0.044783 0.0036597 -0.020038 
v 0.045122 0.0024558 -0.019714 
v 0.044206 0.0074562 -0.019083 
v 0.044853 0.0022725 -0.019413 
v 0.044022 0.0074508 -0.018783 
v 0.045018 0.0018982 -0.019038 
v 0.045026 0.0015201 -0.018717 
v 0.045261 -0.0019928 -0.018006 
v 0.045289 -0.0018004 -0.018344 
v 0.044865 -0.00033961 -0.017878 
v 0.045018 -0.0023261 -0.018136 
v 0.043991 0.0066868 -0.016643 
v 0.044975 -0.0028165 -0.017227 
v 0.04492 -0.0029228 -0.017307 
v 0.043769 0.0054063 -0.015697 
v 0.044755 -0.0030299 -0.016182 
v 0.044792 -0.0030483 -0.016427 
v 0.044668 -0.0027905 -0.015829 
v 0.044703 -0.0024509 -0.015368 
v 0.044605 -0.0021742 -0.014788 
v 0.044722 -0.0023456 -0.015207 
v 0.043113 0.0065531 -0.013641 
v 0.043291 0.0068972 -0.013169 
v 0.043128 0.0069694 -0.013442 
v 0.043006 0.0072669 -0.013155 
v 0.043229 0.0072605 -0.013064 
v 0.042911 0.0076974 -0.01304 
v 0.042839 0.0083361 -0.012914 
v 0.043059 0.0083712 -0.012551 
v 0.044454 -0.0024691 -0.014938 
v 0.042871 0.0084177 -0.012831 
v 0.042945 0.0087583 -0.012392 
v 0.044277 -0.003066 -0.013842 
v 0.04463 -0.0022592 -0.014109 
v 0.044451 -0.0030908 -0.013423 
v 0.042491 0.0093388 -0.011556 
v 0.042765 0.0091069 -0.011548 
v 0.044167 -0.0040392 -0.012764 
v 0.044421 -0.0036863 -0.012728 
v 0.044113 -0.0042456 -0.012388 
v 0.044315 -0.0045817 -0.012063 
v 0.044402 -0.004185 -0.012342 
v 0.044299 -0.0058215 -0.011462 
v 0.044317 -0.0058819 -0.011399 
v 0.044509 -0.0054699 -0.011396 
v 0.043935 -0.0060765 -0.011155 
v 0.041988 0.0088416 -0.008698 
v 0.042302 0.0090006 -0.0092324 
v 0.042267 0.0086146 -0.0087707 
v 0.041983 0.0089343 -0.0089632 
v 0.044197 -0.0064435 -0.010682 
v 0.041856 0.0087421 -0.0081059 
v 0.04179 0.008712 -0.0080393 
v 0.041724 0.0083218 -0.0077311 
v 0.041827 0.0087906 -0.0081916 
v 0.042067 0.0082788 -0.0076961 
v 0.041812 0.0079452 -0.0073863 
v 0.044192 -0.0066611 -0.0092561 
v 0.043731 -0.0068462 -0.0087496 
v 0.041669 0.0077728 -0.0067523 
v 0.041632 0.0073206 -0.0063153 
v 0.042099 0.0077153 -0.0065549 
v 0.043769 -0.0065253 -0.0080451 
v 0.042057 0.0073511 -0.0062078 
v 0.042017 0.0072353 -0.0058102 
v 0.043581 -0.0062572 -0.0074832 
v 0.041565 0.006662 -0.0056176 
v 0.041818 0.0060684 -0.0055591 
v 0.043268 -0.0060773 -0.0059105 
v 0.042991 -0.0062126 -0.0056963 
v 0.043174 -0.0058285 -0.0055314 
v 0.042975 -0.0061019 -0.0055976 
v 0.041953 0.0054278 -0.004464 
v 0.041463 0.0052289 -0.0040516 
v 0.043018 -0.0054521 -0.0054533 
v 0.042791 -0.0049603 -0.0052992 
v 0.042695 -0.0046472 -0.0048993 
v 0.042635 -0.0036322 -0.0043695 
v 0.042718 -0.0023229 -0.0040699 
v 0.042418 -0.00205 -0.0037622 
v 0.042297 -0.0023733 -0.0040872 
v 0.042135 -0.0020883 -0.0037246 
v 0.041341 0.0029059 -0.0022359 
v 0.04162 0.0030057 -0.0024518 
v 0.042108 -0.0009889 -0.0028048 
v 0.041831 -0.0010302 -0.002784 
v 0.042018 -0.00059476 -0.0026513 
v 0.041722 -0.00034042 -0.0023482 
v 0.041299 0.0024576 -0.0022265 
v 0.041222 0.0028068 -0.0022115 
v 0.04158 0.0025666 -0.0022255 
v 0.04187 0.0002241 -0.0021624 
v 0.04181 0.0017446 -0.0019378 
v 0.044536 0.0062421 -0.02131 
v 0.044092 0.006931 -0.02068 
v 0.044565 0.0069663 -0.020577 
v 0.044681 0.0049415 -0.020165 
v 0.044622 0.0053265 -0.020219 
v 0.044854 0.0044877 -0.019897 
v 0.044491 0.0043983 -0.019994 
v 0.043997 0.0074034 -0.019168 
v 0.044772 0.0014293 -0.018766 
v 0.045038 -0.0018097 -0.018436 
v 0.045081 -0.0014009 -0.01838 
v 0.04474 -0.00088004 -0.018405 
v 0.044465 0.00080884 -0.018072 
v 0.044799 -0.0023881 -0.018156 
v 0.044874 -0.002214 -0.018518 
v 0.045089 -0.0022313 -0.01816 
v 0.044679 -0.00065114 -0.018252 
v 0.044597 -0.00065217 -0.017919 
v 0.044735 -0.00035803 -0.017844 
v 0.044817 -0.0024846 -0.017791 
v 0.044515 -0.00033734 -0.017596 
v 0.044717 0.00034153 -0.017726 
v 0.044963 -0.0027828 -0.017462 
v 0.04359 0.006624 -0.016716 
v 0.043621 0.0058607 -0.016135 
v 0.044694 -0.0032546 -0.017197 
v 0.044745 -0.0032843 -0.017026 
v 0.043386 0.0055614 -0.015312 
v 0.044609 -0.003361 -0.016354 
v 0.043584 0.0053263 -0.01497 
v 0.043541 0.0055549 -0.014506 
v 0.043382 0.0058708 -0.014093 
v 0.043149 0.0060199 -0.014241 
v 0.043038 0.0062297 -0.014029 
v 0.044311 -0.0025269 -0.015334 
v 0.043299 0.0061407 -0.013735 
v 0.043117 0.0061777 -0.014022 
v 0.044174 -0.0026414 -0.014708 
v 0.042843 0.0073295 -0.01344 
v 0.042632 0.0079868 -0.013046 
v 0.042594 0.0083968 -0.01293 
v 0.042791 0.008473 -0.012835 
v 0.044347 -0.0026086 -0.014247 
v 0.044132 -0.0030038 -0.014291 
v 0.044336 -0.002601 -0.014559 
v 0.044079 -0.0031762 -0.013917 
v 0.042273 0.0093212 -0.011663 
v 0.042735 0.0091069 -0.011918 
v 0.04424 -0.0035256 -0.013181 
v 0.044237 -0.0032199 -0.013486 
v 0.042627 0.009332 -0.011145 
v 0.043872 -0.005895 -0.011575 
v 0.04463 -0.0049668 -0.011698 
v 0.044231 -0.0063576 -0.010803 
v 0.041652 0.0087932 -0.008344 
v 0.043747 -0.0069268 -0.010187 
v 0.043989 -0.0065836 -0.010216 
v 0.043717 -0.0069942 -0.0098398 
v 0.041465 0.0081089 -0.007006 
v 0.041227 0.0072001 -0.0063332 
v 0.043512 -0.0071892 -0.0086727 
v 0.043419 -0.007224 -0.0084999 
v 0.04363 -0.006843 -0.0084402 
v 0.043343 -0.0065165 -0.0083263 
v 0.043509 -0.0065202 -0.008023 
v 0.043239 -0.0063017 -0.0079829 
v 0.041367 0.0071674 -0.0060137 
v 0.043208 -0.0063046 -0.0076096 
v 0.041599 0.0071429 -0.0058708 
v 0.042932 -0.0065174 -0.0061795 
v 0.043168 -0.0063618 -0.0063127 
v 0.042921 -0.006454 -0.0060411 
v 0.04306 -0.0061756 -0.0059649 
v 0.04183 0.0055013 -0.0049251 
v 0.041346 0.0046523 -0.0031339 
v 0.042551 -0.0043606 -0.0045579 
v 0.0423 -0.0028451 -0.0042414 
v 0.041932 -0.0024026 -0.0038066 
v 0.041987 -0.0024975 -0.0039199 
v 0.042058 -0.0017154 -0.0033022 
v 0.041695 -0.001475 -0.0029494 
v 0.041816 -0.0018146 -0.0033664 
v 0.041091 0.0045289 -0.0030838 
v 0.041993 -0.0013344 -0.0031331 
v 0.041786 -0.00065018 -0.0026509 
v 0.041409 0.0021298 -0.0022312 
v 0.04111 0.0029132 -0.0022543 
v 0.041628 -8.567e-05 -0.0022409 
v 0.041433 -0.00033546 -0.0022812 
v 0.04161 0.0014858 -0.0019649 
v 0.041207 0.001116 -0.0020503 
v 0.041403 0.0017133 -0.0020049 
v 0.0445 0.005616 -0.022142 
v 0.044365 0.0063214 -0.02208 
v 0.044454 0.0055706 -0.021766 
v 0.044409 0.0062995 -0.022014 
v 0.044419 0.0059495 -0.022102 
v 0.044487 0.00597 -0.021712 
v 0.044634 0.0059095 -0.021338 
v 0.044357 0.0063048 -0.021674 
v 0.044307 0.0053369 -0.021108 
v 0.044638 0.0057995 -0.021204 
v 0.04449 0.0056565 -0.020557 
v 0.044276 0.0045211 -0.020391 
v 0.044445 0.0048329 -0.020258 
v 0.044434 0.0052499 -0.020283 
v 0.043908 0.0068935 -0.019971 
v 0.044713 0.0029259 -0.020149 
v 0.044332 0.0027594 -0.019915 
v 0.044321 0.0044513 -0.020302 
v 0.044662 0.0028101 -0.020103 
v 0.044256 0.0017962 -0.019177 
v 0.044736 0.0018694 -0.019097 
v 0.044631 -0.0014844 -0.018846 
v 0.043727 0.007213 -0.017466 
v 0.044646 -0.0013649 -0.0188 
v 0.044477 -0.00068422 -0.018676 
v 0.044268 -0.00040175 -0.017991 
v 0.044366 -0.00033785 -0.017886 
v 0.044213 0.00037314 -0.017832 
v 0.044397 0.00026032 -0.017511 
v 0.044409 0.00067065 -0.01772 
v 0.043171 0.0066196 -0.016837 
v 0.043689 0.0070087 -0.016735 
v 0.043689 0.0071108 -0.01686 
v 0.043434 0.0056453 -0.015697 
v 0.044657 -0.0033643 -0.016992 
v 0.043068 0.005656 -0.01495 
v 0.043318 0.0055493 -0.014971 
v 0.044433 -0.0031584 -0.015868 
v 0.044319 -0.0035298 -0.01609 
v 0.043195 0.0058081 -0.014582 
v 0.044251 -0.002865 -0.015509 
v 0.044174 -0.0032173 -0.015528 
v 0.044438 -0.002746 -0.015742 
v 0.042771 0.0064768 -0.013771 
v 0.042721 0.0076333 -0.013141 
v 0.042561 0.0077001 -0.013414 
v 0.042364 0.0083553 -0.013024 
v 0.043978 -0.0030264 -0.014709 
v 0.042346 0.0087563 -0.012849 
v 0.042199 0.0090173 -0.012495 
v 0.042496 0.0087331 -0.012545 
v 0.042339 0.0090499 -0.012076 
v 0.043817 -0.0036369 -0.013573 
v 0.04409 -0.0034823 -0.013586 
v 0.044138 -0.0036441 -0.013216 
v 0.043793 -0.0037535 -0.013217 
v 0.043946 -0.0040397 -0.012888 
v 0.043695 -0.0041278 -0.01294 
v 0.043875 -0.0049699 -0.011923 
v 0.041765 0.0091345 -0.01014 
v 0.043912 -0.0051755 -0.0118 
v 0.043651 -0.0055665 -0.011892 
v 0.043741 -0.0055093 -0.011855 
v 0.043981 -0.0055208 -0.011545 
v 0.043954 -0.005974 -0.011485 
v 0.043826 -0.0064736 -0.010835 
v 0.043651 -0.0063313 -0.011294 
v 0.043803 -0.0065927 -0.010474 
v 0.04342 -0.0065888 -0.01093 
v 0.041394 0.0087439 -0.0082644 
v 0.041429 0.0080679 -0.0069265 
v 0.041366 0.0081357 -0.0070166 
v 0.043473 -0.00724 -0.0088127 
v 0.043203 -0.0069918 -0.0081752 
v 0.043148 -0.0073063 -0.0081618 
v 0.043397 -0.0068478 -0.0084148 
v 0.043198 -0.0066248 -0.0080788 
v 0.043096 -0.0066313 -0.0076404 
v 0.041105 0.0067235 -0.0056945 
v 0.041337 0.0070809 -0.0059091 
v 0.041294 0.0070904 -0.0059795 
v 0.041448 0.005995 -0.0056682 
v 0.04306 -0.0070167 -0.0077912 
v 0.04304 -0.006471 -0.00687 
v 0.041457 0.0055584 -0.0054223 
v 0.041209 0.005834 -0.0054243 
v 0.041311 0.0066129 -0.0056273 
v 0.042927 -0.0070681 -0.0071048 
v 0.042775 -0.0069351 -0.0065982 
v 0.042747 -0.0068588 -0.0062419 
v 0.042804 -0.0065627 -0.0060259 
v 0.0422 -0.0050751 -0.0054244 
v 0.042333 -0.0043294 -0.0045626 
v 0.042066 -0.0039677 -0.0045048 
v 0.041914 -0.0021036 -0.0037092 
v 0.041659 -0.001378 -0.0028392 
v 0.041105 0.0020477 -0.0020323 
v 0.04159 -0.0010694 -0.0027313 
v 0.041569 -0.00070869 -0.0024414 
v 0.04147 -0.00070729 -0.0023786 
v 0.041351 0.00010088 -0.002195 
v 0.041171 -0.00037907 -0.0020417 
v 0.040983 0.00077816 -0.0018338 
v 0.041053 7.5584e-05 -0.0019071 
v 0.04097 0.00066428 -0.0018173 
v 0.041038 0.0006053 -0.0018667 
v 0.044239 0.0051658 -0.021959 
v 0.044148 0.0049998 -0.021823 
v 0.044438 0.0065874 -0.021222 
v 0.044291 0.0051638 -0.021811 
v 0.044152 0.0049461 -0.021179 
v 0.044287 0.005287 -0.020636 
v 0.043899 0.0066024 -0.020878 
v 0.043775 0.0067731 -0.020523 
v 0.044234 0.0048358 -0.020407 
v 0.044162 0.0049371 -0.020752 
v 0.044416 0.0031697 -0.020139 
v 0.044186 0.0032791 -0.020181 
v 0.044476 0.0040455 -0.020043 
v 0.04451 0.0036002 -0.020072 
v 0.044052 0.0039198 -0.020097 
v 0.044199 0.0024151 -0.019926 
v 0.044428 0.002428 -0.01991 
v 0.04375 0.0074066 -0.019177 
v 0.04478 0.0024288 -0.019791 
v 0.044215 0.0023635 -0.019896 
v 0.044044 0.0022353 -0.019589 
v 0.044498 0.0019305 -0.019208 
v 0.044578 0.0022449 -0.019439 
v 0.043651 0.0074387 -0.019064 
v 0.043414 0.0073332 -0.018571 
v 0.043831 0.0074496 -0.018962 
v 0.044568 -0.0013358 -0.01887 
v 0.044114 -0.0007926 -0.018886 
v 0.044519 -0.00079088 -0.018752 
v 0.043554 0.0072105 -0.017624 
v 0.044835 -0.0022996 -0.018484 
v 0.044785 -0.0017707 -0.018566 
v 0.043242 0.0071286 -0.017405 
v 0.04331 0.0070199 -0.016848 
v 0.044445 -0.0024643 -0.018265 
v 0.043116 0.0070081 -0.017149 
v 0.044584 -0.0027626 -0.017883 
v 0.044741 -0.0028734 -0.017488 
v 0.044338 -0.0028613 -0.017946 
v 0.04308 0.0061394 -0.016589 
v 0.043009 0.0056368 -0.015507 
v 0.043152 0.0056159 -0.015372 
v 0.042862 0.0061656 -0.014193 
v 0.044147 -0.0035931 -0.015607 
v 0.042531 0.0066124 -0.014065 
v 0.044219 -0.0035402 -0.015638 
v 0.042642 0.0069006 -0.013671 
v 0.042597 0.006523 -0.014071 
v 0.042435 0.0069411 -0.013733 
v 0.04229 0.0078399 -0.013563 
v 0.042606 0.0075342 -0.013514 
v 0.043901 -0.0033461 -0.01518 
v 0.044077 -0.0029192 -0.015136 
v 0.042439 0.007997 -0.013127 
v 0.042291 0.0080372 -0.013415 
v 0.042155 0.0083611 -0.013114 
v 0.042078 0.0086893 -0.012993 
v 0.042291 0.0087529 -0.012888 
v 0.043916 -0.0031568 -0.014322 
v 0.04373 -0.003489 -0.014412 
v 0.043951 -0.0034455 -0.013964 
v 0.043881 -0.003512 -0.01396 
v 0.041944 0.0090235 -0.012563 
v 0.04362 -0.0036787 -0.013753 
v 0.042314 0.0093478 -0.011367 
v 0.041586 0.0091778 -0.010579 
v 0.041679 0.0092437 -0.01123 
v 0.043742 -0.0042705 -0.012523 
v 0.043471 -0.0047676 -0.012219 
v 0.041441 0.0093802 -0.010129 
v 0.043687 -0.005428 -0.011917 
v 0.043643 -0.0046514 -0.012236 
v 0.043464 -0.0051476 -0.011972 
v 0.041398 0.0093684 -0.0098406 
v 0.041237 0.00914 -0.0087608 
v 0.041161 0.0091794 -0.0086835 
v 0.043582 -0.0068992 -0.01052 
v 0.041165 0.0083373 -0.0078769 
v 0.043647 -0.0070314 -0.010024 
v 0.043385 -0.0072056 -0.0095639 
v 0.04326 -0.0071751 -0.0098483 
v 0.043301 -0.0070773 -0.01021 
v 0.041514 0.0081591 -0.0073244 
v 0.043205 -0.0075083 -0.0095663 
v 0.043196 -0.0075651 -0.009395 
v 0.041067 0.0081793 -0.0074255 
v 0.04137 0.0076507 -0.0066447 
v 0.041172 0.0080013 -0.0067218 
v 0.043145 -0.0074053 -0.0083713 
v 0.043107 -0.0076369 -0.0088178 
v 0.041094 0.0068084 -0.0060426 
v 0.042837 -0.0072265 -0.0070754 
v 0.042782 -0.0075043 -0.0074515 
v 0.042825 -0.0074689 -0.007506 
v 0.043002 -0.0071428 -0.0076966 
v 0.04076 0.0064926 -0.0053585 
v 0.041112 0.0054239 -0.0050827 
v 0.042622 -0.007242 -0.0066853 
v 0.042348 -0.0062246 -0.0056686 
v 0.042175 -0.0047013 -0.0050542 
v 0.041275 0.0047869 -0.0035102 
v 0.042311 -0.0047334 -0.0050368 
v 0.042237 -0.0046418 -0.0049181 
v 0.041806 -0.0039887 -0.0044976 
v 0.042043 -0.0036086 -0.0044428 
v 0.040793 0.0045933 -0.0032382 
v 0.040803 0.0042212 -0.002921 
v 0.041635 -0.0021573 -0.0034775 
v 0.041321 -0.0019031 -0.0030588 
v 0.041463 -0.0015491 -0.0029486 
v 0.041575 -0.0017818 -0.0032878 
v 0.04073 0.0033097 -0.0025625 
v 0.0406 0.0036768 -0.0026061 
v 0.041367 -0.0015067 -0.0025899 
v 0.041073 -0.0012308 -0.0022013 
v 0.041139 -0.0015796 -0.0025231 
v 0.041313 -0.0011036 -0.0024521 
v 0.041256 -0.0007687 -0.0023529 
v 0.040823 0.0006892 -0.0018796 
v 0.041058 0.0018534 -0.0019972 
v 0.040673 0.0019657 -0.0020726 
v 0.040982 -0.001282 -0.0021648 
v 0.044443 0.0056076 -0.022195 
v 0.044005 0.0062115 -0.022124 
v 0.044113 0.0054868 -0.022225 
v 0.044452 0.005517 -0.02213 
v 0.044126 0.0063362 -0.021678 
v 0.044307 0.006348 -0.022008 
v 0.044044 0.004649 -0.021609 
v 0.044007 0.0046498 -0.021657 
v 0.043915 0.0065685 -0.021255 
v 0.04414 0.0045753 -0.020762 
v 0.044228 0.0044082 -0.020408 
v 0.043666 0.0065247 -0.020882 
v 0.044161 0.003118 -0.020152 
v 0.043853 0.0043308 -0.020491 
v 0.043532 0.007339 -0.019272 
v 0.043894 0.0027372 -0.019921 
v 0.044092 0.0032326 -0.020144 
v 0.043761 0.0038927 -0.019862 
v 0.043475 0.0074147 -0.019077 
v 0.043383 0.0073139 -0.018831 
v 0.044417 -0.0015178 -0.01889 
v 0.043384 0.0072734 -0.018207 
v 0.044209 -0.0023523 -0.01873 
v 0.044244 -0.0019623 -0.018974 
v 0.044455 -0.0023081 -0.018628 
v 0.044459 -0.001944 -0.01865 
v 0.044158 0.00096866 -0.018573 
v 0.043128 0.0070669 -0.017378 
v 0.043922 -0.00043651 -0.018089 
v 0.044206 -2.1942e-05 -0.017885 
v 0.04385 -4.5761e-05 -0.018068 
v 0.04384 0.00031177 -0.017952 
v 0.04387 0.00071751 -0.018219 
v 0.042904 0.0058222 -0.016651 
v 0.044361 -0.0029921 -0.017552 
v 0.04406 -0.0034872 -0.017278 
v 0.044148 -0.0032591 -0.017687 
v 0.044254 -0.0034361 -0.017111 
v 0.044073 -0.0033829 -0.017618 
v 0.044044 -0.0037964 -0.017018 
v 0.042938 0.0056893 -0.015806 
v 0.042514 0.006268 -0.014988 
v 0.042811 0.0058908 -0.015053 
v 0.044047 -0.0038355 -0.016895 
v 0.043844 -0.0039947 -0.016301 
v 0.043944 -0.0039293 -0.016299 
v 0.042532 0.0064468 -0.014445 
v 0.043685 -0.0035079 -0.015331 
v 0.044015 -0.0036643 -0.015827 
v 0.04229 0.0070009 -0.014073 
v 0.042092 0.0080045 -0.013886 
v 0.041993 0.0083718 -0.013454 
v 0.041644 0.008716 -0.01308 
v 0.043514 -0.0039056 -0.014119 
v 0.043448 -0.0039798 -0.014113 
v 0.043536 -0.0035647 -0.014607 
v 0.041668 0.0090577 -0.012556 
v 0.041923 0.0090627 -0.012158 
v 0.041493 0.0093389 -0.012074 
v 0.043541 -0.0040899 -0.01332 
v 0.043608 -0.0039953 -0.013375 
v 0.041801 0.0092969 -0.011723 
v 0.041357 0.009232 -0.010971 
v 0.043477 -0.0046015 -0.012591 
v 0.043304 -0.0050673 -0.012305 
v 0.043213 -0.0050132 -0.012418 
v 0.041144 0.0093385 -0.010045 
v 0.04116 0.0093395 -0.0097183 
v 0.043451 -0.005449 -0.012012 
v 0.043253 -0.0056005 -0.012002 
v 0.043487 -0.0059513 -0.011663 
v 0.043243 -0.0060417 -0.011688 
v 0.043368 -0.0064331 -0.011323 
v 0.041213 0.0092424 -0.0090238 
v 0.043189 -0.0068319 -0.011067 
v 0.041135 0.0090679 -0.0084765 
v 0.043317 -0.0069641 -0.010623 
v 0.043083 -0.0071042 -0.010287 
v 0.040915 0.0087667 -0.0082572 
v 0.041097 0.0086873 -0.0081576 
v 0.040867 0.0085237 -0.007811 
v 0.040723 0.0081083 -0.0071664 
v 0.040904 0.0079876 -0.0067157 
v 0.043063 -0.0077002 -0.0088353 
v 0.043049 -0.007687 -0.0086814 
v 0.040711 0.0071347 -0.006406 
v 0.040984 0.0076531 -0.0066948 
v 0.040959 0.0071968 -0.0064267 
v 0.042781 -0.0075303 -0.0075335 
v 0.042874 -0.0074479 -0.0078752 
v 0.040732 0.0067864 -0.0061349 
v 0.041119 0.0059051 -0.0053956 
v 0.04071 0.0058906 -0.0054442 
v 0.04099 0.0065056 -0.0053659 
v 0.042449 -0.0073269 -0.0069525 
v 0.042552 -0.0072539 -0.0063139 
v 0.04241 -0.0066237 -0.0060449 
v 0.042465 -0.0072221 -0.0061564 
v 0.042265 -0.0057706 -0.0055548 
v 0.042063 -0.0047059 -0.0053432 
v 0.040824 0.0051222 -0.0040966 
v 0.040388 0.0046979 -0.0037138 
v 0.041985 -0.0063166 -0.0053399 
v 0.042037 -0.0059553 -0.005315 
v 0.041917 -0.0048851 -0.005111 
v 0.042013 -0.0055371 -0.0052437 
v 0.041879 -0.0058338 -0.0049732 
v 0.041952 -0.0045014 -0.0050045 
v 0.041711 -0.0048609 -0.0047317 
v 0.04065 0.0047127 -0.0036361 
v 0.040066 0.0045266 -0.0034159 
v 0.041616 -0.0045038 -0.0043557 
v 0.041927 -0.0043888 -0.004624 
v 0.041768 -0.0035226 -0.0044247 
v 0.041513 -0.0037202 -0.0042123 
v 0.040252 0.0041366 -0.0030168 
v 0.040548 0.0040496 -0.0028702 
v 0.041548 -0.0041575 -0.0042686 
v 0.041343 -0.0030427 -0.004056 
v 0.041707 -0.0028661 -0.0042785 
v 0.041561 -0.002534 -0.0039042 
v 0.041298 -0.0025475 -0.0038837 
v 0.041379 -0.0022427 -0.0034985 
v 0.040595 0.0028086 -0.0023084 
v 0.040754 0.0024178 -0.0022876 
v 0.041177 -0.0019076 -0.0026761 
v 0.040965 -0.0020126 -0.0027046 
v 0.041051 -0.0013253 -0.0022221 
v 0.040533 0.00097541 -0.0018866 
v 0.040798 0.001222 -0.0020932 
v 0.044116 0.0056318 -0.02225 
v 0.043806 0.005187 -0.022013 
v 0.044004 0.0056097 -0.022213 
v 0.043669 0.0060857 -0.021891 
v 0.043968 0.0045433 -0.021566 
v 0.043997 0.0045588 -0.021202 
v 0.043791 0.0041642 -0.021174 
v 0.043528 0.0065145 -0.020522 
v 0.043302 0.0064405 -0.020634 
v 0.043566 0.0067901 -0.020197 
v 0.043772 0.0042186 -0.020095 
v 0.043364 0.0070441 -0.019703 
v 0.043794 0.0035187 -0.019895 
v 0.043603 0.0034129 -0.019926 
v 0.04361 0.0038591 -0.020289 
v 0.043646 0.003956 -0.020215 
v 0.043707 0.0022134 -0.019631 
v 0.043663 0.0017785 -0.019329 
v 0.044011 -0.0022508 -0.019138 
v 0.044028 -0.0013421 -0.019319 
v 0.04419 -0.0017792 -0.019064 
v 0.043824 -0.00027768 -0.019124 
v 0.043878 -0.00049094 -0.019225 
v 0.04389 0.0013181 -0.018934 
v 0.043818 0.0008494 -0.018617 
v 0.042935 0.0066809 -0.017179 
v 0.044063 -0.00068129 -0.018454 
v 0.043872 -0.00037136 -0.01879 
v 0.043854 -0.00036802 -0.018417 
v 0.04374 -9.697e-06 -0.018732 
v 0.044197 -0.0027605 -0.018365 
v 0.043744 0.00041145 -0.018297 
v 0.04274 0.0066369 -0.017493 
v 0.044146 -0.0029527 -0.017997 
v 0.043973 -0.0032379 -0.018056 
v 0.042899 0.0061559 -0.016907 
v 0.042679 0.0058022 -0.016651 
v 0.042645 0.0062617 -0.017057 
v 0.042705 0.0061691 -0.016971 
v 0.042884 0.0064919 -0.016924 
v 0.0429 0.0057199 -0.016288 
v 0.042569 0.0056762 -0.015994 
v 0.04387 -0.0038537 -0.017219 
v 0.04248 0.0058978 -0.015577 
v 0.042702 0.005903 -0.015408 
v 0.042606 0.005995 -0.015416 
v 0.043999 -0.0038815 -0.0169 
v 0.04223 0.0066007 -0.014987 
v 0.042151 0.0069236 -0.014506 
v 0.043864 -0.0039409 -0.01604 
v 0.04216 0.0073739 -0.014071 
v 0.041858 0.0081939 -0.01401 
v 0.043499 -0.0038896 -0.014244 
v 0.041648 0.0092949 -0.01216 
v 0.043437 -0.0040202 -0.013728 
v 0.043336 -0.0041436 -0.01337 
v 0.043334 -0.0042446 -0.013004 
v 0.043137 -0.0045059 -0.013143 
v 0.041481 0.0092808 -0.011367 
v 0.04102 0.0094664 -0.010842 
v 0.04109 0.0095592 -0.011234 
v 0.041227 0.0095173 -0.011312 
v 0.04307 -0.0046013 -0.013085 
v 0.043234 -0.0046315 -0.012732 
v 0.041341 0.0091599 -0.010614 
v 0.042852 -0.0055857 -0.012172 
v 0.04292 -0.0068649 -0.011162 
v 0.041206 0.0093045 -0.009436 
v 0.040952 0.0091181 -0.0085958 
v 0.043101 -0.0070222 -0.010618 
v 0.040684 0.008984 -0.0082347 
v 0.040574 0.008962 -0.008196 
v 0.040669 0.0090632 -0.0083748 
v 0.042867 -0.007183 -0.010308 
v 0.040813 0.0082145 -0.0075151 
v 0.043041 -0.0074674 -0.0099138 
v 0.040507 0.008161 -0.0071691 
v 0.043103 -0.0076135 -0.0093841 
v 0.042854 -0.0077119 -0.0087087 
v 0.040687 0.0080125 -0.0067808 
v 0.040437 0.0080389 -0.0068152 
v 0.040428 0.0079262 -0.0064675 
v 0.040625 0.0079459 -0.0064441 
v 0.042522 -0.0078794 -0.0083296 
v 0.042714 -0.0075159 -0.0082246 
v 0.040618 0.0066228 -0.0054849 
v 0.040478 0.0070284 -0.0060869 
v 0.042305 -0.007652 -0.0071876 
v 0.042596 -0.0075431 -0.0075275 
v 0.042171 -0.0077212 -0.0065295 
v 0.04209 -0.0077872 -0.0065238 
v 0.042226 -0.0077162 -0.0071502 
v 0.040399 0.0051913 -0.0046743 
v 0.042199 -0.0074666 -0.0060128 
v 0.040454 0.0050517 -0.0040424 
v 0.042206 -0.0073809 -0.0058983 
v 0.041993 -0.0068389 -0.0056281 
v 0.040245 0.0050099 -0.0040303 
v 0.041959 -0.0074513 -0.0056142 
v 0.041805 -0.0067039 -0.0053941 
v 0.04184 -0.0060599 -0.0049746 
v 0.041565 -0.0056554 -0.0048937 
v 0.041635 -0.0060214 -0.0049506 
v 0.041734 -0.005386 -0.0048217 
v 0.04147 -0.0048484 -0.0046785 
v 0.041557 -0.0045387 -0.0043515 
v 0.040561 0.0044828 -0.0031807 
v 0.041449 -0.0037735 -0.0041735 
v 0.041061 -0.0026209 -0.0036474 
v 0.040758 -0.0031118 -0.0040956 
v 0.041186 -0.0023135 -0.0035452 
v 0.040958 -0.0027113 -0.0036807 
v 0.041086 -0.0022965 -0.00315 
v 0.040353 0.0032207 -0.0023732 
v 0.040785 -0.0023597 -0.0027996 
v 0.040749 -0.001992 -0.0026485 
v 0.040661 0.0015306 -0.0020729 
v 0.040232 0.0011422 -0.0018605 
v 0.040284 0.0016406 -0.0021233 
v 0.040409 0.0022818 -0.0020987 
v 0.040169 0.0022459 -0.0020883 
v 0.040896 -0.0016654 -0.0023315 
v 0.04065 -0.0016576 -0.0023083 
v 0.040975 -0.00091743 -0.0021339 
v 0.040938 -0.00028659 -0.001988 
v 0.043719 0.0062733 -0.021794 
v 0.043605 0.0037958 -0.021449 
v 0.043612 0.003729 -0.021319 
v 0.043607 0.0045315 -0.021717 
v 0.043763 0.0041561 -0.02139 
v 0.043574 0.0041155 -0.021464 
v 0.043269 0.0064578 -0.02102 
v 0.043567 0.0036746 -0.021271 
v 0.04348 0.0035509 -0.020417 
v 0.04373 0.0040207 -0.021212 
v 0.043024 0.0068341 -0.020017 
v 0.04285 0.0069981 -0.019684 
v 0.043488 0.0027155 -0.019996 
v 0.043584 0.0030972 -0.019972 
v 0.043414 0.0034639 -0.020393 
v 0.044009 -0.0015545 -0.019372 
v 0.043964 -0.0013084 -0.019389 
v 0.043618 0.0013171 -0.019011 
v 0.043404 0.0013078 -0.019065 
v 0.044017 -0.001899 -0.019151 
v 0.04387 -0.0018754 -0.019445 
v 0.043685 0.00040372 -0.018647 
v 0.043567 0.0008352 -0.018737 
v 0.043137 0.0069265 -0.018633 
v 0.044063 -0.0023236 -0.019042 
v 0.042531 0.0065943 -0.017445 
v 0.043853 -0.0027081 -0.018858 
v 0.043922 -0.0028637 -0.018454 
v 0.044015 -0.0024699 -0.018727 
v 0.043703 -0.0033052 -0.018139 
v 0.042418 0.0060686 -0.016695 
v 0.043893 -0.0037649 -0.017356 
v 0.042349 0.005982 -0.015872 
v 0.042349 0.0062717 -0.015465 
v 0.042003 0.0066669 -0.015016 
v 0.04186 0.0074073 -0.014453 
v 0.042066 0.0069708 -0.014572 
v 0.041698 0.0080362 -0.014412 
v 0.043609 -0.0038712 -0.01726 
v 0.041994 0.0073483 -0.014152 
v 0.041742 0.0080456 -0.014361 
v 0.04168 0.0082147 -0.014271 
v 0.04362 -0.0040143 -0.015804 
v 0.041818 0.0084023 -0.013859 
v 0.041506 0.0086691 -0.013595 
v 0.041744 0.0084435 -0.013506 
v 0.043468 -0.0038123 -0.015416 
v 0.04324 -0.0039011 -0.015337 
v 0.041384 0.008744 -0.013103 
v 0.043318 -0.00396 -0.014498 
v 0.043405 -0.003805 -0.015023 
v 0.04119 0.0090022 -0.012711 
v 0.043098 -0.0043313 -0.014393 
v 0.043142 -0.0039948 -0.014712 
v 0.041393 0.0092857 -0.012244 
v 0.041447 0.0093289 -0.011696 
v 0.043102 -0.0043591 -0.01421 
v 0.040894 0.0095204 -0.011338 
v 0.041147 0.0095345 -0.011412 
v 0.043172 -0.0041662 -0.013586 
v 0.043008 -0.0059398 -0.012075 
v 0.042628 -0.0060611 -0.012136 
v 0.043209 -0.0051866 -0.012294 
v 0.043121 -0.0069576 -0.010971 
v 0.042858 -0.0070696 -0.010699 
v 0.04076 0.0086342 -0.007885 
v 0.04278 -0.0075468 -0.0099748 
v 0.042544 -0.0077119 -0.0096673 
v 0.040564 0.0084425 -0.0074785 
v 0.040284 0.0084427 -0.0073181 
v 0.042506 -0.0080442 -0.009376 
v 0.042737 -0.0076882 -0.0095284 
v 0.04259 -0.0078555 -0.0086177 
v 0.042496 -0.0080915 -0.0091423 
v 0.040643 0.0074833 -0.0064164 
v 0.040567 0.0078777 -0.0064088 
v 0.04017 0.007851 -0.0064594 
v 0.040248 0.0075123 -0.0064409 
v 0.042345 -0.0082344 -0.0082699 
v 0.040391 0.0070742 -0.006085 
v 0.040083 0.0069914 -0.0058339 
v 0.042392 -0.0079087 -0.0076701 
v 0.040513 0.0064508 -0.0054068 
v 0.040223 0.0067526 -0.005409 
v 0.04205 -0.0077606 -0.0072513 
v 0.040036 0.0049871 -0.0040735 
v 0.04025 0.0051182 -0.0043585 
v 0.041958 -0.0075235 -0.0056402 
v 0.041696 -0.0075148 -0.0056042 
v 0.041627 -0.0075775 -0.0060381 
v 0.041889 -0.0073925 -0.0055696 
v 0.041593 -0.006892 -0.0054474 
v 0.040177 0.004674 -0.0037546 
v 0.041696 -0.0063896 -0.0050452 
v 0.041405 -0.0060735 -0.0049764 
v 0.041509 -0.0052459 -0.0048096 
v 0.041224 -0.0049924 -0.0045063 
v 0.041293 -0.004385 -0.0043213 
v 0.040299 0.0036342 -0.0026405 
v 0.040977 -0.0026113 -0.0035416 
v 0.040886 -0.0024079 -0.0032052 
v 0.039924 0.0031387 -0.0024086 
v 0.040813 -0.0024471 -0.0029079 
v 0.040722 -0.0027097 -0.0032896 
v 0.040276 0.0031005 -0.0023298 
v 0.039981 0.0027634 -0.0023793 
v 0.040341 -0.0013011 -0.0022433 
v 0.040276 -0.00069556 -0.0021166 
v 0.040321 0.00066177 -0.0018993 
v 0.039803 0.0016854 -0.001354 
v 0.039965 0.0013377 -0.001465 
v 0.03971 0.00081247 -0.00077964 
v 0.039829 0.00087383 -0.0012092 
v 0.039857 0.0012902 -0.0010755 
v 0.039642 0.001563 -0.00062058 
v 0.043379 0.005124 -0.022059 
v 0.043308 0.0058195 -0.021887 
v 0.043411 0.0040724 -0.021764 
v 0.043445 0.0049518 -0.022028 
v 0.043347 0.0064315 -0.021448 
v 0.043444 0.0061919 -0.021824 
v 0.042754 0.0063474 -0.020768 
v 0.043369 0.0036421 -0.021382 
v 0.043138 0.0034056 -0.020402 
v 0.042485 0.0069745 -0.019785 
v 0.043475 0.0025617 -0.019942 
v 0.043458 0.0021845 -0.019679 
v 0.043398 0.0026604 -0.019956 
v 0.043119 0.0028581 -0.019702 
v 0.043365 0.0030595 -0.019984 
v 0.042374 0.0068166 -0.018843 
v 0.043449 -0.00034064 -0.019739 
v 0.043809 -0.0016754 -0.019539 
v 0.043631 -0.0004156 -0.019291 
v 0.043602 -0.0010094 -0.019736 
v 0.04318 0.0012425 -0.019104 
v 0.043212 0.0070584 -0.019399 
v 0.043645 -0.0019399 -0.019534 
v 0.043318 -1.432e-05 -0.018961 
v 0.043508 9.9686e-05 -0.01885 
v 0.042528 0.0066141 -0.017858 
v 0.042658 0.006739 -0.018182 
v 0.042483 0.006528 -0.017355 
v 0.042478 0.0065726 -0.017503 
v 0.04238 0.0063224 -0.017838 
v 0.043385 -0.002996 -0.018531 
v 0.042264 0.0061929 -0.017209 
v 0.043717 -0.003462 -0.017747 
v 0.042119 0.0060601 -0.016373 
v 0.043517 -0.0037233 -0.017885 
v 0.04233 0.0060139 -0.016268 
v 0.042017 0.0063013 -0.016001 
v 0.042193 0.0063308 -0.015844 
v 0.0419 0.0067331 -0.015768 
v 0.042048 0.0066589 -0.015402 
v 0.041804 0.0073268 -0.014565 
v 0.041924 0.0069039 -0.014673 
v 0.041798 0.0069332 -0.014976 
v 0.041606 0.0073689 -0.014632 
v 0.043392 -0.0040836 -0.01588 
v 0.041261 0.0087599 -0.013857 
v 0.041137 0.0089772 -0.013108 
v 0.043094 -0.004203 -0.015461 
v 0.042973 -0.0045242 -0.013534 
v 0.04303 -0.0044308 -0.014227 
v 0.040722 0.0092696 -0.011869 
v 0.042865 -0.004655 -0.013135 
v 0.042878 -0.0047532 -0.012767 
v 0.042668 -0.0050183 -0.012906 
v 0.042821 -0.0051598 -0.012481 
v 0.042555 -0.0055391 -0.012581 
v 0.042665 -0.0055299 -0.012501 
v 0.042842 -0.0061866 -0.011708 
v 0.042553 -0.0061738 -0.011832 
v 0.042563 -0.007017 -0.011116 
v 0.042483 -0.0071749 -0.010758 
v 0.040356 0.0090093 -0.008458 
v 0.042657 -0.0074501 -0.010393 
v 0.042544 -0.0076205 -0.010032 
v 0.040208 0.0086022 -0.007927 
v 0.042352 -0.0080125 -0.0097159 
v 0.039982 0.0080096 -0.0068786 
v 0.040255 0.0083344 -0.0071413 
v 0.040191 0.0080231 -0.0068065 
v 0.040223 0.0071298 -0.0061948 
v 0.042402 -0.0081596 -0.0091233 
v 0.042015 -0.008381 -0.0078657 
v 0.039941 0.0073793 -0.0061702 
v 0.042337 -0.0082623 -0.0084976 
v 0.042208 -0.0082918 -0.0077922 
v 0.041938 -0.0080562 -0.0073579 
v 0.042162 -0.0079867 -0.0075908 
v 0.041959 -0.0077953 -0.0069111 
v 0.040222 0.0051966 -0.0048543 
v 0.041682 -0.0078715 -0.0065836 
v 0.041753 -0.0078555 -0.0069152 
v 0.042063 -0.0077514 -0.0063668 
v 0.039862 0.0050124 -0.0042455 
v 0.041385 -0.0076137 -0.0053236 
v 0.039939 0.0046339 -0.0037771 
v 0.041489 -0.0064749 -0.0050995 
v 0.041115 -0.0057151 -0.004908 
v 0.041335 -0.0056606 -0.0049102 
v 0.041155 -0.0060871 -0.0049872 
v 0.041055 -0.0053864 -0.0045975 
v 0.041289 -0.0052978 -0.004807 
v 0.039836 0.0040087 -0.003037 
v 0.041131 -0.0049645 -0.0044412 
v 0.040729 -0.0036055 -0.0041901 
v 0.040563 -0.0027983 -0.0036684 
v 0.039898 0.0035907 -0.0027198 
v 0.040399 -0.0029388 -0.0030662 
v 0.040624 -0.0027424 -0.0029261 
v 0.039923 0.0022996 -0.0021194 
v 0.039671 0.002239 -0.0020918 
v 0.040468 -0.0021117 -0.0024771 
v 0.040397 -0.0019926 -0.0023927 
v 0.040147 0.00045947 -0.0019335 
v 0.039838 0.00033579 -0.0016827 
v 0.039939 0.001786 -0.0018203 
v 0.039955 -0.0010872 -0.0019755 
v 0.040022 -0.00091289 -0.0019183 
v 0.039802 -0.00033847 -0.0017888 
v 0.039928 -0.00085117 -0.0018627 
v 0.039733 4.1603e-05 -0.0017305 
v 0.039744 0.00050118 -0.0016165 
v 0.039979 0.00091578 -0.0015883 
v 0.039736 0.0016041 -0.00095271 
v 0.039742 0.00089227 -0.00073314 
v 0.03938 0.0014618 -0.00029202 
v 0.039692 0.0012559 -0.0006726 
v 0.043376 0.0041853 -0.021823 
v 0.043327 0.0050288 -0.022047 
v 0.043158 0.0046292 -0.021866 
v 0.043231 0.003691 -0.021848 
v 0.043219 0.0033379 -0.021539 
v 0.043201 0.0056706 -0.021865 
v 0.043037 0.0063193 -0.02119 
v 0.042835 0.0059947 -0.02126 
v 0.043117 0.0032038 -0.020929 
v 0.043237 0.002097 -0.019653 
v 0.04241 0.0069084 -0.019412 
v 0.043412 -0.0018172 -0.019971 
v 0.043414 -0.0010376 -0.020224 
v 0.043439 -0.00094365 -0.020165 
v 0.043551 -0.0013888 -0.019957 
v 0.043618 -0.0013307 -0.019866 
v 0.043415 -0.0020508 -0.019556 
v 0.043462 -0.0018731 -0.019893 
v 0.043621 -0.0015416 -0.019851 
v 0.043088 0.00043425 -0.019238 
v 0.042965 0.0016517 -0.019456 
v 0.04295 0.0011995 -0.019223 
v 0.042489 0.0067539 -0.018625 
v 0.043606 -0.002667 -0.019005 
v 0.043381 -0.00023372 -0.019335 
v 0.04323 0.0003381 -0.018885 
v 0.043228 7.9407e-05 -0.019245 
v 0.0432 0.00072014 -0.018838 
v 0.04216 0.0062465 -0.017902 
v 0.042432 0.0064193 -0.018231 
v 0.04334 -0.0028707 -0.018933 
v 0.043739 -0.0028115 -0.01881 
v 0.043477 -0.0033788 -0.018198 
v 0.043434 -0.0038111 -0.017887 
v 0.043332 -0.0036757 -0.018276 
v 0.04184 0.0063775 -0.016319 
v 0.04192 0.0066639 -0.015879 
v 0.043174 -0.0043206 -0.01697 
v 0.041722 0.0070079 -0.015007 
v 0.04146 0.0074657 -0.014922 
v 0.04131 0.0081801 -0.014808 
v 0.041456 0.0082411 -0.014481 
v 0.041355 0.0080631 -0.014843 
v 0.043297 -0.0040452 -0.016767 
v 0.041413 0.0084435 -0.014339 
v 0.041328 0.008696 -0.013978 
v 0.042951 -0.0045573 -0.015789 
v 0.043125 -0.0042227 -0.015787 
v 0.040743 0.008959 -0.013275 
v 0.041367 0.0087594 -0.013452 
v 0.042981 -0.0043363 -0.015232 
v 0.042952 -0.0043288 -0.014772 
v 0.042671 -0.0045084 -0.014473 
v 0.042767 -0.0044148 -0.015099 
v 0.040975 0.0092642 -0.012258 
v 0.042823 -0.0045055 -0.014278 
v 0.042626 -0.0048438 -0.014159 
v 0.042704 -0.0046747 -0.01337 
v 0.040624 0.0094843 -0.011334 
v 0.042451 -0.0050536 -0.013384 
v 0.042619 -0.0048876 -0.013945 
v 0.042529 -0.0050205 -0.013291 
v 0.042395 -0.0060498 -0.012255 
v 0.040198 0.009164 -0.0096688 
v 0.042518 -0.0065802 -0.011503 
v 0.040947 0.0093565 -0.01034 
v 0.039771 0.0089379 -0.0081028 
v 0.039827 0.0087847 -0.0075951 
v 0.039971 0.0088706 -0.0080172 
v 0.042018 -0.0081059 -0.0097019 
v 0.039992 0.0084165 -0.0072881 
v 0.039711 0.0084268 -0.0072629 
v 0.039924 0.0078652 -0.0065033 
v 0.039843 0.007741 -0.0061753 
v 0.039637 0.0077692 -0.0062189 
v 0.039688 0.0073884 -0.0061515 
v 0.039588 0.007671 -0.0061305 
v 0.040221 0.0069032 -0.0054968 
v 0.041691 -0.008446 -0.0073987 
v 0.041623 -0.0081547 -0.0070196 
v 0.041868 -0.0081223 -0.007331 
v 0.039964 0.0052314 -0.0051578 
v 0.039536 0.0049696 -0.0042572 
v 0.03972 0.0046256 -0.0038501 
v 0.03952 0.004611 -0.0038556 
v 0.041304 -0.0069046 -0.0051993 
v 0.041179 -0.0065979 -0.0051313 
v 0.041365 -0.0072829 -0.0052866 
v 0.041006 -0.0075725 -0.005345 
v 0.040867 -0.0057992 -0.0047104 
v 0.040984 -0.0053798 -0.0045424 
v 0.040833 -0.0056817 -0.0046226 
v 0.04062 -0.0045281 -0.0041091 
v 0.040913 -0.0045642 -0.0043747 
v 0.040479 -0.0031463 -0.0038488 
v 0.040437 -0.0035712 -0.0038812 
v 0.039326 0.003507 -0.0025109 
v 0.039387 0.0033857 -0.0024401 
v 0.039633 0.0035588 -0.0027272 
v 0.039358 0.0026391 -0.0021615 
v 0.0394 0.0030666 -0.0024168 
v 0.039627 0.0031232 -0.0024405 
v 0.040459 -0.0024665 -0.0028313 
v 0.039405 0.0021096 -0.0016378 
v 0.039636 0.0026105 -0.0021319 
v 0.039552 0.0005369 -0.0015811 
v 0.039676 0.0018587 -0.0017556 
v 0.039446 0.001607 -0.00056094 
v 0.039462 0.00077571 -0.0011801 
v 0.039476 0.00078593 -0.00041903 
v 0.039159 0.00096491 -0.00010752 
v 0.039264 0.0010425 -0.00015019 
v 0.039107 0.0017659 -0.000119 
v 0.038912 0.0018193 -5.6772e-05 
v 0.039134 0.0011499 -2.8252e-05 
v 0.04301 0.0041006 -0.022247 
v 0.042891 0.005162 -0.02209 
v 0.043206 0.0038639 -0.021951 
v 0.043028 0.0042518 -0.022219 
v 0.042944 0.0055922 -0.021696 
v 0.043156 0.003289 -0.021516 
v 0.043066 0.0031403 -0.020902 
v 0.042741 0.0066445 -0.020301 
v 0.042502 0.0069138 -0.019919 
v 0.042374 0.0065896 -0.020387 
v 0.043063 0.0031589 -0.020786 
v 0.042406 0.0069063 -0.019748 
v 0.042743 0.0033045 -0.020469 
v 0.042186 0.00662 -0.020228 
v 0.043366 -0.00086818 -0.020242 
v 0.043296 -0.00017995 -0.020102 
v 0.043217 0.00014993 -0.020037 
v 0.042952 0.00052377 -0.02009 
v 0.043001 0.00050301 -0.019967 
v 0.042848 0.0028778 -0.019673 
v 0.042993 0.0022564 -0.019753 
v 0.042697 0.0032839 -0.020035 
v 0.04308 0.0032988 -0.019937 
v 0.043223 -0.0014958 -0.020034 
v 0.042734 0.0017869 -0.019519 
v 0.042973 0.0020689 -0.019724 
v 0.04292 0.0021863 -0.019717 
v 0.043188 0.00012923 -0.019659 
v 0.043015 0.00051286 -0.019613 
v 0.043016 0.00082753 -0.019211 
v 0.042232 0.0067259 -0.018814 
v 0.04224 0.0067022 -0.018623 
v 0.043367 -0.0024439 -0.019286 
v 0.042238 0.0063822 -0.018352 
v 0.043283 -0.0037327 -0.01829 
v 0.043182 -0.0032978 -0.018613 
v 0.043294 -0.0033594 -0.018303 
v 0.041655 0.0063254 -0.01648 
v 0.042141 0.0061034 -0.016727 
v 0.041733 0.006762 -0.016225 
v 0.041467 0.0070649 -0.016236 
v 0.042901 -0.004423 -0.01708 
v 0.043098 -0.0044172 -0.016916 
v 0.0414 0.0071212 -0.015871 
v 0.041629 0.0070353 -0.015822 
v 0.041336 0.0074339 -0.015391 
v 0.041151 0.0080633 -0.015332 
v 0.041788 0.006785 -0.015444 
v 0.041477 0.0073142 -0.015059 
v 0.041191 0.0080977 -0.01524 
v 0.041321 0.0080061 -0.014943 
v 0.041064 0.0084164 -0.014851 
v 0.041198 0.0084334 -0.014457 
v 0.04097 0.0084801 -0.014465 
v 0.042884 -0.0046267 -0.015755 
v 0.042874 -0.0045997 -0.015538 
v 0.040654 0.0089818 -0.013167 
v 0.041043 0.0090186 -0.01308 
v 0.042593 -0.0051544 -0.012867 
v 0.040419 0.0093549 -0.010499 
v 0.04275 -0.0059098 -0.012237 
v 0.042104 -0.0061536 -0.012281 
v 0.040245 0.0092642 -0.010294 
v 0.040094 0.0090296 -0.010303 
v 0.042358 -0.0064281 -0.011937 
v 0.04212 -0.0066743 -0.011592 
v 0.042274 -0.0074085 -0.010912 
v 0.04241 -0.0075214 -0.010474 
v 0.042123 -0.007707 -0.010121 
v 0.039771 0.0088218 -0.0076118 
v 0.041708 -0.0080759 -0.0099124 
v 0.039788 0.0087475 -0.007514 
v 0.039526 0.0087683 -0.0073292 
v 0.042215 -0.0081378 -0.0094515 
v 0.039699 0.0070119 -0.0059023 
v 0.039453 0.0072629 -0.005895 
v 0.039885 0.0057679 -0.0055843 
v 0.039555 0.0052819 -0.0054039 
v 0.039622 0.0068995 -0.0055832 
v 0.041767 -0.0084545 -0.0077912 
v 0.041545 -0.0082432 -0.0070154 
v 0.04139 -0.0085693 -0.0072448 
v 0.041338 -0.0085515 -0.0070325 
v 0.041352 -0.0082014 -0.0069465 
v 0.04123 -0.0078854 -0.0065487 
v 0.041291 -0.0076035 -0.006117 
v 0.039307 0.0048444 -0.0038509 
v 0.039543 0.0044669 -0.0034966 
v 0.03941 0.0040639 -0.0031804 
v 0.041348 -0.0076515 -0.0054002 
v 0.040941 -0.0065678 -0.0051648 
v 0.040724 -0.0061289 -0.0050383 
v 0.040929 -0.0061604 -0.0050414 
v 0.039007 0.0040102 -0.0031912 
v 0.040576 -0.0047408 -0.0041525 
v 0.040241 -0.0039468 -0.0039267 
v 0.040543 -0.0046021 -0.0040704 
v 0.040444 -0.0039874 -0.0039495 
v 0.040255 -0.0043163 -0.0040276 
v 0.040176 -0.0036495 -0.0036072 
v 0.039453 0.0036433 -0.0028296 
v 0.040318 -0.0032165 -0.0034817 
v 0.040073 -0.0036415 -0.0032512 
v 0.040084 -0.0034949 -0.0031317 
v 0.04037 -0.0028754 -0.0029662 
v 0.039294 0.0021774 -0.0017135 
v 0.039888 -0.001435 -0.0023491 
v 0.039591 -0.001059 -0.0019806 
v 0.039286 0.00068371 -0.00058 
v 0.039306 0.00046189 -0.0013213 
v 0.039187 0.0019985 -0.0009533 
v 0.038703 0.0019353 -0.00060204 
v 0.038937 0.00098138 -8.6918e-05 
v 0.039325 -0.0026494 -0.00022701 
v 0.0393 -0.0030641 0.00013331 
v 0.039259 -0.0022796 -0.00017188 
v 0.039292 -0.0026627 0.00017971 
v 0.03921 -0.0030833 0.00052541 
v 0.039187 -0.0026743 0.00054153 
v 0.039194 -0.0023246 0.00024764 
v 0.042761 0.0033494 -0.022124 
v 0.042833 0.0032245 -0.022004 
v 0.042968 0.0032367 -0.021643 
v 0.042993 0.0036695 -0.021979 
v 0.042748 0.0028244 -0.021688 
v 0.042819 0.0029022 -0.021636 
v 0.04289 0.0031168 -0.020935 
v 0.0418 0.0064824 -0.020561 
v 0.042536 0.0029599 -0.020429 
v 0.042817 0.00028127 -0.020552 
v 0.042196 0.0065444 -0.019481 
v 0.043014 -0.0015095 -0.020358 
v 0.043059 -0.0014425 -0.020338 
v 0.042888 -0.00031641 -0.020295 
v 0.043182 -0.0010098 -0.020272 
v 0.042856 8.7471e-05 -0.020525 
v 0.043081 -0.00020601 -0.020217 
v 0.042871 0.0002864 -0.020484 
v 0.042779 0.00085638 -0.020372 
v 0.043187 -0.0017996 -0.020082 
v 0.04303 -0.0019916 -0.020046 
v 0.04287 0.0008518 -0.019635 
v 0.042759 0.0013006 -0.01956 
v 0.042691 0.00093081 -0.020022 
v 0.042443 0.0019351 -0.019529 
v 0.042432 0.0023624 -0.019493 
v 0.042636 0.0024499 -0.019456 
v 0.042452 0.0028465 -0.019749 
v 0.042588 0.0028414 -0.019433 
v 0.042599 0.0031681 -0.019665 
v 0.041979 0.0063796 -0.018815 
v 0.043237 -0.0022725 -0.01971 
v 0.041956 0.0063407 -0.018317 
v 0.042932 -0.0028368 -0.019412 
v 0.041662 0.0065076 -0.01787 
v 0.041593 0.0065252 -0.018064 
v 0.043178 -0.0027314 -0.019369 
v 0.042957 -0.0029678 -0.019037 
v 0.043119 -0.0033554 -0.018643 
v 0.041769 0.0061271 -0.017022 
v 0.041558 0.0066821 -0.016385 
v 0.041521 0.0064122 -0.016775 
v 0.041372 0.0067799 -0.016719 
v 0.041237 0.0071211 -0.016344 
v 0.041037 0.0077889 -0.015883 
v 0.041017 0.0079328 -0.015687 
v 0.0411 0.0077682 -0.015747 
v 0.043091 -0.0043188 -0.017232 
v 0.042622 -0.0040406 -0.017666 
v 0.041287 0.0074089 -0.015532 
v 0.040817 0.0084363 -0.014955 
v 0.042567 -0.004577 -0.016547 
v 0.040711 0.0087292 -0.014446 
v 0.040618 0.0087753 -0.014065 
v 0.042442 -0.0051063 -0.015687 
v 0.042729 -0.0046351 -0.01611 
v 0.042505 -0.0050084 -0.015862 
v 0.040903 0.0087081 -0.014058 
v 0.040851 0.0087326 -0.013648 
v 0.042397 -0.0051424 -0.01505 
v 0.042514 -0.0050289 -0.015709 
v 0.042342 -0.0052188 -0.01505 
v 0.042624 -0.0047498 -0.015332 
v 0.042508 -0.0048393 -0.014568 
v 0.04242 -0.0049366 -0.014504 
v 0.042235 -0.0049859 -0.014525 
v 0.040478 0.0092178 -0.012334 
v 0.040386 0.0092446 -0.011955 
v 0.042557 -0.0049312 -0.014068 
v 0.040114 0.0094925 -0.011961 
v 0.039986 0.0097857 -0.011567 
v 0.040272 0.0094942 -0.011537 
v 0.040002 0.0097733 -0.011373 
v 0.041932 -0.0059275 -0.012792 
v 0.042065 -0.0052561 -0.013006 
v 0.039836 0.0095013 -0.010296 
v 0.040139 0.009394 -0.01076 
v 0.042189 -0.0056909 -0.012607 
v 0.042129 -0.0065431 -0.011941 
v 0.039634 0.0093815 -0.0092903 
v 0.039625 0.0094876 -0.0097024 
v 0.039848 0.0090761 -0.0091656 
v 0.039933 0.008963 -0.0096969 
v 0.039453 0.0093701 -0.0088191 
v 0.039426 0.0092467 -0.0082629 
v 0.042188 -0.0075348 -0.010751 
v 0.039287 0.009059 -0.0073727 
v 0.039202 0.0091169 -0.0074177 
v 0.03933 0.0083013 -0.0072874 
v 0.041525 -0.008284 -0.0091511 
v 0.039651 0.0078282 -0.0065344 
v 0.039389 0.0073577 -0.0059376 
v 0.039357 0.0072134 -0.0058436 
v 0.039319 0.0055272 -0.0054049 
v 0.039528 0.0056278 -0.0056496 
v 0.039501 0.0066953 -0.0055466 
v 0.039341 0.0068123 -0.0055869 
v 0.039136 0.0063942 -0.0056617 
v 0.039456 0.0051692 -0.0050498 
v 0.041038 -0.0083285 -0.0067556 
v 0.041051 -0.008662 -0.0068059 
v 0.039217 0.0050843 -0.0048781 
v 0.041096 -0.0076421 -0.0057459 
v 0.039229 0.0049153 -0.003972 
v 0.040788 -0.0076789 -0.0057758 
v 0.040759 -0.0077215 -0.0054681 
v 0.040371 -0.0076023 -0.0054614 
v 0.040753 -0.0064945 -0.0051615 
v 0.04054 -0.0065737 -0.0051695 
v 0.040869 -0.0050361 -0.0044606 
v 0.040301 -0.0050925 -0.0045432 
v 0.039175 0.0038621 -0.0028405 
v 0.040015 -0.0039898 -0.0036691 
v 0.03914 0.0030472 -0.0022417 
v 0.039792 -0.0037177 -0.0032389 
v 0.039932 -0.003982 -0.0035657 
v 0.038967 0.002209 -0.0018963 
v 0.039616 -0.0025613 -0.0026811 
v 0.039922 -0.0025102 -0.0029016 
v 0.039873 -0.0021268 -0.0025413 
v 0.039676 -0.0017694 -0.0024486 
v 0.039532 -0.0021636 -0.0025242 
v 0.039671 -0.0013804 -0.0023172 
v 0.039275 -0.00053305 -0.0018617 
v 0.039165 6.5956e-05 -0.0017312 
v 0.039528 0.00015879 -0.0016979 
v 0.03894 0.0002657 -0.0010133 
v 0.038832 0.002045 -0.0012868 
v 0.039743 -0.0059553 -0.0015334 
v 0.039797 -0.0059059 -0.0019532 
v 0.039751 -0.0056027 -0.0019077 
v 0.039687 -0.0056501 -0.0013224 
v 0.039204 0.00038516 -0.0012589 
v 0.039397 -0.0053903 -0.00026779 
v 0.039663 -0.0052261 -0.0017035 
v 0.039042 0.00069378 -0.00041674 
v 0.038785 0.00055676 -0.000267 
v 0.039075 0.00037772 -0.00058871 
v 0.0395 -0.0062359 -0.00032134 
v 0.039193 -0.0033612 -0.0003726 
v 0.03904 -0.0021694 -0.00014799 
v 0.039515 -0.0058481 -0.00035371 
v 0.039167 -0.0034142 2.7286e-05 
v 0.039348 -0.0030281 -0.00025682 
v 0.039468 -0.005489 -0.00040043 
v 0.039407 -0.0058595 1.041e-05 
v 0.038906 -0.0023205 0.00052419 
v 0.039027 -0.0034491 0.00077189 
v 0.039113 -0.0023831 0.00060591 
v 0.042539 0.0038686 -0.022437 
v 0.04274 0.0041958 -0.022311 
v 0.042802 0.0051527 -0.022159 
v 0.042971 0.0043359 -0.022274 
v 0.042782 0.0036935 -0.022093 
v 0.042574 0.0027281 -0.021774 
v 0.042737 0.0057014 -0.02162 
v 0.042438 0.0060402 -0.021159 
v 0.042717 0.0054267 -0.021997 
v 0.042473 0.0026126 -0.021046 
v 0.042389 0.0025384 -0.020636 
v 0.042652 0.0027545 -0.020961 
v 0.04255 0.00086221 -0.020566 
v 0.042722 0.00088658 -0.020414 
v 0.042722 -0.00107 -0.020432 
v 0.042975 -0.0013169 -0.020395 
v 0.042716 -0.00028458 -0.020594 
v 0.0429 -0.00068377 -0.020329 
v 0.042519 0.0010146 -0.020474 
v 0.042475 0.00097631 -0.020127 
v 0.042396 0.0026112 -0.020557 
v 0.042288 0.0024394 -0.019888 
v 0.042787 -0.0019117 -0.020202 
v 0.042978 -0.0018719 -0.020135 
v 0.042832 -0.0023376 -0.020092 
v 0.042791 -0.0022457 -0.0202 
v 0.042396 0.0012558 -0.01971 
v 0.042297 0.0016131 -0.019651 
v 0.041887 0.0064137 -0.019303 
v 0.042992 -0.0023932 -0.019752 
v 0.041609 0.0063099 -0.018871 
v 0.042784 -0.0024849 -0.019778 
v 0.042652 -0.0032579 -0.019228 
v 0.042731 -0.0037039 -0.018827 
v 0.042755 -0.0033112 -0.019112 
v 0.042885 -0.0033844 -0.018743 
v 0.04129 0.0065389 -0.01758 
v 0.041292 0.0064939 -0.017299 
v 0.041189 0.0067303 -0.0169 
v 0.041492 0.0064685 -0.017208 
v 0.043323 -0.0039391 -0.017467 
v 0.042911 -0.003788 -0.018332 
v 0.041163 0.0074022 -0.01591 
v 0.040998 0.0074572 -0.016299 
v 0.040791 0.0081274 -0.015796 
v 0.040663 0.0084434 -0.015326 
v 0.0424 -0.0045596 -0.016884 
v 0.042364 -0.0046572 -0.016556 
v 0.042523 -0.0046986 -0.016128 
v 0.042304 -0.0050945 -0.016102 
v 0.040536 0.0089749 -0.013697 
v 0.042113 -0.0053161 -0.014882 
v 0.042318 -0.0051934 -0.014902 
v 0.040236 0.0089535 -0.012859 
v 0.040005 0.0092139 -0.012441 
v 0.042071 -0.0052913 -0.014503 
v 0.042144 -0.0050754 -0.013824 
v 0.039775 0.0096566 -0.010544 
v 0.041955 -0.0056243 -0.01276 
v 0.042042 -0.0070921 -0.011269 
v 0.041661 -0.0071842 -0.011353 
v 0.041974 -0.0074863 -0.010936 
v 0.041384 -0.0078628 -0.0098776 
v 0.041631 -0.0081727 -0.0097511 
v 0.041596 -0.0080973 -0.0098754 
v 0.039684 0.0079644 -0.0069416 
v 0.041283 -0.0083161 -0.0091713 
v 0.041475 -0.0083706 -0.0086281 
v 0.038946 0.0076393 -0.0062698 
v 0.039201 0.0076208 -0.0061951 
v 0.039404 0.0059726 -0.0056288 
v 0.038916 0.0059629 -0.0057377 
v 0.039235 0.0054875 -0.0053394 
v 0.040955 -0.0076547 -0.0061682 
v 0.03876 0.0048692 -0.0039838 
v 0.039203 0.0047708 -0.0037678 
v 0.040477 -0.0062715 -0.0048689 
v 0.038708 0.0042849 -0.0032265 
v 0.039011 0.0043787 -0.0035063 
v 0.040289 -0.006642 -0.0049567 
v 0.040393 -0.0062391 -0.0048013 
v 0.040591 -0.0057998 -0.004704 
v 0.040156 -0.0058338 -0.0047237 
v 0.04035 -0.0047121 -0.0041532 
v 0.039939 -0.0040771 -0.0036964 
v 0.038592 0.0037933 -0.0025374 
v 0.038607 0.0033585 -0.0022217 
v 0.03891 0.0037868 -0.0027672 
v 0.039687 -0.0041309 -0.0033941 
v 0.039936 -0.0029332 -0.0030303 
v 0.039509 -0.0033186 -0.0031673 
v 0.038652 0.0024556 -0.0017466 
v 0.038859 0.0029865 -0.002213 
v 0.038963 0.0025959 -0.0021788 
v 0.03863 0.0029469 -0.0021426 
v 0.039313 -0.0019455 -0.0021652 
v 0.03948 -0.0018248 -0.0024434 
v 0.039374 -0.0015046 -0.0020712 
v 0.039174 -0.0012226 -0.0016481 
v 0.039355 -0.00096886 -0.0019359 
v 0.039097 -0.00078554 -0.0015612 
v 0.039013 -9.8503e-05 -0.0014745 
v 0.039745 -0.0060367 -0.00178 
v 0.039648 -0.0058795 -0.0022963 
v 0.039421 -0.0048848 -0.0016684 
v 0.039156 -0.0023758 -0.0018589 
v 0.039211 -0.0019674 -0.0017759 
v 0.039205 -0.0016046 -0.0016811 
v 0.039034 -0.0012516 -0.0012669 
v 0.039022 0.00029755 -0.0013701 
v 0.038435 0.0023885 -0.0012096 
v 0.038477 0.0022453 -0.00082783 
v 0.03842 0.0022852 -0.00087308 
v 0.039571 -0.0064186 -0.0015235 
v 0.039496 -0.0064578 -0.0015419 
v 0.03959 -0.0063524 -0.0017502 
v 0.039128 -0.0020347 -0.0013907 
v 0.039036 -0.0017083 -0.00093718 
v 0.039104 -0.0016411 -0.0013249 
v 0.038911 -0.0013266 -0.00089039 
v 0.038953 -0.0008975 -0.0011869 
v 0.038883 -7.7232e-05 -0.0010866 
v 0.038906 -0.0004964 -0.001156 
v 0.039634 -0.0051512 -0.0015932 
v 0.039193 -0.0025497 -0.00064744 
v 0.039123 -0.0021517 -0.00060969 
v 0.039108 -0.002445 -0.0010555 
v 0.038959 -0.0017775 -0.00054941 
v 0.039105 -0.0020627 -0.0010192 
v 0.038808 -0.00096242 -0.00083914 
v 0.038866 0.00026755 -0.00066527 
v 0.039247 -0.0049158 -0.00097876 
v 0.039233 -0.0029506 -0.00065941 
v 0.03877 -0.001837 -0.00018208 
v 0.038815 -0.0014227 -0.00054328 
v 0.038719 0.00067453 -0.00018478 
v 0.038757 -0.0019787 0.00017555 
v 0.039434 -0.0065363 -0.00067878 
v 0.039241 -0.0063319 -7.8298e-05 
v 0.039359 -0.0065793 -0.00045921 
v 0.038945 -0.0035502 2.4187e-05 
v 0.038702 -0.0020054 0.00028614 
v 0.039433 -0.0061971 -2.0305e-05 
v 0.039145 -0.0059532 0.00031128 
v 0.039079 -0.0052341 0.00026606 
v 0.039334 -0.0055381 0.00010061 
v 0.03905 -0.0050724 0.00011089 
v 0.03877 -0.0036141 0.00072091 
v 0.039039 -0.0035384 0.00064607 
v 0.038888 -0.0025995 0.00087492 
v 0.038713 -0.0031623 0.00086571 
v 0.038968 -0.0034888 0.00079673 
v 0.042629 0.0037202 -0.022388 
v 0.042634 0.0028972 -0.022114 
v 0.042184 0.0036915 -0.022507 
v 0.04216 0.005356 -0.022126 
v 0.042372 0.0018888 -0.021613 
v 0.042413 0.00238 -0.021898 
v 0.042425 0.0023192 -0.021494 
v 0.04252 0.0026632 -0.021415 
v 0.042398 0.0019457 -0.021537 
v 0.042434 0.0010566 -0.021229 
v 0.042419 0.0013771 -0.020818 
v 0.042466 0.0010414 -0.020922 
v 0.0424 0.0018595 -0.021168 
v 0.042387 0.0014623 -0.021263 
v 0.04241 0.0022559 -0.021097 
v 0.042654 -8.503e-05 -0.020699 
v 0.042479 0.00011261 -0.020991 
v 0.042492 0.00021012 -0.020995 
v 0.042363 0.0017934 -0.020774 
v 0.042397 0.001342 -0.020436 
v 0.042323 0.00173 -0.02038 
v 0.042365 0.0021897 -0.020704 
v 0.042307 0.0024577 -0.020253 
v 0.040834 0.006245 -0.01917 
v 0.042477 -0.0014435 -0.020562 
v 0.042654 -0.0018882 -0.02049 
v 0.042535 -0.0011169 -0.020503 
v 0.042714 -0.00072873 -0.020401 
v 0.042306 0.0021232 -0.020313 
v 0.042776 -0.0015038 -0.020433 
v 0.042344 0.0013258 -0.02004 
v 0.042291 0.0017155 -0.019979 
v 0.042252 0.001979 -0.019625 
v 0.042255 0.0020908 -0.01995 
v 0.042695 -0.0028514 -0.019531 
v 0.042507 -0.0028256 -0.01986 
v 0.041095 0.0065554 -0.018031 
v 0.041533 0.0065563 -0.01789 
v 0.041079 0.0070946 -0.016763 
v 0.041061 0.00676 -0.017205 
v 0.040985 0.0068145 -0.017283 
v 0.042556 -0.0039429 -0.01808 
v 0.040835 0.0074962 -0.016708 
v 0.040899 0.0078017 -0.016304 
v 0.040693 0.0078962 -0.016603 
v 0.040882 0.0078738 -0.016208 
v 0.042518 -0.0044276 -0.017292 
v 0.042346 -0.0043218 -0.017768 
v 0.040581 0.0084993 -0.014945 
v 0.040459 0.0087514 -0.014533 
v 0.040228 0.0087962 -0.014547 
v 0.042126 -0.0054294 -0.016373 
v 0.042193 -0.0049871 -0.016624 
v 0.04237 -0.0049722 -0.01622 
v 0.040385 0.0090018 -0.01409 
v 0.04013 0.0090143 -0.014174 
v 0.040489 0.0090157 -0.013566 
v 0.039857 0.0092016 -0.012833 
v 0.042143 -0.00543 -0.016098 
v 0.041856 -0.0057362 -0.014809 
v 0.039767 0.0092349 -0.012481 
v 0.041941 -0.0054452 -0.014253 
v 0.041859 -0.0056942 -0.014669 
v 0.041925 -0.0056638 -0.014856 
v 0.039655 0.0094893 -0.012065 
v 0.039998 0.0095842 -0.011889 
v 0.039543 0.0098096 -0.011629 
v 0.039873 0.009822 -0.011387 
v 0.041844 -0.0055454 -0.013252 
v 0.041622 -0.005674 -0.013264 
v 0.041554 -0.0060523 -0.012852 
v 0.041927 -0.0060215 -0.012685 
v 0.039403 0.0096741 -0.010632 
v 0.039228 0.0095401 -0.0097963 
v 0.041608 -0.0070919 -0.011698 
v 0.041833 -0.0069069 -0.011753 
v 0.041458 -0.0070248 -0.011815 
v 0.041416 -0.0074566 -0.01147 
v 0.041222 -0.0070993 -0.011829 
v 0.041568 -0.0075535 -0.011045 
v 0.041534 -0.0077331 -0.010303 
v 0.039367 0.0092851 -0.0083369 
v 0.041313 -0.0076742 -0.010955 
v 0.039056 0.0091436 -0.0076824 
v 0.041338 -0.0082017 -0.0095739 
v 0.041177 -0.0078872 -0.010028 
v 0.039023 0.007792 -0.007061 
v 0.03911 0.007872 -0.0070083 
v 0.038769 0.0090227 -0.0073154 
v 0.039204 0.0089406 -0.0072653 
v 0.041117 -0.0082317 -0.009617 
v 0.038907 0.0075246 -0.0071542 
v 0.038849 0.0074491 -0.0067981 
v 0.039066 0.0077196 -0.0064003 
v 0.03893 0.007637 -0.0064019 
v 0.041219 -0.0083967 -0.0087562 
v 0.038938 0.0067947 -0.0057078 
v 0.038726 0.0072622 -0.0060538 
v 0.038734 0.0053837 -0.0050006 
v 0.038575 0.0053019 -0.0044348 
v 0.041027 -0.0086957 -0.0068872 
v 0.038968 0.0051448 -0.0050114 
v 0.038633 0.0052451 -0.0044049 
v 0.038502 0.0046701 -0.003533 
v 0.040298 -0.0077698 -0.0056199 
v 0.040551 -0.0069377 -0.0052832 
v 0.040163 -0.0069867 -0.0052945 
v 0.038798 0.0044839 -0.0036175 
v 0.039934 -0.0062514 -0.0045388 
v 0.040197 -0.0065418 -0.0048397 
v 0.039838 -0.0064245 -0.0046002 
v 0.039969 -0.0067295 -0.0049634 
v 0.040028 -0.0051446 -0.0045893 
v 0.039804 -0.0053403 -0.0043796 
v 0.038676 0.003931 -0.0028837 
v 0.039844 -0.0062145 -0.0044863 
v 0.039734 -0.0051909 -0.0043197 
v 0.039562 -0.0044902 -0.0038342 
v 0.039865 -0.0043607 -0.004052 
v 0.038353 0.0038482 -0.0025173 
v 0.039719 -0.0041513 -0.0036969 
v 0.039504 -0.0044671 -0.003473 
v 0.039495 -0.0029036 -0.0030023 
v 0.039191 -0.0030233 -0.0027895 
v 0.038483 0.0028193 -0.0018434 
v 0.038319 0.0031955 -0.0018561 
v 0.039262 -0.002404 -0.0023144 
v 0.038343 0.0027532 -0.0015376 
v 0.039621 -0.0055238 -0.0022705 
v 0.03942 -0.0055232 -0.0023987 
v 0.039532 -0.0051341 -0.0022155 
v 0.039056 -0.0027879 -0.0023337 
v 0.038538 0.002485 -0.0015534 
v 0.039609 -0.0060403 -0.0020133 
v 0.039243 -0.0047396 -0.0021728 
v 0.039102 -0.0024376 -0.0014669 
v 0.038962 -0.0028529 -0.0015667 
v 0.039084 -0.0028793 -0.0011138 
v 0.039357 -0.0048096 -0.0017131 
v 0.038547 -0.0010099 -0.0007395 
v 0.038742 -0.00052323 -0.00082399 
v 0.038708 -0.00010167 -0.00075742 
v 0.038472 0.00022244 -0.00060299 
v 0.038297 0.00060656 -0.00026407 
v 0.039053 -0.0033474 -0.00078937 
v 0.03886 -0.0038375 -0.00056347 
v 0.038561 -0.0017498 -0.00026421 
v 0.038758 -0.0014005 -0.00051481 
v 0.038867 0.0016027 3.2575e-05 
v 0.03939 -0.0066015 -0.00069265 
v 0.039119 -0.0050047 -0.00027484 
v 0.038982 -0.0046669 -0.00067651 
v 0.038864 -0.0039042 -0.00011943 
v 0.038996 -0.0034976 -0.0004038 
v 0.038439 -0.0019096 0.00011709 
v 0.039187 -0.0066026 -0.00056964 
v 0.038975 -0.0046861 -0.00023986 
v 0.038833 -0.0047838 0.0001321 
v 0.038877 -0.0043002 -0.00018986 
v 0.038689 -0.0039366 0.00025984 
v 0.038662 -0.001938 0.00022002 
v 0.038443 -0.0020836 0.00054365 
v 0.038997 -0.0051534 0.00042041 
v 0.038684 -0.0023142 0.00054454 
v 0.038893 -0.0060125 0.00034446 
v 0.038951 -0.0063497 0.00023231 
v 0.038801 -0.0056791 0.00038651 
v 0.039031 -0.0056025 0.00042939 
v 0.038592 -0.0025532 0.00097613 
v 0.042158 0.0032 -0.022563 
v 0.042247 0.0032727 -0.022534 
v 0.042097 0.005248 -0.022207 
v 0.042272 0.0051755 -0.022249 
v 0.042365 0.0028601 -0.022259 
v 0.042413 0.0032219 -0.022228 
v 0.041719 0.0055922 -0.021806 
v 0.042234 0.0019133 -0.021971 
v 0.041903 0.0060163 -0.021216 
v 0.042266 0.00066807 -0.02136 
v 0.042222 0.001052 -0.021422 
v 0.042234 0.001452 -0.021642 
v 0.041368 0.0064981 -0.020341 
v 0.042442 0.00061218 -0.020993 
v 0.042395 0.0010627 -0.021314 
v 0.042304 -0.00064574 -0.020887 
v 0.042352 -0.0010637 -0.020815 
v 0.042339 -0.00023807 -0.021064 
v 0.042477 -0.00023341 -0.020781 
v 0.041688 0.0064775 -0.019908 
v 0.040792 0.0062851 -0.019466 
v 0.042515 -0.00064233 -0.020743 
v 0.042606 -0.0027109 -0.019928 
v 0.041408 0.0062947 -0.018966 
v 0.04098 0.0062395 -0.018992 
v 0.042299 -0.0038275 -0.019177 
v 0.041142 0.0065355 -0.017698 
v 0.040626 0.0071478 -0.017567 
v 0.042508 -0.0037632 -0.0191 
v 0.0422 -0.0040084 -0.018275 
v 0.040839 0.0071723 -0.016919 
v 0.040755 0.0078049 -0.016717 
v 0.040688 0.0075325 -0.01707 
v 0.04266 -0.0037925 -0.018747 
v 0.040648 0.0079613 -0.016186 
v 0.042106 -0.0044398 -0.017851 
v 0.04028 0.0084867 -0.01583 
v 0.042099 -0.004808 -0.017551 
v 0.042124 -0.0048061 -0.017453 
v 0.040451 0.008456 -0.015468 
v 0.042073 -0.0048908 -0.017452 
v 0.042291 -0.0044723 -0.017647 
v 0.042209 -0.0046123 -0.017075 
v 0.042011 -0.0050065 -0.017071 
v 0.040305 0.0087627 -0.014966 
v 0.041951 -0.0054692 -0.016445 
v 0.042109 -0.0055579 -0.016218 
v 0.041977 -0.0051188 -0.016679 
v 0.039987 0.0090376 -0.014609 
v 0.041994 -0.0058475 -0.016338 
v 0.041895 -0.0059399 -0.015756 
v 0.041947 -0.005692 -0.015295 
v 0.039834 0.0089884 -0.013805 
v 0.040279 0.0090413 -0.01392 
v 0.039798 0.0089593 -0.013415 
v 0.041829 -0.0059708 -0.015559 
v 0.03961 0.0091933 -0.012999 
v 0.040171 0.0089756 -0.013278 
v 0.04173 -0.0055344 -0.014193 
v 0.039522 0.0098255 -0.01147 
v 0.041409 -0.0059785 -0.013383 
v 0.041295 -0.0061449 -0.012863 
v 0.038889 0.0099331 -0.010341 
v 0.041373 -0.0062491 -0.012476 
v 0.038982 0.009811 -0.0098784 
v 0.038884 0.0092211 -0.0080246 
v 0.038833 0.0097002 -0.0091475 
v 0.041355 -0.0075581 -0.011376 
v 0.040986 -0.0075442 -0.011557 
v 0.038851 0.0098367 -0.0097507 
v 0.041136 -0.0080179 -0.010727 
v 0.041095 -0.0080212 -0.010835 
v 0.038562 0.0094462 -0.0080361 
v 0.038672 0.0095557 -0.0083022 
v 0.04107 -0.0080897 -0.010661 
v 0.040963 -0.0082161 -0.0099594 
v 0.038903 0.0078761 -0.0073769 
v 0.0388 0.0077611 -0.007102 
v 0.038908 0.008267 -0.007352 
v 0.038638 0.0085169 -0.0070275 
v 0.038723 0.0081285 -0.0070796 
v 0.038805 0.0086935 -0.007313 
v 0.038492 0.0090117 -0.0073348 
v 0.038501 0.0088598 -0.006992 
v 0.038712 0.0077239 -0.0067465 
v 0.040931 -0.0083568 -0.0092508 
v 0.040982 -0.0084338 -0.0088068 
v 0.038587 0.0081026 -0.006701 
v 0.038491 0.0080334 -0.0063183 
v 0.038608 0.0076517 -0.0063664 
v 0.038449 0.0084862 -0.0066582 
v 0.038765 0.007379 -0.0064208 
v 0.038349 0.007991 -0.0059698 
v 0.03835 0.0084177 -0.0062745 
v 0.040833 -0.008559 -0.0080282 
v 0.040919 -0.0084911 -0.0083934 
v 0.038469 0.0063394 -0.0058149 
v 0.038485 0.0071411 -0.0060306 
v 0.038665 0.0067719 -0.0057632 
v 0.040833 -0.0086161 -0.0076297 
v 0.038679 0.0060119 -0.0057745 
v 0.038689 0.0066268 -0.0057071 
v 0.040496 -0.0087462 -0.0073398 
v 0.040417 -0.0088063 -0.0069882 
v 0.040748 -0.0080267 -0.0066755 
v 0.040373 -0.0079782 -0.0066661 
v 0.038553 0.0052138 -0.0042721 
v 0.039969 -0.0078804 -0.0057165 
v 0.039488 -0.0078212 -0.0056587 
v 0.039879 -0.0071099 -0.005126 
v 0.038465 0.0043642 -0.0032563 
v 0.038249 0.0045725 -0.0032273 
v 0.039504 -0.00523 -0.0043425 
v 0.039898 -0.0047978 -0.0042311 
v 0.039466 -0.0048033 -0.0042028 
v 0.038132 0.0042983 -0.0028955 
v 0.038408 0.0041931 -0.0028873 
v 0.038322 0.0036724 -0.002172 
v 0.039464 -0.0043867 -0.0033988 
v 0.039198 -0.0041798 -0.0033442 
v 0.039275 -0.0059143 -0.0028186 
v 0.03924 -0.0058173 -0.0028748 
v 0.038984 -0.003162 -0.0028222 
v 0.038273 0.0027694 -0.0015108 
v 0.038014 0.0035759 -0.0018458 
v 0.039269 -0.0062743 -0.0025306 
v 0.039421 -0.0059382 -0.0024732 
v 0.039285 -0.0057135 -0.0027788 
v 0.039047 -0.0046711 -0.0023191 
v 0.039301 -0.0048899 -0.0023039 
v 0.039125 -0.0047623 -0.0027036 
v 0.038046 0.0030908 -0.0017274 
v 0.039456 -0.0063104 -0.0021125 
v 0.039004 -0.0027902 -0.0019619 
v 0.039132 -0.0048033 -0.0015637 
v 0.038878 -0.0041147 -0.0013937 
v 0.038831 -0.0036606 -0.0017369 
v 0.038912 -0.0033374 -0.0012491 
v 0.038852 -0.0032266 -0.001685 
v 0.038391 0.0021784 -0.0007003 
v 0.038 0.0022465 -0.00086782 
v 0.039083 -0.0048567 -0.0011542 
v 0.038967 -0.0045002 -0.0014509 
v 0.038858 -0.0037532 -0.0013023 
v 0.038476 -0.00028698 -0.00072609 
v 0.038412 0.0018375 -0.00039427 
v 0.038935 -0.0045159 -0.0010444 
v 0.038895 -0.0042839 -0.00059864 
v 0.038875 -0.0041255 -0.00098445 
v 0.03884 -0.0037497 -0.0009547 
v 0.03887 -0.00346 -0.0008673 
v 0.038261 -0.0010608 -0.00051499 
v 0.038257 -0.001514 -0.00023769 
v 0.038269 -0.00063311 -0.00052697 
v 0.038344 -0.0015383 -0.00024252 
v 0.039002 -0.0064045 -0.00013244 
v 0.038945 -0.0066422 -0.00064979 
v 0.038718 -0.0043482 0.00014054 
v 0.038531 -0.0037179 0.00067901 
v 0.038277 -0.0040911 0.00021165 
v 0.03819 -0.0024536 0.00084101 
v 0.038654 -0.0064879 0.00011223 
v 0.038683 -0.0060402 0.00032423 
v 0.038334 -0.0036923 0.0010083 
v 0.038605 -0.0024326 0.00087452 
v 0.038325 -0.00254 0.0011699 
v 0.038507 -0.0036815 0.0010136 
v 0.038457 -0.0033709 0.0010887 
v 0.038393 -0.0029647 0.0011541 
v 0.038215 -0.0033634 0.0010998 
v 0.038284 -0.0026352 0.0012163 
v 0.042208 0.0024103 -0.022271 
v 0.041839 0.0027885 -0.022422 
v 0.041907 0.0048356 -0.022367 
v 0.041879 0.0051891 -0.022024 
v 0.041741 0.0052097 -0.022278 
v 0.042039 0.0011798 -0.021836 
v 0.041352 0.0061771 -0.021135 
v 0.041553 0.0061952 -0.021019 
v 0.041506 0.0064942 -0.020605 
v 0.0412 0.0065374 -0.020768 
v 0.042074 -0.00016034 -0.021214 
v 0.042401 0.00017264 -0.021079 
v 0.042182 -0.002363 -0.02034 
v 0.041161 0.0062575 -0.018544 
v 0.042172 -0.0029922 -0.019599 
v 0.041259 0.0065087 -0.018107 
v 0.042531 -0.0036789 -0.019203 
v 0.042133 -0.0033954 -0.019331 
v 0.040871 0.0068056 -0.017671 
v 0.040758 0.0068749 -0.017708 
v 0.042087 -0.0042105 -0.018872 
v 0.040626 0.007605 -0.01708 
v 0.040638 0.0074727 -0.017207 
v 0.041996 -0.0042726 -0.018903 
v 0.040419 0.0075426 -0.017212 
v 0.041996 -0.004332 -0.018259 
v 0.040192 0.0081695 -0.016343 
v 0.041854 -0.0048106 -0.017981 
v 0.041948 -0.0048437 -0.01786 
v 0.040394 0.0081877 -0.016241 
v 0.040085 0.0084718 -0.015961 
v 0.04018 0.0087789 -0.015412 
v 0.040071 0.0088603 -0.015317 
v 0.040068 0.0088398 -0.014976 
v 0.039778 0.0091161 -0.014871 
v 0.039907 0.0090711 -0.014446 
v 0.039838 0.0090775 -0.014974 
v 0.041982 -0.0057864 -0.016433 
v 0.039676 0.0090992 -0.014507 
v 0.041933 -0.005908 -0.016263 
v 0.041838 -0.0060092 -0.015692 
v 0.03951 0.0091883 -0.013419 
v 0.041449 -0.0062195 -0.014982 
v 0.041725 -0.0057806 -0.015146 
v 0.039485 0.009447 -0.012517 
v 0.039034 0.0092183 -0.013049 
v 0.041517 -0.0061107 -0.014936 
v 0.041599 -0.0058423 -0.01448 
v 0.039228 0.0095006 -0.012151 
v 0.039147 0.0097454 -0.011777 
v 0.039216 0.010065 -0.011285 
v 0.041127 -0.0061726 -0.013126 
v 0.041244 -0.0066801 -0.012165 
v 0.041097 -0.00651 -0.01263 
v 0.041019 -0.0067597 -0.012185 
v 0.04097 -0.0071254 -0.011909 
v 0.04079 -0.008245 -0.010367 
v 0.038568 0.0091223 -0.0077308 
v 0.040635 -0.0084242 -0.0094054 
v 0.04057 -0.0085305 -0.0089322 
v 0.0407 -0.008565 -0.0084672 
v 0.04074 -0.0085211 -0.0088165 
v 0.040524 -0.0088507 -0.0086425 
v 0.038251 0.0083432 -0.0058903 
v 0.040546 -0.0088598 -0.0085486 
v 0.038407 0.0075672 -0.00602 
v 0.038101 0.0078798 -0.0056758 
v 0.038063 0.0087681 -0.0061745 
v 0.040487 -0.0089215 -0.0082202 
v 0.040632 -0.0086493 -0.0080846 
v 0.040561 -0.0087017 -0.0076938 
v 0.040342 -0.0090447 -0.0074087 
v 0.040465 -0.0086968 -0.0068273 
v 0.040348 -0.0083384 -0.0067674 
v 0.040083 -0.0084765 -0.0064972 
v 0.040218 -0.0077669 -0.0062445 
v 0.040139 -0.0081027 -0.0064466 
v 0.039964 -0.0081535 -0.0061026 
v 0.038355 0.0048976 -0.0040396 
v 0.038246 0.0047626 -0.0036688 
v 0.03972 -0.0074285 -0.0054832 
v 0.04013 -0.0073776 -0.0054345 
v 0.038021 0.0047787 -0.0036762 
v 0.037949 0.0046631 -0.0033222 
v 0.038211 0.0046498 -0.0032979 
v 0.039724 -0.0056305 -0.0043982 
v 0.039338 -0.0045732 -0.0038666 
v 0.039048 -0.0051059 -0.003238 
v 0.038023 0.004047 -0.0021956 
v 0.038128 0.0041413 -0.002566 
v 0.037887 0.004412 -0.0025276 
v 0.037814 0.0044159 -0.0024417 
v 0.037792 0.0044629 -0.0025096 
v 0.03925 -0.0045817 -0.0034568 
v 0.039206 -0.0037778 -0.0032878 
v 0.039032 -0.0039058 -0.002978 
v 0.039077 -0.0042992 -0.0030409 
v 0.039119 -0.0033703 -0.0031814 
v 0.037737 0.0039053 -0.0018401 
v 0.039187 -0.0054269 -0.0028676 
v 0.039062 -0.0049886 -0.0031388 
v 0.039089 -0.0046441 -0.0031005 
v 0.039003 -0.0043149 -0.0026465 
v 0.03899 -0.0035129 -0.0029143 
v 0.038912 -0.0035311 -0.0025226 
v 0.038923 -0.0031605 -0.0024538 
v 0.037758 0.0031585 -0.001532 
v 0.037779 0.0035582 -0.0017931 
v 0.039023 -0.0063463 -0.0025883 
v 0.039067 -0.0059549 -0.0029291 
v 0.038934 -0.0039246 -0.0025888 
v 0.038936 -0.0043313 -0.0022495 
v 0.037843 0.0026301 -0.001239 
v 0.038965 -0.004484 -0.0018867 
v 0.038886 -0.0039394 -0.002188 
v 0.03888 -0.0041012 -0.0018073 
v 0.038852 -0.0035616 -0.0021578 
v 0.038858 -0.0032011 -0.0020616 
v 0.038076 0.0024212 -0.0012606 
v 0.037738 0.0022666 -0.00087129 
v 0.039208 -0.0063657 -0.0024276 
v 0.038011 0.0018585 -0.00051536 
v 0.037778 0.0014673 -0.00016042 
v 0.038206 -0.00066843 -0.00048428 
v 0.038052 -0.00093675 -0.00050713 
v 0.038158 -2.5124e-05 -0.00041979 
v 0.038046 0.0017366 -0.00016756 
v 0.039302 -0.0064293 -0.0019231 
v 0.038634 -0.0067664 -0.00032545 
v 0.038718 -0.006699 -0.00072545 
v 0.038811 -0.006492 -0.00018243 
v 0.03842 -0.0020102 0.00047189 
v 0.036989 0.0044766 0.001506 
v 0.038608 -0.0067472 -0.00022385 
v 0.038666 -0.0067195 -0.00024858 
v 0.037105 0.0037658 0.0013704 
v 0.037064 0.0037984 0.0017304 
v 0.037089 0.0033489 0.0016242 
v 0.038874 -0.0052559 0.00043055 
v 0.038543 -0.0047793 0.00013336 
v 0.038306 -0.0037381 0.00066665 
v 0.037927 -0.0024873 0.00082031 
v 0.037015 0.0032895 0.0020017 
v 0.037008 0.0041194 0.0018337 
v 0.036914 0.0044642 0.001893 
v 0.036848 0.004453 0.0021932 
v 0.038157 -0.0030051 0.0011563 
v 0.03798 -0.0033912 0.0010712 
v 0.042178 0.0033098 -0.0226 
v 0.042071 0.0015814 -0.022069 
v 0.04211 0.0019797 -0.022094 
v 0.041421 0.0058972 -0.021457 
v 0.04055 0.0056698 -0.021807 
v 0.041149 0.0062175 -0.021418 
v 0.041836 0.0010769 -0.021904 
v 0.041279 0.0065229 -0.020975 
v 0.042052 0.00026621 -0.021261 
v 0.042074 0.00099961 -0.021694 
v 0.042149 -0.00053584 -0.021189 
v 0.041882 -0.00027037 -0.021292 
v 0.042285 -0.00095247 -0.02092 
v 0.04254 -0.0019805 -0.02051 
v 0.042506 -0.0018318 -0.020572 
v 0.041975 -0.0015734 -0.020688 
v 0.042015 -0.0020359 -0.020642 
v 0.042332 -0.0027458 -0.020019 
v 0.042102 -0.0028917 -0.01996 
v 0.040471 0.0061733 -0.018689 
v 0.042088 -0.0037317 -0.019357 
v 0.041952 -0.0033123 -0.019664 
v 0.040414 0.006822 -0.017864 
v 0.040553 0.0071603 -0.017664 
v 0.040512 0.0072552 -0.017578 
v 0.040058 0.0078933 -0.0168 
v 0.040291 0.0078498 -0.016803 
v 0.039983 0.0081285 -0.016456 
v 0.039992 0.0088078 -0.015779 
v 0.039721 0.0088535 -0.015478 
v 0.041892 -0.0052466 -0.017546 
v 0.041826 -0.0053817 -0.017162 
v 0.041649 -0.0054508 -0.017268 
v 0.039584 0.009096 -0.015036 
v 0.04176 -0.0059053 -0.016445 
v 0.041614 -0.0058406 -0.0169 
v 0.041816 -0.0054628 -0.016776 
v 0.039512 0.0091051 -0.014647 
v 0.039396 0.0093156 -0.014283 
v 0.039409 0.0092997 -0.014156 
v 0.039592 0.0090177 -0.013892 
v 0.041588 -0.0062616 -0.01644 
v 0.039413 0.0092377 -0.013333 
v 0.039281 0.0092626 -0.013727 
v 0.041413 -0.0064798 -0.015536 
v 0.041602 -0.006098 -0.015453 
v 0.041444 -0.0061496 -0.014808 
v 0.038968 0.0097749 -0.012092 
v 0.038849 0.0098652 -0.012028 
v 0.039081 0.010136 -0.011508 
v 0.04097 -0.0064714 -0.013843 
v 0.041353 -0.0059468 -0.014299 
v 0.040967 -0.0065017 -0.013072 
v 0.041168 -0.0062769 -0.014289 
v 0.041017 -0.0066268 -0.012587 
v 0.040812 -0.0070469 -0.012283 
v 0.040776 -0.007242 -0.011904 
v 0.040963 -0.0077229 -0.011158 
v 0.037966 0.0094431 -0.0082701 
v 0.040866 -0.0080985 -0.010829 
v 0.038595 0.0095733 -0.0082814 
v 0.040576 -0.0085938 -0.01024 
v 0.04056 -0.0086441 -0.010001 
v 0.038217 0.0088303 -0.0066763 
v 0.040489 -0.0089307 -0.00851 
v 0.03788 0.0088274 -0.0063235 
v 0.037756 0.0090173 -0.0057794 
v 0.037736 0.0090491 -0.005988 
v 0.038175 0.0075275 -0.005972 
v 0.037585 0.0090548 -0.0057955 
v 0.03816 0.0059045 -0.0058593 
v 0.038058 0.0061871 -0.0058424 
v 0.038 0.0079054 -0.0055386 
v 0.037834 0.008142 -0.005217 
v 0.038946 0.0055524 -0.0054314 
v 0.037749 0.0078014 -0.0052352 
v 0.037682 0.0081409 -0.0049205 
v 0.037567 0.0088991 -0.005071 
v 0.037923 0.0085531 -0.0054658 
v 0.038612 0.005406 -0.0050342 
v 0.038003 0.0053474 -0.0048891 
v 0.037617 0.0080357 -0.0048557 
v 0.037496 0.0088362 -0.0047001 
v 0.037538 0.0088415 -0.0047344 
v 0.03751 0.0088776 -0.0047305 
v 0.038295 0.005235 -0.0043507 
v 0.040103 -0.0087966 -0.0065487 
v 0.037758 0.0050794 -0.00373 
v 0.039818 -0.0085612 -0.0062153 
v 0.038058 0.0050817 -0.0039519 
v 0.039209 -0.0072159 -0.0052118 
v 0.039725 -0.0070558 -0.0050676 
v 0.039437 -0.0063426 -0.0045765 
v 0.039034 -0.0064325 -0.0046364 
v 0.037845 0.004535 -0.0028661 
v 0.039386 -0.005924 -0.0044581 
v 0.039094 -0.0061304 -0.0042147 
v 0.039317 -0.0055763 -0.0043954 
v 0.03928 -0.005247 -0.0043282 
v 0.039148 -0.0053612 -0.0040411 
v 0.039047 -0.0057788 -0.0037241 
v 0.039157 -0.0057548 -0.0041114 
v 0.039192 -0.0049532 -0.0039409 
v 0.037299 0.0043501 -0.002043 
v 0.038997 -0.0061356 -0.0037979 
v 0.039063 -0.0053858 -0.0036262 
v 0.039006 -0.0054491 -0.0032639 
v 0.037796 0.0041051 -0.0021831 
v 0.039014 -0.0057944 -0.0033218 
v 0.039036 -0.0055432 -0.0029438 
v 0.03751 0.003454 -0.0015048 
v 0.037747 0.0026669 -0.0011877 
v 0.037479 0.0025045 -0.00082478 
v 0.038951 -0.0064392 -0.0022033 
v 0.038673 -0.006545 -0.0018626 
v 0.038896 -0.0065151 -0.0017802 
v 0.038589 -0.0066305 -0.0014804 
v 0.037675 0.0020681 -0.00047435 
v 0.037897 8.4946e-05 -0.00035417 
v 0.037586 0.00032546 -6.1346e-05 
v 0.038776 -0.0066334 -0.0011269 
v 0.037799 -0.0015769 -0.00022785 
v 0.038008 -0.0014708 -0.00027047 
v 0.037794 -0.00097552 -0.00026396 
v 0.036876 0.0041451 0.00095682 
v 0.038492 -0.0067615 -0.00073408 
v 0.037141 0.0034156 0.0012524 
v 0.037027 0.0035736 0.00095239 
v 0.036929 0.0041956 0.0010183 
v 0.03701 0.0043684 0.001384 
v 0.036765 0.0045752 0.0015059 
v 0.038141 -0.0047795 1.2786e-05 
v 0.038045 -0.0043952 1.5506e-05 
v 0.037997 -0.00403 0.00019753 
v 0.038091 -0.0038004 0.00058827 
v 0.037714 -0.0024894 0.00074792 
v 0.038132 -0.0021063 0.00050044 
v 0.038697 -0.0063565 0.00024453 
v 0.038326 -0.0064126 0.00016615 
v 0.038465 -0.0060644 0.00027943 
v 0.038429 -0.0057134 0.00031163 
v 0.038145 -0.0052702 0.00022651 
v 0.038077 -0.0037232 0.0009594 
v 0.037846 -0.0037515 0.00091486 
v 0.036902 0.0029425 0.0018053 
v 0.037065 0.0031202 0.00096714 
v 0.03794 -0.0029997 0.0011215 
v 0.037927 -0.0026331 0.001133 
v 0.036815 0.0031438 0.0020506 
v 0.036981 0.0036516 0.0020656 
v 0.036928 0.0040078 0.0021221 
v 0.036848 0.0043249 0.0021999 
v 0.041615 0.0028033 -0.02273 
v 0.04155 0.0027006 -0.02273 
v 0.041738 0.0031815 -0.022683 
v 0.041285 0.005188 -0.022367 
v 0.041576 0.0052768 -0.022265 
v 0.041685 0.0051756 -0.022354 
v 0.041793 0.0024185 -0.022441 
v 0.041705 0.0010987 -0.022191 
v 0.041833 0.001482 -0.022132 
v 0.041549 0.0015485 -0.022261 
v 0.04162 0.0022541 -0.022419 
v 0.040609 0.0064653 -0.021489 
v 0.041092 0.0065391 -0.02133 
v 0.041876 0.00070027 -0.021848 
v 0.041876 0.00015209 -0.021522 
v 0.041643 0.00098542 -0.022183 
v 0.041764 0.00020886 -0.021659 
v 0.041691 -0.00065846 -0.02141 
v 0.041904 -0.00066849 -0.021278 
v 0.041709 -0.00026192 -0.021607 
v 0.041762 -0.0014916 -0.021028 
v 0.041711 -0.0010323 -0.021377 
v 0.041721 -0.0023412 -0.020783 
v 0.041858 -0.0018899 -0.020771 
v 0.041958 -0.0011448 -0.020958 
v 0.041733 -0.0024526 -0.020755 
v 0.041922 -0.0024634 -0.020374 
v 0.040242 0.0061608 -0.018815 
v 0.0417 -0.0029091 -0.020102 
v 0.041874 -0.003345 -0.019716 
v 0.040523 0.0064666 -0.018239 
v 0.040215 0.006816 -0.018177 
v 0.040188 0.0071964 -0.018024 
v 0.040157 0.0071694 -0.01809 
v 0.040042 0.0074427 -0.017794 
v 0.040329 0.0071899 -0.017705 
v 0.042044 -0.0041575 -0.019076 
v 0.040079 0.0075284 -0.017626 
v 0.040233 0.0074808 -0.017349 
v 0.040157 0.0077903 -0.01724 
v 0.041611 -0.0043225 -0.019042 
v 0.039824 0.0081858 -0.016766 
v 0.039886 0.0085249 -0.016289 
v 0.041525 -0.0049028 -0.01806 
v 0.041944 -0.0044219 -0.018262 
v 0.041581 -0.0044916 -0.018373 
v 0.039717 0.0088532 -0.015884 
v 0.041671 -0.0053667 -0.017601 
v 0.041728 -0.0052135 -0.017952 
v 0.039254 0.0093506 -0.014666 
v 0.041399 -0.0066381 -0.016706 
v 0.041552 -0.0062884 -0.016633 
v 0.041402 -0.0059758 -0.016935 
v 0.038827 0.0092665 -0.013624 
v 0.04142 -0.0067065 -0.016595 
v 0.041536 -0.0064152 -0.016476 
v 0.041259 -0.0068626 -0.015999 
v 0.04132 -0.0067905 -0.015973 
v 0.041335 -0.0065772 -0.015457 
v 0.041355 -0.0064848 -0.015318 
v 0.041264 -0.006282 -0.014976 
v 0.041194 -0.006315 -0.014601 
v 0.039181 0.0095111 -0.012488 
v 0.040936 -0.0067466 -0.014375 
v 0.040979 -0.0066851 -0.01434 
v 0.039097 0.010092 -0.011194 
v 0.038525 0.009985 -0.010994 
v 0.040909 -0.0065383 -0.013125 
v 0.040583 -0.0071051 -0.012388 
v 0.040727 -0.0076096 -0.011626 
v 0.038134 0.0096456 -0.0091446 
v 0.040532 -0.0077275 -0.011621 
v 0.040713 -0.0080013 -0.011255 
v 0.038229 0.0096168 -0.0088814 
v 0.040636 -0.0081784 -0.010858 
v 0.040448 -0.0085428 -0.010604 
v 0.038135 0.0091179 -0.0078648 
v 0.03823 0.0094775 -0.0081785 
v 0.040615 -0.0082627 -0.010525 
v 0.038335 0.0090839 -0.0077442 
v 0.038243 0.0089822 -0.0073535 
v 0.037781 0.0089295 -0.0071923 
v 0.037743 0.0088799 -0.0067814 
v 0.037968 0.0088694 -0.0067304 
v 0.03762 0.0090685 -0.0063728 
v 0.03844 0.0067607 -0.0060581 
v 0.037793 0.0071335 -0.0060588 
v 0.038211 0.0071615 -0.006078 
v 0.037884 0.0066781 -0.006168 
v 0.037911 0.007492 -0.00571 
v 0.040399 -0.0090009 -0.0078855 
v 0.038206 0.0055067 -0.0055499 
v 0.037865 0.0059679 -0.0059694 
v 0.038107 0.0063445 -0.0059205 
v 0.038005 0.0062445 -0.0059205 
v 0.037856 0.0057543 -0.0055104 
v 0.037581 0.0084871 -0.004806 
v 0.037718 0.0055922 -0.0048526 
v 0.037652 0.0056638 -0.0049584 
v 0.039876 -0.008202 -0.0060422 
v 0.039471 -0.0081997 -0.0060728 
v 0.039608 -0.0071788 -0.0051734 
v 0.037779 0.0049915 -0.0036303 
v 0.037723 0.0046849 -0.0033361 
v 0.037653 0.0045778 -0.0030075 
v 0.038828 -0.0062143 -0.0043033 
v 0.037385 0.0044862 -0.0026614 
v 0.038935 -0.0061911 -0.0033837 
v 0.038867 -0.0063061 -0.0029711 
v 0.037212 0.0042413 -0.0018258 
v 0.037214 0.0038535 -0.0015372 
v 0.03753 0.0042932 -0.0021037 
v 0.037471 0.0036068 -0.0015704 
v 0.038788 -0.0063994 -0.0026104 
v 0.038582 -0.0064205 -0.0026816 
v 0.038611 -0.0063564 -0.0030585 
v 0.038515 -0.0064998 -0.002297 
v 0.037136 0.0029773 -0.00082764 
v 0.038741 -0.0064643 -0.0022498 
v 0.037439 0.0021738 -0.00052758 
v 0.037172 0.0025219 -0.00049909 
v 0.03728 0.0029315 -0.00094862 
v 0.037335 0.0020622 -0.00013604 
v 0.038541 -0.0066905 -0.0011153 
v 0.037579 -0.0016744 2.2803e-05 
v 0.037715 -0.0011012 -0.00019764 
v 0.03743 -0.00070895 -0.00013173 
v 0.037523 0.00032951 -1.6106e-05 
v 0.037369 0.0012278 0.00011772 
v 0.037407 0.0015035 8.026e-05 
v 0.036989 0.002307 0.00030103 
v 0.037021 0.0031675 0.00081275 
v 0.037008 0.0030283 0.00097197 
v 0.036857 0.003053 0.00069473 
v 0.036631 0.0041718 0.00086877 
v 0.036613 0.0045953 0.0010536 
v 0.037825 -0.0040689 -0.00027184 
v 0.037873 -0.0019281 3.1378e-05 
v 0.036874 0.0043472 0.0010865 
v 0.037943 -0.0040384 0.00010737 
v 0.037716 -0.0020907 0.00038337 
v 0.038223 -0.0061004 0.00021049 
v 0.038086 -0.0058666 0.0002161 
v 0.037952 -0.0056555 0.00019175 
v 0.037864 -0.0038048 0.00057527 
v 0.037481 -0.0024709 0.00063436 
v 0.037434 -0.0026864 0.0009997 
v 0.03765 -0.002667 0.0010703 
v 0.036653 0.0028456 0.0018256 
v 0.036622 0.0044721 0.0021714 
v 0.037748 -0.0034173 0.0010332 
v 0.037694 -0.0030263 0.0010849 
v 0.037484 -0.0034207 0.00096188 
v 0.036528 0.0032391 0.0023446 
v 0.036655 0.0042669 0.0022197 
v 0.036431 0.0031864 0.0023591 
v 0.041611 0.0011739 -0.022262 
v 0.041617 0.0018743 -0.0222 
v 0.041372 0.00061808 -0.022032 
v 0.041358 -0.00016087 -0.021775 
v 0.041425 -0.00052857 -0.021773 
v 0.041555 -0.000632 -0.021701 
v 0.041435 0.00017513 -0.02173 
v 0.041698 -0.0014915 -0.0211 
v 0.041473 -0.0027281 -0.020914 
v 0.041508 -0.0015477 -0.021142 
v 0.041684 -0.0025395 -0.020459 
v 0.041469 -0.0030291 -0.020114 
v 0.041444 -0.0033808 -0.019879 
v 0.040102 0.0064504 -0.01837 
v 0.03995 0.0071075 -0.01822 
v 0.04145 -0.0037367 -0.019845 
v 0.041635 -0.0033679 -0.019792 
v 0.041441 -0.0039492 -0.019456 
v 0.041684 -0.0038235 -0.019444 
v 0.040062 0.0078925 -0.017144 
v 0.039978 0.007587 -0.017626 
v 0.041343 -0.0047932 -0.018769 
v 0.041404 -0.0047354 -0.018808 
v 0.039695 0.0078673 -0.017287 
v 0.041361 -0.0048169 -0.018464 
v 0.03969 0.0085847 -0.016693 
v 0.039633 0.0088433 -0.016322 
v 0.039448 0.0089093 -0.016658 
v 0.039563 0.0088908 -0.016263 
v 0.039348 0.0088957 -0.016302 
v 0.041433 -0.0058055 -0.017325 
v 0.041229 -0.0059111 -0.017401 
v 0.041278 -0.0057347 -0.017748 
v 0.04149 -0.0054076 -0.0177 
v 0.03941 0.0091085 -0.015439 
v 0.03933 0.0091532 -0.015055 
v 0.041205 -0.0062596 -0.017158 
v 0.041256 -0.0062731 -0.017021 
v 0.039017 0.0094252 -0.014928 
v 0.038925 0.0094058 -0.014535 
v 0.041379 -0.0067564 -0.016568 
v 0.041377 -0.0063272 -0.016702 
v 0.039288 0.0093549 -0.014219 
v 0.041253 -0.0068308 -0.015813 
v 0.041161 -0.006629 -0.015469 
v 0.038975 0.0092303 -0.013416 
v 0.040828 -0.0067803 -0.015083 
v 0.041081 -0.0066179 -0.015025 
v 0.038624 0.009484 -0.012995 
v 0.038816 0.0094614 -0.012666 
v 0.039034 0.010066 -0.01168 
v 0.04073 -0.0067807 -0.014383 
v 0.040929 -0.0067273 -0.014257 
v 0.038505 0.010033 -0.011326 
v 0.038612 0.010074 -0.011684 
v 0.038188 0.0099662 -0.010986 
v 0.040683 -0.0066103 -0.013082 
v 0.040432 -0.007029 -0.012787 
v 0.040389 -0.0072222 -0.012385 
v 0.040661 -0.0067165 -0.012689 
v 0.040571 -0.0075148 -0.01202 
v 0.038845 0.0099799 -0.010684 
v 0.040328 -0.0080013 -0.011737 
v 0.040467 -0.0081027 -0.011317 
v 0.040277 -0.0081941 -0.011367 
v 0.037803 0.0095251 -0.0086776 
v 0.037511 0.0093633 -0.0082608 
v 0.040486 -0.0086756 -0.010202 
v 0.040042 -0.0088733 -0.0096786 
v 0.040292 -0.0085146 -0.011009 
v 0.040457 -0.0082165 -0.010958 
v 0.040367 -0.0088093 -0.0094611 
v 0.037466 0.0091152 -0.0067251 
v 0.037877 0.0062944 -0.0062007 
v 0.037796 0.0058459 -0.005614 
v 0.037514 0.0069212 -0.0058345 
v 0.037546 0.0075725 -0.0053756 
v 0.037593 0.0089991 -0.0054387 
v 0.037302 0.0072836 -0.0050787 
v 0.039933 -0.0088708 -0.0069761 
v 0.037192 0.007675 -0.0046284 
v 0.037249 0.0073483 -0.0049317 
v 0.03742 0.0077928 -0.0048625 
v 0.037493 0.0076812 -0.0049732 
v 0.037327 0.0087218 -0.0047185 
v 0.037262 0.0088351 -0.0047064 
v 0.039505 -0.0089342 -0.0067432 
v 0.037078 0.0085767 -0.0044783 
v 0.040026 -0.0088449 -0.0065942 
v 0.039566 -0.0086483 -0.0062704 
v 0.039681 -0.0085262 -0.0061621 
v 0.039128 -0.0085943 -0.006255 
v 0.039098 -0.0079444 -0.0057303 
v 0.03933 -0.0074787 -0.0055326 
v 0.03877 -0.0065174 -0.0047255 
v 0.037493 0.0049141 -0.0033152 
v 0.037426 0.0045912 -0.0029951 
v 0.037616 0.0051597 -0.0041979 
v 0.037133 0.0044693 -0.0025645 
v 0.036991 0.0039188 -0.0015702 
v 0.03835 -0.0064584 -0.0027006 
v 0.036924 0.0033003 -0.00086686 
v 0.037197 0.0033897 -0.0011877 
v 0.038447 -0.0065847 -0.0019119 
v 0.038149 -0.0066841 -0.0015693 
v 0.038216 -0.0065959 -0.0020644 
v 0.03693 0.002775 -0.00010376 
v 0.03687 0.0031336 -0.00048626 
v 0.038377 -0.0066666 -0.0015242 
v 0.036794 0.0031236 0.0003762 
v 0.036722 0.0031496 -5.5744e-05 
v 0.036604 0.0038307 0.00050069 
v 0.038307 -0.0067237 -0.0011347 
v 0.037892 -0.0047523 -0.00046576 
v 0.037748 -0.0047451 -0.00079681 
v 0.037543 -0.0037377 -0.00032285 
v 0.03749 -0.001542 5.695e-06 
v 0.037271 -0.0012278 3.276e-05 
v 0.037095 0.0017877 0.00020251 
v 0.036783 0.0025893 0.00061264 
v 0.037025 0.0023802 0.00018945 
v 0.036867 0.0027656 0.00031883 
v 0.036789 0.0034843 0.00075208 
v 0.036612 0.0034947 0.00037742 
v 0.03654 0.0039143 0.00050338 
v 0.038255 -0.006793 -0.00074628 
v 0.037467 -0.0017436 0.00010647 
v 0.037188 -0.001204 9.9547e-05 
v 0.036927 0.0011493 0.00037693 
v 0.036828 0.0029434 0.00083322 
v 0.036572 0.0045615 0.0010035 
v 0.038423 -0.0067785 -0.00034776 
v 0.037956 -0.0048173 -0.0003092 
v 0.03725 -0.002641 0.00068738 
v 0.036508 0.004836 0.0014032 
v 0.037664 -0.0064783 -3.4912e-05 
v 0.038075 -0.0064563 8.375e-05 
v 0.037675 -0.003812 0.00048317 
v 0.037229 -0.0038583 0.00072472 
v 0.036422 0.0027295 0.0018558 
v 0.03652 0.0024989 0.0014256 
v 0.036467 0.0048139 0.0017708 
v 0.036284 0.0048882 0.0015254 
v 0.037567 -0.0037865 0.00086289 
v 0.037184 -0.0038114 0.00082996 
v 0.03748 -0.0030176 0.0010299 
v 0.036354 0.0027495 0.0021759 
v 0.036533 0.0030812 0.0022908 
v 0.036371 0.0041382 0.0024676 
v 0.036103 0.0042654 0.0024986 
v 0.036111 0.0046048 0.0025021 
v 0.041083 0.0023013 -0.02262 
v 0.041538 0.0023483 -0.022508 
v 0.041403 0.001974 -0.02252 
v 0.041168 0.00025528 -0.022094 
v 0.04143 -0.001166 -0.021448 
v 0.041212 -0.0014924 -0.021539 
v 0.041397 -0.00072989 -0.021731 
v 0.041329 -0.0020454 -0.020887 
v 0.041318 -0.0033238 -0.020198 
v 0.040313 0.006248 -0.019318 
v 0.039937 0.0065039 -0.018701 
v 0.039746 0.0071571 -0.01857 
v 0.041164 -0.003381 -0.020247 
v 0.039705 0.0073008 -0.018118 
v 0.041381 -0.0043151 -0.019203 
v 0.039444 0.0088493 -0.016817 
v 0.041374 -0.0046928 -0.018886 
v 0.03959 0.0082157 -0.016918 
v 0.039326 0.0085551 -0.017211 
v 0.039151 0.008846 -0.016455 
v 0.041489 -0.0053284 -0.018009 
v 0.041473 -0.0052066 -0.018109 
v 0.041117 -0.0053736 -0.018148 
v 0.04104 -0.0057919 -0.017875 
v 0.039336 0.0088828 -0.015925 
v 0.039152 0.0091274 -0.015536 
v 0.041141 -0.0070052 -0.017564 
v 0.041057 -0.0061837 -0.017527 
v 0.038748 0.0091437 -0.015633 
v 0.041068 -0.0070557 -0.017162 
v 0.041202 -0.0064294 -0.017053 
v 0.041182 -0.0068032 -0.016607 
v 0.038604 0.0096292 -0.014321 
v 0.038657 0.0096046 -0.014171 
v 0.038593 0.0096576 -0.014185 
v 0.040986 -0.0069649 -0.0156 
v 0.0387 0.0094357 -0.013106 
v 0.040889 -0.0072638 -0.015946 
v 0.038424 0.0095162 -0.013456 
v 0.038425 0.009452 -0.012745 
v 0.038616 0.0094692 -0.01265 
v 0.04063 -0.007096 -0.014853 
v 0.040496 -0.0068852 -0.014399 
v 0.038793 0.0097443 -0.012207 
v 0.040421 -0.0068817 -0.014023 
v 0.038377 0.010029 -0.011763 
v 0.040586 -0.0065722 -0.013824 
v 0.038259 0.010018 -0.011374 
v 0.040507 -0.0066464 -0.01321 
v 0.037891 0.009854 -0.010649 
v 0.040285 -0.0069956 -0.013276 
v 0.040219 -0.0071571 -0.012849 
v 0.04033 -0.0075888 -0.012129 
v 0.04013 -0.0075806 -0.012503 
v 0.037761 0.0096636 -0.0095963 
v 0.038029 0.0096933 -0.0095399 
v 0.037843 0.0095971 -0.0090511 
v 0.037536 0.0094915 -0.0086839 
v 0.040195 -0.0086562 -0.010895 
v 0.040009 -0.0090309 -0.010581 
v 0.039991 -0.0090031 -0.010791 
v 0.037442 0.0090316 -0.0079397 
v 0.037841 0.0090522 -0.0078564 
v 0.037629 0.009019 -0.0079095 
v 0.039941 -0.0089608 -0.0091978 
v 0.039845 -0.0092006 -0.0096921 
v 0.037179 0.0091135 -0.0067956 
v 0.036914 0.0090777 -0.0063855 
v 0.037401 0.0091409 -0.00655 
v 0.040247 -0.0088902 -0.0088926 
v 0.037059 0.0090365 -0.0059768 
v 0.037634 0.0062224 -0.0059412 
v 0.037359 0.0061867 -0.0056361 
v 0.036936 0.0089447 -0.0052899 
v 0.037575 0.0058408 -0.0056366 
v 0.037282 0.006162 -0.0055477 
v 0.037254 0.006884 -0.0055043 
v 0.04011 -0.009114 -0.0075229 
v 0.040204 -0.0090634 -0.0073111 
v 0.03749 0.0057449 -0.0053016 
v 0.03721 0.0056047 -0.0049531 
v 0.037083 0.0072021 -0.0050602 
v 0.036951 0.008845 -0.0048958 
v 0.037334 0.0052154 -0.004574 
v 0.037627 0.0055693 -0.0047795 
v 0.037134 0.0077281 -0.0045819 
v 0.036991 0.0085668 -0.0044272 
v 0.037008 0.0087497 -0.004431 
v 0.039367 -0.0089007 -0.0067025 
v 0.039432 -0.0088859 -0.0066098 
v 0.039034 -0.0082448 -0.0061314 
v 0.038723 -0.0076275 -0.0050159 
v 0.03878 -0.0079243 -0.0053579 
v 0.039047 -0.0076227 -0.0053663 
v 0.038947 -0.0075034 -0.0052345 
v 0.039044 -0.0068036 -0.0050558 
v 0.038623 -0.0076262 -0.0049866 
v 0.037196 0.0048196 -0.0029709 
v 0.03718 0.0048981 -0.0030693 
v 0.038439 -0.0062769 -0.0041815 
v 0.038802 -0.0062019 -0.0039071 
v 0.038702 -0.0062733 -0.003514 
v 0.036973 0.0043206 -0.0018964 
v 0.036909 0.0047332 -0.0025841 
v 0.038202 -0.0064252 -0.0032427 
v 0.036641 0.004528 -0.0015426 
v 0.03814 -0.0064756 -0.0027737 
v 0.036702 0.004157 -0.0014815 
v 0.037964 -0.0065647 -0.0023115 
v 0.036912 0.0037159 -0.0011983 
v 0.036715 0.0033077 -0.00080639 
v 0.03656 0.0038276 0.00043213 
v 0.037573 -0.005138 -0.00059882 
v 0.037467 -0.0039889 -0.00069702 
v 0.037684 -0.0040876 -0.00068994 
v 0.03624 0.0042025 0.00073738 
v 0.037763 -0.0068558 -0.00055814 
v 0.038024 -0.006791 -0.00078627 
v 0.03775 -0.0051535 -0.00051396 
v 0.0375 -0.0037535 4.5502e-05 
v 0.037248 -0.0021928 0.0003124 
v 0.037067 -0.0017036 2.5931e-05 
v 0.03713 -0.00045589 0.00015777 
v 0.036771 0.0017297 0.00055574 
v 0.036754 0.0022246 0.00059486 
v 0.036536 0.0021166 0.0009154 
v 0.036494 0.001705 0.0008912 
v 0.037981 -0.0067976 -0.00036749 
v 0.037453 -0.0053026 -0.00012621 
v 0.037751 -0.005201 -0.00022941 
v 0.03787 -0.005312 -7.6402e-05 
v 0.037503 -0.00524 -0.0002291 
v 0.037657 -0.0037686 0.00017685 
v 0.037025 -0.0026243 0.00053612 
v 0.036882 -0.0010865 0.00041266 
v 0.036613 0.0025026 0.0010025 
v 0.036039 0.0049123 0.0013956 
v 0.037836 -0.0057787 0.00016488 
v 0.037512 -0.005681 7.0742e-05 
v 0.037041 -0.0030501 0.00084851 
v 0.035972 0.0048855 0.0016913 
v 0.037259 -0.0030664 0.00095352 
v 0.036289 0.00243 0.0017553 
v 0.036216 0.0024375 0.0018373 
v 0.036299 0.0047649 0.0021726 
v 0.03622 0.0035472 0.002392 
v 0.036051 0.0031471 0.0023405 
v 0.036153 0.0039058 0.0024463 
v 0.035923 0.0039219 0.0024795 
v 0.040945 0.0046497 -0.022565 
v 0.040686 0.0040088 -0.022746 
v 0.040781 0.0051399 -0.022486 
v 0.040903 0.0050622 -0.022517 
v 0.040755 0.0050642 -0.022485 
v 0.040969 0.0018095 -0.022647 
v 0.040502 0.0052983 -0.022204 
v 0.040964 0.0051801 -0.022401 
v 0.041248 0.0011085 -0.022361 
v 0.041213 0.0014346 -0.022351 
v 0.041033 0.0014784 -0.022656 
v 0.04045 0.005434 -0.022094 
v 0.041093 0.0059197 -0.021538 
v 0.040097 0.0063645 -0.021604 
v 0.040779 0.0065243 -0.02107 
v 0.040071 0.0064901 -0.021534 
v 0.041024 0.0013168 -0.022596 
v 0.041267 0.0001946 -0.022024 
v 0.040941 -0.0015495 -0.021599 
v 0.04078 -0.00071345 -0.02189 
v 0.040274 -0.00123 -0.021726 
v 0.040012 0.0064374 -0.021222 
v 0.041137 -0.0019661 -0.021228 
v 0.041314 -0.001551 -0.021455 
v 0.041322 -0.0016662 -0.021136 
v 0.041529 -0.0027549 -0.020843 
v 0.039864 0.0065425 -0.018767 
v 0.039544 0.0070858 -0.018734 
v 0.039422 0.0075104 -0.018219 
v 0.041188 -0.004307 -0.019572 
v 0.041263 -0.0041876 -0.019615 
v 0.039519 0.0077782 -0.017456 
v 0.039264 0.0082359 -0.017642 
v 0.039211 0.0082119 -0.017723 
v 0.039413 0.008155 -0.017313 
v 0.0393 0.0089634 -0.017029 
v 0.039307 0.0089359 -0.017119 
v 0.039261 0.0089061 -0.017078 
v 0.041007 -0.0046857 -0.019307 
v 0.041196 -0.0044355 -0.019177 
v 0.041143 -0.0048254 -0.018889 
v 0.041143 -0.0049447 -0.01848 
v 0.039046 0.0085895 -0.016916 
v 0.040916 -0.0056846 -0.018271 
v 0.038868 0.0088332 -0.016086 
v 0.03905 0.0090775 -0.015946 
v 0.041084 -0.0066376 -0.017499 
v 0.040857 -0.0059151 -0.017848 
v 0.040846 -0.0062975 -0.017601 
v 0.039062 0.0093696 -0.015108 
v 0.041124 -0.0070493 -0.017573 
v 0.038563 0.009386 -0.014734 
v 0.040901 -0.0071461 -0.017539 
v 0.040951 -0.0072612 -0.016685 
v 0.040789 -0.0074183 -0.015751 
v 0.040781 -0.007619 -0.016448 
v 0.040636 -0.0078153 -0.015859 
v 0.040551 -0.0074155 -0.015275 
v 0.040316 -0.0072117 -0.014518 
v 0.040564 -0.0071681 -0.014848 
v 0.040586 -0.0070896 -0.014737 
v 0.038128 0.0099828 -0.011844 
v 0.038176 0.0094974 -0.012643 
v 0.037842 0.009946 -0.011919 
v 0.037794 0.010004 -0.011462 
v 0.038025 0.010022 -0.011416 
v 0.037655 0.0098568 -0.010687 
v 0.037946 0.01001 -0.011019 
v 0.04008 -0.007424 -0.012921 
v 0.04022 -0.0074626 -0.012541 
v 0.037259 0.0096187 -0.0097712 
v 0.040143 -0.0077117 -0.012101 
v 0.038184 0.0098819 -0.010637 
v 0.037612 0.0095927 -0.0090979 
v 0.040068 -0.0081096 -0.011802 
v 0.040105 -0.0084796 -0.011425 
v 0.037423 0.0095642 -0.009255 
v 0.039849 -0.0085445 -0.011509 
v 0.039848 -0.0087026 -0.011122 
v 0.039758 -0.0090773 -0.01081 
v 0.037218 0.0092593 -0.0078895 
v 0.03969 -0.0091717 -0.010404 
v 0.03737 0.0089212 -0.0073449 
v 0.039924 -0.0091129 -0.010534 
v 0.039795 -0.0092585 -0.0096925 
v 0.039626 -0.0092354 -0.010045 
v 0.039781 -0.0092267 -0.0095189 
v 0.039457 -0.0090565 -0.0091913 
v 0.036787 0.009064 -0.0059924 
v 0.039699 -0.0090021 -0.0091636 
v 0.037276 0.0057442 -0.0052934 
v 0.037159 0.0068002 -0.0054208 
v 0.037077 0.006044 -0.0053015 
v 0.039288 -0.0089413 -0.0070938 
v 0.036578 0.0090769 -0.0048535 
v 0.036769 0.0086386 -0.0044199 
v 0.038934 -0.0089984 -0.0068318 
v 0.039159 -0.0087 -0.006705 
v 0.036896 0.0075778 -0.0046303 
v 0.036564 0.0077874 -0.0042585 
v 0.036491 0.0085214 -0.0041093 
v 0.039073 -0.0087064 -0.0063952 
v 0.038995 -0.0089422 -0.0067737 
v 0.03878 -0.0083225 -0.0059049 
v 0.038904 -0.0080181 -0.005802 
v 0.038737 -0.0084394 -0.0060105 
v 0.038667 -0.008314 -0.0058379 
v 0.038598 -0.0069644 -0.0048537 
v 0.038348 -0.0072898 -0.0048974 
v 0.038546 -0.0065003 -0.0046691 
v 0.038028 -0.0067455 -0.0037004 
v 0.03671 0.0046134 -0.0018392 
v 0.036832 0.0047838 -0.0026188 
v 0.038131 -0.0066759 -0.0037405 
v 0.03635 0.0044933 -0.0012059 
v 0.036412 0.0040871 -0.0011691 
v 0.036447 0.0033439 -0.0008864 
v 0.036442 0.0037159 -0.0011616 
v 0.036653 0.0037198 -0.0011884 
v 0.037986 -0.0066331 -0.0019799 
v 0.037939 -0.0066954 -0.0016142 
v 0.037664 -0.0067475 -0.0013936 
v 0.036347 0.0038382 0.00040947 
v 0.036259 0.0034482 0.00022379 
v 0.036145 0.003799 0.0002822 
v 0.036017 0.00453 0.00043022 
v 0.038021 -0.0067423 -0.0011277 
v 0.037597 -0.0068205 -0.00093875 
v 0.037552 -0.0047659 -0.00082112 
v 0.037519 -0.0043751 -0.00079542 
v 0.037373 -0.0045178 -0.00049448 
v 0.036029 0.0045878 0.00056243 
v 0.037677 -0.0068239 -0.00047023 
v 0.037422 -0.0048899 -0.0005234 
v 0.037292 -0.0048993 -0.00019983 
v 0.037228 -0.0041488 -4.4729e-05 
v 0.037335 -0.0041262 -0.00043078 
v 0.037346 -0.003777 -0.00033627 
v 0.037078 -0.002455 0.0002326 
v 0.037067 -0.0021 1.0642e-05 
v 0.03676 -0.0018065 0.00029359 
v 0.036806 -0.001429 0.00033373 
v 0.036993 -0.0013372 8.5114e-05 
v 0.036198 0.0045577 0.00090287 
v 0.036119 0.0048583 0.0012824 
v 0.035802 0.0051867 0.0013625 
v 0.037273 -0.0054043 -0.00015058 
v 0.037169 -0.0049869 0.00018709 
v 0.037243 -0.0045424 -0.00011426 
v 0.037153 -0.0045769 0.00024569 
v 0.037284 -0.0037998 2.7033e-05 
v 0.036869 -0.0030501 0.00047996 
v 0.036832 -0.002263 0.00022672 
v 0.036653 -0.0012444 0.00068363 
v 0.036839 -0.00095802 0.00049336 
v 0.036855 -0.00065343 0.00047363 
v 0.036378 0.00060949 0.0010082 
v 0.036396 0.0020791 0.0012494 
v 0.035705 0.0055724 0.0014452 
v 0.035635 0.0059758 0.0014741 
v 0.035704 0.0055731 0.0018272 
v 0.035582 0.0063788 0.0015658 
v 0.035629 0.0059636 0.0018838 
v 0.035519 0.0067307 0.0015868 
v 0.035468 0.0068035 0.0015933 
v 0.035551 0.0063684 0.0019632 
v 0.037526 -0.0061067 2.1934e-05 
v 0.037515 -0.0058029 0.00012138 
v 0.037446 -0.0057661 5.7295e-05 
v 0.0371 -0.0041871 0.00035744 
v 0.037236 -0.0038345 0.00039621 
v 0.037103 -0.0038497 0.00072141 
v 0.037084 -0.0034589 0.00083317 
v 0.036604 -0.001471 0.0006746 
v 0.036256 0.0015886 0.0011734 
v 0.036178 0.001665 0.0012544 
v 0.036308 0.0021041 0.0013993 
v 0.035804 0.0051889 0.0017741 
v 0.03594 0.0048105 0.0020676 
v 0.035629 0.0055052 0.0022129 
v 0.037071 -0.0046776 0.00063052 
v 0.036882 -0.0044379 0.0011406 
v 0.036108 0.0020491 0.0013933 
v 0.035737 0.0051207 0.0021624 
v 0.035555 0.0058964 0.0022707 
v 0.035397 0.0062234 0.0026363 
v 0.035429 0.0058805 0.0026062 
v 0.035481 0.0062789 0.0023511 
v 0.035337 0.0065418 0.0024366 
v 0.035356 0.0061817 0.0026692 
v 0.035386 0.0066194 0.0023083 
v 0.037 -0.0051137 0.00087505 
v 0.036981 -0.004756 0.0010388 
v 0.036851 -0.0048279 0.0013824 
v 0.036096 0.0027699 0.0022462 
v 0.035979 0.0035317 0.0024136 
v 0.035735 0.0033358 0.0026249 
v 0.035647 0.0041755 0.0027291 
v 0.035896 0.0043012 0.0025015 
v 0.036821 -0.004471 0.0014345 
v 0.036782 -0.0045031 0.0014657 
v 0.036785 -0.0043833 0.0013744 
v 0.035803 0.0030228 0.0025654 
v 0.040586 0.0032139 -0.022908 
v 0.040117 0.0036033 -0.022908 
v 0.040967 0.0014416 -0.022675 
v 0.040621 0.0043242 -0.022626 
v 0.040553 0.0047104 -0.022313 
v 0.040324 0.0046052 -0.022324 
v 0.040271 0.0050099 -0.022213 
v 0.040374 0.00539 -0.022084 
v 0.040125 0.0052981 -0.021889 
v 0.040798 0.00066245 -0.022222 
v 0.040998 0.00010406 -0.022086 
v 0.040469 -0.0015521 -0.021712 
v 0.039753 0.0062688 -0.020127 
v 0.039725 0.0062435 -0.019786 
v 0.039908 0.0062371 -0.019718 
v 0.03989 0.0062069 -0.019387 
v 0.041416 -0.0029036 -0.020503 
v 0.03969 0.0064697 -0.01889 
v 0.039188 0.0075362 -0.018264 
v 0.038964 0.0090265 -0.017967 
v 0.038968 0.0090669 -0.018019 
v 0.039089 0.0078845 -0.017894 
v 0.039322 0.0078562 -0.017768 
v 0.038972 0.0085635 -0.017731 
v 0.038891 0.008947 -0.017646 
v 0.039219 0.0082961 -0.01764 
v 0.038992 0.0085917 -0.017312 
v 0.040956 -0.0052486 -0.018956 
v 0.039148 0.0083048 -0.017335 
v 0.038814 0.0089267 -0.017203 
v 0.038714 0.0091585 -0.016792 
v 0.040947 -0.0052886 -0.018576 
v 0.038933 0.0086416 -0.016489 
v 0.040848 -0.005813 -0.018207 
v 0.038456 0.0094452 -0.015571 
v 0.038496 0.0094788 -0.015967 
v 0.041084 -0.0069978 -0.017615 
v 0.040715 -0.0062079 -0.017926 
v 0.038354 0.0094425 -0.015244 
v 0.038613 0.0093835 -0.015142 
v 0.0407 -0.0075105 -0.017362 
v 0.040823 -0.0072532 -0.016941 
v 0.038297 0.0093972 -0.014835 
v 0.038385 0.0096354 -0.014216 
v 0.040779 -0.0075904 -0.01663 
v 0.040637 -0.007576 -0.016996 
v 0.040446 -0.0081806 -0.016138 
v 0.040543 -0.008096 -0.016196 
v 0.040349 -0.0082816 -0.015564 
v 0.04057 -0.0078292 -0.015447 
v 0.040436 -0.0081999 -0.015582 
v 0.040186 -0.0075324 -0.014887 
v 0.040269 -0.0075387 -0.014993 
v 0.040395 -0.0072326 -0.014892 
v 0.040019 -0.0073232 -0.014173 
v 0.037596 0.0099897 -0.011851 
v 0.037564 0.009984 -0.011505 
v 0.039904 -0.0073948 -0.013483 
v 0.04006 -0.0071334 -0.013284 
v 0.040177 -0.0070038 -0.013937 
v 0.037713 0.010022 -0.011059 
v 0.037487 0.0099759 -0.011108 
v 0.037415 0.010078 -0.010722 
v 0.039924 -0.0079693 -0.012216 
v 0.039605 -0.0077002 -0.012644 
v 0.039416 -0.0092882 -0.010068 
v 0.037016 0.0091725 -0.0072611 
v 0.039542 -0.0092826 -0.0095966 
v 0.039162 -0.0091488 -0.0088507 
v 0.039265 -0.0093354 -0.0091978 
v 0.039421 -0.0090632 -0.0088635 
v 0.036667 0.0091023 -0.0064524 
v 0.036417 0.0092354 -0.0056047 
v 0.039129 -0.0092283 -0.0078407 
v 0.03904 -0.0092171 -0.0075864 
v 0.036989 0.0060758 -0.0052521 
v 0.03688 0.0068244 -0.0051242 
v 0.036289 0.0088547 -0.0045009 
v 0.036773 0.0071453 -0.0047684 
v 0.036504 0.0075139 -0.0046046 
v 0.036345 0.0076583 -0.004216 
v 0.036522 0.0087335 -0.0044569 
v 0.036568 0.0051106 -0.0046866 
v 0.03648 0.0082599 -0.0040809 
v 0.036576 0.0079533 -0.004197 
v 0.036344 0.0081096 -0.0037998 
v 0.038803 -0.008048 -0.0055165 
v 0.036133 0.0080119 -0.0030271 
v 0.036127 0.007613 -0.0031011 
v 0.036205 0.0076589 -0.0034947 
v 0.03622 0.008081 -0.0034137 
v 0.038388 -0.0080774 -0.0055185 
v 0.036009 0.0083458 -0.0029384 
v 0.035936 0.0082774 -0.0025533 
v 0.036051 0.0079426 -0.0026446 
v 0.038116 -0.0069872 -0.0045434 
v 0.038345 -0.0069424 -0.0048021 
v 0.036068 0.0075814 -0.0027377 
v 0.03589 0.0078874 -0.002309 
v 0.038013 -0.0069665 -0.0044567 
v 0.038265 -0.0066483 -0.0044297 
v 0.035995 0.0074945 -0.0024269 
v 0.035883 0.0082304 -0.00225 
v 0.036485 0.0046409 -0.0018553 
v 0.038037 -0.0066978 -0.0035932 
v 0.036294 0.0046745 -0.0020083 
v 0.036269 0.0039644 -0.00083344 
v 0.036338 0.0036281 -0.00088028 
v 0.036144 0.0048612 -0.0015452 
v 0.036056 0.0043285 -0.00039732 
v 0.036157 0.0039423 -0.00044763 
v 0.036177 0.0043513 -0.00078532 
v 0.03602 0.0047304 -0.00081035 
v 0.036191 0.0035407 -0.0001056 
v 0.036267 0.0035646 -0.00052261 
v 0.03611 0.0039274 -4.7588e-05 
v 0.036014 0.0043123 6.459e-06 
v 0.036349 0.0032056 -0.00023693 
v 0.036094 0.0041648 0.00037365 
v 0.035829 0.0046552 0.00011078 
v 0.035954 0.0046428 0.00049395 
v 0.035692 0.0048939 0.00077897 
v 0.035876 0.0049235 0.00091249 
v 0.035588 0.0053714 0.00089061 
v 0.03563 0.0054037 0.0010364 
v 0.037423 -0.0064669 -0.00039976 
v 0.037292 -0.0057848 -0.00025168 
v 0.03707 -0.0057685 -0.00027779 
v 0.037124 -0.0051271 0.00022782 
v 0.036703 -0.0038059 0.00036864 
v 0.036897 -0.0035189 0.00047003 
v 0.036727 -0.0033926 0.00011121 
v 0.036653 -0.0026662 0.000148 
v 0.036855 -0.00261 0.00024308 
v 0.036572 -0.0021871 0.00022068 
v 0.036523 -0.0018162 0.0003427 
v 0.036956 -0.0038839 0.00046454 
v 0.036692 -0.0039246 0.0007043 
v 0.036281 -0.00076883 0.00088308 
v 0.036469 -0.00064253 0.00088061 
v 0.036158 -0.00018265 0.0012339 
v 0.035913 0.0017501 0.0015616 
v 0.036989 -0.0054771 9.1866e-05 
v 0.035852 0.0015911 0.0016256 
v 0.03591 0.0025499 0.0020542 
v 0.035161 0.006158 0.002634 
v 0.036902 -0.0052092 0.0012657 
v 0.03686 -0.0054891 0.00079597 
v 0.036927 -0.0042919 0.00076007 
v 0.036644 -0.0040527 0.0010731 
v 0.036577 -0.0040942 0.0011661 
v 0.035767 0.0029417 0.0025289 
v 0.035588 0.0042713 0.0027323 
v 0.035815 0.0046578 0.0024899 
v 0.035221 0.005795 0.0026079 
v 0.036883 -0.0051749 0.0013586 
v 0.03671 -0.005237 0.0012815 
v 0.035732 0.0030391 0.0026168 
v 0.040453 0.0039364 -0.022727 
v 0.040179 0.0041674 -0.022465 
v 0.040095 0.0045178 -0.022398 
v 0.040363 0.004247 -0.022416 
v 0.04006 0.0048949 -0.02229 
v 0.04077 0.0013871 -0.022692 
v 0.039662 0.0060839 -0.021653 
v 0.039927 0.0064097 -0.021473 
v 0.040534 0.00053526 -0.022205 
v 0.039815 0.0062731 -0.020587 
v 0.04107 -0.0018774 -0.021352 
v 0.039448 0.0062171 -0.020104 
v 0.040852 -0.0028849 -0.020989 
v 0.039354 0.006514 -0.019655 
v 0.03955 0.0064351 -0.019281 
v 0.039451 0.0068068 -0.019168 
v 0.039107 0.0072048 -0.01875 
v 0.040981 -0.0042585 -0.019953 
v 0.039463 0.0072616 -0.018593 
v 0.038879 0.0082284 -0.018136 
v 0.038945 0.0090273 -0.017971 
v 0.038961 0.0090633 -0.017982 
v 0.038925 0.0078519 -0.01826 
v 0.038759 0.008654 -0.017789 
v 0.038951 0.0089946 -0.017976 
v 0.038602 0.0089622 -0.017352 
v 0.040904 -0.0051874 -0.019044 
v 0.040787 -0.0048169 -0.019319 
v 0.038523 0.0092177 -0.016936 
v 0.040757 -0.0056695 -0.018652 
v 0.038639 0.009187 -0.016366 
v 0.038415 0.0095451 -0.016799 
v 0.038361 0.0095491 -0.01636 
v 0.040654 -0.0062054 -0.017999 
v 0.040664 -0.006686 -0.0177 
v 0.040601 -0.0075731 -0.017317 
v 0.040689 -0.0074776 -0.01745 
v 0.0405 -0.0075031 -0.017706 
v 0.038218 0.009593 -0.014401 
v 0.040103 -0.0081713 -0.016374 
v 0.04048 -0.008087 -0.016329 
v 0.037864 0.0094651 -0.012709 
v 0.037508 0.009422 -0.013029 
v 0.040382 -0.0082469 -0.015488 
v 0.04047 -0.0078835 -0.015365 
v 0.040154 -0.008233 -0.015479 
v 0.04012 -0.0079054 -0.015375 
v 0.040191 -0.0076255 -0.015021 
v 0.037485 0.0099158 -0.012052 
v 0.039769 -0.0074517 -0.014037 
v 0.040094 -0.0073276 -0.014549 
v 0.037332 0.0099852 -0.011545 
v 0.039979 -0.0074851 -0.012974 
v 0.037299 0.0097609 -0.010374 
v 0.039683 -0.0080711 -0.012249 
v 0.039484 -0.00848 -0.012 
v 0.03963 -0.0086144 -0.011593 
v 0.039703 -0.0081998 -0.011886 
v 0.039585 -0.0090594 -0.011205 
v 0.039649 -0.0089642 -0.01126 
v 0.039528 -0.0091342 -0.010813 
v 0.039263 -0.0092876 -0.010506 
v 0.039482 -0.0092005 -0.010451 
v 0.039346 -0.0093288 -0.0097058 
v 0.039142 -0.0093869 -0.0097537 
v 0.036319 0.0093177 -0.0063665 
v 0.039021 -0.009424 -0.0089221 
v 0.036321 0.0092819 -0.0060195 
v 0.038935 -0.0094311 -0.0088372 
v 0.03915 -0.0091663 -0.0085309 
v 0.039013 -0.0091396 -0.0083939 
v 0.038807 -0.0088938 -0.0084461 
v 0.036575 0.0092616 -0.0060587 
v 0.038714 -0.0089211 -0.0080406 
v 0.038908 -0.0092141 -0.0077326 
v 0.036664 0.009214 -0.0054986 
v 0.036144 0.0090901 -0.004951 
v 0.036689 0.0055794 -0.00501 
v 0.036741 0.0061155 -0.0052378 
v 0.036336 0.0091002 -0.0048632 
v 0.03606 0.0088529 -0.0045471 
v 0.036518 0.0059604 -0.0050143 
v 0.036246 0.0069929 -0.0044784 
v 0.036654 0.006737 -0.0051412 
v 0.036554 0.007109 -0.0047622 
v 0.036322 0.0073635 -0.0043793 
v 0.036184 0.0086021 -0.0040527 
v 0.038553 -0.0090263 -0.006896 
v 0.036373 0.004978 -0.0042947 
v 0.036175 0.0070258 -0.0040746 
v 0.036317 0.0077342 -0.0038987 
v 0.036132 0.0070679 -0.0036908 
v 0.036096 0.0083995 -0.0033148 
v 0.036238 0.0085029 -0.0037988 
v 0.036743 0.0050312 -0.0043025 
v 0.038087 -0.0077601 -0.0051328 
v 0.03779 -0.0078039 -0.0052318 
v 0.035995 0.0071868 -0.0032271 
v 0.035729 0.0083677 -0.0026275 
v 0.038032 -0.007051 -0.0045747 
v 0.036065 0.0047802 -0.0029506 
v 0.035942 0.0072155 -0.002822 
v 0.035709 0.008257 -0.0022997 
v 0.035834 0.0082168 -0.002223 
v 0.038083 -0.0067281 -0.0040708 
v 0.037696 -0.0067807 -0.0037975 
v 0.037675 -0.0067472 -0.0036756 
v 0.037345 -0.006549 -0.0033706 
v 0.036056 0.0048969 -0.0014079 
v 0.036017 0.0049127 -0.0019551 
v 0.037859 -0.0065047 -0.0027999 
v 0.037683 -0.0065116 -0.0031868 
v 0.035768 0.0048177 -0.0007763 
v 0.035907 0.0046624 -0.00034071 
v 0.037715 -0.0066413 -0.0020303 
v 0.035528 0.0049344 0.00034325 
v 0.035769 0.0046581 0.00043704 
v 0.035446 0.0052846 0.00042081 
v 0.035514 0.0050912 0.00048112 
v 0.03518 0.0068196 0.00078553 
v 0.037459 -0.0067373 -0.00087881 
v 0.037119 -0.0064675 -0.0013516 
v 0.035468 0.0063493 0.0011433 
v 0.035327 0.0063493 0.00073905 
v 0.035356 0.0068023 0.001189 
v 0.037198 -0.006461 -0.00055361 
v 0.037034 -0.0062147 -0.00089362 
v 0.037105 -0.006096 -0.00039103 
v 0.035123 0.0068407 0.0011578 
v 0.036863 -0.0058576 -0.00041545 
v 0.036773 -0.005867 -9.9318e-05 
v 0.036512 -0.0033156 4.5161e-05 
v 0.036363 -0.0024132 0.0001937 
v 0.035078 0.0067524 0.0015892 
v 0.036842 -0.0058145 -2.3621e-05 
v 0.036353 -0.0014225 0.00073651 
v 0.036077 -0.0012052 0.0010603 
v 0.035418 0.0067161 0.0019531 
v 0.034998 0.0065928 0.0022717 
v 0.036396 -0.0039176 0.00065385 
v 0.036091 -0.00029363 0.001299 
v 0.036011 -0.00081587 0.0011609 
v 0.035923 -0.0004387 0.0012894 
v 0.035921 0.0009976 0.0015329 
v 0.035679 0.001817 0.0019817 
v 0.03582 0.0019821 0.0017186 
v 0.036603 -0.0055406 0.00090316 
v 0.036797 -0.0055177 0.00093443 
v 0.036342 -0.004486 0.0013745 
v 0.036585 -0.0044885 0.0014201 
v 0.036547 -0.0040005 0.001047 
v 0.035687 0.0014372 0.0018839 
v 0.035536 0.0013927 0.0022375 
v 0.03556 0.0017906 0.0023657 
v 0.035687 0.0022549 0.0021089 
v 0.035657 0.0026697 0.0022221 
v 0.035573 0.0050486 0.0024755 
v 0.036628 -0.004865 0.0014174 
v 0.036387 -0.004901 0.0014454 
v 0.03546 0.0025258 0.0024828 
v 0.035407 0.0021102 0.0028093 
v 0.035533 0.0021505 0.002458 
v 0.035542 0.0029817 0.002578 
v 0.035649 0.0037098 0.0026854 
v 0.035367 0.0040544 0.0027093 
v 0.035417 0.0046418 0.0024883 
v 0.035458 0.0017202 0.002746 
v 0.035248 0.0020271 0.0032029 
v 0.035354 0.0016524 0.0031017 
v 0.035343 0.0013184 0.0031069 
v 0.035225 0.0023945 0.0032008 
v 0.039298 0.0033063 -0.023122 
v 0.040184 0.0038625 -0.022582 
v 0.039976 0.0041608 -0.022817 
v 0.039884 0.0042706 -0.022776 
v 0.040528 0.001361 -0.02274 
v 0.040024 0.0042157 -0.022738 
v 0.039972 0.0049521 -0.022234 
v 0.040034 0.0050183 -0.02221 
v 0.0401 0.0056882 -0.021779 
v 0.040275 0.00012363 -0.022251 
v 0.04072 0.00018734 -0.022169 
v 0.040289 0.00060621 -0.022324 
v 0.04029 -0.00076846 -0.021982 
v 0.039214 0.0061188 -0.020164 
v 0.039537 0.0059518 -0.020517 
v 0.041229 -0.0024036 -0.02095 
v 0.038915 0.0065209 -0.019785 
v 0.039056 0.0068459 -0.019613 
v 0.040748 -0.0028281 -0.021036 
v 0.039271 0.0068601 -0.019508 
v 0.039351 0.0069187 -0.019115 
v 0.038685 0.008221 -0.018663 
v 0.040997 -0.0042185 -0.019976 
v 0.041035 -0.003828 -0.019992 
v 0.039018 0.0074747 -0.018395 
v 0.03882 0.0076473 -0.018666 
v 0.038705 0.0082583 -0.018561 
v 0.038847 0.0083304 -0.01811 
v 0.038781 0.0082844 -0.018273 
v 0.038604 0.008548 -0.018254 
v 0.038468 0.0088773 -0.017779 
v 0.038433 0.0093092 -0.017222 
v 0.038403 0.0092975 -0.017577 
v 0.038212 0.0096337 -0.017048 
v 0.040735 -0.0056358 -0.019007 
v 0.040515 -0.0057702 -0.018707 
v 0.040298 -0.0061344 -0.018485 
v 0.040334 -0.0058091 -0.018808 
v 0.038187 0.0097626 -0.015858 
v 0.040381 -0.0062625 -0.018083 
v 0.040497 -0.0058733 -0.018348 
v 0.037595 0.0099478 -0.014342 
v 0.037703 0.0099077 -0.014382 
v 0.037631 0.0099116 -0.014463 
v 0.037899 0.0095795 -0.014032 
v 0.037654 0.0098891 -0.014295 
v 0.040695 -0.0077254 -0.016513 
v 0.040202 -0.0077868 -0.016724 
v 0.039984 -0.0082985 -0.015677 
v 0.039881 -0.0079736 -0.015144 
v 0.037515 0.0096508 -0.012441 
v 0.037338 0.0096377 -0.012521 
v 0.039994 -0.007677 -0.015042 
v 0.037254 0.0099604 -0.012378 
v 0.037379 0.0099736 -0.011928 
v 0.039904 -0.007661 -0.014653 
v 0.039633 -0.0077428 -0.014172 
v 0.037098 0.010005 -0.011586 
v 0.037262 0.0099203 -0.011159 
v 0.037151 0.010053 -0.010744 
v 0.036921 0.010064 -0.010815 
v 0.039427 -0.0079262 -0.012999 
v 0.039673 -0.0075291 -0.013334 
v 0.039476 -0.0080818 -0.012378 
v 0.037343 0.009489 -0.0088378 
v 0.039064 -0.0095627 -0.010656 
v 0.039106 -0.0095698 -0.010584 
v 0.03899 -0.0096548 -0.01052 
v 0.039197 -0.0093715 -0.010122 
v 0.039005 -0.0096635 -0.010208 
v 0.036674 0.0091294 -0.0068394 
v 0.038977 -0.0096894 -0.0098305 
v 0.038994 -0.0094608 -0.0093673 
v 0.039014 -0.009473 -0.0090096 
v 0.038895 -0.0091201 -0.0087628 
v 0.038639 -0.0095007 -0.008559 
v 0.038505 -0.008951 -0.0081054 
v 0.03865 -0.0091742 -0.0085027 
v 0.036022 0.009202 -0.0057576 
v 0.036139 0.0051173 -0.0048127 
v 0.036133 0.0066782 -0.0048146 
v 0.03639 0.0066048 -0.0048988 
v 0.036012 0.0086166 -0.0041834 
v 0.038282 -0.0090417 -0.006924 
v 0.038178 -0.008719 -0.0065161 
v 0.03869 -0.0089222 -0.006693 
v 0.038272 -0.0083886 -0.0059982 
v 0.03798 -0.0081311 -0.0060186 
v 0.035956 0.0049333 -0.0040525 
v 0.037951 -0.0080822 -0.0055745 
v 0.036055 0.0068981 -0.0036561 
v 0.035845 0.0068462 -0.0032908 
v 0.035678 0.00841 -0.0035582 
v 0.035833 0.0084012 -0.0031116 
v 0.03588 0.00709 -0.002902 
v 0.035502 0.0083291 -0.0026771 
v 0.037523 -0.0068047 -0.004211 
v 0.037886 -0.0073502 -0.0049483 
v 0.036337 0.0047357 -0.0024507 
v 0.03585 0.007191 -0.0027364 
v 0.035905 0.0074775 -0.0023791 
v 0.035456 0.0081701 -0.002337 
v 0.037576 -0.0067433 -0.0037483 
v 0.035773 0.0049735 -0.0020309 
v 0.03587 0.0047486 -0.0024604 
v 0.035946 0.0049684 -0.0018224 
v 0.035825 0.0049026 -0.00125 
v 0.035634 0.0051661 -0.001119 
v 0.035638 0.0052216 -0.0015496 
v 0.035597 0.0051394 -0.00078573 
v 0.035464 0.0055378 -0.0010672 
v 0.03551 0.0054666 -0.0010491 
v 0.037302 -0.0067325 -0.0016468 
v 0.037219 -0.0066749 -0.0022448 
v 0.037193 -0.0067069 -0.0017817 
v 0.035641 0.0047124 -7.0508e-05 
v 0.035533 0.0050778 -0.00041126 
v 0.037016 -0.0066166 -0.0020594 
v 0.036791 -0.0061252 -0.0012479 
v 0.035473 0.0050522 3.4589e-05 
v 0.035389 0.0054119 0.00011798 
v 0.035384 0.0056444 0.00047589 
v 0.03526 0.0057444 0.0001505 
v 0.035288 0.0061142 0.00057195 
v 0.035113 0.0061051 0.00049491 
v 0.03497 0.0067786 0.0006685 
v 0.034777 0.0068451 0.00071809 
v 0.03695 -0.0060788 -0.00078392 
v 0.036076 -0.0024036 0.00049857 
v 0.036515 -0.0037802 0.00027792 
v 0.036259 -0.0033853 0.00031135 
v 0.036193 -0.0035287 0.00035959 
v 0.036079 -0.0028469 0.00042589 
v 0.035948 -0.0020457 0.00086205 
v 0.036232 -0.0019281 0.00057256 
v 0.036071 -0.0012944 0.001022 
v 0.03616 -0.0015511 0.00072043 
v 0.035806 -0.0012555 0.0011228 
v 0.035741 -0.00090352 0.001443 
v 0.035987 -0.0011883 0.0011313 
v 0.035717 -0.00099879 0.0014233 
v 0.035827 -1.9348e-05 0.0016066 
v 0.034711 0.0062538 0.0025339 
v 0.034931 0.0061683 0.0025856 
v 0.036735 -0.0055748 0.00082595 
v 0.036455 -0.0052742 0.0012579 
v 0.036244 -0.0053831 0.0011554 
v 0.036133 -0.0043714 0.0013136 
v 0.036363 -0.0040937 0.0011144 
v 0.035479 0.00011172 0.0019921 
v 0.035719 2.1782e-05 0.0017363 
v 0.035661 0.00096214 0.0018501 
v 0.035435 0.0053949 0.0025368 
v 0.035014 0.0053257 0.0024905 
v 0.034977 0.0057651 0.0025762 
v 0.034743 0.0057349 0.0025622 
v 0.036153 -0.0049321 0.0014333 
v 0.035419 0.00021181 0.0020625 
v 0.035472 0.00025623 0.0020467 
v 0.035364 0.0005692 0.0021486 
v 0.035425 0.0013386 0.0026496 
v 0.035289 0.0024997 0.0028572 
v 0.035372 0.0013203 0.0030108 
v 0.034969 0.0025062 0.002825 
v 0.035163 0.0012264 0.0030131 
v 0.035248 0.0015641 0.0033759 
v 0.035181 0.0023562 0.0032546 
v 0.035186 0.0024342 0.0031761 
v 0.039816 0.0046391 -0.022381 
v 0.039756 0.0048965 -0.022049 
v 0.039729 0.0052773 -0.021925 
v 0.03957 0.0049822 -0.022287 
v 0.039409 0.0056085 -0.021899 
v 0.039755 0.0059873 -0.021741 
v 0.040024 0.00047469 -0.022324 
v 0.039629 0.0059955 -0.02098 
v 0.040265 -0.00036984 -0.02201 
v 0.04048 -0.0016546 -0.021643 
v 0.040118 -0.0016888 -0.021471 
v 0.039247 0.0059903 -0.021307 
v 0.040955 -0.0020346 -0.021274 
v 0.040496 -0.0030032 -0.020735 
v 0.038958 0.0060943 -0.019921 
v 0.038788 0.007234 -0.019559 
v 0.039021 0.0068861 -0.019292 
v 0.038727 0.0075889 -0.019443 
v 0.038634 0.007911 -0.019114 
v 0.038891 0.0071822 -0.018945 
v 0.038757 0.0075965 -0.01909 
v 0.038825 0.0075036 -0.018779 
v 0.038487 0.0080197 -0.018735 
v 0.038744 0.0078619 -0.018757 
v 0.04028 -0.004261 -0.020135 
v 0.040426 -0.0034286 -0.02042 
v 0.038616 0.0083263 -0.018523 
v 0.038293 0.0085789 -0.017889 
v 0.038095 0.0092821 -0.017373 
v 0.038342 0.0092919 -0.017595 
v 0.040135 -0.0056508 -0.019202 
v 0.040347 -0.0057224 -0.01912 
v 0.040699 -0.0055592 -0.019086 
v 0.040406 -0.0051912 -0.019179 
v 0.038268 0.0095772 -0.017232 
v 0.038131 0.009583 -0.01645 
v 0.040029 -0.0062036 -0.018786 
v 0.040187 -0.0062287 -0.018469 
v 0.040125 -0.0061101 -0.018868 
v 0.037736 0.0097727 -0.015989 
v 0.040081 -0.0075792 -0.017773 
v 0.038071 0.0096776 -0.015155 
v 0.040148 -0.0076903 -0.017158 
v 0.037963 0.0096744 -0.014707 
v 0.037627 0.0095707 -0.013967 
v 0.037403 0.0098219 -0.013949 
v 0.039912 -0.0080835 -0.016809 
v 0.037231 0.0097597 -0.013259 
v 0.037271 0.0097039 -0.012823 
v 0.039594 -0.0084222 -0.015289 
v 0.039827 -0.0080406 -0.01514 
v 0.039686 -0.007815 -0.014733 
v 0.037157 0.0099587 -0.011965 
v 0.036822 0.0099781 -0.012052 
v 0.036886 0.010012 -0.011653 
v 0.036691 0.010071 -0.010852 
v 0.037001 0.010129 -0.01117 
v 0.039251 -0.0083527 -0.013461 
v 0.039576 -0.0078414 -0.014123 
v 0.039232 -0.0083423 -0.013041 
v 0.039278 -0.0082095 -0.012386 
v 0.039351 -0.0080609 -0.012822 
v 0.03921 -0.0086035 -0.012049 
v 0.039451 -0.0089413 -0.01165 
v 0.039363 -0.0090444 -0.011525 
v 0.038975 -0.0090308 -0.011731 
v 0.039304 -0.0091952 -0.010894 
v 0.038934 -0.0092397 -0.010996 
v 0.037048 0.0093264 -0.008075 
v 0.036426 0.0091236 -0.0072918 
v 0.036173 0.0091011 -0.0073754 
v 0.036048 0.009047 -0.0069884 
v 0.036186 0.0092798 -0.0065389 
v 0.036268 0.0090768 -0.0069124 
v 0.038446 -0.0095755 -0.0094975 
v 0.035884 0.0091994 -0.0061916 
v 0.035812 0.0091386 -0.0058024 
v 0.038318 -0.0093511 -0.0082892 
v 0.035752 0.0088762 -0.0054246 
v 0.038288 -0.0092624 -0.0081604 
v 0.038342 -0.0089989 -0.0077636 
v 0.03838 -0.0092535 -0.008208 
v 0.035973 0.0091196 -0.0053907 
v 0.03861 -0.0090118 -0.0073293 
v 0.035861 0.0087955 -0.004626 
v 0.035903 0.0090247 -0.0049839 
v 0.035653 0.0086451 -0.0046817 
v 0.038321 -0.0090622 -0.0069962 
v 0.036413 0.0059293 -0.004996 
v 0.03604 0.0059032 -0.0050134 
v 0.036153 0.0063053 -0.004928 
v 0.036002 0.0068944 -0.0043111 
v 0.035624 0.0085582 -0.0045783 
v 0.035729 0.0084838 -0.0041936 
v 0.035793 0.0085869 -0.0042722 
v 0.038237 -0.0088407 -0.0066337 
v 0.035769 0.0064355 -0.0042007 
v 0.038091 -0.0083792 -0.006346 
v 0.035861 0.006557 -0.0044825 
v 0.037935 -0.0081313 -0.0057012 
v 0.036181 0.0048798 -0.0036913 
v 0.037546 -0.0074993 -0.0051627 
v 0.035773 0.0050851 -0.0032378 
v 0.03566 0.0063799 -0.0035172 
v 0.035807 0.006742 -0.0033912 
v 0.035764 0.0067876 -0.0032095 
v 0.035557 0.0083513 -0.0030472 
v 0.037795 -0.0077123 -0.0051204 
v 0.035562 0.0055027 -0.0027569 
v 0.03702 -0.0068532 -0.0043046 
v 0.035766 0.0050658 -0.0028012 
v 0.035043 0.0080676 -0.0023952 
v 0.037048 -0.0067577 -0.0041612 
v 0.035578 0.0053051 -0.0024212 
v 0.037258 -0.0065138 -0.0036677 
v 0.036965 -0.0066286 -0.0026851 
v 0.035471 0.0053213 -0.0014927 
v 0.036736 -0.0064219 -0.0018689 
v 0.036789 -0.0064238 -0.0022115 
v 0.034992 0.0061087 0.00019385 
v 0.035143 0.0057887 8.397e-05 
v 0.034884 0.0060695 0.00011317 
v 0.035203 0.0058501 0.00019546 
v 0.03487 0.0061792 0.00019343 
v 0.034974 0.006438 0.00055988 
v 0.036515 -0.0060956 -0.00085532 
v 0.03671 -0.0058526 -0.00084958 
v 0.034904 0.0068243 0.0010834 
v 0.034624 0.0067294 0.001422 
v 0.036636 -0.005851 -0.00047665 
v 0.036343 -0.0059023 -0.00010487 
v 0.036749 -0.005823 2.1382e-05 
v 0.036781 -0.00557 0.00042515 
v 0.035876 -0.0028173 0.00044477 
v 0.036005 -0.0039024 0.00057602 
v 0.035818 -0.002456 0.00075297 
v 0.035626 -0.002899 0.00068776 
v 0.035831 -0.0020622 0.00094161 
v 0.035578 -0.0017799 0.0012584 
v 0.035891 -0.0016157 0.00099561 
v 0.035533 -0.0013323 0.0013797 
v 0.035622 -0.0017133 0.0012756 
v 0.034714 0.006564 0.00221 
v 0.036393 -0.0055704 0.00085704 
v 0.036164 -0.0040713 0.0010404 
v 0.035552 -0.001693 0.0013289 
v 0.035633 -0.00089088 0.0015329 
v 0.035656 -0.00050399 0.001565 
v 0.035387 -0.0006074 0.0018439 
v 0.035569 -0.00014568 0.0016921 
v 0.034713 0.0041245 0.0025546 
v 0.034985 0.004618 0.0024086 
v 0.034788 0.0053493 0.002459 
v 0.034489 0.0062312 0.0025059 
v 0.034434 0.0060556 0.0025757 
v 0.034665 0.0060846 0.0026089 
v 0.036235 -0.0052521 0.0012961 
v 0.035928 -0.0049551 0.0013681 
v 0.036085 -0.0045511 0.0014044 
v 0.035868 -0.0042214 0.0013179 
v 0.035365 -0.00070319 0.001823 
v 0.035312 -0.00065381 0.0018849 
v 0.035172 0.00046737 0.0021425 
v 0.035095 0.00085928 0.0025099 
v 0.035236 0.001215 0.0026173 
v 0.035385 0.00091554 0.0021997 
v 0.035275 0.0030212 0.0025909 
v 0.034765 0.0040414 0.0026222 
v 0.034963 0.0023554 0.0031865 
v 0.034881 0.0011586 0.0032096 
v 0.035039 0.0015601 0.0033967 
v 0.034989 0.0019571 0.0034216 
v 0.034806 0.0015317 0.0033768 
v 0.040029 0.0038676 -0.022857 
v 0.039678 0.0041047 -0.02291 
v 0.03924 0.0045176 -0.022559 
v 0.039283 0.0051971 -0.022375 
v 0.039306 0.0053225 -0.022271 
v 0.039469 0.0052549 -0.021998 
v 0.039188 0.0056161 -0.021985 
v 0.039778 0.00050758 -0.02239 
v 0.03983 0.0012026 -0.022816 
v 0.039807 -0.00037939 -0.0221 
v 0.038891 0.0059885 -0.021475 
v 0.038922 0.0062001 -0.021081 
v 0.038888 0.006241 -0.020978 
v 0.040192 -0.0020468 -0.021441 
v 0.040413 -0.0025019 -0.021106 
v 0.039722 -0.001718 -0.021537 
v 0.03919 0.0058866 -0.020666 
v 0.039042 0.0058775 -0.020297 
v 0.038798 0.0061678 -0.020227 
v 0.038946 0.0061763 -0.020908 
v 0.038762 0.0062337 -0.020612 
v 0.038474 0.0079591 -0.019509 
v 0.03849 0.0077323 -0.019628 
v 0.040141 -0.0026798 -0.021037 
v 0.038671 0.0076917 -0.019508 
v 0.038572 0.0079973 -0.019108 
v 0.038304 0.0082515 -0.019059 
v 0.038369 0.0082912 -0.018289 
v 0.040333 -0.0043252 -0.020099 
v 0.038207 0.0083208 -0.018603 
v 0.038039 0.0088183 -0.017882 
v 0.037938 0.0092139 -0.017748 
v 0.038148 0.0089391 -0.017509 
v 0.037968 0.0092499 -0.017681 
v 0.040705 -0.004438 -0.019647 
v 0.040123 -0.0048553 -0.019479 
v 0.040097 -0.005305 -0.019204 
v 0.039828 -0.0048729 -0.019512 
v 0.03799 0.0095462 -0.017003 
v 0.039843 -0.0075723 -0.017863 
v 0.040675 -0.0071572 -0.017698 
v 0.040402 -0.0074888 -0.017822 
v 0.037459 0.0096805 -0.014999 
v 0.039578 -0.0078089 -0.017247 
v 0.039681 -0.0086093 -0.016463 
v 0.039859 -0.008257 -0.016572 
v 0.039677 -0.008569 -0.016587 
v 0.036981 0.010043 -0.013252 
v 0.039523 -0.0087715 -0.015818 
v 0.037108 0.010012 -0.012869 
v 0.039519 -0.0087492 -0.015701 
v 0.039579 -0.008703 -0.015867 
v 0.039368 -0.0082433 -0.014285 
v 0.039493 -0.0081292 -0.014583 
v 0.036559 0.010206 -0.011583 
v 0.03676 0.010142 -0.011234 
v 0.036648 0.010177 -0.01161 
v 0.039201 -0.0083038 -0.014347 
v 0.03651 0.010092 -0.010932 
v 0.036513 0.01017 -0.011227 
v 0.038977 -0.0084968 -0.013176 
v 0.036798 0.0096014 -0.010052 
v 0.036351 0.0096185 -0.010108 
v 0.038936 -0.0091336 -0.01136 
v 0.038677 -0.0092863 -0.011027 
v 0.038814 -0.0096165 -0.010671 
v 0.035821 0.0090144 -0.0070425 
v 0.038903 -0.0097648 -0.0098712 
v 0.03887 -0.009727 -0.0097684 
v 0.03575 0.0089323 -0.0066511 
v 0.035972 0.0090047 -0.0065986 
v 0.035677 0.0088889 -0.0062595 
v 0.035597 0.0088907 -0.0058606 
v 0.035687 0.0087292 -0.0050499 
v 0.035328 0.0085396 -0.0047543 
v 0.036121 0.0055131 -0.0050453 
v 0.035921 0.005735 -0.0047089 
v 0.035865 0.0061242 -0.0046501 
v 0.035861 0.0064686 -0.0045878 
v 0.035967 0.006236 -0.0049421 
v 0.035979 0.0053633 -0.0047366 
v 0.035775 0.0061019 -0.0042605 
v 0.037649 -0.0084388 -0.0065104 
v 0.037906 -0.0084114 -0.0064568 
v 0.037739 -0.0080464 -0.005922 
v 0.036046 0.0050079 -0.0044585 
v 0.035896 0.0053249 -0.0043781 
v 0.035815 0.005258 -0.0039921 
v 0.035811 0.0057104 -0.0043239 
v 0.035726 0.0056434 -0.0039387 
v 0.035693 0.0060339 -0.0038758 
v 0.035607 0.0059644 -0.0034925 
v 0.035702 0.0063741 -0.0038445 
v 0.035424 0.0080874 -0.0035278 
v 0.035159 0.0082539 -0.0032217 
v 0.035358 0.0083082 -0.0031429 
v 0.035855 0.0049006 -0.0036704 
v 0.035657 0.0054915 -0.0031347 
v 0.035737 0.0052361 -0.0035973 
v 0.035667 0.0056098 -0.0035732 
v 0.035285 0.0082675 -0.0027504 
v 0.03513 0.0082803 -0.0030356 
v 0.037327 -0.007667 -0.0053896 
v 0.035496 0.0058931 -0.0031128 
v 0.035371 0.0058231 -0.0027743 
v 0.035566 0.0063246 -0.0030655 
v 0.035599 0.0070929 -0.0028502 
v 0.03508 0.0070093 -0.0029348 
v 0.035503 0.0066918 -0.002988 
v 0.035471 0.0054271 -0.002422 
v 0.035226 0.0058027 -0.0027591 
v 0.035035 0.0081806 -0.0024685 
v 0.035223 0.0082022 -0.0024004 
v 0.035007 0.0054755 -0.0012049 
v 0.036676 -0.006623 -0.0025713 
v 0.035263 0.0055183 -0.0010586 
v 0.035307 0.00546 -0.00034602 
v 0.036656 -0.0063563 -0.0017816 
v 0.036347 -0.006154 -0.0013887 
v 0.036722 -0.0063805 -0.0017371 
v 0.034385 0.0068047 0.00056813 
v 0.036261 -0.0062248 -0.00071864 
v 0.034483 0.0068063 0.00097183 
v 0.03467 0.0067964 0.0010642 
v 0.03641 -0.0059062 -0.00050417 
v 0.036173 -0.0062012 -0.00053932 
v 0.03627 -0.0061808 -0.00057961 
v 0.034615 0.0066556 0.0018053 
v 0.036075 -0.0059284 0.00025593 
v 0.036257 -0.0056505 0.00033658 
v 0.035749 -0.003631 0.00060871 
v 0.035964 -0.0034381 0.00035192 
v 0.03433 0.0066809 0.0017221 
v 0.036185 -0.0056393 0.00070868 
v 0.035931 -0.0059203 0.00033453 
v 0.03587 -0.0040404 0.0009499 
v 0.035486 -0.0020594 0.00093838 
v 0.034473 0.0065216 0.0022135 
v 0.034242 0.0065565 0.0021124 
v 0.035282 -0.0013733 0.0014184 
v 0.035219 -0.001045 0.0017347 
v 0.035453 -0.00095894 0.0015228 
v 0.034466 0.0045858 0.0022752 
v 0.034473 0.0040807 0.0022622 
v 0.034577 0.0053267 0.0024198 
v 0.034514 0.0057086 0.002517 
v 0.034263 0.0061901 0.0024585 
v 0.035794 -0.0053129 0.0011353 
v 0.03603 -0.0053227 0.0011836 
v 0.035866 -0.0045897 0.0013776 
v 0.03571 -0.0049694 0.0012662 
v 0.035283 -0.00021705 0.0019616 
v 0.034956 -1.342e-05 0.0022863 
v 0.034892 0.00047607 0.0024708 
v 0.034554 0.0037479 0.0025106 
v 0.034974 0.00011022 0.002313 
v 0.034967 0.00084203 0.002878 
v 0.034637 0.0011201 0.0032495 
v 0.034797 0.0019687 0.0031745 
v 0.034745 0.0022956 0.0031448 
v 0.034587 0.0019777 0.0031189 
v 0.039107 0.0040786 -0.022994 
v 0.039367 0.0041526 -0.022909 
v 0.040012 0.0013659 -0.022862 
v 0.039547 0.0013082 -0.0227 
v 0.039635 0.0016867 -0.022914 
v 0.039063 0.0056192 -0.022285 
v 0.039182 0.0059245 -0.021895 
v 0.03983 -0.0012686 -0.021792 
v 0.039781 -0.00080283 -0.022076 
v 0.039422 -0.00044409 -0.022134 
v 0.038693 0.0062081 -0.021061 
v 0.03994 -0.0020652 -0.02149 
v 0.038517 0.0066522 -0.020169 
v 0.03847 0.006578 -0.020249 
v 0.039933 -0.0021288 -0.021435 
v 0.039588 -0.002198 -0.021215 
v 0.038656 0.0065618 -0.019851 
v 0.039889 -0.0029675 -0.020847 
v 0.039934 -0.00256 -0.021137 
v 0.038393 0.0080313 -0.019505 
v 0.039943 -0.0032395 -0.020653 
v 0.039638 -0.00356 -0.020269 
v 0.038045 0.0082987 -0.019151 
v 0.039672 -0.0038937 -0.020242 
v 0.039982 -0.0035681 -0.020421 
v 0.039964 -0.0039791 -0.020173 
v 0.039639 -0.0040471 -0.020154 
v 0.039938 -0.0044159 -0.019877 
v 0.039655 -0.004457 -0.019866 
v 0.037783 0.0089086 -0.017942 
v 0.039552 -0.0045814 -0.019558 
v 0.037868 0.0092753 -0.017713 
v 0.037618 0.0095208 -0.017449 
v 0.03766 0.0092187 -0.017532 
v 0.037915 0.0093383 -0.017639 
v 0.037762 0.0095775 -0.017214 
v 0.03952 -0.0050003 -0.019278 
v 0.039881 -0.0057907 -0.019205 
v 0.039802 -0.0061992 -0.018897 
v 0.037861 0.0095554 -0.016551 
v 0.037473 0.0095292 -0.016623 
v 0.03743 0.0097731 -0.015987 
v 0.037239 0.0097639 -0.016105 
v 0.04001 -0.0074425 -0.017892 
v 0.037056 0.0099018 -0.014918 
v 0.039677 -0.008208 -0.01685 
v 0.039619 -0.0086637 -0.016438 
v 0.037327 0.0098706 -0.014045 
v 0.037231 0.009899 -0.014473 
v 0.037211 0.0098405 -0.013636 
v 0.036859 0.010065 -0.01309 
v 0.039204 -0.0085668 -0.015301 
v 0.037078 0.010043 -0.012738 
v 0.039326 -0.0084682 -0.0148 
v 0.039038 -0.008609 -0.014327 
v 0.036487 0.010031 -0.010832 
v 0.036414 0.010046 -0.010852 
v 0.038839 -0.008858 -0.013603 
v 0.036548 0.0097384 -0.010546 
v 0.03618 0.0099425 -0.010502 
v 0.039067 -0.0085022 -0.012555 
v 0.03607 0.0097926 -0.0097706 
v 0.038452 -0.0093307 -0.011071 
v 0.038705 -0.0091658 -0.01138 
v 0.038608 -0.0096007 -0.010763 
v 0.038609 -0.0097341 -0.010369 
v 0.038447 -0.0096828 -0.0107 
v 0.038513 -0.0097919 -0.0099826 
v 0.038327 -0.009588 -0.0091046 
v 0.038074 -0.0096658 -0.009138 
v 0.03552 0.0089076 -0.0066977 
v 0.03865 -0.0095543 -0.0086914 
v 0.035537 0.0087556 -0.0054826 
v 0.037917 -0.0093245 -0.0082346 
v 0.035308 0.0086967 -0.0055106 
v 0.035485 0.0086706 -0.005126 
v 0.03527 0.0086281 -0.0051443 
v 0.03739 -0.008919 -0.0071495 
v 0.038078 -0.0089579 -0.007203 
v 0.037528 -0.0087557 -0.0069279 
v 0.037348 -0.0085007 -0.0062333 
v 0.03743 -0.0085162 -0.0065691 
v 0.035488 0.0081167 -0.0039185 
v 0.03722 -0.0081651 -0.0057444 
v 0.037497 -0.0081181 -0.0060225 
v 0.035074 0.0080047 -0.0035761 
v 0.035086 0.0082256 -0.0031195 
v 0.037208 -0.0071701 -0.0047462 
v 0.036789 -0.0069266 -0.0043062 
v 0.035072 0.0053486 -0.0023908 
v 0.035144 0.0073199 -0.0025841 
v 0.035253 0.0074576 -0.0024991 
v 0.035064 0.007477 -0.0025467 
v 0.034992 0.0080932 -0.0025307 
v 0.036746 -0.0068758 -0.0039411 
v 0.036927 -0.0065552 -0.0038288 
v 0.036839 -0.0065742 -0.0034997 
v 0.035413 0.0052841 -0.0019944 
v 0.036749 -0.0065862 -0.0030459 
v 0.036713 -0.0066738 -0.0026928 
v 0.036363 -0.0064047 -0.0027203 
v 0.03664 -0.0066294 -0.002659 
v 0.034885 0.005442 -0.00054204 
v 0.034726 0.0054692 -0.0011824 
v 0.036579 -0.006373 -0.0021595 
v 0.034467 0.0056999 -0.00011177 
v 0.034401 0.0064506 0.00039741 
v 0.034222 0.0070459 0.00097577 
v 0.0345 0.0068495 0.00067837 
v 0.034394 0.006765 0.0013375 
v 0.034084 0.0069259 0.0017791 
v 0.036006 -0.005988 0.00017094 
v 0.034031 0.0069039 0.0018608 
v 0.035656 -0.003627 0.00064808 
v 0.035451 -0.0036524 0.00065043 
v 0.035417 -0.0032599 0.00067298 
v 0.035506 -0.0024494 0.00080841 
v 0.035299 -0.0025051 0.00081135 
v 0.035357 -0.002844 0.00073553 
v 0.035187 -0.0021853 0.001165 
v 0.033989 0.0065127 0.0021283 
v 0.035603 -0.0042207 0.0012805 
v 0.035107 -0.0017917 0.0013153 
v 0.035346 -0.0017345 0.0012912 
v 0.034281 0.0040918 0.0021815 
v 0.034368 0.0053019 0.0023741 
v 0.034292 0.0056846 0.0024427 
v 0.034222 0.0060185 0.0025137 
v 0.034013 0.0060641 0.002406 
v 0.034063 0.0055888 0.0023689 
v 0.035585 -0.005335 0.0010785 
v 0.035867 -0.0056094 0.00077178 
v 0.035656 -0.0045787 0.0013085 
v 0.035411 -0.0046221 0.0012036 
v 0.035112 -0.00091856 0.0018575 
v 0.034836 -0.00081873 0.0021233 
v 0.034925 -0.0010748 0.001822 
v 0.035049 -0.00030441 0.0019821 
v 0.034843 -0.00072987 0.0021617 
v 0.034796 -0.00036106 0.0022426 
v 0.034882 8.1566e-05 0.0023801 
v 0.034487 0.00078018 0.0029015 
v 0.034747 0.00078105 0.002888 
v 0.034386 0.0015141 0.0030892 
v 0.034407 0.0011425 0.0032237 
v 0.034555 0.0015435 0.0033154 
v 0.034351 0.0018798 0.0033386 
v 0.034306 0.0017749 0.0033443 
v 0.03453 0.0023004 0.003116 
v 0.03426 0.0018836 0.0033609 
v 0.039345 0.0017519 -0.022978 
v 0.039209 0.0026391 -0.023204 
v 0.041156 0.0027956 -0.02284 
v 0.03938 0.002078 -0.022949 
v 0.038771 0.0044593 -0.022668 
v 0.039598 0.00096708 -0.022689 
v 0.039542 0.00086147 -0.022628 
v 0.039339 0.0012048 -0.022667 
v 0.039726 4.6539e-05 -0.022353 
v 0.039381 0.00041163 -0.022404 
v 0.039326 -2.8763e-05 -0.022156 
v 0.039585 6.958e-06 -0.022357 
v 0.03962 0.00084046 -0.022644 
v 0.039644 -6.5979e-05 -0.022343 
v 0.038437 0.0062262 -0.021075 
v 0.039651 -0.0008986 -0.022055 
v 0.03819 0.0077142 -0.020406 
v 0.038197 0.0071593 -0.020225 
v 0.038351 0.0072667 -0.020163 
v 0.038258 0.0079495 -0.019987 
v 0.039645 -0.0017967 -0.02149 
v 0.039609 -0.0026994 -0.02086 
v 0.039191 -0.0028152 -0.020806 
v 0.039222 -0.002654 -0.02093 
v 0.03819 0.0080504 -0.019582 
v 0.037703 0.0085443 -0.01876 
v 0.037773 0.0085651 -0.018742 
v 0.039372 -0.0040704 -0.019961 
v 0.037611 0.0088666 -0.018326 
v 0.039398 -0.0044224 -0.019897 
v 0.037986 0.0083529 -0.018714 
v 0.037556 0.0092647 -0.018147 
v 0.037561 0.0092738 -0.017801 
v 0.037425 0.0095322 -0.017765 
v 0.039694 -0.005382 -0.019261 
v 0.037437 0.0095623 -0.016944 
v 0.037196 0.0097645 -0.016568 
v 0.039391 -0.0063817 -0.018638 
v 0.037366 0.0097512 -0.016214 
v 0.039531 -0.0064111 -0.018286 
v 0.039624 -0.0072542 -0.01791 
v 0.039407 -0.0076009 -0.018032 
v 0.039522 -0.0077211 -0.01766 
v 0.037286 0.0097065 -0.015352 
v 0.039342 -0.0081872 -0.017299 
v 0.039505 -0.0085653 -0.016926 
v 0.039468 -0.0087037 -0.016815 
v 0.039347 -0.008936 -0.017061 
v 0.039475 -0.0081963 -0.016964 
v 0.039244 -0.0090815 -0.016382 
v 0.039343 -0.0089895 -0.016965 
v 0.036413 0.010005 -0.013258 
v 0.038994 -0.0088892 -0.01513 
v 0.039089 -0.0086301 -0.014648 
v 0.036614 0.010184 -0.01168 
v 0.036399 0.010167 -0.011655 
v 0.03599 0.010085 -0.011339 
v 0.0363 0.010143 -0.011289 
v 0.036231 0.010066 -0.010904 
v 0.038802 -0.0088242 -0.013299 
v 0.036093 0.0098795 -0.010107 
v 0.035832 0.0098879 -0.010212 
v 0.038636 -0.0089343 -0.012927 
v 0.038495 -0.0094164 -0.012734 
v 0.038448 -0.0094127 -0.012323 
v 0.038747 -0.008577 -0.012892 
v 0.038659 -0.0087374 -0.012236 
v 0.038561 -0.0091362 -0.011878 
v 0.038506 -0.0092259 -0.011485 
v 0.038233 -0.0097075 -0.011009 
v 0.036001 0.0091036 -0.0075617 
v 0.036151 0.0094151 -0.0092282 
v 0.038201 -0.0098354 -0.0094976 
v 0.035434 0.0088277 -0.0062797 
v 0.038036 -0.0096195 -0.0087274 
v 0.03538 0.0087816 -0.0059182 
v 0.037794 -0.0090888 -0.0078458 
v 0.037732 -0.009075 -0.0075027 
v 0.037559 -0.0093891 -0.007923 
v 0.037237 -0.0088739 -0.0067336 
v 0.03729 -0.0087912 -0.0066426 
v 0.035509 0.0082051 -0.0043359 
v 0.037218 -0.0087849 -0.0065618 
v 0.03684 -0.0079027 -0.0052874 
v 0.036946 -0.0075383 -0.0048373 
v 0.034345 0.0053892 -0.0026912 
v 0.035385 0.0062458 -0.0029739 
v 0.034895 0.0078818 -0.0029897 
v 0.03667 -0.0075743 -0.0044741 
v 0.03692 -0.007138 -0.0046667 
v 0.036722 -0.0072582 -0.0044379 
v 0.035209 0.005686 -0.0026779 
v 0.036568 -0.007296 -0.0041156 
v 0.03659 -0.0066434 -0.0034732 
v 0.036538 -0.0072007 -0.0039517 
v 0.036487 -0.0063685 -0.0030542 
v 0.034348 0.0054851 -0.0013258 
v 0.036351 -0.006632 -0.0031552 
v 0.034528 0.0055033 -0.0011708 
v 0.036356 -0.0063873 -0.0022739 
v 0.036433 -0.0061317 -0.0018119 
v 0.034494 0.006108 7.2543e-05 
v 0.034238 0.006062 -3.4812e-05 
v 0.034176 0.0068269 0.00024057 
v 0.035801 -0.006256 -0.00071853 
v 0.035893 -0.0060027 -0.00020464 
v 0.034 0.0069717 0.0017991 
v 0.033705 0.0069169 0.001895 
v 0.035627 -0.0060248 0.00011883 
v 0.03527 -0.0034047 0.00097716 
v 0.035204 -0.0030145 0.001034 
v 0.033742 0.0068422 0.0020632 
v 0.035379 -0.0054256 0.00096193 
v 0.035403 -0.0058745 0.0003757 
v 0.035489 -0.0040228 0.00087471 
v 0.035322 -0.0037762 0.00094852 
v 0.035133 -0.0034316 0.0013556 
v 0.03519 -0.0037869 0.0012709 
v 0.035137 -0.002623 0.0010926 
v 0.035039 -0.0030433 0.0014101 
v 0.034925 -0.0026201 0.0014891 
v 0.033702 0.0058949 0.0023511 
v 0.035492 -0.0049862 0.0011615 
v 0.035392 -0.0041217 0.0012341 
v 0.035038 -0.0039118 0.0016131 
v 0.034916 -0.003116 0.0017892 
v 0.035026 -0.0035025 0.0017363 
v 0.035005 -0.0014343 0.0016788 
v 0.034535 0.0029128 0.0024658 
v 0.034409 0.0024603 0.0027246 
v 0.034358 0.0032674 0.0024608 
v 0.034157 0.0027528 0.0026741 
v 0.034091 0.0032128 0.0024343 
v 0.034116 0.0036273 0.0023967 
v 0.034573 -0.00078104 0.0022219 
v 0.034529 -0.00042448 0.0025177 
v 0.034753 -0.00071368 0.0022314 
v 0.034237 0.0023701 0.0030326 
v 0.034086 0.0028637 0.0026445 
v 0.034933 -0.0039166 0.0020195 
v 0.034927 -0.0035718 0.0021045 
v 0.0349 -0.0039228 0.0022175 
v 0.034664 -2.755e-05 0.0023986 
v 0.034451 -0.00044102 0.0025683 
v 0.034602 0.0003573 0.0027044 
v 0.03429 0.0010749 0.0032079 
v 0.034166 0.0009967 0.0031706 
v 0.034148 0.0014325 0.0032684 
v 0.03386 0.0017496 0.0032955 
v 0.03418 0.0022072 0.0033777 
v 0.039311 0.0016689 -0.022924 
v 0.038829 0.0041432 -0.022996 
v 0.038868 0.0049353 -0.022501 
v 0.038602 0.0052778 -0.022484 
v 0.039053 0.0016219 -0.02272 
v 0.039105 0.0013132 -0.02272 
v 0.039286 0.00082278 -0.022424 
v 0.038948 0.0059781 -0.021847 
v 0.03936 -0.00091556 -0.021878 
v 0.039171 -0.00043915 -0.022162 
v 0.0391 0.00035033 -0.022382 
v 0.038928 -0.00013074 -0.022154 
v 0.038567 0.0061931 -0.021496 
v 0.039231 -0.0012656 -0.021887 
v 0.039459 -0.0012903 -0.021849 
v 0.038248 0.0062449 -0.021166 
v 0.038153 0.0064906 -0.020752 
v 0.037938 0.0076743 -0.020505 
v 0.038173 0.0075916 -0.020434 
v 0.038122 0.0079918 -0.0204 
v 0.038137 0.0076888 -0.020483 
v 0.038423 0.0062055 -0.020732 
v 0.038293 0.0065247 -0.020363 
v 0.03803 0.0072257 -0.02059 
v 0.038106 0.0080353 -0.020348 
v 0.037856 0.0077459 -0.02005 
v 0.039189 -0.0018854 -0.021466 
v 0.039263 -0.0014342 -0.02179 
v 0.037933 0.0082388 -0.019597 
v 0.038036 0.0079945 -0.020063 
v 0.037652 0.0082696 -0.019179 
v 0.039569 -0.0031463 -0.020539 
v 0.039172 -0.0032515 -0.020513 
v 0.03751 0.0092592 -0.018157 
v 0.037387 0.0092286 -0.017865 
v 0.037317 0.0088504 -0.017971 
v 0.037181 0.00913 -0.017534 
v 0.037513 0.009578 -0.01734 
v 0.039414 -0.0057223 -0.01931 
v 0.03918 -0.0046452 -0.019583 
v 0.037166 0.0094796 -0.017418 
v 0.037075 0.0094725 -0.017031 
v 0.039033 -0.0062944 -0.019201 
v 0.039446 -0.0062159 -0.019065 
v 0.03931 -0.0071196 -0.018782 
v 0.039298 -0.0075349 -0.01888 
v 0.039303 -0.0070739 -0.01911 
v 0.03926 -0.0066912 -0.019094 
v 0.039433 -0.006324 -0.018969 
v 0.039342 -0.007528 -0.018415 
v 0.039307 -0.0071308 -0.018377 
v 0.039308 -0.0067245 -0.018713 
v 0.03935 -0.0072586 -0.018043 
v 0.039402 -0.0068745 -0.017985 
v 0.039291 -0.0067536 -0.018345 
v 0.039402 -0.0080075 -0.018152 
v 0.039223 -0.0085091 -0.01781 
v 0.039224 -0.0085361 -0.017434 
v 0.039357 -0.008133 -0.017688 
v 0.039144 -0.0090692 -0.017405 
v 0.039295 -0.0086357 -0.017091 
v 0.039196 -0.0089314 -0.017476 
v 0.03928 -0.0090398 -0.01697 
v 0.036883 0.0098056 -0.013856 
v 0.036735 0.010014 -0.013381 
v 0.039191 -0.0091442 -0.016354 
v 0.039188 -0.0091224 -0.016238 
v 0.039291 -0.0088176 -0.015832 
v 0.038868 -0.0089396 -0.015755 
v 0.035978 0.0098858 -0.012377 
v 0.038967 -0.008932 -0.015323 
v 0.036192 0.010134 -0.011726 
v 0.038561 -0.00952 -0.014082 
v 0.038769 -0.0091561 -0.014345 
v 0.038586 -0.0095146 -0.013981 
v 0.038681 -0.0092405 -0.013705 
v 0.0386 -0.009284 -0.013176 
v 0.03596 0.0097889 -0.0097221 
v 0.035951 0.0098424 -0.0098208 
v 0.038224 -0.0098644 -0.011906 
v 0.038381 -0.0095037 -0.011874 
v 0.037983 -0.01014 -0.010733 
v 0.035305 0.0090255 -0.007734 
v 0.037712 -0.010355 -0.0098356 
v 0.037909 -0.0099658 -0.0093138 
v 0.037833 -0.010274 -0.0098697 
v 0.037558 -0.010077 -0.0088705 
v 0.037667 -0.010108 -0.009284 
v 0.037673 -0.0095002 -0.0084319 
v 0.035087 0.0086705 -0.0055861 
v 0.037257 -0.009488 -0.0075761 
v 0.034855 0.0077389 -0.0052715 
v 0.034901 0.0077596 -0.0049748 
v 0.034822 0.0081149 -0.0052549 
v 0.034959 0.0085181 -0.0049634 
v 0.034838 0.0073887 -0.0049214 
v 0.034959 0.0080524 -0.0044718 
v 0.034884 0.0081186 -0.0048902 
v 0.034871 0.007676 -0.0046192 
v 0.037162 -0.0092038 -0.0071539 
v 0.034756 0.0073548 -0.0043009 
v 0.037108 -0.0085207 -0.0061639 
v 0.034821 0.007869 -0.0040805 
v 0.036988 -0.0082153 -0.0057383 
v 0.036802 -0.0085913 -0.0059063 
v 0.036763 -0.0082219 -0.0057126 
v 0.03491 0.0079623 -0.0039172 
v 0.036651 -0.0079925 -0.0053767 
v 0.034626 0.0062687 -0.0031581 
v 0.034556 0.0072474 -0.0030355 
v 0.034859 0.0076699 -0.0028684 
v 0.034669 0.0077386 -0.0030389 
v 0.03466 0.0077248 -0.0029321 
v 0.036596 -0.0079227 -0.0049612 
v 0.036753 -0.007644 -0.0048856 
v 0.036654 -0.0076703 -0.0045936 
v 0.0364 -0.0075759 -0.0044094 
v 0.036343 -0.0073044 -0.0040328 
v 0.034764 0.0053177 -0.0024533 
v 0.036376 -0.0069541 -0.0035613 
v 0.036296 -0.0066684 -0.0031379 
v 0.035757 -0.0064672 -0.0023103 
v 0.034203 0.0057849 -0.00090581 
v 0.036154 -0.0061307 -0.0018304 
v 0.035778 -0.0061932 -0.0019053 
v 0.03446 0.0054443 -0.00059143 
v 0.034055 0.0060499 -0.00012061 
v 0.034199 0.0064462 7.9831e-05 
v 0.034119 0.0068255 0.00019222 
v 0.034097 0.007101 0.0010467 
v 0.03406 0.0070925 0.00057009 
v 0.035482 -0.0062736 -0.00065452 
v 0.034116 0.0070035 0.0014467 
v 0.035624 -0.0060514 -0.00026007 
v 0.035378 -0.0060527 6.1865e-05 
v 0.034041 0.0039874 0.0021801 
v 0.034153 0.0051927 0.0023121 
v 0.033862 0.0042778 0.0021173 
v 0.035107 -0.0053507 0.0010069 
v 0.034897 -0.0050288 0.0010014 
v 0.035255 -0.005039 0.0010946 
v 0.035313 -0.0042623 0.0012696 
v 0.034837 -0.0019187 0.0015997 
v 0.03459 -0.0023999 0.001861 
v 0.034695 -0.0015717 0.001963 
v 0.034727 -0.0027766 0.0018471 
v 0.034577 -0.0028443 0.0021572 
v 0.034546 -0.0019601 0.0019004 
v 0.034651 -0.0011391 0.0020797 
v 0.0344 -0.0011959 0.0021173 
v 0.034485 -0.00052467 0.0025209 
v 0.033871 0.0023786 0.0029606 
v 0.033847 0.0027238 0.0027174 
v 0.034052 0.0027288 0.002728 
v 0.033822 0.0031219 0.002661 
v 0.034821 -0.0036594 0.002382 
v 0.034695 -0.0039553 0.002078 
v 0.034801 -0.003218 0.002184 
v 0.034339 -0.0008665 0.0024326 
v 0.034408 -4.8134e-05 0.0026365 
v 0.034338 0.00038245 0.0027522 
v 0.03428 0.00071798 0.0028529 
v 0.034126 0.00017804 0.0027257 
v 0.033915 0.0010971 0.0031879 
v 0.039025 0.0037464 -0.023094 
v 0.038877 0.0040585 -0.023063 
v 0.039022 0.0021119 -0.02297 
v 0.038695 0.0027589 -0.022871 
v 0.038689 0.0030618 -0.022914 
v 0.038995 0.0026359 -0.023189 
v 0.038496 0.0043578 -0.022714 
v 0.038858 0.003852 -0.023063 
v 0.038874 0.005745 -0.022211 
v 0.038951 0.0055437 -0.022371 
v 0.039063 0.0019677 -0.022928 
v 0.03887 0.0024159 -0.022913 
v 0.03892 0.00074197 -0.022431 
v 0.039131 0.00041574 -0.022431 
v 0.039072 0.00118 -0.022644 
v 0.038245 0.0062421 -0.021531 
v 0.037986 0.0066292 -0.021093 
v 0.037925 0.006635 -0.021162 
v 0.039153 -0.00052807 -0.022106 
v 0.037868 0.0072908 -0.020953 
v 0.039201 -0.0023077 -0.021178 
v 0.03762 0.0081436 -0.019368 
v 0.038834 -0.0026281 -0.020771 
v 0.037541 0.0082574 -0.018838 
v 0.039359 -0.0036563 -0.020227 
v 0.039135 -0.004104 -0.01996 
v 0.037143 0.0084666 -0.018048 
v 0.03742 0.0084889 -0.018431 
v 0.039183 -0.0058208 -0.019368 
v 0.039155 -0.0050755 -0.019341 
v 0.038943 -0.0049477 -0.019656 
v 0.037145 0.0087285 -0.017621 
v 0.037002 0.009106 -0.017166 
v 0.039325 -0.0079941 -0.018909 
v 0.039176 -0.0083685 -0.018976 
v 0.039134 -0.0075026 -0.019276 
v 0.039273 -0.0070977 -0.01917 
v 0.036873 0.0096791 -0.016594 
v 0.036696 0.0093622 -0.016439 
v 0.036977 0.009752 -0.01663 
v 0.039298 -0.0083631 -0.018569 
v 0.037064 0.0097844 -0.016411 
v 0.03656 0.0096699 -0.015906 
v 0.036653 0.0096483 -0.015603 
v 0.039109 -0.0088507 -0.018342 
v 0.039125 -0.0084757 -0.018646 
v 0.039089 -0.0092318 -0.018348 
v 0.039256 -0.0084794 -0.018181 
v 0.036487 0.0098666 -0.015106 
v 0.039075 -0.0092456 -0.017906 
v 0.039149 -0.0088781 -0.017918 
v 0.038971 -0.0093823 -0.017186 
v 0.038939 -0.0094195 -0.017304 
v 0.036924 0.0099216 -0.014749 
v 0.036297 0.0098649 -0.014952 
v 0.036175 0.0097984 -0.014292 
v 0.03627 0.0097822 -0.013889 
v 0.036207 0.0099799 -0.013362 
v 0.038667 -0.0092691 -0.015715 
v 0.038622 -0.0091704 -0.014576 
v 0.038319 -0.0096928 -0.014016 
v 0.038518 -0.0095808 -0.013885 
v 0.038412 -0.0095687 -0.014448 
v 0.03836 -0.0097339 -0.012957 
v 0.035989 0.01003 -0.010956 
v 0.035927 0.0099637 -0.010598 
v 0.035368 0.0099004 -0.010719 
v 0.038241 -0.0098638 -0.012286 
v 0.03776 -0.010227 -0.01097 
v 0.035228 0.008849 -0.008731 
v 0.035179 0.0089131 -0.0077696 
v 0.035385 0.009173 -0.0087605 
v 0.035142 0.0086982 -0.0083929 
v 0.037882 -0.010236 -0.010446 
v 0.03558 0.0089909 -0.0072214 
v 0.035252 0.0088622 -0.0066951 
v 0.037726 -0.010331 -0.009604 
v 0.034966 0.0088504 -0.007151 
v 0.037367 -0.010203 -0.0089441 
v 0.037475 -0.01039 -0.0092921 
v 0.035157 0.0087398 -0.0059703 
v 0.037284 -0.010131 -0.0084829 
v 0.03747 -0.0097598 -0.0084027 
v 0.037315 -0.0096106 -0.008022 
v 0.034771 0.0086598 -0.0058358 
v 0.034647 0.0085454 -0.0056665 
v 0.037048 -0.010195 -0.0081762 
v 0.03707 -0.0099113 -0.00774 
v 0.034664 0.0077584 -0.0053997 
v 0.034637 0.0081877 -0.0053905 
v 0.034785 0.0084703 -0.0052241 
v 0.036997 -0.0095729 -0.0072818 
v 0.037096 -0.009171 -0.0070344 
v 0.034582 0.0074374 -0.0037676 
v 0.034638 0.0074976 -0.0038999 
v 0.036939 -0.0086938 -0.006364 
v 0.036671 -0.0089413 -0.0062441 
v 0.036492 -0.0084645 -0.005594 
v 0.034453 0.0061945 -0.0035579 
v 0.034577 0.0063259 -0.0032379 
v 0.034411 0.0069604 -0.0035015 
v 0.034641 0.0075755 -0.0037341 
v 0.036527 -0.0083001 -0.0054827 
v 0.034501 0.0073062 -0.0031733 
v 0.034426 0.0057188 -0.0029214 
v 0.034804 0.0062959 -0.0030788 
v 0.034142 0.0054492 -0.0014519 
v 0.036062 -0.0067053 -0.0031507 
v 0.035972 -0.0064477 -0.0027447 
v 0.034163 0.0057789 -0.00046047 
v 0.033987 0.0061166 -0.00041882 
v 0.033859 0.0064398 -0.0003833 
v 0.033999 0.0063845 -4.4724e-05 
v 0.035717 -0.0062128 -0.0014896 
v 0.035586 -0.0064567 -0.0019232 
v 0.033905 0.0067785 4.4534e-05 
v 0.035351 -0.0063687 -0.00091098 
v 0.035182 -0.0061163 -0.00034832 
v 0.035399 -0.0060756 -0.00027116 
v 0.034935 -0.0058153 0.00043683 
v 0.033674 0.0064731 0.002089 
v 0.033012 0.0067285 0.0019582 
v 0.034969 -0.0057084 0.00055189 
v 0.03359 0.0040258 0.0020798 
v 0.03384 0.0054937 0.0023078 
v 0.03378 0.0061054 0.0023392 
v 0.033368 0.0060178 0.0022476 
v 0.035089 -0.0054922 0.00085661 
v 0.034908 -0.0043113 0.0012149 
v 0.033529 0.0031167 0.0026768 
v 0.034451 -0.0015793 0.0020059 
v 0.033575 0.0026466 0.0029849 
v 0.034046 -0.00089281 0.0025187 
v 0.034254 -0.00073832 0.0025303 
v 0.033957 -0.00052312 0.0028283 
v 0.034044 0.00059901 0.0030444 
v 0.033846 0.00016258 0.002987 
v 0.033802 0.0022709 0.0032794 
v 0.033643 0.0026289 0.0029624 
v 0.033499 0.0021351 0.0032971 
v 0.033825 0.0021569 0.0033582 
v 0.038444 0.0031709 -0.022836 
v 0.038843 0.0015917 -0.022705 
v 0.038595 0.0014768 -0.022672 
v 0.038754 0.0020111 -0.022682 
v 0.038605 0.0016538 -0.022717 
v 0.038503 0.0023033 -0.022624 
v 0.038702 0.002377 -0.022651 
v 0.038409 0.0027611 -0.022585 
v 0.038407 0.0055764 -0.022432 
v 0.038817 0.00066317 -0.022366 
v 0.038793 0.0011635 -0.022452 
v 0.037617 0.0077519 -0.021349 
v 0.037647 0.0076996 -0.021316 
v 0.038655 -7.0694e-05 -0.02219 
v 0.038643 0.0002537 -0.022164 
v 0.038851 0.00028114 -0.022169 
v 0.03775 0.0065612 -0.02128 
v 0.037816 0.0072856 -0.021072 
v 0.038968 -0.00099031 -0.021884 
v 0.038717 -0.00092245 -0.02192 
v 0.038596 -0.0001471 -0.022125 
v 0.037556 0.0076746 -0.021023 
v 0.037788 0.0074415 -0.020957 
v 0.037684 0.0076745 -0.020534 
v 0.038671 -0.0010153 -0.021875 
v 0.037367 0.0078984 -0.020173 
v 0.037629 0.007703 -0.020115 
v 0.03748 0.0079506 -0.019669 
v 0.037277 0.0081302 -0.019764 
v 0.037404 0.0079727 -0.019297 
v 0.038891 -0.0032125 -0.020367 
v 0.038945 -0.0035759 -0.020317 
v 0.037204 0.0082307 -0.018491 
v 0.03736 0.0081889 -0.018907 
v 0.037088 0.0083819 -0.018898 
v 0.038729 -0.0041841 -0.019992 
v 0.038897 -0.0037311 -0.020233 
v 0.038462 -0.0046864 -0.019781 
v 0.039056 -0.0045399 -0.01969 
v 0.036868 0.0086527 -0.018041 
v 0.03879 -0.0066358 -0.019618 
v 0.038741 -0.0058333 -0.019519 
v 0.038966 -0.0058444 -0.019426 
v 0.039103 -0.0054219 -0.019393 
v 0.038749 -0.0054913 -0.019486 
v 0.037002 0.008488 -0.017657 
v 0.036772 0.0087085 -0.017659 
v 0.036628 0.008995 -0.01727 
v 0.036923 0.0087735 -0.017243 
v 0.039231 -0.0081196 -0.019327 
v 0.038882 -0.0072213 -0.019373 
v 0.039066 -0.0069966 -0.019267 
v 0.038887 -0.0066246 -0.019537 
v 0.036545 0.0092658 -0.01693 
v 0.036807 0.0090983 -0.016813 
v 0.036567 0.0093452 -0.016708 
v 0.039212 -0.0082775 -0.019325 
v 0.039008 -0.0087462 -0.019127 
v 0.036621 0.0096344 -0.016362 
v 0.038955 -0.0092444 -0.018731 
v 0.039032 -0.008771 -0.018747 
v 0.036385 0.009676 -0.016318 
v 0.036343 0.0096733 -0.015947 
v 0.036653 0.0097057 -0.016284 
v 0.039012 -0.0091179 -0.018749 
v 0.038925 -0.0094283 -0.017164 
v 0.039005 -0.0091691 -0.016832 
v 0.035959 0.0099677 -0.013405 
v 0.038471 -0.0093481 -0.015935 
v 0.038955 -0.009161 -0.016296 
v 0.03863 -0.0093092 -0.015831 
v 0.035737 0.01009 -0.011859 
v 0.038248 -0.0099064 -0.014521 
v 0.038442 -0.009526 -0.014903 
v 0.038231 -0.0098935 -0.014627 
v 0.038176 -0.010035 -0.014161 
v 0.035172 0.0099589 -0.011274 
v 0.038138 -0.010499 -0.013818 
v 0.038146 -0.010194 -0.013346 
v 0.038195 -0.010099 -0.013732 
v 0.038138 -0.01056 -0.013415 
v 0.038161 -0.010954 -0.013482 
v 0.038094 -0.01135 -0.013211 
v 0.038071 -0.010594 -0.013053 
v 0.038076 -0.010229 -0.012979 
v 0.038253 -0.009777 -0.013554 
v 0.03813 -0.0098865 -0.012851 
v 0.037959 -0.010275 -0.012595 
v 0.035072 0.0088911 -0.009254 
v 0.03524 0.0093285 -0.0095193 
v 0.035095 0.0092349 -0.0095457 
v 0.035222 0.0091345 -0.0091198 
v 0.037704 -0.010452 -0.011532 
v 0.037997 -0.010015 -0.012228 
v 0.035022 0.0087186 -0.0088625 
v 0.037621 -0.010495 -0.011317 
v 0.03752 -0.010316 -0.01077 
v 0.035108 0.0086234 -0.0084305 
v 0.034867 0.0087618 -0.00722 
v 0.034748 0.0084555 -0.0073857 
v 0.037253 -0.010516 -0.0091811 
v 0.034705 0.0084493 -0.00717 
v 0.034557 0.0083139 -0.0062788 
v 0.037245 -0.010224 -0.0086116 
v 0.034481 0.008138 -0.0058076 
v 0.034752 0.0087012 -0.0064862 
v 0.034542 0.0073842 -0.0058781 
v 0.034629 0.0073933 -0.0055026 
v 0.034678 0.0073664 -0.005053 
v 0.034619 0.0072716 -0.0050613 
v 0.034549 0.0070311 -0.0054608 
v 0.036833 -0.0092925 -0.0068255 
v 0.036633 -0.0094149 -0.0068918 
v 0.036553 -0.0093666 -0.0065214 
v 0.034423 0.0069815 -0.0039355 
v 0.034417 0.0070985 -0.0035978 
v 0.034543 0.0071893 -0.004309 
v 0.036737 -0.0089757 -0.0063646 
v 0.034423 0.0065826 -0.0036133 
v 0.034303 0.006373 -0.0040116 
v 0.034459 0.0058618 -0.0033016 
v 0.036446 -0.0083408 -0.0054452 
v 0.036531 -0.008031 -0.0050861 
v 0.034445 0.0058042 -0.0030121 
v 0.034362 0.0056525 -0.0029476 
v 0.036345 -0.0079047 -0.0048726 
v 0.034302 0.0052187 -0.0022097 
v 0.034439 0.0052158 -0.0017983 
v 0.035988 -0.0070657 -0.0036607 
v 0.035852 -0.0067966 -0.0032444 
v 0.033865 0.0058799 -0.0017363 
v 0.035726 -0.0068288 -0.0029614 
v 0.035693 -0.0070761 -0.0033229 
v 0.034042 0.00582 -0.001326 
v 0.035761 -0.0067326 -0.0028331 
v 0.033928 0.0061756 -0.00077109 
v 0.033783 0.0065313 -0.00041184 
v 0.033689 0.0065023 -0.00076997 
v 0.033551 0.0067595 -0.00047931 
v 0.033575 0.0068304 -0.00033707 
v 0.033704 0.0068036 -4.7917e-05 
v 0.033652 0.007087 4.9454e-05 
v 0.033518 0.0068856 -0.00032954 
v 0.033609 0.0071411 8.6192e-05 
v 0.035287 -0.0066026 -0.0016575 
v 0.035439 -0.0063137 -0.0015179 
v 0.035145 -0.0066267 -0.0011822 
v 0.035237 -0.0066286 -0.0012899 
v 0.035143 -0.0060317 0.0001003 
v 0.034937 -0.0061308 -0.0003973 
v 0.033122 0.0059765 0.0019436 
v 0.034774 -0.0057368 0.00047796 
v 0.034907 -0.0054264 0.0006384 
v 0.033304 0.0043852 0.0020912 
v 0.033532 0.0045639 0.0021081 
v 0.033362 0.0059318 0.0022956 
v 0.034619 -0.0042994 0.0011763 
v 0.033606 0.0036166 0.0023425 
v 0.03327 0.0035479 0.0026532 
v 0.034744 -0.0039963 0.0015677 
v 0.034619 -0.0040019 0.0019205 
v 0.034331 -0.0028226 0.0021508 
v 0.034333 -0.0022676 0.0019072 
v 0.033962 -0.0017559 0.0022774 
v 0.033905 -0.0040214 0.0019424 
v 0.034547 -0.0036643 0.0023651 
v 0.03449 -0.0032739 0.0024232 
v 0.034117 -0.0032865 0.0023702 
v 0.034127 -0.0012545 0.002362 
v 0.033873 -0.0013169 0.0024135 
v 0.03423 -0.0016492 0.002011 
v 0.033793 -0.00094604 0.0027355 
v 0.03359 0.00026209 0.0030322 
v 0.033935 0.00065418 0.0031117 
v 0.033611 0.0013575 0.0031836 
v 0.03834 0.0037362 -0.022806 
v 0.038012 0.0043749 -0.02275 
v 0.037924 0.0052864 -0.022586 
v 0.03819 0.0054174 -0.022499 
v 0.038254 0.0031063 -0.02252 
v 0.037751 0.0058764 -0.022228 
v 0.03837 0.0012375 -0.022471 
v 0.038587 0.0010561 -0.022416 
v 0.038522 0.0016635 -0.022668 
v 0.038304 0.0035612 -0.022737 
v 0.038012 0.0032762 -0.022176 
v 0.038038 0.0058819 -0.022087 
v 0.037591 0.0065394 -0.021651 
v 0.037588 0.0076947 -0.021329 
v 0.037624 0.0077538 -0.021385 
v 0.03785 0.0062291 -0.02166 
v 0.037486 0.0069856 -0.021558 
v 0.037634 0.0072098 -0.021134 
v 0.037411 0.0073355 -0.021206 
v 0.037623 0.0076651 -0.02133 
v 0.038849 -0.000574 -0.021909 
v 0.03849 -0.0013894 -0.021659 
v 0.038421 -0.0010805 -0.021664 
v 0.038888 -0.0014862 -0.02157 
v 0.037282 0.0073366 -0.020735 
v 0.037187 0.0076351 -0.020332 
v 0.037459 0.0078704 -0.020575 
v 0.037399 0.0075919 -0.020669 
v 0.03848 -0.001577 -0.021537 
v 0.037065 0.0079182 -0.019813 
v 0.03826 -0.0023821 -0.021025 
v 0.038464 -0.0020742 -0.021226 
v 0.037164 0.0081423 -0.019361 
v 0.038434 -0.0028085 -0.020706 
v 0.038645 -0.0029137 -0.020577 
v 0.036886 0.00816 -0.018974 
v 0.038667 -0.0040655 -0.02004 
v 0.038405 -0.0038057 -0.020036 
v 0.038608 -0.0041742 -0.019979 
v 0.038632 -0.0037537 -0.02004 
v 0.036947 0.0084043 -0.018506 
v 0.038529 -0.0053539 -0.01985 
v 0.036684 0.0084252 -0.018172 
v 0.036547 0.0087086 -0.017724 
v 0.038772 -0.0077785 -0.019823 
v 0.038816 -0.0077684 -0.019754 
v 0.038868 -0.0067536 -0.019563 
v 0.038804 -0.0062372 -0.019528 
v 0.038552 -0.0055017 -0.019806 
v 0.038717 -0.005096 -0.01972 
v 0.036361 0.0094017 -0.017126 
v 0.038975 -0.0082169 -0.019483 
v 0.03625 0.0096686 -0.016718 
v 0.036501 0.0094248 -0.016701 
v 0.038768 -0.0096084 -0.019071 
v 0.03616 0.0097218 -0.016352 
v 0.036076 0.0099209 -0.015984 
v 0.036239 0.0098779 -0.015552 
v 0.038673 -0.0097251 -0.017938 
v 0.038837 -0.0094114 -0.017781 
v 0.038596 -0.0097986 -0.017708 
v 0.038667 -0.0095077 -0.017248 
v 0.038424 -0.0095675 -0.016738 
v 0.035668 0.0099894 -0.013978 
v 0.03591 0.0099893 -0.013868 
v 0.035793 0.010017 -0.013759 
v 0.038357 -0.0096256 -0.016687 
v 0.038594 -0.0092689 -0.016635 
v 0.035365 0.0099542 -0.013581 
v 0.035502 0.0099171 -0.013179 
v 0.035868 0.0099138 -0.012718 
v 0.03829 -0.0095425 -0.015021 
v 0.035581 0.010105 -0.01226 
v 0.038141 -0.009866 -0.015206 
v 0.035527 0.010147 -0.012204 
v 0.038018 -0.01037 -0.014646 
v 0.038183 -0.010027 -0.014531 
v 0.038191 -0.011243 -0.013917 
v 0.037996 -0.010933 -0.013987 
v 0.038162 -0.010898 -0.013861 
v 0.035209 0.0098308 -0.010676 
v 0.038206 -0.011298 -0.013892 
v 0.038152 -0.011317 -0.013567 
v 0.037801 -0.011475 -0.013303 
v 0.034989 0.0095149 -0.010715 
v 0.038067 -0.011418 -0.013209 
v 0.03787 -0.011367 -0.013147 
v 0.038038 -0.011003 -0.013117 
v 0.037912 -0.010686 -0.012691 
v 0.034957 0.0093309 -0.010027 
v 0.035255 0.0096934 -0.009968 
v 0.037809 -0.01041 -0.012205 
v 0.037687 -0.010492 -0.011808 
v 0.034957 0.0083372 -0.0084533 
v 0.034831 0.0084102 -0.0089728 
v 0.037336 -0.010639 -0.010992 
v 0.037626 -0.010529 -0.011435 
v 0.037389 -0.010589 -0.010989 
v 0.037211 -0.010739 -0.010103 
v 0.034898 0.0083347 -0.007794 
v 0.037151 -0.010808 -0.010041 
v 0.03714 -0.010794 -0.0098911 
v 0.0344 0.0073947 -0.0062826 
v 0.034372 0.0077952 -0.0062098 
v 0.034412 0.0079549 -0.0063995 
v 0.03452 0.0077673 -0.0058069 
v 0.036978 -0.010283 -0.0082832 
v 0.034524 0.0070427 -0.0059925 
v 0.034409 0.0066604 -0.0059263 
v 0.036772 -0.0097739 -0.0074134 
v 0.03649 -0.0096898 -0.0069607 
v 0.034371 0.0067876 -0.0045289 
v 0.034509 0.006919 -0.0055289 
v 0.034326 0.0066877 -0.0043006 
v 0.0364 -0.0097081 -0.0068588 
v 0.034073 0.0062046 -0.0037855 
v 0.034242 0.0061887 -0.0036675 
v 0.036415 -0.009033 -0.0060269 
v 0.033975 0.0057727 -0.0033753 
v 0.034253 0.0057718 -0.0033127 
v 0.034024 0.0061182 -0.0036825 
v 0.036252 -0.0083394 -0.0054129 
v 0.035963 -0.0084754 -0.0052045 
v 0.036287 -0.0086863 -0.0055747 
v 0.034216 0.005409 -0.0030123 
v 0.035831 -0.008103 -0.0047217 
v 0.036113 -0.0080247 -0.0049868 
v 0.034074 0.0052593 -0.0023041 
v 0.033948 0.0055987 -0.00293 
v 0.035813 -0.0073133 -0.0039607 
v 0.03401 0.0054687 -0.0018281 
v 0.033823 0.0055686 -0.0022297 
v 0.033694 0.0058544 -0.0018717 
v 0.033624 0.0062002 -0.0016602 
v 0.035604 -0.0074473 -0.003823 
v 0.03379 0.0061638 -0.0013368 
v 0.03371 0.0062221 -0.0013048 
v 0.035456 -0.0071099 -0.0033079 
v 0.034656 -0.0061521 -0.00047396 
v 0.034669 -0.0061072 -3.159e-05 
v 0.034923 -0.006092 -1.3038e-05 
v 0.034442 -0.0058088 0.00036344 
v 0.034467 -0.0054113 0.00054879 
v 0.034687 -0.0054155 0.00058315 
v 0.03323 0.0047776 0.0020985 
v 0.032979 0.0051177 0.0021139 
v 0.033021 0.004745 0.0021048 
v 0.033188 0.0055374 0.0021802 
v 0.032936 0.0054651 0.0021388 
v 0.034588 -0.004992 0.00094402 
v 0.034344 -0.0051011 0.00086162 
v 0.033303 0.0039822 0.0023307 
v 0.033037 0.0043571 0.002321 
v 0.033269 0.0033988 0.0027182 
v 0.03279 0.0041151 0.0026926 
v 0.033992 -0.003682 0.0023101 
v 0.034042 -0.002895 0.002213 
v 0.033557 -0.0030556 0.0026732 
v 0.034067 -0.0024739 0.0021699 
v 0.033329 0.0030635 0.0026889 
v 0.032982 0.0036923 0.0029721 
v 0.033057 0.0030509 0.0029263 
v 0.033747 -0.0024811 0.0024777 
v 0.033455 -0.00037923 0.0029074 
v 0.033594 -0.0014137 0.0026644 
v 0.033852 -0.00048278 0.0028942 
v 0.033616 -0.00013493 0.0029669 
v 0.033342 0.00011618 0.0032563 
v 0.033321 1.6655e-05 0.0032368 
v 0.03353 0.00090724 0.003113 
v 0.033247 0.0010122 0.0031315 
v 0.033217 0.0017052 0.0032056 
v 0.033138 0.0021144 0.0032046 
v 0.03354 0.0022402 0.003267 
v 0.033254 0.00048261 0.0033078 
v 0.037849 0.0039596 -0.022812 
v 0.038061 0.0039437 -0.022777 
v 0.0378 0.0042908 -0.022754 
v 0.037701 0.0048504 -0.022701 
v 0.037572 0.0058307 -0.022546 
v 0.037501 0.0062691 -0.022429 
v 0.037554 0.006266 -0.022377 
v 0.037824 0.003829 -0.022468 
v 0.037849 0.003914 -0.022781 
v 0.038203 0.0024734 -0.022323 
v 0.038036 0.0038069 -0.022471 
v 0.037687 0.0062334 -0.022043 
v 0.038525 0.00064524 -0.022165 
v 0.038404 0.00025132 -0.022178 
v 0.038354 0.0010145 -0.022402 
v 0.038134 0.0007353 -0.022185 
v 0.037889 0.0021412 -0.021991 
v 0.038261 0.0013598 -0.022369 
v 0.037309 0.0073295 -0.021525 
v 0.037374 0.0073862 -0.02109 
v 0.038469 -0.00062863 -0.02191 
v 0.038423 -0.00073651 -0.021872 
v 0.037112 0.007589 -0.020689 
v 0.038366 -0.00065338 -0.021856 
v 0.036887 0.0081661 -0.020151 
v 0.038459 -0.0019529 -0.02129 
v 0.036776 0.0082943 -0.020162 
v 0.038386 -0.0019653 -0.021273 
v 0.036948 0.0079296 -0.019389 
v 0.038192 -0.0024798 -0.020945 
v 0.038629 -0.0033456 -0.020302 
v 0.038186 -0.0032245 -0.020423 
v 0.038351 -0.0028561 -0.020649 
v 0.038415 -0.0029597 -0.020602 
v 0.038143 -0.0025822 -0.020662 
v 0.036746 0.0081862 -0.018584 
v 0.036406 0.0087029 -0.018178 
v 0.038802 -0.0078902 -0.019798 
v 0.038559 -0.0059076 -0.019595 
v 0.03839 -0.0058533 -0.019901 
v 0.036227 0.0090415 -0.017341 
v 0.036374 0.0093201 -0.017209 
v 0.03882 -0.0086649 -0.019566 
v 0.038679 -0.0090279 -0.019675 
v 0.038616 -0.0083802 -0.019613 
v 0.036097 0.0093234 -0.016968 
v 0.036302 0.0093777 -0.017152 
v 0.036026 0.009666 -0.016878 
v 0.038856 -0.0095155 -0.019164 
v 0.03884 -0.009153 -0.019281 
v 0.038856 -0.0087378 -0.019508 
v 0.035973 0.0099497 -0.015815 
v 0.03861 -0.009808 -0.017895 
v 0.03613 0.009902 -0.015361 
v 0.035693 0.0098489 -0.015202 
v 0.035852 0.0098049 -0.014767 
v 0.038376 -0.009826 -0.017798 
v 0.035818 0.0097736 -0.014401 
v 0.035429 0.010039 -0.014228 
v 0.038182 -0.0096375 -0.016931 
v 0.03805 -0.0097722 -0.016202 
v 0.037913 -0.010285 -0.015446 
v 0.037974 -0.010234 -0.015452 
v 0.038142 -0.0098682 -0.015726 
v 0.037965 -0.0102 -0.015542 
v 0.037983 -0.0098909 -0.015802 
v 0.035482 0.0098886 -0.012788 
v 0.035333 0.010103 -0.012267 
v 0.038008 -0.011269 -0.014044 
v 0.037832 -0.010489 -0.0147 
v 0.037909 -0.011562 -0.014422 
v 0.038016 -0.011373 -0.013945 
v 0.038015 -0.01048 -0.014228 
v 0.037863 -0.011681 -0.014212 
v 0.037721 -0.011768 -0.013669 
v 0.037807 -0.011725 -0.013729 
v 0.03771 -0.010808 -0.012708 
v 0.037585 -0.011114 -0.012808 
v 0.037821 -0.011038 -0.013046 
v 0.034891 0.0089686 -0.0097404 
v 0.034734 0.0092916 -0.010138 
v 0.034859 0.0087636 -0.0093186 
v 0.034626 0.0084627 -0.0094375 
v 0.037512 -0.010557 -0.011873 
v 0.037609 -0.010794 -0.012311 
v 0.037444 -0.010571 -0.011524 
v 0.034644 0.0083127 -0.0089989 
v 0.034723 0.0082154 -0.0085664 
v 0.034775 0.0082858 -0.0085654 
v 0.034367 0.0078337 -0.0064865 
v 0.034649 0.0081531 -0.0076977 
v 0.034599 0.0080661 -0.0077884 
v 0.037219 -0.010525 -0.0095662 
v 0.036729 -0.010613 -0.0091533 
v 0.037159 -0.010481 -0.0090089 
v 0.034426 0.0070174 -0.0063011 
v 0.034237 0.0070346 -0.0064116 
v 0.03422 0.0074589 -0.0063705 
v 0.036703 -0.010341 -0.0086805 
v 0.036954 -0.010244 -0.0081397 
v 0.036799 -0.010015 -0.0077868 
v 0.03656 -0.010342 -0.0083089 
v 0.03626 -0.010117 -0.0078931 
v 0.033807 0.0059656 -0.0047818 
v 0.03413 0.0064638 -0.0054105 
v 0.036459 -0.010018 -0.0074377 
v 0.033875 0.0059218 -0.0044199 
v 0.03638 -0.0097805 -0.0070193 
v 0.036131 -0.0097253 -0.0065396 
v 0.034173 0.0063197 -0.0048496 
v 0.03412 0.0062771 -0.0041988 
v 0.034246 0.0064562 -0.0049757 
v 0.036302 -0.0094128 -0.0064456 
v 0.033887 0.0058791 -0.0040695 
v 0.03611 -0.0089617 -0.0058039 
v 0.033769 0.0057599 -0.0034697 
v 0.034006 0.0061312 -0.0037784 
v 0.035738 -0.0088938 -0.0053671 
v 0.033323 0.0056013 -0.0028064 
v 0.035753 -0.0080869 -0.0046385 
v 0.035682 -0.0085308 -0.004901 
v 0.033771 0.0056312 -0.0025778 
v 0.033577 0.0058638 -0.002197 
v 0.033482 0.0059321 -0.0021652 
v 0.033617 0.0061395 -0.0018055 
v 0.035649 -0.0077255 -0.0041902 
v 0.035359 -0.0075329 -0.0038514 
v 0.035564 -0.007482 -0.0038268 
v 0.03563 -0.0071877 -0.0034529 
v 0.035233 -0.0072334 -0.0034272 
v 0.035037 -0.0066126 -0.0025281 
v 0.035104 -0.0066775 -0.0012943 
v 0.035075 -0.0063633 -0.00080289 
v 0.03255 0.0064578 0.0017546 
v 0.033685 0.0070779 0.00063285 
v 0.032736 0.0055418 0.0017983 
v 0.033101 0.0063612 0.0019443 
v 0.032916 0.0067681 0.0018151 
v 0.032767 0.005143 0.0021011 
v 0.03291 0.005549 0.0020842 
v 0.034117 -0.0051044 0.00083115 
v 0.034242 -0.0044597 0.0010401 
v 0.034003 -0.0043692 0.0010696 
v 0.033708 -0.0037376 0.0022868 
v 0.033294 0.0026115 0.0029539 
v 0.032893 0.0025927 0.0029194 
v 0.032873 0.0036342 0.0030129 
v 0.032813 0.0029547 0.0029393 
v 0.033848 -0.0033613 0.002397 
v 0.03357 -0.0034652 0.0026236 
v 0.033446 -0.002113 0.0025857 
v 0.033254 -0.0010399 0.003025 
v 0.033147 -0.00031687 0.0032104 
v 0.032921 0.00078426 0.0034014 
v 0.033263 9.565e-05 0.0033015 
v 0.033051 0.00011372 0.0033211 
v 0.032854 0.0012168 0.0034293 
v 0.032952 0.0012366 0.0033885 
v 0.032902 0.0013519 0.0033974 
v 0.037177 0.0057694 -0.022654 
v 0.037473 0.004561 -0.022482 
v 0.037343 0.0051022 -0.022701 
v 0.037289 0.0072629 -0.021924 
v 0.03743 0.0066061 -0.022045 
v 0.037184 0.0067213 -0.022158 
v 0.037279 0.0073975 -0.021835 
v 0.037045 0.0076883 -0.021931 
v 0.037693 0.0036973 -0.022106 
v 0.037166 0.0076724 -0.021487 
v 0.037551 0.0030386 -0.021881 
v 0.037734 0.0032517 -0.021849 
v 0.037095 0.0076621 -0.021066 
v 0.036867 0.0080163 -0.021418 
v 0.036948 0.0079755 -0.020626 
v 0.038205 -0.0015998 -0.021352 
v 0.038194 -0.0010738 -0.021642 
v 0.03812 -0.00033122 -0.021661 
v 0.036536 0.0085438 -0.019756 
v 0.03672 0.0082113 -0.019518 
v 0.038146 -0.0019665 -0.021093 
v 0.036408 0.0088164 -0.019335 
v 0.03661 0.0084204 -0.019 
v 0.036269 0.0091267 -0.018911 
v 0.037898 -0.0030028 -0.020394 
v 0.03818 -0.0033628 -0.020342 
v 0.037923 -0.0025528 -0.020699 
v 0.038114 -0.0029198 -0.020415 
v 0.036505 0.0084707 -0.018607 
v 0.036385 0.0088075 -0.018918 
v 0.036341 0.0088135 -0.018574 
v 0.037858 -0.0037955 -0.020104 
v 0.036309 0.0087541 -0.017767 
v 0.036189 0.0090662 -0.01808 
v 0.036166 0.0090717 -0.017733 
v 0.036074 0.0093876 -0.017631 
v 0.036064 0.009423 -0.018015 
v 0.038575 -0.0093245 -0.020064 
v 0.038465 -0.0084161 -0.019931 
v 0.03868 -0.0071486 -0.019711 
v 0.03823 -0.0068186 -0.019717 
v 0.038122 -0.0059313 -0.019971 
v 0.038513 -0.0062641 -0.019648 
v 0.035868 0.0097394 -0.017255 
v 0.036024 0.0094058 -0.01726 
v 0.035948 0.0097052 -0.017626 
v 0.035848 0.0097918 -0.017604 
v 0.038686 -0.0095236 -0.019697 
v 0.038739 -0.0094631 -0.019659 
v 0.035641 0.010032 -0.017148 
v 0.035911 0.0099645 -0.016441 
v 0.038527 -0.0095318 -0.020045 
v 0.038402 -0.0097061 -0.01912 
v 0.035846 0.010004 -0.016301 
v 0.035372 0.010045 -0.014836 
v 0.035643 0.0098141 -0.014838 
v 0.038093 -0.0098747 -0.017365 
v 0.035274 0.01008 -0.014657 
v 0.035515 0.010011 -0.014417 
v 0.038285 -0.0096097 -0.017345 
v 0.037857 -0.009817 -0.016317 
v 0.035132 0.0099708 -0.013662 
v 0.035261 0.0099304 -0.013174 
v 0.03502 0.01017 -0.013237 
v 0.034907 0.010147 -0.012739 
v 0.034901 0.010196 -0.013068 
v 0.035144 0.010136 -0.012757 
v 0.034843 0.010101 -0.012387 
v 0.037701 -0.010423 -0.015154 
v 0.037726 -0.010367 -0.015488 
v 0.035043 0.010161 -0.012306 
v 0.037902 -0.010324 -0.015091 
v 0.03784 -0.0109 -0.014398 
v 0.037749 -0.011553 -0.014902 
v 0.034995 0.010039 -0.011899 
v 0.034685 0.0099338 -0.011324 
v 0.037864 -0.011662 -0.014501 
v 0.035057 0.0098834 -0.011069 
v 0.034526 0.0089562 -0.010168 
v 0.034707 0.0091944 -0.010002 
v 0.034666 0.0092309 -0.010095 
v 0.037296 -0.01125 -0.012889 
v 0.037409 -0.010903 -0.012368 
v 0.037503 -0.011107 -0.012705 
v 0.034707 0.0088397 -0.0097153 
v 0.037322 -0.010847 -0.011888 
v 0.037285 -0.010939 -0.012046 
v 0.034559 0.007897 -0.0084814 
v 0.03722 -0.010646 -0.011462 
v 0.037067 -0.010766 -0.010814 
v 0.034531 0.0078298 -0.0086494 
v 0.037013 -0.011013 -0.011521 
v 0.037057 -0.010947 -0.011485 
v 0.034371 0.0074687 -0.0085781 
v 0.036785 -0.011169 -0.01043 
v 0.036879 -0.010866 -0.010018 
v 0.03687 -0.011119 -0.010596 
v 0.034184 0.0073782 -0.0065267 
v 0.034146 0.0072126 -0.0073043 
v 0.034329 0.0075557 -0.0073642 
v 0.036609 -0.010942 -0.0096671 
v 0.036669 -0.010881 -0.0096064 
v 0.036831 -0.010604 -0.0095326 
v 0.034189 0.006672 -0.0065336 
v 0.034078 0.0070553 -0.0068315 
v 0.034177 0.0065471 -0.0060919 
v 0.033943 0.0062653 -0.0064991 
v 0.034254 0.0075386 -0.0066667 
v 0.03639 -0.01069 -0.0088579 
v 0.036478 -0.010627 -0.0087698 
v 0.034231 0.0066243 -0.0060421 
v 0.034063 0.0064002 -0.0054153 
v 0.036043 -0.010159 -0.0075902 
v 0.034073 0.0063726 -0.0052317 
v 0.035446 -0.0099095 -0.0071492 
v 0.036022 -0.00944 -0.0061419 
v 0.035893 -0.0091716 -0.0057439 
v 0.035504 -0.0088723 -0.0052971 
v 0.035164 -0.0079274 -0.0039813 
v 0.035466 -0.0078801 -0.0043232 
v 0.035569 -0.0081673 -0.0046929 
v 0.033304 0.0066695 -0.00064646 
v 0.033684 0.006414 -0.00090958 
v 0.034984 -0.0074808 -0.0033803 
v 0.035186 -0.0068858 -0.0029554 
v 0.034895 -0.0066405 -0.0021496 
v 0.034672 -0.0067137 -0.0022036 
v 0.034533 -0.0064839 -0.0010027 
v 0.03483 -0.0063465 -0.0007887 
v 0.034455 -0.0061607 -0.00013853 
v 0.03277 0.0068139 0.0014728 
v 0.032614 0.006824 0.0013048 
v 0.034367 -0.0061186 -8.5572e-05 
v 0.032533 0.0052001 0.0019858 
v 0.032744 0.0059528 0.0018058 
v 0.032413 0.0058979 0.0017704 
v 0.034124 -0.0058586 0.00026801 
v 0.034418 -0.0061188 -1.4262e-05 
v 0.03424 -0.0054668 0.00049267 
v 0.033948 -0.0054784 0.0004459 
v 0.032725 0.0051876 0.0020478 
v 0.033854 -0.0051566 0.00078602 
v 0.03399 -0.0047393 0.00096193 
v 0.034038 -0.004102 0.0014307 
v 0.033788 -0.0044061 0.0013229 
v 0.032466 0.0042099 0.0026584 
v 0.03247 0.0050279 0.0023107 
v 0.032741 0.004666 0.0023559 
v 0.033793 -0.004148 0.0017364 
v 0.033458 -0.0037879 0.0022857 
v 0.032794 0.0021414 0.0031732 
v 0.032618 0.0025539 0.0031215 
v 0.032485 0.0036722 0.0029763 
v 0.032578 0.0030171 0.0029528 
v 0.033277 -0.0026453 0.0025268 
v 0.03347 -0.0025943 0.00254 
v 0.033202 -0.0022381 0.002825 
v 0.033195 -0.0023847 0.0027889 
v 0.033351 -0.0014691 0.0027073 
v 0.03292 0.0017343 0.0031835 
v 0.033133 -0.002279 0.002858 
v 0.033125 -0.00074816 0.0031607 
v 0.03283 -0.00038862 0.0035128 
v 0.03268 0.00034351 0.0036782 
v 0.032744 0.00030341 0.0036323 
v 0.032663 0.00156 0.0034061 
v 0.036898 0.0076455 -0.022311 
v 0.036826 0.0077061 -0.022369 
v 0.037567 0.0038932 -0.022517 
v 0.036973 0.0067672 -0.022483 
v 0.036946 0.0080756 -0.022055 
v 0.03692 0.0080769 -0.0218 
v 0.037316 0.0036861 -0.022149 
v 0.036715 0.0080939 -0.021911 
v 0.036488 0.0080213 -0.02147 
v 0.037835 0.0011743 -0.022117 
v 0.038026 0.00052966 -0.022081 
v 0.036824 0.0080042 -0.021043 
v 0.037495 0.00080235 -0.021779 
v 0.037729 0.0013417 -0.022051 
v 0.037432 0.0031637 -0.021809 
v 0.037126 0.0032315 -0.021562 
v 0.03796 -0.0010724 -0.021663 
v 0.037863 5.5321e-05 -0.021832 
v 0.037557 0.0003904 -0.021602 
v 0.037814 0.00016161 -0.021846 
v 0.0367 0.0082838 -0.020556 
v 0.036664 0.0082421 -0.020651 
v 0.037679 -0.0014787 -0.021418 
v 0.037894 -0.0011004 -0.021619 
v 0.037839 -0.00045803 -0.021564 
v 0.037956 -0.001298 -0.02157 
v 0.036263 0.0085234 -0.019812 
v 0.036293 0.0088856 -0.019285 
v 0.036353 0.0088988 -0.019351 
v 0.03648 0.0085804 -0.019798 
v 0.037942 -0.0020854 -0.021048 
v 0.037643 -0.0030498 -0.020357 
v 0.035974 0.009123 -0.018631 
v 0.036151 0.0091646 -0.018463 
v 0.036232 0.009166 -0.018911 
v 0.035687 0.0093793 -0.018224 
v 0.03825 -0.0056723 -0.019957 
v 0.035982 0.0094954 -0.018044 
v 0.038508 -0.0092938 -0.020143 
v 0.038175 -0.0084573 -0.020109 
v 0.038574 -0.0078998 -0.019849 
v 0.038404 -0.0083928 -0.020001 
v 0.038323 -0.0074774 -0.019851 
v 0.03814 -0.0078915 -0.019925 
v 0.038237 -0.007479 -0.019829 
v 0.037904 -0.0068428 -0.019487 
v 0.036033 0.007005 -0.01771 
v 0.035987 0.0073611 -0.017623 
v 0.035944 0.0077691 -0.017874 
v 0.035925 0.0077435 -0.017515 
v 0.038313 -0.0098714 -0.019936 
v 0.038325 -0.0094481 -0.020225 
v 0.035976 0.006913 -0.017348 
v 0.035819 0.0080931 -0.017576 
v 0.035704 0.010051 -0.016749 
v 0.035901 0.0068451 -0.016962 
v 0.03593 0.0065557 -0.017343 
v 0.035936 0.0072952 -0.017234 
v 0.035856 0.0076767 -0.017128 
v 0.035841 0.0072496 -0.016849 
v 0.035741 0.0068523 -0.016595 
v 0.035679 0.0075086 -0.016467 
v 0.035788 0.0076143 -0.016792 
v 0.03556 0.0099582 -0.015956 
v 0.035448 0.0099905 -0.016424 
v 0.038327 -0.0099166 -0.019714 
v 0.038318 -0.0097849 -0.018552 
v 0.035244 0.010183 -0.015708 
v 0.035469 0.0098773 -0.015309 
v 0.035272 0.010158 -0.015575 
v 0.038111 -0.0099311 -0.017876 
v 0.038008 -0.010201 -0.018228 
v 0.038113 -0.010127 -0.018517 
v 0.035172 0.010122 -0.015172 
v 0.03793 -0.0099876 -0.017892 
v 0.034941 0.0099394 -0.014052 
v 0.035164 0.010001 -0.014027 
v 0.037814 -0.010019 -0.01717 
v 0.037936 -0.0097403 -0.016929 
v 0.034726 0.010146 -0.013201 
v 0.034846 0.010247 -0.013503 
v 0.037583 -0.01033 -0.015952 
v 0.037647 -0.010167 -0.016364 
v 0.037803 -0.010203 -0.015874 
v 0.034633 0.010092 -0.012454 
v 0.037548 -0.011153 -0.015283 
v 0.037614 -0.010738 -0.015226 
v 0.034563 0.010057 -0.012069 
v 0.037671 -0.011892 -0.015302 
v 0.037679 -0.010816 -0.014854 
v 0.034751 0.010055 -0.011958 
v 0.034426 0.010278 -0.01174 
v 0.03746 -0.012089 -0.014737 
v 0.037729 -0.0117 -0.014876 
v 0.034447 0.0098688 -0.011575 
v 0.034587 0.0098459 -0.011265 
v 0.034426 0.010214 -0.011572 
v 0.034467 0.010253 -0.011608 
v 0.037479 -0.012069 -0.014591 
v 0.037548 -0.012028 -0.01467 
v 0.034685 0.0098105 -0.011163 
v 0.034445 0.0094471 -0.010969 
v 0.037721 -0.01179 -0.013789 
v 0.037225 -0.011831 -0.013827 
v 0.034342 0.0088554 -0.010168 
v 0.037537 -0.011196 -0.012837 
v 0.037271 -0.011187 -0.012495 
v 0.036965 -0.011254 -0.012456 
v 0.034464 0.0087273 -0.009732 
v 0.034261 0.0083815 -0.0095399 
v 0.034423 0.0087486 -0.0098128 
v 0.034506 0.0088451 -0.0098372 
v 0.034259 0.0079131 -0.0094546 
v 0.034418 0.0082275 -0.0090976 
v 0.036876 -0.011045 -0.011946 
v 0.034396 0.0078617 -0.0091182 
v 0.034249 0.0075886 -0.0092226 
v 0.034056 0.0072721 -0.0080975 
v 0.036139 -0.010741 -0.0092637 
v 0.036223 -0.010408 -0.008323 
v 0.036051 -0.010401 -0.0079801 
v 0.035994 -0.010432 -0.0079533 
v 0.036069 -0.0097929 -0.0066539 
v 0.035705 -0.0093223 -0.0059214 
v 0.035185 -0.0089131 -0.0053619 
v 0.03557 -0.0085284 -0.0048581 
v 0.035289 -0.0082497 -0.0044494 
v 0.035066 -0.0083515 -0.0044848 
v 0.033039 0.0058693 -0.0023173 
v 0.033488 0.0058363 -0.0023063 
v 0.035071 -0.0076194 -0.0035894 
v 0.033337 0.0061633 -0.0017945 
v 0.033272 0.0062512 -0.0012806 
v 0.034861 -0.0079768 -0.0036441 
v 0.034783 -0.0076112 -0.0034579 
v 0.034601 -0.0071419 -0.0028063 
v 0.032705 0.0066738 -0.00067004 
v 0.032952 0.006851 -0.00040709 
v 0.034811 -0.0069369 -0.0026273 
v 0.034762 -0.0070337 -0.0026959 
v 0.034536 -0.0067392 -0.0018228 
v 0.034507 -0.0070315 -0.002349 
v 0.034647 -0.0067262 -0.0015001 
v 0.034183 -0.0064606 -0.00095445 
v 0.034275 -0.00614 -0.00046664 
v 0.033854 -0.0061978 -0.00059729 
v 0.03254 0.0055805 0.0017414 
v 0.032657 0.0063664 0.0018354 
v 0.032214 0.0053389 0.002138 
v 0.032305 0.0054514 0.0019971 
v 0.033723 -0.0044713 0.0013025 
v 0.032495 0.0046284 0.0023965 
v 0.033481 -0.0044773 0.0013168 
v 0.033181 -0.0041946 0.0017188 
v 0.032249 0.0041356 0.0026853 
v 0.032239 0.0032985 0.0032125 
v 0.03313 -0.0035174 0.0025931 
v 0.033299 -0.0030229 0.0026949 
v 0.03241 0.0020432 0.0031649 
v 0.032289 0.0032132 0.0032064 
v 0.03335 -0.003421 0.0026568 
v 0.033227 -0.00312 0.0027252 
v 0.033039 -0.0026982 0.0027686 
v 0.033076 -0.001919 0.0029425 
v 0.033075 -0.0014827 0.0029907 
v 0.032688 -0.00091168 0.0034326 
v 0.032941 -0.00078703 0.0031691 
v 0.032508 0.00092802 0.0033829 
v 0.032529 -9.7694e-05 0.0038794 
v 0.032472 -4.2953e-05 0.0038964 
v 0.032538 -0.0005002 0.0038268 
v 0.037202 0.0063071 -0.022532 
v 0.036668 0.007442 -0.022453 
v 0.037212 0.004629 -0.022501 
v 0.036814 0.007854 -0.022279 
v 0.036618 0.0077709 -0.022375 
v 0.037026 0.0037905 -0.022277 
v 0.037322 0.0038431 -0.022518 
v 0.037302 0.0037905 -0.022474 
v 0.03726 0.0041957 -0.022468 
v 0.036502 0.0080825 -0.021877 
v 0.037209 0.00080524 -0.02156 
v 0.036591 0.0080048 -0.021085 
v 0.036504 0.0079877 -0.020727 
v 0.037718 -0.0017194 -0.021332 
v 0.037591 -0.0008373 -0.021335 
v 0.03733 -0.00045106 -0.021289 
v 0.03727 -7.7705e-05 -0.021281 
v 0.037555 -0.00044482 -0.021298 
v 0.037555 -1.712e-05 -0.021536 
v 0.036391 0.0081971 -0.020348 
v 0.036454 0.0082922 -0.020265 
v 0.03764 -0.0016469 -0.021348 
v 0.037419 -0.0017133 -0.021128 
v 0.036181 0.0085652 -0.019437 
v 0.037696 -0.0024367 -0.020823 
v 0.037617 -0.0025007 -0.020745 
v 0.036 0.0084895 -0.019464 
v 0.037686 -0.0026148 -0.020677 
v 0.037399 -0.0026586 -0.02045 
v 0.037404 -0.002264 -0.020739 
v 0.035885 0.0083996 -0.019154 
v 0.036034 0.0087871 -0.019016 
v 0.035728 0.0090752 -0.018542 
v 0.037854 -0.0034079 -0.020134 
v 0.037488 -0.0034572 -0.020147 
v 0.038134 -0.0093618 -0.020632 
v 0.038092 -0.0087071 -0.020485 
v 0.038049 -0.0085906 -0.020451 
v 0.038158 -0.0094875 -0.020571 
v 0.038178 -0.0092832 -0.02056 
v 0.037959 -0.0083309 -0.020151 
v 0.037875 -0.0079317 -0.020056 
v 0.037913 -0.0063824 -0.019733 
v 0.035961 0.0073904 -0.017986 
v 0.03575 0.0077881 -0.017975 
v 0.035431 0.0099742 -0.01739 
v 0.038248 -0.010006 -0.019617 
v 0.038136 -0.0096136 -0.020233 
v 0.037802 -0.0076362 -0.019662 
v 0.037975 -0.0074651 -0.019573 
v 0.037668 -0.0068586 -0.019507 
v 0.035756 0.0080988 -0.017174 
v 0.035511 0.010073 -0.017092 
v 0.03569 0.0080014 -0.016762 
v 0.035219 0.0099182 -0.016479 
v 0.035517 0.0083683 -0.016642 
v 0.035311 0.0086828 -0.016332 
v 0.035428 0.0082738 -0.016294 
v 0.035113 0.010167 -0.016025 
v 0.035548 0.0079242 -0.016368 
v 0.035416 0.0074971 -0.016152 
v 0.035348 0.0099708 -0.016039 
v 0.035083 0.010236 -0.01588 
v 0.035194 0.010207 -0.015575 
v 0.037984 -0.010231 -0.018408 
v 0.037793 -0.010262 -0.017966 
v 0.034751 0.0090698 -0.013854 
v 0.034827 0.009828 -0.013648 
v 0.034815 0.0094751 -0.013799 
v 0.034888 0.010198 -0.013631 
v 0.034824 0.010179 -0.013588 
v 0.037424 -0.010288 -0.016386 
v 0.034723 0.009401 -0.013415 
v 0.0347 0.0097865 -0.013296 
v 0.037607 -0.01184 -0.015369 
v 0.037356 -0.010836 -0.015641 
v 0.037562 -0.010673 -0.015625 
v 0.034427 0.010107 -0.012522 
v 0.034383 0.010311 -0.011672 
v 0.034326 0.010281 -0.012104 
v 0.037627 -0.011958 -0.015274 
v 0.034452 0.0095351 -0.011318 
v 0.034247 0.0098881 -0.011704 
v 0.034557 0.009351 -0.01054 
v 0.034506 0.0092546 -0.010422 
v 0.034099 0.0088169 -0.010295 
v 0.036751 -0.011287 -0.012837 
v 0.036664 -0.011387 -0.012053 
v 0.034166 0.007465 -0.0088658 
v 0.033916 0.0074153 -0.0089038 
v 0.034046 0.0078265 -0.0092419 
v 0.036604 -0.011429 -0.011495 
v 0.036733 -0.01133 -0.012107 
v 0.036663 -0.011186 -0.011012 
v 0.036445 -0.011257 -0.010952 
v 0.033809 0.0073101 -0.0085737 
v 0.03679 -0.011185 -0.010594 
v 0.036322 -0.011269 -0.010566 
v 0.033982 0.0071788 -0.0079824 
v 0.036293 -0.011 -0.01011 
v 0.033869 0.0070288 -0.0070735 
v 0.036155 -0.011024 -0.0097535 
v 0.036557 -0.010903 -0.0095662 
v 0.034072 0.0067049 -0.0068663 
v 0.033701 0.0066381 -0.006969 
v 0.033879 0.0069831 -0.0069193 
v 0.03639 -0.010645 -0.0087226 
v 0.03563 -0.010551 -0.0081056 
v 0.035777 -0.010459 -0.0079471 
v 0.035991 -0.010462 -0.0080292 
v 0.035641 -0.010198 -0.0075974 
v 0.035465 -0.009904 -0.0067913 
v 0.035653 -0.0098253 -0.0066572 
v 0.035484 -0.0095478 -0.0062439 
v 0.034813 -0.0087069 -0.0045583 
v 0.034876 -0.0086405 -0.0045039 
v 0.03295 0.0058278 -0.0027595 
v 0.032794 0.0058598 -0.0027143 
v 0.034772 -0.0084434 -0.0041446 
v 0.034965 -0.0083296 -0.0040893 
v 0.034525 -0.0077242 -0.0032331 
v 0.032546 0.0061099 -0.0010821 
v 0.032677 0.006438 -0.0009418 
v 0.034405 -0.0074006 -0.0027867 
v 0.032778 0.0063876 -0.0010712 
v 0.03253 0.0069513 -0.0002248 
v 0.034294 -0.0068002 -0.0014606 
v 0.033033 0.0070865 -2.0679e-05 
v 0.03271 0.0070495 -9.1255e-05 
v 0.034072 -0.0068485 -0.001533 
v 0.034273 -0.0067639 -0.001351 
v 0.033248 0.0070701 0.00011955 
v 0.032211 0.0069405 0.00026638 
v 0.033927 -0.0065111 -0.00097683 
v 0.033998 -0.0067985 -0.0010913 
v 0.032102 0.0067373 0.0013138 
v 0.034099 -0.0058883 -9.3536e-05 
v 0.033864 -0.0058327 0.00022907 
v 0.032217 0.0054947 0.0020138 
v 0.033602 -0.005558 0.00031917 
v 0.033671 -0.0051607 0.00076961 
v 0.033424 -0.0052828 0.00069651 
v 0.033624 -0.0047755 0.00094381 
v 0.031929 0.0053808 0.0022942 
v 0.031994 0.0040146 0.0029063 
v 0.032245 0.0046366 0.0025879 
v 0.033479 -0.0040853 0.0018431 
v 0.033249 -0.0038663 0.002174 
v 0.032012 0.0031689 0.0032162 
v 0.032232 0.0037071 0.0029504 
v 0.032999 -0.0038741 0.0021963 
v 0.032405 0.001624 0.0033966 
v 0.03235 0.0023817 0.0031698 
v 0.032342 0.0027826 0.0031832 
v 0.032106 0.0025129 0.003182 
v 0.032216 0.0031361 0.0032438 
v 0.032804 -0.0031564 0.0027693 
v 0.032861 -0.0035128 0.0026061 
v 0.033011 -0.0031268 0.0027604 
v 0.032736 -0.0027763 0.0030299 
v 0.032889 -0.0020478 0.0029331 
v 0.032248 0.00076638 0.0036133 
v 0.032119 0.0019845 0.0034128 
v 0.032688 -0.0015413 0.0033821 
v 0.032604 -0.0020338 0.003255 
v 0.032793 -0.0016247 0.0032503 
v 0.032479 0.00038274 0.003629 
v 0.03217 0.00072736 0.0036558 
v 0.032128 0.0014255 0.0036793 
v 0.032021 0.0013667 0.0037218 
v 0.032491 -0.0016542 0.0035991 
v 0.036931 0.0057397 -0.022706 
v 0.036779 0.005436 -0.022815 
v 0.036594 0.0061801 -0.022728 
v 0.036855 0.0071524 -0.022465 
v 0.036466 0.0073885 -0.022505 
v 0.036427 0.0077018 -0.022486 
v 0.03682 0.0049631 -0.022804 
v 0.037022 0.004535 -0.022493 
v 0.03637 0.0078115 -0.022359 
v 0.036533 0.0080384 -0.022027 
v 0.036467 0.0080361 -0.021959 
v 0.036392 0.0079569 -0.021547 
v 0.036132 0.0075814 -0.02096 
v 0.03721 0.0012224 -0.021781 
v 0.03745 0.0011813 -0.021814 
v 0.037273 0.0026277 -0.021612 
v 0.037158 0.0036007 -0.021835 
v 0.036303 0.0079007 -0.020812 
v 0.037225 -0.0008861 -0.021355 
v 0.037048 -0.00019023 -0.021246 
v 0.037241 0.00037537 -0.021491 
v 0.036183 0.0079542 -0.020303 
v 0.035975 0.0077836 -0.020492 
v 0.035892 0.0080775 -0.020046 
v 0.035989 0.0083861 -0.019638 
v 0.037349 -0.0012836 -0.021313 
v 0.035949 0.0084232 -0.019509 
v 0.037474 -0.0020867 -0.02107 
v 0.037211 -0.0017523 -0.02107 
v 0.035851 0.0081557 -0.019831 
v 0.03575 0.0082926 -0.018775 
v 0.035643 0.0079654 -0.018791 
v 0.037251 -0.0038955 -0.020148 
v 0.037156 -0.0035418 -0.020095 
v 0.037336 -0.0031019 -0.020155 
v 0.035776 0.0086652 -0.018674 
v 0.035655 0.0082521 -0.018406 
v 0.035611 0.0089998 -0.018193 
v 0.035573 0.009414 -0.01808 
v 0.038056 -0.0087631 -0.020539 
v 0.037897 -0.009071 -0.020558 
v 0.037489 -0.0055455 -0.02007 
v 0.037764 -0.0058722 -0.020079 
v 0.038228 -0.0042126 -0.019802 
v 0.035666 0.0081868 -0.017969 
v 0.03564 0.0086391 -0.018287 
v 0.035519 0.0089635 -0.017836 
v 0.035632 0.0095123 -0.01804 
v 0.037809 -0.0083243 -0.02044 
v 0.037701 -0.0076209 -0.020373 
v 0.03767 -0.0075264 -0.020346 
v 0.037432 -0.0063104 -0.019837 
v 0.037483 -0.0064343 -0.019792 
v 0.037398 -0.0060006 -0.019835 
v 0.037654 -0.005959 -0.020036 
v 0.035661 0.0070088 -0.018089 
v 0.036001 0.0069866 -0.018002 
v 0.035563 0.0077807 -0.018077 
v 0.035569 0.0073638 -0.018125 
v 0.03558 0.008512 -0.017519 
v 0.035571 0.0086058 -0.017924 
v 0.035478 0.0093215 -0.017746 
v 0.035449 0.0097094 -0.017637 
v 0.037924 -0.010341 -0.019958 
v 0.036016 0.006662 -0.017712 
v 0.03548 0.0089303 -0.017468 
v 0.035408 0.009285 -0.017384 
v 0.035357 0.0099956 -0.017241 
v 0.035374 0.0096444 -0.017295 
v 0.035294 0.0096088 -0.016936 
v 0.035507 0.0064894 -0.017147 
v 0.035458 0.0087605 -0.017026 
v 0.035347 0.0092191 -0.016997 
v 0.035216 0.0095407 -0.01655 
v 0.035271 0.0091511 -0.016612 
v 0.035289 0.0099486 -0.016874 
v 0.037825 -0.010462 -0.01934 
v 0.038077 -0.010016 -0.019866 
v 0.03584 0.0065225 -0.016952 
v 0.035498 0.0071782 -0.016453 
v 0.035355 0.0088406 -0.016691 
v 0.035122 0.009469 -0.016166 
v 0.037765 -0.010495 -0.01929 
v 0.03789 -0.010215 -0.018899 
v 0.035176 0.0086187 -0.015898 
v 0.035187 0.0090789 -0.016226 
v 0.035083 0.0098257 -0.016079 
v 0.035004 0.010127 -0.015654 
v 0.037647 -0.01029 -0.018852 
v 0.037595 -0.010319 -0.018493 
v 0.035329 0.0078454 -0.016038 
v 0.035262 0.0082311 -0.015953 
v 0.035077 0.0090053 -0.015845 
v 0.035018 0.00854 -0.015528 
v 0.034951 0.008929 -0.015469 
v 0.034909 0.009299 -0.015387 
v 0.035016 0.0093954 -0.015785 
v 0.035001 0.0097887 -0.015718 
v 0.034923 0.0097214 -0.015332 
v 0.035093 0.0081862 -0.01561 
v 0.034909 0.0080601 -0.015292 
v 0.034857 0.0084623 -0.015161 
v 0.034795 0.0088835 -0.014998 
v 0.034849 0.0092912 -0.015039 
v 0.034859 0.0099804 -0.014823 
v 0.034955 0.010087 -0.015258 
v 0.037776 -0.010313 -0.018039 
v 0.037738 -0.010295 -0.017944 
v 0.037815 -0.010038 -0.017598 
v 0.03483 0.0092036 -0.014665 
v 0.034855 0.0096529 -0.014944 
v 0.034875 0.010012 -0.01459 
v 0.034737 0.0088431 -0.014561 
v 0.034876 0.0095703 -0.014162 
v 0.034847 0.0095912 -0.014543 
v 0.034826 0.009189 -0.014232 
v 0.034824 0.009922 -0.014457 
v 0.037474 -0.010175 -0.016769 
v 0.037272 -0.010241 -0.016854 
v 0.037183 -0.010772 -0.016105 
v 0.034546 0.0088898 -0.013101 
v 0.034666 0.0089903 -0.013445 
v 0.034448 0.010102 -0.012904 
v 0.03427 0.01007 -0.012875 
v 0.03445 0.010163 -0.012855 
v 0.034224 0.010344 -0.012838 
v 0.034178 0.010365 -0.012714 
v 0.037251 -0.012015 -0.015854 
v 0.037395 -0.010641 -0.016041 
v 0.034572 0.0092976 -0.013019 
v 0.034198 0.010014 -0.012594 
v 0.034492 0.0097388 -0.012912 
v 0.034169 0.010353 -0.012345 
v 0.037355 -0.011658 -0.015511 
v 0.037352 -0.011253 -0.015401 
v 0.037191 -0.011149 -0.015805 
v 0.034432 0.0088498 -0.012737 
v 0.034355 0.0084917 -0.0127 
v 0.034167 0.0083958 -0.012028 
v 0.034419 0.0092374 -0.012619 
v 0.034328 0.0087757 -0.012332 
v 0.034241 0.0095173 -0.012155 
v 0.034316 0.0096155 -0.012518 
v 0.037245 -0.012288 -0.015535 
v 0.034249 0.0087364 -0.011948 
v 0.034219 0.009092 -0.011857 
v 0.034313 0.0091636 -0.012237 
v 0.03422 0.009465 -0.011764 
v 0.034135 0.0099211 -0.012175 
v 0.034202 0.010273 -0.011749 
v 0.034069 0.01033 -0.012073 
v 0.037129 -0.012146 -0.015195 
v 0.0374 -0.012005 -0.015381 
v 0.037103 -0.012132 -0.014812 
v 0.034124 0.0086708 -0.011634 
v 0.034077 0.0089982 -0.011535 
v 0.034078 0.0090786 -0.01139 
v 0.034214 0.0094298 -0.011381 
v 0.037571 -0.011797 -0.014228 
v 0.037033 -0.011817 -0.013836 
v 0.036964 -0.011833 -0.014221 
v 0.034268 0.009485 -0.011337 
v 0.037037 -0.011288 -0.01297 
v 0.037105 -0.011743 -0.013653 
v 0.033864 0.0083929 -0.010039 
v 0.034228 0.008468 -0.0099023 
v 0.03418 0.0082316 -0.0094549 
v 0.033818 0.0082957 -0.0096842 
v 0.033799 0.008207 -0.0095469 
v 0.036293 -0.011479 -0.01196 
v 0.036259 -0.011586 -0.011121 
v 0.036521 -0.011472 -0.011289 
v 0.036304 -0.011532 -0.011025 
v 0.036111 -0.01128 -0.010191 
v 0.033673 0.006687 -0.0070554 
v 0.033639 0.0067375 -0.0074228 
v 0.033451 0.0065908 -0.00707 
v 0.035755 -0.011096 -0.0094745 
v 0.035788 -0.011067 -0.0093435 
v 0.035911 -0.011027 -0.0093565 
v 0.035715 -0.010775 -0.0085199 
v 0.035642 -0.010808 -0.0084988 
v 0.035873 -0.010497 -0.008441 
v 0.033147 0.0059699 -0.0057767 
v 0.035478 -0.01055 -0.0077273 
v 0.033321 0.0059526 -0.0054815 
v 0.033787 0.0060606 -0.0054267 
v 0.035415 -0.010203 -0.0075611 
v 0.035399 -0.0098616 -0.0067624 
v 0.03511 -0.0096567 -0.0064784 
v 0.035409 -0.0098252 -0.0066409 
v 0.035087 -0.0092264 -0.0058106 
v 0.035002 -0.008989 -0.0054767 
v 0.035032 -0.0086399 -0.0048999 
v 0.03457 -0.0087783 -0.0042906 
v 0.032941 0.006123 -0.001876 
v 0.034631 -0.0087199 -0.0042188 
v 0.034534 -0.0087395 -0.0041753 
v 0.032658 0.0060815 -0.0019345 
v 0.034662 -0.0083528 -0.0037183 
v 0.034379 -0.0081123 -0.0033723 
v 0.034623 -0.0080549 -0.0036075 
v 0.032695 0.0061085 -0.001489 
v 0.034217 -0.0078055 -0.0029193 
v 0.032305 0.0061294 -0.001087 
v 0.034079 -0.0074769 -0.0024173 
v 0.03434 -0.007366 -0.0026647 
v 0.034183 -0.0068926 -0.0019855 
v 0.032332 0.0066163 -0.00036167 
v 0.032056 0.006908 -0.00027498 
v 0.031939 0.0069327 0.00018854 
v 0.033849 -0.006928 -0.0015647 
v 0.033951 -0.0071618 -0.0019472 
v 0.033651 -0.0065545 -0.000722 
v 0.033585 -0.0061897 -0.00055445 
v 0.033689 -0.0058853 -0.00014246 
v 0.032012 0.0063809 0.001677 
v 0.032037 0.005542 0.0019571 
v 0.03173 0.0062524 0.0017266 
v 0.031726 0.0059067 0.0019366 
v 0.032035 0.0058899 0.0017195 
v 0.032009 0.0062427 0.0017327 
v 0.031795 0.0057954 0.0019634 
v 0.033205 -0.0052214 0.00078668 
v 0.033322 -0.0048794 0.0011327 
v 0.033071 -0.004945 0.0011331 
v 0.033246 -0.0045106 0.0013185 
v 0.03215 0.0044658 0.0026887 
v 0.031771 0.0045151 0.0026468 
v 0.031956 0.0048986 0.0026095 
v 0.032986 -0.004602 0.0015245 
v 0.031771 0.0032314 0.0031854 
v 0.031994 0.0036182 0.0029672 
v 0.031793 0.0036575 0.0029355 
v 0.032718 -0.003934 0.0024114 
v 0.032561 -0.0035924 0.0025648 
v 0.031838 0.0017971 0.0037118 
v 0.031815 0.0027051 0.0034445 
v 0.032445 -0.0031457 0.0030447 
v 0.032368 -0.0025968 0.0034247 
v 0.032614 -0.0027564 0.0031499 
v 0.0323 -0.0022218 0.0035005 
v 0.032242 0.00031136 0.0036493 
v 0.032373 -0.0025117 0.0034621 
v 0.0323 -0.002552 0.0034811 
v 0.032405 -0.0017405 0.0036153 
v 0.032449 -0.00020738 0.0039235 
v 0.032237 -0.00013338 0.0038644 
v 0.032334 -0.00099339 0.003737 
v 0.036586 0.0054949 -0.02315 
v 0.036527 0.0058284 -0.023129 
v 0.036213 0.0076882 -0.022541 
v 0.036544 0.0045458 -0.022617 
v 0.03702 0.0037026 -0.022195 
v 0.036937 0.004198 -0.022287 
v 0.0363 0.0077507 -0.021985 
v 0.036 0.0075823 -0.021659 
v 0.036619 0.0035094 -0.021897 
v 0.037006 0.0013125 -0.021823 
v 0.036854 0.0022056 -0.021679 
v 0.036545 0.002787 -0.021714 
v 0.036794 0.0029724 -0.021599 
v 0.036515 0.0031402 -0.021672 
v 0.036213 0.0076299 -0.021572 
v 0.036982 0.00076766 -0.021517 
v 0.037007 0.0011427 -0.021777 
v 0.036928 0.00136 -0.021768 
v 0.036528 0.0021378 -0.021433 
v 0.035807 0.0080558 -0.019984 
v 0.036832 -0.0009756 -0.021001 
v 0.037127 -0.00086646 -0.021327 
v 0.036952 0.00026727 -0.021199 
v 0.036725 0.00058492 -0.021206 
v 0.035602 0.0080203 -0.019615 
v 0.035588 0.0079746 -0.019749 
v 0.037182 -0.0022168 -0.020749 
v 0.035712 0.0080302 -0.019207 
v 0.036867 -0.002294 -0.020416 
v 0.036777 -0.0015829 -0.020425 
v 0.037004 -0.0018346 -0.020735 
v 0.037072 -0.0013805 -0.020975 
v 0.03713 -0.0027084 -0.020386 
v 0.037705 -0.007923 -0.020388 
v 0.037424 -0.0045779 -0.01991 
v 0.037339 -0.0054262 -0.020014 
v 0.036741 -0.0040037 -0.019671 
v 0.03558 0.0078379 -0.018421 
v 0.035515 0.0074668 -0.018547 
v 0.037972 -0.0094798 -0.02062 
v 0.037827 -0.0095501 -0.020306 
v 0.037566 -0.0079511 -0.020102 
v 0.037665 -0.0075894 -0.020337 
v 0.037611 -0.0076018 -0.019987 
v 0.03737 -0.0063962 -0.01978 
v 0.037402 -0.0056531 -0.020042 
v 0.037264 -0.004049 -0.02005 
v 0.035383 0.006869 -0.017769 
v 0.035428 0.0070892 -0.018493 
v 0.037955 -0.0099035 -0.020309 
v 0.037694 -0.0096311 -0.019909 
v 0.037727 -0.0091752 -0.020183 
v 0.037705 -0.0087629 -0.020219 
v 0.037601 -0.0083494 -0.020097 
v 0.037662 -0.007261 -0.019555 
v 0.037243 -0.0068483 -0.019566 
v 0.037157 -0.0061402 -0.01976 
v 0.037909 -0.01032 -0.020017 
v 0.037821 -0.010007 -0.01998 
v 0.037557 -0.008842 -0.019845 
v 0.03748 -0.0093297 -0.019555 
v 0.037373 -0.008905 -0.019459 
v 0.037479 -0.0084919 -0.019741 
v 0.035666 0.0066094 -0.017788 
v 0.035194 0.0067966 -0.017049 
v 0.037812 -0.010398 -0.019624 
v 0.037528 -0.010126 -0.019336 
v 0.037675 -0.010051 -0.019637 
v 0.03758 -0.0097348 -0.019537 
v 0.035289 0.0070801 -0.016547 
v 0.035416 0.006708 -0.016708 
v 0.037481 -0.010555 -0.018928 
v 0.037517 -0.010262 -0.019213 
v 0.037762 -0.010461 -0.019186 
v 0.037485 -0.010626 -0.018909 
v 0.037509 -0.010572 -0.018868 
v 0.034833 0.0077118 -0.015751 
v 0.035175 0.0074489 -0.016112 
v 0.035063 0.0078086 -0.015708 
v 0.037219 -0.010423 -0.017681 
v 0.037547 -0.010316 -0.01802 
v 0.034737 0.0079997 -0.014902 
v 0.034658 0.007651 -0.014921 
v 0.034819 0.0088292 -0.015127 
v 0.034625 0.0079662 -0.014462 
v 0.034724 0.0084125 -0.014799 
v 0.037419 -0.010116 -0.017462 
v 0.034561 0.0081907 -0.013993 
v 0.034605 0.0086463 -0.013924 
v 0.03466 0.0086159 -0.014348 
v 0.037025 -0.010729 -0.016539 
v 0.037087 -0.010567 -0.016947 
v 0.034471 0.0078167 -0.013696 
v 0.034463 0.0081723 -0.013627 
v 0.037236 -0.010598 -0.016476 
v 0.037034 -0.011074 -0.016238 
v 0.034326 0.0077633 -0.0134 
v 0.034489 0.0085618 -0.013475 
v 0.034422 0.0085481 -0.013099 
v 0.037087 -0.012405 -0.01597 
v 0.037133 -0.012368 -0.015614 
v 0.037135 -0.01232 -0.015972 
v 0.034079 0.010282 -0.012101 
v 0.036897 -0.012099 -0.015086 
v 0.03401 0.008926 -0.011354 
v 0.036785 -0.011862 -0.014717 
v 0.036998 -0.012097 -0.014721 
v 0.03711 -0.012089 -0.014632 
v 0.033701 0.0084622 -0.010618 
v 0.036694 -0.011793 -0.014227 
v 0.036578 -0.011546 -0.013801 
v 0.034157 0.009263 -0.010713 
v 0.036807 -0.011593 -0.013867 
v 0.036775 -0.011604 -0.013533 
v 0.036676 -0.011526 -0.013432 
v 0.033945 0.0088591 -0.010735 
v 0.036762 -0.01153 -0.013363 
v 0.036432 -0.011352 -0.013323 
v 0.033869 0.0084745 -0.010378 
v 0.033725 0.0082085 -0.009623 
v 0.036428 -0.011359 -0.012986 
v 0.033584 0.0079333 -0.0096975 
v 0.033923 0.0077494 -0.0091783 
v 0.033556 0.0078056 -0.0093797 
v 0.03395 0.0079028 -0.0092836 
v 0.036496 -0.011504 -0.011455 
v 0.033197 0.0067041 -0.0078422 
v 0.033259 0.0062234 -0.0068071 
v 0.033331 0.006066 -0.0062244 
v 0.032882 0.005889 -0.0054973 
v 0.035461 -0.010488 -0.0076572 
v 0.035104 -0.010365 -0.0073866 
v 0.035195 -0.0096617 -0.006767 
v 0.034968 -0.0099715 -0.0068178 
v 0.03506 -0.0099263 -0.0068669 
v 0.034836 -0.0093282 -0.0062841 
v 0.034923 -0.0092454 -0.0059125 
v 0.0351 -0.0095818 -0.0063518 
v 0.035044 -0.0093664 -0.0060374 
v 0.034695 -0.0090552 -0.0055851 
v 0.034697 -0.0090562 -0.0058891 
v 0.033275 0.0056504 -0.0032523 
v 0.032455 0.005803 -0.0028512 
v 0.032733 0.005811 -0.0028663 
v 0.034248 -0.0088096 -0.0044155 
v 0.032058 0.0057865 -0.0025074 
v 0.034201 -0.0085277 -0.0038355 
v 0.034646 -0.0084641 -0.0038338 
v 0.031999 0.0066228 -0.00068125 
v 0.032118 0.0065973 -0.00041131 
v 0.033914 -0.0079057 -0.0026198 
v 0.031662 0.0068577 0.0005025 
v 0.033698 -0.0072596 -0.0016747 
v 0.03377 -0.006937 -0.0012448 
v 0.033968 -0.0068514 -0.0011378 
v 0.031832 0.006855 0.00059608 
v 0.033281 -0.0063603 -0.00036829 
v 0.033473 -0.0059572 -0.00021588 
v 0.033348 -0.0062623 -0.0003186 
v 0.0317 0.0066485 0.0015803 
v 0.033258 -0.0062404 -0.00019407 
v 0.031733 0.0065623 0.0017014 
v 0.033389 -0.0059018 0.00016374 
v 0.031696 0.0057526 0.0020325 
v 0.031486 0.0057683 0.0020102 
v 0.032919 -0.0053317 0.00099126 
v 0.033242 -0.0055824 0.00062313 
v 0.031687 0.0053431 0.0023312 
v 0.031685 0.0049088 0.0026164 
v 0.031416 0.0052423 0.0025833 
v 0.032843 -0.004264 0.0019847 
v 0.031497 0.0039949 0.002933 
v 0.031738 0.0040555 0.0028925 
v 0.032482 -0.0039662 0.0024003 
v 0.031746 0.0028266 0.0034607 
v 0.032571 -0.0032152 0.0029399 
v 0.031819 0.0023006 0.003461 
v 0.031725 0.0026868 0.0034902 
v 0.031517 0.0026558 0.0034803 
v 0.03149 0.0030096 0.0035052 
v 0.032454 -0.0028496 0.0031264 
v 0.031982 0.0002629 0.0038521 
v 0.031959 7.7347e-05 0.0038889 
v 0.031936 -0.00076202 0.0037378 
v 0.036504 0.0057727 -0.023182 
v 0.036536 0.0055082 -0.023221 
v 0.036224 0.0053494 -0.02283 
v 0.036533 0.0053518 -0.023137 
v 0.036477 0.0058791 -0.023108 
v 0.036348 0.0072145 -0.022553 
v 0.035985 0.0076586 -0.022578 
v 0.036121 0.0077584 -0.02244 
v 0.036588 0.0036807 -0.022281 
v 0.036347 0.0041159 -0.022566 
v 0.036591 0.0040479 -0.022308 
v 0.036089 0.0076706 -0.022089 
v 0.035819 0.0076231 -0.022106 
v 0.036375 0.0028117 -0.022007 
v 0.036354 0.0031749 -0.021989 
v 0.036392 0.0027655 -0.021971 
v 0.035888 0.0075092 -0.020976 
v 0.036487 0.0026472 -0.021658 
v 0.036458 0.00015991 -0.020916 
v 0.036435 0.00067779 -0.021216 
v 0.035678 0.0077736 -0.020086 
v 0.035739 0.0077964 -0.020395 
v 0.03688 -0.00085102 -0.021076 
v 0.036708 7.2098e-05 -0.020946 
v 0.036591 -0.00054623 -0.020997 
v 0.035512 0.0079049 -0.01963 
v 0.035474 0.0076637 -0.020158 
v 0.036743 -0.0011248 -0.020631 
v 0.036569 -0.0020848 -0.020341 
v 0.036544 -0.0015727 -0.020362 
v 0.03531 0.007509 -0.019373 
v 0.035462 0.0078326 -0.018959 
v 0.035439 0.0074284 -0.018891 
v 0.03684 -0.0027979 -0.020114 
v 0.035238 0.0071056 -0.018939 
v 0.03664 -0.0036912 -0.019604 
v 0.036955 -0.0031262 -0.02015 
v 0.036622 -0.0032524 -0.019824 
v 0.037075 -0.0059751 -0.019716 
v 0.037178 -0.0059042 -0.019798 
v 0.036986 -0.0045949 -0.019656 
v 0.036658 -0.0041655 -0.019542 
v 0.037383 -0.007981 -0.01978 
v 0.03728 -0.00733 -0.019633 
v 0.036969 -0.0070039 -0.019604 
v 0.036953 -0.0065161 -0.019541 
v 0.037156 -0.006491 -0.019554 
v 0.036722 -0.0048212 -0.019363 
v 0.037347 -0.0085223 -0.019468 
v 0.037339 -0.0081448 -0.019694 
v 0.035304 0.0069164 -0.017802 
v 0.03487 0.007044 -0.016745 
v 0.037437 -0.010581 -0.018879 
v 0.037225 -0.010196 -0.019093 
v 0.037344 -0.010154 -0.019252 
v 0.037406 -0.0098001 -0.01921 
v 0.03717 -0.0098509 -0.018973 
v 0.035026 0.0071222 -0.016607 
v 0.034808 0.0074323 -0.01651 
v 0.034682 0.0076957 -0.016171 
v 0.037141 -0.010398 -0.018442 
v 0.037467 -0.010581 -0.01884 
v 0.034946 0.0074064 -0.016209 
v 0.034744 0.0077214 -0.015335 
v 0.03692 -0.01059 -0.017357 
v 0.034459 0.0075256 -0.013943 
v 0.037002 -0.012544 -0.016867 
v 0.037044 -0.012531 -0.016757 
v 0.037127 -0.012256 -0.016332 
v 0.037102 -0.011725 -0.016245 
v 0.034147 0.0076697 -0.013478 
v 0.034295 0.0081304 -0.013318 
v 0.034243 0.0084125 -0.013252 
v 0.034244 0.0084532 -0.013199 
v 0.036962 -0.012692 -0.016158 
v 0.036973 -0.012468 -0.015684 
v 0.036664 -0.012126 -0.015244 
v 0.033903 0.0086159 -0.011542 
v 0.03367 0.0085494 -0.011481 
v 0.033714 0.0085264 -0.01169 
v 0.036591 -0.011848 -0.014771 
v 0.03675 -0.011879 -0.0144 
v 0.036642 -0.011807 -0.014345 
v 0.036495 -0.011754 -0.014693 
v 0.036428 -0.011565 -0.014313 
v 0.036375 -0.011594 -0.013957 
v 0.03353 0.008409 -0.010891 
v 0.033424 0.0079468 -0.010158 
v 0.033595 0.0082319 -0.009973 
v 0.036148 -0.011776 -0.013011 
v 0.036074 -0.011787 -0.012176 
v 0.036289 -0.01144 -0.012337 
v 0.03603 -0.01188 -0.012401 
v 0.036229 -0.011566 -0.011006 
v 0.032845 0.006503 -0.007254 
v 0.036053 -0.011339 -0.01025 
v 0.036035 -0.011314 -0.01017 
v 0.032961 0.0061709 -0.0068534 
v 0.03308 0.006515 -0.007122 
v 0.035866 -0.010773 -0.0088803 
v 0.035662 -0.010832 -0.0085773 
v 0.035348 -0.010847 -0.0085988 
v 0.035267 -0.010573 -0.0077417 
v 0.035145 -0.010244 -0.007266 
v 0.034706 -0.010029 -0.0065026 
v 0.034936 -0.0095952 -0.0066767 
v 0.03478 -0.0096777 -0.0064537 
v 0.034588 -0.0096863 -0.0060732 
v 0.03461 -0.0093365 -0.0059843 
v 0.032697 0.0056091 -0.0033852 
v 0.034679 -0.0090161 -0.0054768 
v 0.034446 -0.0090025 -0.0054406 
v 0.034254 -0.0087885 -0.0047744 
v 0.034173 -0.0087892 -0.0042604 
v 0.032399 0.0060641 -0.0019837 
v 0.032329 0.0060725 -0.0015824 
v 0.032058 0.0063139 -0.0011741 
v 0.034197 -0.0082984 -0.003524 
v 0.033872 -0.0082314 -0.0030767 
v 0.031943 0.006403 -0.0010895 
v 0.033797 -0.0082605 -0.0030465 
v 0.034004 -0.0079344 -0.0029745 
v 0.031986 0.0069679 -0.00019214 
v 0.031944 0.0066443 -0.00072129 
v 0.03172 0.0069176 0.00011038 
v 0.031582 0.0069446 -0.00033932 
v 0.031503 0.00693 7.0498e-05 
v 0.033781 -0.0075901 -0.0021289 
v 0.033336 -0.0073514 -0.0012962 
v 0.033617 -0.0072321 -0.0015339 
v 0.031369 0.0068133 0.0008011 
v 0.031252 0.0067239 0.0011983 
v 0.031314 0.0066044 0.0015182 
v 0.031555 0.0067706 0.00090862 
v 0.033451 -0.0067194 -0.00084573 
v 0.03308 -0.0058397 0.00040262 
v 0.032999 -0.0063384 1.0642e-05 
v 0.031267 0.0056728 0.0022612 
v 0.031493 0.0054186 0.0022511 
v 0.031461 0.006149 0.0019621 
v 0.031175 0.0055612 0.0024052 
v 0.032854 -0.0049259 0.0011896 
v 0.031456 0.0048497 0.0026609 
v 0.031205 0.0048602 0.0028522 
v 0.032483 -0.0050605 0.0017354 
v 0.032603 -0.0050721 0.0013861 
v 0.03271 -0.0046521 0.0015965 
v 0.032543 -0.0043067 0.0020164 
v 0.031447 0.0044208 0.0028905 
v 0.031214 0.0039131 0.0031865 
v 0.03121 0.004358 0.0029478 
v 0.031509 0.0035732 0.0031746 
v 0.031211 0.0033582 0.0035148 
v 0.031592 0.0023211 0.003464 
v 0.031503 0.0018417 0.0037261 
v 0.031287 0.0027245 0.0034943 
v 0.031506 0.0031289 0.0034616 
v 0.031798 -0.0030402 0.0032679 
v 0.031784 0.00068024 0.0036336 
v 0.031681 0.0011444 0.0036713 
v 0.031504 0.00064148 0.0038469 
v 0.032192 -0.0028974 0.0033524 
v 0.031889 -0.0020869 0.0035367 
v 0.031299 0.0011946 0.0039723 
v 0.031387 0.0012648 0.0039453 
v 0.036301 0.0057765 -0.023123 
v 0.035947 0.0057622 -0.022566 
v 0.036221 0.0061433 -0.02282 
v 0.035758 0.0076185 -0.022523 
v 0.036298 0.0045221 -0.022619 
v 0.036338 0.0049441 -0.022885 
v 0.035934 0.0051716 -0.022282 
v 0.035886 0.0055808 -0.022455 
v 0.036112 0.0061765 -0.022743 
v 0.035773 0.0067526 -0.022388 
v 0.036082 0.0067566 -0.022647 
v 0.036 0.0072279 -0.022573 
v 0.035634 0.0076084 -0.02223 
v 0.035904 0.0077211 -0.022472 
v 0.03617 0.0039793 -0.022292 
v 0.036033 0.0042704 -0.022267 
v 0.036135 0.0048674 -0.022562 
v 0.035929 0.0048132 -0.022228 
v 0.036316 0.0036245 -0.022285 
v 0.036002 0.0039455 -0.022032 
v 0.036106 0.00273 -0.02177 
v 0.036054 0.0031556 -0.021801 
v 0.035773 0.0075546 -0.021727 
v 0.035473 0.0074445 -0.021046 
v 0.036658 0.0011496 -0.021506 
v 0.035956 0.0022653 -0.021502 
v 0.035547 0.0077381 -0.020489 
v 0.035592 0.0077076 -0.020582 
v 0.035505 0.007679 -0.020548 
v 0.036571 -0.00063103 -0.02097 
v 0.036246 0.001005 -0.021478 
v 0.036294 0.00050359 -0.020831 
v 0.036469 -0.00027578 -0.020887 
v 0.036151 4.6227e-05 -0.020558 
v 0.036097 0.00046545 -0.02057 
v 0.036614 -0.0019123 -0.020408 
v 0.036445 -0.0011847 -0.020312 
v 0.036496 -0.00071575 -0.020647 
v 0.036136 -0.00038596 -0.020303 
v 0.036306 -0.00035426 -0.020567 
v 0.035094 0.007114 -0.01912 
v 0.03532 0.0074837 -0.019246 
v 0.035143 0.0071634 -0.019465 
v 0.036349 -0.0023316 -0.020146 
v 0.036352 -0.0024678 -0.020079 
v 0.036536 -0.0019543 -0.020364 
v 0.036254 -0.0019339 -0.020084 
v 0.03657 -0.0027659 -0.019898 
v 0.036309 -0.002916 -0.019777 
v 0.03494 0.0069529 -0.018334 
v 0.036374 -0.0037599 -0.019515 
v 0.036324 -0.0033367 -0.019554 
v 0.035217 0.0070222 -0.018568 
v 0.034889 0.0069168 -0.017968 
v 0.037062 -0.0081242 -0.019469 
v 0.036854 -0.0073326 -0.020051 
v 0.036726 -0.0072654 -0.019691 
v 0.03709 -0.0076845 -0.019704 
v 0.036587 -0.0057327 -0.019438 
v 0.036367 -0.0041912 -0.019288 
v 0.037131 -0.0085352 -0.019438 
v 0.03688 -0.0082252 -0.019504 
v 0.036783 -0.0059813 -0.019437 
v 0.036575 -0.005868 -0.019405 
v 0.034965 0.0068254 -0.017188 
v 0.035097 0.0069027 -0.017894 
v 0.034671 0.007166 -0.01705 
v 0.037014 -0.0099167 -0.019256 
v 0.036998 -0.0097874 -0.019331 
v 0.036922 -0.0090779 -0.019237 
v 0.037102 -0.0089756 -0.019202 
v 0.036992 -0.010678 -0.019034 
v 0.03723 -0.010348 -0.018918 
v 0.037 -0.010305 -0.019054 
v 0.037159 -0.0094257 -0.019198 
v 0.034751 0.0074206 -0.016575 
v 0.034486 0.0075509 -0.016553 
v 0.03701 -0.010633 -0.018929 
v 0.037052 -0.010623 -0.018956 
v 0.034598 0.0077455 -0.015809 
v 0.034455 0.0077494 -0.0162 
v 0.034294 0.0079606 -0.015477 
v 0.034248 0.0080319 -0.015587 
v 0.036894 -0.010424 -0.018564 
v 0.036744 -0.011001 -0.017018 
v 0.036702 -0.011026 -0.01709 
v 0.037008 -0.012664 -0.016753 
v 0.036819 -0.012705 -0.016903 
v 0.036894 -0.01159 -0.016717 
v 0.036671 -0.011473 -0.016863 
v 0.036883 -0.011062 -0.016645 
v 0.036867 -0.010688 -0.016971 
v 0.034256 0.0074952 -0.0141 
v 0.034067 0.0080486 -0.013283 
v 0.033998 0.0077619 -0.014018 
v 0.033845 0.0077342 -0.013383 
v 0.033749 0.0079701 -0.012947 
v 0.036607 -0.01252 -0.015783 
v 0.03397 0.0080686 -0.012907 
v 0.036594 -0.012413 -0.01567 
v 0.036977 -0.01237 -0.015519 
v 0.036498 -0.012102 -0.015554 
v 0.033843 0.0082386 -0.012547 
v 0.03413 0.0083705 -0.012784 
v 0.036254 -0.011573 -0.014723 
v 0.033598 0.0082329 -0.012035 
v 0.033316 0.0079899 -0.010703 
v 0.033615 0.0084848 -0.011531 
v 0.036263 -0.011626 -0.013438 
v 0.036021 -0.011775 -0.013216 
v 0.033463 0.0083085 -0.010482 
v 0.033545 0.008336 -0.010326 
v 0.035974 -0.012138 -0.012954 
v 0.03341 0.0078677 -0.0097652 
v 0.03599 -0.012119 -0.012837 
v 0.033304 0.0074214 -0.0093631 
v 0.033336 0.0077588 -0.009799 
v 0.033357 0.0077582 -0.0096723 
v 0.035986 -0.011898 -0.012025 
v 0.033396 0.0073731 -0.009032 
v 0.035866 -0.011599 -0.011092 
v 0.033876 0.0072595 -0.0084246 
v 0.032935 0.0071794 -0.0087686 
v 0.035115 -0.011469 -0.010404 
v 0.032945 0.0066822 -0.0079397 
v 0.035679 -0.011349 -0.010282 
v 0.032782 0.0060785 -0.0068176 
v 0.032997 0.0060565 -0.0064631 
v 0.032862 0.0059887 -0.0064181 
v 0.03278 0.0058782 -0.0057346 
v 0.032434 0.0057643 -0.005307 
v 0.034884 -0.010601 -0.0077836 
v 0.034823 -0.010348 -0.0070302 
v 0.034432 -0.010051 -0.0061458 
v 0.034424 -0.009432 -0.0056185 
v 0.034511 -0.0093476 -0.0056716 
v 0.03413 -0.0095107 -0.0052732 
v 0.034138 -0.0090969 -0.0051742 
v 0.034348 -0.0087693 -0.0051009 
v 0.032174 0.0057487 -0.0029452 
v 0.034074 -0.0087871 -0.0043305 
v 0.033861 -0.0086011 -0.0043028 
v 0.033942 -0.0085099 -0.0034623 
v 0.031649 0.0063159 -0.0012924 
v 0.031699 0.0066626 -0.00076923 
v 0.031531 0.0065986 -0.00090314 
v 0.033658 -0.0079507 -0.0025673 
v 0.033572 -0.0076906 -0.0021626 
v 0.033497 -0.0076561 -0.001811 
v 0.03336 -0.0079601 -0.0021537 
v 0.033432 -0.0079659 -0.002235 
v 0.031129 0.0072333 0.00012373 
v 0.033146 -0.0074633 -0.0013714 
v 0.031437 0.0069046 0.00041614 
v 0.031048 0.0071143 0.0008127 
v 0.031126 0.0070584 0.00085445 
v 0.031036 0.0070237 0.00091392 
v 0.033203 -0.0070206 -0.00083863 
v 0.033182 -0.0066362 -0.00070747 
v 0.030865 0.0065354 0.0017782 
v 0.032975 -0.0071127 -0.00058864 
v 0.03291 -0.0067271 -0.00041653 
v 0.03307 -0.0064013 -0.00036769 
v 0.03095 0.0064584 0.0019416 
v 0.032841 -0.006064 0.00049072 
v 0.031168 0.0057316 0.0022792 
v 0.031181 0.006143 0.0019673 
v 0.030975 0.0057949 0.0022242 
v 0.030968 0.0061465 0.0019845 
v 0.032671 -0.0053697 0.0010615 
v 0.032724 -0.0057365 0.00092035 
v 0.032416 -0.0054285 0.0013606 
v 0.030934 0.0051791 0.0028706 
v 0.030951 0.0042331 0.00319 
v 0.032439 -0.0047338 0.0018512 
v 0.031335 0.0022864 0.0036689 
v 0.031006 0.0029463 0.0037537 
v 0.032263 -0.0032847 0.0029082 
v 0.031067 0.0021142 0.0037171 
v 0.031965 -0.0028083 0.0034028 
v 0.03149 -0.0018569 0.0038164 
v 0.031752 -0.0013062 0.0036356 
v 0.031723 5.9525e-05 0.003828 
v 0.031439 0.00051473 0.0038764 
v 0.031227 0.00042123 0.0038561 
v 0.031335 0.0013932 0.0039701 
v 0.031552 -0.0026983 0.0037329 
v 0.031615 -0.0026258 0.0036907 
v 0.035524 0.006679 -0.022304 
v 0.035702 0.0072784 -0.022392 
v 0.035498 0.0075473 -0.022385 
v 0.035659 0.0075932 -0.022384 
v 0.0357 0.0051256 -0.022165 
v 0.036044 0.0035985 -0.022034 
v 0.035708 0.0045812 -0.021945 
v 0.036019 0.0044205 -0.022298 
v 0.035816 0.0039394 -0.022012 
v 0.035292 0.0074031 -0.021461 
v 0.035862 0.0026156 -0.021723 
v 0.035805 0.003036 -0.021718 
v 0.036292 0.0010554 -0.021553 
v 0.036192 0.0018124 -0.021474 
v 0.036235 0.0010835 -0.021549 
v 0.03617 0.0010517 -0.021255 
v 0.036208 0.0013996 -0.021496 
v 0.036103 0.0008866 -0.02086 
v 0.036033 0.0013617 -0.021139 
v 0.036048 0.0018563 -0.021399 
v 0.035744 0.0021258 -0.021083 
v 0.03526 0.0072882 -0.020215 
v 0.035029 0.0072734 -0.020238 
v 0.035227 0.0072808 -0.019822 
v 0.035835 0.00045362 -0.020509 
v 0.035918 0.0012577 -0.020765 
v 0.035762 0.0016373 -0.020775 
v 0.034917 0.0071341 -0.019447 
v 0.035895 -0.0006719 -0.020316 
v 0.035864 -1.6899e-05 -0.020287 
v 0.037092 -0.0095224 -0.021181 
v 0.036824 -0.0075801 -0.020895 
v 0.036782 -0.0072279 -0.020844 
v 0.035747 -0.0013143 -0.020047 
v 0.036154 -0.0012383 -0.020054 
v 0.036182 -0.00076749 -0.020305 
v 0.0371 -0.0095218 -0.021177 
v 0.037047 -0.0091911 -0.021121 
v 0.036979 -0.0086835 -0.02106 
v 0.036897 -0.0080279 -0.02097 
v 0.036958 -0.0086 -0.02073 
v 0.03677 -0.0071665 -0.020859 
v 0.036054 -0.0024936 -0.019825 
v 0.037083 -0.0099391 -0.020884 
v 0.037077 -0.0095731 -0.020859 
v 0.037052 -0.010031 -0.020536 
v 0.037029 -0.0091667 -0.0208 
v 0.036887 -0.0080154 -0.02062 
v 0.03694 -0.0086884 -0.020252 
v 0.036845 -0.0075925 -0.020526 
v 0.03672 -0.0072811 -0.020515 
v 0.036055 -0.0033543 -0.019531 
v 0.034757 0.0069847 -0.018488 
v 0.037072 -0.010349 -0.02059 
v 0.037009 -0.0104 -0.020266 
v 0.03704 -0.0096374 -0.020468 
v 0.037005 -0.0092308 -0.020405 
v 0.036877 -0.0080456 -0.020191 
v 0.036899 -0.0084713 -0.019874 
v 0.036829 -0.0076733 -0.020154 
v 0.036875 -0.0077897 -0.019782 
v 0.036523 -0.0057558 -0.019393 
v 0.036157 -0.0046055 -0.019296 
v 0.036431 -0.0046362 -0.019301 
v 0.03645 -0.0051413 -0.019319 
v 0.03614 -0.0041979 -0.019281 
v 0.034757 0.0071242 -0.01751 
v 0.037016 -0.010096 -0.020142 
v 0.036979 -0.0097141 -0.019669 
v 0.036978 -0.010123 -0.019717 
v 0.037007 -0.009701 -0.020072 
v 0.036977 -0.0093059 -0.020006 
v 0.036939 -0.0088958 -0.019918 
v 0.03691 -0.0089691 -0.019547 
v 0.036919 -0.0086441 -0.019494 
v 0.036847 -0.0081293 -0.019824 
v 0.036283 -0.0070651 -0.01942 
v 0.036622 -0.0068541 -0.019299 
v 0.036576 -0.0062473 -0.019205 
v 0.036957 -0.0094518 -0.019282 
v 0.036893 -0.010565 -0.019384 
v 0.037042 -0.010596 -0.019031 
v 0.034245 0.0078284 -0.016643 
v 0.036803 -0.010652 -0.018968 
v 0.034307 0.0080234 -0.015832 
v 0.036648 -0.010436 -0.018511 
v 0.036738 -0.010615 -0.017488 
v 0.036538 -0.010997 -0.017439 
v 0.034063 0.0080798 -0.015828 
v 0.036837 -0.012613 -0.016981 
v 0.036766 -0.012198 -0.016919 
v 0.036522 -0.01157 -0.017173 
v 0.036762 -0.012739 -0.016529 
v 0.036884 -0.012766 -0.016192 
v 0.036867 -0.01273 -0.016038 
v 0.033462 0.0078688 -0.012678 
v 0.033648 0.0079822 -0.012535 
v 0.036344 -0.011827 -0.015168 
v 0.036045 -0.011871 -0.014434 
v 0.036203 -0.011592 -0.014293 
v 0.035915 -0.01205 -0.013756 
v 0.03587 -0.012439 -0.013336 
v 0.036073 -0.0117 -0.013604 
v 0.033241 0.0075807 -0.01068 
v 0.033268 0.0075419 -0.010266 
v 0.035936 -0.012086 -0.013295 
v 0.033169 0.0073963 -0.0098941 
v 0.035926 -0.012151 -0.012751 
v 0.035712 -0.01221 -0.012493 
v 0.032863 0.007275 -0.0095606 
v 0.033079 0.0073808 -0.0094517 
v 0.035792 -0.011958 -0.01211 
v 0.035852 -0.011935 -0.012419 
v 0.035954 -0.011881 -0.011952 
v 0.036015 -0.011611 -0.011511 
v 0.035595 -0.01164 -0.011174 
v 0.033674 0.0068997 -0.0081882 
v 0.035309 -0.011733 -0.011256 
v 0.032589 0.0065512 -0.0077382 
v 0.035515 -0.01113 -0.0098918 
v 0.035117 -0.011182 -0.0099096 
v 0.032705 0.0057102 -0.0069772 
v 0.032598 0.005703 -0.007353 
v 0.032609 0.0053497 -0.0069368 
v 0.032727 0.0060609 -0.006928 
v 0.032694 0.0055909 -0.0065351 
v 0.032437 0.0051721 -0.0060402 
v 0.034731 -0.010686 -0.0082696 
v 0.032735 0.0057131 -0.006477 
v 0.032562 0.005524 -0.0057931 
v 0.032261 0.0056574 -0.0045631 
v 0.034783 -0.010304 -0.0068865 
v 0.034277 -0.010186 -0.0066107 
v 0.034608 -0.01012 -0.0065375 
v 0.034201 -0.010189 -0.0062764 
v 0.034204 -0.0098596 -0.0057379 
v 0.03363 0.0059621 -0.0049297 
v 0.033843 -0.009624 -0.0049583 
v 0.033926 -0.0092457 -0.0048523 
v 0.03153 0.0057212 -0.0026127 
v 0.033805 -0.0089116 -0.0043694 
v 0.033982 -0.0088458 -0.0046936 
v 0.03204 0.0060293 -0.0020245 
v 0.0338 -0.0092372 -0.0044918 
v 0.033714 -0.0089463 -0.0040121 
v 0.033825 -0.0086203 -0.0039541 
v 0.031759 0.0060082 -0.002109 
v 0.031452 0.0063093 -0.0016783 
v 0.031774 0.0060361 -0.0017212 
v 0.033537 -0.0089607 -0.0036308 
v 0.033647 -0.0093453 -0.0041358 
v 0.03373 -0.008586 -0.0035278 
v 0.033566 -0.0082956 -0.0030698 
v 0.031373 0.0066436 -0.0011661 
v 0.031314 0.0066485 -0.0012246 
v 0.033287 -0.008347 -0.0027218 
v 0.031338 0.0070055 -0.00035237 
v 0.033383 -0.0080292 -0.0023077 
v 0.033079 -0.0079021 -0.0019909 
v 0.033467 -0.0080406 -0.0026548 
v 0.031264 0.0071787 5.3033e-05 
v 0.031152 0.0071385 0.00050221 
v 0.033235 -0.0077059 -0.0017464 
v 0.032987 -0.0077432 -0.0014493 
v 0.030957 0.0066476 0.0013306 
v 0.032442 -0.0065046 0.00034489 
v 0.03267 -0.0062335 0.00033528 
v 0.03069 0.0063229 0.0023036 
v 0.032186 -0.006309 0.0011179 
v 0.032344 -0.0062693 0.00075994 
v 0.032539 -0.0061545 0.00081771 
v 0.030577 0.00586 0.0029556 
v 0.030665 0.0054083 0.002932 
v 0.030897 0.0055877 0.0026438 
v 0.030864 0.0057261 0.0025822 
v 0.030561 0.0062669 0.002746 
v 0.032411 -0.0058443 0.0012652 
v 0.032134 -0.0059559 0.0015766 
v 0.030694 0.0042732 0.0031763 
v 0.031078 0.0047483 0.0029494 
v 0.030504 0.0062449 0.0030353 
v 0.032261 -0.0050995 0.0017583 
v 0.031982 -0.0048947 0.0018468 
v 0.03212 -0.005536 0.0016542 
v 0.032156 -0.0043562 0.0019771 
v 0.032206 -0.0046927 0.0018754 
v 0.03097 0.0038717 0.0032295 
v 0.030707 0.0037789 0.0034579 
v 0.03204 -0.0040516 0.0023299 
v 0.03191 -0.0044817 0.0021531 
v 0.032015 -0.0036119 0.0025125 
v 0.030953 0.0034438 0.0034868 
v 0.031851 -0.0033658 0.0028484 
v 0.031128 0.0017753 0.0037113 
v 0.030934 0.0028715 0.0037914 
v 0.031059 0.0025163 0.0037309 
v 0.030824 0.0022471 0.003729 
v 0.030957 0.0030327 0.0037589 
v 0.031006 -7.6355e-05 0.0040478 
v 0.031232 -0.0013742 0.0038722 
v 0.030979 0.00067602 0.0038872 
v 0.031458 -0.0010629 0.0036652 
v 0.031138 0.0013646 0.0039235 
v 0.031446 -0.0030621 0.0035708 
v 0.031174 -0.0013654 0.0039059 
v 0.030957 -0.00013969 0.0040873 
v 0.035659 0.0060275 -0.022418 
v 0.035494 0.0071699 -0.022342 
v 0.035426 0.0075108 -0.022207 
v 0.035328 0.0071055 -0.021927 
v 0.035614 0.0055472 -0.022147 
v 0.035492 0.0059573 -0.022098 
v 0.03542 0.0063147 -0.022013 
v 0.035295 0.006254 -0.021698 
v 0.035376 0.0067123 -0.021987 
v 0.035234 0.006616 -0.021616 
v 0.035383 0.0074661 -0.021875 
v 0.035841 0.0034816 -0.021974 
v 0.035652 0.0035533 -0.021717 
v 0.035503 0.0050914 -0.021811 
v 0.035379 0.004965 -0.021442 
v 0.03521 0.005444 -0.021449 
v 0.035435 0.0055036 -0.021807 
v 0.035352 0.0058602 -0.021729 
v 0.035187 0.0059396 -0.021412 
v 0.035073 0.0065928 -0.021291 
v 0.035044 0.0069907 -0.021235 
v 0.035212 0.0070327 -0.021545 
v 0.034976 0.0072549 -0.021164 
v 0.035615 0.002562 -0.021458 
v 0.035855 0.0026947 -0.021748 
v 0.035508 0.0030256 -0.021439 
v 0.035624 0.0045795 -0.021829 
v 0.035439 0.0035616 -0.021417 
v 0.035467 0.0045817 -0.021522 
v 0.035301 0.0044901 -0.021264 
v 0.035306 0.0073589 -0.020593 
v 0.034999 0.0072909 -0.02103 
v 0.035447 0.0020389 -0.020794 
v 0.035476 0.0024391 -0.021107 
v 0.035786 0.0009016 -0.020524 
v 0.035755 0.0012267 -0.020499 
v 0.035006 0.007217 -0.019919 
v 0.035934 -0.00038702 -0.020291 
v 0.035578 0.00034762 -0.02027 
v 0.035539 0.00071544 -0.020455 
v 0.034737 0.0074558 -0.019808 
v 0.034577 0.0074982 -0.019454 
v 0.036782 -0.0071978 -0.020901 
v 0.036769 -0.0072298 -0.020848 
v 0.035681 -0.0017248 -0.01981 
v 0.035676 -0.00090097 -0.020061 
v 0.035934 -0.00085506 -0.020265 
v 0.036936 -0.0091764 -0.020819 
v 0.036932 -0.0083662 -0.021038 
v 0.036858 -0.0085934 -0.020768 
v 0.036884 -0.0080371 -0.020986 
v 0.036695 -0.0076264 -0.020582 
v 0.035999 -0.002114 -0.01981 
v 0.035958 -0.0017456 -0.019994 
v 0.035774 -0.0021228 -0.019802 
v 0.037001 -0.0095815 -0.020874 
v 0.036995 -0.010037 -0.020548 
v 0.036899 -0.009653 -0.020496 
v 0.036754 -0.0080297 -0.020647 
v 0.036588 -0.0076646 -0.020229 
v 0.036003 -0.0029389 -0.019558 
v 0.034516 0.0072632 -0.018331 
v 0.034462 0.0075228 -0.017528 
v 0.034614 0.0071986 -0.017955 
v 0.037067 -0.010351 -0.020591 
v 0.036886 -0.010111 -0.020169 
v 0.036821 -0.0092506 -0.020442 
v 0.036608 -0.0080753 -0.020247 
v 0.036712 -0.008719 -0.020311 
v 0.036567 -0.0085223 -0.019973 
v 0.036611 -0.0073471 -0.020073 
v 0.034288 0.0079246 -0.017513 
v 0.036907 -0.010494 -0.019819 
v 0.036791 -0.0097267 -0.020116 
v 0.036671 -0.0098001 -0.01974 
v 0.036711 -0.0093375 -0.02006 
v 0.036597 -0.0094104 -0.019683 
v 0.036525 -0.0090546 -0.019606 
v 0.036625 -0.0089311 -0.019982 
v 0.036413 -0.0086259 -0.019643 
v 0.036506 -0.0082 -0.01987 
v 0.036386 -0.0082235 -0.019632 
v 0.036403 -0.0078021 -0.019915 
v 0.036114 -0.0066728 -0.019312 
v 0.036357 -0.0062001 -0.019203 
v 0.036253 -0.0057303 -0.019139 
v 0.036049 -0.0058844 -0.019166 
v 0.03597 -0.0054667 -0.019149 
v 0.03586 -0.0046613 -0.019351 
v 0.036161 -0.005068 -0.019085 
v 0.034058 0.0082031 -0.017022 
v 0.034372 0.0075854 -0.017092 
v 0.03661 -0.010603 -0.019534 
v 0.036761 -0.010186 -0.019793 
v 0.036655 -0.010646 -0.019433 
v 0.036811 -0.010694 -0.019106 
v 0.036417 -0.010434 -0.019049 
v 0.033982 0.0081672 -0.016555 
v 0.034189 0.0080249 -0.016222 
v 0.036471 -0.010459 -0.018675 
v 0.036737 -0.010654 -0.019051 
v 0.036365 -0.010648 -0.017881 
v 0.036744 -0.010519 -0.01789 
v 0.036451 -0.012599 -0.017456 
v 0.036607 -0.012202 -0.017251 
v 0.036395 -0.012207 -0.01739 
v 0.036643 -0.012591 -0.017269 
v 0.036587 -0.012744 -0.01694 
v 0.036558 -0.012761 -0.0166 
v 0.036298 -0.012754 -0.016595 
v 0.036376 -0.012724 -0.017008 
v 0.033663 0.0077218 -0.013643 
v 0.033524 0.0080637 -0.014127 
v 0.033508 0.007904 -0.01302 
v 0.033563 0.0078885 -0.013095 
v 0.03354 0.0079393 -0.012972 
v 0.03639 -0.012429 -0.016021 
v 0.036506 -0.012762 -0.016204 
v 0.033412 0.0076579 -0.013381 
v 0.036321 -0.012141 -0.015666 
v 0.036069 -0.012164 -0.015722 
v 0.033237 0.0075071 -0.01275 
v 0.036075 -0.011853 -0.014786 
v 0.03329 0.0065914 -0.012383 
v 0.033253 0.0069301 -0.011999 
v 0.033224 0.0072897 -0.011909 
v 0.033254 0.0069237 -0.012343 
v 0.033198 0.0073083 -0.012282 
v 0.033309 0.0077709 -0.012287 
v 0.033346 0.0081042 -0.012122 
v 0.033241 0.0080467 -0.011711 
v 0.033246 0.0064831 -0.011724 
v 0.03327 0.0062143 -0.012144 
v 0.033294 0.0065748 -0.012086 
v 0.033227 0.0076902 -0.011906 
v 0.033184 0.0079849 -0.01135 
v 0.033178 0.0064134 -0.011336 
v 0.033215 0.0060811 -0.011747 
v 0.033232 0.0068688 -0.011604 
v 0.033155 0.0071741 -0.011125 
v 0.033202 0.0072621 -0.011537 
v 0.033187 0.0076561 -0.011467 
v 0.033153 0.0079287 -0.010989 
v 0.033186 0.0080262 -0.011199 
v 0.035966 -0.012003 -0.014372 
v 0.033146 0.0067981 -0.011221 
v 0.03305 0.0063724 -0.011 
v 0.03299 0.0066861 -0.010902 
v 0.032978 0.0068163 -0.010803 
v 0.033129 0.0071744 -0.010637 
v 0.033176 0.0075955 -0.011065 
v 0.035826 -0.012526 -0.013395 
v 0.035788 -0.012497 -0.013304 
v 0.035902 -0.012227 -0.012898 
v 0.033014 0.0070841 -0.009991 
v 0.035251 -0.012041 -0.011757 
v 0.035469 -0.011704 -0.01162 
v 0.03529 -0.011983 -0.011702 
v 0.035518 -0.011966 -0.012024 
v 0.032243 0.0070855 -0.008915 
v 0.035096 -0.01173 -0.010867 
v 0.035353 -0.011447 -0.010792 
v 0.032426 0.0057541 -0.0077324 
v 0.032456 0.0053894 -0.0074572 
v 0.0326 0.0060915 -0.0073121 
v 0.032435 0.0061583 -0.0077171 
v 0.034668 -0.011281 -0.0092522 
v 0.034706 -0.011222 -0.0091939 
v 0.034616 -0.011266 -0.0091867 
v 0.03493 -0.010937 -0.009102 
v 0.034509 -0.010969 -0.0083592 
v 0.034759 -0.010955 -0.0087242 
v 0.032408 0.0052624 -0.0070157 
v 0.032219 0.0050463 -0.0060747 
v 0.03228 0.0053411 -0.0054998 
v 0.034253 -0.010776 -0.0075831 
v 0.032027 0.005271 -0.0051352 
v 0.031993 0.0053226 -0.0049277 
v 0.032229 0.0056703 -0.0052757 
v 0.034312 -0.010716 -0.0075232 
v 0.034526 -0.010432 -0.0074365 
v 0.031838 0.0051529 -0.0043153 
v 0.032217 0.0057314 -0.0051178 
v 0.034057 -0.010522 -0.0067459 
v 0.034118 -0.010462 -0.0066876 
v 0.031968 0.0054745 -0.004063 
v 0.032284 0.0055964 -0.0041227 
v 0.031878 0.0054814 -0.003569 
v 0.033988 -0.0098517 -0.0053631 
v 0.033852 -0.0099564 -0.0058174 
v 0.031753 0.0057262 -0.0029633 
v 0.033773 -0.0095792 -0.0045609 
v 0.033637 -0.0097048 -0.0049874 
v 0.031473 0.0060208 -0.0021357 
v 0.033441 -0.0094507 -0.0041525 
v 0.031079 0.0066335 -0.0013176 
v 0.033247 -0.0091352 -0.0033285 
v 0.033555 -0.0093265 -0.0037282 
v 0.033482 -0.0086187 -0.0034831 
v 0.033351 -0.0084096 -0.0031226 
v 0.031412 0.006916 -0.00079608 
v 0.033286 -0.008743 -0.003257 
v 0.030843 0.0072577 -0.00041929 
v 0.031336 0.0070272 -0.00066045 
v 0.033144 -0.0087831 -0.0029242 
v 0.03109 0.0072448 -0.00030261 
v 0.0329 -0.0081138 -0.0019489 
v 0.03286 -0.0081502 -0.0019556 
v 0.032557 -0.0072112 -0.00064835 
v 0.033025 -0.0074741 -0.0010585 
v 0.030655 0.0067036 0.001102 
v 0.033042 -0.007365 -0.00090763 
v 0.032887 -0.0071064 -0.00052659 
v 0.032602 -0.0068093 -0.00013922 
v 0.032264 -0.0068962 -0.0001596 
v 0.032243 -0.0066151 0.00026857 
v 0.032173 -0.0066009 0.00060581 
v 0.030359 0.0063414 0.0027616 
v 0.03223 -0.0062235 0.0012417 
v 0.030719 0.0047015 0.002923 
v 0.03066 0.0050414 0.0029271 
v 0.030418 0.0052375 0.0029422 
v 0.030479 0.0062852 0.0030302 
v 0.030463 0.0061785 0.0030529 
v 0.031872 -0.0058406 0.0019047 
v 0.030457 0.0042182 0.003198 
v 0.031795 -0.0060272 0.0019275 
v 0.031689 -0.0048021 0.002167 
v 0.0317 -0.0037344 0.0026792 
v 0.030727 0.0033855 0.0035119 
v 0.031429 -0.0037775 0.0027012 
v 0.031586 -0.0040863 0.0023508 
v 0.030834 0.0016651 0.003937 
v 0.030533 0.0024404 0.0039915 
v 0.030718 0.0029228 0.0037636 
v 0.031587 -0.0035847 0.002891 
v 0.03061 0.0012022 0.0041831 
v 0.030541 0.00204 0.0039882 
v 0.030481 0.0025535 0.0040011 
v 0.031028 -0.0019235 0.0038065 
v 0.031523 -0.0023289 0.0037953 
v 0.03142 -0.0019685 0.0038434 
v 0.031361 -0.00287 0.0036715 
v 0.030698 0.00032851 0.0041456 
v 0.030497 0.0011621 0.0042371 
v 0.030719 0.00052056 0.0041262 
v 0.035245 0.0036945 -0.021659 
v 0.035202 0.0038395 -0.021701 
v 0.035126 0.004646 -0.021524 
v 0.035229 0.0049263 -0.021219 
v 0.034857 0.0068992 -0.021221 
v 0.035252 0.0038931 -0.021621 
v 0.034642 0.0067774 -0.020488 
v 0.034819 0.0072074 -0.020341 
v 0.034629 0.0068888 -0.020359 
v 0.034489 0.0074806 -0.019921 
v 0.034725 0.0074771 -0.019958 
v 0.03556 0.0012261 -0.020489 
v 0.034661 0.0075149 -0.019838 
v 0.035649 -4.6707e-05 -0.020276 
v 0.035349 0.00033527 -0.020263 
v 0.034419 0.0075051 -0.019565 
v 0.034241 0.0078207 -0.019122 
v 0.03452 0.0073571 -0.018815 
v 0.035466 -0.00092944 -0.020056 
v 0.035655 -0.00053936 -0.020258 
v 0.034301 0.0076937 -0.018697 
v 0.036192 -0.0068884 -0.020538 
v 0.035777 -0.002436 -0.019828 
v 0.035488 -0.0022603 -0.019755 
v 0.034378 0.0076206 -0.018285 
v 0.034222 0.0080058 -0.01814 
v 0.034172 0.0080321 -0.018636 
v 0.036188 -0.0069262 -0.020485 
v 0.035449 -0.0034536 -0.019591 
v 0.036013 -0.0037989 -0.019297 
v 0.035761 -0.0025405 -0.019783 
v 0.03558 -0.0029834 -0.019573 
v 0.035527 -0.0026274 -0.01957 
v 0.03397 0.0087213 -0.018135 
v 0.034171 0.0083319 -0.017843 
v 0.034053 0.008373 -0.018237 
v 0.036176 -0.0077811 -0.020176 
v 0.036263 -0.0081691 -0.019905 
v 0.03623 -0.0076543 -0.020203 
v 0.036346 -0.0073049 -0.019792 
v 0.036126 -0.0070105 -0.020127 
v 0.036331 -0.0073965 -0.019892 
v 0.034152 0.0083397 -0.017674 
v 0.033912 0.0087271 -0.017787 
v 0.036031 -0.0086695 -0.019708 
v 0.036192 -0.0082332 -0.01993 
v 0.036059 -0.0069999 -0.019714 
v 0.03612 -0.0062998 -0.019222 
v 0.035873 -0.0062777 -0.01927 
v 0.035776 -0.0051339 -0.019417 
v 0.035819 -0.0050689 -0.019398 
v 0.035971 -0.0051497 -0.019104 
v 0.036263 -0.010681 -0.019526 
v 0.036249 -0.0090319 -0.019632 
v 0.03642 -0.0090753 -0.019365 
v 0.03387 0.0081923 -0.016164 
v 0.033654 0.0084776 -0.0163 
v 0.03376 0.0083549 -0.015621 
v 0.036351 -0.010521 -0.018271 
v 0.036012 -0.010588 -0.018393 
v 0.033698 0.0084384 -0.015581 
v 0.03342 0.0085894 -0.01507 
v 0.033534 0.0086764 -0.015748 
v 0.033451 0.0087609 -0.015729 
v 0.036293 -0.011428 -0.017367 
v 0.033533 0.0082376 -0.014648 
v 0.033354 0.0085578 -0.014904 
v 0.036417 -0.012693 -0.017383 
v 0.036238 -0.012242 -0.017772 
v 0.036198 -0.011877 -0.01769 
v 0.036171 -0.012745 -0.01708 
v 0.033307 0.0082496 -0.014585 
v 0.033206 0.0080627 -0.013942 
v 0.036104 -0.012795 -0.016734 
v 0.033202 0.0076714 -0.01356 
v 0.03342 0.0079731 -0.013779 
v 0.033428 0.0080702 -0.01392 
v 0.035961 -0.012495 -0.016191 
v 0.036202 -0.012489 -0.016166 
v 0.035838 -0.012244 -0.015779 
v 0.035704 -0.012327 -0.014971 
v 0.035937 -0.011919 -0.015259 
v 0.033097 0.0066422 -0.012425 
v 0.035714 -0.012327 -0.01461 
v 0.035886 -0.01194 -0.01489 
v 0.035826 -0.012011 -0.014532 
v 0.033115 0.0060248 -0.011346 
v 0.035573 -0.012821 -0.013935 
v 0.035668 -0.012699 -0.014577 
v 0.035566 -0.012872 -0.014309 
v 0.035762 -0.012409 -0.014224 
v 0.032983 0.0057209 -0.011473 
v 0.035516 -0.012898 -0.01393 
v 0.03564 -0.012592 -0.013479 
v 0.03574 -0.01246 -0.013776 
v 0.032672 0.0069384 -0.010456 
v 0.032923 0.006705 -0.010801 
v 0.032874 0.0070175 -0.010439 
v 0.035394 -0.012607 -0.013426 
v 0.035653 -0.012267 -0.01259 
v 0.035633 -0.012227 -0.012447 
v 0.03524 -0.012311 -0.012576 
v 0.035119 -0.012079 -0.012164 
v 0.034992 -0.012082 -0.011761 
v 0.035232 -0.012016 -0.011678 
v 0.032469 0.0067304 -0.0084305 
v 0.034796 -0.011837 -0.01094 
v 0.032296 0.0066009 -0.0083815 
v 0.032409 0.0065227 -0.008031 
v 0.032293 0.0067206 -0.0084931 
v 0.035055 -0.011788 -0.010923 
v 0.035037 -0.011762 -0.010842 
v 0.034889 -0.011466 -0.010029 
v 0.034985 -0.011197 -0.0095252 
v 0.032221 0.0048951 -0.007022 
v 0.034466 -0.01134 -0.0093473 
v 0.032347 0.0051906 -0.0070233 
v 0.032098 0.0049642 -0.0055455 
v 0.031938 0.0045449 -0.0055967 
v 0.031948 0.0048886 -0.0051981 
v 0.031905 0.0050994 -0.0047664 
v 0.031671 0.0048111 -0.0044058 
v 0.031754 0.005167 -0.0038922 
v 0.033693 -0.010234 -0.0058956 
v 0.033637 -0.010267 -0.0058719 
v 0.033496 -0.0099801 -0.0050608 
v 0.03346 -0.010039 -0.0051188 
v 0.033712 -0.0099709 -0.0054348 
v 0.031522 0.0057174 -0.002951 
v 0.031523 0.005659 -0.0030664 
v 0.031267 0.0056832 -0.0026704 
v 0.031325 0.0053964 -0.003091 
v 0.033299 -0.0097265 -0.0042257 
v 0.033218 -0.0097882 -0.0043124 
v 0.033187 -0.0097489 -0.0041859 
v 0.031176 0.0063493 -0.0017439 
v 0.030908 0.0066798 -0.0016265 
v 0.030775 0.0069113 -0.00098766 
v 0.030984 0.0069712 -0.00086228 
v 0.03069 0.0072044 -0.00091657 
v 0.030614 0.0073028 -0.00078841 
v 0.030597 0.0073219 -0.00043047 
v 0.033063 -0.0087389 -0.0027683 
v 0.030798 0.0072369 2.181e-06 
v 0.032944 -0.008392 -0.0023164 
v 0.0305 0.0075138 1.64e-05 
v 0.032943 -0.0078574 -0.0015902 
v 0.030669 0.0070949 0.00072117 
v 0.030332 0.0068574 0.0014381 
v 0.032674 -0.0077597 -0.0014114 
v 0.032104 -0.0072957 -0.00075041 
v 0.030554 0.006572 0.0015359 
v 0.032024 -0.006908 0.00024032 
v 0.032103 -0.0068913 0.00019437 
v 0.031712 -0.0064111 0.001763 
v 0.030409 0.0046426 0.0031572 
v 0.030076 0.0054043 0.003244 
v 0.031963 -0.0062667 0.0015809 
v 0.030206 0.0042001 0.0034086 
v 0.030233 0.0061644 0.0030839 
v 0.031628 -0.0063698 0.001917 
v 0.031557 -0.00565 0.0020286 
v 0.031681 -0.0053008 0.0021019 
v 0.03129 -0.0042409 0.0025915 
v 0.030464 0.0032921 0.0037397 
v 0.030212 0.0037267 0.0034821 
v 0.030428 0.0038013 0.0034558 
v 0.03142 -0.0049089 0.0024303 
v 0.0312 -0.0037968 0.0027303 
v 0.030485 0.0029013 0.0037924 
v 0.031107 -0.0035502 0.0030671 
v 0.030582 0.0016548 0.004 
v 0.030444 0.0024226 0.0040362 
v 0.030312 0.0020575 0.0040103 
v 0.030236 0.0023911 0.004027 
v 0.030867 -0.0026809 0.0036707 
v 0.031023 -0.0032145 0.0034833 
v 0.030848 -0.00076233 0.0040073 
v 0.030669 -0.0014757 0.0041498 
v 0.030633 -0.0015871 0.0041795 
v 0.030538 -0.0010883 0.0042542 
v 0.030482 -0.00013784 0.0043474 
v 0.030408 -0.00011321 0.0044056 
v 0.030474 -0.0005858 0.0043327 
v 0.035241 0.0027172 -0.022305 
v 0.035243 0.0026554 -0.022275 
v 0.035202 0.002991 -0.022261 
v 0.03519 0.0030129 -0.022177 
v 0.035194 0.0030129 -0.02182 
v 0.034989 0.0040292 -0.021764 
v 0.034758 0.0055411 -0.021525 
v 0.035072 0.0049512 -0.021502 
v 0.034649 0.0061101 -0.021397 
v 0.034869 0.006442 -0.021279 
v 0.034808 0.0069109 -0.021144 
v 0.035073 0.0024381 -0.021169 
v 0.035331 0.0025661 -0.021463 
v 0.035305 0.002899 -0.021494 
v 0.035254 0.0032959 -0.02146 
v 0.034682 0.0064616 -0.020943 
v 0.03466 0.0061948 -0.021282 
v 0.034431 0.0063648 -0.020278 
v 0.034353 0.0070264 -0.020104 
v 0.03436 0.006676 -0.02018 
v 0.034238 0.0074491 -0.019975 
v 0.034523 0.0071495 -0.020058 
v 0.035377 0.0010821 -0.02049 
v 0.035077 0.0011094 -0.02052 
v 0.034828 0.0019879 -0.020884 
v 0.035386 0.0015568 -0.020495 
v 0.03536 -0.00012649 -0.020298 
v 0.035051 0.00030729 -0.020343 
v 0.035279 0.00074216 -0.020271 
v 0.035084 0.00066141 -0.020292 
v 0.035249 -0.0010103 -0.020058 
v 0.035481 -0.0012548 -0.020081 
v 0.035467 -0.0013676 -0.02003 
v 0.034317 0.0077218 -0.019039 
v 0.035227 -0.0022337 -0.019573 
v 0.033921 0.0084241 -0.018636 
v 0.036179 -0.0072906 -0.020235 
v 0.036002 -0.0073395 -0.020268 
v 0.036152 -0.0069301 -0.020492 
v 0.036175 -0.0069589 -0.020495 
v 0.036165 -0.0068974 -0.020482 
v 0.036021 -0.0081599 -0.020003 
v 0.035532 -0.0050792 -0.019484 
v 0.035771 -0.0050271 -0.019459 
v 0.035688 -0.0039741 -0.01932 
v 0.035217 -0.0039217 -0.019435 
v 0.033716 0.0090513 -0.017988 
v 0.033536 0.0088956 -0.016991 
v 0.036025 -0.008999 -0.019715 
v 0.035843 -0.0069798 -0.019829 
v 0.035823 -0.0059131 -0.019223 
v 0.035773 -0.0055154 -0.019195 
v 0.036547 -0.010238 -0.019483 
v 0.036243 -0.010611 -0.01955 
v 0.036096 -0.0099799 -0.019435 
v 0.036511 -0.0098396 -0.01943 
v 0.033772 0.008558 -0.016918 
v 0.03618 -0.010651 -0.01948 
v 0.033455 0.0090115 -0.016963 
v 0.033373 0.0088456 -0.016239 
v 0.036005 -0.011574 -0.018113 
v 0.036135 -0.010978 -0.017966 
v 0.036265 -0.012592 -0.01778 
v 0.036139 -0.012389 -0.01814 
v 0.036129 -0.011508 -0.017728 
v 0.033355 0.0086495 -0.015108 
v 0.033096 0.0085493 -0.014677 
v 0.033042 0.0084185 -0.014281 
v 0.036201 -0.012733 -0.017422 
v 0.032987 0.0083913 -0.01417 
v 0.035932 -0.01276 -0.017056 
v 0.035809 -0.01256 -0.016667 
v 0.036015 -0.012759 -0.016667 
v 0.035743 -0.012603 -0.016311 
v 0.036057 -0.012761 -0.016595 
v 0.033128 0.007551 -0.013212 
v 0.032914 0.0079079 -0.01354 
v 0.033178 0.0074357 -0.012338 
v 0.035657 -0.012596 -0.01581 
v 0.035766 -0.012262 -0.015408 
v 0.032891 0.0064436 -0.012149 
v 0.033122 0.0061995 -0.012435 
v 0.032795 0.0068242 -0.012131 
v 0.033138 0.0058508 -0.012178 
v 0.033065 0.0057667 -0.011828 
v 0.033 0.0060784 -0.012162 
v 0.032719 0.0064187 -0.011776 
v 0.032902 0.006041 -0.01181 
v 0.035447 -0.013185 -0.014781 
v 0.035643 -0.012762 -0.0147 
v 0.032828 0.0060201 -0.011417 
v 0.03285 0.0062758 -0.011025 
v 0.032901 0.0059371 -0.011127 
v 0.035512 -0.012853 -0.013821 
v 0.032774 0.0063835 -0.010925 
v 0.032702 0.0066386 -0.010581 
v 0.032393 0.0069498 -0.010086 
v 0.032792 0.0070256 -0.010047 
v 0.035377 -0.012324 -0.012986 
v 0.032572 0.0072326 -0.0095686 
v 0.034925 -0.012413 -0.012324 
v 0.032258 0.0072102 -0.0096519 
v 0.034724 -0.012161 -0.011461 
v 0.034923 -0.011825 -0.011328 
v 0.032232 0.0066413 -0.0085397 
v 0.032095 0.0066646 -0.0088528 
v 0.034763 -0.012103 -0.011406 
v 0.032259 0.0062828 -0.0081621 
v 0.034727 -0.011572 -0.010492 
v 0.032232 0.0060663 -0.0077917 
v 0.034529 -0.011908 -0.010626 
v 0.034567 -0.011849 -0.01057 
v 0.034593 -0.011585 -0.010105 
v 0.032197 0.00452 -0.0076873 
v 0.032078 0.005244 -0.0079116 
v 0.034333 -0.011654 -0.0097891 
v 0.032178 0.0048784 -0.0075977 
v 0.032252 0.0052707 -0.0074955 
v 0.034373 -0.011596 -0.0097355 
v 0.034309 -0.011611 -0.0096845 
v 0.034536 -0.011318 -0.0096573 
v 0.034133 -0.011086 -0.0088574 
v 0.032143 0.0044106 -0.0072027 
v 0.031922 0.0042054 -0.0059333 
v 0.032186 0.0047796 -0.0070763 
v 0.034451 -0.011028 -0.0084182 
v 0.034431 -0.011004 -0.0083387 
v 0.032048 0.0046637 -0.0060948 
v 0.034521 -0.010719 -0.0079133 
v 0.033937 -0.010835 -0.0080271 
v 0.033817 -0.010836 -0.0076212 
v 0.031714 0.0040537 -0.0053985 
v 0.034234 -0.01075 -0.0075018 
v 0.031852 0.0045228 -0.0051958 
v 0.031766 0.0045263 -0.0048188 
v 0.034321 -0.010455 -0.0070488 
v 0.031579 0.0043641 -0.0048724 
v 0.031496 0.0046911 -0.0044866 
v 0.033612 -0.010592 -0.0068002 
v 0.034036 -0.010479 -0.0066401 
v 0.031578 0.005068 -0.0039942 
v 0.03389 -0.010222 -0.0062198 
v 0.031359 0.004995 -0.0040149 
v 0.033655 -0.010292 -0.0059508 
v 0.033329 -0.010076 -0.0055242 
v 0.031431 0.0053987 -0.0034268 
v 0.031442 0.0053054 -0.0035794 
v 0.033523 -0.0097028 -0.0045951 
v 0.032967 -0.0098398 -0.0047163 
v 0.031026 0.0056132 -0.0027303 
v 0.030836 0.0061888 -0.0019726 
v 0.030621 0.0068952 -0.0014226 
v 0.030635 0.0069433 -0.001296 
v 0.030851 0.0066783 -0.001328 
v 0.0333 -0.0094656 -0.0037841 
v 0.032872 -0.0091423 -0.0028594 
v 0.032902 -0.0092168 -0.0029845 
v 0.032838 -0.0088426 -0.0027856 
v 0.03043 0.007596 0.00010404 
v 0.032743 -0.0085527 -0.0024299 
v 0.032438 -0.0085482 -0.002101 
v 0.030004 0.0078078 0.00067421 
v 0.032306 -0.007949 -0.0016284 
v 0.032392 -0.0082179 -0.0019744 
v 0.032648 -0.0081784 -0.001976 
v 0.030334 0.0074426 0.00069757 
v 0.030304 0.0070163 0.0012115 
v 0.029848 0.0071893 0.0019333 
v 0.029967 0.0067248 0.0027726 
v 0.029813 0.0070446 0.0025595 
v 0.031679 -0.0066649 0.0009843 
v 0.031837 -0.0063883 0.0010611 
v 0.02976 0.0069863 0.0027439 
v 0.031625 -0.0066961 0.0010102 
v 0.02974 0.0066762 0.0030067 
v 0.03015 0.004608 0.0032271 
v 0.03013 0.0049515 0.0032239 
v 0.029667 0.0063879 0.0034285 
v 0.029972 0.0065443 0.0032037 
v 0.029908 0.0063782 0.0033806 
v 0.031365 -0.0065067 0.0021172 
v 0.031585 -0.0060377 0.0019736 
v 0.031502 -0.0052909 0.0021084 
v 0.031357 -0.0057753 0.002295 
v 0.031396 -0.0050489 0.0024372 
v 0.030198 0.0032991 0.0037373 
v 0.029906 0.0044814 0.0034623 
v 0.031325 -0.006166 0.0022318 
v 0.03135 -0.0054044 0.00239 
v 0.031231 -0.0054023 0.0027579 
v 0.031326 -0.0049199 0.0025511 
v 0.030234 0.0027945 0.004008 
v 0.031145 -0.0050698 0.0028545 
v 0.031026 -0.0050666 0.0031232 
v 0.031063 -0.0046462 0.0028618 
v 0.030974 -0.0046235 0.0029768 
v 0.030964 -0.0039652 0.0029662 
v 0.031106 -0.0058924 0.003041 
v 0.031129 -0.0058248 0.0030341 
v 0.030961 -0.005096 0.0031758 
v 0.030668 -0.0028126 0.0036371 
v 0.030786 -0.001998 0.0038035 
v 0.030519 -0.0020361 0.0040491 
v 0.030581 -0.0024323 0.0039793 
v 0.030434 0.00047648 0.0041812 
v 0.03032 0.0010498 0.0042482 
v 0.030144 0.0011483 0.0042324 
v 0.030325 0.0016311 0.0042191 
v 0.030235 -0.00045188 0.0043594 
v 0.03017 0.00023474 0.004441 
v 0.030157 0.00067946 0.0044381 
v 0.03519 0.0029686 -0.022216 
v 0.034908 0.0035416 -0.02214 
v 0.034863 0.0034053 -0.022187 
v 0.034844 0.0036199 -0.022217 
v 0.034659 0.0050138 -0.022 
v 0.035174 0.0030681 -0.02219 
v 0.035096 0.0033696 -0.021838 
v 0.035047 0.0030146 -0.021892 
v 0.034802 0.0043049 -0.02206 
v 0.034684 0.0051849 -0.021903 
v 0.035044 0.0026561 -0.0215 
v 0.035186 0.0026583 -0.021911 
v 0.034791 0.0031509 -0.021484 
v 0.034865 0.0027633 -0.021101 
v 0.034744 0.0030622 -0.021129 
v 0.034409 0.0064095 -0.02127 
v 0.034224 0.0064693 -0.020949 
v 0.034765 0.002403 -0.020896 
v 0.03453 0.0061508 -0.020688 
v 0.034276 0.0063997 -0.020587 
v 0.034155 0.0068025 -0.02018 
v 0.033942 0.0078534 -0.019928 
v 0.03399 0.0076439 -0.020064 
v 0.034849 0.0014903 -0.020598 
v 0.034128 0.0078061 -0.019558 
v 0.033745 0.0084784 -0.01909 
v 0.033613 0.0088279 -0.018701 
v 0.03352 0.0091819 -0.018601 
v 0.035323 -0.0018649 -0.01981 
v 0.035189 -0.0013812 -0.019848 
v 0.034997 -0.0014678 -0.019867 
v 0.033768 0.0088764 -0.018524 
v 0.035299 -0.002611 -0.019563 
v 0.035035 -0.0023151 -0.019594 
v 0.033641 0.0091765 -0.018071 
v 0.035992 -0.0082945 -0.019944 
v 0.035908 -0.0070001 -0.020179 
v 0.03525 -0.0043579 -0.019443 
v 0.033534 0.0090822 -0.017422 
v 0.033208 0.009659 -0.0171 
v 0.035964 -0.0082335 -0.01996 
v 0.03578 -0.0086542 -0.01977 
v 0.035914 -0.0079132 -0.01993 
v 0.035659 -0.0079597 -0.019755 
v 0.035679 -0.0063725 -0.019372 
v 0.035758 -0.006734 -0.019456 
v 0.03561 -0.0059792 -0.019325 
v 0.035556 -0.0055852 -0.019273 
v 0.033352 0.0093613 -0.017294 
v 0.036136 -0.010622 -0.019514 
v 0.035805 -0.0097164 -0.019471 
v 0.036024 -0.0091101 -0.019662 
v 0.036402 -0.0094446 -0.019394 
v 0.035824 -0.010475 -0.019186 
v 0.035862 -0.010368 -0.019258 
v 0.033181 0.0092025 -0.016223 
v 0.033313 0.00929 -0.016872 
v 0.035775 -0.010567 -0.018797 
v 0.033232 0.0087846 -0.015651 
v 0.033039 0.0095082 -0.016197 
v 0.035986 -0.012842 -0.018827 
v 0.035781 -0.011408 -0.018588 
v 0.035793 -0.011001 -0.018507 
v 0.035978 -0.010503 -0.01875 
v 0.03605 -0.012931 -0.018377 
v 0.036106 -0.012487 -0.01829 
v 0.036005 -0.012595 -0.018628 
v 0.035931 -0.011126 -0.018141 
v 0.032803 0.0087793 -0.014444 
v 0.032987 0.0091172 -0.015683 
v 0.036127 -0.012743 -0.018249 
v 0.036066 -0.012686 -0.017883 
v 0.035857 -0.013128 -0.017963 
v 0.035979 -0.012738 -0.017532 
v 0.035716 -0.012845 -0.017148 
v 0.032761 0.0083084 -0.013906 
v 0.032946 0.0084821 -0.014236 
v 0.035644 -0.012869 -0.01673 
v 0.03297 0.0080799 -0.01391 
v 0.032638 0.0080142 -0.013551 
v 0.032625 0.0078481 -0.013189 
v 0.032886 0.0075442 -0.013121 
v 0.035508 -0.01294 -0.015961 
v 0.032791 0.0074023 -0.012521 
v 0.032591 0.0077254 -0.012836 
v 0.035381 -0.013106 -0.01525 
v 0.035549 -0.012712 -0.015118 
v 0.03295 0.0072643 -0.012359 
v 0.035507 -0.013099 -0.014781 
v 0.032723 0.006875 -0.012104 
v 0.032515 0.0072287 -0.012371 
v 0.035243 -0.01325 -0.014852 
v 0.035473 -0.013137 -0.014671 
v 0.035243 -0.013216 -0.01446 
v 0.032509 0.0065248 -0.011857 
v 0.035383 -0.012935 -0.014333 
v 0.032657 0.0063196 -0.011339 
v 0.035048 -0.012959 -0.013573 
v 0.032242 0.0062936 -0.01058 
v 0.032392 0.0066273 -0.010454 
v 0.032495 0.0066102 -0.01057 
v 0.035012 -0.013015 -0.013627 
v 0.035187 -0.012684 -0.013499 
v 0.035103 -0.012623 -0.013022 
v 0.034996 -0.012425 -0.01266 
v 0.034855 -0.012702 -0.012735 
v 0.034765 -0.012731 -0.012704 
v 0.032186 0.0071161 -0.0096634 
v 0.031969 0.0067696 -0.0093418 
v 0.032177 0.0071695 -0.0092953 
v 0.031886 0.0062158 -0.0086602 
v 0.031934 0.0067015 -0.0089389 
v 0.032088 0.0069874 -0.0088416 
v 0.034705 -0.012136 -0.011381 
v 0.034396 -0.011945 -0.011031 
v 0.032069 0.0061774 -0.0082391 
v 0.032098 0.0063285 -0.0085974 
v 0.032214 0.0061536 -0.0078608 
v 0.03451 -0.011882 -0.010545 
v 0.032152 0.0045012 -0.0079863 
v 0.032132 0.0048674 -0.0079572 
v 0.031988 0.004619 -0.0080642 
v 0.032063 0.0057064 -0.007888 
v 0.034215 -0.011346 -0.0092692 
v 0.032129 0.0041408 -0.0076112 
v 0.031857 0.0038935 -0.0070542 
v 0.031969 0.0039408 -0.0066255 
v 0.034073 -0.011065 -0.0084545 
v 0.031914 0.0038039 -0.0065457 
v 0.031742 0.0033929 -0.0062704 
v 0.031825 0.0037598 -0.0059122 
v 0.031651 0.0033574 -0.0058387 
v 0.03356 -0.01086 -0.0072712 
v 0.033741 -0.01058 -0.0071883 
v 0.031537 0.003614 -0.0054131 
v 0.031432 0.0035446 -0.0050185 
v 0.033502 -0.010893 -0.0072462 
v 0.031556 0.0039576 -0.0050202 
v 0.031335 0.0035489 -0.0046397 
v 0.031432 0.0039179 -0.004658 
v 0.031389 0.0042702 -0.0045208 
v 0.031255 0.0038923 -0.0043122 
v 0.031204 0.0042787 -0.0042244 
v 0.033307 -0.010639 -0.0064107 
v 0.033363 -0.010607 -0.0064358 
v 0.033522 -0.010329 -0.0063562 
v 0.031138 0.0046095 -0.0041259 
v 0.031384 0.0046814 -0.0043627 
v 0.031066 0.0049658 -0.0036836 
v 0.031062 0.0048669 -0.003803 
v 0.031248 0.0050381 -0.0036171 
v 0.033169 -0.010354 -0.0056012 
v 0.032985 -0.010123 -0.0051578 
v 0.033259 -0.010098 -0.0052139 
v 0.033382 -0.010012 -0.0050341 
v 0.030778 0.0056285 -0.0027176 
v 0.032801 -0.009849 -0.004318 
v 0.030878 0.0066276 -0.0017186 
v 0.030514 0.0069961 -0.0012872 
v 0.033051 -0.0094664 -0.0033996 
v 0.030349 0.0076093 -0.0003982 
v 0.030078 0.0079154 -0.00038446 
v 0.03021 0.007859 6.2201e-05 
v 0.03264 -0.009265 -0.00265 
v 0.032154 -0.0083305 -0.0017782 
v 0.030158 0.0079226 6.7128e-05 
v 0.030069 0.0077335 0.00078706 
v 0.032062 -0.0082095 -0.0016074 
v 0.030016 0.0072948 0.0013753 
v 0.032169 -0.0076413 -0.0011923 
v 0.031832 -0.0072431 -0.00064655 
v 0.031731 -0.0070098 -0.00030524 
v 0.031679 -0.0070104 4.139e-05 
v 0.032045 -0.006952 0.00013499 
v 0.02977 0.0070766 0.0025568 
v 0.031642 -0.0067209 0.00093276 
v 0.02952 0.0069178 0.0029691 
v 0.031693 -0.0064376 0.0013804 
v 0.029596 0.0053072 0.0035302 
v 0.029851 0.0049451 0.0034766 
v 0.02981 0.005508 0.0033117 
v 0.029653 0.0065457 0.0033617 
v 0.029347 0.0063024 0.0036607 
v 0.030132 0.0040729 0.0034782 
v 0.029723 0.0040186 0.0035002 
v 0.029753 0.0048298 0.0035179 
v 0.029971 0.0032426 0.0037621 
v 0.029955 0.0036295 0.0037049 
v 0.029694 0.0031882 0.0039825 
v 0.031179 -0.0058306 0.0026765 
v 0.030709 -0.0039842 0.0032949 
v 0.030029 0.0024258 0.0040228 
v 0.029754 0.0023884 0.0042396 
v 0.029959 0.0028187 0.0039995 
v 0.031053 -0.0055051 0.0031036 
v 0.030761 -0.0056559 0.0030674 
v 0.030929 -0.0058998 0.0030062 
v 0.031094 -0.0058604 0.0030849 
v 0.030772 -0.0046975 0.0031993 
v 0.030726 -0.0034457 0.003508 
v 0.030592 -0.0039735 0.0033895 
v 0.030462 -0.0032389 0.0038139 
v 0.030456 -0.0033284 0.0037759 
v 0.030545 -0.0035859 0.0034773 
v 0.030575 -0.0025233 0.0039409 
v 0.029859 0.0011328 0.0044483 
v 0.030069 0.0014817 0.004249 
v 0.030014 0.0018631 0.0042741 
v 0.030019 0.0020285 0.0042351 
v 0.030371 -0.0032077 0.0038454 
v 0.030427 -0.0028857 0.0038704 
v 0.030042 -0.00059116 0.0043346 
v 0.029936 0.00029849 0.0044562 
v 0.029919 -8.0269e-05 0.0046697 
v 0.029967 -0.00016849 0.0046612 
v 0.030066 0.00066627 0.0044828 
v 0.030087 0.00080431 0.0044554 
v 0.029888 -0.00018627 0.0047057 
v 0.03459 0.0053761 -0.021874 
v 0.034464 0.0050058 -0.022012 
v 0.034319 0.0057489 -0.021594 
v 0.034336 0.0053298 -0.02172 
v 0.034404 0.0064287 -0.02138 
v 0.034182 0.0064112 -0.021426 
v 0.03483 0.0032919 -0.021862 
v 0.034643 0.0032661 -0.021932 
v 0.034616 0.0028807 -0.021564 
v 0.034656 0.0028354 -0.021186 
v 0.03394 0.0068647 -0.020595 
v 0.034583 0.0019518 -0.020992 
v 0.034698 0.0027356 -0.02088 
v 0.034622 0.0024491 -0.02118 
v 0.034013 0.0068156 -0.020532 
v 0.033808 0.0077662 -0.020337 
v 0.034893 0.00076235 -0.020606 
v 0.034642 0.00107 -0.020707 
v 0.034825 0.0011449 -0.020632 
v 0.03462 0.0015413 -0.020944 
v 0.034665 0.00066963 -0.020693 
v 0.034686 0.00024983 -0.020451 
v 0.033825 0.0081631 -0.01953 
v 0.033585 0.008472 -0.019519 
v 0.033374 0.0092717 -0.018964 
v 0.034703 -0.0010097 -0.020215 
v 0.035295 -0.00057088 -0.020061 
v 0.033539 0.008915 -0.019031 
v 0.033236 0.009547 -0.018537 
v 0.034817 -0.0014912 -0.020165 
v 0.034967 -0.0010508 -0.020104 
v 0.033406 0.0094679 -0.018148 
v 0.035502 -0.0070012 -0.020621 
v 0.03512 -0.0033986 -0.019675 
v 0.035061 -0.0027233 -0.019636 
v 0.035007 -0.0018666 -0.019847 
v 0.035841 -0.010579 -0.020408 
v 0.035828 -0.010195 -0.02063 
v 0.035561 -0.007798 -0.020287 
v 0.035689 -0.0074491 -0.019998 
v 0.03543 -0.0070116 -0.020252 
v 0.035575 -0.0067321 -0.019807 
v 0.035496 -0.0062979 -0.019683 
v 0.035319 -0.0065993 -0.019852 
v 0.035391 -0.0055058 -0.019581 
v 0.035025 -0.0044669 -0.019553 
v 0.034964 -0.0039841 -0.019497 
v 0.033343 0.0094706 -0.017676 
v 0.032974 0.0098276 -0.017317 
v 0.035833 -0.010264 -0.020348 
v 0.035798 -0.010595 -0.020068 
v 0.035742 -0.0098698 -0.020307 
v 0.035774 -0.0098822 -0.019889 
v 0.035765 -0.0091426 -0.019533 
v 0.035835 -0.009524 -0.019547 
v 0.035641 -0.0090743 -0.020101 
v 0.035745 -0.010625 -0.020049 
v 0.035802 -0.010259 -0.020007 
v 0.03316 0.0097663 -0.017237 
v 0.035805 -0.010045 -0.019236 
v 0.035709 -0.010334 -0.019614 
v 0.032865 0.010016 -0.016889 
v 0.035915 -0.013196 -0.019106 
v 0.035837 -0.012503 -0.01907 
v 0.035775 -0.012469 -0.019136 
v 0.032976 0.0095788 -0.016185 
v 0.032707 0.0099444 -0.016147 
v 0.035696 -0.013484 -0.018185 
v 0.035877 -0.012156 -0.018699 
v 0.035672 -0.012043 -0.018764 
v 0.035614 -0.011444 -0.018638 
v 0.035592 -0.011009 -0.018848 
v 0.03564 -0.010882 -0.018853 
v 0.035993 -0.012967 -0.018669 
v 0.032936 0.0091673 -0.015671 
v 0.032714 0.0094107 -0.015589 
v 0.032716 0.0089215 -0.014511 
v 0.032533 0.0092557 -0.014701 
v 0.032612 0.0094786 -0.01544 
v 0.035918 -0.013007 -0.018025 
v 0.035733 -0.014243 -0.017769 
v 0.035764 -0.013401 -0.01818 
v 0.035739 -0.013495 -0.017697 
v 0.035864 -0.013042 -0.017875 
v 0.035728 -0.01316 -0.017581 
v 0.03247 0.0091076 -0.014452 
v 0.032464 0.0092733 -0.014646 
v 0.035646 -0.01359 -0.017295 
v 0.035683 -0.013879 -0.017799 
v 0.035663 -0.013195 -0.01722 
v 0.035771 -0.012823 -0.017513 
v 0.032457 0.0084668 -0.013972 
v 0.035527 -0.014004 -0.016957 
v 0.032675 0.0084407 -0.013965 
v 0.035555 -0.013627 -0.016936 
v 0.03558 -0.013263 -0.016835 
v 0.03234 0.0081928 -0.013241 
v 0.035491 -0.013333 -0.01645 
v 0.035543 -0.012968 -0.016322 
v 0.032392 0.0081266 -0.013182 
v 0.032505 0.0078281 -0.012877 
v 0.032309 0.0081218 -0.013119 
v 0.035335 -0.01375 -0.01612 
v 0.035392 -0.013374 -0.01609 
v 0.035436 -0.013095 -0.015901 
v 0.032524 0.0076849 -0.012744 
v 0.035208 -0.013469 -0.015338 
v 0.032202 0.0072238 -0.012162 
v 0.03221 0.0067776 -0.0118 
v 0.032292 0.006737 -0.011834 
v 0.034947 -0.013307 -0.014479 
v 0.032408 0.0063694 -0.011467 
v 0.032187 0.0063758 -0.011467 
v 0.034879 -0.013052 -0.014032 
v 0.035265 -0.012938 -0.01393 
v 0.032376 0.0062937 -0.010992 
v 0.034992 -0.012991 -0.013549 
v 0.031964 0.0064738 -0.010171 
v 0.034614 -0.012823 -0.01289 
v 0.035048 -0.012727 -0.013171 
v 0.032014 0.0067818 -0.0097134 
v 0.032091 0.0067654 -0.0099152 
v 0.034838 -0.012757 -0.012812 
v 0.03459 -0.012198 -0.011865 
v 0.032017 0.0069467 -0.0090061 
v 0.031897 0.0066482 -0.0089952 
v 0.034392 -0.012534 -0.012 
v 0.03443 -0.012476 -0.011944 
v 0.0317 0.0058171 -0.0088194 
v 0.03178 0.0063141 -0.0092117 
v 0.031935 0.0041764 -0.0085954 
v 0.031867 0.0054743 -0.0080754 
v 0.031672 0.0056618 -0.0084303 
v 0.034236 -0.012223 -0.011109 
v 0.031957 0.0033616 -0.0083527 
v 0.031904 0.0037706 -0.008613 
v 0.03194 0.0036879 -0.0082415 
v 0.03183 0.0044501 -0.0085966 
v 0.031927 0.0046064 -0.0081366 
v 0.031711 0.0052283 -0.0084506 
v 0.034002 -0.012028 -0.010329 
v 0.0342 -0.011691 -0.010195 
v 0.03427 -0.011957 -0.010643 
v 0.031898 0.002532 -0.0079924 
v 0.031937 0.0028687 -0.0080033 
v 0.031923 0.0029843 -0.0083308 
v 0.031927 0.0036603 -0.0078682 
v 0.031944 0.0041272 -0.0082326 
v 0.031958 0.0040824 -0.0077835 
v 0.031893 0.0052377 -0.0080038 
v 0.03404 -0.011969 -0.010274 
v 0.03189 0.0032289 -0.0075707 
v 0.031897 0.0028033 -0.0076357 
v 0.031928 0.0032454 -0.0079632 
v 0.033983 -0.011441 -0.0093643 
v 0.031913 0.0024107 -0.0076785 
v 0.031861 0.0023911 -0.0073359 
v 0.031879 0.0035909 -0.007475 
v 0.031846 0.0030732 -0.0071844 
v 0.031825 0.0035217 -0.0070845 
v 0.031876 0.0039085 -0.0073808 
v 0.033842 -0.011485 -0.0090359 
v 0.033844 -0.011717 -0.0094391 
v 0.031799 0.0025269 -0.0069111 
v 0.031828 0.0020611 -0.0073478 
v 0.0318 0.0034623 -0.0066856 
v 0.033898 -0.011381 -0.0088877 
v 0.031791 0.0030539 -0.0067645 
v 0.033722 -0.01117 -0.0081893 
v 0.033461 -0.011216 -0.0081387 
v 0.033651 -0.011459 -0.0086007 
v 0.033793 -0.011183 -0.0085261 
v 0.031757 0.0018085 -0.0065763 
v 0.031739 0.0015285 -0.0065966 
v 0.031739 0.0021684 -0.0065194 
v 0.031667 0.0025278 -0.0060509 
v 0.031734 0.0025891 -0.0064445 
v 0.031729 0.0029945 -0.0063692 
v 0.031653 0.0029253 -0.0059808 
v 0.031681 0.0021311 -0.0061213 
v 0.031701 0.0017477 -0.0062365 
v 0.031546 0.0028511 -0.0056002 
v 0.033522 -0.010918 -0.007326 
v 0.033297 -0.010941 -0.0073161 
v 0.031592 0.0013994 -0.0058552 
v 0.031591 0.0020625 -0.0057377 
v 0.031625 0.0016805 -0.0058512 
v 0.031571 0.0024564 -0.0056685 
v 0.03151 0.0032102 -0.00551 
v 0.033193 -0.010701 -0.0068938 
v 0.031491 0.0016782 -0.0054801 
v 0.031458 0.0023842 -0.0052933 
v 0.031502 0.0020273 -0.0053809 
v 0.031308 0.0023379 -0.0049865 
v 0.031401 0.0031705 -0.0051582 
v 0.031419 0.0027762 -0.0052279 
v 0.033326 -0.010664 -0.0064909 
v 0.033117 -0.010682 -0.0064935 
v 0.031044 0.0037592 -0.0042967 
v 0.030942 0.004576 -0.0040759 
v 0.030981 0.0045192 -0.0041689 
v 0.033397 -0.010341 -0.0059688 
v 0.030745 0.0048505 -0.0034075 
v 0.030971 0.0048985 -0.0036657 
v 0.03111 0.0052926 -0.0032141 
v 0.033129 -0.010411 -0.0056544 
v 0.033104 -0.010369 -0.0055505 
v 0.03068 0.0053011 -0.003176 
v 0.030526 0.0056222 -0.0027362 
v 0.030512 0.0061889 -0.0019998 
v 0.030299 0.0061289 -0.0020697 
v 0.032585 -0.0099425 -0.0043927 
v 0.032693 -0.010139 -0.0047536 
v 0.030484 0.0066275 -0.001756 
v 0.032501 -0.0099672 -0.0040869 
v 0.032763 -0.0095971 -0.0039159 
v 0.03255 -0.009872 -0.0039741 
v 0.032468 -0.009891 -0.0039272 
v 0.029874 0.0072456 -0.00097055 
v 0.032618 -0.0095907 -0.0034987 
v 0.032516 -0.0093398 -0.0030603 
v 0.030234 0.0076111 -0.00049954 
v 0.029825 0.007945 -0.00039332 
v 0.032306 -0.0096955 -0.0032188 
v 0.032271 -0.0096435 -0.0030735 
v 0.032363 -0.0096191 -0.0031347 
v 0.032343 -0.0089898 -0.0022901 
v 0.032401 -0.0093507 -0.0027079 
v 0.032219 -0.0086318 -0.002083 
v 0.030019 0.0079474 -0.00021612 
v 0.029535 0.0076616 0.0010878 
v 0.031861 -0.0083333 -0.0016742 
v 0.029528 0.0073003 0.0015025 
v 0.029866 0.0072746 0.0015924 
v 0.029797 0.0076328 0.0011369 
v 0.031827 -0.0076321 -0.00084943 
v 0.031461 -0.0074047 -0.00047704 
v 0.029235 0.0069899 0.0028218 
v 0.031457 -0.0072864 -0.00031098 
v 0.031562 -0.0073188 -0.0004172 
v 0.029776 0.0071197 0.0023053 
v 0.031834 -0.0066687 0.00064158 
v 0.031423 -0.0067264 0.00098481 
v 0.03107 -0.0068431 0.0011933 
v 0.031314 -0.0065064 0.0013595 
v 0.031152 -0.0067834 0.0012819 
v 0.029657 0.0044372 0.0034651 
v 0.029542 0.0052077 0.003545 
v 0.029471 0.0058773 0.0036026 
v 0.029157 0.0050657 0.0035082 
v 0.029182 0.0064576 0.0036065 
v 0.03113 -0.0065018 0.002209 
v 0.030912 -0.0063062 0.0025637 
v 0.030867 -0.0066325 0.00247 
v 0.030963 -0.0059525 0.0026666 
v 0.031093 -0.0061628 0.0023068 
v 0.029402 0.004055 0.0036892 
v 0.029415 0.0035385 0.0039781 
v 0.030785 -0.0066585 0.0028227 
v 0.029729 0.0027606 0.0040422 
v 0.029446 0.003126 0.0040556 
v 0.030747 -0.0062925 0.0029052 
v 0.030697 -0.0047583 0.0032356 
v 0.030488 -0.0048222 0.0032455 
v 0.029754 0.0018898 0.0042651 
v 0.029842 0.001543 0.0042471 
v 0.029594 0.0023979 0.0042941 
v 0.029468 0.0022163 0.0042807 
v 0.029467 0.0027402 0.0042625 
v 0.030506 -0.002474 0.0039987 
v 0.030141 -0.0026926 0.0039452 
v 0.029981 -0.0017865 0.0041105 
v 0.029873 -0.0013157 0.0044737 
v 0.030187 -0.0015117 0.0041653 
v 0.029767 -0.00059966 0.004615 
v 0.029667 0.00017403 0.0046971 
v 0.029858 0.00063341 0.0044737 
v 0.029523 0.00099138 0.0044809 
v 0.02965 0.00066419 0.0044712 
v 0.029882 -0.0014618 0.0044194 
v 0.029837 -0.0013881 0.0044859 
v 0.029944 -0.0002662 0.004643 
v 0.034523 0.0035065 -0.022679 
v 0.034473 0.0037916 -0.022661 
v 0.034651 0.0034257 -0.022302 
v 0.034496 0.003795 -0.022597 
v 0.034323 0.0042463 -0.022265 
v 0.034551 0.0042157 -0.022205 
v 0.034221 0.0051424 -0.022086 
v 0.03394 0.0064889 -0.021814 
v 0.034131 0.0056669 -0.021988 
v 0.03401 0.0063759 -0.021922 
v 0.034466 0.0029207 -0.021954 
v 0.034422 0.0019571 -0.021331 
v 0.034571 0.002383 -0.021293 
v 0.033595 0.0077168 -0.020489 
v 0.033496 0.0082053 -0.019991 
v 0.033728 0.0078931 -0.020003 
v 0.03365 0.0081304 -0.019659 
v 0.033509 0.0088243 -0.019465 
v 0.034796 -0.00025204 -0.020378 
v 0.034536 -0.00052385 -0.020519 
v 0.034731 -0.00010985 -0.020451 
v 0.034494 -0.00016733 -0.020559 
v 0.033406 0.0092466 -0.019383 
v 0.034673 -0.0018261 -0.020262 
v 0.034759 -0.00063635 -0.020166 
v 0.035506 -0.0069644 -0.020675 
v 0.034634 -0.0023372 -0.019994 
v 0.034837 -0.002196 -0.019954 
v 0.034803 -0.0018528 -0.019974 
v 0.032996 0.0096388 -0.018615 
v 0.033169 0.0095746 -0.018152 
v 0.035507 -0.0077884 -0.020386 
v 0.035454 -0.0070039 -0.020619 
v 0.035489 -0.0070355 -0.020632 
v 0.035497 -0.0073954 -0.020369 
v 0.035479 -0.00697 -0.020619 
v 0.034849 -0.004904 -0.020021 
v 0.034923 -0.0035371 -0.019717 
v 0.034668 -0.0028554 -0.019756 
v 0.032899 0.0098377 -0.018153 
v 0.033059 0.0097901 -0.01772 
v 0.035817 -0.010558 -0.020498 
v 0.03565 -0.010565 -0.020512 
v 0.035553 -0.0099367 -0.020402 
v 0.035698 -0.0094937 -0.020178 
v 0.035467 -0.0094819 -0.020275 
v 0.035565 -0.0086404 -0.020117 
v 0.035534 -0.0082256 -0.020103 
v 0.035291 -0.0078404 -0.020466 
v 0.035074 -0.00666 -0.019932 
v 0.035381 -0.005888 -0.019654 
v 0.035154 -0.0054154 -0.019689 
v 0.03497 -0.0055735 -0.019768 
v 0.034942 -0.0049806 -0.019953 
v 0.034783 -0.0039951 -0.019835 
v 0.035622 -0.010588 -0.020401 
v 0.035498 -0.010408 -0.019994 
v 0.032734 0.010072 -0.017382 
v 0.035503 -0.010428 -0.019648 
v 0.032521 0.010308 -0.01638 
v 0.035871 -0.013203 -0.019266 
v 0.035846 -0.01284 -0.019176 
v 0.035546 -0.012076 -0.019085 
v 0.035437 -0.011347 -0.018959 
v 0.032369 0.010143 -0.015693 
v 0.032471 0.010357 -0.016409 
v 0.035786 -0.012386 -0.019058 
v 0.032709 0.0095461 -0.015792 
v 0.032544 0.0098235 -0.015714 
v 0.03231 0.0097569 -0.015301 
v 0.032404 0.0097547 -0.015398 
v 0.032533 0.0093921 -0.015061 
v 0.035708 -0.014255 -0.017817 
v 0.035465 -0.014398 -0.017531 
v 0.035692 -0.014306 -0.017748 
v 0.035632 -0.014003 -0.01741 
v 0.035497 -0.014344 -0.017456 
v 0.035475 -0.014124 -0.017047 
v 0.032377 0.0083112 -0.013607 
v 0.032259 0.0086912 -0.013966 
v 0.032164 0.0087531 -0.013933 
v 0.035279 -0.01387 -0.016211 
v 0.035303 -0.014089 -0.01662 
v 0.035438 -0.013734 -0.016554 
v 0.032072 0.0082425 -0.013238 
v 0.035108 -0.013836 -0.015784 
v 0.032073 0.0078476 -0.012905 
v 0.032305 0.0073833 -0.01253 
v 0.032305 0.0077484 -0.012824 
v 0.03509 -0.013891 -0.015859 
v 0.035051 -0.013872 -0.01576 
v 0.03525 -0.013504 -0.015725 
v 0.035128 -0.013524 -0.015206 
v 0.031988 0.0072679 -0.012168 
v 0.034895 -0.013638 -0.015022 
v 0.034912 -0.013583 -0.014944 
v 0.035051 -0.013308 -0.01487 
v 0.031922 0.0071073 -0.011816 
v 0.032133 0.0062665 -0.011132 
v 0.034716 -0.01333 -0.014111 
v 0.03477 -0.013052 -0.013639 
v 0.032049 0.0061813 -0.010693 
v 0.031847 0.0058561 -0.010713 
v 0.034523 -0.013077 -0.013277 
v 0.034685 -0.012801 -0.013201 
v 0.031875 0.0060716 -0.010304 
v 0.034318 -0.012834 -0.012807 
v 0.034627 -0.012464 -0.012268 
v 0.031787 0.0062019 -0.009585 
v 0.031913 0.0063952 -0.010148 
v 0.034133 -0.012584 -0.012018 
v 0.031708 0.0058756 -0.0092017 
v 0.034374 -0.012509 -0.011921 
v 0.034465 -0.01221 -0.011479 
v 0.034197 -0.012281 -0.011165 
v 0.031886 0.0041871 -0.0088876 
v 0.031795 0.0046089 -0.0085468 
v 0.031587 0.0052126 -0.0088223 
v 0.034179 -0.012256 -0.011085 
v 0.031935 0.0033706 -0.0086186 
v 0.031693 0.0037702 -0.00877 
v 0.031832 0.0052795 -0.0080781 
v 0.031678 0.0028737 -0.0080801 
v 0.031689 0.0033041 -0.0084055 
v 0.033982 -0.012002 -0.010249 
v 0.034067 -0.011704 -0.0098079 
v 0.0319 0.0021292 -0.0076989 
v 0.031577 0.0027254 -0.0076809 
v 0.033673 -0.011811 -0.0098989 
v 0.031737 0.0023548 -0.0076874 
v 0.033806 -0.011774 -0.0094933 
v 0.033786 -0.01175 -0.0094149 
v 0.031625 0.0022867 -0.0073696 
v 0.031747 0.0019309 -0.0069527 
v 0.031551 0.0022942 -0.0072956 
v 0.031548 0.0019222 -0.0070012 
v 0.033476 -0.011559 -0.0090648 
v 0.031493 0.0017866 -0.0066021 
v 0.033631 -0.011514 -0.0086755 
v 0.033586 -0.011476 -0.0085518 
v 0.031656 0.0014463 -0.0062162 
v 0.031273 0.0017977 -0.0058381 
v 0.033137 -0.011339 -0.0079124 
v 0.033174 -0.011247 -0.0077557 
v 0.033387 -0.010955 -0.0077286 
v 0.031392 0.0019694 -0.0050942 
v 0.031239 0.0019887 -0.0053534 
v 0.031116 0.0022938 -0.0050366 
v 0.031277 0.0027384 -0.0049157 
v 0.031048 0.0026421 -0.0049513 
v 0.031103 0.003431 -0.0044186 
v 0.030985 0.0041714 -0.0041889 
v 0.032996 -0.01045 -0.0060627 
v 0.030729 0.0037798 -0.0039612 
v 0.032802 -0.010784 -0.0062214 
v 0.030805 0.0041545 -0.0038819 
v 0.030547 0.0047516 -0.0034095 
v 0.030821 0.0045347 -0.003731 
v 0.030717 0.0051502 -0.0033182 
v 0.03047 0.0048674 -0.0033085 
v 0.030612 0.0052177 -0.0032211 
v 0.032601 -0.010532 -0.0053585 
v 0.030369 0.0054722 -0.0029196 
v 0.032582 -0.010508 -0.0052806 
v 0.032637 -0.010243 -0.0049018 
v 0.032639 -0.010474 -0.0053045 
v 0.032778 -0.010199 -0.0052302 
v 0.032427 -0.010272 -0.004541 
v 0.032446 -0.010218 -0.004467 
v 0.032381 -0.010235 -0.0044187 
v 0.029979 0.0065557 -0.0018225 
v 0.030092 0.0068768 -0.0014287 
v 0.029833 0.0068342 -0.0011549 
v 0.032203 -0.009714 -0.0035921 
v 0.032058 -0.0097367 -0.0031889 
v 0.029546 0.008196 -0.0004641 
v 0.029421 0.0082538 -6.2118e-05 
v 0.02953 0.0082492 -0.00028114 
v 0.029424 0.0081525 0.00029118 
v 0.032045 -0.0090471 -0.0021881 
v 0.032093 -0.0093552 -0.0023382 
v 0.031764 -0.0091246 -0.001952 
v 0.029617 0.0078359 0.00052904 
v 0.029381 0.0081095 0.00040676 
v 0.031945 -0.0086906 -0.0018361 
v 0.03151 -0.0080404 -0.001276 
v 0.029185 0.0076277 0.0013761 
v 0.029244 0.007513 0.0016213 
v 0.031738 -0.0080257 -0.0013056 
v 0.029062 0.0073612 0.0025073 
v 0.031299 -0.0067834 0.00048353 
v 0.029055 0.0074451 0.0021775 
v 0.031084 -0.0071207 0.00034414 
v 0.03112 -0.0070632 0.00039992 
v 0.029253 0.0065804 0.0032858 
v 0.028936 0.0067573 0.0033955 
v 0.029391 0.0048128 0.0034821 
v 0.02945 0.0044724 0.0034613 
v 0.029005 0.0059292 0.0036162 
v 0.031107 -0.006574 0.0021379 
v 0.029071 0.0042796 0.0037566 
v 0.029174 0.0030912 0.0042954 
v 0.030462 -0.0062577 0.0029549 
v 0.030545 -0.0054655 0.0031234 
v 0.030399 -0.0044378 0.0035537 
v 0.029547 0.0019227 0.0042621 
v 0.029302 0.001835 0.004486 
v 0.029255 0.0023254 0.0042974 
v 0.030282 -0.0052503 0.0034229 
v 0.030247 -0.0048949 0.0034795 
v 0.030299 -0.004425 0.003615 
v 0.030293 -0.0036974 0.0037072 
v 0.029707 -0.0017696 0.0043976 
v 0.029811 -0.0025136 0.0042489 
v 0.029593 0.0014765 0.0044614 
v 0.029756 -0.0025628 0.0042646 
v 0.029763 -0.0010512 0.0045607 
v 0.029567 -0.0010711 0.0045736 
v 0.029479 -0.00070825 0.0048803 
v 0.02936 -0.00061127 0.0050182 
v 0.034531 0.0034255 -0.02264 
v 0.034444 0.0037711 -0.022604 
v 0.03451 0.0034657 -0.022672 
v 0.034443 0.0038906 -0.022575 
v 0.034183 0.0046777 -0.022905 
v 0.034085 0.005055 -0.022508 
v 0.034135 0.0046005 -0.02256 
v 0.033978 0.0058094 -0.022335 
v 0.03421 0.0028586 -0.022039 
v 0.034158 0.0033313 -0.022062 
v 0.034439 0.0033621 -0.022333 
v 0.034302 0.0037107 -0.022271 
v 0.033629 0.0068369 -0.021003 
v 0.033547 0.0069561 -0.021051 
v 0.03422 0.0020006 -0.021775 
v 0.034396 0.0024399 -0.021685 
v 0.0339 0.0064406 -0.021088 
v 0.033791 0.0067422 -0.020708 
v 0.034446 0.0011229 -0.02105 
v 0.03444 0.00065342 -0.020849 
v 0.03441 0.0015335 -0.021094 
v 0.033316 0.0082488 -0.020368 
v 0.033367 0.0086759 -0.019908 
v 0.033179 0.0086044 -0.020055 
v 0.033062 0.0092518 -0.019905 
v 0.033256 0.0093145 -0.019741 
v 0.034502 0.00025137 -0.020776 
v 0.033204 0.0093644 -0.01942 
v 0.034346 -0.00011307 -0.020906 
v 0.032811 0.009928 -0.018958 
v 0.033112 0.0095792 -0.019009 
v 0.034628 -0.0019252 -0.02026 
v 0.034622 -0.0017116 -0.020301 
v 0.035218 -0.0070981 -0.02044 
v 0.034451 -0.0030488 -0.020218 
v 0.034391 -0.002229 -0.020213 
v 0.032714 0.0099549 -0.018559 
v 0.032628 0.0099577 -0.018153 
v 0.035088 -0.0074754 -0.020785 
v 0.035135 -0.0073859 -0.020746 
v 0.035311 -0.0074106 -0.020451 
v 0.035207 -0.0070091 -0.020351 
v 0.034924 -0.0051982 -0.020005 
v 0.034785 -0.0055713 -0.020075 
v 0.034684 -0.0034522 -0.019844 
v 0.034516 -0.0035727 -0.019907 
v 0.0345 -0.0031918 -0.020128 
v 0.03452 -0.0030702 -0.020104 
v 0.032563 0.01015 -0.017768 
v 0.032817 0.0098722 -0.017752 
v 0.035664 -0.010238 -0.020689 
v 0.035329 -0.0087084 -0.020239 
v 0.035338 -0.0083143 -0.020192 
v 0.035002 -0.0059906 -0.019804 
v 0.035521 -0.010294 -0.020445 
v 0.032688 0.010114 -0.017252 
v 0.032536 0.010177 -0.017619 
v 0.035307 -0.010419 -0.020062 
v 0.032516 0.010342 -0.016515 
v 0.032749 0.010118 -0.016802 
v 0.032286 0.010242 -0.015814 
v 0.035695 -0.013188 -0.019459 
v 0.035656 -0.012863 -0.019352 
v 0.035352 -0.012543 -0.01927 
v 0.03554 -0.012434 -0.019184 
v 0.035183 -0.010972 -0.019046 
v 0.03554 -0.01088 -0.018952 
v 0.035821 -0.0133 -0.019051 
v 0.035535 -0.013461 -0.018498 
v 0.03531 -0.013853 -0.018257 
v 0.035515 -0.014321 -0.017836 
v 0.035305 -0.014301 -0.0182 
v 0.035488 -0.013983 -0.017887 
v 0.035508 -0.013583 -0.018118 
v 0.032184 0.0092059 -0.01434 
v 0.032311 0.0093787 -0.01496 
v 0.031975 0.0095361 -0.014562 
v 0.032032 0.0095615 -0.014671 
v 0.035442 -0.014379 -0.017433 
v 0.03525 -0.014432 -0.017533 
v 0.03213 0.0083664 -0.013599 
v 0.031876 0.0090859 -0.013952 
v 0.035285 -0.014144 -0.016694 
v 0.035132 -0.01419 -0.017083 
v 0.035246 -0.014125 -0.016596 
v 0.035008 -0.014191 -0.016679 
v 0.03176 0.0085402 -0.01319 
v 0.031633 0.0083394 -0.012865 
v 0.034936 -0.013935 -0.016245 
v 0.034811 -0.013946 -0.015857 
v 0.034743 -0.013682 -0.015412 
v 0.031992 0.0076539 -0.012496 
v 0.035094 -0.01361 -0.015368 
v 0.034673 -0.013703 -0.015101 
v 0.03169 0.0071721 -0.011825 
v 0.031595 0.0069854 -0.011425 
v 0.031911 0.0066354 -0.011423 
v 0.031427 0.0064531 -0.010848 
v 0.034188 -0.013191 -0.013769 
v 0.03187 0.0062163 -0.011058 
v 0.031722 0.0057187 -0.01008 
v 0.03158 0.0059925 -0.010436 
v 0.034042 -0.012882 -0.01246 
v 0.034099 -0.01285 -0.012484 
v 0.034258 -0.012572 -0.012404 
v 0.031677 0.0039171 -0.0095437 
v 0.031662 0.0055846 -0.0096364 
v 0.031604 0.0054425 -0.0092584 
v 0.031483 0.0050019 -0.0096126 
v 0.034065 -0.012318 -0.011571 
v 0.031633 0.003599 -0.0095492 
v 0.031646 0.0043194 -0.0094236 
v 0.031591 0.0049884 -0.00903 
v 0.033866 -0.012654 -0.011704 
v 0.033939 -0.01233 -0.011183 
v 0.033904 -0.012596 -0.011649 
v 0.031678 0.0038321 -0.0091725 
v 0.031719 0.0043047 -0.0089438 
v 0.031681 0.0042909 -0.0090382 
v 0.031568 0.0054219 -0.0088597 
v 0.033869 -0.012065 -0.010735 
v 0.033708 -0.012343 -0.010813 
v 0.03362 -0.012386 -0.010805 
v 0.033455 -0.012149 -0.010036 
v 0.031291 0.0030646 -0.0076444 
v 0.033512 -0.012089 -0.0099772 
v 0.033528 -0.011826 -0.0095146 
v 0.03128 0.0026473 -0.0073319 
v 0.033258 -0.011896 -0.0092004 
v 0.031279 0.0021873 -0.0069401 
v 0.033316 -0.011836 -0.0091413 
v 0.033061 -0.011643 -0.0083649 
v 0.03312 -0.011583 -0.0083065 
v 0.03326 -0.011307 -0.0082321 
v 0.032868 -0.011385 -0.007568 
v 0.033066 -0.011051 -0.0073937 
v 0.030935 0.00236 -0.0053874 
v 0.032925 -0.011328 -0.0074696 
v 0.031012 0.002277 -0.0053584 
v 0.031208 0.0030735 -0.0048536 
v 0.031156 0.0031898 -0.0047424 
v 0.032897 -0.011101 -0.0070735 
v 0.032874 -0.010796 -0.0065577 
v 0.032979 -0.010994 -0.0069197 
v 0.032698 -0.011129 -0.0067114 
v 0.032733 -0.011072 -0.0066322 
v 0.032652 -0.011091 -0.0065882 
v 0.030867 0.0034381 -0.0043612 
v 0.030597 0.0041211 -0.0035667 
v 0.032466 -0.010569 -0.0057635 
v 0.032862 -0.010453 -0.0056599 
v 0.030337 0.0044232 -0.0034563 
v 0.030366 0.0051756 -0.0029882 
v 0.030176 0.0050917 -0.0030089 
v 0.03029 0.0056146 -0.0027546 
v 0.030089 0.0061065 -0.0021096 
v 0.032272 -0.010316 -0.0049303 
v 0.029805 0.0062399 -0.0019555 
v 0.030066 0.0064929 -0.0019026 
v 0.032056 -0.010065 -0.0040982 
v 0.031932 -0.010097 -0.0037784 
v 0.032252 -0.0099901 -0.0040275 
v 0.029617 0.0067846 -0.0011749 
v 0.029907 0.0065845 -0.0014846 
v 0.02977 0.0071182 -0.0010609 
v 0.029701 0.0072017 -0.00096758 
v 0.031862 -0.0098116 -0.0032594 
v 0.031969 -0.010007 -0.0036216 
v 0.029832 0.007624 -0.0005525 
v 0.029482 0.0083061 -0.00039037 
v 0.031826 -0.0097414 -0.0028401 
v 0.032007 -0.0094584 -0.0027559 
v 0.029243 0.0082839 -0.00012248 
v 0.031743 -0.0097722 -0.0027568 
v 0.029117 0.0082524 0.00027387 
v 0.031855 -0.0094782 -0.0023989 
v 0.029368 0.0081892 0.00027765 
v 0.03169 -0.0087521 -0.0017849 
v 0.029351 0.007786 0.00073945 
v 0.029068 0.0079717 0.0010265 
v 0.028996 0.008086 0.00097523 
v 0.031583 -0.0084113 -0.0014418 
v 0.031231 -0.0081138 -0.0010386 
v 0.031336 -0.0084552 -0.0013829 
v 0.031436 -0.0077458 -0.00092528 
v 0.03134 -0.0070336 0.00010911 
v 0.029008 0.0073788 0.0025542 
v 0.031033 -0.0071081 0.00040518 
v 0.028808 0.0069886 0.0028698 
v 0.029005 0.0073053 0.0026398 
v 0.028697 0.006861 0.0032342 
v 0.031034 -0.0068228 0.001293 
v 0.031144 -0.0065498 0.001719 
v 0.030348 -0.0069059 0.0011157 
v 0.028414 0.0067265 0.003813 
v 0.030704 -0.0066376 0.002163 
v 0.028939 0.0063953 0.0036491 
v 0.029142 0.0038336 0.0038482 
v 0.029148 0.0044406 0.0036841 
v 0.028888 0.0048533 0.0037333 
v 0.028695 0.0060917 0.0038847 
v 0.028834 0.0048219 0.0037627 
v 0.030363 -0.0067699 0.0027301 
v 0.02868 0.0036061 0.0043903 
v 0.030712 -0.0066713 0.0028752 
v 0.030716 -0.0067257 0.0027862 
v 0.030337 -0.0067189 0.0028437 
v 0.030276 -0.005341 0.0033848 
v 0.03037 -0.0056313 0.0030812 
v 0.029201 0.0029019 0.0043426 
v 0.030167 -0.0060599 0.0032575 
v 0.030178 -0.0052479 0.003448 
v 0.030061 -0.0040406 0.0036708 
v 0.029955 -0.0030647 0.0038641 
v 0.029758 -0.0037502 0.0039758 
v 0.02982 -0.0026651 0.0041937 
v 0.029106 0.00090472 0.0045291 
v 0.029149 0.0013526 0.0044761 
v 0.029739 0.0010993 0.0045003 
v 0.029022 0.0022096 0.0045283 
v 0.029685 -0.0037549 0.004038 
v 0.029509 -0.0023076 0.0043422 
v 0.029701 -0.0022021 0.0043493 
v 0.029418 -0.0019091 0.0046538 
v 0.029122 0.00019688 0.0049876 
v 0.029374 0.00053086 0.0047224 
v 0.029292 -0.0011539 0.0048304 
v 0.029344 1.48e-06 0.0050334 
v 0.029121 -0.00039296 0.0053189 
v 0.029036 7.4852e-05 0.0052963 
v 0.029052 -0.00046574 0.0053315 
v 0.034195 0.0046577 -0.022968 
v 0.034146 0.0046725 -0.022919 
v 0.034155 0.0046373 -0.022906 
v 0.034159 0.0047208 -0.02289 
v 0.033883 0.004634 -0.022759 
v 0.033892 0.0049236 -0.02265 
v 0.034035 0.0050422 -0.022557 
v 0.033922 0.0057314 -0.022422 
v 0.033844 0.0064129 -0.022282 
v 0.034047 0.0023876 -0.022102 
v 0.033952 0.003187 -0.022123 
v 0.034114 0.0036794 -0.022047 
v 0.03397 0.0036339 -0.022285 
v 0.03356 0.006486 -0.021903 
v 0.03353 0.0064623 -0.021564 
v 0.034036 0.002011 -0.021901 
v 0.034209 0.0024287 -0.021797 
v 0.033858 0.0064901 -0.021403 
v 0.033401 0.0067888 -0.021185 
v 0.033181 0.0079656 -0.020985 
v 0.034217 0.0010934 -0.021253 
v 0.034253 0.0015365 -0.021431 
v 0.033982 0.0012238 -0.021875 
v 0.033385 0.0078586 -0.020889 
v 0.033031 0.0085736 -0.020476 
v 0.033416 0.0078844 -0.020731 
v 0.033066 0.0086182 -0.020373 
v 0.034118 0.00030755 -0.021364 
v 0.034121 0.00065543 -0.021574 
v 0.034305 0.00035235 -0.021227 
v 0.034138 0.00077614 -0.021559 
v 0.034291 0.00074564 -0.021183 
v 0.032893 0.0092657 -0.020275 
v 0.034147 -0.00059211 -0.021005 
v 0.034152 -8.5602e-05 -0.021314 
v 0.03431 -0.00027448 -0.020881 
v 0.03422 -0.0014168 -0.020676 
v 0.034239 -0.0017335 -0.020753 
v 0.034328 -0.0010569 -0.020393 
v 0.032622 0.0099445 -0.019109 
v 0.032935 0.0096407 -0.019423 
v 0.032686 0.0097282 -0.019482 
v 0.034805 -0.006607 -0.021154 
v 0.034383 -0.001776 -0.02041 
v 0.03414 -0.001086 -0.020758 
v 0.032456 0.010317 -0.018594 
v 0.034855 -0.0070541 -0.020878 
v 0.035064 -0.0073469 -0.020831 
v 0.034848 -0.006616 -0.021083 
v 0.035028 -0.0069969 -0.020758 
v 0.034322 -0.0035192 -0.020255 
v 0.034302 -0.0026357 -0.020489 
v 0.034459 -0.0026973 -0.020115 
v 0.034129 -0.0022524 -0.020813 
v 0.035152 -0.008235 -0.020502 
v 0.034844 -0.0074271 -0.020903 
v 0.03492 -0.0078723 -0.020614 
v 0.034785 -0.0066766 -0.020319 
v 0.034772 -0.0060328 -0.019905 
v 0.03474 -0.0053625 -0.020123 
v 0.034387 -0.0042289 -0.020052 
v 0.03455 -0.0039726 -0.019944 
v 0.032297 0.010446 -0.017636 
v 0.034937 -0.0091635 -0.020331 
v 0.035185 -0.0091143 -0.020272 
v 0.034954 -0.0087596 -0.020339 
v 0.034964 -0.0069805 -0.020402 
v 0.034811 -0.0064148 -0.019953 
v 0.0349 -0.0067631 -0.02003 
v 0.035058 -0.010394 -0.020201 
v 0.035068 -0.010716 -0.020156 
v 0.035282 -0.010254 -0.020138 
v 0.035174 -0.0095545 -0.020064 
v 0.035215 -0.010558 -0.019415 
v 0.032424 0.010122 -0.017048 
v 0.032343 0.010315 -0.016545 
v 0.035488 -0.013209 -0.019517 
v 0.035458 -0.012862 -0.019556 
v 0.034953 -0.012167 -0.01924 
v 0.032152 0.010396 -0.016925 
v 0.035643 -0.013288 -0.019277 
v 0.031762 0.010083 -0.015077 
v 0.031921 0.010268 -0.015907 
v 0.031942 0.0096354 -0.01467 
v 0.032066 0.0096773 -0.014995 
v 0.035122 -0.014755 -0.01817 
v 0.035185 -0.014745 -0.017974 
v 0.031956 0.009226 -0.014303 
v 0.031685 0.008861 -0.013549 
v 0.031575 0.0085977 -0.013242 
v 0.031495 0.0084821 -0.012908 
v 0.034777 -0.014211 -0.016322 
v 0.034722 -0.014243 -0.016297 
v 0.034583 -0.013958 -0.015488 
v 0.031716 0.0080217 -0.012532 
v 0.0344 -0.013727 -0.015044 
v 0.031687 0.0076461 -0.012231 
v 0.031745 0.007484 -0.012122 
v 0.034797 -0.013616 -0.014921 
v 0.034633 -0.013393 -0.014199 
v 0.034604 -0.013353 -0.014071 
v 0.034438 -0.013139 -0.013363 
v 0.031617 0.0061076 -0.01076 
v 0.031508 0.0061046 -0.010489 
v 0.031308 0.0063151 -0.010628 
v 0.031297 0.0064945 -0.010775 
v 0.034441 -0.013095 -0.013229 
v 0.031515 0.0059778 -0.010362 
v 0.031299 0.0056801 -0.010154 
v 0.033928 -0.012945 -0.012944 
v 0.033803 -0.012957 -0.012557 
v 0.034061 -0.012908 -0.012539 
v 0.031418 0.003898 -0.0095817 
v 0.031636 0.0039226 -0.0098128 
v 0.03158 0.0043096 -0.0097643 
v 0.031481 0.0051953 -0.0096729 
v 0.031476 0.0055424 -0.0099807 
v 0.033733 -0.012692 -0.01211 
v 0.031277 0.0045761 -0.0094673 
v 0.031291 0.0042205 -0.0094649 
v 0.033607 -0.012703 -0.011721 
v 0.033847 -0.012629 -0.011624 
v 0.033539 -0.012439 -0.011276 
v 0.03136 0.0034657 -0.0092387 
v 0.03347 -0.01246 -0.010966 
v 0.031535 0.0034719 -0.0091592 
v 0.033671 -0.012402 -0.010871 
v 0.031236 0.0033175 -0.008547 
v 0.031446 0.0033062 -0.0084588 
v 0.03139 0.00316 -0.0080329 
v 0.031021 0.0029985 -0.0073701 
v 0.031045 0.0026705 -0.0072965 
v 0.031049 0.0023123 -0.0070268 
v 0.031118 0.0020838 -0.0062319 
v 0.030809 0.0023583 -0.0059472 
v 0.032592 -0.011442 -0.0079641 
v 0.030767 0.0024365 -0.0057829 
v 0.030831 0.0026621 -0.0050212 
v 0.030677 0.0027135 -0.005321 
v 0.030451 0.0033653 -0.0048848 
v 0.030771 0.0030417 -0.0048871 
v 0.030509 0.0033962 -0.0047878 
v 0.030659 0.0033753 -0.0044828 
v 0.030509 0.0036734 -0.0040463 
v 0.032247 -0.010908 -0.0059015 
v 0.032229 -0.010882 -0.0058218 
v 0.032306 -0.010848 -0.0058424 
v 0.030176 0.0047316 -0.0031184 
v 0.029961 0.0050628 -0.0030208 
v 0.029888 0.0051404 -0.002951 
v 0.030114 0.0054347 -0.0029215 
v 0.030028 0.0054906 -0.0028609 
v 0.029753 0.0057593 -0.0024962 
v 0.029864 0.0061148 -0.0020997 
v 0.030067 0.0056104 -0.0027675 
v 0.032051 -0.010654 -0.0050666 
v 0.032111 -0.010593 -0.0050063 
v 0.029599 0.0060955 -0.0020503 
v 0.032157 -0.010315 -0.0045364 
v 0.029352 0.0063537 -0.0017221 
v 0.029653 0.0064918 -0.0015763 
v 0.031915 -0.01034 -0.0041727 
v 0.031653 -0.010145 -0.0034229 
v 0.029416 0.0071873 -0.00073647 
v 0.031722 -0.010085 -0.0033341 
v 0.031765 -0.0098371 -0.0029271 
v 0.031659 -0.010102 -0.0032842 
v 0.029296 0.0082626 -0.00044931 
v 0.031533 -0.0098925 -0.0029212 
v 0.031528 -0.0098301 -0.0024969 
v 0.031571 -0.009525 -0.0020798 
v 0.031666 -0.0095547 -0.002423 
v 0.028871 0.0083724 0.00068193 
v 0.031411 -0.0088291 -0.001548 
v 0.031517 -0.00917 -0.0018917 
v 0.029119 0.0080975 0.00065537 
v 0.028794 0.0083215 0.00081835 
v 0.029001 0.0079825 0.0010818 
v 0.031176 -0.0076908 -0.00081573 
v 0.029126 0.0075179 0.0017799 
v 0.031005 -0.0072145 -0.00014865 
v 0.030886 -0.0078228 -0.00060191 
v 0.030884 -0.0071831 0.00024617 
v 0.030667 -0.007233 0.00026933 
v 0.031088 -0.006844 0.00078454 
v 0.028534 0.0071647 0.0029477 
v 0.028447 0.0068744 0.0032865 
v 0.030537 -0.0066176 0.0016136 
v 0.028645 0.0066701 0.0037024 
v 0.030365 -0.0067235 0.0024159 
v 0.030488 -0.0066434 0.0019879 
v 0.028868 0.003882 0.0040258 
v 0.028696 0.00433 0.0037148 
v 0.028687 0.0039441 0.0039617 
v 0.03025 -0.0064022 0.0029218 
v 0.03016 -0.006148 0.0032199 
v 0.028831 0.003118 0.0045966 
v 0.030035 -0.0068388 0.0030082 
v 0.030104 -0.006075 0.0032837 
v 0.030116 -0.0057233 0.0033139 
v 0.029755 -0.0050271 0.0034917 
v 0.029872 -0.0056451 0.0033551 
v 0.029951 -0.0047694 0.003546 
v 0.029646 -0.0045844 0.0038421 
v 0.029851 -0.0041542 0.0036636 
v 0.029599 -0.004213 0.0039223 
v 0.028809 0.0015398 0.0047472 
v 0.029002 0.0020938 0.0045858 
v 0.028911 0.0028477 0.0046162 
v 0.029639 -0.0046759 0.0038048 
v 0.029593 -0.0030394 0.0041652 
v 0.029312 -0.0026641 0.0045131 
v 0.02925 -0.0023295 0.0045995 
v 0.028764 0.0010339 0.0047532 
v 0.028566 0.0030611 0.0049579 
v 0.028535 0.0027948 0.0049972 
v 0.029036 -0.0011537 0.004874 
v 0.029207 -0.00073589 0.0049808 
v 0.029118 -0.00047987 0.0052813 
v 0.028904 0.00041084 0.0050109 
v 0.028965 -0.00084671 0.0051841 
v 0.033661 0.0050827 -0.022933 
v 0.033906 0.0045128 -0.022641 
v 0.033723 0.0049885 -0.022911 
v 0.033772 0.0053509 -0.022563 
v 0.033788 0.0065206 -0.022197 
v 0.03379 0.0028966 -0.022535 
v 0.033782 0.0033262 -0.022446 
v 0.034099 0.0040479 -0.022321 
v 0.033685 0.0044559 -0.022689 
v 0.033357 0.0064975 -0.021999 
v 0.033997 0.0025489 -0.022195 
v 0.033825 0.0027984 -0.022484 
v 0.033844 0.0029206 -0.022459 
v 0.033001 0.0078899 -0.021376 
v 0.034038 0.0016349 -0.021919 
v 0.033226 0.0068485 -0.021543 
v 0.033062 0.0077996 -0.021348 
v 0.033137 0.0082402 -0.020843 
v 0.033948 0.00035178 -0.021693 
v 0.03407 0.00078142 -0.021674 
v 0.033909 0.0010919 -0.021948 
v 0.032822 0.0086424 -0.020551 
v 0.033935 -0.00013532 -0.021493 
v 0.03262 0.0096382 -0.02031 
v 0.032761 0.0096986 -0.019855 
v 0.03252 0.010029 -0.019747 
v 0.03403 -0.0014696 -0.021144 
v 0.034198 -0.0018283 -0.02083 
v 0.034059 -0.0013771 -0.021105 
v 0.032507 0.010033 -0.0194 
v 0.032521 0.010312 -0.018987 
v 0.032354 0.010723 -0.01892 
v 0.032331 0.01072 -0.01931 
v 0.032262 0.0111 -0.019282 
v 0.034573 -0.0065398 -0.021165 
v 0.034647 -0.0068693 -0.02123 
v 0.03483 -0.0066871 -0.021112 
v 0.034285 -0.0027567 -0.020503 
v 0.034233 -0.0026325 -0.020603 
v 0.034062 -0.0023015 -0.02091 
v 0.032306 0.010661 -0.018528 
v 0.032248 0.011104 -0.018846 
v 0.034692 -0.0077428 -0.020968 
v 0.034706 -0.006997 -0.02118 
v 0.034788 -0.0065547 -0.021085 
v 0.034378 -0.005934 -0.020766 
v 0.034504 -0.0061832 -0.02074 
v 0.034296 -0.0047905 -0.020461 
v 0.034147 -0.004018 -0.020425 
v 0.034282 -0.0031051 -0.020293 
v 0.032187 0.011008 -0.018457 
v 0.032095 0.011371 -0.018539 
v 0.034733 -0.0086003 -0.020697 
v 0.034901 -0.0083227 -0.020602 
v 0.03468 -0.007842 -0.02091 
v 0.034782 -0.0066415 -0.020729 
v 0.034583 -0.0057551 -0.020245 
v 0.034665 -0.0063152 -0.020307 
v 0.034199 -0.0039786 -0.020345 
v 0.032404 0.010251 -0.018224 
v 0.031965 0.010785 -0.017407 
v 0.032212 0.010579 -0.017691 
v 0.032064 0.010966 -0.018083 
v 0.03229 0.010485 -0.017827 
v 0.032225 0.010623 -0.018169 
v 0.034909 -0.010325 -0.020619 
v 0.034993 -0.010002 -0.020159 
v 0.034733 -0.0087152 -0.020632 
v 0.034948 -0.010308 -0.020497 
v 0.034983 -0.0096411 -0.020084 
v 0.034777 -0.0095888 -0.020372 
v 0.035257 -0.013276 -0.019372 
v 0.035232 -0.012886 -0.019607 
v 0.034909 -0.012564 -0.019353 
v 0.035146 -0.012565 -0.019331 
v 0.03516 -0.013467 -0.018686 
v 0.034878 -0.01302 -0.019278 
v 0.035151 -0.013267 -0.01928 
v 0.031556 0.010419 -0.015368 
v 0.034872 -0.013951 -0.018354 
v 0.034764 -0.013529 -0.018375 
v 0.031861 0.0099873 -0.015049 
v 0.031515 0.0098927 -0.014655 
v 0.035124 -0.015084 -0.018017 
v 0.03494 -0.014761 -0.018322 
v 0.031746 0.0096601 -0.014677 
v 0.034871 -0.015178 -0.017743 
v 0.031687 0.0094919 -0.014304 
v 0.031375 0.009499 -0.014041 
v 0.035044 -0.014844 -0.017642 
v 0.03495 -0.014524 -0.017211 
v 0.031656 0.0091315 -0.013959 
v 0.031312 0.0088192 -0.013185 
v 0.034531 -0.014287 -0.01638 
v 0.034741 -0.014269 -0.016377 
v 0.034412 -0.014053 -0.015947 
v 0.031196 0.008388 -0.012566 
v 0.031489 0.0083174 -0.012716 
v 0.031005 0.0081595 -0.012165 
v 0.034545 -0.014015 -0.015541 
v 0.03452 -0.013973 -0.015437 
v 0.03142 0.0074712 -0.011839 
v 0.031451 0.0076867 -0.012226 
v 0.034382 -0.013444 -0.014603 
v 0.031177 0.0073526 -0.011505 
v 0.034231 -0.013449 -0.01422 
v 0.031388 0.0070797 -0.011484 
v 0.031192 0.0069342 -0.011117 
v 0.03112 0.0077628 -0.011792 
v 0.031017 0.0059393 -0.010118 
v 0.033768 -0.013223 -0.013023 
v 0.033712 -0.013255 -0.012999 
v 0.031172 0.0055065 -0.0097638 
v 0.031083 0.0058945 -0.010135 
v 0.033573 -0.01297 -0.012188 
v 0.033517 -0.013001 -0.012163 
v 0.031357 0.0038287 -0.0094802 
v 0.031086 0.0044955 -0.0091117 
v 0.031033 0.0049672 -0.0092274 
v 0.033379 -0.012716 -0.011353 
v 0.031294 0.0033926 -0.0089182 
v 0.031245 0.003736 -0.0091822 
v 0.031168 0.0041049 -0.0091589 
v 0.031145 0.0036976 -0.0088294 
v 0.031025 0.00408 -0.0087814 
v 0.030894 0.0045157 -0.0087763 
v 0.030888 0.0053234 -0.0093545 
v 0.033314 -0.012731 -0.011302 
v 0.030872 0.0040052 -0.0084092 
v 0.030773 0.0044005 -0.0084079 
v 0.033723 -0.012079 -0.01035 
v 0.031154 0.0032402 -0.0081363 
v 0.031018 0.0036236 -0.0084523 
v 0.033078 -0.012185 -0.010072 
v 0.033138 -0.012207 -0.010476 
v 0.031082 0.0031437 -0.0077499 
v 0.033436 -0.012123 -0.009956 
v 0.03083 0.0031705 -0.0076622 
v 0.033239 -0.011871 -0.0091201 
v 0.033325 -0.011573 -0.0086799 
v 0.032746 -0.011701 -0.0088071 
v 0.030757 0.0029051 -0.0070131 
v 0.030899 0.0022215 -0.0063816 
v 0.033008 -0.011605 -0.0082667 
v 0.030449 0.0030026 -0.0053296 
v 0.032846 -0.011365 -0.0074516 
v 0.030549 0.0030254 -0.005005 
v 0.030338 0.0037054 -0.0043901 
v 0.030069 0.0040004 -0.0039821 
v 0.030275 0.0037357 -0.004024 
v 0.030239 0.0039868 -0.0036661 
v 0.030082 0.0043519 -0.0035395 
v 0.029998 0.0040523 -0.0040366 
v 0.029839 0.0043752 -0.003574 
v 0.029807 0.0054248 -0.0026439 
v 0.029579 0.0053885 -0.0026177 
v 0.031582 -0.010453 -0.0046644 
v 0.029539 0.0068861 -0.0010653 
v 0.031386 -0.0102 -0.0038297 
v 0.029429 0.0075944 -0.00063668 
v 0.031462 -0.010126 -0.0033222 
v 0.028728 0.0085755 -0.00020507 
v 0.029052 0.008234 -0.00050126 
v 0.028958 0.0085542 -0.00011999 
v 0.028673 0.0088947 -8.9993e-05 
v 0.031511 -0.0098837 -0.0025876 
v 0.031465 -0.0098455 -0.0024494 
v 0.031332 -0.0096058 -0.0020807 
v 0.031111 -0.0096874 -0.0021362 
v 0.028715 0.008849 1.6685e-05 
v 0.028397 0.0088128 0.00064972 
v 0.028775 0.0085014 0.00062436 
v 0.031253 -0.0092634 -0.0016618 
v 0.031147 -0.0089053 -0.00148 
v 0.031057 -0.0085323 -0.0011448 
v 0.030783 -0.0086306 -0.0010723 
v 0.030719 -0.0082517 -0.00074772 
v 0.030983 -0.0081586 -0.00097973 
v 0.028805 0.0076668 0.0013123 
v 0.030729 -0.0074765 -7.8713e-05 
v 0.030767 -0.0074995 -0.00015708 
v 0.028463 0.0075084 0.0017409 
v 0.028357 0.0073613 0.0024256 
v 0.028764 0.0073275 0.0025608 
v 0.02874 0.0074872 0.001777 
v 0.030589 -0.0078555 -0.00026501 
v 0.028249 0.0071779 0.0031796 
v 0.028181 0.007044 0.0035899 
v 0.028124 0.0070136 0.0037001 
v 0.030295 -0.0066467 0.0016239 
v 0.030028 -0.0067455 0.0022238 
v 0.028593 0.004715 0.0037547 
v 0.028357 0.0043288 0.0039495 
v 0.028604 0.005951 0.0039238 
v 0.028127 0.0065522 0.0039408 
v 0.028338 0.0050234 0.0037863 
v 0.028388 0.0064799 0.0039488 
v 0.029772 -0.0068593 0.002765 
v 0.028443 0.0042001 0.0039681 
v 0.02816 0.003825 0.0042581 
v 0.029746 -0.0069143 0.0031156 
v 0.029717 -0.0064706 0.0032147 
v 0.029742 -0.0068692 0.0032716 
v 0.02999 -0.006477 0.0031655 
v 0.029889 -0.0060761 0.0032726 
v 0.029433 -0.0050022 0.0038163 
v 0.028365 0.0035681 0.0047212 
v 0.029554 -0.0045694 0.0039173 
v 0.029364 -0.0046452 0.0039631 
v 0.029486 -0.0038432 0.0040384 
v 0.029288 -0.0037533 0.0040321 
v 0.02839 0.00044495 0.0049649 
v 0.02844 0.0018247 0.0048561 
v 0.02922 -0.0043022 0.0042662 
v 0.02932 -0.0042794 0.0042097 
v 0.029271 -0.0027581 0.00449 
v 0.029245 -0.0026684 0.0045607 
v 0.0293 -0.0019048 0.004711 
v 0.028935 -0.0019254 0.0046715 
v 0.029079 -0.0015125 0.0047709 
v 0.0288 -0.0012648 0.0050694 
v 0.028816 0.00041088 0.0050369 
v 0.033619 0.0046623 -0.023384 
v 0.033563 0.0047003 -0.023429 
v 0.033647 0.004958 -0.023043 
v 0.03355 0.0041435 -0.022745 
v 0.033694 0.0045488 -0.023025 
v 0.033445 0.0041587 -0.022854 
v 0.033547 0.0054281 -0.022636 
v 0.033367 0.0058225 -0.022837 
v 0.033699 0.0037625 -0.022455 
v 0.033706 0.0041217 -0.022432 
v 0.033423 0.0063866 -0.02238 
v 0.033712 0.001577 -0.022307 
v 0.033888 0.0019829 -0.022191 
v 0.033821 0.0024517 -0.022277 
v 0.0331 0.0067739 -0.021945 
v 0.032919 0.0071972 -0.021641 
v 0.033094 0.0072074 -0.021529 
v 0.032834 0.0078088 -0.021478 
v 0.033692 0.0011789 -0.022111 
v 0.033735 0.00078635 -0.022065 
v 0.03388 0.0012356 -0.022014 
v 0.033863 0.0015965 -0.022008 
v 0.032639 0.0086367 -0.020988 
v 0.03264 0.008788 -0.020841 
v 0.032979 0.0080712 -0.02123 
v 0.033732 0.00032976 -0.021844 
v 0.033904 0.00074316 -0.02174 
v 0.032479 0.009701 -0.020658 
v 0.032347 0.010126 -0.020388 
v 0.03228 0.010554 -0.020181 
v 0.033984 -0.00051827 -0.021433 
v 0.032309 0.010593 -0.019767 
v 0.032478 0.010096 -0.019886 
v 0.03201 0.011638 -0.019601 
v 0.032136 0.011485 -0.020005 
v 0.032033 0.011643 -0.020023 
v 0.034016 -0.0018433 -0.020959 
v 0.033897 -0.0021491 -0.021295 
v 0.03378 -0.0013899 -0.021396 
v 0.033988 -0.0013431 -0.021221 
v 0.033838 -0.00093118 -0.021535 
v 0.033994 -0.00097034 -0.02115 
v 0.032394 0.010352 -0.019445 
v 0.032174 0.011514 -0.019199 
v 0.0322 0.011253 -0.019646 
v 0.032145 0.011572 -0.019061 
v 0.031868 0.01192 -0.019144 
v 0.03391 -0.0026068 -0.021023 
v 0.034067 -0.0021572 -0.020941 
v 0.034141 -0.0063287 -0.021216 
v 0.034602 -0.0069893 -0.021193 
v 0.03434 -0.0067086 -0.02117 
v 0.034332 -0.0062694 -0.02118 
v 0.034291 -0.0061855 -0.021112 
v 0.034367 -0.0062353 -0.021106 
v 0.034126 -0.0030788 -0.020615 
v 0.034057 -0.0026984 -0.020691 
v 0.032013 0.011469 -0.018457 
v 0.031957 0.011826 -0.019125 
v 0.034471 -0.0074471 -0.020978 
v 0.034014 -0.0046296 -0.020592 
v 0.034111 -0.0035241 -0.020399 
v 0.033953 -0.0035212 -0.020735 
v 0.034422 -0.007928 -0.020714 
v 0.031881 0.011315 -0.018042 
v 0.03483 -0.010378 -0.02053 
v 0.031923 0.010964 -0.017682 
v 0.031695 0.01129 -0.017698 
v 0.031667 0.011146 -0.017345 
v 0.034912 -0.010746 -0.020517 
v 0.034943 -0.010648 -0.020551 
v 0.034829 -0.010018 -0.020462 
v 0.0346 -0.01037 -0.020271 
v 0.034511 -0.009627 -0.020216 
v 0.031787 0.010809 -0.016959 
v 0.031568 0.011212 -0.017319 
v 0.034673 -0.01082 -0.020277 
v 0.034979 -0.010833 -0.019751 
v 0.034989 -0.01092 -0.019387 
v 0.034977 -0.012936 -0.019518 
v 0.035147 -0.011422 -0.019106 
v 0.034588 -0.011498 -0.019245 
v 0.034735 -0.014771 -0.018469 
v 0.034518 -0.014391 -0.018497 
v 0.034919 -0.015126 -0.018132 
v 0.034911 -0.014404 -0.018375 
v 0.031447 0.0095698 -0.014336 
v 0.031453 0.010019 -0.01471 
v 0.03457 -0.014939 -0.017494 
v 0.034804 -0.014876 -0.017475 
v 0.031386 0.0093786 -0.01394 
v 0.034382 -0.014641 -0.016881 
v 0.034606 -0.014308 -0.016782 
v 0.034693 -0.014569 -0.017182 
v 0.031505 0.0089921 -0.013562 
v 0.031056 0.0089084 -0.013317 
v 0.034286 -0.014401 -0.016442 
v 0.031276 0.0085056 -0.0129 
v 0.034093 -0.014148 -0.01561 
v 0.034326 -0.014034 -0.015546 
v 0.034193 -0.013805 -0.015119 
v 0.034108 -0.013744 -0.01464 
v 0.03405 -0.013838 -0.014775 
v 0.030842 0.0077904 -0.011838 
v 0.033932 -0.013533 -0.013942 
v 0.033861 -0.013822 -0.014353 
v 0.034001 -0.013546 -0.014279 
v 0.031034 0.0067911 -0.010771 
v 0.030779 0.0064278 -0.01047 
v 0.030995 0.0064023 -0.010457 
v 0.033731 -0.01328 -0.013078 
v 0.033521 -0.013298 -0.013081 
v 0.033994 -0.013204 -0.013365 
v 0.030979 0.0055309 -0.0097671 
v 0.030766 0.0057384 -0.0097387 
v 0.033536 -0.013027 -0.012243 
v 0.033206 -0.012812 -0.011815 
v 0.030642 0.0048671 -0.0087603 
v 0.033339 -0.012773 -0.011407 
v 0.030572 0.0047666 -0.0086569 
v 0.033219 -0.012466 -0.010887 
v 0.032849 -0.012605 -0.010653 
v 0.030864 0.0035442 -0.0080576 
v 0.032798 -0.012303 -0.010144 
v 0.030527 0.0038063 -0.0077013 
v 0.030429 0.0037881 -0.0072646 
v 0.032942 -0.011955 -0.0096445 
v 0.030612 0.0033925 -0.0073247 
v 0.032565 -0.011981 -0.0088895 
v 0.032823 -0.011956 -0.0092393 
v 0.030644 0.0028789 -0.0065892 
v 0.030558 0.0033231 -0.0069346 
v 0.030422 0.003671 -0.0068654 
v 0.030386 0.0036397 -0.0064961 
v 0.030503 0.003255 -0.006543 
v 0.030287 0.004028 -0.0064452 
v 0.032507 -0.012013 -0.0088646 
v 0.032607 -0.011725 -0.008436 
v 0.0306 0.0027679 -0.0061835 
v 0.030424 0.0031874 -0.0061582 
v 0.030161 0.0044161 -0.0063995 
v 0.030498 0.0028058 -0.0058312 
v 0.030337 0.0031531 -0.0057996 
v 0.03018 0.0034978 -0.0057333 
v 0.03028 0.0035692 -0.0061152 
v 0.03237 -0.011728 -0.0080535 
v 0.032312 -0.011759 -0.0080282 
v 0.030102 0.003457 -0.005342 
v 0.032356 -0.011194 -0.007138 
v 0.030373 0.0030874 -0.0053981 
v 0.030216 0.0034079 -0.0049209 
v 0.032011 -0.011223 -0.0067668 
v 0.032308 -0.011194 -0.006789 
v 0.032176 -0.011473 -0.0072176 
v 0.030111 0.0037265 -0.0044932 
v 0.030013 0.0034572 -0.0049786 
v 0.029816 0.0040864 -0.0044104 
v 0.03193 -0.010967 -0.0063454 
v 0.032473 -0.01085 -0.0061954 
v 0.032322 -0.010584 -0.0053805 
v 0.029797 0.0047037 -0.0031374 
v 0.029504 0.0046562 -0.0032133 
v 0.031999 -0.010615 -0.0049664 
v 0.029435 0.0057173 -0.0022217 
v 0.029336 0.0054131 -0.0025894 
v 0.029104 0.0063768 -0.001674 
v 0.031832 -0.010402 -0.004259 
v 0.031801 -0.010363 -0.0041329 
v 0.028948 0.0064078 -0.001307 
v 0.028754 0.0071895 -0.00082186 
v 0.029147 0.0067202 -0.0012171 
v 0.028726 0.0067091 -0.00096565 
v 0.029071 0.0070905 -0.00081713 
v 0.028935 0.0077726 -0.00065758 
v 0.031179 -0.010224 -0.0034439 
v 0.031105 -0.0099578 -0.0030098 
v 0.028746 0.0082486 -0.00055313 
v 0.028441 0.0085452 -0.00024604 
v 0.031301 -0.0099123 -0.0029649 
v 0.031284 -0.0098841 -0.0025517 
v 0.030913 -0.0097179 -0.002178 
v 0.030833 -0.0097118 -0.0018428 
v 0.028523 0.0087553 0.00071639 
v 0.028227 0.0086769 0.0010344 
v 0.031048 -0.009601 -0.0017205 
v 0.028498 0.00836 0.0010102 
v 0.030917 -0.0092808 -0.001293 
v 0.030891 -0.0089229 -0.0012074 
v 0.030648 -0.0090269 -0.00095467 
v 0.028492 0.0078808 0.0013793 
v 0.030537 -0.0090016 -0.00085597 
v 0.030324 -0.0079475 -0.00028143 
v 0.027906 0.0075587 0.0030457 
v 0.028207 0.0077212 0.0019201 
v 0.030393 -0.0075582 0.00018312 
v 0.030442 -0.0071839 0.00035173 
v 0.030011 -0.0071667 0.0007742 
v 0.030156 -0.007259 0.00058222 
v 0.030348 -0.0069492 0.00069436 
v 0.027965 0.0074582 0.0031778 
v 0.027892 0.0071402 0.003587 
v 0.028089 0.0071161 0.003593 
v 0.028029 0.0052627 0.0040674 
v 0.028138 0.0046392 0.003976 
v 0.028341 0.0041777 0.0040257 
v 0.028053 0.0046597 0.0040353 
v 0.027867 0.0062681 0.0041914 
v 0.02959 -0.0069279 0.0034252 
v 0.029665 -0.0061287 0.0032802 
v 0.028488 0.0037816 0.0043867 
v 0.028064 0.0035273 0.0050088 
v 0.029449 -0.0066252 0.003491 
v 0.029495 -0.0069451 0.0034184 
v 0.029224 -0.0055788 0.0039789 
v 0.029544 -0.0057424 0.0036264 
v 0.029108 -0.0051182 0.0041574 
v 0.029285 -0.0043806 0.0042095 
v 0.029054 -0.0038698 0.0042387 
v 0.028364 0.00096502 0.0047251 
v 0.028289 0.0031509 0.0050169 
v 0.029241 -0.0054549 0.0040046 
v 0.029015 -0.0043597 0.004255 
v 0.029245 -0.004185 0.0042387 
v 0.028896 -0.0032025 0.0043805 
v 0.028719 -0.0028386 0.0044783 
v 0.02916 -0.0031571 0.004162 
v 0.029049 -0.002647 0.0045192 
v 0.028702 -0.0020845 0.0046506 
v 0.028863 -0.0015683 0.0047702 
v 0.028389 2.7534e-05 0.0052743 
v 0.028104 0.0020427 0.0051968 
v 0.02855 -0.0016178 0.0050706 
v 0.028742 -0.001105 0.0051655 
v 0.028629 -0.0016555 0.0049821 
v 0.028993 -0.0001041 0.0053369 
v 0.033532 0.004666 -0.023443 
v 0.033581 0.0046503 -0.023492 
v 0.033556 0.0046304 -0.023426 
v 0.033322 0.0045318 -0.02318 
v 0.033315 0.0046016 -0.023239 
v 0.03328 0.0049652 -0.023166 
v 0.033213 0.0064417 -0.022765 
v 0.033384 0.0054706 -0.02296 
v 0.033347 0.0037209 -0.02286 
v 0.033509 0.0035982 -0.022542 
v 0.033402 0.0033322 -0.022879 
v 0.033502 0.0040173 -0.022741 
v 0.032733 0.0076536 -0.022242 
v 0.033646 0.0025111 -0.022579 
v 0.03358 0.002964 -0.022609 
v 0.033156 0.0065412 -0.022415 
v 0.033023 0.0068823 -0.021935 
v 0.03305 0.0067846 -0.022081 
v 0.03277 0.007607 -0.022208 
v 0.03343 0.0020219 -0.022482 
v 0.033822 0.0020641 -0.022288 
v 0.032847 0.0072201 -0.02225 
v 0.03281 0.0075604 -0.02188 
v 0.03269 0.0078955 -0.021841 
v 0.032728 0.0082611 -0.021379 
v 0.032467 0.0086947 -0.021361 
v 0.033519 0.00076217 -0.022216 
v 0.033543 0.001152 -0.022402 
v 0.032451 0.0096421 -0.020796 
v 0.032487 0.0087954 -0.021247 
v 0.032137 0.010974 -0.020537 
v 0.033813 -0.00045737 -0.021816 
v 0.033767 -2.8099e-05 -0.021828 
v 0.032225 0.010607 -0.020592 
v 0.032207 0.010933 -0.020213 
v 0.032096 0.011592 -0.020115 
v 0.032148 0.011289 -0.020163 
v 0.032028 0.011307 -0.020527 
v 0.031929 0.011399 -0.020461 
v 0.033635 -0.00083671 -0.021974 
v 0.031629 0.011645 -0.019712 
v 0.033692 -0.0026395 -0.021201 
v 0.033878 -0.0017318 -0.021284 
v 0.033734 -0.0017511 -0.021628 
v 0.031662 0.011931 -0.019267 
v 0.033921 -0.0030623 -0.021034 
v 0.03377 -0.0042732 -0.02098 
v 0.03383 -0.004272 -0.020886 
v 0.033921 -0.0039926 -0.020565 
v 0.033683 -0.003831 -0.021179 
v 0.031775 0.011833 -0.018518 
v 0.03438 -0.0070752 -0.020983 
v 0.034389 -0.0075455 -0.020914 
v 0.034139 -0.0075787 -0.020783 
v 0.034173 -0.0071413 -0.020997 
v 0.034007 -0.0058581 -0.020807 
v 0.03428 -0.0053697 -0.020625 
v 0.033859 -0.0048029 -0.020659 
v 0.031693 0.011708 -0.018061 
v 0.03422 -0.0083231 -0.020778 
v 0.034243 -0.0088154 -0.020534 
v 0.034483 -0.008347 -0.020687 
v 0.031416 0.01161 -0.017668 
v 0.034342 -0.009673 -0.020485 
v 0.034518 -0.0092022 -0.020437 
v 0.034278 -0.009513 -0.020578 
v 0.034464 -0.0087803 -0.02045 
v 0.034349 -0.01045 -0.020304 
v 0.034553 -0.009976 -0.020234 
v 0.031272 0.011102 -0.016876 
v 0.034561 -0.010936 -0.019907 
v 0.034411 -0.011452 -0.019591 
v 0.031515 0.010752 -0.016605 
v 0.031376 0.011075 -0.016953 
v 0.031205 0.010934 -0.016194 
v 0.034753 -0.012916 -0.019607 
v 0.034692 -0.012625 -0.019458 
v 0.03458 -0.012862 -0.019918 
v 0.034627 -0.01217 -0.01935 
v 0.034616 -0.011034 -0.019502 
v 0.034444 -0.013221 -0.018716 
v 0.03439 -0.013727 -0.018467 
v 0.034841 -0.013179 -0.0187 
v 0.031021 0.010834 -0.015481 
v 0.034739 -0.015008 -0.018471 
v 0.030974 0.010685 -0.01492 
v 0.031197 0.010342 -0.014793 
v 0.034691 -0.015237 -0.018171 
v 0.034452 -0.015349 -0.017874 
v 0.031199 0.0098882 -0.014348 
v 0.034634 -0.015244 -0.017784 
v 0.03448 -0.014662 -0.017259 
v 0.031145 0.009383 -0.013925 
v 0.030895 0.0092858 -0.013633 
v 0.034342 -0.014936 -0.017337 
v 0.031168 0.0090366 -0.01368 
v 0.031073 0.0097647 -0.013952 
v 0.034182 -0.014751 -0.016939 
v 0.034095 -0.014692 -0.016464 
v 0.030773 0.0087753 -0.012739 
v 0.033989 -0.014496 -0.016102 
v 0.031016 0.0087133 -0.012834 
v 0.030712 0.0086282 -0.012544 
v 0.030976 0.0084107 -0.012559 
v 0.03419 -0.014372 -0.016027 
v 0.033952 -0.014425 -0.015685 
v 0.033763 -0.01418 -0.015221 
v 0.033888 -0.014441 -0.015634 
v 0.034022 -0.014135 -0.015273 
v 0.033843 -0.013875 -0.014427 
v 0.031064 0.0073968 -0.011513 
v 0.03359 -0.013906 -0.0144 
v 0.033797 -0.013838 -0.014304 
v 0.033686 -0.013574 -0.013904 
v 0.033374 -0.013637 -0.013563 
v 0.033471 -0.013667 -0.013979 
v 0.030785 0.0067606 -0.010755 
v 0.033276 -0.013412 -0.013143 
v 0.033597 -0.013318 -0.013483 
v 0.033402 -0.013064 -0.012648 
v 0.030713 0.0062959 -0.010156 
v 0.0307 0.0058737 -0.0098177 
v 0.030472 0.006229 -0.010081 
v 0.033327 -0.013045 -0.012246 
v 0.030417 0.0057315 -0.0094018 
v 0.030684 0.0054585 -0.0094528 
v 0.033014 -0.013145 -0.011973 
v 0.030254 0.0056003 -0.008727 
v 0.03059 0.0053175 -0.0090516 
v 0.032813 -0.012893 -0.01111 
v 0.032989 -0.012561 -0.010982 
v 0.030386 0.0044443 -0.0084437 
v 0.030342 0.0051735 -0.0086827 
v 0.030363 0.004818 -0.0086673 
v 0.032849 -0.012837 -0.011057 
v 0.032793 -0.012869 -0.011032 
v 0.03057 0.0043682 -0.0083678 
v 0.03033 0.0042872 -0.0080659 
v 0.032903 -0.012501 -0.010506 
v 0.03061 0.0039725 -0.0081016 
v 0.032656 -0.012579 -0.010219 
v 0.032728 -0.01229 -0.0098075 
v 0.032593 -0.012596 -0.010169 
v 0.030127 0.0045081 -0.0072476 
v 0.030241 0.004229 -0.0076345 
v 0.032482 -0.012331 -0.0097698 
v 0.030241 0.0041715 -0.0072228 
v 0.030323 0.0040434 -0.0068498 
v 0.03003 0.0049008 -0.0071844 
v 0.030223 0.0044635 -0.0068171 
v 0.032527 -0.012038 -0.008944 
v 0.032198 -0.011822 -0.0085124 
v 0.029991 0.0048303 -0.0067662 
v 0.030161 0.0039716 -0.006041 
v 0.029933 0.0042386 -0.0056437 
v 0.030029 0.003843 -0.0056663 
v 0.030059 0.0043945 -0.0060086 
v 0.032331 -0.011785 -0.0081094 
v 0.032405 -0.011464 -0.0075747 
v 0.029741 0.0046674 -0.005626 
v 0.032134 -0.011531 -0.0072719 
v 0.032001 -0.01157 -0.0076802 
v 0.02992 0.0038298 -0.0053066 
v 0.032111 -0.011488 -0.0071671 
v 0.029855 0.0039927 -0.0045309 
v 0.029941 0.0036709 -0.0046076 
v 0.029843 0.0038089 -0.0049139 
v 0.029708 0.0043641 -0.0039607 
v 0.029408 0.00463 -0.0036575 
v 0.029633 0.0044 -0.0036069 
v 0.031518 -0.011049 -0.0056461 
v 0.029333 0.004685 -0.0035708 
v 0.031498 -0.011024 -0.0055667 
v 0.031598 -0.010736 -0.0051378 
v 0.031555 -0.010992 -0.0055912 
v 0.031736 -0.010712 -0.0055088 
v 0.029201 0.0049748 -0.0027839 
v 0.029593 0.0050044 -0.0027625 
v 0.029274 0.0053448 -0.0026138 
v 0.029363 0.0053047 -0.0026699 
v 0.031302 -0.010771 -0.0047305 
v 0.03136 -0.010739 -0.0047556 
v 0.029275 0.0060378 -0.0018099 
v 0.031124 -0.010544 -0.0039749 
v 0.029001 0.0063853 -0.0016185 
v 0.031164 -0.010486 -0.0039192 
v 0.031105 -0.010518 -0.0038941 
v 0.030929 -0.01029 -0.0031389 
v 0.028476 0.0088755 -0.00013175 
v 0.030966 -0.010232 -0.0030836 
v 0.02858 0.0088647 0.00029954 
v 0.028588 0.0089432 -6.2766e-05 
v 0.028267 0.0088983 -3.0631e-05 
v 0.030734 -0.010036 -0.002303 
v 0.030772 -0.0099792 -0.0022488 
v 0.030709 -0.0099925 -0.0021978 
v 0.030703 -0.0094153 -0.0013591 
v 0.028241 0.008344 0.0010744 
v 0.028272 0.0079717 0.0013031 
v 0.027928 0.0085638 0.001323 
v 0.030604 -0.0091278 -0.00095449 
v 0.027908 0.0078091 0.0016926 
v 0.030401 -0.0094275 -0.0010277 
v 0.030512 -0.0086113 -0.00077941 
v 0.030271 -0.0087356 -0.00052618 
v 0.030248 -0.0088311 -0.00054691 
v 0.030466 -0.0082471 -0.0006562 
v 0.030164 -0.0087242 -0.00043667 
v 0.030102 -0.0079835 -0.00027779 
v 0.028152 0.0078145 0.0017631 
v 0.030028 -0.0076892 7.0815e-05 
v 0.030057 -0.0073642 0.00049453 
v 0.030089 -0.0067129 0.0014872 
v 0.02766 0.0073715 0.0036055 
v 0.02758 0.0065307 0.0042108 
v 0.027843 0.0069633 0.003924 
v 0.028137 0.0041744 0.0040146 
v 0.027663 0.0059633 0.0041712 
v 0.02793 0.0040788 0.0042609 
v 0.028026 0.0037036 0.0046277 
v 0.027843 0.0041108 0.0043056 
v 0.027824 0.0037085 0.0046178 
v 0.027738 0.0035925 0.0049657 
v 0.029393 -0.0061907 0.0035547 
v 0.029314 -0.0058354 0.0036774 
v 0.028156 0.0019617 0.0051334 
v 0.028262 0.0015871 0.004817 
v 0.029072 -0.0067112 0.0039872 
v 0.029154 -0.0063461 0.0038569 
v 0.028869 -0.0056529 0.004402 
v 0.029065 -0.0059154 0.0039605 
v 0.029128 -0.0054964 0.0041164 
v 0.02865 -0.0053083 0.0046758 
v 0.029125 -0.0046892 0.0041686 
v 0.028992 -0.0039268 0.0042779 
v 0.028111 0.00078291 0.0049787 
v 0.028098 0.00035387 0.0052559 
v 0.027969 0.001675 0.0051262 
v 0.02801 0.0029262 0.0052797 
v 0.028499 -0.0024185 0.0048249 
v 0.028306 -0.0015536 0.0053321 
v 0.028509 -0.0012222 0.0051445 
v 0.028018 0.00022081 0.0056147 
v 0.028383 -0.00028171 0.005314 
v 0.028245 -0.0017899 0.0053394 
v 0.028079 -0.00032933 0.0055969 
v 0.033148 0.0047257 -0.023977 
v 0.033179 0.0047265 -0.023935 
v 0.033067 0.0051505 -0.023918 
v 0.033121 0.0051772 -0.023831 
v 0.033145 0.0045992 -0.023919 
v 0.033137 0.0046099 -0.023554 
v 0.033165 0.0051157 -0.023462 
v 0.033067 0.005758 -0.023423 
v 0.032985 0.006103 -0.023693 
v 0.033091 0.0059348 -0.023028 
v 0.032816 0.0062121 -0.022947 
v 0.033042 0.0063916 -0.022899 
v 0.032988 0.0065582 -0.022791 
v 0.033234 0.0029554 -0.023018 
v 0.033399 0.002833 -0.022682 
v 0.033384 0.0032104 -0.022903 
v 0.033341 0.0033618 -0.022947 
v 0.032728 0.0064402 -0.022632 
v 0.032896 0.0068414 -0.022429 
v 0.032947 0.0064785 -0.022851 
v 0.032591 0.0071445 -0.022457 
v 0.032737 0.0073241 -0.02235 
v 0.033266 0.0016717 -0.022852 
v 0.033407 0.0024923 -0.022714 
v 0.032518 0.0079798 -0.02219 
v 0.032482 0.007956 -0.022232 
v 0.032624 0.0079934 -0.021837 
v 0.032515 0.0083141 -0.021484 
v 0.032142 0.0098065 -0.021557 
v 0.032052 0.010657 -0.021398 
v 0.0335 0.0013275 -0.022496 
v 0.033304 0.0011975 -0.022592 
v 0.033325 0.0016712 -0.022778 
v 0.032319 0.0096341 -0.02121 
v 0.032321 0.0088125 -0.021669 
v 0.032247 0.010163 -0.021081 
v 0.032078 0.01034 -0.021464 
v 0.032183 0.010563 -0.02102 
v 0.032005 0.010743 -0.021393 
v 0.0321 0.010964 -0.020968 
v 0.031917 0.010997 -0.021091 
v 0.033463 -0.00042969 -0.0223 
v 0.033554 0.00035207 -0.022174 
v 0.031846 0.011306 -0.020928 
v 0.033441 -0.00090115 -0.022115 
v 0.033569 -0.00016225 -0.021961 
v 0.033699 -0.0018778 -0.021655 
v 0.033666 -0.0017215 -0.021733 
v 0.031605 0.011641 -0.020085 
v 0.033521 -0.0026428 -0.021541 
v 0.033524 -0.0029872 -0.021596 
v 0.031474 0.011896 -0.019366 
v 0.031425 0.012265 -0.019164 
v 0.033604 -0.0037975 -0.021318 
v 0.033552 -0.0034853 -0.021335 
v 0.03373 -0.0033795 -0.021235 
v 0.033566 -0.0031099 -0.021522 
v 0.033585 -0.0029874 -0.021498 
v 0.031268 0.012537 -0.018833 
v 0.031556 0.01221 -0.01882 
v 0.033955 -0.0070511 -0.021391 
v 0.03397 -0.0074452 -0.021429 
v 0.033823 -0.0043996 -0.020879 
v 0.033675 -0.0047014 -0.020983 
v 0.031513 0.012132 -0.018408 
v 0.034045 -0.007446 -0.021321 
v 0.034097 -0.0067289 -0.021051 
v 0.033756 -0.0058939 -0.020923 
v 0.033872 -0.0051731 -0.020695 
v 0.03131 0.012502 -0.018661 
v 0.034085 -0.0090951 -0.020903 
v 0.034066 -0.008803 -0.020857 
v 0.034218 -0.0079523 -0.020736 
v 0.034026 -0.0078827 -0.021113 
v 0.031398 0.012091 -0.018048 
v 0.034137 -0.0091403 -0.020842 
v 0.031378 0.011248 -0.017345 
v 0.031123 0.011999 -0.017678 
v 0.034656 -0.010743 -0.020337 
v 0.034258 -0.010823 -0.020308 
v 0.034349 -0.010079 -0.020273 
v 0.031092 0.011156 -0.017002 
v 0.031021 0.011081 -0.016676 
v 0.034484 -0.012408 -0.019743 
v 0.034246 -0.012179 -0.01978 
v 0.034717 -0.012983 -0.019477 
v 0.034354 -0.014708 -0.018879 
v 0.034516 -0.014769 -0.01858 
v 0.034185 -0.013525 -0.018819 
v 0.030869 0.010689 -0.014704 
v 0.034551 -0.015223 -0.018526 
v 0.034546 -0.015029 -0.018598 
v 0.034511 -0.015553 -0.01823 
v 0.034159 -0.01536 -0.017596 
v 0.030802 0.010111 -0.013938 
v 0.034275 -0.014954 -0.017275 
v 0.034306 -0.015056 -0.01743 
v 0.030796 0.0097003 -0.013659 
v 0.030584 0.0092837 -0.013343 
v 0.030807 0.0089243 -0.013268 
v 0.030541 0.009092 -0.012964 
v 0.03385 -0.014772 -0.016177 
v 0.030484 0.0090637 -0.012854 
v 0.030449 0.0091665 -0.012959 
v 0.033905 -0.01452 -0.015796 
v 0.033675 -0.014523 -0.015731 
v 0.030858 0.0082876 -0.012215 
v 0.030311 0.0082921 -0.012309 
v 0.030569 0.0081847 -0.011931 
v 0.033687 -0.01392 -0.014813 
v 0.033476 -0.014211 -0.014837 
v 0.033369 -0.014015 -0.014475 
v 0.033228 -0.014061 -0.014149 
v 0.030471 0.0069166 -0.011263 
v 0.033281 -0.013957 -0.014001 
v 0.030525 0.0066163 -0.010429 
v 0.033173 -0.013761 -0.013639 
v 0.030266 0.0066687 -0.010491 
v 0.030274 0.0063291 -0.010189 
v 0.030246 0.0061014 -0.0097337 
v 0.030468 0.0058742 -0.009797 
v 0.033181 -0.013383 -0.012728 
v 0.032943 -0.013436 -0.012387 
v 0.033084 -0.013159 -0.012312 
v 0.032895 -0.013532 -0.012498 
v 0.030167 0.0062038 -0.0097409 
v 0.032769 -0.013187 -0.011935 
v 0.030084 0.0060114 -0.0090729 
v 0.033074 -0.012815 -0.011411 
v 0.030159 0.0050657 -0.0083449 
v 0.029966 0.0059477 -0.0086136 
v 0.032589 -0.012917 -0.011101 
v 0.032483 -0.012678 -0.010679 
v 0.030249 0.0046964 -0.0083644 
v 0.030038 0.005044 -0.0079615 
v 0.030168 0.0046592 -0.0080051 
v 0.02989 0.0054482 -0.0079149 
v 0.029993 0.0050132 -0.0075931 
v 0.032638 -0.012634 -0.010293 
v 0.030095 0.0046411 -0.0076105 
v 0.029831 0.0053543 -0.007506 
v 0.029796 0.0052033 -0.0070433 
v 0.032393 -0.012076 -0.0093491 
v 0.032303 -0.012061 -0.0089349 
v 0.031985 -0.012113 -0.0085372 
v 0.029819 0.0047493 -0.0060243 
v 0.029561 0.0050911 -0.0060275 
v 0.031879 -0.011916 -0.0081756 
v 0.032122 -0.011802 -0.0081114 
v 0.031809 -0.011903 -0.0078392 
v 0.029687 0.0041293 -0.0048057 
v 0.029634 0.0044526 -0.0052031 
v 0.029467 0.0044463 -0.0045656 
v 0.031646 -0.011593 -0.0069216 
v 0.031608 -0.01165 -0.0069748 
v 0.031472 -0.011343 -0.0064713 
v 0.031786 -0.011317 -0.0068476 
v 0.029612 0.004125 -0.0044862 
v 0.029489 0.0044007 -0.0041119 
v 0.031717 -0.011302 -0.0065091 
v 0.031813 -0.010968 -0.0059409 
v 0.031383 -0.011087 -0.0060508 
v 0.031322 -0.010796 -0.0048111 
v 0.031188 -0.010834 -0.0052162 
v 0.029012 0.0056608 -0.002239 
v 0.031112 -0.010814 -0.0048141 
v 0.030991 -0.010582 -0.0043824 
v 0.028872 0.006045 -0.0017785 
v 0.031375 -0.01049 -0.0042951 
v 0.02877 0.0063202 -0.0013857 
v 0.027995 0.0085336 -0.00024852 
v 0.03091 -0.010265 -0.003059 
v 0.030671 -0.010339 -0.0031561 
v 0.028236 0.0088575 -0.00014467 
v 0.030602 -0.010073 -0.0027092 
v 0.030978 -0.0099721 -0.0026227 
v 0.027905 0.0088259 0.00023541 
v 0.030574 -0.0097331 -0.0017883 
v 0.030353 -0.0098298 -0.0018716 
v 0.027745 0.0086903 0.0012031 
v 0.030348 -0.0097481 -0.0014569 
v 0.030488 -0.0094735 -0.0013838 
v 0.027968 0.0081695 0.0013607 
v 0.030337 -0.0090871 -0.00084933 
v 0.027366 0.0077813 0.001571 
v 0.029918 -0.0084421 -0.00012601 
v 0.029896 -0.0085364 -0.00014633 
v 0.029984 -0.0087917 -0.00044691 
v 0.030181 -0.0083575 -0.00040771 
v 0.029824 -0.0080939 -2.9521e-05 
v 0.027497 0.0078661 0.0029151 
v 0.029775 -0.0076573 0.00014672 
v 0.029894 -0.0067256 0.0014795 
v 0.027355 0.0077557 0.0035097 
v 0.027602 0.0075021 0.0034663 
v 0.027327 0.0073276 0.0038947 
v 0.029709 -0.0067468 0.0014428 
v 0.027576 0.0069946 0.0039498 
v 0.027849 0.0045413 0.0040299 
v 0.027538 0.0049566 0.0040629 
v 0.027767 0.0049821 0.0040441 
v 0.027397 0.0061229 0.0042147 
v 0.027311 0.0068606 0.0042355 
v 0.027327 0.0065004 0.0042649 
v 0.029015 -0.0069129 0.0026599 
v 0.027565 0.0039585 0.0046373 
v 0.029256 -0.0070024 0.0033602 
v 0.029177 -0.0067361 0.003757 
v 0.029026 -0.0070297 0.0037231 
v 0.028962 -0.0070579 0.0037599 
v 0.029035 -0.0063057 0.0040176 
v 0.028987 -0.0067718 0.0041532 
v 0.028845 -0.006026 0.0042825 
v 0.028788 -0.0048043 0.0044757 
v 0.028807 -0.0043285 0.0042544 
v 0.028366 -0.0027903 0.0044809 
v 0.028459 -0.0025112 0.0048016 
v 0.028052 0.00075884 0.0050582 
v 0.028 0.0011273 0.0050844 
v 0.027524 0.00279 0.0055879 
v 0.027457 0.0030618 0.0056128 
v 0.02769 0.003273 0.0053917 
v 0.027787 0.0034984 0.0052406 
v 0.028836 -0.00642 0.0042498 
v 0.02861 -0.0056886 0.0047034 
v 0.028432 -0.0024226 0.0048736 
v 0.028173 -0.0020774 0.0049857 
v 0.028408 -0.0020498 0.0049557 
v 0.027952 0.00063685 0.0053628 
v 0.027837 0.0006227 0.0056876 
v 0.027876 0.0010079 0.0053881 
v 0.027767 0.0013969 0.0054362 
v 0.027645 0.0018311 0.0054903 
v 0.028511 -0.0053905 0.0047675 
v 0.028062 -0.0018478 0.0053202 
v 0.028187 -0.0015121 0.0054799 
v 0.027728 0.00024596 0.0059768 
v 0.027733 0.00097592 0.0057635 
v 0.027622 0.00090723 0.006117 
v 0.027966 -0.0015918 0.00573 
v 0.027944 -0.0017634 0.0057264 
v 0.027749 -0.0011557 0.005804 
v 0.027697 -0.00049901 0.0059134 
v 0.027622 0.00052994 0.0061131 
v 0.027488 0.0012044 0.0062532 
v 0.027527 0.0012373 0.0061869 
v 0.032985 0.0042102 -0.023653 
v 0.032982 0.0041521 -0.023315 
v 0.033106 0.0044321 -0.023183 
v 0.032885 0.0061877 -0.023297 
v 0.032553 0.0064671 -0.022952 
v 0.032519 0.0068473 -0.022825 
v 0.033017 0.0028764 -0.023451 
v 0.033067 0.0030276 -0.02339 
v 0.033094 0.0039164 -0.022974 
v 0.03269 0.0067627 -0.022551 
v 0.032367 0.0074895 -0.022422 
v 0.032272 0.0079075 -0.022353 
v 0.033239 0.0020418 -0.022819 
v 0.033044 0.001953 -0.022921 
v 0.033001 0.0024438 -0.023176 
v 0.03324 0.0025146 -0.023074 
v 0.032379 0.0083179 -0.021848 
v 0.032166 0.0083774 -0.021934 
v 0.032227 0.0090294 -0.021727 
v 0.032003 0.0093779 -0.021738 
v 0.031966 0.010703 -0.02147 
v 0.031807 0.010475 -0.021591 
v 0.031523 0.011263 -0.021429 
v 0.033189 1.0429e-05 -0.02275 
v 0.033171 0.00039883 -0.022686 
v 0.033348 0.00080624 -0.022545 
v 0.033335 0.00031796 -0.022346 
v 0.033132 0.00078162 -0.022696 
v 0.033295 0.0015374 -0.022815 
v 0.031771 0.011044 -0.021368 
v 0.033444 -0.00055214 -0.022325 
v 0.033227 -0.00046778 -0.02249 
v 0.033218 -0.00012643 -0.022712 
v 0.033395 -0.00040932 -0.022415 
v 0.033402 -5.7327e-05 -0.02231 
v 0.033255 3.59e-07 -0.022658 
v 0.03158 0.011325 -0.021037 
v 0.0335 -0.0013076 -0.02206 
v 0.033477 -0.0017766 -0.021897 
v 0.03353 -0.0021673 -0.021793 
v 0.031236 0.0119 -0.019765 
v 0.033363 -0.0026251 -0.021901 
v 0.031356 0.011905 -0.01969 
v 0.033616 -0.006719 -0.021778 
v 0.033976 -0.0066017 -0.021626 
v 0.033916 -0.0062501 -0.0216 
v 0.033939 -0.0065312 -0.021849 
v 0.033477 -0.004712 -0.021391 
v 0.033574 -0.0043055 -0.021124 
v 0.03361 -0.0039282 -0.021277 
v 0.033433 -0.0038332 -0.021654 
v 0.031241 0.012579 -0.018706 
v 0.0338 -0.0074387 -0.021486 
v 0.033599 -0.0071724 -0.0215 
v 0.033694 -0.0062171 -0.021701 
v 0.03386 -0.0062076 -0.021259 
v 0.034045 -0.0083579 -0.021064 
v 0.033626 -0.0059271 -0.021307 
v 0.033658 -0.0052094 -0.020817 
v 0.033773 -0.0083657 -0.020928 
v 0.031146 0.012426 -0.018109 
v 0.034163 -0.0099032 -0.020622 
v 0.034077 -0.0092059 -0.02085 
v 0.030845 0.011941 -0.017355 
v 0.033896 -0.010471 -0.020408 
v 0.03388 -0.010093 -0.020413 
v 0.034144 -0.010035 -0.020563 
v 0.031107 0.011533 -0.017306 
v 0.033968 -0.010957 -0.02007 
v 0.030938 0.011424 -0.016954 
v 0.030756 0.011814 -0.016947 
v 0.030818 0.011381 -0.016598 
v 0.03434 -0.012893 -0.02004 
v 0.034288 -0.012564 -0.019877 
v 0.030917 0.010986 -0.016131 
v 0.030701 0.011689 -0.016564 
v 0.034475 -0.012973 -0.019767 
v 0.034216 -0.014739 -0.018994 
v 0.034304 -0.014638 -0.018962 
v 0.03423 -0.014038 -0.018847 
v 0.034424 -0.013106 -0.019132 
v 0.033814 -0.013178 -0.019268 
v 0.030671 0.011317 -0.016158 
v 0.03434 -0.015214 -0.018665 
v 0.034161 -0.015551 -0.018702 
v 0.030667 0.010717 -0.014802 
v 0.03053 0.011069 -0.015215 
v 0.030434 0.010712 -0.014727 
v 0.030682 0.010481 -0.014315 
v 0.034302 -0.015613 -0.01833 
v 0.033957 -0.015715 -0.017967 
v 0.034063 -0.01571 -0.01837 
v 0.030568 0.010049 -0.013882 
v 0.030372 0.010201 -0.014032 
v 0.034248 -0.015626 -0.01792 
v 0.033928 -0.015418 -0.017623 
v 0.034043 -0.015036 -0.017067 
v 0.034043 -0.015095 -0.0174 
v 0.033732 -0.01514 -0.01709 
v 0.034038 -0.014787 -0.016599 
v 0.033676 -0.014871 -0.01664 
v 0.030276 0.0095929 -0.01328 
v 0.033831 -0.014826 -0.016251 
v 0.033545 -0.014882 -0.016251 
v 0.033785 -0.014789 -0.016128 
v 0.033462 -0.014618 -0.015807 
v 0.03046 0.008701 -0.012599 
v 0.033562 -0.014273 -0.015315 
v 0.030597 0.0081308 -0.011896 
v 0.03342 -0.014306 -0.014971 
v 0.030457 0.0072953 -0.011574 
v 0.03323 -0.014291 -0.014551 
v 0.033174 -0.014325 -0.014528 
v 0.033034 -0.014038 -0.013715 
v 0.032977 -0.014072 -0.013692 
v 0.032821 -0.013837 -0.012953 
v 0.03284 -0.013784 -0.012878 
v 0.032979 -0.013507 -0.012804 
v 0.033085 -0.013703 -0.013165 
v 0.030001 0.006526 -0.009997 
v 0.032776 -0.0138 -0.01283 
v 0.032652 -0.013538 -0.012419 
v 0.029776 0.0062882 -0.0087691 
v 0.029742 0.0064238 -0.009075 
v 0.032879 -0.013452 -0.012336 
v 0.032679 -0.012931 -0.011515 
v 0.029691 0.0061273 -0.0082244 
v 0.029999 0.0054988 -0.0083217 
v 0.02961 0.0063132 -0.0083074 
v 0.032272 -0.012969 -0.010703 
v 0.029624 0.0057326 -0.0074956 
v 0.029724 0.0057972 -0.0078506 
v 0.032385 -0.012664 -0.010266 
v 0.029485 0.0056177 -0.006995 
v 0.029453 0.0061284 -0.0074341 
v 0.032267 -0.012425 -0.0098452 
v 0.032183 -0.012387 -0.0094434 
v 0.029725 0.0053437 -0.0071337 
v 0.032071 -0.012174 -0.0090158 
v 0.03172 -0.012246 -0.0083237 
v 0.031739 -0.012192 -0.0082499 
v 0.02943 0.0048879 -0.0051834 
v 0.029462 0.0050387 -0.0055903 
v 0.029307 0.0048973 -0.0048387 
v 0.029101 0.005257 -0.0050684 
v 0.031869 -0.011573 -0.0072771 
v 0.031474 -0.011689 -0.0073807 
v 0.029267 0.0047553 -0.0044127 
v 0.029117 0.0049058 -0.0047828 
v 0.031583 -0.011607 -0.0068706 
v 0.031376 -0.011675 -0.0069673 
v 0.028971 0.0048631 -0.0041875 
v 0.03116 -0.011407 -0.0061303 
v 0.031257 -0.011436 -0.0065465 
v 0.029199 0.0047261 -0.0039525 
v 0.028854 0.0050401 -0.0036589 
v 0.029082 0.0046965 -0.003284 
v 0.031062 -0.011182 -0.0057108 
v 0.031308 -0.011067 -0.0056489 
v 0.028791 0.0049997 -0.003239 
v 0.028919 0.0049509 -0.0028171 
v 0.030967 -0.011152 -0.0052956 
v 0.028996 0.0052742 -0.0024093 
v 0.028645 0.0052133 -0.0025014 
v 0.028416 0.0059426 -0.0019792 
v 0.028622 0.0059599 -0.0018885 
v 0.030869 -0.010928 -0.004879 
v 0.030799 -0.010915 -0.0045409 
v 0.028317 0.0062839 -0.0018239 
v 0.028269 0.0063289 -0.0014446 
v 0.030796 -0.010327 -0.0035439 
v 0.028224 0.006572 -0.0010958 
v 0.02852 0.0062888 -0.001431 
v 0.028082 0.0079054 -0.00078608 
v 0.028425 0.0080733 -0.00069194 
v 0.030599 -0.010662 -0.0036776 
v 0.03058 -0.010637 -0.0035977 
v 0.030636 -0.010605 -0.0036225 
v 0.030403 -0.010408 -0.0028413 
v 0.030252 -0.010146 -0.0023835 
v 0.030511 -0.010066 -0.0023322 
v 0.030378 -0.010366 -0.0027367 
v 0.030442 -0.010351 -0.0027866 
v 0.027537 0.0090572 0.00050306 
v 0.030245 -0.0101 -0.0021423 
v 0.030298 -0.0098099 -0.0015265 
v 0.030185 -0.010089 -0.0019408 
v 0.02758 0.0090399 0.0006602 
v 0.030065 -0.0098125 -0.0014266 
v 0.030284 -0.0097626 -0.0014051 
v 0.02996 -0.0095914 -0.0010826 
v 0.030152 -0.0095201 -0.0010375 
v 0.027717 0.0076793 0.0024475 
v 0.026966 0.0076509 0.0021872 
v 0.030065 -0.0091462 -0.000606 
v 0.02987 -0.0095402 -0.00072236 
v 0.029813 -0.0092069 -0.00055465 
v 0.029843 -0.0084896 -8.5536e-05 
v 0.029579 -0.0081407 1.057e-05 
v 0.027379 0.0079059 0.0029402 
v 0.027068 0.0078568 0.0027439 
v 0.027468 0.0056341 0.0041304 
v 0.027086 0.0069496 0.0042044 
v 0.029047 -0.0068173 0.0020677 
v 0.027568 0.00446 0.0042812 
v 0.027255 0.005228 0.0043179 
v 0.027166 0.0058635 0.0044137 
v 0.027336 0.0040692 0.0045626 
v 0.027501 0.0036202 0.0049852 
v 0.027251 0.003938 0.0049011 
v 0.028729 -0.0070798 0.0037588 
v 0.028288 -0.0044582 0.0044392 
v 0.0287 -0.0039264 0.0042896 
v 0.028348 -0.0031796 0.0043519 
v 0.027226 0.0034195 0.005369 
v 0.027458 0.0034625 0.0053347 
v 0.028821 -0.006856 0.0041283 
v 0.028523 -0.0052114 0.0047266 
v 0.028536 -0.0044826 0.0044799 
v 0.028553 -0.0048429 0.0045177 
v 0.027989 -0.0025234 0.0048549 
v 0.028213 -0.0024541 0.004851 
v 0.027884 -0.0022302 0.005222 
v 0.027592 0.0013705 0.005811 
v 0.027554 0.0019632 0.0055458 
v 0.027234 0.002905 0.0056119 
v 0.027448 0.0028852 0.0056435 
v 0.028788 -0.0067616 0.0042539 
v 0.028473 -0.0067175 0.0045052 
v 0.028667 -0.0060699 0.0046051 
v 0.02855 -0.0064754 0.0045264 
v 0.027991 -0.0018572 0.0056204 
v 0.027949 -0.0021457 0.0052177 
v 0.027389 0.0014482 0.0057619 
v 0.027778 -0.0019019 0.0056233 
v 0.027516 0.00085453 0.0063949 
v 0.027285 0.00085037 0.0064001 
v 0.032286 0.0061942 -0.023829 
v 0.032858 0.0062117 -0.023697 
v 0.032921 0.0046309 -0.023993 
v 0.032998 0.0030541 -0.02348 
v 0.032736 0.0036124 -0.023507 
v 0.032952 0.0042151 -0.023722 
v 0.032937 0.0037451 -0.023408 
v 0.032686 0.004152 -0.023774 
v 0.032309 0.0061838 -0.023452 
v 0.032422 0.0068541 -0.022904 
v 0.032866 0.002002 -0.023254 
v 0.032939 0.0016854 -0.023256 
v 0.032897 0.0016629 -0.023328 
v 0.032471 0.0069367 -0.022815 
v 0.032385 0.0071911 -0.022516 
v 0.032253 0.0072816 -0.022789 
v 0.033104 0.0013236 -0.02298 
v 0.031959 0.008627 -0.022241 
v 0.031733 0.010136 -0.021988 
v 0.031675 0.01036 -0.021936 
v 0.031586 0.010621 -0.021635 
v 0.033079 -0.0004949 -0.022781 
v 0.033027 -0.00033864 -0.022879 
v 0.032943 0.00031583 -0.022874 
v 0.032986 0.00083059 -0.02301 
v 0.033155 0.0011689 -0.022881 
v 0.033368 -0.0016476 -0.022468 
v 0.03305 -0.00093944 -0.022622 
v 0.033279 -0.00088805 -0.022462 
v 0.033177 -0.0029078 -0.022083 
v 0.033181 -0.0024817 -0.022347 
v 0.033361 -0.002166 -0.022209 
v 0.033319 -0.0020767 -0.022332 
v 0.033293 -0.0043136 -0.021758 
v 0.033396 -0.0033644 -0.021662 
v 0.033197 -0.0034693 -0.021776 
v 0.03335 -0.0030228 -0.021685 
v 0.030913 0.01224 -0.019357 
v 0.031273 0.011987 -0.019639 
v 0.031384 0.012194 -0.019292 
v 0.033513 -0.0066299 -0.021849 
v 0.033746 -0.0065518 -0.021894 
v 0.033455 -0.0057895 -0.021612 
v 0.033394 -0.0058361 -0.021712 
v 0.033319 -0.0051132 -0.021578 
v 0.033275 -0.0046907 -0.021579 
v 0.031313 0.012315 -0.019177 
v 0.033481 -0.0052485 -0.021232 
v 0.030704 0.012833 -0.018527 
v 0.031016 0.012587 -0.018674 
v 0.030637 0.012845 -0.018313 
v 0.033813 -0.0079746 -0.021167 
v 0.033551 -0.007971 -0.021237 
v 0.033786 -0.0075444 -0.021422 
v 0.033638 -0.0091452 -0.020997 
v 0.033838 -0.0088278 -0.020905 
v 0.033582 -0.0084504 -0.020949 
v 0.030842 0.012379 -0.017747 
v 0.030553 0.012684 -0.017682 
v 0.030721 0.012796 -0.018335 
v 0.033679 -0.010014 -0.020732 
v 0.033703 -0.0092208 -0.020935 
v 0.033839 -0.0092423 -0.020681 
v 0.033701 -0.010115 -0.020703 
v 0.033744 -0.010073 -0.020668 
v 0.030576 0.012267 -0.017315 
v 0.034103 -0.012917 -0.020114 
v 0.034119 -0.013001 -0.019907 
v 0.033871 -0.012588 -0.020268 
v 0.034072 -0.012579 -0.019997 
v 0.034022 -0.012157 -0.019826 
v 0.034259 -0.011455 -0.019705 
v 0.033734 -0.011089 -0.020057 
v 0.030632 0.011756 -0.016524 
v 0.030407 0.011632 -0.016122 
v 0.030337 0.011763 -0.016179 
v 0.030601 0.011371 -0.016103 
v 0.030305 0.011493 -0.015528 
v 0.030214 0.011582 -0.015532 
v 0.0339 -0.014797 -0.019059 
v 0.030238 0.011458 -0.015363 
v 0.033936 -0.015642 -0.01876 
v 0.033902 -0.015207 -0.019042 
v 0.034153 -0.015154 -0.018992 
v 0.030435 0.011153 -0.015196 
v 0.030453 0.011023 -0.014992 
v 0.030368 0.010574 -0.014374 
v 0.033704 -0.015461 -0.017569 
v 0.030263 0.010064 -0.013658 
v 0.033725 -0.015391 -0.017517 
v 0.033848 -0.01514 -0.017449 
v 0.029999 0.010345 -0.013632 
v 0.030261 0.0091927 -0.012962 
v 0.033517 -0.015148 -0.016716 
v 0.030102 0.009459 -0.012913 
v 0.029944 0.0093919 -0.012603 
v 0.033285 -0.014951 -0.015935 
v 0.029996 0.0084894 -0.012259 
v 0.030212 0.0086643 -0.012554 
v 0.029911 0.0089215 -0.012244 
v 0.029861 0.0094657 -0.012544 
v 0.030192 0.0090528 -0.012619 
v 0.033391 -0.014603 -0.015469 
v 0.033322 -0.014893 -0.015881 
v 0.030247 0.0077326 -0.011963 
v 0.030036 0.0078748 -0.012275 
v 0.033133 -0.014648 -0.015418 
v 0.030042 0.0074355 -0.012072 
v 0.030213 0.0080873 -0.01193 
v 0.030146 0.0080986 -0.011998 
v 0.030214 0.0081615 -0.011971 
v 0.033214 -0.014344 -0.014624 
v 0.033058 -0.014388 -0.01501 
v 0.030162 0.0071141 -0.011255 
v 0.032983 -0.014368 -0.01461 
v 0.033017 -0.014091 -0.013789 
v 0.029827 0.006659 -0.010524 
v 0.030361 0.0067937 -0.010914 
v 0.032738 -0.014138 -0.013775 
v 0.033031 -0.013808 -0.013313 
v 0.029946 0.0065843 -0.010081 
v 0.032536 -0.013893 -0.012953 
v 0.032363 -0.01357 -0.012033 
v 0.029616 0.0064768 -0.009488 
v 0.032258 -0.013372 -0.011671 
v 0.03247 -0.013242 -0.011609 
v 0.032554 -0.01328 -0.01201 
v 0.02953 0.0064449 -0.0090447 
v 0.032358 -0.013029 -0.011181 
v 0.032187 -0.01336 -0.011336 
v 0.029554 0.0061875 -0.0078652 
v 0.02936 0.0065247 -0.0077858 
v 0.029358 0.0066126 -0.0081659 
v 0.032007 -0.013102 -0.01049 
v 0.032215 -0.013064 -0.010838 
v 0.032025 -0.013049 -0.010416 
v 0.029138 0.006811 -0.0073177 
v 0.029301 0.0065238 -0.0074443 
v 0.032164 -0.012773 -0.010341 
v 0.029093 0.0067694 -0.0070341 
v 0.029147 0.0063953 -0.0070479 
v 0.032076 -0.012715 -0.0098672 
v 0.031831 -0.012794 -0.0095796 
v 0.031812 -0.012849 -0.0096543 
v 0.02936 0.0056552 -0.0067262 
v 0.029285 0.0059955 -0.0070609 
v 0.029051 0.0067348 -0.0069777 
v 0.031766 -0.012811 -0.0095306 
v 0.031899 -0.012505 -0.0091698 
v 0.03197 -0.012517 -0.0095053 
v 0.029276 0.0054553 -0.0060034 
v 0.029129 0.0059092 -0.0065758 
v 0.028896 0.0058142 -0.0057073 
v 0.029077 0.0060143 -0.0066401 
v 0.031565 -0.012291 -0.0087096 
v 0.031928 -0.012208 -0.0086716 
v 0.031468 -0.012276 -0.0082972 
v 0.029148 0.0052906 -0.0052089 
v 0.031675 -0.012208 -0.0082007 
v 0.03135 -0.012038 -0.0078765 
v 0.028904 0.00565 -0.0053011 
v 0.031564 -0.011944 -0.0078012 
v 0.028805 0.0055307 -0.004756 
v 0.028745 0.0056499 -0.0048943 
v 0.028954 0.005211 -0.0047794 
v 0.031066 -0.011726 -0.0065685 
v 0.030871 -0.011473 -0.0057327 
v 0.028563 0.0056103 -0.0035058 
v 0.030765 -0.011276 -0.0053715 
v 0.028435 0.0057024 -0.0031762 
v 0.02868 0.0050554 -0.0029138 
v 0.030681 -0.011301 -0.0050654 
v 0.028543 0.0056217 -0.0023594 
v 0.028535 0.0053325 -0.0027848 
v 0.028284 0.0058811 -0.0025638 
v 0.028289 0.0059623 -0.0022834 
v 0.030728 -0.011206 -0.004954 
v 0.028195 0.0060845 -0.0023101 
v 0.030867 -0.010584 -0.0039781 
v 0.028016 0.0065769 -0.001538 
v 0.030465 -0.0107 -0.0040823 
v 0.027952 0.0066774 -0.0013686 
v 0.028111 0.0070145 -0.00098431 
v 0.028052 0.0065986 -0.0014104 
v 0.028023 0.0070085 -0.00092949 
v 0.03027 -0.010447 -0.0032472 
v 0.027817 0.0068983 -0.00071974 
v 0.028022 0.0082011 -0.00067231 
v 0.027919 0.0079521 -0.00075234 
v 0.029858 -0.0099477 -0.0015864 
v 0.030076 -0.0098836 -0.0015753 
v 0.029786 -0.0098658 -0.001112 
v 0.027692 0.0082314 0.0013083 
v 0.027647 0.0085687 0.0013239 
v 0.029634 -0.0096466 -0.00071069 
v 0.029568 -0.0093156 -0.00034641 
v 0.029751 -0.0088798 -0.00023628 
v 0.02965 -0.0088087 -0.00013451 
v 0.02746 0.0079021 0.0027879 
v 0.029497 -0.0078025 0.00031655 
v 0.029596 -0.0073593 0.0005316 
v 0.029239 -0.007749 0.00038174 
v 0.029428 -0.006806 0.0013592 
v 0.028847 -0.0067986 0.0017241 
v 0.027048 0.0073277 0.0039368 
v 0.027028 0.0067723 0.0045049 
v 0.028706 -0.0070516 0.0035582 
v 0.027121 0.0043213 0.00457 
v 0.027327 0.0044174 0.0043228 
v 0.027276 0.0047583 0.0043221 
v 0.027084 0.0063001 0.004486 
v 0.027034 0.0043629 0.0046171 
v 0.028812 -0.0071124 0.0035673 
v 0.028432 -0.0068563 0.0040338 
v 0.028619 -0.0068612 0.0041124 
v 0.02806 -0.0028739 0.0046888 
v 0.027811 -0.0029661 0.0046982 
v 0.027198 0.0037953 0.0052941 
v 0.028136 -0.0053729 0.0046705 
v 0.028338 -0.0048699 0.0044878 
v 0.027332 0.0019084 0.0055563 
v 0.027186 0.0016889 0.0058294 
v 0.027035 0.0024482 0.0058429 
v 0.027168 0.0037272 0.0053937 
v 0.028555 -0.0068499 0.0044124 
v 0.027752 -0.0026371 0.0050498 
v 0.027668 -0.0025314 0.0051978 
v 0.027028 0.0016638 0.0061726 
v 0.027043 0.0020712 0.0058657 
v 0.027421 0.00048219 0.0060925 
v 0.027644 0.0001425 0.0060196 
v 0.027267 5.1102e-05 0.0059605 
v 0.027298 0.0013053 0.0061614 
v 0.027081 0.0011727 0.006478 
v 0.027104 0.00078593 0.0063378 
v 0.026929 0.0016408 0.0064697 
v 0.02699 0.0015062 0.0065006 
v 0.026915 0.0015404 0.0065309 
v 0.032873 0.0050581 -0.023972 
v 0.032906 0.0060718 -0.023779 
v 0.032627 0.00337 -0.023838 
v 0.032802 0.0030158 -0.023572 
v 0.032604 0.0032758 -0.023856 
v 0.032547 0.0037324 -0.023823 
v 0.03218 0.0073104 -0.022867 
v 0.032042 0.0069641 -0.023007 
v 0.031823 0.0084194 -0.022654 
v 0.032081 0.0079751 -0.022712 
v 0.031825 0.0082089 -0.022808 
v 0.032905 0.0011914 -0.023094 
v 0.032739 0.0013815 -0.023428 
v 0.032919 0.0015674 -0.023282 
v 0.032625 0.0023152 -0.023343 
v 0.031818 0.008943 -0.022256 
v 0.031648 0.010197 -0.022032 
v 0.03144 0.010671 -0.021908 
v 0.032843 -9.7717e-05 -0.023178 
v 0.032811 2.0775e-05 -0.023228 
v 0.032777 0.00084333 -0.023424 
v 0.031303 0.010988 -0.021618 
v 0.031227 0.011298 -0.021477 
v 0.031498 0.010972 -0.021539 
v 0.03289 -0.0011979 -0.02306 
v 0.032905 -0.00082442 -0.022949 
v 0.032831 -0.00047261 -0.022992 
v 0.032871 -6.187e-06 -0.023143 
v 0.033135 -0.0016298 -0.022638 
v 0.032927 -0.001353 -0.022984 
v 0.032958 -0.0012197 -0.022946 
v 0.031501 0.011331 -0.020617 
v 0.032955 -0.0029258 -0.022232 
v 0.033149 -0.0021221 -0.022389 
v 0.031052 0.011566 -0.020246 
v 0.031082 0.011299 -0.0207 
v 0.033008 -0.0033979 -0.022119 
v 0.033203 -0.0030508 -0.021975 
v 0.033105 -0.0045716 -0.021978 
v 0.033249 -0.0041795 -0.021833 
v 0.033204 -0.0038121 -0.021808 
v 0.033509 -0.0062817 -0.021795 
v 0.033315 -0.0062081 -0.022149 
v 0.03313 -0.0051762 -0.021699 
v 0.030691 0.012581 -0.019225 
v 0.03338 -0.0070984 -0.021867 
v 0.030864 0.012557 -0.018908 
v 0.030537 0.012841 -0.018896 
v 0.033356 -0.0079751 -0.021376 
v 0.033389 -0.007538 -0.021544 
v 0.033516 -0.0075279 -0.021299 
v 0.033661 -0.0092626 -0.020971 
v 0.033591 -0.0087928 -0.020977 
v 0.03342 -0.0084589 -0.021284 
v 0.033515 -0.010147 -0.020786 
v 0.033861 -0.0096468 -0.020673 
v 0.033715 -0.010917 -0.020398 
v 0.033511 -0.010589 -0.02053 
v 0.030143 0.012594 -0.016947 
v 0.030297 0.012559 -0.017202 
v 0.033817 -0.012987 -0.019929 
v 0.033907 -0.012952 -0.020173 
v 0.033909 -0.013023 -0.019951 
v 0.03357 -0.01273 -0.01993 
v 0.033779 -0.012172 -0.01995 
v 0.033621 -0.01221 -0.020338 
v 0.033533 -0.011463 -0.02026 
v 0.033736 -0.011529 -0.019821 
v 0.030058 0.012463 -0.01652 
v 0.030357 0.012154 -0.016567 
v 0.030058 0.011944 -0.015841 
v 0.030006 0.011582 -0.015473 
v 0.029977 0.01199 -0.015815 
v 0.033532 -0.013768 -0.018975 
v 0.033947 -0.013697 -0.01889 
v 0.034086 -0.014343 -0.018953 
v 0.033704 -0.015229 -0.019083 
v 0.03022 0.011146 -0.0151 
v 0.02995 0.011412 -0.015099 
v 0.030177 0.010978 -0.014742 
v 0.033874 -0.015958 -0.01842 
v 0.029856 0.010874 -0.014367 
v 0.033616 -0.015849 -0.018111 
v 0.033831 -0.0158 -0.018098 
v 0.030137 0.010616 -0.014384 
v 0.030095 0.010461 -0.014027 
v 0.033595 -0.015772 -0.018013 
v 0.030012 0.0099777 -0.013313 
v 0.033271 -0.015222 -0.016774 
v 0.033347 -0.015244 -0.017178 
v 0.029913 0.0098351 -0.012912 
v 0.029607 0.010239 -0.012917 
v 0.03348 -0.015205 -0.016772 
v 0.033461 -0.015179 -0.016691 
v 0.029877 0.0090836 -0.012279 
v 0.02957 0.0096726 -0.0122 
v 0.033066 -0.01497 -0.01594 
v 0.033259 -0.014907 -0.01583 
v 0.029739 0.0086683 -0.011908 
v 0.029641 0.0092131 -0.011858 
v 0.03279 -0.014774 -0.015168 
v 0.029887 0.0077224 -0.012019 
v 0.029426 0.0092208 -0.011458 
v 0.029998 0.0073371 -0.011741 
v 0.029901 0.0072039 -0.011356 
v 0.029733 0.0076779 -0.0117 
v 0.029667 0.0072297 -0.011353 
v 0.032863 -0.014136 -0.014179 
v 0.029919 0.0068147 -0.011001 
v 0.029593 0.0070707 -0.010979 
v 0.032508 -0.014159 -0.013418 
v 0.032667 -0.013882 -0.013341 
v 0.03245 -0.013631 -0.012509 
v 0.032311 -0.013906 -0.012584 
v 0.029265 0.0067037 -0.0090493 
v 0.032119 -0.013649 -0.011745 
v 0.02941 0.0066509 -0.0086159 
v 0.02918 0.006738 -0.008643 
v 0.029199 0.0068736 -0.0077592 
v 0.028991 0.0070277 -0.0080246 
v 0.031968 -0.013084 -0.010394 
v 0.032022 -0.012819 -0.010015 
v 0.029066 0.0068073 -0.0070335 
v 0.028868 0.006802 -0.0070634 
v 0.03164 -0.012551 -0.0091184 
v 0.031301 -0.012686 -0.0088815 
v 0.03144 -0.012642 -0.0092105 
v 0.028668 0.0062021 -0.0059358 
v 0.031354 -0.012582 -0.008734 
v 0.031159 -0.012328 -0.0078985 
v 0.028682 0.0057782 -0.0055079 
v 0.031265 -0.012 -0.0074748 
v 0.031153 -0.011787 -0.0070472 
v 0.03101 -0.011822 -0.0067033 
v 0.030982 -0.012118 -0.0072014 
v 0.028631 0.0054914 -0.0040078 
v 0.03082 -0.011807 -0.006282 
v 0.030803 -0.01186 -0.0063559 
v 0.030958 -0.01153 -0.0062068 
v 0.030763 -0.011842 -0.0062595 
v 0.030817 -0.011577 -0.0058803 
v 0.028478 0.0057933 -0.0035969 
v 0.030607 -0.011607 -0.00552 
v 0.028378 0.0056756 -0.0027923 
v 0.030626 -0.011553 -0.0054459 
v 0.030664 -0.011221 -0.0049031 
v 0.030438 -0.011307 -0.0049863 
v 0.030339 -0.01105 -0.0045775 
v 0.028079 0.0063585 -0.001918 
v 0.030243 -0.011019 -0.0041617 
v 0.030554 -0.010956 -0.0045024 
v 0.027822 0.0066574 -0.0018119 
v 0.027753 0.0066722 -0.0014753 
v 0.03039 -0.01068 -0.0036801 
v 0.027647 0.0069107 -0.0011448 
v 0.027905 0.0066685 -0.0010346 
v 0.030145 -0.010794 -0.0037422 
v 0.030048 -0.010766 -0.0033259 
v 0.027697 0.0069005 -0.0010093 
v 0.027742 0.0073014 -0.00063319 
v 0.027525 0.0074355 -0.00062432 
v 0.027314 0.0086292 -0.00047304 
v 0.027284 0.008826 -0.0003247 
v 0.027605 0.0083514 -0.0004 
v 0.027478 0.0087735 6.5674e-05 
v 0.030184 -0.010428 -0.0028462 
v 0.029949 -0.010541 -0.0029062 
v 0.030053 -0.010197 -0.0024164 
v 0.027445 0.0090824 0.00067796 
v 0.027036 0.0090664 0.00082455 
v 0.029981 -0.010174 -0.0020219 
v 0.029686 -0.010275 -0.0017378 
v 0.027147 0.0081785 0.0012387 
v 0.0273 0.0088454 0.0013105 
v 0.027419 0.0089626 0.0012243 
v 0.029383 -0.0090134 9.3629e-05 
v 0.02932 -0.0082598 0.00023582 
v 0.029188 -0.0074098 0.00048531 
v 0.026735 0.0078542 0.003064 
v 0.028952 -0.0075056 0.00066877 
v 0.029072 -0.0071207 0.00085265 
v 0.028818 -0.0074901 0.00075775 
v 0.028929 -0.0068092 0.0013342 
v 0.027072 0.0077311 0.0035687 
v 0.026961 0.0078255 0.0031337 
v 0.026836 0.0076097 0.0038983 
v 0.026584 0.0076322 0.0038938 
v 0.026765 0.0072745 0.0041867 
v 0.026552 0.007267 0.0042 
v 0.028693 -0.0066114 0.002062 
v 0.028672 -0.0066349 0.0025165 
v 0.028403 -0.0066154 0.0020321 
v 0.028436 -0.0066108 0.0024714 
v 0.026794 0.006651 0.0045445 
v 0.026823 0.0071386 0.0042744 
v 0.028333 -0.006677 0.0028815 
v 0.027024 0.0051006 0.0043689 
v 0.026468 0.006402 0.0048379 
v 0.02678 0.0048023 0.004626 
v 0.026685 0.0048801 0.0046701 
v 0.026572 0.0063302 0.0047826 
v 0.027001 0.003941 0.0049997 
v 0.028148 -0.0039235 0.0042143 
v 0.027819 -0.0040207 0.0044191 
v 0.026674 0.0041261 0.005332 
v 0.028268 -0.0065837 0.0044308 
v 0.028088 -0.0064931 0.0041599 
v 0.028006 -0.0062065 0.0044683 
v 0.028097 -0.0048928 0.0044278 
v 0.028015 -0.00447 0.0044145 
v 0.027884 -0.0048839 0.0043715 
v 0.027807 -0.004553 0.0043866 
v 0.027958 -0.0033125 0.0043262 
v 0.026691 0.0033768 0.0056725 
v 0.02696 0.0033268 0.0056164 
v 0.026985 0.0029408 0.0056467 
v 0.026876 0.003768 0.0056037 
v 0.028425 -0.0060602 0.0046363 
v 0.028036 -0.0060714 0.004564 
v 0.027894 -0.0054565 0.0046457 
v 0.027881 -0.0052823 0.0045997 
v 0.026819 0.0019885 0.0061644 
v 0.02698 0.0025925 0.0058558 
v 0.02758 -0.0021572 0.0055645 
v 0.027253 -0.0015227 0.0056541 
v 0.027201 -0.0011581 0.0057117 
v 0.02718 0.00049554 0.0060941 
v 0.027013 0.00074487 0.0064268 
v 0.026938 0.00032953 0.0062713 
v 0.02706 0.00095638 0.0064596 
v 0.026842 0.00036739 0.0064792 
v 0.0267 0.001545 0.0064742 
v 0.026978 0.0011511 0.0065416 
v 0.032124 0.0059966 -0.024272 
v 0.032358 0.0046327 -0.024482 
v 0.032514 0.0049945 -0.024077 
v 0.032387 0.0059301 -0.023958 
v 0.032349 0.0048578 -0.024442 
v 0.032135 0.006177 -0.024193 
v 0.032523 0.0034341 -0.023907 
v 0.032515 0.0045974 -0.024139 
v 0.032282 0.0045378 -0.024147 
v 0.032472 0.001779 -0.023801 
v 0.032369 0.0032562 -0.02393 
v 0.032617 0.0028649 -0.023582 
v 0.032379 0.0028677 -0.0237 
v 0.031962 0.0066129 -0.02342 
v 0.032154 0.0064687 -0.023086 
v 0.031764 0.0078392 -0.023195 
v 0.031527 0.0087401 -0.022701 
v 0.032591 0.00048623 -0.023596 
v 0.032556 0.00086257 -0.023568 
v 0.032548 0.0012043 -0.023537 
v 0.032543 0.001767 -0.023726 
v 0.032425 0.0024453 -0.023693 
v 0.031701 0.0087175 -0.022368 
v 0.031596 0.0091503 -0.022268 
v 0.031167 0.011007 -0.021906 
v 0.032725 -0.00090507 -0.023345 
v 0.03269 -0.0003904 -0.023323 
v 0.032717 -0.0015821 -0.023158 
v 0.03272 -0.001251 -0.023138 
v 0.032751 -0.00078921 -0.023304 
v 0.031366 0.011361 -0.021306 
v 0.033113 -0.004912 -0.023181 
v 0.032972 -0.0021206 -0.0227 
v 0.032936 -0.0016948 -0.022759 
v 0.033127 -0.0049144 -0.023139 
v 0.030739 0.011559 -0.020307 
v 0.033128 -0.0053825 -0.022477 
v 0.033107 -0.0052869 -0.022898 
v 0.033061 -0.0049815 -0.02235 
v 0.032965 -0.0045586 -0.022337 
v 0.033018 -0.0039526 -0.021914 
v 0.032836 -0.0038478 -0.022264 
v 0.032806 -0.0030749 -0.02245 
v 0.033176 -0.0065469 -0.02265 
v 0.033229 -0.0065547 -0.022546 
v 0.033204 -0.0069891 -0.022362 
v 0.033317 -0.0066913 -0.02198 
v 0.03318 -0.0057881 -0.022131 
v 0.033195 -0.0057734 -0.022536 
v 0.033076 -0.0050574 -0.022017 
v 0.033604 -0.010984 -0.022246 
v 0.033624 -0.010671 -0.022412 
v 0.033271 -0.0074096 -0.022275 
v 0.033224 -0.0058823 -0.021809 
v 0.033167 -0.0055535 -0.021748 
v 0.033124 -0.0053977 -0.022071 
v 0.033128 -0.0047265 -0.021906 
v 0.033555 -0.010269 -0.022402 
v 0.0336 -0.010692 -0.022099 
v 0.033558 -0.0103 -0.022038 
v 0.033504 -0.0098606 -0.02232 
v 0.033438 -0.0094634 -0.022273 
v 0.0334 -0.0091012 -0.022205 
v 0.033382 -0.008713 -0.021742 
v 0.033419 -0.0091211 -0.021851 
v 0.033384 -0.0083199 -0.021439 
v 0.033353 -0.0075804 -0.021643 
v 0.033245 -0.0078526 -0.022039 
v 0.030109 0.013179 -0.018314 
v 0.030165 0.013154 -0.018521 
v 0.033538 -0.011093 -0.021804 
v 0.033535 -0.010363 -0.021641 
v 0.033497 -0.0099677 -0.021577 
v 0.033464 -0.009514 -0.021914 
v 0.033512 -0.0099066 -0.021976 
v 0.033459 -0.0095564 -0.021489 
v 0.033382 -0.0087896 -0.021389 
v 0.033499 -0.01041 -0.021221 
v 0.033549 -0.010758 -0.021711 
v 0.03344 -0.0096398 -0.021119 
v 0.03348 -0.0099829 -0.021172 
v 0.033474 -0.009294 -0.021054 
v 0.033418 -0.0088838 -0.021069 
v 0.033421 -0.009132 -0.021443 
v 0.030462 0.01292 -0.01869 
v 0.030287 0.012715 -0.017502 
v 0.030181 0.013127 -0.018259 
v 0.033432 -0.011257 -0.020952 
v 0.033473 -0.01084 -0.020913 
v 0.033499 -0.010824 -0.021317 
v 0.033476 -0.0097352 -0.020798 
v 0.033465 -0.010495 -0.020854 
v 0.029997 0.012932 -0.017301 
v 0.033689 -0.012881 -0.020385 
v 0.033681 -0.012565 -0.020454
[truncated: 20,983,865 more chars]
