# Supplementary material for: Computational modelling of muscle fibre operating ranges in the hindlimb of a small ground bird (Eudromia elegans), with implications for modelling locomotion in extinct species
Source: PLoS Comput Biol. 2021 Apr 1;17(4):e1008843. doi: 10.1371/journal.pcbi.1008843 (PMC8016346; doi:10.1371/journal.pcbi.1008843)
Supplement: S1 Code. MATLAB code used for (a) processing raw forceplate data, (b) performing the tracking simulations, (c) performing the inverse simulation, and (d) performing the static simulations — (ZIP) [file pcbi.1008843.s007.zip]

Archive with 244 entries (217 files):
- Forceplate Data Processing/DDT09_3_07_02_2018.txt
- Forceplate Data Processing/ginput2.m
- Forceplate Data Processing/loadMixCSV.m
- Forceplate Data Processing/matfiltfilt.m
- Forceplate Data Processing/PLATE_L_CALIBRATION_VALUES.csv
- Forceplate Data Processing/PLATE_R_CALIBRATION_VALUES.csv
- Forceplate Data Processing/PLATE_SETUP_STRAIGHT_RUNWAY.xlsx
- Forceplate Data Processing/Tinamou_Forceplate_Processor.m
- Forceplate Data Processing/writeMixCSV.m
- Inverse Simulation/CasADi/
- Inverse Simulation/CasADi/CollocationScheme/
- Inverse Simulation/CasADi/CollocationScheme/CollocationScheme.m
- Inverse Simulation/CasADi/Functions/
- Inverse Simulation/CasADi/Functions/CasADiFunctions_tuneBoth.m
- Inverse Simulation/DDT09_Tinamou_Model_Before_Tuning.osim
- Inverse Simulation/MuscleModel/
- Inverse Simulation/MuscleModel/HillModel/
- Inverse Simulation/MuscleModel/HillModel/ActiveFVParameters.mat
- Inverse Simulation/MuscleModel/HillModel/computeExcitationRaasch.m
- Inverse Simulation/MuscleModel/HillModel/Faparam.mat
- Inverse Simulation/MuscleModel/HillModel/getShift.m
- Inverse Simulation/MuscleModel/HillModel/HillModel_RigidTendon.m
- Inverse Simulation/MuscleModel/HillModel/PassiveFLParameters.mat
- Inverse Simulation/MuscleModel/MuscleAnalysis/
- Inverse Simulation/MuscleModel/MuscleAnalysis/FiberLength_Ftilde.m
- Inverse Simulation/MuscleModel/ReadFromModel/
- Inverse Simulation/MuscleModel/ReadFromModel/getMuscleInfo_run.m
- Inverse Simulation/MuscleModel/ReadFromModel/getMuscleInfo_walk.m
- Inverse Simulation/MuscleModel/ReadFromModel/ReadMuscleParameters.m
- Inverse Simulation/Optimization/
- Inverse Simulation/Optimization/ActivationDynamics.m
- Inverse Simulation/Optimization/FtildeState/
- Inverse Simulation/Optimization/FtildeState/tuneForceEquilibrium_FtildeState.m
- Inverse Simulation/Optimization/SplineEval_ppuval.m
- Inverse Simulation/Optimization/SplineInputData.m
- Inverse Simulation/Optimization/StaticOptimization/
- Inverse Simulation/Optimization/StaticOptimization/SolveStaticOptimization_IPOPT_CasADi_tuneBoth.m
- Inverse Simulation/Running/
- Inverse Simulation/Running/MuscleAnalysis/
- Inverse Simulation/Running/MuscleAnalysis/muscle_analysis_Tinamou_GroundedRun_Kinematics.xml
- Inverse Simulation/Running/MuscleAnalysis/Tinamou_GroundedRun_Kinematics_MuscleAnalysis_ActiveFiberForce.sto
- Inverse Simulation/Running/MuscleAnalysis/Tinamou_GroundedRun_Kinematics_MuscleAnalysis_ActiveFiberForceAlongTendon.sto
- Inverse Simulation/Running/MuscleAnalysis/Tinamou_GroundedRun_Kinematics_MuscleAnalysis_FiberActivePower.sto
- Inverse Simulation/Running/MuscleAnalysis/Tinamou_GroundedRun_Kinematics_MuscleAnalysis_FiberForce.sto
- Inverse Simulation/Running/MuscleAnalysis/Tinamou_GroundedRun_Kinematics_MuscleAnalysis_FiberLength.sto
- Inverse Simulation/Running/MuscleAnalysis/Tinamou_GroundedRun_Kinematics_MuscleAnalysis_FiberPassivePower.sto
- Inverse Simulation/Running/MuscleAnalysis/Tinamou_GroundedRun_Kinematics_MuscleAnalysis_FiberVelocity.sto
- Inverse Simulation/Running/MuscleAnalysis/Tinamou_GroundedRun_Kinematics_MuscleAnalysis_Length.sto
- Inverse Simulation/Running/MuscleAnalysis/Tinamou_GroundedRun_Kinematics_MuscleAnalysis_Moment_L_ankle_abduction.sto
- Inverse Simulation/Running/MuscleAnalysis/Tinamou_GroundedRun_Kinematics_MuscleAnalysis_Moment_L_ankle_extension.sto
- Inverse Simulation/Running/MuscleAnalysis/Tinamou_GroundedRun_Kinematics_MuscleAnalysis_Moment_L_ankle_rotation.sto
- Inverse Simulation/Running/MuscleAnalysis/Tinamou_GroundedRun_Kinematics_MuscleAnalysis_Moment_L_hip_abduction.sto
- Inverse Simulation/Running/MuscleAnalysis/Tinamou_GroundedRun_Kinematics_MuscleAnalysis_Moment_L_hip_extension.sto
- Inverse Simulation/Running/MuscleAnalysis/Tinamou_GroundedRun_Kinematics_MuscleAnalysis_Moment_L_hip_rotation.sto
- Inverse Simulation/Running/MuscleAnalysis/Tinamou_GroundedRun_Kinematics_MuscleAnalysis_Moment_L_knee_abduction.sto
- Inverse Simulation/Running/MuscleAnalysis/Tinamou_GroundedRun_Kinematics_MuscleAnalysis_Moment_L_knee_extension.sto
- Inverse Simulation/Running/MuscleAnalysis/Tinamou_GroundedRun_Kinematics_MuscleAnalysis_Moment_L_knee_rotation.sto
- Inverse Simulation/Running/MuscleAnalysis/Tinamou_GroundedRun_Kinematics_MuscleAnalysis_Moment_L_MTP_angle.sto
- Inverse Simulation/Running/MuscleAnalysis/Tinamou_GroundedRun_Kinematics_MuscleAnalysis_Moment_Pelvis_pitch.sto
- Inverse Simulation/Running/MuscleAnalysis/Tinamou_GroundedRun_Kinematics_MuscleAnalysis_Moment_Pelvis_roll.sto
- Inverse Simulation/Running/MuscleAnalysis/Tinamou_GroundedRun_Kinematics_MuscleAnalysis_Moment_Pelvis_tx.sto
- Inverse Simulation/Running/MuscleAnalysis/Tinamou_GroundedRun_Kinematics_MuscleAnalysis_Moment_Pelvis_ty.sto
- Inverse Simulation/Running/MuscleAnalysis/Tinamou_GroundedRun_Kinematics_MuscleAnalysis_Moment_Pelvis_tz.sto
- Inverse Simulation/Running/MuscleAnalysis/Tinamou_GroundedRun_Kinematics_MuscleAnalysis_Moment_Pelvis_yaw.sto
- Inverse Simulation/Running/MuscleAnalysis/Tinamou_GroundedRun_Kinematics_MuscleAnalysis_Moment_R_ankle_abduction.sto
- Inverse Simulation/Running/MuscleAnalysis/Tinamou_GroundedRun_Kinematics_MuscleAnalysis_Moment_R_ankle_extension.sto
- Inverse Simulation/Running/MuscleAnalysis/Tinamou_GroundedRun_Kinematics_MuscleAnalysis_Moment_R_ankle_rotation.sto
- Inverse Simulation/Running/MuscleAnalysis/Tinamou_GroundedRun_Kinematics_MuscleAnalysis_Moment_R_hip_abduction.sto
- Inverse Simulation/Running/MuscleAnalysis/Tinamou_GroundedRun_Kinematics_MuscleAnalysis_Moment_R_hip_extension.sto
- Inverse Simulation/Running/MuscleAnalysis/Tinamou_GroundedRun_Kinematics_MuscleAnalysis_Moment_R_hip_rotation.sto
- Inverse Simulation/Running/MuscleAnalysis/Tinamou_GroundedRun_Kinematics_MuscleAnalysis_Moment_R_knee_abduction.sto
- Inverse Simulation/Running/MuscleAnalysis/Tinamou_GroundedRun_Kinematics_MuscleAnalysis_Moment_R_knee_extension.sto
- Inverse Simulation/Running/MuscleAnalysis/Tinamou_GroundedRun_Kinematics_MuscleAnalysis_Moment_R_knee_rotation.sto
- Inverse Simulation/Running/MuscleAnalysis/Tinamou_GroundedRun_Kinematics_MuscleAnalysis_Moment_R_MTP_angle.sto
- Inverse Simulation/Running/MuscleAnalysis/Tinamou_GroundedRun_Kinematics_MuscleAnalysis_MomentArm_L_ankle_abduction.sto
- Inverse Simulation/Running/MuscleAnalysis/Tinamou_GroundedRun_Kinematics_MuscleAnalysis_MomentArm_L_ankle_extension.sto
- Inverse Simulation/Running/MuscleAnalysis/Tinamou_GroundedRun_Kinematics_MuscleAnalysis_MomentArm_L_ankle_rotation.sto
- Inverse Simulation/Running/MuscleAnalysis/Tinamou_GroundedRun_Kinematics_MuscleAnalysis_MomentArm_L_hip_abduction.sto
- Inverse Simulation/Running/MuscleAnalysis/Tinamou_GroundedRun_Kinematics_MuscleAnalysis_MomentArm_L_hip_extension.sto
- Inverse Simulation/Running/MuscleAnalysis/Tinamou_GroundedRun_Kinematics_MuscleAnalysis_MomentArm_L_hip_rotation.sto
- Inverse Simulation/Running/MuscleAnalysis/Tinamou_GroundedRun_Kinematics_MuscleAnalysis_MomentArm_L_knee_abduction.sto
- Inverse Simulation/Running/MuscleAnalysis/Tinamou_GroundedRun_Kinematics_MuscleAnalysis_MomentArm_L_knee_extension.sto
- Inverse Simulation/Running/MuscleAnalysis/Tinamou_GroundedRun_Kinematics_MuscleAnalysis_MomentArm_L_knee_rotation.sto
- Inverse Simulation/Running/MuscleAnalysis/Tinamou_GroundedRun_Kinematics_MuscleAnalysis_MomentArm_L_MTP_angle.sto
- Inverse Simulation/Running/MuscleAnalysis/Tinamou_GroundedRun_Kinematics_MuscleAnalysis_MomentArm_Pelvis_pitch.sto
- Inverse Simulation/Running/MuscleAnalysis/Tinamou_GroundedRun_Kinematics_MuscleAnalysis_MomentArm_Pelvis_roll.sto
- Inverse Simulation/Running/MuscleAnalysis/Tinamou_GroundedRun_Kinematics_MuscleAnalysis_MomentArm_Pelvis_tx.sto
- Inverse Simulation/Running/MuscleAnalysis/Tinamou_GroundedRun_Kinematics_MuscleAnalysis_MomentArm_Pelvis_ty.sto
- Inverse Simulation/Running/MuscleAnalysis/Tinamou_GroundedRun_Kinematics_MuscleAnalysis_MomentArm_Pelvis_tz.sto
- Inverse Simulation/Running/MuscleAnalysis/Tinamou_GroundedRun_Kinematics_MuscleAnalysis_MomentArm_Pelvis_yaw.sto
- Inverse Simulation/Running/MuscleAnalysis/Tinamou_GroundedRun_Kinematics_MuscleAnalysis_MomentArm_R_ankle_abduction.sto
- Inverse Simulation/Running/MuscleAnalysis/Tinamou_GroundedRun_Kinematics_MuscleAnalysis_MomentArm_R_ankle_extension.sto
- Inverse Simulation/Running/MuscleAnalysis/Tinamou_GroundedRun_Kinematics_MuscleAnalysis_MomentArm_R_ankle_rotation.sto
- Inverse Simulation/Running/MuscleAnalysis/Tinamou_GroundedRun_Kinematics_MuscleAnalysis_MomentArm_R_hip_abduction.sto
- Inverse Simulation/Running/MuscleAnalysis/Tinamou_GroundedRun_Kinematics_MuscleAnalysis_MomentArm_R_hip_extension.sto
- Inverse Simulation/Running/MuscleAnalysis/Tinamou_GroundedRun_Kinematics_MuscleAnalysis_MomentArm_R_hip_rotation.sto
- Inverse Simulation/Running/MuscleAnalysis/Tinamou_GroundedRun_Kinematics_MuscleAnalysis_MomentArm_R_knee_abduction.sto
- Inverse Simulation/Running/MuscleAnalysis/Tinamou_GroundedRun_Kinematics_MuscleAnalysis_MomentArm_R_knee_extension.sto
- Inverse Simulation/Running/MuscleAnalysis/Tinamou_GroundedRun_Kinematics_MuscleAnalysis_MomentArm_R_knee_rotation.sto
- Inverse Simulation/Running/MuscleAnalysis/Tinamou_GroundedRun_Kinematics_MuscleAnalysis_MomentArm_R_MTP_angle.sto
- Inverse Simulation/Running/MuscleAnalysis/Tinamou_GroundedRun_Kinematics_MuscleAnalysis_MuscleActuatorPower.sto
- Inverse Simulation/Running/MuscleAnalysis/Tinamou_GroundedRun_Kinematics_MuscleAnalysis_NormalizedFiberLength.sto
- Inverse Simulation/Running/MuscleAnalysis/Tinamou_GroundedRun_Kinematics_MuscleAnalysis_NormFiberVelocity.sto
- Inverse Simulation/Running/MuscleAnalysis/Tinamou_GroundedRun_Kinematics_MuscleAnalysis_PassiveFiberForce.sto
- Inverse Simulation/Running/MuscleAnalysis/Tinamou_GroundedRun_Kinematics_MuscleAnalysis_PassiveFiberForceAlongTendon.sto
- Inverse Simulation/Running/MuscleAnalysis/Tinamou_GroundedRun_Kinematics_MuscleAnalysis_PennationAngle.sto
- Inverse Simulation/Running/MuscleAnalysis/Tinamou_GroundedRun_Kinematics_MuscleAnalysis_PennationAngularVelocity.sto
- Inverse Simulation/Running/MuscleAnalysis/Tinamou_GroundedRun_Kinematics_MuscleAnalysis_TendonForce.sto
- Inverse Simulation/Running/MuscleAnalysis/Tinamou_GroundedRun_Kinematics_MuscleAnalysis_TendonLength.sto
- Inverse Simulation/Running/MuscleAnalysis/Tinamou_GroundedRun_Kinematics_MuscleAnalysis_TendonPower.sto
- Inverse Simulation/Running/Tinamou_GroundedRun_inverse_dynamics_FromTracking.sto
- Inverse Simulation/Running/Tinamou_GroundedRun_Kinematics.mot
- Inverse Simulation/Solve_and_Tune_MRS_Tinamou.m
- Inverse Simulation/Walking/
- Inverse Simulation/Walking/MuscleAnalysis/
- Inverse Simulation/Walking/MuscleAnalysis/muscle_analysis_Tinamou_Walk_Kinematics.xml
- Inverse Simulation/Walking/MuscleAnalysis/Tinamou_Walk_Kinematics_MuscleAnalysis_ActiveFiberForce.sto
- Inverse Simulation/Walking/MuscleAnalysis/Tinamou_Walk_Kinematics_MuscleAnalysis_ActiveFiberForceAlongTendon.sto
- Inverse Simulation/Walking/MuscleAnalysis/Tinamou_Walk_Kinematics_MuscleAnalysis_FiberActivePower.sto
- Inverse Simulation/Walking/MuscleAnalysis/Tinamou_Walk_Kinematics_MuscleAnalysis_FiberForce.sto
- Inverse Simulation/Walking/MuscleAnalysis/Tinamou_Walk_Kinematics_MuscleAnalysis_FiberLength.sto
- Inverse Simulation/Walking/MuscleAnalysis/Tinamou_Walk_Kinematics_MuscleAnalysis_FiberPassivePower.sto
- Inverse Simulation/Walking/MuscleAnalysis/Tinamou_Walk_Kinematics_MuscleAnalysis_FiberVelocity.sto
- Inverse Simulation/Walking/MuscleAnalysis/Tinamou_Walk_Kinematics_MuscleAnalysis_Length.sto
- Inverse Simulation/Walking/MuscleAnalysis/Tinamou_Walk_Kinematics_MuscleAnalysis_Moment_L_ankle_abduction.sto
- Inverse Simulation/Walking/MuscleAnalysis/Tinamou_Walk_Kinematics_MuscleAnalysis_Moment_L_ankle_extension.sto
- Inverse Simulation/Walking/MuscleAnalysis/Tinamou_Walk_Kinematics_MuscleAnalysis_Moment_L_ankle_rotation.sto
- Inverse Simulation/Walking/MuscleAnalysis/Tinamou_Walk_Kinematics_MuscleAnalysis_Moment_L_hip_abduction.sto
- Inverse Simulation/Walking/MuscleAnalysis/Tinamou_Walk_Kinematics_MuscleAnalysis_Moment_L_hip_extension.sto
- Inverse Simulation/Walking/MuscleAnalysis/Tinamou_Walk_Kinematics_MuscleAnalysis_Moment_L_hip_rotation.sto
- Inverse Simulation/Walking/MuscleAnalysis/Tinamou_Walk_Kinematics_MuscleAnalysis_Moment_L_knee_abduction.sto
- Inverse Simulation/Walking/MuscleAnalysis/Tinamou_Walk_Kinematics_MuscleAnalysis_Moment_L_knee_extension.sto
- Inverse Simulation/Walking/MuscleAnalysis/Tinamou_Walk_Kinematics_MuscleAnalysis_Moment_L_knee_rotation.sto
- Inverse Simulation/Walking/MuscleAnalysis/Tinamou_Walk_Kinematics_MuscleAnalysis_Moment_L_MTP_angle.sto
- Inverse Simulation/Walking/MuscleAnalysis/Tinamou_Walk_Kinematics_MuscleAnalysis_Moment_Pelvis_pitch.sto
- Inverse Simulation/Walking/MuscleAnalysis/Tinamou_Walk_Kinematics_MuscleAnalysis_Moment_Pelvis_roll.sto
- Inverse Simulation/Walking/MuscleAnalysis/Tinamou_Walk_Kinematics_MuscleAnalysis_Moment_Pelvis_tx.sto
- Inverse Simulation/Walking/MuscleAnalysis/Tinamou_Walk_Kinematics_MuscleAnalysis_Moment_Pelvis_ty.sto
- Inverse Simulation/Walking/MuscleAnalysis/Tinamou_Walk_Kinematics_MuscleAnalysis_Moment_Pelvis_tz.sto
- Inverse Simulation/Walking/MuscleAnalysis/Tinamou_Walk_Kinematics_MuscleAnalysis_Moment_Pelvis_yaw.sto
- Inverse Simulation/Walking/MuscleAnalysis/Tinamou_Walk_Kinematics_MuscleAnalysis_Moment_R_ankle_abduction.sto
- Inverse Simulation/Walking/MuscleAnalysis/Tinamou_Walk_Kinematics_MuscleAnalysis_Moment_R_ankle_extension.sto
- Inverse Simulation/Walking/MuscleAnalysis/Tinamou_Walk_Kinematics_MuscleAnalysis_Moment_R_ankle_rotation.sto
- Inverse Simulation/Walking/MuscleAnalysis/Tinamou_Walk_Kinematics_MuscleAnalysis_Moment_R_hip_abduction.sto
- Inverse Simulation/Walking/MuscleAnalysis/Tinamou_Walk_Kinematics_MuscleAnalysis_Moment_R_hip_extension.sto
- Inverse Simulation/Walking/MuscleAnalysis/Tinamou_Walk_Kinematics_MuscleAnalysis_Moment_R_hip_rotation.sto
- Inverse Simulation/Walking/MuscleAnalysis/Tinamou_Walk_Kinematics_MuscleAnalysis_Moment_R_knee_abduction.sto
- Inverse Simulation/Walking/MuscleAnalysis/Tinamou_Walk_Kinematics_MuscleAnalysis_Moment_R_knee_extension.sto
- Inverse Simulation/Walking/MuscleAnalysis/Tinamou_Walk_Kinematics_MuscleAnalysis_Moment_R_knee_rotation.sto
- Inverse Simulation/Walking/MuscleAnalysis/Tinamou_Walk_Kinematics_MuscleAnalysis_Moment_R_MTP_angle.sto
- Inverse Simulation/Walking/MuscleAnalysis/Tinamou_Walk_Kinematics_MuscleAnalysis_MomentArm_L_ankle_abduction.sto
- Inverse Simulation/Walking/MuscleAnalysis/Tinamou_Walk_Kinematics_MuscleAnalysis_MomentArm_L_ankle_extension.sto
- Inverse Simulation/Walking/MuscleAnalysis/Tinamou_Walk_Kinematics_MuscleAnalysis_MomentArm_L_ankle_rotation.sto
- Inverse Simulation/Walking/MuscleAnalysis/Tinamou_Walk_Kinematics_MuscleAnalysis_MomentArm_L_hip_abduction.sto
- Inverse Simulation/Walking/MuscleAnalysis/Tinamou_Walk_Kinematics_MuscleAnalysis_MomentArm_L_hip_extension.sto
- Inverse Simulation/Walking/MuscleAnalysis/Tinamou_Walk_Kinematics_MuscleAnalysis_MomentArm_L_hip_rotation.sto
- Inverse Simulation/Walking/MuscleAnalysis/Tinamou_Walk_Kinematics_MuscleAnalysis_MomentArm_L_knee_abduction.sto
- Inverse Simulation/Walking/MuscleAnalysis/Tinamou_Walk_Kinematics_MuscleAnalysis_MomentArm_L_knee_extension.sto
- Inverse Simulation/Walking/MuscleAnalysis/Tinamou_Walk_Kinematics_MuscleAnalysis_MomentArm_L_knee_rotation.sto
- Inverse Simulation/Walking/MuscleAnalysis/Tinamou_Walk_Kinematics_MuscleAnalysis_MomentArm_L_MTP_angle.sto
- Inverse Simulation/Walking/MuscleAnalysis/Tinamou_Walk_Kinematics_MuscleAnalysis_MomentArm_Pelvis_pitch.sto
- Inverse Simulation/Walking/MuscleAnalysis/Tinamou_Walk_Kinematics_MuscleAnalysis_MomentArm_Pelvis_roll.sto
- Inverse Simulation/Walking/MuscleAnalysis/Tinamou_Walk_Kinematics_MuscleAnalysis_MomentArm_Pelvis_tx.sto
- Inverse Simulation/Walking/MuscleAnalysis/Tinamou_Walk_Kinematics_MuscleAnalysis_MomentArm_Pelvis_ty.sto
- Inverse Simulation/Walking/MuscleAnalysis/Tinamou_Walk_Kinematics_MuscleAnalysis_MomentArm_Pelvis_tz.sto
- Inverse Simulation/Walking/MuscleAnalysis/Tinamou_Walk_Kinematics_MuscleAnalysis_MomentArm_Pelvis_yaw.sto
- Inverse Simulation/Walking/MuscleAnalysis/Tinamou_Walk_Kinematics_MuscleAnalysis_MomentArm_R_ankle_abduction.sto
- Inverse Simulation/Walking/MuscleAnalysis/Tinamou_Walk_Kinematics_MuscleAnalysis_MomentArm_R_ankle_extension.sto
- Inverse Simulation/Walking/MuscleAnalysis/Tinamou_Walk_Kinematics_MuscleAnalysis_MomentArm_R_ankle_rotation.sto
- Inverse Simulation/Walking/MuscleAnalysis/Tinamou_Walk_Kinematics_MuscleAnalysis_MomentArm_R_hip_abduction.sto
- Inverse Simulation/Walking/MuscleAnalysis/Tinamou_Walk_Kinematics_MuscleAnalysis_MomentArm_R_hip_extension.sto
- Inverse Simulation/Walking/MuscleAnalysis/Tinamou_Walk_Kinematics_MuscleAnalysis_MomentArm_R_hip_rotation.sto
- Inverse Simulation/Walking/MuscleAnalysis/Tinamou_Walk_Kinematics_MuscleAnalysis_MomentArm_R_knee_abduction.sto
- Inverse Simulation/Walking/MuscleAnalysis/Tinamou_Walk_Kinematics_MuscleAnalysis_MomentArm_R_knee_extension.sto
- Inverse Simulation/Walking/MuscleAnalysis/Tinamou_Walk_Kinematics_MuscleAnalysis_MomentArm_R_knee_rotation.sto
- Inverse Simulation/Walking/MuscleAnalysis/Tinamou_Walk_Kinematics_MuscleAnalysis_MomentArm_R_MTP_angle.sto
- Inverse Simulation/Walking/MuscleAnalysis/Tinamou_Walk_Kinematics_MuscleAnalysis_MuscleActuatorPower.sto
- Inverse Simulation/Walking/MuscleAnalysis/Tinamou_Walk_Kinematics_MuscleAnalysis_NormalizedFiberLength.sto
- Inverse Simulation/Walking/MuscleAnalysis/Tinamou_Walk_Kinematics_MuscleAnalysis_NormFiberVelocity.sto
- Inverse Simulation/Walking/MuscleAnalysis/Tinamou_Walk_Kinematics_MuscleAnalysis_PassiveFiberForce.sto
- Inverse Simulation/Walking/MuscleAnalysis/Tinamou_Walk_Kinematics_MuscleAnalysis_PassiveFiberForceAlongTendon.sto
- Inverse Simulation/Walking/MuscleAnalysis/Tinamou_Walk_Kinematics_MuscleAnalysis_PennationAngle.sto
- Inverse Simulation/Walking/MuscleAnalysis/Tinamou_Walk_Kinematics_MuscleAnalysis_PennationAngularVelocity.sto
- Inverse Simulation/Walking/MuscleAnalysis/Tinamou_Walk_Kinematics_MuscleAnalysis_TendonForce.sto
- Inverse Simulation/Walking/MuscleAnalysis/Tinamou_Walk_Kinematics_MuscleAnalysis_TendonLength.sto
- Inverse Simulation/Walking/MuscleAnalysis/Tinamou_Walk_Kinematics_MuscleAnalysis_TendonPower.sto
- Inverse Simulation/Walking/OriginalParams.mat
- Inverse Simulation/Walking/Tinamou_Walk_inverse_dynamics_FromTracking.sto
- Inverse Simulation/Walking/Tinamou_Walk_Kinematics.mot
- Static Simulation/ActiveFVParameters.csv
- Static Simulation/CasADiFunctions.m
- Static Simulation/Faparam.csv
- Static Simulation/fitHyperplane.m
- Static Simulation/ForceEquilibrium.m
- Static Simulation/lMtilde_Proportional_Tester.m
- Static Simulation/MuscleAnalysis/
- Static Simulation/MuscleAnalysis/dummy_motion_tinamou.mot
- Static Simulation/MuscleAnalysis/ResultsMA_tinamou/
- Static Simulation/MuscleAnalysis/ResultsMA_tinamou/tinamou_MuscleAnalysis_Length.sto
- Static Simulation/MuscleAnalysis/ResultsMA_tinamou/tinamou_MuscleAnalysis_MomentArm_L_ankle_extension.sto
- Static Simulation/MuscleAnalysis/ResultsMA_tinamou/tinamou_MuscleAnalysis_MomentArm_L_hip_abduction.sto
- Static Simulation/MuscleAnalysis/ResultsMA_tinamou/tinamou_MuscleAnalysis_MomentArm_L_hip_extension.sto
- Static Simulation/MuscleAnalysis/ResultsMA_tinamou/tinamou_MuscleAnalysis_MomentArm_L_hip_rotation.sto
- Static Simulation/MuscleAnalysis/ResultsMA_tinamou/tinamou_MuscleAnalysis_MomentArm_L_knee_extension.sto
- Static Simulation/MuscleAnalysis/ResultsMA_tinamou/tinamou_MuscleAnalysis_MomentArm_L_MTP_angle.sto
- Static Simulation/MuscleParameters_original.csv
- Static Simulation/MuscleParameters_tuned.csv
- Static Simulation/runHolisticStaticSimulation.m
- Static Simulation/runIndependentStaticSimulation.m
- Static Simulation/Static_Simulations_Tinamou.m
- Tracking Simulation/Bounds/
- Tracking Simulation/Bounds/getBounds_Tinamou_Tracking_Run.m
- Tracking Simulation/Bounds/getBounds_Tinamou_Tracking_Walk.m
- Tracking Simulation/CasADiFunctions/
- Tracking Simulation/CasADiFunctions/CasADiFunctions_Tinamou_Tracking.m
- Tracking Simulation/CollocationScheme/
- Tracking Simulation/CollocationScheme/CollocationScheme.m
- Tracking Simulation/ExternalFunctions/
- Tracking Simulation/ExternalFunctions/TorqueMotorActivationDynamics.m
- Tracking Simulation/ExternalFunctions/TrackSim_Tinamou_Run.cpp
- Tracking Simulation/ExternalFunctions/TrackSim_Tinamou_Run.dll
- Tracking Simulation/ExternalFunctions/TrackSim_Tinamou_Walk.cpp
- Tracking Simulation/ExternalFunctions/TrackSim_Tinamou_Walk.dll
- Tracking Simulation/Guess/
- Tracking Simulation/Guess/getGuess_Tinamou_Tracking_Run.m
- Tracking Simulation/Guess/getGuess_Tinamou_Tracking_Walk.m
- Tracking Simulation/Guess/SplineEval_ppuval.m
- Tracking Simulation/OCP/
- Tracking Simulation/OCP/PredSim_Tinamou_Tracking_Run.m
- Tracking Simulation/OCP/PredSim_Tinamou_Tracking_Walk.m
- Tracking Simulation/OpenSim/
- Tracking Simulation/OpenSim/write_forceFile.m
- Tracking Simulation/OpenSim/write_motionFile.m
- Tracking Simulation/OpenSimModel/
- Tracking Simulation/OpenSimModel/Tinamou/
- Tracking Simulation/OpenSimModel/Tinamou/Tinamou_GroundedRun_GRFs_from_BIRDS_model.mot
- Tracking Simulation/OpenSimModel/Tinamou/Tinamou_GroundedRun_Kinematics_overground_final.mot
- Tracking Simulation/OpenSimModel/Tinamou/Tinamou_Walk_GRFs_final.mot
- Tracking Simulation/OpenSimModel/Tinamou/Tinamou_Walk_Kinematics_final.mot
- Tracking Simulation/Plots/
- Tracking Simulation/Plots/plotBoundsIG_Tinamou_Tracking.m
- Tracking Simulation/VariousFunctions/
- Tracking Simulation/VariousFunctions/getForces.m
- Tracking Simulation/VariousFunctions/getIK.m
