# Supplementary material for: Computational modelling of muscle fibre operating ranges in the hindlimb of a small ground bird (Eudromia elegans), with implications for modelling locomotion in extinct species
Source: PLoS Comput Biol. 2021 Apr 1;17(4):e1008843. doi: 10.1371/journal.pcbi.1008843 (PMC8016346; doi:10.1371/journal.pcbi.1008843)
Supplement: S1 Code. MATLAB code used for (a) processing raw forceplate data, (b) performing the tracking simulations, (c) performing the inverse simulation, and (d) performing the static simulations — (ZIP) [file pcbi.1008843.s007.zip › Forceplate Data Processing/DDT09_3_07_02_2018.txt]

4.62960158	12.08882437	-19.36963729	-22.93709176	2.68371737	-2.18099318	-1.20805107	-14.18061262	-3.80256337	-6.72138971	10.14294017	12.41313841	2.03508930	-1.85667914	-0.88373703	-2.82962125
4.62960158	11.76451034	-18.72100920	-23.26140580	2.35940333	-1.85667914	-1.85667914	-14.82924071	-3.15393529	-7.04570375	10.14294017	12.41313841	2.35940333	-1.85667914	-0.55942299	-2.82962125
3.98097351	12.08882437	-18.72100920	-22.93709176	2.03508930	-2.18099318	-2.18099318	-14.82924071	-2.50530722	-6.72138971	10.46725420	12.73745244	2.03508930	-2.18099318	-0.23510896	-2.82962125
3.98097351	11.44019631	-18.72100920	-22.61277771	2.03508930	-1.53236511	-2.18099318	-14.18061262	-2.82962125	-6.72138971	10.14294017	12.41313841	1.71077526	-1.53236511	-0.23510896	-2.50530722
4.30528755	11.44019631	-18.72100920	-22.28846367	2.03508930	-1.85667914	-1.85667914	-14.50492666	-3.15393529	-6.72138971	9.81862614	11.44019631	1.71077526	-1.53236511	-0.23510896	-2.50530722
3.98097351	12.08882437	-18.07238112	-22.28846367	2.35940333	-1.53236511	-1.85667914	-14.50492666	-2.50530722	-6.07276163	9.49431210	10.79156824	2.35940333	-1.20805107	0.08920508	-2.82962125
3.65665948	12.41313841	-18.07238112	-21.31552154	2.35940333	-0.88373703	-1.85667914	-14.82924071	-3.15393529	-6.39707567	8.52137000	10.79156824	2.35940333	-1.53236511	0.08920508	-2.18099318
3.65665948	13.06176647	-17.42375304	-20.66689346	2.68371737	-1.53236511	-2.18099318	-14.82924071	-3.15393529	-6.72138971	7.87274193	10.14294017	1.71077526	-2.18099318	-0.23510896	-2.50530722
3.33234544	13.06176647	-16.77512495	-20.01826537	2.35940333	-0.88373703	-1.53236511	-14.50492666	-4.12687741	-7.37001779	6.57548579	9.81862614	2.03508930	-1.85667914	-0.55942299	-2.82962125
3.33234544	14.03470857	-16.45081091	-19.04532325	2.68371737	-0.88373703	-2.18099318	-14.50492666	-3.80256337	-7.04570375	5.92685772	8.84568403	1.71077526	-1.53236511	-0.55942299	-2.50530722
3.33234544	14.03470857	-16.12649687	-19.04532325	2.68371737	-1.20805107	-2.50530722	-14.18061262	-4.45119144	-7.37001779	5.60254369	7.87274193	1.38646122	-1.85667914	-0.88373703	-2.50530722
3.00803141	14.35902260	-15.15355475	-17.42375304	2.68371737	-1.53236511	-2.18099318	-14.50492666	-3.80256337	-7.37001779	4.30528755	7.54842790	1.38646122	-1.85667914	-0.88373703	-2.18099318
3.00803141	14.68333663	-15.15355475	-17.42375304	2.35940333	-1.53236511	-2.82962125	-14.50492666	-4.12687741	-7.69433183	3.98097351	6.89979983	1.38646122	-1.20805107	-0.88373703	-1.53236511
2.03508930	15.00765067	-14.50492666	-16.12649687	2.35940333	-1.53236511	-2.82962125	-14.82924071	-4.45119144	-7.69433183	2.35940333	6.25117176	1.06214719	-0.88373703	-0.55942299	-1.85667914
2.35940333	15.65627873	-13.53198454	-14.82924071	3.00803141	-1.53236511	-3.15393529	-14.82924071	-4.45119144	-7.69433183	1.38646122	4.95391562	1.06214719	-1.20805107	-0.88373703	-1.85667914
2.03508930	15.65627873	-12.88335646	-14.50492666	2.68371737	-1.85667914	-3.47824933	-14.82924071	-4.45119144	-8.01864587	0.73783315	4.30528755	1.38646122	-0.88373703	-0.23510896	-1.53236511
2.35940333	16.62922083	-12.55904242	-12.88335646	2.68371737	-1.85667914	-2.82962125	-14.50492666	-5.09981952	-8.01864587	-0.55942299	3.98097351	1.06214719	-1.20805107	-0.55942299	-1.85667914
1.71077526	16.62922083	-11.91041434	-11.58610030	3.00803141	-1.53236511	-2.50530722	-14.50492666	-5.09981952	-8.34295991	-2.18099318	2.35940333	1.06214719	-1.20805107	-0.55942299	-1.53236511
1.71077526	17.92647696	-11.26178626	-10.61315818	3.65665948	-1.53236511	-2.82962125	-14.82924071	-6.07276163	-8.66727394	-3.80256337	1.06214719	0.41351912	-1.20805107	-0.88373703	-1.20805107
1.71077526	17.92647696	-10.93747222	-8.66727394	3.98097351	-1.20805107	-2.82962125	-14.82924071	-6.72138971	-8.66727394	-4.77550548	0.73783315	0.41351912	-1.85667914	-0.88373703	-1.53236511
1.38646122	18.57510502	-9.96453010	-7.69433183	3.65665948	-1.53236511	-2.82962125	-14.50492666	-7.69433183	-8.99158798	-5.74844760	-0.23510896	0.08920508	-1.85667914	-1.20805107	-1.20805107
1.06214719	18.89941905	-8.99158798	-6.39707567	3.65665948	-1.20805107	-3.80256337	-14.82924071	-8.01864587	-8.66727394	-7.04570375	-0.88373703	-0.55942299	-1.53236511	-0.23510896	-0.88373703
1.38646122	19.22373308	-8.99158798	-6.07276163	3.00803141	-1.53236511	-3.80256337	-15.15355475	-7.37001779	-8.66727394	-7.37001779	-1.53236511	0.08920508	-0.88373703	-0.23510896	-0.88373703
0.73783315	19.54804711	-8.34295991	-4.77550548	3.98097351	-1.85667914	-3.80256337	-15.15355475	-7.37001779	-8.34295991	-8.34295991	-2.82962125	-0.23510896	-1.85667914	0.08920508	-0.88373703
1.06214719	19.87236114	-7.69433183	-3.80256337	3.65665948	-1.53236511	-3.80256337	-14.82924071	-7.69433183	-8.99158798	-9.96453010	-2.82962125	-0.55942299	-1.53236511	0.41351912	-0.55942299
0.41351912	20.52098920	-7.04570375	-3.15393529	3.65665948	-1.53236511	-3.80256337	-15.15355475	-7.37001779	-8.66727394	-9.96453010	-3.47824933	-0.55942299	-0.88373703	0.41351912	-0.55942299
0.41351912	21.49393130	-6.72138971	-1.53236511	3.98097351	-1.20805107	-4.12687741	-15.47786879	-7.69433183	-8.66727394	-10.61315818	-4.12687741	-0.88373703	-0.88373703	0.41351912	-0.55942299
0.41351912	22.14255936	-5.74844760	-0.88373703	3.98097351	-1.85667914	-4.45119144	-14.82924071	-8.34295991	-8.99158798	-12.23472838	-5.42413356	-1.20805107	-1.85667914	0.08920508	-0.88373703
0.41351912	22.46687339	-6.39707567	0.08920508	4.30528755	-1.20805107	-4.12687741	-15.15355475	-8.66727394	-8.99158798	-13.53198454	-6.07276163	-1.85667914	-1.20805107	-0.23510896	-0.88373703
0.41351912	23.11550145	-5.74844760	1.06214719	4.30528755	-1.53236511	-4.45119144	-15.15355475	-8.99158798	-8.99158798	-14.18061262	-6.72138971	-2.18099318	-1.53236511	-0.23510896	-0.55942299
0.41351912	23.43981548	-5.42413356	2.03508930	4.30528755	-2.18099318	-4.12687741	-14.82924071	-10.28884414	-9.31590202	-15.15355475	-7.37001779	-1.85667914	-0.88373703	-0.55942299	-0.88373703
0.41351912	23.43981548	-4.77550548	2.35940333	4.62960158	-2.18099318	-4.45119144	-14.82924071	-9.96453010	-9.31590202	-14.82924071	-7.69433183	-1.20805107	-1.53236511	-0.55942299	-0.23510896
-0.23510896	23.76412951	-4.77550548	2.03508930	4.62960158	-1.85667914	-4.77550548	-15.47786879	-9.64021606	-8.99158798	-15.15355475	-7.69433183	-1.20805107	-0.88373703	-0.23510896	-0.23510896
0.08920508	23.76412951	-4.12687741	3.00803141	4.95391562	-1.53236511	-4.45119144	-15.15355475	-9.96453010	-8.99158798	-15.15355475	-8.01864587	-1.20805107	-0.88373703	0.08920508	-0.23510896
0.08920508	23.76412951	-4.12687741	3.00803141	4.62960158	-1.20805107	-4.45119144	-15.15355475	-10.61315818	-8.99158798	-15.15355475	-7.69433183	-1.53236511	-1.53236511	0.08920508	-0.23510896
0.41351912	23.43981548	-4.77550548	3.00803141	4.62960158	-1.53236511	-4.45119144	-14.82924071	-11.26178626	-8.99158798	-15.15355475	-8.01864587	-1.85667914	-1.20805107	0.08920508	0.08920508
0.41351912	23.76412951	-4.77550548	3.00803141	4.62960158	-1.53236511	-4.77550548	-15.15355475	-10.93747222	-8.99158798	-15.47786879	-8.34295991	-2.18099318	-1.20805107	0.08920508	0.08920508
1.06214719	23.76412951	-4.12687741	3.65665948	4.30528755	-1.53236511	-4.45119144	-15.15355475	-11.26178626	-8.99158798	-16.12649687	-9.31590202	-2.50530722	-1.20805107	0.08920508	-0.23510896
0.73783315	24.08844354	-4.45119144	3.33234544	4.62960158	-0.88373703	-4.45119144	-15.15355475	-12.23472838	-9.64021606	-16.12649687	-8.99158798	-1.85667914	-1.53236511	0.08920508	-0.23510896
1.06214719	24.08844354	-4.12687741	3.00803141	4.30528755	-0.55942299	-4.12687741	-15.15355475	-12.23472838	-9.96453010	-16.12649687	-8.99158798	-2.18099318	-1.20805107	-0.23510896	-0.23510896
1.06214719	23.43981548	-4.12687741	2.68371737	4.30528755	-0.23510896	-4.45119144	-15.15355475	-11.58610030	-9.64021606	-15.80218283	-8.66727394	-1.85667914	-1.20805107	-0.23510896	-0.23510896
1.38646122	23.76412951	-4.77550548	2.03508930	4.30528755	-0.88373703	-4.45119144	-15.15355475	-11.58610030	-9.64021606	-15.15355475	-8.34295991	-1.53236511	-1.20805107	-0.23510896	-0.23510896
1.38646122	23.11550145	-5.42413356	1.71077526	3.98097351	-0.88373703	-4.12687741	-15.47786879	-11.26178626	-9.64021606	-14.50492666	-7.04570375	-1.53236511	-0.88373703	-0.23510896	-0.23510896
1.38646122	22.46687339	-6.07276163	0.73783315	3.65665948	-0.23510896	-3.80256337	-15.47786879	-11.58610030	-9.64021606	-13.53198454	-7.04570375	-1.53236511	-0.55942299	0.08920508	-0.23510896
1.38646122	22.46687339	-6.39707567	0.08920508	3.65665948	-0.23510896	-3.80256337	-15.15355475	-11.91041434	-9.31590202	-13.53198454	-6.72138971	-1.53236511	-0.88373703	0.41351912	-0.88373703
1.71077526	22.14255936	-6.39707567	-0.55942299	3.33234544	-0.88373703	-4.12687741	-15.15355475	-11.58610030	-8.99158798	-12.23472838	-5.74844760	-1.20805107	-0.88373703	0.41351912	-1.20805107
1.71077526	21.16961727	-6.39707567	-1.20805107	3.00803141	-0.23510896	-3.80256337	-15.15355475	-10.93747222	-8.99158798	-10.93747222	-4.77550548	-0.88373703	-1.85667914	0.73783315	-0.88373703
2.35940333	20.19667517	-7.04570375	-2.18099318	2.68371737	0.08920508	-3.47824933	-15.15355475	-11.58610030	-9.31590202	-10.93747222	-5.09981952	-1.53236511	-1.53236511	0.41351912	-0.88373703
2.35940333	19.54804711	-7.37001779	-2.82962125	2.68371737	0.08920508	-3.47824933	-14.82924071	-11.58610030	-8.99158798	-9.31590202	-4.12687741	-0.23510896	-1.53236511	0.73783315	-0.88373703
2.35940333	18.89941905	-7.37001779	-4.12687741	2.68371737	0.08920508	-3.47824933	-14.82924071	-11.58610030	-8.99158798	-8.99158798	-2.82962125	-0.55942299	-1.20805107	0.08920508	-0.55942299
3.00803141	18.25079099	-8.01864587	-4.77550548	3.00803141	0.08920508	-3.47824933	-14.50492666	-11.91041434	-8.99158798	-8.34295991	-2.18099318	-0.55942299	-1.85667914	0.08920508	-1.53236511
3.00803141	17.60216292	-8.66727394	-5.42413356	2.35940333	0.73783315	-3.47824933	-14.82924071	-10.93747222	-8.66727394	-7.04570375	-1.20805107	-0.55942299	-0.88373703	0.41351912	-1.53236511
3.00803141	17.27784889	-9.31590202	-7.04570375	2.35940333	0.41351912	-2.82962125	-14.82924071	-9.96453010	-8.34295991	-5.74844760	-0.55942299	-0.55942299	-0.55942299	0.73783315	-1.20805107
2.68371737	15.98059276	-9.96453010	-8.34295991	2.35940333	0.73783315	-2.50530722	-15.15355475	-9.64021606	-8.34295991	-4.77550548	0.41351912	-0.55942299	-1.20805107	0.08920508	-1.53236511
2.68371737	15.33196470	-10.28884414	-9.64021606	1.71077526	0.73783315	-2.82962125	-14.50492666	-9.31590202	-8.01864587	-3.47824933	1.38646122	0.08920508	-1.20805107	0.08920508	-1.20805107
2.35940333	14.35902260	-10.93747222	-10.61315818	1.71077526	0.73783315	-2.82962125	-14.50492666	-8.66727394	-7.69433183	-1.85667914	2.68371737	0.73783315	-0.88373703	0.41351912	-1.20805107
2.68371737	14.03470857	-11.58610030	-12.23472838	1.71077526	1.06214719	-2.18099318	-14.82924071	-8.34295991	-7.37001779	-1.20805107	3.98097351	1.06214719	-0.88373703	0.73783315	-1.53236511
3.00803141	13.06176647	-11.91041434	-12.23472838	1.38646122	0.73783315	-2.50530722	-14.50492666	-8.66727394	-7.69433183	0.08920508	4.30528755	0.08920508	-0.88373703	0.41351912	-2.18099318
3.33234544	12.41313841	-12.23472838	-13.85629858	1.38646122	1.38646122	-2.18099318	-14.18061262	-8.01864587	-7.37001779	1.38646122	5.27822965	0.08920508	-1.20805107	0.41351912	-1.85667914
3.00803141	11.76451034	-12.88335646	-14.50492666	1.38646122	1.06214719	-1.85667914	-14.50492666	-7.69433183	-7.37001779	2.35940333	6.25117176	0.08920508	-1.85667914	-0.23510896	-1.85667914
3.65665948	11.11588227	-13.53198454	-15.47786879	1.06214719	0.73783315	-2.18099318	-14.50492666	-7.69433183	-7.69433183	2.68371737	6.57548579	0.08920508	-1.85667914	-0.23510896	-2.50530722
3.65665948	10.79156824	-14.18061262	-16.12649687	1.06214719	0.73783315	-2.18099318	-14.18061262	-7.37001779	-7.69433183	3.65665948	7.54842790	1.06214719	-1.53236511	-0.23510896	-2.18099318
2.68371737	10.14294017	-14.82924071	-17.74806708	1.06214719	1.06214719	-1.53236511	-14.50492666	-7.04570375	-6.39707567	4.30528755	8.52137000	1.06214719	-1.53236511	0.08920508	-1.53236511
2.68371737	9.81862614	-14.82924071	-18.07238112	1.06214719	1.06214719	-0.88373703	-14.82924071	-6.39707567	-6.72138971	5.92685772	9.16999807	0.73783315	-1.20805107	-0.55942299	-1.85667914
2.68371737	9.16999807	-15.47786879	-19.36963729	0.73783315	1.06214719	-1.20805107	-14.18061262	-5.42413356	-6.72138971	6.57548579	9.49431210	1.71077526	-1.20805107	-0.23510896	-2.50530722
2.68371737	8.19705597	-15.80218283	-20.34257941	0.41351912	0.73783315	-1.85667914	-14.50492666	-5.42413356	-6.39707567	7.22411386	10.14294017	1.71077526	-0.88373703	0.41351912	-2.18099318
2.68371737	8.52137000	-15.80218283	-21.31552154	0.08920508	1.38646122	-1.53236511	-14.50492666	-5.42413356	-5.74844760	7.54842790	10.14294017	1.71077526	-1.53236511	-0.23510896	-2.50530722
2.68371737	7.87274193	-16.12649687	-21.63983559	0.41351912	1.38646122	-1.20805107	-14.50492666	-5.09981952	-6.39707567	8.19705597	10.46725420	1.38646122	-1.53236511	-0.55942299	-2.82962125
2.68371737	6.89979983	-16.45081091	-22.28846367	0.08920508	1.71077526	-1.53236511	-14.18061262	-4.77550548	-6.07276163	8.84568403	10.79156824	1.71077526	-1.20805107	0.41351912	-2.82962125
2.68371737	6.57548579	-16.45081091	-22.61277771	0.41351912	1.71077526	-0.88373703	-14.50492666	-4.77550548	-6.07276163	8.84568403	10.79156824	2.03508930	-1.53236511	-0.55942299	-2.82962125
2.35940333	6.25117176	-16.77512495	-22.93709176	-0.23510896	2.03508930	-0.55942299	-14.18061262	-5.09981952	-6.72138971	8.52137000	10.79156824	2.03508930	-1.53236511	-0.88373703	-3.15393529
2.68371737	6.25117176	-16.45081091	-23.26140580	-0.55942299	1.71077526	-0.88373703	-14.50492666	-4.77550548	-6.07276163	9.16999807	11.44019631	2.03508930	-1.20805107	-0.55942299	-2.82962125
2.35940333	5.92685772	-16.12649687	-23.26140580	-0.55942299	2.03508930	-0.88373703	-14.50492666	-4.45119144	-5.74844760	9.49431210	11.76451034	2.03508930	-0.88373703	-0.23510896	-2.82962125
2.68371737	5.60254369	-16.12649687	-23.91003389	-0.23510896	1.71077526	-1.20805107	-14.50492666	-4.77550548	-6.07276163	9.16999807	12.08882437	2.03508930	-1.20805107	0.08920508	-2.82962125
2.03508930	5.92685772	-16.45081091	-23.58571984	-0.55942299	1.38646122	-1.53236511	-14.50492666	-4.12687741	-5.74844760	9.16999807	11.76451034	2.03508930	-0.88373703	-0.23510896	-2.18099318
2.35940333	5.92685772	-16.12649687	-23.91003389	-0.23510896	2.03508930	-1.85667914	-14.18061262	-3.47824933	-5.42413356	9.16999807	12.08882437	2.03508930	-1.20805107	-0.23510896	-2.50530722
2.03508930	6.25117176	-15.80218283	-23.58571984	0.08920508	1.38646122	-1.53236511	-14.50492666	-4.12687741	-5.09981952	9.16999807	10.79156824	2.03508930	-1.53236511	-0.55942299	-2.50530722
2.03508930	5.92685772	-16.12649687	-22.61277771	-0.23510896	1.38646122	-0.88373703	-13.85629858	-4.12687741	-6.07276163	8.52137000	11.44019631	1.71077526	-1.85667914	-1.20805107	-2.82962125
2.35940333	6.57548579	-16.45081091	-22.61277771	0.08920508	1.38646122	-1.53236511	-14.18061262	-4.12687741	-6.07276163	8.52137000	11.44019631	2.03508930	-2.18099318	-0.55942299	-2.82962125
2.03508930	6.57548579	-16.12649687	-21.96414963	0.41351912	1.38646122	-0.88373703	-14.50492666	-3.80256337	-6.07276163	7.54842790	10.79156824	1.71077526	-2.18099318	-1.20805107	-2.82962125
1.06214719	7.22411386	-15.15355475	-21.31552154	0.08920508	1.38646122	-1.20805107	-14.82924071	-3.80256337	-7.04570375	6.57548579	10.14294017	1.06214719	-2.18099318	-0.88373703	-2.82962125
0.73783315	7.22411386	-14.50492666	-20.34257941	0.41351912	1.71077526	-1.53236511	-14.18061262	-3.47824933	-6.72138971	6.25117176	9.16999807	1.38646122	-2.50530722	-0.88373703	-2.18099318
0.73783315	6.89979983	-14.50492666	-20.01826537	0.08920508	1.71077526	-1.20805107	-14.50492666	-3.47824933	-6.72138971	5.60254369	9.16999807	1.38646122	-1.85667914	-0.88373703	-1.85667914
0.41351912	6.89979983	-13.85629858	-18.72100920	0.41351912	1.38646122	-1.53236511	-14.82924071	-4.12687741	-6.72138971	4.30528755	8.52137000	1.71077526	-1.85667914	-1.20805107	-2.18099318
0.41351912	7.54842790	-12.88335646	-18.07238112	0.41351912	1.71077526	-1.53236511	-14.18061262	-4.12687741	-6.39707567	3.65665948	7.87274193	1.38646122	-1.85667914	-0.88373703	-1.85667914
0.41351912	8.19705597	-12.55904242	-17.09943899	0.73783315	2.03508930	-2.18099318	-14.50492666	-3.80256337	-6.07276163	2.68371737	7.22411386	1.71077526	-1.53236511	-0.55942299	-1.85667914
0.08920508	8.19705597	-12.23472838	-16.45081091	0.73783315	2.03508930	-2.18099318	-14.18061262	-4.45119144	-6.39707567	2.03508930	6.57548579	1.06214719	-1.53236511	-0.88373703	-1.85667914
0.41351912	8.52137000	-11.58610030	-14.82924071	0.73783315	1.71077526	-2.18099318	-14.82924071	-4.45119144	-6.72138971	0.73783315	5.92685772	1.06214719	-1.20805107	-1.20805107	-1.85667914
-0.23510896	10.46725420	-11.26178626	-14.18061262	1.38646122	2.03508930	-2.50530722	-14.18061262	-4.77550548	-7.04570375	-0.55942299	5.27822965	0.73783315	-1.85667914	-0.88373703	-1.20805107
-0.55942299	10.79156824	-10.93747222	-13.53198454	1.71077526	1.38646122	-2.50530722	-14.82924071	-5.42413356	-7.37001779	-1.53236511	3.98097351	0.41351912	-1.85667914	-1.53236511	-1.85667914
-0.23510896	11.44019631	-10.28884414	-11.58610030	1.71077526	1.38646122	-2.18099318	-14.82924071	-5.74844760	-7.69433183	-2.82962125	3.00803141	0.41351912	-2.50530722	-1.20805107	-1.85667914
-0.55942299	11.76451034	-9.96453010	-10.93747222	1.38646122	1.06214719	-2.50530722	-14.82924071	-6.07276163	-7.69433183	-3.80256337	2.68371737	0.41351912	-2.18099318	-0.88373703	-1.53236511
-0.55942299	12.41313841	-9.64021606	-9.64021606	1.71077526	1.06214719	-3.15393529	-14.82924071	-6.07276163	-7.69433183	-4.12687741	1.71077526	0.41351912	-2.18099318	-0.55942299	-0.88373703
-0.88373703	12.73745244	-8.66727394	-8.99158798	1.71077526	0.73783315	-3.47824933	-14.82924071	-6.72138971	-8.01864587	-5.74844760	0.41351912	0.08920508	-2.50530722	-0.88373703	-1.53236511
-0.88373703	13.38608050	-8.34295991	-7.69433183	1.71077526	0.73783315	-3.15393529	-15.15355475	-6.72138971	-8.01864587	-6.72138971	0.08920508	0.08920508	-1.85667914	-0.23510896	-0.55942299
-0.55942299	14.35902260	-7.37001779	-6.72138971	2.03508930	1.06214719	-3.47824933	-15.15355475	-7.04570375	-7.69433183	-7.37001779	-0.88373703	0.41351912	-1.85667914	-0.23510896	-0.55942299
-0.23510896	15.00765067	-7.04570375	-5.74844760	2.03508930	1.06214719	-3.15393529	-14.82924071	-8.01864587	-8.34295991	-8.34295991	-1.53236511	0.41351912	-1.85667914	-0.23510896	-0.88373703
-0.55942299	15.98059276	-5.74844760	-4.77550548	2.35940333	1.06214719	-3.80256337	-14.82924071	-8.66727394	-8.66727394	-10.28884414	-2.50530722	-0.88373703	-2.50530722	-0.88373703	-1.20805107
0.08920508	16.95353486	-5.74844760	-3.80256337	2.35940333	0.41351912	-3.47824933	-14.50492666	-8.34295991	-8.66727394	-10.28884414	-3.15393529	-0.55942299	-1.85667914	0.41351912	-0.55942299
0.08920508	16.95353486	-5.09981952	-2.82962125	3.00803141	0.73783315	-3.80256337	-14.82924071	-9.64021606	-9.31590202	-11.91041434	-4.12687741	-1.20805107	-1.85667914	-0.55942299	-0.88373703
0.41351912	17.92647696	-5.09981952	-1.85667914	3.00803141	0.73783315	-3.47824933	-14.82924071	-10.28884414	-9.64021606	-12.55904242	-5.42413356	-1.20805107	-2.50530722	-0.88373703	-1.20805107
0.08920508	18.89941905	-5.09981952	-1.53236511	2.68371737	0.41351912	-3.47824933	-15.15355475	-10.28884414	-9.31590202	-13.20767050	-5.42413356	-0.88373703	-1.85667914	-0.55942299	-1.20805107
0.08920508	19.22373308	-4.77550548	-0.88373703	2.68371737	0.08920508	-3.80256337	-14.82924071	-10.28884414	-9.31590202	-13.53198454	-6.07276163	-0.55942299	-1.85667914	-0.55942299	-0.55942299
0.08920508	18.89941905	-4.45119144	-0.55942299	3.00803141	-0.23510896	-3.80256337	-15.15355475	-11.58610030	-9.96453010	-14.50492666	-6.72138971	-1.85667914	-1.53236511	-0.55942299	-0.88373703
0.41351912	19.54804711	-4.12687741	-0.23510896	3.00803141	0.08920508	-3.80256337	-15.15355475	-11.26178626	-9.31590202	-14.50492666	-6.72138971	-1.20805107	-0.88373703	-0.23510896	-0.88373703
0.73783315	20.19667517	-4.12687741	0.73783315	3.65665948	-0.23510896	-4.45119144	-15.15355475	-10.93747222	-9.31590202	-14.50492666	-6.72138971	-0.55942299	-0.88373703	-0.23510896	-0.55942299
0.08920508	20.19667517	-4.12687741	0.73783315	3.33234544	0.41351912	-4.12687741	-15.15355475	-10.93747222	-9.96453010	-15.15355475	-7.69433183	-0.88373703	-1.20805107	0.08920508	-0.55942299
0.73783315	21.16961727	-3.80256337	1.06214719	3.65665948	0.08920508	-4.12687741	-15.15355475	-11.91041434	-9.64021606	-15.47786879	-7.69433183	-1.53236511	-1.53236511	-0.23510896	-0.88373703
0.73783315	21.49393130	-3.47824933	1.71077526	3.98097351	0.08920508	-4.12687741	-15.15355475	-11.91041434	-9.31590202	-15.47786879	-8.01864587	-0.88373703	-1.20805107	0.08920508	-0.88373703
1.06214719	22.14255936	-3.80256337	1.06214719	4.30528755	-0.23510896	-3.80256337	-15.15355475	-12.23472838	-10.28884414	-15.47786879	-8.01864587	-1.20805107	-1.53236511	0.41351912	-1.20805107
1.38646122	22.79118742	-3.15393529	1.38646122	4.30528755	-0.55942299	-4.45119144	-15.15355475	-12.23472838	-10.28884414	-15.80218283	-8.66727394	-1.20805107	-2.18099318	0.08920508	-1.85667914
1.71077526	23.11550145	-4.12687741	1.71077526	4.62960158	-0.88373703	-4.77550548	-14.82924071	-12.55904242	-10.28884414	-15.80218283	-8.34295991	-0.55942299	-2.18099318	0.08920508	-1.20805107
1.71077526	23.11550145	-4.12687741	1.06214719	4.62960158	-1.20805107	-4.12687741	-14.82924071	-12.23472838	-9.64021606	-14.50492666	-8.01864587	-0.88373703	-1.53236511	0.73783315	-0.88373703
1.71077526	23.43981548	-4.77550548	1.38646122	4.62960158	-1.85667914	-4.45119144	-15.15355475	-11.91041434	-10.28884414	-15.15355475	-8.34295991	-0.88373703	-1.53236511	0.73783315	-0.88373703
2.03508930	23.76412951	-4.45119144	1.06214719	4.62960158	-1.85667914	-4.45119144	-15.15355475	-11.58610030	-9.96453010	-14.18061262	-7.69433183	-0.55942299	-1.85667914	1.06214719	-1.20805107
2.35940333	23.76412951	-5.09981952	0.08920508	4.95391562	-2.18099318	-4.45119144	-15.15355475	-11.58610030	-9.64021606	-13.20767050	-6.72138971	0.08920508	-1.53236511	1.38646122	-0.88373703
2.35940333	23.76412951	-5.42413356	-0.55942299	4.95391562	-2.18099318	-4.45119144	-15.47786879	-11.26178626	-9.31590202	-12.88335646	-6.72138971	-0.23510896	-1.20805107	1.06214719	-0.88373703
2.35940333	23.11550145	-6.39707567	-1.20805107	4.95391562	-2.18099318	-4.12687741	-14.82924071	-10.93747222	-9.64021606	-12.55904242	-6.07276163	-0.55942299	-1.85667914	0.73783315	-1.53236511
3.33234544	23.76412951	-6.72138971	-1.53236511	4.62960158	-2.82962125	-4.45119144	-15.15355475	-10.61315818	-9.31590202	-11.58610030	-5.42413356	-0.23510896	-1.53236511	0.73783315	-1.20805107
3.65665948	23.76412951	-7.37001779	-2.18099318	5.27822965	-3.15393529	-4.12687741	-14.50492666	-10.61315818	-9.31590202	-10.93747222	-5.09981952	-0.23510896	-1.85667914	0.41351912	-1.85667914
4.30528755	23.76412951	-7.37001779	-2.82962125	5.27822965	-3.15393529	-4.45119144	-15.15355475	-10.61315818	-9.31590202	-10.61315818	-4.45119144	-0.88373703	-2.82962125	0.41351912	-1.85667914
4.62960158	23.43981548	-8.34295991	-3.80256337	5.27822965	-2.50530722	-4.12687741	-14.82924071	-9.96453010	-8.66727394	-8.99158798	-3.80256337	0.08920508	-1.85667914	0.73783315	-2.18099318
4.62960158	23.11550145	-8.99158798	-4.45119144	5.27822965	-3.15393529	-3.80256337	-15.15355475	-9.64021606	-8.66727394	-8.01864587	-3.15393529	-0.23510896	-1.53236511	0.41351912	-1.53236511
4.62960158	23.11550145	-9.64021606	-5.42413356	5.60254369	-3.47824933	-3.80256337	-15.15355475	-9.96453010	-8.34295991	-7.69433183	-2.82962125	-0.55942299	-1.85667914	0.41351912	-2.18099318
5.27822965	23.11550145	-9.96453010	-6.39707567	4.95391562	-3.47824933	-3.80256337	-14.82924071	-9.31590202	-8.34295991	-6.39707567	-1.85667914	0.08920508	-1.53236511	0.73783315	-1.53236511
5.60254369	22.79118742	-11.26178626	-8.01864587	4.95391562	-3.47824933	-3.80256337	-14.82924071	-8.66727394	-8.01864587	-5.09981952	-0.55942299	0.73783315	-1.20805107	1.06214719	-1.53236511
6.25117176	22.46687339	-11.26178626	-8.34295991	4.95391562	-3.80256337	-3.47824933	-15.15355475	-8.99158798	-8.01864587	-4.12687741	-0.23510896	0.73783315	-1.20805107	1.06214719	-2.18099318
6.25117176	21.81824533	-11.58610030	-9.31590202	4.62960158	-3.80256337	-3.47824933	-14.50492666	-9.31590202	-7.69433183	-3.15393529	0.73783315	0.08920508	-2.18099318	0.41351912	-2.50530722
6.89979983	21.81824533	-12.55904242	-10.61315818	4.30528755	-3.47824933	-3.15393529	-14.82924071	-8.34295991	-7.37001779	-1.53236511	1.38646122	0.73783315	-1.20805107	1.06214719	-2.50530722
6.57548579	20.52098920	-13.20767050	-11.58610030	4.62960158	-3.47824933	-3.15393529	-15.15355475	-8.66727394	-7.69433183	-0.88373703	1.38646122	0.08920508	-1.53236511	1.06214719	-3.15393529
6.89979983	20.84530324	-13.20767050	-12.88335646	4.62960158	-3.15393529	-2.82962125	-14.82924071	-8.66727394	-8.01864587	-0.23510896	2.35940333	0.41351912	-2.18099318	0.41351912	-3.80256337
6.57548579	20.19667517	-14.18061262	-13.85629858	4.62960158	-4.12687741	-2.82962125	-14.50492666	-8.01864587	-7.37001779	0.73783315	3.65665948	0.73783315	-2.18099318	0.73783315	-3.47824933
7.22411386	19.87236114	-14.82924071	-15.15355475	4.62960158	-3.47824933	-2.82962125	-14.82924071	-6.72138971	-7.37001779	1.71077526	4.62960158	0.41351912	-1.85667914	0.41351912	-2.82962125
6.89979983	18.89941905	-15.80218283	-16.12649687	4.62960158	-4.12687741	-3.15393529	-14.82924071	-7.37001779	-7.37001779	2.03508930	4.95391562	0.08920508	-2.18099318	0.08920508	-3.47824933
6.25117176	18.57510502	-16.12649687	-16.45081091	4.30528755	-3.80256337	-2.82962125	-14.82924071	-7.04570375	-7.37001779	3.33234544	5.92685772	1.06214719	-1.53236511	0.08920508	-2.82962125
6.57548579	18.25079099	-17.09943899	-17.74806708	4.30528755	-3.47824933	-2.82962125	-15.15355475	-6.39707567	-6.39707567	4.62960158	7.22411386	1.71077526	-1.20805107	0.41351912	-2.82962125
6.25117176	17.60216292	-16.77512495	-18.07238112	3.98097351	-4.12687741	-2.50530722	-14.82924071	-5.42413356	-6.39707567	5.60254369	7.87274193	1.38646122	-1.53236511	0.41351912	-2.82962125
6.25117176	17.27784889	-17.42375304	-19.36963729	4.30528755	-3.80256337	-2.18099318	-14.50492666	-6.07276163	-6.72138971	5.60254369	8.19705597	0.73783315	-2.18099318	0.08920508	-3.47824933
6.57548579	17.27784889	-17.42375304	-20.01826537	4.30528755	-4.12687741	-2.82962125	-14.82924071	-4.77550548	-6.07276163	6.89979983	9.16999807	1.38646122	-1.85667914	0.08920508	-3.47824933
5.92685772	15.98059276	-17.74806708	-20.66689346	3.98097351	-3.80256337	-2.50530722	-14.82924071	-5.42413356	-6.72138971	6.89979983	9.16999807	1.38646122	-1.85667914	0.08920508	-3.80256337
5.92685772	15.98059276	-17.74806708	-20.99120750	3.65665948	-3.15393529	-2.18099318	-14.82924071	-5.09981952	-6.39707567	7.22411386	9.16999807	1.38646122	-2.18099318	-0.23510896	-3.80256337
5.92685772	15.33196470	-18.07238112	-21.63983559	3.65665948	-3.47824933	-2.82962125	-14.50492666	-4.45119144	-6.39707567	7.87274193	10.14294017	1.38646122	-2.18099318	-0.23510896	-3.80256337
5.60254369	15.33196470	-18.39669516	-21.63983559	3.65665948	-3.80256337	-2.50530722	-14.50492666	-3.47824933	-5.74844760	8.84568403	10.46725420	1.38646122	-1.85667914	-0.23510896	-3.15393529
5.60254369	14.68333663	-18.72100920	-21.96414963	3.65665948	-3.47824933	-2.18099318	-14.50492666	-3.80256337	-6.39707567	8.19705597	10.79156824	1.38646122	-1.85667914	-0.88373703	-3.47824933
4.95391562	14.35902260	-18.72100920	-21.96414963	3.33234544	-3.80256337	-2.50530722	-14.82924071	-3.47824933	-5.74844760	9.16999807	11.11588227	1.71077526	-1.85667914	-0.88373703	-3.15393529
5.27822965	14.03470857	-19.04532325	-21.96414963	3.33234544	-3.47824933	-2.50530722	-15.15355475	-3.15393529	-5.74844760	9.16999807	11.11588227	1.71077526	-1.85667914	-0.88373703	-2.82962125
5.27822965	14.03470857	-18.39669516	-21.96414963	3.33234544	-3.80256337	-2.50530722	-14.82924071	-3.15393529	-5.42413356	8.84568403	11.44019631	1.71077526	-1.53236511	-1.20805107	-2.82962125
5.27822965	14.03470857	-19.04532325	-21.96414963	3.33234544	-3.80256337	-2.18099318	-14.82924071	-3.47824933	-5.74844760	8.84568403	10.79156824	1.38646122	-1.53236511	-1.20805107	-3.47824933
5.27822965	14.03470857	-18.72100920	-21.96414963	3.65665948	-3.80256337	-2.18099318	-14.50492666	-2.82962125	-5.74844760	8.84568403	10.79156824	1.71077526	-1.85667914	-0.55942299	-3.15393529
4.62960158	13.38608050	-18.39669516	-21.96414963	3.33234544	-3.80256337	-2.50530722	-15.15355475	-3.15393529	-6.07276163	8.52137000	10.46725420	1.06214719	-1.85667914	-0.88373703	-3.80256337
4.62960158	14.35902260	-18.07238112	-21.63983559	3.33234544	-3.47824933	-2.50530722	-14.82924071	-3.47824933	-6.72138971	7.87274193	9.81862614	1.06214719	-2.50530722	-1.20805107	-3.47824933
3.98097351	14.03470857	-18.07238112	-21.31552154	3.33234544	-3.47824933	-2.50530722	-14.82924071	-3.15393529	-6.39707567	7.54842790	9.81862614	1.38646122	-2.18099318	-0.88373703	-3.15393529
3.98097351	14.03470857	-17.42375304	-20.99120750	3.33234544	-3.15393529	-2.50530722	-14.50492666	-3.47824933	-6.39707567	7.54842790	9.81862614	1.38646122	-2.50530722	-0.55942299	-2.82962125
3.65665948	14.03470857	-17.09943899	-20.01826537	3.65665948	-3.47824933	-2.50530722	-14.50492666	-3.80256337	-6.72138971	6.25117176	9.16999807	1.38646122	-2.82962125	-0.55942299	-3.15393529
3.98097351	14.35902260	-17.09943899	-19.36963729	3.65665948	-3.15393529	-2.82962125	-15.15355475	-3.80256337	-6.72138971	5.27822965	8.84568403	1.06214719	-2.18099318	-0.55942299	-2.50530722
3.00803141	15.33196470	-16.77512495	-18.39669516	3.33234544	-3.47824933	-2.82962125	-14.50492666	-3.80256337	-6.39707567	4.95391562	8.84568403	1.38646122	-2.50530722	-0.55942299	-2.18099318
3.65665948	15.65627873	-16.12649687	-17.74806708	3.65665948	-3.47824933	-2.82962125	-15.15355475	-4.77550548	-7.04570375	3.98097351	7.87274193	1.06214719	-1.85667914	-0.23510896	-2.18099318
3.65665948	15.65627873	-15.80218283	-17.09943899	3.65665948	-3.15393529	-3.15393529	-14.82924071	-5.09981952	-7.04570375	3.00803141	6.57548579	0.41351912	-2.18099318	-0.23510896	-2.50530722
3.33234544	16.30490680	-15.15355475	-16.45081091	3.98097351	-3.15393529	-3.15393529	-14.82924071	-4.77550548	-7.04570375	2.35940333	6.57548579	1.06214719	-1.85667914	-0.23510896	-2.18099318
2.68371737	16.62922083	-14.82924071	-14.82924071	3.65665948	-3.15393529	-3.15393529	-15.15355475	-5.42413356	-7.37001779	1.38646122	5.92685772	0.41351912	-2.50530722	-0.55942299	-2.18099318
3.00803141	17.27784889	-14.50492666	-14.50492666	3.98097351	-3.15393529	-3.15393529	-14.82924071	-6.72138971	-8.01864587	-0.23510896	4.62960158	-0.23510896	-2.82962125	-0.55942299	-2.50530722
2.35940333	17.27784889	-13.85629858	-13.85629858	3.98097351	-3.47824933	-3.15393529	-14.82924071	-6.39707567	-8.34295991	-0.88373703	4.30528755	0.41351912	-2.82962125	0.08920508	-2.18099318
2.35940333	17.60216292	-12.88335646	-12.23472838	3.98097351	-3.47824933	-3.80256337	-15.15355475	-6.39707567	-8.01864587	-1.85667914	3.98097351	1.06214719	-2.50530722	0.08920508	-1.85667914
2.35940333	18.25079099	-12.55904242	-11.58610030	4.30528755	-3.47824933	-3.47824933	-14.82924071	-7.37001779	-8.34295991	-2.82962125	2.35940333	0.08920508	-2.18099318	-0.55942299	-1.53236511
2.35940333	19.22373308	-12.23472838	-10.28884414	4.62960158	-3.47824933	-3.47824933	-14.82924071	-7.69433183	-8.66727394	-4.12687741	1.71077526	0.08920508	-2.18099318	0.08920508	-1.20805107
2.03508930	19.87236114	-11.58610030	-9.64021606	4.62960158	-3.80256337	-3.80256337	-15.47786879	-7.04570375	-8.01864587	-4.77550548	1.06214719	0.73783315	-1.53236511	0.73783315	-1.20805107
1.71077526	20.52098920	-11.26178626	-8.01864587	4.62960158	-3.80256337	-4.12687741	-15.15355475	-7.69433183	-8.66727394	-6.07276163	0.41351912	-0.23510896	-1.53236511	0.08920508	-0.55942299
1.71077526	21.81824533	-9.96453010	-7.37001779	4.62960158	-3.47824933	-3.15393529	-15.47786879	-8.99158798	-8.99158798	-7.37001779	-0.88373703	-0.55942299	-2.18099318	-0.23510896	-1.20805107
2.35940333	21.49393130	-9.64021606	-6.39707567	4.30528755	-3.47824933	-3.47824933	-15.15355475	-8.66727394	-8.66727394	-8.01864587	-0.88373703	-0.23510896	-1.85667914	0.08920508	-1.20805107
2.03508930	22.46687339	-9.31590202	-5.42413356	4.62960158	-3.80256337	-3.80256337	-15.15355475	-9.64021606	-9.31590202	-8.66727394	-2.18099318	-0.55942299	-1.53236511	-0.23510896	-1.20805107
1.71077526	22.79118742	-8.99158798	-4.45119144	4.30528755	-2.82962125	-3.80256337	-15.15355475	-9.96453010	-9.64021606	-9.96453010	-3.47824933	-0.55942299	-1.85667914	-0.55942299	-1.53236511
1.71077526	22.79118742	-8.01864587	-3.47824933	4.30528755	-3.15393529	-4.12687741	-15.15355475	-9.64021606	-9.64021606	-10.28884414	-4.12687741	-0.55942299	-1.53236511	-0.23510896	-1.53236511
1.71077526	22.46687339	-8.34295991	-3.15393529	4.30528755	-2.50530722	-4.45119144	-15.15355475	-9.64021606	-9.31590202	-10.61315818	-4.12687741	-0.55942299	-1.53236511	0.41351912	-0.88373703
1.71077526	22.79118742	-7.04570375	-2.82962125	3.98097351	-2.50530722	-4.12687741	-15.15355475	-9.96453010	-9.64021606	-12.23472838	-5.09981952	-0.88373703	-2.18099318	0.08920508	-0.88373703
1.06214719	23.43981548	-6.72138971	-1.53236511	4.30528755	-2.18099318	-3.80256337	-15.47786879	-10.28884414	-9.64021606	-12.23472838	-5.42413356	-0.55942299	-2.18099318	0.41351912	-0.88373703
0.73783315	22.79118742	-6.72138971	-0.88373703	3.65665948	-2.18099318	-4.12687741	-15.47786879	-9.96453010	-9.31590202	-12.55904242	-4.77550548	-0.88373703	-1.20805107	0.41351912	-0.23510896
0.41351912	23.43981548	-5.74844760	-0.23510896	3.98097351	-1.53236511	-4.45119144	-15.47786879	-10.28884414	-9.31590202	-13.20767050	-5.74844760	-0.88373703	-1.53236511	0.41351912	-0.88373703
1.06214719	23.76412951	-5.09981952	0.08920508	4.30528755	-1.53236511	-4.45119144	-15.15355475	-10.93747222	-9.64021606	-14.18061262	-6.72138971	-1.20805107	-1.53236511	-0.23510896	-0.88373703
1.06214719	24.08844354	-5.42413356	0.08920508	4.30528755	-1.53236511	-4.45119144	-14.82924071	-10.61315818	-9.64021606	-14.50492666	-7.04570375	-1.20805107	-1.53236511	0.08920508	-0.88373703
0.73783315	24.08844354	-4.77550548	0.08920508	4.30528755	-1.85667914	-5.09981952	-15.47786879	-11.26178626	-9.64021606	-14.82924071	-7.37001779	-2.18099318	-1.53236511	-0.23510896	-0.88373703
1.38646122	24.41275757	-4.45119144	0.73783315	4.62960158	-2.18099318	-4.77550548	-15.15355475	-11.26178626	-9.96453010	-15.15355475	-7.69433183	-2.18099318	-1.85667914	-0.23510896	-0.88373703
0.73783315	24.41275757	-4.77550548	0.41351912	4.30528755	-2.50530722	-4.45119144	-15.47786879	-11.26178626	-9.96453010	-15.47786879	-7.69433183	-1.85667914	-1.53236511	-0.23510896	-0.88373703
1.06214719	24.41275757	-5.09981952	1.06214719	4.30528755	-2.82962125	-4.45119144	-15.47786879	-11.26178626	-9.96453010	-14.18061262	-6.72138971	-1.85667914	-1.20805107	0.08920508	-0.88373703
1.06214719	24.41275757	-5.09981952	1.06214719	4.30528755	-3.15393529	-4.77550548	-15.47786879	-11.26178626	-9.96453010	-14.50492666	-7.37001779	-1.53236511	-1.53236511	-0.23510896	-0.88373703
1.06214719	24.73707160	-5.42413356	1.06214719	4.95391562	-2.50530722	-4.45119144	-15.47786879	-11.26178626	-9.96453010	-14.50492666	-7.04570375	-1.85667914	-0.88373703	0.08920508	-0.55942299
2.03508930	24.73707160	-5.74844760	0.73783315	5.27822965	-3.15393529	-4.77550548	-15.15355475	-10.93747222	-9.64021606	-13.85629858	-6.07276163	-1.20805107	-0.55942299	0.73783315	-0.55942299
2.35940333	25.06138563	-6.07276163	0.41351912	5.60254369	-3.15393529	-4.77550548	-15.47786879	-11.58610030	-9.64021606	-14.82924071	-6.72138971	-1.20805107	-1.20805107	0.41351912	-0.23510896
2.68371737	25.71001369	-6.07276163	-0.23510896	5.60254369	-3.15393529	-4.77550548	-15.47786879	-12.23472838	-9.64021606	-13.85629858	-6.39707567	-1.53236511	-1.53236511	0.73783315	-0.88373703
3.33234544	25.06138563	-6.72138971	-0.55942299	5.27822965	-3.15393529	-4.45119144	-15.15355475	-10.93747222	-9.64021606	-13.53198454	-6.07276163	-0.88373703	-1.53236511	0.73783315	-0.88373703
3.00803141	24.73707160	-6.72138971	-1.53236511	5.27822965	-3.47824933	-4.12687741	-15.15355475	-11.58610030	-9.31590202	-13.20767050	-6.07276163	-1.53236511	-1.20805107	0.08920508	-1.20805107
2.68371737	24.73707160	-7.37001779	-1.20805107	5.60254369	-3.47824933	-4.12687741	-15.15355475	-12.23472838	-9.64021606	-12.55904242	-6.07276163	-1.20805107	-1.53236511	0.41351912	-1.53236511
3.33234544	25.06138563	-7.69433183	-1.85667914	5.60254369	-2.82962125	-4.45119144	-15.47786879	-11.26178626	-8.99158798	-11.58610030	-6.07276163	-0.88373703	-1.53236511	0.41351912	-0.88373703
3.33234544	24.08844354	-8.66727394	-2.82962125	5.27822965	-3.47824933	-3.80256337	-15.47786879	-10.93747222	-8.99158798	-10.93747222	-4.12687741	-0.88373703	-1.20805107	1.06214719	-0.55942299
3.98097351	23.76412951	-8.66727394	-3.80256337	4.95391562	-3.15393529	-4.45119144	-15.47786879	-11.58610030	-9.31590202	-10.28884414	-4.45119144	-1.20805107	-1.53236511	0.08920508	-1.20805107
3.65665948	23.43981548	-9.31590202	-4.45119144	4.62960158	-2.82962125	-4.12687741	-14.82924071	-11.26178626	-8.66727394	-8.99158798	-3.47824933	-0.88373703	-0.88373703	0.41351912	-1.20805107
3.98097351	23.11550145	-9.31590202	-6.07276163	4.62960158	-3.15393529	-4.12687741	-15.15355475	-10.28884414	-8.34295991	-7.37001779	-2.18099318	-0.55942299	-0.88373703	0.73783315	-1.20805107
3.98097351	23.11550145	-9.64021606	-6.72138971	4.62960158	-3.47824933	-4.45119144	-15.80218283	-10.28884414	-8.01864587	-7.04570375	-1.85667914	-0.23510896	-1.53236511	1.06214719	-1.53236511
4.62960158	22.79118742	-10.61315818	-7.37001779	4.95391562	-3.47824933	-3.47824933	-15.47786879	-9.64021606	-8.34295991	-6.39707567	-1.53236511	-0.55942299	-1.53236511	0.73783315	-1.85667914
5.60254369	22.46687339	-11.26178626	-8.01864587	4.95391562	-3.47824933	-4.12687741	-15.15355475	-9.64021606	-7.69433183	-5.09981952	-0.55942299	-0.23510896	-1.85667914	1.06214719	-1.85667914
4.95391562	22.14255936	-11.91041434	-8.99158798	4.95391562	-3.15393529	-3.80256337	-15.15355475	-9.31590202	-8.01864587	-4.12687741	0.08920508	-0.55942299	-1.85667914	0.73783315	-1.85667914
5.27822965	21.49393130	-12.23472838	-9.96453010	4.62960158	-3.80256337	-3.15393529	-15.47786879	-9.31590202	-8.01864587	-3.47824933	0.73783315	-0.88373703	-2.18099318	-0.23510896	-2.18099318
5.27822965	21.16961727	-12.88335646	-10.61315818	4.95391562	-3.80256337	-3.47824933	-15.47786879	-8.66727394	-7.37001779	-2.50530722	1.71077526	-0.88373703	-2.18099318	0.08920508	-2.18099318
4.95391562	20.84530324	-13.85629858	-12.23472838	4.95391562	-4.12687741	-3.47824933	-15.15355475	-8.34295991	-7.37001779	-0.88373703	3.00803141	-0.23510896	-1.85667914	0.73783315	-2.18099318
5.60254369	20.84530324	-14.18061262	-13.20767050	5.27822965	-4.45119144	-3.47824933	-15.15355475	-8.01864587	-7.37001779	-0.23510896	3.65665948	-0.55942299	-2.50530722	0.41351912	-1.85667914
4.95391562	20.52098920	-14.82924071	-13.53198454	5.27822965	-4.45119144	-3.15393529	-15.15355475	-7.69433183	-6.72138971	0.73783315	4.30528755	-0.88373703	-1.85667914	0.41351912	-2.18099318
5.60254369	19.54804711	-15.80218283	-15.15355475	4.62960158	-4.77550548	-3.47824933	-15.15355475	-7.04570375	-6.39707567	2.03508930	5.92685772	0.41351912	-2.18099318	1.06214719	-2.50530722
5.60254369	18.89941905	-15.80218283	-15.80218283	4.95391562	-4.77550548	-3.15393529	-14.82924071	-6.72138971	-6.07276163	2.35940333	6.89979983	0.73783315	-2.18099318	1.06214719	-2.18099318
5.92685772	18.89941905	-15.80218283	-16.77512495	4.62960158	-4.77550548	-3.47824933	-15.15355475	-6.72138971	-6.39707567	3.33234544	6.89979983	0.41351912	-2.18099318	0.08920508	-2.82962125
5.92685772	18.57510502	-16.45081091	-17.09943899	4.95391562	-4.45119144	-2.82962125	-15.15355475	-6.07276163	-6.39707567	3.98097351	7.22411386	0.73783315	-1.85667914	0.73783315	-2.50530722
5.92685772	18.57510502	-17.09943899	-18.07238112	4.62960158	-4.45119144	-3.15393529	-14.50492666	-6.07276163	-5.74844760	4.62960158	7.22411386	0.41351912	-2.18099318	0.08920508	-2.50530722
6.25117176	17.92647696	-17.09943899	-19.04532325	4.62960158	-4.77550548	-3.15393529	-14.50492666	-5.74844760	-6.39707567	5.60254369	7.87274193	0.73783315	-2.50530722	-0.23510896	-2.82962125
6.25117176	18.25079099	-18.07238112	-19.36963729	4.62960158	-4.12687741	-3.15393529	-15.15355475	-4.45119144	-6.07276163	6.25117176	8.19705597	0.73783315	-2.82962125	-0.55942299	-2.50530722
5.60254369	17.92647696	-18.72100920	-19.69395133	4.95391562	-4.77550548	-3.15393529	-15.15355475	-4.77550548	-6.07276163	6.89979983	9.16999807	1.06214719	-2.18099318	-0.88373703	-2.50530722
6.89979983	17.92647696	-19.04532325	-20.66689346	4.95391562	-4.77550548	-2.82962125	-14.82924071	-4.77550548	-6.39707567	7.22411386	9.81862614	1.38646122	-2.18099318	-0.55942299	-2.82962125
6.57548579	17.60216292	-19.04532325	-20.66689346	4.62960158	-4.45119144	-2.50530722	-15.15355475	-5.42413356	-6.07276163	7.22411386	9.81862614	1.38646122	-2.18099318	-0.55942299	-2.82962125
6.57548579	16.95353486	-19.04532325	-21.63983559	4.62960158	-4.77550548	-2.50530722	-15.47786879	-4.45119144	-5.42413356	8.52137000	10.46725420	2.35940333	-1.53236511	-0.55942299	-2.18099318
6.57548579	17.60216292	-19.69395133	-21.63983559	4.95391562	-4.77550548	-2.50530722	-14.82924071	-4.77550548	-5.74844760	8.19705597	10.14294017	2.03508930	-1.53236511	-0.23510896	-2.82962125
6.57548579	17.60216292	-19.04532325	-21.96414963	4.95391562	-4.45119144	-2.50530722	-15.15355475	-4.77550548	-6.07276163	8.52137000	10.14294017	1.71077526	-2.18099318	-0.23510896	-2.82962125
6.89979983	16.95353486	-19.04532325	-22.28846367	4.95391562	-4.12687741	-2.18099318	-14.82924071	-4.45119144	-6.72138971	8.52137000	9.81862614	2.03508930	-1.85667914	-0.23510896	-2.82962125
6.57548579	17.27784889	-19.04532325	-22.28846367	4.62960158	-4.45119144	-2.18099318	-15.15355475	-5.09981952	-6.72138971	8.19705597	10.14294017	1.06214719	-1.85667914	-0.23510896	-2.82962125
7.22411386	17.27784889	-18.72100920	-21.96414963	4.62960158	-4.45119144	-2.50530722	-15.15355475	-5.09981952	-6.72138971	8.19705597	9.81862614	1.38646122	-2.18099318	-0.55942299	-3.15393529
7.22411386	17.92647696	-19.04532325	-21.63983559	4.62960158	-4.77550548	-2.82962125	-14.82924071	-5.42413356	-6.39707567	7.87274193	9.81862614	1.71077526	-2.18099318	-0.55942299	-2.82962125
6.25117176	17.27784889	-19.04532325	-20.99120750	4.62960158	-4.77550548	-2.82962125	-15.15355475	-5.42413356	-6.72138971	7.54842790	10.14294017	2.35940333	-2.18099318	-0.23510896	-2.50530722
6.25117176	16.95353486	-19.04532325	-21.31552154	4.62960158	-4.77550548	-2.82962125	-15.15355475	-4.77550548	-7.04570375	6.57548579	10.14294017	1.71077526	-2.18099318	-0.23510896	-2.50530722
6.25117176	17.92647696	-18.39669516	-20.66689346	4.30528755	-5.09981952	-2.50530722	-15.15355475	-5.42413356	-7.04570375	6.25117176	9.49431210	1.71077526	-1.85667914	-0.55942299	-2.82962125
6.25117176	17.27784889	-19.04532325	-20.34257941	4.30528755	-5.42413356	-2.82962125	-15.15355475	-5.42413356	-6.72138971	6.57548579	9.81862614	1.38646122	-1.20805107	0.08920508	-2.50530722
5.60254369	17.60216292	-18.07238112	-19.69395133	4.95391562	-4.77550548	-2.82962125	-15.15355475	-5.74844760	-6.72138971	5.92685772	8.84568403	1.06214719	-1.85667914	0.41351912	-2.50530722
5.60254369	17.60216292	-18.07238112	-19.04532325	4.30528755	-4.45119144	-2.82962125	-14.82924071	-6.07276163	-7.69433183	4.62960158	7.87274193	1.06214719	-1.85667914	-0.23510896	-2.50530722
5.92685772	18.25079099	-17.42375304	-18.72100920	4.30528755	-4.12687741	-2.50530722	-14.82924071	-6.39707567	-7.69433183	4.62960158	7.87274193	1.06214719	-1.53236511	0.08920508	-2.18099318
4.95391562	17.92647696	-17.09943899	-17.42375304	4.30528755	-3.80256337	-2.82962125	-14.82924071	-7.04570375	-8.01864587	3.65665948	7.87274193	0.41351912	-1.85667914	-0.55942299	-2.50530722
4.95391562	17.92647696	-16.12649687	-17.09943899	4.62960158	-4.12687741	-2.82962125	-15.15355475	-7.04570375	-8.66727394	2.35940333	6.57548579	0.08920508	-1.85667914	-0.55942299	-2.50530722
4.62960158	18.25079099	-15.15355475	-16.12649687	4.62960158	-4.12687741	-3.15393529	-14.82924071	-6.72138971	-8.66727394	1.71077526	6.25117176	0.73783315	-1.85667914	-0.23510896	-2.18099318
3.98097351	17.92647696	-15.47786879	-15.15355475	4.30528755	-3.80256337	-3.47824933	-14.82924071	-6.72138971	-8.34295991	1.38646122	5.92685772	1.06214719	-1.20805107	-0.23510896	-1.53236511
3.65665948	18.57510502	-15.15355475	-14.50492666	4.62960158	-3.80256337	-3.47824933	-15.47786879	-7.04570375	-8.34295991	0.08920508	4.95391562	-0.23510896	-1.53236511	-0.23510896	-1.20805107
3.00803141	18.89941905	-14.50492666	-12.88335646	4.62960158	-3.80256337	-3.15393529	-15.15355475	-7.69433183	-8.66727394	-0.55942299	4.30528755	0.41351912	-1.20805107	-0.55942299	-2.18099318
3.00803141	18.89941905	-13.53198454	-12.23472838	4.62960158	-3.80256337	-3.15393529	-15.15355475	-7.04570375	-8.34295991	-1.20805107	3.98097351	0.41351912	-0.88373703	0.08920508	-1.20805107
3.33234544	20.19667517	-13.20767050	-10.61315818	4.62960158	-3.15393529	-3.47824933	-15.47786879	-7.37001779	-8.34295991	-2.18099318	2.35940333	0.41351912	-1.20805107	0.41351912	-1.85667914
3.00803141	20.84530324	-12.55904242	-9.96453010	4.95391562	-3.47824933	-4.12687741	-15.47786879	-8.01864587	-9.31590202	-3.80256337	1.38646122	-0.23510896	-1.20805107	-0.23510896	-1.85667914
3.00803141	20.52098920	-12.23472838	-8.66727394	4.30528755	-2.82962125	-3.15393529	-15.15355475	-8.34295991	-8.99158798	-4.77550548	0.73783315	-0.55942299	-1.20805107	-0.23510896	-1.53236511
3.33234544	20.52098920	-11.26178626	-8.34295991	4.30528755	-3.15393529	-3.47824933	-15.15355475	-8.34295991	-9.64021606	-5.42413356	0.41351912	0.08920508	-1.53236511	0.08920508	-1.53236511
3.00803141	20.84530324	-10.93747222	-7.37001779	4.95391562	-2.82962125	-3.80256337	-15.47786879	-8.66727394	-9.64021606	-6.39707567	-0.55942299	-0.23510896	-1.53236511	-0.55942299	-1.85667914
3.00803141	21.16961727	-9.96453010	-6.07276163	4.62960158	-2.82962125	-4.12687741	-15.47786879	-8.99158798	-9.64021606	-7.04570375	-0.88373703	-0.23510896	-1.85667914	0.08920508	-0.88373703
2.35940333	21.16961727	-10.28884414	-5.74844760	4.30528755	-2.82962125	-4.12687741	-15.47786879	-8.99158798	-8.99158798	-8.01864587	-1.53236511	-0.23510896	-1.20805107	0.41351912	-0.88373703
2.03508930	21.49393130	-8.99158798	-4.77550548	4.95391562	-2.82962125	-4.45119144	-15.47786879	-9.64021606	-9.64021606	-8.99158798	-2.82962125	-0.55942299	-1.20805107	0.08920508	-1.20805107
1.71077526	22.46687339	-8.99158798	-3.47824933	4.95391562	-2.50530722	-4.12687741	-15.47786879	-10.28884414	-9.96453010	-9.96453010	-3.80256337	-0.55942299	-1.20805107	0.08920508	-0.88373703
1.06214719	22.79118742	-8.34295991	-2.82962125	4.95391562	-2.82962125	-4.45119144	-15.80218283	-10.28884414	-8.99158798	-10.61315818	-4.12687741	-0.55942299	-0.88373703	0.73783315	-0.88373703
1.71077526	23.76412951	-7.69433183	-2.18099318	5.27822965	-2.18099318	-4.12687741	-15.47786879	-10.28884414	-9.31590202	-11.26178626	-4.77550548	-1.20805107	-1.20805107	0.41351912	-0.23510896
1.71077526	23.76412951	-7.37001779	-1.53236511	5.27822965	-2.50530722	-4.12687741	-15.47786879	-10.93747222	-9.64021606	-12.23472838	-5.74844760	-1.53236511	-1.20805107	0.41351912	-0.88373703
1.06214719	23.11550145	-7.04570375	-0.88373703	4.95391562	-2.82962125	-4.77550548	-15.47786879	-10.93747222	-9.96453010	-12.55904242	-6.07276163	-1.20805107	-1.85667914	0.41351912	-0.88373703
1.71077526	23.76412951	-7.04570375	-0.55942299	5.27822965	-2.82962125	-4.12687741	-15.47786879	-11.91041434	-8.99158798	-13.20767050	-6.39707567	-1.53236511	-0.88373703	0.08920508	-0.55942299
1.71077526	24.08844354	-6.72138971	0.08920508	5.60254369	-2.82962125	-4.12687741	-15.47786879	-11.91041434	-10.28884414	-13.53198454	-6.39707567	-2.18099318	-1.53236511	-0.23510896	-1.20805107
1.71077526	24.41275757	-6.39707567	0.08920508	5.27822965	-2.50530722	-4.45119144	-15.15355475	-12.23472838	-10.28884414	-13.85629858	-6.39707567	-2.18099318	-1.53236511	0.41351912	-0.88373703
1.71077526	24.41275757	-6.39707567	0.08920508	5.27822965	-2.50530722	-5.09981952	-15.15355475	-11.26178626	-9.64021606	-13.85629858	-6.07276163	-1.85667914	-1.20805107	0.08920508	-0.88373703
1.38646122	24.41275757	-6.39707567	0.41351912	5.27822965	-3.15393529	-4.77550548	-15.47786879	-12.23472838	-9.64021606	-14.50492666	-6.72138971	-1.85667914	-0.88373703	-0.23510896	-0.55942299
1.38646122	24.08844354	-6.39707567	0.73783315	4.95391562	-2.82962125	-4.45119144	-15.15355475	-12.23472838	-8.99158798	-14.82924071	-6.72138971	-1.53236511	-0.88373703	0.41351912	-0.55942299
1.06214719	24.73707160	-6.39707567	1.06214719	5.27822965	-3.47824933	-4.77550548	-15.80218283	-11.91041434	-8.66727394	-14.50492666	-6.39707567	-0.88373703	-0.55942299	0.73783315	-0.23510896
1.06214719	25.06138563	-6.72138971	1.06214719	5.60254369	-3.15393529	-4.77550548	-15.47786879	-12.55904242	-8.66727394	-14.82924071	-6.72138971	-1.53236511	-0.88373703	0.41351912	0.08920508
0.73783315	25.06138563	-6.39707567	0.73783315	5.27822965	-2.82962125	-4.12687741	-15.80218283	-12.23472838	-8.66727394	-14.50492666	-6.72138971	-1.53236511	-0.88373703	-0.23510896	-0.23510896
1.38646122	24.73707160	-6.39707567	0.73783315	5.92685772	-3.15393529	-4.45119144	-15.15355475	-11.91041434	-8.66727394	-13.85629858	-6.72138971	-1.53236511	-0.88373703	0.41351912	0.08920508
1.38646122	24.41275757	-7.04570375	0.73783315	5.27822965	-3.15393529	-4.77550548	-15.15355475	-12.23472838	-8.66727394	-14.18061262	-6.72138971	-1.20805107	-1.85667914	0.08920508	-0.23510896
1.71077526	24.08844354	-7.37001779	-0.23510896	5.27822965	-2.82962125	-4.77550548	-15.80218283	-11.91041434	-9.31590202	-13.85629858	-6.72138971	-1.53236511	-1.53236511	-0.55942299	-0.23510896
1.71077526	24.41275757	-7.04570375	-0.55942299	4.95391562	-2.50530722	-4.45119144	-15.15355475	-11.58610030	-8.66727394	-13.20767050	-5.74844760	-1.20805107	-1.53236511	-0.55942299	-0.88373703
1.71077526	22.79118742	-7.37001779	-1.20805107	4.62960158	-2.18099318	-4.45119144	-15.47786879	-11.26178626	-8.01864587	-11.91041434	-5.42413356	-0.55942299	-0.88373703	-0.55942299	-0.55942299
1.06214719	22.46687339	-7.37001779	-2.50530722	4.30528755	-2.50530722	-4.45119144	-15.47786879	-11.26178626	-8.01864587	-11.26178626	-5.09981952	-0.88373703	-1.20805107	-0.55942299	-0.88373703
1.38646122	22.46687339	-7.69433183	-2.82962125	3.98097351	-2.18099318	-4.45119144	-15.47786879	-10.28884414	-7.69433183	-10.61315818	-4.12687741	-0.55942299	-1.20805107	-0.23510896	-0.88373703
1.06214719	22.14255936	-8.01864587	-3.47824933	4.30528755	-1.85667914	-4.45119144	-15.47786879	-9.96453010	-7.04570375	-9.96453010	-3.80256337	-0.55942299	-0.88373703	0.08920508	-0.23510896
1.38646122	22.14255936	-8.66727394	-3.80256337	4.30528755	-2.18099318	-4.12687741	-15.15355475	-9.96453010	-7.37001779	-9.31590202	-3.15393529	-0.23510896	-1.20805107	-0.23510896	0.08920508
2.03508930	21.49393130	-8.99158798	-4.77550548	3.98097351	-1.53236511	-4.45119144	-15.15355475	-9.64021606	-8.01864587	-9.31590202	-3.15393529	-1.20805107	-1.85667914	-0.23510896	-0.55942299
2.03508930	20.52098920	-9.31590202	-5.42413356	4.62960158	-1.53236511	-3.80256337	-15.47786879	-9.64021606	-7.04570375	-8.01864587	-2.50530722	-0.55942299	-1.53236511	-0.23510896	-0.55942299
1.71077526	20.19667517	-9.96453010	-6.39707567	3.98097351	-1.85667914	-3.15393529	-15.47786879	-9.31590202	-7.37001779	-7.37001779	-1.53236511	-0.23510896	-1.20805107	-0.88373703	-1.20805107
2.35940333	19.54804711	-9.96453010	-7.69433183	4.30528755	-2.18099318	-3.47824933	-15.15355475	-9.31590202	-7.37001779	-6.07276163	-0.88373703	-0.55942299	-1.85667914	-0.88373703	-1.20805107
2.68371737	19.22373308	-10.28884414	-8.99158798	3.98097351	-1.53236511	-3.47824933	-14.82924071	-8.66727394	-7.04570375	-5.09981952	-0.23510896	-0.23510896	-1.53236511	-0.88373703	-1.20805107
2.68371737	18.57510502	-10.61315818	-9.96453010	3.65665948	-1.85667914	-3.47824933	-15.15355475	-8.34295991	-6.72138971	-3.47824933	0.73783315	0.08920508	-1.53236511	-0.23510896	-1.20805107
3.00803141	17.60216292	-11.58610030	-11.26178626	3.98097351	-1.85667914	-3.80256337	-15.47786879	-8.01864587	-6.72138971	-3.15393529	1.06214719	0.08920508	-1.85667914	-1.20805107	-1.53236511
3.65665948	17.27784889	-12.23472838	-11.58610030	3.65665948	-2.18099318	-3.47824933	-15.15355475	-8.01864587	-6.72138971	-2.18099318	2.03508930	0.08920508	-1.85667914	-0.55942299	-2.18099318
3.00803141	16.30490680	-13.20767050	-12.55904242	3.65665948	-2.18099318	-3.15393529	-14.82924071	-7.69433183	-6.72138971	-0.88373703	3.33234544	0.41351912	-1.20805107	-0.55942299	-1.53236511
3.65665948	16.30490680	-13.20767050	-13.20767050	3.33234544	-2.18099318	-2.82962125	-14.82924071	-7.69433183	-6.39707567	-0.23510896	3.65665948	0.41351912	-1.85667914	-0.88373703	-2.18099318
3.98097351	15.98059276	-13.85629858	-13.85629858	3.65665948	-1.85667914	-2.50530722	-14.82924071	-7.37001779	-6.39707567	0.41351912	4.30528755	-0.23510896	-1.85667914	-0.88373703	-2.18099318
3.65665948	15.65627873	-13.85629858	-14.50492666	3.33234544	-1.85667914	-2.50530722	-14.82924071	-7.37001779	-6.39707567	1.38646122	4.62960158	0.41351912	-2.18099318	-0.55942299	-1.85667914
3.65665948	15.33196470	-14.82924071	-15.80218283	3.98097351	-1.85667914	-2.50530722	-14.82924071	-7.04570375	-6.72138971	2.03508930	5.60254369	0.73783315	-2.18099318	-0.88373703	-1.85667914
4.95391562	15.65627873	-15.80218283	-16.77512495	3.98097351	-1.85667914	-2.50530722	-14.82924071	-7.37001779	-6.72138971	2.68371737	5.92685772	0.41351912	-2.50530722	-1.53236511	-2.18099318
4.62960158	15.33196470	-15.80218283	-17.74806708	3.33234544	-2.18099318	-2.50530722	-14.50492666	-7.04570375	-6.72138971	3.65665948	6.57548579	0.73783315	-2.18099318	-0.88373703	-2.50530722
4.62960158	14.68333663	-16.45081091	-18.39669516	3.00803141	-2.82962125	-2.50530722	-14.82924071	-6.72138971	-6.72138971	4.62960158	7.54842790	1.06214719	-1.85667914	-0.88373703	-1.85667914
4.62960158	14.03470857	-16.12649687	-19.04532325	2.68371737	-2.82962125	-2.18099318	-15.15355475	-6.07276163	-6.72138971	5.27822965	8.19705597	1.06214719	-1.85667914	-1.20805107	-2.18099318
4.62960158	14.03470857	-17.09943899	-20.01826537	3.33234544	-2.50530722	-2.82962125	-14.50492666	-5.74844760	-6.39707567	6.25117176	8.52137000	2.03508930	-2.18099318	-0.88373703	-2.50530722
4.95391562	13.71039454	-17.74806708	-20.34257941	2.68371737	-2.82962125	-2.82962125	-15.15355475	-5.74844760	-6.07276163	6.89979983	8.84568403	2.03508930	-0.88373703	-0.55942299	-2.18099318
4.62960158	13.38608050	-17.74806708	-20.66689346	3.00803141	-2.50530722	-2.18099318	-14.50492666	-5.74844760	-6.39707567	7.22411386	8.84568403	2.03508930	-1.53236511	-0.55942299	-2.50530722
5.27822965	13.06176647	-18.07238112	-20.99120750	3.33234544	-2.18099318	-1.85667914	-14.50492666	-6.39707567	-6.72138971	7.22411386	9.16999807	1.71077526	-2.18099318	-1.20805107	-2.50530722
5.92685772	13.06176647	-17.42375304	-20.66689346	3.00803141	-2.18099318	-1.85667914	-14.82924071	-5.74844760	-7.04570375	7.54842790	9.81862614	1.71077526	-1.85667914	-1.20805107	-2.18099318
4.95391562	12.73745244	-18.07238112	-20.99120750	3.65665948	-2.50530722	-1.85667914	-14.50492666	-6.07276163	-6.72138971	7.54842790	9.81862614	1.71077526	-2.18099318	-1.85667914	-2.18099318
5.27822965	12.41313841	-17.74806708	-20.99120750	3.00803141	-2.50530722	-2.18099318	-15.15355475	-6.07276163	-7.04570375	7.22411386	9.49431210	1.06214719	-2.18099318	-1.85667914	-1.53236511
5.27822965	12.41313841	-17.42375304	-20.99120750	2.68371737	-1.53236511	-2.18099318	-14.82924071	-5.74844760	-7.04570375	7.54842790	9.16999807	1.38646122	-1.85667914	-1.85667914	-2.18099318
4.95391562	12.41313841	-17.74806708	-21.31552154	2.68371737	-2.18099318	-2.82962125	-14.82924071	-5.42413356	-6.72138971	8.19705597	9.81862614	1.38646122	-2.18099318	-0.88373703	-2.18099318
4.95391562	12.73745244	-17.74806708	-21.96414963	3.00803141	-2.18099318	-2.50530722	-14.82924071	-4.77550548	-7.04570375	7.54842790	9.49431210	1.71077526	-2.18099318	-1.20805107	-1.85667914
4.30528755	12.41313841	-17.74806708	-21.31552154	2.68371737	-1.85667914	-2.82962125	-14.82924071	-4.77550548	-6.72138971	7.87274193	9.81862614	1.71077526	-1.85667914	-0.88373703	-2.18099318
3.98097351	12.41313841	-17.42375304	-21.31552154	2.35940333	-2.18099318	-2.50530722	-15.15355475	-4.45119144	-6.72138971	7.87274193	10.46725420	2.35940333	-1.20805107	-0.55942299	-1.85667914
3.65665948	12.73745244	-17.74806708	-20.66689346	2.68371737	-2.18099318	-2.18099318	-14.82924071	-4.77550548	-6.72138971	7.54842790	10.46725420	1.71077526	-1.85667914	-0.88373703	-2.50530722
3.98097351	13.06176647	-17.42375304	-20.01826537	2.68371737	-1.53236511	-1.85667914	-14.82924071	-5.42413356	-7.37001779	6.89979983	10.14294017	1.38646122	-2.18099318	-1.20805107	-2.50530722
3.98097351	13.71039454	-17.09943899	-19.04532325	2.68371737	-1.85667914	-1.85667914	-14.82924071	-5.09981952	-7.37001779	5.92685772	10.14294017	1.06214719	-2.18099318	-1.20805107	-2.18099318
3.33234544	13.71039454	-16.45081091	-19.04532325	2.35940333	-1.53236511	-2.50530722	-14.82924071	-5.74844760	-7.37001779	5.27822965	9.16999807	0.41351912	-1.53236511	-1.20805107	-2.18099318
3.65665948	13.38608050	-16.12649687	-18.07238112	2.68371737	-0.88373703	-2.50530722	-14.82924071	-5.74844760	-8.01864587	4.62960158	8.19705597	0.41351912	-1.85667914	-1.53236511	-2.18099318
3.33234544	13.06176647	-15.47786879	-17.74806708	3.00803141	-1.20805107	-2.50530722	-14.18061262	-6.07276163	-8.34295991	3.33234544	7.87274193	1.06214719	-2.18099318	-1.20805107	-2.18099318
2.68371737	12.73745244	-15.15355475	-17.09943899	2.68371737	-1.53236511	-2.50530722	-14.82924071	-6.07276163	-8.01864587	3.65665948	7.87274193	0.73783315	-1.85667914	-1.20805107	-2.18099318
2.68371737	13.38608050	-14.50492666	-16.77512495	2.68371737	-1.85667914	-2.50530722	-14.82924071	-6.39707567	-8.01864587	2.35940333	7.22411386	0.08920508	-1.85667914	-1.53236511	-1.85667914
2.35940333	13.71039454	-13.85629858	-16.12649687	2.68371737	-1.53236511	-2.50530722	-14.82924071	-6.39707567	-8.01864587	2.03508930	6.25117176	0.73783315	-1.53236511	-0.88373703	-1.53236511
2.68371737	14.35902260	-13.53198454	-15.15355475	2.68371737	-1.53236511	-2.82962125	-15.15355475	-6.39707567	-8.01864587	1.38646122	6.25117176	0.41351912	-1.20805107	-0.23510896	-1.20805107
2.68371737	14.68333663	-13.53198454	-14.18061262	2.68371737	-1.20805107	-3.15393529	-15.15355475	-7.04570375	-8.34295991	0.08920508	5.60254369	0.73783315	-1.85667914	-0.23510896	-1.53236511
2.35940333	15.00765067	-12.88335646	-13.20767050	3.00803141	-0.88373703	-2.82962125	-14.82924071	-7.69433183	-8.99158798	-1.20805107	3.98097351	0.08920508	-1.85667914	-0.55942299	-1.85667914
2.35940333	15.65627873	-12.23472838	-11.91041434	3.00803141	-1.20805107	-3.15393529	-14.82924071	-7.37001779	-8.99158798	-1.85667914	3.00803141	-0.23510896	-1.53236511	-0.88373703	-1.53236511
1.71077526	16.30490680	-11.91041434	-11.26178626	2.68371737	-1.20805107	-2.82962125	-15.15355475	-8.34295991	-8.66727394	-3.15393529	2.03508930	-0.55942299	-1.53236511	-0.88373703	-1.53236511
2.03508930	16.95353486	-11.58610030	-10.28884414	3.00803141	-1.20805107	-3.15393529	-14.82924071	-8.99158798	-9.31590202	-4.12687741	1.71077526	-0.88373703	-1.85667914	-0.88373703	-1.53236511
1.06214719	17.60216292	-10.61315818	-9.64021606	3.00803141	-1.20805107	-3.47824933	-14.82924071	-8.99158798	-9.31590202	-5.09981952	1.06214719	-0.23510896	-1.85667914	-1.20805107	-1.53236511
1.38646122	17.27784889	-9.96453010	-8.66727394	2.68371737	-0.88373703	-3.47824933	-14.82924071	-8.66727394	-8.99158798	-6.07276163	0.73783315	-0.88373703	-1.20805107	-0.55942299	-1.20805107
1.06214719	17.60216292	-9.96453010	-8.01864587	3.33234544	-1.53236511	-3.80256337	-15.47786879	-9.31590202	-8.99158798	-6.72138971	-0.23510896	-0.88373703	-1.53236511	-0.88373703	-1.20805107
0.41351912	17.92647696	-8.99158798	-7.04570375	3.33234544	-1.20805107	-3.80256337	-15.47786879	-9.31590202	-8.99158798	-7.69433183	-1.20805107	-1.20805107	-1.53236511	-0.55942299	-0.55942299
0.41351912	18.25079099	-8.99158798	-6.39707567	3.33234544	-1.53236511	-3.80256337	-15.15355475	-8.99158798	-8.34295991	-8.01864587	-1.85667914	-0.55942299	-0.88373703	0.08920508	-0.23510896
0.08920508	18.89941905	-8.01864587	-5.09981952	3.33234544	-0.88373703	-3.47824933	-15.15355475	-9.64021606	-9.31590202	-8.66727394	-3.47824933	-0.55942299	-1.20805107	-0.23510896	-0.55942299
0.08920508	19.54804711	-7.69433183	-4.77550548	3.00803141	-1.53236511	-3.47824933	-15.15355475	-9.64021606	-8.99158798	-9.96453010	-4.12687741	-0.88373703	-1.85667914	-0.23510896	-0.88373703
0.08920508	19.87236114	-7.04570375	-3.47824933	3.65665948	-1.20805107	-3.80256337	-15.15355475	-9.64021606	-8.99158798	-10.61315818	-4.45119144	-1.20805107	-1.20805107	0.08920508	-0.88373703
-0.23510896	19.54804711	-6.72138971	-2.82962125	3.33234544	-1.20805107	-4.12687741	-15.15355475	-9.96453010	-9.31590202	-10.93747222	-4.77550548	-1.53236511	-1.85667914	0.41351912	-0.23510896
-0.55942299	20.52098920	-6.39707567	-2.18099318	3.65665948	-1.20805107	-4.12687741	-15.15355475	-10.28884414	-9.64021606	-12.55904242	-5.74844760	-1.53236511	-2.18099318	-0.55942299	-0.55942299
-0.23510896	21.16961727	-6.39707567	-1.85667914	3.98097351	-1.20805107	-3.80256337	-15.15355475	-10.61315818	-8.99158798	-12.55904242	-6.39707567	-1.53236511	-2.18099318	-0.23510896	-0.23510896
-0.55942299	21.16961727	-6.07276163	-0.88373703	3.33234544	-1.85667914	-4.12687741	-15.15355475	-10.28884414	-8.66727394	-12.23472838	-5.74844760	-1.85667914	-1.20805107	-0.23510896	0.08920508
-0.55942299	21.16961727	-6.07276163	-0.55942299	3.65665948	-1.85667914	-4.12687741	-15.47786879	-9.96453010	-8.99158798	-12.88335646	-6.39707567	-1.85667914	-1.53236511	-0.23510896	0.08920508
-0.55942299	21.16961727	-5.74844760	-0.55942299	3.33234544	-1.85667914	-4.45119144	-15.15355475	-10.28884414	-8.99158798	-13.53198454	-6.72138971	-1.85667914	-1.20805107	0.08920508	-0.23510896
-0.55942299	21.16961727	-5.74844760	-0.55942299	3.65665948	-1.85667914	-4.77550548	-15.15355475	-9.96453010	-8.01864587	-12.88335646	-5.74844760	-1.53236511	-0.88373703	-0.23510896	0.41351912
-0.23510896	21.81824533	-5.42413356	0.41351912	3.65665948	-1.85667914	-4.45119144	-15.47786879	-9.96453010	-8.66727394	-13.20767050	-6.39707567	-1.20805107	-1.20805107	-0.23510896	0.08920508
-0.23510896	22.14255936	-5.42413356	0.08920508	3.98097351	-2.18099318	-3.80256337	-15.47786879	-10.61315818	-8.01864587	-13.53198454	-7.04570375	-1.53236511	-1.53236511	-0.23510896	-0.23510896
0.08920508	22.46687339	-5.42413356	0.08920508	3.98097351	-2.18099318	-4.45119144	-15.47786879	-9.64021606	-8.01864587	-13.85629858	-6.72138971	-1.53236511	-1.53236511	0.08920508	-0.23510896
0.41351912	22.14255936	-5.42413356	0.41351912	4.30528755	-2.18099318	-4.12687741	-14.82924071	-9.96453010	-8.34295991	-13.53198454	-7.37001779	-1.53236511	-1.53236511	0.08920508	-0.23510896
0.08920508	22.14255936	-5.09981952	0.08920508	3.98097351	-1.85667914	-4.12687741	-15.15355475	-10.28884414	-8.99158798	-14.18061262	-7.04570375	-1.85667914	-1.85667914	-0.23510896	-0.88373703
0.08920508	21.81824533	-5.42413356	-0.23510896	3.98097351	-1.53236511	-4.45119144	-15.47786879	-9.64021606	-8.34295991	-13.85629858	-7.37001779	-2.18099318	-1.53236511	0.08920508	-0.88373703
0.41351912	21.81824533	-6.07276163	-0.55942299	3.65665948	-1.85667914	-4.45119144	-15.47786879	-9.96453010	-8.01864587	-12.88335646	-6.72138971	-1.85667914	-1.20805107	1.06214719	-0.23510896
-0.23510896	21.81824533	-6.39707567	-0.88373703	3.98097351	-1.85667914	-4.12687741	-15.47786879	-9.96453010	-8.34295991	-12.55904242	-6.07276163	-2.18099318	-1.85667914	0.41351912	-0.55942299
0.41351912	21.81824533	-6.39707567	-1.20805107	3.33234544	-2.18099318	-3.80256337	-15.47786879	-10.28884414	-8.01864587	-12.23472838	-6.07276163	-1.85667914	-1.20805107	0.73783315	-0.55942299
0.73783315	21.49393130	-6.72138971	-2.18099318	3.65665948	-1.85667914	-4.45119144	-15.15355475	-9.31590202	-7.69433183	-10.93747222	-5.09981952	-1.53236511	-0.88373703	0.41351912	-0.55942299
1.06214719	21.16961727	-7.04570375	-2.50530722	3.65665948	-1.53236511	-4.45119144	-15.15355475	-9.96453010	-7.69433183	-10.93747222	-4.77550548	-1.53236511	-0.88373703	0.73783315	-0.88373703
1.71077526	21.16961727	-7.37001779	-3.15393529	3.98097351	-2.50530722	-3.80256337	-15.15355475	-9.96453010	-8.01864587	-10.61315818	-4.12687741	-1.53236511	-1.20805107	0.41351912	-1.20805107
1.38646122	21.16961727	-7.69433183	-3.80256337	3.65665948	-2.18099318	-4.45119144	-14.82924071	-9.96453010	-7.69433183	-9.64021606	-3.80256337	-1.20805107	-1.53236511	0.73783315	-1.20805107
1.38646122	20.84530324	-8.34295991	-4.45119144	3.65665948	-2.18099318	-4.12687741	-15.15355475	-9.96453010	-7.69433183	-9.31590202	-3.80256337	-1.20805107	-1.53236511	0.41351912	-1.20805107
2.03508930	20.52098920	-8.66727394	-5.42413356	3.65665948	-2.18099318	-3.80256337	-15.47786879	-9.96453010	-8.01864587	-8.99158798	-2.50530722	-1.53236511	-1.85667914	-0.23510896	-1.53236511
2.35940333	19.87236114	-9.31590202	-6.07276163	3.33234544	-2.18099318	-3.47824933	-15.47786879	-9.64021606	-8.01864587	-8.01864587	-2.50530722	-1.20805107	-1.85667914	0.08920508	-1.53236511
2.68371737	19.54804711	-9.96453010	-7.69433183	3.65665948	-2.18099318	-3.47824933	-15.47786879	-9.31590202	-7.37001779	-6.72138971	-0.88373703	-0.55942299	-0.88373703	0.08920508	-1.20805107
3.00803141	19.54804711	-10.28884414	-8.34295991	3.65665948	-2.18099318	-3.47824933	-15.47786879	-9.96453010	-7.37001779	-6.07276163	-0.23510896	-0.23510896	-1.20805107	0.41351912	-1.20805107
3.00803141	19.22373308	-10.61315818	-8.99158798	3.00803141	-1.53236511	-3.15393529	-14.82924071	-9.64021606	-7.04570375	-5.09981952	0.08920508	-0.23510896	-1.20805107	1.06214719	-1.20805107
3.00803141	18.89941905	-11.26178626	-10.28884414	3.33234544	-1.85667914	-2.82962125	-15.15355475	-8.99158798	-7.37001779	-3.47824933	1.38646122	0.08920508	-1.20805107	1.06214719	-1.20805107
3.00803141	18.57510502	-11.58610030	-10.93747222	3.00803141	-1.53236511	-3.15393529	-14.82924071	-9.31590202	-7.04570375	-2.82962125	2.03508930	-0.23510896	-1.20805107	1.06214719	-1.20805107
3.00803141	18.57510502	-12.23472838	-11.58610030	3.00803141	-1.53236511	-3.47824933	-15.15355475	-9.64021606	-7.37001779	-2.18099318	2.35940333	-0.23510896	-1.85667914	0.73783315	-1.85667914
3.98097351	18.25079099	-12.55904242	-12.55904242	2.68371737	-1.53236511	-3.15393529	-14.82924071	-9.31590202	-7.37001779	-1.53236511	3.00803141	0.08920508	-1.53236511	0.41351912	-1.53236511
3.98097351	17.92647696	-13.20767050	-13.53198454	2.68371737	-1.20805107	-2.50530722	-15.15355475	-9.31590202	-7.37001779	-0.23510896	3.98097351	-0.23510896	-1.85667914	0.41351912	-1.85667914
4.62960158	17.27784889	-13.85629858	-14.18061262	2.68371737	-1.20805107	-2.50530722	-14.82924071	-9.31590202	-7.69433183	0.41351912	3.98097351	-0.23510896	-1.53236511	0.41351912	-2.18099318
4.95391562	16.30490680	-14.50492666	-15.15355475	2.68371737	-1.20805107	-2.18099318	-14.82924071	-8.99158798	-7.37001779	1.06214719	4.62960158	-0.23510896	-1.85667914	-0.23510896	-2.18099318
4.95391562	15.65627873	-14.82924071	-15.80218283	2.35940333	-1.53236511	-2.50530722	-14.82924071	-7.69433183	-7.04570375	2.35940333	5.60254369	0.73783315	-1.53236511	-0.23510896	-2.18099318
4.62960158	15.33196470	-15.15355475	-16.77512495	2.35940333	-1.85667914	-2.50530722	-14.82924071	-7.69433183	-7.37001779	3.33234544	5.92685772	1.06214719	-1.53236511	-0.23510896	-2.50530722
4.62960158	15.00765067	-15.15355475	-17.42375304	2.03508930	-1.53236511	-2.50530722	-14.82924071	-7.37001779	-7.04570375	3.98097351	6.57548579	0.73783315	-1.53236511	0.08920508	-1.85667914
5.27822965	13.71039454	-15.80218283	-17.74806708	2.35940333	-2.18099318	-2.50530722	-14.82924071	-6.72138971	-6.39707567	4.95391562	7.54842790	1.06214719	-1.53236511	0.08920508	-2.18099318
4.95391562	14.03470857	-16.12649687	-18.07238112	2.03508930	-2.18099318	-2.18099318	-14.82924071	-6.39707567	-7.04570375	4.95391562	7.87274193	1.06214719	-1.85667914	-0.23510896	-2.18099318
4.95391562	13.71039454	-16.12649687	-19.04532325	2.35940333	-1.53236511	-2.18099318	-14.82924071	-6.72138971	-7.04570375	5.60254369	8.19705597	0.73783315	-1.85667914	0.41351912	-2.82962125
4.95391562	13.38608050	-16.45081091	-19.36963729	2.03508930	-1.53236511	-2.18099318	-14.50492666	-6.39707567	-7.04570375	6.25117176	9.16999807	1.06214719	-1.20805107	0.41351912	-2.50530722
4.95391562	13.06176647	-17.09943899	-20.34257941	2.03508930	-2.18099318	-2.50530722	-14.18061262	-6.07276163	-7.37001779	6.89979983	9.16999807	1.06214719	-1.53236511	-0.55942299	-2.18099318
4.95391562	13.06176647	-17.09943899	-20.34257941	2.35940333	-2.18099318	-1.85667914	-14.18061262	-6.07276163	-7.37001779	6.25117176	9.16999807	1.06214719	-1.85667914	-0.88373703	-2.82962125
4.62960158	13.06176647	-17.09943899	-20.66689346	1.71077526	-2.50530722	-1.85667914	-14.50492666	-6.07276163	-7.37001779	6.89979983	9.49431210	1.06214719	-2.18099318	-0.23510896	-3.15393529
4.95391562	13.38608050	-17.74806708	-20.99120750	2.03508930	-2.50530722	-2.50530722	-14.82924071	-6.07276163	-7.04570375	7.87274193	10.14294017	1.38646122	-1.53236511	-0.55942299	-2.18099318
4.95391562	13.06176647	-17.42375304	-21.31552154	2.35940333	-2.18099318	-2.18099318	-15.15355475	-6.07276163	-7.04570375	6.89979983	9.81862614	1.06214719	-1.85667914	-0.55942299	-2.50530722
4.62960158	13.06176647	-17.74806708	-20.99120750	2.35940333	-1.85667914	-2.18099318	-14.50492666	-6.07276163	-7.04570375	7.54842790	10.46725420	0.73783315	-1.20805107	-0.55942299	-2.82962125
4.62960158	13.06176647	-17.74806708	-21.31552154	2.35940333	-2.18099318	-1.53236511	-14.82924071	-5.42413356	-7.04570375	8.52137000	10.79156824	1.71077526	-1.20805107	-0.23510896	-2.18099318
4.62960158	12.73745244	-17.09943899	-20.66689346	2.68371737	-2.50530722	-2.18099318	-15.15355475	-5.42413356	-7.04570375	7.87274193	10.46725420	1.06214719	-1.53236511	-0.55942299	-2.18099318
3.98097351	12.41313841	-17.09943899	-20.99120750	2.35940333	-2.50530722	-2.18099318	-14.50492666	-6.07276163	-7.37001779	7.22411386	9.81862614	1.38646122	-1.85667914	-0.55942299	-2.82962125
4.62960158	13.06176647	-16.77512495	-20.34257941	2.35940333	-2.18099318	-1.85667914	-14.50492666	-5.74844760	-7.04570375	6.89979983	9.16999807	1.06214719	-1.53236511	0.41351912	-2.18099318
4.30528755	13.06176647	-17.09943899	-20.34257941	2.35940333	-2.18099318	-1.85667914	-14.82924071	-6.07276163	-7.69433183	6.25117176	9.16999807	0.73783315	-1.85667914	0.08920508	-2.50530722
4.62960158	13.06176647	-16.77512495	-19.69395133	2.68371737	-2.18099318	-2.18099318	-14.82924071	-6.72138971	-8.01864587	5.60254369	8.19705597	0.41351912	-1.53236511	-0.23510896	-2.50530722
4.30528755	13.71039454	-16.12649687	-18.72100920	2.35940333	-2.18099318	-2.18099318	-14.82924071	-6.72138971	-7.69433183	5.27822965	8.52137000	0.41351912	-1.85667914	-0.55942299	-2.18099318
3.98097351	13.38608050	-15.80218283	-19.04532325	2.03508930	-2.50530722	-2.50530722	-14.82924071	-6.07276163	-7.69433183	4.95391562	8.52137000	0.73783315	-1.53236511	0.08920508	-1.53236511
3.33234544	13.71039454	-15.80218283	-18.07238112	2.03508930	-2.50530722	-2.18099318	-14.82924071	-6.39707567	-7.69433183	3.98097351	7.22411386	0.41351912	-1.53236511	0.08920508	-1.53236511
3.00803141	13.71039454	-14.50492666	-17.74806708	2.35940333	-2.18099318	-2.50530722	-14.82924071	-6.39707567	-7.69433183	3.65665948	6.57548579	0.41351912	-1.53236511	0.41351912	-1.85667914
2.68371737	14.03470857	-15.15355475	-17.09943899	2.68371737	-2.50530722	-2.50530722	-14.82924071	-5.74844760	-7.69433183	3.33234544	6.89979983	0.73783315	-1.20805107	0.73783315	-1.20805107
2.68371737	15.00765067	-14.50492666	-16.12649687	2.68371737	-2.50530722	-2.50530722	-15.15355475	-6.72138971	-7.69433183	2.03508930	6.57548579	0.73783315	-1.20805107	0.41351912	-1.20805107
3.00803141	15.33196470	-14.50492666	-15.15355475	2.68371737	-2.50530722	-2.18099318	-15.15355475	-6.72138971	-8.01864587	1.38646122	5.27822965	0.08920508	-1.53236511	-0.23510896	-1.53236511
2.68371737	15.33196470	-13.53198454	-14.50492666	3.00803141	-2.50530722	-2.82962125	-14.50492666	-6.72138971	-8.01864587	0.08920508	5.27822965	0.08920508	-1.53236511	-0.23510896	-1.20805107
2.03508930	15.98059276	-13.53198454	-13.53198454	2.68371737	-2.82962125	-2.82962125	-14.82924071	-6.72138971	-8.01864587	-0.88373703	4.30528755	0.08920508	-1.53236511	-0.23510896	-1.53236511
2.03508930	16.30490680	-12.55904242	-12.23472838	3.33234544	-2.50530722	-2.50530722	-14.82924071	-7.37001779	-8.99158798	-1.53236511	3.33234544	-0.55942299	-1.53236511	-0.23510896	-1.53236511
0.41351912	15.33196470	-14.18061262	-15.47786879	2.03508930	-2.82962125	-3.15393529	-14.82924071	-5.42413356	-20.01826537	-10.28884414	3.98097351	1.06214719	-2.18099318	1.38646122	4.30528755
-5.42413356	12.73745244	-13.85629858	-10.61315818	-2.18099318	-2.18099318	-4.45119144	-15.15355475	-6.07276163	-19.69395133	-8.01864587	11.11588227	3.00803141	-4.12687741	3.00803141	17.92647696
3.33234544	15.00765067	-18.72100920	-16.12649687	0.08920508	-2.82962125	-6.72138971	-14.82924071	-1.85667914	-28.77474455	-25.85591815	2.35940333	3.65665948	-7.04570375	3.33234544	27.00726980
-6.72138971	14.68333663	-19.04532325	-16.12649687	-6.07276163	-2.82962125	-8.66727394	-14.50492666	1.06214719	-27.47748837	-46.61201717	-4.77550548	7.87274193	-12.55904242	9.81862614	54.24964792
-7.69433183	13.06176647	-25.85591815	-11.91041434	-9.31590202	-2.50530722	-10.93747222	-14.50492666	-7.04570375	-32.01788501	-41.74730642	9.49431210	13.71039454	-20.99120750	15.33196470	93.16732984
-6.39707567	25.38569966	-14.82924071	13.38608050	-8.99158798	-1.85667914	-14.50492666	-14.50492666	-40.77436428	24.08844354	24.41275757	41.60140102	27.65589786	-34.93671142	19.87236114	147.32776840
3.98097351	32.52060828	-9.64021606	11.76451034	-9.31590202	-2.50530722	-21.31552154	-13.20767050	-42.07162047	72.08691896	48.41199552	56.84416009	51.33082172	-53.74692629	21.49393130	207.32585623
14.35902260	41.92571504	-3.47824933	15.65627873	1.38646122	-4.77550548	-22.61277771	-13.53198454	-35.90965356	93.49164385	58.46573019	67.87083674	71.76260494	-68.34105874	25.71001369	250.45961490
1.38646122	44.52022724	-9.96453010	19.87236114	10.46725420	-4.77550548	-10.28884414	-15.15355475	-47.58495932	106.13989020	78.57319927	83.43790948	82.14065343	-75.80028206	38.68257479	289.70160462
-10.28884414	35.43943453	-32.99082714	20.52098920	12.41313841	-4.12687741	8.19705597	-16.45081091	-62.17909168	100.30223806	82.46496744	93.49164385	89.59987572	-80.34067890	52.95239183	324.72751181
-16.45081091	33.49355037	-30.39631478	29.60178203	22.46687339	-5.42413356	19.22373308	-18.39669516	-63.47634790	96.73478395	98.68066801	108.73440225	104.19400615	-86.50264605	64.62769656	350.02399977
-15.15355475	31.22335217	-9.64021606	34.79080647	25.71001369	-7.04570375	14.68333663	-17.74806708	-63.15203385	108.73440225	121.38264844	119.11245041	125.92304447	-96.55638202	74.68143109	376.94205696
-6.07276163	32.52060828	4.62960158	29.60178203	25.06138563	-7.04570375	5.27822965	-17.09943899	-53.42261224	107.11283222	130.13912649	132.73363849	140.84148846	-104.66423367	82.14065343	403.53579970
-3.47824933	31.22335217	8.52137000	34.79080647	19.54804711	-4.45119144	0.41351912	-16.45081091	-64.12497601	89.92418973	137.59834848	145.38188442	141.16580246	-106.61011808	92.19438781	420.07581017
-6.72138971	25.06138563	2.68371737	34.14217842	12.41313841	-2.82962125	-1.85667914	-16.12649687	-80.01636484	66.57358067	131.43638249	145.70619842	135.65246449	-104.66423367	104.19400615	426.56208874
-6.39707567	25.06138563	3.65665948	29.92609606	7.22411386	-1.53236511	-6.72138971	-15.15355475	-88.77284449	48.41199552	137.92266248	154.46267630	135.65246449	-105.96148994	105.81557619	432.39973942
7.87274193	29.60178203	5.60254369	22.79118742	2.03508930	-0.88373703	-13.85629858	-14.18061262	-83.90813356	46.46611138	147.00345441	160.94895616	143.11168645	-111.79914318	99.00498202	440.18327363
12.73745244	31.54766620	7.54842790	18.57510502	0.08920508	-1.53236511	-18.72100920	-13.85629858	-76.12459612	46.79042540	150.89522235	164.84072407	147.00345441	-115.69091202	93.49164385	444.72366856
6.57548579	29.92609606	-1.85667914	19.54804711	-0.88373703	-2.82962125	-16.77512495	-13.85629858	-79.69205078	40.30414492	145.70619842	165.48935205	141.49011646	-114.71796981	89.92418973	445.37229641
-0.55942299	30.57472412	-20.66689346	20.52098920	-0.88373703	-4.12687741	-9.96453010	-14.82924071	-84.23244762	34.46649245	133.05795249	162.89484012	132.08501049	-113.42071353	86.68104961	449.91269133
-5.74844760	31.54766620	-30.07200073	24.73707160	1.71077526	-5.74844760	-4.77550548	-14.82924071	-80.34067890	36.08806258	120.08539242	158.35444422	129.16618449	-112.44777132	82.78928145	453.15583055
-8.34295991	29.92609606	-25.85591815	31.22335217	6.89979983	-7.37001779	-5.42413356	-15.80218283	-67.36811657	45.81748333	110.03165828	152.51679233	133.38226649	-113.74502760	78.89751329	452.50720270
-11.58610030	24.73707160	-20.99120750	33.49355037	10.46725420	-7.04570375	-4.77550548	-16.12649687	-53.42261224	51.65513575	102.89675012	147.65208240	137.27403448	-115.04228388	77.27594321	449.26406348
-16.77512495	19.87236114	-23.91003389	30.57472412	10.79156824	-4.12687741	1.06214719	-16.12649687	-52.12535603	47.76336747	95.43752791	142.78737245	138.57129048	-113.74502760	77.92457124	441.48052933
-22.93709176	15.00765067	-27.15317433	25.06138563	11.11588227	-1.20805107	7.87274193	-16.12649687	-57.63869493	37.38531869	89.59987572	136.62540648	137.92266248	-109.85325876	82.46496744	429.48091408
-22.93709176	11.11588227	-24.55866197	16.30490680	9.49431210	1.71077526	8.19705597	-15.80218283	-62.17909168	26.35864175	89.92418973	135.32815049	137.27403448	-107.25874621	85.38379356	416.18404302
-11.91041434	10.14294017	-18.07238112	6.25117176	7.87274193	3.98097351	2.68371737	-14.82924071	-59.58457925	16.95353486	95.76184192	139.54423247	139.54423247	-106.93443215	85.70810757	405.48168330
1.06214719	10.46725420	-11.58610030	-1.20805107	3.98097351	5.27822965	-4.12687741	-13.85629858	-58.28732303	6.57548579	100.62655206	141.49011646	141.49011646	-105.96148994	86.35673560	395.10363742
6.89979983	10.79156824	-8.99158798	-7.69433183	-0.23510896	4.95391562	-8.34295991	-13.20767050	-66.07086035	-6.72138971	100.62655206	139.86854647	137.59834848	-103.04266334	88.30261967	379.86088241
10.14294017	12.08882437	-11.26178626	-12.23472838	-4.45119144	3.98097351	-9.96453010	-12.88335646	-74.82733989	-20.34257941	97.38341197	137.92266248	132.08501049	-99.15089454	90.24850374	365.26675511
13.71039454	11.44019631	-14.18061262	-12.88335646	-7.37001779	1.38646122	-10.61315818	-13.20767050	-74.82733989	-24.88297602	93.16732984	135.97677849	129.81481249	-97.20501015	88.95124770	355.21302289
15.98059276	12.73745244	-13.85629858	-15.15355475	-6.39707567	-2.18099318	-13.20767050	-13.20767050	-68.66537280	-19.36963729	91.22144578	134.03089449	130.46344049	-96.88069608	86.03242159	347.10517426
14.03470857	14.35902260	-16.12649687	-19.04532325	-3.80256337	-4.77550548	-12.23472838	-13.20767050	-62.82771979	-9.64021606	87.32967764	129.81481249	129.81481249	-96.23206795	81.81633941	340.29458138
8.52137000	15.65627873	-26.50454624	-20.34257941	-0.23510896	-6.07276163	-5.42413356	-13.85629858	-60.55752141	-2.18099318	81.81633941	126.57167247	126.57167247	-94.28618357	76.30300117	335.10555821
0.73783315	14.03470857	-39.80142213	-19.04532325	4.30528755	-6.72138971	4.62960158	-14.50492666	-59.58457925	1.06214719	77.60025723	125.27441647	120.73402043	-91.69167106	71.76260494	328.61927922
-5.74844760	10.14294017	-47.58495932	-16.12649687	7.87274193	-5.74844760	11.44019631	-15.47786879	-55.36849655	4.62960158	74.35711707	124.30147446	117.16656639	-89.42147262	67.22220870	321.80868625
-7.37001779	8.19705597	-46.61201717	-16.12649687	10.14294017	-4.12687741	13.38608050	-15.15355475	-50.17947172	10.14294017	72.73554699	121.70696244	117.49088039	-89.42147262	62.35749843	314.34946533
-4.77550548	8.84568403	-40.77436428	-20.01826537	9.49431210	-1.20805107	10.79156824	-14.82924071	-47.26064527	14.35902260	71.43829093	116.19362438	119.11245041	-89.09715855	59.11435823	307.21455833
-3.15393529	7.22411386	-35.90965356	-24.55866197	5.60254369	1.71077526	7.54842790	-14.18061262	-51.47672793	12.08882437	67.87083674	110.35597228	116.84225239	-87.79990230	58.79004421	296.83651171
-0.88373703	3.98097351	-30.72062882	-26.18023219	-0.23510896	4.30528755	2.35940333	-13.53198454	-58.28732303	4.62960158	64.30338254	104.84263417	111.97754231	-84.55676168	60.41161431	285.16120917
5.27822965	3.00803141	-24.55866197	-28.77474455	-4.77550548	5.60254369	-3.47824933	-13.20767050	-60.55752141	0.08920508	63.97906852	102.89675012	110.68028629	-82.93519138	60.73592833	274.78316238
13.71039454	3.98097351	-17.74806708	-33.31514119	-7.69433183	5.27822965	-10.28884414	-12.23472838	-59.58457925	0.08920508	66.24926665	101.59949409	112.30185632	-82.28656326	59.43867225	265.70237137
18.89941905	5.92685772	-14.18061262	-38.17985189	-8.66727394	3.00803141	-13.53198454	-12.55904242	-58.28732303	1.06214719	68.84377879	100.30223806	112.95048433	-81.96224920	57.16847411	256.29726634
19.54804711	6.25117176	-19.36963729	-40.45005023	-7.69433183	1.38646122	-10.61315818	-12.55904242	-57.63869493	1.06214719	69.49240683	100.30223806	110.68028629	-80.66499296	54.24964792	247.86510314
15.98059276	5.92685772	-29.74768669	-40.77436428	-6.07276163	-1.85667914	-5.09981952	-13.20767050	-55.04418250	2.68371737	68.51946477	101.59949409	107.43714623	-78.39479454	51.65513575	242.67607961
12.08882437	6.57548579	-38.17985189	-40.45005023	-1.53236511	-4.77550548	0.41351912	-14.18061262	-50.50378577	7.87274193	65.60063861	99.65361004	105.81557619	-77.74616642	46.79042540	239.10862591
8.19705597	8.19705597	-41.74730642	-38.50416594	3.33234544	-6.39707567	3.98097351	-14.82924071	-43.69319072	16.95353486	60.73592833	96.08615593	104.84263417	-78.71910860	41.27708699	237.48705605
4.62960158	10.14294017	-42.72024857	-32.66651310	6.89979983	-7.69433183	6.25117176	-14.82924071	-36.88259570	25.38569966	53.27670586	91.22144578	103.54537814	-78.71910860	36.41237661	237.48705605
0.08920508	9.16999807	-45.63907502	-23.91003389	8.19705597	-7.37001779	8.52137000	-15.15355475	-33.63945524	27.65589786	43.54728516	86.68104961	99.32929603	-77.42185236	33.49355037	235.54117221
-4.77550548	8.19705597	-45.63907502	-16.77512495	8.19705597	-5.42413356	8.52137000	-15.47786879	-34.93671142	26.35864175	33.49355037	80.84339737	94.14027187	-75.80028206	32.19629426	232.29803248
-6.07276163	9.49431210	-41.09867833	-15.15355475	6.25117176	-3.47824933	5.60254369	-15.15355475	-35.90965356	26.68295577	27.98021189	75.00574510	91.54575979	-74.50302583	30.89903815	229.37920671
-4.12687741	12.08882437	-35.90965356	-17.74806708	3.00803141	-0.88373703	0.73783315	-14.50492666	-34.28808333	24.08844354	24.41275757	72.41123298	91.22144578	-74.17871177	29.60178203	226.46038093
-0.55942299	11.44019631	-30.07200073	-19.04532325	0.08920508	0.08920508	-4.45119144	-13.85629858	-35.58533952	19.87236114	25.06138563	70.78966289	89.92418973	-73.53008366	30.25041009	221.91998526
1.71077526	10.79156824	-27.47748837	-20.99120750	-2.82962125	2.03508930	-6.72138971	-13.20767050	-38.82847999	14.03470857	24.73707160	70.46534888	87.97830566	-72.88145554	31.22335217	217.37958958
4.62960158	11.76451034	-26.82886028	-23.91003389	-5.09981952	1.71077526	-8.66727394	-13.53198454	-39.80142213	7.54842790	25.38569966	71.43829093	88.30261967	-71.58419931	33.16923634	214.78507776
8.19705597	14.35902260	-26.82886028	-24.88297602	-4.45119144	-0.23510896	-9.31590202	-13.53198454	-40.45005023	6.57548579	24.41275757	69.81672084	88.30261967	-71.58419931	33.49355037	213.81213582
8.19705597	16.95353486	-26.18023219	-24.23434793	-3.15393529	-2.82962125	-9.64021606	-13.85629858	-38.82847999	7.54842790	20.19667517	66.57358067	88.62693368	-72.23282742	33.16923634	213.81213582
6.25117176	18.89941905	-26.82886028	-19.04532325	0.08920508	-5.42413356	-8.01864587	-14.82924071	-34.93671142	10.79156824	15.00765067	63.65475450	89.27556171	-72.55714148	32.84492231	217.05527560
2.68371737	21.81824533	-30.07200073	-14.18061262	2.68371737	-8.01864587	-5.09981952	-15.15355475	-33.31514119	15.33196470	5.92685772	58.79004421	88.62693368	-73.20576960	32.52060828	220.62272936
-3.47824933	25.71001369	-32.66651310	-7.69433183	6.89979983	-9.96453010	-0.88373703	-16.12649687	-33.63945524	19.22373308	-4.45119144	52.62807781	87.32967764	-73.53008366	30.89903815	224.83881105
-8.34295991	28.62883995	-34.61239738	-0.55942299	10.79156824	-9.96453010	2.03508930	-16.45081091	-32.66651310	22.46687339	-13.20767050	48.08768150	86.03242159	-74.17871177	29.60178203	229.37920671
-10.61315818	30.25041009	-35.58533952	5.60254369	12.08882437	-9.96453010	3.98097351	-16.45081091	-30.72062882	24.73707160	-19.69395133	46.14179736	85.38379356	-74.17871177	28.30452592	234.89254427
-11.58610030	30.89903815	-34.28808333	9.49431210	12.73745244	-8.34295991	3.65665948	-16.77512495	-30.39631478	23.43981548	-23.58571984	44.52022724	84.41085152	-74.17871177	27.33158383	238.13568400
-12.23472838	32.19629426	-32.01788501	11.11588227	11.44019631	-6.39707567	2.03508930	-16.45081091	-32.34219905	20.19667517	-27.47748837	42.57434309	83.43790948	-74.17871177	27.33158383	239.43293989
-12.23472838	32.84492231	-29.74768669	9.81862614	8.84568403	-4.45119144	-1.20805107	-15.80218283	-34.93671142	14.35902260	-30.39631478	41.27708699	83.11359547	-73.85439771	29.60178203	240.73019578
-10.28884414	32.19629426	-25.53160411	8.19705597	4.95391562	-2.82962125	-4.77550548	-15.47786879	-37.85553785	8.19705597	-32.66651310	39.97983089	83.11359547	-73.85439771	31.22335217	240.73019578
-8.66727394	32.19629426	-19.69395133	8.52137000	2.03508930	-1.85667914	-9.64021606	-14.82924071	-38.17985189	3.33234544	-35.58533952	38.03394674	83.43790948	-74.82733989	33.49355037	240.40588180
-5.74844760	32.84492231	-14.18061262	9.16999807	-0.23510896	-2.50530722	-13.85629858	-14.82924071	-37.20690975	-0.55942299	-39.80142213	36.08806258	84.41085152	-75.47596801	34.79080647	241.05450975
-5.42413356	34.79080647	-13.20767050	10.46725420	-0.23510896	-3.47824933	-15.47786879	-14.82924071	-37.53122380	-3.15393529	-45.31476097	33.16923634	84.08653751	-75.47596801	36.41237661	242.67607961
-7.04570375	36.41237661	-15.15355475	14.35902260	1.38646122	-5.42413356	-13.20767050	-15.15355475	-38.17985189	-6.72138971	-52.77398414	30.57472412	82.78928145	-75.80028206	36.73669063	246.24353329
-8.99158798	37.70963271	-18.39669516	19.87236114	3.98097351	-7.04570375	-10.28884414	-15.47786879	-37.20690975	-5.74844760	-57.31438087	29.27746800	82.46496744	-75.80028206	36.73669063	250.45961490
-11.26178626	39.65551687	-21.63983559	24.73707160	7.87274193	-8.66727394	-7.04570375	-16.45081091	-32.99082714	-3.80256337	-62.50340574	28.62883995	83.76222349	-76.44891018	35.76374855	256.29726634
-13.85629858	41.92571504	-23.91003389	29.27746800	11.76451034	-9.96453010	-3.15393529	-16.77512495	-30.39631478	-1.85667914	-67.69243063	27.00726980	84.73516553	-77.42185236	34.14217842	261.16197585
-17.09943899	42.25002907	-26.50454624	34.14217842	14.03470857	-9.31590202	0.08920508	-17.09943899	-28.77474455	-2.82962125	-73.20576960	25.06138563	83.43790948	-76.77322424	33.81786439	265.37805741
-20.99120750	41.60140102	-26.82886028	38.35826076	14.68333663	-8.66727394	1.71077526	-17.42375304	-28.12611646	-5.09981952	-78.71910860	25.06138563	82.46496744	-76.44891018	34.79080647	269.26982499
-22.28846367	40.62845894	-24.55866197	41.60140102	13.38608050	-7.04570375	-0.23510896	-17.09943899	-27.80180242	-9.64021606	-82.61087732	24.08844354	82.78928145	-77.42185236	35.76374855	271.21570878
-20.99120750	39.97983089	-18.72100920	41.92571504	11.11588227	-5.42413356	-4.45119144	-16.77512495	-27.15317433	-12.88335646	-83.90813356	23.43981548	83.76222349	-78.71910860	36.73669063	273.81022049
-19.04532325	39.33120284	-12.88335646	39.65551687	7.54842790	-3.15393529	-8.99158798	-15.80218283	-25.85591815	-17.09943899	-84.23244762	24.08844354	85.38379356	-80.01636484	38.35826076	275.10747635
-17.09943899	38.03394674	-9.31590202	38.03394674	3.98097351	-2.18099318	-11.58610030	-15.47786879	-25.85591815	-23.91003389	-83.90813356	26.35864175	85.70810757	-80.01636484	39.97983089	275.43179031
-16.12649687	35.43943453	-8.99158798	36.73669063	1.71077526	-1.20805107	-12.88335646	-15.47786879	-27.80180242	-30.72062882	-82.93519138	28.95315398	85.38379356	-80.34067890	40.95277297	276.08041824
-14.50492666	35.11512050	-10.61315818	35.11512050	0.41351912	-0.88373703	-13.20767050	-15.47786879	-28.45043051	-34.61239738	-81.63793514	30.89903815	86.03242159	-80.66499296	41.60140102	279.64787183
-12.55904242	37.06100466	-12.23472838	34.79080647	1.38646122	-1.85667914	-12.55904242	-15.47786879	-26.50454624	-35.90965356	-81.31362108	34.46649245	87.97830566	-81.31362108	41.60140102	284.83689521
-12.23472838	38.35826076	-15.47786879	35.76374855	3.33234544	-3.15393529	-11.26178626	-16.12649687	-25.20729006	-37.20690975	-82.61087732	35.76374855	88.62693368	-82.93519138	39.97983089	290.02591858
-13.53198454	39.33120284	-20.34257941	38.68257479	5.60254369	-4.45119144	-7.69433183	-16.12649687	-24.88297602	-40.12573618	-87.79990230	35.43943453	88.62693368	-83.25950544	40.62845894	295.86356984
-16.12649687	39.97983089	-25.53160411	41.60140102	7.22411386	-5.09981952	-4.45119144	-16.12649687	-24.55866197	-42.72024857	-94.28618357	33.81786439	87.32967764	-82.61087732	41.60140102	300.72827920
-18.72100920	39.97983089	-26.50454624	44.84454126	9.16999807	-5.42413356	-2.18099318	-16.77512495	-25.53160411	-45.63907502	-101.09677894	29.92609606	87.97830566	-83.58381950	42.89865712	304.94436064
-19.36963729	39.97983089	-25.53160411	46.46611138	10.46725420	-5.09981952	-1.53236511	-16.77512495	-25.20729006	-46.28770312	-106.93443215	25.71001369	88.95124770	-84.88107575	43.87159919	308.83612811
-19.04532325	39.33120284	-24.23434793	46.46611138	9.81862614	-3.47824933	-2.18099318	-16.45081091	-25.20729006	-49.53084362	-110.50188690	24.08844354	90.57281775	-85.20538981	46.14179736	312.07926765
-18.07238112	37.06100466	-23.26140580	44.19591321	8.52137000	-2.18099318	-2.82962125	-16.45081091	-26.82886028	-53.09829819	-111.79914318	23.43981548	90.89713176	-85.52970387	48.41199552	314.99809324
-17.42375304	36.41237661	-24.23434793	39.97983089	6.25117176	-0.55942299	-3.47824933	-15.47786879	-30.07200073	-59.58457925	-111.47482911	24.08844354	90.57281775	-85.20538981	50.68219368	316.94397696
-14.18061262	35.11512050	-25.20729006	33.49355037	3.98097351	1.38646122	-5.09981952	-15.80218283	-32.99082714	-65.42223223	-109.20463062	27.00726980	90.89713176	-85.52970387	51.97944977	319.53848858
-11.91041434	34.14217842	-25.85591815	28.30452592	2.03508930	1.38646122	-6.07276163	-15.15355475	-33.96376928	-69.96262902	-105.96148994	30.25041009	92.51870182	-85.52970387	53.27670586	321.48437229
-9.64021606	33.16923634	-26.18023219	24.08844354	0.08920508	1.38646122	-7.04570375	-14.82924071	-34.61239738	-74.82733989	-104.33991960	32.52060828	93.16732984	-86.50264605	53.92533390	322.78162810
-8.34295991	32.84492231	-28.45043051	21.16961727	-0.55942299	0.73783315	-7.04570375	-15.15355475	-35.26102547	-79.36773672	-105.31286181	33.49355037	93.81595786	-86.50264605	55.22258998	324.72751181
-8.01864587	33.16923634	-30.72062882	20.52098920	-0.23510896	-0.23510896	-6.39707567	-14.82924071	-35.26102547	-80.66499296	-107.25874621	33.49355037	93.49164385	-86.50264605	55.87121803	326.02476762
-7.69433183	33.81786439	-32.99082714	21.16961727	1.06214719	-2.18099318	-5.09981952	-14.82924071	-34.93671142	-80.01636484	-110.82620097	31.22335217	93.81595786	-86.82696012	55.87121803	326.99770947
-7.69433183	35.11512050	-35.26102547	22.14255936	3.00803141	-2.82962125	-3.47824933	-15.15355475	-33.31514119	-78.39479454	-114.06934167	29.60178203	93.81595786	-87.47558824	55.22258998	328.29496527
-7.37001779	35.43943453	-38.17985189	22.14255936	4.95391562	-2.82962125	-1.85667914	-14.82924071	-30.72062882	-77.42185236	-116.01522609	28.95315398	93.49164385	-86.82696012	54.89827596	329.59222107
-8.99158798	35.11512050	-41.42299238	20.84530324	6.25117176	-2.82962125	1.38646122	-15.47786879	-29.42337264	-77.42185236	-116.98816830	29.60178203	92.84301583	-86.82696012	53.60101988	328.94359317
-9.96453010	34.14217842	-44.66613287	19.54804711	6.89979983	-2.50530722	3.65665948	-15.47786879	-30.39631478	-79.36773672	-116.66385423	29.92609606	91.54575979	-86.50264605	52.95239183	326.99770947
-9.64021606	32.52060828	-47.26064527	16.62922083	6.25117176	-1.53236511	4.30528755	-15.15355475	-29.09905860	-79.69205078	-113.09639946	31.54766620	91.22144578	-85.85401793	53.27670586	324.72751181
-7.69433183	30.57472412	-46.93633122	12.08882437	4.95391562	-1.20805107	2.68371737	-15.15355475	-28.45043051	-79.69205078	-108.88031656	33.49355037	92.84301583	-85.20538981	53.27670586	322.13300020
-5.09981952	28.62883995	-44.34181882	6.89979983	3.33234544	-0.23510896	0.73783315	-14.18061262	-27.47748837	-80.66499296	-105.63717587	33.81786439	92.84301583	-84.88107575	52.95239183	316.29534905
-3.80256337	26.35864175	-42.72024857	2.68371737	0.73783315	0.73783315	-1.53236511	-13.85629858	-28.12611646	-82.93519138	-102.71834927	34.79080647	92.19438781	-83.90813356	54.24964792	309.80906997
-3.15393529	24.08844354	-42.39593452	-0.55942299	-1.20805107	1.06214719	-2.82962125	-14.18061262	-27.80180242	-87.47558824	-100.77246487	36.41237661	91.54575979	-82.28656326	55.22258998	302.34984899
-2.18099318	22.46687339	-42.07162047	-1.85667914	-2.50530722	1.06214719	-4.12687741	-14.50492666	-27.15317433	-91.04304293	-98.82658048	37.70963271	89.59987572	-80.66499296	54.89827596	294.24200005
-1.53236511	20.84530324	-41.42299238	-4.77550548	-2.82962125	0.41351912	-4.12687741	-14.18061262	-25.20729006	-92.01598512	-98.17795234	38.35826076	89.27556171	-80.01636484	53.60101988	287.75572086
0.08920508	21.16961727	-42.39593452	-5.74844760	-1.53236511	-0.23510896	-4.12687741	-13.85629858	-23.26140580	-90.39441480	-95.90775389	39.65551687	88.95124770	-79.04342266	52.30376379	282.24238352
0.73783315	20.84530324	-44.99044692	-7.69433183	-0.23510896	-1.20805107	-2.18099318	-14.18061262	-21.31552154	-87.15127418	-94.28618357	39.97983089	88.62693368	-78.39479454	50.03356563	277.70198805
-0.55942299	21.16961727	-47.90927337	-7.69433183	1.38646122	-2.18099318	0.08920508	-14.50492666	-20.99120750	-84.55676168	-92.98892731	40.30414492	86.68104961	-77.42185236	48.41199552	273.48590653
-2.18099318	20.52098920	-50.50378577	-8.34295991	3.00803141	-2.82962125	2.03508930	-14.82924071	-18.07238112	-82.93519138	-92.66461325	40.95277297	86.03242159	-76.44891018	47.43905345	270.24276689
-2.50530722	18.89941905	-51.15241388	-8.66727394	3.65665948	-3.47824933	2.68371737	-14.82924071	-15.47786879	-78.07048048	-90.71872887	41.27708699	86.35673560	-75.47596801	46.14179736	267.32394120
-4.12687741	16.95353486	-50.17947172	-8.66727394	5.27822965	-3.47824933	3.33234544	-15.15355475	-13.85629858	-74.17871177	-89.42147262	39.97983089	86.03242159	-75.47596801	45.49316931	263.10785965
-4.77550548	14.68333663	-49.85515767	-9.64021606	5.60254369	-3.47824933	3.65665948	-14.50492666	-12.88335646	-72.88145554	-89.09715855	39.33120284	85.38379356	-74.50302583	44.84454126	257.59452221
-6.07276163	13.38608050	-50.17947172	-9.64021606	6.57548579	-3.47824933	4.95391562	-14.50492666	-12.23472838	-70.28694308	-85.85401793	39.33120284	84.41085152	-72.23282742	44.84454126	250.45961490
-6.72138971	9.81862614	-50.50378577	-9.64021606	8.84568403	-4.45119144	7.54842790	-13.85629858	-15.80218283	-68.66537280	-81.63793514	38.35826076	82.78928145	-70.28694308	44.52022724	241.37882372
-10.61315818	5.60254369	-51.80104198	-9.96453010	12.41313841	-6.07276163	11.76451034	-13.20767050	-16.77512495	-66.71948846	-78.39479454	38.68257479	81.81633941	-68.98968685	42.89865712	232.94666042
-17.09943899	-18.39669516	-65.42223223	-14.82924071	17.60216292	-8.34295991	18.89941905	-12.55904242	-23.58571984	-65.74654629	-77.74616642	35.43943453	80.19476934	-67.36811657	42.57434309	224.19018310
-26.18023219	-2.18099318	-67.69243063	-8.01864587	27.65589786	-12.88335646	30.89903815	-12.88335646	-20.01826537	-64.77360412	-70.93557119	41.27708699	75.97868715	-63.80066196	40.62845894	213.48782184
-33.63945524	-2.82962125	-71.58419931	-2.18099318	47.11473943	-15.80218283	42.57434309	-10.61315818	-23.58571984	-65.42223223	-67.36811657	40.95277297	72.73554699	-61.85477763	37.06100466	202.13683253
-36.23396761	-16.45081091	-90.71872887	-5.09981952	59.43867225	-18.72100920	52.95239183	-9.64021606	-19.04532325	-55.69281061	-71.90851337	35.76374855	71.76260494	-60.88183546	34.14217842	199.54232067
-42.07162047	-10.61315818	-112.44777132	-2.82962125	68.19515076	-20.34257941	67.22220870	-9.96453010	-12.88335646	-52.77398414	-82.28656326	34.14217842	66.24926665	-57.63869493	31.22335217	197.59643678
-50.82809983	-11.26178626	-129.31210307	13.38608050	83.43790948	-21.31552154	85.05947955	-10.28884414	-15.47786879	-49.53084362	-82.61087732	32.52060828	59.43867225	-53.42261224	29.27746800	189.81290116
-59.90889330	-14.50492666	-137.09564089	21.49393130	91.87007380	-20.34257941	96.41046994	-3.15393529	-14.50492666	-46.93633122	-90.39441480	25.06138563	54.24964792	-49.85515767	29.27746800	182.02936550
-52.77398414	-17.42375304	-129.96073122	6.57548579	96.73478395	-18.39669516	90.89713176	30.25041009	-13.20767050	-41.09867833	-91.69167106	19.54804711	47.43905345	-46.61201717	25.38569966	172.94857383
-29.74768669	-13.85629858	-121.20425123	-19.04532325	96.73478395	-16.77512495	77.92457124	65.27632460	-3.47824933	-22.93709176	-84.88107575	15.33196470	51.00650770	-47.90927337	18.89941905	166.78660802
-13.85629858	-19.69395133	-109.85325876	-39.47710809	97.05909796	-14.82924071	66.24926665	90.89713176	6.57548579	-13.20767050	-78.07048048	10.79156824	58.79004421	-50.17947172	16.62922083	155.75993227
-8.01864587	-24.88297602	-101.09677894	-47.90927337	96.73478395	-13.53198454	59.11435823	109.05871626	2.68371737	-16.45081091	-62.50340574	10.14294017	59.43867225	-46.28770312	21.49393130	134.35520849
-10.61315818	-38.17985189	-108.55600249	-59.26026519	95.11321390	-12.88335646	59.43867225	120.73402043	-9.31590202	-29.74768669	-53.42261224	9.81862614	53.27670586	-39.15279404	28.30452592	113.27479833
-6.39707567	-44.66613287	-114.06934167	-65.74654629	98.03203999	-12.88335646	62.68181245	127.22030048	-16.45081091	-40.77436428	-41.42299238	14.35902260	49.70925161	-34.28808333	31.87198023	96.08615593
-1.85667914	-49.85515767	-111.15051504	-68.34105874	102.24812211	-12.88335646	62.68181245	131.43638249	-16.77512495	-38.17985189	-28.77474455	14.68333663	50.03356563	-31.69357096	30.57472412	80.19476934
-2.18099318	-50.50378577	-108.23168842	-71.58419931	108.41008825	-14.50492666	63.00612646	135.65246449	-9.64021606	-28.77474455	-24.23434793	12.41313841	50.03356563	-29.42337264	27.00726980	71.11397691
-6.07276163	-54.39555440	-115.04228388	-64.12497601	115.22068236	-16.12649687	69.16809281	139.54423247	-8.34295991	-20.01826537	-23.26140580	11.44019631	42.89865712	-26.18023219	20.84530324	64.95201058
-16.12649687	-56.34143871	-128.66347492	-56.01712466	124.30147446	-17.74806708	81.49202540	144.73325643	-10.28884414	-15.80218283	-34.28808333	3.98097351	30.25041009	-22.28846367	14.35902260	61.70887039
-29.42337264	-58.61163709	-135.14975643	-48.23358742	132.08501049	-19.04532325	91.54575979	146.67914041	-10.28884414	-3.47824933	-43.04456262	-5.74844760	20.84530324	-18.39669516	8.84568403	58.79004421
-39.80142213	-60.88183546	-134.17681420	-40.77436428	142.13874445	-20.01826537	98.35635400	146.35482641	-5.42413356	10.14294017	-45.96338907	-11.91041434	15.65627873	-17.42375304	1.38646122	55.54690400
-46.28770312	-62.82771979	-132.23092975	-33.63945524	150.57090836	-21.63983559	104.84263417	145.05757043	3.33234544	21.81824533	-47.90927337	-13.53198454	14.03470857	-17.74806708	-5.74844760	54.24964792
-51.80104198	-68.34105874	-133.20387197	-28.45043051	155.11130428	-21.96414963	111.00460030	142.78737245	6.57548579	25.06138563	-46.28770312	-13.20767050	10.46725420	-15.80218283	-8.01864587	49.38493759
-58.28732303	-73.85439771	-135.79838459	-27.80180242	158.35444422	-22.61277771	115.86931037	141.49011646	3.33234544	19.87236114	-41.74730642	-12.23472838	4.62960158	-11.91041434	-8.01864587	39.33120284
-60.55752141	-78.39479454	-134.50112828	-31.69357096	158.67875821	-23.26140580	119.43676442	139.86854647	-1.53236511	12.73745244	-33.63945524	-11.58610030	3.00803141	-9.64021606	-6.72138971	30.25041009
-56.01712466	-80.66499296	-128.01484677	-37.20690975	157.70581623	-23.91003389	117.81519440	138.89560447	-2.82962125	12.41313841	-19.69395133	-6.72138971	6.25117176	-9.64021606	-4.77550548	24.41275757
-46.93633122	-80.66499296	-118.60973866	-43.69319072	155.11130428	-24.23434793	111.32891430	140.84148846	0.73783315	10.79156824	-9.96453010	-2.50530722	10.79156824	-9.64021606	-3.47824933	19.22373308
-39.47710809	-78.71910860	-110.82620097	-47.90927337	152.51679233	-24.23434793	105.81557619	144.73325643	0.41351912	6.89979983	-5.74844760	-2.18099318	11.44019631	-7.69433183	-1.20805107	13.06176647
-34.61239738	-72.88145554	-106.93443215	-47.90927337	151.54385034	-25.53160411	103.86969215	149.59796637	-5.09981952	0.73783315	-6.39707567	-5.09981952	9.16999807	-6.07276163	1.06214719	9.16999807
-30.72062882	-68.34105874	-105.96148994	-43.69319072	151.54385034	-25.85591815	103.54537814	152.84110632	-6.39707567	-4.45119144	-9.96453010	-6.72138971	6.57548579	-3.80256337	3.00803141	8.52137000
-28.45043051	-64.77360412	-101.09677894	-37.20690975	152.51679233	-27.15317433	101.59949409	154.46267630	-3.47824933	-3.80256337	-12.23472838	-8.01864587	5.60254369	-4.12687741	2.68371737	8.19705597
-29.09905860	-61.53046357	-94.28618357	-29.74768669	155.75993227	-27.15317433	100.62655206	154.13836230	1.38646122	-0.88373703	-15.15355475	-9.96453010	6.25117176	-4.77550548	2.03508930	8.52137000
-32.34219905	-59.26026519	-94.61049763	-24.88297602	158.03013023	-26.82886028	103.54537814	151.54385034	2.35940333	1.38646122	-18.07238112	-11.58610030	6.57548579	-4.45119144	1.06214719	9.16999807
-39.47710809	-59.58457925	-98.82658048	-21.63983559	159.97601419	-26.50454624	108.73440225	147.00345441	0.41351912	0.73783315	-20.01826537	-12.23472838	3.33234544	-3.15393529	1.06214719	8.84568403
-47.90927337	-62.17909168	-102.06972114	-16.77512495	160.94895616	-24.23434793	112.95048433	141.81443046	-1.20805107	-0.55942299	-20.01826537	-11.58610030	1.06214719	-2.18099318	0.73783315	5.92685772
-53.74692629	-64.12497601	-100.77246487	-11.58610030	160.62464217	-23.26140580	114.24774035	135.32815049	1.38646122	0.41351912	-16.45081091	-8.66727394	1.06214719	-2.18099318	-0.88373703	4.62960158
-56.66575277	-62.17909168	-99.79952267	-8.34295991	159.32738620	-21.96414963	112.95048433	129.81481249	3.33234544	3.33234544	-11.26178626	-4.77550548	1.38646122	-2.82962125	-3.15393529	5.60254369
-57.31438087	-59.58457925	-100.77246487	-6.07276163	157.05718825	-21.31552154	111.00460030	127.86892848	1.38646122	2.68371737	-10.61315818	-3.80256337	-1.20805107	-1.85667914	-6.07276163	4.62960158
-56.34143871	-55.04418250	-101.09677894	-4.12687741	153.48973431	-21.31552154	109.05871626	127.86892848	-3.15393529	-0.55942299	-12.23472838	-5.09981952	-5.74844760	-0.55942299	-7.69433183	3.98097351
-53.09829819	-51.15241388	-100.44815081	-3.47824933	149.92228037	-21.96414963	106.46420421	127.86892848	-5.09981952	-2.50530722	-11.58610030	-4.12687741	-8.01864587	0.08920508	-7.37001779	3.65665948
-47.90927337	-46.61201717	-96.55638202	-3.47824933	147.32776840	-22.61277771	103.22106413	127.22030048	-5.42413356	-3.47824933	-10.28884414	-4.12687741	-7.37001779	-0.23510896	-7.69433183	3.65665948
-43.36887667	-42.07162047	-92.01598512	-2.50530722	145.05757043	-22.93709176	100.62655206	125.92304447	-6.39707567	-4.45119144	-8.34295991	-4.12687741	-6.07276163	-1.20805107	-7.04570375	2.68371737
-41.09867833	-38.82847999	-89.09715855	-1.85667914	143.43600044	-22.61277771	100.62655206	123.65284646	-8.66727394	-8.34295991	-5.74844760	-3.80256337	-3.80256337	-0.88373703	-4.45119144	1.06214719
-40.45005023	-38.17985189	-88.77284449	-0.88373703	142.46305845	-21.96414963	101.59949409	120.08539242	-11.26178626	-12.88335646	-2.82962125	-2.18099318	-2.82962125	-0.23510896	-0.55942299	-0.23510896
-39.80142213	-37.85553785	-86.82696012	0.73783315	141.49011646	-20.99120750	103.22106413	117.16656639	-12.55904242	-15.15355475	-0.55942299	-0.88373703	-0.23510896	-0.23510896	1.38646122	-1.85667914
-39.15279404	-36.55828166	-84.23244762	1.71077526	140.84148846	-20.34257941	103.54537814	113.92342634	-11.26178626	-14.50492666	3.00803141	-0.23510896	3.65665948	-0.55942299	3.98097351	-2.50530722
-39.47710809	-34.61239738	-83.25950544	1.71077526	139.86854647	-19.69395133	103.22106413	111.00460030	-8.99158798	-12.55904242	5.27822965	0.73783315	6.57548579	-0.88373703	4.95391562	-2.18099318
-40.77436428	-32.66651310	-84.23244762	3.33234544	137.92266248	-19.69395133	103.86969215	109.38303027	-9.96453010	-12.23472838	4.95391562	1.06214719	5.60254369	-0.88373703	5.27822965	-1.85667914
-42.39593452	-30.72062882	-85.85401793	7.54842790	135.65246449	-19.04532325	102.57243611	107.76146023	-10.93747222	-13.53198454	3.65665948	1.71077526	2.68371737	0.08920508	4.30528755	-1.85667914
-43.69319072	-28.45043051	-87.47558824	10.46725420	131.76069649	-18.72100920	100.30223806	106.13989020	-10.61315818	-12.23472838	3.65665948	2.35940333	1.06214719	0.08920508	3.00803141	-0.55942299
-43.69319072	-24.23434793	-88.12421636	13.38608050	128.19324248	-18.39669516	96.41046994	104.19400615	-10.93747222	-11.26178626	3.98097351	3.98097351	-0.88373703	0.41351912	-0.23510896	-0.55942299
-43.04456262	-20.99120750	-89.74578668	16.30490680	124.30147446	-18.07238112	93.49164385	103.22106413	-11.26178626	-10.93747222	4.62960158	5.27822965	-3.15393529	-0.88373703	-3.15393529	-0.55942299
-43.04456262	-19.04532325	-92.66461325	18.25079099	120.08539242	-17.42375304	91.22144578	102.24812211	-12.55904242	-12.88335646	6.57548579	8.19705597	-6.07276163	-0.23510896	-5.42413356	-0.55942299
-42.72024857	-18.07238112	-94.28618357	19.22373308	117.49088039	-17.74806708	89.27556171	101.27518008	-12.88335646	-13.85629858	8.52137000	9.81862614	-8.01864587	-0.23510896	-6.07276163	-1.53236511
-42.39593452	-16.45081091	-93.63755544	19.22373308	115.86931037	-17.09943899	88.30261967	100.95086607	-12.88335646	-14.18061262	10.79156824	11.44019631	-7.04570375	-0.23510896	-7.04570375	-1.85667914
-41.42299238	-15.15355475	-91.04304293	19.22373308	115.22068236	-17.74806708	87.00536362	100.30223806	-11.26178626	-13.85629858	12.73745244	12.08882437	-5.42413356	-0.23510896	-6.07276163	-2.50530722
-40.45005023	-14.82924071	-87.47558824	20.19667517	115.54499637	-18.07238112	87.32967764	99.32929603	-9.96453010	-13.53198454	14.35902260	12.41313841	-2.82962125	0.08920508	-3.47824933	-2.50530722
-40.45005023	-15.15355475	-83.90813356	20.52098920	117.16656639	-18.72100920	88.95124770	99.00498202	-9.31590202	-13.85629858	15.00765067	11.44019631	0.08920508	0.08920508	-0.88373703	-3.47824933
-39.47710809	-14.82924071	-80.01636484	21.81824533	119.11245041	-18.72100920	89.92418973	98.68066801	-9.31590202	-14.50492666	14.03470857	10.46725420	2.03508930	0.08920508	2.03508930	-3.80256337
-39.15279404	-13.53198454	-76.44891018	22.46687339	121.05833443	-19.04532325	90.89713176	97.38341197	-8.01864587	-12.88335646	15.00765067	9.49431210	4.95391562	0.41351912	3.65665948	-3.15393529
-38.17985189	-11.58610030	-73.85439771	25.06138563	122.35559045	-19.04532325	91.87007380	97.38341197	-8.34295991	-13.53198454	14.03470857	9.49431210	5.92685772	0.08920508	4.95391562	-2.82962125
-37.20690975	-10.93747222	-71.90851337	27.00726980	123.32853245	-19.04532325	91.87007380	97.05909796	-8.01864587	-15.15355475	14.35902260	10.14294017	5.27822965	-0.55942299	4.62960158	-2.50530722
-36.88259570	-9.31590202	-71.58419931	28.62883995	123.00421845	-18.72100920	91.22144578	97.70772598	-9.31590202	-16.12649687	14.03470857	10.79156824	3.65665948	0.08920508	3.65665948	-3.15393529
-36.88259570	-7.37001779	-71.58419931	28.95315398	122.03127644	-19.36963729	88.95124770	98.03203999	-9.64021606	-16.77512495	14.03470857	11.44019631	1.71077526	0.41351912	1.71077526	-3.15393529
-36.88259570	-4.77550548	-70.28694308	29.60178203	120.73402043	-19.36963729	86.68104961	98.68066801	-10.93747222	-17.74806708	13.38608050	11.76451034	-0.23510896	-0.23510896	-0.55942299	-2.50530722
-37.20690975	-3.47824933	-68.66537280	29.27746800	118.46382241	-19.69395133	83.76222349	99.65361004	-10.28884414	-16.45081091	13.38608050	12.41313841	-1.85667914	0.08920508	-1.85667914	-2.82962125
-36.55828166	-2.50530722	-66.71948846	29.27746800	117.49088039	-20.66689346	80.84339737	100.30223806	-9.31590202	-15.47786879	13.71039454	12.41313841	-3.15393529	0.41351912	-3.15393529	-2.82962125
-36.88259570	-0.88373703	-64.12497601	28.62883995	117.16656639	-20.99120750	79.54614132	101.92380810	-8.34295991	-13.85629858	12.41313841	10.79156824	-3.80256337	-0.23510896	-4.77550548	-2.50530722
-36.23396761	0.08920508	-61.85477763	27.00726980	118.46382241	-21.96414963	79.54614132	103.54537814	-8.01864587	-11.26178626	11.44019631	10.14294017	-4.12687741	-0.55942299	-5.42413356	-1.85667914
-36.23396761	0.41351912	-58.61163709	26.68295577	120.08539242	-22.28846367	79.87045533	104.84263417	-6.39707567	-9.64021606	11.11588227	8.52137000	-3.47824933	-0.23510896	-5.42413356	-0.55942299
-36.88259570	0.73783315	-56.01712466	26.68295577	123.32853245	-22.93709176	81.49202540	105.49126218	-5.74844760	-8.34295991	10.14294017	6.57548579	-2.50530722	-0.88373703	-4.12687741	-0.23510896
-36.55828166	1.71077526	-52.12535603	27.65589786	127.22030048	-23.58571984	84.08653751	106.46420421	-6.39707567	-8.34295991	8.19705597	4.62960158	-1.20805107	-0.55942299	-2.82962125	-0.55942299
-36.88259570	1.71077526	-47.90927337	28.30452592	130.78775449	-23.58571984	85.70810757	106.78851821	-7.04570375	-8.66727394	6.89979983	2.35940333	0.41351912	-0.55942299	-0.55942299	-0.23510896
-36.88259570	2.35940333	-43.04456262	29.60178203	133.38226649	-23.91003389	87.00536362	107.43714623	-8.01864587	-9.31590202	5.27822965	0.08920508	1.06214719	-0.23510896	1.71077526	-0.55942299
-35.90965356	2.68371737	-37.20690975	30.57472412	135.97677849	-25.20729006	87.32967764	109.05871626	-8.99158798	-10.61315818	2.68371737	-1.85667914	1.71077526	-0.88373703	3.00803141	-1.53236511
-33.96376928	3.65665948	-32.01788501	31.87198023	136.62540648	-26.18023219	85.70810757	110.03165828	-8.99158798	-11.26178626	1.71077526	-3.15393529	2.03508930	-0.55942299	3.33234544	-1.20805107
-32.34219905	5.60254369	-27.80180242	31.87198023	136.62540648	-27.47748837	83.76222349	112.30185632	-8.99158798	-11.26178626	0.73783315	-4.12687741	2.03508930	-0.23510896	3.65665948	-1.53236511
-32.34219905	6.89979983	-25.53160411	30.57472412	136.30109249	-28.12611646	82.46496744	114.57205435	-9.64021606	-11.58610030	0.08920508	-4.12687741	0.73783315	0.08920508	3.00803141	-2.50530722
-32.34219905	7.22411386	-23.58571984	29.27746800	135.97677849	-28.45043051	80.19476934	117.16656639	-9.64021606	-11.58610030	0.41351912	-3.15393529	-0.23510896	-0.23510896	1.71077526	-2.50530722
-33.63945524	7.54842790	-22.61277771	28.30452592	136.30109249	-28.77474455	79.22182730	119.11245041	-8.01864587	-10.61315818	1.71077526	-1.20805107	-0.88373703	0.08920508	-0.23510896	-2.18099318
-35.58533952	8.19705597	-21.63983559	29.60178203	136.30109249	-29.09905860	78.57319927	121.05833443	-6.07276163	-8.99158798	1.71077526	-0.88373703	-2.18099318	-0.55942299	-2.50530722	-2.18099318
-37.85553785	8.19705597	-20.99120750	32.19629426	137.59834848	-29.74768669	78.89751329	123.00421845	-4.77550548	-7.37001779	0.73783315	-0.88373703	-4.45119144	-0.55942299	-4.45119144	-1.20805107
-40.77436428	8.84568403	-20.66689346	36.73669063	139.54423247	-29.42337264	79.22182730	124.30147446	-3.47824933	-5.42413356	-1.53236511	-1.85667914	-4.77550548	-0.55942299	-5.42413356	0.41351912
-44.34181882	9.81862614	-19.36963729	41.27708699	141.81443046	-30.07200073	80.84339737	125.59873047	-0.88373703	-2.82962125	-4.45119144	-4.12687741	-5.09981952	-1.20805107	-6.39707567	1.71077526
-46.61201717	11.11588227	-16.45081091	47.43905345	145.05757043	-30.07200073	81.81633941	126.57167247	-0.55942299	-0.88373703	-7.69433183	-7.04570375	-4.45119144	-2.18099318	-6.39707567	2.35940333
-49.20652957	12.41313841	-13.20767050	53.27670586	147.65208240	-30.07200073	84.08653751	126.57167247	0.41351912	0.08920508	-10.61315818	-9.64021606	-3.47824933	-1.85667914	-5.74844760	3.33234544
-50.82809983	13.38608050	-9.96453010	58.14141617	150.57090836	-30.72062882	85.70810757	126.57167247	1.06214719	0.73783315	-11.91041434	-11.26178626	-2.50530722	-1.20805107	-3.47824933	4.30528755
-51.80104198	14.68333663	-7.69433183	62.35749843	153.48973431	-31.04494287	87.32967764	126.57167247	0.41351912	-0.88373703	-12.88335646	-12.88335646	-2.18099318	-1.20805107	-2.50530722	3.65665948
-52.12535603	15.65627873	-5.09981952	65.60063861	155.11130428	-31.04494287	88.95124770	126.57167247	-0.88373703	-3.15393529	-12.55904242	-12.55904242	-0.88373703	-0.88373703	-1.20805107	3.00803141
-51.80104198	16.95353486	-2.18099318	67.54652272	155.75993227	-30.72062882	88.62693368	127.22030048	-1.20805107	-4.12687741	-10.61315818	-11.91041434	0.41351912	-0.55942299	0.73783315	2.35940333
-51.15241388	18.57510502	0.41351912	69.16809281	155.11130428	-31.04494287	88.62693368	127.86892848	-1.20805107	-6.07276163	-8.66727394	-10.61315818	1.06214719	-0.55942299	1.38646122	2.03508930
-51.15241388	20.52098920	2.68371737	70.46534888	154.46267630	-31.04494287	87.65399165	128.51755648	-2.18099318	-7.69433183	-7.37001779	-9.96453010	1.06214719	-1.20805107	1.38646122	0.73783315
-52.12535603	21.81824533	4.30528755	72.08691896	153.48973431	-30.72062882	86.35673560	129.16618449	-2.18099318	-8.01864587	-6.72138971	-9.64021606	0.41351912	-0.88373703	1.38646122	-0.23510896
-54.39555440	23.43981548	5.92685772	74.03280306	152.84110632	-31.36925691	85.05947955	129.81481249	-2.50530722	-7.37001779	-6.72138971	-8.66727394	-0.55942299	-0.88373703	-0.55942299	-0.55942299
-56.01712466	24.73707160	6.57548579	77.60025723	152.19247833	-31.04494287	84.08653751	130.46344049	-2.50530722	-6.72138971	-8.66727394	-9.31590202	-2.50530722	-1.85667914	-2.82962125	-0.23510896
-58.28732303	26.68295577	6.57548579	83.11359547	153.16542032	-31.04494287	85.05947955	131.43638249	-2.18099318	-5.74844760	-10.28884414	-9.96453010	-4.45119144	-1.20805107	-5.42413356	1.06214719
-61.53046357	27.98021189	5.92685772	87.65399165	154.46267630	-30.72062882	86.35673560	131.43638249	-2.18099318	-3.47824933	-13.20767050	-10.61315818	-6.07276163	-0.88373703	-6.07276163	3.33234544
-64.12497601	29.27746800	4.62960158	92.19438781	156.73287425	-30.72062882	88.95124770	131.43638249	-2.82962125	-3.47824933	-15.15355475	-11.58610030	-7.37001779	-0.88373703	-6.72138971	4.95391562
-66.71948846	29.92609606	5.27822965	96.08615593	159.00307221	-30.72062882	91.87007380	131.11206849	-3.80256337	-3.47824933	-16.12649687	-12.88335646	-7.69433183	-1.20805107	-6.72138971	5.60254369
-68.01674468	29.92609606	5.27822965	98.68066801	160.62464217	-30.72062882	94.78889989	130.13912649	-4.45119144	-3.47824933	-15.47786879	-13.20767050	-5.74844760	-0.23510896	-6.07276163	6.25117176
-68.66537280	29.60178203	5.92685772	99.97792405	162.89484012	-30.72062882	97.38341197	129.49049849	-5.42413356	-4.45119144	-14.50492666	-13.53198454	-4.45119144	0.08920508	-4.45119144	5.92685772
-68.01674468	28.95315398	7.87274193	100.62655206	164.51641008	-31.36925691	99.32929603	129.16618449	-7.04570375	-6.72138971	-13.20767050	-13.53198454	-3.47824933	0.08920508	-2.82962125	3.98097351
-66.39517440	28.62883995	10.79156824	100.62655206	165.16503806	-31.69357096	100.62655206	129.81481249	-8.99158798	-8.99158798	-11.58610030	-13.53198454	-1.53236511	0.08920508	-0.23510896	3.00803141
-65.42223223	27.98021189	12.08882437	99.65361004	164.51641008	-31.69357096	100.62655206	130.13912649	-10.61315818	-10.61315818	-9.64021606	-13.20767050	-0.88373703	0.73783315	1.06214719	1.06214719
-63.15203385	28.62883995	14.68333663	99.32929603	164.84072407	-32.01788501	100.30223806	131.76069649	-11.91041434	-13.20767050	-8.34295991	-12.23472838	-1.20805107	0.73783315	1.71077526	-0.23510896
-62.50340574	28.30452592	15.98059276	100.30223806	164.19209608	-32.34219905	99.65361004	133.70658049	-13.20767050	-14.82924071	-7.37001779	-10.93747222	-1.20805107	1.38646122	2.03508930	-1.20805107
-61.85477763	28.95315398	15.00765067	100.62655206	163.86778209	-32.34219905	99.97792405	135.32815049	-13.20767050	-14.82924071	-6.39707567	-9.64021606	-1.85667914	1.38646122	1.06214719	-0.55942299
-62.17909168	30.25041009	13.38608050	101.92380810	164.51641008	-32.66651310	100.95086607	136.62540648	-14.18061262	-13.85629858	-6.39707567	-8.99158798	-3.80256337	1.38646122	-0.23510896	0.08920508
-61.53046357	30.25041009	10.14294017	102.89675012	164.84072407	-32.66651310	102.24812211	137.92266248	-13.20767050	-13.85629858	-7.69433183	-9.31590202	-4.77550548	1.38646122	-2.82962125	1.06214719
-64.44929007	29.60178203	9.16999807	106.46420421	164.84072407	-31.69357096	103.54537814	137.92266248	-13.20767050	-12.55904242	-6.39707567	-7.37001779	-5.74844760	2.03508930	-3.80256337	3.00803141
-64.44929007	27.65589786	5.92685772	107.43714623	166.13798003	-32.34219905	105.49126218	137.59834848	-11.91041434	-11.91041434	-7.69433183	-8.01864587	-6.07276163	1.71077526	-4.45119144	3.33234544
-67.36811657	26.68295577	6.57548579	109.70734427	167.43523600	-32.66651310	107.43714623	137.27403448	-12.88335646	-12.88335646	-6.39707567	-7.69433183	-6.72138971	1.71077526	-4.12687741	2.68371737
-68.34105874	23.76412951	5.92685772	110.35597228	167.43523600	-32.01788501	108.41008825	136.94972048	-12.55904242	-12.55904242	-5.74844760	-7.04570375	-6.07276163	0.73783315	-3.80256337	2.35940333
-68.01674468	22.79118742	6.89979983	109.70734427	167.75954999	-32.99082714	109.70734427	136.94972048	-11.26178626	-12.88335646	-3.80256337	-5.09981952	-4.77550548	1.06214719	-2.50530722	1.71077526
-67.69243063	21.16961727	9.81862614	109.38303027	168.08386398	-33.31514119	110.03165828	137.92266248	-11.26178626	-13.53198454	-1.85667914	-4.77550548	-4.12687741	1.06214719	-2.82962125	1.06214719
-66.07086035	20.52098920	11.44019631	107.43714623	168.73249196	-33.63945524	109.38303027	138.89560447	-10.61315818	-13.53198454	0.73783315	-2.82962125	-2.82962125	1.06214719	-2.50530722	0.73783315
-64.44929007	20.52098920	12.41313841	106.13989020	168.73249196	-34.28808333	109.38303027	140.19286047	-10.28884414	-15.15355475	2.35940333	-1.53236511	-1.85667914	1.38646122	-1.53236511	0.08920508
-62.50340574	20.84530324	12.41313841	105.16694818	168.08386398	-34.28808333	109.05871626	142.13874445	-11.26178626	-15.15355475	3.65665948	-0.23510896	-1.85667914	1.06214719	-1.20805107	0.08920508
-59.90889330	21.49393130	12.73745244	105.16694818	168.08386398	-34.28808333	108.08577424	144.40894243	-10.61315818	-15.80218283	4.30528755	0.41351912	-2.50530722	1.06214719	-1.53236511	0.41351912
-58.61163709	23.76412951	13.38608050	104.84263417	167.11092201	-34.28808333	107.11283222	145.38188442	-9.96453010	-15.80218283	5.60254369	1.06214719	-2.18099318	2.03508930	-0.88373703	1.06214719
-57.96300898	25.38569966	14.03470857	104.19400615	166.46229402	-34.28808333	106.78851821	147.00345441	-9.31590202	-14.50492666	6.25117176	1.38646122	-2.18099318	1.71077526	-1.20805107	1.38646122
-58.28732303	26.03432772	15.65627873	105.16694818	166.78660802	-33.96376928	105.81557619	147.00345441	-10.28884414	-15.15355475	5.92685772	1.38646122	-2.18099318	1.06214719	-1.85667914	0.41351912
-60.23320736	27.33158383	16.62922083	105.81557619	166.13798003	-34.28808333	106.46420421	147.00345441	-9.31590202	-14.18061262	7.87274193	1.71077526	-1.85667914	1.71077526	-2.50530722	0.08920508
-61.85477763	27.65589786	16.95353486	105.49126218	165.81366604	-33.96376928	106.46420421	146.67914041	-7.69433183	-13.20767050	8.84568403	3.00803141	-2.18099318	1.38646122	-2.18099318	-0.23510896
-62.17909168	28.95315398	16.30490680	105.49126218	165.48935205	-33.63945524	106.78851821	146.03051242	-7.04570375	-12.23472838	10.14294017	3.33234544	-2.18099318	1.06214719	-3.15393529	-0.55942299
-62.82771979	30.25041009	15.65627873	104.84263417	165.81366604	-33.63945524	107.11283222	145.38188442	-6.72138971	-10.61315818	10.79156824	4.30528755	-1.85667914	1.38646122	-3.15393529	0.08920508
-62.50340574	30.89903815	13.38608050	104.51832016	164.84072407	-33.31514119	107.43714623	144.73325643	-5.74844760	-10.28884414	10.79156824	4.62960158	-2.18099318	1.38646122	-4.12687741	1.06214719
-62.50340574	32.19629426	13.06176647	105.49126218	164.19209608	-33.63945524	107.43714623	143.43600044	-6.39707567	-10.93747222	11.44019631	5.27822965	-2.82962125	1.71077526	-3.80256337	1.06214719
-62.17909168	32.84492231	12.08882437	106.46420421	161.92189814	-32.66651310	106.46420421	142.13874445	-8.01864587	-11.26178626	9.49431210	4.30528755	-3.15393529	1.38646122	-4.12687741	1.06214719
-61.20614952	34.79080647	12.41313841	106.78851821	160.62464217	-32.34219905	105.16694818	139.86854647	-7.37001779	-10.61315818	10.46725420	4.62960158	-2.50530722	1.71077526	-2.50530722	0.73783315
-62.17909168	34.46649245	13.06176647	108.41008825	157.70581623	-32.01788501	103.54537814	137.59834848	-8.99158798	-11.26178626	10.46725420	3.65665948	-1.53236511	1.71077526	-1.53236511	0.08920508
-61.53046357	37.06100466	12.08882437	108.73440225	154.46267630	-30.72062882	101.92380810	134.35520849	-8.66727394	-11.58610030	10.14294017	2.35940333	-0.23510896	1.06214719	-0.88373703	-0.88373703
-61.20614952	38.35826076	11.44019631	109.05871626	151.54385034	-30.07200073	99.97792405	131.43638249	-8.99158798	-11.58610030	11.11588227	3.00803141	-0.23510896	1.38646122	0.08920508	-2.18099318
-62.17909168	39.00688881	9.16999807	109.70734427	148.30071039	-28.77474455	97.70772598	128.51755648	-8.34295991	-11.26178626	11.76451034	3.00803141	0.08920508	1.06214719	0.08920508	-1.85667914
-63.15203385	39.65551687	6.57548579	109.38303027	145.05757043	-28.45043051	96.08615593	126.89598648	-7.37001779	-9.96453010	11.76451034	3.00803141	0.08920508	0.41351912	-0.55942299	-2.18099318
-63.80066196	41.27708699	3.33234544	109.70734427	141.16580246	-27.15317433	94.46458588	124.62578846	-6.39707567	-8.66727394	11.76451034	3.65665948	0.08920508	-0.23510896	-1.85667914	-1.53236511
-64.77360412	41.27708699	-1.20805107	109.38303027	137.92266248	-26.82886028	92.84301583	122.35559045	-5.09981952	-7.04570375	11.44019631	3.98097351	-0.23510896	0.08920508	-2.18099318	0.08920508
-66.07086035	42.25002907	-3.80256337	111.97754231	134.67952249	-25.85591815	91.22144578	119.76107842	-5.42413356	-5.42413356	10.14294017	3.98097351	-1.53236511	-0.55942299	-3.80256337	0.08920508
-66.71948846	44.19591321	-7.37001779	113.92342634	129.49049849	-24.23434793	88.62693368	116.51793838	-4.12687741	-4.12687741	7.22411386	2.68371737	-1.53236511	-0.88373703	-4.77550548	1.06214719
-68.01674468	45.81748333	-10.61315818	116.19362438	125.92304447	-22.93709176	86.03242159	111.32891430	-3.80256337	-2.82962125	7.22411386	2.35940333	-1.85667914	-0.23510896	-4.45119144	2.03508930
-67.04380251	47.76336747	-13.85629858	119.11245041	120.73402043	-20.99120750	82.14065343	107.43714623	-3.15393529	-3.47824933	4.95391562	1.38646122	-1.85667914	-0.55942299	-4.77550548	2.03508930
-68.34105874	48.08768150	-17.09943899	120.73402043	114.89636836	-19.04532325	79.22182730	101.92380810	-3.47824933	-4.12687741	3.65665948	-0.23510896	-1.85667914	-1.20805107	-3.47824933	1.38646122
-67.36811657	46.46611138	-21.96414963	120.73402043	108.41008825	-17.09943899	75.97868715	96.41046994	-2.82962125	-4.77550548	2.68371737	-0.55942299	-0.55942299	-1.20805107	-2.82962125	0.73783315
-66.71948846	50.68219368	-23.58571984	120.08539242	102.57243611	-15.15355475	73.38417503	91.22144578	-1.20805107	-4.45119144	5.27822965	1.38646122	0.41351912	-1.20805107	-1.53236511	-0.55942299
-61.20614952	47.76336747	-30.39631478	115.54499637	97.70772598	-14.18061262	69.81672084	87.00536362	-1.20805107	-5.09981952	3.00803141	-0.88373703	1.38646122	-2.18099318	-1.53236511	-1.20805107
-60.55752141	50.68219368	-31.36925691	113.92342634	91.54575979	-13.53198454	65.27632460	82.78928145	1.38646122	-3.47824933	5.27822965	2.03508930	2.03508930	-2.50530722	-1.85667914	-1.20805107
-58.28732303	49.06062357	-34.61239738	112.30185632	86.35673560	-12.55904242	61.38455637	79.54614132	2.68371737	-2.50530722	5.27822965	2.35940333	1.71077526	-1.85667914	-2.18099318	0.08920508
-57.63869493	48.41199552	-37.85553785	110.68028629	80.84339737	-11.58610030	58.46573019	75.97868715	2.68371737	-3.47824933	2.35940333	0.73783315	1.06214719	-1.85667914	-2.18099318	0.41351912
-57.63869493	48.73630954	-38.17985189	110.03165828	76.95162920	-10.61315818	56.51984607	72.08691896	2.03508930	-2.50530722	2.03508930	0.41351912	-0.23510896	-2.50530722	-2.50530722	0.41351912
-56.66575277	48.08768150	-39.80142213	108.41008825	72.73554699	-9.96453010	54.24964792	67.22220870	3.33234544	-1.20805107	-0.55942299	-1.53236511	0.41351912	-1.85667914	-2.82962125	1.06214719
-54.71986845	50.03356563	-39.15279404	106.46420421	69.81672084	-9.96453010	52.95239183	63.00612646	3.65665948	-0.23510896	-3.15393529	-2.82962125	0.08920508	-1.85667914	-3.80256337	2.03508930
-51.15241388	49.70925161	-40.77436428	103.54537814	67.54652272	-10.28884414	51.33082172	57.81710215	3.00803141	0.41351912	-6.07276163	-4.77550548	-0.88373703	-2.82962125	-4.45119144	2.35940333
-50.82809983	49.06062357	-41.42299238	100.62655206	63.65475450	-9.96453010	50.35787966	52.95239183	1.38646122	-0.55942299	-7.69433183	-5.09981952	-2.18099318	-2.82962125	-3.80256337	3.98097351
-46.28770312	47.11473943	-44.34181882	94.46458588	61.38455637	-10.61315818	50.03356563	47.43905345	0.41351912	-0.55942299	-9.96453010	-6.72138971	-1.85667914	-1.85667914	-3.47824933	2.68371737
-43.04456262	47.11473943	-42.39593452	87.97830566	57.81710215	-10.28884414	48.73630954	40.62845894	-0.55942299	-2.18099318	-9.31590202	-7.04570375	-1.53236511	-1.85667914	-3.15393529	2.03508930
-37.20690975	44.52022724	-41.74730642	80.19476934	54.24964792	-10.61315818	46.79042540	34.46649245	-0.23510896	-2.18099318	-8.99158798	-7.37001779	0.73783315	-2.50530722	-1.85667914	1.06214719
-33.63945524	41.60140102	-39.15279404	71.76260494	49.06062357	-9.96453010	44.19591321	28.95315398	-1.85667914	-3.80256337	-8.66727394	-7.37001779	1.71077526	-1.85667914	-0.88373703	0.08920508
-31.36925691	39.33120284	-37.85553785	64.62769656	44.52022724	-9.96453010	41.27708699	23.43981548	-4.12687741	-5.74844760	-8.34295991	-8.01864587	1.06214719	-2.18099318	1.06214719	-1.20805107
-28.45043051	36.08806258	-36.23396761	57.49278813	40.62845894	-9.96453010	38.35826076	18.89941905	-7.04570375	-8.34295991	-9.96453010	-8.66727394	-0.23510896	-1.85667914	1.38646122	-1.85667914
-24.88297602	38.35826076	-34.28808333	52.30376379	37.06100466	-9.96453010	35.11512050	14.03470857	-7.04570375	-8.99158798	-9.31590202	-7.69433183	-0.23510896	-1.85667914	2.03508930	-1.85667914
-19.36963729	35.43943453	-35.26102547	45.49316931	34.14217842	-10.28884414	32.19629426	10.46725420	-8.66727394	-9.31590202	-11.91041434	-9.96453010	-0.55942299	-2.18099318	0.41351912	-1.53236511
-17.09943899	35.11512050	-35.90965356	40.95277297	31.22335217	-9.96453010	30.57472412	6.57548579	-9.31590202	-9.31590202	-13.53198454	-9.96453010	-1.53236511	-2.18099318	-0.55942299	-0.88373703
-14.50492666	35.11512050	-37.85553785	36.73669063	29.60178203	-10.28884414	30.25041009	3.98097351	-10.61315818	-8.99158798	-14.18061262	-10.93747222	-3.15393529	-2.18099318	-0.88373703	-0.88373703
-13.53198454	32.52060828	-40.45005023	31.22335217	29.27746800	-10.93747222	29.60178203	1.71077526	-11.91041434	-9.31590202	-15.47786879	-12.23472838	-3.80256337	-1.53236511	-0.88373703	-0.23510896
-11.58610030	30.25041009	-40.45005023	26.35864175	27.00726980	-11.26178626	29.27746800	-1.20805107	-12.55904242	-9.31590202	-16.12649687	-11.58610030	-4.12687741	-2.18099318	-2.18099318	0.73783315
-9.31590202	29.92609606	-38.17985189	22.14255936	26.35864175	-11.58610030	28.62883995	-3.80256337	-12.23472838	-8.66727394	-14.50492666	-10.93747222	-3.47824933	-1.85667914	-2.18099318	0.73783315
-7.69433183	26.35864175	-35.90965356	17.27784889	24.41275757	-11.58610030	27.00726980	-6.39707567	-12.23472838	-9.31590202	-13.53198454	-11.26178626	-2.18099318	-1.85667914	-0.55942299	-0.23510896
-5.74844760	23.76412951	-33.31514119	13.38608050	22.46687339	-11.58610030	24.41275757	-7.69433183	-12.23472838	-10.28884414	-12.55904242	-10.93747222	-0.88373703	-1.85667914	0.73783315	-0.55942299
-3.15393529	22.14255936	-31.36925691	9.16999807	21.49393130	-11.58610030	22.79118742	-8.99158798	-14.50492666	-12.23472838	-12.23472838	-12.23472838	-0.23510896	-1.53236511	1.71077526	-1.85667914
-0.55942299	20.84530324	-28.77474455	6.25117176	19.87236114	-11.91041434	20.52098920	-9.64021606	-15.15355475	-14.18061262	-10.93747222	-11.26178626	0.08920508	-0.88373703	3.98097351	-3.15393529
1.71077526	21.49393130	-25.20729006	3.98097351	19.87236114	-11.91041434	17.60216292	-9.31590202	-15.80218283	-15.15355475	-8.34295991	-9.64021606	0.41351912	-0.88373703	4.30528755	-3.80256337
4.62960158	22.79118742	-22.28846367	1.38646122	19.22373308	-12.88335646	15.33196470	-9.64021606	-16.12649687	-17.09943899	-6.39707567	-7.69433183	1.06214719	-1.85667914	3.98097351	-4.45119144
6.89979983	23.76412951	-20.34257941	0.08920508	18.89941905	-13.20767050	14.03470857	-9.96453010	-16.12649687	-18.07238112	-4.77550548	-6.07276163	1.06214719	-2.18099318	3.98097351	-4.45119144
8.19705597	23.76412951	-19.69395133	-0.88373703	18.25079099	-13.85629858	12.08882437	-10.28884414	-16.12649687	-18.72100920	-3.80256337	-4.77550548	0.41351912	-1.53236511	3.65665948	-4.77550548
8.84568403	23.11550145	-18.39669516	-2.18099318	18.57510502	-13.20767050	11.11588227	-10.61315818	-16.45081091	-20.01826537	-3.47824933	-3.80256337	-1.20805107	-1.85667914	2.68371737	-4.45119144
9.49431210	21.81824533	-17.09943899	-2.82962125	17.92647696	-13.53198454	9.16999807	-10.61315818	-15.47786879	-18.72100920	-2.50530722	-3.15393529	-0.88373703	-2.18099318	3.00803141	-4.12687741
9.16999807	20.19667517	-14.82924071	-4.12687741	17.27784889	-14.50492666	7.22411386	-10.28884414	-13.53198454	-16.45081091	-1.85667914	-1.85667914	0.08920508	-2.50530722	2.68371737	-4.12687741
8.52137000	18.89941905	-13.53198454	-5.74844760	16.95353486	-14.82924071	5.92685772	-10.61315818	-10.93747222	-15.47786879	-0.88373703	-1.20805107	0.41351912	-3.15393529	2.03508930	-3.80256337
8.19705597	16.95353486	-12.88335646	-7.04570375	16.30490680	-14.18061262	4.62960158	-10.61315818	-10.28884414	-14.50492666	-0.23510896	-0.88373703	0.41351912	-3.47824933	1.71077526	-3.80256337
7.54842790	15.65627873	-13.20767050	-8.66727394	16.62922083	-14.18061262	3.98097351	-10.93747222	-8.99158798	-13.53198454	1.71077526	0.73783315	1.38646122	-2.82962125	2.35940333	-3.80256337
7.54842790	15.33196470	-12.55904242	-9.96453010	15.98059276	-13.85629858	2.68371737	-11.26178626	-9.31590202	-13.53198454	3.33234544	1.71077526	1.71077526	-2.82962125	2.03508930	-4.12687741
8.52137000	15.00765067	-12.23472838	-12.23472838	15.65627873	-13.20767050	1.06214719	-11.26178626	-9.31590202	-13.85629858	5.27822965	2.68371737	1.06214719	-3.47824933	1.71077526	-4.45119144
10.14294017	15.65627873	-12.55904242	-14.18061262	15.00765067	-13.53198454	-0.23510896	-11.26178626	-9.64021606	-15.15355475	6.57548579	3.98097351	1.38646122	-3.80256337	2.03508930	-4.77550548
11.11588227	15.33196470	-12.55904242	-15.80218283	14.35902260	-13.85629858	-1.53236511	-10.93747222	-10.93747222	-16.77512495	7.87274193	4.62960158	1.06214719	-3.47824933	2.35940333	-5.09981952
12.08882437	15.65627873	-11.91041434	-16.45081091	14.35902260	-13.85629858	-3.15393529	-10.93747222	-12.23472838	-19.36963729	8.52137000	4.62960158	0.41351912	-3.47824933	2.68371737	-6.07276163
13.06176647	15.33196470	-11.26178626	-17.74806708	13.71039454	-14.50492666	-4.77550548	-10.93747222	-12.88335646	-20.01826537	9.81862614	5.27822965	1.06214719	-3.47824933	3.33234544	-7.04570375
13.71039454	15.65627873	-10.61315818	-18.72100920	13.38608050	-14.50492666	-4.77550548	-11.26178626	-12.23472838	-19.69395133	10.79156824	5.92685772	2.68371737	-3.80256337	3.98097351	-6.72138971
13.06176647	15.33196470	-11.26178626	-19.36963729	13.06176647	-14.82924071	-5.42413356	-11.26178626	-11.26178626	-18.39669516	11.76451034	5.92685772	3.65665948	-4.12687741	4.30528755	-7.04570375
11.76451034	15.65627873	-12.88335646	-20.66689346	13.38608050	-14.50492666	-4.77550548	-10.93747222	-10.93747222	-16.77512495	11.44019631	5.60254369	3.98097351	-4.12687741	4.30528755	-6.72138971
10.14294017	15.33196470	-15.47786879	-20.66689346	14.35902260	-14.82924071	-3.80256337	-11.91041434	-9.64021606	-14.82924071	11.76451034	6.57548579	4.30528755	-3.80256337	4.30528755	-5.42413356
8.84568403	15.98059276	-18.07238112	-20.66689346	15.33196470	-15.15355475	-1.85667914	-11.91041434	-8.66727394	-12.55904242	11.44019631	6.57548579	3.98097351	-4.12687741	3.65665948	-4.45119144
7.22411386	16.62922083	-20.01826537	-20.99120750	15.33196470	-14.82924071	-0.55942299	-12.23472838	-7.69433183	-10.93747222	11.11588227	6.57548579	3.33234544	-5.09981952	2.03508930	-4.12687741
6.57548579	17.27784889	-21.96414963	-20.01826537	15.33196470	-14.82924071	0.08920508	-11.91041434	-6.39707567	-9.31590202	11.11588227	5.92685772	3.33234544	-5.09981952	1.06214719	-3.47824933
5.60254369	17.92647696	-23.58571984	-20.01826537	15.33196470	-15.15355475	0.08920508	-12.23472838	-5.74844760	-8.66727394	10.79156824	6.25117176	3.00803141	-5.09981952	0.41351912	-2.82962125
5.27822965	19.22373308	-24.88297602	-19.04532325	14.68333663	-15.80218283	-0.23510896	-12.55904242	-6.39707567	-8.34295991	10.14294017	4.95391562	1.71077526	-6.07276163	-0.23510896	-3.47824933
5.27822965	20.19667517	-25.20729006	-19.04532325	13.38608050	-15.47786879	-1.20805107	-12.23472838	-6.72138971	-8.66727394	10.14294017	4.95391562	1.38646122	-5.09981952	0.08920508	-3.15393529
5.92685772	20.84530324	-25.53160411	-18.72100920	12.41313841	-15.15355475	-1.85667914	-12.88335646	-6.07276163	-8.66727394	10.79156824	5.27822965	2.35940333	-4.45119144	0.41351912	-3.47824933
7.22411386	21.16961727	-24.88297602	-19.69395133	11.76451034	-15.47786879	-2.82962125	-12.55904242	-6.07276163	-8.99158798	12.08882437	5.60254369	2.35940333	-4.45119144	1.06214719	-3.80256337
7.54842790	21.49393130	-25.53160411	-20.01826537	11.44019631	-15.80218283	-2.82962125	-12.55904242	-5.42413356	-9.64021606	12.41313841	6.25117176	2.68371737	-4.77550548	1.38646122	-4.45119144
6.89979983	21.49393130	-25.85591815	-20.01826537	11.11588227	-15.80218283	-2.82962125	-12.55904242	-4.77550548	-8.66727394	13.38608050	6.89979983	3.98097351	-3.80256337	1.71077526	-4.77550548
5.92685772	20.84530324	-25.53160411	-19.69395133	12.08882437	-15.47786879	-2.18099318	-12.55904242	-3.80256337	-8.34295991	13.71039454	6.89979983	4.62960158	-3.80256337	2.35940333	-5.09981952
4.62960158	20.52098920	-25.20729006	-19.04532325	12.41313841	-15.15355475	-1.20805107	-12.55904242	-2.18099318	-7.04570375	13.06176647	6.25117176	4.62960158	-4.45119144	1.71077526	-4.12687741
3.33234544	19.87236114	-24.55866197	-18.39669516	13.06176647	-15.15355475	-1.20805107	-12.88335646	-0.55942299	-4.45119144	11.76451034	4.95391562	5.27822965	-5.42413356	2.03508930	-3.47824933
1.71077526	18.57510502	-23.91003389	-17.42375304	13.38608050	-14.82924071	-0.55942299	-13.20767050	1.38646122	-2.18099318	10.46725420	4.62960158	5.27822965	-5.09981952	0.73783315	-2.18099318
0.08920508	17.92647696	-23.58571984	-15.80218283	14.03470857	-14.18061262	-0.55942299	-13.20767050	2.68371737	-1.20805107	8.19705597	3.65665948	4.30528755	-5.74844760	0.08920508	-2.50530722
-0.88373703	17.60216292	-23.58571984	-13.85629858	14.03470857	-14.18061262	-0.23510896	-13.20767050	3.65665948	0.08920508	6.57548579	2.68371737	3.65665948	-6.07276163	-0.88373703	-1.85667914
-2.18099318	16.95353486	-23.26140580	-12.55904242	14.03470857	-14.50492666	-1.20805107	-13.20767050	5.27822965	1.06214719	5.60254369	3.33234544	3.00803141	-6.39707567	-2.50530722	-0.55942299
-1.85667914	16.95353486	-22.61277771	-11.26178626	13.06176647	-14.82924071	-2.18099318	-13.53198454	5.27822965	1.71077526	5.27822965	3.33234544	2.35940333	-6.07276163	-2.50530722	-0.55942299
-1.53236511	17.92647696	-21.96414963	-10.93747222	12.41313841	-14.82924071	-3.15393529	-12.88335646	5.92685772	0.73783315	4.95391562	3.00803141	2.35940333	-6.07276163	-2.82962125	-0.55942299
-1.53236511	17.92647696	-21.96414963	-11.26178626	11.76451034	-13.85629858	-4.12687741	-12.88335646	5.92685772	0.08920508	5.60254369	3.65665948	2.68371737	-5.42413356	-1.85667914	-0.55942299
-0.88373703	17.60216292	-20.66689346	-10.93747222	11.44019631	-14.82924071	-4.45119144	-12.88335646	4.95391562	-0.55942299	5.92685772	3.98097351	2.68371737	-5.74844760	-2.18099318	-1.53236511
-0.23510896	17.60216292	-19.04532325	-10.93747222	11.11588227	-14.18061262	-5.09981952	-13.53198454	4.62960158	-1.53236511	5.60254369	3.00803141	3.33234544	-5.74844760	-2.18099318	-1.85667914
0.08920508	17.60216292	-17.74806708	-10.61315818	11.44019631	-13.85629858	-5.09981952	-13.20767050	4.30528755	-2.18099318	5.27822965	2.03508930	3.33234544	-5.74844760	-1.53236511	-2.50530722
-0.23510896	17.60216292	-17.09943899	-9.64021606	12.08882437	-14.50492666	-4.45119144	-13.20767050	4.62960158	-2.50530722	3.98097351	1.38646122	3.65665948	-5.42413356	-0.55942299	-1.85667914
-0.88373703	17.92647696	-16.45081091	-8.01864587	12.41313841	-14.18061262	-4.12687741	-13.53198454	3.33234544	-3.15393529	2.03508930	-0.88373703	3.98097351	-5.74844760	-0.55942299	-2.50530722
-1.85667914	18.25079099	-16.12649687	-6.72138971	13.38608050	-13.85629858	-3.15393529	-13.20767050	3.00803141	-2.82962125	0.41351912	-1.85667914	3.98097351	-6.07276163	0.41351912	-2.50530722
-1.85667914	18.89941905	-16.12649687	-5.09981952	14.35902260	-13.85629858	-2.18099318	-13.85629858	3.00803141	-1.53236511	-0.88373703	-2.82962125	4.62960158	-5.09981952	1.06214719	-0.88373703
-2.18099318	19.54804711	-15.80218283	-3.80256337	15.00765067	-14.50492666	-1.53236511	-14.18061262	2.03508930	-1.85667914	-2.18099318	-4.45119144	3.98097351	-5.42413356	1.06214719	-0.23510896
-1.85667914	21.49393130	-15.47786879	-2.18099318	15.65627873	-13.85629858	-1.53236511	-13.85629858	0.73783315	-2.82962125	-4.12687741	-5.74844760	3.33234544	-5.09981952	0.08920508	-0.55942299
-2.18099318	21.81824533	-15.47786879	-1.53236511	15.00765067	-14.82924071	-1.53236511	-13.85629858	-0.23510896	-3.15393529	-4.45119144	-5.74844760	2.35940333	-4.45119144	0.73783315	0.08920508
-1.20805107	22.79118742	-14.82924071	-1.20805107	14.68333663	-14.18061262	-2.18099318	-13.53198454	-2.18099318	-4.77550548	-5.42413356	-6.72138971	2.03508930	-4.45119144	0.08920508	-0.23510896
-0.23510896	23.76412951	-13.85629858	-0.23510896	14.03470857	-13.85629858	-3.15393529	-13.20767050	-4.12687741	-6.39707567	-6.72138971	-7.37001779	1.06214719	-4.45119144	0.41351912	-1.85667914
1.06214719	24.08844354	-13.20767050	-1.20805107	12.73745244	-13.85629858	-4.45119144	-12.88335646	-5.74844760	-7.37001779	-6.72138971	-8.01864587	1.06214719	-4.45119144	0.08920508	-1.85667914
0.73783315	24.08844354	-12.55904242	-1.20805107	12.73745244	-13.85629858	-5.09981952	-13.20767050	-6.72138971	-8.66727394	-6.72138971	-8.34295991	0.41351912	-4.12687741	0.08920508	-2.18099318
1.06214719	24.41275757	-12.23472838	-0.55942299	12.08882437	-13.53198454	-5.09981952	-13.20767050	-8.34295991	-9.96453010	-7.37001779	-8.99158798	-0.55942299	-4.45119144	-0.23510896	-3.15393529
0.73783315	24.41275757	-11.58610030	-1.20805107	12.08882437	-13.53198454	-5.09981952	-13.20767050	-8.66727394	-10.28884414	-7.04570375	-9.64021606	-0.23510896	-3.80256337	0.08920508	-3.15393529
0.41351912	25.06138563	-12.23472838	-0.55942299	12.73745244	-13.53198454	-4.12687741	-13.53198454	-8.99158798	-10.93747222	-7.37001779	-9.64021606	0.41351912	-3.80256337	0.73783315	-2.18099318
0.41351912	25.38569966	-12.23472838	0.41351912	14.03470857	-14.18061262	-3.47824933	-13.53198454	-9.31590202	-10.93747222	-7.69433183	-9.96453010	0.08920508	-3.47824933	1.06214719	-2.18099318
0.41351912	26.03432772	-12.23472838	2.35940333	14.68333663	-13.85629858	-2.18099318	-13.20767050	-10.28884414	-11.91041434	-9.31590202	-10.93747222	-0.23510896	-2.82962125	1.38646122	-2.50530722
0.08920508	26.35864175	-12.23472838	3.33234544	15.65627873	-14.18061262	-1.20805107	-13.53198454	-10.28884414	-11.58610030	-9.64021606	-10.93747222	0.73783315	-2.82962125	2.03508930	-1.85667914
1.06214719	27.00726980	-11.58610030	5.27822965	15.98059276	-14.18061262	-1.20805107	-13.53198454	-11.58610030	-12.88335646	-10.61315818	-11.91041434	0.73783315	-1.85667914	2.68371737	-1.53236511
2.03508930	27.00726980	-10.61315818	5.92685772	15.98059276	-13.85629858	-1.53236511	-13.53198454	-12.88335646	-14.18061262	-11.58610030	-12.55904242	0.08920508	-2.82962125	3.33234544	-2.50530722
2.68371737	27.00726980	-9.64021606	5.92685772	15.98059276	-13.85629858	-1.85667914	-13.20767050	-13.85629858	-16.12649687	-11.26178626	-12.55904242	0.08920508	-2.50530722	3.33234544	-2.82962125
3.33234544	27.00726980	-9.64021606	5.60254369	14.68333663	-13.85629858	-3.15393529	-13.20767050	-14.50492666	-16.77512495	-9.96453010	-10.93747222	0.08920508	-1.85667914	3.65665948	-3.47824933
4.30528755	27.00726980	-8.99158798	4.62960158	14.03470857	-13.53198454	-4.12687741	-13.20767050	-14.82924071	-18.07238112	-8.99158798	-10.93747222	-0.23510896	-2.18099318	3.65665948	-4.45119144
4.95391562	25.38569966	-9.64021606	3.98097351	13.38608050	-13.53198454	-4.45119144	-13.20767050	-14.50492666	-18.39669516	-7.37001779	-9.31590202	-0.23510896	-2.82962125	3.33234544	-4.77550548
4.62960158	25.38569966	-10.61315818	3.33234544	12.73745244	-13.20767050	-4.77550548	-13.20767050	-13.53198454	-17.74806708	-6.72138971	-8.66727394	0.08920508	-2.50530722	3.65665948	-4.45119144
4.30528755	24.73707160	-11.58610030	3.65665948	12.73745244	-13.85629858	-4.77550548	-13.20767050	-12.55904242	-17.42375304	-5.74844760	-7.69433183	-0.23510896	-2.18099318	3.00803141	-4.45119144
3.98097351	25.38569966	-12.88335646	3.65665948	12.73745244	-13.20767050	-4.12687741	-13.20767050	-11.91041434	-16.77512495	-6.39707567	-7.69433183	-1.53236511	-2.82962125	2.03508930	-3.47824933
3.33234544	25.38569966	-13.85629858	4.95391562	12.73745244	-13.53198454	-3.47824933	-13.20767050	-11.26178626	-15.80218283	-6.72138971	-7.37001779	-0.88373703	-2.50530722	1.71077526	-2.50530722
2.68371737	26.03432772	-14.50492666	6.25117176	13.38608050	-13.53198454	-2.82962125	-13.53198454	-11.58610030	-15.80218283	-7.37001779	-7.04570375	-0.88373703	-2.18099318	1.06214719	-2.18099318
3.33234544	26.03432772	-14.18061262	6.89979983	14.68333663	-13.20767050	-2.50530722	-13.20767050	-11.58610030	-15.80218283	-8.34295991	-8.66727394	-1.53236511	-3.47824933	1.06214719	-2.18099318
3.65665948	26.35864175	-13.85629858	7.22411386	15.00765067	-13.53198454	-2.18099318	-13.53198454	-11.58610030	-16.12649687	-7.69433183	-8.66727394	-1.20805107	-2.82962125	1.38646122	-2.18099318
4.30528755	26.35864175	-14.50492666	5.92685772	15.00765067	-13.20767050	-1.85667914	-13.53198454	-12.23472838	-16.45081091	-6.39707567	-7.69433183	-0.88373703	-2.50530722	2.35940333	-2.18099318
5.60254369	26.03432772	-14.18061262	4.62960158	15.00765067	-13.53198454	-2.50530722	-13.20767050	-13.20767050	-17.74806708	-5.74844760	-7.37001779	-0.23510896	-2.82962125	2.35940333	-3.80256337
6.57548579	25.71001369	-14.18061262	2.35940333	14.68333663	-12.88335646	-2.50530722	-12.88335646	-12.88335646	-18.39669516	-3.15393529	-6.39707567	0.41351912	-2.82962125	3.98097351	-4.45119144
7.22411386	25.38569966	-14.18061262	-0.55942299	13.71039454	-13.53198454	-3.15393529	-13.20767050	-12.88335646	-18.72100920	-1.53236511	-4.45119144	1.38646122	-3.15393529	4.30528755	-4.77550548
7.87274193	25.06138563	-14.18061262	-2.50530722	13.38608050	-13.85629858	-3.15393529	-12.88335646	-13.20767050	-18.72100920	0.41351912	-3.80256337	2.35940333	-2.50530722	4.30528755	-5.09981952
8.52137000	26.03432772	-14.82924071	-3.47824933	13.38608050	-13.85629858	-3.80256337	-13.53198454	-13.20767050	-18.72100920	1.38646122	-3.47824933	1.71077526	-2.82962125	4.30528755	-5.74844760
8.19705597	25.71001369	-16.77512495	-3.47824933	12.73745244	-14.18061262	-4.12687741	-13.20767050	-12.23472838	-17.42375304	1.71077526	-2.82962125	2.03508930	-2.50530722	4.30528755	-5.42413356
7.54842790	26.68295577	-18.39669516	-3.47824933	12.73745244	-14.82924071	-3.15393529	-13.20767050	-11.91041434	-15.80218283	1.38646122	-2.82962125	1.06214719	-2.82962125	3.33234544	-5.42413356
6.89979983	27.98021189	-19.69395133	-3.15393529	13.38608050	-14.50492666	-2.82962125	-13.53198454	-11.91041434	-14.50492666	0.08920508	-3.47824933	0.41351912	-2.82962125	2.35940333	-5.09981952
6.57548579	28.62883995	-21.63983559	-3.15393529	13.71039454	-14.82924071	-2.50530722	-12.88335646	-11.58610030	-13.20767050	-0.23510896	-3.47824933	-0.55942299	-3.80256337	1.38646122	-4.12687741
5.60254369	28.95315398	-22.93709176	-3.47824933	13.71039454	-15.15355475	-2.18099318	-13.85629858	-10.61315818	-11.58610030	-0.23510896	-3.15393529	-0.55942299	-3.15393529	1.06214719	-3.15393529
5.27822965	29.27746800	-23.91003389	-4.12687741	14.03470857	-15.15355475	-1.20805107	-13.20767050	-10.61315818	-11.91041434	0.08920508	-3.15393529	-1.20805107	-4.12687741	0.08920508	-2.82962125
5.27822965	28.30452592	-24.55866197	-5.42413356	14.35902260	-14.82924071	-1.20805107	-12.88335646	-9.64021606	-10.93747222	1.71077526	-2.82962125	-0.88373703	-3.80256337	0.41351912	-3.15393529
5.60254369	27.00726980	-24.55866197	-7.69433183	13.38608050	-15.47786879	-1.85667914	-13.53198454	-8.99158798	-10.61315818	3.33234544	-0.55942299	0.73783315	-3.47824933	1.38646122	-2.82962125
5.27822965	25.71001369	-23.91003389	-9.64021606	14.03470857	-15.15355475	-2.18099318	-13.20767050	-8.01864587	-9.96453010	5.60254369	0.41351912	1.71077526	-3.47824933	2.03508930	-4.12687741
6.25117176	24.41275757	-22.93709176	-10.93747222	13.38608050	-15.47786879	-2.82962125	-13.53198454	-7.69433183	-10.61315818	6.57548579	0.41351912	2.68371737	-3.80256337	2.35940333	-4.77550548
6.25117176	23.43981548	-21.96414963	-12.55904242	12.41313841	-14.82924071	-3.15393529	-13.20767050	-6.07276163	-9.64021606	8.52137000	1.71077526	3.33234544	-3.15393529	3.65665948	-4.77550548
6.57548579	23.11550145	-21.96414963	-13.53198454	12.73745244	-14.50492666	-3.47824933	-13.20767050	-5.42413356	-9.31590202	8.84568403	1.71077526	3.98097351	-3.80256337	3.65665948	-5.09981952
5.60254369	23.76412951	-22.61277771	-13.53198454	12.73745244	-14.82924071	-2.82962125	-13.53198454	-5.42413356	-8.66727394	8.84568403	2.03508930	3.65665948	-3.80256337	2.35940333	-5.09981952
5.60254369	23.43981548	-23.91003389	-13.20767050	12.73745244	-14.82924071	-3.15393529	-13.20767050	-3.47824933	-8.01864587	9.16999807	2.68371737	3.33234544	-4.45119144	2.03508930	-4.77550548
5.27822965	23.43981548	-25.53160411	-12.88335646	13.38608050	-15.47786879	-2.82962125	-13.53198454	-2.18099318	-6.72138971	9.16999807	3.33234544	3.33234544	-4.77550548	1.06214719	-4.45119144
4.30528755	23.76412951	-26.50454624	-11.91041434	13.71039454	-15.47786879	-1.85667914	-13.53198454	-1.20805107	-5.42413356	8.84568403	3.98097351	2.68371737	-4.77550548	-0.23510896	-4.12687741
3.33234544	23.11550145	-27.15317433	-11.91041434	13.38608050	-16.12649687	-2.18099318	-13.53198454	0.73783315	-4.12687741	9.16999807	3.98097351	2.68371737	-5.09981952	-1.20805107	-3.15393529
2.35940333	22.14255936	-27.47748837	-11.91041434	13.38608050	-15.47786879	-2.50530722	-13.53198454	2.68371737	-2.18099318	9.49431210	4.95391562	2.68371737	-5.09981952	-1.53236511	-1.85667914
1.38646122	20.84530324	-28.12611646	-12.55904242	13.06176647	-15.47786879	-2.18099318	-13.85629858	4.62960158	-0.55942299	10.46725420	4.95391562	3.00803141	-5.09981952	-1.20805107	-1.53236511
0.08920508	20.19667517	-27.47748837	-12.88335646	12.73745244	-15.80218283	-2.82962125	-13.53198454	5.27822965	-0.55942299	9.49431210	4.62960158	3.00803141	-5.09981952	-1.85667914	-1.53236511
-0.23510896	18.89941905	-26.82886028	-13.53198454	12.08882437	-15.47786879	-3.47824933	-13.53198454	6.57548579	0.73783315	11.11588227	5.92685772	3.65665948	-4.77550548	-0.88373703	-1.53236511
-0.55942299	18.57510502	-26.50454624	-13.53198454	12.08882437	-15.80218283	-2.82962125	-13.53198454	6.57548579	0.73783315	11.11588227	6.25117176	3.65665948	-5.09981952	-1.20805107	-1.85667914
-0.55942299	18.25079099	-25.53160411	-13.85629858	11.76451034	-15.47786879	-3.15393529	-13.20767050	5.92685772	-0.23510896	10.79156824	6.25117176	3.65665948	-5.09981952	-1.20805107	-2.50530722
0.08920508	17.92647696	-25.53160411	-13.85629858	12.08882437	-14.82924071	-3.47824933	-13.53198454	5.60254369	-1.20805107	11.44019631	6.25117176	3.00803141	-4.77550548	-0.88373703	-2.50530722
0.73783315	18.57510502	-25.53160411	-14.18061262	11.44019631	-14.82924071	-3.47824933	-13.20767050	4.95391562	-0.88373703	11.11588227	6.25117176	3.33234544	-4.12687741	-0.55942299	-2.50530722
1.06214719	19.22373308	-24.88297602	-13.85629858	12.41313841	-14.82924071	-3.15393529	-13.20767050	4.30528755	-2.50530722	10.14294017	5.27822965	2.68371737	-5.42413356	-0.55942299	-2.82962125
1.38646122	19.54804711	-24.88297602	-12.88335646	12.73745244	-14.50492666	-2.82962125	-13.53198454	4.30528755	-2.82962125	10.14294017	5.27822965	3.33234544	-5.09981952	-0.55942299	-2.82962125
1.38646122	19.54804711	-24.88297602	-12.88335646	12.73745244	-14.82924071	-2.82962125	-13.53198454	3.65665948	-3.15393529	10.14294017	4.95391562	3.98097351	-5.09981952	0.08920508	-2.50530722
1.06214719	20.19667517	-24.55866197	-11.91041434	12.41313841	-14.82924071	-2.82962125	-13.53198454	3.33234544	-2.82962125	9.16999807	3.65665948	4.30528755	-4.45119144	0.41351912	-2.50530722
1.38646122	19.87236114	-24.23434793	-11.91041434	12.41313841	-14.82924071	-2.82962125	-13.20767050	2.68371737	-3.15393529	8.19705597	3.33234544	3.65665948	-4.45119144	0.41351912	-2.82962125
0.41351912	19.54804711	-24.88297602	-11.26178626	12.41313841	-14.50492666	-2.50530722	-13.53198454	2.68371737	-3.15393529	8.19705597	2.68371737	3.98097351	-3.80256337	0.41351912	-2.18099318
0.08920508	20.19667517	-24.55866197	-11.91041434	12.41313841	-14.50492666	-2.50530722	-13.85629858	1.38646122	-2.82962125	7.54842790	2.35940333	3.33234544	-3.80256337	0.08920508	-2.18099318
-0.55942299	20.84530324	-24.23434793	-11.26178626	12.41313841	-13.53198454	-2.18099318	-13.53198454	0.41351912	-3.47824933	6.57548579	1.06214719	2.68371737	-4.77550548	-0.23510896	-2.50530722
-0.55942299	20.84530324	-24.23434793	-10.93747222	12.08882437	-13.20767050	-2.18099318	-13.53198454	-0.23510896	-4.12687741	5.92685772	0.41351912	2.68371737	-4.45119144	-0.88373703	-1.85667914
-0.88373703	21.16961727	-24.23434793	-10.61315818	11.76451034	-13.20767050	-2.50530722	-13.53198454	-1.53236511	-4.77550548	4.95391562	0.41351912	2.03508930	-4.12687741	-1.20805107	-1.85667914
-0.23510896	22.14255936	-23.58571984	-8.99158798	11.44019631	-13.20767050	-2.50530722	-13.20767050	-3.47824933	-6.07276163	3.33234544	-0.55942299	1.06214719	-4.45119144	-1.53236511	-1.85667914
-0.55942299	22.46687339	-22.93709176	-8.34295991	11.76451034	-12.55904242	-3.15393529	-13.53198454	-4.45119144	-6.72138971	2.03508930	-1.85667914	1.06214719	-4.45119144	-0.88373703	-1.53236511
0.08920508	22.46687339	-21.96414963	-7.69433183	11.44019631	-12.55904242	-3.15393529	-13.20767050	-5.42413356	-7.37001779	2.03508930	-2.50530722	0.73783315	-3.80256337	-0.23510896	-1.85667914
0.41351912	23.11550145	-20.99120750	-6.72138971	11.11588227	-12.55904242	-3.15393529	-13.53198454	-6.07276163	-8.66727394	1.06214719	-2.82962125	1.38646122	-3.15393529	0.08920508	-1.53236511
1.06214719	23.11550145	-20.01826537	-6.07276163	11.76451034	-12.23472838	-3.15393529	-13.53198454	-7.37001779	-9.96453010	0.41351912	-3.47824933	0.73783315	-3.80256337	0.41351912	-2.50530722
1.06214719	23.11550145	-19.04532325	-6.07276163	11.76451034	-12.55904242	-3.15393529	-13.20767050	-7.69433183	-10.93747222	1.06214719	-3.47824933	2.35940333	-2.82962125	2.03508930	-2.50530722
1.71077526	22.79118742	-18.07238112	-5.09981952	11.76451034	-12.23472838	-2.82962125	-13.53198454	-8.34295991	-11.58610030	1.06214719	-3.15393529	2.68371737	-3.15393529	2.35940333	-2.50530722
1.71077526	23.43981548	-18.07238112	-4.45119144	12.08882437	-12.23472838	-2.50530722	-13.85629858	-8.99158798	-12.88335646	0.08920508	-4.12687741	2.03508930	-3.47824933	2.35940333	-3.15393529
1.71077526	23.43981548	-17.42375304	-3.15393529	12.41313841	-12.23472838	-1.85667914	-13.53198454	-9.64021606	-13.53198454	-0.55942299	-4.12687741	2.35940333	-3.15393529	3.00803141	-2.50530722
0.73783315	23.76412951	-16.77512495	-2.50530722	12.73745244	-11.91041434	-2.18099318	-13.53198454	-9.64021606	-13.53198454	-1.20805107	-4.45119144	2.35940333	-3.47824933	2.68371737	-2.82962125
0.73783315	24.08844354	-16.77512495	-0.88373703	12.41313841	-12.23472838	-1.85667914	-13.53198454	-9.96453010	-14.50492666	-2.82962125	-5.42413356	1.71077526	-3.80256337	2.35940333	-2.82962125
0.73783315	24.08844354	-16.77512495	1.06214719	12.41313841	-12.23472838	-2.18099318	-13.53198454	-9.64021606	-14.18061262	-3.80256337	-6.07276163	1.38646122	-3.47824933	1.71077526	-2.50530722
1.38646122	23.76412951	-15.80218283	2.03508930	12.08882437	-12.23472838	-2.82962125	-13.53198454	-9.64021606	-13.85629858	-4.45119144	-6.07276163	1.06214719	-3.15393529	2.35940333	-2.18099318
1.06214719	24.08844354	-15.80218283	3.33234544	11.44019631	-11.58610030	-2.82962125	-13.85629858	-9.96453010	-13.85629858	-5.09981952	-6.72138971	0.08920508	-3.15393529	2.03508930	-2.18099318
0.73783315	23.76412951	-15.47786879	4.30528755	11.44019631	-11.26178626	-3.47824933	-13.85629858	-10.93747222	-14.50492666	-5.42413356	-7.69433183	-0.55942299	-2.82962125	1.06214719	-2.18099318
0.73783315	24.08844354	-15.47786879	4.30528755	11.44019631	-11.58610030	-3.80256337	-13.85629858	-10.61315818	-14.50492666	-5.42413356	-6.72138971	-0.23510896	-2.50530722	1.06214719	-2.18099318
1.06214719	24.41275757	-14.82924071	4.62960158	11.44019631	-10.61315818	-4.12687741	-13.53198454	-10.93747222	-15.15355475	-5.42413356	-6.72138971	-0.23510896	-2.50530722	1.06214719	-1.85667914
1.38646122	25.06138563	-14.50492666	5.60254369	11.11588227	-10.93747222	-3.80256337	-13.85629858	-11.58610030	-15.80218283	-5.74844760	-7.37001779	-0.88373703	-3.15393529	1.06214719	-2.50530722
1.71077526	25.38569966	-13.85629858	5.60254369	11.44019631	-10.28884414	-3.80256337	-13.20767050	-11.91041434	-16.77512495	-6.07276163	-7.37001779	-0.23510896	-3.15393529	1.06214719	-2.82962125
2.35940333	25.71001369	-13.53198454	5.92685772	11.44019631	-10.61315818	-4.12687741	-13.85629858	-11.58610030	-17.09943899	-6.39707567	-8.34295991	0.08920508	-3.15393529	1.71077526	-3.15393529
2.35940333	25.71001369	-12.55904242	5.92685772	11.76451034	-10.93747222	-3.47824933	-13.53198454	-12.88335646	-17.74806708	-7.04570375	-9.31590202	0.08920508	-3.80256337	1.71077526	-3.47824933
2.68371737	26.03432772	-12.23472838	6.25117176	12.41313841	-10.93747222	-3.15393529	-13.53198454	-12.88335646	-17.74806708	-7.37001779	-9.64021606	0.41351912	-3.47824933	2.68371737	-3.15393529
2.35940333	26.35864175	-12.55904242	5.92685772	12.41313841	-10.93747222	-3.47824933	-13.53198454	-12.55904242	-17.42375304	-7.04570375	-9.31590202	0.41351912	-3.15393529	2.68371737	-2.50530722
2.68371737	27.00726980	-12.88335646	6.57548579	12.41313841	-11.58610030	-2.82962125	-13.20767050	-13.53198454	-17.09943899	-7.69433183	-9.64021606	0.41351912	-2.82962125	3.00803141	-2.82962125
3.00803141	27.33158383	-13.20767050	6.89979983	12.73745244	-10.93747222	-2.82962125	-13.53198454	-13.85629858	-17.09943899	-8.66727394	-10.28884414	0.08920508	-2.82962125	3.33234544	-3.47824933
2.35940333	27.98021189	-13.85629858	6.57548579	12.08882437	-10.93747222	-3.47824933	-13.53198454	-13.53198454	-16.45081091	-7.37001779	-9.64021606	-0.23510896	-1.85667914	3.00803141	-2.50530722
2.03508930	28.62883995	-14.18061262	6.57548579	12.08882437	-11.26178626	-2.82962125	-13.85629858	-13.85629858	-15.80218283	-7.69433183	-9.31590202	-0.55942299	-2.18099318	2.35940333	-2.82962125
2.35940333	29.27746800	-14.50492666	5.60254369	12.08882437	-10.93747222	-3.15393529	-13.85629858	-14.18061262	-15.80218283	-8.34295991	-9.96453010	-0.88373703	-2.82962125	2.03508930	-2.50530722
2.35940333	29.60178203	-15.15355475	5.27822965	12.08882437	-10.93747222	-3.47824933	-13.53198454	-14.18061262	-15.47786879	-8.34295991	-10.28884414	-1.53236511	-2.50530722	1.71077526	-2.82962125
2.35940333	29.92609606	-14.82924071	4.62960158	12.08882437	-11.58610030	-3.80256337	-13.20767050	-13.85629858	-14.82924071	-7.37001779	-10.61315818	-0.88373703	-2.82962125	1.71077526	-3.15393529
2.68371737	29.60178203	-15.47786879	4.30528755	12.08882437	-11.58610030	-3.80256337	-13.85629858	-13.85629858	-14.82924071	-7.69433183	-10.93747222	-0.88373703	-3.47824933	1.38646122	-3.15393529
2.68371737	29.92609606	-15.47786879	3.65665948	11.76451034	-11.58610030	-3.80256337	-13.53198454	-13.20767050	-13.85629858	-7.04570375	-10.61315818	-0.88373703	-3.47824933	1.38646122	-3.47824933
2.35940333	28.95315398	-16.45081091	2.68371737	12.08882437	-11.58610030	-4.12687741	-13.53198454	-11.91041434	-12.88335646	-6.72138971	-9.64021606	0.08920508	-2.82962125	2.35940333	-2.82962125
2.03508930	29.60178203	-17.09943899	2.03508930	12.41313841	-11.58610030	-3.47824933	-13.53198454	-10.93747222	-11.58610030	-5.74844760	-8.99158798	0.41351912	-3.15393529	2.68371737	-2.82962125
1.38646122	28.62883995	-17.42375304	1.71077526	13.06176647	-11.91041434	-3.15393529	-13.85629858	-10.61315818	-11.58610030	-5.42413356	-8.66727394	0.41351912	-2.82962125	2.03508930	-3.15393529
1.06214719	28.30452592	-18.07238112	0.73783315	12.73745244	-11.91041434	-2.82962125	-14.18061262	-9.31590202	-10.28884414	-4.12687741	-7.69433183	1.38646122	-2.82962125	2.68371737	-2.50530722
1.38646122	27.98021189	-17.74806708	0.73783315	13.06176647	-12.23472838	-2.82962125	-13.53198454	-8.01864587	-9.64021606	-3.80256337	-7.37001779	0.73783315	-2.82962125	2.03508930	-2.50530722
1.38646122	27.65589786	-17.74806708	0.41351912	13.06176647	-12.23472838	-2.50530722	-13.53198454	-7.69433183	-9.64021606	-3.80256337	-7.04570375	1.71077526	-3.15393529	2.35940333	-2.82962125
1.71077526	27.65589786	-18.07238112	0.08920508	12.73745244	-11.91041434	-3.15393529	-13.53198454	-7.69433183	-9.64021606	-3.15393529	-6.72138971	1.38646122	-3.47824933	2.35940333	-3.15393529
1.38646122	26.68295577	-18.39669516	-1.85667914	12.73745244	-11.91041434	-3.47824933	-13.53198454	-6.39707567	-8.34295991	-2.50530722	-6.07276163	1.38646122	-3.47824933	1.71077526	-2.18099318
1.06214719	25.71001369	-18.72100920	-1.85667914	12.08882437	-12.23472838	-3.47824933	-13.53198454	-6.07276163	-8.34295991	-1.53236511	-5.74844760	0.73783315	-4.45119144	1.06214719	-3.15393529
1.71077526	24.41275757	-19.04532325	-2.82962125	12.08882437	-12.23472838	-3.47824933	-13.20767050	-4.12687741	-7.37001779	-0.55942299	-4.77550548	1.38646122	-4.12687741	1.06214719	-2.82962125
0.73783315	23.76412951	-20.34257941	-4.45119144	11.76451034	-12.23472838	-3.47824933	-13.53198454	-2.50530722	-6.07276163	1.06214719	-3.15393529	1.71077526	-4.12687741	1.06214719	-2.50530722
0.08920508	23.11550145	-20.66689346	-5.42413356	11.44019631	-12.55904242	-4.12687741	-13.85629858	-0.88373703	-5.09981952	2.68371737	-1.20805107	1.71077526	-3.80256337	0.41351912	-2.18099318
-0.55942299	22.14255936	-21.63983559	-6.39707567	11.44019631	-12.23472838	-3.15393529	-13.85629858	-0.23510896	-4.12687741	3.00803141	-1.20805107	1.38646122	-4.45119144	-0.55942299	-2.18099318
-0.55942299	21.49393130	-22.61277771	-6.07276163	11.11588227	-11.91041434	-3.15393529	-13.85629858	1.06214719	-2.82962125	3.98097351	0.08920508	1.71077526	-3.80256337	-0.55942299	-1.53236511
-0.55942299	20.52098920	-22.61277771	-6.39707567	11.76451034	-11.91041434	-2.82962125	-13.85629858	1.71077526	-2.18099318	4.30528755	0.41351912	1.38646122	-3.80256337	-0.55942299	-1.20805107
-1.20805107	20.19667517	-22.93709176	-7.37001779	11.76451034	-11.58610030	-3.15393529	-13.53198454	2.03508930	-2.18099318	4.30528755	0.41351912	1.71077526	-4.45119144	-1.20805107	-1.85667914
-1.20805107	19.54804711	-22.93709176	-7.69433183	11.44019631	-11.26178626	-2.82962125	-13.53198454	2.03508930	-1.85667914	4.62960158	0.73783315	1.38646122	-4.45119144	-0.88373703	-1.53236511
-0.88373703	19.22373308	-22.93709176	-8.01864587	11.44019631	-11.58610030	-3.15393529	-13.20767050	2.68371737	-1.85667914	5.27822965	1.06214719	1.71077526	-3.80256337	-0.55942299	-1.85667914
-1.20805107	19.22373308	-23.26140580	-8.99158798	11.44019631	-11.58610030	-3.15393529	-13.20767050	2.35940333	-2.82962125	5.60254369	1.06214719	2.03508930	-4.12687741	-0.23510896	-2.50530722
-0.55942299	18.57510502	-23.26140580	-9.64021606	11.11588227	-11.26178626	-2.82962125	-13.20767050	2.35940333	-2.82962125	7.22411386	2.35940333	2.03508930	-4.45119144	0.41351912	-2.82962125
-0.23510896	18.57510502	-23.58571984	-11.58610030	11.11588227	-11.26178626	-2.82962125	-12.88335646	2.35940333	-3.47824933	8.52137000	2.68371737	3.00803141	-4.12687741	1.06214719	-3.15393529
0.08920508	18.25079099	-23.58571984	-12.55904242	11.11588227	-11.58610030	-2.82962125	-13.85629858	2.35940333	-2.82962125	9.16999807	3.98097351	3.33234544	-4.45119144	1.06214719	-3.15393529
0.41351912	18.25079099	-24.23434793	-12.88335646	11.11588227	-11.91041434	-2.50530722	-13.53198454	2.03508930	-4.12687741	10.14294017	3.98097351	3.33234544	-4.77550548	1.06214719	-3.47824933
0.73783315	18.57510502	-24.88297602	-14.18061262	10.79156824	-12.23472838	-2.50530722	-13.20767050	2.03508930	-3.47824933	11.11588227	4.30528755	3.65665948	-3.80256337	1.38646122	-2.82962125
0.41351912	18.25079099	-25.53160411	-14.18061262	10.79156824	-12.23472838	-2.50530722	-13.53198454	1.71077526	-3.80256337	10.79156824	4.30528755	2.68371737	-4.12687741	1.06214719	-3.15393529
0.73783315	18.89941905	-25.85591815	-13.85629858	10.79156824	-11.91041434	-1.85667914	-13.20767050	0.73783315	-3.47824933	10.14294017	3.98097351	2.35940333	-4.77550548	0.41351912	-3.47824933
-0.23510896	18.25079099	-25.85591815	-13.53198454	10.79156824	-11.58610030	-1.53236511	-13.20767050	0.08920508	-4.45119144	9.81862614	3.65665948	2.35940333	-4.45119144	0.08920508	-3.47824933
-0.55942299	18.25079099	-25.85591815	-13.85629858	10.14294017	-11.26178626	-1.53236511	-13.20767050	-0.55942299	-4.12687741	9.81862614	3.65665948	1.71077526	-4.12687741	0.08920508	-3.15393529
-0.55942299	17.92647696	-26.50454624	-13.85629858	10.46725420	-10.93747222	-1.20805107	-12.88335646	-1.85667914	-4.77550548	9.16999807	3.33234544	1.06214719	-4.77550548	-0.23510896	-3.15393529
0.08920508	18.25079099	-26.18023219	-14.18061262	9.81862614	-10.93747222	-1.53236511	-13.20767050	-2.50530722	-5.42413356	8.84568403	3.00803141	1.38646122	-4.12687741	-0.23510896	-3.15393529
-0.23510896	17.92647696	-26.18023219	-14.18061262	9.49431210	-9.96453010	-1.53236511	-13.20767050	-2.18099318	-6.07276163	10.14294017	3.33234544	1.38646122	-4.12687741	0.08920508	-2.82962125
-0.23510896	17.92647696	-25.85591815	-14.82924071	9.49431210	-10.28884414	-1.85667914	-13.53198454	-2.82962125	-6.72138971	10.46725420	3.98097351	2.03508930	-3.47824933	0.41351912	-3.15393529
0.41351912	17.60216292	-25.20729006	-14.50492666	9.49431210	-9.64021606	-2.50530722	-12.88335646	-3.80256337	-8.01864587	9.81862614	3.33234544	2.03508930	-3.47824933	0.41351912	-3.80256337
0.73783315	17.27784889	-24.55866197	-15.15355475	9.16999807	-9.64021606	-1.85667914	-13.53198454	-4.12687741	-8.34295991	10.79156824	3.98097351	2.68371737	-3.15393529	1.71077526	-4.45119144
1.38646122	17.27784889	-23.91003389	-14.50492666	8.84568403	-9.64021606	-1.85667914	-13.20767050	-4.12687741	-8.99158798	10.46725420	3.98097351	2.35940333	-3.15393529	2.03508930	-4.77550548
1.38646122	17.27784889	-23.58571984	-13.85629858	9.49431210	-9.96453010	-1.85667914	-13.20767050	-4.77550548	-10.28884414	9.81862614	3.65665948	2.68371737	-3.47824933	2.03508930	-5.09981952
1.71077526	17.27784889	-23.26140580	-12.88335646	9.16999807	-9.64021606	-1.85667914	-13.20767050	-5.42413356	-10.61315818	9.16999807	3.65665948	2.35940333	-3.47824933	1.71077526	-5.42413356
1.71077526	17.92647696	-23.58571984	-11.26178626	9.49431210	-9.31590202	-1.53236511	-13.20767050	-5.74844760	-10.93747222	8.84568403	3.33234544	2.03508930	-2.82962125	1.71077526	-5.42413356
1.71077526	17.92647696	-23.91003389	-10.28884414	9.81862614	-8.99158798	-1.53236511	-13.20767050	-6.07276163	-11.58610030	7.87274193	2.68371737	1.71077526	-3.47824933	0.41351912	-4.77550548
1.38646122	17.92647696	-22.93709176	-9.64021606	9.49431210	-8.99158798	-1.53236511	-13.20767050	-6.39707567	-11.91041434	7.22411386	1.71077526	1.06214719	-3.47824933	0.73783315	-4.12687741
1.06214719	16.95353486	-22.61277771	-8.66727394	9.16999807	-9.31590202	-1.53236511	-13.53198454	-5.74844760	-11.91041434	6.89979983	2.35940333	1.38646122	-2.50530722	1.06214719	-3.80256337
0.73783315	17.27784889	-22.28846367	-7.69433183	9.16999807	-8.99158798	-1.53236511	-13.20767050	-6.39707567	-11.91041434	6.25117176	1.71077526	1.38646122	-2.82962125	0.73783315	-3.47824933
1.06214719	17.92647696	-20.99120750	-7.04570375	8.84568403	-8.34295991	-1.85667914	-13.20767050	-6.72138971	-12.55904242	5.27822965	1.06214719	1.38646122	-2.82962125	0.73783315	-3.80256337
1.06214719	17.60216292	-20.66689346	-5.74844760	8.19705597	-8.34295991	-1.85667914	-13.20767050	-5.74844760	-12.55904242	5.60254369	1.38646122	2.03508930	-2.82962125	1.38646122	-3.15393529
1.06214719	17.92647696	-20.01826537	-4.77550548	8.52137000	-8.01864587	-2.82962125	-13.53198454	-6.39707567	-13.20767050	4.62960158	0.41351912	1.06214719	-2.50530722	1.38646122	-3.80256337
1.71077526	18.25079099	-18.72100920	-4.12687741	8.19705597	-8.34295991	-2.82962125	-13.20767050	-7.37001779	-13.85629858	3.65665948	0.41351912	0.41351912	-2.82962125	0.41351912	-4.45119144
1.38646122	19.22373308	-18.72100920	-3.15393529	8.19705597	-8.01864587	-2.82962125	-13.20767050	-8.01864587	-14.50492666	2.68371737	-0.88373703	0.41351912	-3.15393529	1.06214719	-4.45119144
1.38646122	19.54804711	-18.39669516	-2.82962125	8.84568403	-8.34295991	-2.50530722	-13.53198454	-8.34295991	-14.50492666	2.35940333	-0.88373703	0.73783315	-2.50530722	1.06214719	-3.47824933
1.06214719	20.19667517	-18.07238112	-1.20805107	9.16999807	-8.01864587	-2.50530722	-13.20767050	-9.64021606	-15.47786879	0.41351912	-2.82962125	0.41351912	-2.82962125	0.41351912	-4.12687741
1.71077526	21.16961727	-18.07238112	-0.88373703	9.16999807	-8.66727394	-2.82962125	-13.20767050	-10.28884414	-15.80218283	-0.23510896	-3.15393529	0.73783315	-2.82962125	0.73783315	-3.47824933
1.38646122	21.16961727	-17.42375304	0.41351912	9.49431210	-8.34295991	-1.85667914	-13.53198454	-9.96453010	-15.80218283	-0.23510896	-4.45119144	0.73783315	-2.18099318	1.71077526	-3.15393529
1.71077526	22.14255936	-17.09943899	0.41351912	9.81862614	-8.99158798	-2.50530722	-13.85629858	-10.28884414	-15.47786879	-1.85667914	-4.77550548	1.06214719	-2.18099318	1.38646122	-2.82962125
1.06214719	22.79118742	-16.45081091	1.06214719	9.81862614	-8.99158798	-2.50530722	-13.53198454	-10.93747222	-15.80218283	-2.82962125	-6.07276163	0.73783315	-3.15393529	1.71077526	-2.82962125
1.38646122	23.43981548	-16.12649687	1.71077526	9.81862614	-8.99158798	-2.82962125	-13.85629858	-10.28884414	-15.15355475	-3.47824933	-6.07276163	1.06214719	-2.18099318	2.35940333	-2.50530722
0.73783315	24.08844354	-15.47786879	2.35940333	9.81862614	-8.66727394	-2.82962125	-13.85629858	-10.93747222	-15.15355475	-4.12687741	-6.72138971	1.06214719	-1.85667914	2.03508930	-2.82962125
1.38646122	24.73707160	-15.15355475	2.68371737	10.46725420	-8.01864587	-2.82962125	-13.85629858	-11.26178626	-15.47786879	-5.09981952	-7.69433183	0.41351912	-2.82962125	1.71077526	-2.82962125
1.06214719	26.35864175	-15.15355475	3.65665948	9.81862614	-8.01864587	-3.15393529	-13.53198454	-11.58610030	-15.15355475	-6.07276163	-8.66727394	-0.23510896	-2.82962125	1.38646122	-3.80256337
0.73783315	26.35864175	-15.15355475	3.33234544	10.14294017	-8.99158798	-3.15393529	-13.53198454	-11.91041434	-14.50492666	-6.39707567	-8.66727394	0.08920508	-2.50530722	1.71077526	-2.82962125
0.41351912	27.33158383	-15.47786879	4.30528755	10.46725420	-9.31590202	-3.47824933	-13.85629858	-12.23472838	-15.15355475	-8.01864587	-9.64021606	-0.88373703	-2.82962125	0.41351912	-3.15393529
1.38646122	28.30452592	-15.15355475	4.95391562	10.46725420	-9.96453010	-3.47824933	-13.53198454	-12.55904242	-14.82924071	-8.34295991	-10.28884414	-0.55942299	-2.82962125	0.41351912	-2.82962125
0.08920508	28.95315398	-15.15355475	4.95391562	11.11588227	-10.28884414	-3.47824933	-13.85629858	-11.58610030	-13.85629858	-8.34295991	-10.61315818	0.41351912	-2.50530722	1.38646122	-2.18099318
0.41351912	28.95315398	-15.47786879	5.27822965	11.44019631	-10.61315818	-3.80256337	-13.85629858	-11.26178626	-12.88335646	-8.99158798	-10.93747222	0.08920508	-2.50530722	1.38646122	-1.53236511
0.73783315	29.27746800	-14.82924071	5.60254369	11.76451034	-10.61315818	-3.80256337	-13.85629858	-11.26178626	-13.20767050	-9.64021606	-11.26178626	-0.23510896	-3.47824933	1.06214719	-2.18099318
0.08920508	29.60178203	-14.82924071	5.60254369	11.44019631	-10.61315818	-3.80256337	-13.85629858	-9.64021606	-11.91041434	-8.66727394	-11.26178626	0.73783315	-2.82962125	1.71077526	-1.53236511
-0.23510896	30.25041009	-14.18061262	5.60254369	12.08882437	-11.26178626	-4.12687741	-13.85629858	-9.31590202	-11.58610030	-8.99158798	-10.61315818	1.06214719	-3.15393529	1.38646122	-1.53236511
-0.23510896	30.57472412	-13.85629858	5.60254369	12.41313841	-10.61315818	-3.80256337	-14.18061262	-9.31590202	-11.26178626	-9.31590202	-10.93747222	0.73783315	-3.47824933	1.71077526	-1.20805107
0.08920508	30.57472412	-14.18061262	5.60254369	12.41313841	-10.93747222	-4.12687741	-13.85629858	-8.66727394	-10.93747222	-9.31590202	-11.58610030	0.41351912	-3.80256337	1.71077526	-1.85667914
-0.55942299	30.57472412	-13.85629858	5.60254369	12.08882437	-10.93747222	-4.12687741	-14.18061262	-7.04570375	-9.96453010	-8.99158798	-10.93747222	0.73783315	-3.80256337	1.71077526	-1.85667914
-0.55942299	30.25041009	-14.18061262	6.25117176	12.41313841	-11.26178626	-3.80256337	-14.18061262	-7.04570375	-9.96453010	-8.99158798	-11.58610030	0.08920508	-4.45119144	1.06214719	-2.50530722
-0.23510896	30.25041009	-14.50492666	5.92685772	12.41313841	-11.26178626	-3.80256337	-14.18061262	-6.07276163	-8.99158798	-8.99158798	-11.26178626	-0.23510896	-4.12687741	0.41351912	-1.85667914
-0.88373703	28.95315398	-14.82924071	5.92685772	12.41313841	-11.58610030	-4.45119144	-13.85629858	-4.77550548	-8.01864587	-8.66727394	-10.28884414	0.08920508	-4.12687741	0.73783315	-1.53236511
-1.53236511	28.62883995	-14.82924071	5.60254369	12.41313841	-11.91041434	-4.45119144	-14.18061262	-3.15393529	-6.72138971	-8.01864587	-9.31590202	0.08920508	-4.12687741	0.73783315	-1.53236511
-1.85667914	27.98021189	-15.47786879	4.62960158	12.41313841	-11.91041434	-4.77550548	-13.53198454	-3.15393529	-6.72138971	-8.01864587	-9.31590202	0.73783315	-3.80256337	0.08920508	-1.85667914
-1.85667914	27.33158383	-16.12649687	4.62960158	11.76451034	-12.55904242	-4.77550548	-14.18061262	-1.85667914	-5.42413356	-6.72138971	-7.69433183	1.06214719	-3.47824933	0.73783315	-0.88373703
-1.85667914	27.33158383	-16.45081091	3.98097351	12.08882437	-12.55904242	-4.77550548	-14.18061262	-1.20805107	-5.42413356	-6.39707567	-7.37001779	0.73783315	-3.47824933	0.41351912	-1.20805107
-1.20805107	27.98021189	-16.45081091	3.33234544	11.76451034	-12.23472838	-4.45119144	-13.85629858	-0.88373703	-5.09981952	-5.42413356	-7.04570375	0.41351912	-3.47824933	0.41351912	-1.53236511
-1.53236511	27.33158383	-16.77512495	3.00803141	12.08882437	-11.91041434	-4.45119144	-13.85629858	-0.88373703	-5.42413356	-5.09981952	-7.04570375	0.73783315	-4.12687741	-0.23510896	-1.85667914
-1.20805107	27.00726980	-16.77512495	1.71077526	11.76451034	-12.23472838	-4.45119144	-13.85629858	-1.20805107	-5.09981952	-4.12687741	-6.39707567	1.38646122	-3.80256337	0.41351912	-2.18099318
-0.88373703	27.00726980	-17.42375304	1.38646122	12.08882437	-12.23472838	-4.12687741	-13.85629858	-1.53236511	-5.42413356	-3.47824933	-6.39707567	0.73783315	-3.80256337	0.08920508	-1.85667914
-0.55942299	26.35864175	-18.07238112	0.41351912	12.08882437	-12.55904242	-4.45119144	-13.85629858	-1.53236511	-5.74844760	-2.50530722	-5.09981952	1.06214719	-4.12687741	0.08920508	-2.18099318
-0.55942299	25.71001369	-18.72100920	-0.55942299	12.08882437	-12.88335646	-4.12687741	-14.18061262	-0.88373703	-5.09981952	-2.18099318	-4.77550548	2.03508930	-3.15393529	1.06214719	-1.85667914
-0.88373703	26.03432772	-19.04532325	-1.53236511	12.08882437	-12.55904242	-4.45119144	-14.50492666	-0.88373703	-4.77550548	-1.20805107	-4.12687741	1.71077526	-3.47824933	1.06214719	-1.85667914
-0.23510896	25.71001369	-19.36963729	-2.50530722	12.08882437	-12.55904242	-3.80256337	-13.85629858	-1.53236511	-5.09981952	-0.55942299	-4.12687741	2.03508930	-3.15393529	1.38646122	-2.18099318
0.08920508	25.06138563	-20.34257941	-3.80256337	12.08882437	-12.23472838	-3.47824933	-13.85629858	-0.55942299	-4.45119144	1.38646122	-3.15393529	2.68371737	-2.82962125	1.71077526	-1.53236511
0.41351912	24.73707160	-20.66689346	-4.45119144	11.44019631	-11.58610030	-3.47824933	-13.85629858	-0.88373703	-4.45119144	1.71077526	-2.50530722	2.03508930	-2.82962125	1.38646122	-2.18099318
0.73783315	24.73707160	-21.31552154	-5.74844760	11.44019631	-11.58610030	-3.15393529	-13.85629858	-1.53236511	-5.09981952	2.35940333	-1.85667914	1.71077526	-3.15393529	0.73783315	-2.82962125
0.73783315	24.73707160	-21.96414963	-6.39707567	11.44019631	-11.58610030	-2.82962125	-13.85629858	-2.50530722	-5.74844760	3.00803141	-2.18099318	1.71077526	-3.47824933	1.06214719	-3.15393529
1.71077526	24.41275757	-22.93709176	-7.69433183	11.11588227	-10.93747222	-2.82962125	-13.20767050	-2.50530722	-6.07276163	3.98097351	-1.53236511	1.71077526	-3.47824933	0.73783315	-2.50530722
1.06214719	24.41275757	-23.26140580	-7.69433183	10.79156824	-11.26178626	-2.82962125	-13.53198454	-2.82962125	-6.72138971	4.30528755	-1.20805107	0.73783315	-3.80256337	0.08920508	-3.15393529
2.03508930	24.08844354	-23.58571984	-8.99158798	10.46725420	-10.93747222	-2.82962125	-13.20767050	-3.80256337	-7.04570375	5.27822965	-0.23510896	1.06214719	-3.47824933	0.41351912	-3.80256337
2.35940333	23.43981548	-24.23434793	-9.96453010	10.14294017	-10.61315818	-2.82962125	-13.20767050	-3.80256337	-7.37001779	6.25117176	0.41351912	1.06214719	-3.15393529	1.06214719	-3.80256337
2.03508930	22.46687339	-24.23434793	-10.61315818	10.46725420	-10.61315818	-2.82962125	-13.53198454	-4.12687741	-7.69433183	7.22411386	0.73783315	0.73783315	-2.82962125	1.06214719	-3.47824933
2.35940333	21.81824533	-24.55866197	-10.93747222	10.14294017	-10.28884414	-2.82962125	-13.20767050	-4.45119144	-8.34295991	7.87274193	1.38646122	0.73783315	-3.15393529	1.06214719	-4.45119144
2.68371737	20.19667517	-24.88297602	-12.23472838	9.49431210	-10.28884414	-2.50530722	-13.85629858	-3.47824933	-8.34295991	9.49431210	3.00803141	2.03508930	-2.50530722	1.71077526	-4.45119144
2.68371737	20.19667517	-24.55866197	-12.55904242	9.49431210	-9.96453010	-1.85667914	-13.85629858	-4.12687741	-8.66727394	9.81862614	2.35940333	2.68371737	-2.50530722	1.71077526	-4.45119144
2.35940333	19.54804711	-24.55866197	-12.88335646	9.16999807	-9.31590202	-1.53236511	-13.53198454	-5.09981952	-8.99158798	10.46725420	3.33234544	2.35940333	-3.15393529	1.38646122	-4.77550548
2.35940333	18.89941905	-24.88297602	-13.20767050	9.49431210	-8.34295991	-1.53236511	-13.20767050	-5.42413356	-9.64021606	10.46725420	3.65665948	2.03508930	-3.15393529	2.03508930	-5.09981952
2.35940333	18.25079099	-25.20729006	-12.88335646	9.16999807	-8.66727394	-1.20805107	-13.53198454	-4.45119144	-9.96453010	11.11588227	4.30528755	2.03508930	-3.15393529	1.71077526	-4.77550548
2.35940333	17.92647696	-24.55866197	-12.88335646	8.84568403	-8.01864587	-1.20805107	-13.20767050	-5.42413356	-10.61315818	10.79156824	3.65665948	1.38646122	-4.12687741	1.06214719	-5.09981952
2.35940333	17.60216292	-25.20729006	-13.20767050	8.52137000	-7.69433183	-1.53236511	-13.20767050	-5.42413356	-11.26178626	11.11588227	4.62960158	1.71077526	-4.12687741	1.38646122	-5.09981952
2.35940333	17.27784889	-24.88297602	-12.88335646	8.19705597	-8.34295991	-1.20805107	-13.20767050	-5.09981952	-10.61315818	11.76451034	4.95391562	1.71077526	-3.47824933	1.38646122	-4.45119144
2.35940333	17.27784889	-25.53160411	-13.20767050	8.19705597	-8.34295991	-1.85667914	-13.53198454	-4.77550548	-10.93747222	12.41313841	5.92685772	1.71077526	-2.82962125	1.06214719	-4.77550548
2.68371737	16.62922083	-25.53160411	-12.88335646	7.87274193	-7.69433183	-1.85667914	-13.53198454	-5.09981952	-12.23472838	12.08882437	5.60254369	1.06214719	-3.15393529	0.73783315	-4.77550548
2.35940333	16.95353486	-25.85591815	-12.88335646	7.54842790	-7.37001779	-2.18099318	-13.20767050	-4.45119144	-11.91041434	12.73745244	6.89979983	1.38646122	-2.50530722	1.06214719	-4.45119144
2.68371737	16.62922083	-25.20729006	-12.88335646	7.54842790	-7.37001779	-1.85667914	-13.20767050	-4.77550548	-11.91041434	13.06176647	6.89979983	2.03508930	-2.50530722	0.73783315	-4.45119144
3.00803141	15.98059276	-24.88297602	-12.23472838	7.54842790	-6.72138971	-1.85667914	-13.53198454	-5.09981952	-12.55904242	12.08882437	6.25117176	1.71077526	-3.15393529	1.06214719	-4.45119144
2.68371737	16.30490680	-24.23434793	-11.91041434	7.54842790	-6.72138971	-1.85667914	-13.53198454	-5.42413356	-13.20767050	12.08882437	5.60254369	0.73783315	-3.47824933	1.06214719	-5.09981952
2.03508930	16.62922083	-24.23434793	-11.91041434	7.54842790	-6.72138971	-0.88373703	-13.20767050	-5.74844760	-12.88335646	11.76451034	5.92685772	1.38646122	-2.82962125	1.38646122	-5.09981952
1.71077526	17.27784889	-23.58571984	-10.93747222	7.54842790	-6.72138971	-1.20805107	-13.20767050	-6.39707567	-13.85629858	10.46725420	4.95391562	1.06214719	-3.47824933	1.06214719	-5.42413356
2.03508930	17.27784889	-23.58571984	-10.28884414	7.54842790	-6.72138971	-1.20805107	-12.88335646	-7.04570375	-13.85629858	9.81862614	3.98097351	0.73783315	-3.15393529	1.06214719	-5.42413356
1.71077526	17.60216292	-22.93709176	-10.28884414	7.54842790	-6.72138971	-1.53236511	-12.88335646	-7.04570375	-13.53198454	9.16999807	3.65665948	1.06214719	-3.15393529	1.38646122	-4.77550548
2.03508930	17.92647696	-22.61277771	-9.96453010	7.54842790	-7.04570375	-1.85667914	-13.53198454	-6.72138971	-13.53198454	8.84568403	3.33234544	1.71077526	-2.82962125	1.38646122	-4.45119144
2.03508930	18.57510502	-22.93709176	-9.31590202	8.19705597	-7.04570375	-1.85667914	-13.53198454	-7.69433183	-14.18061262	7.87274193	2.03508930	0.73783315	-3.15393529	1.38646122	-4.77550548
1.71077526	19.22373308	-22.28846367	-8.99158798	7.87274193	-7.37001779	-2.18099318	-13.53198454	-7.37001779	-13.53198454	7.54842790	2.03508930	1.38646122	-2.82962125	1.71077526	-4.12687741
1.71077526	19.87236114	-21.31552154	-8.34295991	7.87274193	-7.04570375	-2.18099318	-13.20767050	-8.01864587	-13.53198454	6.89979983	1.71077526	0.73783315	-2.50530722	1.71077526	-3.15393529
1.38646122	20.84530324	-20.99120750	-7.69433183	8.19705597	-7.69433183	-2.18099318	-13.20767050	-8.66727394	-13.53198454	5.60254369	0.41351912	0.08920508	-3.15393529	1.38646122	-4.12687741
1.71077526	21.49393130	-20.99120750	-7.37001779	7.87274193	-8.34295991	-2.18099318	-13.53198454	-8.99158798	-14.18061262	4.62960158	-0.23510896	0.08920508	-3.47824933	1.38646122	-4.12687741
0.73783315	21.49393130	-20.99120750	-6.72138971	7.87274193	-8.01864587	-2.18099318	-13.53198454	-8.34295991	-12.88335646	3.65665948	-0.88373703	-0.23510896	-2.82962125	1.71077526	-3.80256337
0.73783315	22.79118742	-20.66689346	-6.07276163	8.84568403	-8.01864587	-2.18099318	-12.88335646	-8.99158798	-13.53198454	2.03508930	-2.50530722	-1.20805107	-3.47824933	0.73783315	-3.80256337
0.41351912	23.11550145	-20.01826537	-4.77550548	8.84568403	-8.01864587	-2.50530722	-13.20767050	-8.99158798	-13.20767050	1.38646122	-3.47824933	-0.88373703	-3.47824933	0.73783315	-3.47824933
-0.23510896	23.11550145	-20.01826537	-3.80256337	8.84568403	-8.66727394	-3.15393529	-13.53198454	-8.01864587	-12.88335646	0.73783315	-3.80256337	-0.88373703	-2.82962125	1.38646122	-2.82962125
-0.23510896	23.76412951	-19.04532325	-2.82962125	8.84568403	-8.66727394	-2.82962125	-13.85629858	-7.69433183	-12.23472838	-0.55942299	-4.45119144	-0.23510896	-2.82962125	1.38646122	-2.82962125
-0.55942299	24.73707160	-18.72100920	-1.85667914	9.49431210	-8.34295991	-2.82962125	-13.53198454	-8.01864587	-12.23472838	-1.85667914	-6.07276163	-0.23510896	-3.15393529	1.38646122	-2.82962125
-0.55942299	25.38569966	-17.74806708	-1.53236511	9.16999807	-8.99158798	-3.47824933	-14.18061262	-7.04570375	-11.26178626	-1.85667914	-6.07276163	0.08920508	-2.82962125	1.71077526	-2.50530722
-0.55942299	26.35864175	-17.09943899	-0.88373703	10.14294017	-9.31590202	-3.47824933	-13.85629858	-6.72138971	-11.26178626	-2.82962125	-6.72138971	0.41351912	-2.50530722	1.71077526	-2.82962125
-0.23510896	26.68295577	-16.77512495	0.73783315	10.14294017	-9.31590202	-3.47824933	-13.53198454	-7.04570375	-11.26178626	-3.47824933	-7.69433183	-0.55942299	-3.47824933	1.38646122	-2.82962125
-0.55942299	27.00726980	-16.45081091	1.06214719	10.79156824	-9.64021606	-3.47824933	-14.18061262	-7.04570375	-10.61315818	-4.77550548	-8.34295991	-0.55942299	-3.80256337	1.06214719	-2.82962125
-1.20805107	26.68295577	-16.45081091	2.03508930	10.46725420	-9.96453010	-3.80256337	-13.85629858	-6.07276163	-9.96453010	-5.09981952	-8.34295991	0.08920508	-3.80256337	1.06214719	-2.50530722
-1.53236511	27.00726980	-15.80218283	2.68371737	10.79156824	-9.96453010	-4.12687741	-13.85629858	-6.39707567	-9.96453010	-6.39707567	-8.99158798	-0.55942299	-4.12687741	0.08920508	-2.82962125
-1.53236511	27.33158383	-15.80218283	3.33234544	11.11588227	-10.61315818	-4.12687741	-14.18061262	-5.09981952	-8.99158798	-7.04570375	-8.99158798	-0.55942299	-4.12687741	-0.55942299	-2.18099318
-2.18099318	27.65589786	-15.80218283	3.98097351	11.11588227	-10.28884414	-4.77550548	-14.50492666	-3.80256337	-8.01864587	-7.04570375	-8.99158798	-0.23510896	-4.12687741	-0.55942299	-1.53236511
-2.50530722	27.98021189	-15.47786879	4.62960158	11.44019631	-11.26178626	-4.45119144	-14.18061262	-3.80256337	-7.04570375	-7.37001779	-9.31590202	-0.23510896	-3.47824933	-0.55942299	-0.88373703
-2.18099318	27.98021189	-15.15355475	5.92685772	11.76451034	-10.93747222	-4.45119144	-14.18061262	-3.47824933	-7.04570375	-8.66727394	-9.96453010	-0.55942299	-4.12687741	-1.20805107	-0.88373703
-2.82962125	28.30452592	-15.15355475	5.92685772	11.44019631	-11.26178626	-4.77550548	-14.18061262	-2.18099318	-6.39707567	-8.34295991	-9.64021606	-0.23510896	-3.80256337	-0.55942299	-0.23510896
-2.82962125	28.95315398	-15.15355475	6.57548579	11.76451034	-10.93747222	-4.45119144	-14.50492666	-2.18099318	-5.74844760	-8.66727394	-9.96453010	-0.23510896	-3.47824933	-0.88373703	-0.55942299
-2.82962125	28.30452592	-14.18061262	7.22411386	12.08882437	-10.93747222	-4.77550548	-14.18061262	-2.18099318	-6.07276163	-8.99158798	-10.61315818	-0.88373703	-4.12687741	-1.20805107	-0.88373703
-2.18099318	28.95315398	-14.18061262	7.54842790	11.76451034	-10.93747222	-5.09981952	-14.18061262	-2.50530722	-6.39707567	-9.31590202	-11.58610030	-0.23510896	-4.45119144	-0.88373703	-1.53236511
-1.85667914	28.62883995	-14.50492666	6.89979983	11.44019631	-11.26178626	-4.77550548	-13.85629858	-2.50530722	-6.07276163	-8.99158798	-10.61315818	0.41351912	-3.80256337	-0.55942299	-1.20805107
-1.53236511	29.27746800	-13.85629858	6.57548579	11.76451034	-10.93747222	-5.09981952	-14.18061262	-3.15393529	-7.04570375	-9.31590202	-11.26178626	-0.23510896	-4.77550548	-0.55942299	-1.85667914
-1.53236511	28.95315398	-13.85629858	6.57548579	12.08882437	-10.93747222	-4.77550548	-14.18061262	-2.82962125	-7.04570375	-8.66727394	-11.26178626	0.41351912	-4.77550548	-0.23510896	-1.85667914
-1.53236511	28.95315398	-14.50492666	5.92685772	12.08882437	-11.26178626	-4.77550548	-14.50492666	-2.82962125	-7.37001779	-8.66727394	-10.93747222	0.41351912	-4.45119144	0.41351912	-1.85667914
-1.53236511	29.27746800	-14.82924071	5.27822965	12.08882437	-11.58610030	-4.77550548	-14.50492666	-2.50530722	-6.72138971	-8.34295991	-10.61315818	0.41351912	-3.80256337	0.73783315	-1.53236511
-1.53236511	28.95315398	-15.15355475	5.27822965	12.08882437	-11.26178626	-4.77550548	-14.18061262	-3.80256337	-6.72138971	-8.66727394	-10.93747222	0.08920508	-4.12687741	0.08920508	-1.85667914
-1.53236511	28.95315398	-15.47786879	4.95391562	11.76451034	-11.26178626	-4.77550548	-14.50492666	-3.15393529	-6.39707567	-8.01864587	-10.61315818	0.41351912	-3.47824933	0.41351912	-1.85667914
-1.53236511	29.27746800	-15.80218283	4.30528755	11.44019631	-11.58610030	-4.45119144	-14.50492666	-3.47824933	-6.07276163	-7.37001779	-10.28884414	0.73783315	-3.80256337	0.73783315	-1.53236511
-1.53236511	28.95315398	-15.80218283	3.98097351	11.76451034	-11.26178626	-4.12687741	-14.50492666	-4.77550548	-6.72138971	-7.37001779	-10.61315818	-0.23510896	-3.80256337	-0.55942299	-1.85667914
-0.88373703	29.92609606	-16.45081091	3.98097351	11.44019631	-11.58610030	-4.12687741	-13.53198454	-5.74844760	-7.04570375	-7.37001779	-10.61315818	-0.23510896	-4.12687741	0.41351912	-2.18099318
-0.88373703	29.27746800	-16.77512495	2.68371737	10.79156824	-10.93747222	-4.45119144	-13.85629858	-5.74844760	-7.37001779	-6.39707567	-9.96453010	0.41351912	-3.80256337	0.73783315	-1.85667914
-0.88373703	28.95315398	-17.42375304	2.35940333	11.11588227	-10.61315818	-3.80256337	-14.18061262	-6.39707567	-8.01864587	-6.07276163	-9.96453010	-0.55942299	-4.45119144	-0.23510896	-2.82962125
0.08920508	28.62883995	-17.74806708	1.38646122	11.11588227	-10.93747222	-4.12687741	-14.18061262	-6.72138971	-8.01864587	-5.09981952	-9.31590202	0.08920508	-3.80256337	0.08920508	-2.18099318
1.06214719	28.30452592	-18.07238112	0.08920508	10.79156824	-11.26178626	-3.80256337	-14.18061262	-6.72138971	-8.34295991	-3.47824933	-8.66727394	0.08920508	-3.47824933	0.41351912	-2.50530722
1.38646122	27.65589786	-18.72100920	-1.20805107	10.46725420	-11.26178626	-3.80256337	-13.85629858	-6.39707567	-8.66727394	-2.18099318	-7.69433183	0.73783315	-3.15393529	1.06214719	-2.50530722
1.38646122	27.00726980	-18.72100920	-1.85667914	10.79156824	-11.26178626	-3.47824933	-13.85629858	-7.04570375	-9.31590202	-1.85667914	-7.37001779	0.08920508	-3.15393529	1.06214719	-3.15393529
2.03508930	26.35864175	-19.36963729	-2.50530722	10.46725420	-10.93747222	-3.47824933	-14.18061262	-6.39707567	-8.99158798	-0.23510896	-6.07276163	1.38646122	-2.82962125	1.38646122	-2.50530722
2.35940333	26.35864175	-19.36963729	-3.15393529	10.14294017	-10.61315818	-3.15393529	-13.85629858	-6.72138971	-9.31590202	0.41351912	-5.09981952	1.06214719	-2.82962125	1.38646122	-3.15393529
2.68371737	25.71001369	-20.01826537	-3.80256337	10.46725420	-10.28884414	-3.15393529	-13.53198454	-7.37001779	-10.28884414	1.38646122	-4.77550548	1.06214719	-3.15393529	1.38646122	-3.80256337
3.33234544	26.03432772	-20.66689346	-3.80256337	10.14294017	-10.28884414	-2.82962125	-13.53198454	-7.37001779	-10.93747222	2.03508930	-4.45119144	0.73783315	-3.47824933	1.06214719	-3.80256337
3.33234544	24.73707160	-21.31552154	-4.77550548	9.81862614	-9.64021606	-2.82962125	-13.85629858	-7.04570375	-11.26178626	3.33234544	-2.82962125	1.06214719	-3.15393529	1.38646122	-3.80256337
3.65665948	24.08844354	-21.31552154	-5.42413356	9.81862614	-9.64021606	-2.50530722	-13.85629858	-8.01864587	-11.91041434	3.33234544	-2.82962125	0.73783315	-3.80256337	1.06214719	-4.77550548
3.98097351	23.11550145	-21.63983559	-5.74844760	9.16999807	-9.64021606	-2.82962125	-13.20767050	-8.01864587	-11.91041434	4.62960158	-1.53236511	0.73783315	-3.15393529	1.06214719	-4.77550548
3.65665948	22.14255936	-22.28846367	-7.69433183	8.84568403	-8.99158798	-2.82962125	-13.53198454	-7.37001779	-11.26178626	6.25117176	-0.23510896	1.06214719	-2.82962125	1.38646122	-4.45119144
3.98097351	21.16961727	-22.61277771	-8.01864587	9.16999807	-9.31590202	-2.50530722	-13.85629858	-6.39707567	-10.93747222	7.54842790	0.41351912	1.06214719	-2.82962125	1.38646122	-4.12687741
4.30528755	20.84530324	-22.93709176	-8.34295991	8.84568403	-8.99158798	-2.18099318	-13.53198454	-6.72138971	-11.91041434	7.87274193	1.06214719	1.06214719	-2.82962125	1.38646122	-4.45119144
3.65665948	20.19667517	-23.58571984	-9.31590202	8.52137000	-8.66727394	-2.82962125	-13.53198454	-6.39707567	-11.26178626	9.49431210	2.68371737	1.71077526	-2.82962125	1.71077526	-4.12687741
4.30528755	19.87236114	-23.91003389	-9.64021606	8.52137000	-9.31590202	-1.85667914	-13.53198454	-6.39707567	-11.26178626	9.81862614	3.00803141	1.71077526	-2.82962125	2.03508930	-4.12687741
4.62960158	19.54804711	-24.23434793	-10.28884414	8.52137000	-9.31590202	-1.85667914	-13.53198454	-6.72138971	-12.23472838	10.46725420	3.65665948	1.06214719	-2.82962125	1.71077526	-5.09981952
4.62960158	19.22373308	-24.55866197	-10.28884414	8.84568403	-8.66727394	-2.18099318	-13.53198454	-7.04570375	-12.55904242	10.46725420	3.33234544	0.73783315	-3.47824933	1.38646122	-5.42413356
4.30528755	18.57510502	-24.55866197	-11.26178626	8.19705597	-8.99158798	-2.18099318	-13.20767050	-6.72138971	-12.23472838	11.11588227	4.30528755	1.71077526	-2.82962125	1.71077526	-5.09981952
5.27822965	19.22373308	-24.55866197	-11.58610030	8.84568403	-8.66727394	-1.85667914	-12.88335646	-7.37001779	-13.53198454	11.11588227	4.30528755	1.06214719	-3.47824933	1.38646122	-5.42413356
5.27822965	19.22373308	-23.91003389	-11.58610030	8.84568403	-8.66727394	-1.85667914	-13.53198454	-7.04570375	-13.85629858	11.11588227	3.98097351	1.38646122	-3.80256337	1.71077526	-5.74844760
4.95391562	18.89941905	-24.23434793	-12.55904242	7.87274193	-8.99158798	-2.18099318	-13.20767050	-7.04570375	-13.20767050	12.08882437	4.62960158	1.71077526	-3.47824933	2.03508930	-5.09981952
5.27822965	19.22373308	-24.55866197	-12.88335646	8.19705597	-8.99158798	-1.85667914	-13.85629858	-6.72138971	-13.20767050	12.73745244	4.95391562	2.03508930	-2.50530722	2.35940333	-5.09981952
5.92685772	19.22373308	-24.88297602	-13.20767050	8.19705597	-8.66727394	-2.18099318	-13.53198454	-7.69433183	-12.88335646	12.08882437	4.30528755	2.03508930	-2.82962125	2.35940333	-5.42413356
4.95391562	18.57510502	-25.20729006	-13.85629858	8.19705597	-8.99158798	-1.85667914	-13.53198454	-6.72138971	-12.55904242	13.06176647	4.95391562	1.71077526	-2.50530722	2.35940333	-5.09981952
4.95391562	19.54804711	-25.53160411	-14.18061262	8.19705597	-9.31590202	-1.85667914	-13.20767050	-7.04570375	-12.55904242	12.73745244	4.95391562	1.38646122	-2.50530722	2.35940333	-5.09981952
4.62960158	19.22373308	-25.85591815	-13.85629858	8.52137000	-9.31590202	-1.85667914	-13.20767050	-8.01864587	-12.88335646	12.41313841	4.95391562	1.71077526	-2.82962125	1.38646122	-5.42413356
4.62960158	19.87236114	-25.53160411	-13.53198454	8.52137000	-8.66727394	-1.53236511	-13.85629858	-7.69433183	-12.55904242	11.44019631	4.30528755	1.38646122	-3.47824933	0.73783315	-5.74844760
4.30528755	20.19667517	-25.20729006	-13.53198454	8.84568403	-9.64021606	-1.53236511	-13.53198454	-7.37001779	-11.91041434	11.76451034	3.65665948	1.71077526	-2.82962125	1.38646122	-5.09981952
3.65665948	20.84530324	-25.53160411	-12.88335646	8.52137000	-9.31590202	-1.85667914	-13.53198454	-8.01864587	-12.23472838	10.46725420	2.68371737	0.73783315	-3.80256337	0.41351912	-4.77550548
3.33234544	20.84530324	-24.55866197	-12.88335646	8.52137000	-9.31590202	-2.18099318	-13.20767050	-7.69433183	-11.91041434	9.49431210	2.35940333	0.08920508	-3.47824933	0.41351912	-4.77550548
3.00803141	20.84530324	-24.55866197	-12.55904242	8.84568403	-9.31590202	-2.82962125	-13.53198454	-7.04570375	-11.26178626	9.81862614	2.03508930	0.73783315	-3.47824933	0.73783315	-4.12687741
3.00803141	21.16961727	-24.55866197	-12.23472838	8.84568403	-9.64021606	-2.82962125	-13.85629858	-6.72138971	-10.93747222	9.16999807	1.71077526	0.73783315	-3.80256337	1.06214719	-4.12687741
3.33234544	21.49393130	-24.23434793	-11.26178626	9.16999807	-9.64021606	-2.50530722	-13.53198454	-6.72138971	-11.26178626	8.19705597	0.73783315	0.73783315	-3.47824933	0.73783315	-4.45119144
2.35940333	20.84530324	-23.91003389	-11.26178626	9.16999807	-10.28884414	-2.50530722	-13.85629858	-5.42413356	-9.96453010	8.52137000	1.06214719	1.71077526	-3.15393529	1.71077526	-4.12687741
2.35940333	21.49393130	-23.58571984	-10.61315818	9.16999807	-9.64021606	-2.82962125	-13.53198454	-4.77550548	-9.96453010	8.19705597	1.06214719	2.03508930	-2.82962125	1.38646122	-4.45119144
2.03508930	21.49393130	-22.61277771	-9.64021606	9.81862614	-9.96453010	-2.18099318	-14.18061262	-4.45119144	-9.96453010	7.22411386	0.41351912	1.71077526	-3.80256337	1.38646122	-4.45119144
2.03508930	22.14255936	-22.28846367	-8.99158798	10.14294017	-9.64021606	-2.82962125	-13.53198454	-4.12687741	-9.64021606	5.92685772	-0.23510896	1.71077526	-3.80256337	0.73783315	-4.12687741
1.06214719	21.81824533	-21.63983559	-8.01864587	9.81862614	-10.61315818	-3.15393529	-13.53198454	-3.15393529	-9.31590202	4.95391562	-0.55942299	1.71077526	-3.15393529	1.06214719	-3.47824933
0.73783315	22.79118742	-20.99120750	-6.72138971	10.14294017	-9.96453010	-2.50530722	-13.85629858	-3.15393529	-9.31590202	3.65665948	-1.85667914	0.73783315	-3.80256337	0.08920508	-3.80256337
0.41351912	23.11550145	-20.66689346	-5.42413356	10.14294017	-10.61315818	-3.15393529	-14.18061262	-2.82962125	-8.66727394	2.68371737	-2.50530722	0.73783315	-3.80256337	-0.23510896	-3.47824933
-0.23510896	23.11550145	-20.66689346	-4.77550548	10.14294017	-10.61315818	-3.47824933	-13.85629858	-1.85667914	-7.69433183	2.35940333	-2.82962125	1.06214719	-3.47824933	-0.23510896	-2.50530722
-0.55942299	23.43981548	-20.34257941	-3.80256337	10.14294017	-10.61315818	-3.47824933	-13.85629858	-1.85667914	-7.04570375	1.71077526	-2.82962125	0.73783315	-3.15393529	-0.23510896	-2.18099318
-0.88373703	23.11550145	-20.01826537	-2.50530722	10.14294017	-10.61315818	-4.12687741	-14.18061262	-1.85667914	-7.04570375	-0.23510896	-3.47824933	0.41351912	-3.47824933	-0.88373703	-2.18099318
-1.53236511	23.43981548	-19.69395133	-1.85667914	9.81862614	-10.61315818	-4.12687741	-14.18061262	-0.88373703	-6.39707567	0.41351912	-3.47824933	1.06214719	-3.15393529	-0.88373703	-1.85667914
-1.85667914	24.08844354	-19.04532325	-0.88373703	10.46725420	-10.93747222	-4.12687741	-13.85629858	-0.55942299	-6.39707567	-0.88373703	-3.80256337	1.06214719	-3.15393529	-0.23510896	-1.85667914
-1.85667914	23.76412951	-18.39669516	0.08920508	10.14294017	-10.61315818	-4.12687741	-13.85629858	-0.55942299	-6.39707567	-2.18099318	-5.09981952	1.06214719	-3.80256337	-1.20805107	-1.85667914
-1.85667914	23.76412951	-17.42375304	0.41351912	10.46725420	-10.61315818	-4.45119144	-14.18061262	-1.53236511	-6.72138971	-2.82962125	-6.39707567	1.06214719	-4.12687741	-0.88373703	-2.50530722
-2.82962125	23.76412951	-17.42375304	0.73783315	10.46725420	-10.61315818	-4.45119144	-13.85629858	-0.88373703	-6.07276163	-2.82962125	-6.39707567	1.06214719	-3.80256337	-0.88373703	-1.85667914
-2.50530722	24.73707160	-16.45081091	2.03508930	10.79156824	-10.61315818	-4.12687741	-13.85629858	-1.85667914	-6.39707567	-4.12687741	-7.69433183	0.73783315	-4.12687741	-0.55942299	-2.18099318
-2.82962125	25.06138563	-15.80218283	2.35940333	11.11588227	-10.61315818	-4.45119144	-13.53198454	-1.85667914	-6.72138971	-5.09981952	-8.66727394	0.73783315	-3.47824933	-0.23510896	-1.85667914
-2.50530722	25.71001369	-16.12649687	2.35940333	10.79156824	-10.28884414	-4.12687741	-14.18061262	-2.18099318	-6.72138971	-5.42413356	-8.66727394	0.08920508	-3.47824933	-0.23510896	-1.53236511
-3.15393529	26.35864175	-15.80218283	3.65665948	11.11588227	-10.61315818	-4.45119144	-14.50492666	-2.18099318	-6.72138971	-6.39707567	-9.31590202	0.41351912	-3.15393529	0.08920508	-1.53236511
-3.47824933	27.00726980	-15.47786879	4.30528755	10.79156824	-10.28884414	-4.77550548	-14.18061262	-3.47824933	-7.37001779	-7.37001779	-9.64021606	-0.23510896	-3.80256337	-0.23510896	-1.85667914
-3.80256337	27.33158383	-15.80218283	4.62960158	10.79156824	-10.28884414	-4.77550548	-14.50492666	-3.47824933	-7.04570375	-7.37001779	-9.96453010	0.41351912	-2.82962125	0.08920508	-0.88373703
-3.47824933	27.98021189	-15.15355475	4.62960158	10.46725420	-9.96453010	-4.77550548	-14.50492666	-3.80256337	-7.37001779	-7.69433183	-9.96453010	0.41351912	-3.15393529	0.41351912	-0.55942299
-3.47824933	28.30452592	-14.82924071	4.95391562	10.79156824	-9.96453010	-4.77550548	-13.85629858	-4.77550548	-7.69433183	-8.34295991	-11.26178626	-0.55942299	-3.47824933	0.08920508	-1.20805107
-3.47824933	28.30452592	-14.82924071	5.27822965	10.79156824	-9.96453010	-4.77550548	-13.85629858	-5.09981952	-8.01864587	-8.66727394	-11.58610030	-0.55942299	-3.47824933	0.08920508	-1.20805107
-3.47824933	28.30452592	-14.50492666	5.27822965	10.14294017	-9.64021606	-4.45119144	-13.85629858	-5.74844760	-8.34295991	-8.34295991	-11.58610030	-0.23510896	-3.47824933	0.41351912	-1.53236511
-3.47824933	28.30452592	-14.50492666	5.27822965	10.46725420	-9.31590202	-4.12687741	-13.85629858	-6.72138971	-8.66727394	-9.31590202	-12.23472838	-0.88373703	-3.80256337	0.08920508	-2.18099318
-2.82962125	28.30452592	-14.82924071	5.92685772	10.46725420	-9.64021606	-4.45119144	-13.85629858	-7.04570375	-9.31590202	-9.64021606	-11.58610030	-0.55942299	-3.15393529	0.41351912	-1.85667914
-2.18099318	27.65589786	-14.82924071	5.27822965	9.81862614	-9.96453010	-4.45119144	-14.18061262	-6.72138971	-9.31590202	-8.66727394	-11.58610030	0.08920508	-3.15393529	0.41351912	-1.53236511
-2.50530722	27.65589786	-15.15355475	5.27822965	10.14294017	-9.64021606	-4.45119144	-13.85629858	-7.04570375	-9.31590202	-8.34295991	-11.58610030	0.08920508	-2.82962125	1.06214719	-1.20805107
-2.18099318	27.33158383	-14.82924071	5.27822965	10.46725420	-9.64021606	-3.80256337	-14.18061262	-8.01864587	-10.28884414	-8.99158798	-11.91041434	-0.23510896	-2.82962125	1.38646122	-2.18099318
-2.18099318	27.33158383	-15.15355475	4.95391562	9.81862614	-8.99158798	-3.80256337	-14.18061262	-8.34295991	-9.96453010	-8.01864587	-10.93747222	-0.23510896	-2.18099318	2.03508930	-1.85667914
-1.85667914	27.00726980	-14.82924071	5.60254369	10.14294017	-8.99158798	-3.80256337	-14.18061262	-8.34295991	-10.61315818	-7.69433183	-10.28884414	-0.23510896	-2.50530722	2.03508930	-1.85667914
-1.20805107	27.33158383	-14.82924071	5.27822965	10.14294017	-8.99158798	-4.45119144	-14.18061262	-9.31590202	-11.58610030	-7.69433183	-10.61315818	-0.23510896	-3.15393529	1.71077526	-1.85667914
-0.88373703	27.00726980	-15.15355475	4.62960158	9.81862614	-8.66727394	-4.45119144	-13.53198454	-9.31590202	-11.58610030	-7.69433183	-10.28884414	-1.20805107	-3.15393529	1.71077526	-2.50530722
-0.55942299	26.03432772	-15.15355475	4.30528755	9.81862614	-8.34295991	-3.80256337	-13.85629858	-9.31590202	-11.91041434	-6.07276163	-9.96453010	-0.55942299	-2.50530722	2.03508930	-2.18099318
-0.23510896	26.03432772	-15.80218283	3.98097351	9.16999807	-8.66727394	-4.12687741	-13.53198454	-9.96453010	-12.88335646	-5.74844760	-9.31590202	-0.88373703	-3.15393529	1.38646122	-2.50530722
0.08920508	25.71001369	-15.80218283	3.33234544	9.49431210	-8.34295991	-3.80256337	-13.85629858	-9.64021606	-12.88335646	-4.77550548	-8.66727394	-0.88373703	-3.15393529	1.38646122	-3.15393529
0.41351912	25.71001369	-16.45081091	2.03508930	9.16999807	-8.34295991	-3.80256337	-14.18061262	-9.31590202	-12.23472838	-3.80256337	-7.37001779	-0.23510896	-3.15393529	1.71077526	-2.82962125
0.08920508	24.41275757	-17.09943899	1.71077526	8.52137000	-8.66727394	-3.47824933	-14.18061262	-8.99158798	-12.55904242	-2.18099318	-6.72138971	0.08920508	-2.82962125	2.35940333	-2.82962125
0.73783315	24.41275757	-17.74806708	1.38646122	8.84568403	-8.34295991	-3.15393529	-13.85629858	-8.99158798	-12.55904242	-2.50530722	-6.39707567	-0.55942299	-3.15393529	1.38646122	-2.82962125
0.41351912	24.08844354	-18.39669516	1.06214719	8.84568403	-8.34295991	-3.47824933	-14.18061262	-8.01864587	-11.91041434	-1.20805107	-5.09981952	0.08920508	-2.50530722	2.03508930	-2.50530722
1.06214719	23.43981548	-18.72100920	0.41351912	8.84568403	-7.69433183	-3.47824933	-13.85629858	-8.34295991	-12.23472838	-0.23510896	-4.45119144	0.08920508	-2.50530722	2.35940333	-2.50530722
1.38646122	24.08844354	-18.72100920	0.08920508	8.52137000	-7.69433183	-3.15393529	-13.53198454	-8.99158798	-12.55904242	0.08920508	-4.77550548	-0.23510896	-2.82962125	1.71077526	-2.82962125
2.03508930	23.43981548	-18.72100920	-0.88373703	8.84568403	-7.69433183	-3.47824933	-13.53198454	-9.31590202	-13.20767050	0.73783315	-4.12687741	0.08920508	-3.15393529	1.71077526	-3.47824933
2.35940333	23.11550145	-19.36963729	-1.53236511	8.52137000	-8.01864587	-3.15393529	-13.85629858	-8.99158798	-12.88335646	1.38646122	-3.47824933	0.08920508	-2.82962125	1.71077526	-3.47824933
2.68371737	23.11550145	-19.69395133	-2.50530722	8.19705597	-7.37001779	-3.15393529	-13.85629858	-9.31590202	-13.85629858	2.35940333	-3.15393529	-0.23510896	-3.47824933	2.03508930	-3.47824933
3.65665948	23.11550145	-20.34257941	-3.47824933	8.52137000	-8.01864587	-2.82962125	-13.53198454	-8.99158798	-13.85629858	3.33234544	-2.18099318	0.08920508	-3.15393529	2.03508930	-4.12687741
3.98097351	22.79118742	-20.66689346	-4.77550548	8.52137000	-7.69433183	-2.82962125	-13.85629858	-8.66727394	-13.53198454	4.30528755	-1.53236511	0.41351912	-2.18099318	2.35940333	-3.80256337
3.98097351	22.14255936	-21.31552154	-5.74844760	8.19705597	-8.01864587	-2.50530722	-13.85629858	-8.34295991	-12.88335646	5.60254369	-0.55942299	0.73783315	-2.82962125	2.68371737	-3.47824933
4.30528755	22.14255936	-22.28846367	-6.72138971	8.19705597	-8.34295991	-2.18099318	-13.53198454	-8.66727394	-13.20767050	5.92685772	-0.55942299	0.73783315	-2.50530722	2.03508930	-4.12687741
3.98097351	22.46687339	-22.61277771	-7.69433183	8.19705597	-8.34295991	-2.18099318	-13.85629858	-8.01864587	-12.88335646	7.22411386	0.08920508	1.38646122	-2.18099318	2.68371737	-3.80256337
3.98097351	22.46687339	-23.26140580	-8.34295991	8.19705597	-8.34295991	-2.18099318	-13.53198454	-8.34295991	-12.55904242	7.22411386	0.73783315	1.71077526	-1.85667914	2.35940333	-4.12687741
4.30528755	22.79118742	-23.26140580	-9.31590202	8.52137000	-8.34295991	-2.50530722	-13.85629858	-8.34295991	-12.55904242	7.87274193	0.08920508	1.06214719	-2.50530722	1.71077526	-4.12687741
4.30528755	22.46687339	-23.91003389	-9.64021606	8.84568403	-8.34295991	-2.18099318	-13.20767050	-8.34295991	-12.55904242	7.87274193	0.73783315	0.73783315	-2.82962125	1.71077526	-3.80256337
3.98097351	23.11550145	-23.58571984	-9.64021606	9.16999807	-8.34295991	-2.18099318	-13.53198454	-8.01864587	-12.23472838	8.19705597	1.06214719	0.73783315	-3.15393529	1.71077526	-3.47824933
4.62960158	22.79118742	-24.55866197	-10.28884414	8.84568403	-8.34295991	-1.85667914	-13.53198454	-8.01864587	-12.88335646	8.52137000	1.06214719	0.08920508	-3.47824933	1.38646122	-4.77550548
3.98097351	22.14255936	-24.88297602	-10.93747222	8.84568403	-8.99158798	-2.18099318	-13.20767050	-7.69433183	-12.55904242	8.52137000	1.06214719	0.41351912	-4.12687741	1.38646122	-4.12687741
4.62960158	22.46687339	-25.20729006	-12.23472838	8.84568403	-9.64021606	-2.50530722	-13.53198454	-6.72138971	-10.93747222	9.49431210	1.71077526	1.38646122	-3.47824933	1.38646122	-4.77550548
4.30528755	22.14255936	-24.88297602	-12.55904242	8.84568403	-9.64021606	-2.82962125	-13.53198454	-6.39707567	-10.93747222	10.14294017	2.35940333	1.06214719	-3.15393529	2.03508930	-4.12687741
4.30528755	21.81824533	-25.53160411	-13.20767050	8.84568403	-9.96453010	-2.50530722	-13.85629858	-5.74844760	-10.61315818	10.46725420	2.35940333	1.38646122	-3.15393529	1.71077526	-4.45119144
4.30528755	22.14255936	-25.85591815	-13.20767050	9.49431210	-10.61315818	-2.18099318	-13.85629858	-4.77550548	-9.64021606	11.11588227	3.00803141	2.03508930	-2.82962125	2.35940333	-4.12687741
3.65665948	21.81824533	-25.53160411	-13.20767050	9.49431210	-10.28884414	-2.50530722	-13.20767050	-4.45119144	-9.31590202	10.46725420	3.33234544	2.35940333	-2.82962125	2.35940333	-3.80256337
3.00803141	22.14255936	-26.18023219	-13.20767050	9.49431210	-9.96453010	-2.18099318	-13.85629858	-4.12687741	-9.64021606	10.14294017	3.65665948	1.71077526	-3.47824933	1.71077526	-4.12687741
3.00803141	21.81824533	-25.53160411	-13.20767050	9.49431210	-10.28884414	-2.50530722	-13.53198454	-3.15393529	-9.31590202	10.14294017	3.65665948	2.35940333	-4.12687741	1.38646122	-4.12687741
2.68371737	22.14255936	-26.18023219	-12.88335646	9.49431210	-10.28884414	-2.50530722	-13.53198454	-2.82962125	-8.66727394	10.46725420	3.65665948	2.35940333	-3.80256337	1.38646122	-3.47824933
3.00803141	21.81824533	-25.53160411	-12.55904242	9.81862614	-9.96453010	-2.50530722	-13.53198454	-2.82962125	-8.66727394	9.81862614	3.98097351	1.71077526	-4.12687741	0.41351912	-3.80256337
2.35940333	21.49393130	-25.53160411	-12.23472838	9.49431210	-9.96453010	-2.82962125	-13.20767050	-2.50530722	-8.34295991	9.49431210	3.98097351	1.71077526	-4.12687741	-0.23510896	-3.80256337
2.03508930	21.49393130	-25.53160411	-12.23472838	9.16999807	-9.96453010	-3.15393529	-13.53198454	-1.53236511	-7.37001779	9.81862614	3.98097351	2.35940333	-3.47824933	0.08920508	-3.47824933
1.38646122	20.84530324	-25.20729006	-11.91041434	9.16999807	-9.96453010	-3.15393529	-13.85629858	-0.55942299	-7.04570375	9.49431210	3.65665948	2.03508930	-3.47824933	-0.23510896	-3.15393529
2.03508930	21.16961727	-24.88297602	-11.58610030	9.49431210	-10.28884414	-2.82962125	-13.53198454	-0.55942299	-7.04570375	8.84568403	3.00803141	1.71077526	-4.12687741	-0.55942299	-3.15393529
1.38646122	20.84530324	-24.88297602	-10.93747222	9.16999807	-10.61315818	-3.15393529	-13.85629858	0.41351912	-6.07276163	8.84568403	3.33234544	2.68371737	-3.15393529	0.08920508	-3.15393529
1.06214719	20.52098920	-23.91003389	-10.28884414	9.16999807	-10.28884414	-3.15393529	-14.18061262	1.06214719	-6.07276163	8.52137000	3.33234544	2.35940333	-3.80256337	0.41351912	-2.50530722
0.73783315	21.16961727	-24.23434793	-10.28884414	9.81862614	-10.28884414	-3.47824933	-14.18061262	0.73783315	-6.07276163	7.54842790	2.35940333	2.35940333	-4.12687741	-0.55942299	-3.15393529
0.08920508	21.16961727	-23.58571984	-9.64021606	9.49431210	-10.28884414	-3.15393529	-13.53198454	1.06214719	-5.74844760	7.22411386	1.38646122	1.71077526	-4.45119144	-0.55942299	-3.15393529
0.08920508	21.16961727	-22.93709176	-8.99158798	9.49431210	-9.96453010	-3.47824933	-14.18061262	1.06214719	-5.42413356	6.57548579	1.71077526	2.35940333	-4.45119144	0.08920508	-2.18099318
-0.55942299	21.49393130	-22.61277771	-8.34295991	9.81862614	-9.96453010	-3.47824933	-13.85629858	0.41351912	-6.72138971	4.95391562	-0.23510896	1.38646122	-4.77550548	-0.55942299	-2.82962125
-0.55942299	21.81824533	-21.96414963	-6.72138971	9.81862614	-9.96453010	-3.47824933	-13.85629858	0.08920508	-6.72138971	3.98097351	-0.55942299	1.71077526	-4.45119144	-0.23510896	-3.15393529
-0.88373703	22.14255936	-21.96414963	-6.39707567	9.49431210	-9.31590202	-3.80256337	-13.53198454	0.08920508	-6.39707567	3.65665948	-0.88373703	2.03508930	-4.12687741	0.08920508	-2.18099318
-1.20805107	22.46687339	-21.63983559	-5.74844760	9.81862614	-9.31590202	-3.80256337	-14.18061262	0.08920508	-5.74844760	2.68371737	-1.53236511	1.71077526	-3.80256337	0.41351912	-2.18099318
-1.20805107	23.11550145	-20.99120750	-5.42413356	9.49431210	-9.64021606	-3.80256337	-14.18061262	-1.53236511	-7.04570375	1.71077526	-2.50530722	1.71077526	-4.12687741	0.08920508	-1.85667914
-1.85667914	23.43981548	-20.66689346	-5.09981952	9.81862614	-9.64021606	-4.12687741	-14.18061262	-1.53236511	-6.39707567	1.71077526	-2.50530722	2.03508930	-3.80256337	0.73783315	-1.53236511
-0.88373703	24.08844354	-20.01826537	-4.12687741	9.49431210	-9.64021606	-3.80256337	-13.85629858	-1.85667914	-6.72138971	0.73783315	-3.15393529	2.03508930	-3.15393529	0.73783315	-1.85667914
-0.88373703	24.41275757	-20.01826537	-3.47824933	9.81862614	-9.31590202	-3.80256337	-13.85629858	-3.47824933	-7.37001779	0.08920508	-4.45119144	1.38646122	-3.80256337	0.41351912	-1.53236511
-1.53236511	24.41275757	-19.36963729	-2.82962125	9.49431210	-8.99158798	-4.12687741	-14.18061262	-3.47824933	-7.69433183	-0.88373703	-5.09981952	0.73783315	-3.47824933	0.08920508	-1.85667914
-1.53236511	24.73707160	-19.36963729	-1.85667914	9.49431210	-9.31590202	-3.80256337	-14.18061262	-4.12687741	-8.34295991	-1.53236511	-5.09981952	0.41351912	-3.15393529	0.73783315	-1.53236511
-1.53236511	24.73707160	-19.04532325	-1.53236511	9.49431210	-9.31590202	-3.47824933	-13.85629858	-5.09981952	-8.34295991	-3.15393529	-6.39707567	-0.23510896	-3.80256337	0.41351912	-2.50530722
-1.53236511	25.06138563	-18.07238112	-0.55942299	9.49431210	-8.66727394	-3.47824933	-13.53198454	-5.42413356	-8.99158798	-3.80256337	-7.04570375	0.08920508	-3.47824933	0.08920508	-1.85667914
-1.20805107	25.06138563	-17.74806708	0.08920508	9.16999807	-8.99158798	-3.47824933	-13.85629858	-6.07276163	-9.31590202	-3.80256337	-7.37001779	0.41351912	-3.80256337	0.41351912	-1.53236511
-1.85667914	26.03432772	-17.09943899	1.06214719	9.16999807	-9.31590202	-3.80256337	-13.85629858	-6.07276163	-9.31590202	-4.12687741	-8.01864587	0.08920508	-3.15393529	1.06214719	-1.20805107
-1.53236511	26.35864175	-16.77512495	1.71077526	9.16999807	-8.34295991	-4.12687741	-14.18061262	-7.69433183	-10.28884414	-5.42413356	-8.66727394	-0.88373703	-3.47824933	0.73783315	-1.53236511
-0.88373703	26.35864175	-16.77512495	2.68371737	9.16999807	-8.34295991	-4.12687741	-13.85629858	-7.04570375	-9.64021606	-5.42413356	-8.66727394	0.08920508	-2.82962125	1.71077526	-1.20805107
-0.55942299	26.68295577	-15.80218283	3.33234544	9.16999807	-8.99158798	-4.12687741	-14.18061262	-7.04570375	-9.96453010	-5.74844760	-8.99158798	0.41351912	-2.50530722	1.71077526	-1.20805107
-0.88373703	27.00726980	-16.12649687	3.65665948	9.16999807	-8.66727394	-3.47824933	-14.50492666	-7.69433183	-10.61315818	-6.07276163	-9.31590202	-0.55942299	-2.82962125	0.73783315	-1.85667914
-0.88373703	26.68295577	-15.80218283	3.98097351	9.49431210	-8.34295991	-4.12687741	-13.85629858	-8.66727394	-11.58610030	-6.72138971	-8.99158798	-0.55942299	-2.82962125	1.06214719	-1.85667914
-0.88373703	27.00726980	-15.80218283	3.98097351	9.16999807	-8.34295991	-4.12687741	-13.85629858	-8.66727394	-11.26178626	-6.07276163	-8.99158798	-0.23510896	-2.82962125	1.38646122	-1.85667914
-0.55942299	27.00726980	-15.15355475	4.62960158	8.84568403	-8.01864587	-3.80256337	-13.85629858	-8.66727394	-12.88335646	-6.72138971	-9.64021606	-0.88373703	-3.15393529	0.41351912	-2.18099318
-0.55942299	27.33158383	-14.82924071	4.95391562	9.16999807	-8.01864587	-3.80256337	-13.85629858	-8.99158798	-12.55904242	-7.04570375	-9.64021606	-1.85667914	-2.82962125	1.06214719	-1.85667914
-0.55942299	26.68295577	-15.15355475	5.60254369	8.84568403	-8.01864587	-4.12687741	-14.18061262	-8.99158798	-12.23472838	-6.72138971	-9.31590202	-0.55942299	-2.50530722	1.06214719	-1.85667914
-0.55942299	26.68295577	-15.15355475	5.60254369	9.16999807	-8.01864587	-3.80256337	-14.50492666	-8.66727394	-12.23472838	-6.72138971	-9.31590202	-0.88373703	-2.50530722	1.06214719	-1.53236511
0.08920508	26.68295577	-14.82924071	5.92685772	8.84568403	-7.37001779	-4.12687741	-13.85629858	-10.28884414	-13.20767050	-7.37001779	-8.99158798	-1.53236511	-2.50530722	1.38646122	-1.20805107
-0.23510896	26.03432772	-15.15355475	5.60254369	8.84568403	-7.69433183	-4.12687741	-13.85629858	-9.64021606	-12.55904242	-6.39707567	-8.66727394	-0.88373703	-2.50530722	1.38646122	-1.53236511
-0.55942299	27.00726980	-14.82924071	5.92685772	8.52137000	-7.69433183	-3.80256337	-14.50492666	-8.99158798	-13.20767050	-6.39707567	-8.99158798	-0.23510896	-2.50530722	1.71077526	-1.53236511
-0.23510896	26.68295577	-14.82924071	6.25117176	8.52137000	-7.37001779	-3.80256337	-14.18061262	-9.31590202	-13.20767050	-6.72138971	-8.66727394	-0.88373703	-2.82962125	1.71077526	-2.18099318
0.08920508	26.68295577	-15.15355475	5.27822965	9.16999807	-8.01864587	-3.47824933	-14.18061262	-9.64021606	-14.18061262	-6.07276163	-8.99158798	-0.23510896	-3.15393529	1.38646122	-2.50530722
-0.23510896	26.68295577	-15.80218283	5.27822965	8.52137000	-7.69433183	-3.80256337	-13.85629858	-9.64021606	-13.85629858	-5.74844760	-8.34295991	-0.23510896	-2.82962125	1.71077526	-2.18099318
0.73783315	27.33158383	-15.80218283	4.95391562	9.16999807	-7.37001779	-3.47824933	-13.85629858	-10.61315818	-14.50492666	-6.39707567	-8.99158798	-1.20805107	-4.12687741	1.06214719	-2.82962125
0.41351912	27.00726980	-15.47786879	3.65665948	8.84568403	-7.37001779	-3.47824933	-13.85629858	-10.61315818	-14.50492666	-5.09981952	-8.66727394	-1.20805107	-3.47824933	1.38646122	-3.15393529
0.41351912	26.68295577	-16.12649687	3.33234544	8.52137000	-7.69433183	-3.47824933	-13.85629858	-10.61315818	-13.85629858	-4.45119144	-8.01864587	-0.88373703	-3.80256337	1.71077526	-2.50530722
0.73783315	26.03432772	-16.77512495	2.35940333	8.19705597	-7.69433183	-3.47824933	-14.18061262	-10.93747222	-13.53198454	-3.80256337	-8.01864587	-0.88373703	-3.15393529	2.35940333	-2.50530722
1.38646122	26.35864175	-16.77512495	2.03508930	8.52137000	-7.37001779	-3.15393529	-13.85629858	-11.26178626	-14.18061262	-3.80256337	-7.69433183	-0.88373703	-3.47824933	1.71077526	-2.82962125
1.71077526	26.68295577	-17.42375304	1.71077526	8.52137000	-7.69433183	-3.47824933	-13.53198454	-10.61315818	-13.20767050	-3.15393529	-6.72138971	0.08920508	-2.82962125	2.03508930	-2.18099318
1.38646122	26.68295577	-17.42375304	2.03508930	8.52137000	-8.34295991	-3.47824933	-13.85629858	-10.28884414	-13.20767050	-2.50530722	-6.72138971	-0.23510896	-2.82962125	2.03508930	-1.85667914
1.38646122	26.68295577	-17.74806708	0.73783315	8.52137000	-8.66727394	-3.47824933	-13.85629858	-10.61315818	-13.53198454	-2.50530722	-6.39707567	-0.88373703	-3.47824933	2.03508930	-2.18099318
1.71077526	27.00726980	-18.72100920	0.08920508	8.84568403	-8.01864587	-3.47824933	-13.85629858	-10.61315818	-13.53198454	-2.18099318	-6.39707567	-0.55942299	-4.12687741	1.38646122	-2.82962125
2.35940333	27.00726980	-19.36963729	-1.20805107	8.84568403	-8.66727394	-3.15393529	-13.85629858	-10.61315818	-12.88335646	-1.20805107	-5.42413356	-0.23510896	-3.47824933	1.71077526	-2.18099318
2.35940333	26.68295577	-19.04532325	-2.18099318	8.84568403	-8.66727394	-2.82962125	-13.53198454	-10.61315818	-13.85629858	-0.55942299	-5.42413356	-0.55942299	-3.80256337	1.06214719	-2.50530722
3.00803141	26.03432772	-19.36963729	-2.82962125	8.84568403	-8.66727394	-3.15393529	-13.53198454	-9.96453010	-13.53198454	0.41351912	-5.09981952	-0.55942299	-3.80256337	1.06214719	-3.47824933
2.68371737	25.38569966	-19.69395133	-3.80256337	8.84568403	-8.99158798	-3.15393529	-13.85629858	-8.99158798	-12.23472838	1.38646122	-4.12687741	0.08920508	-3.15393529	1.38646122	-2.82962125
2.35940333	25.06138563	-20.34257941	-4.45119144	8.84568403	-8.99158798	-3.15393529	-13.85629858	-7.69433183	-11.58610030	2.03508930	-3.15393529	0.73783315	-2.82962125	2.03508930	-2.82962125
2.35940333	25.06138563	-20.99120750	-5.09981952	8.84568403	-8.99158798	-2.50530722	-13.85629858	-8.01864587	-11.58610030	2.35940333	-3.47824933	1.06214719	-3.15393529	1.71077526	-3.15393529
2.03508930	24.73707160	-21.31552154	-6.39707567	8.52137000	-9.31590202	-3.47824933	-13.53198454	-7.04570375	-9.96453010	3.65665948	-2.18099318	1.38646122	-2.82962125	2.03508930	-2.82962125
2.35940333	24.41275757	-21.63983559	-6.72138971	8.84568403	-9.64021606	-2.50530722	-13.53198454	-6.39707567	-9.96453010	3.65665948	-1.53236511	1.38646122	-3.15393529	1.71077526	-2.82962125
2.35940333	24.08844354	-22.28846367	-6.72138971	9.16999807	-9.96453010	-2.82962125	-13.85629858	-6.07276163	-9.31590202	4.30528755	-1.53236511	0.73783315	-3.80256337	1.06214719	-2.82962125
2.35940333	23.76412951	-22.93709176	-7.37001779	9.49431210	-9.96453010	-3.15393529	-13.85629858	-6.39707567	-9.96453010	4.62960158	-0.88373703	0.41351912	-4.12687741	1.06214719	-2.82962125
2.35940333	23.11550145	-23.26140580	-7.69433183	8.84568403	-9.64021606	-2.82962125	-13.85629858	-4.77550548	-9.31590202	5.27822965	0.08920508	1.06214719	-3.80256337	1.38646122	-2.50530722
2.35940333	23.11550145	-23.58571984	-8.01864587	9.16999807	-9.96453010	-2.82962125	-13.53198454	-4.77550548	-9.64021606	5.60254369	0.08920508	0.73783315	-4.12687741	0.73783315	-3.15393529
2.35940333	22.79118742	-23.58571984	-8.66727394	9.16999807	-9.96453010	-3.15393529	-13.53198454	-3.47824933	-8.99158798	6.25117176	1.06214719	1.71077526	-4.77550548	0.73783315	-3.15393529
1.38646122	21.49393130	-24.23434793	-9.96453010	8.84568403	-9.64021606	-3.15393529	-13.85629858	-2.82962125	-8.01864587	7.22411386	2.35940333	1.71077526	-3.80256337	1.06214719	-3.15393529
1.06214719	20.84530324	-24.23434793	-9.96453010	8.84568403	-10.61315818	-2.82962125	-13.85629858	-1.53236511	-7.04570375	8.52137000	3.33234544	2.03508930	-4.12687741	1.06214719	-3.15393529
1.06214719	20.52098920	-23.91003389	-10.28884414	9.16999807	-10.28884414	-2.82962125	-13.53198454	-1.85667914	-7.37001779	7.87274193	3.00803141	1.38646122	-4.77550548	1.06214719	-3.15393529
0.73783315	20.19667517	-24.55866197	-10.93747222	8.52137000	-10.28884414	-3.15393529	-13.85629858	-0.55942299	-6.39707567	8.84568403	4.30528755	2.03508930	-4.45119144	1.06214719	-2.50530722
1.06214719	20.52098920	-25.20729006	-10.61315818	8.52137000	-10.28884414	-2.50530722	-13.53198454	0.08920508	-6.07276163	9.16999807	3.98097351	2.35940333	-4.45119144	1.38646122	-2.50530722
0.41351912	20.19667517	-25.20729006	-10.93747222	8.52137000	-10.28884414	-2.50530722	-14.18061262	-0.23510896	-6.07276163	8.84568403	4.30528755	2.03508930	-4.77550548	0.08920508	-2.82962125
0.73783315	19.87236114	-24.55866197	-10.93747222	8.84568403	-10.28884414	-2.82962125	-13.53198454	-0.23510896	-6.07276163	8.52137000	3.65665948	2.03508930	-5.42413356	0.08920508	-2.50530722
0.73783315	19.87236114	-24.88297602	-11.26178626	8.84568403	-10.28884414	-2.82962125	-13.85629858	0.41351912	-5.09981952	9.16999807	4.95391562	2.68371737	-4.77550548	-0.23510896	-2.18099318
1.38646122	20.19667517	-24.88297602	-11.26178626	8.84568403	-10.28884414	-2.50530722	-13.85629858	0.08920508	-6.39707567	8.84568403	3.98097351	2.03508930	-5.42413356	-0.55942299	-2.18099318
1.06214719	20.19667517	-24.55866197	-10.93747222	8.84568403	-9.96453010	-2.82962125	-13.85629858	0.08920508	-6.07276163	8.52137000	3.98097351	2.03508930	-5.09981952	-0.55942299	-2.18099318
0.73783315	20.19667517	-24.55866197	-10.93747222	8.52137000	-10.61315818	-2.82962125	-13.85629858	0.73783315	-6.07276163	8.84568403	4.30528755	2.35940333	-4.77550548	0.08920508	-1.85667914
1.06214719	19.87236114	-25.20729006	-11.58610030	8.84568403	-10.93747222	-2.82962125	-13.53198454	1.06214719	-5.42413356	9.16999807	3.33234544	2.35940333	-4.77550548	0.73783315	-1.85667914
1.06214719	20.19667517	-24.55866197	-11.58610030	8.84568403	-10.28884414	-3.15393529	-13.85629858	0.08920508	-6.07276163	8.84568403	3.33234544	2.03508930	-5.09981952	0.08920508	-2.50530722
0.41351912	19.87236114	-24.88297602	-12.23472838	8.52137000	-10.93747222	-3.15393529	-13.85629858	0.41351912	-5.42413356	9.49431210	3.33234544	3.00803141	-4.45119144	0.73783315	-2.50530722
0.08920508	20.19667517	-24.55866197	-11.58610030	8.52137000	-10.93747222	-2.82962125	-13.85629858	0.41351912	-5.42413356	8.84568403	3.65665948	2.35940333	-4.77550548	1.38646122	-2.18099318
0.08920508	20.52098920	-23.91003389	-11.58610030	8.52137000	-10.28884414	-2.82962125	-13.53198454	-0.55942299	-6.07276163	7.87274193	2.68371737	1.71077526	-5.09981952	0.73783315	-2.18099318
-0.55942299	20.84530324	-24.23434793	-10.61315818	8.52137000	-9.96453010	-2.82962125	-13.53198454	-1.20805107	-6.72138971	7.22411386	1.71077526	1.06214719	-5.09981952	0.08920508	-2.82962125
-0.55942299	21.49393130	-23.91003389	-9.96453010	8.52137000	-9.96453010	-3.15393529	-14.18061262	-1.20805107	-7.04570375	6.57548579	1.71077526	1.06214719	-4.45119144	0.41351912	-2.18099318
-0.23510896	21.49393130	-23.91003389	-9.31590202	8.52137000	-9.31590202	-2.82962125	-13.53198454	-2.18099318	-7.69433183	5.60254369	0.41351912	0.41351912	-5.42413356	0.41351912	-2.50530722
-0.55942299	21.49393130	-23.58571984	-8.34295991	8.52137000	-9.64021606	-2.82962125	-13.85629858	-2.50530722	-8.01864587	4.62960158	0.08920508	0.41351912	-5.09981952	0.73783315	-2.18099318
-0.88373703	21.81824533	-23.26140580	-8.66727394	8.19705597	-8.99158798	-3.15393529	-13.53198454	-3.15393529	-8.34295991	4.95391562	0.08920508	0.73783315	-5.09981952	0.73783315	-2.50530722
-0.55942299	21.49393130	-22.61277771	-8.34295991	7.87274193	-8.66727394	-3.15393529	-13.85629858	-2.82962125	-8.01864587	4.62960158	0.08920508	0.41351912	-4.12687741	1.06214719	-2.18099318
-0.55942299	21.16961727	-21.96414963	-7.37001779	8.19705597	-8.66727394	-2.50530722	-13.53198454	-4.45119144	-8.99158798	3.98097351	-0.88373703	0.08920508	-4.45119144	0.41351912	-2.18099318
-1.20805107	20.84530324	-21.63983559	-7.04570375	8.19705597	-8.34295991	-3.15393529	-14.18061262	-3.80256337	-8.99158798	3.98097351	-0.23510896	1.06214719	-4.12687741	1.06214719	-1.85667914
-0.55942299	21.49393130	-21.31552154	-6.72138971	8.19705597	-8.01864587	-3.15393529	-13.85629858	-3.80256337	-9.31590202	3.00803141	-0.88373703	1.06214719	-4.12687741	0.73783315	-2.18099318
-0.88373703	21.81824533	-20.34257941	-5.42413356	7.87274193	-7.69433183	-2.82962125	-13.53198454	-4.45119144	-9.96453010	2.35940333	-1.20805107	0.73783315	-4.77550548	1.06214719	-2.18099318
-0.88373703	22.46687339	-20.34257941	-4.45119144	7.87274193	-7.37001779	-2.82962125	-13.53198454	-5.42413356	-10.61315818	1.38646122	-2.18099318	0.08920508	-4.77550548	1.06214719	-2.50530722
-1.53236511	21.81824533	-20.66689346	-3.80256337	7.54842790	-7.69433183	-2.82962125	-13.85629858	-5.42413356	-10.28884414	1.38646122	-2.18099318	0.41351912	-4.45119144	1.38646122	-2.18099318
-1.20805107	22.79118742	-19.69395133	-2.82962125	8.19705597	-7.69433183	-2.82962125	-13.85629858	-6.72138971	-10.93747222	-0.23510896	-3.47824933	-0.23510896	-4.45119144	0.73783315	-1.85667914
-1.20805107	22.79118742	-19.04532325	-1.85667914	7.87274193	-7.69433183	-2.82962125	-13.85629858	-6.39707567	-11.26178626	-0.88373703	-4.12687741	-0.55942299	-4.12687741	0.73783315	-1.85667914
-1.53236511	22.14255936	-19.04532325	-1.20805107	7.54842790	-7.37001779	-3.15393529	-13.85629858	-6.39707567	-11.58610030	-0.88373703	-4.12687741	0.08920508	-3.47824933	1.06214719	-1.53236511
-1.53236511	22.46687339	-18.07238112	-0.23510896	7.54842790	-7.37001779	-3.15393529	-14.18061262	-6.39707567	-11.58610030	-1.20805107	-3.80256337	-0.23510896	-3.80256337	1.38646122	-2.18099318
-1.53236511	22.46687339	-18.07238112	0.73783315	7.54842790	-7.04570375	-3.47824933	-13.85629858	-7.69433183	-12.23472838	-2.50530722	-4.77550548	-0.88373703	-4.12687741	0.73783315	-2.82962125
-1.53236511	23.43981548	-17.42375304	1.06214719	7.22411386	-7.04570375	-3.47824933	-14.18061262	-7.37001779	-11.91041434	-2.18099318	-4.45119144	-0.55942299	-3.15393529	1.38646122	-1.85667914
-2.18099318	23.11550145	-16.45081091	1.38646122	7.22411386	-7.04570375	-3.47824933	-13.85629858	-7.69433183	-12.55904242	-2.82962125	-5.09981952	0.08920508	-3.47824933	1.38646122	-2.18099318
-1.20805107	22.79118742	-16.77512495	2.03508930	7.54842790	-6.72138971	-3.80256337	-13.85629858	-8.01864587	-12.88335646	-3.15393529	-6.07276163	0.08920508	-3.80256337	1.38646122	-2.50530722
-1.20805107	23.11550145	-16.45081091	2.35940333	7.22411386	-6.39707567	-3.80256337	-13.53198454	-8.34295991	-13.53198454	-4.12687741	-6.39707567	-0.23510896	-3.80256337	1.71077526	-2.50530722
-1.85667914	23.11550145	-16.45081091	2.68371737	7.54842790	-6.39707567	-3.47824933	-13.85629858	-8.34295991	-13.20767050	-3.80256337	-6.39707567	0.08920508	-3.47824933	1.71077526	-1.85667914
-1.85667914	23.43981548	-15.47786879	3.33234544	7.54842790	-6.39707567	-3.47824933	-13.20767050	-9.64021606	-13.53198454	-5.74844760	-7.04570375	-1.20805107	-3.80256337	1.38646122	-2.82962125
-0.88373703	23.43981548	-15.47786879	4.30528755	7.54842790	-6.07276163	-3.15393529	-13.85629858	-9.31590202	-14.18061262	-6.07276163	-7.37001779	-1.20805107	-4.12687741	1.38646122	-2.50530722
-1.53236511	23.76412951	-15.15355475	4.30528755	7.87274193	-6.39707567	-3.47824933	-13.85629858	-9.64021606	-13.85629858	-6.07276163	-7.37001779	-0.88373703	-3.80256337	2.03508930	-2.18099318
-1.53236511	23.76412951	-15.47786879	4.95391562	7.87274193	-6.72138971	-3.47824933	-14.18061262	-9.96453010	-13.85629858	-6.07276163	-8.34295991	-0.88373703	-3.15393529	2.03508930	-1.53236511
-1.20805107	24.41275757	-15.15355475	4.62960158	8.19705597	-6.72138971	-3.80256337	-13.85629858	-10.93747222	-13.85629858	-7.04570375	-9.31590202	-1.20805107	-3.15393529	2.03508930	-2.50530722
-0.88373703	24.73707160	-15.15355475	5.27822965	8.52137000	-7.04570375	-4.12687741	-14.18061262	-9.96453010	-13.53198454	-6.39707567	-8.66727394	-0.55942299	-3.15393529	2.68371737	-2.18099318
-0.88373703	25.06138563	-15.15355475	4.95391562	7.54842790	-6.72138971	-3.47824933	-14.18061262	-10.28884414	-13.53198454	-6.39707567	-8.99158798	-1.20805107	-3.15393529	2.68371737	-1.85667914
-1.20805107	25.06138563	-15.15355475	4.62960158	8.19705597	-7.04570375	-3.80256337	-13.85629858	-11.26178626	-13.53198454	-6.39707567	-9.64021606	-0.88373703	-3.15393529	2.35940333	-2.50530722
-0.23510896	25.38569966	-15.15355475	4.62960158	7.87274193	-6.72138971	-3.80256337	-13.53198454	-11.91041434	-14.18061262	-7.04570375	-9.64021606	-1.53236511	-3.47824933	2.03508930	-2.50530722
-0.88373703	25.71001369	-15.47786879	3.98097351	7.87274193	-7.04570375	-3.80256337	-13.53198454	-11.58610030	-13.85629858	-6.39707567	-9.64021606	-0.88373703	-3.15393529	2.03508930	-2.82962125
-0.55942299	26.03432772	-15.47786879	4.62960158	8.52137000	-7.04570375	-3.47824933	-13.85629858	-12.23472838	-14.50492666	-7.04570375	-9.96453010	-1.53236511	-3.47824933	1.71077526	-2.50530722
-0.23510896	25.71001369	-15.80218283	3.98097351	8.52137000	-7.37001779	-3.47824933	-13.85629858	-11.91041434	-13.53198454	-7.37001779	-9.96453010	-1.20805107	-3.80256337	2.03508930	-2.18099318
-0.55942299	25.71001369	-15.80218283	3.65665948	8.84568403	-7.69433183	-3.47824933	-13.85629858	-10.93747222	-12.55904242	-6.39707567	-9.31590202	-0.55942299	-3.15393529	2.03508930	-1.85667914
-0.55942299	25.71001369	-16.12649687	3.65665948	8.52137000	-8.34295991	-3.47824933	-14.50492666	-10.28884414	-12.23472838	-6.72138971	-9.64021606	-0.55942299	-2.82962125	2.35940333	-2.18099318
-0.88373703	25.71001369	-16.45081091	3.65665948	8.84568403	-8.01864587	-3.47824933	-13.85629858	-10.61315818	-12.23472838	-6.72138971	-9.96453010	-0.88373703	-3.15393529	2.03508930	-2.18099318
-0.88373703	25.38569966	-16.77512495	3.33234544	8.19705597	-8.01864587	-4.12687741	-14.18061262	-9.31590202	-11.26178626	-5.42413356	-8.66727394	-0.23510896	-2.50530722	2.35940333	-1.85667914
-0.88373703	25.06138563	-16.77512495	2.35940333	8.84568403	-8.01864587	-4.12687741	-13.85629858	-9.31590202	-10.61315818	-5.09981952	-8.01864587	-0.23510896	-2.18099318	2.35940333	-2.18099318
-1.53236511	25.38569966	-17.09943899	2.03508930	8.84568403	-8.01864587	-3.47824933	-13.85629858	-8.99158798	-10.93747222	-4.77550548	-8.99158798	-0.55942299	-2.82962125	2.03508930	-2.50530722
-0.55942299	25.06138563	-17.09943899	1.71077526	8.52137000	-8.01864587	-3.80256337	-14.18061262	-8.99158798	-10.93747222	-4.45119144	-8.34295991	-0.55942299	-3.47824933	2.03508930	-2.82962125
-0.55942299	24.73707160	-17.09943899	0.73783315	8.84568403	-8.34295991	-3.80256337	-14.18061262	-8.01864587	-9.96453010	-2.82962125	-7.69433183	0.41351912	-2.82962125	2.03508930	-2.50530722
-0.23510896	25.38569966	-17.42375304	0.41351912	9.16999807	-8.99158798	-3.47824933	-13.85629858	-8.01864587	-9.96453010	-3.15393529	-7.04570375	-0.23510896	-4.12687741	1.06214719	-3.47824933
-0.88373703	24.08844354	-17.74806708	-0.23510896	8.84568403	-8.99158798	-3.80256337	-13.85629858	-7.37001779	-9.64021606	-2.82962125	-6.72138971	-0.23510896	-4.12687741	0.73783315	-3.47824933
-0.23510896	23.76412951	-18.72100920	-0.88373703	8.84568403	-9.31590202	-4.12687741	-13.85629858	-6.07276163	-8.34295991	-1.20805107	-5.42413356	-0.55942299	-3.47824933	0.41351912	-2.50530722
-0.23510896	23.43981548	-19.04532325	-1.20805107	8.84568403	-9.64021606	-3.47824933	-14.18061262	-4.77550548	-8.01864587	-0.55942299	-4.77550548	0.08920508	-3.47824933	0.41351912	-2.18099318
-0.23510896	23.11550145	-19.69395133	-1.53236511	8.84568403	-9.64021606	-3.47824933	-13.85629858	-4.77550548	-8.01864587	-0.55942299	-4.45119144	-0.23510896	-3.80256337	0.08920508	-2.18099318
-0.23510896	22.14255936	-20.01826537	-2.82962125	8.52137000	-9.64021606	-3.80256337	-13.85629858	-3.47824933	-6.39707567	0.73783315	-3.15393529	0.08920508	-3.47824933	0.73783315	-1.85667914
0.08920508	21.49393130	-20.01826537	-2.82962125	8.84568403	-9.31590202	-3.80256337	-13.85629858	-2.50530722	-6.07276163	1.38646122	-2.82962125	0.41351912	-3.47824933	0.08920508	-1.85667914
-0.23510896	21.16961727	-20.34257941	-4.12687741	8.84568403	-8.99158798	-3.80256337	-13.85629858	-2.82962125	-6.72138971	1.38646122	-2.50530722	0.41351912	-3.47824933	0.08920508	-2.18099318
-0.23510896	21.16961727	-20.66689346	-3.80256337	8.84568403	-8.99158798	-3.47824933	-13.53198454	-2.50530722	-6.39707567	2.03508930	-2.18099318	0.41351912	-4.45119144	-0.23510896	-2.50530722
-0.55942299	20.84530324	-20.99120750	-5.09981952	8.84568403	-9.31590202	-3.47824933	-13.85629858	-1.53236511	-6.07276163	3.33234544	-1.53236511	1.06214719	-3.80256337	0.73783315	-2.18099318
0.08920508	20.19667517	-21.31552154	-5.42413356	8.52137000	-8.99158798	-3.47824933	-13.85629858	-2.18099318	-6.72138971	2.68371737	-0.88373703	0.08920508	-4.77550548	0.08920508	-3.15393529
0.41351912	20.19667517	-21.31552154	-6.72138971	8.52137000	-9.31590202	-3.15393529	-13.85629858	-1.53236511	-6.07276163	4.30528755	-0.55942299	0.73783315	-5.42413356	0.08920508	-3.15393529
0.41351912	20.19667517	-22.28846367	-7.37001779	8.52137000	-9.31590202	-3.15393529	-13.20767050	-0.88373703	-5.42413356	5.27822965	0.41351912	1.38646122	-4.77550548	0.41351912	-2.82962125
0.41351912	19.87236114	-22.61277771	-8.34295991	8.52137000	-9.31590202	-3.47824933	-13.53198454	-0.88373703	-5.42413356	5.92685772	1.38646122	1.71077526	-4.45119144	0.41351912	-2.50530722
0.41351912	20.19667517	-23.58571984	-8.99158798	8.52137000	-9.31590202	-2.82962125	-13.85629858	-0.88373703	-5.74844760	5.60254369	1.38646122	1.38646122	-4.45119144	0.08920508	-3.15393529
0.41351912	20.52098920	-23.58571984	-9.31590202	8.19705597	-9.64021606	-2.82962125	-13.85629858	-0.23510896	-5.42413356	6.89979983	1.71077526	1.71077526	-4.12687741	0.41351912	-2.82962125
1.06214719	19.54804711	-24.23434793	-10.28884414	8.52137000	-9.31590202	-2.82962125	-13.85629858	-0.55942299	-5.09981952	7.22411386	2.03508930	1.71077526	-4.45119144	0.08920508	-3.15393529
1.06214719	20.19667517	-23.91003389	-10.28884414	7.87274193	-8.99158798	-2.82962125	-13.85629858	-1.53236511	-6.07276163	7.22411386	2.03508930	1.06214719	-4.12687741	-0.23510896	-3.15393529
1.38646122	20.19667517	-24.23434793	-9.96453010	8.52137000	-8.66727394	-2.50530722	-13.53198454	-1.85667914	-6.72138971	7.22411386	1.71077526	1.06214719	-4.45119144	-0.55942299	-3.47824933
1.06214719	19.54804711	-24.55866197	-10.61315818	7.87274193	-8.66727394	-2.82962125	-13.85629858	-1.85667914	-6.07276163	7.87274193	2.35940333	1.38646122	-4.12687741	-0.23510896	-3.15393529
1.71077526	19.87236114	-23.91003389	-11.58610030	8.19705597	-8.99158798	-2.82962125	-13.53198454	-2.50530722	-7.04570375	7.54842790	2.03508930	0.73783315	-5.09981952	-0.23510896	-3.15393529
2.35940333	19.54804711	-23.91003389	-11.58610030	8.19705597	-8.99158798	-2.50530722	-13.85629858	-2.18099318	-7.37001779	8.19705597	1.71077526	1.71077526	-5.09981952	0.08920508	-3.15393529
2.35940333	18.89941905	-24.55866197	-11.91041434	7.54842790	-8.99158798	-2.82962125	-13.53198454	-2.18099318	-6.72138971	8.52137000	2.35940333	1.71077526	-4.12687741	0.08920508	-2.82962125
2.03508930	18.57510502	-24.55866197	-12.55904242	8.19705597	-8.66727394	-2.82962125	-13.85629858	-1.85667914	-7.04570375	8.84568403	2.68371737	1.71077526	-4.12687741	1.06214719	-3.15393529
1.71077526	19.22373308	-24.55866197	-12.55904242	8.19705597	-8.66727394	-2.50530722	-13.53198454	-2.82962125	-8.01864587	8.52137000	2.35940333	1.38646122	-4.45119144	0.41351912	-3.47824933
1.38646122	18.57510502	-24.88297602	-11.91041434	7.54842790	-8.34295991	-2.50530722	-13.85629858	-2.18099318	-7.69433183	9.49431210	3.33234544	1.71077526	-3.80256337	1.38646122	-3.80256337
2.03508930	18.57510502	-24.88297602	-11.91041434	7.87274193	-8.34295991	-2.18099318	-13.85629858	-2.18099318	-8.01864587	9.49431210	3.00803141	2.03508930	-3.80256337	1.06214719	-3.80256337
2.03508930	18.25079099	-24.55866197	-11.58610030	7.54842790	-7.69433183	-2.18099318	-13.85629858	-2.82962125	-9.31590202	8.84568403	3.00803141	1.38646122	-4.12687741	0.73783315	-4.45119144
2.03508930	18.57510502	-23.91003389	-10.93747222	7.54842790	-7.37001779	-2.18099318	-13.53198454	-3.80256337	-9.64021606	8.84568403	2.68371737	1.06214719	-4.12687741	0.73783315	-4.45119144
1.71077526	18.25079099	-24.23434793	-10.93747222	7.22411386	-7.37001779	-1.85667914	-13.53198454	-3.80256337	-9.31590202	8.84568403	3.00803141	1.71077526	-3.47824933	1.38646122	-3.80256337
1.38646122	18.89941905	-23.58571984	-10.28884414	7.22411386	-7.04570375	-2.18099318	-13.85629858	-4.45119144	-10.28884414	7.54842790	2.03508930	0.41351912	-4.45119144	0.08920508	-4.12687741
2.03508930	17.60216292	-23.58571984	-9.64021606	7.22411386	-7.04570375	-2.50530722	-13.53198454	-4.45119144	-10.93747222	7.54842790	2.35940333	0.73783315	-4.12687741	-0.23510896	-3.80256337
1.71077526	17.27784889	-22.93709176	-8.99158798	6.89979983	-6.72138971	-2.18099318	-13.53198454	-3.80256337	-10.61315818	7.54842790	2.68371737	1.71077526	-3.80256337	0.41351912	-3.80256337
1.71077526	17.92647696	-23.26140580	-8.99158798	7.22411386	-7.37001779	-2.50530722	-13.53198454	-3.47824933	-10.28884414	7.22411386	2.35940333	1.38646122	-3.15393529	1.06214719	-3.47824933
1.71077526	17.92647696	-22.93709176	-8.66727394	6.89979983	-6.72138971	-2.18099318	-13.53198454	-4.45119144	-11.58610030	6.57548579	0.73783315	0.73783315	-3.80256337	0.41351912	-3.80256337
1.06214719	17.92647696	-22.93709176	-7.69433183	6.57548579	-6.72138971	-2.50530722	-13.85629858	-4.12687741	-10.61315818	6.89979983	1.38646122	1.38646122	-3.15393529	1.06214719	-3.47824933
0.41351912	17.92647696	-21.63983559	-7.04570375	6.57548579	-6.39707567	-2.50530722	-13.53198454	-4.45119144	-11.26178626	6.25117176	1.06214719	1.38646122	-3.15393529	1.06214719	-3.15393529
0.73783315	18.57510502	-21.63983559	-6.39707567	6.89979983	-6.39707567	-2.18099318	-13.53198454	-5.42413356	-12.23472838	5.27822965	0.73783315	0.41351912	-3.47824933	1.06214719	-3.80256337
0.41351912	18.57510502	-20.99120750	-5.42413356	6.89979983	-6.39707567	-2.18099318	-13.53198454	-6.39707567	-12.23472838	4.30528755	-0.23510896	0.41351912	-3.47824933	0.73783315	-3.47824933
-0.23510896	19.22373308	-20.66689346	-5.09981952	7.22411386	-5.74844760	-2.50530722	-13.85629858	-6.39707567	-12.55904242	3.98097351	-0.55942299	0.73783315	-3.15393529	1.06214719	-3.47824933
0.41351912	19.22373308	-20.34257941	-4.12687741	6.89979983	-5.74844760	-2.50530722	-13.53198454	-7.37001779	-13.53198454	2.68371737	-1.53236511	-0.55942299	-3.80256337	1.38646122	-3.47824933
0.73783315	19.22373308	-19.36963729	-3.80256337	7.22411386	-5.74844760	-2.82962125	-13.53198454	-7.04570375	-13.53198454	2.03508930	-2.18099318	-0.55942299	-3.80256337	1.06214719	-3.47824933
0.41351912	19.87236114	-19.04532325	-3.15393529	6.57548579	-5.42413356	-2.82962125	-13.85629858	-7.04570375	-12.88335646	1.71077526	-2.18099318	0.08920508	-3.47824933	1.71077526	-3.15393529
0.08920508	20.19667517	-19.04532325	-2.82962125	6.57548579	-6.07276163	-3.15393529	-13.85629858	-7.37001779	-13.20767050	1.06214719	-2.50530722	0.08920508	-2.50530722	1.71077526	-2.50530722
0.08920508	20.52098920	-18.39669516	-2.50530722	6.89979983	-6.07276163	-3.15393529	-13.53198454	-8.34295991	-13.85629858	0.41351912	-3.15393529	0.08920508	-3.15393529	1.06214719	-3.15393529
-0.23510896	20.84530324	-18.39669516	-1.85667914	6.89979983	-5.74844760	-3.15393529	-14.18061262	-8.01864587	-13.20767050	0.08920508	-3.47824933	0.73783315	-2.82962125	2.03508930	-2.82962125
-0.23510896	21.81824533	-17.74806708	-1.20805107	6.57548579	-6.07276163	-2.82962125	-13.85629858	-8.66727394	-13.53198454	-0.55942299	-4.45119144	0.41351912	-2.50530722	2.35940333	-2.82962125
0.08920508	22.79118742	-17.74806708	-0.23510896	7.22411386	-5.74844760	-2.82962125	-13.20767050	-8.99158798	-13.85629858	-1.53236511	-5.74844760	-0.55942299	-2.50530722	2.03508930	-3.15393529
-0.23510896	23.11550145	-17.42375304	0.73783315	7.87274193	-5.74844760	-3.15393529	-13.53198454	-9.64021606	-13.85629858	-3.15393529	-6.39707567	-0.55942299	-2.82962125	1.71077526	-3.47824933
-0.23510896	23.11550145	-17.42375304	0.73783315	7.87274193	-6.07276163	-3.15393529	-13.85629858	-9.31590202	-12.88335646	-3.47824933	-7.37001779	-0.55942299	-2.82962125	1.71077526	-2.82962125
-0.88373703	23.76412951	-17.09943899	1.38646122	7.87274193	-6.07276163	-3.15393529	-13.53198454	-9.96453010	-13.85629858	-4.77550548	-7.69433183	-1.53236511	-3.47824933	1.38646122	-3.80256337
-0.55942299	24.08844354	-16.45081091	2.03508930	7.54842790	-5.74844760	-3.47824933	-13.53198454	-9.64021606	-13.53198454	-5.42413356	-8.34295991	-1.20805107	-3.15393529	1.38646122	-3.47824933
-1.20805107	24.08844354	-16.45081091	2.68371737	7.54842790	-6.07276163	-3.80256337	-13.85629858	-9.31590202	-12.88335646	-5.42413356	-8.66727394	-0.55942299	-2.82962125	1.71077526	-3.15393529
-1.53236511	24.41275757	-16.12649687	2.68371737	7.54842790	-6.72138971	-3.47824933	-14.50492666	-8.99158798	-12.55904242	-5.42413356	-8.66727394	-0.88373703	-2.50530722	1.71077526	-2.82962125
-1.53236511	24.73707160	-15.80218283	3.00803141	7.87274193	-6.07276163	-3.47824933	-13.85629858	-9.64021606	-12.55904242	-6.72138971	-9.31590202	-1.20805107	-2.82962125	1.38646122	-2.82962125
-1.85667914	24.41275757	-16.12649687	3.33234544	7.54842790	-6.72138971	-3.47824933	-13.85629858	-8.99158798	-11.91041434	-5.74844760	-9.31590202	-0.55942299	-2.18099318	2.03508930	-2.18099318
-1.53236511	24.73707160	-15.47786879	3.98097351	8.52137000	-6.72138971	-3.80256337	-13.85629858	-8.66727394	-11.58610030	-6.72138971	-9.31590202	-0.55942299	-2.18099318	2.35940333	-2.82962125
-1.53236511	25.06138563	-15.15355475	4.30528755	7.87274193	-6.39707567	-4.12687741	-14.18061262	-8.34295991	-11.91041434	-7.04570375	-9.31590202	-0.23510896	-3.15393529	1.71077526	-2.82962125
-1.53236511	24.73707160	-15.15355475	4.62960158	8.19705597	-7.04570375	-4.12687741	-14.18061262	-8.01864587	-11.58610030	-7.37001779	-9.96453010	-1.20805107	-3.15393529	1.38646122	-3.15393529
-2.18099318	25.06138563	-15.15355475	4.30528755	8.19705597	-7.04570375	-3.80256337	-13.85629858	-7.37001779	-10.61315818	-6.72138971	-9.96453010	-0.23510896	-2.82962125	1.38646122	-2.50530722
-1.85667914	24.41275757	-15.47786879	4.62960158	8.52137000	-6.72138971	-3.80256337	-14.18061262	-8.01864587	-10.93747222	-7.37001779	-9.96453010	-1.85667914	-3.15393529	1.06214719	-3.15393529
-1.20805107	25.06138563	-14.82924071	4.30528755	8.52137000	-7.04570375	-3.80256337	-13.85629858	-7.04570375	-10.28884414	-7.37001779	-10.61315818	-0.88373703	-3.47824933	0.73783315	-2.82962125
-1.53236511	24.73707160	-15.15355475	3.98097351	8.84568403	-7.37001779	-4.12687741	-14.18061262	-6.72138971	-9.96453010	-7.04570375	-9.64021606	-0.23510896	-3.15393529	1.06214719	-2.50530722
-1.85667914	24.73707160	-15.47786879	4.30528755	8.84568403	-7.69433183	-4.12687741	-13.85629858	-5.74844760	-9.31590202	-6.39707567	-9.64021606	-0.23510896	-2.82962125	1.38646122	-1.85667914
-2.18099318	24.41275757	-15.80218283	4.62960158	8.52137000	-8.01864587	-4.12687741	-13.85629858	-6.07276163	-9.64021606	-7.04570375	-9.31590202	-0.88373703	-3.15393529	0.73783315	-2.18099318
-2.18099318	24.41275757	-15.47786879	4.30528755	9.16999807	-8.34295991	-4.12687741	-14.18061262	-5.09981952	-8.66727394	-6.39707567	-8.34295991	-0.23510896	-3.47824933	1.71077526	-1.53236511
-2.82962125	24.41275757	-15.80218283	4.30528755	8.52137000	-8.01864587	-4.45119144	-13.85629858	-4.77550548	-8.01864587	-6.72138971	-8.01864587	0.08920508	-2.82962125	1.38646122	-1.53236511
-2.82962125	24.41275757	-15.80218283	3.65665948	8.52137000	-7.69433183	-4.12687741	-13.53198454	-5.09981952	-8.01864587	-6.39707567	-8.01864587	0.08920508	-3.80256337	0.41351912	-2.18099318
-2.18099318	24.08844354	-15.80218283	3.33234544	8.52137000	-7.69433183	-4.45119144	-13.85629858	-4.77550548	-8.01864587	-6.07276163	-8.01864587	-0.23510896	-3.47824933	1.06214719	-2.50530722
-2.82962125	23.76412951	-16.45081091	2.68371737	8.19705597	-7.37001779	-4.12687741	-14.18061262	-3.80256337	-7.37001779	-5.42413356	-7.04570375	0.08920508	-3.47824933	1.38646122	-1.85667914
-2.18099318	23.76412951	-16.77512495	2.68371737	9.16999807	-7.69433183	-4.12687741	-13.85629858	-4.77550548	-8.34295991	-5.09981952	-7.37001779	-0.55942299	-3.80256337	0.41351912	-2.50530722
-2.18099318	23.11550145	-17.09943899	1.71077526	8.84568403	-7.69433183	-3.47824933	-13.85629858	-4.45119144	-7.69433183	-4.77550548	-7.04570375	-0.23510896	-3.47824933	0.08920508	-2.18099318
-2.50530722	22.79118742	-17.09943899	1.38646122	8.52137000	-8.01864587	-3.80256337	-13.85629858	-3.80256337	-7.37001779	-3.47824933	-6.39707567	0.08920508	-3.47824933	0.08920508	-1.85667914
-2.18099318	22.79118742	-17.74806708	0.41351912	8.84568403	-8.34295991	-3.47824933	-14.18061262	-3.15393529	-7.04570375	-3.15393529	-6.07276163	0.08920508	-3.47824933	0.08920508	-1.85667914
-1.53236511	22.46687339	-18.39669516	-0.55942299	8.52137000	-7.69433183	-3.47824933	-13.85629858	-4.12687741	-7.37001779	-2.82962125	-6.07276163	-0.23510896	-3.80256337	-0.23510896	-2.82962125
-1.53236511	22.46687339	-18.72100920	-1.20805107	8.52137000	-8.34295991	-3.80256337	-14.50492666	-3.15393529	-6.72138971	-1.20805107	-5.09981952	0.73783315	-3.47824933	0.41351912	-2.50530722
-0.88373703	22.79118742	-19.04532325	-1.53236511	8.52137000	-8.01864587	-3.80256337	-14.18061262	-3.15393529	-6.72138971	-0.88373703	-4.45119144	0.73783315	-3.15393529	0.41351912	-2.82962125
-0.23510896	23.11550145	-19.36963729	-2.50530722	8.19705597	-8.01864587	-3.47824933	-13.85629858	-3.80256337	-7.37001779	-0.55942299	-4.45119144	-0.23510896	-3.80256337	-0.23510896	-2.82962125
-0.23510896	22.46687339	-19.69395133	-2.82962125	8.52137000	-7.69433183	-3.47824933	-13.53198454	-4.12687741	-7.69433183	0.08920508	-4.77550548	-0.23510896	-3.80256337	-0.23510896	-3.15393529
0.08920508	22.14255936	-20.34257941	-4.12687741	8.19705597	-7.37001779	-3.47824933	-13.85629858	-3.15393529	-7.37001779	1.06214719	-3.80256337	0.41351912	-3.47824933	0.41351912	-3.15393529
-0.23510896	22.14255936	-20.66689346	-4.77550548	8.52137000	-7.37001779	-2.82962125	-13.53198454	-4.12687741	-8.01864587	1.38646122	-4.12687741	-0.23510896	-4.45119144	-0.23510896	-3.80256337
0.08920508	22.14255936	-20.34257941	-5.42413356	8.52137000	-7.69433183	-3.47824933	-13.53198454	-4.45119144	-8.01864587	2.35940333	-3.47824933	-0.23510896	-4.12687741	0.08920508	-3.47824933
0.08920508	21.81824533	-20.99120750	-6.39707567	8.19705597	-8.01864587	-3.15393529	-13.85629858	-4.12687741	-7.69433183	3.00803141	-2.18099318	0.41351912	-4.12687741	-0.23510896	-3.47824933
0.41351912	21.49393130	-21.63983559	-6.72138971	8.84568403	-7.69433183	-2.82962125	-14.18061262	-3.15393529	-7.37001779	4.30528755	-1.20805107	0.73783315	-4.12687741	0.41351912	-3.47824933
1.06214719	22.14255936	-22.28846367	-7.69433183	8.19705597	-7.69433183	-3.15393529	-13.85629858	-4.45119144	-8.34295991	4.30528755	-1.53236511	0.73783315	-4.77550548	-0.23510896	-3.80256337
1.06214719	21.49393130	-22.61277771	-8.01864587	7.87274193	-8.01864587	-2.82962125	-13.85629858	-3.80256337	-7.37001779	5.60254369	-0.23510896	1.38646122	-3.80256337	0.41351912	-3.15393529
1.06214719	21.81824533	-22.61277771	-8.34295991	7.87274193	-7.69433183	-2.50530722	-13.85629858	-3.47824933	-7.37001779	5.92685772	0.08920508	1.38646122	-3.80256337	0.73783315	-3.47824933
2.03508930	21.49393130	-22.93709176	-8.99158798	8.19705597	-8.01864587	-2.82962125	-13.85629858	-3.80256337	-8.34295991	6.25117176	0.41351912	1.38646122	-4.12687741	0.73783315	-3.80256337
2.03508930	21.16961727	-23.26140580	-9.31590202	8.19705597	-8.01864587	-2.18099318	-13.53198454	-4.45119144	-8.99158798	6.57548579	0.41351912	1.06214719	-4.12687741	0.08920508	-3.80256337
1.71077526	20.52098920	-23.26140580	-9.96453010	7.87274193	-8.01864587	-2.82962125	-13.53198454	-3.80256337	-8.99158798	7.87274193	1.38646122	1.38646122	-3.47824933	0.08920508	-3.80256337
2.35940333	20.84530324	-23.58571984	-9.96453010	8.19705597	-7.69433183	-2.50530722	-13.20767050	-4.45119144	-9.96453010	7.87274193	1.38646122	0.73783315	-4.12687741	-0.23510896	-4.77550548
2.35940333	20.19667517	-23.58571984	-10.61315818	7.87274193	-7.69433183	-2.82962125	-13.85629858	-4.77550548	-9.96453010	7.87274193	2.03508930	1.06214719	-4.12687741	-0.23510896	-4.45119144
2.68371737	19.87236114	-24.23434793	-10.93747222	7.54842790	-7.69433183	-2.18099318	-13.53198454	-3.80256337	-9.96453010	9.16999807	3.65665948	2.03508930	-4.12687741	0.41351912	-4.45119144
2.03508930	19.54804711	-24.55866197	-10.93747222	7.54842790	-8.01864587	-2.50530722	-13.53198454	-3.47824933	-10.28884414	9.81862614	3.33234544	2.03508930	-3.47824933	0.41351912	-3.80256337
2.35940333	19.87236114	-24.23434793	-11.26178626	7.54842790	-8.01864587	-2.50530722	-13.53198454	-4.12687741	-10.61315818	9.16999807	2.68371737	1.38646122	-4.12687741	0.41351912	-4.45119144
2.03508930	19.22373308	-24.55866197	-11.58610030	7.54842790	-7.37001779	-2.50530722	-13.85629858	-3.47824933	-9.64021606	10.46725420	3.98097351	2.35940333	-3.47824933	1.06214719	-3.80256337
2.68371737	19.54804711	-24.23434793	-10.93747222	7.22411386	-7.69433183	-2.18099318	-13.53198454	-3.47824933	-10.28884414	10.14294017	4.30528755	1.71077526	-3.47824933	1.06214719	-3.80256337
3.00803141	19.54804711	-24.23434793	-11.26178626	7.54842790	-7.69433183	-1.85667914	-13.85629858	-4.12687741	-10.93747222	9.81862614	3.65665948	1.71077526	-3.80256337	0.73783315	-4.12687741
3.33234544	19.87236114	-24.23434793	-10.61315818	7.54842790	-7.37001779	-2.18099318	-13.20767050	-4.77550548	-11.58610030	9.16999807	3.65665948	1.06214719	-4.12687741	0.41351912	-4.45119144
2.68371737	19.54804711	-23.91003389	-10.61315818	6.89979983	-7.37001779	-1.85667914	-13.53198454	-4.77550548	-11.26178626	10.14294017	3.65665948	1.06214719	-3.47824933	1.38646122	-4.12687741
2.68371737	19.54804711	-24.55866197	-10.61315818	7.22411386	-7.37001779	-2.18099318	-13.20767050	-6.07276163	-11.91041434	9.16999807	2.68371737	0.08920508	-4.12687741	0.41351912	-4.45119144
3.00803141	19.54804711	-23.91003389	-10.61315818	7.22411386	-6.72138971	-2.18099318	-13.20767050	-6.07276163	-12.23472838	9.49431210	3.00803141	0.41351912	-4.12687741	0.08920508	-4.77550548
2.68371737	19.22373308	-23.91003389	-10.93747222	7.54842790	-7.04570375	-2.18099318	-12.88335646	-6.07276163	-12.23472838	9.16999807	3.98097351	1.38646122	-3.47824933	0.41351912	-4.77550548
2.35940333	19.87236114	-23.58571984	-10.61315818	6.89979983	-7.04570375	-2.50530722	-13.20767050	-6.07276163	-12.23472838	8.84568403	3.00803141	1.38646122	-3.80256337	1.06214719	-4.45119144
2.35940333	19.87236114	-23.26140580	-9.64021606	6.89979983	-7.04570375	-2.18099318	-13.53198454	-7.04570375	-12.88335646	8.19705597	2.68371737	1.06214719	-3.80256337	0.41351912	-4.45119144
2.03508930	19.87236114	-23.58571984	-9.96453010	6.89979983	-7.37001779	-2.18099318	-13.85629858	-6.39707567	-12.23472838	8.19705597	2.03508930	1.38646122	-3.47824933	1.38646122	-3.80256337
1.71077526	20.52098920	-22.93709176	-8.99158798	6.89979983	-7.37001779	-2.18099318	-13.53198454	-6.72138971	-11.91041434	7.87274193	2.03508930	1.38646122	-3.47824933	1.06214719	-4.12687741
1.38646122	20.84530324	-22.93709176	-8.66727394	7.22411386	-7.37001779	-1.85667914	-13.20767050	-7.04570375	-12.55904242	6.57548579	1.38646122	0.41351912	-3.47824933	0.41351912	-4.45119144
1.71077526	20.84530324	-22.28846367	-8.34295991	7.22411386	-6.72138971	-2.18099318	-13.20767050	-8.66727394	-12.88335646	5.27822965	0.41351912	0.41351912	-4.45119144	0.73783315	-4.45119144
1.06214719	20.84530324	-22.28846367	-7.37001779	6.89979983	-7.69433183	-2.18099318	-13.53198454	-7.69433183	-12.88335646	5.60254369	0.73783315	0.73783315	-3.80256337	1.06214719	-3.15393529
1.06214719	21.49393130	-21.63983559	-6.72138971	6.89979983	-6.72138971	-2.50530722	-13.53198454	-8.66727394	-12.88335646	3.65665948	-0.55942299	0.08920508	-4.45119144	0.73783315	-3.80256337
1.06214719	21.81824533	-21.31552154	-6.39707567	7.22411386	-6.72138971	-2.50530722	-13.53198454	-8.34295991	-13.20767050	3.33234544	-1.20805107	-0.55942299	-3.80256337	0.08920508	-3.80256337
0.73783315	21.81824533	-20.66689346	-5.42413356	6.89979983	-6.72138971	-2.82962125	-14.18061262	-8.34295991	-12.88335646	3.00803141	-1.20805107	0.41351912	-3.80256337	0.73783315	-3.80256337
-0.23510896	22.46687339	-20.66689346	-5.42413356	7.54842790	-6.72138971	-2.50530722	-14.18061262	-7.37001779	-11.91041434	2.68371737	-2.18099318	0.08920508	-3.47824933	1.06214719	-3.47824933
0.08920508	22.79118742	-20.34257941	-4.77550548	7.54842790	-6.72138971	-2.82962125	-13.53198454	-8.01864587	-12.55904242	1.38646122	-2.50530722	-0.55942299	-3.80256337	0.73783315	-4.12687741
-0.55942299	22.46687339	-20.01826537	-3.80256337	6.89979983	-7.04570375	-3.15393529	-13.85629858	-7.04570375	-11.58610030	1.06214719	-2.50530722	0.41351912	-2.82962125	1.06214719	-3.15393529
-0.88373703	23.43981548	-19.36963729	-3.47824933	7.54842790	-7.37001779	-3.15393529	-13.85629858	-6.72138971	-11.26178626	0.73783315	-2.82962125	0.08920508	-3.47824933	0.73783315	-2.82962125
-1.20805107	23.43981548	-19.36963729	-2.18099318	7.87274193	-7.69433183	-3.15393529	-14.18061262	-7.04570375	-11.26178626	-0.23510896	-4.12687741	0.08920508	-3.47824933	0.73783315	-3.47824933
-0.88373703	23.76412951	-18.72100920	-1.53236511	7.87274193	-7.37001779	-3.15393529	-13.85629858	-7.37001779	-11.26178626	-1.53236511	-4.77550548	-0.23510896	-4.12687741	0.41351912	-3.15393529
-1.20805107	23.76412951	-18.07238112	-0.88373703	7.87274193	-7.37001779	-3.15393529	-13.85629858	-6.72138971	-10.93747222	-1.53236511	-4.77550548	-0.23510896	-3.47824933	0.41351912	-2.18099318
-1.53236511	24.41275757	-17.74806708	-0.23510896	7.87274193	-7.37001779	-3.47824933	-13.53198454	-7.37001779	-11.26178626	-3.15393529	-5.74844760	-0.55942299	-3.80256337	0.73783315	-3.47824933
-1.53236511	24.73707160	-17.09943899	0.41351912	8.19705597	-7.69433183	-3.47824933	-14.18061262	-6.07276163	-10.28884414	-3.80256337	-6.39707567	-0.55942299	-3.47824933	0.73783315	-3.47824933
-2.18099318	24.73707160	-17.09943899	1.06214719	8.19705597	-8.01864587	-4.12687741	-13.85629858	-5.74844760	-9.96453010	-4.12687741	-6.72138971	-0.55942299	-3.47824933	1.06214719	-2.82962125
-2.18099318	24.73707160	-16.77512495	1.71077526	8.84568403	-8.01864587	-3.80256337	-14.18061262	-5.42413356	-9.31590202	-4.12687741	-6.72138971	-0.55942299	-3.15393529	1.06214719	-2.18099318
-1.85667914	25.38569966	-16.45081091	2.68371737	8.52137000	-7.69433183	-3.80256337	-14.18061262	-5.74844760	-9.64021606	-5.74844760	-7.37001779	-0.55942299	-3.80256337	0.73783315	-2.82962125
-2.82962125	25.06138563	-16.12649687	3.00803141	8.52137000	-8.01864587	-3.80256337	-14.18061262	-4.45119144	-8.66727394	-5.09981952	-7.69433183	0.41351912	-3.15393529	1.38646122	-1.85667914
-2.82962125	25.06138563	-15.80218283	3.00803141	8.84568403	-8.01864587	-4.12687741	-14.50492666	-4.12687741	-8.66727394	-5.42413356	-7.69433183	0.08920508	-3.15393529	1.06214719	-1.85667914
-3.47824933	25.06138563	-15.80218283	3.98097351	8.84568403	-8.34295991	-4.12687741	-14.18061262	-4.77550548	-8.66727394	-6.07276163	-8.66727394	-0.55942299	-3.80256337	1.38646122	-1.85667914
-3.47824933	25.38569966	-15.80218283	4.30528755	9.16999807	-8.34295991	-4.12687741	-13.85629858	-5.42413356	-8.66727394	-6.72138971	-8.99158798	-0.55942299	-3.47824933	0.08920508	-1.53236511
-3.80256337	25.71001369	-16.12649687	3.98097351	8.84568403	-8.34295991	-4.45119144	-14.50492666	-4.12687741	-8.01864587	-6.72138971	-8.99158798	-0.55942299	-2.82962125	0.73783315	-1.20805107
-3.15393529	25.71001369	-15.47786879	4.30528755	8.84568403	-7.69433183	-4.45119144	-13.53198454	-5.42413356	-8.66727394	-7.69433183	-9.31590202	-0.88373703	-3.47824933	0.08920508	-1.85667914
-2.82962125	26.03432772	-15.47786879	4.62960158	9.16999807	-7.69433183	-4.45119144	-13.85629858	-5.09981952	-8.66727394	-7.37001779	-9.31590202	-0.55942299	-3.47824933	0.08920508	-1.20805107
-3.15393529	25.71001369	-15.80218283	4.62960158	8.84568403	-8.66727394	-4.77550548	-14.18061262	-4.77550548	-8.34295991	-7.37001779	-9.64021606	-0.88373703	-2.82962125	-0.23510896	-0.88373703
-2.82962125	25.71001369	-15.47786879	4.95391562	9.49431210	-8.34295991	-4.45119144	-14.18061262	-4.12687741	-7.37001779	-7.04570375	-9.31590202	0.08920508	-2.82962125	-0.23510896	-1.53236511
-2.82962125	26.03432772	-15.15355475	4.62960158	9.16999807	-8.66727394	-4.12687741	-13.85629858	-5.42413356	-8.34295991	-8.34295991	-9.96453010	-0.55942299	-3.15393529	-0.88373703	-1.85667914
-3.15393529	26.03432772	-16.12649687	3.98097351	8.84568403	-8.99158798	-4.45119144	-14.50492666	-4.45119144	-7.04570375	-6.72138971	-9.64021606	0.08920508	-2.50530722	0.08920508	-1.53236511
-3.47824933	26.03432772	-15.80218283	4.30528755	8.84568403	-8.34295991	-4.12687741	-14.18061262	-4.45119144	-7.37001779	-6.72138971	-9.31590202	0.08920508	-2.50530722	0.73783315	-0.88373703
-2.82962125	26.03432772	-15.80218283	3.65665948	8.84568403	-8.34295991	-4.77550548	-14.18061262	-5.09981952	-8.01864587	-7.04570375	-9.96453010	-0.55942299	-3.47824933	0.41351912	-1.20805107
-2.18099318	26.03432772	-16.12649687	3.65665948	8.84568403	-8.34295991	-4.12687741	-14.18061262	-5.74844760	-8.34295991	-6.72138971	-9.96453010	-0.55942299	-3.47824933	0.08920508	-1.85667914
-2.18099318	25.71001369	-16.12649687	2.68371737	9.16999807	-8.66727394	-4.12687741	-14.18061262	-4.77550548	-8.01864587	-5.74844760	-9.31590202	-0.23510896	-3.15393529	0.73783315	-1.85667914
-2.18099318	26.35864175	-16.45081091	2.68371737	9.16999807	-8.34295991	-4.12687741	-13.85629858	-6.07276163	-8.66727394	-6.39707567	-9.31590202	-0.88373703	-3.80256337	0.08920508	-2.50530722
-1.53236511	25.38569966	-15.80218283	2.35940333	9.49431210	-8.34295991	-4.45119144	-14.18061262	-5.74844760	-8.99158798	-5.42413356	-8.99158798	-0.55942299	-4.12687741	0.08920508	-2.82962125
-2.18099318	25.38569966	-16.77512495	1.71077526	8.84568403	-8.66727394	-4.45119144	-14.18061262	-5.42413356	-8.66727394	-5.09981952	-8.66727394	0.08920508	-3.80256337	0.41351912	-2.50530722
-1.85667914	24.73707160	-17.09943899	1.06214719	8.84568403	-8.34295991	-4.12687741	-14.18061262	-5.09981952	-8.34295991	-3.80256337	-8.34295991	-0.23510896	-3.15393529	0.73783315	-1.53236511
-1.53236511	24.73707160	-17.42375304	0.73783315	8.84568403	-8.34295991	-3.80256337	-14.18061262	-6.72138971	-8.99158798	-3.80256337	-8.34295991	0.08920508	-3.80256337	0.73783315	-2.18099318
-1.20805107	24.41275757	-17.74806708	0.41351912	8.84568403	-8.34295991	-3.80256337	-14.18061262	-5.74844760	-8.34295991	-2.50530722	-7.37001779	0.41351912	-2.82962125	1.06214719	-1.53236511
-1.20805107	24.73707160	-18.07238112	-0.23510896	8.52137000	-8.34295991	-3.80256337	-13.85629858	-5.74844760	-8.66727394	-1.85667914	-6.39707567	0.73783315	-2.82962125	1.38646122	-1.20805107
-0.23510896	24.73707160	-18.39669516	-0.55942299	8.52137000	-8.34295991	-3.15393529	-14.18061262	-6.07276163	-8.99158798	-1.85667914	-5.74844760	0.41351912	-3.47824933	0.41351912	-2.50530722
-0.23510896	24.73707160	-18.72100920	-1.53236511	8.52137000	-8.01864587	-3.15393529	-14.18061262	-6.72138971	-8.99158798	-0.88373703	-6.07276163	0.08920508	-3.80256337	0.08920508	-2.18099318
-0.23510896	24.08844354	-19.04532325	-2.50530722	8.52137000	-8.01864587	-3.47824933	-13.85629858	-6.07276163	-9.31590202	-0.23510896	-4.77550548	0.41351912	-3.15393529	1.06214719	-2.18099318
0.41351912	23.76412951	-19.36963729	-2.82962125	8.52137000	-7.69433183	-3.15393529	-13.85629858	-6.72138971	-9.96453010	0.08920508	-4.12687741	-0.55942299	-4.45119144	0.41351912	-2.82962125
0.41351912	23.43981548	-20.01826537	-3.47824933	8.52137000	-8.01864587	-3.15393529	-13.85629858	-6.39707567	-9.96453010	1.06214719	-3.80256337	0.08920508	-3.80256337	0.73783315	-2.82962125
1.71077526	22.79118742	-20.34257941	-4.45119144	7.87274193	-7.69433183	-2.82962125	-13.53198454	-6.39707567	-9.96453010	2.03508930	-2.18099318	0.08920508	-3.80256337	1.38646122	-2.50530722
1.06214719	22.14255936	-20.99120750	-5.09981952	7.87274193	-8.01864587	-2.82962125	-13.85629858	-6.07276163	-10.28884414	3.00803141	-1.53236511	0.73783315	-3.15393529	1.71077526	-2.82962125
0.73783315	22.14255936	-21.31552154	-5.74844760	8.19705597	-7.69433183	-2.50530722	-13.53198454	-6.39707567	-10.61315818	3.33234544	-1.85667914	0.41351912	-3.47824933	0.41351912	-2.50530722
0.73783315	21.49393130	-21.63983559	-5.74844760	7.87274193	-7.37001779	-3.15393529	-13.85629858	-6.07276163	-10.61315818	4.95391562	-0.55942299	1.38646122	-3.15393529	1.71077526	-2.18099318
1.06214719	21.49393130	-21.96414963	-6.72138971	7.54842790	-7.04570375	-2.82962125	-13.85629858	-5.74844760	-10.28884414	5.27822965	0.08920508	1.38646122	-3.15393529	2.03508930	-2.18099318
1.71077526	21.16961727	-22.28846367	-7.04570375	7.87274193	-7.37001779	-2.50530722	-13.53198454	-6.07276163	-10.93747222	5.60254369	0.08920508	1.06214719	-3.47824933	1.71077526	-3.47824933
2.03508930	21.16961727	-22.61277771	-7.69433183	7.54842790	-7.04570375	-2.50530722	-13.85629858	-6.39707567	-11.26178626	6.25117176	0.41351912	0.41351912	-3.80256337	1.71077526	-3.47824933
2.35940333	20.84530324	-22.93709176	-8.34295991	7.54842790	-7.04570375	-2.18099318	-13.53198454	-6.72138971	-10.93747222	6.89979983	1.06214719	1.38646122	-3.47824933	1.71077526	-3.15393529
2.35940333	21.16961727	-23.26140580	-8.66727394	7.54842790	-7.37001779	-2.18099318	-13.53198454	-7.04570375	-12.23472838	7.22411386	0.73783315	0.41351912	-4.12687741	1.38646122	-3.80256337
2.68371737	21.49393130	-23.26140580	-8.99158798	7.87274193	-8.01864587	-2.50530722	-13.20767050	-6.39707567	-11.91041434	7.54842790	0.73783315	0.73783315	-4.77550548	1.38646122	-3.47824933
3.00803141	21.16961727	-23.58571984	-9.96453010	7.87274193	-7.69433183	-2.50530722	-13.20767050	-6.07276163	-12.23472838	8.52137000	2.03508930	0.73783315	-3.80256337	1.71077526	-3.47824933
3.65665948	20.84530324	-24.23434793	-10.28884414	7.87274193	-7.69433183	-2.18099318	-13.53198454	-6.39707567	-11.58610030	9.49431210	2.35940333	1.71077526	-3.47824933	1.71077526	-3.15393529
3.33234544	20.84530324	-24.23434793	-10.28884414	7.87274193	-7.37001779	-2.82962125	-13.53198454	-6.72138971	-12.23472838	8.84568403	2.03508930	1.06214719	-3.80256337	1.38646122	-4.45119144
3.33234544	21.16961727	-24.23434793	-10.93747222	7.54842790	-7.37001779	-2.18099318	-13.85629858	-5.74844760	-11.58610030	9.49431210	2.35940333	1.71077526	-3.47824933	2.35940333	-3.80256337
3.33234544	21.16961727	-24.23434793	-11.26178626	7.54842790	-7.37001779	-2.18099318	-13.85629858	-6.39707567	-11.58610030	9.49431210	3.00803141	1.71077526	-3.15393529	2.03508930	-3.47824933
3.33234544	21.16961727	-24.55866197	-10.93747222	7.54842790	-7.04570375	-2.18099318	-13.53198454	-6.39707567	-11.91041434	9.49431210	2.03508930	1.06214719	-3.47824933	1.38646122	-3.80256337
3.33234544	21.81824533	-24.55866197	-10.61315818	7.54842790	-7.04570375	-2.18099318	-13.20767050	-7.04570375	-11.91041434	8.84568403	2.35940333	1.06214719	-4.45119144	1.38646122	-3.80256337
3.33234544	21.16961727	-24.23434793	-11.91041434	7.54842790	-7.37001779	-1.85667914	-13.53198454	-6.72138971	-11.91041434	9.49431210	2.68371737	1.71077526	-3.80256337	2.03508930	-3.15393529
3.65665948	22.14255936	-24.55866197	-11.58610030	7.87274193	-7.04570375	-2.18099318	-13.20767050	-7.37001779	-12.23472838	8.52137000	2.03508930	0.73783315	-4.12687741	1.06214719	-4.12687741
3.33234544	22.46687339	-24.55866197	-11.58610030	8.19705597	-7.69433183	-1.85667914	-13.53198454	-6.72138971	-12.23472838	8.52137000	1.71077526	0.73783315	-4.45119144	1.06214719	-4.45119144
3.00803141	22.14255936	-24.55866197	-11.58610030	7.54842790	-8.01864587	-2.18099318	-13.85629858	-6.39707567	-11.58610030	8.84568403	2.35940333	1.06214719	-4.12687741	1.38646122	-3.80256337
3.00803141	21.81824533	-24.23434793	-11.26178626	7.87274193	-8.01864587	-2.82962125	-13.53198454	-5.42413356	-11.26178626	8.84568403	2.03508930	1.71077526	-3.47824933	1.71077526	-3.15393529
3.00803141	22.46687339	-24.23434793	-10.61315818	8.19705597	-7.69433183	-2.18099318	-13.53198454	-6.72138971	-11.58610030	7.87274193	1.71077526	1.38646122	-4.12687741	1.06214719	-3.15393529
2.35940333	21.81824533	-23.91003389	-10.61315818	8.19705597	-8.01864587	-2.18099318	-13.53198454	-5.42413356	-10.61315818	8.52137000	2.35940333	2.03508930	-2.82962125	2.03508930	-2.18099318
2.35940333	22.46687339	-23.91003389	-9.96453010	7.87274193	-8.34295991	-2.82962125	-13.85629858	-5.42413356	-10.28884414	7.87274193	2.35940333	1.71077526	-2.82962125	1.71077526	-2.82962125
2.35940333	22.46687339	-23.58571984	-9.31590202	8.19705597	-8.01864587	-2.50530722	-13.53198454	-5.42413356	-10.93747222	7.22411386	1.38646122	1.06214719	-3.47824933	0.73783315	-2.82962125
2.35940333	22.79118742	-23.58571984	-8.66727394	8.19705597	-8.01864587	-2.50530722	-13.85629858	-5.42413356	-10.93747222	5.92685772	0.08920508	0.73783315	-2.82962125	1.06214719	-3.15393529
1.71077526	22.46687339	-22.93709176	-8.99158798	8.19705597	-8.34295991	-2.82962125	-13.85629858	-4.45119144	-9.64021606	6.25117176	0.73783315	1.06214719	-3.47824933	1.71077526	-2.18099318
1.38646122	22.79118742	-22.61277771	-8.01864587	8.19705597	-8.34295991	-2.82962125	-13.85629858	-5.42413356	-10.28884414	4.30528755	-0.55942299	0.41351912	-4.45119144	0.73783315	-2.50530722
1.38646122	22.79118742	-21.96414963	-7.69433183	8.52137000	-8.34295991	-2.82962125	-13.53198454	-5.09981952	-10.28884414	4.30528755	-0.88373703	0.41351912	-4.45119144	0.41351912	-2.50530722
1.06214719	23.11550145	-22.28846367	-7.37001779	8.19705597	-8.34295991	-3.47824933	-13.53198454	-4.12687741	-9.64021606	3.98097351	-0.88373703	0.41351912	-3.47824933	0.73783315	-1.85667914
1.06214719	22.46687339	-21.63983559	-6.72138971	8.52137000	-8.66727394	-3.80256337	-13.85629858	-3.15393529	-9.31590202	3.98097351	-1.20805107	1.38646122	-3.47824933	1.06214719	-1.53236511
1.06214719	22.79118742	-20.99120750	-5.42413356	8.52137000	-8.66727394	-3.80256337	-13.85629858	-3.80256337	-9.64021606	2.68371737	-1.85667914	1.06214719	-3.80256337	0.73783315	-2.50530722
-0.23510896	22.79118742	-20.99120750	-5.09981952	8.19705597	-8.99158798	-3.80256337	-13.85629858	-3.15393529	-8.34295991	2.68371737	-2.18099318	1.71077526	-3.15393529	1.38646122	-1.85667914
-0.23510896	23.11550145	-20.34257941	-4.45119144	8.52137000	-8.34295991	-3.80256337	-13.85629858	-2.82962125	-8.34295991	1.71077526	-2.50530722	2.03508930	-3.15393529	1.06214719	-1.20805107
-0.23510896	23.43981548	-19.69395133	-3.80256337	8.84568403	-8.34295991	-3.47824933	-14.50492666	-3.15393529	-8.66727394	0.41351912	-3.47824933	1.06214719	-3.47824933	0.41351912	-1.53236511
-0.88373703	24.08844354	-19.69395133	-2.50530722	8.84568403	-8.66727394	-3.80256337	-13.85629858	-3.15393529	-8.34295991	-0.55942299	-4.45119144	0.41351912	-3.47824933	0.41351912	-1.85667914
-0.88373703	24.08844354	-19.36963729	-1.85667914	8.52137000	-8.34295991	-3.47824933	-14.18061262	-2.82962125	-8.34295991	-0.88373703	-4.77550548	1.06214719	-3.47824933	0.73783315	-1.53236511
-1.53236511	24.08844354	-18.72100920	-1.53236511	8.84568403	-8.34295991	-3.47824933	-13.85629858	-3.80256337	-8.66727394	-2.18099318	-5.74844760	-0.23510896	-4.12687741	0.41351912	-1.85667914
-1.53236511	24.41275757	-18.72100920	-0.55942299	8.84568403	-8.34295991	-3.47824933	-13.85629858	-3.80256337	-8.99158798	-2.82962125	-6.07276163	-0.23510896	-4.12687741	-0.23510896	-1.85667914
-1.53236511	24.41275757	-18.39669516	-0.55942299	8.52137000	-8.34295991	-4.45119144	-14.50492666	-3.15393529	-8.34295991	-2.82962125	-6.72138971	0.41351912	-3.80256337	0.41351912	-1.53236511
-1.53236511	24.73707160	-18.07238112	-0.23510896	8.84568403	-8.34295991	-3.47824933	-13.85629858	-3.15393529	-7.69433183	-3.15393529	-6.39707567	0.73783315	-3.47824933	0.73783315	-0.88373703
-2.50530722	25.06138563	-17.42375304	0.08920508	9.16999807	-8.66727394	-3.80256337	-14.50492666	-4.45119144	-8.34295991	-4.12687741	-8.01864587	0.08920508	-3.47824933	0.41351912	-1.20805107
-2.50530722	25.06138563	-17.09943899	0.41351912	8.52137000	-8.34295991	-4.12687741	-14.18061262	-3.47824933	-7.69433183	-3.47824933	-7.69433183	0.73783315	-2.82962125	1.06214719	-0.88373703
-2.50530722	25.38569966	-16.77512495	1.06214719	8.84568403	-8.66727394	-4.45119144	-14.82924071	-3.80256337	-7.37001779	-3.80256337	-8.01864587	0.73783315	-3.15393529	1.06214719	-0.55942299
-2.18099318	26.03432772	-16.77512495	1.38646122	8.52137000	-8.01864587	-3.80256337	-13.53198454	-4.77550548	-8.34295991	-4.77550548	-8.99158798	0.41351912	-3.47824933	0.41351912	-1.20805107
-2.18099318	25.71001369	-16.45081091	2.35940333	8.84568403	-8.34295991	-4.12687741	-14.18061262	-5.09981952	-8.66727394	-6.07276163	-9.31590202	-0.23510896	-3.47824933	0.41351912	-1.85667914
-2.82962125	26.03432772	-16.45081091	2.68371737	8.19705597	-7.69433183	-4.12687741	-14.18061262	-5.42413356	-8.01864587	-6.07276163	-9.64021606	0.41351912	-2.82962125	1.71077526	-1.53236511
-2.82962125	26.35864175	-16.12649687	2.68371737	8.52137000	-7.69433183	-4.12687741	-14.18061262	-5.74844760	-8.99158798	-7.04570375	-10.61315818	-0.23510896	-3.47824933	0.41351912	-1.53236511
-2.82962125	26.68295577	-16.12649687	3.33234544	8.84568403	-7.37001779	-3.80256337	-14.18061262	-6.07276163	-8.99158798	-7.37001779	-10.61315818	-0.23510896	-3.80256337	0.73783315	-0.88373703
-2.50530722	26.35864175	-15.80218283	3.65665948	8.19705597	-7.37001779	-4.45119144	-14.50492666	-5.42413356	-8.99158798	-7.04570375	-10.61315818	0.41351912	-3.15393529	1.06214719	-0.88373703
-2.82962125	26.35864175	-15.80218283	3.33234544	8.19705597	-6.72138971	-4.12687741	-14.18061262	-6.07276163	-8.66727394	-7.04570375	-9.96453010	-0.23510896	-3.15393529	1.38646122	-1.53236511
-2.50530722	26.35864175	-15.47786879	3.98097351	7.87274193	-6.72138971	-4.12687741	-14.50492666	-6.72138971	-9.64021606	-7.37001779	-10.61315818	0.08920508	-4.12687741	0.73783315	-1.53236511
-2.82962125	26.03432772	-15.80218283	3.65665948	7.87274193	-6.72138971	-4.12687741	-14.50492666	-6.39707567	-8.99158798	-6.72138971	-9.96453010	0.41351912	-3.15393529	2.03508930	-0.88373703
-2.82962125	26.03432772	-15.80218283	3.98097351	8.19705597	-6.39707567	-4.12687741	-14.18061262	-6.07276163	-8.99158798	-6.72138971	-9.31590202	0.41351912	-2.82962125	1.71077526	-1.20805107
-2.82962125	25.71001369	-15.80218283	3.65665948	8.19705597	-6.07276163	-4.12687741	-14.18061262	-7.04570375	-9.64021606	-7.04570375	-10.28884414	0.08920508	-3.80256337	1.71077526	-1.85667914
-2.50530722	26.03432772	-15.47786879	3.98097351	8.19705597	-5.42413356	-3.80256337	-14.18061262	-7.37001779	-9.64021606	-6.72138971	-9.96453010	-0.23510896	-3.80256337	1.06214719	-2.82962125
-3.15393529	25.71001369	-15.47786879	3.33234544	8.19705597	-5.74844760	-4.12687741	-14.50492666	-7.69433183	-9.31590202	-6.07276163	-9.64021606	0.08920508	-3.15393529	2.03508930	-1.53236511
-2.82962125	25.38569966	-16.12649687	3.00803141	7.87274193	-5.42413356	-3.80256337	-13.85629858	-8.01864587	-10.28884414	-6.39707567	-9.96453010	-0.88373703	-3.47824933	1.06214719	-2.82962125
-2.82962125	25.06138563	-16.12649687	2.68371737	7.54842790	-5.42413356	-3.80256337	-14.18061262	-8.34295991	-10.61315818	-5.42413356	-9.64021606	-0.23510896	-3.47824933	1.06214719	-2.50530722
-2.18099318	24.41275757	-16.45081091	2.68371737	7.87274193	-5.42413356	-3.47824933	-14.50492666	-7.69433183	-10.28884414	-5.42413356	-9.31590202	0.41351912	-3.47824933	1.71077526	-2.18099318
-2.18099318	23.43981548	-16.77512495	2.35940333	7.54842790	-5.74844760	-3.47824933	-14.50492666	-7.69433183	-10.61315818	-4.12687741	-8.66727394	0.41351912	-2.82962125	1.71077526	-2.18099318
-1.85667914	23.43981548	-16.77512495	2.35940333	7.22411386	-5.42413356	-3.47824933	-14.18061262	-8.34295991	-10.93747222	-4.45119144	-8.34295991	0.41351912	-2.82962125	1.71077526	-2.82962125
-1.53236511	23.43981548	-17.09943899	1.71077526	6.89979983	-5.42413356	-3.80256337	-14.18061262	-7.69433183	-9.96453010	-3.15393529	-7.04570375	1.06214719	-2.18099318	2.03508930	-1.53236511
-1.20805107	23.11550145	-17.42375304	1.06214719	7.22411386	-5.42413356	-3.80256337	-13.85629858	-7.37001779	-10.28884414	-2.50530722	-6.72138971	0.41351912	-2.18099318	2.03508930	-1.85667914
-1.20805107	23.11550145	-17.74806708	0.41351912	7.22411386	-5.09981952	-3.47824933	-13.85629858	-8.01864587	-10.93747222	-2.50530722	-6.72138971	0.73783315	-2.82962125	1.71077526	-2.82962125
-0.55942299	22.14255936	-17.74806708	0.41351912	6.89979983	-4.77550548	-3.15393529	-14.18061262	-8.34295991	-11.58610030	-1.85667914	-7.04570375	-0.23510896	-3.15393529	1.71077526	-2.82962125
-0.55942299	22.14255936	-18.07238112	-0.23510896	6.89979983	-5.09981952	-3.15393529	-13.53198454	-8.01864587	-11.58610030	-0.88373703	-6.39707567	1.06214719	-2.82962125	2.03508930	-2.18099318
-0.23510896	22.46687339	-18.39669516	-1.20805107	7.22411386	-4.77550548	-3.15393529	-13.53198454	-9.31590202	-11.58610030	-1.20805107	-6.07276163	0.41351912	-3.47824933	1.06214719	-2.82962125
-0.23510896	21.49393130	-18.39669516	-1.53236511	7.54842790	-5.42413356	-2.82962125	-13.85629858	-8.99158798	-11.91041434	-0.23510896	-5.74844760	0.41351912	-3.15393529	1.06214719	-3.15393529
-0.23510896	21.81824533	-19.04532325	-2.50530722	6.89979983	-5.09981952	-3.15393529	-13.85629858	-8.66727394	-11.58610030	0.41351912	-4.45119144	1.06214719	-2.82962125	2.03508930	-2.82962125
0.41351912	21.16961727	-19.69395133	-3.47824933	6.57548579	-5.42413356	-2.82962125	-13.85629858	-8.34295991	-11.58610030	1.71077526	-4.12687741	1.06214719	-2.50530722	2.35940333	-2.50530722
0.41351912	20.84530324	-20.34257941	-4.45119144	6.57548579	-5.09981952	-2.18099318	-13.85629858	-8.99158798	-11.91041434	1.71077526	-3.80256337	0.08920508	-3.47824933	2.03508930	-3.15393529
0.73783315	20.52098920	-20.01826537	-5.09981952	6.57548579	-5.42413356	-2.82962125	-13.85629858	-8.01864587	-11.58610030	3.33234544	-2.82962125	0.73783315	-2.82962125	2.35940333	-3.15393529
0.73783315	20.84530324	-21.31552154	-5.09981952	6.57548579	-5.42413356	-2.82962125	-13.85629858	-8.01864587	-10.93747222	3.98097351	-2.50530722	1.06214719	-3.15393529	3.00803141	-2.82962125
1.06214719	20.52098920	-20.99120750	-6.07276163	6.57548579	-4.45119144	-2.82962125	-13.85629858	-8.99158798	-11.26178626	3.65665948	-2.18099318	0.73783315	-3.15393529	2.35940333	-3.47824933
1.38646122	20.19667517	-21.31552154	-6.07276163	6.89979983	-5.42413356	-2.18099318	-13.85629858	-8.99158798	-11.58610030	3.98097351	-1.85667914	0.08920508	-2.82962125	2.03508930	-3.47824933
2.35940333	20.52098920	-22.28846367	-7.37001779	6.57548579	-5.09981952	-2.50530722	-13.85629858	-8.01864587	-11.58610030	5.27822965	-1.53236511	1.06214719	-2.82962125	2.03508930	-3.47824933
2.03508930	21.16961727	-21.96414963	-7.69433183	6.57548579	-5.42413356	-2.18099318	-13.53198454	-8.34295991	-11.58610030	4.62960158	-1.20805107	0.41351912	-3.47824933	1.06214719	-3.80256337
2.03508930	20.19667517	-21.96414963	-8.01864587	6.89979983	-5.09981952	-2.50530722	-13.85629858	-8.01864587	-11.58610030	5.60254369	-0.88373703	0.73783315	-3.80256337	1.38646122	-4.12687741
2.35940333	20.19667517	-22.93709176	-8.99158798	6.89979983	-5.74844760	-2.50530722	-13.85629858	-7.69433183	-11.26178626	6.25117176	-0.88373703	1.06214719	-3.47824933	1.71077526	-3.47824933
1.71077526	20.19667517	-23.26140580	-9.64021606	6.57548579	-6.39707567	-2.18099318	-13.85629858	-6.72138971	-10.61315818	7.22411386	0.08920508	1.06214719	-2.82962125	2.03508930	-2.82962125
2.03508930	20.19667517	-23.26140580	-10.28884414	6.57548579	-6.07276163	-2.50530722	-13.85629858	-6.72138971	-11.26178626	6.57548579	0.08920508	1.38646122	-3.80256337	2.03508930	-3.47824933
1.71077526	19.54804711	-23.91003389	-10.61315818	6.57548579	-6.39707567	-2.50530722	-13.53198454	-5.74844760	-9.96453010	8.19705597	0.73783315	1.71077526	-3.15393529	2.35940333	-3.47824933
1.38646122	19.54804711	-24.23434793	-10.61315818	6.57548579	-6.72138971	-2.50530722	-13.53198454	-5.42413356	-9.96453010	8.84568403	1.38646122	1.38646122	-3.15393529	2.03508930	-3.15393529
1.38646122	19.87236114	-23.91003389	-10.93747222	6.57548579	-6.39707567	-2.50530722	-13.53198454	-6.07276163	-9.64021606	8.19705597	1.06214719	1.38646122	-3.80256337	1.38646122	-2.82962125
1.06214719	20.19667517	-23.91003389	-10.61315818	7.54842790	-6.07276163	-2.18099318	-13.85629858	-5.42413356	-9.96453010	7.54842790	0.41351912	1.06214719	-4.12687741	1.06214719	-3.47824933
1.06214719	20.52098920	-23.91003389	-10.61315818	6.89979983	-6.72138971	-2.18099318	-13.53198454	-4.77550548	-9.31590202	8.52137000	1.38646122	1.38646122	-3.47824933	2.03508930	-3.15393529
1.38646122	20.52098920	-24.23434793	-10.93747222	7.22411386	-7.04570375	-2.18099318	-13.85629858	-5.42413356	-9.96453010	7.87274193	0.41351912	0.73783315	-3.80256337	0.73783315	-3.15393529
1.38646122	20.19667517	-24.23434793	-10.61315818	7.54842790	-7.37001779	-2.82962125	-13.53198454	-5.42413356	-9.31590202	7.87274193	0.73783315	1.38646122	-4.12687741	1.06214719	-3.47824933
0.41351912	20.19667517	-24.55866197	-10.93747222	7.54842790	-7.37001779	-2.82962125	-13.53198454	-4.45119144	-8.66727394	8.52137000	1.38646122	1.71077526	-4.12687741	0.73783315	-2.82962125
0.41351912	20.52098920	-24.88297602	-11.58610030	7.54842790	-7.69433183	-2.82962125	-14.18061262	-3.80256337	-8.01864587	8.19705597	1.71077526	1.71077526	-4.12687741	1.06214719	-3.15393529
0.41351912	20.52098920	-24.23434793	-10.93747222	7.54842790	-7.69433183	-2.50530722	-13.85629858	-3.80256337	-8.66727394	7.87274193	1.38646122	1.71077526	-4.12687741	0.73783315	-2.50530722
0.08920508	20.52098920	-23.91003389	-10.93747222	7.87274193	-7.37001779	-2.82962125	-13.53198454	-2.50530722	-7.69433183	8.19705597	2.35940333	2.03508930	-3.47824933	1.38646122	-2.50530722
-0.23510896	20.52098920	-24.23434793	-10.61315818	7.54842790	-7.37001779	-2.82962125	-13.53198454	-2.82962125	-7.69433183	7.87274193	2.03508930	2.03508930	-3.15393529	1.06214719	-2.18099318
0.41351912	20.19667517	-23.58571984	-10.28884414	7.54842790	-7.69433183	-2.82962125	-13.85629858	-3.15393529	-8.01864587	7.22411386	1.06214719	2.03508930	-4.45119144	0.41351912	-2.82962125
-0.23510896	19.87236114	-23.58571984	-9.31590202	7.54842790	-7.37001779	-2.82962125	-13.53198454	-3.15393529	-7.69433183	6.25117176	0.73783315	1.38646122	-4.12687741	0.41351912	-2.82962125
-0.23510896	21.16961727	-23.26140580	-9.64021606	7.54842790	-7.69433183	-2.82962125	-13.85629858	-2.50530722	-7.69433183	6.25117176	0.41351912	2.03508930	-3.80256337	1.06214719	-1.85667914
-0.23510896	21.16961727	-22.93709176	-8.99158798	7.87274193	-7.37001779	-2.82962125	-13.53198454	-3.15393529	-8.01864587	4.95391562	-0.88373703	1.06214719	-4.77550548	0.08920508	-2.82962125
-0.23510896	21.16961727	-22.93709176	-8.34295991	7.54842790	-8.01864587	-2.82962125	-13.85629858	-2.82962125	-8.01864587	4.95391562	-0.88373703	0.73783315	-4.45119144	0.41351912	-2.18099318
-0.23510896	21.16961727	-22.28846367	-8.01864587	7.54842790	-7.37001779	-3.15393529	-13.53198454	-2.50530722	-7.37001779	5.27822965	-0.55942299	1.71077526	-4.12687741	1.06214719	-1.85667914
-0.23510896	21.49393130	-22.28846367	-8.34295991	7.22411386	-7.69433183	-3.15393529	-13.85629858	-2.50530722	-7.69433183	4.62960158	-0.55942299	1.71077526	-3.80256337	0.73783315	-1.20805107
-0.88373703	22.14255936	-21.96414963	-7.37001779	7.87274193	-8.01864587	-3.15393529	-13.53198454	-3.47824933	-7.69433183	3.33234544	-1.85667914	1.38646122	-4.45119144	0.41351912	-1.85667914
-0.88373703	21.81824533	-21.96414963	-7.37001779	7.54842790	-8.01864587	-3.15393529	-13.85629858	-2.82962125	-7.37001779	3.65665948	-1.53236511	2.03508930	-3.80256337	1.06214719	-1.20805107
-1.20805107	22.79118742	-21.31552154	-6.39707567	7.54842790	-8.01864587	-3.15393529	-13.85629858	-3.47824933	-7.37001779	3.00803141	-1.85667914	2.03508930	-4.12687741	1.06214719	-0.88373703
-0.88373703	22.79118742	-21.31552154	-6.07276163	7.87274193	-8.01864587	-3.15393529	-13.53198454	-4.12687741	-7.69433183	2.03508930	-3.15393529	1.06214719	-4.12687741	0.41351912	-0.88373703
-1.20805107	22.46687339	-20.99120750	-5.09981952	7.87274193	-7.69433183	-3.15393529	-13.53198454	-4.45119144	-8.66727394	1.06214719	-3.47824933	0.73783315	-3.80256337	0.41351912	-0.88373703
-2.18099318	22.79118742	-20.66689346	-4.45119144	7.54842790	-7.37001779	-3.15393529	-13.53198454	-3.80256337	-7.69433183	0.41351912	-4.12687741	1.06214719	-3.80256337	0.41351912	-0.88373703
-2.18099318	23.11550145	-20.34257941	-3.47824933	8.52137000	-6.72138971	-2.82962125	-13.20767050	-4.45119144	-8.66727394	-0.55942299	-5.74844760	0.08920508	-4.12687741	0.08920508	-1.85667914
-1.53236511	23.43981548	-19.69395133	-3.15393529	8.19705597	-6.72138971	-3.15393529	-13.85629858	-4.77550548	-8.99158798	-0.88373703	-5.74844760	0.08920508	-3.80256337	0.41351912	-1.85667914
-2.18099318	23.11550145	-19.36963729	-2.82962125	7.54842790	-7.37001779	-3.80256337	-13.53198454	-4.45119144	-8.66727394	-1.20805107	-6.07276163	0.73783315	-3.47824933	1.06214719	-1.20805107
-2.50530722	22.79118742	-18.72100920	-2.50530722	7.54842790	-7.37001779	-3.80256337	-14.18061262	-5.09981952	-8.99158798	-1.53236511	-5.42413356	0.08920508	-3.15393529	1.38646122	-1.20805107
-2.18099318	23.11550145	-18.72100920	-1.53236511	7.87274193	-6.72138971	-3.47824933	-13.85629858	-6.39707567	-9.31590202	-2.18099318	-6.39707567	0.41351912	-3.80256337	0.73783315	-1.53236511
-2.50530722	22.79118742	-19.04532325	-1.53236511	7.54842790	-6.72138971	-3.47824933	-14.18061262	-5.42413356	-8.66727394	-2.18099318	-6.39707567	1.06214719	-3.15393529	1.38646122	-1.53236511
-2.82962125	23.43981548	-18.07238112	-0.55942299	7.87274193	-6.72138971	-3.80256337	-13.85629858	-6.07276163	-9.31590202	-2.82962125	-6.39707567	1.06214719	-3.15393529	1.38646122	-0.88373703
-2.82962125	24.08844354	-17.74806708	0.08920508	7.87274193	-6.39707567	-3.47824933	-13.85629858	-6.39707567	-9.64021606	-3.15393529	-7.37001779	0.41351912	-3.15393529	1.38646122	-2.18099318
-2.82962125	23.76412951	-17.42375304	0.73783315	7.54842790	-6.07276163	-3.47824933	-13.53198454	-7.04570375	-10.61315818	-3.80256337	-7.69433183	0.08920508	-3.80256337	1.06214719	-2.18099318
-3.15393529	23.11550145	-17.09943899	1.06214719	7.22411386	-5.74844760	-3.80256337	-13.85629858	-7.04570375	-10.28884414	-3.80256337	-8.01864587	0.73783315	-3.47824933	2.03508930	-1.20805107
-2.82962125	23.43981548	-16.45081091	2.03508930	8.19705597	-5.74844760	-3.47824933	-13.85629858	-8.01864587	-10.93747222	-5.42413356	-8.66727394	0.08920508	-3.80256337	1.38646122	-1.85667914
-2.50530722	23.43981548	-16.77512495	2.35940333	7.87274193	-5.74844760	-3.47824933	-13.85629858	-8.34295991	-11.26178626	-5.42413356	-8.99158798	-0.55942299	-3.80256337	1.38646122	-1.53236511
-3.15393529	23.76412951	-16.77512495	2.68371737	7.54842790	-5.74844760	-4.12687741	-13.85629858	-8.01864587	-11.26178626	-5.42413356	-8.66727394	0.41351912	-3.80256337	2.03508930	-1.20805107
-3.15393529	23.76412951	-16.45081091	3.33234544	7.54842790	-5.42413356	-3.47824933	-13.85629858	-7.69433183	-10.93747222	-5.09981952	-8.34295991	1.06214719	-3.47824933	2.03508930	-0.88373703
-2.50530722	23.43981548	-15.80218283	3.00803141	7.22411386	-5.42413356	-3.47824933	-13.85629858	-8.66727394	-11.58610030	-6.07276163	-8.99158798	-0.23510896	-3.80256337	1.71077526	-1.85667914
-2.50530722	23.76412951	-15.80218283	3.00803141	6.89979983	-5.42413356	-3.80256337	-13.85629858	-8.34295991	-10.61315818	-4.77550548	-8.66727394	0.73783315	-3.15393529	2.35940333	-1.85667914
-2.18099318	23.76412951	-15.80218283	3.65665948	6.89979983	-5.09981952	-3.80256337	-14.50492666	-8.01864587	-11.26178626	-5.42413356	-8.66727394	0.73783315	-3.47824933	2.68371737	-1.20805107
-2.18099318	24.08844354	-16.12649687	3.33234544	6.57548579	-5.09981952	-3.80256337	-13.85629858	-8.99158798	-11.58610030	-5.74844760	-8.99158798	0.08920508	-3.47824933	2.35940333	-2.18099318
-1.85667914	24.08844354	-15.47786879	3.65665948	7.22411386	-5.42413356	-3.47824933	-13.85629858	-9.31590202	-12.23472838	-5.42413356	-9.31590202	0.41351912	-3.47824933	2.03508930	-2.18099318
-1.85667914	23.76412951	-16.45081091	3.65665948	6.89979983	-5.09981952	-3.47824933	-13.85629858	-8.99158798	-11.58610030	-5.74844760	-9.31590202	1.06214719	-3.47824933	2.68371737	-1.85667914
-2.18099318	24.08844354	-15.47786879	3.33234544	6.89979983	-5.09981952	-3.47824933	-13.85629858	-9.31590202	-12.88335646	-6.07276163	-9.64021606	-0.23510896	-4.12687741	2.35940333	-2.50530722
-1.85667914	24.41275757	-15.80218283	3.33234544	6.89979983	-5.42413356	-3.47824933	-13.85629858	-9.64021606	-12.55904242	-5.74844760	-9.64021606	-0.23510896	-3.80256337	2.03508930	-2.50530722
-1.53236511	23.76412951	-16.45081091	3.00803141	6.57548579	-5.09981952	-3.80256337	-13.53198454	-9.64021606	-12.55904242	-5.42413356	-8.99158798	0.41351912	-3.15393529	2.35940333	-2.18099318
-2.18099318	23.76412951	-16.12649687	2.68371737	6.89979983	-5.42413356	-3.15393529	-13.85629858	-9.64021606	-12.55904242	-4.45119144	-8.66727394	0.41351912	-3.15393529	2.68371737	-2.18099318
-1.53236511	24.08844354	-16.12649687	2.68371737	7.22411386	-5.42413356	-3.47824933	-14.18061262	-10.28884414	-12.88335646	-5.09981952	-8.99158798	-0.23510896	-3.80256337	2.03508930	-2.50530722
-0.88373703	24.73707160	-16.77512495	1.71077526	6.89979983	-5.42413356	-3.47824933	-13.85629858	-9.64021606	-12.23472838	-3.47824933	-8.34295991	1.06214719	-2.82962125	3.00803141	-2.18099318
-0.88373703	24.73707160	-16.45081091	1.71077526	7.22411386	-5.42413356	-3.15393529	-13.85629858	-9.31590202	-12.23472838	-3.80256337	-8.01864587	1.06214719	-2.50530722	3.00803141	-1.85667914
-0.88373703	24.73707160	-16.77512495	1.06214719	6.89979983	-5.42413356	-2.82962125	-13.85629858	-9.64021606	-12.23472838	-3.47824933	-8.34295991	0.08920508	-3.15393529	2.35940333	-2.82962125
-0.55942299	24.73707160	-17.09943899	0.73783315	6.89979983	-4.77550548	-3.15393529	-13.85629858	-9.96453010	-12.55904242	-2.82962125	-8.01864587	0.41351912	-3.47824933	2.03508930	-3.15393529
-0.55942299	24.73707160	-17.74806708	0.73783315	7.54842790	-5.42413356	-2.82962125	-13.85629858	-9.31590202	-11.91041434	-2.50530722	-7.37001779	0.41351912	-3.15393529	2.35940333	-2.50530722
-0.55942299	24.08844354	-17.74806708	0.08920508	7.22411386	-5.42413356	-3.15393529	-13.53198454	-9.64021606	-11.91041434	-2.82962125	-8.34295991	-0.55942299	-4.12687741	1.38646122	-2.82962125
0.41351912	23.43981548	-18.07238112	-0.55942299	6.89979983	-5.74844760	-2.82962125	-13.53198454	-9.96453010	-11.91041434	-2.18099318	-8.34295991	-0.23510896	-3.80256337	1.38646122	-3.15393529
-0.23510896	23.11550145	-18.72100920	-1.85667914	6.89979983	-5.42413356	-3.15393529	-13.85629858	-9.31590202	-11.58610030	-1.20805107	-7.69433183	0.41351912	-3.47824933	2.35940333	-2.82962125
-0.23510896	22.79118742	-19.04532325	-2.50530722	6.89979983	-6.07276163	-3.15393529	-14.18061262	-8.34295991	-10.93747222	-0.55942299	-7.04570375	0.73783315	-3.47824933	2.03508930	-2.82962125
-0.23510896	23.11550145	-19.36963729	-2.50530722	7.22411386	-5.42413356	-3.15393529	-14.18061262	-8.66727394	-11.26178626	-0.23510896	-6.39707567	0.08920508	-3.47824933	2.03508930	-3.15393529
0.08920508	22.46687339	-20.01826537	-3.80256337	6.89979983	-6.39707567	-3.47824933	-13.53198454	-7.69433183	-10.28884414	1.06214719	-5.09981952	1.38646122	-2.82962125	2.03508930	-2.50530722
0.41351912	21.81824533	-20.01826537	-3.80256337	7.22411386	-6.07276163	-3.15393529	-13.85629858	-7.37001779	-10.28884414	1.71077526	-4.12687741	1.38646122	-2.82962125	2.03508930	-2.18099318
0.08920508	22.14255936	-20.01826537	-4.12687741	7.22411386	-6.39707567	-2.82962125	-13.85629858	-7.04570375	-9.96453010	2.03508930	-3.80256337	1.38646122	-3.47824933	1.38646122	-2.82962125
0.08920508	21.81824533	-20.66689346	-4.77550548	7.22411386	-6.39707567	-2.82962125	-13.53198454	-7.04570375	-10.28884414	1.71077526	-3.47824933	1.06214719	-3.47824933	1.38646122	-3.15393529
-0.55942299	21.81824533	-21.31552154	-4.77550548	7.54842790	-6.72138971	-2.82962125	-13.85629858	-6.39707567	-9.31590202	3.00803141	-3.15393529	1.71077526	-3.80256337	1.71077526	-2.82962125
0.08920508	21.49393130	-21.31552154	-5.74844760	7.22411386	-6.39707567	-2.18099318	-13.53198454	-6.72138971	-9.96453010	3.00803141	-3.15393529	0.73783315	-4.12687741	0.73783315	-3.15393529
0.41351912	20.84530324	-21.31552154	-6.07276163	7.22411386	-6.39707567	-2.82962125	-13.53198454	-5.74844760	-9.64021606	3.33234544	-2.50530722	1.06214719	-4.12687741	1.06214719	-3.15393529
-0.23510896	20.52098920	-21.63983559	-6.72138971	6.57548579	-7.04570375	-2.50530722	-13.85629858	-5.42413356	-8.66727394	3.98097351	-1.20805107	1.71077526	-3.80256337	0.73783315	-3.15393529
0.08920508	20.19667517	-22.28846367	-7.37001779	6.89979983	-7.04570375	-2.82962125	-14.18061262	-4.77550548	-8.66727394	4.95391562	-0.55942299	2.35940333	-3.80256337	1.38646122	-2.82962125
-0.23510896	19.87236114	-22.61277771	-8.01864587	6.89979983	-7.37001779	-2.82962125	-13.20767050	-4.12687741	-8.99158798	4.62960158	-0.88373703	1.38646122	-4.12687741	0.73783315	-3.15393529
-0.55942299	19.22373308	-22.28846367	-8.66727394	6.89979983	-7.69433183	-2.82962125	-14.18061262	-3.15393529	-7.69433183	6.25117176	0.73783315	2.68371737	-3.47824933	1.06214719	-2.50530722
0.08920508	19.54804711	-22.61277771	-8.66727394	7.22411386	-7.37001779	-2.82962125	-14.18061262	-2.82962125	-7.37001779	6.25117176	1.38646122	2.35940333	-3.47824933	0.41351912	-2.18099318
0.08920508	19.22373308	-22.61277771	-9.31590202	6.89979983	-6.72138971	-2.82962125	-13.53198454	-2.82962125	-7.69433183	6.57548579	0.73783315	2.03508930	-3.80256337	0.73783315	-3.15393529
-0.23510896	19.22373308	-23.26140580	-8.66727394	7.22411386	-6.72138971	-2.50530722	-13.20767050	-2.82962125	-8.01864587	6.57548579	1.06214719	1.71077526	-4.45119144	0.73783315	-3.15393529
-0.23510896	18.89941905	-23.58571984	-9.31590202	6.57548579	-7.04570375	-2.50530722	-13.85629858	-1.85667914	-7.37001779	7.22411386	1.06214719	1.71077526	-3.80256337	0.73783315	-2.82962125
-0.23510896	18.89941905	-23.58571984	-9.31590202	6.89979983	-7.04570375	-2.82962125	-13.20767050	-2.82962125	-8.34295991	5.92685772	1.38646122	1.38646122	-4.12687741	0.08920508	-3.47824933
-0.55942299	18.89941905	-23.26140580	-9.31590202	6.89979983	-7.37001779	-2.82962125	-13.53198454	-1.85667914	-8.01864587	6.57548579	1.38646122	1.38646122	-4.45119144	-0.23510896	-2.82962125
-0.55942299	18.25079099	-23.26140580	-9.31590202	6.57548579	-7.37001779	-2.82962125	-13.85629858	-1.53236511	-7.37001779	7.22411386	1.71077526	2.03508930	-4.12687741	0.41351912	-2.50530722
-0.88373703	18.25079099	-23.91003389	-10.61315818	6.25117176	-7.37001779	-2.82962125	-13.85629858	-1.53236511	-7.37001779	7.54842790	2.35940333	2.03508930	-4.45119144	0.73783315	-2.50530722
-1.20805107	18.25079099	-23.26140580	-10.61315818	6.57548579	-6.72138971	-2.50530722	-13.53198454	-2.18099318	-7.37001779	7.22411386	1.71077526	1.71077526	-4.12687741	0.08920508	-2.82962125
-1.53236511	17.60216292	-23.58571984	-10.61315818	6.57548579	-6.39707567	-2.82962125	-13.53198454	-1.85667914	-6.39707567	7.87274193	3.00803141	2.68371737	-3.47824933	1.06214719	-2.82962125
-0.88373703	17.92647696	-23.26140580	-10.93747222	6.89979983	-6.39707567	-2.50530722	-13.53198454	-1.85667914	-6.72138971	8.19705597	3.00803141	2.68371737	-3.47824933	0.41351912	-2.82962125
-1.20805107	17.92647696	-23.26140580	-10.28884414	6.89979983	-6.07276163	-2.18099318	-13.85629858	-2.18099318	-7.04570375	7.22411386	2.03508930	1.71077526	-3.80256337	0.08920508	-2.82962125
-0.88373703	18.25079099	-23.58571984	-9.96453010	6.89979983	-6.07276163	-2.50530722	-13.20767050	-2.50530722	-7.37001779	6.89979983	1.71077526	1.38646122	-3.80256337	0.08920508	-2.82962125
-1.20805107	18.25079099	-22.93709176	-9.96453010	6.89979983	-6.39707567	-2.82962125	-13.53198454	-2.18099318	-7.04570375	7.22411386	2.35940333	2.03508930	-3.80256337	-0.23510896	-2.18099318
-0.88373703	18.57510502	-22.93709176	-9.31590202	6.57548579	-6.39707567	-2.18099318	-13.20767050	-2.82962125	-8.34295991	5.60254369	1.38646122	1.06214719	-4.12687741	-0.55942299	-2.50530722
-0.23510896	18.89941905	-22.93709176	-9.31590202	6.57548579	-6.07276163	-2.82962125	-13.20767050	-2.82962125	-8.34295991	5.60254369	1.06214719	1.38646122	-4.12687741	-0.55942299	-2.50530722
-0.88373703	18.25079099	-22.93709176	-8.99158798	6.25117176	-6.39707567	-2.82962125	-13.53198454	-2.18099318	-8.01864587	5.92685772	1.06214719	1.38646122	-3.80256337	0.08920508	-2.50530722
-1.20805107	18.89941905	-22.61277771	-8.34295991	6.57548579	-6.07276163	-2.82962125	-13.85629858	-2.82962125	-8.34295991	5.60254369	1.06214719	2.03508930	-3.80256337	0.41351912	-1.85667914
-1.20805107	18.57510502	-22.28846367	-8.01864587	6.89979983	-6.07276163	-2.82962125	-13.53198454	-3.47824933	-8.66727394	4.62960158	0.41351912	1.06214719	-4.12687741	0.08920508	-2.18099318
-1.53236511	18.57510502	-21.96414963	-7.69433183	6.25117176	-6.07276163	-2.82962125	-13.53198454	-2.82962125	-8.01864587	4.95391562	0.41351912	1.71077526	-3.47824933	0.73783315	-1.85667914
-1.20805107	18.89941905	-21.96414963	-7.04570375	6.57548579	-5.42413356	-3.15393529	-14.18061262	-3.15393529	-8.66727394	4.62960158	0.08920508	1.71077526	-3.47824933	0.08920508	-2.18099318
-1.53236511	19.54804711	-21.31552154	-7.04570375	6.57548579	-5.42413356	-3.15393529	-13.85629858	-4.45119144	-8.66727394	3.98097351	-0.88373703	1.06214719	-3.47824933	0.08920508	-2.82962125
-1.20805107	18.89941905	-21.31552154	-6.39707567	6.25117176	-5.09981952	-2.50530722	-13.85629858	-4.77550548	-9.64021606	3.33234544	-1.53236511	0.73783315	-4.12687741	0.08920508	-2.50530722
-1.20805107	19.22373308	-21.31552154	-6.07276163	6.57548579	-5.42413356	-2.82962125	-13.53198454	-4.45119144	-9.31590202	3.00803141	-1.20805107	0.73783315	-3.80256337	0.73783315	-2.18099318
-0.55942299	19.87236114	-20.66689346	-5.09981952	6.57548579	-5.09981952	-2.82962125	-13.53198454	-5.42413356	-10.28884414	1.71077526	-1.85667914	0.41351912	-4.77550548	-0.23510896	-3.15393529
-0.55942299	20.19667517	-20.01826537	-4.12687741	6.57548579	-5.42413356	-2.82962125	-13.20767050	-5.42413356	-10.61315818	1.06214719	-2.50530722	0.08920508	-4.45119144	0.41351912	-2.82962125
-0.88373703	20.52098920	-19.69395133	-3.80256337	6.57548579	-5.42413356	-3.47824933	-13.85629858	-5.42413356	-10.61315818	1.38646122	-2.50530722	0.73783315	-4.12687741	0.41351912	-1.85667914
-1.20805107	20.52098920	-19.69395133	-3.47824933	6.25117176	-4.45119144	-3.15393529	-13.85629858	-4.77550548	-10.28884414	1.06214719	-2.82962125	1.38646122	-3.47824933	1.06214719	-1.85667914
-1.53236511	21.16961727	-19.04532325	-2.50530722	6.57548579	-5.09981952	-3.15393529	-13.85629858	-5.74844760	-11.26178626	-0.23510896	-3.47824933	0.08920508	-4.45119144	0.73783315	-2.50530722
-1.85667914	20.52098920	-19.04532325	-1.85667914	5.92685772	-4.77550548	-3.15393529	-13.53198454	-5.42413356	-10.28884414	0.08920508	-3.15393529	0.73783315	-3.47824933	1.71077526	-1.85667914
-1.53236511	21.16961727	-18.39669516	-1.20805107	6.25117176	-4.77550548	-3.15393529	-13.85629858	-5.42413356	-10.93747222	-0.55942299	-3.80256337	1.06214719	-3.47824933	1.06214719	-1.53236511
-1.85667914	21.81824533	-18.39669516	-0.55942299	6.57548579	-4.45119144	-3.15393529	-13.85629858	-6.39707567	-11.26178626	-1.53236511	-5.09981952	0.08920508	-4.12687741	0.73783315	-2.18099318
-1.85667914	21.81824533	-17.74806708	0.08920508	6.57548579	-4.77550548	-3.15393529	-13.85629858	-7.37001779	-11.58610030	-2.18099318	-5.42413356	-0.23510896	-4.45119144	0.41351912	-2.82962125
-2.18099318	21.81824533	-18.07238112	0.41351912	6.57548579	-4.77550548	-3.15393529	-13.85629858	-7.04570375	-11.58610030	-2.50530722	-5.42413356	-0.23510896	-3.15393529	1.06214719	-2.18099318
-1.85667914	22.46687339	-17.42375304	0.73783315	6.57548579	-4.12687741	-3.15393529	-13.53198454	-7.69433183	-12.23472838	-4.12687741	-6.39707567	-1.20805107	-4.45119144	0.41351912	-2.50530722
-1.53236511	22.46687339	-16.45081091	1.38646122	6.57548579	-4.12687741	-3.15393529	-13.53198454	-8.34295991	-12.55904242	-3.80256337	-6.72138971	-1.20805107	-4.12687741	0.73783315	-2.18099318
-1.53236511	22.79118742	-16.45081091	1.06214719	5.92685772	-4.45119144	-3.80256337	-13.53198454	-8.34295991	-11.91041434	-3.80256337	-7.37001779	-0.88373703	-3.47824933	1.38646122	-1.85667914
-2.18099318	22.79118742	-16.77512495	1.38646122	6.57548579	-4.77550548	-3.47824933	-13.85629858	-8.99158798	-12.23472838	-3.80256337	-7.04570375	-0.88373703	-3.15393529	1.38646122	-1.85667914
-1.53236511	23.76412951	-16.77512495	1.71077526	6.57548579	-4.45119144	-3.15393529	-14.18061262	-9.64021606	-12.55904242	-4.77550548	-8.34295991	-1.20805107	-3.47824933	1.71077526	-2.50530722
-1.85667914	24.41275757	-16.77512495	2.03508930	6.25117176	-4.77550548	-3.47824933	-14.18061262	-8.99158798	-12.23472838	-4.12687741	-7.37001779	0.41351912	-2.82962125	2.35940333	-1.85667914
-2.18099318	24.41275757	-16.12649687	2.03508930	6.57548579	-4.45119144	-3.47824933	-13.53198454	-8.99158798	-12.55904242	-4.77550548	-7.69433183	-0.55942299	-2.82962125	2.68371737	-2.50530722
-2.18099318	25.06138563	-16.12649687	2.35940333	6.89979983	-4.45119144	-3.47824933	-13.85629858	-9.64021606	-12.88335646	-5.09981952	-8.01864587	-0.88373703	-3.15393529	2.35940333	-2.50530722
-1.85667914	24.41275757	-16.45081091	3.00803141	6.89979983	-4.77550548	-3.80256337	-13.85629858	-9.64021606	-12.88335646	-5.74844760	-8.99158798	-0.88373703	-3.80256337	2.35940333	-2.50530722
-2.18099318	25.06138563	-16.45081091	3.00803141	6.57548579	-5.09981952	-3.15393529	-14.18061262	-9.64021606	-12.55904242	-5.42413356	-8.34295991	-0.55942299	-3.47824933	2.35940333	-2.50530722
-1.53236511	25.38569966	-16.45081091	2.68371737	7.22411386	-4.77550548	-2.82962125	-13.85629858	-10.28884414	-13.20767050	-6.39707567	-9.64021606	-1.53236511	-3.80256337	1.38646122	-3.15393529
-1.20805107	25.71001369	-15.80218283	3.33234544	7.22411386	-4.45119144	-3.47824933	-13.85629858	-10.28884414	-13.20767050	-6.39707567	-9.31590202	-1.20805107	-3.80256337	1.71077526	-2.50530722
-1.85667914	25.38569966	-15.80218283	3.00803141	6.89979983	-4.77550548	-3.47824933	-13.85629858	-10.28884414	-12.88335646	-6.07276163	-8.99158798	-1.20805107	-3.47824933	2.35940333	-2.18099318
-1.85667914	24.73707160	-16.45081091	3.00803141	6.89979983	-5.09981952	-3.47824933	-14.50492666	-9.64021606	-11.91041434	-5.42413356	-8.66727394	-0.88373703	-3.47824933	2.03508930	-1.20805107
-1.53236511	24.73707160	-16.45081091	2.68371737	6.89979983	-4.77550548	-3.47824933	-14.18061262	-9.96453010	-12.55904242	-6.07276163	-9.31590202	-1.20805107	-4.12687741	2.03508930	-2.18099318
-2.18099318	24.73707160	-16.45081091	2.03508930	6.57548579	-5.09981952	-3.47824933	-14.18061262	-8.99158798	-11.58610030	-5.09981952	-8.34295991	-0.23510896	-3.15393529	3.00803141	-1.85667914
-2.18099318	24.08844354	-16.77512495	1.71077526	6.57548579	-5.09981952	-3.47824933	-14.50492666	-8.66727394	-11.26178626	-4.45119144	-8.01864587	-0.23510896	-3.15393529	2.35940333	-1.85667914
-2.18099318	24.08844354	-16.45081091	2.03508930	6.89979983	-5.42413356	-3.47824933	-13.85629858	-8.99158798	-11.26178626	-4.45119144	-8.34295991	-0.55942299	-3.47824933	2.03508930	-2.50530722
-2.18099318	24.08844354	-16.77512495	1.06214719	6.89979983	-5.42413356	-3.47824933	-13.85629858	-8.99158798	-10.93747222	-4.12687741	-8.34295991	-0.55942299	-4.12687741	1.71077526	-2.82962125
-2.18099318	23.43981548	-17.42375304	1.06214719	6.89979983	-5.74844760	-3.47824933	-13.85629858	-8.01864587	-10.61315818	-3.47824933	-7.04570375	0.08920508	-3.15393529	2.03508930	-2.18099318
-1.53236511	23.11550145	-17.09943899	0.73783315	7.87274193	-5.09981952	-3.15393529	-13.85629858	-8.34295991	-11.26178626	-4.12687741	-8.01864587	-0.88373703	-4.12687741	1.38646122	-3.15393529
-1.53236511	23.43981548	-17.42375304	0.73783315	7.22411386	-5.09981952	-3.15393529	-13.53198454	-8.01864587	-10.93747222	-3.80256337	-7.37001779	-0.55942299	-3.80256337	1.38646122	-2.82962125
-1.20805107	23.11550145	-17.42375304	0.08920508	6.89979983	-5.42413356	-3.47824933	-13.85629858	-7.04570375	-10.28884414	-2.82962125	-7.04570375	-0.23510896	-3.15393529	1.71077526	-2.50530722
-1.20805107	22.79118742	-18.07238112	-0.23510896	6.89979983	-5.42413356	-3.15393529	-13.53198454	-7.04570375	-9.64021606	-1.85667914	-5.74844760	0.08920508	-3.80256337	2.03508930	-2.18099318
-0.88373703	23.11550145	-18.07238112	-0.55942299	7.54842790	-5.74844760	-2.82962125	-13.85629858	-7.37001779	-10.28884414	-2.50530722	-6.39707567	-0.23510896	-4.12687741	1.06214719	-2.82962125
-1.20805107	22.14255936	-18.39669516	-0.88373703	6.57548579	-6.07276163	-3.80256337	-14.18061262	-6.07276163	-8.66727394	-0.88373703	-5.09981952	0.73783315	-3.15393529	2.03508930	-1.85667914
-1.20805107	22.14255936	-18.72100920	-1.53236511	6.89979983	-6.39707567	-3.47824933	-13.85629858	-5.74844760	-8.66727394	-0.23510896	-5.09981952	0.73783315	-3.47824933	1.71077526	-2.50530722
-1.20805107	22.46687339	-18.72100920	-2.18099318	7.54842790	-6.07276163	-3.15393529	-13.53198454	-6.39707567	-9.31590202	-0.23510896	-5.09981952	0.41351912	-3.47824933	1.38646122	-2.50530722
-1.20805107	22.14255936	-19.36963729	-2.50530722	7.22411386	-6.07276163	-2.82962125	-14.18061262	-5.74844760	-8.99158798	-0.23510896	-4.77550548	-0.23510896	-4.12687741	1.06214719	-2.82962125
-1.20805107	21.49393130	-19.69395133	-3.47824933	6.89979983	-6.07276163	-3.47824933	-13.85629858	-5.09981952	-8.01864587	1.38646122	-4.12687741	0.41351912	-4.12687741	1.71077526	-2.50530722
-1.53236511	21.16961727	-19.36963729	-4.12687741	7.22411386	-6.07276163	-2.82962125	-13.85629858	-6.07276163	-8.66727394	1.06214719	-4.45119144	-0.23510896	-4.77550548	1.38646122	-2.82962125
-1.53236511	21.16961727	-20.34257941	-5.09981952	7.22411386	-6.39707567	-3.15393529	-13.85629858	-5.42413356	-8.34295991	2.03508930	-3.80256337	0.41351912	-5.09981952	1.71077526	-3.15393529
-1.53236511	20.19667517	-20.34257941	-6.39707567	6.89979983	-6.39707567	-3.15393529	-13.85629858	-4.77550548	-7.69433183	2.68371737	-2.50530722	0.41351912	-4.45119144	1.38646122	-2.82962125
-1.20805107	20.19667517	-20.99120750	-6.39707567	6.89979983	-6.39707567	-2.82962125	-13.85629858	-4.12687741	-7.37001779	3.65665948	-2.18099318	1.06214719	-4.45119144	1.71077526	-2.82962125
-1.20805107	19.87236114	-20.99120750	-6.72138971	6.89979983	-6.72138971	-2.82962125	-14.18061262	-4.77550548	-7.69433183	3.33234544	-2.50530722	0.73783315	-4.77550548	1.06214719	-3.15393529
-1.20805107	20.19667517	-21.63983559	-7.37001779	6.89979983	-6.72138971	-2.82962125	-13.85629858	-3.47824933	-7.04570375	4.30528755	-0.88373703	1.38646122	-3.80256337	2.03508930	-2.50530722
-0.88373703	20.19667517	-21.96414963	-7.37001779	6.89979983	-6.72138971	-2.82962125	-13.53198454	-3.80256337	-6.72138971	4.62960158	-0.88373703	1.71077526	-3.80256337	2.03508930	-2.18099318
-0.88373703	20.19667517	-21.96414963	-8.01864587	6.89979983	-6.39707567	-2.50530722	-13.85629858	-4.12687741	-7.69433183	4.30528755	-1.53236511	1.38646122	-4.12687741	2.03508930	-2.82962125
-0.23510896	19.87236114	-22.28846367	-7.69433183	6.89979983	-6.39707567	-2.50530722	-13.53198454	-4.45119144	-8.34295991	4.62960158	-1.20805107	1.06214719	-4.45119144	2.03508930	-2.82962125
-0.55942299	19.54804711	-22.61277771	-8.99158798	6.89979983	-6.07276163	-2.50530722	-13.53198454	-3.80256337	-8.01864587	5.27822965	-0.23510896	1.71077526	-3.80256337	1.71077526	-2.50530722
-0.23510896	20.19667517	-22.28846367	-8.99158798	6.89979983	-5.74844760	-2.18099318	-13.85629858	-4.77550548	-8.34295991	4.95391562	-0.23510896	0.73783315	-3.80256337	1.06214719	-3.15393529
-0.23510896	19.22373308	-22.93709176	-8.99158798	6.89979983	-6.07276163	-2.82962125	-13.20767050	-3.80256337	-8.01864587	5.27822965	-0.23510896	1.06214719	-3.80256337	1.71077526	-3.47824933
-0.23510896	18.89941905	-23.26140580	-9.96453010	6.57548579	-5.74844760	-2.50530722	-13.53198454	-3.15393529	-8.01864587	6.57548579	0.73783315	1.38646122	-3.47824933	1.38646122	-2.82962125
-0.23510896	18.25079099	-22.93709176	-10.28884414	6.57548579	-6.07276163	-2.50530722	-13.20767050	-3.80256337	-8.01864587	7.22411386	1.06214719	1.38646122	-3.15393529	1.06214719	-2.50530722
0.08920508	18.57510502	-22.93709176	-9.96453010	6.89979983	-5.74844760	-2.18099318	-13.53198454	-4.12687741	-8.66727394	6.57548579	0.41351912	0.73783315	-4.12687741	0.73783315	-3.15393529
-0.23510896	17.92647696	-23.58571984	-10.93747222	6.25117176	-6.07276163	-2.82962125	-13.85629858	-2.50530722	-7.69433183	7.87274193	1.38646122	1.38646122	-3.47824933	1.38646122	-2.50530722
-0.23510896	18.25079099	-23.26140580	-10.61315818	6.25117176	-5.42413356	-2.50530722	-13.85629858	-3.15393529	-8.34295991	7.22411386	1.71077526	1.71077526	-3.80256337	1.06214719	-2.82962125
-0.23510896	17.92647696	-23.26140580	-10.61315818	6.57548579	-5.74844760	-2.18099318	-13.53198454	-4.12687741	-8.01864587	7.22411386	1.06214719	1.71077526	-3.80256337	0.73783315	-3.15393529
0.08920508	18.25079099	-23.58571984	-10.28884414	6.57548579	-5.74844760	-2.50530722	-13.85629858	-4.12687741	-8.99158798	7.22411386	1.06214719	1.06214719	-4.45119144	1.06214719	-3.15393529
0.08920508	17.60216292	-23.58571984	-10.28884414	6.25117176	-5.09981952	-2.50530722	-13.85629858	-4.12687741	-8.66727394	7.87274193	1.71077526	1.38646122	-4.12687741	1.06214719	-2.82962125
0.08920508	18.25079099	-23.58571984	-9.96453010	6.57548579	-5.09981952	-2.50530722	-13.53198454	-4.45119144	-9.31590202	6.25117176	0.73783315	1.06214719	-4.77550548	1.06214719	-3.47824933
0.41351912	18.25079099	-23.26140580	-9.31590202	6.89979983	-5.42413356	-2.18099318	-13.53198454	-4.45119144	-9.96453010	6.57548579	0.08920508	1.06214719	-4.45119144	1.38646122	-3.15393529
0.41351912	17.60216292	-23.26140580	-9.31590202	5.92685772	-5.42413356	-2.50530722	-13.53198454	-4.12687741	-9.64021606	6.89979983	1.06214719	1.38646122	-4.12687741	1.38646122	-3.15393529
0.08920508	17.60216292	-23.26140580	-9.31590202	6.25117176	-5.09981952	-2.50530722	-13.85629858	-4.45119144	-9.96453010	6.89979983	1.06214719	1.71077526	-3.47824933	2.03508930	-3.15393529
0.41351912	17.60216292	-22.93709176	-8.66727394	5.92685772	-4.77550548	-2.18099318	-13.53198454	-4.77550548	-9.96453010	5.92685772	-0.23510896	0.73783315	-4.45119144	1.38646122	-3.80256337
0.08920508	17.60216292	-22.61277771	-8.66727394	5.60254369	-4.77550548	-2.50530722	-13.53198454	-4.12687741	-9.64021606	6.89979983	1.06214719	1.71077526	-3.47824933	2.03508930	-3.15393529
-0.23510896	18.25079099	-22.28846367	-8.01864587	5.92685772	-4.45119144	-2.18099318	-13.85629858	-4.12687741	-9.96453010	6.25117176	0.73783315	1.06214719	-3.15393529	2.03508930	-2.82962125
0.08920508	18.57510502	-21.96414963	-7.69433183	6.25117176	-4.77550548	-2.18099318	-13.85629858	-5.09981952	-10.61315818	5.60254369	0.08920508	1.06214719	-3.47824933	1.71077526	-3.15393529
0.08920508	18.57510502	-21.96414963	-7.04570375	6.25117176	-4.12687741	-2.50530722	-13.53198454	-5.42413356	-11.26178626	4.62960158	-0.55942299	0.41351912	-3.80256337	2.03508930	-3.15393529
-0.55942299	18.89941905	-21.31552154	-6.72138971	5.92685772	-4.45119144	-2.18099318	-13.85629858	-5.74844760	-10.93747222	4.30528755	-0.55942299	0.73783315	-3.47824933	2.35940333	-2.82962125
-0.55942299	19.54804711	-20.99120750	-6.07276163	5.92685772	-3.80256337	-2.18099318	-13.85629858	-6.07276163	-11.58610030	3.33234544	-1.85667914	0.08920508	-3.80256337	1.38646122	-3.15393529
-0.23510896	19.54804711	-20.99120750	-5.42413356	6.25117176	-4.12687741	-2.18099318	-13.53198454	-6.72138971	-11.26178626	2.68371737	-1.85667914	0.41351912	-3.47824933	1.38646122	-2.82962125
-0.55942299	19.54804711	-20.99120750	-6.07276163	5.92685772	-4.12687741	-2.50530722	-13.85629858	-6.39707567	-11.58610030	2.68371737	-2.18099318	1.06214719	-3.15393529	1.71077526	-2.82962125
-0.55942299	19.87236114	-20.99120750	-5.42413356	5.60254369	-4.45119144	-2.50530722	-13.85629858	-7.04570375	-11.58610030	2.68371737	-2.18099318	1.38646122	-2.82962125	2.35940333	-2.50530722
-0.23510896	20.19667517	-20.01826537	-4.77550548	6.25117176	-4.12687741	-2.50530722	-13.53198454	-7.37001779	-12.23472838	1.38646122	-2.82962125	0.73783315	-3.15393529	1.38646122	-3.15393529
-0.55942299	20.52098920	-20.01826537	-4.12687741	5.92685772	-4.77550548	-2.82962125	-13.85629858	-6.72138971	-11.26178626	1.71077526	-2.50530722	1.06214719	-2.18099318	2.35940333	-2.18099318
-0.55942299	21.16961727	-19.69395133	-3.80256337	5.92685772	-4.77550548	-2.82962125	-13.85629858	-7.37001779	-12.23472838	1.38646122	-3.15393529	1.06214719	-2.50530722	2.35940333	-2.50530722
-0.23510896	21.49393130	-19.36963729	-2.82962125	6.25117176	-4.45119144	-2.82962125	-13.85629858	-7.69433183	-12.23472838	0.08920508	-3.80256337	0.73783315	-2.50530722	2.03508930	-2.82962125
-0.55942299	22.14255936	-19.04532325	-1.85667914	6.25117176	-4.45119144	-3.15393529	-13.85629858	-7.69433183	-12.55904242	-0.88373703	-4.45119144	0.41351912	-2.82962125	2.35940333	-3.15393529
-0.23510896	21.81824533	-18.72100920	-1.85667914	6.57548579	-4.12687741	-3.15393529	-13.85629858	-7.69433183	-12.23472838	-0.88373703	-5.09981952	0.08920508	-2.18099318	2.35940333	-2.82962125
-0.55942299	22.46687339	-18.39669516	-0.88373703	6.25117176	-3.80256337	-2.82962125	-13.85629858	-8.34295991	-13.53198454	-2.50530722	-6.72138971	-0.88373703	-2.82962125	1.71077526	-2.82962125
-0.23510896	22.46687339	-18.07238112	-0.55942299	6.57548579	-3.80256337	-2.82962125	-13.85629858	-8.66727394	-12.88335646	-2.50530722	-7.04570375	-0.23510896	-3.47824933	1.38646122	-2.82962125
-0.88373703	22.79118742	-17.74806708	0.08920508	6.57548579	-4.12687741	-2.82962125	-13.53198454	-8.66727394	-12.55904242	-3.15393529	-6.72138971	0.08920508	-3.15393529	1.71077526	-2.18099318
-1.20805107	22.79118742	-17.42375304	0.08920508	6.25117176	-4.45119144	-3.47824933	-13.85629858	-8.34295991	-12.23472838	-2.82962125	-6.72138971	0.08920508	-3.15393529	1.71077526	-1.85667914
-0.55942299	23.43981548	-17.09943899	0.08920508	6.57548579	-4.12687741	-3.15393529	-14.18061262	-8.66727394	-12.55904242	-3.80256337	-7.69433183	-0.55942299	-3.47824933	1.71077526	-2.18099318
-0.88373703	23.43981548	-16.77512495	0.41351912	5.92685772	-4.77550548	-3.15393529	-14.18061262	-7.69433183	-11.26178626	-3.15393529	-7.04570375	0.08920508	-2.82962125	2.68371737	-2.18099318
-0.88373703	23.43981548	-16.77512495	1.38646122	6.25117176	-4.12687741	-3.15393529	-14.18061262	-7.37001779	-11.26178626	-3.47824933	-7.69433183	0.08920508	-2.82962125	2.03508930	-1.85667914
-1.20805107	24.08844354	-16.45081091	1.38646122	6.89979983	-4.77550548	-3.47824933	-13.85629858	-8.34295991	-11.91041434	-4.45119144	-8.01864587	-0.55942299	-3.15393529	1.71077526	-2.18099318
-0.88373703	23.76412951	-16.45081091	2.03508930	6.57548579	-4.45119144	-3.15393529	-13.85629858	-8.66727394	-12.23472838	-5.09981952	-8.01864587	-0.23510896	-3.47824933	1.71077526	-2.50530722
-1.53236511	23.43981548	-16.45081091	2.35940333	6.57548579	-4.77550548	-3.47824933	-13.85629858	-8.01864587	-11.26178626	-5.09981952	-8.01864587	0.08920508	-2.82962125	2.35940333	-2.18099318
-1.85667914	24.08844354	-16.45081091	2.68371737	6.89979983	-4.77550548	-3.15393529	-13.53198454	-8.66727394	-12.23472838	-5.74844760	-8.99158798	-0.55942299	-4.12687741	1.38646122	-2.82962125
-1.53236511	24.08844354	-15.80218283	3.33234544	6.57548579	-4.77550548	-3.47824933	-13.53198454	-8.01864587	-11.26178626	-6.07276163	-9.31590202	-0.88373703	-3.47824933	1.06214719	-2.50530722
-1.53236511	23.76412951	-15.80218283	3.00803141	6.57548579	-4.45119144	-3.47824933	-13.85629858	-7.69433183	-10.61315818	-6.07276163	-8.66727394	-0.55942299	-3.47824933	1.71077526	-2.50530722
-2.50530722	23.43981548	-16.12649687	3.00803141	6.57548579	-4.77550548	-3.47824933	-13.85629858	-7.69433183	-10.28884414	-5.74844760	-8.66727394	0.08920508	-3.15393529	2.03508930	-1.53236511
-2.18099318	23.76412951	-16.12649687	3.00803141	6.57548579	-4.45119144	-3.47824933	-13.85629858	-8.01864587	-10.61315818	-6.07276163	-9.31590202	-0.23510896	-3.80256337	1.71077526	-2.18099318
-2.50530722	23.43981548	-16.45081091	2.68371737	6.25117176	-4.77550548	-3.47824933	-14.50492666	-7.04570375	-9.64021606	-4.77550548	-8.01864587	0.08920508	-3.15393529	2.35940333	-1.85667914
-2.18099318	23.43981548	-16.12649687	2.35940333	6.25117176	-4.45119144	-3.47824933	-14.50492666	-6.39707567	-9.31590202	-4.77550548	-7.69433183	0.73783315	-3.47824933	2.35940333	-1.53236511
-2.18099318	23.76412951	-15.80218283	2.35940333	6.25117176	-4.77550548	-3.15393529	-13.85629858	-7.37001779	-9.96453010	-5.42413356	-8.66727394	-0.23510896	-3.80256337	1.71077526	-2.50530722
-2.18099318	22.79118742	-16.45081091	2.68371737	6.57548579	-4.45119144	-3.47824933	-13.85629858	-7.37001779	-9.64021606	-5.42413356	-8.66727394	-0.88373703	-4.12687741	1.06214719	-2.82962125
-2.18099318	23.43981548	-16.45081091	2.03508930	6.25117176	-4.45119144	-3.15393529	-13.85629858	-6.39707567	-8.99158798	-4.45119144	-8.66727394	0.08920508	-4.12687741	1.71077526	-2.50530722
-2.50530722	23.11550145	-16.77512495	2.03508930	6.25117176	-4.45119144	-3.47824933	-13.85629858	-7.69433183	-9.64021606	-5.42413356	-8.66727394	-0.88373703	-4.45119144	1.06214719	-2.82962125
-2.18099318	22.79118742	-16.45081091	1.71077526	5.92685772	-4.77550548	-3.15393529	-13.85629858	-7.04570375	-9.64021606	-4.77550548	-8.99158798	-0.55942299	-4.12687741	1.06214719	-2.82962125
-2.18099318	22.79118742	-17.09943899	1.38646122	6.25117176	-4.77550548	-3.47824933	-14.18061262	-6.39707567	-8.66727394	-4.45119144	-8.34295991	0.08920508	-3.80256337	1.71077526	-2.50530722
-2.18099318	22.46687339	-17.42375304	1.06214719	5.92685772	-4.12687741	-3.15393529	-14.18061262	-6.07276163	-8.34295991	-3.80256337	-7.69433183	0.73783315	-3.15393529	1.71077526	-2.18099318
-2.50530722	22.46687339	-17.09943899	1.06214719	6.25117176	-3.80256337	-2.82962125	-13.85629858	-6.72138971	-8.99158798	-3.80256337	-7.37001779	-0.23510896	-3.80256337	1.38646122	-2.18099318
-1.85667914	22.14255936	-17.74806708	0.41351912	5.92685772	-3.47824933	-3.15393529	-14.18061262	-6.07276163	-7.69433183	-2.50530722	-7.04570375	0.41351912	-2.82962125	2.03508930	-1.85667914
-1.85667914	22.14255936	-17.74806708	-0.23510896	5.92685772	-4.12687741	-3.15393529	-14.18061262	-6.07276163	-8.01864587	-1.85667914	-6.39707567	0.08920508	-2.50530722	2.35940333	-1.53236511
-2.18099318	21.81824533	-18.07238112	-0.55942299	5.60254369	-3.47824933	-2.82962125	-13.85629858	-6.72138971	-8.34295991	-1.85667914	-6.72138971	-0.55942299	-3.80256337	2.35940333	-1.85667914
-1.85667914	21.81824533	-18.39669516	-1.20805107	5.60254369	-3.15393529	-2.50530722	-13.85629858	-6.72138971	-8.66727394	-1.85667914	-6.39707567	-0.55942299	-4.12687741	1.38646122	-2.82962125
-1.85667914	20.84530324	-18.39669516	-2.18099318	5.27822965	-2.82962125	-2.50530722	-14.18061262	-5.74844760	-8.01864587	-0.88373703	-5.42413356	-0.23510896	-3.47824933	2.35940333	-2.18099318
-1.53236511	20.52098920	-18.72100920	-2.82962125	5.27822965	-2.50530722	-2.18099318	-13.53198454	-6.72138971	-8.66727394	-0.88373703	-6.07276163	-0.23510896	-4.12687741	1.38646122	-2.82962125
-2.18099318	20.19667517	-18.72100920	-3.47824933	4.62960158	-2.82962125	-2.50530722	-13.85629858	-6.39707567	-8.99158798	0.08920508	-5.74844760	0.08920508	-4.12687741	1.38646122	-2.82962125
-2.18099318	19.54804711	-19.36963729	-3.47824933	4.30528755	-2.50530722	-2.50530722	-13.85629858	-5.42413356	-8.34295991	0.73783315	-4.77550548	0.41351912	-3.15393529	1.38646122	-2.50530722
-1.85667914	19.87236114	-19.69395133	-4.12687741	4.62960158	-3.15393529	-2.18099318	-14.18061262	-5.09981952	-8.34295991	1.38646122	-3.47824933	0.73783315	-3.15393529	1.71077526	-2.50530722
-1.85667914	18.25079099	-20.01826537	-4.45119144	4.62960158	-2.50530722	-1.85667914	-13.53198454	-6.07276163	-8.99158798	1.38646122	-3.15393529	0.41351912	-3.47824933	1.06214719	-2.50530722
-1.85667914	17.92647696	-20.01826537	-5.09981952	4.30528755	-3.15393529	-2.18099318	-14.18061262	-4.77550548	-8.01864587	2.68371737	-2.50530722	1.06214719	-2.82962125	2.03508930	-1.85667914
-1.85667914	16.95353486	-20.01826537	-5.74844760	3.98097351	-2.82962125	-2.18099318	-13.53198454	-5.09981952	-8.01864587	3.00803141	-2.18099318	1.38646122	-2.82962125	1.71077526	-2.18099318
-1.53236511	16.95353486	-20.34257941	-6.07276163	3.65665948	-2.18099318	-2.18099318	-13.53198454	-5.42413356	-8.66727394	3.33234544	-2.18099318	1.38646122	-3.47824933	1.38646122	-2.50530722
-1.85667914	16.30490680	-20.66689346	-6.39707567	3.33234544	-1.85667914	-1.85667914	-13.85629858	-5.42413356	-8.99158798	3.65665948	-1.85667914	1.06214719	-4.12687741	1.06214719	-3.47824933
-2.18099318	15.65627873	-20.99120750	-7.04570375	3.65665948	-1.85667914	-1.53236511	-13.53198454	-4.77550548	-8.66727394	4.95391562	-1.53236511	2.03508930	-2.82962125	1.71077526	-2.82962125
-1.85667914	15.00765067	-20.66689346	-7.04570375	3.33234544	-1.20805107	-1.20805107	-13.53198454	-5.42413356	-9.64021606	4.62960158	-1.53236511	0.73783315	-4.12687741	1.06214719	-3.80256337
-1.85667914	15.00765067	-21.31552154	-8.01864587	3.00803141	-1.53236511	-1.20805107	-13.53198454	-5.42413356	-9.31590202	5.27822965	-0.88373703	0.41351912	-4.45119144	0.73783315	-3.80256337
-2.18099318	14.03470857	-21.31552154	-8.34295991	3.00803141	-1.20805107	-1.20805107	-13.53198454	-4.77550548	-9.31590202	5.92685772	0.08920508	1.38646122	-3.47824933	1.38646122	-3.47824933
-2.18099318	13.71039454	-20.99120750	-8.34295991	2.35940333	-0.88373703	-1.20805107	-13.20767050	-4.77550548	-9.31590202	6.25117176	0.41351912	1.06214719	-3.15393529	1.71077526	-3.47824933
-2.18099318	12.73745244	-21.63983559	-8.66727394	2.68371737	-0.23510896	-1.20805107	-13.20767050	-5.09981952	-9.64021606	6.57548579	0.08920508	1.06214719	-3.80256337	1.38646122	-3.80256337
-1.85667914	12.08882437	-21.63983559	-8.66727394	2.03508930	-0.55942299	-1.20805107	-13.53198454	-4.45119144	-9.31590202	7.22411386	0.73783315	1.71077526	-3.15393529	2.03508930	-3.15393529
-2.18099318	11.44019631	-21.31552154	-9.31590202	1.71077526	-0.23510896	-0.88373703	-13.53198454	-4.45119144	-9.31590202	7.54842790	1.71077526	1.71077526	-3.15393529	1.71077526	-3.15393529
-1.85667914	11.76451034	-21.96414963	-8.99158798	2.03508930	0.08920508	-0.88373703	-13.20767050	-4.45119144	-9.96453010	7.54842790	1.38646122	0.73783315	-3.15393529	1.38646122	-3.80256337
-2.18099318	11.11588227	-21.31552154	-8.99158798	2.03508930	0.41351912	-0.55942299	-12.88335646	-4.77550548	-10.28884414	6.89979983	1.06214719	0.41351912	-3.15393529	1.06214719	-3.80256337
-2.18099318	11.44019631	-21.63983559	-9.64021606	1.71077526	0.08920508	-0.55942299	-13.20767050	-4.77550548	-10.28884414	7.22411386	1.38646122	1.06214719	-2.82962125	2.03508930	-3.47824933
-1.85667914	11.44019631	-21.31552154	-9.64021606	1.71077526	0.41351912	-0.88373703	-13.20767050	-5.74844760	-11.26178626	6.57548579	1.06214719	0.41351912	-3.47824933	0.41351912	-3.80256337
-1.85667914	10.79156824	-20.99120750	-9.64021606	1.71077526	0.73783315	-1.20805107	-13.20767050	-5.74844760	-11.26178626	6.89979983	0.73783315	0.41351912	-3.47824933	0.73783315	-4.12687741
-2.18099318	10.46725420	-20.99120750	-9.64021606	1.06214719	0.41351912	-0.55942299	-13.20767050	-5.09981952	-10.93747222	6.89979983	1.38646122	0.73783315	-3.47824933	1.06214719	-4.12687741
-2.18099318	11.11588227	-21.31552154	-9.64021606	0.73783315	0.73783315	-0.55942299	-13.53198454	-5.09981952	-10.61315818	7.22411386	1.71077526	1.71077526	-3.47824933	1.06214719	-3.80256337
-2.50530722	11.11588227	-20.99120750	-8.99158798	1.38646122	0.73783315	-0.55942299	-13.20767050	-6.07276163	-11.26178626	6.57548579	0.73783315	0.73783315	-3.80256337	1.38646122	-4.12687741
-3.15393529	10.14294017	-20.99120750	-9.31590202	1.06214719	0.73783315	-0.55942299	-13.20767050	-5.09981952	-11.26178626	7.22411386	1.06214719	1.38646122	-3.47824933	1.38646122	-3.47824933
-3.15393529	11.11588227	-20.66689346	-8.99158798	1.06214719	0.41351912	-0.88373703	-13.20767050	-5.09981952	-11.26178626	6.57548579	0.73783315	1.06214719	-3.47824933	1.71077526	-3.80256337
-3.15393529	10.79156824	-20.34257941	-8.34295991	1.06214719	0.41351912	-0.23510896	-13.85629858	-6.07276163	-11.26178626	5.60254369	0.41351912	0.41351912	-3.47824933	1.38646122	-4.12687741
-3.15393529	10.79156824	-19.36963729	-8.34295991	0.73783315	1.06214719	-0.88373703	-12.88335646	-6.07276163	-11.58610030	5.27822965	-0.23510896	0.41351912	-3.80256337	1.71077526	-4.12687741
-3.80256337	10.79156824	-19.36963729	-8.34295991	0.73783315	1.71077526	-0.88373703	-13.20767050	-5.74844760	-10.93747222	5.60254369	0.08920508	1.06214719	-3.47824933	1.38646122	-3.80256337
-3.80256337	10.79156824	-19.04532325	-7.37001779	0.73783315	2.03508930	-0.55942299	-13.20767050	-6.39707567	-11.91041434	4.30528755	-0.88373703	0.41351912	-4.12687741	0.08920508	-4.45119144
-3.15393529	11.11588227	-19.04532325	-7.04570375	1.06214719	2.03508930	-0.55942299	-13.20767050	-7.04570375	-12.23472838	3.98097351	-1.20805107	0.73783315	-4.12687741	1.06214719	-4.45119144
-3.47824933	10.79156824	-18.72100920	-6.72138971	0.41351912	2.35940333	-0.88373703	-13.20767050	-6.39707567	-11.58610030	3.65665948	-1.53236511	0.73783315	-3.47824933	1.06214719	-3.47824933
-4.12687741	11.44019631	-18.39669516	-6.72138971	0.41351912	2.03508930	-0.55942299	-13.53198454	-6.07276163	-11.26178626	3.65665948	-1.85667914	1.06214719	-3.15393529	1.71077526	-3.15393529
-3.80256337	10.79156824	-18.07238112	-5.74844760	0.73783315	2.03508930	-0.88373703	-13.53198454	-6.72138971	-11.26178626	2.35940333	-2.50530722	0.73783315	-4.12687741	1.71077526	-3.47824933
-4.12687741	10.79156824	-17.42375304	-5.42413356	0.08920508	1.71077526	-0.88373703	-13.20767050	-6.07276163	-10.93747222	2.68371737	-1.85667914	0.73783315	-2.82962125	2.35940333	-2.82962125
-4.77550548	11.11588227	-17.09943899	-4.77550548	0.73783315	2.03508930	-0.55942299	-13.20767050	-6.07276163	-10.61315818	2.03508930	-2.50530722	0.73783315	-2.82962125	2.68371737	-2.82962125
-4.45119144	11.44019631	-16.77512495	-4.45119144	0.73783315	2.68371737	-0.88373703	-13.20767050	-6.39707567	-10.93747222	1.38646122	-3.80256337	-0.23510896	-3.80256337	1.71077526	-3.15393529
-4.77550548	11.44019631	-16.77512495	-3.47824933	1.06214719	2.35940333	-1.20805107	-13.20767050	-6.39707567	-10.93747222	0.41351912	-4.12687741	-0.55942299	-4.12687741	1.06214719	-3.47824933
-5.09981952	11.44019631	-16.45081091	-2.82962125	0.41351912	2.68371737	-0.88373703	-13.53198454	-6.07276163	-10.28884414	0.08920508	-4.45119144	0.08920508	-3.47824933	1.71077526	-2.82962125
-5.09981952	11.76451034	-15.80218283	-2.18099318	1.06214719	2.35940333	-0.88373703	-13.53198454	-6.72138971	-11.26178626	-1.20805107	-5.42413356	-0.88373703	-4.12687741	1.06214719	-2.82962125
-5.09981952	11.76451034	-15.47786879	-1.53236511	0.41351912	2.35940333	-1.20805107	-13.20767050	-6.39707567	-10.93747222	-1.53236511	-6.07276163	0.08920508	-4.12687741	1.06214719	-3.15393529
-6.07276163	11.44019631	-15.47786879	-1.20805107	0.73783315	2.68371737	-1.53236511	-13.53198454	-6.07276163	-11.26178626	-1.53236511	-5.74844760	0.08920508	-3.15393529	1.38646122	-2.18099318
-5.74844760	11.11588227	-14.82924071	-0.88373703	0.41351912	3.00803141	-1.53236511	-13.20767050	-5.42413356	-10.28884414	-1.53236511	-5.42413356	0.73783315	-3.15393529	1.71077526	-1.53236511
-6.07276163	11.44019631	-14.82924071	-0.23510896	0.41351912	3.00803141	-1.53236511	-13.53198454	-5.74844760	-10.28884414	-3.15393529	-6.72138971	-0.23510896	-3.80256337	1.38646122	-2.18099318
-6.72138971	10.79156824	-14.18061262	-0.23510896	0.08920508	2.68371737	-1.20805107	-13.53198454	-5.42413356	-9.64021606	-2.50530722	-5.74844760	0.73783315	-3.47824933	1.71077526	-1.53236511
-6.72138971	11.11588227	-13.85629858	0.08920508	0.08920508	3.00803141	-1.20805107	-13.20767050	-5.42413356	-9.31590202	-3.47824933	-6.07276163	0.41351912	-3.15393529	1.71077526	-1.85667914
-6.72138971	11.76451034	-13.20767050	1.38646122	0.41351912	3.33234544	-1.20805107	-13.53198454	-6.07276163	-9.96453010	-4.12687741	-7.04570375	-0.88373703	-2.82962125	1.06214719	-1.85667914
-7.04570375	11.76451034	-13.53198454	1.71077526	0.41351912	3.33234544	-0.88373703	-13.20767050	-6.07276163	-9.64021606	-4.77550548	-7.69433183	-0.88373703	-3.47824933	1.06214719	-2.18099318
-7.04570375	11.11588227	-13.53198454	2.03508930	-0.23510896	3.65665948	-1.20805107	-13.53198454	-6.07276163	-9.31590202	-4.45119144	-7.37001779	-0.23510896	-2.82962125	1.06214719	-1.53236511
-7.37001779	11.44019631	-12.88335646	2.35940333	0.08920508	3.33234544	-0.88373703	-13.20767050	-6.72138971	-10.28884414	-6.07276163	-8.66727394	-1.20805107	-3.80256337	0.08920508	-1.53236511
-7.04570375	10.79156824	-12.88335646	2.68371737	0.08920508	3.33234544	-0.88373703	-13.53198454	-6.72138971	-9.96453010	-6.07276163	-8.66727394	-0.88373703	-3.47824933	0.41351912	-1.85667914
-7.37001779	11.11588227	-12.88335646	2.35940333	-0.23510896	3.65665948	-1.53236511	-13.20767050	-6.39707567	-9.31590202	-5.74844760	-8.99158798	-0.55942299	-2.82962125	1.06214719	-1.53236511
-7.37001779	10.79156824	-12.55904242	2.35940333	-0.55942299	3.98097351	-1.85667914	-13.85629858	-5.74844760	-8.99158798	-5.42413356	-8.66727394	-0.23510896	-2.50530722	1.38646122	-1.20805107
-7.37001779	11.11588227	-12.23472838	2.68371737	-0.23510896	4.30528755	-1.53236511	-13.20767050	-6.72138971	-9.64021606	-6.07276163	-9.64021606	-0.55942299	-2.82962125	0.73783315	-1.85667914
-7.69433183	10.14294017	-12.23472838	2.35940333	-0.55942299	3.98097351	-1.20805107	-13.53198454	-5.74844760	-8.66727394	-5.42413356	-8.99158798	0.41351912	-2.18099318	1.71077526	-1.20805107
-8.01864587	10.79156824	-12.23472838	2.68371737	-1.20805107	4.30528755	-1.20805107	-13.53198454	-6.07276163	-8.66727394	-5.42413356	-8.66727394	0.41351912	-2.18099318	2.03508930	-1.53236511
-8.01864587	10.46725420	-11.91041434	2.68371737	-0.55942299	4.62960158	-1.20805107	-13.53198454	-6.72138971	-9.64021606	-6.39707567	-9.31590202	-0.23510896	-2.50530722	1.71077526	-2.50530722
-7.69433183	10.79156824	-11.91041434	2.35940333	-0.88373703	4.95391562	-1.53236511	-13.20767050	-7.37001779	-9.64021606	-6.07276163	-9.31590202	-0.23510896	-3.47824933	1.38646122	-1.85667914
-7.69433183	10.79156824	-12.23472838	2.68371737	-1.20805107	4.62960158	-1.20805107	-13.53198454	-7.04570375	-8.99158798	-5.42413356	-8.99158798	0.08920508	-2.50530722	2.03508930	-1.20805107
-7.69433183	10.46725420	-12.55904242	2.35940333	-1.20805107	4.30528755	-0.55942299	-13.20767050	-7.37001779	-9.64021606	-6.39707567	-9.64021606	-0.88373703	-2.82962125	1.06214719	-2.18099318
-7.37001779	10.14294017	-12.23472838	2.03508930	-1.20805107	4.30528755	-0.55942299	-13.53198454	-7.37001779	-9.64021606	-6.07276163	-8.99158798	-0.88373703	-3.15393529	1.06214719	-2.18099318
-7.69433183	9.49431210	-12.23472838	1.71077526	-1.20805107	4.95391562	-0.55942299	-13.53198454	-7.04570375	-9.31590202	-5.42413356	-8.66727394	-0.88373703	-2.82962125	1.71077526	-2.18099318
-7.69433183	9.81862614	-12.55904242	1.71077526	-1.53236511	5.27822965	-0.88373703	-13.53198454	-6.72138971	-8.99158798	-4.77550548	-8.01864587	-0.55942299	-2.50530722	1.71077526	-1.85667914
-8.01864587	9.16999807	-12.55904242	1.38646122	-1.53236511	5.60254369	-0.88373703	-13.20767050	-7.37001779	-9.64021606	-5.09981952	-8.34295991	-0.55942299	-3.15393529	1.71077526	-2.18099318
-8.01864587	8.52137000	-12.55904242	0.73783315	-2.18099318	5.60254369	-0.88373703	-13.20767050	-6.39707567	-8.99158798	-3.80256337	-7.37001779	0.08920508	-1.85667914	2.03508930	-1.53236511
-8.01864587	8.19705597	-12.55904242	0.41351912	-1.85667914	6.25117176	-0.55942299	-13.20767050	-6.72138971	-8.99158798	-2.82962125	-7.37001779	0.08920508	-2.18099318	1.71077526	-1.85667914
-7.69433183	7.54842790	-12.55904242	0.41351912	-1.85667914	6.25117176	-0.55942299	-13.53198454	-7.04570375	-9.64021606	-3.15393529	-7.04570375	-0.23510896	-2.82962125	1.71077526	-2.18099318
-7.37001779	7.54842790	-12.88335646	-0.55942299	-2.18099318	5.92685772	-0.23510896	-13.20767050	-7.37001779	-9.64021606	-2.50530722	-7.04570375	-0.23510896	-2.82962125	1.06214719	-2.82962125
-7.04570375	6.89979983	-13.20767050	-0.88373703	-2.50530722	5.92685772	-0.23510896	-12.88335646	-6.39707567	-8.99158798	-2.18099318	-6.72138971	0.08920508	-2.18099318	1.71077526	-2.18099318
-7.04570375	6.25117176	-13.20767050	-0.88373703	-2.18099318	6.25117176	0.41351912	-13.20767050	-6.72138971	-10.28884414	-2.18099318	-6.72138971	-0.88373703	-2.82962125	0.73783315	-3.15393529
-7.04570375	6.25117176	-13.53198454	-2.18099318	-2.18099318	6.89979983	-0.23510896	-13.20767050	-7.04570375	-10.28884414	-1.53236511	-6.07276163	-0.23510896	-2.82962125	1.06214719	-3.15393529
-6.72138971	5.60254369	-14.18061262	-2.18099318	-2.82962125	6.89979983	-0.23510896	-13.20767050	-6.72138971	-9.64021606	-0.88373703	-5.09981952	-0.23510896	-2.82962125	1.71077526	-2.50530722
-6.72138971	4.95391562	-14.18061262	-2.50530722	-3.15393529	6.57548579	0.08920508	-13.20767050	-6.39707567	-8.99158798	0.08920508	-4.77550548	0.08920508	-2.18099318	1.71077526	-2.18099318
-6.72138971	5.27822965	-14.50492666	-3.15393529	-2.82962125	6.25117176	0.41351912	-12.88335646	-6.72138971	-9.96453010	0.08920508	-4.45119144	-0.55942299	-3.47824933	1.38646122	-2.82962125
-7.04570375	3.98097351	-14.82924071	-3.47824933	-3.47824933	6.57548579	0.08920508	-13.20767050	-5.42413356	-9.31590202	1.38646122	-3.15393529	0.08920508	-2.50530722	1.71077526	-2.50530722
-6.39707567	3.65665948	-14.82924071	-4.45119144	-3.15393529	6.89979983	-0.23510896	-13.20767050	-5.74844760	-9.31590202	1.71077526	-2.82962125	0.41351912	-2.50530722	2.03508930	-2.50530722
-6.07276163	3.00803141	-15.15355475	-5.09981952	-3.47824933	7.22411386	0.41351912	-12.88335646	-6.07276163	-10.28884414	2.03508930	-2.82962125	-0.23510896	-2.82962125	1.71077526	-2.50530722
-5.74844760	2.68371737	-15.47786879	-5.42413356	-3.47824933	7.22411386	0.08920508	-12.88335646	-6.07276163	-10.28884414	2.68371737	-2.82962125	-0.23510896	-3.47824933	1.38646122	-2.82962125
-5.74844760	2.35940333	-15.80218283	-6.72138971	-3.80256337	7.22411386	0.41351912	-12.88335646	-5.42413356	-9.64021606	3.65665948	-1.85667914	0.41351912	-2.82962125	2.35940333	-3.15393529
-5.74844760	3.33234544	-15.15355475	-7.04570375	-4.12687741	7.54842790	0.73783315	-12.23472838	-6.07276163	-10.93747222	3.33234544	-1.85667914	0.08920508	-2.82962125	1.38646122	-3.47824933
-5.42413356	3.00803141	-16.12649687	-7.04570375	-4.12687741	7.54842790	0.73783315	-12.55904242	-5.42413356	-10.93747222	3.98097351	-1.53236511	-0.55942299	-3.15393529	1.71077526	-3.47824933
-5.09981952	2.68371737	-16.12649687	-8.01864587	-4.12687741	7.54842790	0.41351912	-12.88335646	-5.09981952	-9.96453010	4.62960158	-0.88373703	0.08920508	-3.15393529	2.35940333	-3.80256337
-5.09981952	2.03508930	-16.12649687	-8.01864587	-4.12687741	7.54842790	0.73783315	-12.88335646	-5.42413356	-9.96453010	4.95391562	-0.23510896	1.06214719	-2.50530722	2.35940333	-3.15393529
-5.09981952	2.35940333	-16.45081091	-8.66727394	-4.12687741	7.54842790	0.73783315	-12.88335646	-6.07276163	-10.93747222	4.95391562	-0.88373703	0.41351912	-2.82962125	2.03508930	-3.80256337
-5.42413356	1.71077526	-16.77512495	-8.99158798	-4.12687741	7.22411386	1.06214719	-13.20767050	-4.45119144	-10.28884414	5.60254369	0.73783315	1.06214719	-2.18099318	2.68371737	-2.82962125
-5.09981952	1.38646122	-16.45081091	-8.99158798	-4.12687741	7.54842790	1.06214719	-12.88335646	-4.77550548	-10.28884414	5.92685772	1.38646122	1.06214719	-2.50530722	2.03508930	-2.82962125
-4.77550548	1.06214719	-17.09943899	-9.31590202	-4.12687741	7.22411386	1.06214719	-12.88335646	-5.09981952	-10.61315818	5.92685772	1.06214719	0.73783315	-2.82962125	1.71077526	-3.15393529
-5.09981952	1.06214719	-16.77512495	-9.96453010	-4.45119144	7.54842790	1.71077526	-12.23472838	-5.74844760	-11.26178626	5.60254369	0.41351912	0.08920508	-3.15393529	1.38646122	-3.47824933
-5.42413356	1.06214719	-16.77512495	-9.96453010	-4.12687741	7.87274193	1.38646122	-12.88335646	-5.09981952	-10.28884414	6.89979983	1.06214719	0.73783315	-2.50530722	2.03508930	-3.15393529
-4.77550548	1.38646122	-16.45081091	-10.61315818	-4.45119144	7.54842790	1.71077526	-12.88335646	-6.39707567	-11.26178626	6.25117176	0.73783315	0.08920508	-3.80256337	1.38646122	-3.47824933
-5.09981952	0.73783315	-16.77512495	-10.61315818	-4.45119144	8.19705597	1.71077526	-12.23472838	-5.42413356	-11.26178626	6.25117176	1.06214719	0.41351912	-3.80256337	1.71077526	-3.47824933
-5.09981952	0.41351912	-17.09943899	-10.93747222	-4.77550548	8.52137000	0.73783315	-12.55904242	-4.45119144	-10.61315818	6.89979983	1.38646122	1.38646122	-3.15393529	1.38646122	-3.15393529
-5.42413356	0.08920508	-16.77512495	-10.93747222	-4.77550548	8.84568403	1.06214719	-12.88335646	-4.45119144	-10.28884414	6.89979983	2.03508930	1.38646122	-3.15393529	2.03508930	-3.15393529
-5.74844760	0.41351912	-16.45081091	-10.61315818	-4.77550548	8.19705597	1.71077526	-12.55904242	-5.42413356	-10.93747222	5.92685772	1.71077526	0.41351912	-3.15393529	1.71077526	-2.82962125
-6.07276163	-0.55942299	-16.45081091	-10.61315818	-4.77550548	8.19705597	1.06214719	-12.88335646	-4.45119144	-9.96453010	6.89979983	1.38646122	0.73783315	-2.82962125	1.71077526	-3.15393529
-6.07276163	-0.23510896	-16.45081091	-10.61315818	-5.09981952	8.19705597	1.06214719	-12.55904242	-4.12687741	-10.28884414	6.25117176	1.71077526	0.73783315	-2.50530722	1.71077526	-2.50530722
-6.39707567	-0.23510896	-16.12649687	-9.96453010	-5.09981952	8.84568403	1.71077526	-12.88335646	-5.09981952	-9.96453010	6.25117176	0.73783315	0.41351912	-3.47824933	0.73783315	-2.82962125
-6.07276163	0.08920508	-15.80218283	-9.96453010	-5.09981952	8.52137000	2.03508930	-12.55904242	-4.77550548	-10.61315818	5.60254369	0.41351912	0.08920508	-3.15393529	1.06214719	-2.50530722
-7.37001779	-0.88373703	-15.80218283	-9.96453010	-5.09981952	8.84568403	1.06214719	-12.88335646	-4.45119144	-9.96453010	6.25117176	1.06214719	0.73783315	-2.82962125	0.73783315	-2.82962125
-6.72138971	-0.55942299	-15.15355475	-9.31590202	-5.09981952	9.49431210	1.38646122	-12.55904242	-5.09981952	-10.61315818	4.62960158	-0.55942299	-0.23510896	-3.80256337	0.41351912	-3.47824933
-7.04570375	-0.88373703	-14.82924071	-8.99158798	-5.09981952	9.16999807	1.38646122	-12.88335646	-4.12687741	-10.61315818	4.62960158	-0.23510896	-0.23510896	-4.12687741	0.73783315	-3.47824933
-7.04570375	-1.20805107	-14.50492666	-8.99158798	-5.42413356	9.49431210	1.71077526	-12.88335646	-3.47824933	-10.61315818	4.30528755	-0.55942299	0.41351912	-3.15393529	1.06214719	-2.82962125
-7.37001779	-1.20805107	-14.18061262	-8.99158798	-5.42413356	9.49431210	1.06214719	-12.88335646	-3.47824933	-9.64021606	4.30528755	-0.55942299	0.73783315	-2.82962125	1.06214719	-2.18099318
-7.37001779	-1.53236511	-13.53198454	-8.01864587	-5.42413356	9.49431210	1.06214719	-12.88335646	-4.45119144	-10.28884414	3.00803141	-1.53236511	0.08920508	-3.47824933	0.73783315	-2.50530722
-8.01864587	-2.18099318	-13.53198454	-8.34295991	-6.07276163	9.81862614	0.73783315	-13.20767050	-3.15393529	-9.31590202	3.65665948	-0.88373703	0.41351912	-2.50530722	1.38646122	-1.85667914
-8.34295991	-2.50530722	-13.20767050	-7.04570375	-5.74844760	9.81862614	0.73783315	-12.88335646	-3.47824933	-9.31590202	2.68371737	-1.53236511	0.08920508	-2.50530722	1.38646122	-2.18099318
-8.34295991	-2.18099318	-12.88335646	-6.72138971	-5.74844760	9.49431210	1.38646122	-12.88335646	-3.80256337	-9.64021606	2.03508930	-2.18099318	0.08920508	-3.15393529	0.73783315	-2.50530722
-8.34295991	-2.18099318	-12.55904242	-6.07276163	-5.74844760	9.81862614	1.38646122	-12.88335646	-3.80256337	-9.96453010	0.73783315	-2.82962125	-0.55942299	-2.82962125	0.73783315	-2.50530722
-8.66727394	-2.18099318	-11.91041434	-5.42413356	-5.74844760	10.46725420	0.73783315	-12.55904242	-3.80256337	-9.31590202	1.06214719	-2.18099318	-0.23510896	-2.82962125	1.06214719	-1.85667914
-8.66727394	-1.85667914	-11.26178626	-5.42413356	-5.42413356	10.79156824	1.06214719	-12.88335646	-4.77550548	-10.28884414	-0.55942299	-3.80256337	-1.20805107	-2.82962125	0.41351912	-2.50530722
-8.99158798	-2.18099318	-10.93747222	-4.77550548	-6.07276163	10.79156824	1.06214719	-12.55904242	-4.77550548	-10.28884414	-0.55942299	-3.80256337	-0.88373703	-2.50530722	0.41351912	-1.85667914
-9.31590202	-2.50530722	-10.61315818	-4.77550548	-6.07276163	10.14294017	0.41351912	-12.88335646	-4.77550548	-9.64021606	-0.88373703	-4.12687741	-0.88373703	-2.50530722	0.73783315	-1.53236511
-9.64021606	-2.82962125	-10.61315818	-4.45119144	-6.39707567	10.79156824	0.73783315	-12.88335646	-4.12687741	-9.64021606	-1.20805107	-4.12687741	-0.23510896	-2.50530722	1.06214719	-1.53236511
-9.31590202	-2.50530722	-9.96453010	-3.47824933	-6.07276163	10.79156824	0.73783315	-12.88335646	-5.42413356	-10.28884414	-2.18099318	-5.42413356	-0.88373703	-2.82962125	0.73783315	-1.53236511
-9.96453010	-2.50530722	-9.96453010	-3.15393529	-6.72138971	11.11588227	0.41351912	-13.20767050	-5.09981952	-8.99158798	-1.85667914	-4.77550548	-0.23510896	-2.18099318	1.06214719	-0.88373703
-9.96453010	-2.18099318	-9.64021606	-2.82962125	-6.39707567	10.79156824	1.06214719	-12.55904242	-5.42413356	-9.31590202	-2.18099318	-5.09981952	-0.23510896	-2.50530722	1.06214719	-0.88373703
-10.28884414	-1.85667914	-8.66727394	-1.85667914	-6.07276163	11.11588227	1.06214719	-12.88335646	-6.07276163	-9.64021606	-3.47824933	-6.07276163	-0.88373703	-2.82962125	0.41351912	-1.20805107
-10.61315818	-1.85667914	-8.66727394	-2.18099318	-6.39707567	11.44019631	1.06214719	-12.88335646	-6.39707567	-9.96453010	-4.12687741	-7.37001779	-0.88373703	-2.82962125	0.41351912	-1.53236511
-10.93747222	-1.85667914	-8.34295991	-1.85667914	-6.72138971	11.44019631	0.73783315	-12.88335646	-5.42413356	-9.64021606	-3.80256337	-6.72138971	-0.55942299	-2.50530722	1.71077526	-1.20805107
-10.61315818	-1.53236511	-8.01864587	-1.53236511	-6.72138971	11.44019631	1.06214719	-12.55904242	-6.72138971	-9.96453010	-5.42413356	-7.37001779	-1.20805107	-3.15393529	0.73783315	-1.85667914
-10.61315818	-1.85667914	-7.37001779	-0.88373703	-6.72138971	11.44019631	0.73783315	-12.55904242	-6.72138971	-10.28884414	-5.74844760	-7.37001779	-0.88373703	-3.15393529	0.41351912	-2.18099318
-10.61315818	-2.18099318	-7.37001779	-1.20805107	-7.04570375	11.11588227	0.41351912	-12.88335646	-6.72138971	-9.96453010	-5.09981952	-7.69433183	-0.23510896	-2.50530722	0.73783315	-1.53236511
-11.26178626	-1.85667914	-7.37001779	-0.55942299	-7.04570375	11.44019631	0.73783315	-12.88335646	-7.04570375	-9.31590202	-5.42413356	-7.04570375	-0.23510896	-2.82962125	0.41351912	-1.20805107
-11.26178626	-1.85667914	-7.04570375	-0.23510896	-6.39707567	11.44019631	0.41351912	-12.88335646	-7.37001779	-9.96453010	-6.07276163	-8.34295991	-0.55942299	-3.47824933	0.73783315	-1.53236511
-11.26178626	-3.15393529	-6.72138971	-0.23510896	-7.04570375	11.44019631	0.41351912	-13.20767050	-6.72138971	-9.64021606	-5.09981952	-7.37001779	0.08920508	-2.50530722	1.71077526	-1.53236511
-11.26178626	-3.15393529	-6.72138971	-0.23510896	-7.04570375	11.44019631	0.73783315	-12.88335646	-7.04570375	-9.31590202	-5.42413356	-7.69433183	-0.55942299	-2.50530722	1.38646122	-1.20805107
-10.93747222	-2.82962125	-6.72138971	0.73783315	-6.72138971	12.08882437	0.73783315	-12.55904242	-7.04570375	-9.96453010	-6.07276163	-8.34295991	-0.88373703	-2.50530722	1.06214719	-1.20805107
-11.26178626	-2.82962125	-6.72138971	0.08920508	-7.04570375	11.76451034	1.06214719	-12.88335646	-7.37001779	-9.96453010	-6.39707567	-8.34295991	-1.20805107	-3.15393529	0.73783315	-1.53236511
-11.58610030	-3.15393529	-6.72138971	0.73783315	-7.04570375	11.76451034	0.73783315	-13.20767050	-6.72138971	-9.64021606	-6.07276163	-7.37001779	-0.55942299	-2.18099318	1.06214719	-0.88373703
-10.93747222	-3.80256337	-6.72138971	0.41351912	-7.04570375	12.08882437	1.06214719	-12.55904242	-8.01864587	-10.28884414	-6.72138971	-8.34295991	-1.20805107	-2.82962125	0.08920508	-1.85667914
-10.61315818	-3.47824933	-6.39707567	0.41351912	-7.04570375	12.08882437	1.06214719	-12.55904242	-7.69433183	-9.96453010	-6.39707567	-8.66727394	-0.88373703	-2.50530722	0.73783315	-1.85667914
-11.26178626	-3.80256337	-6.39707567	0.08920508	-7.37001779	11.76451034	0.41351912	-12.88335646	-7.04570375	-10.28884414	-5.42413356	-8.34295991	-0.55942299	-2.18099318	1.06214719	-1.53236511
-11.26178626	-4.12687741	-6.39707567	-0.55942299	-7.69433183	12.08882437	0.73783315	-12.88335646	-7.04570375	-9.64021606	-5.09981952	-7.69433183	-0.23510896	-2.18099318	1.06214719	-1.20805107
-10.93747222	-3.80256337	-6.39707567	-0.55942299	-7.37001779	12.08882437	0.73783315	-12.88335646	-7.69433183	-10.61315818	-5.42413356	-7.69433183	-0.88373703	-2.50530722	1.06214719	-1.85667914
-10.93747222	-3.80256337	-7.04570375	-1.20805107	-7.37001779	11.76451034	0.73783315	-13.20767050	-7.04570375	-9.96453010	-3.80256337	-6.72138971	0.08920508	-2.18099318	1.38646122	-0.88373703
-10.93747222	-4.45119144	-7.37001779	-0.88373703	-7.37001779	12.41313841	0.73783315	-12.88335646	-7.37001779	-9.96453010	-4.12687741	-6.07276163	0.41351912	-2.18099318	1.38646122	-1.20805107
-10.61315818	-4.45119144	-7.04570375	-0.88373703	-7.37001779	12.41313841	0.73783315	-12.55904242	-8.34295991	-10.61315818	-4.12687741	-6.39707567	-0.23510896	-2.50530722	0.41351912	-1.53236511
-9.64021606	-4.12687741	-7.69433183	-1.53236511	-7.04570375	12.41313841	1.38646122	-12.88335646	-7.37001779	-10.61315818	-3.80256337	-6.39707567	-0.55942299	-2.82962125	0.08920508	-1.85667914
-9.96453010	-4.45119144	-7.37001779	-1.85667914	-7.69433183	12.08882437	1.06214719	-12.55904242	-7.37001779	-9.64021606	-3.15393529	-5.74844760	-0.23510896	-2.50530722	0.73783315	-1.85667914
-9.64021606	-4.77550548	-8.34295991	-2.50530722	-7.37001779	12.41313841	1.38646122	-12.55904242	-8.01864587	-10.93747222	-3.47824933	-7.04570375	-0.88373703	-2.82962125	0.41351912	-1.85667914
-9.64021606	-4.45119144	-8.01864587	-2.82962125	-7.04570375	12.08882437	1.38646122	-12.55904242	-8.34295991	-10.93747222	-2.82962125	-5.74844760	-0.55942299	-2.82962125	0.73783315	-2.50530722
-8.99158798	-5.74844760	-8.34295991	-3.47824933	-7.69433183	12.08882437	1.06214719	-12.23472838	-7.69433183	-10.61315818	-1.85667914	-5.42413356	0.08920508	-2.50530722	1.06214719	-1.85667914
-9.31590202	-5.74844760	-8.66727394	-3.80256337	-7.37001779	11.76451034	1.38646122	-12.88335646	-7.37001779	-10.61315818	-1.20805107	-4.45119144	0.73783315	-2.18099318	1.38646122	-1.85667914
-8.66727394	-4.77550548	-8.99158798	-4.12687741	-7.37001779	11.76451034	1.71077526	-12.55904242	-8.01864587	-10.93747222	-1.20805107	-4.77550548	-0.88373703	-2.18099318	0.73783315	-2.18099318
-8.99158798	-5.42413356	-9.31590202	-4.77550548	-7.69433183	11.44019631	1.71077526	-12.88335646	-7.37001779	-10.28884414	0.08920508	-3.47824933	0.08920508	-1.85667914	1.38646122	-1.53236511
-8.66727394	-5.42413356	-9.64021606	-5.74844760	-7.37001779	11.44019631	1.38646122	-12.88335646	-7.37001779	-9.96453010	0.08920508	-2.50530722	0.41351912	-1.85667914	1.71077526	-1.53236511
-8.34295991	-5.74844760	-9.96453010	-6.07276163	-7.69433183	11.76451034	2.03508930	-12.55904242	-8.34295991	-10.61315818	0.08920508	-3.15393529	-0.23510896	-2.82962125	1.06214719	-2.18099318
-7.69433183	-5.42413356	-9.96453010	-6.07276163	-7.69433183	12.08882437	1.71077526	-12.55904242	-8.34295991	-10.93747222	0.73783315	-2.82962125	-0.55942299	-2.50530722	1.06214719	-2.50530722
-7.04570375	-6.07276163	-10.28884414	-7.04570375	-8.01864587	11.76451034	2.03508930	-12.55904242	-7.69433183	-10.28884414	2.03508930	-1.53236511	0.08920508	-2.82962125	1.71077526	-2.18099318
-7.37001779	-5.09981952	-9.96453010	-7.37001779	-7.37001779	12.41313841	2.03508930	-12.23472838	-8.66727394	-11.58610030	1.71077526	-2.18099318	-0.55942299	-2.82962125	0.73783315	-2.82962125
-7.04570375	-6.07276163	-10.93747222	-8.01864587	-7.69433183	11.76451034	1.71077526	-12.23472838	-8.34295991	-10.93747222	2.35940333	-1.85667914	-0.55942299	-2.18099318	0.41351912	-2.82962125
-7.04570375	-6.39707567	-11.26178626	-8.34295991	-8.34295991	11.44019631	1.71077526	-12.88335646	-7.69433183	-10.61315818	2.68371737	-1.20805107	-0.23510896	-2.50530722	1.06214719	-2.50530722
-6.72138971	-6.39707567	-11.58610030	-9.64021606	-8.01864587	11.44019631	1.71077526	-12.55904242	-7.04570375	-10.28884414	3.98097351	-0.23510896	0.08920508	-2.18099318	1.38646122	-2.50530722
-6.72138971	-6.39707567	-11.91041434	-8.99158798	-7.69433183	11.11588227	2.03508930	-12.55904242	-7.04570375	-11.26178626	3.65665948	-0.55942299	-0.23510896	-3.15393529	0.41351912	-3.15393529
-6.72138971	-6.72138971	-11.58610030	-9.96453010	-7.69433183	11.11588227	1.71077526	-12.88335646	-6.07276163	-9.96453010	4.95391562	0.08920508	0.41351912	-1.85667914	1.06214719	-1.85667914
-7.04570375	-6.39707567	-12.23472838	-10.61315818	-7.69433183	11.44019631	2.03508930	-12.55904242	-6.07276163	-9.31590202	4.95391562	0.41351912	0.41351912	-1.85667914	0.41351912	-2.18099318
-6.72138971	-6.39707567	-12.23472838	-10.28884414	-7.69433183	11.44019631	2.03508930	-12.55904242	-6.07276163	-9.96453010	5.27822965	0.73783315	0.41351912	-2.50530722	0.41351912	-2.18099318
-6.72138971	-6.07276163	-12.55904242	-10.28884414	-8.01864587	11.44019631	2.35940333	-12.23472838	-5.74844760	-10.28884414	4.95391562	0.41351912	-0.23510896	-2.82962125	0.08920508	-2.50530722
-7.37001779	-6.72138971	-12.88335646	-10.61315818	-7.69433183	11.44019631	2.03508930	-12.23472838	-5.42413356	-9.64021606	5.60254369	1.38646122	0.73783315	-2.18099318	0.41351912	-2.50530722
-7.04570375	-6.07276163	-12.55904242	-10.93747222	-7.69433183	11.11588227	2.03508930	-12.55904242	-5.74844760	-10.93747222	5.27822965	0.73783315	-0.55942299	-3.15393529	0.08920508	-2.50530722
-7.04570375	-6.72138971	-12.55904242	-11.26178626	-7.69433183	11.11588227	2.35940333	-12.23472838	-5.42413356	-10.61315818	5.27822965	1.06214719	0.08920508	-3.15393529	0.41351912	-2.82962125
-7.04570375	-6.72138971	-12.55904242	-11.26178626	-8.01864587	11.11588227	2.03508930	-12.23472838	-4.45119144	-9.96453010	6.25117176	2.03508930	0.73783315	-2.18099318	0.41351912	-2.50530722
-7.04570375	-7.04570375	-13.20767050	-11.58610030	-8.01864587	11.11588227	2.03508930	-12.55904242	-3.80256337	-9.31590202	6.89979983	1.71077526	1.06214719	-2.50530722	0.08920508	-2.82962125
-7.04570375	-7.04570375	-12.55904242	-11.58610030	-7.69433183	11.44019631	2.03508930	-12.23472838	-4.45119144	-10.61315818	5.60254369	1.38646122	0.41351912	-2.50530722	0.08920508	-3.15393529
-7.04570375	-7.69433183	-13.20767050	-11.58610030	-7.69433183	11.44019631	2.35940333	-12.23472838	-3.47824933	-9.31590202	6.57548579	2.03508930	0.73783315	-1.85667914	1.06214719	-2.50530722
-7.04570375	-7.37001779	-13.20767050	-11.58610030	-7.37001779	11.44019631	2.03508930	-12.55904242	-3.80256337	-9.64021606	6.57548579	3.00803141	1.38646122	-2.50530722	0.73783315	-2.82962125
-7.04570375	-6.72138971	-13.20767050	-11.58610030	-7.37001779	11.44019631	2.03508930	-12.23472838	-3.80256337	-9.31590202	5.92685772	2.35940333	0.73783315	-2.18099318	0.41351912	-2.50530722
-7.04570375	-6.39707567	-12.88335646	-11.26178626	-7.37001779	12.08882437	2.35940333	-12.55904242	-3.80256337	-9.96453010	5.27822965	1.71077526	0.73783315	-2.82962125	0.41351912	-2.82962125
-6.39707567	-6.07276163	-13.53198454	-10.93747222	-7.37001779	12.08882437	2.03508930	-12.55904242	-3.80256337	-9.64021606	5.60254369	1.71077526	0.73783315	-2.50530722	0.73783315	-2.50530722
-7.37001779	-6.39707567	-12.55904242	-10.93747222	-7.04570375	11.76451034	2.03508930	-12.55904242	-4.12687741	-10.61315818	4.62960158	0.73783315	-0.23510896	-3.15393529	-0.23510896	-3.15393529
-7.04570375	-6.72138971	-12.55904242	-10.61315818	-7.04570375	12.08882437	2.03508930	-12.55904242	-4.45119144	-9.96453010	4.62960158	0.41351912	0.41351912	-3.15393529	-0.23510896	-2.50530722
-7.37001779	-6.39707567	-12.55904242	-10.61315818	-7.37001779	11.76451034	2.03508930	-12.55904242	-3.47824933	-9.64021606	4.62960158	0.73783315	0.41351912	-2.82962125	0.73783315	-2.50530722
-8.34295991	-6.39707567	-12.23472838	-10.61315818	-7.37001779	11.76451034	1.71077526	-13.20767050	-3.47824933	-9.64021606	4.95391562	1.06214719	0.41351912	-2.18099318	0.73783315	-2.50530722
-8.01864587	-6.39707567	-12.23472838	-10.28884414	-7.37001779	11.76451034	2.03508930	-12.55904242	-4.45119144	-9.96453010	3.98097351	0.41351912	0.08920508	-2.18099318	0.08920508	-2.82962125
-7.69433183	-6.07276163	-11.91041434	-9.64021606	-7.69433183	11.44019631	1.71077526	-12.55904242	-3.47824933	-9.31590202	4.30528755	0.73783315	0.73783315	-1.85667914	1.06214719	-2.50530722
-8.34295991	-5.09981952	-12.23472838	-9.64021606	-7.37001779	11.11588227	1.71077526	-12.55904242	-3.47824933	-8.99158798	3.65665948	0.73783315	0.73783315	-1.53236511	0.73783315	-2.18099318
-8.01864587	-5.09981952	-11.58610030	-8.99158798	-6.72138971	11.44019631	1.71077526	-12.55904242	-4.12687741	-9.64021606	2.68371737	0.41351912	0.73783315	-2.82962125	0.41351912	-2.50530722
-8.66727394	-4.77550548	-10.93747222	-8.34295991	-6.72138971	11.11588227	1.71077526	-12.55904242	-4.77550548	-9.96453010	2.03508930	-0.88373703	0.41351912	-2.82962125	0.41351912	-2.18099318
-8.66727394	-4.77550548	-10.93747222	-7.69433183	-7.04570375	11.44019631	1.38646122	-12.88335646	-4.12687741	-9.64021606	2.35940333	-1.20805107	0.41351912	-2.50530722	0.73783315	-1.85667914
-8.66727394	-4.77550548	-10.93747222	-7.69433183	-6.72138971	11.44019631	1.71077526	-12.23472838	-5.42413356	-10.61315818	0.41351912	-1.85667914	-0.55942299	-2.82962125	-0.23510896	-2.50530722
-8.66727394	-4.12687741	-10.28884414	-6.72138971	-7.04570375	11.76451034	1.06214719	-12.55904242	-5.09981952	-9.96453010	0.41351912	-2.18099318	-0.23510896	-2.82962125	0.08920508	-2.82962125
-8.66727394	-4.12687741	-9.96453010	-6.39707567	-6.72138971	12.08882437	1.06214719	-12.23472838	-4.77550548	-9.96453010	0.41351912	-2.18099318	0.08920508	-2.50530722	0.41351912	-2.18099318
-8.66727394	-4.12687741	-10.28884414	-6.07276163	-7.37001779	11.76451034	1.06214719	-12.55904242	-4.45119144	-9.96453010	0.08920508	-2.50530722	0.08920508	-2.50530722	1.06214719	-1.53236511
-8.99158798	-3.47824933	-9.64021606	-5.74844760	-7.04570375	12.08882437	1.38646122	-12.55904242	-4.77550548	-10.28884414	-0.88373703	-3.47824933	-0.55942299	-2.50530722	0.41351912	-1.85667914
-9.64021606	-3.47824933	-9.64021606	-5.42413356	-7.69433183	11.44019631	1.06214719	-12.55904242	-4.45119144	-9.96453010	-0.55942299	-3.47824933	0.41351912	-1.85667914	1.06214719	-1.85667914
-9.96453010	-4.12687741	-9.31590202	-4.77550548	-7.04570375	11.76451034	1.06214719	-12.88335646	-4.77550548	-9.64021606	-1.20805107	-3.47824933	0.08920508	-1.85667914	0.73783315	-1.85667914
-9.96453010	-3.80256337	-8.99158798	-3.80256337	-6.72138971	12.08882437	1.38646122	-12.88335646	-5.42413356	-10.28884414	-2.18099318	-4.77550548	-0.55942299	-2.18099318	0.41351912	-2.18099318
-9.64021606	-3.47824933	-8.34295991	-3.47824933	-7.04570375	12.41313841	1.38646122	-12.55904242	-6.39707567	-10.61315818	-2.82962125	-5.09981952	-0.23510896	-2.82962125	-0.23510896	-2.18099318
-9.64021606	-3.47824933	-8.66727394	-3.15393529	-7.04570375	12.41313841	1.06214719	-12.23472838	-6.07276163	-9.96453010	-2.82962125	-5.09981952	-0.23510896	-2.18099318	0.73783315	-1.53236511
-9.31590202	-3.47824933	-8.01864587	-2.50530722	-7.04570375	12.08882437	1.06214719	-12.55904242	-6.72138971	-10.61315818	-4.12687741	-5.74844760	-0.88373703	-2.82962125	-0.55942299	-2.18099318
-9.31590202	-3.15393529	-7.69433183	-2.18099318	-6.72138971	13.06176647	1.06214719	-12.23472838	-6.72138971	-10.93747222	-3.80256337	-6.07276163	-0.88373703	-3.15393529	-0.23510896	-1.85667914
-9.31590202	-3.80256337	-7.37001779	-1.85667914	-7.37001779	12.41313841	0.73783315	-12.55904242	-6.72138971	-10.61315818	-3.80256337	-6.39707567	-0.23510896	-2.50530722	-0.23510896	-1.53236511
-9.64021606	-3.47824933	-7.69433183	-1.20805107	-7.69433183	12.73745244	1.06214719	-12.88335646	-6.39707567	-10.61315818	-3.47824933	-6.07276163	0.08920508	-2.50530722	0.08920508	-1.53236511
-9.96453010	-3.47824933	-6.72138971	-1.53236511	-7.37001779	13.06176647	1.06214719	-12.88335646	-7.37001779	-10.61315818	-4.12687741	-6.72138971	-0.88373703	-3.15393529	0.41351912	-2.18099318
-9.96453010	-3.80256337	-7.69433183	-1.53236511	-7.04570375	12.73745244	1.06214719	-12.88335646	-6.72138971	-10.61315818	-4.12687741	-6.07276163	0.41351912	-2.18099318	1.71077526	-1.20805107
-9.64021606	-4.12687741	-7.04570375	-0.88373703	-7.37001779	13.06176647	0.73783315	-12.88335646	-6.72138971	-10.61315818	-4.45119144	-5.74844760	0.08920508	-2.18099318	1.06214719	-1.53236511
-9.64021606	-3.47824933	-7.04570375	-0.55942299	-7.37001779	13.06176647	0.73783315	-12.55904242	-7.69433183	-11.26178626	-4.77550548	-6.72138971	-0.23510896	-1.85667914	0.73783315	-1.53236511
-10.28884414	-3.80256337	-6.72138971	-0.23510896	-7.69433183	13.71039454	1.38646122	-12.55904242	-8.01864587	-11.58610030	-5.42413356	-6.72138971	-0.88373703	-2.82962125	0.41351912	-1.85667914
-9.96453010	-3.80256337	-6.72138971	-0.23510896	-7.69433183	13.06176647	1.06214719	-12.88335646	-7.69433183	-10.61315818	-5.09981952	-6.07276163	-0.55942299	-1.85667914	0.73783315	-1.20805107
-9.96453010	-3.80256337	-6.39707567	0.08920508	-8.01864587	13.38608050	1.06214719	-12.55904242	-8.99158798	-11.91041434	-6.07276163	-7.37001779	-1.20805107	-3.15393529	0.41351912	-2.18099318
-9.64021606	-3.15393529	-6.72138971	-0.23510896	-7.37001779	13.71039454	1.06214719	-12.88335646	-8.99158798	-11.91041434	-5.74844760	-6.72138971	-1.53236511	-2.82962125	0.73783315	-1.85667914
-9.64021606	-3.80256337	-6.07276163	0.08920508	-7.37001779	13.38608050	1.38646122	-12.88335646	-8.34295991	-10.93747222	-5.42413356	-6.72138971	-0.88373703	-2.18099318	1.06214719	-1.85667914
-9.96453010	-4.45119144	-6.72138971	-0.88373703	-7.69433183	13.38608050	1.06214719	-12.88335646	-8.01864587	-10.93747222	-5.09981952	-6.39707567	-0.23510896	-1.85667914	1.38646122	-1.20805107
-9.64021606	-4.12687741	-6.72138971	-0.23510896	-7.37001779	13.71039454	1.38646122	-12.55904242	-8.99158798	-11.58610030	-5.42413356	-7.37001779	-0.88373703	-2.82962125	1.06214719	-1.85667914
-9.31590202	-4.12687741	-7.04570375	-1.20805107	-7.37001779	13.38608050	1.38646122	-12.88335646	-8.01864587	-10.93747222	-4.77550548	-6.07276163	-0.23510896	-1.85667914	1.38646122	-0.88373703
-9.31590202	-4.77550548	-6.72138971	-1.20805107	-7.37001779	14.03470857	1.06214719	-12.55904242	-8.66727394	-10.61315818	-4.45119144	-6.39707567	-0.88373703	-1.20805107	1.71077526	-0.55942299
-8.99158798	-4.45119144	-6.72138971	-0.55942299	-7.37001779	13.71039454	1.06214719	-12.88335646	-8.66727394	-11.26178626	-4.77550548	-6.39707567	-1.53236511	-1.85667914	1.38646122	-1.20805107
-9.31590202	-5.09981952	-7.04570375	-1.53236511	-7.04570375	13.71039454	0.73783315	-12.55904242	-8.99158798	-11.26178626	-4.77550548	-7.04570375	-1.53236511	-2.18099318	0.73783315	-1.85667914
-8.99158798	-5.09981952	-6.72138971	-1.53236511	-7.69433183	13.38608050	1.38646122	-13.20767050	-8.34295991	-11.26178626	-3.80256337	-6.39707567	-0.88373703	-1.53236511	1.71077526	-1.53236511
-9.31590202	-4.77550548	-7.04570375	-2.18099318	-7.04570375	13.71039454	1.06214719	-12.88335646	-9.64021606	-11.58610030	-4.12687741	-6.72138971	-0.88373703	-2.50530722	0.73783315	-2.18099318
-9.31590202	-5.42413356	-7.69433183	-2.50530722	-7.37001779	13.38608050	1.38646122	-12.55904242	-9.31590202	-11.58610030	-3.47824933	-5.74844760	-0.88373703	-2.18099318	0.73783315	-2.18099318
-9.31590202	-5.74844760	-7.69433183	-2.82962125	-7.69433183	13.71039454	1.38646122	-12.88335646	-8.99158798	-11.26178626	-3.15393529	-5.74844760	-0.55942299	-1.85667914	1.06214719	-1.53236511
-8.66727394	-5.42413356	-7.69433183	-3.15393529	-7.69433183	13.71039454	1.06214719	-12.88335646	-8.34295991	-10.93747222	-2.18099318	-4.12687741	-0.55942299	-1.85667914	1.71077526	-1.20805107
-8.66727394	-5.74844760	-8.01864587	-3.47824933	-7.69433183	13.71039454	1.38646122	-12.88335646	-8.34295991	-11.58610030	-2.50530722	-5.09981952	-1.20805107	-2.50530722	0.73783315	-2.18099318
-9.31590202	-5.74844760	-8.01864587	-3.80256337	-7.69433183	14.03470857	1.38646122	-12.55904242	-7.37001779	-9.96453010	-1.53236511	-3.80256337	-0.23510896	-1.53236511	2.03508930	-1.53236511
-9.31590202	-6.39707567	-8.34295991	-4.12687741	-8.01864587	14.03470857	1.71077526	-12.55904242	-7.04570375	-10.28884414	-0.88373703	-3.15393529	-0.88373703	-1.85667914	2.03508930	-1.53236511
-9.31590202	-6.72138971	-8.66727394	-4.77550548	-8.01864587	14.35902260	1.71077526	-12.55904242	-7.37001779	-10.61315818	-0.88373703	-3.47824933	-0.55942299	-2.50530722	1.38646122	-1.85667914
-8.99158798	-6.72138971	-8.99158798	-5.09981952	-7.69433183	14.35902260	2.03508930	-12.55904242	-7.69433183	-10.93747222	-0.23510896	-3.15393529	-0.88373703	-2.18099318	1.06214719	-1.85667914
-9.31590202	-6.72138971	-8.99158798	-6.07276163	-8.34295991	14.03470857	1.71077526	-12.88335646	-6.72138971	-10.61315818	0.41351912	-2.82962125	-0.88373703	-2.18099318	2.03508930	-2.18099318
-9.31590202	-7.69433183	-8.99158798	-6.07276163	-8.01864587	14.03470857	2.03508930	-12.88335646	-7.04570375	-11.26178626	0.08920508	-2.82962125	-1.20805107	-2.50530722	0.73783315	-2.50530722
-9.31590202	-7.69433183	-9.64021606	-6.72138971	-8.34295991	14.03470857	2.03508930	-12.23472838	-6.72138971	-10.93747222	0.73783315	-2.50530722	-0.55942299	-2.50530722	0.73783315	-2.82962125
-9.31590202	-8.34295991	-9.96453010	-7.04570375	-8.34295991	14.35902260	1.71077526	-12.55904242	-5.74844760	-9.96453010	1.71077526	-1.53236511	-0.23510896	-2.18099318	1.38646122	-2.50530722
-9.64021606	-8.34295991	-9.64021606	-7.37001779	-8.01864587	14.03470857	1.38646122	-12.23472838	-5.42413356	-9.64021606	2.35940333	-1.20805107	-0.23510896	-1.53236511	1.38646122	-2.82962125
-9.31590202	-8.99158798	-9.96453010	-7.69433183	-8.34295991	14.03470857	2.03508930	-12.23472838	-6.07276163	-9.64021606	2.03508930	-1.20805107	-0.55942299	-2.82962125	0.73783315	-3.15393529
-9.31590202	-9.64021606	-10.61315818	-8.34295991	-8.66727394	14.03470857	1.71077526	-12.55904242	-4.77550548	-9.31590202	3.65665948	-0.23510896	0.41351912	-2.18099318	1.71077526	-2.18099318
-8.99158798	-8.99158798	-10.61315818	-8.66727394	-8.34295991	13.71039454	1.71077526	-12.55904242	-4.77550548	-8.99158798	3.65665948	-0.23510896	0.08920508	-1.85667914	1.06214719	-2.18099318
-8.99158798	-8.66727394	-10.93747222	-8.99158798	-8.34295991	14.35902260	2.03508930	-12.23472838	-5.09981952	-9.64021606	3.65665948	0.08920508	-0.23510896	-2.18099318	1.06214719	-2.82962125
-8.99158798	-8.99158798	-11.26178626	-8.66727394	-8.34295991	14.03470857	1.71077526	-12.55904242	-5.42413356	-9.96453010	3.65665948	-0.23510896	-0.23510896	-2.82962125	0.41351912	-3.15393529
-8.99158798	-8.66727394	-11.26178626	-9.64021606	-8.34295991	14.35902260	2.35940333	-12.23472838	-4.45119144	-9.31590202	4.62960158	0.41351912	0.08920508	-1.85667914	0.73783315	-2.82962125
-8.66727394	-8.99158798	-11.58610030	-9.96453010	-8.34295991	14.03470857	2.03508930	-12.55904242	-5.74844760	-9.64021606	4.30528755	0.08920508	-0.55942299	-2.50530722	0.08920508	-3.47824933
-8.99158798	-9.31590202	-11.58610030	-10.93747222	-8.34295991	14.03470857	2.35940333	-12.55904242	-5.74844760	-9.31590202	4.95391562	0.41351912	0.41351912	-2.82962125	0.41351912	-2.82962125
-8.66727394	-9.64021606	-11.58610030	-11.26178626	-8.66727394	14.03470857	2.03508930	-12.23472838	-5.09981952	-8.99158798	4.95391562	1.38646122	1.06214719	-2.50530722	0.73783315	-2.82962125
-9.31590202	-10.28884414	-11.58610030	-11.26178626	-8.66727394	14.35902260	2.03508930	-12.55904242	-4.45119144	-8.66727394	5.27822965	1.38646122	1.38646122	-2.18099318	1.06214719	-2.50530722
-8.99158798	-10.28884414	-11.91041434	-11.26178626	-8.34295991	14.03470857	2.03508930	-12.23472838	-4.45119144	-9.31590202	4.62960158	0.41351912	0.41351912	-2.50530722	0.41351912	-3.47824933
-9.31590202	-9.96453010	-12.23472838	-11.58610030	-8.66727394	14.03470857	2.03508930	-12.23472838	-3.80256337	-8.34295991	5.92685772	1.06214719	1.38646122	-2.18099318	1.06214719	-2.50530722
-9.31590202	-9.96453010	-12.23472838	-11.26178626	-8.34295991	14.03470857	2.03508930	-12.23472838	-4.12687741	-8.66727394	5.60254369	1.06214719	1.38646122	-2.18099318	0.73783315	-2.18099318
-9.31590202	-9.96453010	-12.23472838	-11.58610030	-8.34295991	14.03470857	2.03508930	-12.55904242	-4.45119144	-8.99158798	5.60254369	1.06214719	0.73783315	-2.18099318	-0.23510896	-2.50530722
-8.99158798	-9.64021606	-12.23472838	-11.58610030	-8.01864587	14.68333663	2.03508930	-12.23472838	-4.77550548	-8.99158798	4.95391562	0.73783315	0.08920508	-2.50530722	-0.23510896	-2.18099318
-8.99158798	-9.31590202	-12.23472838	-11.58610030	-8.34295991	14.35902260	2.03508930	-12.55904242	-4.45119144	-8.66727394	5.60254369	0.41351912	1.06214719	-2.50530722	0.41351912	-1.85667914
-8.66727394	-8.66727394	-12.23472838	-11.26178626	-8.01864587	13.71039454	2.35940333	-12.23472838	-5.42413356	-9.31590202	4.62960158	0.73783315	0.08920508	-3.15393529	-0.23510896	-2.82962125
-8.34295991	-8.66727394	-12.23472838	-11.26178626	-7.69433183	14.03470857	2.03508930	-12.55904242	-5.09981952	-9.64021606	4.95391562	0.73783315	0.73783315	-3.47824933	0.41351912	-2.50530722
-8.34295991	-8.99158798	-11.58610030	-11.26178626	-8.01864587	13.38608050	2.03508930	-12.55904242	-4.45119144	-9.31590202	4.62960158	1.06214719	1.06214719	-2.82962125	1.06214719	-2.18099318
-8.66727394	-8.34295991	-12.23472838	-10.93747222	-8.01864587	13.06176647	2.03508930	-12.23472838	-4.12687741	-8.99158798	5.27822965	1.38646122	0.73783315	-2.18099318	0.73783315	-1.85667914
-8.01864587	-8.01864587	-11.58610030	-11.26178626	-7.69433183	13.38608050	2.03508930	-12.55904242	-4.77550548	-9.64021606	4.62960158	0.41351912	0.73783315	-3.15393529	0.08920508	-2.18099318
-8.66727394	-8.34295991	-11.58610030	-11.26178626	-8.01864587	13.06176647	1.71077526	-12.55904242	-4.12687741	-8.34295991	4.62960158	1.38646122	1.38646122	-1.85667914	1.06214719	-2.18099318
-8.34295991	-7.37001779	-11.26178626	-9.96453010	-8.01864587	13.38608050	2.03508930	-12.55904242	-3.47824933	-8.99158798	4.30528755	0.73783315	1.38646122	-2.18099318	1.06214719	-2.18099318
-8.66727394	-7.37001779	-11.58610030	-9.31590202	-8.01864587	13.06176647	1.38646122	-12.55904242	-4.45119144	-9.64021606	3.65665948	0.08920508	1.06214719	-2.82962125	0.08920508	-2.82962125
-8.01864587	-6.72138971	-11.58610030	-9.31590202	-7.37001779	12.73745244	1.71077526	-12.23472838	-4.45119144	-9.96453010	3.00803141	-0.55942299	0.41351912	-2.82962125	0.08920508	-2.50530722
-8.34295991	-6.72138971	-11.58610030	-8.34295991	-7.37001779	12.73745244	2.03508930	-12.23472838	-4.12687741	-9.64021606	3.33234544	-0.88373703	0.41351912	-2.50530722	0.73783315	-2.18099318
-8.66727394	-6.72138971	-10.61315818	-8.01864587	-7.37001779	12.73745244	2.03508930	-12.55904242	-4.77550548	-10.61315818	2.03508930	-1.53236511	-0.23510896	-3.15393529	0.73783315	-2.82962125
-7.69433183	-5.42413356	-10.61315818	-8.01864587	-7.37001779	13.06176647	2.03508930	-12.23472838	-4.45119144	-10.61315818	1.71077526	-1.20805107	-0.55942299	-3.15393529	0.08920508	-2.82962125
-7.69433183	-5.42413356	-10.61315818	-8.01864587	-7.69433183	12.41313841	1.06214719	-12.23472838	-3.80256337	-9.96453010	2.35940333	-1.85667914	-0.23510896	-3.15393529	0.73783315	-1.85667914
-7.69433183	-5.74844760	-10.28884414	-7.37001779	-7.04570375	12.08882437	1.38646122	-12.55904242	-3.80256337	-10.28884414	1.71077526	-1.85667914	0.08920508	-2.82962125	1.38646122	-1.85667914
-7.37001779	-5.09981952	-10.28884414	-7.04570375	-7.37001779	12.73745244	1.38646122	-12.55904242	-4.77550548	-10.61315818	0.73783315	-2.82962125	-0.23510896	-3.15393529	0.41351912	-2.82962125
-8.01864587	-5.42413356	-9.96453010	-7.04570375	-7.37001779	12.41313841	1.38646122	-12.55904242	-4.12687741	-9.96453010	1.38646122	-1.53236511	1.38646122	-2.82962125	1.38646122	-1.85667914
-7.37001779	-4.45119144	-9.31590202	-5.74844760	-7.37001779	12.73745244	1.06214719	-12.55904242	-4.77550548	-9.96453010	0.41351912	-2.50530722	1.38646122	-3.47824933	1.06214719	-1.85667914
-7.37001779	-4.77550548	-9.64021606	-5.74844760	-6.72138971	12.73745244	1.38646122	-12.55904242	-5.74844760	-10.61315818	-0.23510896	-3.15393529	0.08920508	-2.82962125	0.41351912	-2.18099318
-8.01864587	-4.77550548	-8.99158798	-5.09981952	-6.72138971	12.08882437	1.38646122	-12.55904242	-6.72138971	-11.26178626	-0.88373703	-4.12687741	-0.23510896	-3.15393529	0.41351912	-2.82962125
-7.69433183	-4.45119144	-8.99158798	-4.45119144	-7.04570375	12.73745244	1.38646122	-12.55904242	-6.39707567	-11.26178626	-0.88373703	-4.12687741	0.41351912	-3.15393529	0.73783315	-2.18099318
-7.37001779	-3.80256337	-8.66727394	-4.12687741	-6.72138971	13.06176647	1.38646122	-12.23472838	-7.37001779	-12.23472838	-2.18099318	-5.09981952	-0.23510896	-3.15393529	0.41351912	-3.15393529
-7.69433183	-3.80256337	-8.01864587	-3.47824933	-7.04570375	13.06176647	1.06214719	-12.55904242	-7.04570375	-11.58610030	-2.18099318	-4.77550548	-0.23510896	-3.47824933	0.73783315	-2.50530722
-8.01864587	-4.12687741	-8.34295991	-3.47824933	-7.37001779	12.73745244	1.38646122	-12.23472838	-7.04570375	-11.58610030	-2.50530722	-4.77550548	0.73783315	-2.82962125	1.06214719	-2.50530722
-8.01864587	-4.45119144	-8.34295991	-2.82962125	-7.04570375	12.41313841	1.06214719	-12.55904242	-7.37001779	-11.58610030	-2.50530722	-4.77550548	0.08920508	-2.82962125	1.06214719	-2.82962125
-8.01864587	-3.47824933	-8.01864587	-2.50530722	-6.72138971	12.73745244	1.06214719	-12.88335646	-8.66727394	-11.91041434	-3.47824933	-5.74844760	-0.55942299	-3.47824933	1.06214719	-3.15393529
-8.01864587	-3.15393529	-7.69433183	-2.50530722	-7.04570375	13.06176647	1.06214719	-12.88335646	-7.37001779	-11.26178626	-2.82962125	-5.09981952	0.41351912	-2.18099318	1.71077526	-2.18099318
-8.66727394	-2.50530722	-7.37001779	-2.18099318	-6.72138971	13.71039454	1.06214719	-12.55904242	-8.01864587	-11.26178626	-3.47824933	-5.74844760	0.41351912	-2.82962125	1.38646122	-1.85667914
-8.34295991	-2.50530722	-7.69433183	-1.53236511	-7.04570375	13.06176647	1.06214719	-12.55904242	-8.99158798	-11.91041434	-4.12687741	-6.07276163	-0.55942299	-2.82962125	1.38646122	-2.18099318
-8.66727394	-2.50530722	-7.37001779	-1.53236511	-7.04570375	13.71039454	1.38646122	-12.55904242	-8.99158798	-12.55904242	-4.45119144	-6.39707567	-0.55942299	-3.15393529	1.06214719	-2.18099318
-8.34295991	-2.18099318	-7.69433183	-1.20805107	-6.72138971	14.03470857	1.38646122	-12.55904242	-9.31590202	-11.91041434	-3.80256337	-6.72138971	-0.55942299	-2.82962125	1.38646122	-2.18099318
-8.01864587	-2.50530722	-7.04570375	-0.55942299	-7.04570375	13.71039454	1.38646122	-12.23472838	-9.64021606	-12.55904242	-5.09981952	-7.04570375	-1.20805107	-3.47824933	1.06214719	-2.18099318
-8.34295991	-2.50530722	-6.72138971	-0.88373703	-7.37001779	13.71039454	1.06214719	-12.55904242	-9.64021606	-13.20767050	-5.42413356	-7.04570375	-1.53236511	-3.80256337	1.06214719	-2.50530722
-8.34295991	-3.15393529	-6.72138971	-0.88373703	-7.69433183	14.03470857	1.06214719	-12.55904242	-8.66727394	-12.55904242	-5.09981952	-6.72138971	-0.88373703	-2.82962125	1.71077526	-2.18099318
-8.99158798	-4.12687741	-6.39707567	-0.23510896	-7.69433183	14.03470857	1.06214719	-12.55904242	-8.66727394	-12.23472838	-5.09981952	-7.04570375	-0.55942299	-2.50530722	1.71077526	-1.85667914
-8.99158798	-3.80256337	-6.39707567	-0.55942299	-7.69433183	13.71039454	1.71077526	-12.55904242	-9.31590202	-12.88335646	-5.42413356	-7.04570375	-1.20805107	-3.15393529	1.38646122	-2.50530722
-9.31590202	-4.45119144	-6.72138971	-1.53236511	-8.34295991	14.03470857	1.38646122	-12.88335646	-8.34295991	-11.58610030	-4.12687741	-6.39707567	0.08920508	-2.18099318	2.35940333	-1.85667914
-9.31590202	-4.77550548	-6.07276163	-0.88373703	-7.69433183	14.35902260	1.06214719	-12.55904242	-8.34295991	-11.58610030	-4.12687741	-6.39707567	0.08920508	-2.50530722	1.71077526	-2.18099318
-9.64021606	-5.09981952	-6.07276163	-1.20805107	-8.01864587	15.33196470	1.71077526	-12.55904242	-8.99158798	-11.91041434	-4.77550548	-6.39707567	-0.88373703	-3.15393529	1.06214719	-1.85667914
-9.31590202	-5.42413356	-6.07276163	-1.53236511	-8.34295991	15.33196470	1.06214719	-12.55904242	-9.31590202	-11.91041434	-4.77550548	-7.04570375	-1.53236511	-3.15393529	1.06214719	-2.18099318
-9.64021606	-5.74844760	-6.39707567	-0.88373703	-8.01864587	15.00765067	1.71077526	-12.55904242	-8.34295991	-10.93747222	-4.45119144	-6.07276163	-0.88373703	-3.15393529	2.03508930	-1.20805107
-9.64021606	-6.07276163	-5.74844760	-1.20805107	-8.01864587	15.00765067	1.38646122	-11.91041434	-9.31590202	-11.91041434	-5.09981952	-6.72138971	-1.85667914	-3.80256337	0.41351912	-1.85667914
-9.31590202	-6.72138971	-6.07276163	-1.53236511	-8.34295991	15.65627873	1.71077526	-12.55904242	-8.66727394	-11.58610030	-4.45119144	-6.39707567	-1.20805107	-3.80256337	1.38646122	-1.85667914
-9.64021606	-6.72138971	-6.39707567	-1.85667914	-8.66727394	15.65627873	1.38646122	-12.23472838	-7.69433183	-10.93747222	-4.12687741	-5.74844760	-0.88373703	-2.82962125	1.06214719	-1.85667914
-9.64021606	-7.69433183	-6.72138971	-2.18099318	-8.66727394	15.33196470	1.71077526	-12.55904242	-7.37001779	-10.61315818	-3.47824933	-5.09981952	-0.88373703	-2.50530722	1.06214719	-1.53236511
-9.96453010	-7.69433183	-7.04570375	-2.82962125	-8.99158798	15.00765067	1.38646122	-12.23472838	-7.69433183	-10.93747222	-3.47824933	-6.07276163	-1.85667914	-3.15393529	1.06214719	-2.18099318
-9.96453010	-8.34295991	-7.04570375	-3.15393529	-8.99158798	15.00765067	1.38646122	-12.55904242	-6.72138971	-9.96453010	-2.18099318	-4.45119144	-0.55942299	-2.82962125	2.03508930	-1.20805107
-9.96453010	-8.34295991	-6.72138971	-3.15393529	-8.66727394	15.00765067	1.71077526	-12.55904242	-6.72138971	-9.96453010	-1.85667914	-4.77550548	-0.55942299	-2.18099318	1.71077526	-1.20805107
-9.96453010	-8.99158798	-7.37001779	-3.80256337	-8.66727394	15.00765067	1.71077526	-12.23472838	-7.37001779	-9.96453010	-2.18099318	-5.42413356	-0.88373703	-3.15393529	1.06214719	-1.53236511
-9.64021606	-8.99158798	-7.69433183	-4.45119144	-8.99158798	15.00765067	2.03508930	-12.55904242	-6.72138971	-10.28884414	-2.18099318	-4.77550548	-0.88373703	-3.15393529	0.41351912	-2.18099318
-9.64021606	-9.64021606	-7.69433183	-5.09981952	-8.66727394	14.35902260	2.03508930	-12.23472838	-6.07276163	-9.31590202	-0.88373703	-3.80256337	-0.55942299	-2.82962125	1.06214719	-1.53236511
-9.64021606	-9.64021606	-7.69433183	-5.09981952	-8.66727394	15.33196470	2.03508930	-12.23472838	-6.72138971	-9.96453010	-1.53236511	-4.45119144	-1.20805107	-3.47824933	-0.23510896	-1.85667914
-9.96453010	-10.61315818	-8.01864587	-5.74844760	-8.66727394	15.00765067	1.71077526	-11.91041434	-6.39707567	-9.64021606	-0.55942299	-3.47824933	-1.20805107	-3.47824933	0.08920508	-1.53236511
-10.28884414	-10.61315818	-8.01864587	-6.39707567	-8.99158798	15.00765067	1.71077526	-12.23472838	-5.74844760	-8.66727394	0.08920508	-3.15393529	-0.55942299	-2.82962125	0.41351912	-1.20805107
-10.61315818	-11.26178626	-8.66727394	-6.39707567	-9.31590202	14.35902260	1.71077526	-12.55904242	-5.09981952	-8.66727394	0.73783315	-2.18099318	0.41351912	-2.82962125	0.73783315	-0.88373703
-10.28884414	-10.93747222	-8.99158798	-7.04570375	-8.66727394	14.68333663	2.35940333	-12.55904242	-5.74844760	-9.31590202	0.73783315	-2.82962125	-0.23510896	-3.47824933	0.41351912	-1.85667914
-9.96453010	-11.58610030	-9.31590202	-7.69433183	-8.99158798	15.33196470	1.71077526	-12.23472838	-5.42413356	-8.01864587	2.35940333	-1.53236511	0.08920508	-2.50530722	1.06214719	-0.88373703
-9.64021606	-11.58610030	-9.64021606	-8.01864587	-8.99158798	15.00765067	2.35940333	-12.23472838	-4.77550548	-8.34295991	2.03508930	-1.20805107	0.41351912	-2.82962125	1.06214719	-1.20805107
-9.64021606	-11.58610030	-9.64021606	-8.34295991	-8.66727394	15.00765067	2.03508930	-12.23472838	-5.09981952	-8.66727394	2.68371737	-1.20805107	0.41351912	-3.15393529	0.41351912	-2.18099318
-9.64021606	-11.58610030	-9.64021606	-8.66727394	-8.99158798	15.00765067	2.03508930	-11.91041434	-5.74844760	-8.99158798	2.68371737	-1.53236511	0.08920508	-2.82962125	0.08920508	-2.18099318
-9.64021606	-11.58610030	-10.28884414	-9.31590202	-9.31590202	14.03470857	2.03508930	-12.23472838	-4.77550548	-7.69433183	3.33234544	-0.55942299	0.73783315	-3.15393529	0.41351912	-2.18099318
-9.96453010	-11.91041434	-10.28884414	-9.31590202	-9.31590202	15.00765067	2.35940333	-12.55904242	-5.42413356	-8.66727394	3.00803141	-0.55942299	0.08920508	-3.15393529	-0.55942299	-2.18099318
-9.64021606	-12.23472838	-10.61315818	-9.96453010	-9.31590202	15.00765067	2.35940333	-12.23472838	-5.09981952	-8.34295991	3.00803141	-0.55942299	0.08920508	-3.80256337	-0.23510896	-2.18099318
-9.96453010	-12.23472838	-10.61315818	-10.28884414	-8.99158798	14.68333663	2.03508930	-12.23472838	-4.45119144	-8.34295991	3.98097351	0.41351912	0.41351912	-3.47824933	-0.23510896	-1.53236511
-10.28884414	-12.88335646	-10.93747222	-10.93747222	-9.64021606	14.35902260	2.03508930	-11.91041434	-3.80256337	-8.01864587	4.30528755	0.73783315	0.73783315	-3.15393529	0.08920508	-1.53236511
-9.96453010	-12.88335646	-10.93747222	-10.61315818	-9.31590202	14.35902260	2.35940333	-11.91041434	-4.45119144	-8.34295991	4.30528755	0.08920508	0.08920508	-3.15393529	-0.23510896	-2.18099318
-10.28884414	-13.85629858	-10.93747222	-11.58610030	-9.64021606	15.33196470	2.03508930	-12.23472838	-3.47824933	-7.69433183	4.95391562	0.73783315	0.73783315	-2.50530722	0.41351912	-1.20805107
-9.96453010	-13.85629858	-10.93747222	-11.58610030	-9.64021606	15.00765067	2.03508930	-12.55904242	-3.47824933	-7.69433183	5.27822965	1.06214719	1.06214719	-2.82962125	0.41351912	-1.53236511
-9.96453010	-13.85629858	-10.93747222	-11.26178626	-9.31590202	15.00765067	2.68371737	-12.23472838	-3.47824933	-8.01864587	5.27822965	0.73783315	0.08920508	-3.15393529	-0.23510896	-1.85667914
-9.96453010	-13.85629858	-10.93747222	-11.26178626	-9.96453010	15.00765067	2.68371737	-12.23472838	-4.12687741	-8.99158798	4.95391562	0.41351912	0.08920508	-3.15393529	0.08920508	-2.18099318
-9.96453010	-14.50492666	-11.26178626	-11.58610030	-9.64021606	15.33196470	2.35940333	-11.91041434	-3.47824933	-8.34295991	5.60254369	1.38646122	0.08920508	-2.82962125	0.41351912	-1.53236511
-10.61315818	-14.50492666	-11.26178626	-11.58610030	-9.96453010	15.33196470	2.68371737	-12.23472838	-4.12687741	-9.31590202	4.62960158	0.41351912	-0.55942299	-3.15393529	-0.55942299	-2.50530722
-11.26178626	-14.82924071	-10.61315818	-11.58610030	-9.96453010	15.33196470	2.68371737	-12.23472838	-3.47824933	-9.31590202	4.62960158	0.73783315	-0.55942299	-3.80256337	-0.23510896	-2.50530722
-10.93747222	-14.82924071	-11.26178626	-11.58610030	-10.28884414	15.65627873	2.68371737	-11.91041434	-3.47824933	-8.66727394	5.60254369	1.38646122	0.73783315	-2.50530722	-0.23510896	-1.85667914
-10.93747222	-14.82924071	-10.61315818	-11.91041434	-10.61315818	15.33196470	2.35940333	-12.23472838	-3.15393529	-8.99158798	5.60254369	1.71077526	0.73783315	-3.15393529	0.08920508	-2.18099318
-11.26178626	-15.15355475	-10.61315818	-11.26178626	-9.96453010	15.33196470	2.68371737	-11.91041434	-4.12687741	-9.31590202	4.95391562	0.73783315	0.41351912	-3.80256337	-0.55942299	-2.50530722
-10.93747222	-16.12649687	-10.61315818	-11.58610030	-10.28884414	15.65627873	2.35940333	-12.23472838	-3.15393529	-8.66727394	6.25117176	1.38646122	1.06214719	-2.18099318	0.41351912	-1.20805107
-10.61315818	-15.47786879	-10.61315818	-11.26178626	-10.28884414	15.65627873	2.35940333	-11.91041434	-4.12687741	-8.99158798	5.27822965	1.38646122	0.41351912	-2.50530722	0.41351912	-1.53236511
-10.28884414	-15.47786879	-10.28884414	-10.28884414	-9.96453010	16.30490680	2.35940333	-12.23472838	-4.45119144	-9.31590202	4.30528755	0.73783315	-0.23510896	-3.15393529	0.08920508	-1.85667914
-10.28884414	-14.82924071	-9.64021606	-10.61315818	-10.61315818	15.98059276	2.68371737	-11.91041434	-4.77550548	-10.28884414	3.98097351	0.08920508	0.08920508	-2.50530722	-0.23510896	-2.18099318
-10.28884414	-15.47786879	-9.96453010	-10.28884414	-10.61315818	15.98059276	2.68371737	-11.91041434	-4.12687741	-9.96453010	4.62960158	0.41351912	0.41351912	-2.18099318	0.73783315	-1.85667914
-10.28884414	-14.50492666	-9.96453010	-9.96453010	-10.28884414	15.98059276	3.00803141	-12.23472838	-5.09981952	-10.93747222	3.33234544	-0.23510896	-0.23510896	-2.82962125	-0.23510896	-2.18099318
-10.28884414	-14.82924071	-8.99158798	-9.31590202	-10.61315818	15.65627873	2.68371737	-11.91041434	-5.42413356	-10.61315818	3.33234544	-0.55942299	-0.23510896	-2.82962125	0.41351912	-2.18099318
-10.28884414	-14.82924071	-8.99158798	-9.64021606	-10.93747222	16.62922083	2.35940333	-12.23472838	-5.09981952	-10.61315818	3.33234544	-0.55942299	0.08920508	-2.82962125	0.73783315	-2.18099318
-10.93747222	-14.82924071	-8.99158798	-8.99158798	-10.93747222	16.95353486	2.35940333	-12.23472838	-4.77550548	-10.61315818	3.33234544	-0.55942299	0.41351912	-2.18099318	0.73783315	-1.85667914
-10.61315818	-14.50492666	-8.66727394	-8.66727394	-10.61315818	17.60216292	2.35940333	-12.23472838	-6.39707567	-11.26178626	2.03508930	-1.20805107	-0.88373703	-2.82962125	0.41351912	-1.85667914
-10.93747222	-15.15355475	-8.66727394	-8.01864587	-10.93747222	16.62922083	2.03508930	-12.23472838	-5.42413356	-10.93747222	2.68371737	-0.23510896	-0.23510896	-2.18099318	1.06214719	-1.53236511
-10.61315818	-14.50492666	-8.01864587	-8.01864587	-10.93747222	16.62922083	1.71077526	-12.23472838	-6.39707567	-10.93747222	1.71077526	-0.88373703	0.08920508	-2.18099318	1.06214719	-1.20805107
-10.93747222	-13.85629858	-7.69433183	-7.37001779	-10.61315818	16.30490680	2.68371737	-12.55904242	-6.72138971	-11.26178626	1.06214719	-2.18099318	-0.23510896	-2.18099318	0.08920508	-1.85667914
-11.26178626	-13.20767050	-7.37001779	-6.72138971	-10.61315818	16.30490680	2.68371737	-12.23472838	-7.04570375	-11.58610030	0.41351912	-2.50530722	-0.88373703	-2.82962125	0.41351912	-2.18099318
-11.58610030	-13.20767050	-7.69433183	-6.72138971	-10.61315818	16.62922083	2.03508930	-11.91041434	-7.04570375	-11.26178626	0.41351912	-2.18099318	-0.23510896	-2.18099318	0.73783315	-1.53236511
-11.26178626	-12.55904242	-7.04570375	-5.74844760	-10.61315818	16.30490680	2.35940333	-12.23472838	-8.66727394	-12.55904242	-0.55942299	-4.12687741	-1.20805107	-2.82962125	-0.23510896	-1.53236511
-11.58610030	-12.55904242	-6.39707567	-5.09981952	-10.28884414	16.62922083	2.35940333	-12.55904242	-8.99158798	-12.55904242	-1.20805107	-4.12687741	-0.88373703	-3.15393529	0.08920508	-1.53236511
-11.58610030	-13.53198454	-6.39707567	-5.09981952	-10.28884414	16.95353486	1.71077526	-11.91041434	-8.34295991	-11.91041434	-0.88373703	-3.47824933	-0.23510896	-2.50530722	0.41351912	-0.88373703
-11.26178626	-12.88335646	-6.07276163	-4.45119144	-9.96453010	16.30490680	2.03508930	-12.55904242	-8.01864587	-11.58610030	-1.20805107	-3.47824933	-0.23510896	-1.85667914	0.73783315	-0.88373703
-11.58610030	-12.55904242	-5.42413356	-4.12687741	-9.96453010	16.30490680	2.03508930	-12.23472838	-9.31590202	-12.55904242	-2.18099318	-4.77550548	-0.23510896	-2.50530722	0.41351912	-1.85667914
-11.26178626	-12.55904242	-6.07276163	-4.45119144	-10.28884414	16.30490680	2.03508930	-11.91041434	-8.34295991	-11.58610030	-0.88373703	-4.12687741	0.41351912	-1.85667914	1.06214719	-0.88373703
-11.58610030	-12.23472838	-5.42413356	-3.47824933	-9.64021606	16.30490680	1.71077526	-12.23472838	-8.66727394	-11.91041434	-1.53236511	-4.45119144	0.41351912	-1.53236511	0.73783315	-0.88373703
-11.26178626	-11.58610030	-5.09981952	-3.15393529	-9.64021606	15.98059276	2.03508930	-12.23472838	-8.99158798	-11.91041434	-2.82962125	-4.77550548	-0.55942299	-1.85667914	0.08920508	-0.88373703
-11.26178626	-11.26178626	-5.09981952	-2.18099318	-9.64021606	15.98059276	2.03508930	-12.55904242	-8.66727394	-11.91041434	-3.47824933	-5.09981952	-0.88373703	-1.85667914	0.08920508	-0.88373703
-11.58610030	-11.91041434	-4.77550548	-2.18099318	-9.96453010	15.98059276	1.71077526	-12.23472838	-8.99158798	-11.26178626	-3.47824933	-5.09981952	-0.55942299	-1.53236511	0.73783315	-0.55942299
-11.26178626	-11.26178626	-4.77550548	-1.85667914	-9.31590202	15.98059276	1.71077526	-12.23472838	-9.31590202	-11.91041434	-4.45119144	-6.72138971	-1.53236511	-2.50530722	-0.88373703	-1.20805107
-10.93747222	-11.26178626	-4.77550548	-1.20805107	-9.31590202	15.98059276	1.38646122	-12.55904242	-8.99158798	-11.58610030	-4.77550548	-6.72138971	-0.88373703	-2.50530722	-0.23510896	-1.20805107
-11.26178626	-10.93747222	-4.77550548	-1.53236511	-9.31590202	15.98059276	1.38646122	-12.23472838	-8.99158798	-11.26178626	-4.45119144	-6.39707567	-0.55942299	-1.85667914	0.08920508	-0.88373703
-11.58610030	-10.28884414	-4.77550548	-1.20805107	-9.64021606	15.00765067	1.71077526	-12.23472838	-8.34295991	-10.93747222	-4.45119144	-6.72138971	-0.55942299	-1.53236511	0.73783315	-0.55942299
-10.61315818	-9.96453010	-5.09981952	-1.20805107	-9.31590202	15.33196470	1.38646122	-12.23472838	-8.66727394	-10.93747222	-5.09981952	-7.69433183	-1.20805107	-2.50530722	0.41351912	-1.20805107
-10.93747222	-9.96453010	-5.09981952	-0.88373703	-9.31590202	14.68333663	2.03508930	-12.55904242	-7.37001779	-10.28884414	-4.45119144	-6.72138971	-0.23510896	-1.20805107	1.06214719	-0.88373703
-11.26178626	-9.64021606	-5.09981952	-1.20805107	-9.31590202	14.68333663	1.38646122	-12.55904242	-7.37001779	-10.28884414	-4.45119144	-6.39707567	-0.23510896	-1.20805107	0.08920508	-0.55942299
-10.93747222	-9.96453010	-4.45119144	-1.20805107	-8.99158798	14.68333663	1.38646122	-12.23472838	-7.69433183	-10.61315818	-5.09981952	-7.04570375	-0.23510896	-1.85667914	0.08920508	-1.20805107
-11.26178626	-9.64021606	-4.77550548	-1.20805107	-8.66727394	14.68333663	1.71077526	-12.23472838	-8.01864587	-10.28884414	-5.42413356	-7.69433183	-0.88373703	-2.18099318	0.41351912	-1.20805107
-11.26178626	-8.99158798	-5.09981952	-1.20805107	-8.99158798	14.35902260	1.06214719	-12.23472838	-7.37001779	-9.96453010	-4.77550548	-6.72138971	-0.23510896	-1.85667914	1.38646122	-0.55942299
-11.26178626	-8.66727394	-5.42413356	-1.20805107	-8.34295991	14.35902260	1.71077526	-12.55904242	-7.37001779	-10.61315818	-5.42413356	-7.37001779	-0.88373703	-2.82962125	-0.55942299	-1.53236511
-11.26178626	-8.66727394	-5.09981952	-1.53236511	-8.66727394	14.68333663	1.71077526	-12.23472838	-7.37001779	-9.96453010	-5.09981952	-7.37001779	-0.55942299	-2.82962125	-0.55942299	-1.20805107
-11.26178626	-8.66727394	-5.09981952	-1.85667914	-8.66727394	14.35902260	1.06214719	-12.55904242	-6.72138971	-9.96453010	-4.45119144	-6.72138971	-0.55942299	-2.82962125	0.41351912	-1.53236511
-10.93747222	-8.66727394	-5.74844760	-1.85667914	-8.66727394	14.03470857	1.38646122	-12.55904242	-6.72138971	-9.31590202	-4.12687741	-6.72138971	-0.55942299	-2.18099318	0.41351912	-0.88373703
-10.93747222	-8.34295991	-5.74844760	-2.50530722	-8.34295991	13.71039454	1.71077526	-12.55904242	-7.69433183	-9.64021606	-4.12687741	-6.72138971	-0.55942299	-2.82962125	0.08920508	-0.88373703
-11.58610030	-8.34295991	-6.07276163	-2.50530722	-8.66727394	13.71039454	1.38646122	-12.88335646	-6.72138971	-8.99158798	-2.82962125	-5.74844760	0.73783315	-1.85667914	0.41351912	-0.23510896
-11.26178626	-8.66727394	-6.07276163	-2.82962125	-8.66727394	13.71039454	1.71077526	-12.23472838	-6.39707567	-8.66727394	-2.82962125	-5.42413356	0.41351912	-2.82962125	1.06214719	-0.88373703
-10.61315818	-8.66727394	-6.39707567	-3.15393529	-8.66727394	13.38608050	1.38646122	-12.23472838	-6.72138971	-9.31590202	-3.47824933	-5.42413356	0.08920508	-3.15393529	0.08920508	-1.53236511
-10.61315818	-8.66727394	-6.72138971	-3.47824933	-8.66727394	13.71039454	1.38646122	-12.88335646	-6.72138971	-8.66727394	-2.82962125	-5.74844760	-0.23510896	-2.82962125	-0.23510896	-1.53236511
-10.28884414	-8.99158798	-7.04570375	-3.80256337	-8.66727394	13.38608050	1.71077526	-12.88335646	-6.39707567	-8.66727394	-2.18099318	-4.77550548	0.73783315	-2.18099318	0.41351912	-1.20805107
-10.28884414	-8.01864587	-7.37001779	-4.45119144	-8.66727394	14.03470857	1.06214719	-12.23472838	-7.04570375	-9.64021606	-2.82962125	-5.09981952	-0.23510896	-3.47824933	-0.55942299	-2.18099318
-9.96453010	-8.99158798	-7.04570375	-4.12687741	-8.34295991	14.03470857	1.38646122	-12.55904242	-6.39707567	-9.64021606	-1.85667914	-4.77550548	-0.23510896	-2.82962125	-0.88373703	-2.18099318
-9.64021606	-8.99158798	-7.69433183	-5.09981952	-8.66727394	14.03470857	1.71077526	-12.55904242	-5.74844760	-8.99158798	-0.88373703	-4.45119144	0.08920508	-2.50530722	-0.23510896	-1.85667914
-9.96453010	-8.66727394	-8.34295991	-6.07276163	-8.99158798	14.03470857	1.71077526	-12.55904242	-6.07276163	-8.99158798	-0.23510896	-3.47824933	0.41351912	-2.18099318	0.41351912	-1.85667914
-10.28884414	-9.31590202	-8.34295991	-6.07276163	-8.99158798	14.35902260	1.71077526	-12.23472838	-6.07276163	-8.99158798	-0.88373703	-3.47824933	0.08920508	-3.15393529	0.08920508	-2.82962125
-9.96453010	-9.96453010	-8.34295991	-6.39707567	-8.99158798	14.35902260	1.71077526	-12.88335646	-5.42413356	-8.34295991	1.06214719	-1.85667914	0.73783315	-2.50530722	0.41351912	-1.85667914
-9.64021606	-10.61315818	-8.99158798	-6.72138971	-9.31590202	14.68333663	2.03508930	-12.55904242	-5.09981952	-8.66727394	1.06214719	-1.53236511	0.73783315	-2.82962125	-0.23510896	-1.20805107
-9.96453010	-10.28884414	-8.99158798	-7.37001779	-9.31590202	14.68333663	2.03508930	-12.55904242	-5.42413356	-8.66727394	1.06214719	-1.85667914	0.41351912	-3.15393529	0.41351912	-1.85667914
-9.96453010	-10.93747222	-8.99158798	-7.37001779	-9.31590202	15.00765067	2.35940333	-12.55904242	-5.74844760	-8.99158798	1.38646122	-2.18099318	-0.23510896	-2.82962125	-0.55942299	-2.50530722
-9.64021606	-11.26178626	-9.31590202	-8.01864587	-9.31590202	15.00765067	2.35940333	-12.55904242	-5.42413356	-8.66727394	2.03508930	-1.20805107	0.73783315	-2.18099318	0.08920508	-1.85667914
-9.64021606	-10.93747222	-9.64021606	-8.34295991	-9.31590202	14.68333663	2.68371737	-12.23472838	-6.07276163	-9.64021606	2.03508930	-1.85667914	-0.23510896	-2.82962125	-0.55942299	-2.50530722
-9.31590202	-10.93747222	-9.31590202	-8.66727394	-9.31590202	15.00765067	2.68371737	-12.23472838	-6.07276163	-9.64021606	2.03508930	-2.18099318	-0.23510896	-3.15393529	-0.88373703	-2.50530722
-9.31590202	-12.23472838	-10.28884414	-9.31590202	-10.28884414	15.00765067	2.35940333	-12.55904242	-5.42413356	-9.31590202	3.33234544	-0.88373703	0.73783315	-2.50530722	-0.55942299	-2.18099318
-9.31590202	-12.23472838	-9.96453010	-9.31590202	-9.96453010	14.68333663	2.03508930	-12.55904242	-5.42413356	-9.31590202	3.98097351	-0.88373703	0.73783315	-2.18099318	-0.23510896	-1.85667914
-8.99158798	-12.88335646	-9.96453010	-9.64021606	-10.28884414	15.00765067	2.68371737	-12.55904242	-6.07276163	-9.64021606	3.65665948	-0.55942299	0.08920508	-2.82962125	-0.23510896	-2.50530722
-8.99158798	-13.20767050	-10.28884414	-10.28884414	-9.96453010	14.68333663	2.35940333	-12.55904242	-5.09981952	-8.99158798	4.95391562	0.08920508	1.06214719	-1.85667914	0.08920508	-1.85667914
-8.66727394	-12.88335646	-10.28884414	-10.61315818	-10.28884414	15.00765067	2.68371737	-12.23472838	-5.09981952	-8.99158798	5.27822965	0.41351912	0.73783315	-2.50530722	-0.23510896	-1.85667914
-9.31590202	-13.53198454	-10.28884414	-10.28884414	-9.96453010	15.65627873	2.35940333	-12.23472838	-5.74844760	-9.96453010	5.27822965	0.41351912	0.41351912	-2.82962125	-0.55942299	-2.82962125
-9.64021606	-13.53198454	-10.28884414	-10.28884414	-10.28884414	15.98059276	2.68371737	-12.23472838	-6.07276163	-10.28884414	5.27822965	0.41351912	-0.23510896	-2.82962125	-0.23510896	-2.50530722
-9.31590202	-14.50492666	-10.28884414	-10.93747222	-10.93747222	16.30490680	2.35940333	-12.23472838	-5.42413356	-9.64021606	5.60254369	0.41351912	0.41351912	-2.18099318	0.08920508	-2.82962125
[truncated: 3,000 more rows]
