# Supplementary material for: Computational modelling of muscle fibre operating ranges in the hindlimb of a small ground bird (Eudromia elegans), with implications for modelling locomotion in extinct species
Source: PLoS Comput Biol. 2021 Apr 1;17(4):e1008843. doi: 10.1371/journal.pcbi.1008843 (PMC8016346; doi:10.1371/journal.pcbi.1008843)
Supplement: S1 Code. MATLAB code used for (a) processing raw forceplate data, (b) performing the tracking simulations, (c) performing the inverse simulation, and (d) performing the static simulations — (ZIP) [file pcbi.1008843.s007.zip › Forceplate Data Processing/matfiltfilt.m]

function [result] = matfiltfilt(dt, fcut, order, data);

% perform double nth order butterworth filter on several columns of data

% the double filter should have 1/sqrt(2) transfer at fcut, so we
% need correction for filter order:
fcut = fcut/(sqrt(2)-1)^(0.5/order);

[b,a] = butter(order, 2*fcut*dt);

[n,m] = size(data);

for i=1:m
  result(:,i) = filtfilt(b,a,data(:,i));
end
