# Supplementary material for: Computational modelling of muscle fibre operating ranges in the hindlimb of a small ground bird (Eudromia elegans), with implications for modelling locomotion in extinct species
Source: PLoS Comput Biol. 2021 Apr 1;17(4):e1008843. doi: 10.1371/journal.pcbi.1008843 (PMC8016346; doi:10.1371/journal.pcbi.1008843)
Supplement: S1 Code. MATLAB code used for (a) processing raw forceplate data, (b) performing the tracking simulations, (c) performing the inverse simulation, and (d) performing the static simulations — (ZIP) [file pcbi.1008843.s007.zip › Forceplate Data Processing/PLATE_L_CALIBRATION_VALUES.csv]

Fx 0-200	Fx 0-20	Fy 0-200	Fy 0-20	Fz 0-100	Fz 0-1000
7.797	7.830	7.806	7.838	3.524	3.522
