# Supplementary material for: Computational modelling of muscle fibre operating ranges in the hindlimb of a small ground bird (Eudromia elegans), with implications for modelling locomotion in extinct species
Source: PLoS Comput Biol. 2021 Apr 1;17(4):e1008843. doi: 10.1371/journal.pcbi.1008843 (PMC8016346; doi:10.1371/journal.pcbi.1008843)
Supplement: S1 Code. MATLAB code used for (a) processing raw forceplate data, (b) performing the tracking simulations, (c) performing the inverse simulation, and (d) performing the static simulations — (ZIP) [file pcbi.1008843.s007.zip › Forceplate Data Processing/PLATE_SETUP_STRAIGHT_RUNWAY.xlsx]

## Sheet: Sheet1
INFO (NOT SETTINGS!)
PLATE SPACE:	WHEN FACING AWAY FROM PLATE PLUG, X IS FORWARDS, Y IS LEFT, Z IS DOWN
OUR CONVENTIONS:	X FORWARD, Y UP, Z RIGHT LATERAL, RIGHT HANDED COORDINATE SYSTEM
ZERO POSITION:	0,0,0 is at LEFT, REAR CORNER OF LEFTHAND PLATE
SETTINGS:
PLATE ORIENTATION SETTINGS (ACEPTABLE ANSWERS: LEFT, RIGHT, FRONT, BACK)
FORWARDS WHEN FACING AWAY FROM PLATE PLUG ON PLATE L	LEFT
FORWARDS WHEN FACING AWAY FROM PLATE PLUG ON PLATE R	RIGHT
PLATE R WHEN FACING AWAY FROM PLATE PLUG ON PLATE L	FRONT
OTHER STUFF
GAP BETWEEN PLATES IN m	0.001
PLATE L DAQ PLUG	9
PLATE R DAQ PLUG	10
