# Supplementary material for: Computational modelling of muscle fibre operating ranges in the hindlimb of a small ground bird (Eudromia elegans), with implications for modelling locomotion in extinct species
Source: PLoS Comput Biol. 2021 Apr 1;17(4):e1008843. doi: 10.1371/journal.pcbi.1008843 (PMC8016346; doi:10.1371/journal.pcbi.1008843)
Supplement: S1 Code. MATLAB code used for (a) processing raw forceplate data, (b) performing the tracking simulations, (c) performing the inverse simulation, and (d) performing the static simulations — (ZIP) [file pcbi.1008843.s007.zip › Forceplate Data Processing/Tinamou_Forceplate_Processor.m]

%% Code to process forceplate data
% Original code written by V.R. Allen, updated by P.J. Bishop

clear all;clc;

pwd = cd;

%% Settings
filepath=which([mfilename '.m']);
[DataPath,~,~]=fileparts(filepath); 

Datafile = 'DDT09_3_07_02_2018.txt';
PlateSetupFile = 'PLATE_SETUP_STRAIGHT_RUNWAY.xlsx';
CalibrationFileL = 'PLATE_L_CALIBRATION_VALUES.csv.';
CalibrationFileR = 'PLATE_R_CALIBRATION_VALUES.csv';

%Data sampling frequency (Hz)
SamplingFreq = 500;

%Cutoff frequency for filtering (Hz)
CutoffFreq = 15;

%Forceplate current and voltage ranges
plate_l_gain_fxfy = 500; % amp output range for Fx, Fy, pC, plate L
plate_r_gain_fxfy = 500; % amp output range for Fx, Fy, pC, plate R
plate_l_gain_fz = 500; % amp output range for Fz, pc, plate L
plate_r_gain_fz = 500; % amp output range for fz, pc, plate R
amp_volt_range = 10; % +/- range of amp output in Volts
amp_volt_scale = 1000; % this DAQ output is in millivolts, need to scale signal to Volts

%Forceplate dimensions
a = 0.035; % 1/2 width between forceplate sensors in x, m
b = 0.075; % 1/2 width between forceplate sensors in y, m
az0 = 0.0125; % depth of forceplate sensors in z, m
plate_x_l = 0.12; % plate width (x axis), m
plate_y_l = 0.2; % plate length (y axis), m

%% Read input files
%Raw data
fid = fopen([DataPath, filesep, Datafile]);
RawData=dlmread([DataPath, filesep, Datafile],'\t');
numSamples = size(RawData,1);
Time = (1:1:numSamples)/SamplingFreq;

%Calibration files
[~,plate_l_calib_values] = loadMixCSV(CalibrationFileL);
[~,plate_r_calib_values] = loadMixCSV(CalibrationFileR);

%Setup file
[~,~,plate_setup] = xlsread(PlateSetupFile);

%Reorder if needed (assumes that plate L is first)
plate_l_daq = ...
    cell2mat(plate_setup(strcmp('plate l daq plug',...
    plate_setup(:,1)),2));
plate_r_daq = ...
    cell2mat(plate_setup(strcmp('plate l daq plug',...
    plate_setup(:,1)),2));
if plate_r_daq<plate_l_daq
    RawData(:,1:16) = RawData(:,[9:16,1:8]);
end

%% Baseline left forceplate's data

%Plot data for left forceplate 
GUI_L = figure('NumberTitle','off','Name','Left forceplate signals',...
    'Color',[0.9, 0.9, 0.9],'Resize','on');
plot(Time,RawData(:,1),'-r','LineWidth',0.3);
hold on
plot(Time,RawData(:,2),'-b','LineWidth',0.3);
hold on
plot(Time,RawData(:,3),'-g','LineWidth',0.3);
hold on
plot(Time,RawData(:,4),'-y','LineWidth',0.3);
hold on
plot(Time,RawData(:,5),'-k','LineWidth',0.3);
hold on
plot(Time,RawData(:,6),'-m','LineWidth',0.3);
hold on
plot(Time,RawData(:,7),'-c','LineWidth',0.3);
hold on
plot(Time,RawData(:,8),'LineStyle','-','Color',[0.5,0.5,0.5],'LineWidth',0.3);
hold on
plot(Time,zeros(numSamples,1),'--k');
hold off
xlabel('samples');
ylabel('signal (V)');

%Use the modified GINPUT function to select points of touchdown (TD) and 
%liftoff (LO), in that order.
%LEFT-CLICK zooms in, LEFT-CLICK + DRAG pans across the axes, RIGHT-CLICK 
%selects the point. Hitting ENTER will terminate point collection.       
[left_x,~] = ginput2;
left_x = round(left_x*SamplingFreq);
close(GUI_L)

Prebaseline_L = RawData(left_x(1),1:8);
Postbaseline_L = RawData(left_x(2),1:8);
gradientLeft = (Postbaseline_L-Prebaseline_L)/(left_x(2)-left_x(1)); 

Corrected_L = RawData(:,1:8)-Prebaseline_L-(gradientLeft'.*((1:1:numSamples)-left_x(1)))';

%% Baseline right forceplate's data

%Plot data for left forceplate 
GUI_R = figure('NumberTitle','off','Name','Right forceplate signals',...
    'Color',[0.9, 0.9, 0.9],'Resize','on');
plot(Time,RawData(:,9),'-r','LineWidth',0.3);
hold on
plot(Time,RawData(:,10),'-b','LineWidth',0.3);
hold on
plot(Time,RawData(:,11),'-g','LineWidth',0.3);
hold on
plot(Time,RawData(:,12),'-y','LineWidth',0.3);
hold on
plot(Time,RawData(:,13),'-k','LineWidth',0.3);
hold on
plot(Time,RawData(:,14),'-m','LineWidth',0.3);
hold on
plot(Time,RawData(:,15),'-c','LineWidth',0.3);
hold on
plot(Time,RawData(:,16),'LineStyle','-','Color',[0.5,0.5,0.5],'LineWidth',0.3);
hold on
plot(Time,zeros(numSamples,1),'--k');
hold off
xlabel('samples');
ylabel('signal (V)');

%Use the modified GINPUT function to select points of touchdown (TD) and 
%liftoff (LO), in that order.
%LEFT-CLICK zooms in, LEFT-CLICK + DRAG pans across the axes, RIGHT-CLICK 
%selects the point. Hitting ENTER will terminate point collection.       
[right_x,~] = ginput2;
close(GUI_R)
right_x = round(right_x*SamplingFreq);

Prebaseline_R = RawData(right_x(1),9:16);
Postbaseline_R = RawData(right_x(2),9:16);
gradientLeft = (Postbaseline_R-Prebaseline_R)/(right_x(2)-right_x(1)); 

Corrected_R = RawData(:,9:16)-Prebaseline_R-(gradientLeft'.*((1:1:numSamples)-right_x(1)))';

%% Apply filter

%Smooth with a fourth-order, zero-lag Butterworth low-pass filter; must
%have the matfiltfilt script in working folder                         
Filtered_L=(matfiltfilt(1/SamplingFreq,CutoffFreq,2,Corrected_L(left_x(1):left_x(2),1:8)));
Filtered_R=(matfiltfilt(1/SamplingFreq,CutoffFreq,2,Corrected_R(right_x(1):right_x(2),1:8)));

%Create full duration signal
Signal_L = vertcat(zeros(left_x(1)-1,8),Filtered_L,zeros(numSamples-left_x(2),8));
Signal_R = vertcat(zeros(right_x(1)-1,8),Filtered_R,zeros(numSamples-right_x(2),8));

%% Calibrate signals (convert Volts to Newtons)

%-------------------------------------------%
%   Step 1: convert from volts to Newtons   %
%-------------------------------------------%
%Scale data to �10 volts
scaled_raw_v = [Signal_L Signal_R]./amp_volt_scale;

%Scale data to pC, based on gain settings on amp
plate_l_pc_scale_xy = amp_volt_range/plate_l_gain_fxfy;
plate_l_pc_scale_z = amp_volt_range/plate_l_gain_fz;
plate_r_pc_scale_xy = amp_volt_range/plate_r_gain_fxfy;
plate_r_pc_scale_z = amp_volt_range/plate_r_gain_fz;

pc_scale_matrix_row = ...
    [plate_l_pc_scale_xy plate_l_pc_scale_xy plate_l_pc_scale_xy plate_l_pc_scale_xy...
    plate_l_pc_scale_z plate_l_pc_scale_z plate_l_pc_scale_z plate_l_pc_scale_z...
    plate_r_pc_scale_xy plate_r_pc_scale_xy plate_r_pc_scale_xy plate_r_pc_scale_xy...
    plate_r_pc_scale_z plate_r_pc_scale_z plate_r_pc_scale_z plate_r_pc_scale_z];

pc_scale_matrix = repmat(pc_scale_matrix_row,size(scaled_raw_v,1),1);
scaled_raw_pc = scaled_raw_v ./ pc_scale_matrix;

%Determine calibration values for pC to N conversion
if plate_l_gain_fxfy>=20 && plate_l_gain_fxfy<=200
    plate_l_x_calib = plate_l_calib_values(1);
    plate_l_y_calib = plate_l_calib_values(3);
else
    plate_l_x_calib = plate_l_calib_values(2);
    plate_l_y_calib = plate_l_calib_values(4);
end
if plate_l_gain_fz>=100 && plate_l_gain_fz<=1000
    plate_l_z_calib = plate_l_calib_values(5);
else
    plate_l_z_calib = plate_l_calib_values(6);
end
if plate_r_gain_fxfy>=20 && plate_r_gain_fxfy<=200
    plate_r_x_calib = plate_r_calib_values(1);
    plate_r_y_calib = plate_r_calib_values(3);
else
    plate_r_x_calib = plate_r_calib_values(2);
    plate_r_y_calib = plate_r_calib_values(4);
end
if plate_r_gain_fz>=100 && plate_r_gain_fz<=1000
    plate_r_z_calib = plate_r_calib_values(5);
else
    plate_r_z_calib = plate_r_calib_values(6);
end

%Build calibration matrix and scale data to N
calib_matrix_row = [...
    plate_l_x_calib plate_l_x_calib plate_l_y_calib plate_l_y_calib...
    plate_l_z_calib plate_l_z_calib plate_l_z_calib plate_l_z_calib...
    plate_r_x_calib plate_r_x_calib plate_r_y_calib plate_r_y_calib...
    plate_r_z_calib plate_r_z_calib plate_r_z_calib plate_r_z_calib...
    ];
calib_matrix = repmat(calib_matrix_row,size(scaled_raw_pc,1),1);
calib_data = scaled_raw_pc ./ calib_matrix;

%--------------------------------------------------------%
%   Step 2: compute summed forces and moments, and CoP   %
%--------------------------------------------------------%
processed_data = zeros(size(calib_data,1),20);
for loop = 1:2
    
    indata = calib_data(:,loop*8-7:loop*8);
    
    % decompose calibrated data
    Fx12 = indata(:,1);
    Fx34 = indata(:,2);
    Fy14 = indata(:,3);
    Fy23 = indata(:,4);
    Fz1 = indata(:,5);
    Fz2 = indata(:,6);
    Fz3 = indata(:,7);
    Fz4 = indata(:,8);

    % sum forces
    Fx = Fx12 + Fx34;
    Fy = Fy14 + Fy23;
    Fz = Fz1 + Fz2 + Fz3 + Fz4;
    
    % calculate moments
    Mx = b .*(Fz1 +Fz2 -Fz3 -Fz4);
    My = a .*(-Fz1 +Fz2 +Fz3 -Fz4);
    Mz = b .*(-Fx12 +Fx34) + a .*(Fy14 -Fy23);
    
    % calculate fancy moments
    Mx_0 = Mx +Fy *az0;
    My_0 = My -Fy *az0;
    
    % calculate CoP
    ax = -My_0 ./ Fz;
    ay = -Mx_0 ./ Fz;
    
    % calculate free vertical torque
    tz = Mz -Fy .*ax +Fx .*ay;
    
    % output
    outdata = [Fx Fy Fz Mx My Mz ax ay zeros(size(indata,1),1) tz];
    processed_data(:,loop*10-9:loop*10) = outdata;

end

%--------------------------------------------------------%
%   Step 3: express results in correct reference frame   %
%--------------------------------------------------------%

%Transform both plate coordinate systems (both X forwards, Y left, z down)
%into a unified X forwards, Y up, Z right coordinate system. 

% plate system is right handed inverted, so make right-handed proper
plate_rectify_matrix = [1 0 0; 0 -1 0; 0 0 -1]'; % so x is x, y is -y, and z is -z

% transform
plate_l_forces_rect = processed_data(:,1:3)*plate_rectify_matrix;
plate_r_forces_rect = processed_data(:,11:13)*plate_rectify_matrix;

plate_l_moments_rect = processed_data(:,4:6)*plate_rectify_matrix;
plate_r_moments_rect = processed_data(:,14:16)*plate_rectify_matrix;

plate_l_cop_rect = processed_data(:,7:9)*plate_rectify_matrix;
plate_r_cop_rect = processed_data(:,17:19)*plate_rectify_matrix;

plate_l_Tz_rect = [zeros(size(processed_data,1),2) processed_data(:,10)]*plate_rectify_matrix;
plate_r_Tz_rect = [zeros(size(processed_data,1),2) processed_data(:,20)]*plate_rectify_matrix;

% orientation step 2: make y up, z right

% list rotation transforms (nb this is x y z cols, not rows, and i hate
% writing out column vectors so i've just transposed them).
orient_lkup.LEFT = [0 1 0; 0 0 1; 1 0 0]'; % condition 1, 'forwards' is to left of plug. x is y, y is z, z is x 
orient_lkup.RIGHT = [0 -1 0; 0 0 1; -1 0 0]'; % condition 2, 'forwards' is to right of plug. x is -y, y is z, z is -x 
orient_lkup.FRONT = [1 0 0; 0 0 1; 0 -1 0]'; % condition 3, 'forwards' is forwards of plug. x is x, y is z, z is -y
orient_lkup.BACK = [-1 0 0; 0 0 1; 0 -1 0]'; % condition 4, 'forwards' is backwards from plug. x is -x, y is z, z is y;

% determine appropriate transform
plate_l_forwards_string = ...
    cell2mat(plate_setup(strcmp('FORWARDS WHEN FACING AWAY FROM PLATE PLUG ON PLATE L',...
    plate_setup(:,1)),2));
plate_r_forwards_string = ...
    cell2mat(plate_setup(strcmp('FORWARDS WHEN FACING AWAY FROM PLATE PLUG ON PLATE R',...
    plate_setup(:,1)),2));

% get rotation matrices
plate_l_forward_matrix = orient_lkup.(plate_l_forwards_string);
plate_r_forward_matrix = orient_lkup.(plate_r_forwards_string);

% relative translation

% get gap between plates
plate_gap = cell2mat(plate_setup(strcmp('GAP BETWEEN PLATES IN m',...
    plate_setup(:,1)),2));

% list translation transforms (r plate centre from l plate centre)
trans_lkup.LEFT = [0 (plate_y_l+plate_gap) 0] * plate_l_forward_matrix;
trans_lkup.RIGHT = [0 -(plate_y_l+plate_gap) 0] * plate_l_forward_matrix;
trans_lkup.FRONT = [(plate_x_l+plate_gap) 0 0] * plate_l_forward_matrix;
trans_lkup.BACK = [(plate_x_l-plate_gap) 0 0] * plate_l_forward_matrix;

% determine plate arrangement and zero translation
plate_arrangement_string = cell2mat(plate_setup(strcmp('PLATE R WHEN FACING AWAY FROM PLATE PLUG ON PLATE L',...
    plate_setup(:,1)),2));

% determine appropriate transform
plate_r_relative_trans = trans_lkup.(plate_arrangement_string);

% rezero to rearmost left corner of both plates
zero_lkup.LEFT = [plate_x_l/2 0 (plate_y_l+plate_gap)];
zero_lkup.RIGHT = [plate_x_l/2 0 plate_y_l/2];
zero_lkup.FRONT = [plate_y_l/2 0 plate_x_l/2];
zero_lkup.BACK = [plate_y_l/2 0 (plate_x_l+plate_gap)];

% determine appropriate transform
plate_zero_trans = zero_lkup.(plate_arrangement_string);

% transform
% orient and rectify forces (GRF not subject reaction force)
plate_l_oriented_forces = (plate_l_forces_rect * plate_l_forward_matrix).*-1;
plate_r_oriented_forces = (plate_r_forces_rect * plate_r_forward_matrix).*-1;

% orient and rectify moments (GRM not subject reaction moment)
plate_l_oriented_moments = (plate_l_moments_rect * plate_l_forward_matrix).*-1;
plate_r_oriented_moments = (plate_r_moments_rect * plate_r_forward_matrix).*-1;

plate_l_oriented_Tz = (plate_l_Tz_rect * plate_l_forward_matrix).*-1;
plate_r_oriented_Tz = (plate_r_Tz_rect * plate_r_forward_matrix).*-1;

% orient CoP
% % wierd fudge, y is upside down. flip first.
plate_l_cop_fudge = [plate_l_cop_rect(:,1) plate_l_cop_rect(:,2)*-1 plate_l_cop_rect(:,3)];
plate_r_cop_fudge = [plate_r_cop_rect(:,1) plate_r_cop_rect(:,2)*-1 plate_r_cop_rect(:,3)];
plate_l_oriented_cop = plate_l_cop_fudge * plate_l_forward_matrix + repmat(plate_zero_trans,size(plate_l_cop_rect,1),1);
plate_r_oriented_cop = plate_r_cop_fudge * plate_r_forward_matrix + repmat(plate_zero_trans + plate_r_relative_trans,size(plate_r_cop_rect,1),1);

%% Save data to file
output_headers = {'L_Fx','L_Fy','L_Fz','L_Mx','L_My','L_Mz','L_Px','L_Py','L_Pz','L_Tz',...
                  'R_Fx','R_Fy','R_Fz','R_Mx','R_My','R_Mz','R_Px','R_Py','R_Pz','R_Tz'};
oriented_processed_data = [plate_l_oriented_forces,...
                           plate_l_oriented_moments,...
                           plate_l_oriented_cop,...
                           plate_l_oriented_Tz(:,2),...
                           plate_r_oriented_forces,...
                           plate_r_oriented_moments,...
                           plate_r_oriented_cop,...
                           plate_r_oriented_Tz(:,2)];
processed_data_out = [output_headers; num2cell(oriented_processed_data)];
writeMixCSV(processed_data_out, regexprep(Datafile,'.txt','_processed_PJB.csv'));

%Save a log file
log_txt = cell(12,4);
log_txt(1,1:2) = {'force plate sample frequency (Hz)' SamplingFreq};
log_txt(2,1:3) = {'plate L amp range settings (pC)' 'Fx & Fy' 'Fz'};
log_txt(3,2:3) = {plate_l_gain_fxfy plate_l_gain_fz};
log_txt(4,1:4) = {'plate L Volts per Newton used' 'Fx' 'Fy' 'Fz'};
log_txt(5,2:4) = {plate_l_x_calib plate_l_y_calib plate_l_z_calib};
log_txt(6,1:3) = {'plate R amp range settings (pC)' 'Fx & Fy' 'Fz'};
log_txt(7,2:3) = {plate_r_gain_fxfy plate_r_gain_fz};
log_txt(8,1:4) = {'plate R Volts per Newton used' 'Fx' 'Fy' 'Fz'};
log_txt(9,2:4) = {plate_r_x_calib plate_r_y_calib plate_r_z_calib};
log_txt(10,1) = {'plate setup file used'};
log_txt(11,1) = {PlateSetupFile};
log_txt(12,1) = {['data filtered (lowpass) @ ', num2str(CutoffFreq), ' Hz']};
writeMixCSV(log_txt, regexprep(Datafile,'.txt','_log.csv'));

%Save workspace to a .mat file, for future reference
eval(['save ( ''', strrep(Datafile, '.txt',''),'_everything.mat'')']);
         
%% Plot CoP for sanity checking

% build generic plate as clockwise from bottom left
plate_shape_3D = [-plate_x_l/2 -plate_y_l/2 0;...
    -plate_x_l/2 plate_y_l/2 0;...
    plate_x_l/2 plate_y_l/2 0;...
    plate_x_l/2 -plate_y_l/2 0;...
    -plate_x_l/2 -plate_y_l/2 0];
% add vertex to plate shape to represent plug
plate_shape_3D = [plate_shape_3D; [-plate_x_l/2 0 az0]];
% get geometry of total plate
PLATE_L = plate_shape_3D * plate_l_forward_matrix + repmat(plate_zero_trans,size(plate_shape_3D,1),1);
PLATE_R = plate_shape_3D * plate_r_forward_matrix + repmat(plate_zero_trans + plate_r_relative_trans,size(plate_shape_3D,1),1);
PLATE_L_PLOT = PLATE_L(:,[3,1]);
PLATE_R_PLOT = PLATE_R(:,[3,1]);

%Force net magnitudes
for i = 1:numSamples
    Fnet_L(i) = norm(plate_l_oriented_forces(i,:));
    Fnet_R(i) = norm(plate_r_oriented_forces(i,:));
end

% setup CoP data for display:
% alter so that x is y (so that 'forwards' is 'up' the screen and z is x)
PLATE_L_PLOT_COP_DATA = plate_l_oriented_cop(:,[3,1]);
PLATE_R_PLOT_COP_DATA = plate_r_oriented_cop(:,[3,1]);

figure()
% plot plates
plot(PLATE_L_PLOT(:,1),PLATE_L_PLOT(:,2),'b')
hold on
plot(PLATE_R_PLOT(:,1),PLATE_R_PLOT(:,2),'r')
% plot plate centers
plot(plate_zero_trans(3),plate_zero_trans(1),'b+')
plot(plate_zero_trans(3)+plate_r_relative_trans(3),...
    plate_zero_trans(1)+plate_r_relative_trans(1),'r+')
scatter(PLATE_L_PLOT_COP_DATA(:,1),PLATE_L_PLOT_COP_DATA(:,2),5*Fnet_L+0.01,'b')
scatter(PLATE_R_PLOT_COP_DATA(:,1),PLATE_R_PLOT_COP_DATA(:,2),5*Fnet_R+0.01,'r')
hold off
axis equal
xlim([-0.005 0.2460])
ylim([-0.005 0.2050])
title ('PLATE L & R ORIENTED CoP');
xlabel('CoP Z m (RIGHT LATERAL)');
ylabel('CoP X m (FORWARDS)');
