# Supplementary material for: Computational modelling of muscle fibre operating ranges in the hindlimb of a small ground bird (Eudromia elegans), with implications for modelling locomotion in extinct species
Source: PLoS Comput Biol. 2021 Apr 1;17(4):e1008843. doi: 10.1371/journal.pcbi.1008843 (PMC8016346; doi:10.1371/journal.pcbi.1008843)
Supplement: S1 Code. MATLAB code used for (a) processing raw forceplate data, (b) performing the tracking simulations, (c) performing the inverse simulation, and (d) performing the static simulations — (ZIP) [file pcbi.1008843.s007.zip › Forceplate Data Processing/writeMixCSV.m]

function writeMixCSV(cellArray, outName)

% write cell data as csv
[rows, cols] = size(cellArray);
fid = fopen(outName, 'w');
for i_row = 1:rows
    file_line = '';
    for i_col = 1:cols
        contents = cellArray{i_row, i_col};
        if isnumeric(contents)
            contents = num2str(contents);
        elseif isempty(contents)
            contents = '';
        end
        if i_col < cols
            file_line = [file_line, contents, ', '];
        else
            file_line = [file_line, contents];
        end
    end
    count = fprintf(fid, '%s\n', file_line);
end
st = fclose(fid);

end
