# Supplementary material for: Computational modelling of muscle fibre operating ranges in the hindlimb of a small ground bird (Eudromia elegans), with implications for modelling locomotion in extinct species
Source: PLoS Comput Biol. 2021 Apr 1;17(4):e1008843. doi: 10.1371/journal.pcbi.1008843 (PMC8016346; doi:10.1371/journal.pcbi.1008843)
Supplement: S1 Code. MATLAB code used for (a) processing raw forceplate data, (b) performing the tracking simulations, (c) performing the inverse simulation, and (d) performing the static simulations — (ZIP) [file pcbi.1008843.s007.zip › Inverse Simulation/CasADi/Functions/CasADiFunctions_tuneBoth.m]

% This script contains several CasADi-based functions that are
% used when solving the OCPs
import casadi.*

%% Functions for sum of squared values
% # muscles
e_ss = SX.sym('etemp_NMuscles',auxdata.NMuscles);
J_ss = 0;
for i=1:length(e_ss)
    J_ss = J_ss + e_ss(i).^2;
end
f_ssNMuscles = Function('f_ssNMuscles',{e_ss},{J_ss});
% # dofs
e_ss = SX.sym('e_Ndof',auxdata.Ndof);
J_ss = 0;
for i=1:length(e_ss)
    J_ss = J_ss + e_ss(i).^2;
end
f_ssNdof = Function('f_ssNdof',{e_ss},{J_ss});

%% Function for sum of products 
% # muscles
ma_sp = SX.sym('ma_NMuscles',auxdata.NMuscles);
ft_sp = SX.sym('ft_NMuscles',auxdata.NMuscles);
J_sp = 0;
for i=1:length(ma_sp)
    J_sp = J_sp + ma_sp(i,1)*ft_sp(i,1);    
end
f_spNMuscles = Function('f_spNMuscles',{ma_sp,ft_sp},{J_sp});

%% Function for sum of double exponential function
values = SX.sym('values',auxdata.NMuscles);
J_sumexp = 0;
for i=1:length(values)
    J_sumexp = J_sumexp + exp(10*values(i)-10) + exp(-10*values(i)-8);
end
f_sumexp = Function('f_sumexp',{values},{J_sumexp});

%% Muscle contraction dynamics for walking: tendon force Ft as a state, with tuning
% States 
FTtilde_SX_walk = SX.sym('FTtilde',auxdata.NMuscles); % Normalized tendon forces
a_SX_walk = SX.sym('a',auxdata.NMuscles); % Muscle activations
% Controls 
dFTtilde_SX_walk = SX.sym('dFTtilde',auxdata.NMuscles); % Derivative tendon forces
% Tuning multipliers
multiplier_walk = SX.sym('multiplier',auxdata.NMuscles,2);
% Results
Hilldiff_SX_walk = SX(auxdata.NMuscles,1); % Hill equilibrium
FT_SX_walk = SX(auxdata.NMuscles,1); % Tendon forces
lMT_SX_walk = SX.sym('lMT',auxdata.NMuscles); % Muscle-tendon lengths
vMT_SX_walk = SX.sym('vMT',auxdata.NMuscles); % Muscle-tendon velocities
lMtilde_SX_walk = SX(auxdata.NMuscles,1); % Normallised fibre lengths
Fpas_SX_walk = SX(auxdata.NMuscles,1); % Passive fibre forces

for m = 1:auxdata.NMuscles 
    [Hilldiff_SX_walk(m),FT_SX_walk(m),lMtilde_SX_walk(m),Fpas_SX_walk(m)] = tuneForceEquilibrium_FtildeState(a_SX_walk(m),FTtilde_SX_walk(m),dFTtilde_SX_walk(m),lMT_SX_walk(m),vMT_SX_walk(m),...
                                          multiplier_walk(m,:),auxdata.params_walk(:,m),auxdata.Fvparam,auxdata.Fpparam,auxdata.Faparam,auxdata.Atendon(m),auxdata.shift(m));        
end
f_tuneforceEquilibrium_FtildeState_walk = Function('f_tuneforceEquilibrium_FtildeState_walk',{a_SX_walk,FTtilde_SX_walk,dFTtilde_SX_walk,lMT_SX_walk,vMT_SX_walk,multiplier_walk},{Hilldiff_SX_walk,FT_SX_walk,lMtilde_SX_walk,Fpas_SX_walk});


%% Muscle contraction dynamics for running: tendon force Ft as a state, with tuning
% States 
FTtilde_SX_run = SX.sym('FTtilde',auxdata.NMuscles); % Normalized tendon forces
a_SX_run = SX.sym('a',auxdata.NMuscles); % Muscle activations
% Controls 
dFTtilde_SX_run = SX.sym('dFTtilde',auxdata.NMuscles); % Derivative tendon forces
% Tuning multipliers
multiplier_run = SX.sym('multiplier',auxdata.NMuscles,2);
% Results
Hilldiff_SX_run = SX(auxdata.NMuscles,1); % Hill equilibrium
FT_SX_run = SX(auxdata.NMuscles,1); % Tendon forces
lMT_SX_run = SX.sym('lMT',auxdata.NMuscles); % Muscle-tendon lengths
vMT_SX_run = SX.sym('vMT',auxdata.NMuscles); % Muscle-tendon velocities
lMtilde_SX_run = SX(auxdata.NMuscles,1); % Normallised fibre lengths
Fpas_SX_run = SX(auxdata.NMuscles,1); % Passive fibre forces

for m = 1:auxdata.NMuscles 
    [Hilldiff_SX_run(m),FT_SX_run(m),lMtilde_SX_run(m),Fpas_SX_run(m)] = tuneForceEquilibrium_FtildeState(a_SX_run(m),FTtilde_SX_run(m),dFTtilde_SX_run(m),lMT_SX_run(m),vMT_SX_run(m),...
                                          multiplier_run(m,:),auxdata.params_run(:,m),auxdata.Fvparam,auxdata.Fpparam,auxdata.Faparam,auxdata.Atendon(m),auxdata.shift(m));        
end
f_tuneforceEquilibrium_FtildeState_run = Function('f_tuneforceEquilibrium_FtildeState_run',{a_SX_run,FTtilde_SX_run,dFTtilde_SX_run,lMT_SX_run,vMT_SX_run,multiplier_run},{Hilldiff_SX_run,FT_SX_run,lMtilde_SX_run,Fpas_SX_run});


%% Muscle activation dynamics
e_SX = SX.sym('e',auxdata.NMuscles); % Muscle excitations
a_SX = SX.sym('a',auxdata.NMuscles); % Muscle activations
dadt_SX = SX(auxdata.NMuscles,1); % Hill equilibrium
for m = 1:auxdata.NMuscles
    dadt_SX(m) = ActivationDynamics(e_SX(m),a_SX(m),auxdata.tauAct(m),auxdata.tauDeact(m),auxdata.b);
end
f_ActivationDynamics = Function('f_ActivationDynamics',{e_SX,a_SX},{dadt_SX});
