# Supplementary material for: Computational modelling of muscle fibre operating ranges in the hindlimb of a small ground bird (Eudromia elegans), with implications for modelling locomotion in extinct species
Source: PLoS Comput Biol. 2021 Apr 1;17(4):e1008843. doi: 10.1371/journal.pcbi.1008843 (PMC8016346; doi:10.1371/journal.pcbi.1008843)
Supplement: S1 Code. MATLAB code used for (a) processing raw forceplate data, (b) performing the tracking simulations, (c) performing the inverse simulation, and (d) performing the static simulations — (ZIP) [file pcbi.1008843.s007.zip › Inverse Simulation/MuscleModel/HillModel/getShift.m]

% This script returns the value used to shift the tendon force-length curve
% when changing the tendon stiffness. 
% With the standard stiffness (35), the shift is 0. For a different
% stiffness, the curve is shifted so that the normalized tendon force is
% the same as with the standard stiffness when the normalized tendon length
% is 1.

function shift = getShift(kT)

kT35 = 35;
shift = 0;
lTtilde = 1;
fse = (exp(kT35.*(lTtilde - 0.995)))/5 - 0.25 + shift; 
fse_kt35 = fse;

fse = (exp(kT.*(lTtilde - 0.995)))/5 - 0.25 + shift; 
fse_kt = fse;

shift = fse_kt35-fse_kt;
fse = (exp(kT.*(lTtilde - 0.995)))/5 - 0.25 + shift;

if sum(abs(fse - fse_kt35)>1e-12) ~= 0
    shift = NaN;
    warning('Error in shift tendon force-length curve');
end

end
