# Supplementary material for: Computational modelling of muscle fibre operating ranges in the hindlimb of a small ground bird (Eudromia elegans), with implications for modelling locomotion in extinct species
Source: PLoS Comput Biol. 2021 Apr 1;17(4):e1008843. doi: 10.1371/journal.pcbi.1008843 (PMC8016346; doi:10.1371/journal.pcbi.1008843)
Supplement: S1 Code. MATLAB code used for (a) processing raw forceplate data, (b) performing the tracking simulations, (c) performing the inverse simulation, and (d) performing the static simulations — (ZIP) [file pcbi.1008843.s007.zip › Inverse Simulation/MuscleModel/HillModel/HillModel_RigidTendon.m]

function [FM, lMtilde, FMactFL, FMactFV, FMpas, cos_alpha] = HillModel_RigidTendon(a,lMT,vMT,Parameters,ActiveFVParameters,PassiveFLParameters,Faparam)

Fmax = Parameters(1,:);
lMopt = Parameters(2,:);
lTs = Parameters(3,:);
alphaopt = Parameters(4,:);
vMmax  = Parameters(5,:);

% Hill-type muscle model: geometric relationships
w = lMopt.*sin(alphaopt);
lM = sqrt((lMT-lTs).^2+w^2); % Rigid Tendon: lT = lTs
lMtilde = lM./lMopt;
lT = lTs*ones(size(lMtilde));
cos_alpha = (lMT-lT)./lM;

b11 = Faparam(1);
b21 = Faparam(2);
b31 = Faparam(3);
b41 = Faparam(4);
b12 = Faparam(5);
b22 = Faparam(6);
b32 = Faparam(7);
b42 = Faparam(8);

b13 = 0.1;
b23 = 1;
b33 = 0.5*sqrt(0.5);
b43 = 0;
num3 = lMtilde-b23;
den3 = b33+b43*lMtilde;
FMtilde3 = b13*exp(-0.5*num3.^2./den3.^2);

num1 = lMtilde-b21;
den1 = b31+b41*lMtilde;
FMtilde1 = b11*exp(-0.5*num1.^2./den1.^2);

num2 = lMtilde-b22;
den2 = b32+b42*lMtilde;
FMtilde2 = b12*exp(-0.5*num2.^2./den2.^2);

FMactFL = FMtilde1+FMtilde2+FMtilde3;

% Active muscle force-velocity relationship
vMtilde = (vMT./vMmax).*cos_alpha;
e1 = 1.475*ActiveFVParameters(1);
e2 = 0.25*ActiveFVParameters(2);
e3 = ActiveFVParameters(3) + 0.75;
e4 = ActiveFVParameters(4) - 0.027;

FMactFV = e1*log((e2*vMtilde+e3)+sqrt((e2*vMtilde+e3).^2+1))+e4;

% Active muscle force
FMact = a.*FMactFL.*FMactFV;

% Passive muscle force-length characteristic
e0 = 0.6;
kpe = 4;
t5 = exp(kpe * (lMtilde - 0.10e1) / e0);
FMpas = ((t5 - 0.10e1) - PassiveFLParameters(1)) / PassiveFLParameters(2);

% Muscle force
FM_norm = (FMact+FMpas);
FM = Fmax*FM_norm;

return
