# Supplementary material for: Computational modelling of muscle fibre operating ranges in the hindlimb of a small ground bird (Eudromia elegans), with implications for modelling locomotion in extinct species
Source: PLoS Comput Biol. 2021 Apr 1;17(4):e1008843. doi: 10.1371/journal.pcbi.1008843 (PMC8016346; doi:10.1371/journal.pcbi.1008843)
Supplement: S1 Code. MATLAB code used for (a) processing raw forceplate data, (b) performing the tracking simulations, (c) performing the inverse simulation, and (d) performing the static simulations — (ZIP) [file pcbi.1008843.s007.zip › Inverse Simulation/MuscleModel/MuscleAnalysis/FiberLength_Ftilde.m]

% This function computes the muscle fiber length from the normalized tendon
% force

function [lM,lMtilde ] = FiberLength_Ftilde(Ftilde,params,lMT,Atendon,shift)

lMo = ones(size(Ftilde,1),1)*params(2,:);
lTs = ones(size(Ftilde,1),1)*params(3,:);
alphao = ones(size(Ftilde,1),1)*params(4,:);
Atendon = ones(size(Ftilde,1),1)*Atendon;
shift = ones(size(Ftilde,1),1)*shift;

% Non-linear tendon
lTtilde = real(log(5*(Ftilde + 0.25 - shift))./Atendon + 0.995);

% Hill-model relationship
lM = sqrt((lMo.*sin(alphao)).^2+(lMT-lTs.*lTtilde).^2);
lMtilde = lM./lMo;
end
