# Supplementary material for: Computational modelling of muscle fibre operating ranges in the hindlimb of a small ground bird (Eudromia elegans), with implications for modelling locomotion in extinct species
Source: PLoS Comput Biol. 2021 Apr 1;17(4):e1008843. doi: 10.1371/journal.pcbi.1008843 (PMC8016346; doi:10.1371/journal.pcbi.1008843)
Supplement: S1 Code. MATLAB code used for (a) processing raw forceplate data, (b) performing the tracking simulations, (c) performing the inverse simulation, and (d) performing the static simulations — (ZIP) [file pcbi.1008843.s007.zip › Inverse Simulation/Optimization/ActivationDynamics.m]

% Activation Dynamics
% See De Groote et al. (2016), equations 1-2, for more details

function dadt = ActivationDynamics(e,a,tact,tdeact,b)

d1 = 1./(tact*(0.5+1.5*a));
d2 = (0.5+1.5*a)/tdeact;
f = 0.5*tanh(b*(e-a));
dadt = (d1.*(f+0.5) + d2.*(-f+0.5)).*(e-a);
      
end
