# Supplementary material for: Computational modelling of muscle fibre operating ranges in the hindlimb of a small ground bird (Eudromia elegans), with implications for modelling locomotion in extinct species
Source: PLoS Comput Biol. 2021 Apr 1;17(4):e1008843. doi: 10.1371/journal.pcbi.1008843 (PMC8016346; doi:10.1371/journal.pcbi.1008843)
Supplement: S1 Code. MATLAB code used for (a) processing raw forceplate data, (b) performing the tracking simulations, (c) performing the inverse simulation, and (d) performing the static simulations — (ZIP) [file pcbi.1008843.s007.zip › Inverse Simulation/Optimization/FtildeState/tuneForceEquilibrium_FtildeState.m]

% Hill-type muscle model: equilibrium between muscle and tendon forces
% All muscle-tendon characteristics are fully described by De Groote et al.
% (2016).
% In this formulation, fibre lengths and slack lengths are adusted by some
% multiplier.

function [err, FT, lMtilde, Fpe] = tuneForceEquilibrium_FtildeState(a,fse,dfse,lMT,vMT,p,params,Fvparam,Fpparam,Faparam,Atendon,shift)

FMo = ones(size(a,1),1)*params(1,:);
lMo = ones(size(a,1),1)*params(2,:).*p(:,1)';
lTs = ones(size(a,1),1)*params(3,:).*p(:,2)';
alphao = ones(size(a,1),1)*params(4,:);
vMmax = ones(size(a,1),1)*params(5,:).*p(:,1)';
Atendon = ones(size(a,1),1)*Atendon;
shift = ones(size(a,1),1)*shift;

% Inverse tendon force-length characteristic
lTtilde = log(5*(fse + 0.25 - shift))./Atendon + 0.995;

% Hill-type muscle model: geometric relationships
lM = sqrt((lMo.*sin(alphao)).^2+(lMT-lTs.*lTtilde).^2);
lMtilde = lM./lMo;

% Active muscle force-length characteristic
b11 = Faparam(1);
b21 = Faparam(2);
b31 = Faparam(3);
b41 = Faparam(4);
b12 = Faparam(5);
b22 = Faparam(6);
b32 = Faparam(7);
b42 = Faparam(8);

b13 = 0.1;
b23 = 1;
b33 = 0.5*sqrt(0.5);
b43 = 0;
num3 = lMtilde-b23;
den3 = b33+b43*lMtilde;
FMtilde3 = b13*exp(-0.5*num3.^2./den3.^2);

num1 = lMtilde-b21;
den1 = b31+b41*lMtilde;
FMtilde1 = b11*exp(-0.5*num1.^2./den1.^2);

num2 = lMtilde-b22;
den2 = b32+b42*lMtilde;
FMtilde2 = b12*exp(-0.5*num2.^2./den2.^2);

FMltilde = FMtilde1+FMtilde2+FMtilde3;

% Active muscle force-velocity characteristic
vT = lTs.*dfse./(0.2*Atendon.*exp(Atendon.*(lTtilde-0.995)));
cos_alpha = (lMT-lTs.*lTtilde)./lM;
vM = (vMT-vT).*cos_alpha;
vMtilde = vM./vMmax;

e1 = Fvparam(1);
e2 = Fvparam(2);
e3 = Fvparam(3);
e4 = Fvparam(4);

FMvtilde = e1*log((e2*vMtilde+e3)+sqrt((e2*vMtilde+e3).^2+1))+e4;

% Active muscle force
Fce = a.*FMltilde.*FMvtilde;

% Passive muscle force-length characteristic
e0 = 0.6;
kpe = 4;
t5 = exp(kpe * (lMtilde - 0.10e1) / e0);
Fpe = ((t5 - 0.10e1) - Fpparam(1)) / Fpparam(2);

% Muscle force
FM = FMo.*(Fce+Fpe);

% Tendon force
FT = fse .* FMo;

% Equilibrium between muscle and tendon forces
% Fm*cos(alpha) = Ft
err =  FM.*cos_alpha-FT;

end
