# Supplementary material for: Computational modelling of muscle fibre operating ranges in the hindlimb of a small ground bird (Eudromia elegans), with implications for modelling locomotion in extinct species
Source: PLoS Comput Biol. 2021 Apr 1;17(4):e1008843. doi: 10.1371/journal.pcbi.1008843 (PMC8016346; doi:10.1371/journal.pcbi.1008843)
Supplement: S1 Code. MATLAB code used for (a) processing raw forceplate data, (b) performing the tracking simulations, (c) performing the inverse simulation, and (d) performing the static simulations — (ZIP) [file pcbi.1008843.s007.zip › Inverse Simulation/Optimization/SplineInputData.m]

function sstruct = SplineInputData(t,input)

numColPoints = length(t);
NMuscles = input.auxdata.NMuscles;
Ndof = input.auxdata.Ndof;

sstruct.LMT = zeros(numColPoints,NMuscles);
sstruct.VMT = zeros(numColPoints,NMuscles);

for dof = 1:Ndof
    for m = 1:NMuscles
        index_sel=(dof-1)*(NMuscles)+m;
        sstruct.MA(:,index_sel) = ppval(input.auxdata.JointMASpline(dof).Muscle(m),t);   
    end
    sstruct.ID(:,dof) = ppval(input.auxdata.JointIDSpline(dof),t);
end

for m = 1:NMuscles
    [sstruct.LMT(:,m),sstruct.VMT(:,m),~] = SplineEval_ppuval(input.auxdata.LMTSpline(m),t,1);
end
