# Supplementary material for: Computational modelling of muscle fibre operating ranges in the hindlimb of a small ground bird (Eudromia elegans), with implications for modelling locomotion in extinct species
Source: PLoS Comput Biol. 2021 Apr 1;17(4):e1008843. doi: 10.1371/journal.pcbi.1008843 (PMC8016346; doi:10.1371/journal.pcbi.1008843)
Supplement: S1 Code. MATLAB code used for (a) processing raw forceplate data, (b) performing the tracking simulations, (c) performing the inverse simulation, and (d) performing the static simulations — (ZIP) [file pcbi.1008843.s007.zip › Inverse Simulation/Running/MuscleAnalysis/Tinamou_GroundedRun_Kinematics_MuscleAnalysis_FiberActivePower.sto]

FiberActivePower
version=1
nRows=201
nColumns=73
inDegrees=no

This analysis gathers basic information about muscles during a simulation (e.g., forces, tendon lenghts, moment arms, etc).
Units are S.I. units (second, meters, Newtons, ...)
Angles are in degrees.

endheader
time	L_IC	L_ILPR	L_ILPOa	L_ILPOp	L_AMB	L_FMTL	L_FMTI	L_FMTM	L_ILFB	L_FCLP	L_FCLA	L_FCM	L_IFE	L_ITCr	L_ITM	L_ITCaa	L_ITCap	L_ISF	L_OM	L_OL	L_CFP	L_PIFML	L_GL	L_GI	L_GM	L_FL	L_TCf	L_TCt	L_EDL	L_FDL	L_FHL	L_FP2	L_FPP2	L_FP3	L_FPP3	L_FP4	R_IC	R_ILPR	R_ILPOa	R_ILPOp	R_AMB	R_FMTL	R_FMTI	R_FMTM	R_ILFB	R_FCLP	R_FCLA	R_FCM	R_IFE	R_ITCr	R_ITM	R_ITCaa	R_ITCap	R_ISF	R_OM	R_OL	R_CFP	R_PIFML	R_GL	R_GI	R_GM	R_FL	R_TCf	R_TCt	R_EDL	R_FDL	R_FHL	R_FP2	R_FPP2	R_FP3	R_FPP3	R_FP4
      0.00000000	-170804.67424347	-182880.64192586	-139618.58689585	-139618.58689585	-193264.56861747	-549499.96594114	-734426.37957522	-613951.28837151	-108370.95013286	-295286.30300702	-225677.62406227	 -52416.97964789	-671020.53072477	-472869.54722689	-200658.42303109	-1696533.49518320	-1696533.49518320	-834197.74684758	-1320651.16487917	 -45365.54570956	-414235.96096503	-340263.39930188	-1284199.37306144	 -95535.58701780	-1044733.31277139	-924562.05502990	-644062.86536363	-302622.33622685	-279433.05622461	-231047.16384232	-324471.13950700	-375987.49586458	-292341.75523785	-303534.39655365	-223484.26203921	-213518.36183879	-170804.67424347	-182880.64192586	-139618.58689585	-139618.58689585	-193264.56861747	-549499.96594114	-734426.37957522	-613951.28837151	-13091648.57301561	-295286.30300702	-225677.62406226	 -52416.97964801	-671020.53072364	-472869.54722689	-200658.42303109	-1696533.49518320	-1696533.49518320	-834197.74684773	-1320651.16487869	 -45365.54570963	-414235.96096503	-340263.39930188	-1284199.37306144	 -95535.58701780	-1044733.31277139	-924562.05502991	-644062.86536363	-302622.33622685	-279433.05623289	-231047.16384232	-324471.13950700	-375987.49586461	-292341.75523784	-303534.39655365	-223484.26203921	-213518.36183934
      0.00186667	-170804.67424347	-182880.64192586	-139618.58689585	-139618.58689585	-193264.56861747	-549499.96594114	-734426.37957522	-613951.28837151	-108370.95013286	-295286.30300702	-225677.62406227	 -52416.97964789	-671020.53072477	-472869.54722689	-200658.42303109	-1696533.49518320	-1696533.49518320	-834197.74684758	-1320651.16487917	 -45365.54570956	-414235.96096503	-340263.39930188	-1284199.37306144	 -95535.58701780	-1044733.31277139	-924562.05502990	-644062.86536363	-302622.33622685	-279433.05622461	-231047.16384232	-324471.13950700	-375987.49586458	-292341.75523785	-303534.39655365	-223484.26203921	-213518.36183879	-170804.67424347	-182880.64192586	-139618.58689585	-139618.58689585	-193264.56861747	-549499.96594114	-734426.37957522	-613951.28837151	-13091648.57301561	-295286.30300702	-225677.62406226	 -52416.97964801	-671020.53072364	-472869.54722689	-200658.42303109	-1696533.49518320	-1696533.49518320	-834197.74684773	-1320651.16487869	 -45365.54570963	-414235.96096503	-340263.39930188	-1284199.37306144	 -95535.58701780	-1044733.31277139	-924562.05502991	-644062.86536363	-302622.33622685	-279433.05623289	-231047.16384232	-324471.13950700	-375987.49586461	-292341.75523784	-303534.39655365	-223484.26203921	-213518.36183934
      0.00373333	-170804.67424347	-182880.64192586	-139618.58689585	-139618.58689585	-193264.56861747	-549499.96594114	-734426.37957522	-613951.28837151	-108370.95013286	-295286.30300702	-225677.62406227	 -52416.97964789	-671020.53072477	-472869.54722689	-200658.42303109	-1696533.49518320	-1696533.49518320	-834197.74684758	-1320651.16487917	 -45365.54570956	-414235.96096503	-340263.39930188	-1284199.37306144	 -95535.58701780	-1044733.31277139	-924562.05502990	-644062.86536363	-302622.33622685	-279433.05622461	-231047.16384232	-324471.13950700	-375987.49586458	-292341.75523785	-303534.39655365	-223484.26203921	-213518.36183879	-170804.67424347	-182880.64192586	-139618.58689585	-139618.58689585	-193264.56861747	-549499.96594114	-734426.37957522	-613951.28837151	-13091648.57301561	-295286.30300702	-225677.62406226	 -52416.97964801	-671020.53072364	-472869.54722689	-200658.42303109	-1696533.49518320	-1696533.49518320	-834197.74684773	-1320651.16487869	 -45365.54570963	-414235.96096503	-340263.39930188	-1284199.37306144	 -95535.58701780	-1044733.31277139	-924562.05502991	-644062.86536363	-302622.33622685	-279433.05623289	-231047.16384232	-324471.13950700	-375987.49586461	-292341.75523784	-303534.39655365	-223484.26203921	-213518.36183934
      0.00559999	-170804.67424347	-182880.64192586	-139618.58689585	-139618.58689585	-193264.56861747	-549499.96594114	-734426.37957522	-613951.28837151	-108370.95013286	-295286.30300702	-225677.62406227	 -52416.97964789	-671020.53072477	-472869.54722689	-200658.42303109	-1696533.49518320	-1696533.49518320	-834197.74684758	-1320651.16487917	 -45365.54570956	-414235.96096503	-340263.39930188	-1284199.37306144	 -95535.58701780	-1044733.31277139	-924562.05502990	-644062.86536363	-302622.33622685	-279433.05622461	-231047.16384232	-324471.13950700	-375987.49586458	-292341.75523785	-303534.39655365	-223484.26203921	-213518.36183879	-170804.67424347	-182880.64192586	-139618.58689585	-139618.58689585	-193264.56861747	-549499.96594114	-734426.37957522	-613951.28837151	-13091648.57301561	-295286.30300702	-225677.62406226	 -52416.97964801	-671020.53072364	-472869.54722689	-200658.42303109	-1696533.49518320	-1696533.49518320	-834197.74684773	-1320651.16487869	 -45365.54570963	-414235.96096503	-340263.39930188	-1284199.37306144	 -95535.58701780	-1044733.31277139	-924562.05502991	-644062.86536363	-302622.33622685	-279433.05623289	-231047.16384232	-324471.13950700	-375987.49586461	-292341.75523784	-303534.39655365	-223484.26203921	-213518.36183934
      0.00746666	-170804.67424347	-182880.64192586	-139618.58689585	-139618.58689585	-193264.56861747	-549499.96594114	-734426.37957522	-613951.28837151	-108370.95013286	-295286.30300702	-225677.62406227	 -52416.97964789	-671020.53072477	-472869.54722689	-200658.42303109	-1696533.49518320	-1696533.49518320	-834197.74684758	-1320651.16487917	 -45365.54570956	-414235.96096503	-340263.39930188	-1284199.37306144	 -95535.58701780	-1044733.31277139	-924562.05502990	-644062.86536363	-302622.33622685	-279433.05622461	-231047.16384232	-324471.13950700	-375987.49586458	-292341.75523785	-303534.39655365	-223484.26203921	-213518.36183879	-170804.67424347	-182880.64192586	-139618.58689585	-139618.58689585	-193264.56861747	-549499.96594114	-734426.37957522	-613951.28837151	-13091648.57301561	-295286.30300702	-225677.62406226	 -52416.97964801	-671020.53072364	-472869.54722689	-200658.42303109	-1696533.49518320	-1696533.49518320	-834197.74684773	-1320651.16487869	 -45365.54570963	-414235.96096503	-340263.39930188	-1284199.37306144	 -95535.58701780	-1044733.31277139	-924562.05502991	-644062.86536363	-302622.33622685	-279433.05623289	-231047.16384232	-324471.13950700	-375987.49586461	-292341.75523784	-303534.39655365	-223484.26203921	-213518.36183934
      0.00933333	-170804.67424347	-182880.64192586	-139618.58689585	-139618.58689585	-193264.56861747	-549499.96594114	-734426.37957522	-613951.28837151	-108370.95013286	-295286.30300702	-225677.62406227	 -52416.97964789	-671020.53072477	-472869.54722689	-200658.42303109	-1696533.49518320	-1696533.49518320	-834197.74684758	-1320651.16487917	 -45365.54570956	-414235.96096503	-340263.39930188	-1284199.37306144	 -95535.58701780	-1044733.31277139	-924562.05502990	-644062.86536363	-302622.33622685	-279433.05622461	-231047.16384232	-324471.13950700	-375987.49586458	-292341.75523785	-303534.39655365	-223484.26203921	-213518.36183879	-170804.67424347	-182880.64192586	-139618.58689585	-139618.58689585	-193264.56861747	-549499.96594114	-734426.37957522	-613951.28837151	-13091648.57301561	-295286.30300702	-225677.62406226	 -52416.97964801	-671020.53072364	-472869.54722689	-200658.42303109	-1696533.49518320	-1696533.49518320	-834197.74684773	-1320651.16487869	 -45365.54570963	-414235.96096503	-340263.39930188	-1284199.37306144	 -95535.58701780	-1044733.31277139	-924562.05502991	-644062.86536363	-302622.33622685	-279433.05623289	-231047.16384232	-324471.13950700	-375987.49586461	-292341.75523784	-303534.39655365	-223484.26203921	-213518.36183934
      0.01119999	-170804.67424347	-182880.64192586	-139618.58689585	-139618.58689585	-193264.56861747	-549499.96594114	-734426.37957522	-613951.28837151	-108370.95013286	-295286.30300702	-225677.62406227	 -52416.97964789	-671020.53072477	-472869.54722689	-200658.42303109	-1696533.49518320	-1696533.49518320	-834197.74684758	-1320651.16487917	 -45365.54570956	-414235.96096503	-340263.39930188	-1284199.37306144	 -95535.58701780	-1044733.31277139	-924562.05502990	-644062.86536363	-302622.33622685	-279433.05622461	-231047.16384232	-324471.13950700	-375987.49586458	-292341.75523785	-303534.39655365	-223484.26203921	-213518.36183879	-170804.67424347	-182880.64192586	-139618.58689585	-139618.58689585	-193264.56861747	-549499.96594114	-734426.37957522	-613951.28837151	-13091648.57301561	-295286.30300702	-225677.62406226	 -52416.97964801	-671020.53072364	-472869.54722689	-200658.42303109	-1696533.49518320	-1696533.49518320	-834197.74684773	-1320651.16487869	 -45365.54570963	-414235.96096503	-340263.39930188	-1284199.37306144	 -95535.58701780	-1044733.31277139	-924562.05502991	-644062.86536363	-302622.33622685	-279433.05623289	-231047.16384232	-324471.13950700	-375987.49586461	-292341.75523784	-303534.39655365	-223484.26203921	-213518.36183934
      0.01306665	-170804.67424347	-182880.64192586	-139618.58689585	-139618.58689585	-193264.56861747	-549499.96594114	-734426.37957522	-613951.28837151	-108370.95013286	-295286.30300702	-225677.62406227	 -52416.97964789	-671020.53072477	-472869.54722689	-200658.42303109	-1696533.49518320	-1696533.49518320	-834197.74684758	-1320651.16487917	 -45365.54570956	-414235.96096503	-340263.39930188	-1284199.37306144	 -95535.58701780	-1044733.31277139	-924562.05502990	-644062.86536363	-302622.33622685	-279433.05622461	-231047.16384232	-324471.13950700	-375987.49586458	-292341.75523785	-303534.39655365	-223484.26203921	-213518.36183879	-170804.67424347	-182880.64192586	-139618.58689585	-139618.58689585	-193264.56861747	-549499.96594114	-734426.37957522	-613951.28837151	-13091648.57301561	-295286.30300702	-225677.62406226	 -52416.97964801	-671020.53072364	-472869.54722689	-200658.42303109	-1696533.49518320	-1696533.49518320	-834197.74684773	-1320651.16487869	 -45365.54570963	-414235.96096503	-340263.39930188	-1284199.37306144	 -95535.58701780	-1044733.31277139	-924562.05502991	-644062.86536363	-302622.33622685	-279433.05623289	-231047.16384232	-324471.13950700	-375987.49586461	-292341.75523784	-303534.39655365	-223484.26203921	-213518.36183934
      0.01493332	-170804.67424347	-182880.64192586	-139618.58689585	-139618.58689585	-193264.56861747	-549499.96594114	-734426.37957522	-613951.28837151	-108370.95013286	-295286.30300702	-225677.62406227	 -52416.97964789	-671020.53072477	-472869.54722689	-200658.42303109	-1696533.49518320	-1696533.49518320	-834197.74684758	-1320651.16487917	 -45365.54570956	-414235.96096503	-340263.39930188	-1284199.37306144	 -95535.58701780	-1044733.31277139	-924562.05502990	-644062.86536363	-302622.33622685	-279433.05622461	-231047.16384232	-324471.13950700	-375987.49586458	-292341.75523785	-303534.39655365	-223484.26203921	-213518.36183879	-170804.67424347	-182880.64192586	-139618.58689585	-139618.58689585	-193264.56861747	-549499.96594114	-734426.37957522	-613951.28837151	-13091648.57301561	-295286.30300702	-225677.62406226	 -52416.97964801	-671020.53072364	-472869.54722689	-200658.42303109	-1696533.49518320	-1696533.49518320	-834197.74684773	-1320651.16487869	 -45365.54570963	-414235.96096503	-340263.39930188	-1284199.37306144	 -95535.58701780	-1044733.31277139	-924562.05502991	-644062.86536363	-302622.33622685	-279433.05623289	-231047.16384232	-324471.13950700	-375987.49586461	-292341.75523784	-303534.39655365	-223484.26203921	-213518.36183934
      0.01679999	-170804.67424347	-182880.64192586	-139618.58689585	-139618.58689585	-193264.56861747	-549499.96594114	-734426.37957522	-613951.28837151	-108370.95013286	-295286.30300702	-225677.62406227	 -52416.97964789	-671020.53072477	-472869.54722689	-200658.42303109	-1696533.49518320	-1696533.49518320	-834197.74684758	-1320651.16487917	 -45365.54570956	-414235.96096503	-340263.39930188	-1284199.37306144	 -95535.58701780	-1044733.31277139	-924562.05502990	-644062.86536363	-302622.33622685	-279433.05622461	-231047.16384232	-324471.13950700	-375987.49586458	-292341.75523785	-303534.39655365	-223484.26203921	-213518.36183879	-170804.67424347	-182880.64192586	-139618.58689585	-139618.58689585	-193264.56861747	-549499.96594114	-734426.37957522	-613951.28837151	-13091648.57301561	-295286.30300702	-225677.62406226	 -52416.97964801	-671020.53072364	-472869.54722689	-200658.42303109	-1696533.49518320	-1696533.49518320	-834197.74684773	-1320651.16487869	 -45365.54570963	-414235.96096503	-340263.39930188	-1284199.37306144	 -95535.58701780	-1044733.31277139	-924562.05502991	-644062.86536363	-302622.33622685	-279433.05623289	-231047.16384232	-324471.13950700	-375987.49586461	-292341.75523784	-303534.39655365	-223484.26203921	-213518.36183934
      0.01866665	-170804.67424347	-182880.64192586	-139618.58689585	-139618.58689585	-193264.56861747	-549499.96594114	-734426.37957522	-613951.28837151	-108370.95013286	-295286.30300702	-225677.62406227	 -52416.97964789	-671020.53072477	-472869.54722689	-200658.42303109	-1696533.49518320	-1696533.49518320	-834197.74684758	-1320651.16487917	 -45365.54570956	-414235.96096503	-340263.39930188	-1284199.37306144	 -95535.58701780	-1044733.31277139	-924562.05502990	-644062.86536363	-302622.33622685	-279433.05622461	-231047.16384232	-324471.13950700	-375987.49586458	-292341.75523785	-303534.39655365	-223484.26203921	-213518.36183879	-170804.67424347	-182880.64192586	-139618.58689585	-139618.58689585	-193264.56861747	-549499.96594114	-734426.37957522	-613951.28837151	-13091648.57301561	-295286.30300702	-225677.62406226	 -52416.97964801	-671020.53072364	-472869.54722689	-200658.42303109	-1696533.49518320	-1696533.49518320	-834197.74684773	-1320651.16487869	 -45365.54570963	-414235.96096503	-340263.39930188	-1284199.37306144	 -95535.58701780	-1044733.31277139	-924562.05502991	-644062.86536363	-302622.33622685	-279433.05623289	-231047.16384232	-324471.13950700	-375987.49586461	-292341.75523784	-303534.39655365	-223484.26203921	-213518.36183934
      0.02053331	-170804.67424347	-182880.64192586	-139618.58689585	-139618.58689585	-193264.56861747	-549499.96594114	-734426.37957522	-613951.28837151	-108370.95013286	-295286.30300702	-225677.62406227	 -52416.97964789	-671020.53072477	-472869.54722689	-200658.42303109	-1696533.49518320	-1696533.49518320	-834197.74684758	-1320651.16487917	 -45365.54570956	-414235.96096503	-340263.39930188	-1284199.37306144	 -95535.58701780	-1044733.31277139	-924562.05502990	-644062.86536363	-302622.33622685	-279433.05622461	-231047.16384232	-324471.13950700	-375987.49586458	-292341.75523785	-303534.39655365	-223484.26203921	-213518.36183879	-170804.67424347	-182880.64192586	-139618.58689585	-139618.58689585	-193264.56861747	-549499.96594114	-734426.37957522	-613951.28837151	-13091648.57301561	-295286.30300702	-225677.62406226	 -52416.97964801	-671020.53072364	-472869.54722689	-200658.42303109	-1696533.49518320	-1696533.49518320	-834197.74684773	-1320651.16487869	 -45365.54570963	-414235.96096503	-340263.39930188	-1284199.37306144	 -95535.58701780	-1044733.31277139	-924562.05502991	-644062.86536363	-302622.33622685	-279433.05623289	-231047.16384232	-324471.13950700	-375987.49586461	-292341.75523784	-303534.39655365	-223484.26203921	-213518.36183934
      0.02239998	-170804.67424347	-182880.64192586	-139618.58689585	-139618.58689585	-193264.56861747	-549499.96594114	-734426.37957522	-613951.28837151	-108370.95013286	-295286.30300702	-225677.62406227	 -52416.97964789	-671020.53072477	-472869.54722689	-200658.42303109	-1696533.49518320	-1696533.49518320	-834197.74684758	-1320651.16487917	 -45365.54570956	-414235.96096503	-340263.39930188	-1284199.37306144	 -95535.58701780	-1044733.31277139	-924562.05502990	-644062.86536363	-302622.33622685	-279433.05622461	-231047.16384232	-324471.13950700	-375987.49586458	-292341.75523785	-303534.39655365	-223484.26203921	-213518.36183879	-170804.67424347	-182880.64192586	-139618.58689585	-139618.58689585	-193264.56861747	-549499.96594114	-734426.37957522	-613951.28837151	-13091648.57301561	-295286.30300702	-225677.62406226	 -52416.97964801	-671020.53072364	-472869.54722689	-200658.42303109	-1696533.49518320	-1696533.49518320	-834197.74684773	-1320651.16487869	 -45365.54570963	-414235.96096503	-340263.39930188	-1284199.37306144	 -95535.58701780	-1044733.31277139	-924562.05502991	-644062.86536363	-302622.33622685	-279433.05623289	-231047.16384232	-324471.13950700	-375987.49586461	-292341.75523784	-303534.39655365	-223484.26203921	-213518.36183934
      0.02426665	-170804.67424347	-182880.64192586	-139618.58689585	-139618.58689585	-193264.56861747	-549499.96594114	-734426.37957522	-613951.28837151	-108370.95013286	-295286.30300702	-225677.62406227	 -52416.97964789	-671020.53072477	-472869.54722689	-200658.42303109	-1696533.49518320	-1696533.49518320	-834197.74684758	-1320651.16487917	 -45365.54570956	-414235.96096503	-340263.39930188	-1284199.37306144	 -95535.58701780	-1044733.31277139	-924562.05502990	-644062.86536363	-302622.33622685	-279433.05622461	-231047.16384232	-324471.13950700	-375987.49586458	-292341.75523785	-303534.39655365	-223484.26203921	-213518.36183879	-170804.67424347	-182880.64192586	-139618.58689585	-139618.58689585	-193264.56861747	-549499.96594114	-734426.37957522	-613951.28837151	-13091648.57301561	-295286.30300702	-225677.62406226	 -52416.97964801	-671020.53072364	-472869.54722689	-200658.42303109	-1696533.49518320	-1696533.49518320	-834197.74684773	-1320651.16487869	 -45365.54570963	-414235.96096503	-340263.39930188	-1284199.37306144	 -95535.58701780	-1044733.31277139	-924562.05502991	-644062.86536363	-302622.33622685	-279433.05623289	-231047.16384232	-324471.13950700	-375987.49586461	-292341.75523784	-303534.39655365	-223484.26203921	-213518.36183934
      0.02613331	-170804.67424347	-182880.64192586	-139618.58689585	-139618.58689585	-193264.56861747	-549499.96594114	-734426.37957522	-613951.28837151	-108370.95013286	-295286.30300702	-225677.62406227	 -52416.97964789	-671020.53072477	-472869.54722689	-200658.42303109	-1696533.49518320	-1696533.49518320	-834197.74684758	-1320651.16487917	 -45365.54570956	-414235.96096503	-340263.39930188	-1284199.37306144	 -95535.58701780	-1044733.31277139	-924562.05502990	-644062.86536363	-302622.33622685	-279433.05622461	-231047.16384232	-324471.13950700	-375987.49586458	-292341.75523785	-303534.39655365	-223484.26203921	-213518.36183879	-170804.67424347	-182880.64192586	-139618.58689585	-139618.58689585	-193264.56861747	-549499.96594114	-734426.37957522	-613951.28837151	-13091648.57301561	-295286.30300702	-225677.62406226	 -52416.97964801	-671020.53072364	-472869.54722689	-200658.42303109	-1696533.49518320	-1696533.49518320	-834197.74684773	-1320651.16487869	 -45365.54570963	-414235.96096503	-340263.39930188	-1284199.37306144	 -95535.58701780	-1044733.31277139	-924562.05502991	-644062.86536363	-302622.33622685	-279433.05623289	-231047.16384232	-324471.13950700	-375987.49586461	-292341.75523784	-303534.39655365	-223484.26203921	-213518.36183934
      0.02799998	-170804.67424347	-182880.64192586	-139618.58689585	-139618.58689585	-193264.56861747	-549499.96594114	-734426.37957522	-613951.28837151	-108370.95013286	-295286.30300702	-225677.62406227	 -52416.97964789	-671020.53072477	-472869.54722689	-200658.42303109	-1696533.49518320	-1696533.49518320	-834197.74684758	-1320651.16487917	 -45365.54570956	-414235.96096503	-340263.39930188	-1284199.37306144	 -95535.58701780	-1044733.31277139	-924562.05502990	-644062.86536363	-302622.33622685	-279433.05622461	-231047.16384232	-324471.13950700	-375987.49586458	-292341.75523785	-303534.39655365	-223484.26203921	-213518.36183879	-170804.67424347	-182880.64192586	-139618.58689585	-139618.58689585	-193264.56861747	-549499.96594114	-734426.37957522	-613951.28837151	-13091648.57301561	-295286.30300702	-225677.62406226	 -52416.97964801	-671020.53072364	-472869.54722689	-200658.42303109	-1696533.49518320	-1696533.49518320	-834197.74684773	-1320651.16487869	 -45365.54570963	-414235.96096503	-340263.39930188	-1284199.37306144	 -95535.58701780	-1044733.31277139	-924562.05502991	-644062.86536363	-302622.33622685	-279433.05623289	-231047.16384232	-324471.13950700	-375987.49586461	-292341.75523784	-303534.39655365	-223484.26203921	-213518.36183934
      0.02986664	-170804.67424347	-182880.64192586	-139618.58689585	-139618.58689585	-193264.56861747	-549499.96594114	-734426.37957522	-613951.28837151	-108370.95013286	-295286.30300702	-225677.62406227	 -52416.97964789	-671020.53072477	-472869.54722689	-200658.42303109	-1696533.49518320	-1696533.49518320	-834197.74684758	-1320651.16487917	 -45365.54570956	-414235.96096503	-340263.39930188	-1284199.37306144	 -95535.58701780	-1044733.31277139	-924562.05502990	-644062.86536363	-302622.33622685	-279433.05622461	-231047.16384232	-324471.13950700	-375987.49586458	-292341.75523785	-303534.39655365	-223484.26203921	-213518.36183879	-170804.67424347	-182880.64192586	-139618.58689585	-139618.58689585	-193264.56861747	-549499.96594114	-734426.37957522	-613951.28837151	-13091648.57301561	-295286.30300702	-225677.62406226	 -52416.97964801	-671020.53072364	-472869.54722689	-200658.42303109	-1696533.49518320	-1696533.49518320	-834197.74684773	-1320651.16487869	 -45365.54570963	-414235.96096503	-340263.39930188	-1284199.37306144	 -95535.58701780	-1044733.31277139	-924562.05502991	-644062.86536363	-302622.33622685	-279433.05623289	-231047.16384232	-324471.13950700	-375987.49586461	-292341.75523784	-303534.39655365	-223484.26203921	-213518.36183934
      0.03173331	-170804.67424347	-182880.64192586	-139618.58689585	-139618.58689585	-193264.56861747	-549499.96594114	-734426.37957522	-613951.28837151	-108370.95013286	-295286.30300702	-225677.62406227	 -52416.97964789	-671020.53072477	-472869.54722689	-200658.42303109	-1696533.49518320	-1696533.49518320	-834197.74684758	-1320651.16487917	 -45365.54570956	-414235.96096503	-340263.39930188	-1284199.37306144	 -95535.58701780	-1044733.31277139	-924562.05502990	-644062.86536363	-302622.33622685	-279433.05622461	-231047.16384232	-324471.13950700	-375987.49586458	-292341.75523785	-303534.39655365	-223484.26203921	-213518.36183879	-170804.67424347	-182880.64192586	-139618.58689585	-139618.58689585	-193264.56861747	-549499.96594114	-734426.37957522	-613951.28837151	-13091648.57301561	-295286.30300702	-225677.62406226	 -52416.97964801	-671020.53072364	-472869.54722689	-200658.42303109	-1696533.49518320	-1696533.49518320	-834197.74684773	-1320651.16487869	 -45365.54570963	-414235.96096503	-340263.39930188	-1284199.37306144	 -95535.58701780	-1044733.31277139	-924562.05502991	-644062.86536363	-302622.33622685	-279433.05623289	-231047.16384232	-324471.13950700	-375987.49586461	-292341.75523784	-303534.39655365	-223484.26203921	-213518.36183934
      0.03359997	-170804.67424347	-182880.64192586	-139618.58689585	-139618.58689585	-193264.56861747	-549499.96594114	-734426.37957522	-613951.28837151	-108370.95013286	-295286.30300702	-225677.62406227	 -52416.97964789	-671020.53072477	-472869.54722689	-200658.42303109	-1696533.49518320	-1696533.49518320	-834197.74684758	-1320651.16487917	 -45365.54570956	-414235.96096503	-340263.39930188	-1284199.37306144	 -95535.58701780	-1044733.31277139	-924562.05502990	-644062.86536363	-302622.33622685	-279433.05622461	-231047.16384232	-324471.13950700	-375987.49586458	-292341.75523785	-303534.39655365	-223484.26203921	-213518.36183879	-170804.67424347	-182880.64192586	-139618.58689585	-139618.58689585	-193264.56861747	-549499.96594114	-734426.37957522	-613951.28837151	-13091648.57301561	-295286.30300702	-225677.62406226	 -52416.97964801	-671020.53072364	-472869.54722689	-200658.42303109	-1696533.49518320	-1696533.49518320	-834197.74684773	-1320651.16487869	 -45365.54570963	-414235.96096503	-340263.39930188	-1284199.37306144	 -95535.58701780	-1044733.31277139	-924562.05502991	-644062.86536363	-302622.33622685	-279433.05623289	-231047.16384232	-324471.13950700	-375987.49586461	-292341.75523784	-303534.39655365	-223484.26203921	-213518.36183934
      0.03546664	-170804.67424347	-182880.64192586	-139618.58689585	-139618.58689585	-193264.56861747	-549499.96594114	-734426.37957522	-613951.28837151	-108370.95013286	-295286.30300702	-225677.62406227	 -52416.97964789	-671020.53072477	-472869.54722689	-200658.42303109	-1696533.49518320	-1696533.49518320	-834197.74684758	-1320651.16487917	 -45365.54570956	-414235.96096503	-340263.39930188	-1284199.37306144	 -95535.58701780	-1044733.31277139	-924562.05502990	-644062.86536363	-302622.33622685	-279433.05622461	-231047.16384232	-324471.13950700	-375987.49586458	-292341.75523785	-303534.39655365	-223484.26203921	-213518.36183879	-170804.67424347	-182880.64192586	-139618.58689585	-139618.58689585	-193264.56861747	-549499.96594114	-734426.37957522	-613951.28837151	-13091648.57301561	-295286.30300702	-225677.62406226	 -52416.97964801	-671020.53072364	-472869.54722689	-200658.42303109	-1696533.49518320	-1696533.49518320	-834197.74684773	-1320651.16487869	 -45365.54570963	-414235.96096503	-340263.39930188	-1284199.37306144	 -95535.58701780	-1044733.31277139	-924562.05502991	-644062.86536363	-302622.33622685	-279433.05623289	-231047.16384232	-324471.13950700	-375987.49586461	-292341.75523784	-303534.39655365	-223484.26203921	-213518.36183934
      0.03733330	-170804.67424347	-182880.64192586	-139618.58689585	-139618.58689585	-193264.56861747	-549499.96594114	-734426.37957522	-613951.28837151	-108370.95013286	-295286.30300702	-225677.62406227	 -52416.97964789	-671020.53072477	-472869.54722689	-200658.42303109	-1696533.49518320	-1696533.49518320	-834197.74684758	-1320651.16487917	 -45365.54570956	-414235.96096503	-340263.39930188	-1284199.37306144	 -95535.58701780	-1044733.31277139	-924562.05502990	-644062.86536363	-302622.33622685	-279433.05622461	-231047.16384232	-324471.13950700	-375987.49586458	-292341.75523785	-303534.39655365	-223484.26203921	-213518.36183879	-170804.67424347	-182880.64192586	-139618.58689585	-139618.58689585	-193264.56861747	-549499.96594114	-734426.37957522	-613951.28837151	-13091648.57301561	-295286.30300702	-225677.62406226	 -52416.97964801	-671020.53072364	-472869.54722689	-200658.42303109	-1696533.49518320	-1696533.49518320	-834197.74684773	-1320651.16487869	 -45365.54570963	-414235.96096503	-340263.39930188	-1284199.37306144	 -95535.58701780	-1044733.31277139	-924562.05502991	-644062.86536363	-302622.33622685	-279433.05623289	-231047.16384232	-324471.13950700	-375987.49586461	-292341.75523784	-303534.39655365	-223484.26203921	-213518.36183934
      0.03919997	-170804.67424347	-182880.64192586	-139618.58689585	-139618.58689585	-193264.56861747	-549499.96594114	-734426.37957522	-613951.28837151	-108370.95013286	-295286.30300702	-225677.62406227	 -52416.97964789	-671020.53072477	-472869.54722689	-200658.42303109	-1696533.49518320	-1696533.49518320	-834197.74684758	-1320651.16487917	 -45365.54570956	-414235.96096503	-340263.39930188	-1284199.37306144	 -95535.58701780	-1044733.31277139	-924562.05502990	-644062.86536363	-302622.33622685	-279433.05622461	-231047.16384232	-324471.13950700	-375987.49586458	-292341.75523785	-303534.39655365	-223484.26203921	-213518.36183879	-170804.67424347	-182880.64192586	-139618.58689585	-139618.58689585	-193264.56861747	-549499.96594114	-734426.37957522	-613951.28837151	-13091648.57301561	-295286.30300702	-225677.62406226	 -52416.97964801	-671020.53072364	-472869.54722689	-200658.42303109	-1696533.49518320	-1696533.49518320	-834197.74684773	-1320651.16487869	 -45365.54570963	-414235.96096503	-340263.39930188	-1284199.37306144	 -95535.58701780	-1044733.31277139	-924562.05502991	-644062.86536363	-302622.33622685	-279433.05623289	-231047.16384232	-324471.13950700	-375987.49586461	-292341.75523784	-303534.39655365	-223484.26203921	-213518.36183934
      0.04106663	-170804.67424347	-182880.64192586	-139618.58689585	-139618.58689585	-193264.56861747	-549499.96594114	-734426.37957522	-613951.28837151	-108370.95013286	-295286.30300702	-225677.62406227	 -52416.97964789	-671020.53072477	-472869.54722689	-200658.42303109	-1696533.49518320	-1696533.49518320	-834197.74684758	-1320651.16487917	 -45365.54570956	-414235.96096503	-340263.39930188	-1284199.37306144	 -95535.58701780	-1044733.31277139	-924562.05502990	-644062.86536363	-302622.33622685	-279433.05622461	-231047.16384232	-324471.13950700	-375987.49586458	-292341.75523785	-303534.39655365	-223484.26203921	-213518.36183879	-170804.67424347	-182880.64192586	-139618.58689585	-139618.58689585	-193264.56861747	-549499.96594114	-734426.37957522	-613951.28837151	-13091648.57301561	-295286.30300702	-225677.62406226	 -52416.97964801	-671020.53072364	-472869.54722689	-200658.42303109	-1696533.49518320	-1696533.49518320	-834197.74684773	-1320651.16487869	 -45365.54570963	-414235.96096503	-340263.39930188	-1284199.37306144	 -95535.58701780	-1044733.31277139	-924562.05502991	-644062.86536363	-302622.33622685	-279433.05623289	-231047.16384232	-324471.13950700	-375987.49586461	-292341.75523784	-303534.39655365	-223484.26203921	-213518.36183934
      0.04293330	-170804.67424347	-182880.64192586	-139618.58689585	-139618.58689585	-193264.56861747	-549499.96594114	-734426.37957522	-613951.28837151	-108370.95013286	-295286.30300702	-225677.62406227	 -52416.97964789	-671020.53072477	-472869.54722689	-200658.42303109	-1696533.49518320	-1696533.49518320	-834197.74684758	-1320651.16487917	 -45365.54570956	-414235.96096503	-340263.39930188	-1284199.37306144	 -95535.58701780	-1044733.31277139	-924562.05502990	-644062.86536363	-302622.33622685	-279433.05622461	-231047.16384232	-324471.13950700	-375987.49586458	-292341.75523785	-303534.39655365	-223484.26203921	-213518.36183879	-170804.67424347	-182880.64192586	-139618.58689585	-139618.58689585	-193264.56861747	-549499.96594114	-734426.37957522	-613951.28837151	-13091648.57301561	-295286.30300702	-225677.62406226	 -52416.97964801	-671020.53072364	-472869.54722689	-200658.42303109	-1696533.49518320	-1696533.49518320	-834197.74684773	-1320651.16487869	 -45365.54570963	-414235.96096503	-340263.39930188	-1284199.37306144	 -95535.58701780	-1044733.31277139	-924562.05502991	-644062.86536363	-302622.33622685	-279433.05623289	-231047.16384232	-324471.13950700	-375987.49586461	-292341.75523784	-303534.39655365	-223484.26203921	-213518.36183934
      0.04479996	-170804.67424347	-182880.64192586	-139618.58689585	-139618.58689585	-193264.56861747	-549499.96594114	-734426.37957522	-613951.28837151	-108370.95013286	-295286.30300702	-225677.62406227	 -52416.97964789	-671020.53072477	-472869.54722689	-200658.42303109	-1696533.49518320	-1696533.49518320	-834197.74684758	-1320651.16487917	 -45365.54570956	-414235.96096503	-340263.39930188	-1284199.37306144	 -95535.58701780	-1044733.31277139	-924562.05502990	-644062.86536363	-302622.33622685	-279433.05622461	-231047.16384232	-324471.13950700	-375987.49586458	-292341.75523785	-303534.39655365	-223484.26203921	-213518.36183879	-170804.67424347	-182880.64192586	-139618.58689585	-139618.58689585	-193264.56861747	-549499.96594114	-734426.37957522	-613951.28837151	-13091648.57301561	-295286.30300702	-225677.62406226	 -52416.97964801	-671020.53072364	-472869.54722689	-200658.42303109	-1696533.49518320	-1696533.49518320	-834197.74684773	-1320651.16487869	 -45365.54570963	-414235.96096503	-340263.39930188	-1284199.37306144	 -95535.58701780	-1044733.31277139	-924562.05502991	-644062.86536363	-302622.33622685	-279433.05623289	-231047.16384232	-324471.13950700	-375987.49586461	-292341.75523784	-303534.39655365	-223484.26203921	-213518.36183934
      0.04666663	-170804.67424347	-182880.64192586	-139618.58689585	-139618.58689585	-193264.56861747	-549499.96594114	-734426.37957522	-613951.28837151	-108370.95013286	-295286.30300702	-225677.62406227	 -52416.97964789	-671020.53072477	-472869.54722689	-200658.42303109	-1696533.49518320	-1696533.49518320	-834197.74684758	-1320651.16487917	 -45365.54570956	-414235.96096503	-340263.39930188	-1284199.37306144	 -95535.58701780	-1044733.31277139	-924562.05502990	-644062.86536363	-302622.33622685	-279433.05622461	-231047.16384232	-324471.13950700	-375987.49586458	-292341.75523785	-303534.39655365	-223484.26203921	-213518.36183879	-170804.67424347	-182880.64192586	-139618.58689585	-139618.58689585	-193264.56861747	-549499.96594114	-734426.37957522	-613951.28837151	-13091648.57301561	-295286.30300702	-225677.62406226	 -52416.97964801	-671020.53072364	-472869.54722689	-200658.42303109	-1696533.49518320	-1696533.49518320	-834197.74684773	-1320651.16487869	 -45365.54570963	-414235.96096503	-340263.39930188	-1284199.37306144	 -95535.58701780	-1044733.31277139	-924562.05502991	-644062.86536363	-302622.33622685	-279433.05623289	-231047.16384232	-324471.13950700	-375987.49586461	-292341.75523784	-303534.39655365	-223484.26203921	-213518.36183934
      0.04853329	-170804.67424347	-182880.64192586	-139618.58689585	-139618.58689585	-193264.56861747	-549499.96594114	-734426.37957522	-613951.28837151	-108370.95013286	-295286.30300702	-225677.62406227	 -52416.97964789	-671020.53072477	-472869.54722689	-200658.42303109	-1696533.49518320	-1696533.49518320	-834197.74684758	-1320651.16487917	 -45365.54570956	-414235.96096503	-340263.39930188	-1284199.37306144	 -95535.58701780	-1044733.31277139	-924562.05502990	-644062.86536363	-302622.33622685	-279433.05622461	-231047.16384232	-324471.13950700	-375987.49586458	-292341.75523785	-303534.39655365	-223484.26203921	-213518.36183879	-170804.67424347	-182880.64192586	-139618.58689585	-139618.58689585	-193264.56861747	-549499.96594114	-734426.37957522	-613951.28837151	-13091648.57301561	-295286.30300702	-225677.62406226	 -52416.97964801	-671020.53072364	-472869.54722689	-200658.42303109	-1696533.49518320	-1696533.49518320	-834197.74684773	-1320651.16487869	 -45365.54570963	-414235.96096503	-340263.39930188	-1284199.37306144	 -95535.58701780	-1044733.31277139	-924562.05502991	-644062.86536363	-302622.33622685	-279433.05623289	-231047.16384232	-324471.13950700	-375987.49586461	-292341.75523784	-303534.39655365	-223484.26203921	-213518.36183934
      0.05039996	-170804.67424347	-182880.64192586	-139618.58689585	-139618.58689585	-193264.56861747	-549499.96594114	-734426.37957522	-613951.28837151	-108370.95013286	-295286.30300702	-225677.62406227	 -52416.97964789	-671020.53072477	-472869.54722689	-200658.42303109	-1696533.49518320	-1696533.49518320	-834197.74684758	-1320651.16487917	 -45365.54570956	-414235.96096503	-340263.39930188	-1284199.37306144	 -95535.58701780	-1044733.31277139	-924562.05502990	-644062.86536363	-302622.33622685	-279433.05622461	-231047.16384232	-324471.13950700	-375987.49586458	-292341.75523785	-303534.39655365	-223484.26203921	-213518.36183879	-170804.67424347	-182880.64192586	-139618.58689585	-139618.58689585	-193264.56861747	-549499.96594114	-734426.37957522	-613951.28837151	-13091648.57301561	-295286.30300702	-225677.62406226	 -52416.97964801	-671020.53072364	-472869.54722689	-200658.42303109	-1696533.49518320	-1696533.49518320	-834197.74684773	-1320651.16487869	 -45365.54570963	-414235.96096503	-340263.39930188	-1284199.37306144	 -95535.58701780	-1044733.31277139	-924562.05502991	-644062.86536363	-302622.33622685	-279433.05623289	-231047.16384232	-324471.13950700	-375987.49586461	-292341.75523784	-303534.39655365	-223484.26203921	-213518.36183934
      0.05226662	-170804.67424347	-182880.64192586	-139618.58689585	-139618.58689585	-193264.56861747	-549499.96594114	-734426.37957522	-613951.28837151	-108370.95013286	-295286.30300702	-225677.62406227	 -52416.97964789	-671020.53072477	-472869.54722689	-200658.42303109	-1696533.49518320	-1696533.49518320	-834197.74684758	-1320651.16487917	 -45365.54570956	-414235.96096503	-340263.39930188	-1284199.37306144	 -95535.58701780	-1044733.31277139	-924562.05502990	-644062.86536363	-302622.33622685	-279433.05622461	-231047.16384232	-324471.13950700	-375987.49586458	-292341.75523785	-303534.39655365	-223484.26203921	-213518.36183879	-170804.67424347	-182880.64192586	-139618.58689585	-139618.58689585	-193264.56861747	-549499.96594114	-734426.37957522	-613951.28837151	-13091648.57301561	-295286.30300702	-225677.62406226	 -52416.97964801	-671020.53072364	-472869.54722689	-200658.42303109	-1696533.49518320	-1696533.49518320	-834197.74684773	-1320651.16487869	 -45365.54570963	-414235.96096503	-340263.39930188	-1284199.37306144	 -95535.58701780	-1044733.31277139	-924562.05502991	-644062.86536363	-302622.33622685	-279433.05623289	-231047.16384232	-324471.13950700	-375987.49586461	-292341.75523784	-303534.39655365	-223484.26203921	-213518.36183934
      0.05413329	-170804.67424347	-182880.64192586	-139618.58689585	-139618.58689585	-193264.56861747	-549499.96594114	-734426.37957522	-613951.28837151	-108370.95013286	-295286.30300702	-225677.62406227	 -52416.97964789	-671020.53072477	-472869.54722689	-200658.42303109	-1696533.49518320	-1696533.49518320	-834197.74684758	-1320651.16487917	 -45365.54570956	-414235.96096503	-340263.39930188	-1284199.37306144	 -95535.58701780	-1044733.31277139	-924562.05502990	-644062.86536363	-302622.33622685	-279433.05622461	-231047.16384232	-324471.13950700	-375987.49586458	-292341.75523785	-303534.39655365	-223484.26203921	-213518.36183879	-170804.67424347	-182880.64192586	-139618.58689585	-139618.58689585	-193264.56861747	-549499.96594114	-734426.37957522	-613951.28837151	-13091648.57301561	-295286.30300702	-225677.62406226	 -52416.97964801	-671020.53072364	-472869.54722689	-200658.42303109	-1696533.49518320	-1696533.49518320	-834197.74684773	-1320651.16487869	 -45365.54570963	-414235.96096503	-340263.39930188	-1284199.37306144	 -95535.58701780	-1044733.31277139	-924562.05502991	-644062.86536363	-302622.33622685	-279433.05623289	-231047.16384232	-324471.13950700	-375987.49586461	-292341.75523784	-303534.39655365	-223484.26203921	-213518.36183934
      0.05599995	-170804.67424347	-182880.64192586	-139618.58689585	-139618.58689585	-193264.56861747	-549499.96594114	-734426.37957522	-613951.28837151	-108370.95013286	-295286.30300702	-225677.62406227	 -52416.97964789	-671020.53072477	-472869.54722689	-200658.42303109	-1696533.49518320	-1696533.49518320	-834197.74684758	-1320651.16487917	 -45365.54570956	-414235.96096503	-340263.39930188	-1284199.37306144	 -95535.58701780	-1044733.31277139	-924562.05502990	-644062.86536363	-302622.33622685	-279433.05622461	-231047.16384232	-324471.13950700	-375987.49586458	-292341.75523785	-303534.39655365	-223484.26203921	-213518.36183879	-170804.67424347	-182880.64192586	-139618.58689585	-139618.58689585	-193264.56861747	-549499.96594114	-734426.37957522	-613951.28837151	-13091648.57301561	-295286.30300702	-225677.62406226	 -52416.97964801	-671020.53072364	-472869.54722689	-200658.42303109	-1696533.49518320	-1696533.49518320	-834197.74684773	-1320651.16487869	 -45365.54570963	-414235.96096503	-340263.39930188	-1284199.37306144	 -95535.58701780	-1044733.31277139	-924562.05502991	-644062.86536363	-302622.33622685	-279433.05623289	-231047.16384232	-324471.13950700	-375987.49586461	-292341.75523784	-303534.39655365	-223484.26203921	-213518.36183934
      0.05786662	-170804.67424347	-182880.64192586	-139618.58689585	-139618.58689585	-193264.56861747	-549499.96594114	-734426.37957522	-613951.28837151	-108370.95013286	-295286.30300702	-225677.62406227	 -52416.97964789	-671020.53072477	-472869.54722689	-200658.42303109	-1696533.49518320	-1696533.49518320	-834197.74684758	-1320651.16487917	 -45365.54570956	-414235.96096503	-340263.39930188	-1284199.37306144	 -95535.58701780	-1044733.31277139	-924562.05502990	-644062.86536363	-302622.33622685	-279433.05622461	-231047.16384232	-324471.13950700	-375987.49586458	-292341.75523785	-303534.39655365	-223484.26203921	-213518.36183879	-170804.67424347	-182880.64192586	-139618.58689585	-139618.58689585	-193264.56861747	-549499.96594114	-734426.37957522	-613951.28837151	-13091648.57301561	-295286.30300702	-225677.62406226	 -52416.97964801	-671020.53072364	-472869.54722689	-200658.42303109	-1696533.49518320	-1696533.49518320	-834197.74684773	-1320651.16487869	 -45365.54570963	-414235.96096503	-340263.39930188	-1284199.37306144	 -95535.58701780	-1044733.31277139	-924562.05502991	-644062.86536363	-302622.33622685	-279433.05623289	-231047.16384232	-324471.13950700	-375987.49586461	-292341.75523784	-303534.39655365	-223484.26203921	-213518.36183934
      0.05973328	-170804.67424347	-182880.64192586	-139618.58689585	-139618.58689585	-193264.56861747	-549499.96594114	-734426.37957522	-613951.28837151	-108370.95013286	-295286.30300702	-225677.62406227	 -52416.97964789	-671020.53072477	-472869.54722689	-200658.42303109	-1696533.49518320	-1696533.49518320	-834197.74684758	-1320651.16487917	 -45365.54570956	-414235.96096503	-340263.39930188	-1284199.37306144	 -95535.58701780	-1044733.31277139	-924562.05502990	-644062.86536363	-302622.33622685	-279433.05622461	-231047.16384232	-324471.13950700	-375987.49586458	-292341.75523785	-303534.39655365	-223484.26203921	-213518.36183879	-170804.67424347	-182880.64192586	-139618.58689585	-139618.58689585	-193264.56861747	-549499.96594114	-734426.37957522	-613951.28837151	-13091648.57301561	-295286.30300702	-225677.62406226	 -52416.97964801	-671020.53072364	-472869.54722689	-200658.42303109	-1696533.49518320	-1696533.49518320	-834197.74684773	-1320651.16487869	 -45365.54570963	-414235.96096503	-340263.39930188	-1284199.37306144	 -95535.58701780	-1044733.31277139	-924562.05502991	-644062.86536363	-302622.33622685	-279433.05623289	-231047.16384232	-324471.13950700	-375987.49586461	-292341.75523784	-303534.39655365	-223484.26203921	-213518.36183934
      0.06159995	-170804.67424347	-182880.64192586	-139618.58689585	-139618.58689585	-193264.56861747	-549499.96594114	-734426.37957522	-613951.28837151	-108370.95013286	-295286.30300702	-225677.62406227	 -52416.97964789	-671020.53072477	-472869.54722689	-200658.42303109	-1696533.49518320	-1696533.49518320	-834197.74684758	-1320651.16487917	 -45365.54570956	-414235.96096503	-340263.39930188	-1284199.37306144	 -95535.58701780	-1044733.31277139	-924562.05502990	-644062.86536363	-302622.33622685	-279433.05622461	-231047.16384232	-324471.13950700	-375987.49586458	-292341.75523785	-303534.39655365	-223484.26203921	-213518.36183879	-170804.67424347	-182880.64192586	-139618.58689585	-139618.58689585	-193264.56861747	-549499.96594114	-734426.37957522	-613951.28837151	-13091648.57301561	-295286.30300702	-225677.62406226	 -52416.97964801	-671020.53072364	-472869.54722689	-200658.42303109	-1696533.49518320	-1696533.49518320	-834197.74684773	-1320651.16487869	 -45365.54570963	-414235.96096503	-340263.39930188	-1284199.37306144	 -95535.58701780	-1044733.31277139	-924562.05502991	-644062.86536363	-302622.33622685	-279433.05623289	-231047.16384232	-324471.13950700	-375987.49586461	-292341.75523784	-303534.39655365	-223484.26203921	-213518.36183934
      0.06346661	-170804.67424347	-182880.64192586	-139618.58689585	-139618.58689585	-193264.56861747	-549499.96594114	-734426.37957522	-613951.28837151	-108370.95013286	-295286.30300702	-225677.62406227	 -52416.97964789	-671020.53072477	-472869.54722689	-200658.42303109	-1696533.49518320	-1696533.49518320	-834197.74684758	-1320651.16487917	 -45365.54570956	-414235.96096503	-340263.39930188	-1284199.37306144	 -95535.58701780	-1044733.31277139	-924562.05502990	-644062.86536363	-302622.33622685	-279433.05622461	-231047.16384232	-324471.13950700	-375987.49586458	-292341.75523785	-303534.39655365	-223484.26203921	-213518.36183879	-170804.67424347	-182880.64192586	-139618.58689585	-139618.58689585	-193264.56861747	-549499.96594114	-734426.37957522	-613951.28837151	-13091648.57301561	-295286.30300702	-225677.62406226	 -52416.97964801	-671020.53072364	-472869.54722689	-200658.42303109	-1696533.49518320	-1696533.49518320	-834197.74684773	-1320651.16487869	 -45365.54570963	-414235.96096503	-340263.39930188	-1284199.37306144	 -95535.58701780	-1044733.31277139	-924562.05502991	-644062.86536363	-302622.33622685	-279433.05623289	-231047.16384232	-324471.13950700	-375987.49586461	-292341.75523784	-303534.39655365	-223484.26203921	-213518.36183934
      0.06533328	-170804.67424347	-182880.64192586	-139618.58689585	-139618.58689585	-193264.56861747	-549499.96594114	-734426.37957522	-613951.28837151	-108370.95013286	-295286.30300702	-225677.62406227	 -52416.97964789	-671020.53072477	-472869.54722689	-200658.42303109	-1696533.49518320	-1696533.49518320	-834197.74684758	-1320651.16487917	 -45365.54570956	-414235.96096503	-340263.39930188	-1284199.37306144	 -95535.58701780	-1044733.31277139	-924562.05502990	-644062.86536363	-302622.33622685	-279433.05622461	-231047.16384232	-324471.13950700	-375987.49586458	-292341.75523785	-303534.39655365	-223484.26203921	-213518.36183879	-170804.67424347	-182880.64192586	-139618.58689585	-139618.58689585	-193264.56861747	-549499.96594114	-734426.37957522	-613951.28837151	-13091648.57301561	-295286.30300702	-225677.62406226	 -52416.97964801	-671020.53072364	-472869.54722689	-200658.42303109	-1696533.49518320	-1696533.49518320	-834197.74684773	-1320651.16487869	 -45365.54570963	-414235.96096503	-340263.39930188	-1284199.37306144	 -95535.58701780	-1044733.31277139	-924562.05502991	-644062.86536363	-302622.33622685	-279433.05623289	-231047.16384232	-324471.13950700	-375987.49586461	-292341.75523784	-303534.39655365	-223484.26203921	-213518.36183934
      0.06719994	-170804.67424347	-182880.64192586	-139618.58689585	-139618.58689585	-193264.56861747	-549499.96594114	-734426.37957522	-613951.28837151	-108370.95013286	-295286.30300702	-225677.62406227	 -52416.97964789	-671020.53072477	-472869.54722689	-200658.42303109	-1696533.49518320	-1696533.49518320	-834197.74684758	-1320651.16487917	 -45365.54570956	-414235.96096503	-340263.39930188	-1284199.37306144	 -95535.58701780	-1044733.31277139	-924562.05502990	-644062.86536363	-302622.33622685	-279433.05622461	-231047.16384232	-324471.13950700	-375987.49586458	-292341.75523785	-303534.39655365	-223484.26203921	-213518.36183879	-170804.67424347	-182880.64192586	-139618.58689585	-139618.58689585	-193264.56861747	-549499.96594114	-734426.37957522	-613951.28837151	-13091648.57301561	-295286.30300702	-225677.62406226	 -52416.97964801	-671020.53072364	-472869.54722689	-200658.42303109	-1696533.49518320	-1696533.49518320	-834197.74684773	-1320651.16487869	 -45365.54570963	-414235.96096503	-340263.39930188	-1284199.37306144	 -95535.58701780	-1044733.31277139	-924562.05502991	-644062.86536363	-302622.33622685	-279433.05623289	-231047.16384232	-324471.13950700	-375987.49586461	-292341.75523784	-303534.39655365	-223484.26203921	-213518.36183934
      0.06906661	-170804.67424347	-182880.64192586	-139618.58689585	-139618.58689585	-193264.56861747	-549499.96594114	-734426.37957522	-613951.28837151	-108370.95013286	-295286.30300702	-225677.62406227	 -52416.97964789	-671020.53072477	-472869.54722689	-200658.42303109	-1696533.49518320	-1696533.49518320	-834197.74684758	-1320651.16487917	 -45365.54570956	-414235.96096503	-340263.39930188	-1284199.37306144	 -95535.58701780	-1044733.31277139	-924562.05502990	-644062.86536363	-302622.33622685	-279433.05622461	-231047.16384232	-324471.13950700	-375987.49586458	-292341.75523785	-303534.39655365	-223484.26203921	-213518.36183879	-170804.67424347	-182880.64192586	-139618.58689585	-139618.58689585	-193264.56861747	-549499.96594114	-734426.37957522	-613951.28837151	-13091648.57301561	-295286.30300702	-225677.62406226	 -52416.97964801	-671020.53072364	-472869.54722689	-200658.42303109	-1696533.49518320	-1696533.49518320	-834197.74684773	-1320651.16487869	 -45365.54570963	-414235.96096503	-340263.39930188	-1284199.37306144	 -95535.58701780	-1044733.31277139	-924562.05502991	-644062.86536363	-302622.33622685	-279433.05623289	-231047.16384232	-324471.13950700	-375987.49586461	-292341.75523784	-303534.39655365	-223484.26203921	-213518.36183934
      0.07093327	-170804.67424347	-182880.64192586	-139618.58689585	-139618.58689585	-193264.56861747	-549499.96594114	-734426.37957522	-613951.28837151	-108370.95013286	-295286.30300702	-225677.62406227	 -52416.97964789	-671020.53072477	-472869.54722689	-200658.42303109	-1696533.49518320	-1696533.49518320	-834197.74684758	-1320651.16487917	 -45365.54570956	-414235.96096503	-340263.39930188	-1284199.37306144	 -95535.58701780	-1044733.31277139	-924562.05502990	-644062.86536363	-302622.33622685	-279433.05622461	-231047.16384232	-324471.13950700	-375987.49586458	-292341.75523785	-303534.39655365	-223484.26203921	-213518.36183879	-170804.67424347	-182880.64192586	-139618.58689585	-139618.58689585	-193264.56861747	-549499.96594114	-734426.37957522	-613951.28837151	-13091648.57301561	-295286.30300702	-225677.62406226	 -52416.97964801	-671020.53072364	-472869.54722689	-200658.42303109	-1696533.49518320	-1696533.49518320	-834197.74684773	-1320651.16487869	 -45365.54570963	-414235.96096503	-340263.39930188	-1284199.37306144	 -95535.58701780	-1044733.31277139	-924562.05502991	-644062.86536363	-302622.33622685	-279433.05623289	-231047.16384232	-324471.13950700	-375987.49586461	-292341.75523784	-303534.39655365	-223484.26203921	-213518.36183934
      0.07279994	-170804.67424347	-182880.64192586	-139618.58689585	-139618.58689585	-193264.56861747	-549499.96594114	-734426.37957522	-613951.28837151	-108370.95013286	-295286.30300702	-225677.62406227	 -52416.97964789	-671020.53072477	-472869.54722689	-200658.42303109	-1696533.49518320	-1696533.49518320	-834197.74684758	-1320651.16487917	 -45365.54570956	-414235.96096503	-340263.39930188	-1284199.37306144	 -95535.58701780	-1044733.31277139	-924562.05502990	-644062.86536363	-302622.33622685	-279433.05622461	-231047.16384232	-324471.13950700	-375987.49586458	-292341.75523785	-303534.39655365	-223484.26203921	-213518.36183879	-170804.67424347	-182880.64192586	-139618.58689585	-139618.58689585	-193264.56861747	-549499.96594114	-734426.37957522	-613951.28837151	-13091648.57301561	-295286.30300702	-225677.62406226	 -52416.97964801	-671020.53072364	-472869.54722689	-200658.42303109	-1696533.49518320	-1696533.49518320	-834197.74684773	-1320651.16487869	 -45365.54570963	-414235.96096503	-340263.39930188	-1284199.37306144	 -95535.58701780	-1044733.31277139	-924562.05502991	-644062.86536363	-302622.33622685	-279433.05623289	-231047.16384232	-324471.13950700	-375987.49586461	-292341.75523784	-303534.39655365	-223484.26203921	-213518.36183934
      0.07466660	-170804.67424347	-182880.64192586	-139618.58689585	-139618.58689585	-193264.56861747	-549499.96594114	-734426.37957522	-613951.28837151	-108370.95013286	-295286.30300702	-225677.62406227	 -52416.97964789	-671020.53072477	-472869.54722689	-200658.42303109	-1696533.49518320	-1696533.49518320	-834197.74684758	-1320651.16487917	 -45365.54570956	-414235.96096503	-340263.39930188	-1284199.37306144	 -95535.58701780	-1044733.31277139	-924562.05502990	-644062.86536363	-302622.33622685	-279433.05622461	-231047.16384232	-324471.13950700	-375987.49586458	-292341.75523785	-303534.39655365	-223484.26203921	-213518.36183879	-170804.67424347	-182880.64192586	-139618.58689585	-139618.58689585	-193264.56861747	-549499.96594114	-734426.37957522	-613951.28837151	-13091648.57301561	-295286.30300702	-225677.62406226	 -52416.97964801	-671020.53072364	-472869.54722689	-200658.42303109	-1696533.49518320	-1696533.49518320	-834197.74684773	-1320651.16487869	 -45365.54570963	-414235.96096503	-340263.39930188	-1284199.37306144	 -95535.58701780	-1044733.31277139	-924562.05502991	-644062.86536363	-302622.33622685	-279433.05623289	-231047.16384232	-324471.13950700	-375987.49586461	-292341.75523784	-303534.39655365	-223484.26203921	-213518.36183934
      0.07653327	-170804.67424347	-182880.64192586	-139618.58689585	-139618.58689585	-193264.56861747	-549499.96594114	-734426.37957522	-613951.28837151	-108370.95013286	-295286.30300702	-225677.62406227	 -52416.97964789	-671020.53072477	-472869.54722689	-200658.42303109	-1696533.49518320	-1696533.49518320	-834197.74684758	-1320651.16487917	 -45365.54570956	-414235.96096503	-340263.39930188	-1284199.37306144	 -95535.58701780	-1044733.31277139	-924562.05502990	-644062.86536363	-302622.33622685	-279433.05622461	-231047.16384232	-324471.13950700	-375987.49586458	-292341.75523785	-303534.39655365	-223484.26203921	-213518.36183879	-170804.67424347	-182880.64192586	-139618.58689585	-139618.58689585	-193264.56861747	-549499.96594114	-734426.37957522	-613951.28837151	-13091648.57301561	-295286.30300702	-225677.62406226	 -52416.97964801	-671020.53072364	-472869.54722689	-200658.42303109	-1696533.49518320	-1696533.49518320	-834197.74684773	-1320651.16487869	 -45365.54570963	-414235.96096503	-340263.39930188	-1284199.37306144	 -95535.58701780	-1044733.31277139	-924562.05502991	-644062.86536363	-302622.33622685	-279433.05623289	-231047.16384232	-324471.13950700	-375987.49586461	-292341.75523784	-303534.39655365	-223484.26203921	-213518.36183934
      0.07839993	-170804.67424347	-182880.64192586	-139618.58689585	-139618.58689585	-193264.56861747	-549499.96594114	-734426.37957522	-613951.28837151	-108370.95013286	-295286.30300702	-225677.62406227	 -52416.97964789	-671020.53072477	-472869.54722689	-200658.42303109	-1696533.49518320	-1696533.49518320	-834197.74684758	-1320651.16487917	 -45365.54570956	-414235.96096503	-340263.39930188	-1284199.37306144	 -95535.58701780	-1044733.31277139	-924562.05502990	-644062.86536363	-302622.33622685	-279433.05622461	-231047.16384232	-324471.13950700	-375987.49586458	-292341.75523785	-303534.39655365	-223484.26203921	-213518.36183879	-170804.67424347	-182880.64192586	-139618.58689585	-139618.58689585	-193264.56861747	-549499.96594114	-734426.37957522	-613951.28837151	-13091648.57301561	-295286.30300702	-225677.62406226	 -52416.97964801	-671020.53072364	-472869.54722689	-200658.42303109	-1696533.49518320	-1696533.49518320	-834197.74684773	-1320651.16487869	 -45365.54570963	-414235.96096503	-340263.39930188	-1284199.37306144	 -95535.58701780	-1044733.31277139	-924562.05502991	-644062.86536363	-302622.33622685	-279433.05623289	-231047.16384232	-324471.13950700	-375987.49586461	-292341.75523784	-303534.39655365	-223484.26203921	-213518.36183934
      0.08026660	-170804.67424347	-182880.64192586	-139618.58689585	-139618.58689585	-193264.56861747	-549499.96594114	-734426.37957522	-613951.28837151	-108370.95013286	-295286.30300702	-225677.62406227	 -52416.97964789	-671020.53072477	-472869.54722689	-200658.42303109	-1696533.49518320	-1696533.49518320	-834197.74684758	-1320651.16487917	 -45365.54570956	-414235.96096503	-340263.39930188	-1284199.37306144	 -95535.58701780	-1044733.31277139	-924562.05502990	-644062.86536363	-302622.33622685	-279433.05622461	-231047.16384232	-324471.13950700	-375987.49586458	-292341.75523785	-303534.39655365	-223484.26203921	-213518.36183879	-170804.67424347	-182880.64192586	-139618.58689585	-139618.58689585	-193264.56861747	-549499.96594114	-734426.37957522	-613951.28837151	-13091648.57301561	-295286.30300702	-225677.62406226	 -52416.97964801	-671020.53072364	-472869.54722689	-200658.42303109	-1696533.49518320	-1696533.49518320	-834197.74684773	-1320651.16487869	 -45365.54570963	-414235.96096503	-340263.39930188	-1284199.37306144	 -95535.58701780	-1044733.31277139	-924562.05502991	-644062.86536363	-302622.33622685	-279433.05623289	-231047.16384232	-324471.13950700	-375987.49586461	-292341.75523784	-303534.39655365	-223484.26203921	-213518.36183934
      0.08213326	-170804.67424347	-182880.64192586	-139618.58689585	-139618.58689585	-193264.56861747	-549499.96594114	-734426.37957522	-613951.28837151	-108370.95013286	-295286.30300702	-225677.62406227	 -52416.97964789	-671020.53072477	-472869.54722689	-200658.42303109	-1696533.49518320	-1696533.49518320	-834197.74684758	-1320651.16487917	 -45365.54570956	-414235.96096503	-340263.39930188	-1284199.37306144	 -95535.58701780	-1044733.31277139	-924562.05502990	-644062.86536363	-302622.33622685	-279433.05622461	-231047.16384232	-324471.13950700	-375987.49586458	-292341.75523785	-303534.39655365	-223484.26203921	-213518.36183879	-170804.67424347	-182880.64192586	-139618.58689585	-139618.58689585	-193264.56861747	-549499.96594114	-734426.37957522	-613951.28837151	-13091648.57301561	-295286.30300702	-225677.62406226	 -52416.97964801	-671020.53072364	-472869.54722689	-200658.42303109	-1696533.49518320	-1696533.49518320	-834197.74684773	-1320651.16487869	 -45365.54570963	-414235.96096503	-340263.39930188	-1284199.37306144	 -95535.58701780	-1044733.31277139	-924562.05502991	-644062.86536363	-302622.33622685	-279433.05623289	-231047.16384232	-324471.13950700	-375987.49586461	-292341.75523784	-303534.39655365	-223484.26203921	-213518.36183934
      0.08399993	-170804.67424347	-182880.64192586	-139618.58689585	-139618.58689585	-193264.56861747	-549499.96594114	-734426.37957522	-613951.28837151	-108370.95013286	-295286.30300702	-225677.62406227	 -52416.97964789	-671020.53072477	-472869.54722689	-200658.42303109	-1696533.49518320	-1696533.49518320	-834197.74684758	-1320651.16487917	 -45365.54570956	-414235.96096503	-340263.39930188	-1284199.37306144	 -95535.58701780	-1044733.31277139	-924562.05502990	-644062.86536363	-302622.33622685	-279433.05622461	-231047.16384232	-324471.13950700	-375987.49586458	-292341.75523785	-303534.39655365	-223484.26203921	-213518.36183879	-170804.67424347	-182880.64192586	-139618.58689585	-139618.58689585	-193264.56861747	-549499.96594114	-734426.37957522	-613951.28837151	-13091648.57301561	-295286.30300702	-225677.62406226	 -52416.97964801	-671020.53072364	-472869.54722689	-200658.42303109	-1696533.49518320	-1696533.49518320	-834197.74684773	-1320651.16487869	 -45365.54570963	-414235.96096503	-340263.39930188	-1284199.37306144	 -95535.58701780	-1044733.31277139	-924562.05502991	-644062.86536363	-302622.33622685	-279433.05623289	-231047.16384232	-324471.13950700	-375987.49586461	-292341.75523784	-303534.39655365	-223484.26203921	-213518.36183934
      0.08586659	-170804.67424347	-182880.64192586	-139618.58689585	-139618.58689585	-193264.56861747	-549499.96594114	-734426.37957522	-613951.28837151	-108370.95013286	-295286.30300702	-225677.62406227	 -52416.97964789	-671020.53072477	-472869.54722689	-200658.42303109	-1696533.49518320	-1696533.49518320	-834197.74684758	-1320651.16487917	 -45365.54570956	-414235.96096503	-340263.39930188	-1284199.37306144	 -95535.58701780	-1044733.31277139	-924562.05502990	-644062.86536363	-302622.33622685	-279433.05622461	-231047.16384232	-324471.13950700	-375987.49586458	-292341.75523785	-303534.39655365	-223484.26203921	-213518.36183879	-170804.67424347	-182880.64192586	-139618.58689585	-139618.58689585	-193264.56861747	-549499.96594114	-734426.37957522	-613951.28837151	-13091648.57301561	-295286.30300702	-225677.62406226	 -52416.97964801	-671020.53072364	-472869.54722689	-200658.42303109	-1696533.49518320	-1696533.49518320	-834197.74684773	-1320651.16487869	 -45365.54570963	-414235.96096503	-340263.39930188	-1284199.37306144	 -95535.58701780	-1044733.31277139	-924562.05502991	-644062.86536363	-302622.33622685	-279433.05623289	-231047.16384232	-324471.13950700	-375987.49586461	-292341.75523784	-303534.39655365	-223484.26203921	-213518.36183934
      0.08773326	-170804.67424347	-182880.64192586	-139618.58689585	-139618.58689585	-193264.56861747	-549499.96594114	-734426.37957522	-613951.28837151	-108370.95013286	-295286.30300702	-225677.62406227	 -52416.97964789	-671020.53072477	-472869.54722689	-200658.42303109	-1696533.49518320	-1696533.49518320	-834197.74684758	-1320651.16487917	 -45365.54570956	-414235.96096503	-340263.39930188	-1284199.37306144	 -95535.58701780	-1044733.31277139	-924562.05502990	-644062.86536363	-302622.33622685	-279433.05622461	-231047.16384232	-324471.13950700	-375987.49586458	-292341.75523785	-303534.39655365	-223484.26203921	-213518.36183879	-170804.67424347	-182880.64192586	-139618.58689585	-139618.58689585	-193264.56861747	-549499.96594114	-734426.37957522	-613951.28837151	-13091648.57301561	-295286.30300702	-225677.62406226	 -52416.97964801	-671020.53072364	-472869.54722689	-200658.42303109	-1696533.49518320	-1696533.49518320	-834197.74684773	-1320651.16487869	 -45365.54570963	-414235.96096503	-340263.39930188	-1284199.37306144	 -95535.58701780	-1044733.31277139	-924562.05502991	-644062.86536363	-302622.33622685	-279433.05623289	-231047.16384232	-324471.13950700	-375987.49586461	-292341.75523784	-303534.39655365	-223484.26203921	-213518.36183934
      0.08959992	-170804.67424347	-182880.64192586	-139618.58689585	-139618.58689585	-193264.56861747	-549499.96594114	-734426.37957522	-613951.28837151	-108370.95013286	-295286.30300702	-225677.62406227	 -52416.97964789	-671020.53072477	-472869.54722689	-200658.42303109	-1696533.49518320	-1696533.49518320	-834197.74684758	-1320651.16487917	 -45365.54570956	-414235.96096503	-340263.39930188	-1284199.37306144	 -95535.58701780	-1044733.31277139	-924562.05502990	-644062.86536363	-302622.33622685	-279433.05622461	-231047.16384232	-324471.13950700	-375987.49586458	-292341.75523785	-303534.39655365	-223484.26203921	-213518.36183879	-170804.67424347	-182880.64192586	-139618.58689585	-139618.58689585	-193264.56861747	-549499.96594114	-734426.37957522	-613951.28837151	-13091648.57301561	-295286.30300702	-225677.62406226	 -52416.97964801	-671020.53072364	-472869.54722689	-200658.42303109	-1696533.49518320	-1696533.49518320	-834197.74684773	-1320651.16487869	 -45365.54570963	-414235.96096503	-340263.39930188	-1284199.37306144	 -95535.58701780	-1044733.31277139	-924562.05502991	-644062.86536363	-302622.33622685	-279433.05623289	-231047.16384232	-324471.13950700	-375987.49586461	-292341.75523784	-303534.39655365	-223484.26203921	-213518.36183934
      0.09146659	-170804.67424347	-182880.64192586	-139618.58689585	-139618.58689585	-193264.56861747	-549499.96594114	-734426.37957522	-613951.28837151	-108370.95013286	-295286.30300702	-225677.62406227	 -52416.97964789	-671020.53072477	-472869.54722689	-200658.42303109	-1696533.49518320	-1696533.49518320	-834197.74684758	-1320651.16487917	 -45365.54570956	-414235.96096503	-340263.39930188	-1284199.37306144	 -95535.58701780	-1044733.31277139	-924562.05502990	-644062.86536363	-302622.33622685	-279433.05622461	-231047.16384232	-324471.13950700	-375987.49586458	-292341.75523785	-303534.39655365	-223484.26203921	-213518.36183879	-170804.67424347	-182880.64192586	-139618.58689585	-139618.58689585	-193264.56861747	-549499.96594114	-734426.37957522	-613951.28837151	-13091648.57301561	-295286.30300702	-225677.62406226	 -52416.97964801	-671020.53072364	-472869.54722689	-200658.42303109	-1696533.49518320	-1696533.49518320	-834197.74684773	-1320651.16487869	 -45365.54570963	-414235.96096503	-340263.39930188	-1284199.37306144	 -95535.58701780	-1044733.31277139	-924562.05502991	-644062.86536363	-302622.33622685	-279433.05623289	-231047.16384232	-324471.13950700	-375987.49586461	-292341.75523784	-303534.39655365	-223484.26203921	-213518.36183934
      0.09333325	-170804.67424347	-182880.64192586	-139618.58689585	-139618.58689585	-193264.56861747	-549499.96594114	-734426.37957522	-613951.28837151	-108370.95013286	-295286.30300702	-225677.62406227	 -52416.97964789	-671020.53072477	-472869.54722689	-200658.42303109	-1696533.49518320	-1696533.49518320	-834197.74684758	-1320651.16487917	 -45365.54570956	-414235.96096503	-340263.39930188	-1284199.37306144	 -95535.58701780	-1044733.31277139	-924562.05502990	-644062.86536363	-302622.33622685	-279433.05622461	-231047.16384232	-324471.13950700	-375987.49586458	-292341.75523785	-303534.39655365	-223484.26203921	-213518.36183879	-170804.67424347	-182880.64192586	-139618.58689585	-139618.58689585	-193264.56861747	-549499.96594114	-734426.37957522	-613951.28837151	-13091648.57301561	-295286.30300702	-225677.62406226	 -52416.97964801	-671020.53072364	-472869.54722689	-200658.42303109	-1696533.49518320	-1696533.49518320	-834197.74684773	-1320651.16487869	 -45365.54570963	-414235.96096503	-340263.39930188	-1284199.37306144	 -95535.58701780	-1044733.31277139	-924562.05502991	-644062.86536363	-302622.33622685	-279433.05623289	-231047.16384232	-324471.13950700	-375987.49586461	-292341.75523784	-303534.39655365	-223484.26203921	-213518.36183934
      0.09519992	-170804.67424347	-182880.64192586	-139618.58689585	-139618.58689585	-193264.56861747	-549499.96594114	-734426.37957522	-613951.28837151	-108370.95013286	-295286.30300702	-225677.62406227	 -52416.97964789	-671020.53072477	-472869.54722689	-200658.42303109	-1696533.49518320	-1696533.49518320	-834197.74684758	-1320651.16487917	 -45365.54570956	-414235.96096503	-340263.39930188	-1284199.37306144	 -95535.58701780	-1044733.31277139	-924562.05502990	-644062.86536363	-302622.33622685	-279433.05622461	-231047.16384232	-324471.13950700	-375987.49586458	-292341.75523785	-303534.39655365	-223484.26203921	-213518.36183879	-170804.67424347	-182880.64192586	-139618.58689585	-139618.58689585	-193264.56861747	-549499.96594114	-734426.37957522	-613951.28837151	-13091648.57301561	-295286.30300702	-225677.62406226	 -52416.97964801	-671020.53072364	-472869.54722689	-200658.42303109	-1696533.49518320	-1696533.49518320	-834197.74684773	-1320651.16487869	 -45365.54570963	-414235.96096503	-340263.39930188	-1284199.37306144	 -95535.58701780	-1044733.31277139	-924562.05502991	-644062.86536363	-302622.33622685	-279433.05623289	-231047.16384232	-324471.13950700	-375987.49586461	-292341.75523784	-303534.39655365	-223484.26203921	-213518.36183934
      0.09706658	-170804.67424347	-182880.64192586	-139618.58689585	-139618.58689585	-193264.56861747	-549499.96594114	-734426.37957522	-613951.28837151	-108370.95013286	-295286.30300702	-225677.62406227	 -52416.97964789	-671020.53072477	-472869.54722689	-200658.42303109	-1696533.49518320	-1696533.49518320	-834197.74684758	-1320651.16487917	 -45365.54570956	-414235.96096503	-340263.39930188	-1284199.37306144	 -95535.58701780	-1044733.31277139	-924562.05502990	-644062.86536363	-302622.33622685	-279433.05622461	-231047.16384232	-324471.13950700	-375987.49586458	-292341.75523785	-303534.39655365	-223484.26203921	-213518.36183879	-170804.67424347	-182880.64192586	-139618.58689585	-139618.58689585	-193264.56861747	-549499.96594114	-734426.37957522	-613951.28837151	-13091648.57301561	-295286.30300702	-225677.62406226	 -52416.97964801	-671020.53072364	-472869.54722689	-200658.42303109	-1696533.49518320	-1696533.49518320	-834197.74684773	-1320651.16487869	 -45365.54570963	-414235.96096503	-340263.39930188	-1284199.37306144	 -95535.58701780	-1044733.31277139	-924562.05502991	-644062.86536363	-302622.33622685	-279433.05623289	-231047.16384232	-324471.13950700	-375987.49586461	-292341.75523784	-303534.39655365	-223484.26203921	-213518.36183934
      0.09893325	-170804.67424347	-182880.64192586	-139618.58689585	-139618.58689585	-193264.56861747	-549499.96594114	-734426.37957522	-613951.28837151	-108370.95013286	-295286.30300702	-225677.62406227	 -52416.97964789	-671020.53072477	-472869.54722689	-200658.42303109	-1696533.49518320	-1696533.49518320	-834197.74684758	-1320651.16487917	 -45365.54570956	-414235.96096503	-340263.39930188	-1284199.37306144	 -95535.58701780	-1044733.31277139	-924562.05502990	-644062.86536363	-302622.33622685	-279433.05622461	-231047.16384232	-324471.13950700	-375987.49586458	-292341.75523785	-303534.39655365	-223484.26203921	-213518.36183879	-170804.67424347	-182880.64192586	-139618.58689585	-139618.58689585	-193264.56861747	-549499.96594114	-734426.37957522	-613951.28837151	-13091648.57301561	-295286.30300702	-225677.62406226	 -52416.97964801	-671020.53072364	-472869.54722689	-200658.42303109	-1696533.49518320	-1696533.49518320	-834197.74684773	-1320651.16487869	 -45365.54570963	-414235.96096503	-340263.39930188	-1284199.37306144	 -95535.58701780	-1044733.31277139	-924562.05502991	-644062.86536363	-302622.33622685	-279433.05623289	-231047.16384232	-324471.13950700	-375987.49586461	-292341.75523784	-303534.39655365	-223484.26203921	-213518.36183934
      0.10079991	-170804.67424347	-182880.64192586	-139618.58689585	-139618.58689585	-193264.56861747	-549499.96594114	-734426.37957522	-613951.28837151	-108370.95013286	-295286.30300702	-225677.62406227	 -52416.97964789	-671020.53072477	-472869.54722689	-200658.42303109	-1696533.49518320	-1696533.49518320	-834197.74684758	-1320651.16487917	 -45365.54570956	-414235.96096503	-340263.39930188	-1284199.37306144	 -95535.58701780	-1044733.31277139	-924562.05502990	-644062.86536363	-302622.33622685	-279433.05622461	-231047.16384232	-324471.13950700	-375987.49586458	-292341.75523785	-303534.39655365	-223484.26203921	-213518.36183879	-170804.67424347	-182880.64192586	-139618.58689585	-139618.58689585	-193264.56861747	-549499.96594114	-734426.37957522	-613951.28837151	-13091648.57301561	-295286.30300702	-225677.62406226	 -52416.97964801	-671020.53072364	-472869.54722689	-200658.42303109	-1696533.49518320	-1696533.49518320	-834197.74684773	-1320651.16487869	 -45365.54570963	-414235.96096503	-340263.39930188	-1284199.37306144	 -95535.58701780	-1044733.31277139	-924562.05502991	-644062.86536363	-302622.33622685	-279433.05623289	-231047.16384232	-324471.13950700	-375987.49586461	-292341.75523784	-303534.39655365	-223484.26203921	-213518.36183934
      0.10266658	-170804.67424347	-182880.64192586	-139618.58689585	-139618.58689585	-193264.56861747	-549499.96594114	-734426.37957522	-613951.28837151	-108370.95013286	-295286.30300702	-225677.62406227	 -52416.97964789	-671020.53072477	-472869.54722689	-200658.42303109	-1696533.49518320	-1696533.49518320	-834197.74684758	-1320651.16487917	 -45365.54570956	-414235.96096503	-340263.39930188	-1284199.37306144	 -95535.58701780	-1044733.31277139	-924562.05502990	-644062.86536363	-302622.33622685	-279433.05622461	-231047.16384232	-324471.13950700	-375987.49586458	-292341.75523785	-303534.39655365	-223484.26203921	-213518.36183879	-170804.67424347	-182880.64192586	-139618.58689585	-139618.58689585	-193264.56861747	-549499.96594114	-734426.37957522	-613951.28837151	-13091648.57301561	-295286.30300702	-225677.62406226	 -52416.97964801	-671020.53072364	-472869.54722689	-200658.42303109	-1696533.49518320	-1696533.49518320	-834197.74684773	-1320651.16487869	 -45365.54570963	-414235.96096503	-340263.39930188	-1284199.37306144	 -95535.58701780	-1044733.31277139	-924562.05502991	-644062.86536363	-302622.33622685	-279433.05623289	-231047.16384232	-324471.13950700	-375987.49586461	-292341.75523784	-303534.39655365	-223484.26203921	-213518.36183934
      0.10453324	-170804.67424347	-182880.64192586	-139618.58689585	-139618.58689585	-193264.56861747	-549499.96594114	-734426.37957522	-613951.28837151	-108370.95013286	-295286.30300702	-225677.62406227	 -52416.97964789	-671020.53072477	-472869.54722689	-200658.42303109	-1696533.49518320	-1696533.49518320	-834197.74684758	-1320651.16487917	 -45365.54570956	-414235.96096503	-340263.39930188	-1284199.37306144	 -95535.58701780	-1044733.31277139	-924562.05502990	-644062.86536363	-302622.33622685	-279433.05622461	-231047.16384232	-324471.13950700	-375987.49586458	-292341.75523785	-303534.39655365	-223484.26203921	-213518.36183879	-170804.67424347	-182880.64192586	-139618.58689585	-139618.58689585	-193264.56861747	-549499.96594114	-734426.37957522	-613951.28837151	-13091648.57301561	-295286.30300702	-225677.62406226	 -52416.97964801	-671020.53072364	-472869.54722689	-200658.42303109	-1696533.49518320	-1696533.49518320	-834197.74684773	-1320651.16487869	 -45365.54570963	-414235.96096503	-340263.39930188	-1284199.37306144	 -95535.58701780	-1044733.31277139	-924562.05502991	-644062.86536363	-302622.33622685	-279433.05623289	-231047.16384232	-324471.13950700	-375987.49586461	-292341.75523784	-303534.39655365	-223484.26203921	-213518.36183934
      0.10639991	-170804.67424347	-182880.64192586	-139618.58689585	-139618.58689585	-193264.56861747	-549499.96594114	-734426.37957522	-613951.28837151	-108370.95013286	-295286.30300702	-225677.62406227	 -52416.97964789	-671020.53072477	-472869.54722689	-200658.42303109	-1696533.49518320	-1696533.49518320	-834197.74684758	-1320651.16487917	 -45365.54570956	-414235.96096503	-340263.39930188	-1284199.37306144	 -95535.58701780	-1044733.31277139	-924562.05502990	-644062.86536363	-302622.33622685	-279433.05622461	-231047.16384232	-324471.13950700	-375987.49586458	-292341.75523785	-303534.39655365	-223484.26203921	-213518.36183879	-170804.67424347	-182880.64192586	-139618.58689585	-139618.58689585	-193264.56861747	-549499.96594114	-734426.37957522	-613951.28837151	-13091648.57301561	-295286.30300702	-225677.62406226	 -52416.97964801	-671020.53072364	-472869.54722689	-200658.42303109	-1696533.49518320	-1696533.49518320	-834197.74684773	-1320651.16487869	 -45365.54570963	-414235.96096503	-340263.39930188	-1284199.37306144	 -95535.58701780	-1044733.31277139	-924562.05502991	-644062.86536363	-302622.33622685	-279433.05623289	-231047.16384232	-324471.13950700	-375987.49586461	-292341.75523784	-303534.39655365	-223484.26203921	-213518.36183934
      0.10826657	-170804.67424347	-182880.64192586	-139618.58689585	-139618.58689585	-193264.56861747	-549499.96594114	-734426.37957522	-613951.28837151	-108370.95013286	-295286.30300702	-225677.62406227	 -52416.97964789	-671020.53072477	-472869.54722689	-200658.42303109	-1696533.49518320	-1696533.49518320	-834197.74684758	-1320651.16487917	 -45365.54570956	-414235.96096503	-340263.39930188	-1284199.37306144	 -95535.58701780	-1044733.31277139	-924562.05502990	-644062.86536363	-302622.33622685	-279433.05622461	-231047.16384232	-324471.13950700	-375987.49586458	-292341.75523785	-303534.39655365	-223484.26203921	-213518.36183879	-170804.67424347	-182880.64192586	-139618.58689585	-139618.58689585	-193264.56861747	-549499.96594114	-734426.37957522	-613951.28837151	-13091648.57301561	-295286.30300702	-225677.62406226	 -52416.97964801	-671020.53072364	-472869.54722689	-200658.42303109	-1696533.49518320	-1696533.49518320	-834197.74684773	-1320651.16487869	 -45365.54570963	-414235.96096503	-340263.39930188	-1284199.37306144	 -95535.58701780	-1044733.31277139	-924562.05502991	-644062.86536363	-302622.33622685	-279433.05623289	-231047.16384232	-324471.13950700	-375987.49586461	-292341.75523784	-303534.39655365	-223484.26203921	-213518.36183934
      0.11013323	-170804.67424347	-182880.64192586	-139618.58689585	-139618.58689585	-193264.56861747	-549499.96594114	-734426.37957522	-613951.28837151	-108370.95013286	-295286.30300702	-225677.62406227	 -52416.97964789	-671020.53072477	-472869.54722689	-200658.42303109	-1696533.49518320	-1696533.49518320	-834197.74684758	-1320651.16487917	 -45365.54570956	-414235.96096503	-340263.39930188	-1284199.37306144	 -95535.58701780	-1044733.31277139	-924562.05502990	-644062.86536363	-302622.33622685	-279433.05622461	-231047.16384232	-324471.13950700	-375987.49586458	-292341.75523785	-303534.39655365	-223484.26203921	-213518.36183879	-170804.67424347	-182880.64192586	-139618.58689585	-139618.58689585	-193264.56861747	-549499.96594114	-734426.37957522	-613951.28837151	-13091648.57301561	-295286.30300702	-225677.62406226	 -52416.97964801	-671020.53072364	-472869.54722689	-200658.42303109	-1696533.49518320	-1696533.49518320	-834197.74684773	-1320651.16487869	 -45365.54570963	-414235.96096503	-340263.39930188	-1284199.37306144	 -95535.58701780	-1044733.31277139	-924562.05502991	-644062.86536363	-302622.33622685	-279433.05623289	-231047.16384232	-324471.13950700	-375987.49586461	-292341.75523784	-303534.39655365	-223484.26203921	-213518.36183934
      0.11199990	-170804.67424347	-182880.64192586	-139618.58689585	-139618.58689585	-193264.56861747	-549499.96594114	-734426.37957522	-613951.28837151	-108370.95013286	-295286.30300702	-225677.62406227	 -52416.97964789	-671020.53072477	-472869.54722689	-200658.42303109	-1696533.49518320	-1696533.49518320	-834197.74684758	-1320651.16487917	 -45365.54570956	-414235.96096503	-340263.39930188	-1284199.37306144	 -95535.58701780	-1044733.31277139	-924562.05502990	-644062.86536363	-302622.33622685	-279433.05622461	-231047.16384232	-324471.13950700	-375987.49586458	-292341.75523785	-303534.39655365	-223484.26203921	-213518.36183879	-170804.67424347	-182880.64192586	-139618.58689585	-139618.58689585	-193264.56861747	-549499.96594114	-734426.37957522	-613951.28837151	-13091648.57301561	-295286.30300702	-225677.62406226	 -52416.97964801	-671020.53072364	-472869.54722689	-200658.42303109	-1696533.49518320	-1696533.49518320	-834197.74684773	-1320651.16487869	 -45365.54570963	-414235.96096503	-340263.39930188	-1284199.37306144	 -95535.58701780	-1044733.31277139	-924562.05502991	-644062.86536363	-302622.33622685	-279433.05623289	-231047.16384232	-324471.13950700	-375987.49586461	-292341.75523784	-303534.39655365	-223484.26203921	-213518.36183934
      0.11386657	-170804.67424347	-182880.64192586	-139618.58689585	-139618.58689585	-193264.56861747	-549499.96594114	-734426.37957522	-613951.28837151	-108370.95013286	-295286.30300702	-225677.62406227	 -52416.97964789	-671020.53072477	-472869.54722689	-200658.42303109	-1696533.49518320	-1696533.49518320	-834197.74684758	-1320651.16487917	 -45365.54570956	-414235.96096503	-340263.39930188	-1284199.37306144	 -95535.58701780	-1044733.31277139	-924562.05502990	-644062.86536363	-302622.33622685	-279433.05622461	-231047.16384232	-324471.13950700	-375987.49586458	-292341.75523785	-303534.39655365	-223484.26203921	-213518.36183879	-170804.67424347	-182880.64192586	-139618.58689585	-139618.58689585	-193264.56861747	-549499.96594114	-734426.37957522	-613951.28837151	-13091648.57301561	-295286.30300702	-225677.62406226	 -52416.97964801	-671020.53072364	-472869.54722689	-200658.42303109	-1696533.49518320	-1696533.49518320	-834197.74684773	-1320651.16487869	 -45365.54570963	-414235.96096503	-340263.39930188	-1284199.37306144	 -95535.58701780	-1044733.31277139	-924562.05502991	-644062.86536363	-302622.33622685	-279433.05623289	-231047.16384232	-324471.13950700	-375987.49586461	-292341.75523784	-303534.39655365	-223484.26203921	-213518.36183934
      0.11573323	-170804.67424347	-182880.64192586	-139618.58689585	-139618.58689585	-193264.56861747	-549499.96594114	-734426.37957522	-613951.28837151	-108370.95013286	-295286.30300702	-225677.62406227	 -52416.97964789	-671020.53072477	-472869.54722689	-200658.42303109	-1696533.49518320	-1696533.49518320	-834197.74684758	-1320651.16487917	 -45365.54570956	-414235.96096503	-340263.39930188	-1284199.37306144	 -95535.58701780	-1044733.31277139	-924562.05502990	-644062.86536363	-302622.33622685	-279433.05622461	-231047.16384232	-324471.13950700	-375987.49586458	-292341.75523785	-303534.39655365	-223484.26203921	-213518.36183879	-170804.67424347	-182880.64192586	-139618.58689585	-139618.58689585	-193264.56861747	-549499.96594114	-734426.37957522	-613951.28837151	-13091648.57301561	-295286.30300702	-225677.62406226	 -52416.97964801	-671020.53072364	-472869.54722689	-200658.42303109	-1696533.49518320	-1696533.49518320	-834197.74684773	-1320651.16487869	 -45365.54570963	-414235.96096503	-340263.39930188	-1284199.37306144	 -95535.58701780	-1044733.31277139	-924562.05502991	-644062.86536363	-302622.33622685	-279433.05623289	-231047.16384232	-324471.13950700	-375987.49586461	-292341.75523784	-303534.39655365	-223484.26203921	-213518.36183934
      0.11759990	-170804.67424347	-182880.64192586	-139618.58689585	-139618.58689585	-193264.56861747	-549499.96594114	-734426.37957522	-613951.28837151	-108370.95013286	-295286.30300702	-225677.62406227	 -52416.97964789	-671020.53072477	-472869.54722689	-200658.42303109	-1696533.49518320	-1696533.49518320	-834197.74684758	-1320651.16487917	 -45365.54570956	-414235.96096503	-340263.39930188	-1284199.37306144	 -95535.58701780	-1044733.31277139	-924562.05502990	-644062.86536363	-302622.33622685	-279433.05622461	-231047.16384232	-324471.13950700	-375987.49586458	-292341.75523785	-303534.39655365	-223484.26203921	-213518.36183879	-170804.67424347	-182880.64192586	-139618.58689585	-139618.58689585	-193264.56861747	-549499.96594114	-734426.37957522	-613951.28837151	-13091648.57301561	-295286.30300702	-225677.62406226	 -52416.97964801	-671020.53072364	-472869.54722689	-200658.42303109	-1696533.49518320	-1696533.49518320	-834197.74684773	-1320651.16487869	 -45365.54570963	-414235.96096503	-340263.39930188	-1284199.37306144	 -95535.58701780	-1044733.31277139	-924562.05502991	-644062.86536363	-302622.33622685	-279433.05623289	-231047.16384232	-324471.13950700	-375987.49586461	-292341.75523784	-303534.39655365	-223484.26203921	-213518.36183934
      0.11946656	-170804.67424347	-182880.64192586	-139618.58689585	-139618.58689585	-193264.56861747	-549499.96594114	-734426.37957522	-613951.28837151	-108370.95013286	-295286.30300702	-225677.62406227	 -52416.97964789	-671020.53072477	-472869.54722689	-200658.42303109	-1696533.49518320	-1696533.49518320	-834197.74684758	-1320651.16487917	 -45365.54570956	-414235.96096503	-340263.39930188	-1284199.37306144	 -95535.58701780	-1044733.31277139	-924562.05502990	-644062.86536363	-302622.33622685	-279433.05622461	-231047.16384232	-324471.13950700	-375987.49586458	-292341.75523785	-303534.39655365	-223484.26203921	-213518.36183879	-170804.67424347	-182880.64192586	-139618.58689585	-139618.58689585	-193264.56861747	-549499.96594114	-734426.37957522	-613951.28837151	-13091648.57301561	-295286.30300702	-225677.62406226	 -52416.97964801	-671020.53072364	-472869.54722689	-200658.42303109	-1696533.49518320	-1696533.49518320	-834197.74684773	-1320651.16487869	 -45365.54570963	-414235.96096503	-340263.39930188	-1284199.37306144	 -95535.58701780	-1044733.31277139	-924562.05502991	-644062.86536363	-302622.33622685	-279433.05623289	-231047.16384232	-324471.13950700	-375987.49586461	-292341.75523784	-303534.39655365	-223484.26203921	-213518.36183934
      0.12133323	-170804.67424347	-182880.64192586	-139618.58689585	-139618.58689585	-193264.56861747	-549499.96594114	-734426.37957522	-613951.28837151	-108370.95013286	-295286.30300702	-225677.62406227	 -52416.97964789	-671020.53072477	-472869.54722689	-200658.42303109	-1696533.49518320	-1696533.49518320	-834197.74684758	-1320651.16487917	 -45365.54570956	-414235.96096503	-340263.39930188	-1284199.37306144	 -95535.58701780	-1044733.31277139	-924562.05502990	-644062.86536363	-302622.33622685	-279433.05622461	-231047.16384232	-324471.13950700	-375987.49586458	-292341.75523785	-303534.39655365	-223484.26203921	-213518.36183879	-170804.67424347	-182880.64192586	-139618.58689585	-139618.58689585	-193264.56861747	-549499.96594114	-734426.37957522	-613951.28837151	-13091648.57301561	-295286.30300702	-225677.62406226	 -52416.97964801	-671020.53072364	-472869.54722689	-200658.42303109	-1696533.49518320	-1696533.49518320	-834197.74684773	-1320651.16487869	 -45365.54570963	-414235.96096503	-340263.39930188	-1284199.37306144	 -95535.58701780	-1044733.31277139	-924562.05502991	-644062.86536363	-302622.33622685	-279433.05623289	-231047.16384232	-324471.13950700	-375987.49586461	-292341.75523784	-303534.39655365	-223484.26203921	-213518.36183934
      0.12319989	-170804.67424347	-182880.64192586	-139618.58689585	-139618.58689585	-193264.56861747	-549499.96594114	-734426.37957522	-613951.28837151	-108370.95013286	-295286.30300702	-225677.62406227	 -52416.97964789	-671020.53072477	-472869.54722689	-200658.42303109	-1696533.49518320	-1696533.49518320	-834197.74684758	-1320651.16487917	 -45365.54570956	-414235.96096503	-340263.39930188	-1284199.37306144	 -95535.58701780	-1044733.31277139	-924562.05502990	-644062.86536363	-302622.33622685	-279433.05622461	-231047.16384232	-324471.13950700	-375987.49586458	-292341.75523785	-303534.39655365	-223484.26203921	-213518.36183879	-170804.67424347	-182880.64192586	-139618.58689585	-139618.58689585	-193264.56861747	-549499.96594114	-734426.37957522	-613951.28837151	-13091648.57301561	-295286.30300702	-225677.62406226	 -52416.97964801	-671020.53072364	-472869.54722689	-200658.42303109	-1696533.49518320	-1696533.49518320	-834197.74684773	-1320651.16487869	 -45365.54570963	-414235.96096503	-340263.39930188	-1284199.37306144	 -95535.58701780	-1044733.31277139	-924562.05502991	-644062.86536363	-302622.33622685	-279433.05623289	-231047.16384232	-324471.13950700	-375987.49586461	-292341.75523784	-303534.39655365	-223484.26203921	-213518.36183934
      0.12506655	-170804.67424347	-182880.64192586	-139618.58689585	-139618.58689585	-193264.56861747	-549499.96594114	-734426.37957522	-613951.28837151	-108370.95013286	-295286.30300702	-225677.62406227	 -52416.97964789	-671020.53072477	-472869.54722689	-200658.42303109	-1696533.49518320	-1696533.49518320	-834197.74684758	-1320651.16487917	 -45365.54570956	-414235.96096503	-340263.39930188	-1284199.37306144	 -95535.58701780	-1044733.31277139	-924562.05502990	-644062.86536363	-302622.33622685	-279433.05622461	-231047.16384232	-324471.13950700	-375987.49586458	-292341.75523785	-303534.39655365	-223484.26203921	-213518.36183879	-170804.67424347	-182880.64192586	-139618.58689585	-139618.58689585	-193264.56861747	-549499.96594114	-734426.37957522	-613951.28837151	-13091648.57301561	-295286.30300702	-225677.62406226	 -52416.97964801	-671020.53072364	-472869.54722689	-200658.42303109	-1696533.49518320	-1696533.49518320	-834197.74684773	-1320651.16487869	 -45365.54570963	-414235.96096503	-340263.39930188	-1284199.37306144	 -95535.58701780	-1044733.31277139	-924562.05502991	-644062.86536363	-302622.33622685	-279433.05623289	-231047.16384232	-324471.13950700	-375987.49586461	-292341.75523784	-303534.39655365	-223484.26203921	-213518.36183934
      0.12693322	-170804.67424347	-182880.64192586	-139618.58689585	-139618.58689585	-193264.56861747	-549499.96594114	-734426.37957522	-613951.28837151	-108370.95013286	-295286.30300702	-225677.62406227	 -52416.97964789	-671020.53072477	-472869.54722689	-200658.42303109	-1696533.49518320	-1696533.49518320	-834197.74684758	-1320651.16487917	 -45365.54570956	-414235.96096503	-340263.39930188	-1284199.37306144	 -95535.58701780	-1044733.31277139	-924562.05502990	-644062.86536363	-302622.33622685	-279433.05622461	-231047.16384232	-324471.13950700	-375987.49586458	-292341.75523785	-303534.39655365	-223484.26203921	-213518.36183879	-170804.67424347	-182880.64192586	-139618.58689585	-139618.58689585	-193264.56861747	-549499.96594114	-734426.37957522	-613951.28837151	-13091648.57301561	-295286.30300702	-225677.62406226	 -52416.97964801	-671020.53072364	-472869.54722689	-200658.42303109	-1696533.49518320	-1696533.49518320	-834197.74684773	-1320651.16487869	 -45365.54570963	-414235.96096503	-340263.39930188	-1284199.37306144	 -95535.58701780	-1044733.31277139	-924562.05502991	-644062.86536363	-302622.33622685	-279433.05623289	-231047.16384232	-324471.13950700	-375987.49586461	-292341.75523784	-303534.39655365	-223484.26203921	-213518.36183934
      0.12879989	-170804.67424347	-182880.64192586	-139618.58689585	-139618.58689585	-193264.56861747	-549499.96594114	-734426.37957522	-613951.28837151	-108370.95013286	-295286.30300702	-225677.62406227	 -52416.97964789	-671020.53072477	-472869.54722689	-200658.42303109	-1696533.49518320	-1696533.49518320	-834197.74684758	-1320651.16487917	 -45365.54570956	-414235.96096503	-340263.39930188	-1284199.37306144	 -95535.58701780	-1044733.31277139	-924562.05502990	-644062.86536363	-302622.33622685	-279433.05622461	-231047.16384232	-324471.13950700	-375987.49586458	-292341.75523785	-303534.39655365	-223484.26203921	-213518.36183879	-170804.67424347	-182880.64192586	-139618.58689585	-139618.58689585	-193264.56861747	-549499.96594114	-734426.37957522	-613951.28837151	-13091648.57301561	-295286.30300702	-225677.62406226	 -52416.97964801	-671020.53072364	-472869.54722689	-200658.42303109	-1696533.49518320	-1696533.49518320	-834197.74684773	-1320651.16487869	 -45365.54570963	-414235.96096503	-340263.39930188	-1284199.37306144	 -95535.58701780	-1044733.31277139	-924562.05502991	-644062.86536363	-302622.33622685	-279433.05623289	-231047.16384232	-324471.13950700	-375987.49586461	-292341.75523784	-303534.39655365	-223484.26203921	-213518.36183934
      0.13066655	-170804.67424347	-182880.64192586	-139618.58689585	-139618.58689585	-193264.56861747	-549499.96594114	-734426.37957522	-613951.28837151	-108370.95013286	-295286.30300702	-225677.62406227	 -52416.97964789	-671020.53072477	-472869.54722689	-200658.42303109	-1696533.49518320	-1696533.49518320	-834197.74684758	-1320651.16487917	 -45365.54570956	-414235.96096503	-340263.39930188	-1284199.37306144	 -95535.58701780	-1044733.31277139	-924562.05502990	-644062.86536363	-302622.33622685	-279433.05622461	-231047.16384232	-324471.13950700	-375987.49586458	-292341.75523785	-303534.39655365	-223484.26203921	-213518.36183879	-170804.67424347	-182880.64192586	-139618.58689585	-139618.58689585	-193264.56861747	-549499.96594114	-734426.37957522	-613951.28837151	-13091648.57301561	-295286.30300702	-225677.62406226	 -52416.97964801	-671020.53072364	-472869.54722689	-200658.42303109	-1696533.49518320	-1696533.49518320	-834197.74684773	-1320651.16487869	 -45365.54570963	-414235.96096503	-340263.39930188	-1284199.37306144	 -95535.58701780	-1044733.31277139	-924562.05502991	-644062.86536363	-302622.33622685	-279433.05623289	-231047.16384232	-324471.13950700	-375987.49586461	-292341.75523784	-303534.39655365	-223484.26203921	-213518.36183934
      0.13253322	-170804.67424347	-182880.64192586	-139618.58689585	-139618.58689585	-193264.56861747	-549499.96594114	-734426.37957522	-613951.28837151	-108370.95013286	-295286.30300702	-225677.62406227	 -52416.97964789	-671020.53072477	-472869.54722689	-200658.42303109	-1696533.49518320	-1696533.49518320	-834197.74684758	-1320651.16487917	 -45365.54570956	-414235.96096503	-340263.39930188	-1284199.37306144	 -95535.58701780	-1044733.31277139	-924562.05502990	-644062.86536363	-302622.33622685	-279433.05622461	-231047.16384232	-324471.13950700	-375987.49586458	-292341.75523785	-303534.39655365	-223484.26203921	-213518.36183879	-170804.67424347	-182880.64192586	-139618.58689585	-139618.58689585	-193264.56861747	-549499.96594114	-734426.37957522	-613951.28837151	-13091648.57301561	-295286.30300702	-225677.62406226	 -52416.97964801	-671020.53072364	-472869.54722689	-200658.42303109	-1696533.49518320	-1696533.49518320	-834197.74684773	-1320651.16487869	 -45365.54570963	-414235.96096503	-340263.39930188	-1284199.37306144	 -95535.58701780	-1044733.31277139	-924562.05502991	-644062.86536363	-302622.33622685	-279433.05623289	-231047.16384232	-324471.13950700	-375987.49586461	-292341.75523784	-303534.39655365	-223484.26203921	-213518.36183934
      0.13439988	-170804.67424347	-182880.64192586	-139618.58689585	-139618.58689585	-193264.56861747	-549499.96594114	-734426.37957522	-613951.28837151	-108370.95013286	-295286.30300702	-225677.62406227	 -52416.97964789	-671020.53072477	-472869.54722689	-200658.42303109	-1696533.49518320	-1696533.49518320	-834197.74684758	-1320651.16487917	 -45365.54570956	-414235.96096503	-340263.39930188	-1284199.37306144	 -95535.58701780	-1044733.31277139	-924562.05502990	-644062.86536363	-302622.33622685	-279433.05622461	-231047.16384232	-324471.13950700	-375987.49586458	-292341.75523785	-303534.39655365	-223484.26203921	-213518.36183879	-170804.67424347	-182880.64192586	-139618.58689585	-139618.58689585	-193264.56861747	-549499.96594114	-734426.37957522	-613951.28837151	-13091648.57301561	-295286.30300702	-225677.62406226	 -52416.97964801	-671020.53072364	-472869.54722689	-200658.42303109	-1696533.49518320	-1696533.49518320	-834197.74684773	-1320651.16487869	 -45365.54570963	-414235.96096503	-340263.39930188	-1284199.37306144	 -95535.58701780	-1044733.31277139	-924562.05502991	-644062.86536363	-302622.33622685	-279433.05623289	-231047.16384232	-324471.13950700	-375987.49586461	-292341.75523784	-303534.39655365	-223484.26203921	-213518.36183934
      0.13626655	-170804.67424347	-182880.64192586	-139618.58689585	-139618.58689585	-193264.56861747	-549499.96594114	-734426.37957522	-613951.28837151	-108370.95013286	-295286.30300702	-225677.62406227	 -52416.97964789	-671020.53072477	-472869.54722689	-200658.42303109	-1696533.49518320	-1696533.49518320	-834197.74684758	-1320651.16487917	 -45365.54570956	-414235.96096503	-340263.39930188	-1284199.37306144	 -95535.58701780	-1044733.31277139	-924562.05502990	-644062.86536363	-302622.33622685	-279433.05622461	-231047.16384232	-324471.13950700	-375987.49586458	-292341.75523785	-303534.39655365	-223484.26203921	-213518.36183879	-170804.67424347	-182880.64192586	-139618.58689585	-139618.58689585	-193264.56861747	-549499.96594114	-734426.37957522	-613951.28837151	-13091648.57301561	-295286.30300702	-225677.62406226	 -52416.97964801	-671020.53072364	-472869.54722689	-200658.42303109	-1696533.49518320	-1696533.49518320	-834197.74684773	-1320651.16487869	 -45365.54570963	-414235.96096503	-340263.39930188	-1284199.37306144	 -95535.58701780	-1044733.31277139	-924562.05502991	-644062.86536363	-302622.33622685	-279433.05623289	-231047.16384232	-324471.13950700	-375987.49586461	-292341.75523784	-303534.39655365	-223484.26203921	-213518.36183934
      0.13813321	-170804.67424347	-182880.64192586	-139618.58689585	-139618.58689585	-193264.56861747	-549499.96594114	-734426.37957522	-613951.28837151	-108370.95013286	-295286.30300702	-225677.62406227	 -52416.97964789	-671020.53072477	-472869.54722689	-200658.42303109	-1696533.49518320	-1696533.49518320	-834197.74684758	-1320651.16487917	 -45365.54570956	-414235.96096503	-340263.39930188	-1284199.37306144	 -95535.58701780	-1044733.31277139	-924562.05502990	-644062.86536363	-302622.33622685	-279433.05622461	-231047.16384232	-324471.13950700	-375987.49586458	-292341.75523785	-303534.39655365	-223484.26203921	-213518.36183879	-170804.67424347	-182880.64192586	-139618.58689585	-139618.58689585	-193264.56861747	-549499.96594114	-734426.37957522	-613951.28837151	-13091648.57301561	-295286.30300702	-225677.62406226	 -52416.97964801	-671020.53072364	-472869.54722689	-200658.42303109	-1696533.49518320	-1696533.49518320	-834197.74684773	-1320651.16487869	 -45365.54570963	-414235.96096503	-340263.39930188	-1284199.37306144	 -95535.58701780	-1044733.31277139	-924562.05502991	-644062.86536363	-302622.33622685	-279433.05623289	-231047.16384232	-324471.13950700	-375987.49586461	-292341.75523784	-303534.39655365	-223484.26203921	-213518.36183934
      0.13999988	-170804.67424347	-182880.64192586	-139618.58689585	-139618.58689585	-193264.56861747	-549499.96594114	-734426.37957522	-613951.28837151	-108370.95013286	-295286.30300702	-225677.62406227	 -52416.97964789	-671020.53072477	-472869.54722689	-200658.42303109	-1696533.49518320	-1696533.49518320	-834197.74684758	-1320651.16487917	 -45365.54570956	-414235.96096503	-340263.39930188	-1284199.37306144	 -95535.58701780	-1044733.31277139	-924562.05502990	-644062.86536363	-302622.33622685	-279433.05622461	-231047.16384232	-324471.13950700	-375987.49586458	-292341.75523785	-303534.39655365	-223484.26203921	-213518.36183879	-170804.67424347	-182880.64192586	-139618.58689585	-139618.58689585	-193264.56861747	-549499.96594114	-734426.37957522	-613951.28837151	-13091648.57301561	-295286.30300702	-225677.62406226	 -52416.97964801	-671020.53072364	-472869.54722689	-200658.42303109	-1696533.49518320	-1696533.49518320	-834197.74684773	-1320651.16487869	 -45365.54570963	-414235.96096503	-340263.39930188	-1284199.37306144	 -95535.58701780	-1044733.31277139	-924562.05502991	-644062.86536363	-302622.33622685	-279433.05623289	-231047.16384232	-324471.13950700	-375987.49586461	-292341.75523784	-303534.39655365	-223484.26203921	-213518.36183934
      0.14186654	-170804.67424347	-182880.64192586	-139618.58689585	-139618.58689585	-193264.56861747	-549499.96594114	-734426.37957522	-613951.28837151	-108370.95013286	-295286.30300702	-225677.62406227	 -52416.97964789	-671020.53072477	-472869.54722689	-200658.42303109	-1696533.49518320	-1696533.49518320	-834197.74684758	-1320651.16487917	 -45365.54570956	-414235.96096503	-340263.39930188	-1284199.37306144	 -95535.58701780	-1044733.31277139	-924562.05502990	-644062.86536363	-302622.33622685	-279433.05622461	-231047.16384232	-324471.13950700	-375987.49586458	-292341.75523785	-303534.39655365	-223484.26203921	-213518.36183879	-170804.67424347	-182880.64192586	-139618.58689585	-139618.58689585	-193264.56861747	-549499.96594114	-734426.37957522	-613951.28837151	-13091648.57301561	-295286.30300702	-225677.62406226	 -52416.97964801	-671020.53072364	-472869.54722689	-200658.42303109	-1696533.49518320	-1696533.49518320	-834197.74684773	-1320651.16487869	 -45365.54570963	-414235.96096503	-340263.39930188	-1284199.37306144	 -95535.58701780	-1044733.31277139	-924562.05502991	-644062.86536363	-302622.33622685	-279433.05623289	-231047.16384232	-324471.13950700	-375987.49586461	-292341.75523784	-303534.39655365	-223484.26203921	-213518.36183934
      0.14373321	-170804.67424347	-182880.64192586	-139618.58689585	-139618.58689585	-193264.56861747	-549499.96594114	-734426.37957522	-613951.28837151	-108370.95013286	-295286.30300702	-225677.62406227	 -52416.97964789	-671020.53072477	-472869.54722689	-200658.42303109	-1696533.49518320	-1696533.49518320	-834197.74684758	-1320651.16487917	 -45365.54570956	-414235.96096503	-340263.39930188	-1284199.37306144	 -95535.58701780	-1044733.31277139	-924562.05502990	-644062.86536363	-302622.33622685	-279433.05622461	-231047.16384232	-324471.13950700	-375987.49586458	-292341.75523785	-303534.39655365	-223484.26203921	-213518.36183879	-170804.67424347	-182880.64192586	-139618.58689585	-139618.58689585	-193264.56861747	-549499.96594114	-734426.37957522	-613951.28837151	-13091648.57301561	-295286.30300702	-225677.62406226	 -52416.97964801	-671020.53072364	-472869.54722689	-200658.42303109	-1696533.49518320	-1696533.49518320	-834197.74684773	-1320651.16487869	 -45365.54570963	-414235.96096503	-340263.39930188	-1284199.37306144	 -95535.58701780	-1044733.31277139	-924562.05502991	-644062.86536363	-302622.33622685	-279433.05623289	-231047.16384232	-324471.13950700	-375987.49586461	-292341.75523784	-303534.39655365	-223484.26203921	-213518.36183934
      0.14559987	-170804.67424347	-182880.64192586	-139618.58689585	-139618.58689585	-193264.56861747	-549499.96594114	-734426.37957522	-613951.28837151	-108370.95013286	-295286.30300702	-225677.62406227	 -52416.97964789	-671020.53072477	-472869.54722689	-200658.42303109	-1696533.49518320	-1696533.49518320	-834197.74684758	-1320651.16487917	 -45365.54570956	-414235.96096503	-340263.39930188	-1284199.37306144	 -95535.58701780	-1044733.31277139	-924562.05502990	-644062.86536363	-302622.33622685	-279433.05622461	-231047.16384232	-324471.13950700	-375987.49586458	-292341.75523785	-303534.39655365	-223484.26203921	-213518.36183879	-170804.67424347	-182880.64192586	-139618.58689585	-139618.58689585	-193264.56861747	-549499.96594114	-734426.37957522	-613951.28837151	-13091648.57301561	-295286.30300702	-225677.62406226	 -52416.97964801	-671020.53072364	-472869.54722689	-200658.42303109	-1696533.49518320	-1696533.49518320	-834197.74684773	-1320651.16487869	 -45365.54570963	-414235.96096503	-340263.39930188	-1284199.37306144	 -95535.58701780	-1044733.31277139	-924562.05502991	-644062.86536363	-302622.33622685	-279433.05623289	-231047.16384232	-324471.13950700	-375987.49586461	-292341.75523784	-303534.39655365	-223484.26203921	-213518.36183934
      0.14746654	-170804.67424347	-182880.64192586	-139618.58689585	-139618.58689585	-193264.56861747	-549499.96594114	-734426.37957522	-613951.28837151	-108370.95013286	-295286.30300702	-225677.62406227	 -52416.97964789	-671020.53072477	-472869.54722689	-200658.42303109	-1696533.49518320	-1696533.49518320	-834197.74684758	-1320651.16487917	 -45365.54570956	-414235.96096503	-340263.39930188	-1284199.37306144	 -95535.58701780	-1044733.31277139	-924562.05502990	-644062.86536363	-302622.33622685	-279433.05622461	-231047.16384232	-324471.13950700	-375987.49586458	-292341.75523785	-303534.39655365	-223484.26203921	-213518.36183879	-170804.67424347	-182880.64192586	-139618.58689585	-139618.58689585	-193264.56861747	-549499.96594114	-734426.37957522	-613951.28837151	-13091648.57301561	-295286.30300702	-225677.62406226	 -52416.97964801	-671020.53072364	-472869.54722689	-200658.42303109	-1696533.49518320	-1696533.49518320	-834197.74684773	-1320651.16487869	 -45365.54570963	-414235.96096503	-340263.39930188	-1284199.37306144	 -95535.58701780	-1044733.31277139	-924562.05502991	-644062.86536363	-302622.33622685	-279433.05623289	-231047.16384232	-324471.13950700	-375987.49586461	-292341.75523784	-303534.39655365	-223484.26203921	-213518.36183934
      0.14933320	-170804.67424347	-182880.64192586	-139618.58689585	-139618.58689585	-193264.56861747	-549499.96594114	-734426.37957522	-613951.28837151	-108370.95013286	-295286.30300702	-225677.62406227	 -52416.97964789	-671020.53072477	-472869.54722689	-200658.42303109	-1696533.49518320	-1696533.49518320	-834197.74684758	-1320651.16487917	 -45365.54570956	-414235.96096503	-340263.39930188	-1284199.37306144	 -95535.58701780	-1044733.31277139	-924562.05502990	-644062.86536363	-302622.33622685	-279433.05622461	-231047.16384232	-324471.13950700	-375987.49586458	-292341.75523785	-303534.39655365	-223484.26203921	-213518.36183879	-170804.67424347	-182880.64192586	-139618.58689585	-139618.58689585	-193264.56861747	-549499.96594114	-734426.37957522	-613951.28837151	-13091648.57301561	-295286.30300702	-225677.62406226	 -52416.97964801	-671020.53072364	-472869.54722689	-200658.42303109	-1696533.49518320	-1696533.49518320	-834197.74684773	-1320651.16487869	 -45365.54570963	-414235.96096503	-340263.39930188	-1284199.37306144	 -95535.58701780	-1044733.31277139	-924562.05502991	-644062.86536363	-302622.33622685	-279433.05623289	-231047.16384232	-324471.13950700	-375987.49586461	-292341.75523784	-303534.39655365	-223484.26203921	-213518.36183934
      0.15119987	-170804.67424347	-182880.64192586	-139618.58689585	-139618.58689585	-193264.56861747	-549499.96594114	-734426.37957522	-613951.28837151	-108370.95013286	-295286.30300702	-225677.62406227	 -52416.97964789	-671020.53072477	-472869.54722689	-200658.42303109	-1696533.49518320	-1696533.49518320	-834197.74684758	-1320651.16487917	 -45365.54570956	-414235.96096503	-340263.39930188	-1284199.37306144	 -95535.58701780	-1044733.31277139	-924562.05502990	-644062.86536363	-302622.33622685	-279433.05622461	-231047.16384232	-324471.13950700	-375987.49586458	-292341.75523785	-303534.39655365	-223484.26203921	-213518.36183879	-170804.67424347	-182880.64192586	-139618.58689585	-139618.58689585	-193264.56861747	-549499.96594114	-734426.37957522	-613951.28837151	-13091648.57301561	-295286.30300702	-225677.62406226	 -52416.97964801	-671020.53072364	-472869.54722689	-200658.42303109	-1696533.49518320	-1696533.49518320	-834197.74684773	-1320651.16487869	 -45365.54570963	-414235.96096503	-340263.39930188	-1284199.37306144	 -95535.58701780	-1044733.31277139	-924562.05502991	-644062.86536363	-302622.33622685	-279433.05623289	-231047.16384232	-324471.13950700	-375987.49586461	-292341.75523784	-303534.39655365	-223484.26203921	-213518.36183934
      0.15306653	-170804.67424347	-182880.64192586	-139618.58689585	-139618.58689585	-193264.56861747	-549499.96594114	-734426.37957522	-613951.28837151	-108370.95013286	-295286.30300702	-225677.62406227	 -52416.97964789	-671020.53072477	-472869.54722689	-200658.42303109	-1696533.49518320	-1696533.49518320	-834197.74684758	-1320651.16487917	 -45365.54570956	-414235.96096503	-340263.39930188	-1284199.37306144	 -95535.58701780	-1044733.31277139	-924562.05502990	-644062.86536363	-302622.33622685	-279433.05622461	-231047.16384232	-324471.13950700	-375987.49586458	-292341.75523785	-303534.39655365	-223484.26203921	-213518.36183879	-170804.67424347	-182880.64192586	-139618.58689585	-139618.58689585	-193264.56861747	-549499.96594114	-734426.37957522	-613951.28837151	-13091648.57301561	-295286.30300702	-225677.62406226	 -52416.97964801	-671020.53072364	-472869.54722689	-200658.42303109	-1696533.49518320	-1696533.49518320	-834197.74684773	-1320651.16487869	 -45365.54570963	-414235.96096503	-340263.39930188	-1284199.37306144	 -95535.58701780	-1044733.31277139	-924562.05502991	-644062.86536363	-302622.33622685	-279433.05623289	-231047.16384232	-324471.13950700	-375987.49586461	-292341.75523784	-303534.39655365	-223484.26203921	-213518.36183934
      0.15493320	-170804.67424347	-182880.64192586	-139618.58689585	-139618.58689585	-193264.56861747	-549499.96594114	-734426.37957522	-613951.28837151	-108370.95013286	-295286.30300702	-225677.62406227	 -52416.97964789	-671020.53072477	-472869.54722689	-200658.42303109	-1696533.49518320	-1696533.49518320	-834197.74684758	-1320651.16487917	 -45365.54570956	-414235.96096503	-340263.39930188	-1284199.37306144	 -95535.58701780	-1044733.31277139	-924562.05502990	-644062.86536363	-302622.33622685	-279433.05622461	-231047.16384232	-324471.13950700	-375987.49586458	-292341.75523785	-303534.39655365	-223484.26203921	-213518.36183879	-170804.67424347	-182880.64192586	-139618.58689585	-139618.58689585	-193264.56861747	-549499.96594114	-734426.37957522	-613951.28837151	-13091648.57301561	-295286.30300702	-225677.62406226	 -52416.97964801	-671020.53072364	-472869.54722689	-200658.42303109	-1696533.49518320	-1696533.49518320	-834197.74684773	-1320651.16487869	 -45365.54570963	-414235.96096503	-340263.39930188	-1284199.37306144	 -95535.58701780	-1044733.31277139	-924562.05502991	-644062.86536363	-302622.33622685	-279433.05623289	-231047.16384232	-324471.13950700	-375987.49586461	-292341.75523784	-303534.39655365	-223484.26203921	-213518.36183934
      0.15679986	-170804.67424347	-182880.64192586	-139618.58689585	-139618.58689585	-193264.56861747	-549499.96594114	-734426.37957522	-613951.28837151	-108370.95013286	-295286.30300702	-225677.62406227	 -52416.97964789	-671020.53072477	-472869.54722689	-200658.42303109	-1696533.49518320	-1696533.49518320	-834197.74684758	-1320651.16487917	 -45365.54570956	-414235.96096503	-340263.39930188	-1284199.37306144	 -95535.58701780	-1044733.31277139	-924562.05502990	-644062.86536363	-302622.33622685	-279433.05622461	-231047.16384232	-324471.13950700	-375987.49586458	-292341.75523785	-303534.39655365	-223484.26203921	-213518.36183879	-170804.67424347	-182880.64192586	-139618.58689585	-139618.58689585	-193264.56861747	-549499.96594114	-734426.37957522	-613951.28837151	-13091648.57301561	-295286.30300702	-225677.62406226	 -52416.97964801	-671020.53072364	-472869.54722689	-200658.42303109	-1696533.49518320	-1696533.49518320	-834197.74684773	-1320651.16487869	 -45365.54570963	-414235.96096503	-340263.39930188	-1284199.37306144	 -95535.58701780	-1044733.31277139	-924562.05502991	-644062.86536363	-302622.33622685	-279433.05623289	-231047.16384232	-324471.13950700	-375987.49586461	-292341.75523784	-303534.39655365	-223484.26203921	-213518.36183934
      0.15866653	-170804.67424347	-182880.64192586	-139618.58689585	-139618.58689585	-193264.56861747	-549499.96594114	-734426.37957522	-613951.28837151	-108370.95013286	-295286.30300702	-225677.62406227	 -52416.97964789	-671020.53072477	-472869.54722689	-200658.42303109	-1696533.49518320	-1696533.49518320	-834197.74684758	-1320651.16487917	 -45365.54570956	-414235.96096503	-340263.39930188	-1284199.37306144	 -95535.58701780	-1044733.31277139	-924562.05502990	-644062.86536363	-302622.33622685	-279433.05622461	-231047.16384232	-324471.13950700	-375987.49586458	-292341.75523785	-303534.39655365	-223484.26203921	-213518.36183879	-170804.67424347	-182880.64192586	-139618.58689585	-139618.58689585	-193264.56861747	-549499.96594114	-734426.37957522	-613951.28837151	-13091648.57301561	-295286.30300702	-225677.62406226	 -52416.97964801	-671020.53072364	-472869.54722689	-200658.42303109	-1696533.49518320	-1696533.49518320	-834197.74684773	-1320651.16487869	 -45365.54570963	-414235.96096503	-340263.39930188	-1284199.37306144	 -95535.58701780	-1044733.31277139	-924562.05502991	-644062.86536363	-302622.33622685	-279433.05623289	-231047.16384232	-324471.13950700	-375987.49586461	-292341.75523784	-303534.39655365	-223484.26203921	-213518.36183934
      0.16053319	-170804.67424347	-182880.64192586	-139618.58689585	-139618.58689585	-193264.56861747	-549499.96594114	-734426.37957522	-613951.28837151	-108370.95013286	-295286.30300702	-225677.62406227	 -52416.97964789	-671020.53072477	-472869.54722689	-200658.42303109	-1696533.49518320	-1696533.49518320	-834197.74684758	-1320651.16487917	 -45365.54570956	-414235.96096503	-340263.39930188	-1284199.37306144	 -95535.58701780	-1044733.31277139	-924562.05502990	-644062.86536363	-302622.33622685	-279433.05622461	-231047.16384232	-324471.13950700	-375987.49586458	-292341.75523785	-303534.39655365	-223484.26203921	-213518.36183879	-170804.67424347	-182880.64192586	-139618.58689585	-139618.58689585	-193264.56861747	-549499.96594114	-734426.37957522	-613951.28837151	-13091648.57301561	-295286.30300702	-225677.62406226	 -52416.97964801	-671020.53072364	-472869.54722689	-200658.42303109	-1696533.49518320	-1696533.49518320	-834197.74684773	-1320651.16487869	 -45365.54570963	-414235.96096503	-340263.39930188	-1284199.37306144	 -95535.58701780	-1044733.31277139	-924562.05502991	-644062.86536363	-302622.33622685	-279433.05623289	-231047.16384232	-324471.13950700	-375987.49586461	-292341.75523784	-303534.39655365	-223484.26203921	-213518.36183934
      0.16239985	-170804.67424347	-182880.64192586	-139618.58689585	-139618.58689585	-193264.56861747	-549499.96594114	-734426.37957522	-613951.28837151	-108370.95013286	-295286.30300702	-225677.62406227	 -52416.97964789	-671020.53072477	-472869.54722689	-200658.42303109	-1696533.49518320	-1696533.49518320	-834197.74684758	-1320651.16487917	 -45365.54570956	-414235.96096503	-340263.39930188	-1284199.37306144	 -95535.58701780	-1044733.31277139	-924562.05502990	-644062.86536363	-302622.33622685	-279433.05622461	-231047.16384232	-324471.13950700	-375987.49586458	-292341.75523785	-303534.39655365	-223484.26203921	-213518.36183879	-170804.67424347	-182880.64192586	-139618.58689585	-139618.58689585	-193264.56861747	-549499.96594114	-734426.37957522	-613951.28837151	-13091648.57301561	-295286.30300702	-225677.62406226	 -52416.97964801	-671020.53072364	-472869.54722689	-200658.42303109	-1696533.49518320	-1696533.49518320	-834197.74684773	-1320651.16487869	 -45365.54570963	-414235.96096503	-340263.39930188	-1284199.37306144	 -95535.58701780	-1044733.31277139	-924562.05502991	-644062.86536363	-302622.33622685	-279433.05623289	-231047.16384232	-324471.13950700	-375987.49586461	-292341.75523784	-303534.39655365	-223484.26203921	-213518.36183934
      0.16426652	-170804.67424347	-182880.64192586	-139618.58689585	-139618.58689585	-193264.56861747	-549499.96594114	-734426.37957522	-613951.28837151	-108370.95013286	-295286.30300702	-225677.62406227	 -52416.97964789	-671020.53072477	-472869.54722689	-200658.42303109	-1696533.49518320	-1696533.49518320	-834197.74684758	-1320651.16487917	 -45365.54570956	-414235.96096503	-340263.39930188	-1284199.37306144	 -95535.58701780	-1044733.31277139	-924562.05502990	-644062.86536363	-302622.33622685	-279433.05622461	-231047.16384232	-324471.13950700	-375987.49586458	-292341.75523785	-303534.39655365	-223484.26203921	-213518.36183879	-170804.67424347	-182880.64192586	-139618.58689585	-139618.58689585	-193264.56861747	-549499.96594114	-734426.37957522	-613951.28837151	-13091648.57301561	-295286.30300702	-225677.62406226	 -52416.97964801	-671020.53072364	-472869.54722689	-200658.42303109	-1696533.49518320	-1696533.49518320	-834197.74684773	-1320651.16487869	 -45365.54570963	-414235.96096503	-340263.39930188	-1284199.37306144	 -95535.58701780	-1044733.31277139	-924562.05502991	-644062.86536363	-302622.33622685	-279433.05623289	-231047.16384232	-324471.13950700	-375987.49586461	-292341.75523784	-303534.39655365	-223484.26203921	-213518.36183934
      0.16613319	-170804.67424347	-182880.64192586	-139618.58689585	-139618.58689585	-193264.56861747	-549499.96594114	-734426.37957522	-613951.28837151	-108370.95013286	-295286.30300702	-225677.62406227	 -52416.97964789	-671020.53072477	-472869.54722689	-200658.42303109	-1696533.49518320	-1696533.49518320	-834197.74684758	-1320651.16487917	 -45365.54570956	-414235.96096503	-340263.39930188	-1284199.37306144	 -95535.58701780	-1044733.31277139	-924562.05502990	-644062.86536363	-302622.33622685	-279433.05622461	-231047.16384232	-324471.13950700	-375987.49586458	-292341.75523785	-303534.39655365	-223484.26203921	-213518.36183879	-170804.67424347	-182880.64192586	-139618.58689585	-139618.58689585	-193264.56861747	-549499.96594114	-734426.37957522	-613951.28837151	-13091648.57301561	-295286.30300702	-225677.62406226	 -52416.97964801	-671020.53072364	-472869.54722689	-200658.42303109	-1696533.49518320	-1696533.49518320	-834197.74684773	-1320651.16487869	 -45365.54570963	-414235.96096503	-340263.39930188	-1284199.37306144	 -95535.58701780	-1044733.31277139	-924562.05502991	-644062.86536363	-302622.33622685	-279433.05623289	-231047.16384232	-324471.13950700	-375987.49586461	-292341.75523784	-303534.39655365	-223484.26203921	-213518.36183934
      0.16799985	-170804.67424347	-182880.64192586	-139618.58689585	-139618.58689585	-193264.56861747	-549499.96594114	-734426.37957522	-613951.28837151	-108370.95013286	-295286.30300702	-225677.62406227	 -52416.97964789	-671020.53072477	-472869.54722689	-200658.42303109	-1696533.49518320	-1696533.49518320	-834197.74684758	-1320651.16487917	 -45365.54570956	-414235.96096503	-340263.39930188	-1284199.37306144	 -95535.58701780	-1044733.31277139	-924562.05502990	-644062.86536363	-302622.33622685	-279433.05622461	-231047.16384232	-324471.13950700	-375987.49586458	-292341.75523785	-303534.39655365	-223484.26203921	-213518.36183879	-170804.67424347	-182880.64192586	-139618.58689585	-139618.58689585	-193264.56861747	-549499.96594114	-734426.37957522	-613951.28837151	-13091648.57301561	-295286.30300702	-225677.62406226	 -52416.97964801	-671020.53072364	-472869.54722689	-200658.42303109	-1696533.49518320	-1696533.49518320	-834197.74684773	-1320651.16487869	 -45365.54570963	-414235.96096503	-340263.39930188	-1284199.37306144	 -95535.58701780	-1044733.31277139	-924562.05502991	-644062.86536363	-302622.33622685	-279433.05623289	-231047.16384232	-324471.13950700	-375987.49586461	-292341.75523784	-303534.39655365	-223484.26203921	-213518.36183934
      0.16986651	-170804.67424347	-182880.64192586	-139618.58689585	-139618.58689585	-193264.56861747	-549499.96594114	-734426.37957522	-613951.28837151	-108370.95013286	-295286.30300702	-225677.62406227	 -52416.97964789	-671020.53072477	-472869.54722689	-200658.42303109	-1696533.49518320	-1696533.49518320	-834197.74684758	-1320651.16487917	 -45365.54570956	-414235.96096503	-340263.39930188	-1284199.37306144	 -95535.58701780	-1044733.31277139	-924562.05502990	-644062.86536363	-302622.33622685	-279433.05622461	-231047.16384232	-324471.13950700	-375987.49586458	-292341.75523785	-303534.39655365	-223484.26203921	-213518.36183879	-170804.67424347	-182880.64192586	-139618.58689585	-139618.58689585	-193264.56861747	-549499.96594114	-734426.37957522	-613951.28837151	-13091648.57301561	-295286.30300702	-225677.62406226	 -52416.97964801	-671020.53072364	-472869.54722689	-200658.42303109	-1696533.49518320	-1696533.49518320	-834197.74684773	-1320651.16487869	 -45365.54570963	-414235.96096503	-340263.39930188	-1284199.37306144	 -95535.58701780	-1044733.31277139	-924562.05502991	-644062.86536363	-302622.33622685	-279433.05623289	-231047.16384232	-324471.13950700	-375987.49586461	-292341.75523784	-303534.39655365	-223484.26203921	-213518.36183934
      0.17173318	-170804.67424347	-182880.64192586	-139618.58689585	-139618.58689585	-193264.56861747	-549499.96594114	-734426.37957522	-613951.28837151	-108370.95013286	-295286.30300702	-225677.62406227	 -52416.97964789	-671020.53072477	-472869.54722689	-200658.42303109	-1696533.49518320	-1696533.49518320	-834197.74684758	-1320651.16487917	 -45365.54570956	-414235.96096503	-340263.39930188	-1284199.37306144	 -95535.58701780	-1044733.31277139	-924562.05502990	-644062.86536363	-302622.33622685	-279433.05622461	-231047.16384232	-324471.13950700	-375987.49586458	-292341.75523785	-303534.39655365	-223484.26203921	-213518.36183879	-170804.67424347	-182880.64192586	-139618.58689585	-139618.58689585	-193264.56861747	-549499.96594114	-734426.37957522	-613951.28837151	-13091648.57301561	-295286.30300702	-225677.62406226	 -52416.97964801	-671020.53072364	-472869.54722689	-200658.42303109	-1696533.49518320	-1696533.49518320	-834197.74684773	-1320651.16487869	 -45365.54570963	-414235.96096503	-340263.39930188	-1284199.37306144	 -95535.58701780	-1044733.31277139	-924562.05502991	-644062.86536363	-302622.33622685	-279433.05623289	-231047.16384232	-324471.13950700	-375987.49586461	-292341.75523784	-303534.39655365	-223484.26203921	-213518.36183934
      0.17359985	-170804.67424347	-182880.64192586	-139618.58689585	-139618.58689585	-193264.56861747	-549499.96594114	-734426.37957522	-613951.28837151	-108370.95013286	-295286.30300702	-225677.62406227	 -52416.97964789	-671020.53072477	-472869.54722689	-200658.42303109	-1696533.49518320	-1696533.49518320	-834197.74684758	-1320651.16487917	 -45365.54570956	-414235.96096503	-340263.39930188	-1284199.37306144	 -95535.58701780	-1044733.31277139	-924562.05502990	-644062.86536363	-302622.33622685	-279433.05622461	-231047.16384232	-324471.13950700	-375987.49586458	-292341.75523785	-303534.39655365	-223484.26203921	-213518.36183879	-170804.67424347	-182880.64192586	-139618.58689585	-139618.58689585	-193264.56861747	-549499.96594114	-734426.37957522	-613951.28837151	-13091648.57301561	-295286.30300702	-225677.62406226	 -52416.97964801	-671020.53072364	-472869.54722689	-200658.42303109	-1696533.49518320	-1696533.49518320	-834197.74684773	-1320651.16487869	 -45365.54570963	-414235.96096503	-340263.39930188	-1284199.37306144	 -95535.58701780	-1044733.31277139	-924562.05502991	-644062.86536363	-302622.33622685	-279433.05623289	-231047.16384232	-324471.13950700	-375987.49586461	-292341.75523784	-303534.39655365	-223484.26203921	-213518.36183934
      0.17546651	-170804.67424347	-182880.64192586	-139618.58689585	-139618.58689585	-193264.56861747	-549499.96594114	-734426.37957522	-613951.28837151	-108370.95013286	-295286.30300702	-225677.62406227	 -52416.97964789	-671020.53072477	-472869.54722689	-200658.42303109	-1696533.49518320	-1696533.49518320	-834197.74684758	-1320651.16487917	 -45365.54570956	-414235.96096503	-340263.39930188	-1284199.37306144	 -95535.58701780	-1044733.31277139	-924562.05502990	-644062.86536363	-302622.33622685	-279433.05622461	-231047.16384232	-324471.13950700	-375987.49586458	-292341.75523785	-303534.39655365	-223484.26203921	-213518.36183879	-170804.67424347	-182880.64192586	-139618.58689585	-139618.58689585	-193264.56861747	-549499.96594114	-734426.37957522	-613951.28837151	-13091648.57301561	-295286.30300702	-225677.62406226	 -52416.97964801	-671020.53072364	-472869.54722689	-200658.42303109	-1696533.49518320	-1696533.49518320	-834197.74684773	-1320651.16487869	 -45365.54570963	-414235.96096503	-340263.39930188	-1284199.37306144	 -95535.58701780	-1044733.31277139	-924562.05502991	-644062.86536363	-302622.33622685	-279433.05623289	-231047.16384232	-324471.13950700	-375987.49586461	-292341.75523784	-303534.39655365	-223484.26203921	-213518.36183934
      0.17733318	-170804.67424347	-182880.64192586	-139618.58689585	-139618.58689585	-193264.56861747	-549499.96594114	-734426.37957522	-613951.28837151	-108370.95013286	-295286.30300702	-225677.62406227	 -52416.97964789	-671020.53072477	-472869.54722689	-200658.42303109	-1696533.49518320	-1696533.49518320	-834197.74684758	-1320651.16487917	 -45365.54570956	-414235.96096503	-340263.39930188	-1284199.37306144	 -95535.58701780	-1044733.31277139	-924562.05502990	-644062.86536363	-302622.33622685	-279433.05622461	-231047.16384232	-324471.13950700	-375987.49586458	-292341.75523785	-303534.39655365	-223484.26203921	-213518.36183879	-170804.67424347	-182880.64192586	-139618.58689585	-139618.58689585	-193264.56861747	-549499.96594114	-734426.37957522	-613951.28837151	-13091648.57301561	-295286.30300702	-225677.62406226	 -52416.97964801	-671020.53072364	-472869.54722689	-200658.42303109	-1696533.49518320	-1696533.49518320	-834197.74684773	-1320651.16487869	 -45365.54570963	-414235.96096503	-340263.39930188	-1284199.37306144	 -95535.58701780	-1044733.31277139	-924562.05502991	-644062.86536363	-302622.33622685	-279433.05623289	-231047.16384232	-324471.13950700	-375987.49586461	-292341.75523784	-303534.39655365	-223484.26203921	-213518.36183934
      0.17919984	-170804.67424347	-182880.64192586	-139618.58689585	-139618.58689585	-193264.56861747	-549499.96594114	-734426.37957522	-613951.28837151	-108370.95013286	-295286.30300702	-225677.62406227	 -52416.97964789	-671020.53072477	-472869.54722689	-200658.42303109	-1696533.49518320	-1696533.49518320	-834197.74684758	-1320651.16487917	 -45365.54570956	-414235.96096503	-340263.39930188	-1284199.37306144	 -95535.58701780	-1044733.31277139	-924562.05502990	-644062.86536363	-302622.33622685	-279433.05622461	-231047.16384232	-324471.13950700	-375987.49586458	-292341.75523785	-303534.39655365	-223484.26203921	-213518.36183879	-170804.67424347	-182880.64192586	-139618.58689585	-139618.58689585	-193264.56861747	-549499.96594114	-734426.37957522	-613951.28837151	-13091648.57301561	-295286.30300702	-225677.62406226	 -52416.97964801	-671020.53072364	-472869.54722689	-200658.42303109	-1696533.49518320	-1696533.49518320	-834197.74684773	-1320651.16487869	 -45365.54570963	-414235.96096503	-340263.39930188	-1284199.37306144	 -95535.58701780	-1044733.31277139	-924562.05502991	-644062.86536363	-302622.33622685	-279433.05623289	-231047.16384232	-324471.13950700	-375987.49586461	-292341.75523784	-303534.39655365	-223484.26203921	-213518.36183934
      0.18106651	-170804.67424347	-182880.64192586	-139618.58689585	-139618.58689585	-193264.56861747	-549499.96594114	-734426.37957522	-613951.28837151	-108370.95013286	-295286.30300702	-225677.62406227	 -52416.97964789	-671020.53072477	-472869.54722689	-200658.42303109	-1696533.49518320	-1696533.49518320	-834197.74684758	-1320651.16487917	 -45365.54570956	-414235.96096503	-340263.39930188	-1284199.37306144	 -95535.58701780	-1044733.31277139	-924562.05502990	-644062.86536363	-302622.33622685	-279433.05622461	-231047.16384232	-324471.13950700	-375987.49586458	-292341.75523785	-303534.39655365	-223484.26203921	-213518.36183879	-170804.67424347	-182880.64192586	-139618.58689585	-139618.58689585	-193264.56861747	-549499.96594114	-734426.37957522	-613951.28837151	-13091648.57301561	-295286.30300702	-225677.62406226	 -52416.97964801	-671020.53072364	-472869.54722689	-200658.42303109	-1696533.49518320	-1696533.49518320	-834197.74684773	-1320651.16487869	 -45365.54570963	-414235.96096503	-340263.39930188	-1284199.37306144	 -95535.58701780	-1044733.31277139	-924562.05502991	-644062.86536363	-302622.33622685	-279433.05623289	-231047.16384232	-324471.13950700	-375987.49586461	-292341.75523784	-303534.39655365	-223484.26203921	-213518.36183934
      0.18293317	-170804.67424347	-182880.64192586	-139618.58689585	-139618.58689585	-193264.56861747	-549499.96594114	-734426.37957522	-613951.28837151	-108370.95013286	-295286.30300702	-225677.62406227	 -52416.97964789	-671020.53072477	-472869.54722689	-200658.42303109	-1696533.49518320	-1696533.49518320	-834197.74684758	-1320651.16487917	 -45365.54570956	-414235.96096503	-340263.39930188	-1284199.37306144	 -95535.58701780	-1044733.31277139	-924562.05502990	-644062.86536363	-302622.33622685	-279433.05622461	-231047.16384232	-324471.13950700	-375987.49586458	-292341.75523785	-303534.39655365	-223484.26203921	-213518.36183879	-170804.67424347	-182880.64192586	-139618.58689585	-139618.58689585	-193264.56861747	-549499.96594114	-734426.37957522	-613951.28837151	-13091648.57301561	-295286.30300702	-225677.62406226	 -52416.97964801	-671020.53072364	-472869.54722689	-200658.42303109	-1696533.49518320	-1696533.49518320	-834197.74684773	-1320651.16487869	 -45365.54570963	-414235.96096503	-340263.39930188	-1284199.37306144	 -95535.58701780	-1044733.31277139	-924562.05502991	-644062.86536363	-302622.33622685	-279433.05623289	-231047.16384232	-324471.13950700	-375987.49586461	-292341.75523784	-303534.39655365	-223484.26203921	-213518.36183934
      0.18479984	-170804.67424347	-182880.64192586	-139618.58689585	-139618.58689585	-193264.56861747	-549499.96594114	-734426.37957522	-613951.28837151	-108370.95013286	-295286.30300702	-225677.62406227	 -52416.97964789	-671020.53072477	-472869.54722689	-200658.42303109	-1696533.49518320	-1696533.49518320	-834197.74684758	-1320651.16487917	 -45365.54570956	-414235.96096503	-340263.39930188	-1284199.37306144	 -95535.58701780	-1044733.31277139	-924562.05502990	-644062.86536363	-302622.33622685	-279433.05622461	-231047.16384232	-324471.13950700	-375987.49586458	-292341.75523785	-303534.39655365	-223484.26203921	-213518.36183879	-170804.67424347	-182880.64192586	-139618.58689585	-139618.58689585	-193264.56861747	-549499.96594114	-734426.37957522	-613951.28837151	-13091648.57301561	-295286.30300702	-225677.62406226	 -52416.97964801	-671020.53072364	-472869.54722689	-200658.42303109	-1696533.49518320	-1696533.49518320	-834197.74684773	-1320651.16487869	 -45365.54570963	-414235.96096503	-340263.39930188	-1284199.37306144	 -95535.58701780	-1044733.31277139	-924562.05502991	-644062.86536363	-302622.33622685	-279433.05623289	-231047.16384232	-324471.13950700	-375987.49586461	-292341.75523784	-303534.39655365	-223484.26203921	-213518.36183934
      0.18666650	-170804.67424347	-182880.64192586	-139618.58689585	-139618.58689585	-193264.56861747	-549499.96594114	-734426.37957522	-613951.28837151	-108370.95013286	-295286.30300702	-225677.62406227	 -52416.97964789	-671020.53072477	-472869.54722689	-200658.42303109	-1696533.49518320	-1696533.49518320	-834197.74684758	-1320651.16487917	 -45365.54570956	-414235.96096503	-340263.39930188	-1284199.37306144	 -95535.58701780	-1044733.31277139	-924562.05502990	-644062.86536363	-302622.33622685	-279433.05622461	-231047.16384232	-324471.13950700	-375987.49586458	-292341.75523785	-303534.39655365	-223484.26203921	-213518.36183879	-170804.67424347	-182880.64192586	-139618.58689585	-139618.58689585	-193264.56861747	-549499.96594114	-734426.37957522	-613951.28837151	-13091648.57301561	-295286.30300702	-225677.62406226	 -52416.97964801	-671020.53072364	-472869.54722689	-200658.42303109	-1696533.49518320	-1696533.49518320	-834197.74684773	-1320651.16487869	 -45365.54570963	-414235.96096503	-340263.39930188	-1284199.37306144	 -95535.58701780	-1044733.31277139	-924562.05502991	-644062.86536363	-302622.33622685	-279433.05623289	-231047.16384232	-324471.13950700	-375987.49586461	-292341.75523784	-303534.39655365	-223484.26203921	-213518.36183934
      0.18853317	-170804.67424347	-182880.64192586	-139618.58689585	-139618.58689585	-193264.56861747	-549499.96594114	-734426.37957522	-613951.28837151	-108370.95013286	-295286.30300702	-225677.62406227	 -52416.97964789	-671020.53072477	-472869.54722689	-200658.42303109	-1696533.49518320	-1696533.49518320	-834197.74684758	-1320651.16487917	 -45365.54570956	-414235.96096503	-340263.39930188	-1284199.37306144	 -95535.58701780	-1044733.31277139	-924562.05502990	-644062.86536363	-302622.33622685	-279433.05622461	-231047.16384232	-324471.13950700	-375987.49586458	-292341.75523785	-303534.39655365	-223484.26203921	-213518.36183879	-170804.67424347	-182880.64192586	-139618.58689585	-139618.58689585	-193264.56861747	-549499.96594114	-734426.37957522	-613951.28837151	-13091648.57301561	-295286.30300702	-225677.62406226	 -52416.97964801	-671020.53072364	-472869.54722689	-200658.42303109	-1696533.49518320	-1696533.49518320	-834197.74684773	-1320651.16487869	 -45365.54570963	-414235.96096503	-340263.39930188	-1284199.37306144	 -95535.58701780	-1044733.31277139	-924562.05502991	-644062.86536363	-302622.33622685	-279433.05623289	-231047.16384232	-324471.13950700	-375987.49586461	-292341.75523784	-303534.39655365	-223484.26203921	-213518.36183934
      0.19039983	-170804.67424347	-182880.64192586	-139618.58689585	-139618.58689585	-193264.56861747	-549499.96594114	-734426.37957522	-613951.28837151	-108370.95013286	-295286.30300702	-225677.62406227	 -52416.97964789	-671020.53072477	-472869.54722689	-200658.42303109	-1696533.49518320	-1696533.49518320	-834197.74684758	-1320651.16487917	 -45365.54570956	-414235.96096503	-340263.39930188	-1284199.37306144	 -95535.58701780	-1044733.31277139	-924562.05502990	-644062.86536363	-302622.33622685	-279433.05622461	-231047.16384232	-324471.13950700	-375987.49586458	-292341.75523785	-303534.39655365	-223484.26203921	-213518.36183879	-170804.67424347	-182880.64192586	-139618.58689585	-139618.58689585	-193264.56861747	-549499.96594114	-734426.37957522	-613951.28837151	-13091648.57301561	-295286.30300702	-225677.62406226	 -52416.97964801	-671020.53072364	-472869.54722689	-200658.42303109	-1696533.49518320	-1696533.49518320	-834197.74684773	-1320651.16487869	 -45365.54570963	-414235.96096503	-340263.39930188	-1284199.37306144	 -95535.58701780	-1044733.31277139	-924562.05502991	-644062.86536363	-302622.33622685	-279433.05623289	-231047.16384232	-324471.13950700	-375987.49586461	-292341.75523784	-303534.39655365	-223484.26203921	-213518.36183934
      0.19226650	-170804.67424347	-182880.64192586	-139618.58689585	-139618.58689585	-193264.56861747	-549499.96594114	-734426.37957522	-613951.28837151	-108370.95013286	-295286.30300702	-225677.62406227	 -52416.97964789	-671020.53072477	-472869.54722689	-200658.42303109	-1696533.49518320	-1696533.49518320	-834197.74684758	-1320651.16487917	 -45365.54570956	-414235.96096503	-340263.39930188	-1284199.37306144	 -95535.58701780	-1044733.31277139	-924562.05502990	-644062.86536363	-302622.33622685	-279433.05622461	-231047.16384232	-324471.13950700	-375987.49586458	-292341.75523785	-303534.39655365	-223484.26203921	-213518.36183879	-170804.67424347	-182880.64192586	-139618.58689585	-139618.58689585	-193264.56861747	-549499.96594114	-734426.37957522	-613951.28837151	-13091648.57301561	-295286.30300702	-225677.62406226	 -52416.97964801	-671020.53072364	-472869.54722689	-200658.42303109	-1696533.49518320	-1696533.49518320	-834197.74684773	-1320651.16487869	 -45365.54570963	-414235.96096503	-340263.39930188	-1284199.37306144	 -95535.58701780	-1044733.31277139	-924562.05502991	-644062.86536363	-302622.33622685	-279433.05623289	-231047.16384232	-324471.13950700	-375987.49586461	-292341.75523784	-303534.39655365	-223484.26203921	-213518.36183934
      0.19413316	-170804.67424347	-182880.64192586	-139618.58689585	-139618.58689585	-193264.56861747	-549499.96594114	-734426.37957522	-613951.28837151	-108370.95013286	-295286.30300702	-225677.62406227	 -52416.97964789	-671020.53072477	-472869.54722689	-200658.42303109	-1696533.49518320	-1696533.49518320	-834197.74684758	-1320651.16487917	 -45365.54570956	-414235.96096503	-340263.39930188	-1284199.37306144	 -95535.58701780	-1044733.31277139	-924562.05502990	-644062.86536363	-302622.33622685	-279433.05622461	-231047.16384232	-324471.13950700	-375987.49586458	-292341.75523785	-303534.39655365	-223484.26203921	-213518.36183879	-170804.67424347	-182880.64192586	-139618.58689585	-139618.58689585	-193264.56861747	-549499.96594114	-734426.37957522	-613951.28837151	-13091648.57301561	-295286.30300702	-225677.62406226	 -52416.97964801	-671020.53072364	-472869.54722689	-200658.42303109	-1696533.49518320	-1696533.49518320	-834197.74684773	-1320651.16487869	 -45365.54570963	-414235.96096503	-340263.39930188	-1284199.37306144	 -95535.58701780	-1044733.31277139	-924562.05502991	-644062.86536363	-302622.33622685	-279433.05623289	-231047.16384232	-324471.13950700	-375987.49586461	-292341.75523784	-303534.39655365	-223484.26203921	-213518.36183934
      0.19599983	-170804.67424347	-182880.64192586	-139618.58689585	-139618.58689585	-193264.56861747	-549499.96594114	-734426.37957522	-613951.28837151	-108370.95013286	-295286.30300702	-225677.62406227	 -52416.97964789	-671020.53072477	-472869.54722689	-200658.42303109	-1696533.49518320	-1696533.49518320	-834197.74684758	-1320651.16487917	 -45365.54570956	-414235.96096503	-340263.39930188	-1284199.37306144	 -95535.58701780	-1044733.31277139	-924562.05502990	-644062.86536363	-302622.33622685	-279433.05622461	-231047.16384232	-324471.13950700	-375987.49586458	-292341.75523785	-303534.39655365	-223484.26203921	-213518.36183879	-170804.67424347	-182880.64192586	-139618.58689585	-139618.58689585	-193264.56861747	-549499.96594114	-734426.37957522	-613951.28837151	-13091648.57301561	-295286.30300702	-225677.62406226	 -52416.97964801	-671020.53072364	-472869.54722689	-200658.42303109	-1696533.49518320	-1696533.49518320	-834197.74684773	-1320651.16487869	 -45365.54570963	-414235.96096503	-340263.39930188	-1284199.37306144	 -95535.58701780	-1044733.31277139	-924562.05502991	-644062.86536363	-302622.33622685	-279433.05623289	-231047.16384232	-324471.13950700	-375987.49586461	-292341.75523784	-303534.39655365	-223484.26203921	-213518.36183934
      0.19786649	-170804.67424347	-182880.64192586	-139618.58689585	-139618.58689585	-193264.56861747	-549499.96594114	-734426.37957522	-613951.28837151	-108370.95013286	-295286.30300702	-225677.62406227	 -52416.97964789	-671020.53072477	-472869.54722689	-200658.42303109	-1696533.49518320	-1696533.49518320	-834197.74684758	-1320651.16487917	 -45365.54570956	-414235.96096503	-340263.39930188	-1284199.37306144	 -95535.58701780	-1044733.31277139	-924562.05502990	-644062.86536363	-302622.33622685	-279433.05622461	-231047.16384232	-324471.13950700	-375987.49586458	-292341.75523785	-303534.39655365	-223484.26203921	-213518.36183879	-170804.67424347	-182880.64192586	-139618.58689585	-139618.58689585	-193264.56861747	-549499.96594114	-734426.37957522	-613951.28837151	-13091648.57301561	-295286.30300702	-225677.62406226	 -52416.97964801	-671020.53072364	-472869.54722689	-200658.42303109	-1696533.49518320	-1696533.49518320	-834197.74684773	-1320651.16487869	 -45365.54570963	-414235.96096503	-340263.39930188	-1284199.37306144	 -95535.58701780	-1044733.31277139	-924562.05502991	-644062.86536363	-302622.33622685	-279433.05623289	-231047.16384232	-324471.13950700	-375987.49586461	-292341.75523784	-303534.39655365	-223484.26203921	-213518.36183934
      0.19973316	-170804.67424347	-182880.64192586	-139618.58689585	-139618.58689585	-193264.56861747	-549499.96594114	-734426.37957522	-613951.28837151	-108370.95013286	-295286.30300702	-225677.62406227	 -52416.97964789	-671020.53072477	-472869.54722689	-200658.42303109	-1696533.49518320	-1696533.49518320	-834197.74684758	-1320651.16487917	 -45365.54570956	-414235.96096503	-340263.39930188	-1284199.37306144	 -95535.58701780	-1044733.31277139	-924562.05502990	-644062.86536363	-302622.33622685	-279433.05622461	-231047.16384232	-324471.13950700	-375987.49586458	-292341.75523785	-303534.39655365	-223484.26203921	-213518.36183879	-170804.67424347	-182880.64192586	-139618.58689585	-139618.58689585	-193264.56861747	-549499.96594114	-734426.37957522	-613951.28837151	-13091648.57301561	-295286.30300702	-225677.62406226	 -52416.97964801	-671020.53072364	-472869.54722689	-200658.42303109	-1696533.49518320	-1696533.49518320	-834197.74684773	-1320651.16487869	 -45365.54570963	-414235.96096503	-340263.39930188	-1284199.37306144	 -95535.58701780	-1044733.31277139	-924562.05502991	-644062.86536363	-302622.33622685	-279433.05623289	-231047.16384232	-324471.13950700	-375987.49586461	-292341.75523784	-303534.39655365	-223484.26203921	-213518.36183934
      0.20159982	-170804.67424347	-182880.64192586	-139618.58689585	-139618.58689585	-193264.56861747	-549499.96594114	-734426.37957522	-613951.28837151	-108370.95013286	-295286.30300702	-225677.62406227	 -52416.97964789	-671020.53072477	-472869.54722689	-200658.42303109	-1696533.49518320	-1696533.49518320	-834197.74684758	-1320651.16487917	 -45365.54570956	-414235.96096503	-340263.39930188	-1284199.37306144	 -95535.58701780	-1044733.31277139	-924562.05502990	-644062.86536363	-302622.33622685	-279433.05622461	-231047.16384232	-324471.13950700	-375987.49586458	-292341.75523785	-303534.39655365	-223484.26203921	-213518.36183879	-170804.67424347	-182880.64192586	-139618.58689585	-139618.58689585	-193264.56861747	-549499.96594114	-734426.37957522	-613951.28837151	-13091648.57301561	-295286.30300702	-225677.62406226	 -52416.97964801	-671020.53072364	-472869.54722689	-200658.42303109	-1696533.49518320	-1696533.49518320	-834197.74684773	-1320651.16487869	 -45365.54570963	-414235.96096503	-340263.39930188	-1284199.37306144	 -95535.58701780	-1044733.31277139	-924562.05502991	-644062.86536363	-302622.33622685	-279433.05623289	-231047.16384232	-324471.13950700	-375987.49586461	-292341.75523784	-303534.39655365	-223484.26203921	-213518.36183934
      0.20346649	-170804.67424347	-182880.64192586	-139618.58689585	-139618.58689585	-193264.56861747	-549499.96594114	-734426.37957522	-613951.28837151	-108370.95013286	-295286.30300702	-225677.62406227	 -52416.97964789	-671020.53072477	-472869.54722689	-200658.42303109	-1696533.49518320	-1696533.49518320	-834197.74684758	-1320651.16487917	 -45365.54570956	-414235.96096503	-340263.39930188	-1284199.37306144	 -95535.58701780	-1044733.31277139	-924562.05502990	-644062.86536363	-302622.33622685	-279433.05622461	-231047.16384232	-324471.13950700	-375987.49586458	-292341.75523785	-303534.39655365	-223484.26203921	-213518.36183879	-170804.67424347	-182880.64192586	-139618.58689585	-139618.58689585	-193264.56861747	-549499.96594114	-734426.37957522	-613951.28837151	-13091648.57301561	-295286.30300702	-225677.62406226	 -52416.97964801	-671020.53072364	-472869.54722689	-200658.42303109	-1696533.49518320	-1696533.49518320	-834197.74684773	-1320651.16487869	 -45365.54570963	-414235.96096503	-340263.39930188	-1284199.37306144	 -95535.58701780	-1044733.31277139	-924562.05502991	-644062.86536363	-302622.33622685	-279433.05623289	-231047.16384232	-324471.13950700	-375987.49586461	-292341.75523784	-303534.39655365	-223484.26203921	-213518.36183934
      0.20533315	-170804.67424347	-182880.64192586	-139618.58689585	-139618.58689585	-193264.56861747	-549499.96594114	-734426.37957522	-613951.28837151	-108370.95013286	-295286.30300702	-225677.62406227	 -52416.97964789	-671020.53072477	-472869.54722689	-200658.42303109	-1696533.49518320	-1696533.49518320	-834197.74684758	-1320651.16487917	 -45365.54570956	-414235.96096503	-340263.39930188	-1284199.37306144	 -95535.58701780	-1044733.31277139	-924562.05502990	-644062.86536363	-302622.33622685	-279433.05622461	-231047.16384232	-324471.13950700	-375987.49586458	-292341.75523785	-303534.39655365	-223484.26203921	-213518.36183879	-170804.67424347	-182880.64192586	-139618.58689585	-139618.58689585	-193264.56861747	-549499.96594114	-734426.37957522	-613951.28837151	-13091648.57301561	-295286.30300702	-225677.62406226	 -52416.97964801	-671020.53072364	-472869.54722689	-200658.42303109	-1696533.49518320	-1696533.49518320	-834197.74684773	-1320651.16487869	 -45365.54570963	-414235.96096503	-340263.39930188	-1284199.37306144	 -95535.58701780	-1044733.31277139	-924562.05502991	-644062.86536363	-302622.33622685	-279433.05623289	-231047.16384232	-324471.13950700	-375987.49586461	-292341.75523784	-303534.39655365	-223484.26203921	-213518.36183934
      0.20719982	-170804.67424347	-182880.64192586	-139618.58689585	-139618.58689585	-193264.56861747	-549499.96594114	-734426.37957522	-613951.28837151	-108370.95013286	-295286.30300702	-225677.62406227	 -52416.97964789	-671020.53072477	-472869.54722689	-200658.42303109	-1696533.49518320	-1696533.49518320	-834197.74684758	-1320651.16487917	 -45365.54570956	-414235.96096503	-340263.39930188	-1284199.37306144	 -95535.58701780	-1044733.31277139	-924562.05502990	-644062.86536363	-302622.33622685	-279433.05622461	-231047.16384232	-324471.13950700	-375987.49586458	-292341.75523785	-303534.39655365	-223484.26203921	-213518.36183879	-170804.67424347	-182880.64192586	-139618.58689585	-139618.58689585	-193264.56861747	-549499.96594114	-734426.37957522	-613951.28837151	-13091648.57301561	-295286.30300702	-225677.62406226	 -52416.97964801	-671020.53072364	-472869.54722689	-200658.42303109	-1696533.49518320	-1696533.49518320	-834197.74684773	-1320651.16487869	 -45365.54570963	-414235.96096503	-340263.39930188	-1284199.37306144	 -95535.58701780	-1044733.31277139	-924562.05502991	-644062.86536363	-302622.33622685	-279433.05623289	-231047.16384232	-324471.13950700	-375987.49586461	-292341.75523784	-303534.39655365	-223484.26203921	-213518.36183934
      0.20906648	-170804.67424347	-182880.64192586	-139618.58689585	-139618.58689585	-193264.56861747	-549499.96594114	-734426.37957522	-613951.28837151	-108370.95013286	-295286.30300702	-225677.62406227	 -52416.97964789	-671020.53072477	-472869.54722689	-200658.42303109	-1696533.49518320	-1696533.49518320	-834197.74684758	-1320651.16487917	 -45365.54570956	-414235.96096503	-340263.39930188	-1284199.37306144	 -95535.58701780	-1044733.31277139	-924562.05502990	-644062.86536363	-302622.33622685	-279433.05622461	-231047.16384232	-324471.13950700	-375987.49586458	-292341.75523785	-303534.39655365	-223484.26203921	-213518.36183879	-170804.67424347	-182880.64192586	-139618.58689585	-139618.58689585	-193264.56861747	-549499.96594114	-734426.37957522	-613951.28837151	-13091648.57301561	-295286.30300702	-225677.62406226	 -52416.97964801	-671020.53072364	-472869.54722689	-200658.42303109	-1696533.49518320	-1696533.49518320	-834197.74684773	-1320651.16487869	 -45365.54570963	-414235.96096503	-340263.39930188	-1284199.37306144	 -95535.58701780	-1044733.31277139	-924562.05502991	-644062.86536363	-302622.33622685	-279433.05623289	-231047.16384232	-324471.13950700	-375987.49586461	-292341.75523784	-303534.39655365	-223484.26203921	-213518.36183934
      0.21093315	-170804.67424347	-182880.64192586	-139618.58689585	-139618.58689585	-193264.56861747	-549499.96594114	-734426.37957522	-613951.28837151	-108370.95013286	-295286.30300702	-225677.62406227	 -52416.97964789	-671020.53072477	-472869.54722689	-200658.42303109	-1696533.49518320	-1696533.49518320	-834197.74684758	-1320651.16487917	 -45365.54570956	-414235.96096503	-340263.39930188	-1284199.37306144	 -95535.58701780	-1044733.31277139	-924562.05502990	-644062.86536363	-302622.33622685	-279433.05622461	-231047.16384232	-324471.13950700	-375987.49586458	-292341.75523785	-303534.39655365	-223484.26203921	-213518.36183879	-170804.67424347	-182880.64192586	-139618.58689585	-139618.58689585	-193264.56861747	-549499.96594114	-734426.37957522	-613951.28837151	-13091648.57301561	-295286.30300702	-225677.62406226	 -52416.97964801	-671020.53072364	-472869.54722689	-200658.42303109	-1696533.49518320	-1696533.49518320	-834197.74684773	-1320651.16487869	 -45365.54570963	-414235.96096503	-340263.39930188	-1284199.37306144	 -95535.58701780	-1044733.31277139	-924562.05502991	-644062.86536363	-302622.33622685	-279433.05623289	-231047.16384232	-324471.13950700	-375987.49586461	-292341.75523784	-303534.39655365	-223484.26203921	-213518.36183934
      0.21279981	-170804.67424347	-182880.64192586	-139618.58689585	-139618.58689585	-193264.56861747	-549499.96594114	-734426.37957522	-613951.28837151	-108370.95013286	-295286.30300702	-225677.62406227	 -52416.97964789	-671020.53072477	-472869.54722689	-200658.42303109	-1696533.49518320	-1696533.49518320	-834197.74684758	-1320651.16487917	 -45365.54570956	-414235.96096503	-340263.39930188	-1284199.37306144	 -95535.58701780	-1044733.31277139	-924562.05502990	-644062.86536363	-302622.33622685	-279433.05622461	-231047.16384232	-324471.13950700	-375987.49586458	-292341.75523785	-303534.39655365	-223484.26203921	-213518.36183879	-170804.67424347	-182880.64192586	-139618.58689585	-139618.58689585	-193264.56861747	-549499.96594114	-734426.37957522	-613951.28837151	-13091648.57301561	-295286.30300702	-225677.62406226	 -52416.97964801	-671020.53072364	-472869.54722689	-200658.42303109	-1696533.49518320	-1696533.49518320	-834197.74684773	-1320651.16487869	 -45365.54570963	-414235.96096503	-340263.39930188	-1284199.37306144	 -95535.58701780	-1044733.31277139	-924562.05502991	-644062.86536363	-302622.33622685	-279433.05623289	-231047.16384232	-324471.13950700	-375987.49586461	-292341.75523784	-303534.39655365	-223484.26203921	-213518.36183934
      0.21466647	-170804.67424347	-182880.64192586	-139618.58689585	-139618.58689585	-193264.56861747	-549499.96594114	-734426.37957522	-613951.28837151	-108370.95013286	-295286.30300702	-225677.62406227	 -52416.97964789	-671020.53072477	-472869.54722689	-200658.42303109	-1696533.49518320	-1696533.49518320	-834197.74684758	-1320651.16487917	 -45365.54570956	-414235.96096503	-340263.39930188	-1284199.37306144	 -95535.58701780	-1044733.31277139	-924562.05502990	-644062.86536363	-302622.33622685	-279433.05622461	-231047.16384232	-324471.13950700	-375987.49586458	-292341.75523785	-303534.39655365	-223484.26203921	-213518.36183879	-170804.67424347	-182880.64192586	-139618.58689585	-139618.58689585	-193264.56861747	-549499.96594114	-734426.37957522	-613951.28837151	-13091648.57301561	-295286.30300702	-225677.62406226	 -52416.97964801	-671020.53072364	-472869.54722689	-200658.42303109	-1696533.49518320	-1696533.49518320	-834197.74684773	-1320651.16487869	 -45365.54570963	-414235.96096503	-340263.39930188	-1284199.37306144	 -95535.58701780	-1044733.31277139	-924562.05502991	-644062.86536363	-302622.33622685	-279433.05623289	-231047.16384232	-324471.13950700	-375987.49586461	-292341.75523784	-303534.39655365	-223484.26203921	-213518.36183934
      0.21653314	-170804.67424347	-182880.64192586	-139618.58689585	-139618.58689585	-193264.56861747	-549499.96594114	-734426.37957522	-613951.28837151	-108370.95013286	-295286.30300702	-225677.62406227	 -52416.97964789	-671020.53072477	-472869.54722689	-200658.42303109	-1696533.49518320	-1696533.49518320	-834197.74684758	-1320651.16487917	 -45365.54570956	-414235.96096503	-340263.39930188	-1284199.37306144	 -95535.58701780	-1044733.31277139	-924562.05502990	-644062.86536363	-302622.33622685	-279433.05622461	-231047.16384232	-324471.13950700	-375987.49586458	-292341.75523785	-303534.39655365	-223484.26203921	-213518.36183879	-170804.67424347	-182880.64192586	-139618.58689585	-139618.58689585	-193264.56861747	-549499.96594114	-734426.37957522	-613951.28837151	-13091648.57301561	-295286.30300702	-225677.62406226	 -52416.97964801	-671020.53072364	-472869.54722689	-200658.42303109	-1696533.49518320	-1696533.49518320	-834197.74684773	-1320651.16487869	 -45365.54570963	-414235.96096503	-340263.39930188	-1284199.37306144	 -95535.58701780	-1044733.31277139	-924562.05502991	-644062.86536363	-302622.33622685	-279433.05623289	-231047.16384232	-324471.13950700	-375987.49586461	-292341.75523784	-303534.39655365	-223484.26203921	-213518.36183934
      0.21839981	-170804.67424347	-182880.64192586	-139618.58689585	-139618.58689585	-193264.56861747	-549499.96594114	-734426.37957522	-613951.28837151	-108370.95013286	-295286.30300702	-225677.62406227	 -52416.97964789	-671020.53072477	-472869.54722689	-200658.42303109	-1696533.49518320	-1696533.49518320	-834197.74684758	-1320651.16487917	 -45365.54570956	-414235.96096503	-340263.39930188	-1284199.37306144	 -95535.58701780	-1044733.31277139	-924562.05502990	-644062.86536363	-302622.33622685	-279433.05622461	-231047.16384232	-324471.13950700	-375987.49586458	-292341.75523785	-303534.39655365	-223484.26203921	-213518.36183879	-170804.67424347	-182880.64192586	-139618.58689585	-139618.58689585	-193264.56861747	-549499.96594114	-734426.37957522	-613951.28837151	-13091648.57301561	-295286.30300702	-225677.62406226	 -52416.97964801	-671020.53072364	-472869.54722689	-200658.42303109	-1696533.49518320	-1696533.49518320	-834197.74684773	-1320651.16487869	 -45365.54570963	-414235.96096503	-340263.39930188	-1284199.37306144	 -95535.58701780	-1044733.31277139	-924562.05502991	-644062.86536363	-302622.33622685	-279433.05623289	-231047.16384232	-324471.13950700	-375987.49586461	-292341.75523784	-303534.39655365	-223484.26203921	-213518.36183934
      0.22026647	-170804.67424347	-182880.64192586	-139618.58689585	-139618.58689585	-193264.56861747	-549499.96594114	-734426.37957522	-613951.28837151	-108370.95013286	-295286.30300702	-225677.62406227	 -52416.97964789	-671020.53072477	-472869.54722689	-200658.42303109	-1696533.49518320	-1696533.49518320	-834197.74684758	-1320651.16487917	 -45365.54570956	-414235.96096503	-340263.39930188	-1284199.37306144	 -95535.58701780	-1044733.31277139	-924562.05502990	-644062.86536363	-302622.33622685	-279433.05622461	-231047.16384232	-324471.13950700	-375987.49586458	-292341.75523785	-303534.39655365	-223484.26203921	-213518.36183879	-170804.67424347	-182880.64192586	-139618.58689585	-139618.58689585	-193264.56861747	-549499.96594114	-734426.37957522	-613951.28837151	-13091648.57301561	-295286.30300702	-225677.62406226	 -52416.97964801	-671020.53072364	-472869.54722689	-200658.42303109	-1696533.49518320	-1696533.49518320	-834197.74684773	-1320651.16487869	 -45365.54570963	-414235.96096503	-340263.39930188	-1284199.37306144	 -95535.58701780	-1044733.31277139	-924562.05502991	-644062.86536363	-302622.33622685	-279433.05623289	-231047.16384232	-324471.13950700	-375987.49586461	-292341.75523784	-303534.39655365	-223484.26203921	-213518.36183934
      0.22213314	-170804.67424347	-182880.64192586	-139618.58689585	-139618.58689585	-193264.56861747	-549499.96594114	-734426.37957522	-613951.28837151	-108370.95013286	-295286.30300702	-225677.62406227	 -52416.97964789	-671020.53072477	-472869.54722689	-200658.42303109	-1696533.49518320	-1696533.49518320	-834197.74684758	-1320651.16487917	 -45365.54570956	-414235.96096503	-340263.39930188	-1284199.37306144	 -95535.58701780	-1044733.31277139	-924562.05502990	-644062.86536363	-302622.33622685	-279433.05622461	-231047.16384232	-324471.13950700	-375987.49586458	-292341.75523785	-303534.39655365	-223484.26203921	-213518.36183879	-170804.67424347	-182880.64192586	-139618.58689585	-139618.58689585	-193264.56861747	-549499.96594114	-734426.37957522	-613951.28837151	-13091648.57301561	-295286.30300702	-225677.62406226	 -52416.97964801	-671020.53072364	-472869.54722689	-200658.42303109	-1696533.49518320	-1696533.49518320	-834197.74684773	-1320651.16487869	 -45365.54570963	-414235.96096503	-340263.39930188	-1284199.37306144	 -95535.58701780	-1044733.31277139	-924562.05502991	-644062.86536363	-302622.33622685	-279433.05623289	-231047.16384232	-324471.13950700	-375987.49586461	-292341.75523784	-303534.39655365	-223484.26203921	-213518.36183934
      0.22399980	-170804.67424347	-182880.64192586	-139618.58689585	-139618.58689585	-193264.56861747	-549499.96594114	-734426.37957522	-613951.28837151	-108370.95013286	-295286.30300702	-225677.62406227	 -52416.97964789	-671020.53072477	-472869.54722689	-200658.42303109	-1696533.49518320	-1696533.49518320	-834197.74684758	-1320651.16487917	 -45365.54570956	-414235.96096503	-340263.39930188	-1284199.37306144	 -95535.58701780	-1044733.31277139	-924562.05502990	-644062.86536363	-302622.33622685	-279433.05622461	-231047.16384232	-324471.13950700	-375987.49586458	-292341.75523785	-303534.39655365	-223484.26203921	-213518.36183879	-170804.67424347	-182880.64192586	-139618.58689585	-139618.58689585	-193264.56861747	-549499.96594114	-734426.37957522	-613951.28837151	-13091648.57301561	-295286.30300702	-225677.62406226	 -52416.97964801	-671020.53072364	-472869.54722689	-200658.42303109	-1696533.49518320	-1696533.49518320	-834197.74684773	-1320651.16487869	 -45365.54570963	-414235.96096503	-340263.39930188	-1284199.37306144	 -95535.58701780	-1044733.31277139	-924562.05502991	-644062.86536363	-302622.33622685	-279433.05623289	-231047.16384232	-324471.13950700	-375987.49586461	-292341.75523784	-303534.39655365	-223484.26203921	-213518.36183934
      0.22586647	-170804.67424347	-182880.64192586	-139618.58689585	-139618.58689585	-193264.56861747	-549499.96594114	-734426.37957522	-613951.28837151	-108370.95013286	-295286.30300702	-225677.62406227	 -52416.97964789	-671020.53072477	-472869.54722689	-200658.42303109	-1696533.49518320	-1696533.49518320	-834197.74684758	-1320651.16487917	 -45365.54570956	-414235.96096503	-340263.39930188	-1284199.37306144	 -95535.58701780	-1044733.31277139	-924562.05502990	-644062.86536363	-302622.33622685	-279433.05622461	-231047.16384232	-324471.13950700	-375987.49586458	-292341.75523785	-303534.39655365	-223484.26203921	-213518.36183879	-170804.67424347	-182880.64192586	-139618.58689585	-139618.58689585	-193264.56861747	-549499.96594114	-734426.37957522	-613951.28837151	-13091648.57301561	-295286.30300702	-225677.62406226	 -52416.97964801	-671020.53072364	-472869.54722689	-200658.42303109	-1696533.49518320	-1696533.49518320	-834197.74684773	-1320651.16487869	 -45365.54570963	-414235.96096503	-340263.39930188	-1284199.37306144	 -95535.58701780	-1044733.31277139	-924562.05502991	-644062.86536363	-302622.33622685	-279433.05623289	-231047.16384232	-324471.13950700	-375987.49586461	-292341.75523784	-303534.39655365	-223484.26203921	-213518.36183934
      0.22773313	-170804.67424347	-182880.64192586	-139618.58689585	-139618.58689585	-193264.56861747	-549499.96594114	-734426.37957522	-613951.28837151	-108370.95013286	-295286.30300702	-225677.62406227	 -52416.97964789	-671020.53072477	-472869.54722689	-200658.42303109	-1696533.49518320	-1696533.49518320	-834197.74684758	-1320651.16487917	 -45365.54570956	-414235.96096503	-340263.39930188	-1284199.37306144	 -95535.58701780	-1044733.31277139	-924562.05502990	-644062.86536363	-302622.33622685	-279433.05622461	-231047.16384232	-324471.13950700	-375987.49586458	-292341.75523785	-303534.39655365	-223484.26203921	-213518.36183879	-170804.67424347	-182880.64192586	-139618.58689585	-139618.58689585	-193264.56861747	-549499.96594114	-734426.37957522	-613951.28837151	-13091648.57301561	-295286.30300702	-225677.62406226	 -52416.97964801	-671020.53072364	-472869.54722689	-200658.42303109	-1696533.49518320	-1696533.49518320	-834197.74684773	-1320651.16487869	 -45365.54570963	-414235.96096503	-340263.39930188	-1284199.37306144	 -95535.58701780	-1044733.31277139	-924562.05502991	-644062.86536363	-302622.33622685	-279433.05623289	-231047.16384232	-324471.13950700	-375987.49586461	-292341.75523784	-303534.39655365	-223484.26203921	-213518.36183934
      0.22959980	-170804.67424347	-182880.64192586	-139618.58689585	-139618.58689585	-193264.56861747	-549499.96594114	-734426.37957522	-613951.28837151	-108370.95013286	-295286.30300702	-225677.62406227	 -52416.97964789	-671020.53072477	-472869.54722689	-200658.42303109	-1696533.49518320	-1696533.49518320	-834197.74684758	-1320651.16487917	 -45365.54570956	-414235.96096503	-340263.39930188	-1284199.37306144	 -95535.58701780	-1044733.31277139	-924562.05502990	-644062.86536363	-302622.33622685	-279433.05622461	-231047.16384232	-324471.13950700	-375987.49586458	-292341.75523785	-303534.39655365	-223484.26203921	-213518.36183879	-170804.67424347	-182880.64192586	-139618.58689585	-139618.58689585	-193264.56861747	-549499.96594114	-734426.37957522	-613951.28837151	-13091648.57301561	-295286.30300702	-225677.62406226	 -52416.97964801	-671020.53072364	-472869.54722689	-200658.42303109	-1696533.49518320	-1696533.49518320	-834197.74684773	-1320651.16487869	 -45365.54570963	-414235.96096503	-340263.39930188	-1284199.37306144	 -95535.58701780	-1044733.31277139	-924562.05502991	-644062.86536363	-302622.33622685	-279433.05623289	-231047.16384232	-324471.13950700	-375987.49586461	-292341.75523784	-303534.39655365	-223484.26203921	-213518.36183934
      0.23146646	-170804.67424347	-182880.64192586	-139618.58689585	-139618.58689585	-193264.56861747	-549499.96594114	-734426.37957522	-613951.28837151	-108370.95013286	-295286.30300702	-225677.62406227	 -52416.97964789	-671020.53072477	-472869.54722689	-200658.42303109	-1696533.49518320	-1696533.49518320	-834197.74684758	-1320651.16487917	 -45365.54570956	-414235.96096503	-340263.39930188	-1284199.37306144	 -95535.58701780	-1044733.31277139	-924562.05502990	-644062.86536363	-302622.33622685	-279433.05622461	-231047.16384232	-324471.13950700	-375987.49586458	-292341.75523785	-303534.39655365	-223484.26203921	-213518.36183879	-170804.67424347	-182880.64192586	-139618.58689585	-139618.58689585	-193264.56861747	-549499.96594114	-734426.37957522	-613951.28837151	-13091648.57301561	-295286.30300702	-225677.62406226	 -52416.97964801	-671020.53072364	-472869.54722689	-200658.42303109	-1696533.49518320	-1696533.49518320	-834197.74684773	-1320651.16487869	 -45365.54570963	-414235.96096503	-340263.39930188	-1284199.37306144	 -95535.58701780	-1044733.31277139	-924562.05502991	-644062.86536363	-302622.33622685	-279433.05623289	-231047.16384232	-324471.13950700	-375987.49586461	-292341.75523784	-303534.39655365	-223484.26203921	-213518.36183934
      0.23333313	-170804.67424347	-182880.64192586	-139618.58689585	-139618.58689585	-193264.56861747	-549499.96594114	-734426.37957522	-613951.28837151	-108370.95013286	-295286.30300702	-225677.62406227	 -52416.97964789	-671020.53072477	-472869.54722689	-200658.42303109	-1696533.49518320	-1696533.49518320	-834197.74684758	-1320651.16487917	 -45365.54570956	-414235.96096503	-340263.39930188	-1284199.37306144	 -95535.58701780	-1044733.31277139	-924562.05502990	-644062.86536363	-302622.33622685	-279433.05622461	-231047.16384232	-324471.13950700	-375987.49586458	-292341.75523785	-303534.39655365	-223484.26203921	-213518.36183879	-170804.67424347	-182880.64192586	-139618.58689585	-139618.58689585	-193264.56861747	-549499.96594114	-734426.37957522	-613951.28837151	-13091648.57301561	-295286.30300702	-225677.62406226	 -52416.97964801	-671020.53072364	-472869.54722689	-200658.42303109	-1696533.49518320	-1696533.49518320	-834197.74684773	-1320651.16487869	 -45365.54570963	-414235.96096503	-340263.39930188	-1284199.37306144	 -95535.58701780	-1044733.31277139	-924562.05502991	-644062.86536363	-302622.33622685	-279433.05623289	-231047.16384232	-324471.13950700	-375987.49586461	-292341.75523784	-303534.39655365	-223484.26203921	-213518.36183934
      0.23519979	-170804.67424347	-182880.64192586	-139618.58689585	-139618.58689585	-193264.56861747	-549499.96594114	-734426.37957522	-613951.28837151	-108370.95013286	-295286.30300702	-225677.62406227	 -52416.97964789	-671020.53072477	-472869.54722689	-200658.42303109	-1696533.49518320	-1696533.49518320	-834197.74684758	-1320651.16487917	 -45365.54570956	-414235.96096503	-340263.39930188	-1284199.37306144	 -95535.58701780	-1044733.31277139	-924562.05502990	-644062.86536363	-302622.33622685	-279433.05622461	-231047.16384232	-324471.13950700	-375987.49586458	-292341.75523785	-303534.39655365	-223484.26203921	-213518.36183879	-170804.67424347	-182880.64192586	-139618.58689585	-139618.58689585	-193264.56861747	-549499.96594114	-734426.37957522	-613951.28837151	-13091648.57301561	-295286.30300702	-225677.62406226	 -52416.97964801	-671020.53072364	-472869.54722689	-200658.42303109	-1696533.49518320	-1696533.49518320	-834197.74684773	-1320651.16487869	 -45365.54570963	-414235.96096503	-340263.39930188	-1284199.37306144	 -95535.58701780	-1044733.31277139	-924562.05502991	-644062.86536363	-302622.33622685	-279433.05623289	-231047.16384232	-324471.13950700	-375987.49586461	-292341.75523784	-303534.39655365	-223484.26203921	-213518.36183934
      0.23706646	-170804.67424347	-182880.64192586	-139618.58689585	-139618.58689585	-193264.56861747	-549499.96594114	-734426.37957522	-613951.28837151	-108370.95013286	-295286.30300702	-225677.62406227	 -52416.97964789	-671020.53072477	-472869.54722689	-200658.42303109	-1696533.49518320	-1696533.49518320	-834197.74684758	-1320651.16487917	 -45365.54570956	-414235.96096503	-340263.39930188	-1284199.37306144	 -95535.58701780	-1044733.31277139	-924562.05502990	-644062.86536363	-302622.33622685	-279433.05622461	-231047.16384232	-324471.13950700	-375987.49586458	-292341.75523785	-303534.39655365	-223484.26203921	-213518.36183879	-170804.67424347	-182880.64192586	-139618.58689585	-139618.58689585	-193264.56861747	-549499.96594114	-734426.37957522	-613951.28837151	-13091648.57301561	-295286.30300702	-225677.62406226	 -52416.97964801	-671020.53072364	-472869.54722689	-200658.42303109	-1696533.49518320	-1696533.49518320	-834197.74684773	-1320651.16487869	 -45365.54570963	-414235.96096503	-340263.39930188	-1284199.37306144	 -95535.58701780	-1044733.31277139	-924562.05502991	-644062.86536363	-302622.33622685	-279433.05623289	-231047.16384232	-324471.13950700	-375987.49586461	-292341.75523784	-303534.39655365	-223484.26203921	-213518.36183934
      0.23893312	-170804.67424347	-182880.64192586	-139618.58689585	-139618.58689585	-193264.56861747	-549499.96594114	-734426.37957522	-613951.28837151	-108370.95013286	-295286.30300702	-225677.62406227	 -52416.97964789	-671020.53072477	-472869.54722689	-200658.42303109	-1696533.49518320	-1696533.49518320	-834197.74684758	-1320651.16487917	 -45365.54570956	-414235.96096503	-340263.39930188	-1284199.37306144	 -95535.58701780	-1044733.31277139	-924562.05502990	-644062.86536363	-302622.33622685	-279433.05622461	-231047.16384232	-324471.13950700	-375987.49586458	-292341.75523785	-303534.39655365	-223484.26203921	-213518.36183879	-170804.67424347	-182880.64192586	-139618.58689585	-139618.58689585	-193264.56861747	-549499.96594114	-734426.37957522	-613951.28837151	-13091648.57301561	-295286.30300702	-225677.62406226	 -52416.97964801	-671020.53072364	-472869.54722689	-200658.42303109	-1696533.49518320	-1696533.49518320	-834197.74684773	-1320651.16487869	 -45365.54570963	-414235.96096503	-340263.39930188	-1284199.37306144	 -95535.58701780	-1044733.31277139	-924562.05502991	-644062.86536363	-302622.33622685	-279433.05623289	-231047.16384232	-324471.13950700	-375987.49586461	-292341.75523784	-303534.39655365	-223484.26203921	-213518.36183934
      0.24079979	-170804.67424347	-182880.64192586	-139618.58689585	-139618.58689585	-193264.56861747	-549499.96594114	-734426.37957522	-613951.28837151	-108370.95013286	-295286.30300702	-225677.62406227	 -52416.97964789	-671020.53072477	-472869.54722689	-200658.42303109	-1696533.49518320	-1696533.49518320	-834197.74684758	-1320651.16487917	 -45365.54570956	-414235.96096503	-340263.39930188	-1284199.37306144	 -95535.58701780	-1044733.31277139	-924562.05502990	-644062.86536363	-302622.33622685	-279433.05622461	-231047.16384232	-324471.13950700	-375987.49586458	-292341.75523785	-303534.39655365	-223484.26203921	-213518.36183879	-170804.67424347	-182880.64192586	-139618.58689585	-139618.58689585	-193264.56861747	-549499.96594114	-734426.37957522	-613951.28837151	-13091648.57301561	-295286.30300702	-225677.62406226	 -52416.97964801	-671020.53072364	-472869.54722689	-200658.42303109	-1696533.49518320	-1696533.49518320	-834197.74684773	-1320651.16487869	 -45365.54570963	-414235.96096503	-340263.39930188	-1284199.37306144	 -95535.58701780	-1044733.31277139	-924562.05502991	-644062.86536363	-302622.33622685	-279433.05623289	-231047.16384232	-324471.13950700	-375987.49586461	-292341.75523784	-303534.39655365	-223484.26203921	-213518.36183934
      0.24266645	-170804.67424347	-182880.64192586	-139618.58689585	-139618.58689585	-193264.56861747	-549499.96594114	-734426.37957522	-613951.28837151	-108370.95013286	-295286.30300702	-225677.62406227	 -52416.97964789	-671020.53072477	-472869.54722689	-200658.42303109	-1696533.49518320	-1696533.49518320	-834197.74684758	-1320651.16487917	 -45365.54570956	-414235.96096503	-340263.39930188	-1284199.37306144	 -95535.58701780	-1044733.31277139	-924562.05502990	-644062.86536363	-302622.33622685	-279433.05622461	-231047.16384232	-324471.13950700	-375987.49586458	-292341.75523785	-303534.39655365	-223484.26203921	-213518.36183879	-170804.67424347	-182880.64192586	-139618.58689585	-139618.58689585	-193264.56861747	-549499.96594114	-734426.37957522	-613951.28837151	-13091648.57301561	-295286.30300702	-225677.62406226	 -52416.97964801	-671020.53072364	-472869.54722689	-200658.42303109	-1696533.49518320	-1696533.49518320	-834197.74684773	-1320651.16487869	 -45365.54570963	-414235.96096503	-340263.39930188	-1284199.37306144	 -95535.58701780	-1044733.31277139	-924562.05502991	-644062.86536363	-302622.33622685	-279433.05623289	-231047.16384232	-324471.13950700	-375987.49586461	-292341.75523784	-303534.39655365	-223484.26203921	-213518.36183934
      0.24453312	-170804.67424347	-182880.64192586	-139618.58689585	-139618.58689585	-193264.56861747	-549499.96594114	-734426.37957522	-613951.28837151	-108370.95013286	-295286.30300702	-225677.62406227	 -52416.97964789	-671020.53072477	-472869.54722689	-200658.42303109	-1696533.49518320	-1696533.49518320	-834197.74684758	-1320651.16487917	 -45365.54570956	-414235.96096503	-340263.39930188	-1284199.37306144	 -95535.58701780	-1044733.31277139	-924562.05502990	-644062.86536363	-302622.33622685	-279433.05622461	-231047.16384232	-324471.13950700	-375987.49586458	-292341.75523785	-303534.39655365	-223484.26203921	-213518.36183879	-170804.67424347	-182880.64192586	-139618.58689585	-139618.58689585	-193264.56861747	-549499.96594114	-734426.37957522	-613951.28837151	-13091648.57301561	-295286.30300702	-225677.62406226	 -52416.97964801	-671020.53072364	-472869.54722689	-200658.42303109	-1696533.49518320	-1696533.49518320	-834197.74684773	-1320651.16487869	 -45365.54570963	-414235.96096503	-340263.39930188	-1284199.37306144	 -95535.58701780	-1044733.31277139	-924562.05502991	-644062.86536363	-302622.33622685	-279433.05623289	-231047.16384232	-324471.13950700	-375987.49586461	-292341.75523784	-303534.39655365	-223484.26203921	-213518.36183934
      0.24639978	-170804.67424347	-182880.64192586	-139618.58689585	-139618.58689585	-193264.56861747	-549499.96594114	-734426.37957522	-613951.28837151	-108370.95013286	-295286.30300702	-225677.62406227	 -52416.97964789	-671020.53072477	-472869.54722689	-200658.42303109	-1696533.49518320	-1696533.49518320	-834197.74684758	-1320651.16487917	 -45365.54570956	-414235.96096503	-340263.39930188	-1284199.37306144	 -95535.58701780	-1044733.31277139	-924562.05502990	-644062.86536363	-302622.33622685	-279433.05622461	-231047.16384232	-324471.13950700	-375987.49586458	-292341.75523785	-303534.39655365	-223484.26203921	-213518.36183879	-170804.67424347	-182880.64192586	-139618.58689585	-139618.58689585	-193264.56861747	-549499.96594114	-734426.37957522	-613951.28837151	-13091648.57301561	-295286.30300702	-225677.62406226	 -52416.97964801	-671020.53072364	-472869.54722689	-200658.42303109	-1696533.49518320	-1696533.49518320	-834197.74684773	-1320651.16487869	 -45365.54570963	-414235.96096503	-340263.39930188	-1284199.37306144	 -95535.58701780	-1044733.31277139	-924562.05502991	-644062.86536363	-302622.33622685	-279433.05623289	-231047.16384232	-324471.13950700	-375987.49586461	-292341.75523784	-303534.39655365	-223484.26203921	-213518.36183934
      0.24826645	-170804.67424347	-182880.64192586	-139618.58689585	-139618.58689585	-193264.56861747	-549499.96594114	-734426.37957522	-613951.28837151	-108370.95013286	-295286.30300702	-225677.62406227	 -52416.97964789	-671020.53072477	-472869.54722689	-200658.42303109	-1696533.49518320	-1696533.49518320	-834197.74684758	-1320651.16487917	 -45365.54570956	-414235.96096503	-340263.39930188	-1284199.37306144	 -95535.58701780	-1044733.31277139	-924562.05502990	-644062.86536363	-302622.33622685	-279433.05622461	-231047.16384232	-324471.13950700	-375987.49586458	-292341.75523785	-303534.39655365	-223484.26203921	-213518.36183879	-170804.67424347	-182880.64192586	-139618.58689585	-139618.58689585	-193264.56861747	-549499.96594114	-734426.37957522	-613951.28837151	-13091648.57301561	-295286.30300702	-225677.62406226	 -52416.97964801	-671020.53072364	-472869.54722689	-200658.42303109	-1696533.49518320	-1696533.49518320	-834197.74684773	-1320651.16487869	 -45365.54570963	-414235.96096503	-340263.39930188	-1284199.37306144	 -95535.58701780	-1044733.31277139	-924562.05502991	-644062.86536363	-302622.33622685	-279433.05623289	-231047.16384232	-324471.13950700	-375987.49586461	-292341.75523784	-303534.39655365	-223484.26203921	-213518.36183934
      0.25013311	-170804.67424347	-182880.64192586	-139618.58689585	-139618.58689585	-193264.56861747	-549499.96594114	-734426.37957522	-613951.28837151	-108370.95013286	-295286.30300702	-225677.62406227	 -52416.97964789	-671020.53072477	-472869.54722689	-200658.42303109	-1696533.49518320	-1696533.49518320	-834197.74684758	-1320651.16487917	 -45365.54570956	-414235.96096503	-340263.39930188	-1284199.37306144	 -95535.58701780	-1044733.31277139	-924562.05502990	-644062.86536363	-302622.33622685	-279433.05622461	-231047.16384232	-324471.13950700	-375987.49586458	-292341.75523785	-303534.39655365	-223484.26203921	-213518.36183879	-170804.67424347	-182880.64192586	-139618.58689585	-139618.58689585	-193264.56861747	-549499.96594114	-734426.37957522	-613951.28837151	-13091648.57301561	-295286.30300702	-225677.62406226	 -52416.97964801	-671020.53072364	-472869.54722689	-200658.42303109	-1696533.49518320	-1696533.49518320	-834197.74684773	-1320651.16487869	 -45365.54570963	-414235.96096503	-340263.39930188	-1284199.37306144	 -95535.58701780	-1044733.31277139	-924562.05502991	-644062.86536363	-302622.33622685	-279433.05623289	-231047.16384232	-324471.13950700	-375987.49586461	-292341.75523784	-303534.39655365	-223484.26203921	-213518.36183934
      0.25199978	-170804.67424347	-182880.64192586	-139618.58689585	-139618.58689585	-193264.56861747	-549499.96594114	-734426.37957522	-613951.28837151	-108370.95013286	-295286.30300702	-225677.62406227	 -52416.97964789	-671020.53072477	-472869.54722689	-200658.42303109	-1696533.49518320	-1696533.49518320	-834197.74684758	-1320651.16487917	 -45365.54570956	-414235.96096503	-340263.39930188	-1284199.37306144	 -95535.58701780	-1044733.31277139	-924562.05502990	-644062.86536363	-302622.33622685	-279433.05622461	-231047.16384232	-324471.13950700	-375987.49586458	-292341.75523785	-303534.39655365	-223484.26203921	-213518.36183879	-170804.67424347	-182880.64192586	-139618.58689585	-139618.58689585	-193264.56861747	-549499.96594114	-734426.37957522	-613951.28837151	-13091648.57301561	-295286.30300702	-225677.62406226	 -52416.97964801	-671020.53072364	-472869.54722689	-200658.42303109	-1696533.49518320	-1696533.49518320	-834197.74684773	-1320651.16487869	 -45365.54570963	-414235.96096503	-340263.39930188	-1284199.37306144	 -95535.58701780	-1044733.31277139	-924562.05502991	-644062.86536363	-302622.33622685	-279433.05623289	-231047.16384232	-324471.13950700	-375987.49586461	-292341.75523784	-303534.39655365	-223484.26203921	-213518.36183934
      0.25386644	-170804.67424347	-182880.64192586	-139618.58689585	-139618.58689585	-193264.56861747	-549499.96594114	-734426.37957522	-613951.28837151	-108370.95013286	-295286.30300702	-225677.62406227	 -52416.97964789	-671020.53072477	-472869.54722689	-200658.42303109	-1696533.49518320	-1696533.49518320	-834197.74684758	-1320651.16487917	 -45365.54570956	-414235.96096503	-340263.39930188	-1284199.37306144	 -95535.58701780	-1044733.31277139	-924562.05502990	-644062.86536363	-302622.33622685	-279433.05622461	-231047.16384232	-324471.13950700	-375987.49586458	-292341.75523785	-303534.39655365	-223484.26203921	-213518.36183879	-170804.67424347	-182880.64192586	-139618.58689585	-139618.58689585	-193264.56861747	-549499.96594114	-734426.37957522	-613951.28837151	-13091648.57301561	-295286.30300702	-225677.62406226	 -52416.97964801	-671020.53072364	-472869.54722689	-200658.42303109	-1696533.49518320	-1696533.49518320	-834197.74684773	-1320651.16487869	 -45365.54570963	-414235.96096503	-340263.39930188	-1284199.37306144	 -95535.58701780	-1044733.31277139	-924562.05502991	-644062.86536363	-302622.33622685	-279433.05623289	-231047.16384232	-324471.13950700	-375987.49586461	-292341.75523784	-303534.39655365	-223484.26203921	-213518.36183934
      0.25573311	-170804.67424347	-182880.64192586	-139618.58689585	-139618.58689585	-193264.56861747	-549499.96594114	-734426.37957522	-613951.28837151	-108370.95013286	-295286.30300702	-225677.62406227	 -52416.97964789	-671020.53072477	-472869.54722689	-200658.42303109	-1696533.49518320	-1696533.49518320	-834197.74684758	-1320651.16487917	 -45365.54570956	-414235.96096503	-340263.39930188	-1284199.37306144	 -95535.58701780	-1044733.31277139	-924562.05502990	-644062.86536363	-302622.33622685	-279433.05622461	-231047.16384232	-324471.13950700	-375987.49586458	-292341.75523785	-303534.39655365	-223484.26203921	-213518.36183879	-170804.67424347	-182880.64192586	-139618.58689585	-139618.58689585	-193264.56861747	-549499.96594114	-734426.37957522	-613951.28837151	-13091648.57301561	-295286.30300702	-225677.62406226	 -52416.97964801	-671020.53072364	-472869.54722689	-200658.42303109	-1696533.49518320	-1696533.49518320	-834197.74684773	-1320651.16487869	 -45365.54570963	-414235.96096503	-340263.39930188	-1284199.37306144	 -95535.58701780	-1044733.31277139	-924562.05502991	-644062.86536363	-302622.33622685	-279433.05623289	-231047.16384232	-324471.13950700	-375987.49586461	-292341.75523784	-303534.39655365	-223484.26203921	-213518.36183934
      0.25759977	-170804.67424347	-182880.64192586	-139618.58689585	-139618.58689585	-193264.56861747	-549499.96594114	-734426.37957522	-613951.28837151	-108370.95013286	-295286.30300702	-225677.62406227	 -52416.97964789	-671020.53072477	-472869.54722689	-200658.42303109	-1696533.49518320	-1696533.49518320	-834197.74684758	-1320651.16487917	 -45365.54570956	-414235.96096503	-340263.39930188	-1284199.37306144	 -95535.58701780	-1044733.31277139	-924562.05502990	-644062.86536363	-302622.33622685	-279433.05622461	-231047.16384232	-324471.13950700	-375987.49586458	-292341.75523785	-303534.39655365	-223484.26203921	-213518.36183879	-170804.67424347	-182880.64192586	-139618.58689585	-139618.58689585	-193264.56861747	-549499.96594114	-734426.37957522	-613951.28837151	-13091648.57301561	-295286.30300702	-225677.62406226	 -52416.97964801	-671020.53072364	-472869.54722689	-200658.42303109	-1696533.49518320	-1696533.49518320	-834197.74684773	-1320651.16487869	 -45365.54570963	-414235.96096503	-340263.39930188	-1284199.37306144	 -95535.58701780	-1044733.31277139	-924562.05502991	-644062.86536363	-302622.33622685	-279433.05623289	-231047.16384232	-324471.13950700	-375987.49586461	-292341.75523784	-303534.39655365	-223484.26203921	-213518.36183934
      0.25946643	-170804.67424347	-182880.64192586	-139618.58689585	-139618.58689585	-193264.56861747	-549499.96594114	-734426.37957522	-613951.28837151	-108370.95013286	-295286.30300702	-225677.62406227	 -52416.97964789	-671020.53072477	-472869.54722689	-200658.42303109	-1696533.49518320	-1696533.49518320	-834197.74684758	-1320651.16487917	 -45365.54570956	-414235.96096503	-340263.39930188	-1284199.37306144	 -95535.58701780	-1044733.31277139	-924562.05502990	-644062.86536363	-302622.33622685	-279433.05622461	-231047.16384232	-324471.13950700	-375987.49586458	-292341.75523785	-303534.39655365	-223484.26203921	-213518.36183879	-170804.67424347	-182880.64192586	-139618.58689585	-139618.58689585	-193264.56861747	-549499.96594114	-734426.37957522	-613951.28837151	-13091648.57301561	-295286.30300702	-225677.62406226	 -52416.97964801	-671020.53072364	-472869.54722689	-200658.42303109	-1696533.49518320	-1696533.49518320	-834197.74684773	-1320651.16487869	 -45365.54570963	-414235.96096503	-340263.39930188	-1284199.37306144	 -95535.58701780	-1044733.31277139	-924562.05502991	-644062.86536363	-302622.33622685	-279433.05623289	-231047.16384232	-324471.13950700	-375987.49586461	-292341.75523784	-303534.39655365	-223484.26203921	-213518.36183934
      0.26133310	-170804.67424347	-182880.64192586	-139618.58689585	-139618.58689585	-193264.56861747	-549499.96594114	-734426.37957522	-613951.28837151	-108370.95013286	-295286.30300702	-225677.62406227	 -52416.97964789	-671020.53072477	-472869.54722689	-200658.42303109	-1696533.49518320	-1696533.49518320	-834197.74684758	-1320651.16487917	 -45365.54570956	-414235.96096503	-340263.39930188	-1284199.37306144	 -95535.58701780	-1044733.31277139	-924562.05502990	-644062.86536363	-302622.33622685	-279433.05622461	-231047.16384232	-324471.13950700	-375987.49586458	-292341.75523785	-303534.39655365	-223484.26203921	-213518.36183879	-170804.67424347	-182880.64192586	-139618.58689585	-139618.58689585	-193264.56861747	-549499.96594114	-734426.37957522	-613951.28837151	-13091648.57301561	-295286.30300702	-225677.62406226	 -52416.97964801	-671020.53072364	-472869.54722689	-200658.42303109	-1696533.49518320	-1696533.49518320	-834197.74684773	-1320651.16487869	 -45365.54570963	-414235.96096503	-340263.39930188	-1284199.37306144	 -95535.58701780	-1044733.31277139	-924562.05502991	-644062.86536363	-302622.33622685	-279433.05623289	-231047.16384232	-324471.13950700	-375987.49586461	-292341.75523784	-303534.39655365	-223484.26203921	-213518.36183934
      0.26319977	-170804.67424347	-182880.64192586	-139618.58689585	-139618.58689585	-193264.56861747	-549499.96594114	-734426.37957522	-613951.28837151	-108370.95013286	-295286.30300702	-225677.62406227	 -52416.97964789	-671020.53072477	-472869.54722689	-200658.42303109	-1696533.49518320	-1696533.49518320	-834197.74684758	-1320651.16487917	 -45365.54570956	-414235.96096503	-340263.39930188	-1284199.37306144	 -95535.58701780	-1044733.31277139	-924562.05502990	-644062.86536363	-302622.33622685	-279433.05622461	-231047.16384232	-324471.13950700	-375987.49586458	-292341.75523785	-303534.39655365	-223484.26203921	-213518.36183879	-170804.67424347	-182880.64192586	-139618.58689585	-139618.58689585	-193264.56861747	-549499.96594114	-734426.37957522	-613951.28837151	-13091648.57301561	-295286.30300702	-225677.62406226	 -52416.97964801	-671020.53072364	-472869.54722689	-200658.42303109	-1696533.49518320	-1696533.49518320	-834197.74684773	-1320651.16487869	 -45365.54570963	-414235.96096503	-340263.39930188	-1284199.37306144	 -95535.58701780	-1044733.31277139	-924562.05502991	-644062.86536363	-302622.33622685	-279433.05623289	-231047.16384232	-324471.13950700	-375987.49586461	-292341.75523784	-303534.39655365	-223484.26203921	-213518.36183934
      0.26506643	-170804.67424347	-182880.64192586	-139618.58689585	-139618.58689585	-193264.56861747	-549499.96594114	-734426.37957522	-613951.28837151	-108370.95013286	-295286.30300702	-225677.62406227	 -52416.97964789	-671020.53072477	-472869.54722689	-200658.42303109	-1696533.49518320	-1696533.49518320	-834197.74684758	-1320651.16487917	 -45365.54570956	-414235.96096503	-340263.39930188	-1284199.37306144	 -95535.58701780	-1044733.31277139	-924562.05502990	-644062.86536363	-302622.33622685	-279433.05622461	-231047.16384232	-324471.13950700	-375987.49586458	-292341.75523785	-303534.39655365	-223484.26203921	-213518.36183879	-170804.67424347	-182880.64192586	-139618.58689585	-139618.58689585	-193264.56861747	-549499.96594114	-734426.37957522	-613951.28837151	-13091648.57301561	-295286.30300702	-225677.62406226	 -52416.97964801	-671020.53072364	-472869.54722689	-200658.42303109	-1696533.49518320	-1696533.49518320	-834197.74684773	-1320651.16487869	 -45365.54570963	-414235.96096503	-340263.39930188	-1284199.37306144	 -95535.58701780	-1044733.31277139	-924562.05502991	-644062.86536363	-302622.33622685	-279433.05623289	-231047.16384232	-324471.13950700	-375987.49586461	-292341.75523784	-303534.39655365	-223484.26203921	-213518.36183934
      0.26693310	-170804.67424347	-182880.64192586	-139618.58689585	-139618.58689585	-193264.56861747	-549499.96594114	-734426.37957522	-613951.28837151	-108370.95013286	-295286.30300702	-225677.62406227	 -52416.97964789	-671020.53072477	-472869.54722689	-200658.42303109	-1696533.49518320	-1696533.49518320	-834197.74684758	-1320651.16487917	 -45365.54570956	-414235.96096503	-340263.39930188	-1284199.37306144	 -95535.58701780	-1044733.31277139	-924562.05502990	-644062.86536363	-302622.33622685	-279433.05622461	-231047.16384232	-324471.13950700	-375987.49586458	-292341.75523785	-303534.39655365	-223484.26203921	-213518.36183879	-170804.67424347	-182880.64192586	-139618.58689585	-139618.58689585	-193264.56861747	-549499.96594114	-734426.37957522	-613951.28837151	-13091648.57301561	-295286.30300702	-225677.62406226	 -52416.97964801	-671020.53072364	-472869.54722689	-200658.42303109	-1696533.49518320	-1696533.49518320	-834197.74684773	-1320651.16487869	 -45365.54570963	-414235.96096503	-340263.39930188	-1284199.37306144	 -95535.58701780	-1044733.31277139	-924562.05502991	-644062.86536363	-302622.33622685	-279433.05623289	-231047.16384232	-324471.13950700	-375987.49586461	-292341.75523784	-303534.39655365	-223484.26203921	-213518.36183934
      0.26879976	-170804.67424347	-182880.64192586	-139618.58689585	-139618.58689585	-193264.56861747	-549499.96594114	-734426.37957522	-613951.28837151	-108370.95013286	-295286.30300702	-225677.62406227	 -52416.97964789	-671020.53072477	-472869.54722689	-200658.42303109	-1696533.49518320	-1696533.49518320	-834197.74684758	-1320651.16487917	 -45365.54570956	-414235.96096503	-340263.39930188	-1284199.37306144	 -95535.58701780	-1044733.31277139	-924562.05502990	-644062.86536363	-302622.33622685	-279433.05622461	-231047.16384232	-324471.13950700	-375987.49586458	-292341.75523785	-303534.39655365	-223484.26203921	-213518.36183879	-170804.67424347	-182880.64192586	-139618.58689585	-139618.58689585	-193264.56861747	-549499.96594114	-734426.37957522	-613951.28837151	-13091648.57301561	-295286.30300702	-225677.62406226	 -52416.97964801	-671020.53072364	-472869.54722689	-200658.42303109	-1696533.49518320	-1696533.49518320	-834197.74684773	-1320651.16487869	 -45365.54570963	-414235.96096503	-340263.39930188	-1284199.37306144	 -95535.58701780	-1044733.31277139	-924562.05502991	-644062.86536363	-302622.33622685	-279433.05623289	-231047.16384232	-324471.13950700	-375987.49586461	-292341.75523784	-303534.39655365	-223484.26203921	-213518.36183934
      0.27066642	-170804.67424347	-182880.64192586	-139618.58689585	-139618.58689585	-193264.56861747	-549499.96594114	-734426.37957522	-613951.28837151	-108370.95013286	-295286.30300702	-225677.62406227	 -52416.97964789	-671020.53072477	-472869.54722689	-200658.42303109	-1696533.49518320	-1696533.49518320	-834197.74684758	-1320651.16487917	 -45365.54570956	-414235.96096503	-340263.39930188	-1284199.37306144	 -95535.58701780	-1044733.31277139	-924562.05502990	-644062.86536363	-302622.33622685	-279433.05622461	-231047.16384232	-324471.13950700	-375987.49586458	-292341.75523785	-303534.39655365	-223484.26203921	-213518.36183879	-170804.67424347	-182880.64192586	-139618.58689585	-139618.58689585	-193264.56861747	-549499.96594114	-734426.37957522	-613951.28837151	-13091648.57301561	-295286.30300702	-225677.62406226	 -52416.97964801	-671020.53072364	-472869.54722689	-200658.42303109	-1696533.49518320	-1696533.49518320	-834197.74684773	-1320651.16487869	 -45365.54570963	-414235.96096503	-340263.39930188	-1284199.37306144	 -95535.58701780	-1044733.31277139	-924562.05502991	-644062.86536363	-302622.33622685	-279433.05623289	-231047.16384232	-324471.13950700	-375987.49586461	-292341.75523784	-303534.39655365	-223484.26203921	-213518.36183934
      0.27253309	-170804.67424347	-182880.64192586	-139618.58689585	-139618.58689585	-193264.56861747	-549499.96594114	-734426.37957522	-613951.28837151	-108370.95013286	-295286.30300702	-225677.62406227	 -52416.97964789	-671020.53072477	-472869.54722689	-200658.42303109	-1696533.49518320	-1696533.49518320	-834197.74684758	-1320651.16487917	 -45365.54570956	-414235.96096503	-340263.39930188	-1284199.37306144	 -95535.58701780	-1044733.31277139	-924562.05502990	-644062.86536363	-302622.33622685	-279433.05622461	-231047.16384232	-324471.13950700	-375987.49586458	-292341.75523785	-303534.39655365	-223484.26203921	-213518.36183879	-170804.67424347	-182880.64192586	-139618.58689585	-139618.58689585	-193264.56861747	-549499.96594114	-734426.37957522	-613951.28837151	-13091648.57301561	-295286.30300702	-225677.62406226	 -52416.97964801	-671020.53072364	-472869.54722689	-200658.42303109	-1696533.49518320	-1696533.49518320	-834197.74684773	-1320651.16487869	 -45365.54570963	-414235.96096503	-340263.39930188	-1284199.37306144	 -95535.58701780	-1044733.31277139	-924562.05502991	-644062.86536363	-302622.33622685	-279433.05623289	-231047.16384232	-324471.13950700	-375987.49586461	-292341.75523784	-303534.39655365	-223484.26203921	-213518.36183934
      0.27439976	-170804.67424347	-182880.64192586	-139618.58689585	-139618.58689585	-193264.56861747	-549499.96594114	-734426.37957522	-613951.28837151	-108370.95013286	-295286.30300702	-225677.62406227	 -52416.97964789	-671020.53072477	-472869.54722689	-200658.42303109	-1696533.49518320	-1696533.49518320	-834197.74684758	-1320651.16487917	 -45365.54570956	-414235.96096503	-340263.39930188	-1284199.37306144	 -95535.58701780	-1044733.31277139	-924562.05502990	-644062.86536363	-302622.33622685	-279433.05622461	-231047.16384232	-324471.13950700	-375987.49586458	-292341.75523785	-303534.39655365	-223484.26203921	-213518.36183879	-170804.67424347	-182880.64192586	-139618.58689585	-139618.58689585	-193264.56861747	-549499.96594114	-734426.37957522	-613951.28837151	-13091648.57301561	-295286.30300702	-225677.62406226	 -52416.97964801	-671020.53072364	-472869.54722689	-200658.42303109	-1696533.49518320	-1696533.49518320	-834197.74684773	-1320651.16487869	 -45365.54570963	-414235.96096503	-340263.39930188	-1284199.37306144	 -95535.58701780	-1044733.31277139	-924562.05502991	-644062.86536363	-302622.33622685	-279433.05623289	-231047.16384232	-324471.13950700	-375987.49586461	-292341.75523784	-303534.39655365	-223484.26203921	-213518.36183934
      0.27626642	-170804.67424347	-182880.64192586	-139618.58689585	-139618.58689585	-193264.56861747	-549499.96594114	-734426.37957522	-613951.28837151	-108370.95013286	-295286.30300702	-225677.62406227	 -52416.97964789	-671020.53072477	-472869.54722689	-200658.42303109	-1696533.49518320	-1696533.49518320	-834197.74684758	-1320651.16487917	 -45365.54570956	-414235.96096503	-340263.39930188	-1284199.37306144	 -95535.58701780	-1044733.31277139	-924562.05502990	-644062.86536363	-302622.33622685	-279433.05622461	-231047.16384232	-324471.13950700	-375987.49586458	-292341.75523785	-303534.39655365	-223484.26203921	-213518.36183879	-170804.67424347	-182880.64192586	-139618.58689585	-139618.58689585	-193264.56861747	-549499.96594114	-734426.37957522	-613951.28837151	-13091648.57301561	-295286.30300702	-225677.62406226	 -52416.97964801	-671020.53072364	-472869.54722689	-200658.42303109	-1696533.49518320	-1696533.49518320	-834197.74684773	-1320651.16487869	 -45365.54570963	-414235.96096503	-340263.39930188	-1284199.37306144	 -95535.58701780	-1044733.31277139	-924562.05502991	-644062.86536363	-302622.33622685	-279433.05623289	-231047.16384232	-324471.13950700	-375987.49586461	-292341.75523784	-303534.39655365	-223484.26203921	-213518.36183934
      0.27813309	-170804.67424347	-182880.64192586	-139618.58689585	-139618.58689585	-193264.56861747	-549499.96594114	-734426.37957522	-613951.28837151	-108370.95013286	-295286.30300702	-225677.62406227	 -52416.97964789	-671020.53072477	-472869.54722689	-200658.42303109	-1696533.49518320	-1696533.49518320	-834197.74684758	-1320651.16487917	 -45365.54570956	-414235.96096503	-340263.39930188	-1284199.37306144	 -95535.58701780	-1044733.31277139	-924562.05502990	-644062.86536363	-302622.33622685	-279433.05622461	-231047.16384232	-324471.13950700	-375987.49586458	-292341.75523785	-303534.39655365	-223484.26203921	-213518.36183879	-170804.67424347	-182880.64192586	-139618.58689585	-139618.58689585	-193264.56861747	-549499.96594114	-734426.37957522	-613951.28837151	-13091648.57301561	-295286.30300702	-225677.62406226	 -52416.97964801	-671020.53072364	-472869.54722689	-200658.42303109	-1696533.49518320	-1696533.49518320	-834197.74684773	-1320651.16487869	 -45365.54570963	-414235.96096503	-340263.39930188	-1284199.37306144	 -95535.58701780	-1044733.31277139	-924562.05502991	-644062.86536363	-302622.33622685	-279433.05623289	-231047.16384232	-324471.13950700	-375987.49586461	-292341.75523784	-303534.39655365	-223484.26203921	-213518.36183934
      0.27999975	-170804.67424347	-182880.64192586	-139618.58689585	-139618.58689585	-193264.56861747	-549499.96594114	-734426.37957522	-613951.28837151	-108370.95013286	-295286.30300702	-225677.62406227	 -52416.97964789	-671020.53072477	-472869.54722689	-200658.42303109	-1696533.49518320	-1696533.49518320	-834197.74684758	-1320651.16487917	 -45365.54570956	-414235.96096503	-340263.39930188	-1284199.37306144	 -95535.58701780	-1044733.31277139	-924562.05502990	-644062.86536363	-302622.33622685	-279433.05622461	-231047.16384232	-324471.13950700	-375987.49586458	-292341.75523785	-303534.39655365	-223484.26203921	-213518.36183879	-170804.67424347	-182880.64192586	-139618.58689585	-139618.58689585	-193264.56861747	-549499.96594114	-734426.37957522	-613951.28837151	-13091648.57301561	-295286.30300702	-225677.62406226	 -52416.97964801	-671020.53072364	-472869.54722689	-200658.42303109	-1696533.49518320	-1696533.49518320	-834197.74684773	-1320651.16487869	 -45365.54570963	-414235.96096503	-340263.39930188	-1284199.37306144	 -95535.58701780	-1044733.31277139	-924562.05502991	-644062.86536363	-302622.33622685	-279433.05623289	-231047.16384232	-324471.13950700	-375987.49586461	-292341.75523784	-303534.39655365	-223484.26203921	-213518.36183934
      0.28186641	-170804.67424347	-182880.64192586	-139618.58689585	-139618.58689585	-193264.56861747	-549499.96594114	-734426.37957522	-613951.28837151	-108370.95013286	-295286.30300702	-225677.62406227	 -52416.97964789	-671020.53072477	-472869.54722689	-200658.42303109	-1696533.49518320	-1696533.49518320	-834197.74684758	-1320651.16487917	 -45365.54570956	-414235.96096503	-340263.39930188	-1284199.37306144	 -95535.58701780	-1044733.31277139	-924562.05502990	-644062.86536363	-302622.33622685	-279433.05622461	-231047.16384232	-324471.13950700	-375987.49586458	-292341.75523785	-303534.39655365	-223484.26203921	-213518.36183879	-170804.67424347	-182880.64192586	-139618.58689585	-139618.58689585	-193264.56861747	-549499.96594114	-734426.37957522	-613951.28837151	-13091648.57301561	-295286.30300702	-225677.62406226	 -52416.97964801	-671020.53072364	-472869.54722689	-200658.42303109	-1696533.49518320	-1696533.49518320	-834197.74684773	-1320651.16487869	 -45365.54570963	-414235.96096503	-340263.39930188	-1284199.37306144	 -95535.58701780	-1044733.31277139	-924562.05502991	-644062.86536363	-302622.33622685	-279433.05623289	-231047.16384232	-324471.13950700	-375987.49586461	-292341.75523784	-303534.39655365	-223484.26203921	-213518.36183934
      0.28373308	-170804.67424347	-182880.64192586	-139618.58689585	-139618.58689585	-193264.56861747	-549499.96594114	-734426.37957522	-613951.28837151	-108370.95013286	-295286.30300702	-225677.62406227	 -52416.97964789	-671020.53072477	-472869.54722689	-200658.42303109	-1696533.49518320	-1696533.49518320	-834197.74684758	-1320651.16487917	 -45365.54570956	-414235.96096503	-340263.39930188	-1284199.37306144	 -95535.58701780	-1044733.31277139	-924562.05502990	-644062.86536363	-302622.33622685	-279433.05622461	-231047.16384232	-324471.13950700	-375987.49586458	-292341.75523785	-303534.39655365	-223484.26203921	-213518.36183879	-170804.67424347	-182880.64192586	-139618.58689585	-139618.58689585	-193264.56861747	-549499.96594114	-734426.37957522	-613951.28837151	-13091648.57301561	-295286.30300702	-225677.62406226	 -52416.97964801	-671020.53072364	-472869.54722689	-200658.42303109	-1696533.49518320	-1696533.49518320	-834197.74684773	-1320651.16487869	 -45365.54570963	-414235.96096503	-340263.39930188	-1284199.37306144	 -95535.58701780	-1044733.31277139	-924562.05502991	-644062.86536363	-302622.33622685	-279433.05623289	-231047.16384232	-324471.13950700	-375987.49586461	-292341.75523784	-303534.39655365	-223484.26203921	-213518.36183934
      0.28559975	-170804.67424347	-182880.64192586	-139618.58689585	-139618.58689585	-193264.56861747	-549499.96594114	-734426.37957522	-613951.28837151	-108370.95013286	-295286.30300702	-225677.62406227	 -52416.97964789	-671020.53072477	-472869.54722689	-200658.42303109	-1696533.49518320	-1696533.49518320	-834197.74684758	-1320651.16487917	 -45365.54570956	-414235.96096503	-340263.39930188	-1284199.37306144	 -95535.58701780	-1044733.31277139	-924562.05502990	-644062.86536363	-302622.33622685	-279433.05622461	-231047.16384232	-324471.13950700	-375987.49586458	-292341.75523785	-303534.39655365	-223484.26203921	-213518.36183879	-170804.67424347	-182880.64192586	-139618.58689585	-139618.58689585	-193264.56861747	-549499.96594114	-734426.37957522	-613951.28837151	-13091648.57301561	-295286.30300702	-225677.62406226	 -52416.97964801	-671020.53072364	-472869.54722689	-200658.42303109	-1696533.49518320	-1696533.49518320	-834197.74684773	-1320651.16487869	 -45365.54570963	-414235.96096503	-340263.39930188	-1284199.37306144	 -95535.58701780	-1044733.31277139	-924562.05502991	-644062.86536363	-302622.33622685	-279433.05623289	-231047.16384232	-324471.13950700	-375987.49586461	-292341.75523784	-303534.39655365	-223484.26203921	-213518.36183934
      0.28746641	-170804.67424347	-182880.64192586	-139618.58689585	-139618.58689585	-193264.56861747	-549499.96594114	-734426.37957522	-613951.28837151	-108370.95013286	-295286.30300702	-225677.62406227	 -52416.97964789	-671020.53072477	-472869.54722689	-200658.42303109	-1696533.49518320	-1696533.49518320	-834197.74684758	-1320651.16487917	 -45365.54570956	-414235.96096503	-340263.39930188	-1284199.37306144	 -95535.58701780	-1044733.31277139	-924562.05502990	-644062.86536363	-302622.33622685	-279433.05622461	-231047.16384232	-324471.13950700	-375987.49586458	-292341.75523785	-303534.39655365	-223484.26203921	-213518.36183879	-170804.67424347	-182880.64192586	-139618.58689585	-139618.58689585	-193264.56861747	-549499.96594114	-734426.37957522	-613951.28837151	-13091648.57301561	-295286.30300702	-225677.62406226	 -52416.97964801	-671020.53072364	-472869.54722689	-200658.42303109	-1696533.49518320	-1696533.49518320	-834197.74684773	-1320651.16487869	 -45365.54570963	-414235.96096503	-340263.39930188	-1284199.37306144	 -95535.58701780	-1044733.31277139	-924562.05502991	-644062.86536363	-302622.33622685	-279433.05623289	-231047.16384232	-324471.13950700	-375987.49586461	-292341.75523784	-303534.39655365	-223484.26203921	-213518.36183934
      0.28933307	-170804.67424347	-182880.64192586	-139618.58689585	-139618.58689585	-193264.56861747	-549499.96594114	-734426.37957522	-613951.28837151	-108370.95013286	-295286.30300702	-225677.62406227	 -52416.97964789	-671020.53072477	-472869.54722689	-200658.42303109	-1696533.49518320	-1696533.49518320	-834197.74684758	-1320651.16487917	 -45365.54570956	-414235.96096503	-340263.39930188	-1284199.37306144	 -95535.58701780	-1044733.31277139	-924562.05502990	-644062.86536363	-302622.33622685	-279433.05622461	-231047.16384232	-324471.13950700	-375987.49586458	-292341.75523785	-303534.39655365	-223484.26203921	-213518.36183879	-170804.67424347	-182880.64192586	-139618.58689585	-139618.58689585	-193264.56861747	-549499.96594114	-734426.37957522	-613951.28837151	-13091648.57301561	-295286.30300702	-225677.62406226	 -52416.97964801	-671020.53072364	-472869.54722689	-200658.42303109	-1696533.49518320	-1696533.49518320	-834197.74684773	-1320651.16487869	 -45365.54570963	-414235.96096503	-340263.39930188	-1284199.37306144	 -95535.58701780	-1044733.31277139	-924562.05502991	-644062.86536363	-302622.33622685	-279433.05623289	-231047.16384232	-324471.13950700	-375987.49586461	-292341.75523784	-303534.39655365	-223484.26203921	-213518.36183934
      0.29119974	-170804.67424347	-182880.64192586	-139618.58689585	-139618.58689585	-193264.56861747	-549499.96594114	-734426.37957522	-613951.28837151	-108370.95013286	-295286.30300702	-225677.62406227	 -52416.97964789	-671020.53072477	-472869.54722689	-200658.42303109	-1696533.49518320	-1696533.49518320	-834197.74684758	-1320651.16487917	 -45365.54570956	-414235.96096503	-340263.39930188	-1284199.37306144	 -95535.58701780	-1044733.31277139	-924562.05502990	-644062.86536363	-302622.33622685	-279433.05622461	-231047.16384232	-324471.13950700	-375987.49586458	-292341.75523785	-303534.39655365	-223484.26203921	-213518.36183879	-170804.67424347	-182880.64192586	-139618.58689585	-139618.58689585	-193264.56861747	-549499.96594114	-734426.37957522	-613951.28837151	-13091648.57301561	-295286.30300702	-225677.62406226	 -52416.97964801	-671020.53072364	-472869.54722689	-200658.42303109	-1696533.49518320	-1696533.49518320	-834197.74684773	-1320651.16487869	 -45365.54570963	-414235.96096503	-340263.39930188	-1284199.37306144	 -95535.58701780	-1044733.31277139	-924562.05502991	-644062.86536363	-302622.33622685	-279433.05623289	-231047.16384232	-324471.13950700	-375987.49586461	-292341.75523784	-303534.39655365	-223484.26203921	-213518.36183934
      0.29306641	-170804.67424347	-182880.64192586	-139618.58689585	-139618.58689585	-193264.56861747	-549499.96594114	-734426.37957522	-613951.28837151	-108370.95013286	-295286.30300702	-225677.62406227	 -52416.97964789	-671020.53072477	-472869.54722689	-200658.42303109	-1696533.49518320	-1696533.49518320	-834197.74684758	-1320651.16487917	 -45365.54570956	-414235.96096503	-340263.39930188	-1284199.37306144	 -95535.58701780	-1044733.31277139	-924562.05502990	-644062.86536363	-302622.33622685	-279433.05622461	-231047.16384232	-324471.13950700	-375987.49586458	-292341.75523785	-303534.39655365	-223484.26203921	-213518.36183879	-170804.67424347	-182880.64192586	-139618.58689585	-139618.58689585	-193264.56861747	-549499.96594114	-734426.37957522	-613951.28837151	-13091648.57301561	-295286.30300702	-225677.62406226	 -52416.97964801	-671020.53072364	-472869.54722689	-200658.42303109	-1696533.49518320	-1696533.49518320	-834197.74684773	-1320651.16487869	 -45365.54570963	-414235.96096503	-340263.39930188	-1284199.37306144	 -95535.58701780	-1044733.31277139	-924562.05502991	-644062.86536363	-302622.33622685	-279433.05623289	-231047.16384232	-324471.13950700	-375987.49586461	-292341.75523784	-303534.39655365	-223484.26203921	-213518.36183934
      0.29493307	-170804.67424347	-182880.64192586	-139618.58689585	-139618.58689585	-193264.56861747	-549499.96594114	-734426.37957522	-613951.28837151	-108370.95013286	-295286.30300702	-225677.62406227	 -52416.97964789	-671020.53072477	-472869.54722689	-200658.42303109	-1696533.49518320	-1696533.49518320	-834197.74684758	-1320651.16487917	 -45365.54570956	-414235.96096503	-340263.39930188	-1284199.37306144	 -95535.58701780	-1044733.31277139	-924562.05502990	-644062.86536363	-302622.33622685	-279433.05622461	-231047.16384232	-324471.13950700	-375987.49586458	-292341.75523785	-303534.39655365	-223484.26203921	-213518.36183879	-170804.67424347	-182880.64192586	-139618.58689585	-139618.58689585	-193264.56861747	-549499.96594114	-734426.37957522	-613951.28837151	-13091648.57301561	-295286.30300702	-225677.62406226	 -52416.97964801	-671020.53072364	-472869.54722689	-200658.42303109	-1696533.49518320	-1696533.49518320	-834197.74684773	-1320651.16487869	 -45365.54570963	-414235.96096503	-340263.39930188	-1284199.37306144	 -95535.58701780	-1044733.31277139	-924562.05502991	-644062.86536363	-302622.33622685	-279433.05623289	-231047.16384232	-324471.13950700	-375987.49586461	-292341.75523784	-303534.39655365	-223484.26203921	-213518.36183934
      0.29679974	-170804.67424347	-182880.64192586	-139618.58689585	-139618.58689585	-193264.56861747	-549499.96594114	-734426.37957522	-613951.28837151	-108370.95013286	-295286.30300702	-225677.62406227	 -52416.97964789	-671020.53072477	-472869.54722689	-200658.42303109	-1696533.49518320	-1696533.49518320	-834197.74684758	-1320651.16487917	 -45365.54570956	-414235.96096503	-340263.39930188	-1284199.37306144	 -95535.58701780	-1044733.31277139	-924562.05502990	-644062.86536363	-302622.33622685	-279433.05622461	-231047.16384232	-324471.13950700	-375987.49586458	-292341.75523785	-303534.39655365	-223484.26203921	-213518.36183879	-170804.67424347	-182880.64192586	-139618.58689585	-139618.58689585	-193264.56861747	-549499.96594114	-734426.37957522	-613951.28837151	-13091648.57301561	-295286.30300702	-225677.62406226	 -52416.97964801	-671020.53072364	-472869.54722689	-200658.42303109	-1696533.49518320	-1696533.49518320	-834197.74684773	-1320651.16487869	 -45365.54570963	-414235.96096503	-340263.39930188	-1284199.37306144	 -95535.58701780	-1044733.31277139	-924562.05502991	-644062.86536363	-302622.33622685	-279433.05623289	-231047.16384232	-324471.13950700	-375987.49586461	-292341.75523784	-303534.39655365	-223484.26203921	-213518.36183934
      0.29866640	-170804.67424347	-182880.64192586	-139618.58689585	-139618.58689585	-193264.56861747	-549499.96594114	-734426.37957522	-613951.28837151	-108370.95013286	-295286.30300702	-225677.62406227	 -52416.97964789	-671020.53072477	-472869.54722689	-200658.42303109	-1696533.49518320	-1696533.49518320	-834197.74684758	-1320651.16487917	 -45365.54570956	-414235.96096503	-340263.39930188	-1284199.37306144	 -95535.58701780	-1044733.31277139	-924562.05502990	-644062.86536363	-302622.33622685	-279433.05622461	-231047.16384232	-324471.13950700	-375987.49586458	-292341.75523785	-303534.39655365	-223484.26203921	-213518.36183879	-170804.67424347	-182880.64192586	-139618.58689585	-139618.58689585	-193264.56861747	-549499.96594114	-734426.37957522	-613951.28837151	-13091648.57301561	-295286.30300702	-225677.62406226	 -52416.97964801	-671020.53072364	-472869.54722689	-200658.42303109	-1696533.49518320	-1696533.49518320	-834197.74684773	-1320651.16487869	 -45365.54570963	-414235.96096503	-340263.39930188	-1284199.37306144	 -95535.58701780	-1044733.31277139	-924562.05502991	-644062.86536363	-302622.33622685	-279433.05623289	-231047.16384232	-324471.13950700	-375987.49586461	-292341.75523784	-303534.39655365	-223484.26203921	-213518.36183934
      0.30053306	-170804.67424347	-182880.64192586	-139618.58689585	-139618.58689585	-193264.56861747	-549499.96594114	-734426.37957522	-613951.28837151	-108370.95013286	-295286.30300702	-225677.62406227	 -52416.97964789	-671020.53072477	-472869.54722689	-200658.42303109	-1696533.49518320	-1696533.49518320	-834197.74684758	-1320651.16487917	 -45365.54570956	-414235.96096503	-340263.39930188	-1284199.37306144	 -95535.58701780	-1044733.31277139	-924562.05502990	-644062.86536363	-302622.33622685	-279433.05622461	-231047.16384232	-324471.13950700	-375987.49586458	-292341.75523785	-303534.39655365	-223484.26203921	-213518.36183879	-170804.67424347	-182880.64192586	-139618.58689585	-139618.58689585	-193264.56861747	-549499.96594114	-734426.37957522	-613951.28837151	-13091648.57301561	-295286.30300702	-225677.62406226	 -52416.97964801	-671020.53072364	-472869.54722689	-200658.42303109	-1696533.49518320	-1696533.49518320	-834197.74684773	-1320651.16487869	 -45365.54570963	-414235.96096503	-340263.39930188	-1284199.37306144	 -95535.58701780	-1044733.31277139	-924562.05502991	-644062.86536363	-302622.33622685	-279433.05623289	-231047.16384232	-324471.13950700	-375987.49586461	-292341.75523784	-303534.39655365	-223484.26203921	-213518.36183934
      0.30239973	-170804.67424347	-182880.64192586	-139618.58689585	-139618.58689585	-193264.56861747	-549499.96594114	-734426.37957522	-613951.28837151	-108370.95013286	-295286.30300702	-225677.62406227	 -52416.97964789	-671020.53072477	-472869.54722689	-200658.42303109	-1696533.49518320	-1696533.49518320	-834197.74684758	-1320651.16487917	 -45365.54570956	-414235.96096503	-340263.39930188	-1284199.37306144	 -95535.58701780	-1044733.31277139	-924562.05502990	-644062.86536363	-302622.33622685	-279433.05622461	-231047.16384232	-324471.13950700	-375987.49586458	-292341.75523785	-303534.39655365	-223484.26203921	-213518.36183879	-170804.67424347	-182880.64192586	-139618.58689585	-139618.58689585	-193264.56861747	-549499.96594114	-734426.37957522	-613951.28837151	-13091648.57301561	-295286.30300702	-225677.62406226	 -52416.97964801	-671020.53072364	-472869.54722689	-200658.42303109	-1696533.49518320	-1696533.49518320	-834197.74684773	-1320651.16487869	 -45365.54570963	-414235.96096503	-340263.39930188	-1284199.37306144	 -95535.58701780	-1044733.31277139	-924562.05502991	-644062.86536363	-302622.33622685	-279433.05623289	-231047.16384232	-324471.13950700	-375987.49586461	-292341.75523784	-303534.39655365	-223484.26203921	-213518.36183934
      0.30426640	-170804.67424347	-182880.64192586	-139618.58689585	-139618.58689585	-193264.56861747	-549499.96594114	-734426.37957522	-613951.28837151	-108370.95013286	-295286.30300702	-225677.62406227	 -52416.97964789	-671020.53072477	-472869.54722689	-200658.42303109	-1696533.49518320	-1696533.49518320	-834197.74684758	-1320651.16487917	 -45365.54570956	-414235.96096503	-340263.39930188	-1284199.37306144	 -95535.58701780	-1044733.31277139	-924562.05502990	-644062.86536363	-302622.33622685	-279433.05622461	-231047.16384232	-324471.13950700	-375987.49586458	-292341.75523785	-303534.39655365	-223484.26203921	-213518.36183879	-170804.67424347	-182880.64192586	-139618.58689585	-139618.58689585	-193264.56861747	-549499.96594114	-734426.37957522	-613951.28837151	-13091648.57301561	-295286.30300702	-225677.62406226	 -52416.97964801	-671020.53072364	-472869.54722689	-200658.42303109	-1696533.49518320	-1696533.49518320	-834197.74684773	-1320651.16487869	 -45365.54570963	-414235.96096503	-340263.39930188	-1284199.37306144	 -95535.58701780	-1044733.31277139	-924562.05502991	-644062.86536363	-302622.33622685	-279433.05623289	-231047.16384232	-324471.13950700	-375987.49586461	-292341.75523784	-303534.39655365	-223484.26203921	-213518.36183934
      0.30613306	-170804.67424347	-182880.64192586	-139618.58689585	-139618.58689585	-193264.56861747	-549499.96594114	-734426.37957522	-613951.28837151	-108370.95013286	-295286.30300702	-225677.62406227	 -52416.97964789	-671020.53072477	-472869.54722689	-200658.42303109	-1696533.49518320	-1696533.49518320	-834197.74684758	-1320651.16487917	 -45365.54570956	-414235.96096503	-340263.39930188	-1284199.37306144	 -95535.58701780	-1044733.31277139	-924562.05502990	-644062.86536363	-302622.33622685	-279433.05622461	-231047.16384232	-324471.13950700	-375987.49586458	-292341.75523785	-303534.39655365	-223484.26203921	-213518.36183879	-170804.67424347	-182880.64192586	-139618.58689585	-139618.58689585	-193264.56861747	-549499.96594114	-734426.37957522	-613951.28837151	-13091648.57301561	-295286.30300702	-225677.62406226	 -52416.97964801	-671020.53072364	-472869.54722689	-200658.42303109	-1696533.49518320	-1696533.49518320	-834197.74684773	-1320651.16487869	 -45365.54570963	-414235.96096503	-340263.39930188	-1284199.37306144	 -95535.58701780	-1044733.31277139	-924562.05502991	-644062.86536363	-302622.33622685	-279433.05623289	-231047.16384232	-324471.13950700	-375987.49586461	-292341.75523784	-303534.39655365	-223484.26203921	-213518.36183934
      0.30799973	-170804.67424347	-182880.64192586	-139618.58689585	-139618.58689585	-193264.56861747	-549499.96594114	-734426.37957522	-613951.28837151	-108370.95013286	-295286.30300702	-225677.62406227	 -52416.97964789	-671020.53072477	-472869.54722689	-200658.42303109	-1696533.49518320	-1696533.49518320	-834197.74684758	-1320651.16487917	 -45365.54570956	-414235.96096503	-340263.39930188	-1284199.37306144	 -95535.58701780	-1044733.31277139	-924562.05502990	-644062.86536363	-302622.33622685	-279433.05622461	-231047.16384232	-324471.13950700	-375987.49586458	-292341.75523785	-303534.39655365	-223484.26203921	-213518.36183879	-170804.67424347	-182880.64192586	-139618.58689585	-139618.58689585	-193264.56861747	-549499.96594114	-734426.37957522	-613951.28837151	-13091648.57301561	-295286.30300702	-225677.62406226	 -52416.97964801	-671020.53072364	-472869.54722689	-200658.42303109	-1696533.49518320	-1696533.49518320	-834197.74684773	-1320651.16487869	 -45365.54570963	-414235.96096503	-340263.39930188	-1284199.37306144	 -95535.58701780	-1044733.31277139	-924562.05502991	-644062.86536363	-302622.33622685	-279433.05623289	-231047.16384232	-324471.13950700	-375987.49586461	-292341.75523784	-303534.39655365	-223484.26203921	-213518.36183934
      0.30986639	-170804.67424347	-182880.64192586	-139618.58689585	-139618.58689585	-193264.56861747	-549499.96594114	-734426.37957522	-613951.28837151	-108370.95013286	-295286.30300702	-225677.62406227	 -52416.97964789	-671020.53072477	-472869.54722689	-200658.42303109	-1696533.49518320	-1696533.49518320	-834197.74684758	-1320651.16487917	 -45365.54570956	-414235.96096503	-340263.39930188	-1284199.37306144	 -95535.58701780	-1044733.31277139	-924562.05502990	-644062.86536363	-302622.33622685	-279433.05622461	-231047.16384232	-324471.13950700	-375987.49586458	-292341.75523785	-303534.39655365	-223484.26203921	-213518.36183879	-170804.67424347	-182880.64192586	-139618.58689585	-139618.58689585	-193264.56861747	-549499.96594114	-734426.37957522	-613951.28837151	-13091648.57301561	-295286.30300702	-225677.62406226	 -52416.97964801	-671020.53072364	-472869.54722689	-200658.42303109	-1696533.49518320	-1696533.49518320	-834197.74684773	-1320651.16487869	 -45365.54570963	-414235.96096503	-340263.39930188	-1284199.37306144	 -95535.58701780	-1044733.31277139	-924562.05502991	-644062.86536363	-302622.33622685	-279433.05623289	-231047.16384232	-324471.13950700	-375987.49586461	-292341.75523784	-303534.39655365	-223484.26203921	-213518.36183934
      0.31173306	-170804.67424347	-182880.64192586	-139618.58689585	-139618.58689585	-193264.56861747	-549499.96594114	-734426.37957522	-613951.28837151	-108370.95013286	-295286.30300702	-225677.62406227	 -52416.97964789	-671020.53072477	-472869.54722689	-200658.42303109	-1696533.49518320	-1696533.49518320	-834197.74684758	-1320651.16487917	 -45365.54570956	-414235.96096503	-340263.39930188	-1284199.37306144	 -95535.58701780	-1044733.31277139	-924562.05502990	-644062.86536363	-302622.33622685	-279433.05622461	-231047.16384232	-324471.13950700	-375987.49586458	-292341.75523785	-303534.39655365	-223484.26203921	-213518.36183879	-170804.67424347	-182880.64192586	-139618.58689585	-139618.58689585	-193264.56861747	-549499.96594114	-734426.37957522	-613951.28837151	-13091648.57301561	-295286.30300702	-225677.62406226	 -52416.97964801	-671020.53072364	-472869.54722689	-200658.42303109	-1696533.49518320	-1696533.49518320	-834197.74684773	-1320651.16487869	 -45365.54570963	-414235.96096503	-340263.39930188	-1284199.37306144	 -95535.58701780	-1044733.31277139	-924562.05502991	-644062.86536363	-302622.33622685	-279433.05623289	-231047.16384232	-324471.13950700	-375987.49586461	-292341.75523784	-303534.39655365	-223484.26203921	-213518.36183934
      0.31359972	-170804.67424347	-182880.64192586	-139618.58689585	-139618.58689585	-193264.56861747	-549499.96594114	-734426.37957522	-613951.28837151	-108370.95013286	-295286.30300702	-225677.62406227	 -52416.97964789	-671020.53072477	-472869.54722689	-200658.42303109	-1696533.49518320	-1696533.49518320	-834197.74684758	-1320651.16487917	 -45365.54570956	-414235.96096503	-340263.39930188	-1284199.37306144	 -95535.58701780	-1044733.31277139	-924562.05502990	-644062.86536363	-302622.33622685	-279433.05622461	-231047.16384232	-324471.13950700	-375987.49586458	-292341.75523785	-303534.39655365	-223484.26203921	-213518.36183879	-170804.67424347	-182880.64192586	-139618.58689585	-139618.58689585	-193264.56861747	-549499.96594114	-734426.37957522	-613951.28837151	-13091648.57301561	-295286.30300702	-225677.62406226	 -52416.97964801	-671020.53072364	-472869.54722689	-200658.42303109	-1696533.49518320	-1696533.49518320	-834197.74684773	-1320651.16487869	 -45365.54570963	-414235.96096503	-340263.39930188	-1284199.37306144	 -95535.58701780	-1044733.31277139	-924562.05502991	-644062.86536363	-302622.33622685	-279433.05623289	-231047.16384232	-324471.13950700	-375987.49586461	-292341.75523784	-303534.39655365	-223484.26203921	-213518.36183934
      0.31546639	-170804.67424347	-182880.64192586	-139618.58689585	-139618.58689585	-193264.56861747	-549499.96594114	-734426.37957522	-613951.28837151	-108370.95013286	-295286.30300702	-225677.62406227	 -52416.97964789	-671020.53072477	-472869.54722689	-200658.42303109	-1696533.49518320	-1696533.49518320	-834197.74684758	-1320651.16487917	 -45365.54570956	-414235.96096503	-340263.39930188	-1284199.37306144	 -95535.58701780	-1044733.31277139	-924562.05502990	-644062.86536363	-302622.33622685	-279433.05622461	-231047.16384232	-324471.13950700	-375987.49586458	-292341.75523785	-303534.39655365	-223484.26203921	-213518.36183879	-170804.67424347	-182880.64192586	-139618.58689585	-139618.58689585	-193264.56861747	-549499.96594114	-734426.37957522	-613951.28837151	-13091648.57301561	-295286.30300702	-225677.62406226	 -52416.97964801	-671020.53072364	-472869.54722689	-200658.42303109	-1696533.49518320	-1696533.49518320	-834197.74684773	-1320651.16487869	 -45365.54570963	-414235.96096503	-340263.39930188	-1284199.37306144	 -95535.58701780	-1044733.31277139	-924562.05502991	-644062.86536363	-302622.33622685	-279433.05623289	-231047.16384232	-324471.13950700	-375987.49586461	-292341.75523784	-303534.39655365	-223484.26203921	-213518.36183934
      0.31733305	-170804.67424347	-182880.64192586	-139618.58689585	-139618.58689585	-193264.56861747	-549499.96594114	-734426.37957522	-613951.28837151	-108370.95013286	-295286.30300702	-225677.62406227	 -52416.97964789	-671020.53072477	-472869.54722689	-200658.42303109	-1696533.49518320	-1696533.49518320	-834197.74684758	-1320651.16487917	 -45365.54570956	-414235.96096503	-340263.39930188	-1284199.37306144	 -95535.58701780	-1044733.31277139	-924562.05502990	-644062.86536363	-302622.33622685	-279433.05622461	-231047.16384232	-324471.13950700	-375987.49586458	-292341.75523785	-303534.39655365	-223484.26203921	-213518.36183879	-170804.67424347	-182880.64192586	-139618.58689585	-139618.58689585	-193264.56861747	-549499.96594114	-734426.37957522	-613951.28837151	-13091648.57301561	-295286.30300702	-225677.62406226	 -52416.97964801	-671020.53072364	-472869.54722689	-200658.42303109	-1696533.49518320	-1696533.49518320	-834197.74684773	-1320651.16487869	 -45365.54570963	-414235.96096503	-340263.39930188	-1284199.37306144	 -95535.58701780	-1044733.31277139	-924562.05502991	-644062.86536363	-302622.33622685	-279433.05623289	-231047.16384232	-324471.13950700	-375987.49586461	-292341.75523784	-303534.39655365	-223484.26203921	-213518.36183934
      0.31919972	-170804.67424347	-182880.64192586	-139618.58689585	-139618.58689585	-193264.56861747	-549499.96594114	-734426.37957522	-613951.28837151	-108370.95013286	-295286.30300702	-225677.62406227	 -52416.97964789	-671020.53072477	-472869.54722689	-200658.42303109	-1696533.49518320	-1696533.49518320	-834197.74684758	-1320651.16487917	 -45365.54570956	-414235.96096503	-340263.39930188	-1284199.37306144	 -95535.58701780	-1044733.31277139	-924562.05502990	-644062.86536363	-302622.33622685	-279433.05622461	-231047.16384232	-324471.13950700	-375987.49586458	-292341.75523785	-303534.39655365	-223484.26203921	-213518.36183879	-170804.67424347	-182880.64192586	-139618.58689585	-139618.58689585	-193264.56861747	-549499.96594114	-734426.37957522	-613951.28837151	-13091648.57301561	-295286.30300702	-225677.62406226	 -52416.97964801	-671020.53072364	-472869.54722689	-200658.42303109	-1696533.49518320	-1696533.49518320	-834197.74684773	-1320651.16487869	 -45365.54570963	-414235.96096503	-340263.39930188	-1284199.37306144	 -95535.58701780	-1044733.31277139	-924562.05502991	-644062.86536363	-302622.33622685	-279433.05623289	-231047.16384232	-324471.13950700	-375987.49586461	-292341.75523784	-303534.39655365	-223484.26203921	-213518.36183934
      0.32106638	-170804.67424347	-182880.64192586	-139618.58689585	-139618.58689585	-193264.56861747	-549499.96594114	-734426.37957522	-613951.28837151	-108370.95013286	-295286.30300702	-225677.62406227	 -52416.97964789	-671020.53072477	-472869.54722689	-200658.42303109	-1696533.49518320	-1696533.49518320	-834197.74684758	-1320651.16487917	 -45365.54570956	-414235.96096503	-340263.39930188	-1284199.37306144	 -95535.58701780	-1044733.31277139	-924562.05502990	-644062.86536363	-302622.33622685	-279433.05622461	-231047.16384232	-324471.13950700	-375987.49586458	-292341.75523785	-303534.39655365	-223484.26203921	-213518.36183879	-170804.67424347	-182880.64192586	-139618.58689585	-139618.58689585	-193264.56861747	-549499.96594114	-734426.37957522	-613951.28837151	-13091648.57301561	-295286.30300702	-225677.62406226	 -52416.97964801	-671020.53072364	-472869.54722689	-200658.42303109	-1696533.49518320	-1696533.49518320	-834197.74684773	-1320651.16487869	 -45365.54570963	-414235.96096503	-340263.39930188	-1284199.37306144	 -95535.58701780	-1044733.31277139	-924562.05502991	-644062.86536363	-302622.33622685	-279433.05623289	-231047.16384232	-324471.13950700	-375987.49586461	-292341.75523784	-303534.39655365	-223484.26203921	-213518.36183934
      0.32293305	-170804.67424347	-182880.64192586	-139618.58689585	-139618.58689585	-193264.56861747	-549499.96594114	-734426.37957522	-613951.28837151	-108370.95013286	-295286.30300702	-225677.62406227	 -52416.97964789	-671020.53072477	-472869.54722689	-200658.42303109	-1696533.49518320	-1696533.49518320	-834197.74684758	-1320651.16487917	 -45365.54570956	-414235.96096503	-340263.39930188	-1284199.37306144	 -95535.58701780	-1044733.31277139	-924562.05502990	-644062.86536363	-302622.33622685	-279433.05622461	-231047.16384232	-324471.13950700	-375987.49586458	-292341.75523785	-303534.39655365	-223484.26203921	-213518.36183879	-170804.67424347	-182880.64192586	-139618.58689585	-139618.58689585	-193264.56861747	-549499.96594114	-734426.37957522	-613951.28837151	-13091648.57301561	-295286.30300702	-225677.62406226	 -52416.97964801	-671020.53072364	-472869.54722689	-200658.42303109	-1696533.49518320	-1696533.49518320	-834197.74684773	-1320651.16487869	 -45365.54570963	-414235.96096503	-340263.39930188	-1284199.37306144	 -95535.58701780	-1044733.31277139	-924562.05502991	-644062.86536363	-302622.33622685	-279433.05623289	-231047.16384232	-324471.13950700	-375987.49586461	-292341.75523784	-303534.39655365	-223484.26203921	-213518.36183934
      0.32479971	-170804.67424347	-182880.64192586	-139618.58689585	-139618.58689585	-193264.56861747	-549499.96594114	-734426.37957522	-613951.28837151	-108370.95013286	-295286.30300702	-225677.62406227	 -52416.97964789	-671020.53072477	-472869.54722689	-200658.42303109	-1696533.49518320	-1696533.49518320	-834197.74684758	-1320651.16487917	 -45365.54570956	-414235.96096503	-340263.39930188	-1284199.37306144	 -95535.58701780	-1044733.31277139	-924562.05502990	-644062.86536363	-302622.33622685	-279433.05622461	-231047.16384232	-324471.13950700	-375987.49586458	-292341.75523785	-303534.39655365	-223484.26203921	-213518.36183879	-170804.67424347	-182880.64192586	-139618.58689585	-139618.58689585	-193264.56861747	-549499.96594114	-734426.37957522	-613951.28837151	-13091648.57301561	-295286.30300702	-225677.62406226	 -52416.97964801	-671020.53072364	-472869.54722689	-200658.42303109	-1696533.49518320	-1696533.49518320	-834197.74684773	-1320651.16487869	 -45365.54570963	-414235.96096503	-340263.39930188	-1284199.37306144	 -95535.58701780	-1044733.31277139	-924562.05502991	-644062.86536363	-302622.33622685	-279433.05623289	-231047.16384232	-324471.13950700	-375987.49586461	-292341.75523784	-303534.39655365	-223484.26203921	-213518.36183934
      0.32666638	-170804.67424347	-182880.64192586	-139618.58689585	-139618.58689585	-193264.56861747	-549499.96594114	-734426.37957522	-613951.28837151	-108370.95013286	-295286.30300702	-225677.62406227	 -52416.97964789	-671020.53072477	-472869.54722689	-200658.42303109	-1696533.49518320	-1696533.49518320	-834197.74684758	-1320651.16487917	 -45365.54570956	-414235.96096503	-340263.39930188	-1284199.37306144	 -95535.58701780	-1044733.31277139	-924562.05502990	-644062.86536363	-302622.33622685	-279433.05622461	-231047.16384232	-324471.13950700	-375987.49586458	-292341.75523785	-303534.39655365	-223484.26203921	-213518.36183879	-170804.67424347	-182880.64192586	-139618.58689585	-139618.58689585	-193264.56861747	-549499.96594114	-734426.37957522	-613951.28837151	-13091648.57301561	-295286.30300702	-225677.62406226	 -52416.97964801	-671020.53072364	-472869.54722689	-200658.42303109	-1696533.49518320	-1696533.49518320	-834197.74684773	-1320651.16487869	 -45365.54570963	-414235.96096503	-340263.39930188	-1284199.37306144	 -95535.58701780	-1044733.31277139	-924562.05502991	-644062.86536363	-302622.33622685	-279433.05623289	-231047.16384232	-324471.13950700	-375987.49586461	-292341.75523784	-303534.39655365	-223484.26203921	-213518.36183934
      0.32853304	-170804.67424347	-182880.64192586	-139618.58689585	-139618.58689585	-193264.56861747	-549499.96594114	-734426.37957522	-613951.28837151	-108370.95013286	-295286.30300702	-225677.62406227	 -52416.97964789	-671020.53072477	-472869.54722689	-200658.42303109	-1696533.49518320	-1696533.49518320	-834197.74684758	-1320651.16487917	 -45365.54570956	-414235.96096503	-340263.39930188	-1284199.37306144	 -95535.58701780	-1044733.31277139	-924562.05502990	-644062.86536363	-302622.33622685	-279433.05622461	-231047.16384232	-324471.13950700	-375987.49586458	-292341.75523785	-303534.39655365	-223484.26203921	-213518.36183879	-170804.67424347	-182880.64192586	-139618.58689585	-139618.58689585	-193264.56861747	-549499.96594114	-734426.37957522	-613951.28837151	-13091648.57301561	-295286.30300702	-225677.62406226	 -52416.97964801	-671020.53072364	-472869.54722689	-200658.42303109	-1696533.49518320	-1696533.49518320	-834197.74684773	-1320651.16487869	 -45365.54570963	-414235.96096503	-340263.39930188	-1284199.37306144	 -95535.58701780	-1044733.31277139	-924562.05502991	-644062.86536363	-302622.33622685	-279433.05623289	-231047.16384232	-324471.13950700	-375987.49586461	-292341.75523784	-303534.39655365	-223484.26203921	-213518.36183934
      0.33039971	-170804.67424347	-182880.64192586	-139618.58689585	-139618.58689585	-193264.56861747	-549499.96594114	-734426.37957522	-613951.28837151	-108370.95013286	-295286.30300702	-225677.62406227	 -52416.97964789	-671020.53072477	-472869.54722689	-200658.42303109	-1696533.49518320	-1696533.49518320	-834197.74684758	-1320651.16487917	 -45365.54570956	-414235.96096503	-340263.39930188	-1284199.37306144	 -95535.58701780	-1044733.31277139	-924562.05502990	-644062.86536363	-302622.33622685	-279433.05622461	-231047.16384232	-324471.13950700	-375987.49586458	-292341.75523785	-303534.39655365	-223484.26203921	-213518.36183879	-170804.67424347	-182880.64192586	-139618.58689585	-139618.58689585	-193264.56861747	-549499.96594114	-734426.37957522	-613951.28837151	-13091648.57301561	-295286.30300702	-225677.62406226	 -52416.97964801	-671020.53072364	-472869.54722689	-200658.42303109	-1696533.49518320	-1696533.49518320	-834197.74684773	-1320651.16487869	 -45365.54570963	-414235.96096503	-340263.39930188	-1284199.37306144	 -95535.58701780	-1044733.31277139	-924562.05502991	-644062.86536363	-302622.33622685	-279433.05623289	-231047.16384232	-324471.13950700	-375987.49586461	-292341.75523784	-303534.39655365	-223484.26203921	-213518.36183934
      0.33226637	-170804.67424347	-182880.64192586	-139618.58689585	-139618.58689585	-193264.56861747	-549499.96594114	-734426.37957522	-613951.28837151	-108370.95013286	-295286.30300702	-225677.62406227	 -52416.97964789	-671020.53072477	-472869.54722689	-200658.42303109	-1696533.49518320	-1696533.49518320	-834197.74684758	-1320651.16487917	 -45365.54570956	-414235.96096503	-340263.39930188	-1284199.37306144	 -95535.58701780	-1044733.31277139	-924562.05502990	-644062.86536363	-302622.33622685	-279433.05622461	-231047.16384232	-324471.13950700	-375987.49586458	-292341.75523785	-303534.39655365	-223484.26203921	-213518.36183879	-170804.67424347	-182880.64192586	-139618.58689585	-139618.58689585	-193264.56861747	-549499.96594114	-734426.37957522	-613951.28837151	-13091648.57301561	-295286.30300702	-225677.62406226	 -52416.97964801	-671020.53072364	-472869.54722689	-200658.42303109	-1696533.49518320	-1696533.49518320	-834197.74684773	-1320651.16487869	 -45365.54570963	-414235.96096503	-340263.39930188	-1284199.37306144	 -95535.58701780	-1044733.31277139	-924562.05502991	-644062.86536363	-302622.33622685	-279433.05623289	-231047.16384232	-324471.13950700	-375987.49586461	-292341.75523784	-303534.39655365	-223484.26203921	-213518.36183934
      0.33413304	-170804.67424347	-182880.64192586	-139618.58689585	-139618.58689585	-193264.56861747	-549499.96594114	-734426.37957522	-613951.28837151	-108370.95013286	-295286.30300702	-225677.62406227	 -52416.97964789	-671020.53072477	-472869.54722689	-200658.42303109	-1696533.49518320	-1696533.49518320	-834197.74684758	-1320651.16487917	 -45365.54570956	-414235.96096503	-340263.39930188	-1284199.37306144	 -95535.58701780	-1044733.31277139	-924562.05502990	-644062.86536363	-302622.33622685	-279433.05622461	-231047.16384232	-324471.13950700	-375987.49586458	-292341.75523785	-303534.39655365	-223484.26203921	-213518.36183879	-170804.67424347	-182880.64192586	-139618.58689585	-139618.58689585	-193264.56861747	-549499.96594114	-734426.37957522	-613951.28837151	-13091648.57301561	-295286.30300702	-225677.62406226	 -52416.97964801	-671020.53072364	-472869.54722689	-200658.42303109	-1696533.49518320	-1696533.49518320	-834197.74684773	-1320651.16487869	 -45365.54570963	-414235.96096503	-340263.39930188	-1284199.37306144	 -95535.58701780	-1044733.31277139	-924562.05502991	-644062.86536363	-302622.33622685	-279433.05623289	-231047.16384232	-324471.13950700	-375987.49586461	-292341.75523784	-303534.39655365	-223484.26203921	-213518.36183934
      0.33599970	-170804.67424347	-182880.64192586	-139618.58689585	-139618.58689585	-193264.56861747	-549499.96594114	-734426.37957522	-613951.28837151	-108370.95013286	-295286.30300702	-225677.62406227	 -52416.97964789	-671020.53072477	-472869.54722689	-200658.42303109	-1696533.49518320	-1696533.49518320	-834197.74684758	-1320651.16487917	 -45365.54570956	-414235.96096503	-340263.39930188	-1284199.37306144	 -95535.58701780	-1044733.31277139	-924562.05502990	-644062.86536363	-302622.33622685	-279433.05622461	-231047.16384232	-324471.13950700	-375987.49586458	-292341.75523785	-303534.39655365	-223484.26203921	-213518.36183879	-170804.67424347	-182880.64192586	-139618.58689585	-139618.58689585	-193264.56861747	-549499.96594114	-734426.37957522	-613951.28837151	-13091648.57301561	-295286.30300702	-225677.62406226	 -52416.97964801	-671020.53072364	-472869.54722689	-200658.42303109	-1696533.49518320	-1696533.49518320	-834197.74684773	-1320651.16487869	 -45365.54570963	-414235.96096503	-340263.39930188	-1284199.37306144	 -95535.58701780	-1044733.31277139	-924562.05502991	-644062.86536363	-302622.33622685	-279433.05623289	-231047.16384232	-324471.13950700	-375987.49586461	-292341.75523784	-303534.39655365	-223484.26203921	-213518.36183934
      0.33786637	-170804.67424347	-182880.64192586	-139618.58689585	-139618.58689585	-193264.56861747	-549499.96594114	-734426.37957522	-613951.28837151	-108370.95013286	-295286.30300702	-225677.62406227	 -52416.97964789	-671020.53072477	-472869.54722689	-200658.42303109	-1696533.49518320	-1696533.49518320	-834197.74684758	-1320651.16487917	 -45365.54570956	-414235.96096503	-340263.39930188	-1284199.37306144	 -95535.58701780	-1044733.31277139	-924562.05502990	-644062.86536363	-302622.33622685	-279433.05622461	-231047.16384232	-324471.13950700	-375987.49586458	-292341.75523785	-303534.39655365	-223484.26203921	-213518.36183879	-170804.67424347	-182880.64192586	-139618.58689585	-139618.58689585	-193264.56861747	-549499.96594114	-734426.37957522	-613951.28837151	-13091648.57301561	-295286.30300702	-225677.62406226	 -52416.97964801	-671020.53072364	-472869.54722689	-200658.42303109	-1696533.49518320	-1696533.49518320	-834197.74684773	-1320651.16487869	 -45365.54570963	-414235.96096503	-340263.39930188	-1284199.37306144	 -95535.58701780	-1044733.31277139	-924562.05502991	-644062.86536363	-302622.33622685	-279433.05623289	-231047.16384232	-324471.13950700	-375987.49586461	-292341.75523784	-303534.39655365	-223484.26203921	-213518.36183934
      0.33973303	-170804.67424347	-182880.64192586	-139618.58689585	-139618.58689585	-193264.56861747	-549499.96594114	-734426.37957522	-613951.28837151	-108370.95013286	-295286.30300702	-225677.62406227	 -52416.97964789	-671020.53072477	-472869.54722689	-200658.42303109	-1696533.49518320	-1696533.49518320	-834197.74684758	-1320651.16487917	 -45365.54570956	-414235.96096503	-340263.39930188	-1284199.37306144	 -95535.58701780	-1044733.31277139	-924562.05502990	-644062.86536363	-302622.33622685	-279433.05622461	-231047.16384232	-324471.13950700	-375987.49586458	-292341.75523785	-303534.39655365	-223484.26203921	-213518.36183879	-170804.67424347	-182880.64192586	-139618.58689585	-139618.58689585	-193264.56861747	-549499.96594114	-734426.37957522	-613951.28837151	-13091648.57301561	-295286.30300702	-225677.62406226	 -52416.97964801	-671020.53072364	-472869.54722689	-200658.42303109	-1696533.49518320	-1696533.49518320	-834197.74684773	-1320651.16487869	 -45365.54570963	-414235.96096503	-340263.39930188	-1284199.37306144	 -95535.58701780	-1044733.31277139	-924562.05502991	-644062.86536363	-302622.33622685	-279433.05623289	-231047.16384232	-324471.13950700	-375987.49586461	-292341.75523784	-303534.39655365	-223484.26203921	-213518.36183934
      0.34159970	-170804.67424347	-182880.64192586	-139618.58689585	-139618.58689585	-193264.56861747	-549499.96594114	-734426.37957522	-613951.28837151	-108370.95013286	-295286.30300702	-225677.62406227	 -52416.97964789	-671020.53072477	-472869.54722689	-200658.42303109	-1696533.49518320	-1696533.49518320	-834197.74684758	-1320651.16487917	 -45365.54570956	-414235.96096503	-340263.39930188	-1284199.37306144	 -95535.58701780	-1044733.31277139	-924562.05502990	-644062.86536363	-302622.33622685	-279433.05622461	-231047.16384232	-324471.13950700	-375987.49586458	-292341.75523785	-303534.39655365	-223484.26203921	-213518.36183879	-170804.67424347	-182880.64192586	-139618.58689585	-139618.58689585	-193264.56861747	-549499.96594114	-734426.37957522	-613951.28837151	-13091648.57301561	-295286.30300702	-225677.62406226	 -52416.97964801	-671020.53072364	-472869.54722689	-200658.42303109	-1696533.49518320	-1696533.49518320	-834197.74684773	-1320651.16487869	 -45365.54570963	-414235.96096503	-340263.39930188	-1284199.37306144	 -95535.58701780	-1044733.31277139	-924562.05502991	-644062.86536363	-302622.33622685	-279433.05623289	-231047.16384232	-324471.13950700	-375987.49586461	-292341.75523784	-303534.39655365	-223484.26203921	-213518.36183934
      0.34346636	-170804.67424347	-182880.64192586	-139618.58689585	-139618.58689585	-193264.56861747	-549499.96594114	-734426.37957522	-613951.28837151	-108370.95013286	-295286.30300702	-225677.62406227	 -52416.97964789	-671020.53072477	-472869.54722689	-200658.42303109	-1696533.49518320	-1696533.49518320	-834197.74684758	-1320651.16487917	 -45365.54570956	-414235.96096503	-340263.39930188	-1284199.37306144	 -95535.58701780	-1044733.31277139	-924562.05502990	-644062.86536363	-302622.33622685	-279433.05622461	-231047.16384232	-324471.13950700	-375987.49586458	-292341.75523785	-303534.39655365	-223484.26203921	-213518.36183879	-170804.67424347	-182880.64192586	-139618.58689585	-139618.58689585	-193264.56861747	-549499.96594114	-734426.37957522	-613951.28837151	-13091648.57301561	-295286.30300702	-225677.62406226	 -52416.97964801	-671020.53072364	-472869.54722689	-200658.42303109	-1696533.49518320	-1696533.49518320	-834197.74684773	-1320651.16487869	 -45365.54570963	-414235.96096503	-340263.39930188	-1284199.37306144	 -95535.58701780	-1044733.31277139	-924562.05502991	-644062.86536363	-302622.33622685	-279433.05623289	-231047.16384232	-324471.13950700	-375987.49586461	-292341.75523784	-303534.39655365	-223484.26203921	-213518.36183934
      0.34533303	-170804.67424347	-182880.64192586	-139618.58689585	-139618.58689585	-193264.56861747	-549499.96594114	-734426.37957522	-613951.28837151	-108370.95013286	-295286.30300702	-225677.62406227	 -52416.97964789	-671020.53072477	-472869.54722689	-200658.42303109	-1696533.49518320	-1696533.49518320	-834197.74684758	-1320651.16487917	 -45365.54570956	-414235.96096503	-340263.39930188	-1284199.37306144	 -95535.58701780	-1044733.31277139	-924562.05502990	-644062.86536363	-302622.33622685	-279433.05622461	-231047.16384232	-324471.13950700	-375987.49586458	-292341.75523785	-303534.39655365	-223484.26203921	-213518.36183879	-170804.67424347	-182880.64192586	-139618.58689585	-139618.58689585	-193264.56861747	-549499.96594114	-734426.37957522	-613951.28837151	-13091648.57301561	-295286.30300702	-225677.62406226	 -52416.97964801	-671020.53072364	-472869.54722689	-200658.42303109	-1696533.49518320	-1696533.49518320	-834197.74684773	-1320651.16487869	 -45365.54570963	-414235.96096503	-340263.39930188	-1284199.37306144	 -95535.58701780	-1044733.31277139	-924562.05502991	-644062.86536363	-302622.33622685	-279433.05623289	-231047.16384232	-324471.13950700	-375987.49586461	-292341.75523784	-303534.39655365	-223484.26203921	-213518.36183934
      0.34719969	-170804.67424347	-182880.64192586	-139618.58689585	-139618.58689585	-193264.56861747	-549499.96594114	-734426.37957522	-613951.28837151	-108370.95013286	-295286.30300702	-225677.62406227	 -52416.97964789	-671020.53072477	-472869.54722689	-200658.42303109	-1696533.49518320	-1696533.49518320	-834197.74684758	-1320651.16487917	 -45365.54570956	-414235.96096503	-340263.39930188	-1284199.37306144	 -95535.58701780	-1044733.31277139	-924562.05502990	-644062.86536363	-302622.33622685	-279433.05622461	-231047.16384232	-324471.13950700	-375987.49586458	-292341.75523785	-303534.39655365	-223484.26203921	-213518.36183879	-170804.67424347	-182880.64192586	-139618.58689585	-139618.58689585	-193264.56861747	-549499.96594114	-734426.37957522	-613951.28837151	-13091648.57301561	-295286.30300702	-225677.62406226	 -52416.97964801	-671020.53072364	-472869.54722689	-200658.42303109	-1696533.49518320	-1696533.49518320	-834197.74684773	-1320651.16487869	 -45365.54570963	-414235.96096503	-340263.39930188	-1284199.37306144	 -95535.58701780	-1044733.31277139	-924562.05502991	-644062.86536363	-302622.33622685	-279433.05623289	-231047.16384232	-324471.13950700	-375987.49586461	-292341.75523784	-303534.39655365	-223484.26203921	-213518.36183934
      0.34906635	-170804.67424347	-182880.64192586	-139618.58689585	-139618.58689585	-193264.56861747	-549499.96594114	-734426.37957522	-613951.28837151	-108370.95013286	-295286.30300702	-225677.62406227	 -52416.97964789	-671020.53072477	-472869.54722689	-200658.42303109	-1696533.49518320	-1696533.49518320	-834197.74684758	-1320651.16487917	 -45365.54570956	-414235.96096503	-340263.39930188	-1284199.37306144	 -95535.58701780	-1044733.31277139	-924562.05502990	-644062.86536363	-302622.33622685	-279433.05622461	-231047.16384232	-324471.13950700	-375987.49586458	-292341.75523785	-303534.39655365	-223484.26203921	-213518.36183879	-170804.67424347	-182880.64192586	-139618.58689585	-139618.58689585	-193264.56861747	-549499.96594114	-734426.37957522	-613951.28837151	-13091648.57301561	-295286.30300702	-225677.62406226	 -52416.97964801	-671020.53072364	-472869.54722689	-200658.42303109	-1696533.49518320	-1696533.49518320	-834197.74684773	-1320651.16487869	 -45365.54570963	-414235.96096503	-340263.39930188	-1284199.37306144	 -95535.58701780	-1044733.31277139	-924562.05502991	-644062.86536363	-302622.33622685	-279433.05623289	-231047.16384232	-324471.13950700	-375987.49586461	-292341.75523784	-303534.39655365	-223484.26203921	-213518.36183934
      0.35093302	-170804.67424347	-182880.64192586	-139618.58689585	-139618.58689585	-193264.56861747	-549499.96594114	-734426.37957522	-613951.28837151	-108370.95013286	-295286.30300702	-225677.62406227	 -52416.97964789	-671020.53072477	-472869.54722689	-200658.42303109	-1696533.49518320	-1696533.49518320	-834197.74684758	-1320651.16487917	 -45365.54570956	-414235.96096503	-340263.39930188	-1284199.37306144	 -95535.58701780	-1044733.31277139	-924562.05502990	-644062.86536363	-302622.33622685	-279433.05622461	-231047.16384232	-324471.13950700	-375987.49586458	-292341.75523785	-303534.39655365	-223484.26203921	-213518.36183879	-170804.67424347	-182880.64192586	-139618.58689585	-139618.58689585	-193264.56861747	-549499.96594114	-734426.37957522	-613951.28837151	-13091648.57301561	-295286.30300702	-225677.62406226	 -52416.97964801	-671020.53072364	-472869.54722689	-200658.42303109	-1696533.49518320	-1696533.49518320	-834197.74684773	-1320651.16487869	 -45365.54570963	-414235.96096503	-340263.39930188	-1284199.37306144	 -95535.58701780	-1044733.31277139	-924562.05502991	-644062.86536363	-302622.33622685	-279433.05623289	-231047.16384232	-324471.13950700	-375987.49586461	-292341.75523784	-303534.39655365	-223484.26203921	-213518.36183934
      0.35279969	-170804.67424347	-182880.64192586	-139618.58689585	-139618.58689585	-193264.56861747	-549499.96594114	-734426.37957522	-613951.28837151	-108370.95013286	-295286.30300702	-225677.62406227	 -52416.97964789	-671020.53072477	-472869.54722689	-200658.42303109	-1696533.49518320	-1696533.49518320	-834197.74684758	-1320651.16487917	 -45365.54570956	-414235.96096503	-340263.39930188	-1284199.37306144	 -95535.58701780	-1044733.31277139	-924562.05502990	-644062.86536363	-302622.33622685	-279433.05622461	-231047.16384232	-324471.13950700	-375987.49586458	-292341.75523785	-303534.39655365	-223484.26203921	-213518.36183879	-170804.67424347	-182880.64192586	-139618.58689585	-139618.58689585	-193264.56861747	-549499.96594114	-734426.37957522	-613951.28837151	-13091648.57301561	-295286.30300702	-225677.62406226	 -52416.97964801	-671020.53072364	-472869.54722689	-200658.42303109	-1696533.49518320	-1696533.49518320	-834197.74684773	-1320651.16487869	 -45365.54570963	-414235.96096503	-340263.39930188	-1284199.37306144	 -95535.58701780	-1044733.31277139	-924562.05502991	-644062.86536363	-302622.33622685	-279433.05623289	-231047.16384232	-324471.13950700	-375987.49586461	-292341.75523784	-303534.39655365	-223484.26203921	-213518.36183934
      0.35466635	-170804.67424347	-182880.64192586	-139618.58689585	-139618.58689585	-193264.56861747	-549499.96594114	-734426.37957522	-613951.28837151	-108370.95013286	-295286.30300702	-225677.62406227	 -52416.97964789	-671020.53072477	-472869.54722689	-200658.42303109	-1696533.49518320	-1696533.49518320	-834197.74684758	-1320651.16487917	 -45365.54570956	-414235.96096503	-340263.39930188	-1284199.37306144	 -95535.58701780	-1044733.31277139	-924562.05502990	-644062.86536363	-302622.33622685	-279433.05622461	-231047.16384232	-324471.13950700	-375987.49586458	-292341.75523785	-303534.39655365	-223484.26203921	-213518.36183879	-170804.67424347	-182880.64192586	-139618.58689585	-139618.58689585	-193264.56861747	-549499.96594114	-734426.37957522	-613951.28837151	-13091648.57301561	-295286.30300702	-225677.62406226	 -52416.97964801	-671020.53072364	-472869.54722689	-200658.42303109	-1696533.49518320	-1696533.49518320	-834197.74684773	-1320651.16487869	 -45365.54570963	-414235.96096503	-340263.39930188	-1284199.37306144	 -95535.58701780	-1044733.31277139	-924562.05502991	-644062.86536363	-302622.33622685	-279433.05623289	-231047.16384232	-324471.13950700	-375987.49586461	-292341.75523784	-303534.39655365	-223484.26203921	-213518.36183934
      0.35653302	-170804.67424347	-182880.64192586	-139618.58689585	-139618.58689585	-193264.56861747	-549499.96594114	-734426.37957522	-613951.28837151	-108370.95013286	-295286.30300702	-225677.62406227	 -52416.97964789	-671020.53072477	-472869.54722689	-200658.42303109	-1696533.49518320	-1696533.49518320	-834197.74684758	-1320651.16487917	 -45365.54570956	-414235.96096503	-340263.39930188	-1284199.37306144	 -95535.58701780	-1044733.31277139	-924562.05502990	-644062.86536363	-302622.33622685	-279433.05622461	-231047.16384232	-324471.13950700	-375987.49586458	-292341.75523785	-303534.39655365	-223484.26203921	-213518.36183879	-170804.67424347	-182880.64192586	-139618.58689585	-139618.58689585	-193264.56861747	-549499.96594114	-734426.37957522	-613951.28837151	-13091648.57301561	-295286.30300702	-225677.62406226	 -52416.97964801	-671020.53072364	-472869.54722689	-200658.42303109	-1696533.49518320	-1696533.49518320	-834197.74684773	-1320651.16487869	 -45365.54570963	-414235.96096503	-340263.39930188	-1284199.37306144	 -95535.58701780	-1044733.31277139	-924562.05502991	-644062.86536363	-302622.33622685	-279433.05623289	-231047.16384232	-324471.13950700	-375987.49586461	-292341.75523784	-303534.39655365	-223484.26203921	-213518.36183934
      0.35839968	-170804.67424347	-182880.64192586	-139618.58689585	-139618.58689585	-193264.56861747	-549499.96594114	-734426.37957522	-613951.28837151	-108370.95013286	-295286.30300702	-225677.62406227	 -52416.97964789	-671020.53072477	-472869.54722689	-200658.42303109	-1696533.49518320	-1696533.49518320	-834197.74684758	-1320651.16487917	 -45365.54570956	-414235.96096503	-340263.39930188	-1284199.37306144	 -95535.58701780	-1044733.31277139	-924562.05502990	-644062.86536363	-302622.33622685	-279433.05622461	-231047.16384232	-324471.13950700	-375987.49586458	-292341.75523785	-303534.39655365	-223484.26203921	-213518.36183879	-170804.67424347	-182880.64192586	-139618.58689585	-139618.58689585	-193264.56861747	-549499.96594114	-734426.37957522	-613951.28837151	-13091648.57301561	-295286.30300702	-225677.62406226	 -52416.97964801	-671020.53072364	-472869.54722689	-200658.42303109	-1696533.49518320	-1696533.49518320	-834197.74684773	-1320651.16487869	 -45365.54570963	-414235.96096503	-340263.39930188	-1284199.37306144	 -95535.58701780	-1044733.31277139	-924562.05502991	-644062.86536363	-302622.33622685	-279433.05623289	-231047.16384232	-324471.13950700	-375987.49586461	-292341.75523784	-303534.39655365	-223484.26203921	-213518.36183934
      0.36026634	-170804.67424347	-182880.64192586	-139618.58689585	-139618.58689585	-193264.56861747	-549499.96594114	-734426.37957522	-613951.28837151	-108370.95013286	-295286.30300702	-225677.62406227	 -52416.97964789	-671020.53072477	-472869.54722689	-200658.42303109	-1696533.49518320	-1696533.49518320	-834197.74684758	-1320651.16487917	 -45365.54570956	-414235.96096503	-340263.39930188	-1284199.37306144	 -95535.58701780	-1044733.31277139	-924562.05502990	-644062.86536363	-302622.33622685	-279433.05622461	-231047.16384232	-324471.13950700	-375987.49586458	-292341.75523785	-303534.39655365	-223484.26203921	-213518.36183879	-170804.67424347	-182880.64192586	-139618.58689585	-139618.58689585	-193264.56861747	-549499.96594114	-734426.37957522	-613951.28837151	-13091648.57301561	-295286.30300702	-225677.62406226	 -52416.97964801	-671020.53072364	-472869.54722689	-200658.42303109	-1696533.49518320	-1696533.49518320	-834197.74684773	-1320651.16487869	 -45365.54570963	-414235.96096503	-340263.39930188	-1284199.37306144	 -95535.58701780	-1044733.31277139	-924562.05502991	-644062.86536363	-302622.33622685	-279433.05623289	-231047.16384232	-324471.13950700	-375987.49586461	-292341.75523784	-303534.39655365	-223484.26203921	-213518.36183934
      0.36213301	-170804.67424347	-182880.64192586	-139618.58689585	-139618.58689585	-193264.56861747	-549499.96594114	-734426.37957522	-613951.28837151	-108370.95013286	-295286.30300702	-225677.62406227	 -52416.97964789	-671020.53072477	-472869.54722689	-200658.42303109	-1696533.49518320	-1696533.49518320	-834197.74684758	-1320651.16487917	 -45365.54570956	-414235.96096503	-340263.39930188	-1284199.37306144	 -95535.58701780	-1044733.31277139	-924562.05502990	-644062.86536363	-302622.33622685	-279433.05622461	-231047.16384232	-324471.13950700	-375987.49586458	-292341.75523785	-303534.39655365	-223484.26203921	-213518.36183879	-170804.67424347	-182880.64192586	-139618.58689585	-139618.58689585	-193264.56861747	-549499.96594114	-734426.37957522	-613951.28837151	-13091648.57301561	-295286.30300702	-225677.62406226	 -52416.97964801	-671020.53072364	-472869.54722689	-200658.42303109	-1696533.49518320	-1696533.49518320	-834197.74684773	-1320651.16487869	 -45365.54570963	-414235.96096503	-340263.39930188	-1284199.37306144	 -95535.58701780	-1044733.31277139	-924562.05502991	-644062.86536363	-302622.33622685	-279433.05623289	-231047.16384232	-324471.13950700	-375987.49586461	-292341.75523784	-303534.39655365	-223484.26203921	-213518.36183934
      0.36399968	-170804.67424347	-182880.64192586	-139618.58689585	-139618.58689585	-193264.56861747	-549499.96594114	-734426.37957522	-613951.28837151	-108370.95013286	-295286.30300702	-225677.62406227	 -52416.97964789	-671020.53072477	-472869.54722689	-200658.42303109	-1696533.49518320	-1696533.49518320	-834197.74684758	-1320651.16487917	 -45365.54570956	-414235.96096503	-340263.39930188	-1284199.37306144	 -95535.58701780	-1044733.31277139	-924562.05502990	-644062.86536363	-302622.33622685	-279433.05622461	-231047.16384232	-324471.13950700	-375987.49586458	-292341.75523785	-303534.39655365	-223484.26203921	-213518.36183879	-170804.67424347	-182880.64192586	-139618.58689585	-139618.58689585	-193264.56861747	-549499.96594114	-734426.37957522	-613951.28837151	-13091648.57301561	-295286.30300702	-225677.62406226	 -52416.97964801	-671020.53072364	-472869.54722689	-200658.42303109	-1696533.49518320	-1696533.49518320	-834197.74684773	-1320651.16487869	 -45365.54570963	-414235.96096503	-340263.39930188	-1284199.37306144	 -95535.58701780	-1044733.31277139	-924562.05502991	-644062.86536363	-302622.33622685	-279433.05623289	-231047.16384232	-324471.13950700	-375987.49586461	-292341.75523784	-303534.39655365	-223484.26203921	-213518.36183934
      0.36586634	-170804.67424347	-182880.64192586	-139618.58689585	-139618.58689585	-193264.56861747	-549499.96594114	-734426.37957522	-613951.28837151	-108370.95013286	-295286.30300702	-225677.62406227	 -52416.97964789	-671020.53072477	-472869.54722689	-200658.42303109	-1696533.49518320	-1696533.49518320	-834197.74684758	-1320651.16487917	 -45365.54570956	-414235.96096503	-340263.39930188	-1284199.37306144	 -95535.58701780	-1044733.31277139	-924562.05502990	-644062.86536363	-302622.33622685	-279433.05622461	-231047.16384232	-324471.13950700	-375987.49586458	-292341.75523785	-303534.39655365	-223484.26203921	-213518.36183879	-170804.67424347	-182880.64192586	-139618.58689585	-139618.58689585	-193264.56861747	-549499.96594114	-734426.37957522	-613951.28837151	-13091648.57301561	-295286.30300702	-225677.62406226	 -52416.97964801	-671020.53072364	-472869.54722689	-200658.42303109	-1696533.49518320	-1696533.49518320	-834197.74684773	-1320651.16487869	 -45365.54570963	-414235.96096503	-340263.39930188	-1284199.37306144	 -95535.58701780	-1044733.31277139	-924562.05502991	-644062.86536363	-302622.33622685	-279433.05623289	-231047.16384232	-324471.13950700	-375987.49586461	-292341.75523784	-303534.39655365	-223484.26203921	-213518.36183934
      0.36773301	-170804.67424347	-182880.64192586	-139618.58689585	-139618.58689585	-193264.56861747	-549499.96594114	-734426.37957522	-613951.28837151	-108370.95013286	-295286.30300702	-225677.62406227	 -52416.97964789	-671020.53072477	-472869.54722689	-200658.42303109	-1696533.49518320	-1696533.49518320	-834197.74684758	-1320651.16487917	 -45365.54570956	-414235.96096503	-340263.39930188	-1284199.37306144	 -95535.58701780	-1044733.31277139	-924562.05502990	-644062.86536363	-302622.33622685	-279433.05622461	-231047.16384232	-324471.13950700	-375987.49586458	-292341.75523785	-303534.39655365	-223484.26203921	-213518.36183879	-170804.67424347	-182880.64192586	-139618.58689585	-139618.58689585	-193264.56861747	-549499.96594114	-734426.37957522	-613951.28837151	-13091648.57301561	-295286.30300702	-225677.62406226	 -52416.97964801	-671020.53072364	-472869.54722689	-200658.42303109	-1696533.49518320	-1696533.49518320	-834197.74684773	-1320651.16487869	 -45365.54570963	-414235.96096503	-340263.39930188	-1284199.37306144	 -95535.58701780	-1044733.31277139	-924562.05502991	-644062.86536363	-302622.33622685	-279433.05623289	-231047.16384232	-324471.13950700	-375987.49586461	-292341.75523784	-303534.39655365	-223484.26203921	-213518.36183934
      0.36959967	-170804.67424347	-182880.64192586	-139618.58689585	-139618.58689585	-193264.56861747	-549499.96594114	-734426.37957522	-613951.28837151	-108370.95013286	-295286.30300702	-225677.62406227	 -52416.97964789	-671020.53072477	-472869.54722689	-200658.42303109	-1696533.49518320	-1696533.49518320	-834197.74684758	-1320651.16487917	 -45365.54570956	-414235.96096503	-340263.39930188	-1284199.37306144	 -95535.58701780	-1044733.31277139	-924562.05502990	-644062.86536363	-302622.33622685	-279433.05622461	-231047.16384232	-324471.13950700	-375987.49586458	-292341.75523785	-303534.39655365	-223484.26203921	-213518.36183879	-170804.67424347	-182880.64192586	-139618.58689585	-139618.58689585	-193264.56861747	-549499.96594114	-734426.37957522	-613951.28837151	-13091648.57301561	-295286.30300702	-225677.62406226	 -52416.97964801	-671020.53072364	-472869.54722689	-200658.42303109	-1696533.49518320	-1696533.49518320	-834197.74684773	-1320651.16487869	 -45365.54570963	-414235.96096503	-340263.39930188	-1284199.37306144	 -95535.58701780	-1044733.31277139	-924562.05502991	-644062.86536363	-302622.33622685	-279433.05623289	-231047.16384232	-324471.13950700	-375987.49586461	-292341.75523784	-303534.39655365	-223484.26203921	-213518.36183934
      0.37146633	-170804.67424347	-182880.64192586	-139618.58689585	-139618.58689585	-193264.56861747	-549499.96594114	-734426.37957522	-613951.28837151	-108370.95013286	-295286.30300702	-225677.62406227	 -52416.97964789	-671020.53072477	-472869.54722689	-200658.42303109	-1696533.49518320	-1696533.49518320	-834197.74684758	-1320651.16487917	 -45365.54570956	-414235.96096503	-340263.39930188	-1284199.37306144	 -95535.58701780	-1044733.31277139	-924562.05502990	-644062.86536363	-302622.33622685	-279433.05622461	-231047.16384232	-324471.13950700	-375987.49586458	-292341.75523785	-303534.39655365	-223484.26203921	-213518.36183879	-170804.67424347	-182880.64192586	-139618.58689585	-139618.58689585	-193264.56861747	-549499.96594114	-734426.37957522	-613951.28837151	-13091648.57301561	-295286.30300702	-225677.62406226	 -52416.97964801	-671020.53072364	-472869.54722689	-200658.42303109	-1696533.49518320	-1696533.49518320	-834197.74684773	-1320651.16487869	 -45365.54570963	-414235.96096503	-340263.39930188	-1284199.37306144	 -95535.58701780	-1044733.31277139	-924562.05502991	-644062.86536363	-302622.33622685	-279433.05623289	-231047.16384232	-324471.13950700	-375987.49586461	-292341.75523784	-303534.39655365	-223484.26203921	-213518.36183934
      0.37333300	-170804.67424347	-182880.64192586	-139618.58689585	-139618.58689585	-193264.56861747	-549499.96594114	-734426.37957522	-613951.28837151	-108370.95013286	-295286.30300702	-225677.62406227	 -52416.97964789	-671020.53072477	-472869.54722689	-200658.42303109	-1696533.49518320	-1696533.49518320	-834197.74684758	-1320651.16487917	 -45365.54570956	-414235.96096503	-340263.39930188	-1284199.37306144	 -95535.58701780	-1044733.31277139	-924562.05502990	-644062.86536363	-302622.33622685	-279433.05622461	-231047.16384232	-324471.13950700	-375987.49586458	-292341.75523785	-303534.39655365	-223484.26203921	-213518.36183879	-170804.67424347	-182880.64192586	-139618.58689585	-139618.58689585	-193264.56861747	-549499.96594114	-734426.37957522	-613951.28837151	-13091648.57301561	-295286.30300702	-225677.62406226	 -52416.97964801	-671020.53072364	-472869.54722689	-200658.42303109	-1696533.49518320	-1696533.49518320	-834197.74684773	-1320651.16487869	 -45365.54570963	-414235.96096503	-340263.39930188	-1284199.37306144	 -95535.58701780	-1044733.31277139	-924562.05502991	-644062.86536363	-302622.33622685	-279433.05623289	-231047.16384232	-324471.13950700	-375987.49586461	-292341.75523784	-303534.39655365	-223484.26203921	-213518.36183934
