# Supplementary material for: Computational modelling of muscle fibre operating ranges in the hindlimb of a small ground bird (Eudromia elegans), with implications for modelling locomotion in extinct species
Source: PLoS Comput Biol. 2021 Apr 1;17(4):e1008843. doi: 10.1371/journal.pcbi.1008843 (PMC8016346; doi:10.1371/journal.pcbi.1008843)
Supplement: S1 Code. MATLAB code used for (a) processing raw forceplate data, (b) performing the tracking simulations, (c) performing the inverse simulation, and (d) performing the static simulations — (ZIP) [file pcbi.1008843.s007.zip › Inverse Simulation/Running/MuscleAnalysis/Tinamou_GroundedRun_Kinematics_MuscleAnalysis_FiberLength.sto]

FiberLength
version=1
nRows=201
nColumns=73
inDegrees=no

This analysis gathers basic information about muscles during a simulation (e.g., forces, tendon lenghts, moment arms, etc).
Units are S.I. units (second, meters, Newtons, ...)
Angles are in degrees.

endheader
time	L_IC	L_ILPR	L_ILPOa	L_ILPOp	L_AMB	L_FMTL	L_FMTI	L_FMTM	L_ILFB	L_FCLP	L_FCLA	L_FCM	L_IFE	L_ITCr	L_ITM	L_ITCaa	L_ITCap	L_ISF	L_OM	L_OL	L_CFP	L_PIFML	L_GL	L_GI	L_GM	L_FL	L_TCf	L_TCt	L_EDL	L_FDL	L_FHL	L_FP2	L_FPP2	L_FP3	L_FPP3	L_FP4	R_IC	R_ILPR	R_ILPOa	R_ILPOp	R_AMB	R_FMTL	R_FMTI	R_FMTM	R_ILFB	R_FCLP	R_FCLA	R_FCM	R_IFE	R_ITCr	R_ITM	R_ITCaa	R_ITCap	R_ISF	R_OM	R_OL	R_CFP	R_PIFML	R_GL	R_GI	R_GM	R_FL	R_TCf	R_TCt	R_EDL	R_FDL	R_FHL	R_FP2	R_FPP2	R_FP3	R_FPP3	R_FP4
      0.00000000	      1.00000000	      1.00000000	      1.00000000	      1.00000000	      1.00000000	      1.00000000	      1.00000000	      1.00000000	      1.00000000	      1.00000000	      1.00000000	      1.00000000	      1.00000000	      1.00000000	      1.00000000	      1.00000000	      1.00000000	      1.00000000	      1.00000000	      1.00000000	      1.00000000	      1.00000000	      1.00000000	      1.00000000	      1.00000000	      1.00000000	      1.00000000	      1.00000000	      1.00000000	      1.00000000	      1.00000000	      1.00000000	      1.00000000	      1.00000000	      1.00000000	      1.00000000	      1.00000000	      1.00000000	      1.00000000	      1.00000000	      1.00000000	      1.00000000	      1.00000000	      1.00000000	      1.00000000	      1.00000000	      1.00000000	      1.00000000	      1.00000000	      1.00000000	      1.00000000	      1.00000000	      1.00000000	      1.00000000	      1.00000000	      1.00000000	      1.00000000	      1.00000000	      1.00000000	      1.00000000	      1.00000000	      1.00000000	      1.00000000	      1.00000000	      1.00000000	      1.00000000	      1.00000000	      1.00000000	      1.00000000	      1.00000000	      1.00000000	      1.00000000
      0.00186667	      1.00000000	      1.00000000	      1.00000000	      1.00000000	      1.00000000	      1.00000000	      1.00000000	      1.00000000	      1.00000000	      1.00000000	      1.00000000	      1.00000000	      1.00000000	      1.00000000	      1.00000000	      1.00000000	      1.00000000	      1.00000000	      1.00000000	      1.00000000	      1.00000000	      1.00000000	      1.00000000	      1.00000000	      1.00000000	      1.00000000	      1.00000000	      1.00000000	      1.00000000	      1.00000000	      1.00000000	      1.00000000	      1.00000000	      1.00000000	      1.00000000	      1.00000000	      1.00000000	      1.00000000	      1.00000000	      1.00000000	      1.00000000	      1.00000000	      1.00000000	      1.00000000	      1.00000000	      1.00000000	      1.00000000	      1.00000000	      1.00000000	      1.00000000	      1.00000000	      1.00000000	      1.00000000	      1.00000000	      1.00000000	      1.00000000	      1.00000000	      1.00000000	      1.00000000	      1.00000000	      1.00000000	      1.00000000	      1.00000000	      1.00000000	      1.00000000	      1.00000000	      1.00000000	      1.00000000	      1.00000000	      1.00000000	      1.00000000	      1.00000000
      0.00373333	      1.00000000	      1.00000000	      1.00000000	      1.00000000	      1.00000000	      1.00000000	      1.00000000	      1.00000000	      1.00000000	      1.00000000	      1.00000000	      1.00000000	      1.00000000	      1.00000000	      1.00000000	      1.00000000	      1.00000000	      1.00000000	      1.00000000	      1.00000000	      1.00000000	      1.00000000	      1.00000000	      1.00000000	      1.00000000	      1.00000000	      1.00000000	      1.00000000	      1.00000000	      1.00000000	      1.00000000	      1.00000000	      1.00000000	      1.00000000	      1.00000000	      1.00000000	      1.00000000	      1.00000000	      1.00000000	      1.00000000	      1.00000000	      1.00000000	      1.00000000	      1.00000000	      1.00000000	      1.00000000	      1.00000000	      1.00000000	      1.00000000	      1.00000000	      1.00000000	      1.00000000	      1.00000000	      1.00000000	      1.00000000	      1.00000000	      1.00000000	      1.00000000	      1.00000000	      1.00000000	      1.00000000	      1.00000000	      1.00000000	      1.00000000	      1.00000000	      1.00000000	      1.00000000	      1.00000000	      1.00000000	      1.00000000	      1.00000000	      1.00000000
      0.00559999	      1.00000000	      1.00000000	      1.00000000	      1.00000000	      1.00000000	      1.00000000	      1.00000000	      1.00000000	      1.00000000	      1.00000000	      1.00000000	      1.00000000	      1.00000000	      1.00000000	      1.00000000	      1.00000000	      1.00000000	      1.00000000	      1.00000000	      1.00000000	      1.00000000	      1.00000000	      1.00000000	      1.00000000	      1.00000000	      1.00000000	      1.00000000	      1.00000000	      1.00000000	      1.00000000	      1.00000000	      1.00000000	      1.00000000	      1.00000000	      1.00000000	      1.00000000	      1.00000000	      1.00000000	      1.00000000	      1.00000000	      1.00000000	      1.00000000	      1.00000000	      1.00000000	      1.00000000	      1.00000000	      1.00000000	      1.00000000	      1.00000000	      1.00000000	      1.00000000	      1.00000000	      1.00000000	      1.00000000	      1.00000000	      1.00000000	      1.00000000	      1.00000000	      1.00000000	      1.00000000	      1.00000000	      1.00000000	      1.00000000	      1.00000000	      1.00000000	      1.00000000	      1.00000000	      1.00000000	      1.00000000	      1.00000000	      1.00000000	      1.00000000
      0.00746666	      1.00000000	      1.00000000	      1.00000000	      1.00000000	      1.00000000	      1.00000000	      1.00000000	      1.00000000	      1.00000000	      1.00000000	      1.00000000	      1.00000000	      1.00000000	      1.00000000	      1.00000000	      1.00000000	      1.00000000	      1.00000000	      1.00000000	      1.00000000	      1.00000000	      1.00000000	      1.00000000	      1.00000000	      1.00000000	      1.00000000	      1.00000000	      1.00000000	      1.00000000	      1.00000000	      1.00000000	      1.00000000	      1.00000000	      1.00000000	      1.00000000	      1.00000000	      1.00000000	      1.00000000	      1.00000000	      1.00000000	      1.00000000	      1.00000000	      1.00000000	      1.00000000	      1.00000000	      1.00000000	      1.00000000	      1.00000000	      1.00000000	      1.00000000	      1.00000000	      1.00000000	      1.00000000	      1.00000000	      1.00000000	      1.00000000	      1.00000000	      1.00000000	      1.00000000	      1.00000000	      1.00000000	      1.00000000	      1.00000000	      1.00000000	      1.00000000	      1.00000000	      1.00000000	      1.00000000	      1.00000000	      1.00000000	      1.00000000	      1.00000000
      0.00933333	      1.00000000	      1.00000000	      1.00000000	      1.00000000	      1.00000000	      1.00000000	      1.00000000	      1.00000000	      1.00000000	      1.00000000	      1.00000000	      1.00000000	      1.00000000	      1.00000000	      1.00000000	      1.00000000	      1.00000000	      1.00000000	      1.00000000	      1.00000000	      1.00000000	      1.00000000	      1.00000000	      1.00000000	      1.00000000	      1.00000000	      1.00000000	      1.00000000	      1.00000000	      1.00000000	      1.00000000	      1.00000000	      1.00000000	      1.00000000	      1.00000000	      1.00000000	      1.00000000	      1.00000000	      1.00000000	      1.00000000	      1.00000000	      1.00000000	      1.00000000	      1.00000000	      1.00000000	      1.00000000	      1.00000000	      1.00000000	      1.00000000	      1.00000000	      1.00000000	      1.00000000	      1.00000000	      1.00000000	      1.00000000	      1.00000000	      1.00000000	      1.00000000	      1.00000000	      1.00000000	      1.00000000	      1.00000000	      1.00000000	      1.00000000	      1.00000000	      1.00000000	      1.00000000	      1.00000000	      1.00000000	      1.00000000	      1.00000000	      1.00000000
      0.01119999	      1.00000000	      1.00000000	      1.00000000	      1.00000000	      1.00000000	      1.00000000	      1.00000000	      1.00000000	      1.00000000	      1.00000000	      1.00000000	      1.00000000	      1.00000000	      1.00000000	      1.00000000	      1.00000000	      1.00000000	      1.00000000	      1.00000000	      1.00000000	      1.00000000	      1.00000000	      1.00000000	      1.00000000	      1.00000000	      1.00000000	      1.00000000	      1.00000000	      1.00000000	      1.00000000	      1.00000000	      1.00000000	      1.00000000	      1.00000000	      1.00000000	      1.00000000	      1.00000000	      1.00000000	      1.00000000	      1.00000000	      1.00000000	      1.00000000	      1.00000000	      1.00000000	      1.00000000	      1.00000000	      1.00000000	      1.00000000	      1.00000000	      1.00000000	      1.00000000	      1.00000000	      1.00000000	      1.00000000	      1.00000000	      1.00000000	      1.00000000	      1.00000000	      1.00000000	      1.00000000	      1.00000000	      1.00000000	      1.00000000	      1.00000000	      1.00000000	      1.00000000	      1.00000000	      1.00000000	      1.00000000	      1.00000000	      1.00000000	      1.00000000
      0.01306665	      1.00000000	      1.00000000	      1.00000000	      1.00000000	      1.00000000	      1.00000000	      1.00000000	      1.00000000	      1.00000000	      1.00000000	      1.00000000	      1.00000000	      1.00000000	      1.00000000	      1.00000000	      1.00000000	      1.00000000	      1.00000000	      1.00000000	      1.00000000	      1.00000000	      1.00000000	      1.00000000	      1.00000000	      1.00000000	      1.00000000	      1.00000000	      1.00000000	      1.00000000	      1.00000000	      1.00000000	      1.00000000	      1.00000000	      1.00000000	      1.00000000	      1.00000000	      1.00000000	      1.00000000	      1.00000000	      1.00000000	      1.00000000	      1.00000000	      1.00000000	      1.00000000	      1.00000000	      1.00000000	      1.00000000	      1.00000000	      1.00000000	      1.00000000	      1.00000000	      1.00000000	      1.00000000	      1.00000000	      1.00000000	      1.00000000	      1.00000000	      1.00000000	      1.00000000	      1.00000000	      1.00000000	      1.00000000	      1.00000000	      1.00000000	      1.00000000	      1.00000000	      1.00000000	      1.00000000	      1.00000000	      1.00000000	      1.00000000	      1.00000000
      0.01493332	      1.00000000	      1.00000000	      1.00000000	      1.00000000	      1.00000000	      1.00000000	      1.00000000	      1.00000000	      1.00000000	      1.00000000	      1.00000000	      1.00000000	      1.00000000	      1.00000000	      1.00000000	      1.00000000	      1.00000000	      1.00000000	      1.00000000	      1.00000000	      1.00000000	      1.00000000	      1.00000000	      1.00000000	      1.00000000	      1.00000000	      1.00000000	      1.00000000	      1.00000000	      1.00000000	      1.00000000	      1.00000000	      1.00000000	      1.00000000	      1.00000000	      1.00000000	      1.00000000	      1.00000000	      1.00000000	      1.00000000	      1.00000000	      1.00000000	      1.00000000	      1.00000000	      1.00000000	      1.00000000	      1.00000000	      1.00000000	      1.00000000	      1.00000000	      1.00000000	      1.00000000	      1.00000000	      1.00000000	      1.00000000	      1.00000000	      1.00000000	      1.00000000	      1.00000000	      1.00000000	      1.00000000	      1.00000000	      1.00000000	      1.00000000	      1.00000000	      1.00000000	      1.00000000	      1.00000000	      1.00000000	      1.00000000	      1.00000000	      1.00000000
      0.01679999	      1.00000000	      1.00000000	      1.00000000	      1.00000000	      1.00000000	      1.00000000	      1.00000000	      1.00000000	      1.00000000	      1.00000000	      1.00000000	      1.00000000	      1.00000000	      1.00000000	      1.00000000	      1.00000000	      1.00000000	      1.00000000	      1.00000000	      1.00000000	      1.00000000	      1.00000000	      1.00000000	      1.00000000	      1.00000000	      1.00000000	      1.00000000	      1.00000000	      1.00000000	      1.00000000	      1.00000000	      1.00000000	      1.00000000	      1.00000000	      1.00000000	      1.00000000	      1.00000000	      1.00000000	      1.00000000	      1.00000000	      1.00000000	      1.00000000	      1.00000000	      1.00000000	      1.00000000	      1.00000000	      1.00000000	      1.00000000	      1.00000000	      1.00000000	      1.00000000	      1.00000000	      1.00000000	      1.00000000	      1.00000000	      1.00000000	      1.00000000	      1.00000000	      1.00000000	      1.00000000	      1.00000000	      1.00000000	      1.00000000	      1.00000000	      1.00000000	      1.00000000	      1.00000000	      1.00000000	      1.00000000	      1.00000000	      1.00000000	      1.00000000
      0.01866665	      1.00000000	      1.00000000	      1.00000000	      1.00000000	      1.00000000	      1.00000000	      1.00000000	      1.00000000	      1.00000000	      1.00000000	      1.00000000	      1.00000000	      1.00000000	      1.00000000	      1.00000000	      1.00000000	      1.00000000	      1.00000000	      1.00000000	      1.00000000	      1.00000000	      1.00000000	      1.00000000	      1.00000000	      1.00000000	      1.00000000	      1.00000000	      1.00000000	      1.00000000	      1.00000000	      1.00000000	      1.00000000	      1.00000000	      1.00000000	      1.00000000	      1.00000000	      1.00000000	      1.00000000	      1.00000000	      1.00000000	      1.00000000	      1.00000000	      1.00000000	      1.00000000	      1.00000000	      1.00000000	      1.00000000	      1.00000000	      1.00000000	      1.00000000	      1.00000000	      1.00000000	      1.00000000	      1.00000000	      1.00000000	      1.00000000	      1.00000000	      1.00000000	      1.00000000	      1.00000000	      1.00000000	      1.00000000	      1.00000000	      1.00000000	      1.00000000	      1.00000000	      1.00000000	      1.00000000	      1.00000000	      1.00000000	      1.00000000	      1.00000000
      0.02053331	      1.00000000	      1.00000000	      1.00000000	      1.00000000	      1.00000000	      1.00000000	      1.00000000	      1.00000000	      1.00000000	      1.00000000	      1.00000000	      1.00000000	      1.00000000	      1.00000000	      1.00000000	      1.00000000	      1.00000000	      1.00000000	      1.00000000	      1.00000000	      1.00000000	      1.00000000	      1.00000000	      1.00000000	      1.00000000	      1.00000000	      1.00000000	      1.00000000	      1.00000000	      1.00000000	      1.00000000	      1.00000000	      1.00000000	      1.00000000	      1.00000000	      1.00000000	      1.00000000	      1.00000000	      1.00000000	      1.00000000	      1.00000000	      1.00000000	      1.00000000	      1.00000000	      1.00000000	      1.00000000	      1.00000000	      1.00000000	      1.00000000	      1.00000000	      1.00000000	      1.00000000	      1.00000000	      1.00000000	      1.00000000	      1.00000000	      1.00000000	      1.00000000	      1.00000000	      1.00000000	      1.00000000	      1.00000000	      1.00000000	      1.00000000	      1.00000000	      1.00000000	      1.00000000	      1.00000000	      1.00000000	      1.00000000	      1.00000000	      1.00000000
      0.02239998	      1.00000000	      1.00000000	      1.00000000	      1.00000000	      1.00000000	      1.00000000	      1.00000000	      1.00000000	      1.00000000	      1.00000000	      1.00000000	      1.00000000	      1.00000000	      1.00000000	      1.00000000	      1.00000000	      1.00000000	      1.00000000	      1.00000000	      1.00000000	      1.00000000	      1.00000000	      1.00000000	      1.00000000	      1.00000000	      1.00000000	      1.00000000	      1.00000000	      1.00000000	      1.00000000	      1.00000000	      1.00000000	      1.00000000	      1.00000000	      1.00000000	      1.00000000	      1.00000000	      1.00000000	      1.00000000	      1.00000000	      1.00000000	      1.00000000	      1.00000000	      1.00000000	      1.00000000	      1.00000000	      1.00000000	      1.00000000	      1.00000000	      1.00000000	      1.00000000	      1.00000000	      1.00000000	      1.00000000	      1.00000000	      1.00000000	      1.00000000	      1.00000000	      1.00000000	      1.00000000	      1.00000000	      1.00000000	      1.00000000	      1.00000000	      1.00000000	      1.00000000	      1.00000000	      1.00000000	      1.00000000	      1.00000000	      1.00000000	      1.00000000
      0.02426665	      1.00000000	      1.00000000	      1.00000000	      1.00000000	      1.00000000	      1.00000000	      1.00000000	      1.00000000	      1.00000000	      1.00000000	      1.00000000	      1.00000000	      1.00000000	      1.00000000	      1.00000000	      1.00000000	      1.00000000	      1.00000000	      1.00000000	      1.00000000	      1.00000000	      1.00000000	      1.00000000	      1.00000000	      1.00000000	      1.00000000	      1.00000000	      1.00000000	      1.00000000	      1.00000000	      1.00000000	      1.00000000	      1.00000000	      1.00000000	      1.00000000	      1.00000000	      1.00000000	      1.00000000	      1.00000000	      1.00000000	      1.00000000	      1.00000000	      1.00000000	      1.00000000	      1.00000000	      1.00000000	      1.00000000	      1.00000000	      1.00000000	      1.00000000	      1.00000000	      1.00000000	      1.00000000	      1.00000000	      1.00000000	      1.00000000	      1.00000000	      1.00000000	      1.00000000	      1.00000000	      1.00000000	      1.00000000	      1.00000000	      1.00000000	      1.00000000	      1.00000000	      1.00000000	      1.00000000	      1.00000000	      1.00000000	      1.00000000	      1.00000000
      0.02613331	      1.00000000	      1.00000000	      1.00000000	      1.00000000	      1.00000000	      1.00000000	      1.00000000	      1.00000000	      1.00000000	      1.00000000	      1.00000000	      1.00000000	      1.00000000	      1.00000000	      1.00000000	      1.00000000	      1.00000000	      1.00000000	      1.00000000	      1.00000000	      1.00000000	      1.00000000	      1.00000000	      1.00000000	      1.00000000	      1.00000000	      1.00000000	      1.00000000	      1.00000000	      1.00000000	      1.00000000	      1.00000000	      1.00000000	      1.00000000	      1.00000000	      1.00000000	      1.00000000	      1.00000000	      1.00000000	      1.00000000	      1.00000000	      1.00000000	      1.00000000	      1.00000000	      1.00000000	      1.00000000	      1.00000000	      1.00000000	      1.00000000	      1.00000000	      1.00000000	      1.00000000	      1.00000000	      1.00000000	      1.00000000	      1.00000000	      1.00000000	      1.00000000	      1.00000000	      1.00000000	      1.00000000	      1.00000000	      1.00000000	      1.00000000	      1.00000000	      1.00000000	      1.00000000	      1.00000000	      1.00000000	      1.00000000	      1.00000000	      1.00000000
      0.02799998	      1.00000000	      1.00000000	      1.00000000	      1.00000000	      1.00000000	      1.00000000	      1.00000000	      1.00000000	      1.00000000	      1.00000000	      1.00000000	      1.00000000	      1.00000000	      1.00000000	      1.00000000	      1.00000000	      1.00000000	      1.00000000	      1.00000000	      1.00000000	      1.00000000	      1.00000000	      1.00000000	      1.00000000	      1.00000000	      1.00000000	      1.00000000	      1.00000000	      1.00000000	      1.00000000	      1.00000000	      1.00000000	      1.00000000	      1.00000000	      1.00000000	      1.00000000	      1.00000000	      1.00000000	      1.00000000	      1.00000000	      1.00000000	      1.00000000	      1.00000000	      1.00000000	      1.00000000	      1.00000000	      1.00000000	      1.00000000	      1.00000000	      1.00000000	      1.00000000	      1.00000000	      1.00000000	      1.00000000	      1.00000000	      1.00000000	      1.00000000	      1.00000000	      1.00000000	      1.00000000	      1.00000000	      1.00000000	      1.00000000	      1.00000000	      1.00000000	      1.00000000	      1.00000000	      1.00000000	      1.00000000	      1.00000000	      1.00000000	      1.00000000
      0.02986664	      1.00000000	      1.00000000	      1.00000000	      1.00000000	      1.00000000	      1.00000000	      1.00000000	      1.00000000	      1.00000000	      1.00000000	      1.00000000	      1.00000000	      1.00000000	      1.00000000	      1.00000000	      1.00000000	      1.00000000	      1.00000000	      1.00000000	      1.00000000	      1.00000000	      1.00000000	      1.00000000	      1.00000000	      1.00000000	      1.00000000	      1.00000000	      1.00000000	      1.00000000	      1.00000000	      1.00000000	      1.00000000	      1.00000000	      1.00000000	      1.00000000	      1.00000000	      1.00000000	      1.00000000	      1.00000000	      1.00000000	      1.00000000	      1.00000000	      1.00000000	      1.00000000	      1.00000000	      1.00000000	      1.00000000	      1.00000000	      1.00000000	      1.00000000	      1.00000000	      1.00000000	      1.00000000	      1.00000000	      1.00000000	      1.00000000	      1.00000000	      1.00000000	      1.00000000	      1.00000000	      1.00000000	      1.00000000	      1.00000000	      1.00000000	      1.00000000	      1.00000000	      1.00000000	      1.00000000	      1.00000000	      1.00000000	      1.00000000	      1.00000000
      0.03173331	      1.00000000	      1.00000000	      1.00000000	      1.00000000	      1.00000000	      1.00000000	      1.00000000	      1.00000000	      1.00000000	      1.00000000	      1.00000000	      1.00000000	      1.00000000	      1.00000000	      1.00000000	      1.00000000	      1.00000000	      1.00000000	      1.00000000	      1.00000000	      1.00000000	      1.00000000	      1.00000000	      1.00000000	      1.00000000	      1.00000000	      1.00000000	      1.00000000	      1.00000000	      1.00000000	      1.00000000	      1.00000000	      1.00000000	      1.00000000	      1.00000000	      1.00000000	      1.00000000	      1.00000000	      1.00000000	      1.00000000	      1.00000000	      1.00000000	      1.00000000	      1.00000000	      1.00000000	      1.00000000	      1.00000000	      1.00000000	      1.00000000	      1.00000000	      1.00000000	      1.00000000	      1.00000000	      1.00000000	      1.00000000	      1.00000000	      1.00000000	      1.00000000	      1.00000000	      1.00000000	      1.00000000	      1.00000000	      1.00000000	      1.00000000	      1.00000000	      1.00000000	      1.00000000	      1.00000000	      1.00000000	      1.00000000	      1.00000000	      1.00000000
      0.03359997	      1.00000000	      1.00000000	      1.00000000	      1.00000000	      1.00000000	      1.00000000	      1.00000000	      1.00000000	      1.00000000	      1.00000000	      1.00000000	      1.00000000	      1.00000000	      1.00000000	      1.00000000	      1.00000000	      1.00000000	      1.00000000	      1.00000000	      1.00000000	      1.00000000	      1.00000000	      1.00000000	      1.00000000	      1.00000000	      1.00000000	      1.00000000	      1.00000000	      1.00000000	      1.00000000	      1.00000000	      1.00000000	      1.00000000	      1.00000000	      1.00000000	      1.00000000	      1.00000000	      1.00000000	      1.00000000	      1.00000000	      1.00000000	      1.00000000	      1.00000000	      1.00000000	      1.00000000	      1.00000000	      1.00000000	      1.00000000	      1.00000000	      1.00000000	      1.00000000	      1.00000000	      1.00000000	      1.00000000	      1.00000000	      1.00000000	      1.00000000	      1.00000000	      1.00000000	      1.00000000	      1.00000000	      1.00000000	      1.00000000	      1.00000000	      1.00000000	      1.00000000	      1.00000000	      1.00000000	      1.00000000	      1.00000000	      1.00000000	      1.00000000
      0.03546664	      1.00000000	      1.00000000	      1.00000000	      1.00000000	      1.00000000	      1.00000000	      1.00000000	      1.00000000	      1.00000000	      1.00000000	      1.00000000	      1.00000000	      1.00000000	      1.00000000	      1.00000000	      1.00000000	      1.00000000	      1.00000000	      1.00000000	      1.00000000	      1.00000000	      1.00000000	      1.00000000	      1.00000000	      1.00000000	      1.00000000	      1.00000000	      1.00000000	      1.00000000	      1.00000000	      1.00000000	      1.00000000	      1.00000000	      1.00000000	      1.00000000	      1.00000000	      1.00000000	      1.00000000	      1.00000000	      1.00000000	      1.00000000	      1.00000000	      1.00000000	      1.00000000	      1.00000000	      1.00000000	      1.00000000	      1.00000000	      1.00000000	      1.00000000	      1.00000000	      1.00000000	      1.00000000	      1.00000000	      1.00000000	      1.00000000	      1.00000000	      1.00000000	      1.00000000	      1.00000000	      1.00000000	      1.00000000	      1.00000000	      1.00000000	      1.00000000	      1.00000000	      1.00000000	      1.00000000	      1.00000000	      1.00000000	      1.00000000	      1.00000000
      0.03733330	      1.00000000	      1.00000000	      1.00000000	      1.00000000	      1.00000000	      1.00000000	      1.00000000	      1.00000000	      1.00000000	      1.00000000	      1.00000000	      1.00000000	      1.00000000	      1.00000000	      1.00000000	      1.00000000	      1.00000000	      1.00000000	      1.00000000	      1.00000000	      1.00000000	      1.00000000	      1.00000000	      1.00000000	      1.00000000	      1.00000000	      1.00000000	      1.00000000	      1.00000000	      1.00000000	      1.00000000	      1.00000000	      1.00000000	      1.00000000	      1.00000000	      1.00000000	      1.00000000	      1.00000000	      1.00000000	      1.00000000	      1.00000000	      1.00000000	      1.00000000	      1.00000000	      1.00000000	      1.00000000	      1.00000000	      1.00000000	      1.00000000	      1.00000000	      1.00000000	      1.00000000	      1.00000000	      1.00000000	      1.00000000	      1.00000000	      1.00000000	      1.00000000	      1.00000000	      1.00000000	      1.00000000	      1.00000000	      1.00000000	      1.00000000	      1.00000000	      1.00000000	      1.00000000	      1.00000000	      1.00000000	      1.00000000	      1.00000000	      1.00000000
      0.03919997	      1.00000000	      1.00000000	      1.00000000	      1.00000000	      1.00000000	      1.00000000	      1.00000000	      1.00000000	      1.00000000	      1.00000000	      1.00000000	      1.00000000	      1.00000000	      1.00000000	      1.00000000	      1.00000000	      1.00000000	      1.00000000	      1.00000000	      1.00000000	      1.00000000	      1.00000000	      1.00000000	      1.00000000	      1.00000000	      1.00000000	      1.00000000	      1.00000000	      1.00000000	      1.00000000	      1.00000000	      1.00000000	      1.00000000	      1.00000000	      1.00000000	      1.00000000	      1.00000000	      1.00000000	      1.00000000	      1.00000000	      1.00000000	      1.00000000	      1.00000000	      1.00000000	      1.00000000	      1.00000000	      1.00000000	      1.00000000	      1.00000000	      1.00000000	      1.00000000	      1.00000000	      1.00000000	      1.00000000	      1.00000000	      1.00000000	      1.00000000	      1.00000000	      1.00000000	      1.00000000	      1.00000000	      1.00000000	      1.00000000	      1.00000000	      1.00000000	      1.00000000	      1.00000000	      1.00000000	      1.00000000	      1.00000000	      1.00000000	      1.00000000
      0.04106663	      1.00000000	      1.00000000	      1.00000000	      1.00000000	      1.00000000	      1.00000000	      1.00000000	      1.00000000	      1.00000000	      1.00000000	      1.00000000	      1.00000000	      1.00000000	      1.00000000	      1.00000000	      1.00000000	      1.00000000	      1.00000000	      1.00000000	      1.00000000	      1.00000000	      1.00000000	      1.00000000	      1.00000000	      1.00000000	      1.00000000	      1.00000000	      1.00000000	      1.00000000	      1.00000000	      1.00000000	      1.00000000	      1.00000000	      1.00000000	      1.00000000	      1.00000000	      1.00000000	      1.00000000	      1.00000000	      1.00000000	      1.00000000	      1.00000000	      1.00000000	      1.00000000	      1.00000000	      1.00000000	      1.00000000	      1.00000000	      1.00000000	      1.00000000	      1.00000000	      1.00000000	      1.00000000	      1.00000000	      1.00000000	      1.00000000	      1.00000000	      1.00000000	      1.00000000	      1.00000000	      1.00000000	      1.00000000	      1.00000000	      1.00000000	      1.00000000	      1.00000000	      1.00000000	      1.00000000	      1.00000000	      1.00000000	      1.00000000	      1.00000000
      0.04293330	      1.00000000	      1.00000000	      1.00000000	      1.00000000	      1.00000000	      1.00000000	      1.00000000	      1.00000000	      1.00000000	      1.00000000	      1.00000000	      1.00000000	      1.00000000	      1.00000000	      1.00000000	      1.00000000	      1.00000000	      1.00000000	      1.00000000	      1.00000000	      1.00000000	      1.00000000	      1.00000000	      1.00000000	      1.00000000	      1.00000000	      1.00000000	      1.00000000	      1.00000000	      1.00000000	      1.00000000	      1.00000000	      1.00000000	      1.00000000	      1.00000000	      1.00000000	      1.00000000	      1.00000000	      1.00000000	      1.00000000	      1.00000000	      1.00000000	      1.00000000	      1.00000000	      1.00000000	      1.00000000	      1.00000000	      1.00000000	      1.00000000	      1.00000000	      1.00000000	      1.00000000	      1.00000000	      1.00000000	      1.00000000	      1.00000000	      1.00000000	      1.00000000	      1.00000000	      1.00000000	      1.00000000	      1.00000000	      1.00000000	      1.00000000	      1.00000000	      1.00000000	      1.00000000	      1.00000000	      1.00000000	      1.00000000	      1.00000000	      1.00000000
      0.04479996	      1.00000000	      1.00000000	      1.00000000	      1.00000000	      1.00000000	      1.00000000	      1.00000000	      1.00000000	      1.00000000	      1.00000000	      1.00000000	      1.00000000	      1.00000000	      1.00000000	      1.00000000	      1.00000000	      1.00000000	      1.00000000	      1.00000000	      1.00000000	      1.00000000	      1.00000000	      1.00000000	      1.00000000	      1.00000000	      1.00000000	      1.00000000	      1.00000000	      1.00000000	      1.00000000	      1.00000000	      1.00000000	      1.00000000	      1.00000000	      1.00000000	      1.00000000	      1.00000000	      1.00000000	      1.00000000	      1.00000000	      1.00000000	      1.00000000	      1.00000000	      1.00000000	      1.00000000	      1.00000000	      1.00000000	      1.00000000	      1.00000000	      1.00000000	      1.00000000	      1.00000000	      1.00000000	      1.00000000	      1.00000000	      1.00000000	      1.00000000	      1.00000000	      1.00000000	      1.00000000	      1.00000000	      1.00000000	      1.00000000	      1.00000000	      1.00000000	      1.00000000	      1.00000000	      1.00000000	      1.00000000	      1.00000000	      1.00000000	      1.00000000
      0.04666663	      1.00000000	      1.00000000	      1.00000000	      1.00000000	      1.00000000	      1.00000000	      1.00000000	      1.00000000	      1.00000000	      1.00000000	      1.00000000	      1.00000000	      1.00000000	      1.00000000	      1.00000000	      1.00000000	      1.00000000	      1.00000000	      1.00000000	      1.00000000	      1.00000000	      1.00000000	      1.00000000	      1.00000000	      1.00000000	      1.00000000	      1.00000000	      1.00000000	      1.00000000	      1.00000000	      1.00000000	      1.00000000	      1.00000000	      1.00000000	      1.00000000	      1.00000000	      1.00000000	      1.00000000	      1.00000000	      1.00000000	      1.00000000	      1.00000000	      1.00000000	      1.00000000	      1.00000000	      1.00000000	      1.00000000	      1.00000000	      1.00000000	      1.00000000	      1.00000000	      1.00000000	      1.00000000	      1.00000000	      1.00000000	      1.00000000	      1.00000000	      1.00000000	      1.00000000	      1.00000000	      1.00000000	      1.00000000	      1.00000000	      1.00000000	      1.00000000	      1.00000000	      1.00000000	      1.00000000	      1.00000000	      1.00000000	      1.00000000	      1.00000000
      0.04853329	      1.00000000	      1.00000000	      1.00000000	      1.00000000	      1.00000000	      1.00000000	      1.00000000	      1.00000000	      1.00000000	      1.00000000	      1.00000000	      1.00000000	      1.00000000	      1.00000000	      1.00000000	      1.00000000	      1.00000000	      1.00000000	      1.00000000	      1.00000000	      1.00000000	      1.00000000	      1.00000000	      1.00000000	      1.00000000	      1.00000000	      1.00000000	      1.00000000	      1.00000000	      1.00000000	      1.00000000	      1.00000000	      1.00000000	      1.00000000	      1.00000000	      1.00000000	      1.00000000	      1.00000000	      1.00000000	      1.00000000	      1.00000000	      1.00000000	      1.00000000	      1.00000000	      1.00000000	      1.00000000	      1.00000000	      1.00000000	      1.00000000	      1.00000000	      1.00000000	      1.00000000	      1.00000000	      1.00000000	      1.00000000	      1.00000000	      1.00000000	      1.00000000	      1.00000000	      1.00000000	      1.00000000	      1.00000000	      1.00000000	      1.00000000	      1.00000000	      1.00000000	      1.00000000	      1.00000000	      1.00000000	      1.00000000	      1.00000000	      1.00000000
      0.05039996	      1.00000000	      1.00000000	      1.00000000	      1.00000000	      1.00000000	      1.00000000	      1.00000000	      1.00000000	      1.00000000	      1.00000000	      1.00000000	      1.00000000	      1.00000000	      1.00000000	      1.00000000	      1.00000000	      1.00000000	      1.00000000	      1.00000000	      1.00000000	      1.00000000	      1.00000000	      1.00000000	      1.00000000	      1.00000000	      1.00000000	      1.00000000	      1.00000000	      1.00000000	      1.00000000	      1.00000000	      1.00000000	      1.00000000	      1.00000000	      1.00000000	      1.00000000	      1.00000000	      1.00000000	      1.00000000	      1.00000000	      1.00000000	      1.00000000	      1.00000000	      1.00000000	      1.00000000	      1.00000000	      1.00000000	      1.00000000	      1.00000000	      1.00000000	      1.00000000	      1.00000000	      1.00000000	      1.00000000	      1.00000000	      1.00000000	      1.00000000	      1.00000000	      1.00000000	      1.00000000	      1.00000000	      1.00000000	      1.00000000	      1.00000000	      1.00000000	      1.00000000	      1.00000000	      1.00000000	      1.00000000	      1.00000000	      1.00000000	      1.00000000
      0.05226662	      1.00000000	      1.00000000	      1.00000000	      1.00000000	      1.00000000	      1.00000000	      1.00000000	      1.00000000	      1.00000000	      1.00000000	      1.00000000	      1.00000000	      1.00000000	      1.00000000	      1.00000000	      1.00000000	      1.00000000	      1.00000000	      1.00000000	      1.00000000	      1.00000000	      1.00000000	      1.00000000	      1.00000000	      1.00000000	      1.00000000	      1.00000000	      1.00000000	      1.00000000	      1.00000000	      1.00000000	      1.00000000	      1.00000000	      1.00000000	      1.00000000	      1.00000000	      1.00000000	      1.00000000	      1.00000000	      1.00000000	      1.00000000	      1.00000000	      1.00000000	      1.00000000	      1.00000000	      1.00000000	      1.00000000	      1.00000000	      1.00000000	      1.00000000	      1.00000000	      1.00000000	      1.00000000	      1.00000000	      1.00000000	      1.00000000	      1.00000000	      1.00000000	      1.00000000	      1.00000000	      1.00000000	      1.00000000	      1.00000000	      1.00000000	      1.00000000	      1.00000000	      1.00000000	      1.00000000	      1.00000000	      1.00000000	      1.00000000	      1.00000000
      0.05413329	      1.00000000	      1.00000000	      1.00000000	      1.00000000	      1.00000000	      1.00000000	      1.00000000	      1.00000000	      1.00000000	      1.00000000	      1.00000000	      1.00000000	      1.00000000	      1.00000000	      1.00000000	      1.00000000	      1.00000000	      1.00000000	      1.00000000	      1.00000000	      1.00000000	      1.00000000	      1.00000000	      1.00000000	      1.00000000	      1.00000000	      1.00000000	      1.00000000	      1.00000000	      1.00000000	      1.00000000	      1.00000000	      1.00000000	      1.00000000	      1.00000000	      1.00000000	      1.00000000	      1.00000000	      1.00000000	      1.00000000	      1.00000000	      1.00000000	      1.00000000	      1.00000000	      1.00000000	      1.00000000	      1.00000000	      1.00000000	      1.00000000	      1.00000000	      1.00000000	      1.00000000	      1.00000000	      1.00000000	      1.00000000	      1.00000000	      1.00000000	      1.00000000	      1.00000000	      1.00000000	      1.00000000	      1.00000000	      1.00000000	      1.00000000	      1.00000000	      1.00000000	      1.00000000	      1.00000000	      1.00000000	      1.00000000	      1.00000000	      1.00000000
      0.05599995	      1.00000000	      1.00000000	      1.00000000	      1.00000000	      1.00000000	      1.00000000	      1.00000000	      1.00000000	      1.00000000	      1.00000000	      1.00000000	      1.00000000	      1.00000000	      1.00000000	      1.00000000	      1.00000000	      1.00000000	      1.00000000	      1.00000000	      1.00000000	      1.00000000	      1.00000000	      1.00000000	      1.00000000	      1.00000000	      1.00000000	      1.00000000	      1.00000000	      1.00000000	      1.00000000	      1.00000000	      1.00000000	      1.00000000	      1.00000000	      1.00000000	      1.00000000	      1.00000000	      1.00000000	      1.00000000	      1.00000000	      1.00000000	      1.00000000	      1.00000000	      1.00000000	      1.00000000	      1.00000000	      1.00000000	      1.00000000	      1.00000000	      1.00000000	      1.00000000	      1.00000000	      1.00000000	      1.00000000	      1.00000000	      1.00000000	      1.00000000	      1.00000000	      1.00000000	      1.00000000	      1.00000000	      1.00000000	      1.00000000	      1.00000000	      1.00000000	      1.00000000	      1.00000000	      1.00000000	      1.00000000	      1.00000000	      1.00000000	      1.00000000
      0.05786662	      1.00000000	      1.00000000	      1.00000000	      1.00000000	      1.00000000	      1.00000000	      1.00000000	      1.00000000	      1.00000000	      1.00000000	      1.00000000	      1.00000000	      1.00000000	      1.00000000	      1.00000000	      1.00000000	      1.00000000	      1.00000000	      1.00000000	      1.00000000	      1.00000000	      1.00000000	      1.00000000	      1.00000000	      1.00000000	      1.00000000	      1.00000000	      1.00000000	      1.00000000	      1.00000000	      1.00000000	      1.00000000	      1.00000000	      1.00000000	      1.00000000	      1.00000000	      1.00000000	      1.00000000	      1.00000000	      1.00000000	      1.00000000	      1.00000000	      1.00000000	      1.00000000	      1.00000000	      1.00000000	      1.00000000	      1.00000000	      1.00000000	      1.00000000	      1.00000000	      1.00000000	      1.00000000	      1.00000000	      1.00000000	      1.00000000	      1.00000000	      1.00000000	      1.00000000	      1.00000000	      1.00000000	      1.00000000	      1.00000000	      1.00000000	      1.00000000	      1.00000000	      1.00000000	      1.00000000	      1.00000000	      1.00000000	      1.00000000	      1.00000000
      0.05973328	      1.00000000	      1.00000000	      1.00000000	      1.00000000	      1.00000000	      1.00000000	      1.00000000	      1.00000000	      1.00000000	      1.00000000	      1.00000000	      1.00000000	      1.00000000	      1.00000000	      1.00000000	      1.00000000	      1.00000000	      1.00000000	      1.00000000	      1.00000000	      1.00000000	      1.00000000	      1.00000000	      1.00000000	      1.00000000	      1.00000000	      1.00000000	      1.00000000	      1.00000000	      1.00000000	      1.00000000	      1.00000000	      1.00000000	      1.00000000	      1.00000000	      1.00000000	      1.00000000	      1.00000000	      1.00000000	      1.00000000	      1.00000000	      1.00000000	      1.00000000	      1.00000000	      1.00000000	      1.00000000	      1.00000000	      1.00000000	      1.00000000	      1.00000000	      1.00000000	      1.00000000	      1.00000000	      1.00000000	      1.00000000	      1.00000000	      1.00000000	      1.00000000	      1.00000000	      1.00000000	      1.00000000	      1.00000000	      1.00000000	      1.00000000	      1.00000000	      1.00000000	      1.00000000	      1.00000000	      1.00000000	      1.00000000	      1.00000000	      1.00000000
      0.06159995	      1.00000000	      1.00000000	      1.00000000	      1.00000000	      1.00000000	      1.00000000	      1.00000000	      1.00000000	      1.00000000	      1.00000000	      1.00000000	      1.00000000	      1.00000000	      1.00000000	      1.00000000	      1.00000000	      1.00000000	      1.00000000	      1.00000000	      1.00000000	      1.00000000	      1.00000000	      1.00000000	      1.00000000	      1.00000000	      1.00000000	      1.00000000	      1.00000000	      1.00000000	      1.00000000	      1.00000000	      1.00000000	      1.00000000	      1.00000000	      1.00000000	      1.00000000	      1.00000000	      1.00000000	      1.00000000	      1.00000000	      1.00000000	      1.00000000	      1.00000000	      1.00000000	      1.00000000	      1.00000000	      1.00000000	      1.00000000	      1.00000000	      1.00000000	      1.00000000	      1.00000000	      1.00000000	      1.00000000	      1.00000000	      1.00000000	      1.00000000	      1.00000000	      1.00000000	      1.00000000	      1.00000000	      1.00000000	      1.00000000	      1.00000000	      1.00000000	      1.00000000	      1.00000000	      1.00000000	      1.00000000	      1.00000000	      1.00000000	      1.00000000
      0.06346661	      1.00000000	      1.00000000	      1.00000000	      1.00000000	      1.00000000	      1.00000000	      1.00000000	      1.00000000	      1.00000000	      1.00000000	      1.00000000	      1.00000000	      1.00000000	      1.00000000	      1.00000000	      1.00000000	      1.00000000	      1.00000000	      1.00000000	      1.00000000	      1.00000000	      1.00000000	      1.00000000	      1.00000000	      1.00000000	      1.00000000	      1.00000000	      1.00000000	      1.00000000	      1.00000000	      1.00000000	      1.00000000	      1.00000000	      1.00000000	      1.00000000	      1.00000000	      1.00000000	      1.00000000	      1.00000000	      1.00000000	      1.00000000	      1.00000000	      1.00000000	      1.00000000	      1.00000000	      1.00000000	      1.00000000	      1.00000000	      1.00000000	      1.00000000	      1.00000000	      1.00000000	      1.00000000	      1.00000000	      1.00000000	      1.00000000	      1.00000000	      1.00000000	      1.00000000	      1.00000000	      1.00000000	      1.00000000	      1.00000000	      1.00000000	      1.00000000	      1.00000000	      1.00000000	      1.00000000	      1.00000000	      1.00000000	      1.00000000	      1.00000000
      0.06533328	      1.00000000	      1.00000000	      1.00000000	      1.00000000	      1.00000000	      1.00000000	      1.00000000	      1.00000000	      1.00000000	      1.00000000	      1.00000000	      1.00000000	      1.00000000	      1.00000000	      1.00000000	      1.00000000	      1.00000000	      1.00000000	      1.00000000	      1.00000000	      1.00000000	      1.00000000	      1.00000000	      1.00000000	      1.00000000	      1.00000000	      1.00000000	      1.00000000	      1.00000000	      1.00000000	      1.00000000	      1.00000000	      1.00000000	      1.00000000	      1.00000000	      1.00000000	      1.00000000	      1.00000000	      1.00000000	      1.00000000	      1.00000000	      1.00000000	      1.00000000	      1.00000000	      1.00000000	      1.00000000	      1.00000000	      1.00000000	      1.00000000	      1.00000000	      1.00000000	      1.00000000	      1.00000000	      1.00000000	      1.00000000	      1.00000000	      1.00000000	      1.00000000	      1.00000000	      1.00000000	      1.00000000	      1.00000000	      1.00000000	      1.00000000	      1.00000000	      1.00000000	      1.00000000	      1.00000000	      1.00000000	      1.00000000	      1.00000000	      1.00000000
      0.06719994	      1.00000000	      1.00000000	      1.00000000	      1.00000000	      1.00000000	      1.00000000	      1.00000000	      1.00000000	      1.00000000	      1.00000000	      1.00000000	      1.00000000	      1.00000000	      1.00000000	      1.00000000	      1.00000000	      1.00000000	      1.00000000	      1.00000000	      1.00000000	      1.00000000	      1.00000000	      1.00000000	      1.00000000	      1.00000000	      1.00000000	      1.00000000	      1.00000000	      1.00000000	      1.00000000	      1.00000000	      1.00000000	      1.00000000	      1.00000000	      1.00000000	      1.00000000	      1.00000000	      1.00000000	      1.00000000	      1.00000000	      1.00000000	      1.00000000	      1.00000000	      1.00000000	      1.00000000	      1.00000000	      1.00000000	      1.00000000	      1.00000000	      1.00000000	      1.00000000	      1.00000000	      1.00000000	      1.00000000	      1.00000000	      1.00000000	      1.00000000	      1.00000000	      1.00000000	      1.00000000	      1.00000000	      1.00000000	      1.00000000	      1.00000000	      1.00000000	      1.00000000	      1.00000000	      1.00000000	      1.00000000	      1.00000000	      1.00000000	      1.00000000
      0.06906661	      1.00000000	      1.00000000	      1.00000000	      1.00000000	      1.00000000	      1.00000000	      1.00000000	      1.00000000	      1.00000000	      1.00000000	      1.00000000	      1.00000000	      1.00000000	      1.00000000	      1.00000000	      1.00000000	      1.00000000	      1.00000000	      1.00000000	      1.00000000	      1.00000000	      1.00000000	      1.00000000	      1.00000000	      1.00000000	      1.00000000	      1.00000000	      1.00000000	      1.00000000	      1.00000000	      1.00000000	      1.00000000	      1.00000000	      1.00000000	      1.00000000	      1.00000000	      1.00000000	      1.00000000	      1.00000000	      1.00000000	      1.00000000	      1.00000000	      1.00000000	      1.00000000	      1.00000000	      1.00000000	      1.00000000	      1.00000000	      1.00000000	      1.00000000	      1.00000000	      1.00000000	      1.00000000	      1.00000000	      1.00000000	      1.00000000	      1.00000000	      1.00000000	      1.00000000	      1.00000000	      1.00000000	      1.00000000	      1.00000000	      1.00000000	      1.00000000	      1.00000000	      1.00000000	      1.00000000	      1.00000000	      1.00000000	      1.00000000	      1.00000000
      0.07093327	      1.00000000	      1.00000000	      1.00000000	      1.00000000	      1.00000000	      1.00000000	      1.00000000	      1.00000000	      1.00000000	      1.00000000	      1.00000000	      1.00000000	      1.00000000	      1.00000000	      1.00000000	      1.00000000	      1.00000000	      1.00000000	      1.00000000	      1.00000000	      1.00000000	      1.00000000	      1.00000000	      1.00000000	      1.00000000	      1.00000000	      1.00000000	      1.00000000	      1.00000000	      1.00000000	      1.00000000	      1.00000000	      1.00000000	      1.00000000	      1.00000000	      1.00000000	      1.00000000	      1.00000000	      1.00000000	      1.00000000	      1.00000000	      1.00000000	      1.00000000	      1.00000000	      1.00000000	      1.00000000	      1.00000000	      1.00000000	      1.00000000	      1.00000000	      1.00000000	      1.00000000	      1.00000000	      1.00000000	      1.00000000	      1.00000000	      1.00000000	      1.00000000	      1.00000000	      1.00000000	      1.00000000	      1.00000000	      1.00000000	      1.00000000	      1.00000000	      1.00000000	      1.00000000	      1.00000000	      1.00000000	      1.00000000	      1.00000000	      1.00000000
      0.07279994	      1.00000000	      1.00000000	      1.00000000	      1.00000000	      1.00000000	      1.00000000	      1.00000000	      1.00000000	      1.00000000	      1.00000000	      1.00000000	      1.00000000	      1.00000000	      1.00000000	      1.00000000	      1.00000000	      1.00000000	      1.00000000	      1.00000000	      1.00000000	      1.00000000	      1.00000000	      1.00000000	      1.00000000	      1.00000000	      1.00000000	      1.00000000	      1.00000000	      1.00000000	      1.00000000	      1.00000000	      1.00000000	      1.00000000	      1.00000000	      1.00000000	      1.00000000	      1.00000000	      1.00000000	      1.00000000	      1.00000000	      1.00000000	      1.00000000	      1.00000000	      1.00000000	      1.00000000	      1.00000000	      1.00000000	      1.00000000	      1.00000000	      1.00000000	      1.00000000	      1.00000000	      1.00000000	      1.00000000	      1.00000000	      1.00000000	      1.00000000	      1.00000000	      1.00000000	      1.00000000	      1.00000000	      1.00000000	      1.00000000	      1.00000000	      1.00000000	      1.00000000	      1.00000000	      1.00000000	      1.00000000	      1.00000000	      1.00000000	      1.00000000
      0.07466660	      1.00000000	      1.00000000	      1.00000000	      1.00000000	      1.00000000	      1.00000000	      1.00000000	      1.00000000	      1.00000000	      1.00000000	      1.00000000	      1.00000000	      1.00000000	      1.00000000	      1.00000000	      1.00000000	      1.00000000	      1.00000000	      1.00000000	      1.00000000	      1.00000000	      1.00000000	      1.00000000	      1.00000000	      1.00000000	      1.00000000	      1.00000000	      1.00000000	      1.00000000	      1.00000000	      1.00000000	      1.00000000	      1.00000000	      1.00000000	      1.00000000	      1.00000000	      1.00000000	      1.00000000	      1.00000000	      1.00000000	      1.00000000	      1.00000000	      1.00000000	      1.00000000	      1.00000000	      1.00000000	      1.00000000	      1.00000000	      1.00000000	      1.00000000	      1.00000000	      1.00000000	      1.00000000	      1.00000000	      1.00000000	      1.00000000	      1.00000000	      1.00000000	      1.00000000	      1.00000000	      1.00000000	      1.00000000	      1.00000000	      1.00000000	      1.00000000	      1.00000000	      1.00000000	      1.00000000	      1.00000000	      1.00000000	      1.00000000	      1.00000000
      0.07653327	      1.00000000	      1.00000000	      1.00000000	      1.00000000	      1.00000000	      1.00000000	      1.00000000	      1.00000000	      1.00000000	      1.00000000	      1.00000000	      1.00000000	      1.00000000	      1.00000000	      1.00000000	      1.00000000	      1.00000000	      1.00000000	      1.00000000	      1.00000000	      1.00000000	      1.00000000	      1.00000000	      1.00000000	      1.00000000	      1.00000000	      1.00000000	      1.00000000	      1.00000000	      1.00000000	      1.00000000	      1.00000000	      1.00000000	      1.00000000	      1.00000000	      1.00000000	      1.00000000	      1.00000000	      1.00000000	      1.00000000	      1.00000000	      1.00000000	      1.00000000	      1.00000000	      1.00000000	      1.00000000	      1.00000000	      1.00000000	      1.00000000	      1.00000000	      1.00000000	      1.00000000	      1.00000000	      1.00000000	      1.00000000	      1.00000000	      1.00000000	      1.00000000	      1.00000000	      1.00000000	      1.00000000	      1.00000000	      1.00000000	      1.00000000	      1.00000000	      1.00000000	      1.00000000	      1.00000000	      1.00000000	      1.00000000	      1.00000000	      1.00000000
      0.07839993	      1.00000000	      1.00000000	      1.00000000	      1.00000000	      1.00000000	      1.00000000	      1.00000000	      1.00000000	      1.00000000	      1.00000000	      1.00000000	      1.00000000	      1.00000000	      1.00000000	      1.00000000	      1.00000000	      1.00000000	      1.00000000	      1.00000000	      1.00000000	      1.00000000	      1.00000000	      1.00000000	      1.00000000	      1.00000000	      1.00000000	      1.00000000	      1.00000000	      1.00000000	      1.00000000	      1.00000000	      1.00000000	      1.00000000	      1.00000000	      1.00000000	      1.00000000	      1.00000000	      1.00000000	      1.00000000	      1.00000000	      1.00000000	      1.00000000	      1.00000000	      1.00000000	      1.00000000	      1.00000000	      1.00000000	      1.00000000	      1.00000000	      1.00000000	      1.00000000	      1.00000000	      1.00000000	      1.00000000	      1.00000000	      1.00000000	      1.00000000	      1.00000000	      1.00000000	      1.00000000	      1.00000000	      1.00000000	      1.00000000	      1.00000000	      1.00000000	      1.00000000	      1.00000000	      1.00000000	      1.00000000	      1.00000000	      1.00000000	      1.00000000
      0.08026660	      1.00000000	      1.00000000	      1.00000000	      1.00000000	      1.00000000	      1.00000000	      1.00000000	      1.00000000	      1.00000000	      1.00000000	      1.00000000	      1.00000000	      1.00000000	      1.00000000	      1.00000000	      1.00000000	      1.00000000	      1.00000000	      1.00000000	      1.00000000	      1.00000000	      1.00000000	      1.00000000	      1.00000000	      1.00000000	      1.00000000	      1.00000000	      1.00000000	      1.00000000	      1.00000000	      1.00000000	      1.00000000	      1.00000000	      1.00000000	      1.00000000	      1.00000000	      1.00000000	      1.00000000	      1.00000000	      1.00000000	      1.00000000	      1.00000000	      1.00000000	      1.00000000	      1.00000000	      1.00000000	      1.00000000	      1.00000000	      1.00000000	      1.00000000	      1.00000000	      1.00000000	      1.00000000	      1.00000000	      1.00000000	      1.00000000	      1.00000000	      1.00000000	      1.00000000	      1.00000000	      1.00000000	      1.00000000	      1.00000000	      1.00000000	      1.00000000	      1.00000000	      1.00000000	      1.00000000	      1.00000000	      1.00000000	      1.00000000	      1.00000000
      0.08213326	      1.00000000	      1.00000000	      1.00000000	      1.00000000	      1.00000000	      1.00000000	      1.00000000	      1.00000000	      1.00000000	      1.00000000	      1.00000000	      1.00000000	      1.00000000	      1.00000000	      1.00000000	      1.00000000	      1.00000000	      1.00000000	      1.00000000	      1.00000000	      1.00000000	      1.00000000	      1.00000000	      1.00000000	      1.00000000	      1.00000000	      1.00000000	      1.00000000	      1.00000000	      1.00000000	      1.00000000	      1.00000000	      1.00000000	      1.00000000	      1.00000000	      1.00000000	      1.00000000	      1.00000000	      1.00000000	      1.00000000	      1.00000000	      1.00000000	      1.00000000	      1.00000000	      1.00000000	      1.00000000	      1.00000000	      1.00000000	      1.00000000	      1.00000000	      1.00000000	      1.00000000	      1.00000000	      1.00000000	      1.00000000	      1.00000000	      1.00000000	      1.00000000	      1.00000000	      1.00000000	      1.00000000	      1.00000000	      1.00000000	      1.00000000	      1.00000000	      1.00000000	      1.00000000	      1.00000000	      1.00000000	      1.00000000	      1.00000000	      1.00000000
      0.08399993	      1.00000000	      1.00000000	      1.00000000	      1.00000000	      1.00000000	      1.00000000	      1.00000000	      1.00000000	      1.00000000	      1.00000000	      1.00000000	      1.00000000	      1.00000000	      1.00000000	      1.00000000	      1.00000000	      1.00000000	      1.00000000	      1.00000000	      1.00000000	      1.00000000	      1.00000000	      1.00000000	      1.00000000	      1.00000000	      1.00000000	      1.00000000	      1.00000000	      1.00000000	      1.00000000	      1.00000000	      1.00000000	      1.00000000	      1.00000000	      1.00000000	      1.00000000	      1.00000000	      1.00000000	      1.00000000	      1.00000000	      1.00000000	      1.00000000	      1.00000000	      1.00000000	      1.00000000	      1.00000000	      1.00000000	      1.00000000	      1.00000000	      1.00000000	      1.00000000	      1.00000000	      1.00000000	      1.00000000	      1.00000000	      1.00000000	      1.00000000	      1.00000000	      1.00000000	      1.00000000	      1.00000000	      1.00000000	      1.00000000	      1.00000000	      1.00000000	      1.00000000	      1.00000000	      1.00000000	      1.00000000	      1.00000000	      1.00000000	      1.00000000
      0.08586659	      1.00000000	      1.00000000	      1.00000000	      1.00000000	      1.00000000	      1.00000000	      1.00000000	      1.00000000	      1.00000000	      1.00000000	      1.00000000	      1.00000000	      1.00000000	      1.00000000	      1.00000000	      1.00000000	      1.00000000	      1.00000000	      1.00000000	      1.00000000	      1.00000000	      1.00000000	      1.00000000	      1.00000000	      1.00000000	      1.00000000	      1.00000000	      1.00000000	      1.00000000	      1.00000000	      1.00000000	      1.00000000	      1.00000000	      1.00000000	      1.00000000	      1.00000000	      1.00000000	      1.00000000	      1.00000000	      1.00000000	      1.00000000	      1.00000000	      1.00000000	      1.00000000	      1.00000000	      1.00000000	      1.00000000	      1.00000000	      1.00000000	      1.00000000	      1.00000000	      1.00000000	      1.00000000	      1.00000000	      1.00000000	      1.00000000	      1.00000000	      1.00000000	      1.00000000	      1.00000000	      1.00000000	      1.00000000	      1.00000000	      1.00000000	      1.00000000	      1.00000000	      1.00000000	      1.00000000	      1.00000000	      1.00000000	      1.00000000	      1.00000000
      0.08773326	      1.00000000	      1.00000000	      1.00000000	      1.00000000	      1.00000000	      1.00000000	      1.00000000	      1.00000000	      1.00000000	      1.00000000	      1.00000000	      1.00000000	      1.00000000	      1.00000000	      1.00000000	      1.00000000	      1.00000000	      1.00000000	      1.00000000	      1.00000000	      1.00000000	      1.00000000	      1.00000000	      1.00000000	      1.00000000	      1.00000000	      1.00000000	      1.00000000	      1.00000000	      1.00000000	      1.00000000	      1.00000000	      1.00000000	      1.00000000	      1.00000000	      1.00000000	      1.00000000	      1.00000000	      1.00000000	      1.00000000	      1.00000000	      1.00000000	      1.00000000	      1.00000000	      1.00000000	      1.00000000	      1.00000000	      1.00000000	      1.00000000	      1.00000000	      1.00000000	      1.00000000	      1.00000000	      1.00000000	      1.00000000	      1.00000000	      1.00000000	      1.00000000	      1.00000000	      1.00000000	      1.00000000	      1.00000000	      1.00000000	      1.00000000	      1.00000000	      1.00000000	      1.00000000	      1.00000000	      1.00000000	      1.00000000	      1.00000000	      1.00000000
      0.08959992	      1.00000000	      1.00000000	      1.00000000	      1.00000000	      1.00000000	      1.00000000	      1.00000000	      1.00000000	      1.00000000	      1.00000000	      1.00000000	      1.00000000	      1.00000000	      1.00000000	      1.00000000	      1.00000000	      1.00000000	      1.00000000	      1.00000000	      1.00000000	      1.00000000	      1.00000000	      1.00000000	      1.00000000	      1.00000000	      1.00000000	      1.00000000	      1.00000000	      1.00000000	      1.00000000	      1.00000000	      1.00000000	      1.00000000	      1.00000000	      1.00000000	      1.00000000	      1.00000000	      1.00000000	      1.00000000	      1.00000000	      1.00000000	      1.00000000	      1.00000000	      1.00000000	      1.00000000	      1.00000000	      1.00000000	      1.00000000	      1.00000000	      1.00000000	      1.00000000	      1.00000000	      1.00000000	      1.00000000	      1.00000000	      1.00000000	      1.00000000	      1.00000000	      1.00000000	      1.00000000	      1.00000000	      1.00000000	      1.00000000	      1.00000000	      1.00000000	      1.00000000	      1.00000000	      1.00000000	      1.00000000	      1.00000000	      1.00000000	      1.00000000
      0.09146659	      1.00000000	      1.00000000	      1.00000000	      1.00000000	      1.00000000	      1.00000000	      1.00000000	      1.00000000	      1.00000000	      1.00000000	      1.00000000	      1.00000000	      1.00000000	      1.00000000	      1.00000000	      1.00000000	      1.00000000	      1.00000000	      1.00000000	      1.00000000	      1.00000000	      1.00000000	      1.00000000	      1.00000000	      1.00000000	      1.00000000	      1.00000000	      1.00000000	      1.00000000	      1.00000000	      1.00000000	      1.00000000	      1.00000000	      1.00000000	      1.00000000	      1.00000000	      1.00000000	      1.00000000	      1.00000000	      1.00000000	      1.00000000	      1.00000000	      1.00000000	      1.00000000	      1.00000000	      1.00000000	      1.00000000	      1.00000000	      1.00000000	      1.00000000	      1.00000000	      1.00000000	      1.00000000	      1.00000000	      1.00000000	      1.00000000	      1.00000000	      1.00000000	      1.00000000	      1.00000000	      1.00000000	      1.00000000	      1.00000000	      1.00000000	      1.00000000	      1.00000000	      1.00000000	      1.00000000	      1.00000000	      1.00000000	      1.00000000	      1.00000000
      0.09333325	      1.00000000	      1.00000000	      1.00000000	      1.00000000	      1.00000000	      1.00000000	      1.00000000	      1.00000000	      1.00000000	      1.00000000	      1.00000000	      1.00000000	      1.00000000	      1.00000000	      1.00000000	      1.00000000	      1.00000000	      1.00000000	      1.00000000	      1.00000000	      1.00000000	      1.00000000	      1.00000000	      1.00000000	      1.00000000	      1.00000000	      1.00000000	      1.00000000	      1.00000000	      1.00000000	      1.00000000	      1.00000000	      1.00000000	      1.00000000	      1.00000000	      1.00000000	      1.00000000	      1.00000000	      1.00000000	      1.00000000	      1.00000000	      1.00000000	      1.00000000	      1.00000000	      1.00000000	      1.00000000	      1.00000000	      1.00000000	      1.00000000	      1.00000000	      1.00000000	      1.00000000	      1.00000000	      1.00000000	      1.00000000	      1.00000000	      1.00000000	      1.00000000	      1.00000000	      1.00000000	      1.00000000	      1.00000000	      1.00000000	      1.00000000	      1.00000000	      1.00000000	      1.00000000	      1.00000000	      1.00000000	      1.00000000	      1.00000000	      1.00000000
      0.09519992	      1.00000000	      1.00000000	      1.00000000	      1.00000000	      1.00000000	      1.00000000	      1.00000000	      1.00000000	      1.00000000	      1.00000000	      1.00000000	      1.00000000	      1.00000000	      1.00000000	      1.00000000	      1.00000000	      1.00000000	      1.00000000	      1.00000000	      1.00000000	      1.00000000	      1.00000000	      1.00000000	      1.00000000	      1.00000000	      1.00000000	      1.00000000	      1.00000000	      1.00000000	      1.00000000	      1.00000000	      1.00000000	      1.00000000	      1.00000000	      1.00000000	      1.00000000	      1.00000000	      1.00000000	      1.00000000	      1.00000000	      1.00000000	      1.00000000	      1.00000000	      1.00000000	      1.00000000	      1.00000000	      1.00000000	      1.00000000	      1.00000000	      1.00000000	      1.00000000	      1.00000000	      1.00000000	      1.00000000	      1.00000000	      1.00000000	      1.00000000	      1.00000000	      1.00000000	      1.00000000	      1.00000000	      1.00000000	      1.00000000	      1.00000000	      1.00000000	      1.00000000	      1.00000000	      1.00000000	      1.00000000	      1.00000000	      1.00000000	      1.00000000
      0.09706658	      1.00000000	      1.00000000	      1.00000000	      1.00000000	      1.00000000	      1.00000000	      1.00000000	      1.00000000	      1.00000000	      1.00000000	      1.00000000	      1.00000000	      1.00000000	      1.00000000	      1.00000000	      1.00000000	      1.00000000	      1.00000000	      1.00000000	      1.00000000	      1.00000000	      1.00000000	      1.00000000	      1.00000000	      1.00000000	      1.00000000	      1.00000000	      1.00000000	      1.00000000	      1.00000000	      1.00000000	      1.00000000	      1.00000000	      1.00000000	      1.00000000	      1.00000000	      1.00000000	      1.00000000	      1.00000000	      1.00000000	      1.00000000	      1.00000000	      1.00000000	      1.00000000	      1.00000000	      1.00000000	      1.00000000	      1.00000000	      1.00000000	      1.00000000	      1.00000000	      1.00000000	      1.00000000	      1.00000000	      1.00000000	      1.00000000	      1.00000000	      1.00000000	      1.00000000	      1.00000000	      1.00000000	      1.00000000	      1.00000000	      1.00000000	      1.00000000	      1.00000000	      1.00000000	      1.00000000	      1.00000000	      1.00000000	      1.00000000	      1.00000000
      0.09893325	      1.00000000	      1.00000000	      1.00000000	      1.00000000	      1.00000000	      1.00000000	      1.00000000	      1.00000000	      1.00000000	      1.00000000	      1.00000000	      1.00000000	      1.00000000	      1.00000000	      1.00000000	      1.00000000	      1.00000000	      1.00000000	      1.00000000	      1.00000000	      1.00000000	      1.00000000	      1.00000000	      1.00000000	      1.00000000	      1.00000000	      1.00000000	      1.00000000	      1.00000000	      1.00000000	      1.00000000	      1.00000000	      1.00000000	      1.00000000	      1.00000000	      1.00000000	      1.00000000	      1.00000000	      1.00000000	      1.00000000	      1.00000000	      1.00000000	      1.00000000	      1.00000000	      1.00000000	      1.00000000	      1.00000000	      1.00000000	      1.00000000	      1.00000000	      1.00000000	      1.00000000	      1.00000000	      1.00000000	      1.00000000	      1.00000000	      1.00000000	      1.00000000	      1.00000000	      1.00000000	      1.00000000	      1.00000000	      1.00000000	      1.00000000	      1.00000000	      1.00000000	      1.00000000	      1.00000000	      1.00000000	      1.00000000	      1.00000000	      1.00000000
      0.10079991	      1.00000000	      1.00000000	      1.00000000	      1.00000000	      1.00000000	      1.00000000	      1.00000000	      1.00000000	      1.00000000	      1.00000000	      1.00000000	      1.00000000	      1.00000000	      1.00000000	      1.00000000	      1.00000000	      1.00000000	      1.00000000	      1.00000000	      1.00000000	      1.00000000	      1.00000000	      1.00000000	      1.00000000	      1.00000000	      1.00000000	      1.00000000	      1.00000000	      1.00000000	      1.00000000	      1.00000000	      1.00000000	      1.00000000	      1.00000000	      1.00000000	      1.00000000	      1.00000000	      1.00000000	      1.00000000	      1.00000000	      1.00000000	      1.00000000	      1.00000000	      1.00000000	      1.00000000	      1.00000000	      1.00000000	      1.00000000	      1.00000000	      1.00000000	      1.00000000	      1.00000000	      1.00000000	      1.00000000	      1.00000000	      1.00000000	      1.00000000	      1.00000000	      1.00000000	      1.00000000	      1.00000000	      1.00000000	      1.00000000	      1.00000000	      1.00000000	      1.00000000	      1.00000000	      1.00000000	      1.00000000	      1.00000000	      1.00000000	      1.00000000
      0.10266658	      1.00000000	      1.00000000	      1.00000000	      1.00000000	      1.00000000	      1.00000000	      1.00000000	      1.00000000	      1.00000000	      1.00000000	      1.00000000	      1.00000000	      1.00000000	      1.00000000	      1.00000000	      1.00000000	      1.00000000	      1.00000000	      1.00000000	      1.00000000	      1.00000000	      1.00000000	      1.00000000	      1.00000000	      1.00000000	      1.00000000	      1.00000000	      1.00000000	      1.00000000	      1.00000000	      1.00000000	      1.00000000	      1.00000000	      1.00000000	      1.00000000	      1.00000000	      1.00000000	      1.00000000	      1.00000000	      1.00000000	      1.00000000	      1.00000000	      1.00000000	      1.00000000	      1.00000000	      1.00000000	      1.00000000	      1.00000000	      1.00000000	      1.00000000	      1.00000000	      1.00000000	      1.00000000	      1.00000000	      1.00000000	      1.00000000	      1.00000000	      1.00000000	      1.00000000	      1.00000000	      1.00000000	      1.00000000	      1.00000000	      1.00000000	      1.00000000	      1.00000000	      1.00000000	      1.00000000	      1.00000000	      1.00000000	      1.00000000	      1.00000000
      0.10453324	      1.00000000	      1.00000000	      1.00000000	      1.00000000	      1.00000000	      1.00000000	      1.00000000	      1.00000000	      1.00000000	      1.00000000	      1.00000000	      1.00000000	      1.00000000	      1.00000000	      1.00000000	      1.00000000	      1.00000000	      1.00000000	      1.00000000	      1.00000000	      1.00000000	      1.00000000	      1.00000000	      1.00000000	      1.00000000	      1.00000000	      1.00000000	      1.00000000	      1.00000000	      1.00000000	      1.00000000	      1.00000000	      1.00000000	      1.00000000	      1.00000000	      1.00000000	      1.00000000	      1.00000000	      1.00000000	      1.00000000	      1.00000000	      1.00000000	      1.00000000	      1.00000000	      1.00000000	      1.00000000	      1.00000000	      1.00000000	      1.00000000	      1.00000000	      1.00000000	      1.00000000	      1.00000000	      1.00000000	      1.00000000	      1.00000000	      1.00000000	      1.00000000	      1.00000000	      1.00000000	      1.00000000	      1.00000000	      1.00000000	      1.00000000	      1.00000000	      1.00000000	      1.00000000	      1.00000000	      1.00000000	      1.00000000	      1.00000000	      1.00000000
      0.10639991	      1.00000000	      1.00000000	      1.00000000	      1.00000000	      1.00000000	      1.00000000	      1.00000000	      1.00000000	      1.00000000	      1.00000000	      1.00000000	      1.00000000	      1.00000000	      1.00000000	      1.00000000	      1.00000000	      1.00000000	      1.00000000	      1.00000000	      1.00000000	      1.00000000	      1.00000000	      1.00000000	      1.00000000	      1.00000000	      1.00000000	      1.00000000	      1.00000000	      1.00000000	      1.00000000	      1.00000000	      1.00000000	      1.00000000	      1.00000000	      1.00000000	      1.00000000	      1.00000000	      1.00000000	      1.00000000	      1.00000000	      1.00000000	      1.00000000	      1.00000000	      1.00000000	      1.00000000	      1.00000000	      1.00000000	      1.00000000	      1.00000000	      1.00000000	      1.00000000	      1.00000000	      1.00000000	      1.00000000	      1.00000000	      1.00000000	      1.00000000	      1.00000000	      1.00000000	      1.00000000	      1.00000000	      1.00000000	      1.00000000	      1.00000000	      1.00000000	      1.00000000	      1.00000000	      1.00000000	      1.00000000	      1.00000000	      1.00000000	      1.00000000
      0.10826657	      1.00000000	      1.00000000	      1.00000000	      1.00000000	      1.00000000	      1.00000000	      1.00000000	      1.00000000	      1.00000000	      1.00000000	      1.00000000	      1.00000000	      1.00000000	      1.00000000	      1.00000000	      1.00000000	      1.00000000	      1.00000000	      1.00000000	      1.00000000	      1.00000000	      1.00000000	      1.00000000	      1.00000000	      1.00000000	      1.00000000	      1.00000000	      1.00000000	      1.00000000	      1.00000000	      1.00000000	      1.00000000	      1.00000000	      1.00000000	      1.00000000	      1.00000000	      1.00000000	      1.00000000	      1.00000000	      1.00000000	      1.00000000	      1.00000000	      1.00000000	      1.00000000	      1.00000000	      1.00000000	      1.00000000	      1.00000000	      1.00000000	      1.00000000	      1.00000000	      1.00000000	      1.00000000	      1.00000000	      1.00000000	      1.00000000	      1.00000000	      1.00000000	      1.00000000	      1.00000000	      1.00000000	      1.00000000	      1.00000000	      1.00000000	      1.00000000	      1.00000000	      1.00000000	      1.00000000	      1.00000000	      1.00000000	      1.00000000	      1.00000000
      0.11013323	      1.00000000	      1.00000000	      1.00000000	      1.00000000	      1.00000000	      1.00000000	      1.00000000	      1.00000000	      1.00000000	      1.00000000	      1.00000000	      1.00000000	      1.00000000	      1.00000000	      1.00000000	      1.00000000	      1.00000000	      1.00000000	      1.00000000	      1.00000000	      1.00000000	      1.00000000	      1.00000000	      1.00000000	      1.00000000	      1.00000000	      1.00000000	      1.00000000	      1.00000000	      1.00000000	      1.00000000	      1.00000000	      1.00000000	      1.00000000	      1.00000000	      1.00000000	      1.00000000	      1.00000000	      1.00000000	      1.00000000	      1.00000000	      1.00000000	      1.00000000	      1.00000000	      1.00000000	      1.00000000	      1.00000000	      1.00000000	      1.00000000	      1.00000000	      1.00000000	      1.00000000	      1.00000000	      1.00000000	      1.00000000	      1.00000000	      1.00000000	      1.00000000	      1.00000000	      1.00000000	      1.00000000	      1.00000000	      1.00000000	      1.00000000	      1.00000000	      1.00000000	      1.00000000	      1.00000000	      1.00000000	      1.00000000	      1.00000000	      1.00000000
      0.11199990	      1.00000000	      1.00000000	      1.00000000	      1.00000000	      1.00000000	      1.00000000	      1.00000000	      1.00000000	      1.00000000	      1.00000000	      1.00000000	      1.00000000	      1.00000000	      1.00000000	      1.00000000	      1.00000000	      1.00000000	      1.00000000	      1.00000000	      1.00000000	      1.00000000	      1.00000000	      1.00000000	      1.00000000	      1.00000000	      1.00000000	      1.00000000	      1.00000000	      1.00000000	      1.00000000	      1.00000000	      1.00000000	      1.00000000	      1.00000000	      1.00000000	      1.00000000	      1.00000000	      1.00000000	      1.00000000	      1.00000000	      1.00000000	      1.00000000	      1.00000000	      1.00000000	      1.00000000	      1.00000000	      1.00000000	      1.00000000	      1.00000000	      1.00000000	      1.00000000	      1.00000000	      1.00000000	      1.00000000	      1.00000000	      1.00000000	      1.00000000	      1.00000000	      1.00000000	      1.00000000	      1.00000000	      1.00000000	      1.00000000	      1.00000000	      1.00000000	      1.00000000	      1.00000000	      1.00000000	      1.00000000	      1.00000000	      1.00000000	      1.00000000
      0.11386657	      1.00000000	      1.00000000	      1.00000000	      1.00000000	      1.00000000	      1.00000000	      1.00000000	      1.00000000	      1.00000000	      1.00000000	      1.00000000	      1.00000000	      1.00000000	      1.00000000	      1.00000000	      1.00000000	      1.00000000	      1.00000000	      1.00000000	      1.00000000	      1.00000000	      1.00000000	      1.00000000	      1.00000000	      1.00000000	      1.00000000	      1.00000000	      1.00000000	      1.00000000	      1.00000000	      1.00000000	      1.00000000	      1.00000000	      1.00000000	      1.00000000	      1.00000000	      1.00000000	      1.00000000	      1.00000000	      1.00000000	      1.00000000	      1.00000000	      1.00000000	      1.00000000	      1.00000000	      1.00000000	      1.00000000	      1.00000000	      1.00000000	      1.00000000	      1.00000000	      1.00000000	      1.00000000	      1.00000000	      1.00000000	      1.00000000	      1.00000000	      1.00000000	      1.00000000	      1.00000000	      1.00000000	      1.00000000	      1.00000000	      1.00000000	      1.00000000	      1.00000000	      1.00000000	      1.00000000	      1.00000000	      1.00000000	      1.00000000	      1.00000000
      0.11573323	      1.00000000	      1.00000000	      1.00000000	      1.00000000	      1.00000000	      1.00000000	      1.00000000	      1.00000000	      1.00000000	      1.00000000	      1.00000000	      1.00000000	      1.00000000	      1.00000000	      1.00000000	      1.00000000	      1.00000000	      1.00000000	      1.00000000	      1.00000000	      1.00000000	      1.00000000	      1.00000000	      1.00000000	      1.00000000	      1.00000000	      1.00000000	      1.00000000	      1.00000000	      1.00000000	      1.00000000	      1.00000000	      1.00000000	      1.00000000	      1.00000000	      1.00000000	      1.00000000	      1.00000000	      1.00000000	      1.00000000	      1.00000000	      1.00000000	      1.00000000	      1.00000000	      1.00000000	      1.00000000	      1.00000000	      1.00000000	      1.00000000	      1.00000000	      1.00000000	      1.00000000	      1.00000000	      1.00000000	      1.00000000	      1.00000000	      1.00000000	      1.00000000	      1.00000000	      1.00000000	      1.00000000	      1.00000000	      1.00000000	      1.00000000	      1.00000000	      1.00000000	      1.00000000	      1.00000000	      1.00000000	      1.00000000	      1.00000000	      1.00000000
      0.11759990	      1.00000000	      1.00000000	      1.00000000	      1.00000000	      1.00000000	      1.00000000	      1.00000000	      1.00000000	      1.00000000	      1.00000000	      1.00000000	      1.00000000	      1.00000000	      1.00000000	      1.00000000	      1.00000000	      1.00000000	      1.00000000	      1.00000000	      1.00000000	      1.00000000	      1.00000000	      1.00000000	      1.00000000	      1.00000000	      1.00000000	      1.00000000	      1.00000000	      1.00000000	      1.00000000	      1.00000000	      1.00000000	      1.00000000	      1.00000000	      1.00000000	      1.00000000	      1.00000000	      1.00000000	      1.00000000	      1.00000000	      1.00000000	      1.00000000	      1.00000000	      1.00000000	      1.00000000	      1.00000000	      1.00000000	      1.00000000	      1.00000000	      1.00000000	      1.00000000	      1.00000000	      1.00000000	      1.00000000	      1.00000000	      1.00000000	      1.00000000	      1.00000000	      1.00000000	      1.00000000	      1.00000000	      1.00000000	      1.00000000	      1.00000000	      1.00000000	      1.00000000	      1.00000000	      1.00000000	      1.00000000	      1.00000000	      1.00000000	      1.00000000
      0.11946656	      1.00000000	      1.00000000	      1.00000000	      1.00000000	      1.00000000	      1.00000000	      1.00000000	      1.00000000	      1.00000000	      1.00000000	      1.00000000	      1.00000000	      1.00000000	      1.00000000	      1.00000000	      1.00000000	      1.00000000	      1.00000000	      1.00000000	      1.00000000	      1.00000000	      1.00000000	      1.00000000	      1.00000000	      1.00000000	      1.00000000	      1.00000000	      1.00000000	      1.00000000	      1.00000000	      1.00000000	      1.00000000	      1.00000000	      1.00000000	      1.00000000	      1.00000000	      1.00000000	      1.00000000	      1.00000000	      1.00000000	      1.00000000	      1.00000000	      1.00000000	      1.00000000	      1.00000000	      1.00000000	      1.00000000	      1.00000000	      1.00000000	      1.00000000	      1.00000000	      1.00000000	      1.00000000	      1.00000000	      1.00000000	      1.00000000	      1.00000000	      1.00000000	      1.00000000	      1.00000000	      1.00000000	      1.00000000	      1.00000000	      1.00000000	      1.00000000	      1.00000000	      1.00000000	      1.00000000	      1.00000000	      1.00000000	      1.00000000	      1.00000000
      0.12133323	      1.00000000	      1.00000000	      1.00000000	      1.00000000	      1.00000000	      1.00000000	      1.00000000	      1.00000000	      1.00000000	      1.00000000	      1.00000000	      1.00000000	      1.00000000	      1.00000000	      1.00000000	      1.00000000	      1.00000000	      1.00000000	      1.00000000	      1.00000000	      1.00000000	      1.00000000	      1.00000000	      1.00000000	      1.00000000	      1.00000000	      1.00000000	      1.00000000	      1.00000000	      1.00000000	      1.00000000	      1.00000000	      1.00000000	      1.00000000	      1.00000000	      1.00000000	      1.00000000	      1.00000000	      1.00000000	      1.00000000	      1.00000000	      1.00000000	      1.00000000	      1.00000000	      1.00000000	      1.00000000	      1.00000000	      1.00000000	      1.00000000	      1.00000000	      1.00000000	      1.00000000	      1.00000000	      1.00000000	      1.00000000	      1.00000000	      1.00000000	      1.00000000	      1.00000000	      1.00000000	      1.00000000	      1.00000000	      1.00000000	      1.00000000	      1.00000000	      1.00000000	      1.00000000	      1.00000000	      1.00000000	      1.00000000	      1.00000000	      1.00000000
      0.12319989	      1.00000000	      1.00000000	      1.00000000	      1.00000000	      1.00000000	      1.00000000	      1.00000000	      1.00000000	      1.00000000	      1.00000000	      1.00000000	      1.00000000	      1.00000000	      1.00000000	      1.00000000	      1.00000000	      1.00000000	      1.00000000	      1.00000000	      1.00000000	      1.00000000	      1.00000000	      1.00000000	      1.00000000	      1.00000000	      1.00000000	      1.00000000	      1.00000000	      1.00000000	      1.00000000	      1.00000000	      1.00000000	      1.00000000	      1.00000000	      1.00000000	      1.00000000	      1.00000000	      1.00000000	      1.00000000	      1.00000000	      1.00000000	      1.00000000	      1.00000000	      1.00000000	      1.00000000	      1.00000000	      1.00000000	      1.00000000	      1.00000000	      1.00000000	      1.00000000	      1.00000000	      1.00000000	      1.00000000	      1.00000000	      1.00000000	      1.00000000	      1.00000000	      1.00000000	      1.00000000	      1.00000000	      1.00000000	      1.00000000	      1.00000000	      1.00000000	      1.00000000	      1.00000000	      1.00000000	      1.00000000	      1.00000000	      1.00000000	      1.00000000
      0.12506655	      1.00000000	      1.00000000	      1.00000000	      1.00000000	      1.00000000	      1.00000000	      1.00000000	      1.00000000	      1.00000000	      1.00000000	      1.00000000	      1.00000000	      1.00000000	      1.00000000	      1.00000000	      1.00000000	      1.00000000	      1.00000000	      1.00000000	      1.00000000	      1.00000000	      1.00000000	      1.00000000	      1.00000000	      1.00000000	      1.00000000	      1.00000000	      1.00000000	      1.00000000	      1.00000000	      1.00000000	      1.00000000	      1.00000000	      1.00000000	      1.00000000	      1.00000000	      1.00000000	      1.00000000	      1.00000000	      1.00000000	      1.00000000	      1.00000000	      1.00000000	      1.00000000	      1.00000000	      1.00000000	      1.00000000	      1.00000000	      1.00000000	      1.00000000	      1.00000000	      1.00000000	      1.00000000	      1.00000000	      1.00000000	      1.00000000	      1.00000000	      1.00000000	      1.00000000	      1.00000000	      1.00000000	      1.00000000	      1.00000000	      1.00000000	      1.00000000	      1.00000000	      1.00000000	      1.00000000	      1.00000000	      1.00000000	      1.00000000	      1.00000000
      0.12693322	      1.00000000	      1.00000000	      1.00000000	      1.00000000	      1.00000000	      1.00000000	      1.00000000	      1.00000000	      1.00000000	      1.00000000	      1.00000000	      1.00000000	      1.00000000	      1.00000000	      1.00000000	      1.00000000	      1.00000000	      1.00000000	      1.00000000	      1.00000000	      1.00000000	      1.00000000	      1.00000000	      1.00000000	      1.00000000	      1.00000000	      1.00000000	      1.00000000	      1.00000000	      1.00000000	      1.00000000	      1.00000000	      1.00000000	      1.00000000	      1.00000000	      1.00000000	      1.00000000	      1.00000000	      1.00000000	      1.00000000	      1.00000000	      1.00000000	      1.00000000	      1.00000000	      1.00000000	      1.00000000	      1.00000000	      1.00000000	      1.00000000	      1.00000000	      1.00000000	      1.00000000	      1.00000000	      1.00000000	      1.00000000	      1.00000000	      1.00000000	      1.00000000	      1.00000000	      1.00000000	      1.00000000	      1.00000000	      1.00000000	      1.00000000	      1.00000000	      1.00000000	      1.00000000	      1.00000000	      1.00000000	      1.00000000	      1.00000000	      1.00000000
      0.12879989	      1.00000000	      1.00000000	      1.00000000	      1.00000000	      1.00000000	      1.00000000	      1.00000000	      1.00000000	      1.00000000	      1.00000000	      1.00000000	      1.00000000	      1.00000000	      1.00000000	      1.00000000	      1.00000000	      1.00000000	      1.00000000	      1.00000000	      1.00000000	      1.00000000	      1.00000000	      1.00000000	      1.00000000	      1.00000000	      1.00000000	      1.00000000	      1.00000000	      1.00000000	      1.00000000	      1.00000000	      1.00000000	      1.00000000	      1.00000000	      1.00000000	      1.00000000	      1.00000000	      1.00000000	      1.00000000	      1.00000000	      1.00000000	      1.00000000	      1.00000000	      1.00000000	      1.00000000	      1.00000000	      1.00000000	      1.00000000	      1.00000000	      1.00000000	      1.00000000	      1.00000000	      1.00000000	      1.00000000	      1.00000000	      1.00000000	      1.00000000	      1.00000000	      1.00000000	      1.00000000	      1.00000000	      1.00000000	      1.00000000	      1.00000000	      1.00000000	      1.00000000	      1.00000000	      1.00000000	      1.00000000	      1.00000000	      1.00000000	      1.00000000
      0.13066655	      1.00000000	      1.00000000	      1.00000000	      1.00000000	      1.00000000	      1.00000000	      1.00000000	      1.00000000	      1.00000000	      1.00000000	      1.00000000	      1.00000000	      1.00000000	      1.00000000	      1.00000000	      1.00000000	      1.00000000	      1.00000000	      1.00000000	      1.00000000	      1.00000000	      1.00000000	      1.00000000	      1.00000000	      1.00000000	      1.00000000	      1.00000000	      1.00000000	      1.00000000	      1.00000000	      1.00000000	      1.00000000	      1.00000000	      1.00000000	      1.00000000	      1.00000000	      1.00000000	      1.00000000	      1.00000000	      1.00000000	      1.00000000	      1.00000000	      1.00000000	      1.00000000	      1.00000000	      1.00000000	      1.00000000	      1.00000000	      1.00000000	      1.00000000	      1.00000000	      1.00000000	      1.00000000	      1.00000000	      1.00000000	      1.00000000	      1.00000000	      1.00000000	      1.00000000	      1.00000000	      1.00000000	      1.00000000	      1.00000000	      1.00000000	      1.00000000	      1.00000000	      1.00000000	      1.00000000	      1.00000000	      1.00000000	      1.00000000	      1.00000000
      0.13253322	      1.00000000	      1.00000000	      1.00000000	      1.00000000	      1.00000000	      1.00000000	      1.00000000	      1.00000000	      1.00000000	      1.00000000	      1.00000000	      1.00000000	      1.00000000	      1.00000000	      1.00000000	      1.00000000	      1.00000000	      1.00000000	      1.00000000	      1.00000000	      1.00000000	      1.00000000	      1.00000000	      1.00000000	      1.00000000	      1.00000000	      1.00000000	      1.00000000	      1.00000000	      1.00000000	      1.00000000	      1.00000000	      1.00000000	      1.00000000	      1.00000000	      1.00000000	      1.00000000	      1.00000000	      1.00000000	      1.00000000	      1.00000000	      1.00000000	      1.00000000	      1.00000000	      1.00000000	      1.00000000	      1.00000000	      1.00000000	      1.00000000	      1.00000000	      1.00000000	      1.00000000	      1.00000000	      1.00000000	      1.00000000	      1.00000000	      1.00000000	      1.00000000	      1.00000000	      1.00000000	      1.00000000	      1.00000000	      1.00000000	      1.00000000	      1.00000000	      1.00000000	      1.00000000	      1.00000000	      1.00000000	      1.00000000	      1.00000000	      1.00000000
      0.13439988	      1.00000000	      1.00000000	      1.00000000	      1.00000000	      1.00000000	      1.00000000	      1.00000000	      1.00000000	      1.00000000	      1.00000000	      1.00000000	      1.00000000	      1.00000000	      1.00000000	      1.00000000	      1.00000000	      1.00000000	      1.00000000	      1.00000000	      1.00000000	      1.00000000	      1.00000000	      1.00000000	      1.00000000	      1.00000000	      1.00000000	      1.00000000	      1.00000000	      1.00000000	      1.00000000	      1.00000000	      1.00000000	      1.00000000	      1.00000000	      1.00000000	      1.00000000	      1.00000000	      1.00000000	      1.00000000	      1.00000000	      1.00000000	      1.00000000	      1.00000000	      1.00000000	      1.00000000	      1.00000000	      1.00000000	      1.00000000	      1.00000000	      1.00000000	      1.00000000	      1.00000000	      1.00000000	      1.00000000	      1.00000000	      1.00000000	      1.00000000	      1.00000000	      1.00000000	      1.00000000	      1.00000000	      1.00000000	      1.00000000	      1.00000000	      1.00000000	      1.00000000	      1.00000000	      1.00000000	      1.00000000	      1.00000000	      1.00000000	      1.00000000
      0.13626655	      1.00000000	      1.00000000	      1.00000000	      1.00000000	      1.00000000	      1.00000000	      1.00000000	      1.00000000	      1.00000000	      1.00000000	      1.00000000	      1.00000000	      1.00000000	      1.00000000	      1.00000000	      1.00000000	      1.00000000	      1.00000000	      1.00000000	      1.00000000	      1.00000000	      1.00000000	      1.00000000	      1.00000000	      1.00000000	      1.00000000	      1.00000000	      1.00000000	      1.00000000	      1.00000000	      1.00000000	      1.00000000	      1.00000000	      1.00000000	      1.00000000	      1.00000000	      1.00000000	      1.00000000	      1.00000000	      1.00000000	      1.00000000	      1.00000000	      1.00000000	      1.00000000	      1.00000000	      1.00000000	      1.00000000	      1.00000000	      1.00000000	      1.00000000	      1.00000000	      1.00000000	      1.00000000	      1.00000000	      1.00000000	      1.00000000	      1.00000000	      1.00000000	      1.00000000	      1.00000000	      1.00000000	      1.00000000	      1.00000000	      1.00000000	      1.00000000	      1.00000000	      1.00000000	      1.00000000	      1.00000000	      1.00000000	      1.00000000	      1.00000000
      0.13813321	      1.00000000	      1.00000000	      1.00000000	      1.00000000	      1.00000000	      1.00000000	      1.00000000	      1.00000000	      1.00000000	      1.00000000	      1.00000000	      1.00000000	      1.00000000	      1.00000000	      1.00000000	      1.00000000	      1.00000000	      1.00000000	      1.00000000	      1.00000000	      1.00000000	      1.00000000	      1.00000000	      1.00000000	      1.00000000	      1.00000000	      1.00000000	      1.00000000	      1.00000000	      1.00000000	      1.00000000	      1.00000000	      1.00000000	      1.00000000	      1.00000000	      1.00000000	      1.00000000	      1.00000000	      1.00000000	      1.00000000	      1.00000000	      1.00000000	      1.00000000	      1.00000000	      1.00000000	      1.00000000	      1.00000000	      1.00000000	      1.00000000	      1.00000000	      1.00000000	      1.00000000	      1.00000000	      1.00000000	      1.00000000	      1.00000000	      1.00000000	      1.00000000	      1.00000000	      1.00000000	      1.00000000	      1.00000000	      1.00000000	      1.00000000	      1.00000000	      1.00000000	      1.00000000	      1.00000000	      1.00000000	      1.00000000	      1.00000000	      1.00000000
      0.13999988	      1.00000000	      1.00000000	      1.00000000	      1.00000000	      1.00000000	      1.00000000	      1.00000000	      1.00000000	      1.00000000	      1.00000000	      1.00000000	      1.00000000	      1.00000000	      1.00000000	      1.00000000	      1.00000000	      1.00000000	      1.00000000	      1.00000000	      1.00000000	      1.00000000	      1.00000000	      1.00000000	      1.00000000	      1.00000000	      1.00000000	      1.00000000	      1.00000000	      1.00000000	      1.00000000	      1.00000000	      1.00000000	      1.00000000	      1.00000000	      1.00000000	      1.00000000	      1.00000000	      1.00000000	      1.00000000	      1.00000000	      1.00000000	      1.00000000	      1.00000000	      1.00000000	      1.00000000	      1.00000000	      1.00000000	      1.00000000	      1.00000000	      1.00000000	      1.00000000	      1.00000000	      1.00000000	      1.00000000	      1.00000000	      1.00000000	      1.00000000	      1.00000000	      1.00000000	      1.00000000	      1.00000000	      1.00000000	      1.00000000	      1.00000000	      1.00000000	      1.00000000	      1.00000000	      1.00000000	      1.00000000	      1.00000000	      1.00000000	      1.00000000
      0.14186654	      1.00000000	      1.00000000	      1.00000000	      1.00000000	      1.00000000	      1.00000000	      1.00000000	      1.00000000	      1.00000000	      1.00000000	      1.00000000	      1.00000000	      1.00000000	      1.00000000	      1.00000000	      1.00000000	      1.00000000	      1.00000000	      1.00000000	      1.00000000	      1.00000000	      1.00000000	      1.00000000	      1.00000000	      1.00000000	      1.00000000	      1.00000000	      1.00000000	      1.00000000	      1.00000000	      1.00000000	      1.00000000	      1.00000000	      1.00000000	      1.00000000	      1.00000000	      1.00000000	      1.00000000	      1.00000000	      1.00000000	      1.00000000	      1.00000000	      1.00000000	      1.00000000	      1.00000000	      1.00000000	      1.00000000	      1.00000000	      1.00000000	      1.00000000	      1.00000000	      1.00000000	      1.00000000	      1.00000000	      1.00000000	      1.00000000	      1.00000000	      1.00000000	      1.00000000	      1.00000000	      1.00000000	      1.00000000	      1.00000000	      1.00000000	      1.00000000	      1.00000000	      1.00000000	      1.00000000	      1.00000000	      1.00000000	      1.00000000	      1.00000000
      0.14373321	      1.00000000	      1.00000000	      1.00000000	      1.00000000	      1.00000000	      1.00000000	      1.00000000	      1.00000000	      1.00000000	      1.00000000	      1.00000000	      1.00000000	      1.00000000	      1.00000000	      1.00000000	      1.00000000	      1.00000000	      1.00000000	      1.00000000	      1.00000000	      1.00000000	      1.00000000	      1.00000000	      1.00000000	      1.00000000	      1.00000000	      1.00000000	      1.00000000	      1.00000000	      1.00000000	      1.00000000	      1.00000000	      1.00000000	      1.00000000	      1.00000000	      1.00000000	      1.00000000	      1.00000000	      1.00000000	      1.00000000	      1.00000000	      1.00000000	      1.00000000	      1.00000000	      1.00000000	      1.00000000	      1.00000000	      1.00000000	      1.00000000	      1.00000000	      1.00000000	      1.00000000	      1.00000000	      1.00000000	      1.00000000	      1.00000000	      1.00000000	      1.00000000	      1.00000000	      1.00000000	      1.00000000	      1.00000000	      1.00000000	      1.00000000	      1.00000000	      1.00000000	      1.00000000	      1.00000000	      1.00000000	      1.00000000	      1.00000000	      1.00000000
      0.14559987	      1.00000000	      1.00000000	      1.00000000	      1.00000000	      1.00000000	      1.00000000	      1.00000000	      1.00000000	      1.00000000	      1.00000000	      1.00000000	      1.00000000	      1.00000000	      1.00000000	      1.00000000	      1.00000000	      1.00000000	      1.00000000	      1.00000000	      1.00000000	      1.00000000	      1.00000000	      1.00000000	      1.00000000	      1.00000000	      1.00000000	      1.00000000	      1.00000000	      1.00000000	      1.00000000	      1.00000000	      1.00000000	      1.00000000	      1.00000000	      1.00000000	      1.00000000	      1.00000000	      1.00000000	      1.00000000	      1.00000000	      1.00000000	      1.00000000	      1.00000000	      1.00000000	      1.00000000	      1.00000000	      1.00000000	      1.00000000	      1.00000000	      1.00000000	      1.00000000	      1.00000000	      1.00000000	      1.00000000	      1.00000000	      1.00000000	      1.00000000	      1.00000000	      1.00000000	      1.00000000	      1.00000000	      1.00000000	      1.00000000	      1.00000000	      1.00000000	      1.00000000	      1.00000000	      1.00000000	      1.00000000	      1.00000000	      1.00000000	      1.00000000
      0.14746654	      1.00000000	      1.00000000	      1.00000000	      1.00000000	      1.00000000	      1.00000000	      1.00000000	      1.00000000	      1.00000000	      1.00000000	      1.00000000	      1.00000000	      1.00000000	      1.00000000	      1.00000000	      1.00000000	      1.00000000	      1.00000000	      1.00000000	      1.00000000	      1.00000000	      1.00000000	      1.00000000	      1.00000000	      1.00000000	      1.00000000	      1.00000000	      1.00000000	      1.00000000	      1.00000000	      1.00000000	      1.00000000	      1.00000000	      1.00000000	      1.00000000	      1.00000000	      1.00000000	      1.00000000	      1.00000000	      1.00000000	      1.00000000	      1.00000000	      1.00000000	      1.00000000	      1.00000000	      1.00000000	      1.00000000	      1.00000000	      1.00000000	      1.00000000	      1.00000000	      1.00000000	      1.00000000	      1.00000000	      1.00000000	      1.00000000	      1.00000000	      1.00000000	      1.00000000	      1.00000000	      1.00000000	      1.00000000	      1.00000000	      1.00000000	      1.00000000	      1.00000000	      1.00000000	      1.00000000	      1.00000000	      1.00000000	      1.00000000	      1.00000000
      0.14933320	      1.00000000	      1.00000000	      1.00000000	      1.00000000	      1.00000000	      1.00000000	      1.00000000	      1.00000000	      1.00000000	      1.00000000	      1.00000000	      1.00000000	      1.00000000	      1.00000000	      1.00000000	      1.00000000	      1.00000000	      1.00000000	      1.00000000	      1.00000000	      1.00000000	      1.00000000	      1.00000000	      1.00000000	      1.00000000	      1.00000000	      1.00000000	      1.00000000	      1.00000000	      1.00000000	      1.00000000	      1.00000000	      1.00000000	      1.00000000	      1.00000000	      1.00000000	      1.00000000	      1.00000000	      1.00000000	      1.00000000	      1.00000000	      1.00000000	      1.00000000	      1.00000000	      1.00000000	      1.00000000	      1.00000000	      1.00000000	      1.00000000	      1.00000000	      1.00000000	      1.00000000	      1.00000000	      1.00000000	      1.00000000	      1.00000000	      1.00000000	      1.00000000	      1.00000000	      1.00000000	      1.00000000	      1.00000000	      1.00000000	      1.00000000	      1.00000000	      1.00000000	      1.00000000	      1.00000000	      1.00000000	      1.00000000	      1.00000000	      1.00000000
      0.15119987	      1.00000000	      1.00000000	      1.00000000	      1.00000000	      1.00000000	      1.00000000	      1.00000000	      1.00000000	      1.00000000	      1.00000000	      1.00000000	      1.00000000	      1.00000000	      1.00000000	      1.00000000	      1.00000000	      1.00000000	      1.00000000	      1.00000000	      1.00000000	      1.00000000	      1.00000000	      1.00000000	      1.00000000	      1.00000000	      1.00000000	      1.00000000	      1.00000000	      1.00000000	      1.00000000	      1.00000000	      1.00000000	      1.00000000	      1.00000000	      1.00000000	      1.00000000	      1.00000000	      1.00000000	      1.00000000	      1.00000000	      1.00000000	      1.00000000	      1.00000000	      1.00000000	      1.00000000	      1.00000000	      1.00000000	      1.00000000	      1.00000000	      1.00000000	      1.00000000	      1.00000000	      1.00000000	      1.00000000	      1.00000000	      1.00000000	      1.00000000	      1.00000000	      1.00000000	      1.00000000	      1.00000000	      1.00000000	      1.00000000	      1.00000000	      1.00000000	      1.00000000	      1.00000000	      1.00000000	      1.00000000	      1.00000000	      1.00000000	      1.00000000
      0.15306653	      1.00000000	      1.00000000	      1.00000000	      1.00000000	      1.00000000	      1.00000000	      1.00000000	      1.00000000	      1.00000000	      1.00000000	      1.00000000	      1.00000000	      1.00000000	      1.00000000	      1.00000000	      1.00000000	      1.00000000	      1.00000000	      1.00000000	      1.00000000	      1.00000000	      1.00000000	      1.00000000	      1.00000000	      1.00000000	      1.00000000	      1.00000000	      1.00000000	      1.00000000	      1.00000000	      1.00000000	      1.00000000	      1.00000000	      1.00000000	      1.00000000	      1.00000000	      1.00000000	      1.00000000	      1.00000000	      1.00000000	      1.00000000	      1.00000000	      1.00000000	      1.00000000	      1.00000000	      1.00000000	      1.00000000	      1.00000000	      1.00000000	      1.00000000	      1.00000000	      1.00000000	      1.00000000	      1.00000000	      1.00000000	      1.00000000	      1.00000000	      1.00000000	      1.00000000	      1.00000000	      1.00000000	      1.00000000	      1.00000000	      1.00000000	      1.00000000	      1.00000000	      1.00000000	      1.00000000	      1.00000000	      1.00000000	      1.00000000	      1.00000000
      0.15493320	      1.00000000	      1.00000000	      1.00000000	      1.00000000	      1.00000000	      1.00000000	      1.00000000	      1.00000000	      1.00000000	      1.00000000	      1.00000000	      1.00000000	      1.00000000	      1.00000000	      1.00000000	      1.00000000	      1.00000000	      1.00000000	      1.00000000	      1.00000000	      1.00000000	      1.00000000	      1.00000000	      1.00000000	      1.00000000	      1.00000000	      1.00000000	      1.00000000	      1.00000000	      1.00000000	      1.00000000	      1.00000000	      1.00000000	      1.00000000	      1.00000000	      1.00000000	      1.00000000	      1.00000000	      1.00000000	      1.00000000	      1.00000000	      1.00000000	      1.00000000	      1.00000000	      1.00000000	      1.00000000	      1.00000000	      1.00000000	      1.00000000	      1.00000000	      1.00000000	      1.00000000	      1.00000000	      1.00000000	      1.00000000	      1.00000000	      1.00000000	      1.00000000	      1.00000000	      1.00000000	      1.00000000	      1.00000000	      1.00000000	      1.00000000	      1.00000000	      1.00000000	      1.00000000	      1.00000000	      1.00000000	      1.00000000	      1.00000000	      1.00000000
      0.15679986	      1.00000000	      1.00000000	      1.00000000	      1.00000000	      1.00000000	      1.00000000	      1.00000000	      1.00000000	      1.00000000	      1.00000000	      1.00000000	      1.00000000	      1.00000000	      1.00000000	      1.00000000	      1.00000000	      1.00000000	      1.00000000	      1.00000000	      1.00000000	      1.00000000	      1.00000000	      1.00000000	      1.00000000	      1.00000000	      1.00000000	      1.00000000	      1.00000000	      1.00000000	      1.00000000	      1.00000000	      1.00000000	      1.00000000	      1.00000000	      1.00000000	      1.00000000	      1.00000000	      1.00000000	      1.00000000	      1.00000000	      1.00000000	      1.00000000	      1.00000000	      1.00000000	      1.00000000	      1.00000000	      1.00000000	      1.00000000	      1.00000000	      1.00000000	      1.00000000	      1.00000000	      1.00000000	      1.00000000	      1.00000000	      1.00000000	      1.00000000	      1.00000000	      1.00000000	      1.00000000	      1.00000000	      1.00000000	      1.00000000	      1.00000000	      1.00000000	      1.00000000	      1.00000000	      1.00000000	      1.00000000	      1.00000000	      1.00000000	      1.00000000
      0.15866653	      1.00000000	      1.00000000	      1.00000000	      1.00000000	      1.00000000	      1.00000000	      1.00000000	      1.00000000	      1.00000000	      1.00000000	      1.00000000	      1.00000000	      1.00000000	      1.00000000	      1.00000000	      1.00000000	      1.00000000	      1.00000000	      1.00000000	      1.00000000	      1.00000000	      1.00000000	      1.00000000	      1.00000000	      1.00000000	      1.00000000	      1.00000000	      1.00000000	      1.00000000	      1.00000000	      1.00000000	      1.00000000	      1.00000000	      1.00000000	      1.00000000	      1.00000000	      1.00000000	      1.00000000	      1.00000000	      1.00000000	      1.00000000	      1.00000000	      1.00000000	      1.00000000	      1.00000000	      1.00000000	      1.00000000	      1.00000000	      1.00000000	      1.00000000	      1.00000000	      1.00000000	      1.00000000	      1.00000000	      1.00000000	      1.00000000	      1.00000000	      1.00000000	      1.00000000	      1.00000000	      1.00000000	      1.00000000	      1.00000000	      1.00000000	      1.00000000	      1.00000000	      1.00000000	      1.00000000	      1.00000000	      1.00000000	      1.00000000	      1.00000000
      0.16053319	      1.00000000	      1.00000000	      1.00000000	      1.00000000	      1.00000000	      1.00000000	      1.00000000	      1.00000000	      1.00000000	      1.00000000	      1.00000000	      1.00000000	      1.00000000	      1.00000000	      1.00000000	      1.00000000	      1.00000000	      1.00000000	      1.00000000	      1.00000000	      1.00000000	      1.00000000	      1.00000000	      1.00000000	      1.00000000	      1.00000000	      1.00000000	      1.00000000	      1.00000000	      1.00000000	      1.00000000	      1.00000000	      1.00000000	      1.00000000	      1.00000000	      1.00000000	      1.00000000	      1.00000000	      1.00000000	      1.00000000	      1.00000000	      1.00000000	      1.00000000	      1.00000000	      1.00000000	      1.00000000	      1.00000000	      1.00000000	      1.00000000	      1.00000000	      1.00000000	      1.00000000	      1.00000000	      1.00000000	      1.00000000	      1.00000000	      1.00000000	      1.00000000	      1.00000000	      1.00000000	      1.00000000	      1.00000000	      1.00000000	      1.00000000	      1.00000000	      1.00000000	      1.00000000	      1.00000000	      1.00000000	      1.00000000	      1.00000000	      1.00000000
      0.16239985	      1.00000000	      1.00000000	      1.00000000	      1.00000000	      1.00000000	      1.00000000	      1.00000000	      1.00000000	      1.00000000	      1.00000000	      1.00000000	      1.00000000	      1.00000000	      1.00000000	      1.00000000	      1.00000000	      1.00000000	      1.00000000	      1.00000000	      1.00000000	      1.00000000	      1.00000000	      1.00000000	      1.00000000	      1.00000000	      1.00000000	      1.00000000	      1.00000000	      1.00000000	      1.00000000	      1.00000000	      1.00000000	      1.00000000	      1.00000000	      1.00000000	      1.00000000	      1.00000000	      1.00000000	      1.00000000	      1.00000000	      1.00000000	      1.00000000	      1.00000000	      1.00000000	      1.00000000	      1.00000000	      1.00000000	      1.00000000	      1.00000000	      1.00000000	      1.00000000	      1.00000000	      1.00000000	      1.00000000	      1.00000000	      1.00000000	      1.00000000	      1.00000000	      1.00000000	      1.00000000	      1.00000000	      1.00000000	      1.00000000	      1.00000000	      1.00000000	      1.00000000	      1.00000000	      1.00000000	      1.00000000	      1.00000000	      1.00000000	      1.00000000
      0.16426652	      1.00000000	      1.00000000	      1.00000000	      1.00000000	      1.00000000	      1.00000000	      1.00000000	      1.00000000	      1.00000000	      1.00000000	      1.00000000	      1.00000000	      1.00000000	      1.00000000	      1.00000000	      1.00000000	      1.00000000	      1.00000000	      1.00000000	      1.00000000	      1.00000000	      1.00000000	      1.00000000	      1.00000000	      1.00000000	      1.00000000	      1.00000000	      1.00000000	      1.00000000	      1.00000000	      1.00000000	      1.00000000	      1.00000000	      1.00000000	      1.00000000	      1.00000000	      1.00000000	      1.00000000	      1.00000000	      1.00000000	      1.00000000	      1.00000000	      1.00000000	      1.00000000	      1.00000000	      1.00000000	      1.00000000	      1.00000000	      1.00000000	      1.00000000	      1.00000000	      1.00000000	      1.00000000	      1.00000000	      1.00000000	      1.00000000	      1.00000000	      1.00000000	      1.00000000	      1.00000000	      1.00000000	      1.00000000	      1.00000000	      1.00000000	      1.00000000	      1.00000000	      1.00000000	      1.00000000	      1.00000000	      1.00000000	      1.00000000	      1.00000000
      0.16613319	      1.00000000	      1.00000000	      1.00000000	      1.00000000	      1.00000000	      1.00000000	      1.00000000	      1.00000000	      1.00000000	      1.00000000	      1.00000000	      1.00000000	      1.00000000	      1.00000000	      1.00000000	      1.00000000	      1.00000000	      1.00000000	      1.00000000	      1.00000000	      1.00000000	      1.00000000	      1.00000000	      1.00000000	      1.00000000	      1.00000000	      1.00000000	      1.00000000	      1.00000000	      1.00000000	      1.00000000	      1.00000000	      1.00000000	      1.00000000	      1.00000000	      1.00000000	      1.00000000	      1.00000000	      1.00000000	      1.00000000	      1.00000000	      1.00000000	      1.00000000	      1.00000000	      1.00000000	      1.00000000	      1.00000000	      1.00000000	      1.00000000	      1.00000000	      1.00000000	      1.00000000	      1.00000000	      1.00000000	      1.00000000	      1.00000000	      1.00000000	      1.00000000	      1.00000000	      1.00000000	      1.00000000	      1.00000000	      1.00000000	      1.00000000	      1.00000000	      1.00000000	      1.00000000	      1.00000000	      1.00000000	      1.00000000	      1.00000000	      1.00000000
      0.16799985	      1.00000000	      1.00000000	      1.00000000	      1.00000000	      1.00000000	      1.00000000	      1.00000000	      1.00000000	      1.00000000	      1.00000000	      1.00000000	      1.00000000	      1.00000000	      1.00000000	      1.00000000	      1.00000000	      1.00000000	      1.00000000	      1.00000000	      1.00000000	      1.00000000	      1.00000000	      1.00000000	      1.00000000	      1.00000000	      1.00000000	      1.00000000	      1.00000000	      1.00000000	      1.00000000	      1.00000000	      1.00000000	      1.00000000	      1.00000000	      1.00000000	      1.00000000	      1.00000000	      1.00000000	      1.00000000	      1.00000000	      1.00000000	      1.00000000	      1.00000000	      1.00000000	      1.00000000	      1.00000000	      1.00000000	      1.00000000	      1.00000000	      1.00000000	      1.00000000	      1.00000000	      1.00000000	      1.00000000	      1.00000000	      1.00000000	      1.00000000	      1.00000000	      1.00000000	      1.00000000	      1.00000000	      1.00000000	      1.00000000	      1.00000000	      1.00000000	      1.00000000	      1.00000000	      1.00000000	      1.00000000	      1.00000000	      1.00000000	      1.00000000
      0.16986651	      1.00000000	      1.00000000	      1.00000000	      1.00000000	      1.00000000	      1.00000000	      1.00000000	      1.00000000	      1.00000000	      1.00000000	      1.00000000	      1.00000000	      1.00000000	      1.00000000	      1.00000000	      1.00000000	      1.00000000	      1.00000000	      1.00000000	      1.00000000	      1.00000000	      1.00000000	      1.00000000	      1.00000000	      1.00000000	      1.00000000	      1.00000000	      1.00000000	      1.00000000	      1.00000000	      1.00000000	      1.00000000	      1.00000000	      1.00000000	      1.00000000	      1.00000000	      1.00000000	      1.00000000	      1.00000000	      1.00000000	      1.00000000	      1.00000000	      1.00000000	      1.00000000	      1.00000000	      1.00000000	      1.00000000	      1.00000000	      1.00000000	      1.00000000	      1.00000000	      1.00000000	      1.00000000	      1.00000000	      1.00000000	      1.00000000	      1.00000000	      1.00000000	      1.00000000	      1.00000000	      1.00000000	      1.00000000	      1.00000000	      1.00000000	      1.00000000	      1.00000000	      1.00000000	      1.00000000	      1.00000000	      1.00000000	      1.00000000	      1.00000000
      0.17173318	      1.00000000	      1.00000000	      1.00000000	      1.00000000	      1.00000000	      1.00000000	      1.00000000	      1.00000000	      1.00000000	      1.00000000	      1.00000000	      1.00000000	      1.00000000	      1.00000000	      1.00000000	      1.00000000	      1.00000000	      1.00000000	      1.00000000	      1.00000000	      1.00000000	      1.00000000	      1.00000000	      1.00000000	      1.00000000	      1.00000000	      1.00000000	      1.00000000	      1.00000000	      1.00000000	      1.00000000	      1.00000000	      1.00000000	      1.00000000	      1.00000000	      1.00000000	      1.00000000	      1.00000000	      1.00000000	      1.00000000	      1.00000000	      1.00000000	      1.00000000	      1.00000000	      1.00000000	      1.00000000	      1.00000000	      1.00000000	      1.00000000	      1.00000000	      1.00000000	      1.00000000	      1.00000000	      1.00000000	      1.00000000	      1.00000000	      1.00000000	      1.00000000	      1.00000000	      1.00000000	      1.00000000	      1.00000000	      1.00000000	      1.00000000	      1.00000000	      1.00000000	      1.00000000	      1.00000000	      1.00000000	      1.00000000	      1.00000000	      1.00000000
      0.17359985	      1.00000000	      1.00000000	      1.00000000	      1.00000000	      1.00000000	      1.00000000	      1.00000000	      1.00000000	      1.00000000	      1.00000000	      1.00000000	      1.00000000	      1.00000000	      1.00000000	      1.00000000	      1.00000000	      1.00000000	      1.00000000	      1.00000000	      1.00000000	      1.00000000	      1.00000000	      1.00000000	      1.00000000	      1.00000000	      1.00000000	      1.00000000	      1.00000000	      1.00000000	      1.00000000	      1.00000000	      1.00000000	      1.00000000	      1.00000000	      1.00000000	      1.00000000	      1.00000000	      1.00000000	      1.00000000	      1.00000000	      1.00000000	      1.00000000	      1.00000000	      1.00000000	      1.00000000	      1.00000000	      1.00000000	      1.00000000	      1.00000000	      1.00000000	      1.00000000	      1.00000000	      1.00000000	      1.00000000	      1.00000000	      1.00000000	      1.00000000	      1.00000000	      1.00000000	      1.00000000	      1.00000000	      1.00000000	      1.00000000	      1.00000000	      1.00000000	      1.00000000	      1.00000000	      1.00000000	      1.00000000	      1.00000000	      1.00000000	      1.00000000
      0.17546651	      1.00000000	      1.00000000	      1.00000000	      1.00000000	      1.00000000	      1.00000000	      1.00000000	      1.00000000	      1.00000000	      1.00000000	      1.00000000	      1.00000000	      1.00000000	      1.00000000	      1.00000000	      1.00000000	      1.00000000	      1.00000000	      1.00000000	      1.00000000	      1.00000000	      1.00000000	      1.00000000	      1.00000000	      1.00000000	      1.00000000	      1.00000000	      1.00000000	      1.00000000	      1.00000000	      1.00000000	      1.00000000	      1.00000000	      1.00000000	      1.00000000	      1.00000000	      1.00000000	      1.00000000	      1.00000000	      1.00000000	      1.00000000	      1.00000000	      1.00000000	      1.00000000	      1.00000000	      1.00000000	      1.00000000	      1.00000000	      1.00000000	      1.00000000	      1.00000000	      1.00000000	      1.00000000	      1.00000000	      1.00000000	      1.00000000	      1.00000000	      1.00000000	      1.00000000	      1.00000000	      1.00000000	      1.00000000	      1.00000000	      1.00000000	      1.00000000	      1.00000000	      1.00000000	      1.00000000	      1.00000000	      1.00000000	      1.00000000	      1.00000000
      0.17733318	      1.00000000	      1.00000000	      1.00000000	      1.00000000	      1.00000000	      1.00000000	      1.00000000	      1.00000000	      1.00000000	      1.00000000	      1.00000000	      1.00000000	      1.00000000	      1.00000000	      1.00000000	      1.00000000	      1.00000000	      1.00000000	      1.00000000	      1.00000000	      1.00000000	      1.00000000	      1.00000000	      1.00000000	      1.00000000	      1.00000000	      1.00000000	      1.00000000	      1.00000000	      1.00000000	      1.00000000	      1.00000000	      1.00000000	      1.00000000	      1.00000000	      1.00000000	      1.00000000	      1.00000000	      1.00000000	      1.00000000	      1.00000000	      1.00000000	      1.00000000	      1.00000000	      1.00000000	      1.00000000	      1.00000000	      1.00000000	      1.00000000	      1.00000000	      1.00000000	      1.00000000	      1.00000000	      1.00000000	      1.00000000	      1.00000000	      1.00000000	      1.00000000	      1.00000000	      1.00000000	      1.00000000	      1.00000000	      1.00000000	      1.00000000	      1.00000000	      1.00000000	      1.00000000	      1.00000000	      1.00000000	      1.00000000	      1.00000000	      1.00000000
      0.17919984	      1.00000000	      1.00000000	      1.00000000	      1.00000000	      1.00000000	      1.00000000	      1.00000000	      1.00000000	      1.00000000	      1.00000000	      1.00000000	      1.00000000	      1.00000000	      1.00000000	      1.00000000	      1.00000000	      1.00000000	      1.00000000	      1.00000000	      1.00000000	      1.00000000	      1.00000000	      1.00000000	      1.00000000	      1.00000000	      1.00000000	      1.00000000	      1.00000000	      1.00000000	      1.00000000	      1.00000000	      1.00000000	      1.00000000	      1.00000000	      1.00000000	      1.00000000	      1.00000000	      1.00000000	      1.00000000	      1.00000000	      1.00000000	      1.00000000	      1.00000000	      1.00000000	      1.00000000	      1.00000000	      1.00000000	      1.00000000	      1.00000000	      1.00000000	      1.00000000	      1.00000000	      1.00000000	      1.00000000	      1.00000000	      1.00000000	      1.00000000	      1.00000000	      1.00000000	      1.00000000	      1.00000000	      1.00000000	      1.00000000	      1.00000000	      1.00000000	      1.00000000	      1.00000000	      1.00000000	      1.00000000	      1.00000000	      1.00000000	      1.00000000
      0.18106651	      1.00000000	      1.00000000	      1.00000000	      1.00000000	      1.00000000	      1.00000000	      1.00000000	      1.00000000	      1.00000000	      1.00000000	      1.00000000	      1.00000000	      1.00000000	      1.00000000	      1.00000000	      1.00000000	      1.00000000	      1.00000000	      1.00000000	      1.00000000	      1.00000000	      1.00000000	      1.00000000	      1.00000000	      1.00000000	      1.00000000	      1.00000000	      1.00000000	      1.00000000	      1.00000000	      1.00000000	      1.00000000	      1.00000000	      1.00000000	      1.00000000	      1.00000000	      1.00000000	      1.00000000	      1.00000000	      1.00000000	      1.00000000	      1.00000000	      1.00000000	      1.00000000	      1.00000000	      1.00000000	      1.00000000	      1.00000000	      1.00000000	      1.00000000	      1.00000000	      1.00000000	      1.00000000	      1.00000000	      1.00000000	      1.00000000	      1.00000000	      1.00000000	      1.00000000	      1.00000000	      1.00000000	      1.00000000	      1.00000000	      1.00000000	      1.00000000	      1.00000000	      1.00000000	      1.00000000	      1.00000000	      1.00000000	      1.00000000	      1.00000000
      0.18293317	      1.00000000	      1.00000000	      1.00000000	      1.00000000	      1.00000000	      1.00000000	      1.00000000	      1.00000000	      1.00000000	      1.00000000	      1.00000000	      1.00000000	      1.00000000	      1.00000000	      1.00000000	      1.00000000	      1.00000000	      1.00000000	      1.00000000	      1.00000000	      1.00000000	      1.00000000	      1.00000000	      1.00000000	      1.00000000	      1.00000000	      1.00000000	      1.00000000	      1.00000000	      1.00000000	      1.00000000	      1.00000000	      1.00000000	      1.00000000	      1.00000000	      1.00000000	      1.00000000	      1.00000000	      1.00000000	      1.00000000	      1.00000000	      1.00000000	      1.00000000	      1.00000000	      1.00000000	      1.00000000	      1.00000000	      1.00000000	      1.00000000	      1.00000000	      1.00000000	      1.00000000	      1.00000000	      1.00000000	      1.00000000	      1.00000000	      1.00000000	      1.00000000	      1.00000000	      1.00000000	      1.00000000	      1.00000000	      1.00000000	      1.00000000	      1.00000000	      1.00000000	      1.00000000	      1.00000000	      1.00000000	      1.00000000	      1.00000000	      1.00000000
      0.18479984	      1.00000000	      1.00000000	      1.00000000	      1.00000000	      1.00000000	      1.00000000	      1.00000000	      1.00000000	      1.00000000	      1.00000000	      1.00000000	      1.00000000	      1.00000000	      1.00000000	      1.00000000	      1.00000000	      1.00000000	      1.00000000	      1.00000000	      1.00000000	      1.00000000	      1.00000000	      1.00000000	      1.00000000	      1.00000000	      1.00000000	      1.00000000	      1.00000000	      1.00000000	      1.00000000	      1.00000000	      1.00000000	      1.00000000	      1.00000000	      1.00000000	      1.00000000	      1.00000000	      1.00000000	      1.00000000	      1.00000000	      1.00000000	      1.00000000	      1.00000000	      1.00000000	      1.00000000	      1.00000000	      1.00000000	      1.00000000	      1.00000000	      1.00000000	      1.00000000	      1.00000000	      1.00000000	      1.00000000	      1.00000000	      1.00000000	      1.00000000	      1.00000000	      1.00000000	      1.00000000	      1.00000000	      1.00000000	      1.00000000	      1.00000000	      1.00000000	      1.00000000	      1.00000000	      1.00000000	      1.00000000	      1.00000000	      1.00000000	      1.00000000
      0.18666650	      1.00000000	      1.00000000	      1.00000000	      1.00000000	      1.00000000	      1.00000000	      1.00000000	      1.00000000	      1.00000000	      1.00000000	      1.00000000	      1.00000000	      1.00000000	      1.00000000	      1.00000000	      1.00000000	      1.00000000	      1.00000000	      1.00000000	      1.00000000	      1.00000000	      1.00000000	      1.00000000	      1.00000000	      1.00000000	      1.00000000	      1.00000000	      1.00000000	      1.00000000	      1.00000000	      1.00000000	      1.00000000	      1.00000000	      1.00000000	      1.00000000	      1.00000000	      1.00000000	      1.00000000	      1.00000000	      1.00000000	      1.00000000	      1.00000000	      1.00000000	      1.00000000	      1.00000000	      1.00000000	      1.00000000	      1.00000000	      1.00000000	      1.00000000	      1.00000000	      1.00000000	      1.00000000	      1.00000000	      1.00000000	      1.00000000	      1.00000000	      1.00000000	      1.00000000	      1.00000000	      1.00000000	      1.00000000	      1.00000000	      1.00000000	      1.00000000	      1.00000000	      1.00000000	      1.00000000	      1.00000000	      1.00000000	      1.00000000	      1.00000000
      0.18853317	      1.00000000	      1.00000000	      1.00000000	      1.00000000	      1.00000000	      1.00000000	      1.00000000	      1.00000000	      1.00000000	      1.00000000	      1.00000000	      1.00000000	      1.00000000	      1.00000000	      1.00000000	      1.00000000	      1.00000000	      1.00000000	      1.00000000	      1.00000000	      1.00000000	      1.00000000	      1.00000000	      1.00000000	      1.00000000	      1.00000000	      1.00000000	      1.00000000	      1.00000000	      1.00000000	      1.00000000	      1.00000000	      1.00000000	      1.00000000	      1.00000000	      1.00000000	      1.00000000	      1.00000000	      1.00000000	      1.00000000	      1.00000000	      1.00000000	      1.00000000	      1.00000000	      1.00000000	      1.00000000	      1.00000000	      1.00000000	      1.00000000	      1.00000000	      1.00000000	      1.00000000	      1.00000000	      1.00000000	      1.00000000	      1.00000000	      1.00000000	      1.00000000	      1.00000000	      1.00000000	      1.00000000	      1.00000000	      1.00000000	      1.00000000	      1.00000000	      1.00000000	      1.00000000	      1.00000000	      1.00000000	      1.00000000	      1.00000000	      1.00000000
      0.19039983	      1.00000000	      1.00000000	      1.00000000	      1.00000000	      1.00000000	      1.00000000	      1.00000000	      1.00000000	      1.00000000	      1.00000000	      1.00000000	      1.00000000	      1.00000000	      1.00000000	      1.00000000	      1.00000000	      1.00000000	      1.00000000	      1.00000000	      1.00000000	      1.00000000	      1.00000000	      1.00000000	      1.00000000	      1.00000000	      1.00000000	      1.00000000	      1.00000000	      1.00000000	      1.00000000	      1.00000000	      1.00000000	      1.00000000	      1.00000000	      1.00000000	      1.00000000	      1.00000000	      1.00000000	      1.00000000	      1.00000000	      1.00000000	      1.00000000	      1.00000000	      1.00000000	      1.00000000	      1.00000000	      1.00000000	      1.00000000	      1.00000000	      1.00000000	      1.00000000	      1.00000000	      1.00000000	      1.00000000	      1.00000000	      1.00000000	      1.00000000	      1.00000000	      1.00000000	      1.00000000	      1.00000000	      1.00000000	      1.00000000	      1.00000000	      1.00000000	      1.00000000	      1.00000000	      1.00000000	      1.00000000	      1.00000000	      1.00000000	      1.00000000
      0.19226650	      1.00000000	      1.00000000	      1.00000000	      1.00000000	      1.00000000	      1.00000000	      1.00000000	      1.00000000	      1.00000000	      1.00000000	      1.00000000	      1.00000000	      1.00000000	      1.00000000	      1.00000000	      1.00000000	      1.00000000	      1.00000000	      1.00000000	      1.00000000	      1.00000000	      1.00000000	      1.00000000	      1.00000000	      1.00000000	      1.00000000	      1.00000000	      1.00000000	      1.00000000	      1.00000000	      1.00000000	      1.00000000	      1.00000000	      1.00000000	      1.00000000	      1.00000000	      1.00000000	      1.00000000	      1.00000000	      1.00000000	      1.00000000	      1.00000000	      1.00000000	      1.00000000	      1.00000000	      1.00000000	      1.00000000	      1.00000000	      1.00000000	      1.00000000	      1.00000000	      1.00000000	      1.00000000	      1.00000000	      1.00000000	      1.00000000	      1.00000000	      1.00000000	      1.00000000	      1.00000000	      1.00000000	      1.00000000	      1.00000000	      1.00000000	      1.00000000	      1.00000000	      1.00000000	      1.00000000	      1.00000000	      1.00000000	      1.00000000	      1.00000000
      0.19413316	      1.00000000	      1.00000000	      1.00000000	      1.00000000	      1.00000000	      1.00000000	      1.00000000	      1.00000000	      1.00000000	      1.00000000	      1.00000000	      1.00000000	      1.00000000	      1.00000000	      1.00000000	      1.00000000	      1.00000000	      1.00000000	      1.00000000	      1.00000000	      1.00000000	      1.00000000	      1.00000000	      1.00000000	      1.00000000	      1.00000000	      1.00000000	      1.00000000	      1.00000000	      1.00000000	      1.00000000	      1.00000000	      1.00000000	      1.00000000	      1.00000000	      1.00000000	      1.00000000	      1.00000000	      1.00000000	      1.00000000	      1.00000000	      1.00000000	      1.00000000	      1.00000000	      1.00000000	      1.00000000	      1.00000000	      1.00000000	      1.00000000	      1.00000000	      1.00000000	      1.00000000	      1.00000000	      1.00000000	      1.00000000	      1.00000000	      1.00000000	      1.00000000	      1.00000000	      1.00000000	      1.00000000	      1.00000000	      1.00000000	      1.00000000	      1.00000000	      1.00000000	      1.00000000	      1.00000000	      1.00000000	      1.00000000	      1.00000000	      1.00000000
      0.19599983	      1.00000000	      1.00000000	      1.00000000	      1.00000000	      1.00000000	      1.00000000	      1.00000000	      1.00000000	      1.00000000	      1.00000000	      1.00000000	      1.00000000	      1.00000000	      1.00000000	      1.00000000	      1.00000000	      1.00000000	      1.00000000	      1.00000000	      1.00000000	      1.00000000	      1.00000000	      1.00000000	      1.00000000	      1.00000000	      1.00000000	      1.00000000	      1.00000000	      1.00000000	      1.00000000	      1.00000000	      1.00000000	      1.00000000	      1.00000000	      1.00000000	      1.00000000	      1.00000000	      1.00000000	      1.00000000	      1.00000000	      1.00000000	      1.00000000	      1.00000000	      1.00000000	      1.00000000	      1.00000000	      1.00000000	      1.00000000	      1.00000000	      1.00000000	      1.00000000	      1.00000000	      1.00000000	      1.00000000	      1.00000000	      1.00000000	      1.00000000	      1.00000000	      1.00000000	      1.00000000	      1.00000000	      1.00000000	      1.00000000	      1.00000000	      1.00000000	      1.00000000	      1.00000000	      1.00000000	      1.00000000	      1.00000000	      1.00000000	      1.00000000
      0.19786649	      1.00000000	      1.00000000	      1.00000000	      1.00000000	      1.00000000	      1.00000000	      1.00000000	      1.00000000	      1.00000000	      1.00000000	      1.00000000	      1.00000000	      1.00000000	      1.00000000	      1.00000000	      1.00000000	      1.00000000	      1.00000000	      1.00000000	      1.00000000	      1.00000000	      1.00000000	      1.00000000	      1.00000000	      1.00000000	      1.00000000	      1.00000000	      1.00000000	      1.00000000	      1.00000000	      1.00000000	      1.00000000	      1.00000000	      1.00000000	      1.00000000	      1.00000000	      1.00000000	      1.00000000	      1.00000000	      1.00000000	      1.00000000	      1.00000000	      1.00000000	      1.00000000	      1.00000000	      1.00000000	      1.00000000	      1.00000000	      1.00000000	      1.00000000	      1.00000000	      1.00000000	      1.00000000	      1.00000000	      1.00000000	      1.00000000	      1.00000000	      1.00000000	      1.00000000	      1.00000000	      1.00000000	      1.00000000	      1.00000000	      1.00000000	      1.00000000	      1.00000000	      1.00000000	      1.00000000	      1.00000000	      1.00000000	      1.00000000	      1.00000000
      0.19973316	      1.00000000	      1.00000000	      1.00000000	      1.00000000	      1.00000000	      1.00000000	      1.00000000	      1.00000000	      1.00000000	      1.00000000	      1.00000000	      1.00000000	      1.00000000	      1.00000000	      1.00000000	      1.00000000	      1.00000000	      1.00000000	      1.00000000	      1.00000000	      1.00000000	      1.00000000	      1.00000000	      1.00000000	      1.00000000	      1.00000000	      1.00000000	      1.00000000	      1.00000000	      1.00000000	      1.00000000	      1.00000000	      1.00000000	      1.00000000	      1.00000000	      1.00000000	      1.00000000	      1.00000000	      1.00000000	      1.00000000	      1.00000000	      1.00000000	      1.00000000	      1.00000000	      1.00000000	      1.00000000	      1.00000000	      1.00000000	      1.00000000	      1.00000000	      1.00000000	      1.00000000	      1.00000000	      1.00000000	      1.00000000	      1.00000000	      1.00000000	      1.00000000	      1.00000000	      1.00000000	      1.00000000	      1.00000000	      1.00000000	      1.00000000	      1.00000000	      1.00000000	      1.00000000	      1.00000000	      1.00000000	      1.00000000	      1.00000000	      1.00000000
      0.20159982	      1.00000000	      1.00000000	      1.00000000	      1.00000000	      1.00000000	      1.00000000	      1.00000000	      1.00000000	      1.00000000	      1.00000000	      1.00000000	      1.00000000	      1.00000000	      1.00000000	      1.00000000	      1.00000000	      1.00000000	      1.00000000	      1.00000000	      1.00000000	      1.00000000	      1.00000000	      1.00000000	      1.00000000	      1.00000000	      1.00000000	      1.00000000	      1.00000000	      1.00000000	      1.00000000	      1.00000000	      1.00000000	      1.00000000	      1.00000000	      1.00000000	      1.00000000	      1.00000000	      1.00000000	      1.00000000	      1.00000000	      1.00000000	      1.00000000	      1.00000000	      1.00000000	      1.00000000	      1.00000000	      1.00000000	      1.00000000	      1.00000000	      1.00000000	      1.00000000	      1.00000000	      1.00000000	      1.00000000	      1.00000000	      1.00000000	      1.00000000	      1.00000000	      1.00000000	      1.00000000	      1.00000000	      1.00000000	      1.00000000	      1.00000000	      1.00000000	      1.00000000	      1.00000000	      1.00000000	      1.00000000	      1.00000000	      1.00000000	      1.00000000
      0.20346649	      1.00000000	      1.00000000	      1.00000000	      1.00000000	      1.00000000	      1.00000000	      1.00000000	      1.00000000	      1.00000000	      1.00000000	      1.00000000	      1.00000000	      1.00000000	      1.00000000	      1.00000000	      1.00000000	      1.00000000	      1.00000000	      1.00000000	      1.00000000	      1.00000000	      1.00000000	      1.00000000	      1.00000000	      1.00000000	      1.00000000	      1.00000000	      1.00000000	      1.00000000	      1.00000000	      1.00000000	      1.00000000	      1.00000000	      1.00000000	      1.00000000	      1.00000000	      1.00000000	      1.00000000	      1.00000000	      1.00000000	      1.00000000	      1.00000000	      1.00000000	      1.00000000	      1.00000000	      1.00000000	      1.00000000	      1.00000000	      1.00000000	      1.00000000	      1.00000000	      1.00000000	      1.00000000	      1.00000000	      1.00000000	      1.00000000	      1.00000000	      1.00000000	      1.00000000	      1.00000000	      1.00000000	      1.00000000	      1.00000000	      1.00000000	      1.00000000	      1.00000000	      1.00000000	      1.00000000	      1.00000000	      1.00000000	      1.00000000	      1.00000000
      0.20533315	      1.00000000	      1.00000000	      1.00000000	      1.00000000	      1.00000000	      1.00000000	      1.00000000	      1.00000000	      1.00000000	      1.00000000	      1.00000000	      1.00000000	      1.00000000	      1.00000000	      1.00000000	      1.00000000	      1.00000000	      1.00000000	      1.00000000	      1.00000000	      1.00000000	      1.00000000	      1.00000000	      1.00000000	      1.00000000	      1.00000000	      1.00000000	      1.00000000	      1.00000000	      1.00000000	      1.00000000	      1.00000000	      1.00000000	      1.00000000	      1.00000000	      1.00000000	      1.00000000	      1.00000000	      1.00000000	      1.00000000	      1.00000000	      1.00000000	      1.00000000	      1.00000000	      1.00000000	      1.00000000	      1.00000000	      1.00000000	      1.00000000	      1.00000000	      1.00000000	      1.00000000	      1.00000000	      1.00000000	      1.00000000	      1.00000000	      1.00000000	      1.00000000	      1.00000000	      1.00000000	      1.00000000	      1.00000000	      1.00000000	      1.00000000	      1.00000000	      1.00000000	      1.00000000	      1.00000000	      1.00000000	      1.00000000	      1.00000000	      1.00000000
      0.20719982	      1.00000000	      1.00000000	      1.00000000	      1.00000000	      1.00000000	      1.00000000	      1.00000000	      1.00000000	      1.00000000	      1.00000000	      1.00000000	      1.00000000	      1.00000000	      1.00000000	      1.00000000	      1.00000000	      1.00000000	      1.00000000	      1.00000000	      1.00000000	      1.00000000	      1.00000000	      1.00000000	      1.00000000	      1.00000000	      1.00000000	      1.00000000	      1.00000000	      1.00000000	      1.00000000	      1.00000000	      1.00000000	      1.00000000	      1.00000000	      1.00000000	      1.00000000	      1.00000000	      1.00000000	      1.00000000	      1.00000000	      1.00000000	      1.00000000	      1.00000000	      1.00000000	      1.00000000	      1.00000000	      1.00000000	      1.00000000	      1.00000000	      1.00000000	      1.00000000	      1.00000000	      1.00000000	      1.00000000	      1.00000000	      1.00000000	      1.00000000	      1.00000000	      1.00000000	      1.00000000	      1.00000000	      1.00000000	      1.00000000	      1.00000000	      1.00000000	      1.00000000	      1.00000000	      1.00000000	      1.00000000	      1.00000000	      1.00000000	      1.00000000
      0.20906648	      1.00000000	      1.00000000	      1.00000000	      1.00000000	      1.00000000	      1.00000000	      1.00000000	      1.00000000	      1.00000000	      1.00000000	      1.00000000	      1.00000000	      1.00000000	      1.00000000	      1.00000000	      1.00000000	      1.00000000	      1.00000000	      1.00000000	      1.00000000	      1.00000000	      1.00000000	      1.00000000	      1.00000000	      1.00000000	      1.00000000	      1.00000000	      1.00000000	      1.00000000	      1.00000000	      1.00000000	      1.00000000	      1.00000000	      1.00000000	      1.00000000	      1.00000000	      1.00000000	      1.00000000	      1.00000000	      1.00000000	      1.00000000	      1.00000000	      1.00000000	      1.00000000	      1.00000000	      1.00000000	      1.00000000	      1.00000000	      1.00000000	      1.00000000	      1.00000000	      1.00000000	      1.00000000	      1.00000000	      1.00000000	      1.00000000	      1.00000000	      1.00000000	      1.00000000	      1.00000000	      1.00000000	      1.00000000	      1.00000000	      1.00000000	      1.00000000	      1.00000000	      1.00000000	      1.00000000	      1.00000000	      1.00000000	      1.00000000	      1.00000000
      0.21093315	      1.00000000	      1.00000000	      1.00000000	      1.00000000	      1.00000000	      1.00000000	      1.00000000	      1.00000000	      1.00000000	      1.00000000	      1.00000000	      1.00000000	      1.00000000	      1.00000000	      1.00000000	      1.00000000	      1.00000000	      1.00000000	      1.00000000	      1.00000000	      1.00000000	      1.00000000	      1.00000000	      1.00000000	      1.00000000	      1.00000000	      1.00000000	      1.00000000	      1.00000000	      1.00000000	      1.00000000	      1.00000000	      1.00000000	      1.00000000	      1.00000000	      1.00000000	      1.00000000	      1.00000000	      1.00000000	      1.00000000	      1.00000000	      1.00000000	      1.00000000	      1.00000000	      1.00000000	      1.00000000	      1.00000000	      1.00000000	      1.00000000	      1.00000000	      1.00000000	      1.00000000	      1.00000000	      1.00000000	      1.00000000	      1.00000000	      1.00000000	      1.00000000	      1.00000000	      1.00000000	      1.00000000	      1.00000000	      1.00000000	      1.00000000	      1.00000000	      1.00000000	      1.00000000	      1.00000000	      1.00000000	      1.00000000	      1.00000000	      1.00000000
      0.21279981	      1.00000000	      1.00000000	      1.00000000	      1.00000000	      1.00000000	      1.00000000	      1.00000000	      1.00000000	      1.00000000	      1.00000000	      1.00000000	      1.00000000	      1.00000000	      1.00000000	      1.00000000	      1.00000000	      1.00000000	      1.00000000	      1.00000000	      1.00000000	      1.00000000	      1.00000000	      1.00000000	      1.00000000	      1.00000000	      1.00000000	      1.00000000	      1.00000000	      1.00000000	      1.00000000	      1.00000000	      1.00000000	      1.00000000	      1.00000000	      1.00000000	      1.00000000	      1.00000000	      1.00000000	      1.00000000	      1.00000000	      1.00000000	      1.00000000	      1.00000000	      1.00000000	      1.00000000	      1.00000000	      1.00000000	      1.00000000	      1.00000000	      1.00000000	      1.00000000	      1.00000000	      1.00000000	      1.00000000	      1.00000000	      1.00000000	      1.00000000	      1.00000000	      1.00000000	      1.00000000	      1.00000000	      1.00000000	      1.00000000	      1.00000000	      1.00000000	      1.00000000	      1.00000000	      1.00000000	      1.00000000	      1.00000000	      1.00000000	      1.00000000
      0.21466647	      1.00000000	      1.00000000	      1.00000000	      1.00000000	      1.00000000	      1.00000000	      1.00000000	      1.00000000	      1.00000000	      1.00000000	      1.00000000	      1.00000000	      1.00000000	      1.00000000	      1.00000000	      1.00000000	      1.00000000	      1.00000000	      1.00000000	      1.00000000	      1.00000000	      1.00000000	      1.00000000	      1.00000000	      1.00000000	      1.00000000	      1.00000000	      1.00000000	      1.00000000	      1.00000000	      1.00000000	      1.00000000	      1.00000000	      1.00000000	      1.00000000	      1.00000000	      1.00000000	      1.00000000	      1.00000000	      1.00000000	      1.00000000	      1.00000000	      1.00000000	      1.00000000	      1.00000000	      1.00000000	      1.00000000	      1.00000000	      1.00000000	      1.00000000	      1.00000000	      1.00000000	      1.00000000	      1.00000000	      1.00000000	      1.00000000	      1.00000000	      1.00000000	      1.00000000	      1.00000000	      1.00000000	      1.00000000	      1.00000000	      1.00000000	      1.00000000	      1.00000000	      1.00000000	      1.00000000	      1.00000000	      1.00000000	      1.00000000	      1.00000000
      0.21653314	      1.00000000	      1.00000000	      1.00000000	      1.00000000	      1.00000000	      1.00000000	      1.00000000	      1.00000000	      1.00000000	      1.00000000	      1.00000000	      1.00000000	      1.00000000	      1.00000000	      1.00000000	      1.00000000	      1.00000000	      1.00000000	      1.00000000	      1.00000000	      1.00000000	      1.00000000	      1.00000000	      1.00000000	      1.00000000	      1.00000000	      1.00000000	      1.00000000	      1.00000000	      1.00000000	      1.00000000	      1.00000000	      1.00000000	      1.00000000	      1.00000000	      1.00000000	      1.00000000	      1.00000000	      1.00000000	      1.00000000	      1.00000000	      1.00000000	      1.00000000	      1.00000000	      1.00000000	      1.00000000	      1.00000000	      1.00000000	      1.00000000	      1.00000000	      1.00000000	      1.00000000	      1.00000000	      1.00000000	      1.00000000	      1.00000000	      1.00000000	      1.00000000	      1.00000000	      1.00000000	      1.00000000	      1.00000000	      1.00000000	      1.00000000	      1.00000000	      1.00000000	      1.00000000	      1.00000000	      1.00000000	      1.00000000	      1.00000000	      1.00000000
      0.21839981	      1.00000000	      1.00000000	      1.00000000	      1.00000000	      1.00000000	      1.00000000	      1.00000000	      1.00000000	      1.00000000	      1.00000000	      1.00000000	      1.00000000	      1.00000000	      1.00000000	      1.00000000	      1.00000000	      1.00000000	      1.00000000	      1.00000000	      1.00000000	      1.00000000	      1.00000000	      1.00000000	      1.00000000	      1.00000000	      1.00000000	      1.00000000	      1.00000000	      1.00000000	      1.00000000	      1.00000000	      1.00000000	      1.00000000	      1.00000000	      1.00000000	      1.00000000	      1.00000000	      1.00000000	      1.00000000	      1.00000000	      1.00000000	      1.00000000	      1.00000000	      1.00000000	      1.00000000	      1.00000000	      1.00000000	      1.00000000	      1.00000000	      1.00000000	      1.00000000	      1.00000000	      1.00000000	      1.00000000	      1.00000000	      1.00000000	      1.00000000	      1.00000000	      1.00000000	      1.00000000	      1.00000000	      1.00000000	      1.00000000	      1.00000000	      1.00000000	      1.00000000	      1.00000000	      1.00000000	      1.00000000	      1.00000000	      1.00000000	      1.00000000
      0.22026647	      1.00000000	      1.00000000	      1.00000000	      1.00000000	      1.00000000	      1.00000000	      1.00000000	      1.00000000	      1.00000000	      1.00000000	      1.00000000	      1.00000000	      1.00000000	      1.00000000	      1.00000000	      1.00000000	      1.00000000	      1.00000000	      1.00000000	      1.00000000	      1.00000000	      1.00000000	      1.00000000	      1.00000000	      1.00000000	      1.00000000	      1.00000000	      1.00000000	      1.00000000	      1.00000000	      1.00000000	      1.00000000	      1.00000000	      1.00000000	      1.00000000	      1.00000000	      1.00000000	      1.00000000	      1.00000000	      1.00000000	      1.00000000	      1.00000000	      1.00000000	      1.00000000	      1.00000000	      1.00000000	      1.00000000	      1.00000000	      1.00000000	      1.00000000	      1.00000000	      1.00000000	      1.00000000	      1.00000000	      1.00000000	      1.00000000	      1.00000000	      1.00000000	      1.00000000	      1.00000000	      1.00000000	      1.00000000	      1.00000000	      1.00000000	      1.00000000	      1.00000000	      1.00000000	      1.00000000	      1.00000000	      1.00000000	      1.00000000	      1.00000000
      0.22213314	      1.00000000	      1.00000000	      1.00000000	      1.00000000	      1.00000000	      1.00000000	      1.00000000	      1.00000000	      1.00000000	      1.00000000	      1.00000000	      1.00000000	      1.00000000	      1.00000000	      1.00000000	      1.00000000	      1.00000000	      1.00000000	      1.00000000	      1.00000000	      1.00000000	      1.00000000	      1.00000000	      1.00000000	      1.00000000	      1.00000000	      1.00000000	      1.00000000	      1.00000000	      1.00000000	      1.00000000	      1.00000000	      1.00000000	      1.00000000	      1.00000000	      1.00000000	      1.00000000	      1.00000000	      1.00000000	      1.00000000	      1.00000000	      1.00000000	      1.00000000	      1.00000000	      1.00000000	      1.00000000	      1.00000000	      1.00000000	      1.00000000	      1.00000000	      1.00000000	      1.00000000	      1.00000000	      1.00000000	      1.00000000	      1.00000000	      1.00000000	      1.00000000	      1.00000000	      1.00000000	      1.00000000	      1.00000000	      1.00000000	      1.00000000	      1.00000000	      1.00000000	      1.00000000	      1.00000000	      1.00000000	      1.00000000	      1.00000000	      1.00000000
      0.22399980	      1.00000000	      1.00000000	      1.00000000	      1.00000000	      1.00000000	      1.00000000	      1.00000000	      1.00000000	      1.00000000	      1.00000000	      1.00000000	      1.00000000	      1.00000000	      1.00000000	      1.00000000	      1.00000000	      1.00000000	      1.00000000	      1.00000000	      1.00000000	      1.00000000	      1.00000000	      1.00000000	      1.00000000	      1.00000000	      1.00000000	      1.00000000	      1.00000000	      1.00000000	      1.00000000	      1.00000000	      1.00000000	      1.00000000	      1.00000000	      1.00000000	      1.00000000	      1.00000000	      1.00000000	      1.00000000	      1.00000000	      1.00000000	      1.00000000	      1.00000000	      1.00000000	      1.00000000	      1.00000000	      1.00000000	      1.00000000	      1.00000000	      1.00000000	      1.00000000	      1.00000000	      1.00000000	      1.00000000	      1.00000000	      1.00000000	      1.00000000	      1.00000000	      1.00000000	      1.00000000	      1.00000000	      1.00000000	      1.00000000	      1.00000000	      1.00000000	      1.00000000	      1.00000000	      1.00000000	      1.00000000	      1.00000000	      1.00000000	      1.00000000
      0.22586647	      1.00000000	      1.00000000	      1.00000000	      1.00000000	      1.00000000	      1.00000000	      1.00000000	      1.00000000	      1.00000000	      1.00000000	      1.00000000	      1.00000000	      1.00000000	      1.00000000	      1.00000000	      1.00000000	      1.00000000	      1.00000000	      1.00000000	      1.00000000	      1.00000000	      1.00000000	      1.00000000	      1.00000000	      1.00000000	      1.00000000	      1.00000000	      1.00000000	      1.00000000	      1.00000000	      1.00000000	      1.00000000	      1.00000000	      1.00000000	      1.00000000	      1.00000000	      1.00000000	      1.00000000	      1.00000000	      1.00000000	      1.00000000	      1.00000000	      1.00000000	      1.00000000	      1.00000000	      1.00000000	      1.00000000	      1.00000000	      1.00000000	      1.00000000	      1.00000000	      1.00000000	      1.00000000	      1.00000000	      1.00000000	      1.00000000	      1.00000000	      1.00000000	      1.00000000	      1.00000000	      1.00000000	      1.00000000	      1.00000000	      1.00000000	      1.00000000	      1.00000000	      1.00000000	      1.00000000	      1.00000000	      1.00000000	      1.00000000	      1.00000000
      0.22773313	      1.00000000	      1.00000000	      1.00000000	      1.00000000	      1.00000000	      1.00000000	      1.00000000	      1.00000000	      1.00000000	      1.00000000	      1.00000000	      1.00000000	      1.00000000	      1.00000000	      1.00000000	      1.00000000	      1.00000000	      1.00000000	      1.00000000	      1.00000000	      1.00000000	      1.00000000	      1.00000000	      1.00000000	      1.00000000	      1.00000000	      1.00000000	      1.00000000	      1.00000000	      1.00000000	      1.00000000	      1.00000000	      1.00000000	      1.00000000	      1.00000000	      1.00000000	      1.00000000	      1.00000000	      1.00000000	      1.00000000	      1.00000000	      1.00000000	      1.00000000	      1.00000000	      1.00000000	      1.00000000	      1.00000000	      1.00000000	      1.00000000	      1.00000000	      1.00000000	      1.00000000	      1.00000000	      1.00000000	      1.00000000	      1.00000000	      1.00000000	      1.00000000	      1.00000000	      1.00000000	      1.00000000	      1.00000000	      1.00000000	      1.00000000	      1.00000000	      1.00000000	      1.00000000	      1.00000000	      1.00000000	      1.00000000	      1.00000000	      1.00000000
      0.22959980	      1.00000000	      1.00000000	      1.00000000	      1.00000000	      1.00000000	      1.00000000	      1.00000000	      1.00000000	      1.00000000	      1.00000000	      1.00000000	      1.00000000	      1.00000000	      1.00000000	      1.00000000	      1.00000000	      1.00000000	      1.00000000	      1.00000000	      1.00000000	      1.00000000	      1.00000000	      1.00000000	      1.00000000	      1.00000000	      1.00000000	      1.00000000	      1.00000000	      1.00000000	      1.00000000	      1.00000000	      1.00000000	      1.00000000	      1.00000000	      1.00000000	      1.00000000	      1.00000000	      1.00000000	      1.00000000	      1.00000000	      1.00000000	      1.00000000	      1.00000000	      1.00000000	      1.00000000	      1.00000000	      1.00000000	      1.00000000	      1.00000000	      1.00000000	      1.00000000	      1.00000000	      1.00000000	      1.00000000	      1.00000000	      1.00000000	      1.00000000	      1.00000000	      1.00000000	      1.00000000	      1.00000000	      1.00000000	      1.00000000	      1.00000000	      1.00000000	      1.00000000	      1.00000000	      1.00000000	      1.00000000	      1.00000000	      1.00000000	      1.00000000
      0.23146646	      1.00000000	      1.00000000	      1.00000000	      1.00000000	      1.00000000	      1.00000000	      1.00000000	      1.00000000	      1.00000000	      1.00000000	      1.00000000	      1.00000000	      1.00000000	      1.00000000	      1.00000000	      1.00000000	      1.00000000	      1.00000000	      1.00000000	      1.00000000	      1.00000000	      1.00000000	      1.00000000	      1.00000000	      1.00000000	      1.00000000	      1.00000000	      1.00000000	      1.00000000	      1.00000000	      1.00000000	      1.00000000	      1.00000000	      1.00000000	      1.00000000	      1.00000000	      1.00000000	      1.00000000	      1.00000000	      1.00000000	      1.00000000	      1.00000000	      1.00000000	      1.00000000	      1.00000000	      1.00000000	      1.00000000	      1.00000000	      1.00000000	      1.00000000	      1.00000000	      1.00000000	      1.00000000	      1.00000000	      1.00000000	      1.00000000	      1.00000000	      1.00000000	      1.00000000	      1.00000000	      1.00000000	      1.00000000	      1.00000000	      1.00000000	      1.00000000	      1.00000000	      1.00000000	      1.00000000	      1.00000000	      1.00000000	      1.00000000	      1.00000000
      0.23333313	      1.00000000	      1.00000000	      1.00000000	      1.00000000	      1.00000000	      1.00000000	      1.00000000	      1.00000000	      1.00000000	      1.00000000	      1.00000000	      1.00000000	      1.00000000	      1.00000000	      1.00000000	      1.00000000	      1.00000000	      1.00000000	      1.00000000	      1.00000000	      1.00000000	      1.00000000	      1.00000000	      1.00000000	      1.00000000	      1.00000000	      1.00000000	      1.00000000	      1.00000000	      1.00000000	      1.00000000	      1.00000000	      1.00000000	      1.00000000	      1.00000000	      1.00000000	      1.00000000	      1.00000000	      1.00000000	      1.00000000	      1.00000000	      1.00000000	      1.00000000	      1.00000000	      1.00000000	      1.00000000	      1.00000000	      1.00000000	      1.00000000	      1.00000000	      1.00000000	      1.00000000	      1.00000000	      1.00000000	      1.00000000	      1.00000000	      1.00000000	      1.00000000	      1.00000000	      1.00000000	      1.00000000	      1.00000000	      1.00000000	      1.00000000	      1.00000000	      1.00000000	      1.00000000	      1.00000000	      1.00000000	      1.00000000	      1.00000000	      1.00000000
      0.23519979	      1.00000000	      1.00000000	      1.00000000	      1.00000000	      1.00000000	      1.00000000	      1.00000000	      1.00000000	      1.00000000	      1.00000000	      1.00000000	      1.00000000	      1.00000000	      1.00000000	      1.00000000	      1.00000000	      1.00000000	      1.00000000	      1.00000000	      1.00000000	      1.00000000	      1.00000000	      1.00000000	      1.00000000	      1.00000000	      1.00000000	      1.00000000	      1.00000000	      1.00000000	      1.00000000	      1.00000000	      1.00000000	      1.00000000	      1.00000000	      1.00000000	      1.00000000	      1.00000000	      1.00000000	      1.00000000	      1.00000000	      1.00000000	      1.00000000	      1.00000000	      1.00000000	      1.00000000	      1.00000000	      1.00000000	      1.00000000	      1.00000000	      1.00000000	      1.00000000	      1.00000000	      1.00000000	      1.00000000	      1.00000000	      1.00000000	      1.00000000	      1.00000000	      1.00000000	      1.00000000	      1.00000000	      1.00000000	      1.00000000	      1.00000000	      1.00000000	      1.00000000	      1.00000000	      1.00000000	      1.00000000	      1.00000000	      1.00000000	      1.00000000
      0.23706646	      1.00000000	      1.00000000	      1.00000000	      1.00000000	      1.00000000	      1.00000000	      1.00000000	      1.00000000	      1.00000000	      1.00000000	      1.00000000	      1.00000000	      1.00000000	      1.00000000	      1.00000000	      1.00000000	      1.00000000	      1.00000000	      1.00000000	      1.00000000	      1.00000000	      1.00000000	      1.00000000	      1.00000000	      1.00000000	      1.00000000	      1.00000000	      1.00000000	      1.00000000	      1.00000000	      1.00000000	      1.00000000	      1.00000000	      1.00000000	      1.00000000	      1.00000000	      1.00000000	      1.00000000	      1.00000000	      1.00000000	      1.00000000	      1.00000000	      1.00000000	      1.00000000	      1.00000000	      1.00000000	      1.00000000	      1.00000000	      1.00000000	      1.00000000	      1.00000000	      1.00000000	      1.00000000	      1.00000000	      1.00000000	      1.00000000	      1.00000000	      1.00000000	      1.00000000	      1.00000000	      1.00000000	      1.00000000	      1.00000000	      1.00000000	      1.00000000	      1.00000000	      1.00000000	      1.00000000	      1.00000000	      1.00000000	      1.00000000	      1.00000000
      0.23893312	      1.00000000	      1.00000000	      1.00000000	      1.00000000	      1.00000000	      1.00000000	      1.00000000	      1.00000000	      1.00000000	      1.00000000	      1.00000000	      1.00000000	      1.00000000	      1.00000000	      1.00000000	      1.00000000	      1.00000000	      1.00000000	      1.00000000	      1.00000000	      1.00000000	      1.00000000	      1.00000000	      1.00000000	      1.00000000	      1.00000000	      1.00000000	      1.00000000	      1.00000000	      1.00000000	      1.00000000	      1.00000000	      1.00000000	      1.00000000	      1.00000000	      1.00000000	      1.00000000	      1.00000000	      1.00000000	      1.00000000	      1.00000000	      1.00000000	      1.00000000	      1.00000000	      1.00000000	      1.00000000	      1.00000000	      1.00000000	      1.00000000	      1.00000000	      1.00000000	      1.00000000	      1.00000000	      1.00000000	      1.00000000	      1.00000000	      1.00000000	      1.00000000	      1.00000000	      1.00000000	      1.00000000	      1.00000000	      1.00000000	      1.00000000	      1.00000000	      1.00000000	      1.00000000	      1.00000000	      1.00000000	      1.00000000	      1.00000000	      1.00000000
      0.24079979	      1.00000000	      1.00000000	      1.00000000	      1.00000000	      1.00000000	      1.00000000	      1.00000000	      1.00000000	      1.00000000	      1.00000000	      1.00000000	      1.00000000	      1.00000000	      1.00000000	      1.00000000	      1.00000000	      1.00000000	      1.00000000	      1.00000000	      1.00000000	      1.00000000	      1.00000000	      1.00000000	      1.00000000	      1.00000000	      1.00000000	      1.00000000	      1.00000000	      1.00000000	      1.00000000	      1.00000000	      1.00000000	      1.00000000	      1.00000000	      1.00000000	      1.00000000	      1.00000000	      1.00000000	      1.00000000	      1.00000000	      1.00000000	      1.00000000	      1.00000000	      1.00000000	      1.00000000	      1.00000000	      1.00000000	      1.00000000	      1.00000000	      1.00000000	      1.00000000	      1.00000000	      1.00000000	      1.00000000	      1.00000000	      1.00000000	      1.00000000	      1.00000000	      1.00000000	      1.00000000	      1.00000000	      1.00000000	      1.00000000	      1.00000000	      1.00000000	      1.00000000	      1.00000000	      1.00000000	      1.00000000	      1.00000000	      1.00000000	      1.00000000
      0.24266645	      1.00000000	      1.00000000	      1.00000000	      1.00000000	      1.00000000	      1.00000000	      1.00000000	      1.00000000	      1.00000000	      1.00000000	      1.00000000	      1.00000000	      1.00000000	      1.00000000	      1.00000000	      1.00000000	      1.00000000	      1.00000000	      1.00000000	      1.00000000	      1.00000000	      1.00000000	      1.00000000	      1.00000000	      1.00000000	      1.00000000	      1.00000000	      1.00000000	      1.00000000	      1.00000000	      1.00000000	      1.00000000	      1.00000000	      1.00000000	      1.00000000	      1.00000000	      1.00000000	      1.00000000	      1.00000000	      1.00000000	      1.00000000	      1.00000000	      1.00000000	      1.00000000	      1.00000000	      1.00000000	      1.00000000	      1.00000000	      1.00000000	      1.00000000	      1.00000000	      1.00000000	      1.00000000	      1.00000000	      1.00000000	      1.00000000	      1.00000000	      1.00000000	      1.00000000	      1.00000000	      1.00000000	      1.00000000	      1.00000000	      1.00000000	      1.00000000	      1.00000000	      1.00000000	      1.00000000	      1.00000000	      1.00000000	      1.00000000	      1.00000000
      0.24453312	      1.00000000	      1.00000000	      1.00000000	      1.00000000	      1.00000000	      1.00000000	      1.00000000	      1.00000000	      1.00000000	      1.00000000	      1.00000000	      1.00000000	      1.00000000	      1.00000000	      1.00000000	      1.00000000	      1.00000000	      1.00000000	      1.00000000	      1.00000000	      1.00000000	      1.00000000	      1.00000000	      1.00000000	      1.00000000	      1.00000000	      1.00000000	      1.00000000	      1.00000000	      1.00000000	      1.00000000	      1.00000000	      1.00000000	      1.00000000	      1.00000000	      1.00000000	      1.00000000	      1.00000000	      1.00000000	      1.00000000	      1.00000000	      1.00000000	      1.00000000	      1.00000000	      1.00000000	      1.00000000	      1.00000000	      1.00000000	      1.00000000	      1.00000000	      1.00000000	      1.00000000	      1.00000000	      1.00000000	      1.00000000	      1.00000000	      1.00000000	      1.00000000	      1.00000000	      1.00000000	      1.00000000	      1.00000000	      1.00000000	      1.00000000	      1.00000000	      1.00000000	      1.00000000	      1.00000000	      1.00000000	      1.00000000	      1.00000000	      1.00000000
      0.24639978	      1.00000000	      1.00000000	      1.00000000	      1.00000000	      1.00000000	      1.00000000	      1.00000000	      1.00000000	      1.00000000	      1.00000000	      1.00000000	      1.00000000	      1.00000000	      1.00000000	      1.00000000	      1.00000000	      1.00000000	      1.00000000	      1.00000000	      1.00000000	      1.00000000	      1.00000000	      1.00000000	      1.00000000	      1.00000000	      1.00000000	      1.00000000	      1.00000000	      1.00000000	      1.00000000	      1.00000000	      1.00000000	      1.00000000	      1.00000000	      1.00000000	      1.00000000	      1.00000000	      1.00000000	      1.00000000	      1.00000000	      1.00000000	      1.00000000	      1.00000000	      1.00000000	      1.00000000	      1.00000000	      1.00000000	      1.00000000	      1.00000000	      1.00000000	      1.00000000	      1.00000000	      1.00000000	      1.00000000	      1.00000000	      1.00000000	      1.00000000	      1.00000000	      1.00000000	      1.00000000	      1.00000000	      1.00000000	      1.00000000	      1.00000000	      1.00000000	      1.00000000	      1.00000000	      1.00000000	      1.00000000	      1.00000000	      1.00000000	      1.00000000
      0.24826645	      1.00000000	      1.00000000	      1.00000000	      1.00000000	      1.00000000	      1.00000000	      1.00000000	      1.00000000	      1.00000000	      1.00000000	      1.00000000	      1.00000000	      1.00000000	      1.00000000	      1.00000000	      1.00000000	      1.00000000	      1.00000000	      1.00000000	      1.00000000	      1.00000000	      1.00000000	      1.00000000	      1.00000000	      1.00000000	      1.00000000	      1.00000000	      1.00000000	      1.00000000	      1.00000000	      1.00000000	      1.00000000	      1.00000000	      1.00000000	      1.00000000	      1.00000000	      1.00000000	      1.00000000	      1.00000000	      1.00000000	      1.00000000	      1.00000000	      1.00000000	      1.00000000	      1.00000000	      1.00000000	      1.00000000	      1.00000000	      1.00000000	      1.00000000	      1.00000000	      1.00000000	      1.00000000	      1.00000000	      1.00000000	      1.00000000	      1.00000000	      1.00000000	      1.00000000	      1.00000000	      1.00000000	      1.00000000	      1.00000000	      1.00000000	      1.00000000	      1.00000000	      1.00000000	      1.00000000	      1.00000000	      1.00000000	      1.00000000	      1.00000000
      0.25013311	      1.00000000	      1.00000000	      1.00000000	      1.00000000	      1.00000000	      1.00000000	      1.00000000	      1.00000000	      1.00000000	      1.00000000	      1.00000000	      1.00000000	      1.00000000	      1.00000000	      1.00000000	      1.00000000	      1.00000000	      1.00000000	      1.00000000	      1.00000000	      1.00000000	      1.00000000	      1.00000000	      1.00000000	      1.00000000	      1.00000000	      1.00000000	      1.00000000	      1.00000000	      1.00000000	      1.00000000	      1.00000000	      1.00000000	      1.00000000	      1.00000000	      1.00000000	      1.00000000	      1.00000000	      1.00000000	      1.00000000	      1.00000000	      1.00000000	      1.00000000	      1.00000000	      1.00000000	      1.00000000	      1.00000000	      1.00000000	      1.00000000	      1.00000000	      1.00000000	      1.00000000	      1.00000000	      1.00000000	      1.00000000	      1.00000000	      1.00000000	      1.00000000	      1.00000000	      1.00000000	      1.00000000	      1.00000000	      1.00000000	      1.00000000	      1.00000000	      1.00000000	      1.00000000	      1.00000000	      1.00000000	      1.00000000	      1.00000000	      1.00000000
      0.25199978	      1.00000000	      1.00000000	      1.00000000	      1.00000000	      1.00000000	      1.00000000	      1.00000000	      1.00000000	      1.00000000	      1.00000000	      1.00000000	      1.00000000	      1.00000000	      1.00000000	      1.00000000	      1.00000000	      1.00000000	      1.00000000	      1.00000000	      1.00000000	      1.00000000	      1.00000000	      1.00000000	      1.00000000	      1.00000000	      1.00000000	      1.00000000	      1.00000000	      1.00000000	      1.00000000	      1.00000000	      1.00000000	      1.00000000	      1.00000000	      1.00000000	      1.00000000	      1.00000000	      1.00000000	      1.00000000	      1.00000000	      1.00000000	      1.00000000	      1.00000000	      1.00000000	      1.00000000	      1.00000000	      1.00000000	      1.00000000	      1.00000000	      1.00000000	      1.00000000	      1.00000000	      1.00000000	      1.00000000	      1.00000000	      1.00000000	      1.00000000	      1.00000000	      1.00000000	      1.00000000	      1.00000000	      1.00000000	      1.00000000	      1.00000000	      1.00000000	      1.00000000	      1.00000000	      1.00000000	      1.00000000	      1.00000000	      1.00000000	      1.00000000
      0.25386644	      1.00000000	      1.00000000	      1.00000000	      1.00000000	      1.00000000	      1.00000000	      1.00000000	      1.00000000	      1.00000000	      1.00000000	      1.00000000	      1.00000000	      1.00000000	      1.00000000	      1.00000000	      1.00000000	      1.00000000	      1.00000000	      1.00000000	      1.00000000	      1.00000000	      1.00000000	      1.00000000	      1.00000000	      1.00000000	      1.00000000	      1.00000000	      1.00000000	      1.00000000	      1.00000000	      1.00000000	      1.00000000	      1.00000000	      1.00000000	      1.00000000	      1.00000000	      1.00000000	      1.00000000	      1.00000000	      1.00000000	      1.00000000	      1.00000000	      1.00000000	      1.00000000	      1.00000000	      1.00000000	      1.00000000	      1.00000000	      1.00000000	      1.00000000	      1.00000000	      1.00000000	      1.00000000	      1.00000000	      1.00000000	      1.00000000	      1.00000000	      1.00000000	      1.00000000	      1.00000000	      1.00000000	      1.00000000	      1.00000000	      1.00000000	      1.00000000	      1.00000000	      1.00000000	      1.00000000	      1.00000000	      1.00000000	      1.00000000	      1.00000000
      0.25573311	      1.00000000	      1.00000000	      1.00000000	      1.00000000	      1.00000000	      1.00000000	      1.00000000	      1.00000000	      1.00000000	      1.00000000	      1.00000000	      1.00000000	      1.00000000	      1.00000000	      1.00000000	      1.00000000	      1.00000000	      1.00000000	      1.00000000	      1.00000000	      1.00000000	      1.00000000	      1.00000000	      1.00000000	      1.00000000	      1.00000000	      1.00000000	      1.00000000	      1.00000000	      1.00000000	      1.00000000	      1.00000000	      1.00000000	      1.00000000	      1.00000000	      1.00000000	      1.00000000	      1.00000000	      1.00000000	      1.00000000	      1.00000000	      1.00000000	      1.00000000	      1.00000000	      1.00000000	      1.00000000	      1.00000000	      1.00000000	      1.00000000	      1.00000000	      1.00000000	      1.00000000	      1.00000000	      1.00000000	      1.00000000	      1.00000000	      1.00000000	      1.00000000	      1.00000000	      1.00000000	      1.00000000	      1.00000000	      1.00000000	      1.00000000	      1.00000000	      1.00000000	      1.00000000	      1.00000000	      1.00000000	      1.00000000	      1.00000000	      1.00000000
      0.25759977	      1.00000000	      1.00000000	      1.00000000	      1.00000000	      1.00000000	      1.00000000	      1.00000000	      1.00000000	      1.00000000	      1.00000000	      1.00000000	      1.00000000	      1.00000000	      1.00000000	      1.00000000	      1.00000000	      1.00000000	      1.00000000	      1.00000000	      1.00000000	      1.00000000	      1.00000000	      1.00000000	      1.00000000	      1.00000000	      1.00000000	      1.00000000	      1.00000000	      1.00000000	      1.00000000	      1.00000000	      1.00000000	      1.00000000	      1.00000000	      1.00000000	      1.00000000	      1.00000000	      1.00000000	      1.00000000	      1.00000000	      1.00000000	      1.00000000	      1.00000000	      1.00000000	      1.00000000	      1.00000000	      1.00000000	      1.00000000	      1.00000000	      1.00000000	      1.00000000	      1.00000000	      1.00000000	      1.00000000	      1.00000000	      1.00000000	      1.00000000	      1.00000000	      1.00000000	      1.00000000	      1.00000000	      1.00000000	      1.00000000	      1.00000000	      1.00000000	      1.00000000	      1.00000000	      1.00000000	      1.00000000	      1.00000000	      1.00000000	      1.00000000
      0.25946643	      1.00000000	      1.00000000	      1.00000000	      1.00000000	      1.00000000	      1.00000000	      1.00000000	      1.00000000	      1.00000000	      1.00000000	      1.00000000	      1.00000000	      1.00000000	      1.00000000	      1.00000000	      1.00000000	      1.00000000	      1.00000000	      1.00000000	      1.00000000	      1.00000000	      1.00000000	      1.00000000	      1.00000000	      1.00000000	      1.00000000	      1.00000000	      1.00000000	      1.00000000	      1.00000000	      1.00000000	      1.00000000	      1.00000000	      1.00000000	      1.00000000	      1.00000000	      1.00000000	      1.00000000	      1.00000000	      1.00000000	      1.00000000	      1.00000000	      1.00000000	      1.00000000	      1.00000000	      1.00000000	      1.00000000	      1.00000000	      1.00000000	      1.00000000	      1.00000000	      1.00000000	      1.00000000	      1.00000000	      1.00000000	      1.00000000	      1.00000000	      1.00000000	      1.00000000	      1.00000000	      1.00000000	      1.00000000	      1.00000000	      1.00000000	      1.00000000	      1.00000000	      1.00000000	      1.00000000	      1.00000000	      1.00000000	      1.00000000	      1.00000000
      0.26133310	      1.00000000	      1.00000000	      1.00000000	      1.00000000	      1.00000000	      1.00000000	      1.00000000	      1.00000000	      1.00000000	      1.00000000	      1.00000000	      1.00000000	      1.00000000	      1.00000000	      1.00000000	      1.00000000	      1.00000000	      1.00000000	      1.00000000	      1.00000000	      1.00000000	      1.00000000	      1.00000000	      1.00000000	      1.00000000	      1.00000000	      1.00000000	      1.00000000	      1.00000000	      1.00000000	      1.00000000	      1.00000000	      1.00000000	      1.00000000	      1.00000000	      1.00000000	      1.00000000	      1.00000000	      1.00000000	      1.00000000	      1.00000000	      1.00000000	      1.00000000	      1.00000000	      1.00000000	      1.00000000	      1.00000000	      1.00000000	      1.00000000	      1.00000000	      1.00000000	      1.00000000	      1.00000000	      1.00000000	      1.00000000	      1.00000000	      1.00000000	      1.00000000	      1.00000000	      1.00000000	      1.00000000	      1.00000000	      1.00000000	      1.00000000	      1.00000000	      1.00000000	      1.00000000	      1.00000000	      1.00000000	      1.00000000	      1.00000000	      1.00000000
      0.26319977	      1.00000000	      1.00000000	      1.00000000	      1.00000000	      1.00000000	      1.00000000	      1.00000000	      1.00000000	      1.00000000	      1.00000000	      1.00000000	      1.00000000	      1.00000000	      1.00000000	      1.00000000	      1.00000000	      1.00000000	      1.00000000	      1.00000000	      1.00000000	      1.00000000	      1.00000000	      1.00000000	      1.00000000	      1.00000000	      1.00000000	      1.00000000	      1.00000000	      1.00000000	      1.00000000	      1.00000000	      1.00000000	      1.00000000	      1.00000000	      1.00000000	      1.00000000	      1.00000000	      1.00000000	      1.00000000	      1.00000000	      1.00000000	      1.00000000	      1.00000000	      1.00000000	      1.00000000	      1.00000000	      1.00000000	      1.00000000	      1.00000000	      1.00000000	      1.00000000	      1.00000000	      1.00000000	      1.00000000	      1.00000000	      1.00000000	      1.00000000	      1.00000000	      1.00000000	      1.00000000	      1.00000000	      1.00000000	      1.00000000	      1.00000000	      1.00000000	      1.00000000	      1.00000000	      1.00000000	      1.00000000	      1.00000000	      1.00000000	      1.00000000
      0.26506643	      1.00000000	      1.00000000	      1.00000000	      1.00000000	      1.00000000	      1.00000000	      1.00000000	      1.00000000	      1.00000000	      1.00000000	      1.00000000	      1.00000000	      1.00000000	      1.00000000	      1.00000000	      1.00000000	      1.00000000	      1.00000000	      1.00000000	      1.00000000	      1.00000000	      1.00000000	      1.00000000	      1.00000000	      1.00000000	      1.00000000	      1.00000000	      1.00000000	      1.00000000	      1.00000000	      1.00000000	      1.00000000	      1.00000000	      1.00000000	      1.00000000	      1.00000000	      1.00000000	      1.00000000	      1.00000000	      1.00000000	      1.00000000	      1.00000000	      1.00000000	      1.00000000	      1.00000000	      1.00000000	      1.00000000	      1.00000000	      1.00000000	      1.00000000	      1.00000000	      1.00000000	      1.00000000	      1.00000000	      1.00000000	      1.00000000	      1.00000000	      1.00000000	      1.00000000	      1.00000000	      1.00000000	      1.00000000	      1.00000000	      1.00000000	      1.00000000	      1.00000000	      1.00000000	      1.00000000	      1.00000000	      1.00000000	      1.00000000	      1.00000000
      0.26693310	      1.00000000	      1.00000000	      1.00000000	      1.00000000	      1.00000000	      1.00000000	      1.00000000	      1.00000000	      1.00000000	      1.00000000	      1.00000000	      1.00000000	      1.00000000	      1.00000000	      1.00000000	      1.00000000	      1.00000000	      1.00000000	      1.00000000	      1.00000000	      1.00000000	      1.00000000	      1.00000000	      1.00000000	      1.00000000	      1.00000000	      1.00000000	      1.00000000	      1.00000000	      1.00000000	      1.00000000	      1.00000000	      1.00000000	      1.00000000	      1.00000000	      1.00000000	      1.00000000	      1.00000000	      1.00000000	      1.00000000	      1.00000000	      1.00000000	      1.00000000	      1.00000000	      1.00000000	      1.00000000	      1.00000000	      1.00000000	      1.00000000	      1.00000000	      1.00000000	      1.00000000	      1.00000000	      1.00000000	      1.00000000	      1.00000000	      1.00000000	      1.00000000	      1.00000000	      1.00000000	      1.00000000	      1.00000000	      1.00000000	      1.00000000	      1.00000000	      1.00000000	      1.00000000	      1.00000000	      1.00000000	      1.00000000	      1.00000000	      1.00000000
      0.26879976	      1.00000000	      1.00000000	      1.00000000	      1.00000000	      1.00000000	      1.00000000	      1.00000000	      1.00000000	      1.00000000	      1.00000000	      1.00000000	      1.00000000	      1.00000000	      1.00000000	      1.00000000	      1.00000000	      1.00000000	      1.00000000	      1.00000000	      1.00000000	      1.00000000	      1.00000000	      1.00000000	      1.00000000	      1.00000000	      1.00000000	      1.00000000	      1.00000000	      1.00000000	      1.00000000	      1.00000000	      1.00000000	      1.00000000	      1.00000000	      1.00000000	      1.00000000	      1.00000000	      1.00000000	      1.00000000	      1.00000000	      1.00000000	      1.00000000	      1.00000000	      1.00000000	      1.00000000	      1.00000000	      1.00000000	      1.00000000	      1.00000000	      1.00000000	      1.00000000	      1.00000000	      1.00000000	      1.00000000	      1.00000000	      1.00000000	      1.00000000	      1.00000000	      1.00000000	      1.00000000	      1.00000000	      1.00000000	      1.00000000	      1.00000000	      1.00000000	      1.00000000	      1.00000000	      1.00000000	      1.00000000	      1.00000000	      1.00000000	      1.00000000
      0.27066642	      1.00000000	      1.00000000	      1.00000000	      1.00000000	      1.00000000	      1.00000000	      1.00000000	      1.00000000	      1.00000000	      1.00000000	      1.00000000	      1.00000000	      1.00000000	      1.00000000	      1.00000000	      1.00000000	      1.00000000	      1.00000000	      1.00000000	      1.00000000	      1.00000000	      1.00000000	      1.00000000	      1.00000000	      1.00000000	      1.00000000	      1.00000000	      1.00000000	      1.00000000	      1.00000000	      1.00000000	      1.00000000	      1.00000000	      1.00000000	      1.00000000	      1.00000000	      1.00000000	      1.00000000	      1.00000000	      1.00000000	      1.00000000	      1.00000000	      1.00000000	      1.00000000	      1.00000000	      1.00000000	      1.00000000	      1.00000000	      1.00000000	      1.00000000	      1.00000000	      1.00000000	      1.00000000	      1.00000000	      1.00000000	      1.00000000	      1.00000000	      1.00000000	      1.00000000	      1.00000000	      1.00000000	      1.00000000	      1.00000000	      1.00000000	      1.00000000	      1.00000000	      1.00000000	      1.00000000	      1.00000000	      1.00000000	      1.00000000	      1.00000000
      0.27253309	      1.00000000	      1.00000000	      1.00000000	      1.00000000	      1.00000000	      1.00000000	      1.00000000	      1.00000000	      1.00000000	      1.00000000	      1.00000000	      1.00000000	      1.00000000	      1.00000000	      1.00000000	      1.00000000	      1.00000000	      1.00000000	      1.00000000	      1.00000000	      1.00000000	      1.00000000	      1.00000000	      1.00000000	      1.00000000	      1.00000000	      1.00000000	      1.00000000	      1.00000000	      1.00000000	      1.00000000	      1.00000000	      1.00000000	      1.00000000	      1.00000000	      1.00000000	      1.00000000	      1.00000000	      1.00000000	      1.00000000	      1.00000000	      1.00000000	      1.00000000	      1.00000000	      1.00000000	      1.00000000	      1.00000000	      1.00000000	      1.00000000	      1.00000000	      1.00000000	      1.00000000	      1.00000000	      1.00000000	      1.00000000	      1.00000000	      1.00000000	      1.00000000	      1.00000000	      1.00000000	      1.00000000	      1.00000000	      1.00000000	      1.00000000	      1.00000000	      1.00000000	      1.00000000	      1.00000000	      1.00000000	      1.00000000	      1.00000000	      1.00000000
      0.27439976	      1.00000000	      1.00000000	      1.00000000	      1.00000000	      1.00000000	      1.00000000	      1.00000000	      1.00000000	      1.00000000	      1.00000000	      1.00000000	      1.00000000	      1.00000000	      1.00000000	      1.00000000	      1.00000000	      1.00000000	      1.00000000	      1.00000000	      1.00000000	      1.00000000	      1.00000000	      1.00000000	      1.00000000	      1.00000000	      1.00000000	      1.00000000	      1.00000000	      1.00000000	      1.00000000	      1.00000000	      1.00000000	      1.00000000	      1.00000000	      1.00000000	      1.00000000	      1.00000000	      1.00000000	      1.00000000	      1.00000000	      1.00000000	      1.00000000	      1.00000000	      1.00000000	      1.00000000	      1.00000000	      1.00000000	      1.00000000	      1.00000000	      1.00000000	      1.00000000	      1.00000000	      1.00000000	      1.00000000	      1.00000000	      1.00000000	      1.00000000	      1.00000000	      1.00000000	      1.00000000	      1.00000000	      1.00000000	      1.00000000	      1.00000000	      1.00000000	      1.00000000	      1.00000000	      1.00000000	      1.00000000	      1.00000000	      1.00000000	      1.00000000
      0.27626642	      1.00000000	      1.00000000	      1.00000000	      1.00000000	      1.00000000	      1.00000000	      1.00000000	      1.00000000	      1.00000000	      1.00000000	      1.00000000	      1.00000000	      1.00000000	      1.00000000	      1.00000000	      1.00000000	      1.00000000	      1.00000000	      1.00000000	      1.00000000	      1.00000000	      1.00000000	      1.00000000	      1.00000000	      1.00000000	      1.00000000	      1.00000000	      1.00000000	      1.00000000	      1.00000000	      1.00000000	      1.00000000	      1.00000000	      1.00000000	      1.00000000	      1.00000000	      1.00000000	      1.00000000	      1.00000000	      1.00000000	      1.00000000	      1.00000000	      1.00000000	      1.00000000	      1.00000000	      1.00000000	      1.00000000	      1.00000000	      1.00000000	      1.00000000	      1.00000000	      1.00000000	      1.00000000	      1.00000000	      1.00000000	      1.00000000	      1.00000000	      1.00000000	      1.00000000	      1.00000000	      1.00000000	      1.00000000	      1.00000000	      1.00000000	      1.00000000	      1.00000000	      1.00000000	      1.00000000	      1.00000000	      1.00000000	      1.00000000	      1.00000000
      0.27813309	      1.00000000	      1.00000000	      1.00000000	      1.00000000	      1.00000000	      1.00000000	      1.00000000	      1.00000000	      1.00000000	      1.00000000	      1.00000000	      1.00000000	      1.00000000	      1.00000000	      1.00000000	      1.00000000	      1.00000000	      1.00000000	      1.00000000	      1.00000000	      1.00000000	      1.00000000	      1.00000000	      1.00000000	      1.00000000	      1.00000000	      1.00000000	      1.00000000	      1.00000000	      1.00000000	      1.00000000	      1.00000000	      1.00000000	      1.00000000	      1.00000000	      1.00000000	      1.00000000	      1.00000000	      1.00000000	      1.00000000	      1.00000000	      1.00000000	      1.00000000	      1.00000000	      1.00000000	      1.00000000	      1.00000000	      1.00000000	      1.00000000	      1.00000000	      1.00000000	      1.00000000	      1.00000000	      1.00000000	      1.00000000	      1.00000000	      1.00000000	      1.00000000	      1.00000000	      1.00000000	      1.00000000	      1.00000000	      1.00000000	      1.00000000	      1.00000000	      1.00000000	      1.00000000	      1.00000000	      1.00000000	      1.00000000	      1.00000000	      1.00000000
      0.27999975	      1.00000000	      1.00000000	      1.00000000	      1.00000000	      1.00000000	      1.00000000	      1.00000000	      1.00000000	      1.00000000	      1.00000000	      1.00000000	      1.00000000	      1.00000000	      1.00000000	      1.00000000	      1.00000000	      1.00000000	      1.00000000	      1.00000000	      1.00000000	      1.00000000	      1.00000000	      1.00000000	      1.00000000	      1.00000000	      1.00000000	      1.00000000	      1.00000000	      1.00000000	      1.00000000	      1.00000000	      1.00000000	      1.00000000	      1.00000000	      1.00000000	      1.00000000	      1.00000000	      1.00000000	      1.00000000	      1.00000000	      1.00000000	      1.00000000	      1.00000000	      1.00000000	      1.00000000	      1.00000000	      1.00000000	      1.00000000	      1.00000000	      1.00000000	      1.00000000	      1.00000000	      1.00000000	      1.00000000	      1.00000000	      1.00000000	      1.00000000	      1.00000000	      1.00000000	      1.00000000	      1.00000000	      1.00000000	      1.00000000	      1.00000000	      1.00000000	      1.00000000	      1.00000000	      1.00000000	      1.00000000	      1.00000000	      1.00000000	      1.00000000
      0.28186641	      1.00000000	      1.00000000	      1.00000000	      1.00000000	      1.00000000	      1.00000000	      1.00000000	      1.00000000	      1.00000000	      1.00000000	      1.00000000	      1.00000000	      1.00000000	      1.00000000	      1.00000000	      1.00000000	      1.00000000	      1.00000000	      1.00000000	      1.00000000	      1.00000000	      1.00000000	      1.00000000	      1.00000000	      1.00000000	      1.00000000	      1.00000000	      1.00000000	      1.00000000	      1.00000000	      1.00000000	      1.00000000	      1.00000000	      1.00000000	      1.00000000	      1.00000000	      1.00000000	      1.00000000	      1.00000000	      1.00000000	      1.00000000	      1.00000000	      1.00000000	      1.00000000	      1.00000000	      1.00000000	      1.00000000	      1.00000000	      1.00000000	      1.00000000	      1.00000000	      1.00000000	      1.00000000	      1.00000000	      1.00000000	      1.00000000	      1.00000000	      1.00000000	      1.00000000	      1.00000000	      1.00000000	      1.00000000	      1.00000000	      1.00000000	      1.00000000	      1.00000000	      1.00000000	      1.00000000	      1.00000000	      1.00000000	      1.00000000	      1.00000000
      0.28373308	      1.00000000	      1.00000000	      1.00000000	      1.00000000	      1.00000000	      1.00000000	      1.00000000	      1.00000000	      1.00000000	      1.00000000	      1.00000000	      1.00000000	      1.00000000	      1.00000000	      1.00000000	      1.00000000	      1.00000000	      1.00000000	      1.00000000	      1.00000000	      1.00000000	      1.00000000	      1.00000000	      1.00000000	      1.00000000	      1.00000000	      1.00000000	      1.00000000	      1.00000000	      1.00000000	      1.00000000	      1.00000000	      1.00000000	      1.00000000	      1.00000000	      1.00000000	      1.00000000	      1.00000000	      1.00000000	      1.00000000	      1.00000000	      1.00000000	      1.00000000	      1.00000000	      1.00000000	      1.00000000	      1.00000000	      1.00000000	      1.00000000	      1.00000000	      1.00000000	      1.00000000	      1.00000000	      1.00000000	      1.00000000	      1.00000000	      1.00000000	      1.00000000	      1.00000000	      1.00000000	      1.00000000	      1.00000000	      1.00000000	      1.00000000	      1.00000000	      1.00000000	      1.00000000	      1.00000000	      1.00000000	      1.00000000	      1.00000000	      1.00000000
      0.28559975	      1.00000000	      1.00000000	      1.00000000	      1.00000000	      1.00000000	      1.00000000	      1.00000000	      1.00000000	      1.00000000	      1.00000000	      1.00000000	      1.00000000	      1.00000000	      1.00000000	      1.00000000	      1.00000000	      1.00000000	      1.00000000	      1.00000000	      1.00000000	      1.00000000	      1.00000000	      1.00000000	      1.00000000	      1.00000000	      1.00000000	      1.00000000	      1.00000000	      1.00000000	      1.00000000	      1.00000000	      1.00000000	      1.00000000	      1.00000000	      1.00000000	      1.00000000	      1.00000000	      1.00000000	      1.00000000	      1.00000000	      1.00000000	      1.00000000	      1.00000000	      1.00000000	      1.00000000	      1.00000000	      1.00000000	      1.00000000	      1.00000000	      1.00000000	      1.00000000	      1.00000000	      1.00000000	      1.00000000	      1.00000000	      1.00000000	      1.00000000	      1.00000000	      1.00000000	      1.00000000	      1.00000000	      1.00000000	      1.00000000	      1.00000000	      1.00000000	      1.00000000	      1.00000000	      1.00000000	      1.00000000	      1.00000000	      1.00000000	      1.00000000
      0.28746641	      1.00000000	      1.00000000	      1.00000000	      1.00000000	      1.00000000	      1.00000000	      1.00000000	      1.00000000	      1.00000000	      1.00000000	      1.00000000	      1.00000000	      1.00000000	      1.00000000	      1.00000000	      1.00000000	      1.00000000	      1.00000000	      1.00000000	      1.00000000	      1.00000000	      1.00000000	      1.00000000	      1.00000000	      1.00000000	      1.00000000	      1.00000000	      1.00000000	      1.00000000	      1.00000000	      1.00000000	      1.00000000	      1.00000000	      1.00000000	      1.00000000	      1.00000000	      1.00000000	      1.00000000	      1.00000000	      1.00000000	      1.00000000	      1.00000000	      1.00000000	      1.00000000	      1.00000000	      1.00000000	      1.00000000	      1.00000000	      1.00000000	      1.00000000	      1.00000000	      1.00000000	      1.00000000	      1.00000000	      1.00000000	      1.00000000	      1.00000000	      1.00000000	      1.00000000	      1.00000000	      1.00000000	      1.00000000	      1.00000000	      1.00000000	      1.00000000	      1.00000000	      1.00000000	      1.00000000	      1.00000000	      1.00000000	      1.00000000	      1.00000000
      0.28933307	      1.00000000	      1.00000000	      1.00000000	      1.00000000	      1.00000000	      1.00000000	      1.00000000	      1.00000000	      1.00000000	      1.00000000	      1.00000000	      1.00000000	      1.00000000	      1.00000000	      1.00000000	      1.00000000	      1.00000000	      1.00000000	      1.00000000	      1.00000000	      1.00000000	      1.00000000	      1.00000000	      1.00000000	      1.00000000	      1.00000000	      1.00000000	      1.00000000	      1.00000000	      1.00000000	      1.00000000	      1.00000000	      1.00000000	      1.00000000	      1.00000000	      1.00000000	      1.00000000	      1.00000000	      1.00000000	      1.00000000	      1.00000000	      1.00000000	      1.00000000	      1.00000000	      1.00000000	      1.00000000	      1.00000000	      1.00000000	      1.00000000	      1.00000000	      1.00000000	      1.00000000	      1.00000000	      1.00000000	      1.00000000	      1.00000000	      1.00000000	      1.00000000	      1.00000000	      1.00000000	      1.00000000	      1.00000000	      1.00000000	      1.00000000	      1.00000000	      1.00000000	      1.00000000	      1.00000000	      1.00000000	      1.00000000	      1.00000000	      1.00000000
      0.29119974	      1.00000000	      1.00000000	      1.00000000	      1.00000000	      1.00000000	      1.00000000	      1.00000000	      1.00000000	      1.00000000	      1.00000000	      1.00000000	      1.00000000	      1.00000000	      1.00000000	      1.00000000	      1.00000000	      1.00000000	      1.00000000	      1.00000000	      1.00000000	      1.00000000	      1.00000000	      1.00000000	      1.00000000	      1.00000000	      1.00000000	      1.00000000	      1.00000000	      1.00000000	      1.00000000	      1.00000000	      1.00000000	      1.00000000	      1.00000000	      1.00000000	      1.00000000	      1.00000000	      1.00000000	      1.00000000	      1.00000000	      1.00000000	      1.00000000	      1.00000000	      1.00000000	      1.00000000	      1.00000000	      1.00000000	      1.00000000	      1.00000000	      1.00000000	      1.00000000	      1.00000000	      1.00000000	      1.00000000	      1.00000000	      1.00000000	      1.00000000	      1.00000000	      1.00000000	      1.00000000	      1.00000000	      1.00000000	      1.00000000	      1.00000000	      1.00000000	      1.00000000	      1.00000000	      1.00000000	      1.00000000	      1.00000000	      1.00000000	      1.00000000
      0.29306641	      1.00000000	      1.00000000	      1.00000000	      1.00000000	      1.00000000	      1.00000000	      1.00000000	      1.00000000	      1.00000000	      1.00000000	      1.00000000	      1.00000000	      1.00000000	      1.00000000	      1.00000000	      1.00000000	      1.00000000	      1.00000000	      1.00000000	      1.00000000	      1.00000000	      1.00000000	      1.00000000	      1.00000000	      1.00000000	      1.00000000	      1.00000000	      1.00000000	      1.00000000	      1.00000000	      1.00000000	      1.00000000	      1.00000000	      1.00000000	      1.00000000	      1.00000000	      1.00000000	      1.00000000	      1.00000000	      1.00000000	      1.00000000	      1.00000000	      1.00000000	      1.00000000	      1.00000000	      1.00000000	      1.00000000	      1.00000000	      1.00000000	      1.00000000	      1.00000000	      1.00000000	      1.00000000	      1.00000000	      1.00000000	      1.00000000	      1.00000000	      1.00000000	      1.00000000	      1.00000000	      1.00000000	      1.00000000	      1.00000000	      1.00000000	      1.00000000	      1.00000000	      1.00000000	      1.00000000	      1.00000000	      1.00000000	      1.00000000	      1.00000000
      0.29493307	      1.00000000	      1.00000000	      1.00000000	      1.00000000	      1.00000000	      1.00000000	      1.00000000	      1.00000000	      1.00000000	      1.00000000	      1.00000000	      1.00000000	      1.00000000	      1.00000000	      1.00000000	      1.00000000	      1.00000000	      1.00000000	      1.00000000	      1.00000000	      1.00000000	      1.00000000	      1.00000000	      1.00000000	      1.00000000	      1.00000000	      1.00000000	      1.00000000	      1.00000000	      1.00000000	      1.00000000	      1.00000000	      1.00000000	      1.00000000	      1.00000000	      1.00000000	      1.00000000	      1.00000000	      1.00000000	      1.00000000	      1.00000000	      1.00000000	      1.00000000	      1.00000000	      1.00000000	      1.00000000	      1.00000000	      1.00000000	      1.00000000	      1.00000000	      1.00000000	      1.00000000	      1.00000000	      1.00000000	      1.00000000	      1.00000000	      1.00000000	      1.00000000	      1.00000000	      1.00000000	      1.00000000	      1.00000000	      1.00000000	      1.00000000	      1.00000000	      1.00000000	      1.00000000	      1.00000000	      1.00000000	      1.00000000	      1.00000000	      1.00000000
      0.29679974	      1.00000000	      1.00000000	      1.00000000	      1.00000000	      1.00000000	      1.00000000	      1.00000000	      1.00000000	      1.00000000	      1.00000000	      1.00000000	      1.00000000	      1.00000000	      1.00000000	      1.00000000	      1.00000000	      1.00000000	      1.00000000	      1.00000000	      1.00000000	      1.00000000	      1.00000000	      1.00000000	      1.00000000	      1.00000000	      1.00000000	      1.00000000	      1.00000000	      1.00000000	      1.00000000	      1.00000000	      1.00000000	      1.00000000	      1.00000000	      1.00000000	      1.00000000	      1.00000000	      1.00000000	      1.00000000	      1.00000000	      1.00000000	      1.00000000	      1.00000000	      1.00000000	      1.00000000	      1.00000000	      1.00000000	      1.00000000	      1.00000000	      1.00000000	      1.00000000	      1.00000000	      1.00000000	      1.00000000	      1.00000000	      1.00000000	      1.00000000	      1.00000000	      1.00000000	      1.00000000	      1.00000000	      1.00000000	      1.00000000	      1.00000000	      1.00000000	      1.00000000	      1.00000000	      1.00000000	      1.00000000	      1.00000000	      1.00000000	      1.00000000
      0.29866640	      1.00000000	      1.00000000	      1.00000000	      1.00000000	      1.00000000	      1.00000000	      1.00000000	      1.00000000	      1.00000000	      1.00000000	      1.00000000	      1.00000000	      1.00000000	      1.00000000	      1.00000000	      1.00000000	      1.00000000	      1.00000000	      1.00000000	      1.00000000	      1.00000000	      1.00000000	      1.00000000	      1.00000000	      1.00000000	      1.00000000	      1.00000000	      1.00000000	      1.00000000	      1.00000000	      1.00000000	      1.00000000	      1.00000000	      1.00000000	      1.00000000	      1.00000000	      1.00000000	      1.00000000	      1.00000000	      1.00000000	      1.00000000	      1.00000000	      1.00000000	      1.00000000	      1.00000000	      1.00000000	      1.00000000	      1.00000000	      1.00000000	      1.00000000	      1.00000000	      1.00000000	      1.00000000	      1.00000000	      1.00000000	      1.00000000	      1.00000000	      1.00000000	      1.00000000	      1.00000000	      1.00000000	      1.00000000	      1.00000000	      1.00000000	      1.00000000	      1.00000000	      1.00000000	      1.00000000	      1.00000000	      1.00000000	      1.00000000	      1.00000000
      0.30053306	      1.00000000	      1.00000000	      1.00000000	      1.00000000	      1.00000000	      1.00000000	      1.00000000	      1.00000000	      1.00000000	      1.00000000	      1.00000000	      1.00000000	      1.00000000	      1.00000000	      1.00000000	      1.00000000	      1.00000000	      1.00000000	      1.00000000	      1.00000000	      1.00000000	      1.00000000	      1.00000000	      1.00000000	      1.00000000	      1.00000000	      1.00000000	      1.00000000	      1.00000000	      1.00000000	      1.00000000	      1.00000000	      1.00000000	      1.00000000	      1.00000000	      1.00000000	      1.00000000	      1.00000000	      1.00000000	      1.00000000	      1.00000000	      1.00000000	      1.00000000	      1.00000000	      1.00000000	      1.00000000	      1.00000000	      1.00000000	      1.00000000	      1.00000000	      1.00000000	      1.00000000	      1.00000000	      1.00000000	      1.00000000	      1.00000000	      1.00000000	      1.00000000	      1.00000000	      1.00000000	      1.00000000	      1.00000000	      1.00000000	      1.00000000	      1.00000000	      1.00000000	      1.00000000	      1.00000000	      1.00000000	      1.00000000	      1.00000000	      1.00000000
      0.30239973	      1.00000000	      1.00000000	      1.00000000	      1.00000000	      1.00000000	      1.00000000	      1.00000000	      1.00000000	      1.00000000	      1.00000000	      1.00000000	      1.00000000	      1.00000000	      1.00000000	      1.00000000	      1.00000000	      1.00000000	      1.00000000	      1.00000000	      1.00000000	      1.00000000	      1.00000000	      1.00000000	      1.00000000	      1.00000000	      1.00000000	      1.00000000	      1.00000000	      1.00000000	      1.00000000	      1.00000000	      1.00000000	      1.00000000	      1.00000000	      1.00000000	      1.00000000	      1.00000000	      1.00000000	      1.00000000	      1.00000000	      1.00000000	      1.00000000	      1.00000000	      1.00000000	      1.00000000	      1.00000000	      1.00000000	      1.00000000	      1.00000000	      1.00000000	      1.00000000	      1.00000000	      1.00000000	      1.00000000	      1.00000000	      1.00000000	      1.00000000	      1.00000000	      1.00000000	      1.00000000	      1.00000000	      1.00000000	      1.00000000	      1.00000000	      1.00000000	      1.00000000	      1.00000000	      1.00000000	      1.00000000	      1.00000000	      1.00000000	      1.00000000
      0.30426640	      1.00000000	      1.00000000	      1.00000000	      1.00000000	      1.00000000	      1.00000000	      1.00000000	      1.00000000	      1.00000000	      1.00000000	      1.00000000	      1.00000000	      1.00000000	      1.00000000	      1.00000000	      1.00000000	      1.00000000	      1.00000000	      1.00000000	      1.00000000	      1.00000000	      1.00000000	      1.00000000	      1.00000000	      1.00000000	      1.00000000	      1.00000000	      1.00000000	      1.00000000	      1.00000000	      1.00000000	      1.00000000	      1.00000000	      1.00000000	      1.00000000	      1.00000000	      1.00000000	      1.00000000	      1.00000000	      1.00000000	      1.00000000	      1.00000000	      1.00000000	      1.00000000	      1.00000000	      1.00000000	      1.00000000	      1.00000000	      1.00000000	      1.00000000	      1.00000000	      1.00000000	      1.00000000	      1.00000000	      1.00000000	      1.00000000	      1.00000000	      1.00000000	      1.00000000	      1.00000000	      1.00000000	      1.00000000	      1.00000000	      1.00000000	      1.00000000	      1.00000000	      1.00000000	      1.00000000	      1.00000000	      1.00000000	      1.00000000	      1.00000000
      0.30613306	      1.00000000	      1.00000000	      1.00000000	      1.00000000	      1.00000000	      1.00000000	      1.00000000	      1.00000000	      1.00000000	      1.00000000	      1.00000000	      1.00000000	      1.00000000	      1.00000000	      1.00000000	      1.00000000	      1.00000000	      1.00000000	      1.00000000	      1.00000000	      1.00000000	      1.00000000	      1.00000000	      1.00000000	      1.00000000	      1.00000000	      1.00000000	      1.00000000	      1.00000000	      1.00000000	      1.00000000	      1.00000000	      1.00000000	      1.00000000	      1.00000000	      1.00000000	      1.00000000	      1.00000000	      1.00000000	      1.00000000	      1.00000000	      1.00000000	      1.00000000	      1.00000000	      1.00000000	      1.00000000	      1.00000000	      1.00000000	      1.00000000	      1.00000000	      1.00000000	      1.00000000	      1.00000000	      1.00000000	      1.00000000	      1.00000000	      1.00000000	      1.00000000	      1.00000000	      1.00000000	      1.00000000	      1.00000000	      1.00000000	      1.00000000	      1.00000000	      1.00000000	      1.00000000	      1.00000000	      1.00000000	      1.00000000	      1.00000000	      1.00000000
      0.30799973	      1.00000000	      1.00000000	      1.00000000	      1.00000000	      1.00000000	      1.00000000	      1.00000000	      1.00000000	      1.00000000	      1.00000000	      1.00000000	      1.00000000	      1.00000000	      1.00000000	      1.00000000	      1.00000000	      1.00000000	      1.00000000	      1.00000000	      1.00000000	      1.00000000	      1.00000000	      1.00000000	      1.00000000	      1.00000000	      1.00000000	      1.00000000	      1.00000000	      1.00000000	      1.00000000	      1.00000000	      1.00000000	      1.00000000	      1.00000000	      1.00000000	      1.00000000	      1.00000000	      1.00000000	      1.00000000	      1.00000000	      1.00000000	      1.00000000	      1.00000000	      1.00000000	      1.00000000	      1.00000000	      1.00000000	      1.00000000	      1.00000000	      1.00000000	      1.00000000	      1.00000000	      1.00000000	      1.00000000	      1.00000000	      1.00000000	      1.00000000	      1.00000000	      1.00000000	      1.00000000	      1.00000000	      1.00000000	      1.00000000	      1.00000000	      1.00000000	      1.00000000	      1.00000000	      1.00000000	      1.00000000	      1.00000000	      1.00000000	      1.00000000
      0.30986639	      1.00000000	      1.00000000	      1.00000000	      1.00000000	      1.00000000	      1.00000000	      1.00000000	      1.00000000	      1.00000000	      1.00000000	      1.00000000	      1.00000000	      1.00000000	      1.00000000	      1.00000000	      1.00000000	      1.00000000	      1.00000000	      1.00000000	      1.00000000	      1.00000000	      1.00000000	      1.00000000	      1.00000000	      1.00000000	      1.00000000	      1.00000000	      1.00000000	      1.00000000	      1.00000000	      1.00000000	      1.00000000	      1.00000000	      1.00000000	      1.00000000	      1.00000000	      1.00000000	      1.00000000	      1.00000000	      1.00000000	      1.00000000	      1.00000000	      1.00000000	      1.00000000	      1.00000000	      1.00000000	      1.00000000	      1.00000000	      1.00000000	      1.00000000	      1.00000000	      1.00000000	      1.00000000	      1.00000000	      1.00000000	      1.00000000	      1.00000000	      1.00000000	      1.00000000	      1.00000000	      1.00000000	      1.00000000	      1.00000000	      1.00000000	      1.00000000	      1.00000000	      1.00000000	      1.00000000	      1.00000000	      1.00000000	      1.00000000	      1.00000000
      0.31173306	      1.00000000	      1.00000000	      1.00000000	      1.00000000	      1.00000000	      1.00000000	      1.00000000	      1.00000000	      1.00000000	      1.00000000	      1.00000000	      1.00000000	      1.00000000	      1.00000000	      1.00000000	      1.00000000	      1.00000000	      1.00000000	      1.00000000	      1.00000000	      1.00000000	      1.00000000	      1.00000000	      1.00000000	      1.00000000	      1.00000000	      1.00000000	      1.00000000	      1.00000000	      1.00000000	      1.00000000	      1.00000000	      1.00000000	      1.00000000	      1.00000000	      1.00000000	      1.00000000	      1.00000000	      1.00000000	      1.00000000	      1.00000000	      1.00000000	      1.00000000	      1.00000000	      1.00000000	      1.00000000	      1.00000000	      1.00000000	      1.00000000	      1.00000000	      1.00000000	      1.00000000	      1.00000000	      1.00000000	      1.00000000	      1.00000000	      1.00000000	      1.00000000	      1.00000000	      1.00000000	      1.00000000	      1.00000000	      1.00000000	      1.00000000	      1.00000000	      1.00000000	      1.00000000	      1.00000000	      1.00000000	      1.00000000	      1.00000000	      1.00000000
      0.31359972	      1.00000000	      1.00000000	      1.00000000	      1.00000000	      1.00000000	      1.00000000	      1.00000000	      1.00000000	      1.00000000	      1.00000000	      1.00000000	      1.00000000	      1.00000000	      1.00000000	      1.00000000	      1.00000000	      1.00000000	      1.00000000	      1.00000000	      1.00000000	      1.00000000	      1.00000000	      1.00000000	      1.00000000	      1.00000000	      1.00000000	      1.00000000	      1.00000000	      1.00000000	      1.00000000	      1.00000000	      1.00000000	      1.00000000	      1.00000000	      1.00000000	      1.00000000	      1.00000000	      1.00000000	      1.00000000	      1.00000000	      1.00000000	      1.00000000	      1.00000000	      1.00000000	      1.00000000	      1.00000000	      1.00000000	      1.00000000	      1.00000000	      1.00000000	      1.00000000	      1.00000000	      1.00000000	      1.00000000	      1.00000000	      1.00000000	      1.00000000	      1.00000000	      1.00000000	      1.00000000	      1.00000000	      1.00000000	      1.00000000	      1.00000000	      1.00000000	      1.00000000	      1.00000000	      1.00000000	      1.00000000	      1.00000000	      1.00000000	      1.00000000
      0.31546639	      1.00000000	      1.00000000	      1.00000000	      1.00000000	      1.00000000	      1.00000000	      1.00000000	      1.00000000	      1.00000000	      1.00000000	      1.00000000	      1.00000000	      1.00000000	      1.00000000	      1.00000000	      1.00000000	      1.00000000	      1.00000000	      1.00000000	      1.00000000	      1.00000000	      1.00000000	      1.00000000	      1.00000000	      1.00000000	      1.00000000	      1.00000000	      1.00000000	      1.00000000	      1.00000000	      1.00000000	      1.00000000	      1.00000000	      1.00000000	      1.00000000	      1.00000000	      1.00000000	      1.00000000	      1.00000000	      1.00000000	      1.00000000	      1.00000000	      1.00000000	      1.00000000	      1.00000000	      1.00000000	      1.00000000	      1.00000000	      1.00000000	      1.00000000	      1.00000000	      1.00000000	      1.00000000	      1.00000000	      1.00000000	      1.00000000	      1.00000000	      1.00000000	      1.00000000	      1.00000000	      1.00000000	      1.00000000	      1.00000000	      1.00000000	      1.00000000	      1.00000000	      1.00000000	      1.00000000	      1.00000000	      1.00000000	      1.00000000	      1.00000000
      0.31733305	      1.00000000	      1.00000000	      1.00000000	      1.00000000	      1.00000000	      1.00000000	      1.00000000	      1.00000000	      1.00000000	      1.00000000	      1.00000000	      1.00000000	      1.00000000	      1.00000000	      1.00000000	      1.00000000	      1.00000000	      1.00000000	      1.00000000	      1.00000000	      1.00000000	      1.00000000	      1.00000000	      1.00000000	      1.00000000	      1.00000000	      1.00000000	      1.00000000	      1.00000000	      1.00000000	      1.00000000	      1.00000000	      1.00000000	      1.00000000	      1.00000000	      1.00000000	      1.00000000	      1.00000000	      1.00000000	      1.00000000	      1.00000000	      1.00000000	      1.00000000	      1.00000000	      1.00000000	      1.00000000	      1.00000000	      1.00000000	      1.00000000	      1.00000000	      1.00000000	      1.00000000	      1.00000000	      1.00000000	      1.00000000	      1.00000000	      1.00000000	      1.00000000	      1.00000000	      1.00000000	      1.00000000	      1.00000000	      1.00000000	      1.00000000	      1.00000000	      1.00000000	      1.00000000	      1.00000000	      1.00000000	      1.00000000	      1.00000000	      1.00000000
      0.31919972	      1.00000000	      1.00000000	      1.00000000	      1.00000000	      1.00000000	      1.00000000	      1.00000000	      1.00000000	      1.00000000	      1.00000000	      1.00000000	      1.00000000	      1.00000000	      1.00000000	      1.00000000	      1.00000000	      1.00000000	      1.00000000	      1.00000000	      1.00000000	      1.00000000	      1.00000000	      1.00000000	      1.00000000	      1.00000000	      1.00000000	      1.00000000	      1.00000000	      1.00000000	      1.00000000	      1.00000000	      1.00000000	      1.00000000	      1.00000000	      1.00000000	      1.00000000	      1.00000000	      1.00000000	      1.00000000	      1.00000000	      1.00000000	      1.00000000	      1.00000000	      1.00000000	      1.00000000	      1.00000000	      1.00000000	      1.00000000	      1.00000000	      1.00000000	      1.00000000	      1.00000000	      1.00000000	      1.00000000	      1.00000000	      1.00000000	      1.00000000	      1.00000000	      1.00000000	      1.00000000	      1.00000000	      1.00000000	      1.00000000	      1.00000000	      1.00000000	      1.00000000	      1.00000000	      1.00000000	      1.00000000	      1.00000000	      1.00000000	      1.00000000
      0.32106638	      1.00000000	      1.00000000	      1.00000000	      1.00000000	      1.00000000	      1.00000000	      1.00000000	      1.00000000	      1.00000000	      1.00000000	      1.00000000	      1.00000000	      1.00000000	      1.00000000	      1.00000000	      1.00000000	      1.00000000	      1.00000000	      1.00000000	      1.00000000	      1.00000000	      1.00000000	      1.00000000	      1.00000000	      1.00000000	      1.00000000	      1.00000000	      1.00000000	      1.00000000	      1.00000000	      1.00000000	      1.00000000	      1.00000000	      1.00000000	      1.00000000	      1.00000000	      1.00000000	      1.00000000	      1.00000000	      1.00000000	      1.00000000	      1.00000000	      1.00000000	      1.00000000	      1.00000000	      1.00000000	      1.00000000	      1.00000000	      1.00000000	      1.00000000	      1.00000000	      1.00000000	      1.00000000	      1.00000000	      1.00000000	      1.00000000	      1.00000000	      1.00000000	      1.00000000	      1.00000000	      1.00000000	      1.00000000	      1.00000000	      1.00000000	      1.00000000	      1.00000000	      1.00000000	      1.00000000	      1.00000000	      1.00000000	      1.00000000	      1.00000000
      0.32293305	      1.00000000	      1.00000000	      1.00000000	      1.00000000	      1.00000000	      1.00000000	      1.00000000	      1.00000000	      1.00000000	      1.00000000	      1.00000000	      1.00000000	      1.00000000	      1.00000000	      1.00000000	      1.00000000	      1.00000000	      1.00000000	      1.00000000	      1.00000000	      1.00000000	      1.00000000	      1.00000000	      1.00000000	      1.00000000	      1.00000000	      1.00000000	      1.00000000	      1.00000000	      1.00000000	      1.00000000	      1.00000000	      1.00000000	      1.00000000	      1.00000000	      1.00000000	      1.00000000	      1.00000000	      1.00000000	      1.00000000	      1.00000000	      1.00000000	      1.00000000	      1.00000000	      1.00000000	      1.00000000	      1.00000000	      1.00000000	      1.00000000	      1.00000000	      1.00000000	      1.00000000	      1.00000000	      1.00000000	      1.00000000	      1.00000000	      1.00000000	      1.00000000	      1.00000000	      1.00000000	      1.00000000	      1.00000000	      1.00000000	      1.00000000	      1.00000000	      1.00000000	      1.00000000	      1.00000000	      1.00000000	      1.00000000	      1.00000000	      1.00000000
      0.32479971	      1.00000000	      1.00000000	      1.00000000	      1.00000000	      1.00000000	      1.00000000	      1.00000000	      1.00000000	      1.00000000	      1.00000000	      1.00000000	      1.00000000	      1.00000000	      1.00000000	      1.00000000	      1.00000000	      1.00000000	      1.00000000	      1.00000000	      1.00000000	      1.00000000	      1.00000000	      1.00000000	      1.00000000	      1.00000000	      1.00000000	      1.00000000	      1.00000000	      1.00000000	      1.00000000	      1.00000000	      1.00000000	      1.00000000	      1.00000000	      1.00000000	      1.00000000	      1.00000000	      1.00000000	      1.00000000	      1.00000000	      1.00000000	      1.00000000	      1.00000000	      1.00000000	      1.00000000	      1.00000000	      1.00000000	      1.00000000	      1.00000000	      1.00000000	      1.00000000	      1.00000000	      1.00000000	      1.00000000	      1.00000000	      1.00000000	      1.00000000	      1.00000000	      1.00000000	      1.00000000	      1.00000000	      1.00000000	      1.00000000	      1.00000000	      1.00000000	      1.00000000	      1.00000000	      1.00000000	      1.00000000	      1.00000000	      1.00000000	      1.00000000
      0.32666638	      1.00000000	      1.00000000	      1.00000000	      1.00000000	      1.00000000	      1.00000000	      1.00000000	      1.00000000	      1.00000000	      1.00000000	      1.00000000	      1.00000000	      1.00000000	      1.00000000	      1.00000000	      1.00000000	      1.00000000	      1.00000000	      1.00000000	      1.00000000	      1.00000000	      1.00000000	      1.00000000	      1.00000000	      1.00000000	      1.00000000	      1.00000000	      1.00000000	      1.00000000	      1.00000000	      1.00000000	      1.00000000	      1.00000000	      1.00000000	      1.00000000	      1.00000000	      1.00000000	      1.00000000	      1.00000000	      1.00000000	      1.00000000	      1.00000000	      1.00000000	      1.00000000	      1.00000000	      1.00000000	      1.00000000	      1.00000000	      1.00000000	      1.00000000	      1.00000000	      1.00000000	      1.00000000	      1.00000000	      1.00000000	      1.00000000	      1.00000000	      1.00000000	      1.00000000	      1.00000000	      1.00000000	      1.00000000	      1.00000000	      1.00000000	      1.00000000	      1.00000000	      1.00000000	      1.00000000	      1.00000000	      1.00000000	      1.00000000	      1.00000000
      0.32853304	      1.00000000	      1.00000000	      1.00000000	      1.00000000	      1.00000000	      1.00000000	      1.00000000	      1.00000000	      1.00000000	      1.00000000	      1.00000000	      1.00000000	      1.00000000	      1.00000000	      1.00000000	      1.00000000	      1.00000000	      1.00000000	      1.00000000	      1.00000000	      1.00000000	      1.00000000	      1.00000000	      1.00000000	      1.00000000	      1.00000000	      1.00000000	      1.00000000	      1.00000000	      1.00000000	      1.00000000	      1.00000000	      1.00000000	      1.00000000	      1.00000000	      1.00000000	      1.00000000	      1.00000000	      1.00000000	      1.00000000	      1.00000000	      1.00000000	      1.00000000	      1.00000000	      1.00000000	      1.00000000	      1.00000000	      1.00000000	      1.00000000	      1.00000000	      1.00000000	      1.00000000	      1.00000000	      1.00000000	      1.00000000	      1.00000000	      1.00000000	      1.00000000	      1.00000000	      1.00000000	      1.00000000	      1.00000000	      1.00000000	      1.00000000	      1.00000000	      1.00000000	      1.00000000	      1.00000000	      1.00000000	      1.00000000	      1.00000000	      1.00000000
      0.33039971	      1.00000000	      1.00000000	      1.00000000	      1.00000000	      1.00000000	      1.00000000	      1.00000000	      1.00000000	      1.00000000	      1.00000000	      1.00000000	      1.00000000	      1.00000000	      1.00000000	      1.00000000	      1.00000000	      1.00000000	      1.00000000	      1.00000000	      1.00000000	      1.00000000	      1.00000000	      1.00000000	      1.00000000	      1.00000000	      1.00000000	      1.00000000	      1.00000000	      1.00000000	      1.00000000	      1.00000000	      1.00000000	      1.00000000	      1.00000000	      1.00000000	      1.00000000	      1.00000000	      1.00000000	      1.00000000	      1.00000000	      1.00000000	      1.00000000	      1.00000000	      1.00000000	      1.00000000	      1.00000000	      1.00000000	      1.00000000	      1.00000000	      1.00000000	      1.00000000	      1.00000000	      1.00000000	      1.00000000	      1.00000000	      1.00000000	      1.00000000	      1.00000000	      1.00000000	      1.00000000	      1.00000000	      1.00000000	      1.00000000	      1.00000000	      1.00000000	      1.00000000	      1.00000000	      1.00000000	      1.00000000	      1.00000000	      1.00000000	      1.00000000
      0.33226637	      1.00000000	      1.00000000	      1.00000000	      1.00000000	      1.00000000	      1.00000000	      1.00000000	      1.00000000	      1.00000000	      1.00000000	      1.00000000	      1.00000000	      1.00000000	      1.00000000	      1.00000000	      1.00000000	      1.00000000	      1.00000000	      1.00000000	      1.00000000	      1.00000000	      1.00000000	      1.00000000	      1.00000000	      1.00000000	      1.00000000	      1.00000000	      1.00000000	      1.00000000	      1.00000000	      1.00000000	      1.00000000	      1.00000000	      1.00000000	      1.00000000	      1.00000000	      1.00000000	      1.00000000	      1.00000000	      1.00000000	      1.00000000	      1.00000000	      1.00000000	      1.00000000	      1.00000000	      1.00000000	      1.00000000	      1.00000000	      1.00000000	      1.00000000	      1.00000000	      1.00000000	      1.00000000	      1.00000000	      1.00000000	      1.00000000	      1.00000000	      1.00000000	      1.00000000	      1.00000000	      1.00000000	      1.00000000	      1.00000000	      1.00000000	      1.00000000	      1.00000000	      1.00000000	      1.00000000	      1.00000000	      1.00000000	      1.00000000	      1.00000000
      0.33413304	      1.00000000	      1.00000000	      1.00000000	      1.00000000	      1.00000000	      1.00000000	      1.00000000	      1.00000000	      1.00000000	      1.00000000	      1.00000000	      1.00000000	      1.00000000	      1.00000000	      1.00000000	      1.00000000	      1.00000000	      1.00000000	      1.00000000	      1.00000000	      1.00000000	      1.00000000	      1.00000000	      1.00000000	      1.00000000	      1.00000000	      1.00000000	      1.00000000	      1.00000000	      1.00000000	      1.00000000	      1.00000000	      1.00000000	      1.00000000	      1.00000000	      1.00000000	      1.00000000	      1.00000000	      1.00000000	      1.00000000	      1.00000000	      1.00000000	      1.00000000	      1.00000000	      1.00000000	      1.00000000	      1.00000000	      1.00000000	      1.00000000	      1.00000000	      1.00000000	      1.00000000	      1.00000000	      1.00000000	      1.00000000	      1.00000000	      1.00000000	      1.00000000	      1.00000000	      1.00000000	      1.00000000	      1.00000000	      1.00000000	      1.00000000	      1.00000000	      1.00000000	      1.00000000	      1.00000000	      1.00000000	      1.00000000	      1.00000000	      1.00000000
      0.33599970	      1.00000000	      1.00000000	      1.00000000	      1.00000000	      1.00000000	      1.00000000	      1.00000000	      1.00000000	      1.00000000	      1.00000000	      1.00000000	      1.00000000	      1.00000000	      1.00000000	      1.00000000	      1.00000000	      1.00000000	      1.00000000	      1.00000000	      1.00000000	      1.00000000	      1.00000000	      1.00000000	      1.00000000	      1.00000000	      1.00000000	      1.00000000	      1.00000000	      1.00000000	      1.00000000	      1.00000000	      1.00000000	      1.00000000	      1.00000000	      1.00000000	      1.00000000	      1.00000000	      1.00000000	      1.00000000	      1.00000000	      1.00000000	      1.00000000	      1.00000000	      1.00000000	      1.00000000	      1.00000000	      1.00000000	      1.00000000	      1.00000000	      1.00000000	      1.00000000	      1.00000000	      1.00000000	      1.00000000	      1.00000000	      1.00000000	      1.00000000	      1.00000000	      1.00000000	      1.00000000	      1.00000000	      1.00000000	      1.00000000	      1.00000000	      1.00000000	      1.00000000	      1.00000000	      1.00000000	      1.00000000	      1.00000000	      1.00000000	      1.00000000
      0.33786637	      1.00000000	      1.00000000	      1.00000000	      1.00000000	      1.00000000	      1.00000000	      1.00000000	      1.00000000	      1.00000000	      1.00000000	      1.00000000	      1.00000000	      1.00000000	      1.00000000	      1.00000000	      1.00000000	      1.00000000	      1.00000000	      1.00000000	      1.00000000	      1.00000000	      1.00000000	      1.00000000	      1.00000000	      1.00000000	      1.00000000	      1.00000000	      1.00000000	      1.00000000	      1.00000000	      1.00000000	      1.00000000	      1.00000000	      1.00000000	      1.00000000	      1.00000000	      1.00000000	      1.00000000	      1.00000000	      1.00000000	      1.00000000	      1.00000000	      1.00000000	      1.00000000	      1.00000000	      1.00000000	      1.00000000	      1.00000000	      1.00000000	      1.00000000	      1.00000000	      1.00000000	      1.00000000	      1.00000000	      1.00000000	      1.00000000	      1.00000000	      1.00000000	      1.00000000	      1.00000000	      1.00000000	      1.00000000	      1.00000000	      1.00000000	      1.00000000	      1.00000000	      1.00000000	      1.00000000	      1.00000000	      1.00000000	      1.00000000	      1.00000000
      0.33973303	      1.00000000	      1.00000000	      1.00000000	      1.00000000	      1.00000000	      1.00000000	      1.00000000	      1.00000000	      1.00000000	      1.00000000	      1.00000000	      1.00000000	      1.00000000	      1.00000000	      1.00000000	      1.00000000	      1.00000000	      1.00000000	      1.00000000	      1.00000000	      1.00000000	      1.00000000	      1.00000000	      1.00000000	      1.00000000	      1.00000000	      1.00000000	      1.00000000	      1.00000000	      1.00000000	      1.00000000	      1.00000000	      1.00000000	      1.00000000	      1.00000000	      1.00000000	      1.00000000	      1.00000000	      1.00000000	      1.00000000	      1.00000000	      1.00000000	      1.00000000	      1.00000000	      1.00000000	      1.00000000	      1.00000000	      1.00000000	      1.00000000	      1.00000000	      1.00000000	      1.00000000	      1.00000000	      1.00000000	      1.00000000	      1.00000000	      1.00000000	      1.00000000	      1.00000000	      1.00000000	      1.00000000	      1.00000000	      1.00000000	      1.00000000	      1.00000000	      1.00000000	      1.00000000	      1.00000000	      1.00000000	      1.00000000	      1.00000000	      1.00000000
      0.34159970	      1.00000000	      1.00000000	      1.00000000	      1.00000000	      1.00000000	      1.00000000	      1.00000000	      1.00000000	      1.00000000	      1.00000000	      1.00000000	      1.00000000	      1.00000000	      1.00000000	      1.00000000	      1.00000000	      1.00000000	      1.00000000	      1.00000000	      1.00000000	      1.00000000	      1.00000000	      1.00000000	      1.00000000	      1.00000000	      1.00000000	      1.00000000	      1.00000000	      1.00000000	      1.00000000	      1.00000000	      1.00000000	      1.00000000	      1.00000000	      1.00000000	      1.00000000	      1.00000000	      1.00000000	      1.00000000	      1.00000000	      1.00000000	      1.00000000	      1.00000000	      1.00000000	      1.00000000	      1.00000000	      1.00000000	      1.00000000	      1.00000000	      1.00000000	      1.00000000	      1.00000000	      1.00000000	      1.00000000	      1.00000000	      1.00000000	      1.00000000	      1.00000000	      1.00000000	      1.00000000	      1.00000000	      1.00000000	      1.00000000	      1.00000000	      1.00000000	      1.00000000	      1.00000000	      1.00000000	      1.00000000	      1.00000000	      1.00000000	      1.00000000
      0.34346636	      1.00000000	      1.00000000	      1.00000000	      1.00000000	      1.00000000	      1.00000000	      1.00000000	      1.00000000	      1.00000000	      1.00000000	      1.00000000	      1.00000000	      1.00000000	      1.00000000	      1.00000000	      1.00000000	      1.00000000	      1.00000000	      1.00000000	      1.00000000	      1.00000000	      1.00000000	      1.00000000	      1.00000000	      1.00000000	      1.00000000	      1.00000000	      1.00000000	      1.00000000	      1.00000000	      1.00000000	      1.00000000	      1.00000000	      1.00000000	      1.00000000	      1.00000000	      1.00000000	      1.00000000	      1.00000000	      1.00000000	      1.00000000	      1.00000000	      1.00000000	      1.00000000	      1.00000000	      1.00000000	      1.00000000	      1.00000000	      1.00000000	      1.00000000	      1.00000000	      1.00000000	      1.00000000	      1.00000000	      1.00000000	      1.00000000	      1.00000000	      1.00000000	      1.00000000	      1.00000000	      1.00000000	      1.00000000	      1.00000000	      1.00000000	      1.00000000	      1.00000000	      1.00000000	      1.00000000	      1.00000000	      1.00000000	      1.00000000	      1.00000000
      0.34533303	      1.00000000	      1.00000000	      1.00000000	      1.00000000	      1.00000000	      1.00000000	      1.00000000	      1.00000000	      1.00000000	      1.00000000	      1.00000000	      1.00000000	      1.00000000	      1.00000000	      1.00000000	      1.00000000	      1.00000000	      1.00000000	      1.00000000	      1.00000000	      1.00000000	      1.00000000	      1.00000000	      1.00000000	      1.00000000	      1.00000000	      1.00000000	      1.00000000	      1.00000000	      1.00000000	      1.00000000	      1.00000000	      1.00000000	      1.00000000	      1.00000000	      1.00000000	      1.00000000	      1.00000000	      1.00000000	      1.00000000	      1.00000000	      1.00000000	      1.00000000	      1.00000000	      1.00000000	      1.00000000	      1.00000000	      1.00000000	      1.00000000	      1.00000000	      1.00000000	      1.00000000	      1.00000000	      1.00000000	      1.00000000	      1.00000000	      1.00000000	      1.00000000	      1.00000000	      1.00000000	      1.00000000	      1.00000000	      1.00000000	      1.00000000	      1.00000000	      1.00000000	      1.00000000	      1.00000000	      1.00000000	      1.00000000	      1.00000000	      1.00000000
      0.34719969	      1.00000000	      1.00000000	      1.00000000	      1.00000000	      1.00000000	      1.00000000	      1.00000000	      1.00000000	      1.00000000	      1.00000000	      1.00000000	      1.00000000	      1.00000000	      1.00000000	      1.00000000	      1.00000000	      1.00000000	      1.00000000	      1.00000000	      1.00000000	      1.00000000	      1.00000000	      1.00000000	      1.00000000	      1.00000000	      1.00000000	      1.00000000	      1.00000000	      1.00000000	      1.00000000	      1.00000000	      1.00000000	      1.00000000	      1.00000000	      1.00000000	      1.00000000	      1.00000000	      1.00000000	      1.00000000	      1.00000000	      1.00000000	      1.00000000	      1.00000000	      1.00000000	      1.00000000	      1.00000000	      1.00000000	      1.00000000	      1.00000000	      1.00000000	      1.00000000	      1.00000000	      1.00000000	      1.00000000	      1.00000000	      1.00000000	      1.00000000	      1.00000000	      1.00000000	      1.00000000	      1.00000000	      1.00000000	      1.00000000	      1.00000000	      1.00000000	      1.00000000	      1.00000000	      1.00000000	      1.00000000	      1.00000000	      1.00000000	      1.00000000
      0.34906635	      1.00000000	      1.00000000	      1.00000000	      1.00000000	      1.00000000	      1.00000000	      1.00000000	      1.00000000	      1.00000000	      1.00000000	      1.00000000	      1.00000000	      1.00000000	      1.00000000	      1.00000000	      1.00000000	      1.00000000	      1.00000000	      1.00000000	      1.00000000	      1.00000000	      1.00000000	      1.00000000	      1.00000000	      1.00000000	      1.00000000	      1.00000000	      1.00000000	      1.00000000	      1.00000000	      1.00000000	      1.00000000	      1.00000000	      1.00000000	      1.00000000	      1.00000000	      1.00000000	      1.00000000	      1.00000000	      1.00000000	      1.00000000	      1.00000000	      1.00000000	      1.00000000	      1.00000000	      1.00000000	      1.00000000	      1.00000000	      1.00000000	      1.00000000	      1.00000000	      1.00000000	      1.00000000	      1.00000000	      1.00000000	      1.00000000	      1.00000000	      1.00000000	      1.00000000	      1.00000000	      1.00000000	      1.00000000	      1.00000000	      1.00000000	      1.00000000	      1.00000000	      1.00000000	      1.00000000	      1.00000000	      1.00000000	      1.00000000	      1.00000000
      0.35093302	      1.00000000	      1.00000000	      1.00000000	      1.00000000	      1.00000000	      1.00000000	      1.00000000	      1.00000000	      1.00000000	      1.00000000	      1.00000000	      1.00000000	      1.00000000	      1.00000000	      1.00000000	      1.00000000	      1.00000000	      1.00000000	      1.00000000	      1.00000000	      1.00000000	      1.00000000	      1.00000000	      1.00000000	      1.00000000	      1.00000000	      1.00000000	      1.00000000	      1.00000000	      1.00000000	      1.00000000	      1.00000000	      1.00000000	      1.00000000	      1.00000000	      1.00000000	      1.00000000	      1.00000000	      1.00000000	      1.00000000	      1.00000000	      1.00000000	      1.00000000	      1.00000000	      1.00000000	      1.00000000	      1.00000000	      1.00000000	      1.00000000	      1.00000000	      1.00000000	      1.00000000	      1.00000000	      1.00000000	      1.00000000	      1.00000000	      1.00000000	      1.00000000	      1.00000000	      1.00000000	      1.00000000	      1.00000000	      1.00000000	      1.00000000	      1.00000000	      1.00000000	      1.00000000	      1.00000000	      1.00000000	      1.00000000	      1.00000000	      1.00000000
      0.35279969	      1.00000000	      1.00000000	      1.00000000	      1.00000000	      1.00000000	      1.00000000	      1.00000000	      1.00000000	      1.00000000	      1.00000000	      1.00000000	      1.00000000	      1.00000000	      1.00000000	      1.00000000	      1.00000000	      1.00000000	      1.00000000	      1.00000000	      1.00000000	      1.00000000	      1.00000000	      1.00000000	      1.00000000	      1.00000000	      1.00000000	      1.00000000	      1.00000000	      1.00000000	      1.00000000	      1.00000000	      1.00000000	      1.00000000	      1.00000000	      1.00000000	      1.00000000	      1.00000000	      1.00000000	      1.00000000	      1.00000000	      1.00000000	      1.00000000	      1.00000000	      1.00000000	      1.00000000	      1.00000000	      1.00000000	      1.00000000	      1.00000000	      1.00000000	      1.00000000	      1.00000000	      1.00000000	      1.00000000	      1.00000000	      1.00000000	      1.00000000	      1.00000000	      1.00000000	      1.00000000	      1.00000000	      1.00000000	      1.00000000	      1.00000000	      1.00000000	      1.00000000	      1.00000000	      1.00000000	      1.00000000	      1.00000000	      1.00000000	      1.00000000
      0.35466635	      1.00000000	      1.00000000	      1.00000000	      1.00000000	      1.00000000	      1.00000000	      1.00000000	      1.00000000	      1.00000000	      1.00000000	      1.00000000	      1.00000000	      1.00000000	      1.00000000	      1.00000000	      1.00000000	      1.00000000	      1.00000000	      1.00000000	      1.00000000	      1.00000000	      1.00000000	      1.00000000	      1.00000000	      1.00000000	      1.00000000	      1.00000000	      1.00000000	      1.00000000	      1.00000000	      1.00000000	      1.00000000	      1.00000000	      1.00000000	      1.00000000	      1.00000000	      1.00000000	      1.00000000	      1.00000000	      1.00000000	      1.00000000	      1.00000000	      1.00000000	      1.00000000	      1.00000000	      1.00000000	      1.00000000	      1.00000000	      1.00000000	      1.00000000	      1.00000000	      1.00000000	      1.00000000	      1.00000000	      1.00000000	      1.00000000	      1.00000000	      1.00000000	      1.00000000	      1.00000000	      1.00000000	      1.00000000	      1.00000000	      1.00000000	      1.00000000	      1.00000000	      1.00000000	      1.00000000	      1.00000000	      1.00000000	      1.00000000	      1.00000000
      0.35653302	      1.00000000	      1.00000000	      1.00000000	      1.00000000	      1.00000000	      1.00000000	      1.00000000	      1.00000000	      1.00000000	      1.00000000	      1.00000000	      1.00000000	      1.00000000	      1.00000000	      1.00000000	      1.00000000	      1.00000000	      1.00000000	      1.00000000	      1.00000000	      1.00000000	      1.00000000	      1.00000000	      1.00000000	      1.00000000	      1.00000000	      1.00000000	      1.00000000	      1.00000000	      1.00000000	      1.00000000	      1.00000000	      1.00000000	      1.00000000	      1.00000000	      1.00000000	      1.00000000	      1.00000000	      1.00000000	      1.00000000	      1.00000000	      1.00000000	      1.00000000	      1.00000000	      1.00000000	      1.00000000	      1.00000000	      1.00000000	      1.00000000	      1.00000000	      1.00000000	      1.00000000	      1.00000000	      1.00000000	      1.00000000	      1.00000000	      1.00000000	      1.00000000	      1.00000000	      1.00000000	      1.00000000	      1.00000000	      1.00000000	      1.00000000	      1.00000000	      1.00000000	      1.00000000	      1.00000000	      1.00000000	      1.00000000	      1.00000000	      1.00000000
      0.35839968	      1.00000000	      1.00000000	      1.00000000	      1.00000000	      1.00000000	      1.00000000	      1.00000000	      1.00000000	      1.00000000	      1.00000000	      1.00000000	      1.00000000	      1.00000000	      1.00000000	      1.00000000	      1.00000000	      1.00000000	      1.00000000	      1.00000000	      1.00000000	      1.00000000	      1.00000000	      1.00000000	      1.00000000	      1.00000000	      1.00000000	      1.00000000	      1.00000000	      1.00000000	      1.00000000	      1.00000000	      1.00000000	      1.00000000	      1.00000000	      1.00000000	      1.00000000	      1.00000000	      1.00000000	      1.00000000	      1.00000000	      1.00000000	      1.00000000	      1.00000000	      1.00000000	      1.00000000	      1.00000000	      1.00000000	      1.00000000	      1.00000000	      1.00000000	      1.00000000	      1.00000000	      1.00000000	      1.00000000	      1.00000000	      1.00000000	      1.00000000	      1.00000000	      1.00000000	      1.00000000	      1.00000000	      1.00000000	      1.00000000	      1.00000000	      1.00000000	      1.00000000	      1.00000000	      1.00000000	      1.00000000	      1.00000000	      1.00000000	      1.00000000
      0.36026634	      1.00000000	      1.00000000	      1.00000000	      1.00000000	      1.00000000	      1.00000000	      1.00000000	      1.00000000	      1.00000000	      1.00000000	      1.00000000	      1.00000000	      1.00000000	      1.00000000	      1.00000000	      1.00000000	      1.00000000	      1.00000000	      1.00000000	      1.00000000	      1.00000000	      1.00000000	      1.00000000	      1.00000000	      1.00000000	      1.00000000	      1.00000000	      1.00000000	      1.00000000	      1.00000000	      1.00000000	      1.00000000	      1.00000000	      1.00000000	      1.00000000	      1.00000000	      1.00000000	      1.00000000	      1.00000000	      1.00000000	      1.00000000	      1.00000000	      1.00000000	      1.00000000	      1.00000000	      1.00000000	      1.00000000	      1.00000000	      1.00000000	      1.00000000	      1.00000000	      1.00000000	      1.00000000	      1.00000000	      1.00000000	      1.00000000	      1.00000000	      1.00000000	      1.00000000	      1.00000000	      1.00000000	      1.00000000	      1.00000000	      1.00000000	      1.00000000	      1.00000000	      1.00000000	      1.00000000	      1.00000000	      1.00000000	      1.00000000	      1.00000000
      0.36213301	      1.00000000	      1.00000000	      1.00000000	      1.00000000	      1.00000000	      1.00000000	      1.00000000	      1.00000000	      1.00000000	      1.00000000	      1.00000000	      1.00000000	      1.00000000	      1.00000000	      1.00000000	      1.00000000	      1.00000000	      1.00000000	      1.00000000	      1.00000000	      1.00000000	      1.00000000	      1.00000000	      1.00000000	      1.00000000	      1.00000000	      1.00000000	      1.00000000	      1.00000000	      1.00000000	      1.00000000	      1.00000000	      1.00000000	      1.00000000	      1.00000000	      1.00000000	      1.00000000	      1.00000000	      1.00000000	      1.00000000	      1.00000000	      1.00000000	      1.00000000	      1.00000000	      1.00000000	      1.00000000	      1.00000000	      1.00000000	      1.00000000	      1.00000000	      1.00000000	      1.00000000	      1.00000000	      1.00000000	      1.00000000	      1.00000000	      1.00000000	      1.00000000	      1.00000000	      1.00000000	      1.00000000	      1.00000000	      1.00000000	      1.00000000	      1.00000000	      1.00000000	      1.00000000	      1.00000000	      1.00000000	      1.00000000	      1.00000000	      1.00000000
      0.36399968	      1.00000000	      1.00000000	      1.00000000	      1.00000000	      1.00000000	      1.00000000	      1.00000000	      1.00000000	      1.00000000	      1.00000000	      1.00000000	      1.00000000	      1.00000000	      1.00000000	      1.00000000	      1.00000000	      1.00000000	      1.00000000	      1.00000000	      1.00000000	      1.00000000	      1.00000000	      1.00000000	      1.00000000	      1.00000000	      1.00000000	      1.00000000	      1.00000000	      1.00000000	      1.00000000	      1.00000000	      1.00000000	      1.00000000	      1.00000000	      1.00000000	      1.00000000	      1.00000000	      1.00000000	      1.00000000	      1.00000000	      1.00000000	      1.00000000	      1.00000000	      1.00000000	      1.00000000	      1.00000000	      1.00000000	      1.00000000	      1.00000000	      1.00000000	      1.00000000	      1.00000000	      1.00000000	      1.00000000	      1.00000000	      1.00000000	      1.00000000	      1.00000000	      1.00000000	      1.00000000	      1.00000000	      1.00000000	      1.00000000	      1.00000000	      1.00000000	      1.00000000	      1.00000000	      1.00000000	      1.00000000	      1.00000000	      1.00000000	      1.00000000
      0.36586634	      1.00000000	      1.00000000	      1.00000000	      1.00000000	      1.00000000	      1.00000000	      1.00000000	      1.00000000	      1.00000000	      1.00000000	      1.00000000	      1.00000000	      1.00000000	      1.00000000	      1.00000000	      1.00000000	      1.00000000	      1.00000000	      1.00000000	      1.00000000	      1.00000000	      1.00000000	      1.00000000	      1.00000000	      1.00000000	      1.00000000	      1.00000000	      1.00000000	      1.00000000	      1.00000000	      1.00000000	      1.00000000	      1.00000000	      1.00000000	      1.00000000	      1.00000000	      1.00000000	      1.00000000	      1.00000000	      1.00000000	      1.00000000	      1.00000000	      1.00000000	      1.00000000	      1.00000000	      1.00000000	      1.00000000	      1.00000000	      1.00000000	      1.00000000	      1.00000000	      1.00000000	      1.00000000	      1.00000000	      1.00000000	      1.00000000	      1.00000000	      1.00000000	      1.00000000	      1.00000000	      1.00000000	      1.00000000	      1.00000000	      1.00000000	      1.00000000	      1.00000000	      1.00000000	      1.00000000	      1.00000000	      1.00000000	      1.00000000	      1.00000000
      0.36773301	      1.00000000	      1.00000000	      1.00000000	      1.00000000	      1.00000000	      1.00000000	      1.00000000	      1.00000000	      1.00000000	      1.00000000	      1.00000000	      1.00000000	      1.00000000	      1.00000000	      1.00000000	      1.00000000	      1.00000000	      1.00000000	      1.00000000	      1.00000000	      1.00000000	      1.00000000	      1.00000000	      1.00000000	      1.00000000	      1.00000000	      1.00000000	      1.00000000	      1.00000000	      1.00000000	      1.00000000	      1.00000000	      1.00000000	      1.00000000	      1.00000000	      1.00000000	      1.00000000	      1.00000000	      1.00000000	      1.00000000	      1.00000000	      1.00000000	      1.00000000	      1.00000000	      1.00000000	      1.00000000	      1.00000000	      1.00000000	      1.00000000	      1.00000000	      1.00000000	      1.00000000	      1.00000000	      1.00000000	      1.00000000	      1.00000000	      1.00000000	      1.00000000	      1.00000000	      1.00000000	      1.00000000	      1.00000000	      1.00000000	      1.00000000	      1.00000000	      1.00000000	      1.00000000	      1.00000000	      1.00000000	      1.00000000	      1.00000000	      1.00000000
      0.36959967	      1.00000000	      1.00000000	      1.00000000	      1.00000000	      1.00000000	      1.00000000	      1.00000000	      1.00000000	      1.00000000	      1.00000000	      1.00000000	      1.00000000	      1.00000000	      1.00000000	      1.00000000	      1.00000000	      1.00000000	      1.00000000	      1.00000000	      1.00000000	      1.00000000	      1.00000000	      1.00000000	      1.00000000	      1.00000000	      1.00000000	      1.00000000	      1.00000000	      1.00000000	      1.00000000	      1.00000000	      1.00000000	      1.00000000	      1.00000000	      1.00000000	      1.00000000	      1.00000000	      1.00000000	      1.00000000	      1.00000000	      1.00000000	      1.00000000	      1.00000000	      1.00000000	      1.00000000	      1.00000000	      1.00000000	      1.00000000	      1.00000000	      1.00000000	      1.00000000	      1.00000000	      1.00000000	      1.00000000	      1.00000000	      1.00000000	      1.00000000	      1.00000000	      1.00000000	      1.00000000	      1.00000000	      1.00000000	      1.00000000	      1.00000000	      1.00000000	      1.00000000	      1.00000000	      1.00000000	      1.00000000	      1.00000000	      1.00000000	      1.00000000
      0.37146633	      1.00000000	      1.00000000	      1.00000000	      1.00000000	      1.00000000	      1.00000000	      1.00000000	      1.00000000	      1.00000000	      1.00000000	      1.00000000	      1.00000000	      1.00000000	      1.00000000	      1.00000000	      1.00000000	      1.00000000	      1.00000000	      1.00000000	      1.00000000	      1.00000000	      1.00000000	      1.00000000	      1.00000000	      1.00000000	      1.00000000	      1.00000000	      1.00000000	      1.00000000	      1.00000000	      1.00000000	      1.00000000	      1.00000000	      1.00000000	      1.00000000	      1.00000000	      1.00000000	      1.00000000	      1.00000000	      1.00000000	      1.00000000	      1.00000000	      1.00000000	      1.00000000	      1.00000000	      1.00000000	      1.00000000	      1.00000000	      1.00000000	      1.00000000	      1.00000000	      1.00000000	      1.00000000	      1.00000000	      1.00000000	      1.00000000	      1.00000000	      1.00000000	      1.00000000	      1.00000000	      1.00000000	      1.00000000	      1.00000000	      1.00000000	      1.00000000	      1.00000000	      1.00000000	      1.00000000	      1.00000000	      1.00000000	      1.00000000	      1.00000000
      0.37333300	      1.00000000	      1.00000000	      1.00000000	      1.00000000	      1.00000000	      1.00000000	      1.00000000	      1.00000000	      1.00000000	      1.00000000	      1.00000000	      1.00000000	      1.00000000	      1.00000000	      1.00000000	      1.00000000	      1.00000000	      1.00000000	      1.00000000	      1.00000000	      1.00000000	      1.00000000	      1.00000000	      1.00000000	      1.00000000	      1.00000000	      1.00000000	      1.00000000	      1.00000000	      1.00000000	      1.00000000	      1.00000000	      1.00000000	      1.00000000	      1.00000000	      1.00000000	      1.00000000	      1.00000000	      1.00000000	      1.00000000	      1.00000000	      1.00000000	      1.00000000	      1.00000000	      1.00000000	      1.00000000	      1.00000000	      1.00000000	      1.00000000	      1.00000000	      1.00000000	      1.00000000	      1.00000000	      1.00000000	      1.00000000	      1.00000000	      1.00000000	      1.00000000	      1.00000000	      1.00000000	      1.00000000	      1.00000000	      1.00000000	      1.00000000	      1.00000000	      1.00000000	      1.00000000	      1.00000000	      1.00000000	      1.00000000	      1.00000000	      1.00000000
