# Supplementary material for: Computational modelling of muscle fibre operating ranges in the hindlimb of a small ground bird (Eudromia elegans), with implications for modelling locomotion in extinct species
Source: PLoS Comput Biol. 2021 Apr 1;17(4):e1008843. doi: 10.1371/journal.pcbi.1008843 (PMC8016346; doi:10.1371/journal.pcbi.1008843)
Supplement: S1 Code. MATLAB code used for (a) processing raw forceplate data, (b) performing the tracking simulations, (c) performing the inverse simulation, and (d) performing the static simulations — (ZIP) [file pcbi.1008843.s007.zip › Inverse Simulation/Running/MuscleAnalysis/Tinamou_GroundedRun_Kinematics_MuscleAnalysis_FiberPassivePower.sto]

FiberPassivePower
version=1
nRows=201
nColumns=73
inDegrees=no

This analysis gathers basic information about muscles during a simulation (e.g., forces, tendon lenghts, moment arms, etc).
Units are S.I. units (second, meters, Newtons, ...)
Angles are in degrees.

endheader
time	L_IC	L_ILPR	L_ILPOa	L_ILPOp	L_AMB	L_FMTL	L_FMTI	L_FMTM	L_ILFB	L_FCLP	L_FCLA	L_FCM	L_IFE	L_ITCr	L_ITM	L_ITCaa	L_ITCap	L_ISF	L_OM	L_OL	L_CFP	L_PIFML	L_GL	L_GI	L_GM	L_FL	L_TCf	L_TCt	L_EDL	L_FDL	L_FHL	L_FP2	L_FPP2	L_FP3	L_FPP3	L_FP4	R_IC	R_ILPR	R_ILPOa	R_ILPOp	R_AMB	R_FMTL	R_FMTI	R_FMTM	R_ILFB	R_FCLP	R_FCLA	R_FCM	R_IFE	R_ITCr	R_ITM	R_ITCaa	R_ITCap	R_ISF	R_OM	R_OL	R_CFP	R_PIFML	R_GL	R_GI	R_GM	R_FL	R_TCf	R_TCt	R_EDL	R_FDL	R_FHL	R_FP2	R_FPP2	R_FP3	R_FPP3	R_FP4
      0.00000000	 170804.67424347	 182880.64192586	 139618.58689585	 139618.58689585	 193264.56861747	 549499.96594114	 734426.37957522	 613951.28837151	 108370.95013286	 295286.30300702	 225677.62406227	  52416.97964789	 671020.53072477	 472869.54722689	 200658.42303109	1696533.49518320	1696533.49518320	 834197.74684758	1320651.16487917	  45365.54570956	 414235.96096503	 340263.39930188	1284199.37306144	  95535.58701780	1044733.31277139	 924562.05502990	 644062.86536363	 302622.33622685	 279433.05622461	 231047.16384232	 324471.13950700	 375987.49586458	 292341.75523785	 303534.39655365	 223484.26203921	 213518.36183879	 170804.67424347	 182880.64192586	 139618.58689585	 139618.58689585	 193264.56861747	 549499.96594114	 734426.37957522	 613951.28837151	13091648.57301561	 295286.30300702	 225677.62406226	  52416.97964801	 671020.53072364	 472869.54722689	 200658.42303109	1696533.49518320	1696533.49518320	 834197.74684773	1320651.16487869	  45365.54570963	 414235.96096503	 340263.39930188	1284199.37306144	  95535.58701780	1044733.31277139	 924562.05502991	 644062.86536363	 302622.33622685	 279433.05623289	 231047.16384232	 324471.13950700	 375987.49586461	 292341.75523784	 303534.39655365	 223484.26203921	 213518.36183934
      0.00186667	 170804.67424347	 182880.64192586	 139618.58689585	 139618.58689585	 193264.56861747	 549499.96594114	 734426.37957522	 613951.28837151	 108370.95013286	 295286.30300702	 225677.62406227	  52416.97964789	 671020.53072477	 472869.54722689	 200658.42303109	1696533.49518320	1696533.49518320	 834197.74684758	1320651.16487917	  45365.54570956	 414235.96096503	 340263.39930188	1284199.37306144	  95535.58701780	1044733.31277139	 924562.05502990	 644062.86536363	 302622.33622685	 279433.05622461	 231047.16384232	 324471.13950700	 375987.49586458	 292341.75523785	 303534.39655365	 223484.26203921	 213518.36183879	 170804.67424347	 182880.64192586	 139618.58689585	 139618.58689585	 193264.56861747	 549499.96594114	 734426.37957522	 613951.28837151	13091648.57301561	 295286.30300702	 225677.62406226	  52416.97964801	 671020.53072364	 472869.54722689	 200658.42303109	1696533.49518320	1696533.49518320	 834197.74684773	1320651.16487869	  45365.54570963	 414235.96096503	 340263.39930188	1284199.37306144	  95535.58701780	1044733.31277139	 924562.05502991	 644062.86536363	 302622.33622685	 279433.05623289	 231047.16384232	 324471.13950700	 375987.49586461	 292341.75523784	 303534.39655365	 223484.26203921	 213518.36183934
      0.00373333	 170804.67424347	 182880.64192586	 139618.58689585	 139618.58689585	 193264.56861747	 549499.96594114	 734426.37957522	 613951.28837151	 108370.95013286	 295286.30300702	 225677.62406227	  52416.97964789	 671020.53072477	 472869.54722689	 200658.42303109	1696533.49518320	1696533.49518320	 834197.74684758	1320651.16487917	  45365.54570956	 414235.96096503	 340263.39930188	1284199.37306144	  95535.58701780	1044733.31277139	 924562.05502990	 644062.86536363	 302622.33622685	 279433.05622461	 231047.16384232	 324471.13950700	 375987.49586458	 292341.75523785	 303534.39655365	 223484.26203921	 213518.36183879	 170804.67424347	 182880.64192586	 139618.58689585	 139618.58689585	 193264.56861747	 549499.96594114	 734426.37957522	 613951.28837151	13091648.57301561	 295286.30300702	 225677.62406226	  52416.97964801	 671020.53072364	 472869.54722689	 200658.42303109	1696533.49518320	1696533.49518320	 834197.74684773	1320651.16487869	  45365.54570963	 414235.96096503	 340263.39930188	1284199.37306144	  95535.58701780	1044733.31277139	 924562.05502991	 644062.86536363	 302622.33622685	 279433.05623289	 231047.16384232	 324471.13950700	 375987.49586461	 292341.75523784	 303534.39655365	 223484.26203921	 213518.36183934
      0.00559999	 170804.67424347	 182880.64192586	 139618.58689585	 139618.58689585	 193264.56861747	 549499.96594114	 734426.37957522	 613951.28837151	 108370.95013286	 295286.30300702	 225677.62406227	  52416.97964789	 671020.53072477	 472869.54722689	 200658.42303109	1696533.49518320	1696533.49518320	 834197.74684758	1320651.16487917	  45365.54570956	 414235.96096503	 340263.39930188	1284199.37306144	  95535.58701780	1044733.31277139	 924562.05502990	 644062.86536363	 302622.33622685	 279433.05622461	 231047.16384232	 324471.13950700	 375987.49586458	 292341.75523785	 303534.39655365	 223484.26203921	 213518.36183879	 170804.67424347	 182880.64192586	 139618.58689585	 139618.58689585	 193264.56861747	 549499.96594114	 734426.37957522	 613951.28837151	13091648.57301561	 295286.30300702	 225677.62406226	  52416.97964801	 671020.53072364	 472869.54722689	 200658.42303109	1696533.49518320	1696533.49518320	 834197.74684773	1320651.16487869	  45365.54570963	 414235.96096503	 340263.39930188	1284199.37306144	  95535.58701780	1044733.31277139	 924562.05502991	 644062.86536363	 302622.33622685	 279433.05623289	 231047.16384232	 324471.13950700	 375987.49586461	 292341.75523784	 303534.39655365	 223484.26203921	 213518.36183934
      0.00746666	 170804.67424347	 182880.64192586	 139618.58689585	 139618.58689585	 193264.56861747	 549499.96594114	 734426.37957522	 613951.28837151	 108370.95013286	 295286.30300702	 225677.62406227	  52416.97964789	 671020.53072477	 472869.54722689	 200658.42303109	1696533.49518320	1696533.49518320	 834197.74684758	1320651.16487917	  45365.54570956	 414235.96096503	 340263.39930188	1284199.37306144	  95535.58701780	1044733.31277139	 924562.05502990	 644062.86536363	 302622.33622685	 279433.05622461	 231047.16384232	 324471.13950700	 375987.49586458	 292341.75523785	 303534.39655365	 223484.26203921	 213518.36183879	 170804.67424347	 182880.64192586	 139618.58689585	 139618.58689585	 193264.56861747	 549499.96594114	 734426.37957522	 613951.28837151	13091648.57301561	 295286.30300702	 225677.62406226	  52416.97964801	 671020.53072364	 472869.54722689	 200658.42303109	1696533.49518320	1696533.49518320	 834197.74684773	1320651.16487869	  45365.54570963	 414235.96096503	 340263.39930188	1284199.37306144	  95535.58701780	1044733.31277139	 924562.05502991	 644062.86536363	 302622.33622685	 279433.05623289	 231047.16384232	 324471.13950700	 375987.49586461	 292341.75523784	 303534.39655365	 223484.26203921	 213518.36183934
      0.00933333	 170804.67424347	 182880.64192586	 139618.58689585	 139618.58689585	 193264.56861747	 549499.96594114	 734426.37957522	 613951.28837151	 108370.95013286	 295286.30300702	 225677.62406227	  52416.97964789	 671020.53072477	 472869.54722689	 200658.42303109	1696533.49518320	1696533.49518320	 834197.74684758	1320651.16487917	  45365.54570956	 414235.96096503	 340263.39930188	1284199.37306144	  95535.58701780	1044733.31277139	 924562.05502990	 644062.86536363	 302622.33622685	 279433.05622461	 231047.16384232	 324471.13950700	 375987.49586458	 292341.75523785	 303534.39655365	 223484.26203921	 213518.36183879	 170804.67424347	 182880.64192586	 139618.58689585	 139618.58689585	 193264.56861747	 549499.96594114	 734426.37957522	 613951.28837151	13091648.57301561	 295286.30300702	 225677.62406226	  52416.97964801	 671020.53072364	 472869.54722689	 200658.42303109	1696533.49518320	1696533.49518320	 834197.74684773	1320651.16487869	  45365.54570963	 414235.96096503	 340263.39930188	1284199.37306144	  95535.58701780	1044733.31277139	 924562.05502991	 644062.86536363	 302622.33622685	 279433.05623289	 231047.16384232	 324471.13950700	 375987.49586461	 292341.75523784	 303534.39655365	 223484.26203921	 213518.36183934
      0.01119999	 170804.67424347	 182880.64192586	 139618.58689585	 139618.58689585	 193264.56861747	 549499.96594114	 734426.37957522	 613951.28837151	 108370.95013286	 295286.30300702	 225677.62406227	  52416.97964789	 671020.53072477	 472869.54722689	 200658.42303109	1696533.49518320	1696533.49518320	 834197.74684758	1320651.16487917	  45365.54570956	 414235.96096503	 340263.39930188	1284199.37306144	  95535.58701780	1044733.31277139	 924562.05502990	 644062.86536363	 302622.33622685	 279433.05622461	 231047.16384232	 324471.13950700	 375987.49586458	 292341.75523785	 303534.39655365	 223484.26203921	 213518.36183879	 170804.67424347	 182880.64192586	 139618.58689585	 139618.58689585	 193264.56861747	 549499.96594114	 734426.37957522	 613951.28837151	13091648.57301561	 295286.30300702	 225677.62406226	  52416.97964801	 671020.53072364	 472869.54722689	 200658.42303109	1696533.49518320	1696533.49518320	 834197.74684773	1320651.16487869	  45365.54570963	 414235.96096503	 340263.39930188	1284199.37306144	  95535.58701780	1044733.31277139	 924562.05502991	 644062.86536363	 302622.33622685	 279433.05623289	 231047.16384232	 324471.13950700	 375987.49586461	 292341.75523784	 303534.39655365	 223484.26203921	 213518.36183934
      0.01306665	 170804.67424347	 182880.64192586	 139618.58689585	 139618.58689585	 193264.56861747	 549499.96594114	 734426.37957522	 613951.28837151	 108370.95013286	 295286.30300702	 225677.62406227	  52416.97964789	 671020.53072477	 472869.54722689	 200658.42303109	1696533.49518320	1696533.49518320	 834197.74684758	1320651.16487917	  45365.54570956	 414235.96096503	 340263.39930188	1284199.37306144	  95535.58701780	1044733.31277139	 924562.05502990	 644062.86536363	 302622.33622685	 279433.05622461	 231047.16384232	 324471.13950700	 375987.49586458	 292341.75523785	 303534.39655365	 223484.26203921	 213518.36183879	 170804.67424347	 182880.64192586	 139618.58689585	 139618.58689585	 193264.56861747	 549499.96594114	 734426.37957522	 613951.28837151	13091648.57301561	 295286.30300702	 225677.62406226	  52416.97964801	 671020.53072364	 472869.54722689	 200658.42303109	1696533.49518320	1696533.49518320	 834197.74684773	1320651.16487869	  45365.54570963	 414235.96096503	 340263.39930188	1284199.37306144	  95535.58701780	1044733.31277139	 924562.05502991	 644062.86536363	 302622.33622685	 279433.05623289	 231047.16384232	 324471.13950700	 375987.49586461	 292341.75523784	 303534.39655365	 223484.26203921	 213518.36183934
      0.01493332	 170804.67424347	 182880.64192586	 139618.58689585	 139618.58689585	 193264.56861747	 549499.96594114	 734426.37957522	 613951.28837151	 108370.95013286	 295286.30300702	 225677.62406227	  52416.97964789	 671020.53072477	 472869.54722689	 200658.42303109	1696533.49518320	1696533.49518320	 834197.74684758	1320651.16487917	  45365.54570956	 414235.96096503	 340263.39930188	1284199.37306144	  95535.58701780	1044733.31277139	 924562.05502990	 644062.86536363	 302622.33622685	 279433.05622461	 231047.16384232	 324471.13950700	 375987.49586458	 292341.75523785	 303534.39655365	 223484.26203921	 213518.36183879	 170804.67424347	 182880.64192586	 139618.58689585	 139618.58689585	 193264.56861747	 549499.96594114	 734426.37957522	 613951.28837151	13091648.57301561	 295286.30300702	 225677.62406226	  52416.97964801	 671020.53072364	 472869.54722689	 200658.42303109	1696533.49518320	1696533.49518320	 834197.74684773	1320651.16487869	  45365.54570963	 414235.96096503	 340263.39930188	1284199.37306144	  95535.58701780	1044733.31277139	 924562.05502991	 644062.86536363	 302622.33622685	 279433.05623289	 231047.16384232	 324471.13950700	 375987.49586461	 292341.75523784	 303534.39655365	 223484.26203921	 213518.36183934
      0.01679999	 170804.67424347	 182880.64192586	 139618.58689585	 139618.58689585	 193264.56861747	 549499.96594114	 734426.37957522	 613951.28837151	 108370.95013286	 295286.30300702	 225677.62406227	  52416.97964789	 671020.53072477	 472869.54722689	 200658.42303109	1696533.49518320	1696533.49518320	 834197.74684758	1320651.16487917	  45365.54570956	 414235.96096503	 340263.39930188	1284199.37306144	  95535.58701780	1044733.31277139	 924562.05502990	 644062.86536363	 302622.33622685	 279433.05622461	 231047.16384232	 324471.13950700	 375987.49586458	 292341.75523785	 303534.39655365	 223484.26203921	 213518.36183879	 170804.67424347	 182880.64192586	 139618.58689585	 139618.58689585	 193264.56861747	 549499.96594114	 734426.37957522	 613951.28837151	13091648.57301561	 295286.30300702	 225677.62406226	  52416.97964801	 671020.53072364	 472869.54722689	 200658.42303109	1696533.49518320	1696533.49518320	 834197.74684773	1320651.16487869	  45365.54570963	 414235.96096503	 340263.39930188	1284199.37306144	  95535.58701780	1044733.31277139	 924562.05502991	 644062.86536363	 302622.33622685	 279433.05623289	 231047.16384232	 324471.13950700	 375987.49586461	 292341.75523784	 303534.39655365	 223484.26203921	 213518.36183934
      0.01866665	 170804.67424347	 182880.64192586	 139618.58689585	 139618.58689585	 193264.56861747	 549499.96594114	 734426.37957522	 613951.28837151	 108370.95013286	 295286.30300702	 225677.62406227	  52416.97964789	 671020.53072477	 472869.54722689	 200658.42303109	1696533.49518320	1696533.49518320	 834197.74684758	1320651.16487917	  45365.54570956	 414235.96096503	 340263.39930188	1284199.37306144	  95535.58701780	1044733.31277139	 924562.05502990	 644062.86536363	 302622.33622685	 279433.05622461	 231047.16384232	 324471.13950700	 375987.49586458	 292341.75523785	 303534.39655365	 223484.26203921	 213518.36183879	 170804.67424347	 182880.64192586	 139618.58689585	 139618.58689585	 193264.56861747	 549499.96594114	 734426.37957522	 613951.28837151	13091648.57301561	 295286.30300702	 225677.62406226	  52416.97964801	 671020.53072364	 472869.54722689	 200658.42303109	1696533.49518320	1696533.49518320	 834197.74684773	1320651.16487869	  45365.54570963	 414235.96096503	 340263.39930188	1284199.37306144	  95535.58701780	1044733.31277139	 924562.05502991	 644062.86536363	 302622.33622685	 279433.05623289	 231047.16384232	 324471.13950700	 375987.49586461	 292341.75523784	 303534.39655365	 223484.26203921	 213518.36183934
      0.02053331	 170804.67424347	 182880.64192586	 139618.58689585	 139618.58689585	 193264.56861747	 549499.96594114	 734426.37957522	 613951.28837151	 108370.95013286	 295286.30300702	 225677.62406227	  52416.97964789	 671020.53072477	 472869.54722689	 200658.42303109	1696533.49518320	1696533.49518320	 834197.74684758	1320651.16487917	  45365.54570956	 414235.96096503	 340263.39930188	1284199.37306144	  95535.58701780	1044733.31277139	 924562.05502990	 644062.86536363	 302622.33622685	 279433.05622461	 231047.16384232	 324471.13950700	 375987.49586458	 292341.75523785	 303534.39655365	 223484.26203921	 213518.36183879	 170804.67424347	 182880.64192586	 139618.58689585	 139618.58689585	 193264.56861747	 549499.96594114	 734426.37957522	 613951.28837151	13091648.57301561	 295286.30300702	 225677.62406226	  52416.97964801	 671020.53072364	 472869.54722689	 200658.42303109	1696533.49518320	1696533.49518320	 834197.74684773	1320651.16487869	  45365.54570963	 414235.96096503	 340263.39930188	1284199.37306144	  95535.58701780	1044733.31277139	 924562.05502991	 644062.86536363	 302622.33622685	 279433.05623289	 231047.16384232	 324471.13950700	 375987.49586461	 292341.75523784	 303534.39655365	 223484.26203921	 213518.36183934
      0.02239998	 170804.67424347	 182880.64192586	 139618.58689585	 139618.58689585	 193264.56861747	 549499.96594114	 734426.37957522	 613951.28837151	 108370.95013286	 295286.30300702	 225677.62406227	  52416.97964789	 671020.53072477	 472869.54722689	 200658.42303109	1696533.49518320	1696533.49518320	 834197.74684758	1320651.16487917	  45365.54570956	 414235.96096503	 340263.39930188	1284199.37306144	  95535.58701780	1044733.31277139	 924562.05502990	 644062.86536363	 302622.33622685	 279433.05622461	 231047.16384232	 324471.13950700	 375987.49586458	 292341.75523785	 303534.39655365	 223484.26203921	 213518.36183879	 170804.67424347	 182880.64192586	 139618.58689585	 139618.58689585	 193264.56861747	 549499.96594114	 734426.37957522	 613951.28837151	13091648.57301561	 295286.30300702	 225677.62406226	  52416.97964801	 671020.53072364	 472869.54722689	 200658.42303109	1696533.49518320	1696533.49518320	 834197.74684773	1320651.16487869	  45365.54570963	 414235.96096503	 340263.39930188	1284199.37306144	  95535.58701780	1044733.31277139	 924562.05502991	 644062.86536363	 302622.33622685	 279433.05623289	 231047.16384232	 324471.13950700	 375987.49586461	 292341.75523784	 303534.39655365	 223484.26203921	 213518.36183934
      0.02426665	 170804.67424347	 182880.64192586	 139618.58689585	 139618.58689585	 193264.56861747	 549499.96594114	 734426.37957522	 613951.28837151	 108370.95013286	 295286.30300702	 225677.62406227	  52416.97964789	 671020.53072477	 472869.54722689	 200658.42303109	1696533.49518320	1696533.49518320	 834197.74684758	1320651.16487917	  45365.54570956	 414235.96096503	 340263.39930188	1284199.37306144	  95535.58701780	1044733.31277139	 924562.05502990	 644062.86536363	 302622.33622685	 279433.05622461	 231047.16384232	 324471.13950700	 375987.49586458	 292341.75523785	 303534.39655365	 223484.26203921	 213518.36183879	 170804.67424347	 182880.64192586	 139618.58689585	 139618.58689585	 193264.56861747	 549499.96594114	 734426.37957522	 613951.28837151	13091648.57301561	 295286.30300702	 225677.62406226	  52416.97964801	 671020.53072364	 472869.54722689	 200658.42303109	1696533.49518320	1696533.49518320	 834197.74684773	1320651.16487869	  45365.54570963	 414235.96096503	 340263.39930188	1284199.37306144	  95535.58701780	1044733.31277139	 924562.05502991	 644062.86536363	 302622.33622685	 279433.05623289	 231047.16384232	 324471.13950700	 375987.49586461	 292341.75523784	 303534.39655365	 223484.26203921	 213518.36183934
      0.02613331	 170804.67424347	 182880.64192586	 139618.58689585	 139618.58689585	 193264.56861747	 549499.96594114	 734426.37957522	 613951.28837151	 108370.95013286	 295286.30300702	 225677.62406227	  52416.97964789	 671020.53072477	 472869.54722689	 200658.42303109	1696533.49518320	1696533.49518320	 834197.74684758	1320651.16487917	  45365.54570956	 414235.96096503	 340263.39930188	1284199.37306144	  95535.58701780	1044733.31277139	 924562.05502990	 644062.86536363	 302622.33622685	 279433.05622461	 231047.16384232	 324471.13950700	 375987.49586458	 292341.75523785	 303534.39655365	 223484.26203921	 213518.36183879	 170804.67424347	 182880.64192586	 139618.58689585	 139618.58689585	 193264.56861747	 549499.96594114	 734426.37957522	 613951.28837151	13091648.57301561	 295286.30300702	 225677.62406226	  52416.97964801	 671020.53072364	 472869.54722689	 200658.42303109	1696533.49518320	1696533.49518320	 834197.74684773	1320651.16487869	  45365.54570963	 414235.96096503	 340263.39930188	1284199.37306144	  95535.58701780	1044733.31277139	 924562.05502991	 644062.86536363	 302622.33622685	 279433.05623289	 231047.16384232	 324471.13950700	 375987.49586461	 292341.75523784	 303534.39655365	 223484.26203921	 213518.36183934
      0.02799998	 170804.67424347	 182880.64192586	 139618.58689585	 139618.58689585	 193264.56861747	 549499.96594114	 734426.37957522	 613951.28837151	 108370.95013286	 295286.30300702	 225677.62406227	  52416.97964789	 671020.53072477	 472869.54722689	 200658.42303109	1696533.49518320	1696533.49518320	 834197.74684758	1320651.16487917	  45365.54570956	 414235.96096503	 340263.39930188	1284199.37306144	  95535.58701780	1044733.31277139	 924562.05502990	 644062.86536363	 302622.33622685	 279433.05622461	 231047.16384232	 324471.13950700	 375987.49586458	 292341.75523785	 303534.39655365	 223484.26203921	 213518.36183879	 170804.67424347	 182880.64192586	 139618.58689585	 139618.58689585	 193264.56861747	 549499.96594114	 734426.37957522	 613951.28837151	13091648.57301561	 295286.30300702	 225677.62406226	  52416.97964801	 671020.53072364	 472869.54722689	 200658.42303109	1696533.49518320	1696533.49518320	 834197.74684773	1320651.16487869	  45365.54570963	 414235.96096503	 340263.39930188	1284199.37306144	  95535.58701780	1044733.31277139	 924562.05502991	 644062.86536363	 302622.33622685	 279433.05623289	 231047.16384232	 324471.13950700	 375987.49586461	 292341.75523784	 303534.39655365	 223484.26203921	 213518.36183934
      0.02986664	 170804.67424347	 182880.64192586	 139618.58689585	 139618.58689585	 193264.56861747	 549499.96594114	 734426.37957522	 613951.28837151	 108370.95013286	 295286.30300702	 225677.62406227	  52416.97964789	 671020.53072477	 472869.54722689	 200658.42303109	1696533.49518320	1696533.49518320	 834197.74684758	1320651.16487917	  45365.54570956	 414235.96096503	 340263.39930188	1284199.37306144	  95535.58701780	1044733.31277139	 924562.05502990	 644062.86536363	 302622.33622685	 279433.05622461	 231047.16384232	 324471.13950700	 375987.49586458	 292341.75523785	 303534.39655365	 223484.26203921	 213518.36183879	 170804.67424347	 182880.64192586	 139618.58689585	 139618.58689585	 193264.56861747	 549499.96594114	 734426.37957522	 613951.28837151	13091648.57301561	 295286.30300702	 225677.62406226	  52416.97964801	 671020.53072364	 472869.54722689	 200658.42303109	1696533.49518320	1696533.49518320	 834197.74684773	1320651.16487869	  45365.54570963	 414235.96096503	 340263.39930188	1284199.37306144	  95535.58701780	1044733.31277139	 924562.05502991	 644062.86536363	 302622.33622685	 279433.05623289	 231047.16384232	 324471.13950700	 375987.49586461	 292341.75523784	 303534.39655365	 223484.26203921	 213518.36183934
      0.03173331	 170804.67424347	 182880.64192586	 139618.58689585	 139618.58689585	 193264.56861747	 549499.96594114	 734426.37957522	 613951.28837151	 108370.95013286	 295286.30300702	 225677.62406227	  52416.97964789	 671020.53072477	 472869.54722689	 200658.42303109	1696533.49518320	1696533.49518320	 834197.74684758	1320651.16487917	  45365.54570956	 414235.96096503	 340263.39930188	1284199.37306144	  95535.58701780	1044733.31277139	 924562.05502990	 644062.86536363	 302622.33622685	 279433.05622461	 231047.16384232	 324471.13950700	 375987.49586458	 292341.75523785	 303534.39655365	 223484.26203921	 213518.36183879	 170804.67424347	 182880.64192586	 139618.58689585	 139618.58689585	 193264.56861747	 549499.96594114	 734426.37957522	 613951.28837151	13091648.57301561	 295286.30300702	 225677.62406226	  52416.97964801	 671020.53072364	 472869.54722689	 200658.42303109	1696533.49518320	1696533.49518320	 834197.74684773	1320651.16487869	  45365.54570963	 414235.96096503	 340263.39930188	1284199.37306144	  95535.58701780	1044733.31277139	 924562.05502991	 644062.86536363	 302622.33622685	 279433.05623289	 231047.16384232	 324471.13950700	 375987.49586461	 292341.75523784	 303534.39655365	 223484.26203921	 213518.36183934
      0.03359997	 170804.67424347	 182880.64192586	 139618.58689585	 139618.58689585	 193264.56861747	 549499.96594114	 734426.37957522	 613951.28837151	 108370.95013286	 295286.30300702	 225677.62406227	  52416.97964789	 671020.53072477	 472869.54722689	 200658.42303109	1696533.49518320	1696533.49518320	 834197.74684758	1320651.16487917	  45365.54570956	 414235.96096503	 340263.39930188	1284199.37306144	  95535.58701780	1044733.31277139	 924562.05502990	 644062.86536363	 302622.33622685	 279433.05622461	 231047.16384232	 324471.13950700	 375987.49586458	 292341.75523785	 303534.39655365	 223484.26203921	 213518.36183879	 170804.67424347	 182880.64192586	 139618.58689585	 139618.58689585	 193264.56861747	 549499.96594114	 734426.37957522	 613951.28837151	13091648.57301561	 295286.30300702	 225677.62406226	  52416.97964801	 671020.53072364	 472869.54722689	 200658.42303109	1696533.49518320	1696533.49518320	 834197.74684773	1320651.16487869	  45365.54570963	 414235.96096503	 340263.39930188	1284199.37306144	  95535.58701780	1044733.31277139	 924562.05502991	 644062.86536363	 302622.33622685	 279433.05623289	 231047.16384232	 324471.13950700	 375987.49586461	 292341.75523784	 303534.39655365	 223484.26203921	 213518.36183934
      0.03546664	 170804.67424347	 182880.64192586	 139618.58689585	 139618.58689585	 193264.56861747	 549499.96594114	 734426.37957522	 613951.28837151	 108370.95013286	 295286.30300702	 225677.62406227	  52416.97964789	 671020.53072477	 472869.54722689	 200658.42303109	1696533.49518320	1696533.49518320	 834197.74684758	1320651.16487917	  45365.54570956	 414235.96096503	 340263.39930188	1284199.37306144	  95535.58701780	1044733.31277139	 924562.05502990	 644062.86536363	 302622.33622685	 279433.05622461	 231047.16384232	 324471.13950700	 375987.49586458	 292341.75523785	 303534.39655365	 223484.26203921	 213518.36183879	 170804.67424347	 182880.64192586	 139618.58689585	 139618.58689585	 193264.56861747	 549499.96594114	 734426.37957522	 613951.28837151	13091648.57301561	 295286.30300702	 225677.62406226	  52416.97964801	 671020.53072364	 472869.54722689	 200658.42303109	1696533.49518320	1696533.49518320	 834197.74684773	1320651.16487869	  45365.54570963	 414235.96096503	 340263.39930188	1284199.37306144	  95535.58701780	1044733.31277139	 924562.05502991	 644062.86536363	 302622.33622685	 279433.05623289	 231047.16384232	 324471.13950700	 375987.49586461	 292341.75523784	 303534.39655365	 223484.26203921	 213518.36183934
      0.03733330	 170804.67424347	 182880.64192586	 139618.58689585	 139618.58689585	 193264.56861747	 549499.96594114	 734426.37957522	 613951.28837151	 108370.95013286	 295286.30300702	 225677.62406227	  52416.97964789	 671020.53072477	 472869.54722689	 200658.42303109	1696533.49518320	1696533.49518320	 834197.74684758	1320651.16487917	  45365.54570956	 414235.96096503	 340263.39930188	1284199.37306144	  95535.58701780	1044733.31277139	 924562.05502990	 644062.86536363	 302622.33622685	 279433.05622461	 231047.16384232	 324471.13950700	 375987.49586458	 292341.75523785	 303534.39655365	 223484.26203921	 213518.36183879	 170804.67424347	 182880.64192586	 139618.58689585	 139618.58689585	 193264.56861747	 549499.96594114	 734426.37957522	 613951.28837151	13091648.57301561	 295286.30300702	 225677.62406226	  52416.97964801	 671020.53072364	 472869.54722689	 200658.42303109	1696533.49518320	1696533.49518320	 834197.74684773	1320651.16487869	  45365.54570963	 414235.96096503	 340263.39930188	1284199.37306144	  95535.58701780	1044733.31277139	 924562.05502991	 644062.86536363	 302622.33622685	 279433.05623289	 231047.16384232	 324471.13950700	 375987.49586461	 292341.75523784	 303534.39655365	 223484.26203921	 213518.36183934
      0.03919997	 170804.67424347	 182880.64192586	 139618.58689585	 139618.58689585	 193264.56861747	 549499.96594114	 734426.37957522	 613951.28837151	 108370.95013286	 295286.30300702	 225677.62406227	  52416.97964789	 671020.53072477	 472869.54722689	 200658.42303109	1696533.49518320	1696533.49518320	 834197.74684758	1320651.16487917	  45365.54570956	 414235.96096503	 340263.39930188	1284199.37306144	  95535.58701780	1044733.31277139	 924562.05502990	 644062.86536363	 302622.33622685	 279433.05622461	 231047.16384232	 324471.13950700	 375987.49586458	 292341.75523785	 303534.39655365	 223484.26203921	 213518.36183879	 170804.67424347	 182880.64192586	 139618.58689585	 139618.58689585	 193264.56861747	 549499.96594114	 734426.37957522	 613951.28837151	13091648.57301561	 295286.30300702	 225677.62406226	  52416.97964801	 671020.53072364	 472869.54722689	 200658.42303109	1696533.49518320	1696533.49518320	 834197.74684773	1320651.16487869	  45365.54570963	 414235.96096503	 340263.39930188	1284199.37306144	  95535.58701780	1044733.31277139	 924562.05502991	 644062.86536363	 302622.33622685	 279433.05623289	 231047.16384232	 324471.13950700	 375987.49586461	 292341.75523784	 303534.39655365	 223484.26203921	 213518.36183934
      0.04106663	 170804.67424347	 182880.64192586	 139618.58689585	 139618.58689585	 193264.56861747	 549499.96594114	 734426.37957522	 613951.28837151	 108370.95013286	 295286.30300702	 225677.62406227	  52416.97964789	 671020.53072477	 472869.54722689	 200658.42303109	1696533.49518320	1696533.49518320	 834197.74684758	1320651.16487917	  45365.54570956	 414235.96096503	 340263.39930188	1284199.37306144	  95535.58701780	1044733.31277139	 924562.05502990	 644062.86536363	 302622.33622685	 279433.05622461	 231047.16384232	 324471.13950700	 375987.49586458	 292341.75523785	 303534.39655365	 223484.26203921	 213518.36183879	 170804.67424347	 182880.64192586	 139618.58689585	 139618.58689585	 193264.56861747	 549499.96594114	 734426.37957522	 613951.28837151	13091648.57301561	 295286.30300702	 225677.62406226	  52416.97964801	 671020.53072364	 472869.54722689	 200658.42303109	1696533.49518320	1696533.49518320	 834197.74684773	1320651.16487869	  45365.54570963	 414235.96096503	 340263.39930188	1284199.37306144	  95535.58701780	1044733.31277139	 924562.05502991	 644062.86536363	 302622.33622685	 279433.05623289	 231047.16384232	 324471.13950700	 375987.49586461	 292341.75523784	 303534.39655365	 223484.26203921	 213518.36183934
      0.04293330	 170804.67424347	 182880.64192586	 139618.58689585	 139618.58689585	 193264.56861747	 549499.96594114	 734426.37957522	 613951.28837151	 108370.95013286	 295286.30300702	 225677.62406227	  52416.97964789	 671020.53072477	 472869.54722689	 200658.42303109	1696533.49518320	1696533.49518320	 834197.74684758	1320651.16487917	  45365.54570956	 414235.96096503	 340263.39930188	1284199.37306144	  95535.58701780	1044733.31277139	 924562.05502990	 644062.86536363	 302622.33622685	 279433.05622461	 231047.16384232	 324471.13950700	 375987.49586458	 292341.75523785	 303534.39655365	 223484.26203921	 213518.36183879	 170804.67424347	 182880.64192586	 139618.58689585	 139618.58689585	 193264.56861747	 549499.96594114	 734426.37957522	 613951.28837151	13091648.57301561	 295286.30300702	 225677.62406226	  52416.97964801	 671020.53072364	 472869.54722689	 200658.42303109	1696533.49518320	1696533.49518320	 834197.74684773	1320651.16487869	  45365.54570963	 414235.96096503	 340263.39930188	1284199.37306144	  95535.58701780	1044733.31277139	 924562.05502991	 644062.86536363	 302622.33622685	 279433.05623289	 231047.16384232	 324471.13950700	 375987.49586461	 292341.75523784	 303534.39655365	 223484.26203921	 213518.36183934
      0.04479996	 170804.67424347	 182880.64192586	 139618.58689585	 139618.58689585	 193264.56861747	 549499.96594114	 734426.37957522	 613951.28837151	 108370.95013286	 295286.30300702	 225677.62406227	  52416.97964789	 671020.53072477	 472869.54722689	 200658.42303109	1696533.49518320	1696533.49518320	 834197.74684758	1320651.16487917	  45365.54570956	 414235.96096503	 340263.39930188	1284199.37306144	  95535.58701780	1044733.31277139	 924562.05502990	 644062.86536363	 302622.33622685	 279433.05622461	 231047.16384232	 324471.13950700	 375987.49586458	 292341.75523785	 303534.39655365	 223484.26203921	 213518.36183879	 170804.67424347	 182880.64192586	 139618.58689585	 139618.58689585	 193264.56861747	 549499.96594114	 734426.37957522	 613951.28837151	13091648.57301561	 295286.30300702	 225677.62406226	  52416.97964801	 671020.53072364	 472869.54722689	 200658.42303109	1696533.49518320	1696533.49518320	 834197.74684773	1320651.16487869	  45365.54570963	 414235.96096503	 340263.39930188	1284199.37306144	  95535.58701780	1044733.31277139	 924562.05502991	 644062.86536363	 302622.33622685	 279433.05623289	 231047.16384232	 324471.13950700	 375987.49586461	 292341.75523784	 303534.39655365	 223484.26203921	 213518.36183934
      0.04666663	 170804.67424347	 182880.64192586	 139618.58689585	 139618.58689585	 193264.56861747	 549499.96594114	 734426.37957522	 613951.28837151	 108370.95013286	 295286.30300702	 225677.62406227	  52416.97964789	 671020.53072477	 472869.54722689	 200658.42303109	1696533.49518320	1696533.49518320	 834197.74684758	1320651.16487917	  45365.54570956	 414235.96096503	 340263.39930188	1284199.37306144	  95535.58701780	1044733.31277139	 924562.05502990	 644062.86536363	 302622.33622685	 279433.05622461	 231047.16384232	 324471.13950700	 375987.49586458	 292341.75523785	 303534.39655365	 223484.26203921	 213518.36183879	 170804.67424347	 182880.64192586	 139618.58689585	 139618.58689585	 193264.56861747	 549499.96594114	 734426.37957522	 613951.28837151	13091648.57301561	 295286.30300702	 225677.62406226	  52416.97964801	 671020.53072364	 472869.54722689	 200658.42303109	1696533.49518320	1696533.49518320	 834197.74684773	1320651.16487869	  45365.54570963	 414235.96096503	 340263.39930188	1284199.37306144	  95535.58701780	1044733.31277139	 924562.05502991	 644062.86536363	 302622.33622685	 279433.05623289	 231047.16384232	 324471.13950700	 375987.49586461	 292341.75523784	 303534.39655365	 223484.26203921	 213518.36183934
      0.04853329	 170804.67424347	 182880.64192586	 139618.58689585	 139618.58689585	 193264.56861747	 549499.96594114	 734426.37957522	 613951.28837151	 108370.95013286	 295286.30300702	 225677.62406227	  52416.97964789	 671020.53072477	 472869.54722689	 200658.42303109	1696533.49518320	1696533.49518320	 834197.74684758	1320651.16487917	  45365.54570956	 414235.96096503	 340263.39930188	1284199.37306144	  95535.58701780	1044733.31277139	 924562.05502990	 644062.86536363	 302622.33622685	 279433.05622461	 231047.16384232	 324471.13950700	 375987.49586458	 292341.75523785	 303534.39655365	 223484.26203921	 213518.36183879	 170804.67424347	 182880.64192586	 139618.58689585	 139618.58689585	 193264.56861747	 549499.96594114	 734426.37957522	 613951.28837151	13091648.57301561	 295286.30300702	 225677.62406226	  52416.97964801	 671020.53072364	 472869.54722689	 200658.42303109	1696533.49518320	1696533.49518320	 834197.74684773	1320651.16487869	  45365.54570963	 414235.96096503	 340263.39930188	1284199.37306144	  95535.58701780	1044733.31277139	 924562.05502991	 644062.86536363	 302622.33622685	 279433.05623289	 231047.16384232	 324471.13950700	 375987.49586461	 292341.75523784	 303534.39655365	 223484.26203921	 213518.36183934
      0.05039996	 170804.67424347	 182880.64192586	 139618.58689585	 139618.58689585	 193264.56861747	 549499.96594114	 734426.37957522	 613951.28837151	 108370.95013286	 295286.30300702	 225677.62406227	  52416.97964789	 671020.53072477	 472869.54722689	 200658.42303109	1696533.49518320	1696533.49518320	 834197.74684758	1320651.16487917	  45365.54570956	 414235.96096503	 340263.39930188	1284199.37306144	  95535.58701780	1044733.31277139	 924562.05502990	 644062.86536363	 302622.33622685	 279433.05622461	 231047.16384232	 324471.13950700	 375987.49586458	 292341.75523785	 303534.39655365	 223484.26203921	 213518.36183879	 170804.67424347	 182880.64192586	 139618.58689585	 139618.58689585	 193264.56861747	 549499.96594114	 734426.37957522	 613951.28837151	13091648.57301561	 295286.30300702	 225677.62406226	  52416.97964801	 671020.53072364	 472869.54722689	 200658.42303109	1696533.49518320	1696533.49518320	 834197.74684773	1320651.16487869	  45365.54570963	 414235.96096503	 340263.39930188	1284199.37306144	  95535.58701780	1044733.31277139	 924562.05502991	 644062.86536363	 302622.33622685	 279433.05623289	 231047.16384232	 324471.13950700	 375987.49586461	 292341.75523784	 303534.39655365	 223484.26203921	 213518.36183934
      0.05226662	 170804.67424347	 182880.64192586	 139618.58689585	 139618.58689585	 193264.56861747	 549499.96594114	 734426.37957522	 613951.28837151	 108370.95013286	 295286.30300702	 225677.62406227	  52416.97964789	 671020.53072477	 472869.54722689	 200658.42303109	1696533.49518320	1696533.49518320	 834197.74684758	1320651.16487917	  45365.54570956	 414235.96096503	 340263.39930188	1284199.37306144	  95535.58701780	1044733.31277139	 924562.05502990	 644062.86536363	 302622.33622685	 279433.05622461	 231047.16384232	 324471.13950700	 375987.49586458	 292341.75523785	 303534.39655365	 223484.26203921	 213518.36183879	 170804.67424347	 182880.64192586	 139618.58689585	 139618.58689585	 193264.56861747	 549499.96594114	 734426.37957522	 613951.28837151	13091648.57301561	 295286.30300702	 225677.62406226	  52416.97964801	 671020.53072364	 472869.54722689	 200658.42303109	1696533.49518320	1696533.49518320	 834197.74684773	1320651.16487869	  45365.54570963	 414235.96096503	 340263.39930188	1284199.37306144	  95535.58701780	1044733.31277139	 924562.05502991	 644062.86536363	 302622.33622685	 279433.05623289	 231047.16384232	 324471.13950700	 375987.49586461	 292341.75523784	 303534.39655365	 223484.26203921	 213518.36183934
      0.05413329	 170804.67424347	 182880.64192586	 139618.58689585	 139618.58689585	 193264.56861747	 549499.96594114	 734426.37957522	 613951.28837151	 108370.95013286	 295286.30300702	 225677.62406227	  52416.97964789	 671020.53072477	 472869.54722689	 200658.42303109	1696533.49518320	1696533.49518320	 834197.74684758	1320651.16487917	  45365.54570956	 414235.96096503	 340263.39930188	1284199.37306144	  95535.58701780	1044733.31277139	 924562.05502990	 644062.86536363	 302622.33622685	 279433.05622461	 231047.16384232	 324471.13950700	 375987.49586458	 292341.75523785	 303534.39655365	 223484.26203921	 213518.36183879	 170804.67424347	 182880.64192586	 139618.58689585	 139618.58689585	 193264.56861747	 549499.96594114	 734426.37957522	 613951.28837151	13091648.57301561	 295286.30300702	 225677.62406226	  52416.97964801	 671020.53072364	 472869.54722689	 200658.42303109	1696533.49518320	1696533.49518320	 834197.74684773	1320651.16487869	  45365.54570963	 414235.96096503	 340263.39930188	1284199.37306144	  95535.58701780	1044733.31277139	 924562.05502991	 644062.86536363	 302622.33622685	 279433.05623289	 231047.16384232	 324471.13950700	 375987.49586461	 292341.75523784	 303534.39655365	 223484.26203921	 213518.36183934
      0.05599995	 170804.67424347	 182880.64192586	 139618.58689585	 139618.58689585	 193264.56861747	 549499.96594114	 734426.37957522	 613951.28837151	 108370.95013286	 295286.30300702	 225677.62406227	  52416.97964789	 671020.53072477	 472869.54722689	 200658.42303109	1696533.49518320	1696533.49518320	 834197.74684758	1320651.16487917	  45365.54570956	 414235.96096503	 340263.39930188	1284199.37306144	  95535.58701780	1044733.31277139	 924562.05502990	 644062.86536363	 302622.33622685	 279433.05622461	 231047.16384232	 324471.13950700	 375987.49586458	 292341.75523785	 303534.39655365	 223484.26203921	 213518.36183879	 170804.67424347	 182880.64192586	 139618.58689585	 139618.58689585	 193264.56861747	 549499.96594114	 734426.37957522	 613951.28837151	13091648.57301561	 295286.30300702	 225677.62406226	  52416.97964801	 671020.53072364	 472869.54722689	 200658.42303109	1696533.49518320	1696533.49518320	 834197.74684773	1320651.16487869	  45365.54570963	 414235.96096503	 340263.39930188	1284199.37306144	  95535.58701780	1044733.31277139	 924562.05502991	 644062.86536363	 302622.33622685	 279433.05623289	 231047.16384232	 324471.13950700	 375987.49586461	 292341.75523784	 303534.39655365	 223484.26203921	 213518.36183934
      0.05786662	 170804.67424347	 182880.64192586	 139618.58689585	 139618.58689585	 193264.56861747	 549499.96594114	 734426.37957522	 613951.28837151	 108370.95013286	 295286.30300702	 225677.62406227	  52416.97964789	 671020.53072477	 472869.54722689	 200658.42303109	1696533.49518320	1696533.49518320	 834197.74684758	1320651.16487917	  45365.54570956	 414235.96096503	 340263.39930188	1284199.37306144	  95535.58701780	1044733.31277139	 924562.05502990	 644062.86536363	 302622.33622685	 279433.05622461	 231047.16384232	 324471.13950700	 375987.49586458	 292341.75523785	 303534.39655365	 223484.26203921	 213518.36183879	 170804.67424347	 182880.64192586	 139618.58689585	 139618.58689585	 193264.56861747	 549499.96594114	 734426.37957522	 613951.28837151	13091648.57301561	 295286.30300702	 225677.62406226	  52416.97964801	 671020.53072364	 472869.54722689	 200658.42303109	1696533.49518320	1696533.49518320	 834197.74684773	1320651.16487869	  45365.54570963	 414235.96096503	 340263.39930188	1284199.37306144	  95535.58701780	1044733.31277139	 924562.05502991	 644062.86536363	 302622.33622685	 279433.05623289	 231047.16384232	 324471.13950700	 375987.49586461	 292341.75523784	 303534.39655365	 223484.26203921	 213518.36183934
      0.05973328	 170804.67424347	 182880.64192586	 139618.58689585	 139618.58689585	 193264.56861747	 549499.96594114	 734426.37957522	 613951.28837151	 108370.95013286	 295286.30300702	 225677.62406227	  52416.97964789	 671020.53072477	 472869.54722689	 200658.42303109	1696533.49518320	1696533.49518320	 834197.74684758	1320651.16487917	  45365.54570956	 414235.96096503	 340263.39930188	1284199.37306144	  95535.58701780	1044733.31277139	 924562.05502990	 644062.86536363	 302622.33622685	 279433.05622461	 231047.16384232	 324471.13950700	 375987.49586458	 292341.75523785	 303534.39655365	 223484.26203921	 213518.36183879	 170804.67424347	 182880.64192586	 139618.58689585	 139618.58689585	 193264.56861747	 549499.96594114	 734426.37957522	 613951.28837151	13091648.57301561	 295286.30300702	 225677.62406226	  52416.97964801	 671020.53072364	 472869.54722689	 200658.42303109	1696533.49518320	1696533.49518320	 834197.74684773	1320651.16487869	  45365.54570963	 414235.96096503	 340263.39930188	1284199.37306144	  95535.58701780	1044733.31277139	 924562.05502991	 644062.86536363	 302622.33622685	 279433.05623289	 231047.16384232	 324471.13950700	 375987.49586461	 292341.75523784	 303534.39655365	 223484.26203921	 213518.36183934
      0.06159995	 170804.67424347	 182880.64192586	 139618.58689585	 139618.58689585	 193264.56861747	 549499.96594114	 734426.37957522	 613951.28837151	 108370.95013286	 295286.30300702	 225677.62406227	  52416.97964789	 671020.53072477	 472869.54722689	 200658.42303109	1696533.49518320	1696533.49518320	 834197.74684758	1320651.16487917	  45365.54570956	 414235.96096503	 340263.39930188	1284199.37306144	  95535.58701780	1044733.31277139	 924562.05502990	 644062.86536363	 302622.33622685	 279433.05622461	 231047.16384232	 324471.13950700	 375987.49586458	 292341.75523785	 303534.39655365	 223484.26203921	 213518.36183879	 170804.67424347	 182880.64192586	 139618.58689585	 139618.58689585	 193264.56861747	 549499.96594114	 734426.37957522	 613951.28837151	13091648.57301561	 295286.30300702	 225677.62406226	  52416.97964801	 671020.53072364	 472869.54722689	 200658.42303109	1696533.49518320	1696533.49518320	 834197.74684773	1320651.16487869	  45365.54570963	 414235.96096503	 340263.39930188	1284199.37306144	  95535.58701780	1044733.31277139	 924562.05502991	 644062.86536363	 302622.33622685	 279433.05623289	 231047.16384232	 324471.13950700	 375987.49586461	 292341.75523784	 303534.39655365	 223484.26203921	 213518.36183934
      0.06346661	 170804.67424347	 182880.64192586	 139618.58689585	 139618.58689585	 193264.56861747	 549499.96594114	 734426.37957522	 613951.28837151	 108370.95013286	 295286.30300702	 225677.62406227	  52416.97964789	 671020.53072477	 472869.54722689	 200658.42303109	1696533.49518320	1696533.49518320	 834197.74684758	1320651.16487917	  45365.54570956	 414235.96096503	 340263.39930188	1284199.37306144	  95535.58701780	1044733.31277139	 924562.05502990	 644062.86536363	 302622.33622685	 279433.05622461	 231047.16384232	 324471.13950700	 375987.49586458	 292341.75523785	 303534.39655365	 223484.26203921	 213518.36183879	 170804.67424347	 182880.64192586	 139618.58689585	 139618.58689585	 193264.56861747	 549499.96594114	 734426.37957522	 613951.28837151	13091648.57301561	 295286.30300702	 225677.62406226	  52416.97964801	 671020.53072364	 472869.54722689	 200658.42303109	1696533.49518320	1696533.49518320	 834197.74684773	1320651.16487869	  45365.54570963	 414235.96096503	 340263.39930188	1284199.37306144	  95535.58701780	1044733.31277139	 924562.05502991	 644062.86536363	 302622.33622685	 279433.05623289	 231047.16384232	 324471.13950700	 375987.49586461	 292341.75523784	 303534.39655365	 223484.26203921	 213518.36183934
      0.06533328	 170804.67424347	 182880.64192586	 139618.58689585	 139618.58689585	 193264.56861747	 549499.96594114	 734426.37957522	 613951.28837151	 108370.95013286	 295286.30300702	 225677.62406227	  52416.97964789	 671020.53072477	 472869.54722689	 200658.42303109	1696533.49518320	1696533.49518320	 834197.74684758	1320651.16487917	  45365.54570956	 414235.96096503	 340263.39930188	1284199.37306144	  95535.58701780	1044733.31277139	 924562.05502990	 644062.86536363	 302622.33622685	 279433.05622461	 231047.16384232	 324471.13950700	 375987.49586458	 292341.75523785	 303534.39655365	 223484.26203921	 213518.36183879	 170804.67424347	 182880.64192586	 139618.58689585	 139618.58689585	 193264.56861747	 549499.96594114	 734426.37957522	 613951.28837151	13091648.57301561	 295286.30300702	 225677.62406226	  52416.97964801	 671020.53072364	 472869.54722689	 200658.42303109	1696533.49518320	1696533.49518320	 834197.74684773	1320651.16487869	  45365.54570963	 414235.96096503	 340263.39930188	1284199.37306144	  95535.58701780	1044733.31277139	 924562.05502991	 644062.86536363	 302622.33622685	 279433.05623289	 231047.16384232	 324471.13950700	 375987.49586461	 292341.75523784	 303534.39655365	 223484.26203921	 213518.36183934
      0.06719994	 170804.67424347	 182880.64192586	 139618.58689585	 139618.58689585	 193264.56861747	 549499.96594114	 734426.37957522	 613951.28837151	 108370.95013286	 295286.30300702	 225677.62406227	  52416.97964789	 671020.53072477	 472869.54722689	 200658.42303109	1696533.49518320	1696533.49518320	 834197.74684758	1320651.16487917	  45365.54570956	 414235.96096503	 340263.39930188	1284199.37306144	  95535.58701780	1044733.31277139	 924562.05502990	 644062.86536363	 302622.33622685	 279433.05622461	 231047.16384232	 324471.13950700	 375987.49586458	 292341.75523785	 303534.39655365	 223484.26203921	 213518.36183879	 170804.67424347	 182880.64192586	 139618.58689585	 139618.58689585	 193264.56861747	 549499.96594114	 734426.37957522	 613951.28837151	13091648.57301561	 295286.30300702	 225677.62406226	  52416.97964801	 671020.53072364	 472869.54722689	 200658.42303109	1696533.49518320	1696533.49518320	 834197.74684773	1320651.16487869	  45365.54570963	 414235.96096503	 340263.39930188	1284199.37306144	  95535.58701780	1044733.31277139	 924562.05502991	 644062.86536363	 302622.33622685	 279433.05623289	 231047.16384232	 324471.13950700	 375987.49586461	 292341.75523784	 303534.39655365	 223484.26203921	 213518.36183934
      0.06906661	 170804.67424347	 182880.64192586	 139618.58689585	 139618.58689585	 193264.56861747	 549499.96594114	 734426.37957522	 613951.28837151	 108370.95013286	 295286.30300702	 225677.62406227	  52416.97964789	 671020.53072477	 472869.54722689	 200658.42303109	1696533.49518320	1696533.49518320	 834197.74684758	1320651.16487917	  45365.54570956	 414235.96096503	 340263.39930188	1284199.37306144	  95535.58701780	1044733.31277139	 924562.05502990	 644062.86536363	 302622.33622685	 279433.05622461	 231047.16384232	 324471.13950700	 375987.49586458	 292341.75523785	 303534.39655365	 223484.26203921	 213518.36183879	 170804.67424347	 182880.64192586	 139618.58689585	 139618.58689585	 193264.56861747	 549499.96594114	 734426.37957522	 613951.28837151	13091648.57301561	 295286.30300702	 225677.62406226	  52416.97964801	 671020.53072364	 472869.54722689	 200658.42303109	1696533.49518320	1696533.49518320	 834197.74684773	1320651.16487869	  45365.54570963	 414235.96096503	 340263.39930188	1284199.37306144	  95535.58701780	1044733.31277139	 924562.05502991	 644062.86536363	 302622.33622685	 279433.05623289	 231047.16384232	 324471.13950700	 375987.49586461	 292341.75523784	 303534.39655365	 223484.26203921	 213518.36183934
      0.07093327	 170804.67424347	 182880.64192586	 139618.58689585	 139618.58689585	 193264.56861747	 549499.96594114	 734426.37957522	 613951.28837151	 108370.95013286	 295286.30300702	 225677.62406227	  52416.97964789	 671020.53072477	 472869.54722689	 200658.42303109	1696533.49518320	1696533.49518320	 834197.74684758	1320651.16487917	  45365.54570956	 414235.96096503	 340263.39930188	1284199.37306144	  95535.58701780	1044733.31277139	 924562.05502990	 644062.86536363	 302622.33622685	 279433.05622461	 231047.16384232	 324471.13950700	 375987.49586458	 292341.75523785	 303534.39655365	 223484.26203921	 213518.36183879	 170804.67424347	 182880.64192586	 139618.58689585	 139618.58689585	 193264.56861747	 549499.96594114	 734426.37957522	 613951.28837151	13091648.57301561	 295286.30300702	 225677.62406226	  52416.97964801	 671020.53072364	 472869.54722689	 200658.42303109	1696533.49518320	1696533.49518320	 834197.74684773	1320651.16487869	  45365.54570963	 414235.96096503	 340263.39930188	1284199.37306144	  95535.58701780	1044733.31277139	 924562.05502991	 644062.86536363	 302622.33622685	 279433.05623289	 231047.16384232	 324471.13950700	 375987.49586461	 292341.75523784	 303534.39655365	 223484.26203921	 213518.36183934
      0.07279994	 170804.67424347	 182880.64192586	 139618.58689585	 139618.58689585	 193264.56861747	 549499.96594114	 734426.37957522	 613951.28837151	 108370.95013286	 295286.30300702	 225677.62406227	  52416.97964789	 671020.53072477	 472869.54722689	 200658.42303109	1696533.49518320	1696533.49518320	 834197.74684758	1320651.16487917	  45365.54570956	 414235.96096503	 340263.39930188	1284199.37306144	  95535.58701780	1044733.31277139	 924562.05502990	 644062.86536363	 302622.33622685	 279433.05622461	 231047.16384232	 324471.13950700	 375987.49586458	 292341.75523785	 303534.39655365	 223484.26203921	 213518.36183879	 170804.67424347	 182880.64192586	 139618.58689585	 139618.58689585	 193264.56861747	 549499.96594114	 734426.37957522	 613951.28837151	13091648.57301561	 295286.30300702	 225677.62406226	  52416.97964801	 671020.53072364	 472869.54722689	 200658.42303109	1696533.49518320	1696533.49518320	 834197.74684773	1320651.16487869	  45365.54570963	 414235.96096503	 340263.39930188	1284199.37306144	  95535.58701780	1044733.31277139	 924562.05502991	 644062.86536363	 302622.33622685	 279433.05623289	 231047.16384232	 324471.13950700	 375987.49586461	 292341.75523784	 303534.39655365	 223484.26203921	 213518.36183934
      0.07466660	 170804.67424347	 182880.64192586	 139618.58689585	 139618.58689585	 193264.56861747	 549499.96594114	 734426.37957522	 613951.28837151	 108370.95013286	 295286.30300702	 225677.62406227	  52416.97964789	 671020.53072477	 472869.54722689	 200658.42303109	1696533.49518320	1696533.49518320	 834197.74684758	1320651.16487917	  45365.54570956	 414235.96096503	 340263.39930188	1284199.37306144	  95535.58701780	1044733.31277139	 924562.05502990	 644062.86536363	 302622.33622685	 279433.05622461	 231047.16384232	 324471.13950700	 375987.49586458	 292341.75523785	 303534.39655365	 223484.26203921	 213518.36183879	 170804.67424347	 182880.64192586	 139618.58689585	 139618.58689585	 193264.56861747	 549499.96594114	 734426.37957522	 613951.28837151	13091648.57301561	 295286.30300702	 225677.62406226	  52416.97964801	 671020.53072364	 472869.54722689	 200658.42303109	1696533.49518320	1696533.49518320	 834197.74684773	1320651.16487869	  45365.54570963	 414235.96096503	 340263.39930188	1284199.37306144	  95535.58701780	1044733.31277139	 924562.05502991	 644062.86536363	 302622.33622685	 279433.05623289	 231047.16384232	 324471.13950700	 375987.49586461	 292341.75523784	 303534.39655365	 223484.26203921	 213518.36183934
      0.07653327	 170804.67424347	 182880.64192586	 139618.58689585	 139618.58689585	 193264.56861747	 549499.96594114	 734426.37957522	 613951.28837151	 108370.95013286	 295286.30300702	 225677.62406227	  52416.97964789	 671020.53072477	 472869.54722689	 200658.42303109	1696533.49518320	1696533.49518320	 834197.74684758	1320651.16487917	  45365.54570956	 414235.96096503	 340263.39930188	1284199.37306144	  95535.58701780	1044733.31277139	 924562.05502990	 644062.86536363	 302622.33622685	 279433.05622461	 231047.16384232	 324471.13950700	 375987.49586458	 292341.75523785	 303534.39655365	 223484.26203921	 213518.36183879	 170804.67424347	 182880.64192586	 139618.58689585	 139618.58689585	 193264.56861747	 549499.96594114	 734426.37957522	 613951.28837151	13091648.57301561	 295286.30300702	 225677.62406226	  52416.97964801	 671020.53072364	 472869.54722689	 200658.42303109	1696533.49518320	1696533.49518320	 834197.74684773	1320651.16487869	  45365.54570963	 414235.96096503	 340263.39930188	1284199.37306144	  95535.58701780	1044733.31277139	 924562.05502991	 644062.86536363	 302622.33622685	 279433.05623289	 231047.16384232	 324471.13950700	 375987.49586461	 292341.75523784	 303534.39655365	 223484.26203921	 213518.36183934
      0.07839993	 170804.67424347	 182880.64192586	 139618.58689585	 139618.58689585	 193264.56861747	 549499.96594114	 734426.37957522	 613951.28837151	 108370.95013286	 295286.30300702	 225677.62406227	  52416.97964789	 671020.53072477	 472869.54722689	 200658.42303109	1696533.49518320	1696533.49518320	 834197.74684758	1320651.16487917	  45365.54570956	 414235.96096503	 340263.39930188	1284199.37306144	  95535.58701780	1044733.31277139	 924562.05502990	 644062.86536363	 302622.33622685	 279433.05622461	 231047.16384232	 324471.13950700	 375987.49586458	 292341.75523785	 303534.39655365	 223484.26203921	 213518.36183879	 170804.67424347	 182880.64192586	 139618.58689585	 139618.58689585	 193264.56861747	 549499.96594114	 734426.37957522	 613951.28837151	13091648.57301561	 295286.30300702	 225677.62406226	  52416.97964801	 671020.53072364	 472869.54722689	 200658.42303109	1696533.49518320	1696533.49518320	 834197.74684773	1320651.16487869	  45365.54570963	 414235.96096503	 340263.39930188	1284199.37306144	  95535.58701780	1044733.31277139	 924562.05502991	 644062.86536363	 302622.33622685	 279433.05623289	 231047.16384232	 324471.13950700	 375987.49586461	 292341.75523784	 303534.39655365	 223484.26203921	 213518.36183934
      0.08026660	 170804.67424347	 182880.64192586	 139618.58689585	 139618.58689585	 193264.56861747	 549499.96594114	 734426.37957522	 613951.28837151	 108370.95013286	 295286.30300702	 225677.62406227	  52416.97964789	 671020.53072477	 472869.54722689	 200658.42303109	1696533.49518320	1696533.49518320	 834197.74684758	1320651.16487917	  45365.54570956	 414235.96096503	 340263.39930188	1284199.37306144	  95535.58701780	1044733.31277139	 924562.05502990	 644062.86536363	 302622.33622685	 279433.05622461	 231047.16384232	 324471.13950700	 375987.49586458	 292341.75523785	 303534.39655365	 223484.26203921	 213518.36183879	 170804.67424347	 182880.64192586	 139618.58689585	 139618.58689585	 193264.56861747	 549499.96594114	 734426.37957522	 613951.28837151	13091648.57301561	 295286.30300702	 225677.62406226	  52416.97964801	 671020.53072364	 472869.54722689	 200658.42303109	1696533.49518320	1696533.49518320	 834197.74684773	1320651.16487869	  45365.54570963	 414235.96096503	 340263.39930188	1284199.37306144	  95535.58701780	1044733.31277139	 924562.05502991	 644062.86536363	 302622.33622685	 279433.05623289	 231047.16384232	 324471.13950700	 375987.49586461	 292341.75523784	 303534.39655365	 223484.26203921	 213518.36183934
      0.08213326	 170804.67424347	 182880.64192586	 139618.58689585	 139618.58689585	 193264.56861747	 549499.96594114	 734426.37957522	 613951.28837151	 108370.95013286	 295286.30300702	 225677.62406227	  52416.97964789	 671020.53072477	 472869.54722689	 200658.42303109	1696533.49518320	1696533.49518320	 834197.74684758	1320651.16487917	  45365.54570956	 414235.96096503	 340263.39930188	1284199.37306144	  95535.58701780	1044733.31277139	 924562.05502990	 644062.86536363	 302622.33622685	 279433.05622461	 231047.16384232	 324471.13950700	 375987.49586458	 292341.75523785	 303534.39655365	 223484.26203921	 213518.36183879	 170804.67424347	 182880.64192586	 139618.58689585	 139618.58689585	 193264.56861747	 549499.96594114	 734426.37957522	 613951.28837151	13091648.57301561	 295286.30300702	 225677.62406226	  52416.97964801	 671020.53072364	 472869.54722689	 200658.42303109	1696533.49518320	1696533.49518320	 834197.74684773	1320651.16487869	  45365.54570963	 414235.96096503	 340263.39930188	1284199.37306144	  95535.58701780	1044733.31277139	 924562.05502991	 644062.86536363	 302622.33622685	 279433.05623289	 231047.16384232	 324471.13950700	 375987.49586461	 292341.75523784	 303534.39655365	 223484.26203921	 213518.36183934
      0.08399993	 170804.67424347	 182880.64192586	 139618.58689585	 139618.58689585	 193264.56861747	 549499.96594114	 734426.37957522	 613951.28837151	 108370.95013286	 295286.30300702	 225677.62406227	  52416.97964789	 671020.53072477	 472869.54722689	 200658.42303109	1696533.49518320	1696533.49518320	 834197.74684758	1320651.16487917	  45365.54570956	 414235.96096503	 340263.39930188	1284199.37306144	  95535.58701780	1044733.31277139	 924562.05502990	 644062.86536363	 302622.33622685	 279433.05622461	 231047.16384232	 324471.13950700	 375987.49586458	 292341.75523785	 303534.39655365	 223484.26203921	 213518.36183879	 170804.67424347	 182880.64192586	 139618.58689585	 139618.58689585	 193264.56861747	 549499.96594114	 734426.37957522	 613951.28837151	13091648.57301561	 295286.30300702	 225677.62406226	  52416.97964801	 671020.53072364	 472869.54722689	 200658.42303109	1696533.49518320	1696533.49518320	 834197.74684773	1320651.16487869	  45365.54570963	 414235.96096503	 340263.39930188	1284199.37306144	  95535.58701780	1044733.31277139	 924562.05502991	 644062.86536363	 302622.33622685	 279433.05623289	 231047.16384232	 324471.13950700	 375987.49586461	 292341.75523784	 303534.39655365	 223484.26203921	 213518.36183934
      0.08586659	 170804.67424347	 182880.64192586	 139618.58689585	 139618.58689585	 193264.56861747	 549499.96594114	 734426.37957522	 613951.28837151	 108370.95013286	 295286.30300702	 225677.62406227	  52416.97964789	 671020.53072477	 472869.54722689	 200658.42303109	1696533.49518320	1696533.49518320	 834197.74684758	1320651.16487917	  45365.54570956	 414235.96096503	 340263.39930188	1284199.37306144	  95535.58701780	1044733.31277139	 924562.05502990	 644062.86536363	 302622.33622685	 279433.05622461	 231047.16384232	 324471.13950700	 375987.49586458	 292341.75523785	 303534.39655365	 223484.26203921	 213518.36183879	 170804.67424347	 182880.64192586	 139618.58689585	 139618.58689585	 193264.56861747	 549499.96594114	 734426.37957522	 613951.28837151	13091648.57301561	 295286.30300702	 225677.62406226	  52416.97964801	 671020.53072364	 472869.54722689	 200658.42303109	1696533.49518320	1696533.49518320	 834197.74684773	1320651.16487869	  45365.54570963	 414235.96096503	 340263.39930188	1284199.37306144	  95535.58701780	1044733.31277139	 924562.05502991	 644062.86536363	 302622.33622685	 279433.05623289	 231047.16384232	 324471.13950700	 375987.49586461	 292341.75523784	 303534.39655365	 223484.26203921	 213518.36183934
      0.08773326	 170804.67424347	 182880.64192586	 139618.58689585	 139618.58689585	 193264.56861747	 549499.96594114	 734426.37957522	 613951.28837151	 108370.95013286	 295286.30300702	 225677.62406227	  52416.97964789	 671020.53072477	 472869.54722689	 200658.42303109	1696533.49518320	1696533.49518320	 834197.74684758	1320651.16487917	  45365.54570956	 414235.96096503	 340263.39930188	1284199.37306144	  95535.58701780	1044733.31277139	 924562.05502990	 644062.86536363	 302622.33622685	 279433.05622461	 231047.16384232	 324471.13950700	 375987.49586458	 292341.75523785	 303534.39655365	 223484.26203921	 213518.36183879	 170804.67424347	 182880.64192586	 139618.58689585	 139618.58689585	 193264.56861747	 549499.96594114	 734426.37957522	 613951.28837151	13091648.57301561	 295286.30300702	 225677.62406226	  52416.97964801	 671020.53072364	 472869.54722689	 200658.42303109	1696533.49518320	1696533.49518320	 834197.74684773	1320651.16487869	  45365.54570963	 414235.96096503	 340263.39930188	1284199.37306144	  95535.58701780	1044733.31277139	 924562.05502991	 644062.86536363	 302622.33622685	 279433.05623289	 231047.16384232	 324471.13950700	 375987.49586461	 292341.75523784	 303534.39655365	 223484.26203921	 213518.36183934
      0.08959992	 170804.67424347	 182880.64192586	 139618.58689585	 139618.58689585	 193264.56861747	 549499.96594114	 734426.37957522	 613951.28837151	 108370.95013286	 295286.30300702	 225677.62406227	  52416.97964789	 671020.53072477	 472869.54722689	 200658.42303109	1696533.49518320	1696533.49518320	 834197.74684758	1320651.16487917	  45365.54570956	 414235.96096503	 340263.39930188	1284199.37306144	  95535.58701780	1044733.31277139	 924562.05502990	 644062.86536363	 302622.33622685	 279433.05622461	 231047.16384232	 324471.13950700	 375987.49586458	 292341.75523785	 303534.39655365	 223484.26203921	 213518.36183879	 170804.67424347	 182880.64192586	 139618.58689585	 139618.58689585	 193264.56861747	 549499.96594114	 734426.37957522	 613951.28837151	13091648.57301561	 295286.30300702	 225677.62406226	  52416.97964801	 671020.53072364	 472869.54722689	 200658.42303109	1696533.49518320	1696533.49518320	 834197.74684773	1320651.16487869	  45365.54570963	 414235.96096503	 340263.39930188	1284199.37306144	  95535.58701780	1044733.31277139	 924562.05502991	 644062.86536363	 302622.33622685	 279433.05623289	 231047.16384232	 324471.13950700	 375987.49586461	 292341.75523784	 303534.39655365	 223484.26203921	 213518.36183934
      0.09146659	 170804.67424347	 182880.64192586	 139618.58689585	 139618.58689585	 193264.56861747	 549499.96594114	 734426.37957522	 613951.28837151	 108370.95013286	 295286.30300702	 225677.62406227	  52416.97964789	 671020.53072477	 472869.54722689	 200658.42303109	1696533.49518320	1696533.49518320	 834197.74684758	1320651.16487917	  45365.54570956	 414235.96096503	 340263.39930188	1284199.37306144	  95535.58701780	1044733.31277139	 924562.05502990	 644062.86536363	 302622.33622685	 279433.05622461	 231047.16384232	 324471.13950700	 375987.49586458	 292341.75523785	 303534.39655365	 223484.26203921	 213518.36183879	 170804.67424347	 182880.64192586	 139618.58689585	 139618.58689585	 193264.56861747	 549499.96594114	 734426.37957522	 613951.28837151	13091648.57301561	 295286.30300702	 225677.62406226	  52416.97964801	 671020.53072364	 472869.54722689	 200658.42303109	1696533.49518320	1696533.49518320	 834197.74684773	1320651.16487869	  45365.54570963	 414235.96096503	 340263.39930188	1284199.37306144	  95535.58701780	1044733.31277139	 924562.05502991	 644062.86536363	 302622.33622685	 279433.05623289	 231047.16384232	 324471.13950700	 375987.49586461	 292341.75523784	 303534.39655365	 223484.26203921	 213518.36183934
      0.09333325	 170804.67424347	 182880.64192586	 139618.58689585	 139618.58689585	 193264.56861747	 549499.96594114	 734426.37957522	 613951.28837151	 108370.95013286	 295286.30300702	 225677.62406227	  52416.97964789	 671020.53072477	 472869.54722689	 200658.42303109	1696533.49518320	1696533.49518320	 834197.74684758	1320651.16487917	  45365.54570956	 414235.96096503	 340263.39930188	1284199.37306144	  95535.58701780	1044733.31277139	 924562.05502990	 644062.86536363	 302622.33622685	 279433.05622461	 231047.16384232	 324471.13950700	 375987.49586458	 292341.75523785	 303534.39655365	 223484.26203921	 213518.36183879	 170804.67424347	 182880.64192586	 139618.58689585	 139618.58689585	 193264.56861747	 549499.96594114	 734426.37957522	 613951.28837151	13091648.57301561	 295286.30300702	 225677.62406226	  52416.97964801	 671020.53072364	 472869.54722689	 200658.42303109	1696533.49518320	1696533.49518320	 834197.74684773	1320651.16487869	  45365.54570963	 414235.96096503	 340263.39930188	1284199.37306144	  95535.58701780	1044733.31277139	 924562.05502991	 644062.86536363	 302622.33622685	 279433.05623289	 231047.16384232	 324471.13950700	 375987.49586461	 292341.75523784	 303534.39655365	 223484.26203921	 213518.36183934
      0.09519992	 170804.67424347	 182880.64192586	 139618.58689585	 139618.58689585	 193264.56861747	 549499.96594114	 734426.37957522	 613951.28837151	 108370.95013286	 295286.30300702	 225677.62406227	  52416.97964789	 671020.53072477	 472869.54722689	 200658.42303109	1696533.49518320	1696533.49518320	 834197.74684758	1320651.16487917	  45365.54570956	 414235.96096503	 340263.39930188	1284199.37306144	  95535.58701780	1044733.31277139	 924562.05502990	 644062.86536363	 302622.33622685	 279433.05622461	 231047.16384232	 324471.13950700	 375987.49586458	 292341.75523785	 303534.39655365	 223484.26203921	 213518.36183879	 170804.67424347	 182880.64192586	 139618.58689585	 139618.58689585	 193264.56861747	 549499.96594114	 734426.37957522	 613951.28837151	13091648.57301561	 295286.30300702	 225677.62406226	  52416.97964801	 671020.53072364	 472869.54722689	 200658.42303109	1696533.49518320	1696533.49518320	 834197.74684773	1320651.16487869	  45365.54570963	 414235.96096503	 340263.39930188	1284199.37306144	  95535.58701780	1044733.31277139	 924562.05502991	 644062.86536363	 302622.33622685	 279433.05623289	 231047.16384232	 324471.13950700	 375987.49586461	 292341.75523784	 303534.39655365	 223484.26203921	 213518.36183934
      0.09706658	 170804.67424347	 182880.64192586	 139618.58689585	 139618.58689585	 193264.56861747	 549499.96594114	 734426.37957522	 613951.28837151	 108370.95013286	 295286.30300702	 225677.62406227	  52416.97964789	 671020.53072477	 472869.54722689	 200658.42303109	1696533.49518320	1696533.49518320	 834197.74684758	1320651.16487917	  45365.54570956	 414235.96096503	 340263.39930188	1284199.37306144	  95535.58701780	1044733.31277139	 924562.05502990	 644062.86536363	 302622.33622685	 279433.05622461	 231047.16384232	 324471.13950700	 375987.49586458	 292341.75523785	 303534.39655365	 223484.26203921	 213518.36183879	 170804.67424347	 182880.64192586	 139618.58689585	 139618.58689585	 193264.56861747	 549499.96594114	 734426.37957522	 613951.28837151	13091648.57301561	 295286.30300702	 225677.62406226	  52416.97964801	 671020.53072364	 472869.54722689	 200658.42303109	1696533.49518320	1696533.49518320	 834197.74684773	1320651.16487869	  45365.54570963	 414235.96096503	 340263.39930188	1284199.37306144	  95535.58701780	1044733.31277139	 924562.05502991	 644062.86536363	 302622.33622685	 279433.05623289	 231047.16384232	 324471.13950700	 375987.49586461	 292341.75523784	 303534.39655365	 223484.26203921	 213518.36183934
      0.09893325	 170804.67424347	 182880.64192586	 139618.58689585	 139618.58689585	 193264.56861747	 549499.96594114	 734426.37957522	 613951.28837151	 108370.95013286	 295286.30300702	 225677.62406227	  52416.97964789	 671020.53072477	 472869.54722689	 200658.42303109	1696533.49518320	1696533.49518320	 834197.74684758	1320651.16487917	  45365.54570956	 414235.96096503	 340263.39930188	1284199.37306144	  95535.58701780	1044733.31277139	 924562.05502990	 644062.86536363	 302622.33622685	 279433.05622461	 231047.16384232	 324471.13950700	 375987.49586458	 292341.75523785	 303534.39655365	 223484.26203921	 213518.36183879	 170804.67424347	 182880.64192586	 139618.58689585	 139618.58689585	 193264.56861747	 549499.96594114	 734426.37957522	 613951.28837151	13091648.57301561	 295286.30300702	 225677.62406226	  52416.97964801	 671020.53072364	 472869.54722689	 200658.42303109	1696533.49518320	1696533.49518320	 834197.74684773	1320651.16487869	  45365.54570963	 414235.96096503	 340263.39930188	1284199.37306144	  95535.58701780	1044733.31277139	 924562.05502991	 644062.86536363	 302622.33622685	 279433.05623289	 231047.16384232	 324471.13950700	 375987.49586461	 292341.75523784	 303534.39655365	 223484.26203921	 213518.36183934
      0.10079991	 170804.67424347	 182880.64192586	 139618.58689585	 139618.58689585	 193264.56861747	 549499.96594114	 734426.37957522	 613951.28837151	 108370.95013286	 295286.30300702	 225677.62406227	  52416.97964789	 671020.53072477	 472869.54722689	 200658.42303109	1696533.49518320	1696533.49518320	 834197.74684758	1320651.16487917	  45365.54570956	 414235.96096503	 340263.39930188	1284199.37306144	  95535.58701780	1044733.31277139	 924562.05502990	 644062.86536363	 302622.33622685	 279433.05622461	 231047.16384232	 324471.13950700	 375987.49586458	 292341.75523785	 303534.39655365	 223484.26203921	 213518.36183879	 170804.67424347	 182880.64192586	 139618.58689585	 139618.58689585	 193264.56861747	 549499.96594114	 734426.37957522	 613951.28837151	13091648.57301561	 295286.30300702	 225677.62406226	  52416.97964801	 671020.53072364	 472869.54722689	 200658.42303109	1696533.49518320	1696533.49518320	 834197.74684773	1320651.16487869	  45365.54570963	 414235.96096503	 340263.39930188	1284199.37306144	  95535.58701780	1044733.31277139	 924562.05502991	 644062.86536363	 302622.33622685	 279433.05623289	 231047.16384232	 324471.13950700	 375987.49586461	 292341.75523784	 303534.39655365	 223484.26203921	 213518.36183934
      0.10266658	 170804.67424347	 182880.64192586	 139618.58689585	 139618.58689585	 193264.56861747	 549499.96594114	 734426.37957522	 613951.28837151	 108370.95013286	 295286.30300702	 225677.62406227	  52416.97964789	 671020.53072477	 472869.54722689	 200658.42303109	1696533.49518320	1696533.49518320	 834197.74684758	1320651.16487917	  45365.54570956	 414235.96096503	 340263.39930188	1284199.37306144	  95535.58701780	1044733.31277139	 924562.05502990	 644062.86536363	 302622.33622685	 279433.05622461	 231047.16384232	 324471.13950700	 375987.49586458	 292341.75523785	 303534.39655365	 223484.26203921	 213518.36183879	 170804.67424347	 182880.64192586	 139618.58689585	 139618.58689585	 193264.56861747	 549499.96594114	 734426.37957522	 613951.28837151	13091648.57301561	 295286.30300702	 225677.62406226	  52416.97964801	 671020.53072364	 472869.54722689	 200658.42303109	1696533.49518320	1696533.49518320	 834197.74684773	1320651.16487869	  45365.54570963	 414235.96096503	 340263.39930188	1284199.37306144	  95535.58701780	1044733.31277139	 924562.05502991	 644062.86536363	 302622.33622685	 279433.05623289	 231047.16384232	 324471.13950700	 375987.49586461	 292341.75523784	 303534.39655365	 223484.26203921	 213518.36183934
      0.10453324	 170804.67424347	 182880.64192586	 139618.58689585	 139618.58689585	 193264.56861747	 549499.96594114	 734426.37957522	 613951.28837151	 108370.95013286	 295286.30300702	 225677.62406227	  52416.97964789	 671020.53072477	 472869.54722689	 200658.42303109	1696533.49518320	1696533.49518320	 834197.74684758	1320651.16487917	  45365.54570956	 414235.96096503	 340263.39930188	1284199.37306144	  95535.58701780	1044733.31277139	 924562.05502990	 644062.86536363	 302622.33622685	 279433.05622461	 231047.16384232	 324471.13950700	 375987.49586458	 292341.75523785	 303534.39655365	 223484.26203921	 213518.36183879	 170804.67424347	 182880.64192586	 139618.58689585	 139618.58689585	 193264.56861747	 549499.96594114	 734426.37957522	 613951.28837151	13091648.57301561	 295286.30300702	 225677.62406226	  52416.97964801	 671020.53072364	 472869.54722689	 200658.42303109	1696533.49518320	1696533.49518320	 834197.74684773	1320651.16487869	  45365.54570963	 414235.96096503	 340263.39930188	1284199.37306144	  95535.58701780	1044733.31277139	 924562.05502991	 644062.86536363	 302622.33622685	 279433.05623289	 231047.16384232	 324471.13950700	 375987.49586461	 292341.75523784	 303534.39655365	 223484.26203921	 213518.36183934
      0.10639991	 170804.67424347	 182880.64192586	 139618.58689585	 139618.58689585	 193264.56861747	 549499.96594114	 734426.37957522	 613951.28837151	 108370.95013286	 295286.30300702	 225677.62406227	  52416.97964789	 671020.53072477	 472869.54722689	 200658.42303109	1696533.49518320	1696533.49518320	 834197.74684758	1320651.16487917	  45365.54570956	 414235.96096503	 340263.39930188	1284199.37306144	  95535.58701780	1044733.31277139	 924562.05502990	 644062.86536363	 302622.33622685	 279433.05622461	 231047.16384232	 324471.13950700	 375987.49586458	 292341.75523785	 303534.39655365	 223484.26203921	 213518.36183879	 170804.67424347	 182880.64192586	 139618.58689585	 139618.58689585	 193264.56861747	 549499.96594114	 734426.37957522	 613951.28837151	13091648.57301561	 295286.30300702	 225677.62406226	  52416.97964801	 671020.53072364	 472869.54722689	 200658.42303109	1696533.49518320	1696533.49518320	 834197.74684773	1320651.16487869	  45365.54570963	 414235.96096503	 340263.39930188	1284199.37306144	  95535.58701780	1044733.31277139	 924562.05502991	 644062.86536363	 302622.33622685	 279433.05623289	 231047.16384232	 324471.13950700	 375987.49586461	 292341.75523784	 303534.39655365	 223484.26203921	 213518.36183934
      0.10826657	 170804.67424347	 182880.64192586	 139618.58689585	 139618.58689585	 193264.56861747	 549499.96594114	 734426.37957522	 613951.28837151	 108370.95013286	 295286.30300702	 225677.62406227	  52416.97964789	 671020.53072477	 472869.54722689	 200658.42303109	1696533.49518320	1696533.49518320	 834197.74684758	1320651.16487917	  45365.54570956	 414235.96096503	 340263.39930188	1284199.37306144	  95535.58701780	1044733.31277139	 924562.05502990	 644062.86536363	 302622.33622685	 279433.05622461	 231047.16384232	 324471.13950700	 375987.49586458	 292341.75523785	 303534.39655365	 223484.26203921	 213518.36183879	 170804.67424347	 182880.64192586	 139618.58689585	 139618.58689585	 193264.56861747	 549499.96594114	 734426.37957522	 613951.28837151	13091648.57301561	 295286.30300702	 225677.62406226	  52416.97964801	 671020.53072364	 472869.54722689	 200658.42303109	1696533.49518320	1696533.49518320	 834197.74684773	1320651.16487869	  45365.54570963	 414235.96096503	 340263.39930188	1284199.37306144	  95535.58701780	1044733.31277139	 924562.05502991	 644062.86536363	 302622.33622685	 279433.05623289	 231047.16384232	 324471.13950700	 375987.49586461	 292341.75523784	 303534.39655365	 223484.26203921	 213518.36183934
      0.11013323	 170804.67424347	 182880.64192586	 139618.58689585	 139618.58689585	 193264.56861747	 549499.96594114	 734426.37957522	 613951.28837151	 108370.95013286	 295286.30300702	 225677.62406227	  52416.97964789	 671020.53072477	 472869.54722689	 200658.42303109	1696533.49518320	1696533.49518320	 834197.74684758	1320651.16487917	  45365.54570956	 414235.96096503	 340263.39930188	1284199.37306144	  95535.58701780	1044733.31277139	 924562.05502990	 644062.86536363	 302622.33622685	 279433.05622461	 231047.16384232	 324471.13950700	 375987.49586458	 292341.75523785	 303534.39655365	 223484.26203921	 213518.36183879	 170804.67424347	 182880.64192586	 139618.58689585	 139618.58689585	 193264.56861747	 549499.96594114	 734426.37957522	 613951.28837151	13091648.57301561	 295286.30300702	 225677.62406226	  52416.97964801	 671020.53072364	 472869.54722689	 200658.42303109	1696533.49518320	1696533.49518320	 834197.74684773	1320651.16487869	  45365.54570963	 414235.96096503	 340263.39930188	1284199.37306144	  95535.58701780	1044733.31277139	 924562.05502991	 644062.86536363	 302622.33622685	 279433.05623289	 231047.16384232	 324471.13950700	 375987.49586461	 292341.75523784	 303534.39655365	 223484.26203921	 213518.36183934
      0.11199990	 170804.67424347	 182880.64192586	 139618.58689585	 139618.58689585	 193264.56861747	 549499.96594114	 734426.37957522	 613951.28837151	 108370.95013286	 295286.30300702	 225677.62406227	  52416.97964789	 671020.53072477	 472869.54722689	 200658.42303109	1696533.49518320	1696533.49518320	 834197.74684758	1320651.16487917	  45365.54570956	 414235.96096503	 340263.39930188	1284199.37306144	  95535.58701780	1044733.31277139	 924562.05502990	 644062.86536363	 302622.33622685	 279433.05622461	 231047.16384232	 324471.13950700	 375987.49586458	 292341.75523785	 303534.39655365	 223484.26203921	 213518.36183879	 170804.67424347	 182880.64192586	 139618.58689585	 139618.58689585	 193264.56861747	 549499.96594114	 734426.37957522	 613951.28837151	13091648.57301561	 295286.30300702	 225677.62406226	  52416.97964801	 671020.53072364	 472869.54722689	 200658.42303109	1696533.49518320	1696533.49518320	 834197.74684773	1320651.16487869	  45365.54570963	 414235.96096503	 340263.39930188	1284199.37306144	  95535.58701780	1044733.31277139	 924562.05502991	 644062.86536363	 302622.33622685	 279433.05623289	 231047.16384232	 324471.13950700	 375987.49586461	 292341.75523784	 303534.39655365	 223484.26203921	 213518.36183934
      0.11386657	 170804.67424347	 182880.64192586	 139618.58689585	 139618.58689585	 193264.56861747	 549499.96594114	 734426.37957522	 613951.28837151	 108370.95013286	 295286.30300702	 225677.62406227	  52416.97964789	 671020.53072477	 472869.54722689	 200658.42303109	1696533.49518320	1696533.49518320	 834197.74684758	1320651.16487917	  45365.54570956	 414235.96096503	 340263.39930188	1284199.37306144	  95535.58701780	1044733.31277139	 924562.05502990	 644062.86536363	 302622.33622685	 279433.05622461	 231047.16384232	 324471.13950700	 375987.49586458	 292341.75523785	 303534.39655365	 223484.26203921	 213518.36183879	 170804.67424347	 182880.64192586	 139618.58689585	 139618.58689585	 193264.56861747	 549499.96594114	 734426.37957522	 613951.28837151	13091648.57301561	 295286.30300702	 225677.62406226	  52416.97964801	 671020.53072364	 472869.54722689	 200658.42303109	1696533.49518320	1696533.49518320	 834197.74684773	1320651.16487869	  45365.54570963	 414235.96096503	 340263.39930188	1284199.37306144	  95535.58701780	1044733.31277139	 924562.05502991	 644062.86536363	 302622.33622685	 279433.05623289	 231047.16384232	 324471.13950700	 375987.49586461	 292341.75523784	 303534.39655365	 223484.26203921	 213518.36183934
      0.11573323	 170804.67424347	 182880.64192586	 139618.58689585	 139618.58689585	 193264.56861747	 549499.96594114	 734426.37957522	 613951.28837151	 108370.95013286	 295286.30300702	 225677.62406227	  52416.97964789	 671020.53072477	 472869.54722689	 200658.42303109	1696533.49518320	1696533.49518320	 834197.74684758	1320651.16487917	  45365.54570956	 414235.96096503	 340263.39930188	1284199.37306144	  95535.58701780	1044733.31277139	 924562.05502990	 644062.86536363	 302622.33622685	 279433.05622461	 231047.16384232	 324471.13950700	 375987.49586458	 292341.75523785	 303534.39655365	 223484.26203921	 213518.36183879	 170804.67424347	 182880.64192586	 139618.58689585	 139618.58689585	 193264.56861747	 549499.96594114	 734426.37957522	 613951.28837151	13091648.57301561	 295286.30300702	 225677.62406226	  52416.97964801	 671020.53072364	 472869.54722689	 200658.42303109	1696533.49518320	1696533.49518320	 834197.74684773	1320651.16487869	  45365.54570963	 414235.96096503	 340263.39930188	1284199.37306144	  95535.58701780	1044733.31277139	 924562.05502991	 644062.86536363	 302622.33622685	 279433.05623289	 231047.16384232	 324471.13950700	 375987.49586461	 292341.75523784	 303534.39655365	 223484.26203921	 213518.36183934
      0.11759990	 170804.67424347	 182880.64192586	 139618.58689585	 139618.58689585	 193264.56861747	 549499.96594114	 734426.37957522	 613951.28837151	 108370.95013286	 295286.30300702	 225677.62406227	  52416.97964789	 671020.53072477	 472869.54722689	 200658.42303109	1696533.49518320	1696533.49518320	 834197.74684758	1320651.16487917	  45365.54570956	 414235.96096503	 340263.39930188	1284199.37306144	  95535.58701780	1044733.31277139	 924562.05502990	 644062.86536363	 302622.33622685	 279433.05622461	 231047.16384232	 324471.13950700	 375987.49586458	 292341.75523785	 303534.39655365	 223484.26203921	 213518.36183879	 170804.67424347	 182880.64192586	 139618.58689585	 139618.58689585	 193264.56861747	 549499.96594114	 734426.37957522	 613951.28837151	13091648.57301561	 295286.30300702	 225677.62406226	  52416.97964801	 671020.53072364	 472869.54722689	 200658.42303109	1696533.49518320	1696533.49518320	 834197.74684773	1320651.16487869	  45365.54570963	 414235.96096503	 340263.39930188	1284199.37306144	  95535.58701780	1044733.31277139	 924562.05502991	 644062.86536363	 302622.33622685	 279433.05623289	 231047.16384232	 324471.13950700	 375987.49586461	 292341.75523784	 303534.39655365	 223484.26203921	 213518.36183934
      0.11946656	 170804.67424347	 182880.64192586	 139618.58689585	 139618.58689585	 193264.56861747	 549499.96594114	 734426.37957522	 613951.28837151	 108370.95013286	 295286.30300702	 225677.62406227	  52416.97964789	 671020.53072477	 472869.54722689	 200658.42303109	1696533.49518320	1696533.49518320	 834197.74684758	1320651.16487917	  45365.54570956	 414235.96096503	 340263.39930188	1284199.37306144	  95535.58701780	1044733.31277139	 924562.05502990	 644062.86536363	 302622.33622685	 279433.05622461	 231047.16384232	 324471.13950700	 375987.49586458	 292341.75523785	 303534.39655365	 223484.26203921	 213518.36183879	 170804.67424347	 182880.64192586	 139618.58689585	 139618.58689585	 193264.56861747	 549499.96594114	 734426.37957522	 613951.28837151	13091648.57301561	 295286.30300702	 225677.62406226	  52416.97964801	 671020.53072364	 472869.54722689	 200658.42303109	1696533.49518320	1696533.49518320	 834197.74684773	1320651.16487869	  45365.54570963	 414235.96096503	 340263.39930188	1284199.37306144	  95535.58701780	1044733.31277139	 924562.05502991	 644062.86536363	 302622.33622685	 279433.05623289	 231047.16384232	 324471.13950700	 375987.49586461	 292341.75523784	 303534.39655365	 223484.26203921	 213518.36183934
      0.12133323	 170804.67424347	 182880.64192586	 139618.58689585	 139618.58689585	 193264.56861747	 549499.96594114	 734426.37957522	 613951.28837151	 108370.95013286	 295286.30300702	 225677.62406227	  52416.97964789	 671020.53072477	 472869.54722689	 200658.42303109	1696533.49518320	1696533.49518320	 834197.74684758	1320651.16487917	  45365.54570956	 414235.96096503	 340263.39930188	1284199.37306144	  95535.58701780	1044733.31277139	 924562.05502990	 644062.86536363	 302622.33622685	 279433.05622461	 231047.16384232	 324471.13950700	 375987.49586458	 292341.75523785	 303534.39655365	 223484.26203921	 213518.36183879	 170804.67424347	 182880.64192586	 139618.58689585	 139618.58689585	 193264.56861747	 549499.96594114	 734426.37957522	 613951.28837151	13091648.57301561	 295286.30300702	 225677.62406226	  52416.97964801	 671020.53072364	 472869.54722689	 200658.42303109	1696533.49518320	1696533.49518320	 834197.74684773	1320651.16487869	  45365.54570963	 414235.96096503	 340263.39930188	1284199.37306144	  95535.58701780	1044733.31277139	 924562.05502991	 644062.86536363	 302622.33622685	 279433.05623289	 231047.16384232	 324471.13950700	 375987.49586461	 292341.75523784	 303534.39655365	 223484.26203921	 213518.36183934
      0.12319989	 170804.67424347	 182880.64192586	 139618.58689585	 139618.58689585	 193264.56861747	 549499.96594114	 734426.37957522	 613951.28837151	 108370.95013286	 295286.30300702	 225677.62406227	  52416.97964789	 671020.53072477	 472869.54722689	 200658.42303109	1696533.49518320	1696533.49518320	 834197.74684758	1320651.16487917	  45365.54570956	 414235.96096503	 340263.39930188	1284199.37306144	  95535.58701780	1044733.31277139	 924562.05502990	 644062.86536363	 302622.33622685	 279433.05622461	 231047.16384232	 324471.13950700	 375987.49586458	 292341.75523785	 303534.39655365	 223484.26203921	 213518.36183879	 170804.67424347	 182880.64192586	 139618.58689585	 139618.58689585	 193264.56861747	 549499.96594114	 734426.37957522	 613951.28837151	13091648.57301561	 295286.30300702	 225677.62406226	  52416.97964801	 671020.53072364	 472869.54722689	 200658.42303109	1696533.49518320	1696533.49518320	 834197.74684773	1320651.16487869	  45365.54570963	 414235.96096503	 340263.39930188	1284199.37306144	  95535.58701780	1044733.31277139	 924562.05502991	 644062.86536363	 302622.33622685	 279433.05623289	 231047.16384232	 324471.13950700	 375987.49586461	 292341.75523784	 303534.39655365	 223484.26203921	 213518.36183934
      0.12506655	 170804.67424347	 182880.64192586	 139618.58689585	 139618.58689585	 193264.56861747	 549499.96594114	 734426.37957522	 613951.28837151	 108370.95013286	 295286.30300702	 225677.62406227	  52416.97964789	 671020.53072477	 472869.54722689	 200658.42303109	1696533.49518320	1696533.49518320	 834197.74684758	1320651.16487917	  45365.54570956	 414235.96096503	 340263.39930188	1284199.37306144	  95535.58701780	1044733.31277139	 924562.05502990	 644062.86536363	 302622.33622685	 279433.05622461	 231047.16384232	 324471.13950700	 375987.49586458	 292341.75523785	 303534.39655365	 223484.26203921	 213518.36183879	 170804.67424347	 182880.64192586	 139618.58689585	 139618.58689585	 193264.56861747	 549499.96594114	 734426.37957522	 613951.28837151	13091648.57301561	 295286.30300702	 225677.62406226	  52416.97964801	 671020.53072364	 472869.54722689	 200658.42303109	1696533.49518320	1696533.49518320	 834197.74684773	1320651.16487869	  45365.54570963	 414235.96096503	 340263.39930188	1284199.37306144	  95535.58701780	1044733.31277139	 924562.05502991	 644062.86536363	 302622.33622685	 279433.05623289	 231047.16384232	 324471.13950700	 375987.49586461	 292341.75523784	 303534.39655365	 223484.26203921	 213518.36183934
      0.12693322	 170804.67424347	 182880.64192586	 139618.58689585	 139618.58689585	 193264.56861747	 549499.96594114	 734426.37957522	 613951.28837151	 108370.95013286	 295286.30300702	 225677.62406227	  52416.97964789	 671020.53072477	 472869.54722689	 200658.42303109	1696533.49518320	1696533.49518320	 834197.74684758	1320651.16487917	  45365.54570956	 414235.96096503	 340263.39930188	1284199.37306144	  95535.58701780	1044733.31277139	 924562.05502990	 644062.86536363	 302622.33622685	 279433.05622461	 231047.16384232	 324471.13950700	 375987.49586458	 292341.75523785	 303534.39655365	 223484.26203921	 213518.36183879	 170804.67424347	 182880.64192586	 139618.58689585	 139618.58689585	 193264.56861747	 549499.96594114	 734426.37957522	 613951.28837151	13091648.57301561	 295286.30300702	 225677.62406226	  52416.97964801	 671020.53072364	 472869.54722689	 200658.42303109	1696533.49518320	1696533.49518320	 834197.74684773	1320651.16487869	  45365.54570963	 414235.96096503	 340263.39930188	1284199.37306144	  95535.58701780	1044733.31277139	 924562.05502991	 644062.86536363	 302622.33622685	 279433.05623289	 231047.16384232	 324471.13950700	 375987.49586461	 292341.75523784	 303534.39655365	 223484.26203921	 213518.36183934
      0.12879989	 170804.67424347	 182880.64192586	 139618.58689585	 139618.58689585	 193264.56861747	 549499.96594114	 734426.37957522	 613951.28837151	 108370.95013286	 295286.30300702	 225677.62406227	  52416.97964789	 671020.53072477	 472869.54722689	 200658.42303109	1696533.49518320	1696533.49518320	 834197.74684758	1320651.16487917	  45365.54570956	 414235.96096503	 340263.39930188	1284199.37306144	  95535.58701780	1044733.31277139	 924562.05502990	 644062.86536363	 302622.33622685	 279433.05622461	 231047.16384232	 324471.13950700	 375987.49586458	 292341.75523785	 303534.39655365	 223484.26203921	 213518.36183879	 170804.67424347	 182880.64192586	 139618.58689585	 139618.58689585	 193264.56861747	 549499.96594114	 734426.37957522	 613951.28837151	13091648.57301561	 295286.30300702	 225677.62406226	  52416.97964801	 671020.53072364	 472869.54722689	 200658.42303109	1696533.49518320	1696533.49518320	 834197.74684773	1320651.16487869	  45365.54570963	 414235.96096503	 340263.39930188	1284199.37306144	  95535.58701780	1044733.31277139	 924562.05502991	 644062.86536363	 302622.33622685	 279433.05623289	 231047.16384232	 324471.13950700	 375987.49586461	 292341.75523784	 303534.39655365	 223484.26203921	 213518.36183934
      0.13066655	 170804.67424347	 182880.64192586	 139618.58689585	 139618.58689585	 193264.56861747	 549499.96594114	 734426.37957522	 613951.28837151	 108370.95013286	 295286.30300702	 225677.62406227	  52416.97964789	 671020.53072477	 472869.54722689	 200658.42303109	1696533.49518320	1696533.49518320	 834197.74684758	1320651.16487917	  45365.54570956	 414235.96096503	 340263.39930188	1284199.37306144	  95535.58701780	1044733.31277139	 924562.05502990	 644062.86536363	 302622.33622685	 279433.05622461	 231047.16384232	 324471.13950700	 375987.49586458	 292341.75523785	 303534.39655365	 223484.26203921	 213518.36183879	 170804.67424347	 182880.64192586	 139618.58689585	 139618.58689585	 193264.56861747	 549499.96594114	 734426.37957522	 613951.28837151	13091648.57301561	 295286.30300702	 225677.62406226	  52416.97964801	 671020.53072364	 472869.54722689	 200658.42303109	1696533.49518320	1696533.49518320	 834197.74684773	1320651.16487869	  45365.54570963	 414235.96096503	 340263.39930188	1284199.37306144	  95535.58701780	1044733.31277139	 924562.05502991	 644062.86536363	 302622.33622685	 279433.05623289	 231047.16384232	 324471.13950700	 375987.49586461	 292341.75523784	 303534.39655365	 223484.26203921	 213518.36183934
      0.13253322	 170804.67424347	 182880.64192586	 139618.58689585	 139618.58689585	 193264.56861747	 549499.96594114	 734426.37957522	 613951.28837151	 108370.95013286	 295286.30300702	 225677.62406227	  52416.97964789	 671020.53072477	 472869.54722689	 200658.42303109	1696533.49518320	1696533.49518320	 834197.74684758	1320651.16487917	  45365.54570956	 414235.96096503	 340263.39930188	1284199.37306144	  95535.58701780	1044733.31277139	 924562.05502990	 644062.86536363	 302622.33622685	 279433.05622461	 231047.16384232	 324471.13950700	 375987.49586458	 292341.75523785	 303534.39655365	 223484.26203921	 213518.36183879	 170804.67424347	 182880.64192586	 139618.58689585	 139618.58689585	 193264.56861747	 549499.96594114	 734426.37957522	 613951.28837151	13091648.57301561	 295286.30300702	 225677.62406226	  52416.97964801	 671020.53072364	 472869.54722689	 200658.42303109	1696533.49518320	1696533.49518320	 834197.74684773	1320651.16487869	  45365.54570963	 414235.96096503	 340263.39930188	1284199.37306144	  95535.58701780	1044733.31277139	 924562.05502991	 644062.86536363	 302622.33622685	 279433.05623289	 231047.16384232	 324471.13950700	 375987.49586461	 292341.75523784	 303534.39655365	 223484.26203921	 213518.36183934
      0.13439988	 170804.67424347	 182880.64192586	 139618.58689585	 139618.58689585	 193264.56861747	 549499.96594114	 734426.37957522	 613951.28837151	 108370.95013286	 295286.30300702	 225677.62406227	  52416.97964789	 671020.53072477	 472869.54722689	 200658.42303109	1696533.49518320	1696533.49518320	 834197.74684758	1320651.16487917	  45365.54570956	 414235.96096503	 340263.39930188	1284199.37306144	  95535.58701780	1044733.31277139	 924562.05502990	 644062.86536363	 302622.33622685	 279433.05622461	 231047.16384232	 324471.13950700	 375987.49586458	 292341.75523785	 303534.39655365	 223484.26203921	 213518.36183879	 170804.67424347	 182880.64192586	 139618.58689585	 139618.58689585	 193264.56861747	 549499.96594114	 734426.37957522	 613951.28837151	13091648.57301561	 295286.30300702	 225677.62406226	  52416.97964801	 671020.53072364	 472869.54722689	 200658.42303109	1696533.49518320	1696533.49518320	 834197.74684773	1320651.16487869	  45365.54570963	 414235.96096503	 340263.39930188	1284199.37306144	  95535.58701780	1044733.31277139	 924562.05502991	 644062.86536363	 302622.33622685	 279433.05623289	 231047.16384232	 324471.13950700	 375987.49586461	 292341.75523784	 303534.39655365	 223484.26203921	 213518.36183934
      0.13626655	 170804.67424347	 182880.64192586	 139618.58689585	 139618.58689585	 193264.56861747	 549499.96594114	 734426.37957522	 613951.28837151	 108370.95013286	 295286.30300702	 225677.62406227	  52416.97964789	 671020.53072477	 472869.54722689	 200658.42303109	1696533.49518320	1696533.49518320	 834197.74684758	1320651.16487917	  45365.54570956	 414235.96096503	 340263.39930188	1284199.37306144	  95535.58701780	1044733.31277139	 924562.05502990	 644062.86536363	 302622.33622685	 279433.05622461	 231047.16384232	 324471.13950700	 375987.49586458	 292341.75523785	 303534.39655365	 223484.26203921	 213518.36183879	 170804.67424347	 182880.64192586	 139618.58689585	 139618.58689585	 193264.56861747	 549499.96594114	 734426.37957522	 613951.28837151	13091648.57301561	 295286.30300702	 225677.62406226	  52416.97964801	 671020.53072364	 472869.54722689	 200658.42303109	1696533.49518320	1696533.49518320	 834197.74684773	1320651.16487869	  45365.54570963	 414235.96096503	 340263.39930188	1284199.37306144	  95535.58701780	1044733.31277139	 924562.05502991	 644062.86536363	 302622.33622685	 279433.05623289	 231047.16384232	 324471.13950700	 375987.49586461	 292341.75523784	 303534.39655365	 223484.26203921	 213518.36183934
      0.13813321	 170804.67424347	 182880.64192586	 139618.58689585	 139618.58689585	 193264.56861747	 549499.96594114	 734426.37957522	 613951.28837151	 108370.95013286	 295286.30300702	 225677.62406227	  52416.97964789	 671020.53072477	 472869.54722689	 200658.42303109	1696533.49518320	1696533.49518320	 834197.74684758	1320651.16487917	  45365.54570956	 414235.96096503	 340263.39930188	1284199.37306144	  95535.58701780	1044733.31277139	 924562.05502990	 644062.86536363	 302622.33622685	 279433.05622461	 231047.16384232	 324471.13950700	 375987.49586458	 292341.75523785	 303534.39655365	 223484.26203921	 213518.36183879	 170804.67424347	 182880.64192586	 139618.58689585	 139618.58689585	 193264.56861747	 549499.96594114	 734426.37957522	 613951.28837151	13091648.57301561	 295286.30300702	 225677.62406226	  52416.97964801	 671020.53072364	 472869.54722689	 200658.42303109	1696533.49518320	1696533.49518320	 834197.74684773	1320651.16487869	  45365.54570963	 414235.96096503	 340263.39930188	1284199.37306144	  95535.58701780	1044733.31277139	 924562.05502991	 644062.86536363	 302622.33622685	 279433.05623289	 231047.16384232	 324471.13950700	 375987.49586461	 292341.75523784	 303534.39655365	 223484.26203921	 213518.36183934
      0.13999988	 170804.67424347	 182880.64192586	 139618.58689585	 139618.58689585	 193264.56861747	 549499.96594114	 734426.37957522	 613951.28837151	 108370.95013286	 295286.30300702	 225677.62406227	  52416.97964789	 671020.53072477	 472869.54722689	 200658.42303109	1696533.49518320	1696533.49518320	 834197.74684758	1320651.16487917	  45365.54570956	 414235.96096503	 340263.39930188	1284199.37306144	  95535.58701780	1044733.31277139	 924562.05502990	 644062.86536363	 302622.33622685	 279433.05622461	 231047.16384232	 324471.13950700	 375987.49586458	 292341.75523785	 303534.39655365	 223484.26203921	 213518.36183879	 170804.67424347	 182880.64192586	 139618.58689585	 139618.58689585	 193264.56861747	 549499.96594114	 734426.37957522	 613951.28837151	13091648.57301561	 295286.30300702	 225677.62406226	  52416.97964801	 671020.53072364	 472869.54722689	 200658.42303109	1696533.49518320	1696533.49518320	 834197.74684773	1320651.16487869	  45365.54570963	 414235.96096503	 340263.39930188	1284199.37306144	  95535.58701780	1044733.31277139	 924562.05502991	 644062.86536363	 302622.33622685	 279433.05623289	 231047.16384232	 324471.13950700	 375987.49586461	 292341.75523784	 303534.39655365	 223484.26203921	 213518.36183934
      0.14186654	 170804.67424347	 182880.64192586	 139618.58689585	 139618.58689585	 193264.56861747	 549499.96594114	 734426.37957522	 613951.28837151	 108370.95013286	 295286.30300702	 225677.62406227	  52416.97964789	 671020.53072477	 472869.54722689	 200658.42303109	1696533.49518320	1696533.49518320	 834197.74684758	1320651.16487917	  45365.54570956	 414235.96096503	 340263.39930188	1284199.37306144	  95535.58701780	1044733.31277139	 924562.05502990	 644062.86536363	 302622.33622685	 279433.05622461	 231047.16384232	 324471.13950700	 375987.49586458	 292341.75523785	 303534.39655365	 223484.26203921	 213518.36183879	 170804.67424347	 182880.64192586	 139618.58689585	 139618.58689585	 193264.56861747	 549499.96594114	 734426.37957522	 613951.28837151	13091648.57301561	 295286.30300702	 225677.62406226	  52416.97964801	 671020.53072364	 472869.54722689	 200658.42303109	1696533.49518320	1696533.49518320	 834197.74684773	1320651.16487869	  45365.54570963	 414235.96096503	 340263.39930188	1284199.37306144	  95535.58701780	1044733.31277139	 924562.05502991	 644062.86536363	 302622.33622685	 279433.05623289	 231047.16384232	 324471.13950700	 375987.49586461	 292341.75523784	 303534.39655365	 223484.26203921	 213518.36183934
      0.14373321	 170804.67424347	 182880.64192586	 139618.58689585	 139618.58689585	 193264.56861747	 549499.96594114	 734426.37957522	 613951.28837151	 108370.95013286	 295286.30300702	 225677.62406227	  52416.97964789	 671020.53072477	 472869.54722689	 200658.42303109	1696533.49518320	1696533.49518320	 834197.74684758	1320651.16487917	  45365.54570956	 414235.96096503	 340263.39930188	1284199.37306144	  95535.58701780	1044733.31277139	 924562.05502990	 644062.86536363	 302622.33622685	 279433.05622461	 231047.16384232	 324471.13950700	 375987.49586458	 292341.75523785	 303534.39655365	 223484.26203921	 213518.36183879	 170804.67424347	 182880.64192586	 139618.58689585	 139618.58689585	 193264.56861747	 549499.96594114	 734426.37957522	 613951.28837151	13091648.57301561	 295286.30300702	 225677.62406226	  52416.97964801	 671020.53072364	 472869.54722689	 200658.42303109	1696533.49518320	1696533.49518320	 834197.74684773	1320651.16487869	  45365.54570963	 414235.96096503	 340263.39930188	1284199.37306144	  95535.58701780	1044733.31277139	 924562.05502991	 644062.86536363	 302622.33622685	 279433.05623289	 231047.16384232	 324471.13950700	 375987.49586461	 292341.75523784	 303534.39655365	 223484.26203921	 213518.36183934
      0.14559987	 170804.67424347	 182880.64192586	 139618.58689585	 139618.58689585	 193264.56861747	 549499.96594114	 734426.37957522	 613951.28837151	 108370.95013286	 295286.30300702	 225677.62406227	  52416.97964789	 671020.53072477	 472869.54722689	 200658.42303109	1696533.49518320	1696533.49518320	 834197.74684758	1320651.16487917	  45365.54570956	 414235.96096503	 340263.39930188	1284199.37306144	  95535.58701780	1044733.31277139	 924562.05502990	 644062.86536363	 302622.33622685	 279433.05622461	 231047.16384232	 324471.13950700	 375987.49586458	 292341.75523785	 303534.39655365	 223484.26203921	 213518.36183879	 170804.67424347	 182880.64192586	 139618.58689585	 139618.58689585	 193264.56861747	 549499.96594114	 734426.37957522	 613951.28837151	13091648.57301561	 295286.30300702	 225677.62406226	  52416.97964801	 671020.53072364	 472869.54722689	 200658.42303109	1696533.49518320	1696533.49518320	 834197.74684773	1320651.16487869	  45365.54570963	 414235.96096503	 340263.39930188	1284199.37306144	  95535.58701780	1044733.31277139	 924562.05502991	 644062.86536363	 302622.33622685	 279433.05623289	 231047.16384232	 324471.13950700	 375987.49586461	 292341.75523784	 303534.39655365	 223484.26203921	 213518.36183934
      0.14746654	 170804.67424347	 182880.64192586	 139618.58689585	 139618.58689585	 193264.56861747	 549499.96594114	 734426.37957522	 613951.28837151	 108370.95013286	 295286.30300702	 225677.62406227	  52416.97964789	 671020.53072477	 472869.54722689	 200658.42303109	1696533.49518320	1696533.49518320	 834197.74684758	1320651.16487917	  45365.54570956	 414235.96096503	 340263.39930188	1284199.37306144	  95535.58701780	1044733.31277139	 924562.05502990	 644062.86536363	 302622.33622685	 279433.05622461	 231047.16384232	 324471.13950700	 375987.49586458	 292341.75523785	 303534.39655365	 223484.26203921	 213518.36183879	 170804.67424347	 182880.64192586	 139618.58689585	 139618.58689585	 193264.56861747	 549499.96594114	 734426.37957522	 613951.28837151	13091648.57301561	 295286.30300702	 225677.62406226	  52416.97964801	 671020.53072364	 472869.54722689	 200658.42303109	1696533.49518320	1696533.49518320	 834197.74684773	1320651.16487869	  45365.54570963	 414235.96096503	 340263.39930188	1284199.37306144	  95535.58701780	1044733.31277139	 924562.05502991	 644062.86536363	 302622.33622685	 279433.05623289	 231047.16384232	 324471.13950700	 375987.49586461	 292341.75523784	 303534.39655365	 223484.26203921	 213518.36183934
      0.14933320	 170804.67424347	 182880.64192586	 139618.58689585	 139618.58689585	 193264.56861747	 549499.96594114	 734426.37957522	 613951.28837151	 108370.95013286	 295286.30300702	 225677.62406227	  52416.97964789	 671020.53072477	 472869.54722689	 200658.42303109	1696533.49518320	1696533.49518320	 834197.74684758	1320651.16487917	  45365.54570956	 414235.96096503	 340263.39930188	1284199.37306144	  95535.58701780	1044733.31277139	 924562.05502990	 644062.86536363	 302622.33622685	 279433.05622461	 231047.16384232	 324471.13950700	 375987.49586458	 292341.75523785	 303534.39655365	 223484.26203921	 213518.36183879	 170804.67424347	 182880.64192586	 139618.58689585	 139618.58689585	 193264.56861747	 549499.96594114	 734426.37957522	 613951.28837151	13091648.57301561	 295286.30300702	 225677.62406226	  52416.97964801	 671020.53072364	 472869.54722689	 200658.42303109	1696533.49518320	1696533.49518320	 834197.74684773	1320651.16487869	  45365.54570963	 414235.96096503	 340263.39930188	1284199.37306144	  95535.58701780	1044733.31277139	 924562.05502991	 644062.86536363	 302622.33622685	 279433.05623289	 231047.16384232	 324471.13950700	 375987.49586461	 292341.75523784	 303534.39655365	 223484.26203921	 213518.36183934
      0.15119987	 170804.67424347	 182880.64192586	 139618.58689585	 139618.58689585	 193264.56861747	 549499.96594114	 734426.37957522	 613951.28837151	 108370.95013286	 295286.30300702	 225677.62406227	  52416.97964789	 671020.53072477	 472869.54722689	 200658.42303109	1696533.49518320	1696533.49518320	 834197.74684758	1320651.16487917	  45365.54570956	 414235.96096503	 340263.39930188	1284199.37306144	  95535.58701780	1044733.31277139	 924562.05502990	 644062.86536363	 302622.33622685	 279433.05622461	 231047.16384232	 324471.13950700	 375987.49586458	 292341.75523785	 303534.39655365	 223484.26203921	 213518.36183879	 170804.67424347	 182880.64192586	 139618.58689585	 139618.58689585	 193264.56861747	 549499.96594114	 734426.37957522	 613951.28837151	13091648.57301561	 295286.30300702	 225677.62406226	  52416.97964801	 671020.53072364	 472869.54722689	 200658.42303109	1696533.49518320	1696533.49518320	 834197.74684773	1320651.16487869	  45365.54570963	 414235.96096503	 340263.39930188	1284199.37306144	  95535.58701780	1044733.31277139	 924562.05502991	 644062.86536363	 302622.33622685	 279433.05623289	 231047.16384232	 324471.13950700	 375987.49586461	 292341.75523784	 303534.39655365	 223484.26203921	 213518.36183934
      0.15306653	 170804.67424347	 182880.64192586	 139618.58689585	 139618.58689585	 193264.56861747	 549499.96594114	 734426.37957522	 613951.28837151	 108370.95013286	 295286.30300702	 225677.62406227	  52416.97964789	 671020.53072477	 472869.54722689	 200658.42303109	1696533.49518320	1696533.49518320	 834197.74684758	1320651.16487917	  45365.54570956	 414235.96096503	 340263.39930188	1284199.37306144	  95535.58701780	1044733.31277139	 924562.05502990	 644062.86536363	 302622.33622685	 279433.05622461	 231047.16384232	 324471.13950700	 375987.49586458	 292341.75523785	 303534.39655365	 223484.26203921	 213518.36183879	 170804.67424347	 182880.64192586	 139618.58689585	 139618.58689585	 193264.56861747	 549499.96594114	 734426.37957522	 613951.28837151	13091648.57301561	 295286.30300702	 225677.62406226	  52416.97964801	 671020.53072364	 472869.54722689	 200658.42303109	1696533.49518320	1696533.49518320	 834197.74684773	1320651.16487869	  45365.54570963	 414235.96096503	 340263.39930188	1284199.37306144	  95535.58701780	1044733.31277139	 924562.05502991	 644062.86536363	 302622.33622685	 279433.05623289	 231047.16384232	 324471.13950700	 375987.49586461	 292341.75523784	 303534.39655365	 223484.26203921	 213518.36183934
      0.15493320	 170804.67424347	 182880.64192586	 139618.58689585	 139618.58689585	 193264.56861747	 549499.96594114	 734426.37957522	 613951.28837151	 108370.95013286	 295286.30300702	 225677.62406227	  52416.97964789	 671020.53072477	 472869.54722689	 200658.42303109	1696533.49518320	1696533.49518320	 834197.74684758	1320651.16487917	  45365.54570956	 414235.96096503	 340263.39930188	1284199.37306144	  95535.58701780	1044733.31277139	 924562.05502990	 644062.86536363	 302622.33622685	 279433.05622461	 231047.16384232	 324471.13950700	 375987.49586458	 292341.75523785	 303534.39655365	 223484.26203921	 213518.36183879	 170804.67424347	 182880.64192586	 139618.58689585	 139618.58689585	 193264.56861747	 549499.96594114	 734426.37957522	 613951.28837151	13091648.57301561	 295286.30300702	 225677.62406226	  52416.97964801	 671020.53072364	 472869.54722689	 200658.42303109	1696533.49518320	1696533.49518320	 834197.74684773	1320651.16487869	  45365.54570963	 414235.96096503	 340263.39930188	1284199.37306144	  95535.58701780	1044733.31277139	 924562.05502991	 644062.86536363	 302622.33622685	 279433.05623289	 231047.16384232	 324471.13950700	 375987.49586461	 292341.75523784	 303534.39655365	 223484.26203921	 213518.36183934
      0.15679986	 170804.67424347	 182880.64192586	 139618.58689585	 139618.58689585	 193264.56861747	 549499.96594114	 734426.37957522	 613951.28837151	 108370.95013286	 295286.30300702	 225677.62406227	  52416.97964789	 671020.53072477	 472869.54722689	 200658.42303109	1696533.49518320	1696533.49518320	 834197.74684758	1320651.16487917	  45365.54570956	 414235.96096503	 340263.39930188	1284199.37306144	  95535.58701780	1044733.31277139	 924562.05502990	 644062.86536363	 302622.33622685	 279433.05622461	 231047.16384232	 324471.13950700	 375987.49586458	 292341.75523785	 303534.39655365	 223484.26203921	 213518.36183879	 170804.67424347	 182880.64192586	 139618.58689585	 139618.58689585	 193264.56861747	 549499.96594114	 734426.37957522	 613951.28837151	13091648.57301561	 295286.30300702	 225677.62406226	  52416.97964801	 671020.53072364	 472869.54722689	 200658.42303109	1696533.49518320	1696533.49518320	 834197.74684773	1320651.16487869	  45365.54570963	 414235.96096503	 340263.39930188	1284199.37306144	  95535.58701780	1044733.31277139	 924562.05502991	 644062.86536363	 302622.33622685	 279433.05623289	 231047.16384232	 324471.13950700	 375987.49586461	 292341.75523784	 303534.39655365	 223484.26203921	 213518.36183934
      0.15866653	 170804.67424347	 182880.64192586	 139618.58689585	 139618.58689585	 193264.56861747	 549499.96594114	 734426.37957522	 613951.28837151	 108370.95013286	 295286.30300702	 225677.62406227	  52416.97964789	 671020.53072477	 472869.54722689	 200658.42303109	1696533.49518320	1696533.49518320	 834197.74684758	1320651.16487917	  45365.54570956	 414235.96096503	 340263.39930188	1284199.37306144	  95535.58701780	1044733.31277139	 924562.05502990	 644062.86536363	 302622.33622685	 279433.05622461	 231047.16384232	 324471.13950700	 375987.49586458	 292341.75523785	 303534.39655365	 223484.26203921	 213518.36183879	 170804.67424347	 182880.64192586	 139618.58689585	 139618.58689585	 193264.56861747	 549499.96594114	 734426.37957522	 613951.28837151	13091648.57301561	 295286.30300702	 225677.62406226	  52416.97964801	 671020.53072364	 472869.54722689	 200658.42303109	1696533.49518320	1696533.49518320	 834197.74684773	1320651.16487869	  45365.54570963	 414235.96096503	 340263.39930188	1284199.37306144	  95535.58701780	1044733.31277139	 924562.05502991	 644062.86536363	 302622.33622685	 279433.05623289	 231047.16384232	 324471.13950700	 375987.49586461	 292341.75523784	 303534.39655365	 223484.26203921	 213518.36183934
      0.16053319	 170804.67424347	 182880.64192586	 139618.58689585	 139618.58689585	 193264.56861747	 549499.96594114	 734426.37957522	 613951.28837151	 108370.95013286	 295286.30300702	 225677.62406227	  52416.97964789	 671020.53072477	 472869.54722689	 200658.42303109	1696533.49518320	1696533.49518320	 834197.74684758	1320651.16487917	  45365.54570956	 414235.96096503	 340263.39930188	1284199.37306144	  95535.58701780	1044733.31277139	 924562.05502990	 644062.86536363	 302622.33622685	 279433.05622461	 231047.16384232	 324471.13950700	 375987.49586458	 292341.75523785	 303534.39655365	 223484.26203921	 213518.36183879	 170804.67424347	 182880.64192586	 139618.58689585	 139618.58689585	 193264.56861747	 549499.96594114	 734426.37957522	 613951.28837151	13091648.57301561	 295286.30300702	 225677.62406226	  52416.97964801	 671020.53072364	 472869.54722689	 200658.42303109	1696533.49518320	1696533.49518320	 834197.74684773	1320651.16487869	  45365.54570963	 414235.96096503	 340263.39930188	1284199.37306144	  95535.58701780	1044733.31277139	 924562.05502991	 644062.86536363	 302622.33622685	 279433.05623289	 231047.16384232	 324471.13950700	 375987.49586461	 292341.75523784	 303534.39655365	 223484.26203921	 213518.36183934
      0.16239985	 170804.67424347	 182880.64192586	 139618.58689585	 139618.58689585	 193264.56861747	 549499.96594114	 734426.37957522	 613951.28837151	 108370.95013286	 295286.30300702	 225677.62406227	  52416.97964789	 671020.53072477	 472869.54722689	 200658.42303109	1696533.49518320	1696533.49518320	 834197.74684758	1320651.16487917	  45365.54570956	 414235.96096503	 340263.39930188	1284199.37306144	  95535.58701780	1044733.31277139	 924562.05502990	 644062.86536363	 302622.33622685	 279433.05622461	 231047.16384232	 324471.13950700	 375987.49586458	 292341.75523785	 303534.39655365	 223484.26203921	 213518.36183879	 170804.67424347	 182880.64192586	 139618.58689585	 139618.58689585	 193264.56861747	 549499.96594114	 734426.37957522	 613951.28837151	13091648.57301561	 295286.30300702	 225677.62406226	  52416.97964801	 671020.53072364	 472869.54722689	 200658.42303109	1696533.49518320	1696533.49518320	 834197.74684773	1320651.16487869	  45365.54570963	 414235.96096503	 340263.39930188	1284199.37306144	  95535.58701780	1044733.31277139	 924562.05502991	 644062.86536363	 302622.33622685	 279433.05623289	 231047.16384232	 324471.13950700	 375987.49586461	 292341.75523784	 303534.39655365	 223484.26203921	 213518.36183934
      0.16426652	 170804.67424347	 182880.64192586	 139618.58689585	 139618.58689585	 193264.56861747	 549499.96594114	 734426.37957522	 613951.28837151	 108370.95013286	 295286.30300702	 225677.62406227	  52416.97964789	 671020.53072477	 472869.54722689	 200658.42303109	1696533.49518320	1696533.49518320	 834197.74684758	1320651.16487917	  45365.54570956	 414235.96096503	 340263.39930188	1284199.37306144	  95535.58701780	1044733.31277139	 924562.05502990	 644062.86536363	 302622.33622685	 279433.05622461	 231047.16384232	 324471.13950700	 375987.49586458	 292341.75523785	 303534.39655365	 223484.26203921	 213518.36183879	 170804.67424347	 182880.64192586	 139618.58689585	 139618.58689585	 193264.56861747	 549499.96594114	 734426.37957522	 613951.28837151	13091648.57301561	 295286.30300702	 225677.62406226	  52416.97964801	 671020.53072364	 472869.54722689	 200658.42303109	1696533.49518320	1696533.49518320	 834197.74684773	1320651.16487869	  45365.54570963	 414235.96096503	 340263.39930188	1284199.37306144	  95535.58701780	1044733.31277139	 924562.05502991	 644062.86536363	 302622.33622685	 279433.05623289	 231047.16384232	 324471.13950700	 375987.49586461	 292341.75523784	 303534.39655365	 223484.26203921	 213518.36183934
      0.16613319	 170804.67424347	 182880.64192586	 139618.58689585	 139618.58689585	 193264.56861747	 549499.96594114	 734426.37957522	 613951.28837151	 108370.95013286	 295286.30300702	 225677.62406227	  52416.97964789	 671020.53072477	 472869.54722689	 200658.42303109	1696533.49518320	1696533.49518320	 834197.74684758	1320651.16487917	  45365.54570956	 414235.96096503	 340263.39930188	1284199.37306144	  95535.58701780	1044733.31277139	 924562.05502990	 644062.86536363	 302622.33622685	 279433.05622461	 231047.16384232	 324471.13950700	 375987.49586458	 292341.75523785	 303534.39655365	 223484.26203921	 213518.36183879	 170804.67424347	 182880.64192586	 139618.58689585	 139618.58689585	 193264.56861747	 549499.96594114	 734426.37957522	 613951.28837151	13091648.57301561	 295286.30300702	 225677.62406226	  52416.97964801	 671020.53072364	 472869.54722689	 200658.42303109	1696533.49518320	1696533.49518320	 834197.74684773	1320651.16487869	  45365.54570963	 414235.96096503	 340263.39930188	1284199.37306144	  95535.58701780	1044733.31277139	 924562.05502991	 644062.86536363	 302622.33622685	 279433.05623289	 231047.16384232	 324471.13950700	 375987.49586461	 292341.75523784	 303534.39655365	 223484.26203921	 213518.36183934
      0.16799985	 170804.67424347	 182880.64192586	 139618.58689585	 139618.58689585	 193264.56861747	 549499.96594114	 734426.37957522	 613951.28837151	 108370.95013286	 295286.30300702	 225677.62406227	  52416.97964789	 671020.53072477	 472869.54722689	 200658.42303109	1696533.49518320	1696533.49518320	 834197.74684758	1320651.16487917	  45365.54570956	 414235.96096503	 340263.39930188	1284199.37306144	  95535.58701780	1044733.31277139	 924562.05502990	 644062.86536363	 302622.33622685	 279433.05622461	 231047.16384232	 324471.13950700	 375987.49586458	 292341.75523785	 303534.39655365	 223484.26203921	 213518.36183879	 170804.67424347	 182880.64192586	 139618.58689585	 139618.58689585	 193264.56861747	 549499.96594114	 734426.37957522	 613951.28837151	13091648.57301561	 295286.30300702	 225677.62406226	  52416.97964801	 671020.53072364	 472869.54722689	 200658.42303109	1696533.49518320	1696533.49518320	 834197.74684773	1320651.16487869	  45365.54570963	 414235.96096503	 340263.39930188	1284199.37306144	  95535.58701780	1044733.31277139	 924562.05502991	 644062.86536363	 302622.33622685	 279433.05623289	 231047.16384232	 324471.13950700	 375987.49586461	 292341.75523784	 303534.39655365	 223484.26203921	 213518.36183934
      0.16986651	 170804.67424347	 182880.64192586	 139618.58689585	 139618.58689585	 193264.56861747	 549499.96594114	 734426.37957522	 613951.28837151	 108370.95013286	 295286.30300702	 225677.62406227	  52416.97964789	 671020.53072477	 472869.54722689	 200658.42303109	1696533.49518320	1696533.49518320	 834197.74684758	1320651.16487917	  45365.54570956	 414235.96096503	 340263.39930188	1284199.37306144	  95535.58701780	1044733.31277139	 924562.05502990	 644062.86536363	 302622.33622685	 279433.05622461	 231047.16384232	 324471.13950700	 375987.49586458	 292341.75523785	 303534.39655365	 223484.26203921	 213518.36183879	 170804.67424347	 182880.64192586	 139618.58689585	 139618.58689585	 193264.56861747	 549499.96594114	 734426.37957522	 613951.28837151	13091648.57301561	 295286.30300702	 225677.62406226	  52416.97964801	 671020.53072364	 472869.54722689	 200658.42303109	1696533.49518320	1696533.49518320	 834197.74684773	1320651.16487869	  45365.54570963	 414235.96096503	 340263.39930188	1284199.37306144	  95535.58701780	1044733.31277139	 924562.05502991	 644062.86536363	 302622.33622685	 279433.05623289	 231047.16384232	 324471.13950700	 375987.49586461	 292341.75523784	 303534.39655365	 223484.26203921	 213518.36183934
      0.17173318	 170804.67424347	 182880.64192586	 139618.58689585	 139618.58689585	 193264.56861747	 549499.96594114	 734426.37957522	 613951.28837151	 108370.95013286	 295286.30300702	 225677.62406227	  52416.97964789	 671020.53072477	 472869.54722689	 200658.42303109	1696533.49518320	1696533.49518320	 834197.74684758	1320651.16487917	  45365.54570956	 414235.96096503	 340263.39930188	1284199.37306144	  95535.58701780	1044733.31277139	 924562.05502990	 644062.86536363	 302622.33622685	 279433.05622461	 231047.16384232	 324471.13950700	 375987.49586458	 292341.75523785	 303534.39655365	 223484.26203921	 213518.36183879	 170804.67424347	 182880.64192586	 139618.58689585	 139618.58689585	 193264.56861747	 549499.96594114	 734426.37957522	 613951.28837151	13091648.57301561	 295286.30300702	 225677.62406226	  52416.97964801	 671020.53072364	 472869.54722689	 200658.42303109	1696533.49518320	1696533.49518320	 834197.74684773	1320651.16487869	  45365.54570963	 414235.96096503	 340263.39930188	1284199.37306144	  95535.58701780	1044733.31277139	 924562.05502991	 644062.86536363	 302622.33622685	 279433.05623289	 231047.16384232	 324471.13950700	 375987.49586461	 292341.75523784	 303534.39655365	 223484.26203921	 213518.36183934
      0.17359985	 170804.67424347	 182880.64192586	 139618.58689585	 139618.58689585	 193264.56861747	 549499.96594114	 734426.37957522	 613951.28837151	 108370.95013286	 295286.30300702	 225677.62406227	  52416.97964789	 671020.53072477	 472869.54722689	 200658.42303109	1696533.49518320	1696533.49518320	 834197.74684758	1320651.16487917	  45365.54570956	 414235.96096503	 340263.39930188	1284199.37306144	  95535.58701780	1044733.31277139	 924562.05502990	 644062.86536363	 302622.33622685	 279433.05622461	 231047.16384232	 324471.13950700	 375987.49586458	 292341.75523785	 303534.39655365	 223484.26203921	 213518.36183879	 170804.67424347	 182880.64192586	 139618.58689585	 139618.58689585	 193264.56861747	 549499.96594114	 734426.37957522	 613951.28837151	13091648.57301561	 295286.30300702	 225677.62406226	  52416.97964801	 671020.53072364	 472869.54722689	 200658.42303109	1696533.49518320	1696533.49518320	 834197.74684773	1320651.16487869	  45365.54570963	 414235.96096503	 340263.39930188	1284199.37306144	  95535.58701780	1044733.31277139	 924562.05502991	 644062.86536363	 302622.33622685	 279433.05623289	 231047.16384232	 324471.13950700	 375987.49586461	 292341.75523784	 303534.39655365	 223484.26203921	 213518.36183934
      0.17546651	 170804.67424347	 182880.64192586	 139618.58689585	 139618.58689585	 193264.56861747	 549499.96594114	 734426.37957522	 613951.28837151	 108370.95013286	 295286.30300702	 225677.62406227	  52416.97964789	 671020.53072477	 472869.54722689	 200658.42303109	1696533.49518320	1696533.49518320	 834197.74684758	1320651.16487917	  45365.54570956	 414235.96096503	 340263.39930188	1284199.37306144	  95535.58701780	1044733.31277139	 924562.05502990	 644062.86536363	 302622.33622685	 279433.05622461	 231047.16384232	 324471.13950700	 375987.49586458	 292341.75523785	 303534.39655365	 223484.26203921	 213518.36183879	 170804.67424347	 182880.64192586	 139618.58689585	 139618.58689585	 193264.56861747	 549499.96594114	 734426.37957522	 613951.28837151	13091648.57301561	 295286.30300702	 225677.62406226	  52416.97964801	 671020.53072364	 472869.54722689	 200658.42303109	1696533.49518320	1696533.49518320	 834197.74684773	1320651.16487869	  45365.54570963	 414235.96096503	 340263.39930188	1284199.37306144	  95535.58701780	1044733.31277139	 924562.05502991	 644062.86536363	 302622.33622685	 279433.05623289	 231047.16384232	 324471.13950700	 375987.49586461	 292341.75523784	 303534.39655365	 223484.26203921	 213518.36183934
      0.17733318	 170804.67424347	 182880.64192586	 139618.58689585	 139618.58689585	 193264.56861747	 549499.96594114	 734426.37957522	 613951.28837151	 108370.95013286	 295286.30300702	 225677.62406227	  52416.97964789	 671020.53072477	 472869.54722689	 200658.42303109	1696533.49518320	1696533.49518320	 834197.74684758	1320651.16487917	  45365.54570956	 414235.96096503	 340263.39930188	1284199.37306144	  95535.58701780	1044733.31277139	 924562.05502990	 644062.86536363	 302622.33622685	 279433.05622461	 231047.16384232	 324471.13950700	 375987.49586458	 292341.75523785	 303534.39655365	 223484.26203921	 213518.36183879	 170804.67424347	 182880.64192586	 139618.58689585	 139618.58689585	 193264.56861747	 549499.96594114	 734426.37957522	 613951.28837151	13091648.57301561	 295286.30300702	 225677.62406226	  52416.97964801	 671020.53072364	 472869.54722689	 200658.42303109	1696533.49518320	1696533.49518320	 834197.74684773	1320651.16487869	  45365.54570963	 414235.96096503	 340263.39930188	1284199.37306144	  95535.58701780	1044733.31277139	 924562.05502991	 644062.86536363	 302622.33622685	 279433.05623289	 231047.16384232	 324471.13950700	 375987.49586461	 292341.75523784	 303534.39655365	 223484.26203921	 213518.36183934
      0.17919984	 170804.67424347	 182880.64192586	 139618.58689585	 139618.58689585	 193264.56861747	 549499.96594114	 734426.37957522	 613951.28837151	 108370.95013286	 295286.30300702	 225677.62406227	  52416.97964789	 671020.53072477	 472869.54722689	 200658.42303109	1696533.49518320	1696533.49518320	 834197.74684758	1320651.16487917	  45365.54570956	 414235.96096503	 340263.39930188	1284199.37306144	  95535.58701780	1044733.31277139	 924562.05502990	 644062.86536363	 302622.33622685	 279433.05622461	 231047.16384232	 324471.13950700	 375987.49586458	 292341.75523785	 303534.39655365	 223484.26203921	 213518.36183879	 170804.67424347	 182880.64192586	 139618.58689585	 139618.58689585	 193264.56861747	 549499.96594114	 734426.37957522	 613951.28837151	13091648.57301561	 295286.30300702	 225677.62406226	  52416.97964801	 671020.53072364	 472869.54722689	 200658.42303109	1696533.49518320	1696533.49518320	 834197.74684773	1320651.16487869	  45365.54570963	 414235.96096503	 340263.39930188	1284199.37306144	  95535.58701780	1044733.31277139	 924562.05502991	 644062.86536363	 302622.33622685	 279433.05623289	 231047.16384232	 324471.13950700	 375987.49586461	 292341.75523784	 303534.39655365	 223484.26203921	 213518.36183934
      0.18106651	 170804.67424347	 182880.64192586	 139618.58689585	 139618.58689585	 193264.56861747	 549499.96594114	 734426.37957522	 613951.28837151	 108370.95013286	 295286.30300702	 225677.62406227	  52416.97964789	 671020.53072477	 472869.54722689	 200658.42303109	1696533.49518320	1696533.49518320	 834197.74684758	1320651.16487917	  45365.54570956	 414235.96096503	 340263.39930188	1284199.37306144	  95535.58701780	1044733.31277139	 924562.05502990	 644062.86536363	 302622.33622685	 279433.05622461	 231047.16384232	 324471.13950700	 375987.49586458	 292341.75523785	 303534.39655365	 223484.26203921	 213518.36183879	 170804.67424347	 182880.64192586	 139618.58689585	 139618.58689585	 193264.56861747	 549499.96594114	 734426.37957522	 613951.28837151	13091648.57301561	 295286.30300702	 225677.62406226	  52416.97964801	 671020.53072364	 472869.54722689	 200658.42303109	1696533.49518320	1696533.49518320	 834197.74684773	1320651.16487869	  45365.54570963	 414235.96096503	 340263.39930188	1284199.37306144	  95535.58701780	1044733.31277139	 924562.05502991	 644062.86536363	 302622.33622685	 279433.05623289	 231047.16384232	 324471.13950700	 375987.49586461	 292341.75523784	 303534.39655365	 223484.26203921	 213518.36183934
      0.18293317	 170804.67424347	 182880.64192586	 139618.58689585	 139618.58689585	 193264.56861747	 549499.96594114	 734426.37957522	 613951.28837151	 108370.95013286	 295286.30300702	 225677.62406227	  52416.97964789	 671020.53072477	 472869.54722689	 200658.42303109	1696533.49518320	1696533.49518320	 834197.74684758	1320651.16487917	  45365.54570956	 414235.96096503	 340263.39930188	1284199.37306144	  95535.58701780	1044733.31277139	 924562.05502990	 644062.86536363	 302622.33622685	 279433.05622461	 231047.16384232	 324471.13950700	 375987.49586458	 292341.75523785	 303534.39655365	 223484.26203921	 213518.36183879	 170804.67424347	 182880.64192586	 139618.58689585	 139618.58689585	 193264.56861747	 549499.96594114	 734426.37957522	 613951.28837151	13091648.57301561	 295286.30300702	 225677.62406226	  52416.97964801	 671020.53072364	 472869.54722689	 200658.42303109	1696533.49518320	1696533.49518320	 834197.74684773	1320651.16487869	  45365.54570963	 414235.96096503	 340263.39930188	1284199.37306144	  95535.58701780	1044733.31277139	 924562.05502991	 644062.86536363	 302622.33622685	 279433.05623289	 231047.16384232	 324471.13950700	 375987.49586461	 292341.75523784	 303534.39655365	 223484.26203921	 213518.36183934
      0.18479984	 170804.67424347	 182880.64192586	 139618.58689585	 139618.58689585	 193264.56861747	 549499.96594114	 734426.37957522	 613951.28837151	 108370.95013286	 295286.30300702	 225677.62406227	  52416.97964789	 671020.53072477	 472869.54722689	 200658.42303109	1696533.49518320	1696533.49518320	 834197.74684758	1320651.16487917	  45365.54570956	 414235.96096503	 340263.39930188	1284199.37306144	  95535.58701780	1044733.31277139	 924562.05502990	 644062.86536363	 302622.33622685	 279433.05622461	 231047.16384232	 324471.13950700	 375987.49586458	 292341.75523785	 303534.39655365	 223484.26203921	 213518.36183879	 170804.67424347	 182880.64192586	 139618.58689585	 139618.58689585	 193264.56861747	 549499.96594114	 734426.37957522	 613951.28837151	13091648.57301561	 295286.30300702	 225677.62406226	  52416.97964801	 671020.53072364	 472869.54722689	 200658.42303109	1696533.49518320	1696533.49518320	 834197.74684773	1320651.16487869	  45365.54570963	 414235.96096503	 340263.39930188	1284199.37306144	  95535.58701780	1044733.31277139	 924562.05502991	 644062.86536363	 302622.33622685	 279433.05623289	 231047.16384232	 324471.13950700	 375987.49586461	 292341.75523784	 303534.39655365	 223484.26203921	 213518.36183934
      0.18666650	 170804.67424347	 182880.64192586	 139618.58689585	 139618.58689585	 193264.56861747	 549499.96594114	 734426.37957522	 613951.28837151	 108370.95013286	 295286.30300702	 225677.62406227	  52416.97964789	 671020.53072477	 472869.54722689	 200658.42303109	1696533.49518320	1696533.49518320	 834197.74684758	1320651.16487917	  45365.54570956	 414235.96096503	 340263.39930188	1284199.37306144	  95535.58701780	1044733.31277139	 924562.05502990	 644062.86536363	 302622.33622685	 279433.05622461	 231047.16384232	 324471.13950700	 375987.49586458	 292341.75523785	 303534.39655365	 223484.26203921	 213518.36183879	 170804.67424347	 182880.64192586	 139618.58689585	 139618.58689585	 193264.56861747	 549499.96594114	 734426.37957522	 613951.28837151	13091648.57301561	 295286.30300702	 225677.62406226	  52416.97964801	 671020.53072364	 472869.54722689	 200658.42303109	1696533.49518320	1696533.49518320	 834197.74684773	1320651.16487869	  45365.54570963	 414235.96096503	 340263.39930188	1284199.37306144	  95535.58701780	1044733.31277139	 924562.05502991	 644062.86536363	 302622.33622685	 279433.05623289	 231047.16384232	 324471.13950700	 375987.49586461	 292341.75523784	 303534.39655365	 223484.26203921	 213518.36183934
      0.18853317	 170804.67424347	 182880.64192586	 139618.58689585	 139618.58689585	 193264.56861747	 549499.96594114	 734426.37957522	 613951.28837151	 108370.95013286	 295286.30300702	 225677.62406227	  52416.97964789	 671020.53072477	 472869.54722689	 200658.42303109	1696533.49518320	1696533.49518320	 834197.74684758	1320651.16487917	  45365.54570956	 414235.96096503	 340263.39930188	1284199.37306144	  95535.58701780	1044733.31277139	 924562.05502990	 644062.86536363	 302622.33622685	 279433.05622461	 231047.16384232	 324471.13950700	 375987.49586458	 292341.75523785	 303534.39655365	 223484.26203921	 213518.36183879	 170804.67424347	 182880.64192586	 139618.58689585	 139618.58689585	 193264.56861747	 549499.96594114	 734426.37957522	 613951.28837151	13091648.57301561	 295286.30300702	 225677.62406226	  52416.97964801	 671020.53072364	 472869.54722689	 200658.42303109	1696533.49518320	1696533.49518320	 834197.74684773	1320651.16487869	  45365.54570963	 414235.96096503	 340263.39930188	1284199.37306144	  95535.58701780	1044733.31277139	 924562.05502991	 644062.86536363	 302622.33622685	 279433.05623289	 231047.16384232	 324471.13950700	 375987.49586461	 292341.75523784	 303534.39655365	 223484.26203921	 213518.36183934
      0.19039983	 170804.67424347	 182880.64192586	 139618.58689585	 139618.58689585	 193264.56861747	 549499.96594114	 734426.37957522	 613951.28837151	 108370.95013286	 295286.30300702	 225677.62406227	  52416.97964789	 671020.53072477	 472869.54722689	 200658.42303109	1696533.49518320	1696533.49518320	 834197.74684758	1320651.16487917	  45365.54570956	 414235.96096503	 340263.39930188	1284199.37306144	  95535.58701780	1044733.31277139	 924562.05502990	 644062.86536363	 302622.33622685	 279433.05622461	 231047.16384232	 324471.13950700	 375987.49586458	 292341.75523785	 303534.39655365	 223484.26203921	 213518.36183879	 170804.67424347	 182880.64192586	 139618.58689585	 139618.58689585	 193264.56861747	 549499.96594114	 734426.37957522	 613951.28837151	13091648.57301561	 295286.30300702	 225677.62406226	  52416.97964801	 671020.53072364	 472869.54722689	 200658.42303109	1696533.49518320	1696533.49518320	 834197.74684773	1320651.16487869	  45365.54570963	 414235.96096503	 340263.39930188	1284199.37306144	  95535.58701780	1044733.31277139	 924562.05502991	 644062.86536363	 302622.33622685	 279433.05623289	 231047.16384232	 324471.13950700	 375987.49586461	 292341.75523784	 303534.39655365	 223484.26203921	 213518.36183934
      0.19226650	 170804.67424347	 182880.64192586	 139618.58689585	 139618.58689585	 193264.56861747	 549499.96594114	 734426.37957522	 613951.28837151	 108370.95013286	 295286.30300702	 225677.62406227	  52416.97964789	 671020.53072477	 472869.54722689	 200658.42303109	1696533.49518320	1696533.49518320	 834197.74684758	1320651.16487917	  45365.54570956	 414235.96096503	 340263.39930188	1284199.37306144	  95535.58701780	1044733.31277139	 924562.05502990	 644062.86536363	 302622.33622685	 279433.05622461	 231047.16384232	 324471.13950700	 375987.49586458	 292341.75523785	 303534.39655365	 223484.26203921	 213518.36183879	 170804.67424347	 182880.64192586	 139618.58689585	 139618.58689585	 193264.56861747	 549499.96594114	 734426.37957522	 613951.28837151	13091648.57301561	 295286.30300702	 225677.62406226	  52416.97964801	 671020.53072364	 472869.54722689	 200658.42303109	1696533.49518320	1696533.49518320	 834197.74684773	1320651.16487869	  45365.54570963	 414235.96096503	 340263.39930188	1284199.37306144	  95535.58701780	1044733.31277139	 924562.05502991	 644062.86536363	 302622.33622685	 279433.05623289	 231047.16384232	 324471.13950700	 375987.49586461	 292341.75523784	 303534.39655365	 223484.26203921	 213518.36183934
      0.19413316	 170804.67424347	 182880.64192586	 139618.58689585	 139618.58689585	 193264.56861747	 549499.96594114	 734426.37957522	 613951.28837151	 108370.95013286	 295286.30300702	 225677.62406227	  52416.97964789	 671020.53072477	 472869.54722689	 200658.42303109	1696533.49518320	1696533.49518320	 834197.74684758	1320651.16487917	  45365.54570956	 414235.96096503	 340263.39930188	1284199.37306144	  95535.58701780	1044733.31277139	 924562.05502990	 644062.86536363	 302622.33622685	 279433.05622461	 231047.16384232	 324471.13950700	 375987.49586458	 292341.75523785	 303534.39655365	 223484.26203921	 213518.36183879	 170804.67424347	 182880.64192586	 139618.58689585	 139618.58689585	 193264.56861747	 549499.96594114	 734426.37957522	 613951.28837151	13091648.57301561	 295286.30300702	 225677.62406226	  52416.97964801	 671020.53072364	 472869.54722689	 200658.42303109	1696533.49518320	1696533.49518320	 834197.74684773	1320651.16487869	  45365.54570963	 414235.96096503	 340263.39930188	1284199.37306144	  95535.58701780	1044733.31277139	 924562.05502991	 644062.86536363	 302622.33622685	 279433.05623289	 231047.16384232	 324471.13950700	 375987.49586461	 292341.75523784	 303534.39655365	 223484.26203921	 213518.36183934
      0.19599983	 170804.67424347	 182880.64192586	 139618.58689585	 139618.58689585	 193264.56861747	 549499.96594114	 734426.37957522	 613951.28837151	 108370.95013286	 295286.30300702	 225677.62406227	  52416.97964789	 671020.53072477	 472869.54722689	 200658.42303109	1696533.49518320	1696533.49518320	 834197.74684758	1320651.16487917	  45365.54570956	 414235.96096503	 340263.39930188	1284199.37306144	  95535.58701780	1044733.31277139	 924562.05502990	 644062.86536363	 302622.33622685	 279433.05622461	 231047.16384232	 324471.13950700	 375987.49586458	 292341.75523785	 303534.39655365	 223484.26203921	 213518.36183879	 170804.67424347	 182880.64192586	 139618.58689585	 139618.58689585	 193264.56861747	 549499.96594114	 734426.37957522	 613951.28837151	13091648.57301561	 295286.30300702	 225677.62406226	  52416.97964801	 671020.53072364	 472869.54722689	 200658.42303109	1696533.49518320	1696533.49518320	 834197.74684773	1320651.16487869	  45365.54570963	 414235.96096503	 340263.39930188	1284199.37306144	  95535.58701780	1044733.31277139	 924562.05502991	 644062.86536363	 302622.33622685	 279433.05623289	 231047.16384232	 324471.13950700	 375987.49586461	 292341.75523784	 303534.39655365	 223484.26203921	 213518.36183934
      0.19786649	 170804.67424347	 182880.64192586	 139618.58689585	 139618.58689585	 193264.56861747	 549499.96594114	 734426.37957522	 613951.28837151	 108370.95013286	 295286.30300702	 225677.62406227	  52416.97964789	 671020.53072477	 472869.54722689	 200658.42303109	1696533.49518320	1696533.49518320	 834197.74684758	1320651.16487917	  45365.54570956	 414235.96096503	 340263.39930188	1284199.37306144	  95535.58701780	1044733.31277139	 924562.05502990	 644062.86536363	 302622.33622685	 279433.05622461	 231047.16384232	 324471.13950700	 375987.49586458	 292341.75523785	 303534.39655365	 223484.26203921	 213518.36183879	 170804.67424347	 182880.64192586	 139618.58689585	 139618.58689585	 193264.56861747	 549499.96594114	 734426.37957522	 613951.28837151	13091648.57301561	 295286.30300702	 225677.62406226	  52416.97964801	 671020.53072364	 472869.54722689	 200658.42303109	1696533.49518320	1696533.49518320	 834197.74684773	1320651.16487869	  45365.54570963	 414235.96096503	 340263.39930188	1284199.37306144	  95535.58701780	1044733.31277139	 924562.05502991	 644062.86536363	 302622.33622685	 279433.05623289	 231047.16384232	 324471.13950700	 375987.49586461	 292341.75523784	 303534.39655365	 223484.26203921	 213518.36183934
      0.19973316	 170804.67424347	 182880.64192586	 139618.58689585	 139618.58689585	 193264.56861747	 549499.96594114	 734426.37957522	 613951.28837151	 108370.95013286	 295286.30300702	 225677.62406227	  52416.97964789	 671020.53072477	 472869.54722689	 200658.42303109	1696533.49518320	1696533.49518320	 834197.74684758	1320651.16487917	  45365.54570956	 414235.96096503	 340263.39930188	1284199.37306144	  95535.58701780	1044733.31277139	 924562.05502990	 644062.86536363	 302622.33622685	 279433.05622461	 231047.16384232	 324471.13950700	 375987.49586458	 292341.75523785	 303534.39655365	 223484.26203921	 213518.36183879	 170804.67424347	 182880.64192586	 139618.58689585	 139618.58689585	 193264.56861747	 549499.96594114	 734426.37957522	 613951.28837151	13091648.57301561	 295286.30300702	 225677.62406226	  52416.97964801	 671020.53072364	 472869.54722689	 200658.42303109	1696533.49518320	1696533.49518320	 834197.74684773	1320651.16487869	  45365.54570963	 414235.96096503	 340263.39930188	1284199.37306144	  95535.58701780	1044733.31277139	 924562.05502991	 644062.86536363	 302622.33622685	 279433.05623289	 231047.16384232	 324471.13950700	 375987.49586461	 292341.75523784	 303534.39655365	 223484.26203921	 213518.36183934
      0.20159982	 170804.67424347	 182880.64192586	 139618.58689585	 139618.58689585	 193264.56861747	 549499.96594114	 734426.37957522	 613951.28837151	 108370.95013286	 295286.30300702	 225677.62406227	  52416.97964789	 671020.53072477	 472869.54722689	 200658.42303109	1696533.49518320	1696533.49518320	 834197.74684758	1320651.16487917	  45365.54570956	 414235.96096503	 340263.39930188	1284199.37306144	  95535.58701780	1044733.31277139	 924562.05502990	 644062.86536363	 302622.33622685	 279433.05622461	 231047.16384232	 324471.13950700	 375987.49586458	 292341.75523785	 303534.39655365	 223484.26203921	 213518.36183879	 170804.67424347	 182880.64192586	 139618.58689585	 139618.58689585	 193264.56861747	 549499.96594114	 734426.37957522	 613951.28837151	13091648.57301561	 295286.30300702	 225677.62406226	  52416.97964801	 671020.53072364	 472869.54722689	 200658.42303109	1696533.49518320	1696533.49518320	 834197.74684773	1320651.16487869	  45365.54570963	 414235.96096503	 340263.39930188	1284199.37306144	  95535.58701780	1044733.31277139	 924562.05502991	 644062.86536363	 302622.33622685	 279433.05623289	 231047.16384232	 324471.13950700	 375987.49586461	 292341.75523784	 303534.39655365	 223484.26203921	 213518.36183934
      0.20346649	 170804.67424347	 182880.64192586	 139618.58689585	 139618.58689585	 193264.56861747	 549499.96594114	 734426.37957522	 613951.28837151	 108370.95013286	 295286.30300702	 225677.62406227	  52416.97964789	 671020.53072477	 472869.54722689	 200658.42303109	1696533.49518320	1696533.49518320	 834197.74684758	1320651.16487917	  45365.54570956	 414235.96096503	 340263.39930188	1284199.37306144	  95535.58701780	1044733.31277139	 924562.05502990	 644062.86536363	 302622.33622685	 279433.05622461	 231047.16384232	 324471.13950700	 375987.49586458	 292341.75523785	 303534.39655365	 223484.26203921	 213518.36183879	 170804.67424347	 182880.64192586	 139618.58689585	 139618.58689585	 193264.56861747	 549499.96594114	 734426.37957522	 613951.28837151	13091648.57301561	 295286.30300702	 225677.62406226	  52416.97964801	 671020.53072364	 472869.54722689	 200658.42303109	1696533.49518320	1696533.49518320	 834197.74684773	1320651.16487869	  45365.54570963	 414235.96096503	 340263.39930188	1284199.37306144	  95535.58701780	1044733.31277139	 924562.05502991	 644062.86536363	 302622.33622685	 279433.05623289	 231047.16384232	 324471.13950700	 375987.49586461	 292341.75523784	 303534.39655365	 223484.26203921	 213518.36183934
      0.20533315	 170804.67424347	 182880.64192586	 139618.58689585	 139618.58689585	 193264.56861747	 549499.96594114	 734426.37957522	 613951.28837151	 108370.95013286	 295286.30300702	 225677.62406227	  52416.97964789	 671020.53072477	 472869.54722689	 200658.42303109	1696533.49518320	1696533.49518320	 834197.74684758	1320651.16487917	  45365.54570956	 414235.96096503	 340263.39930188	1284199.37306144	  95535.58701780	1044733.31277139	 924562.05502990	 644062.86536363	 302622.33622685	 279433.05622461	 231047.16384232	 324471.13950700	 375987.49586458	 292341.75523785	 303534.39655365	 223484.26203921	 213518.36183879	 170804.67424347	 182880.64192586	 139618.58689585	 139618.58689585	 193264.56861747	 549499.96594114	 734426.37957522	 613951.28837151	13091648.57301561	 295286.30300702	 225677.62406226	  52416.97964801	 671020.53072364	 472869.54722689	 200658.42303109	1696533.49518320	1696533.49518320	 834197.74684773	1320651.16487869	  45365.54570963	 414235.96096503	 340263.39930188	1284199.37306144	  95535.58701780	1044733.31277139	 924562.05502991	 644062.86536363	 302622.33622685	 279433.05623289	 231047.16384232	 324471.13950700	 375987.49586461	 292341.75523784	 303534.39655365	 223484.26203921	 213518.36183934
      0.20719982	 170804.67424347	 182880.64192586	 139618.58689585	 139618.58689585	 193264.56861747	 549499.96594114	 734426.37957522	 613951.28837151	 108370.95013286	 295286.30300702	 225677.62406227	  52416.97964789	 671020.53072477	 472869.54722689	 200658.42303109	1696533.49518320	1696533.49518320	 834197.74684758	1320651.16487917	  45365.54570956	 414235.96096503	 340263.39930188	1284199.37306144	  95535.58701780	1044733.31277139	 924562.05502990	 644062.86536363	 302622.33622685	 279433.05622461	 231047.16384232	 324471.13950700	 375987.49586458	 292341.75523785	 303534.39655365	 223484.26203921	 213518.36183879	 170804.67424347	 182880.64192586	 139618.58689585	 139618.58689585	 193264.56861747	 549499.96594114	 734426.37957522	 613951.28837151	13091648.57301561	 295286.30300702	 225677.62406226	  52416.97964801	 671020.53072364	 472869.54722689	 200658.42303109	1696533.49518320	1696533.49518320	 834197.74684773	1320651.16487869	  45365.54570963	 414235.96096503	 340263.39930188	1284199.37306144	  95535.58701780	1044733.31277139	 924562.05502991	 644062.86536363	 302622.33622685	 279433.05623289	 231047.16384232	 324471.13950700	 375987.49586461	 292341.75523784	 303534.39655365	 223484.26203921	 213518.36183934
      0.20906648	 170804.67424347	 182880.64192586	 139618.58689585	 139618.58689585	 193264.56861747	 549499.96594114	 734426.37957522	 613951.28837151	 108370.95013286	 295286.30300702	 225677.62406227	  52416.97964789	 671020.53072477	 472869.54722689	 200658.42303109	1696533.49518320	1696533.49518320	 834197.74684758	1320651.16487917	  45365.54570956	 414235.96096503	 340263.39930188	1284199.37306144	  95535.58701780	1044733.31277139	 924562.05502990	 644062.86536363	 302622.33622685	 279433.05622461	 231047.16384232	 324471.13950700	 375987.49586458	 292341.75523785	 303534.39655365	 223484.26203921	 213518.36183879	 170804.67424347	 182880.64192586	 139618.58689585	 139618.58689585	 193264.56861747	 549499.96594114	 734426.37957522	 613951.28837151	13091648.57301561	 295286.30300702	 225677.62406226	  52416.97964801	 671020.53072364	 472869.54722689	 200658.42303109	1696533.49518320	1696533.49518320	 834197.74684773	1320651.16487869	  45365.54570963	 414235.96096503	 340263.39930188	1284199.37306144	  95535.58701780	1044733.31277139	 924562.05502991	 644062.86536363	 302622.33622685	 279433.05623289	 231047.16384232	 324471.13950700	 375987.49586461	 292341.75523784	 303534.39655365	 223484.26203921	 213518.36183934
      0.21093315	 170804.67424347	 182880.64192586	 139618.58689585	 139618.58689585	 193264.56861747	 549499.96594114	 734426.37957522	 613951.28837151	 108370.95013286	 295286.30300702	 225677.62406227	  52416.97964789	 671020.53072477	 472869.54722689	 200658.42303109	1696533.49518320	1696533.49518320	 834197.74684758	1320651.16487917	  45365.54570956	 414235.96096503	 340263.39930188	1284199.37306144	  95535.58701780	1044733.31277139	 924562.05502990	 644062.86536363	 302622.33622685	 279433.05622461	 231047.16384232	 324471.13950700	 375987.49586458	 292341.75523785	 303534.39655365	 223484.26203921	 213518.36183879	 170804.67424347	 182880.64192586	 139618.58689585	 139618.58689585	 193264.56861747	 549499.96594114	 734426.37957522	 613951.28837151	13091648.57301561	 295286.30300702	 225677.62406226	  52416.97964801	 671020.53072364	 472869.54722689	 200658.42303109	1696533.49518320	1696533.49518320	 834197.74684773	1320651.16487869	  45365.54570963	 414235.96096503	 340263.39930188	1284199.37306144	  95535.58701780	1044733.31277139	 924562.05502991	 644062.86536363	 302622.33622685	 279433.05623289	 231047.16384232	 324471.13950700	 375987.49586461	 292341.75523784	 303534.39655365	 223484.26203921	 213518.36183934
      0.21279981	 170804.67424347	 182880.64192586	 139618.58689585	 139618.58689585	 193264.56861747	 549499.96594114	 734426.37957522	 613951.28837151	 108370.95013286	 295286.30300702	 225677.62406227	  52416.97964789	 671020.53072477	 472869.54722689	 200658.42303109	1696533.49518320	1696533.49518320	 834197.74684758	1320651.16487917	  45365.54570956	 414235.96096503	 340263.39930188	1284199.37306144	  95535.58701780	1044733.31277139	 924562.05502990	 644062.86536363	 302622.33622685	 279433.05622461	 231047.16384232	 324471.13950700	 375987.49586458	 292341.75523785	 303534.39655365	 223484.26203921	 213518.36183879	 170804.67424347	 182880.64192586	 139618.58689585	 139618.58689585	 193264.56861747	 549499.96594114	 734426.37957522	 613951.28837151	13091648.57301561	 295286.30300702	 225677.62406226	  52416.97964801	 671020.53072364	 472869.54722689	 200658.42303109	1696533.49518320	1696533.49518320	 834197.74684773	1320651.16487869	  45365.54570963	 414235.96096503	 340263.39930188	1284199.37306144	  95535.58701780	1044733.31277139	 924562.05502991	 644062.86536363	 302622.33622685	 279433.05623289	 231047.16384232	 324471.13950700	 375987.49586461	 292341.75523784	 303534.39655365	 223484.26203921	 213518.36183934
      0.21466647	 170804.67424347	 182880.64192586	 139618.58689585	 139618.58689585	 193264.56861747	 549499.96594114	 734426.37957522	 613951.28837151	 108370.95013286	 295286.30300702	 225677.62406227	  52416.97964789	 671020.53072477	 472869.54722689	 200658.42303109	1696533.49518320	1696533.49518320	 834197.74684758	1320651.16487917	  45365.54570956	 414235.96096503	 340263.39930188	1284199.37306144	  95535.58701780	1044733.31277139	 924562.05502990	 644062.86536363	 302622.33622685	 279433.05622461	 231047.16384232	 324471.13950700	 375987.49586458	 292341.75523785	 303534.39655365	 223484.26203921	 213518.36183879	 170804.67424347	 182880.64192586	 139618.58689585	 139618.58689585	 193264.56861747	 549499.96594114	 734426.37957522	 613951.28837151	13091648.57301561	 295286.30300702	 225677.62406226	  52416.97964801	 671020.53072364	 472869.54722689	 200658.42303109	1696533.49518320	1696533.49518320	 834197.74684773	1320651.16487869	  45365.54570963	 414235.96096503	 340263.39930188	1284199.37306144	  95535.58701780	1044733.31277139	 924562.05502991	 644062.86536363	 302622.33622685	 279433.05623289	 231047.16384232	 324471.13950700	 375987.49586461	 292341.75523784	 303534.39655365	 223484.26203921	 213518.36183934
      0.21653314	 170804.67424347	 182880.64192586	 139618.58689585	 139618.58689585	 193264.56861747	 549499.96594114	 734426.37957522	 613951.28837151	 108370.95013286	 295286.30300702	 225677.62406227	  52416.97964789	 671020.53072477	 472869.54722689	 200658.42303109	1696533.49518320	1696533.49518320	 834197.74684758	1320651.16487917	  45365.54570956	 414235.96096503	 340263.39930188	1284199.37306144	  95535.58701780	1044733.31277139	 924562.05502990	 644062.86536363	 302622.33622685	 279433.05622461	 231047.16384232	 324471.13950700	 375987.49586458	 292341.75523785	 303534.39655365	 223484.26203921	 213518.36183879	 170804.67424347	 182880.64192586	 139618.58689585	 139618.58689585	 193264.56861747	 549499.96594114	 734426.37957522	 613951.28837151	13091648.57301561	 295286.30300702	 225677.62406226	  52416.97964801	 671020.53072364	 472869.54722689	 200658.42303109	1696533.49518320	1696533.49518320	 834197.74684773	1320651.16487869	  45365.54570963	 414235.96096503	 340263.39930188	1284199.37306144	  95535.58701780	1044733.31277139	 924562.05502991	 644062.86536363	 302622.33622685	 279433.05623289	 231047.16384232	 324471.13950700	 375987.49586461	 292341.75523784	 303534.39655365	 223484.26203921	 213518.36183934
      0.21839981	 170804.67424347	 182880.64192586	 139618.58689585	 139618.58689585	 193264.56861747	 549499.96594114	 734426.37957522	 613951.28837151	 108370.95013286	 295286.30300702	 225677.62406227	  52416.97964789	 671020.53072477	 472869.54722689	 200658.42303109	1696533.49518320	1696533.49518320	 834197.74684758	1320651.16487917	  45365.54570956	 414235.96096503	 340263.39930188	1284199.37306144	  95535.58701780	1044733.31277139	 924562.05502990	 644062.86536363	 302622.33622685	 279433.05622461	 231047.16384232	 324471.13950700	 375987.49586458	 292341.75523785	 303534.39655365	 223484.26203921	 213518.36183879	 170804.67424347	 182880.64192586	 139618.58689585	 139618.58689585	 193264.56861747	 549499.96594114	 734426.37957522	 613951.28837151	13091648.57301561	 295286.30300702	 225677.62406226	  52416.97964801	 671020.53072364	 472869.54722689	 200658.42303109	1696533.49518320	1696533.49518320	 834197.74684773	1320651.16487869	  45365.54570963	 414235.96096503	 340263.39930188	1284199.37306144	  95535.58701780	1044733.31277139	 924562.05502991	 644062.86536363	 302622.33622685	 279433.05623289	 231047.16384232	 324471.13950700	 375987.49586461	 292341.75523784	 303534.39655365	 223484.26203921	 213518.36183934
      0.22026647	 170804.67424347	 182880.64192586	 139618.58689585	 139618.58689585	 193264.56861747	 549499.96594114	 734426.37957522	 613951.28837151	 108370.95013286	 295286.30300702	 225677.62406227	  52416.97964789	 671020.53072477	 472869.54722689	 200658.42303109	1696533.49518320	1696533.49518320	 834197.74684758	1320651.16487917	  45365.54570956	 414235.96096503	 340263.39930188	1284199.37306144	  95535.58701780	1044733.31277139	 924562.05502990	 644062.86536363	 302622.33622685	 279433.05622461	 231047.16384232	 324471.13950700	 375987.49586458	 292341.75523785	 303534.39655365	 223484.26203921	 213518.36183879	 170804.67424347	 182880.64192586	 139618.58689585	 139618.58689585	 193264.56861747	 549499.96594114	 734426.37957522	 613951.28837151	13091648.57301561	 295286.30300702	 225677.62406226	  52416.97964801	 671020.53072364	 472869.54722689	 200658.42303109	1696533.49518320	1696533.49518320	 834197.74684773	1320651.16487869	  45365.54570963	 414235.96096503	 340263.39930188	1284199.37306144	  95535.58701780	1044733.31277139	 924562.05502991	 644062.86536363	 302622.33622685	 279433.05623289	 231047.16384232	 324471.13950700	 375987.49586461	 292341.75523784	 303534.39655365	 223484.26203921	 213518.36183934
      0.22213314	 170804.67424347	 182880.64192586	 139618.58689585	 139618.58689585	 193264.56861747	 549499.96594114	 734426.37957522	 613951.28837151	 108370.95013286	 295286.30300702	 225677.62406227	  52416.97964789	 671020.53072477	 472869.54722689	 200658.42303109	1696533.49518320	1696533.49518320	 834197.74684758	1320651.16487917	  45365.54570956	 414235.96096503	 340263.39930188	1284199.37306144	  95535.58701780	1044733.31277139	 924562.05502990	 644062.86536363	 302622.33622685	 279433.05622461	 231047.16384232	 324471.13950700	 375987.49586458	 292341.75523785	 303534.39655365	 223484.26203921	 213518.36183879	 170804.67424347	 182880.64192586	 139618.58689585	 139618.58689585	 193264.56861747	 549499.96594114	 734426.37957522	 613951.28837151	13091648.57301561	 295286.30300702	 225677.62406226	  52416.97964801	 671020.53072364	 472869.54722689	 200658.42303109	1696533.49518320	1696533.49518320	 834197.74684773	1320651.16487869	  45365.54570963	 414235.96096503	 340263.39930188	1284199.37306144	  95535.58701780	1044733.31277139	 924562.05502991	 644062.86536363	 302622.33622685	 279433.05623289	 231047.16384232	 324471.13950700	 375987.49586461	 292341.75523784	 303534.39655365	 223484.26203921	 213518.36183934
      0.22399980	 170804.67424347	 182880.64192586	 139618.58689585	 139618.58689585	 193264.56861747	 549499.96594114	 734426.37957522	 613951.28837151	 108370.95013286	 295286.30300702	 225677.62406227	  52416.97964789	 671020.53072477	 472869.54722689	 200658.42303109	1696533.49518320	1696533.49518320	 834197.74684758	1320651.16487917	  45365.54570956	 414235.96096503	 340263.39930188	1284199.37306144	  95535.58701780	1044733.31277139	 924562.05502990	 644062.86536363	 302622.33622685	 279433.05622461	 231047.16384232	 324471.13950700	 375987.49586458	 292341.75523785	 303534.39655365	 223484.26203921	 213518.36183879	 170804.67424347	 182880.64192586	 139618.58689585	 139618.58689585	 193264.56861747	 549499.96594114	 734426.37957522	 613951.28837151	13091648.57301561	 295286.30300702	 225677.62406226	  52416.97964801	 671020.53072364	 472869.54722689	 200658.42303109	1696533.49518320	1696533.49518320	 834197.74684773	1320651.16487869	  45365.54570963	 414235.96096503	 340263.39930188	1284199.37306144	  95535.58701780	1044733.31277139	 924562.05502991	 644062.86536363	 302622.33622685	 279433.05623289	 231047.16384232	 324471.13950700	 375987.49586461	 292341.75523784	 303534.39655365	 223484.26203921	 213518.36183934
      0.22586647	 170804.67424347	 182880.64192586	 139618.58689585	 139618.58689585	 193264.56861747	 549499.96594114	 734426.37957522	 613951.28837151	 108370.95013286	 295286.30300702	 225677.62406227	  52416.97964789	 671020.53072477	 472869.54722689	 200658.42303109	1696533.49518320	1696533.49518320	 834197.74684758	1320651.16487917	  45365.54570956	 414235.96096503	 340263.39930188	1284199.37306144	  95535.58701780	1044733.31277139	 924562.05502990	 644062.86536363	 302622.33622685	 279433.05622461	 231047.16384232	 324471.13950700	 375987.49586458	 292341.75523785	 303534.39655365	 223484.26203921	 213518.36183879	 170804.67424347	 182880.64192586	 139618.58689585	 139618.58689585	 193264.56861747	 549499.96594114	 734426.37957522	 613951.28837151	13091648.57301561	 295286.30300702	 225677.62406226	  52416.97964801	 671020.53072364	 472869.54722689	 200658.42303109	1696533.49518320	1696533.49518320	 834197.74684773	1320651.16487869	  45365.54570963	 414235.96096503	 340263.39930188	1284199.37306144	  95535.58701780	1044733.31277139	 924562.05502991	 644062.86536363	 302622.33622685	 279433.05623289	 231047.16384232	 324471.13950700	 375987.49586461	 292341.75523784	 303534.39655365	 223484.26203921	 213518.36183934
      0.22773313	 170804.67424347	 182880.64192586	 139618.58689585	 139618.58689585	 193264.56861747	 549499.96594114	 734426.37957522	 613951.28837151	 108370.95013286	 295286.30300702	 225677.62406227	  52416.97964789	 671020.53072477	 472869.54722689	 200658.42303109	1696533.49518320	1696533.49518320	 834197.74684758	1320651.16487917	  45365.54570956	 414235.96096503	 340263.39930188	1284199.37306144	  95535.58701780	1044733.31277139	 924562.05502990	 644062.86536363	 302622.33622685	 279433.05622461	 231047.16384232	 324471.13950700	 375987.49586458	 292341.75523785	 303534.39655365	 223484.26203921	 213518.36183879	 170804.67424347	 182880.64192586	 139618.58689585	 139618.58689585	 193264.56861747	 549499.96594114	 734426.37957522	 613951.28837151	13091648.57301561	 295286.30300702	 225677.62406226	  52416.97964801	 671020.53072364	 472869.54722689	 200658.42303109	1696533.49518320	1696533.49518320	 834197.74684773	1320651.16487869	  45365.54570963	 414235.96096503	 340263.39930188	1284199.37306144	  95535.58701780	1044733.31277139	 924562.05502991	 644062.86536363	 302622.33622685	 279433.05623289	 231047.16384232	 324471.13950700	 375987.49586461	 292341.75523784	 303534.39655365	 223484.26203921	 213518.36183934
      0.22959980	 170804.67424347	 182880.64192586	 139618.58689585	 139618.58689585	 193264.56861747	 549499.96594114	 734426.37957522	 613951.28837151	 108370.95013286	 295286.30300702	 225677.62406227	  52416.97964789	 671020.53072477	 472869.54722689	 200658.42303109	1696533.49518320	1696533.49518320	 834197.74684758	1320651.16487917	  45365.54570956	 414235.96096503	 340263.39930188	1284199.37306144	  95535.58701780	1044733.31277139	 924562.05502990	 644062.86536363	 302622.33622685	 279433.05622461	 231047.16384232	 324471.13950700	 375987.49586458	 292341.75523785	 303534.39655365	 223484.26203921	 213518.36183879	 170804.67424347	 182880.64192586	 139618.58689585	 139618.58689585	 193264.56861747	 549499.96594114	 734426.37957522	 613951.28837151	13091648.57301561	 295286.30300702	 225677.62406226	  52416.97964801	 671020.53072364	 472869.54722689	 200658.42303109	1696533.49518320	1696533.49518320	 834197.74684773	1320651.16487869	  45365.54570963	 414235.96096503	 340263.39930188	1284199.37306144	  95535.58701780	1044733.31277139	 924562.05502991	 644062.86536363	 302622.33622685	 279433.05623289	 231047.16384232	 324471.13950700	 375987.49586461	 292341.75523784	 303534.39655365	 223484.26203921	 213518.36183934
      0.23146646	 170804.67424347	 182880.64192586	 139618.58689585	 139618.58689585	 193264.56861747	 549499.96594114	 734426.37957522	 613951.28837151	 108370.95013286	 295286.30300702	 225677.62406227	  52416.97964789	 671020.53072477	 472869.54722689	 200658.42303109	1696533.49518320	1696533.49518320	 834197.74684758	1320651.16487917	  45365.54570956	 414235.96096503	 340263.39930188	1284199.37306144	  95535.58701780	1044733.31277139	 924562.05502990	 644062.86536363	 302622.33622685	 279433.05622461	 231047.16384232	 324471.13950700	 375987.49586458	 292341.75523785	 303534.39655365	 223484.26203921	 213518.36183879	 170804.67424347	 182880.64192586	 139618.58689585	 139618.58689585	 193264.56861747	 549499.96594114	 734426.37957522	 613951.28837151	13091648.57301561	 295286.30300702	 225677.62406226	  52416.97964801	 671020.53072364	 472869.54722689	 200658.42303109	1696533.49518320	1696533.49518320	 834197.74684773	1320651.16487869	  45365.54570963	 414235.96096503	 340263.39930188	1284199.37306144	  95535.58701780	1044733.31277139	 924562.05502991	 644062.86536363	 302622.33622685	 279433.05623289	 231047.16384232	 324471.13950700	 375987.49586461	 292341.75523784	 303534.39655365	 223484.26203921	 213518.36183934
      0.23333313	 170804.67424347	 182880.64192586	 139618.58689585	 139618.58689585	 193264.56861747	 549499.96594114	 734426.37957522	 613951.28837151	 108370.95013286	 295286.30300702	 225677.62406227	  52416.97964789	 671020.53072477	 472869.54722689	 200658.42303109	1696533.49518320	1696533.49518320	 834197.74684758	1320651.16487917	  45365.54570956	 414235.96096503	 340263.39930188	1284199.37306144	  95535.58701780	1044733.31277139	 924562.05502990	 644062.86536363	 302622.33622685	 279433.05622461	 231047.16384232	 324471.13950700	 375987.49586458	 292341.75523785	 303534.39655365	 223484.26203921	 213518.36183879	 170804.67424347	 182880.64192586	 139618.58689585	 139618.58689585	 193264.56861747	 549499.96594114	 734426.37957522	 613951.28837151	13091648.57301561	 295286.30300702	 225677.62406226	  52416.97964801	 671020.53072364	 472869.54722689	 200658.42303109	1696533.49518320	1696533.49518320	 834197.74684773	1320651.16487869	  45365.54570963	 414235.96096503	 340263.39930188	1284199.37306144	  95535.58701780	1044733.31277139	 924562.05502991	 644062.86536363	 302622.33622685	 279433.05623289	 231047.16384232	 324471.13950700	 375987.49586461	 292341.75523784	 303534.39655365	 223484.26203921	 213518.36183934
      0.23519979	 170804.67424347	 182880.64192586	 139618.58689585	 139618.58689585	 193264.56861747	 549499.96594114	 734426.37957522	 613951.28837151	 108370.95013286	 295286.30300702	 225677.62406227	  52416.97964789	 671020.53072477	 472869.54722689	 200658.42303109	1696533.49518320	1696533.49518320	 834197.74684758	1320651.16487917	  45365.54570956	 414235.96096503	 340263.39930188	1284199.37306144	  95535.58701780	1044733.31277139	 924562.05502990	 644062.86536363	 302622.33622685	 279433.05622461	 231047.16384232	 324471.13950700	 375987.49586458	 292341.75523785	 303534.39655365	 223484.26203921	 213518.36183879	 170804.67424347	 182880.64192586	 139618.58689585	 139618.58689585	 193264.56861747	 549499.96594114	 734426.37957522	 613951.28837151	13091648.57301561	 295286.30300702	 225677.62406226	  52416.97964801	 671020.53072364	 472869.54722689	 200658.42303109	1696533.49518320	1696533.49518320	 834197.74684773	1320651.16487869	  45365.54570963	 414235.96096503	 340263.39930188	1284199.37306144	  95535.58701780	1044733.31277139	 924562.05502991	 644062.86536363	 302622.33622685	 279433.05623289	 231047.16384232	 324471.13950700	 375987.49586461	 292341.75523784	 303534.39655365	 223484.26203921	 213518.36183934
      0.23706646	 170804.67424347	 182880.64192586	 139618.58689585	 139618.58689585	 193264.56861747	 549499.96594114	 734426.37957522	 613951.28837151	 108370.95013286	 295286.30300702	 225677.62406227	  52416.97964789	 671020.53072477	 472869.54722689	 200658.42303109	1696533.49518320	1696533.49518320	 834197.74684758	1320651.16487917	  45365.54570956	 414235.96096503	 340263.39930188	1284199.37306144	  95535.58701780	1044733.31277139	 924562.05502990	 644062.86536363	 302622.33622685	 279433.05622461	 231047.16384232	 324471.13950700	 375987.49586458	 292341.75523785	 303534.39655365	 223484.26203921	 213518.36183879	 170804.67424347	 182880.64192586	 139618.58689585	 139618.58689585	 193264.56861747	 549499.96594114	 734426.37957522	 613951.28837151	13091648.57301561	 295286.30300702	 225677.62406226	  52416.97964801	 671020.53072364	 472869.54722689	 200658.42303109	1696533.49518320	1696533.49518320	 834197.74684773	1320651.16487869	  45365.54570963	 414235.96096503	 340263.39930188	1284199.37306144	  95535.58701780	1044733.31277139	 924562.05502991	 644062.86536363	 302622.33622685	 279433.05623289	 231047.16384232	 324471.13950700	 375987.49586461	 292341.75523784	 303534.39655365	 223484.26203921	 213518.36183934
      0.23893312	 170804.67424347	 182880.64192586	 139618.58689585	 139618.58689585	 193264.56861747	 549499.96594114	 734426.37957522	 613951.28837151	 108370.95013286	 295286.30300702	 225677.62406227	  52416.97964789	 671020.53072477	 472869.54722689	 200658.42303109	1696533.49518320	1696533.49518320	 834197.74684758	1320651.16487917	  45365.54570956	 414235.96096503	 340263.39930188	1284199.37306144	  95535.58701780	1044733.31277139	 924562.05502990	 644062.86536363	 302622.33622685	 279433.05622461	 231047.16384232	 324471.13950700	 375987.49586458	 292341.75523785	 303534.39655365	 223484.26203921	 213518.36183879	 170804.67424347	 182880.64192586	 139618.58689585	 139618.58689585	 193264.56861747	 549499.96594114	 734426.37957522	 613951.28837151	13091648.57301561	 295286.30300702	 225677.62406226	  52416.97964801	 671020.53072364	 472869.54722689	 200658.42303109	1696533.49518320	1696533.49518320	 834197.74684773	1320651.16487869	  45365.54570963	 414235.96096503	 340263.39930188	1284199.37306144	  95535.58701780	1044733.31277139	 924562.05502991	 644062.86536363	 302622.33622685	 279433.05623289	 231047.16384232	 324471.13950700	 375987.49586461	 292341.75523784	 303534.39655365	 223484.26203921	 213518.36183934
      0.24079979	 170804.67424347	 182880.64192586	 139618.58689585	 139618.58689585	 193264.56861747	 549499.96594114	 734426.37957522	 613951.28837151	 108370.95013286	 295286.30300702	 225677.62406227	  52416.97964789	 671020.53072477	 472869.54722689	 200658.42303109	1696533.49518320	1696533.49518320	 834197.74684758	1320651.16487917	  45365.54570956	 414235.96096503	 340263.39930188	1284199.37306144	  95535.58701780	1044733.31277139	 924562.05502990	 644062.86536363	 302622.33622685	 279433.05622461	 231047.16384232	 324471.13950700	 375987.49586458	 292341.75523785	 303534.39655365	 223484.26203921	 213518.36183879	 170804.67424347	 182880.64192586	 139618.58689585	 139618.58689585	 193264.56861747	 549499.96594114	 734426.37957522	 613951.28837151	13091648.57301561	 295286.30300702	 225677.62406226	  52416.97964801	 671020.53072364	 472869.54722689	 200658.42303109	1696533.49518320	1696533.49518320	 834197.74684773	1320651.16487869	  45365.54570963	 414235.96096503	 340263.39930188	1284199.37306144	  95535.58701780	1044733.31277139	 924562.05502991	 644062.86536363	 302622.33622685	 279433.05623289	 231047.16384232	 324471.13950700	 375987.49586461	 292341.75523784	 303534.39655365	 223484.26203921	 213518.36183934
      0.24266645	 170804.67424347	 182880.64192586	 139618.58689585	 139618.58689585	 193264.56861747	 549499.96594114	 734426.37957522	 613951.28837151	 108370.95013286	 295286.30300702	 225677.62406227	  52416.97964789	 671020.53072477	 472869.54722689	 200658.42303109	1696533.49518320	1696533.49518320	 834197.74684758	1320651.16487917	  45365.54570956	 414235.96096503	 340263.39930188	1284199.37306144	  95535.58701780	1044733.31277139	 924562.05502990	 644062.86536363	 302622.33622685	 279433.05622461	 231047.16384232	 324471.13950700	 375987.49586458	 292341.75523785	 303534.39655365	 223484.26203921	 213518.36183879	 170804.67424347	 182880.64192586	 139618.58689585	 139618.58689585	 193264.56861747	 549499.96594114	 734426.37957522	 613951.28837151	13091648.57301561	 295286.30300702	 225677.62406226	  52416.97964801	 671020.53072364	 472869.54722689	 200658.42303109	1696533.49518320	1696533.49518320	 834197.74684773	1320651.16487869	  45365.54570963	 414235.96096503	 340263.39930188	1284199.37306144	  95535.58701780	1044733.31277139	 924562.05502991	 644062.86536363	 302622.33622685	 279433.05623289	 231047.16384232	 324471.13950700	 375987.49586461	 292341.75523784	 303534.39655365	 223484.26203921	 213518.36183934
      0.24453312	 170804.67424347	 182880.64192586	 139618.58689585	 139618.58689585	 193264.56861747	 549499.96594114	 734426.37957522	 613951.28837151	 108370.95013286	 295286.30300702	 225677.62406227	  52416.97964789	 671020.53072477	 472869.54722689	 200658.42303109	1696533.49518320	1696533.49518320	 834197.74684758	1320651.16487917	  45365.54570956	 414235.96096503	 340263.39930188	1284199.37306144	  95535.58701780	1044733.31277139	 924562.05502990	 644062.86536363	 302622.33622685	 279433.05622461	 231047.16384232	 324471.13950700	 375987.49586458	 292341.75523785	 303534.39655365	 223484.26203921	 213518.36183879	 170804.67424347	 182880.64192586	 139618.58689585	 139618.58689585	 193264.56861747	 549499.96594114	 734426.37957522	 613951.28837151	13091648.57301561	 295286.30300702	 225677.62406226	  52416.97964801	 671020.53072364	 472869.54722689	 200658.42303109	1696533.49518320	1696533.49518320	 834197.74684773	1320651.16487869	  45365.54570963	 414235.96096503	 340263.39930188	1284199.37306144	  95535.58701780	1044733.31277139	 924562.05502991	 644062.86536363	 302622.33622685	 279433.05623289	 231047.16384232	 324471.13950700	 375987.49586461	 292341.75523784	 303534.39655365	 223484.26203921	 213518.36183934
      0.24639978	 170804.67424347	 182880.64192586	 139618.58689585	 139618.58689585	 193264.56861747	 549499.96594114	 734426.37957522	 613951.28837151	 108370.95013286	 295286.30300702	 225677.62406227	  52416.97964789	 671020.53072477	 472869.54722689	 200658.42303109	1696533.49518320	1696533.49518320	 834197.74684758	1320651.16487917	  45365.54570956	 414235.96096503	 340263.39930188	1284199.37306144	  95535.58701780	1044733.31277139	 924562.05502990	 644062.86536363	 302622.33622685	 279433.05622461	 231047.16384232	 324471.13950700	 375987.49586458	 292341.75523785	 303534.39655365	 223484.26203921	 213518.36183879	 170804.67424347	 182880.64192586	 139618.58689585	 139618.58689585	 193264.56861747	 549499.96594114	 734426.37957522	 613951.28837151	13091648.57301561	 295286.30300702	 225677.62406226	  52416.97964801	 671020.53072364	 472869.54722689	 200658.42303109	1696533.49518320	1696533.49518320	 834197.74684773	1320651.16487869	  45365.54570963	 414235.96096503	 340263.39930188	1284199.37306144	  95535.58701780	1044733.31277139	 924562.05502991	 644062.86536363	 302622.33622685	 279433.05623289	 231047.16384232	 324471.13950700	 375987.49586461	 292341.75523784	 303534.39655365	 223484.26203921	 213518.36183934
      0.24826645	 170804.67424347	 182880.64192586	 139618.58689585	 139618.58689585	 193264.56861747	 549499.96594114	 734426.37957522	 613951.28837151	 108370.95013286	 295286.30300702	 225677.62406227	  52416.97964789	 671020.53072477	 472869.54722689	 200658.42303109	1696533.49518320	1696533.49518320	 834197.74684758	1320651.16487917	  45365.54570956	 414235.96096503	 340263.39930188	1284199.37306144	  95535.58701780	1044733.31277139	 924562.05502990	 644062.86536363	 302622.33622685	 279433.05622461	 231047.16384232	 324471.13950700	 375987.49586458	 292341.75523785	 303534.39655365	 223484.26203921	 213518.36183879	 170804.67424347	 182880.64192586	 139618.58689585	 139618.58689585	 193264.56861747	 549499.96594114	 734426.37957522	 613951.28837151	13091648.57301561	 295286.30300702	 225677.62406226	  52416.97964801	 671020.53072364	 472869.54722689	 200658.42303109	1696533.49518320	1696533.49518320	 834197.74684773	1320651.16487869	  45365.54570963	 414235.96096503	 340263.39930188	1284199.37306144	  95535.58701780	1044733.31277139	 924562.05502991	 644062.86536363	 302622.33622685	 279433.05623289	 231047.16384232	 324471.13950700	 375987.49586461	 292341.75523784	 303534.39655365	 223484.26203921	 213518.36183934
      0.25013311	 170804.67424347	 182880.64192586	 139618.58689585	 139618.58689585	 193264.56861747	 549499.96594114	 734426.37957522	 613951.28837151	 108370.95013286	 295286.30300702	 225677.62406227	  52416.97964789	 671020.53072477	 472869.54722689	 200658.42303109	1696533.49518320	1696533.49518320	 834197.74684758	1320651.16487917	  45365.54570956	 414235.96096503	 340263.39930188	1284199.37306144	  95535.58701780	1044733.31277139	 924562.05502990	 644062.86536363	 302622.33622685	 279433.05622461	 231047.16384232	 324471.13950700	 375987.49586458	 292341.75523785	 303534.39655365	 223484.26203921	 213518.36183879	 170804.67424347	 182880.64192586	 139618.58689585	 139618.58689585	 193264.56861747	 549499.96594114	 734426.37957522	 613951.28837151	13091648.57301561	 295286.30300702	 225677.62406226	  52416.97964801	 671020.53072364	 472869.54722689	 200658.42303109	1696533.49518320	1696533.49518320	 834197.74684773	1320651.16487869	  45365.54570963	 414235.96096503	 340263.39930188	1284199.37306144	  95535.58701780	1044733.31277139	 924562.05502991	 644062.86536363	 302622.33622685	 279433.05623289	 231047.16384232	 324471.13950700	 375987.49586461	 292341.75523784	 303534.39655365	 223484.26203921	 213518.36183934
      0.25199978	 170804.67424347	 182880.64192586	 139618.58689585	 139618.58689585	 193264.56861747	 549499.96594114	 734426.37957522	 613951.28837151	 108370.95013286	 295286.30300702	 225677.62406227	  52416.97964789	 671020.53072477	 472869.54722689	 200658.42303109	1696533.49518320	1696533.49518320	 834197.74684758	1320651.16487917	  45365.54570956	 414235.96096503	 340263.39930188	1284199.37306144	  95535.58701780	1044733.31277139	 924562.05502990	 644062.86536363	 302622.33622685	 279433.05622461	 231047.16384232	 324471.13950700	 375987.49586458	 292341.75523785	 303534.39655365	 223484.26203921	 213518.36183879	 170804.67424347	 182880.64192586	 139618.58689585	 139618.58689585	 193264.56861747	 549499.96594114	 734426.37957522	 613951.28837151	13091648.57301561	 295286.30300702	 225677.62406226	  52416.97964801	 671020.53072364	 472869.54722689	 200658.42303109	1696533.49518320	1696533.49518320	 834197.74684773	1320651.16487869	  45365.54570963	 414235.96096503	 340263.39930188	1284199.37306144	  95535.58701780	1044733.31277139	 924562.05502991	 644062.86536363	 302622.33622685	 279433.05623289	 231047.16384232	 324471.13950700	 375987.49586461	 292341.75523784	 303534.39655365	 223484.26203921	 213518.36183934
      0.25386644	 170804.67424347	 182880.64192586	 139618.58689585	 139618.58689585	 193264.56861747	 549499.96594114	 734426.37957522	 613951.28837151	 108370.95013286	 295286.30300702	 225677.62406227	  52416.97964789	 671020.53072477	 472869.54722689	 200658.42303109	1696533.49518320	1696533.49518320	 834197.74684758	1320651.16487917	  45365.54570956	 414235.96096503	 340263.39930188	1284199.37306144	  95535.58701780	1044733.31277139	 924562.05502990	 644062.86536363	 302622.33622685	 279433.05622461	 231047.16384232	 324471.13950700	 375987.49586458	 292341.75523785	 303534.39655365	 223484.26203921	 213518.36183879	 170804.67424347	 182880.64192586	 139618.58689585	 139618.58689585	 193264.56861747	 549499.96594114	 734426.37957522	 613951.28837151	13091648.57301561	 295286.30300702	 225677.62406226	  52416.97964801	 671020.53072364	 472869.54722689	 200658.42303109	1696533.49518320	1696533.49518320	 834197.74684773	1320651.16487869	  45365.54570963	 414235.96096503	 340263.39930188	1284199.37306144	  95535.58701780	1044733.31277139	 924562.05502991	 644062.86536363	 302622.33622685	 279433.05623289	 231047.16384232	 324471.13950700	 375987.49586461	 292341.75523784	 303534.39655365	 223484.26203921	 213518.36183934
      0.25573311	 170804.67424347	 182880.64192586	 139618.58689585	 139618.58689585	 193264.56861747	 549499.96594114	 734426.37957522	 613951.28837151	 108370.95013286	 295286.30300702	 225677.62406227	  52416.97964789	 671020.53072477	 472869.54722689	 200658.42303109	1696533.49518320	1696533.49518320	 834197.74684758	1320651.16487917	  45365.54570956	 414235.96096503	 340263.39930188	1284199.37306144	  95535.58701780	1044733.31277139	 924562.05502990	 644062.86536363	 302622.33622685	 279433.05622461	 231047.16384232	 324471.13950700	 375987.49586458	 292341.75523785	 303534.39655365	 223484.26203921	 213518.36183879	 170804.67424347	 182880.64192586	 139618.58689585	 139618.58689585	 193264.56861747	 549499.96594114	 734426.37957522	 613951.28837151	13091648.57301561	 295286.30300702	 225677.62406226	  52416.97964801	 671020.53072364	 472869.54722689	 200658.42303109	1696533.49518320	1696533.49518320	 834197.74684773	1320651.16487869	  45365.54570963	 414235.96096503	 340263.39930188	1284199.37306144	  95535.58701780	1044733.31277139	 924562.05502991	 644062.86536363	 302622.33622685	 279433.05623289	 231047.16384232	 324471.13950700	 375987.49586461	 292341.75523784	 303534.39655365	 223484.26203921	 213518.36183934
      0.25759977	 170804.67424347	 182880.64192586	 139618.58689585	 139618.58689585	 193264.56861747	 549499.96594114	 734426.37957522	 613951.28837151	 108370.95013286	 295286.30300702	 225677.62406227	  52416.97964789	 671020.53072477	 472869.54722689	 200658.42303109	1696533.49518320	1696533.49518320	 834197.74684758	1320651.16487917	  45365.54570956	 414235.96096503	 340263.39930188	1284199.37306144	  95535.58701780	1044733.31277139	 924562.05502990	 644062.86536363	 302622.33622685	 279433.05622461	 231047.16384232	 324471.13950700	 375987.49586458	 292341.75523785	 303534.39655365	 223484.26203921	 213518.36183879	 170804.67424347	 182880.64192586	 139618.58689585	 139618.58689585	 193264.56861747	 549499.96594114	 734426.37957522	 613951.28837151	13091648.57301561	 295286.30300702	 225677.62406226	  52416.97964801	 671020.53072364	 472869.54722689	 200658.42303109	1696533.49518320	1696533.49518320	 834197.74684773	1320651.16487869	  45365.54570963	 414235.96096503	 340263.39930188	1284199.37306144	  95535.58701780	1044733.31277139	 924562.05502991	 644062.86536363	 302622.33622685	 279433.05623289	 231047.16384232	 324471.13950700	 375987.49586461	 292341.75523784	 303534.39655365	 223484.26203921	 213518.36183934
      0.25946643	 170804.67424347	 182880.64192586	 139618.58689585	 139618.58689585	 193264.56861747	 549499.96594114	 734426.37957522	 613951.28837151	 108370.95013286	 295286.30300702	 225677.62406227	  52416.97964789	 671020.53072477	 472869.54722689	 200658.42303109	1696533.49518320	1696533.49518320	 834197.74684758	1320651.16487917	  45365.54570956	 414235.96096503	 340263.39930188	1284199.37306144	  95535.58701780	1044733.31277139	 924562.05502990	 644062.86536363	 302622.33622685	 279433.05622461	 231047.16384232	 324471.13950700	 375987.49586458	 292341.75523785	 303534.39655365	 223484.26203921	 213518.36183879	 170804.67424347	 182880.64192586	 139618.58689585	 139618.58689585	 193264.56861747	 549499.96594114	 734426.37957522	 613951.28837151	13091648.57301561	 295286.30300702	 225677.62406226	  52416.97964801	 671020.53072364	 472869.54722689	 200658.42303109	1696533.49518320	1696533.49518320	 834197.74684773	1320651.16487869	  45365.54570963	 414235.96096503	 340263.39930188	1284199.37306144	  95535.58701780	1044733.31277139	 924562.05502991	 644062.86536363	 302622.33622685	 279433.05623289	 231047.16384232	 324471.13950700	 375987.49586461	 292341.75523784	 303534.39655365	 223484.26203921	 213518.36183934
      0.26133310	 170804.67424347	 182880.64192586	 139618.58689585	 139618.58689585	 193264.56861747	 549499.96594114	 734426.37957522	 613951.28837151	 108370.95013286	 295286.30300702	 225677.62406227	  52416.97964789	 671020.53072477	 472869.54722689	 200658.42303109	1696533.49518320	1696533.49518320	 834197.74684758	1320651.16487917	  45365.54570956	 414235.96096503	 340263.39930188	1284199.37306144	  95535.58701780	1044733.31277139	 924562.05502990	 644062.86536363	 302622.33622685	 279433.05622461	 231047.16384232	 324471.13950700	 375987.49586458	 292341.75523785	 303534.39655365	 223484.26203921	 213518.36183879	 170804.67424347	 182880.64192586	 139618.58689585	 139618.58689585	 193264.56861747	 549499.96594114	 734426.37957522	 613951.28837151	13091648.57301561	 295286.30300702	 225677.62406226	  52416.97964801	 671020.53072364	 472869.54722689	 200658.42303109	1696533.49518320	1696533.49518320	 834197.74684773	1320651.16487869	  45365.54570963	 414235.96096503	 340263.39930188	1284199.37306144	  95535.58701780	1044733.31277139	 924562.05502991	 644062.86536363	 302622.33622685	 279433.05623289	 231047.16384232	 324471.13950700	 375987.49586461	 292341.75523784	 303534.39655365	 223484.26203921	 213518.36183934
      0.26319977	 170804.67424347	 182880.64192586	 139618.58689585	 139618.58689585	 193264.56861747	 549499.96594114	 734426.37957522	 613951.28837151	 108370.95013286	 295286.30300702	 225677.62406227	  52416.97964789	 671020.53072477	 472869.54722689	 200658.42303109	1696533.49518320	1696533.49518320	 834197.74684758	1320651.16487917	  45365.54570956	 414235.96096503	 340263.39930188	1284199.37306144	  95535.58701780	1044733.31277139	 924562.05502990	 644062.86536363	 302622.33622685	 279433.05622461	 231047.16384232	 324471.13950700	 375987.49586458	 292341.75523785	 303534.39655365	 223484.26203921	 213518.36183879	 170804.67424347	 182880.64192586	 139618.58689585	 139618.58689585	 193264.56861747	 549499.96594114	 734426.37957522	 613951.28837151	13091648.57301561	 295286.30300702	 225677.62406226	  52416.97964801	 671020.53072364	 472869.54722689	 200658.42303109	1696533.49518320	1696533.49518320	 834197.74684773	1320651.16487869	  45365.54570963	 414235.96096503	 340263.39930188	1284199.37306144	  95535.58701780	1044733.31277139	 924562.05502991	 644062.86536363	 302622.33622685	 279433.05623289	 231047.16384232	 324471.13950700	 375987.49586461	 292341.75523784	 303534.39655365	 223484.26203921	 213518.36183934
      0.26506643	 170804.67424347	 182880.64192586	 139618.58689585	 139618.58689585	 193264.56861747	 549499.96594114	 734426.37957522	 613951.28837151	 108370.95013286	 295286.30300702	 225677.62406227	  52416.97964789	 671020.53072477	 472869.54722689	 200658.42303109	1696533.49518320	1696533.49518320	 834197.74684758	1320651.16487917	  45365.54570956	 414235.96096503	 340263.39930188	1284199.37306144	  95535.58701780	1044733.31277139	 924562.05502990	 644062.86536363	 302622.33622685	 279433.05622461	 231047.16384232	 324471.13950700	 375987.49586458	 292341.75523785	 303534.39655365	 223484.26203921	 213518.36183879	 170804.67424347	 182880.64192586	 139618.58689585	 139618.58689585	 193264.56861747	 549499.96594114	 734426.37957522	 613951.28837151	13091648.57301561	 295286.30300702	 225677.62406226	  52416.97964801	 671020.53072364	 472869.54722689	 200658.42303109	1696533.49518320	1696533.49518320	 834197.74684773	1320651.16487869	  45365.54570963	 414235.96096503	 340263.39930188	1284199.37306144	  95535.58701780	1044733.31277139	 924562.05502991	 644062.86536363	 302622.33622685	 279433.05623289	 231047.16384232	 324471.13950700	 375987.49586461	 292341.75523784	 303534.39655365	 223484.26203921	 213518.36183934
      0.26693310	 170804.67424347	 182880.64192586	 139618.58689585	 139618.58689585	 193264.56861747	 549499.96594114	 734426.37957522	 613951.28837151	 108370.95013286	 295286.30300702	 225677.62406227	  52416.97964789	 671020.53072477	 472869.54722689	 200658.42303109	1696533.49518320	1696533.49518320	 834197.74684758	1320651.16487917	  45365.54570956	 414235.96096503	 340263.39930188	1284199.37306144	  95535.58701780	1044733.31277139	 924562.05502990	 644062.86536363	 302622.33622685	 279433.05622461	 231047.16384232	 324471.13950700	 375987.49586458	 292341.75523785	 303534.39655365	 223484.26203921	 213518.36183879	 170804.67424347	 182880.64192586	 139618.58689585	 139618.58689585	 193264.56861747	 549499.96594114	 734426.37957522	 613951.28837151	13091648.57301561	 295286.30300702	 225677.62406226	  52416.97964801	 671020.53072364	 472869.54722689	 200658.42303109	1696533.49518320	1696533.49518320	 834197.74684773	1320651.16487869	  45365.54570963	 414235.96096503	 340263.39930188	1284199.37306144	  95535.58701780	1044733.31277139	 924562.05502991	 644062.86536363	 302622.33622685	 279433.05623289	 231047.16384232	 324471.13950700	 375987.49586461	 292341.75523784	 303534.39655365	 223484.26203921	 213518.36183934
      0.26879976	 170804.67424347	 182880.64192586	 139618.58689585	 139618.58689585	 193264.56861747	 549499.96594114	 734426.37957522	 613951.28837151	 108370.95013286	 295286.30300702	 225677.62406227	  52416.97964789	 671020.53072477	 472869.54722689	 200658.42303109	1696533.49518320	1696533.49518320	 834197.74684758	1320651.16487917	  45365.54570956	 414235.96096503	 340263.39930188	1284199.37306144	  95535.58701780	1044733.31277139	 924562.05502990	 644062.86536363	 302622.33622685	 279433.05622461	 231047.16384232	 324471.13950700	 375987.49586458	 292341.75523785	 303534.39655365	 223484.26203921	 213518.36183879	 170804.67424347	 182880.64192586	 139618.58689585	 139618.58689585	 193264.56861747	 549499.96594114	 734426.37957522	 613951.28837151	13091648.57301561	 295286.30300702	 225677.62406226	  52416.97964801	 671020.53072364	 472869.54722689	 200658.42303109	1696533.49518320	1696533.49518320	 834197.74684773	1320651.16487869	  45365.54570963	 414235.96096503	 340263.39930188	1284199.37306144	  95535.58701780	1044733.31277139	 924562.05502991	 644062.86536363	 302622.33622685	 279433.05623289	 231047.16384232	 324471.13950700	 375987.49586461	 292341.75523784	 303534.39655365	 223484.26203921	 213518.36183934
      0.27066642	 170804.67424347	 182880.64192586	 139618.58689585	 139618.58689585	 193264.56861747	 549499.96594114	 734426.37957522	 613951.28837151	 108370.95013286	 295286.30300702	 225677.62406227	  52416.97964789	 671020.53072477	 472869.54722689	 200658.42303109	1696533.49518320	1696533.49518320	 834197.74684758	1320651.16487917	  45365.54570956	 414235.96096503	 340263.39930188	1284199.37306144	  95535.58701780	1044733.31277139	 924562.05502990	 644062.86536363	 302622.33622685	 279433.05622461	 231047.16384232	 324471.13950700	 375987.49586458	 292341.75523785	 303534.39655365	 223484.26203921	 213518.36183879	 170804.67424347	 182880.64192586	 139618.58689585	 139618.58689585	 193264.56861747	 549499.96594114	 734426.37957522	 613951.28837151	13091648.57301561	 295286.30300702	 225677.62406226	  52416.97964801	 671020.53072364	 472869.54722689	 200658.42303109	1696533.49518320	1696533.49518320	 834197.74684773	1320651.16487869	  45365.54570963	 414235.96096503	 340263.39930188	1284199.37306144	  95535.58701780	1044733.31277139	 924562.05502991	 644062.86536363	 302622.33622685	 279433.05623289	 231047.16384232	 324471.13950700	 375987.49586461	 292341.75523784	 303534.39655365	 223484.26203921	 213518.36183934
      0.27253309	 170804.67424347	 182880.64192586	 139618.58689585	 139618.58689585	 193264.56861747	 549499.96594114	 734426.37957522	 613951.28837151	 108370.95013286	 295286.30300702	 225677.62406227	  52416.97964789	 671020.53072477	 472869.54722689	 200658.42303109	1696533.49518320	1696533.49518320	 834197.74684758	1320651.16487917	  45365.54570956	 414235.96096503	 340263.39930188	1284199.37306144	  95535.58701780	1044733.31277139	 924562.05502990	 644062.86536363	 302622.33622685	 279433.05622461	 231047.16384232	 324471.13950700	 375987.49586458	 292341.75523785	 303534.39655365	 223484.26203921	 213518.36183879	 170804.67424347	 182880.64192586	 139618.58689585	 139618.58689585	 193264.56861747	 549499.96594114	 734426.37957522	 613951.28837151	13091648.57301561	 295286.30300702	 225677.62406226	  52416.97964801	 671020.53072364	 472869.54722689	 200658.42303109	1696533.49518320	1696533.49518320	 834197.74684773	1320651.16487869	  45365.54570963	 414235.96096503	 340263.39930188	1284199.37306144	  95535.58701780	1044733.31277139	 924562.05502991	 644062.86536363	 302622.33622685	 279433.05623289	 231047.16384232	 324471.13950700	 375987.49586461	 292341.75523784	 303534.39655365	 223484.26203921	 213518.36183934
      0.27439976	 170804.67424347	 182880.64192586	 139618.58689585	 139618.58689585	 193264.56861747	 549499.96594114	 734426.37957522	 613951.28837151	 108370.95013286	 295286.30300702	 225677.62406227	  52416.97964789	 671020.53072477	 472869.54722689	 200658.42303109	1696533.49518320	1696533.49518320	 834197.74684758	1320651.16487917	  45365.54570956	 414235.96096503	 340263.39930188	1284199.37306144	  95535.58701780	1044733.31277139	 924562.05502990	 644062.86536363	 302622.33622685	 279433.05622461	 231047.16384232	 324471.13950700	 375987.49586458	 292341.75523785	 303534.39655365	 223484.26203921	 213518.36183879	 170804.67424347	 182880.64192586	 139618.58689585	 139618.58689585	 193264.56861747	 549499.96594114	 734426.37957522	 613951.28837151	13091648.57301561	 295286.30300702	 225677.62406226	  52416.97964801	 671020.53072364	 472869.54722689	 200658.42303109	1696533.49518320	1696533.49518320	 834197.74684773	1320651.16487869	  45365.54570963	 414235.96096503	 340263.39930188	1284199.37306144	  95535.58701780	1044733.31277139	 924562.05502991	 644062.86536363	 302622.33622685	 279433.05623289	 231047.16384232	 324471.13950700	 375987.49586461	 292341.75523784	 303534.39655365	 223484.26203921	 213518.36183934
      0.27626642	 170804.67424347	 182880.64192586	 139618.58689585	 139618.58689585	 193264.56861747	 549499.96594114	 734426.37957522	 613951.28837151	 108370.95013286	 295286.30300702	 225677.62406227	  52416.97964789	 671020.53072477	 472869.54722689	 200658.42303109	1696533.49518320	1696533.49518320	 834197.74684758	1320651.16487917	  45365.54570956	 414235.96096503	 340263.39930188	1284199.37306144	  95535.58701780	1044733.31277139	 924562.05502990	 644062.86536363	 302622.33622685	 279433.05622461	 231047.16384232	 324471.13950700	 375987.49586458	 292341.75523785	 303534.39655365	 223484.26203921	 213518.36183879	 170804.67424347	 182880.64192586	 139618.58689585	 139618.58689585	 193264.56861747	 549499.96594114	 734426.37957522	 613951.28837151	13091648.57301561	 295286.30300702	 225677.62406226	  52416.97964801	 671020.53072364	 472869.54722689	 200658.42303109	1696533.49518320	1696533.49518320	 834197.74684773	1320651.16487869	  45365.54570963	 414235.96096503	 340263.39930188	1284199.37306144	  95535.58701780	1044733.31277139	 924562.05502991	 644062.86536363	 302622.33622685	 279433.05623289	 231047.16384232	 324471.13950700	 375987.49586461	 292341.75523784	 303534.39655365	 223484.26203921	 213518.36183934
      0.27813309	 170804.67424347	 182880.64192586	 139618.58689585	 139618.58689585	 193264.56861747	 549499.96594114	 734426.37957522	 613951.28837151	 108370.95013286	 295286.30300702	 225677.62406227	  52416.97964789	 671020.53072477	 472869.54722689	 200658.42303109	1696533.49518320	1696533.49518320	 834197.74684758	1320651.16487917	  45365.54570956	 414235.96096503	 340263.39930188	1284199.37306144	  95535.58701780	1044733.31277139	 924562.05502990	 644062.86536363	 302622.33622685	 279433.05622461	 231047.16384232	 324471.13950700	 375987.49586458	 292341.75523785	 303534.39655365	 223484.26203921	 213518.36183879	 170804.67424347	 182880.64192586	 139618.58689585	 139618.58689585	 193264.56861747	 549499.96594114	 734426.37957522	 613951.28837151	13091648.57301561	 295286.30300702	 225677.62406226	  52416.97964801	 671020.53072364	 472869.54722689	 200658.42303109	1696533.49518320	1696533.49518320	 834197.74684773	1320651.16487869	  45365.54570963	 414235.96096503	 340263.39930188	1284199.37306144	  95535.58701780	1044733.31277139	 924562.05502991	 644062.86536363	 302622.33622685	 279433.05623289	 231047.16384232	 324471.13950700	 375987.49586461	 292341.75523784	 303534.39655365	 223484.26203921	 213518.36183934
      0.27999975	 170804.67424347	 182880.64192586	 139618.58689585	 139618.58689585	 193264.56861747	 549499.96594114	 734426.37957522	 613951.28837151	 108370.95013286	 295286.30300702	 225677.62406227	  52416.97964789	 671020.53072477	 472869.54722689	 200658.42303109	1696533.49518320	1696533.49518320	 834197.74684758	1320651.16487917	  45365.54570956	 414235.96096503	 340263.39930188	1284199.37306144	  95535.58701780	1044733.31277139	 924562.05502990	 644062.86536363	 302622.33622685	 279433.05622461	 231047.16384232	 324471.13950700	 375987.49586458	 292341.75523785	 303534.39655365	 223484.26203921	 213518.36183879	 170804.67424347	 182880.64192586	 139618.58689585	 139618.58689585	 193264.56861747	 549499.96594114	 734426.37957522	 613951.28837151	13091648.57301561	 295286.30300702	 225677.62406226	  52416.97964801	 671020.53072364	 472869.54722689	 200658.42303109	1696533.49518320	1696533.49518320	 834197.74684773	1320651.16487869	  45365.54570963	 414235.96096503	 340263.39930188	1284199.37306144	  95535.58701780	1044733.31277139	 924562.05502991	 644062.86536363	 302622.33622685	 279433.05623289	 231047.16384232	 324471.13950700	 375987.49586461	 292341.75523784	 303534.39655365	 223484.26203921	 213518.36183934
      0.28186641	 170804.67424347	 182880.64192586	 139618.58689585	 139618.58689585	 193264.56861747	 549499.96594114	 734426.37957522	 613951.28837151	 108370.95013286	 295286.30300702	 225677.62406227	  52416.97964789	 671020.53072477	 472869.54722689	 200658.42303109	1696533.49518320	1696533.49518320	 834197.74684758	1320651.16487917	  45365.54570956	 414235.96096503	 340263.39930188	1284199.37306144	  95535.58701780	1044733.31277139	 924562.05502990	 644062.86536363	 302622.33622685	 279433.05622461	 231047.16384232	 324471.13950700	 375987.49586458	 292341.75523785	 303534.39655365	 223484.26203921	 213518.36183879	 170804.67424347	 182880.64192586	 139618.58689585	 139618.58689585	 193264.56861747	 549499.96594114	 734426.37957522	 613951.28837151	13091648.57301561	 295286.30300702	 225677.62406226	  52416.97964801	 671020.53072364	 472869.54722689	 200658.42303109	1696533.49518320	1696533.49518320	 834197.74684773	1320651.16487869	  45365.54570963	 414235.96096503	 340263.39930188	1284199.37306144	  95535.58701780	1044733.31277139	 924562.05502991	 644062.86536363	 302622.33622685	 279433.05623289	 231047.16384232	 324471.13950700	 375987.49586461	 292341.75523784	 303534.39655365	 223484.26203921	 213518.36183934
      0.28373308	 170804.67424347	 182880.64192586	 139618.58689585	 139618.58689585	 193264.56861747	 549499.96594114	 734426.37957522	 613951.28837151	 108370.95013286	 295286.30300702	 225677.62406227	  52416.97964789	 671020.53072477	 472869.54722689	 200658.42303109	1696533.49518320	1696533.49518320	 834197.74684758	1320651.16487917	  45365.54570956	 414235.96096503	 340263.39930188	1284199.37306144	  95535.58701780	1044733.31277139	 924562.05502990	 644062.86536363	 302622.33622685	 279433.05622461	 231047.16384232	 324471.13950700	 375987.49586458	 292341.75523785	 303534.39655365	 223484.26203921	 213518.36183879	 170804.67424347	 182880.64192586	 139618.58689585	 139618.58689585	 193264.56861747	 549499.96594114	 734426.37957522	 613951.28837151	13091648.57301561	 295286.30300702	 225677.62406226	  52416.97964801	 671020.53072364	 472869.54722689	 200658.42303109	1696533.49518320	1696533.49518320	 834197.74684773	1320651.16487869	  45365.54570963	 414235.96096503	 340263.39930188	1284199.37306144	  95535.58701780	1044733.31277139	 924562.05502991	 644062.86536363	 302622.33622685	 279433.05623289	 231047.16384232	 324471.13950700	 375987.49586461	 292341.75523784	 303534.39655365	 223484.26203921	 213518.36183934
      0.28559975	 170804.67424347	 182880.64192586	 139618.58689585	 139618.58689585	 193264.56861747	 549499.96594114	 734426.37957522	 613951.28837151	 108370.95013286	 295286.30300702	 225677.62406227	  52416.97964789	 671020.53072477	 472869.54722689	 200658.42303109	1696533.49518320	1696533.49518320	 834197.74684758	1320651.16487917	  45365.54570956	 414235.96096503	 340263.39930188	1284199.37306144	  95535.58701780	1044733.31277139	 924562.05502990	 644062.86536363	 302622.33622685	 279433.05622461	 231047.16384232	 324471.13950700	 375987.49586458	 292341.75523785	 303534.39655365	 223484.26203921	 213518.36183879	 170804.67424347	 182880.64192586	 139618.58689585	 139618.58689585	 193264.56861747	 549499.96594114	 734426.37957522	 613951.28837151	13091648.57301561	 295286.30300702	 225677.62406226	  52416.97964801	 671020.53072364	 472869.54722689	 200658.42303109	1696533.49518320	1696533.49518320	 834197.74684773	1320651.16487869	  45365.54570963	 414235.96096503	 340263.39930188	1284199.37306144	  95535.58701780	1044733.31277139	 924562.05502991	 644062.86536363	 302622.33622685	 279433.05623289	 231047.16384232	 324471.13950700	 375987.49586461	 292341.75523784	 303534.39655365	 223484.26203921	 213518.36183934
      0.28746641	 170804.67424347	 182880.64192586	 139618.58689585	 139618.58689585	 193264.56861747	 549499.96594114	 734426.37957522	 613951.28837151	 108370.95013286	 295286.30300702	 225677.62406227	  52416.97964789	 671020.53072477	 472869.54722689	 200658.42303109	1696533.49518320	1696533.49518320	 834197.74684758	1320651.16487917	  45365.54570956	 414235.96096503	 340263.39930188	1284199.37306144	  95535.58701780	1044733.31277139	 924562.05502990	 644062.86536363	 302622.33622685	 279433.05622461	 231047.16384232	 324471.13950700	 375987.49586458	 292341.75523785	 303534.39655365	 223484.26203921	 213518.36183879	 170804.67424347	 182880.64192586	 139618.58689585	 139618.58689585	 193264.56861747	 549499.96594114	 734426.37957522	 613951.28837151	13091648.57301561	 295286.30300702	 225677.62406226	  52416.97964801	 671020.53072364	 472869.54722689	 200658.42303109	1696533.49518320	1696533.49518320	 834197.74684773	1320651.16487869	  45365.54570963	 414235.96096503	 340263.39930188	1284199.37306144	  95535.58701780	1044733.31277139	 924562.05502991	 644062.86536363	 302622.33622685	 279433.05623289	 231047.16384232	 324471.13950700	 375987.49586461	 292341.75523784	 303534.39655365	 223484.26203921	 213518.36183934
      0.28933307	 170804.67424347	 182880.64192586	 139618.58689585	 139618.58689585	 193264.56861747	 549499.96594114	 734426.37957522	 613951.28837151	 108370.95013286	 295286.30300702	 225677.62406227	  52416.97964789	 671020.53072477	 472869.54722689	 200658.42303109	1696533.49518320	1696533.49518320	 834197.74684758	1320651.16487917	  45365.54570956	 414235.96096503	 340263.39930188	1284199.37306144	  95535.58701780	1044733.31277139	 924562.05502990	 644062.86536363	 302622.33622685	 279433.05622461	 231047.16384232	 324471.13950700	 375987.49586458	 292341.75523785	 303534.39655365	 223484.26203921	 213518.36183879	 170804.67424347	 182880.64192586	 139618.58689585	 139618.58689585	 193264.56861747	 549499.96594114	 734426.37957522	 613951.28837151	13091648.57301561	 295286.30300702	 225677.62406226	  52416.97964801	 671020.53072364	 472869.54722689	 200658.42303109	1696533.49518320	1696533.49518320	 834197.74684773	1320651.16487869	  45365.54570963	 414235.96096503	 340263.39930188	1284199.37306144	  95535.58701780	1044733.31277139	 924562.05502991	 644062.86536363	 302622.33622685	 279433.05623289	 231047.16384232	 324471.13950700	 375987.49586461	 292341.75523784	 303534.39655365	 223484.26203921	 213518.36183934
      0.29119974	 170804.67424347	 182880.64192586	 139618.58689585	 139618.58689585	 193264.56861747	 549499.96594114	 734426.37957522	 613951.28837151	 108370.95013286	 295286.30300702	 225677.62406227	  52416.97964789	 671020.53072477	 472869.54722689	 200658.42303109	1696533.49518320	1696533.49518320	 834197.74684758	1320651.16487917	  45365.54570956	 414235.96096503	 340263.39930188	1284199.37306144	  95535.58701780	1044733.31277139	 924562.05502990	 644062.86536363	 302622.33622685	 279433.05622461	 231047.16384232	 324471.13950700	 375987.49586458	 292341.75523785	 303534.39655365	 223484.26203921	 213518.36183879	 170804.67424347	 182880.64192586	 139618.58689585	 139618.58689585	 193264.56861747	 549499.96594114	 734426.37957522	 613951.28837151	13091648.57301561	 295286.30300702	 225677.62406226	  52416.97964801	 671020.53072364	 472869.54722689	 200658.42303109	1696533.49518320	1696533.49518320	 834197.74684773	1320651.16487869	  45365.54570963	 414235.96096503	 340263.39930188	1284199.37306144	  95535.58701780	1044733.31277139	 924562.05502991	 644062.86536363	 302622.33622685	 279433.05623289	 231047.16384232	 324471.13950700	 375987.49586461	 292341.75523784	 303534.39655365	 223484.26203921	 213518.36183934
      0.29306641	 170804.67424347	 182880.64192586	 139618.58689585	 139618.58689585	 193264.56861747	 549499.96594114	 734426.37957522	 613951.28837151	 108370.95013286	 295286.30300702	 225677.62406227	  52416.97964789	 671020.53072477	 472869.54722689	 200658.42303109	1696533.49518320	1696533.49518320	 834197.74684758	1320651.16487917	  45365.54570956	 414235.96096503	 340263.39930188	1284199.37306144	  95535.58701780	1044733.31277139	 924562.05502990	 644062.86536363	 302622.33622685	 279433.05622461	 231047.16384232	 324471.13950700	 375987.49586458	 292341.75523785	 303534.39655365	 223484.26203921	 213518.36183879	 170804.67424347	 182880.64192586	 139618.58689585	 139618.58689585	 193264.56861747	 549499.96594114	 734426.37957522	 613951.28837151	13091648.57301561	 295286.30300702	 225677.62406226	  52416.97964801	 671020.53072364	 472869.54722689	 200658.42303109	1696533.49518320	1696533.49518320	 834197.74684773	1320651.16487869	  45365.54570963	 414235.96096503	 340263.39930188	1284199.37306144	  95535.58701780	1044733.31277139	 924562.05502991	 644062.86536363	 302622.33622685	 279433.05623289	 231047.16384232	 324471.13950700	 375987.49586461	 292341.75523784	 303534.39655365	 223484.26203921	 213518.36183934
      0.29493307	 170804.67424347	 182880.64192586	 139618.58689585	 139618.58689585	 193264.56861747	 549499.96594114	 734426.37957522	 613951.28837151	 108370.95013286	 295286.30300702	 225677.62406227	  52416.97964789	 671020.53072477	 472869.54722689	 200658.42303109	1696533.49518320	1696533.49518320	 834197.74684758	1320651.16487917	  45365.54570956	 414235.96096503	 340263.39930188	1284199.37306144	  95535.58701780	1044733.31277139	 924562.05502990	 644062.86536363	 302622.33622685	 279433.05622461	 231047.16384232	 324471.13950700	 375987.49586458	 292341.75523785	 303534.39655365	 223484.26203921	 213518.36183879	 170804.67424347	 182880.64192586	 139618.58689585	 139618.58689585	 193264.56861747	 549499.96594114	 734426.37957522	 613951.28837151	13091648.57301561	 295286.30300702	 225677.62406226	  52416.97964801	 671020.53072364	 472869.54722689	 200658.42303109	1696533.49518320	1696533.49518320	 834197.74684773	1320651.16487869	  45365.54570963	 414235.96096503	 340263.39930188	1284199.37306144	  95535.58701780	1044733.31277139	 924562.05502991	 644062.86536363	 302622.33622685	 279433.05623289	 231047.16384232	 324471.13950700	 375987.49586461	 292341.75523784	 303534.39655365	 223484.26203921	 213518.36183934
      0.29679974	 170804.67424347	 182880.64192586	 139618.58689585	 139618.58689585	 193264.56861747	 549499.96594114	 734426.37957522	 613951.28837151	 108370.95013286	 295286.30300702	 225677.62406227	  52416.97964789	 671020.53072477	 472869.54722689	 200658.42303109	1696533.49518320	1696533.49518320	 834197.74684758	1320651.16487917	  45365.54570956	 414235.96096503	 340263.39930188	1284199.37306144	  95535.58701780	1044733.31277139	 924562.05502990	 644062.86536363	 302622.33622685	 279433.05622461	 231047.16384232	 324471.13950700	 375987.49586458	 292341.75523785	 303534.39655365	 223484.26203921	 213518.36183879	 170804.67424347	 182880.64192586	 139618.58689585	 139618.58689585	 193264.56861747	 549499.96594114	 734426.37957522	 613951.28837151	13091648.57301561	 295286.30300702	 225677.62406226	  52416.97964801	 671020.53072364	 472869.54722689	 200658.42303109	1696533.49518320	1696533.49518320	 834197.74684773	1320651.16487869	  45365.54570963	 414235.96096503	 340263.39930188	1284199.37306144	  95535.58701780	1044733.31277139	 924562.05502991	 644062.86536363	 302622.33622685	 279433.05623289	 231047.16384232	 324471.13950700	 375987.49586461	 292341.75523784	 303534.39655365	 223484.26203921	 213518.36183934
      0.29866640	 170804.67424347	 182880.64192586	 139618.58689585	 139618.58689585	 193264.56861747	 549499.96594114	 734426.37957522	 613951.28837151	 108370.95013286	 295286.30300702	 225677.62406227	  52416.97964789	 671020.53072477	 472869.54722689	 200658.42303109	1696533.49518320	1696533.49518320	 834197.74684758	1320651.16487917	  45365.54570956	 414235.96096503	 340263.39930188	1284199.37306144	  95535.58701780	1044733.31277139	 924562.05502990	 644062.86536363	 302622.33622685	 279433.05622461	 231047.16384232	 324471.13950700	 375987.49586458	 292341.75523785	 303534.39655365	 223484.26203921	 213518.36183879	 170804.67424347	 182880.64192586	 139618.58689585	 139618.58689585	 193264.56861747	 549499.96594114	 734426.37957522	 613951.28837151	13091648.57301561	 295286.30300702	 225677.62406226	  52416.97964801	 671020.53072364	 472869.54722689	 200658.42303109	1696533.49518320	1696533.49518320	 834197.74684773	1320651.16487869	  45365.54570963	 414235.96096503	 340263.39930188	1284199.37306144	  95535.58701780	1044733.31277139	 924562.05502991	 644062.86536363	 302622.33622685	 279433.05623289	 231047.16384232	 324471.13950700	 375987.49586461	 292341.75523784	 303534.39655365	 223484.26203921	 213518.36183934
      0.30053306	 170804.67424347	 182880.64192586	 139618.58689585	 139618.58689585	 193264.56861747	 549499.96594114	 734426.37957522	 613951.28837151	 108370.95013286	 295286.30300702	 225677.62406227	  52416.97964789	 671020.53072477	 472869.54722689	 200658.42303109	1696533.49518320	1696533.49518320	 834197.74684758	1320651.16487917	  45365.54570956	 414235.96096503	 340263.39930188	1284199.37306144	  95535.58701780	1044733.31277139	 924562.05502990	 644062.86536363	 302622.33622685	 279433.05622461	 231047.16384232	 324471.13950700	 375987.49586458	 292341.75523785	 303534.39655365	 223484.26203921	 213518.36183879	 170804.67424347	 182880.64192586	 139618.58689585	 139618.58689585	 193264.56861747	 549499.96594114	 734426.37957522	 613951.28837151	13091648.57301561	 295286.30300702	 225677.62406226	  52416.97964801	 671020.53072364	 472869.54722689	 200658.42303109	1696533.49518320	1696533.49518320	 834197.74684773	1320651.16487869	  45365.54570963	 414235.96096503	 340263.39930188	1284199.37306144	  95535.58701780	1044733.31277139	 924562.05502991	 644062.86536363	 302622.33622685	 279433.05623289	 231047.16384232	 324471.13950700	 375987.49586461	 292341.75523784	 303534.39655365	 223484.26203921	 213518.36183934
      0.30239973	 170804.67424347	 182880.64192586	 139618.58689585	 139618.58689585	 193264.56861747	 549499.96594114	 734426.37957522	 613951.28837151	 108370.95013286	 295286.30300702	 225677.62406227	  52416.97964789	 671020.53072477	 472869.54722689	 200658.42303109	1696533.49518320	1696533.49518320	 834197.74684758	1320651.16487917	  45365.54570956	 414235.96096503	 340263.39930188	1284199.37306144	  95535.58701780	1044733.31277139	 924562.05502990	 644062.86536363	 302622.33622685	 279433.05622461	 231047.16384232	 324471.13950700	 375987.49586458	 292341.75523785	 303534.39655365	 223484.26203921	 213518.36183879	 170804.67424347	 182880.64192586	 139618.58689585	 139618.58689585	 193264.56861747	 549499.96594114	 734426.37957522	 613951.28837151	13091648.57301561	 295286.30300702	 225677.62406226	  52416.97964801	 671020.53072364	 472869.54722689	 200658.42303109	1696533.49518320	1696533.49518320	 834197.74684773	1320651.16487869	  45365.54570963	 414235.96096503	 340263.39930188	1284199.37306144	  95535.58701780	1044733.31277139	 924562.05502991	 644062.86536363	 302622.33622685	 279433.05623289	 231047.16384232	 324471.13950700	 375987.49586461	 292341.75523784	 303534.39655365	 223484.26203921	 213518.36183934
      0.30426640	 170804.67424347	 182880.64192586	 139618.58689585	 139618.58689585	 193264.56861747	 549499.96594114	 734426.37957522	 613951.28837151	 108370.95013286	 295286.30300702	 225677.62406227	  52416.97964789	 671020.53072477	 472869.54722689	 200658.42303109	1696533.49518320	1696533.49518320	 834197.74684758	1320651.16487917	  45365.54570956	 414235.96096503	 340263.39930188	1284199.37306144	  95535.58701780	1044733.31277139	 924562.05502990	 644062.86536363	 302622.33622685	 279433.05622461	 231047.16384232	 324471.13950700	 375987.49586458	 292341.75523785	 303534.39655365	 223484.26203921	 213518.36183879	 170804.67424347	 182880.64192586	 139618.58689585	 139618.58689585	 193264.56861747	 549499.96594114	 734426.37957522	 613951.28837151	13091648.57301561	 295286.30300702	 225677.62406226	  52416.97964801	 671020.53072364	 472869.54722689	 200658.42303109	1696533.49518320	1696533.49518320	 834197.74684773	1320651.16487869	  45365.54570963	 414235.96096503	 340263.39930188	1284199.37306144	  95535.58701780	1044733.31277139	 924562.05502991	 644062.86536363	 302622.33622685	 279433.05623289	 231047.16384232	 324471.13950700	 375987.49586461	 292341.75523784	 303534.39655365	 223484.26203921	 213518.36183934
      0.30613306	 170804.67424347	 182880.64192586	 139618.58689585	 139618.58689585	 193264.56861747	 549499.96594114	 734426.37957522	 613951.28837151	 108370.95013286	 295286.30300702	 225677.62406227	  52416.97964789	 671020.53072477	 472869.54722689	 200658.42303109	1696533.49518320	1696533.49518320	 834197.74684758	1320651.16487917	  45365.54570956	 414235.96096503	 340263.39930188	1284199.37306144	  95535.58701780	1044733.31277139	 924562.05502990	 644062.86536363	 302622.33622685	 279433.05622461	 231047.16384232	 324471.13950700	 375987.49586458	 292341.75523785	 303534.39655365	 223484.26203921	 213518.36183879	 170804.67424347	 182880.64192586	 139618.58689585	 139618.58689585	 193264.56861747	 549499.96594114	 734426.37957522	 613951.28837151	13091648.57301561	 295286.30300702	 225677.62406226	  52416.97964801	 671020.53072364	 472869.54722689	 200658.42303109	1696533.49518320	1696533.49518320	 834197.74684773	1320651.16487869	  45365.54570963	 414235.96096503	 340263.39930188	1284199.37306144	  95535.58701780	1044733.31277139	 924562.05502991	 644062.86536363	 302622.33622685	 279433.05623289	 231047.16384232	 324471.13950700	 375987.49586461	 292341.75523784	 303534.39655365	 223484.26203921	 213518.36183934
      0.30799973	 170804.67424347	 182880.64192586	 139618.58689585	 139618.58689585	 193264.56861747	 549499.96594114	 734426.37957522	 613951.28837151	 108370.95013286	 295286.30300702	 225677.62406227	  52416.97964789	 671020.53072477	 472869.54722689	 200658.42303109	1696533.49518320	1696533.49518320	 834197.74684758	1320651.16487917	  45365.54570956	 414235.96096503	 340263.39930188	1284199.37306144	  95535.58701780	1044733.31277139	 924562.05502990	 644062.86536363	 302622.33622685	 279433.05622461	 231047.16384232	 324471.13950700	 375987.49586458	 292341.75523785	 303534.39655365	 223484.26203921	 213518.36183879	 170804.67424347	 182880.64192586	 139618.58689585	 139618.58689585	 193264.56861747	 549499.96594114	 734426.37957522	 613951.28837151	13091648.57301561	 295286.30300702	 225677.62406226	  52416.97964801	 671020.53072364	 472869.54722689	 200658.42303109	1696533.49518320	1696533.49518320	 834197.74684773	1320651.16487869	  45365.54570963	 414235.96096503	 340263.39930188	1284199.37306144	  95535.58701780	1044733.31277139	 924562.05502991	 644062.86536363	 302622.33622685	 279433.05623289	 231047.16384232	 324471.13950700	 375987.49586461	 292341.75523784	 303534.39655365	 223484.26203921	 213518.36183934
      0.30986639	 170804.67424347	 182880.64192586	 139618.58689585	 139618.58689585	 193264.56861747	 549499.96594114	 734426.37957522	 613951.28837151	 108370.95013286	 295286.30300702	 225677.62406227	  52416.97964789	 671020.53072477	 472869.54722689	 200658.42303109	1696533.49518320	1696533.49518320	 834197.74684758	1320651.16487917	  45365.54570956	 414235.96096503	 340263.39930188	1284199.37306144	  95535.58701780	1044733.31277139	 924562.05502990	 644062.86536363	 302622.33622685	 279433.05622461	 231047.16384232	 324471.13950700	 375987.49586458	 292341.75523785	 303534.39655365	 223484.26203921	 213518.36183879	 170804.67424347	 182880.64192586	 139618.58689585	 139618.58689585	 193264.56861747	 549499.96594114	 734426.37957522	 613951.28837151	13091648.57301561	 295286.30300702	 225677.62406226	  52416.97964801	 671020.53072364	 472869.54722689	 200658.42303109	1696533.49518320	1696533.49518320	 834197.74684773	1320651.16487869	  45365.54570963	 414235.96096503	 340263.39930188	1284199.37306144	  95535.58701780	1044733.31277139	 924562.05502991	 644062.86536363	 302622.33622685	 279433.05623289	 231047.16384232	 324471.13950700	 375987.49586461	 292341.75523784	 303534.39655365	 223484.26203921	 213518.36183934
      0.31173306	 170804.67424347	 182880.64192586	 139618.58689585	 139618.58689585	 193264.56861747	 549499.96594114	 734426.37957522	 613951.28837151	 108370.95013286	 295286.30300702	 225677.62406227	  52416.97964789	 671020.53072477	 472869.54722689	 200658.42303109	1696533.49518320	1696533.49518320	 834197.74684758	1320651.16487917	  45365.54570956	 414235.96096503	 340263.39930188	1284199.37306144	  95535.58701780	1044733.31277139	 924562.05502990	 644062.86536363	 302622.33622685	 279433.05622461	 231047.16384232	 324471.13950700	 375987.49586458	 292341.75523785	 303534.39655365	 223484.26203921	 213518.36183879	 170804.67424347	 182880.64192586	 139618.58689585	 139618.58689585	 193264.56861747	 549499.96594114	 734426.37957522	 613951.28837151	13091648.57301561	 295286.30300702	 225677.62406226	  52416.97964801	 671020.53072364	 472869.54722689	 200658.42303109	1696533.49518320	1696533.49518320	 834197.74684773	1320651.16487869	  45365.54570963	 414235.96096503	 340263.39930188	1284199.37306144	  95535.58701780	1044733.31277139	 924562.05502991	 644062.86536363	 302622.33622685	 279433.05623289	 231047.16384232	 324471.13950700	 375987.49586461	 292341.75523784	 303534.39655365	 223484.26203921	 213518.36183934
      0.31359972	 170804.67424347	 182880.64192586	 139618.58689585	 139618.58689585	 193264.56861747	 549499.96594114	 734426.37957522	 613951.28837151	 108370.95013286	 295286.30300702	 225677.62406227	  52416.97964789	 671020.53072477	 472869.54722689	 200658.42303109	1696533.49518320	1696533.49518320	 834197.74684758	1320651.16487917	  45365.54570956	 414235.96096503	 340263.39930188	1284199.37306144	  95535.58701780	1044733.31277139	 924562.05502990	 644062.86536363	 302622.33622685	 279433.05622461	 231047.16384232	 324471.13950700	 375987.49586458	 292341.75523785	 303534.39655365	 223484.26203921	 213518.36183879	 170804.67424347	 182880.64192586	 139618.58689585	 139618.58689585	 193264.56861747	 549499.96594114	 734426.37957522	 613951.28837151	13091648.57301561	 295286.30300702	 225677.62406226	  52416.97964801	 671020.53072364	 472869.54722689	 200658.42303109	1696533.49518320	1696533.49518320	 834197.74684773	1320651.16487869	  45365.54570963	 414235.96096503	 340263.39930188	1284199.37306144	  95535.58701780	1044733.31277139	 924562.05502991	 644062.86536363	 302622.33622685	 279433.05623289	 231047.16384232	 324471.13950700	 375987.49586461	 292341.75523784	 303534.39655365	 223484.26203921	 213518.36183934
      0.31546639	 170804.67424347	 182880.64192586	 139618.58689585	 139618.58689585	 193264.56861747	 549499.96594114	 734426.37957522	 613951.28837151	 108370.95013286	 295286.30300702	 225677.62406227	  52416.97964789	 671020.53072477	 472869.54722689	 200658.42303109	1696533.49518320	1696533.49518320	 834197.74684758	1320651.16487917	  45365.54570956	 414235.96096503	 340263.39930188	1284199.37306144	  95535.58701780	1044733.31277139	 924562.05502990	 644062.86536363	 302622.33622685	 279433.05622461	 231047.16384232	 324471.13950700	 375987.49586458	 292341.75523785	 303534.39655365	 223484.26203921	 213518.36183879	 170804.67424347	 182880.64192586	 139618.58689585	 139618.58689585	 193264.56861747	 549499.96594114	 734426.37957522	 613951.28837151	13091648.57301561	 295286.30300702	 225677.62406226	  52416.97964801	 671020.53072364	 472869.54722689	 200658.42303109	1696533.49518320	1696533.49518320	 834197.74684773	1320651.16487869	  45365.54570963	 414235.96096503	 340263.39930188	1284199.37306144	  95535.58701780	1044733.31277139	 924562.05502991	 644062.86536363	 302622.33622685	 279433.05623289	 231047.16384232	 324471.13950700	 375987.49586461	 292341.75523784	 303534.39655365	 223484.26203921	 213518.36183934
      0.31733305	 170804.67424347	 182880.64192586	 139618.58689585	 139618.58689585	 193264.56861747	 549499.96594114	 734426.37957522	 613951.28837151	 108370.95013286	 295286.30300702	 225677.62406227	  52416.97964789	 671020.53072477	 472869.54722689	 200658.42303109	1696533.49518320	1696533.49518320	 834197.74684758	1320651.16487917	  45365.54570956	 414235.96096503	 340263.39930188	1284199.37306144	  95535.58701780	1044733.31277139	 924562.05502990	 644062.86536363	 302622.33622685	 279433.05622461	 231047.16384232	 324471.13950700	 375987.49586458	 292341.75523785	 303534.39655365	 223484.26203921	 213518.36183879	 170804.67424347	 182880.64192586	 139618.58689585	 139618.58689585	 193264.56861747	 549499.96594114	 734426.37957522	 613951.28837151	13091648.57301561	 295286.30300702	 225677.62406226	  52416.97964801	 671020.53072364	 472869.54722689	 200658.42303109	1696533.49518320	1696533.49518320	 834197.74684773	1320651.16487869	  45365.54570963	 414235.96096503	 340263.39930188	1284199.37306144	  95535.58701780	1044733.31277139	 924562.05502991	 644062.86536363	 302622.33622685	 279433.05623289	 231047.16384232	 324471.13950700	 375987.49586461	 292341.75523784	 303534.39655365	 223484.26203921	 213518.36183934
      0.31919972	 170804.67424347	 182880.64192586	 139618.58689585	 139618.58689585	 193264.56861747	 549499.96594114	 734426.37957522	 613951.28837151	 108370.95013286	 295286.30300702	 225677.62406227	  52416.97964789	 671020.53072477	 472869.54722689	 200658.42303109	1696533.49518320	1696533.49518320	 834197.74684758	1320651.16487917	  45365.54570956	 414235.96096503	 340263.39930188	1284199.37306144	  95535.58701780	1044733.31277139	 924562.05502990	 644062.86536363	 302622.33622685	 279433.05622461	 231047.16384232	 324471.13950700	 375987.49586458	 292341.75523785	 303534.39655365	 223484.26203921	 213518.36183879	 170804.67424347	 182880.64192586	 139618.58689585	 139618.58689585	 193264.56861747	 549499.96594114	 734426.37957522	 613951.28837151	13091648.57301561	 295286.30300702	 225677.62406226	  52416.97964801	 671020.53072364	 472869.54722689	 200658.42303109	1696533.49518320	1696533.49518320	 834197.74684773	1320651.16487869	  45365.54570963	 414235.96096503	 340263.39930188	1284199.37306144	  95535.58701780	1044733.31277139	 924562.05502991	 644062.86536363	 302622.33622685	 279433.05623289	 231047.16384232	 324471.13950700	 375987.49586461	 292341.75523784	 303534.39655365	 223484.26203921	 213518.36183934
      0.32106638	 170804.67424347	 182880.64192586	 139618.58689585	 139618.58689585	 193264.56861747	 549499.96594114	 734426.37957522	 613951.28837151	 108370.95013286	 295286.30300702	 225677.62406227	  52416.97964789	 671020.53072477	 472869.54722689	 200658.42303109	1696533.49518320	1696533.49518320	 834197.74684758	1320651.16487917	  45365.54570956	 414235.96096503	 340263.39930188	1284199.37306144	  95535.58701780	1044733.31277139	 924562.05502990	 644062.86536363	 302622.33622685	 279433.05622461	 231047.16384232	 324471.13950700	 375987.49586458	 292341.75523785	 303534.39655365	 223484.26203921	 213518.36183879	 170804.67424347	 182880.64192586	 139618.58689585	 139618.58689585	 193264.56861747	 549499.96594114	 734426.37957522	 613951.28837151	13091648.57301561	 295286.30300702	 225677.62406226	  52416.97964801	 671020.53072364	 472869.54722689	 200658.42303109	1696533.49518320	1696533.49518320	 834197.74684773	1320651.16487869	  45365.54570963	 414235.96096503	 340263.39930188	1284199.37306144	  95535.58701780	1044733.31277139	 924562.05502991	 644062.86536363	 302622.33622685	 279433.05623289	 231047.16384232	 324471.13950700	 375987.49586461	 292341.75523784	 303534.39655365	 223484.26203921	 213518.36183934
      0.32293305	 170804.67424347	 182880.64192586	 139618.58689585	 139618.58689585	 193264.56861747	 549499.96594114	 734426.37957522	 613951.28837151	 108370.95013286	 295286.30300702	 225677.62406227	  52416.97964789	 671020.53072477	 472869.54722689	 200658.42303109	1696533.49518320	1696533.49518320	 834197.74684758	1320651.16487917	  45365.54570956	 414235.96096503	 340263.39930188	1284199.37306144	  95535.58701780	1044733.31277139	 924562.05502990	 644062.86536363	 302622.33622685	 279433.05622461	 231047.16384232	 324471.13950700	 375987.49586458	 292341.75523785	 303534.39655365	 223484.26203921	 213518.36183879	 170804.67424347	 182880.64192586	 139618.58689585	 139618.58689585	 193264.56861747	 549499.96594114	 734426.37957522	 613951.28837151	13091648.57301561	 295286.30300702	 225677.62406226	  52416.97964801	 671020.53072364	 472869.54722689	 200658.42303109	1696533.49518320	1696533.49518320	 834197.74684773	1320651.16487869	  45365.54570963	 414235.96096503	 340263.39930188	1284199.37306144	  95535.58701780	1044733.31277139	 924562.05502991	 644062.86536363	 302622.33622685	 279433.05623289	 231047.16384232	 324471.13950700	 375987.49586461	 292341.75523784	 303534.39655365	 223484.26203921	 213518.36183934
      0.32479971	 170804.67424347	 182880.64192586	 139618.58689585	 139618.58689585	 193264.56861747	 549499.96594114	 734426.37957522	 613951.28837151	 108370.95013286	 295286.30300702	 225677.62406227	  52416.97964789	 671020.53072477	 472869.54722689	 200658.42303109	1696533.49518320	1696533.49518320	 834197.74684758	1320651.16487917	  45365.54570956	 414235.96096503	 340263.39930188	1284199.37306144	  95535.58701780	1044733.31277139	 924562.05502990	 644062.86536363	 302622.33622685	 279433.05622461	 231047.16384232	 324471.13950700	 375987.49586458	 292341.75523785	 303534.39655365	 223484.26203921	 213518.36183879	 170804.67424347	 182880.64192586	 139618.58689585	 139618.58689585	 193264.56861747	 549499.96594114	 734426.37957522	 613951.28837151	13091648.57301561	 295286.30300702	 225677.62406226	  52416.97964801	 671020.53072364	 472869.54722689	 200658.42303109	1696533.49518320	1696533.49518320	 834197.74684773	1320651.16487869	  45365.54570963	 414235.96096503	 340263.39930188	1284199.37306144	  95535.58701780	1044733.31277139	 924562.05502991	 644062.86536363	 302622.33622685	 279433.05623289	 231047.16384232	 324471.13950700	 375987.49586461	 292341.75523784	 303534.39655365	 223484.26203921	 213518.36183934
      0.32666638	 170804.67424347	 182880.64192586	 139618.58689585	 139618.58689585	 193264.56861747	 549499.96594114	 734426.37957522	 613951.28837151	 108370.95013286	 295286.30300702	 225677.62406227	  52416.97964789	 671020.53072477	 472869.54722689	 200658.42303109	1696533.49518320	1696533.49518320	 834197.74684758	1320651.16487917	  45365.54570956	 414235.96096503	 340263.39930188	1284199.37306144	  95535.58701780	1044733.31277139	 924562.05502990	 644062.86536363	 302622.33622685	 279433.05622461	 231047.16384232	 324471.13950700	 375987.49586458	 292341.75523785	 303534.39655365	 223484.26203921	 213518.36183879	 170804.67424347	 182880.64192586	 139618.58689585	 139618.58689585	 193264.56861747	 549499.96594114	 734426.37957522	 613951.28837151	13091648.57301561	 295286.30300702	 225677.62406226	  52416.97964801	 671020.53072364	 472869.54722689	 200658.42303109	1696533.49518320	1696533.49518320	 834197.74684773	1320651.16487869	  45365.54570963	 414235.96096503	 340263.39930188	1284199.37306144	  95535.58701780	1044733.31277139	 924562.05502991	 644062.86536363	 302622.33622685	 279433.05623289	 231047.16384232	 324471.13950700	 375987.49586461	 292341.75523784	 303534.39655365	 223484.26203921	 213518.36183934
      0.32853304	 170804.67424347	 182880.64192586	 139618.58689585	 139618.58689585	 193264.56861747	 549499.96594114	 734426.37957522	 613951.28837151	 108370.95013286	 295286.30300702	 225677.62406227	  52416.97964789	 671020.53072477	 472869.54722689	 200658.42303109	1696533.49518320	1696533.49518320	 834197.74684758	1320651.16487917	  45365.54570956	 414235.96096503	 340263.39930188	1284199.37306144	  95535.58701780	1044733.31277139	 924562.05502990	 644062.86536363	 302622.33622685	 279433.05622461	 231047.16384232	 324471.13950700	 375987.49586458	 292341.75523785	 303534.39655365	 223484.26203921	 213518.36183879	 170804.67424347	 182880.64192586	 139618.58689585	 139618.58689585	 193264.56861747	 549499.96594114	 734426.37957522	 613951.28837151	13091648.57301561	 295286.30300702	 225677.62406226	  52416.97964801	 671020.53072364	 472869.54722689	 200658.42303109	1696533.49518320	1696533.49518320	 834197.74684773	1320651.16487869	  45365.54570963	 414235.96096503	 340263.39930188	1284199.37306144	  95535.58701780	1044733.31277139	 924562.05502991	 644062.86536363	 302622.33622685	 279433.05623289	 231047.16384232	 324471.13950700	 375987.49586461	 292341.75523784	 303534.39655365	 223484.26203921	 213518.36183934
      0.33039971	 170804.67424347	 182880.64192586	 139618.58689585	 139618.58689585	 193264.56861747	 549499.96594114	 734426.37957522	 613951.28837151	 108370.95013286	 295286.30300702	 225677.62406227	  52416.97964789	 671020.53072477	 472869.54722689	 200658.42303109	1696533.49518320	1696533.49518320	 834197.74684758	1320651.16487917	  45365.54570956	 414235.96096503	 340263.39930188	1284199.37306144	  95535.58701780	1044733.31277139	 924562.05502990	 644062.86536363	 302622.33622685	 279433.05622461	 231047.16384232	 324471.13950700	 375987.49586458	 292341.75523785	 303534.39655365	 223484.26203921	 213518.36183879	 170804.67424347	 182880.64192586	 139618.58689585	 139618.58689585	 193264.56861747	 549499.96594114	 734426.37957522	 613951.28837151	13091648.57301561	 295286.30300702	 225677.62406226	  52416.97964801	 671020.53072364	 472869.54722689	 200658.42303109	1696533.49518320	1696533.49518320	 834197.74684773	1320651.16487869	  45365.54570963	 414235.96096503	 340263.39930188	1284199.37306144	  95535.58701780	1044733.31277139	 924562.05502991	 644062.86536363	 302622.33622685	 279433.05623289	 231047.16384232	 324471.13950700	 375987.49586461	 292341.75523784	 303534.39655365	 223484.26203921	 213518.36183934
      0.33226637	 170804.67424347	 182880.64192586	 139618.58689585	 139618.58689585	 193264.56861747	 549499.96594114	 734426.37957522	 613951.28837151	 108370.95013286	 295286.30300702	 225677.62406227	  52416.97964789	 671020.53072477	 472869.54722689	 200658.42303109	1696533.49518320	1696533.49518320	 834197.74684758	1320651.16487917	  45365.54570956	 414235.96096503	 340263.39930188	1284199.37306144	  95535.58701780	1044733.31277139	 924562.05502990	 644062.86536363	 302622.33622685	 279433.05622461	 231047.16384232	 324471.13950700	 375987.49586458	 292341.75523785	 303534.39655365	 223484.26203921	 213518.36183879	 170804.67424347	 182880.64192586	 139618.58689585	 139618.58689585	 193264.56861747	 549499.96594114	 734426.37957522	 613951.28837151	13091648.57301561	 295286.30300702	 225677.62406226	  52416.97964801	 671020.53072364	 472869.54722689	 200658.42303109	1696533.49518320	1696533.49518320	 834197.74684773	1320651.16487869	  45365.54570963	 414235.96096503	 340263.39930188	1284199.37306144	  95535.58701780	1044733.31277139	 924562.05502991	 644062.86536363	 302622.33622685	 279433.05623289	 231047.16384232	 324471.13950700	 375987.49586461	 292341.75523784	 303534.39655365	 223484.26203921	 213518.36183934
      0.33413304	 170804.67424347	 182880.64192586	 139618.58689585	 139618.58689585	 193264.56861747	 549499.96594114	 734426.37957522	 613951.28837151	 108370.95013286	 295286.30300702	 225677.62406227	  52416.97964789	 671020.53072477	 472869.54722689	 200658.42303109	1696533.49518320	1696533.49518320	 834197.74684758	1320651.16487917	  45365.54570956	 414235.96096503	 340263.39930188	1284199.37306144	  95535.58701780	1044733.31277139	 924562.05502990	 644062.86536363	 302622.33622685	 279433.05622461	 231047.16384232	 324471.13950700	 375987.49586458	 292341.75523785	 303534.39655365	 223484.26203921	 213518.36183879	 170804.67424347	 182880.64192586	 139618.58689585	 139618.58689585	 193264.56861747	 549499.96594114	 734426.37957522	 613951.28837151	13091648.57301561	 295286.30300702	 225677.62406226	  52416.97964801	 671020.53072364	 472869.54722689	 200658.42303109	1696533.49518320	1696533.49518320	 834197.74684773	1320651.16487869	  45365.54570963	 414235.96096503	 340263.39930188	1284199.37306144	  95535.58701780	1044733.31277139	 924562.05502991	 644062.86536363	 302622.33622685	 279433.05623289	 231047.16384232	 324471.13950700	 375987.49586461	 292341.75523784	 303534.39655365	 223484.26203921	 213518.36183934
      0.33599970	 170804.67424347	 182880.64192586	 139618.58689585	 139618.58689585	 193264.56861747	 549499.96594114	 734426.37957522	 613951.28837151	 108370.95013286	 295286.30300702	 225677.62406227	  52416.97964789	 671020.53072477	 472869.54722689	 200658.42303109	1696533.49518320	1696533.49518320	 834197.74684758	1320651.16487917	  45365.54570956	 414235.96096503	 340263.39930188	1284199.37306144	  95535.58701780	1044733.31277139	 924562.05502990	 644062.86536363	 302622.33622685	 279433.05622461	 231047.16384232	 324471.13950700	 375987.49586458	 292341.75523785	 303534.39655365	 223484.26203921	 213518.36183879	 170804.67424347	 182880.64192586	 139618.58689585	 139618.58689585	 193264.56861747	 549499.96594114	 734426.37957522	 613951.28837151	13091648.57301561	 295286.30300702	 225677.62406226	  52416.97964801	 671020.53072364	 472869.54722689	 200658.42303109	1696533.49518320	1696533.49518320	 834197.74684773	1320651.16487869	  45365.54570963	 414235.96096503	 340263.39930188	1284199.37306144	  95535.58701780	1044733.31277139	 924562.05502991	 644062.86536363	 302622.33622685	 279433.05623289	 231047.16384232	 324471.13950700	 375987.49586461	 292341.75523784	 303534.39655365	 223484.26203921	 213518.36183934
      0.33786637	 170804.67424347	 182880.64192586	 139618.58689585	 139618.58689585	 193264.56861747	 549499.96594114	 734426.37957522	 613951.28837151	 108370.95013286	 295286.30300702	 225677.62406227	  52416.97964789	 671020.53072477	 472869.54722689	 200658.42303109	1696533.49518320	1696533.49518320	 834197.74684758	1320651.16487917	  45365.54570956	 414235.96096503	 340263.39930188	1284199.37306144	  95535.58701780	1044733.31277139	 924562.05502990	 644062.86536363	 302622.33622685	 279433.05622461	 231047.16384232	 324471.13950700	 375987.49586458	 292341.75523785	 303534.39655365	 223484.26203921	 213518.36183879	 170804.67424347	 182880.64192586	 139618.58689585	 139618.58689585	 193264.56861747	 549499.96594114	 734426.37957522	 613951.28837151	13091648.57301561	 295286.30300702	 225677.62406226	  52416.97964801	 671020.53072364	 472869.54722689	 200658.42303109	1696533.49518320	1696533.49518320	 834197.74684773	1320651.16487869	  45365.54570963	 414235.96096503	 340263.39930188	1284199.37306144	  95535.58701780	1044733.31277139	 924562.05502991	 644062.86536363	 302622.33622685	 279433.05623289	 231047.16384232	 324471.13950700	 375987.49586461	 292341.75523784	 303534.39655365	 223484.26203921	 213518.36183934
      0.33973303	 170804.67424347	 182880.64192586	 139618.58689585	 139618.58689585	 193264.56861747	 549499.96594114	 734426.37957522	 613951.28837151	 108370.95013286	 295286.30300702	 225677.62406227	  52416.97964789	 671020.53072477	 472869.54722689	 200658.42303109	1696533.49518320	1696533.49518320	 834197.74684758	1320651.16487917	  45365.54570956	 414235.96096503	 340263.39930188	1284199.37306144	  95535.58701780	1044733.31277139	 924562.05502990	 644062.86536363	 302622.33622685	 279433.05622461	 231047.16384232	 324471.13950700	 375987.49586458	 292341.75523785	 303534.39655365	 223484.26203921	 213518.36183879	 170804.67424347	 182880.64192586	 139618.58689585	 139618.58689585	 193264.56861747	 549499.96594114	 734426.37957522	 613951.28837151	13091648.57301561	 295286.30300702	 225677.62406226	  52416.97964801	 671020.53072364	 472869.54722689	 200658.42303109	1696533.49518320	1696533.49518320	 834197.74684773	1320651.16487869	  45365.54570963	 414235.96096503	 340263.39930188	1284199.37306144	  95535.58701780	1044733.31277139	 924562.05502991	 644062.86536363	 302622.33622685	 279433.05623289	 231047.16384232	 324471.13950700	 375987.49586461	 292341.75523784	 303534.39655365	 223484.26203921	 213518.36183934
      0.34159970	 170804.67424347	 182880.64192586	 139618.58689585	 139618.58689585	 193264.56861747	 549499.96594114	 734426.37957522	 613951.28837151	 108370.95013286	 295286.30300702	 225677.62406227	  52416.97964789	 671020.53072477	 472869.54722689	 200658.42303109	1696533.49518320	1696533.49518320	 834197.74684758	1320651.16487917	  45365.54570956	 414235.96096503	 340263.39930188	1284199.37306144	  95535.58701780	1044733.31277139	 924562.05502990	 644062.86536363	 302622.33622685	 279433.05622461	 231047.16384232	 324471.13950700	 375987.49586458	 292341.75523785	 303534.39655365	 223484.26203921	 213518.36183879	 170804.67424347	 182880.64192586	 139618.58689585	 139618.58689585	 193264.56861747	 549499.96594114	 734426.37957522	 613951.28837151	13091648.57301561	 295286.30300702	 225677.62406226	  52416.97964801	 671020.53072364	 472869.54722689	 200658.42303109	1696533.49518320	1696533.49518320	 834197.74684773	1320651.16487869	  45365.54570963	 414235.96096503	 340263.39930188	1284199.37306144	  95535.58701780	1044733.31277139	 924562.05502991	 644062.86536363	 302622.33622685	 279433.05623289	 231047.16384232	 324471.13950700	 375987.49586461	 292341.75523784	 303534.39655365	 223484.26203921	 213518.36183934
      0.34346636	 170804.67424347	 182880.64192586	 139618.58689585	 139618.58689585	 193264.56861747	 549499.96594114	 734426.37957522	 613951.28837151	 108370.95013286	 295286.30300702	 225677.62406227	  52416.97964789	 671020.53072477	 472869.54722689	 200658.42303109	1696533.49518320	1696533.49518320	 834197.74684758	1320651.16487917	  45365.54570956	 414235.96096503	 340263.39930188	1284199.37306144	  95535.58701780	1044733.31277139	 924562.05502990	 644062.86536363	 302622.33622685	 279433.05622461	 231047.16384232	 324471.13950700	 375987.49586458	 292341.75523785	 303534.39655365	 223484.26203921	 213518.36183879	 170804.67424347	 182880.64192586	 139618.58689585	 139618.58689585	 193264.56861747	 549499.96594114	 734426.37957522	 613951.28837151	13091648.57301561	 295286.30300702	 225677.62406226	  52416.97964801	 671020.53072364	 472869.54722689	 200658.42303109	1696533.49518320	1696533.49518320	 834197.74684773	1320651.16487869	  45365.54570963	 414235.96096503	 340263.39930188	1284199.37306144	  95535.58701780	1044733.31277139	 924562.05502991	 644062.86536363	 302622.33622685	 279433.05623289	 231047.16384232	 324471.13950700	 375987.49586461	 292341.75523784	 303534.39655365	 223484.26203921	 213518.36183934
      0.34533303	 170804.67424347	 182880.64192586	 139618.58689585	 139618.58689585	 193264.56861747	 549499.96594114	 734426.37957522	 613951.28837151	 108370.95013286	 295286.30300702	 225677.62406227	  52416.97964789	 671020.53072477	 472869.54722689	 200658.42303109	1696533.49518320	1696533.49518320	 834197.74684758	1320651.16487917	  45365.54570956	 414235.96096503	 340263.39930188	1284199.37306144	  95535.58701780	1044733.31277139	 924562.05502990	 644062.86536363	 302622.33622685	 279433.05622461	 231047.16384232	 324471.13950700	 375987.49586458	 292341.75523785	 303534.39655365	 223484.26203921	 213518.36183879	 170804.67424347	 182880.64192586	 139618.58689585	 139618.58689585	 193264.56861747	 549499.96594114	 734426.37957522	 613951.28837151	13091648.57301561	 295286.30300702	 225677.62406226	  52416.97964801	 671020.53072364	 472869.54722689	 200658.42303109	1696533.49518320	1696533.49518320	 834197.74684773	1320651.16487869	  45365.54570963	 414235.96096503	 340263.39930188	1284199.37306144	  95535.58701780	1044733.31277139	 924562.05502991	 644062.86536363	 302622.33622685	 279433.05623289	 231047.16384232	 324471.13950700	 375987.49586461	 292341.75523784	 303534.39655365	 223484.26203921	 213518.36183934
      0.34719969	 170804.67424347	 182880.64192586	 139618.58689585	 139618.58689585	 193264.56861747	 549499.96594114	 734426.37957522	 613951.28837151	 108370.95013286	 295286.30300702	 225677.62406227	  52416.97964789	 671020.53072477	 472869.54722689	 200658.42303109	1696533.49518320	1696533.49518320	 834197.74684758	1320651.16487917	  45365.54570956	 414235.96096503	 340263.39930188	1284199.37306144	  95535.58701780	1044733.31277139	 924562.05502990	 644062.86536363	 302622.33622685	 279433.05622461	 231047.16384232	 324471.13950700	 375987.49586458	 292341.75523785	 303534.39655365	 223484.26203921	 213518.36183879	 170804.67424347	 182880.64192586	 139618.58689585	 139618.58689585	 193264.56861747	 549499.96594114	 734426.37957522	 613951.28837151	13091648.57301561	 295286.30300702	 225677.62406226	  52416.97964801	 671020.53072364	 472869.54722689	 200658.42303109	1696533.49518320	1696533.49518320	 834197.74684773	1320651.16487869	  45365.54570963	 414235.96096503	 340263.39930188	1284199.37306144	  95535.58701780	1044733.31277139	 924562.05502991	 644062.86536363	 302622.33622685	 279433.05623289	 231047.16384232	 324471.13950700	 375987.49586461	 292341.75523784	 303534.39655365	 223484.26203921	 213518.36183934
      0.34906635	 170804.67424347	 182880.64192586	 139618.58689585	 139618.58689585	 193264.56861747	 549499.96594114	 734426.37957522	 613951.28837151	 108370.95013286	 295286.30300702	 225677.62406227	  52416.97964789	 671020.53072477	 472869.54722689	 200658.42303109	1696533.49518320	1696533.49518320	 834197.74684758	1320651.16487917	  45365.54570956	 414235.96096503	 340263.39930188	1284199.37306144	  95535.58701780	1044733.31277139	 924562.05502990	 644062.86536363	 302622.33622685	 279433.05622461	 231047.16384232	 324471.13950700	 375987.49586458	 292341.75523785	 303534.39655365	 223484.26203921	 213518.36183879	 170804.67424347	 182880.64192586	 139618.58689585	 139618.58689585	 193264.56861747	 549499.96594114	 734426.37957522	 613951.28837151	13091648.57301561	 295286.30300702	 225677.62406226	  52416.97964801	 671020.53072364	 472869.54722689	 200658.42303109	1696533.49518320	1696533.49518320	 834197.74684773	1320651.16487869	  45365.54570963	 414235.96096503	 340263.39930188	1284199.37306144	  95535.58701780	1044733.31277139	 924562.05502991	 644062.86536363	 302622.33622685	 279433.05623289	 231047.16384232	 324471.13950700	 375987.49586461	 292341.75523784	 303534.39655365	 223484.26203921	 213518.36183934
      0.35093302	 170804.67424347	 182880.64192586	 139618.58689585	 139618.58689585	 193264.56861747	 549499.96594114	 734426.37957522	 613951.28837151	 108370.95013286	 295286.30300702	 225677.62406227	  52416.97964789	 671020.53072477	 472869.54722689	 200658.42303109	1696533.49518320	1696533.49518320	 834197.74684758	1320651.16487917	  45365.54570956	 414235.96096503	 340263.39930188	1284199.37306144	  95535.58701780	1044733.31277139	 924562.05502990	 644062.86536363	 302622.33622685	 279433.05622461	 231047.16384232	 324471.13950700	 375987.49586458	 292341.75523785	 303534.39655365	 223484.26203921	 213518.36183879	 170804.67424347	 182880.64192586	 139618.58689585	 139618.58689585	 193264.56861747	 549499.96594114	 734426.37957522	 613951.28837151	13091648.57301561	 295286.30300702	 225677.62406226	  52416.97964801	 671020.53072364	 472869.54722689	 200658.42303109	1696533.49518320	1696533.49518320	 834197.74684773	1320651.16487869	  45365.54570963	 414235.96096503	 340263.39930188	1284199.37306144	  95535.58701780	1044733.31277139	 924562.05502991	 644062.86536363	 302622.33622685	 279433.05623289	 231047.16384232	 324471.13950700	 375987.49586461	 292341.75523784	 303534.39655365	 223484.26203921	 213518.36183934
      0.35279969	 170804.67424347	 182880.64192586	 139618.58689585	 139618.58689585	 193264.56861747	 549499.96594114	 734426.37957522	 613951.28837151	 108370.95013286	 295286.30300702	 225677.62406227	  52416.97964789	 671020.53072477	 472869.54722689	 200658.42303109	1696533.49518320	1696533.49518320	 834197.74684758	1320651.16487917	  45365.54570956	 414235.96096503	 340263.39930188	1284199.37306144	  95535.58701780	1044733.31277139	 924562.05502990	 644062.86536363	 302622.33622685	 279433.05622461	 231047.16384232	 324471.13950700	 375987.49586458	 292341.75523785	 303534.39655365	 223484.26203921	 213518.36183879	 170804.67424347	 182880.64192586	 139618.58689585	 139618.58689585	 193264.56861747	 549499.96594114	 734426.37957522	 613951.28837151	13091648.57301561	 295286.30300702	 225677.62406226	  52416.97964801	 671020.53072364	 472869.54722689	 200658.42303109	1696533.49518320	1696533.49518320	 834197.74684773	1320651.16487869	  45365.54570963	 414235.96096503	 340263.39930188	1284199.37306144	  95535.58701780	1044733.31277139	 924562.05502991	 644062.86536363	 302622.33622685	 279433.05623289	 231047.16384232	 324471.13950700	 375987.49586461	 292341.75523784	 303534.39655365	 223484.26203921	 213518.36183934
      0.35466635	 170804.67424347	 182880.64192586	 139618.58689585	 139618.58689585	 193264.56861747	 549499.96594114	 734426.37957522	 613951.28837151	 108370.95013286	 295286.30300702	 225677.62406227	  52416.97964789	 671020.53072477	 472869.54722689	 200658.42303109	1696533.49518320	1696533.49518320	 834197.74684758	1320651.16487917	  45365.54570956	 414235.96096503	 340263.39930188	1284199.37306144	  95535.58701780	1044733.31277139	 924562.05502990	 644062.86536363	 302622.33622685	 279433.05622461	 231047.16384232	 324471.13950700	 375987.49586458	 292341.75523785	 303534.39655365	 223484.26203921	 213518.36183879	 170804.67424347	 182880.64192586	 139618.58689585	 139618.58689585	 193264.56861747	 549499.96594114	 734426.37957522	 613951.28837151	13091648.57301561	 295286.30300702	 225677.62406226	  52416.97964801	 671020.53072364	 472869.54722689	 200658.42303109	1696533.49518320	1696533.49518320	 834197.74684773	1320651.16487869	  45365.54570963	 414235.96096503	 340263.39930188	1284199.37306144	  95535.58701780	1044733.31277139	 924562.05502991	 644062.86536363	 302622.33622685	 279433.05623289	 231047.16384232	 324471.13950700	 375987.49586461	 292341.75523784	 303534.39655365	 223484.26203921	 213518.36183934
      0.35653302	 170804.67424347	 182880.64192586	 139618.58689585	 139618.58689585	 193264.56861747	 549499.96594114	 734426.37957522	 613951.28837151	 108370.95013286	 295286.30300702	 225677.62406227	  52416.97964789	 671020.53072477	 472869.54722689	 200658.42303109	1696533.49518320	1696533.49518320	 834197.74684758	1320651.16487917	  45365.54570956	 414235.96096503	 340263.39930188	1284199.37306144	  95535.58701780	1044733.31277139	 924562.05502990	 644062.86536363	 302622.33622685	 279433.05622461	 231047.16384232	 324471.13950700	 375987.49586458	 292341.75523785	 303534.39655365	 223484.26203921	 213518.36183879	 170804.67424347	 182880.64192586	 139618.58689585	 139618.58689585	 193264.56861747	 549499.96594114	 734426.37957522	 613951.28837151	13091648.57301561	 295286.30300702	 225677.62406226	  52416.97964801	 671020.53072364	 472869.54722689	 200658.42303109	1696533.49518320	1696533.49518320	 834197.74684773	1320651.16487869	  45365.54570963	 414235.96096503	 340263.39930188	1284199.37306144	  95535.58701780	1044733.31277139	 924562.05502991	 644062.86536363	 302622.33622685	 279433.05623289	 231047.16384232	 324471.13950700	 375987.49586461	 292341.75523784	 303534.39655365	 223484.26203921	 213518.36183934
      0.35839968	 170804.67424347	 182880.64192586	 139618.58689585	 139618.58689585	 193264.56861747	 549499.96594114	 734426.37957522	 613951.28837151	 108370.95013286	 295286.30300702	 225677.62406227	  52416.97964789	 671020.53072477	 472869.54722689	 200658.42303109	1696533.49518320	1696533.49518320	 834197.74684758	1320651.16487917	  45365.54570956	 414235.96096503	 340263.39930188	1284199.37306144	  95535.58701780	1044733.31277139	 924562.05502990	 644062.86536363	 302622.33622685	 279433.05622461	 231047.16384232	 324471.13950700	 375987.49586458	 292341.75523785	 303534.39655365	 223484.26203921	 213518.36183879	 170804.67424347	 182880.64192586	 139618.58689585	 139618.58689585	 193264.56861747	 549499.96594114	 734426.37957522	 613951.28837151	13091648.57301561	 295286.30300702	 225677.62406226	  52416.97964801	 671020.53072364	 472869.54722689	 200658.42303109	1696533.49518320	1696533.49518320	 834197.74684773	1320651.16487869	  45365.54570963	 414235.96096503	 340263.39930188	1284199.37306144	  95535.58701780	1044733.31277139	 924562.05502991	 644062.86536363	 302622.33622685	 279433.05623289	 231047.16384232	 324471.13950700	 375987.49586461	 292341.75523784	 303534.39655365	 223484.26203921	 213518.36183934
      0.36026634	 170804.67424347	 182880.64192586	 139618.58689585	 139618.58689585	 193264.56861747	 549499.96594114	 734426.37957522	 613951.28837151	 108370.95013286	 295286.30300702	 225677.62406227	  52416.97964789	 671020.53072477	 472869.54722689	 200658.42303109	1696533.49518320	1696533.49518320	 834197.74684758	1320651.16487917	  45365.54570956	 414235.96096503	 340263.39930188	1284199.37306144	  95535.58701780	1044733.31277139	 924562.05502990	 644062.86536363	 302622.33622685	 279433.05622461	 231047.16384232	 324471.13950700	 375987.49586458	 292341.75523785	 303534.39655365	 223484.26203921	 213518.36183879	 170804.67424347	 182880.64192586	 139618.58689585	 139618.58689585	 193264.56861747	 549499.96594114	 734426.37957522	 613951.28837151	13091648.57301561	 295286.30300702	 225677.62406226	  52416.97964801	 671020.53072364	 472869.54722689	 200658.42303109	1696533.49518320	1696533.49518320	 834197.74684773	1320651.16487869	  45365.54570963	 414235.96096503	 340263.39930188	1284199.37306144	  95535.58701780	1044733.31277139	 924562.05502991	 644062.86536363	 302622.33622685	 279433.05623289	 231047.16384232	 324471.13950700	 375987.49586461	 292341.75523784	 303534.39655365	 223484.26203921	 213518.36183934
      0.36213301	 170804.67424347	 182880.64192586	 139618.58689585	 139618.58689585	 193264.56861747	 549499.96594114	 734426.37957522	 613951.28837151	 108370.95013286	 295286.30300702	 225677.62406227	  52416.97964789	 671020.53072477	 472869.54722689	 200658.42303109	1696533.49518320	1696533.49518320	 834197.74684758	1320651.16487917	  45365.54570956	 414235.96096503	 340263.39930188	1284199.37306144	  95535.58701780	1044733.31277139	 924562.05502990	 644062.86536363	 302622.33622685	 279433.05622461	 231047.16384232	 324471.13950700	 375987.49586458	 292341.75523785	 303534.39655365	 223484.26203921	 213518.36183879	 170804.67424347	 182880.64192586	 139618.58689585	 139618.58689585	 193264.56861747	 549499.96594114	 734426.37957522	 613951.28837151	13091648.57301561	 295286.30300702	 225677.62406226	  52416.97964801	 671020.53072364	 472869.54722689	 200658.42303109	1696533.49518320	1696533.49518320	 834197.74684773	1320651.16487869	  45365.54570963	 414235.96096503	 340263.39930188	1284199.37306144	  95535.58701780	1044733.31277139	 924562.05502991	 644062.86536363	 302622.33622685	 279433.05623289	 231047.16384232	 324471.13950700	 375987.49586461	 292341.75523784	 303534.39655365	 223484.26203921	 213518.36183934
      0.36399968	 170804.67424347	 182880.64192586	 139618.58689585	 139618.58689585	 193264.56861747	 549499.96594114	 734426.37957522	 613951.28837151	 108370.95013286	 295286.30300702	 225677.62406227	  52416.97964789	 671020.53072477	 472869.54722689	 200658.42303109	1696533.49518320	1696533.49518320	 834197.74684758	1320651.16487917	  45365.54570956	 414235.96096503	 340263.39930188	1284199.37306144	  95535.58701780	1044733.31277139	 924562.05502990	 644062.86536363	 302622.33622685	 279433.05622461	 231047.16384232	 324471.13950700	 375987.49586458	 292341.75523785	 303534.39655365	 223484.26203921	 213518.36183879	 170804.67424347	 182880.64192586	 139618.58689585	 139618.58689585	 193264.56861747	 549499.96594114	 734426.37957522	 613951.28837151	13091648.57301561	 295286.30300702	 225677.62406226	  52416.97964801	 671020.53072364	 472869.54722689	 200658.42303109	1696533.49518320	1696533.49518320	 834197.74684773	1320651.16487869	  45365.54570963	 414235.96096503	 340263.39930188	1284199.37306144	  95535.58701780	1044733.31277139	 924562.05502991	 644062.86536363	 302622.33622685	 279433.05623289	 231047.16384232	 324471.13950700	 375987.49586461	 292341.75523784	 303534.39655365	 223484.26203921	 213518.36183934
      0.36586634	 170804.67424347	 182880.64192586	 139618.58689585	 139618.58689585	 193264.56861747	 549499.96594114	 734426.37957522	 613951.28837151	 108370.95013286	 295286.30300702	 225677.62406227	  52416.97964789	 671020.53072477	 472869.54722689	 200658.42303109	1696533.49518320	1696533.49518320	 834197.74684758	1320651.16487917	  45365.54570956	 414235.96096503	 340263.39930188	1284199.37306144	  95535.58701780	1044733.31277139	 924562.05502990	 644062.86536363	 302622.33622685	 279433.05622461	 231047.16384232	 324471.13950700	 375987.49586458	 292341.75523785	 303534.39655365	 223484.26203921	 213518.36183879	 170804.67424347	 182880.64192586	 139618.58689585	 139618.58689585	 193264.56861747	 549499.96594114	 734426.37957522	 613951.28837151	13091648.57301561	 295286.30300702	 225677.62406226	  52416.97964801	 671020.53072364	 472869.54722689	 200658.42303109	1696533.49518320	1696533.49518320	 834197.74684773	1320651.16487869	  45365.54570963	 414235.96096503	 340263.39930188	1284199.37306144	  95535.58701780	1044733.31277139	 924562.05502991	 644062.86536363	 302622.33622685	 279433.05623289	 231047.16384232	 324471.13950700	 375987.49586461	 292341.75523784	 303534.39655365	 223484.26203921	 213518.36183934
      0.36773301	 170804.67424347	 182880.64192586	 139618.58689585	 139618.58689585	 193264.56861747	 549499.96594114	 734426.37957522	 613951.28837151	 108370.95013286	 295286.30300702	 225677.62406227	  52416.97964789	 671020.53072477	 472869.54722689	 200658.42303109	1696533.49518320	1696533.49518320	 834197.74684758	1320651.16487917	  45365.54570956	 414235.96096503	 340263.39930188	1284199.37306144	  95535.58701780	1044733.31277139	 924562.05502990	 644062.86536363	 302622.33622685	 279433.05622461	 231047.16384232	 324471.13950700	 375987.49586458	 292341.75523785	 303534.39655365	 223484.26203921	 213518.36183879	 170804.67424347	 182880.64192586	 139618.58689585	 139618.58689585	 193264.56861747	 549499.96594114	 734426.37957522	 613951.28837151	13091648.57301561	 295286.30300702	 225677.62406226	  52416.97964801	 671020.53072364	 472869.54722689	 200658.42303109	1696533.49518320	1696533.49518320	 834197.74684773	1320651.16487869	  45365.54570963	 414235.96096503	 340263.39930188	1284199.37306144	  95535.58701780	1044733.31277139	 924562.05502991	 644062.86536363	 302622.33622685	 279433.05623289	 231047.16384232	 324471.13950700	 375987.49586461	 292341.75523784	 303534.39655365	 223484.26203921	 213518.36183934
      0.36959967	 170804.67424347	 182880.64192586	 139618.58689585	 139618.58689585	 193264.56861747	 549499.96594114	 734426.37957522	 613951.28837151	 108370.95013286	 295286.30300702	 225677.62406227	  52416.97964789	 671020.53072477	 472869.54722689	 200658.42303109	1696533.49518320	1696533.49518320	 834197.74684758	1320651.16487917	  45365.54570956	 414235.96096503	 340263.39930188	1284199.37306144	  95535.58701780	1044733.31277139	 924562.05502990	 644062.86536363	 302622.33622685	 279433.05622461	 231047.16384232	 324471.13950700	 375987.49586458	 292341.75523785	 303534.39655365	 223484.26203921	 213518.36183879	 170804.67424347	 182880.64192586	 139618.58689585	 139618.58689585	 193264.56861747	 549499.96594114	 734426.37957522	 613951.28837151	13091648.57301561	 295286.30300702	 225677.62406226	  52416.97964801	 671020.53072364	 472869.54722689	 200658.42303109	1696533.49518320	1696533.49518320	 834197.74684773	1320651.16487869	  45365.54570963	 414235.96096503	 340263.39930188	1284199.37306144	  95535.58701780	1044733.31277139	 924562.05502991	 644062.86536363	 302622.33622685	 279433.05623289	 231047.16384232	 324471.13950700	 375987.49586461	 292341.75523784	 303534.39655365	 223484.26203921	 213518.36183934
      0.37146633	 170804.67424347	 182880.64192586	 139618.58689585	 139618.58689585	 193264.56861747	 549499.96594114	 734426.37957522	 613951.28837151	 108370.95013286	 295286.30300702	 225677.62406227	  52416.97964789	 671020.53072477	 472869.54722689	 200658.42303109	1696533.49518320	1696533.49518320	 834197.74684758	1320651.16487917	  45365.54570956	 414235.96096503	 340263.39930188	1284199.37306144	  95535.58701780	1044733.31277139	 924562.05502990	 644062.86536363	 302622.33622685	 279433.05622461	 231047.16384232	 324471.13950700	 375987.49586458	 292341.75523785	 303534.39655365	 223484.26203921	 213518.36183879	 170804.67424347	 182880.64192586	 139618.58689585	 139618.58689585	 193264.56861747	 549499.96594114	 734426.37957522	 613951.28837151	13091648.57301561	 295286.30300702	 225677.62406226	  52416.97964801	 671020.53072364	 472869.54722689	 200658.42303109	1696533.49518320	1696533.49518320	 834197.74684773	1320651.16487869	  45365.54570963	 414235.96096503	 340263.39930188	1284199.37306144	  95535.58701780	1044733.31277139	 924562.05502991	 644062.86536363	 302622.33622685	 279433.05623289	 231047.16384232	 324471.13950700	 375987.49586461	 292341.75523784	 303534.39655365	 223484.26203921	 213518.36183934
      0.37333300	 170804.67424347	 182880.64192586	 139618.58689585	 139618.58689585	 193264.56861747	 549499.96594114	 734426.37957522	 613951.28837151	 108370.95013286	 295286.30300702	 225677.62406227	  52416.97964789	 671020.53072477	 472869.54722689	 200658.42303109	1696533.49518320	1696533.49518320	 834197.74684758	1320651.16487917	  45365.54570956	 414235.96096503	 340263.39930188	1284199.37306144	  95535.58701780	1044733.31277139	 924562.05502990	 644062.86536363	 302622.33622685	 279433.05622461	 231047.16384232	 324471.13950700	 375987.49586458	 292341.75523785	 303534.39655365	 223484.26203921	 213518.36183879	 170804.67424347	 182880.64192586	 139618.58689585	 139618.58689585	 193264.56861747	 549499.96594114	 734426.37957522	 613951.28837151	13091648.57301561	 295286.30300702	 225677.62406226	  52416.97964801	 671020.53072364	 472869.54722689	 200658.42303109	1696533.49518320	1696533.49518320	 834197.74684773	1320651.16487869	  45365.54570963	 414235.96096503	 340263.39930188	1284199.37306144	  95535.58701780	1044733.31277139	 924562.05502991	 644062.86536363	 302622.33622685	 279433.05623289	 231047.16384232	 324471.13950700	 375987.49586461	 292341.75523784	 303534.39655365	 223484.26203921	 213518.36183934
