# Supplementary material for: Computational modelling of muscle fibre operating ranges in the hindlimb of a small ground bird (Eudromia elegans), with implications for modelling locomotion in extinct species
Source: PLoS Comput Biol. 2021 Apr 1;17(4):e1008843. doi: 10.1371/journal.pcbi.1008843 (PMC8016346; doi:10.1371/journal.pcbi.1008843)
Supplement: S1 Code. MATLAB code used for (a) processing raw forceplate data, (b) performing the tracking simulations, (c) performing the inverse simulation, and (d) performing the static simulations — (ZIP) [file pcbi.1008843.s007.zip › Inverse Simulation/Running/MuscleAnalysis/Tinamou_GroundedRun_Kinematics_MuscleAnalysis_FiberVelocity.sto]

FiberVelocity
version=1
nRows=201
nColumns=73
inDegrees=no

This analysis gathers basic information about muscles during a simulation (e.g., forces, tendon lenghts, moment arms, etc).
Units are S.I. units (second, meters, Newtons, ...)
Angles are in degrees.

endheader
time	L_IC	L_ILPR	L_ILPOa	L_ILPOp	L_AMB	L_FMTL	L_FMTI	L_FMTM	L_ILFB	L_FCLP	L_FCLA	L_FCM	L_IFE	L_ITCr	L_ITM	L_ITCaa	L_ITCap	L_ISF	L_OM	L_OL	L_CFP	L_PIFML	L_GL	L_GI	L_GM	L_FL	L_TCf	L_TCt	L_EDL	L_FDL	L_FHL	L_FP2	L_FPP2	L_FP3	L_FPP3	L_FP4	R_IC	R_ILPR	R_ILPOa	R_ILPOp	R_AMB	R_FMTL	R_FMTI	R_FMTM	R_ILFB	R_FCLP	R_FCLA	R_FCM	R_IFE	R_ITCr	R_ITM	R_ITCaa	R_ITCap	R_ISF	R_OM	R_OL	R_CFP	R_PIFML	R_GL	R_GI	R_GM	R_FL	R_TCf	R_TCt	R_EDL	R_FDL	R_FHL	R_FP2	R_FPP2	R_FP3	R_FPP3	R_FP4
      0.00000000	   -306.36700000	   -320.84900000	   -304.99766667	   -304.99766667	   -324.02966667	   -321.20000000	   -327.43133333	   -319.73533333	   -303.00000000	   -305.75600000	   -319.10700000	   -317.44733335	   -329.06933335	   -327.08033333	   -328.98700000	   -326.61666667	   -326.61666667	   -327.15400000	   -328.15499999	   -326.96333332	   -321.75900000	   -317.73333333	   -322.84666667	   -317.65533333	   -322.42200000	   -321.60300000	   -326.57766667	   -320.06033333	   -325.62433334	   -321.75466667	   -326.05766667	   -324.50200000	   -324.91800000	   -326.31766667	   -325.97966667	   -325.01766667	   -306.36700000	   -320.84900000	   -304.99766667	   -304.99766667	   -324.02966667	   -321.20000000	   -327.43133333	   -319.73533333	   -333.03000000	   -305.75600000	   -319.10700000	   -317.44733335	   -329.06933335	   -327.08033333	   -328.98700000	   -326.61666667	   -326.61666667	   -327.15400000	   -328.15499999	   -326.96333332	   -321.75900000	   -317.73333333	   -322.84666667	   -317.65533333	   -322.42200000	   -321.60300000	   -326.57766667	   -320.06033333	   -325.62433334	   -321.75466667	   -326.05766667	   -324.50200000	   -324.91800000	   -326.31766667	   -325.97966667	   -325.01766667
      0.00186667	   -306.36700000	   -320.84900000	   -304.99766667	   -304.99766667	   -324.02966667	   -321.20000000	   -327.43133333	   -319.73533333	   -303.00000000	   -305.75600000	   -319.10700000	   -317.44733335	   -329.06933335	   -327.08033333	   -328.98700000	   -326.61666667	   -326.61666667	   -327.15400000	   -328.15499999	   -326.96333332	   -321.75900000	   -317.73333333	   -322.84666667	   -317.65533333	   -322.42200000	   -321.60300000	   -326.57766667	   -320.06033333	   -325.62433334	   -321.75466667	   -326.05766667	   -324.50200000	   -324.91800000	   -326.31766667	   -325.97966667	   -325.01766667	   -306.36700000	   -320.84900000	   -304.99766667	   -304.99766667	   -324.02966667	   -321.20000000	   -327.43133333	   -319.73533333	   -333.03000000	   -305.75600000	   -319.10700000	   -317.44733335	   -329.06933335	   -327.08033333	   -328.98700000	   -326.61666667	   -326.61666667	   -327.15400000	   -328.15499999	   -326.96333332	   -321.75900000	   -317.73333333	   -322.84666667	   -317.65533333	   -322.42200000	   -321.60300000	   -326.57766667	   -320.06033333	   -325.62433334	   -321.75466667	   -326.05766667	   -324.50200000	   -324.91800000	   -326.31766667	   -325.97966667	   -325.01766667
      0.00373333	   -306.36700000	   -320.84900000	   -304.99766667	   -304.99766667	   -324.02966667	   -321.20000000	   -327.43133333	   -319.73533333	   -303.00000000	   -305.75600000	   -319.10700000	   -317.44733335	   -329.06933335	   -327.08033333	   -328.98700000	   -326.61666667	   -326.61666667	   -327.15400000	   -328.15499999	   -326.96333332	   -321.75900000	   -317.73333333	   -322.84666667	   -317.65533333	   -322.42200000	   -321.60300000	   -326.57766667	   -320.06033333	   -325.62433334	   -321.75466667	   -326.05766667	   -324.50200000	   -324.91800000	   -326.31766667	   -325.97966667	   -325.01766667	   -306.36700000	   -320.84900000	   -304.99766667	   -304.99766667	   -324.02966667	   -321.20000000	   -327.43133333	   -319.73533333	   -333.03000000	   -305.75600000	   -319.10700000	   -317.44733335	   -329.06933335	   -327.08033333	   -328.98700000	   -326.61666667	   -326.61666667	   -327.15400000	   -328.15499999	   -326.96333332	   -321.75900000	   -317.73333333	   -322.84666667	   -317.65533333	   -322.42200000	   -321.60300000	   -326.57766667	   -320.06033333	   -325.62433334	   -321.75466667	   -326.05766667	   -324.50200000	   -324.91800000	   -326.31766667	   -325.97966667	   -325.01766667
      0.00559999	   -306.36700000	   -320.84900000	   -304.99766667	   -304.99766667	   -324.02966667	   -321.20000000	   -327.43133333	   -319.73533333	   -303.00000000	   -305.75600000	   -319.10700000	   -317.44733335	   -329.06933335	   -327.08033333	   -328.98700000	   -326.61666667	   -326.61666667	   -327.15400000	   -328.15499999	   -326.96333332	   -321.75900000	   -317.73333333	   -322.84666667	   -317.65533333	   -322.42200000	   -321.60300000	   -326.57766667	   -320.06033333	   -325.62433334	   -321.75466667	   -326.05766667	   -324.50200000	   -324.91800000	   -326.31766667	   -325.97966667	   -325.01766667	   -306.36700000	   -320.84900000	   -304.99766667	   -304.99766667	   -324.02966667	   -321.20000000	   -327.43133333	   -319.73533333	   -333.03000000	   -305.75600000	   -319.10700000	   -317.44733335	   -329.06933335	   -327.08033333	   -328.98700000	   -326.61666667	   -326.61666667	   -327.15400000	   -328.15499999	   -326.96333332	   -321.75900000	   -317.73333333	   -322.84666667	   -317.65533333	   -322.42200000	   -321.60300000	   -326.57766667	   -320.06033333	   -325.62433334	   -321.75466667	   -326.05766667	   -324.50200000	   -324.91800000	   -326.31766667	   -325.97966667	   -325.01766667
      0.00746666	   -306.36700000	   -320.84900000	   -304.99766667	   -304.99766667	   -324.02966667	   -321.20000000	   -327.43133333	   -319.73533333	   -303.00000000	   -305.75600000	   -319.10700000	   -317.44733335	   -329.06933335	   -327.08033333	   -328.98700000	   -326.61666667	   -326.61666667	   -327.15400000	   -328.15499999	   -326.96333332	   -321.75900000	   -317.73333333	   -322.84666667	   -317.65533333	   -322.42200000	   -321.60300000	   -326.57766667	   -320.06033333	   -325.62433334	   -321.75466667	   -326.05766667	   -324.50200000	   -324.91800000	   -326.31766667	   -325.97966667	   -325.01766667	   -306.36700000	   -320.84900000	   -304.99766667	   -304.99766667	   -324.02966667	   -321.20000000	   -327.43133333	   -319.73533333	   -333.03000000	   -305.75600000	   -319.10700000	   -317.44733335	   -329.06933335	   -327.08033333	   -328.98700000	   -326.61666667	   -326.61666667	   -327.15400000	   -328.15499999	   -326.96333332	   -321.75900000	   -317.73333333	   -322.84666667	   -317.65533333	   -322.42200000	   -321.60300000	   -326.57766667	   -320.06033333	   -325.62433334	   -321.75466667	   -326.05766667	   -324.50200000	   -324.91800000	   -326.31766667	   -325.97966667	   -325.01766667
      0.00933333	   -306.36700000	   -320.84900000	   -304.99766667	   -304.99766667	   -324.02966667	   -321.20000000	   -327.43133333	   -319.73533333	   -303.00000000	   -305.75600000	   -319.10700000	   -317.44733335	   -329.06933335	   -327.08033333	   -328.98700000	   -326.61666667	   -326.61666667	   -327.15400000	   -328.15499999	   -326.96333332	   -321.75900000	   -317.73333333	   -322.84666667	   -317.65533333	   -322.42200000	   -321.60300000	   -326.57766667	   -320.06033333	   -325.62433334	   -321.75466667	   -326.05766667	   -324.50200000	   -324.91800000	   -326.31766667	   -325.97966667	   -325.01766667	   -306.36700000	   -320.84900000	   -304.99766667	   -304.99766667	   -324.02966667	   -321.20000000	   -327.43133333	   -319.73533333	   -333.03000000	   -305.75600000	   -319.10700000	   -317.44733335	   -329.06933335	   -327.08033333	   -328.98700000	   -326.61666667	   -326.61666667	   -327.15400000	   -328.15499999	   -326.96333332	   -321.75900000	   -317.73333333	   -322.84666667	   -317.65533333	   -322.42200000	   -321.60300000	   -326.57766667	   -320.06033333	   -325.62433334	   -321.75466667	   -326.05766667	   -324.50200000	   -324.91800000	   -326.31766667	   -325.97966667	   -325.01766667
      0.01119999	   -306.36700000	   -320.84900000	   -304.99766667	   -304.99766667	   -324.02966667	   -321.20000000	   -327.43133333	   -319.73533333	   -303.00000000	   -305.75600000	   -319.10700000	   -317.44733335	   -329.06933335	   -327.08033333	   -328.98700000	   -326.61666667	   -326.61666667	   -327.15400000	   -328.15499999	   -326.96333332	   -321.75900000	   -317.73333333	   -322.84666667	   -317.65533333	   -322.42200000	   -321.60300000	   -326.57766667	   -320.06033333	   -325.62433334	   -321.75466667	   -326.05766667	   -324.50200000	   -324.91800000	   -326.31766667	   -325.97966667	   -325.01766667	   -306.36700000	   -320.84900000	   -304.99766667	   -304.99766667	   -324.02966667	   -321.20000000	   -327.43133333	   -319.73533333	   -333.03000000	   -305.75600000	   -319.10700000	   -317.44733335	   -329.06933335	   -327.08033333	   -328.98700000	   -326.61666667	   -326.61666667	   -327.15400000	   -328.15499999	   -326.96333332	   -321.75900000	   -317.73333333	   -322.84666667	   -317.65533333	   -322.42200000	   -321.60300000	   -326.57766667	   -320.06033333	   -325.62433334	   -321.75466667	   -326.05766667	   -324.50200000	   -324.91800000	   -326.31766667	   -325.97966667	   -325.01766667
      0.01306665	   -306.36700000	   -320.84900000	   -304.99766667	   -304.99766667	   -324.02966667	   -321.20000000	   -327.43133333	   -319.73533333	   -303.00000000	   -305.75600000	   -319.10700000	   -317.44733335	   -329.06933335	   -327.08033333	   -328.98700000	   -326.61666667	   -326.61666667	   -327.15400000	   -328.15499999	   -326.96333332	   -321.75900000	   -317.73333333	   -322.84666667	   -317.65533333	   -322.42200000	   -321.60300000	   -326.57766667	   -320.06033333	   -325.62433334	   -321.75466667	   -326.05766667	   -324.50200000	   -324.91800000	   -326.31766667	   -325.97966667	   -325.01766667	   -306.36700000	   -320.84900000	   -304.99766667	   -304.99766667	   -324.02966667	   -321.20000000	   -327.43133333	   -319.73533333	   -333.03000000	   -305.75600000	   -319.10700000	   -317.44733335	   -329.06933335	   -327.08033333	   -328.98700000	   -326.61666667	   -326.61666667	   -327.15400000	   -328.15499999	   -326.96333332	   -321.75900000	   -317.73333333	   -322.84666667	   -317.65533333	   -322.42200000	   -321.60300000	   -326.57766667	   -320.06033333	   -325.62433334	   -321.75466667	   -326.05766667	   -324.50200000	   -324.91800000	   -326.31766667	   -325.97966667	   -325.01766667
      0.01493332	   -306.36700000	   -320.84900000	   -304.99766667	   -304.99766667	   -324.02966667	   -321.20000000	   -327.43133333	   -319.73533333	   -303.00000000	   -305.75600000	   -319.10700000	   -317.44733335	   -329.06933335	   -327.08033333	   -328.98700000	   -326.61666667	   -326.61666667	   -327.15400000	   -328.15499999	   -326.96333332	   -321.75900000	   -317.73333333	   -322.84666667	   -317.65533333	   -322.42200000	   -321.60300000	   -326.57766667	   -320.06033333	   -325.62433334	   -321.75466667	   -326.05766667	   -324.50200000	   -324.91800000	   -326.31766667	   -325.97966667	   -325.01766667	   -306.36700000	   -320.84900000	   -304.99766667	   -304.99766667	   -324.02966667	   -321.20000000	   -327.43133333	   -319.73533333	   -333.03000000	   -305.75600000	   -319.10700000	   -317.44733335	   -329.06933335	   -327.08033333	   -328.98700000	   -326.61666667	   -326.61666667	   -327.15400000	   -328.15499999	   -326.96333332	   -321.75900000	   -317.73333333	   -322.84666667	   -317.65533333	   -322.42200000	   -321.60300000	   -326.57766667	   -320.06033333	   -325.62433334	   -321.75466667	   -326.05766667	   -324.50200000	   -324.91800000	   -326.31766667	   -325.97966667	   -325.01766667
      0.01679999	   -306.36700000	   -320.84900000	   -304.99766667	   -304.99766667	   -324.02966667	   -321.20000000	   -327.43133333	   -319.73533333	   -303.00000000	   -305.75600000	   -319.10700000	   -317.44733335	   -329.06933335	   -327.08033333	   -328.98700000	   -326.61666667	   -326.61666667	   -327.15400000	   -328.15499999	   -326.96333332	   -321.75900000	   -317.73333333	   -322.84666667	   -317.65533333	   -322.42200000	   -321.60300000	   -326.57766667	   -320.06033333	   -325.62433334	   -321.75466667	   -326.05766667	   -324.50200000	   -324.91800000	   -326.31766667	   -325.97966667	   -325.01766667	   -306.36700000	   -320.84900000	   -304.99766667	   -304.99766667	   -324.02966667	   -321.20000000	   -327.43133333	   -319.73533333	   -333.03000000	   -305.75600000	   -319.10700000	   -317.44733335	   -329.06933335	   -327.08033333	   -328.98700000	   -326.61666667	   -326.61666667	   -327.15400000	   -328.15499999	   -326.96333332	   -321.75900000	   -317.73333333	   -322.84666667	   -317.65533333	   -322.42200000	   -321.60300000	   -326.57766667	   -320.06033333	   -325.62433334	   -321.75466667	   -326.05766667	   -324.50200000	   -324.91800000	   -326.31766667	   -325.97966667	   -325.01766667
      0.01866665	   -306.36700000	   -320.84900000	   -304.99766667	   -304.99766667	   -324.02966667	   -321.20000000	   -327.43133333	   -319.73533333	   -303.00000000	   -305.75600000	   -319.10700000	   -317.44733335	   -329.06933335	   -327.08033333	   -328.98700000	   -326.61666667	   -326.61666667	   -327.15400000	   -328.15499999	   -326.96333332	   -321.75900000	   -317.73333333	   -322.84666667	   -317.65533333	   -322.42200000	   -321.60300000	   -326.57766667	   -320.06033333	   -325.62433334	   -321.75466667	   -326.05766667	   -324.50200000	   -324.91800000	   -326.31766667	   -325.97966667	   -325.01766667	   -306.36700000	   -320.84900000	   -304.99766667	   -304.99766667	   -324.02966667	   -321.20000000	   -327.43133333	   -319.73533333	   -333.03000000	   -305.75600000	   -319.10700000	   -317.44733335	   -329.06933335	   -327.08033333	   -328.98700000	   -326.61666667	   -326.61666667	   -327.15400000	   -328.15499999	   -326.96333332	   -321.75900000	   -317.73333333	   -322.84666667	   -317.65533333	   -322.42200000	   -321.60300000	   -326.57766667	   -320.06033333	   -325.62433334	   -321.75466667	   -326.05766667	   -324.50200000	   -324.91800000	   -326.31766667	   -325.97966667	   -325.01766667
      0.02053331	   -306.36700000	   -320.84900000	   -304.99766667	   -304.99766667	   -324.02966667	   -321.20000000	   -327.43133333	   -319.73533333	   -303.00000000	   -305.75600000	   -319.10700000	   -317.44733335	   -329.06933335	   -327.08033333	   -328.98700000	   -326.61666667	   -326.61666667	   -327.15400000	   -328.15499999	   -326.96333332	   -321.75900000	   -317.73333333	   -322.84666667	   -317.65533333	   -322.42200000	   -321.60300000	   -326.57766667	   -320.06033333	   -325.62433334	   -321.75466667	   -326.05766667	   -324.50200000	   -324.91800000	   -326.31766667	   -325.97966667	   -325.01766667	   -306.36700000	   -320.84900000	   -304.99766667	   -304.99766667	   -324.02966667	   -321.20000000	   -327.43133333	   -319.73533333	   -333.03000000	   -305.75600000	   -319.10700000	   -317.44733335	   -329.06933335	   -327.08033333	   -328.98700000	   -326.61666667	   -326.61666667	   -327.15400000	   -328.15499999	   -326.96333332	   -321.75900000	   -317.73333333	   -322.84666667	   -317.65533333	   -322.42200000	   -321.60300000	   -326.57766667	   -320.06033333	   -325.62433334	   -321.75466667	   -326.05766667	   -324.50200000	   -324.91800000	   -326.31766667	   -325.97966667	   -325.01766667
      0.02239998	   -306.36700000	   -320.84900000	   -304.99766667	   -304.99766667	   -324.02966667	   -321.20000000	   -327.43133333	   -319.73533333	   -303.00000000	   -305.75600000	   -319.10700000	   -317.44733335	   -329.06933335	   -327.08033333	   -328.98700000	   -326.61666667	   -326.61666667	   -327.15400000	   -328.15499999	   -326.96333332	   -321.75900000	   -317.73333333	   -322.84666667	   -317.65533333	   -322.42200000	   -321.60300000	   -326.57766667	   -320.06033333	   -325.62433334	   -321.75466667	   -326.05766667	   -324.50200000	   -324.91800000	   -326.31766667	   -325.97966667	   -325.01766667	   -306.36700000	   -320.84900000	   -304.99766667	   -304.99766667	   -324.02966667	   -321.20000000	   -327.43133333	   -319.73533333	   -333.03000000	   -305.75600000	   -319.10700000	   -317.44733335	   -329.06933335	   -327.08033333	   -328.98700000	   -326.61666667	   -326.61666667	   -327.15400000	   -328.15499999	   -326.96333332	   -321.75900000	   -317.73333333	   -322.84666667	   -317.65533333	   -322.42200000	   -321.60300000	   -326.57766667	   -320.06033333	   -325.62433334	   -321.75466667	   -326.05766667	   -324.50200000	   -324.91800000	   -326.31766667	   -325.97966667	   -325.01766667
      0.02426665	   -306.36700000	   -320.84900000	   -304.99766667	   -304.99766667	   -324.02966667	   -321.20000000	   -327.43133333	   -319.73533333	   -303.00000000	   -305.75600000	   -319.10700000	   -317.44733335	   -329.06933335	   -327.08033333	   -328.98700000	   -326.61666667	   -326.61666667	   -327.15400000	   -328.15499999	   -326.96333332	   -321.75900000	   -317.73333333	   -322.84666667	   -317.65533333	   -322.42200000	   -321.60300000	   -326.57766667	   -320.06033333	   -325.62433334	   -321.75466667	   -326.05766667	   -324.50200000	   -324.91800000	   -326.31766667	   -325.97966667	   -325.01766667	   -306.36700000	   -320.84900000	   -304.99766667	   -304.99766667	   -324.02966667	   -321.20000000	   -327.43133333	   -319.73533333	   -333.03000000	   -305.75600000	   -319.10700000	   -317.44733335	   -329.06933335	   -327.08033333	   -328.98700000	   -326.61666667	   -326.61666667	   -327.15400000	   -328.15499999	   -326.96333332	   -321.75900000	   -317.73333333	   -322.84666667	   -317.65533333	   -322.42200000	   -321.60300000	   -326.57766667	   -320.06033333	   -325.62433334	   -321.75466667	   -326.05766667	   -324.50200000	   -324.91800000	   -326.31766667	   -325.97966667	   -325.01766667
      0.02613331	   -306.36700000	   -320.84900000	   -304.99766667	   -304.99766667	   -324.02966667	   -321.20000000	   -327.43133333	   -319.73533333	   -303.00000000	   -305.75600000	   -319.10700000	   -317.44733335	   -329.06933335	   -327.08033333	   -328.98700000	   -326.61666667	   -326.61666667	   -327.15400000	   -328.15499999	   -326.96333332	   -321.75900000	   -317.73333333	   -322.84666667	   -317.65533333	   -322.42200000	   -321.60300000	   -326.57766667	   -320.06033333	   -325.62433334	   -321.75466667	   -326.05766667	   -324.50200000	   -324.91800000	   -326.31766667	   -325.97966667	   -325.01766667	   -306.36700000	   -320.84900000	   -304.99766667	   -304.99766667	   -324.02966667	   -321.20000000	   -327.43133333	   -319.73533333	   -333.03000000	   -305.75600000	   -319.10700000	   -317.44733335	   -329.06933335	   -327.08033333	   -328.98700000	   -326.61666667	   -326.61666667	   -327.15400000	   -328.15499999	   -326.96333332	   -321.75900000	   -317.73333333	   -322.84666667	   -317.65533333	   -322.42200000	   -321.60300000	   -326.57766667	   -320.06033333	   -325.62433334	   -321.75466667	   -326.05766667	   -324.50200000	   -324.91800000	   -326.31766667	   -325.97966667	   -325.01766667
      0.02799998	   -306.36700000	   -320.84900000	   -304.99766667	   -304.99766667	   -324.02966667	   -321.20000000	   -327.43133333	   -319.73533333	   -303.00000000	   -305.75600000	   -319.10700000	   -317.44733335	   -329.06933335	   -327.08033333	   -328.98700000	   -326.61666667	   -326.61666667	   -327.15400000	   -328.15499999	   -326.96333332	   -321.75900000	   -317.73333333	   -322.84666667	   -317.65533333	   -322.42200000	   -321.60300000	   -326.57766667	   -320.06033333	   -325.62433334	   -321.75466667	   -326.05766667	   -324.50200000	   -324.91800000	   -326.31766667	   -325.97966667	   -325.01766667	   -306.36700000	   -320.84900000	   -304.99766667	   -304.99766667	   -324.02966667	   -321.20000000	   -327.43133333	   -319.73533333	   -333.03000000	   -305.75600000	   -319.10700000	   -317.44733335	   -329.06933335	   -327.08033333	   -328.98700000	   -326.61666667	   -326.61666667	   -327.15400000	   -328.15499999	   -326.96333332	   -321.75900000	   -317.73333333	   -322.84666667	   -317.65533333	   -322.42200000	   -321.60300000	   -326.57766667	   -320.06033333	   -325.62433334	   -321.75466667	   -326.05766667	   -324.50200000	   -324.91800000	   -326.31766667	   -325.97966667	   -325.01766667
      0.02986664	   -306.36700000	   -320.84900000	   -304.99766667	   -304.99766667	   -324.02966667	   -321.20000000	   -327.43133333	   -319.73533333	   -303.00000000	   -305.75600000	   -319.10700000	   -317.44733335	   -329.06933335	   -327.08033333	   -328.98700000	   -326.61666667	   -326.61666667	   -327.15400000	   -328.15499999	   -326.96333332	   -321.75900000	   -317.73333333	   -322.84666667	   -317.65533333	   -322.42200000	   -321.60300000	   -326.57766667	   -320.06033333	   -325.62433334	   -321.75466667	   -326.05766667	   -324.50200000	   -324.91800000	   -326.31766667	   -325.97966667	   -325.01766667	   -306.36700000	   -320.84900000	   -304.99766667	   -304.99766667	   -324.02966667	   -321.20000000	   -327.43133333	   -319.73533333	   -333.03000000	   -305.75600000	   -319.10700000	   -317.44733335	   -329.06933335	   -327.08033333	   -328.98700000	   -326.61666667	   -326.61666667	   -327.15400000	   -328.15499999	   -326.96333332	   -321.75900000	   -317.73333333	   -322.84666667	   -317.65533333	   -322.42200000	   -321.60300000	   -326.57766667	   -320.06033333	   -325.62433334	   -321.75466667	   -326.05766667	   -324.50200000	   -324.91800000	   -326.31766667	   -325.97966667	   -325.01766667
      0.03173331	   -306.36700000	   -320.84900000	   -304.99766667	   -304.99766667	   -324.02966667	   -321.20000000	   -327.43133333	   -319.73533333	   -303.00000000	   -305.75600000	   -319.10700000	   -317.44733335	   -329.06933335	   -327.08033333	   -328.98700000	   -326.61666667	   -326.61666667	   -327.15400000	   -328.15499999	   -326.96333332	   -321.75900000	   -317.73333333	   -322.84666667	   -317.65533333	   -322.42200000	   -321.60300000	   -326.57766667	   -320.06033333	   -325.62433334	   -321.75466667	   -326.05766667	   -324.50200000	   -324.91800000	   -326.31766667	   -325.97966667	   -325.01766667	   -306.36700000	   -320.84900000	   -304.99766667	   -304.99766667	   -324.02966667	   -321.20000000	   -327.43133333	   -319.73533333	   -333.03000000	   -305.75600000	   -319.10700000	   -317.44733335	   -329.06933335	   -327.08033333	   -328.98700000	   -326.61666667	   -326.61666667	   -327.15400000	   -328.15499999	   -326.96333332	   -321.75900000	   -317.73333333	   -322.84666667	   -317.65533333	   -322.42200000	   -321.60300000	   -326.57766667	   -320.06033333	   -325.62433334	   -321.75466667	   -326.05766667	   -324.50200000	   -324.91800000	   -326.31766667	   -325.97966667	   -325.01766667
      0.03359997	   -306.36700000	   -320.84900000	   -304.99766667	   -304.99766667	   -324.02966667	   -321.20000000	   -327.43133333	   -319.73533333	   -303.00000000	   -305.75600000	   -319.10700000	   -317.44733335	   -329.06933335	   -327.08033333	   -328.98700000	   -326.61666667	   -326.61666667	   -327.15400000	   -328.15499999	   -326.96333332	   -321.75900000	   -317.73333333	   -322.84666667	   -317.65533333	   -322.42200000	   -321.60300000	   -326.57766667	   -320.06033333	   -325.62433334	   -321.75466667	   -326.05766667	   -324.50200000	   -324.91800000	   -326.31766667	   -325.97966667	   -325.01766667	   -306.36700000	   -320.84900000	   -304.99766667	   -304.99766667	   -324.02966667	   -321.20000000	   -327.43133333	   -319.73533333	   -333.03000000	   -305.75600000	   -319.10700000	   -317.44733335	   -329.06933335	   -327.08033333	   -328.98700000	   -326.61666667	   -326.61666667	   -327.15400000	   -328.15499999	   -326.96333332	   -321.75900000	   -317.73333333	   -322.84666667	   -317.65533333	   -322.42200000	   -321.60300000	   -326.57766667	   -320.06033333	   -325.62433334	   -321.75466667	   -326.05766667	   -324.50200000	   -324.91800000	   -326.31766667	   -325.97966667	   -325.01766667
      0.03546664	   -306.36700000	   -320.84900000	   -304.99766667	   -304.99766667	   -324.02966667	   -321.20000000	   -327.43133333	   -319.73533333	   -303.00000000	   -305.75600000	   -319.10700000	   -317.44733335	   -329.06933335	   -327.08033333	   -328.98700000	   -326.61666667	   -326.61666667	   -327.15400000	   -328.15499999	   -326.96333332	   -321.75900000	   -317.73333333	   -322.84666667	   -317.65533333	   -322.42200000	   -321.60300000	   -326.57766667	   -320.06033333	   -325.62433334	   -321.75466667	   -326.05766667	   -324.50200000	   -324.91800000	   -326.31766667	   -325.97966667	   -325.01766667	   -306.36700000	   -320.84900000	   -304.99766667	   -304.99766667	   -324.02966667	   -321.20000000	   -327.43133333	   -319.73533333	   -333.03000000	   -305.75600000	   -319.10700000	   -317.44733335	   -329.06933335	   -327.08033333	   -328.98700000	   -326.61666667	   -326.61666667	   -327.15400000	   -328.15499999	   -326.96333332	   -321.75900000	   -317.73333333	   -322.84666667	   -317.65533333	   -322.42200000	   -321.60300000	   -326.57766667	   -320.06033333	   -325.62433334	   -321.75466667	   -326.05766667	   -324.50200000	   -324.91800000	   -326.31766667	   -325.97966667	   -325.01766667
      0.03733330	   -306.36700000	   -320.84900000	   -304.99766667	   -304.99766667	   -324.02966667	   -321.20000000	   -327.43133333	   -319.73533333	   -303.00000000	   -305.75600000	   -319.10700000	   -317.44733335	   -329.06933335	   -327.08033333	   -328.98700000	   -326.61666667	   -326.61666667	   -327.15400000	   -328.15499999	   -326.96333332	   -321.75900000	   -317.73333333	   -322.84666667	   -317.65533333	   -322.42200000	   -321.60300000	   -326.57766667	   -320.06033333	   -325.62433334	   -321.75466667	   -326.05766667	   -324.50200000	   -324.91800000	   -326.31766667	   -325.97966667	   -325.01766667	   -306.36700000	   -320.84900000	   -304.99766667	   -304.99766667	   -324.02966667	   -321.20000000	   -327.43133333	   -319.73533333	   -333.03000000	   -305.75600000	   -319.10700000	   -317.44733335	   -329.06933335	   -327.08033333	   -328.98700000	   -326.61666667	   -326.61666667	   -327.15400000	   -328.15499999	   -326.96333332	   -321.75900000	   -317.73333333	   -322.84666667	   -317.65533333	   -322.42200000	   -321.60300000	   -326.57766667	   -320.06033333	   -325.62433334	   -321.75466667	   -326.05766667	   -324.50200000	   -324.91800000	   -326.31766667	   -325.97966667	   -325.01766667
      0.03919997	   -306.36700000	   -320.84900000	   -304.99766667	   -304.99766667	   -324.02966667	   -321.20000000	   -327.43133333	   -319.73533333	   -303.00000000	   -305.75600000	   -319.10700000	   -317.44733335	   -329.06933335	   -327.08033333	   -328.98700000	   -326.61666667	   -326.61666667	   -327.15400000	   -328.15499999	   -326.96333332	   -321.75900000	   -317.73333333	   -322.84666667	   -317.65533333	   -322.42200000	   -321.60300000	   -326.57766667	   -320.06033333	   -325.62433334	   -321.75466667	   -326.05766667	   -324.50200000	   -324.91800000	   -326.31766667	   -325.97966667	   -325.01766667	   -306.36700000	   -320.84900000	   -304.99766667	   -304.99766667	   -324.02966667	   -321.20000000	   -327.43133333	   -319.73533333	   -333.03000000	   -305.75600000	   -319.10700000	   -317.44733335	   -329.06933335	   -327.08033333	   -328.98700000	   -326.61666667	   -326.61666667	   -327.15400000	   -328.15499999	   -326.96333332	   -321.75900000	   -317.73333333	   -322.84666667	   -317.65533333	   -322.42200000	   -321.60300000	   -326.57766667	   -320.06033333	   -325.62433334	   -321.75466667	   -326.05766667	   -324.50200000	   -324.91800000	   -326.31766667	   -325.97966667	   -325.01766667
      0.04106663	   -306.36700000	   -320.84900000	   -304.99766667	   -304.99766667	   -324.02966667	   -321.20000000	   -327.43133333	   -319.73533333	   -303.00000000	   -305.75600000	   -319.10700000	   -317.44733335	   -329.06933335	   -327.08033333	   -328.98700000	   -326.61666667	   -326.61666667	   -327.15400000	   -328.15499999	   -326.96333332	   -321.75900000	   -317.73333333	   -322.84666667	   -317.65533333	   -322.42200000	   -321.60300000	   -326.57766667	   -320.06033333	   -325.62433334	   -321.75466667	   -326.05766667	   -324.50200000	   -324.91800000	   -326.31766667	   -325.97966667	   -325.01766667	   -306.36700000	   -320.84900000	   -304.99766667	   -304.99766667	   -324.02966667	   -321.20000000	   -327.43133333	   -319.73533333	   -333.03000000	   -305.75600000	   -319.10700000	   -317.44733335	   -329.06933335	   -327.08033333	   -328.98700000	   -326.61666667	   -326.61666667	   -327.15400000	   -328.15499999	   -326.96333332	   -321.75900000	   -317.73333333	   -322.84666667	   -317.65533333	   -322.42200000	   -321.60300000	   -326.57766667	   -320.06033333	   -325.62433334	   -321.75466667	   -326.05766667	   -324.50200000	   -324.91800000	   -326.31766667	   -325.97966667	   -325.01766667
      0.04293330	   -306.36700000	   -320.84900000	   -304.99766667	   -304.99766667	   -324.02966667	   -321.20000000	   -327.43133333	   -319.73533333	   -303.00000000	   -305.75600000	   -319.10700000	   -317.44733335	   -329.06933335	   -327.08033333	   -328.98700000	   -326.61666667	   -326.61666667	   -327.15400000	   -328.15499999	   -326.96333332	   -321.75900000	   -317.73333333	   -322.84666667	   -317.65533333	   -322.42200000	   -321.60300000	   -326.57766667	   -320.06033333	   -325.62433334	   -321.75466667	   -326.05766667	   -324.50200000	   -324.91800000	   -326.31766667	   -325.97966667	   -325.01766667	   -306.36700000	   -320.84900000	   -304.99766667	   -304.99766667	   -324.02966667	   -321.20000000	   -327.43133333	   -319.73533333	   -333.03000000	   -305.75600000	   -319.10700000	   -317.44733335	   -329.06933335	   -327.08033333	   -328.98700000	   -326.61666667	   -326.61666667	   -327.15400000	   -328.15499999	   -326.96333332	   -321.75900000	   -317.73333333	   -322.84666667	   -317.65533333	   -322.42200000	   -321.60300000	   -326.57766667	   -320.06033333	   -325.62433334	   -321.75466667	   -326.05766667	   -324.50200000	   -324.91800000	   -326.31766667	   -325.97966667	   -325.01766667
      0.04479996	   -306.36700000	   -320.84900000	   -304.99766667	   -304.99766667	   -324.02966667	   -321.20000000	   -327.43133333	   -319.73533333	   -303.00000000	   -305.75600000	   -319.10700000	   -317.44733335	   -329.06933335	   -327.08033333	   -328.98700000	   -326.61666667	   -326.61666667	   -327.15400000	   -328.15499999	   -326.96333332	   -321.75900000	   -317.73333333	   -322.84666667	   -317.65533333	   -322.42200000	   -321.60300000	   -326.57766667	   -320.06033333	   -325.62433334	   -321.75466667	   -326.05766667	   -324.50200000	   -324.91800000	   -326.31766667	   -325.97966667	   -325.01766667	   -306.36700000	   -320.84900000	   -304.99766667	   -304.99766667	   -324.02966667	   -321.20000000	   -327.43133333	   -319.73533333	   -333.03000000	   -305.75600000	   -319.10700000	   -317.44733335	   -329.06933335	   -327.08033333	   -328.98700000	   -326.61666667	   -326.61666667	   -327.15400000	   -328.15499999	   -326.96333332	   -321.75900000	   -317.73333333	   -322.84666667	   -317.65533333	   -322.42200000	   -321.60300000	   -326.57766667	   -320.06033333	   -325.62433334	   -321.75466667	   -326.05766667	   -324.50200000	   -324.91800000	   -326.31766667	   -325.97966667	   -325.01766667
      0.04666663	   -306.36700000	   -320.84900000	   -304.99766667	   -304.99766667	   -324.02966667	   -321.20000000	   -327.43133333	   -319.73533333	   -303.00000000	   -305.75600000	   -319.10700000	   -317.44733335	   -329.06933335	   -327.08033333	   -328.98700000	   -326.61666667	   -326.61666667	   -327.15400000	   -328.15499999	   -326.96333332	   -321.75900000	   -317.73333333	   -322.84666667	   -317.65533333	   -322.42200000	   -321.60300000	   -326.57766667	   -320.06033333	   -325.62433334	   -321.75466667	   -326.05766667	   -324.50200000	   -324.91800000	   -326.31766667	   -325.97966667	   -325.01766667	   -306.36700000	   -320.84900000	   -304.99766667	   -304.99766667	   -324.02966667	   -321.20000000	   -327.43133333	   -319.73533333	   -333.03000000	   -305.75600000	   -319.10700000	   -317.44733335	   -329.06933335	   -327.08033333	   -328.98700000	   -326.61666667	   -326.61666667	   -327.15400000	   -328.15499999	   -326.96333332	   -321.75900000	   -317.73333333	   -322.84666667	   -317.65533333	   -322.42200000	   -321.60300000	   -326.57766667	   -320.06033333	   -325.62433334	   -321.75466667	   -326.05766667	   -324.50200000	   -324.91800000	   -326.31766667	   -325.97966667	   -325.01766667
      0.04853329	   -306.36700000	   -320.84900000	   -304.99766667	   -304.99766667	   -324.02966667	   -321.20000000	   -327.43133333	   -319.73533333	   -303.00000000	   -305.75600000	   -319.10700000	   -317.44733335	   -329.06933335	   -327.08033333	   -328.98700000	   -326.61666667	   -326.61666667	   -327.15400000	   -328.15499999	   -326.96333332	   -321.75900000	   -317.73333333	   -322.84666667	   -317.65533333	   -322.42200000	   -321.60300000	   -326.57766667	   -320.06033333	   -325.62433334	   -321.75466667	   -326.05766667	   -324.50200000	   -324.91800000	   -326.31766667	   -325.97966667	   -325.01766667	   -306.36700000	   -320.84900000	   -304.99766667	   -304.99766667	   -324.02966667	   -321.20000000	   -327.43133333	   -319.73533333	   -333.03000000	   -305.75600000	   -319.10700000	   -317.44733335	   -329.06933335	   -327.08033333	   -328.98700000	   -326.61666667	   -326.61666667	   -327.15400000	   -328.15499999	   -326.96333332	   -321.75900000	   -317.73333333	   -322.84666667	   -317.65533333	   -322.42200000	   -321.60300000	   -326.57766667	   -320.06033333	   -325.62433334	   -321.75466667	   -326.05766667	   -324.50200000	   -324.91800000	   -326.31766667	   -325.97966667	   -325.01766667
      0.05039996	   -306.36700000	   -320.84900000	   -304.99766667	   -304.99766667	   -324.02966667	   -321.20000000	   -327.43133333	   -319.73533333	   -303.00000000	   -305.75600000	   -319.10700000	   -317.44733335	   -329.06933335	   -327.08033333	   -328.98700000	   -326.61666667	   -326.61666667	   -327.15400000	   -328.15499999	   -326.96333332	   -321.75900000	   -317.73333333	   -322.84666667	   -317.65533333	   -322.42200000	   -321.60300000	   -326.57766667	   -320.06033333	   -325.62433334	   -321.75466667	   -326.05766667	   -324.50200000	   -324.91800000	   -326.31766667	   -325.97966667	   -325.01766667	   -306.36700000	   -320.84900000	   -304.99766667	   -304.99766667	   -324.02966667	   -321.20000000	   -327.43133333	   -319.73533333	   -333.03000000	   -305.75600000	   -319.10700000	   -317.44733335	   -329.06933335	   -327.08033333	   -328.98700000	   -326.61666667	   -326.61666667	   -327.15400000	   -328.15499999	   -326.96333332	   -321.75900000	   -317.73333333	   -322.84666667	   -317.65533333	   -322.42200000	   -321.60300000	   -326.57766667	   -320.06033333	   -325.62433334	   -321.75466667	   -326.05766667	   -324.50200000	   -324.91800000	   -326.31766667	   -325.97966667	   -325.01766667
      0.05226662	   -306.36700000	   -320.84900000	   -304.99766667	   -304.99766667	   -324.02966667	   -321.20000000	   -327.43133333	   -319.73533333	   -303.00000000	   -305.75600000	   -319.10700000	   -317.44733335	   -329.06933335	   -327.08033333	   -328.98700000	   -326.61666667	   -326.61666667	   -327.15400000	   -328.15499999	   -326.96333332	   -321.75900000	   -317.73333333	   -322.84666667	   -317.65533333	   -322.42200000	   -321.60300000	   -326.57766667	   -320.06033333	   -325.62433334	   -321.75466667	   -326.05766667	   -324.50200000	   -324.91800000	   -326.31766667	   -325.97966667	   -325.01766667	   -306.36700000	   -320.84900000	   -304.99766667	   -304.99766667	   -324.02966667	   -321.20000000	   -327.43133333	   -319.73533333	   -333.03000000	   -305.75600000	   -319.10700000	   -317.44733335	   -329.06933335	   -327.08033333	   -328.98700000	   -326.61666667	   -326.61666667	   -327.15400000	   -328.15499999	   -326.96333332	   -321.75900000	   -317.73333333	   -322.84666667	   -317.65533333	   -322.42200000	   -321.60300000	   -326.57766667	   -320.06033333	   -325.62433334	   -321.75466667	   -326.05766667	   -324.50200000	   -324.91800000	   -326.31766667	   -325.97966667	   -325.01766667
      0.05413329	   -306.36700000	   -320.84900000	   -304.99766667	   -304.99766667	   -324.02966667	   -321.20000000	   -327.43133333	   -319.73533333	   -303.00000000	   -305.75600000	   -319.10700000	   -317.44733335	   -329.06933335	   -327.08033333	   -328.98700000	   -326.61666667	   -326.61666667	   -327.15400000	   -328.15499999	   -326.96333332	   -321.75900000	   -317.73333333	   -322.84666667	   -317.65533333	   -322.42200000	   -321.60300000	   -326.57766667	   -320.06033333	   -325.62433334	   -321.75466667	   -326.05766667	   -324.50200000	   -324.91800000	   -326.31766667	   -325.97966667	   -325.01766667	   -306.36700000	   -320.84900000	   -304.99766667	   -304.99766667	   -324.02966667	   -321.20000000	   -327.43133333	   -319.73533333	   -333.03000000	   -305.75600000	   -319.10700000	   -317.44733335	   -329.06933335	   -327.08033333	   -328.98700000	   -326.61666667	   -326.61666667	   -327.15400000	   -328.15499999	   -326.96333332	   -321.75900000	   -317.73333333	   -322.84666667	   -317.65533333	   -322.42200000	   -321.60300000	   -326.57766667	   -320.06033333	   -325.62433334	   -321.75466667	   -326.05766667	   -324.50200000	   -324.91800000	   -326.31766667	   -325.97966667	   -325.01766667
      0.05599995	   -306.36700000	   -320.84900000	   -304.99766667	   -304.99766667	   -324.02966667	   -321.20000000	   -327.43133333	   -319.73533333	   -303.00000000	   -305.75600000	   -319.10700000	   -317.44733335	   -329.06933335	   -327.08033333	   -328.98700000	   -326.61666667	   -326.61666667	   -327.15400000	   -328.15499999	   -326.96333332	   -321.75900000	   -317.73333333	   -322.84666667	   -317.65533333	   -322.42200000	   -321.60300000	   -326.57766667	   -320.06033333	   -325.62433334	   -321.75466667	   -326.05766667	   -324.50200000	   -324.91800000	   -326.31766667	   -325.97966667	   -325.01766667	   -306.36700000	   -320.84900000	   -304.99766667	   -304.99766667	   -324.02966667	   -321.20000000	   -327.43133333	   -319.73533333	   -333.03000000	   -305.75600000	   -319.10700000	   -317.44733335	   -329.06933335	   -327.08033333	   -328.98700000	   -326.61666667	   -326.61666667	   -327.15400000	   -328.15499999	   -326.96333332	   -321.75900000	   -317.73333333	   -322.84666667	   -317.65533333	   -322.42200000	   -321.60300000	   -326.57766667	   -320.06033333	   -325.62433334	   -321.75466667	   -326.05766667	   -324.50200000	   -324.91800000	   -326.31766667	   -325.97966667	   -325.01766667
      0.05786662	   -306.36700000	   -320.84900000	   -304.99766667	   -304.99766667	   -324.02966667	   -321.20000000	   -327.43133333	   -319.73533333	   -303.00000000	   -305.75600000	   -319.10700000	   -317.44733335	   -329.06933335	   -327.08033333	   -328.98700000	   -326.61666667	   -326.61666667	   -327.15400000	   -328.15499999	   -326.96333332	   -321.75900000	   -317.73333333	   -322.84666667	   -317.65533333	   -322.42200000	   -321.60300000	   -326.57766667	   -320.06033333	   -325.62433334	   -321.75466667	   -326.05766667	   -324.50200000	   -324.91800000	   -326.31766667	   -325.97966667	   -325.01766667	   -306.36700000	   -320.84900000	   -304.99766667	   -304.99766667	   -324.02966667	   -321.20000000	   -327.43133333	   -319.73533333	   -333.03000000	   -305.75600000	   -319.10700000	   -317.44733335	   -329.06933335	   -327.08033333	   -328.98700000	   -326.61666667	   -326.61666667	   -327.15400000	   -328.15499999	   -326.96333332	   -321.75900000	   -317.73333333	   -322.84666667	   -317.65533333	   -322.42200000	   -321.60300000	   -326.57766667	   -320.06033333	   -325.62433334	   -321.75466667	   -326.05766667	   -324.50200000	   -324.91800000	   -326.31766667	   -325.97966667	   -325.01766667
      0.05973328	   -306.36700000	   -320.84900000	   -304.99766667	   -304.99766667	   -324.02966667	   -321.20000000	   -327.43133333	   -319.73533333	   -303.00000000	   -305.75600000	   -319.10700000	   -317.44733335	   -329.06933335	   -327.08033333	   -328.98700000	   -326.61666667	   -326.61666667	   -327.15400000	   -328.15499999	   -326.96333332	   -321.75900000	   -317.73333333	   -322.84666667	   -317.65533333	   -322.42200000	   -321.60300000	   -326.57766667	   -320.06033333	   -325.62433334	   -321.75466667	   -326.05766667	   -324.50200000	   -324.91800000	   -326.31766667	   -325.97966667	   -325.01766667	   -306.36700000	   -320.84900000	   -304.99766667	   -304.99766667	   -324.02966667	   -321.20000000	   -327.43133333	   -319.73533333	   -333.03000000	   -305.75600000	   -319.10700000	   -317.44733335	   -329.06933335	   -327.08033333	   -328.98700000	   -326.61666667	   -326.61666667	   -327.15400000	   -328.15499999	   -326.96333332	   -321.75900000	   -317.73333333	   -322.84666667	   -317.65533333	   -322.42200000	   -321.60300000	   -326.57766667	   -320.06033333	   -325.62433334	   -321.75466667	   -326.05766667	   -324.50200000	   -324.91800000	   -326.31766667	   -325.97966667	   -325.01766667
      0.06159995	   -306.36700000	   -320.84900000	   -304.99766667	   -304.99766667	   -324.02966667	   -321.20000000	   -327.43133333	   -319.73533333	   -303.00000000	   -305.75600000	   -319.10700000	   -317.44733335	   -329.06933335	   -327.08033333	   -328.98700000	   -326.61666667	   -326.61666667	   -327.15400000	   -328.15499999	   -326.96333332	   -321.75900000	   -317.73333333	   -322.84666667	   -317.65533333	   -322.42200000	   -321.60300000	   -326.57766667	   -320.06033333	   -325.62433334	   -321.75466667	   -326.05766667	   -324.50200000	   -324.91800000	   -326.31766667	   -325.97966667	   -325.01766667	   -306.36700000	   -320.84900000	   -304.99766667	   -304.99766667	   -324.02966667	   -321.20000000	   -327.43133333	   -319.73533333	   -333.03000000	   -305.75600000	   -319.10700000	   -317.44733335	   -329.06933335	   -327.08033333	   -328.98700000	   -326.61666667	   -326.61666667	   -327.15400000	   -328.15499999	   -326.96333332	   -321.75900000	   -317.73333333	   -322.84666667	   -317.65533333	   -322.42200000	   -321.60300000	   -326.57766667	   -320.06033333	   -325.62433334	   -321.75466667	   -326.05766667	   -324.50200000	   -324.91800000	   -326.31766667	   -325.97966667	   -325.01766667
      0.06346661	   -306.36700000	   -320.84900000	   -304.99766667	   -304.99766667	   -324.02966667	   -321.20000000	   -327.43133333	   -319.73533333	   -303.00000000	   -305.75600000	   -319.10700000	   -317.44733335	   -329.06933335	   -327.08033333	   -328.98700000	   -326.61666667	   -326.61666667	   -327.15400000	   -328.15499999	   -326.96333332	   -321.75900000	   -317.73333333	   -322.84666667	   -317.65533333	   -322.42200000	   -321.60300000	   -326.57766667	   -320.06033333	   -325.62433334	   -321.75466667	   -326.05766667	   -324.50200000	   -324.91800000	   -326.31766667	   -325.97966667	   -325.01766667	   -306.36700000	   -320.84900000	   -304.99766667	   -304.99766667	   -324.02966667	   -321.20000000	   -327.43133333	   -319.73533333	   -333.03000000	   -305.75600000	   -319.10700000	   -317.44733335	   -329.06933335	   -327.08033333	   -328.98700000	   -326.61666667	   -326.61666667	   -327.15400000	   -328.15499999	   -326.96333332	   -321.75900000	   -317.73333333	   -322.84666667	   -317.65533333	   -322.42200000	   -321.60300000	   -326.57766667	   -320.06033333	   -325.62433334	   -321.75466667	   -326.05766667	   -324.50200000	   -324.91800000	   -326.31766667	   -325.97966667	   -325.01766667
      0.06533328	   -306.36700000	   -320.84900000	   -304.99766667	   -304.99766667	   -324.02966667	   -321.20000000	   -327.43133333	   -319.73533333	   -303.00000000	   -305.75600000	   -319.10700000	   -317.44733335	   -329.06933335	   -327.08033333	   -328.98700000	   -326.61666667	   -326.61666667	   -327.15400000	   -328.15499999	   -326.96333332	   -321.75900000	   -317.73333333	   -322.84666667	   -317.65533333	   -322.42200000	   -321.60300000	   -326.57766667	   -320.06033333	   -325.62433334	   -321.75466667	   -326.05766667	   -324.50200000	   -324.91800000	   -326.31766667	   -325.97966667	   -325.01766667	   -306.36700000	   -320.84900000	   -304.99766667	   -304.99766667	   -324.02966667	   -321.20000000	   -327.43133333	   -319.73533333	   -333.03000000	   -305.75600000	   -319.10700000	   -317.44733335	   -329.06933335	   -327.08033333	   -328.98700000	   -326.61666667	   -326.61666667	   -327.15400000	   -328.15499999	   -326.96333332	   -321.75900000	   -317.73333333	   -322.84666667	   -317.65533333	   -322.42200000	   -321.60300000	   -326.57766667	   -320.06033333	   -325.62433334	   -321.75466667	   -326.05766667	   -324.50200000	   -324.91800000	   -326.31766667	   -325.97966667	   -325.01766667
      0.06719994	   -306.36700000	   -320.84900000	   -304.99766667	   -304.99766667	   -324.02966667	   -321.20000000	   -327.43133333	   -319.73533333	   -303.00000000	   -305.75600000	   -319.10700000	   -317.44733335	   -329.06933335	   -327.08033333	   -328.98700000	   -326.61666667	   -326.61666667	   -327.15400000	   -328.15499999	   -326.96333332	   -321.75900000	   -317.73333333	   -322.84666667	   -317.65533333	   -322.42200000	   -321.60300000	   -326.57766667	   -320.06033333	   -325.62433334	   -321.75466667	   -326.05766667	   -324.50200000	   -324.91800000	   -326.31766667	   -325.97966667	   -325.01766667	   -306.36700000	   -320.84900000	   -304.99766667	   -304.99766667	   -324.02966667	   -321.20000000	   -327.43133333	   -319.73533333	   -333.03000000	   -305.75600000	   -319.10700000	   -317.44733335	   -329.06933335	   -327.08033333	   -328.98700000	   -326.61666667	   -326.61666667	   -327.15400000	   -328.15499999	   -326.96333332	   -321.75900000	   -317.73333333	   -322.84666667	   -317.65533333	   -322.42200000	   -321.60300000	   -326.57766667	   -320.06033333	   -325.62433334	   -321.75466667	   -326.05766667	   -324.50200000	   -324.91800000	   -326.31766667	   -325.97966667	   -325.01766667
      0.06906661	   -306.36700000	   -320.84900000	   -304.99766667	   -304.99766667	   -324.02966667	   -321.20000000	   -327.43133333	   -319.73533333	   -303.00000000	   -305.75600000	   -319.10700000	   -317.44733335	   -329.06933335	   -327.08033333	   -328.98700000	   -326.61666667	   -326.61666667	   -327.15400000	   -328.15499999	   -326.96333332	   -321.75900000	   -317.73333333	   -322.84666667	   -317.65533333	   -322.42200000	   -321.60300000	   -326.57766667	   -320.06033333	   -325.62433334	   -321.75466667	   -326.05766667	   -324.50200000	   -324.91800000	   -326.31766667	   -325.97966667	   -325.01766667	   -306.36700000	   -320.84900000	   -304.99766667	   -304.99766667	   -324.02966667	   -321.20000000	   -327.43133333	   -319.73533333	   -333.03000000	   -305.75600000	   -319.10700000	   -317.44733335	   -329.06933335	   -327.08033333	   -328.98700000	   -326.61666667	   -326.61666667	   -327.15400000	   -328.15499999	   -326.96333332	   -321.75900000	   -317.73333333	   -322.84666667	   -317.65533333	   -322.42200000	   -321.60300000	   -326.57766667	   -320.06033333	   -325.62433334	   -321.75466667	   -326.05766667	   -324.50200000	   -324.91800000	   -326.31766667	   -325.97966667	   -325.01766667
      0.07093327	   -306.36700000	   -320.84900000	   -304.99766667	   -304.99766667	   -324.02966667	   -321.20000000	   -327.43133333	   -319.73533333	   -303.00000000	   -305.75600000	   -319.10700000	   -317.44733335	   -329.06933335	   -327.08033333	   -328.98700000	   -326.61666667	   -326.61666667	   -327.15400000	   -328.15499999	   -326.96333332	   -321.75900000	   -317.73333333	   -322.84666667	   -317.65533333	   -322.42200000	   -321.60300000	   -326.57766667	   -320.06033333	   -325.62433334	   -321.75466667	   -326.05766667	   -324.50200000	   -324.91800000	   -326.31766667	   -325.97966667	   -325.01766667	   -306.36700000	   -320.84900000	   -304.99766667	   -304.99766667	   -324.02966667	   -321.20000000	   -327.43133333	   -319.73533333	   -333.03000000	   -305.75600000	   -319.10700000	   -317.44733335	   -329.06933335	   -327.08033333	   -328.98700000	   -326.61666667	   -326.61666667	   -327.15400000	   -328.15499999	   -326.96333332	   -321.75900000	   -317.73333333	   -322.84666667	   -317.65533333	   -322.42200000	   -321.60300000	   -326.57766667	   -320.06033333	   -325.62433334	   -321.75466667	   -326.05766667	   -324.50200000	   -324.91800000	   -326.31766667	   -325.97966667	   -325.01766667
      0.07279994	   -306.36700000	   -320.84900000	   -304.99766667	   -304.99766667	   -324.02966667	   -321.20000000	   -327.43133333	   -319.73533333	   -303.00000000	   -305.75600000	   -319.10700000	   -317.44733335	   -329.06933335	   -327.08033333	   -328.98700000	   -326.61666667	   -326.61666667	   -327.15400000	   -328.15499999	   -326.96333332	   -321.75900000	   -317.73333333	   -322.84666667	   -317.65533333	   -322.42200000	   -321.60300000	   -326.57766667	   -320.06033333	   -325.62433334	   -321.75466667	   -326.05766667	   -324.50200000	   -324.91800000	   -326.31766667	   -325.97966667	   -325.01766667	   -306.36700000	   -320.84900000	   -304.99766667	   -304.99766667	   -324.02966667	   -321.20000000	   -327.43133333	   -319.73533333	   -333.03000000	   -305.75600000	   -319.10700000	   -317.44733335	   -329.06933335	   -327.08033333	   -328.98700000	   -326.61666667	   -326.61666667	   -327.15400000	   -328.15499999	   -326.96333332	   -321.75900000	   -317.73333333	   -322.84666667	   -317.65533333	   -322.42200000	   -321.60300000	   -326.57766667	   -320.06033333	   -325.62433334	   -321.75466667	   -326.05766667	   -324.50200000	   -324.91800000	   -326.31766667	   -325.97966667	   -325.01766667
      0.07466660	   -306.36700000	   -320.84900000	   -304.99766667	   -304.99766667	   -324.02966667	   -321.20000000	   -327.43133333	   -319.73533333	   -303.00000000	   -305.75600000	   -319.10700000	   -317.44733335	   -329.06933335	   -327.08033333	   -328.98700000	   -326.61666667	   -326.61666667	   -327.15400000	   -328.15499999	   -326.96333332	   -321.75900000	   -317.73333333	   -322.84666667	   -317.65533333	   -322.42200000	   -321.60300000	   -326.57766667	   -320.06033333	   -325.62433334	   -321.75466667	   -326.05766667	   -324.50200000	   -324.91800000	   -326.31766667	   -325.97966667	   -325.01766667	   -306.36700000	   -320.84900000	   -304.99766667	   -304.99766667	   -324.02966667	   -321.20000000	   -327.43133333	   -319.73533333	   -333.03000000	   -305.75600000	   -319.10700000	   -317.44733335	   -329.06933335	   -327.08033333	   -328.98700000	   -326.61666667	   -326.61666667	   -327.15400000	   -328.15499999	   -326.96333332	   -321.75900000	   -317.73333333	   -322.84666667	   -317.65533333	   -322.42200000	   -321.60300000	   -326.57766667	   -320.06033333	   -325.62433334	   -321.75466667	   -326.05766667	   -324.50200000	   -324.91800000	   -326.31766667	   -325.97966667	   -325.01766667
      0.07653327	   -306.36700000	   -320.84900000	   -304.99766667	   -304.99766667	   -324.02966667	   -321.20000000	   -327.43133333	   -319.73533333	   -303.00000000	   -305.75600000	   -319.10700000	   -317.44733335	   -329.06933335	   -327.08033333	   -328.98700000	   -326.61666667	   -326.61666667	   -327.15400000	   -328.15499999	   -326.96333332	   -321.75900000	   -317.73333333	   -322.84666667	   -317.65533333	   -322.42200000	   -321.60300000	   -326.57766667	   -320.06033333	   -325.62433334	   -321.75466667	   -326.05766667	   -324.50200000	   -324.91800000	   -326.31766667	   -325.97966667	   -325.01766667	   -306.36700000	   -320.84900000	   -304.99766667	   -304.99766667	   -324.02966667	   -321.20000000	   -327.43133333	   -319.73533333	   -333.03000000	   -305.75600000	   -319.10700000	   -317.44733335	   -329.06933335	   -327.08033333	   -328.98700000	   -326.61666667	   -326.61666667	   -327.15400000	   -328.15499999	   -326.96333332	   -321.75900000	   -317.73333333	   -322.84666667	   -317.65533333	   -322.42200000	   -321.60300000	   -326.57766667	   -320.06033333	   -325.62433334	   -321.75466667	   -326.05766667	   -324.50200000	   -324.91800000	   -326.31766667	   -325.97966667	   -325.01766667
      0.07839993	   -306.36700000	   -320.84900000	   -304.99766667	   -304.99766667	   -324.02966667	   -321.20000000	   -327.43133333	   -319.73533333	   -303.00000000	   -305.75600000	   -319.10700000	   -317.44733335	   -329.06933335	   -327.08033333	   -328.98700000	   -326.61666667	   -326.61666667	   -327.15400000	   -328.15499999	   -326.96333332	   -321.75900000	   -317.73333333	   -322.84666667	   -317.65533333	   -322.42200000	   -321.60300000	   -326.57766667	   -320.06033333	   -325.62433334	   -321.75466667	   -326.05766667	   -324.50200000	   -324.91800000	   -326.31766667	   -325.97966667	   -325.01766667	   -306.36700000	   -320.84900000	   -304.99766667	   -304.99766667	   -324.02966667	   -321.20000000	   -327.43133333	   -319.73533333	   -333.03000000	   -305.75600000	   -319.10700000	   -317.44733335	   -329.06933335	   -327.08033333	   -328.98700000	   -326.61666667	   -326.61666667	   -327.15400000	   -328.15499999	   -326.96333332	   -321.75900000	   -317.73333333	   -322.84666667	   -317.65533333	   -322.42200000	   -321.60300000	   -326.57766667	   -320.06033333	   -325.62433334	   -321.75466667	   -326.05766667	   -324.50200000	   -324.91800000	   -326.31766667	   -325.97966667	   -325.01766667
      0.08026660	   -306.36700000	   -320.84900000	   -304.99766667	   -304.99766667	   -324.02966667	   -321.20000000	   -327.43133333	   -319.73533333	   -303.00000000	   -305.75600000	   -319.10700000	   -317.44733335	   -329.06933335	   -327.08033333	   -328.98700000	   -326.61666667	   -326.61666667	   -327.15400000	   -328.15499999	   -326.96333332	   -321.75900000	   -317.73333333	   -322.84666667	   -317.65533333	   -322.42200000	   -321.60300000	   -326.57766667	   -320.06033333	   -325.62433334	   -321.75466667	   -326.05766667	   -324.50200000	   -324.91800000	   -326.31766667	   -325.97966667	   -325.01766667	   -306.36700000	   -320.84900000	   -304.99766667	   -304.99766667	   -324.02966667	   -321.20000000	   -327.43133333	   -319.73533333	   -333.03000000	   -305.75600000	   -319.10700000	   -317.44733335	   -329.06933335	   -327.08033333	   -328.98700000	   -326.61666667	   -326.61666667	   -327.15400000	   -328.15499999	   -326.96333332	   -321.75900000	   -317.73333333	   -322.84666667	   -317.65533333	   -322.42200000	   -321.60300000	   -326.57766667	   -320.06033333	   -325.62433334	   -321.75466667	   -326.05766667	   -324.50200000	   -324.91800000	   -326.31766667	   -325.97966667	   -325.01766667
      0.08213326	   -306.36700000	   -320.84900000	   -304.99766667	   -304.99766667	   -324.02966667	   -321.20000000	   -327.43133333	   -319.73533333	   -303.00000000	   -305.75600000	   -319.10700000	   -317.44733335	   -329.06933335	   -327.08033333	   -328.98700000	   -326.61666667	   -326.61666667	   -327.15400000	   -328.15499999	   -326.96333332	   -321.75900000	   -317.73333333	   -322.84666667	   -317.65533333	   -322.42200000	   -321.60300000	   -326.57766667	   -320.06033333	   -325.62433334	   -321.75466667	   -326.05766667	   -324.50200000	   -324.91800000	   -326.31766667	   -325.97966667	   -325.01766667	   -306.36700000	   -320.84900000	   -304.99766667	   -304.99766667	   -324.02966667	   -321.20000000	   -327.43133333	   -319.73533333	   -333.03000000	   -305.75600000	   -319.10700000	   -317.44733335	   -329.06933335	   -327.08033333	   -328.98700000	   -326.61666667	   -326.61666667	   -327.15400000	   -328.15499999	   -326.96333332	   -321.75900000	   -317.73333333	   -322.84666667	   -317.65533333	   -322.42200000	   -321.60300000	   -326.57766667	   -320.06033333	   -325.62433334	   -321.75466667	   -326.05766667	   -324.50200000	   -324.91800000	   -326.31766667	   -325.97966667	   -325.01766667
      0.08399993	   -306.36700000	   -320.84900000	   -304.99766667	   -304.99766667	   -324.02966667	   -321.20000000	   -327.43133333	   -319.73533333	   -303.00000000	   -305.75600000	   -319.10700000	   -317.44733335	   -329.06933335	   -327.08033333	   -328.98700000	   -326.61666667	   -326.61666667	   -327.15400000	   -328.15499999	   -326.96333332	   -321.75900000	   -317.73333333	   -322.84666667	   -317.65533333	   -322.42200000	   -321.60300000	   -326.57766667	   -320.06033333	   -325.62433334	   -321.75466667	   -326.05766667	   -324.50200000	   -324.91800000	   -326.31766667	   -325.97966667	   -325.01766667	   -306.36700000	   -320.84900000	   -304.99766667	   -304.99766667	   -324.02966667	   -321.20000000	   -327.43133333	   -319.73533333	   -333.03000000	   -305.75600000	   -319.10700000	   -317.44733335	   -329.06933335	   -327.08033333	   -328.98700000	   -326.61666667	   -326.61666667	   -327.15400000	   -328.15499999	   -326.96333332	   -321.75900000	   -317.73333333	   -322.84666667	   -317.65533333	   -322.42200000	   -321.60300000	   -326.57766667	   -320.06033333	   -325.62433334	   -321.75466667	   -326.05766667	   -324.50200000	   -324.91800000	   -326.31766667	   -325.97966667	   -325.01766667
      0.08586659	   -306.36700000	   -320.84900000	   -304.99766667	   -304.99766667	   -324.02966667	   -321.20000000	   -327.43133333	   -319.73533333	   -303.00000000	   -305.75600000	   -319.10700000	   -317.44733335	   -329.06933335	   -327.08033333	   -328.98700000	   -326.61666667	   -326.61666667	   -327.15400000	   -328.15499999	   -326.96333332	   -321.75900000	   -317.73333333	   -322.84666667	   -317.65533333	   -322.42200000	   -321.60300000	   -326.57766667	   -320.06033333	   -325.62433334	   -321.75466667	   -326.05766667	   -324.50200000	   -324.91800000	   -326.31766667	   -325.97966667	   -325.01766667	   -306.36700000	   -320.84900000	   -304.99766667	   -304.99766667	   -324.02966667	   -321.20000000	   -327.43133333	   -319.73533333	   -333.03000000	   -305.75600000	   -319.10700000	   -317.44733335	   -329.06933335	   -327.08033333	   -328.98700000	   -326.61666667	   -326.61666667	   -327.15400000	   -328.15499999	   -326.96333332	   -321.75900000	   -317.73333333	   -322.84666667	   -317.65533333	   -322.42200000	   -321.60300000	   -326.57766667	   -320.06033333	   -325.62433334	   -321.75466667	   -326.05766667	   -324.50200000	   -324.91800000	   -326.31766667	   -325.97966667	   -325.01766667
      0.08773326	   -306.36700000	   -320.84900000	   -304.99766667	   -304.99766667	   -324.02966667	   -321.20000000	   -327.43133333	   -319.73533333	   -303.00000000	   -305.75600000	   -319.10700000	   -317.44733335	   -329.06933335	   -327.08033333	   -328.98700000	   -326.61666667	   -326.61666667	   -327.15400000	   -328.15499999	   -326.96333332	   -321.75900000	   -317.73333333	   -322.84666667	   -317.65533333	   -322.42200000	   -321.60300000	   -326.57766667	   -320.06033333	   -325.62433334	   -321.75466667	   -326.05766667	   -324.50200000	   -324.91800000	   -326.31766667	   -325.97966667	   -325.01766667	   -306.36700000	   -320.84900000	   -304.99766667	   -304.99766667	   -324.02966667	   -321.20000000	   -327.43133333	   -319.73533333	   -333.03000000	   -305.75600000	   -319.10700000	   -317.44733335	   -329.06933335	   -327.08033333	   -328.98700000	   -326.61666667	   -326.61666667	   -327.15400000	   -328.15499999	   -326.96333332	   -321.75900000	   -317.73333333	   -322.84666667	   -317.65533333	   -322.42200000	   -321.60300000	   -326.57766667	   -320.06033333	   -325.62433334	   -321.75466667	   -326.05766667	   -324.50200000	   -324.91800000	   -326.31766667	   -325.97966667	   -325.01766667
      0.08959992	   -306.36700000	   -320.84900000	   -304.99766667	   -304.99766667	   -324.02966667	   -321.20000000	   -327.43133333	   -319.73533333	   -303.00000000	   -305.75600000	   -319.10700000	   -317.44733335	   -329.06933335	   -327.08033333	   -328.98700000	   -326.61666667	   -326.61666667	   -327.15400000	   -328.15499999	   -326.96333332	   -321.75900000	   -317.73333333	   -322.84666667	   -317.65533333	   -322.42200000	   -321.60300000	   -326.57766667	   -320.06033333	   -325.62433334	   -321.75466667	   -326.05766667	   -324.50200000	   -324.91800000	   -326.31766667	   -325.97966667	   -325.01766667	   -306.36700000	   -320.84900000	   -304.99766667	   -304.99766667	   -324.02966667	   -321.20000000	   -327.43133333	   -319.73533333	   -333.03000000	   -305.75600000	   -319.10700000	   -317.44733335	   -329.06933335	   -327.08033333	   -328.98700000	   -326.61666667	   -326.61666667	   -327.15400000	   -328.15499999	   -326.96333332	   -321.75900000	   -317.73333333	   -322.84666667	   -317.65533333	   -322.42200000	   -321.60300000	   -326.57766667	   -320.06033333	   -325.62433334	   -321.75466667	   -326.05766667	   -324.50200000	   -324.91800000	   -326.31766667	   -325.97966667	   -325.01766667
      0.09146659	   -306.36700000	   -320.84900000	   -304.99766667	   -304.99766667	   -324.02966667	   -321.20000000	   -327.43133333	   -319.73533333	   -303.00000000	   -305.75600000	   -319.10700000	   -317.44733335	   -329.06933335	   -327.08033333	   -328.98700000	   -326.61666667	   -326.61666667	   -327.15400000	   -328.15499999	   -326.96333332	   -321.75900000	   -317.73333333	   -322.84666667	   -317.65533333	   -322.42200000	   -321.60300000	   -326.57766667	   -320.06033333	   -325.62433334	   -321.75466667	   -326.05766667	   -324.50200000	   -324.91800000	   -326.31766667	   -325.97966667	   -325.01766667	   -306.36700000	   -320.84900000	   -304.99766667	   -304.99766667	   -324.02966667	   -321.20000000	   -327.43133333	   -319.73533333	   -333.03000000	   -305.75600000	   -319.10700000	   -317.44733335	   -329.06933335	   -327.08033333	   -328.98700000	   -326.61666667	   -326.61666667	   -327.15400000	   -328.15499999	   -326.96333332	   -321.75900000	   -317.73333333	   -322.84666667	   -317.65533333	   -322.42200000	   -321.60300000	   -326.57766667	   -320.06033333	   -325.62433334	   -321.75466667	   -326.05766667	   -324.50200000	   -324.91800000	   -326.31766667	   -325.97966667	   -325.01766667
      0.09333325	   -306.36700000	   -320.84900000	   -304.99766667	   -304.99766667	   -324.02966667	   -321.20000000	   -327.43133333	   -319.73533333	   -303.00000000	   -305.75600000	   -319.10700000	   -317.44733335	   -329.06933335	   -327.08033333	   -328.98700000	   -326.61666667	   -326.61666667	   -327.15400000	   -328.15499999	   -326.96333332	   -321.75900000	   -317.73333333	   -322.84666667	   -317.65533333	   -322.42200000	   -321.60300000	   -326.57766667	   -320.06033333	   -325.62433334	   -321.75466667	   -326.05766667	   -324.50200000	   -324.91800000	   -326.31766667	   -325.97966667	   -325.01766667	   -306.36700000	   -320.84900000	   -304.99766667	   -304.99766667	   -324.02966667	   -321.20000000	   -327.43133333	   -319.73533333	   -333.03000000	   -305.75600000	   -319.10700000	   -317.44733335	   -329.06933335	   -327.08033333	   -328.98700000	   -326.61666667	   -326.61666667	   -327.15400000	   -328.15499999	   -326.96333332	   -321.75900000	   -317.73333333	   -322.84666667	   -317.65533333	   -322.42200000	   -321.60300000	   -326.57766667	   -320.06033333	   -325.62433334	   -321.75466667	   -326.05766667	   -324.50200000	   -324.91800000	   -326.31766667	   -325.97966667	   -325.01766667
      0.09519992	   -306.36700000	   -320.84900000	   -304.99766667	   -304.99766667	   -324.02966667	   -321.20000000	   -327.43133333	   -319.73533333	   -303.00000000	   -305.75600000	   -319.10700000	   -317.44733335	   -329.06933335	   -327.08033333	   -328.98700000	   -326.61666667	   -326.61666667	   -327.15400000	   -328.15499999	   -326.96333332	   -321.75900000	   -317.73333333	   -322.84666667	   -317.65533333	   -322.42200000	   -321.60300000	   -326.57766667	   -320.06033333	   -325.62433334	   -321.75466667	   -326.05766667	   -324.50200000	   -324.91800000	   -326.31766667	   -325.97966667	   -325.01766667	   -306.36700000	   -320.84900000	   -304.99766667	   -304.99766667	   -324.02966667	   -321.20000000	   -327.43133333	   -319.73533333	   -333.03000000	   -305.75600000	   -319.10700000	   -317.44733335	   -329.06933335	   -327.08033333	   -328.98700000	   -326.61666667	   -326.61666667	   -327.15400000	   -328.15499999	   -326.96333332	   -321.75900000	   -317.73333333	   -322.84666667	   -317.65533333	   -322.42200000	   -321.60300000	   -326.57766667	   -320.06033333	   -325.62433334	   -321.75466667	   -326.05766667	   -324.50200000	   -324.91800000	   -326.31766667	   -325.97966667	   -325.01766667
      0.09706658	   -306.36700000	   -320.84900000	   -304.99766667	   -304.99766667	   -324.02966667	   -321.20000000	   -327.43133333	   -319.73533333	   -303.00000000	   -305.75600000	   -319.10700000	   -317.44733335	   -329.06933335	   -327.08033333	   -328.98700000	   -326.61666667	   -326.61666667	   -327.15400000	   -328.15499999	   -326.96333332	   -321.75900000	   -317.73333333	   -322.84666667	   -317.65533333	   -322.42200000	   -321.60300000	   -326.57766667	   -320.06033333	   -325.62433334	   -321.75466667	   -326.05766667	   -324.50200000	   -324.91800000	   -326.31766667	   -325.97966667	   -325.01766667	   -306.36700000	   -320.84900000	   -304.99766667	   -304.99766667	   -324.02966667	   -321.20000000	   -327.43133333	   -319.73533333	   -333.03000000	   -305.75600000	   -319.10700000	   -317.44733335	   -329.06933335	   -327.08033333	   -328.98700000	   -326.61666667	   -326.61666667	   -327.15400000	   -328.15499999	   -326.96333332	   -321.75900000	   -317.73333333	   -322.84666667	   -317.65533333	   -322.42200000	   -321.60300000	   -326.57766667	   -320.06033333	   -325.62433334	   -321.75466667	   -326.05766667	   -324.50200000	   -324.91800000	   -326.31766667	   -325.97966667	   -325.01766667
      0.09893325	   -306.36700000	   -320.84900000	   -304.99766667	   -304.99766667	   -324.02966667	   -321.20000000	   -327.43133333	   -319.73533333	   -303.00000000	   -305.75600000	   -319.10700000	   -317.44733335	   -329.06933335	   -327.08033333	   -328.98700000	   -326.61666667	   -326.61666667	   -327.15400000	   -328.15499999	   -326.96333332	   -321.75900000	   -317.73333333	   -322.84666667	   -317.65533333	   -322.42200000	   -321.60300000	   -326.57766667	   -320.06033333	   -325.62433334	   -321.75466667	   -326.05766667	   -324.50200000	   -324.91800000	   -326.31766667	   -325.97966667	   -325.01766667	   -306.36700000	   -320.84900000	   -304.99766667	   -304.99766667	   -324.02966667	   -321.20000000	   -327.43133333	   -319.73533333	   -333.03000000	   -305.75600000	   -319.10700000	   -317.44733335	   -329.06933335	   -327.08033333	   -328.98700000	   -326.61666667	   -326.61666667	   -327.15400000	   -328.15499999	   -326.96333332	   -321.75900000	   -317.73333333	   -322.84666667	   -317.65533333	   -322.42200000	   -321.60300000	   -326.57766667	   -320.06033333	   -325.62433334	   -321.75466667	   -326.05766667	   -324.50200000	   -324.91800000	   -326.31766667	   -325.97966667	   -325.01766667
      0.10079991	   -306.36700000	   -320.84900000	   -304.99766667	   -304.99766667	   -324.02966667	   -321.20000000	   -327.43133333	   -319.73533333	   -303.00000000	   -305.75600000	   -319.10700000	   -317.44733335	   -329.06933335	   -327.08033333	   -328.98700000	   -326.61666667	   -326.61666667	   -327.15400000	   -328.15499999	   -326.96333332	   -321.75900000	   -317.73333333	   -322.84666667	   -317.65533333	   -322.42200000	   -321.60300000	   -326.57766667	   -320.06033333	   -325.62433334	   -321.75466667	   -326.05766667	   -324.50200000	   -324.91800000	   -326.31766667	   -325.97966667	   -325.01766667	   -306.36700000	   -320.84900000	   -304.99766667	   -304.99766667	   -324.02966667	   -321.20000000	   -327.43133333	   -319.73533333	   -333.03000000	   -305.75600000	   -319.10700000	   -317.44733335	   -329.06933335	   -327.08033333	   -328.98700000	   -326.61666667	   -326.61666667	   -327.15400000	   -328.15499999	   -326.96333332	   -321.75900000	   -317.73333333	   -322.84666667	   -317.65533333	   -322.42200000	   -321.60300000	   -326.57766667	   -320.06033333	   -325.62433334	   -321.75466667	   -326.05766667	   -324.50200000	   -324.91800000	   -326.31766667	   -325.97966667	   -325.01766667
      0.10266658	   -306.36700000	   -320.84900000	   -304.99766667	   -304.99766667	   -324.02966667	   -321.20000000	   -327.43133333	   -319.73533333	   -303.00000000	   -305.75600000	   -319.10700000	   -317.44733335	   -329.06933335	   -327.08033333	   -328.98700000	   -326.61666667	   -326.61666667	   -327.15400000	   -328.15499999	   -326.96333332	   -321.75900000	   -317.73333333	   -322.84666667	   -317.65533333	   -322.42200000	   -321.60300000	   -326.57766667	   -320.06033333	   -325.62433334	   -321.75466667	   -326.05766667	   -324.50200000	   -324.91800000	   -326.31766667	   -325.97966667	   -325.01766667	   -306.36700000	   -320.84900000	   -304.99766667	   -304.99766667	   -324.02966667	   -321.20000000	   -327.43133333	   -319.73533333	   -333.03000000	   -305.75600000	   -319.10700000	   -317.44733335	   -329.06933335	   -327.08033333	   -328.98700000	   -326.61666667	   -326.61666667	   -327.15400000	   -328.15499999	   -326.96333332	   -321.75900000	   -317.73333333	   -322.84666667	   -317.65533333	   -322.42200000	   -321.60300000	   -326.57766667	   -320.06033333	   -325.62433334	   -321.75466667	   -326.05766667	   -324.50200000	   -324.91800000	   -326.31766667	   -325.97966667	   -325.01766667
      0.10453324	   -306.36700000	   -320.84900000	   -304.99766667	   -304.99766667	   -324.02966667	   -321.20000000	   -327.43133333	   -319.73533333	   -303.00000000	   -305.75600000	   -319.10700000	   -317.44733335	   -329.06933335	   -327.08033333	   -328.98700000	   -326.61666667	   -326.61666667	   -327.15400000	   -328.15499999	   -326.96333332	   -321.75900000	   -317.73333333	   -322.84666667	   -317.65533333	   -322.42200000	   -321.60300000	   -326.57766667	   -320.06033333	   -325.62433334	   -321.75466667	   -326.05766667	   -324.50200000	   -324.91800000	   -326.31766667	   -325.97966667	   -325.01766667	   -306.36700000	   -320.84900000	   -304.99766667	   -304.99766667	   -324.02966667	   -321.20000000	   -327.43133333	   -319.73533333	   -333.03000000	   -305.75600000	   -319.10700000	   -317.44733335	   -329.06933335	   -327.08033333	   -328.98700000	   -326.61666667	   -326.61666667	   -327.15400000	   -328.15499999	   -326.96333332	   -321.75900000	   -317.73333333	   -322.84666667	   -317.65533333	   -322.42200000	   -321.60300000	   -326.57766667	   -320.06033333	   -325.62433334	   -321.75466667	   -326.05766667	   -324.50200000	   -324.91800000	   -326.31766667	   -325.97966667	   -325.01766667
      0.10639991	   -306.36700000	   -320.84900000	   -304.99766667	   -304.99766667	   -324.02966667	   -321.20000000	   -327.43133333	   -319.73533333	   -303.00000000	   -305.75600000	   -319.10700000	   -317.44733335	   -329.06933335	   -327.08033333	   -328.98700000	   -326.61666667	   -326.61666667	   -327.15400000	   -328.15499999	   -326.96333332	   -321.75900000	   -317.73333333	   -322.84666667	   -317.65533333	   -322.42200000	   -321.60300000	   -326.57766667	   -320.06033333	   -325.62433334	   -321.75466667	   -326.05766667	   -324.50200000	   -324.91800000	   -326.31766667	   -325.97966667	   -325.01766667	   -306.36700000	   -320.84900000	   -304.99766667	   -304.99766667	   -324.02966667	   -321.20000000	   -327.43133333	   -319.73533333	   -333.03000000	   -305.75600000	   -319.10700000	   -317.44733335	   -329.06933335	   -327.08033333	   -328.98700000	   -326.61666667	   -326.61666667	   -327.15400000	   -328.15499999	   -326.96333332	   -321.75900000	   -317.73333333	   -322.84666667	   -317.65533333	   -322.42200000	   -321.60300000	   -326.57766667	   -320.06033333	   -325.62433334	   -321.75466667	   -326.05766667	   -324.50200000	   -324.91800000	   -326.31766667	   -325.97966667	   -325.01766667
      0.10826657	   -306.36700000	   -320.84900000	   -304.99766667	   -304.99766667	   -324.02966667	   -321.20000000	   -327.43133333	   -319.73533333	   -303.00000000	   -305.75600000	   -319.10700000	   -317.44733335	   -329.06933335	   -327.08033333	   -328.98700000	   -326.61666667	   -326.61666667	   -327.15400000	   -328.15499999	   -326.96333332	   -321.75900000	   -317.73333333	   -322.84666667	   -317.65533333	   -322.42200000	   -321.60300000	   -326.57766667	   -320.06033333	   -325.62433334	   -321.75466667	   -326.05766667	   -324.50200000	   -324.91800000	   -326.31766667	   -325.97966667	   -325.01766667	   -306.36700000	   -320.84900000	   -304.99766667	   -304.99766667	   -324.02966667	   -321.20000000	   -327.43133333	   -319.73533333	   -333.03000000	   -305.75600000	   -319.10700000	   -317.44733335	   -329.06933335	   -327.08033333	   -328.98700000	   -326.61666667	   -326.61666667	   -327.15400000	   -328.15499999	   -326.96333332	   -321.75900000	   -317.73333333	   -322.84666667	   -317.65533333	   -322.42200000	   -321.60300000	   -326.57766667	   -320.06033333	   -325.62433334	   -321.75466667	   -326.05766667	   -324.50200000	   -324.91800000	   -326.31766667	   -325.97966667	   -325.01766667
      0.11013323	   -306.36700000	   -320.84900000	   -304.99766667	   -304.99766667	   -324.02966667	   -321.20000000	   -327.43133333	   -319.73533333	   -303.00000000	   -305.75600000	   -319.10700000	   -317.44733335	   -329.06933335	   -327.08033333	   -328.98700000	   -326.61666667	   -326.61666667	   -327.15400000	   -328.15499999	   -326.96333332	   -321.75900000	   -317.73333333	   -322.84666667	   -317.65533333	   -322.42200000	   -321.60300000	   -326.57766667	   -320.06033333	   -325.62433334	   -321.75466667	   -326.05766667	   -324.50200000	   -324.91800000	   -326.31766667	   -325.97966667	   -325.01766667	   -306.36700000	   -320.84900000	   -304.99766667	   -304.99766667	   -324.02966667	   -321.20000000	   -327.43133333	   -319.73533333	   -333.03000000	   -305.75600000	   -319.10700000	   -317.44733335	   -329.06933335	   -327.08033333	   -328.98700000	   -326.61666667	   -326.61666667	   -327.15400000	   -328.15499999	   -326.96333332	   -321.75900000	   -317.73333333	   -322.84666667	   -317.65533333	   -322.42200000	   -321.60300000	   -326.57766667	   -320.06033333	   -325.62433334	   -321.75466667	   -326.05766667	   -324.50200000	   -324.91800000	   -326.31766667	   -325.97966667	   -325.01766667
      0.11199990	   -306.36700000	   -320.84900000	   -304.99766667	   -304.99766667	   -324.02966667	   -321.20000000	   -327.43133333	   -319.73533333	   -303.00000000	   -305.75600000	   -319.10700000	   -317.44733335	   -329.06933335	   -327.08033333	   -328.98700000	   -326.61666667	   -326.61666667	   -327.15400000	   -328.15499999	   -326.96333332	   -321.75900000	   -317.73333333	   -322.84666667	   -317.65533333	   -322.42200000	   -321.60300000	   -326.57766667	   -320.06033333	   -325.62433334	   -321.75466667	   -326.05766667	   -324.50200000	   -324.91800000	   -326.31766667	   -325.97966667	   -325.01766667	   -306.36700000	   -320.84900000	   -304.99766667	   -304.99766667	   -324.02966667	   -321.20000000	   -327.43133333	   -319.73533333	   -333.03000000	   -305.75600000	   -319.10700000	   -317.44733335	   -329.06933335	   -327.08033333	   -328.98700000	   -326.61666667	   -326.61666667	   -327.15400000	   -328.15499999	   -326.96333332	   -321.75900000	   -317.73333333	   -322.84666667	   -317.65533333	   -322.42200000	   -321.60300000	   -326.57766667	   -320.06033333	   -325.62433334	   -321.75466667	   -326.05766667	   -324.50200000	   -324.91800000	   -326.31766667	   -325.97966667	   -325.01766667
      0.11386657	   -306.36700000	   -320.84900000	   -304.99766667	   -304.99766667	   -324.02966667	   -321.20000000	   -327.43133333	   -319.73533333	   -303.00000000	   -305.75600000	   -319.10700000	   -317.44733335	   -329.06933335	   -327.08033333	   -328.98700000	   -326.61666667	   -326.61666667	   -327.15400000	   -328.15499999	   -326.96333332	   -321.75900000	   -317.73333333	   -322.84666667	   -317.65533333	   -322.42200000	   -321.60300000	   -326.57766667	   -320.06033333	   -325.62433334	   -321.75466667	   -326.05766667	   -324.50200000	   -324.91800000	   -326.31766667	   -325.97966667	   -325.01766667	   -306.36700000	   -320.84900000	   -304.99766667	   -304.99766667	   -324.02966667	   -321.20000000	   -327.43133333	   -319.73533333	   -333.03000000	   -305.75600000	   -319.10700000	   -317.44733335	   -329.06933335	   -327.08033333	   -328.98700000	   -326.61666667	   -326.61666667	   -327.15400000	   -328.15499999	   -326.96333332	   -321.75900000	   -317.73333333	   -322.84666667	   -317.65533333	   -322.42200000	   -321.60300000	   -326.57766667	   -320.06033333	   -325.62433334	   -321.75466667	   -326.05766667	   -324.50200000	   -324.91800000	   -326.31766667	   -325.97966667	   -325.01766667
      0.11573323	   -306.36700000	   -320.84900000	   -304.99766667	   -304.99766667	   -324.02966667	   -321.20000000	   -327.43133333	   -319.73533333	   -303.00000000	   -305.75600000	   -319.10700000	   -317.44733335	   -329.06933335	   -327.08033333	   -328.98700000	   -326.61666667	   -326.61666667	   -327.15400000	   -328.15499999	   -326.96333332	   -321.75900000	   -317.73333333	   -322.84666667	   -317.65533333	   -322.42200000	   -321.60300000	   -326.57766667	   -320.06033333	   -325.62433334	   -321.75466667	   -326.05766667	   -324.50200000	   -324.91800000	   -326.31766667	   -325.97966667	   -325.01766667	   -306.36700000	   -320.84900000	   -304.99766667	   -304.99766667	   -324.02966667	   -321.20000000	   -327.43133333	   -319.73533333	   -333.03000000	   -305.75600000	   -319.10700000	   -317.44733335	   -329.06933335	   -327.08033333	   -328.98700000	   -326.61666667	   -326.61666667	   -327.15400000	   -328.15499999	   -326.96333332	   -321.75900000	   -317.73333333	   -322.84666667	   -317.65533333	   -322.42200000	   -321.60300000	   -326.57766667	   -320.06033333	   -325.62433334	   -321.75466667	   -326.05766667	   -324.50200000	   -324.91800000	   -326.31766667	   -325.97966667	   -325.01766667
      0.11759990	   -306.36700000	   -320.84900000	   -304.99766667	   -304.99766667	   -324.02966667	   -321.20000000	   -327.43133333	   -319.73533333	   -303.00000000	   -305.75600000	   -319.10700000	   -317.44733335	   -329.06933335	   -327.08033333	   -328.98700000	   -326.61666667	   -326.61666667	   -327.15400000	   -328.15499999	   -326.96333332	   -321.75900000	   -317.73333333	   -322.84666667	   -317.65533333	   -322.42200000	   -321.60300000	   -326.57766667	   -320.06033333	   -325.62433334	   -321.75466667	   -326.05766667	   -324.50200000	   -324.91800000	   -326.31766667	   -325.97966667	   -325.01766667	   -306.36700000	   -320.84900000	   -304.99766667	   -304.99766667	   -324.02966667	   -321.20000000	   -327.43133333	   -319.73533333	   -333.03000000	   -305.75600000	   -319.10700000	   -317.44733335	   -329.06933335	   -327.08033333	   -328.98700000	   -326.61666667	   -326.61666667	   -327.15400000	   -328.15499999	   -326.96333332	   -321.75900000	   -317.73333333	   -322.84666667	   -317.65533333	   -322.42200000	   -321.60300000	   -326.57766667	   -320.06033333	   -325.62433334	   -321.75466667	   -326.05766667	   -324.50200000	   -324.91800000	   -326.31766667	   -325.97966667	   -325.01766667
      0.11946656	   -306.36700000	   -320.84900000	   -304.99766667	   -304.99766667	   -324.02966667	   -321.20000000	   -327.43133333	   -319.73533333	   -303.00000000	   -305.75600000	   -319.10700000	   -317.44733335	   -329.06933335	   -327.08033333	   -328.98700000	   -326.61666667	   -326.61666667	   -327.15400000	   -328.15499999	   -326.96333332	   -321.75900000	   -317.73333333	   -322.84666667	   -317.65533333	   -322.42200000	   -321.60300000	   -326.57766667	   -320.06033333	   -325.62433334	   -321.75466667	   -326.05766667	   -324.50200000	   -324.91800000	   -326.31766667	   -325.97966667	   -325.01766667	   -306.36700000	   -320.84900000	   -304.99766667	   -304.99766667	   -324.02966667	   -321.20000000	   -327.43133333	   -319.73533333	   -333.03000000	   -305.75600000	   -319.10700000	   -317.44733335	   -329.06933335	   -327.08033333	   -328.98700000	   -326.61666667	   -326.61666667	   -327.15400000	   -328.15499999	   -326.96333332	   -321.75900000	   -317.73333333	   -322.84666667	   -317.65533333	   -322.42200000	   -321.60300000	   -326.57766667	   -320.06033333	   -325.62433334	   -321.75466667	   -326.05766667	   -324.50200000	   -324.91800000	   -326.31766667	   -325.97966667	   -325.01766667
      0.12133323	   -306.36700000	   -320.84900000	   -304.99766667	   -304.99766667	   -324.02966667	   -321.20000000	   -327.43133333	   -319.73533333	   -303.00000000	   -305.75600000	   -319.10700000	   -317.44733335	   -329.06933335	   -327.08033333	   -328.98700000	   -326.61666667	   -326.61666667	   -327.15400000	   -328.15499999	   -326.96333332	   -321.75900000	   -317.73333333	   -322.84666667	   -317.65533333	   -322.42200000	   -321.60300000	   -326.57766667	   -320.06033333	   -325.62433334	   -321.75466667	   -326.05766667	   -324.50200000	   -324.91800000	   -326.31766667	   -325.97966667	   -325.01766667	   -306.36700000	   -320.84900000	   -304.99766667	   -304.99766667	   -324.02966667	   -321.20000000	   -327.43133333	   -319.73533333	   -333.03000000	   -305.75600000	   -319.10700000	   -317.44733335	   -329.06933335	   -327.08033333	   -328.98700000	   -326.61666667	   -326.61666667	   -327.15400000	   -328.15499999	   -326.96333332	   -321.75900000	   -317.73333333	   -322.84666667	   -317.65533333	   -322.42200000	   -321.60300000	   -326.57766667	   -320.06033333	   -325.62433334	   -321.75466667	   -326.05766667	   -324.50200000	   -324.91800000	   -326.31766667	   -325.97966667	   -325.01766667
      0.12319989	   -306.36700000	   -320.84900000	   -304.99766667	   -304.99766667	   -324.02966667	   -321.20000000	   -327.43133333	   -319.73533333	   -303.00000000	   -305.75600000	   -319.10700000	   -317.44733335	   -329.06933335	   -327.08033333	   -328.98700000	   -326.61666667	   -326.61666667	   -327.15400000	   -328.15499999	   -326.96333332	   -321.75900000	   -317.73333333	   -322.84666667	   -317.65533333	   -322.42200000	   -321.60300000	   -326.57766667	   -320.06033333	   -325.62433334	   -321.75466667	   -326.05766667	   -324.50200000	   -324.91800000	   -326.31766667	   -325.97966667	   -325.01766667	   -306.36700000	   -320.84900000	   -304.99766667	   -304.99766667	   -324.02966667	   -321.20000000	   -327.43133333	   -319.73533333	   -333.03000000	   -305.75600000	   -319.10700000	   -317.44733335	   -329.06933335	   -327.08033333	   -328.98700000	   -326.61666667	   -326.61666667	   -327.15400000	   -328.15499999	   -326.96333332	   -321.75900000	   -317.73333333	   -322.84666667	   -317.65533333	   -322.42200000	   -321.60300000	   -326.57766667	   -320.06033333	   -325.62433334	   -321.75466667	   -326.05766667	   -324.50200000	   -324.91800000	   -326.31766667	   -325.97966667	   -325.01766667
      0.12506655	   -306.36700000	   -320.84900000	   -304.99766667	   -304.99766667	   -324.02966667	   -321.20000000	   -327.43133333	   -319.73533333	   -303.00000000	   -305.75600000	   -319.10700000	   -317.44733335	   -329.06933335	   -327.08033333	   -328.98700000	   -326.61666667	   -326.61666667	   -327.15400000	   -328.15499999	   -326.96333332	   -321.75900000	   -317.73333333	   -322.84666667	   -317.65533333	   -322.42200000	   -321.60300000	   -326.57766667	   -320.06033333	   -325.62433334	   -321.75466667	   -326.05766667	   -324.50200000	   -324.91800000	   -326.31766667	   -325.97966667	   -325.01766667	   -306.36700000	   -320.84900000	   -304.99766667	   -304.99766667	   -324.02966667	   -321.20000000	   -327.43133333	   -319.73533333	   -333.03000000	   -305.75600000	   -319.10700000	   -317.44733335	   -329.06933335	   -327.08033333	   -328.98700000	   -326.61666667	   -326.61666667	   -327.15400000	   -328.15499999	   -326.96333332	   -321.75900000	   -317.73333333	   -322.84666667	   -317.65533333	   -322.42200000	   -321.60300000	   -326.57766667	   -320.06033333	   -325.62433334	   -321.75466667	   -326.05766667	   -324.50200000	   -324.91800000	   -326.31766667	   -325.97966667	   -325.01766667
      0.12693322	   -306.36700000	   -320.84900000	   -304.99766667	   -304.99766667	   -324.02966667	   -321.20000000	   -327.43133333	   -319.73533333	   -303.00000000	   -305.75600000	   -319.10700000	   -317.44733335	   -329.06933335	   -327.08033333	   -328.98700000	   -326.61666667	   -326.61666667	   -327.15400000	   -328.15499999	   -326.96333332	   -321.75900000	   -317.73333333	   -322.84666667	   -317.65533333	   -322.42200000	   -321.60300000	   -326.57766667	   -320.06033333	   -325.62433334	   -321.75466667	   -326.05766667	   -324.50200000	   -324.91800000	   -326.31766667	   -325.97966667	   -325.01766667	   -306.36700000	   -320.84900000	   -304.99766667	   -304.99766667	   -324.02966667	   -321.20000000	   -327.43133333	   -319.73533333	   -333.03000000	   -305.75600000	   -319.10700000	   -317.44733335	   -329.06933335	   -327.08033333	   -328.98700000	   -326.61666667	   -326.61666667	   -327.15400000	   -328.15499999	   -326.96333332	   -321.75900000	   -317.73333333	   -322.84666667	   -317.65533333	   -322.42200000	   -321.60300000	   -326.57766667	   -320.06033333	   -325.62433334	   -321.75466667	   -326.05766667	   -324.50200000	   -324.91800000	   -326.31766667	   -325.97966667	   -325.01766667
      0.12879989	   -306.36700000	   -320.84900000	   -304.99766667	   -304.99766667	   -324.02966667	   -321.20000000	   -327.43133333	   -319.73533333	   -303.00000000	   -305.75600000	   -319.10700000	   -317.44733335	   -329.06933335	   -327.08033333	   -328.98700000	   -326.61666667	   -326.61666667	   -327.15400000	   -328.15499999	   -326.96333332	   -321.75900000	   -317.73333333	   -322.84666667	   -317.65533333	   -322.42200000	   -321.60300000	   -326.57766667	   -320.06033333	   -325.62433334	   -321.75466667	   -326.05766667	   -324.50200000	   -324.91800000	   -326.31766667	   -325.97966667	   -325.01766667	   -306.36700000	   -320.84900000	   -304.99766667	   -304.99766667	   -324.02966667	   -321.20000000	   -327.43133333	   -319.73533333	   -333.03000000	   -305.75600000	   -319.10700000	   -317.44733335	   -329.06933335	   -327.08033333	   -328.98700000	   -326.61666667	   -326.61666667	   -327.15400000	   -328.15499999	   -326.96333332	   -321.75900000	   -317.73333333	   -322.84666667	   -317.65533333	   -322.42200000	   -321.60300000	   -326.57766667	   -320.06033333	   -325.62433334	   -321.75466667	   -326.05766667	   -324.50200000	   -324.91800000	   -326.31766667	   -325.97966667	   -325.01766667
      0.13066655	   -306.36700000	   -320.84900000	   -304.99766667	   -304.99766667	   -324.02966667	   -321.20000000	   -327.43133333	   -319.73533333	   -303.00000000	   -305.75600000	   -319.10700000	   -317.44733335	   -329.06933335	   -327.08033333	   -328.98700000	   -326.61666667	   -326.61666667	   -327.15400000	   -328.15499999	   -326.96333332	   -321.75900000	   -317.73333333	   -322.84666667	   -317.65533333	   -322.42200000	   -321.60300000	   -326.57766667	   -320.06033333	   -325.62433334	   -321.75466667	   -326.05766667	   -324.50200000	   -324.91800000	   -326.31766667	   -325.97966667	   -325.01766667	   -306.36700000	   -320.84900000	   -304.99766667	   -304.99766667	   -324.02966667	   -321.20000000	   -327.43133333	   -319.73533333	   -333.03000000	   -305.75600000	   -319.10700000	   -317.44733335	   -329.06933335	   -327.08033333	   -328.98700000	   -326.61666667	   -326.61666667	   -327.15400000	   -328.15499999	   -326.96333332	   -321.75900000	   -317.73333333	   -322.84666667	   -317.65533333	   -322.42200000	   -321.60300000	   -326.57766667	   -320.06033333	   -325.62433334	   -321.75466667	   -326.05766667	   -324.50200000	   -324.91800000	   -326.31766667	   -325.97966667	   -325.01766667
      0.13253322	   -306.36700000	   -320.84900000	   -304.99766667	   -304.99766667	   -324.02966667	   -321.20000000	   -327.43133333	   -319.73533333	   -303.00000000	   -305.75600000	   -319.10700000	   -317.44733335	   -329.06933335	   -327.08033333	   -328.98700000	   -326.61666667	   -326.61666667	   -327.15400000	   -328.15499999	   -326.96333332	   -321.75900000	   -317.73333333	   -322.84666667	   -317.65533333	   -322.42200000	   -321.60300000	   -326.57766667	   -320.06033333	   -325.62433334	   -321.75466667	   -326.05766667	   -324.50200000	   -324.91800000	   -326.31766667	   -325.97966667	   -325.01766667	   -306.36700000	   -320.84900000	   -304.99766667	   -304.99766667	   -324.02966667	   -321.20000000	   -327.43133333	   -319.73533333	   -333.03000000	   -305.75600000	   -319.10700000	   -317.44733335	   -329.06933335	   -327.08033333	   -328.98700000	   -326.61666667	   -326.61666667	   -327.15400000	   -328.15499999	   -326.96333332	   -321.75900000	   -317.73333333	   -322.84666667	   -317.65533333	   -322.42200000	   -321.60300000	   -326.57766667	   -320.06033333	   -325.62433334	   -321.75466667	   -326.05766667	   -324.50200000	   -324.91800000	   -326.31766667	   -325.97966667	   -325.01766667
      0.13439988	   -306.36700000	   -320.84900000	   -304.99766667	   -304.99766667	   -324.02966667	   -321.20000000	   -327.43133333	   -319.73533333	   -303.00000000	   -305.75600000	   -319.10700000	   -317.44733335	   -329.06933335	   -327.08033333	   -328.98700000	   -326.61666667	   -326.61666667	   -327.15400000	   -328.15499999	   -326.96333332	   -321.75900000	   -317.73333333	   -322.84666667	   -317.65533333	   -322.42200000	   -321.60300000	   -326.57766667	   -320.06033333	   -325.62433334	   -321.75466667	   -326.05766667	   -324.50200000	   -324.91800000	   -326.31766667	   -325.97966667	   -325.01766667	   -306.36700000	   -320.84900000	   -304.99766667	   -304.99766667	   -324.02966667	   -321.20000000	   -327.43133333	   -319.73533333	   -333.03000000	   -305.75600000	   -319.10700000	   -317.44733335	   -329.06933335	   -327.08033333	   -328.98700000	   -326.61666667	   -326.61666667	   -327.15400000	   -328.15499999	   -326.96333332	   -321.75900000	   -317.73333333	   -322.84666667	   -317.65533333	   -322.42200000	   -321.60300000	   -326.57766667	   -320.06033333	   -325.62433334	   -321.75466667	   -326.05766667	   -324.50200000	   -324.91800000	   -326.31766667	   -325.97966667	   -325.01766667
      0.13626655	   -306.36700000	   -320.84900000	   -304.99766667	   -304.99766667	   -324.02966667	   -321.20000000	   -327.43133333	   -319.73533333	   -303.00000000	   -305.75600000	   -319.10700000	   -317.44733335	   -329.06933335	   -327.08033333	   -328.98700000	   -326.61666667	   -326.61666667	   -327.15400000	   -328.15499999	   -326.96333332	   -321.75900000	   -317.73333333	   -322.84666667	   -317.65533333	   -322.42200000	   -321.60300000	   -326.57766667	   -320.06033333	   -325.62433334	   -321.75466667	   -326.05766667	   -324.50200000	   -324.91800000	   -326.31766667	   -325.97966667	   -325.01766667	   -306.36700000	   -320.84900000	   -304.99766667	   -304.99766667	   -324.02966667	   -321.20000000	   -327.43133333	   -319.73533333	   -333.03000000	   -305.75600000	   -319.10700000	   -317.44733335	   -329.06933335	   -327.08033333	   -328.98700000	   -326.61666667	   -326.61666667	   -327.15400000	   -328.15499999	   -326.96333332	   -321.75900000	   -317.73333333	   -322.84666667	   -317.65533333	   -322.42200000	   -321.60300000	   -326.57766667	   -320.06033333	   -325.62433334	   -321.75466667	   -326.05766667	   -324.50200000	   -324.91800000	   -326.31766667	   -325.97966667	   -325.01766667
      0.13813321	   -306.36700000	   -320.84900000	   -304.99766667	   -304.99766667	   -324.02966667	   -321.20000000	   -327.43133333	   -319.73533333	   -303.00000000	   -305.75600000	   -319.10700000	   -317.44733335	   -329.06933335	   -327.08033333	   -328.98700000	   -326.61666667	   -326.61666667	   -327.15400000	   -328.15499999	   -326.96333332	   -321.75900000	   -317.73333333	   -322.84666667	   -317.65533333	   -322.42200000	   -321.60300000	   -326.57766667	   -320.06033333	   -325.62433334	   -321.75466667	   -326.05766667	   -324.50200000	   -324.91800000	   -326.31766667	   -325.97966667	   -325.01766667	   -306.36700000	   -320.84900000	   -304.99766667	   -304.99766667	   -324.02966667	   -321.20000000	   -327.43133333	   -319.73533333	   -333.03000000	   -305.75600000	   -319.10700000	   -317.44733335	   -329.06933335	   -327.08033333	   -328.98700000	   -326.61666667	   -326.61666667	   -327.15400000	   -328.15499999	   -326.96333332	   -321.75900000	   -317.73333333	   -322.84666667	   -317.65533333	   -322.42200000	   -321.60300000	   -326.57766667	   -320.06033333	   -325.62433334	   -321.75466667	   -326.05766667	   -324.50200000	   -324.91800000	   -326.31766667	   -325.97966667	   -325.01766667
      0.13999988	   -306.36700000	   -320.84900000	   -304.99766667	   -304.99766667	   -324.02966667	   -321.20000000	   -327.43133333	   -319.73533333	   -303.00000000	   -305.75600000	   -319.10700000	   -317.44733335	   -329.06933335	   -327.08033333	   -328.98700000	   -326.61666667	   -326.61666667	   -327.15400000	   -328.15499999	   -326.96333332	   -321.75900000	   -317.73333333	   -322.84666667	   -317.65533333	   -322.42200000	   -321.60300000	   -326.57766667	   -320.06033333	   -325.62433334	   -321.75466667	   -326.05766667	   -324.50200000	   -324.91800000	   -326.31766667	   -325.97966667	   -325.01766667	   -306.36700000	   -320.84900000	   -304.99766667	   -304.99766667	   -324.02966667	   -321.20000000	   -327.43133333	   -319.73533333	   -333.03000000	   -305.75600000	   -319.10700000	   -317.44733335	   -329.06933335	   -327.08033333	   -328.98700000	   -326.61666667	   -326.61666667	   -327.15400000	   -328.15499999	   -326.96333332	   -321.75900000	   -317.73333333	   -322.84666667	   -317.65533333	   -322.42200000	   -321.60300000	   -326.57766667	   -320.06033333	   -325.62433334	   -321.75466667	   -326.05766667	   -324.50200000	   -324.91800000	   -326.31766667	   -325.97966667	   -325.01766667
      0.14186654	   -306.36700000	   -320.84900000	   -304.99766667	   -304.99766667	   -324.02966667	   -321.20000000	   -327.43133333	   -319.73533333	   -303.00000000	   -305.75600000	   -319.10700000	   -317.44733335	   -329.06933335	   -327.08033333	   -328.98700000	   -326.61666667	   -326.61666667	   -327.15400000	   -328.15499999	   -326.96333332	   -321.75900000	   -317.73333333	   -322.84666667	   -317.65533333	   -322.42200000	   -321.60300000	   -326.57766667	   -320.06033333	   -325.62433334	   -321.75466667	   -326.05766667	   -324.50200000	   -324.91800000	   -326.31766667	   -325.97966667	   -325.01766667	   -306.36700000	   -320.84900000	   -304.99766667	   -304.99766667	   -324.02966667	   -321.20000000	   -327.43133333	   -319.73533333	   -333.03000000	   -305.75600000	   -319.10700000	   -317.44733335	   -329.06933335	   -327.08033333	   -328.98700000	   -326.61666667	   -326.61666667	   -327.15400000	   -328.15499999	   -326.96333332	   -321.75900000	   -317.73333333	   -322.84666667	   -317.65533333	   -322.42200000	   -321.60300000	   -326.57766667	   -320.06033333	   -325.62433334	   -321.75466667	   -326.05766667	   -324.50200000	   -324.91800000	   -326.31766667	   -325.97966667	   -325.01766667
      0.14373321	   -306.36700000	   -320.84900000	   -304.99766667	   -304.99766667	   -324.02966667	   -321.20000000	   -327.43133333	   -319.73533333	   -303.00000000	   -305.75600000	   -319.10700000	   -317.44733335	   -329.06933335	   -327.08033333	   -328.98700000	   -326.61666667	   -326.61666667	   -327.15400000	   -328.15499999	   -326.96333332	   -321.75900000	   -317.73333333	   -322.84666667	   -317.65533333	   -322.42200000	   -321.60300000	   -326.57766667	   -320.06033333	   -325.62433334	   -321.75466667	   -326.05766667	   -324.50200000	   -324.91800000	   -326.31766667	   -325.97966667	   -325.01766667	   -306.36700000	   -320.84900000	   -304.99766667	   -304.99766667	   -324.02966667	   -321.20000000	   -327.43133333	   -319.73533333	   -333.03000000	   -305.75600000	   -319.10700000	   -317.44733335	   -329.06933335	   -327.08033333	   -328.98700000	   -326.61666667	   -326.61666667	   -327.15400000	   -328.15499999	   -326.96333332	   -321.75900000	   -317.73333333	   -322.84666667	   -317.65533333	   -322.42200000	   -321.60300000	   -326.57766667	   -320.06033333	   -325.62433334	   -321.75466667	   -326.05766667	   -324.50200000	   -324.91800000	   -326.31766667	   -325.97966667	   -325.01766667
      0.14559987	   -306.36700000	   -320.84900000	   -304.99766667	   -304.99766667	   -324.02966667	   -321.20000000	   -327.43133333	   -319.73533333	   -303.00000000	   -305.75600000	   -319.10700000	   -317.44733335	   -329.06933335	   -327.08033333	   -328.98700000	   -326.61666667	   -326.61666667	   -327.15400000	   -328.15499999	   -326.96333332	   -321.75900000	   -317.73333333	   -322.84666667	   -317.65533333	   -322.42200000	   -321.60300000	   -326.57766667	   -320.06033333	   -325.62433334	   -321.75466667	   -326.05766667	   -324.50200000	   -324.91800000	   -326.31766667	   -325.97966667	   -325.01766667	   -306.36700000	   -320.84900000	   -304.99766667	   -304.99766667	   -324.02966667	   -321.20000000	   -327.43133333	   -319.73533333	   -333.03000000	   -305.75600000	   -319.10700000	   -317.44733335	   -329.06933335	   -327.08033333	   -328.98700000	   -326.61666667	   -326.61666667	   -327.15400000	   -328.15499999	   -326.96333332	   -321.75900000	   -317.73333333	   -322.84666667	   -317.65533333	   -322.42200000	   -321.60300000	   -326.57766667	   -320.06033333	   -325.62433334	   -321.75466667	   -326.05766667	   -324.50200000	   -324.91800000	   -326.31766667	   -325.97966667	   -325.01766667
      0.14746654	   -306.36700000	   -320.84900000	   -304.99766667	   -304.99766667	   -324.02966667	   -321.20000000	   -327.43133333	   -319.73533333	   -303.00000000	   -305.75600000	   -319.10700000	   -317.44733335	   -329.06933335	   -327.08033333	   -328.98700000	   -326.61666667	   -326.61666667	   -327.15400000	   -328.15499999	   -326.96333332	   -321.75900000	   -317.73333333	   -322.84666667	   -317.65533333	   -322.42200000	   -321.60300000	   -326.57766667	   -320.06033333	   -325.62433334	   -321.75466667	   -326.05766667	   -324.50200000	   -324.91800000	   -326.31766667	   -325.97966667	   -325.01766667	   -306.36700000	   -320.84900000	   -304.99766667	   -304.99766667	   -324.02966667	   -321.20000000	   -327.43133333	   -319.73533333	   -333.03000000	   -305.75600000	   -319.10700000	   -317.44733335	   -329.06933335	   -327.08033333	   -328.98700000	   -326.61666667	   -326.61666667	   -327.15400000	   -328.15499999	   -326.96333332	   -321.75900000	   -317.73333333	   -322.84666667	   -317.65533333	   -322.42200000	   -321.60300000	   -326.57766667	   -320.06033333	   -325.62433334	   -321.75466667	   -326.05766667	   -324.50200000	   -324.91800000	   -326.31766667	   -325.97966667	   -325.01766667
      0.14933320	   -306.36700000	   -320.84900000	   -304.99766667	   -304.99766667	   -324.02966667	   -321.20000000	   -327.43133333	   -319.73533333	   -303.00000000	   -305.75600000	   -319.10700000	   -317.44733335	   -329.06933335	   -327.08033333	   -328.98700000	   -326.61666667	   -326.61666667	   -327.15400000	   -328.15499999	   -326.96333332	   -321.75900000	   -317.73333333	   -322.84666667	   -317.65533333	   -322.42200000	   -321.60300000	   -326.57766667	   -320.06033333	   -325.62433334	   -321.75466667	   -326.05766667	   -324.50200000	   -324.91800000	   -326.31766667	   -325.97966667	   -325.01766667	   -306.36700000	   -320.84900000	   -304.99766667	   -304.99766667	   -324.02966667	   -321.20000000	   -327.43133333	   -319.73533333	   -333.03000000	   -305.75600000	   -319.10700000	   -317.44733335	   -329.06933335	   -327.08033333	   -328.98700000	   -326.61666667	   -326.61666667	   -327.15400000	   -328.15499999	   -326.96333332	   -321.75900000	   -317.73333333	   -322.84666667	   -317.65533333	   -322.42200000	   -321.60300000	   -326.57766667	   -320.06033333	   -325.62433334	   -321.75466667	   -326.05766667	   -324.50200000	   -324.91800000	   -326.31766667	   -325.97966667	   -325.01766667
      0.15119987	   -306.36700000	   -320.84900000	   -304.99766667	   -304.99766667	   -324.02966667	   -321.20000000	   -327.43133333	   -319.73533333	   -303.00000000	   -305.75600000	   -319.10700000	   -317.44733335	   -329.06933335	   -327.08033333	   -328.98700000	   -326.61666667	   -326.61666667	   -327.15400000	   -328.15499999	   -326.96333332	   -321.75900000	   -317.73333333	   -322.84666667	   -317.65533333	   -322.42200000	   -321.60300000	   -326.57766667	   -320.06033333	   -325.62433334	   -321.75466667	   -326.05766667	   -324.50200000	   -324.91800000	   -326.31766667	   -325.97966667	   -325.01766667	   -306.36700000	   -320.84900000	   -304.99766667	   -304.99766667	   -324.02966667	   -321.20000000	   -327.43133333	   -319.73533333	   -333.03000000	   -305.75600000	   -319.10700000	   -317.44733335	   -329.06933335	   -327.08033333	   -328.98700000	   -326.61666667	   -326.61666667	   -327.15400000	   -328.15499999	   -326.96333332	   -321.75900000	   -317.73333333	   -322.84666667	   -317.65533333	   -322.42200000	   -321.60300000	   -326.57766667	   -320.06033333	   -325.62433334	   -321.75466667	   -326.05766667	   -324.50200000	   -324.91800000	   -326.31766667	   -325.97966667	   -325.01766667
      0.15306653	   -306.36700000	   -320.84900000	   -304.99766667	   -304.99766667	   -324.02966667	   -321.20000000	   -327.43133333	   -319.73533333	   -303.00000000	   -305.75600000	   -319.10700000	   -317.44733335	   -329.06933335	   -327.08033333	   -328.98700000	   -326.61666667	   -326.61666667	   -327.15400000	   -328.15499999	   -326.96333332	   -321.75900000	   -317.73333333	   -322.84666667	   -317.65533333	   -322.42200000	   -321.60300000	   -326.57766667	   -320.06033333	   -325.62433334	   -321.75466667	   -326.05766667	   -324.50200000	   -324.91800000	   -326.31766667	   -325.97966667	   -325.01766667	   -306.36700000	   -320.84900000	   -304.99766667	   -304.99766667	   -324.02966667	   -321.20000000	   -327.43133333	   -319.73533333	   -333.03000000	   -305.75600000	   -319.10700000	   -317.44733335	   -329.06933335	   -327.08033333	   -328.98700000	   -326.61666667	   -326.61666667	   -327.15400000	   -328.15499999	   -326.96333332	   -321.75900000	   -317.73333333	   -322.84666667	   -317.65533333	   -322.42200000	   -321.60300000	   -326.57766667	   -320.06033333	   -325.62433334	   -321.75466667	   -326.05766667	   -324.50200000	   -324.91800000	   -326.31766667	   -325.97966667	   -325.01766667
      0.15493320	   -306.36700000	   -320.84900000	   -304.99766667	   -304.99766667	   -324.02966667	   -321.20000000	   -327.43133333	   -319.73533333	   -303.00000000	   -305.75600000	   -319.10700000	   -317.44733335	   -329.06933335	   -327.08033333	   -328.98700000	   -326.61666667	   -326.61666667	   -327.15400000	   -328.15499999	   -326.96333332	   -321.75900000	   -317.73333333	   -322.84666667	   -317.65533333	   -322.42200000	   -321.60300000	   -326.57766667	   -320.06033333	   -325.62433334	   -321.75466667	   -326.05766667	   -324.50200000	   -324.91800000	   -326.31766667	   -325.97966667	   -325.01766667	   -306.36700000	   -320.84900000	   -304.99766667	   -304.99766667	   -324.02966667	   -321.20000000	   -327.43133333	   -319.73533333	   -333.03000000	   -305.75600000	   -319.10700000	   -317.44733335	   -329.06933335	   -327.08033333	   -328.98700000	   -326.61666667	   -326.61666667	   -327.15400000	   -328.15499999	   -326.96333332	   -321.75900000	   -317.73333333	   -322.84666667	   -317.65533333	   -322.42200000	   -321.60300000	   -326.57766667	   -320.06033333	   -325.62433334	   -321.75466667	   -326.05766667	   -324.50200000	   -324.91800000	   -326.31766667	   -325.97966667	   -325.01766667
      0.15679986	   -306.36700000	   -320.84900000	   -304.99766667	   -304.99766667	   -324.02966667	   -321.20000000	   -327.43133333	   -319.73533333	   -303.00000000	   -305.75600000	   -319.10700000	   -317.44733335	   -329.06933335	   -327.08033333	   -328.98700000	   -326.61666667	   -326.61666667	   -327.15400000	   -328.15499999	   -326.96333332	   -321.75900000	   -317.73333333	   -322.84666667	   -317.65533333	   -322.42200000	   -321.60300000	   -326.57766667	   -320.06033333	   -325.62433334	   -321.75466667	   -326.05766667	   -324.50200000	   -324.91800000	   -326.31766667	   -325.97966667	   -325.01766667	   -306.36700000	   -320.84900000	   -304.99766667	   -304.99766667	   -324.02966667	   -321.20000000	   -327.43133333	   -319.73533333	   -333.03000000	   -305.75600000	   -319.10700000	   -317.44733335	   -329.06933335	   -327.08033333	   -328.98700000	   -326.61666667	   -326.61666667	   -327.15400000	   -328.15499999	   -326.96333332	   -321.75900000	   -317.73333333	   -322.84666667	   -317.65533333	   -322.42200000	   -321.60300000	   -326.57766667	   -320.06033333	   -325.62433334	   -321.75466667	   -326.05766667	   -324.50200000	   -324.91800000	   -326.31766667	   -325.97966667	   -325.01766667
      0.15866653	   -306.36700000	   -320.84900000	   -304.99766667	   -304.99766667	   -324.02966667	   -321.20000000	   -327.43133333	   -319.73533333	   -303.00000000	   -305.75600000	   -319.10700000	   -317.44733335	   -329.06933335	   -327.08033333	   -328.98700000	   -326.61666667	   -326.61666667	   -327.15400000	   -328.15499999	   -326.96333332	   -321.75900000	   -317.73333333	   -322.84666667	   -317.65533333	   -322.42200000	   -321.60300000	   -326.57766667	   -320.06033333	   -325.62433334	   -321.75466667	   -326.05766667	   -324.50200000	   -324.91800000	   -326.31766667	   -325.97966667	   -325.01766667	   -306.36700000	   -320.84900000	   -304.99766667	   -304.99766667	   -324.02966667	   -321.20000000	   -327.43133333	   -319.73533333	   -333.03000000	   -305.75600000	   -319.10700000	   -317.44733335	   -329.06933335	   -327.08033333	   -328.98700000	   -326.61666667	   -326.61666667	   -327.15400000	   -328.15499999	   -326.96333332	   -321.75900000	   -317.73333333	   -322.84666667	   -317.65533333	   -322.42200000	   -321.60300000	   -326.57766667	   -320.06033333	   -325.62433334	   -321.75466667	   -326.05766667	   -324.50200000	   -324.91800000	   -326.31766667	   -325.97966667	   -325.01766667
      0.16053319	   -306.36700000	   -320.84900000	   -304.99766667	   -304.99766667	   -324.02966667	   -321.20000000	   -327.43133333	   -319.73533333	   -303.00000000	   -305.75600000	   -319.10700000	   -317.44733335	   -329.06933335	   -327.08033333	   -328.98700000	   -326.61666667	   -326.61666667	   -327.15400000	   -328.15499999	   -326.96333332	   -321.75900000	   -317.73333333	   -322.84666667	   -317.65533333	   -322.42200000	   -321.60300000	   -326.57766667	   -320.06033333	   -325.62433334	   -321.75466667	   -326.05766667	   -324.50200000	   -324.91800000	   -326.31766667	   -325.97966667	   -325.01766667	   -306.36700000	   -320.84900000	   -304.99766667	   -304.99766667	   -324.02966667	   -321.20000000	   -327.43133333	   -319.73533333	   -333.03000000	   -305.75600000	   -319.10700000	   -317.44733335	   -329.06933335	   -327.08033333	   -328.98700000	   -326.61666667	   -326.61666667	   -327.15400000	   -328.15499999	   -326.96333332	   -321.75900000	   -317.73333333	   -322.84666667	   -317.65533333	   -322.42200000	   -321.60300000	   -326.57766667	   -320.06033333	   -325.62433334	   -321.75466667	   -326.05766667	   -324.50200000	   -324.91800000	   -326.31766667	   -325.97966667	   -325.01766667
      0.16239985	   -306.36700000	   -320.84900000	   -304.99766667	   -304.99766667	   -324.02966667	   -321.20000000	   -327.43133333	   -319.73533333	   -303.00000000	   -305.75600000	   -319.10700000	   -317.44733335	   -329.06933335	   -327.08033333	   -328.98700000	   -326.61666667	   -326.61666667	   -327.15400000	   -328.15499999	   -326.96333332	   -321.75900000	   -317.73333333	   -322.84666667	   -317.65533333	   -322.42200000	   -321.60300000	   -326.57766667	   -320.06033333	   -325.62433334	   -321.75466667	   -326.05766667	   -324.50200000	   -324.91800000	   -326.31766667	   -325.97966667	   -325.01766667	   -306.36700000	   -320.84900000	   -304.99766667	   -304.99766667	   -324.02966667	   -321.20000000	   -327.43133333	   -319.73533333	   -333.03000000	   -305.75600000	   -319.10700000	   -317.44733335	   -329.06933335	   -327.08033333	   -328.98700000	   -326.61666667	   -326.61666667	   -327.15400000	   -328.15499999	   -326.96333332	   -321.75900000	   -317.73333333	   -322.84666667	   -317.65533333	   -322.42200000	   -321.60300000	   -326.57766667	   -320.06033333	   -325.62433334	   -321.75466667	   -326.05766667	   -324.50200000	   -324.91800000	   -326.31766667	   -325.97966667	   -325.01766667
      0.16426652	   -306.36700000	   -320.84900000	   -304.99766667	   -304.99766667	   -324.02966667	   -321.20000000	   -327.43133333	   -319.73533333	   -303.00000000	   -305.75600000	   -319.10700000	   -317.44733335	   -329.06933335	   -327.08033333	   -328.98700000	   -326.61666667	   -326.61666667	   -327.15400000	   -328.15499999	   -326.96333332	   -321.75900000	   -317.73333333	   -322.84666667	   -317.65533333	   -322.42200000	   -321.60300000	   -326.57766667	   -320.06033333	   -325.62433334	   -321.75466667	   -326.05766667	   -324.50200000	   -324.91800000	   -326.31766667	   -325.97966667	   -325.01766667	   -306.36700000	   -320.84900000	   -304.99766667	   -304.99766667	   -324.02966667	   -321.20000000	   -327.43133333	   -319.73533333	   -333.03000000	   -305.75600000	   -319.10700000	   -317.44733335	   -329.06933335	   -327.08033333	   -328.98700000	   -326.61666667	   -326.61666667	   -327.15400000	   -328.15499999	   -326.96333332	   -321.75900000	   -317.73333333	   -322.84666667	   -317.65533333	   -322.42200000	   -321.60300000	   -326.57766667	   -320.06033333	   -325.62433334	   -321.75466667	   -326.05766667	   -324.50200000	   -324.91800000	   -326.31766667	   -325.97966667	   -325.01766667
      0.16613319	   -306.36700000	   -320.84900000	   -304.99766667	   -304.99766667	   -324.02966667	   -321.20000000	   -327.43133333	   -319.73533333	   -303.00000000	   -305.75600000	   -319.10700000	   -317.44733335	   -329.06933335	   -327.08033333	   -328.98700000	   -326.61666667	   -326.61666667	   -327.15400000	   -328.15499999	   -326.96333332	   -321.75900000	   -317.73333333	   -322.84666667	   -317.65533333	   -322.42200000	   -321.60300000	   -326.57766667	   -320.06033333	   -325.62433334	   -321.75466667	   -326.05766667	   -324.50200000	   -324.91800000	   -326.31766667	   -325.97966667	   -325.01766667	   -306.36700000	   -320.84900000	   -304.99766667	   -304.99766667	   -324.02966667	   -321.20000000	   -327.43133333	   -319.73533333	   -333.03000000	   -305.75600000	   -319.10700000	   -317.44733335	   -329.06933335	   -327.08033333	   -328.98700000	   -326.61666667	   -326.61666667	   -327.15400000	   -328.15499999	   -326.96333332	   -321.75900000	   -317.73333333	   -322.84666667	   -317.65533333	   -322.42200000	   -321.60300000	   -326.57766667	   -320.06033333	   -325.62433334	   -321.75466667	   -326.05766667	   -324.50200000	   -324.91800000	   -326.31766667	   -325.97966667	   -325.01766667
      0.16799985	   -306.36700000	   -320.84900000	   -304.99766667	   -304.99766667	   -324.02966667	   -321.20000000	   -327.43133333	   -319.73533333	   -303.00000000	   -305.75600000	   -319.10700000	   -317.44733335	   -329.06933335	   -327.08033333	   -328.98700000	   -326.61666667	   -326.61666667	   -327.15400000	   -328.15499999	   -326.96333332	   -321.75900000	   -317.73333333	   -322.84666667	   -317.65533333	   -322.42200000	   -321.60300000	   -326.57766667	   -320.06033333	   -325.62433334	   -321.75466667	   -326.05766667	   -324.50200000	   -324.91800000	   -326.31766667	   -325.97966667	   -325.01766667	   -306.36700000	   -320.84900000	   -304.99766667	   -304.99766667	   -324.02966667	   -321.20000000	   -327.43133333	   -319.73533333	   -333.03000000	   -305.75600000	   -319.10700000	   -317.44733335	   -329.06933335	   -327.08033333	   -328.98700000	   -326.61666667	   -326.61666667	   -327.15400000	   -328.15499999	   -326.96333332	   -321.75900000	   -317.73333333	   -322.84666667	   -317.65533333	   -322.42200000	   -321.60300000	   -326.57766667	   -320.06033333	   -325.62433334	   -321.75466667	   -326.05766667	   -324.50200000	   -324.91800000	   -326.31766667	   -325.97966667	   -325.01766667
      0.16986651	   -306.36700000	   -320.84900000	   -304.99766667	   -304.99766667	   -324.02966667	   -321.20000000	   -327.43133333	   -319.73533333	   -303.00000000	   -305.75600000	   -319.10700000	   -317.44733335	   -329.06933335	   -327.08033333	   -328.98700000	   -326.61666667	   -326.61666667	   -327.15400000	   -328.15499999	   -326.96333332	   -321.75900000	   -317.73333333	   -322.84666667	   -317.65533333	   -322.42200000	   -321.60300000	   -326.57766667	   -320.06033333	   -325.62433334	   -321.75466667	   -326.05766667	   -324.50200000	   -324.91800000	   -326.31766667	   -325.97966667	   -325.01766667	   -306.36700000	   -320.84900000	   -304.99766667	   -304.99766667	   -324.02966667	   -321.20000000	   -327.43133333	   -319.73533333	   -333.03000000	   -305.75600000	   -319.10700000	   -317.44733335	   -329.06933335	   -327.08033333	   -328.98700000	   -326.61666667	   -326.61666667	   -327.15400000	   -328.15499999	   -326.96333332	   -321.75900000	   -317.73333333	   -322.84666667	   -317.65533333	   -322.42200000	   -321.60300000	   -326.57766667	   -320.06033333	   -325.62433334	   -321.75466667	   -326.05766667	   -324.50200000	   -324.91800000	   -326.31766667	   -325.97966667	   -325.01766667
      0.17173318	   -306.36700000	   -320.84900000	   -304.99766667	   -304.99766667	   -324.02966667	   -321.20000000	   -327.43133333	   -319.73533333	   -303.00000000	   -305.75600000	   -319.10700000	   -317.44733335	   -329.06933335	   -327.08033333	   -328.98700000	   -326.61666667	   -326.61666667	   -327.15400000	   -328.15499999	   -326.96333332	   -321.75900000	   -317.73333333	   -322.84666667	   -317.65533333	   -322.42200000	   -321.60300000	   -326.57766667	   -320.06033333	   -325.62433334	   -321.75466667	   -326.05766667	   -324.50200000	   -324.91800000	   -326.31766667	   -325.97966667	   -325.01766667	   -306.36700000	   -320.84900000	   -304.99766667	   -304.99766667	   -324.02966667	   -321.20000000	   -327.43133333	   -319.73533333	   -333.03000000	   -305.75600000	   -319.10700000	   -317.44733335	   -329.06933335	   -327.08033333	   -328.98700000	   -326.61666667	   -326.61666667	   -327.15400000	   -328.15499999	   -326.96333332	   -321.75900000	   -317.73333333	   -322.84666667	   -317.65533333	   -322.42200000	   -321.60300000	   -326.57766667	   -320.06033333	   -325.62433334	   -321.75466667	   -326.05766667	   -324.50200000	   -324.91800000	   -326.31766667	   -325.97966667	   -325.01766667
      0.17359985	   -306.36700000	   -320.84900000	   -304.99766667	   -304.99766667	   -324.02966667	   -321.20000000	   -327.43133333	   -319.73533333	   -303.00000000	   -305.75600000	   -319.10700000	   -317.44733335	   -329.06933335	   -327.08033333	   -328.98700000	   -326.61666667	   -326.61666667	   -327.15400000	   -328.15499999	   -326.96333332	   -321.75900000	   -317.73333333	   -322.84666667	   -317.65533333	   -322.42200000	   -321.60300000	   -326.57766667	   -320.06033333	   -325.62433334	   -321.75466667	   -326.05766667	   -324.50200000	   -324.91800000	   -326.31766667	   -325.97966667	   -325.01766667	   -306.36700000	   -320.84900000	   -304.99766667	   -304.99766667	   -324.02966667	   -321.20000000	   -327.43133333	   -319.73533333	   -333.03000000	   -305.75600000	   -319.10700000	   -317.44733335	   -329.06933335	   -327.08033333	   -328.98700000	   -326.61666667	   -326.61666667	   -327.15400000	   -328.15499999	   -326.96333332	   -321.75900000	   -317.73333333	   -322.84666667	   -317.65533333	   -322.42200000	   -321.60300000	   -326.57766667	   -320.06033333	   -325.62433334	   -321.75466667	   -326.05766667	   -324.50200000	   -324.91800000	   -326.31766667	   -325.97966667	   -325.01766667
      0.17546651	   -306.36700000	   -320.84900000	   -304.99766667	   -304.99766667	   -324.02966667	   -321.20000000	   -327.43133333	   -319.73533333	   -303.00000000	   -305.75600000	   -319.10700000	   -317.44733335	   -329.06933335	   -327.08033333	   -328.98700000	   -326.61666667	   -326.61666667	   -327.15400000	   -328.15499999	   -326.96333332	   -321.75900000	   -317.73333333	   -322.84666667	   -317.65533333	   -322.42200000	   -321.60300000	   -326.57766667	   -320.06033333	   -325.62433334	   -321.75466667	   -326.05766667	   -324.50200000	   -324.91800000	   -326.31766667	   -325.97966667	   -325.01766667	   -306.36700000	   -320.84900000	   -304.99766667	   -304.99766667	   -324.02966667	   -321.20000000	   -327.43133333	   -319.73533333	   -333.03000000	   -305.75600000	   -319.10700000	   -317.44733335	   -329.06933335	   -327.08033333	   -328.98700000	   -326.61666667	   -326.61666667	   -327.15400000	   -328.15499999	   -326.96333332	   -321.75900000	   -317.73333333	   -322.84666667	   -317.65533333	   -322.42200000	   -321.60300000	   -326.57766667	   -320.06033333	   -325.62433334	   -321.75466667	   -326.05766667	   -324.50200000	   -324.91800000	   -326.31766667	   -325.97966667	   -325.01766667
      0.17733318	   -306.36700000	   -320.84900000	   -304.99766667	   -304.99766667	   -324.02966667	   -321.20000000	   -327.43133333	   -319.73533333	   -303.00000000	   -305.75600000	   -319.10700000	   -317.44733335	   -329.06933335	   -327.08033333	   -328.98700000	   -326.61666667	   -326.61666667	   -327.15400000	   -328.15499999	   -326.96333332	   -321.75900000	   -317.73333333	   -322.84666667	   -317.65533333	   -322.42200000	   -321.60300000	   -326.57766667	   -320.06033333	   -325.62433334	   -321.75466667	   -326.05766667	   -324.50200000	   -324.91800000	   -326.31766667	   -325.97966667	   -325.01766667	   -306.36700000	   -320.84900000	   -304.99766667	   -304.99766667	   -324.02966667	   -321.20000000	   -327.43133333	   -319.73533333	   -333.03000000	   -305.75600000	   -319.10700000	   -317.44733335	   -329.06933335	   -327.08033333	   -328.98700000	   -326.61666667	   -326.61666667	   -327.15400000	   -328.15499999	   -326.96333332	   -321.75900000	   -317.73333333	   -322.84666667	   -317.65533333	   -322.42200000	   -321.60300000	   -326.57766667	   -320.06033333	   -325.62433334	   -321.75466667	   -326.05766667	   -324.50200000	   -324.91800000	   -326.31766667	   -325.97966667	   -325.01766667
      0.17919984	   -306.36700000	   -320.84900000	   -304.99766667	   -304.99766667	   -324.02966667	   -321.20000000	   -327.43133333	   -319.73533333	   -303.00000000	   -305.75600000	   -319.10700000	   -317.44733335	   -329.06933335	   -327.08033333	   -328.98700000	   -326.61666667	   -326.61666667	   -327.15400000	   -328.15499999	   -326.96333332	   -321.75900000	   -317.73333333	   -322.84666667	   -317.65533333	   -322.42200000	   -321.60300000	   -326.57766667	   -320.06033333	   -325.62433334	   -321.75466667	   -326.05766667	   -324.50200000	   -324.91800000	   -326.31766667	   -325.97966667	   -325.01766667	   -306.36700000	   -320.84900000	   -304.99766667	   -304.99766667	   -324.02966667	   -321.20000000	   -327.43133333	   -319.73533333	   -333.03000000	   -305.75600000	   -319.10700000	   -317.44733335	   -329.06933335	   -327.08033333	   -328.98700000	   -326.61666667	   -326.61666667	   -327.15400000	   -328.15499999	   -326.96333332	   -321.75900000	   -317.73333333	   -322.84666667	   -317.65533333	   -322.42200000	   -321.60300000	   -326.57766667	   -320.06033333	   -325.62433334	   -321.75466667	   -326.05766667	   -324.50200000	   -324.91800000	   -326.31766667	   -325.97966667	   -325.01766667
      0.18106651	   -306.36700000	   -320.84900000	   -304.99766667	   -304.99766667	   -324.02966667	   -321.20000000	   -327.43133333	   -319.73533333	   -303.00000000	   -305.75600000	   -319.10700000	   -317.44733335	   -329.06933335	   -327.08033333	   -328.98700000	   -326.61666667	   -326.61666667	   -327.15400000	   -328.15499999	   -326.96333332	   -321.75900000	   -317.73333333	   -322.84666667	   -317.65533333	   -322.42200000	   -321.60300000	   -326.57766667	   -320.06033333	   -325.62433334	   -321.75466667	   -326.05766667	   -324.50200000	   -324.91800000	   -326.31766667	   -325.97966667	   -325.01766667	   -306.36700000	   -320.84900000	   -304.99766667	   -304.99766667	   -324.02966667	   -321.20000000	   -327.43133333	   -319.73533333	   -333.03000000	   -305.75600000	   -319.10700000	   -317.44733335	   -329.06933335	   -327.08033333	   -328.98700000	   -326.61666667	   -326.61666667	   -327.15400000	   -328.15499999	   -326.96333332	   -321.75900000	   -317.73333333	   -322.84666667	   -317.65533333	   -322.42200000	   -321.60300000	   -326.57766667	   -320.06033333	   -325.62433334	   -321.75466667	   -326.05766667	   -324.50200000	   -324.91800000	   -326.31766667	   -325.97966667	   -325.01766667
      0.18293317	   -306.36700000	   -320.84900000	   -304.99766667	   -304.99766667	   -324.02966667	   -321.20000000	   -327.43133333	   -319.73533333	   -303.00000000	   -305.75600000	   -319.10700000	   -317.44733335	   -329.06933335	   -327.08033333	   -328.98700000	   -326.61666667	   -326.61666667	   -327.15400000	   -328.15499999	   -326.96333332	   -321.75900000	   -317.73333333	   -322.84666667	   -317.65533333	   -322.42200000	   -321.60300000	   -326.57766667	   -320.06033333	   -325.62433334	   -321.75466667	   -326.05766667	   -324.50200000	   -324.91800000	   -326.31766667	   -325.97966667	   -325.01766667	   -306.36700000	   -320.84900000	   -304.99766667	   -304.99766667	   -324.02966667	   -321.20000000	   -327.43133333	   -319.73533333	   -333.03000000	   -305.75600000	   -319.10700000	   -317.44733335	   -329.06933335	   -327.08033333	   -328.98700000	   -326.61666667	   -326.61666667	   -327.15400000	   -328.15499999	   -326.96333332	   -321.75900000	   -317.73333333	   -322.84666667	   -317.65533333	   -322.42200000	   -321.60300000	   -326.57766667	   -320.06033333	   -325.62433334	   -321.75466667	   -326.05766667	   -324.50200000	   -324.91800000	   -326.31766667	   -325.97966667	   -325.01766667
      0.18479984	   -306.36700000	   -320.84900000	   -304.99766667	   -304.99766667	   -324.02966667	   -321.20000000	   -327.43133333	   -319.73533333	   -303.00000000	   -305.75600000	   -319.10700000	   -317.44733335	   -329.06933335	   -327.08033333	   -328.98700000	   -326.61666667	   -326.61666667	   -327.15400000	   -328.15499999	   -326.96333332	   -321.75900000	   -317.73333333	   -322.84666667	   -317.65533333	   -322.42200000	   -321.60300000	   -326.57766667	   -320.06033333	   -325.62433334	   -321.75466667	   -326.05766667	   -324.50200000	   -324.91800000	   -326.31766667	   -325.97966667	   -325.01766667	   -306.36700000	   -320.84900000	   -304.99766667	   -304.99766667	   -324.02966667	   -321.20000000	   -327.43133333	   -319.73533333	   -333.03000000	   -305.75600000	   -319.10700000	   -317.44733335	   -329.06933335	   -327.08033333	   -328.98700000	   -326.61666667	   -326.61666667	   -327.15400000	   -328.15499999	   -326.96333332	   -321.75900000	   -317.73333333	   -322.84666667	   -317.65533333	   -322.42200000	   -321.60300000	   -326.57766667	   -320.06033333	   -325.62433334	   -321.75466667	   -326.05766667	   -324.50200000	   -324.91800000	   -326.31766667	   -325.97966667	   -325.01766667
      0.18666650	   -306.36700000	   -320.84900000	   -304.99766667	   -304.99766667	   -324.02966667	   -321.20000000	   -327.43133333	   -319.73533333	   -303.00000000	   -305.75600000	   -319.10700000	   -317.44733335	   -329.06933335	   -327.08033333	   -328.98700000	   -326.61666667	   -326.61666667	   -327.15400000	   -328.15499999	   -326.96333332	   -321.75900000	   -317.73333333	   -322.84666667	   -317.65533333	   -322.42200000	   -321.60300000	   -326.57766667	   -320.06033333	   -325.62433334	   -321.75466667	   -326.05766667	   -324.50200000	   -324.91800000	   -326.31766667	   -325.97966667	   -325.01766667	   -306.36700000	   -320.84900000	   -304.99766667	   -304.99766667	   -324.02966667	   -321.20000000	   -327.43133333	   -319.73533333	   -333.03000000	   -305.75600000	   -319.10700000	   -317.44733335	   -329.06933335	   -327.08033333	   -328.98700000	   -326.61666667	   -326.61666667	   -327.15400000	   -328.15499999	   -326.96333332	   -321.75900000	   -317.73333333	   -322.84666667	   -317.65533333	   -322.42200000	   -321.60300000	   -326.57766667	   -320.06033333	   -325.62433334	   -321.75466667	   -326.05766667	   -324.50200000	   -324.91800000	   -326.31766667	   -325.97966667	   -325.01766667
      0.18853317	   -306.36700000	   -320.84900000	   -304.99766667	   -304.99766667	   -324.02966667	   -321.20000000	   -327.43133333	   -319.73533333	   -303.00000000	   -305.75600000	   -319.10700000	   -317.44733335	   -329.06933335	   -327.08033333	   -328.98700000	   -326.61666667	   -326.61666667	   -327.15400000	   -328.15499999	   -326.96333332	   -321.75900000	   -317.73333333	   -322.84666667	   -317.65533333	   -322.42200000	   -321.60300000	   -326.57766667	   -320.06033333	   -325.62433334	   -321.75466667	   -326.05766667	   -324.50200000	   -324.91800000	   -326.31766667	   -325.97966667	   -325.01766667	   -306.36700000	   -320.84900000	   -304.99766667	   -304.99766667	   -324.02966667	   -321.20000000	   -327.43133333	   -319.73533333	   -333.03000000	   -305.75600000	   -319.10700000	   -317.44733335	   -329.06933335	   -327.08033333	   -328.98700000	   -326.61666667	   -326.61666667	   -327.15400000	   -328.15499999	   -326.96333332	   -321.75900000	   -317.73333333	   -322.84666667	   -317.65533333	   -322.42200000	   -321.60300000	   -326.57766667	   -320.06033333	   -325.62433334	   -321.75466667	   -326.05766667	   -324.50200000	   -324.91800000	   -326.31766667	   -325.97966667	   -325.01766667
      0.19039983	   -306.36700000	   -320.84900000	   -304.99766667	   -304.99766667	   -324.02966667	   -321.20000000	   -327.43133333	   -319.73533333	   -303.00000000	   -305.75600000	   -319.10700000	   -317.44733335	   -329.06933335	   -327.08033333	   -328.98700000	   -326.61666667	   -326.61666667	   -327.15400000	   -328.15499999	   -326.96333332	   -321.75900000	   -317.73333333	   -322.84666667	   -317.65533333	   -322.42200000	   -321.60300000	   -326.57766667	   -320.06033333	   -325.62433334	   -321.75466667	   -326.05766667	   -324.50200000	   -324.91800000	   -326.31766667	   -325.97966667	   -325.01766667	   -306.36700000	   -320.84900000	   -304.99766667	   -304.99766667	   -324.02966667	   -321.20000000	   -327.43133333	   -319.73533333	   -333.03000000	   -305.75600000	   -319.10700000	   -317.44733335	   -329.06933335	   -327.08033333	   -328.98700000	   -326.61666667	   -326.61666667	   -327.15400000	   -328.15499999	   -326.96333332	   -321.75900000	   -317.73333333	   -322.84666667	   -317.65533333	   -322.42200000	   -321.60300000	   -326.57766667	   -320.06033333	   -325.62433334	   -321.75466667	   -326.05766667	   -324.50200000	   -324.91800000	   -326.31766667	   -325.97966667	   -325.01766667
      0.19226650	   -306.36700000	   -320.84900000	   -304.99766667	   -304.99766667	   -324.02966667	   -321.20000000	   -327.43133333	   -319.73533333	   -303.00000000	   -305.75600000	   -319.10700000	   -317.44733335	   -329.06933335	   -327.08033333	   -328.98700000	   -326.61666667	   -326.61666667	   -327.15400000	   -328.15499999	   -326.96333332	   -321.75900000	   -317.73333333	   -322.84666667	   -317.65533333	   -322.42200000	   -321.60300000	   -326.57766667	   -320.06033333	   -325.62433334	   -321.75466667	   -326.05766667	   -324.50200000	   -324.91800000	   -326.31766667	   -325.97966667	   -325.01766667	   -306.36700000	   -320.84900000	   -304.99766667	   -304.99766667	   -324.02966667	   -321.20000000	   -327.43133333	   -319.73533333	   -333.03000000	   -305.75600000	   -319.10700000	   -317.44733335	   -329.06933335	   -327.08033333	   -328.98700000	   -326.61666667	   -326.61666667	   -327.15400000	   -328.15499999	   -326.96333332	   -321.75900000	   -317.73333333	   -322.84666667	   -317.65533333	   -322.42200000	   -321.60300000	   -326.57766667	   -320.06033333	   -325.62433334	   -321.75466667	   -326.05766667	   -324.50200000	   -324.91800000	   -326.31766667	   -325.97966667	   -325.01766667
      0.19413316	   -306.36700000	   -320.84900000	   -304.99766667	   -304.99766667	   -324.02966667	   -321.20000000	   -327.43133333	   -319.73533333	   -303.00000000	   -305.75600000	   -319.10700000	   -317.44733335	   -329.06933335	   -327.08033333	   -328.98700000	   -326.61666667	   -326.61666667	   -327.15400000	   -328.15499999	   -326.96333332	   -321.75900000	   -317.73333333	   -322.84666667	   -317.65533333	   -322.42200000	   -321.60300000	   -326.57766667	   -320.06033333	   -325.62433334	   -321.75466667	   -326.05766667	   -324.50200000	   -324.91800000	   -326.31766667	   -325.97966667	   -325.01766667	   -306.36700000	   -320.84900000	   -304.99766667	   -304.99766667	   -324.02966667	   -321.20000000	   -327.43133333	   -319.73533333	   -333.03000000	   -305.75600000	   -319.10700000	   -317.44733335	   -329.06933335	   -327.08033333	   -328.98700000	   -326.61666667	   -326.61666667	   -327.15400000	   -328.15499999	   -326.96333332	   -321.75900000	   -317.73333333	   -322.84666667	   -317.65533333	   -322.42200000	   -321.60300000	   -326.57766667	   -320.06033333	   -325.62433334	   -321.75466667	   -326.05766667	   -324.50200000	   -324.91800000	   -326.31766667	   -325.97966667	   -325.01766667
      0.19599983	   -306.36700000	   -320.84900000	   -304.99766667	   -304.99766667	   -324.02966667	   -321.20000000	   -327.43133333	   -319.73533333	   -303.00000000	   -305.75600000	   -319.10700000	   -317.44733335	   -329.06933335	   -327.08033333	   -328.98700000	   -326.61666667	   -326.61666667	   -327.15400000	   -328.15499999	   -326.96333332	   -321.75900000	   -317.73333333	   -322.84666667	   -317.65533333	   -322.42200000	   -321.60300000	   -326.57766667	   -320.06033333	   -325.62433334	   -321.75466667	   -326.05766667	   -324.50200000	   -324.91800000	   -326.31766667	   -325.97966667	   -325.01766667	   -306.36700000	   -320.84900000	   -304.99766667	   -304.99766667	   -324.02966667	   -321.20000000	   -327.43133333	   -319.73533333	   -333.03000000	   -305.75600000	   -319.10700000	   -317.44733335	   -329.06933335	   -327.08033333	   -328.98700000	   -326.61666667	   -326.61666667	   -327.15400000	   -328.15499999	   -326.96333332	   -321.75900000	   -317.73333333	   -322.84666667	   -317.65533333	   -322.42200000	   -321.60300000	   -326.57766667	   -320.06033333	   -325.62433334	   -321.75466667	   -326.05766667	   -324.50200000	   -324.91800000	   -326.31766667	   -325.97966667	   -325.01766667
      0.19786649	   -306.36700000	   -320.84900000	   -304.99766667	   -304.99766667	   -324.02966667	   -321.20000000	   -327.43133333	   -319.73533333	   -303.00000000	   -305.75600000	   -319.10700000	   -317.44733335	   -329.06933335	   -327.08033333	   -328.98700000	   -326.61666667	   -326.61666667	   -327.15400000	   -328.15499999	   -326.96333332	   -321.75900000	   -317.73333333	   -322.84666667	   -317.65533333	   -322.42200000	   -321.60300000	   -326.57766667	   -320.06033333	   -325.62433334	   -321.75466667	   -326.05766667	   -324.50200000	   -324.91800000	   -326.31766667	   -325.97966667	   -325.01766667	   -306.36700000	   -320.84900000	   -304.99766667	   -304.99766667	   -324.02966667	   -321.20000000	   -327.43133333	   -319.73533333	   -333.03000000	   -305.75600000	   -319.10700000	   -317.44733335	   -329.06933335	   -327.08033333	   -328.98700000	   -326.61666667	   -326.61666667	   -327.15400000	   -328.15499999	   -326.96333332	   -321.75900000	   -317.73333333	   -322.84666667	   -317.65533333	   -322.42200000	   -321.60300000	   -326.57766667	   -320.06033333	   -325.62433334	   -321.75466667	   -326.05766667	   -324.50200000	   -324.91800000	   -326.31766667	   -325.97966667	   -325.01766667
      0.19973316	   -306.36700000	   -320.84900000	   -304.99766667	   -304.99766667	   -324.02966667	   -321.20000000	   -327.43133333	   -319.73533333	   -303.00000000	   -305.75600000	   -319.10700000	   -317.44733335	   -329.06933335	   -327.08033333	   -328.98700000	   -326.61666667	   -326.61666667	   -327.15400000	   -328.15499999	   -326.96333332	   -321.75900000	   -317.73333333	   -322.84666667	   -317.65533333	   -322.42200000	   -321.60300000	   -326.57766667	   -320.06033333	   -325.62433334	   -321.75466667	   -326.05766667	   -324.50200000	   -324.91800000	   -326.31766667	   -325.97966667	   -325.01766667	   -306.36700000	   -320.84900000	   -304.99766667	   -304.99766667	   -324.02966667	   -321.20000000	   -327.43133333	   -319.73533333	   -333.03000000	   -305.75600000	   -319.10700000	   -317.44733335	   -329.06933335	   -327.08033333	   -328.98700000	   -326.61666667	   -326.61666667	   -327.15400000	   -328.15499999	   -326.96333332	   -321.75900000	   -317.73333333	   -322.84666667	   -317.65533333	   -322.42200000	   -321.60300000	   -326.57766667	   -320.06033333	   -325.62433334	   -321.75466667	   -326.05766667	   -324.50200000	   -324.91800000	   -326.31766667	   -325.97966667	   -325.01766667
      0.20159982	   -306.36700000	   -320.84900000	   -304.99766667	   -304.99766667	   -324.02966667	   -321.20000000	   -327.43133333	   -319.73533333	   -303.00000000	   -305.75600000	   -319.10700000	   -317.44733335	   -329.06933335	   -327.08033333	   -328.98700000	   -326.61666667	   -326.61666667	   -327.15400000	   -328.15499999	   -326.96333332	   -321.75900000	   -317.73333333	   -322.84666667	   -317.65533333	   -322.42200000	   -321.60300000	   -326.57766667	   -320.06033333	   -325.62433334	   -321.75466667	   -326.05766667	   -324.50200000	   -324.91800000	   -326.31766667	   -325.97966667	   -325.01766667	   -306.36700000	   -320.84900000	   -304.99766667	   -304.99766667	   -324.02966667	   -321.20000000	   -327.43133333	   -319.73533333	   -333.03000000	   -305.75600000	   -319.10700000	   -317.44733335	   -329.06933335	   -327.08033333	   -328.98700000	   -326.61666667	   -326.61666667	   -327.15400000	   -328.15499999	   -326.96333332	   -321.75900000	   -317.73333333	   -322.84666667	   -317.65533333	   -322.42200000	   -321.60300000	   -326.57766667	   -320.06033333	   -325.62433334	   -321.75466667	   -326.05766667	   -324.50200000	   -324.91800000	   -326.31766667	   -325.97966667	   -325.01766667
      0.20346649	   -306.36700000	   -320.84900000	   -304.99766667	   -304.99766667	   -324.02966667	   -321.20000000	   -327.43133333	   -319.73533333	   -303.00000000	   -305.75600000	   -319.10700000	   -317.44733335	   -329.06933335	   -327.08033333	   -328.98700000	   -326.61666667	   -326.61666667	   -327.15400000	   -328.15499999	   -326.96333332	   -321.75900000	   -317.73333333	   -322.84666667	   -317.65533333	   -322.42200000	   -321.60300000	   -326.57766667	   -320.06033333	   -325.62433334	   -321.75466667	   -326.05766667	   -324.50200000	   -324.91800000	   -326.31766667	   -325.97966667	   -325.01766667	   -306.36700000	   -320.84900000	   -304.99766667	   -304.99766667	   -324.02966667	   -321.20000000	   -327.43133333	   -319.73533333	   -333.03000000	   -305.75600000	   -319.10700000	   -317.44733335	   -329.06933335	   -327.08033333	   -328.98700000	   -326.61666667	   -326.61666667	   -327.15400000	   -328.15499999	   -326.96333332	   -321.75900000	   -317.73333333	   -322.84666667	   -317.65533333	   -322.42200000	   -321.60300000	   -326.57766667	   -320.06033333	   -325.62433334	   -321.75466667	   -326.05766667	   -324.50200000	   -324.91800000	   -326.31766667	   -325.97966667	   -325.01766667
      0.20533315	   -306.36700000	   -320.84900000	   -304.99766667	   -304.99766667	   -324.02966667	   -321.20000000	   -327.43133333	   -319.73533333	   -303.00000000	   -305.75600000	   -319.10700000	   -317.44733335	   -329.06933335	   -327.08033333	   -328.98700000	   -326.61666667	   -326.61666667	   -327.15400000	   -328.15499999	   -326.96333332	   -321.75900000	   -317.73333333	   -322.84666667	   -317.65533333	   -322.42200000	   -321.60300000	   -326.57766667	   -320.06033333	   -325.62433334	   -321.75466667	   -326.05766667	   -324.50200000	   -324.91800000	   -326.31766667	   -325.97966667	   -325.01766667	   -306.36700000	   -320.84900000	   -304.99766667	   -304.99766667	   -324.02966667	   -321.20000000	   -327.43133333	   -319.73533333	   -333.03000000	   -305.75600000	   -319.10700000	   -317.44733335	   -329.06933335	   -327.08033333	   -328.98700000	   -326.61666667	   -326.61666667	   -327.15400000	   -328.15499999	   -326.96333332	   -321.75900000	   -317.73333333	   -322.84666667	   -317.65533333	   -322.42200000	   -321.60300000	   -326.57766667	   -320.06033333	   -325.62433334	   -321.75466667	   -326.05766667	   -324.50200000	   -324.91800000	   -326.31766667	   -325.97966667	   -325.01766667
      0.20719982	   -306.36700000	   -320.84900000	   -304.99766667	   -304.99766667	   -324.02966667	   -321.20000000	   -327.43133333	   -319.73533333	   -303.00000000	   -305.75600000	   -319.10700000	   -317.44733335	   -329.06933335	   -327.08033333	   -328.98700000	   -326.61666667	   -326.61666667	   -327.15400000	   -328.15499999	   -326.96333332	   -321.75900000	   -317.73333333	   -322.84666667	   -317.65533333	   -322.42200000	   -321.60300000	   -326.57766667	   -320.06033333	   -325.62433334	   -321.75466667	   -326.05766667	   -324.50200000	   -324.91800000	   -326.31766667	   -325.97966667	   -325.01766667	   -306.36700000	   -320.84900000	   -304.99766667	   -304.99766667	   -324.02966667	   -321.20000000	   -327.43133333	   -319.73533333	   -333.03000000	   -305.75600000	   -319.10700000	   -317.44733335	   -329.06933335	   -327.08033333	   -328.98700000	   -326.61666667	   -326.61666667	   -327.15400000	   -328.15499999	   -326.96333332	   -321.75900000	   -317.73333333	   -322.84666667	   -317.65533333	   -322.42200000	   -321.60300000	   -326.57766667	   -320.06033333	   -325.62433334	   -321.75466667	   -326.05766667	   -324.50200000	   -324.91800000	   -326.31766667	   -325.97966667	   -325.01766667
      0.20906648	   -306.36700000	   -320.84900000	   -304.99766667	   -304.99766667	   -324.02966667	   -321.20000000	   -327.43133333	   -319.73533333	   -303.00000000	   -305.75600000	   -319.10700000	   -317.44733335	   -329.06933335	   -327.08033333	   -328.98700000	   -326.61666667	   -326.61666667	   -327.15400000	   -328.15499999	   -326.96333332	   -321.75900000	   -317.73333333	   -322.84666667	   -317.65533333	   -322.42200000	   -321.60300000	   -326.57766667	   -320.06033333	   -325.62433334	   -321.75466667	   -326.05766667	   -324.50200000	   -324.91800000	   -326.31766667	   -325.97966667	   -325.01766667	   -306.36700000	   -320.84900000	   -304.99766667	   -304.99766667	   -324.02966667	   -321.20000000	   -327.43133333	   -319.73533333	   -333.03000000	   -305.75600000	   -319.10700000	   -317.44733335	   -329.06933335	   -327.08033333	   -328.98700000	   -326.61666667	   -326.61666667	   -327.15400000	   -328.15499999	   -326.96333332	   -321.75900000	   -317.73333333	   -322.84666667	   -317.65533333	   -322.42200000	   -321.60300000	   -326.57766667	   -320.06033333	   -325.62433334	   -321.75466667	   -326.05766667	   -324.50200000	   -324.91800000	   -326.31766667	   -325.97966667	   -325.01766667
      0.21093315	   -306.36700000	   -320.84900000	   -304.99766667	   -304.99766667	   -324.02966667	   -321.20000000	   -327.43133333	   -319.73533333	   -303.00000000	   -305.75600000	   -319.10700000	   -317.44733335	   -329.06933335	   -327.08033333	   -328.98700000	   -326.61666667	   -326.61666667	   -327.15400000	   -328.15499999	   -326.96333332	   -321.75900000	   -317.73333333	   -322.84666667	   -317.65533333	   -322.42200000	   -321.60300000	   -326.57766667	   -320.06033333	   -325.62433334	   -321.75466667	   -326.05766667	   -324.50200000	   -324.91800000	   -326.31766667	   -325.97966667	   -325.01766667	   -306.36700000	   -320.84900000	   -304.99766667	   -304.99766667	   -324.02966667	   -321.20000000	   -327.43133333	   -319.73533333	   -333.03000000	   -305.75600000	   -319.10700000	   -317.44733335	   -329.06933335	   -327.08033333	   -328.98700000	   -326.61666667	   -326.61666667	   -327.15400000	   -328.15499999	   -326.96333332	   -321.75900000	   -317.73333333	   -322.84666667	   -317.65533333	   -322.42200000	   -321.60300000	   -326.57766667	   -320.06033333	   -325.62433334	   -321.75466667	   -326.05766667	   -324.50200000	   -324.91800000	   -326.31766667	   -325.97966667	   -325.01766667
      0.21279981	   -306.36700000	   -320.84900000	   -304.99766667	   -304.99766667	   -324.02966667	   -321.20000000	   -327.43133333	   -319.73533333	   -303.00000000	   -305.75600000	   -319.10700000	   -317.44733335	   -329.06933335	   -327.08033333	   -328.98700000	   -326.61666667	   -326.61666667	   -327.15400000	   -328.15499999	   -326.96333332	   -321.75900000	   -317.73333333	   -322.84666667	   -317.65533333	   -322.42200000	   -321.60300000	   -326.57766667	   -320.06033333	   -325.62433334	   -321.75466667	   -326.05766667	   -324.50200000	   -324.91800000	   -326.31766667	   -325.97966667	   -325.01766667	   -306.36700000	   -320.84900000	   -304.99766667	   -304.99766667	   -324.02966667	   -321.20000000	   -327.43133333	   -319.73533333	   -333.03000000	   -305.75600000	   -319.10700000	   -317.44733335	   -329.06933335	   -327.08033333	   -328.98700000	   -326.61666667	   -326.61666667	   -327.15400000	   -328.15499999	   -326.96333332	   -321.75900000	   -317.73333333	   -322.84666667	   -317.65533333	   -322.42200000	   -321.60300000	   -326.57766667	   -320.06033333	   -325.62433334	   -321.75466667	   -326.05766667	   -324.50200000	   -324.91800000	   -326.31766667	   -325.97966667	   -325.01766667
      0.21466647	   -306.36700000	   -320.84900000	   -304.99766667	   -304.99766667	   -324.02966667	   -321.20000000	   -327.43133333	   -319.73533333	   -303.00000000	   -305.75600000	   -319.10700000	   -317.44733335	   -329.06933335	   -327.08033333	   -328.98700000	   -326.61666667	   -326.61666667	   -327.15400000	   -328.15499999	   -326.96333332	   -321.75900000	   -317.73333333	   -322.84666667	   -317.65533333	   -322.42200000	   -321.60300000	   -326.57766667	   -320.06033333	   -325.62433334	   -321.75466667	   -326.05766667	   -324.50200000	   -324.91800000	   -326.31766667	   -325.97966667	   -325.01766667	   -306.36700000	   -320.84900000	   -304.99766667	   -304.99766667	   -324.02966667	   -321.20000000	   -327.43133333	   -319.73533333	   -333.03000000	   -305.75600000	   -319.10700000	   -317.44733335	   -329.06933335	   -327.08033333	   -328.98700000	   -326.61666667	   -326.61666667	   -327.15400000	   -328.15499999	   -326.96333332	   -321.75900000	   -317.73333333	   -322.84666667	   -317.65533333	   -322.42200000	   -321.60300000	   -326.57766667	   -320.06033333	   -325.62433334	   -321.75466667	   -326.05766667	   -324.50200000	   -324.91800000	   -326.31766667	   -325.97966667	   -325.01766667
      0.21653314	   -306.36700000	   -320.84900000	   -304.99766667	   -304.99766667	   -324.02966667	   -321.20000000	   -327.43133333	   -319.73533333	   -303.00000000	   -305.75600000	   -319.10700000	   -317.44733335	   -329.06933335	   -327.08033333	   -328.98700000	   -326.61666667	   -326.61666667	   -327.15400000	   -328.15499999	   -326.96333332	   -321.75900000	   -317.73333333	   -322.84666667	   -317.65533333	   -322.42200000	   -321.60300000	   -326.57766667	   -320.06033333	   -325.62433334	   -321.75466667	   -326.05766667	   -324.50200000	   -324.91800000	   -326.31766667	   -325.97966667	   -325.01766667	   -306.36700000	   -320.84900000	   -304.99766667	   -304.99766667	   -324.02966667	   -321.20000000	   -327.43133333	   -319.73533333	   -333.03000000	   -305.75600000	   -319.10700000	   -317.44733335	   -329.06933335	   -327.08033333	   -328.98700000	   -326.61666667	   -326.61666667	   -327.15400000	   -328.15499999	   -326.96333332	   -321.75900000	   -317.73333333	   -322.84666667	   -317.65533333	   -322.42200000	   -321.60300000	   -326.57766667	   -320.06033333	   -325.62433334	   -321.75466667	   -326.05766667	   -324.50200000	   -324.91800000	   -326.31766667	   -325.97966667	   -325.01766667
      0.21839981	   -306.36700000	   -320.84900000	   -304.99766667	   -304.99766667	   -324.02966667	   -321.20000000	   -327.43133333	   -319.73533333	   -303.00000000	   -305.75600000	   -319.10700000	   -317.44733335	   -329.06933335	   -327.08033333	   -328.98700000	   -326.61666667	   -326.61666667	   -327.15400000	   -328.15499999	   -326.96333332	   -321.75900000	   -317.73333333	   -322.84666667	   -317.65533333	   -322.42200000	   -321.60300000	   -326.57766667	   -320.06033333	   -325.62433334	   -321.75466667	   -326.05766667	   -324.50200000	   -324.91800000	   -326.31766667	   -325.97966667	   -325.01766667	   -306.36700000	   -320.84900000	   -304.99766667	   -304.99766667	   -324.02966667	   -321.20000000	   -327.43133333	   -319.73533333	   -333.03000000	   -305.75600000	   -319.10700000	   -317.44733335	   -329.06933335	   -327.08033333	   -328.98700000	   -326.61666667	   -326.61666667	   -327.15400000	   -328.15499999	   -326.96333332	   -321.75900000	   -317.73333333	   -322.84666667	   -317.65533333	   -322.42200000	   -321.60300000	   -326.57766667	   -320.06033333	   -325.62433334	   -321.75466667	   -326.05766667	   -324.50200000	   -324.91800000	   -326.31766667	   -325.97966667	   -325.01766667
      0.22026647	   -306.36700000	   -320.84900000	   -304.99766667	   -304.99766667	   -324.02966667	   -321.20000000	   -327.43133333	   -319.73533333	   -303.00000000	   -305.75600000	   -319.10700000	   -317.44733335	   -329.06933335	   -327.08033333	   -328.98700000	   -326.61666667	   -326.61666667	   -327.15400000	   -328.15499999	   -326.96333332	   -321.75900000	   -317.73333333	   -322.84666667	   -317.65533333	   -322.42200000	   -321.60300000	   -326.57766667	   -320.06033333	   -325.62433334	   -321.75466667	   -326.05766667	   -324.50200000	   -324.91800000	   -326.31766667	   -325.97966667	   -325.01766667	   -306.36700000	   -320.84900000	   -304.99766667	   -304.99766667	   -324.02966667	   -321.20000000	   -327.43133333	   -319.73533333	   -333.03000000	   -305.75600000	   -319.10700000	   -317.44733335	   -329.06933335	   -327.08033333	   -328.98700000	   -326.61666667	   -326.61666667	   -327.15400000	   -328.15499999	   -326.96333332	   -321.75900000	   -317.73333333	   -322.84666667	   -317.65533333	   -322.42200000	   -321.60300000	   -326.57766667	   -320.06033333	   -325.62433334	   -321.75466667	   -326.05766667	   -324.50200000	   -324.91800000	   -326.31766667	   -325.97966667	   -325.01766667
      0.22213314	   -306.36700000	   -320.84900000	   -304.99766667	   -304.99766667	   -324.02966667	   -321.20000000	   -327.43133333	   -319.73533333	   -303.00000000	   -305.75600000	   -319.10700000	   -317.44733335	   -329.06933335	   -327.08033333	   -328.98700000	   -326.61666667	   -326.61666667	   -327.15400000	   -328.15499999	   -326.96333332	   -321.75900000	   -317.73333333	   -322.84666667	   -317.65533333	   -322.42200000	   -321.60300000	   -326.57766667	   -320.06033333	   -325.62433334	   -321.75466667	   -326.05766667	   -324.50200000	   -324.91800000	   -326.31766667	   -325.97966667	   -325.01766667	   -306.36700000	   -320.84900000	   -304.99766667	   -304.99766667	   -324.02966667	   -321.20000000	   -327.43133333	   -319.73533333	   -333.03000000	   -305.75600000	   -319.10700000	   -317.44733335	   -329.06933335	   -327.08033333	   -328.98700000	   -326.61666667	   -326.61666667	   -327.15400000	   -328.15499999	   -326.96333332	   -321.75900000	   -317.73333333	   -322.84666667	   -317.65533333	   -322.42200000	   -321.60300000	   -326.57766667	   -320.06033333	   -325.62433334	   -321.75466667	   -326.05766667	   -324.50200000	   -324.91800000	   -326.31766667	   -325.97966667	   -325.01766667
      0.22399980	   -306.36700000	   -320.84900000	   -304.99766667	   -304.99766667	   -324.02966667	   -321.20000000	   -327.43133333	   -319.73533333	   -303.00000000	   -305.75600000	   -319.10700000	   -317.44733335	   -329.06933335	   -327.08033333	   -328.98700000	   -326.61666667	   -326.61666667	   -327.15400000	   -328.15499999	   -326.96333332	   -321.75900000	   -317.73333333	   -322.84666667	   -317.65533333	   -322.42200000	   -321.60300000	   -326.57766667	   -320.06033333	   -325.62433334	   -321.75466667	   -326.05766667	   -324.50200000	   -324.91800000	   -326.31766667	   -325.97966667	   -325.01766667	   -306.36700000	   -320.84900000	   -304.99766667	   -304.99766667	   -324.02966667	   -321.20000000	   -327.43133333	   -319.73533333	   -333.03000000	   -305.75600000	   -319.10700000	   -317.44733335	   -329.06933335	   -327.08033333	   -328.98700000	   -326.61666667	   -326.61666667	   -327.15400000	   -328.15499999	   -326.96333332	   -321.75900000	   -317.73333333	   -322.84666667	   -317.65533333	   -322.42200000	   -321.60300000	   -326.57766667	   -320.06033333	   -325.62433334	   -321.75466667	   -326.05766667	   -324.50200000	   -324.91800000	   -326.31766667	   -325.97966667	   -325.01766667
      0.22586647	   -306.36700000	   -320.84900000	   -304.99766667	   -304.99766667	   -324.02966667	   -321.20000000	   -327.43133333	   -319.73533333	   -303.00000000	   -305.75600000	   -319.10700000	   -317.44733335	   -329.06933335	   -327.08033333	   -328.98700000	   -326.61666667	   -326.61666667	   -327.15400000	   -328.15499999	   -326.96333332	   -321.75900000	   -317.73333333	   -322.84666667	   -317.65533333	   -322.42200000	   -321.60300000	   -326.57766667	   -320.06033333	   -325.62433334	   -321.75466667	   -326.05766667	   -324.50200000	   -324.91800000	   -326.31766667	   -325.97966667	   -325.01766667	   -306.36700000	   -320.84900000	   -304.99766667	   -304.99766667	   -324.02966667	   -321.20000000	   -327.43133333	   -319.73533333	   -333.03000000	   -305.75600000	   -319.10700000	   -317.44733335	   -329.06933335	   -327.08033333	   -328.98700000	   -326.61666667	   -326.61666667	   -327.15400000	   -328.15499999	   -326.96333332	   -321.75900000	   -317.73333333	   -322.84666667	   -317.65533333	   -322.42200000	   -321.60300000	   -326.57766667	   -320.06033333	   -325.62433334	   -321.75466667	   -326.05766667	   -324.50200000	   -324.91800000	   -326.31766667	   -325.97966667	   -325.01766667
      0.22773313	   -306.36700000	   -320.84900000	   -304.99766667	   -304.99766667	   -324.02966667	   -321.20000000	   -327.43133333	   -319.73533333	   -303.00000000	   -305.75600000	   -319.10700000	   -317.44733335	   -329.06933335	   -327.08033333	   -328.98700000	   -326.61666667	   -326.61666667	   -327.15400000	   -328.15499999	   -326.96333332	   -321.75900000	   -317.73333333	   -322.84666667	   -317.65533333	   -322.42200000	   -321.60300000	   -326.57766667	   -320.06033333	   -325.62433334	   -321.75466667	   -326.05766667	   -324.50200000	   -324.91800000	   -326.31766667	   -325.97966667	   -325.01766667	   -306.36700000	   -320.84900000	   -304.99766667	   -304.99766667	   -324.02966667	   -321.20000000	   -327.43133333	   -319.73533333	   -333.03000000	   -305.75600000	   -319.10700000	   -317.44733335	   -329.06933335	   -327.08033333	   -328.98700000	   -326.61666667	   -326.61666667	   -327.15400000	   -328.15499999	   -326.96333332	   -321.75900000	   -317.73333333	   -322.84666667	   -317.65533333	   -322.42200000	   -321.60300000	   -326.57766667	   -320.06033333	   -325.62433334	   -321.75466667	   -326.05766667	   -324.50200000	   -324.91800000	   -326.31766667	   -325.97966667	   -325.01766667
      0.22959980	   -306.36700000	   -320.84900000	   -304.99766667	   -304.99766667	   -324.02966667	   -321.20000000	   -327.43133333	   -319.73533333	   -303.00000000	   -305.75600000	   -319.10700000	   -317.44733335	   -329.06933335	   -327.08033333	   -328.98700000	   -326.61666667	   -326.61666667	   -327.15400000	   -328.15499999	   -326.96333332	   -321.75900000	   -317.73333333	   -322.84666667	   -317.65533333	   -322.42200000	   -321.60300000	   -326.57766667	   -320.06033333	   -325.62433334	   -321.75466667	   -326.05766667	   -324.50200000	   -324.91800000	   -326.31766667	   -325.97966667	   -325.01766667	   -306.36700000	   -320.84900000	   -304.99766667	   -304.99766667	   -324.02966667	   -321.20000000	   -327.43133333	   -319.73533333	   -333.03000000	   -305.75600000	   -319.10700000	   -317.44733335	   -329.06933335	   -327.08033333	   -328.98700000	   -326.61666667	   -326.61666667	   -327.15400000	   -328.15499999	   -326.96333332	   -321.75900000	   -317.73333333	   -322.84666667	   -317.65533333	   -322.42200000	   -321.60300000	   -326.57766667	   -320.06033333	   -325.62433334	   -321.75466667	   -326.05766667	   -324.50200000	   -324.91800000	   -326.31766667	   -325.97966667	   -325.01766667
      0.23146646	   -306.36700000	   -320.84900000	   -304.99766667	   -304.99766667	   -324.02966667	   -321.20000000	   -327.43133333	   -319.73533333	   -303.00000000	   -305.75600000	   -319.10700000	   -317.44733335	   -329.06933335	   -327.08033333	   -328.98700000	   -326.61666667	   -326.61666667	   -327.15400000	   -328.15499999	   -326.96333332	   -321.75900000	   -317.73333333	   -322.84666667	   -317.65533333	   -322.42200000	   -321.60300000	   -326.57766667	   -320.06033333	   -325.62433334	   -321.75466667	   -326.05766667	   -324.50200000	   -324.91800000	   -326.31766667	   -325.97966667	   -325.01766667	   -306.36700000	   -320.84900000	   -304.99766667	   -304.99766667	   -324.02966667	   -321.20000000	   -327.43133333	   -319.73533333	   -333.03000000	   -305.75600000	   -319.10700000	   -317.44733335	   -329.06933335	   -327.08033333	   -328.98700000	   -326.61666667	   -326.61666667	   -327.15400000	   -328.15499999	   -326.96333332	   -321.75900000	   -317.73333333	   -322.84666667	   -317.65533333	   -322.42200000	   -321.60300000	   -326.57766667	   -320.06033333	   -325.62433334	   -321.75466667	   -326.05766667	   -324.50200000	   -324.91800000	   -326.31766667	   -325.97966667	   -325.01766667
      0.23333313	   -306.36700000	   -320.84900000	   -304.99766667	   -304.99766667	   -324.02966667	   -321.20000000	   -327.43133333	   -319.73533333	   -303.00000000	   -305.75600000	   -319.10700000	   -317.44733335	   -329.06933335	   -327.08033333	   -328.98700000	   -326.61666667	   -326.61666667	   -327.15400000	   -328.15499999	   -326.96333332	   -321.75900000	   -317.73333333	   -322.84666667	   -317.65533333	   -322.42200000	   -321.60300000	   -326.57766667	   -320.06033333	   -325.62433334	   -321.75466667	   -326.05766667	   -324.50200000	   -324.91800000	   -326.31766667	   -325.97966667	   -325.01766667	   -306.36700000	   -320.84900000	   -304.99766667	   -304.99766667	   -324.02966667	   -321.20000000	   -327.43133333	   -319.73533333	   -333.03000000	   -305.75600000	   -319.10700000	   -317.44733335	   -329.06933335	   -327.08033333	   -328.98700000	   -326.61666667	   -326.61666667	   -327.15400000	   -328.15499999	   -326.96333332	   -321.75900000	   -317.73333333	   -322.84666667	   -317.65533333	   -322.42200000	   -321.60300000	   -326.57766667	   -320.06033333	   -325.62433334	   -321.75466667	   -326.05766667	   -324.50200000	   -324.91800000	   -326.31766667	   -325.97966667	   -325.01766667
      0.23519979	   -306.36700000	   -320.84900000	   -304.99766667	   -304.99766667	   -324.02966667	   -321.20000000	   -327.43133333	   -319.73533333	   -303.00000000	   -305.75600000	   -319.10700000	   -317.44733335	   -329.06933335	   -327.08033333	   -328.98700000	   -326.61666667	   -326.61666667	   -327.15400000	   -328.15499999	   -326.96333332	   -321.75900000	   -317.73333333	   -322.84666667	   -317.65533333	   -322.42200000	   -321.60300000	   -326.57766667	   -320.06033333	   -325.62433334	   -321.75466667	   -326.05766667	   -324.50200000	   -324.91800000	   -326.31766667	   -325.97966667	   -325.01766667	   -306.36700000	   -320.84900000	   -304.99766667	   -304.99766667	   -324.02966667	   -321.20000000	   -327.43133333	   -319.73533333	   -333.03000000	   -305.75600000	   -319.10700000	   -317.44733335	   -329.06933335	   -327.08033333	   -328.98700000	   -326.61666667	   -326.61666667	   -327.15400000	   -328.15499999	   -326.96333332	   -321.75900000	   -317.73333333	   -322.84666667	   -317.65533333	   -322.42200000	   -321.60300000	   -326.57766667	   -320.06033333	   -325.62433334	   -321.75466667	   -326.05766667	   -324.50200000	   -324.91800000	   -326.31766667	   -325.97966667	   -325.01766667
      0.23706646	   -306.36700000	   -320.84900000	   -304.99766667	   -304.99766667	   -324.02966667	   -321.20000000	   -327.43133333	   -319.73533333	   -303.00000000	   -305.75600000	   -319.10700000	   -317.44733335	   -329.06933335	   -327.08033333	   -328.98700000	   -326.61666667	   -326.61666667	   -327.15400000	   -328.15499999	   -326.96333332	   -321.75900000	   -317.73333333	   -322.84666667	   -317.65533333	   -322.42200000	   -321.60300000	   -326.57766667	   -320.06033333	   -325.62433334	   -321.75466667	   -326.05766667	   -324.50200000	   -324.91800000	   -326.31766667	   -325.97966667	   -325.01766667	   -306.36700000	   -320.84900000	   -304.99766667	   -304.99766667	   -324.02966667	   -321.20000000	   -327.43133333	   -319.73533333	   -333.03000000	   -305.75600000	   -319.10700000	   -317.44733335	   -329.06933335	   -327.08033333	   -328.98700000	   -326.61666667	   -326.61666667	   -327.15400000	   -328.15499999	   -326.96333332	   -321.75900000	   -317.73333333	   -322.84666667	   -317.65533333	   -322.42200000	   -321.60300000	   -326.57766667	   -320.06033333	   -325.62433334	   -321.75466667	   -326.05766667	   -324.50200000	   -324.91800000	   -326.31766667	   -325.97966667	   -325.01766667
      0.23893312	   -306.36700000	   -320.84900000	   -304.99766667	   -304.99766667	   -324.02966667	   -321.20000000	   -327.43133333	   -319.73533333	   -303.00000000	   -305.75600000	   -319.10700000	   -317.44733335	   -329.06933335	   -327.08033333	   -328.98700000	   -326.61666667	   -326.61666667	   -327.15400000	   -328.15499999	   -326.96333332	   -321.75900000	   -317.73333333	   -322.84666667	   -317.65533333	   -322.42200000	   -321.60300000	   -326.57766667	   -320.06033333	   -325.62433334	   -321.75466667	   -326.05766667	   -324.50200000	   -324.91800000	   -326.31766667	   -325.97966667	   -325.01766667	   -306.36700000	   -320.84900000	   -304.99766667	   -304.99766667	   -324.02966667	   -321.20000000	   -327.43133333	   -319.73533333	   -333.03000000	   -305.75600000	   -319.10700000	   -317.44733335	   -329.06933335	   -327.08033333	   -328.98700000	   -326.61666667	   -326.61666667	   -327.15400000	   -328.15499999	   -326.96333332	   -321.75900000	   -317.73333333	   -322.84666667	   -317.65533333	   -322.42200000	   -321.60300000	   -326.57766667	   -320.06033333	   -325.62433334	   -321.75466667	   -326.05766667	   -324.50200000	   -324.91800000	   -326.31766667	   -325.97966667	   -325.01766667
      0.24079979	   -306.36700000	   -320.84900000	   -304.99766667	   -304.99766667	   -324.02966667	   -321.20000000	   -327.43133333	   -319.73533333	   -303.00000000	   -305.75600000	   -319.10700000	   -317.44733335	   -329.06933335	   -327.08033333	   -328.98700000	   -326.61666667	   -326.61666667	   -327.15400000	   -328.15499999	   -326.96333332	   -321.75900000	   -317.73333333	   -322.84666667	   -317.65533333	   -322.42200000	   -321.60300000	   -326.57766667	   -320.06033333	   -325.62433334	   -321.75466667	   -326.05766667	   -324.50200000	   -324.91800000	   -326.31766667	   -325.97966667	   -325.01766667	   -306.36700000	   -320.84900000	   -304.99766667	   -304.99766667	   -324.02966667	   -321.20000000	   -327.43133333	   -319.73533333	   -333.03000000	   -305.75600000	   -319.10700000	   -317.44733335	   -329.06933335	   -327.08033333	   -328.98700000	   -326.61666667	   -326.61666667	   -327.15400000	   -328.15499999	   -326.96333332	   -321.75900000	   -317.73333333	   -322.84666667	   -317.65533333	   -322.42200000	   -321.60300000	   -326.57766667	   -320.06033333	   -325.62433334	   -321.75466667	   -326.05766667	   -324.50200000	   -324.91800000	   -326.31766667	   -325.97966667	   -325.01766667
      0.24266645	   -306.36700000	   -320.84900000	   -304.99766667	   -304.99766667	   -324.02966667	   -321.20000000	   -327.43133333	   -319.73533333	   -303.00000000	   -305.75600000	   -319.10700000	   -317.44733335	   -329.06933335	   -327.08033333	   -328.98700000	   -326.61666667	   -326.61666667	   -327.15400000	   -328.15499999	   -326.96333332	   -321.75900000	   -317.73333333	   -322.84666667	   -317.65533333	   -322.42200000	   -321.60300000	   -326.57766667	   -320.06033333	   -325.62433334	   -321.75466667	   -326.05766667	   -324.50200000	   -324.91800000	   -326.31766667	   -325.97966667	   -325.01766667	   -306.36700000	   -320.84900000	   -304.99766667	   -304.99766667	   -324.02966667	   -321.20000000	   -327.43133333	   -319.73533333	   -333.03000000	   -305.75600000	   -319.10700000	   -317.44733335	   -329.06933335	   -327.08033333	   -328.98700000	   -326.61666667	   -326.61666667	   -327.15400000	   -328.15499999	   -326.96333332	   -321.75900000	   -317.73333333	   -322.84666667	   -317.65533333	   -322.42200000	   -321.60300000	   -326.57766667	   -320.06033333	   -325.62433334	   -321.75466667	   -326.05766667	   -324.50200000	   -324.91800000	   -326.31766667	   -325.97966667	   -325.01766667
      0.24453312	   -306.36700000	   -320.84900000	   -304.99766667	   -304.99766667	   -324.02966667	   -321.20000000	   -327.43133333	   -319.73533333	   -303.00000000	   -305.75600000	   -319.10700000	   -317.44733335	   -329.06933335	   -327.08033333	   -328.98700000	   -326.61666667	   -326.61666667	   -327.15400000	   -328.15499999	   -326.96333332	   -321.75900000	   -317.73333333	   -322.84666667	   -317.65533333	   -322.42200000	   -321.60300000	   -326.57766667	   -320.06033333	   -325.62433334	   -321.75466667	   -326.05766667	   -324.50200000	   -324.91800000	   -326.31766667	   -325.97966667	   -325.01766667	   -306.36700000	   -320.84900000	   -304.99766667	   -304.99766667	   -324.02966667	   -321.20000000	   -327.43133333	   -319.73533333	   -333.03000000	   -305.75600000	   -319.10700000	   -317.44733335	   -329.06933335	   -327.08033333	   -328.98700000	   -326.61666667	   -326.61666667	   -327.15400000	   -328.15499999	   -326.96333332	   -321.75900000	   -317.73333333	   -322.84666667	   -317.65533333	   -322.42200000	   -321.60300000	   -326.57766667	   -320.06033333	   -325.62433334	   -321.75466667	   -326.05766667	   -324.50200000	   -324.91800000	   -326.31766667	   -325.97966667	   -325.01766667
      0.24639978	   -306.36700000	   -320.84900000	   -304.99766667	   -304.99766667	   -324.02966667	   -321.20000000	   -327.43133333	   -319.73533333	   -303.00000000	   -305.75600000	   -319.10700000	   -317.44733335	   -329.06933335	   -327.08033333	   -328.98700000	   -326.61666667	   -326.61666667	   -327.15400000	   -328.15499999	   -326.96333332	   -321.75900000	   -317.73333333	   -322.84666667	   -317.65533333	   -322.42200000	   -321.60300000	   -326.57766667	   -320.06033333	   -325.62433334	   -321.75466667	   -326.05766667	   -324.50200000	   -324.91800000	   -326.31766667	   -325.97966667	   -325.01766667	   -306.36700000	   -320.84900000	   -304.99766667	   -304.99766667	   -324.02966667	   -321.20000000	   -327.43133333	   -319.73533333	   -333.03000000	   -305.75600000	   -319.10700000	   -317.44733335	   -329.06933335	   -327.08033333	   -328.98700000	   -326.61666667	   -326.61666667	   -327.15400000	   -328.15499999	   -326.96333332	   -321.75900000	   -317.73333333	   -322.84666667	   -317.65533333	   -322.42200000	   -321.60300000	   -326.57766667	   -320.06033333	   -325.62433334	   -321.75466667	   -326.05766667	   -324.50200000	   -324.91800000	   -326.31766667	   -325.97966667	   -325.01766667
      0.24826645	   -306.36700000	   -320.84900000	   -304.99766667	   -304.99766667	   -324.02966667	   -321.20000000	   -327.43133333	   -319.73533333	   -303.00000000	   -305.75600000	   -319.10700000	   -317.44733335	   -329.06933335	   -327.08033333	   -328.98700000	   -326.61666667	   -326.61666667	   -327.15400000	   -328.15499999	   -326.96333332	   -321.75900000	   -317.73333333	   -322.84666667	   -317.65533333	   -322.42200000	   -321.60300000	   -326.57766667	   -320.06033333	   -325.62433334	   -321.75466667	   -326.05766667	   -324.50200000	   -324.91800000	   -326.31766667	   -325.97966667	   -325.01766667	   -306.36700000	   -320.84900000	   -304.99766667	   -304.99766667	   -324.02966667	   -321.20000000	   -327.43133333	   -319.73533333	   -333.03000000	   -305.75600000	   -319.10700000	   -317.44733335	   -329.06933335	   -327.08033333	   -328.98700000	   -326.61666667	   -326.61666667	   -327.15400000	   -328.15499999	   -326.96333332	   -321.75900000	   -317.73333333	   -322.84666667	   -317.65533333	   -322.42200000	   -321.60300000	   -326.57766667	   -320.06033333	   -325.62433334	   -321.75466667	   -326.05766667	   -324.50200000	   -324.91800000	   -326.31766667	   -325.97966667	   -325.01766667
      0.25013311	   -306.36700000	   -320.84900000	   -304.99766667	   -304.99766667	   -324.02966667	   -321.20000000	   -327.43133333	   -319.73533333	   -303.00000000	   -305.75600000	   -319.10700000	   -317.44733335	   -329.06933335	   -327.08033333	   -328.98700000	   -326.61666667	   -326.61666667	   -327.15400000	   -328.15499999	   -326.96333332	   -321.75900000	   -317.73333333	   -322.84666667	   -317.65533333	   -322.42200000	   -321.60300000	   -326.57766667	   -320.06033333	   -325.62433334	   -321.75466667	   -326.05766667	   -324.50200000	   -324.91800000	   -326.31766667	   -325.97966667	   -325.01766667	   -306.36700000	   -320.84900000	   -304.99766667	   -304.99766667	   -324.02966667	   -321.20000000	   -327.43133333	   -319.73533333	   -333.03000000	   -305.75600000	   -319.10700000	   -317.44733335	   -329.06933335	   -327.08033333	   -328.98700000	   -326.61666667	   -326.61666667	   -327.15400000	   -328.15499999	   -326.96333332	   -321.75900000	   -317.73333333	   -322.84666667	   -317.65533333	   -322.42200000	   -321.60300000	   -326.57766667	   -320.06033333	   -325.62433334	   -321.75466667	   -326.05766667	   -324.50200000	   -324.91800000	   -326.31766667	   -325.97966667	   -325.01766667
      0.25199978	   -306.36700000	   -320.84900000	   -304.99766667	   -304.99766667	   -324.02966667	   -321.20000000	   -327.43133333	   -319.73533333	   -303.00000000	   -305.75600000	   -319.10700000	   -317.44733335	   -329.06933335	   -327.08033333	   -328.98700000	   -326.61666667	   -326.61666667	   -327.15400000	   -328.15499999	   -326.96333332	   -321.75900000	   -317.73333333	   -322.84666667	   -317.65533333	   -322.42200000	   -321.60300000	   -326.57766667	   -320.06033333	   -325.62433334	   -321.75466667	   -326.05766667	   -324.50200000	   -324.91800000	   -326.31766667	   -325.97966667	   -325.01766667	   -306.36700000	   -320.84900000	   -304.99766667	   -304.99766667	   -324.02966667	   -321.20000000	   -327.43133333	   -319.73533333	   -333.03000000	   -305.75600000	   -319.10700000	   -317.44733335	   -329.06933335	   -327.08033333	   -328.98700000	   -326.61666667	   -326.61666667	   -327.15400000	   -328.15499999	   -326.96333332	   -321.75900000	   -317.73333333	   -322.84666667	   -317.65533333	   -322.42200000	   -321.60300000	   -326.57766667	   -320.06033333	   -325.62433334	   -321.75466667	   -326.05766667	   -324.50200000	   -324.91800000	   -326.31766667	   -325.97966667	   -325.01766667
      0.25386644	   -306.36700000	   -320.84900000	   -304.99766667	   -304.99766667	   -324.02966667	   -321.20000000	   -327.43133333	   -319.73533333	   -303.00000000	   -305.75600000	   -319.10700000	   -317.44733335	   -329.06933335	   -327.08033333	   -328.98700000	   -326.61666667	   -326.61666667	   -327.15400000	   -328.15499999	   -326.96333332	   -321.75900000	   -317.73333333	   -322.84666667	   -317.65533333	   -322.42200000	   -321.60300000	   -326.57766667	   -320.06033333	   -325.62433334	   -321.75466667	   -326.05766667	   -324.50200000	   -324.91800000	   -326.31766667	   -325.97966667	   -325.01766667	   -306.36700000	   -320.84900000	   -304.99766667	   -304.99766667	   -324.02966667	   -321.20000000	   -327.43133333	   -319.73533333	   -333.03000000	   -305.75600000	   -319.10700000	   -317.44733335	   -329.06933335	   -327.08033333	   -328.98700000	   -326.61666667	   -326.61666667	   -327.15400000	   -328.15499999	   -326.96333332	   -321.75900000	   -317.73333333	   -322.84666667	   -317.65533333	   -322.42200000	   -321.60300000	   -326.57766667	   -320.06033333	   -325.62433334	   -321.75466667	   -326.05766667	   -324.50200000	   -324.91800000	   -326.31766667	   -325.97966667	   -325.01766667
      0.25573311	   -306.36700000	   -320.84900000	   -304.99766667	   -304.99766667	   -324.02966667	   -321.20000000	   -327.43133333	   -319.73533333	   -303.00000000	   -305.75600000	   -319.10700000	   -317.44733335	   -329.06933335	   -327.08033333	   -328.98700000	   -326.61666667	   -326.61666667	   -327.15400000	   -328.15499999	   -326.96333332	   -321.75900000	   -317.73333333	   -322.84666667	   -317.65533333	   -322.42200000	   -321.60300000	   -326.57766667	   -320.06033333	   -325.62433334	   -321.75466667	   -326.05766667	   -324.50200000	   -324.91800000	   -326.31766667	   -325.97966667	   -325.01766667	   -306.36700000	   -320.84900000	   -304.99766667	   -304.99766667	   -324.02966667	   -321.20000000	   -327.43133333	   -319.73533333	   -333.03000000	   -305.75600000	   -319.10700000	   -317.44733335	   -329.06933335	   -327.08033333	   -328.98700000	   -326.61666667	   -326.61666667	   -327.15400000	   -328.15499999	   -326.96333332	   -321.75900000	   -317.73333333	   -322.84666667	   -317.65533333	   -322.42200000	   -321.60300000	   -326.57766667	   -320.06033333	   -325.62433334	   -321.75466667	   -326.05766667	   -324.50200000	   -324.91800000	   -326.31766667	   -325.97966667	   -325.01766667
      0.25759977	   -306.36700000	   -320.84900000	   -304.99766667	   -304.99766667	   -324.02966667	   -321.20000000	   -327.43133333	   -319.73533333	   -303.00000000	   -305.75600000	   -319.10700000	   -317.44733335	   -329.06933335	   -327.08033333	   -328.98700000	   -326.61666667	   -326.61666667	   -327.15400000	   -328.15499999	   -326.96333332	   -321.75900000	   -317.73333333	   -322.84666667	   -317.65533333	   -322.42200000	   -321.60300000	   -326.57766667	   -320.06033333	   -325.62433334	   -321.75466667	   -326.05766667	   -324.50200000	   -324.91800000	   -326.31766667	   -325.97966667	   -325.01766667	   -306.36700000	   -320.84900000	   -304.99766667	   -304.99766667	   -324.02966667	   -321.20000000	   -327.43133333	   -319.73533333	   -333.03000000	   -305.75600000	   -319.10700000	   -317.44733335	   -329.06933335	   -327.08033333	   -328.98700000	   -326.61666667	   -326.61666667	   -327.15400000	   -328.15499999	   -326.96333332	   -321.75900000	   -317.73333333	   -322.84666667	   -317.65533333	   -322.42200000	   -321.60300000	   -326.57766667	   -320.06033333	   -325.62433334	   -321.75466667	   -326.05766667	   -324.50200000	   -324.91800000	   -326.31766667	   -325.97966667	   -325.01766667
      0.25946643	   -306.36700000	   -320.84900000	   -304.99766667	   -304.99766667	   -324.02966667	   -321.20000000	   -327.43133333	   -319.73533333	   -303.00000000	   -305.75600000	   -319.10700000	   -317.44733335	   -329.06933335	   -327.08033333	   -328.98700000	   -326.61666667	   -326.61666667	   -327.15400000	   -328.15499999	   -326.96333332	   -321.75900000	   -317.73333333	   -322.84666667	   -317.65533333	   -322.42200000	   -321.60300000	   -326.57766667	   -320.06033333	   -325.62433334	   -321.75466667	   -326.05766667	   -324.50200000	   -324.91800000	   -326.31766667	   -325.97966667	   -325.01766667	   -306.36700000	   -320.84900000	   -304.99766667	   -304.99766667	   -324.02966667	   -321.20000000	   -327.43133333	   -319.73533333	   -333.03000000	   -305.75600000	   -319.10700000	   -317.44733335	   -329.06933335	   -327.08033333	   -328.98700000	   -326.61666667	   -326.61666667	   -327.15400000	   -328.15499999	   -326.96333332	   -321.75900000	   -317.73333333	   -322.84666667	   -317.65533333	   -322.42200000	   -321.60300000	   -326.57766667	   -320.06033333	   -325.62433334	   -321.75466667	   -326.05766667	   -324.50200000	   -324.91800000	   -326.31766667	   -325.97966667	   -325.01766667
      0.26133310	   -306.36700000	   -320.84900000	   -304.99766667	   -304.99766667	   -324.02966667	   -321.20000000	   -327.43133333	   -319.73533333	   -303.00000000	   -305.75600000	   -319.10700000	   -317.44733335	   -329.06933335	   -327.08033333	   -328.98700000	   -326.61666667	   -326.61666667	   -327.15400000	   -328.15499999	   -326.96333332	   -321.75900000	   -317.73333333	   -322.84666667	   -317.65533333	   -322.42200000	   -321.60300000	   -326.57766667	   -320.06033333	   -325.62433334	   -321.75466667	   -326.05766667	   -324.50200000	   -324.91800000	   -326.31766667	   -325.97966667	   -325.01766667	   -306.36700000	   -320.84900000	   -304.99766667	   -304.99766667	   -324.02966667	   -321.20000000	   -327.43133333	   -319.73533333	   -333.03000000	   -305.75600000	   -319.10700000	   -317.44733335	   -329.06933335	   -327.08033333	   -328.98700000	   -326.61666667	   -326.61666667	   -327.15400000	   -328.15499999	   -326.96333332	   -321.75900000	   -317.73333333	   -322.84666667	   -317.65533333	   -322.42200000	   -321.60300000	   -326.57766667	   -320.06033333	   -325.62433334	   -321.75466667	   -326.05766667	   -324.50200000	   -324.91800000	   -326.31766667	   -325.97966667	   -325.01766667
      0.26319977	   -306.36700000	   -320.84900000	   -304.99766667	   -304.99766667	   -324.02966667	   -321.20000000	   -327.43133333	   -319.73533333	   -303.00000000	   -305.75600000	   -319.10700000	   -317.44733335	   -329.06933335	   -327.08033333	   -328.98700000	   -326.61666667	   -326.61666667	   -327.15400000	   -328.15499999	   -326.96333332	   -321.75900000	   -317.73333333	   -322.84666667	   -317.65533333	   -322.42200000	   -321.60300000	   -326.57766667	   -320.06033333	   -325.62433334	   -321.75466667	   -326.05766667	   -324.50200000	   -324.91800000	   -326.31766667	   -325.97966667	   -325.01766667	   -306.36700000	   -320.84900000	   -304.99766667	   -304.99766667	   -324.02966667	   -321.20000000	   -327.43133333	   -319.73533333	   -333.03000000	   -305.75600000	   -319.10700000	   -317.44733335	   -329.06933335	   -327.08033333	   -328.98700000	   -326.61666667	   -326.61666667	   -327.15400000	   -328.15499999	   -326.96333332	   -321.75900000	   -317.73333333	   -322.84666667	   -317.65533333	   -322.42200000	   -321.60300000	   -326.57766667	   -320.06033333	   -325.62433334	   -321.75466667	   -326.05766667	   -324.50200000	   -324.91800000	   -326.31766667	   -325.97966667	   -325.01766667
      0.26506643	   -306.36700000	   -320.84900000	   -304.99766667	   -304.99766667	   -324.02966667	   -321.20000000	   -327.43133333	   -319.73533333	   -303.00000000	   -305.75600000	   -319.10700000	   -317.44733335	   -329.06933335	   -327.08033333	   -328.98700000	   -326.61666667	   -326.61666667	   -327.15400000	   -328.15499999	   -326.96333332	   -321.75900000	   -317.73333333	   -322.84666667	   -317.65533333	   -322.42200000	   -321.60300000	   -326.57766667	   -320.06033333	   -325.62433334	   -321.75466667	   -326.05766667	   -324.50200000	   -324.91800000	   -326.31766667	   -325.97966667	   -325.01766667	   -306.36700000	   -320.84900000	   -304.99766667	   -304.99766667	   -324.02966667	   -321.20000000	   -327.43133333	   -319.73533333	   -333.03000000	   -305.75600000	   -319.10700000	   -317.44733335	   -329.06933335	   -327.08033333	   -328.98700000	   -326.61666667	   -326.61666667	   -327.15400000	   -328.15499999	   -326.96333332	   -321.75900000	   -317.73333333	   -322.84666667	   -317.65533333	   -322.42200000	   -321.60300000	   -326.57766667	   -320.06033333	   -325.62433334	   -321.75466667	   -326.05766667	   -324.50200000	   -324.91800000	   -326.31766667	   -325.97966667	   -325.01766667
      0.26693310	   -306.36700000	   -320.84900000	   -304.99766667	   -304.99766667	   -324.02966667	   -321.20000000	   -327.43133333	   -319.73533333	   -303.00000000	   -305.75600000	   -319.10700000	   -317.44733335	   -329.06933335	   -327.08033333	   -328.98700000	   -326.61666667	   -326.61666667	   -327.15400000	   -328.15499999	   -326.96333332	   -321.75900000	   -317.73333333	   -322.84666667	   -317.65533333	   -322.42200000	   -321.60300000	   -326.57766667	   -320.06033333	   -325.62433334	   -321.75466667	   -326.05766667	   -324.50200000	   -324.91800000	   -326.31766667	   -325.97966667	   -325.01766667	   -306.36700000	   -320.84900000	   -304.99766667	   -304.99766667	   -324.02966667	   -321.20000000	   -327.43133333	   -319.73533333	   -333.03000000	   -305.75600000	   -319.10700000	   -317.44733335	   -329.06933335	   -327.08033333	   -328.98700000	   -326.61666667	   -326.61666667	   -327.15400000	   -328.15499999	   -326.96333332	   -321.75900000	   -317.73333333	   -322.84666667	   -317.65533333	   -322.42200000	   -321.60300000	   -326.57766667	   -320.06033333	   -325.62433334	   -321.75466667	   -326.05766667	   -324.50200000	   -324.91800000	   -326.31766667	   -325.97966667	   -325.01766667
      0.26879976	   -306.36700000	   -320.84900000	   -304.99766667	   -304.99766667	   -324.02966667	   -321.20000000	   -327.43133333	   -319.73533333	   -303.00000000	   -305.75600000	   -319.10700000	   -317.44733335	   -329.06933335	   -327.08033333	   -328.98700000	   -326.61666667	   -326.61666667	   -327.15400000	   -328.15499999	   -326.96333332	   -321.75900000	   -317.73333333	   -322.84666667	   -317.65533333	   -322.42200000	   -321.60300000	   -326.57766667	   -320.06033333	   -325.62433334	   -321.75466667	   -326.05766667	   -324.50200000	   -324.91800000	   -326.31766667	   -325.97966667	   -325.01766667	   -306.36700000	   -320.84900000	   -304.99766667	   -304.99766667	   -324.02966667	   -321.20000000	   -327.43133333	   -319.73533333	   -333.03000000	   -305.75600000	   -319.10700000	   -317.44733335	   -329.06933335	   -327.08033333	   -328.98700000	   -326.61666667	   -326.61666667	   -327.15400000	   -328.15499999	   -326.96333332	   -321.75900000	   -317.73333333	   -322.84666667	   -317.65533333	   -322.42200000	   -321.60300000	   -326.57766667	   -320.06033333	   -325.62433334	   -321.75466667	   -326.05766667	   -324.50200000	   -324.91800000	   -326.31766667	   -325.97966667	   -325.01766667
      0.27066642	   -306.36700000	   -320.84900000	   -304.99766667	   -304.99766667	   -324.02966667	   -321.20000000	   -327.43133333	   -319.73533333	   -303.00000000	   -305.75600000	   -319.10700000	   -317.44733335	   -329.06933335	   -327.08033333	   -328.98700000	   -326.61666667	   -326.61666667	   -327.15400000	   -328.15499999	   -326.96333332	   -321.75900000	   -317.73333333	   -322.84666667	   -317.65533333	   -322.42200000	   -321.60300000	   -326.57766667	   -320.06033333	   -325.62433334	   -321.75466667	   -326.05766667	   -324.50200000	   -324.91800000	   -326.31766667	   -325.97966667	   -325.01766667	   -306.36700000	   -320.84900000	   -304.99766667	   -304.99766667	   -324.02966667	   -321.20000000	   -327.43133333	   -319.73533333	   -333.03000000	   -305.75600000	   -319.10700000	   -317.44733335	   -329.06933335	   -327.08033333	   -328.98700000	   -326.61666667	   -326.61666667	   -327.15400000	   -328.15499999	   -326.96333332	   -321.75900000	   -317.73333333	   -322.84666667	   -317.65533333	   -322.42200000	   -321.60300000	   -326.57766667	   -320.06033333	   -325.62433334	   -321.75466667	   -326.05766667	   -324.50200000	   -324.91800000	   -326.31766667	   -325.97966667	   -325.01766667
      0.27253309	   -306.36700000	   -320.84900000	   -304.99766667	   -304.99766667	   -324.02966667	   -321.20000000	   -327.43133333	   -319.73533333	   -303.00000000	   -305.75600000	   -319.10700000	   -317.44733335	   -329.06933335	   -327.08033333	   -328.98700000	   -326.61666667	   -326.61666667	   -327.15400000	   -328.15499999	   -326.96333332	   -321.75900000	   -317.73333333	   -322.84666667	   -317.65533333	   -322.42200000	   -321.60300000	   -326.57766667	   -320.06033333	   -325.62433334	   -321.75466667	   -326.05766667	   -324.50200000	   -324.91800000	   -326.31766667	   -325.97966667	   -325.01766667	   -306.36700000	   -320.84900000	   -304.99766667	   -304.99766667	   -324.02966667	   -321.20000000	   -327.43133333	   -319.73533333	   -333.03000000	   -305.75600000	   -319.10700000	   -317.44733335	   -329.06933335	   -327.08033333	   -328.98700000	   -326.61666667	   -326.61666667	   -327.15400000	   -328.15499999	   -326.96333332	   -321.75900000	   -317.73333333	   -322.84666667	   -317.65533333	   -322.42200000	   -321.60300000	   -326.57766667	   -320.06033333	   -325.62433334	   -321.75466667	   -326.05766667	   -324.50200000	   -324.91800000	   -326.31766667	   -325.97966667	   -325.01766667
      0.27439976	   -306.36700000	   -320.84900000	   -304.99766667	   -304.99766667	   -324.02966667	   -321.20000000	   -327.43133333	   -319.73533333	   -303.00000000	   -305.75600000	   -319.10700000	   -317.44733335	   -329.06933335	   -327.08033333	   -328.98700000	   -326.61666667	   -326.61666667	   -327.15400000	   -328.15499999	   -326.96333332	   -321.75900000	   -317.73333333	   -322.84666667	   -317.65533333	   -322.42200000	   -321.60300000	   -326.57766667	   -320.06033333	   -325.62433334	   -321.75466667	   -326.05766667	   -324.50200000	   -324.91800000	   -326.31766667	   -325.97966667	   -325.01766667	   -306.36700000	   -320.84900000	   -304.99766667	   -304.99766667	   -324.02966667	   -321.20000000	   -327.43133333	   -319.73533333	   -333.03000000	   -305.75600000	   -319.10700000	   -317.44733335	   -329.06933335	   -327.08033333	   -328.98700000	   -326.61666667	   -326.61666667	   -327.15400000	   -328.15499999	   -326.96333332	   -321.75900000	   -317.73333333	   -322.84666667	   -317.65533333	   -322.42200000	   -321.60300000	   -326.57766667	   -320.06033333	   -325.62433334	   -321.75466667	   -326.05766667	   -324.50200000	   -324.91800000	   -326.31766667	   -325.97966667	   -325.01766667
      0.27626642	   -306.36700000	   -320.84900000	   -304.99766667	   -304.99766667	   -324.02966667	   -321.20000000	   -327.43133333	   -319.73533333	   -303.00000000	   -305.75600000	   -319.10700000	   -317.44733335	   -329.06933335	   -327.08033333	   -328.98700000	   -326.61666667	   -326.61666667	   -327.15400000	   -328.15499999	   -326.96333332	   -321.75900000	   -317.73333333	   -322.84666667	   -317.65533333	   -322.42200000	   -321.60300000	   -326.57766667	   -320.06033333	   -325.62433334	   -321.75466667	   -326.05766667	   -324.50200000	   -324.91800000	   -326.31766667	   -325.97966667	   -325.01766667	   -306.36700000	   -320.84900000	   -304.99766667	   -304.99766667	   -324.02966667	   -321.20000000	   -327.43133333	   -319.73533333	   -333.03000000	   -305.75600000	   -319.10700000	   -317.44733335	   -329.06933335	   -327.08033333	   -328.98700000	   -326.61666667	   -326.61666667	   -327.15400000	   -328.15499999	   -326.96333332	   -321.75900000	   -317.73333333	   -322.84666667	   -317.65533333	   -322.42200000	   -321.60300000	   -326.57766667	   -320.06033333	   -325.62433334	   -321.75466667	   -326.05766667	   -324.50200000	   -324.91800000	   -326.31766667	   -325.97966667	   -325.01766667
      0.27813309	   -306.36700000	   -320.84900000	   -304.99766667	   -304.99766667	   -324.02966667	   -321.20000000	   -327.43133333	   -319.73533333	   -303.00000000	   -305.75600000	   -319.10700000	   -317.44733335	   -329.06933335	   -327.08033333	   -328.98700000	   -326.61666667	   -326.61666667	   -327.15400000	   -328.15499999	   -326.96333332	   -321.75900000	   -317.73333333	   -322.84666667	   -317.65533333	   -322.42200000	   -321.60300000	   -326.57766667	   -320.06033333	   -325.62433334	   -321.75466667	   -326.05766667	   -324.50200000	   -324.91800000	   -326.31766667	   -325.97966667	   -325.01766667	   -306.36700000	   -320.84900000	   -304.99766667	   -304.99766667	   -324.02966667	   -321.20000000	   -327.43133333	   -319.73533333	   -333.03000000	   -305.75600000	   -319.10700000	   -317.44733335	   -329.06933335	   -327.08033333	   -328.98700000	   -326.61666667	   -326.61666667	   -327.15400000	   -328.15499999	   -326.96333332	   -321.75900000	   -317.73333333	   -322.84666667	   -317.65533333	   -322.42200000	   -321.60300000	   -326.57766667	   -320.06033333	   -325.62433334	   -321.75466667	   -326.05766667	   -324.50200000	   -324.91800000	   -326.31766667	   -325.97966667	   -325.01766667
      0.27999975	   -306.36700000	   -320.84900000	   -304.99766667	   -304.99766667	   -324.02966667	   -321.20000000	   -327.43133333	   -319.73533333	   -303.00000000	   -305.75600000	   -319.10700000	   -317.44733335	   -329.06933335	   -327.08033333	   -328.98700000	   -326.61666667	   -326.61666667	   -327.15400000	   -328.15499999	   -326.96333332	   -321.75900000	   -317.73333333	   -322.84666667	   -317.65533333	   -322.42200000	   -321.60300000	   -326.57766667	   -320.06033333	   -325.62433334	   -321.75466667	   -326.05766667	   -324.50200000	   -324.91800000	   -326.31766667	   -325.97966667	   -325.01766667	   -306.36700000	   -320.84900000	   -304.99766667	   -304.99766667	   -324.02966667	   -321.20000000	   -327.43133333	   -319.73533333	   -333.03000000	   -305.75600000	   -319.10700000	   -317.44733335	   -329.06933335	   -327.08033333	   -328.98700000	   -326.61666667	   -326.61666667	   -327.15400000	   -328.15499999	   -326.96333332	   -321.75900000	   -317.73333333	   -322.84666667	   -317.65533333	   -322.42200000	   -321.60300000	   -326.57766667	   -320.06033333	   -325.62433334	   -321.75466667	   -326.05766667	   -324.50200000	   -324.91800000	   -326.31766667	   -325.97966667	   -325.01766667
      0.28186641	   -306.36700000	   -320.84900000	   -304.99766667	   -304.99766667	   -324.02966667	   -321.20000000	   -327.43133333	   -319.73533333	   -303.00000000	   -305.75600000	   -319.10700000	   -317.44733335	   -329.06933335	   -327.08033333	   -328.98700000	   -326.61666667	   -326.61666667	   -327.15400000	   -328.15499999	   -326.96333332	   -321.75900000	   -317.73333333	   -322.84666667	   -317.65533333	   -322.42200000	   -321.60300000	   -326.57766667	   -320.06033333	   -325.62433334	   -321.75466667	   -326.05766667	   -324.50200000	   -324.91800000	   -326.31766667	   -325.97966667	   -325.01766667	   -306.36700000	   -320.84900000	   -304.99766667	   -304.99766667	   -324.02966667	   -321.20000000	   -327.43133333	   -319.73533333	   -333.03000000	   -305.75600000	   -319.10700000	   -317.44733335	   -329.06933335	   -327.08033333	   -328.98700000	   -326.61666667	   -326.61666667	   -327.15400000	   -328.15499999	   -326.96333332	   -321.75900000	   -317.73333333	   -322.84666667	   -317.65533333	   -322.42200000	   -321.60300000	   -326.57766667	   -320.06033333	   -325.62433334	   -321.75466667	   -326.05766667	   -324.50200000	   -324.91800000	   -326.31766667	   -325.97966667	   -325.01766667
      0.28373308	   -306.36700000	   -320.84900000	   -304.99766667	   -304.99766667	   -324.02966667	   -321.20000000	   -327.43133333	   -319.73533333	   -303.00000000	   -305.75600000	   -319.10700000	   -317.44733335	   -329.06933335	   -327.08033333	   -328.98700000	   -326.61666667	   -326.61666667	   -327.15400000	   -328.15499999	   -326.96333332	   -321.75900000	   -317.73333333	   -322.84666667	   -317.65533333	   -322.42200000	   -321.60300000	   -326.57766667	   -320.06033333	   -325.62433334	   -321.75466667	   -326.05766667	   -324.50200000	   -324.91800000	   -326.31766667	   -325.97966667	   -325.01766667	   -306.36700000	   -320.84900000	   -304.99766667	   -304.99766667	   -324.02966667	   -321.20000000	   -327.43133333	   -319.73533333	   -333.03000000	   -305.75600000	   -319.10700000	   -317.44733335	   -329.06933335	   -327.08033333	   -328.98700000	   -326.61666667	   -326.61666667	   -327.15400000	   -328.15499999	   -326.96333332	   -321.75900000	   -317.73333333	   -322.84666667	   -317.65533333	   -322.42200000	   -321.60300000	   -326.57766667	   -320.06033333	   -325.62433334	   -321.75466667	   -326.05766667	   -324.50200000	   -324.91800000	   -326.31766667	   -325.97966667	   -325.01766667
      0.28559975	   -306.36700000	   -320.84900000	   -304.99766667	   -304.99766667	   -324.02966667	   -321.20000000	   -327.43133333	   -319.73533333	   -303.00000000	   -305.75600000	   -319.10700000	   -317.44733335	   -329.06933335	   -327.08033333	   -328.98700000	   -326.61666667	   -326.61666667	   -327.15400000	   -328.15499999	   -326.96333332	   -321.75900000	   -317.73333333	   -322.84666667	   -317.65533333	   -322.42200000	   -321.60300000	   -326.57766667	   -320.06033333	   -325.62433334	   -321.75466667	   -326.05766667	   -324.50200000	   -324.91800000	   -326.31766667	   -325.97966667	   -325.01766667	   -306.36700000	   -320.84900000	   -304.99766667	   -304.99766667	   -324.02966667	   -321.20000000	   -327.43133333	   -319.73533333	   -333.03000000	   -305.75600000	   -319.10700000	   -317.44733335	   -329.06933335	   -327.08033333	   -328.98700000	   -326.61666667	   -326.61666667	   -327.15400000	   -328.15499999	   -326.96333332	   -321.75900000	   -317.73333333	   -322.84666667	   -317.65533333	   -322.42200000	   -321.60300000	   -326.57766667	   -320.06033333	   -325.62433334	   -321.75466667	   -326.05766667	   -324.50200000	   -324.91800000	   -326.31766667	   -325.97966667	   -325.01766667
      0.28746641	   -306.36700000	   -320.84900000	   -304.99766667	   -304.99766667	   -324.02966667	   -321.20000000	   -327.43133333	   -319.73533333	   -303.00000000	   -305.75600000	   -319.10700000	   -317.44733335	   -329.06933335	   -327.08033333	   -328.98700000	   -326.61666667	   -326.61666667	   -327.15400000	   -328.15499999	   -326.96333332	   -321.75900000	   -317.73333333	   -322.84666667	   -317.65533333	   -322.42200000	   -321.60300000	   -326.57766667	   -320.06033333	   -325.62433334	   -321.75466667	   -326.05766667	   -324.50200000	   -324.91800000	   -326.31766667	   -325.97966667	   -325.01766667	   -306.36700000	   -320.84900000	   -304.99766667	   -304.99766667	   -324.02966667	   -321.20000000	   -327.43133333	   -319.73533333	   -333.03000000	   -305.75600000	   -319.10700000	   -317.44733335	   -329.06933335	   -327.08033333	   -328.98700000	   -326.61666667	   -326.61666667	   -327.15400000	   -328.15499999	   -326.96333332	   -321.75900000	   -317.73333333	   -322.84666667	   -317.65533333	   -322.42200000	   -321.60300000	   -326.57766667	   -320.06033333	   -325.62433334	   -321.75466667	   -326.05766667	   -324.50200000	   -324.91800000	   -326.31766667	   -325.97966667	   -325.01766667
      0.28933307	   -306.36700000	   -320.84900000	   -304.99766667	   -304.99766667	   -324.02966667	   -321.20000000	   -327.43133333	   -319.73533333	   -303.00000000	   -305.75600000	   -319.10700000	   -317.44733335	   -329.06933335	   -327.08033333	   -328.98700000	   -326.61666667	   -326.61666667	   -327.15400000	   -328.15499999	   -326.96333332	   -321.75900000	   -317.73333333	   -322.84666667	   -317.65533333	   -322.42200000	   -321.60300000	   -326.57766667	   -320.06033333	   -325.62433334	   -321.75466667	   -326.05766667	   -324.50200000	   -324.91800000	   -326.31766667	   -325.97966667	   -325.01766667	   -306.36700000	   -320.84900000	   -304.99766667	   -304.99766667	   -324.02966667	   -321.20000000	   -327.43133333	   -319.73533333	   -333.03000000	   -305.75600000	   -319.10700000	   -317.44733335	   -329.06933335	   -327.08033333	   -328.98700000	   -326.61666667	   -326.61666667	   -327.15400000	   -328.15499999	   -326.96333332	   -321.75900000	   -317.73333333	   -322.84666667	   -317.65533333	   -322.42200000	   -321.60300000	   -326.57766667	   -320.06033333	   -325.62433334	   -321.75466667	   -326.05766667	   -324.50200000	   -324.91800000	   -326.31766667	   -325.97966667	   -325.01766667
      0.29119974	   -306.36700000	   -320.84900000	   -304.99766667	   -304.99766667	   -324.02966667	   -321.20000000	   -327.43133333	   -319.73533333	   -303.00000000	   -305.75600000	   -319.10700000	   -317.44733335	   -329.06933335	   -327.08033333	   -328.98700000	   -326.61666667	   -326.61666667	   -327.15400000	   -328.15499999	   -326.96333332	   -321.75900000	   -317.73333333	   -322.84666667	   -317.65533333	   -322.42200000	   -321.60300000	   -326.57766667	   -320.06033333	   -325.62433334	   -321.75466667	   -326.05766667	   -324.50200000	   -324.91800000	   -326.31766667	   -325.97966667	   -325.01766667	   -306.36700000	   -320.84900000	   -304.99766667	   -304.99766667	   -324.02966667	   -321.20000000	   -327.43133333	   -319.73533333	   -333.03000000	   -305.75600000	   -319.10700000	   -317.44733335	   -329.06933335	   -327.08033333	   -328.98700000	   -326.61666667	   -326.61666667	   -327.15400000	   -328.15499999	   -326.96333332	   -321.75900000	   -317.73333333	   -322.84666667	   -317.65533333	   -322.42200000	   -321.60300000	   -326.57766667	   -320.06033333	   -325.62433334	   -321.75466667	   -326.05766667	   -324.50200000	   -324.91800000	   -326.31766667	   -325.97966667	   -325.01766667
      0.29306641	   -306.36700000	   -320.84900000	   -304.99766667	   -304.99766667	   -324.02966667	   -321.20000000	   -327.43133333	   -319.73533333	   -303.00000000	   -305.75600000	   -319.10700000	   -317.44733335	   -329.06933335	   -327.08033333	   -328.98700000	   -326.61666667	   -326.61666667	   -327.15400000	   -328.15499999	   -326.96333332	   -321.75900000	   -317.73333333	   -322.84666667	   -317.65533333	   -322.42200000	   -321.60300000	   -326.57766667	   -320.06033333	   -325.62433334	   -321.75466667	   -326.05766667	   -324.50200000	   -324.91800000	   -326.31766667	   -325.97966667	   -325.01766667	   -306.36700000	   -320.84900000	   -304.99766667	   -304.99766667	   -324.02966667	   -321.20000000	   -327.43133333	   -319.73533333	   -333.03000000	   -305.75600000	   -319.10700000	   -317.44733335	   -329.06933335	   -327.08033333	   -328.98700000	   -326.61666667	   -326.61666667	   -327.15400000	   -328.15499999	   -326.96333332	   -321.75900000	   -317.73333333	   -322.84666667	   -317.65533333	   -322.42200000	   -321.60300000	   -326.57766667	   -320.06033333	   -325.62433334	   -321.75466667	   -326.05766667	   -324.50200000	   -324.91800000	   -326.31766667	   -325.97966667	   -325.01766667
      0.29493307	   -306.36700000	   -320.84900000	   -304.99766667	   -304.99766667	   -324.02966667	   -321.20000000	   -327.43133333	   -319.73533333	   -303.00000000	   -305.75600000	   -319.10700000	   -317.44733335	   -329.06933335	   -327.08033333	   -328.98700000	   -326.61666667	   -326.61666667	   -327.15400000	   -328.15499999	   -326.96333332	   -321.75900000	   -317.73333333	   -322.84666667	   -317.65533333	   -322.42200000	   -321.60300000	   -326.57766667	   -320.06033333	   -325.62433334	   -321.75466667	   -326.05766667	   -324.50200000	   -324.91800000	   -326.31766667	   -325.97966667	   -325.01766667	   -306.36700000	   -320.84900000	   -304.99766667	   -304.99766667	   -324.02966667	   -321.20000000	   -327.43133333	   -319.73533333	   -333.03000000	   -305.75600000	   -319.10700000	   -317.44733335	   -329.06933335	   -327.08033333	   -328.98700000	   -326.61666667	   -326.61666667	   -327.15400000	   -328.15499999	   -326.96333332	   -321.75900000	   -317.73333333	   -322.84666667	   -317.65533333	   -322.42200000	   -321.60300000	   -326.57766667	   -320.06033333	   -325.62433334	   -321.75466667	   -326.05766667	   -324.50200000	   -324.91800000	   -326.31766667	   -325.97966667	   -325.01766667
      0.29679974	   -306.36700000	   -320.84900000	   -304.99766667	   -304.99766667	   -324.02966667	   -321.20000000	   -327.43133333	   -319.73533333	   -303.00000000	   -305.75600000	   -319.10700000	   -317.44733335	   -329.06933335	   -327.08033333	   -328.98700000	   -326.61666667	   -326.61666667	   -327.15400000	   -328.15499999	   -326.96333332	   -321.75900000	   -317.73333333	   -322.84666667	   -317.65533333	   -322.42200000	   -321.60300000	   -326.57766667	   -320.06033333	   -325.62433334	   -321.75466667	   -326.05766667	   -324.50200000	   -324.91800000	   -326.31766667	   -325.97966667	   -325.01766667	   -306.36700000	   -320.84900000	   -304.99766667	   -304.99766667	   -324.02966667	   -321.20000000	   -327.43133333	   -319.73533333	   -333.03000000	   -305.75600000	   -319.10700000	   -317.44733335	   -329.06933335	   -327.08033333	   -328.98700000	   -326.61666667	   -326.61666667	   -327.15400000	   -328.15499999	   -326.96333332	   -321.75900000	   -317.73333333	   -322.84666667	   -317.65533333	   -322.42200000	   -321.60300000	   -326.57766667	   -320.06033333	   -325.62433334	   -321.75466667	   -326.05766667	   -324.50200000	   -324.91800000	   -326.31766667	   -325.97966667	   -325.01766667
      0.29866640	   -306.36700000	   -320.84900000	   -304.99766667	   -304.99766667	   -324.02966667	   -321.20000000	   -327.43133333	   -319.73533333	   -303.00000000	   -305.75600000	   -319.10700000	   -317.44733335	   -329.06933335	   -327.08033333	   -328.98700000	   -326.61666667	   -326.61666667	   -327.15400000	   -328.15499999	   -326.96333332	   -321.75900000	   -317.73333333	   -322.84666667	   -317.65533333	   -322.42200000	   -321.60300000	   -326.57766667	   -320.06033333	   -325.62433334	   -321.75466667	   -326.05766667	   -324.50200000	   -324.91800000	   -326.31766667	   -325.97966667	   -325.01766667	   -306.36700000	   -320.84900000	   -304.99766667	   -304.99766667	   -324.02966667	   -321.20000000	   -327.43133333	   -319.73533333	   -333.03000000	   -305.75600000	   -319.10700000	   -317.44733335	   -329.06933335	   -327.08033333	   -328.98700000	   -326.61666667	   -326.61666667	   -327.15400000	   -328.15499999	   -326.96333332	   -321.75900000	   -317.73333333	   -322.84666667	   -317.65533333	   -322.42200000	   -321.60300000	   -326.57766667	   -320.06033333	   -325.62433334	   -321.75466667	   -326.05766667	   -324.50200000	   -324.91800000	   -326.31766667	   -325.97966667	   -325.01766667
      0.30053306	   -306.36700000	   -320.84900000	   -304.99766667	   -304.99766667	   -324.02966667	   -321.20000000	   -327.43133333	   -319.73533333	   -303.00000000	   -305.75600000	   -319.10700000	   -317.44733335	   -329.06933335	   -327.08033333	   -328.98700000	   -326.61666667	   -326.61666667	   -327.15400000	   -328.15499999	   -326.96333332	   -321.75900000	   -317.73333333	   -322.84666667	   -317.65533333	   -322.42200000	   -321.60300000	   -326.57766667	   -320.06033333	   -325.62433334	   -321.75466667	   -326.05766667	   -324.50200000	   -324.91800000	   -326.31766667	   -325.97966667	   -325.01766667	   -306.36700000	   -320.84900000	   -304.99766667	   -304.99766667	   -324.02966667	   -321.20000000	   -327.43133333	   -319.73533333	   -333.03000000	   -305.75600000	   -319.10700000	   -317.44733335	   -329.06933335	   -327.08033333	   -328.98700000	   -326.61666667	   -326.61666667	   -327.15400000	   -328.15499999	   -326.96333332	   -321.75900000	   -317.73333333	   -322.84666667	   -317.65533333	   -322.42200000	   -321.60300000	   -326.57766667	   -320.06033333	   -325.62433334	   -321.75466667	   -326.05766667	   -324.50200000	   -324.91800000	   -326.31766667	   -325.97966667	   -325.01766667
      0.30239973	   -306.36700000	   -320.84900000	   -304.99766667	   -304.99766667	   -324.02966667	   -321.20000000	   -327.43133333	   -319.73533333	   -303.00000000	   -305.75600000	   -319.10700000	   -317.44733335	   -329.06933335	   -327.08033333	   -328.98700000	   -326.61666667	   -326.61666667	   -327.15400000	   -328.15499999	   -326.96333332	   -321.75900000	   -317.73333333	   -322.84666667	   -317.65533333	   -322.42200000	   -321.60300000	   -326.57766667	   -320.06033333	   -325.62433334	   -321.75466667	   -326.05766667	   -324.50200000	   -324.91800000	   -326.31766667	   -325.97966667	   -325.01766667	   -306.36700000	   -320.84900000	   -304.99766667	   -304.99766667	   -324.02966667	   -321.20000000	   -327.43133333	   -319.73533333	   -333.03000000	   -305.75600000	   -319.10700000	   -317.44733335	   -329.06933335	   -327.08033333	   -328.98700000	   -326.61666667	   -326.61666667	   -327.15400000	   -328.15499999	   -326.96333332	   -321.75900000	   -317.73333333	   -322.84666667	   -317.65533333	   -322.42200000	   -321.60300000	   -326.57766667	   -320.06033333	   -325.62433334	   -321.75466667	   -326.05766667	   -324.50200000	   -324.91800000	   -326.31766667	   -325.97966667	   -325.01766667
      0.30426640	   -306.36700000	   -320.84900000	   -304.99766667	   -304.99766667	   -324.02966667	   -321.20000000	   -327.43133333	   -319.73533333	   -303.00000000	   -305.75600000	   -319.10700000	   -317.44733335	   -329.06933335	   -327.08033333	   -328.98700000	   -326.61666667	   -326.61666667	   -327.15400000	   -328.15499999	   -326.96333332	   -321.75900000	   -317.73333333	   -322.84666667	   -317.65533333	   -322.42200000	   -321.60300000	   -326.57766667	   -320.06033333	   -325.62433334	   -321.75466667	   -326.05766667	   -324.50200000	   -324.91800000	   -326.31766667	   -325.97966667	   -325.01766667	   -306.36700000	   -320.84900000	   -304.99766667	   -304.99766667	   -324.02966667	   -321.20000000	   -327.43133333	   -319.73533333	   -333.03000000	   -305.75600000	   -319.10700000	   -317.44733335	   -329.06933335	   -327.08033333	   -328.98700000	   -326.61666667	   -326.61666667	   -327.15400000	   -328.15499999	   -326.96333332	   -321.75900000	   -317.73333333	   -322.84666667	   -317.65533333	   -322.42200000	   -321.60300000	   -326.57766667	   -320.06033333	   -325.62433334	   -321.75466667	   -326.05766667	   -324.50200000	   -324.91800000	   -326.31766667	   -325.97966667	   -325.01766667
      0.30613306	   -306.36700000	   -320.84900000	   -304.99766667	   -304.99766667	   -324.02966667	   -321.20000000	   -327.43133333	   -319.73533333	   -303.00000000	   -305.75600000	   -319.10700000	   -317.44733335	   -329.06933335	   -327.08033333	   -328.98700000	   -326.61666667	   -326.61666667	   -327.15400000	   -328.15499999	   -326.96333332	   -321.75900000	   -317.73333333	   -322.84666667	   -317.65533333	   -322.42200000	   -321.60300000	   -326.57766667	   -320.06033333	   -325.62433334	   -321.75466667	   -326.05766667	   -324.50200000	   -324.91800000	   -326.31766667	   -325.97966667	   -325.01766667	   -306.36700000	   -320.84900000	   -304.99766667	   -304.99766667	   -324.02966667	   -321.20000000	   -327.43133333	   -319.73533333	   -333.03000000	   -305.75600000	   -319.10700000	   -317.44733335	   -329.06933335	   -327.08033333	   -328.98700000	   -326.61666667	   -326.61666667	   -327.15400000	   -328.15499999	   -326.96333332	   -321.75900000	   -317.73333333	   -322.84666667	   -317.65533333	   -322.42200000	   -321.60300000	   -326.57766667	   -320.06033333	   -325.62433334	   -321.75466667	   -326.05766667	   -324.50200000	   -324.91800000	   -326.31766667	   -325.97966667	   -325.01766667
      0.30799973	   -306.36700000	   -320.84900000	   -304.99766667	   -304.99766667	   -324.02966667	   -321.20000000	   -327.43133333	   -319.73533333	   -303.00000000	   -305.75600000	   -319.10700000	   -317.44733335	   -329.06933335	   -327.08033333	   -328.98700000	   -326.61666667	   -326.61666667	   -327.15400000	   -328.15499999	   -326.96333332	   -321.75900000	   -317.73333333	   -322.84666667	   -317.65533333	   -322.42200000	   -321.60300000	   -326.57766667	   -320.06033333	   -325.62433334	   -321.75466667	   -326.05766667	   -324.50200000	   -324.91800000	   -326.31766667	   -325.97966667	   -325.01766667	   -306.36700000	   -320.84900000	   -304.99766667	   -304.99766667	   -324.02966667	   -321.20000000	   -327.43133333	   -319.73533333	   -333.03000000	   -305.75600000	   -319.10700000	   -317.44733335	   -329.06933335	   -327.08033333	   -328.98700000	   -326.61666667	   -326.61666667	   -327.15400000	   -328.15499999	   -326.96333332	   -321.75900000	   -317.73333333	   -322.84666667	   -317.65533333	   -322.42200000	   -321.60300000	   -326.57766667	   -320.06033333	   -325.62433334	   -321.75466667	   -326.05766667	   -324.50200000	   -324.91800000	   -326.31766667	   -325.97966667	   -325.01766667
      0.30986639	   -306.36700000	   -320.84900000	   -304.99766667	   -304.99766667	   -324.02966667	   -321.20000000	   -327.43133333	   -319.73533333	   -303.00000000	   -305.75600000	   -319.10700000	   -317.44733335	   -329.06933335	   -327.08033333	   -328.98700000	   -326.61666667	   -326.61666667	   -327.15400000	   -328.15499999	   -326.96333332	   -321.75900000	   -317.73333333	   -322.84666667	   -317.65533333	   -322.42200000	   -321.60300000	   -326.57766667	   -320.06033333	   -325.62433334	   -321.75466667	   -326.05766667	   -324.50200000	   -324.91800000	   -326.31766667	   -325.97966667	   -325.01766667	   -306.36700000	   -320.84900000	   -304.99766667	   -304.99766667	   -324.02966667	   -321.20000000	   -327.43133333	   -319.73533333	   -333.03000000	   -305.75600000	   -319.10700000	   -317.44733335	   -329.06933335	   -327.08033333	   -328.98700000	   -326.61666667	   -326.61666667	   -327.15400000	   -328.15499999	   -326.96333332	   -321.75900000	   -317.73333333	   -322.84666667	   -317.65533333	   -322.42200000	   -321.60300000	   -326.57766667	   -320.06033333	   -325.62433334	   -321.75466667	   -326.05766667	   -324.50200000	   -324.91800000	   -326.31766667	   -325.97966667	   -325.01766667
      0.31173306	   -306.36700000	   -320.84900000	   -304.99766667	   -304.99766667	   -324.02966667	   -321.20000000	   -327.43133333	   -319.73533333	   -303.00000000	   -305.75600000	   -319.10700000	   -317.44733335	   -329.06933335	   -327.08033333	   -328.98700000	   -326.61666667	   -326.61666667	   -327.15400000	   -328.15499999	   -326.96333332	   -321.75900000	   -317.73333333	   -322.84666667	   -317.65533333	   -322.42200000	   -321.60300000	   -326.57766667	   -320.06033333	   -325.62433334	   -321.75466667	   -326.05766667	   -324.50200000	   -324.91800000	   -326.31766667	   -325.97966667	   -325.01766667	   -306.36700000	   -320.84900000	   -304.99766667	   -304.99766667	   -324.02966667	   -321.20000000	   -327.43133333	   -319.73533333	   -333.03000000	   -305.75600000	   -319.10700000	   -317.44733335	   -329.06933335	   -327.08033333	   -328.98700000	   -326.61666667	   -326.61666667	   -327.15400000	   -328.15499999	   -326.96333332	   -321.75900000	   -317.73333333	   -322.84666667	   -317.65533333	   -322.42200000	   -321.60300000	   -326.57766667	   -320.06033333	   -325.62433334	   -321.75466667	   -326.05766667	   -324.50200000	   -324.91800000	   -326.31766667	   -325.97966667	   -325.01766667
      0.31359972	   -306.36700000	   -320.84900000	   -304.99766667	   -304.99766667	   -324.02966667	   -321.20000000	   -327.43133333	   -319.73533333	   -303.00000000	   -305.75600000	   -319.10700000	   -317.44733335	   -329.06933335	   -327.08033333	   -328.98700000	   -326.61666667	   -326.61666667	   -327.15400000	   -328.15499999	   -326.96333332	   -321.75900000	   -317.73333333	   -322.84666667	   -317.65533333	   -322.42200000	   -321.60300000	   -326.57766667	   -320.06033333	   -325.62433334	   -321.75466667	   -326.05766667	   -324.50200000	   -324.91800000	   -326.31766667	   -325.97966667	   -325.01766667	   -306.36700000	   -320.84900000	   -304.99766667	   -304.99766667	   -324.02966667	   -321.20000000	   -327.43133333	   -319.73533333	   -333.03000000	   -305.75600000	   -319.10700000	   -317.44733335	   -329.06933335	   -327.08033333	   -328.98700000	   -326.61666667	   -326.61666667	   -327.15400000	   -328.15499999	   -326.96333332	   -321.75900000	   -317.73333333	   -322.84666667	   -317.65533333	   -322.42200000	   -321.60300000	   -326.57766667	   -320.06033333	   -325.62433334	   -321.75466667	   -326.05766667	   -324.50200000	   -324.91800000	   -326.31766667	   -325.97966667	   -325.01766667
      0.31546639	   -306.36700000	   -320.84900000	   -304.99766667	   -304.99766667	   -324.02966667	   -321.20000000	   -327.43133333	   -319.73533333	   -303.00000000	   -305.75600000	   -319.10700000	   -317.44733335	   -329.06933335	   -327.08033333	   -328.98700000	   -326.61666667	   -326.61666667	   -327.15400000	   -328.15499999	   -326.96333332	   -321.75900000	   -317.73333333	   -322.84666667	   -317.65533333	   -322.42200000	   -321.60300000	   -326.57766667	   -320.06033333	   -325.62433334	   -321.75466667	   -326.05766667	   -324.50200000	   -324.91800000	   -326.31766667	   -325.97966667	   -325.01766667	   -306.36700000	   -320.84900000	   -304.99766667	   -304.99766667	   -324.02966667	   -321.20000000	   -327.43133333	   -319.73533333	   -333.03000000	   -305.75600000	   -319.10700000	   -317.44733335	   -329.06933335	   -327.08033333	   -328.98700000	   -326.61666667	   -326.61666667	   -327.15400000	   -328.15499999	   -326.96333332	   -321.75900000	   -317.73333333	   -322.84666667	   -317.65533333	   -322.42200000	   -321.60300000	   -326.57766667	   -320.06033333	   -325.62433334	   -321.75466667	   -326.05766667	   -324.50200000	   -324.91800000	   -326.31766667	   -325.97966667	   -325.01766667
      0.31733305	   -306.36700000	   -320.84900000	   -304.99766667	   -304.99766667	   -324.02966667	   -321.20000000	   -327.43133333	   -319.73533333	   -303.00000000	   -305.75600000	   -319.10700000	   -317.44733335	   -329.06933335	   -327.08033333	   -328.98700000	   -326.61666667	   -326.61666667	   -327.15400000	   -328.15499999	   -326.96333332	   -321.75900000	   -317.73333333	   -322.84666667	   -317.65533333	   -322.42200000	   -321.60300000	   -326.57766667	   -320.06033333	   -325.62433334	   -321.75466667	   -326.05766667	   -324.50200000	   -324.91800000	   -326.31766667	   -325.97966667	   -325.01766667	   -306.36700000	   -320.84900000	   -304.99766667	   -304.99766667	   -324.02966667	   -321.20000000	   -327.43133333	   -319.73533333	   -333.03000000	   -305.75600000	   -319.10700000	   -317.44733335	   -329.06933335	   -327.08033333	   -328.98700000	   -326.61666667	   -326.61666667	   -327.15400000	   -328.15499999	   -326.96333332	   -321.75900000	   -317.73333333	   -322.84666667	   -317.65533333	   -322.42200000	   -321.60300000	   -326.57766667	   -320.06033333	   -325.62433334	   -321.75466667	   -326.05766667	   -324.50200000	   -324.91800000	   -326.31766667	   -325.97966667	   -325.01766667
      0.31919972	   -306.36700000	   -320.84900000	   -304.99766667	   -304.99766667	   -324.02966667	   -321.20000000	   -327.43133333	   -319.73533333	   -303.00000000	   -305.75600000	   -319.10700000	   -317.44733335	   -329.06933335	   -327.08033333	   -328.98700000	   -326.61666667	   -326.61666667	   -327.15400000	   -328.15499999	   -326.96333332	   -321.75900000	   -317.73333333	   -322.84666667	   -317.65533333	   -322.42200000	   -321.60300000	   -326.57766667	   -320.06033333	   -325.62433334	   -321.75466667	   -326.05766667	   -324.50200000	   -324.91800000	   -326.31766667	   -325.97966667	   -325.01766667	   -306.36700000	   -320.84900000	   -304.99766667	   -304.99766667	   -324.02966667	   -321.20000000	   -327.43133333	   -319.73533333	   -333.03000000	   -305.75600000	   -319.10700000	   -317.44733335	   -329.06933335	   -327.08033333	   -328.98700000	   -326.61666667	   -326.61666667	   -327.15400000	   -328.15499999	   -326.96333332	   -321.75900000	   -317.73333333	   -322.84666667	   -317.65533333	   -322.42200000	   -321.60300000	   -326.57766667	   -320.06033333	   -325.62433334	   -321.75466667	   -326.05766667	   -324.50200000	   -324.91800000	   -326.31766667	   -325.97966667	   -325.01766667
      0.32106638	   -306.36700000	   -320.84900000	   -304.99766667	   -304.99766667	   -324.02966667	   -321.20000000	   -327.43133333	   -319.73533333	   -303.00000000	   -305.75600000	   -319.10700000	   -317.44733335	   -329.06933335	   -327.08033333	   -328.98700000	   -326.61666667	   -326.61666667	   -327.15400000	   -328.15499999	   -326.96333332	   -321.75900000	   -317.73333333	   -322.84666667	   -317.65533333	   -322.42200000	   -321.60300000	   -326.57766667	   -320.06033333	   -325.62433334	   -321.75466667	   -326.05766667	   -324.50200000	   -324.91800000	   -326.31766667	   -325.97966667	   -325.01766667	   -306.36700000	   -320.84900000	   -304.99766667	   -304.99766667	   -324.02966667	   -321.20000000	   -327.43133333	   -319.73533333	   -333.03000000	   -305.75600000	   -319.10700000	   -317.44733335	   -329.06933335	   -327.08033333	   -328.98700000	   -326.61666667	   -326.61666667	   -327.15400000	   -328.15499999	   -326.96333332	   -321.75900000	   -317.73333333	   -322.84666667	   -317.65533333	   -322.42200000	   -321.60300000	   -326.57766667	   -320.06033333	   -325.62433334	   -321.75466667	   -326.05766667	   -324.50200000	   -324.91800000	   -326.31766667	   -325.97966667	   -325.01766667
      0.32293305	   -306.36700000	   -320.84900000	   -304.99766667	   -304.99766667	   -324.02966667	   -321.20000000	   -327.43133333	   -319.73533333	   -303.00000000	   -305.75600000	   -319.10700000	   -317.44733335	   -329.06933335	   -327.08033333	   -328.98700000	   -326.61666667	   -326.61666667	   -327.15400000	   -328.15499999	   -326.96333332	   -321.75900000	   -317.73333333	   -322.84666667	   -317.65533333	   -322.42200000	   -321.60300000	   -326.57766667	   -320.06033333	   -325.62433334	   -321.75466667	   -326.05766667	   -324.50200000	   -324.91800000	   -326.31766667	   -325.97966667	   -325.01766667	   -306.36700000	   -320.84900000	   -304.99766667	   -304.99766667	   -324.02966667	   -321.20000000	   -327.43133333	   -319.73533333	   -333.03000000	   -305.75600000	   -319.10700000	   -317.44733335	   -329.06933335	   -327.08033333	   -328.98700000	   -326.61666667	   -326.61666667	   -327.15400000	   -328.15499999	   -326.96333332	   -321.75900000	   -317.73333333	   -322.84666667	   -317.65533333	   -322.42200000	   -321.60300000	   -326.57766667	   -320.06033333	   -325.62433334	   -321.75466667	   -326.05766667	   -324.50200000	   -324.91800000	   -326.31766667	   -325.97966667	   -325.01766667
      0.32479971	   -306.36700000	   -320.84900000	   -304.99766667	   -304.99766667	   -324.02966667	   -321.20000000	   -327.43133333	   -319.73533333	   -303.00000000	   -305.75600000	   -319.10700000	   -317.44733335	   -329.06933335	   -327.08033333	   -328.98700000	   -326.61666667	   -326.61666667	   -327.15400000	   -328.15499999	   -326.96333332	   -321.75900000	   -317.73333333	   -322.84666667	   -317.65533333	   -322.42200000	   -321.60300000	   -326.57766667	   -320.06033333	   -325.62433334	   -321.75466667	   -326.05766667	   -324.50200000	   -324.91800000	   -326.31766667	   -325.97966667	   -325.01766667	   -306.36700000	   -320.84900000	   -304.99766667	   -304.99766667	   -324.02966667	   -321.20000000	   -327.43133333	   -319.73533333	   -333.03000000	   -305.75600000	   -319.10700000	   -317.44733335	   -329.06933335	   -327.08033333	   -328.98700000	   -326.61666667	   -326.61666667	   -327.15400000	   -328.15499999	   -326.96333332	   -321.75900000	   -317.73333333	   -322.84666667	   -317.65533333	   -322.42200000	   -321.60300000	   -326.57766667	   -320.06033333	   -325.62433334	   -321.75466667	   -326.05766667	   -324.50200000	   -324.91800000	   -326.31766667	   -325.97966667	   -325.01766667
      0.32666638	   -306.36700000	   -320.84900000	   -304.99766667	   -304.99766667	   -324.02966667	   -321.20000000	   -327.43133333	   -319.73533333	   -303.00000000	   -305.75600000	   -319.10700000	   -317.44733335	   -329.06933335	   -327.08033333	   -328.98700000	   -326.61666667	   -326.61666667	   -327.15400000	   -328.15499999	   -326.96333332	   -321.75900000	   -317.73333333	   -322.84666667	   -317.65533333	   -322.42200000	   -321.60300000	   -326.57766667	   -320.06033333	   -325.62433334	   -321.75466667	   -326.05766667	   -324.50200000	   -324.91800000	   -326.31766667	   -325.97966667	   -325.01766667	   -306.36700000	   -320.84900000	   -304.99766667	   -304.99766667	   -324.02966667	   -321.20000000	   -327.43133333	   -319.73533333	   -333.03000000	   -305.75600000	   -319.10700000	   -317.44733335	   -329.06933335	   -327.08033333	   -328.98700000	   -326.61666667	   -326.61666667	   -327.15400000	   -328.15499999	   -326.96333332	   -321.75900000	   -317.73333333	   -322.84666667	   -317.65533333	   -322.42200000	   -321.60300000	   -326.57766667	   -320.06033333	   -325.62433334	   -321.75466667	   -326.05766667	   -324.50200000	   -324.91800000	   -326.31766667	   -325.97966667	   -325.01766667
      0.32853304	   -306.36700000	   -320.84900000	   -304.99766667	   -304.99766667	   -324.02966667	   -321.20000000	   -327.43133333	   -319.73533333	   -303.00000000	   -305.75600000	   -319.10700000	   -317.44733335	   -329.06933335	   -327.08033333	   -328.98700000	   -326.61666667	   -326.61666667	   -327.15400000	   -328.15499999	   -326.96333332	   -321.75900000	   -317.73333333	   -322.84666667	   -317.65533333	   -322.42200000	   -321.60300000	   -326.57766667	   -320.06033333	   -325.62433334	   -321.75466667	   -326.05766667	   -324.50200000	   -324.91800000	   -326.31766667	   -325.97966667	   -325.01766667	   -306.36700000	   -320.84900000	   -304.99766667	   -304.99766667	   -324.02966667	   -321.20000000	   -327.43133333	   -319.73533333	   -333.03000000	   -305.75600000	   -319.10700000	   -317.44733335	   -329.06933335	   -327.08033333	   -328.98700000	   -326.61666667	   -326.61666667	   -327.15400000	   -328.15499999	   -326.96333332	   -321.75900000	   -317.73333333	   -322.84666667	   -317.65533333	   -322.42200000	   -321.60300000	   -326.57766667	   -320.06033333	   -325.62433334	   -321.75466667	   -326.05766667	   -324.50200000	   -324.91800000	   -326.31766667	   -325.97966667	   -325.01766667
      0.33039971	   -306.36700000	   -320.84900000	   -304.99766667	   -304.99766667	   -324.02966667	   -321.20000000	   -327.43133333	   -319.73533333	   -303.00000000	   -305.75600000	   -319.10700000	   -317.44733335	   -329.06933335	   -327.08033333	   -328.98700000	   -326.61666667	   -326.61666667	   -327.15400000	   -328.15499999	   -326.96333332	   -321.75900000	   -317.73333333	   -322.84666667	   -317.65533333	   -322.42200000	   -321.60300000	   -326.57766667	   -320.06033333	   -325.62433334	   -321.75466667	   -326.05766667	   -324.50200000	   -324.91800000	   -326.31766667	   -325.97966667	   -325.01766667	   -306.36700000	   -320.84900000	   -304.99766667	   -304.99766667	   -324.02966667	   -321.20000000	   -327.43133333	   -319.73533333	   -333.03000000	   -305.75600000	   -319.10700000	   -317.44733335	   -329.06933335	   -327.08033333	   -328.98700000	   -326.61666667	   -326.61666667	   -327.15400000	   -328.15499999	   -326.96333332	   -321.75900000	   -317.73333333	   -322.84666667	   -317.65533333	   -322.42200000	   -321.60300000	   -326.57766667	   -320.06033333	   -325.62433334	   -321.75466667	   -326.05766667	   -324.50200000	   -324.91800000	   -326.31766667	   -325.97966667	   -325.01766667
      0.33226637	   -306.36700000	   -320.84900000	   -304.99766667	   -304.99766667	   -324.02966667	   -321.20000000	   -327.43133333	   -319.73533333	   -303.00000000	   -305.75600000	   -319.10700000	   -317.44733335	   -329.06933335	   -327.08033333	   -328.98700000	   -326.61666667	   -326.61666667	   -327.15400000	   -328.15499999	   -326.96333332	   -321.75900000	   -317.73333333	   -322.84666667	   -317.65533333	   -322.42200000	   -321.60300000	   -326.57766667	   -320.06033333	   -325.62433334	   -321.75466667	   -326.05766667	   -324.50200000	   -324.91800000	   -326.31766667	   -325.97966667	   -325.01766667	   -306.36700000	   -320.84900000	   -304.99766667	   -304.99766667	   -324.02966667	   -321.20000000	   -327.43133333	   -319.73533333	   -333.03000000	   -305.75600000	   -319.10700000	   -317.44733335	   -329.06933335	   -327.08033333	   -328.98700000	   -326.61666667	   -326.61666667	   -327.15400000	   -328.15499999	   -326.96333332	   -321.75900000	   -317.73333333	   -322.84666667	   -317.65533333	   -322.42200000	   -321.60300000	   -326.57766667	   -320.06033333	   -325.62433334	   -321.75466667	   -326.05766667	   -324.50200000	   -324.91800000	   -326.31766667	   -325.97966667	   -325.01766667
      0.33413304	   -306.36700000	   -320.84900000	   -304.99766667	   -304.99766667	   -324.02966667	   -321.20000000	   -327.43133333	   -319.73533333	   -303.00000000	   -305.75600000	   -319.10700000	   -317.44733335	   -329.06933335	   -327.08033333	   -328.98700000	   -326.61666667	   -326.61666667	   -327.15400000	   -328.15499999	   -326.96333332	   -321.75900000	   -317.73333333	   -322.84666667	   -317.65533333	   -322.42200000	   -321.60300000	   -326.57766667	   -320.06033333	   -325.62433334	   -321.75466667	   -326.05766667	   -324.50200000	   -324.91800000	   -326.31766667	   -325.97966667	   -325.01766667	   -306.36700000	   -320.84900000	   -304.99766667	   -304.99766667	   -324.02966667	   -321.20000000	   -327.43133333	   -319.73533333	   -333.03000000	   -305.75600000	   -319.10700000	   -317.44733335	   -329.06933335	   -327.08033333	   -328.98700000	   -326.61666667	   -326.61666667	   -327.15400000	   -328.15499999	   -326.96333332	   -321.75900000	   -317.73333333	   -322.84666667	   -317.65533333	   -322.42200000	   -321.60300000	   -326.57766667	   -320.06033333	   -325.62433334	   -321.75466667	   -326.05766667	   -324.50200000	   -324.91800000	   -326.31766667	   -325.97966667	   -325.01766667
      0.33599970	   -306.36700000	   -320.84900000	   -304.99766667	   -304.99766667	   -324.02966667	   -321.20000000	   -327.43133333	   -319.73533333	   -303.00000000	   -305.75600000	   -319.10700000	   -317.44733335	   -329.06933335	   -327.08033333	   -328.98700000	   -326.61666667	   -326.61666667	   -327.15400000	   -328.15499999	   -326.96333332	   -321.75900000	   -317.73333333	   -322.84666667	   -317.65533333	   -322.42200000	   -321.60300000	   -326.57766667	   -320.06033333	   -325.62433334	   -321.75466667	   -326.05766667	   -324.50200000	   -324.91800000	   -326.31766667	   -325.97966667	   -325.01766667	   -306.36700000	   -320.84900000	   -304.99766667	   -304.99766667	   -324.02966667	   -321.20000000	   -327.43133333	   -319.73533333	   -333.03000000	   -305.75600000	   -319.10700000	   -317.44733335	   -329.06933335	   -327.08033333	   -328.98700000	   -326.61666667	   -326.61666667	   -327.15400000	   -328.15499999	   -326.96333332	   -321.75900000	   -317.73333333	   -322.84666667	   -317.65533333	   -322.42200000	   -321.60300000	   -326.57766667	   -320.06033333	   -325.62433334	   -321.75466667	   -326.05766667	   -324.50200000	   -324.91800000	   -326.31766667	   -325.97966667	   -325.01766667
      0.33786637	   -306.36700000	   -320.84900000	   -304.99766667	   -304.99766667	   -324.02966667	   -321.20000000	   -327.43133333	   -319.73533333	   -303.00000000	   -305.75600000	   -319.10700000	   -317.44733335	   -329.06933335	   -327.08033333	   -328.98700000	   -326.61666667	   -326.61666667	   -327.15400000	   -328.15499999	   -326.96333332	   -321.75900000	   -317.73333333	   -322.84666667	   -317.65533333	   -322.42200000	   -321.60300000	   -326.57766667	   -320.06033333	   -325.62433334	   -321.75466667	   -326.05766667	   -324.50200000	   -324.91800000	   -326.31766667	   -325.97966667	   -325.01766667	   -306.36700000	   -320.84900000	   -304.99766667	   -304.99766667	   -324.02966667	   -321.20000000	   -327.43133333	   -319.73533333	   -333.03000000	   -305.75600000	   -319.10700000	   -317.44733335	   -329.06933335	   -327.08033333	   -328.98700000	   -326.61666667	   -326.61666667	   -327.15400000	   -328.15499999	   -326.96333332	   -321.75900000	   -317.73333333	   -322.84666667	   -317.65533333	   -322.42200000	   -321.60300000	   -326.57766667	   -320.06033333	   -325.62433334	   -321.75466667	   -326.05766667	   -324.50200000	   -324.91800000	   -326.31766667	   -325.97966667	   -325.01766667
      0.33973303	   -306.36700000	   -320.84900000	   -304.99766667	   -304.99766667	   -324.02966667	   -321.20000000	   -327.43133333	   -319.73533333	   -303.00000000	   -305.75600000	   -319.10700000	   -317.44733335	   -329.06933335	   -327.08033333	   -328.98700000	   -326.61666667	   -326.61666667	   -327.15400000	   -328.15499999	   -326.96333332	   -321.75900000	   -317.73333333	   -322.84666667	   -317.65533333	   -322.42200000	   -321.60300000	   -326.57766667	   -320.06033333	   -325.62433334	   -321.75466667	   -326.05766667	   -324.50200000	   -324.91800000	   -326.31766667	   -325.97966667	   -325.01766667	   -306.36700000	   -320.84900000	   -304.99766667	   -304.99766667	   -324.02966667	   -321.20000000	   -327.43133333	   -319.73533333	   -333.03000000	   -305.75600000	   -319.10700000	   -317.44733335	   -329.06933335	   -327.08033333	   -328.98700000	   -326.61666667	   -326.61666667	   -327.15400000	   -328.15499999	   -326.96333332	   -321.75900000	   -317.73333333	   -322.84666667	   -317.65533333	   -322.42200000	   -321.60300000	   -326.57766667	   -320.06033333	   -325.62433334	   -321.75466667	   -326.05766667	   -324.50200000	   -324.91800000	   -326.31766667	   -325.97966667	   -325.01766667
      0.34159970	   -306.36700000	   -320.84900000	   -304.99766667	   -304.99766667	   -324.02966667	   -321.20000000	   -327.43133333	   -319.73533333	   -303.00000000	   -305.75600000	   -319.10700000	   -317.44733335	   -329.06933335	   -327.08033333	   -328.98700000	   -326.61666667	   -326.61666667	   -327.15400000	   -328.15499999	   -326.96333332	   -321.75900000	   -317.73333333	   -322.84666667	   -317.65533333	   -322.42200000	   -321.60300000	   -326.57766667	   -320.06033333	   -325.62433334	   -321.75466667	   -326.05766667	   -324.50200000	   -324.91800000	   -326.31766667	   -325.97966667	   -325.01766667	   -306.36700000	   -320.84900000	   -304.99766667	   -304.99766667	   -324.02966667	   -321.20000000	   -327.43133333	   -319.73533333	   -333.03000000	   -305.75600000	   -319.10700000	   -317.44733335	   -329.06933335	   -327.08033333	   -328.98700000	   -326.61666667	   -326.61666667	   -327.15400000	   -328.15499999	   -326.96333332	   -321.75900000	   -317.73333333	   -322.84666667	   -317.65533333	   -322.42200000	   -321.60300000	   -326.57766667	   -320.06033333	   -325.62433334	   -321.75466667	   -326.05766667	   -324.50200000	   -324.91800000	   -326.31766667	   -325.97966667	   -325.01766667
      0.34346636	   -306.36700000	   -320.84900000	   -304.99766667	   -304.99766667	   -324.02966667	   -321.20000000	   -327.43133333	   -319.73533333	   -303.00000000	   -305.75600000	   -319.10700000	   -317.44733335	   -329.06933335	   -327.08033333	   -328.98700000	   -326.61666667	   -326.61666667	   -327.15400000	   -328.15499999	   -326.96333332	   -321.75900000	   -317.73333333	   -322.84666667	   -317.65533333	   -322.42200000	   -321.60300000	   -326.57766667	   -320.06033333	   -325.62433334	   -321.75466667	   -326.05766667	   -324.50200000	   -324.91800000	   -326.31766667	   -325.97966667	   -325.01766667	   -306.36700000	   -320.84900000	   -304.99766667	   -304.99766667	   -324.02966667	   -321.20000000	   -327.43133333	   -319.73533333	   -333.03000000	   -305.75600000	   -319.10700000	   -317.44733335	   -329.06933335	   -327.08033333	   -328.98700000	   -326.61666667	   -326.61666667	   -327.15400000	   -328.15499999	   -326.96333332	   -321.75900000	   -317.73333333	   -322.84666667	   -317.65533333	   -322.42200000	   -321.60300000	   -326.57766667	   -320.06033333	   -325.62433334	   -321.75466667	   -326.05766667	   -324.50200000	   -324.91800000	   -326.31766667	   -325.97966667	   -325.01766667
      0.34533303	   -306.36700000	   -320.84900000	   -304.99766667	   -304.99766667	   -324.02966667	   -321.20000000	   -327.43133333	   -319.73533333	   -303.00000000	   -305.75600000	   -319.10700000	   -317.44733335	   -329.06933335	   -327.08033333	   -328.98700000	   -326.61666667	   -326.61666667	   -327.15400000	   -328.15499999	   -326.96333332	   -321.75900000	   -317.73333333	   -322.84666667	   -317.65533333	   -322.42200000	   -321.60300000	   -326.57766667	   -320.06033333	   -325.62433334	   -321.75466667	   -326.05766667	   -324.50200000	   -324.91800000	   -326.31766667	   -325.97966667	   -325.01766667	   -306.36700000	   -320.84900000	   -304.99766667	   -304.99766667	   -324.02966667	   -321.20000000	   -327.43133333	   -319.73533333	   -333.03000000	   -305.75600000	   -319.10700000	   -317.44733335	   -329.06933335	   -327.08033333	   -328.98700000	   -326.61666667	   -326.61666667	   -327.15400000	   -328.15499999	   -326.96333332	   -321.75900000	   -317.73333333	   -322.84666667	   -317.65533333	   -322.42200000	   -321.60300000	   -326.57766667	   -320.06033333	   -325.62433334	   -321.75466667	   -326.05766667	   -324.50200000	   -324.91800000	   -326.31766667	   -325.97966667	   -325.01766667
      0.34719969	   -306.36700000	   -320.84900000	   -304.99766667	   -304.99766667	   -324.02966667	   -321.20000000	   -327.43133333	   -319.73533333	   -303.00000000	   -305.75600000	   -319.10700000	   -317.44733335	   -329.06933335	   -327.08033333	   -328.98700000	   -326.61666667	   -326.61666667	   -327.15400000	   -328.15499999	   -326.96333332	   -321.75900000	   -317.73333333	   -322.84666667	   -317.65533333	   -322.42200000	   -321.60300000	   -326.57766667	   -320.06033333	   -325.62433334	   -321.75466667	   -326.05766667	   -324.50200000	   -324.91800000	   -326.31766667	   -325.97966667	   -325.01766667	   -306.36700000	   -320.84900000	   -304.99766667	   -304.99766667	   -324.02966667	   -321.20000000	   -327.43133333	   -319.73533333	   -333.03000000	   -305.75600000	   -319.10700000	   -317.44733335	   -329.06933335	   -327.08033333	   -328.98700000	   -326.61666667	   -326.61666667	   -327.15400000	   -328.15499999	   -326.96333332	   -321.75900000	   -317.73333333	   -322.84666667	   -317.65533333	   -322.42200000	   -321.60300000	   -326.57766667	   -320.06033333	   -325.62433334	   -321.75466667	   -326.05766667	   -324.50200000	   -324.91800000	   -326.31766667	   -325.97966667	   -325.01766667
      0.34906635	   -306.36700000	   -320.84900000	   -304.99766667	   -304.99766667	   -324.02966667	   -321.20000000	   -327.43133333	   -319.73533333	   -303.00000000	   -305.75600000	   -319.10700000	   -317.44733335	   -329.06933335	   -327.08033333	   -328.98700000	   -326.61666667	   -326.61666667	   -327.15400000	   -328.15499999	   -326.96333332	   -321.75900000	   -317.73333333	   -322.84666667	   -317.65533333	   -322.42200000	   -321.60300000	   -326.57766667	   -320.06033333	   -325.62433334	   -321.75466667	   -326.05766667	   -324.50200000	   -324.91800000	   -326.31766667	   -325.97966667	   -325.01766667	   -306.36700000	   -320.84900000	   -304.99766667	   -304.99766667	   -324.02966667	   -321.20000000	   -327.43133333	   -319.73533333	   -333.03000000	   -305.75600000	   -319.10700000	   -317.44733335	   -329.06933335	   -327.08033333	   -328.98700000	   -326.61666667	   -326.61666667	   -327.15400000	   -328.15499999	   -326.96333332	   -321.75900000	   -317.73333333	   -322.84666667	   -317.65533333	   -322.42200000	   -321.60300000	   -326.57766667	   -320.06033333	   -325.62433334	   -321.75466667	   -326.05766667	   -324.50200000	   -324.91800000	   -326.31766667	   -325.97966667	   -325.01766667
      0.35093302	   -306.36700000	   -320.84900000	   -304.99766667	   -304.99766667	   -324.02966667	   -321.20000000	   -327.43133333	   -319.73533333	   -303.00000000	   -305.75600000	   -319.10700000	   -317.44733335	   -329.06933335	   -327.08033333	   -328.98700000	   -326.61666667	   -326.61666667	   -327.15400000	   -328.15499999	   -326.96333332	   -321.75900000	   -317.73333333	   -322.84666667	   -317.65533333	   -322.42200000	   -321.60300000	   -326.57766667	   -320.06033333	   -325.62433334	   -321.75466667	   -326.05766667	   -324.50200000	   -324.91800000	   -326.31766667	   -325.97966667	   -325.01766667	   -306.36700000	   -320.84900000	   -304.99766667	   -304.99766667	   -324.02966667	   -321.20000000	   -327.43133333	   -319.73533333	   -333.03000000	   -305.75600000	   -319.10700000	   -317.44733335	   -329.06933335	   -327.08033333	   -328.98700000	   -326.61666667	   -326.61666667	   -327.15400000	   -328.15499999	   -326.96333332	   -321.75900000	   -317.73333333	   -322.84666667	   -317.65533333	   -322.42200000	   -321.60300000	   -326.57766667	   -320.06033333	   -325.62433334	   -321.75466667	   -326.05766667	   -324.50200000	   -324.91800000	   -326.31766667	   -325.97966667	   -325.01766667
      0.35279969	   -306.36700000	   -320.84900000	   -304.99766667	   -304.99766667	   -324.02966667	   -321.20000000	   -327.43133333	   -319.73533333	   -303.00000000	   -305.75600000	   -319.10700000	   -317.44733335	   -329.06933335	   -327.08033333	   -328.98700000	   -326.61666667	   -326.61666667	   -327.15400000	   -328.15499999	   -326.96333332	   -321.75900000	   -317.73333333	   -322.84666667	   -317.65533333	   -322.42200000	   -321.60300000	   -326.57766667	   -320.06033333	   -325.62433334	   -321.75466667	   -326.05766667	   -324.50200000	   -324.91800000	   -326.31766667	   -325.97966667	   -325.01766667	   -306.36700000	   -320.84900000	   -304.99766667	   -304.99766667	   -324.02966667	   -321.20000000	   -327.43133333	   -319.73533333	   -333.03000000	   -305.75600000	   -319.10700000	   -317.44733335	   -329.06933335	   -327.08033333	   -328.98700000	   -326.61666667	   -326.61666667	   -327.15400000	   -328.15499999	   -326.96333332	   -321.75900000	   -317.73333333	   -322.84666667	   -317.65533333	   -322.42200000	   -321.60300000	   -326.57766667	   -320.06033333	   -325.62433334	   -321.75466667	   -326.05766667	   -324.50200000	   -324.91800000	   -326.31766667	   -325.97966667	   -325.01766667
      0.35466635	   -306.36700000	   -320.84900000	   -304.99766667	   -304.99766667	   -324.02966667	   -321.20000000	   -327.43133333	   -319.73533333	   -303.00000000	   -305.75600000	   -319.10700000	   -317.44733335	   -329.06933335	   -327.08033333	   -328.98700000	   -326.61666667	   -326.61666667	   -327.15400000	   -328.15499999	   -326.96333332	   -321.75900000	   -317.73333333	   -322.84666667	   -317.65533333	   -322.42200000	   -321.60300000	   -326.57766667	   -320.06033333	   -325.62433334	   -321.75466667	   -326.05766667	   -324.50200000	   -324.91800000	   -326.31766667	   -325.97966667	   -325.01766667	   -306.36700000	   -320.84900000	   -304.99766667	   -304.99766667	   -324.02966667	   -321.20000000	   -327.43133333	   -319.73533333	   -333.03000000	   -305.75600000	   -319.10700000	   -317.44733335	   -329.06933335	   -327.08033333	   -328.98700000	   -326.61666667	   -326.61666667	   -327.15400000	   -328.15499999	   -326.96333332	   -321.75900000	   -317.73333333	   -322.84666667	   -317.65533333	   -322.42200000	   -321.60300000	   -326.57766667	   -320.06033333	   -325.62433334	   -321.75466667	   -326.05766667	   -324.50200000	   -324.91800000	   -326.31766667	   -325.97966667	   -325.01766667
      0.35653302	   -306.36700000	   -320.84900000	   -304.99766667	   -304.99766667	   -324.02966667	   -321.20000000	   -327.43133333	   -319.73533333	   -303.00000000	   -305.75600000	   -319.10700000	   -317.44733335	   -329.06933335	   -327.08033333	   -328.98700000	   -326.61666667	   -326.61666667	   -327.15400000	   -328.15499999	   -326.96333332	   -321.75900000	   -317.73333333	   -322.84666667	   -317.65533333	   -322.42200000	   -321.60300000	   -326.57766667	   -320.06033333	   -325.62433334	   -321.75466667	   -326.05766667	   -324.50200000	   -324.91800000	   -326.31766667	   -325.97966667	   -325.01766667	   -306.36700000	   -320.84900000	   -304.99766667	   -304.99766667	   -324.02966667	   -321.20000000	   -327.43133333	   -319.73533333	   -333.03000000	   -305.75600000	   -319.10700000	   -317.44733335	   -329.06933335	   -327.08033333	   -328.98700000	   -326.61666667	   -326.61666667	   -327.15400000	   -328.15499999	   -326.96333332	   -321.75900000	   -317.73333333	   -322.84666667	   -317.65533333	   -322.42200000	   -321.60300000	   -326.57766667	   -320.06033333	   -325.62433334	   -321.75466667	   -326.05766667	   -324.50200000	   -324.91800000	   -326.31766667	   -325.97966667	   -325.01766667
      0.35839968	   -306.36700000	   -320.84900000	   -304.99766667	   -304.99766667	   -324.02966667	   -321.20000000	   -327.43133333	   -319.73533333	   -303.00000000	   -305.75600000	   -319.10700000	   -317.44733335	   -329.06933335	   -327.08033333	   -328.98700000	   -326.61666667	   -326.61666667	   -327.15400000	   -328.15499999	   -326.96333332	   -321.75900000	   -317.73333333	   -322.84666667	   -317.65533333	   -322.42200000	   -321.60300000	   -326.57766667	   -320.06033333	   -325.62433334	   -321.75466667	   -326.05766667	   -324.50200000	   -324.91800000	   -326.31766667	   -325.97966667	   -325.01766667	   -306.36700000	   -320.84900000	   -304.99766667	   -304.99766667	   -324.02966667	   -321.20000000	   -327.43133333	   -319.73533333	   -333.03000000	   -305.75600000	   -319.10700000	   -317.44733335	   -329.06933335	   -327.08033333	   -328.98700000	   -326.61666667	   -326.61666667	   -327.15400000	   -328.15499999	   -326.96333332	   -321.75900000	   -317.73333333	   -322.84666667	   -317.65533333	   -322.42200000	   -321.60300000	   -326.57766667	   -320.06033333	   -325.62433334	   -321.75466667	   -326.05766667	   -324.50200000	   -324.91800000	   -326.31766667	   -325.97966667	   -325.01766667
      0.36026634	   -306.36700000	   -320.84900000	   -304.99766667	   -304.99766667	   -324.02966667	   -321.20000000	   -327.43133333	   -319.73533333	   -303.00000000	   -305.75600000	   -319.10700000	   -317.44733335	   -329.06933335	   -327.08033333	   -328.98700000	   -326.61666667	   -326.61666667	   -327.15400000	   -328.15499999	   -326.96333332	   -321.75900000	   -317.73333333	   -322.84666667	   -317.65533333	   -322.42200000	   -321.60300000	   -326.57766667	   -320.06033333	   -325.62433334	   -321.75466667	   -326.05766667	   -324.50200000	   -324.91800000	   -326.31766667	   -325.97966667	   -325.01766667	   -306.36700000	   -320.84900000	   -304.99766667	   -304.99766667	   -324.02966667	   -321.20000000	   -327.43133333	   -319.73533333	   -333.03000000	   -305.75600000	   -319.10700000	   -317.44733335	   -329.06933335	   -327.08033333	   -328.98700000	   -326.61666667	   -326.61666667	   -327.15400000	   -328.15499999	   -326.96333332	   -321.75900000	   -317.73333333	   -322.84666667	   -317.65533333	   -322.42200000	   -321.60300000	   -326.57766667	   -320.06033333	   -325.62433334	   -321.75466667	   -326.05766667	   -324.50200000	   -324.91800000	   -326.31766667	   -325.97966667	   -325.01766667
      0.36213301	   -306.36700000	   -320.84900000	   -304.99766667	   -304.99766667	   -324.02966667	   -321.20000000	   -327.43133333	   -319.73533333	   -303.00000000	   -305.75600000	   -319.10700000	   -317.44733335	   -329.06933335	   -327.08033333	   -328.98700000	   -326.61666667	   -326.61666667	   -327.15400000	   -328.15499999	   -326.96333332	   -321.75900000	   -317.73333333	   -322.84666667	   -317.65533333	   -322.42200000	   -321.60300000	   -326.57766667	   -320.06033333	   -325.62433334	   -321.75466667	   -326.05766667	   -324.50200000	   -324.91800000	   -326.31766667	   -325.97966667	   -325.01766667	   -306.36700000	   -320.84900000	   -304.99766667	   -304.99766667	   -324.02966667	   -321.20000000	   -327.43133333	   -319.73533333	   -333.03000000	   -305.75600000	   -319.10700000	   -317.44733335	   -329.06933335	   -327.08033333	   -328.98700000	   -326.61666667	   -326.61666667	   -327.15400000	   -328.15499999	   -326.96333332	   -321.75900000	   -317.73333333	   -322.84666667	   -317.65533333	   -322.42200000	   -321.60300000	   -326.57766667	   -320.06033333	   -325.62433334	   -321.75466667	   -326.05766667	   -324.50200000	   -324.91800000	   -326.31766667	   -325.97966667	   -325.01766667
      0.36399968	   -306.36700000	   -320.84900000	   -304.99766667	   -304.99766667	   -324.02966667	   -321.20000000	   -327.43133333	   -319.73533333	   -303.00000000	   -305.75600000	   -319.10700000	   -317.44733335	   -329.06933335	   -327.08033333	   -328.98700000	   -326.61666667	   -326.61666667	   -327.15400000	   -328.15499999	   -326.96333332	   -321.75900000	   -317.73333333	   -322.84666667	   -317.65533333	   -322.42200000	   -321.60300000	   -326.57766667	   -320.06033333	   -325.62433334	   -321.75466667	   -326.05766667	   -324.50200000	   -324.91800000	   -326.31766667	   -325.97966667	   -325.01766667	   -306.36700000	   -320.84900000	   -304.99766667	   -304.99766667	   -324.02966667	   -321.20000000	   -327.43133333	   -319.73533333	   -333.03000000	   -305.75600000	   -319.10700000	   -317.44733335	   -329.06933335	   -327.08033333	   -328.98700000	   -326.61666667	   -326.61666667	   -327.15400000	   -328.15499999	   -326.96333332	   -321.75900000	   -317.73333333	   -322.84666667	   -317.65533333	   -322.42200000	   -321.60300000	   -326.57766667	   -320.06033333	   -325.62433334	   -321.75466667	   -326.05766667	   -324.50200000	   -324.91800000	   -326.31766667	   -325.97966667	   -325.01766667
      0.36586634	   -306.36700000	   -320.84900000	   -304.99766667	   -304.99766667	   -324.02966667	   -321.20000000	   -327.43133333	   -319.73533333	   -303.00000000	   -305.75600000	   -319.10700000	   -317.44733335	   -329.06933335	   -327.08033333	   -328.98700000	   -326.61666667	   -326.61666667	   -327.15400000	   -328.15499999	   -326.96333332	   -321.75900000	   -317.73333333	   -322.84666667	   -317.65533333	   -322.42200000	   -321.60300000	   -326.57766667	   -320.06033333	   -325.62433334	   -321.75466667	   -326.05766667	   -324.50200000	   -324.91800000	   -326.31766667	   -325.97966667	   -325.01766667	   -306.36700000	   -320.84900000	   -304.99766667	   -304.99766667	   -324.02966667	   -321.20000000	   -327.43133333	   -319.73533333	   -333.03000000	   -305.75600000	   -319.10700000	   -317.44733335	   -329.06933335	   -327.08033333	   -328.98700000	   -326.61666667	   -326.61666667	   -327.15400000	   -328.15499999	   -326.96333332	   -321.75900000	   -317.73333333	   -322.84666667	   -317.65533333	   -322.42200000	   -321.60300000	   -326.57766667	   -320.06033333	   -325.62433334	   -321.75466667	   -326.05766667	   -324.50200000	   -324.91800000	   -326.31766667	   -325.97966667	   -325.01766667
      0.36773301	   -306.36700000	   -320.84900000	   -304.99766667	   -304.99766667	   -324.02966667	   -321.20000000	   -327.43133333	   -319.73533333	   -303.00000000	   -305.75600000	   -319.10700000	   -317.44733335	   -329.06933335	   -327.08033333	   -328.98700000	   -326.61666667	   -326.61666667	   -327.15400000	   -328.15499999	   -326.96333332	   -321.75900000	   -317.73333333	   -322.84666667	   -317.65533333	   -322.42200000	   -321.60300000	   -326.57766667	   -320.06033333	   -325.62433334	   -321.75466667	   -326.05766667	   -324.50200000	   -324.91800000	   -326.31766667	   -325.97966667	   -325.01766667	   -306.36700000	   -320.84900000	   -304.99766667	   -304.99766667	   -324.02966667	   -321.20000000	   -327.43133333	   -319.73533333	   -333.03000000	   -305.75600000	   -319.10700000	   -317.44733335	   -329.06933335	   -327.08033333	   -328.98700000	   -326.61666667	   -326.61666667	   -327.15400000	   -328.15499999	   -326.96333332	   -321.75900000	   -317.73333333	   -322.84666667	   -317.65533333	   -322.42200000	   -321.60300000	   -326.57766667	   -320.06033333	   -325.62433334	   -321.75466667	   -326.05766667	   -324.50200000	   -324.91800000	   -326.31766667	   -325.97966667	   -325.01766667
      0.36959967	   -306.36700000	   -320.84900000	   -304.99766667	   -304.99766667	   -324.02966667	   -321.20000000	   -327.43133333	   -319.73533333	   -303.00000000	   -305.75600000	   -319.10700000	   -317.44733335	   -329.06933335	   -327.08033333	   -328.98700000	   -326.61666667	   -326.61666667	   -327.15400000	   -328.15499999	   -326.96333332	   -321.75900000	   -317.73333333	   -322.84666667	   -317.65533333	   -322.42200000	   -321.60300000	   -326.57766667	   -320.06033333	   -325.62433334	   -321.75466667	   -326.05766667	   -324.50200000	   -324.91800000	   -326.31766667	   -325.97966667	   -325.01766667	   -306.36700000	   -320.84900000	   -304.99766667	   -304.99766667	   -324.02966667	   -321.20000000	   -327.43133333	   -319.73533333	   -333.03000000	   -305.75600000	   -319.10700000	   -317.44733335	   -329.06933335	   -327.08033333	   -328.98700000	   -326.61666667	   -326.61666667	   -327.15400000	   -328.15499999	   -326.96333332	   -321.75900000	   -317.73333333	   -322.84666667	   -317.65533333	   -322.42200000	   -321.60300000	   -326.57766667	   -320.06033333	   -325.62433334	   -321.75466667	   -326.05766667	   -324.50200000	   -324.91800000	   -326.31766667	   -325.97966667	   -325.01766667
      0.37146633	   -306.36700000	   -320.84900000	   -304.99766667	   -304.99766667	   -324.02966667	   -321.20000000	   -327.43133333	   -319.73533333	   -303.00000000	   -305.75600000	   -319.10700000	   -317.44733335	   -329.06933335	   -327.08033333	   -328.98700000	   -326.61666667	   -326.61666667	   -327.15400000	   -328.15499999	   -326.96333332	   -321.75900000	   -317.73333333	   -322.84666667	   -317.65533333	   -322.42200000	   -321.60300000	   -326.57766667	   -320.06033333	   -325.62433334	   -321.75466667	   -326.05766667	   -324.50200000	   -324.91800000	   -326.31766667	   -325.97966667	   -325.01766667	   -306.36700000	   -320.84900000	   -304.99766667	   -304.99766667	   -324.02966667	   -321.20000000	   -327.43133333	   -319.73533333	   -333.03000000	   -305.75600000	   -319.10700000	   -317.44733335	   -329.06933335	   -327.08033333	   -328.98700000	   -326.61666667	   -326.61666667	   -327.15400000	   -328.15499999	   -326.96333332	   -321.75900000	   -317.73333333	   -322.84666667	   -317.65533333	   -322.42200000	   -321.60300000	   -326.57766667	   -320.06033333	   -325.62433334	   -321.75466667	   -326.05766667	   -324.50200000	   -324.91800000	   -326.31766667	   -325.97966667	   -325.01766667
      0.37333300	   -306.36700000	   -320.84900000	   -304.99766667	   -304.99766667	   -324.02966667	   -321.20000000	   -327.43133333	   -319.73533333	   -303.00000000	   -305.75600000	   -319.10700000	   -317.44733335	   -329.06933335	   -327.08033333	   -328.98700000	   -326.61666667	   -326.61666667	   -327.15400000	   -328.15499999	   -326.96333332	   -321.75900000	   -317.73333333	   -322.84666667	   -317.65533333	   -322.42200000	   -321.60300000	   -326.57766667	   -320.06033333	   -325.62433334	   -321.75466667	   -326.05766667	   -324.50200000	   -324.91800000	   -326.31766667	   -325.97966667	   -325.01766667	   -306.36700000	   -320.84900000	   -304.99766667	   -304.99766667	   -324.02966667	   -321.20000000	   -327.43133333	   -319.73533333	   -333.03000000	   -305.75600000	   -319.10700000	   -317.44733335	   -329.06933335	   -327.08033333	   -328.98700000	   -326.61666667	   -326.61666667	   -327.15400000	   -328.15499999	   -326.96333332	   -321.75900000	   -317.73333333	   -322.84666667	   -317.65533333	   -322.42200000	   -321.60300000	   -326.57766667	   -320.06033333	   -325.62433334	   -321.75466667	   -326.05766667	   -324.50200000	   -324.91800000	   -326.31766667	   -325.97966667	   -325.01766667
