# Supplementary material for: Computational modelling of muscle fibre operating ranges in the hindlimb of a small ground bird (Eudromia elegans), with implications for modelling locomotion in extinct species
Source: PLoS Comput Biol. 2021 Apr 1;17(4):e1008843. doi: 10.1371/journal.pcbi.1008843 (PMC8016346; doi:10.1371/journal.pcbi.1008843)
Supplement: S1 Code. MATLAB code used for (a) processing raw forceplate data, (b) performing the tracking simulations, (c) performing the inverse simulation, and (d) performing the static simulations — (ZIP) [file pcbi.1008843.s007.zip › Inverse Simulation/Running/MuscleAnalysis/Tinamou_GroundedRun_Kinematics_MuscleAnalysis_Length.sto]

Length
version=1
nRows=201
nColumns=73
inDegrees=no

This analysis gathers basic information about muscles during a simulation (e.g., forces, tendon lenghts, moment arms, etc).
Units are S.I. units (second, meters, Newtons, ...)
Angles are in degrees.

endheader
time	L_IC	L_ILPR	L_ILPOa	L_ILPOp	L_AMB	L_FMTL	L_FMTI	L_FMTM	L_ILFB	L_FCLP	L_FCLA	L_FCM	L_IFE	L_ITCr	L_ITM	L_ITCaa	L_ITCap	L_ISF	L_OM	L_OL	L_CFP	L_PIFML	L_GL	L_GI	L_GM	L_FL	L_TCf	L_TCt	L_EDL	L_FDL	L_FHL	L_FP2	L_FPP2	L_FP3	L_FPP3	L_FP4	R_IC	R_ILPR	R_ILPOa	R_ILPOp	R_AMB	R_FMTL	R_FMTI	R_FMTM	R_ILFB	R_FCLP	R_FCLA	R_FCM	R_IFE	R_ITCr	R_ITM	R_ITCaa	R_ITCap	R_ISF	R_OM	R_OL	R_CFP	R_PIFML	R_GL	R_GI	R_GM	R_FL	R_TCf	R_TCt	R_EDL	R_FDL	R_FHL	R_FP2	R_FPP2	R_FP3	R_FPP3	R_FP4
      0.00000000	      0.06916802	      0.07458854	      0.07384817	      0.07826587	      0.05334238	      0.04044752	      0.04830776	      0.04145045	      0.05282713	      0.07274503	      0.07202746	      0.04846996	      0.01810741	      0.02599630	      0.01594204	      0.03246223	      0.02369152	      0.03084561	      0.03416318	      0.01060694	      0.03604497	      0.03518642	      0.09166100	      0.08925447	      0.09031019	      0.14541831	      0.07924339	      0.07006697	      0.13076933	      0.12805206	      0.15444920	      0.13917564	      0.14546355	      0.14725330	      0.15540238	      0.14332847	      0.06666214	      0.07119894	      0.07308082	      0.07864130	      0.05196237	      0.03985184	      0.04658838	      0.03979163	      0.05891635	      0.07932169	      0.07456278	      0.05521285	      0.01751175	      0.02782801	      0.01740430	      0.03446369	      0.02520713	      0.03012331	      0.03337530	      0.01033294	      0.03639554	      0.03723416	      0.08704728	      0.08777323	      0.08532329	      0.14587924	      0.08193053	      0.07414994	      0.12701165	      0.12854055	      0.15515469	      0.13968478	      0.14573933	      0.14858903	      0.15574429	      0.14183770
      0.00186667	      0.06863477	      0.07403926	      0.07376740	      0.07836130	      0.05309670	      0.04036928	      0.04804065	      0.04119181	      0.05374047	      0.07351887	      0.07232833	      0.04923115	      0.01804687	      0.02615497	      0.01609498	      0.03267674	      0.02386227	      0.03078464	      0.03408606	      0.01057865	      0.03610705	      0.03542688	      0.09162913	      0.08974081	      0.09034485	      0.14549596	      0.07899038	      0.07005896	      0.13074457	      0.12812577	      0.15456343	      0.13927452	      0.14547543	      0.14746241	      0.15538061	      0.14315716	      0.06708921	      0.07154305	      0.07300950	      0.07844580	      0.05199481	      0.03983527	      0.04666128	      0.03987043	      0.05852122	      0.07892787	      0.07432621	      0.05477783	      0.01749649	      0.02788458	      0.01741445	      0.03444493	      0.02519102	      0.03003036	      0.03333623	      0.01031624	      0.03627605	      0.03702528	      0.08692218	      0.08751945	      0.08519877	      0.14583324	      0.08210054	      0.07424735	      0.12698782	      0.12848804	      0.15507211	      0.13960130	      0.14567948	      0.14847756	      0.15571630	      0.14184142
      0.00373333	      0.06813739	      0.07351233	      0.07368285	      0.07845036	      0.05287988	      0.04028832	      0.04779343	      0.04095389	      0.05465726	      0.07430838	      0.07263960	      0.05002330	      0.01799031	      0.02631579	      0.01624689	      0.03289133	      0.02403163	      0.03072716	      0.03401037	      0.01055126	      0.03617246	      0.03567677	      0.09161672	      0.09021143	      0.09037926	      0.14557301	      0.07875177	      0.07005353	      0.13071980	      0.12819929	      0.15468801	      0.13938394	      0.14549981	      0.14767881	      0.15536262	      0.14300002	      0.06754135	      0.07190282	      0.07292729	      0.07823361	      0.05203196	      0.03981622	      0.04673703	      0.03995267	      0.05810574	      0.07851239	      0.07407304	      0.05432007	      0.01747476	      0.02794664	      0.01742413	      0.03442279	      0.02517066	      0.02993508	      0.03330074	      0.01030370	      0.03614894	      0.03680370	      0.08681913	      0.08728245	      0.08509613	      0.14580596	      0.08225531	      0.07432708	      0.12695684	      0.12845457	      0.15500846	      0.13953519	      0.14563799	      0.14838294	      0.15570189	      0.14186415
      0.00559999	      0.06768226	      0.07300857	      0.07359522	      0.07853046	      0.05268264	      0.04020579	      0.04755783	      0.04072803	      0.05556248	      0.07510668	      0.07294961	      0.05083511	      0.01793312	      0.02648118	      0.01639788	      0.03310498	      0.02419893	      0.03066902	      0.03393374	      0.01052317	      0.03623591	      0.03592621	      0.09161678	      0.09067145	      0.09040942	      0.14564741	      0.07852260	      0.07005088	      0.13069328	      0.12827020	      0.15481921	      0.13950074	      0.14553263	      0.14790039	      0.15535047	      0.14285077	      0.06800803	      0.07226987	      0.07283778	      0.07801093	      0.05207234	      0.03979598	      0.04681330	      0.04003568	      0.05768274	      0.07808599	      0.07380903	      0.05385162	      0.01744787	      0.02801340	      0.01743373	      0.03439873	      0.02514750	      0.02983880	      0.03326866	      0.01029486	      0.03601689	      0.03657451	      0.08672826	      0.08705567	      0.08500432	      0.14578824	      0.08240143	      0.07439791	      0.12692207	      0.12843075	      0.15495521	      0.13947863	      0.14560662	      0.14829812	      0.15570330	      0.14189607
      0.00746666	      0.06727329	      0.07252931	      0.07350437	      0.07859994	      0.05250152	      0.04012219	      0.04733102	      0.04051128	      0.05644838	      0.07590679	      0.07325328	      0.05165766	      0.01787809	      0.02665174	      0.01654777	      0.03331680	      0.02436346	      0.03060881	      0.03385566	      0.01049409	      0.03629516	      0.03617097	      0.09162489	      0.09111915	      0.09043230	      0.14571753	      0.07830065	      0.07005012	      0.13066354	      0.12833675	      0.15495421	      0.13962243	      0.14557131	      0.14812456	      0.15534211	      0.14270685	      0.06848469	      0.07264096	      0.07274215	      0.07777961	      0.05211392	      0.03977514	      0.04688817	      0.04011734	      0.05726002	      0.07765291	      0.07353387	      0.05337630	      0.01741626	      0.02808377	      0.01744258	      0.03437198	      0.02512102	      0.02974226	      0.03324055	      0.01028991	      0.03588017	      0.03633746	      0.08664573	      0.08683858	      0.08491886	      0.14577642	      0.08254081	      0.07446337	      0.12688480	      0.12841289	      0.15490928	      0.13942871	      0.14558228	      0.14822084	      0.15571136	      0.14193277
      0.00933333	      0.06691296	      0.07207594	      0.07341054	      0.07865779	      0.05233328	      0.04003816	      0.04711092	      0.04030143	      0.05731270	      0.07670283	      0.07354606	      0.05248324	      0.01782531	      0.02682714	      0.01669590	      0.03352548	      0.02452416	      0.03054572	      0.03377607	      0.01046399	      0.03634846	      0.03640728	      0.09163719	      0.09155270	      0.09044494	      0.14578157	      0.07808371	      0.07004989	      0.13062928	      0.12839719	      0.15509042	      0.13974665	      0.14561360	      0.14834881	      0.15533567	      0.14256608	      0.06896741	      0.07301360	      0.07264193	      0.07754163	      0.05215529	      0.03975451	      0.04696034	      0.04019613	      0.05684317	      0.07721618	      0.07324748	      0.05289671	      0.01738051	      0.02815661	      0.01745003	      0.03434180	      0.02509076	      0.02964621	      0.03321689	      0.01028897	      0.03573913	      0.03609252	      0.08656897	      0.08663099	      0.08483683	      0.14576815	      0.08267475	      0.07452573	      0.12684583	      0.12839864	      0.15486851	      0.13938349	      0.14556302	      0.14814955	      0.15572397	      0.14197150
      0.01119999	      0.06659987	      0.07164800	      0.07331510	      0.07870473	      0.05217371	      0.03995474	      0.04689478	      0.04009549	      0.05815983	      0.07749270	      0.07382418	      0.05330777	      0.01777524	      0.02700617	      0.01684134	      0.03372948	      0.02467995	      0.03047939	      0.03369509	      0.01043282	      0.03639459	      0.03663191	      0.09165026	      0.09197229	      0.09044435	      0.14583748	      0.07786904	      0.07004900	      0.13058939	      0.12844966	      0.15522563	      0.13987132	      0.14565752	      0.14857136	      0.15532927	      0.14242564	      0.06945212	      0.07338498	      0.07253826	      0.07729893	      0.05219549	      0.03973470	      0.04702878	      0.04027082	      0.05643686	      0.07677846	      0.07295016	      0.05241528	      0.01734109	      0.02823066	      0.01745536	      0.03430740	      0.02505615	      0.02955172	      0.03319841	      0.01029229	      0.03559440	      0.03584007	      0.08649567	      0.08643262	      0.08475588	      0.14576139	      0.08280420	      0.07458679	      0.12680593	      0.12838599	      0.15483109	      0.13934124	      0.14554693	      0.14808289	      0.15573908	      0.14200973
      0.01306665	      0.06632983	      0.07124416	      0.07321964	      0.07874236	      0.05201978	      0.03987300	      0.04668102	      0.03989160	      0.05899269	      0.07827453	      0.07408566	      0.05412800	      0.01772816	      0.02718667	      0.01698282	      0.03392705	      0.02482957	      0.03041051	      0.03361351	      0.01040093	      0.03643342	      0.03684323	      0.09166102	      0.09237650	      0.09042776	      0.14588309	      0.07765562	      0.07004711	      0.13054319	      0.12849244	      0.15535770	      0.13999417	      0.14570113	      0.14879005	      0.15532099	      0.14228313	      0.06993647	      0.07375340	      0.07243162	      0.07705230	      0.05223359	      0.03971616	      0.04709253	      0.04034040	      0.05604474	      0.07634084	      0.07264088	      0.05193260	      0.01729822	      0.02830479	      0.01745773	      0.03426758	      0.02501626	      0.02945968	      0.03318594	      0.01030025	      0.03544604	      0.03557943	      0.08642456	      0.08624428	      0.08467497	      0.14575510	      0.08292912	      0.07464732	      0.12676546	      0.12837406	      0.15479628	      0.13930116	      0.14553298	      0.14802048	      0.15575553	      0.14204580
      0.01493332	      0.06609692	      0.07086272	      0.07312568	      0.07877257	      0.05186926	      0.03979396	      0.04646885	      0.03968879	      0.05981270	      0.07904577	      0.07432915	      0.05494031	      0.01768414	      0.02736591	      0.01711880	      0.03411617	      0.02497153	      0.03034048	      0.03353276	      0.01036905	      0.03646533	      0.03704024	      0.09166645	      0.09276275	      0.09039253	      0.14591603	      0.07744465	      0.07004557	      0.13049042	      0.12852376	      0.15548440	      0.14011264	      0.14574236	      0.14900221	      0.15530872	      0.14213629	      0.07041898	      0.07411769	      0.07232214	      0.07680203	      0.05226894	      0.03969915	      0.04715077	      0.04040395	      0.05566966	      0.07590348	      0.07231821	      0.05144839	      0.01725211	      0.02837797	      0.01745628	      0.03422110	      0.02497009	      0.02937092	      0.03318030	      0.01031324	      0.03529393	      0.03530961	      0.08635482	      0.08606698	      0.08459375	      0.14574868	      0.08304903	      0.07470760	      0.12672468	      0.12836247	      0.15476381	      0.13926287	      0.14552040	      0.14796238	      0.15577242	      0.14207840
      0.01679999	      0.06589399	      0.07050162	      0.07303457	      0.07879735	      0.05172043	      0.03971866	      0.04625800	      0.03948659	      0.06062013	      0.07980389	      0.07455411	      0.05574083	      0.01764297	      0.02754087	      0.01724761	      0.03429463	      0.02510415	      0.03027117	      0.03345465	      0.01033822	      0.03649105	      0.03722235	      0.09166359	      0.09312775	      0.09033626	      0.14593390	      0.07724019	      0.07004817	      0.13043121	      0.12854193	      0.15560348	      0.14022397	      0.14577907	      0.14920492	      0.15529026	      0.14198304	      0.07089896	      0.07447709	      0.07221002	      0.07654830	      0.05230113	      0.03968394	      0.04720287	      0.04046076	      0.05531397	      0.07546611	      0.07198080	      0.05096192	      0.01720314	      0.02844944	      0.01745032	      0.03416695	      0.02491685	      0.02928604	      0.03318203	      0.01033144	      0.03513789	      0.03502961	      0.08628585	      0.08590157	      0.08451221	      0.14574176	      0.08316330	      0.07476763	      0.12668373	      0.12835108	      0.15473363	      0.13922617	      0.14550854	      0.14790876	      0.15578897	      0.14210644
      0.01866665	      0.06571316	      0.07015876	      0.07294765	      0.07881869	      0.05157162	      0.03964812	      0.04604835	      0.03928469	      0.06141508	      0.08054461	      0.07475836	      0.05652532	      0.01760427	      0.02770844	      0.01736755	      0.03446013	      0.02522578	      0.03020448	      0.03338114	      0.01030950	      0.03651133	      0.03738875	      0.09164975	      0.09346833	      0.09025678	      0.14593445	      0.07704935	      0.07006168	      0.13036607	      0.12854538	      0.15571270	      0.14032545	      0.14580925	      0.14939525	      0.15526358	      0.14182154	      0.07137574	      0.07483093	      0.07209620	      0.07629200	      0.05232995	      0.03967108	      0.04724837	      0.04051026	      0.05498004	      0.07502895	      0.07162833	      0.05047325	      0.01715208	      0.02851878	      0.01743959	      0.03410489	      0.02485643	      0.02920524	      0.03319101	      0.01035459	      0.03497793	      0.03473917	      0.08621674	      0.08574823	      0.08442995	      0.14573371	      0.08327174	      0.07482773	      0.12664294	      0.12833937	      0.15470525	      0.13919054	      0.14549653	      0.14785940	      0.15580416	      0.14212876
      0.02053331	      0.06554620	      0.06983218	      0.07286660	      0.07883868	      0.05142111	      0.03958353	      0.04583936	      0.03908231	      0.06219935	      0.08126550	      0.07494023	      0.05728975	      0.01756780	      0.02786552	      0.01747696	      0.03461039	      0.02533482	      0.03014197	      0.03331386	      0.01028375	      0.03652656	      0.03753781	      0.09162284	      0.09378256	      0.09015203	      0.14591568	      0.07688148	      0.07009542	      0.13029571	      0.12853255	      0.15581002	      0.14041478	      0.14583142	      0.14957081	      0.15522703	      0.14165016	      0.07184814	      0.07517790	      0.07198176	      0.07603451	      0.05235540	      0.03966105	      0.04728690	      0.04055197	      0.05467037	      0.07459255	      0.07126127	      0.04998350	      0.01709975	      0.02858584	      0.01742414	      0.03403522	      0.02478918	      0.02912868	      0.03320686	      0.01038227	      0.03481443	      0.03443901	      0.08614580	      0.08560600	      0.08434588	      0.14572322	      0.08337464	      0.07488872	      0.12660304	      0.12832609	      0.15467748	      0.13915486	      0.14548267	      0.14781341	      0.15581605	      0.14214344
      0.02239998	      0.06538488	      0.06952010	      0.07279313	      0.07885934	      0.05126442	      0.03952602	      0.04563057	      0.03887870	      0.06297483	      0.08196374	      0.07509754	      0.05803010	      0.01753345	      0.02800917	      0.01757436	      0.03474330	      0.02542992	      0.03008491	      0.03325421	      0.01026165	      0.03653703	      0.03766771	      0.09158154	      0.09406899	      0.09002035	      0.14587611	      0.07674629	      0.07015907	      0.13022108	      0.12850214	      0.15589369	      0.14049015	      0.14584473	      0.14972969	      0.15517966	      0.14146809	      0.07231562	      0.07551775	      0.07186981	      0.07577867	      0.05237697	      0.03965532	      0.04731815	      0.04058525	      0.05438828	      0.07415984	      0.07088227	      0.04949482	      0.01704495	      0.02865141	      0.01740492	      0.03395965	      0.02471675	      0.02905516	      0.03322765	      0.01041308	      0.03464759	      0.03413009	      0.08607143	      0.08547386	      0.08425850	      0.14570874	      0.08347291	      0.07495174	      0.12656497	      0.12830943	      0.15464836	      0.13911767	      0.14546549	      0.14776927	      0.15582301	      0.14214902
      0.02426665	      0.06522234	      0.06922291	      0.07272989	      0.07888227	      0.05109749	      0.03947716	      0.04542062	      0.03867214	      0.06374596	      0.08263557	      0.07522483	      0.05874044	      0.01750190	      0.02813625	      0.01765804	      0.03485625	      0.02550958	      0.03003336	      0.03320274	      0.01024321	      0.03654158	      0.03777343	      0.09152542	      0.09432791	      0.08985967	      0.14581428	      0.07665070	      0.07026008	      0.13014315	      0.12845249	      0.15596197	      0.14055033	      0.14584920	      0.14987064	      0.15512122	      0.14127490	      0.07277452	      0.07584715	      0.07176186	      0.07552745	      0.05239485	      0.03965439	      0.04734202	      0.04060991	      0.05413677	      0.07373380	      0.07049537	      0.04901159	      0.01699405	      0.02871572	      0.01738274	      0.03387986	      0.02464060	      0.02898487	      0.03325250	      0.01044426	      0.03447899	      0.03381603	      0.08598960	      0.08534769	      0.08416444	      0.14568703	      0.08356836	      0.07501920	      0.12653048	      0.12828602	      0.15461474	      0.13907608	      0.14544118	      0.14772425	      0.15582069	      0.14214150
      0.02613331	      0.06505169	      0.06893799	      0.07267673	      0.07890832	      0.05091876	      0.03943720	      0.04520939	      0.03846340	      0.06451331	      0.08327919	      0.07532164	      0.05941856	      0.01747220	      0.02824532	      0.01772742	      0.03494826	      0.02557308	      0.02998849	      0.03316086	      0.01022941	      0.03654078	      0.03785476	      0.09145467	      0.09455829	      0.08966943	      0.14573012	      0.07659722	      0.07040090	      0.13006330	      0.12838301	      0.15601408	      0.14059496	      0.14584504	      0.14999311	      0.15505190	      0.14107125	      0.07322418	      0.07616462	      0.07165689	      0.07528054	      0.05240946	      0.03965762	      0.04735841	      0.04062599	      0.05391680	      0.07331447	      0.07010183	      0.04853436	      0.01694412	      0.02877892	      0.01735782	      0.03379622	      0.02456093	      0.02891808	      0.03328137	      0.01047964	      0.03430907	      0.03349794	      0.08589860	      0.08522571	      0.08406303	      0.14565717	      0.08366060	      0.07509146	      0.12650027	      0.12825504	      0.15457615	      0.13902939	      0.14540786	      0.14767817	      0.15580665	      0.14211860
      0.02799998	      0.06486783	      0.06866208	      0.07263229	      0.07893781	      0.05072944	      0.03940567	      0.04499794	      0.03825154	      0.06527369	      0.08389310	      0.07539056	      0.06006350	      0.01744297	      0.02833609	      0.01778266	      0.03501955	      0.02562046	      0.02995180	      0.03313001	      0.01022138	      0.03653611	      0.03791427	      0.09136969	      0.09475794	      0.08945025	      0.14562464	      0.07658495	      0.07057961	      0.12998315	      0.12829396	      0.15604963	      0.14062411	      0.14583260	      0.15009673	      0.15497245	      0.14085931	      0.07366630	      0.07647161	      0.07155683	      0.07503895	      0.05242062	      0.03966577	      0.04736728	      0.04063329	      0.05372991	      0.07290185	      0.06970217	      0.04806340	      0.01689616	      0.02884247	      0.01733139	      0.03371067	      0.02447953	      0.02885283	      0.03331214	      0.01051605	      0.03413731	      0.03317576	      0.08579852	      0.08510788	      0.08395456	      0.14561923	      0.08374926	      0.07516824	      0.12647466	      0.12821635	      0.15453239	      0.13897768	      0.14536547	      0.14763104	      0.15578063	      0.14208022
      0.02986664	      0.06466832	      0.06839612	      0.07259785	      0.07897124	      0.05052802	      0.03938304	      0.04478636	      0.03803776	      0.06602617	      0.08447345	      0.07542983	      0.06067031	      0.01741492	      0.02840740	      0.01782341	      0.03506958	      0.02565171	      0.02992294	      0.03310989	      0.01021873	      0.03652717	      0.03795003	      0.09127113	      0.09492576	      0.08920183	      0.14549856	      0.07661203	      0.07079361	      0.12990413	      0.12818492	      0.15606758	      0.14063779	      0.14581280	      0.15018102	      0.15488439	      0.14064176	      0.07409835	      0.07676556	      0.07146137	      0.07480378	      0.05242873	      0.03967834	      0.04736881	      0.04063212	      0.05357720	      0.07249770	      0.06930011	      0.04760148	      0.01685017	      0.02890666	      0.01730418	      0.03362456	      0.02439749	      0.02878928	      0.03334429	      0.01055318	      0.03396499	      0.03285250	      0.08568649	      0.08499055	      0.08383700	      0.14557106	      0.08383504	      0.07525084	      0.12645513	      0.12816772	      0.15448163	      0.13891909	      0.14531102	      0.14758131	      0.15573894	      0.14202310
      0.03173331	      0.06445126	      0.06813744	      0.07257215	      0.07900879	      0.05031667	      0.03936854	      0.04457572	      0.03782322	      0.06676780	      0.08502048	      0.07544355	      0.06124006	      0.01738733	      0.02846018	      0.01785063	      0.03509989	      0.02566789	      0.02990262	      0.03310077	      0.01022180	      0.03651547	      0.03796570	      0.09115979	      0.09506051	      0.08892552	      0.14535384	      0.07667527	      0.07103864	      0.12982798	      0.12805670	      0.15606802	      0.14063679	      0.14578634	      0.15024634	      0.15478924	      0.14042103	      0.07452220	      0.07704689	      0.07136826	      0.07457267	      0.05243442	      0.03969416	      0.04736306	      0.04062279	      0.05345801	      0.07209998	      0.06889502	      0.04714686	      0.01680556	      0.02897217	      0.01727647	      0.03353804	      0.02431477	      0.02872716	      0.03337792	      0.01059126	      0.03379159	      0.03252767	      0.08556283	      0.08487367	      0.08371160	      0.14551348	      0.08391625	      0.07533817	      0.12644183	      0.12810994	      0.15442505	      0.13885443	      0.14524425	      0.14753023	      0.15568076	      0.14194652
      0.03359997	      0.06421798	      0.06788409	      0.07255259	      0.07904944	      0.05009917	      0.03936090	      0.04436762	      0.03760984	      0.06749281	      0.08553397	      0.07543665	      0.06177378	      0.01735877	      0.02849664	      0.01786586	      0.03511269	      0.02567037	      0.02989131	      0.03310284	      0.01023112	      0.03650247	      0.03796590	      0.09103603	      0.09516057	      0.08862351	      0.14519293	      0.07677142	      0.07130997	      0.12975651	      0.12791069	      0.15605126	      0.14062190	      0.14575343	      0.15029308	      0.15468825	      0.14019948	      0.07494076	      0.07731762	      0.07127718	      0.07434432	      0.05243816	      0.03971297	      0.04735024	      0.04060560	      0.05337183	      0.07170690	      0.06848611	      0.04669800	      0.01676234	      0.02904045	      0.01724918	      0.03345233	      0.02423239	      0.02866492	      0.03341185	      0.01062973	      0.03361620	      0.03220040	      0.08542888	      0.08475803	      0.08358000	      0.14544723	      0.08399151	      0.07542893	      0.12643472	      0.12804407	      0.15436386	      0.13878485	      0.14516601	      0.14747899	      0.15560665	      0.14185117
      0.03546664	      0.06397355	      0.06763841	      0.07253786	      0.07909145	      0.04987788	      0.03935958	      0.04416379	      0.03739949	      0.06819425	      0.08600984	      0.07541027	      0.06226732	      0.01732879	      0.02851866	      0.01787028	      0.03510949	      0.02566023	      0.02988807	      0.03311527	      0.01024635	      0.03648793	      0.03795150	      0.09089960	      0.09522404	      0.08829760	      0.14501791	      0.07689824	      0.07160357	      0.12969139	      0.12774794	      0.15601690	      0.14059320	      0.14571396	      0.15032083	      0.15458250	      0.13997921	      0.07535421	      0.07757777	      0.07118781	      0.07411863	      0.05244049	      0.03973436	      0.04733077	      0.04058109	      0.05331822	      0.07131854	      0.06807501	      0.04625566	      0.01672035	      0.02911237	      0.01722319	      0.03336880	      0.02415149	      0.02860185	      0.03344531	      0.01066819	      0.03343903	      0.03187183	      0.08528433	      0.08464239	      0.08344217	      0.14537210	      0.08406065	      0.07552299	      0.12643450	      0.12796965	      0.15429776	      0.13871006	      0.14507557	      0.14742726	      0.15551545	      0.14173629
      0.03733330	      0.06372389	      0.06740241	      0.07252662	      0.07913331	      0.04965546	      0.03936403	      0.04396582	      0.03719394	      0.06886603	      0.08644570	      0.07536663	      0.06271845	      0.01729688	      0.02852889	      0.01786557	      0.03509254	      0.02563905	      0.02989167	      0.03313683	      0.01026701	      0.03647169	      0.03792430	      0.09075022	      0.09525004	      0.08795022	      0.14483112	      0.07705294	      0.07191517	      0.12963419	      0.12756999	      0.15596502	      0.14055102	      0.14566766	      0.15032964	      0.15447275	      0.13976165	      0.07576342	      0.07782788	      0.07109948	      0.07389486	      0.05244202	      0.03975783	      0.04730511	      0.04054986	      0.05329612	      0.07093415	      0.06766214	      0.04582009	      0.01667921	      0.02918890	      0.01719936	      0.03328865	      0.02407301	      0.02853715	      0.03347766	      0.01070642	      0.03326001	      0.03154261	      0.08512953	      0.08452622	      0.08329857	      0.14528816	      0.08412326	      0.07561985	      0.12644165	      0.12788678	      0.15422692	      0.13863020	      0.14497287	      0.14737509	      0.15540676	      0.14160177
      0.03919997	      0.06347503	      0.06717779	      0.07251817	      0.07917421	      0.04943468	      0.03937394	      0.04377526	      0.03699481	      0.06950304	      0.08684116	      0.07530890	      0.06312640	      0.01726286	      0.02853029	      0.01785374	      0.03506467	      0.02560890	      0.02990062	      0.03316583	      0.01029224	      0.03645383	      0.03788677	      0.09058774	      0.09523852	      0.08758443	      0.14463504	      0.07723220	      0.07224020	      0.12958618	      0.12737883	      0.15589619	      0.14049584	      0.14561428	      0.15031995	      0.15435942	      0.13954783	      0.07617006	      0.07806921	      0.07101155	      0.07367205	      0.05244329	      0.03978310	      0.04727377	      0.04051250	      0.05330407	      0.07055424	      0.06724879	      0.04539111	      0.01663903	      0.02927134	      0.01717864	      0.03321312	      0.02399792	      0.02846978	      0.03350830	      0.01074430	      0.03307865	      0.03121280	      0.08496552	      0.08440978	      0.08315002	      0.14519576	      0.08417896	      0.07571881	      0.12645650	      0.12779557	      0.15415177	      0.13854571	      0.14485845	      0.14732262	      0.15528093	      0.14144828
      0.04106663	      0.06323440	      0.06696758	      0.07251219	      0.07921328	      0.04921802	      0.03938943	      0.04359383	      0.03680385	      0.07009952	      0.08719548	      0.07523929	      0.06348887	      0.01722669	      0.02852594	      0.01783679	      0.03502863	      0.02557188	      0.02991301	      0.03320028	      0.01032101	      0.03643389	      0.03784047	      0.09041167	      0.09518953	      0.08720355	      0.14443208	      0.07743260	      0.07257404	      0.12954823	      0.12717668	      0.15581098	      0.14042788	      0.14555328	      0.15029199	      0.15424247	      0.13933840	      0.07657559	      0.07830295	      0.07092341	      0.07344927	      0.05244480	      0.03980994	      0.04723725	      0.04046960	      0.05334042	      0.07017806	      0.06683470	      0.04496879	      0.01659750	      0.02936088	      0.01716193	      0.03314334	      0.02392708	      0.02839882	      0.03353681	      0.01078181	      0.03289451	      0.03088249	      0.08479336	      0.08429335	      0.08299711	      0.14509502	      0.08422765	      0.07581935	      0.12647951	      0.12769600	      0.15407205	      0.13845682	      0.14473285	      0.14726965	      0.15513836	      0.14127656
      0.04293330	      0.06301015	      0.06677506	      0.07250832	      0.07924957	      0.04900767	      0.03941084	      0.04342319	      0.03662265	      0.07065006	      0.08750606	      0.07515965	      0.06380360	      0.01718806	      0.02851938	      0.01781693	      0.03498731	      0.02553010	      0.02992664	      0.03323813	      0.01035231	      0.03641114	      0.03778669	      0.09022151	      0.09510374	      0.08681135	      0.14422458	      0.07765021	      0.07291194	      0.12952074	      0.12696607	      0.15571038	      0.14034744	      0.14548400	      0.15024632	      0.15412140	      0.13913323	      0.07697994	      0.07852902	      0.07083340	      0.07322518	      0.05244741	      0.03983732	      0.04719610	      0.04042197	      0.05340319	      0.06980558	      0.06642029	      0.04455326	      0.01655293	      0.02945720	      0.01714911	      0.03307910	      0.02386021	      0.02832480	      0.03356380	      0.01081944	      0.03270783	      0.03055211	      0.08461423	      0.08417742	      0.08284075	      0.14498616	      0.08426885	      0.07592074	      0.12651105	      0.12758838	      0.15398835	      0.13836399	      0.14459653	      0.14721637	      0.15497929	      0.14108718
      0.04479996	      0.06280793	      0.06660028	      0.07250609	      0.07928344	      0.04880637	      0.03943851	      0.04326452	      0.03645234	      0.07115203	      0.08777452	      0.07507498	      0.06407373	      0.01714629	      0.02851475	      0.01779695	      0.03494466	      0.02548637	      0.02993988	      0.03327746	      0.01038532	      0.03638601	      0.03772958	      0.09001761	      0.09498364	      0.08641259	      0.14401534	      0.07787983	      0.07324857	      0.12950346	      0.12675036	      0.15559669	      0.14025575	      0.14540627	      0.15018475	      0.15399559	      0.13893181	      0.07738316	      0.07874777	      0.07073999	      0.07299820	      0.05245246	      0.03986392	      0.04715098	      0.04037061	      0.05348975	      0.06943617	      0.06600523	      0.04414394	      0.01650927	      0.02955912	      0.01713939	      0.03301934	      0.02379647	      0.02824871	      0.03359011	      0.01085758	      0.03251891	      0.03022156	      0.08443099	      0.08406405	      0.08268351	      0.14487079	      0.08430125	      0.07602124	      0.12655078	      0.12747444	      0.15390252	      0.13826895	      0.14445137	      0.14716422	      0.15480561	      0.14088226
      0.04666663	      0.06263160	      0.06644214	      0.07250575	      0.07931632	      0.04861679	      0.03947303	      0.04311890	      0.03629388	      0.07160403	      0.08800386	      0.07499132	      0.06430405	      0.01710099	      0.02851596	      0.01777965	      0.03490482	      0.02544377	      0.02995137	      0.03331633	      0.01041911	      0.03635949	      0.03767418	      0.08980081	      0.09483253	      0.08601263	      0.14380734	      0.07811591	      0.07357858	      0.12949551	      0.12653341	      0.15547284	      0.14015445	      0.14532028	      0.15010965	      0.15386458	      0.13873375	      0.07778528	      0.07896027	      0.07064339	      0.07276818	      0.05246100	      0.03988926	      0.04710275	      0.04031649	      0.05359741	      0.06907010	      0.06558988	      0.04374130	      0.01646493	      0.02966597	      0.01713258	      0.03296400	      0.02373591	      0.02817070	      0.03361561	      0.01089607	      0.03232811	      0.02989108	      0.08424694	      0.08395554	      0.08252782	      0.14475055	      0.08432435	      0.07611931	      0.12659823	      0.12735578	      0.15381594	      0.13817333	      0.14429987	      0.14711404	      0.15462618	      0.14066497
      0.04853329	      0.06248563	      0.06630158	      0.07250844	      0.07934970	      0.04844098	      0.03951558	      0.04298785	      0.03614856	      0.07200325	      0.08819402	      0.07491258	      0.06449564	      0.01705220	      0.02852610	      0.01776732	      0.03487114	      0.02540489	      0.02995944	      0.03335270	      0.01045256	      0.03633189	      0.03762353	      0.08957171	      0.09465305	      0.08561673	      0.14360328	      0.07835369	      0.07389719	      0.12949556	      0.12631905	      0.15534140	      0.14004471	      0.14522615	      0.15002288	      0.15372791	      0.13853874	      0.07818510	      0.07916611	      0.07054236	      0.07253432	      0.05247423	      0.03991211	      0.04705219	      0.04026069	      0.05372285	      0.06870798	      0.06517487	      0.04334588	      0.01642007	      0.02977590	      0.01712756	      0.03291167	      0.02367739	      0.02809240	      0.03364139	      0.01093532	      0.03213637	      0.02956138	      0.08406464	      0.08385358	      0.08237568	      0.14462652	      0.08433770	      0.07621375	      0.12665322	      0.12723359	      0.15372977	      0.13807832	      0.14414371	      0.14706641	      0.15443152	      0.14043765
      0.05039996	      0.06237430	      0.06617984	      0.07251493	      0.07938486	      0.04828108	      0.03956729	      0.04287284	      0.03601763	      0.07234700	      0.08834509	      0.07484255	      0.06464990	      0.01699959	      0.02854832	      0.01776220	      0.03484683	      0.02537214	      0.02996262	      0.03338485	      0.01048483	      0.03630353	      0.03758071	      0.08933127	      0.09444836	      0.08523052	      0.14340597	      0.07858846	      0.07419990	      0.12950194	      0.12611143	      0.15520540	      0.13992806	      0.14512424	      0.14992668	      0.15358530	      0.13834662	      0.07858292	      0.07936623	      0.07043620	      0.07229556	      0.05249327	      0.03993164	      0.04700001	      0.04020412	      0.05386239	      0.06834972	      0.06475957	      0.04295733	      0.01637505	      0.02988767	      0.01712346	      0.03286116	      0.02361994	      0.02801479	      0.03366809	      0.01097558	      0.03194394	      0.02923208	      0.08388761	      0.08376089	      0.08222974	      0.14450043	      0.08434088	      0.07630303	      0.12671513	      0.12710969	      0.15364552	      0.13798559	      0.14398555	      0.14702219	      0.15423047	      0.14020387
      0.05226662	      0.06230113	      0.06607725	      0.07252694	      0.07942346	      0.04813842	      0.03962955	      0.04277520	      0.03590217	      0.07263352	      0.08845631	      0.07478355	      0.06476673	      0.01694353	      0.02858467	      0.01776589	      0.03483426	      0.02534748	      0.02995944	      0.03341106	      0.01051488	      0.03627446	      0.03754737	      0.08908101	      0.09422191	      0.08485944	      0.14321806	      0.07881608	      0.07448291	      0.12951283	      0.12591457	      0.15506786	      0.13980612	      0.14501544	      0.14982341	      0.15343728	      0.13815772	      0.07897896	      0.07956196	      0.07032573	      0.07205210	      0.05251865	      0.03994792	      0.04694686	      0.04014740	      0.05401280	      0.06799594	      0.06434381	      0.04257616	      0.01633033	      0.03000079	      0.01712002	      0.03281228	      0.02356349	      0.02793790	      0.03369556	      0.01101663	      0.03175096	      0.02890302	      0.08371885	      0.08367974	      0.08209177	      0.14437333	      0.08433447	      0.07638630	      0.12678370	      0.12698499	      0.15356347	      0.13789600	      0.14382779	      0.14698103	      0.15402630	      0.13996739
      0.05413329	      0.06226884	      0.06599724	      0.07254759	      0.07946751	      0.04801319	      0.03970397	      0.04269599	      0.03580296	      0.07286217	      0.08852556	      0.07473586	      0.06484377	      0.01688554	      0.02863565	      0.01777914	      0.03483467	      0.02533229	      0.02994836	      0.03342946	      0.01054125	      0.03624423	      0.03752301	      0.08882304	      0.09397720	      0.08450839	      0.14304182	      0.07903340	      0.07474337	      0.12952647	      0.12573202	      0.15493148	      0.13968043	      0.14490121	      0.14971521	      0.15328545	      0.13797309	      0.07937256	      0.07975397	      0.07021181	      0.07180456	      0.05255054	      0.03996115	      0.04689317	      0.04009085	      0.05417118	      0.06764769	      0.06392787	      0.04220327	      0.01628635	      0.03011456	      0.01711690	      0.03276471	      0.02350786	      0.02786207	      0.03372377	      0.01105830	      0.03155779	      0.02857441	      0.08356043	      0.08361153	      0.08196268	      0.14424526	      0.08431951	      0.07646323	      0.12685936	      0.12685940	      0.15348286	      0.13780947	      0.14367188	      0.14694164	      0.15382125	      0.13973100
      0.05599995	      0.06228020	      0.06594320	      0.07257987	      0.07951860	      0.04790559	      0.03979178	      0.04263634	      0.03572096	      0.07303211	      0.08854993	      0.07469858	      0.06487737	      0.01682741	      0.02870072	      0.01780201	      0.03484834	      0.02532734	      0.02992819	      0.03343859	      0.01056266	      0.03621231	      0.03750617	      0.08855967	      0.09371746	      0.08418182	      0.14287933	      0.07923805	      0.07497912	      0.12954125	      0.12556700	      0.15479887	      0.13955248	      0.14478319	      0.14960424	      0.15313135	      0.13779424	      0.07976312	      0.07994305	      0.07009563	      0.07155377	      0.05258885	      0.03997176	      0.04683940	      0.04003481	      0.05433427	      0.06730583	      0.06351218	      0.04183936	      0.01624345	      0.03022860	      0.01711398	      0.03271845	      0.02345311	      0.02778736	      0.03375254	      0.01110039	      0.03136477	      0.02824658	      0.08341409	      0.08355715	      0.08184309	      0.14411595	      0.08429743	      0.07653371	      0.12694270	      0.12673247	      0.15340237	      0.13772547	      0.14351893	      0.14690215	      0.15361734	      0.13949750
      0.05786662	      0.06233660	      0.06591931	      0.07262604	      0.07957724	      0.04781604	      0.03989342	      0.04259751	      0.03565755	      0.07314157	      0.08852542	      0.07466948	      0.06486216	      0.01677100	      0.02877827	      0.01783375	      0.03487438	      0.02533244	      0.02989829	      0.03343769	      0.01057817	      0.03617797	      0.03749420	      0.08829298	      0.09344505	      0.08388331	      0.14273244	      0.07942875	      0.07518884	      0.12955578	      0.12542200	      0.15467233	      0.13942327	      0.14466277	      0.14949230	      0.15297651	      0.13762281	      0.08014933	      0.08012927	      0.06997789	      0.07130058	      0.05263335	      0.03998000	      0.04678598	      0.03997965	      0.05449827	      0.06697125	      0.06309773	      0.04148506	      0.01620183	      0.03034211	      0.01711093	      0.03267314	      0.02339895	      0.02771442	      0.03378206	      0.01114288	      0.03117253	      0.02792036	      0.08328080	      0.08351663	      0.08173319	      0.14398468	      0.08426985	      0.07659785	      0.12703455	      0.12660340	      0.15332031	      0.13764292	      0.14336939	      0.14686027	      0.15341589	      0.13926904
      0.05973328	      0.06243949	      0.06592988	      0.07268747	      0.07964292	      0.04774514	      0.04000833	      0.04258073	      0.03561434	      0.07318846	      0.08844779	      0.07464531	      0.06479209	      0.01671827	      0.02886551	      0.01787280	      0.03491078	      0.02534659	      0.02985867	      0.03342670	      0.01058723	      0.03614051	      0.03748362	      0.08802472	      0.09316156	      0.08361532	      0.14260166	      0.07960517	      0.07537213	      0.12956900	      0.12529859	      0.15455278	      0.13929333	      0.14454100	      0.14937999	      0.15282264	      0.13746017	      0.08053054	      0.08031376	      0.06986096	      0.07104687	      0.05268303	      0.03998723	      0.04673314	      0.03992523	      0.05466048	      0.06664496	      0.06268550	      0.04114139	      0.01616152	      0.03045583	      0.01710851	      0.03263001	      0.02334651	      0.02764217	      0.03381136	      0.01118524	      0.03098113	      0.02759633	      0.08316093	      0.08348949	      0.08163220	      0.14385003	      0.08423926	      0.07665635	      0.12713604	      0.12647049	      0.15323368	      0.13755984	      0.14322335	      0.14681260	      0.15321793	      0.13904773
      0.06159995	      0.06259011	      0.06598020	      0.07276489	      0.07971394	      0.04769336	      0.04013502	      0.04258733	      0.03559330	      0.07316956	      0.08831122	      0.07462088	      0.06465864	      0.01667153	      0.02895809	      0.01791659	      0.03495407	      0.02536776	      0.02980987	      0.03340615	      0.01058952	      0.03609895	      0.03746923	      0.08775603	      0.09286715	      0.08337884	      0.14248752	      0.07976831	      0.07552955	      0.12958016	      0.12519716	      0.15443980	      0.13916263	      0.14441843	      0.14926658	      0.15267136	      0.13731624	      0.08090536	      0.08049724	      0.06974779	      0.07079544	      0.05273640	      0.03999523	      0.04668107	      0.03987134	      0.05481851	      0.06632822	      0.06227748	      0.04080980	      0.01612049	      0.03057062	      0.01710781	      0.03259079	      0.02329732	      0.02756936	      0.03383926	      0.01122688	      0.03079088	      0.02727587	      0.08305373	      0.08347386	      0.08153829	      0.14370984	      0.08420878	      0.07671051	      0.12724864	      0.12633111	      0.15313850	      0.13747334	      0.14307996	      0.14675488	      0.15302336	      0.13883479
      0.06346661	      0.06278696	      0.06607441	      0.07285744	      0.07978743	      0.04766123	      0.04027067	      0.04261817	      0.03559622	      0.07308206	      0.08811127	      0.07459085	      0.06445464	      0.01663269	      0.02905107	      0.01796212	      0.03500017	      0.02539340	      0.02975308	      0.03337733	      0.01058522	      0.03605261	      0.03744586	      0.08748770	      0.09256146	      0.08317351	      0.14238964	      0.07991987	      0.07566239	      0.12958869	      0.12511713	      0.15433228	      0.13903075	      0.14429551	      0.14915089	      0.15252420	      0.13710017	      0.08127143	      0.08067894	      0.06963950	      0.07054813	      0.05279220	      0.04000476	      0.04663004	      0.03981805	      0.05496944	      0.06602195	      0.06187581	      0.04049093	      0.01608246	      0.03068594	      0.01710883	      0.03255555	      0.02325148	      0.02749651	      0.03386593	      0.01126784	      0.03060269	      0.02696065	      0.08295798	      0.08346747	      0.08144987	      0.14356214	      0.08418079	      0.07676138	      0.12737352	      0.12618311	      0.15303159	      0.13738076	      0.14293782	      0.14668369	      0.15283123	      0.13863049
      0.06533328	      0.06302581	      0.06621250	      0.07296147	      0.07985929	      0.04764915	      0.04041088	      0.04267248	      0.03562351	      0.07292737	      0.08784951	      0.07455174	      0.06418016	      0.01660244	      0.02914037	      0.01800677	      0.03504549	      0.02542097	      0.02969026	      0.03334224	      0.01057525	      0.03600156	      0.03741049	      0.08722120	      0.09224564	      0.08299779	      0.14230707	      0.08006131	      0.07577253	      0.12959412	      0.12505683	      0.15422953	      0.13889785	      0.14417263	      0.14903257	      0.15238259	      0.13695767	      0.08162552	      0.08085637	      0.06953453	      0.07030508	      0.05284973	      0.04001497	      0.04658019	      0.03976566	      0.05511012	      0.06572657	      0.06148194	      0.04018409	      0.01604537	      0.03079895	      0.01710975	      0.03252162	      0.02320666	      0.02742674	      0.03388595	      0.01130892	      0.03041815	      0.02665211	      0.08287310	      0.08346926	      0.08136690	      0.14340641	      0.08415577	      0.07680905	      0.12751092	      0.12602622	      0.15291234	      0.13728105	      0.14279586	      0.14659807	      0.15264703	      0.13843460
      0.06719994	      0.06329910	      0.06638968	      0.07307069	      0.07992448	      0.04765706	      0.04054980	      0.04274751	      0.03567375	      0.07271206	      0.08753461	      0.07450226	      0.06384385	      0.01658016	      0.02922298	      0.01804844	      0.03508719	      0.02544813	      0.02962401	      0.03330347	      0.01056119	      0.03594673	      0.03736259	      0.08695895	      0.09192311	      0.08284931	      0.14223850	      0.08019340	      0.07586215	      0.12959598	      0.12501426	      0.15413190	      0.13876532	      0.14405049	      0.14891266	      0.15224800	      0.13682528	      0.08196726	      0.08102840	      0.06942990	      0.07006390	      0.05290927	      0.04002435	      0.04653140	      0.03971433	      0.05523784	      0.06544018	      0.06109415	      0.03988592	      0.01600940	      0.03090708	      0.01710830	      0.03248546	      0.02315974	      0.02736316	      0.03391590	      0.01135113	      0.03023762	      0.02634914	      0.08280064	      0.08348109	      0.08129182	      0.14324412	      0.08413220	      0.07685212	      0.12765985	      0.12586241	      0.15278274	      0.13717526	      0.14265468	      0.14649969	      0.15245969	      0.13824798
      0.06906661	      0.06359338	      0.06659524	      0.07317837	      0.07997914	      0.04768322	      0.04068084	      0.04283795	      0.03574280	      0.07245114	      0.08718391	      0.07444386	      0.06346498	      0.01656536	      0.02929632	      0.01808556	      0.03512351	      0.02547338	      0.02955739	      0.03326341	      0.01054446	      0.03589031	      0.03730450	      0.08670478	      0.09160062	      0.08272466	      0.14218211	      0.08031589	      0.07593390	      0.12959375	      0.12498674	      0.15404098	      0.13863601	      0.14393079	      0.14879400	      0.15212227	      0.13670304	      0.08229747	      0.08119520	      0.06932398	      0.06982295	      0.05297055	      0.04003246	      0.04648365	      0.03966408	      0.05535010	      0.06516128	      0.06071128	      0.03959377	      0.01597411	      0.03100987	      0.01710385	      0.03244580	      0.02310950	      0.02730683	      0.03394996	      0.01139508	      0.03006076	      0.02605082	      0.08274237	      0.08350470	      0.08122681	      0.14307699	      0.08410924	      0.07688942	      0.12781893	      0.12569365	      0.15264443	      0.13706439	      0.14251540	      0.14638988	      0.15227584	      0.13807235
      0.07093327	      0.06387891	      0.06680394	      0.07328191	      0.08002681	      0.04771940	      0.04079784	      0.04293144	      0.03581885	      0.07218582	      0.08683993	      0.07438817	      0.06308941	      0.01656013	      0.02935786	      0.01811794	      0.03515596	      0.02549830	      0.02949379	      0.03322237	      0.01052460	      0.03583784	      0.03724553	      0.08646941	      0.09129637	      0.08262032	      0.14213646	      0.08042498	      0.07599045	      0.12958646	      0.12497182	      0.15396323	      0.13851827	      0.14382073	      0.14868612	      0.15201053	      0.13659259	      0.08261537	      0.08135556	      0.06921555	      0.06958189	      0.05303182	      0.04003947	      0.04643639	      0.03961431	      0.05544663	      0.06489121	      0.06033391	      0.03930752	      0.01593833	      0.03110757	      0.01709652	      0.03240236	      0.02305555	      0.02725846	      0.03398895	      0.01144125	      0.02988741	      0.02575738	      0.08269985	      0.08354241	      0.08117347	      0.14290673	      0.08408596	      0.07692014	      0.12798645	      0.12552174	      0.15249907	      0.13694954	      0.14237932	      0.14627036	      0.15209676	      0.13790902
      0.07279994	      0.06412925	      0.06699366	      0.07338061	      0.08007291	      0.04776185	      0.04089554	      0.04301993	      0.03589417	      0.07194521	      0.08653805	      0.07434935	      0.06275757	      0.01656749	      0.02940527	      0.01814605	      0.03518742	      0.02552573	      0.02943667	      0.03317972	      0.01050040	      0.03579623	      0.03719799	      0.08626155	      0.09102481	      0.08253546	      0.14210244	      0.08051686	      0.07603280	      0.12957211	      0.12496937	      0.15390385	      0.13841924	      0.14372673	      0.14859655	      0.15191842	      0.13649784	      0.08292039	      0.08150876	      0.06910443	      0.06934105	      0.05309135	      0.04004583	      0.04638905	      0.03956429	      0.05552866	      0.06463168	      0.05996280	      0.03902798	      0.01590115	      0.03120103	      0.01708702	      0.03235581	      0.02299839	      0.02721773	      0.03403286	      0.01148981	      0.02971725	      0.02546914	      0.08267371	      0.08359565	      0.08113232	      0.14273403	      0.08406195	      0.07694409	      0.12816125	      0.12534741	      0.15234729	      0.13683092	      0.14224682	      0.14614197	      0.15192277	      0.13775828
      0.07466660	      0.06434560	      0.06716743	      0.07346905	      0.08011358	      0.04782107	      0.04096905	      0.04311023	      0.03597632	      0.07170596	      0.08627274	      0.07433327	      0.06246561	      0.01658719	      0.02943717	      0.01816943	      0.03521800	      0.02555554	      0.02938898	      0.03313688	      0.01047263	      0.03576887	      0.03716776	      0.08607749	      0.09077895	      0.08247233	      0.14208352	      0.08059326	      0.07606013	      0.12954797	      0.12498179	      0.15385977	      0.13833696	      0.14364651	      0.14852107	      0.15184784	      0.13642333	      0.08321038	      0.08165504	      0.06899279	      0.06910411	      0.05314992	      0.04005155	      0.04634429	      0.03951680	      0.05558888	      0.06438185	      0.05960413	      0.03875468	      0.01586362	      0.03128845	      0.01707537	      0.03230679	      0.02293895	      0.02718525	      0.03408064	      0.01153964	      0.02955321	      0.02519077	      0.08266343	      0.08365925	      0.08110403	      0.14256035	      0.08403914	      0.07696093	      0.12834134	      0.12517222	      0.15218968	      0.13670820	      0.14211777	      0.14600426	      0.15175459	      0.13762202
      0.07653327	      0.06453625	      0.06733121	      0.07353823	      0.08014078	      0.04790833	      0.04101374	      0.04321012	      0.03607385	      0.07143820	      0.08603074	      0.07434141	      0.06220216	      0.01661597	      0.02945423	      0.01818777	      0.03524688	      0.02558611	      0.02935324	      0.03309665	      0.01044363	      0.03575700	      0.03715785	      0.08591188	      0.09054909	      0.08243286	      0.14208258	      0.08065699	      0.07607190	      0.12951168	      0.12501185	      0.15382760	      0.13826869	      0.14357640	      0.14845471	      0.15180600	      0.13637262	      0.08346764	      0.08179051	      0.06889048	      0.06889167	      0.05321117	      0.04005552	      0.04631586	      0.03948630	      0.05558710	      0.06414283	      0.05929302	      0.03849007	      0.01583093	      0.03135711	      0.01705963	      0.03225576	      0.02287947	      0.02716796	      0.03412943	      0.01158614	      0.02941318	      0.02494984	      0.08268727	      0.08372879	      0.08111252	      0.14241085	      0.08401610	      0.07695737	      0.12851063	      0.12502183	      0.15204653	      0.13659907	      0.14201136	      0.14587219	      0.15161604	      0.13752909
      0.07839993	      0.06470322	      0.06748559	      0.07358422	      0.08015241	      0.04803200	      0.04102713	      0.04332467	      0.03619221	      0.07112329	      0.08580853	      0.07438073	      0.06196564	      0.01665267	      0.02945746	      0.01820193	      0.03527576	      0.02561824	      0.02933144	      0.03305988	      0.01041409	      0.03576354	      0.03717511	      0.08576443	      0.09033064	      0.08242088	      0.14210392	      0.08071015	      0.07606661	      0.12946038	      0.12506348	      0.15380728	      0.13821523	      0.14351713	      0.14839642	      0.15178538	      0.13635248	      0.08366960	      0.08190681	      0.06880889	      0.06872705	      0.05327346	      0.04005702	      0.04631335	      0.03948290	      0.05549840	      0.06392618	      0.05906473	      0.03824732	      0.01580805	      0.03139540	      0.01703878	      0.03220442	      0.02282337	      0.02717102	      0.03417524	      0.01162426	      0.02931499	      0.02477447	      0.08276265	      0.08380640	      0.08117964	      0.14230928	      0.08398872	      0.07692109	      0.12865425	      0.12492028	      0.15193814	      0.13652182	      0.14194675	      0.14576230	      0.15152991	      0.13750470
      0.08026660	      0.06484476	      0.06763013	      0.07361011	      0.08015207	      0.04819683	      0.04100960	      0.04345734	      0.03633463	      0.07074987	      0.08560507	      0.07445971	      0.06175589	      0.01669951	      0.02944663	      0.01821297	      0.03530733	      0.02565451	      0.02932438	      0.03302503	      0.01038253	      0.03579175	      0.03722627	      0.08563490	      0.09011781	      0.08243741	      0.14214984	      0.08075828	      0.07604467	      0.12939252	      0.12513814	      0.15379695	      0.13817609	      0.14346986	      0.14834383	      0.15179498	      0.13637008	      0.08381362	      0.08200294	      0.06875216	      0.06861499	      0.05333349	      0.04005706	      0.04633523	      0.03950485	      0.05533169	      0.06373975	      0.05892353	      0.03803448	      0.01579560	      0.03140467	      0.01701452	      0.03215565	      0.02277352	      0.02719094	      0.03421507	      0.01165236	      0.02925952	      0.02466701	      0.08288757	      0.08389277	      0.08130288	      0.14225529	      0.08395616	      0.07685292	      0.12877199	      0.12486696	      0.15186465	      0.13647673	      0.14192382	      0.14567554	      0.15149604	      0.13754660
      0.08213326	      0.06495550	      0.06776046	      0.07361999	      0.08014354	      0.04839873	      0.04096302	      0.04360510	      0.03649747	      0.07032594	      0.08542707	      0.07458116	      0.06157938	      0.01675823	      0.02942166	      0.01822141	      0.03534284	      0.02569634	      0.02933159	      0.03299070	      0.01034766	      0.03584225	      0.03731270	      0.08551749	      0.08990316	      0.08247118	      0.14221238	      0.08081166	      0.07601423	      0.12931160	      0.12522671	      0.15378896	      0.13814530	      0.14343049	      0.14829038	      0.15182913	      0.13642306	      0.08390276	      0.08208225	      0.06872338	      0.06855724	      0.05339115	      0.04005704	      0.04638191	      0.03955231	      0.05508869	      0.06358231	      0.05886918	      0.03785351	      0.01579324	      0.03138818	      0.01698947	      0.03211330	      0.02273348	      0.02722307	      0.03424598	      0.01166927	      0.02924579	      0.02462756	      0.08305876	      0.08398346	      0.08147837	      0.14224669	      0.08391970	      0.07675403	      0.12886532	      0.12485924	      0.15182366	      0.13646185	      0.14194079	      0.14560961	      0.15151277	      0.13765248
      0.08399993	      0.06503155	      0.06787051	      0.07361395	      0.08012614	      0.04862650	      0.04088945	      0.04375931	      0.03667144	      0.06987481	      0.08528420	      0.07473727	      0.06144609	      0.01682708	      0.02938418	      0.01822721	      0.03538111	      0.02574247	      0.02935147	      0.03295733	      0.01031019	      0.03591160	      0.03742865	      0.08540537	      0.08968392	      0.08250535	      0.14227840	      0.08087924	      0.07598688	      0.12922407	      0.12531506	      0.15377529	      0.13811608	      0.14339301	      0.14823046	      0.15187558	      0.13650142	      0.08394086	      0.08214657	      0.06872227	      0.06855181	      0.05344633	      0.04005747	      0.04645202	      0.03962380	      0.05477604	      0.06345367	      0.05889779	      0.03770620	      0.01579989	      0.03134926	      0.01696538	      0.03207958	      0.02270501	      0.02726410	      0.03426690	      0.01167507	      0.02927108	      0.02465297	      0.08327296	      0.08407691	      0.08170173	      0.14228034	      0.08387842	      0.07662558	      0.12893626	      0.12489374	      0.15181342	      0.13647563	      0.14199529	      0.14556353	      0.15157701	      0.13781738
      0.08586659	      0.06508402	      0.06796468	      0.07358532	      0.08008973	      0.04887003	      0.04078980	      0.04391343	      0.03684982	      0.06940833	      0.08517303	      0.07491028	      0.06134981	      0.01690010	      0.02933841	      0.01823006	      0.03541853	      0.02578880	      0.02938040	      0.03292705	      0.01027295	      0.03599125	      0.03755964	      0.08530502	      0.08947185	      0.08254062	      0.14234849	      0.08095794	      0.07596282	      0.12913068	      0.12540368	      0.15376153	      0.13809352	      0.14336232	      0.14817082	      0.15193265	      0.13660449	      0.08393318	      0.08219533	      0.06874275	      0.06859119	      0.05349916	      0.04005741	      0.04654258	      0.03971648	      0.05440316	      0.06335235	      0.05900006	      0.03759055	      0.01581327	      0.03128993	      0.01694163	      0.03205235	      0.02268560	      0.02731468	      0.03428074	      0.01167216	      0.02933096	      0.02473611	      0.08352700	      0.08417448	      0.08196865	      0.14235252	      0.08382858	      0.07646846	      0.12898651	      0.12496673	      0.15183347	      0.13651730	      0.14208402	      0.14553831	      0.15167850	      0.13803321
      0.08773326	      0.06512834	      0.06805556	      0.07353144	      0.08002541	      0.04911826	      0.04066761	      0.04406366	      0.03702824	      0.06892934	      0.08507611	      0.07507648	      0.06126812	      0.01697276	      0.02928663	      0.01822849	      0.03544963	      0.02583028	      0.02941352	      0.03290135	      0.01023811	      0.03607077	      0.03768572	      0.08523015	      0.08928311	      0.08258721	      0.14243157	      0.08104071	      0.07593616	      0.12902881	      0.12550108	      0.15375858	      0.13808801	      0.14335027	      0.14812303	      0.15201385	      0.13679333	      0.08387800	      0.08222434	      0.06878112	      0.06867320	      0.05354892	      0.04005569	      0.04665179	      0.03982878	      0.05397771	      0.06328163	      0.05917461	      0.03750997	      0.01583232	      0.03120930	      0.01691712	      0.03202963	      0.02267325	      0.02737714	      0.03428987	      0.01166205	      0.02942504	      0.02487616	      0.08381713	      0.08427477	      0.08227465	      0.14245949	      0.08376738	      0.07628357	      0.12901887	      0.12507456	      0.15188307	      0.13658564	      0.14220333	      0.14553432	      0.15182295	      0.13829225
      0.08959992	      0.06517399	      0.06814768	      0.07345550	      0.07993475	      0.04936626	      0.04052914	      0.04420875	      0.03720455	      0.06844107	      0.08498562	      0.07522966	      0.06119210	      0.01704193	      0.02923311	      0.01822391	      0.03547485	      0.02586648	      0.02944783	      0.03287996	      0.01020647	      0.03614619	      0.03780199	      0.08518046	      0.08911680	      0.08264319	      0.14252681	      0.08112938	      0.07590873	      0.12892067	      0.12560528	      0.15376521	      0.13809842	      0.14335738	      0.14808672	      0.15211577	      0.13694016	      0.08377638	      0.08223399	      0.06883928	      0.06879750	      0.05359583	      0.04005324	      0.04677728	      0.03995808	      0.05351282	      0.06324317	      0.05941705	      0.03746992	      0.01585780	      0.03110994	      0.01689316	      0.03201375	      0.02266994	      0.02744823	      0.03429248	      0.01164408	      0.02955097	      0.02506962	      0.08413899	      0.08437619	      0.08261340	      0.14259652	      0.08369391	      0.07607303	      0.12903748	      0.12521230	      0.15195951	      0.13667812	      0.14234981	      0.14555017	      0.15199894	      0.13858743
      0.09146659	      0.06523072	      0.06824437	      0.07336080	      0.07982087	      0.04961256	      0.04038064	      0.04434928	      0.03737844	      0.06794331	      0.08489456	      0.07536865	      0.06111492	      0.01710441	      0.02918298	      0.01821858	      0.03549629	      0.02589812	      0.02948098	      0.03286233	      0.01017871	      0.03621538	      0.03790801	      0.08515302	      0.08896847	      0.08270679	      0.14263298	      0.08122522	      0.07588172	      0.12880873	      0.12571443	      0.15377953	      0.13812210	      0.14338182	      0.14806007	      0.15223215	      0.13711621	      0.08363107	      0.08222484	      0.06891724	      0.06896111	      0.05364050	      0.04005062	      0.04691584	      0.04010096	      0.05302334	      0.06323684	      0.05971917	      0.03747284	      0.01589033	      0.03099423	      0.01687007	      0.03200532	      0.02267594	      0.02752583	      0.03428811	      0.01161836	      0.02970504	      0.02531001	      0.08448826	      0.08447900	      0.08297887	      0.14275873	      0.08360644	      0.07583904	      0.12904514	      0.12537498	      0.15206036	      0.13679233	      0.14251979	      0.14558507	      0.15220076	      0.13891076
      0.09333325	      0.06530456	      0.06834963	      0.07325340	      0.07968864	      0.04985191	      0.04022936	      0.04448465	      0.03754803	      0.06744003	      0.08479454	      0.07548875	      0.06102700	      0.01715866	      0.02913884	      0.01821342	      0.03551424	      0.02592509	      0.02951047	      0.03284772	      0.01015493	      0.03627545	      0.03799972	      0.08514576	      0.08883551	      0.08277621	      0.14274891	      0.08132795	      0.07585605	      0.12869505	      0.12582691	      0.15380028	      0.13815708	      0.14342266	      0.14804222	      0.15236356	      0.13731608	      0.08344027	      0.08219502	      0.06901682	      0.06916452	      0.05368241	      0.04004871	      0.04706460	      0.04025421	      0.05252403	      0.06326595	      0.06007689	      0.03752409	      0.01593124	      0.03086281	      0.01684776	      0.03200479	      0.02269162	      0.02760894	      0.03427613	      0.01158454	      0.02988570	      0.02559407	      0.08486201	      0.08458460	      0.08336657	      0.14294269	      0.08350307	      0.07558302	      0.12904392	      0.12555878	      0.15218421	      0.13692698	      0.14271103	      0.14563923	      0.15242448	      0.13925625
      0.09519992	      0.06540035	      0.06846535	      0.07313928	      0.07954429	      0.05008147	      0.04008228	      0.04461520	      0.03771230	      0.06693395	      0.08468014	      0.07558980	      0.06092288	      0.01720320	      0.02910397	      0.01821010	      0.03553045	      0.02594831	      0.02953446	      0.03283516	      0.01013507	      0.03632517	      0.03807712	      0.08515323	      0.08871157	      0.08284760	      0.14287145	      0.08143806	      0.07583355	      0.12858216	      0.12593950	      0.15382416	      0.13819918	      0.14347620	      0.14802993	      0.15250632	      0.13753158	      0.08320291	      0.08214347	      0.06914067	      0.06940805	      0.05372095	      0.04004891	      0.04722003	      0.04041396	      0.05203185	      0.06333338	      0.06048407	      0.03762816	      0.01598233	      0.03071670	      0.01682616	      0.03201262	      0.02271742	      0.02769600	      0.03425557	      0.01154203	      0.03009059	      0.02591683	      0.08525710	      0.08469583	      0.08377200	      0.14314335	      0.08338217	      0.07530671	      0.12903612	      0.12575922	      0.15232941	      0.13708045	      0.14292131	      0.14571252	      0.15266641	      0.13961797
      0.09706658	      0.06552248	      0.06859393	      0.07302214	      0.07939170	      0.05029888	      0.03994462	      0.04474147	      0.03787074	      0.06642587	      0.08454513	      0.07566998	      0.06079604	      0.01723633	      0.02908071	      0.01820953	      0.03554552	      0.02596781	      0.02955158	      0.03282442	      0.01011952	      0.03636308	      0.03813887	      0.08517180	      0.08859292	      0.08291994	      0.14299909	      0.08155323	      0.07581371	      0.12847130	      0.12605152	      0.15385040	      0.13824578	      0.14353948	      0.14802199	      0.15265703	      0.13775632	      0.08292076	      0.08206914	      0.06928764	      0.06968752	      0.05375594	      0.04005170	      0.04737761	      0.04057542	      0.05156430	      0.06343902	      0.06092947	      0.03778393	      0.01604471	      0.03055624	      0.01680341	      0.03202600	      0.02275064	      0.02778762	      0.03422807	      0.01149179	      0.03031557	      0.02626957	      0.08566802	      0.08481578	      0.08418923	      0.14335529	      0.08324235	      0.07501317	      0.12902527	      0.12597124	      0.15249262	      0.13724937	      0.14314583	      0.14580372	      0.15292023	      0.13998703
      0.09893325	      0.06567329	      0.06873792	      0.07290451	      0.07923315	      0.05050083	      0.03982010	      0.04486342	      0.03802243	      0.06591763	      0.08438370	      0.07572516	      0.06063977	      0.01725706	      0.02906974	      0.01821163	      0.03555864	      0.02598277	      0.02956074	      0.03281558	      0.01010865	      0.03638730	      0.03818152	      0.08520012	      0.08847927	      0.08299414	      0.14313150	      0.08166902	      0.07579444	      0.12836264	      0.12616401	      0.15388035	      0.13829727	      0.14361224	      0.14801922	      0.15280845	      0.13798566	      0.08258844	      0.08196665	      0.06945782	      0.07000334	      0.05378552	      0.04005739	      0.04753366	      0.04073469	      0.05113654	      0.06358808	      0.06140944	      0.03799491	      0.01611958	      0.03037898	      0.01677714	      0.03204176	      0.02278856	      0.02788662	      0.03419573	      0.01143479	      0.03056018	      0.02664973	      0.08609110	      0.08494848	      0.08461494	      0.14357566	      0.08308181	      0.07470400	      0.12901391	      0.12619234	      0.15267217	      0.13743192	      0.14338160	      0.14591269	      0.15318199	      0.14035746
      0.10079991	      0.06585015	      0.06889663	      0.07279100	      0.07907379	      0.05068618	      0.03971148	      0.04498141	      0.03816703	      0.06541260	      0.08419595	      0.07575707	      0.06045406	      0.01726690	      0.02907031	      0.01821648	      0.03557037	      0.02599398	      0.02956179	      0.03280768	      0.01010152	      0.03639857	      0.03820606	      0.08523264	      0.08836573	      0.08306667	      0.14326448	      0.08178463	      0.07577662	      0.12825769	      0.12627429	      0.15391123	      0.13834932	      0.14368961	      0.14801832	      0.15296592	      0.13821294	      0.08220016	      0.08183072	      0.06965192	      0.07035654	      0.05380745	      0.04006677	      0.04768457	      0.04088790	      0.05076272	      0.06378604	      0.06192114	      0.03826459	      0.01620774	      0.03018306	      0.01674557	      0.03205759	      0.02282922	      0.02799524	      0.03416686	      0.01137178	      0.03082394	      0.02705529	      0.08652330	      0.08509876	      0.08504676	      0.14380280	      0.08289903	      0.07438044	      0.12900420	      0.12642086	      0.15286649	      0.13762670	      0.14362650	      0.14603930	      0.15344910	      0.14072495
      0.10266658	      0.06604895	      0.06906797	      0.07268520	      0.07891822	      0.05085507	      0.03962027	      0.04509584	      0.03830450	      0.06491399	      0.08398428	      0.07576895	      0.06024160	      0.01726759	      0.02908127	      0.01822402	      0.03558133	      0.02600237	      0.02955526	      0.03280000	      0.01009726	      0.03639842	      0.03821482	      0.08526365	      0.08824724	      0.08313342	      0.14339358	      0.08190021	      0.07576176	      0.12815777	      0.12637922	      0.15393982	      0.13839788	      0.14376685	      0.14801572	      0.15311758	      0.13843214	      0.08175506	      0.08165901	      0.06986972	      0.07074480	      0.05381990	      0.04008097	      0.04782555	      0.04102989	      0.05045819	      0.06403479	      0.06245609	      0.03859199	      0.01630938	      0.02996899	      0.01670752	      0.03207155	      0.02287080	      0.02811374	      0.03412924	      0.01130384	      0.03110340	      0.02747968	      0.08695910	      0.08527159	      0.08548018	      0.14403322	      0.08269396	      0.07404564	      0.12899907	      0.12665321	      0.15307167	      0.13783013	      0.14387619	      0.14618124	      0.15371733	      0.14108337
      0.10453324	      0.06626617	      0.06925194	      0.07258771	      0.07876683	      0.05100551	      0.03954623	      0.04520599	      0.03843411	      0.06442521	      0.08374851	      0.07575783	      0.06000123	      0.01726024	      0.02910020	      0.01823285	      0.03558965	      0.02600680	      0.02954148	      0.03279291	      0.01009576	      0.03638640	      0.03820497	      0.08529335	      0.08812632	      0.08319540	      0.14351850	      0.08201229	      0.07574817	      0.12806222	      0.12647996	      0.15396779	      0.13844374	      0.14384384	      0.14801291	      0.15326415	      0.13864129	      0.08124839	      0.08144569	      0.07010949	      0.07116654	      0.05381980	      0.04010005	      0.04795187	      0.04115578	      0.05023588	      0.06433964	      0.06301052	      0.03897822	      0.01642586	      0.02973598	      0.01666154	      0.03208119	      0.02291104	      0.02824404	      0.03409275	      0.01123264	      0.03139693	      0.02791980	      0.08739306	      0.08547207	      0.08591164	      0.14426406	      0.08246617	      0.07370245	      0.12900109	      0.12688650	      0.15328433	      0.13803858	      0.14412619	      0.14633655	      0.15398258	      0.14142688
      0.10639991	      0.06649749	      0.06944699	      0.07249882	      0.07862022	      0.05113822	      0.03948779	      0.04531203	      0.03855515	      0.06394803	      0.08349146	      0.07572488	      0.05973568	      0.01724671	      0.02912484	      0.01824213	      0.03559471	      0.02600733	      0.02952134	      0.03278629	      0.01009643	      0.03636363	      0.03817712	      0.08532045	      0.08800315	      0.08325236	      0.14363781	      0.08211954	      0.07573522	      0.12797104	      0.12657641	      0.15399501	      0.13848617	      0.14391900	      0.14800947	      0.15340363	      0.13883872	      0.08067590	      0.08118468	      0.07036775	      0.07161882	      0.05380411	      0.04012339	      0.04805886	      0.04126094	      0.05010520	      0.06470350	      0.06357977	      0.03942327	      0.01655140	      0.02948395	      0.01660666	      0.03208451	      0.02294787	      0.02838791	      0.03406036	      0.01116040	      0.03170277	      0.02837306	      0.08781944	      0.08570447	      0.08633765	      0.14449252	      0.08221557	      0.07335395	      0.12901253	      0.12711787	      0.15350092	      0.13824854	      0.14437213	      0.14650291	      0.15424052	      0.14174964
      0.10826657	      0.06673882	      0.06965162	      0.07241834	      0.07847835	      0.05125429	      0.03944283	      0.04541394	      0.03866998	      0.06348364	      0.08321619	      0.07567142	      0.05944794	      0.01722893	      0.02915284	      0.01825098	      0.03559598	      0.02600405	      0.02949573	      0.03278000	      0.01009865	      0.03633129	      0.03813195	      0.08534437	      0.08787838	      0.08330439	      0.14375059	      0.08222122	      0.07572243	      0.12788408	      0.12666864	      0.15402184	      0.13852486	      0.14399132	      0.14800457	      0.15353542	      0.13902389	      0.08003724	      0.08087278	      0.07063987	      0.07209664	      0.05377108	      0.04015011	      0.04814305	      0.04134199	      0.05006860	      0.06512697	      0.06416010	      0.03992385	      0.01668514	      0.02921464	      0.01654300	      0.03208073	      0.02298010	      0.02854566	      0.03403462	      0.01108942	      0.03201821	      0.02883627	      0.08823277	      0.08597058	      0.08675479	      0.14471598	      0.08194340	      0.07300363	      0.12903510	      0.12734457	      0.15371738	      0.13845661	      0.14460994	      0.14667713	      0.15448730	      0.14204701
      0.11013323	      0.06698690	      0.06986490	      0.07234565	      0.07834044	      0.05135496	      0.03940890	      0.04551181	      0.03877827	      0.06303244	      0.08292534	      0.07559842	      0.05914048	      0.01720876	      0.02918205	      0.01825861	      0.03559290	      0.02599705	      0.02946541	      0.03277385	      0.01010177	      0.03629037	      0.03806985	      0.08536513	      0.08775304	      0.08335189	      0.14385649	      0.08231698	      0.07570935	      0.12780112	      0.12675691	      0.15404834	      0.13855985	      0.14406034	      0.14799943	      0.15365958	      0.13919712	      0.07933745	      0.08051098	      0.07092006	      0.07259271	      0.05372102	      0.04017903	      0.04820301	      0.04139772	      0.05012014	      0.06560519	      0.06474659	      0.04047283	      0.01682345	      0.02893178	      0.01647188	      0.03207043	      0.02300758	      0.02871601	      0.03401735	      0.01102202	      0.03233959	      0.02930556	      0.08862880	      0.08626874	      0.08716006	      0.14493243	      0.08165252	      0.07265494	      0.12906964	      0.12756433	      0.15392997	      0.13865989	      0.14483652	      0.14685557	      0.15472026	      0.14231643
      0.11199990	      0.06723910	      0.07008589	      0.07228013	      0.07820573	      0.05144208	      0.03938353	      0.04560592	      0.03888085	      0.06259393	      0.08262162	      0.07550766	      0.05881609	      0.01718795	      0.02921069	      0.01826445	      0.03558537	      0.02598672	      0.02943109	      0.03276751	      0.01010511	      0.03624207	      0.03799194	      0.08538274	      0.08762754	      0.08339514	      0.14395518	      0.08240721	      0.07569584	      0.12772211	      0.12684121	      0.15407431	      0.13859097	      0.14412559	      0.14799298	      0.15377626	      0.13935906	      0.07858605	      0.08010375	      0.07120156	      0.07309797	      0.05365564	      0.04020868	      0.04823888	      0.04142856	      0.05024941	      0.06613017	      0.06533388	      0.04106102	      0.01696200	      0.02864100	      0.01639575	      0.03205549	      0.02303106	      0.02889617	      0.03400954	      0.01096032	      0.03266251	      0.02977661	      0.08900439	      0.08659494	      0.08755072	      0.14514022	      0.08134685	      0.07231147	      0.12911621	      0.12777518	      0.15413602	      0.13885601	      0.14504967	      0.14703545	      0.15493724	      0.14255675
      0.11386657	      0.06749371	      0.07031398	      0.07222108	      0.07807327	      0.05151739	      0.03936443	      0.04569654	      0.03897847	      0.06216752	      0.08230745	      0.07540076	      0.05847728	      0.01716803	      0.02923745	      0.01826817	      0.03557344	      0.02597352	      0.02939325	      0.03276058	      0.01010799	      0.03618737	      0.03789921	      0.08539741	      0.08750240	      0.08343445	      0.14404659	      0.08249239	      0.07568185	      0.12764704	      0.12692164	      0.15409953	      0.13861819	      0.14418682	      0.14798489	      0.15388579	      0.13951056	      0.07779530	      0.07965753	      0.07147710	      0.07360250	      0.05357701	      0.04023729	      0.04825147	      0.04143571	      0.05044632	      0.06669324	      0.06591648	      0.04167945	      0.01709625	      0.02834948	      0.01631811	      0.03203903	      0.02305230	      0.02908201	      0.03401106	      0.01090595	      0.03298215	      0.03024490	      0.08935723	      0.08694444	      0.08792422	      0.14533791	      0.08103075	      0.07197698	      0.12917411	      0.12797538	      0.15433347	      0.13904326	      0.14524778	      0.14721458	      0.15513650	      0.14276743
      0.11573323	      0.06775033	      0.07054911	      0.07216752	      0.07794174	      0.05158237	      0.03934962	      0.04578381	      0.03907171	      0.06175259	      0.08198446	      0.07527861	      0.05812577	      0.01714999	      0.02926163	      0.01826959	      0.03555725	      0.02595784	      0.02935206	      0.03275267	      0.01010993	      0.03612680	      0.03779218	      0.08540967	      0.08737838	      0.08347036	      0.14413101	      0.08257281	      0.07566726	      0.12757577	      0.12699836	      0.15412407	      0.13864182	      0.14424415	      0.14797522	      0.15398869	      0.13965254	      0.07697885	      0.07917983	      0.07173954	      0.07409644	      0.05348701	      0.04026298	      0.04824185	      0.04142064	      0.05070340	      0.06728630	      0.06648915	      0.04232040	      0.01722176	      0.02806554	      0.01624327	      0.03202520	      0.02307392	      0.02926837	      0.03402064	      0.01085985	      0.03329363	      0.03070609	      0.08968579	      0.08731279	      0.08827828	      0.14552441	      0.08070858	      0.07165528	      0.12924195	      0.12816347	      0.15452091	      0.13922053	      0.14542980	      0.14739156	      0.15531709	      0.14294826
      0.11759990	      0.06800962	      0.07079152	      0.07211829	      0.07780964	      0.05163839	      0.03933744	      0.04586789	      0.03916107	      0.06134838	      0.08165365	      0.07514179	      0.05776274	      0.01713434	      0.02928313	      0.01826875	      0.03553705	      0.02594003	      0.02930749	      0.03274347	      0.01011062	      0.03606060	      0.03767122	      0.08542008	      0.08725626	      0.08350349	      0.14420891	      0.08264861	      0.07565189	      0.12750820	      0.12707163	      0.15414809	      0.13866228	      0.14429776	      0.14796419	      0.15408546	      0.13978590	      0.07615077	      0.07867853	      0.07198212	      0.07457059	      0.05338722	      0.04028378	      0.04821127	      0.04138501	      0.05101584	      0.06790237	      0.06704726	      0.04297777	      0.01733451	      0.02779790	      0.01617597	      0.03201872	      0.02309906	      0.02944961	      0.03403601	      0.01082224	      0.03359239	      0.03115627	      0.08998923	      0.08769596	      0.08861098	      0.14569887	      0.08038462	      0.07135021	      0.12931777	      0.12833835	      0.15469759	      0.13938733	      0.14559520	      0.14756574	      0.15547844	      0.14309928
      0.11946656	      0.06827322	      0.07104174	      0.07207205	      0.07767531	      0.05168571	      0.03932660	      0.04594889	      0.03924697	      0.06095399	      0.08131545	      0.07499053	      0.05738884	      0.01712109	      0.02930242	      0.01826590	      0.03551324	      0.02592038	      0.02925930	      0.03273275	      0.01010993	      0.03598875	      0.03753655	      0.08542918	      0.08713665	      0.08353447	      0.14428079	      0.08271978	      0.07563553	      0.12744420	      0.12714173	      0.15417177	      0.13867999	      0.14434785	      0.14795209	      0.15417649	      0.13991133	      0.07532495	      0.07816153	      0.07219880	      0.07501667	      0.05327895	      0.04029781	      0.04816107	      0.04133058	      0.05138060	      0.06853555	      0.06758670	      0.04364694	      0.01743113	      0.02755511	      0.01612089	      0.03202433	      0.02313098	      0.02962010	      0.03405426	      0.01079263	      0.03387434	      0.03159200	      0.09026716	      0.08809036	      0.08892069	      0.14586067	      0.08006323	      0.07106575	      0.12939924	      0.12849919	      0.15486326	      0.13954365	      0.14574378	      0.14773704	      0.15562024	      0.14322072
      0.12133323	      0.06854358	      0.07130049	      0.07202732	      0.07753697	      0.05172742	      0.03931617	      0.04602689	      0.03932969	      0.06056864	      0.08096969	      0.07482462	      0.05700423	      0.01710981	      0.02932048	      0.01826140	      0.03548624	      0.02589912	      0.02920710	      0.03272040	      0.01010794	      0.03591091	      0.03738813	      0.08543742	      0.08702013	      0.08356389	      0.14434720	      0.08278610	      0.07561793	      0.12738367	      0.12720894	      0.15419539	      0.13869544	      0.14439462	      0.14793933	      0.15426201	      0.14002929	      0.07451406	      0.07763602	      0.07238470	      0.07542803	      0.05316309	      0.04030336	      0.04809247	      0.04125891	      0.05179590	      0.06918227	      0.06810473	      0.04432520	      0.01751134	      0.02734480	      0.01608232	      0.03204639	      0.02317277	      0.02977470	      0.03407212	      0.01076994	      0.03413620	      0.03201051	      0.09051946	      0.08849311	      0.08920595	      0.14600921	      0.07974900	      0.07080622	      0.12948384	      0.12864529	      0.15501805	      0.13968971	      0.14587550	      0.14790575	      0.15574224	      0.14331273
      0.12319989	      0.06882367	      0.07156864	      0.07198251	      0.07739279	      0.05176339	      0.03930558	      0.04610184	      0.03940930	      0.06019175	      0.08061565	      0.07464330	      0.05660844	      0.01709963	      0.02933860	      0.01825569	      0.03545644	      0.02587631	      0.02915043	      0.03270648	      0.01010497	      0.03582647	      0.03722559	      0.08544522	      0.08690735	      0.08359237	      0.14440876	      0.08284716	      0.07559877	      0.12732645	      0.12727362	      0.15421932	      0.13870919	      0.14443829	      0.14792651	      0.15434223	      0.14014011	      0.07372878	      0.07710804	      0.07253648	      0.07579994	      0.05304009	      0.04029910	      0.04800645	      0.04117126	      0.05226072	      0.06983950	      0.06859807	      0.04501186	      0.01756949	      0.02717315	      0.01606372	      0.03208848	      0.02322706	      0.02990905	      0.03408620	      0.01075256	      0.03437557	      0.03240986	      0.09074612	      0.08890214	      0.08946536	      0.14614382	      0.07944694	      0.07057655	      0.12956896	      0.12877602	      0.15516221	      0.13982588	      0.14599042	      0.14807240	      0.15584429	      0.14337539
      0.12506655	      0.06911676	      0.07184706	      0.07193595	      0.07724089	      0.05179438	      0.03929452	      0.04617372	      0.03948583	      0.05982271	      0.08025222	      0.07444557	      0.05620070	      0.01708938	      0.02935837	      0.01824926	      0.03542417	      0.02585189	      0.02908879	      0.03269126	      0.01010152	      0.03573467	      0.03704841	      0.08545295	      0.08679888	      0.08362050	      0.14446612	      0.08290241	      0.07557773	      0.12727236	      0.12733613	      0.15424398	      0.13872179	      0.14447909	      0.14791427	      0.15441727	      0.14024395	      0.07297812	      0.07658259	      0.07265223	      0.07612948	      0.05291015	      0.04028410	      0.04790374	      0.04106859	      0.05277411	      0.07050730	      0.06906569	      0.04570767	      0.01760721	      0.02704457	      0.01606748	      0.03215302	      0.02329568	      0.03001989	      0.03409349	      0.01073872	      0.03459091	      0.03278867	      0.09094731	      0.08931599	      0.08969770	      0.14626382	      0.07916279	      0.07038241	      0.12965205	      0.12889085	      0.15529624	      0.13995264	      0.14608874	      0.14823762	      0.15592631	      0.14340873
      0.12693322	      0.06942577	      0.07213615	      0.07188602	      0.07707973	      0.05182150	      0.03928278	      0.04624262	      0.03955942	      0.05946065	      0.07987818	      0.07423070	      0.05578069	      0.01707779	      0.02938143	      0.01824269	      0.03538997	      0.02582594	      0.02902189	      0.03267505	      0.01009817	      0.03563502	      0.03685680	      0.08546045	      0.08669455	      0.08364850	      0.14451950	      0.08295164	      0.07555463	      0.12722143	      0.12739654	      0.15426939	      0.13873336	      0.14451682	      0.14790277	      0.15448683	      0.14034067	      0.07227047	      0.07606442	      0.07273116	      0.07641487	      0.05277361	      0.04025785	      0.04778524	      0.04095188	      0.05333369	      0.07118526	      0.06950613	      0.04641319	      0.01762479	      0.02696153	      0.01609465	      0.03224088	      0.02337926	      0.03010518	      0.03409172	      0.01072680	      0.03478124	      0.03314564	      0.09112327	      0.08973305	      0.08990178	      0.14636841	      0.07890312	      0.07023009	      0.12973071	      0.12898920	      0.15542060	      0.14007044	      0.14617066	      0.14840192	      0.15598835	      0.14341291
      0.12879989	      0.06975250	      0.07243548	      0.07183136	      0.07690832	      0.05184617	      0.03927020	      0.04630877	      0.03963037	      0.05910458	      0.07949410	      0.07400027	      0.05534881	      0.01706376	      0.02940922	      0.01823653	      0.03535446	      0.02579861	      0.02894980	      0.03265834	      0.01009553	      0.03552751	      0.03665174	      0.08546711	      0.08659344	      0.08367621	      0.14456884	      0.08299493	      0.07552958	      0.12717384	      0.12745461	      0.15429527	      0.13874362	      0.14455091	      0.14789175	      0.15455022	      0.14042979	      0.07161305	      0.07555792	      0.07277402	      0.07665587	      0.05263095	      0.04022042	      0.04765192	      0.04082214	      0.05393595	      0.07187309	      0.06991818	      0.04712883	      0.01762246	      0.02692435	      0.01614488	      0.03235142	      0.02347735	      0.03016407	      0.03407937	      0.01071536	      0.03494620	      0.03347968	      0.09127438	      0.09015147	      0.09007636	      0.14645665	      0.07867361	      0.07012465	      0.12980275	      0.12907046	      0.15553560	      0.14017956	      0.14623653	      0.14856539	      0.15603059	      0.14338833
      0.13066655	      0.07009869	      0.07274486	      0.07177047	      0.07672546	      0.05186923	      0.03925678	      0.04637218	      0.03969867	      0.05875403	      0.07909861	      0.07375334	      0.05490451	      0.01704596	      0.02944293	      0.01823108	      0.03531777	      0.02576964	      0.02887260	      0.03264188	      0.01009443	      0.03541173	      0.03643327	      0.08547288	      0.08649553	      0.08370393	      0.14461459	      0.08303189	      0.07550235	      0.12712949	      0.12751058	      0.15432187	      0.13875289	      0.14458132	      0.14788165	      0.15460727	      0.14051117	      0.07101021	      0.07506606	      0.07278339	      0.07685434	      0.05248237	      0.04017248	      0.04750451	      0.04067994	      0.05457802	      0.07257182	      0.07030163	      0.04785610	      0.01760427	      0.02693117	      0.01621663	      0.03248283	      0.02358868	      0.03019694	      0.03405559	      0.01070308	      0.03508639	      0.03379044	      0.09140125	      0.09056998	      0.09022047	      0.14652764	      0.07847453	      0.07006561	      0.12986630	      0.12913408	      0.15564155	      0.14028034	      0.14628693	      0.14872802	      0.15605356	      0.14333568
      0.13253322	      0.07046394	      0.07306265	      0.07170250	      0.07653111	      0.05189222	      0.03924242	      0.04643320	      0.03976470	      0.05840818	      0.07869227	      0.07349170	      0.05444913	      0.01702363	      0.02948323	      0.01822668	      0.03528039	      0.02573916	      0.02879100	      0.03262638	      0.01009547	      0.03528834	      0.03620327	      0.08547686	      0.08639940	      0.08373119	      0.14465648	      0.08306296	      0.07547328	      0.12708864	      0.12756399	      0.15434864	      0.13876064	      0.14460733	      0.14787190	      0.15465716	      0.14058424	      0.07046459	      0.07459120	      0.07276288	      0.07701334	      0.05232794	      0.04011521	      0.04734379	      0.04052589	      0.05525650	      0.07328206	      0.07065647	      0.04859585	      0.01757189	      0.02697828	      0.01630722	      0.03263205	      0.02371106	      0.03020530	      0.03402047	      0.01069093	      0.03520288	      0.03407777	      0.09150471	      0.09098708	      0.09033332	      0.14658051	      0.07829742	      0.07004350	      0.12991988	      0.12917961	      0.15573871	      0.14037298	      0.14632259	      0.14888952	      0.15605797	      0.14325592
      0.13439988	      0.07084600	      0.07338686	      0.07162707	      0.07632575	      0.05191548	      0.03922746	      0.04649165	      0.03982820	      0.05806784	      0.07827532	      0.07321535	      0.05398312	      0.01699609	      0.02952956	      0.01822277	      0.03524149	      0.02570638	      0.02870627	      0.03261322	      0.01009958	      0.03515780	      0.03596221	      0.08547915	      0.08630545	      0.08375809	      0.14469503	      0.08308803	      0.07544240	      0.12705110	      0.12761505	      0.15437574	      0.13876720	      0.14462921	      0.14786289	      0.15470015	      0.14064913	      0.06997269	      0.07413223	      0.07271813	      0.07713898	      0.05216706	      0.04005033	      0.04716991	      0.04035974	      0.05597164	      0.07400802	      0.07098540	      0.04935266	      0.01752867	      0.02706024	      0.01641348	      0.03279598	      0.02384244	      0.03019176	      0.03397447	      0.01067423	      0.03529828	      0.03434367	      0.09158594	      0.09140262	      0.09041442	      0.14661449	      0.07812731	      0.07004270	      0.12996249	      0.12920676	      0.15582746	      0.14045784	      0.14634454	      0.14904974	      0.15604473	      0.14314988
      0.13626655	      0.07124209	      0.07371553	      0.07154464	      0.07611054	      0.05193911	      0.03921249	      0.04654733	      0.03988882	      0.05773406	      0.07784903	      0.07292470	      0.05350782	      0.01696306	      0.02958120	      0.01821886	      0.03520045	      0.02567068	      0.02861961	      0.03260349	      0.01010741	      0.03502069	      0.03571077	      0.08547959	      0.08621402	      0.08378408	      0.14473008	      0.08310774	      0.07541024	      0.12701711	      0.12766331	      0.15440246	      0.13877218	      0.14464707	      0.14785404	      0.15473649	      0.14070602	      0.06953088	      0.07368844	      0.07265456	      0.07723697	      0.05199929	      0.03997977	      0.04698323	      0.04018150	      0.05672246	      0.07475152	      0.07128994	      0.05012846	      0.01747776	      0.02717082	      0.01653155	      0.03297050	      0.02397989	      0.03015954	      0.03391898	      0.01065489	      0.03537494	      0.03458928	      0.09164614	      0.09181562	      0.09046336	      0.14662868	      0.07795056	      0.07004864	      0.12999362	      0.12921518	      0.15590804	      0.14053498	      0.14635369	      0.14920812	      0.15601462	      0.14301832
      0.13813321	      0.07164846	      0.07404603	      0.07145637	      0.07588766	      0.05196378	      0.03919807	      0.04660040	      0.03994661	      0.05740737	      0.07741603	      0.07262240	      0.05302623	      0.01692490	      0.02963735	      0.01821477	      0.03515736	      0.02563218	      0.02853229	      0.03259774	      0.01011912	      0.03487841	      0.03545134	      0.08547688	      0.08612366	      0.08380752	      0.14476059	      0.08312392	      0.07537816	      0.12698731	      0.12770736	      0.15442702	      0.13877420	      0.14466008	      0.14784358	      0.15476558	      0.14075451	      0.06913838	      0.07326197	      0.07257672	      0.07731108	      0.05182497	      0.03990569	      0.04678520	      0.03999226	      0.05750301	      0.07550812	      0.07156864	      0.05091854	      0.01742170	      0.02730361	      0.01665705	      0.03315034	      0.02411939	      0.03011203	      0.03385629	      0.01063350	      0.03543419	      0.03481349	      0.09168630	      0.09222267	      0.09047972	      0.14662200	      0.07775993	      0.07005216	      0.13001330	      0.12920442	      0.15598011	      0.14060378	      0.14635070	      0.14936295	      0.15596828	      0.14286252
      0.13999988	      0.07206201	      0.07437643	      0.07136295	      0.07565855	      0.05198943	      0.03918482	      0.04665071	      0.04000128	      0.05708868	      0.07697760	      0.07230899	      0.05253955	      0.01688166	      0.02969697	      0.01820989	      0.03511146	      0.02559027	      0.02844560	      0.03259690	      0.01013516	      0.03473167	      0.03518463	      0.08547088	      0.08603461	      0.08382779	      0.14478671	      0.08313753	      0.07534696	      0.12696166	      0.12774689	      0.15444884	      0.13877309	      0.14466853	      0.14783114	      0.15478792	      0.14079499	      0.06879200	      0.07285451	      0.07248986	      0.07736585	      0.05164420	      0.03983055	      0.04657739	      0.03979310	      0.05830728	      0.07627281	      0.07182065	      0.05171700	      0.01736321	      0.02745171	      0.01678556	      0.03333032	      0.02425717	      0.03005274	      0.03378870	      0.01061060	      0.03547761	      0.03501522	      0.09170750	      0.09261999	      0.09046332	      0.14659347	      0.07755473	      0.07005034	      0.13002203	      0.12917416	      0.15604304	      0.14066337	      0.14633632	      0.14951204	      0.15590654	      0.14268416
      0.14186654	      0.07247909	      0.07470452	      0.07126501	      0.07542469	      0.05201621	      0.03917312	      0.04669822	      0.04005273	      0.05677829	      0.07653551	      0.07198558	      0.05204954	      0.01683355	      0.02975870	      0.01820356	      0.03506200	      0.02554434	      0.02836108	      0.03260192	      0.01015591	      0.03458150	      0.03491181	      0.08546147	      0.08594699	      0.08384428	      0.14480846	      0.08314973	      0.07531745	      0.12694020	      0.12778151	      0.15446718	      0.13876855	      0.14467268	      0.14781610	      0.15480409	      0.14082808	      0.06848713	      0.07246752	      0.07239886	      0.07740552	      0.05145717	      0.03975679	      0.04636170	      0.03958551	      0.05912835	      0.07703728	      0.07204334	      0.05251581	      0.01730747	      0.02760807	      0.01691271	      0.03350515	      0.02438937	      0.02998540	      0.03371896	      0.01058710	      0.03550680	      0.03519320	      0.09171074	      0.09300314	      0.09041425	      0.14654229	      0.07734053	      0.07004623	      0.13002075	      0.12912421	      0.15609598	      0.14071259	      0.14631125	      0.14965279	      0.15583019	      0.14248515
      0.14373321	      0.07289543	      0.07502792	      0.07116325	      0.07518769	      0.05204410	      0.03916325	      0.04674282	      0.04010075	      0.05647677	      0.07609156	      0.07165301	      0.05155785	      0.01678103	      0.02982065	      0.01819477	      0.03500779	      0.02549353	      0.02828055	      0.03261388	      0.01018171	      0.03442904	      0.03463387	      0.08544893	      0.08586149	      0.08385666	      0.14482615	      0.08316154	      0.07529030	      0.12692285	      0.12781108	      0.15448159	      0.13876055	      0.14467311	      0.14779812	      0.15481501	      0.14085465	      0.06821665	      0.07210095	      0.07230787	      0.07743435	      0.05126410	      0.03968659	      0.04614011	      0.03937111	      0.05995944	      0.07779468	      0.07223649	      0.05330715	      0.01725048	      0.02776596	      0.01703454	      0.03367009	      0.02451254	      0.02991401	      0.03365005	      0.01056419	      0.03552377	      0.03534710	      0.09169686	      0.09336745	      0.09033282	      0.14646793	      0.07712887	      0.07004887	      0.13001079	      0.12905452	      0.15613795	      0.14075020	      0.14627601	      0.14978256	      0.15573993	      0.14226752
      0.14559987	      0.07330633	      0.07534393	      0.07105829	      0.07494928	      0.05207323	      0.03915519	      0.04678446	      0.04014533	      0.05618426	      0.07564776	      0.07131245	      0.05106693	      0.01672479	      0.02988076	      0.01818256	      0.03494777	      0.02543708	      0.02820603	      0.03263368	      0.01021275	      0.03427582	      0.03435244	      0.08543347	      0.08577859	      0.08386460	      0.14483986	      0.08317409	      0.07526618	      0.12690958	      0.12783542	      0.15449152	      0.13874893	      0.14467027	      0.14777667	      0.15482153	      0.14087564	      0.06797093	      0.07175264	      0.07222039	      0.07745683	      0.05106527	      0.03962173	      0.04591447	      0.03915147	      0.06079508	      0.07853935	      0.07240108	      0.05408508	      0.01719599	      0.02791926	      0.01714777	      0.03382132	      0.02462395	      0.02984267	      0.03358496	      0.01054316	      0.03553115	      0.03547810	      0.09166661	      0.09370863	      0.09021956	      0.14637024	      0.07693589	      0.07007218	      0.12999370	      0.12896521	      0.15616803	      0.14077512	      0.14623112	      0.14989907	      0.15563640	      0.14203333
      0.14746654	      0.07370770	      0.07565012	      0.07094985	      0.07471024	      0.05210391	      0.03914837	      0.04682313	      0.04018657	      0.05590006	      0.07520724	      0.07096622	      0.05057883	      0.01666536	      0.02993694	      0.01816585	      0.03488068	      0.02537399	      0.02813961	      0.03266240	      0.01024781	      0.03412324	      0.03406894	      0.08541599	      0.08569941	      0.08386852	      0.14485016	      0.08318793	      0.07524511	      0.12690013	      0.12785497	      0.15449711	      0.13873404	      0.14466507	      0.14775174	      0.15482502	      0.14089247	      0.06773872	      0.07141833	      0.07213869	      0.07747730	      0.05086216	      0.03956336	      0.04568651	      0.03892813	      0.06163058	      0.07926766	      0.07254014	      0.05484618	      0.01714418	      0.02806287	      0.01724998	      0.03395617	      0.02472165	      0.02977558	      0.03352669	      0.01052551	      0.03553213	      0.03558922	      0.09162074	      0.09402285	      0.09007532	      0.14624959	      0.07677810	      0.07013067	      0.12997122	      0.12885662	      0.15618551	      0.14078662	      0.14617708	      0.15000054	      0.15552028	      0.14178472
      0.14933320	      0.07409744	      0.07594529	      0.07083652	      0.07446960	      0.05213624	      0.03914186	      0.04685857	      0.04022443	      0.05562296	      0.07477004	      0.07061294	      0.05009357	      0.01660283	      0.02998734	      0.01814332	      0.03480457	      0.02530267	      0.02808322	      0.03270143	      0.01028995	      0.03397180	      0.03378302	      0.08539876	      0.08562695	      0.08387035	      0.14485871	      0.08320236	      0.07522601	      0.12689367	      0.12787149	      0.15449990	      0.13871740	      0.14465955	      0.14772469	      0.15482795	      0.14090751	      0.06750813	      0.07109177	      0.07206348	      0.07749973	      0.05065509	      0.03951185	      0.04545822	      0.03870310	      0.06246056	      0.07997798	      0.07265933	      0.05558972	      0.01709433	      0.02819297	      0.01733968	      0.03407325	      0.02480450	      0.02971713	      0.03347824	      0.01051293	      0.03553073	      0.03568598	      0.09155983	      0.09430622	      0.08990148	      0.14610709	      0.07666594	      0.07023280	      0.12994519	      0.12872954	      0.15618993	      0.14078432	      0.14611428	      0.15008566	      0.15539236	      0.14152418
      0.15119987	      0.07447320	      0.07622797	      0.07071657	      0.07422621	      0.05217085	      0.03913398	      0.04689075	      0.04025921	      0.05535113	      0.07433768	      0.07025311	      0.04961237	      0.01653776	      0.03003000	      0.01811383	      0.03471794	      0.02522186	      0.02803881	      0.03275177	      0.01033886	      0.03382251	      0.03349538	      0.08538386	      0.08556363	      0.08387198	      0.14486677	      0.08321667	      0.07520764	      0.12688960	      0.12788659	      0.15450130	      0.13870020	      0.14465536	      0.14769646	      0.15483244	      0.14092289	      0.06726847	      0.07076552	      0.07199306	      0.07752660	      0.05044824	      0.03946651	      0.04523182	      0.03847980	      0.06327825	      0.08067015	      0.07276612	      0.05631719	      0.01704447	      0.02830736	      0.01741627	      0.03417228	      0.02487193	      0.02967173	      0.03344280	      0.01050756	      0.03553127	      0.03577574	      0.09148421	      0.09455512	      0.08970001	      0.14594460	      0.07660110	      0.07037827	      0.12991750	      0.12858523	      0.15618126	      0.14076831	      0.14604283	      0.15015369	      0.15525331	      0.14125422
      0.15306653	      0.07483817	      0.07650139	      0.07059173	      0.07397938	      0.05220566	      0.03912554	      0.04691815	      0.04028916	      0.05508900	      0.07390970	      0.06988162	      0.04913316	      0.01647166	      0.03006505	      0.01807688	      0.03461993	      0.02513112	      0.02800488	      0.03281234	      0.01039340	      0.03367318	      0.03320139	      0.08537291	      0.08551415	      0.08387386	      0.14487549	      0.08323035	      0.07519014	      0.12688705	      0.12790097	      0.15450200	      0.13868375	      0.14465442	      0.14766849	      0.15484081	      0.14094002	      0.06701047	      0.07043321	      0.07192717	      0.07756111	      0.05024510	      0.03942676	      0.04500948	      0.03825852	      0.06407805	      0.08134528	      0.07286863	      0.05703126	      0.01699382	      0.02840456	      0.01747992	      0.03425428	      0.02492465	      0.02964252	      0.03342182	      0.01051022	      0.03553799	      0.03586602	      0.09139433	      0.09476687	      0.08947323	      0.14576458	      0.07658013	      0.07056147	      0.12988985	      0.12842519	      0.15615931	      0.14073890	      0.14596320	      0.15020410	      0.15510458	      0.14097829
      0.15493320	      0.07518548	      0.07676607	      0.07048091	      0.07374591	      0.05223732	      0.03912220	      0.04694020	      0.04031257	      0.05485336	      0.07349672	      0.06950806	      0.04866757	      0.01641244	      0.03009166	      0.01803488	      0.03451721	      0.02503809	      0.02797567	      0.03287300	      0.01044581	      0.03352685	      0.03290610	      0.08535645	      0.08546955	      0.08386440	      0.14487804	      0.08325208	      0.07518305	      0.12688842	      0.12790554	      0.15449261	      0.13866132	      0.14465046	      0.14763376	      0.15483970	      0.14095252	      0.06673571	      0.07010050	      0.07187027	      0.07760410	      0.05004322	      0.03939406	      0.04479084	      0.03803973	      0.06486113	      0.08199644	      0.07296067	      0.05772267	      0.01694552	      0.02848271	      0.01752971	      0.03431809	      0.02496283	      0.02962742	      0.03341319	      0.01051887	      0.03554883	      0.03595059	      0.09129142	      0.09494234	      0.08922127	      0.14556819	      0.07659916	      0.07077766	      0.12986347	      0.12824929	      0.15612281	      0.14069620	      0.14587707	      0.15023643	      0.15494866	      0.14070018
      0.15679986	      0.07550159	      0.07701457	      0.07039359	      0.07353951	      0.05226586	      0.03912718	      0.04695870	      0.04033054	      0.05464734	      0.07310696	      0.06914609	      0.04822627	      0.01637001	      0.03010602	      0.01798787	      0.03441210	      0.02494544	      0.02795329	      0.03293129	      0.01049343	      0.03339017	      0.03262035	      0.08532662	      0.08541768	      0.08383488	      0.14486660	      0.08328971	      0.07519345	      0.12689819	      0.12789109	      0.15446355	      0.13862564	      0.14463617	      0.14758379	      0.15483529	      0.14095477	      0.06646601	      0.06979442	      0.07183025	      0.07764916	      0.04983372	      0.03937243	      0.04457538	      0.03782187	      0.06562446	      0.08259424	      0.07301266	      0.05835317	      0.01690588	      0.02853902	      0.01756251	      0.03435763	      0.02498380	      0.02961784	      0.03341198	      0.01052921	      0.03555185	      0.03600155	      0.09117465	      0.09507952	      0.08893975	      0.14535330	      0.07666003	      0.07102704	      0.12983936	      0.12805397	      0.15606627	      0.14063703	      0.14578535	      0.15024631	      0.15478795	      0.14042312
      0.15866653	      0.07578462	      0.07724419	      0.07032380	      0.07335672	      0.05229218	      0.03913931	      0.04697432	      0.04034402	      0.05446237	      0.07273812	      0.06879379	      0.04780630	      0.01633775	      0.03010574	      0.01793326	      0.03429988	      0.02484831	      0.02794283	      0.03299272	      0.01053988	      0.03326395	      0.03234424	      0.08528834	      0.08536237	      0.08378979	      0.14484144	      0.08334118	      0.07521793	      0.12691796	      0.12785854	      0.15441527	      0.13857769	      0.14461350	      0.14751824	      0.15482253	      0.14095040	      0.06620920	      0.06952315	      0.07180705	      0.07769255	      0.04961481	      0.03936217	      0.04436399	      0.03760571	      0.06636244	      0.08312745	      0.07301686	      0.05890865	      0.01687517	      0.02857389	      0.01757819	      0.03437181	      0.02498711	      0.02961114	      0.03341715	      0.01054062	      0.03554339	      0.03601146	      0.09104372	      0.09517637	      0.08862851	      0.14512060	      0.07676123	      0.07130674	      0.12981943	      0.12783881	      0.15598792	      0.14056058	      0.14568826	      0.15023248	      0.15462396	      0.14014934
      0.16053319	      0.07603794	      0.07745747	      0.07027043	      0.07319509	      0.05231640	      0.03915749	      0.04698693	      0.04035311	      0.05429666	      0.07239064	      0.06844973	      0.04740759	      0.01631572	      0.03009167	      0.01787125	      0.03418066	      0.02474668	      0.02794324	      0.03305665	      0.01058488	      0.03314724	      0.03207645	      0.08524504	      0.08530761	      0.08373192	      0.14480340	      0.08340476	      0.07525403	      0.12694765	      0.12780945	      0.15434907	      0.13851870	      0.14458464	      0.14743782	      0.15480409	      0.14094235	      0.06596127	      0.06927725	      0.07179335	      0.07773295	      0.04939173	      0.03936028	      0.04415828	      0.03739356	      0.06706920	      0.08360317	      0.07298525	      0.05939939	      0.01684843	      0.02859112	      0.01757947	      0.03436441	      0.02497440	      0.02960995	      0.03343092	      0.01055563	      0.03552741	      0.03599184	      0.09089960	      0.09523349	      0.08829234	      0.14487428	      0.07689630	      0.07160966	      0.12980587	      0.12760715	      0.15589053	      0.14046935	      0.14558592	      0.15019768	      0.15445753	      0.13988011
      0.16239985	      0.07626352	      0.07765440	      0.07023108	      0.07305270	      0.05233906	      0.03918055	      0.04699683	      0.04035834	      0.05414803	      0.07206489	      0.06811517	      0.04703065	      0.01630284	      0.03006484	      0.01780231	      0.03405486	      0.02464051	      0.02795441	      0.03312325	      0.01062878	      0.03304003	      0.03181802	      0.08519668	      0.08525243	      0.08366136	      0.14475320	      0.08348005	      0.07530135	      0.12698593	      0.12774476	      0.15426620	      0.13844952	      0.14454996	      0.14734378	      0.15478051	      0.14093102	      0.06572631	      0.06905612	      0.07178566	      0.07776837	      0.04916792	      0.03936560	      0.04396004	      0.03718752	      0.06773771	      0.08402065	      0.07292223	      0.05982551	      0.01682336	      0.02859423	      0.01756855	      0.03433823	      0.02494727	      0.02961386	      0.03345310	      0.01057479	      0.03550452	      0.03594679	      0.09074229	      0.09525048	      0.08793475	      0.14461739	      0.07706101	      0.07193036	      0.12980036	      0.12736127	      0.15577499	      0.14036426	      0.14547807	      0.15014280	      0.15428938	      0.13961672
      0.16426652	      0.07646331	      0.07783509	      0.07020285	      0.07292695	      0.05236110	      0.03920667	      0.04700439	      0.04036048	      0.05401424	      0.07176000	      0.06779087	      0.04667487	      0.01629843	      0.03002561	      0.01772650	      0.03392240	      0.02452948	      0.02797647	      0.03319278	      0.01067185	      0.03294235	      0.03156959	      0.08514420	      0.08519660	      0.08357971	      0.14469259	      0.08356522	      0.07535831	      0.12703110	      0.12766660	      0.15416931	      0.13837212	      0.14451041	      0.14723871	      0.15475269	      0.14091715	      0.06550629	      0.06885660	      0.07178146	      0.07779858	      0.04894609	      0.03937728	      0.04376996	      0.03698845	      0.06836619	      0.08438554	      0.07283485	      0.06019349	      0.01679812	      0.02858759	      0.01754846	      0.03429752	      0.02490854	      0.02962201	      0.03348262	      0.01059805	      0.03547602	      0.03588250	      0.09057281	      0.09522976	      0.08755984	      0.14435316	      0.07724985	      0.07226317	      0.12980418	      0.12710389	      0.15564345	      0.14024721	      0.14536507	      0.15007013	      0.15412007	      0.13935971
      0.16613319	      0.07663707	      0.07799859	      0.07018486	      0.07281772	      0.05238297	      0.03923440	      0.04700995	      0.04036020	      0.05389501	      0.07147765	      0.06748014	      0.04634307	      0.01630261	      0.02997447	      0.01764463	      0.03378472	      0.02441474	      0.02800887	      0.03326420	      0.01071345	      0.03285521	      0.03133393	      0.08508633	      0.08513771	      0.08348626	      0.14462189	      0.08366005	      0.07542497	      0.12708190	      0.12757545	      0.15405938	      0.13828686	      0.14446541	      0.14712411	      0.15471996	      0.14089988	      0.06530181	      0.06867412	      0.07177839	      0.07782409	      0.04872875	      0.03939450	      0.04358835	      0.03679686	      0.06895467	      0.08470664	      0.07273154	      0.06051260	      0.01677080	      0.02857578	      0.01752251	      0.03424706	      0.02486139	      0.02963365	      0.03351824	      0.01062529	      0.03544364	      0.03580633	      0.09039259	      0.09517509	      0.08717238	      0.14408488	      0.07745657	      0.07260220	      0.12981803	      0.12683819	      0.15549882	      0.14012054	      0.14524738	      0.14998271	      0.15394975	      0.13910900
      0.16799985	      0.07678231	      0.07814262	      0.07017703	      0.07272652	      0.05240487	      0.03926251	      0.04701415	      0.04035840	      0.05379006	      0.07122266	      0.06719042	      0.04604004	      0.01631551	      0.02991172	      0.01755783	      0.03364396	      0.02429810	      0.02805117	      0.03333617	      0.01075269	      0.03278060	      0.03111577	      0.08501990	      0.08507085	      0.08337850	      0.14454040	      0.08376560	      0.07550257	      0.12713734	      0.12747065	      0.15393616	      0.13819292	      0.14441305	      0.14699884	      0.15468073	      0.14087711	      0.06511519	      0.06850700	      0.07177567	      0.07784573	      0.04851834	      0.03941722	      0.04341631	      0.03661388	      0.06950065	      0.08498710	      0.07261873	      0.06078759	      0.01674047	      0.02856264	      0.01749361	      0.03419107	      0.02480886	      0.02964749	      0.03355824	      0.01065584	      0.03540849	      0.03572364	      0.09020226	      0.09508881	      0.08677707	      0.14381546	      0.07767608	      0.07294201	      0.12984200	      0.12656733	      0.15534331	      0.13998562	      0.14512494	      0.14988234	      0.15377815	      0.13886447
      0.16986651	      0.07690462	      0.07826921	      0.07017371	      0.07264702	      0.05242827	      0.03928828	      0.04701725	      0.04035595	      0.05369555	      0.07098822	      0.06691767	      0.04575919	      0.01633549	      0.02983782	      0.01746552	      0.03349857	      0.02417789	      0.02810358	      0.03341016	      0.01079080	      0.03271691	      0.03091240	      0.08494775	      0.08499777	      0.08326089	      0.14445184	      0.08387734	      0.07558756	      0.12719547	      0.12735608	      0.15380436	      0.13809416	      0.14435512	      0.14686832	      0.15463533	      0.14084985	      0.06494957	      0.06835496	      0.07177331	      0.07786454	      0.04831725	      0.03944594	      0.04325546	      0.03644106	      0.07000017	      0.08522799	      0.07250193	      0.06102089	      0.01670642	      0.02855184	      0.01746454	      0.03413359	      0.02475398	      0.02966193	      0.03360069	      0.01068885	      0.03537130	      0.03563887	      0.09000212	      0.09497286	      0.08637895	      0.14354783	      0.07790362	      0.07327727	      0.12987552	      0.12629483	      0.15517905	      0.13984357	      0.14499757	      0.14977057	      0.15360479	      0.13862607
      0.17173318	      0.07701336	      0.07838353	      0.07017165	      0.07257293	      0.05245366	      0.03931049	      0.04701856	      0.04035242	      0.05361189	      0.07076777	      0.06665512	      0.04549325	      0.01636227	      0.02975549	      0.01736820	      0.03334847	      0.02405384	      0.02816345	      0.03348576	      0.01082804	      0.03266036	      0.03071799	      0.08487286	      0.08492239	      0.08313724	      0.14435966	      0.08399101	      0.07567701	      0.12725457	      0.12723494	      0.15366795	      0.13799423	      0.14429374	      0.14673715	      0.15458574	      0.14081914	      0.06480376	      0.06821345	      0.07177079	      0.07788300	      0.04812762	      0.03948091	      0.04310661	      0.03627917	      0.07045297	      0.08543591	      0.07239019	      0.06122168	      0.01666714	      0.02854742	      0.01743867	      0.03407965	      0.02470034	      0.02967612	      0.03364400	      0.01072383	      0.03533425	      0.03555977	      0.08979373	      0.09483161	      0.08598411	      0.14328539	      0.07813306	      0.07360228	      0.12991736	      0.12602503	      0.15500981	      0.13969673	      0.14486581	      0.14965064	      0.15342932	      0.13839348
      0.17359985	      0.07711561	      0.07848971	      0.07017015	      0.07250115	      0.05248094	      0.03932913	      0.04701753	      0.04034725	      0.05354097	      0.07055748	      0.06639915	      0.04523826	      0.01639195	      0.02966812	      0.01726745	      0.03319545	      0.02392735	      0.02822732	      0.03356126	      0.01086384	      0.03260809	      0.03052903	      0.08479554	      0.08484547	      0.08300821	      0.14426488	      0.08410482	      0.07577032	      0.12731412	      0.12710762	      0.15352772	      0.13789434	      0.14422901	      0.14660709	      0.15453142	      0.14078418	      0.06467752	      0.06808107	      0.07177050	      0.07790468	      0.04795058	      0.03952355	      0.04297090	      0.03612904	      0.07085876	      0.08561398	      0.07228986	      0.06139458	      0.01662290	      0.02855221	      0.01741874	      0.03403359	      0.02465157	      0.02968834	      0.03368559	      0.01075925	      0.03529862	      0.03549115	      0.08957855	      0.09466867	      0.08559816	      0.14303114	      0.07835962	      0.07391229	      0.12996584	      0.12576206	      0.15483865	      0.13954693	      0.14473053	      0.14952502	      0.15325196	      0.13816699
      0.17546651	      0.07721636	      0.07858990	      0.07016667	      0.07242816	      0.05251094	      0.03934327	      0.04701431	      0.04034082	      0.05348127	      0.07035280	      0.06614790	      0.04498984	      0.01642817	      0.02957779	      0.01716415	      0.03304036	      0.02379891	      0.02829365	      0.03363627	      0.01089834	      0.03255849	      0.03034382	      0.08471568	      0.08476593	      0.08287476	      0.14416868	      0.08421702	      0.07586657	      0.12737360	      0.12697468	      0.15338473	      0.13779540	      0.14416019	      0.14647978	      0.15447106	      0.14074385	      0.06457468	      0.06796241	      0.07177684	      0.07793263	      0.04778699	      0.03957625	      0.04285048	      0.03599232	      0.07121365	      0.08575802	      0.07220242	      0.06153544	      0.01657533	      0.02856777	      0.01740651	      0.03399819	      0.02461045	      0.02969597	      0.03372247	      0.01079299	      0.03526406	      0.03543327	      0.08935706	      0.09448543	      0.08522599	      0.14278754	      0.07858047	      0.07420373	      0.13001911	      0.12550955	      0.15466718	      0.13939466	      0.14459228	      0.14939453	      0.15307314	      0.13794753
      0.17733318	      0.07732034	      0.07868625	      0.07015910	      0.07235087	      0.05254415	      0.03935224	      0.04700890	      0.04033329	      0.05343189	      0.07014999	      0.06589970	      0.04474443	      0.01646775	      0.02948700	      0.01705959	      0.03288455	      0.02366948	      0.02836051	      0.03371007	      0.01093152	      0.03250984	      0.03016074	      0.08463298	      0.08468291	      0.08273748	      0.14407200	      0.08432612	      0.07596512	      0.12743266	      0.12683636	      0.15323956	      0.13769824	      0.14408674	      0.14635641	      0.15440341	      0.14069695	      0.06449759	      0.06785762	      0.07179173	      0.07796885	      0.04763804	      0.03964032	      0.04274685	      0.03587026	      0.07151565	      0.08586758	      0.07213082	      0.06164460	      0.01652463	      0.02859633	      0.01740397	      0.03397645	      0.02457955	      0.02969719	      0.03375255	      0.01082378	      0.03523076	      0.03538812	      0.08913033	      0.09428478	      0.08487272	      0.14255708	      0.07879221	      0.07447323	      0.13007529	      0.12527147	      0.15449817	      0.13924125	      0.14445176	      0.14926114	      0.15289313	      0.13773540
      0.17919984	      0.07743293	      0.07878128	      0.07014490	      0.07226542	      0.05258113	      0.03935534	      0.04700114	      0.04032464	      0.05339192	      0.06994460	      0.06565162	      0.04449759	      0.01650944	      0.02939841	      0.01695492	      0.03272909	      0.02353971	      0.02842601	      0.03378218	      0.01096356	      0.03246000	      0.02997726	      0.08454751	      0.08459627	      0.08259732	      0.14397603	      0.08443029	      0.07606497	      0.12749085	      0.12669315	      0.15309302	      0.13760378	      0.14400829	      0.14623835	      0.15432747	      0.14064242	      0.06445049	      0.06776950	      0.07181582	      0.07801365	      0.04750479	      0.03971659	      0.04266118	      0.03576395	      0.07176283	      0.08594072	      0.07207535	      0.06172102	      0.01647045	      0.02863985	      0.01741253	      0.03397020	      0.02456034	      0.02969045	      0.03377456	      0.01085098	      0.03519823	      0.03535607	      0.08889971	      0.09406997	      0.08454310	      0.14234190	      0.07899174	      0.07471815	      0.13013262	      0.12505144	      0.15433449	      0.13908815	      0.14430979	      0.14912701	      0.15271227	      0.13753087
      0.18106651	      0.07756047	      0.07887814	      0.07012121	      0.07216722	      0.05262245	      0.03935196	      0.04699064	      0.04031463	      0.05336087	      0.06973148	      0.06539920	      0.04424406	      0.01655187	      0.02931491	      0.01685121	      0.03257476	      0.02341000	      0.02848811	      0.03385226	      0.01099478	      0.03240623	      0.02978967	      0.08445956	      0.08450667	      0.08245537	      0.14388199	      0.08452749	      0.07616498	      0.12754780	      0.12654560	      0.15294599	      0.13751294	      0.14392465	      0.14612699	      0.15424244	      0.14057918	      0.06443756	      0.06770277	      0.07185076	      0.07806713	      0.04738849	      0.03980608	      0.04259526	      0.03567510	      0.07195149	      0.08597308	      0.07203488	      0.06175883	      0.01641351	      0.02869863	      0.01743235	      0.03397962	      0.02455322	      0.02967450	      0.03378754	      0.01087387	      0.03516541	      0.03533503	      0.08866588	      0.09384240	      0.08424070	      0.14214330	      0.07917769	      0.07493705	      0.13018983	      0.12485189	      0.15417736	      0.13893562	      0.14416664	      0.14899274	      0.15253083	      0.13733443
      0.18293317	      0.07770741	      0.07897926	      0.07008735	      0.07205420	      0.05266769	      0.03934266	      0.04697681	      0.04030250	      0.05334065	      0.06950853	      0.06513965	      0.04398194	      0.01659381	      0.02924022	      0.01675052	      0.03242393	      0.02328215	      0.02854389	      0.03391894	      0.01102487	      0.03234610	      0.02959545	      0.08436767	      0.08441363	      0.08231029	      0.14378911	      0.08461726	      0.07626546	      0.12760412	      0.12639212	      0.15279699	      0.13742469	      0.14383429	      0.14602140	      0.15414635	      0.14050487	      0.06446257	      0.06766173	      0.07189906	      0.07813023	      0.04729098	      0.03990930	      0.04255102	      0.03560574	      0.07207873	      0.08596039	      0.07200816	      0.06175330	      0.01635566	      0.02877170	      0.01746315	      0.03400465	      0.02455865	      0.02964858	      0.03379042	      0.01089132	      0.03513203	      0.03532363	      0.08842931	      0.09360262	      0.08396808	      0.14196232	      0.07934964	      0.07512936	      0.13024591	      0.12467448	      0.15402715	      0.13878339	      0.14402244	      0.14885819	      0.15234927	      0.13714688
      0.18479984	      0.07787635	      0.07908567	      0.07004202	      0.07192458	      0.05271653	      0.03932777	      0.04695923	      0.04028777	      0.05333219	      0.06927426	      0.06487111	      0.04370993	      0.01663381	      0.02917709	      0.01665442	      0.03227825	      0.02315737	      0.02859160	      0.03398165	      0.01105398	      0.03227796	      0.02939304	      0.08427022	      0.08431627	      0.08216087	      0.14369637	      0.08469903	      0.07636641	      0.12766055	      0.12623120	      0.15264463	      0.13733773	      0.14373547	      0.14592044	      0.15403696	      0.14041688	      0.06452839	      0.06765137	      0.07196353	      0.07820376	      0.04721431	      0.04002618	      0.04253045	      0.03555817	      0.07214160	      0.08589845	      0.07199374	      0.06169892	      0.01629965	      0.02885692	      0.01750398	      0.03404441	      0.02457665	      0.02961227	      0.03378221	      0.01090211	      0.03509791	      0.03531977	      0.08819086	      0.09335069	      0.08372723	      0.14179941	      0.07950788	      0.07529492	      0.13029981	      0.12452051	      0.15388377	      0.13863123	      0.14387787	      0.14872291	      0.15216923	      0.13696971
      0.18666650	      0.07806873	      0.07919760	      0.06998331	      0.07177643	      0.05276893	      0.03930709	      0.04693771	      0.04027025	      0.05333543	      0.06902754	      0.06459214	      0.04342698	      0.01667046	      0.02912718	      0.01656379	      0.03213846	      0.02303602	      0.02863066	      0.03404063	      0.01108265	      0.03220071	      0.02918139	      0.08416624	      0.08421441	      0.08200691	      0.14360312	      0.08477161	      0.07646704	      0.12771773	      0.12606223	      0.15248845	      0.13725117	      0.14362685	      0.14582337	      0.15391252	      0.14031299	      0.06463581	      0.06767540	      0.07204582	      0.07828774	      0.04716053	      0.04015547	      0.04253497	      0.03553440	      0.07213845	      0.08578494	      0.07199021	      0.06159179	      0.01624826	      0.02895116	      0.01755320	      0.03409717	      0.02460648	      0.02956601	      0.03376272	      0.01090542	      0.03506329	      0.03532154	      0.08795196	      0.09308697	      0.08351937	      0.14165558	      0.07965301	      0.07543405	      0.13035058	      0.12439071	      0.15374706	      0.13847921	      0.14373388	      0.14858662	      0.15199276	      0.13681223
      0.18853317	      0.07828600	      0.07931621	      0.06991161	      0.07160956	      0.05282417	      0.03928183	      0.04691184	      0.04024931	      0.05335240	      0.06876883	      0.06430117	      0.04313384	      0.01670261	      0.02909336	      0.01648053	      0.03200682	      0.02291991	      0.02865893	      0.03409485	      0.01111071	      0.03211281	      0.02895913	      0.08405417	      0.08410799	      0.08184695	      0.14350736	      0.08483490	      0.07656729	      0.12777691	      0.12588362	      0.15232674	      0.13716288	      0.14350687	      0.14572794	      0.15377137	      0.14019089	      0.06478545	      0.06773703	      0.07214572	      0.07838054	      0.04713198	      0.04029447	      0.04256570	      0.03553648	      0.07206724	      0.08561800	      0.07199543	      0.06142826	      0.01620411	      0.02905037	      0.01760842	      0.03416008	      0.02464647	      0.02951115	      0.03373261	      0.01090101	      0.03502856	      0.03532662	      0.08771375	      0.09281123	      0.08334464	      0.14153104	      0.07978629	      0.07554768	      0.13039749	      0.12428487	      0.15361617	      0.13832706	      0.14359094	      0.14844839	      0.15182167	      0.13658744
      0.19039983	      0.07852752	      0.07944157	      0.06982730	      0.07142463	      0.05288196	      0.03925287	      0.04688189	      0.04022488	      0.05338291	      0.06849915	      0.06399837	      0.04283192	      0.01672927	      0.02907705	      0.01640587	      0.03188486	      0.02281027	      0.02867559	      0.03414397	      0.01113824	      0.03201387	      0.02872643	      0.08393303	      0.08399671	      0.08168053	      0.14340734	      0.08488877	      0.07666645	      0.12783923	      0.12569481	      0.15215871	      0.13707097	      0.14337441	      0.14563211	      0.15361251	      0.14004911	      0.06497511	      0.06783787	      0.07226145	      0.07847948	      0.04713090	      0.04043929	      0.04262312	      0.03556605	      0.07192660	      0.08539768	      0.07200748	      0.06120677	      0.01616951	      0.02914998	      0.01766689	      0.03422978	      0.02469444	      0.02944972	      0.03369319	      0.01088907	      0.03499445	      0.03533313	      0.08747771	      0.09252348	      0.08320251	      0.14142598	      0.07990931	      0.07563699	      0.13043973	      0.12420243	      0.15349032	      0.13817490	      0.14344969	      0.14830754	      0.15165829	      0.13643796
      0.19226650	      0.07879151	      0.07957304	      0.06973020	      0.07122222	      0.05294264	      0.03922045	      0.04684860	      0.04019776	      0.05342438	      0.06821928	      0.06368484	      0.04252219	      0.01674979	      0.02907801	      0.01634001	      0.03177282	      0.02270726	      0.02868131	      0.03418856	      0.01116572	      0.03190443	      0.02848433	      0.08380321	      0.08388091	      0.08150923	      0.14330217	      0.08493255	      0.07676284	      0.12790544	      0.12549724	      0.15198551	      0.13697462	      0.14322943	      0.14553497	      0.15343617	      0.13988772	      0.06519897	      0.06797582	      0.07238953	      0.07858155	      0.04715879	      0.04058493	      0.04270641	      0.03562350	      0.07171816	      0.08512882	      0.07202621	      0.06093144	      0.01614603	      0.02924556	      0.01772600	      0.03430319	      0.02474822	      0.02938450	      0.03364626	      0.01087019	      0.03496260	      0.03534107	      0.08724642	      0.09222538	      0.08309218	      0.14134080	      0.08002333	      0.07570323	      0.13047627	      0.12414263	      0.15336956	      0.13802397	      0.14331149	      0.14816445	      0.15150557	      0.13630417
      0.19413316	      0.07907543	      0.07970998	      0.06962114	      0.07100398	      0.05300623	      0.03918521	      0.04681282	      0.04016863	      0.05347444	      0.06793107	      0.06336234	      0.04220670	      0.01676371	      0.02909584	      0.01628329	      0.03167120	      0.02261136	      0.02867659	      0.03422893	      0.01119339	      0.03178528	      0.02823434	      0.08366616	      0.08376216	      0.08133560	      0.14319130	      0.08496583	      0.07685470	      0.13469791	      0.12529334	      0.15180920	      0.13687355	      0.14307291	      0.14543613	      0.15324398	      0.13970824	      0.06544836	      0.06814589	      0.07252486	      0.07868310	      0.04721626	      0.04072564	      0.04281355	      0.03570800	      0.07144564	      0.08481957	      0.07205219	      0.06061049	      0.01613449	      0.02933288	      0.01778319	      0.03437722	      0.02480546	      0.02931884	      0.03359412	      0.01084546	      0.03493502	      0.03535138	      0.08702289	      0.09191974	      0.08301237	      0.14127578	      0.08012949	      0.07574786	      0.13050603	      0.12410463	      0.15325452	      0.13787628	      0.14317795	      0.14802026	      0.15136658	      0.13618845
      0.19599983	      0.07937720	      0.07985256	      0.06950156	      0.07077195	      0.05307307	      0.03914818	      0.04677592	      0.04013869	      0.05352868	      0.06763550	      0.06303283	      0.04188663	      0.01677067	      0.02913010	      0.01623603	      0.03158059	      0.02252315	      0.02866189	      0.03426531	      0.01122142	      0.03165728	      0.02797811	      0.08352391	      0.08364159	      0.08116272	      0.14307421	      0.08498921	      0.07694057	      0.13469115	      0.12508616	      0.15163215	      0.13676757	      0.14290648	      0.14533507	      0.15303854	      0.13951368	      0.06571290	      0.06834152	      0.07266142	      0.07877994	      0.04730281	      0.04085544	      0.04294172	      0.03581769	      0.07111396	      0.08447957	      0.07208564	      0.06025408	      0.01613516	      0.02940788	      0.01783590	      0.03444867	      0.02486358	      0.02925628	      0.03353938	      0.01081620	      0.03491369	      0.03536502	      0.08681003	      0.09161002	      0.08296121	      0.14123089	      0.08022892	      0.07577269	      0.13052802	      0.12408719	      0.15314598	      0.13773405	      0.14305061	      0.14787632	      0.15124423	      0.13609317
      0.19786649	      0.07969397	      0.08000019	      0.06937270	      0.07052818	      0.05314313	      0.03911012	      0.04673888	      0.04010877	      0.05358375	      0.06733384	      0.06269783	      0.04156368	      0.01676846	      0.02917966	      0.01619807	      0.03150091	      0.02244267	      0.02863820	      0.03429828	      0.01125014	      0.03152153	      0.02771737	      0.08337893	      0.08352142	      0.08099421	      0.14295039	      0.08500332	      0.07701938	      0.13469613	      0.12487915	      0.15145726	      0.13665686	      0.14273199	      0.14523189	      0.15282272	      0.13930739	      0.06598093	      0.06855457	      0.07279278	      0.07886780	      0.04741671	      0.04096858	      0.04308733	      0.03594966	      0.07072933	      0.08411960	      0.07212654	      0.05987402	      0.01614777	      0.02946693	      0.01788175	      0.03451442	      0.02492001	      0.02920031	      0.03348479	      0.01078389	      0.03490042	      0.03538286	      0.08661060	      0.09130041	      0.08293637	      0.14120583	      0.08032259	      0.07577974	      0.13054133	      0.12408886	      0.15304498	      0.13759975	      0.14293105	      0.14773431	      0.15114121	      0.13602067
      0.19973316	      0.08002248	      0.08015287	      0.06923695	      0.07027602	      0.05321658	      0.03907231	      0.04670357	      0.04008052	      0.05363348	      0.06702839	      0.06236203	      0.04123922	      0.01676104	      0.02924325	      0.01616954	      0.03143266	      0.02237056	      0.02860634	      0.03432803	      0.01127958	      0.03137972	      0.02745504	      0.08323542	      0.08340380	      0.08083511	      0.14282089	      0.08500959	      0.07708983	      0.13471485	      0.12467703	      0.15128817	      0.13654267	      0.14255300	      0.14512725	      0.15260151	      0.13909551	      0.06624035	      0.06877692	      0.07291257	      0.07894248	      0.04755483	      0.04105994	      0.04324606	      0.03609995	      0.07029966	      0.08375001	      0.07217455	      0.05948306	      0.01617158	      0.02950701	      0.01791862	      0.03457154	      0.02497220	      0.02915412	      0.03343305	      0.01075012	      0.03489656	      0.03540524	      0.08642726	      0.09099601	      0.08293523	      0.14120002	      0.08041102	      0.07577124	      0.13054526	      0.12410808	      0.15295285	      0.13747607	      0.14282097	      0.14759632	      0.15105986	      0.13597312
      0.20159982	      0.08035997	      0.08031307	      0.06909860	      0.07002100	      0.05329563	      0.03903677	      0.04667522	      0.04005888	      0.05366035	      0.06671541	      0.06203253	      0.04091086	      0.01674651	      0.02931897	      0.01615104	      0.03137737	      0.02230858	      0.02856714	      0.03435404	      0.01130913	      0.03123518	      0.02719708	      0.08310052	      0.08328744	      0.08069342	      0.14269037	      0.08501153	      0.07714948	      0.13474909	      0.12448740	      0.15112979	      0.13642819	      0.14237646	      0.14502213	      0.15238426	      0.13889033	      0.06647905	      0.06899910	      0.07301498	      0.07900033	      0.04771254	      0.04112533	      0.04341280	      0.03626351	      0.06983560	      0.08338178	      0.07222756	      0.05909517	      0.01620547	      0.02952594	      0.01794479	      0.03461748	      0.02501789	      0.02912032	      0.03338664	      0.01071640	      0.03490292	      0.03543207	      0.08626287	      0.09070323	      0.08295491	      0.14121263	      0.08049408	      0.07574955	      0.13053936	      0.12414318	      0.15287140	      0.13736596	      0.14272241	      0.14746511	      0.15100943	      0.13595225
      0.20346649	      0.08069654	      0.08047925	      0.06896394	      0.06977354	      0.05338089	      0.03900544	      0.04665962	      0.04004940	      0.05364684	      0.06639688	      0.06172425	      0.04058185	      0.01672567	      0.02940244	      0.01614296	      0.03133696	      0.02225921	      0.02852282	      0.03437549	      0.01133761	      0.03109476	      0.02695519	      0.08298516	      0.08317339	      0.08058083	      0.14256773	      0.08501129	      0.07719416	      0.13480093	      0.12432119	      0.15098999	      0.13632011	      0.14221289	      0.14492088	      0.15219156	      0.13870804	      0.06668642	      0.06921243	      0.07309518	      0.07903827	      0.04788429	      0.04116175	      0.04358205	      0.03643470	      0.06934959	      0.08302807	      0.07228397	      0.05872390	      0.01624806	      0.02952244	      0.01795899	      0.03465016	      0.02505512	      0.02910075	      0.03334768	      0.01068415	      0.03491961	      0.03546251	      0.08612015	      0.09042919	      0.08299243	      0.14124261	      0.08057105	      0.07571707	      0.13052345	      0.12419243	      0.15280252	      0.13727235	      0.14263766	      0.14734373	      0.15097847	      0.13595926
      0.20533315	      0.08102045	      0.08064674	      0.06883793	      0.06954327	      0.05347054	      0.03897931	      0.04665971	      0.04005492	      0.05358502	      0.06607930	      0.06145047	      0.04025904	      0.01669944	      0.02948856	      0.01614464	      0.03131168	      0.02222345	      0.02847638	      0.03438537	      0.01136421	      0.03096494	      0.02673989	      0.08289920	      0.08306640	      0.08050779	      0.14246071	      0.08500877	      0.07722032	      0.13487231	      0.12418751	      0.15087614	      0.13622506	      0.14207119	      0.14482895	      0.15201931	      0.13856082	      0.06685474	      0.06940986	      0.07314944	      0.07905372	      0.04806438	      0.04116739	      0.04374857	      0.03660800	      0.06885447	      0.08269998	      0.07234091	      0.05838069	      0.01629783	      0.02949613	      0.01796039	      0.03466793	      0.02508224	      0.02909637	      0.03331782	      0.01065458	      0.03494595	      0.03549482	      0.08600100	      0.09018055	      0.08304434	      0.14128839	      0.08064126	      0.07567641	      0.13049777	      0.12425375	      0.15274760	      0.13719734	      0.14256854	      0.14723482	      0.15097208	      0.13599417
      0.20719982	      0.08132697	      0.08081332	      0.06872194	      0.06933348	      0.05356331	      0.03895835	      0.04667627	      0.04007624	      0.05347211	      0.06576509	      0.06121554	      0.03994400	      0.01666855	      0.02957367	      0.01615434	      0.03129938	      0.02219980	      0.02843047	      0.03439858	      0.01138909	      0.03084850	      0.02655469	      0.08284814	      0.08297059	      0.08048013	      0.14237280	      0.08500355	      0.07722643	      0.13496430	      0.12409078	      0.15079207	      0.13614642	      0.14195568	      0.14474941	      0.15187909	      0.13845431	      0.06698012	      0.06958632	      0.07317461	      0.07904418	      0.04824776	      0.04114150	      0.04390770	      0.03677855	      0.06836229	      0.08240626	      0.07239481	      0.05807423	      0.01635277	      0.02944768	      0.01794861	      0.03466954	      0.02509778	      0.02910742	      0.03329853	      0.01062899	      0.03498053	      0.03552666	      0.08590573	      0.08996236	      0.08310641	      0.14134749	      0.08070440	      0.07563061	      0.13046320	      0.12432429	      0.15270690	      0.13714165	      0.14251567	      0.14713993	      0.15098680	      0.13605512
      0.20906648	      0.08161531	      0.08097895	      0.06861627	      0.06914479	      0.05365889	      0.03894240	      0.04670972	      0.04011383	      0.05330571	      0.06545365	      0.06101999	      0.03963518	      0.01663370	      0.02965525	      0.01617021	      0.03129753	      0.02218625	      0.02838708	      0.03440968	      0.01141256	      0.03074650	      0.02640013	      0.08283595	      0.08288877	      0.08050167	      0.14230639	      0.08499505	      0.07721129	      0.13507751	      0.12403342	      0.15073989	      0.13608644	      0.14186921	      0.14468422	      0.15177382	      0.13839202	      0.06706458	      0.06974031	      0.07316745	      0.07900624	      0.04843093	      0.04108421	      0.04405623	      0.03694305	      0.06788099	      0.08215025	      0.07244053	      0.05780729	      0.01641009	      0.02937889	      0.01792355	      0.03465377	      0.02510008	      0.02913347	      0.03329134	      0.01060896	      0.03502088	      0.03555444	      0.08583198	      0.08977614	      0.08317330	      0.14141612	      0.08076153	      0.07558332	      0.13042135	      0.12440010	      0.15267879	      0.13710372	      0.14247746	      0.14705857	      0.15101461	      0.13613792
      0.21093315	      0.08188562	      0.08114374	      0.06852082	      0.06897701	      0.05375699	      0.03893126	      0.04675993	      0.04016763	      0.05308537	      0.06514441	      0.06086301	      0.03933112	      0.01659546	      0.02973151	      0.01619064	      0.03130378	      0.02218082	      0.02834775	      0.03441973	      0.01143496	      0.03065929	      0.02627568	      0.08286627	      0.08282418	      0.08057536	      0.14226388	      0.08498163	      0.07717328	      0.13521239	      0.12401704	      0.15072127	      0.13604747	      0.14181441	      0.14463549	      0.15170582	      0.13837635	      0.06711009	      0.06986831	      0.07312500	      0.07893734	      0.04860865	      0.04099632	      0.04418908	      0.03709633	      0.06742622	      0.08193929	      0.07247325	      0.05758693	      0.01646633	      0.02929280	      0.01788575	      0.03462012	      0.02508782	      0.02917351	      0.03329756	      0.01059618	      0.03506415	      0.03557487	      0.08577882	      0.08962694	      0.08323995	      0.14149050	      0.08081162	      0.07553786	      0.13037393	      0.12447750	      0.15266323	      0.13708334	      0.14245336	      0.14699266	      0.15080044	      0.13628409
      0.21279981	      0.08213792	      0.08130785	      0.06843616	      0.06883046	      0.05385714	      0.03892509	      0.04682658	      0.04023725	      0.05281249	      0.06483756	      0.06074375	      0.03903180	      0.01655451	      0.02980142	      0.01621458	      0.03131671	      0.02218236	      0.02831314	      0.03442907	      0.01145624	      0.03058701	      0.02618074	      0.08294216	      0.08277970	      0.08070285	      0.14224759	      0.08496103	      0.07711047	      0.13536906	      0.12404236	      0.15073713	      0.13603176	      0.14179365	      0.14460518	      0.15167703	      0.13840877	      0.06712864	      0.06997553	      0.07304563	      0.07883437	      0.04878118	      0.04088010	      0.04430676	      0.03723891	      0.06699521	      0.08176560	      0.07248787	      0.05740436	      0.01651811	      0.02919315	      0.01783612	      0.03456851	      0.02506001	      0.02922580	      0.03331801	      0.01059212	      0.03510703	      0.03558420	      0.08574078	      0.08950943	      0.08330176	      0.14156683	      0.08085793	      0.07549722	      0.13032279	      0.12455293	      0.15265683	      0.13707612	      0.14243941	      0.14693888	      0.15111098	      0.13637912
      0.21466647	      0.08237202	      0.08147157	      0.06836377	      0.06870626	      0.05395879	      0.03892445	      0.04690917	      0.04032201	      0.05249013	      0.06453413	      0.06066158	      0.03873869	      0.01651158	      0.02986475	      0.01624173	      0.03133606	      0.02219072	      0.02828297	      0.03443718	      0.01147590	      0.03052969	      0.02611481	      0.08306567	      0.08275733	      0.08088417	      0.14225945	      0.08493080	      0.07702093	      0.13554715	      0.12410900	      0.15078743	      0.13604108	      0.14180886	      0.14459470	      0.15168881	      0.13848976	      0.06713512	      0.07007197	      0.07293424	      0.07870046	      0.04895583	      0.04074035	      0.04441664	      0.03737798	      0.06656577	      0.08161212	      0.07248897	      0.05724235	      0.01656493	      0.02908401	      0.01777743	      0.03450292	      0.02501953	      0.02928804	      0.03335049	      0.01059584	      0.03514950	      0.03558589	      0.08571250	      0.08940956	      0.08335939	      0.14164573	      0.08090726	      0.07546093	      0.13026808	      0.12462701	      0.15265483	      0.13707730	      0.14243255	      0.14689099	      0.15117069	      0.13648875
      0.21653314	      0.08258574	      0.08163279	      0.06830359	      0.06860548	      0.05406088	      0.03892915	      0.04700710	      0.04042146	      0.05212149	      0.06423687	      0.06061762	      0.03845456	      0.01646695	      0.02992007	      0.01627107	      0.03136043	      0.02220470	      0.02825861	      0.03444480	      0.01149416	      0.03048826	      0.02607892	      0.08323798	      0.08275800	      0.08111853	      0.14230110	      0.08488769	      0.07690253	      0.13574675	      0.12421602	      0.15087209	      0.13607724	      0.14186112	      0.14460582	      0.15174136	      0.13861841	      0.06713628	      0.07016328	      0.07280267	      0.07854636	      0.04913740	      0.04058395	      0.04452461	      0.03751869	      0.06612440	      0.08147071	      0.07248841	      0.05709347	      0.01660978	      0.02896934	      0.01771409	      0.03443087	      0.02497302	      0.02935667	      0.03338934	      0.01060355	      0.03519399	      0.03558821	      0.08569918	      0.08932348	      0.08342207	      0.14173514	      0.08096074	      0.07542273	      0.13020677	      0.12470774	      0.15266034	      0.13708974	      0.14243948	      0.14685060	      0.15124348	      0.13662307
      0.21839981	      0.08277425	      0.08178642	      0.06825398	      0.06852951	      0.05416157	      0.03893825	      0.04711968	      0.04053499	      0.05171049	      0.06395097	      0.06061537	      0.03818413	      0.01642035	      0.02996460	      0.01630086	      0.03138731	      0.02222202	      0.02824338	      0.03445402	      0.01151197	      0.03046488	      0.02607620	      0.08345906	      0.08278133	      0.08140400	      0.14237359	      0.08482796	      0.07675328	      0.12896824	      0.12436179	      0.15099098	      0.13614183	      0.14195044	      0.14464056	      0.15183350	      0.13879217	      0.06714112	      0.07025838	      0.07266385	      0.07838249	      0.04933068	      0.04041860	      0.04463758	      0.03766690	      0.06565348	      0.08132864	      0.07249602	      0.05694519	      0.01665602	      0.02885327	      0.01765063	      0.03435998	      0.02492738	      0.02942718	      0.03342824	      0.01061099	      0.03524196	      0.03559744	      0.08570836	      0.08924795	      0.08350182	      0.14184519	      0.08101820	      0.07537417	      0.13013494	      0.12480548	      0.15267812	      0.13711804	      0.14246868	      0.14682031	      0.15134294	      0.13679497
      0.22026647	      0.08293336	      0.08192785	      0.06821425	      0.06847984	      0.05425874	      0.03895138	      0.04724521	      0.04066095	      0.05126611	      0.06368268	      0.06065665	      0.03793403	      0.01637158	      0.02999710	      0.01633028	      0.03141551	      0.02224153	      0.02823892	      0.03446578	      0.01152977	      0.03046068	      0.02610841	      0.08372760	      0.08282766	      0.08173699	      0.14247704	      0.08474774	      0.07657184	      0.12900007	      0.12454353	      0.15114304	      0.13623581	      0.14207604	      0.14470059	      0.15196287	      0.13900711	      0.06715747	      0.07036281	      0.07252558	      0.07821558	      0.04953811	      0.04025099	      0.04475997	      0.03782604	      0.06514174	      0.08117597	      0.07251749	      0.05678823	      0.01670357	      0.02874057	      0.01759083	      0.03429571	      0.02488705	      0.02949630	      0.03346370	      0.01061628	      0.03529356	      0.03561757	      0.08574297	      0.08917825	      0.08360455	      0.14198062	      0.08107938	      0.07531055	      0.13005079	      0.12492559	      0.15271073	      0.13716409	      0.14252428	      0.14680116	      0.15147549	      0.13700986
      0.22213314	      0.08306124	      0.08205476	      0.06818551	      0.06845776	      0.05435065	      0.03896910	      0.04738124	      0.04079668	      0.05080203	      0.06343749	      0.06073998	      0.03771127	      0.01632105	      0.03001858	      0.01635970	      0.03144575	      0.02226373	      0.02824408	      0.03447915	      0.01154708	      0.03047507	      0.02617454	      0.08404160	      0.08289862	      0.08211283	      0.14261087	      0.08464341	      0.07635757	      0.12901979	      0.12475769	      0.15132633	      0.13635947	      0.14223670	      0.14478708	      0.15212786	      0.13925874	      0.06718849	      0.07047762	      0.07239390	      0.07805075	      0.04975359	      0.04008769	      0.04488941	      0.03799233	      0.06459968	      0.08101108	      0.07254998	      0.05662052	      0.01675143	      0.02863501	      0.01753673	      0.03424016	      0.02485359	      0.02956080	      0.03349384	      0.01061871	      0.03534611	      0.03564578	      0.08579647	      0.08910787	      0.08372144	      0.14213379	      0.08114682	      0.07523721	      0.12995749	      0.12506107	      0.15275321	      0.13722254	      0.14260164	      0.14678880	      0.15162945	      0.13725846
      0.22399980	      0.08315823	      0.08216677	      0.06817012	      0.06846422	      0.05443580	      0.03899269	      0.04752482	      0.04093891	      0.05033450	      0.06321983	      0.06086136	      0.03752209	      0.01626942	      0.03003173	      0.01639040	      0.03148011	      0.02229034	      0.02825575	      0.03449193	      0.01156281	      0.03050604	      0.02627140	      0.08439812	      0.08299649	      0.08252604	      0.14277394	      0.08451208	      0.07611057	      0.12902724	      0.12500009	      0.15153810	      0.13651241	      0.14243068	      0.14490048	      0.15232561	      0.13954238	      0.06723412	      0.07060020	      0.07227270	      0.07789259	      0.04996933	      0.03993446	      0.04502163	      0.03816012	      0.06404463	      0.08083734	      0.07259008	      0.05644534	      0.01679740	      0.02854016	      0.01748988	      0.03419446	      0.02482752	      0.02961844	      0.03351811	      0.01061855	      0.03539706	      0.03567931	      0.08585667	      0.08902802	      0.08383737	      0.14229154	      0.08122463	      0.07516413	      0.12986049	      0.12519941	      0.15279658	      0.13728402	      0.14269075	      0.14677695	      0.15180356	      0.13752386
      0.22586647	      0.08322168	      0.08226063	      0.06816925	      0.06850077	      0.05451236	      0.03902264	      0.04767312	      0.04108463	      0.04987979	      0.06303624	      0.06101969	      0.03737409	      0.01621712	      0.03003755	      0.01642285	      0.03151950	      0.02232203	      0.02827276	      0.03450315	      0.01157645	      0.03055310	      0.02639816	      0.08479329	      0.08312265	      0.08297118	      0.14296440	      0.08435131	      0.07583154	      0.12902295	      0.12526616	      0.15177569	      0.13669379	      0.14265523	      0.14504117	      0.15255266	      0.13985263	      0.06729780	      0.07073004	      0.07216181	      0.07774175	      0.05018043	      0.03979489	      0.04515416	      0.03832603	      0.06348587	      0.08065395	      0.07263313	      0.05626179	      0.01683815	      0.02845953	      0.01745135	      0.03415873	      0.02480815	      0.02966780	      0.03353719	      0.01061711	      0.03544358	      0.03571485	      0.08591635	      0.08893457	      0.08394510	      0.14244688	      0.08131248	      0.07509602	      0.12976276	      0.12533472	      0.15283735	      0.13734397	      0.14278536	      0.14676268	      0.15198201	      0.13779362
      0.22773313	      0.08324607	      0.08233058	      0.06818342	      0.06856959	      0.05457754	      0.03905875	      0.04782287	      0.04123054	      0.04945619	      0.06289560	      0.06121588	      0.03727659	      0.01616453	      0.03003584	      0.01645694	      0.03156409	      0.02235887	      0.02829531	      0.03451258	      0.01158777	      0.03061687	      0.02655571	      0.08522207	      0.08327836	      0.08344261	      0.14317948	      0.08415918	      0.07552196	      0.12900839	      0.12555098	      0.15203560	      0.13690187	      0.14290633	      0.14520909	      0.15280443	      0.14018365	      0.06738455	      0.07086959	      0.07206178	      0.07759816	      0.05038244	      0.03967200	      0.04528531	      0.03848660	      0.06293018	      0.08045714	      0.07267242	      0.05606516	      0.01687194	      0.02839529	      0.01742149	      0.03413223	      0.02479460	      0.02970700	      0.03355112	      0.01061491	      0.03548234	      0.03574690	      0.08597288	      0.08882788	      0.08404273	      0.14259732	      0.08140732	      0.07503409	      0.12966533	      0.12546561	      0.15287605	      0.13740168	      0.14288319	      0.14674714	      0.15216035	      0.13806036
      0.22959980	      0.08322627	      0.08237074	      0.06821337	      0.06867228	      0.05462807	      0.03910097	      0.04796959	      0.04137211	      0.04908559	      0.06280706	      0.06144894	      0.03723851	      0.01611224	      0.03002713	      0.01649280	      0.03161440	      0.02240118	      0.02832274	      0.03451955	      0.01159640	      0.03069703	      0.02674335	      0.08567775	      0.08346619	      0.08393389	      0.14341567	      0.08393435	      0.07518459	      0.12898602	      0.12585089	      0.15231533	      0.13713431	      0.14317909	      0.14540321	      0.15306701	      0.14052775	      0.06749602	      0.07101891	      0.07197300	      0.07746294	      0.05057297	      0.03956778	      0.04541428	      0.03864199	      0.06238221	      0.08024581	      0.07270550	      0.05585422	      0.01689760	      0.02834884	      0.01740069	      0.03411492	      0.02478657	      0.02973526	      0.03356001	      0.01061232	      0.03551201	      0.03577360	      0.08602300	      0.08870687	      0.08412849	      0.14274104	      0.08150718	      0.07497959	      0.12956912	      0.12559074	      0.15291237	      0.13745592	      0.14298128	      0.14673038	      0.15233409	      0.13831825
      0.23146646	      0.08315466	      0.08237316	      0.06826007	      0.06881125	      0.05465950	      0.03914910	      0.04810774	      0.04150371	      0.04879102	      0.06278180	      0.06171874	      0.03726996	      0.01606097	      0.03001162	      0.01653049	      0.03167090	      0.02244930	      0.02835470	      0.03452998	      0.01160189	      0.03079373	      0.02696100	      0.08615183	      0.08368941	      0.08443802	      0.14366944	      0.08367623	      0.07482345	      0.12895915	      0.12615986	      0.15260942	      0.13738680	      0.14346667	      0.14562169	      0.15335023	      0.14087610	      0.06763235	      0.07117747	      0.07189570	      0.07733712	      0.05075074	      0.03948317	      0.04554065	      0.03879070	      0.06184548	      0.08002030	      0.07273153	      0.05562937	      0.01691469	      0.02832079	      0.01738922	      0.03410690	      0.02478406	      0.02975222	      0.03356378	      0.01060941	      0.03553210	      0.03579430	      0.08606417	      0.08857098	      0.08420137	      0.14287659	      0.08161048	      0.07493327	      0.12947465	      0.12570939	      0.15294624	      0.13750587	      0.14307725	      0.14671250	      0.15249994	      0.13856317
      0.23333313	      0.08302239	      0.08232917	      0.06832523	      0.06898949	      0.05466678	      0.03920303	      0.04823105	      0.04161903	      0.04859098	      0.06283126	      0.06202538	      0.03738059	      0.01601183	      0.02998953	      0.01657024	      0.03173449	      0.02250404	      0.02839047	      0.03452929	      0.01160346	      0.03090718	      0.02720865	      0.08663446	      0.08395150	      0.08494757	      0.14393554	      0.08338535	      0.07444375	      0.12893167	      0.12647210	      0.15291215	      0.13765403	      0.14376141	      0.14586100	      0.15363792	      0.14121919	      0.06779386	      0.07134510	      0.07182936	      0.07722053	      0.05091410	      0.03941836	      0.04566348	      0.03893160	      0.06132436	      0.07978101	      0.07274800	      0.05539066	      0.01692297	      0.02831111	      0.01738671	      0.03410734	      0.02478638	      0.02975764	      0.03356268	      0.01060640	      0.03554168	      0.03580693	      0.08609518	      0.08842166	      0.08426103	      0.14300359	      0.08171527	      0.07489553	      0.12938193	      0.12582146	      0.15297833	      0.13755196	      0.14316978	      0.14669471	      0.15265599	      0.13879222
      0.23519979	      0.08282128	      0.08223067	      0.06840983	      0.06920906	      0.05464551	      0.03926230	      0.04833381	      0.04171238	      0.04849046	      0.06296413	      0.06236901	      0.03757685	      0.01596582	      0.02996081	      0.01661202	      0.03180561	      0.02256577	      0.02842986	      0.03452384	      0.01160061	      0.03103766	      0.02748634	      0.08711572	      0.08425440	      0.08545554	      0.14420900	      0.08306351	      0.07405126	      0.12890749	      0.12678227	      0.15321775	      0.13793025	      0.14405577	      0.14611692	      0.15392279	      0.14154825	      0.06797983	      0.07152051	      0.07177279	      0.07711287	      0.05106316	      0.03937252	      0.04578249	      0.03906446	      0.06082094	      0.07953084	      0.07275583	      0.05514133	      0.01692218	      0.02832030	      0.01739355	      0.03411678	      0.02479387	      0.02975146	      0.03355660	      0.01060330	      0.03554097	      0.03581233	      0.08611374	      0.08825848	      0.08430601	      0.14312073	      0.08182165	      0.07486752	      0.12929132	      0.12592580	      0.15300782	      0.13759327	      0.14325680	      0.14667635	      0.15280003	      0.13900290
      0.23706646	      0.08254920	      0.08207550	      0.06851471	      0.06946973	      0.05459505	      0.03932649	      0.04841331	      0.04178109	      0.04847552	      0.06318045	      0.06274755	      0.03785716	      0.01592437	      0.02992564	      0.01665566	      0.03188444	      0.02263472	      0.02847229	      0.03451292	      0.01159273	      0.03118458	      0.02779226	      0.08758730	      0.08459521	      0.08595562	      0.14448513	      0.08271542	      0.07365198	      0.12889008	      0.12708575	      0.15352051	      0.13820970	      0.14434373	      0.14638390	      0.15419949	      0.14185774	      0.06818955	      0.07170435	      0.07172490	      0.07701236	      0.05119690	      0.03934433	      0.04589669	      0.03918852	      0.06033830	      0.07926908	      0.07275059	      0.05487965	      0.01691322	      0.02834581	      0.01740774	      0.03413234	      0.02480447	      0.02973442	      0.03354653	      0.01060042	      0.03552912	      0.03580675	      0.08612130	      0.08808558	      0.08433795	      0.14322961	      0.08192739	      0.07484825	      0.12920192	      0.12602380	      0.15303663	      0.13763184	      0.14333937	      0.14665999	      0.15293307	      0.13919558
      0.23893312	      0.08220883	      0.08186618	      0.06863993	      0.06976905	      0.05451805	      0.03939493	      0.04846972	      0.04182554	      0.04852232	      0.06347366	      0.06315772	      0.03821416	      0.01588910	      0.02988377	      0.01670045	      0.03197029	      0.02271038	      0.02851765	      0.03449635	      0.01157951	      0.03134698	      0.02812367	      0.08804306	      0.08496685	      0.08644238	      0.14475981	      0.08234802	      0.07325181	      0.12888219	      0.12737878	      0.15381550	      0.13848719	      0.14462093	      0.14665601	      0.15446463	      0.14214519	      0.06841838	      0.07189506	      0.07168538	      0.07691889	      0.05131540	      0.03933165	      0.04600619	      0.03930430	      0.05987690	      0.07899768	      0.07273275	      0.05460740	      0.01689797	      0.02838420	      0.01742749	      0.03415221	      0.02481714	      0.02970827	      0.03353319	      0.01059762	      0.03550748	      0.03579048	      0.08611792	      0.08790407	      0.08435730	      0.14333058	      0.08203258	      0.07483756	      0.12911343	      0.12611560	      0.15306484	      0.13766782	      0.14341710	      0.14664576	      0.15305545	      0.13937087
      0.24079979	      0.08180267	      0.08160521	      0.06878466	      0.07010418	      0.05441749	      0.03946645	      0.04850382	      0.04184671	      0.04861129	      0.06383771	      0.06359706	      0.03864119	      0.01586330	      0.02983456	      0.01674550	      0.03206217	      0.02279197	      0.02856645	      0.03447445	      0.01156093	      0.03152431	      0.02847859	      0.08847856	      0.08536261	      0.08691153	      0.14502952	      0.08196812	      0.07285622	      0.12888564	      0.12765857	      0.15409899	      0.13875839	      0.14488448	      0.14692833	      0.15471596	      0.14240921	      0.06866326	      0.07209106	      0.07165263	      0.07683129	      0.05142298	      0.03933179	      0.04611145	      0.03941289	      0.05943481	      0.07872018	      0.07270508	      0.05432859	      0.01687727	      0.02843412	      0.01745240	      0.03417641	      0.02483208	      0.02967407	      0.03351677	      0.01059476	      0.03547762	      0.03576578	      0.08610286	      0.08771339	      0.08436341	      0.14342300	      0.08213891	      0.07483602	      0.12902589	      0.12620043	      0.15309130	      0.13770019	      0.14348898	      0.14663219	      0.15316721	      0.13952945
      0.24266645	      0.08133511	      0.08129666	      0.06894764	      0.07047110	      0.05429684	      0.03953986	      0.04851664	      0.04184589	      0.04873245	      0.06426567	      0.06406166	      0.03913075	      0.01584438	      0.02977786	      0.01679009	      0.03215908	      0.02287878	      0.02861880	      0.03444749	      0.01153702	      0.03171522	      0.02885383	      0.08889045	      0.08577654	      0.08735927	      0.14529105	      0.08158258	      0.07247054	      0.12890134	      0.12792283	      0.15436790	      0.13901975	      0.14513247	      0.14719646	      0.15495212	      0.14264922	      0.06892277	      0.07229304	      0.07162469	      0.07674650	      0.05151896	      0.03934199	      0.04621185	      0.03951422	      0.05901242	      0.07843684	      0.07266435	      0.05404249	      0.01685237	      0.02849260	      0.01748043	      0.03420224	      0.02484744	      0.02963290	      0.03349825	      0.01059207	      0.03543927	      0.03572989	      0.08607864	      0.08751791	      0.08435824	      0.14350866	      0.08224532	      0.07484236	      0.12893833	      0.12627970	      0.15311755	      0.13773084	      0.14355677	      0.14662113	      0.15327096	      0.13967386
      0.24453312	      0.08081122	      0.08094461	      0.06912643	      0.07086472	      0.05415950	      0.03961357	      0.04850914	      0.04182434	      0.04888666	      0.06475099	      0.06454708	      0.03967559	      0.01583488	      0.02971371	      0.01683348	      0.03225979	      0.02296977	      0.02867495	      0.03441624	      0.01150822	      0.03191806	      0.02924588	      0.08927609	      0.08620348	      0.08778228	      0.14554143	      0.08119792	      0.07210006	      0.12892923	      0.12816957	      0.15461980	      0.13926836	      0.14536350	      0.14745678	      0.15517997	      0.14286466	      0.06919228	      0.07249961	      0.07160067	      0.07666339	      0.05160478	      0.03935932	      0.04630730	      0.03960888	      0.05860947	      0.07815041	      0.07261126	      0.05375166	      0.01682521	      0.02855630	      0.01750990	      0.03422808	      0.02486238	      0.02958641	      0.03347823	      0.01058933	      0.03539384	      0.03568322	      0.08604652	      0.08731969	      0.08434255	      0.14358819	      0.08235224	      0.07485616	      0.12885041	      0.12635359	      0.15314365	      0.13776011	      0.14362104	      0.14661259	      0.15336827	      0.13980607
      0.24639978	      0.08023674	      0.08055342	      0.06931806	      0.07127930	      0.05400852	      0.03968589	      0.04848206	      0.04178307	      0.04908237	      0.06528779	      0.06504834	      0.04026913	      0.01583514	      0.02964271	      0.01687523	      0.03236331	      0.02306415	      0.02873471	      0.03438132	      0.01147502	      0.03213068	      0.02965073	      0.08963339	      0.08663949	      0.08817761	      0.14577794	      0.08082032	      0.07175002	      0.12896830	      0.12839717	      0.15485255	      0.13950187	      0.14557654	      0.14770611	      0.15538301	      0.14305502	      0.06946651	      0.07270899	      0.07158001	      0.07658128	      0.05168185	      0.03938093	      0.04639770	      0.03969739	      0.05822598	      0.07786415	      0.07254705	      0.05345915	      0.01679787	      0.02862180	      0.01753922	      0.03425247	      0.02487625	      0.02953632	      0.03345721	      0.01058622	      0.03534300	      0.03562660	      0.08600767	      0.08712070	      0.08431694	      0.14366319	      0.08246018	      0.07487710	      0.12876179	      0.12642268	      0.15316953	      0.13778829	      0.14368244	      0.14660645	      0.15346073	      0.13992808
      0.24826645	      0.07961669	      0.08012685	      0.06951967	      0.07170958	      0.05384632	      0.03975507	      0.04843585	      0.04172283	      0.04933139	      0.06587242	      0.06556143	      0.04090709	      0.01584529	      0.02956593	      0.01691546	      0.03246942	      0.02316180	      0.02879740	      0.03434292	      0.01143762	      0.03235108	      0.03006501	      0.08996101	      0.08708203	      0.08854299	      0.14599833	      0.08045534	      0.07142545	      0.12901668	      0.12860454	      0.15506492	      0.13971863	      0.14577108	      0.14794230	      0.15556857	      0.14321994	      0.06974115	      0.07291983	      0.07156196	      0.07649916	      0.05175113	      0.03940422	      0.04648272	      0.03978000	      0.05786244	      0.07758085	      0.07247215	      0.05316743	      0.01677212	      0.02868613	      0.01756688	      0.03427396	      0.02488831	      0.02948402	      0.03343563	      0.01058250	      0.03528795	      0.03556023	      0.08596354	      0.08692346	      0.08428224	      0.14373483	      0.08256918	      0.07490466	      0.12867209	      0.12648818	      0.15319546	      0.13781593	      0.14374186	      0.14660303	      0.15355007	      0.14004179
      0.25013311	      0.07895510	      0.07966766	      0.06972851	      0.07215098	      0.05367459	      0.03981928	      0.04837065	      0.04164403	      0.04964558	      0.06650428	      0.06608423	      0.04158808	      0.01586527	      0.02948493	      0.01695489	      0.03257879	      0.02326341	      0.02886183	      0.03430068	      0.01139599	      0.03257753	      0.03048636	      0.09025827	      0.08752998	      0.08887684	      0.14620093	      0.08010785	      0.07113120	      0.12907185	      0.12879114	      0.15525673	      0.13991781	      0.14594705	      0.14816456	      0.15573641	      0.14335901	      0.07001395	      0.07313160	      0.07154521	      0.07641523	      0.05181304	      0.03942693	      0.04656184	      0.03985663	      0.05751945	      0.07730202	      0.07238549	      0.05287747	      0.01674901	      0.02874723	      0.01759167	      0.03429110	      0.02489768	      0.02943044	      0.03341407	      0.01057821	      0.03522906	      0.03548318	      0.08591599	      0.08673126	      0.08423975	      0.14380441	      0.08267855	      0.07493797	      0.12858077	      0.12655101	      0.15322220	      0.13784409	      0.14380058	      0.14660324	      0.15363821	      0.14014915
      0.25199978	      0.07825841	      0.07917992	      0.06994102	      0.07259779	      0.05349549	      0.03987667	      0.04828702	      0.04154751	      0.05003240	      0.06718025	      0.06661248	      0.04230989	      0.01589453	      0.02940210	      0.01699458	      0.03269231	      0.02336970	      0.02892636	      0.03425420	      0.01135014	      0.03280767	      0.03091182	      0.09052503	      0.08798184	      0.08917794	      0.14638427	      0.07978297	      0.07087234	      0.12913099	      0.12895668	      0.15542837	      0.14009907	      0.14610459	      0.14837271	      0.15588616	      0.14347191	      0.07028204	      0.07334313	      0.07152884	      0.07632856	      0.05186854	      0.03944704	      0.04663492	      0.03992759	      0.05719690	      0.07702944	      0.07228765	      0.05259096	      0.01672958	      0.02880322	      0.01761266	      0.03430298	      0.02490390	      0.02937664	      0.03339292	      0.01057327	      0.03516728	      0.03539590	      0.08586618	      0.08654596	      0.08419046	      0.14387276	      0.08278798	      0.07497635	      0.12848759	      0.12661175	      0.15325011	      0.13787322	      0.14385928	      0.14660736	      0.15372639	      0.14025157
      0.25386644	      0.07753547	      0.07866906	      0.07015291	      0.07304329	      0.05331171	      0.03992537	      0.04818610	      0.04143476	      0.05049353	      0.06789717	      0.06714273	      0.04306923	      0.01593201	      0.02932042	      0.01703576	      0.03281089	      0.02348132	      0.02898908	      0.03420308	      0.01130025	      0.03303869	      0.03133799	      0.09076148	      0.08843524	      0.08944539	      0.14654713	      0.07948627	      0.07065422	      0.12919115	      0.12910110	      0.15558071	      0.14026250	      0.14624389	      0.14856709	      0.15601744	      0.14355840	      0.07054290	      0.07355315	      0.07151205	      0.07623857	      0.05191886	      0.03946291	      0.04670210	      0.03999338	      0.05689410	      0.07676467	      0.07217989	      0.05230961	      0.01671461	      0.02885270	      0.01762924	      0.03430918	      0.02490678	      0.02932360	      0.03337247	      0.01056761	      0.03510371	      0.03529952	      0.08581476	      0.08636844	      0.08413512	      0.14394041	      0.08289731	      0.07501920	      0.12839175	      0.12667083	      0.15327934	      0.13790339	      0.14391819	      0.14661531	      0.15380920	      0.14034999
      0.25573311	      0.07679662	      0.07814113	      0.07035964	      0.07348053	      0.05312590	      0.03996365	      0.04806922	      0.04130742	      0.05102638	      0.06865090	      0.06767089	      0.04386256	      0.01597772	      0.02924336	      0.01707988	      0.03293553	      0.02359888	      0.02904778	      0.03414681	      0.01124647	      0.03326750	      0.03176132	      0.09096796	      0.08888764	      0.08967854	      0.14668840	      0.07922306	      0.07048207	      0.12924946	      0.12922449	      0.15571500	      0.14040848	      0.14636507	      0.14874848	      0.15612976	      0.14361799	      0.07079567	      0.07376105	      0.07149379	      0.07614437	      0.05196496	      0.03947338	      0.04676355	      0.04005439	      0.05661004	      0.07650800	      0.07206262	      0.05203383	      0.01670425	      0.02889504	      0.01764104	      0.03430929	      0.02490603	      0.02927198	      0.03335311	      0.01056141	      0.03503888	      0.03519456	      0.08576243	      0.08619958	      0.08407476	      0.14400810	      0.08300602	      0.07506571	      0.12829218	      0.12672902	      0.15331042	      0.13793493	      0.14397771	      0.14662736	      0.15389972	      0.14044523
      0.25759977	      0.07605462	      0.07760373	      0.07055648	      0.07390196	      0.05294082	      0.03999005	      0.04793809	      0.04116750	      0.05162407	      0.06943524	      0.06819176	      0.04468434	      0.01602755	      0.02917460	      0.01712824	      0.03306689	      0.02372263	      0.02910005	      0.03408492	      0.01118907	      0.03349054	      0.03217741	      0.09114481	      0.08933572	      0.08987685	      0.14680706	      0.07899725	      0.07035941	      0.12930329	      0.12932698	      0.15583260	      0.14053744	      0.14646809	      0.14891762	      0.15622249	      0.14365025	      0.07104179	      0.07396736	      0.07147288	      0.07604458	      0.05200745	      0.03947787	      0.04681932	      0.04011085	      0.05634370	      0.07625837	      0.07193517	      0.05176261	      0.01669812	      0.02893067	      0.01764812	      0.03430326	      0.02490148	      0.02922171	      0.03333502	      0.01055489	      0.03497249	      0.03508063	      0.08570975	      0.08604015	      0.08401049	      0.14407641	      0.08311321	      0.07511495	      0.12818881	      0.12678706	      0.15334395	      0.13796807	      0.14403800	      0.14664388	      0.15399195	      0.14053757
      0.25946643	      0.07532201	      0.07706405	      0.07073916	      0.07430079	      0.05275849	      0.04000343	      0.04779412	      0.04101668	      0.05227895	      0.07024442	      0.06870029	      0.04552935	      0.01608129	      0.02911761	      0.01718198	      0.03320535	      0.02385253	      0.02914356	      0.03401695	      0.01112827	      0.03370436	      0.03258197	      0.09129231	      0.08977666	      0.09003995	      0.14690224	      0.07880785	      0.07028514	      0.12935032	      0.12940878	      0.15593496	      0.14064998	      0.14655279	      0.14907554	      0.15629479	      0.14365445	      0.07128615	      0.07417409	      0.07144608	      0.07593546	      0.05204690	      0.03947583	      0.04686959	      0.04016303	      0.05609247	      0.07601055	      0.07179352	      0.05149102	      0.01669434	      0.02896084	      0.01765036	      0.03429018	      0.02489191	      0.02917267	      0.03331933	      0.01054921	      0.03490296	      0.03495534	      0.08565867	      0.08589217	      0.08394542	      0.14414748	      0.08321621	      0.07516455	      0.12808095	      0.12684740	      0.15338247	      0.13800471	      0.14410023	      0.14666721	      0.15408687	      0.14062787
      0.26133310	      0.07461022	      0.07652811	      0.07090202	      0.07467051	      0.05258267	      0.04000216	      0.04764050	      0.04085861	      0.05297713	      0.07107147	      0.06919478	      0.04639204	      0.01613652	      0.02907458	      0.01724151	      0.03335037	      0.02398746	      0.02917809	      0.03394392	      0.01106530	      0.03390728	      0.03297377	      0.09141128	      0.09020463	      0.09016844	      0.14697365	      0.07864779	      0.07025087	      0.12938886	      0.12947072	      0.15602410	      0.14074697	      0.14661906	      0.14922313	      0.15634594	      0.14363084	      0.07153715	      0.07438596	      0.07141061	      0.07581220	      0.05208256	      0.03946750	      0.04691382	      0.04021034	      0.05585520	      0.07575813	      0.07163096	      0.05121063	      0.01669101	      0.02898749	      0.01764761	      0.03426862	      0.02487573	      0.02912352	      0.03330686	      0.01054542	      0.03482678	      0.03481271	      0.08561181	      0.08575949	      0.08388319	      0.14422396	      0.08331149	      0.07521178	      0.12796759	      0.12691307	      0.15342922	      0.13804736	      0.14416638	      0.14670060	      0.15418618	      0.14071723
      0.26319977	      0.07393086	      0.07600290	      0.07104269	      0.07500624	      0.05241351	      0.03998620	      0.04747780	      0.04069391	      0.05371151	      0.07190915	      0.06966798	      0.04726571	      0.01619239	      0.02904758	      0.01730695	      0.03350098	      0.02412636	      0.02920169	      0.03386565	      0.01100040	      0.03409591	      0.03334740	      0.09150132	      0.09061789	      0.09026174	      0.14702036	      0.07850448	      0.07024406	      0.12941740	      0.12951269	      0.15610090	      0.14082863	      0.14666626	      0.14936088	      0.15637485	      0.14357826	      0.07179775	      0.07460373	      0.07136737	      0.07567551	      0.05211410	      0.03945452	      0.04695185	      0.04025223	      0.05563344	      0.07549963	      0.07144681	      0.05092062	      0.01668746	      0.02901295	      0.01764106	      0.03424003	      0.02485389	      0.02907290	      0.03329684	      0.01054335	      0.03474306	      0.03465257	      0.08556716	      0.08564048	      0.08382263	      0.14430425	      0.08339929	      0.07525737	      0.12784968	      0.12698276	      0.15348287	      0.13809438	      0.14423439	      0.14674284	      0.15428750	      0.14080316
      0.26506643	      0.07329252	      0.07549425	      0.07116189	      0.07530588	      0.05224744	      0.03995682	      0.04730444	      0.04052074	      0.05448257	      0.07275455	      0.07011239	      0.04814531	      0.01624944	      0.02903739	      0.01737771	      0.03365545	      0.02426793	      0.02921210	      0.03378141	      0.01093498	      0.03426656	      0.03369576	      0.09156189	      0.09101843	      0.09031860	      0.14704118	      0.07836386	      0.07025196	      0.12943466	      0.12953397	      0.15616576	      0.14089511	      0.14669397	      0.14948962	      0.15638060	      0.14349474	      0.07206866	      0.07482594	      0.07131708	      0.07552729	      0.05214192	      0.03943862	      0.04698400	      0.04028874	      0.05542791	      0.07523514	      0.07124376	      0.05062207	      0.01668256	      0.02903952	      0.01763219	      0.03420635	      0.02482761	      0.02902033	      0.03328892	      0.01054316	      0.03465208	      0.03447736	      0.08552168	      0.08553143	      0.08376198	      0.14438628	      0.08348027	      0.07530243	      0.12772858	      0.12705448	      0.15354150	      0.13814349	      0.14430119	      0.14679207	      0.15438723	      0.14088225
      0.26693310	      0.07270099	      0.07500655	      0.07125906	      0.07556786	      0.05208318	      0.03991491	      0.04712111	      0.04033971	      0.05528391	      0.07360167	      0.07052292	      0.04902454	      0.01630704	      0.02904264	      0.01745203	      0.03381057	      0.02440931	      0.02920986	      0.03369265	      0.01086610	      0.03441765	      0.03401486	      0.09159360	      0.09140454	      0.09033886	      0.14703568	      0.07821700	      0.07026517	      0.12944012	      0.12953458	      0.15621953	      0.14094699	      0.14670236	      0.14960978	      0.15636301	      0.14338022	      0.07235397	      0.07505372	      0.07125953	      0.07536718	      0.05216581	      0.03942146	      0.04701028	      0.04031949	      0.05523882	      0.07496153	      0.07102035	      0.05031203	      0.01667481	      0.02906976	      0.01762202	      0.03416848	      0.02479720	      0.02896472	      0.03328309	      0.01054533	      0.03455243	      0.03428610	      0.08547409	      0.08543106	      0.08370132	      0.14446890	      0.08355359	      0.07534674	      0.12760502	      0.12712791	      0.15360491	      0.13819393	      0.14436522	      0.14684812	      0.15448323	      0.14095235
      0.26879976	      0.07215879	      0.07454298	      0.07133500	      0.07579233	      0.05191822	      0.03986208	      0.04692802	      0.04015078	      0.05611094	      0.07444471	      0.07089408	      0.04989693	      0.01636759	      0.02906063	      0.01752738	      0.03396223	      0.02454705	      0.02919620	      0.03360133	      0.01079706	      0.03454801	      0.03430044	      0.09159734	      0.09177534	      0.09032228	      0.14700360	      0.07806059	      0.07027997	      0.12943374	      0.12951437	      0.15626278	      0.14098479	      0.14669201	      0.14972166	      0.15632231	      0.14323491	      0.07265683	      0.07528744	      0.07119458	      0.07519529	      0.05218577	      0.03940478	      0.04703086	      0.04034430	      0.05506608	      0.07467610	      0.07077608	      0.04998814	      0.01666259	      0.02910612	      0.01761167	      0.03412748	      0.02476310	      0.02890525	      0.03327946	      0.01055043	      0.03444308	      0.03407861	      0.08542280	      0.08533742	      0.08364051	      0.14455116	      0.08361865	      0.07539029	      0.12747996	      0.12720243	      0.15367263	      0.13824472	      0.14442458	      0.14691053	      0.15457299	      0.14101102
      0.27066642	      0.07166475	      0.07410490	      0.07139093	      0.07598085	      0.05175021	      0.03980028	      0.04672580	      0.03995421	      0.05695832	      0.07527770	      0.07122174	      0.05075618	      0.01642483	      0.02908754	      0.01760080	      0.03410591	      0.02467734	      0.02917352	      0.03351029	      0.01072956	      0.03465755	      0.03454963	      0.09157456	      0.09212936	      0.09026900	      0.14694509	      0.07789738	      0.07029823	      0.12941604	      0.12947337	      0.15629598	      0.14100922	      0.14666394	      0.14982536	      0.15625927	      0.14305989	      0.07298065	      0.07552778	      0.07112196	      0.07501139	      0.05220171	      0.03939029	      0.04704588	      0.04036291	      0.05490969	      0.07437582	      0.07050977	      0.04964754	      0.01664156	      0.02915100	      0.01760211	      0.03408418	      0.02472558	      0.02884106	      0.03327826	      0.01055910	      0.03432274	      0.03385409	      0.08536659	      0.08524908	      0.08357967	      0.14463212	      0.08367464	      0.07543289	      0.12735428	      0.12727761	      0.15374439	      0.13829512	      0.14447768	      0.14697907	      0.15465431	      0.14105612
      0.27253309	      0.07121439	      0.07369209	      0.07142904	      0.07613656	      0.05157654	      0.03973192	      0.04651498	      0.03975014	      0.05782192	      0.07609530	      0.07150278	      0.05159670	      0.01648038	      0.02911902	      0.01766925	      0.03423722	      0.02479654	      0.02914471	      0.03342254	      0.01066534	      0.03474689	      0.03476046	      0.09152708	      0.09246537	      0.09017930	      0.14686063	      0.07773520	      0.07032675	      0.12938804	      0.12941165	      0.15631946	      0.14102106	      0.14661958	      0.14992090	      0.15617514	      0.14285674	      0.07332762	      0.07577495	      0.07104217	      0.07481610	      0.05221347	      0.03937991	      0.04705543	      0.04037501	      0.05477024	      0.07405880	      0.07022104	      0.04928851	      0.01661602	      0.02920657	      0.01759443	      0.03403972	      0.02468524	      0.02877132	      0.03327949	      0.01056966	      0.03419042	      0.03361230	      0.08530389	      0.08516430	      0.08351829	      0.14471035	      0.08372134	      0.07547484	      0.12722917	      0.12735240	      0.15381926	      0.13834398	      0.14452270	      0.14705292	      0.15472474	      0.14108537
      0.27439976	      0.07080115	      0.07330356	      0.07145276	      0.07626383	      0.05139402	      0.03966001	      0.04629577	      0.03953824	      0.05869983	      0.07689273	      0.07173433	      0.05241326	      0.01653361	      0.02915058	      0.01772986	      0.03435214	      0.02490152	      0.02911244	      0.03334081	      0.01060586	      0.03481682	      0.03493102	      0.09145715	      0.09278275	      0.09005345	      0.14675088	      0.07758518	      0.07037585	      0.12935118	      0.12932919	      0.15633330	      0.14102115	      0.14656083	      0.15000831	      0.15607155	      0.14262739	      0.07369704	      0.07602760	      0.07095697	      0.07461199	      0.05222094	      0.03937572	      0.04705976	      0.04038042	      0.05464908	      0.07372580	      0.06991213	      0.04891231	      0.01658248	      0.02927450	      0.01758988	      0.03399584	      0.02464336	      0.02869548	      0.03328276	      0.01058612	      0.03404626	      0.03335504	      0.08523210	      0.08508004	      0.08345437	      0.14478328	      0.08375982	      0.07551751	      0.12710638	      0.12742442	      0.15389486	      0.13838901	      0.14455698	      0.14712978	      0.15478113	      0.14109589
      0.27626642	      0.07041838	      0.07293912	      0.07146668	      0.07636766	      0.05119974	      0.03958802	      0.04606871	      0.03931837	      0.05959005	      0.07766436	      0.07191395	      0.05319920	      0.01658448	      0.02917784	      0.01778002	      0.03444712	      0.02498974	      0.02907889	      0.03326720	      0.01055208	      0.03486806	      0.03505917	      0.09136711	      0.09308010	      0.08989155	      0.14661654	      0.07745970	      0.07045671	      0.12930728	      0.12922575	      0.15633706	      0.14101007	      0.14648982	      0.15008711	      0.15595046	      0.14237432	      0.07408819	      0.07628464	      0.07086787	      0.07440117	      0.05222397	      0.03937965	      0.04705910	      0.04037895	      0.05454743	      0.07337702	      0.06958445	      0.04851940	      0.01654021	      0.02935595	      0.01758929	      0.03395371	      0.02460074	      0.02861330	      0.03328807	      0.01060681	      0.03389026	      0.03308343	      0.08514944	      0.08499412	      0.08338650	      0.14484890	      0.08379080	      0.07556186	      0.12698753	      0.12749163	      0.15396920	      0.13842853	      0.14457855	      0.14720795	      0.15482089	      0.14108548
      0.27813309	      0.07005906	      0.07259722	      0.07147458	      0.07645294	      0.05099261	      0.03951904	      0.04583450	      0.03909065	      0.06049095	      0.07840458	      0.07204003	      0.05394976	      0.01663251	      0.02919746	      0.01781792	      0.03451982	      0.02505949	      0.02904620	      0.03320361	      0.01050495	      0.03490190	      0.03514469	      0.09125935	      0.09335566	      0.08969402	      0.14645860	      0.07736817	      0.07057775	      0.12925866	      0.12910133	      0.15633052	      0.14098857	      0.14640862	      0.15015703	      0.15581370	      0.14210003	      0.07449971	      0.07654485	      0.07077584	      0.07418530	      0.05222279	      0.03939306	      0.04705378	      0.04037069	      0.05446573	      0.07301274	      0.06923936	      0.04811027	      0.01648862	      0.02945141	      0.01759312	      0.03391397	      0.02455778	      0.02852506	      0.03329578	      0.01063209	      0.03372263	      0.03279863	      0.08505505	      0.08490510	      0.08331392	      0.14490574	      0.08381477	      0.07560845	      0.12687406	      0.12755261	      0.15404077	      0.13846142	      0.14458619	      0.14728609	      0.15484230	      0.14105281
      0.27999975	      0.06971652	      0.07227493	      0.07147931	      0.07652432	      0.05077007	      0.03945561	      0.04559397	      0.03885542	      0.06140109	      0.07911112	      0.07211512	      0.05466292	      0.01667687	      0.02920756	      0.01784282	      0.03456948	      0.02511017	      0.02901625	      0.03315143	      0.01046527	      0.03492020	      0.03518983	      0.09113623	      0.09360753	      0.08946175	      0.14627839	      0.07731488	      0.07074244	      0.12920801	      0.12895620	      0.15631374	      0.14095755	      0.14631921	      0.15021814	      0.15566288	      0.14180693	      0.07492942	      0.07680700	      0.07068200	      0.07396600	      0.05221785	      0.03941682	      0.04704420	      0.04035589	      0.05440427	      0.07263418	      0.06887876	      0.04768634	      0.01642754	      0.02956080	      0.01760163	      0.03387719	      0.02451496	      0.02843121	      0.03330615	      0.01066213	      0.03354397	      0.03250216	      0.08494858	      0.08481208	      0.08323597	      0.14495253	      0.08383249	      0.07565773	      0.12676728	      0.12760578	      0.15410814	      0.13848673	      0.14457923	      0.14736280	      0.15484438	      0.14099733
      0.28186641	      0.06938634	      0.07196917	      0.07148247	      0.07658523	      0.05053322	      0.03939964	      0.04534777	      0.03861295	      0.06231932	      0.07978285	      0.07214264	      0.05533845	      0.01671646	      0.02920807	      0.01785507	      0.03459677	      0.02514215	      0.02899011	      0.03311138	      0.01043360	      0.03492462	      0.03519787	      0.09099990	      0.09383412	      0.08919590	      0.14607734	      0.07729925	      0.07094970	      0.12915840	      0.12879080	      0.15628708	      0.14091804	      0.14622330	      0.15027075	      0.15549934	      0.14149710	      0.07537573	      0.07707057	      0.07058730	      0.07374419	      0.05220943	      0.03945157	      0.04703044	      0.04033456	      0.05436381	      0.07224201	      0.06850286	      0.04724812	      0.01635705	      0.02968356	      0.01761461	      0.03384318	      0.02447219	      0.02833227	      0.03331963	      0.01069713	      0.03335442	      0.03219417	      0.08483086	      0.08471577	      0.08315265	      0.14498886	      0.08384425	      0.07570973	      0.12666806	      0.12765050	      0.15417055	      0.13850440	      0.14455811	      0.14743754	      0.15482734	      0.14091948
      0.28373308	      0.06906672	      0.07167730	      0.07148445	      0.07663781	      0.05028333	      0.03935234	      0.04509693	      0.03836496	      0.06324261	      0.08041907	      0.07212738	      0.05597682	      0.01674995	      0.02920048	      0.01785594	      0.03460365	      0.02515665	      0.02896819	      0.03308354	      0.01041025	      0.03491673	      0.03517318	      0.09085201	      0.09403332	      0.08889803	      0.14585702	      0.07731817	      0.07119561	      0.12911307	      0.12860583	      0.15625091	      0.14087083	      0.14612207	      0.15031498	      0.15532406	      0.14117265	      0.07583550	      0.07733443	      0.07049295	      0.07352126	      0.05219808	      0.03949752	      0.04701268	      0.04030691	      0.05434485	      0.07183817	      0.06811303	      0.04679749	      0.01627776	      0.02981836	      0.01763156	      0.03381167	      0.02442941	      0.02822926	      0.03333659	      0.01073709	      0.03315484	      0.03187576	      0.08470286	      0.08461689	      0.08306374	      0.14501423	      0.08385087	      0.07576467	      0.12657728	      0.12768584	      0.15422684	      0.13851422	      0.14452350	      0.14750937	      0.15479878	      0.14082021
      0.28559975	      0.06875734	      0.07139767	      0.07148657	      0.07668458	      0.05002265	      0.03931491	      0.04484293	      0.03811081	      0.06416574	      0.08101892	      0.07207572	      0.05657820	      0.01677703	      0.02918678	      0.01784734	      0.03459319	      0.02515601	      0.02895017	      0.03306681	      0.01039468	      0.03489831	      0.03512108	      0.09069364	      0.09420205	      0.08857013	      0.14561928	      0.07736827	      0.07147509	      0.12907517	      0.12840216	      0.15620511	      0.14081622	      0.14601635	      0.15035017	      0.15513819	      0.14083701	      0.07630506	      0.07759727	      0.07039972	      0.07329820	      0.05218463	      0.03955415	      0.04699115	      0.04027336	      0.05434714	      0.07142472	      0.06771057	      0.04633704	      0.01619052	      0.02996338	      0.01765181	      0.03378216	      0.02438646	      0.02812350	      0.03335746	      0.01078192	      0.03294649	      0.03154840	      0.08456608	      0.08451647	      0.08296926	      0.14502839	      0.08385327	      0.07582258	      0.12649567	      0.12771108	      0.15427612	      0.13851620	      0.14447651	      0.14757737	      0.15474667	      0.14070121
      0.28746641	      0.06845938	      0.07112976	      0.07149027	      0.07672771	      0.04975438	      0.03928818	      0.04458812	      0.03785374	      0.06508094	      0.08158111	      0.07199496	      0.05714215	      0.01679801	      0.02916935	      0.01783161	      0.03456922	      0.02514323	      0.02893521	      0.03305932	      0.01038579	      0.03487120	      0.03504735	      0.09052511	      0.09433658	      0.08821466	      0.14536613	      0.07744663	      0.07178251	      0.12904759	      0.12818105	      0.15614909	      0.14075392	      0.14590641	      0.15037485	      0.15494280	      0.14049412	      0.07678083	      0.07785797	      0.07030793	      0.07307540	      0.05217014	      0.03962039	      0.04696607	      0.04023445	      0.05436975	      0.07100513	      0.06729793	      0.04586920	      0.01609647	      0.03011636	      0.01767435	      0.03375379	      0.02434289	      0.02801652	      0.03338270	      0.01083145	      0.03273069	      0.03121333	      0.08442275	      0.08441624	      0.08286975	      0.14503163	      0.08385224	      0.07588315	      0.12642366	      0.12772600	      0.15431787	      0.13851083	      0.14441893	      0.14764097	      0.15467961	      0.14056506
      0.28933307	      0.06817238	      0.07087206	      0.07149825	      0.07677081	      0.04948172	      0.03927285	      0.04433476	      0.03759588	      0.06598166	      0.08210744	      0.07189492	      0.05767142	      0.01681414	      0.02915058	      0.01781155	      0.03453668	      0.02512246	      0.02892213	      0.03305815	      0.01038169	      0.03483805	      0.03495958	      0.09034656	      0.09443416	      0.08783457	      0.14509988	      0.07755056	      0.07211213	      0.12903259	      0.12794406	      0.15608222	      0.14068348	      0.14579242	      0.15038754	      0.15473919	      0.14014793	      0.07725878	      0.07811523	      0.07021761	      0.07285301	      0.05215573	      0.03969456	      0.04693764	      0.04019080	      0.05441135	      0.07058191	      0.06687635	      0.04539699	      0.01599712	      0.03027463	      0.01769800	      0.03372551	      0.02429818	      0.02791007	      0.03341265	      0.01088535	      0.03250910	      0.03087203	      0.08427560	      0.08431841	      0.08276615	      0.14502461	      0.08384846	      0.07594586	      0.12636149	      0.12773069	      0.15435184	      0.13849890	      0.14435298	      0.14769976	      0.15460035	      0.14041502
      0.29119974	      0.06789472	      0.07062243	      0.07151342	      0.07681797	      0.04920790	      0.03926933	      0.04408506	      0.03733941	      0.06686189	      0.08260151	      0.07178649	      0.05817054	      0.01682705	      0.02913265	      0.01779013	      0.03450083	      0.02509817	      0.02890978	      0.03306011	      0.01038021	      0.03480193	      0.03486608	      0.09015793	      0.09449298	      0.08743327	      0.14482299	      0.07767768	      0.07245820	      0.12903165	      0.12769313	      0.15600392	      0.14060439	      0.14567439	      0.15038683	      0.15452874	      0.13980236	      0.07773452	      0.07836750	      0.07012845	      0.07263094	      0.05214251	      0.03977448	      0.04690595	      0.04014294	      0.05447034	      0.07015845	      0.06644768	      0.04492387	      0.01589427	      0.03043518	      0.01772140	      0.03369610	      0.02425170	      0.02780605	      0.03344758	      0.01094317	      0.03228360	      0.03052609	      0.08412768	      0.08422557	      0.08265966	      0.14500828	      0.08384248	      0.07601001	      0.12630913	      0.12772553	      0.15437803	      0.13848150	      0.14428115	      0.14775356	      0.15451209	      0.14025484
      0.29306641	      0.06762650	      0.07038039	      0.07153717	      0.07687138	      0.04893697	      0.03927723	      0.04384204	      0.03708747	      0.06771193	      0.08306459	      0.07167894	      0.05864109	      0.01683778	      0.02911743	      0.01776982	      0.03446609	      0.02507408	      0.02889726	      0.03306265	      0.01037969	      0.03476546	      0.03477397	      0.08995832	      0.09451085	      0.08701470	      0.14453800	      0.07782629	      0.07281478	      0.12904534	      0.12743062	      0.15591331	      0.14051550	      0.14555149	      0.15037065	      0.15431254	      0.13946120	      0.07820367	      0.07861324	      0.07004008	      0.07240903	      0.05213144	      0.03985773	      0.04687102	      0.04009143	      0.05454502	      0.06973820	      0.06601356	      0.04445328	      0.01578785	      0.03059484	      0.01774304	      0.03366417	      0.02420271	      0.02770636	      0.03348763	      0.01100429	      0.03205615	      0.03017695	      0.08398197	      0.08414035	      0.08255143	      0.14498366	      0.08383486	      0.07607499	      0.12626647	      0.12771092	      0.15439640	      0.13845973	      0.14420594	      0.14780216	      0.15441809	      0.14008844
      0.29493307	      0.06736628	      0.07014439	      0.07157038	      0.07693318	      0.04867242	      0.03929567	      0.04360816	      0.03684277	      0.06852449	      0.08350212	      0.07158098	      0.05908708	      0.01684719	      0.02910641	      0.01775292	      0.03443654	      0.02505363	      0.02888400	      0.03306356	      0.01037865	      0.03473136	      0.03469039	      0.08974778	      0.09448827	      0.08658375	      0.14424796	      0.07799380	      0.07317560	      0.12907313	      0.12715968	      0.15581059	      0.14041653	      0.14542357	      0.15033825	      0.15409251	      0.13912806	      0.07866110	      0.07885046	      0.06995231	      0.07218764	      0.05212324	      0.03994173	      0.04683286	      0.04003675	      0.05463373	      0.06932529	      0.06557641	      0.04398957	      0.01568560	      0.03075023	      0.01776146	      0.03362846	      0.02415065	      0.02761291	      0.03353262	      0.01106786	      0.03182914	      0.02982667	      0.08384119	      0.08406503	      0.08244251	      0.14495173	      0.08382621	      0.07614031	      0.12623334	      0.12768718	      0.15440681	      0.13843459	      0.14412959	      0.14784522	      0.15432146	      0.13991967
      0.29679974	      0.06711376	      0.06991432	      0.07161307	      0.07700427	      0.04841798	      0.03932332	      0.04338627	      0.03660847	      0.06929096	      0.08391676	      0.07150054	      0.05951014	      0.01685585	      0.02910035	      0.01774098	      0.03441503	      0.02503926	      0.02886983	      0.03306138	      0.01037612	      0.03470187	      0.03462076	      0.08952635	      0.09442634	      0.08614572	      0.14395604	      0.07817773	      0.07353454	      0.12911350	      0.12688389	      0.15569606	      0.14030717	      0.14529039	      0.15028877	      0.15387025	      0.13880594	      0.07910194	      0.07907723	      0.06986486	      0.07196716	      0.05211849	      0.04002386	      0.04679154	      0.03997946	      0.05473432	      0.06892360	      0.06513872	      0.04353686	      0.01558603	      0.03089804	      0.01777520	      0.03358774	      0.02409494	      0.02752751	      0.03358225	      0.01113297	      0.03160503	      0.02947736	      0.08370785	      0.08400158	      0.08233395	      0.14491356	      0.08381709	      0.07620545	      0.12620943	      0.12765476	      0.15440920	      0.13840714	      0.14405424	      0.14788246	      0.15422514	      0.13975245
      0.29866640	      0.06686989	      0.06969164	      0.07166477	      0.07708463	      0.04817779	      0.03935869	      0.04317968	      0.03638827	      0.07000153	      0.08430647	      0.07144187	      0.05990911	      0.01686428	      0.02909926	      0.01773476	      0.03440314	      0.02503235	      0.02885492	      0.03305533	      0.01037147	      0.03467866	      0.03456876	      0.08929408	      0.09432639	      0.08570627	      0.14366550	      0.07837552	      0.07388582	      0.12916420	      0.12660707	      0.15557009	      0.14018700	      0.14515162	      0.15022163	      0.15364764	      0.13849770	      0.07952196	      0.07929195	      0.06977729	      0.07174778	      0.05211759	      0.04010148	      0.04674710	      0.03992002	      0.05484461	      0.06853657	      0.06470258	      0.04309884	      0.01549251	      0.03103527	      0.01778292	      0.03354083	      0.02403501	      0.02745170	      0.03363608	      0.01119866	      0.03138606	      0.02913081	      0.08358409	      0.08395165	      0.08222675	      0.14487018	      0.08380795	      0.07627001	      0.12619440	      0.12761409	      0.15440351	      0.13837832	      0.14398166	      0.14791360	      0.15413162	      0.13959030
      0.30053306	      0.06663527	      0.06947782	      0.07172495	      0.07717427	      0.04795559	      0.03940014	      0.04299139	      0.03618556	      0.07064846	      0.08467020	      0.07140871	      0.06028338	      0.01687306	      0.02910263	      0.01773461	      0.03440181	      0.02503381	      0.02883974	      0.03304494	      0.01036426	      0.03466327	      0.03453732	      0.08905220	      0.09419163	      0.08527163	      0.14338012	      0.07858361	      0.07422389	      0.12922231	      0.12633362	      0.15543420	      0.14005665	      0.14500791	      0.15013763	      0.15342716	      0.13820591	      0.07991729	      0.07949309	      0.06968929	      0.07152989	      0.05212068	      0.04017217	      0.04669957	      0.03985880	      0.05496264	      0.06816762	      0.06427021	      0.04267921	      0.01540742	      0.03115927	      0.01778346	      0.03348677	      0.02397044	      0.02738671	      0.03369350	      0.01126397	      0.03117441	      0.02878886	      0.08347153	      0.08391649	      0.08212168	      0.14482242	      0.08379913	      0.07633365	      0.12618797	      0.12756551	      0.15438964	      0.13834886	      0.14391315	      0.14793831	      0.15404899	      0.13943621
      0.30239973	      0.06641098	      0.06927532	      0.07179279	      0.07727278	      0.04775501	      0.03944595	      0.04282424	      0.03600359	      0.07122519	      0.08500658	      0.07140345	      0.06063187	      0.01688276	      0.02910966	      0.01774044	      0.03441129	      0.02504399	      0.02882487	      0.03303009	      0.01035421	      0.03465685	      0.03452834	      0.08880287	      0.09402639	      0.08484839	      0.14310398	      0.07879752	      0.07454367	      0.12928456	      0.12606826	      0.15529041	      0.13991746	      0.14486061	      0.15003822	      0.15321177	      0.13794246	      0.08028453	      0.07967935	      0.06960088	      0.07131425	      0.05212767	      0.04023386	      0.04664902	      0.03979615	      0.05508657	      0.06781993	      0.06384407	      0.04228153	      0.01533300	      0.03126788	      0.01777596	      0.03342497	      0.02390104	      0.02733335	      0.03375368	      0.01132784	      0.03097214	      0.02845350	      0.08337114	      0.08389665	      0.08201924	      0.14477085	      0.08379104	      0.07639623	      0.12618994	      0.12750914	      0.15436726	      0.13831918	      0.14384949	      0.14795604	      0.15396718	      0.13929245
      0.30426640	      0.06619971	      0.06908579	      0.07186648	      0.07737841	      0.04757943	      0.03949424	      0.04268073	      0.03584527	      0.07172589	      0.08531315	      0.07142629	      0.06095233	      0.01689346	      0.02911968	      0.01775188	      0.03443111	      0.02506250	      0.02881092	      0.03301119	      0.01034151	      0.03465974	      0.03454205	      0.08854910	      0.09383604	      0.08444337	      0.14284145	      0.07901200	      0.07484061	      0.12934756	      0.12581596	      0.15514140	      0.13977159	      0.14471169	      0.14992579	      0.15300469	      0.13759558	      0.08062164	      0.07985025	      0.06951224	      0.07110145	      0.05213851	      0.04028494	      0.04659567	      0.03973247	      0.05521446	      0.06749550	      0.06342595	      0.04190820	      0.01527117	      0.03135949	      0.01775976	      0.03335503	      0.02382672	      0.02729196	      0.03381569	      0.01138931	      0.03078085	      0.02812612	      0.08328377	      0.08389242	      0.08192010	      0.14471617	      0.08378383	      0.07645743	      0.12620006	      0.12744535	      0.15433632	      0.13828972	      0.14379127	      0.14796647	      0.15389168	      0.13916098
      0.30613306	      0.06600645	      0.06891378	      0.07194362	      0.07748837	      0.04743203	      0.03954317	      0.04256317	      0.03571337	      0.07214491	      0.08558591	      0.07147535	      0.06124098	      0.01690492	      0.02913227	      0.01776832	      0.03446019	      0.02508841	      0.02879824	      0.03298892	      0.01032659	      0.03467142	      0.03457705	      0.08829420	      0.09362606	      0.08406311	      0.14259682	      0.07922173	      0.07511107	      0.12940810	      0.12558149	      0.15499001	      0.13962157	      0.14456332	      0.14980306	      0.15280910	      0.13735245	      0.08092682	      0.08000524	      0.06942375	      0.07089262	      0.05215312	      0.04032417	      0.04653997	      0.03966837	      0.05534407	      0.06719589	      0.06301814	      0.04156177	      0.01522336	      0.03143301	      0.01773459	      0.03327702	      0.02374767	      0.02726265	      0.03387855	      0.01144746	      0.03060221	      0.02780888	      0.08320910	      0.08390263	      0.08182423	      0.14465835	      0.08377807	      0.07651728	      0.12621840	      0.12737392	      0.15429622	      0.13826012	      0.14373808	      0.14796868	      0.15382149	      0.13904251
      0.30799973	      0.06583588	      0.06876417	      0.07202216	      0.07759957	      0.04731546	      0.03959129	      0.04247353	      0.03561018	      0.07247755	      0.08582030	      0.07154768	      0.06149194	      0.01691706	      0.02914717	      0.01778910	      0.03449730	      0.02512068	      0.02878675	      0.03296380	      0.01030981	      0.03469072	      0.03463057	      0.08804167	      0.09340164	      0.08371352	      0.14237413	      0.07942188	      0.07535247	      0.12946337	      0.12536905	      0.15483893	      0.13947020	      0.14441788	      0.14967284	      0.15262807	      0.13713418	      0.08119920	      0.08014420	      0.06933586	      0.07068883	      0.05217143	      0.04035067	      0.04648258	      0.03960460	      0.05547301	      0.06692382	      0.06262467	      0.04124448	      0.01519048	      0.03148799	      0.01770057	      0.03319146	      0.02366437	      0.02724511	      0.03394119	      0.01150146	      0.03043765	      0.02750401	      0.08314610	      0.08392531	      0.08173130	      0.14459693	      0.08377439	      0.07657590	      0.12624528	      0.12729446	      0.15424620	      0.13822951	      0.14368883	      0.14796138	      0.15375476	      0.13893684
      0.30986639	      0.06569604	      0.06864271	      0.07209926	      0.07770758	      0.04723182	      0.03963723	      0.04241327	      0.03553752	      0.07271937	      0.08600911	      0.07163687	      0.06169785	      0.01692926	      0.02916470	      0.01781354	      0.03454086	      0.02515790	      0.02877591	      0.03293649	      0.01029174	      0.03471547	      0.03469823	      0.08779483	      0.09316759	      0.08339962	      0.14217694	      0.07960843	      0.07556321	      0.12951107	      0.12518217	      0.15469072	      0.13932014	      0.14427767	      0.14953798	      0.15246407	      0.13694243	      0.08144025	      0.08026829	      0.06924852	      0.07049002	      0.05219391	      0.04036390	      0.04642427	      0.03954203	      0.05559855	      0.06667810	      0.06224613	      0.04095597	      0.01517102	      0.03152464	      0.01765784	      0.03309864	      0.02357700	      0.02723872	      0.03400289	      0.01155084	      0.03028757	      0.02721228	      0.08309431	      0.08395916	      0.08164200	      0.14453212	      0.08377265	      0.07663268	      0.12628066	      0.12720756	      0.15418662	      0.13819761	      0.14364283	      0.14794427	      0.15369002	      0.13884373
      0.31173306	      0.06559647	      0.06855570	      0.07217054	      0.07780609	      0.04718271	      0.03967944	      0.04238334	      0.03549672	      0.07286550	      0.08614553	      0.07173608	      0.06185024	      0.01693986	      0.02918605	      0.01784111	      0.03458904	      0.02519822	      0.02876480	      0.03290811	      0.01027355	      0.03474254	      0.03477426	      0.08755635	      0.09292788	      0.08312528	      0.14200802	      0.07977853	      0.07574265	      0.12954949	      0.12502355	      0.15454783	      0.13917378	      0.14414419	      0.14940171	      0.15231903	      0.13677807	      0.08165210	      0.08037902	      0.06916214	      0.07029656	      0.05222127	      0.04036391	      0.04636620	      0.03948187	      0.05571740	      0.06645713	      0.06188402	      0.04069507	      0.01516874	      0.03154346	      0.01760674	      0.03299913	      0.02348588	      0.02724279	      0.03406296	      0.01159521	      0.03015234	      0.02693471	      0.08305286	      0.08400190	      0.08155709	      0.14446400	      0.08377282	      0.07668698	      0.12632457	      0.12711392	      0.15411790	      0.13816391	      0.14359904	      0.14791698	      0.15362590	      0.13876241
      0.31359972	      0.06554800	      0.06850933	      0.07222988	      0.07788699	      0.04716926	      0.03971621	      0.04238400	      0.03548851	      0.07291096	      0.08622192	      0.07183650	      0.06194026	      0.01694597	      0.02921323	      0.01787139	      0.03463976	      0.02523933	      0.02875239	      0.03288040	      0.01025703	      0.03476797	      0.03485188	      0.08732802	      0.09268553	      0.08289301	      0.14186915	      0.07993071	      0.07589104	      0.12957762	      0.12489460	      0.15441182	      0.13903314	      0.14401801	      0.14926491	      0.15219272	      0.13664096	      0.08183936	      0.08047876	      0.06907469	      0.07010621	      0.05225556	      0.04035024	      0.04631011	      0.03942604	      0.05582347	      0.06625609	      0.06153786	      0.04045686	      0.01518065	      0.03154488	      0.01754705	      0.03289221	      0.02339005	      0.02725764	      0.03411494	      0.01163513	      0.03003155	      0.02667107	      0.08302270	      0.08405273	      0.08148005	      0.14439458	      0.08377334	      0.07673650	      0.12637600	      0.12701682	      0.15404318	      0.13812968	      0.14355773	      0.14788139	      0.15356305	      0.13869325
      0.31546639	      0.06556177	      0.06850935	      0.07227036	      0.07794133	      0.04719164	      0.03974582	      0.04241483	      0.03551295	      0.07285121	      0.08623078	      0.07192857	      0.06195932	      0.01694400	      0.02924875	      0.01790410	      0.03469089	      0.02527871	      0.02873742	      0.03285531	      0.01024429	      0.03478739	      0.03492376	      0.08711058	      0.09244224	      0.08270364	      0.14176090	      0.08006516	      0.07600960	      0.12959509	      0.12479563	      0.15428414	      0.13889955	      0.14389915	      0.14912989	      0.15208403	      0.13653003	      0.08200505	      0.08056911	      0.06898644	      0.06991944	      0.05229723	      0.04032378	      0.04625739	      0.03937590	      0.05591290	      0.06607315	      0.06120991	      0.04023955	      0.01520525	      0.03153061	      0.01747990	      0.03277926	      0.02329034	      0.02728225	      0.03417224	      0.01167062	      0.02992512	      0.02642292	      0.08300131	      0.08410772	      0.08141063	      0.14432289	      0.08377500	      0.07678120	      0.12643525	      0.12691664	      0.15396253	      0.13809324	      0.14351678	      0.14783639	      0.15349978	      0.13863404
      0.31733305	      0.06564731	      0.06856111	      0.07228700	      0.07796158	      0.04724877	      0.03976721	      0.04247469	      0.03556919	      0.07268429	      0.08616558	      0.07200306	      0.06189984	      0.01693143	      0.02929484	      0.01793906	      0.03474072	      0.02531447	      0.02871806	      0.03283387	      0.01023666	      0.03479651	      0.03498253	      0.08690388	      0.09219828	      0.08255603	      0.14168248	      0.08018398	      0.07610056	      0.12960221	      0.12472545	      0.15416499	      0.13877386	      0.14378594	      0.14899724	      0.15199170	      0.13644397	      0.08215304	      0.08065253	      0.06889994	      0.06973804	      0.05234498	      0.04028735	      0.04620838	      0.03933133	      0.05598635	      0.06590763	      0.06090175	      0.04004263	      0.01524023	      0.03150497	      0.01740826	      0.03266415	      0.02318976	      0.02731288	      0.03422638	      0.01170131	      0.02983144	      0.02619076	      0.08298386	      0.08416168	      0.08134518	      0.14424482	      0.08378023	      0.07682307	      0.12650455	      0.12681039	      0.15387270	      0.13805029	      0.14347216	      0.14777818	      0.15343210	      0.13858025
      0.31919972	      0.06580330	      0.06866200	      0.07227852	      0.07794554	      0.04733544	      0.03977997	      0.04255852	      0.03565220	      0.07242305	      0.08603260	      0.07205603	      0.06176815	      0.01690781	      0.02935278	      0.01797653	      0.03478915	      0.02534650	      0.02869261	      0.03281552	      0.01023403	      0.03479323	      0.03502477	      0.08671138	      0.09195852	      0.08244820	      0.14163272	      0.08028875	      0.07616639	      0.12959946	      0.12468233	      0.15405676	      0.13865822	      0.14368077	      0.14887043	      0.15191593	      0.13638242	      0.08231709	      0.08075455	      0.06881144	      0.06954820	      0.05241334	      0.04024411	      0.04617393	      0.03930304	      0.05600183	      0.06571579	      0.06059800	      0.03982216	      0.01528172	      0.03147515	      0.01733394	      0.03254751	      0.02308797	      0.02734527	      0.03427837	      0.01172928	      0.02974166	      0.02596207	      0.08295955	      0.08418628	      0.08127820	      0.14415454	      0.08380206	      0.07686516	      0.12658698	      0.12669345	      0.15376417	      0.13799017	      0.14341516	      0.14769273	      0.15335394	      0.13853158
      0.32106638	      0.06601967	      0.06880309	      0.07224596	      0.07789471	      0.04744291	      0.03978410	      0.04265803	      0.03575350	      0.07209235	      0.08584777	      0.07208681	      0.06158082	      0.01687397	      0.02942292	      0.01801683	      0.03483677	      0.02537545	      0.02865987	      0.03279912	      0.01023559	      0.03477696	      0.03504952	      0.08653927	      0.09173204	      0.08237757	      0.14161034	      0.08037970	      0.07620961	      0.12958726	      0.12466443	      0.15396396	      0.13855820	      0.14358798	      0.14875579	      0.15185827	      0.13634535	      0.08250407	      0.08087954	      0.06872071	      0.06934884	      0.05250472	      0.04019595	      0.04615686	      0.03929370	      0.05595063	      0.06548869	      0.06029824	      0.03956919	      0.01532740	      0.03144373	      0.01725834	      0.03243079	      0.02298581	      0.02737824	      0.03432831	      0.01175521	      0.02965430	      0.02573638	      0.08292547	      0.08417474	      0.08120976	      0.14405055	      0.08384216	      0.07690734	      0.12668353	      0.12656591	      0.15363620	      0.13791036	      0.14334302	      0.14757779	      0.15326358	      0.13848617
      0.32293305	      0.06626773	      0.06896211	      0.07219991	      0.07782420	      0.04755865	      0.03978176	      0.04276163	      0.03586063	      0.07173701	      0.08564790	      0.07210928	      0.06137709	      0.01683588	      0.02950287	      0.01806119	      0.03488793	      0.02540608	      0.02862000	      0.03278025	      0.01023734	      0.03475335	      0.03506700	      0.08639735	      0.09153277	      0.08234068	      0.14161452	      0.08045547	      0.07623325	      0.12956555	      0.12466971	      0.15389285	      0.13848151	      0.14351563	      0.14866269	      0.15182297	      0.13633423	      0.08269599	      0.08101309	      0.06863245	      0.06915165	      0.05260881	      0.04014445	      0.04615186	      0.03929757	      0.05585770	      0.06525122	      0.06001564	      0.03930903	      0.01537627	      0.03141032	      0.01718361	      0.03231765	      0.02288665	      0.02741149	      0.03437443	      0.01177776	      0.02957406	      0.02552373	      0.08288966	      0.08414447	      0.08114766	      0.14393818	      0.08389030	      0.07694522	      0.12679151	      0.12643475	      0.15349879	      0.13781886	      0.14326195	      0.14744497	      0.15316635	      0.13844390
      0.32479971	      0.06653341	      0.06912827	      0.07214533	      0.07774164	      0.04767783	      0.03977404	      0.04286466	      0.03596856	      0.07137631	      0.08545000	      0.07213142	      0.06117558	      0.01679622	      0.02959152	      0.01811028	      0.03494491	      0.02544072	      0.02857348	      0.03275705	      0.01023751	      0.03472563	      0.03508330	      0.08628707	      0.09136407	      0.08233388	      0.14164334	      0.08051629	      0.07623996	      0.12953502	      0.12469558	      0.15384434	      0.13842968	      0.14346501	      0.14859349	      0.15180948	      0.13634722	      0.08289189	      0.08115586	      0.06855071	      0.06896209	      0.05272443	      0.04009244	      0.04616097	      0.03931628	      0.05571952	      0.06500280	      0.05975633	      0.03904221	      0.01542689	      0.03137685	      0.01711241	      0.03221208	      0.02279407	      0.02744261	      0.03441473	      0.01179610	      0.02950219	      0.02532846	      0.08285631	      0.08409617	      0.08109776	      0.14382225	      0.08394491	      0.07697567	      0.12690781	      0.12630595	      0.15335715	      0.13771936	      0.14317609	      0.14729844	      0.15306728	      0.13840943
      0.32666638	      0.06683433	      0.06931283	      0.07207346	      0.07763568	      0.04780592	      0.03975933	      0.04297172	      0.03608244	      0.07098826	      0.08523373	      0.07214246	      0.06095431	      0.01674994	      0.02969113	      0.01816324	      0.03500441	      0.02547559	      0.02852006	      0.03273310	      0.01023944	      0.03468916	      0.03509056	      0.08620019	      0.09121605	      0.08235507	      0.14169439	      0.08056489	      0.07623076	      0.12949687	      0.12474019	      0.15381404	      0.13839728	      0.14342911	      0.14854239	      0.15181177	      0.13646417	      0.08307987	      0.08129955	      0.06847990	      0.06878985	      0.05284468	      0.04004207	      0.04618236	      0.03934750	      0.05554748	      0.06475740	      0.05953117	      0.03878345	      0.01547786	      0.03134337	      0.01704707	      0.03211769	      0.02271156	      0.02747076	      0.03444758	      0.01180924	      0.02944238	      0.02515882	      0.08283195	      0.08403919	      0.08106658	      0.14370828	      0.08400009	      0.07699519	      0.12702904	      0.12618591	      0.15321897	      0.13761826	      0.14309115	      0.14714660	      0.15297166	      0.13838550
      0.32853304	      0.06717339	      0.06951724	      0.07198347	      0.07750575	      0.04794685	      0.03973763	      0.04308596	      0.03620548	      0.07056229	      0.08499324	      0.07214423	      0.06070767	      0.01669642	      0.02980182	      0.01822016	      0.03506661	      0.02551058	      0.02846050	      0.03270901	      0.01024357	      0.03464464	      0.03509061	      0.08613322	      0.09108290	      0.08240431	      0.14176776	      0.08060286	      0.07620528	      0.12945101	      0.12480389	      0.15380022	      0.13838205	      0.14340553	      0.14850664	      0.15182849	      0.13651139	      0.08325183	      0.08143860	      0.06842331	      0.06864206	      0.05296422	      0.03999545	      0.04621475	      0.03938951	      0.05534991	      0.06452402	      0.05934732	      0.03854240	      0.01552779	      0.03131028	      0.01698955	      0.03203736	      0.02264190	      0.02749498	      0.03447182	      0.01181663	      0.02939691	      0.02502025	      0.08282191	      0.08398052	      0.08105931	      0.14360095	      0.08405126	      0.07700101	      0.12715213	      0.12607981	      0.15309044	      0.13752089	      0.14301194	      0.14699625	      0.15288386	      0.13837460
      0.33039971	      0.06753706	      0.06973684	      0.07188796	      0.07736665	      0.04810314	      0.03971193	      0.04321028	      0.03633993	      0.07009907	      0.08473663	      0.07215359	      0.06044551	      0.01664300	      0.02991978	      0.01828185	      0.03513586	      0.02555065	      0.02839598	      0.03268024	      0.01024546	      0.03459941	      0.03509608	      0.08608538	      0.09095930	      0.08248193	      0.14186495	      0.08063298	      0.07616310	      0.12939657	      0.12488756	      0.15380083	      0.13838255	      0.14339538	      0.14848364	      0.15186242	      0.13657975	      0.08340484	      0.08157176	      0.06838343	      0.06852315	      0.05308059	      0.03995467	      0.04625869	      0.03944245	      0.05512753	      0.06430413	      0.05920875	      0.03832123	      0.01557539	      0.03127834	      0.01694150	      0.03197335	      0.02258733	      0.02751413	      0.03448660	      0.01181799	      0.02936679	      0.02491572	      0.08282990	      0.08392227	      0.08107968	      0.14350434	      0.08409629	      0.07699103	      0.12727431	      0.12599165	      0.15297564	      0.13743103	      0.14294220	      0.14685164	      0.15280750	      0.13837991
      0.33226637	      0.06791795	      0.06996710	      0.07179128	      0.07722396	      0.04827495	      0.03968298	      0.04334477	      0.03648565	      0.06960131	      0.08446871	      0.07217670	      0.06017336	      0.01659260	      0.03004269	      0.01834798	      0.03521296	      0.02559694	      0.02832779	      0.03264571	      0.01024375	      0.03455660	      0.03511175	      0.08605705	      0.09084402	      0.08258792	      0.14198601	      0.08065560	      0.07610349	      0.12933329	      0.12499180	      0.15381623	      0.13839875	      0.14339960	      0.14847312	      0.15191489	      0.13666691	      0.08353702	      0.08169751	      0.06836020	      0.06843516	      0.05319234	      0.03992078	      0.04631491	      0.03950687	      0.05487882	      0.06409748	      0.05911787	      0.03811949	      0.01561926	      0.03124717	      0.01690328	      0.03192573	      0.02254804	      0.02752905	      0.03449274	      0.01181392	      0.02935286	      0.02484732	      0.08285937	      0.08386596	      0.08113115	      0.14342243	      0.08413285	      0.07696311	      0.12739291	      0.12592510	      0.15287855	      0.13735245	      0.14288517	      0.14671704	      0.15274066	      0.13840415
      0.33413304	      0.06831259	      0.07020678	      0.07169312	      0.07707621	      0.04845770	      0.03965048	      0.04348581	      0.03663897	      0.06907846	      0.08419011	      0.07220649	      0.05989084	      0.01654571	      0.03016796	      0.01841626	      0.03529432	      0.02564683	      0.02825657	      0.03260689	      0.01023910	      0.03451452	      0.03513183	      0.08604540	      0.09073582	      0.08271596	      0.14212510	      0.08067186	      0.07602938	      0.12926362	      0.12511193	      0.15384438	      0.13842753	      0.14341555	      0.14847298	      0.15198748	      0.13678157	      0.08365024	      0.08181594	      0.06834997	      0.06837594	      0.05330048	      0.03989357	      0.04638530	      0.03958476	      0.05459572	      0.06389848	      0.05907435	      0.03793016	      0.01565766	      0.03121529	      0.01687363	      0.03189183	      0.02252155	      0.02754288	      0.03449322	      0.01180628	      0.02935527	      0.02481531	      0.08291279	      0.08381007	      0.08121661	      0.14335884	      0.08415939	      0.07691523	      0.12750561	      0.12588320	      0.15280250	      0.13728833	      0.14284306	      0.14659571	      0.15269565	      0.13844971
      0.33599970	      0.06871007	      0.07045008	      0.07159741	      0.07692799	      0.04864597	      0.03961542	      0.04362951	      0.03679561	      0.06854528	      0.08390793	      0.07224193	      0.05960488	      0.01650472	      0.03029164	      0.01848465	      0.03537770	      0.02569919	      0.02818388	      0.03256419	      0.01023109	      0.03447429	      0.03515525	      0.08604152	      0.09062737	      0.08285264	      0.14227104	      0.08068731	      0.07594857	      0.12919233	      0.12523733	      0.15387729	      0.13846153	      0.14343563	      0.14847585	      0.15206229	      0.13690606	      0.08374541	      0.08192708	      0.06835133	      0.06834450	      0.05340486	      0.03987329	      0.04647015	      0.03967635	      0.05427720	      0.06370511	      0.05907710	      0.03775085	      0.01568972	      0.03118254	      0.01685227	      0.03187079	      0.02250708	      0.02755649	      0.03448921	      0.01179593	      0.02937350	      0.02481896	      0.08299279	      0.08375552	      0.08133765	      0.14331658	      0.08417403	      0.07684588	      0.12761042	      0.12586795	      0.15275007	      0.13724175	      0.14281847	      0.14649092	      0.15266923	      0.13851858
      0.33786637	      0.06910065	      0.07069037	      0.07150524	      0.07678256	      0.04883677	      0.03957799	      0.04377335	      0.03695289	      0.06801125	      0.08362868	      0.07228398	      0.05932258	      0.01647015	      0.03041068	      0.01855153	      0.03546114	      0.02575261	      0.02811235	      0.03724516	      0.01022031	      0.03443773	      0.03518323	      0.08603789	      0.09051269	      0.08298798	      0.14241527	      0.08070573	      0.07586686	      0.12912305	      0.12536022	      0.15390905	      0.13849403	      0.14345434	      0.14847597	      0.15213654	      0.13703224	      0.08382059	      0.08202913	      0.06836448	      0.06834150	      0.05350363	      0.03986032	      0.04656796	      0.03978000	      0.05392975	      0.06352069	      0.05912553	      0.03758518	      0.01571523	      0.03114919	      0.01683940	      0.03186278	      0.02250483	      0.02756972	      0.03448081	      0.01178299	      0.02940719	      0.02485777	      0.08310263	      0.08370667	      0.08149523	      0.14329852	      0.08417374	      0.07675371	      0.13435580	      0.12588080	      0.15272390	      0.13721625	      0.14281463	      0.14640677	      0.15266395	      0.13861214
      0.33973303	      0.06947445	      0.07092233	      0.07141991	      0.07664508	      0.04902845	      0.03953880	      0.04391639	      0.03710967	      0.06748247	      0.08335666	      0.07233561	      0.05904956	      0.01644389	      0.03052135	      0.01861541	      0.03554340	      0.02580663	      0.02804452	      0.03722423	      0.01020644	      0.03440762	      0.03521832	      0.08602992	      0.09038756	      0.08311615	      0.14255270	      0.08072977	      0.07578762	      0.12905792	      0.12547626	      0.15393575	      0.13852076	      0.14346785	      0.14846923	      0.15220640	      0.13715574	      0.08387330	      0.08211964	      0.06838910	      0.06836735	      0.05359520	      0.03985455	      0.04667721	      0.03989412	      0.05355993	      0.06334932	      0.05921943	      0.03743743	      0.01573420	      0.03111481	      0.01683472	      0.03186728	      0.02251434	      0.02758318	      0.03446851	      0.01176773	      0.02945637	      0.02493161	      0.08324523	      0.08366778	      0.08168995	      0.14330733	      0.08415555	      0.07663741	      0.12778943	      0.12592287	      0.15272633	      0.13721522	      0.14283445	      0.14634720	      0.15268215	      0.13873156
      0.34159970	      0.06982307	      0.07114105	      0.07134340	      0.07651970	      0.04922028	      0.03949822	      0.04405828	      0.03726548	      0.06696234	      0.08309560	      0.07239989	      0.05879049	      0.01642695	      0.03062056	      0.01867503	      0.03562331	      0.02586063	      0.02798311	      0.03720308	      0.01018958	      0.03438665	      0.03526338	      0.08601450	      0.09024901	      0.08323349	      0.14268002	      0.08076119	      0.07571297	      0.12899825	      0.12558286	      0.15395487	      0.13853876	      0.14347386	      0.14845276	      0.15226891	      0.13727372	      0.08390027	      0.08219585	      0.06842550	      0.06842296	      0.05367783	      0.03985580	      0.04679597	      0.04001676	      0.05317619	      0.06319671	      0.05935883	      0.03731386	      0.01574706	      0.03107906	      0.01683801	      0.03188416	      0.02253549	      0.02759711	      0.03445230	      0.01175007	      0.02952124	      0.02504052	      0.08342298	      0.08364342	      0.08192166	      0.14334510	      0.08411670	      0.07649603	      0.12785999	      0.12599463	      0.15275906	      0.13724154	      0.14288049	      0.14631564	      0.15272586	      0.13887762
      0.34346636	      0.07013968	      0.07134313	      0.07127721	      0.07640933	      0.04941122	      0.03945648	      0.04419860	      0.03741981	      0.06645359	      0.08284763	      0.07247763	      0.05854769	      0.01642003	      0.03070533	      0.01872898	      0.03569923	      0.02591364	      0.02793045	      0.03718219	      0.01016996	      0.03437663	      0.03531942	      0.08599067	      0.09009640	      0.08333848	      0.14279563	      0.08080058	      0.07564378	      0.12894469	      0.12567914	      0.15396548	      0.13854674	      0.14347187	      0.14842529	      0.15232395	      0.13738525	      0.08389976	      0.08225581	      0.06847288	      0.06850771	      0.05375110	      0.03986336	      0.04692296	      0.04014671	      0.05278419	      0.06306655	      0.05954294	      0.03721849	      0.01575423	      0.03104124	      0.01684848	      0.03191238	      0.02256727	      0.02761251	      0.03443279	      0.01173026	      0.02960183	      0.02518402	      0.08363715	      0.08363628	      0.08218946	      0.14341322	      0.08405530	      0.07632894	      0.12791614	      0.12609592	      0.15282293	      0.13729716	      0.14295435	      0.14631439	      0.15279635	      0.13905074
      0.34533303	      0.07041733	      0.07152555	      0.07122344	      0.07631731	      0.04960027	      0.03941409	      0.04433719	      0.03757235	      0.06595852	      0.08261436	      0.07256969	      0.05832286	      0.01642406	      0.03077245	      0.01877580	      0.03576958	      0.02596484	      0.02788881	      0.03716198	      0.01014763	      0.03437942	      0.03538733	      0.08595825	      0.08992968	      0.08343037	      0.14289865	      0.08084845	      0.07558058	      0.12889765	      0.12576472	      0.15396703	      0.13854387	      0.14346198	      0.14838548	      0.15237056	      0.13749041	      0.08387122	      0.08229833	      0.06853003	      0.06861993	      0.05381521	      0.03987631	      0.04705682	      0.04028274	      0.05238953	      0.06296162	      0.05976965	      0.03715449	      0.01575624	      0.03100092	      0.01686527	      0.03195078	      0.02260845	      0.02763023	      0.03441064	      0.01170861	      0.02969764	      0.02536062	      0.08388810	      0.08364846	      0.08249162	      0.14351221	      0.08397003	      0.07613598	      0.12795737	      0.12622587	      0.15291797	      0.13738314	      0.14305688	      0.14634485	      0.15289425	      0.13925074
      0.34719969	      0.07064827	      0.07168470	      0.07118511	      0.07624824	      0.04978688	      0.03937180	      0.04447417	      0.03772306	      0.06547927	      0.08239863	      0.07267890	      0.05811915	      0.01644046	      0.03081880	      0.01881439	      0.03583350	      0.02601406	      0.02786050	      0.03714261	      0.01012227	      0.03439758	      0.03546955	      0.08591618	      0.08974747	      0.08350755	      0.14298763	      0.08090637	      0.07552468	      0.12885786	      0.12583836	      0.15395769	      0.13852846	      0.14344355	      0.14833218	      0.15240763	      0.13758893	      0.08381341	      0.08232184	      0.06859646	      0.06875839	      0.05386992	      0.03989388	      0.04719547	      0.04042290	      0.05200075	      0.06288640	      0.06003669	      0.03712692	      0.01575389	      0.03095808	      0.01688780	      0.03199877	      0.02265837	      0.02765044	      0.03438593	      0.01168511	      0.02980805	      0.02556864	      0.08417530	      0.08368292	      0.08282571	      0.14364180	      0.08385968	      0.07591745	      0.12798374	      0.12638302	      0.15304356	      0.13749986	      0.14318834	      0.14640788	      0.15301962	      0.13947661
      0.34906635	      0.07082576	      0.07181701	      0.07116460	      0.07620603	      0.04997093	      0.03933022	      0.04460969	      0.03787194	      0.06501760	      0.08220360	      0.07280834	      0.05794016	      0.01647020	      0.03084196	      0.01884396	      0.03589048	      0.02606130	      0.02784760	      0.03712421	      0.01009365	      0.03443349	      0.03556881	      0.08586310	      0.08954824	      0.08356819	      0.14306096	      0.08097621	      0.07547769	      0.12882615	      0.12589852	      0.15393548	      0.13849871	      0.14341566	      0.14826286	      0.15243382	      0.13768016	      0.08372409	      0.08232405	      0.06867216	      0.06892248	      0.05391445	      0.03991531	      0.04733632	      0.04056462	      0.05162839	      0.06284689	      0.06034208	      0.03714228	      0.01574817	      0.03091281	      0.01691564	      0.03205607	      0.02271664	      0.02767303	      0.03435840	      0.01165951	      0.02993252	      0.02580661	      0.08449723	      0.08374303	      0.08318865	      0.14380091	      0.08372314	      0.07567413	      0.12799595	      0.12656529	      0.15319836	      0.13764685	      0.14334809	      0.14650365	      0.15317175	      0.13972635
      0.35093302	      0.07094524	      0.07192049	      0.07116333	      0.07619281	      0.05015182	      0.03928993	      0.04474356	      0.03801868	      0.06457519	      0.08203059	      0.07295834	      0.05778719	      0.01651366	      0.03084007	      0.01886366	      0.03593959	      0.02610609	      0.02785160	      0.03710701	      0.01006193	      0.03448817	      0.03568553	      0.08579960	      0.08933287	      0.08361213	      0.14311846	      0.08105853	      0.07544019	      0.12880276	      0.12594499	      0.15389990	      0.13845442	      0.14337888	      0.14817710	      0.15244933	      0.13776458	      0.08360121	      0.08230268	      0.06875662	      0.06911118	      0.05394844	      0.03993966	      0.04747706	      0.04070572	      0.05128123	      0.06284824	      0.06068399	      0.03720582	      0.01574001	      0.03086490	      0.01694816	      0.03212209	      0.02278256	      0.02769837	      0.03432813	      0.01163172	      0.03007072	      0.02607329	      0.08485107	      0.08383076	      0.08357676	      0.14398756	      0.08356012	      0.07540726	      0.12799539	      0.12677005	      0.15338022	      0.13782260	      0.14353453	      0.14663098	      0.15334883	      0.13999722
      0.35279969	      0.07100350	      0.07199385	      0.07118234	      0.07620986	      0.05032916	      0.03925150	      0.04487557	      0.03816296	      0.06415335	      0.08188051	      0.07312869	      0.05766095	      0.01657097	      0.03081188	      0.01887288	      0.03598010	      0.02614803	      0.02787347	      0.03709117	      0.01002734	      0.03456210	      0.03581963	      0.08572667	      0.08910277	      0.08363967	      0.14316039	      0.08115359	      0.07541253	      0.12878772	      0.12597783	      0.15385085	      0.13839587	      0.14333406	      0.14807496	      0.15245457	      0.13784301	      0.08344196	      0.08225502	      0.06884991	      0.06932413	      0.05397115	      0.03996612	      0.04761516	      0.04084372	      0.05096883	      0.06289625	      0.06106111	      0.03732324	      0.01573051	      0.03081425	      0.01698490	      0.03219657	      0.02285581	      0.02772653	      0.03429483	      0.01160154	      0.03022244	      0.02636776	      0.08523293	      0.08394779	      0.08398584	      0.14419888	      0.08337074	      0.07511862	      0.12798405	      0.12699422	      0.15358622	      0.13802463	      0.14374504	      0.14678816	      0.15354851	      0.14028561
      0.35466635	      0.07099921	      0.07203675	      0.07122212	      0.07625749	      0.05050283	      0.03921548	      0.04500556	      0.03830452	      0.06375274	      0.08175352	      0.07331855	      0.05756132	      0.01664196	      0.03075697	      0.01887130	      0.03601152	      0.02618681	      0.02791365	      0.03707681	      0.00999019	      0.03465511	      0.03597046	      0.08564562	      0.08885977	      0.08365152	      0.14318743	      0.08126133	      0.07539480	      0.12878089	      0.12599745	      0.15378858	      0.13832374	      0.14328234	      0.14795693	      0.15245046	      0.13791646	      0.08324475	      0.08217940	      0.06895230	      0.06956063	      0.05398249	      0.03999410	      0.04774829	      0.04097633	      0.05069923	      0.06299477	      0.06147121	      0.03749810	      0.01572087	      0.03076111	      0.01702558	      0.03227950	      0.02293628	      0.02775714	      0.03425803	      0.01156854	      0.03038706	      0.02668836	      0.08563781	      0.08409456	      0.08441110	      0.14443152	      0.08315607	      0.07481062	      0.12796455	      0.12723411	      0.15381256	      0.13824939	      0.14397615	      0.14697190	      0.15376745	      0.14058736
      0.35653302	      0.07093274	      0.07204973	      0.07128276	      0.07633514	      0.05067288	      0.03918246	      0.04513328	      0.03844308	      0.06337378	      0.08164927	      0.07352643	      0.05748751	      0.01672624	      0.03067566	      0.01885887	      0.03603364	      0.02622220	      0.02797192	      0.03706396	      0.00995089	      0.03476638	      0.03613677	      0.08555766	      0.08860573	      0.08364836	      0.14320027	      0.08138159	      0.07538709	      0.12878205	      0.12600413	      0.15371335	      0.13823880	      0.14322474	      0.14782368	      0.15243824	      0.13798569	      0.08300989	      0.08207529	      0.06906343	      0.06981874	      0.05398283	      0.04002300	      0.04787444	      0.04110159	      0.05047815	      0.06314506	      0.06191081	      0.03773091	      0.01571207	      0.03070611	      0.01706987	      0.03237064	      0.02302364	      0.02778977	      0.03422393	      0.01153258	      0.03056330	      0.02703244	      0.08605983	      0.08427014	      0.08484742	      0.14468117	      0.08291799	      0.07448620	      0.12793995	      0.12748575	      0.15405492	      0.13849258	      0.14422356	      0.14717814	      0.15400162	      0.14089776
      0.35839968	      0.07080628	      0.07203431	      0.07136397	      0.07644138	      0.05083939	      0.03915304	      0.04525863	      0.03857710	      0.06301666	      0.08156684	      0.07375014	      0.05743800	      0.01682318	      0.03056905	      0.01883583	      0.03604650	      0.02625406	      0.02804742	      0.03705256	      0.00990984	      0.03489437	      0.03631665	      0.08546400	      0.08834258	      0.08363087	      0.14319977	      0.08151396	      0.07538945	      0.12879090	      0.12599823	      0.15362559	      0.13814201	      0.14316224	      0.14767612	      0.15241948	      0.13805127	      0.08273924	      0.08194302	      0.06918211	      0.07009546	      0.05397311	      0.04005216	      0.04799195	      0.04121793	      0.05030885	      0.06334611	      0.06237560	      0.03801956	      0.01570471	      0.03065013	      0.01711748	      0.03246950	      0.02311730	      0.02782404	      0.03417906	      0.01149379	      0.03074942	      0.02739672	      0.08649273	      0.08447247	      0.08528965	      0.14494333	      0.08265892	      0.07414867	      0.12791358	      0.12774514	      0.15430881	      0.13874945	      0.14448256	      0.14740230	      0.15424653	      0.14121180
      0.36026634	      0.07062414	      0.07199303	      0.07146499	      0.07657391	      0.05100266	      0.03912782	      0.04538142	      0.03870861	      0.06268091	      0.08150464	      0.07398708	      0.05741056	      0.01693189	      0.03043914	      0.01880280	      0.03605052	      0.02628244	      0.02813860	      0.03704247	      0.00986746	      0.03503698	      0.03650780	      0.08536579	      0.08807226	      0.08359989	      0.14318668	      0.08165777	      0.07540168	      0.12880702	      0.12598021	      0.15352592	      0.13803449	      0.14309577	      0.14751537	      0.15239577	      0.13811364	      0.08243667	      0.08178478	      0.06930754	      0.07038752	      0.05395494	      0.04008129	      0.04809992	      0.04132445	      0.05019133	      0.06359414	      0.06286055	      0.03835920	      0.01569942	      0.03059446	      0.01716828	      0.03257584	      0.02321691	      0.02785903	      0.03413034	      0.01145220	      0.03094326	      0.02777724	      0.08693034	      0.08469804	      0.08573281	      0.14521344	      0.08238227	      0.07380163	      0.12788876	      0.12800833	      0.15456959	      0.13901506	      0.14474843	      0.14763929	      0.15449782	      0.14152505
      0.36213301	      0.07039246	      0.07192929	      0.07158459	      0.07672973	      0.05116320	      0.03910728	      0.04550159	      0.03883641	      0.06236553	      0.08146071	      0.07423454	      0.05740261	      0.01705124	      0.03028873	      0.01876077	      0.03604658	      0.02630762	      0.02824331	      0.03703342	      0.00982408	      0.03519168	      0.03670780	      0.08526396	      0.08779635	      0.08355624	      0.14316197	      0.08181223	      0.07542353	      0.12882994	      0.12595054	      0.15341502	      0.13791732	      0.14302604	      0.14734263	      0.15236837	      0.13817300	      0.08210784	      0.08160443	      0.06943933	      0.07069153	      0.05393045	      0.04011049	      0.04819818	      0.04142095	      0.05012258	      0.06388302	      0.06336015	      0.03874274	      0.01569897	      0.03054061	      0.01722229	      0.03268949	      0.02332230	      0.02789346	      0.03407742	      0.01140772	      0.03114234	      0.02816956	      0.08736711	      0.08494227	      0.08617236	      0.14548724	      0.08209219	      0.07344877	      0.12786861	      0.12827167	      0.15483277	      0.13928466	      0.14501689	      0.14788391	      0.15475155	      0.14183392
      0.36399968	      0.07011880	      0.07184716	      0.07172126	      0.07690540	      0.05132142	      0.03909186	      0.04561907	      0.03896036	      0.06206938	      0.08143324	      0.07448998	      0.05741123	      0.01717998	      0.03012124	      0.01871102	      0.03603581	      0.02633002	      0.02835891	      0.03702505	      0.00977993	      0.03535558	      0.03691390	      0.08515929	      0.08751639	      0.08350073	      0.14312658	      0.08197629	      0.07545459	      0.12885911	      0.12590977	      0.15329376	      0.13779173	      0.14295370	      0.14715948	      0.15233826	      0.13822910	      0.08175960	      0.08140679	      0.06957696	      0.07100386	      0.05390206	      0.04013996	      0.04828712	      0.04150782	      0.05009749	      0.06420524	      0.06386877	      0.03916173	      0.01569999	      0.03049012	      0.01727952	      0.03281020	      0.02343320	      0.02792599	      0.03402000	      0.01136030	      0.03134406	      0.02856908	      0.08779833	      0.08520007	      0.08660452	      0.14576091	      0.08179301	      0.07309362	      0.12785584	      0.12853200	      0.15509443	      0.13955401	      0.14528417	      0.14813140	      0.15500427	      0.14213553
      0.36586634	      0.06981127	      0.07175081	      0.07187338	      0.07709744	      0.05147778	      0.03908185	      0.04573385	      0.03908041	      0.06179124	      0.08141922	      0.07474992	      0.05743386	      0.01731689	      0.02994031	      0.01865502	      0.03601966	      0.02635032	      0.02848259	      0.03701692	      0.00973508	      0.03552586	      0.03712377	      0.08505221	      0.08723344	      0.08343397	      0.14308126	      0.08214892	      0.07549447	      0.12889405	      0.12585834	      0.15316293	      0.13765874	      0.14287902	      0.14696688	      0.15230048	      0.13828127	      0.08139953	      0.08119749	      0.06972005	      0.07132101	      0.05387234	      0.04017000	      0.04836776	      0.04158603	      0.05010937	      0.06455299	      0.06438162	      0.03960706	      0.01570500	      0.03044437	      0.01733996	      0.03293759	      0.02354935	      0.02795532	      0.03395776	      0.01130988	      0.03154593	      0.02897139	      0.08822053	      0.08546625	      0.08702644	      0.14603136	      0.08148904	      0.07273930	      0.12785255	      0.12878686	      0.15535142	      0.13981966	      0.14554731	      0.14837766	      0.15525327	      0.14242808
      0.36773301	      0.06947774	      0.07164411	      0.07203932	      0.07730267	      0.05163220	      0.03907738	      0.04584592	      0.03919652	      0.06153008	      0.08141742	      0.07501275	      0.05746850	      0.01746106	      0.02974949	      0.01859428	      0.03599968	      0.02636929	      0.02861165	      0.03700854	      0.00968942	      0.03570003	      0.03733547	      0.08494275	      0.08694820	      0.08335639	      0.14302660	      0.08232912	      0.07554282	      0.12893431	      0.12579659	      0.15302325	      0.13751918	      0.14280201	      0.14676616	      0.15226660	      0.13832896	      0.08103511	      0.08098231	      0.06986858	      0.07164015	      0.05384376	      0.04020105	      0.04844150	      0.04165695	      0.05015104	      0.06491716	      0.06489324	      0.04007012	      0.01571465	      0.03040446	      0.01740360	      0.03307136	      0.02367057	      0.02798021	      0.03389032	      0.01125626	      0.03174582	      0.02937270	      0.08863158	      0.08573597	      0.08743636	      0.14629638	      0.08118432	      0.07238837	      0.12786025	      0.12903452	      0.15560143	      0.14007912	      0.14580438	      0.14861946	      0.15549684	      0.14271087
      0.36959967	      0.06912464	      0.07152997	      0.07221764	      0.07751858	      0.05178564	      0.03907835	      0.04595536	      0.03930880	      0.06128496	      0.08142680	      0.07527739	      0.05751412	      0.01761117	      0.02955171	      0.01853013	      0.03597735	      0.02638775	      0.02874395	      0.03699943	      0.00964272	      0.03587629	      0.03754803	      0.08483052	      0.08666075	      0.08326813	      0.14296298	      0.08251610	      0.07559937	      0.12897957	      0.12572477	      0.15287523	      0.13737356	      0.14272232	      0.14655813	      0.15222971	      0.13837144	      0.08067366	      0.08076721	      0.07002281	      0.07195899	      0.05381873	      0.04023368	      0.04851027	      0.04172245	      0.05021514	      0.06529046	      0.06540056	      0.04054280	      0.01572968	      0.03037117	      0.01747040	      0.03321113	      0.02379667	      0.02799962	      0.03381728	      0.01119922	      0.03194198	      0.02976988	      0.08903086	      0.08600480	      0.08783366	      0.14655466	      0.08088257	      0.07204276	      0.12787997	      0.12927404	      0.15584301	      0.14033090	      0.14605444	      0.14885450	      0.15573420	      0.14298442
      0.37146633	      0.06875507	      0.07140967	      0.07240818	      0.07774448	      0.05193929	      0.03908478	      0.04606216	      0.03941723	      0.06105630	      0.08144771	      0.07554392	      0.05757129	      0.01776794	      0.02934849	      0.01846336	      0.03595377	      0.02640645	      0.02887828	      0.03698912	      0.00959448	      0.03605393	      0.03776142	      0.08471474	      0.08637089	      0.08316875	      0.14289041	      0.08270952	      0.07566419	      0.12902966	      0.12564265	      0.15271894	      0.13722199	      0.14263943	      0.14634315	      0.15218916	      0.13840785	      0.08032121	      0.08055743	      0.07018322	      0.07227615	      0.05379958	      0.04026839	      0.04857635	      0.04178478	      0.05029518	      0.06566639	      0.06590160	      0.04101866	      0.01575085	      0.03034465	      0.01754012	      0.03335642	      0.02392741	      0.02801304	      0.03373835	      0.01113852	      0.03213348	      0.03016111	      0.08941914	      0.08626890	      0.08821881	      0.14680574	      0.08058718	      0.07170383	      0.12791247	      0.12950517	      0.15607560	      0.14057441	      0.14629747	      0.14908132	      0.15596547	      0.14325029
      0.37333300	      0.06837431	      0.07128059	      0.07260139	      0.07797297	      0.05209407	      0.03909328	      0.04616489	      0.03952107	      0.06084454	      0.08148272	      0.07581133	      0.05764397	      0.01792570	      0.02914417	      0.01839540	      0.03592955	      0.02642454	      0.02901475	      0.03697855	      0.00954747	      0.03623165	      0.03797634	      0.08460071	      0.08608727	      0.08306522	      0.14281440	      0.08290228	      0.07573229	      0.12908220	      0.12555633	      0.15256198	      0.13707083	      0.14255718	      0.14612901	      0.15214800	      0.13844002	      0.07998038	      0.08035437	      0.07034846	      0.07259032	      0.05378746	      0.04030490	      0.04864095	      0.04184527	      0.05038878	      0.06604204	      0.06639591	      0.04149469	      0.01577708	      0.03032424	      0.01761209	      0.03350595	      0.02406161	      0.02802155	      0.03365452	      0.01107471	      0.03232029	      0.03054623	      0.08979864	      0.08652804	      0.08859413	      0.14705065	      0.08029911	      0.07137194	      0.12795791	      0.12972911	      0.15630056	      0.14081086	      0.14653448	      0.14930097	      0.15619142	      0.14350989
