# Supplementary material for: Computational modelling of muscle fibre operating ranges in the hindlimb of a small ground bird (Eudromia elegans), with implications for modelling locomotion in extinct species
Source: PLoS Comput Biol. 2021 Apr 1;17(4):e1008843. doi: 10.1371/journal.pcbi.1008843 (PMC8016346; doi:10.1371/journal.pcbi.1008843)
Supplement: S1 Code. MATLAB code used for (a) processing raw forceplate data, (b) performing the tracking simulations, (c) performing the inverse simulation, and (d) performing the static simulations — (ZIP) [file pcbi.1008843.s007.zip › Inverse Simulation/Running/MuscleAnalysis/Tinamou_GroundedRun_Kinematics_MuscleAnalysis_MomentArm_L_ankle_abduction.sto]

MomentArm_L_ankle_abduction
version=1
nRows=201
nColumns=73
inDegrees=no

"This analysis gathers basic information about muscles during a simulation (e.g., forces, tendon lenghts, moment arms, etc)."
"Units are S.I. units (second, meters, Newtons, ...)"
Angles are in degrees.

endheader
time	L_IC	L_ILPR	L_ILPOa	L_ILPOp	L_AMB	L_FMTL	L_FMTI	L_FMTM	L_ILFB	L_FCLP	L_FCLA	L_FCM	L_IFE	L_ITCr	L_ITM	L_ITCaa	L_ITCap	L_ISF	L_OM	L_OL	L_CFP	L_PIFML	L_GL	L_GI	L_GM	L_FL	L_TCf	L_TCt	L_EDL	L_FDL	L_FHL	L_FP2	L_FPP2	L_FP3	L_FPP3	L_FP4	R_IC	R_ILPR	R_ILPOa	R_ILPOp	R_AMB	R_FMTL	R_FMTI	R_FMTM	R_ILFB	R_FCLP	R_FCLA	R_FCM	R_IFE	R_ITCr	R_ITM	R_ITCaa	R_ITCap	R_ISF	R_OM	R_OL	R_CFP	R_PIFML	R_GL	R_GI	R_GM	R_FL	R_TCf	R_TCt	R_EDL	R_FDL	R_FHL	R_FP2	R_FPP2	R_FP3	R_FPP3	R_FP4
0	0	0	0	0	0	0	0	0	0	0	0	0	0	0	0	0	0	0	0	0	0	0	0.00211465	0.00094561	0.00002997	0.00248536	0.00135225	0.00135225	-0.00152419	0.00020781	0.00028978	0.00239023	0.00243324	0.00199547	0.00278809	0.00332166	0	0	0	0	0	0	0	0	0	0	0	0	0	0	0	0	0	0	0	0	0	0	0	0	0	0	0	0	0	0	0	0	0	0	0	0
0.00186667	0	0	0	0	0	0	0	0	0	0	0	0	0	0	0	0	0	0	0	0	0	0	0.00211475	0.00094275	0.00002875	0.00247651	0.00121181	0.00121181	-0.00152772	0.00021234	0.00029678	0.00239179	0.00243453	0.00200066	0.00279311	0.00332934	0	0	0	0	0	0	0	0	0	0	0	0	0	0	0	0	0	0	0	0	0	0	0	0	0	0	0	0	0	0	0	0	0	0	0	0
0.00373333	0	0	0	0	0	0	0	0	0	0	0	0	0	0	0	0	0	0	0	0	0	0	0.00211593	0.00094104	0.0000287	0.00246849	0.0010595	0.0010595	-0.00153137	0.00021781	0.00030476	0.00239425	0.00243673	0.00200682	0.0027991	0.00333816	0	0	0	0	0	0	0	0	0	0	0	0	0	0	0	0	0	0	0	0	0	0	0	0	0	0	0	0	0	0	0	0	0	0	0	0
0.00559999	0	0	0	0	0	0	0	0	0	0	0	0	0	0	0	0	0	0	0	0	0	0	0.0021168	0.00093928	0.00002844	0.00246105	0.00091426	0.00091426	-0.00153476	0.00022267	0.0003119	0.00239633	0.00243856	0.00201227	0.00280731	0.003346	0	0	0	0	0	0	0	0	0	0	0	0	0	0	0	0	0	0	0	0	0	0	0	0	0	0	0	0	0	0	0	0	0	0	0	0
0.00746666	0	0	0	0	0	0	0	0	0	0	0	0	0	0	0	0	0	0	0	0	0	0	0.0021189	0.00093692	0.00002733	0.00245432	0.00079337	0.00079337	-0.00153761	0.00022598	0.00031707	0.00239734	0.00243936	0.002016	0.00281095	0.00335158	0	0	0	0	0	0	0	0	0	0	0	0	0	0	0	0	0	0	0	0	0	0	0	0	0	0	0	0	0	0	0	0	0	0	0	0
0.00933333	0	0	0	0	0	0	0	0	0	0	0	0	0	0	0	0	0	0	0	0	0	0	0.00211744	0.0009338	0.00002509	0.00244858	0.00071077	0.00071077	-0.00153983	0.00022723	0.0003196	0.00239692	0.0024388	0.00201745	0.00281233	0.00335416	0	0	0	0	0	0	0	0	0	0	0	0	0	0	0	0	0	0	0	0	0	0	0	0	0	0	0	0	0	0	0	0	0	0	0	0
0.01119999	0	0	0	0	0	0	0	0	0	0	0	0	0	0	0	0	0	0	0	0	0	0	0.00211471	0.00093006	0.0000218	0.00244423	0.00067502	0.00067502	-0.00154151	0.00022632	0.0003193	0.00239509	0.00243689	0.00201647	0.00281132	0.00335356	0	0	0	0	0	0	0	0	0	0	0	0	0	0	0	0	0	0	0	0	0	0	0	0	0	0	0	0	0	0	0	0	0	0	0	0
0.01306665	0	0	0	0	0	0	0	0	0	0	0	0	0	0	0	0	0	0	0	0	0	0	0.00211135	0.00092636	0.00001811	0.00244181	0.00068688	0.00068688	-0.00154308	0.0002238	0.00031673	0.0023924	0.00243419	0.00201365	0.00280851	0.00335048	0	0	0	0	0	0	0	0	0	0	0	0	0	0	0	0	0	0	0	0	0	0	0	0	0	0	0	0	0	0	0	0	0	0	0	0
0.01493332	0	0	0	0	0	0	0	0	0	0	0	0	0	0	0	0	0	0	0	0	0	0	0.00210605	0.00092373	0.00001509	0.00244194	0.00073934	0.00073934	-0.00154521	0.00022079	0.00031313	0.00238984	0.00243167	0.00201013	0.00280218	0.00334638	0	0	0	0	0	0	0	0	0	0	0	0	0	0	0	0	0	0	0	0	0	0	0	0	0	0	0	0	0	0	0	0	0	0	0	0
0.01679999	0	0	0	0	0	0	0	0	0	0	0	0	0	0	0	0	0	0	0	0	0	0	0.00210492	0.00092338	0.00001403	0.00244518	0.0008167	0.0008167	-0.00154877	0.00021873	0.00031012	0.00238864	0.00243054	0.00200741	0.00279965	0.00334318	0	0	0	0	0	0	0	0	0	0	0	0	0	0	0	0	0	0	0	0	0	0	0	0	0	0	0	0	0	0	0	0	0	0	0	0
0.01866665	0	0	0	0	0	0	0	0	0	0	0	0	0	0	0	0	0	0	0	0	0	0	0.00210682	0.00092638	0.00001611	0.00245195	0.00089458	0.00089458	-0.00155463	0.00022188	0.00030933	0.00238996	0.002432	0.00200696	0.00279946	0.00334278	0	0	0	0	0	0	0	0	0	0	0	0	0	0	0	0	0	0	0	0	0	0	0	0	0	0	0	0	0	0	0	0	0	0	0	0
0.02053331	0	0	0	0	0	0	0	0	0	0	0	0	0	0	0	0	0	0	0	0	0	0	0.00211251	0.00093332	0.00002202	0.00246232	0.00094491	0.00094491	-0.00156355	0.00022538	0.00031191	0.00239302	0.00243669	0.00200977	0.00280258	0.00334653	0	0	0	0	0	0	0	0	0	0	0	0	0	0	0	0	0	0	0	0	0	0	0	0	0	0	0	0	0	0	0	0	0	0	0	0
0.02239998	0	0	0	0	0	0	0	0	0	0	0	0	0	0	0	0	0	0	0	0	0	0	0.00212206	0.00094415	0.00003315	0.00247599	0.00094915	0.00094915	-0.00157593	0.00023246	0.00031928	0.00240376	0.00244478	0.00201616	0.00280934	0.00335492	0	0	0	0	0	0	0	0	0	0	0	0	0	0	0	0	0	0	0	0	0	0	0	0	0	0	0	0	0	0	0	0	0	0	0	0
0.02426665	0	0	0	0	0	0	0	0	0	0	0	0	0	0	0	0	0	0	0	0	0	0	0.00213454	0.00095787	0.00004577	0.0024922	0.00091205	0.00091205	-0.00159177	0.00024247	0.00032893	0.00241442	0.0024555	0.00202537	0.00281937	0.00336715	0	0	0	0	0	0	0	0	0	0	0	0	0	0	0	0	0	0	0	0	0	0	0	0	0	0	0	0	0	0	0	0	0	0	0	0
0.02613331	0	0	0	0	0	0	0	0	0	0	0	0	0	0	0	0	0	0	0	0	0	0	0.0021487	0.0009732	0.00005464	0.00251001	0.00085386	0.00085386	-0.00161058	0.00025441	0.00034066	0.00242668	0.00246779	0.00203779	0.00283066	0.00337812	0	0	0	0	0	0	0	0	0	0	0	0	0	0	0	0	0	0	0	0	0	0	0	0	0	0	0	0	0	0	0	0	0	0	0	0
0.02799998	0	0	0	0	0	0	0	0	0	0	0	0	0	0	0	0	0	0	0	0	0	0	0.00216287	0.00098849	0.00006866	0.0025283	0.00079564	0.00079564	-0.00163142	0.00026172	0.00035283	0.00243908	0.00248107	0.00204867	0.00284205	0.00339331	0	0	0	0	0	0	0	0	0	0	0	0	0	0	0	0	0	0	0	0	0	0	0	0	0	0	0	0	0	0	0	0	0	0	0	0
0.02986664	0	0	0	0	0	0	0	0	0	0	0	0	0	0	0	0	0	0	0	0	0	0	0.00217446	0.0009975	0.00008418	0.00254556	0.0007509	0.0007509	-0.00165291	0.00027339	0.0003628	0.00244934	0.00249122	0.00205561	0.00285095	0.00340603	0	0	0	0	0	0	0	0	0	0	0	0	0	0	0	0	0	0	0	0	0	0	0	0	0	0	0	0	0	0	0	0	0	0	0	0
0.03173331	0	0	0	0	0	0	0	0	0	0	0	0	0	0	0	0	0	0	0	0	0	0	0.00218122	0.00100552	0.00008579	0.00256042	0.00072339	0.00072339	-0.00167348	0.00028069	0.00036823	0.00245547	0.00249725	0.00206277	0.00285384	0.00341351	0	0	0	0	0	0	0	0	0	0	0	0	0	0	0	0	0	0	0	0	0	0	0	0	0	0	0	0	0	0	0	0	0	0	0	0
0.03359997	0	0	0	0	0	0	0	0	0	0	0	0	0	0	0	0	0	0	0	0	0	0	0.00218123	0.00101072	0.00008562	0.00257165	0.00071159	0.00071159	-0.00169162	0.0002818	0.00036716	0.00245578	0.00249746	0.00205949	0.00285126	0.00341337	0	0	0	0	0	0	0	0	0	0	0	0	0	0	0	0	0	0	0	0	0	0	0	0	0	0	0	0	0	0	0	0	0	0	0	0
0.03546664	0	0	0	0	0	0	0	0	0	0	0	0	0	0	0	0	0	0	0	0	0	0	0.00217282	0.00100391	0.00007688	0.00257815	0.00071211	0.00071211	-0.00170601	0.00027518	0.00035791	0.00244878	0.00249041	0.00204787	0.00284339	0.00340347	0	0	0	0	0	0	0	0	0	0	0	0	0	0	0	0	0	0	0	0	0	0	0	0	0	0	0	0	0	0	0	0	0	0	0	0
0.0373333	0	0	0	0	0	0	0	0	0	0	0	0	0	0	0	0	0	0	0	0	0	0	0.00215601	0.00098604	0.00005852	0.00257913	0.00072074	0.00072074	-0.00171571	0.00026002	0.00033954	0.00243364	0.00247523	0.00202669	0.00282317	0.00338254	0	0	0	0	0	0	0	0	0	0	0	0	0	0	0	0	0	0	0	0	0	0	0	0	0	0	0	0	0	0	0	0	0	0	0	0
0.03919997	0	0	0	0	0	0	0	0	0	0	0	0	0	0	0	0	0	0	0	0	0	0	0.00212869	0.00096073	0.00003014	0.00257655	0.00073349	0.00073349	-0.00172036	0.00023632	0.00031201	0.00241021	0.00245178	0.00199588	0.00279361	0.00335025	0	0	0	0	0	0	0	0	0	0	0	0	0	0	0	0	0	0	0	0	0	0	0	0	0	0	0	0	0	0	0	0	0	0	0	0
0.04106663	0	0	0	0	0	0	0	0	0	0	0	0	0	0	0	0	0	0	0	0	0	0	0.00209232	0.00092635	-0.00000777	0.00256589	0.00074698	0.00074698	-0.00172013	0.00021016	0.00027818	0.00237718	0.00242061	0.00195659	0.00275455	0.00330728	0	0	0	0	0	0	0	0	0	0	0	0	0	0	0	0	0	0	0	0	0	0	0	0	0	0	0	0	0	0	0	0	0	0	0	0
0.0429333	0	0	0	0	0	0	0	0	0	0	0	0	0	0	0	0	0	0	0	0	0	0	0.00204816	0.00088403	-0.00005384	0.00254973	0.00075867	0.00075867	-0.00171577	0.00016859	0.00023433	0.00233981	0.00238429	0.00190586	0.0027063	0.0032569	0	0	0	0	0	0	0	0	0	0	0	0	0	0	0	0	0	0	0	0	0	0	0	0	0	0	0	0	0	0	0	0	0	0	0	0
0.04479996	0	0	0	0	0	0	0	0	0	0	0	0	0	0	0	0	0	0	0	0	0	0	0.00199826	0.00083792	-0.00010607	0.0025289	0.00076695	0.00076695	-0.00170839	0.00012654	0.00018635	0.0023	0.00234174	0.00185534	0.00265692	0.00319579	0	0	0	0	0	0	0	0	0	0	0	0	0	0	0	0	0	0	0	0	0	0	0	0	0	0	0	0	0	0	0	0	0	0	0	0
0.04666663	0	0	0	0	0	0	0	0	0	0	0	0	0	0	0	0	0	0	0	0	0	0	0.00194513	0.00078375	-0.00016194	0.00250856	0.00077115	0.00077115	-0.0016993	0.00008277	0.00013706	0.0022552	0.00229683	0.00180263	0.00260507	0.003132	0	0	0	0	0	0	0	0	0	0	0	0	0	0	0	0	0	0	0	0	0	0	0	0	0	0	0	0	0	0	0	0	0	0	0	0
0.04853329	0	0	0	0	0	0	0	0	0	0	0	0	0	0	0	0	0	0	0	0	0	0	0.00189148	0.0007286	-0.00021874	0.00248041	0.00077148	0.00077148	-0.00168969	0.00003994	0.00008938	0.00221064	0.00225201	0.00175034	0.0025543	0.00307734	0	0	0	0	0	0	0	0	0	0	0	0	0	0	0	0	0	0	0	0	0	0	0	0	0	0	0	0	0	0	0	0	0	0	0	0
0.05039996	0	0	0	0	0	0	0	0	0	0	0	0	0	0	0	0	0	0	0	0	0	0	0.00184433	0.00067525	-0.00027361	0.00245287	0.0007688	0.0007688	-0.00168055	-0.000001	0.00004624	0.00216847	0.00220967	0.0017021	0.00250598	0.00301703	0	0	0	0	0	0	0	0	0	0	0	0	0	0	0	0	0	0	0	0	0	0	0	0	0	0	0	0	0	0	0	0	0	0	0	0
0.05226662	0	0	0	0	0	0	0	0	0	0	0	0	0	0	0	0	0	0	0	0	0	0	0.00179828	0.00063186	-0.00032471	0.00242574	0.00076447	0.00076447	-0.00167243	-0.00003444	0.00001029	0.00213143	0.00217217	0.00165872	0.00246526	0.00296829	0	0	0	0	0	0	0	0	0	0	0	0	0	0	0	0	0	0	0	0	0	0	0	0	0	0	0	0	0	0	0	0	0	0	0	0
0.05413329	0	0	0	0	0	0	0	0	0	0	0	0	0	0	0	0	0	0	0	0	0	0	0.00175952	0.00059061	-0.00036779	0.00239951	0.00076007	0.00076007	-0.00166551	-0.00005967	-0.00001911	0.00210141	0.00214158	0.00162553	0.00243035	0.00293067	0	0	0	0	0	0	0	0	0	0	0	0	0	0	0	0	0	0	0	0	0	0	0	0	0	0	0	0	0	0	0	0	0	0	0	0
0.05599995	0	0	0	0	0	0	0	0	0	0	0	0	0	0	0	0	0	0	0	0	0	0	0.00173004	0.00055746	-0.00040181	0.00237605	0.0007572	0.0007572	-0.00165963	-0.00007504	-0.00003505	0.00207989	0.00211938	0.00160277	0.00240888	0.00290681	0	0	0	0	0	0	0	0	0	0	0	0	0	0	0	0	0	0	0	0	0	0	0	0	0	0	0	0	0	0	0	0	0	0	0	0
0.05786662	0	0	0	0	0	0	0	0	0	0	0	0	0	0	0	0	0	0	0	0	0	0	0.00171142	0.00053401	-0.00042508	0.00233032	0.00075729	0.00075729	-0.00165438	-0.00007936	-0.00003851	0.00206799	0.0021067	0.00159169	0.00239878	0.00289872	0	0	0	0	0	0	0	0	0	0	0	0	0	0	0	0	0	0	0	0	0	0	0	0	0	0	0	0	0	0	0	0	0	0	0	0
0.05973328	0	0	0	0	0	0	0	0	0	0	0	0	0	0	0	0	0	0	0	0	0	0	0.00170474	0.00052143	-0.00043635	0.0023158	0.00076144	0.00076144	-0.00164926	-0.00007193	-0.00002883	0.00206638	0.00210421	0.00158967	0.00240069	0.00290768	0	0	0	0	0	0	0	0	0	0	0	0	0	0	0	0	0	0	0	0	0	0	0	0	0	0	0	0	0	0	0	0	0	0	0	0
0.06159995	0	0	0	0	0	0	0	0	0	0	0	0	0	0	0	0	0	0	0	0	0	0	0.00171048	0.0005204	-0.00043458	0.00230609	0.00077026	0.00077026	-0.00164375	-0.00005269	-0.00000603	0.00207522	0.00211206	0.00160313	0.00241462	0.0029372	0	0	0	0	0	0	0	0	0	0	0	0	0	0	0	0	0	0	0	0	0	0	0	0	0	0	0	0	0	0	0	0	0	0	0	0
0.06346661	0	0	0	0	0	0	0	0	0	0	0	0	0	0	0	0	0	0	0	0	0	0	0.00172856	0.00053113	-0.00042016	0.00230166	0.00078387	0.00078387	-0.00163742	-0.00001683	0.00003164	0.00209417	0.00212995	0.00162827	0.00244002	0.00297953	0	0	0	0	0	0	0	0	0	0	0	0	0	0	0	0	0	0	0	0	0	0	0	0	0	0	0	0	0	0	0	0	0	0	0	0
0.06533328	0	0	0	0	0	0	0	0	0	0	0	0	0	0	0	0	0	0	0	0	0	0	0.0017585	0.00055591	-0.00039318	0.00230303	0.00080186	0.00080186	-0.00163002	0.00002361	0.00007736	0.0021226	0.00215728	0.0016641	0.00247589	0.00303253	0	0	0	0	0	0	0	0	0	0	0	0	0	0	0	0	0	0	0	0	0	0	0	0	0	0	0	0	0	0	0	0	0	0	0	0
0.06719994	0	0	0	0	0	0	0	0	0	0	0	0	0	0	0	0	0	0	0	0	0	0	0.00179953	0.00058931	-0.0003541	0.00231087	0.00082336	0.00082336	-0.00162155	0.0000729	0.00013255	0.00215964	0.00219321	0.00170933	0.00252095	0.00310559	0	0	0	0	0	0	0	0	0	0	0	0	0	0	0	0	0	0	0	0	0	0	0	0	0	0	0	0	0	0	0	0	0	0	0	0
0.06906661	0	0	0	0	0	0	0	0	0	0	0	0	0	0	0	0	0	0	0	0	0	0	0.00185518	0.00062851	-0.00030912	0.00232594	0.00084714	0.00084714	-0.00161218	0.00012945	0.00019522	0.00220419	0.00223667	0.00176228	0.00257355	0.00318954	0	0	0	0	0	0	0	0	0	0	0	0	0	0	0	0	0	0	0	0	0	0	0	0	0	0	0	0	0	0	0	0	0	0	0	0
0.07093327	0	0	0	0	0	0	0	0	0	0	0	0	0	0	0	0	0	0	0	0	0	0	0.00191381	0.00068447	-0.00024945	0.00234887	0.00087159	0.00087159	-0.00160237	0.00019102	0.00026268	0.00225466	0.00228614	0.00182072	0.00263151	0.00328083	0	0	0	0	0	0	0	0	0	0	0	0	0	0	0	0	0	0	0	0	0	0	0	0	0	0	0	0	0	0	0	0	0	0	0	0
0.07279994	0	0	0	0	0	0	0	0	0	0	0	0	0	0	0	0	0	0	0	0	0	0	0.00197885	0.000749	-0.00018185	0.00238019	0.00089478	0.00089478	-0.00159293	0.00025505	0.00033191	0.00230925	0.00233988	0.00188217	0.00269238	0.00337545	0	0	0	0	0	0	0	0	0	0	0	0	0	0	0	0	0	0	0	0	0	0	0	0	0	0	0	0	0	0	0	0	0	0	0	0
0.0746666	0	0	0	0	0	0	0	0	0	0	0	0	0	0	0	0	0	0	0	0	0	0	0.00204883	0.00082116	-0.00010766	0.00242066	0.00091465	0.00091465	-0.00158497	0.00031943	0.00040044	0.00236663	0.00239662	0.00194472	0.00275429	0.00347005	0	0	0	0	0	0	0	0	0	0	0	0	0	0	0	0	0	0	0	0	0	0	0	0	0	0	0	0	0	0	0	0	0	0	0	0
0.07653327	0	0	0	0	0	0	0	0	0	0	0	0	0	0	0	0	0	0	0	0	0	0	0.00211877	0.00090026	-0.00003269	0.00247109	0.00092936	0.00092936	-0.00157958	0.00038256	0.00046633	0.0024258	0.00245542	0.00200688	0.00281581	0.00356194	0	0	0	0	0	0	0	0	0	0	0	0	0	0	0	0	0	0	0	0	0	0	0	0	0	0	0	0	0	0	0	0	0	0	0	0
0.07839993	0	0	0	0	0	0	0	0	0	0	0	0	0	0	0	0	0	0	0	0	0	0	0.00219807	0.00097838	0.00005196	0.00253184	0.00093715	0.00093715	-0.00157781	0.00044272	0.00052761	0.00248557	0.00251515	0.00206709	0.00287538	0.00364817	0	0	0	0	0	0	0	0	0	0	0	0	0	0	0	0	0	0	0	0	0	0	0	0	0	0	0	0	0	0	0	0	0	0	0	0
0.0802666	0	0	0	0	0	0	0	0	0	0	0	0	0	0	0	0	0	0	0	0	0	0	0.0022775	0.00106431	0.00013765	0.00260261	0.00093679	0.00093679	-0.00158028	0.00049781	0.00058189	0.0025442	0.00257407	0.00212324	0.00293089	0.00372515	0	0	0	0	0	0	0	0	0	0	0	0	0	0	0	0	0	0	0	0	0	0	0	0	0	0	0	0	0	0	0	0	0	0	0	0
0.08213326	0	0	0	0	0	0	0	0	0	0	0	0	0	0	0	0	0	0	0	0	0	0	0.00234809	0.00115137	0.0002233	0.00268254	0.00092837	0.00092837	-0.00158637	0.00054546	0.00062642	0.00259928	0.00262981	0.00217249	0.00297954	0.00378887	0	0	0	0	0	0	0	0	0	0	0	0	0	0	0	0	0	0	0	0	0	0	0	0	0	0	0	0	0	0	0	0	0	0	0	0
0.08399993	0	0	0	0	0	0	0	0	0	0	0	0	0	0	0	0	0	0	0	0	0	0	0.00241625	0.00123749	0.00030533	0.00277064	0.00091312	0.00091312	-0.00159461	0.00058415	0.00065937	0.00264879	0.0026803	0.00221255	0.00301901	0.00383658	0	0	0	0	0	0	0	0	0	0	0	0	0	0	0	0	0	0	0	0	0	0	0	0	0	0	0	0	0	0	0	0	0	0	0	0
0.08586659	0	0	0	0	0	0	0	0	0	0	0	0	0	0	0	0	0	0	0	0	0	0	0.00247987	0.00132324	0.00038303	0.00286643	0.00089212	0.00089212	-0.00160421	0.00061534	0.00068243	0.00269339	0.00272613	0.00224455	0.00305031	0.00387004	0	0	0	0	0	0	0	0	0	0	0	0	0	0	0	0	0	0	0	0	0	0	0	0	0	0	0	0	0	0	0	0	0	0	0	0
0.08773326	0	0	0	0	0	0	0	0	0	0	0	0	0	0	0	0	0	0	0	0	0	0	0.00254386	0.00140873	0.00046177	0.0029685	0.00086623	0.00086623	-0.00161476	0.00064065	0.00069764	0.00273381	0.00276798	0.00227003	0.0030748	0.00389121	0	0	0	0	0	0	0	0	0	0	0	0	0	0	0	0	0	0	0	0	0	0	0	0	0	0	0	0	0	0	0	0	0	0	0	0
0.08959992	0	0	0	0	0	0	0	0	0	0	0	0	0	0	0	0	0	0	0	0	0	0	0.00259838	0.00149184	0.00053756	0.00307388	0.00083681	0.00083681	-0.00162514	0.00065987	0.00070508	0.00276891	0.00280465	0.00228842	0.00309185	0.00389965	0	0	0	0	0	0	0	0	0	0	0	0	0	0	0	0	0	0	0	0	0	0	0	0	0	0	0	0	0	0	0	0	0	0	0	0
0.09146659	0	0	0	0	0	0	0	0	0	0	0	0	0	0	0	0	0	0	0	0	0	0	0.00264033	0.00156392	0.00060927	0.00317944	0.00080548	0.00080548	-0.00163426	0.00067358	0.00070575	0.00279828	0.00283562	0.00230004	0.00310171	0.00388417	0	0	0	0	0	0	0	0	0	0	0	0	0	0	0	0	0	0	0	0	0	0	0	0	0	0	0	0	0	0	0	0	0	0	0	0
0.09333325	0	0	0	0	0	0	0	0	0	0	0	0	0	0	0	0	0	0	0	0	0	0	0.00267954	0.00163639	0.00067526	0.00328156	0.00077371	0.00077371	-0.00164132	0.00068201	0.00070034	0.00282132	0.00286024	0.00230505	0.00310453	0.00386985	0	0	0	0	0	0	0	0	0	0	0	0	0	0	0	0	0	0	0	0	0	0	0	0	0	0	0	0	0	0	0	0	0	0	0	0
0.09519992	0	0	0	0	0	0	0	0	0	0	0	0	0	0	0	0	0	0	0	0	0	0	0.00271006	0.00170191	0.00073376	0.00337674	0.00074273	0.00074273	-0.00164577	0.00068522	0.00068938	0.0028375	0.00287788	0.00230353	0.00310047	0.00384591	0	0	0	0	0	0	0	0	0	0	0	0	0	0	0	0	0	0	0	0	0	0	0	0	0	0	0	0	0	0	0	0	0	0	0	0
0.09706658	0	0	0	0	0	0	0	0	0	0	0	0	0	0	0	0	0	0	0	0	0	0	0.00273226	0.00175764	0.00078415	0.00346246	0.00071359	0.00071359	-0.00164753	0.00068405	0.00067423	0.00285662	0.00289792	0.00229663	0.00309077	0.00381469	0	0	0	0	0	0	0	0	0	0	0	0	0	0	0	0	0	0	0	0	0	0	0	0	0	0	0	0	0	0	0	0	0	0	0	0
0.09893325	0	0	0	0	0	0	0	0	0	0	0	0	0	0	0	0	0	0	0	0	0	0	0.00274946	0.00180451	0.00082656	0.00353727	0.00068723	0.00068723	-0.00164682	0.00067966	0.00065655	0.002861	0.00290344	0.00228595	0.00307717	0.00377902	0	0	0	0	0	0	0	0	0	0	0	0	0	0	0	0	0	0	0	0	0	0	0	0	0	0	0	0	0	0	0	0	0	0	0	0
0.10079991	0	0	0	0	0	0	0	0	0	0	0	0	0	0	0	0	0	0	0	0	0	0	0.00275824	0.00184268	0.00086111	0.00360055	0.00066409	0.00066409	-0.00164403	0.00067284	0.00063741	0.00286099	0.00290441	0.0022726	0.0030609	0.00374109	0	0	0	0	0	0	0	0	0	0	0	0	0	0	0	0	0	0	0	0	0	0	0	0	0	0	0	0	0	0	0	0	0	0	0	0
0.10266658	0	0	0	0	0	0	0	0	0	0	0	0	0	0	0	0	0	0	0	0	0	0	0.00276166	0.00187249	0.00088801	0.00365244	0.00064413	0.00064413	-0.00163968	0.00066403	0.00061748	0.00285734	0.00290158	0.00225734	0.00306716	0.00370242	0	0	0	0	0	0	0	0	0	0	0	0	0	0	0	0	0	0	0	0	0	0	0	0	0	0	0	0	0	0	0	0	0	0	0	0
0.10453324	0	0	0	0	0	0	0	0	0	0	0	0	0	0	0	0	0	0	0	0	0	0	0.00276126	0.00189517	0.0009084	0.00369401	0.00062739	0.00062739	-0.00163438	0.00065421	0.00059784	0.00285136	0.00289628	0.00224145	0.00304818	0.00366493	0	0	0	0	0	0	0	0	0	0	0	0	0	0	0	0	0	0	0	0	0	0	0	0	0	0	0	0	0	0	0	0	0	0	0	0
0.10639991	0	0	0	0	0	0	0	0	0	0	0	0	0	0	0	0	0	0	0	0	0	0	0.00275867	0.00191233	0.00092381	0.00372688	0.00061377	0.00061377	-0.00162863	0.00064444	0.00058988	0.0028444	0.00288989	0.00222622	0.00303014	0.00363042	0	0	0	0	0	0	0	0	0	0	0	0	0	0	0	0	0	0	0	0	0	0	0	0	0	0	0	0	0	0	0	0	0	0	0	0
0.10826657	0	0	0	0	0	0	0	0	0	0	0	0	0	0	0	0	0	0	0	0	0	0	0.00275529	0.00192551	0.0009357	0.00375278	0.00060307	0.00060307	-0.00162289	0.00063557	0.00057346	0.00283759	0.00288353	0.0022365	0.00301408	0.00360016	0	0	0	0	0	0	0	0	0	0	0	0	0	0	0	0	0	0	0	0	0	0	0	0	0	0	0	0	0	0	0	0	0	0	0	0
0.11013323	0	0	0	0	0	0	0	0	0	0	0	0	0	0	0	0	0	0	0	0	0	0	0.00275219	0.00193608	0.00094536	0.00376926	0.00059504	0.00059504	-0.00161744	0.00062827	0.00055994	0.00283176	0.00287808	0.00222487	0.00300069	0.00357493	0	0	0	0	0	0	0	0	0	0	0	0	0	0	0	0	0	0	0	0	0	0	0	0	0	0	0	0	0	0	0	0	0	0	0	0
0.1119999	0	0	0	0	0	0	0	0	0	0	0	0	0	0	0	0	0	0	0	0	0	0	0.00275016	0.00194519	0.0009539	0.00378517	0.00058938	0.00058938	-0.00161253	0.00062515	0.00054969	0.00282754	0.00287415	0.00221609	0.00299042	0.00355516	0	0	0	0	0	0	0	0	0	0	0	0	0	0	0	0	0	0	0	0	0	0	0	0	0	0	0	0	0	0	0	0	0	0	0	0
0.11386657	0	0	0	0	0	0	0	0	0	0	0	0	0	0	0	0	0	0	0	0	0	0	0.00274973	0.00195367	0.00096212	0.00379838	0.00058578	0.00058578	-0.00160827	0.00062212	0.00054284	0.00282526	0.0028721	0.00221036	0.00298344	0.00354092	0	0	0	0	0	0	0	0	0	0	0	0	0	0	0	0	0	0	0	0	0	0	0	0	0	0	0	0	0	0	0	0	0	0	0	0
0.11573323	0	0	0	0	0	0	0	0	0	0	0	0	0	0	0	0	0	0	0	0	0	0	0.00275109	0.00196207	0.00097049	0.00380967	0.00058398	0.00058398	-0.00160472	0.00062142	0.00053932	0.00282506	0.00287206	0.00220766	0.00297971	0.00353199	0	0	0	0	0	0	0	0	0	0	0	0	0	0	0	0	0	0	0	0	0	0	0	0	0	0	0	0	0	0	0	0	0	0	0	0
0.1175999	0	0	0	0	0	0	0	0	0	0	0	0	0	0	0	0	0	0	0	0	0	0	0.00275347	0.00197065	0.00097927	0.00381954	0.00058375	0.00058375	-0.0016019	0.00062297	0.00053893	0.00282689	0.00287402	0.00220786	0.00297907	0.00352803	0	0	0	0	0	0	0	0	0	0	0	0	0	0	0	0	0	0	0	0	0	0	0	0	0	0	0	0	0	0	0	0	0	0	0	0
0.11946656	0	0	0	0	0	0	0	0	0	0	0	0	0	0	0	0	0	0	0	0	0	0	0.00275847	0.00197949	0.0009885	0.00382827	0.00058493	0.00058493	-0.00159978	0.0006266	0.00054141	0.00283065	0.00287787	0.00221074	0.00298129	0.0035286	0	0	0	0	0	0	0	0	0	0	0	0	0	0	0	0	0	0	0	0	0	0	0	0	0	0	0	0	0	0	0	0	0	0	0	0
0.12133323	0	0	0	0	0	0	0	0	0	0	0	0	0	0	0	0	0	0	0	0	0	0	0.00276497	0.00198843	0.00099799	0.00383588	0.00058738	0.00058738	-0.00159835	0.00063201	0.00054641	0.0028361	0.00288336	0.002216	0.00298606	0.00353323	0	0	0	0	0	0	0	0	0	0	0	0	0	0	0	0	0	0	0	0	0	0	0	0	0	0	0	0	0	0	0	0	0	0	0	0
0.12319989	0	0	0	0	0	0	0	0	0	0	0	0	0	0	0	0	0	0	0	0	0	0	0.00277264	0.00199717	0.00100739	0.00384221	0.00059103	0.00059103	-0.00159756	0.00064116	0.00055352	0.00284292	0.00289021	0.00222327	0.00299301	0.00354136	0	0	0	0	0	0	0	0	0	0	0	0	0	0	0	0	0	0	0	0	0	0	0	0	0	0	0	0	0	0	0	0	0	0	0	0
0.12506655	0	0	0	0	0	0	0	0	0	0	0	0	0	0	0	0	0	0	0	0	0	0	0.0027811	0.00200528	0.00101625	0.00384699	0.00059582	0.00059582	-0.0015974	0.0006491	0.00056233	0.00285079	0.00289808	0.0022322	0.0030018	0.00355247	0	0	0	0	0	0	0	0	0	0	0	0	0	0	0	0	0	0	0	0	0	0	0	0	0	0	0	0	0	0	0	0	0	0	0	0
0.12693322	0	0	0	0	0	0	0	0	0	0	0	0	0	0	0	0	0	0	0	0	0	0	0.00279001	0.00201353	0.00102415	0.0038499	0.00060169	0.00060169	-0.00159784	0.00065777	0.00057251	0.00285942	0.00290668	0.00224248	0.00301213	0.00356619	0	0	0	0	0	0	0	0	0	0	0	0	0	0	0	0	0	0	0	0	0	0	0	0	0	0	0	0	0	0	0	0	0	0	0	0
0.12879989	0	0	0	0	0	0	0	0	0	0	0	0	0	0	0	0	0	0	0	0	0	0	0.00279905	0.00201919	0.00103065	0.00385056	0.00060856	0.00060856	-0.00159892	0.00066687	0.00058379	0.00286853	0.00291574	0.00225367	0.00302337	0.00358218	0	0	0	0	0	0	0	0	0	0	0	0	0	0	0	0	0	0	0	0	0	0	0	0	0	0	0	0	0	0	0	0	0	0	0	0
0.13066655	0	0	0	0	0	0	0	0	0	0	0	0	0	0	0	0	0	0	0	0	0	0	0.00280783	0.0020229	0.00103524	0.00384852	0.00061639	0.00061639	-0.00160063	0.00067607	0.00059581	0.00287778	0.00292493	0.00226574	0.00303593	0.00360004	0	0	0	0	0	0	0	0	0	0	0	0	0	0	0	0	0	0	0	0	0	0	0	0	0	0	0	0	0	0	0	0	0	0	0	0
0.13253322	0	0	0	0	0	0	0	0	0	0	0	0	0	0	0	0	0	0	0	0	0	0	0.00281601	0.00202427	0.00103753	0.00384339	0.00062505	0.00062505	-0.001603	0.00068512	0.00060903	0.00288693	0.00293398	0.00227833	0.00304924	0.00361951	0	0	0	0	0	0	0	0	0	0	0	0	0	0	0	0	0	0	0	0	0	0	0	0	0	0	0	0	0	0	0	0	0	0	0	0
0.13439988	0	0	0	0	0	0	0	0	0	0	0	0	0	0	0	0	0	0	0	0	0	0	0.00282311	0.00202273	0.00103693	0.00383464	0.00063442	0.00063442	-0.001606	0.0006936	0.0006217	0.00289552	0.00294246	0.002291	0.00306286	0.00364001	0	0	0	0	0	0	0	0	0	0	0	0	0	0	0	0	0	0	0	0	0	0	0	0	0	0	0	0	0	0	0	0	0	0	0	0
0.13626655	0	0	0	0	0	0	0	0	0	0	0	0	0	0	0	0	0	0	0	0	0	0	0.00282873	0.0020179	0.00103308	0.00382189	0.00064432	0.00064432	-0.00160962	0.00070123	0.00063416	0.00290324	0.00295003	0.00230342	0.00307646	0.00366113	0	0	0	0	0	0	0	0	0	0	0	0	0	0	0	0	0	0	0	0	0	0	0	0	0	0	0	0	0	0	0	0	0	0	0	0
0.13813321	0	0	0	0	0	0	0	0	0	0	0	0	0	0	0	0	0	0	0	0	0	0	0.00283245	0.00200943	0.00102564	0.00380482	0.00065443	0.00065443	-0.00161384	0.00070773	0.0006461	0.0029097	0.0029563	0.0023152	0.00308965	0.00368238	0	0	0	0	0	0	0	0	0	0	0	0	0	0	0	0	0	0	0	0	0	0	0	0	0	0	0	0	0	0	0	0	0	0	0	0
0.13999988	0	0	0	0	0	0	0	0	0	0	0	0	0	0	0	0	0	0	0	0	0	0	0.00283369	0.00199683	0.00101411	0.00378305	0.00066455	0.00066455	-0.00161857	0.00071261	0.00065697	0.00291436	0.00296075	0.00232576	0.00310182	0.00370297	0	0	0	0	0	0	0	0	0	0	0	0	0	0	0	0	0	0	0	0	0	0	0	0	0	0	0	0	0	0	0	0	0	0	0	0
0.14186654	0	0	0	0	0	0	0	0	0	0	0	0	0	0	0	0	0	0	0	0	0	0	0.00283204	0.00197985	0.00099826	0.00375639	0.00067447	0.00067447	-0.00162368	0.0007156	0.00066652	0.00291686	0.00296299	0.00233469	0.00311254	0.00372231	0	0	0	0	0	0	0	0	0	0	0	0	0	0	0	0	0	0	0	0	0	0	0	0	0	0	0	0	0	0	0	0	0	0	0	0
0.14373321	0	0	0	0	0	0	0	0	0	0	0	0	0	0	0	0	0	0	0	0	0	0	0.00282712	0.0019583	0.00097791	0.00372737	0.00068406	0.00068406	-0.00162905	0.00071641	0.00067419	0.00291683	0.00296266	0.00234159	0.00312135	0.00373976	0	0	0	0	0	0	0	0	0	0	0	0	0	0	0	0	0	0	0	0	0	0	0	0	0	0	0	0	0	0	0	0	0	0	0	0
0.14559987	0	0	0	0	0	0	0	0	0	0	0	0	0	0	0	0	0	0	0	0	0	0	0.00281874	0.00193222	0.00095312	0.00368957	0.00069323	0.00069323	-0.0016345	0.00071491	0.00067985	0.00291409	0.00295957	0.00234619	0.00312798	0.00375489	0	0	0	0	0	0	0	0	0	0	0	0	0	0	0	0	0	0	0	0	0	0	0	0	0	0	0	0	0	0	0	0	0	0	0	0
0.14746654	0	0	0	0	0	0	0	0	0	0	0	0	0	0	0	0	0	0	0	0	0	0	0.00280709	0.00190205	0.00092439	0.00364728	0.00070201	0.00070201	-0.00163993	0.00071136	0.00068368	0.00290879	0.00295387	0.00234862	0.00313249	0.00376774	0	0	0	0	0	0	0	0	0	0	0	0	0	0	0	0	0	0	0	0	0	0	0	0	0	0	0	0	0	0	0	0	0	0	0	0
0.1493332	0	0	0	0	0	0	0	0	0	0	0	0	0	0	0	0	0	0	0	0	0	0	0.00279269	0.00186858	0.00089254	0.00360123	0.00071053	0.00071053	-0.00164523	0.00070625	0.00068617	0.00290137	0.00294601	0.00234935	0.00313528	0.00377871	0	0	0	0	0	0	0	0	0	0	0	0	0	0	0	0	0	0	0	0	0	0	0	0	0	0	0	0	0	0	0	0	0	0	0	0
0.15119987	0	0	0	0	0	0	0	0	0	0	0	0	0	0	0	0	0	0	0	0	0	0	0.00277662	0.00183525	0.00085897	0.00355248	0.00071896	0.00071896	-0.00165038	0.0007006	0.00068833	0.00289278	0.00293693	0.00234933	0.00313729	0.00378891	0	0	0	0	0	0	0	0	0	0	0	0	0	0	0	0	0	0	0	0	0	0	0	0	0	0	0	0	0	0	0	0	0	0	0	0
0.15306653	0	0	0	0	0	0	0	0	0	0	0	0	0	0	0	0	0	0	0	0	0	0	0.00275848	0.00179759	0.00082353	0.00350563	0.00072715	0.00072715	-0.00165523	0.00069395	0.00068955	0.00288261	0.00292622	0.00234801	0.00313789	0.00379741	0	0	0	0	0	0	0	0	0	0	0	0	0	0	0	0	0	0	0	0	0	0	0	0	0	0	0	0	0	0	0	0	0	0	0	0
0.1549332	0	0	0	0	0	0	0	0	0	0	0	0	0	0	0	0	0	0	0	0	0	0	0.00273464	0.00175418	0.00078213	0.00345199	0.00073411	0.00073411	-0.00165917	0.00068214	0.00068506	0.00286695	0.00291002	0.00234073	0.00313249	0.00379818	0	0	0	0	0	0	0	0	0	0	0	0	0	0	0	0	0	0	0	0	0	0	0	0	0	0	0	0	0	0	0	0	0	0	0	0
0.15679986	0	0	0	0	0	0	0	0	0	0	0	0	0	0	0	0	0	0	0	0	0	0	0.00270705	0.00170308	0.00072934	0.00339436	0.00073944	0.00073944	-0.00166166	0.00066242	0.00067155	0.00284333	0.00288587	0.00232435	0.00311794	0.00378701	0	0	0	0	0	0	0	0	0	0	0	0	0	0	0	0	0	0	0	0	0	0	0	0	0	0	0	0	0	0	0	0	0	0	0	0
0.15866653	0	0	0	0	0	0	0	0	0	0	0	0	0	0	0	0	0	0	0	0	0	0	0.00266625	0.00164607	0.00068043	0.00333208	0.00074359	0.00074359	-0.00166275	0.00063593	0.00065003	0.00281307	0.00285512	0.00230012	0.00309569	0.00376519	0	0	0	0	0	0	0	0	0	0	0	0	0	0	0	0	0	0	0	0	0	0	0	0	0	0	0	0	0	0	0	0	0	0	0	0
0.16053319	0	0	0	0	0	0	0	0	0	0	0	0	0	0	0	0	0	0	0	0	0	0	0.00261952	0.00158463	0.00061922	0.00327078	0.00074683	0.00074683	-0.00166259	0.00060181	0.00062185	0.00277737	0.00281896	0.00226923	0.00306633	0.00373406	0	0	0	0	0	0	0	0	0	0	0	0	0	0	0	0	0	0	0	0	0	0	0	0	0	0	0	0	0	0	0	0	0	0	0	0
0.16239985	0	0	0	0	0	0	0	0	0	0	0	0	0	0	0	0	0	0	0	0	0	0	0.00256752	0.00151955	0.00055381	0.00321236	0.00074909	0.00074909	-0.00166128	0.00056308	0.00058658	0.00273674	0.00277794	0.00223199	0.00303063	0.00369401	0	0	0	0	0	0	0	0	0	0	0	0	0	0	0	0	0	0	0	0	0	0	0	0	0	0	0	0	0	0	0	0	0	0	0	0
0.16426652	0	0	0	0	0	0	0	0	0	0	0	0	0	0	0	0	0	0	0	0	0	0	0.00251101	0.00145169	0.00048502	0.0031403	0.00075024	0.00075024	-0.001659	0.00052137	0.00054605	0.00269186	0.00273273	0.00218913	0.0029892	0.00364565	0	0	0	0	0	0	0	0	0	0	0	0	0	0	0	0	0	0	0	0	0	0	0	0	0	0	0	0	0	0	0	0	0	0	0	0
0.16613319	0	0	0	0	0	0	0	0	0	0	0	0	0	0	0	0	0	0	0	0	0	0	0.0024505	0.00138431	0.00041338	0.00308042	0.00074999	0.00074999	-0.00165593	0.0004753	0.00049733	0.00264311	0.00268377	0.00212061	0.00294241	0.00358934	0	0	0	0	0	0	0	0	0	0	0	0	0	0	0	0	0	0	0	0	0	0	0	0	0	0	0	0	0	0	0	0	0	0	0	0
0.16799985	0	0	0	0	0	0	0	0	0	0	0	0	0	0	0	0	0	0	0	0	0	0	0.0023862	0.00131196	0.0003391	0.00302244	0.00074792	0.00074792	-0.0016522	0.00042496	0.00044588	0.00259042	0.00263118	0.00206851	0.00287211	0.00352511	0	0	0	0	0	0	0	0	0	0	0	0	0	0	0	0	0	0	0	0	0	0	0	0	0	0	0	0	0	0	0	0	0	0	0	0
0.16986651	0	0	0	0	0	0	0	0	0	0	0	0	0	0	0	0	0	0	0	0	0	0	0.00232337	0.00123836	0.00026291	0.0029668	0.00074366	0.00074366	-0.00164817	0.00037095	0.00038954	0.00253508	0.00257543	0.00201214	0.00281702	0.00345072	0	0	0	0	0	0	0	0	0	0	0	0	0	0	0	0	0	0	0	0	0	0	0	0	0	0	0	0	0	0	0	0	0	0	0	0
0.17173318	0	0	0	0	0	0	0	0	0	0	0	0	0	0	0	0	0	0	0	0	0	0	0.00225019	0.00116769	0.00018482	0.00291348	0.00073673	0.00073673	-0.00164414	0.00031322	0.00032574	0.00247685	0.00251721	0.00195164	0.00275775	0.00337819	0	0	0	0	0	0	0	0	0	0	0	0	0	0	0	0	0	0	0	0	0	0	0	0	0	0	0	0	0	0	0	0	0	0	0	0
0.17359985	0	0	0	0	0	0	0	0	0	0	0	0	0	0	0	0	0	0	0	0	0	0	0.00217323	0.00108999	0.00010399	0.00286205	0.00072641	0.00072641	-0.00164034	0.00025103	0.00025988	0.00241066	0.00245087	0.00188627	0.00269358	0.00328932	0	0	0	0	0	0	0	0	0	0	0	0	0	0	0	0	0	0	0	0	0	0	0	0	0	0	0	0	0	0	0	0	0	0	0	0
0.17546651	0	0	0	0	0	0	0	0	0	0	0	0	0	0	0	0	0	0	0	0	0	0	0.0020918	0.00100704	0.00001971	0.00281204	0.00071203	0.00071203	-0.00163697	0.00018379	0.00018779	0.00234558	0.00238593	0.00181552	0.00262399	0.00319101	0	0	0	0	0	0	0	0	0	0	0	0	0	0	0	0	0	0	0	0	0	0	0	0	0	0	0	0	0	0	0	0	0	0	0	0
0.17733318	0	0	0	0	0	0	0	0	0	0	0	0	0	0	0	0	0	0	0	0	0	0	0.00201151	0.00092404	-0.00006694	0.00276279	0.00069288	0.00069288	-0.00163425	0.00011087	0.00010883	0.00227599	0.00231659	0.00173877	0.00254839	0.00308222	0	0	0	0	0	0	0	0	0	0	0	0	0	0	0	0	0	0	0	0	0	0	0	0	0	0	0	0	0	0	0	0	0	0	0	0
0.17919984	0	0	0	0	0	0	0	0	0	0	0	0	0	0	0	0	0	0	0	0	0	0	0.00192131	0.00083894	-0.00016068	0.00271353	0.00066837	0.00066837	-0.00163232	0.00003174	0.0000225	0.00220133	0.0022423	0.00165554	0.00246627	0.00296203	0	0	0	0	0	0	0	0	0	0	0	0	0	0	0	0	0	0	0	0	0	0	0	0	0	0	0	0	0	0	0	0	0	0	0	0
0.18106651	0	0	0	0	0	0	0	0	0	0	0	0	0	0	0	0	0	0	0	0	0	0	0.00182911	0.00074311	-0.00026026	0.00266344	0.00063799	0.00063799	-0.00163131	-0.00005398	-0.00007154	0.00212119	0.00216262	0.00156547	0.00237726	0.00282978	0	0	0	0	0	0	0	0	0	0	0	0	0	0	0	0	0	0	0	0	0	0	0	0	0	0	0	0	0	0	0	0	0	0	0	0
0.18293317	0	0	0	0	0	0	0	0	0	0	0	0	0	0	0	0	0	0	0	0	0	0	0.0017254	0.00064108	-0.00036436	0.0026115	0.0006012	0.0006012	-0.00163126	-0.00014683	-0.0001738	0.00203489	0.00207691	0.00146797	0.00228078	0.00268447	0	0	0	0	0	0	0	0	0	0	0	0	0	0	0	0	0	0	0	0	0	0	0	0	0	0	0	0	0	0	0	0	0	0	0	0
0.18479984	0	0	0	0	0	0	0	0	0	0	0	0	0	0	0	0	0	0	0	0	0	0	0.0016134	0.00053986	-0.00047834	0.00255686	0.00055765	0.00055765	-0.00163221	-0.00024681	-0.00028419	0.00194225	0.00198493	0.00136301	0.00217676	0.00252592	0	0	0	0	0	0	0	0	0	0	0	0	0	0	0	0	0	0	0	0	0	0	0	0	0	0	0	0	0	0	0	0	0	0	0	0
0.1866665	0	0	0	0	0	0	0	0	0	0	0	0	0	0	0	0	0	0	0	0	0	0	0.00149347	0.00042771	-0.00059936	0.00249901	0.00050743	0.00050743	-0.00163416	-0.00035316	-0.00040175	0.00184377	0.00188719	0.00125137	0.00206596	0.00235518	0	0	0	0	0	0	0	0	0	0	0	0	0	0	0	0	0	0	0	0	0	0	0	0	0	0	0	0	0	0	0	0	0	0	0	0
0.18853317	0	0	0	0	0	0	0	0	0	0	0	0	0	0	0	0	0	0	0	0	0	0	0.00137393	0.00030925	-0.0007269	0.0024375	0.00045087	0.00045087	-0.00163713	-0.00046482	-0.00052516	0.00174018	0.00178439	0.00113408	0.0019494	0.00217378	0	0	0	0	0	0	0	0	0	0	0	0	0	0	0	0	0	0	0	0	0	0	0	0	0	0	0	0	0	0	0	0	0	0	0	0
0.19039983	0	0	0	0	0	0	0	0	0	0	0	0	0	0	0	0	0	0	0	0	0	0	0.00124232	0.00018571	-0.00085945	0.00237238	0.00038884	0.00038884	-0.00164113	-0.00057984	-0.00065218	0.00163306	0.00167806	0.00101314	0.00182905	0.00198473	0	0	0	0	0	0	0	0	0	0	0	0	0	0	0	0	0	0	0	0	0	0	0	0	0	0	0	0	0	0	0	0	0	0	0	0
0.1922665	0	0	0	0	0	0	0	0	0	0	0	0	0	0	0	0	0	0	0	0	0	0	0.00110785	0.0000661	-0.00099222	0.00230432	0.00032312	0.00032312	-0.00164615	-0.00069541	-0.00077953	0.00152484	0.0015706	0.00089151	0.00170787	0.00179269	0	0	0	0	0	0	0	0	0	0	0	0	0	0	0	0	0	0	0	0	0	0	0	0	0	0	0	0	0	0	0	0	0	0	0	0
0.19413316	0	0	0	0	0	0	0	0	0	0	0	0	0	0	0	0	0	0	0	0	0	0	0.00097385	-0.00005904	-0.00113105	0.00223438	0.00025606	0.00025606	-0.00165219	-0.00080833	-0.00090354	0.00141837	0.00146484	0.00077257	0.00158924	0.00160316	0	0	0	0	0	0	0	0	0	0	0	0	0	0	0	0	0	0	0	0	0	0	0	0	0	0	0	0	0	0	0	0	0	0	0	0
0.19599983	0	0	0	0	0	0	0	0	0	0	0	0	0	0	0	0	0	0	0	0	0	0	0.00084407	-0.0001811	-0.00125927	0.00216404	0.00019042	0.00019042	-0.00161117	-0.00091527	-0.00102043	0.0013167	0.00136378	0.00065987	0.00147673	0.00142207	0	0	0	0	0	0	0	0	0	0	0	0	0	0	0	0	0	0	0	0	0	0	0	0	0	0	0	0	0	0	0	0	0	0	0	0
0.19786649	0	0	0	0	0	0	0	0	0	0	0	0	0	0	0	0	0	0	0	0	0	0	0.00073116	-0.00029663	-0.00138199	0.00209518	0.00012927	0.00012927	-0.00156749	-0.00101282	-0.00112638	0.00122303	0.0012706	0.00055705	0.00137405	0.00125569	0	0	0	0	0	0	0	0	0	0	0	0	0	0	0	0	0	0	0	0	0	0	0	0	0	0	0	0	0	0	0	0	0	0	0	0
0.19973316	0	0	0	0	0	0	0	0	0	0	0	0	0	0	0	0	0	0	0	0	0	0	0.00062249	-0.00039591	-0.00149365	0.00202969	0.00007567	0.00007567	-0.00152488	-0.00109814	-0.0012182	0.00114014	0.00118806	0.0004672	0.00128432	0.00110956	0	0	0	0	0	0	0	0	0	0	0	0	0	0	0	0	0	0	0	0	0	0	0	0	0	0	0	0	0	0	0	0	0	0	0	0
0.20159982	0	0	0	0	0	0	0	0	0	0	0	0	0	0	0	0	0	0	0	0	0	0	0.00052763	-0.00048876	-0.00159157	0.0019691	0.00003254	0.00003254	-0.00148735	-0.00116943	-0.00129395	0.00106991	0.00111804	0.00039236	0.00120963	0.00098778	0	0	0	0	0	0	0	0	0	0	0	0	0	0	0	0	0	0	0	0	0	0	0	0	0	0	0	0	0	0	0	0	0	0	0	0
0.20346649	0	0	0	0	0	0	0	0	0	0	0	0	0	0	0	0	0	0	0	0	0	0	0.00045041	-0.00056742	-0.00166771	0.00191455	0.00000259	0.00000259	-0.00145849	-0.001226	-0.00135286	0.00101333	0.00106155	0.0003335	0.00115096	0.00089295	0	0	0	0	0	0	0	0	0	0	0	0	0	0	0	0	0	0	0	0	0	0	0	0	0	0	0	0	0	0	0	0	0	0	0	0
0.20533315	0	0	0	0	0	0	0	0	0	0	0	0	0	0	0	0	0	0	0	0	0	0	0.00039163	-0.00063013	-0.00173156	0.00186709	-0.00001209	-0.00001209	-0.0014411	-0.0012674	-0.00139455	0.0009711	0.00101931	0.00029126	0.00110896	0.00082706	0	0	0	0	0	0	0	0	0	0	0	0	0	0	0	0	0	0	0	0	0	0	0	0	0	0	0	0	0	0	0	0	0	0	0	0
0.20719982	0	0	0	0	0	0	0	0	0	0	0	0	0	0	0	0	0	0	0	0	0	0	0.00035295	-0.00067506	-0.00177617	0.00182796	-0.00001048	-0.00001048	-0.0014369	-0.00129291	-0.00141832	0.00094409	0.00099219	0.00026642	0.00108444	0.00079191	0	0	0	0	0	0	0	0	0	0	0	0	0	0	0	0	0	0	0	0	0	0	0	0	0	0	0	0	0	0	0	0	0	0	0	0
0.20906648	0	0	0	0	0	0	0	0	0	0	0	0	0	0	0	0	0	0	0	0	0	0	0.00033552	-0.00070092	-0.00180015	0.0017982	0.00000755	0.00000755	-0.00144597	-0.00130202	-0.00142375	0.00093289	0.00098079	0.00025951	0.00107789	0.00078846	0	0	0	0	0	0	0	0	0	0	0	0	0	0	0	0	0	0	0	0	0	0	0	0	0	0	0	0	0	0	0	0	0	0	0	0
0.21093315	0	0	0	0	0	0	0	0	0	0	0	0	0	0	0	0	0	0	0	0	0	0	0.00033988	-0.00070682	-0.00180265	0.00177862	0.00004128	0.00004128	-0.00146664	-0.00129453	-0.00141078	0.00093776	0.00098538	0.00027063	0.00108941	0.00081664	0	0	0	0	0	0	0	0	0	0	0	0	0	0	0	0	0	0	0	0	0	0	0	0	0	0	0	0	0	0	0	0	0	0	0	0
0.21279981	0	0	0	0	0	0	0	0	0	0	0	0	0	0	0	0	0	0	0	0	0	0	0.00036586	-0.00069242	-0.00178345	0.00176973	0.0000892	0.0000892	-0.00149598	-0.00127069	-0.00137982	0.00095851	0.00100578	0.00029949	0.00111863	0.00087527	0	0	0	0	0	0	0	0	0	0	0	0	0	0	0	0	0	0	0	0	0	0	0	0	0	0	0	0	0	0	0	0	0	0	0	0
0.21466647	0	0	0	0	0	0	0	0	0	0	0	0	0	0	0	0	0	0	0	0	0	0	0.00041254	-0.00065816	-0.00174303	0.00177172	0.00014902	0.00014902	-0.00153037	-0.00123115	-0.00133174	0.00099456	0.00104143	0.00034529	0.0011647	0.00096207	0	0	0	0	0	0	0	0	0	0	0	0	0	0	0	0	0	0	0	0	0	0	0	0	0	0	0	0	0	0	0	0	0	0	0	0
0.21653314	0	0	0	0	0	0	0	0	0	0	0	0	0	0	0	0	0	0	0	0	0	0	0.00047959	-0.00060476	-0.00168815	0.00178466	0.00021807	0.00021807	-0.00156637	-0.00117672	-0.00126755	0.00104517	0.0010916	0.00040711	0.00122662	0.0010743	0	0	0	0	0	0	0	0	0	0	0	0	0	0	0	0	0	0	0	0	0	0	0	0	0	0	0	0	0	0	0	0	0	0	0	0
0.21839981	0	0	0	0	0	0	0	0	0	0	0	0	0	0	0	0	0	0	0	0	0	0	0.0005548	-0.00053256	-0.0016072	0.00180853	0.0002934	0.0002934	-0.00163278	-0.00110836	-0.00118843	0.00110949	0.00115546	0.00048389	0.00130328	0.00120885	0	0	0	0	0	0	0	0	0	0	0	0	0	0	0	0	0	0	0	0	0	0	0	0	0	0	0	0	0	0	0	0	0	0	0	0
0.22026647	0	0	0	0	0	0	0	0	0	0	0	0	0	0	0	0	0	0	0	0	0	0	0.00065562	-0.00045137	-0.00150877	0.0018429	0.00037173	0.00037173	-0.00161966	-0.00102747	-0.00109601	0.00118623	0.00123175	0.00057413	0.0013931	0.00136191	0	0	0	0	0	0	0	0	0	0	0	0	0	0	0	0	0	0	0	0	0	0	0	0	0	0	0	0	0	0	0	0	0	0	0	0
0.22213314	0	0	0	0	0	0	0	0	0	0	0	0	0	0	0	0	0	0	0	0	0	0	0.00076806	-0.00034877	-0.00139568	0.0018868	0.00044977	0.00044977	-0.00160854	-0.00093609	-0.00099256	0.00127355	0.00131864	0.00067568	0.00149395	0.00152885	0	0	0	0	0	0	0	0	0	0	0	0	0	0	0	0	0	0	0	0	0	0	0	0	0	0	0	0	0	0	0	0	0	0	0	0
0.2239998	0	0	0	0	0	0	0	0	0	0	0	0	0	0	0	0	0	0	0	0	0	0	0.00089108	-0.00023549	-0.00127414	0.00193873	0.00052438	0.00052438	-0.00160054	-0.00083684	-0.000881	0.00136902	0.00141373	0.00078583	0.00160307	0.00170442	0	0	0	0	0	0	0	0	0	0	0	0	0	0	0	0	0	0	0	0	0	0	0	0	0	0	0	0	0	0	0	0	0	0	0	0
0.22586647	0	0	0	0	0	0	0	0	0	0	0	0	0	0	0	0	0	0	0	0	0	0	0.00101744	-0.00011893	-0.00114377	0.00199689	0.00059303	0.00059303	-0.00159648	-0.00073248	-0.00076433	0.00147008	0.00151448	0.00090171	0.00171765	0.00191493	0	0	0	0	0	0	0	0	0	0	0	0	0	0	0	0	0	0	0	0	0	0	0	0	0	0	0	0	0	0	0	0	0	0	0	0
0.22773313	0	0	0	0	0	0	0	0	0	0	0	0	0	0	0	0	0	0	0	0	0	0	0.00114735	0.00000582	-0.00100253	0.0020593	0.00065387	0.00065387	-0.00159678	-0.00063914	-0.00066677	0.00156622	0.00161185	0.00102047	0.00183485	0.00209231	0	0	0	0	0	0	0	0	0	0	0	0	0	0	0	0	0	0	0	0	0	0	0	0	0	0	0	0	0	0	0	0	0	0	0	0
0.2295998	0	0	0	0	0	0	0	0	0	0	0	0	0	0	0	0	0	0	0	0	0	0	0.001271	0.00012617	-0.0008684	0.00215667	0.0007058	0.0007058	-0.0016014	-0.0005307	-0.00054476	0.00167318	0.00171808	0.00113411	0.00194518	0.00225429	0	0	0	0	0	0	0	0	0	0	0	0	0	0	0	0	0	0	0	0	0	0	0	0	0	0	0	0	0	0	0	0	0	0	0	0
0.23146646	0	0	0	0	0	0	0	0	0	0	0	0	0	0	0	0	0	0	0	0	0	0	0.00139676	0.0002438	-0.00073634	0.00222105	0.00074855	0.00074855	-0.00160966	-0.00042512	-0.00042698	0.00177685	0.00182286	0.00125437	0.00206107	0.00241604	0	0	0	0	0	0	0	0	0	0	0	0	0	0	0	0	0	0	0	0	0	0	0	0	0	0	0	0	0	0	0	0	0	0	0	0
0.23333313	0	0	0	0	0	0	0	0	0	0	0	0	0	0	0	0	0	0	0	0	0	0	0.00151443	0.00035969	-0.00061213	0.00228259	0.00078277	0.00078277	-0.0016203	-0.00032594	-0.00031659	0.00187573	0.00191993	0.00136352	0.00217241	0.00256429	0	0	0	0	0	0	0	0	0	0	0	0	0	0	0	0	0	0	0	0	0	0	0	0	0	0	0	0	0	0	0	0	0	0	0	0
0.23519979	0	0	0	0	0	0	0	0	0	0	0	0	0	0	0	0	0	0	0	0	0	0	0.00162056	0.0004657	-0.00049846	0.00233924	0.00081011	0.00081011	-0.00163157	-0.00023565	-0.00021621	0.00196489	0.00200899	0.00146397	0.00227096	0.00269638	0	0	0	0	0	0	0	0	0	0	0	0	0	0	0	0	0	0	0	0	0	0	0	0	0	0	0	0	0	0	0	0	0	0	0	0
0.23706646	0	0	0	0	0	0	0	0	0	0	0	0	0	0	0	0	0	0	0	0	0	0	0.00171105	0.00055748	-0.00039768	0.00238654	0.00083314	0.00083314	-0.00164144	-0.00015617	-0.00012777	0.00204381	0.0020881	0.00155366	0.00235879	0.0028105	0	0	0	0	0	0	0	0	0	0	0	0	0	0	0	0	0	0	0	0	0	0	0	0	0	0	0	0	0	0	0	0	0	0	0	0
0.23893312	0	0	0	0	0	0	0	0	0	0	0	0	0	0	0	0	0	0	0	0	0	0	0.00179225	0.00063864	-0.00031646	0.00242901	0.0008553	0.0008553	-0.00164787	-0.00008879	-0.00005171	0.00211177	0.00215632	0.00163229	0.0024355	0.00290795	0	0	0	0	0	0	0	0	0	0	0	0	0	0	0	0	0	0	0	0	0	0	0	0	0	0	0	0	0	0	0	0	0	0	0	0
0.24079979	0	0	0	0	0	0	0	0	0	0	0	0	0	0	0	0	0	0	0	0	0	0	0.00185467	0.00070264	-0.00024526	0.00246318	0.00088087	0.00088087	-0.00164917	-0.00003422	0.00001044	0.00216814	0.00220813	0.00169809	0.00249819	0.00298436	0	0	0	0	0	0	0	0	0	0	0	0	0	0	0	0	0	0	0	0	0	0	0	0	0	0	0	0	0	0	0	0	0	0	0	0
0.24266645	0	0	0	0	0	0	0	0	0	0	0	0	0	0	0	0	0	0	0	0	0	0	0.00190792	0.00075812	-0.00018867	0.00248895	0.00091502	0.00091502	-0.00164421	0.00001012	0.00005919	0.0022074	0.00225393	0.00174863	0.00254421	0.00304271	0	0	0	0	0	0	0	0	0	0	0	0	0	0	0	0	0	0	0	0	0	0	0	0	0	0	0	0	0	0	0	0	0	0	0	0
0.24453312	0	0	0	0	0	0	0	0	0	0	0	0	0	0	0	0	0	0	0	0	0	0	0.00194761	0.00080003	-0.00014184	0.00250428	0.00096395	0.00096395	-0.00163257	0.00004195	0.00008683	0.00224168	0.00228596	0.00178638	0.00258593	0.00308427	0	0	0	0	0	0	0	0	0	0	0	0	0	0	0	0	0	0	0	0	0	0	0	0	0	0	0	0	0	0	0	0	0	0	0	0
0.24639978	0	0	0	0	0	0	0	0	0	0	0	0	0	0	0	0	0	0	0	0	0	0	0.00197672	0.00082941	-0.00011199	0.00251492	0.00103523	0.00103523	-0.00161459	0.00006071	0.00010801	0.00226291	0.00230744	0.001812	0.00261057	0.00311072	0	0	0	0	0	0	0	0	0	0	0	0	0	0	0	0	0	0	0	0	0	0	0	0	0	0	0	0	0	0	0	0	0	0	0	0
0.24826645	0	0	0	0	0	0	0	0	0	0	0	0	0	0	0	0	0	0	0	0	0	0	0.00199299	0.0008477	-0.0000934	0.00251927	0.00113805	0.00113805	-0.00159122	0.00006986	0.00011839	0.00227477	0.00231959	0.00182785	0.00262449	0.00312403	0	0	0	0	0	0	0	0	0	0	0	0	0	0	0	0	0	0	0	0	0	0	0	0	0	0	0	0	0	0	0	0	0	0	0	0
0.25013311	0	0	0	0	0	0	0	0	0	0	0	0	0	0	0	0	0	0	0	0	0	0	0.00200018	0.00085292	-0.00008418	0.00251866	0.00128334	0.00128334	-0.00156381	0.00007092	0.00011952	0.00227877	0.00232389	0.00183349	0.00262931	0.00312642	0	0	0	0	0	0	0	0	0	0	0	0	0	0	0	0	0	0	0	0	0	0	0	0	0	0	0	0	0	0	0	0	0	0	0	0
0.25199978	0	0	0	0	0	0	0	0	0	0	0	0	0	0	0	0	0	0	0	0	0	0	0.00200037	0.00085451	-0.00008215	0.00251466	0.0014824	0.0014824	-0.00153386	0.00006568	0.00011323	0.00227665	0.0023221	0.00183181	0.00262383	0.0031203	0	0	0	0	0	0	0	0	0	0	0	0	0	0	0	0	0	0	0	0	0	0	0	0	0	0	0	0	0	0	0	0	0	0	0	0
0.25386644	0	0	0	0	0	0	0	0	0	0	0	0	0	0	0	0	0	0	0	0	0	0	0.00199587	0.00085173	-0.00008484	0.00250908	0.00174235	0.00174235	-0.00150293	0.00005612	0.00010764	0.0022704	0.00231621	0.00182516	0.0026165	0.00310829	0	0	0	0	0	0	0	0	0	0	0	0	0	0	0	0	0	0	0	0	0	0	0	0	0	0	0	0	0	0	0	0	0	0	0	0
0.25573311	0	0	0	0	0	0	0	0	0	0	0	0	0	0	0	0	0	0	0	0	0	0	0.00198916	0.00084715	-0.00008812	0.00250381	0.00205604	0.00205604	-0.00147239	0.00004188	0.00009472	0.00226215	0.00230832	0.0018128	0.00260639	0.00309308	0	0	0	0	0	0	0	0	0	0	0	0	0	0	0	0	0	0	0	0	0	0	0	0	0	0	0	0	0	0	0	0	0	0	0	0
0.25759977	0	0	0	0	0	0	0	0	0	0	0	0	0	0	0	0	0	0	0	0	0	0	0.00198275	0.00084341	-0.0000923	0.00250082	0.00238951	0.00238951	-0.00144344	0.00002999	0.00008138	0.00225405	0.0023006	0.00180265	0.00259577	0.00307347	0	0	0	0	0	0	0	0	0	0	0	0	0	0	0	0	0	0	0	0	0	0	0	0	0	0	0	0	0	0	0	0	0	0	0	0
0.25946643	0	0	0	0	0	0	0	0	0	0	0	0	0	0	0	0	0	0	0	0	0	0	0.00197907	0.00084306	-0.00009342	0.00250196	0.00268579	0.00268579	-0.00141707	0.00002026	0.00006979	0.00224821	0.00229514	0.00179418	0.0025869	0.00305934	0	0	0	0	0	0	0	0	0	0	0	0	0	0	0	0	0	0	0	0	0	0	0	0	0	0	0	0	0	0	0	0	0	0	0	0
0.2613331	0	0	0	0	0	0	0	0	0	0	0	0	0	0	0	0	0	0	0	0	0	0	0.00198079	0.00084885	-0.00008995	0.00250916	0.00289999	0.00289999	-0.00139414	0.00001512	0.00005911	0.00224593	0.00229425	0.00178994	0.00258231	0.0030504	0	0	0	0	0	0	0	0	0	0	0	0	0	0	0	0	0	0	0	0	0	0	0	0	0	0	0	0	0	0	0	0	0	0	0	0
0.26319977	0	0	0	0	0	0	0	0	0	0	0	0	0	0	0	0	0	0	0	0	0	0	0.0019897	0.00086267	-0.00007755	0.00252378	0.00303122	0.00303122	-0.00137527	0.00001618	0.00005743	0.00225078	0.0022982	0.0017916	0.00258365	0.00304865	0	0	0	0	0	0	0	0	0	0	0	0	0	0	0	0	0	0	0	0	0	0	0	0	0	0	0	0	0	0	0	0	0	0	0	0
0.26506643	0	0	0	0	0	0	0	0	0	0	0	0	0	0	0	0	0	0	0	0	0	0	0.00200676	0.00088554	-0.00005639	0.00254665	0.0031117	0.0031117	-0.00136082	0.00002521	0.00006266	0.00226254	0.00231033	0.00180007	0.00259183	0.00305512	0	0	0	0	0	0	0	0	0	0	0	0	0	0	0	0	0	0	0	0	0	0	0	0	0	0	0	0	0	0	0	0	0	0	0	0
0.2669331	0	0	0	0	0	0	0	0	0	0	0	0	0	0	0	0	0	0	0	0	0	0	0.00203109	0.00091839	-0.00002556	0.00257839	0.00317218	0.00317218	-0.00135116	0.00004126	0.00007575	0.002282	0.00233283	0.0018183	0.00260737	0.00307088	0	0	0	0	0	0	0	0	0	0	0	0	0	0	0	0	0	0	0	0	0	0	0	0	0	0	0	0	0	0	0	0	0	0	0	0
0.26879976	0	0	0	0	0	0	0	0	0	0	0	0	0	0	0	0	0	0	0	0	0	0	0.00206813	0.00096138	0.00001517	0.00261909	0.00322433	0.00322433	-0.00134652	0.00006549	0.000097	0.00230933	0.00236075	0.00184253	0.00263433	0.00309625	0	0	0	0	0	0	0	0	0	0	0	0	0	0	0	0	0	0	0	0	0	0	0	0	0	0	0	0	0	0	0	0	0	0	0	0
0.27066642	0	0	0	0	0	0	0	0	0	0	0	0	0	0	0	0	0	0	0	0	0	0	0.00210875	0.00100951	0.00006549	0.0026684	0.00325793	0.00325793	-0.00134704	0.00009922	0.00012231	0.00234712	0.00239632	0.0018749	0.00266446	0.00313101	0	0	0	0	0	0	0	0	0	0	0	0	0	0	0	0	0	0	0	0	0	0	0	0	0	0	0	0	0	0	0	0	0	0	0	0
0.27253309	0	0	0	0	0	0	0	0	0	0	0	0	0	0	0	0	0	0	0	0	0	0	0.00216199	0.00106988	0.00012444	0.0027255	0.00324534	0.00324534	-0.00135272	0.00013845	0.00016183	0.00238927	0.00243872	0.00191415	0.00270517	0.00317423	0	0	0	0	0	0	0	0	0	0	0	0	0	0	0	0	0	0	0	0	0	0	0	0	0	0	0	0	0	0	0	0	0	0	0	0
0.27439976	0	0	0	0	0	0	0	0	0	0	0	0	0	0	0	0	0	0	0	0	0	0	0.00221842	0.00113727	0.00018614	0.00278914	0.00315408	0.00315408	-0.00136339	0.00018363	0.00020758	0.00243704	0.00248668	0.00195889	0.00274987	0.00322427	0	0	0	0	0	0	0	0	0	0	0	0	0	0	0	0	0	0	0	0	0	0	0	0	0	0	0	0	0	0	0	0	0	0	0	0
0.27626642	0	0	0	0	0	0	0	0	0	0	0	0	0	0	0	0	0	0	0	0	0	0	0.00228759	0.00120957	0.00025707	0.00285772	0.00296871	0.00296871	-0.00137866	0.00023566	0.00024991	0.00248852	0.00253832	0.00200623	0.00279815	0.00327918	0	0	0	0	0	0	0	0	0	0	0	0	0	0	0	0	0	0	0	0	0	0	0	0	0	0	0	0	0	0	0	0	0	0	0	0
0.27813309	0	0	0	0	0	0	0	0	0	0	0	0	0	0	0	0	0	0	0	0	0	0	0.00235156	0.0012846	0.00033036	0.00292951	0.00270717	0.00270717	-0.00139801	0.00028221	0.00030179	0.00254187	0.0025926	0.00205637	0.00284689	0.0033365	0	0	0	0	0	0	0	0	0	0	0	0	0	0	0	0	0	0	0	0	0	0	0	0	0	0	0	0	0	0	0	0	0	0	0	0
0.27999975	0	0	0	0	0	0	0	0	0	0	0	0	0	0	0	0	0	0	0	0	0	0	0.00241741	0.0013556	0.00040527	0.00300279	0.00241168	0.00241168	-0.00142071	0.00033758	0.00035157	0.00259923	0.00264959	0.00210636	0.00289796	0.00338995	0	0	0	0	0	0	0	0	0	0	0	0	0	0	0	0	0	0	0	0	0	0	0	0	0	0	0	0	0	0	0	0	0	0	0	0
0.28186641	0	0	0	0	0	0	0	0	0	0	0	0	0	0	0	0	0	0	0	0	0	0	0.00247652	0.00142933	0.00047775	0.00307593	0.00212268	0.00212268	-0.00144588	0.00039143	0.00040019	0.00265153	0.00270197	0.00215862	0.0029456	0.00344493	0	0	0	0	0	0	0	0	0	0	0	0	0	0	0	0	0	0	0	0	0	0	0	0	0	0	0	0	0	0	0	0	0	0	0	0
0.28373308	0	0	0	0	0	0	0	0	0	0	0	0	0	0	0	0	0	0	0	0	0	0	0.00253549	0.00150005	0.00054132	0.00314745	0.00186396	0.00186396	-0.00147247	0.00043469	0.0004491	0.00270089	0.00275121	0.00220369	0.00299228	0.00349703	0	0	0	0	0	0	0	0	0	0	0	0	0	0	0	0	0	0	0	0	0	0	0	0	0	0	0	0	0	0	0	0	0	0	0	0
0.28559975	0	0	0	0	0	0	0	0	0	0	0	0	0	0	0	0	0	0	0	0	0	0	0.00258936	0.0015661	0.00060455	0.00321731	0.00164386	0.00164386	-0.00149918	0.00048271	0.00049162	0.00274573	0.00279597	0.00224368	0.00303199	0.00354469	0	0	0	0	0	0	0	0	0	0	0	0	0	0	0	0	0	0	0	0	0	0	0	0	0	0	0	0	0	0	0	0	0	0	0	0
0.28746641	0	0	0	0	0	0	0	0	0	0	0	0	0	0	0	0	0	0	0	0	0	0	0.00263692	0.0016219	0.0006635	0.00328108	0.00146134	0.00146134	-0.00152471	0.00052327	0.0005325	0.00278505	0.00283516	0.00227826	0.0030655	0.0035867	0	0	0	0	0	0	0	0	0	0	0	0	0	0	0	0	0	0	0	0	0	0	0	0	0	0	0	0	0	0	0	0	0	0	0	0
0.28933307	0	0	0	0	0	0	0	0	0	0	0	0	0	0	0	0	0	0	0	0	0	0	0.0026772	0.00167447	0.00071465	0.00333954	0.00131156	0.00131156	-0.00154788	0.00055818	0.00056437	0.00281811	0.00286807	0.00230609	0.00309269	0.00362206	0	0	0	0	0	0	0	0	0	0	0	0	0	0	0	0	0	0	0	0	0	0	0	0	0	0	0	0	0	0	0	0	0	0	0	0
0.29119974	0	0	0	0	0	0	0	0	0	0	0	0	0	0	0	0	0	0	0	0	0	0	0.00270686	0.00171909	0.00075728	0.00339183	0.00118871	0.00118871	-0.00156785	0.00058688	0.00058906	0.00284386	0.00289358	0.00232659	0.00311261	0.00365014	0	0	0	0	0	0	0	0	0	0	0	0	0	0	0	0	0	0	0	0	0	0	0	0	0	0	0	0	0	0	0	0	0	0	0	0
0.29306641	0	0	0	0	0	0	0	0	0	0	0	0	0	0	0	0	0	0	0	0	0	0	0.00273139	0.00175761	0.00078709	0.00343642	0.00108728	0.00108728	-0.00158435	0.00060946	0.00060789	0.00286164	0.00291101	0.00233996	0.00312546	0.0036712	0	0	0	0	0	0	0	0	0	0	0	0	0	0	0	0	0	0	0	0	0	0	0	0	0	0	0	0	0	0	0	0	0	0	0	0
0.29493307	0	0	0	0	0	0	0	0	0	0	0	0	0	0	0	0	0	0	0	0	0	0	0.00274893	0.00178157	0.00081513	0.003476	0.00100275	0.00100275	-0.00159757	0.00062981	0.00062191	0.00287418	0.00292318	0.00233792	0.00312315	0.0036861	0	0	0	0	0	0	0	0	0	0	0	0	0	0	0	0	0	0	0	0	0	0	0	0	0	0	0	0	0	0	0	0	0	0	0	0
0.29679974	0	0	0	0	0	0	0	0	0	0	0	0	0	0	0	0	0	0	0	0	0	0	0.00276058	0.00180413	0.00083578	0.00351154	0.00093167	0.00093167	-0.00160801	0.00064232	0.00063098	0.00287876	0.00292724	0.00234049	0.00312535	0.00369617	0	0	0	0	0	0	0	0	0	0	0	0	0	0	0	0	0	0	0	0	0	0	0	0	0	0	0	0	0	0	0	0	0	0	0	0
0.2986664	0	0	0	0	0	0	0	0	0	0	0	0	0	0	0	0	0	0	0	0	0	0	0.00276769	0.00182133	0.00085111	0.00353856	0.00087155	0.00087155	-0.00161632	0.00065284	0.00063674	0.00288246	0.00293047	0.00233923	0.00312384	0.00370586	0	0	0	0	0	0	0	0	0	0	0	0	0	0	0	0	0	0	0	0	0	0	0	0	0	0	0	0	0	0	0	0	0	0	0	0
0.30053306	0	0	0	0	0	0	0	0	0	0	0	0	0	0	0	0	0	0	0	0	0	0	0.00276659	0.00183082	0.00086243	0.00355739	0.0008207	0.0008207	-0.00162304	0.00065988	0.00064046	0.00288351	0.00293078	0.00233337	0.00312	0.0037104	0	0	0	0	0	0	0	0	0	0	0	0	0	0	0	0	0	0	0	0	0	0	0	0	0	0	0	0	0	0	0	0	0	0	0	0
0.30239973	0	0	0	0	0	0	0	0	0	0	0	0	0	0	0	0	0	0	0	0	0	0	0.0027715	0.00184103	0.00086958	0.00357652	0.00077803	0.00077803	-0.00162861	0.00066571	0.00064337	0.00288266	0.00292941	0.00232895	0.00311348	0.00371477	0	0	0	0	0	0	0	0	0	0	0	0	0	0	0	0	0	0	0	0	0	0	0	0	0	0	0	0	0	0	0	0	0	0	0	0
0.3042664	0	0	0	0	0	0	0	0	0	0	0	0	0	0	0	0	0	0	0	0	0	0	0.00276955	0.0018497	0.00087568	0.00359246	0.00074277	0.00074277	-0.00163327	0.00067136	0.00064656	0.00288137	0.00292756	0.0023246	0.00310925	0.00372028	0	0	0	0	0	0	0	0	0	0	0	0	0	0	0	0	0	0	0	0	0	0	0	0	0	0	0	0	0	0	0	0	0	0	0	0
0.30613306	0	0	0	0	0	0	0	0	0	0	0	0	0	0	0	0	0	0	0	0	0	0	0.0027718	0.00185695	0.00087816	0.00360607	0.00071432	0.00071432	-0.00163711	0.00067757	0.00065079	0.00288054	0.00292606	0.00232125	0.00310611	0.00372781	0	0	0	0	0	0	0	0	0	0	0	0	0	0	0	0	0	0	0	0	0	0	0	0	0	0	0	0	0	0	0	0	0	0	0	0
0.30799973	0	0	0	0	0	0	0	0	0	0	0	0	0	0	0	0	0	0	0	0	0	0	0.00277517	0.00186413	0.00088533	0.00361799	0.00069205	0.00069205	-0.00164013	0.00068462	0.00065624	0.00288066	0.00292551	0.00231937	0.0031045	0.00373757	0	0	0	0	0	0	0	0	0	0	0	0	0	0	0	0	0	0	0	0	0	0	0	0	0	0	0	0	0	0	0	0	0	0	0	0
0.30986639	0	0	0	0	0	0	0	0	0	0	0	0	0	0	0	0	0	0	0	0	0	0	0.00278096	0.00187295	0.0008932	0.00362871	0.00067525	0.00067525	-0.00164233	0.00069253	0.00066308	0.00288196	0.00292617	0.00231892	0.00310454	0.00374936	0	0	0	0	0	0	0	0	0	0	0	0	0	0	0	0	0	0	0	0	0	0	0	0	0	0	0	0	0	0	0	0	0	0	0	0
0.31173306	0	0	0	0	0	0	0	0	0	0	0	0	0	0	0	0	0	0	0	0	0	0	0.00278734	0.00188235	0.00090193	0.00363865	0.00066312	0.00066312	-0.00164377	0.00069555	0.00065791	0.00288452	0.00292812	0.00229392	0.00306497	0.00376273	0	0	0	0	0	0	0	0	0	0	0	0	0	0	0	0	0	0	0	0	0	0	0	0	0	0	0	0	0	0	0	0	0	0	0	0
0.31359972	0	0	0	0	0	0	0	0	0	0	0	0	0	0	0	0	0	0	0	0	0	0	0.0027888	0.00189235	0.0009115	0.00364811	0.00065478	0.00065478	-0.00164456	0.0007044	0.00066618	0.00288826	0.00293133	0.00229612	0.00308303	0.00377705	0	0	0	0	0	0	0	0	0	0	0	0	0	0	0	0	0	0	0	0	0	0	0	0	0	0	0	0	0	0	0	0	0	0	0	0
0.31546639	0	0	0	0	0	0	0	0	0	0	0	0	0	0	0	0	0	0	0	0	0	0	0.00279676	0.00190157	0.00092176	0.0036573	0.00064934	0.00064934	-0.00164487	0.0007135	0.0006749	0.00289297	0.00292606	0.0022997	0.00308671	0.00379155	0	0	0	0	0	0	0	0	0	0	0	0	0	0	0	0	0	0	0	0	0	0	0	0	0	0	0	0	0	0	0	0	0	0	0	0
0.31733305	0	0	0	0	0	0	0	0	0	0	0	0	0	0	0	0	0	0	0	0	0	0	0.00280491	0.00191206	0.00093217	0.0036662	0.0006459	0.0006459	-0.00164488	0.00072227	0.00068339	0.0028877	0.00293046	0.00230405	0.00309106	0.00380515	0	0	0	0	0	0	0	0	0	0	0	0	0	0	0	0	0	0	0	0	0	0	0	0	0	0	0	0	0	0	0	0	0	0	0	0
0.31919972	0	0	0	0	0	0	0	0	0	0	0	0	0	0	0	0	0	0	0	0	0	0	0.00281243	0.00192183	0.00093515	0.00367457	0.00064363	0.00064363	-0.00164476	0.00072995	0.00069078	0.00289239	0.00293488	0.00230834	0.00309529	0.00381659	0	0	0	0	0	0	0	0	0	0	0	0	0	0	0	0	0	0	0	0	0	0	0	0	0	0	0	0	0	0	0	0	0	0	0	0
0.32106638	0	0	0	0	0	0	0	0	0	0	0	0	0	0	0	0	0	0	0	0	0	0	0.00281839	0.00192999	0.00094325	0.00368198	0.00064182	0.00064182	-0.00164464	0.00073569	0.00069613	0.00289618	0.00293849	0.00231164	0.00309846	0.00382453	0	0	0	0	0	0	0	0	0	0	0	0	0	0	0	0	0	0	0	0	0	0	0	0	0	0	0	0	0	0	0	0	0	0	0	0
0.32293305	0	0	0	0	0	0	0	0	0	0	0	0	0	0	0	0	0	0	0	0	0	0	0.00282068	0.00193432	0.00094738	0.00368703	0.00063965	0.00063965	-0.00164462	0.00073754	0.00069733	0.00289718	0.00293944	0.00231193	0.00309861	0.00383786	0	0	0	0	0	0	0	0	0	0	0	0	0	0	0	0	0	0	0	0	0	0	0	0	0	0	0	0	0	0	0	0	0	0	0	0
0.32479971	0	0	0	0	0	0	0	0	0	0	0	0	0	0	0	0	0	0	0	0	0	0	0.002818	0.00193342	0.00094632	0.00368876	0.00063668	0.00063668	-0.00164471	0.00073432	0.00069315	0.00289425	0.00293655	0.00230796	0.00309453	0.00383148	0	0	0	0	0	0	0	0	0	0	0	0	0	0	0	0	0	0	0	0	0	0	0	0	0	0	0	0	0	0	0	0	0	0	0	0
0.32666638	0	0	0	0	0	0	0	0	0	0	0	0	0	0	0	0	0	0	0	0	0	0	0.00281102	0.00192787	0.00093977	0.00368737	0.00063324	0.00063324	-0.00164485	0.00072675	0.00068439	0.00288798	0.00293041	0.00230043	0.00308691	0.00381835	0	0	0	0	0	0	0	0	0	0	0	0	0	0	0	0	0	0	0	0	0	0	0	0	0	0	0	0	0	0	0	0	0	0	0	0
0.32853304	0	0	0	0	0	0	0	0	0	0	0	0	0	0	0	0	0	0	0	0	0	0	0.00279986	0.00191758	0.00092863	0.00368255	0.00062974	0.00062974	-0.00164492	0.000715	0.0006713	0.00287849	0.00292114	0.00228955	0.00307598	0.00378775	0	0	0	0	0	0	0	0	0	0	0	0	0	0	0	0	0	0	0	0	0	0	0	0	0	0	0	0	0	0	0	0	0	0	0	0
0.33039971	0	0	0	0	0	0	0	0	0	0	0	0	0	0	0	0	0	0	0	0	0	0	0.00278337	0.00190115	0.00091113	0.00367306	0.00062639	0.00062639	-0.00164473	0.00069802	0.00065286	0.00286481	0.00290777	0.00227436	0.00306082	0.00376112	0	0	0	0	0	0	0	0	0	0	0	0	0	0	0	0	0	0	0	0	0	0	0	0	0	0	0	0	0	0	0	0	0	0	0	0
0.33226637	0	0	0	0	0	0	0	0	0	0	0	0	0	0	0	0	0	0	0	0	0	0	0.0027619	0.00187868	0.00089398	0.0036586	0.00062396	0.00062396	-0.00164406	0.0006762	0.00062958	0.00284726	0.00289061	0.0022553	0.00304189	0.00372797	0	0	0	0	0	0	0	0	0	0	0	0	0	0	0	0	0	0	0	0	0	0	0	0	0	0	0	0	0	0	0	0	0	0	0	0
0.33413304	0	0	0	0	0	0	0	0	0	0	0	0	0	0	0	0	0	0	0	0	0	0	0.00273643	0.00185021	0.00086484	0.0036394	0.00062312	0.00062312	-0.00164274	0.00065064	0.00060272	0.00283628	0.00287045	0.00223334	0.00302018	0.00369035	0	0	0	0	0	0	0	0	0	0	0	0	0	0	0	0	0	0	0	0	0	0	0	0	0	0	0	0	0	0	0	0	0	0	0	0
0.3359997	0	0	0	0	0	0	0	0	0	0	0	0	0	0	0	0	0	0	0	0	0	0	0.00271205	0.00181916	0.00083015	0.0036151	0.00062383	0.00062383	-0.00164073	0.00062142	0.00057241	0.00281182	0.0028557	0.00220826	0.0029955	0.00364884	0	0	0	0	0	0	0	0	0	0	0	0	0	0	0	0	0	0	0	0	0	0	0	0	0	0	0	0	0	0	0	0	0	0	0	0
0.33786637	0	0	0	0	0	0	0	0	0	0	0	0	0	0	0	0	0	0	0	0	0	0	0.00267627	0.00178091	0.0007902	0.00358561	0.00062603	0.00062603	-0.00163813	0.00058911	0.00053934	0.00278426	0.00282863	0.00218042	0.00296825	0.00360464	0	0	0	0	0	0	0	0	0	0	0	0	0	0	0	0	0	0	0	0	0	0	0	0	0	0	0	0	0	0	0	0	0	0	0	0
0.33973303	0	0	0	0	0	0	0	0	0	0	0	0	0	0	0	0	0	0	0	0	0	0	0.00263938	0.00173784	0.00074542	0.00355094	0.00062967	0.00062967	-0.00163519	0.00055443	0.00050436	0.00275409	0.0027989	0.00215045	0.00293905	0.00355901	0	0	0	0	0	0	0	0	0	0	0	0	0	0	0	0	0	0	0	0	0	0	0	0	0	0	0	0	0	0	0	0	0	0	0	0
0.3415997	0	0	0	0	0	0	0	0	0	0	0	0	0	0	0	0	0	0	0	0	0	0	0.00260578	0.00169354	0.00069642	0.00351541	0.00063461	0.00063461	-0.00163219	0.00051822	0.00046843	0.00272195	0.00276714	0.00211912	0.00292886	0.00351327	0	0	0	0	0	0	0	0	0	0	0	0	0	0	0	0	0	0	0	0	0	0	0	0	0	0	0	0	0	0	0	0	0	0	0	0
0.34346636	0	0	0	0	0	0	0	0	0	0	0	0	0	0	0	0	0	0	0	0	0	0	0.00256372	0.00164241	0.0006441	0.00347226	0.00064078	0.00064078	-0.00162947	0.00048147	0.00043703	0.00268868	0.00273417	0.00208743	0.0028972	0.00346889	0	0	0	0	0	0	0	0	0	0	0	0	0	0	0	0	0	0	0	0	0	0	0	0	0	0	0	0	0	0	0	0	0	0	0	0
0.34533303	0	0	0	0	0	0	0	0	0	0	0	0	0	0	0	0	0	0	0	0	0	0	0.00252044	0.00158836	0.00059317	0.00342475	0.00064798	0.00064798	-0.00162732	0.00044496	0.00040178	0.00265489	0.00270059	0.0020752	0.00286615	0.00342354	0	0	0	0	0	0	0	0	0	0	0	0	0	0	0	0	0	0	0	0	0	0	0	0	0	0	0	0	0	0	0	0	0	0	0	0
0.34719969	0	0	0	0	0	0	0	0	0	0	0	0	0	0	0	0	0	0	0	0	0	0	0.00247627	0.00153179	0.00053588	0.00337309	0.00065584	0.00065584	-0.00162602	0.00040921	0.00036818	0.00262091	0.00266675	0.00204371	0.00283612	0.00338505	0	0	0	0	0	0	0	0	0	0	0	0	0	0	0	0	0	0	0	0	0	0	0	0	0	0	0	0	0	0	0	0	0	0	0	0
0.34906635	0	0	0	0	0	0	0	0	0	0	0	0	0	0	0	0	0	0	0	0	0	0	0.0024315	0.0014731	0.00047689	0.00331482	0.00066396	0.00066396	-0.00162571	0.0003746	0.000334	0.00258678	0.00263288	0.00201336	0.00280735	0.00334979	0	0	0	0	0	0	0	0	0	0	0	0	0	0	0	0	0	0	0	0	0	0	0	0	0	0	0	0	0	0	0	0	0	0	0	0
0.35093302	0	0	0	0	0	0	0	0	0	0	0	0	0	0	0	0	0	0	0	0	0	0	0.0023864	0.00141767	0.00041668	0.00325538	0.00067211	0.00067211	-0.00162645	0.00034151	0.00030532	0.00255328	0.00259893	0.00198443	0.00278008	0.00332252	0	0	0	0	0	0	0	0	0	0	0	0	0	0	0	0	0	0	0	0	0	0	0	0	0	0	0	0	0	0	0	0	0	0	0	0
0.35279969	0	0	0	0	0	0	0	0	0	0	0	0	0	0	0	0	0	0	0	0	0	0	0.00234114	0.00135375	0.00035571	0.00319293	0.00068012	0.00068012	-0.00162815	0.00031012	0.00027909	0.00252026	0.00256564	0.00195698	0.00275422	0.00329276	0	0	0	0	0	0	0	0	0	0	0	0	0	0	0	0	0	0	0	0	0	0	0	0	0	0	0	0	0	0	0	0	0	0	0	0
0.35466635	0	0	0	0	0	0	0	0	0	0	0	0	0	0	0	0	0	0	0	0	0	0	0.00230018	0.00129096	0.00029432	0.00312796	0.00068793	0.00068793	-0.00163059	0.0002805	0.00025528	0.00248773	0.00253275	0.00193096	0.00272991	0.00326605	0	0	0	0	0	0	0	0	0	0	0	0	0	0	0	0	0	0	0	0	0	0	0	0	0	0	0	0	0	0	0	0	0	0	0	0
0.35653302	0	0	0	0	0	0	0	0	0	0	0	0	0	0	0	0	0	0	0	0	0	0	0.0022526	0.00123256	0.00023276	0.00306098	0.00069551	0.00069551	-0.00163352	0.00025255	0.00023363	0.00245562	0.00250015	0.00190606	0.00270611	0.00324185	0	0	0	0	0	0	0	0	0	0	0	0	0	0	0	0	0	0	0	0	0	0	0	0	0	0	0	0	0	0	0	0	0	0	0	0
0.35839968	0	0	0	0	0	0	0	0	0	0	0	0	0	0	0	0	0	0	0	0	0	0	0.00220486	0.00116792	0.00017114	0.00298095	0.00070293	0.00070293	-0.0016366	0.00022601	0.00021376	0.00242372	0.00246767	0.00188213	0.00268483	0.00321942	0	0	0	0	0	0	0	0	0	0	0	0	0	0	0	0	0	0	0	0	0	0	0	0	0	0	0	0	0	0	0	0	0	0	0	0
0.36026634	0	0	0	0	0	0	0	0	0	0	0	0	0	0	0	0	0	0	0	0	0	0	0.0021568	0.00110291	0.00011049	0.00291068	0.00071027	0.00071027	-0.00163949	0.00020056	0.00019515	0.00239004	0.00243509	0.00185792	0.00265834	0.00319794	0	0	0	0	0	0	0	0	0	0	0	0	0	0	0	0	0	0	0	0	0	0	0	0	0	0	0	0	0	0	0	0	0	0	0	0
0.36213301	0	0	0	0	0	0	0	0	0	0	0	0	0	0	0	0	0	0	0	0	0	0	0.00210817	0.00103754	0.00004871	0.00283985	0.00071765	0.00071765	-0.00164188	0.00017579	0.00017724	0.00235799	0.00240036	0.00183547	0.00263629	0.00317655	0	0	0	0	0	0	0	0	0	0	0	0	0	0	0	0	0	0	0	0	0	0	0	0	0	0	0	0	0	0	0	0	0	0	0	0
0.36399968	0	0	0	0	0	0	0	0	0	0	0	0	0	0	0	0	0	0	0	0	0	0	0.00206438	0.00097172	-0.00001333	0.00276873	0.00072517	0.00072517	-0.00164353	0.00015123	0.00015945	0.00232382	0.00236691	0.00179958	0.00261356	0.00315439	0	0	0	0	0	0	0	0	0	0	0	0	0	0	0	0	0	0	0	0	0	0	0	0	0	0	0	0	0	0	0	0	0	0	0	0
0.36586634	0	0	0	0	0	0	0	0	0	0	0	0	0	0	0	0	0	0	0	0	0	0	0.00201553	0.00090919	-0.00007588	0.00269753	0.00073295	0.00073295	-0.00164423	0.00012643	0.00014118	0.00229041	0.00233099	0.00177509	0.00258365	0.00313066	0	0	0	0	0	0	0	0	0	0	0	0	0	0	0	0	0	0	0	0	0	0	0	0	0	0	0	0	0	0	0	0	0	0	0	0
0.36773301	0	0	0	0	0	0	0	0	0	0	0	0	0	0	0	0	0	0	0	0	0	0	0.00196512	0.00083978	-0.00013925	0.00262631	0.00074106	0.00074106	-0.00164386	0.00010098	0.00012195	0.00225581	0.0022955	0.0017492	0.00255873	0.00310469	0	0	0	0	0	0	0	0	0	0	0	0	0	0	0	0	0	0	0	0	0	0	0	0	0	0	0	0	0	0	0	0	0	0	0	0
0.36959967	0	0	0	0	0	0	0	0	0	0	0	0	0	0	0	0	0	0	0	0	0	0	0.00191286	0.00076927	-0.00019834	0.00255501	0.00074958	0.00074958	-0.00164234	0.00007453	0.00010135	0.00221978	0.00225857	0.00172159	0.00253198	0.00307595	0	0	0	0	0	0	0	0	0	0	0	0	0	0	0	0	0	0	0	0	0	0	0	0	0	0	0	0	0	0	0	0	0	0	0	0
0.37146633	0	0	0	0	0	0	0	0	0	0	0	0	0	0	0	0	0	0	0	0	0	0	0.00185833	0.00069719	-0.00026412	0.0024834	0.00075856	0.00075856	-0.0016396	0.00004671	0.00007897	0.00218201	0.00221988	0.00169188	0.00250304	0.00304386	0	0	0	0	0	0	0	0	0	0	0	0	0	0	0	0	0	0	0	0	0	0	0	0	0	0	0	0	0	0	0	0	0	0	0	0
0.373333	0	0	0	0	0	0	0	0	0	0	0	0	0	0	0	0	0	0	0	0	0	0	0.0018027	0.00062463	-0.00033108	0.00241183	0.00076832	0.00076832	-0.00163586	0.00001856	0.00005604	0.00214355	0.00218049	0.00166135	0.00247316	0.00301554	0	0	0	0	0	0	0	0	0	0	0	0	0	0	0	0	0	0	0	0	0	0	0	0	0	0	0	0	0	0	0	0	0	0	0	0
