# Supplementary material for: Computational modelling of muscle fibre operating ranges in the hindlimb of a small ground bird (Eudromia elegans), with implications for modelling locomotion in extinct species
Source: PLoS Comput Biol. 2021 Apr 1;17(4):e1008843. doi: 10.1371/journal.pcbi.1008843 (PMC8016346; doi:10.1371/journal.pcbi.1008843)
Supplement: S1 Code. MATLAB code used for (a) processing raw forceplate data, (b) performing the tracking simulations, (c) performing the inverse simulation, and (d) performing the static simulations — (ZIP) [file pcbi.1008843.s007.zip › Inverse Simulation/Running/MuscleAnalysis/Tinamou_GroundedRun_Kinematics_MuscleAnalysis_MomentArm_L_ankle_extension.sto]

MomentArm_L_ankle_extension
version=1
nRows=201
nColumns=73
inDegrees=no

"This analysis gathers basic information about muscles during a simulation (e.g., forces, tendon lenghts, moment arms, etc)."
"Units are S.I. units (second, meters, Newtons, ...)"
Angles are in degrees.

endheader
time	L_IC	L_ILPR	L_ILPOa	L_ILPOp	L_AMB	L_FMTL	L_FMTI	L_FMTM	L_ILFB	L_FCLP	L_FCLA	L_FCM	L_IFE	L_ITCr	L_ITM	L_ITCaa	L_ITCap	L_ISF	L_OM	L_OL	L_CFP	L_PIFML	L_GL	L_GI	L_GM	L_FL	L_TCf	L_TCt	L_EDL	L_FDL	L_FHL	L_FP2	L_FPP2	L_FP3	L_FPP3	L_FP4	R_IC	R_ILPR	R_ILPOa	R_ILPOp	R_AMB	R_FMTL	R_FMTI	R_FMTM	R_ILFB	R_FCLP	R_FCLA	R_FCM	R_IFE	R_ITCr	R_ITM	R_ITCaa	R_ITCap	R_ISF	R_OM	R_OL	R_CFP	R_PIFML	R_GL	R_GI	R_GM	R_FL	R_TCf	R_TCt	R_EDL	R_FDL	R_FHL	R_FP2	R_FPP2	R_FP3	R_FPP3	R_FP4
0	0	0	0	0	0	0	0	0	0	0	0	0	0	0	0	0	0	0	0	0	0	0	0.00482402	0.0049391	0.00491366	0.00377622	-0.00061226	-0.00061226	0.00097404	0.00343805	0.00340336	0.0035163	0.00352217	0.00346104	0.00345898	0.0033826	0	0	0	0	0	0	0	0	0	0	0	0	0	0	0	0	0	0	0	0	0	0	0	0	0	0	0	0	0	0	0	0	0	0	0	0
0.00186667	0	0	0	0	0	0	0	0	0	0	0	0	0	0	0	0	0	0	0	0	0	0	0.00481782	0.00493236	0.00490651	0.00377073	-0.0003044	-0.0003044	0.00098964	0.0034305	0.00339573	0.00350986	0.00351578	0.0034541	0.00345229	0.00337606	0	0	0	0	0	0	0	0	0	0	0	0	0	0	0	0	0	0	0	0	0	0	0	0	0	0	0	0	0	0	0	0	0	0	0	0
0.00373333	0	0	0	0	0	0	0	0	0	0	0	0	0	0	0	0	0	0	0	0	0	0	0.00481163	0.00492566	0.0048994	0.00376526	0.00001093	0.00001093	0.00100485	0.003423	0.00338815	0.00350342	0.00350941	0.00344717	0.00344561	0.00336954	0	0	0	0	0	0	0	0	0	0	0	0	0	0	0	0	0	0	0	0	0	0	0	0	0	0	0	0	0	0	0	0	0	0	0	0
0.00559999	0	0	0	0	0	0	0	0	0	0	0	0	0	0	0	0	0	0	0	0	0	0	0.00480624	0.00491979	0.00489317	0.0037605	0.00029086	0.00029086	0.00101804	0.00341642	0.0033815	0.00349781	0.00350386	0.00344113	0.00343983	0.00336386	0	0	0	0	0	0	0	0	0	0	0	0	0	0	0	0	0	0	0	0	0	0	0	0	0	0	0	0	0	0	0	0	0	0	0	0
0.00746666	0	0	0	0	0	0	0	0	0	0	0	0	0	0	0	0	0	0	0	0	0	0	0.00480222	0.00491536	0.00488844	0.00375696	0.00050273	0.00050273	0.001028	0.00341142	0.00337646	0.00349363	0.00349972	0.0034366	0.0034355	0.00335964	0	0	0	0	0	0	0	0	0	0	0	0	0	0	0	0	0	0	0	0	0	0	0	0	0	0	0	0	0	0	0	0	0	0	0	0
0.00933333	0	0	0	0	0	0	0	0	0	0	0	0	0	0	0	0	0	0	0	0	0	0	0.00480015	0.00491298	0.00488583	0.00375517	0.00061765	0.00061765	0.00103355	0.00340864	0.00337368	0.00349148	0.00349761	0.00343422	0.00343326	0.00335748	0	0	0	0	0	0	0	0	0	0	0	0	0	0	0	0	0	0	0	0	0	0	0	0	0	0	0	0	0	0	0	0	0	0	0	0
0.01119999	0	0	0	0	0	0	0	0	0	0	0	0	0	0	0	0	0	0	0	0	0	0	0.0048006	0.00491324	0.00488597	0.00375569	0.00060849	0.00060849	0.00103345	0.00340874	0.00337381	0.00349197	0.00349811	0.00343462	0.00343375	0.00335799	0	0	0	0	0	0	0	0	0	0	0	0	0	0	0	0	0	0	0	0	0	0	0	0	0	0	0	0	0	0	0	0	0	0	0	0
0.01306665	0	0	0	0	0	0	0	0	0	0	0	0	0	0	0	0	0	0	0	0	0	0	0.00480413	0.00491671	0.00488943	0.00375906	0.0004493	0.0004493	0.00102645	0.00341231	0.00337746	0.00349567	0.00350182	0.00343839	0.00343755	0.00336175	0	0	0	0	0	0	0	0	0	0	0	0	0	0	0	0	0	0	0	0	0	0	0	0	0	0	0	0	0	0	0	0	0	0	0	0
0.01493332	0	0	0	0	0	0	0	0	0	0	0	0	0	0	0	0	0	0	0	0	0	0	0.00481127	0.00492392	0.00489674	0.00376582	0.00011318	0.00011318	0.00101121	0.00341993	0.00338521	0.00350314	0.00350927	0.00344608	0.00344518	0.00336934	0	0	0	0	0	0	0	0	0	0	0	0	0	0	0	0	0	0	0	0	0	0	0	0	0	0	0	0	0	0	0	0	0	0	0	0
0.01679999	0	0	0	0	0	0	0	0	0	0	0	0	0	0	0	0	0	0	0	0	0	0	0.00482251	0.00493537	0.00490837	0.00377649	-0.00041929	-0.00041929	0.00098634	0.00343209	0.00339756	0.0035149	0.00352099	0.00345821	0.00345725	0.00338128	0	0	0	0	0	0	0	0	0	0	0	0	0	0	0	0	0	0	0	0	0	0	0	0	0	0	0	0	0	0	0	0	0	0	0	0
0.01866665	0	0	0	0	0	0	0	0	0	0	0	0	0	0	0	0	0	0	0	0	0	0	0.00483831	0.00495148	0.00492474	0.00379151	-0.00113775	-0.00113775	0.00095037	0.00344923	0.00341496	0.00353142	0.00353745	0.00347524	0.00347418	0.00339807	0	0	0	0	0	0	0	0	0	0	0	0	0	0	0	0	0	0	0	0	0	0	0	0	0	0	0	0	0	0	0	0	0	0	0	0
0.02053331	0	0	0	0	0	0	0	0	0	0	0	0	0	0	0	0	0	0	0	0	0	0	0.00485908	0.00497264	0.00494623	0.00381128	-0.00197266	-0.00197266	0.00090176	0.00347177	0.00343782	0.00355309	0.00355906	0.00349757	0.00349641	0.00342014	0	0	0	0	0	0	0	0	0	0	0	0	0	0	0	0	0	0	0	0	0	0	0	0	0	0	0	0	0	0	0	0	0	0	0	0
0.02239998	0	0	0	0	0	0	0	0	0	0	0	0	0	0	0	0	0	0	0	0	0	0	0.00488516	0.00499914	0.00497313	0.00383604	-0.00279479	-0.00279479	0.00083902	0.00349998	0.00346643	0.00358027	0.00358613	0.00352552	0.00352424	0.00344785	0	0	0	0	0	0	0	0	0	0	0	0	0	0	0	0	0	0	0	0	0	0	0	0	0	0	0	0	0	0	0	0	0	0	0	0
0.02426665	0	0	0	0	0	0	0	0	0	0	0	0	0	0	0	0	0	0	0	0	0	0	0.00491692	0.00503128	0.00500571	0.00386603	-0.00348389	-0.00348389	0.00076045	0.00353417	0.00350114	0.00361325	0.00361899	0.00355944	0.00355806	0.00348159	0	0	0	0	0	0	0	0	0	0	0	0	0	0	0	0	0	0	0	0	0	0	0	0	0	0	0	0	0	0	0	0	0	0	0	0
0.02613331	0	0	0	0	0	0	0	0	0	0	0	0	0	0	0	0	0	0	0	0	0	0	0.00495438	0.00506906	0.00504382	0.00390111	-0.00398577	-0.00398577	0.00066506	0.0035743	0.00354193	0.003652	0.0036576	0.00359934	0.00359783	0.00352136	0	0	0	0	0	0	0	0	0	0	0	0	0	0	0	0	0	0	0	0	0	0	0	0	0	0	0	0	0	0	0	0	0	0	0	0
0.02799998	0	0	0	0	0	0	0	0	0	0	0	0	0	0	0	0	0	0	0	0	0	0	0.00499731	0.00511216	0.00508746	0.00394086	-0.00431772	-0.00431772	0.00055259	0.00362006	0.00358847	0.0036962	0.00370166	0.00364485	0.00364327	0.00356691	0	0	0	0	0	0	0	0	0	0	0	0	0	0	0	0	0	0	0	0	0	0	0	0	0	0	0	0	0	0	0	0	0	0	0	0
0.02986664	0	0	0	0	0	0	0	0	0	0	0	0	0	0	0	0	0	0	0	0	0	0	0.00504561	0.0051604	0.00513644	0.00398491	-0.0045258	-0.0045258	0.00042271	0.00367121	0.00364059	0.00374564	0.00375094	0.00369579	0.00369419	0.00361809	0	0	0	0	0	0	0	0	0	0	0	0	0	0	0	0	0	0	0	0	0	0	0	0	0	0	0	0	0	0	0	0	0	0	0	0
0.03173331	0	0	0	0	0	0	0	0	0	0	0	0	0	0	0	0	0	0	0	0	0	0	0.00509881	0.00521327	0.00518987	0.00403258	-0.00465015	-0.00465015	0.00027643	0.00372719	0.00369772	0.00379974	0.00380485	0.00375173	0.00375	0.00367434	0	0	0	0	0	0	0	0	0	0	0	0	0	0	0	0	0	0	0	0	0	0	0	0	0	0	0	0	0	0	0	0	0	0	0	0
0.03359997	0	0	0	0	0	0	0	0	0	0	0	0	0	0	0	0	0	0	0	0	0	0	0.00515622	0.00527006	0.00524743	0.004083	-0.00471923	-0.00471923	0.0001158	0.00378719	0.00375905	0.00385771	0.0038626	0.0038117	0.00380996	0.00373491	0	0	0	0	0	0	0	0	0	0	0	0	0	0	0	0	0	0	0	0	0	0	0	0	0	0	0	0	0	0	0	0	0	0	0	0
0.03546664	0	0	0	0	0	0	0	0	0	0	0	0	0	0	0	0	0	0	0	0	0	0	0.00521724	0.00533003	0.00530828	0.00413536	-0.00475127	-0.00475127	-0.00005655	0.00385043	0.00382382	0.00391878	0.00392345	0.00387502	0.00387334	0.00379905	0	0	0	0	0	0	0	0	0	0	0	0	0	0	0	0	0	0	0	0	0	0	0	0	0	0	0	0	0	0	0	0	0	0	0	0
0.0373333	0	0	0	0	0	0	0	0	0	0	0	0	0	0	0	0	0	0	0	0	0	0	0.00528106	0.00539235	0.0053716	0.00418876	-0.00475719	-0.00475719	-0.00023699	0.00391598	0.00389108	0.00398206	0.00398649	0.00394077	0.00393912	0.00386587	0	0	0	0	0	0	0	0	0	0	0	0	0	0	0	0	0	0	0	0	0	0	0	0	0	0	0	0	0	0	0	0	0	0	0	0
0.03919997	0	0	0	0	0	0	0	0	0	0	0	0	0	0	0	0	0	0	0	0	0	0	0.00534679	0.00545612	0.00543641	0.00424206	-0.00474363	-0.00474363	-0.00042103	0.00398278	0.00395974	0.00404651	0.0040507	0.00400788	0.00400629	0.00393433	0	0	0	0	0	0	0	0	0	0	0	0	0	0	0	0	0	0	0	0	0	0	0	0	0	0	0	0	0	0	0	0	0	0	0	0
0.04106663	0	0	0	0	0	0	0	0	0	0	0	0	0	0	0	0	0	0	0	0	0	0	0.00541346	0.00552033	0.00550172	0.00429463	-0.00471478	-0.00471478	-0.00060381	0.00404969	0.00402868	0.00411107	0.00411504	0.00407526	0.00407372	0.00400332	0	0	0	0	0	0	0	0	0	0	0	0	0	0	0	0	0	0	0	0	0	0	0	0	0	0	0	0	0	0	0	0	0	0	0	0
0.0429333	0	0	0	0	0	0	0	0	0	0	0	0	0	0	0	0	0	0	0	0	0	0	0.00548005	0.00558399	0.00556652	0.00434542	-0.00467348	-0.00467348	-0.00078046	0.00411566	0.00409671	0.00417469	0.00417845	0.00414168	0.00414028	0.00407173	0	0	0	0	0	0	0	0	0	0	0	0	0	0	0	0	0	0	0	0	0	0	0	0	0	0	0	0	0	0	0	0	0	0	0	0
0.04479996	0	0	0	0	0	0	0	0	0	0	0	0	0	0	0	0	0	0	0	0	0	0	0.00554548	0.00564604	0.00562971	0.00439352	-0.00462201	-0.00462201	-0.00094633	0.00417944	0.00416262	0.00423624	0.00423974	0.0042061	0.00420481	0.00413834	0	0	0	0	0	0	0	0	0	0	0	0	0	0	0	0	0	0	0	0	0	0	0	0	0	0	0	0	0	0	0	0	0	0	0	0
0.04666663	0	0	0	0	0	0	0	0	0	0	0	0	0	0	0	0	0	0	0	0	0	0	0.00560864	0.00570543	0.00569021	0.00443776	-0.00456241	-0.00456241	-0.00109766	0.00423995	0.00422523	0.00429459	0.00429788	0.00426727	0.00426612	0.00420201	0	0	0	0	0	0	0	0	0	0	0	0	0	0	0	0	0	0	0	0	0	0	0	0	0	0	0	0	0	0	0	0	0	0	0	0
0.04853329	0	0	0	0	0	0	0	0	0	0	0	0	0	0	0	0	0	0	0	0	0	0	0.00566862	0.00576133	0.00574715	0.00447833	-0.00449664	-0.00449664	-0.001232	0.00429631	0.00428363	0.00434889	0.00435199	0.00432426	0.00432328	0.00426175	0	0	0	0	0	0	0	0	0	0	0	0	0	0	0	0	0	0	0	0	0	0	0	0	0	0	0	0	0	0	0	0	0	0	0	0
0.05039996	0	0	0	0	0	0	0	0	0	0	0	0	0	0	0	0	0	0	0	0	0	0	0.00572456	0.00581302	0.00579978	0.00451421	-0.00442669	-0.00442669	-0.00134814	0.00434784	0.00433707	0.00439846	0.00440139	0.00437631	0.0043755	0.00431685	0	0	0	0	0	0	0	0	0	0	0	0	0	0	0	0	0	0	0	0	0	0	0	0	0	0	0	0	0	0	0	0	0	0	0	0
0.05226662	0	0	0	0	0	0	0	0	0	0	0	0	0	0	0	0	0	0	0	0	0	0	0.00577595	0.00585995	0.00584755	0.00454528	-0.00435453	-0.00435453	-0.00144608	0.00439408	0.00438508	0.00444285	0.00444562	0.00442292	0.00442234	0.00436671	0	0	0	0	0	0	0	0	0	0	0	0	0	0	0	0	0	0	0	0	0	0	0	0	0	0	0	0	0	0	0	0	0	0	0	0
0.05413329	0	0	0	0	0	0	0	0	0	0	0	0	0	0	0	0	0	0	0	0	0	0	0.00582237	0.00590189	0.0058902	0.00457163	-0.00428202	-0.00428202	-0.00152678	0.00443489	0.00442749	0.00448188	0.0044845	0.00446391	0.00446355	0.0044111	0	0	0	0	0	0	0	0	0	0	0	0	0	0	0	0	0	0	0	0	0	0	0	0	0	0	0	0	0	0	0	0	0	0	0	0
0.05599995	0	0	0	0	0	0	0	0	0	0	0	0	0	0	0	0	0	0	0	0	0	0	0.00586365	0.00593874	0.0059276	0.00459335	-0.00421087	-0.00421087	-0.00159176	0.00447033	0.00446433	0.00451558	0.00451806	0.00449927	0.00449917	0.00444994	0	0	0	0	0	0	0	0	0	0	0	0	0	0	0	0	0	0	0	0	0	0	0	0	0	0	0	0	0	0	0	0	0	0	0	0
0.05786662	0	0	0	0	0	0	0	0	0	0	0	0	0	0	0	0	0	0	0	0	0	0	0.00589979	0.00597057	0.00595984	0.0046137	-0.00414257	-0.00414257	-0.00164291	0.00450066	0.00449585	0.00454418	0.00454652	0.00452923	0.00452942	0.00448341	0	0	0	0	0	0	0	0	0	0	0	0	0	0	0	0	0	0	0	0	0	0	0	0	0	0	0	0	0	0	0	0	0	0	0	0
0.05973328	0	0	0	0	0	0	0	0	0	0	0	0	0	0	0	0	0	0	0	0	0	0	0.00593097	0.00599767	0.00598717	0.00462737	-0.00407824	-0.00407824	-0.0016822	0.0045263	0.00452244	0.00456807	0.00457026	0.00455412	0.00455465	0.00451183	0	0	0	0	0	0	0	0	0	0	0	0	0	0	0	0	0	0	0	0	0	0	0	0	0	0	0	0	0	0	0	0	0	0	0	0
0.06159995	0	0	0	0	0	0	0	0	0	0	0	0	0	0	0	0	0	0	0	0	0	0	0.00595754	0.00602042	0.00601001	0.00463784	-0.00401862	-0.00401862	-0.00171157	0.00454777	0.00454462	0.00458775	0.00458978	0.0045745	0.00457537	0.00453564	0	0	0	0	0	0	0	0	0	0	0	0	0	0	0	0	0	0	0	0	0	0	0	0	0	0	0	0	0	0	0	0	0	0	0	0
0.06346661	0	0	0	0	0	0	0	0	0	0	0	0	0	0	0	0	0	0	0	0	0	0	0.00597991	0.00603931	0.00602882	0.0046457	-0.00396403	-0.00396403	-0.00173278	0.00456551	0.0045629	0.00460375	0.00460562	0.00459086	0.0045921	0.00455539	0	0	0	0	0	0	0	0	0	0	0	0	0	0	0	0	0	0	0	0	0	0	0	0	0	0	0	0	0	0	0	0	0	0	0	0
0.06533328	0	0	0	0	0	0	0	0	0	0	0	0	0	0	0	0	0	0	0	0	0	0	0.00599855	0.00605481	0.00604413	0.00465154	-0.00391454	-0.00391454	-0.00174739	0.00458026	0.00457783	0.00461658	0.00461827	0.00460372	0.00460534	0.0045716	0	0	0	0	0	0	0	0	0	0	0	0	0	0	0	0	0	0	0	0	0	0	0	0	0	0	0	0	0	0	0	0	0	0	0	0
0.06719994	0	0	0	0	0	0	0	0	0	0	0	0	0	0	0	0	0	0	0	0	0	0	0.00601391	0.00606747	0.00605645	0.00465588	-0.00387007	-0.00387007	-0.00175677	0.00459236	0.00458983	0.00462671	0.00462822	0.00461354	0.00461554	0.0045847	0	0	0	0	0	0	0	0	0	0	0	0	0	0	0	0	0	0	0	0	0	0	0	0	0	0	0	0	0	0	0	0	0	0	0	0
0.06906661	0	0	0	0	0	0	0	0	0	0	0	0	0	0	0	0	0	0	0	0	0	0	0.00602636	0.00607776	0.00606612	0.00465918	-0.0038304	-0.0038304	-0.00176217	0.00460222	0.00459933	0.00463454	0.00463586	0.00462075	0.00462312	0.00459518	0	0	0	0	0	0	0	0	0	0	0	0	0	0	0	0	0	0	0	0	0	0	0	0	0	0	0	0	0	0	0	0	0	0	0	0
0.07093327	0	0	0	0	0	0	0	0	0	0	0	0	0	0	0	0	0	0	0	0	0	0	0.00603644	0.00608601	0.00607387	0.00466182	-0.00379548	-0.00379548	-0.00176477	0.00461018	0.00460668	0.0046404	0.00464153	0.00462572	0.00462845	0.00460341	0	0	0	0	0	0	0	0	0	0	0	0	0	0	0	0	0	0	0	0	0	0	0	0	0	0	0	0	0	0	0	0	0	0	0	0
0.07279994	0	0	0	0	0	0	0	0	0	0	0	0	0	0	0	0	0	0	0	0	0	0	0.00604414	0.00609242	0.00607973	0.00466406	-0.00376617	-0.00376617	-0.0017655	0.00461634	0.00461202	0.00464444	0.00464537	0.00462865	0.00463168	0.00460951	0	0	0	0	0	0	0	0	0	0	0	0	0	0	0	0	0	0	0	0	0	0	0	0	0	0	0	0	0	0	0	0	0	0	0	0
0.0746666	0	0	0	0	0	0	0	0	0	0	0	0	0	0	0	0	0	0	0	0	0	0	0.00604928	0.00609689	0.00608364	0.00466611	-0.00374419	-0.00374419	-0.00176507	0.00462063	0.00461533	0.00464663	0.00464737	0.00462957	0.00463284	0.00461343	0	0	0	0	0	0	0	0	0	0	0	0	0	0	0	0	0	0	0	0	0	0	0	0	0	0	0	0	0	0	0	0	0	0	0	0
0.07653327	0	0	0	0	0	0	0	0	0	0	0	0	0	0	0	0	0	0	0	0	0	0	0.00605168	0.00609935	0.00608535	0.00466813	-0.00373104	-0.00373104	-0.00176413	0.00462302	0.00461664	0.00464696	0.00464752	0.00462855	0.00463199	0.00461508	0	0	0	0	0	0	0	0	0	0	0	0	0	0	0	0	0	0	0	0	0	0	0	0	0	0	0	0	0	0	0	0	0	0	0	0
0.07839993	0	0	0	0	0	0	0	0	0	0	0	0	0	0	0	0	0	0	0	0	0	0	0.00605095	0.00609951	0.00608506	0.00467015	-0.00372854	-0.00372854	-0.00176315	0.00462338	0.00461588	0.00464532	0.00464571	0.00462558	0.00462908	0.00461427	0	0	0	0	0	0	0	0	0	0	0	0	0	0	0	0	0	0	0	0	0	0	0	0	0	0	0	0	0	0	0	0	0	0	0	0
0.0802666	0	0	0	0	0	0	0	0	0	0	0	0	0	0	0	0	0	0	0	0	0	0	0.006047	0.00609731	0.00608249	0.00467207	-0.00373738	-0.00373738	-0.00176262	0.00462174	0.00461317	0.0046417	0.00464194	0.0046208	0.00462424	0.00461093	0	0	0	0	0	0	0	0	0	0	0	0	0	0	0	0	0	0	0	0	0	0	0	0	0	0	0	0	0	0	0	0	0	0	0	0
0.08213326	0	0	0	0	0	0	0	0	0	0	0	0	0	0	0	0	0	0	0	0	0	0	0.00604067	0.00609347	0.00607854	0.00467368	-0.00375451	-0.00375451	-0.0017636	0.00461889	0.0046094	0.00463667	0.00463675	0.00461494	0.00461816	0.00460578	0	0	0	0	0	0	0	0	0	0	0	0	0	0	0	0	0	0	0	0	0	0	0	0	0	0	0	0	0	0	0	0	0	0	0	0
0.08399993	0	0	0	0	0	0	0	0	0	0	0	0	0	0	0	0	0	0	0	0	0	0	0.00603339	0.00608913	0.00607436	0.00467487	-0.00377478	-0.00377478	-0.00176726	0.00461598	0.00460579	0.00463107	0.00463098	0.00460906	0.00461188	0.00459998	0	0	0	0	0	0	0	0	0	0	0	0	0	0	0	0	0	0	0	0	0	0	0	0	0	0	0	0	0	0	0	0	0	0	0	0
0.08586659	0	0	0	0	0	0	0	0	0	0	0	0	0	0	0	0	0	0	0	0	0	0	0.00602516	0.00608424	0.0060698	0.00467543	-0.00379697	-0.00379697	-0.00177309	0.00461304	0.00460236	0.00462492	0.00462462	0.00460315	0.0046054	0.00459355	0	0	0	0	0	0	0	0	0	0	0	0	0	0	0	0	0	0	0	0	0	0	0	0	0	0	0	0	0	0	0	0	0	0	0	0
0.08773326	0	0	0	0	0	0	0	0	0	0	0	0	0	0	0	0	0	0	0	0	0	0	0.00601517	0.00607803	0.00606433	0.00467495	-0.00382208	-0.00382208	-0.00177974	0.00460944	0.00459844	0.00461769	0.00461716	0.00459663	0.00459816	0.00458582	0	0	0	0	0	0	0	0	0	0	0	0	0	0	0	0	0	0	0	0	0	0	0	0	0	0	0	0	0	0	0	0	0	0	0	0
0.08959992	0	0	0	0	0	0	0	0	0	0	0	0	0	0	0	0	0	0	0	0	0	0	0.0060036	0.00607065	0.006058	0.00467314	-0.00384798	-0.00384798	-0.00178675	0.00460535	0.0045942	0.00460956	0.00460878	0.00458969	0.00459034	0.00457701	0	0	0	0	0	0	0	0	0	0	0	0	0	0	0	0	0	0	0	0	0	0	0	0	0	0	0	0	0	0	0	0	0	0	0	0
0.09146659	0	0	0	0	0	0	0	0	0	0	0	0	0	0	0	0	0	0	0	0	0	0	0.0059907	0.00606202	0.00605094	0.00466979	-0.00387274	-0.00387274	-0.00179352	0.00460088	0.00458971	0.0046007	0.00459966	0.00458245	0.00458211	0.00456716	0	0	0	0	0	0	0	0	0	0	0	0	0	0	0	0	0	0	0	0	0	0	0	0	0	0	0	0	0	0	0	0	0	0	0	0
0.09333325	0	0	0	0	0	0	0	0	0	0	0	0	0	0	0	0	0	0	0	0	0	0	0.00597704	0.00605278	0.00604334	0.00466482	-0.00389485	-0.00389485	-0.00179955	0.00459615	0.00458508	0.00459136	0.00459004	0.00457508	0.00457365	0.00455695	0	0	0	0	0	0	0	0	0	0	0	0	0	0	0	0	0	0	0	0	0	0	0	0	0	0	0	0	0	0	0	0	0	0	0	0
0.09519992	0	0	0	0	0	0	0	0	0	0	0	0	0	0	0	0	0	0	0	0	0	0	0.00596318	0.00604323	0.00603557	0.00465841	-0.00391281	-0.00391281	-0.00180458	0.00459142	0.00458054	0.00458194	0.00458034	0.00456788	0.00456532	0.00454665	0	0	0	0	0	0	0	0	0	0	0	0	0	0	0	0	0	0	0	0	0	0	0	0	0	0	0	0	0	0	0	0	0	0	0	0
0.09706658	0	0	0	0	0	0	0	0	0	0	0	0	0	0	0	0	0	0	0	0	0	0	0.00594943	0.00603349	0.00602777	0.0046508	-0.0039265	-0.0039265	-0.00180828	0.00458673	0.00457611	0.00457311	0.00457125	0.00456094	0.00455724	0.00453647	0	0	0	0	0	0	0	0	0	0	0	0	0	0	0	0	0	0	0	0	0	0	0	0	0	0	0	0	0	0	0	0	0	0	0	0
0.09893325	0	0	0	0	0	0	0	0	0	0	0	0	0	0	0	0	0	0	0	0	0	0	0.00593594	0.00602364	0.00601989	0.00464222	-0.00393681	-0.00393681	-0.00181039	0.00458194	0.0045716	0.00456394	0.00456182	0.00455414	0.00454932	0.0045264	0	0	0	0	0	0	0	0	0	0	0	0	0	0	0	0	0	0	0	0	0	0	0	0	0	0	0	0	0	0	0	0	0	0	0	0
0.10079991	0	0	0	0	0	0	0	0	0	0	0	0	0	0	0	0	0	0	0	0	0	0	0.0059231	0.00601409	0.00601227	0.00463319	-0.00394383	-0.00394383	-0.00181114	0.00457727	0.0045672	0.00455521	0.00455285	0.0045477	0.00454181	0.0045168	0	0	0	0	0	0	0	0	0	0	0	0	0	0	0	0	0	0	0	0	0	0	0	0	0	0	0	0	0	0	0	0	0	0	0	0
0.10266658	0	0	0	0	0	0	0	0	0	0	0	0	0	0	0	0	0	0	0	0	0	0	0.00591148	0.0060053	0.00600529	0.00462426	-0.0039476	-0.0039476	-0.00181093	0.00457301	0.0045632	0.0045473	0.00454473	0.00454192	0.00453604	0.00450809	0	0	0	0	0	0	0	0	0	0	0	0	0	0	0	0	0	0	0	0	0	0	0	0	0	0	0	0	0	0	0	0	0	0	0	0
0.10453324	0	0	0	0	0	0	0	0	0	0	0	0	0	0	0	0	0	0	0	0	0	0	0.005901	0.00599723	0.00599887	0.00461568	-0.00394942	-0.00394942	-0.00180987	0.00456903	0.00455946	0.00454013	0.00453738	0.00453666	0.00452986	0.00450017	0	0	0	0	0	0	0	0	0	0	0	0	0	0	0	0	0	0	0	0	0	0	0	0	0	0	0	0	0	0	0	0	0	0	0	0
0.10639991	0	0	0	0	0	0	0	0	0	0	0	0	0	0	0	0	0	0	0	0	0	0	0.00589164	0.0059899	0.00599302	0.00460768	-0.00395016	-0.00395016	-0.00180821	0.00456533	0.00455614	0.00453368	0.00453078	0.00453188	0.00452426	0.00449301	0	0	0	0	0	0	0	0	0	0	0	0	0	0	0	0	0	0	0	0	0	0	0	0	0	0	0	0	0	0	0	0	0	0	0	0
0.10826657	0	0	0	0	0	0	0	0	0	0	0	0	0	0	0	0	0	0	0	0	0	0	0.00588331	0.0059833	0.0059877	0.00460039	-0.00395052	-0.00395052	-0.00180617	0.00456186	0.00455282	0.00452788	0.00452485	0.00452848	0.00451918	0.00448657	0	0	0	0	0	0	0	0	0	0	0	0	0	0	0	0	0	0	0	0	0	0	0	0	0	0	0	0	0	0	0	0	0	0	0	0
0.11013323	0	0	0	0	0	0	0	0	0	0	0	0	0	0	0	0	0	0	0	0	0	0	0.00587588	0.00597734	0.00598284	0.00459379	-0.00395105	-0.00395105	-0.00180392	0.0045586	0.00454965	0.00452264	0.00451951	0.00452439	0.00451451	0.00448075	0	0	0	0	0	0	0	0	0	0	0	0	0	0	0	0	0	0	0	0	0	0	0	0	0	0	0	0	0	0	0	0	0	0	0	0
0.1119999	0	0	0	0	0	0	0	0	0	0	0	0	0	0	0	0	0	0	0	0	0	0	0.00586923	0.00597196	0.00597837	0.00458794	-0.00395207	-0.00395207	-0.00180163	0.00455554	0.00454662	0.00451787	0.00451466	0.00452057	0.00451019	0.00447547	0	0	0	0	0	0	0	0	0	0	0	0	0	0	0	0	0	0	0	0	0	0	0	0	0	0	0	0	0	0	0	0	0	0	0	0
0.11386657	0	0	0	0	0	0	0	0	0	0	0	0	0	0	0	0	0	0	0	0	0	0	0.00586325	0.00596709	0.00597426	0.00458277	-0.00395378	-0.00395378	-0.00179938	0.00455259	0.00454371	0.00451352	0.00451023	0.00451697	0.00450618	0.00447067	0	0	0	0	0	0	0	0	0	0	0	0	0	0	0	0	0	0	0	0	0	0	0	0	0	0	0	0	0	0	0	0	0	0	0	0
0.11573323	0	0	0	0	0	0	0	0	0	0	0	0	0	0	0	0	0	0	0	0	0	0	0.00585784	0.00596265	0.00597043	0.00457821	-0.00395629	-0.00395629	-0.00179725	0.00454977	0.00454088	0.0045095	0.00450615	0.00451354	0.0045024	0.00446627	0	0	0	0	0	0	0	0	0	0	0	0	0	0	0	0	0	0	0	0	0	0	0	0	0	0	0	0	0	0	0	0	0	0	0	0
0.1175999	0	0	0	0	0	0	0	0	0	0	0	0	0	0	0	0	0	0	0	0	0	0	0.00585286	0.00595856	0.00596683	0.0045742	-0.00395971	-0.00395971	-0.00179522	0.00454703	0.00453811	0.00450575	0.00450234	0.00451022	0.0044988	0.00446219	0	0	0	0	0	0	0	0	0	0	0	0	0	0	0	0	0	0	0	0	0	0	0	0	0	0	0	0	0	0	0	0	0	0	0	0
0.11946656	0	0	0	0	0	0	0	0	0	0	0	0	0	0	0	0	0	0	0	0	0	0	0.00584826	0.00595475	0.0059634	0.00457067	-0.00396411	-0.00396411	-0.00179328	0.00454432	0.00453535	0.0045022	0.00449875	0.00450697	0.00449532	0.00445835	0	0	0	0	0	0	0	0	0	0	0	0	0	0	0	0	0	0	0	0	0	0	0	0	0	0	0	0	0	0	0	0	0	0	0	0
0.12133323	0	0	0	0	0	0	0	0	0	0	0	0	0	0	0	0	0	0	0	0	0	0	0.00584395	0.00595117	0.00596009	0.00456757	-0.00396955	-0.00396955	-0.0017914	0.00454161	0.00453256	0.00449881	0.00449532	0.00450376	0.00449193	0.00445471	0	0	0	0	0	0	0	0	0	0	0	0	0	0	0	0	0	0	0	0	0	0	0	0	0	0	0	0	0	0	0	0	0	0	0	0
0.12319989	0	0	0	0	0	0	0	0	0	0	0	0	0	0	0	0	0	0	0	0	0	0	0.00583989	0.00594776	0.00595686	0.00456487	-0.00397611	-0.00397611	-0.00178948	0.0045389	0.00452971	0.00449555	0.00449204	0.00450056	0.00448859	0.00445119	0	0	0	0	0	0	0	0	0	0	0	0	0	0	0	0	0	0	0	0	0	0	0	0	0	0	0	0	0	0	0	0	0	0	0	0
0.12506655	0	0	0	0	0	0	0	0	0	0	0	0	0	0	0	0	0	0	0	0	0	0	0.00583603	0.0059445	0.00595368	0.00456256	-0.00398387	-0.00398387	-0.00178747	0.00453607	0.00452674	0.00449239	0.00448886	0.00449734	0.00448527	0.00444776	0	0	0	0	0	0	0	0	0	0	0	0	0	0	0	0	0	0	0	0	0	0	0	0	0	0	0	0	0	0	0	0	0	0	0	0
0.12693322	0	0	0	0	0	0	0	0	0	0	0	0	0	0	0	0	0	0	0	0	0	0	0.00583237	0.00594145	0.00595054	0.00456064	-0.00399286	-0.00399286	-0.00178527	0.00453315	0.00452366	0.00448935	0.00448581	0.00449411	0.00448199	0.00444442	0	0	0	0	0	0	0	0	0	0	0	0	0	0	0	0	0	0	0	0	0	0	0	0	0	0	0	0	0	0	0	0	0	0	0	0
0.12879989	0	0	0	0	0	0	0	0	0	0	0	0	0	0	0	0	0	0	0	0	0	0	0.00582899	0.00593853	0.00594749	0.00455918	-0.00400302	-0.00400302	-0.00178285	0.00453015	0.00452047	0.00448646	0.00448294	0.0044909	0.00447876	0.00444119	0	0	0	0	0	0	0	0	0	0	0	0	0	0	0	0	0	0	0	0	0	0	0	0	0	0	0	0	0	0	0	0	0	0	0	0
0.13066655	0	0	0	0	0	0	0	0	0	0	0	0	0	0	0	0	0	0	0	0	0	0	0.00582588	0.00593581	0.00594451	0.00455819	-0.00401437	-0.00401437	-0.0017801	0.00452707	0.00451717	0.00448375	0.00448026	0.00448773	0.00447563	0.00443808	0	0	0	0	0	0	0	0	0	0	0	0	0	0	0	0	0	0	0	0	0	0	0	0	0	0	0	0	0	0	0	0	0	0	0	0
0.13253322	0	0	0	0	0	0	0	0	0	0	0	0	0	0	0	0	0	0	0	0	0	0	0.00582314	0.00593335	0.00594169	0.00455773	-0.00402678	-0.00402678	-0.00177699	0.00452394	0.00451382	0.0044813	0.00447786	0.00448468	0.00447267	0.00443516	0	0	0	0	0	0	0	0	0	0	0	0	0	0	0	0	0	0	0	0	0	0	0	0	0	0	0	0	0	0	0	0	0	0	0	0
0.13439988	0	0	0	0	0	0	0	0	0	0	0	0	0	0	0	0	0	0	0	0	0	0	0.00582082	0.00593119	0.00593904	0.00455783	-0.00404013	-0.00404013	-0.00177341	0.00452079	0.0045104	0.00447914	0.00447577	0.00448176	0.0044699	0.00443247	0	0	0	0	0	0	0	0	0	0	0	0	0	0	0	0	0	0	0	0	0	0	0	0	0	0	0	0	0	0	0	0	0	0	0	0
0.13626655	0	0	0	0	0	0	0	0	0	0	0	0	0	0	0	0	0	0	0	0	0	0	0.00581901	0.00592939	0.00593663	0.00455853	-0.00405416	-0.00405416	-0.00176935	0.00451769	0.00450701	0.00447736	0.00447409	0.00447908	0.00446743	0.00443008	0	0	0	0	0	0	0	0	0	0	0	0	0	0	0	0	0	0	0	0	0	0	0	0	0	0	0	0	0	0	0	0	0	0	0	0
0.13813321	0	0	0	0	0	0	0	0	0	0	0	0	0	0	0	0	0	0	0	0	0	0	0.00581793	0.00592815	0.00593464	0.00455994	-0.00406832	-0.00406832	-0.0017649	0.0045148	0.00450383	0.00447615	0.00447299	0.00447683	0.00446545	0.00442822	0	0	0	0	0	0	0	0	0	0	0	0	0	0	0	0	0	0	0	0	0	0	0	0	0	0	0	0	0	0	0	0	0	0	0	0
0.13999988	0	0	0	0	0	0	0	0	0	0	0	0	0	0	0	0	0	0	0	0	0	0	0.00581769	0.00592753	0.00593316	0.00456208	-0.0040822	-0.0040822	-0.0017601	0.00451222	0.00450095	0.00447561	0.00447259	0.00447511	0.00446408	0.004427	0	0	0	0	0	0	0	0	0	0	0	0	0	0	0	0	0	0	0	0	0	0	0	0	0	0	0	0	0	0	0	0	0	0	0	0
0.14186654	0	0	0	0	0	0	0	0	0	0	0	0	0	0	0	0	0	0	0	0	0	0	0.00581836	0.00592761	0.00593227	0.00456492	-0.0040954	-0.0040954	-0.001755	0.00451003	0.00449848	0.00447581	0.00447295	0.00447403	0.00446341	0.00442649	0	0	0	0	0	0	0	0	0	0	0	0	0	0	0	0	0	0	0	0	0	0	0	0	0	0	0	0	0	0	0	0	0	0	0	0
0.14373321	0	0	0	0	0	0	0	0	0	0	0	0	0	0	0	0	0	0	0	0	0	0	0.00581998	0.0059284	0.00593199	0.00456843	-0.00410758	-0.00410758	-0.00174967	0.0045083	0.00449648	0.00447679	0.00447411	0.00447364	0.00446349	0.00442676	0	0	0	0	0	0	0	0	0	0	0	0	0	0	0	0	0	0	0	0	0	0	0	0	0	0	0	0	0	0	0	0	0	0	0	0
0.14559987	0	0	0	0	0	0	0	0	0	0	0	0	0	0	0	0	0	0	0	0	0	0	0.00582256	0.00592991	0.00593236	0.00457249	-0.00411838	-0.00411838	-0.00174422	0.00450708	0.00449501	0.00447856	0.00447608	0.00447399	0.00446437	0.00442783	0	0	0	0	0	0	0	0	0	0	0	0	0	0	0	0	0	0	0	0	0	0	0	0	0	0	0	0	0	0	0	0	0	0	0	0
0.14746654	0	0	0	0	0	0	0	0	0	0	0	0	0	0	0	0	0	0	0	0	0	0	0.00582596	0.00593203	0.00593329	0.00457699	-0.00412769	-0.00412769	-0.00173866	0.00450632	0.00449404	0.00448104	0.00447877	0.004475	0.00446596	0.00442963	0	0	0	0	0	0	0	0	0	0	0	0	0	0	0	0	0	0	0	0	0	0	0	0	0	0	0	0	0	0	0	0	0	0	0	0
0.1493332	0	0	0	0	0	0	0	0	0	0	0	0	0	0	0	0	0	0	0	0	0	0	0.00582988	0.0059345	0.00593453	0.00458166	-0.00413578	-0.00413578	-0.00173283	0.00450583	0.00449335	0.00448397	0.00448192	0.00447644	0.00446802	0.0044319	0	0	0	0	0	0	0	0	0	0	0	0	0	0	0	0	0	0	0	0	0	0	0	0	0	0	0	0	0	0	0	0	0	0	0	0
0.15119987	0	0	0	0	0	0	0	0	0	0	0	0	0	0	0	0	0	0	0	0	0	0	0.00583398	0.00593713	0.00593582	0.00458629	-0.00414298	-0.00414298	-0.00172655	0.00450539	0.00449274	0.00448707	0.00448524	0.00447803	0.00447026	0.00443436	0	0	0	0	0	0	0	0	0	0	0	0	0	0	0	0	0	0	0	0	0	0	0	0	0	0	0	0	0	0	0	0	0	0	0	0
0.15306653	0	0	0	0	0	0	0	0	0	0	0	0	0	0	0	0	0	0	0	0	0	0	0.00583815	0.00593966	0.00593711	0.0045907	-0.00414916	-0.00414916	-0.00171986	0.00450498	0.00449217	0.00449027	0.00448867	0.00447975	0.00447264	0.00443694	0	0	0	0	0	0	0	0	0	0	0	0	0	0	0	0	0	0	0	0	0	0	0	0	0	0	0	0	0	0	0	0	0	0	0	0
0.1549332	0	0	0	0	0	0	0	0	0	0	0	0	0	0	0	0	0	0	0	0	0	0	0.00584394	0.00594349	0.00593975	0.00459567	-0.00415125	-0.00415125	-0.00171459	0.00450589	0.00449304	0.00449484	0.00449348	0.00448298	0.00447657	0.00444105	0	0	0	0	0	0	0	0	0	0	0	0	0	0	0	0	0	0	0	0	0	0	0	0	0	0	0	0	0	0	0	0	0	0	0	0
0.15679986	0	0	0	0	0	0	0	0	0	0	0	0	0	0	0	0	0	0	0	0	0	0	0.00585244	0.00594953	0.00594449	0.00460159	-0.00414712	-0.00414712	-0.00171238	0.00450903	0.00449631	0.00450162	0.00450048	0.00448866	0.00448295	0.00444764	0	0	0	0	0	0	0	0	0	0	0	0	0	0	0	0	0	0	0	0	0	0	0	0	0	0	0	0	0	0	0	0	0	0	0	0
0.15866653	0	0	0	0	0	0	0	0	0	0	0	0	0	0	0	0	0	0	0	0	0	0	0.00586264	0.00595713	0.00595162	0.00460803	-0.00413805	-0.00413805	-0.00171282	0.00451386	0.00450142	0.00450993	0.00450901	0.00449616	0.00449114	0.004456	0	0	0	0	0	0	0	0	0	0	0	0	0	0	0	0	0	0	0	0	0	0	0	0	0	0	0	0	0	0	0	0	0	0	0	0
0.16053319	0	0	0	0	0	0	0	0	0	0	0	0	0	0	0	0	0	0	0	0	0	0	0.00587415	0.00596587	0.00595955	0.00461456	-0.00412496	-0.00412496	-0.00171556	0.00451996	0.00450796	0.00451932	0.0045186	0.00450499	0.00450062	0.00446564	0	0	0	0	0	0	0	0	0	0	0	0	0	0	0	0	0	0	0	0	0	0	0	0	0	0	0	0	0	0	0	0	0	0	0	0
0.16239985	0	0	0	0	0	0	0	0	0	0	0	0	0	0	0	0	0	0	0	0	0	0	0.00588679	0.00597562	0.00596865	0.00462099	-0.00410805	-0.00410805	-0.00172056	0.00452724	0.00451578	0.00452961	0.00452907	0.00451498	0.00451121	0.0044764	0	0	0	0	0	0	0	0	0	0	0	0	0	0	0	0	0	0	0	0	0	0	0	0	0	0	0	0	0	0	0	0	0	0	0	0
0.16426652	0	0	0	0	0	0	0	0	0	0	0	0	0	0	0	0	0	0	0	0	0	0	0.00590024	0.00598611	0.00597867	0.00462786	-0.00408789	-0.00408789	-0.00172751	0.00453545	0.00452463	0.00454048	0.00454011	0.00452583	0.00452259	0.00448793	0	0	0	0	0	0	0	0	0	0	0	0	0	0	0	0	0	0	0	0	0	0	0	0	0	0	0	0	0	0	0	0	0	0	0	0
0.16613319	0	0	0	0	0	0	0	0	0	0	0	0	0	0	0	0	0	0	0	0	0	0	0.00591444	0.00599738	0.00598958	0.00463413	-0.00406443	-0.00406443	-0.00173633	0.00454448	0.00453438	0.00455185	0.00455163	0.00453672	0.00453467	0.00450017	0	0	0	0	0	0	0	0	0	0	0	0	0	0	0	0	0	0	0	0	0	0	0	0	0	0	0	0	0	0	0	0	0	0	0	0
0.16799985	0	0	0	0	0	0	0	0	0	0	0	0	0	0	0	0	0	0	0	0	0	0	0.00592955	0.00600942	0.00600152	0.00464025	-0.00403711	-0.00403711	-0.00174704	0.00455443	0.00454518	0.00456377	0.00456369	0.00454923	0.00454692	0.00451322	0	0	0	0	0	0	0	0	0	0	0	0	0	0	0	0	0	0	0	0	0	0	0	0	0	0	0	0	0	0	0	0	0	0	0	0
0.16986651	0	0	0	0	0	0	0	0	0	0	0	0	0	0	0	0	0	0	0	0	0	0	0.00594498	0.00602178	0.00601394	0.00464594	-0.00400703	-0.00400703	-0.00175881	0.00456473	0.00455641	0.00457575	0.00457577	0.00456201	0.00456001	0.00452646	0	0	0	0	0	0	0	0	0	0	0	0	0	0	0	0	0	0	0	0	0	0	0	0	0	0	0	0	0	0	0	0	0	0	0	0
0.17173318	0	0	0	0	0	0	0	0	0	0	0	0	0	0	0	0	0	0	0	0	0	0	0.00596019	0.00603411	0.00602644	0.00465099	-0.00397506	-0.00397506	-0.00177092	0.00457493	0.00456758	0.00458737	0.0045875	0.00457464	0.00457284	0.0045395	0	0	0	0	0	0	0	0	0	0	0	0	0	0	0	0	0	0	0	0	0	0	0	0	0	0	0	0	0	0	0	0	0	0	0	0
0.17359985	0	0	0	0	0	0	0	0	0	0	0	0	0	0	0	0	0	0	0	0	0	0	0.00597512	0.00604615	0.00603891	0.00465536	-0.00394128	-0.00394128	-0.00178307	0.00458487	0.00457857	0.00459845	0.00459866	0.00458697	0.00458531	0.00455211	0	0	0	0	0	0	0	0	0	0	0	0	0	0	0	0	0	0	0	0	0	0	0	0	0	0	0	0	0	0	0	0	0	0	0	0
0.17546651	0	0	0	0	0	0	0	0	0	0	0	0	0	0	0	0	0	0	0	0	0	0	0.00598962	0.00605785	0.00605121	0.004659	-0.00390581	-0.00390581	-0.00179487	0.00459434	0.00458911	0.00460905	0.00460937	0.00459886	0.00459722	0.00456418	0	0	0	0	0	0	0	0	0	0	0	0	0	0	0	0	0	0	0	0	0	0	0	0	0	0	0	0	0	0	0	0	0	0	0	0
0.17733318	0	0	0	0	0	0	0	0	0	0	0	0	0	0	0	0	0	0	0	0	0	0	0.00600355	0.00606918	0.00606332	0.00466192	-0.0038686	-0.0038686	-0.00180593	0.00460313	0.00459899	0.00461895	0.00461938	0.00461015	0.00460846	0.0045756	0	0	0	0	0	0	0	0	0	0	0	0	0	0	0	0	0	0	0	0	0	0	0	0	0	0	0	0	0	0	0	0	0	0	0	0
0.17919984	0	0	0	0	0	0	0	0	0	0	0	0	0	0	0	0	0	0	0	0	0	0	0.00601682	0.00607998	0.00607497	0.00466407	-0.0038297	-0.0038297	-0.00181584	0.00461102	0.00460795	0.004628	0.00462857	0.00462065	0.00461882	0.00458622	0	0	0	0	0	0	0	0	0	0	0	0	0	0	0	0	0	0	0	0	0	0	0	0	0	0	0	0	0	0	0	0	0	0	0	0
0.18106651	0	0	0	0	0	0	0	0	0	0	0	0	0	0	0	0	0	0	0	0	0	0	0.00602921	0.00609013	0.0060861	0.00466546	-0.00378914	-0.00378914	-0.00182411	0.00461774	0.00461571	0.00463604	0.00463677	0.00463016	0.00462809	0.0045959	0	0	0	0	0	0	0	0	0	0	0	0	0	0	0	0	0	0	0	0	0	0	0	0	0	0	0	0	0	0	0	0	0	0	0	0
0.18293317	0	0	0	0	0	0	0	0	0	0	0	0	0	0	0	0	0	0	0	0	0	0	0.00604088	0.0060997	0.00609681	0.00466612	-0.00374632	-0.00374632	-0.00183042	0.00462317	0.00462209	0.00464303	0.00464397	0.00463855	0.00463618	0.00460464	0	0	0	0	0	0	0	0	0	0	0	0	0	0	0	0	0	0	0	0	0	0	0	0	0	0	0	0	0	0	0	0	0	0	0	0
0.18479984	0	0	0	0	0	0	0	0	0	0	0	0	0	0	0	0	0	0	0	0	0	0	0.00605183	0.00610866	0.00610698	0.00466604	-0.00370072	-0.00370072	-0.00183433	0.00462711	0.00462687	0.00464887	0.00465006	0.00464568	0.00464291	0.00461242	0	0	0	0	0	0	0	0	0	0	0	0	0	0	0	0	0	0	0	0	0	0	0	0	0	0	0	0	0	0	0	0	0	0	0	0
0.1866665	0	0	0	0	0	0	0	0	0	0	0	0	0	0	0	0	0	0	0	0	0	0	0.00606199	0.00611701	0.0061166	0.00466522	-0.00365216	-0.00365216	-0.00183542	0.00462934	0.00462977	0.0046534	0.00465488	0.00465128	0.00464805	0.00461914	0	0	0	0	0	0	0	0	0	0	0	0	0	0	0	0	0	0	0	0	0	0	0	0	0	0	0	0	0	0	0	0	0	0	0	0
0.18853317	0	0	0	0	0	0	0	0	0	0	0	0	0	0	0	0	0	0	0	0	0	0	0.00607114	0.00612476	0.00612568	0.00466363	-0.00360027	-0.00360027	-0.00183335	0.0046297	0.00463059	0.0046565	0.00465832	0.00465516	0.00465141	0.00462481	0	0	0	0	0	0	0	0	0	0	0	0	0	0	0	0	0	0	0	0	0	0	0	0	0	0	0	0	0	0	0	0	0	0	0	0
0.19039983	0	0	0	0	0	0	0	0	0	0	0	0	0	0	0	0	0	0	0	0	0	0	0.00607971	0.00613189	0.00613416	0.00466124	-0.0035452	-0.0035452	-0.00182796	0.00462804	0.00462916	0.00465803	0.00466026	0.00465712	0.00465281	0.00462936	0	0	0	0	0	0	0	0	0	0	0	0	0	0	0	0	0	0	0	0	0	0	0	0	0	0	0	0	0	0	0	0	0	0	0	0
0.1922665	0	0	0	0	0	0	0	0	0	0	0	0	0	0	0	0	0	0	0	0	0	0	0.00608742	0.00613808	0.00614191	0.004658	-0.00348791	-0.00348791	-0.00181936	0.00462431	0.00462537	0.00465789	0.00466055	0.00465701	0.00465211	0.00463273	0	0	0	0	0	0	0	0	0	0	0	0	0	0	0	0	0	0	0	0	0	0	0	0	0	0	0	0	0	0	0	0	0	0	0	0
0.19413316	0	0	0	0	0	0	0	0	0	0	0	0	0	0	0	0	0	0	0	0	0	0	0.00609417	0.00614357	0.0061488	0.00465392	-0.00342984	-0.00342984	-0.00181949	0.00461858	0.00461936	0.00465606	0.0046592	0.00465483	0.00464934	0.00463492	0	0	0	0	0	0	0	0	0	0	0	0	0	0	0	0	0	0	0	0	0	0	0	0	0	0	0	0	0	0	0	0	0	0	0	0
0.19599983	0	0	0	0	0	0	0	0	0	0	0	0	0	0	0	0	0	0	0	0	0	0	0.00609997	0.00614821	0.00615475	0.00464904	-0.00337275	-0.00337275	-0.00182447	0.00461119	0.00461149	0.0046527	0.00465633	0.00465079	0.00464474	0.00463602	0	0	0	0	0	0	0	0	0	0	0	0	0	0	0	0	0	0	0	0	0	0	0	0	0	0	0	0	0	0	0	0	0	0	0	0
0.19786649	0	0	0	0	0	0	0	0	0	0	0	0	0	0	0	0	0	0	0	0	0	0	0.00610428	0.00615199	0.00615976	0.00464346	-0.00331854	-0.00331854	-0.0018292	0.00460264	0.00460236	0.00464813	0.00465225	0.00464534	0.00463877	0.00463625	0	0	0	0	0	0	0	0	0	0	0	0	0	0	0	0	0	0	0	0	0	0	0	0	0	0	0	0	0	0	0	0	0	0	0	0
0.19973316	0	0	0	0	0	0	0	0	0	0	0	0	0	0	0	0	0	0	0	0	0	0	0.00610822	0.00615458	0.00616381	0.00463736	-0.00326936	-0.00326936	-0.00183356	0.00459361	0.00459276	0.00464282	0.00464738	0.00463907	0.00463207	0.00463585	0	0	0	0	0	0	0	0	0	0	0	0	0	0	0	0	0	0	0	0	0	0	0	0	0	0	0	0	0	0	0	0	0	0	0	0
0.20159982	0	0	0	0	0	0	0	0	0	0	0	0	0	0	0	0	0	0	0	0	0	0	0.00611134	0.00615662	0.00616687	0.00463106	-0.00322782	-0.00322782	-0.0018373	0.0045848	0.0045835	0.00463726	0.00464222	0.00463264	0.00462531	0.00463504	0	0	0	0	0	0	0	0	0	0	0	0	0	0	0	0	0	0	0	0	0	0	0	0	0	0	0	0	0	0	0	0	0	0	0	0
0.20346649	0	0	0	0	0	0	0	0	0	0	0	0	0	0	0	0	0	0	0	0	0	0	0.00611331	0.00615775	0.00616866	0.00462508	-0.00319719	-0.00319719	-0.00183998	0.00457697	0.00457537	0.00463203	0.0046373	0.00462675	0.00461917	0.00463399	0	0	0	0	0	0	0	0	0	0	0	0	0	0	0	0	0	0	0	0	0	0	0	0	0	0	0	0	0	0	0	0	0	0	0	0
0.20533315	0	0	0	0	0	0	0	0	0	0	0	0	0	0	0	0	0	0	0	0	0	0	0.00611413	0.00615799	0.00616948	0.00462005	-0.00318015	-0.00318015	-0.00184118	0.00457084	0.00456919	0.00462776	0.00463325	0.00462211	0.00461437	0.00463293	0	0	0	0	0	0	0	0	0	0	0	0	0	0	0	0	0	0	0	0	0	0	0	0	0	0	0	0	0	0	0	0	0	0	0	0
0.20719982	0	0	0	0	0	0	0	0	0	0	0	0	0	0	0	0	0	0	0	0	0	0	0.00611389	0.00615748	0.00616929	0.00461651	-0.00317798	-0.00317798	-0.00184078	0.00456709	0.00456563	0.00462501	0.00463062	0.00461934	0.00461156	0.00463215	0	0	0	0	0	0	0	0	0	0	0	0	0	0	0	0	0	0	0	0	0	0	0	0	0	0	0	0	0	0	0	0	0	0	0	0
0.20906648	0	0	0	0	0	0	0	0	0	0	0	0	0	0	0	0	0	0	0	0	0	0	0.00611264	0.00615626	0.0061681	0.00461482	-0.00319124	-0.00319124	-0.00183867	0.00456603	0.004565	0.0046241	0.00462972	0.00461877	0.00461105	0.00463175	0	0	0	0	0	0	0	0	0	0	0	0	0	0	0	0	0	0	0	0	0	0	0	0	0	0	0	0	0	0	0	0	0	0	0	0
0.21093315	0	0	0	0	0	0	0	0	0	0	0	0	0	0	0	0	0	0	0	0	0	0	0.00611022	0.00615423	0.00616577	0.00461521	-0.00322016	-0.00322016	-0.00183476	0.00456757	0.00456717	0.00462504	0.00463057	0.00462034	0.00461278	0.00463161	0	0	0	0	0	0	0	0	0	0	0	0	0	0	0	0	0	0	0	0	0	0	0	0	0	0	0	0	0	0	0	0	0	0	0	0
0.21279981	0	0	0	0	0	0	0	0	0	0	0	0	0	0	0	0	0	0	0	0	0	0	0.00610629	0.00615108	0.00616197	0.00461762	-0.00326453	-0.00326453	-0.00182897	0.00457117	0.00457151	0.00462744	0.00463278	0.00462354	0.00461625	0.00463132	0	0	0	0	0	0	0	0	0	0	0	0	0	0	0	0	0	0	0	0	0	0	0	0	0	0	0	0	0	0	0	0	0	0	0	0
0.21466647	0	0	0	0	0	0	0	0	0	0	0	0	0	0	0	0	0	0	0	0	0	0	0.00610033	0.00614633	0.00615622	0.00462171	-0.00332368	-0.00332368	-0.00182135	0.00457584	0.00457693	0.00463053	0.00463563	0.00462745	0.00462054	0.00463022	0	0	0	0	0	0	0	0	0	0	0	0	0	0	0	0	0	0	0	0	0	0	0	0	0	0	0	0	0	0	0	0	0	0	0	0
0.21653314	0	0	0	0	0	0	0	0	0	0	0	0	0	0	0	0	0	0	0	0	0	0	0.00609153	0.00613931	0.00614801	0.00462684	-0.00339669	-0.00339669	-0.00181203	0.00458027	0.00458201	0.00463325	0.00463804	0.00463082	0.00462439	0.00462738	0	0	0	0	0	0	0	0	0	0	0	0	0	0	0	0	0	0	0	0	0	0	0	0	0	0	0	0	0	0	0	0	0	0	0	0
0.21839981	0	0	0	0	0	0	0	0	0	0	0	0	0	0	0	0	0	0	0	0	0	0	0.00607985	0.00612914	0.00613619	0.00463209	-0.00348232	-0.00348232	-0.00180846	0.00458292	0.00458508	0.00463426	0.00463873	0.00463217	0.00462631	0.00462172	0	0	0	0	0	0	0	0	0	0	0	0	0	0	0	0	0	0	0	0	0	0	0	0	0	0	0	0	0	0	0	0	0	0	0	0
0.22026647	0	0	0	0	0	0	0	0	0	0	0	0	0	0	0	0	0	0	0	0	0	0	0.00606283	0.0061154	0.0061201	0.00463628	-0.00357884	-0.00357884	-0.00181081	0.00458211	0.00458438	0.00463208	0.00463623	0.00462989	0.00462465	0.00461202	0	0	0	0	0	0	0	0	0	0	0	0	0	0	0	0	0	0	0	0	0	0	0	0	0	0	0	0	0	0	0	0	0	0	0	0
0.22213314	0	0	0	0	0	0	0	0	0	0	0	0	0	0	0	0	0	0	0	0	0	0	0.00604039	0.00609629	0.00609892	0.00463806	-0.00368416	-0.00368416	-0.00180448	0.00457618	0.00457817	0.00462519	0.00462905	0.00462236	0.00461778	0.00459703	0	0	0	0	0	0	0	0	0	0	0	0	0	0	0	0	0	0	0	0	0	0	0	0	0	0	0	0	0	0	0	0	0	0	0	0
0.2239998	0	0	0	0	0	0	0	0	0	0	0	0	0	0	0	0	0	0	0	0	0	0	0.00601153	0.00607142	0.00607188	0.004636	-0.00379589	-0.00379589	-0.00178649	0.00456362	0.00456492	0.00461218	0.00461577	0.00460811	0.00460418	0.0045756	0	0	0	0	0	0	0	0	0	0	0	0	0	0	0	0	0	0	0	0	0	0	0	0	0	0	0	0	0	0	0	0	0	0	0	0
0.22586647	0	0	0	0	0	0	0	0	0	0	0	0	0	0	0	0	0	0	0	0	0	0	0.00597574	0.0060402	0.00603827	0.00462878	-0.00391161	-0.00391161	-0.00175381	0.00454323	0.00454339	0.00459183	0.00459523	0.00458596	0.00458263	0.0045458	0	0	0	0	0	0	0	0	0	0	0	0	0	0	0	0	0	0	0	0	0	0	0	0	0	0	0	0	0	0	0	0	0	0	0	0
0.22773313	0	0	0	0	0	0	0	0	0	0	0	0	0	0	0	0	0	0	0	0	0	0	0.00593237	0.00600178	0.00599768	0.00461523	-0.00402881	-0.00402881	-0.00170339	0.00451481	0.00451352	0.00456353	0.00456673	0.00455508	0.00455228	0.00450893	0	0	0	0	0	0	0	0	0	0	0	0	0	0	0	0	0	0	0	0	0	0	0	0	0	0	0	0	0	0	0	0	0	0	0	0
0.2295998	0	0	0	0	0	0	0	0	0	0	0	0	0	0	0	0	0	0	0	0	0	0	0.0058816	0.00595626	0.00594998	0.0045904	-0.00414478	-0.00414478	-0.00163244	0.00447649	0.00447322	0.00452621	0.00452938	0.00451517	0.00451282	0.00446376	0	0	0	0	0	0	0	0	0	0	0	0	0	0	0	0	0	0	0	0	0	0	0	0	0	0	0	0	0	0	0	0	0	0	0	0
0.23146646	0	0	0	0	0	0	0	0	0	0	0	0	0	0	0	0	0	0	0	0	0	0	0.00582332	0.00590366	0.00589539	0.0045623	-0.00425676	-0.00425676	-0.00153871	0.0044293	0.00442379	0.00448037	0.00448353	0.00446623	0.00446415	0.00440999	0	0	0	0	0	0	0	0	0	0	0	0	0	0	0	0	0	0	0	0	0	0	0	0	0	0	0	0	0	0	0	0	0	0	0	0
0.23333313	0	0	0	0	0	0	0	0	0	0	0	0	0	0	0	0	0	0	0	0	0	0	0.00575865	0.00584457	0.00583456	0.00452666	-0.00436205	-0.00436205	-0.001421	0.00437397	0.004366	0.00442657	0.00442983	0.00440916	0.00440717	0.00434854	0	0	0	0	0	0	0	0	0	0	0	0	0	0	0	0	0	0	0	0	0	0	0	0	0	0	0	0	0	0	0	0	0	0	0	0
0.23519979	0	0	0	0	0	0	0	0	0	0	0	0	0	0	0	0	0	0	0	0	0	0	0.00568873	0.00578006	0.00576846	0.004484	-0.00445821	-0.00445821	-0.00127938	0.00431158	0.00430103	0.00436588	0.00436925	0.00434502	0.00434304	0.00428052	0	0	0	0	0	0	0	0	0	0	0	0	0	0	0	0	0	0	0	0	0	0	0	0	0	0	0	0	0	0	0	0	0	0	0	0
0.23706646	0	0	0	0	0	0	0	0	0	0	0	0	0	0	0	0	0	0	0	0	0	0	0.00561493	0.00571132	0.00569827	0.00443546	-0.0045431	-0.0045431	-0.00111545	0.00424355	0.00423035	0.00429959	0.00430311	0.00427527	0.00427318	0.0042073	0	0	0	0	0	0	0	0	0	0	0	0	0	0	0	0	0	0	0	0	0	0	0	0	0	0	0	0	0	0	0	0	0	0	0	0
0.23893312	0	0	0	0	0	0	0	0	0	0	0	0	0	0	0	0	0	0	0	0	0	0	0.00553857	0.00563964	0.00562517	0.00438164	-0.00461477	-0.00461477	-0.00093242	0.0041714	0.00415557	0.0042292	0.0042329	0.00420149	0.00419922	0.00413045	0	0	0	0	0	0	0	0	0	0	0	0	0	0	0	0	0	0	0	0	0	0	0	0	0	0	0	0	0	0	0	0	0	0	0	0
0.24079979	0	0	0	0	0	0	0	0	0	0	0	0	0	0	0	0	0	0	0	0	0	0	0.00546121	0.00556636	0.0055507	0.0043241	-0.00467128	-0.00467128	-0.0007349	0.00409672	0.00407833	0.00415623	0.0041601	0.00412527	0.00412275	0.00405156	0	0	0	0	0	0	0	0	0	0	0	0	0	0	0	0	0	0	0	0	0	0	0	0	0	0	0	0	0	0	0	0	0	0	0	0
0.24266645	0	0	0	0	0	0	0	0	0	0	0	0	0	0	0	0	0	0	0	0	0	0	0.0053841	0.00549278	0.00547607	0.00426418	-0.00471018	-0.00471018	-0.0005287	0.00402102	0.00400023	0.00408218	0.00408629	0.00404816	0.00404536	0.00397219	0	0	0	0	0	0	0	0	0	0	0	0	0	0	0	0	0	0	0	0	0	0	0	0	0	0	0	0	0	0	0	0	0	0	0	0
0.24453312	0	0	0	0	0	0	0	0	0	0	0	0	0	0	0	0	0	0	0	0	0	0	0.00530862	0.00542022	0.00540269	0.00420341	-0.00472793	-0.00472793	-0.00032034	0.00394586	0.00392284	0.00400859	0.00401288	0.00397171	0.00396868	0.00389384	0	0	0	0	0	0	0	0	0	0	0	0	0	0	0	0	0	0	0	0	0	0	0	0	0	0	0	0	0	0	0	0	0	0	0	0
0.24639978	0	0	0	0	0	0	0	0	0	0	0	0	0	0	0	0	0	0	0	0	0	0	0.00523595	0.00534989	0.00533155	0.00414276	-0.00471886	-0.00471886	-0.00011642	0.00387264	0.00384757	0.00393678	0.00394128	0.00389732	0.00389404	0.00381793	0	0	0	0	0	0	0	0	0	0	0	0	0	0	0	0	0	0	0	0	0	0	0	0	0	0	0	0	0	0	0	0	0	0	0	0
0.24826645	0	0	0	0	0	0	0	0	0	0	0	0	0	0	0	0	0	0	0	0	0	0	0.00516713	0.00528286	0.00526383	0.00408363	-0.00467352	-0.00467352	0.00007723	0.00380261	0.0037757	0.003868	0.00387268	0.00382626	0.00382272	0.00374566	0	0	0	0	0	0	0	0	0	0	0	0	0	0	0	0	0	0	0	0	0	0	0	0	0	0	0	0	0	0	0	0	0	0	0	0
0.25013311	0	0	0	0	0	0	0	0	0	0	0	0	0	0	0	0	0	0	0	0	0	0	0.00510296	0.00522	0.00520042	0.00402708	-0.00457589	-0.00457589	0.00025607	0.00373679	0.00370826	0.00380323	0.00380808	0.00375949	0.00375573	0.003678	0	0	0	0	0	0	0	0	0	0	0	0	0	0	0	0	0	0	0	0	0	0	0	0	0	0	0	0	0	0	0	0	0	0	0	0
0.25199978	0	0	0	0	0	0	0	0	0	0	0	0	0	0	0	0	0	0	0	0	0	0	0.00504409	0.00516206	0.00514205	0.00397402	-0.00439977	-0.00439977	0.00041692	0.00367604	0.00364613	0.00374331	0.00374831	0.00369787	0.00369387	0.00361574	0	0	0	0	0	0	0	0	0	0	0	0	0	0	0	0	0	0	0	0	0	0	0	0	0	0	0	0	0	0	0	0	0	0	0	0
0.25386644	0	0	0	0	0	0	0	0	0	0	0	0	0	0	0	0	0	0	0	0	0	0	0.00499102	0.00510965	0.00508934	0.00392522	-0.00410617	-0.00410617	0.0005579	0.00362109	0.00358998	0.0036889	0.00369402	0.00364207	0.00363785	0.00355948	0	0	0	0	0	0	0	0	0	0	0	0	0	0	0	0	0	0	0	0	0	0	0	0	0	0	0	0	0	0	0	0	0	0	0	0
0.25573311	0	0	0	0	0	0	0	0	0	0	0	0	0	0	0	0	0	0	0	0	0	0	0.00494413	0.00506325	0.00504282	0.00388133	-0.00364955	-0.00364955	0.00067822	0.00357251	0.00354039	0.00364054	0.00364574	0.00359257	0.00358816	0.00350969	0	0	0	0	0	0	0	0	0	0	0	0	0	0	0	0	0	0	0	0	0	0	0	0	0	0	0	0	0	0	0	0	0	0	0	0
0.25759977	0	0	0	0	0	0	0	0	0	0	0	0	0	0	0	0	0	0	0	0	0	0	0.00490373	0.00502325	0.00500279	0.00384288	-0.00300733	-0.00300733	0.00077788	0.00353075	0.0034978	0.00359863	0.0036039	0.00354986	0.0035452	0.00346672	0	0	0	0	0	0	0	0	0	0	0	0	0	0	0	0	0	0	0	0	0	0	0	0	0	0	0	0	0	0	0	0	0	0	0	0
0.25946643	0	0	0	0	0	0	0	0	0	0	0	0	0	0	0	0	0	0	0	0	0	0	0.00487	0.00498994	0.0049696	0.00381032	-0.00222968	-0.00222968	0.00085738	0.00349618	0.00346254	0.0035635	0.00356879	0.0035142	0.00350925	0.00343082	0	0	0	0	0	0	0	0	0	0	0	0	0	0	0	0	0	0	0	0	0	0	0	0	0	0	0	0	0	0	0	0	0	0	0	0
0.2613331	0	0	0	0	0	0	0	0	0	0	0	0	0	0	0	0	0	0	0	0	0	0	0.00484292	0.00496337	0.00494326	0.00378384	-0.00144599	-0.00144599	0.0009178	0.00346888	0.00343469	0.0035352	0.00354049	0.00348562	0.00348034	0.00340198	0	0	0	0	0	0	0	0	0	0	0	0	0	0	0	0	0	0	0	0	0	0	0	0	0	0	0	0	0	0	0	0	0	0	0	0
0.26319977	0	0	0	0	0	0	0	0	0	0	0	0	0	0	0	0	0	0	0	0	0	0	0.00482265	0.00494377	0.00492406	0.00376375	-0.00080378	-0.00080378	0.00095969	0.00344913	0.00341449	0.00351398	0.00351921	0.00346437	0.0034587	0.0033804	0	0	0	0	0	0	0	0	0	0	0	0	0	0	0	0	0	0	0	0	0	0	0	0	0	0	0	0	0	0	0	0	0	0	0	0
0.26506643	0	0	0	0	0	0	0	0	0	0	0	0	0	0	0	0	0	0	0	0	0	0	0.00480946	0.00493145	0.00491229	0.00375044	-0.00039557	-0.00039557	0.00098317	0.00343729	0.00340231	0.00350017	0.00350532	0.00345079	0.00344466	0.00336638	0	0	0	0	0	0	0	0	0	0	0	0	0	0	0	0	0	0	0	0	0	0	0	0	0	0	0	0	0	0	0	0	0	0	0	0
0.2669331	0	0	0	0	0	0	0	0	0	0	0	0	0	0	0	0	0	0	0	0	0	0	0.0048034	0.00492647	0.00490801	0.00374402	-0.00024408	-0.00024408	0.00098856	0.00343344	0.0033982	0.00349383	0.00349889	0.00344495	0.00343827	0.00335998	0	0	0	0	0	0	0	0	0	0	0	0	0	0	0	0	0	0	0	0	0	0	0	0	0	0	0	0	0	0	0	0	0	0	0	0
0.26879976	0	0	0	0	0	0	0	0	0	0	0	0	0	0	0	0	0	0	0	0	0	0	0.00480446	0.00492887	0.00491125	0.00374454	-0.00034351	-0.00034351	0.00097578	0.0034376	0.00340221	0.00349502	0.00349992	0.00344686	0.0034396	0.00336122	0	0	0	0	0	0	0	0	0	0	0	0	0	0	0	0	0	0	0	0	0	0	0	0	0	0	0	0	0	0	0	0	0	0	0	0
0.27066642	0	0	0	0	0	0	0	0	0	0	0	0	0	0	0	0	0	0	0	0	0	0	0.00481259	0.00493853	0.0049219	0.00375194	-0.00067627	-0.00067627	0.00094457	0.00344969	0.00341425	0.00350367	0.00350836	0.00345645	0.00344851	0.00337005	0	0	0	0	0	0	0	0	0	0	0	0	0	0	0	0	0	0	0	0	0	0	0	0	0	0	0	0	0	0	0	0	0	0	0	0
0.27253309	0	0	0	0	0	0	0	0	0	0	0	0	0	0	0	0	0	0	0	0	0	0	0.00482764	0.00495533	0.00493983	0.00376604	-0.00120876	-0.00120876	0.00089438	0.00346956	0.00343416	0.00351959	0.00352405	0.00347358	0.00346494	0.00338636	0	0	0	0	0	0	0	0	0	0	0	0	0	0	0	0	0	0	0	0	0	0	0	0	0	0	0	0	0	0	0	0	0	0	0	0
0.27439976	0	0	0	0	0	0	0	0	0	0	0	0	0	0	0	0	0	0	0	0	0	0	0.00484952	0.0049791	0.00496471	0.00378663	-0.00187513	-0.00187513	0.00082438	0.00349699	0.00346176	0.00354265	0.00354683	0.00349809	0.0034887	0.00341004	0	0	0	0	0	0	0	0	0	0	0	0	0	0	0	0	0	0	0	0	0	0	0	0	0	0	0	0	0	0	0	0	0	0	0	0
0.27626642	0	0	0	0	0	0	0	0	0	0	0	0	0	0	0	0	0	0	0	0	0	0	0.00487812	0.00500967	0.00499663	0.00381348	-0.00257539	-0.00257539	0.00073354	0.00353177	0.00349685	0.00357268	0.00357656	0.00352981	0.00351967	0.00344098	0	0	0	0	0	0	0	0	0	0	0	0	0	0	0	0	0	0	0	0	0	0	0	0	0	0	0	0	0	0	0	0	0	0	0	0
0.27813309	0	0	0	0	0	0	0	0	0	0	0	0	0	0	0	0	0	0	0	0	0	0	0.00491328	0.00504679	0.00503519	0.00384625	-0.00320664	-0.00320664	0.00062104	0.00357363	0.00353917	0.00360944	0.003613	0.00356853	0.00355759	0.00347901	0	0	0	0	0	0	0	0	0	0	0	0	0	0	0	0	0	0	0	0	0	0	0	0	0	0	0	0	0	0	0	0	0	0	0	0
0.27999975	0	0	0	0	0	0	0	0	0	0	0	0	0	0	0	0	0	0	0	0	0	0	0.00495473	0.00509003	0.00508007	0.00388451	-0.00370753	-0.00370753	0.00048657	0.00362208	0.00358828	0.00365262	0.00365581	0.00361385	0.00360217	0.00352381	0	0	0	0	0	0	0	0	0	0	0	0	0	0	0	0	0	0	0	0	0	0	0	0	0	0	0	0	0	0	0	0	0	0	0	0
0.28186641	0	0	0	0	0	0	0	0	0	0	0	0	0	0	0	0	0	0	0	0	0	0	0.00500208	0.00513904	0.00513071	0.00392772	-0.00406955	-0.00406955	0.00033066	0.00367661	0.00364364	0.00370163	0.00370443	0.00366537	0.00365289	0.00357497	0	0	0	0	0	0	0	0	0	0	0	0	0	0	0	0	0	0	0	0	0	0	0	0	0	0	0	0	0	0	0	0	0	0	0	0
0.28373308	0	0	0	0	0	0	0	0	0	0	0	0	0	0	0	0	0	0	0	0	0	0	0.00505489	0.0051932	0.00518628	0.00397524	-0.00431471	-0.00431471	0.00015502	0.00373648	0.00370458	0.00375592	0.0037583	0.00372231	0.00370922	0.00363196	0	0	0	0	0	0	0	0	0	0	0	0	0	0	0	0	0	0	0	0	0	0	0	0	0	0	0	0	0	0	0	0	0	0	0	0
0.28559975	0	0	0	0	0	0	0	0	0	0	0	0	0	0	0	0	0	0	0	0	0	0	0.00511259	0.00525184	0.00524651	0.00402632	-0.00447175	-0.00447175	-0.00003712	0.00380094	0.00377027	0.00381477	0.00381672	0.00378398	0.00377033	0.00369408	0	0	0	0	0	0	0	0	0	0	0	0	0	0	0	0	0	0	0	0	0	0	0	0	0	0	0	0	0	0	0	0	0	0	0	0
0.28746641	0	0	0	0	0	0	0	0	0	0	0	0	0	0	0	0	0	0	0	0	0	0	0.00517448	0.00531405	0.00531046	0.0040802	-0.00456509	-0.00456509	-0.00024099	0.003869	0.00383978	0.00387733	0.00387883	0.00384948	0.0038354	0.00376052	0	0	0	0	0	0	0	0	0	0	0	0	0	0	0	0	0	0	0	0	0	0	0	0	0	0	0	0	0	0	0	0	0	0	0	0
0.28933307	0	0	0	0	0	0	0	0	0	0	0	0	0	0	0	0	0	0	0	0	0	0	0.00523974	0.00537912	0.00537709	0.00413594	-0.0046124	-0.0046124	-0.00045047	0.00393957	0.00391194	0.00394263	0.00394367	0.00391779	0.00390342	0.0038303	0	0	0	0	0	0	0	0	0	0	0	0	0	0	0	0	0	0	0	0	0	0	0	0	0	0	0	0	0	0	0	0	0	0	0	0
0.29119974	0	0	0	0	0	0	0	0	0	0	0	0	0	0	0	0	0	0	0	0	0	0	0.00530742	0.00544597	0.00544534	0.00419259	-0.00462568	-0.00462568	-0.00065866	0.00401148	0.00398558	0.00400958	0.00401019	0.00398777	0.00397328	0.00390232	0	0	0	0	0	0	0	0	0	0	0	0	0	0	0	0	0	0	0	0	0	0	0	0	0	0	0	0	0	0	0	0	0	0	0	0
0.29306641	0	0	0	0	0	0	0	0	0	0	0	0	0	0	0	0	0	0	0	0	0	0	0.00537657	0.00551358	0.00551385	0.00424917	-0.00461317	-0.00461317	-0.00085866	0.00408347	0.00405939	0.00407701	0.00407717	0.00405817	0.00404373	0.00397537	0	0	0	0	0	0	0	0	0	0	0	0	0	0	0	0	0	0	0	0	0	0	0	0	0	0	0	0	0	0	0	0	0	0	0	0
0.29493307	0	0	0	0	0	0	0	0	0	0	0	0	0	0	0	0	0	0	0	0	0	0	0.00544599	0.00558048	0.00558198	0.00430459	-0.00458061	-0.00458061	-0.00104418	0.00415421	0.00413198	0.00414369	0.00414344	0.00412732	0.00411317	0.00404811	0	0	0	0	0	0	0	0	0	0	0	0	0	0	0	0	0	0	0	0	0	0	0	0	0	0	0	0	0	0	0	0	0	0	0	0
0.29679974	0	0	0	0	0	0	0	0	0	0	0	0	0	0	0	0	0	0	0	0	0	0	0.00551449	0.00564588	0.00564815	0.00435785	-0.00453235	-0.00453235	-0.00121048	0.00422231	0.00420195	0.00420823	0.00420759	0.0041945	0.00418078	0.00411916	0	0	0	0	0	0	0	0	0	0	0	0	0	0	0	0	0	0	0	0	0	0	0	0	0	0	0	0	0	0	0	0	0	0	0	0
0.2986664	0	0	0	0	0	0	0	0	0	0	0	0	0	0	0	0	0	0	0	0	0	0	0.00558092	0.00570853	0.00571127	0.00440807	-0.00447191	-0.00447191	-0.00135472	0.00428662	0.00426805	0.00426968	0.00426869	0.00425815	0.00424504	0.00418728	0	0	0	0	0	0	0	0	0	0	0	0	0	0	0	0	0	0	0	0	0	0	0	0	0	0	0	0	0	0	0	0	0	0	0	0
0.30053306	0	0	0	0	0	0	0	0	0	0	0	0	0	0	0	0	0	0	0	0	0	0	0.00564405	0.00576726	0.0057703	0.0044544	-0.00440242	-0.00440242	-0.00147586	0.00434603	0.00432918	0.00432684	0.00432553	0.00431706	0.0043048	0.00425122	0	0	0	0	0	0	0	0	0	0	0	0	0	0	0	0	0	0	0	0	0	0	0	0	0	0	0	0	0	0	0	0	0	0	0	0
0.30239973	0	0	0	0	0	0	0	0	0	0	0	0	0	0	0	0	0	0	0	0	0	0	0.00570313	0.00582145	0.00582427	0.00449612	-0.00432687	-0.00432687	-0.00157442	0.00439971	0.00438443	0.0043788	0.00437721	0.0043705	0.00435906	0.00431	0	0	0	0	0	0	0	0	0	0	0	0	0	0	0	0	0	0	0	0	0	0	0	0	0	0	0	0	0	0	0	0	0	0	0	0
0.3042664	0	0	0	0	0	0	0	0	0	0	0	0	0	0	0	0	0	0	0	0	0	0	0.00575701	0.00587027	0.00587261	0.00453277	-0.00424821	-0.00424821	-0.00165213	0.00444707	0.00443318	0.0044249	0.00442308	0.00441769	0.00440724	0.00436281	0	0	0	0	0	0	0	0	0	0	0	0	0	0	0	0	0	0	0	0	0	0	0	0	0	0	0	0	0	0	0	0	0	0	0	0
0.30613306	0	0	0	0	0	0	0	0	0	0	0	0	0	0	0	0	0	0	0	0	0	0	0.00580527	0.00591322	0.00591465	0.00456411	-0.00416931	-0.00416931	-0.00171149	0.00448782	0.00447515	0.00446478	0.00446275	0.00445831	0.00444888	0.00440918	0	0	0	0	0	0	0	0	0	0	0	0	0	0	0	0	0	0	0	0	0	0	0	0	0	0	0	0	0	0	0	0	0	0	0	0
0.30799973	0	0	0	0	0	0	0	0	0	0	0	0	0	0	0	0	0	0	0	0	0	0	0.00584748	0.00595017	0.00595084	0.00459018	-0.00409283	-0.00409283	-0.00175542	0.00452202	0.00451036	0.00449839	0.00449618	0.00449234	0.00448396	0.00444892	0	0	0	0	0	0	0	0	0	0	0	0	0	0	0	0	0	0	0	0	0	0	0	0	0	0	0	0	0	0	0	0	0	0	0	0
0.30986639	0	0	0	0	0	0	0	0	0	0	0	0	0	0	0	0	0	0	0	0	0	0	0.00588356	0.00598125	0.005981	0.00461123	-0.00402116	-0.00402116	-0.00178689	0.00454998	0.00453916	0.00452596	0.0045236	0.00452008	0.0045127	0.00448217	0	0	0	0	0	0	0	0	0	0	0	0	0	0	0	0	0	0	0	0	0	0	0	0	0	0	0	0	0	0	0	0	0	0	0	0
0.31173306	0	0	0	0	0	0	0	0	0	0	0	0	0	0	0	0	0	0	0	0	0	0	0.00591355	0.00600667	0.00600548	0.00462772	-0.00395636	-0.00395636	-0.00180869	0.00457212	0.00456179	0.00454793	0.00454543	0.00454083	0.00453382	0.00450926	0	0	0	0	0	0	0	0	0	0	0	0	0	0	0	0	0	0	0	0	0	0	0	0	0	0	0	0	0	0	0	0	0	0	0	0
0.31359972	0	0	0	0	0	0	0	0	0	0	0	0	0	0	0	0	0	0	0	0	0	0	0.00593759	0.00602687	0.00602477	0.00464022	-0.00390001	-0.00390001	-0.00182325	0.00458931	0.00457947	0.00456489	0.00456228	0.0045576	0.00455209	0.00453069	0	0	0	0	0	0	0	0	0	0	0	0	0	0	0	0	0	0	0	0	0	0	0	0	0	0	0	0	0	0	0	0	0	0	0	0
0.31546639	0	0	0	0	0	0	0	0	0	0	0	0	0	0	0	0	0	0	0	0	0	0	0.00595643	0.00604231	0.00603947	0.00464936	-0.0038531	-0.0038531	-0.00183265	0.00460216	0.00459268	0.00457752	0.00457427	0.00457	0.00456518	0.0045471	0	0	0	0	0	0	0	0	0	0	0	0	0	0	0	0	0	0	0	0	0	0	0	0	0	0	0	0	0	0	0	0	0	0	0	0
0.31733305	0	0	0	0	0	0	0	0	0	0	0	0	0	0	0	0	0	0	0	0	0	0	0.0059705	0.00605375	0.00605024	0.0046558	-0.00381592	-0.00381592	-0.00183851	0.00461144	0.0046022	0.00458599	0.00458319	0.00457881	0.00457453	0.00455918	0	0	0	0	0	0	0	0	0	0	0	0	0	0	0	0	0	0	0	0	0	0	0	0	0	0	0	0	0	0	0	0	0	0	0	0
0.31919972	0	0	0	0	0	0	0	0	0	0	0	0	0	0	0	0	0	0	0	0	0	0	0.00598036	0.0060617	0.00605714	0.00466007	-0.00378836	-0.00378836	-0.00184202	0.00461779	0.00460872	0.00459206	0.00458919	0.00458473	0.00458085	0.00456757	0	0	0	0	0	0	0	0	0	0	0	0	0	0	0	0	0	0	0	0	0	0	0	0	0	0	0	0	0	0	0	0	0	0	0	0
0.32106638	0	0	0	0	0	0	0	0	0	0	0	0	0	0	0	0	0	0	0	0	0	0	0.00598654	0.00606666	0.00606178	0.00466262	-0.00376998	-0.00376998	-0.001844	0.00462175	0.00461278	0.00459575	0.00459282	0.00458834	0.0045847	0.00457283	0	0	0	0	0	0	0	0	0	0	0	0	0	0	0	0	0	0	0	0	0	0	0	0	0	0	0	0	0	0	0	0	0	0	0	0
0.32293305	0	0	0	0	0	0	0	0	0	0	0	0	0	0	0	0	0	0	0	0	0	0	0.00598965	0.00606916	0.00606416	0.00466379	-0.00375988	-0.00375988	-0.001845	0.00462382	0.00461494	0.00459761	0.00459465	0.00459024	0.00458672	0.00457569	0	0	0	0	0	0	0	0	0	0	0	0	0	0	0	0	0	0	0	0	0	0	0	0	0	0	0	0	0	0	0	0	0	0	0	0
0.32479971	0	0	0	0	0	0	0	0	0	0	0	0	0	0	0	0	0	0	0	0	0	0	0.00599018	0.00606961	0.0060647	0.00466382	-0.00375709	-0.00375709	-0.0018453	0.00462437	0.00461557	0.00459805	0.00459508	0.00459085	0.00458731	0.00457619	0	0	0	0	0	0	0	0	0	0	0	0	0	0	0	0	0	0	0	0	0	0	0	0	0	0	0	0	0	0	0	0	0	0	0	0
0.32666638	0	0	0	0	0	0	0	0	0	0	0	0	0	0	0	0	0	0	0	0	0	0	0.00598831	0.00606815	0.00606347	0.00466282	-0.00376118	-0.00376118	-0.00184499	0.00462349	0.00461476	0.00459716	0.00459421	0.00459025	0.00458657	0.00457469	0	0	0	0	0	0	0	0	0	0	0	0	0	0	0	0	0	0	0	0	0	0	0	0	0	0	0	0	0	0	0	0	0	0	0	0
0.32853304	0	0	0	0	0	0	0	0	0	0	0	0	0	0	0	0	0	0	0	0	0	0	0.00598404	0.00606475	0.00606049	0.00466075	-0.00377218	-0.00377218	-0.00184396	0.00462112	0.00461245	0.0045949	0.00459198	0.00458835	0.00458443	0.00457097	0	0	0	0	0	0	0	0	0	0	0	0	0	0	0	0	0	0	0	0	0	0	0	0	0	0	0	0	0	0	0	0	0	0	0	0
0.33039971	0	0	0	0	0	0	0	0	0	0	0	0	0	0	0	0	0	0	0	0	0	0	0.00597733	0.00605936	0.00605568	0.00465752	-0.00379003	-0.00379003	-0.00184196	0.00461715	0.00460852	0.00459119	0.00458834	0.00458509	0.00458081	0.00456529	0	0	0	0	0	0	0	0	0	0	0	0	0	0	0	0	0	0	0	0	0	0	0	0	0	0	0	0	0	0	0	0	0	0	0	0
0.33226637	0	0	0	0	0	0	0	0	0	0	0	0	0	0	0	0	0	0	0	0	0	0	0.00596807	0.00605183	0.00604939	0.00465299	-0.00381468	-0.00381468	-0.0018386	0.00461136	0.00460274	0.00458584	0.00458308	0.00458024	0.00457548	0.00455731	0	0	0	0	0	0	0	0	0	0	0	0	0	0	0	0	0	0	0	0	0	0	0	0	0	0	0	0	0	0	0	0	0	0	0	0
0.33413304	0	0	0	0	0	0	0	0	0	0	0	0	0	0	0	0	0	0	0	0	0	0	0.00595671	0.00604245	0.00604079	0.0046473	-0.00384451	-0.00384451	-0.00183358	0.00460385	0.00459519	0.00457946	0.00457633	0.00457383	0.00456855	0.00454734	0	0	0	0	0	0	0	0	0	0	0	0	0	0	0	0	0	0	0	0	0	0	0	0	0	0	0	0	0	0	0	0	0	0	0	0
0.3359997	0	0	0	0	0	0	0	0	0	0	0	0	0	0	0	0	0	0	0	0	0	0	0.00594464	0.00603234	0.0060313	0.00464097	-0.00387607	-0.00387607	-0.00182698	0.00459532	0.0045866	0.00457178	0.00456928	0.00456659	0.00456078	0.0045364	0	0	0	0	0	0	0	0	0	0	0	0	0	0	0	0	0	0	0	0	0	0	0	0	0	0	0	0	0	0	0	0	0	0	0	0
0.33786637	0	0	0	0	0	0	0	0	0	0	0	0	0	0	0	0	0	0	0	0	0	0	0.00593255	0.0060221	0.00602167	0.00463453	-0.00390703	-0.00390703	-0.00181907	0.00458637	0.00457759	0.00456398	0.00456164	0.00455912	0.00455283	0.00452534	0	0	0	0	0	0	0	0	0	0	0	0	0	0	0	0	0	0	0	0	0	0	0	0	0	0	0	0	0	0	0	0	0	0	0	0
0.33973303	0	0	0	0	0	0	0	0	0	0	0	0	0	0	0	0	0	0	0	0	0	0	0.0059213	0.00601235	0.00601239	0.0046284	-0.00393622	-0.00393622	-0.00181013	0.00457743	0.00456857	0.00455651	0.00455434	0.00455184	0.00454515	0.00451474	0	0	0	0	0	0	0	0	0	0	0	0	0	0	0	0	0	0	0	0	0	0	0	0	0	0	0	0	0	0	0	0	0	0	0	0
0.3415997	0	0	0	0	0	0	0	0	0	0	0	0	0	0	0	0	0	0	0	0	0	0	0.00591139	0.00600359	0.0060038	0.00462286	-0.0039631	-0.0039631	-0.00180049	0.00456882	0.00455989	0.00454972	0.00454775	0.00454508	0.00453876	0.00450501	0	0	0	0	0	0	0	0	0	0	0	0	0	0	0	0	0	0	0	0	0	0	0	0	0	0	0	0	0	0	0	0	0	0	0	0
0.34346636	0	0	0	0	0	0	0	0	0	0	0	0	0	0	0	0	0	0	0	0	0	0	0.00590279	0.00599575	0.00599609	0.00461818	-0.00398765	-0.00398765	-0.00179041	0.00456072	0.00455178	0.0045438	0.00454204	0.00453901	0.00453244	0.00449641	0	0	0	0	0	0	0	0	0	0	0	0	0	0	0	0	0	0	0	0	0	0	0	0	0	0	0	0	0	0	0	0	0	0	0	0
0.34533303	0	0	0	0	0	0	0	0	0	0	0	0	0	0	0	0	0	0	0	0	0	0	0.00589576	0.00598909	0.00598961	0.00461445	-0.00400995	-0.00400995	-0.00178015	0.00455328	0.00454428	0.0045389	0.00453736	0.0045344	0.00452708	0.00448906	0	0	0	0	0	0	0	0	0	0	0	0	0	0	0	0	0	0	0	0	0	0	0	0	0	0	0	0	0	0	0	0	0	0	0	0
0.34719969	0	0	0	0	0	0	0	0	0	0	0	0	0	0	0	0	0	0	0	0	0	0	0.00589051	0.00598381	0.00598406	0.00461183	-0.00402977	-0.00402977	-0.00177009	0.00454673	0.00453769	0.00453521	0.00453391	0.00453017	0.00452292	0.00448327	0	0	0	0	0	0	0	0	0	0	0	0	0	0	0	0	0	0	0	0	0	0	0	0	0	0	0	0	0	0	0	0	0	0	0	0
0.34906635	0	0	0	0	0	0	0	0	0	0	0	0	0	0	0	0	0	0	0	0	0	0	0.00588727	0.00598013	0.00597992	0.00461051	-0.0040467	-0.0040467	-0.00176066	0.00454134	0.00453228	0.00453297	0.00453193	0.00452725	0.00452022	0.00447926	0	0	0	0	0	0	0	0	0	0	0	0	0	0	0	0	0	0	0	0	0	0	0	0	0	0	0	0	0	0	0	0	0	0	0	0
0.35093302	0	0	0	0	0	0	0	0	0	0	0	0	0	0	0	0	0	0	0	0	0	0	0.00588607	0.0059782	0.00597726	0.00461035	-0.00406061	-0.00406061	-0.00175215	0.0045372	0.00452821	0.00453224	0.00453144	0.00452575	0.00451904	0.00447712	0	0	0	0	0	0	0	0	0	0	0	0	0	0	0	0	0	0	0	0	0	0	0	0	0	0	0	0	0	0	0	0	0	0	0	0
0.35279969	0	0	0	0	0	0	0	0	0	0	0	0	0	0	0	0	0	0	0	0	0	0	0.00588687	0.00597769	0.00597607	0.00461131	-0.00407133	-0.00407133	-0.00174479	0.00453437	0.0045255	0.00453302	0.00453247	0.00452568	0.0045194	0.00447682	0	0	0	0	0	0	0	0	0	0	0	0	0	0	0	0	0	0	0	0	0	0	0	0	0	0	0	0	0	0	0	0	0	0	0	0
0.35466635	0	0	0	0	0	0	0	0	0	0	0	0	0	0	0	0	0	0	0	0	0	0	0.00588955	0.00597875	0.0059763	0.00461325	-0.00407873	-0.00407873	-0.00173873	0.00453284	0.00452415	0.00453522	0.00453492	0.004527	0.00452125	0.00447829	0	0	0	0	0	0	0	0	0	0	0	0	0	0	0	0	0	0	0	0	0	0	0	0	0	0	0	0	0	0	0	0	0	0	0	0
0.35653302	0	0	0	0	0	0	0	0	0	0	0	0	0	0	0	0	0	0	0	0	0	0	0.00589395	0.00598132	0.0059779	0.00461601	-0.00408259	-0.00408259	-0.00173407	0.00453261	0.00452417	0.00453875	0.0045387	0.00452966	0.0045245	0.00448145	0	0	0	0	0	0	0	0	0	0	0	0	0	0	0	0	0	0	0	0	0	0	0	0	0	0	0	0	0	0	0	0	0	0	0	0
0.35839968	0	0	0	0	0	0	0	0	0	0	0	0	0	0	0	0	0	0	0	0	0	0	0.00589997	0.0059851	0.00598078	0.00462004	-0.00408269	-0.00408269	-0.0017309	0.00453362	0.0045255	0.00454351	0.00454369	0.0045336	0.00452911	0.00448617	0	0	0	0	0	0	0	0	0	0	0	0	0	0	0	0	0	0	0	0	0	0	0	0	0	0	0	0	0	0	0	0	0	0	0	0
0.36026634	0	0	0	0	0	0	0	0	0	0	0	0	0	0	0	0	0	0	0	0	0	0	0.00590744	0.00599007	0.0059849	0.00462399	-0.00407888	-0.00407888	-0.00172923	0.00453581	0.00452808	0.00454933	0.00454976	0.00453868	0.00453481	0.00449229	0	0	0	0	0	0	0	0	0	0	0	0	0	0	0	0	0	0	0	0	0	0	0	0	0	0	0	0	0	0	0	0	0	0	0	0
0.36213301	0	0	0	0	0	0	0	0	0	0	0	0	0	0	0	0	0	0	0	0	0	0	0.00591618	0.0059961	0.00599006	0.00462822	-0.0040711	-0.0040711	-0.00172902	0.00453909	0.00453182	0.00455611	0.00455672	0.00454483	0.00454164	0.00449966	0	0	0	0	0	0	0	0	0	0	0	0	0	0	0	0	0	0	0	0	0	0	0	0	0	0	0	0	0	0	0	0	0	0	0	0
0.36399968	0	0	0	0	0	0	0	0	0	0	0	0	0	0	0	0	0	0	0	0	0	0	0.005926	0.00600305	0.0059962	0.00463254	-0.00405935	-0.00405935	-0.00173021	0.00454335	0.0045366	0.00456366	0.00456448	0.00455164	0.00454938	0.00450809	0	0	0	0	0	0	0	0	0	0	0	0	0	0	0	0	0	0	0	0	0	0	0	0	0	0	0	0	0	0	0	0	0	0	0	0
0.36586634	0	0	0	0	0	0	0	0	0	0	0	0	0	0	0	0	0	0	0	0	0	0	0.00593677	0.00601082	0.00600322	0.0046368	-0.00404369	-0.00404369	-0.00173272	0.00454849	0.00454234	0.00457186	0.00457284	0.00455948	0.00455778	0.00451743	0	0	0	0	0	0	0	0	0	0	0	0	0	0	0	0	0	0	0	0	0	0	0	0	0	0	0	0	0	0	0	0	0	0	0	0
0.36773301	0	0	0	0	0	0	0	0	0	0	0	0	0	0	0	0	0	0	0	0	0	0	0.00594837	0.00601927	0.00601104	0.00464087	-0.00402417	-0.00402417	-0.00173646	0.00455441	0.00454891	0.00458057	0.00458171	0.004568	0.00456692	0.00452754	0	0	0	0	0	0	0	0	0	0	0	0	0	0	0	0	0	0	0	0	0	0	0	0	0	0	0	0	0	0	0	0	0	0	0	0
0.36959967	0	0	0	0	0	0	0	0	0	0	0	0	0	0	0	0	0	0	0	0	0	0	0.00596069	0.00602835	0.00601977	0.00464462	-0.00400085	-0.00400085	-0.00174131	0.00456101	0.00455625	0.00458967	0.00459096	0.00457707	0.00457659	0.00453831	0	0	0	0	0	0	0	0	0	0	0	0	0	0	0	0	0	0	0	0	0	0	0	0	0	0	0	0	0	0	0	0	0	0	0	0
0.37146633	0	0	0	0	0	0	0	0	0	0	0	0	0	0	0	0	0	0	0	0	0	0	0.00597371	0.00603802	0.00602902	0.00464795	-0.00397363	-0.00397363	-0.0017472	0.00456823	0.00456428	0.00459909	0.0046005	0.00458665	0.0045867	0.00454965	0	0	0	0	0	0	0	0	0	0	0	0	0	0	0	0	0	0	0	0	0	0	0	0	0	0	0	0	0	0	0	0	0	0	0	0
0.373333	0	0	0	0	0	0	0	0	0	0	0	0	0	0	0	0	0	0	0	0	0	0	0.00598664	0.00604763	0.00603828	0.00465054	-0.00394425	-0.00394425	-0.00175318	0.00457547	0.00457235	0.00460824	0.00460977	0.00459611	0.00459663	0.00456087	0	0	0	0	0	0	0	0	0	0	0	0	0	0	0	0	0	0	0	0	0	0	0	0	0	0	0	0	0	0	0	0	0	0	0	0
