# Supplementary material for: Computational modelling of muscle fibre operating ranges in the hindlimb of a small ground bird (Eudromia elegans), with implications for modelling locomotion in extinct species
Source: PLoS Comput Biol. 2021 Apr 1;17(4):e1008843. doi: 10.1371/journal.pcbi.1008843 (PMC8016346; doi:10.1371/journal.pcbi.1008843)
Supplement: S1 Code. MATLAB code used for (a) processing raw forceplate data, (b) performing the tracking simulations, (c) performing the inverse simulation, and (d) performing the static simulations — (ZIP) [file pcbi.1008843.s007.zip › Inverse Simulation/Running/MuscleAnalysis/Tinamou_GroundedRun_Kinematics_MuscleAnalysis_MomentArm_L_ankle_rotation.sto]

MomentArm_L_ankle_rotation
version=1
nRows=201
nColumns=73
inDegrees=no

"This analysis gathers basic information about muscles during a simulation (e.g., forces, tendon lenghts, moment arms, etc)."
"Units are S.I. units (second, meters, Newtons, ...)"
Angles are in degrees.

endheader
time	L_IC	L_ILPR	L_ILPOa	L_ILPOp	L_AMB	L_FMTL	L_FMTI	L_FMTM	L_ILFB	L_FCLP	L_FCLA	L_FCM	L_IFE	L_ITCr	L_ITM	L_ITCaa	L_ITCap	L_ISF	L_OM	L_OL	L_CFP	L_PIFML	L_GL	L_GI	L_GM	L_FL	L_TCf	L_TCt	L_EDL	L_FDL	L_FHL	L_FP2	L_FPP2	L_FP3	L_FPP3	L_FP4	R_IC	R_ILPR	R_ILPOa	R_ILPOp	R_AMB	R_FMTL	R_FMTI	R_FMTM	R_ILFB	R_FCLP	R_FCLA	R_FCM	R_IFE	R_ITCr	R_ITM	R_ITCaa	R_ITCap	R_ISF	R_OM	R_OL	R_CFP	R_PIFML	R_GL	R_GI	R_GM	R_FL	R_TCf	R_TCt	R_EDL	R_FDL	R_FHL	R_FP2	R_FPP2	R_FP3	R_FPP3	R_FP4
0	0	0	0	0	0	0	0	0	0	0	0	0	0	0	0	0	0	0	0	0	0	0	-0.00028631	-0.00037498	-0.00015593	-0.00142385	0.00068901	0.00068901	-0.00115631	-0.00027592	-0.00020973	-0.00047721	-0.00048296	-0.00025958	-0.00034478	-0.00028782	0	0	0	0	0	0	0	0	0	0	0	0	0	0	0	0	0	0	0	0	0	0	0	0	0	0	0	0	0	0	0	0	0	0	0	0
0.00186667	0	0	0	0	0	0	0	0	0	0	0	0	0	0	0	0	0	0	0	0	0	0	-0.00029974	-0.00038655	-0.00016655	-0.00143572	0.00064042	0.00064042	-0.00116214	-0.0002819	-0.00021524	-0.00048798	-0.00049401	-0.00026844	-0.00035506	-0.00029858	0	0	0	0	0	0	0	0	0	0	0	0	0	0	0	0	0	0	0	0	0	0	0	0	0	0	0	0	0	0	0	0	0	0	0	0
0.00373333	0	0	0	0	0	0	0	0	0	0	0	0	0	0	0	0	0	0	0	0	0	0	-0.00031346	-0.00039858	-0.00017759	-0.00144798	0.00058715	0.00058715	-0.00116785	-0.00028811	-0.00022092	-0.00049895	-0.00050527	-0.00027751	-0.00036549	-0.00030951	0	0	0	0	0	0	0	0	0	0	0	0	0	0	0	0	0	0	0	0	0	0	0	0	0	0	0	0	0	0	0	0	0	0	0	0
0.00559999	0	0	0	0	0	0	0	0	0	0	0	0	0	0	0	0	0	0	0	0	0	0	-0.00032585	-0.00040943	-0.00018758	-0.00145894	0.00053525	0.00053525	-0.00117284	-0.00029374	-0.00022608	-0.00050885	-0.00051542	-0.00028569	-0.00037614	-0.00031939	0	0	0	0	0	0	0	0	0	0	0	0	0	0	0	0	0	0	0	0	0	0	0	0	0	0	0	0	0	0	0	0	0	0	0	0
0.00746666	0	0	0	0	0	0	0	0	0	0	0	0	0	0	0	0	0	0	0	0	0	0	-0.00033729	-0.00041797	-0.00019549	-0.00146746	0.00049058	0.00049058	-0.0011767	-0.00029824	-0.00023021	-0.00051673	-0.0005235	-0.00029221	-0.0003837	-0.00032732	0	0	0	0	0	0	0	0	0	0	0	0	0	0	0	0	0	0	0	0	0	0	0	0	0	0	0	0	0	0	0	0	0	0	0	0
0.00933333	0	0	0	0	0	0	0	0	0	0	0	0	0	0	0	0	0	0	0	0	0	0	-0.00034381	-0.00042342	-0.00020063	-0.00147274	0.00045735	0.00045735	-0.00117912	-0.00030124	-0.00023297	-0.00052188	-0.00052878	-0.00029648	-0.00038871	-0.00033257	0	0	0	0	0	0	0	0	0	0	0	0	0	0	0	0	0	0	0	0	0	0	0	0	0	0	0	0	0	0	0	0	0	0	0	0
0.01119999	0	0	0	0	0	0	0	0	0	0	0	0	0	0	0	0	0	0	0	0	0	0	-0.00034647	-0.00042542	-0.00020269	-0.00147438	0.000437	0.000437	-0.00117983	-0.0003026	-0.00023421	-0.00052389	-0.00053083	-0.00029817	-0.00039074	-0.00033473	0	0	0	0	0	0	0	0	0	0	0	0	0	0	0	0	0	0	0	0	0	0	0	0	0	0	0	0	0	0	0	0	0	0	0	0
0.01306665	0	0	0	0	0	0	0	0	0	0	0	0	0	0	0	0	0	0	0	0	0	0	-0.00034539	-0.00042429	-0.00020203	-0.00147259	0.00042695	0.00042695	-0.00117869	-0.00030253	-0.00023411	-0.00052281	-0.00052971	-0.00029733	-0.0003898	-0.00033378	0	0	0	0	0	0	0	0	0	0	0	0	0	0	0	0	0	0	0	0	0	0	0	0	0	0	0	0	0	0	0	0	0	0	0	0
0.01493332	0	0	0	0	0	0	0	0	0	0	0	0	0	0	0	0	0	0	0	0	0	0	-0.00033958	-0.00042093	-0.00019952	-0.00146814	0.00042053	0.00042053	-0.00117563	-0.00030154	-0.00023308	-0.00051913	-0.00052588	-0.00029438	-0.00038507	-0.00033013	0	0	0	0	0	0	0	0	0	0	0	0	0	0	0	0	0	0	0	0	0	0	0	0	0	0	0	0	0	0	0	0	0	0	0	0
0.01679999	0	0	0	0	0	0	0	0	0	0	0	0	0	0	0	0	0	0	0	0	0	0	-0.00033341	-0.00041664	-0.00019643	-0.00146217	0.00040748	0.00040748	-0.00117059	-0.00030037	-0.00023177	-0.00051361	-0.00052014	-0.00028999	-0.00037966	-0.00032446	0	0	0	0	0	0	0	0	0	0	0	0	0	0	0	0	0	0	0	0	0	0	0	0	0	0	0	0	0	0	0	0	0	0	0	0
0.01866665	0	0	0	0	0	0	0	0	0	0	0	0	0	0	0	0	0	0	0	0	0	0	-0.00032643	-0.00041278	-0.0001941	-0.00145588	0.00037609	0.00037609	-0.00116352	-0.00030102	-0.00023083	-0.00050711	-0.00051337	-0.0002849	-0.00037309	-0.00031756	0	0	0	0	0	0	0	0	0	0	0	0	0	0	0	0	0	0	0	0	0	0	0	0	0	0	0	0	0	0	0	0	0	0	0	0
0.02053331	0	0	0	0	0	0	0	0	0	0	0	0	0	0	0	0	0	0	0	0	0	0	-0.00031959	-0.00041044	-0.00019362	-0.00145021	0.00031881	0.00031881	-0.00115424	-0.00030163	-0.00023083	-0.00049946	-0.00050627	-0.00027971	-0.00036598	-0.00031008	0	0	0	0	0	0	0	0	0	0	0	0	0	0	0	0	0	0	0	0	0	0	0	0	0	0	0	0	0	0	0	0	0	0	0	0
0.02239998	0	0	0	0	0	0	0	0	0	0	0	0	0	0	0	0	0	0	0	0	0	0	-0.00031344	-0.00041023	-0.00019665	-0.00144566	0.00023907	0.00023907	-0.00114244	-0.00030381	-0.0002324	-0.00049441	-0.00049924	-0.00027478	-0.00035869	-0.00030242	0	0	0	0	0	0	0	0	0	0	0	0	0	0	0	0	0	0	0	0	0	0	0	0	0	0	0	0	0	0	0	0	0	0	0	0
0.02426665	0	0	0	0	0	0	0	0	0	0	0	0	0	0	0	0	0	0	0	0	0	0	-0.0003078	-0.00041187	-0.00020087	-0.00144193	0.00015153	0.00015153	-0.00112757	-0.00030751	-0.0002349	-0.00048776	-0.00049214	-0.00026996	-0.00035128	-0.00029447	0	0	0	0	0	0	0	0	0	0	0	0	0	0	0	0	0	0	0	0	0	0	0	0	0	0	0	0	0	0	0	0	0	0	0	0
0.02613331	0	0	0	0	0	0	0	0	0	0	0	0	0	0	0	0	0	0	0	0	0	0	-0.00030226	-0.00041479	-0.00020267	-0.00143847	0.00007216	0.00007216	-0.00110907	-0.00031247	-0.00023837	-0.00048079	-0.00048464	-0.00026564	-0.00034316	-0.00028468	0	0	0	0	0	0	0	0	0	0	0	0	0	0	0	0	0	0	0	0	0	0	0	0	0	0	0	0	0	0	0	0	0	0	0	0
0.02799998	0	0	0	0	0	0	0	0	0	0	0	0	0	0	0	0	0	0	0	0	0	0	-0.00029606	-0.00041797	-0.0002093	-0.0014344	0.00001007	0.00001007	-0.0010864	-0.00031602	-0.00024238	-0.00047296	-0.00047673	-0.00026003	-0.00033409	-0.00027522	0	0	0	0	0	0	0	0	0	0	0	0	0	0	0	0	0	0	0	0	0	0	0	0	0	0	0	0	0	0	0	0	0	0	0	0
0.02986664	0	0	0	0	0	0	0	0	0	0	0	0	0	0	0	0	0	0	0	0	0	0	-0.00028773	-0.00041634	-0.00021819	-0.00142804	-0.00003249	-0.00003249	-0.00105884	-0.00032209	-0.00024612	-0.00046318	-0.0004662	-0.00025228	-0.00032318	-0.00026393	0	0	0	0	0	0	0	0	0	0	0	0	0	0	0	0	0	0	0	0	0	0	0	0	0	0	0	0	0	0	0	0	0	0	0	0
0.03173331	0	0	0	0	0	0	0	0	0	0	0	0	0	0	0	0	0	0	0	0	0	0	-0.00027602	-0.00041475	-0.00021759	-0.00141794	-0.0000578	-0.0000578	-0.00102596	-0.00032699	-0.00024886	-0.00045057	-0.00045274	-0.00024433	-0.00030918	-0.00025007	0	0	0	0	0	0	0	0	0	0	0	0	0	0	0	0	0	0	0	0	0	0	0	0	0	0	0	0	0	0	0	0	0	0	0	0
0.03359997	0	0	0	0	0	0	0	0	0	0	0	0	0	0	0	0	0	0	0	0	0	0	-0.00025995	-0.00041185	-0.00021702	-0.00140295	-0.00006973	-0.00006973	-0.00098769	-0.00032997	-0.00024997	-0.00043447	-0.00043569	-0.00023192	-0.00029261	-0.00023311	0	0	0	0	0	0	0	0	0	0	0	0	0	0	0	0	0	0	0	0	0	0	0	0	0	0	0	0	0	0	0	0	0	0	0	0
0.03546664	0	0	0	0	0	0	0	0	0	0	0	0	0	0	0	0	0	0	0	0	0	0	-0.00023864	-0.00039988	-0.00021133	-0.00138205	-0.00007209	-0.00007209	-0.00094424	-0.00033038	-0.00024891	-0.00041432	-0.00041449	-0.00021614	-0.00027381	-0.00021257	0	0	0	0	0	0	0	0	0	0	0	0	0	0	0	0	0	0	0	0	0	0	0	0	0	0	0	0	0	0	0	0	0	0	0	0
0.0373333	0	0	0	0	0	0	0	0	0	0	0	0	0	0	0	0	0	0	0	0	0	0	-0.00021248	-0.00037989	-0.0001998	-0.00135479	-0.00006834	-0.00006834	-0.00089632	-0.0003279	-0.00024539	-0.00038998	-0.00038899	-0.00019669	-0.00025013	-0.00018834	0	0	0	0	0	0	0	0	0	0	0	0	0	0	0	0	0	0	0	0	0	0	0	0	0	0	0	0	0	0	0	0	0	0	0	0
0.03919997	0	0	0	0	0	0	0	0	0	0	0	0	0	0	0	0	0	0	0	0	0	0	-0.00018036	-0.00035525	-0.00018222	-0.00132473	-0.00006142	-0.00006142	-0.00084514	-0.00032253	-0.0002394	-0.00036172	-0.00035949	-0.00017381	-0.00022318	-0.00016066	0	0	0	0	0	0	0	0	0	0	0	0	0	0	0	0	0	0	0	0	0	0	0	0	0	0	0	0	0	0	0	0	0	0	0	0
0.04106663	0	0	0	0	0	0	0	0	0	0	0	0	0	0	0	0	0	0	0	0	0	0	-0.00014366	-0.00032478	-0.0001591	-0.0012863	-0.00005363	-0.00005363	-0.00079233	-0.00031685	-0.00023191	-0.0003292	-0.00032674	-0.00014823	-0.00019325	-0.00013012	0	0	0	0	0	0	0	0	0	0	0	0	0	0	0	0	0	0	0	0	0	0	0	0	0	0	0	0	0	0	0	0	0	0	0	0
0.0429333	0	0	0	0	0	0	0	0	0	0	0	0	0	0	0	0	0	0	0	0	0	0	-0.00010366	-0.00028974	-0.00013159	-0.00124409	-0.0000467	-0.0000467	-0.00073976	-0.00030536	-0.0002217	-0.00029583	-0.00029267	-0.000119	-0.00016082	-0.00009826	0	0	0	0	0	0	0	0	0	0	0	0	0	0	0	0	0	0	0	0	0	0	0	0	0	0	0	0	0	0	0	0	0	0	0	0
0.04479996	0	0	0	0	0	0	0	0	0	0	0	0	0	0	0	0	0	0	0	0	0	0	-0.00006221	-0.00025404	-0.00010144	-0.00120024	-0.00004181	-0.00004181	-0.00068948	-0.00029446	-0.00021074	-0.00026313	-0.00025708	-0.00009127	-0.00012963	-0.00006428	0	0	0	0	0	0	0	0	0	0	0	0	0	0	0	0	0	0	0	0	0	0	0	0	0	0	0	0	0	0	0	0	0	0	0	0
0.04666663	0	0	0	0	0	0	0	0	0	0	0	0	0	0	0	0	0	0	0	0	0	0	-0.00002147	-0.0002143	-0.00007078	-0.00116306	-0.00003956	-0.00003956	-0.00064335	-0.00028366	-0.00020003	-0.00023005	-0.00022272	-0.0000643	-0.0000995	-0.00003139	0	0	0	0	0	0	0	0	0	0	0	0	0	0	0	0	0	0	0	0	0	0	0	0	0	0	0	0	0	0	0	0	0	0	0	0
0.04853329	0	0	0	0	0	0	0	0	0	0	0	0	0	0	0	0	0	0	0	0	0	0	0.00001622	-0.00017708	-0.00004199	-0.00112174	-0.00004012	-0.00004012	-0.00060281	-0.00027417	-0.00019059	-0.00019999	-0.0001914	-0.00003948	-0.00007225	-0.00000407	0	0	0	0	0	0	0	0	0	0	0	0	0	0	0	0	0	0	0	0	0	0	0	0	0	0	0	0	0	0	0	0	0	0	0	0
0.05039996	0	0	0	0	0	0	0	0	0	0	0	0	0	0	0	0	0	0	0	0	0	0	0.00004559	-0.00014518	-0.00001761	-0.00108908	-0.00004329	-0.00004329	-0.00056883	-0.0002665	-0.00018349	-0.00017454	-0.00016494	-0.00001857	-0.00004877	0.00002258	0	0	0	0	0	0	0	0	0	0	0	0	0	0	0	0	0	0	0	0	0	0	0	0	0	0	0	0	0	0	0	0	0	0	0	0
0.05226662	0	0	0	0	0	0	0	0	0	0	0	0	0	0	0	0	0	0	0	0	0	0	0.00006996	-0.0001261	0.00000058	-0.00106551	-0.00004862	-0.00004862	-0.00054182	-0.00026318	-0.00017969	-0.00015561	-0.00014505	-0.00000214	-0.00003146	0.00004224	0	0	0	0	0	0	0	0	0	0	0	0	0	0	0	0	0	0	0	0	0	0	0	0	0	0	0	0	0	0	0	0	0	0	0	0
0.05413329	0	0	0	0	0	0	0	0	0	0	0	0	0	0	0	0	0	0	0	0	0	0	0.00008468	-0.00011344	0.00000898	-0.00105232	-0.00005548	-0.00005548	-0.00052164	-0.00026461	-0.00017909	-0.0001445	-0.00013319	0.00000742	-0.00001979	0.00005486	0	0	0	0	0	0	0	0	0	0	0	0	0	0	0	0	0	0	0	0	0	0	0	0	0	0	0	0	0	0	0	0	0	0	0	0
0.05599995	0	0	0	0	0	0	0	0	0	0	0	0	0	0	0	0	0	0	0	0	0	0	0.00008816	-0.00011262	0.00000655	-0.00105237	-0.00006322	-0.00006322	-0.00050778	-0.00027158	-0.00018402	-0.00014222	-0.00013037	0.0000099	-0.00001705	0.00005941	0	0	0	0	0	0	0	0	0	0	0	0	0	0	0	0	0	0	0	0	0	0	0	0	0	0	0	0	0	0	0	0	0	0	0	0
0.05786662	0	0	0	0	0	0	0	0	0	0	0	0	0	0	0	0	0	0	0	0	0	0	0.00007927	-0.00012503	-0.00000803	-0.00102995	-0.00007115	-0.00007115	-0.0004994	-0.00028459	-0.00019417	-0.00014938	-0.00013724	0.00000478	-0.00002237	0.00005515	0	0	0	0	0	0	0	0	0	0	0	0	0	0	0	0	0	0	0	0	0	0	0	0	0	0	0	0	0	0	0	0	0	0	0	0
0.05973328	0	0	0	0	0	0	0	0	0	0	0	0	0	0	0	0	0	0	0	0	0	0	0.0000575	-0.00015139	-0.00003545	-0.00106025	-0.00007868	-0.00007868	-0.00049547	-0.00030382	-0.00020966	-0.00016614	-0.00015394	-0.00000668	-0.00003583	0.00004178	0	0	0	0	0	0	0	0	0	0	0	0	0	0	0	0	0	0	0	0	0	0	0	0	0	0	0	0	0	0	0	0	0	0	0	0
0.06159995	0	0	0	0	0	0	0	0	0	0	0	0	0	0	0	0	0	0	0	0	0	0	0.00002313	-0.00019152	-0.00007588	-0.00110455	-0.00008523	-0.00008523	-0.00049484	-0.00032902	-0.00023026	-0.00019209	-0.00018007	-0.00002685	-0.00005705	0.00001835	0	0	0	0	0	0	0	0	0	0	0	0	0	0	0	0	0	0	0	0	0	0	0	0	0	0	0	0	0	0	0	0	0	0	0	0
0.06346661	0	0	0	0	0	0	0	0	0	0	0	0	0	0	0	0	0	0	0	0	0	0	-0.00002269	-0.00024432	-0.00012783	-0.00116148	-0.00009034	-0.00009034	-0.00049632	-0.00036173	-0.00025619	-0.00022623	-0.00021461	-0.00005355	-0.00008516	-0.00001179	0	0	0	0	0	0	0	0	0	0	0	0	0	0	0	0	0	0	0	0	0	0	0	0	0	0	0	0	0	0	0	0	0	0	0	0
0.06533328	0	0	0	0	0	0	0	0	0	0	0	0	0	0	0	0	0	0	0	0	0	0	-0.00007803	-0.00030987	-0.00018955	-0.00122882	-0.00009353	-0.00009353	-0.00049875	-0.00039618	-0.00028466	-0.00026701	-0.00025597	-0.00008556	-0.0001188	-0.00004699	0	0	0	0	0	0	0	0	0	0	0	0	0	0	0	0	0	0	0	0	0	0	0	0	0	0	0	0	0	0	0	0	0	0	0	0
0.06719994	0	0	0	0	0	0	0	0	0	0	0	0	0	0	0	0	0	0	0	0	0	0	-0.00014018	-0.0003809	-0.0002584	-0.0013037	-0.00009435	-0.00009435	-0.00050102	-0.00043327	-0.00031542	-0.00031237	-0.00030202	-0.00012122	-0.00015617	-0.00008956	0	0	0	0	0	0	0	0	0	0	0	0	0	0	0	0	0	0	0	0	0	0	0	0	0	0	0	0	0	0	0	0	0	0	0	0
0.06906661	0	0	0	0	0	0	0	0	0	0	0	0	0	0	0	0	0	0	0	0	0	0	-0.00020895	-0.00045188	-0.00032688	-0.00138259	-0.00009228	-0.00009228	-0.00050208	-0.00047122	-0.00034698	-0.00035972	-0.00035015	-0.00015848	-0.00019503	-0.00013469	0	0	0	0	0	0	0	0	0	0	0	0	0	0	0	0	0	0	0	0	0	0	0	0	0	0	0	0	0	0	0	0	0	0	0	0
0.07093327	0	0	0	0	0	0	0	0	0	0	0	0	0	0	0	0	0	0	0	0	0	0	-0.00027299	-0.00052882	-0.00039868	-0.00146121	-0.00008684	-0.00008684	-0.00050101	-0.0005079	-0.0003775	-0.00040593	-0.00039715	-0.00019485	-0.00023268	-0.00017938	0	0	0	0	0	0	0	0	0	0	0	0	0	0	0	0	0	0	0	0	0	0	0	0	0	0	0	0	0	0	0	0	0	0	0	0
0.07279994	0	0	0	0	0	0	0	0	0	0	0	0	0	0	0	0	0	0	0	0	0	0	-0.00033139	-0.00060092	-0.00046538	-0.0015348	-0.00007772	-0.00007772	-0.00049717	-0.00054097	-0.00040499	-0.0004476	-0.00043952	-0.00022762	-0.00026614	-0.00022028	0	0	0	0	0	0	0	0	0	0	0	0	0	0	0	0	0	0	0	0	0	0	0	0	0	0	0	0	0	0	0	0	0	0	0	0
0.0746666	0	0	0	0	0	0	0	0	0	0	0	0	0	0	0	0	0	0	0	0	0	0	-0.00037985	-0.00066377	-0.00052283	-0.00159902	-0.0000648	-0.0000648	-0.00049018	-0.00056831	-0.00042769	-0.0004816	-0.00047408	-0.00025436	-0.00029275	-0.00025426	0	0	0	0	0	0	0	0	0	0	0	0	0	0	0	0	0	0	0	0	0	0	0	0	0	0	0	0	0	0	0	0	0	0	0	0
0.07653327	0	0	0	0	0	0	0	0	0	0	0	0	0	0	0	0	0	0	0	0	0	0	-0.00041185	-0.00071365	-0.0005639	-0.00165014	-0.00004795	-0.00004795	-0.00047978	-0.00058819	-0.00044411	-0.00050525	-0.00049809	-0.00027297	-0.00031016	-0.00027859	0	0	0	0	0	0	0	0	0	0	0	0	0	0	0	0	0	0	0	0	0	0	0	0	0	0	0	0	0	0	0	0	0	0	0	0
0.07839993	0	0	0	0	0	0	0	0	0	0	0	0	0	0	0	0	0	0	0	0	0	0	-0.0004318	-0.00074117	-0.0005933	-0.0016845	-0.00002726	-0.00002726	-0.00046592	-0.00059905	-0.00045294	-0.00051614	-0.00050907	-0.00028163	-0.00031633	-0.00029076	0	0	0	0	0	0	0	0	0	0	0	0	0	0	0	0	0	0	0	0	0	0	0	0	0	0	0	0	0	0	0	0	0	0	0	0
0.0802666	0	0	0	0	0	0	0	0	0	0	0	0	0	0	0	0	0	0	0	0	0	0	-0.00043151	-0.00075237	-0.00060317	-0.00169846	-0.00000267	-0.00000267	-0.00044848	-0.00059946	-0.00045296	-0.00051206	-0.00050475	-0.00027865	-0.00030941	-0.00028847	0	0	0	0	0	0	0	0	0	0	0	0	0	0	0	0	0	0	0	0	0	0	0	0	0	0	0	0	0	0	0	0	0	0	0	0
0.08213326	0	0	0	0	0	0	0	0	0	0	0	0	0	0	0	0	0	0	0	0	0	0	-0.00040396	-0.00074099	-0.0005925	-0.00168899	0.00002666	0.00002666	-0.00042681	-0.00058836	-0.00044321	-0.00049107	-0.00048313	-0.00026251	-0.00028779	-0.00026978	0	0	0	0	0	0	0	0	0	0	0	0	0	0	0	0	0	0	0	0	0	0	0	0	0	0	0	0	0	0	0	0	0	0	0	0
0.08399993	0	0	0	0	0	0	0	0	0	0	0	0	0	0	0	0	0	0	0	0	0	0	-0.00035416	-0.00070588	-0.00055936	-0.00165441	0.00006177	0.00006177	-0.00039995	-0.0005654	-0.00042331	-0.0004522	-0.00044319	-0.00023246	-0.00025068	-0.00023387	0	0	0	0	0	0	0	0	0	0	0	0	0	0	0	0	0	0	0	0	0	0	0	0	0	0	0	0	0	0	0	0	0	0	0	0
0.08586659	0	0	0	0	0	0	0	0	0	0	0	0	0	0	0	0	0	0	0	0	0	0	-0.00028251	-0.00064947	-0.000505	-0.00159595	0.00010236	0.00010236	-0.00036795	-0.00053183	-0.00039434	-0.00039713	-0.00038665	-0.00018996	-0.00019969	-0.0001826	0	0	0	0	0	0	0	0	0	0	0	0	0	0	0	0	0	0	0	0	0	0	0	0	0	0	0	0	0	0	0	0	0	0	0	0
0.08773326	0	0	0	0	0	0	0	0	0	0	0	0	0	0	0	0	0	0	0	0	0	0	-0.00019568	-0.00057501	-0.00043629	-0.00151539	0.0001473	0.0001473	-0.00033162	-0.00048932	-0.00035777	-0.00032854	-0.00031623	-0.00013728	-0.00013732	-0.00011875	0	0	0	0	0	0	0	0	0	0	0	0	0	0	0	0	0	0	0	0	0	0	0	0	0	0	0	0	0	0	0	0	0	0	0	0
0.08959992	0	0	0	0	0	0	0	0	0	0	0	0	0	0	0	0	0	0	0	0	0	0	-0.00009081	-0.00048482	-0.00035383	-0.00141403	0.00019569	0.00019569	-0.00029146	-0.00043924	-0.00031479	-0.00024858	-0.00023415	-0.00007618	-0.00006566	-0.00004466	0	0	0	0	0	0	0	0	0	0	0	0	0	0	0	0	0	0	0	0	0	0	0	0	0	0	0	0	0	0	0	0	0	0	0	0
0.09146659	0	0	0	0	0	0	0	0	0	0	0	0	0	0	0	0	0	0	0	0	0	0	0.00002916	-0.0003766	-0.00026124	-0.00129505	0.00024634	0.00024634	-0.00024832	-0.00038364	-0.00026716	-0.00016048	-0.00014372	-0.00000921	0.00001232	0.00004042	0	0	0	0	0	0	0	0	0	0	0	0	0	0	0	0	0	0	0	0	0	0	0	0	0	0	0	0	0	0	0	0	0	0	0	0
0.09333325	0	0	0	0	0	0	0	0	0	0	0	0	0	0	0	0	0	0	0	0	0	0	0.00015216	-0.00026596	-0.00016214	-0.00116242	0.00029778	0.00029778	-0.00020333	-0.00032463	-0.0002167	-0.0000677	-0.00004847	0.00006096	0.00009354	0.00012491	0	0	0	0	0	0	0	0	0	0	0	0	0	0	0	0	0	0	0	0	0	0	0	0	0	0	0	0	0	0	0	0	0	0	0	0
0.09519992	0	0	0	0	0	0	0	0	0	0	0	0	0	0	0	0	0	0	0	0	0	0	0.0002771	-0.0001522	-0.00006	-0.00102083	0.00034846	0.00034846	-0.00015777	-0.00026427	-0.00016517	0.0000264	0.00004812	0.00013182	0.00017503	0.00020961	0	0	0	0	0	0	0	0	0	0	0	0	0	0	0	0	0	0	0	0	0	0	0	0	0	0	0	0	0	0	0	0	0	0	0	0
0.09706658	0	0	0	0	0	0	0	0	0	0	0	0	0	0	0	0	0	0	0	0	0	0	0.00039917	-0.0000381	0.00004128	-0.00087611	0.00039693	0.00039693	-0.00011306	-0.00020477	-0.00011448	0.00011346	0.00013773	0.00020072	0.0002538	0.00029128	0	0	0	0	0	0	0	0	0	0	0	0	0	0	0	0	0	0	0	0	0	0	0	0	0	0	0	0	0	0	0	0	0	0	0	0
0.09893325	0	0	0	0	0	0	0	0	0	0	0	0	0	0	0	0	0	0	0	0	0	0	0.00051268	0.00007128	0.00013805	-0.00073425	0.00044209	0.00044209	-0.00007057	-0.00014817	-0.00006634	0.00020007	0.00022662	0.00026531	0.00032724	0.00036719	0	0	0	0	0	0	0	0	0	0	0	0	0	0	0	0	0	0	0	0	0	0	0	0	0	0	0	0	0	0	0	0	0	0	0	0
0.10079991	0	0	0	0	0	0	0	0	0	0	0	0	0	0	0	0	0	0	0	0	0	0	0.0006177	0.000173	0.00022787	-0.00059999	0.00048314	0.00048314	-0.00003127	-0.00009584	-0.00002193	0.00027922	0.00030782	0.00032416	0.00039379	0.00043573	0	0	0	0	0	0	0	0	0	0	0	0	0	0	0	0	0	0	0	0	0	0	0	0	0	0	0	0	0	0	0	0	0	0	0	0
0.10266658	0	0	0	0	0	0	0	0	0	0	0	0	0	0	0	0	0	0	0	0	0	0	0.00071147	0.00026537	0.00030939	-0.00047654	0.0005195	0.0005195	0.00000422	-0.00004854	0.00001816	0.00034989	0.0003803	0.00037663	0.00044461	0.00049624	0	0	0	0	0	0	0	0	0	0	0	0	0	0	0	0	0	0	0	0	0	0	0	0	0	0	0	0	0	0	0	0	0	0	0	0
0.10453324	0	0	0	0	0	0	0	0	0	0	0	0	0	0	0	0	0	0	0	0	0	0	0.00079307	0.00034708	0.00038152	-0.00036637	0.0005511	0.0005511	0.00003546	-0.00000682	0.00005346	0.00041142	0.00044337	0.00042225	0.00049597	0.00054838	0	0	0	0	0	0	0	0	0	0	0	0	0	0	0	0	0	0	0	0	0	0	0	0	0	0	0	0	0	0	0	0	0	0	0	0
0.10639991	0	0	0	0	0	0	0	0	0	0	0	0	0	0	0	0	0	0	0	0	0	0	0.00086242	0.00041746	0.00044369	-0.0002708	0.00057818	0.00057818	0.00006236	0.00002909	0.00008043	0.00046371	0.00049695	0.000461	0.0005394	0.00059231	0	0	0	0	0	0	0	0	0	0	0	0	0	0	0	0	0	0	0	0	0	0	0	0	0	0	0	0	0	0	0	0	0	0	0	0
0.10826657	0	0	0	0	0	0	0	0	0	0	0	0	0	0	0	0	0	0	0	0	0	0	0.00092006	0.0004766	0.00049594	-0.00019003	0.00060114	0.00060114	0.00008507	0.00005925	0.00010605	0.00050717	0.00054146	0.00048503	0.00057537	0.00062855	0	0	0	0	0	0	0	0	0	0	0	0	0	0	0	0	0	0	0	0	0	0	0	0	0	0	0	0	0	0	0	0	0	0	0	0
0.11013323	0	0	0	0	0	0	0	0	0	0	0	0	0	0	0	0	0	0	0	0	0	0	0.00096693	0.00052504	0.00053871	-0.00011882	0.00062049	0.00062049	0.0001039	0.00008399	0.00012703	0.00054252	0.00057766	0.00051137	0.00060453	0.00065786	0	0	0	0	0	0	0	0	0	0	0	0	0	0	0	0	0	0	0	0	0	0	0	0	0	0	0	0	0	0	0	0	0	0	0	0
0.1119999	0	0	0	0	0	0	0	0	0	0	0	0	0	0	0	0	0	0	0	0	0	0	0.00100418	0.00056363	0.00057269	-0.00006459	0.00063673	0.00063673	0.00011923	0.0001028	0.00014376	0.00057061	0.00060641	0.00053226	0.00062766	0.00068104	0	0	0	0	0	0	0	0	0	0	0	0	0	0	0	0	0	0	0	0	0	0	0	0	0	0	0	0	0	0	0	0	0	0	0	0
0.11386657	0	0	0	0	0	0	0	0	0	0	0	0	0	0	0	0	0	0	0	0	0	0	0.00103297	0.00059334	0.00059872	-0.00002223	0.00065033	0.00065033	0.00013147	0.00011804	0.00015665	0.0005923	0.00062861	0.00054832	0.00064551	0.0006989	0	0	0	0	0	0	0	0	0	0	0	0	0	0	0	0	0	0	0	0	0	0	0	0	0	0	0	0	0	0	0	0	0	0	0	0
0.11573323	0	0	0	0	0	0	0	0	0	0	0	0	0	0	0	0	0	0	0	0	0	0	0.00105438	0.00061517	0.00061765	0.00000961	0.0006617	0.0006617	0.00014101	0.00012926	0.00016614	0.00060841	0.00064511	0.00056017	0.0006588	0.00071217	0	0	0	0	0	0	0	0	0	0	0	0	0	0	0	0	0	0	0	0	0	0	0	0	0	0	0	0	0	0	0	0	0	0	0	0
0.1175999	0	0	0	0	0	0	0	0	0	0	0	0	0	0	0	0	0	0	0	0	0	0	0.00106978	0.00062998	0.00063024	0.0000321	0.00067115	0.00067115	0.00014813	0.0001369	0.00017259	0.00061962	0.00065659	0.00056831	0.00066808	0.00072142	0	0	0	0	0	0	0	0	0	0	0	0	0	0	0	0	0	0	0	0	0	0	0	0	0	0	0	0	0	0	0	0	0	0	0	0
0.11946656	0	0	0	0	0	0	0	0	0	0	0	0	0	0	0	0	0	0	0	0	0	0	0.00107888	0.00063847	0.00063713	0.00004615	0.00067889	0.00067889	0.00015307	0.00014133	0.00017632	0.00062642	0.00066357	0.00057311	0.00067376	0.0007271	0	0	0	0	0	0	0	0	0	0	0	0	0	0	0	0	0	0	0	0	0	0	0	0	0	0	0	0	0	0	0	0	0	0	0	0
0.12133323	0	0	0	0	0	0	0	0	0	0	0	0	0	0	0	0	0	0	0	0	0	0	0.00108263	0.00064117	0.00063881	0.00005238	0.00068504	0.00068504	0.00015594	0.00014281	0.00017755	0.00062917	0.0006664	0.00057485	0.00067615	0.00072949	0	0	0	0	0	0	0	0	0	0	0	0	0	0	0	0	0	0	0	0	0	0	0	0	0	0	0	0	0	0	0	0	0	0	0	0
0.12319989	0	0	0	0	0	0	0	0	0	0	0	0	0	0	0	0	0	0	0	0	0	0	0.00108131	0.00063845	0.00063568	0.00005118	0.00068962	0.00068962	0.00015678	0.0001406	0.00017648	0.00062806	0.00066529	0.0005737	0.00067539	0.00072877	0	0	0	0	0	0	0	0	0	0	0	0	0	0	0	0	0	0	0	0	0	0	0	0	0	0	0	0	0	0	0	0	0	0	0	0
0.12506655	0	0	0	0	0	0	0	0	0	0	0	0	0	0	0	0	0	0	0	0	0	0	0.001075	0.00063055	0.00062799	0.0000427	0.00069257	0.00069257	0.00015556	0.00013674	0.00017321	0.00062318	0.00066031	0.00056973	0.00067153	0.00072499	0	0	0	0	0	0	0	0	0	0	0	0	0	0	0	0	0	0	0	0	0	0	0	0	0	0	0	0	0	0	0	0	0	0	0	0
0.12693322	0	0	0	0	0	0	0	0	0	0	0	0	0	0	0	0	0	0	0	0	0	0	0.00106366	0.00061661	0.00061582	0.00002688	0.00069377	0.00069377	0.0001522	0.00013034	0.00016778	0.00061449	0.00065141	0.00056293	0.00066454	0.00071811	0	0	0	0	0	0	0	0	0	0	0	0	0	0	0	0	0	0	0	0	0	0	0	0	0	0	0	0	0	0	0	0	0	0	0	0
0.12879989	0	0	0	0	0	0	0	0	0	0	0	0	0	0	0	0	0	0	0	0	0	0	0.00104717	0.00059839	0.00059923	0.0000036	0.00069302	0.00069302	0.00014658	0.00012139	0.00016018	0.00060189	0.00063851	0.0005533	0.00065444	0.00070804	0	0	0	0	0	0	0	0	0	0	0	0	0	0	0	0	0	0	0	0	0	0	0	0	0	0	0	0	0	0	0	0	0	0	0	0
0.13066655	0	0	0	0	0	0	0	0	0	0	0	0	0	0	0	0	0	0	0	0	0	0	0.00102537	0.000575	0.00057822	-0.00002731	0.00069014	0.00069014	0.00013858	0.0001099	0.00015042	0.00058526	0.00062146	0.00054068	0.00064089	0.00069466	0	0	0	0	0	0	0	0	0	0	0	0	0	0	0	0	0	0	0	0	0	0	0	0	0	0	0	0	0	0	0	0	0	0	0	0
0.13253322	0	0	0	0	0	0	0	0	0	0	0	0	0	0	0	0	0	0	0	0	0	0	0.00099811	0.00054638	0.0005528	-0.00006593	0.00068488	0.00068488	0.00012807	0.00009585	0.00013825	0.00056452	0.00060018	0.00052503	0.00062389	0.00067786	0	0	0	0	0	0	0	0	0	0	0	0	0	0	0	0	0	0	0	0	0	0	0	0	0	0	0	0	0	0	0	0	0	0	0	0
0.13439988	0	0	0	0	0	0	0	0	0	0	0	0	0	0	0	0	0	0	0	0	0	0	0.00096538	0.00051271	0.00052314	-0.00011212	0.00067702	0.00067702	0.00011499	0.00007932	0.00012418	0.00053963	0.00057464	0.00050636	0.00060341	0.00065759	0	0	0	0	0	0	0	0	0	0	0	0	0	0	0	0	0	0	0	0	0	0	0	0	0	0	0	0	0	0	0	0	0	0	0	0
0.13626655	0	0	0	0	0	0	0	0	0	0	0	0	0	0	0	0	0	0	0	0	0	0	0.00092728	0.00047419	0.00048946	-0.00016557	0.00066639	0.00066639	0.00009933	0.0000604	0.00010805	0.00051069	0.00054492	0.00048472	0.00057948	0.00063385	0	0	0	0	0	0	0	0	0	0	0	0	0	0	0	0	0	0	0	0	0	0	0	0	0	0	0	0	0	0	0	0	0	0	0	0
0.13813321	0	0	0	0	0	0	0	0	0	0	0	0	0	0	0	0	0	0	0	0	0	0	0.00088415	0.00043126	0.00045212	-0.00022558	0.00065275	0.00065275	0.0000812	0.00003927	0.00009002	0.00047795	0.00051128	0.00046031	0.00055228	0.00060682	0	0	0	0	0	0	0	0	0	0	0	0	0	0	0	0	0	0	0	0	0	0	0	0	0	0	0	0	0	0	0	0	0	0	0	0
0.13999988	0	0	0	0	0	0	0	0	0	0	0	0	0	0	0	0	0	0	0	0	0	0	0.00083646	0.00038457	0.00041171	-0.00029123	0.00063603	0.00063603	0.00006074	0.00001623	0.00007034	0.00044178	0.0004741	0.00043341	0.00052209	0.00057675	0	0	0	0	0	0	0	0	0	0	0	0	0	0	0	0	0	0	0	0	0	0	0	0	0	0	0	0	0	0	0	0	0	0	0	0
0.14186654	0	0	0	0	0	0	0	0	0	0	0	0	0	0	0	0	0	0	0	0	0	0	0.00078477	0.00033476	0.00036876	-0.00036148	0.00061622	0.00061622	0.00003817	-0.00000844	0.0000492	0.00040258	0.0004338	0.0004043	0.0004892	0.00054391	0	0	0	0	0	0	0	0	0	0	0	0	0	0	0	0	0	0	0	0	0	0	0	0	0	0	0	0	0	0	0	0	0	0	0	0
0.14373321	0	0	0	0	0	0	0	0	0	0	0	0	0	0	0	0	0	0	0	0	0	0	0.00072975	0.00028259	0.00032393	-0.00043829	0.00059343	0.00059343	0.00001377	-0.00003439	0.00002696	0.00036089	0.00039092	0.00037337	0.00045402	0.00050869	0	0	0	0	0	0	0	0	0	0	0	0	0	0	0	0	0	0	0	0	0	0	0	0	0	0	0	0	0	0	0	0	0	0	0	0
0.14559987	0	0	0	0	0	0	0	0	0	0	0	0	0	0	0	0	0	0	0	0	0	0	0.00067212	0.0002288	0.00027782	-0.00051254	0.00056786	0.00056786	-0.00001214	-0.00006129	0.00000387	0.00031723	0.000346	0.00034099	0.00041696	0.00047151	0	0	0	0	0	0	0	0	0	0	0	0	0	0	0	0	0	0	0	0	0	0	0	0	0	0	0	0	0	0	0	0	0	0	0	0
0.14746654	0	0	0	0	0	0	0	0	0	0	0	0	0	0	0	0	0	0	0	0	0	0	0.00061244	0.00017387	0.00023076	-0.00058789	0.00053985	0.00053985	-0.00003927	-0.00008896	-0.00001989	0.00027201	0.00029948	0.00030745	0.00037837	0.00043269	0	0	0	0	0	0	0	0	0	0	0	0	0	0	0	0	0	0	0	0	0	0	0	0	0	0	0	0	0	0	0	0	0	0	0	0
0.1493332	0	0	0	0	0	0	0	0	0	0	0	0	0	0	0	0	0	0	0	0	0	0	0.00055108	0.00011807	0.00018288	-0.00066369	0.00050984	0.00050984	-0.00006736	-0.00011727	-0.00004425	0.0002255	0.00025163	0.0002729	0.00033847	0.00039246	0	0	0	0	0	0	0	0	0	0	0	0	0	0	0	0	0	0	0	0	0	0	0	0	0	0	0	0	0	0	0	0	0	0	0	0
0.15119987	0	0	0	0	0	0	0	0	0	0	0	0	0	0	0	0	0	0	0	0	0	0	0.00048815	0.00005944	0.00013392	-0.0007398	0.00047833	0.00047833	-0.0000962	-0.00014632	-0.00006927	0.00017777	0.00020252	0.00023732	0.00029732	0.00035088	0	0	0	0	0	0	0	0	0	0	0	0	0	0	0	0	0	0	0	0	0	0	0	0	0	0	0	0	0	0	0	0	0	0	0	0
0.15306653	0	0	0	0	0	0	0	0	0	0	0	0	0	0	0	0	0	0	0	0	0	0	0.00042482	0.00000284	0.00008497	-0.0008202	0.00044568	0.00044568	-0.00012539	-0.00017549	-0.00009444	0.0001297	0.00015305	0.0002014	0.00025565	0.00030869	0	0	0	0	0	0	0	0	0	0	0	0	0	0	0	0	0	0	0	0	0	0	0	0	0	0	0	0	0	0	0	0	0	0	0	0
0.1549332	0	0	0	0	0	0	0	0	0	0	0	0	0	0	0	0	0	0	0	0	0	0	0.00036514	-0.00004865	0.00004065	-0.00089004	0.00041202	0.00041202	-0.00015356	-0.0002024	-0.00011768	0.00008466	0.00010669	0.00016781	0.00021625	0.00026874	0	0	0	0	0	0	0	0	0	0	0	0	0	0	0	0	0	0	0	0	0	0	0	0	0	0	0	0	0	0	0	0	0	0	0	0
0.15679986	0	0	0	0	0	0	0	0	0	0	0	0	0	0	0	0	0	0	0	0	0	0	0.00031012	-0.00009093	0.00000714	-0.00094848	0.00037819	0.00037819	-0.00017937	-0.00022505	-0.00013727	0.00004566	0.00006652	0.00013896	0.00018166	0.0002337	0	0	0	0	0	0	0	0	0	0	0	0	0	0	0	0	0	0	0	0	0	0	0	0	0	0	0	0	0	0	0	0	0	0	0	0
0.15866653	0	0	0	0	0	0	0	0	0	0	0	0	0	0	0	0	0	0	0	0	0	0	0.00026723	-0.00012399	-0.00002599	-0.00099232	0.00034527	0.00034527	-0.00020261	-0.00024341	-0.00015312	0.00001296	0.00003281	0.00011501	0.00015209	0.00020395	0	0	0	0	0	0	0	0	0	0	0	0	0	0	0	0	0	0	0	0	0	0	0	0	0	0	0	0	0	0	0	0	0	0	0	0
0.16053319	0	0	0	0	0	0	0	0	0	0	0	0	0	0	0	0	0	0	0	0	0	0	0.0002326	-0.00014822	-0.00004553	-0.00102794	0.00031395	0.00031395	-0.00022329	-0.00025678	-0.00016544	-0.00001353	0.00000547	0.00009588	0.00012778	0.00017955	0	0	0	0	0	0	0	0	0	0	0	0	0	0	0	0	0	0	0	0	0	0	0	0	0	0	0	0	0	0	0	0	0	0	0	0
0.16239985	0	0	0	0	0	0	0	0	0	0	0	0	0	0	0	0	0	0	0	0	0	0	0.0002068	-0.00016328	-0.00005683	-0.00105655	0.00028476	0.00028476	-0.00024122	-0.00026612	-0.00017381	-0.00003341	-0.00001509	0.00008191	0.00010901	0.00016098	0	0	0	0	0	0	0	0	0	0	0	0	0	0	0	0	0	0	0	0	0	0	0	0	0	0	0	0	0	0	0	0	0	0	0	0
0.16426652	0	0	0	0	0	0	0	0	0	0	0	0	0	0	0	0	0	0	0	0	0	0	0.00018999	-0.00016914	-0.00005984	-0.0010544	0.00025804	0.00025804	-0.00025639	-0.00027186	-0.00017863	-0.00004659	-0.00002878	0.00007316	0.00009591	0.00014844	0	0	0	0	0	0	0	0	0	0	0	0	0	0	0	0	0	0	0	0	0	0	0	0	0	0	0	0	0	0	0	0	0	0	0	0
0.16613319	0	0	0	0	0	0	0	0	0	0	0	0	0	0	0	0	0	0	0	0	0	0	0.00018248	-0.00016796	-0.00005438	-0.00105629	0.000234	0.000234	-0.00026874	-0.00027317	-0.00017871	-0.00005284	-0.00003538	0.00007791	0.0000887	0.00014219	0	0	0	0	0	0	0	0	0	0	0	0	0	0	0	0	0	0	0	0	0	0	0	0	0	0	0	0	0	0	0	0	0	0	0	0
0.16799985	0	0	0	0	0	0	0	0	0	0	0	0	0	0	0	0	0	0	0	0	0	0	0.00018467	-0.0001545	-0.00004012	-0.00104743	0.00021273	0.00021273	-0.00027817	-0.00026988	-0.00017574	-0.00005177	-0.00003459	0.00007971	0.00009481	0.00014256	0	0	0	0	0	0	0	0	0	0	0	0	0	0	0	0	0	0	0	0	0	0	0	0	0	0	0	0	0	0	0	0	0	0	0	0
0.16986651	0	0	0	0	0	0	0	0	0	0	0	0	0	0	0	0	0	0	0	0	0	0	0.00019315	-0.00013169	-0.00001731	-0.00102836	0.00019413	0.00019413	-0.00028502	-0.0002621	-0.00016888	-0.00004403	-0.00002663	0.00008679	0.00009913	0.00015028	0	0	0	0	0	0	0	0	0	0	0	0	0	0	0	0	0	0	0	0	0	0	0	0	0	0	0	0	0	0	0	0	0	0	0	0
0.17173318	0	0	0	0	0	0	0	0	0	0	0	0	0	0	0	0	0	0	0	0	0	0	0.00021592	-0.00010294	0.00001429	-0.00099908	0.00017797	0.00017797	-0.00028958	-0.00024972	-0.00015719	-0.00002947	-0.00001187	0.00009912	0.00010921	0.00016136	0	0	0	0	0	0	0	0	0	0	0	0	0	0	0	0	0	0	0	0	0	0	0	0	0	0	0	0	0	0	0	0	0	0	0	0
0.17359985	0	0	0	0	0	0	0	0	0	0	0	0	0	0	0	0	0	0	0	0	0	0	0.00024869	-0.00005946	0.00005562	-0.00095877	0.00016391	0.00016391	-0.00029196	-0.00023225	-0.00014237	-0.00000523	0.00001294	0.00011707	0.0001254	0.00018183	0	0	0	0	0	0	0	0	0	0	0	0	0	0	0	0	0	0	0	0	0	0	0	0	0	0	0	0	0	0	0	0	0	0	0	0
0.17546651	0	0	0	0	0	0	0	0	0	0	0	0	0	0	0	0	0	0	0	0	0	0	0.00029189	-0.0000027	0.00010736	-0.00090687	0.00015153	0.00015153	-0.00029233	-0.0002094	-0.00012297	0.00002367	0.00004241	0.00014083	0.00014785	0.00020932	0	0	0	0	0	0	0	0	0	0	0	0	0	0	0	0	0	0	0	0	0	0	0	0	0	0	0	0	0	0	0	0	0	0	0	0
0.17733318	0	0	0	0	0	0	0	0	0	0	0	0	0	0	0	0	0	0	0	0	0	0	0.00034153	0.00006274	0.00016864	-0.00084287	0.00014032	0.00014032	-0.00029087	-0.00018086	-0.00009877	0.00006016	0.00007964	0.00017055	0.00017667	0.00024401	0	0	0	0	0	0	0	0	0	0	0	0	0	0	0	0	0	0	0	0	0	0	0	0	0	0	0	0	0	0	0	0	0	0	0	0
0.17919984	0	0	0	0	0	0	0	0	0	0	0	0	0	0	0	0	0	0	0	0	0	0	0.0004046	0.00013827	0.0002429	-0.00076647	0.00012969	0.00012969	-0.0002878	-0.00014649	-0.00006968	0.00010424	0.0001246	0.00020624	0.00021181	0.00028585	0	0	0	0	0	0	0	0	0	0	0	0	0	0	0	0	0	0	0	0	0	0	0	0	0	0	0	0	0	0	0	0	0	0	0	0
0.18106651	0	0	0	0	0	0	0	0	0	0	0	0	0	0	0	0	0	0	0	0	0	0	0.00047515	0.00023067	0.00032874	-0.00067769	0.00011904	0.00011904	-0.00028339	-0.00010627	-0.00003568	0.00015567	0.00017705	0.00024771	0.00025302	0.00033464	0	0	0	0	0	0	0	0	0	0	0	0	0	0	0	0	0	0	0	0	0	0	0	0	0	0	0	0	0	0	0	0	0	0	0	0
0.18293317	0	0	0	0	0	0	0	0	0	0	0	0	0	0	0	0	0	0	0	0	0	0	0.00055883	0.00033533	0.00042458	-0.00057647	0.00010773	0.00010773	-0.00027781	-0.00006016	0.00000322	0.00021431	0.00023683	0.00029487	0.00030013	0.00039023	0	0	0	0	0	0	0	0	0	0	0	0	0	0	0	0	0	0	0	0	0	0	0	0	0	0	0	0	0	0	0	0	0	0	0	0
0.18479984	0	0	0	0	0	0	0	0	0	0	0	0	0	0	0	0	0	0	0	0	0	0	0.00065251	0.00044531	0.00053378	-0.00046348	0.00009512	0.00009512	-0.00027136	-0.00000845	0.00004676	0.00027958	0.00030334	0.00034728	0.00035263	0.00045209	0	0	0	0	0	0	0	0	0	0	0	0	0	0	0	0	0	0	0	0	0	0	0	0	0	0	0	0	0	0	0	0	0	0	0	0
0.1866665	0	0	0	0	0	0	0	0	0	0	0	0	0	0	0	0	0	0	0	0	0	0	0.00075469	0.00056916	0.00065297	-0.00034048	0.00008068	0.00008068	-0.0002644	0.00004808	0.00009427	0.00035029	0.00037538	0.000404	0.00040949	0.00051913	0	0	0	0	0	0	0	0	0	0	0	0	0	0	0	0	0	0	0	0	0	0	0	0	0	0	0	0	0	0	0	0	0	0	0	0
0.18853317	0	0	0	0	0	0	0	0	0	0	0	0	0	0	0	0	0	0	0	0	0	0	0.00085852	0.00070123	0.00078028	-0.00020974	0.00006393	0.00006393	-0.0002574	0.00010838	0.00014487	0.00042501	0.00045145	0.00046391	0.00046952	0.00059007	0	0	0	0	0	0	0	0	0	0	0	0	0	0	0	0	0	0	0	0	0	0	0	0	0	0	0	0	0	0	0	0	0	0	0	0
0.19039983	0	0	0	0	0	0	0	0	0	0	0	0	0	0	0	0	0	0	0	0	0	0	0.00097037	0.00083839	0.00091271	-0.00007473	0.00004454	0.00004454	-0.00025096	0.00017087	0.00019721	0.00050165	0.00052945	0.00052539	0.00053099	0.00066304	0	0	0	0	0	0	0	0	0	0	0	0	0	0	0	0	0	0	0	0	0	0	0	0	0	0	0	0	0	0	0	0	0	0	0	0
0.1922665	0	0	0	0	0	0	0	0	0	0	0	0	0	0	0	0	0	0	0	0	0	0	0.00108229	0.00097069	0.00104436	0.00005991	0.00002251	0.00002251	-0.00024576	0.00023339	0.00024948	0.00057751	0.00060662	0.00058627	0.00059171	0.00073563	0	0	0	0	0	0	0	0	0	0	0	0	0	0	0	0	0	0	0	0	0	0	0	0	0	0	0	0	0	0	0	0	0	0	0	0
0.19413316	0	0	0	0	0	0	0	0	0	0	0	0	0	0	0	0	0	0	0	0	0	0	0.00119018	0.00110341	0.00117731	0.00018909	-0.00000184	-0.00000184	-0.000254211	0.00029352	0.00029966	0.00064971	0.00068002	0.00064429	0.00064933	0.00080526	0	0	0	0	0	0	0	0	0	0	0	0	0	0	0	0	0	0	0	0	0	0	0	0	0	0	0	0	0	0	0	0	0	0	0	0
0.19599983	0	0	0	0	0	0	0	0	0	0	0	0	0	0	0	0	0	0	0	0	0	0	0.00128993	0.001227	0.00129651	0.00030771	-0.00002794	-0.00002794	-0.000262663	0.00034878	0.00034569	0.00071541	0.00074677	0.00069716	0.00070158	0.0008694	0	0	0	0	0	0	0	0	0	0	0	0	0	0	0	0	0	0	0	0	0	0	0	0	0	0	0	0	0	0	0	0	0	0	0	0
0.19786649	0	0	0	0	0	0	0	0	0	0	0	0	0	0	0	0	0	0	0	0	0	0	0.00137221	0.00133656	0.00140384	0.00041085	-0.00005491	-0.00005491	-0.000271114	0.00039672	0.00038554	0.0007719	0.00080415	0.00074275	0.00074629	0.00092563	0	0	0	0	0	0	0	0	0	0	0	0	0	0	0	0	0	0	0	0	0	0	0	0	0	0	0	0	0	0	0	0	0	0	0	0
0.19973316	0	0	0	0	0	0	0	0	0	0	0	0	0	0	0	0	0	0	0	0	0	0	0.0014438	0.00142265	0.00149347	0.00049461	-0.00008169	-0.00008169	-0.000279566	0.00043533	0.00041756	0.00081706	0.00084998	0.00077933	0.00078179	0.00097199	0	0	0	0	0	0	0	0	0	0	0	0	0	0	0	0	0	0	0	0	0	0	0	0	0	0	0	0	0	0	0	0	0	0	0	0
0.20159982	0	0	0	0	0	0	0	0	0	0	0	0	0	0	0	0	0	0	0	0	0	0	0.00149819	0.00149246	0.00156247	0.0005566	-0.00010703	-0.00010703	-0.000288017	0.00046336	0.00044073	0.00084957	0.00088295	0.00080586	0.00080703	0.00100716	0	0	0	0	0	0	0	0	0	0	0	0	0	0	0	0	0	0	0	0	0	0	0	0	0	0	0	0	0	0	0	0	0	0	0	0
0.20346649	0	0	0	0	0	0	0	0	0	0	0	0	0	0	0	0	0	0	0	0	0	0	0.00153288	0.00153949	0.00160444	0.00059593	-0.00012955	-0.00012955	-0.000296468	0.00048032	0.00045467	0.00086894	0.00090255	0.00082193	0.00082164	0.00103041	0	0	0	0	0	0	0	0	0	0	0	0	0	0	0	0	0	0	0	0	0	0	0	0	0	0	0	0	0	0	0	0	0	0	0	0
0.20533315	0	0	0	0	0	0	0	0	0	0	0	0	0	0	0	0	0	0	0	0	0	0	0.0015476	0.00156266	0.00162683	0.0006124	-0.00014807	-0.00014807	-0.00030492	0.00048612	0.00045931	0.00087507	0.00090869	0.00082744	0.00082558	0.00104128	0	0	0	0	0	0	0	0	0	0	0	0	0	0	0	0	0	0	0	0	0	0	0	0	0	0	0	0	0	0	0	0	0	0	0	0
0.20719982	0	0	0	0	0	0	0	0	0	0	0	0	0	0	0	0	0	0	0	0	0	0	0.00154189	0.00156125	0.00162502	0.00060603	-0.00016179	-0.00016179	-0.000313371	0.00048077	0.00045467	0.00086798	0.00090137	0.00082241	0.00081886	0.00103945	0	0	0	0	0	0	0	0	0	0	0	0	0	0	0	0	0	0	0	0	0	0	0	0	0	0	0	0	0	0	0	0	0	0	0	0
0.20906648	0	0	0	0	0	0	0	0	0	0	0	0	0	0	0	0	0	0	0	0	0	0	0.00151587	0.00153542	0.00159911	0.00057743	-0.00017029	-0.00017029	-0.000321823	0.00046464	0.00044107	0.00084801	0.00088096	0.00080706	0.00080176	0.00102486	0	0	0	0	0	0	0	0	0	0	0	0	0	0	0	0	0	0	0	0	0	0	0	0	0	0	0	0	0	0	0	0	0	0	0	0
0.21093315	0	0	0	0	0	0	0	0	0	0	0	0	0	0	0	0	0	0	0	0	0	0	0.00147036	0.00148608	0.00155009	0.00052789	-0.00017348	-0.00017348	-0.000330274	0.00043849	0.00041912	0.00081587	0.00084814	0.00078193	0.00077485	0.00099784	0	0	0	0	0	0	0	0	0	0	0	0	0	0	0	0	0	0	0	0	0	0	0	0	0	0	0	0	0	0	0	0	0	0	0	0
0.21279981	0	0	0	0	0	0	0	0	0	0	0	0	0	0	0	0	0	0	0	0	0	0	0.00140688	0.00141499	0.00147988	0.00045937	-0.00017157	-0.00017157	-0.000338725	0.00040349	0.00038977	0.00077261	0.00080402	0.00074783	0.00073895	0.0009591	0	0	0	0	0	0	0	0	0	0	0	0	0	0	0	0	0	0	0	0	0	0	0	0	0	0	0	0	0	0	0	0	0	0	0	0
0.21466647	0	0	0	0	0	0	0	0	0	0	0	0	0	0	0	0	0	0	0	0	0	0	0.00132763	0.00132491	0.0013913	0.00037447	-0.00016512	-0.00016512	-0.000347177	0.0003611	0.00035423	0.00071966	0.00075	0.00070588	0.00069519	0.00090979	0	0	0	0	0	0	0	0	0	0	0	0	0	0	0	0	0	0	0	0	0	0	0	0	0	0	0	0	0	0	0	0	0	0	0	0
0.21653314	0	0	0	0	0	0	0	0	0	0	0	0	0	0	0	0	0	0	0	0	0	0	0.00123461	0.00121895	0.00129222	0.00027595	-0.00015481	-0.00015481	-0.000355628	0.00031295	0.00031378	0.00065856	0.00068765	0.00065725	0.00064479	0.00085126	0	0	0	0	0	0	0	0	0	0	0	0	0	0	0	0	0	0	0	0	0	0	0	0	0	0	0	0	0	0	0	0	0	0	0	0
0.21839981	0	0	0	0	0	0	0	0	0	0	0	0	0	0	0	0	0	0	0	0	0	0	0.00113752	0.00109994	0.00117621	0.00016664	-0.00014139	-0.00014139	-0.00036408	0.00026065	0.00026975	0.00059088	0.00061856	0.0006032	0.00058899	0.00078507	0	0	0	0	0	0	0	0	0	0	0	0	0	0	0	0	0	0	0	0	0	0	0	0	0	0	0	0	0	0	0	0	0	0	0	0
0.22026647	0	0	0	0	0	0	0	0	0	0	0	0	0	0	0	0	0	0	0	0	0	0	0.00102672	0.00097856	0.00105238	0.00004961	-0.00012576	-0.00012576	-0.00037245	0.0002059	0.0002235	0.00051836	0.00054448	0.00054508	0.00052916	0.00071301	0	0	0	0	0	0	0	0	0	0	0	0	0	0	0	0	0	0	0	0	0	0	0	0	0	0	0	0	0	0	0	0	0	0	0	0
0.22213314	0	0	0	0	0	0	0	0	0	0	0	0	0	0	0	0	0	0	0	0	0	0	0.0009127	0.00084628	0.00092488	-0.00007188	-0.00010883	-0.00010883	-0.00038157	0.00015041	0.00017645	0.00044284	0.00046728	0.00048438	0.00046677	0.00063711	0	0	0	0	0	0	0	0	0	0	0	0	0	0	0	0	0	0	0	0	0	0	0	0	0	0	0	0	0	0	0	0	0	0	0	0
0.2239998	0	0	0	0	0	0	0	0	0	0	0	0	0	0	0	0	0	0	0	0	0	0	0.00079722	0.00071361	0.00079992	-0.00019442	-0.00009147	-0.00009147	-0.00039254	0.0000959	0.00012998	0.00036625	0.0003889	0.00042265	0.00040334	0.00055956	0	0	0	0	0	0	0	0	0	0	0	0	0	0	0	0	0	0	0	0	0	0	0	0	0	0	0	0	0	0	0	0	0	0	0	0
0.22586647	0	0	0	0	0	0	0	0	0	0	0	0	0	0	0	0	0	0	0	0	0	0	0.00068564	0.00058756	0.00067787	-0.00031506	-0.00007436	-0.00007436	-0.00040658	0.00004379	0.0000853	0.00029026	0.00031107	0.00036124	0.00034022	0.00047152	0	0	0	0	0	0	0	0	0	0	0	0	0	0	0	0	0	0	0	0	0	0	0	0	0	0	0	0	0	0	0	0	0	0	0	0
0.22773313	0	0	0	0	0	0	0	0	0	0	0	0	0	0	0	0	0	0	0	0	0	0	0.00057782	0.00046392	0.00055704	-0.0004314	-0.00005799	-0.00005799	-0.00042493	0.0000009	0.00005036	0.00022067	0.00023885	0.00030129	0.00027847	0.00039636	0	0	0	0	0	0	0	0	0	0	0	0	0	0	0	0	0	0	0	0	0	0	0	0	0	0	0	0	0	0	0	0	0	0	0	0
0.2295998	0	0	0	0	0	0	0	0	0	0	0	0	0	0	0	0	0	0	0	0	0	0	0.00047991	0.00035273	0.00045067	-0.00058596	-0.00004268	-0.00004268	-0.00044874	-0.00004432	0.00001044	0.00014825	0.0001648	0.0002458	0.00022168	0.00032793	0	0	0	0	0	0	0	0	0	0	0	0	0	0	0	0	0	0	0	0	0	0	0	0	0	0	0	0	0	0	0	0	0	0	0	0
0.23146646	0	0	0	0	0	0	0	0	0	0	0	0	0	0	0	0	0	0	0	0	0	0	0.00038533	0.00025128	0.00035352	-0.00068905	-0.0000285	-0.0000285	-0.00047888	-0.0000848	-0.00002542	0.00008023	0.00009417	0.00018945	0.00016426	0.00026067	0	0	0	0	0	0	0	0	0	0	0	0	0	0	0	0	0	0	0	0	0	0	0	0	0	0	0	0	0	0	0	0	0	0	0	0
0.23333313	0	0	0	0	0	0	0	0	0	0	0	0	0	0	0	0	0	0	0	0	0	0	0.00029984	0.00015708	0.00026842	-0.00078292	-0.00001528	-0.00001528	-0.00051573	-0.00011977	-0.00005676	0.0000167	0.00002978	0.00013903	0.00010979	0.00019874	0	0	0	0	0	0	0	0	0	0	0	0	0	0	0	0	0	0	0	0	0	0	0	0	0	0	0	0	0	0	0	0	0	0	0	0
0.23519979	0	0	0	0	0	0	0	0	0	0	0	0	0	0	0	0	0	0	0	0	0	0	0.00022456	0.00007534	0.00019569	-0.00086683	-0.00000248	-0.00000248	-0.00055908	-0.00014901	-0.00008332	-0.00004037	-0.00002904	0.00009295	0.00006108	0.00014263	0	0	0	0	0	0	0	0	0	0	0	0	0	0	0	0	0	0	0	0	0	0	0	0	0	0	0	0	0	0	0	0	0	0	0	0
0.23706646	0	0	0	0	0	0	0	0	0	0	0	0	0	0	0	0	0	0	0	0	0	0	0.00016111	0.0000081	0.00013542	-0.00093656	0.0000108	0.0000108	-0.00060809	-0.00017247	-0.00010508	-0.00009143	-0.00008188	0.00005154	0.00001676	0.00009257	0	0	0	0	0	0	0	0	0	0	0	0	0	0	0	0	0	0	0	0	0	0	0	0	0	0	0	0	0	0	0	0	0	0	0	0
0.23893312	0	0	0	0	0	0	0	0	0	0	0	0	0	0	0	0	0	0	0	0	0	0	0.00010413	-0.00004927	0.00009128	-0.00099998	0.00002592	0.00002592	-0.00066136	-0.0001903	-0.0001224	-0.00013664	-0.00012881	0.00001448	-0.0000234	0.00004781	0	0	0	0	0	0	0	0	0	0	0	0	0	0	0	0	0	0	0	0	0	0	0	0	0	0	0	0	0	0	0	0	0	0	0	0
0.24079979	0	0	0	0	0	0	0	0	0	0	0	0	0	0	0	0	0	0	0	0	0	0	0.0000594	-0.00009227	0.00005467	-0.00105343	0.00004474	0.00004474	-0.00071706	-0.00020274	-0.0001352	-0.00017606	-0.00016703	-0.00001778	-0.00005847	0.00000969	0	0	0	0	0	0	0	0	0	0	0	0	0	0	0	0	0	0	0	0	0	0	0	0	0	0	0	0	0	0	0	0	0	0	0	0
0.24266645	0	0	0	0	0	0	0	0	0	0	0	0	0	0	0	0	0	0	0	0	0	0	0.00001985	-0.00012919	0.00002828	-0.00109742	0.00006976	0.00006976	-0.00077314	-0.00021131	-0.00014395	-0.00020674	-0.00020275	-0.00004438	-0.00008744	-0.00002286	0	0	0	0	0	0	0	0	0	0	0	0	0	0	0	0	0	0	0	0	0	0	0	0	0	0	0	0	0	0	0	0	0	0	0	0
0.24453312	0	0	0	0	0	0	0	0	0	0	0	0	0	0	0	0	0	0	0	0	0	0	-0.00001167	-0.00015612	0.00000781	-0.00112926	0.00010429	0.00010429	-0.00082753	-0.00021531	-0.0001463	-0.00023553	-0.00023144	-0.00006633	-0.00011531	-0.00005016	0	0	0	0	0	0	0	0	0	0	0	0	0	0	0	0	0	0	0	0	0	0	0	0	0	0	0	0	0	0	0	0	0	0	0	0
0.24639978	0	0	0	0	0	0	0	0	0	0	0	0	0	0	0	0	0	0	0	0	0	0	-0.00003708	-0.00017407	-0.00000135	-0.00115663	0.00015271	0.00015271	-0.00087836	-0.00021462	-0.00014718	-0.00025764	-0.00025473	-0.00008376	-0.00013661	-0.00007255	0	0	0	0	0	0	0	0	0	0	0	0	0	0	0	0	0	0	0	0	0	0	0	0	0	0	0	0	0	0	0	0	0	0	0	0
0.24826645	0	0	0	0	0	0	0	0	0	0	0	0	0	0	0	0	0	0	0	0	0	0	-0.00005451	-0.00018408	-0.00000359	-0.00117661	0.00022083	0.00022083	-0.00092423	-0.00021073	-0.00014517	-0.0002748	-0.00027295	-0.00009741	-0.00015363	-0.00009036	0	0	0	0	0	0	0	0	0	0	0	0	0	0	0	0	0	0	0	0	0	0	0	0	0	0	0	0	0	0	0	0	0	0	0	0
0.25013311	0	0	0	0	0	0	0	0	0	0	0	0	0	0	0	0	0	0	0	0	0	0	-0.00006598	-0.00018398	-0.00000005	-0.00118999	0.00031607	0.00031607	-0.00096426	-0.00020419	-0.00014068	-0.00028737	-0.00028645	-0.00010677	-0.00016659	-0.00010393	0	0	0	0	0	0	0	0	0	0	0	0	0	0	0	0	0	0	0	0	0	0	0	0	0	0	0	0	0	0	0	0	0	0	0	0
0.25199978	0	0	0	0	0	0	0	0	0	0	0	0	0	0	0	0	0	0	0	0	0	0	-0.00007221	-0.00018123	0.00000811	-0.00119769	0.00044704	0.00044704	-0.0009981	-0.00019558	-0.00013418	-0.00029577	-0.00029566	-0.00011262	-0.00017454	-0.0001136	0	0	0	0	0	0	0	0	0	0	0	0	0	0	0	0	0	0	0	0	0	0	0	0	0	0	0	0	0	0	0	0	0	0	0	0
0.25386644	0	0	0	0	0	0	0	0	0	0	0	0	0	0	0	0	0	0	0	0	0	0	-0.00007394	-0.00017431	0.0000197	-0.00120064	0.00062107	0.00062107	-0.00102577	-0.00018549	-0.00012815	-0.00030046	-0.00030103	-0.00011549	-0.00018037	-0.00011974	0	0	0	0	0	0	0	0	0	0	0	0	0	0	0	0	0	0	0	0	0	0	0	0	0	0	0	0	0	0	0	0	0	0	0	0
0.25573311	0	0	0	0	0	0	0	0	0	0	0	0	0	0	0	0	0	0	0	0	0	0	-0.00007193	-0.00016446	0.00003232	-0.00119989	0.00083792	0.00083792	-0.00104764	-0.00017346	-0.00011968	-0.00030196	-0.00030308	-0.00011461	-0.00018315	-0.00012273	0	0	0	0	0	0	0	0	0	0	0	0	0	0	0	0	0	0	0	0	0	0	0	0	0	0	0	0	0	0	0	0	0	0	0	0
0.25759977	0	0	0	0	0	0	0	0	0	0	0	0	0	0	0	0	0	0	0	0	0	0	-0.00006695	-0.00015289	0.0000471	-0.00119647	0.00108022	0.00108022	-0.00106422	-0.00016217	-0.00011083	-0.00030081	-0.00030236	-0.00011278	-0.00018327	-0.00012164	0	0	0	0	0	0	0	0	0	0	0	0	0	0	0	0	0	0	0	0	0	0	0	0	0	0	0	0	0	0	0	0	0	0	0	0
0.25946643	0	0	0	0	0	0	0	0	0	0	0	0	0	0	0	0	0	0	0	0	0	0	-0.00005976	-0.00014083	0.0000618	-0.00119139	0.00131151	0.00131151	-0.0010761	-0.00015123	-0.00010206	-0.00029755	-0.0002994	-0.00010934	-0.00018112	-0.00011934	0	0	0	0	0	0	0	0	0	0	0	0	0	0	0	0	0	0	0	0	0	0	0	0	0	0	0	0	0	0	0	0	0	0	0	0
0.2613331	0	0	0	0	0	0	0	0	0	0	0	0	0	0	0	0	0	0	0	0	0	0	-0.00005141	-0.00012974	0.00007601	-0.00118597	0.00149569	0.00149569	-0.00108397	-0.00014138	-0.00009286	-0.0002924	-0.000295	-0.00010499	-0.00017732	-0.00011535	0	0	0	0	0	0	0	0	0	0	0	0	0	0	0	0	0	0	0	0	0	0	0	0	0	0	0	0	0	0	0	0	0	0	0	0
0.26319977	0	0	0	0	0	0	0	0	0	0	0	0	0	0	0	0	0	0	0	0	0	0	-0.00004241	-0.00012048	0.00008699	-0.00118089	0.00162047	0.00162047	-0.00108821	-0.00013309	-0.00008575	-0.00028687	-0.00028881	-0.00010007	-0.00017216	-0.00010995	0	0	0	0	0	0	0	0	0	0	0	0	0	0	0	0	0	0	0	0	0	0	0	0	0	0	0	0	0	0	0	0	0	0	0	0
0.26506643	0	0	0	0	0	0	0	0	0	0	0	0	0	0	0	0	0	0	0	0	0	0	-0.00003289	-0.0001134	0.00009531	-0.00117628	0.00169748	0.00169748	-0.00108892	-0.00012693	-0.00007989	-0.00028041	-0.0002823	-0.00009467	-0.00016565	-0.00010317	0	0	0	0	0	0	0	0	0	0	0	0	0	0	0	0	0	0	0	0	0	0	0	0	0	0	0	0	0	0	0	0	0	0	0	0
0.2669331	0	0	0	0	0	0	0	0	0	0	0	0	0	0	0	0	0	0	0	0	0	0	-0.00002196	-0.00010894	0.00010051	-0.00117242	0.00174404	0.00174404	-0.00108615	-0.00012241	-0.00007552	-0.00027323	-0.00027647	-0.00008984	-0.00015785	-0.00009517	0	0	0	0	0	0	0	0	0	0	0	0	0	0	0	0	0	0	0	0	0	0	0	0	0	0	0	0	0	0	0	0	0	0	0	0
0.26879976	0	0	0	0	0	0	0	0	0	0	0	0	0	0	0	0	0	0	0	0	0	0	-0.00001316	-0.00010721	0.00010243	-0.00116924	0.00176988	0.00176988	-0.00107969	-0.00011999	-0.00007272	-0.00026534	-0.00026842	-0.00008397	-0.00015025	-0.00008598	0	0	0	0	0	0	0	0	0	0	0	0	0	0	0	0	0	0	0	0	0	0	0	0	0	0	0	0	0	0	0	0	0	0	0	0
0.27066642	0	0	0	0	0	0	0	0	0	0	0	0	0	0	0	0	0	0	0	0	0	0	-0.00000053	-0.00010409	0.00010116	-0.00116645	0.00177402	0.00177402	-0.00106916	-0.00012028	-0.00007014	-0.00025818	-0.00025944	-0.00007796	-0.00013964	-0.00007555	0	0	0	0	0	0	0	0	0	0	0	0	0	0	0	0	0	0	0	0	0	0	0	0	0	0	0	0	0	0	0	0	0	0	0	0
0.27253309	0	0	0	0	0	0	0	0	0	0	0	0	0	0	0	0	0	0	0	0	0	0	0.00000961	-0.000106	0.00009708	-0.00116343	0.00174687	0.00174687	-0.00105394	-0.00012165	-0.00007124	-0.00024859	-0.00024927	-0.00007141	-0.00012906	-0.00006368	0	0	0	0	0	0	0	0	0	0	0	0	0	0	0	0	0	0	0	0	0	0	0	0	0	0	0	0	0	0	0	0	0	0	0	0
0.27439976	0	0	0	0	0	0	0	0	0	0	0	0	0	0	0	0	0	0	0	0	0	0	0.00002306	-0.00010907	0.00009425	-0.00115929	0.00167711	0.00167711	-0.00103323	-0.00012446	-0.00007348	-0.00023754	-0.00023748	-0.00006393	-0.00011616	-0.00005005	0	0	0	0	0	0	0	0	0	0	0	0	0	0	0	0	0	0	0	0	0	0	0	0	0	0	0	0	0	0	0	0	0	0	0	0
0.27626642	0	0	0	0	0	0	0	0	0	0	0	0	0	0	0	0	0	0	0	0	0	0	0.00003294	-0.00011218	0.00008706	-0.00115284	0.0015625	0.0015625	-0.00100602	-0.00012928	-0.00007378	-0.00022435	-0.00022342	-0.00005464	-0.00010106	-0.00003429	0	0	0	0	0	0	0	0	0	0	0	0	0	0	0	0	0	0	0	0	0	0	0	0	0	0	0	0	0	0	0	0	0	0	0	0
0.27813309	0	0	0	0	0	0	0	0	0	0	0	0	0	0	0	0	0	0	0	0	0	0	0.00005035	-0.00011425	0.00008014	-0.00114298	0.00141674	0.00141674	-0.00097134	-0.00013101	-0.00007663	-0.0002085	-0.00020696	-0.0000439	-0.00008294	-0.00001598	0	0	0	0	0	0	0	0	0	0	0	0	0	0	0	0	0	0	0	0	0	0	0	0	0	0	0	0	0	0	0	0	0	0	0	0
0.27999975	0	0	0	0	0	0	0	0	0	0	0	0	0	0	0	0	0	0	0	0	0	0	0.00006988	-0.0001104	0.00007338	-0.00112875	0.00126309	0.00126309	-0.00092836	-0.00013604	-0.00007832	-0.00019164	-0.00018871	-0.00003093	-0.00006296	0.0000064	0	0	0	0	0	0	0	0	0	0	0	0	0	0	0	0	0	0	0	0	0	0	0	0	0	0	0	0	0	0	0	0	0	0	0	0
0.28186641	0	0	0	0	0	0	0	0	0	0	0	0	0	0	0	0	0	0	0	0	0	0	0.00009627	-0.00010722	0.00006922	-0.00110949	0.00112121	0.00112121	-0.00087656	-0.00014014	-0.00007933	-0.00016958	-0.00016532	-0.00001705	-0.00003945	0.00003067	0	0	0	0	0	0	0	0	0	0	0	0	0	0	0	0	0	0	0	0	0	0	0	0	0	0	0	0	0	0	0	0	0	0	0	0
0.28373308	0	0	0	0	0	0	0	0	0	0	0	0	0	0	0	0	0	0	0	0	0	0	0.0001244	-0.00010072	0.00007197	-0.00108484	0.00100093	0.00100093	-0.0008159	-0.00013962	-0.00008034	-0.00014411	-0.00013829	0.00000093	-0.00001387	0.00005765	0	0	0	0	0	0	0	0	0	0	0	0	0	0	0	0	0	0	0	0	0	0	0	0	0	0	0	0	0	0	0	0	0	0	0	0
0.28559975	0	0	0	0	0	0	0	0	0	0	0	0	0	0	0	0	0	0	0	0	0	0	0.00015661	-0.00009036	0.00007436	-0.00105633	0.00090408	0.00090408	-0.00074696	-0.00014135	-0.0000793	-0.0001151	-0.00010765	0.00002172	0.00001539	0.00008723	0	0	0	0	0	0	0	0	0	0	0	0	0	0	0	0	0	0	0	0	0	0	0	0	0	0	0	0	0	0	0	0	0	0	0	0
0.28746641	0	0	0	0	0	0	0	0	0	0	0	0	0	0	0	0	0	0	0	0	0	0	0.00019277	-0.00007232	0.00007882	-0.00101994	0.00082812	0.00082812	-0.00067109	-0.00014026	-0.00007797	-0.00008281	-0.00007362	0.0000449	0.00004741	0.00011912	0	0	0	0	0	0	0	0	0	0	0	0	0	0	0	0	0	0	0	0	0	0	0	0	0	0	0	0	0	0	0	0	0	0	0	0
0.28933307	0	0	0	0	0	0	0	0	0	0	0	0	0	0	0	0	0	0	0	0	0	0	0.0002326	-0.00005332	0.00008743	-0.00097839	0.00076905	0.00076905	-0.00059039	-0.00013737	-0.00007409	-0.00004764	-0.00003662	0.00007045	0.00008155	0.00015296	0	0	0	0	0	0	0	0	0	0	0	0	0	0	0	0	0	0	0	0	0	0	0	0	0	0	0	0	0	0	0	0	0	0	0	0
0.29119974	0	0	0	0	0	0	0	0	0	0	0	0	0	0	0	0	0	0	0	0	0	0	0.00027732	-0.00003023	0.00010017	-0.00093234	0.00072281	0.00072281	-0.00050757	-0.00013267	-0.00006846	-0.00000986	0.00000307	0.000098	0.00011745	0.00018825	0	0	0	0	0	0	0	0	0	0	0	0	0	0	0	0	0	0	0	0	0	0	0	0	0	0	0	0	0	0	0	0	0	0	0	0
0.29306641	0	0	0	0	0	0	0	0	0	0	0	0	0	0	0	0	0	0	0	0	0	0	0.00032258	-0.00000537	0.00011975	-0.0008816	0.0006858	0.0006858	-0.00042572	-0.00012641	-0.0000617	0.00003006	0.00004497	0.00012692	0.00015436	0.00022422	0	0	0	0	0	0	0	0	0	0	0	0	0	0	0	0	0	0	0	0	0	0	0	0	0	0	0	0	0	0	0	0	0	0	0	0
0.29493307	0	0	0	0	0	0	0	0	0	0	0	0	0	0	0	0	0	0	0	0	0	0	0.00036876	0.00002751	0.00013723	-0.00083132	0.00065523	0.00065523	-0.00034794	-0.00012049	-0.00005435	0.00006995	0.0000868	0.00015971	0.00019444	0.00025996	0	0	0	0	0	0	0	0	0	0	0	0	0	0	0	0	0	0	0	0	0	0	0	0	0	0	0	0	0	0	0	0	0	0	0	0
0.29679974	0	0	0	0	0	0	0	0	0	0	0	0	0	0	0	0	0	0	0	0	0	0	0.00041443	0.00005686	0.00015648	-0.00078427	0.00062908	0.00062908	-0.00027687	-0.00011268	-0.00004652	0.00011044	0.00012925	0.00018844	0.00023015	0.00029447	0	0	0	0	0	0	0	0	0	0	0	0	0	0	0	0	0	0	0	0	0	0	0	0	0	0	0	0	0	0	0	0	0	0	0	0
0.2986664	0	0	0	0	0	0	0	0	0	0	0	0	0	0	0	0	0	0	0	0	0	0	0.00045817	0.00008545	0.00017555	-0.00073608	0.00060599	0.00060599	-0.00021438	-0.00010566	-0.00003888	0.00014742	0.00016803	0.00021585	0.00026388	0.00032601	0	0	0	0	0	0	0	0	0	0	0	0	0	0	0	0	0	0	0	0	0	0	0	0	0	0	0	0	0	0	0	0	0	0	0	0
0.30053306	0	0	0	0	0	0	0	0	0	0	0	0	0	0	0	0	0	0	0	0	0	0	0.00050178	0.00011483	0.00019324	-0.00068815	0.00058517	0.00058517	-0.0001615	-0.00009887	-0.00003195	0.00018134	0.00020373	0.00024188	0.00029477	0.00035553	0	0	0	0	0	0	0	0	0	0	0	0	0	0	0	0	0	0	0	0	0	0	0	0	0	0	0	0	0	0	0	0	0	0	0	0
0.30239973	0	0	0	0	0	0	0	0	0	0	0	0	0	0	0	0	0	0	0	0	0	0	0.00053625	0.00013793	0.00020961	-0.00065162	0.00056629	0.00056629	-0.00011841	-0.00009334	-0.00002617	0.00021153	0.00023544	0.00026413	0.00032269	0.00038137	0	0	0	0	0	0	0	0	0	0	0	0	0	0	0	0	0	0	0	0	0	0	0	0	0	0	0	0	0	0	0	0	0	0	0	0
0.3042664	0	0	0	0	0	0	0	0	0	0	0	0	0	0	0	0	0	0	0	0	0	0	0.00056948	0.00015668	0.00022242	-0.00062211	0.00054928	0.00054928	-0.00008461	-0.00008947	-0.00002188	0.00023723	0.0002625	0.00028307	0.00034588	0.00040306	0	0	0	0	0	0	0	0	0	0	0	0	0	0	0	0	0	0	0	0	0	0	0	0	0	0	0	0	0	0	0	0	0	0	0	0
0.30613306	0	0	0	0	0	0	0	0	0	0	0	0	0	0	0	0	0	0	0	0	0	0	0.00059484	0.00017132	0.00023394	-0.00060016	0.00053425	0.00053425	-0.00005908	-0.00008743	-0.00001923	0.00025815	0.00028465	0.00029846	0.00036487	0.00042046	0	0	0	0	0	0	0	0	0	0	0	0	0	0	0	0	0	0	0	0	0	0	0	0	0	0	0	0	0	0	0	0	0	0	0	0
0.30799973	0	0	0	0	0	0	0	0	0	0	0	0	0	0	0	0	0	0	0	0	0	0	0.00061465	0.00018129	0.00023838	-0.00058554	0.00052132	0.00052132	-0.00004048	-0.00008713	-0.00001811	0.00027442	0.00030197	0.00031039	0.00037979	0.00043373	0	0	0	0	0	0	0	0	0	0	0	0	0	0	0	0	0	0	0	0	0	0	0	0	0	0	0	0	0	0	0	0	0	0	0	0
0.30986639	0	0	0	0	0	0	0	0	0	0	0	0	0	0	0	0	0	0	0	0	0	0	0.00062869	0.00018598	0.00023943	-0.00057739	0.00051059	0.00051059	-0.00002736	-0.00008831	-0.00001836	0.00028648	0.00031491	0.00031927	0.00039105	0.00044332	0	0	0	0	0	0	0	0	0	0	0	0	0	0	0	0	0	0	0	0	0	0	0	0	0	0	0	0	0	0	0	0	0	0	0	0
0.31173306	0	0	0	0	0	0	0	0	0	0	0	0	0	0	0	0	0	0	0	0	0	0	0.00063885	0.00018718	0.00023776	-0.00057443	0.00050209	0.00050209	-0.00001837	-0.00008814	-0.00001529	0.00029496	0.00032412	0.00033493	0.00041327	0.00044982	0	0	0	0	0	0	0	0	0	0	0	0	0	0	0	0	0	0	0	0	0	0	0	0	0	0	0	0	0	0	0	0	0	0	0	0
0.31359972	0	0	0	0	0	0	0	0	0	0	0	0	0	0	0	0	0	0	0	0	0	0	0.00064931	0.00018585	0.0002342	-0.00057512	0.00049577	0.00049577	-0.00001226	-0.00009091	-0.00001704	0.00030064	0.00033039	0.00033925	0.00041386	0.00045397	0	0	0	0	0	0	0	0	0	0	0	0	0	0	0	0	0	0	0	0	0	0	0	0	0	0	0	0	0	0	0	0	0	0	0	0
0.31546639	0	0	0	0	0	0	0	0	0	0	0	0	0	0	0	0	0	0	0	0	0	0	0.00065393	0.00018414	0.0002297	-0.00057778	0.00049151	0.00049151	-0.00000802	-0.00009386	-0.00001904	0.00030438	0.00033931	0.00034203	0.00041802	0.00045652	0	0	0	0	0	0	0	0	0	0	0	0	0	0	0	0	0	0	0	0	0	0	0	0	0	0	0	0	0	0	0	0	0	0	0	0
0.31733305	0	0	0	0	0	0	0	0	0	0	0	0	0	0	0	0	0	0	0	0	0	0	0.00065734	0.00018121	0.00022536	-0.00058064	0.00048907	0.00048907	-0.00000484	-0.00009644	-0.00002083	0.00031217	0.0003426	0.00034399	0.00042114	0.00045831	0	0	0	0	0	0	0	0	0	0	0	0	0	0	0	0	0	0	0	0	0	0	0	0	0	0	0	0	0	0	0	0	0	0	0	0
0.31919972	0	0	0	0	0	0	0	0	0	0	0	0	0	0	0	0	0	0	0	0	0	0	0.00066061	0.00017936	0.00022743	-0.00058209	0.00048818	0.00048818	-0.00000219	-0.00009814	-0.00002196	0.00031485	0.00034558	0.00034579	0.00042394	0.00046008	0	0	0	0	0	0	0	0	0	0	0	0	0	0	0	0	0	0	0	0	0	0	0	0	0	0	0	0	0	0	0	0	0	0	0	0
0.32106638	0	0	0	0	0	0	0	0	0	0	0	0	0	0	0	0	0	0	0	0	0	0	0.00066466	0.00017967	0.0002267	-0.00058077	0.00048851	0.00048851	0.00000028	-0.00009847	-0.00002203	0.00031801	0.00034898	0.00034797	0.00042698	0.00046242	0	0	0	0	0	0	0	0	0	0	0	0	0	0	0	0	0	0	0	0	0	0	0	0	0	0	0	0	0	0	0	0	0	0	0	0
0.32293305	0	0	0	0	0	0	0	0	0	0	0	0	0	0	0	0	0	0	0	0	0	0	0.00067061	0.00018381	0.0002299	-0.00057494	0.00048948	0.00048948	0.00000265	-0.00009665	-0.00002039	0.00032253	0.0003537	0.00035127	0.00043093	0.00046285	0	0	0	0	0	0	0	0	0	0	0	0	0	0	0	0	0	0	0	0	0	0	0	0	0	0	0	0	0	0	0	0	0	0	0	0
0.32479971	0	0	0	0	0	0	0	0	0	0	0	0	0	0	0	0	0	0	0	0	0	0	0.00067892	0.00019253	0.00023757	-0.00056394	0.00049067	0.00049067	0.00000489	-0.00009236	-0.00001676	0.00032879	0.00036012	0.000356	0.00043605	0.00046818	0	0	0	0	0	0	0	0	0	0	0	0	0	0	0	0	0	0	0	0	0	0	0	0	0	0	0	0	0	0	0	0	0	0	0	0
0.32666638	0	0	0	0	0	0	0	0	0	0	0	0	0	0	0	0	0	0	0	0	0	0	0.00068879	0.0002048	0.00024944	-0.00054901	0.00049202	0.00049202	0.00000691	-0.00008611	-0.00001157	0.00033619	0.00036764	0.0003617	0.0004419	0.00047462	0	0	0	0	0	0	0	0	0	0	0	0	0	0	0	0	0	0	0	0	0	0	0	0	0	0	0	0	0	0	0	0	0	0	0	0
0.32853304	0	0	0	0	0	0	0	0	0	0	0	0	0	0	0	0	0	0	0	0	0	0	0.0006994	0.00021975	0.00026404	-0.00053131	0.00049345	0.00049345	0.0000085	-0.00007831	-0.00000516	0.00034411	0.00037562	0.00036793	0.00044795	0.00048471	0	0	0	0	0	0	0	0	0	0	0	0	0	0	0	0	0	0	0	0	0	0	0	0	0	0	0	0	0	0	0	0	0	0	0	0
0.33039971	0	0	0	0	0	0	0	0	0	0	0	0	0	0	0	0	0	0	0	0	0	0	0.00071034	0.00023733	0.00028168	-0.0005113	0.00049467	0.00049467	0.00000929	-0.00006896	0.00000248	0.00035226	0.00038374	0.00037449	0.00045392	0.00049193	0	0	0	0	0	0	0	0	0	0	0	0	0	0	0	0	0	0	0	0	0	0	0	0	0	0	0	0	0	0	0	0	0	0	0	0
0.33226637	0	0	0	0	0	0	0	0	0	0	0	0	0	0	0	0	0	0	0	0	0	0	0.00072039	0.00025617	0.0002962	-0.00049079	0.00049562	0.00049562	0.00000888	-0.00005867	0.0000108	0.00035969	0.00039104	0.0003807	0.00045905	0.00049861	0	0	0	0	0	0	0	0	0	0	0	0	0	0	0	0	0	0	0	0	0	0	0	0	0	0	0	0	0	0	0	0	0	0	0	0
0.33413304	0	0	0	0	0	0	0	0	0	0	0	0	0	0	0	0	0	0	0	0	0	0	0.0007282	0.00027508	0.00031585	-0.00047211	0.00049611	0.00049611	0.00000689	-0.00004839	0.00001905	0.00036076	0.00039649	0.00038577	0.00046253	0.00050384	0	0	0	0	0	0	0	0	0	0	0	0	0	0	0	0	0	0	0	0	0	0	0	0	0	0	0	0	0	0	0	0	0	0	0	0
0.3359997	0	0	0	0	0	0	0	0	0	0	0	0	0	0	0	0	0	0	0	0	0	0	0.00073024	0.00029037	0.00033485	-0.00045637	0.00049543	0.00049543	0.000003	-0.00003857	0.00002686	0.00036469	0.00039555	0.00038949	0.00046417	0.00050731	0	0	0	0	0	0	0	0	0	0	0	0	0	0	0	0	0	0	0	0	0	0	0	0	0	0	0	0	0	0	0	0	0	0	0	0
0.33786637	0	0	0	0	0	0	0	0	0	0	0	0	0	0	0	0	0	0	0	0	0	0	0.00073363	0.00030491	0.00035211	-0.00044488	0.00049292	0.00049292	-0.00000307	-0.00002987	0.0000337	0.00036611	0.00039652	0.00039146	0.00046358	0.00050856	0	0	0	0	0	0	0	0	0	0	0	0	0	0	0	0	0	0	0	0	0	0	0	0	0	0	0	0	0	0	0	0	0	0	0	0
0.33973303	0	0	0	0	0	0	0	0	0	0	0	0	0	0	0	0	0	0	0	0	0	0	0.00073165	0.00031597	0.00036653	-0.00043884	0.000488	0.000488	-0.0000116	-0.00002293	0.00003903	0.00036443	0.00039429	0.00039122	0.00046029	0.00050707	0	0	0	0	0	0	0	0	0	0	0	0	0	0	0	0	0	0	0	0	0	0	0	0	0	0	0	0	0	0	0	0	0	0	0	0
0.3415997	0	0	0	0	0	0	0	0	0	0	0	0	0	0	0	0	0	0	0	0	0	0	0.00072125	0.00032	0.00037702	-0.00044444	0.00048016	0.00048016	-0.00002284	-0.00001841	0.00004231	0.00035907	0.00038829	0.00038829	0.00044697	0.00050238	0	0	0	0	0	0	0	0	0	0	0	0	0	0	0	0	0	0	0	0	0	0	0	0	0	0	0	0	0	0	0	0	0	0	0	0
0.34346636	0	0	0	0	0	0	0	0	0	0	0	0	0	0	0	0	0	0	0	0	0	0	0.00070932	0.00032114	0.0003825	-0.00045395	0.00046904	0.00046904	-0.00003698	-0.00001691	0.0000416	0.00034943	0.00037792	0.00038217	0.00043725	0.000494	0	0	0	0	0	0	0	0	0	0	0	0	0	0	0	0	0	0	0	0	0	0	0	0	0	0	0	0	0	0	0	0	0	0	0	0
0.34533303	0	0	0	0	0	0	0	0	0	0	0	0	0	0	0	0	0	0	0	0	0	0	0.00069138	0.00031607	0.00037921	-0.00047146	0.00045433	0.00045433	-0.00005412	-0.00001886	0.00003961	0.00033517	0.00036283	0.00036559	0.00042361	0.00048259	0	0	0	0	0	0	0	0	0	0	0	0	0	0	0	0	0	0	0	0	0	0	0	0	0	0	0	0	0	0	0	0	0	0	0	0
0.34719969	0	0	0	0	0	0	0	0	0	0	0	0	0	0	0	0	0	0	0	0	0	0	0.00066741	0.00030464	0.00037311	-0.0004968	0.0004358	0.0004358	-0.00007421	-0.00002443	0.00003453	0.00031627	0.000343	0.00035272	0.00040601	0.00046607	0	0	0	0	0	0	0	0	0	0	0	0	0	0	0	0	0	0	0	0	0	0	0	0	0	0	0	0	0	0	0	0	0	0	0	0
0.34906635	0	0	0	0	0	0	0	0	0	0	0	0	0	0	0	0	0	0	0	0	0	0	0.00063767	0.00028698	0.00036103	-0.00052594	0.00041333	0.00041333	-0.00009701	-0.00003366	0.00002723	0.00029305	0.00031866	0.00033638	0.0003846	0.0004457	0	0	0	0	0	0	0	0	0	0	0	0	0	0	0	0	0	0	0	0	0	0	0	0	0	0	0	0	0	0	0	0	0	0	0	0
0.35093302	0	0	0	0	0	0	0	0	0	0	0	0	0	0	0	0	0	0	0	0	0	0	0.0006025	0.00025932	0.00034316	-0.00056442	0.00038707	0.00038707	-0.0001222	-0.00004645	0.00001587	0.00026551	0.00029023	0.00031672	0.00035962	0.00042033	0	0	0	0	0	0	0	0	0	0	0	0	0	0	0	0	0	0	0	0	0	0	0	0	0	0	0	0	0	0	0	0	0	0	0	0
0.35279969	0	0	0	0	0	0	0	0	0	0	0	0	0	0	0	0	0	0	0	0	0	0	0.0005625	0.00023225	0.00031989	-0.0006084	0.00035733	0.00035733	-0.00014937	-0.00006257	0.0000017	0.00023423	0.00025786	0.00029405	0.00033145	0.00039337	0	0	0	0	0	0	0	0	0	0	0	0	0	0	0	0	0	0	0	0	0	0	0	0	0	0	0	0	0	0	0	0	0	0	0	0
0.35466635	0	0	0	0	0	0	0	0	0	0	0	0	0	0	0	0	0	0	0	0	0	0	0.00051561	0.00019886	0.00029183	-0.00065672	0.00032459	0.00032459	-0.00017805	-0.00008165	-0.00001497	0.00019979	0.0002223	0.00026879	0.00030049	0.00036358	0	0	0	0	0	0	0	0	0	0	0	0	0	0	0	0	0	0	0	0	0	0	0	0	0	0	0	0	0	0	0	0	0	0	0	0
0.35653302	0	0	0	0	0	0	0	0	0	0	0	0	0	0	0	0	0	0	0	0	0	0	0.00046971	0.00015752	0.00025979	-0.00070808	0.00028946	0.00028946	-0.00020767	-0.00010322	-0.00003372	0.00016288	0.00018427	0.00024148	0.0002676	0.00033155	0	0	0	0	0	0	0	0	0	0	0	0	0	0	0	0	0	0	0	0	0	0	0	0	0	0	0	0	0	0	0	0	0	0	0	0
0.35839968	0	0	0	0	0	0	0	0	0	0	0	0	0	0	0	0	0	0	0	0	0	0	0.00042163	0.00011834	0.00022471	-0.00074585	0.0002526	0.0002526	-0.00023771	-0.00012671	-0.00005408	0.00012429	0.00014455	0.00021265	0.00023254	0.00029794	0	0	0	0	0	0	0	0	0	0	0	0	0	0	0	0	0	0	0	0	0	0	0	0	0	0	0	0	0	0	0	0	0	0	0	0
0.36026634	0	0	0	0	0	0	0	0	0	0	0	0	0	0	0	0	0	0	0	0	0	0	0.00037242	0.00007756	0.00018682	-0.00079813	0.00021473	0.00021473	-0.00026763	-0.00015154	-0.00007554	0.00008576	0.00010397	0.00018323	0.00019875	0.00026346	0	0	0	0	0	0	0	0	0	0	0	0	0	0	0	0	0	0	0	0	0	0	0	0	0	0	0	0	0	0	0	0	0	0	0	0
0.36213301	0	0	0	0	0	0	0	0	0	0	0	0	0	0	0	0	0	0	0	0	0	0	0.0003231	0.00003624	0.00014868	-0.00084966	0.00017654	0.00017654	-0.00029699	-0.00017712	-0.00009759	0.00004608	0.00006429	0.00015283	0.00016302	0.00022879	0	0	0	0	0	0	0	0	0	0	0	0	0	0	0	0	0	0	0	0	0	0	0	0	0	0	0	0	0	0	0	0	0	0	0	0
0.36399968	0	0	0	0	0	0	0	0	0	0	0	0	0	0	0	0	0	0	0	0	0	0	0.00027074	-0.00000465	0.00011041	-0.0008994	0.00013864	0.00013864	-0.00032542	-0.00020292	-0.00011978	0.00000779	0.00002416	0.00012794	0.0001277	0.00019457	0	0	0	0	0	0	0	0	0	0	0	0	0	0	0	0	0	0	0	0	0	0	0	0	0	0	0	0	0	0	0	0	0	0	0	0
0.36586634	0	0	0	0	0	0	0	0	0	0	0	0	0	0	0	0	0	0	0	0	0	0	0.00022252	-0.00004769	0.00007279	-0.00094658	0.00010153	0.00010153	-0.0003527	-0.00022848	-0.00014171	-0.00003028	-0.00001393	0.00009881	0.00009571	0.00016134	0	0	0	0	0	0	0	0	0	0	0	0	0	0	0	0	0	0	0	0	0	0	0	0	0	0	0	0	0	0	0	0	0	0	0	0
0.36773301	0	0	0	0	0	0	0	0	0	0	0	0	0	0	0	0	0	0	0	0	0	0	0.00017644	-0.00008374	0.0000364	-0.00099066	0.00006556	0.00006556	-0.00037868	-0.00025347	-0.00016311	-0.00006685	-0.00005137	0.00007076	0.00006237	0.00012952	0	0	0	0	0	0	0	0	0	0	0	0	0	0	0	0	0	0	0	0	0	0	0	0	0	0	0	0	0	0	0	0	0	0	0	0
0.36959967	0	0	0	0	0	0	0	0	0	0	0	0	0	0	0	0	0	0	0	0	0	0	0.00013282	-0.00011762	-0.00000258	-0.00103139	0.00003098	0.00003098	-0.00040335	-0.0002777	-0.0001838	-0.00010167	-0.000087	0.00004396	0.00003046	0.00009936	0	0	0	0	0	0	0	0	0	0	0	0	0	0	0	0	0	0	0	0	0	0	0	0	0	0	0	0	0	0	0	0	0	0	0	0
0.37146633	0	0	0	0	0	0	0	0	0	0	0	0	0	0	0	0	0	0	0	0	0	0	0.00009188	-0.00014906	-0.00003575	-0.00106862	-0.00000211	-0.00000211	-0.00042674	-0.00030104	-0.00020367	-0.00013463	-0.0001207	0.00001856	0.00000011	0.00007104	0	0	0	0	0	0	0	0	0	0	0	0	0	0	0	0	0	0	0	0	0	0	0	0	0	0	0	0	0	0	0	0	0	0	0	0
0.373333	0	0	0	0	0	0	0	0	0	0	0	0	0	0	0	0	0	0	0	0	0	0	0.00005227	-0.00017955	-0.00006781	-0.00110378	-0.0000338	-0.0000338	-0.00044936	-0.0003241	-0.00022325	-0.00016673	-0.00015349	-0.00000625	-0.00002954	0.00004171	0	0	0	0	0	0	0	0	0	0	0	0	0	0	0	0	0	0	0	0	0	0	0	0	0	0	0	0	0	0	0	0	0	0	0	0
