# Supplementary material for: Computational modelling of muscle fibre operating ranges in the hindlimb of a small ground bird (Eudromia elegans), with implications for modelling locomotion in extinct species
Source: PLoS Comput Biol. 2021 Apr 1;17(4):e1008843. doi: 10.1371/journal.pcbi.1008843 (PMC8016346; doi:10.1371/journal.pcbi.1008843)
Supplement: S1 Code. MATLAB code used for (a) processing raw forceplate data, (b) performing the tracking simulations, (c) performing the inverse simulation, and (d) performing the static simulations — (ZIP) [file pcbi.1008843.s007.zip › Inverse Simulation/Running/MuscleAnalysis/Tinamou_GroundedRun_Kinematics_MuscleAnalysis_MomentArm_L_hip_abduction.sto]

MomentArm_L_hip_abduction
version=1
nRows=201
nColumns=73
inDegrees=no

"This analysis gathers basic information about muscles during a simulation (e.g., forces, tendon lenghts, moment arms, etc)."
"Units are S.I. units (second, meters, Newtons, ...)"
Angles are in degrees.

endheader
time	L_IC	L_ILPR	L_ILPOa	L_ILPOp	L_AMB	L_FMTL	L_FMTI	L_FMTM	L_ILFB	L_FCLP	L_FCLA	L_FCM	L_IFE	L_ITCr	L_ITM	L_ITCaa	L_ITCap	L_ISF	L_OM	L_OL	L_CFP	L_PIFML	L_GL	L_GI	L_GM	L_FL	L_TCf	L_TCt	L_EDL	L_FDL	L_FHL	L_FP2	L_FPP2	L_FP3	L_FPP3	L_FP4	R_IC	R_ILPR	R_ILPOa	R_ILPOp	R_AMB	R_FMTL	R_FMTI	R_FMTM	R_ILFB	R_FCLP	R_FCLA	R_FCM	R_IFE	R_ITCr	R_ITM	R_ITCaa	R_ITCap	R_ISF	R_OM	R_OL	R_CFP	R_PIFML	R_GL	R_GI	R_GM	R_FL	R_TCf	R_TCt	R_EDL	R_FDL	R_FHL	R_FP2	R_FPP2	R_FP3	R_FPP3	R_FP4
0	-0.01161801	-0.00238643	0.00871362	0.00749078	0.0025078	0	0	0	0.00716587	0.00317494	0.00317494	0.00356147	0.00827685	-0.00917185	-0.00425272	-0.0028865	-0.00048347	0.0026587	-0.00149675	-0.00333041	0.00399313	0.00174257	0	0	0	0	0	0	0	0	0	0	0	0	0	0	0	0	0	0	0	0	0	0	0	0	0	0	0	0	0	0	0	0	0	0	0	0	0	0	0	0	0	0	0	0	0	0	0	0	0	0
0.00186667	-0.01231181	-0.00264922	0.00874281	0.00761321	0.00234234	0	0	0	0.00718011	0.00324474	0.00324474	0.00355369	0.00832923	-0.00934445	-0.00428647	-0.0029521	-0.00051094	0.00278442	-0.00138901	-0.00326248	0.00405856	0.0017743	0	0	0	0	0	0	0	0	0	0	0	0	0	0	0	0	0	0	0	0	0	0	0	0	0	0	0	0	0	0	0	0	0	0	0	0	0	0	0	0	0	0	0	0	0	0	0	0	0	0
0.00373333	-0.01304343	-0.00293397	0.00877279	0.00774348	0.00217096	0	0	0	0.00719726	0.00332352	0.00332352	0.00355147	0.00837728	-0.00951776	-0.00431896	-0.00301583	-0.00053524	0.00291574	-0.00127473	-0.00319038	0.00412847	0.00181036	0	0	0	0	0	0	0	0	0	0	0	0	0	0	0	0	0	0	0	0	0	0	0	0	0	0	0	0	0	0	0	0	0	0	0	0	0	0	0	0	0	0	0	0	0	0	0	0	0	0
0.00559999	-0.01379026	-0.0032337	0.00880148	0.00787781	0.0019964	0	0	0	0.00721671	0.00340648	0.00340648	0.00355537	0.00841832	-0.00968434	-0.00434823	-0.00307548	-0.000556	0.0030485	-0.00115865	-0.00311679	0.00420111	0.00184975	0	0	0	0	0	0	0	0	0	0	0	0	0	0	0	0	0	0	0	0	0	0	0	0	0	0	0	0	0	0	0	0	0	0	0	0	0	0	0	0	0	0	0	0	0	0	0	0	0	0
0.00746666	-0.01453844	-0.00354485	0.00882831	0.00801493	0.00181959	0	0	0	0.00723825	0.00349211	0.00349211	0.00356544	0.00845108	-0.00984134	-0.00437339	-0.00313002	-0.00057278	0.00318079	-0.00104285	-0.00304287	0.00427569	0.00189197	0	0	0	0	0	0	0	0	0	0	0	0	0	0	0	0	0	0	0	0	0	0	0	0	0	0	0	0	0	0	0	0	0	0	0	0	0	0	0	0	0	0	0	0	0	0	0	0	0	0
0.00933333	-0.01527296	-0.00386316	0.00885287	0.00815349	0.00164166	0	0	0	0.00726152	0.00357912	0.00357912	0.0035814	0.00847467	-0.00998651	-0.00439375	-0.00317861	-0.00058526	0.00331075	-0.00092927	-0.0029698	0.00435138	0.00193641	0	0	0	0	0	0	0	0	0	0	0	0	0	0	0	0	0	0	0	0	0	0	0	0	0	0	0	0	0	0	0	0	0	0	0	0	0	0	0	0	0	0	0	0	0	0	0	0	0	0
0.01119999	-0.01597848	-0.00418354	0.00887468	0.0082917	0.00146433	0	0	0	0.00728598	0.00366588	0.00366588	0.0036026	0.00848848	-0.01011823	-0.00440906	-0.00322084	-0.00059346	0.00343668	-0.00081969	-0.0028987	0.00442715	0.00198226	0	0	0	0	0	0	0	0	0	0	0	0	0	0	0	0	0	0	0	0	0	0	0	0	0	0	0	0	0	0	0	0	0	0	0	0	0	0	0	0	0	0	0	0	0	0	0	0	0	0
0.01306665	-0.01664369	-0.00450157	0.00889369	0.00842821	0.00128931	0	0	0	0.0073112	0.0037516	0.0037516	0.00362833	0.00849261	-0.01023618	-0.00441948	-0.00325672	-0.00059751	0.00355748	-0.00071512	-0.00283027	0.00450221	0.0020289	0	0	0	0	0	0	0	0	0	0	0	0	0	0	0	0	0	0	0	0	0	0	0	0	0	0	0	0	0	0	0	0	0	0	0	0	0	0	0	0	0	0	0	0	0	0	0	0	0	0
0.01493332	-0.01726013	-0.00481305	0.00891018	0.00856187	0.00111838	0	0	0	0.00733678	0.00383598	0.00383598	0.00365784	0.00848771	-0.01034064	-0.00442534	-0.00328641	-0.00059762	0.00367225	-0.00061625	-0.00276506	0.00457578	0.00207581	0	0	0	0	0	0	0	0	0	0	0	0	0	0	0	0	0	0	0	0	0	0	0	0	0	0	0	0	0	0	0	0	0	0	0	0	0	0	0	0	0	0	0	0	0	0	0	0	0	0
0.01679999	-0.01782254	-0.0051141	0.00892475	0.00869169	0.00095333	0	0	0	0.00736236	0.00391913	0.00391913	0.00369048	0.00847519	-0.01043231	-0.00442712	-0.00331015	-0.00059396	0.00378018	-0.00052355	-0.00270346	0.00464717	0.00212254	0	0	0	0	0	0	0	0	0	0	0	0	0	0	0	0	0	0	0	0	0	0	0	0	0	0	0	0	0	0	0	0	0	0	0	0	0	0	0	0	0	0	0	0	0	0	0	0	0	0
0.01866665	-0.01832722	-0.00540056	0.00893804	0.00881649	0.00079613	0	0	0	0.00738754	0.00400093	0.00400093	0.0037255	0.00845648	-0.01051186	-0.00442535	-0.00332823	-0.00058686	0.00388034	-0.00043759	-0.00264595	0.00471557	0.0021686	0	0	0	0	0	0	0	0	0	0	0	0	0	0	0	0	0	0	0	0	0	0	0	0	0	0	0	0	0	0	0	0	0	0	0	0	0	0	0	0	0	0	0	0	0	0	0	0	0	0
0.02053331	-0.01877023	-0.00566723	0.00895044	0.00893443	0.00064915	0	0	0	0.00741169	0.00408031	0.00408031	0.00376182	0.00843321	-0.01057953	-0.00442055	-0.00334098	-0.00057679	0.00397138	-0.00035947	-0.00259331	0.00477984	0.00221314	0	0	0	0	0	0	0	0	0	0	0	0	0	0	0	0	0	0	0	0	0	0	0	0	0	0	0	0	0	0	0	0	0	0	0	0	0	0	0	0	0	0	0	0	0	0	0	0	0	0
0.02239998	-0.01914886	-0.00590869	0.00896218	0.00904341	0.00051474	0	0	0	0.00743406	0.00415573	0.00415573	0.00379809	0.00840741	-0.01063558	-0.00441332	-0.00334886	-0.00056444	0.00405187	-0.00029043	-0.00254643	0.00483872	0.00225509	0	0	0	0	0	0	0	0	0	0	0	0	0	0	0	0	0	0	0	0	0	0	0	0	0	0	0	0	0	0	0	0	0	0	0	0	0	0	0	0	0	0	0	0	0	0	0	0	0	0
0.02426665	-0.01945355	-0.00611518	0.00897253	0.00913926	0.00039628	0	0	0	0.00745322	0.00422272	0.00422272	0.00383177	0.00838121	-0.01067861	-0.00440405	-0.0033521	-0.00055076	0.00411873	-0.0002336	-0.00250733	0.00488987	0.00229215	0	0	0	0	0	0	0	0	0	0	0	0	0	0	0	0	0	0	0	0	0	0	0	0	0	0	0	0	0	0	0	0	0	0	0	0	0	0	0	0	0	0	0	0	0	0	0	0	0	0
0.02613331	-0.01968866	-0.00628479	0.00898241	0.00922167	0.00029404	0	0	0	0.00746885	0.00428133	0.00428133	0.00386205	0.00835671	-0.01070974	-0.00439312	-0.00335105	-0.00053597	0.00417136	-0.00018936	-0.00247628	0.0049328	0.00232384	0	0	0	0	0	0	0	0	0	0	0	0	0	0	0	0	0	0	0	0	0	0	0	0	0	0	0	0	0	0	0	0	0	0	0	0	0	0	0	0	0	0	0	0	0	0	0	0	0	0
0.02799998	-0.01986513	-0.00642032	0.00899322	0.00929221	0.00020692	0	0	0	0.00748131	0.00433373	0.00433373	0.00388915	0.00833528	-0.01073118	-0.00438098	-0.00334617	-0.00052002	0.00421072	-0.0001564	-0.0024525	0.0049681	0.00235075	0	0	0	0	0	0	0	0	0	0	0	0	0	0	0	0	0	0	0	0	0	0	0	0	0	0	0	0	0	0	0	0	0	0	0	0	0	0	0	0	0	0	0	0	0	0	0	0	0	0
0.02986664	-0.01998104	-0.00651755	0.00900436	0.00934864	0.00013637	0	0	0	0.00748984	0.00437712	0.00437712	0.00391142	0.00831815	-0.01074264	-0.00436804	-0.00333796	-0.00050372	0.00423558	-0.00013607	-0.00243688	0.0049946	0.00237151	0	0	0	0	0	0	0	0	0	0	0	0	0	0	0	0	0	0	0	0	0	0	0	0	0	0	0	0	0	0	0	0	0	0	0	0	0	0	0	0	0	0	0	0	0	0	0	0	0	0
0.03173331	-0.02004782	-0.00658147	0.00901668	0.00939294	0.00008077	0	0	0	0.00749499	0.00441366	0.00441366	0.00392945	0.0083058	-0.01074629	-0.00435472	-0.00332699	-0.00048713	0.00424774	-0.0001264	-0.00242819	0.00501332	0.00238702	0	0	0	0	0	0	0	0	0	0	0	0	0	0	0	0	0	0	0	0	0	0	0	0	0	0	0	0	0	0	0	0	0	0	0	0	0	0	0	0	0	0	0	0	0	0	0	0	0	0
0.03359997	-0.02007868	-0.00661961	0.00903142	0.00942855	0.00003717	0	0	0	0.00749779	0.00444708	0.00444708	0.00394471	0.00829813	-0.01074443	-0.0043411	-0.00331355	-0.00046976	0.00424967	-0.00012475	-0.00242476	0.00502604	0.00239891	0	0	0	0	0	0	0	0	0	0	0	0	0	0	0	0	0	0	0	0	0	0	0	0	0	0	0	0	0	0	0	0	0	0	0	0	0	0	0	0	0	0	0	0	0	0	0	0	0	0
0.03546664	-0.02007697	-0.00663421	0.00904862	0.00945656	0.00000381	0	0	0	0.0074985	0.00447793	0.00447793	0.00395738	0.0082951	-0.0107374	-0.00432694	-0.00329758	-0.00045139	0.00424194	-0.00013067	-0.00242622	0.00503327	0.00240742	0	0	0	0	0	0	0	0	0	0	0	0	0	0	0	0	0	0	0	0	0	0	0	0	0	0	0	0	0	0	0	0	0	0	0	0	0	0	0	0	0	0	0	0	0	0	0	0	0	0
0.0373333	-0.02004765	-0.00662907	0.0090683	0.00947872	-0.0000217	0	0	0	0.00749757	0.00450726	0.00450726	0.00396798	0.00829633	-0.01072579	-0.00431195	-0.00327906	-0.00043173	0.00422573	-0.00014318	-0.00243188	0.00503594	0.00241312	0	0	0	0	0	0	0	0	0	0	0	0	0	0	0	0	0	0	0	0	0	0	0	0	0	0	0	0	0	0	0	0	0	0	0	0	0	0	0	0	0	0	0	0	0	0	0	0	0	0
0.03919997	-0.0199966	-0.00660879	0.00909021	0.00949682	-0.00004186	0	0	0	0.0074955	0.00453605	0.00453605	0.00397706	0.00830122	-0.01071041	-0.00429597	-0.00325816	-0.00041063	0.00420263	-0.00016093	-0.00244082	0.00503512	0.00241667	0	0	0	0	0	0	0	0	0	0	0	0	0	0	0	0	0	0	0	0	0	0	0	0	0	0	0	0	0	0	0	0	0	0	0	0	0	0	0	0	0	0	0	0	0	0	0	0	0	0
0.04106663	-0.01992749	-0.00657676	0.00911387	0.00951224	-0.00005904	0	0	0	0.00749262	0.00456455	0.00456455	0.00398488	0.00830904	-0.01069156	-0.00427872	-0.00323495	-0.00038796	0.00417382	-0.00018315	-0.00245246	0.00503164	0.00241842	0	0	0	0	0	0	0	0	0	0	0	0	0	0	0	0	0	0	0	0	0	0	0	0	0	0	0	0	0	0	0	0	0	0	0	0	0	0	0	0	0	0	0	0	0	0	0	0	0	0
0.0429333	-0.01984369	-0.00653646	0.00913887	0.00952657	-0.00007605	0	0	0	0.00748931	0.00459315	0.00459315	0.0039918	0.00831889	-0.0106694	-0.00425973	-0.00320934	-0.00036345	0.00414033	-0.00020916	-0.00246626	0.00502639	0.00241873	0	0	0	0	0	0	0	0	0	0	0	0	0	0	0	0	0	0	0	0	0	0	0	0	0	0	0	0	0	0	0	0	0	0	0	0	0	0	0	0	0	0	0	0	0	0	0	0	0	0
0.04479996	-0.01975542	-0.00649535	0.00916534	0.00954297	-0.00009657	0	0	0	0.00748644	0.00462413	0.00462413	0.00399909	0.00832933	-0.01064546	-0.00423883	-0.00318158	-0.00033676	0.00410479	-0.00023667	-0.00248067	0.00502118	0.00241902	0	0	0	0	0	0	0	0	0	0	0	0	0	0	0	0	0	0	0	0	0	0	0	0	0	0	0	0	0	0	0	0	0	0	0	0	0	0	0	0	0	0	0	0	0	0	0	0	0	0
0.04666663	-0.01967469	-0.00646158	0.00919339	0.00956461	-0.00012396	0	0	0	0.00748492	0.00465989	0.00465989	0.00400812	0.00833879	-0.01062171	-0.00421616	-0.00315227	-0.00030787	0.00407026	-0.00026294	-0.0024939	0.00501798	0.00242084	0	0	0	0	0	0	0	0	0	0	0	0	0	0	0	0	0	0	0	0	0	0	0	0	0	0	0	0	0	0	0	0	0	0	0	0	0	0	0	0	0	0	0	0	0	0	0	0	0	0
0.04853329	-0.01960874	-0.00644005	0.00922268	0.00959322	-0.00016048	0	0	0	0.00748519	0.00470116	0.00470116	0.00401955	0.00834588	-0.01059927	-0.00419181	-0.00312193	-0.00027695	0.00403874	-0.00028641	-0.00250493	0.00501797	0.00242502	0	0	0	0	0	0	0	0	0	0	0	0	0	0	0	0	0	0	0	0	0	0	0	0	0	0	0	0	0	0	0	0	0	0	0	0	0	0	0	0	0	0	0	0	0	0	0	0	0	0
0.05039996	-0.01956521	-0.00643597	0.0092532	0.0096309	-0.00020861	0	0	0	0.00748783	0.00474926	0.00474926	0.00403433	0.00834905	-0.01057931	-0.00416583	-0.00309096	-0.00024403	0.00401222	-0.00030546	-0.00251267	0.00502245	0.00243262	0	0	0	0	0	0	0	0	0	0	0	0	0	0	0	0	0	0	0	0	0	0	0	0	0	0	0	0	0	0	0	0	0	0	0	0	0	0	0	0	0	0	0	0	0	0	0	0	0	0
0.05226662	-0.01954758	-0.00645177	0.00928444	0.00967831	-0.00026946	0	0	0	0.00749297	0.00480399	0.00480399	0.00405276	0.00834688	-0.01056237	-0.00413838	-0.00305985	-0.00020946	0.00399191	-0.00031933	-0.00251661	0.00503207	0.00244405	0	0	0	0	0	0	0	0	0	0	0	0	0	0	0	0	0	0	0	0	0	0	0	0	0	0	0	0	0	0	0	0	0	0	0	0	0	0	0	0	0	0	0	0	0	0	0	0	0	0
0.05413329	-0.01955319	-0.00648585	0.00931509	0.00973392	-0.00034205	0	0	0	0.00750022	0.00486284	0.00486284	0.00407409	0.0083383	-0.01054804	-0.00410984	-0.0030292	-0.00017412	0.00397784	-0.00032849	-0.00251709	0.00504641	0.00245868	0	0	0	0	0	0	0	0	0	0	0	0	0	0	0	0	0	0	0	0	0	0	0	0	0	0	0	0	0	0	0	0	0	0	0	0	0	0	0	0	0	0	0	0	0	0	0	0	0	0
0.05599995	-0.01957669	-0.0065348	0.00934373	0.00979541	-0.00042453	0	0	0	0.00750898	0.00492247	0.00492247	0.0040972	0.00832251	-0.01053553	-0.00408063	-0.00299957	-0.00013893	0.00396946	-0.00033394	-0.00251481	0.0050646	0.00247549	0	0	0	0	0	0	0	0	0	0	0	0	0	0	0	0	0	0	0	0	0	0	0	0	0	0	0	0	0	0	0	0	0	0	0	0	0	0	0	0	0	0	0	0	0	0	0	0	0	0
0.05786662	-0.01960997	-0.00659331	0.00936898	0.00985977	-0.00051429	0	0	0	0.00751847	0.00497934	0.00497934	0.0041206	0.00829921	-0.01052361	-0.00405108	-0.00297129	-0.00010476	0.00396542	-0.00033729	-0.00251086	0.00508531	0.00249305	0	0	0	0	0	0	0	0	0	0	0	0	0	0	0	0	0	0	0	0	0	0	0	0	0	0	0	0	0	0	0	0	0	0	0	0	0	0	0	0	0	0	0	0	0	0	0	0	0	0
0.05973328	-0.01964305	-0.00665441	0.00938954	0.00992331	-0.00060793	0	0	0	0.00752773	0.00502947	0.00502947	0.00414239	0.0082689	-0.0105108	-0.00402154	-0.00294458	-0.00007241	0.00396376	-0.00034058	-0.00250665	0.00510674	0.00250951	0	0	0	0	0	0	0	0	0	0	0	0	0	0	0	0	0	0	0	0	0	0	0	0	0	0	0	0	0	0	0	0	0	0	0	0	0	0	0	0	0	0	0	0	0	0	0	0	0	0
0.06159995	-0.01966214	-0.00670803	0.00940385	0.0099809	-0.00070071	0	0	0	0.00753541	0.00506762	0.00506762	0.00415976	0.00823354	-0.01049499	-0.00399239	-0.00291955	-0.00004284	0.00396136	-0.00034686	-0.00250421	0.00512624	0.00252219	0	0	0	0	0	0	0	0	0	0	0	0	0	0	0	0	0	0	0	0	0	0	0	0	0	0	0	0	0	0	0	0	0	0	0	0	0	0	0	0	0	0	0	0	0	0	0	0	0	0
0.06346661	-0.01965427	-0.00674401	0.00941071	0.01002745	-0.0007878	0	0	0	0.0075402	0.00508899	0.00508899	0.00416991	0.00819627	-0.01047416	-0.00396401	-0.0028962	-0.00001689	0.00395495	-0.0003591	-0.00250553	0.00514108	0.00252839	0	0	0	0	0	0	0	0	0	0	0	0	0	0	0	0	0	0	0	0	0	0	0	0	0	0	0	0	0	0	0	0	0	0	0	0	0	0	0	0	0	0	0	0	0	0	0	0	0	0
0.06533328	-0.01961248	-0.00675613	0.00940992	0.01005993	-0.00086576	0	0	0	0.00754134	0.00509153	0.00509153	0.0041713	0.00816035	-0.01044722	-0.00393665	-0.00287435	0.00000515	0.00394231	-0.000379	-0.00251172	0.00514947	0.00252659	0	0	0	0	0	0	0	0	0	0	0	0	0	0	0	0	0	0	0	0	0	0	0	0	0	0	0	0	0	0	0	0	0	0	0	0	0	0	0	0	0	0	0	0	0	0	0	0	0	0
0.06719994	-0.01953625	-0.00674275	0.00940236	0.01007769	-0.00093279	0	0	0	0.00753878	0.00507623	0.00507623	0.00416397	0.00812836	-0.0104141	-0.00391042	-0.0028537	0.0000235	0.0039226	-0.00040671	-0.00252284	0.00515085	0.00251677	0	0	0	0	0	0	0	0	0	0	0	0	0	0	0	0	0	0	0	0	0	0	0	0	0	0	0	0	0	0	0	0	0	0	0	0	0	0	0	0	0	0	0	0	0	0	0	0	0	0
0.06906661	-0.01943094	-0.00670614	0.00938916	0.01008133	-0.00098731	0	0	0	0.00753295	0.0050456	0.0050456	0.00414905	0.0081021	-0.01037608	-0.00388594	-0.00283449	0.00003812	0.00389669	-0.00044078	-0.00253807	0.00514562	0.00249997	0	0	0	0	0	0	0	0	0	0	0	0	0	0	0	0	0	0	0	0	0	0	0	0	0	0	0	0	0	0	0	0	0	0	0	0	0	0	0	0	0	0	0	0	0	0	0	0	0	0
0.07093327	-0.01931428	-0.00665589	0.00937057	0.01007233	-0.00102661	0	0	0	0.00752511	0.0050028	0.0050028	0.00412908	0.00808176	-0.0103378	-0.00386569	-0.00281927	0.00004717	0.00386979	-0.00047614	-0.0025547	0.00513583	0.00247898	0	0	0	0	0	0	0	0	0	0	0	0	0	0	0	0	0	0	0	0	0	0	0	0	0	0	0	0	0	0	0	0	0	0	0	0	0	0	0	0	0	0	0	0	0	0	0	0	0	0
0.07279994	-0.01920949	-0.00660508	0.00934662	0.01005308	-0.00104805	0	0	0	0.00751697	0.00495169	0.00495169	0.00410735	0.00806664	-0.0103056	-0.00385292	-0.00281151	0.0000482	0.00384909	-0.00050623	-0.00256933	0.00512449	0.00245746	0	0	0	0	0	0	0	0	0	0	0	0	0	0	0	0	0	0	0	0	0	0	0	0	0	0	0	0	0	0	0	0	0	0	0	0	0	0	0	0	0	0	0	0	0	0	0	0	0	0
0.0746666	-0.01912917	-0.00656138	0.00931881	0.01002649	-0.00105162	0	0	0	0.00750974	0.00489673	0.00489673	0.00408632	0.00805656	-0.01028292	-0.00384877	-0.0028123	0.00004091	0.00383788	-0.00052766	-0.00258022	0.00511352	0.0024379	0	0	0	0	0	0	0	0	0	0	0	0	0	0	0	0	0	0	0	0	0	0	0	0	0	0	0	0	0	0	0	0	0	0	0	0	0	0	0	0	0	0	0	0	0	0	0	0	0	0
0.07653327	-0.01908273	-0.00653172	0.00929018	0.0099975	-0.00104079	0	0	0	0.00750456	0.00484453	0.00484453	0.00406862	0.00805064	-0.01027181	-0.00385272	-0.00282092	0.00002689	0.00383761	-0.00053832	-0.00258617	0.00510493	0.00242269	0	0	0	0	0	0	0	0	0	0	0	0	0	0	0	0	0	0	0	0	0	0	0	0	0	0	0	0	0	0	0	0	0	0	0	0	0	0	0	0	0	0	0	0	0	0	0	0	0	0
0.07839993	-0.01908599	-0.00652646	0.00926261	0.00997088	-0.00101829	0	0	0	0.00750276	0.00480077	0.00480077	0.00405692	0.00804718	-0.01027611	-0.00386542	-0.00283818	0.00000646	0.00385217	-0.00053417	-0.00258496	0.00510141	0.00241466	0	0	0	0	0	0	0	0	0	0	0	0	0	0	0	0	0	0	0	0	0	0	0	0	0	0	0	0	0	0	0	0	0	0	0	0	0	0	0	0	0	0	0	0	0	0	0	0	0	0
0.0802666	-0.01915132	-0.0065526	0.00923548	0.00994764	-0.00098348	0	0	0	0.00750497	0.00476638	0.00476638	0.00405198	0.00804552	-0.0102993	-0.00388862	-0.00286624	-0.00002191	0.0038855	-0.00051162	-0.00257479	0.0051044	0.00241504	0	0	0	0	0	0	0	0	0	0	0	0	0	0	0	0	0	0	0	0	0	0	0	0	0	0	0	0	0	0	0	0	0	0	0	0	0	0	0	0	0	0	0	0	0	0	0	0	0	0
0.08213326	-0.01928014	-0.00661053	0.00920749	0.00992639	-0.00093527	0	0	0	0.00751084	0.00473926	0.00473926	0.00405268	0.00804599	-0.0103418	-0.00392299	-0.00290606	-0.00005924	0.00393834	-0.00046989	-0.00255525	0.00511361	0.0024231	0	0	0	0	0	0	0	0	0	0	0	0	0	0	0	0	0	0	0	0	0	0	0	0	0	0	0	0	0	0	0	0	0	0	0	0	0	0	0	0	0	0	0	0	0	0	0	0	0	0
0.08399993	-0.0194618	-0.0066945	0.00917853	0.00990585	-0.00087515	0	0	0	0.00751929	0.00471753	0.00471753	0.00405703	0.00804915	-0.01040015	-0.00396676	-0.00295579	-0.00010421	0.00400703	-0.00041171	-0.00252756	0.00512741	0.00243675	0	0	0	0	0	0	0	0	0	0	0	0	0	0	0	0	0	0	0	0	0	0	0	0	0	0	0	0	0	0	0	0	0	0	0	0	0	0	0	0	0	0	0	0	0	0	0	0	0	0
0.08586659	-0.01967106	-0.00679158	0.00914996	0.00988536	-0.00080817	0	0	0	0.00752867	0.00469974	0.00469974	0.00406246	0.00805526	-0.01046641	-0.00401519	-0.00301023	-0.00015264	0.0040829	-0.00034443	-0.00249517	0.00514292	0.00245268	0	0	0	0	0	0	0	0	0	0	0	0	0	0	0	0	0	0	0	0	0	0	0	0	0	0	0	0	0	0	0	0	0	0	0	0	0	0	0	0	0	0	0	0	0	0	0	0	0	0
0.08773326	-0.01987001	-0.00687992	0.00912177	0.00986035	-0.00073658	0	0	0	0.00753631	0.00467975	0.00467975	0.00406459	0.00806557	-0.01053038	-0.00406353	-0.00306402	-0.00020108	0.00415448	-0.00027891	-0.00246376	0.00515528	0.00246564	0	0	0	0	0	0	0	0	0	0	0	0	0	0	0	0	0	0	0	0	0	0	0	0	0	0	0	0	0	0	0	0	0	0	0	0	0	0	0	0	0	0	0	0	0	0	0	0	0	0
0.08959992	-0.02005132	-0.00695701	0.00909488	0.00983274	-0.00066502	0	0	0	0.00754202	0.00465849	0.00465849	0.00406368	0.00807819	-0.01058932	-0.00410947	-0.00311481	-0.00024732	0.00421927	-0.0002179	-0.00243452	0.00516447	0.00247539	0	0	0	0	0	0	0	0	0	0	0	0	0	0	0	0	0	0	0	0	0	0	0	0	0	0	0	0	0	0	0	0	0	0	0	0	0	0	0	0	0	0	0	0	0	0	0	0	0	0
0.09146659	-0.02021696	-0.00702671	0.00907075	0.00980685	-0.00059918	0	0	0	0.00754662	0.00463961	0.00463961	0.0040617	0.00809065	-0.01064268	-0.00415126	-0.00316091	-0.00028926	0.00427747	-0.00016165	-0.00240728	0.00517209	0.00248343	0	0	0	0	0	0	0	0	0	0	0	0	0	0	0	0	0	0	0	0	0	0	0	0	0	0	0	0	0	0	0	0	0	0	0	0	0	0	0	0	0	0	0	0	0	0	0	0	0	0
0.09333325	-0.0203599	-0.00708609	0.00904957	0.00978332	-0.00054153	0	0	0	0.00754997	0.00462269	0.00462269	0.00405873	0.00810211	-0.01068843	-0.00418745	-0.00320088	-0.0003257	0.00432723	-0.00011263	-0.00238332	0.00517795	0.00248944	0	0	0	0	0	0	0	0	0	0	0	0	0	0	0	0	0	0	0	0	0	0	0	0	0	0	0	0	0	0	0	0	0	0	0	0	0	0	0	0	0	0	0	0	0	0	0	0	0	0
0.09519992	-0.02048141	-0.0071378	0.00903193	0.00976471	-0.00049534	0	0	0	0.0075527	0.0046095	0.0046095	0.00405612	0.00811123	-0.0107264	-0.00421715	-0.00323389	-0.0003556	0.00436903	-0.00007098	-0.00236262	0.00518317	0.00249445	0	0	0	0	0	0	0	0	0	0	0	0	0	0	0	0	0	0	0	0	0	0	0	0	0	0	0	0	0	0	0	0	0	0	0	0	0	0	0	0	0	0	0	0	0	0	0	0	0	0
0.09706658	-0.02058021	-0.0071826	0.00901859	0.00975294	-0.0004632	0	0	0	0.00755528	0.00460146	0.00460146	0.00405491	0.00811718	-0.01075596	-0.00423934	-0.00325891	-0.00037784	0.0044025	-0.00003751	-0.00234557	0.00518839	0.00249913	0	0	0	0	0	0	0	0	0	0	0	0	0	0	0	0	0	0	0	0	0	0	0	0	0	0	0	0	0	0	0	0	0	0	0	0	0	0	0	0	0	0	0	0	0	0	0	0	0	0
0.09893325	-0.02065008	-0.00721723	0.00900986	0.00974796	-0.00044592	0	0	0	0.00755762	0.00459803	0.00459803	0.0040551	0.00811978	-0.01077567	-0.00425317	-0.00327494	-0.00039166	0.00442596	-0.0000143	-0.00233338	0.00519321	0.00250314	0	0	0	0	0	0	0	0	0	0	0	0	0	0	0	0	0	0	0	0	0	0	0	0	0	0	0	0	0	0	0	0	0	0	0	0	0	0	0	0	0	0	0	0	0	0	0	0	0	0
0.10079991	-0.02069177	-0.00724159	0.00900487	0.00974873	-0.00044217	0	0	0	0.00755966	0.00459777	0.00459777	0.00405635	0.0081192	-0.01078608	-0.00425936	-0.00328281	-0.00039798	0.00444008	-0.00000101	-0.00232602	0.0051975	0.0025063	0	0	0	0	0	0	0	0	0	0	0	0	0	0	0	0	0	0	0	0	0	0	0	0	0	0	0	0	0	0	0	0	0	0	0	0	0	0	0	0	0	0	0	0	0	0	0	0	0	0
0.10266658	-0.02070866	-0.00725689	0.00900283	0.00975438	-0.00045024	0	0	0	0.00756141	0.00459977	0.00459977	0.00405844	0.00811562	-0.01078837	-0.00425893	-0.00328369	-0.0003979	0.00444619	0.00000355	-0.00232292	0.00520136	0.00250866	0	0	0	0	0	0	0	0	0	0	0	0	0	0	0	0	0	0	0	0	0	0	0	0	0	0	0	0	0	0	0	0	0	0	0	0	0	0	0	0	0	0	0	0	0	0	0	0	0	0
0.10453324	-0.02069412	-0.00725756	0.00900304	0.0097621	-0.00046759	0	0	0	0.0075621	0.00460123	0.00460123	0.0040599	0.00810999	-0.01078151	-0.00425218	-0.00327771	-0.00039207	0.00444255	-0.00000236	-0.00232523	0.00520332	0.00250882	0	0	0	0	0	0	0	0	0	0	0	0	0	0	0	0	0	0	0	0	0	0	0	0	0	0	0	0	0	0	0	0	0	0	0	0	0	0	0	0	0	0	0	0	0	0	0	0	0	0
0.10639991	-0.02064786	-0.00724187	0.00900458	0.00976971	-0.00049149	0	0	0	0.00756135	0.00460019	0.00460019	0.00405975	0.00810305	-0.01076588	-0.00424008	-0.00326587	-0.00038166	0.0044293	-0.0000185	-0.00233294	0.00520265	0.00250607	0	0	0	0	0	0	0	0	0	0	0	0	0	0	0	0	0	0	0	0	0	0	0	0	0	0	0	0	0	0	0	0	0	0	0	0	0	0	0	0	0	0	0	0	0	0	0	0	0	0
0.10826657	-0.02056958	-0.00720812	0.00900644	0.00977489	-0.00051903	0	0	0	0.0075587	0.00459454	0.00459454	0.00405688	0.00809561	-0.01074186	-0.00422365	-0.00324921	-0.00036793	0.00440661	-0.00004455	-0.00234599	0.00519857	0.00249962	0	0	0	0	0	0	0	0	0	0	0	0	0	0	0	0	0	0	0	0	0	0	0	0	0	0	0	0	0	0	0	0	0	0	0	0	0	0	0	0	0	0	0	0	0	0	0	0	0	0
0.11013323	-0.02045837	-0.00715442	0.00900758	0.0097753	-0.00054743	0	0	0	0.00755372	0.00458216	0.00458216	0.00405021	0.00808865	-0.01070959	-0.00420377	-0.00322865	-0.00035205	0.00437452	-0.00008035	-0.00236436	0.00519025	0.00248867	0	0	0	0	0	0	0	0	0	0	0	0	0	0	0	0	0	0	0	0	0	0	0	0	0	0	0	0	0	0	0	0	0	0	0	0	0	0	0	0	0	0	0	0	0	0	0	0	0	0
0.1119999	-0.02031462	-0.00708002	0.00900699	0.00976896	-0.00057409	0	0	0	0.00754611	0.00456129	0.00456129	0.00403894	0.00808293	-0.01066941	-0.00418138	-0.00320516	-0.00033518	0.00433348	-0.0001253	-0.00238778	0.00517713	0.00247265	0	0	0	0	0	0	0	0	0	0	0	0	0	0	0	0	0	0	0	0	0	0	0	0	0	0	0	0	0	0	0	0	0	0	0	0	0	0	0	0	0	0	0	0	0	0	0	0	0	0
0.11386657	-0.0201386	-0.00698452	0.00900373	0.00975423	-0.00059679	0	0	0	0.0075357	0.00453047	0.00453047	0.00402251	0.00807904	-0.01062151	-0.00415723	-0.00317953	-0.00031829	0.00428395	-0.00017882	-0.00241592	0.00515878	0.00245119	0	0	0	0	0	0	0	0	0	0	0	0	0	0	0	0	0	0	0	0	0	0	0	0	0	0	0	0	0	0	0	0	0	0	0	0	0	0	0	0	0	0	0	0	0	0	0	0	0	0
0.11573323	-0.01992989	-0.0068676	0.00899708	0.00972988	-0.0006139	0	0	0	0.00752239	0.00448861	0.00448861	0.00400064	0.00807727	-0.01056571	-0.00413174	-0.0031522	-0.00030201	0.00422619	-0.0002406	-0.00244857	0.0051349	0.00242405	0	0	0	0	0	0	0	0	0	0	0	0	0	0	0	0	0	0	0	0	0	0	0	0	0	0	0	0	0	0	0	0	0	0	0	0	0	0	0	0	0	0	0	0	0	0	0	0	0	0
0.1175999	-0.01968811	-0.00672943	0.00898652	0.00969523	-0.00062436	0	0	0	0.00750623	0.0044352	0.0044352	0.00397339	0.00807755	-0.01050166	-0.00410506	-0.00312332	-0.00028665	0.00416041	-0.00031032	-0.00248543	0.00510535	0.00239126	0	0	0	0	0	0	0	0	0	0	0	0	0	0	0	0	0	0	0	0	0	0	0	0	0	0	0	0	0	0	0	0	0	0	0	0	0	0	0	0	0	0	0	0	0	0	0	0	0	0
0.11946656	-0.01941302	-0.00657067	0.00897179	0.00965013	-0.00062777	0	0	0	0.00748739	0.00437028	0.00437028	0.0039412	0.00807946	-0.01042883	-0.00407709	-0.00309276	-0.00027222	0.00408679	-0.00038774	-0.00252621	0.00507021	0.00235308	0	0	0	0	0	0	0	0	0	0	0	0	0	0	0	0	0	0	0	0	0	0	0	0	0	0	0	0	0	0	0	0	0	0	0	0	0	0	0	0	0	0	0	0	0	0	0	0	0	0
0.12133323	-0.01910435	-0.00639224	0.00895287	0.0095949	-0.00062422	0	0	0	0.00746612	0.00429439	0.00429439	0.00390475	0.00808228	-0.01034648	-0.00404748	-0.00306008	-0.00025839	0.00400538	-0.00047268	-0.00257055	0.00502969	0.00230996	0	0	0	0	0	0	0	0	0	0	0	0	0	0	0	0	0	0	0	0	0	0	0	0	0	0	0	0	0	0	0	0	0	0	0	0	0	0	0	0	0	0	0	0	0	0	0	0	0	0
0.12319989	-0.01876171	-0.00619517	0.00892993	0.00953017	-0.00061426	0	0	0	0.00744273	0.00420846	0.00420846	0.00386493	0.00808516	-0.01025369	-0.00401563	-0.00302461	-0.0002446	0.00391603	-0.00056511	-0.00261815	0.00498405	0.00226244	0	0	0	0	0	0	0	0	0	0	0	0	0	0	0	0	0	0	0	0	0	0	0	0	0	0	0	0	0	0	0	0	0	0	0	0	0	0	0	0	0	0	0	0	0	0	0	0	0	0
0.12506655	-0.01838506	-0.00598073	0.00890337	0.00945689	-0.00059878	0	0	0	0.00741757	0.00411377	0.00411377	0.00382276	0.00808714	-0.01014944	-0.00398077	-0.00298546	-0.00023003	0.00381849	-0.000665	-0.00266865	0.00493363	0.00221116	0	0	0	0	0	0	0	0	0	0	0	0	0	0	0	0	0	0	0	0	0	0	0	0	0	0	0	0	0	0	0	0	0	0	0	0	0	0	0	0	0	0	0	0	0	0	0	0	0	0
0.12693322	-0.01797629	-0.00575119	0.00887372	0.0093764	-0.00057895	0	0	0	0.00739107	0.00401211	0.00401211	0.00377946	0.00808733	-0.01003314	-0.00394223	-0.00294184	-0.00021386	0.00371286	-0.0007719	-0.00272142	0.00487898	0.00215699	0	0	0	0	0	0	0	0	0	0	0	0	0	0	0	0	0	0	0	0	0	0	0	0	0	0	0	0	0	0	0	0	0	0	0	0	0	0	0	0	0	0	0	0	0	0	0	0	0	0
0.12879989	-0.01753939	-0.0055097	0.00884165	0.00929032	-0.00055597	0	0	0	0.00736375	0.00390558	0.00390558	0.00373631	0.00808501	-0.00990482	-0.00389954	-0.00289321	-0.00019539	0.00359964	-0.00088489	-0.00277565	0.00482085	0.00210094	0	0	0	0	0	0	0	0	0	0	0	0	0	0	0	0	0	0	0	0	0	0	0	0	0	0	0	0	0	0	0	0	0	0	0	0	0	0	0	0	0	0	0	0	0	0	0	0	0	0
0.13066655	-0.01707691	-0.00525828	0.00880792	0.00919998	-0.000531	0	0	0	0.00733596	0.00379604	0.00379604	0.00369433	0.00807978	-0.00976415	-0.00385206	-0.00283881	-0.00017373	0.00347873	-0.00100354	-0.00283076	0.00475969	0.00204372	0	0	0	0	0	0	0	0	0	0	0	0	0	0	0	0	0	0	0	0	0	0	0	0	0	0	0	0	0	0	0	0	0	0	0	0	0	0	0	0	0	0	0	0	0	0	0	0	0	0
0.13253322	-0.01659519	-0.00500065	0.00877332	0.00910708	-0.00050508	0	0	0	0.00730817	0.0036857	0.0036857	0.00365461	0.00807148	-0.00961213	-0.00379972	-0.00277852	-0.00014844	0.00335102	-0.00112642	-0.00288578	0.00469632	0.00198629	0	0	0	0	0	0	0	0	0	0	0	0	0	0	0	0	0	0	0	0	0	0	0	0	0	0	0	0	0	0	0	0	0	0	0	0	0	0	0	0	0	0	0	0	0	0	0	0	0	0
0.13439988	-0.01609758	-0.00473841	0.00873871	0.00901242	-0.00047824	0	0	0	0.00728058	0.0035761	0.0035761	0.00361779	0.00806057	-0.00944931	-0.00374245	-0.00271212	-0.0001191	0.00321651	-0.0012528	-0.00294025	0.004631	0.00192914	0	0	0	0	0	0	0	0	0	0	0	0	0	0	0	0	0	0	0	0	0	0	0	0	0	0	0	0	0	0	0	0	0	0	0	0	0	0	0	0	0	0	0	0	0	0	0	0	0	0
0.13626655	-0.01558762	-0.00447309	0.00870475	0.00891661	-0.00045034	0	0	0	0.00725331	0.00346838	0.00346838	0.00358431	0.00804757	-0.00927646	-0.00368038	-0.00263963	-0.00008554	0.00307538	-0.00138185	-0.00299373	0.00456395	0.00187263	0	0	0	0	0	0	0	0	0	0	0	0	0	0	0	0	0	0	0	0	0	0	0	0	0	0	0	0	0	0	0	0	0	0	0	0	0	0	0	0	0	0	0	0	0	0	0	0	0	0
0.13813321	-0.01507183	-0.00420773	0.00867191	0.00882057	-0.00042143	0	0	0	0.00722659	0.00336376	0.00336376	0.00355461	0.00803285	-0.0090955	-0.00361411	-0.00256168	-0.00004798	0.0029288	-0.001512	-0.00304552	0.00449579	0.00181731	0	0	0	0	0	0	0	0	0	0	0	0	0	0	0	0	0	0	0	0	0	0	0	0	0	0	0	0	0	0	0	0	0	0	0	0	0	0	0	0	0	0	0	0	0	0	0	0	0	0
0.13999988	-0.01455333	-0.00394349	0.00864077	0.00872478	-0.00039137	0	0	0	0.00720046	0.00326301	0.00326301	0.00352881	0.008017	-0.00890748	-0.0035439	-0.00247849	-0.00000639	0.00277699	-0.0016425	-0.0030954	0.00442667	0.0017633	0	0	0	0	0	0	0	0	0	0	0	0	0	0	0	0	0	0	0	0	0	0	0	0	0	0	0	0	0	0	0	0	0	0	0	0	0	0	0	0	0	0	0	0	0	0	0	0	0	0
0.14186654	-0.01403597	-0.00368194	0.00861198	0.00862985	-0.00036006	0	0	0	0.007175	0.00316696	0.00316696	0.00350693	0.00800066	-0.00871392	-0.0034702	-0.0023905	0.00003911	0.00262044	-0.0017724	-0.0031432	0.00435687	0.00171071	0	0	0	0	0	0	0	0	0	0	0	0	0	0	0	0	0	0	0	0	0	0	0	0	0	0	0	0	0	0	0	0	0	0	0	0	0	0	0	0	0	0	0	0	0	0	0	0	0	0
0.14373321	-0.01352276	-0.00342416	0.00858615	0.00853615	-0.00032705	0	0	0	0.00715024	0.00307619	0.00307619	0.0034888	0.00798457	-0.00851634	-0.00339358	-0.00229822	0.00008833	0.0024596	-0.00190087	-0.00318895	0.00428653	0.0016595	0	0	0	0	0	0	0	0	0	0	0	0	0	0	0	0	0	0	0	0	0	0	0	0	0	0	0	0	0	0	0	0	0	0	0	0	0	0	0	0	0	0	0	0	0	0	0	0	0	0
0.14559987	-0.01301755	-0.0031717	0.00856392	0.00844423	-0.00029203	0	0	0	0.00712622	0.00299134	0.00299134	0.00347416	0.00796935	-0.00831676	-0.00331478	-0.00220244	0.0001409	0.0022953	-0.00202687	-0.0032327	0.00421594	0.00160961	0	0	0	0	0	0	0	0	0	0	0	0	0	0	0	0	0	0	0	0	0	0	0	0	0	0	0	0	0	0	0	0	0	0	0	0	0	0	0	0	0	0	0	0	0	0	0	0	0	0
0.14746654	-0.01252376	-0.00292602	0.00854608	0.00835487	-0.00025513	0	0	0	0.00710297	0.00291309	0.00291309	0.00346247	0.00795567	-0.00811714	-0.00323443	-0.00210383	0.00019661	0.00212832	-0.00214951	-0.00328028	0.0041454	0.00156079	0	0	0	0	0	0	0	0	0	0	0	0	0	0	0	0	0	0	0	0	0	0	0	0	0	0	0	0	0	0	0	0	0	0	0	0	0	0	0	0	0	0	0	0	0	0	0	0	0	0
0.1493332	-0.0120416	-0.002687	0.00853344	0.00826841	-0.00021648	0	0	0	0.0070803	0.00284171	0.00284171	0.00345282	0.00794406	-0.00791825	-0.00315263	-0.0020024	0.00025571	0.00195836	-0.00226871	-0.00332847	0.0040747	0.00151227	0	0	0	0	0	0	0	0	0	0	0	0	0	0	0	0	0	0	0	0	0	0	0	0	0	0	0	0	0	0	0	0	0	0	0	0	0	0	0	0	0	0	0	0	0	0	0	0	0	0
0.15119987	-0.01157275	-0.00245529	0.00852663	0.00818534	-0.00017639	0	0	0	0.00705804	0.00277741	0.00277741	0.00344412	0.0079348	-0.00772143	-0.00306972	-0.00189855	0.00031817	0.0017858	-0.002384	-0.00336981	0.00400385	0.00146327	0	0	0	0	0	0	0	0	0	0	0	0	0	0	0	0	0	0	0	0	0	0	0	0	0	0	0	0	0	0	0	0	0	0	0	0	0	0	0	0	0	0	0	0	0	0	0	0	0	0
0.15306653	-0.01110776	-0.00222594	0.00852377	0.00810235	-0.0001321	0	0	0	0.00703584	0.00271653	0.00271653	0.00343599	0.00792611	-0.00752286	-0.00298489	-0.00179116	0.00038395	0.00160838	-0.00249762	-0.00341136	0.00393132	0.00141255	0	0	0	0	0	0	0	0	0	0	0	0	0	0	0	0	0	0	0	0	0	0	0	0	0	0	0	0	0	0	0	0	0	0	0	0	0	0	0	0	0	0	0	0	0	0	0	0	0	0
0.1549332	-0.01064511	-0.00199765	0.00851707	0.0080119	-0.00007237	0	0	0	0.00701522	0.00265098	0.00265098	0.00343296	0.0079134	-0.00732192	-0.00290222	-0.0016846	0.00044659	0.00143161	-0.00260951	-0.0034522	0.00385767	0.00136356	0	0	0	0	0	0	0	0	0	0	0	0	0	0	0	0	0	0	0	0	0	0	0	0	0	0	0	0	0	0	0	0	0	0	0	0	0	0	0	0	0	0	0	0	0	0	0	0	0	0
0.15679986	-0.01020025	-0.00177839	0.00850628	0.00791631	0.0000042	0	0	0	0.00699778	0.00258296	0.00258296	0.00343748	0.00789576	-0.00712616	-0.00282579	-0.00158353	0.00050264	0.00126305	-0.00271605	-0.00349149	0.00378605	0.00131965	0	0	0	0	0	0	0	0	0	0	0	0	0	0	0	0	0	0	0	0	0	0	0	0	0	0	0	0	0	0	0	0	0	0	0	0	0	0	0	0	0	0	0	0	0	0	0	0	0	0
0.15866653	-0.00977753	-0.00157091	0.00849592	0.00782062	0.00009197	0	0	0	0.00698334	0.00251765	0.00251765	0.00344756	0.00787562	-0.00693837	-0.00275471	-0.00148697	0.00055464	0.00110213	-0.00281663	-0.00353026	0.00371714	0.00127964	0	0	0	0	0	0	0	0	0	0	0	0	0	0	0	0	0	0	0	0	0	0	0	0	0	0	0	0	0	0	0	0	0	0	0	0	0	0	0	0	0	0	0	0	0	0	0	0	0	0
0.16053319	-0.00937419	-0.00137415	0.00848558	0.00772473	0.0001904	0	0	0	0.00697211	0.00245465	0.00245465	0.0034635	0.00785218	-0.00675736	-0.00268847	-0.00139436	0.00060288	0.00094845	-0.00291227	-0.00356894	0.00365091	0.00124355	0	0	0	0	0	0	0	0	0	0	0	0	0	0	0	0	0	0	0	0	0	0	0	0	0	0	0	0	0	0	0	0	0	0	0	0	0	0	0	0	0	0	0	0	0	0	0	0	0	0
0.16239985	-0.00899241	-0.00118935	0.00847601	0.00763055	0.00029618	0	0	0	0.00696394	0.00239511	0.00239511	0.00348429	0.00782564	-0.00658408	-0.00262674	-0.00130559	0.00064807	0.00080245	-0.00300279	-0.00360758	0.00358782	0.00121091	0	0	0	0	0	0	0	0	0	0	0	0	0	0	0	0	0	0	0	0	0	0	0	0	0	0	0	0	0	0	0	0	0	0	0	0	0	0	0	0	0	0	0	0	0	0	0	0	0	0
0.16426652	-0.00863299	-0.00101701	0.00846769	0.00753928	0.00040705	0	0	0	0.00695849	0.00233963	0.00233963	0.00350877	0.0077963	-0.00641913	-0.00256929	-0.00122059	0.00069067	0.00066441	-0.00308816	-0.00364637	0.00352809	0.00118109	0	0	0	0	0	0	0	0	0	0	0	0	0	0	0	0	0	0	0	0	0	0	0	0	0	0	0	0	0	0	0	0	0	0	0	0	0	0	0	0	0	0	0	0	0	0	0	0	0	0
0.16613319	-0.00829867	-0.00085846	0.00846048	0.00745198	0.00052119	0	0	0	0.00695561	0.00228856	0.00228856	0.00353613	0.00776451	-0.00626416	-0.00251668	-0.00114029	0.00073025	0.00053592	-0.00316779	-0.00368512	0.00347237	0.00115411	0	0	0	0	0	0	0	0	0	0	0	0	0	0	0	0	0	0	0	0	0	0	0	0	0	0	0	0	0	0	0	0	0	0	0	0	0	0	0	0	0	0	0	0	0	0	0	0	0	0
0.16799985	-0.00799435	-0.00071602	0.00845443	0.00737023	0.00063636	0	0	0	0.00695509	0.00224265	0.00224265	0.00356521	0.00773125	-0.00612225	-0.00247012	-0.00106648	0.00076592	0.00041965	-0.00324043	-0.00372338	0.00342169	0.00113019	0	0	0	0	0	0	0	0	0	0	0	0	0	0	0	0	0	0	0	0	0	0	0	0	0	0	0	0	0	0	0	0	0	0	0	0	0	0	0	0	0	0	0	0	0	0	0	0	0	0
0.16986651	-0.00771575	-0.00058751	0.00845007	0.0072941	0.00075094	0	0	0	0.00695593	0.00220165	0.00220165	0.003594	0.00769696	-0.00599175	-0.00242834	-0.00099779	0.00079903	0.00031351	-0.00330702	-0.00376163	0.00337515	0.00110755	0	0	0	0	0	0	0	0	0	0	0	0	0	0	0	0	0	0	0	0	0	0	0	0	0	0	0	0	0	0	0	0	0	0	0	0	0	0	0	0	0	0	0	0	0	0	0	0	0	0
0.17173318	-0.00745415	-0.00046863	0.00844616	0.00722145	0.0008656	0	0	0	0.00695763	0.00216352	0.00216352	0.0036229	0.00766045	-0.0058678	-0.00238938	-0.00093184	0.00083083	0.00021403	-0.00336983	-0.00380011	0.00333135	0.00108545	0	0	0	0	0	0	0	0	0	0	0	0	0	0	0	0	0	0	0	0	0	0	0	0	0	0	0	0	0	0	0	0	0	0	0	0	0	0	0	0	0	0	0	0	0	0	0	0	0	0
0.17359985	-0.00720423	-0.00035677	0.00844122	0.00715058	0.00098093	0	0	0	0.00696007	0.00212652	0.00212652	0.00365325	0.00762069	-0.00574685	-0.00235199	-0.00086724	0.00086175	0.00011926	-0.00343039	-0.00383857	0.0032896	0.0010642	0	0	0	0	0	0	0	0	0	0	0	0	0	0	0	0	0	0	0	0	0	0	0	0	0	0	0	0	0	0	0	0	0	0	0	0	0	0	0	0	0	0	0	0	0	0	0	0	0	0
0.17546651	-0.00696412	-0.00025089	0.00843491	0.00708121	0.00109596	0	0	0	0.00696279	0.0020901	0.0020901	0.00368487	0.00757761	-0.00562739	-0.00231531	-0.00080307	0.00089246	0.00002796	-0.0034893	-0.00387685	0.0032495	0.0010434	0	0	0	0	0	0	0	0	0	0	0	0	0	0	0	0	0	0	0	0	0	0	0	0	0	0	0	0	0	0	0	0	0	0	0	0	0	0	0	0	0	0	0	0	0	0	0	0	0	0
0.17733318	-0.00673226	-0.00015005	0.00842681	0.00701307	0.00120975	0	0	0	0.00696543	0.00205369	0.00205369	0.00371789	0.00753115	-0.00550794	-0.00227847	-0.00073849	0.00092349	-0.000061	-0.00354717	-0.00391466	0.00321071	0.00102286	0	0	0	0	0	0	0	0	0	0	0	0	0	0	0	0	0	0	0	0	0	0	0	0	0	0	0	0	0	0	0	0	0	0	0	0	0	0	0	0	0	0	0	0	0	0	0	0	0	0
0.17919984	-0.00650644	-0.00005298	0.00841654	0.00694565	0.00132154	0	0	0	0.0069676	0.00201654	0.00201654	0.00375258	0.00748206	-0.00538646	-0.00224035	-0.00067228	0.00095562	-0.00014929	-0.00360482	-0.00395181	0.00317269	0.00100226	0	0	0	0	0	0	0	0	0	0	0	0	0	0	0	0	0	0	0	0	0	0	0	0	0	0	0	0	0	0	0	0	0	0	0	0	0	0	0	0	0	0	0	0	0	0	0	0	0	0
0.18106651	-0.00628357	0.00004205	0.00840364	0.00687815	0.00143086	0	0	0	0.00696895	0.00197769	0.00197769	0.00378961	0.0074297	-0.00526016	-0.00219946	-0.00060274	0.00098988	-0.00023916	-0.00366343	-0.00398819	0.00313472	0.00098125	0	0	0	0	0	0	0	0	0	0	0	0	0	0	0	0	0	0	0	0	0	0	0	0	0	0	0	0	0	0	0	0	0	0	0	0	0	0	0	0	0	0	0	0	0	0	0	0	0	0
0.18293317	-0.00606215	0.00013604	0.00838746	0.00680991	0.00153727	0	0	0	0.00696949	0.00193629	0.00193629	0.00383052	0.00737278	-0.00512692	-0.00215474	-0.00052875	0.00102673	-0.00033209	-0.0037239	-0.00402336	0.00309646	0.00096034	0	0	0	0	0	0	0	0	0	0	0	0	0	0	0	0	0	0	0	0	0	0	0	0	0	0	0	0	0	0	0	0	0	0	0	0	0	0	0	0	0	0	0	0	0	0	0	0	0	0
0.18479984	-0.00584214	0.00022937	0.00836797	0.00674091	0.00163966	0	0	0	0.00696899	0.00189204	0.00189204	0.00387588	0.00731143	-0.00498579	-0.00210538	-0.00044952	0.00106673	-0.00042917	-0.00378661	-0.00405698	0.00305766	0.0009395	0	0	0	0	0	0	0	0	0	0	0	0	0	0	0	0	0	0	0	0	0	0	0	0	0	0	0	0	0	0	0	0	0	0	0	0	0	0	0	0	0	0	0	0	0	0	0	0	0	0
0.1866665	-0.0056241	0.00032217	0.00834553	0.00667149	0.00173666	0	0	0	0.00696703	0.00184493	0.00184493	0.00392533	0.00724601	-0.00483647	-0.00205069	-0.00036438	0.00111051	-0.00053133	-0.00385166	-0.00408881	0.00301804	0.00091809	0	0	0	0	0	0	0	0	0	0	0	0	0	0	0	0	0	0	0	0	0	0	0	0	0	0	0	0	0	0	0	0	0	0	0	0	0	0	0	0	0	0	0	0	0	0	0	0	0	0
0.18853317	-0.00540793	0.00041483	0.00831995	0.00660138	0.00182786	0	0	0	0.00696373	0.00179468	0.00179468	0.00398045	0.00717656	-0.00467815	-0.00199011	-0.00027279	0.00115826	-0.00063944	-0.00391945	-0.00411834	0.00297748	0.0008968	0	0	0	0	0	0	0	0	0	0	0	0	0	0	0	0	0	0	0	0	0	0	0	0	0	0	0	0	0	0	0	0	0	0	0	0	0	0	0	0	0	0	0	0	0	0	0	0	0	0
0.19039983	-0.00519482	0.00050711	0.00829151	0.00653087	0.00191256	0	0	0	0.00695908	0.00174159	0.00174159	0.00404191	0.0071036	-0.0045114	-0.0019236	-0.00017483	0.00120995	-0.0007536	-0.00398973	-0.00414514	0.00293604	0.00087597	0	0	0	0	0	0	0	0	0	0	0	0	0	0	0	0	0	0	0	0	0	0	0	0	0	0	0	0	0	0	0	0	0	0	0	0	0	0	0	0	0	0	0	0	0	0	0	0	0	0
0.1922665	-0.0049863	0.00059856	0.00826085	0.00646055	0.00198999	0	0	0	0.0069528	0.00168624	0.00168624	0.00410911	0.00702784	-0.00433766	-0.0018514	-0.00007089	0.00126559	-0.00087358	-0.00406188	-0.00416896	0.00289374	0.00085521	0	0	0	0	0	0	0	0	0	0	0	0	0	0	0	0	0	0	0	0	0	0	0	0	0	0	0	0	0	0	0	0	0	0	0	0	0	0	0	0	0	0	0	0	0	0	0	0	0	0
0.19413316	-0.00478378	0.0006887	0.00822853	0.00639092	0.00205967	0	0	0	0.00694479	0.00162926	0.00162926	0.00418169	0.00695	-0.00415861	-0.00177402	0.00003832	0.00132489	-0.00099883	-0.00413521	-0.0041895	0.00285072	0.00083442	0	0	0	0	0	0	0	0	0	0	0	0	0	0	0	0	0	0	0	0	0	0	0	0	0	0	0	0	0	0	0	0	0	0	0	0	0	0	0	0	0	0	0	0	0	0	0	0	0	0
0.19599983	-0.00458826	0.00077723	0.00819503	0.00632238	0.00212131	0	0	0	0.00693507	0.00157128	0.00157128	0.00425935	0.00687082	-0.00397588	-0.00169205	0.000152	0.00138747	-0.00112876	-0.00420898	-0.00420644	0.00280707	0.00081363	0	0	0	0	0	0	0	0	0	0	0	0	0	0	0	0	0	0	0	0	0	0	0	0	0	0	0	0	0	0	0	0	0	0	0	0	0	0	0	0	0	0	0	0	0	0	0	0	0	0
0.19786649	-0.00440043	0.00086392	0.00816091	0.00625532	0.00217463	0	0	0	0.0069236	0.00151287	0.00151287	0.00434111	0.00679096	-0.00379119	-0.00160611	0.00026933	0.00145302	-0.00126278	-0.00428244	-0.0042196	0.00276282	0.00079241	0	0	0	0	0	0	0	0	0	0	0	0	0	0	0	0	0	0	0	0	0	0	0	0	0	0	0	0	0	0	0	0	0	0	0	0	0	0	0	0	0	0	0	0	0	0	0	0	0	0
0.19973316	-0.00422139	0.00094832	0.00812675	0.00619027	0.00221944	0	0	0	0.00691052	0.00145486	0.00145486	0.00442596	0.00671144	-0.00360692	-0.0015173	0.00038888	0.0015208	-0.00139961	-0.00435454	-0.00422876	0.00271821	0.00077073	0	0	0	0	0	0	0	0	0	0	0	0	0	0	0	0	0	0	0	0	0	0	0	0	0	0	0	0	0	0	0	0	0	0	0	0	0	0	0	0	0	0	0	0	0	0	0	0	0	0
0.20159982	-0.00405376	0.00102915	0.00809344	0.00612834	0.00225546	0	0	0	0.00689615	0.0013988	0.0013988	0.00451246	0.00663416	-0.00342733	-0.00142785	0.00050772	0.00158908	-0.00153634	-0.00442358	-0.00423361	0.00267409	0.00074943	0	0	0	0	0	0	0	0	0	0	0	0	0	0	0	0	0	0	0	0	0	0	0	0	0	0	0	0	0	0	0	0	0	0	0	0	0	0	0	0	0	0	0	0	0	0	0	0	0	0
0.20346649	-0.00390308	0.00110363	0.00806263	0.00607196	0.00228186	0	0	0	0.00688079	0.00134743	0.00134743	0.00459642	0.00656275	-0.0032605	-0.00134204	0.00062023	0.00165459	-0.00166691	-0.00448647	-0.0042341	0.00263223	0.00072954	0	0	0	0	0	0	0	0	0	0	0	0	0	0	0	0	0	0	0	0	0	0	0	0	0	0	0	0	0	0	0	0	0	0	0	0	0	0	0	0	0	0	0	0	0	0	0	0	0	0
0.20533315	-0.00377341	0.00116967	0.008036	0.00602326	0.00229777	0	0	0	0.00686443	0.00130275	0.00130275	0.00467172	0.0065005	-0.00311343	-0.00126366	0.00072146	0.00171461	-0.00178598	-0.00456574	-0.00423071	0.00259394	0.00071068	0	0	0	0	0	0	0	0	0	0	0	0	0	0	0	0	0	0	0	0	0	0	0	0	0	0	0	0	0	0	0	0	0	0	0	0	0	0	0	0	0	0	0	0	0	0	0	0	0	0
0.20719982	-0.00366451	0.00122729	0.00801433	0.00598278	0.00230298	0	0	0	0.00684673	0.00126477	0.00126477	0.00473289	0.00644855	-0.00298825	-0.00119393	0.00080977	0.00176845	-0.00189187	-0.00461195	-0.00422434	0.00255911	0.00069069	0	0	0	0	0	0	0	0	0	0	0	0	0	0	0	0	0	0	0	0	0	0	0	0	0	0	0	0	0	0	0	0	0	0	0	0	0	0	0	0	0	0	0	0	0	0	0	0	0	0
0.20906648	-0.00357477	0.00127719	0.00799786	0.00595033	0.00229777	0	0	0	0.00682732	0.00123271	0.00123271	0.00477592	0.00640704	-0.00288499	-0.00113307	0.00088491	0.00181614	-0.00198432	-0.0046486	-0.00421588	0.00252728	0.00066738	0	0	0	0	0	0	0	0	0	0	0	0	0	0	0	0	0	0	0	0	0	0	0	0	0	0	0	0	0	0	0	0	0	0	0	0	0	0	0	0	0	0	0	0	0	0	0	0	0	0
0.21093315	-0.00350251	0.00132007	0.00798662	0.00592554	0.0022824	0	0	0	0.00680587	0.00120556	0.00120556	0.00479762	0.00637578	-0.00280295	-0.00108088	0.00094719	0.00185798	-0.00206358	-0.00467604	-0.00420615	0.0024979	0.00063871	0	0	0	0	0	0	0	0	0	0	0	0	0	0	0	0	0	0	0	0	0	0	0	0	0	0	0	0	0	0	0	0	0	0	0	0	0	0	0	0	0	0	0	0	0	0	0	0	0	0
0.21279981	-0.00344649	0.00135637	0.00798046	0.00590805	0.00225751	0	0	0	0.00678244	0.00118273	0.00118273	0.00479691	0.00635449	-0.00274136	-0.00103728	0.00099681	0.00189405	-0.00212972	-0.00469471	-0.00419572	0.00247079	0.00060409	0	0	0	0	0	0	0	0	0	0	0	0	0	0	0	0	0	0	0	0	0	0	0	0	0	0	0	0	0	0	0	0	0	0	0	0	0	0	0	0	0	0	0	0	0	0	0	0	0	0
0.21466647	-0.00340599	0.00138616	0.00797909	0.00589759	0.00222418	0	0	0	0.00675756	0.00116431	0.00116431	0.00477536	0.00634293	-0.00269951	-0.00100237	0.00103382	0.00192404	-0.00218256	-0.00470514	-0.00418488	0.00244632	0.00056494	0	0	0	0	0	0	0	0	0	0	0	0	0	0	0	0	0	0	0	0	0	0	0	0	0	0	0	0	0	0	0	0	0	0	0	0	0	0	0	0	0	0	0	0	0	0	0	0	0	0
0.21653314	-0.00338153	0.00140919	0.00798279	0.00589454	0.00218174	0	0	0	0.00673066	0.00114993	0.00114993	0.00472999	0.0063414	-0.00267804	-0.00097635	0.00105791	0.00194802	-0.00222152	-0.00470716	-0.00417412	0.00242437	0.00051966	0	0	0	0	0	0	0	0	0	0	0	0	0	0	0	0	0	0	0	0	0	0	0	0	0	0	0	0	0	0	0	0	0	0	0	0	0	0	0	0	0	0	0	0	0	0	0	0	0	0
0.21839981	-0.00337516	0.0014248	0.00799252	0.0059001	0.00212744	0	0	0	0.00669982	0.00113879	0.00113879	0.00465238	0.00635094	-0.00267932	-0.00095957	0.00106821	0.00196629	-0.00224547	-0.00469974	-0.0041642	0.00240433	0.00046323	0	0	0	0	0	0	0	0	0	0	0	0	0	0	0	0	0	0	0	0	0	0	0	0	0	0	0	0	0	0	0	0	0	0	0	0	0	0	0	0	0	0	0	0	0	0	0	0	0	0
0.22026647	-0.00338861	0.00143228	0.00800884	0.00591515	0.00205955	0	0	0	0.00666396	0.00113101	0.00113101	0.00453904	0.00637212	-0.0027047	-0.00095222	0.00106428	0.00197904	-0.00225368	-0.00468237	-0.00415544	0.00238614	0.00039379	0	0	0	0	0	0	0	0	0	0	0	0	0	0	0	0	0	0	0	0	0	0	0	0	0	0	0	0	0	0	0	0	0	0	0	0	0	0	0	0	0	0	0	0	0	0	0	0	0	0
0.22213314	-0.00342255	0.00143094	0.00803145	0.00593991	0.00197883	0	0	0	0.00662386	0.00112806	0.00112806	0.00439528	0.00640448	-0.00275347	-0.00095422	0.00104646	0.00198611	-0.00224612	-0.00465557	-0.00414755	0.0023707	0.00031507	0	0	0	0	0	0	0	0	0	0	0	0	0	0	0	0	0	0	0	0	0	0	0	0	0	0	0	0	0	0	0	0	0	0	0	0	0	0	0	0	0	0	0	0	0	0	0	0	0	0
0.2239998	-0.00347669	0.00142028	0.00805949	0.00597396	0.00188767	0	0	0	0.00658158	0.00113201	0.00113201	0.00423228	0.00644688	-0.00282333	-0.00096516	0.00101574	0.00198725	-0.00222347	-0.00462061	-0.00413982	0.00235942	0.0002342	0	0	0	0	0	0	0	0	0	0	0	0	0	0	0	0	0	0	0	0	0	0	0	0	0	0	0	0	0	0	0	0	0	0	0	0	0	0	0	0	0	0	0	0	0	0	0	0	0	0
0.22586647	-0.00355241	0.00139926	0.00809272	0.00601773	0.00178677	0	0	0	0.00653826	0.0011445	0.0011445	0.00405615	0.00649892	-0.00291391	-0.00098505	0.00097236	0.00198225	-0.00218559	-0.00457779	-0.00413186	0.00235338	0.00015515	0	0	0	0	0	0	0	0	0	0	0	0	0	0	0	0	0	0	0	0	0	0	0	0	0	0	0	0	0	0	0	0	0	0	0	0	0	0	0	0	0	0	0	0	0	0	0	0	0	0
0.22773313	-0.00365255	0.00136623	0.00813134	0.00607223	0.00167587	0	0	0	0.00649467	0.00116712	0.00116712	0.00387031	0.00656077	-0.0030262	-0.00101428	0.00091595	0.00197086	-0.00213155	-0.00452687	-0.00412346	0.00235362	0.0000803	0	0	0	0	0	0	0	0	0	0	0	0	0	0	0	0	0	0	0	0	0	0	0	0	0	0	0	0	0	0	0	0	0	0	0	0	0	0	0	0	0	0	0	0	0	0	0	0	0	0
0.2295998	-0.00377926	0.00131976	0.00817519	0.00613802	0.00155564	0	0	0	0.00645241	0.00120141	0.00120141	0.00368061	0.006632	-0.00316009	-0.0010529	0.00084677	0.00195294	-0.00206107	-0.00446798	-0.00411427	0.00236123	0.00001303	0	0	0	0	0	0	0	0	0	0	0	0	0	0	0	0	0	0	0	0	0	0	0	0	0	0	0	0	0	0	0	0	0	0	0	0	0	0	0	0	0	0	0	0	0	0	0	0	0	0
0.23146646	-0.00393542	0.00125805	0.00822416	0.00621583	0.00142672	0	0	0	0.00641349	0.00124891	0.00124891	0.0034926	0.00671236	-0.003316	-0.00110118	0.00076477	0.0019282	-0.00197346	-0.00437191	-0.00410394	0.00237743	-0.00004342	0	0	0	0	0	0	0	0	0	0	0	0	0	0	0	0	0	0	0	0	0	0	0	0	0	0	0	0	0	0	0	0	0	0	0	0	0	0	0	0	0	0	0	0	0	0	0	0	0	0
0.23333313	-0.00412424	0.00117905	0.00827799	0.00630627	0.00129049	0	0	0	0.00638056	0.00131114	0.00131114	0.00331305	0.00680152	-0.0034943	-0.00115963	0.00066978	0.00189607	-0.00186776	-0.00429847	-0.00409207	0.0024037	-0.00008513	0	0	0	0	0	0	0	0	0	0	0	0	0	0	0	0	0	0	0	0	0	0	0	0	0	0	0	0	0	0	0	0	0	0	0	0	0	0	0	0	0	0	0	0	0	0	0	0	0	0
0.23519979	-0.00434925	0.00108065	0.00833647	0.00640994	0.00114803	0	0	0	0.00635556	0.00138924	0.00138924	0.00314703	0.0068991	-0.00369552	-0.0012286	0.00056174	0.00185617	-0.00174313	-0.00421695	-0.0040783	0.00244119	-0.00010951	0	0	0	0	0	0	0	0	0	0	0	0	0	0	0	0	0	0	0	0	0	0	0	0	0	0	0	0	0	0	0	0	0	0	0	0	0	0	0	0	0	0	0	0	0	0	0	0	0	0
0.23706646	-0.00461257	0.00096136	0.00839885	0.00652652	0.00100175	0	0	0	0.00633991	0.0014835	0.0014835	0.00300062	0.00700399	-0.00391876	-0.00130806	0.00044129	0.00180831	-0.0015995	-0.00412759	-0.0040623	0.00249078	-0.00011397	0	0	0	0	0	0	0	0	0	0	0	0	0	0	0	0	0	0	0	0	0	0	0	0	0	0	0	0	0	0	0	0	0	0	0	0	0	0	0	0	0	0	0	0	0	0	0	0	0	0
0.23893312	-0.00491522	0.00082034	0.00846421	0.00665506	0.00085458	0	0	0	0.006334	0.00159333	0.00159333	0.00287831	0.00711463	-0.00416238	-0.00139763	0.00030957	0.00175262	-0.0014374	-0.00403078	-0.00404389	0.00255272	-0.00009731	0	0	0	0	0	0	0	0	0	0	0	0	0	0	0	0	0	0	0	0	0	0	0	0	0	0	0	0	0	0	0	0	0	0	0	0	0	0	0	0	0	0	0	0	0	0	0	0	0	0
0.24079979	-0.00525848	0.00065677	0.00853179	0.00679464	0.00070895	0	0	0	0.00633778	0.00171793	0.00171793	0.00278218	0.00722963	-0.00442517	-0.00149695	0.00016753	0.0016893	-0.00125729	-0.00392656	-0.00402289	0.00262694	-0.00005964	0	0	0	0	0	0	0	0	0	0	0	0	0	0	0	0	0	0	0	0	0	0	0	0	0	0	0	0	0	0	0	0	0	0	0	0	0	0	0	0	0	0	0	0	0	0	0	0	0	0
0.24266645	-0.00564191	0.00047082	0.00860055	0.00694351	0.00056786	0	0	0	0.00635152	0.00185571	0.00185571	0.00271378	0.0073472	-0.00470487	-0.0016053	0.00001664	0.00161878	-0.00106043	-0.00381526	-0.0039991	0.00271279	-0.00000164	0	0	0	0	0	0	0	0	0	0	0	0	0	0	0	0	0	0	0	0	0	0	0	0	0	0	0	0	0	0	0	0	0	0	0	0	0	0	0	0	0	0	0	0	0	0	0	0	0	0
0.24453312	-0.00606407	0.00026334	0.0086695	0.00709965	0.00043379	0	0	0	0.00637531	0.00200459	0.00200459	0.00267259	0.00746546	-0.00499881	-0.00172155	-0.00014136	0.00154188	-0.00084869	-0.00369722	-0.00397229	0.00280903	0.00007476	0	0	0	0	0	0	0	0	0	0	0	0	0	0	0	0	0	0	0	0	0	0	0	0	0	0	0	0	0	0	0	0	0	0	0	0	0	0	0	0	0	0	0	0	0	0	0	0	0	0
0.24639978	-0.00652217	0.00003599	0.00873754	0.00726059	0.00030919	0	0	0	0.00640922	0.00216204	0.00216204	0.00265731	0.00758247	-0.00530367	-0.00184434	-0.0003045	0.00145954	-0.00062448	-0.00357297	-0.00394224	0.00291402	0.00016726	0	0	0	0	0	0	0	0	0	0	0	0	0	0	0	0	0	0	0	0	0	0	0	0	0	0	0	0	0	0	0	0	0	0	0	0	0	0	0	0	0	0	0	0	0	0	0	0	0	0
0.24826645	-0.00701324	-0.00020936	0.00880355	0.00742381	0.00019623	0	0	0	0.00645306	0.00232535	0.00232535	0.00266619	0.0076965	-0.00561638	-0.0019725	-0.00047118	0.00137246	-0.00038998	-0.00344297	-0.00390867	0.00302613	0.00027364	0	0	0	0	0	0	0	0	0	0	0	0	0	0	0	0	0	0	0	0	0	0	0	0	0	0	0	0	0	0	0	0	0	0	0	0	0	0	0	0	0	0	0	0	0	0	0	0	0	0
0.25013311	-0.00753484	-0.00047098	0.00886641	0.00758701	0.00009647	0	0	0	0.00650617	0.00249182	0.00249182	0.00269701	0.00780638	-0.00593435	-0.00210507	-0.00064026	0.00128111	-0.00014698	-0.0033075	-0.00387121	0.00314383	0.00039181	0	0	0	0	0	0	0	0	0	0	0	0	0	0	0	0	0	0	0	0	0	0	0	0	0	0	0	0	0	0	0	0	0	0	0	0	0	0	0	0	0	0	0	0	0	0	0	0	0	0
0.25199978	-0.0080835	-0.00074652	0.00892497	0.00774776	0.00001066	0	0	0	0.00656703	0.00265831	0.00265831	0.0027466	0.00791197	-0.00625437	-0.00224069	-0.00081029	0.00118623	0.00010219	-0.00316711	-0.00382956	0.00326527	0.00051904	0	0	0	0	0	0	0	0	0	0	0	0	0	0	0	0	0	0	0	0	0	0	0	0	0	0	0	0	0	0	0	0	0	0	0	0	0	0	0	0	0	0	0	0	0	0	0	0	0	0
0.25386644	-0.00865494	-0.00103316	0.00897812	0.00790378	-0.00006144	0	0	0	0.00663338	0.00282158	0.00282158	0.00281106	0.00801048	-0.00657283	-0.00237765	-0.00097956	0.0010889	0.00035478	-0.00302263	-0.00378357	0.00338842	0.00065212	0	0	0	0	0	0	0	0	0	0	0	0	0	0	0	0	0	0	0	0	0	0	0	0	0	0	0	0	0	0	0	0	0	0	0	0	0	0	0	0	0	0	0	0	0	0	0	0	0	0
0.25573311	-0.00924441	-0.00132792	0.00902488	0.00805313	-0.00012095	0	0	0	0.00670277	0.00297846	0.00297846	0.00288619	0.00810048	-0.00688598	-0.00251407	-0.00114637	0.00099028	0.00060793	-0.00287516	-0.00373327	0.00351129	0.00078778	0	0	0	0	0	0	0	0	0	0	0	0	0	0	0	0	0	0	0	0	0	0	0	0	0	0	0	0	0	0	0	0	0	0	0	0	0	0	0	0	0	0	0	0	0	0	0	0	0	0
0.25759977	-0.00984555	-0.00162716	0.00906431	0.00819396	-0.0001696	0	0	0	0.00677264	0.00312574	0.00312574	0.00296772	0.00818046	-0.00718953	-0.00264779	-0.00130869	0.00089181	0.00085835	-0.00272628	-0.003679	0.00363183	0.00092263	0	0	0	0	0	0	0	0	0	0	0	0	0	0	0	0	0	0	0	0	0	0	0	0	0	0	0	0	0	0	0	0	0	0	0	0	0	0	0	0	0	0	0	0	0	0	0	0	0	0
0.25946643	-0.0104516	-0.00192729	0.00909569	0.00832497	-0.00020965	0	0	0	0.00684079	0.00326072	0.00326072	0.00305167	0.00824904	-0.0074795	-0.00277672	-0.00146471	0.00079489	0.00110296	-0.0025778	-0.00362138	0.0037483	0.0010536	0	0	0	0	0	0	0	0	0	0	0	0	0	0	0	0	0	0	0	0	0	0	0	0	0	0	0	0	0	0	0	0	0	0	0	0	0	0	0	0	0	0	0	0	0	0	0	0	0	0
0.2613331	-0.01106098	-0.00222771	0.00911993	0.00844764	-0.00024591	0	0	0	0.00690533	0.00338398	0.00338398	0.00313424	0.00830595	-0.00775478	-0.00289928	-0.00161322	0.00070121	0.0013402	-0.00243028	-0.00356073	0.00386008	0.00117839	0	0	0	0	0	0	0	0	0	0	0	0	0	0	0	0	0	0	0	0	0	0	0	0	0	0	0	0	0	0	0	0	0	0	0	0	0	0	0	0	0	0	0	0	0	0	0	0	0	0
0.26319977	-0.01166337	-0.00252377	0.00913642	0.00856065	-0.00027971	0	0	0	0.00696514	0.00349322	0.00349322	0.00321308	0.00834981	-0.00801115	-0.00301358	-0.00175239	0.00061204	0.00156685	-0.00228634	-0.00349835	0.0039657	0.00129493	0	0	0	0	0	0	0	0	0	0	0	0	0	0	0	0	0	0	0	0	0	0	0	0	0	0	0	0	0	0	0	0	0	0	0	0	0	0	0	0	0	0	0	0	0	0	0	0	0	0
0.26506643	-0.0122424	-0.00280785	0.0091437	0.00866088	-0.00030991	0	0	0	0.00701946	0.00358439	0.00358439	0.00328627	0.00837909	-0.00824334	-0.00311803	-0.00188056	0.00052799	0.00177916	-0.0021497	-0.00342532	0.0040632	0.00140115	0	0	0	0	0	0	0	0	0	0	0	0	0	0	0	0	0	0	0	0	0	0	0	0	0	0	0	0	0	0	0	0	0	0	0	0	0	0	0	0	0	0	0	0	0	0	0	0	0	0
0.2669331	-0.01278669	-0.00307498	0.00914218	0.00874776	-0.00033731	0	0	0	0.00706758	0.00365701	0.00365701	0.00335193	0.00839399	-0.00844931	-0.00321169	-0.00199672	0.00044998	0.00197468	-0.0020227	-0.00336639	0.00415154	0.00149562	0	0	0	0	0	0	0	0	0	0	0	0	0	0	0	0	0	0	0	0	0	0	0	0	0	0	0	0	0	0	0	0	0	0	0	0	0	0	0	0	0	0	0	0	0	0	0	0	0	0
0.26879976	-0.01328314	-0.00331913	0.00913241	0.00882033	-0.00036145	0	0	0	0.00710905	0.00371068	0.00371068	0.00340872	0.0083957	-0.00862724	-0.0032939	-0.00210001	0.00037872	0.00215084	-0.00190785	-0.00331102	0.00422958	0.00157725	0	0	0	0	0	0	0	0	0	0	0	0	0	0	0	0	0	0	0	0	0	0	0	0	0	0	0	0	0	0	0	0	0	0	0	0	0	0	0	0	0	0	0	0	0	0	0	0	0	0
0.27066642	-0.01372134	-0.00353536	0.00911573	0.00887833	-0.0003818	0	0	0	0.00714373	0.00374643	0.00374643	0.00345597	0.00838691	-0.00877673	-0.00336451	-0.00218998	0.00031477	0.00230577	-0.00180701	-0.00326078	0.00429662	0.00164561	0	0	0	0	0	0	0	0	0	0	0	0	0	0	0	0	0	0	0	0	0	0	0	0	0	0	0	0	0	0	0	0	0	0	0	0	0	0	0	0	0	0	0	0	0	0	0	0	0	0
0.27253309	-0.0140929	-0.0037193	0.00909369	0.00892163	-0.00039717	0	0	0	0.00717171	0.00376573	0.00376573	0.00349362	0.00837008	-0.00889818	-0.00342381	-0.00226656	0.00025838	0.00243807	-0.00172161	-0.00321699	0.00435215	0.0017008	0	0	0	0	0	0	0	0	0	0	0	0	0	0	0	0	0	0	0	0	0	0	0	0	0	0	0	0	0	0	0	0	0	0	0	0	0	0	0	0	0	0	0	0	0	0	0	0	0	0
0.27439976	-0.01438993	-0.00386638	0.00906758	0.00894947	-0.00040531	0	0	0	0.00719317	0.00376946	0.00376946	0.00352193	0.00834858	-0.00899196	-0.00347233	-0.00232993	0.00020941	0.00254649	-0.00165304	-0.00318092	0.00439562	0.00174307	0	0	0	0	0	0	0	0	0	0	0	0	0	0	0	0	0	0	0	0	0	0	0	0	0	0	0	0	0	0	0	0	0	0	0	0	0	0	0	0	0	0	0	0	0	0	0	0	0	0
0.27626642	-0.01460427	-0.00397145	0.00903813	0.00896013	-0.00040282	0	0	0	0.00720827	0.00375742	0.00375742	0.00354122	0.00832554	-0.00905804	-0.00351083	-0.00238046	0.00016725	0.00262977	-0.0016028	-0.00315383	0.00442619	0.00177263	0	0	0	0	0	0	0	0	0	0	0	0	0	0	0	0	0	0	0	0	0	0	0	0	0	0	0	0	0	0	0	0	0	0	0	0	0	0	0	0	0	0	0	0	0	0	0	0	0	0
0.27813309	-0.01473329	-0.00403232	0.0090064	0.00895324	-0.00038761	0	0	0	0.00721734	0.00373063	0.00373063	0.00355225	0.00830368	-0.00909747	-0.00354016	-0.00241875	0.00013141	0.0026877	-0.00157134	-0.00313632	0.00444377	0.00179021	0	0	0	0	0	0	0	0	0	0	0	0	0	0	0	0	0	0	0	0	0	0	0	0	0	0	0	0	0	0	0	0	0	0	0	0	0	0	0	0	0	0	0	0	0	0	0	0	0	0
0.27999975	-0.01478091	-0.00405058	0.00897383	0.00893013	-0.00035936	0	0	0	0.00722106	0.00369152	0.00369152	0.0035563	0.00828484	-0.0091126	-0.00356126	-0.00244565	0.00010151	0.00272151	-0.00155776	-0.00312818	0.00444918	0.00179721	0	0	0	0	0	0	0	0	0	0	0	0	0	0	0	0	0	0	0	0	0	0	0	0	0	0	0	0	0	0	0	0	0	0	0	0	0	0	0	0	0	0	0	0	0	0	0	0	0	0
0.28186641	-0.01475455	-0.00403018	0.00894185	0.00889327	-0.00031941	0	0	0	0.00722025	0.00364315	0.00364315	0.00355486	0.00826979	-0.00910601	-0.00357479	-0.00246191	0.00007749	0.00273306	-0.00156053	-0.0031287	0.00444375	0.00179531	0	0	0	0	0	0	0	0	0	0	0	0	0	0	0	0	0	0	0	0	0	0	0	0	0	0	0	0	0	0	0	0	0	0	0	0	0	0	0	0	0	0	0	0	0	0	0	0	0	0
0.28373308	-0.01466491	-0.00397727	0.0089119	0.00884619	-0.00027073	0	0	0	0.00721587	0.0035892	0.0035892	0.00354957	0.00825845	-0.00908067	-0.00358116	-0.00246818	0.0000596	0.00272486	-0.00157748	-0.00313672	0.00442936	0.00178635	0	0	0	0	0	0	0	0	0	0	0	0	0	0	0	0	0	0	0	0	0	0	0	0	0	0	0	0	0	0	0	0	0	0	0	0	0	0	0	0	0	0	0	0	0	0	0	0	0	0
0.28559975	-0.01452403	-0.00389873	0.00888465	0.00879206	-0.00021603	0	0	0	0.00720889	0.00353243	0.00353243	0.00354188	0.00825007	-0.00903973	-0.00358108	-0.00246552	0.00004758	0.00270009	-0.00160606	-0.00315086	0.00440796	0.00177212	0	0	0	0	0	0	0	0	0	0	0	0	0	0	0	0	0	0	0	0	0	0	0	0	0	0	0	0	0	0	0	0	0	0	0	0	0	0	0	0	0	0	0	0	0	0	0	0	0	0
0.28746641	-0.01434457	-0.00380165	0.00886023	0.00873373	-0.000158	0	0	0	0.00720021	0.00347496	0.00347496	0.00353306	0.00824361	-0.00898643	-0.00357541	-0.00245527	0.00004094	0.00266225	-0.00164358	-0.00316958	0.00438151	0.00175428	0	0	0	0	0	0	0	0	0	0	0	0	0	0	0	0	0	0	0	0	0	0	0	0	0	0	0	0	0	0	0	0	0	0	0	0	0	0	0	0	0	0	0	0	0	0	0	0	0	0
0.28933307	-0.0141418	-0.00369416	0.0088382	0.00867387	-0.00009907	0	0	0	0.00719073	0.00341835	0.00341835	0.0035242	0.00823788	-0.0089249	-0.00356559	-0.0024395	0.00003845	0.00261593	-0.00168667	-0.00319102	0.0043522	0.00173457	0	0	0	0	0	0	0	0	0	0	0	0	0	0	0	0	0	0	0	0	0	0	0	0	0	0	0	0	0	0	0	0	0	0	0	0	0	0	0	0	0	0	0	0	0	0	0	0	0	0
0.29119974	-0.01393195	-0.00358454	0.00881792	0.00861501	-0.00004153	0	0	0	0.00718128	0.00336393	0.00336393	0.0035162	0.00823188	-0.00885982	-0.0035534	-0.00242074	0.00003858	0.00256613	-0.00173172	-0.00321321	0.00432228	0.00171471	0	0	0	0	0	0	0	0	0	0	0	0	0	0	0	0	0	0	0	0	0	0	0	0	0	0	0	0	0	0	0	0	0	0	0	0	0	0	0	0	0	0	0	0	0	0	0	0	0	0
0.29306641	-0.01372892	-0.00347973	0.00879907	0.00855951	0.00001224	0	0	0	0.00717246	0.00331301	0.00331301	0.00350958	0.00822515	-0.00879535	-0.0035403	-0.00240109	0.00004012	0.00251702	-0.00177566	-0.00323451	0.00429363	0.00169605	0	0	0	0	0	0	0	0	0	0	0	0	0	0	0	0	0	0	0	0	0	0	0	0	0	0	0	0	0	0	0	0	0	0	0	0	0	0	0	0	0	0	0	0	0	0	0	0	0	0
0.29493307	-0.01354636	-0.00338632	0.00878149	0.00850976	0.00005984	0	0	0	0.00716479	0.00326703	0.00326703	0.00350466	0.00821759	-0.00873589	-0.00352782	-0.00238273	0.00004185	0.00247269	-0.00181548	-0.00325336	0.0042681	0.0016798	0	0	0	0	0	0	0	0	0	0	0	0	0	0	0	0	0	0	0	0	0	0	0	0	0	0	0	0	0	0	0	0	0	0	0	0	0	0	0	0	0	0	0	0	0	0	0	0	0	0
0.29679974	-0.01339441	-0.00330905	0.00876521	0.00846757	0.00009946	0	0	0	0.00715858	0.00322712	0.00322712	0.00350144	0.00820946	-0.00868497	-0.00351719	-0.00236739	0.00004284	0.0024362	-0.00184891	-0.00326864	0.00424699	0.00166678	0	0	0	0	0	0	0	0	0	0	0	0	0	0	0	0	0	0	0	0	0	0	0	0	0	0	0	0	0	0	0	0	0	0	0	0	0	0	0	0	0	0	0	0	0	0	0	0	0	0
0.2986664	-0.01327938	-0.00325069	0.00875027	0.00843396	0.00013021	0	0	0	0.00715398	0.00319394	0.00319394	0.00349975	0.00820116	-0.00864512	-0.00350939	-0.00235636	0.00004235	0.00240959	-0.00187445	-0.00327969	0.00423113	0.00165743	0	0	0	0	0	0	0	0	0	0	0	0	0	0	0	0	0	0	0	0	0	0	0	0	0	0	0	0	0	0	0	0	0	0	0	0	0	0	0	0	0	0	0	0	0	0	0	0	0	0
0.30053306	-0.01320596	-0.00321326	0.00873671	0.00840956	0.00015175	0	0	0	0.00715108	0.00316792	0.00316792	0.00349941	0.00819307	-0.00861841	-0.00350531	-0.00235077	0.00003967	0.00239448	-0.00189092	-0.00328605	0.00422107	0.00165205	0	0	0	0	0	0	0	0	0	0	0	0	0	0	0	0	0	0	0	0	0	0	0	0	0	0	0	0	0	0	0	0	0	0	0	0	0	0	0	0	0	0	0	0	0	0	0	0	0	0
0.30239973	-0.01317692	-0.00319785	0.00872455	0.00839465	0.00016418	0	0	0	0.00714992	0.0031493	0.0031493	0.0035002	0.00818552	-0.0086063	-0.00350562	-0.0023514	0.0000343	0.00239192	-0.0018975	-0.00328748	0.00421713	0.00165077	0	0	0	0	0	0	0	0	0	0	0	0	0	0	0	0	0	0	0	0	0	0	0	0	0	0	0	0	0	0	0	0	0	0	0	0	0	0	0	0	0	0	0	0	0	0	0	0	0	0
0.3042664	-0.01319244	-0.00320448	0.00871398	0.00838928	0.00016762	0	0	0	0.00715043	0.00313821	0.00313821	0.00350188	0.00817866	-0.00860912	-0.00351045	-0.0023584	0.00002621	0.00240199	-0.00189407	-0.00328403	0.0042193	0.00165345	0	0	0	0	0	0	0	0	0	0	0	0	0	0	0	0	0	0	0	0	0	0	0	0	0	0	0	0	0	0	0	0	0	0	0	0	0	0	0	0	0	0	0	0	0	0	0	0	0	0
0.30613306	-0.01325013	-0.00323201	0.00870517	0.00839316	0.00016232	0	0	0	0.0071525	0.00313454	0.00313454	0.00350423	0.00817262	-0.00862612	-0.00351944	-0.00237125	0.00001576	0.00242382	-0.00188115	-0.00327602	0.0042272	0.00165974	0	0	0	0	0	0	0	0	0	0	0	0	0	0	0	0	0	0	0	0	0	0	0	0	0	0	0	0	0	0	0	0	0	0	0	0	0	0	0	0	0	0	0	0	0	0	0	0	0	0
0.30799973	-0.01334489	-0.00327802	0.00869793	0.00840522	0.00014922	0	0	0	0.0071559	0.00313741	0.00313741	0.00350713	0.00816713	-0.00865542	-0.00353195	-0.00238911	0.00000339	0.00245586	-0.00185988	-0.00326401	0.00424013	0.00166911	0	0	0	0	0	0	0	0	0	0	0	0	0	0	0	0	0	0	0	0	0	0	0	0	0	0	0	0	0	0	0	0	0	0	0	0	0	0	0	0	0	0	0	0	0	0	0	0	0	0
0.30986639	-0.01346909	-0.00333896	0.00869206	0.00842418	0.00012905	0	0	0	0.00716034	0.00314573	0.00314573	0.00351044	0.00816181	-0.00869403	-0.0035468	-0.00241044	-0.00001002	0.00249566	-0.00183213	-0.0032488	0.00425705	0.00168079	0	0	0	0	0	0	0	0	0	0	0	0	0	0	0	0	0	0	0	0	0	0	0	0	0	0	0	0	0	0	0	0	0	0	0	0	0	0	0	0	0	0	0	0	0	0	0	0	0	0
0.31173306	-0.01361343	-0.00341067	0.0086878	0.0084492	0.00010151	0	0	0	0.0071655	0.00315883	0.00315883	0.00351393	0.00815639	-0.00873814	-0.0035621	-0.002433	-0.00002287	0.00253985	-0.00180033	-0.00323139	0.0042768	0.00169382	0	0	0	0	0	0	0	0	0	0	0	0	0	0	0	0	0	0	0	0	0	0	0	0	0	0	0	0	0	0	0	0	0	0	0	0	0	0	0	0	0	0	0	0	0	0	0	0	0	0
0.31359972	-0.0137678	-0.00348883	0.00868597	0.00848018	0.00006497	0	0	0	0.00717103	0.00317677	0.00317677	0.00351734	0.00815081	-0.00878348	-0.00357534	-0.00245382	-0.00003282	0.00258437	-0.0017673	-0.0032129	0.0042982	0.00170715	0	0	0	0	0	0	0	0	0	0	0	0	0	0	0	0	0	0	0	0	0	0	0	0	0	0	0	0	0	0	0	0	0	0	0	0	0	0	0	0	0	0	0	0	0	0	0	0	0	0
0.31546639	-0.01392141	-0.00356889	0.00868773	0.00851746	0.00001702	0	0	0	0.00717666	0.00320007	0.00320007	0.00352043	0.00814513	-0.00882554	-0.00358367	-0.00246962	-0.00003711	0.00262481	-0.00173614	-0.00319457	0.00432011	0.00171969	0	0	0	0	0	0	0	0	0	0	0	0	0	0	0	0	0	0	0	0	0	0	0	0	0	0	0	0	0	0	0	0	0	0	0	0	0	0	0	0	0	0	0	0	0	0	0	0	0	0
0.31733305	-0.0140616	-0.00364518	0.00869335	0.00856013	-0.00004332	0	0	0	0.00718196	0.00322786	0.00322786	0.00352292	0.00813894	-0.00885944	-0.00358465	-0.00247753	-0.0000337	0.0026569	-0.00171021	-0.00317772	0.0043411	0.00173031	0	0	0	0	0	0	0	0	0	0	0	0	0	0	0	0	0	0	0	0	0	0	0	0	0	0	0	0	0	0	0	0	0	0	0	0	0	0	0	0	0	0	0	0	0	0	0	0	0	0
0.31919972	-0.01418106	-0.00371423	0.00870217	0.0086069	-0.00011579	0	0	0	0.00718663	0.00325866	0.00325866	0.00352461	0.00813151	-0.00888252	-0.00357734	-0.0024765	-0.00002213	0.00267878	-0.00169129	-0.00316297	0.00436033	0.00173844	0	0	0	0	0	0	0	0	0	0	0	0	0	0	0	0	0	0	0	0	0	0	0	0	0	0	0	0	0	0	0	0	0	0	0	0	0	0	0	0	0	0	0	0	0	0	0	0	0	0
0.32106638	-0.01427596	-0.00377396	0.00871311	0.00865624	-0.00019925	0	0	0	0.00719039	0.00329072	0.00329072	0.00352529	0.00812197	-0.0088936	-0.00356177	-0.00246658	-0.00000286	0.00269002	-0.00168006	-0.0031505	0.00437728	0.00174377	0	0	0	0	0	0	0	0	0	0	0	0	0	0	0	0	0	0	0	0	0	0	0	0	0	0	0	0	0	0	0	0	0	0	0	0	0	0	0	0	0	0	0	0	0	0	0	0	0	0
0.32293305	-0.01435987	-0.00383028	0.00872343	0.0087069	-0.00028995	0	0	0	0.00719362	0.0033221	0.0033221	0.0035255	0.00810884	-0.00889819	-0.0035419	-0.00245244	0.00001989	0.00269697	-0.00167246	-0.00313848	0.0043935	0.00174791	0	0	0	0	0	0	0	0	0	0	0	0	0	0	0	0	0	0	0	0	0	0	0	0	0	0	0	0	0	0	0	0	0	0	0	0	0	0	0	0	0	0	0	0	0	0	0	0	0	0
0.32479971	-0.01444194	-0.0038875	0.0087322	0.00875919	-0.00038693	0	0	0	0.00719664	0.00335282	0.00335282	0.00352565	0.0080912	-0.00889978	-0.00351975	-0.00243651	0.00004425	0.00270331	-0.00166589	-0.00312576	0.00441016	0.00175187	0	0	0	0	0	0	0	0	0	0	0	0	0	0	0	0	0	0	0	0	0	0	0	0	0	0	0	0	0	0	0	0	0	0	0	0	0	0	0	0	0	0	0	0	0	0	0	0	0	0
0.32666638	-0.01451117	-0.00394089	0.00874173	0.00881443	-0.00049399	0	0	0	0.00719889	0.00338476	0.00338476	0.00352493	0.00806944	-0.00889406	-0.00349201	-0.00241493	0.00007379	0.00270386	-0.00166344	-0.00311361	0.00442598	0.00175424	0	0	0	0	0	0	0	0	0	0	0	0	0	0	0	0	0	0	0	0	0	0	0	0	0	0	0	0	0	0	0	0	0	0	0	0	0	0	0	0	0	0	0	0	0	0	0	0	0	0
0.32853304	-0.01457148	-0.00399266	0.00875279	0.00887417	-0.00061272	0	0	0	0.00720036	0.00341962	0.00341962	0.00352336	0.00804298	-0.00888237	-0.00345877	-0.0023879	0.00010886	0.00269938	-0.00166408	-0.00310153	0.00444155	0.00175532	0	0	0	0	0	0	0	0	0	0	0	0	0	0	0	0	0	0	0	0	0	0	0	0	0	0	0	0	0	0	0	0	0	0	0	0	0	0	0	0	0	0	0	0	0	0	0	0	0	0
0.33039971	-0.01464048	-0.00405094	0.00876261	0.00893752	-0.00073839	0	0	0	0.00720187	0.00345605	0.00345605	0.00352222	0.0080098	-0.00887183	-0.0034249	-0.00236103	0.00014453	0.00269789	-0.00166262	-0.00308738	0.00445908	0.00175748	0	0	0	0	0	0	0	0	0	0	0	0	0	0	0	0	0	0	0	0	0	0	0	0	0	0	0	0	0	0	0	0	0	0	0	0	0	0	0	0	0	0	0	0	0	0	0	0	0	0
0.33226637	-0.01472473	-0.00411898	0.00877045	0.00900437	-0.00086883	0	0	0	0.00720385	0.0034941	0.0034941	0.00352229	0.00796877	-0.00886534	-0.00339233	-0.00233641	0.00017904	0.0027025	-0.001657	-0.00307047	0.00447951	0.00176182	0	0	0	0	0	0	0	0	0	0	0	0	0	0	0	0	0	0	0	0	0	0	0	0	0	0	0	0	0	0	0	0	0	0	0	0	0	0	0	0	0	0	0	0	0	0	0	0	0	0
0.33413304	-0.01481166	-0.00418978	0.00877573	0.00907123	-0.00099996	0	0	0	0.00720575	0.00353115	0.00353115	0.00352303	0.00792007	-0.00885943	-0.00336046	-0.00231292	0.00021251	0.00270995	-0.00164989	-0.00305224	0.00450092	0.00176712	0	0	0	0	0	0	0	0	0	0	0	0	0	0	0	0	0	0	0	0	0	0	0	0	0	0	0	0	0	0	0	0	0	0	0	0	0	0	0	0	0	0	0	0	0	0	0	0	0	0
0.3359997	-0.01489672	-0.00426	0.00877748	0.00913499	-0.00112669	0	0	0	0.00720748	0.00356484	0.00356484	0.00352438	0.00786455	-0.00885366	-0.00333039	-0.00229136	0.00024352	0.00271993	-0.00164189	-0.00303339	0.00452238	0.00177303	0	0	0	0	0	0	0	0	0	0	0	0	0	0	0	0	0	0	0	0	0	0	0	0	0	0	0	0	0	0	0	0	0	0	0	0	0	0	0	0	0	0	0	0	0	0	0	0	0	0
0.33786637	-0.0149825	-0.00433058	0.00877652	0.00919576	-0.00124726	0	0	0	0.00720933	0.0035961	0.0035961	0.00352664	0.00780372	-0.0088497	-0.00330302	-0.0022725	0.00027156	0.00273318	-0.00164228	-0.00301402	0.0045441	0.00177996	0	0	0	0	0	0	0	0	0	0	0	0	0	0	0	0	0	0	0	0	0	0	0	0	0	0	0	0	0	0	0	0	0	0	0	0	0	0	0	0	0	0	0	0	0	0	0	0	0	0
0.33973303	-0.01507302	-0.00440295	0.00877288	0.00925286	-0.00135845	0	0	0	0.00721175	0.00362489	0.00362489	0.00353036	0.00773968	-0.00884984	-0.00328003	-0.00225798	0.00029513	0.0027515	-0.00163554	-0.00299412	0.00456646	0.00178851	0	0	0	0	0	0	0	0	0	0	0	0	0	0	0	0	0	0	0	0	0	0	0	0	0	0	0	0	0	0	0	0	0	0	0	0	0	0	0	0	0	0	0	0	0	0	0	0	0	0
0.3415997	-0.01517415	-0.00447983	0.00876724	0.00930676	-0.00145838	0	0	0	0.00721531	0.00365226	0.00365226	0.00353622	0.007675	-0.00885677	-0.00326287	-0.00224921	0.00031319	0.00277679	-0.0016268	-0.00297354	0.00459016	0.00179953	0	0	0	0	0	0	0	0	0	0	0	0	0	0	0	0	0	0	0	0	0	0	0	0	0	0	0	0	0	0	0	0	0	0	0	0	0	0	0	0	0	0	0	0	0	0	0	0	0	0
0.34346636	-0.01528817	-0.00456188	0.00876005	0.00935695	-0.00154459	0	0	0	0.00722037	0.00367835	0.00367835	0.00354455	0.00761311	-0.00887194	-0.00325259	-0.00224715	0.00032485	0.00280985	-0.00161583	-0.00295249	0.00461531	0.00181333	0	0	0	0	0	0	0	0	0	0	0	0	0	0	0	0	0	0	0	0	0	0	0	0	0	0	0	0	0	0	0	0	0	0	0	0	0	0	0	0	0	0	0	0	0	0	0	0	0	0
0.34533303	-0.01541693	-0.00464937	0.00875152	0.00940246	-0.00161408	0	0	0	0.00722727	0.00370275	0.00370275	0.00355556	0.00755811	-0.00889669	-0.00325037	-0.00225287	0.00032901	0.00285141	-0.00160249	-0.00293123	0.00464185	0.0018301	0	0	0	0	0	0	0	0	0	0	0	0	0	0	0	0	0	0	0	0	0	0	0	0	0	0	0	0	0	0	0	0	0	0	0	0	0	0	0	0	0	0	0	0	0	0	0	0	0	0
0.34719969	-0.01556504	-0.00474406	0.00874167	0.00944261	-0.00166392	0	0	0	0.00723651	0.00372524	0.00372524	0.00356961	0.00751418	-0.00893321	-0.00325779	-0.00226796	0.00032421	0.00290312	-0.00158624	-0.00290964	0.0046701	0.00185034	0	0	0	0	0	0	0	0	0	0	0	0	0	0	0	0	0	0	0	0	0	0	0	0	0	0	0	0	0	0	0	0	0	0	0	0	0	0	0	0	0	0	0	0	0	0	0	0	0	0
0.34906635	-0.01573806	-0.00484841	0.00873075	0.0094773	-0.00169217	0	0	0	0.00724852	0.00374609	0.00374609	0.003587	0.00748482	-0.00898375	-0.00327619	-0.00229382	0.00030931	0.00296665	-0.00156669	-0.0028874	0.0047005	0.00187452	0	0	0	0	0	0	0	0	0	0	0	0	0	0	0	0	0	0	0	0	0	0	0	0	0	0	0	0	0	0	0	0	0	0	0	0	0	0	0	0	0	0	0	0	0	0	0	0	0	0
0.35093302	-0.01593714	-0.00496233	0.00871878	0.00950548	-0.00169683	0	0	0	0.00726332	0.00376468	0.00376468	0.0036073	0.00747283	-0.00904893	-0.00330624	-0.00233107	0.00028363	0.00304201	-0.00154377	-0.00286446	0.00473267	0.00190235	0	0	0	0	0	0	0	0	0	0	0	0	0	0	0	0	0	0	0	0	0	0	0	0	0	0	0	0	0	0	0	0	0	0	0	0	0	0	0	0	0	0	0	0	0	0	0	0	0	0
0.35279969	-0.01616247	-0.00508521	0.0087057	0.00952603	-0.00167641	0	0	0	0.00728067	0.00378023	0.00378023	0.00362976	0.00747947	-0.00912883	-0.00334825	-0.00238	0.00024679	0.00312872	-0.00151759	-0.00284068	0.00476601	0.00193323	0	0	0	0	0	0	0	0	0	0	0	0	0	0	0	0	0	0	0	0	0	0	0	0	0	0	0	0	0	0	0	0	0	0	0	0	0	0	0	0	0	0	0	0	0	0	0	0	0	0
0.35466635	-0.01641309	-0.00521578	0.00869135	0.00953777	-0.0016301	0	0	0	0.00730006	0.00379186	0.00379186	0.00365329	0.00750425	-0.0092229	-0.00340217	-0.00244055	0.00019873	0.00322576	-0.00148835	-0.00281581	0.00479969	0.00196626	0	0	0	0	0	0	0	0	0	0	0	0	0	0	0	0	0	0	0	0	0	0	0	0	0	0	0	0	0	0	0	0	0	0	0	0	0	0	0	0	0	0	0	0	0	0	0	0	0	0
0.35653302	-0.01668683	-0.00535211	0.00867545	0.00953947	-0.00155776	0	0	0	0.00732073	0.00379858	0.00379858	0.00367647	0.00754517	-0.00932996	-0.00346753	-0.00251223	0.00013975	0.00333155	-0.00145639	-0.00278957	0.00483267	0.00200028	0	0	0	0	0	0	0	0	0	0	0	0	0	0	0	0	0	0	0	0	0	0	0	0	0	0	0	0	0	0	0	0	0	0	0	0	0	0	0	0	0	0	0	0	0	0	0	0	0	0
0.35839968	-0.01698007	-0.00549149	0.00865757	0.00952987	-0.0014599	0	0	0	0.00734164	0.00379921	0.00379921	0.00369764	0.00759918	-0.0094482	-0.0035435	-0.00259422	0.00007042	0.00344405	-0.00142213	-0.00276166	0.00486375	0.00203387	0	0	0	0	0	0	0	0	0	0	0	0	0	0	0	0	0	0	0	0	0	0	0	0	0	0	0	0	0	0	0	0	0	0	0	0	0	0	0	0	0	0	0	0	0	0	0	0	0	0
0.36026634	-0.01728843	-0.0056309	0.00863721	0.00950797	-0.00133795	0	0	0	0.00736165	0.0037927	0.0037927	0.00371508	0.00766261	-0.0095753	-0.00362888	-0.00268535	-0.00000833	0.00356099	-0.00138611	-0.00273178	0.00489171	0.00206556	0	0	0	0	0	0	0	0	0	0	0	0	0	0	0	0	0	0	0	0	0	0	0	0	0	0	0	0	0	0	0	0	0	0	0	0	0	0	0	0	0	0	0	0	0	0	0	0	0	0
0.36213301	-0.01760728	-0.0057674	0.00861385	0.00947323	-0.00119425	0	0	0	0.00737956	0.00377826	0.00377826	0.00372721	0.0077318	-0.00970875	-0.00372219	-0.00278419	-0.00009531	0.00368012	-0.00134883	-0.00269964	0.00491551	0.00209397	0	0	0	0	0	0	0	0	0	0	0	0	0	0	0	0	0	0	0	0	0	0	0	0	0	0	0	0	0	0	0	0	0	0	0	0	0	0	0	0	0	0	0	0	0	0	0	0	0	0
0.36399968	-0.0179315	-0.00589794	0.00858695	0.0094254	-0.00103178	0	0	0	0.00739422	0.00375523	0.00375523	0.00373259	0.00780362	-0.00984576	-0.00382174	-0.00288915	-0.00018917	0.00379919	-0.00131078	-0.00266508	0.00493425	0.00211779	0	0	0	0	0	0	0	0	0	0	0	0	0	0	0	0	0	0	0	0	0	0	0	0	0	0	0	0	0	0	0	0	0	0	0	0	0	0	0	0	0	0	0	0	0	0	0	0	0	0
0.36586634	-0.0182567	-0.00602011	0.00855596	0.00936468	-0.00085389	0	0	0	0.00740462	0.00372329	0.00372329	0.00373012	0.00787579	-0.00998384	-0.00392592	-0.00299872	-0.00028858	0.00391643	-0.00127239	-0.00262796	0.00494735	0.00213602	0	0	0	0	0	0	0	0	0	0	0	0	0	0	0	0	0	0	0	0	0	0	0	0	0	0	0	0	0	0	0	0	0	0	0	0	0	0	0	0	0	0	0	0	0	0	0	0	0	0
0.36773301	-0.01857936	-0.00613211	0.00852041	0.00929154	-0.00066395	0	0	0	0.00740998	0.00368241	0.00368241	0.00371904	0.0079478	-0.01012085	-0.00403325	-0.00311158	-0.00039238	0.00403055	-0.00123396	-0.00258822	0.00495448	0.00214795	0	0	0	0	0	0	0	0	0	0	0	0	0	0	0	0	0	0	0	0	0	0	0	0	0	0	0	0	0	0	0	0	0	0	0	0	0	0	0	0	0	0	0	0	0	0	0	0	0	0
0.36959967	-0.01889792	-0.00623327	0.00847992	0.00920675	-0.00046497	0	0	0	0.00740975	0.00363314	0.00363314	0.00369891	0.00801421	-0.01025544	-0.00414268	-0.00322685	-0.00049969	0.00414094	-0.0011956	-0.00254574	0.00495569	0.00215317	0	0	0	0	0	0	0	0	0	0	0	0	0	0	0	0	0	0	0	0	0	0	0	0	0	0	0	0	0	0	0	0	0	0	0	0	0	0	0	0	0	0	0	0	0	0	0	0	0	0
0.37146633	-0.01921215	-0.00632323	0.00843392	0.00911042	-0.0002585	0	0	0	0.00740344	0.00357589	0.00357589	0.00366924	0.00807963	-0.01038704	-0.00425385	-0.00334435	-0.00061037	0.00424761	-0.00115727	-0.00250031	0.00495095	0.00215136	0	0	0	0	0	0	0	0	0	0	0	0	0	0	0	0	0	0	0	0	0	0	0	0	0	0	0	0	0	0	0	0	0	0	0	0	0	0	0	0	0	0	0	0	0	0	0	0	0	0
0.373333	-0.01952956	-0.00640852	0.00838608	0.00900936	-0.00005204	0	0	0	0.00739232	0.0035192	0.0035192	0.00363254	0.00814103	-0.01051653	-0.00436477	-0.00346201	-0.00072121	0.00435113	-0.00111859	-0.00245121	0.00494259	0.00214463	0	0	0	0	0	0	0	0	0	0	0	0	0	0	0	0	0	0	0	0	0	0	0	0	0	0	0	0	0	0	0	0	0	0	0	0	0	0	0	0	0	0	0	0	0	0	0	0	0	0
