# Supplementary material for: Computational modelling of muscle fibre operating ranges in the hindlimb of a small ground bird (Eudromia elegans), with implications for modelling locomotion in extinct species
Source: PLoS Comput Biol. 2021 Apr 1;17(4):e1008843. doi: 10.1371/journal.pcbi.1008843 (PMC8016346; doi:10.1371/journal.pcbi.1008843)
Supplement: S1 Code. MATLAB code used for (a) processing raw forceplate data, (b) performing the tracking simulations, (c) performing the inverse simulation, and (d) performing the static simulations — (ZIP) [file pcbi.1008843.s007.zip › Inverse Simulation/Running/MuscleAnalysis/Tinamou_GroundedRun_Kinematics_MuscleAnalysis_MomentArm_L_hip_extension.sto]

MomentArm_L_hip_extension
version=1
nRows=201
nColumns=73
inDegrees=no

"This analysis gathers basic information about muscles during a simulation (e.g., forces, tendon lenghts, moment arms, etc)."
"Units are S.I. units (second, meters, Newtons, ...)"
Angles are in degrees.

endheader
time	L_IC	L_ILPR	L_ILPOa	L_ILPOp	L_AMB	L_FMTL	L_FMTI	L_FMTM	L_ILFB	L_FCLP	L_FCLA	L_FCM	L_IFE	L_ITCr	L_ITM	L_ITCaa	L_ITCap	L_ISF	L_OM	L_OL	L_CFP	L_PIFML	L_GL	L_GI	L_GM	L_FL	L_TCf	L_TCt	L_EDL	L_FDL	L_FHL	L_FP2	L_FPP2	L_FP3	L_FPP3	L_FP4	R_IC	R_ILPR	R_ILPOa	R_ILPOp	R_AMB	R_FMTL	R_FMTI	R_FMTM	R_ILFB	R_FCLP	R_FCLA	R_FCM	R_IFE	R_ITCr	R_ITM	R_ITCaa	R_ITCap	R_ISF	R_OM	R_OL	R_CFP	R_PIFML	R_GL	R_GI	R_GM	R_FL	R_TCf	R_TCt	R_EDL	R_FDL	R_FHL	R_FP2	R_FPP2	R_FP3	R_FPP3	R_FP4
0	-0.02236403	-0.01395863	0.00456962	0.0102856	0.00117032	0	0	0	0.00753897	0.01701444	0.01701444	0.01999123	0.00146902	-0.00220994	0.00166252	0.00459242	0.00436962	0.00289471	-0.00072453	-0.00101405	0.00717146	0.0137962	0	0	0	0	0	0	0	0	0	0	0	0	0	0	0	0	0	0	0	0	0	0	0	0	0	0	0	0	0	0	0	0	0	0	0	0	0	0	0	0	0	0	0	0	0	0	0	0	0	0
0.00186667	-0.02172783	-0.01377092	0.00454289	0.01010549	0.0014165	0	0	0	0.00751868	0.01687568	0.01687568	0.01986699	0.00153581	-0.00199085	0.0016949	0.00462106	0.00437037	0.00283502	-0.00078896	-0.00106472	0.00707563	0.01369852	0	0	0	0	0	0	0	0	0	0	0	0	0	0	0	0	0	0	0	0	0	0	0	0	0	0	0	0	0	0	0	0	0	0	0	0	0	0	0	0	0	0	0	0	0	0	0	0	0	0
0.00373333	-0.02101561	-0.0135623	0.00451014	0.00991324	0.00167102	0	0	0	0.00749416	0.0167261	0.0167261	0.01973346	0.00159941	-0.0017636	0.00172925	0.00465092	0.00437141	0.00277153	-0.00085236	-0.00111316	0.00697288	0.01359363	0	0	0	0	0	0	0	0	0	0	0	0	0	0	0	0	0	0	0	0	0	0	0	0	0	0	0	0	0	0	0	0	0	0	0	0	0	0	0	0	0	0	0	0	0	0	0	0	0	0
0.00559999	-0.02023762	-0.01333557	0.00447629	0.00971764	0.00192479	0	0	0	0.0074664	0.0165724	0.0165724	0.01959493	0.00166308	-0.00154069	0.00176115	0.00467712	0.00437003	0.00270776	-0.00091473	-0.00116109	0.00686798	0.01348571	0	0	0	0	0	0	0	0	0	0	0	0	0	0	0	0	0	0	0	0	0	0	0	0	0	0	0	0	0	0	0	0	0	0	0	0	0	0	0	0	0	0	0	0	0	0	0	0	0	0
0.00746666	-0.01940146	-0.01309213	0.00444316	0.00952228	0.00217372	0	0	0	0.00743593	0.01641724	0.01641724	0.01945345	0.00172703	-0.00132663	0.00178933	0.00469839	0.00436558	0.00264474	-0.00097631	-0.00120917	0.00676282	0.0133765	0	0	0	0	0	0	0	0	0	0	0	0	0	0	0	0	0	0	0	0	0	0	0	0	0	0	0	0	0	0	0	0	0	0	0	0	0	0	0	0	0	0	0	0	0	0	0	0	0	0
0.00933333	-0.01851948	-0.01283438	0.0044122	0.00933045	0.00241407	0	0	0	0.00740338	0.0162631	0.0162631	0.01931119	0.00179071	-0.00112505	0.001813	0.0047141	0.00435784	0.00258328	-0.00103716	-0.00125773	0.00665911	0.01326767	0	0	0	0	0	0	0	0	0	0	0	0	0	0	0	0	0	0	0	0	0	0	0	0	0	0	0	0	0	0	0	0	0	0	0	0	0	0	0	0	0	0	0	0	0	0	0	0	0	0
0.01119999	-0.01760894	-0.01256604	0.00438464	0.00914535	0.00264246	0	0	0	0.00736954	0.01611246	0.01611246	0.01917036	0.00185328	-0.00093931	0.00183149	0.00472377	0.00434666	0.00252443	-0.00109706	-0.0013068	0.00655859	0.01316094	0	0	0	0	0	0	0	0	0	0	0	0	0	0	0	0	0	0	0	0	0	0	0	0	0	0	0	0	0	0	0	0	0	0	0	0	0	0	0	0	0	0	0	0	0	0	0	0	0	0
0.01306665	-0.01668762	-0.01229094	0.00436069	0.00896864	0.00285704	0	0	0	0.00733502	0.0159667	0.0159667	0.01903252	0.00191282	-0.00077034	0.00184506	0.00472794	0.00433251	0.0024686	-0.0011556	-0.00135594	0.00646216	0.01305735	0	0	0	0	0	0	0	0	0	0	0	0	0	0	0	0	0	0	0	0	0	0	0	0	0	0	0	0	0	0	0	0	0	0	0	0	0	0	0	0	0	0	0	0	0	0	0	0	0	0
0.01493332	-0.01577367	-0.01201323	0.00434001	0.00880129	0.00305658	0	0	0	0.00730037	0.01582678	0.01582678	0.01889897	0.00196676	-0.0006177	0.00185452	0.00472772	0.00431624	0.00241578	-0.00121231	-0.00140441	0.00637032	0.01295765	0	0	0	0	0	0	0	0	0	0	0	0	0	0	0	0	0	0	0	0	0	0	0	0	0	0	0	0	0	0	0	0	0	0	0	0	0	0	0	0	0	0	0	0	0	0	0	0	0	0
0.01679999	-0.01488416	-0.0117371	0.00432181	0.00864372	0.0032404	0	0	0	0.00726601	0.01569327	0.01569327	0.01877082	0.00201166	-0.00047987	0.00186109	0.00472468	0.00429898	0.00236558	-0.00126673	-0.00145134	0.00628329	0.01286236	0	0	0	0	0	0	0	0	0	0	0	0	0	0	0	0	0	0	0	0	0	0	0	0	0	0	0	0	0	0	0	0	0	0	0	0	0	0	0	0	0	0	0	0	0	0	0	0	0	0
0.01866665	-0.01403585	-0.01146723	0.00430537	0.00849655	0.00340773	0	0	0	0.00723243	0.015567	0.015567	0.01864938	0.00204585	-0.00035538	0.00186602	0.00472037	0.0042819	0.00231764	-0.00131839	-0.00149583	0.00620139	0.01277215	0	0	0	0	0	0	0	0	0	0	0	0	0	0	0	0	0	0	0	0	0	0	0	0	0	0	0	0	0	0	0	0	0	0	0	0	0	0	0	0	0	0	0	0	0	0	0	0	0	0
0.02053331	-0.01324702	-0.01120951	0.00429051	0.00836144	0.00355709	0	0	0	0.00720039	0.01544969	0.01544969	0.01853658	0.00206926	-0.00024397	0.00187007	0.00471584	0.0042659	0.00227209	-0.00136678	-0.00153717	0.00612553	0.01268829	0	0	0	0	0	0	0	0	0	0	0	0	0	0	0	0	0	0	0	0	0	0	0	0	0	0	0	0	0	0	0	0	0	0	0	0	0	0	0	0	0	0	0	0	0	0	0	0	0	0
0.02239998	-0.01253499	-0.01097027	0.00427734	0.00824042	0.00368699	0	0	0	0.00717075	0.01534342	0.01534342	0.0184346	0.00208254	-0.00014589	0.00187377	0.00471189	0.00425173	0.00222932	-0.00141143	-0.00157477	0.00605691	0.01261226	0	0	0	0	0	0	0	0	0	0	0	0	0	0	0	0	0	0	0	0	0	0	0	0	0	0	0	0	0	0	0	0	0	0	0	0	0	0	0	0	0	0	0	0	0	0	0	0	0	0
0.02426665	-0.0119277	-0.01076	0.00426786	0.00813932	0.0037929	0	0	0	0.00714533	0.01525329	0.01525329	0.01834808	0.00208955	-0.00006576	0.00187623	0.00470796	0.00423943	0.00219139	-0.00145175	-0.00160851	0.00599884	0.0125476	0	0	0	0	0	0	0	0	0	0	0	0	0	0	0	0	0	0	0	0	0	0	0	0	0	0	0	0	0	0	0	0	0	0	0	0	0	0	0	0	0	0	0	0	0	0	0	0	0	0
0.02613331	-0.01143031	-0.01058185	0.00426151	0.00805826	0.0038751	0	0	0	0.00712454	0.01517977	0.01517977	0.01827799	0.0020923	-0.00000136	0.00187872	0.00470558	0.00423012	0.00215748	-0.00148805	-0.00163811	0.00595138	0.0124947	0	0	0	0	0	0	0	0	0	0	0	0	0	0	0	0	0	0	0	0	0	0	0	0	0	0	0	0	0	0	0	0	0	0	0	0	0	0	0	0	0	0	0	0	0	0	0	0	0	0
0.02799998	-0.01103421	-0.01043438	0.00425653	0.0079943	0.00393647	0	0	0	0.00710791	0.0151208	0.0151208	0.01822303	0.00209187	0.00005244	0.00188315	0.00470679	0.00422507	0.00212562	-0.00152082	-0.00166325	0.0059128	0.01245216	0	0	0	0	0	0	0	0	0	0	0	0	0	0	0	0	0	0	0	0	0	0	0	0	0	0	0	0	0	0	0	0	0	0	0	0	0	0	0	0	0	0	0	0	0	0	0	0	0	0
0.02986664	-0.01074981	-0.01032279	0.00425413	0.00795028	0.00397538	0	0	0	0.00709641	0.01507894	0.01507894	0.01818538	0.00209219	0.00009313	0.00188876	0.00471094	0.004224	0.0020972	-0.00154974	-0.00168403	0.00588483	0.01242177	0	0	0	0	0	0	0	0	0	0	0	0	0	0	0	0	0	0	0	0	0	0	0	0	0	0	0	0	0	0	0	0	0	0	0	0	0	0	0	0	0	0	0	0	0	0	0	0	0	0
0.03173331	-0.01056211	-0.01024318	0.00425274	0.00792252	0.0039955	0	0	0	0.00708926	0.01505133	0.01505133	0.0181627	0.0020933	0.00012507	0.00189673	0.0047191	0.00422741	0.00207076	-0.00157515	-0.00170034	0.00586544	0.01240155	0	0	0	0	0	0	0	0	0	0	0	0	0	0	0	0	0	0	0	0	0	0	0	0	0	0	0	0	0	0	0	0	0	0	0	0	0	0	0	0	0	0	0	0	0	0	0	0	0	0
0.03359997	-0.01044925	-0.01018852	0.00425033	0.00790588	0.00400141	0	0	0	0.00708517	0.01503376	0.01503376	0.01815144	0.0020938	0.000154	0.0019086	0.00473269	0.00423591	0.00204395	-0.00159786	-0.00171231	0.00585171	0.0123886	0	0	0	0	0	0	0	0	0	0	0	0	0	0	0	0	0	0	0	0	0	0	0	0	0	0	0	0	0	0	0	0	0	0	0	0	0	0	0	0	0	0	0	0	0	0	0	0	0	0
0.03546664	-0.01040415	-0.0101565	0.00424707	0.00789958	0.00399407	0	0	0	0.00708392	0.01502542	0.01502542	0.0181508	0.00209401	0.00018041	0.00192422	0.00475151	0.00424925	0.00201644	-0.00161849	-0.00172055	0.00584314	0.01238231	0	0	0	0	0	0	0	0	0	0	0	0	0	0	0	0	0	0	0	0	0	0	0	0	0	0	0	0	0	0	0	0	0	0	0	0	0	0	0	0	0	0	0	0	0	0	0	0	0	0
0.0373333	-0.01041548	-0.0101431	0.00424298	0.00790195	0.00397521	0	0	0	0.00708501	0.01502465	0.01502465	0.01815916	0.00209349	0.00020529	0.0019434	0.00477521	0.00426704	0.00198773	-0.00163779	-0.00172579	0.00583881	0.0123815	0	0	0	0	0	0	0	0	0	0	0	0	0	0	0	0	0	0	0	0	0	0	0	0	0	0	0	0	0	0	0	0	0	0	0	0	0	0	0	0	0	0	0	0	0	0	0	0	0	0
0.03919997	-0.01046993	-0.01014364	0.00423807	0.00791096	0.00394712	0	0	0	0.00708784	0.01502951	0.01502951	0.01817447	0.00209149	0.00022949	0.00196568	0.00480311	0.00428855	0.00195756	-0.00165637	-0.00172882	0.0058376	0.01238475	0	0	0	0	0	0	0	0	0	0	0	0	0	0	0	0	0	0	0	0	0	0	0	0	0	0	0	0	0	0	0	0	0	0	0	0	0	0	0	0	0	0	0	0	0	0	0	0	0	0
0.04106663	-0.01055726	-0.01015435	0.00423296	0.00792559	0.00391122	0	0	0	0.00709205	0.01503881	0.01503881	0.01819529	0.00208793	0.00025267	0.00199023	0.00483417	0.00431291	0.00192608	-0.00167489	-0.0017306	0.00583897	0.01239118	0	0	0	0	0	0	0	0	0	0	0	0	0	0	0	0	0	0	0	0	0	0	0	0	0	0	0	0	0	0	0	0	0	0	0	0	0	0	0	0	0	0	0	0	0	0	0	0	0	0
0.0429333	-0.01066683	-0.01017115	0.00422842	0.00794493	0.00386876	0	0	0	0.00709726	0.01505146	0.01505146	0.01822025	0.00208314	0.00027445	0.00201618	0.00486735	0.00433922	0.00189324	-0.00169433	-0.00173229	0.00584239	0.01239992	0	0	0	0	0	0	0	0	0	0	0	0	0	0	0	0	0	0	0	0	0	0	0	0	0	0	0	0	0	0	0	0	0	0	0	0	0	0	0	0	0	0	0	0	0	0	0	0	0	0
0.04479996	-0.01077709	-0.01018631	0.00422393	0.00796507	0.00382371	0	0	0	0.00710235	0.015064	0.015064	0.01824582	0.00207663	0.00029743	0.00204346	0.00490225	0.00436687	0.00185794	-0.00171569	-0.00173485	0.00584566	0.01240843	0	0	0	0	0	0	0	0	0	0	0	0	0	0	0	0	0	0	0	0	0	0	0	0	0	0	0	0	0	0	0	0	0	0	0	0	0	0	0	0	0	0	0	0	0	0	0	0	0	0
0.04666663	-0.01086488	-0.01019179	0.00421872	0.00798142	0.00378081	0	0	0	0.00710607	0.01507251	0.01507251	0.01826802	0.00206821	0.00032474	0.00207204	0.00493849	0.00439517	0.00181912	-0.00173981	-0.00173907	0.00584625	0.01241388	0	0	0	0	0	0	0	0	0	0	0	0	0	0	0	0	0	0	0	0	0	0	0	0	0	0	0	0	0	0	0	0	0	0	0	0	0	0	0	0	0	0	0	0	0	0	0	0	0	0
0.04853329	-0.01091593	-0.01018271	0.0042129	0.00799166	0.00374297	0	0	0	0.00710773	0.015075	0.015075	0.01828445	0.00205912	0.00035723	0.00210129	0.00497514	0.00442324	0.0017766	-0.0017673	-0.00174578	0.00584294	0.01241473	0	0	0	0	0	0	0	0	0	0	0	0	0	0	0	0	0	0	0	0	0	0	0	0	0	0	0	0	0	0	0	0	0	0	0	0	0	0	0	0	0	0	0	0	0	0	0	0	0	0
0.05039996	-0.01091529	-0.01015369	0.00420641	0.0079931	0.00371319	0	0	0	0.00710653	0.01506922	0.01506922	0.01829257	0.00205074	0.0003964	0.00213092	0.00501167	0.00445046	0.00172977	-0.00179896	-0.00175579	0.00583422	0.01240925	0	0	0	0	0	0	0	0	0	0	0	0	0	0	0	0	0	0	0	0	0	0	0	0	0	0	0	0	0	0	0	0	0	0	0	0	0	0	0	0	0	0	0	0	0	0	0	0	0	0
0.05226662	-0.01085576	-0.01010219	0.0041998	0.00798482	0.00369304	0	0	0	0.00710212	0.01505445	0.01505445	0.01829115	0.00204506	0.00044179	0.0021601	0.00504699	0.00447598	0.00167896	-0.00183513	-0.00176975	0.00581966	0.01239681	0	0	0	0	0	0	0	0	0	0	0	0	0	0	0	0	0	0	0	0	0	0	0	0	0	0	0	0	0	0	0	0	0	0	0	0	0	0	0	0	0	0	0	0	0	0	0	0	0	0
0.05413329	-0.01074142	-0.01002987	0.00419471	0.00796866	0.00368193	0	0	0	0.00709488	0.01503251	0.01503251	0.01828097	0.00204469	0.00048994	0.00218708	0.00507921	0.00449852	0.00162602	-0.00187541	-0.00178805	0.00580046	0.01237849	0	0	0	0	0	0	0	0	0	0	0	0	0	0	0	0	0	0	0	0	0	0	0	0	0	0	0	0	0	0	0	0	0	0	0	0	0	0	0	0	0	0	0	0	0	0	0	0	0	0
0.05599995	-0.01058144	-0.00994017	0.00419289	0.00794741	0.00367822	0	0	0	0.00708545	0.0150056	0.0150056	0.01826376	0.00205188	0.00053668	0.00221011	0.00510644	0.00451693	0.0015732	-0.00191911	-0.00181082	0.0057784	0.01235604	0	0	0	0	0	0	0	0	0	0	0	0	0	0	0	0	0	0	0	0	0	0	0	0	0	0	0	0	0	0	0	0	0	0	0	0	0	0	0	0	0	0	0	0	0	0	0	0	0	0
0.05786662	-0.01039031	-0.00983849	0.00419617	0.00792486	0.00367918	0	0	0	0.00707478	0.01497723	0.01497723	0.0182422	0.00206822	0.00057743	0.00222762	0.00512712	0.00453033	0.00152284	-0.0019653	-0.00183788	0.00575579	0.01233183	0	0	0	0	0	0	0	0	0	0	0	0	0	0	0	0	0	0	0	0	0	0	0	0	0	0	0	0	0	0	0	0	0	0	0	0	0	0	0	0	0	0	0	0	0	0	0	0	0	0
0.05973328	-0.01018705	-0.00973201	0.00420621	0.00790552	0.00368121	0	0	0	0.00706409	0.01495136	0.01495136	0.01821984	0.00209446	0.00060751	0.00223827	0.00514	0.00453815	0.00147747	-0.00201277	-0.00186874	0.00573536	0.01230877	0	0	0	0	0	0	0	0	0	0	0	0	0	0	0	0	0	0	0	0	0	0	0	0	0	0	0	0	0	0	0	0	0	0	0	0	0	0	0	0	0	0	0	0	0	0	0	0	0	0
0.06159995	-0.0099989	-0.00963134	0.00422499	0.00789576	0.00367898	0	0	0	0.00705516	0.0149335	0.0149335	0.01820182	0.0021309	0.00062098	0.00224065	0.00514391	0.00453999	0.00144026	-0.00205987	-0.00190256	0.00572092	0.01229094	0	0	0	0	0	0	0	0	0	0	0	0	0	0	0	0	0	0	0	0	0	0	0	0	0	0	0	0	0	0	0	0	0	0	0	0	0	0	0	0	0	0	0	0	0	0	0	0	0	0
0.06346661	-0.00985291	-0.00954732	0.00425394	0.00790161	0.00366726	0	0	0	0.00704981	0.01492886	0.01492886	0.01819332	0.00217699	0.00061294	0.00223389	0.00513828	0.00453586	0.00141406	-0.0021049	-0.0019383	0.00571613	0.01228227	0	0	0	0	0	0	0	0	0	0	0	0	0	0	0	0	0	0	0	0	0	0	0	0	0	0	0	0	0	0	0	0	0	0	0	0	0	0	0	0	0	0	0	0	0	0	0	0	0	0
0.06533328	-0.00976559	-0.00948692	0.00429295	0.00792615	0.00364296	0	0	0	0.00704906	0.01494011	0.01494011	0.01819742	0.00223114	0.00058202	0.00221838	0.00512373	0.00452644	0.00139995	-0.00214669	-0.00197486	0.00572282	0.01228491	0	0	0	0	0	0	0	0	0	0	0	0	0	0	0	0	0	0	0	0	0	0	0	0	0	0	0	0	0	0	0	0	0	0	0	0	0	0	0	0	0	0	0	0	0	0	0	0	0	0
0.06719994	-0.00974142	-0.00945235	0.00434033	0.00796903	0.00360552	0	0	0	0.00705298	0.01496702	0.01496702	0.01821468	0.00229085	0.00053055	0.00219569	0.00510206	0.00451303	0.00139718	-0.00218465	-0.00201116	0.00574082	0.0122989	0	0	0	0	0	0	0	0	0	0	0	0	0	0	0	0	0	0	0	0	0	0	0	0	0	0	0	0	0	0	0	0	0	0	0	0	0	0	0	0	0	0	0	0	0	0	0	0	0	0
0.06906661	-0.0097757	-0.00944268	0.00439328	0.00802716	0.003557	0	0	0	0.00706096	0.01500721	0.01500721	0.01824354	0.00235307	0.00046288	0.00216775	0.00507517	0.00449683	0.00140448	-0.00221796	-0.00204589	0.00576849	0.01232278	0	0	0	0	0	0	0	0	0	0	0	0	0	0	0	0	0	0	0	0	0	0	0	0	0	0	0	0	0	0	0	0	0	0	0	0	0	0	0	0	0	0	0	0	0	0	0	0	0	0
0.07093327	-0.00984802	-0.00945279	0.00444755	0.00809279	0.00350539	0	0	0	0.00707161	0.01505486	0.01505486	0.01827863	0.00241386	0.00038506	0.00213567	0.00504363	0.00447768	0.00142183	-0.00224425	-0.00207712	0.00580218	0.01235286	0	0	0	0	0	0	0	0	0	0	0	0	0	0	0	0	0	0	0	0	0	0	0	0	0	0	0	0	0	0	0	0	0	0	0	0	0	0	0	0	0	0	0	0	0	0	0	0	0	0
0.07279994	-0.0099316	-0.00947557	0.00449824	0.00815603	0.00346132	0	0	0	0.00708312	0.01510249	0.01510249	0.01831281	0.00246895	0.00030395	0.00210028	0.0050075	0.00445491	0.00144953	-0.00226062	-0.00210269	0.00583724	0.01238434	0	0	0	0	0	0	0	0	0	0	0	0	0	0	0	0	0	0	0	0	0	0	0	0	0	0	0	0	0	0	0	0	0	0	0	0	0	0	0	0	0	0	0	0	0	0	0	0	0	0
0.0746666	-0.01001159	-0.00950607	0.0045417	0.00821056	0.00343021	0	0	0	0.00709415	0.01514508	0.01514508	0.01834175	0.00251504	0.00022555	0.00206353	0.00496858	0.00442944	0.00148571	-0.00226619	-0.00212135	0.00587022	0.01241378	0	0	0	0	0	0	0	0	0	0	0	0	0	0	0	0	0	0	0	0	0	0	0	0	0	0	0	0	0	0	0	0	0	0	0	0	0	0	0	0	0	0	0	0	0	0	0	0	0	0
0.07653327	-0.01007239	-0.00953723	0.00457458	0.00825043	0.00341554	0	0	0	0.00710303	0.01517756	0.01517756	0.01836148	0.00254919	0.00015757	0.00202873	0.0049304	0.0044035	0.00152572	-0.00226202	-0.00213261	0.00589725	0.0124374	0	0	0	0	0	0	0	0	0	0	0	0	0	0	0	0	0	0	0	0	0	0	0	0	0	0	0	0	0	0	0	0	0	0	0	0	0	0	0	0	0	0	0	0	0	0	0	0	0	0
0.07839993	-0.01009022	-0.0095602	0.00459339	0.00826778	0.00342396	0	0	0	0.0071079	0.01519341	0.01519341	0.01836635	0.00256822	0.00010752	0.00199809	0.00489499	0.00437806	0.00156638	-0.00224819	-0.00213577	0.00591378	0.01245061	0	0	0	0	0	0	0	0	0	0	0	0	0	0	0	0	0	0	0	0	0	0	0	0	0	0	0	0	0	0	0	0	0	0	0	0	0	0	0	0	0	0	0	0	0	0	0	0	0	0
0.0802666	-0.01004933	-0.00957082	0.00459645	0.00825771	0.00346124	0	0	0	0.00710789	0.01518936	0.01518936	0.01835243	0.00256986	0.00007773	0.00197119	0.00486146	0.00435206	0.00160845	-0.00222304	-0.00212996	0.00591755	0.01245093	0	0	0	0	0	0	0	0	0	0	0	0	0	0	0	0	0	0	0	0	0	0	0	0	0	0	0	0	0	0	0	0	0	0	0	0	0	0	0	0	0	0	0	0	0	0	0	0	0	0
0.08213326	-0.00994699	-0.00956916	0.00458423	0.00822014	0.00352835	0	0	0	0.00710307	0.01516533	0.01516533	0.01831919	0.00255309	0.00006667	0.00194678	0.00482824	0.00432434	0.00165352	-0.00218544	-0.00211494	0.00590881	0.01243835	0	0	0	0	0	0	0	0	0	0	0	0	0	0	0	0	0	0	0	0	0	0	0	0	0	0	0	0	0	0	0	0	0	0	0	0	0	0	0	0	0	0	0	0	0	0	0	0	0	0
0.08399993	-0.00979102	-0.00955695	0.0045589	0.00815916	0.00362031	0	0	0	0.007094	0.01512435	0.01512435	0.01826935	0.0025183	0.00007167	0.00192452	0.00479526	0.00429512	0.00170106	-0.00213664	-0.00209163	0.00588938	0.0124146	0	0	0	0	0	0	0	0	0	0	0	0	0	0	0	0	0	0	0	0	0	0	0	0	0	0	0	0	0	0	0	0	0	0	0	0	0	0	0	0	0	0	0	0	0	0	0	0	0	0
0.08586659	-0.0096036	-0.0095382	0.00452511	0.00808437	0.00372504	0	0	0	0.00708206	0.01507335	0.01507335	0.01820996	0.00246939	0.00008814	0.00190499	0.00476403	0.00426623	0.0017482	-0.00208124	-0.00206282	0.00586325	0.01238392	0	0	0	0	0	0	0	0	0	0	0	0	0	0	0	0	0	0	0	0	0	0	0	0	0	0	0	0	0	0	0	0	0	0	0	0	0	0	0	0	0	0	0	0	0	0	0	0	0	0
0.08773326	-0.00943217	-0.00952633	0.00449031	0.00801218	0.00382522	0	0	0	0.00707057	0.01502481	0.01502481	0.01815314	0.00241503	0.00010472	0.00188689	0.0047345	0.00423886	0.00179503	-0.00202357	-0.00203168	0.00583839	0.01235462	0	0	0	0	0	0	0	0	0	0	0	0	0	0	0	0	0	0	0	0	0	0	0	0	0	0	0	0	0	0	0	0	0	0	0	0	0	0	0	0	0	0	0	0	0	0	0	0	0	0
0.08959992	-0.00928039	-0.00952015	0.00445676	0.00794564	0.00391707	0	0	0	0.00705998	0.01498059	0.01498059	0.01810093	0.00235914	0.00012012	0.00187043	0.00470728	0.00421368	0.00183968	-0.00196691	-0.00200038	0.00581583	0.01232781	0	0	0	0	0	0	0	0	0	0	0	0	0	0	0	0	0	0	0	0	0	0	0	0	0	0	0	0	0	0	0	0	0	0	0	0	0	0	0	0	0	0	0	0	0	0	0	0	0	0
0.09146659	-0.00913733	-0.00951334	0.00442495	0.00788352	0.00400083	0	0	0	0.00704968	0.01493912	0.01493912	0.01805225	0.00230349	0.00013658	0.00185649	0.00468349	0.00419139	0.00187923	-0.00191439	-0.00197078	0.00579427	0.01230229	0	0	0	0	0	0	0	0	0	0	0	0	0	0	0	0	0	0	0	0	0	0	0	0	0	0	0	0	0	0	0	0	0	0	0	0	0	0	0	0	0	0	0	0	0	0	0	0	0	0
0.09333325	-0.00901085	-0.0095071	0.00439706	0.0078293	0.00407315	0	0	0	0.00704043	0.01490283	0.01490283	0.01800955	0.002252	0.00015139	0.00184457	0.00466292	0.00417208	0.00191342	-0.00186813	-0.00194454	0.00577534	0.01227973	0	0	0	0	0	0	0	0	0	0	0	0	0	0	0	0	0	0	0	0	0	0	0	0	0	0	0	0	0	0	0	0	0	0	0	0	0	0	0	0	0	0	0	0	0	0	0	0	0	0
0.09519992	-0.00889521	-0.009498	0.00437367	0.00778254	0.00413433	0	0	0	0.00703206	0.01487102	0.01487102	0.01797233	0.00220632	0.00016504	0.00183475	0.00464575	0.00415583	0.00194107	-0.00182996	-0.00192294	0.00575855	0.01225966	0	0	0	0	0	0	0	0	0	0	0	0	0	0	0	0	0	0	0	0	0	0	0	0	0	0	0	0	0	0	0	0	0	0	0	0	0	0	0	0	0	0	0	0	0	0	0	0	0	0
0.09706658	-0.00878978	-0.00948439	0.00435542	0.0077438	0.00418353	0	0	0	0.00702462	0.01484389	0.01484389	0.01794108	0.00216855	0.00017767	0.00182733	0.00463249	0.00414303	0.00196101	-0.00180163	-0.00190712	0.00574391	0.01224222	0	0	0	0	0	0	0	0	0	0	0	0	0	0	0	0	0	0	0	0	0	0	0	0	0	0	0	0	0	0	0	0	0	0	0	0	0	0	0	0	0	0	0	0	0	0	0	0	0	0
0.09893325	-0.00870466	-0.00946883	0.00434366	0.00771605	0.00421787	0	0	0	0.00701886	0.01482371	0.01482371	0.01791816	0.0021421	0.00018724	0.00182217	0.0046233	0.00413405	0.0019731	-0.00178436	-0.00189792	0.00573286	0.012229	0	0	0	0	0	0	0	0	0	0	0	0	0	0	0	0	0	0	0	0	0	0	0	0	0	0	0	0	0	0	0	0	0	0	0	0	0	0	0	0	0	0	0	0	0	0	0	0	0	0
0.10079991	-0.00864191	-0.00945281	0.00433865	0.00769961	0.00423794	0	0	0	0.007015	0.01481089	0.01481089	0.0179036	0.00212766	0.00019225	0.00181838	0.00461713	0.00412811	0.00197882	-0.00177729	-0.00189513	0.00572587	0.01222036	0	0	0	0	0	0	0	0	0	0	0	0	0	0	0	0	0	0	0	0	0	0	0	0	0	0	0	0	0	0	0	0	0	0	0	0	0	0	0	0	0	0	0	0	0	0	0	0	0	0
0.10266658	-0.00859942	-0.00943666	0.00433988	0.00769342	0.00424554	0	0	0	0.00701293	0.01480477	0.01480477	0.01789647	0.00212455	0.00019247	0.00181533	0.00461312	0.00412451	0.00197944	-0.00177914	-0.00189813	0.00572267	0.01221592	0	0	0	0	0	0	0	0	0	0	0	0	0	0	0	0	0	0	0	0	0	0	0	0	0	0	0	0	0	0	0	0	0	0	0	0	0	0	0	0	0	0	0	0	0	0	0	0	0	0
0.10453324	-0.0085924	-0.00942647	0.0043484	0.00770088	0.00423793	0	0	0	0.00701362	0.01480832	0.01480832	0.01789943	0.0021347	0.00018476	0.00181235	0.00461072	0.00412312	0.00197658	-0.00178913	-0.00190656	0.0057253	0.01221778	0	0	0	0	0	0	0	0	0	0	0	0	0	0	0	0	0	0	0	0	0	0	0	0	0	0	0	0	0	0	0	0	0	0	0	0	0	0	0	0	0	0	0	0	0	0	0	0	0	0
0.10639991	-0.00862532	-0.00942516	0.00436407	0.00772252	0.00421529	0	0	0	0.00701732	0.01482222	0.01482222	0.01791284	0.00215776	0.00016787	0.0018088	0.00460913	0.00412339	0.00197186	-0.00180572	-0.00191958	0.00573438	0.01222651	0	0	0	0	0	0	0	0	0	0	0	0	0	0	0	0	0	0	0	0	0	0	0	0	0	0	0	0	0	0	0	0	0	0	0	0	0	0	0	0	0	0	0	0	0	0	0	0	0	0
0.10826657	-0.00870229	-0.00943563	0.00438678	0.00775884	0.00417782	0	0	0	0.00702429	0.01484714	0.01484714	0.01793702	0.00219318	0.00014047	0.00180395	0.00460747	0.00412471	0.00196707	-0.00182727	-0.0019363	0.00575053	0.01224264	0	0	0	0	0	0	0	0	0	0	0	0	0	0	0	0	0	0	0	0	0	0	0	0	0	0	0	0	0	0	0	0	0	0	0	0	0	0	0	0	0	0	0	0	0	0	0	0	0	0
0.11013323	-0.00882748	-0.00946072	0.00441653	0.00781055	0.00412549	0	0	0	0.00703477	0.0148839	0.0148839	0.01797243	0.00223981	0.00010108	0.00179706	0.0046048	0.00412645	0.00196396	-0.00185223	-0.00195594	0.00577449	0.01226683	0	0	0	0	0	0	0	0	0	0	0	0	0	0	0	0	0	0	0	0	0	0	0	0	0	0	0	0	0	0	0	0	0	0	0	0	0	0	0	0	0	0	0	0	0	0	0	0	0	0
0.1119999	-0.009002	-0.00950213	0.0044531	0.00787767	0.00405885	0	0	0	0.00704883	0.01493272	0.01493272	0.01801896	0.00229635	0.00004867	0.00178739	0.00460016	0.0041279	0.00196417	-0.00187907	-0.00197773	0.00580662	0.01229933	0	0	0	0	0	0	0	0	0	0	0	0	0	0	0	0	0	0	0	0	0	0	0	0	0	0	0	0	0	0	0	0	0	0	0	0	0	0	0	0	0	0	0	0	0	0	0	0	0	0
0.11386657	-0.00922597	-0.00956093	0.00449632	0.00796016	0.00397843	0	0	0	0.00706648	0.01499374	0.01499374	0.0180764	0.00236133	-0.00001768	0.00177425	0.00459261	0.00412834	0.00196915	-0.00190648	-0.00200106	0.00584723	0.01234029	0	0	0	0	0	0	0	0	0	0	0	0	0	0	0	0	0	0	0	0	0	0	0	0	0	0	0	0	0	0	0	0	0	0	0	0	0	0	0	0	0	0	0	0	0	0	0	0	0	0
0.11573323	-0.00949914	-0.00963765	0.00454617	0.00805813	0.00388437	0	0	0	0.00708766	0.0150671	0.0150671	0.01814465	0.00243364	-0.00009886	0.00175704	0.00458135	0.0041272	0.00197996	-0.00193364	-0.00202562	0.0058966	0.01238988	0	0	0	0	0	0	0	0	0	0	0	0	0	0	0	0	0	0	0	0	0	0	0	0	0	0	0	0	0	0	0	0	0	0	0	0	0	0	0	0	0	0	0	0	0	0	0	0	0	0
0.1175999	-0.00981987	-0.00973192	0.00460259	0.00817151	0.00377676	0	0	0	0.00711223	0.01515276	0.01515276	0.01822343	0.00251222	-0.00019536	0.00173533	0.00456579	0.00412401	0.00199725	-0.0019601	-0.00205129	0.00595484	0.01244811	0	0	0	0	0	0	0	0	0	0	0	0	0	0	0	0	0	0	0	0	0	0	0	0	0	0	0	0	0	0	0	0	0	0	0	0	0	0	0	0	0	0	0	0	0	0	0	0	0	0
0.11946656	-0.01018504	-0.00984249	0.00466554	0.0083	0.00365565	0	0	0	0.00713991	0.01525042	0.01525042	0.0183123	0.00259612	-0.00030729	0.00170889	0.00454553	0.00411847	0.00202119	-0.0019858	-0.00207816	0.00602186	0.01251477	0	0	0	0	0	0	0	0	0	0	0	0	0	0	0	0	0	0	0	0	0	0	0	0	0	0	0	0	0	0	0	0	0	0	0	0	0	0	0	0	0	0	0	0	0	0	0	0	0	0
0.12133323	-0.01059047	-0.00996743	0.00473494	0.00844322	0.00352092	0	0	0	0.0071703	0.01535964	0.01535964	0.01841074	0.00268449	-0.00043436	0.0016777	0.00452043	0.00411042	0.00205153	-0.00201106	-0.0021065	0.00609742	0.01258952	0	0	0	0	0	0	0	0	0	0	0	0	0	0	0	0	0	0	0	0	0	0	0	0	0	0	0	0	0	0	0	0	0	0	0	0	0	0	0	0	0	0	0	0	0	0	0	0	0	0
0.12319989	-0.01103143	-0.01010438	0.00481074	0.00860081	0.00337226	0	0	0	0.00720298	0.01547994	0.01547994	0.01851825	0.00277658	-0.00057601	0.00164191	0.00449056	0.00409986	0.00208761	-0.00203651	-0.00213669	0.0061812	0.012672	0	0	0	0	0	0	0	0	0	0	0	0	0	0	0	0	0	0	0	0	0	0	0	0	0	0	0	0	0	0	0	0	0	0	0	0	0	0	0	0	0	0	0	0	0	0	0	0	0	0
0.12506655	-0.01150213	-0.01025051	0.00489284	0.0087722	0.00320932	0	0	0	0.00723741	0.01561067	0.01561067	0.01863421	0.00287158	-0.00073121	0.00160189	0.00445621	0.00408697	0.00212844	-0.00206299	-0.00216922	0.00627275	0.01276169	0	0	0	0	0	0	0	0	0	0	0	0	0	0	0	0	0	0	0	0	0	0	0	0	0	0	0	0	0	0	0	0	0	0	0	0	0	0	0	0	0	0	0	0	0	0	0	0	0	0
0.12693322	-0.01199426	-0.01040217	0.00498077	0.00895611	0.00303239	0	0	0	0.00727286	0.01575063	0.01575063	0.01875753	0.0029683	-0.00089812	0.00155823	0.00441789	0.004072	0.00217272	-0.00209134	-0.00220443	0.00637118	0.01285768	0	0	0	0	0	0	0	0	0	0	0	0	0	0	0	0	0	0	0	0	0	0	0	0	0	0	0	0	0	0	0	0	0	0	0	0	0	0	0	0	0	0	0	0	0	0	0	0	0	0
0.12879989	-0.0124978	-0.01055537	0.00507373	0.0091505	0.00284257	0	0	0	0.0073085	0.01589805	0.01589805	0.01888665	0.00306525	-0.00107411	0.00151172	0.00437629	0.00405529	0.00221897	-0.00212222	-0.00224249	0.00647522	0.01295868	0	0	0	0	0	0	0	0	0	0	0	0	0	0	0	0	0	0	0	0	0	0	0	0	0	0	0	0	0	0	0	0	0	0	0	0	0	0	0	0	0	0	0	0	0	0	0	0	0	0
0.13066655	-0.0130053	-0.01070699	0.00517113	0.00935407	0.00264017	0	0	0	0.00734363	0.01605181	0.01605181	0.01902063	0.00316123	-0.00125688	0.00146324	0.00433225	0.00403735	0.00226565	-0.00215639	-0.00228356	0.00658394	0.01306383	0	0	0	0	0	0	0	0	0	0	0	0	0	0	0	0	0	0	0	0	0	0	0	0	0	0	0	0	0	0	0	0	0	0	0	0	0	0	0	0	0	0	0	0	0	0	0	0	0	0
0.13253322	-0.01350656	-0.01085341	0.00527172	0.00956409	0.00242716	0	0	0	0.00737738	0.01620975	0.01620975	0.01915762	0.0032545	-0.00144306	0.00141383	0.00428673	0.00401864	0.00231119	-0.00219409	-0.00232739	0.00669575	0.01317159	0	0	0	0	0	0	0	0	0	0	0	0	0	0	0	0	0	0	0	0	0	0	0	0	0	0	0	0	0	0	0	0	0	0	0	0	0	0	0	0	0	0	0	0	0	0	0	0	0	0
0.13439988	-0.01399733	-0.01099319	0.00537442	0.009779	0.0022043	0	0	0	0.00740918	0.01637078	0.01637078	0.01929682	0.00334332	-0.00163002	0.00136459	0.00424083	0.00399988	0.00235422	-0.00223518	-0.00237339	0.00680965	0.01328117	0	0	0	0	0	0	0	0	0	0	0	0	0	0	0	0	0	0	0	0	0	0	0	0	0	0	0	0	0	0	0	0	0	0	0	0	0	0	0	0	0	0	0	0	0	0	0	0	0	0
0.13626655	-0.01447411	-0.0111253	0.00547825	0.00999732	0.00197249	0	0	0	0.00743856	0.01653393	0.01653393	0.01943748	0.00342613	-0.00181562	0.00131637	0.00419535	0.00398157	0.00239372	-0.00227933	-0.00242091	0.00692478	0.01339184	0	0	0	0	0	0	0	0	0	0	0	0	0	0	0	0	0	0	0	0	0	0	0	0	0	0	0	0	0	0	0	0	0	0	0	0	0	0	0	0	0	0	0	0	0	0	0	0	0	0
0.13813321	-0.01493123	-0.01124827	0.00558196	0.01021657	0.00173417	0	0	0	0.007465	0.01669742	0.01669742	0.01957799	0.00350156	-0.00199739	0.00126984	0.00415092	0.00396395	0.00242897	-0.00232583	-0.00246921	0.00703981	0.01350238	0	0	0	0	0	0	0	0	0	0	0	0	0	0	0	0	0	0	0	0	0	0	0	0	0	0	0	0	0	0	0	0	0	0	0	0	0	0	0	0	0	0	0	0	0	0	0	0	0	0
0.13999988	-0.01536724	-0.01136184	0.00568469	0.01043551	0.00149031	0	0	0	0.00748819	0.0168605	0.0168605	0.01971781	0.00356841	-0.00217367	0.00122569	0.0041082	0.00394748	0.00245917	-0.00237413	-0.00251755	0.00715402	0.01361222	0	0	0	0	0	0	0	0	0	0	0	0	0	0	0	0	0	0	0	0	0	0	0	0	0	0	0	0	0	0	0	0	0	0	0	0	0	0	0	0	0	0	0	0	0	0	0	0	0	0
0.14186654	-0.01578062	-0.01146581	0.00578541	0.01065251	0.00124236	0	0	0	0.00750785	0.01702214	0.01702214	0.01985618	0.00362539	-0.00234266	0.00118465	0.00406794	0.0039326	0.00248354	-0.00242345	-0.00256507	0.00726648	0.01372063	0	0	0	0	0	0	0	0	0	0	0	0	0	0	0	0	0	0	0	0	0	0	0	0	0	0	0	0	0	0	0	0	0	0	0	0	0	0	0	0	0	0	0	0	0	0	0	0	0	0
0.14373321	-0.01617168	-0.0115607	0.00588309	0.0108662	0.00099158	0	0	0	0.00752382	0.01718157	0.01718157	0.01999256	0.00367104	-0.00250294	0.00114739	0.00403083	0.00391978	0.00250148	-0.00247271	-0.00261073	0.00737642	0.01382705	0	0	0	0	0	0	0	0	0	0	0	0	0	0	0	0	0	0	0	0	0	0	0	0	0	0	0	0	0	0	0	0	0	0	0	0	0	0	0	0	0	0	0	0	0	0	0	0	0	0
0.14559987	-0.01654038	-0.01164695	0.0059765	0.0110748	0.00073982	0	0	0	0.00753597	0.0173377	0.0173377	0.02012621	0.00370398	-0.00265303	0.00111455	0.00399757	0.00390947	0.00251248	-0.00252069	-0.00265338	0.00748286	0.01393072	0	0	0	0	0	0	0	0	0	0	0	0	0	0	0	0	0	0	0	0	0	0	0	0	0	0	0	0	0	0	0	0	0	0	0	0	0	0	0	0	0	0	0	0	0	0	0	0	0	0
0.14746654	-0.01688687	-0.01172501	0.00606445	0.01127655	0.00048877	0	0	0	0.00754421	0.01748945	0.01748945	0.02025649	0.00372265	-0.00279136	0.00108693	0.00396902	0.00390225	0.00251584	-0.00256625	-0.0026758	0.00758478	0.01403084	0	0	0	0	0	0	0	0	0	0	0	0	0	0	0	0	0	0	0	0	0	0	0	0	0	0	0	0	0	0	0	0	0	0	0	0	0	0	0	0	0	0	0	0	0	0	0	0	0	0
0.1493332	-0.01721358	-0.01179578	0.00614613	0.01147083	0.00023859	0	0	0	0.00754856	0.0176366	0.0176366	0.02038362	0.00372536	-0.00291712	0.00106525	0.00394606	0.00389881	0.00251072	-0.00260846	-0.00269001	0.00768167	0.01412718	0	0	0	0	0	0	0	0	0	0	0	0	0	0	0	0	0	0	0	0	0	0	0	0	0	0	0	0	0	0	0	0	0	0	0	0	0	0	0	0	0	0	0	0	0	0	0	0	0	0
0.15119987	-0.01752172	-0.01185994	0.00622056	0.01165645	-0.00000972	0	0	0	0.00754902	0.0177784	0.0177784	0.02050736	0.00371062	-0.00302941	0.00105012	0.00392939	0.00389968	0.0024966	-0.00264627	-0.00271631	0.00777277	0.01421916	0	0	0	0	0	0	0	0	0	0	0	0	0	0	0	0	0	0	0	0	0	0	0	0	0	0	0	0	0	0	0	0	0	0	0	0	0	0	0	0	0	0	0	0	0	0	0	0	0	0
0.15306653	-0.01782126	-0.011921	0.00628977	0.01183801	-0.00026067	0	0	0	0.0075461	0.01791811	0.01791811	0.02062995	0.00368	-0.0031341	0.00103926	0.00391633	0.00390322	0.00247621	-0.00267921	-0.00273724	0.00786086	0.01430904	0	0	0	0	0	0	0	0	0	0	0	0	0	0	0	0	0	0	0	0	0	0	0	0	0	0	0	0	0	0	0	0	0	0	0	0	0	0	0	0	0	0	0	0	0	0	0	0	0	0
0.1549332	-0.01812687	-0.01198762	0.00635716	0.01202069	-0.00051294	0	0	0	0.00754158	0.01805874	0.01805874	0.02075027	0.00364208	-0.00324677	0.0010237	0.00389615	0.00390188	0.00246335	-0.00270393	-0.00275449	0.00795118	0.01439988	0	0	0	0	0	0	0	0	0	0	0	0	0	0	0	0	0	0	0	0	0	0	0	0	0	0	0	0	0	0	0	0	0	0	0	0	0	0	0	0	0	0	0	0	0	0	0	0	0	0
0.15679986	-0.01843472	-0.01206062	0.00641996	0.01219874	-0.00075767	0	0	0	0.00753604	0.01819587	0.01819587	0.02086407	0.00360003	-0.00336617	0.00100284	0.00386813	0.00389485	0.00246103	-0.00271783	-0.00276671	0.00804134	0.01448914	0	0	0	0	0	0	0	0	0	0	0	0	0	0	0	0	0	0	0	0	0	0	0	0	0	0	0	0	0	0	0	0	0	0	0	0	0	0	0	0	0	0	0	0	0	0	0	0	0	0
0.15866653	-0.01873917	-0.01213677	0.00647493	0.01236768	-0.00099327	0	0	0	0.00752905	0.01832655	0.01832655	0.02097097	0.0035483	-0.00348409	0.00098149	0.00383803	0.00388624	0.0024629	-0.00272121	-0.00277195	0.00812774	0.01457445	0	0	0	0	0	0	0	0	0	0	0	0	0	0	0	0	0	0	0	0	0	0	0	0	0	0	0	0	0	0	0	0	0	0	0	0	0	0	0	0	0	0	0	0	0	0	0	0	0	0
0.16053319	-0.01904196	-0.01221638	0.00652287	0.01252893	-0.00122106	0	0	0	0.00752096	0.01845159	0.01845159	0.02107156	0.00348859	-0.00360225	0.00095899	0.00380515	0.0038757	0.00246962	-0.0027146	-0.00277077	0.00821111	0.01465644	0	0	0	0	0	0	0	0	0	0	0	0	0	0	0	0	0	0	0	0	0	0	0	0	0	0	0	0	0	0	0	0	0	0	0	0	0	0	0	0	0	0	0	0	0	0	0	0	0	0
0.16239985	-0.01933915	-0.01229759	0.00656347	0.01268122	-0.00143994	0	0	0	0.00751181	0.01856989	0.01856989	0.02116547	0.00342163	-0.00371878	0.00093624	0.0037707	0.00386402	0.00247975	-0.00269895	-0.00276339	0.00829047	0.01473428	0	0	0	0	0	0	0	0	0	0	0	0	0	0	0	0	0	0	0	0	0	0	0	0	0	0	0	0	0	0	0	0	0	0	0	0	0	0	0	0	0	0	0	0	0	0	0	0	0	0
0.16426652	-0.01962902	-0.01237949	0.00659642	0.01282381	-0.0016493	0	0	0	0.00750164	0.01868078	0.01868078	0.02125268	0.00334783	-0.00383254	0.00091392	0.00373562	0.0038519	0.00249235	-0.00267483	-0.00274982	0.00836516	0.01480748	0	0	0	0	0	0	0	0	0	0	0	0	0	0	0	0	0	0	0	0	0	0	0	0	0	0	0	0	0	0	0	0	0	0	0	0	0	0	0	0	0	0	0	0	0	0	0	0	0	0
0.16613319	-0.01990952	-0.01246152	0.00662154	0.01295552	-0.00184709	0	0	0	0.00749078	0.01878323	0.01878323	0.02133259	0.00326889	-0.00394292	0.00089212	0.00370025	0.00383951	0.00250756	-0.00264273	-0.00273034	0.00843455	0.0148754	0	0	0	0	0	0	0	0	0	0	0	0	0	0	0	0	0	0	0	0	0	0	0	0	0	0	0	0	0	0	0	0	0	0	0	0	0	0	0	0	0	0	0	0	0	0	0	0	0	0
0.16799985	-0.02017778	-0.01254303	0.00663827	0.01307414	-0.00202972	0	0	0	0.00747977	0.01887548	0.01887548	0.02140413	0.00318661	-0.00404837	0.00087124	0.00366542	0.00382726	0.00252539	-0.00260314	-0.00270514	0.00849745	0.01493693	0	0	0	0	0	0	0	0	0	0	0	0	0	0	0	0	0	0	0	0	0	0	0	0	0	0	0	0	0	0	0	0	0	0	0	0	0	0	0	0	0	0	0	0	0	0	0	0	0	0
0.16986651	-0.02043477	-0.01262362	0.0066468	0.01318066	-0.00219942	0	0	0	0.0074684	0.01895822	0.01895822	0.02146879	0.00309996	-0.00414822	0.00085222	0.00363235	0.00381616	0.00254415	-0.00255687	-0.0026742	0.00855402	0.01499244	0	0	0	0	0	0	0	0	0	0	0	0	0	0	0	0	0	0	0	0	0	0	0	0	0	0	0	0	0	0	0	0	0	0	0	0	0	0	0	0	0	0	0	0	0	0	0	0	0	0
0.17173318	-0.02068361	-0.01270348	0.00664942	0.01327942	-0.00236135	0	0	0	0.00745632	0.01903443	0.01903443	0.02152864	0.00301061	-0.00424598	0.00083373	0.00359938	0.00380523	0.00256438	-0.00250524	-0.00263882	0.00860659	0.01504393	0	0	0	0	0	0	0	0	0	0	0	0	0	0	0	0	0	0	0	0	0	0	0	0	0	0	0	0	0	0	0	0	0	0	0	0	0	0	0	0	0	0	0	0	0	0	0	0	0	0
0.17359985	-0.02092518	-0.01278236	0.00664856	0.0133739	-0.00251875	0	0	0	0.00744333	0.01910639	0.01910639	0.02158475	0.00292165	-0.00434499	0.00081402	0.00356436	0.00379308	0.00258727	-0.00244973	-0.0026007	0.00865719	0.01509302	0	0	0	0	0	0	0	0	0	0	0	0	0	0	0	0	0	0	0	0	0	0	0	0	0	0	0	0	0	0	0	0	0	0	0	0	0	0	0	0	0	0	0	0	0	0	0	0	0	0
0.17546651	-0.02115815	-0.01285928	0.0066452	0.01346527	-0.00267294	0	0	0	0.00742916	0.01917482	0.01917482	0.02163764	0.00283416	-0.00444568	0.00079284	0.00352698	0.00377949	0.0026124	-0.00239144	-0.00256069	0.00870637	0.01514015	0	0	0	0	0	0	0	0	0	0	0	0	0	0	0	0	0	0	0	0	0	0	0	0	0	0	0	0	0	0	0	0	0	0	0	0	0	0	0	0	0	0	0	0	0	0	0	0	0	0
0.17733318	-0.02138079	-0.01293315	0.00664057	0.01355481	-0.00282515	0	0	0	0.00741354	0.01924051	0.01924051	0.02168771	0.00274959	-0.00454854	0.00076978	0.00348672	0.00376411	0.00263947	-0.00233166	-0.00251985	0.00875477	0.01518583	0	0	0	0	0	0	0	0	0	0	0	0	0	0	0	0	0	0	0	0	0	0	0	0	0	0	0	0	0	0	0	0	0	0	0	0	0	0	0	0	0	0	0	0	0	0	0	0	0	0
0.17919984	-0.02159162	-0.01300287	0.00663601	0.01364412	-0.0029772	0	0	0	0.00739608	0.01930452	0.01930452	0.02173553	0.00266632	-0.00465423	0.00074438	0.00344292	0.00374649	0.00266808	-0.00227165	-0.00247928	0.0088032	0.01523074	0	0	0	0	0	0	0	0	0	0	0	0	0	0	0	0	0	0	0	0	0	0	0	0	0	0	0	0	0	0	0	0	0	0	0	0	0	0	0	0	0	0	0	0	0	0	0	0	0	0
0.18106651	-0.02178937	-0.01306727	0.00663311	0.01373541	-0.00313171	0	0	0	0.0073762	0.01936832	0.01936832	0.02178178	0.00258552	-0.00476381	0.00071597	0.00339454	0.00372598	0.00269789	-0.00221269	-0.00244016	0.00885275	0.0152758	0	0	0	0	0	0	0	0	0	0	0	0	0	0	0	0	0	0	0	0	0	0	0	0	0	0	0	0	0	0	0	0	0	0	0	0	0	0	0	0	0	0	0	0	0	0	0	0	0	0
0.18293317	-0.02197197	-0.01312505	0.00663383	0.01383063	-0.0032903	0	0	0	0.00735348	0.01943327	0.01943327	0.02182659	0.00251213	-0.00487843	0.00068349	0.0033401	0.0037015	0.00272905	-0.00215634	-0.00240417	0.00890456	0.01532186	0	0	0	0	0	0	0	0	0	0	0	0	0	0	0	0	0	0	0	0	0	0	0	0	0	0	0	0	0	0	0	0	0	0	0	0	0	0	0	0	0	0	0	0	0	0	0	0	0	0
0.18479984	-0.02213697	-0.01317483	0.00663928	0.01393054	-0.0034536	0	0	0	0.00732751	0.01949988	0.01949988	0.02186988	0.00244713	-0.0049976	0.00064676	0.00327921	0.00367273	0.0027609	-0.0021039	-0.00237247	0.00895895	0.01536921	0	0	0	0	0	0	0	0	0	0	0	0	0	0	0	0	0	0	0	0	0	0	0	0	0	0	0	0	0	0	0	0	0	0	0	0	0	0	0	0	0	0	0	0	0	0	0	0	0	0
0.1866665	-0.02228226	-0.01321541	0.00664982	0.01403512	-0.00362181	0	0	0	0.00729792	0.01956806	0.01956806	0.02191152	0.00239037	-0.0051199	0.00060623	0.00321222	0.00363983	0.00279227	-0.0020563	-0.00234561	0.00901577	0.01541771	0	0	0	0	0	0	0	0	0	0	0	0	0	0	0	0	0	0	0	0	0	0	0	0	0	0	0	0	0	0	0	0	0	0	0	0	0	0	0	0	0	0	0	0	0	0	0	0	0	0
0.18853317	-0.02240631	-0.01324578	0.00666677	0.01414529	-0.00379537	0	0	0	0.00726433	0.01963852	0.01963852	0.02195109	0.0023433	-0.0052452	0.00056138	0.00313831	0.00360211	0.00282302	-0.00201481	-0.00232494	0.00907559	0.01546777	0	0	0	0	0	0	0	0	0	0	0	0	0	0	0	0	0	0	0	0	0	0	0	0	0	0	0	0	0	0	0	0	0	0	0	0	0	0	0	0	0	0	0	0	0	0	0	0	0	0
0.19039983	-0.02250803	-0.0132653	0.00669054	0.01426073	-0.00397354	0	0	0	0.00722655	0.01971107	0.01971107	0.02198793	0.00230629	-0.00537215	0.00051247	0.00305769	0.00355957	0.00285255	-0.00198024	-0.0023111	0.00913822	0.01551925	0	0	0	0	0	0	0	0	0	0	0	0	0	0	0	0	0	0	0	0	0	0	0	0	0	0	0	0	0	0	0	0	0	0	0	0	0	0	0	0	0	0	0	0	0	0	0	0	0	0
0.1922665	-0.02258722	-0.01327381	0.0067205	0.01438018	-0.00415503	0	0	0	0.00718451	0.01978479	0.01978479	0.02202144	0.00227834	-0.00549849	0.00046047	0.00297151	0.00351285	0.00287983	-0.00195281	-0.00230391	0.00920291	0.01557153	0	0	0	0	0	0	0	0	0	0	0	0	0	0	0	0	0	0	0	0	0	0	0	0	0	0	0	0	0	0	0	0	0	0	0	0	0	0	0	0	0	0	0	0	0	0	0	0	0	0
0.19413316	-0.02264424	-0.01327145	0.00675612	0.01450239	-0.00433831	0	0	0	0.00713829	0.01985882	0.01985882	0.02205096	0.00225878	-0.00562221	0.00040628	0.0028809	0.00346257	0.00290411	-0.00193271	-0.00230323	0.00926896	0.01562403	0	0	0	0	0	0	0	0	0	0	0	0	0	0	0	0	0	0	0	0	0	0	0	0	0	0	0	0	0	0	0	0	0	0	0	0	0	0	0	0	0	0	0	0	0	0	0	0	0	0
0.19599983	-0.02267978	-0.01325848	0.00679692	0.01462616	-0.00452186	0	0	0	0.00708804	0.01993237	0.01993237	0.02207586	0.00224704	-0.0057415	0.00035073	0.002787	0.00340932	0.00292472	-0.00192009	-0.00230892	0.00933572	0.01567625	0	0	0	0	0	0	0	0	0	0	0	0	0	0	0	0	0	0	0	0	0	0	0	0	0	0	0	0	0	0	0	0	0	0	0	0	0	0	0	0	0	0	0	0	0	0	0	0	0	0
0.19786649	-0.02269499	-0.0132354	0.00684209	0.01475017	-0.00470425	0	0	0	0.00703402	0.02000452	0.02000452	0.02209572	0.00224207	-0.00585449	0.00029489	0.00269126	0.00335395	0.00294089	-0.00191491	-0.00232046	0.00940245	0.0157276	0	0	0	0	0	0	0	0	0	0	0	0	0	0	0	0	0	0	0	0	0	0	0	0	0	0	0	0	0	0	0	0	0	0	0	0	0	0	0	0	0	0	0	0	0	0	0	0	0	0
0.19973316	-0.02269123	-0.01320297	0.00689083	0.01487276	-0.00488333	0	0	0	0.00697677	0.02007426	0.02007426	0.02211009	0.00224317	-0.00595928	0.00023987	0.00259539	0.00329743	0.00295202	-0.00191711	-0.00233741	0.00946825	0.01577741	0	0	0	0	0	0	0	0	0	0	0	0	0	0	0	0	0	0	0	0	0	0	0	0	0	0	0	0	0	0	0	0	0	0	0	0	0	0	0	0	0	0	0	0	0	0	0	0	0	0
0.20159982	-0.02267045	-0.01316256	0.00694207	0.01499125	-0.00505513	0	0	0	0.00691759	0.02014018	0.02014018	0.02211851	0.00225004	-0.00605346	0.00018714	0.00250194	0.00324122	0.00295781	-0.00192665	-0.00235927	0.00953173	0.01582471	0	0	0	0	0	0	0	0	0	0	0	0	0	0	0	0	0	0	0	0	0	0	0	0	0	0	0	0	0	0	0	0	0	0	0	0	0	0	0	0	0	0	0	0	0	0	0	0	0	0
0.20346649	-0.02263589	-0.01311689	0.0069934	0.0151005	-0.00521228	0	0	0	0.0068593	0.02019968	0.02019968	0.02212113	0.00226177	-0.00613302	0.00013939	0.00241579	0.00318826	0.00295795	-0.00194287	-0.00238472	0.00959013	0.01586757	0	0	0	0	0	0	0	0	0	0	0	0	0	0	0	0	0	0	0	0	0	0	0	0	0	0	0	0	0	0	0	0	0	0	0	0	0	0	0	0	0	0	0	0	0	0	0	0	0	0
0.20533315	-0.02259134	-0.0130689	0.00704213	0.01519588	-0.00534876	0	0	0	0.00680482	0.02025053	0.02025053	0.02211943	0.00227654	-0.00619453	0.00009941	0.00234192	0.00314177	0.00295197	-0.00186739	-0.00241198	0.00964085	0.01590425	0	0	0	0	0	0	0	0	0	0	0	0	0	0	0	0	0	0	0	0	0	0	0	0	0	0	0	0	0	0	0	0	0	0	0	0	0	0	0	0	0	0	0	0	0	0	0	0	0	0
0.20719982	-0.02253979	-0.01302041	0.00708654	0.01527577	-0.00546327	0	0	0	0.00675562	0.02029207	0.02029207	0.0221158	0.00229209	-0.00623705	0.00006874	0.00228298	0.00310366	0.00293936	-0.00189244	-0.00243946	0.00968279	0.01593409	0	0	0	0	0	0	0	0	0	0	0	0	0	0	0	0	0	0	0	0	0	0	0	0	0	0	0	0	0	0	0	0	0	0	0	0	0	0	0	0	0	0	0	0	0	0	0	0	0	0
0.20906648	-0.0224835	-0.01297262	0.00712562	0.01533994	-0.00555639	0	0	0	0.00671242	0.02032443	0.02032443	0.02211246	0.00230664	-0.00626099	0.00004799	0.00224003	0.00307488	0.00291998	-0.00192125	-0.00246597	0.00971566	0.01595701	0	0	0	0	0	0	0	0	0	0	0	0	0	0	0	0	0	0	0	0	0	0	0	0	0	0	0	0	0	0	0	0	0	0	0	0	0	0	0	0	0	0	0	0	0	0	0	0	0	0
0.21093315	-0.02242397	-0.0129263	0.00715872	0.01538864	-0.00562922	0	0	0	0.00667559	0.0203479	0.0203479	0.02211131	0.00231879	-0.00626711	0.00003737	0.00221348	0.00305592	0.00289381	-0.00195285	-0.00249062	0.00973939	0.01597303	0	0	0	0	0	0	0	0	0	0	0	0	0	0	0	0	0	0	0	0	0	0	0	0	0	0	0	0	0	0	0	0	0	0	0	0	0	0	0	0	0	0	0	0	0	0	0	0	0	0
0.21279981	-0.02236242	-0.01288204	0.00718564	0.0154224	-0.00568271	0	0	0	0.00664533	0.02036304	0.02036304	0.02211343	0.00232799	-0.00625665	0.00003656	0.00220296	0.00304674	0.00286137	-0.00198645	-0.00251296	0.00975423	0.01598237	0	0	0	0	0	0	0	0	0	0	0	0	0	0	0	0	0	0	0	0	0	0	0	0	0	0	0	0	0	0	0	0	0	0	0	0	0	0	0	0	0	0	0	0	0	0	0	0	0	0
0.21466647	-0.02229994	-0.01284038	0.00720676	0.0154421	-0.00571762	0	0	0	0.00662184	0.02037068	0.02037068	0.02211903	0.00233475	-0.0062314	0.00004469	0.00220739	0.00304676	0.00282384	-0.00202153	-0.00253311	0.00976074	0.0159855	0	0	0	0	0	0	0	0	0	0	0	0	0	0	0	0	0	0	0	0	0	0	0	0	0	0	0	0	0	0	0	0	0	0	0	0	0	0	0	0	0	0	0	0	0	0	0	0	0	0
0.21653314	-0.02223666	-0.01280163	0.00722119	0.01544694	-0.00573355	0	0	0	0.00660544	0.0203703	0.0203703	0.02212893	0.00233788	-0.00619086	0.00006232	0.00222761	0.00305667	0.00278092	-0.00205745	-0.00255034	0.00975829	0.01598184	0	0	0	0	0	0	0	0	0	0	0	0	0	0	0	0	0	0	0	0	0	0	0	0	0	0	0	0	0	0	0	0	0	0	0	0	0	0	0	0	0	0	0	0	0	0	0	0	0	0
0.21839981	-0.02217154	-0.01276577	0.00722655	0.01543406	-0.00572863	0	0	0	0.0065967	0.02035971	0.02035971	0.02214461	0.0023343	-0.00613179	0.00009171	0.00226675	0.00307872	0.00273055	-0.0020935	-0.00256306	0.0097448	0.01596941	0	0	0	0	0	0	0	0	0	0	0	0	0	0	0	0	0	0	0	0	0	0	0	0	0	0	0	0	0	0	0	0	0	0	0	0	0	0	0	0	0	0	0	0	0	0	0	0	0	0
0.22026647	-0.02210332	-0.01273248	0.00722155	0.01540176	-0.00570164	0	0	0	0.0065957	0.02033747	0.02033747	0.0221658	0.00232249	-0.00605241	0.00013395	0.00232625	0.00311394	0.00267177	-0.00212932	-0.00257056	0.00971905	0.01594679	0	0	0	0	0	0	0	0	0	0	0	0	0	0	0	0	0	0	0	0	0	0	0	0	0	0	0	0	0	0	0	0	0	0	0	0	0	0	0	0	0	0	0	0	0	0	0	0	0	0
0.22213314	-0.02203137	-0.0127014	0.00720688	0.01535077	-0.00565301	0	0	0	0.00660182	0.02030381	0.02030381	0.02218985	0.00230359	-0.00595411	0.00018782	0.00240431	0.00316114	0.00260584	-0.00216489	-0.00257353	0.00968158	0.01591401	0	0	0	0	0	0	0	0	0	0	0	0	0	0	0	0	0	0	0	0	0	0	0	0	0	0	0	0	0	0	0	0	0	0	0	0	0	0	0	0	0	0	0	0	0	0	0	0	0	0
0.2239998	-0.02195536	-0.01267202	0.00718464	0.01528367	-0.00558441	0	0	0	0.006614	0.02026032	0.02026032	0.0222131	0.00228064	-0.00584051	0.00025053	0.00249695	0.0032176	0.00253542	-0.00220049	-0.00257363	0.00963424	0.01587246	0	0	0	0	0	0	0	0	0	0	0	0	0	0	0	0	0	0	0	0	0	0	0	0	0	0	0	0	0	0	0	0	0	0	0	0	0	0	0	0	0	0	0	0	0	0	0	0	0	0
0.22586647	-0.02187437	-0.0126439	0.00715548	0.01520101	-0.0054959	0	0	0	0.00663166	0.02020713	0.02020713	0.02223289	0.00225488	-0.00571277	0.00032092	0.00260237	0.00328211	0.00246172	-0.00223615	-0.00257148	0.00957758	0.01582245	0	0	0	0	0	0	0	0	0	0	0	0	0	0	0	0	0	0	0	0	0	0	0	0	0	0	0	0	0	0	0	0	0	0	0	0	0	0	0	0	0	0	0	0	0	0	0	0	0	0
0.22773313	-0.02178711	-0.01261668	0.00711896	0.01510198	-0.00538636	0	0	0	0.00665454	0.02014335	0.02014335	0.02224696	0.00222645	-0.00557066	0.00039872	0.00272005	0.0033543	0.0023852	-0.00227162	-0.00256708	0.00951122	0.01576357	0	0	0	0	0	0	0	0	0	0	0	0	0	0	0	0	0	0	0	0	0	0	0	0	0	0	0	0	0	0	0	0	0	0	0	0	0	0	0	0	0	0	0	0	0	0	0	0	0	0
0.2295998	-0.02169242	-0.01258986	0.00707536	0.01498677	-0.00525557	0	0	0	0.00668216	0.02006879	0.02006879	0.02225282	0.00219626	-0.00541506	0.00048289	0.00284826	0.00343303	0.00230694	-0.0023067	-0.00256075	0.00943553	0.01569616	0	0	0	0	0	0	0	0	0	0	0	0	0	0	0	0	0	0	0	0	0	0	0	0	0	0	0	0	0	0	0	0	0	0	0	0	0	0	0	0	0	0	0	0	0	0	0	0	0	0
0.23146646	-0.02158912	-0.0125631	0.00702469	0.01485524	-0.00510284	0	0	0	0.00671431	0.01998304	0.01998304	0.02224827	0.00216511	-0.00524665	0.00057249	0.00298546	0.00351725	0.00222802	-0.0024306	-0.00255268	0.0093507	0.01562049	0	0	0	0	0	0	0	0	0	0	0	0	0	0	0	0	0	0	0	0	0	0	0	0	0	0	0	0	0	0	0	0	0	0	0	0	0	0	0	0	0	0	0	0	0	0	0	0	0	0
0.23333313	-0.02147648	-0.01253631	0.00696722	0.01470754	-0.00492742	0	0	0	0.00675105	0.01988611	0.01988611	0.02223138	0.0021344	-0.00506675	0.00066619	0.00312955	0.00360554	0.0021501	-0.00246117	-0.00254313	0.00925727	0.01553737	0	0	0	0	0	0	0	0	0	0	0	0	0	0	0	0	0	0	0	0	0	0	0	0	0	0	0	0	0	0	0	0	0	0	0	0	0	0	0	0	0	0	0	0	0	0	0	0	0	0
0.23519979	-0.02135325	-0.01250922	0.00690285	0.01454343	-0.00472842	0	0	0	0.00679226	0.0197776	0.0197776	0.02220065	0.00210501	-0.00487607	0.00076301	0.00327882	0.00369675	0.00207432	-0.00248977	-0.00253213	0.00915548	0.01544727	0	0	0	0	0	0	0	0	0	0	0	0	0	0	0	0	0	0	0	0	0	0	0	0	0	0	0	0	0	0	0	0	0	0	0	0	0	0	0	0	0	0	0	0	0	0	0	0	0	0
0.23706646	-0.02121915	-0.01248187	0.00683206	0.01436394	-0.00450627	0	0	0	0.00683729	0.01965806	0.01965806	0.02215528	0.00207831	-0.00467683	0.00086117	0.00343039	0.00378897	0.0020025	-0.00251566	-0.00251977	0.00904642	0.01535148	0	0	0	0	0	0	0	0	0	0	0	0	0	0	0	0	0	0	0	0	0	0	0	0	0	0	0	0	0	0	0	0	0	0	0	0	0	0	0	0	0	0	0	0	0	0	0	0	0	0
0.23893312	-0.02107452	-0.01245448	0.00675516	0.01417043	-0.00426219	0	0	0	0.00688503	0.01952818	0.01952818	0.02209519	0.00205519	-0.0044715	0.00095892	0.00358134	0.00388032	0.00193636	-0.00253784	-0.00250585	0.00893133	0.01525132	0	0	0	0	0	0	0	0	0	0	0	0	0	0	0	0	0	0	0	0	0	0	0	0	0	0	0	0	0	0	0	0	0	0	0	0	0	0	0	0	0	0	0	0	0	0	0	0	0	0
0.24079979	-0.02091934	-0.01242718	0.00667202	0.01396356	-0.00399697	0	0	0	0.00693438	0.01938815	0.01938815	0.02202059	0.00203585	-0.00426149	0.00105522	0.00372969	0.0039695	0.00187689	-0.00255532	-0.00248991	0.00881095	0.01514746	0	0	0	0	0	0	0	0	0	0	0	0	0	0	0	0	0	0	0	0	0	0	0	0	0	0	0	0	0	0	0	0	0	0	0	0	0	0	0	0	0	0	0	0	0	0	0	0	0	0
0.24266645	-0.02075406	-0.01240016	0.00658296	0.01374484	-0.00371241	0	0	0	0.00698433	0.01923881	0.01923881	0.02193232	0.00202073	-0.00404881	0.00114877	0.00387316	0.00405501	0.0018251	-0.00256727	-0.00247167	0.00868644	0.01504091	0	0	0	0	0	0	0	0	0	0	0	0	0	0	0	0	0	0	0	0	0	0	0	0	0	0	0	0	0	0	0	0	0	0	0	0	0	0	0	0	0	0	0	0	0	0	0	0	0	0
0.24453312	-0.02057863	-0.01237325	0.00648827	0.01351568	-0.00341068	0	0	0	0.00703399	0.01908094	0.01908094	0.02183144	0.00200977	-0.00383478	0.00123875	0.00401015	0.00413579	0.00178127	-0.00257311	-0.00245081	0.00855878	0.01493232	0	0	0	0	0	0	0	0	0	0	0	0	0	0	0	0	0	0	0	0	0	0	0	0	0	0	0	0	0	0	0	0	0	0	0	0	0	0	0	0	0	0	0	0	0	0	0	0	0	0
0.24639978	-0.02039309	-0.01234618	0.00638863	0.01327797	-0.00309453	0	0	0	0.00708273	0.01891577	0.01891577	0.02171939	0.00200305	-0.00362086	0.00132438	0.00413916	0.00421084	0.00174547	-0.00257256	-0.00242727	0.00842908	0.01482246	0	0	0	0	0	0	0	0	0	0	0	0	0	0	0	0	0	0	0	0	0	0	0	0	0	0	0	0	0	0	0	0	0	0	0	0	0	0	0	0	0	0	0	0	0	0	0	0	0	0
0.24826645	-0.02019718	-0.01231865	0.00628503	0.01303359	-0.00276641	0	0	0	0.00713015	0.01874474	0.01874474	0.02159768	0.00200117	-0.00340846	0.00140486	0.00425891	0.00427924	0.00171779	-0.00256562	-0.00240122	0.00829847	0.01471215	0	0	0	0	0	0	0	0	0	0	0	0	0	0	0	0	0	0	0	0	0	0	0	0	0	0	0	0	0	0	0	0	0	0	0	0	0	0	0	0	0	0	0	0	0	0	0	0	0	0
0.25013311	-0.0199897	-0.01229004	0.00617868	0.01278412	-0.00242815	0	0	0	0.00717596	0.01856925	0.01856925	0.0214677	0.00200435	-0.00319868	0.00147949	0.00436836	0.00434024	0.00169826	-0.0025526	-0.00237311	0.00816783	0.01460206	0	0	0	0	0	0	0	0	0	0	0	0	0	0	0	0	0	0	0	0	0	0	0	0	0	0	0	0	0	0	0	0	0	0	0	0	0	0	0	0	0	0	0	0	0	0	0	0	0	0
0.25199978	-0.01976852	-0.01225924	0.00607116	0.01253147	-0.00208208	0	0	0	0.00721952	0.01839088	0.01839088	0.02133086	0.00200822	-0.00299269	0.00154759	0.00446655	0.00439311	0.00168654	-0.00253422	-0.00234368	0.00803809	0.01449281	0	0	0	0	0	0	0	0	0	0	0	0	0	0	0	0	0	0	0	0	0	0	0	0	0	0	0	0	0	0	0	0	0	0	0	0	0	0	0	0	0	0	0	0	0	0	0	0	0	0
0.25386644	-0.01953053	-0.01222461	0.00596425	0.0122777	-0.00173102	0	0	0	0.00725989	0.01821127	0.01821127	0.02118856	0.00202026	-0.00279157	0.00160859	0.00455277	0.00443735	0.00168194	-0.00251154	-0.00231386	0.00791015	0.01438483	0	0	0	0	0	0	0	0	0	0	0	0	0	0	0	0	0	0	0	0	0	0	0	0	0	0	0	0	0	0	0	0	0	0	0	0	0	0	0	0	0	0	0	0	0	0	0	0	0	0
0.25573311	-0.01927197	-0.01218422	0.00585989	0.01202499	-0.00137801	0	0	0	0.0072961	0.01803213	0.01803213	0.02104216	0.00204189	-0.00259657	0.00166192	0.00462639	0.00447252	0.00168363	-0.00248588	-0.00228481	0.00778484	0.01427853	0	0	0	0	0	0	0	0	0	0	0	0	0	0	0	0	0	0	0	0	0	0	0	0	0	0	0	0	0	0	0	0	0	0	0	0	0	0	0	0	0	0	0	0	0	0	0	0	0	0
0.25759977	-0.01898953	-0.01213618	0.00576028	0.01177615	-0.00102702	0	0	0	0.00732728	0.01785552	0.01785552	0.02089329	0.00207439	-0.00240961	0.00170694	0.00468677	0.00449825	0.0016908	-0.00245872	-0.00225782	0.00766327	0.01417449	0	0	0	0	0	0	0	0	0	0	0	0	0	0	0	0	0	0	0	0	0	0	0	0	0	0	0	0	0	0	0	0	0	0	0	0	0	0	0	0	0	0	0	0	0	0	0	0	0	0
0.25946643	-0.01868051	-0.01207887	0.00566748	0.01153401	-0.00068205	0	0	0	0.00735286	0.01768346	0.01768346	0.02074362	0.00211879	-0.0022328	0.00174306	0.0047335	0.00451435	0.00170271	-0.00243153	-0.00223415	0.00754654	0.01407335	0	0	0	0	0	0	0	0	0	0	0	0	0	0	0	0	0	0	0	0	0	0	0	0	0	0	0	0	0	0	0	0	0	0	0	0	0	0	0	0	0	0	0	0	0	0	0	0	0	0
0.2613331	-0.01833841	-0.01200924	0.00558141	0.01129806	-0.00034447	0	0	0	0.00737201	0.01751506	0.01751506	0.02059293	0.00217363	-0.00206423	0.00177169	0.00476859	0.0045222	0.00171676	-0.00240587	-0.00221438	0.00743365	0.01397367	0	0	0	0	0	0	0	0	0	0	0	0	0	0	0	0	0	0	0	0	0	0	0	0	0	0	0	0	0	0	0	0	0	0	0	0	0	0	0	0	0	0	0	0	0	0	0	0	0	0
0.26319977	-0.01796602	-0.01192767	0.00550419	0.01107243	-0.00001965	0	0	0	0.00738509	0.01735332	0.01735332	0.02044386	0.00223913	-0.00190778	0.00179191	0.00479137	0.00452158	0.00173315	-0.00238271	-0.00219948	0.00732653	0.01387711	0	0	0	0	0	0	0	0	0	0	0	0	0	0	0	0	0	0	0	0	0	0	0	0	0	0	0	0	0	0	0	0	0	0	0	0	0	0	0	0	0	0	0	0	0	0	0	0	0	0
0.26506643	-0.01757515	-0.01183804	0.00543897	0.01086382	0.00028504	0	0	0	0.0073935	0.0172034	0.0172034	0.02030081	0.0023159	-0.00177087	0.00180161	0.00479989	0.00451157	0.00175407	-0.00236229	-0.00222398	0.0072288	0.01378708	0	0	0	0	0	0	0	0	0	0	0	0	0	0	0	0	0	0	0	0	0	0	0	0	0	0	0	0	0	0	0	0	0	0	0	0	0	0	0	0	0	0	0	0	0	0	0	0	0	0
0.2669331	-0.01717627	-0.01174344	0.00538622	0.01067525	0.00056516	0	0	0	0.00739817	0.01706734	0.01706734	0.02016632	0.00240114	-0.00165582	0.00180122	0.00479525	0.00449319	0.00177943	-0.00234472	-0.00221883	0.00714177	0.01370483	0	0	0	0	0	0	0	0	0	0	0	0	0	0	0	0	0	0	0	0	0	0	0	0	0	0	0	0	0	0	0	0	0	0	0	0	0	0	0	0	0	0	0	0	0	0	0	0	0	0
0.26879976	-0.01678503	-0.0116488	0.00534617	0.01051015	0.00081599	0	0	0	0.00740032	0.01694765	0.01694765	0.02004344	0.00249086	-0.00156511	0.0017913	0.00477875	0.00446769	0.00180939	-0.00232973	-0.00221873	0.00706706	0.01363208	0	0	0	0	0	0	0	0	0	0	0	0	0	0	0	0	0	0	0	0	0	0	0	0	0	0	0	0	0	0	0	0	0	0	0	0	0	0	0	0	0	0	0	0	0	0	0	0	0	0
0.27066642	-0.01641764	-0.01155918	0.00531803	0.01037043	0.00103431	0	0	0	0.0074011	0.01684575	0.01684575	0.01993455	0.00257943	-0.00149901	0.00177339	0.00475273	0.00443699	0.0018434	-0.00231687	-0.00222269	0.00700545	0.01356993	0	0	0	0	0	0	0	0	0	0	0	0	0	0	0	0	0	0	0	0	0	0	0	0	0	0	0	0	0	0	0	0	0	0	0	0	0	0	0	0	0	0	0	0	0	0	0	0	0	0
0.27253309	-0.01609065	-0.01147986	0.00530062	0.01025736	0.00121788	0	0	0	0.00740157	0.01676275	0.01676275	0.01984175	0.00266458	-0.00145686	0.0017493	0.0047198	0.00440314	0.00188074	-0.00230553	-0.00222949	0.00695741	0.01351932	0	0	0	0	0	0	0	0	0	0	0	0	0	0	0	0	0	0	0	0	0	0	0	0	0	0	0	0	0	0	0	0	0	0	0	0	0	0	0	0	0	0	0	0	0	0	0	0	0	0
0.27439976	-0.0158216	-0.01141672	0.00529303	0.01017245	0.00136465	0	0	0	0.0074029	0.01670015	0.01670015	0.01976727	0.00274316	-0.00143845	0.00172048	0.004682	0.00436785	0.00192117	-0.00229492	-0.00223794	0.0069237	0.01348157	0	0	0	0	0	0	0	0	0	0	0	0	0	0	0	0	0	0	0	0	0	0	0	0	0	0	0	0	0	0	0	0	0	0	0	0	0	0	0	0	0	0	0	0	0	0	0	0	0	0
0.27626642	-0.01562903	-0.01137627	0.00529488	0.01011795	0.00147237	0	0	0	0.00740632	0.01666019	0.01666019	0.01971369	0.00281346	-0.00144479	0.00168766	0.0046405	0.00433222	0.00196531	-0.00228401	-0.00224696	0.0069056	0.01345851	0	0	0	0	0	0	0	0	0	0	0	0	0	0	0	0	0	0	0	0	0	0	0	0	0	0	0	0	0	0	0	0	0	0	0	0	0	0	0	0	0	0	0	0	0	0	0	0	0	0
0.27813309	-0.01552384	-0.01136234	0.00530525	0.01009406	0.00154083	0	0	0	0.0074125	0.01664347	0.01664347	0.01968203	0.00287445	-0.00147485	0.00165199	0.00459683	0.00429745	0.00201285	-0.00227213	-0.00225559	0.00690323	0.01345078	0	0	0	0	0	0	0	0	0	0	0	0	0	0	0	0	0	0	0	0	0	0	0	0	0	0	0	0	0	0	0	0	0	0	0	0	0	0	0	0	0	0	0	0	0	0	0	0	0	0
0.27999975	-0.01550683	-0.01137524	0.00532256	0.01009855	0.00157232	0	0	0	0.00742145	0.01664861	0.01664861	0.01967145	0.00292558	-0.00152537	0.00161505	0.00455279	0.00426478	0.00206254	-0.0022591	-0.0022631	0.00691528	0.01345753	0	0	0	0	0	0	0	0	0	0	0	0	0	0	0	0	0	0	0	0	0	0	0	0	0	0	0	0	0	0	0	0	0	0	0	0	0	0	0	0	0	0	0	0	0	0	0	0	0	0
0.28186641	-0.01557114	-0.0114124	0.0053453	0.01012805	0.00157018	0	0	0	0.00743275	0.01667316	0.01667316	0.01968004	0.00296686	-0.00159227	0.00157832	0.00451003	0.00423518	0.00211259	-0.00224527	-0.00226918	0.00693978	0.01347713	0	0	0	0	0	0	0	0	0	0	0	0	0	0	0	0	0	0	0	0	0	0	0	0	0	0	0	0	0	0	0	0	0	0	0	0	0	0	0	0	0	0	0	0	0	0	0	0	0	0
0.28373308	-0.01570305	-0.01146872	0.00537193	0.01017807	0.00153889	0	0	0	0.00744565	0.01671369	0.01671369	0.0197049	0.00299855	-0.00167054	0.00154333	0.00447013	0.00420951	0.00216072	-0.00223155	-0.0022739	0.00697405	0.01350719	0	0	0	0	0	0	0	0	0	0	0	0	0	0	0	0	0	0	0	0	0	0	0	0	0	0	0	0	0	0	0	0	0	0	0	0	0	0	0	0	0	0	0	0	0	0	0	0	0	0
0.28559975	-0.0158869	-0.01153884	0.00540128	0.01024412	0.00148354	0	0	0	0.00745942	0.0167667	0.0167667	0.01974281	0.00302152	-0.00175627	0.00151074	0.00443368	0.00418782	0.00220565	-0.00221855	-0.00227752	0.00701563	0.01354532	0	0	0	0	0	0	0	0	0	0	0	0	0	0	0	0	0	0	0	0	0	0	0	0	0	0	0	0	0	0	0	0	0	0	0	0	0	0	0	0	0	0	0	0	0	0	0	0	0	0
0.28746641	-0.01610622	-0.01161738	0.00543245	0.01032181	0.00140954	0	0	0	0.0074734	0.01682871	0.01682871	0.01979036	0.00303712	-0.00184625	0.0014807	0.00440061	0.0041697	0.00224674	-0.00220677	-0.00228047	0.00706221	0.01358916	0	0	0	0	0	0	0	0	0	0	0	0	0	0	0	0	0	0	0	0	0	0	0	0	0	0	0	0	0	0	0	0	0	0	0	0	0	0	0	0	0	0	0	0	0	0	0	0	0	0
0.28933307	-0.01634312	-0.01169901	0.00546454	0.01040619	0.00132366	0	0	0	0.007487	0.01689575	0.01689575	0.01984349	0.00304745	-0.00193767	0.00145278	0.00437018	0.00415416	0.00228428	-0.00219636	-0.00228317	0.00711139	0.01363606	0	0	0	0	0	0	0	0	0	0	0	0	0	0	0	0	0	0	0	0	0	0	0	0	0	0	0	0	0	0	0	0	0	0	0	0	0	0	0	0	0	0	0	0	0	0	0	0	0	0
0.29119974	-0.0165801	-0.0117788	0.00549656	0.01049203	0.0012333	0	0	0	0.00749969	0.01696369	0.01696369	0.01989792	0.00305492	-0.00202775	0.00142648	0.00434158	0.00414013	0.00231883	-0.00218729	-0.00228602	0.00716068	0.0136833	0	0	0	0	0	0	0	0	0	0	0	0	0	0	0	0	0	0	0	0	0	0	0	0	0	0	0	0	0	0	0	0	0	0	0	0	0	0	0	0	0	0	0	0	0	0	0	0	0	0
0.29306641	-0.01680261	-0.01185259	0.00552757	0.01057478	0.00114481	0	0	0	0.0075111	0.01702889	0.01702889	0.01995006	0.00306155	-0.00211365	0.00140161	0.00431444	0.00412694	0.00235059	-0.00217971	-0.00228938	0.00720786	0.01372844	0	0	0	0	0	0	0	0	0	0	0	0	0	0	0	0	0	0	0	0	0	0	0	0	0	0	0	0	0	0	0	0	0	0	0	0	0	0	0	0	0	0	0	0	0	0	0	0	0	0
0.29493307	-0.01699741	-0.01191669	0.00555651	0.01064985	0.00106457	0	0	0	0.0075209	0.01708772	0.01708772	0.01999649	0.00306916	-0.00219218	0.00137827	0.00428876	0.00411416	0.00237951	-0.00217376	-0.00229348	0.00725065	0.01376907	0	0	0	0	0	0	0	0	0	0	0	0	0	0	0	0	0	0	0	0	0	0	0	0	0	0	0	0	0	0	0	0	0	0	0	0	0	0	0	0	0	0	0	0	0	0	0	0	0	0
0.29679974	-0.0171556	-0.01196871	0.00558241	0.01071372	0.00099746	0	0	0	0.00752895	0.01713744	0.01713744	0.02003471	0.00307895	-0.0022607	0.00135673	0.00426482	0.00410169	0.00240549	-0.00216951	-0.00229837	0.00728729	0.01380337	0	0	0	0	0	0	0	0	0	0	0	0	0	0	0	0	0	0	0	0	0	0	0	0	0	0	0	0	0	0	0	0	0	0	0	0	0	0	0	0	0	0	0	0	0	0	0	0	0	0
0.2986664	-0.01727278	-0.01200767	0.00560451	0.01076406	0.00094673	0	0	0	0.00753528	0.0171763	0.0171763	0.02006322	0.0030915	-0.00231747	0.00133725	0.00424292	0.00408953	0.00242849	-0.00216681	-0.00230393	0.00731664	0.01383021	0	0	0	0	0	0	0	0	0	0	0	0	0	0	0	0	0	0	0	0	0	0	0	0	0	0	0	0	0	0	0	0	0	0	0	0	0	0	0	0	0	0	0	0	0	0	0	0	0	0
0.30053306	-0.01734654	-0.01203323	0.00562211	0.01079909	0.00091491	0	0	0	0.00753995	0.01720296	0.01720296	0.02008091	0.00310703	-0.00236119	0.00132005	0.00422333	0.00407774	0.00244864	-0.00216529	-0.00230985	0.00733782	0.01384872	0	0	0	0	0	0	0	0	0	0	0	0	0	0	0	0	0	0	0	0	0	0	0	0	0	0	0	0	0	0	0	0	0	0	0	0	0	0	0	0	0	0	0	0	0	0	0	0	0	0
0.30239973	-0.01737621	-0.01204556	0.00563459	0.0108176	0.00090363	0	0	0	0.00754305	0.01721656	0.01721656	0.02008711	0.00312529	-0.00239105	0.00130533	0.00420628	0.0040664	0.00246605	-0.00216451	-0.00231576	0.00735029	0.01385839	0	0	0	0	0	0	0	0	0	0	0	0	0	0	0	0	0	0	0	0	0	0	0	0	0	0	0	0	0	0	0	0	0	0	0	0	0	0	0	0	0	0	0	0	0	0	0	0	0	0
0.3042664	-0.0173625	-0.01204498	0.0056416	0.0108193	0.00091308	0	0	0	0.00754465	0.01721695	0.01721695	0.02008184	0.00314586	-0.00240666	0.00129334	0.00419209	0.00405573	0.00248059	-0.0021642	-0.00232134	0.00735385	0.0138591	0	0	0	0	0	0	0	0	0	0	0	0	0	0	0	0	0	0	0	0	0	0	0	0	0	0	0	0	0	0	0	0	0	0	0	0	0	0	0	0	0	0	0	0	0	0	0	0	0	0
0.30613306	-0.01730751	-0.01203204	0.00564319	0.01080489	0.00094207	0	0	0	0.00754481	0.01720467	0.01720467	0.02006576	0.00316777	-0.00240828	0.00128428	0.00418101	0.00404599	0.00249199	-0.0021643	-0.0023264	0.00734882	0.01385122	0	0	0	0	0	0	0	0	0	0	0	0	0	0	0	0	0	0	0	0	0	0	0	0	0	0	0	0	0	0	0	0	0	0	0	0	0	0	0	0	0	0	0	0	0	0	0	0	0	0
0.30799973	-0.0172156	-0.01200799	0.00563998	0.01077631	0.00098807	0	0	0	0.00754364	0.01718123	0.01718123	0.02004019	0.00319063	-0.00239758	0.0012778	0.00417265	0.00403706	0.00250056	-0.00216473	-0.00233098	0.0073362	0.01383576	0	0	0	0	0	0	0	0	0	0	0	0	0	0	0	0	0	0	0	0	0	0	0	0	0	0	0	0	0	0	0	0	0	0	0	0	0	0	0	0	0	0	0	0	0	0	0	0	0	0
0.30986639	-0.0170922	-0.01197411	0.00563309	0.01073651	0.0010472	0	0	0	0.0075413	0.01714885	0.01714885	0.02000709	0.00321406	-0.00237682	0.0012735	0.00416658	0.00402885	0.0025064	-0.00216582	-0.00233539	0.00731748	0.01381419	0	0	0	0	0	0	0	0	0	0	0	0	0	0	0	0	0	0	0	0	0	0	0	0	0	0	0	0	0	0	0	0	0	0	0	0	0	0	0	0	0	0	0	0	0	0	0	0	0	0
0.31173306	-0.01694243	-0.01193109	0.00562392	0.01068899	0.00111452	0	0	0	0.00753786	0.01711012	0.01711012	0.01996896	0.00323756	-0.00234791	0.00127133	0.00416285	0.00402166	0.0025088	-0.00216866	-0.00234029	0.00729424	0.01378818	0	0	0	0	0	0	0	0	0	0	0	0	0	0	0	0	0	0	0	0	0	0	0	0	0	0	0	0	0	0	0	0	0	0	0	0	0	0	0	0	0	0	0	0	0	0	0	0	0	0
0.31359972	-0.01677035	-0.01187867	0.00561398	0.01063737	0.0011844	0	0	0	0.00753337	0.01706768	0.01706768	0.01992865	0.0032604	-0.00231181	0.00127188	0.00416227	0.00401635	0.00250592	-0.00217509	-0.0023466	0.0072679	0.01375938	0	0	0	0	0	0	0	0	0	0	0	0	0	0	0	0	0	0	0	0	0	0	0	0	0	0	0	0	0	0	0	0	0	0	0	0	0	0	0	0	0	0	0	0	0	0	0	0	0	0
0.31546639	-0.01657981	-0.01181621	0.00560488	0.01058538	0.00125087	0	0	0	0.00752785	0.01702423	0.01702423	0.01988918	0.00328194	-0.00226907	0.00127603	0.00416607	0.00401408	0.00249534	-0.00218749	-0.00235545	0.00723984	0.01372945	0	0	0	0	0	0	0	0	0	0	0	0	0	0	0	0	0	0	0	0	0	0	0	0	0	0	0	0	0	0	0	0	0	0	0	0	0	0	0	0	0	0	0	0	0	0	0	0	0	0
0.31733305	-0.01637821	-0.01174453	0.00559883	0.01053778	0.00130761	0	0	0	0.00752157	0.01698325	0.01698325	0.01985387	0.00330276	-0.00222229	0.00128367	0.00417433	0.00401525	0.00247608	-0.00220777	-0.00236809	0.00721219	0.01370064	0	0	0	0	0	0	0	0	0	0	0	0	0	0	0	0	0	0	0	0	0	0	0	0	0	0	0	0	0	0	0	0	0	0	0	0	0	0	0	0	0	0	0	0	0	0	0	0	0	0
0.31919972	-0.01617112	-0.01166486	0.00559753	0.01049759	0.00135143	0	0	0	0.00751482	0.01694696	0.01694696	0.01982435	0.00332446	-0.00217437	0.00129388	0.00418611	0.00401939	0.00244877	-0.00223671	-0.00238541	0.00718653	0.01367436	0	0	0	0	0	0	0	0	0	0	0	0	0	0	0	0	0	0	0	0	0	0	0	0	0	0	0	0	0	0	0	0	0	0	0	0	0	0	0	0	0	0	0	0	0	0	0	0	0	0
0.32106638	-0.0159629	-0.01157865	0.0056021	0.01046655	0.00138113	0	0	0	0.00750783	0.01691665	0.01691665	0.01980122	0.00334881	-0.002128	0.00130545	0.00420003	0.0040256	0.00241484	-0.00227424	-0.00240784	0.00716397	0.01365146	0	0	0	0	0	0	0	0	0	0	0	0	0	0	0	0	0	0	0	0	0	0	0	0	0	0	0	0	0	0	0	0	0	0	0	0	0	0	0	0	0	0	0	0	0	0	0	0	0	0
0.32293305	-0.01574844	-0.01148682	0.0056113	0.01044045	0.0014047	0	0	0	0.00750058	0.01688916	0.01688916	0.01978017	0.00337844	-0.0020847	0.00131585	0.0042129	0.00403121	0.00237905	-0.00231717	-0.00243442	0.00714332	0.01363003	0	0	0	0	0	0	0	0	0	0	0	0	0	0	0	0	0	0	0	0	0	0	0	0	0	0	0	0	0	0	0	0	0	0	0	0	0	0	0	0	0	0	0	0	0	0	0	0	0	0
0.32479971	-0.01552211	-0.01138867	0.00562397	0.01041597	0.00142714	0	0	0	0.00749288	0.01686196	0.01686196	0.01975843	0.0034141	-0.00204374	0.00132437	0.00422373	0.00403527	0.00234302	-0.00236406	-0.00246449	0.00712324	0.01360846	0	0	0	0	0	0	0	0	0	0	0	0	0	0	0	0	0	0	0	0	0	0	0	0	0	0	0	0	0	0	0	0	0	0	0	0	0	0	0	0	0	0	0	0	0	0	0	0	0	0
0.32666638	-0.01528717	-0.01128259	0.00564106	0.01039595	0.00144239	0	0	0	0.00748443	0.01683715	0.01683715	0.01973895	0.00345392	-0.00200319	0.00133334	0.00423549	0.00404016	0.00230229	-0.00241776	-0.00249883	0.00710423	0.01358784	0	0	0	0	0	0	0	0	0	0	0	0	0	0	0	0	0	0	0	0	0	0	0	0	0	0	0	0	0	0	0	0	0	0	0	0	0	0	0	0	0	0	0	0	0	0	0	0	0	0
0.32853304	-0.01503841	-0.01116637	0.00566162	0.0103781	0.00145233	0	0	0	0.0074747	0.01681299	0.01681299	0.01972032	0.00349724	-0.00196032	0.00134383	0.00424934	0.00404658	0.00225531	-0.00247847	-0.00253711	0.00708482	0.0135668	0	0	0	0	0	0	0	0	0	0	0	0	0	0	0	0	0	0	0	0	0	0	0	0	0	0	0	0	0	0	0	0	0	0	0	0	0	0	0	0	0	0	0	0	0	0	0	0	0	0
0.33039971	-0.0147688	-0.01104095	0.00568341	0.01035662	0.0014669	0	0	0	0.0074636	0.01678512	0.01678512	0.01969724	0.00354541	-0.00191609	0.00135327	0.00426194	0.00405166	0.00220752	-0.00254201	-0.00257768	0.00706318	0.01354281	0	0	0	0	0	0	0	0	0	0	0	0	0	0	0	0	0	0	0	0	0	0	0	0	0	0	0	0	0	0	0	0	0	0	0	0	0	0	0	0	0	0	0	0	0	0	0	0	0	0
0.33226637	-0.01447656	-0.01090693	0.00570507	0.01032901	0.00148983	0	0	0	0.00745107	0.01675171	0.01675171	0.0196677	0.0035976	-0.00187041	0.001361	0.00427237	0.00405459	0.00216077	-0.00260643	-0.00261947	0.00703844	0.01351483	0	0	0	0	0	0	0	0	0	0	0	0	0	0	0	0	0	0	0	0	0	0	0	0	0	0	0	0	0	0	0	0	0	0	0	0	0	0	0	0	0	0	0	0	0	0	0	0	0	0
0.33413304	-0.01417818	-0.01077003	0.0057277	0.01030003	0.00151563	0	0	0	0.00743779	0.01671665	0.01671665	0.01963524	0.00365241	-0.00182742	0.00136633	0.00427992	0.00405526	0.00211653	-0.00267083	-0.00266202	0.00701327	0.01348565	0	0	0	0	0	0	0	0	0	0	0	0	0	0	0	0	0	0	0	0	0	0	0	0	0	0	0	0	0	0	0	0	0	0	0	0	0	0	0	0	0	0	0	0	0	0	0	0	0	0
0.3359997	-0.01388594	-0.01063588	0.00575118	0.01027183	0.00154272	0	0	0	0.00742445	0.0166819	0.0166819	0.01960153	0.00370822	-0.00179029	0.00136821	0.00428339	0.00405299	0.00207752	-0.00273299	-0.0027042	0.00698937	0.01345694	0	0	0	0	0	0	0	0	0	0	0	0	0	0	0	0	0	0	0	0	0	0	0	0	0	0	0	0	0	0	0	0	0	0	0	0	0	0	0	0	0	0	0	0	0	0	0	0	0	0
0.33786637	-0.01360175	-0.01050593	0.00577385	0.01024297	0.00157228	0	0	0	0.00741105	0.01664666	0.01664666	0.01956626	0.00376203	-0.00175742	0.00136756	0.00428375	0.00404846	0.00204355	-0.0026856	-0.00274467	0.00696604	0.01342826	0	0	0	0	0	0	0	0	0	0	0	0	0	0	0	0	0	0	0	0	0	0	0	0	0	0	0	0	0	0	0	0	0	0	0	0	0	0	0	0	0	0	0	0	0	0	0	0	0	0
0.33973303	-0.01332846	-0.01038275	0.0057941	0.01021209	0.00160633	0	0	0	0.00739784	0.01661017	0.01661017	0.01952893	0.00381132	-0.00172854	0.00136438	0.00428087	0.00404155	0.00201605	-0.0027129	-0.00278198	0.00694296	0.01339939	0	0	0	0	0	0	0	0	0	0	0	0	0	0	0	0	0	0	0	0	0	0	0	0	0	0	0	0	0	0	0	0	0	0	0	0	0	0	0	0	0	0	0	0	0	0	0	0	0	0
0.3415997	-0.0130652	-0.01026728	0.00580997	0.01017679	0.0016475	0	0	0	0.00738482	0.01657088	0.01657088	0.01948842	0.00385323	-0.00170189	0.00135935	0.00427537	0.00403259	0.00199529	-0.00273912	-0.00281476	0.00691908	0.01336944	0	0	0	0	0	0	0	0	0	0	0	0	0	0	0	0	0	0	0	0	0	0	0	0	0	0	0	0	0	0	0	0	0	0	0	0	0	0	0	0	0	0	0	0	0	0	0	0	0	0
0.34346636	-0.0128147	-0.01016164	0.00582017	0.01013629	0.00169673	0	0	0	0.00737219	0.01652849	0.01652849	0.01944476	0.00388552	-0.00167693	0.0013528	0.00426755	0.00402183	0.00198185	-0.00276402	-0.00284184	0.00689418	0.01333837	0	0	0	0	0	0	0	0	0	0	0	0	0	0	0	0	0	0	0	0	0	0	0	0	0	0	0	0	0	0	0	0	0	0	0	0	0	0	0	0	0	0	0	0	0	0	0	0	0	0
0.34533303	-0.01258067	-0.01006852	0.00582357	0.01009014	0.00175479	0	0	0	0.00736027	0.01648304	0.01648304	0.01939811	0.00390642	-0.00165369	0.00134483	0.00425741	0.00400929	0.00197673	-0.00278726	-0.00286206	0.00686836	0.0133064	0	0	0	0	0	0	0	0	0	0	0	0	0	0	0	0	0	0	0	0	0	0	0	0	0	0	0	0	0	0	0	0	0	0	0	0	0	0	0	0	0	0	0	0	0	0	0	0	0	0
0.34719969	-0.01236405	-0.00998991	0.00581873	0.01003692	0.0018238	0	0	0	0.00734929	0.01643376	0.01643376	0.01934786	0.0039144	-0.00163178	0.00133542	0.00424477	0.00399478	0.00198114	-0.00280629	-0.00287417	0.00684123	0.0132732	0	0	0	0	0	0	0	0	0	0	0	0	0	0	0	0	0	0	0	0	0	0	0	0	0	0	0	0	0	0	0	0	0	0	0	0	0	0	0	0	0	0	0	0	0	0	0	0	0	0
0.34906635	-0.01216281	-0.00992642	0.00580415	0.00997456	0.00190627	0	0	0	0.00733923	0.01637937	0.01637937	0.01929287	0.00390806	-0.00161001	0.00132481	0.0042297	0.00397827	0.0019956	-0.00282608	-0.00287705	0.00681195	0.01323797	0	0	0	0	0	0	0	0	0	0	0	0	0	0	0	0	0	0	0	0	0	0	0	0	0	0	0	0	0	0	0	0	0	0	0	0	0	0	0	0	0	0	0	0	0	0	0	0	0	0
0.35093302	-0.01197814	-0.00987941	0.00577919	0.00990269	0.00200268	0	0	0	0.00733016	0.0163199	0.0163199	0.01923312	0.00388684	-0.00158809	0.00131313	0.00421227	0.00395978	0.00202037	-0.00284436	-0.00286987	0.00678047	0.01320072	0	0	0	0	0	0	0	0	0	0	0	0	0	0	0	0	0	0	0	0	0	0	0	0	0	0	0	0	0	0	0	0	0	0	0	0	0	0	0	0	0	0	0	0	0	0	0	0	0	0
0.35279969	-0.01181061	-0.00984975	0.00574349	0.00982116	0.0021131	0	0	0	0.00732205	0.01625553	0.01625553	0.01916863	0.0038506	-0.00156571	0.00130054	0.00419257	0.0039394	0.00205538	-0.00286112	-0.00285206	0.00674678	0.01316145	0	0	0	0	0	0	0	0	0	0	0	0	0	0	0	0	0	0	0	0	0	0	0	0	0	0	0	0	0	0	0	0	0	0	0	0	0	0	0	0	0	0	0	0	0	0	0	0	0	0
0.35466635	-0.01166015	-0.00983773	0.00569708	0.00973011	0.00223712	0	0	0	0.00731473	0.0161866	0.0161866	0.01909949	0.00379951	-0.00154252	0.00128723	0.00417073	0.00391724	0.00210015	-0.00287644	-0.00282324	0.00671088	0.01312017	0	0	0	0	0	0	0	0	0	0	0	0	0	0	0	0	0	0	0	0	0	0	0	0	0	0	0	0	0	0	0	0	0	0	0	0	0	0	0	0	0	0	0	0	0	0	0	0	0	0
0.35653302	-0.01152634	-0.00984313	0.00564039	0.00963003	0.00237378	0	0	0	0.00730794	0.01611364	0.01611364	0.01902588	0.00373402	-0.00151826	0.00127338	0.00414694	0.00389345	0.00215391	-0.0028904	-0.00278334	0.00667289	0.01307696	0	0	0	0	0	0	0	0	0	0	0	0	0	0	0	0	0	0	0	0	0	0	0	0	0	0	0	0	0	0	0	0	0	0	0	0	0	0	0	0	0	0	0	0	0	0	0	0	0	0
0.35839968	-0.01140884	-0.00986543	0.00557428	0.00952192	0.00252146	0	0	0	0.00730138	0.01603748	0.01603748	0.01894816	0.00365481	-0.00149291	0.00125907	0.00412129	0.00386813	0.00221572	-0.00290247	-0.00273259	0.00663311	0.01303201	0	0	0	0	0	0	0	0	0	0	0	0	0	0	0	0	0	0	0	0	0	0	0	0	0	0	0	0	0	0	0	0	0	0	0	0	0	0	0	0	0	0	0	0	0	0	0	0	0	0
0.36026634	-0.01130661	-0.00990347	0.00549999	0.00940704	0.00267819	0	0	0	0.00729467	0.01595898	0.01595898	0.01886673	0.00356275	-0.00146659	0.00124434	0.00409388	0.00384139	0.00228446	-0.0029137	-0.00267157	0.00659188	0.01298554	0	0	0	0	0	0	0	0	0	0	0	0	0	0	0	0	0	0	0	0	0	0	0	0	0	0	0	0	0	0	0	0	0	0	0	0	0	0	0	0	0	0	0	0	0	0	0	0	0	0
0.36213301	-0.01121768	-0.00995542	0.00541903	0.00928673	0.00284181	0	0	0	0.0072874	0.01587893	0.01587893	0.01878192	0.00345867	-0.00143948	0.00122914	0.00406474	0.00381329	0.00235894	-0.0029238	-0.0026012	0.00654953	0.01293768	0	0	0	0	0	0	0	0	0	0	0	0	0	0	0	0	0	0	0	0	0	0	0	0	0	0	0	0	0	0	0	0	0	0	0	0	0	0	0	0	0	0	0	0	0	0	0	0	0	0
0.36399968	-0.0111402	-0.01001927	0.0053332	0.00916267	0.00300984	0	0	0	0.00727923	0.01579817	0.01579817	0.01869421	0.00334336	-0.00141211	0.0012133	0.00403377	0.00378381	0.00243809	-0.00293282	-0.00252271	0.00650656	0.0128887	0	0	0	0	0	0	0	0	0	0	0	0	0	0	0	0	0	0	0	0	0	0	0	0	0	0	0	0	0	0	0	0	0	0	0	0	0	0	0	0	0	0	0	0	0	0	0	0	0	0
0.36586634	-0.01107163	-0.01009268	0.00524426	0.00903637	0.00318009	0	0	0	0.00726981	0.01571729	0.01571729	0.01860388	0.00321707	-0.00138518	0.00119649	0.00400074	0.00375279	0.00252109	-0.00294083	-0.00243746	0.00646339	0.01283876	0	0	0	0	0	0	0	0	0	0	0	0	0	0	0	0	0	0	0	0	0	0	0	0	0	0	0	0	0	0	0	0	0	0	0	0	0	0	0	0	0	0	0	0	0	0	0	0	0	0
0.36773301	-0.01100921	-0.01017337	0.00515389	0.00890914	0.00335074	0	0	0	0.00725889	0.01563654	0.01563654	0.0185111	0.00307723	-0.00135948	0.00117829	0.00396528	0.00372001	0.00260739	-0.00294787	-0.00234683	0.00642039	0.01278793	0	0	0	0	0	0	0	0	0	0	0	0	0	0	0	0	0	0	0	0	0	0	0	0	0	0	0	0	0	0	0	0	0	0	0	0	0	0	0	0	0	0	0	0	0	0	0	0	0	0
0.36959967	-0.0109492	-0.010259	0.00506324	0.00878156	0.00352078	0	0	0	0.00724616	0.01555551	0.01555551	0.01841559	0.00293547	-0.0013355	0.00115833	0.00392703	0.00368518	0.00269663	-0.0029541	-0.00225188	0.00637762	0.01273599	0	0	0	0	0	0	0	0	0	0	0	0	0	0	0	0	0	0	0	0	0	0	0	0	0	0	0	0	0	0	0	0	0	0	0	0	0	0	0	0	0	0	0	0	0	0	0	0	0	0
0.37146633	-0.01088888	-0.01034832	0.004973	0.00865379	0.00368999	0	0	0	0.00723135	0.01547328	0.01547328	0.01831678	0.00277866	-0.00131398	0.001136	0.0038853	0.00364779	0.00278924	-0.00295957	-0.00215314	0.00633511	0.01268261	0	0	0	0	0	0	0	0	0	0	0	0	0	0	0	0	0	0	0	0	0	0	0	0	0	0	0	0	0	0	0	0	0	0	0	0	0	0	0	0	0	0	0	0	0	0	0	0	0	0
0.373333	-0.01080653	-0.01043119	0.00488159	0.00852126	0.00386019	0	0	0	0.00721298	0.01538514	0.01538514	0.01821263	0.00261029	-0.00128641	0.001115	0.00384426	0.00361054	0.00287918	-0.00296642	-0.00205134	0.00628937	0.01262514	0	0	0	0	0	0	0	0	0	0	0	0	0	0	0	0	0	0	0	0	0	0	0	0	0	0	0	0	0	0	0	0	0	0	0	0	0	0	0	0	0	0	0	0	0	0	0	0	0	0
