# Supplementary material for: Computational modelling of muscle fibre operating ranges in the hindlimb of a small ground bird (Eudromia elegans), with implications for modelling locomotion in extinct species
Source: PLoS Comput Biol. 2021 Apr 1;17(4):e1008843. doi: 10.1371/journal.pcbi.1008843 (PMC8016346; doi:10.1371/journal.pcbi.1008843)
Supplement: S1 Code. MATLAB code used for (a) processing raw forceplate data, (b) performing the tracking simulations, (c) performing the inverse simulation, and (d) performing the static simulations — (ZIP) [file pcbi.1008843.s007.zip › Inverse Simulation/Running/MuscleAnalysis/Tinamou_GroundedRun_Kinematics_MuscleAnalysis_MomentArm_L_hip_rotation.sto]

MomentArm_L_hip_rotation
version=1
nRows=201
nColumns=73
inDegrees=no

"This analysis gathers basic information about muscles during a simulation (e.g., forces, tendon lenghts, moment arms, etc)."
"Units are S.I. units (second, meters, Newtons, ...)"
Angles are in degrees.

endheader
time	L_IC	L_ILPR	L_ILPOa	L_ILPOp	L_AMB	L_FMTL	L_FMTI	L_FMTM	L_ILFB	L_FCLP	L_FCLA	L_FCM	L_IFE	L_ITCr	L_ITM	L_ITCaa	L_ITCap	L_ISF	L_OM	L_OL	L_CFP	L_PIFML	L_GL	L_GI	L_GM	L_FL	L_TCf	L_TCt	L_EDL	L_FDL	L_FHL	L_FP2	L_FPP2	L_FP3	L_FPP3	L_FP4	R_IC	R_ILPR	R_ILPOa	R_ILPOp	R_AMB	R_FMTL	R_FMTI	R_FMTM	R_ILFB	R_FCLP	R_FCLA	R_FCM	R_IFE	R_ITCr	R_ITM	R_ITCaa	R_ITCap	R_ISF	R_OM	R_OL	R_CFP	R_PIFML	R_GL	R_GI	R_GM	R_FL	R_TCf	R_TCt	R_EDL	R_FDL	R_FHL	R_FP2	R_FPP2	R_FP3	R_FPP3	R_FP4
0	-0.00712498	-0.00425741	0.00006706	0.00158594	0.00032502	0	0	0	-0.00080675	-0.00103233	-0.00103233	-0.00236753	0.00026096	-0.00778837	-0.00600839	-0.00769739	-0.00668575	0.006596	0.00627912	0.00364672	0.0022885	0.00007119	0	0	0	0	0	0	0	0	0	0	0	0	0	0	0	0	0	0	0	0	0	0	0	0	0	0	0	0	0	0	0	0	0	0	0	0	0	0	0	0	0	0	0	0	0	0	0	0	0	0
0.00186667	-0.00754436	-0.00439041	-0.00010966	0.00150844	0.00028412	0	0	0	-0.00087533	-0.00121039	-0.00121039	-0.00244584	0.00005853	-0.00764688	-0.00588574	-0.00759577	-0.00660603	0.00655797	0.00632195	0.00370875	0.0022523	-0.00001203	0	0	0	0	0	0	0	0	0	0	0	0	0	0	0	0	0	0	0	0	0	0	0	0	0	0	0	0	0	0	0	0	0	0	0	0	0	0	0	0	0	0	0	0	0	0	0	0	0	0
0.00373333	-0.00796184	-0.00452178	-0.00028825	0.00142902	0.00024198	0	0	0	-0.00093634	-0.00138462	-0.00138462	-0.00251914	-0.00015274	-0.00749525	-0.00576049	-0.00748982	-0.00652417	0.0065145	0.00636325	0.00377262	0.00221447	-0.00009255	0	0	0	0	0	0	0	0	0	0	0	0	0	0	0	0	0	0	0	0	0	0	0	0	0	0	0	0	0	0	0	0	0	0	0	0	0	0	0	0	0	0	0	0	0	0	0	0	0	0
0.00559999	-0.00837066	-0.00465099	-0.00046727	0.00134876	0.00019987	0	0	0	-0.00099258	-0.00155594	-0.00155594	-0.00259071	-0.00036812	-0.00733754	-0.00563436	-0.0073824	-0.00644128	0.00646761	0.00640244	0.00383562	0.00217576	-0.00017197	0	0	0	0	0	0	0	0	0	0	0	0	0	0	0	0	0	0	0	0	0	0	0	0	0	0	0	0	0	0	0	0	0	0	0	0	0	0	0	0	0	0	0	0	0	0	0	0	0	0
0.00746666	-0.00876517	-0.00477728	-0.00064578	0.00126824	0.00015826	0	0	0	-0.00104529	-0.00172449	-0.00172449	-0.0026615	-0.00058477	-0.00717599	-0.00550836	-0.00727495	-0.00635809	0.00641824	0.00643922	0.00389665	0.00213657	-0.00025065	0	0	0	0	0	0	0	0	0	0	0	0	0	0	0	0	0	0	0	0	0	0	0	0	0	0	0	0	0	0	0	0	0	0	0	0	0	0	0	0	0	0	0	0	0	0	0	0	0	0
0.00933333	-0.00913907	-0.0048996	-0.00082258	0.00118813	0.00011757	0	0	0	-0.00109537	-0.00188992	-0.00188992	-0.0027319	-0.00079946	-0.00701305	-0.00538368	-0.00716885	-0.00627544	0.00636735	0.00647332	0.00395478	0.00209733	-0.00032854	0	0	0	0	0	0	0	0	0	0	0	0	0	0	0	0	0	0	0	0	0	0	0	0	0	0	0	0	0	0	0	0	0	0	0	0	0	0	0	0	0	0	0	0	0	0	0	0	0	0
0.01119999	-0.00948642	-0.00501675	-0.0009963	0.00110917	0.00007828	0	0	0	-0.00114368	-0.00205159	-0.00205159	-0.0028021	-0.0010088	-0.00685121	-0.0052615	-0.00706538	-0.00619408	0.00631584	0.00650461	0.00400929	0.00205846	-0.00040552	0	0	0	0	0	0	0	0	0	0	0	0	0	0	0	0	0	0	0	0	0	0	0	0	0	0	0	0	0	0	0	0	0	0	0	0	0	0	0	0	0	0	0	0	0	0	0	0	0	0
0.01306665	-0.00980263	-0.00512748	-0.00116548	0.00103205	0.0000407	0	0	0	-0.00119047	-0.0022083	-0.0022083	-0.00287147	-0.00120971	-0.00669249	-0.00514292	-0.00696544	-0.00611471	0.00626434	0.00653303	0.00405986	0.00202032	-0.00048094	0	0	0	0	0	0	0	0	0	0	0	0	0	0	0	0	0	0	0	0	0	0	0	0	0	0	0	0	0	0	0	0	0	0	0	0	0	0	0	0	0	0	0	0	0	0	0	0	0	0
0.01493332	-0.01008451	-0.00523049	-0.00132837	0.00095756	0.00000504	0	0	0	-0.00123559	-0.00235845	-0.00235845	-0.00293888	-0.00139909	-0.00653878	-0.00502915	-0.00686991	-0.00603823	0.00621345	0.00655846	0.00410637	0.00198332	-0.0005538	0	0	0	0	0	0	0	0	0	0	0	0	0	0	0	0	0	0	0	0	0	0	0	0	0	0	0	0	0	0	0	0	0	0	0	0	0	0	0	0	0	0	0	0	0	0	0	0	0	0
0.01679999	-0.01033046	-0.00532464	-0.00148302	0.00088656	-0.00002857	0	0	0	-0.0012786	-0.00250019	-0.00250019	-0.00300287	-0.0015736	-0.0063919	-0.00492151	-0.00677967	-0.00596566	0.0061638	0.00658081	0.00414886	0.00194793	-0.00062285	0	0	0	0	0	0	0	0	0	0	0	0	0	0	0	0	0	0	0	0	0	0	0	0	0	0	0	0	0	0	0	0	0	0	0	0	0	0	0	0	0	0	0	0	0	0	0	0	0	0
0.01866665	-0.0105403	-0.00540896	-0.00162738	0.00082002	-0.00005998	0	0	0	-0.00131907	-0.00263162	-0.00263162	-0.00306206	-0.00173085	-0.00625384	-0.00482146	-0.00669577	-0.00589817	0.00611622	0.0066	0.0041873	0.00191467	-0.00068684	0	0	0	0	0	0	0	0	0	0	0	0	0	0	0	0	0	0	0	0	0	0	0	0	0	0	0	0	0	0	0	0	0	0	0	0	0	0	0	0	0	0	0	0	0	0	0	0	0	0
0.02053331	-0.01071483	-0.00548279	-0.00175927	0.00075901	-0.00008891	0	0	0	-0.00135672	-0.00275103	-0.00275103	-0.00311543	-0.00186881	-0.00612701	-0.00473058	-0.00661952	-0.00583696	0.0060718	0.00661604	0.00422147	0.00188418	-0.00074475	0	0	0	0	0	0	0	0	0	0	0	0	0	0	0	0	0	0	0	0	0	0	0	0	0	0	0	0	0	0	0	0	0	0	0	0	0	0	0	0	0	0	0	0	0	0	0	0	0	0
0.02239998	-0.01085594	-0.00554579	-0.00187668	0.00070457	-0.00011505	0	0	0	-0.00139138	-0.00285694	-0.00285694	-0.00316228	-0.00198591	-0.00601384	-0.00465036	-0.00655225	-0.00578318	0.00603179	0.00662907	0.00425112	0.00185705	-0.00079572	0	0	0	0	0	0	0	0	0	0	0	0	0	0	0	0	0	0	0	0	0	0	0	0	0	0	0	0	0	0	0	0	0	0	0	0	0	0	0	0	0	0	0	0	0	0	0	0	0	0
0.02426665	-0.01096467	-0.00559761	-0.00197704	0.00065818	-0.00013758	0	0	0	-0.00142337	-0.00294803	-0.00294803	-0.0032029	-0.00208024	-0.00591845	-0.0045829	-0.00649625	-0.00573823	0.00599825	0.00663936	0.00427521	0.00183414	-0.00083945	0	0	0	0	0	0	0	0	0	0	0	0	0	0	0	0	0	0	0	0	0	0	0	0	0	0	0	0	0	0	0	0	0	0	0	0	0	0	0	0	0	0	0	0	0	0	0	0	0	0
0.02613331	-0.01104495	-0.00563868	-0.00205931	0.00062042	-0.00015667	0	0	0	-0.00145232	-0.00302362	-0.00302362	-0.00323655	-0.00215306	-0.00584201	-0.00452911	-0.00645226	-0.00570298	0.0059721	0.00664713	0.00429395	0.0018159	-0.00087523	0	0	0	0	0	0	0	0	0	0	0	0	0	0	0	0	0	0	0	0	0	0	0	0	0	0	0	0	0	0	0	0	0	0	0	0	0	0	0	0	0	0	0	0	0	0	0	0	0	0
0.02799998	-0.0111017	-0.00566985	-0.00212363	0.00059123	-0.00017287	0	0	0	-0.00147768	-0.0030836	-0.0030836	-0.00326223	-0.00220736	-0.00578378	-0.00448891	-0.00641998	-0.00567775	0.00595334	0.00665254	0.00430811	0.00180236	-0.00090244	0	0	0	0	0	0	0	0	0	0	0	0	0	0	0	0	0	0	0	0	0	0	0	0	0	0	0	0	0	0	0	0	0	0	0	0	0	0	0	0	0	0	0	0	0	0	0	0	0	0
0.02986664	-0.01113705	-0.00569157	-0.00216929	0.00057108	-0.00018579	0	0	0	-0.0014998	-0.00312793	-0.00312793	-0.00328057	-0.00224411	-0.00574529	-0.00446286	-0.00640017	-0.0056628	0.00594285	0.00665592	0.0043173	0.00179382	-0.00092134	0	0	0	0	0	0	0	0	0	0	0	0	0	0	0	0	0	0	0	0	0	0	0	0	0	0	0	0	0	0	0	0	0	0	0	0	0	0	0	0	0	0	0	0	0	0	0	0	0	0
0.03173331	-0.01115508	-0.00570491	-0.00219757	0.00055931	-0.000196	0	0	0	-0.00151853	-0.00315737	-0.00315737	-0.00329122	-0.00226637	-0.00572446	-0.00444988	-0.00639163	-0.00565756	0.00593984	0.00665741	0.0043224	0.00178991	-0.00093197	0	0	0	0	0	0	0	0	0	0	0	0	0	0	0	0	0	0	0	0	0	0	0	0	0	0	0	0	0	0	0	0	0	0	0	0	0	0	0	0	0	0	0	0	0	0	0	0	0	0
0.03359997	-0.01115943	-0.00571103	-0.00221042	0.00055489	-0.00020434	0	0	0	-0.00153364	-0.00317325	-0.00317325	-0.00329383	-0.00227713	-0.00571832	-0.00444848	-0.00639274	-0.00566126	0.00594313	0.00665707	0.00432451	0.00179012	-0.00093446	0	0	0	0	0	0	0	0	0	0	0	0	0	0	0	0	0	0	0	0	0	0	0	0	0	0	0	0	0	0	0	0	0	0	0	0	0	0	0	0	0	0	0	0	0	0	0	0	0	0
0.03546664	-0.01115149	-0.00571068	-0.00220912	0.00055725	-0.00021107	0	0	0	-0.00154539	-0.00317693	-0.00317693	-0.00328912	-0.0022775	-0.00572586	-0.00445783	-0.00640294	-0.00567334	0.00595242	0.00665503	0.00432379	0.00179419	-0.00092949	0	0	0	0	0	0	0	0	0	0	0	0	0	0	0	0	0	0	0	0	0	0	0	0	0	0	0	0	0	0	0	0	0	0	0	0	0	0	0	0	0	0	0	0	0	0	0	0	0	0
0.0373333	-0.01113281	-0.00570478	-0.00219564	0.00056548	-0.00021659	0	0	0	-0.00155413	-0.00317031	-0.00317031	-0.00327799	-0.00226872	-0.00574523	-0.00447656	-0.00642111	-0.00569285	0.00596696	0.00665144	0.00432059	0.00180164	-0.00091802	0	0	0	0	0	0	0	0	0	0	0	0	0	0	0	0	0	0	0	0	0	0	0	0	0	0	0	0	0	0	0	0	0	0	0	0	0	0	0	0	0	0	0	0	0	0	0	0	0	0
0.03919997	-0.01110515	-0.00569442	-0.00217245	0.00057836	-0.00022127	0	0	0	-0.00156035	-0.00315564	-0.00315564	-0.00326162	-0.00225221	-0.00577397	-0.00450281	-0.00644574	-0.0057184	0.00598567	0.0066465	0.00431536	0.00181181	-0.00090127	0	0	0	0	0	0	0	0	0	0	0	0	0	0	0	0	0	0	0	0	0	0	0	0	0	0	0	0	0	0	0	0	0	0	0	0	0	0	0	0	0	0	0	0	0	0	0	0	0	0
0.04106663	-0.01106985	-0.00568063	-0.00214197	0.0005948	-0.00022539	0	0	0	-0.00156462	-0.0031353	-0.0031353	-0.00324151	-0.0022291	-0.00581008	-0.00453487	-0.00647552	-0.00574866	0.00600774	0.00664045	0.00430834	0.0018241	-0.00088066	0	0	0	0	0	0	0	0	0	0	0	0	0	0	0	0	0	0	0	0	0	0	0	0	0	0	0	0	0	0	0	0	0	0	0	0	0	0	0	0	0	0	0	0	0	0	0	0	0	0
0.0429333	-0.01102835	-0.00566455	-0.00210679	0.00061363	-0.00022928	0	0	0	-0.00156747	-0.00311191	-0.00311191	-0.00321931	-0.00220072	-0.00585161	-0.00457103	-0.00650926	-0.00578235	0.00603244	0.00663356	0.00429975	0.00183793	-0.00085769	0	0	0	0	0	0	0	0	0	0	0	0	0	0	0	0	0	0	0	0	0	0	0	0	0	0	0	0	0	0	0	0	0	0	0	0	0	0	0	0	0	0	0	0	0	0	0	0	0	0
0.04479996	-0.01098379	-0.0056478	-0.00207042	0.00063316	-0.00023365	0	0	0	-0.00156926	-0.00308849	-0.00308849	-0.00319635	-0.00216995	-0.0058949	-0.00460874	-0.00654473	-0.00581767	0.00605831	0.00662614	0.00429048	0.0018524	-0.00083388	0	0	0	0	0	0	0	0	0	0	0	0	0	0	0	0	0	0	0	0	0	0	0	0	0	0	0	0	0	0	0	0	0	0	0	0	0	0	0	0	0	0	0	0	0	0	0	0	0	0
0.04666663	-0.01094016	-0.00563215	-0.00203661	0.00065158	-0.00023923	0	0	0	-0.00157032	-0.00306805	-0.00306805	-0.00317392	-0.00214044	-0.00593592	-0.00464522	-0.00657941	-0.00585262	0.00608365	0.00661858	0.00428161	0.00186652	-0.00081077	0	0	0	0	0	0	0	0	0	0	0	0	0	0	0	0	0	0	0	0	0	0	0	0	0	0	0	0	0	0	0	0	0	0	0	0	0	0	0	0	0	0	0	0	0	0	0	0	0	0
0.04853329	-0.0109007	-0.00561913	-0.00200834	0.0006675	-0.00024642	0	0	0	-0.00157098	-0.00305325	-0.00305325	-0.00315357	-0.00211517	-0.00597195	-0.00467831	-0.0066115	-0.00588557	0.00610744	0.00661131	0.0042738	0.00187955	-0.00078992	0	0	0	0	0	0	0	0	0	0	0	0	0	0	0	0	0	0	0	0	0	0	0	0	0	0	0	0	0	0	0	0	0	0	0	0	0	0	0	0	0	0	0	0	0	0	0	0	0	0
0.05039996	-0.01086872	-0.00561026	-0.00198855	0.00067961	-0.00025571	0	0	0	-0.00157147	-0.00304662	-0.00304662	-0.00313669	-0.00209738	-0.00600034	-0.00470602	-0.00663933	-0.00591507	0.00612876	0.00660477	0.00426777	0.00189081	-0.00077274	0	0	0	0	0	0	0	0	0	0	0	0	0	0	0	0	0	0	0	0	0	0	0	0	0	0	0	0	0	0	0	0	0	0	0	0	0	0	0	0	0	0	0	0	0	0	0	0	0	0
0.05226662	-0.01084662	-0.00560668	-0.00197943	0.00068695	-0.00026728	0	0	0	-0.00157205	-0.00305015	-0.00305015	-0.00312472	-0.00208946	-0.00601943	-0.00472686	-0.0066617	-0.0059399	0.00614707	0.00659938	0.00426391	0.00189979	-0.00076055	0	0	0	0	0	0	0	0	0	0	0	0	0	0	0	0	0	0	0	0	0	0	0	0	0	0	0	0	0	0	0	0	0	0	0	0	0	0	0	0	0	0	0	0	0	0	0	0	0	0
0.05413329	-0.01083521	-0.00560894	-0.00198213	0.00068909	-0.00028076	0	0	0	-0.00157319	-0.00306501	-0.00306501	-0.00311929	-0.00209237	-0.00602895	-0.00473999	-0.00667813	-0.00595912	0.00616233	0.00659557	0.00426212	0.00190623	-0.0007546	0	0	0	0	0	0	0	0	0	0	0	0	0	0	0	0	0	0	0	0	0	0	0	0	0	0	0	0	0	0	0	0	0	0	0	0	0	0	0	0	0	0	0	0	0	0	0	0	0	0
0.05599995	-0.01083416	-0.00561711	-0.00199704	0.00068597	-0.0002956	0	0	0	-0.00157529	-0.00309147	-0.00309147	-0.00312168	-0.00210605	-0.00602938	-0.00474509	-0.00668858	-0.00597214	0.00617475	0.00659363	0.00426207	0.00191003	-0.00075575	0	0	0	0	0	0	0	0	0	0	0	0	0	0	0	0	0	0	0	0	0	0	0	0	0	0	0	0	0	0	0	0	0	0	0	0	0	0	0	0	0	0	0	0	0	0	0	0	0	0
0.05786662	-0.01084185	-0.0056306	-0.00202346	0.00067799	-0.00031108	0	0	0	-0.00157861	-0.00312896	-0.00312896	-0.00313264	-0.00212919	-0.0060221	-0.0047426	-0.0066936	-0.00597889	0.00618487	0.00659369	0.00426318	0.00191134	-0.00076433	0	0	0	0	0	0	0	0	0	0	0	0	0	0	0	0	0	0	0	0	0	0	0	0	0	0	0	0	0	0	0	0	0	0	0	0	0	0	0	0	0	0	0	0	0	0	0	0	0	0
0.05973328	-0.01085558	-0.00564829	-0.00205967	0.00066601	-0.00032636	0	0	0	-0.00158327	-0.00317592	-0.00317592	-0.00315228	-0.00215935	-0.00600932	-0.0047336	-0.00669426	-0.0059798	0.00619346	0.00659567	0.00426468	0.00191053	-0.0007801	0	0	0	0	0	0	0	0	0	0	0	0	0	0	0	0	0	0	0	0	0	0	0	0	0	0	0	0	0	0	0	0	0	0	0	0	0	0	0	0	0	0	0	0	0	0	0	0	0	0
0.06159995	-0.01087142	-0.0056684	-0.00210256	0.00065152	-0.00034026	0	0	0	-0.00158933	-0.00322966	-0.00322966	-0.00318026	-0.00219245	-0.00599456	-0.00472005	-0.00669243	-0.00597588	0.00620176	0.00659936	0.00426533	0.00190827	-0.00080229	0	0	0	0	0	0	0	0	0	0	0	0	0	0	0	0	0	0	0	0	0	0	0	0	0	0	0	0	0	0	0	0	0	0	0	0	0	0	0	0	0	0	0	0	0	0	0	0	0	0
0.06346661	-0.01088542	-0.00568894	-0.00214836	0.00063626	-0.00035168	0	0	0	-0.00159665	-0.00328694	-0.00328694	-0.00321563	-0.00222404	-0.00598161	-0.00470431	-0.00669021	-0.00596853	0.00621107	0.00660433	0.00426388	0.00190538	-0.00082963	0	0	0	0	0	0	0	0	0	0	0	0	0	0	0	0	0	0	0	0	0	0	0	0	0	0	0	0	0	0	0	0	0	0	0	0	0	0	0	0	0	0	0	0	0	0	0	0	0	0
0.06533328	-0.01089488	-0.00570828	-0.00219366	0.00062171	-0.00036	0	0	0	-0.00160488	-0.00334475	-0.00334475	-0.00325674	-0.00225076	-0.00597327	-0.00468848	-0.00668926	-0.00595919	0.00622229	0.00661008	0.00425949	0.00190255	-0.00086052	0	0	0	0	0	0	0	0	0	0	0	0	0	0	0	0	0	0	0	0	0	0	0	0	0	0	0	0	0	0	0	0	0	0	0	0	0	0	0	0	0	0	0	0	0	0	0	0	0	0
0.06719994	-0.01089847	-0.00572524	-0.0022357	0.00060898	-0.00036514	0	0	0	-0.00161333	-0.00340052	-0.00340052	-0.00330139	-0.00227068	-0.00597104	-0.00467425	-0.00669068	-0.00594929	0.00623578	0.00661602	0.0042519	0.00190032	-0.00089314	0	0	0	0	0	0	0	0	0	0	0	0	0	0	0	0	0	0	0	0	0	0	0	0	0	0	0	0	0	0	0	0	0	0	0	0	0	0	0	0	0	0	0	0	0	0	0	0	0	0
0.06906661	-0.01089638	-0.00573919	-0.0022726	0.00059863	-0.00036726	0	0	0	-0.00162139	-0.00345207	-0.00345207	-0.00334725	-0.00228322	-0.0059749	-0.00466246	-0.00669454	-0.00593967	0.00625108	0.00662167	0.00424141	0.00189887	-0.00092581	0	0	0	0	0	0	0	0	0	0	0	0	0	0	0	0	0	0	0	0	0	0	0	0	0	0	0	0	0	0	0	0	0	0	0	0	0	0	0	0	0	0	0	0	0	0	0	0	0	0
0.07093327	-0.01089271	-0.00575085	-0.00230526	0.0005896	-0.00036656	0	0	0	-0.00162926	-0.00349845	-0.00349845	-0.00339269	-0.0022909	-0.00598074	-0.00465105	-0.00669789	-0.00592871	0.00626527	0.00662716	0.00422974	0.0018972	-0.00095803	0	0	0	0	0	0	0	0	0	0	0	0	0	0	0	0	0	0	0	0	0	0	0	0	0	0	0	0	0	0	0	0	0	0	0	0	0	0	0	0	0	0	0	0	0	0	0	0	0	0
0.07279994	-0.01089303	-0.00576158	-0.00233583	0.0005801	-0.0003633	0	0	0	-0.00163738	-0.00353927	-0.00353927	-0.00343631	-0.00229751	-0.00598282	-0.00463685	-0.00669654	-0.00591383	0.00627436	0.00663294	0.00421922	0.00189378	-0.00098977	0	0	0	0	0	0	0	0	0	0	0	0	0	0	0	0	0	0	0	0	0	0	0	0	0	0	0	0	0	0	0	0	0	0	0	0	0	0	0	0	0	0	0	0	0	0	0	0	0	0
0.0746666	-0.01089914	-0.0057717	-0.00236413	0.00056984	-0.00035796	0	0	0	-0.00164506	-0.00357339	-0.00357339	-0.00347605	-0.00230443	-0.00597916	-0.00461937	-0.00668935	-0.00589495	0.00627683	0.00663905	0.00421114	0.00188831	-0.00101986	0	0	0	0	0	0	0	0	0	0	0	0	0	0	0	0	0	0	0	0	0	0	0	0	0	0	0	0	0	0	0	0	0	0	0	0	0	0	0	0	0	0	0	0	0	0	0	0	0	0
0.07653327	-0.01091131	-0.00578124	-0.00238954	0.00055901	-0.00035154	0	0	0	-0.00165098	-0.00359986	-0.00359986	-0.0035094	-0.00231257	-0.00596913	-0.00459938	-0.00667662	-0.00587337	0.00627244	0.00664522	0.00420647	0.00188107	-0.00104649	0	0	0	0	0	0	0	0	0	0	0	0	0	0	0	0	0	0	0	0	0	0	0	0	0	0	0	0	0	0	0	0	0	0	0	0	0	0	0	0	0	0	0	0	0	0	0	0	0	0
0.07839993	-0.01093221	-0.00579107	-0.00241367	0.00054661	-0.00034499	0	0	0	-0.00165467	-0.00361889	-0.00361889	-0.00353486	-0.00232478	-0.00594935	-0.00457546	-0.00665649	-0.00584843	0.00625942	0.00665164	0.00420697	0.00187148	-0.00106905	0	0	0	0	0	0	0	0	0	0	0	0	0	0	0	0	0	0	0	0	0	0	0	0	0	0	0	0	0	0	0	0	0	0	0	0	0	0	0	0	0	0	0	0	0	0	0	0	0	0
0.0802666	-0.01096507	-0.00580226	-0.00243885	0.00053122	-0.00033837	0	0	0	-0.0016568	-0.00363129	-0.00363129	-0.00355259	-0.00234335	-0.00591586	-0.00454498	-0.00662609	-0.00581791	0.00623527	0.00665875	0.00421405	0.00185847	-0.00108825	0	0	0	0	0	0	0	0	0	0	0	0	0	0	0	0	0	0	0	0	0	0	0	0	0	0	0	0	0	0	0	0	0	0	0	0	0	0	0	0	0	0	0	0	0	0	0	0	0	0
0.08213326	-0.01101064	-0.00581508	-0.00246618	0.00051222	-0.00033137	0	0	0	-0.00165829	-0.00363761	-0.00363761	-0.00356338	-0.00236818	-0.00586714	-0.00450658	-0.00658418	-0.00578046	0.00619899	0.00666662	0.00422788	0.00184157	-0.00110485	0	0	0	0	0	0	0	0	0	0	0	0	0	0	0	0	0	0	0	0	0	0	0	0	0	0	0	0	0	0	0	0	0	0	0	0	0	0	0	0	0	0	0	0	0	0	0	0	0	0
0.08399993	-0.01106608	-0.0058288	-0.00249483	0.00049039	-0.0003239	0	0	0	-0.00165944	-0.00363823	-0.00363823	-0.00356784	-0.0023968	-0.0058053	-0.00446144	-0.00653245	-0.00573708	0.0061522	0.00667466	0.00424727	0.00182145	-0.00111885	0	0	0	0	0	0	0	0	0	0	0	0	0	0	0	0	0	0	0	0	0	0	0	0	0	0	0	0	0	0	0	0	0	0	0	0	0	0	0	0	0	0	0	0	0	0	0	0	0	0
0.08586659	-0.01112478	-0.00584178	-0.00252216	0.00046795	-0.00031624	0	0	0	-0.00165983	-0.00363384	-0.00363384	-0.00356688	-0.00242481	-0.00573696	-0.00441382	-0.0064762	-0.0056916	0.00609995	0.00668182	0.00426944	0.00180012	-0.0011297	0	0	0	0	0	0	0	0	0	0	0	0	0	0	0	0	0	0	0	0	0	0	0	0	0	0	0	0	0	0	0	0	0	0	0	0	0	0	0	0	0	0	0	0	0	0	0	0	0	0
0.08773326	-0.01117853	-0.00585192	-0.00254372	0.00044818	-0.00030776	0	0	0	-0.00165948	-0.00362443	-0.00362443	-0.00356247	-0.00244663	-0.00567245	-0.0043696	-0.00642269	-0.00564872	0.00604906	0.00668741	0.00429037	0.00178021	-0.00113721	0	0	0	0	0	0	0	0	0	0	0	0	0	0	0	0	0	0	0	0	0	0	0	0	0	0	0	0	0	0	0	0	0	0	0	0	0	0	0	0	0	0	0	0	0	0	0	0	0	0
0.08959992	-0.01122613	-0.00585951	-0.00256031	0.00043122	-0.00029905	0	0	0	-0.00165876	-0.00361213	-0.00361213	-0.00355603	-0.00246287	-0.0056136	-0.00432971	-0.00637357	-0.00560953	0.00600156	0.00669152	0.00430932	0.00176223	-0.00114214	0	0	0	0	0	0	0	0	0	0	0	0	0	0	0	0	0	0	0	0	0	0	0	0	0	0	0	0	0	0	0	0	0	0	0	0	0	0	0	0	0	0	0	0	0	0	0	0	0	0
0.09146659	-0.0112682	-0.00586545	-0.00257416	0.0004163	-0.00029111	0	0	0	-0.00165782	-0.00359957	-0.00359957	-0.00354863	-0.00247553	-0.0055597	-0.00429376	-0.00632887	-0.00557419	0.00595807	0.0066944	0.00432651	0.00174612	-0.00114538	0	0	0	0	0	0	0	0	0	0	0	0	0	0	0	0	0	0	0	0	0	0	0	0	0	0	0	0	0	0	0	0	0	0	0	0	0	0	0	0	0	0	0	0	0	0	0	0	0	0
0.09333325	-0.01130379	-0.00587001	-0.00258567	0.00040357	-0.00028411	0	0	0	-0.00165701	-0.00358819	-0.00358819	-0.00354166	-0.00248484	-0.00551261	-0.00426252	-0.00628996	-0.00554345	0.00592013	0.00669634	0.00434125	0.00173222	-0.00114774	0	0	0	0	0	0	0	0	0	0	0	0	0	0	0	0	0	0	0	0	0	0	0	0	0	0	0	0	0	0	0	0	0	0	0	0	0	0	0	0	0	0	0	0	0	0	0	0	0	0
0.09519992	-0.01133353	-0.00587399	-0.00259651	0.0003924	-0.00027858	0	0	0	-0.00165667	-0.00357988	-0.00357988	-0.00353618	-0.00249219	-0.00547177	-0.00423549	-0.00625669	-0.00551713	0.00588794	0.00669767	0.00435368	0.00172037	-0.00115009	0	0	0	0	0	0	0	0	0	0	0	0	0	0	0	0	0	0	0	0	0	0	0	0	0	0	0	0	0	0	0	0	0	0	0	0	0	0	0	0	0	0	0	0	0	0	0	0	0	0
0.09706658	-0.01135727	-0.00587776	-0.00260734	0.00038266	-0.00027492	0	0	0	-0.00165677	-0.00357573	-0.00357573	-0.00353279	-0.00249834	-0.00543774	-0.00421299	-0.00622964	-0.00549573	0.00586221	0.00669861	0.00436371	0.00171069	-0.00115284	0	0	0	0	0	0	0	0	0	0	0	0	0	0	0	0	0	0	0	0	0	0	0	0	0	0	0	0	0	0	0	0	0	0	0	0	0	0	0	0	0	0	0	0	0	0	0	0	0	0
0.09893325	-0.01137395	-0.00588125	-0.00261746	0.00037488	-0.00027312	0	0	0	-0.00165716	-0.00357582	-0.00357582	-0.00353196	-0.00250326	-0.00541269	-0.00419624	-0.00621032	-0.00548031	0.00584435	0.00669933	0.00437072	0.00170365	-0.00115605	0	0	0	0	0	0	0	0	0	0	0	0	0	0	0	0	0	0	0	0	0	0	0	0	0	0	0	0	0	0	0	0	0	0	0	0	0	0	0	0	0	0	0	0	0	0	0	0	0	0
0.10079991	-0.01138429	-0.0058847	-0.00262724	0.0003688	-0.00027289	0	0	0	-0.00165808	-0.00358027	-0.00358027	-0.00353416	-0.0025074	-0.00539616	-0.00418464	-0.00619814	-0.00547014	0.0058338	0.00670009	0.00437483	0.00169898	-0.00116019	0	0	0	0	0	0	0	0	0	0	0	0	0	0	0	0	0	0	0	0	0	0	0	0	0	0	0	0	0	0	0	0	0	0	0	0	0	0	0	0	0	0	0	0	0	0	0	0	0	0
0.10266658	-0.01138933	-0.00588829	-0.00263711	0.00036402	-0.00027397	0	0	0	-0.00165965	-0.0035889	-0.0035889	-0.00353944	-0.00251126	-0.00538691	-0.00417725	-0.00619199	-0.00546428	0.00582953	0.00670103	0.00437636	0.00169625	-0.00116551	0	0	0	0	0	0	0	0	0	0	0	0	0	0	0	0	0	0	0	0	0	0	0	0	0	0	0	0	0	0	0	0	0	0	0	0	0	0	0	0	0	0	0	0	0	0	0	0	0	0
0.10453324	-0.01138804	-0.00589142	-0.00264529	0.00036145	-0.00027577	0	0	0	-0.00166167	-0.00360042	-0.00360042	-0.00354767	-0.0025138	-0.00538715	-0.00417528	-0.00619308	-0.00546341	0.00583248	0.00670217	0.00437467	0.00169592	-0.00117163	0	0	0	0	0	0	0	0	0	0	0	0	0	0	0	0	0	0	0	0	0	0	0	0	0	0	0	0	0	0	0	0	0	0	0	0	0	0	0	0	0	0	0	0	0	0	0	0	0	0
0.10639991	-0.01138063	-0.00589381	-0.0026511	0.00036125	-0.00027781	0	0	0	-0.00166404	-0.00361391	-0.00361391	-0.00355863	-0.00251466	-0.00539687	-0.0041786	-0.00620108	-0.00546716	0.00584221	0.00670348	0.00436971	0.00169788	-0.00117838	0	0	0	0	0	0	0	0	0	0	0	0	0	0	0	0	0	0	0	0	0	0	0	0	0	0	0	0	0	0	0	0	0	0	0	0	0	0	0	0	0	0	0	0	0	0	0	0	0	0
0.10826657	-0.01136728	-0.00589517	-0.00265389	0.00036359	-0.00027956	0	0	0	-0.0016667	-0.00362843	-0.00362843	-0.0035721	-0.00251342	-0.00541595	-0.00418701	-0.00621559	-0.00547504	0.00585823	0.00670491	0.00436141	0.00170202	-0.00118564	0	0	0	0	0	0	0	0	0	0	0	0	0	0	0	0	0	0	0	0	0	0	0	0	0	0	0	0	0	0	0	0	0	0	0	0	0	0	0	0	0	0	0	0	0	0	0	0	0	0
0.11013323	-0.01134802	-0.00589517	-0.00265303	0.00036862	-0.00028051	0	0	0	-0.00166961	-0.00364317	-0.00364317	-0.00358795	-0.00250908	-0.00544435	-0.00420033	-0.00623627	-0.00548663	0.0058801	0.00670637	0.00434965	0.00170824	-0.00119332	0	0	0	0	0	0	0	0	0	0	0	0	0	0	0	0	0	0	0	0	0	0	0	0	0	0	0	0	0	0	0	0	0	0	0	0	0	0	0	0	0	0	0	0	0	0	0	0	0	0
0.1119999	-0.01132306	-0.00589362	-0.00264823	0.00037632	-0.00028023	0	0	0	-0.00167282	-0.00365753	-0.00365753	-0.00360609	-0.00250098	-0.00548149	-0.00421807	-0.00626245	-0.00550126	0.00590711	0.00670771	0.00433439	0.00171632	-0.00120144	0	0	0	0	0	0	0	0	0	0	0	0	0	0	0	0	0	0	0	0	0	0	0	0	0	0	0	0	0	0	0	0	0	0	0	0	0	0	0	0	0	0	0	0	0	0	0	0	0	0
0.11386657	-0.01129259	-0.00589035	-0.00263937	0.00038659	-0.00027835	0	0	0	-0.0016764	-0.00367113	-0.00367113	-0.00362656	-0.00248831	-0.00552675	-0.00423971	-0.00629349	-0.00551829	0.0059386	0.00670881	0.00431558	0.00172603	-0.00121012	0	0	0	0	0	0	0	0	0	0	0	0	0	0	0	0	0	0	0	0	0	0	0	0	0	0	0	0	0	0	0	0	0	0	0	0	0	0	0	0	0	0	0	0	0	0	0	0	0	0
0.11573323	-0.01125655	-0.00588526	-0.00262641	0.00039933	-0.00027459	0	0	0	-0.00168042	-0.00368386	-0.00368386	-0.00364951	-0.00247026	-0.00557966	-0.00426484	-0.00632891	-0.00553724	0.00597409	0.00670949	0.00429308	0.00173718	-0.00121955	0	0	0	0	0	0	0	0	0	0	0	0	0	0	0	0	0	0	0	0	0	0	0	0	0	0	0	0	0	0	0	0	0	0	0	0	0	0	0	0	0	0	0	0	0	0	0	0	0	0
0.1175999	-0.01121484	-0.00587825	-0.00260947	0.00041442	-0.0002688	0	0	0	-0.00168495	-0.00369579	-0.00369579	-0.00367514	-0.00244605	-0.00563976	-0.00429314	-0.00636833	-0.00555775	0.00601322	0.00670954	0.00426674	0.00174963	-0.00122994	0	0	0	0	0	0	0	0	0	0	0	0	0	0	0	0	0	0	0	0	0	0	0	0	0	0	0	0	0	0	0	0	0	0	0	0	0	0	0	0	0	0	0	0	0	0	0	0	0	0
0.11946656	-0.01116728	-0.00586928	-0.00258881	0.0004317	-0.00026098	0	0	0	-0.00169003	-0.00370727	-0.00370727	-0.00370371	-0.00241499	-0.00570658	-0.00432429	-0.00641145	-0.00557957	0.00605576	0.00670874	0.00423637	0.00176325	-0.00124153	0	0	0	0	0	0	0	0	0	0	0	0	0	0	0	0	0	0	0	0	0	0	0	0	0	0	0	0	0	0	0	0	0	0	0	0	0	0	0	0	0	0	0	0	0	0	0	0	0	0
0.12133323	-0.01111364	-0.00585832	-0.00256477	0.00045099	-0.00025121	0	0	0	-0.00169567	-0.00371876	-0.00371876	-0.00373545	-0.00237645	-0.00577966	-0.00435808	-0.00645806	-0.00560258	0.00610159	0.0067068	0.00420177	0.00177798	-0.00125456	0	0	0	0	0	0	0	0	0	0	0	0	0	0	0	0	0	0	0	0	0	0	0	0	0	0	0	0	0	0	0	0	0	0	0	0	0	0	0	0	0	0	0	0	0	0	0	0	0	0
0.12319989	-0.01105355	-0.00584534	-0.00253766	0.00047219	-0.00023968	0	0	0	-0.00170184	-0.00373083	-0.00373083	-0.0037706	-0.00232985	-0.0058587	-0.00439444	-0.00650811	-0.00562684	0.00615079	0.00670336	0.00416268	0.00179379	-0.0012692	0	0	0	0	0	0	0	0	0	0	0	0	0	0	0	0	0	0	0	0	0	0	0	0	0	0	0	0	0	0	0	0	0	0	0	0	0	0	0	0	0	0	0	0	0	0	0	0	0	0
0.12506655	-0.01098663	-0.00583025	-0.00250781	0.00049517	-0.00022664	0	0	0	-0.00170847	-0.00374407	-0.00374407	-0.00380932	-0.00227465	-0.00594334	-0.00443334	-0.00656163	-0.00565251	0.0062035	0.00669801	0.00411885	0.00181073	-0.0012856	0	0	0	0	0	0	0	0	0	0	0	0	0	0	0	0	0	0	0	0	0	0	0	0	0	0	0	0	0	0	0	0	0	0	0	0	0	0	0	0	0	0	0	0	0	0	0	0	0	0
0.12693322	-0.01091285	-0.00581306	-0.00247574	0.00051972	-0.00021246	0	0	0	-0.00171548	-0.00375911	-0.00375911	-0.00385163	-0.00221067	-0.00603282	-0.0044746	-0.00661838	-0.00567965	0.00625968	0.00669032	0.0040702	0.00182875	-0.00130381	0	0	0	0	0	0	0	0	0	0	0	0	0	0	0	0	0	0	0	0	0	0	0	0	0	0	0	0	0	0	0	0	0	0	0	0	0	0	0	0	0	0	0	0	0	0	0	0	0	0
0.12879989	-0.0108326	-0.00579386	-0.00244209	0.00054553	-0.00019755	0	0	0	-0.00172266	-0.00377642	-0.00377642	-0.00389732	-0.00213815	-0.00612597	-0.00451781	-0.00667788	-0.00570816	0.00631902	0.00667989	0.00401688	0.00184775	-0.00132381	0	0	0	0	0	0	0	0	0	0	0	0	0	0	0	0	0	0	0	0	0	0	0	0	0	0	0	0	0	0	0	0	0	0	0	0	0	0	0	0	0	0	0	0	0	0	0	0	0	0
0.13066655	-0.01074586	-0.00577253	-0.00240704	0.00057253	-0.00018226	0	0	0	-0.00172978	-0.00379621	-0.00379621	-0.0039461	-0.00205704	-0.00622219	-0.00456299	-0.00674004	-0.00573829	0.00638157	0.00666624	0.0039589	0.00186778	-0.00134537	0	0	0	0	0	0	0	0	0	0	0	0	0	0	0	0	0	0	0	0	0	0	0	0	0	0	0	0	0	0	0	0	0	0	0	0	0	0	0	0	0	0	0	0	0	0	0	0	0	0
0.13253322	-0.01065348	-0.00574919	-0.00237115	0.0006004	-0.00016699	0	0	0	-0.00173655	-0.00381852	-0.00381852	-0.00399737	-0.00196807	-0.00632003	-0.00460964	-0.00680416	-0.00576987	0.00644677	0.00664904	0.00389676	0.00188869	-0.00136818	0	0	0	0	0	0	0	0	0	0	0	0	0	0	0	0	0	0	0	0	0	0	0	0	0	0	0	0	0	0	0	0	0	0	0	0	0	0	0	0	0	0	0	0	0	0	0	0	0	0
0.13439988	-0.01055529	-0.00572346	-0.00233375	0.00062941	-0.00015192	0	0	0	-0.00174255	-0.00384239	-0.00384239	-0.00405006	-0.0018709	-0.00641921	-0.00465812	-0.0068703	-0.00580336	0.00651455	0.00662786	0.00383069	0.00191066	-0.0013914	0	0	0	0	0	0	0	0	0	0	0	0	0	0	0	0	0	0	0	0	0	0	0	0	0	0	0	0	0	0	0	0	0	0	0	0	0	0	0	0	0	0	0	0	0	0	0	0	0	0
0.13626655	-0.01045128	-0.00569509	-0.00229434	0.00065975	-0.00013715	0	0	0	-0.00174766	-0.00386688	-0.00386688	-0.00410326	-0.00176532	-0.00651933	-0.0047086	-0.0069384	-0.00583904	0.00658465	0.00660237	0.00376103	0.0019338	-0.00141429	0	0	0	0	0	0	0	0	0	0	0	0	0	0	0	0	0	0	0	0	0	0	0	0	0	0	0	0	0	0	0	0	0	0	0	0	0	0	0	0	0	0	0	0	0	0	0	0	0	0
0.13813321	-0.01034239	-0.00566418	-0.00225303	0.00069122	-0.0001228	0	0	0	-0.00175184	-0.00389135	-0.00389135	-0.00415615	-0.00165218	-0.00661916	-0.00476062	-0.00700771	-0.00587659	0.00665626	0.00657256	0.00368852	0.00195793	-0.00143635	0	0	0	0	0	0	0	0	0	0	0	0	0	0	0	0	0	0	0	0	0	0	0	0	0	0	0	0	0	0	0	0	0	0	0	0	0	0	0	0	0	0	0	0	0	0	0	0	0	0
0.13999988	-0.01022854	-0.0056305	-0.00220921	0.00072405	-0.00010889	0	0	0	-0.00175497	-0.00391469	-0.00391469	-0.00420776	-0.00153132	-0.0067185	-0.00481438	-0.00707823	-0.0059163	0.00672907	0.00653831	0.00361359	0.00198318	-0.0014568	0	0	0	0	0	0	0	0	0	0	0	0	0	0	0	0	0	0	0	0	0	0	0	0	0	0	0	0	0	0	0	0	0	0	0	0	0	0	0	0	0	0	0	0	0	0	0	0	0	0
0.14186654	-0.01010974	-0.00559386	-0.00216225	0.00075846	-0.00009544	0	0	0	-0.00175689	-0.00393561	-0.00393561	-0.00425701	-0.0014028	-0.00681705	-0.00487006	-0.00714987	-0.00595838	0.00680262	0.00649963	0.00353688	0.00200963	-0.00147474	0	0	0	0	0	0	0	0	0	0	0	0	0	0	0	0	0	0	0	0	0	0	0	0	0	0	0	0	0	0	0	0	0	0	0	0	0	0	0	0	0	0	0	0	0	0	0	0	0	0
0.14373321	-0.0099856	-0.00555396	-0.00211106	0.00079483	-0.00008234	0	0	0	-0.00175737	-0.00395239	-0.00395239	-0.00430254	-0.00126622	-0.00691485	-0.00492806	-0.00722279	-0.00600324	0.00687646	0.00645662	0.003459	0.00203745	-0.00148904	0	0	0	0	0	0	0	0	0	0	0	0	0	0	0	0	0	0	0	0	0	0	0	0	0	0	0	0	0	0	0	0	0	0	0	0	0	0	0	0	0	0	0	0	0	0	0	0	0	0
0.14559987	-0.00985593	-0.00551059	-0.00205468	0.00083349	-0.00006949	0	0	0	-0.00175616	-0.00396318	-0.00396318	-0.00434296	-0.0011216	-0.00701179	-0.00498868	-0.00729701	-0.00605117	0.00694992	0.00640957	0.00338078	0.00206675	-0.00149854	0	0	0	0	0	0	0	0	0	0	0	0	0	0	0	0	0	0	0	0	0	0	0	0	0	0	0	0	0	0	0	0	0	0	0	0	0	0	0	0	0	0	0	0	0	0	0	0	0	0
0.14746654	-0.00972022	-0.00546347	-0.00199194	0.00087484	-0.00005684	0	0	0	-0.0017529	-0.00396595	-0.00396595	-0.00437662	-0.00096873	-0.00710798	-0.00505237	-0.00737274	-0.00610264	0.00702236	0.00635888	0.00330664	0.0020977	-0.00150187	0	0	0	0	0	0	0	0	0	0	0	0	0	0	0	0	0	0	0	0	0	0	0	0	0	0	0	0	0	0	0	0	0	0	0	0	0	0	0	0	0	0	0	0	0	0	0	0	0	0
0.1493332	-0.00957683	-0.00541195	-0.00192108	0.00091962	-0.00004422	0	0	0	-0.00174713	-0.00395837	-0.00395837	-0.00440186	-0.00080638	-0.0072042	-0.00512012	-0.0074508	-0.00615858	0.00709355	0.00630467	0.00323426	0.00213073	-0.00149742	0	0	0	0	0	0	0	0	0	0	0	0	0	0	0	0	0	0	0	0	0	0	0	0	0	0	0	0	0	0	0	0	0	0	0	0	0	0	0	0	0	0	0	0	0	0	0	0	0	0
0.15119987	-0.00942456	-0.00535555	-0.00184062	0.00096836	-0.00003152	0	0	0	-0.00173837	-0.00393815	-0.00393815	-0.00441696	-0.00063397	-0.00730082	-0.00519257	-0.00753165	-0.00621959	0.00716286	0.00624731	0.00315955	0.00216607	-0.00148366	0	0	0	0	0	0	0	0	0	0	0	0	0	0	0	0	0	0	0	0	0	0	0	0	0	0	0	0	0	0	0	0	0	0	0	0	0	0	0	0	0	0	0	0	0	0	0	0	0	0
0.15306653	-0.00926097	-0.00529345	-0.00174919	0.00102164	-0.00001791	0	0	0	-0.00172763	-0.00390511	-0.00390511	-0.00442308	-0.00044893	-0.00739913	-0.00527022	-0.00761604	-0.00628575	0.00723052	0.00618613	0.00308459	0.00220393	-0.00146114	0	0	0	0	0	0	0	0	0	0	0	0	0	0	0	0	0	0	0	0	0	0	0	0	0	0	0	0	0	0	0	0	0	0	0	0	0	0	0	0	0	0	0	0	0	0	0	0	0	0
0.1549332	-0.00909222	-0.00522824	-0.00165083	0.00107679	-0.0000013	0	0	0	-0.00171885	-0.00386484	-0.00386484	-0.00442746	-0.00025494	-0.0074963	-0.00534837	-0.00769959	-0.00635149	0.00729391	0.0061224	0.00300722	0.00224171	-0.0014367	0	0	0	0	0	0	0	0	0	0	0	0	0	0	0	0	0	0	0	0	0	0	0	0	0	0	0	0	0	0	0	0	0	0	0	0	0	0	0	0	0	0	0	0	0	0	0	0	0	0
0.15679986	-0.00892317	-0.00516184	-0.00154724	0.00113238	0.00001841	0	0	0	-0.00171213	-0.00381706	-0.00381706	-0.00442964	-0.00005969	-0.00758991	-0.00542504	-0.00777984	-0.00641491	0.00735062	0.00605862	0.00292985	0.00227813	-0.00141094	0	0	0	0	0	0	0	0	0	0	0	0	0	0	0	0	0	0	0	0	0	0	0	0	0	0	0	0	0	0	0	0	0	0	0	0	0	0	0	0	0	0	0	0	0	0	0	0	0	0
0.15866653	-0.00874988	-0.00509273	-0.00143491	0.00119009	0.00004037	0	0	0	-0.00170549	-0.00375634	-0.00375634	-0.00442418	0.00013799	-0.00768169	-0.00550323	-0.00785933	-0.00647936	0.00740113	0.0059951	0.00285446	0.00231449	-0.00137898	0	0	0	0	0	0	0	0	0	0	0	0	0	0	0	0	0	0	0	0	0	0	0	0	0	0	0	0	0	0	0	0	0	0	0	0	0	0	0	0	0	0	0	0	0	0	0	0	0	0
0.16053319	-0.00857162	-0.00502081	-0.0013139	0.00124991	0.00006463	0	0	0	-0.00169954	-0.003683	-0.003683	-0.00441163	0.00033736	-0.00777194	-0.00558308	-0.00793833	-0.00654489	0.00744581	0.00593185	0.00278057	0.00235077	-0.0013412	0	0	0	0	0	0	0	0	0	0	0	0	0	0	0	0	0	0	0	0	0	0	0	0	0	0	0	0	0	0	0	0	0	0	0	0	0	0	0	0	0	0	0	0	0	0	0	0	0	0
0.16239985	-0.00838868	-0.00494635	-0.00118499	0.00131153	0.00009068	0	0	0	-0.0016939	-0.00359714	-0.00359714	-0.00439147	0.00053624	-0.0078602	-0.00566442	-0.00801678	-0.00661154	0.00748469	0.0058694	0.00270891	0.00238691	-0.00129724	0	0	0	0	0	0	0	0	0	0	0	0	0	0	0	0	0	0	0	0	0	0	0	0	0	0	0	0	0	0	0	0	0	0	0	0	0	0	0	0	0	0	0	0	0	0	0	0	0	0
0.16426652	-0.00820084	-0.00486937	-0.00104843	0.00137483	0.00011819	0	0	0	-0.00168781	-0.00349839	-0.00349839	-0.00436302	0.00073324	-0.00794638	-0.00574731	-0.00809482	-0.00667946	0.00751786	0.00580814	0.00263998	0.00242291	-0.0012466	0	0	0	0	0	0	0	0	0	0	0	0	0	0	0	0	0	0	0	0	0	0	0	0	0	0	0	0	0	0	0	0	0	0	0	0	0	0	0	0	0	0	0	0	0	0	0	0	0	0
0.16613319	-0.00800977	-0.00479068	-0.00090589	0.00143904	0.00014683	0	0	0	-0.00168102	-0.00338773	-0.00338773	-0.00432652	0.0009254	-0.00802964	-0.0058309	-0.00817168	-0.00674789	0.00754512	0.00574898	0.00257455	0.0024583	-0.00118981	0	0	0	0	0	0	0	0	0	0	0	0	0	0	0	0	0	0	0	0	0	0	0	0	0	0	0	0	0	0	0	0	0	0	0	0	0	0	0	0	0	0	0	0	0	0	0	0	0	0
0.16799985	-0.00781844	-0.00471162	-0.00075987	0.001503	0.00017608	0	0	0	-0.00167323	-0.00326673	-0.00326673	-0.00428222	0.00110879	-0.00810884	-0.00591391	-0.0082462	-0.00681571	0.00756619	0.0056933	0.00251398	0.0024924	-0.00112768	0	0	0	0	0	0	0	0	0	0	0	0	0	0	0	0	0	0	0	0	0	0	0	0	0	0	0	0	0	0	0	0	0	0	0	0	0	0	0	0	0	0	0	0	0	0	0	0	0	0
0.16986651	-0.00762443	-0.00463125	-0.00060937	0.00156732	0.00020573	0	0	0	-0.00166296	-0.00313423	-0.00313423	-0.004229	0.00128498	-0.00818491	-0.00599737	-0.00831945	-0.00688388	0.00758179	0.0056406	0.002458	0.0025257	-0.00105903	0	0	0	0	0	0	0	0	0	0	0	0	0	0	0	0	0	0	0	0	0	0	0	0	0	0	0	0	0	0	0	0	0	0	0	0	0	0	0	0	0	0	0	0	0	0	0	0	0	0
0.17173318	-0.00742588	-0.00454889	-0.00045433	0.00163226	0.00023601	0	0	0	-0.00165018	-0.00299151	-0.00299151	-0.00416852	0.00145602	-0.00825848	-0.00608158	-0.00839205	-0.00695255	0.00759302	0.00558946	0.00240467	0.00255845	-0.00098484	0	0	0	0	0	0	0	0	0	0	0	0	0	0	0	0	0	0	0	0	0	0	0	0	0	0	0	0	0	0	0	0	0	0	0	0	0	0	0	0	0	0	0	0	0	0	0	0	0	0
0.17359985	-0.00722354	-0.00446486	-0.00029636	0.00169732	0.00026697	0	0	0	-0.00163547	-0.00284158	-0.00284158	-0.00410366	0.00162196	-0.00832922	-0.00616577	-0.00846362	-0.00702091	0.00760076	0.00553904	0.00235248	0.00259048	-0.00090737	0	0	0	0	0	0	0	0	0	0	0	0	0	0	0	0	0	0	0	0	0	0	0	0	0	0	0	0	0	0	0	0	0	0	0	0	0	0	0	0	0	0	0	0	0	0	0	0	0	0
0.17546651	-0.00701788	-0.00437935	-0.00013642	0.00176226	0.00029843	0	0	0	-0.00161838	-0.00268585	-0.00268585	-0.0040354	0.00178281	-0.00839684	-0.00624962	-0.00853401	-0.0070887	0.00760551	0.00548895	0.00230092	0.00262175	-0.00082735	0	0	0	0	0	0	0	0	0	0	0	0	0	0	0	0	0	0	0	0	0	0	0	0	0	0	0	0	0	0	0	0	0	0	0	0	0	0	0	0	0	0	0	0	0	0	0	0	0	0
0.17733318	-0.00681011	-0.00429283	0.00002411	0.00182667	0.00033015	0	0	0	-0.00159874	-0.00252637	-0.00252637	-0.00396523	0.00193837	-0.00846089	-0.0063325	-0.0086029	-0.00715545	0.00760777	0.00543879	0.00224947	0.00265219	-0.00074596	0	0	0	0	0	0	0	0	0	0	0	0	0	0	0	0	0	0	0	0	0	0	0	0	0	0	0	0	0	0	0	0	0	0	0	0	0	0	0	0	0	0	0	0	0	0	0	0	0	0
0.17919984	-0.00660108	-0.00420555	0.00018427	0.00189034	0.00036198	0	0	0	-0.00157636	-0.00236494	-0.00236494	-0.00389464	0.00209131	-0.00852106	-0.00641402	-0.00867014	-0.00722089	0.00760812	0.00538795	0.00219735	0.00268184	-0.00066422	0	0	0	0	0	0	0	0	0	0	0	0	0	0	0	0	0	0	0	0	0	0	0	0	0	0	0	0	0	0	0	0	0	0	0	0	0	0	0	0	0	0	0	0	0	0	0	0	0	0
0.18106651	-0.00639125	-0.00411761	0.00034354	0.00195328	0.00039387	0	0	0	-0.00155115	-0.00220317	-0.00220317	-0.00382521	0.0022426	-0.00857713	-0.00649393	-0.00873577	-0.00728492	0.00760717	0.00533551	0.00214346	0.00271087	-0.00058307	0	0	0	0	0	0	0	0	0	0	0	0	0	0	0	0	0	0	0	0	0	0	0	0	0	0	0	0	0	0	0	0	0	0	0	0	0	0	0	0	0	0	0	0	0	0	0	0	0	0
0.18293317	-0.00618319	-0.00402995	0.00050006	0.00201492	0.00042565	0	0	0	-0.0015238	-0.0020444	-0.0020444	-0.00375983	0.00238999	-0.00862841	-0.00657121	-0.00879917	-0.00734679	0.00760556	0.00528085	0.0020868	0.00273918	-0.00050465	0	0	0	0	0	0	0	0	0	0	0	0	0	0	0	0	0	0	0	0	0	0	0	0	0	0	0	0	0	0	0	0	0	0	0	0	0	0	0	0	0	0	0	0	0	0	0	0	0	0
0.18479984	-0.00597907	-0.00394333	0.00065258	0.00207492	0.00045705	0	0	0	-0.00149461	-0.00189085	-0.00189085	-0.00370022	0.00253351	-0.00867437	-0.00664516	-0.0088599	-0.00740608	0.00760369	0.00522362	0.00202695	0.00276677	-0.00043015	0	0	0	0	0	0	0	0	0	0	0	0	0	0	0	0	0	0	0	0	0	0	0	0	0	0	0	0	0	0	0	0	0	0	0	0	0	0	0	0	0	0	0	0	0	0	0	0	0	0
0.1866665	-0.00578018	-0.0038581	0.00080065	0.00213321	0.00048781	0	0	0	-0.00146345	-0.00174348	-0.00174348	-0.00364687	0.00267355	-0.0087147	-0.00671545	-0.0089178	-0.00746277	0.00760172	0.00516351	0.00196381	0.00279378	-0.00035975	0	0	0	0	0	0	0	0	0	0	0	0	0	0	0	0	0	0	0	0	0	0	0	0	0	0	0	0	0	0	0	0	0	0	0	0	0	0	0	0	0	0	0	0	0	0	0	0	0	0
0.18853317	-0.00558937	-0.00377533	0.00094269	0.0021893	0.00051772	0	0	0	-0.0014314	-0.00160526	-0.00160526	-0.00360227	0.00280999	-0.00874885	-0.00678111	-0.00897216	-0.00751618	0.00760007	0.00510017	0.00189683	0.00282013	-0.00029526	0	0	0	0	0	0	0	0	0	0	0	0	0	0	0	0	0	0	0	0	0	0	0	0	0	0	0	0	0	0	0	0	0	0	0	0	0	0	0	0	0	0	0	0	0	0	0	0	0	0
0.19039983	-0.00540889	-0.00369582	0.0010776	0.00224282	0.00054651	0	0	0	-0.00139915	-0.00147804	-0.00147804	-0.00356769	0.00294254	-0.00877648	-0.00684142	-0.0090224	-0.0075659	0.00759887	0.00503362	0.00182611	0.00284575	-0.00023762	0	0	0	0	0	0	0	0	0	0	0	0	0	0	0	0	0	0	0	0	0	0	0	0	0	0	0	0	0	0	0	0	0	0	0	0	0	0	0	0	0	0	0	0	0	0	0	0	0	0
0.1922665	-0.00523952	-0.00361982	0.00120531	0.00229374	0.00057395	0	0	0	-0.00136677	-0.00136192	-0.00136192	-0.00354275	0.00307125	-0.00879761	-0.00689625	-0.00906831	-0.00761193	0.00759797	0.00496403	0.00175218	0.00287069	-0.0001865	0	0	0	0	0	0	0	0	0	0	0	0	0	0	0	0	0	0	0	0	0	0	0	0	0	0	0	0	0	0	0	0	0	0	0	0	0	0	0	0	0	0	0	0	0	0	0	0	0	0
0.19413316	-0.00508228	-0.00354771	0.00132544	0.0023419	0.00059982	0	0	0	-0.00133473	-0.00125739	-0.00125739	-0.00352734	0.00319586	-0.0088123	-0.0069453	-0.00910951	-0.00765413	0.00759722	0.0048917	0.00167568	0.00289492	-0.00014188	0	0	0	0	0	0	0	0	0	0	0	0	0	0	0	0	0	0	0	0	0	0	0	0	0	0	0	0	0	0	0	0	0	0	0	0	0	0	0	0	0	0	0	0	0	0	0	0	0	0
0.19599983	-0.00493808	-0.00347988	0.00143745	0.00238709	0.00062391	0	0	0	-0.00130367	-0.00116511	-0.00116511	-0.00352148	0.00331604	-0.00882069	-0.00698826	-0.00914563	-0.00769226	0.00759652	0.00481701	0.00159723	0.00291837	-0.00010389	0	0	0	0	0	0	0	0	0	0	0	0	0	0	0	0	0	0	0	0	0	0	0	0	0	0	0	0	0	0	0	0	0	0	0	0	0	0	0	0	0	0	0	0	0	0	0	0	0	0
0.19786649	-0.00480699	-0.00341639	0.00154133	0.00242927	0.00064606	0	0	0	-0.00127409	-0.00108495	-0.00108495	-0.00352446	0.0034317	-0.0088231	-0.00702513	-0.00917652	-0.00772631	0.00759565	0.00474033	0.00151758	0.00294102	-0.00007206	0	0	0	0	0	0	0	0	0	0	0	0	0	0	0	0	0	0	0	0	0	0	0	0	0	0	0	0	0	0	0	0	0	0	0	0	0	0	0	0	0	0	0	0	0	0	0	0	0	0
0.19973316	-0.0046898	-0.00335768	0.00163629	0.00246811	0.00066601	0	0	0	-0.00124671	-0.00101754	-0.00101754	-0.00353592	0.00354212	-0.00881993	-0.00705565	-0.00920185	-0.00775601	0.00759452	0.00466241	0.00143779	0.00296271	-0.00004645	0	0	0	0	0	0	0	0	0	0	0	0	0	0	0	0	0	0	0	0	0	0	0	0	0	0	0	0	0	0	0	0	0	0	0	0	0	0	0	0	0	0	0	0	0	0	0	0	0	0
0.20159982	-0.00458878	-0.003305	0.00172018	0.00250277	0.00068337	0	0	0	-0.00122233	-0.00096485	-0.00096485	-0.00355586	0.00364522	-0.00881173	-0.00707919	-0.00922105	-0.00778065	0.00759322	0.00458501	0.00135971	0.00298298	-0.00002788	0	0	0	0	0	0	0	0	0	0	0	0	0	0	0	0	0	0	0	0	0	0	0	0	0	0	0	0	0	0	0	0	0	0	0	0	0	0	0	0	0	0	0	0	0	0	0	0	0	0
0.20346649	-0.00450741	-0.00326042	0.00178948	0.00253184	0.00069742	0	0	0	-0.00120125	-0.00092919	-0.00092919	-0.00358312	0.00373706	-0.00879967	-0.00709511	-0.00923366	-0.00779932	0.007592	0.00451167	0.00128699	0.00300101	-0.0000171	0	0	0	0	0	0	0	0	0	0	0	0	0	0	0	0	0	0	0	0	0	0	0	0	0	0	0	0	0	0	0	0	0	0	0	0	0	0	0	0	0	0	0	0	0	0	0	0	0	0
0.20533315	-0.00444723	-0.00322517	0.00184208	0.00255449	0.00070765	0	0	0	-0.00118322	-0.00091088	-0.00091088	-0.00361499	0.00381473	-0.00878535	-0.0071036	-0.00924005	-0.00781187	0.0075911	0.00447336	0.00122302	0.00301623	-0.00001354	0	0	0	0	0	0	0	0	0	0	0	0	0	0	0	0	0	0	0	0	0	0	0	0	0	0	0	0	0	0	0	0	0	0	0	0	0	0	0	0	0	0	0	0	0	0	0	0	0	0
0.20719982	-0.00440616	-0.00319871	0.00187887	0.00257108	0.00071403	0	0	0	-0.00116749	-0.00090739	-0.00090739	-0.0036481	0.00387836	-0.00877018	-0.00710584	-0.00924144	-0.0078191	0.00759056	0.00441697	0.00116922	0.00302873	-0.00001506	0	0	0	0	0	0	0	0	0	0	0	0	0	0	0	0	0	0	0	0	0	0	0	0	0	0	0	0	0	0	0	0	0	0	0	0	0	0	0	0	0	0	0	0	0	0	0	0	0	0
0.20906648	-0.0043814	-0.00318001	0.00190156	0.0025823	0.0007168	0	0	0	-0.00115331	-0.00091565	-0.00091565	-0.00367958	0.00392894	-0.00875518	-0.00710314	-0.0092391	-0.00782202	0.00759038	0.00436955	0.00112599	0.00303875	-0.00001954	0	0	0	0	0	0	0	0	0	0	0	0	0	0	0	0	0	0	0	0	0	0	0	0	0	0	0	0	0	0	0	0	0	0	0	0	0	0	0	0	0	0	0	0	0	0	0	0	0	0
0.21093315	-0.00437028	-0.00316802	0.00191196	0.00258885	0.00071619	0	0	0	-0.00113996	-0.0009327	-0.0009327	-0.00370705	0.00396762	-0.00874108	-0.00709666	-0.00923418	-0.00782156	0.00759049	0.00433118	0.00109338	0.00304659	-0.00002498	0	0	0	0	0	0	0	0	0	0	0	0	0	0	0	0	0	0	0	0	0	0	0	0	0	0	0	0	0	0	0	0	0	0	0	0	0	0	0	0	0	0	0	0	0	0	0	0	0	0
0.21279981	-0.00437118	-0.00316215	0.00191124	0.00259119	0.00071248	0	0	0	-0.00112713	-0.00095682	-0.00095682	-0.00372942	0.00399516	-0.00872834	-0.00708717	-0.00922743	-0.0078183	0.007591	0.00430186	0.00107114	0.00305242	-0.00003049	0	0	0	0	0	0	0	0	0	0	0	0	0	0	0	0	0	0	0	0	0	0	0	0	0	0	0	0	0	0	0	0	0	0	0	0	0	0	0	0	0	0	0	0	0	0	0	0	0	0
0.21466647	-0.00438366	-0.00316233	0.00189963	0.00258946	0.00070591	0	0	0	-0.00111495	-0.00098792	-0.00098792	-0.00374724	0.00401179	-0.00871719	-0.00707499	-0.00921921	-0.00781243	0.00759222	0.00428158	0.0010588	0.00305625	-0.00003653	0	0	0	0	0	0	0	0	0	0	0	0	0	0	0	0	0	0	0	0	0	0	0	0	0	0	0	0	0	0	0	0	0	0	0	0	0	0	0	0	0	0	0	0	0	0	0	0	0	0
0.21653314	-0.00440654	-0.00316811	0.00187809	0.00258398	0.00069649	0	0	0	-0.00110242	-0.0010239	-0.0010239	-0.00375846	0.00401768	-0.00870796	-0.00706077	-0.00921016	-0.00780454	0.00759404	0.00427078	0.00105684	0.00305821	-0.00004155	0	0	0	0	0	0	0	0	0	0	0	0	0	0	0	0	0	0	0	0	0	0	0	0	0	0	0	0	0	0	0	0	0	0	0	0	0	0	0	0	0	0	0	0	0	0	0	0	0	0
0.21839981	-0.00443794	-0.00317875	0.00184823	0.00257531	0.00068393	0	0	0	-0.00108727	-0.0010606	-0.0010606	-0.00375818	0.00401277	-0.00870113	-0.00704553	-0.00920124	-0.00779562	0.00759589	0.00427052	0.00106689	0.00305849	-0.0000418	0	0	0	0	0	0	0	0	0	0	0	0	0	0	0	0	0	0	0	0	0	0	0	0	0	0	0	0	0	0	0	0	0	0	0	0	0	0	0	0	0	0	0	0	0	0	0	0	0	0
0.22026647	-0.00447714	-0.00319398	0.00181088	0.00256371	0.00066805	0	0	0	-0.00106809	-0.00109607	-0.00109607	-0.00374409	0.00399693	-0.00869684	-0.00702977	-0.00919291	-0.00778622	0.00759751	0.00428136	0.0010897	0.00305721	-0.00003554	0	0	0	0	0	0	0	0	0	0	0	0	0	0	0	0	0	0	0	0	0	0	0	0	0	0	0	0	0	0	0	0	0	0	0	0	0	0	0	0	0	0	0	0	0	0	0	0	0	0
0.22213314	-0.00452473	-0.00321405	0.00176587	0.00254909	0.00064901	0	0	0	-0.0010451	-0.0011316	-0.0011316	-0.00371821	0.00397012	-0.00869471	-0.0070133	-0.00918492	-0.00777617	0.00759913	0.00430282	0.00112443	0.00305429	-0.00002442	0	0	0	0	0	0	0	0	0	0	0	0	0	0	0	0	0	0	0	0	0	0	0	0	0	0	0	0	0	0	0	0	0	0	0	0	0	0	0	0	0	0	0	0	0	0	0	0	0	0
0.2239998	-0.00458223	-0.00323957	0.00171228	0.00253109	0.00062718	0	0	0	-0.00101976	-0.00117068	-0.00117068	-0.00368561	0.00393234	-0.00869396	-0.00699539	-0.00917645	-0.00776483	0.00760131	0.00433369	0.00116911	0.00304954	-0.0000123	0	0	0	0	0	0	0	0	0	0	0	0	0	0	0	0	0	0	0	0	0	0	0	0	0	0	0	0	0	0	0	0	0	0	0	0	0	0	0	0	0	0	0	0	0	0	0	0	0	0
0.22586647	-0.0046505	-0.00327088	0.00164975	0.00250952	0.00060267	0	0	0	-0.00099261	-0.00121467	-0.00121467	-0.00364852	0.00388326	-0.00869403	-0.00697569	-0.00916702	-0.0077519	0.00760416	0.00437349	0.001223	0.00304285	-0.00000091	0	0	0	0	0	0	0	0	0	0	0	0	0	0	0	0	0	0	0	0	0	0	0	0	0	0	0	0	0	0	0	0	0	0	0	0	0	0	0	0	0	0	0	0	0	0	0	0	0	0
0.22773313	-0.00472995	-0.00330813	0.00157836	0.00248429	0.00057549	0	0	0	-0.00096373	-0.00126351	-0.00126351	-0.00360741	0.00382219	-0.00869446	-0.00695413	-0.00915633	-0.00773739	0.00760749	0.00442224	0.00128612	0.00303409	0.00000935	0	0	0	0	0	0	0	0	0	0	0	0	0	0	0	0	0	0	0	0	0	0	0	0	0	0	0	0	0	0	0	0	0	0	0	0	0	0	0	0	0	0	0	0	0	0	0	0	0	0
0.2295998	-0.00482106	-0.00335145	0.00149822	0.00245535	0.00054577	0	0	0	-0.00093417	-0.00131768	-0.00131768	-0.00356391	0.00374876	-0.00869459	-0.00693046	-0.00914387	-0.00772111	0.00761114	0.00447945	0.00135788	0.00302317	0.00001739	0	0	0	0	0	0	0	0	0	0	0	0	0	0	0	0	0	0	0	0	0	0	0	0	0	0	0	0	0	0	0	0	0	0	0	0	0	0	0	0	0	0	0	0	0	0	0	0	0	0
0.23146646	-0.00492441	-0.00340101	0.00140941	0.00242255	0.00051365	0	0	0	-0.00090553	-0.00137739	-0.00137739	-0.00351936	0.00366225	-0.00869369	-0.0069044	-0.00912907	-0.00770287	0.00761484	0.00451994	0.00143789	0.00300992	0.00002231	0	0	0	0	0	0	0	0	0	0	0	0	0	0	0	0	0	0	0	0	0	0	0	0	0	0	0	0	0	0	0	0	0	0	0	0	0	0	0	0	0	0	0	0	0	0	0	0	0	0
0.23333313	-0.00504103	-0.00345718	0.00131168	0.00238566	0.00047937	0	0	0	-0.00088005	-0.00144326	-0.00144326	-0.00347574	0.00356164	-0.00869093	-0.0068755	-0.00911117	-0.00768225	0.00761835	0.00459442	0.00152566	0.00299411	0.00002272	0	0	0	0	0	0	0	0	0	0	0	0	0	0	0	0	0	0	0	0	0	0	0	0	0	0	0	0	0	0	0	0	0	0	0	0	0	0	0	0	0	0	0	0	0	0	0	0	0	0
0.23519979	-0.00517157	-0.00352008	0.00120521	0.00234453	0.0004431	0	0	0	-0.00085928	-0.0015151	-0.0015151	-0.00343412	0.00344596	-0.00868541	-0.00684338	-0.00908941	-0.00765895	0.00762115	0.00467654	0.00162088	0.00297555	0.00001808	0	0	0	0	0	0	0	0	0	0	0	0	0	0	0	0	0	0	0	0	0	0	0	0	0	0	0	0	0	0	0	0	0	0	0	0	0	0	0	0	0	0	0	0	0	0	0	0	0	0
0.23706646	-0.00531605	-0.00358951	0.00109071	0.00229924	0.00040533	0	0	0	-0.00084379	-0.00159233	-0.00159233	-0.00339596	0.00331482	-0.00867614	-0.00680777	-0.00906307	-0.00763268	0.00762267	0.00476541	0.0017226	0.00295412	0.00000774	0	0	0	0	0	0	0	0	0	0	0	0	0	0	0	0	0	0	0	0	0	0	0	0	0	0	0	0	0	0	0	0	0	0	0	0	0	0	0	0	0	0	0	0	0	0	0	0	0	0
0.23893312	-0.00547342	-0.00366472	0.00096978	0.00225019	0.00036668	0	0	0	-0.0008328	-0.00167329	-0.00167329	-0.00336186	0.00316852	-0.0086623	-0.00676865	-0.00903165	-0.00760337	0.00762211	0.00485988	0.00182969	0.00292987	-0.00000809	0	0	0	0	0	0	0	0	0	0	0	0	0	0	0	0	0	0	0	0	0	0	0	0	0	0	0	0	0	0	0	0	0	0	0	0	0	0	0	0	0	0	0	0	0	0	0	0	0	0
0.24079979	-0.00564251	-0.00374489	0.00084413	0.00219782	0.00032765	0	0	0	-0.00082519	-0.00175585	-0.00175585	-0.00333136	0.00300736	-0.00864316	-0.00672613	-0.00899478	-0.00757107	0.00761852	0.00495901	0.0019414	0.00290284	-0.00002849	0	0	0	0	0	0	0	0	0	0	0	0	0	0	0	0	0	0	0	0	0	0	0	0	0	0	0	0	0	0	0	0	0	0	0	0	0	0	0	0	0	0	0	0	0	0	0	0	0	0
0.24266645	-0.00582192	-0.00382905	0.00071548	0.00214263	0.00028884	0	0	0	-0.00082074	-0.00183818	-0.00183818	-0.00330432	0.00283215	-0.00861804	-0.00668023	-0.00895209	-0.00753572	0.00761106	0.00506152	0.00205662	0.00287318	-0.00005275	0	0	0	0	0	0	0	0	0	0	0	0	0	0	0	0	0	0	0	0	0	0	0	0	0	0	0	0	0	0	0	0	0	0	0	0	0	0	0	0	0	0	0	0	0	0	0	0	0	0
0.24453312	-0.00600996	-0.00391606	0.00058568	0.00208523	0.00025075	0	0	0	-0.00081988	-0.00191835	-0.00191835	-0.00328001	0.00264417	-0.00858638	-0.0066311	-0.00890345	-0.0074974	0.00759889	0.00516607	0.00217432	0.00284112	-0.00007972	0	0	0	0	0	0	0	0	0	0	0	0	0	0	0	0	0	0	0	0	0	0	0	0	0	0	0	0	0	0	0	0	0	0	0	0	0	0	0	0	0	0	0	0	0	0	0	0	0	0
0.24639978	-0.00620508	-0.00400487	0.00045617	0.00202616	0.00021382	0	0	0	-0.00082372	-0.00199508	-0.00199508	-0.00325805	0.00244497	-0.00854774	-0.00657879	-0.00884873	-0.00745608	0.00758141	0.00527124	0.00229332	0.00280691	-0.00010859	0	0	0	0	0	0	0	0	0	0	0	0	0	0	0	0	0	0	0	0	0	0	0	0	0	0	0	0	0	0	0	0	0	0	0	0	0	0	0	0	0	0	0	0	0	0	0	0	0	0
0.24826645	-0.00640666	-0.00409485	0.00032746	0.00196567	0.00017839	0	0	0	-0.00083357	-0.00206811	-0.00206811	-0.00323868	0.0022356	-0.00850161	-0.00652302	-0.00878769	-0.00741146	0.00755826	0.00537592	0.00241267	0.00277071	-0.00013916	0	0	0	0	0	0	0	0	0	0	0	0	0	0	0	0	0	0	0	0	0	0	0	0	0	0	0	0	0	0	0	0	0	0	0	0	0	0	0	0	0	0	0	0	0	0	0	0	0	0
0.25013311	-0.00661526	-0.00418592	0.00019901	0.00190364	0.00014462	0	0	0	-0.00085047	-0.00213827	-0.00213827	-0.00322266	0.00201707	-0.00844728	-0.00646311	-0.00871981	-0.00736287	0.00752927	0.00547937	0.0025317	0.00273253	-0.00017184	0	0	0	0	0	0	0	0	0	0	0	0	0	0	0	0	0	0	0	0	0	0	0	0	0	0	0	0	0	0	0	0	0	0	0	0	0	0	0	0	0	0	0	0	0	0	0	0	0	0
0.25199978	-0.00683155	-0.00427806	0.00007003	0.00183992	0.00011259	0	0	0	-0.00087476	-0.00220679	-0.00220679	-0.00321094	0.00179446	-0.00838405	-0.00639829	-0.0086447	-0.00730965	0.00749442	0.00558081	0.00264968	0.0026924	-0.00020718	0	0	0	0	0	0	0	0	0	0	0	0	0	0	0	0	0	0	0	0	0	0	0	0	0	0	0	0	0	0	0	0	0	0	0	0	0	0	0	0	0	0	0	0	0	0	0	0	0	0
0.25386644	-0.00705612	-0.00437128	-0.00006042	0.00177435	0.00008228	0	0	0	-0.00090596	-0.00227515	-0.00227515	-0.00320448	0.00156327	-0.00831126	-0.00632786	-0.00856218	-0.00725123	0.00745394	0.00567948	0.00276579	0.00265042	-0.0002457	0	0	0	0	0	0	0	0	0	0	0	0	0	0	0	0	0	0	0	0	0	0	0	0	0	0	0	0	0	0	0	0	0	0	0	0	0	0	0	0	0	0	0	0	0	0	0	0	0	0
0.25573311	-0.00728953	-0.00446567	-0.00019339	0.00170678	0.00005361	0	0	0	-0.00094314	-0.00234505	-0.00234505	-0.00320432	0.00132416	-0.00822842	-0.00625117	-0.00847225	-0.00718713	0.00740819	0.0057747	0.00287927	0.00260674	-0.00028804	0	0	0	0	0	0	0	0	0	0	0	0	0	0	0	0	0	0	0	0	0	0	0	0	0	0	0	0	0	0	0	0	0	0	0	0	0	0	0	0	0	0	0	0	0	0	0	0	0	0
0.25759977	-0.00753155	-0.00456113	-0.00032964	0.00163719	0.00002652	0	0	0	-0.00098518	-0.00241806	-0.00241806	-0.00321149	0.00107842	-0.00813542	-0.0061679	-0.00837539	-0.00711718	0.00735784	0.00586573	0.00298908	0.00256158	-0.00033474	0	0	0	0	0	0	0	0	0	0	0	0	0	0	0	0	0	0	0	0	0	0	0	0	0	0	0	0	0	0	0	0	0	0	0	0	0	0	0	0	0	0	0	0	0	0	0	0	0	0
0.25946643	-0.00778137	-0.00465751	-0.00046969	0.00156569	0.00000095	0	0	0	-0.00103099	-0.00249559	-0.00249559	-0.00322683	0.0008276	-0.0080326	-0.006078	-0.0082724	-0.00704148	0.00730366	0.005952	0.00309428	0.00251523	-0.00038626	0	0	0	0	0	0	0	0	0	0	0	0	0	0	0	0	0	0	0	0	0	0	0	0	0	0	0	0	0	0	0	0	0	0	0	0	0	0	0	0	0	0	0	0	0	0	0	0	0	0
0.2613331	-0.00803765	-0.00475448	-0.00061343	0.00149246	-0.00002365	0	0	0	-0.00107822	-0.00257781	-0.00257781	-0.00324911	0.00057291	-0.00792031	-0.00598198	-0.00816429	-0.00696075	0.00724608	0.00603336	0.00319489	0.00246801	-0.00044167	0	0	0	0	0	0	0	0	0	0	0	0	0	0	0	0	0	0	0	0	0	0	0	0	0	0	0	0	0	0	0	0	0	0	0	0	0	0	0	0	0	0	0	0	0	0	0	0	0	0
0.26319977	-0.00829696	-0.00485119	-0.00076009	0.00141812	-0.00004702	0	0	0	-0.00112642	-0.00266505	-0.00266505	-0.00327892	0.00031756	-0.00780022	-0.00588081	-0.00805274	-0.00687583	0.00718626	0.00610916	0.00328956	0.00242039	-0.00050112	0	0	0	0	0	0	0	0	0	0	0	0	0	0	0	0	0	0	0	0	0	0	0	0	0	0	0	0	0	0	0	0	0	0	0	0	0	0	0	0	0	0	0	0	0	0	0	0	0	0
0.26506643	-0.00855405	-0.00494628	-0.00090811	0.0013436	-0.00006837	0	0	0	-0.00117618	-0.00275717	-0.00275717	-0.00331743	0.00006633	-0.0076753	-0.00577603	-0.00794001	-0.00678771	0.00712579	0.00617871	0.00337112	0.00237298	-0.00056505	0	0	0	0	0	0	0	0	0	0	0	0	0	0	0	0	0	0	0	0	0	0	0	0	0	0	0	0	0	0	0	0	0	0	0	0	0	0	0	0	0	0	0	0	0	0	0	0	0	0
0.2669331	-0.00880281	-0.00503802	-0.00105477	0.00127024	-0.00008739	0	0	0	-0.00122646	-0.00285224	-0.00285224	-0.00336316	-0.00017573	-0.00754881	-0.00566999	-0.00782863	-0.00669827	0.00706587	0.00624166	0.00344938	0.00232652	-0.00063204	0	0	0	0	0	0	0	0	0	0	0	0	0	0	0	0	0	0	0	0	0	0	0	0	0	0	0	0	0	0	0	0	0	0	0	0	0	0	0	0	0	0	0	0	0	0	0	0	0	0
0.26879976	-0.0090363	-0.0051243	-0.00119649	0.00119967	-0.00010366	0	0	0	-0.00127636	-0.00294759	-0.00294759	-0.00341428	-0.00040223	-0.00742484	-0.00556562	-0.00772149	-0.00660981	0.00700796	0.00629761	0.0035178	0.00228194	-0.00070035	0	0	0	0	0	0	0	0	0	0	0	0	0	0	0	0	0	0	0	0	0	0	0	0	0	0	0	0	0	0	0	0	0	0	0	0	0	0	0	0	0	0	0	0	0	0	0	0	0	0
0.27066642	-0.00924816	-0.00520305	-0.00132938	0.00113368	-0.00011692	0	0	0	-0.00132471	-0.00303999	-0.00303999	-0.00346817	-0.00060658	-0.00730759	-0.00546612	-0.00762147	-0.00652489	0.00695349	0.00634631	0.00357586	0.00224021	-0.0007677	0	0	0	0	0	0	0	0	0	0	0	0	0	0	0	0	0	0	0	0	0	0	0	0	0	0	0	0	0	0	0	0	0	0	0	0	0	0	0	0	0	0	0	0	0	0	0	0	0	0
0.27253309	-0.00943328	-0.00527249	-0.00144963	0.00107402	-0.00012696	0	0	0	-0.00137046	-0.00312614	-0.00312614	-0.00352221	-0.00078528	-0.00720107	-0.00537461	-0.00753123	-0.00644606	0.0069039	0.00638765	0.00362332	0.00220232	-0.00083179	0	0	0	0	0	0	0	0	0	0	0	0	0	0	0	0	0	0	0	0	0	0	0	0	0	0	0	0	0	0	0	0	0	0	0	0	0	0	0	0	0	0	0	0	0	0	0	0	0	0
0.27439976	-0.00958779	-0.00533115	-0.00155374	0.00102234	-0.0001335	0	0	0	-0.00141292	-0.00320304	-0.00320304	-0.00357426	-0.00093411	-0.0071092	-0.00529401	-0.00745317	-0.00637564	0.00686069	0.00642157	0.00365988	0.00216918	-0.00089068	0	0	0	0	0	0	0	0	0	0	0	0	0	0	0	0	0	0	0	0	0	0	0	0	0	0	0	0	0	0	0	0	0	0	0	0	0	0	0	0	0	0	0	0	0	0	0	0	0	0
0.27626642	-0.00970892	-0.00537786	-0.00163854	0.00098018	-0.00013606	0	0	0	-0.00145178	-0.00326813	-0.00326813	-0.00362292	-0.00104955	-0.00703568	-0.0052269	-0.00738946	-0.00631558	0.00682539	0.00644805	0.00368512	0.00214163	-0.00094297	0	0	0	0	0	0	0	0	0	0	0	0	0	0	0	0	0	0	0	0	0	0	0	0	0	0	0	0	0	0	0	0	0	0	0	0	0	0	0	0	0	0	0	0	0	0	0	0	0	0
0.27813309	-0.00979599	-0.00541215	-0.00170198	0.00094853	-0.00013451	0	0	0	-0.00148663	-0.00331959	-0.00331959	-0.00366689	-0.00113026	-0.00698287	-0.00517508	-0.00734146	-0.00626734	0.00679909	0.00646728	0.00369918	0.00212024	-0.00098751	0	0	0	0	0	0	0	0	0	0	0	0	0	0	0	0	0	0	0	0	0	0	0	0	0	0	0	0	0	0	0	0	0	0	0	0	0	0	0	0	0	0	0	0	0	0	0	0	0	0
0.27999975	-0.00985036	-0.0054343	-0.00174357	0.00092765	-0.00012915	0	0	0	-0.00151708	-0.00335659	-0.00335659	-0.00370506	-0.00117735	-0.00695137	-0.00513925	-0.00730946	-0.00623163	0.00678216	0.0064797	0.00370287	0.00210522	-0.00102352	0	0	0	0	0	0	0	0	0	0	0	0	0	0	0	0	0	0	0	0	0	0	0	0	0	0	0	0	0	0	0	0	0	0	0	0	0	0	0	0	0	0	0	0	0	0	0	0	0	0
0.28186641	-0.00987456	-0.0054451	-0.00176417	0.0009172	-0.00012053	0	0	0	-0.00154293	-0.0033794	-0.0033794	-0.00373689	-0.00119345	-0.00694038	-0.00511914	-0.00729296	-0.00620852	0.00677452	0.00648581	0.00369732	0.00209644	-0.00105079	0	0	0	0	0	0	0	0	0	0	0	0	0	0	0	0	0	0	0	0	0	0	0	0	0	0	0	0	0	0	0	0	0	0	0	0	0	0	0	0	0	0	0	0	0	0	0	0	0	0
0.28373308	-0.00987198	-0.00544579	-0.00176588	0.00091623	-0.00010949	0	0	0	-0.00156408	-0.00338926	-0.00338926	-0.00376219	-0.00118243	-0.00694781	-0.00511365	-0.00729072	-0.00619744	0.00677561	0.00648621	0.00368395	0.00209351	-0.00106955	0	0	0	0	0	0	0	0	0	0	0	0	0	0	0	0	0	0	0	0	0	0	0	0	0	0	0	0	0	0	0	0	0	0	0	0	0	0	0	0	0	0	0	0	0	0	0	0	0	0
0.28559975	-0.00984679	-0.00543795	-0.00175172	0.00092329	-0.00009677	0	0	0	-0.00158085	-0.00338812	-0.00338812	-0.00378156	-0.00114896	-0.0069706	-0.00512072	-0.00730067	-0.00619694	0.00678426	0.00648167	0.00366424	0.00209566	-0.00108075	0	0	0	0	0	0	0	0	0	0	0	0	0	0	0	0	0	0	0	0	0	0	0	0	0	0	0	0	0	0	0	0	0	0	0	0	0	0	0	0	0	0	0	0	0	0	0	0	0	0
0.28746641	-0.0098037	-0.0054234	-0.0017253	0.00093662	-0.00008302	0	0	0	-0.00159381	-0.0033785	-0.0033785	-0.00379605	-0.00109814	-0.00700514	-0.00513773	-0.00732028	-0.00620503	0.00679894	0.00647307	0.00363969	0.00210188	-0.00108583	0	0	0	0	0	0	0	0	0	0	0	0	0	0	0	0	0	0	0	0	0	0	0	0	0	0	0	0	0	0	0	0	0	0	0	0	0	0	0	0	0	0	0	0	0	0	0	0	0	0
0.28933307	-0.00974884	-0.0054045	-0.0016912	0.00095392	-0.00006886	0	0	0	-0.00160389	-0.00336357	-0.00336357	-0.00380725	-0.0010363	-0.00704684	-0.00516116	-0.00734611	-0.00621883	0.00681753	0.00646163	0.00361205	0.00211077	-0.00108682	0	0	0	0	0	0	0	0	0	0	0	0	0	0	0	0	0	0	0	0	0	0	0	0	0	0	0	0	0	0	0	0	0	0	0	0	0	0	0	0	0	0	0	0	0	0	0	0	0	0
0.29119974	-0.00968901	-0.00538379	-0.00165422	0.00097276	-0.0000549	0	0	0	-0.00161211	-0.00334672	-0.00334672	-0.00381685	-0.0009703	-0.00709093	-0.00518721	-0.00737448	-0.00623521	0.00683771	0.00644875	0.00358325	0.00212081	-0.00108594	0	0	0	0	0	0	0	0	0	0	0	0	0	0	0	0	0	0	0	0	0	0	0	0	0	0	0	0	0	0	0	0	0	0	0	0	0	0	0	0	0	0	0	0	0	0	0	0	0	0
0.29306641	-0.00963013	-0.0053635	-0.00161844	0.00099109	-0.00004175	0	0	0	-0.00161923	-0.00333082	-0.00333082	-0.00382613	-0.00090599	-0.00713344	-0.00521274	-0.00740235	-0.0062516	0.00685761	0.00643569	0.00355498	0.00213074	-0.00108494	0	0	0	0	0	0	0	0	0	0	0	0	0	0	0	0	0	0	0	0	0	0	0	0	0	0	0	0	0	0	0	0	0	0	0	0	0	0	0	0	0	0	0	0	0	0	0	0	0	0
0.29493307	-0.00957802	-0.00534578	-0.00158769	0.00100699	-0.00003001	0	0	0	-0.00162593	-0.00331847	-0.00331847	-0.00383611	-0.00084909	-0.00717075	-0.00523483	-0.00742685	-0.00626564	0.00687549	0.00642373	0.00352903	0.0021394	-0.00108537	0	0	0	0	0	0	0	0	0	0	0	0	0	0	0	0	0	0	0	0	0	0	0	0	0	0	0	0	0	0	0	0	0	0	0	0	0	0	0	0	0	0	0	0	0	0	0	0	0	0
0.29679974	-0.00953703	-0.00533219	-0.00156465	0.00101912	-0.00002017	0	0	0	-0.00163271	-0.00331144	-0.00331144	-0.0038473	-0.00080375	-0.00720031	-0.00525144	-0.00744594	-0.00627568	0.00689011	0.0064139	0.00350681	0.00214597	-0.00108819	0	0	0	0	0	0	0	0	0	0	0	0	0	0	0	0	0	0	0	0	0	0	0	0	0	0	0	0	0	0	0	0	0	0	0	0	0	0	0	0	0	0	0	0	0	0	0	0	0	0
0.2986664	-0.00950986	-0.00532369	-0.00155085	0.00102668	-0.0000125	0	0	0	-0.00163986	-0.00331056	-0.00331056	-0.00385985	-0.00077251	-0.00722067	-0.00526138	-0.0074584	-0.00628074	0.00690067	0.00640691	0.0034893	0.00214994	-0.00109388	0	0	0	0	0	0	0	0	0	0	0	0	0	0	0	0	0	0	0	0	0	0	0	0	0	0	0	0	0	0	0	0	0	0	0	0	0	0	0	0	0	0	0	0	0	0	0	0	0	0
0.30053306	-0.00949832	-0.00532087	-0.00154718	0.00102917	-0.00000714	0	0	0	-0.00164765	-0.00331615	-0.00331615	-0.00387363	-0.00075712	-0.00723084	-0.00526387	-0.00746335	-0.00628014	0.0069065	0.00640334	0.00347729	0.00215095	-0.00110259	0	0	0	0	0	0	0	0	0	0	0	0	0	0	0	0	0	0	0	0	0	0	0	0	0	0	0	0	0	0	0	0	0	0	0	0	0	0	0	0	0	0	0	0	0	0	0	0	0	0
0.30239973	-0.00950326	-0.005324	-0.00155391	0.00102637	-0.00000412	0	0	0	-0.00165627	-0.003328	-0.003328	-0.0038883	-0.00075839	-0.00723036	-0.00525854	-0.00746031	-0.00627355	0.00690715	0.00640355	0.0034713	0.00214881	-0.00111425	0	0	0	0	0	0	0	0	0	0	0	0	0	0	0	0	0	0	0	0	0	0	0	0	0	0	0	0	0	0	0	0	0	0	0	0	0	0	0	0	0	0	0	0	0	0	0	0	0	0
0.3042664	-0.00952426	-0.00533286	-0.00157061	0.00101843	-0.00000341	0	0	0	-0.00166577	-0.0033455	-0.0033455	-0.00390336	-0.00077616	-0.00721937	-0.00524562	-0.00744941	-0.00626115	0.00690253	0.00640755	0.00347148	0.00214358	-0.00112841	0	0	0	0	0	0	0	0	0	0	0	0	0	0	0	0	0	0	0	0	0	0	0	0	0	0	0	0	0	0	0	0	0	0	0	0	0	0	0	0	0	0	0	0	0	0	0	0	0	0
0.30613306	-0.00955983	-0.0053469	-0.00159633	0.00100581	-0.00000493	0	0	0	-0.00167609	-0.00336781	-0.00336781	-0.00391829	-0.00080901	-0.00719858	-0.00522577	-0.00743129	-0.00624352	0.00689291	0.00641504	0.00347755	0.00213554	-0.00114452	0	0	0	0	0	0	0	0	0	0	0	0	0	0	0	0	0	0	0	0	0	0	0	0	0	0	0	0	0	0	0	0	0	0	0	0	0	0	0	0	0	0	0	0	0	0	0	0	0	0
0.30799973	-0.00960782	-0.00536534	-0.00162985	0.00098912	-0.00000837	0	0	0	-0.00168725	-0.00339415	-0.00339415	-0.00393297	-0.00085495	-0.00716911	-0.00519987	-0.00740684	-0.00622133	0.00687881	0.00642551	0.00348876	0.00212504	-0.00116221	0	0	0	0	0	0	0	0	0	0	0	0	0	0	0	0	0	0	0	0	0	0	0	0	0	0	0	0	0	0	0	0	0	0	0	0	0	0	0	0	0	0	0	0	0	0	0	0	0	0
0.30986639	-0.00966532	-0.00538719	-0.00166968	0.00096916	-0.00001347	0	0	0	-0.00169916	-0.00342385	-0.00342385	-0.00394749	-0.00091116	-0.00713258	-0.00516915	-0.00737742	-0.00619559	0.00686117	0.00643817	0.00350397	0.00211262	-0.00118113	0	0	0	0	0	0	0	0	0	0	0	0	0	0	0	0	0	0	0	0	0	0	0	0	0	0	0	0	0	0	0	0	0	0	0	0	0	0	0	0	0	0	0	0	0	0	0	0	0	0
0.31173306	-0.00972875	-0.00541128	-0.00171418	0.00094692	-0.00002009	0	0	0	-0.00171151	-0.00345638	-0.00345638	-0.00396189	-0.0009743	-0.00709103	-0.0051352	-0.00734487	-0.00616773	0.00684143	0.006452	0.00352179	0.00209903	-0.0012008	0	0	0	0	0	0	0	0	0	0	0	0	0	0	0	0	0	0	0	0	0	0	0	0	0	0	0	0	0	0	0	0	0	0	0	0	0	0	0	0	0	0	0	0	0	0	0	0	0	0
0.31359972	-0.00979403	-0.0054363	-0.00176164	0.00092355	-0.00002833	0	0	0	-0.00172367	-0.0034913	-0.0034913	-0.00397605	-0.00104074	-0.00704686	-0.00510004	-0.00731146	-0.00613966	0.00682148	0.00646585	0.00354081	0.00208525	-0.00122048	0	0	0	0	0	0	0	0	0	0	0	0	0	0	0	0	0	0	0	0	0	0	0	0	0	0	0	0	0	0	0	0	0	0	0	0	0	0	0	0	0	0	0	0	0	0	0	0	0	0
0.31546639	-0.00985695	-0.00546094	-0.00181041	0.00090023	-0.00003846	0	0	0	-0.00173486	-0.00352831	-0.00352831	-0.00398986	-0.0011069	-0.0070027	-0.00506587	-0.00727973	-0.00611354	0.00680355	0.0064785	0.00355959	0.00207233	-0.00123941	0	0	0	0	0	0	0	0	0	0	0	0	0	0	0	0	0	0	0	0	0	0	0	0	0	0	0	0	0	0	0	0	0	0	0	0	0	0	0	0	0	0	0	0	0	0	0	0	0	0
0.31733305	-0.00991366	-0.00548408	-0.00185909	0.00087801	-0.00005044	0	0	0	-0.00174464	-0.00356765	-0.00356765	-0.00400396	-0.00116935	-0.00696126	-0.00503456	-0.00725197	-0.00609107	0.00678982	0.00648891	0.00357644	0.0020612	-0.00125747	0	0	0	0	0	0	0	0	0	0	0	0	0	0	0	0	0	0	0	0	0	0	0	0	0	0	0	0	0	0	0	0	0	0	0	0	0	0	0	0	0	0	0	0	0	0	0	0	0	0
0.31919972	-0.0099629	-0.00550547	-0.00190765	0.00085712	-0.00006409	0	0	0	-0.0017531	-0.0036102	-0.0036102	-0.00401953	-0.00122704	-0.00692366	-0.00500656	-0.00722891	-0.00607247	0.00678126	0.00649675	0.00359033	0.00205206	-0.00127536	0	0	0	0	0	0	0	0	0	0	0	0	0	0	0	0	0	0	0	0	0	0	0	0	0	0	0	0	0	0	0	0	0	0	0	0	0	0	0	0	0	0	0	0	0	0	0	0	0	0
0.32106638	-0.01000474	-0.00552523	-0.00195657	0.00083737	-0.00007916	0	0	0	-0.00176056	-0.00365685	-0.00365685	-0.00403773	-0.00128011	-0.0068901	-0.00498152	-0.00721039	-0.00605725	0.00677807	0.00650208	0.00360076	0.00204478	-0.00129401	0	0	0	0	0	0	0	0	0	0	0	0	0	0	0	0	0	0	0	0	0	0	0	0	0	0	0	0	0	0	0	0	0	0	0	0	0	0	0	0	0	0	0	0	0	0	0	0	0	0
0.32293305	-0.01004553	-0.00554556	-0.0020094	0.00081655	-0.00009515	0	0	0	-0.00176841	-0.00370939	-0.00370939	-0.00406015	-0.00133457	-0.00685623	-0.00495547	-0.00719216	-0.00604143	0.0067769	0.00650668	0.00360941	0.00203749	-0.00131573	0	0	0	0	0	0	0	0	0	0	0	0	0	0	0	0	0	0	0	0	0	0	0	0	0	0	0	0	0	0	0	0	0	0	0	0	0	0	0	0	0	0	0	0	0	0	0	0	0	0
0.32479971	-0.01008854	-0.00556753	-0.00206812	0.00079339	-0.00011202	0	0	0	-0.00177706	-0.00376853	-0.00376853	-0.00408713	-0.001394	-0.00681942	-0.0049263	-0.00717188	-0.00602301	0.00677586	0.00651153	0.00361752	0.00202918	-0.0013414	0	0	0	0	0	0	0	0	0	0	0	0	0	0	0	0	0	0	0	0	0	0	0	0	0	0	0	0	0	0	0	0	0	0	0	0	0	0	0	0	0	0	0	0	0	0	0	0	0	0
0.32666638	-0.01012865	-0.00558939	-0.00213041	0.00076951	-0.00013035	0	0	0	-0.00178505	-0.00383309	-0.00383309	-0.00411737	-0.00145445	-0.00678283	-0.00489696	-0.00715271	-0.00600498	0.00677765	0.00651525	0.003624	0.0020213	-0.00136922	0	0	0	0	0	0	0	0	0	0	0	0	0	0	0	0	0	0	0	0	0	0	0	0	0	0	0	0	0	0	0	0	0	0	0	0	0	0	0	0	0	0	0	0	0	0	0	0	0	0
0.32853304	-0.01016633	-0.00561121	-0.0021968	0.00074466	-0.00015051	0	0	0	-0.00179193	-0.00390289	-0.00390289	-0.00415013	-0.00151734	-0.00674568	-0.0048672	-0.00713424	-0.00598726	0.00678197	0.00651806	0.00362962	0.00201377	-0.00139872	0	0	0	0	0	0	0	0	0	0	0	0	0	0	0	0	0	0	0	0	0	0	0	0	0	0	0	0	0	0	0	0	0	0	0	0	0	0	0	0	0	0	0	0	0	0	0	0	0	0
0.33039971	-0.01020814	-0.00563516	-0.00227065	0.00071644	-0.0001719	0	0	0	-0.00179913	-0.00397887	-0.00397887	-0.00418637	-0.00158893	-0.00670287	-0.00483271	-0.00711163	-0.00596555	0.00678457	0.00652197	0.00363657	0.00200444	-0.00143193	0	0	0	0	0	0	0	0	0	0	0	0	0	0	0	0	0	0	0	0	0	0	0	0	0	0	0	0	0	0	0	0	0	0	0	0	0	0	0	0	0	0	0	0	0	0	0	0	0	0
0.33226637	-0.01025554	-0.00566164	-0.00235243	0.00068422	-0.0001942	0	0	0	-0.00180693	-0.00406038	-0.00406038	-0.00422575	-0.0016707	-0.00665282	-0.00479232	-0.00708337	-0.00593863	0.00678376	0.00652767	0.00364574	0.00199262	-0.001469	0	0	0	0	0	0	0	0	0	0	0	0	0	0	0	0	0	0	0	0	0	0	0	0	0	0	0	0	0	0	0	0	0	0	0	0	0	0	0	0	0	0	0	0	0	0	0	0	0	0
0.33413304	-0.01030415	-0.00568888	-0.0024386	0.0006497	-0.00021654	0	0	0	-0.00181501	-0.00414499	-0.00414499	-0.00426764	-0.00175732	-0.00659894	-0.00474845	-0.00705177	-0.00590828	0.00678096	0.00653419	0.00365549	0.00197923	-0.00150884	0	0	0	0	0	0	0	0	0	0	0	0	0	0	0	0	0	0	0	0	0	0	0	0	0	0	0	0	0	0	0	0	0	0	0	0	0	0	0	0	0	0	0	0	0	0	0	0	0	0
0.3359997	-0.0103523	-0.00571595	-0.00252655	0.00061384	-0.00023799	0	0	0	-0.0018234	-0.00423035	-0.00423035	-0.00431134	-0.00184537	-0.0065429	-0.00470222	-0.00701762	-0.00587505	0.00677608	0.00654126	0.00366512	0.00196451	-0.00155071	0	0	0	0	0	0	0	0	0	0	0	0	0	0	0	0	0	0	0	0	0	0	0	0	0	0	0	0	0	0	0	0	0	0	0	0	0	0	0	0	0	0	0	0	0	0	0	0	0	0
0.33786637	-0.01039934	-0.00574234	-0.00261425	0.00057737	-0.00025832	0	0	0	-0.00183155	-0.00431399	-0.00431399	-0.00435497	-0.00193296	-0.00648545	-0.00465463	-0.00698151	-0.00583984	0.00676882	0.00654087	0.00367504	0.00194878	-0.00159306	0	0	0	0	0	0	0	0	0	0	0	0	0	0	0	0	0	0	0	0	0	0	0	0	0	0	0	0	0	0	0	0	0	0	0	0	0	0	0	0	0	0	0	0	0	0	0	0	0	0
0.33973303	-0.01044564	-0.00576791	-0.00269997	0.00054074	-0.00027704	0	0	0	-0.00183926	-0.00439372	-0.00439372	-0.00439714	-0.00201848	-0.0064268	-0.00460608	-0.0069434	-0.00580289	0.00675827	0.00653883	0.0036857	0.001932	-0.00163488	0	0	0	0	0	0	0	0	0	0	0	0	0	0	0	0	0	0	0	0	0	0	0	0	0	0	0	0	0	0	0	0	0	0	0	0	0	0	0	0	0	0	0	0	0	0	0	0	0	0
0.3415997	-0.01049177	-0.00579264	-0.00278222	0.00050438	-0.00029389	0	0	0	-0.0018462	-0.00446742	-0.00446742	-0.0044362	-0.0021007	-0.00636698	-0.004557	-0.00690331	-0.00576463	0.00674356	0.00653655	0.00369781	0.00191423	-0.00167489	0	0	0	0	0	0	0	0	0	0	0	0	0	0	0	0	0	0	0	0	0	0	0	0	0	0	0	0	0	0	0	0	0	0	0	0	0	0	0	0	0	0	0	0	0	0	0	0	0	0
0.34346636	-0.01053764	-0.00581631	-0.002859	0.00046903	-0.00030851	0	0	0	-0.00185207	-0.00453302	-0.00453302	-0.00447076	-0.00217745	-0.00630677	-0.00450827	-0.00686182	-0.00572582	0.00672437	0.0065341	0.00371154	0.00189576	-0.00171191	0	0	0	0	0	0	0	0	0	0	0	0	0	0	0	0	0	0	0	0	0	0	0	0	0	0	0	0	0	0	0	0	0	0	0	0	0	0	0	0	0	0	0	0	0	0	0	0	0	0
0.34533303	-0.01058334	-0.00583872	-0.0029283	0.00043543	-0.00032041	0	0	0	-0.00185666	-0.00458848	-0.00458848	-0.00449961	-0.0022467	-0.00624706	-0.00446072	-0.00681944	-0.00568712	0.00670036	0.00653155	0.00372699	0.00187683	-0.00174487	0	0	0	0	0	0	0	0	0	0	0	0	0	0	0	0	0	0	0	0	0	0	0	0	0	0	0	0	0	0	0	0	0	0	0	0	0	0	0	0	0	0	0	0	0	0	0	0	0	0
0.34719969	-0.01062978	-0.00586002	-0.00298872	0.00040397	-0.00032914	0	0	0	-0.00185992	-0.0046321	-0.0046321	-0.00452167	-0.00230745	-0.00618788	-0.00441456	-0.00677608	-0.00564867	0.00667066	0.00652928	0.00374454	0.00185744	-0.00177295	0	0	0	0	0	0	0	0	0	0	0	0	0	0	0	0	0	0	0	0	0	0	0	0	0	0	0	0	0	0	0	0	0	0	0	0	0	0	0	0	0	0	0	0	0	0	0	0	0	0
0.34906635	-0.01067807	-0.00588044	-0.00303942	0.00037485	-0.00033445	0	0	0	-0.00186179	-0.00466256	-0.00466256	-0.00453589	-0.00235955	-0.00612883	-0.00436976	-0.00673139	-0.00561045	0.00663436	0.00652681	0.00376477	0.00183754	-0.00179541	0	0	0	0	0	0	0	0	0	0	0	0	0	0	0	0	0	0	0	0	0	0	0	0	0	0	0	0	0	0	0	0	0	0	0	0	0	0	0	0	0	0	0	0	0	0	0	0	0	0
0.35093302	-0.01072846	-0.00589989	-0.00307931	0.00034852	-0.00033607	0	0	0	-0.00186221	-0.00467874	-0.00467874	-0.00454155	-0.00240251	-0.00607026	-0.00432671	-0.0066856	-0.00557277	0.00659129	0.00652447	0.00378773	0.0018173	-0.0018116	0	0	0	0	0	0	0	0	0	0	0	0	0	0	0	0	0	0	0	0	0	0	0	0	0	0	0	0	0	0	0	0	0	0	0	0	0	0	0	0	0	0	0	0	0	0	0	0	0	0
0.35279969	-0.0107811	-0.00591825	-0.00310768	0.00032536	-0.00033381	0	0	0	-0.00186116	-0.00467993	-0.00467993	-0.00453817	-0.00243642	-0.00601238	-0.00428567	-0.00663884	-0.00553582	0.00654147	0.00652237	0.00381337	0.00179691	-0.00182105	0	0	0	0	0	0	0	0	0	0	0	0	0	0	0	0	0	0	0	0	0	0	0	0	0	0	0	0	0	0	0	0	0	0	0	0	0	0	0	0	0	0	0	0	0	0	0	0	0	0
0.35466635	-0.01083604	-0.00593533	-0.00312431	0.00030556	-0.00032761	0	0	0	-0.00185865	-0.00466591	-0.00466591	-0.00452557	-0.00246184	-0.00595527	-0.00424673	-0.00659113	-0.00549962	0.00648513	0.00652058	0.00384159	0.00177652	-0.00182354	0	0	0	0	0	0	0	0	0	0	0	0	0	0	0	0	0	0	0	0	0	0	0	0	0	0	0	0	0	0	0	0	0	0	0	0	0	0	0	0	0	0	0	0	0	0	0	0	0	0
0.35653302	-0.01089312	-0.00595092	-0.0031294	0.00028924	-0.00031751	0	0	0	-0.00185476	-0.00463693	-0.00463693	-0.00450386	-0.00247959	-0.00589886	-0.00420984	-0.00654246	-0.00546408	0.00642274	0.00651919	0.00387216	0.00175626	-0.00181908	0	0	0	0	0	0	0	0	0	0	0	0	0	0	0	0	0	0	0	0	0	0	0	0	0	0	0	0	0	0	0	0	0	0	0	0	0	0	0	0	0	0	0	0	0	0	0	0	0	0
0.35839968	-0.01095205	-0.0059647	-0.00312355	0.00027634	-0.00030365	0	0	0	-0.00184962	-0.00459376	-0.00459376	-0.0044735	-0.00249056	-0.00584303	-0.00417482	-0.00649274	-0.00542896	0.00635496	0.00651832	0.00390473	0.00173625	-0.00180796	0	0	0	0	0	0	0	0	0	0	0	0	0	0	0	0	0	0	0	0	0	0	0	0	0	0	0	0	0	0	0	0	0	0	0	0	0	0	0	0	0	0	0	0	0	0	0	0	0	0
0.36026634	-0.01101239	-0.0059764	-0.00310786	0.00026663	-0.00028629	0	0	0	-0.00184344	-0.00453768	-0.00453768	-0.0044353	-0.00249568	-0.00578748	-0.0041413	-0.00644181	-0.00539388	0.0062826	0.00651789	0.00393886	0.00171653	-0.00179078	0	0	0	0	0	0	0	0	0	0	0	0	0	0	0	0	0	0	0	0	0	0	0	0	0	0	0	0	0	0	0	0	0	0	0	0	0	0	0	0	0	0	0	0	0	0	0	0	0	0
0.36213301	-0.01107369	-0.00598578	-0.0030839	0.00025971	-0.00026581	0	0	0	-0.00183648	-0.00447053	-0.00447053	-0.00439038	-0.00249578	-0.00573169	-0.0041087	-0.00638936	-0.00535829	0.00620649	0.00651792	0.00397409	0.00169707	-0.0017684	0	0	0	0	0	0	0	0	0	0	0	0	0	0	0	0	0	0	0	0	0	0	0	0	0	0	0	0	0	0	0	0	0	0	0	0	0	0	0	0	0	0	0	0	0	0	0	0	0	0
0.36399968	-0.01113541	-0.00599263	-0.00305347	0.00025506	-0.00024264	0	0	0	-0.00182909	-0.00439453	-0.00439453	-0.00434012	-0.0024914	-0.00567513	-0.00407635	-0.00633512	-0.0053216	0.0061275	0.00651833	0.00400988	0.0016778	-0.0017419	0	0	0	0	0	0	0	0	0	0	0	0	0	0	0	0	0	0	0	0	0	0	0	0	0	0	0	0	0	0	0	0	0	0	0	0	0	0	0	0	0	0	0	0	0	0	0	0	0	0
0.36586634	-0.01119711	-0.00599687	-0.00301852	0.00025203	-0.00021723	0	0	0	-0.00182163	-0.0043121	-0.0043121	-0.00428606	-0.0024827	-0.00561714	-0.00404344	-0.00627872	-0.00528311	0.00604634	0.006519	0.00404572	0.00165857	-0.0017125	0	0	0	0	0	0	0	0	0	0	0	0	0	0	0	0	0	0	0	0	0	0	0	0	0	0	0	0	0	0	0	0	0	0	0	0	0	0	0	0	0	0	0	0	0	0	0	0	0	0
0.36773301	-0.01125843	-0.00599854	-0.00298097	0.00024997	-0.00018998	0	0	0	-0.00181447	-0.00422574	-0.00422574	-0.00422971	-0.00246799	-0.00555696	-0.00400914	-0.00621976	-0.0052421	0.0059635	0.00651976	0.00408113	0.00163919	-0.00168144	0	0	0	0	0	0	0	0	0	0	0	0	0	0	0	0	0	0	0	0	0	0	0	0	0	0	0	0	0	0	0	0	0	0	0	0	0	0	0	0	0	0	0	0	0	0	0	0	0	0
0.36959967	-0.01131923	-0.00599774	-0.0029425	0.00024825	-0.00016127	0	0	0	-0.00180788	-0.00413763	-0.00413763	-0.00417226	-0.00245553	-0.00549374	-0.00397256	-0.00615774	-0.00519788	0.00587914	0.00652042	0.00411585	0.00161943	-0.00164973	0	0	0	0	0	0	0	0	0	0	0	0	0	0	0	0	0	0	0	0	0	0	0	0	0	0	0	0	0	0	0	0	0	0	0	0	0	0	0	0	0	0	0	0	0	0	0	0	0	0
0.37146633	-0.01137955	-0.00599455	-0.00290423	0.00024637	-0.00013119	0	0	0	-0.00180208	-0.00404948	-0.00404948	-0.00411454	-0.00243708	-0.00542658	-0.00393286	-0.00609205	-0.00514966	0.00579301	0.00652081	0.00414971	0.00159902	-0.00161814	0	0	0	0	0	0	0	0	0	0	0	0	0	0	0	0	0	0	0	0	0	0	0	0	0	0	0	0	0	0	0	0	0	0	0	0	0	0	0	0	0	0	0	0	0	0	0	0	0	0
0.373333	-0.01143913	-0.00598901	-0.0028676	0.00024397	-0.00010135	0	0	0	-0.00179586	-0.00396265	-0.00396265	-0.00405533	-0.00241855	-0.00535411	-0.00389032	-0.00602297	-0.00509867	0.00570587	0.00652137	0.00418399	0.00157827	-0.00158567	0	0	0	0	0	0	0	0	0	0	0	0	0	0	0	0	0	0	0	0	0	0	0	0	0	0	0	0	0	0	0	0	0	0	0	0	0	0	0	0	0	0	0	0	0	0	0	0	0	0
