# Supplementary material for: Computational modelling of muscle fibre operating ranges in the hindlimb of a small ground bird (Eudromia elegans), with implications for modelling locomotion in extinct species
Source: PLoS Comput Biol. 2021 Apr 1;17(4):e1008843. doi: 10.1371/journal.pcbi.1008843 (PMC8016346; doi:10.1371/journal.pcbi.1008843)
Supplement: S1 Code. MATLAB code used for (a) processing raw forceplate data, (b) performing the tracking simulations, (c) performing the inverse simulation, and (d) performing the static simulations — (ZIP) [file pcbi.1008843.s007.zip › Inverse Simulation/Running/MuscleAnalysis/Tinamou_GroundedRun_Kinematics_MuscleAnalysis_MomentArm_L_knee_abduction.sto]

MomentArm_L_knee_abduction
version=1
nRows=201
nColumns=73
inDegrees=no

"This analysis gathers basic information about muscles during a simulation (e.g., forces, tendon lenghts, moment arms, etc)."
"Units are S.I. units (second, meters, Newtons, ...)"
Angles are in degrees.

endheader
time	L_IC	L_ILPR	L_ILPOa	L_ILPOp	L_AMB	L_FMTL	L_FMTI	L_FMTM	L_ILFB	L_FCLP	L_FCLA	L_FCM	L_IFE	L_ITCr	L_ITM	L_ITCaa	L_ITCap	L_ISF	L_OM	L_OL	L_CFP	L_PIFML	L_GL	L_GI	L_GM	L_FL	L_TCf	L_TCt	L_EDL	L_FDL	L_FHL	L_FP2	L_FPP2	L_FP3	L_FPP3	L_FP4	R_IC	R_ILPR	R_ILPOa	R_ILPOp	R_AMB	R_FMTL	R_FMTI	R_FMTM	R_ILFB	R_FCLP	R_FCLA	R_FCM	R_IFE	R_ITCr	R_ITM	R_ITCaa	R_ITCap	R_ISF	R_OM	R_OL	R_CFP	R_PIFML	R_GL	R_GI	R_GM	R_FL	R_TCf	R_TCt	R_EDL	R_FDL	R_FHL	R_FP2	R_FPP2	R_FP3	R_FPP3	R_FP4
0	0.00225917	-0.00082766	-0.00423125	-0.00383509	0.00228603	-0.00315811	0.000216	0.00100664	0.00380339	-0.00456938	0	-0.00273128	0	0	0	0	0	0	0	0	0	0	-0.00211287	-0.0037842	0	0	-0.00313241	0	0	0	0.00207843	0.00109545	-0.00313587	0.00364522	-0.00509196	-0.0056524	0	0	0	0	0	0	0	0	0	0	0	0	0	0	0	0	0	0	0	0	0	0	0	0	0	0	0	0	0	0	0	0	0	0	0	0
0.00186667	0.00218151	-0.00089753	-0.00422711	-0.0037795	0.00222692	-0.00316411	0.00016436	0.00094795	0.00412882	-0.0040438	0	-0.00236142	0	0	0	0	0	0	0	0	0	0	-0.00211851	-0.0034048	0	0	-0.00314079	0	0	0	0.00210493	0.00112131	-0.00311211	0.0036081	-0.00502615	-0.00563161	0	0	0	0	0	0	0	0	0	0	0	0	0	0	0	0	0	0	0	0	0	0	0	0	0	0	0	0	0	0	0	0	0	0	0	0
0.00373333	0.00210395	-0.00096664	-0.00422234	-0.00372638	0.00216658	-0.00316908	0.00011222	0.00088859	0.0041566	-0.00355058	0	-0.00199574	0	0	0	0	0	0	0	0	0	0	-0.00212221	-0.00307104	0	0	-0.00314478	0	0	0	0.00213056	0.00114662	-0.00308657	0.00356818	-0.0049546	-0.00560705	0	0	0	0	0	0	0	0	0	0	0	0	0	0	0	0	0	0	0	0	0	0	0	0	0	0	0	0	0	0	0	0	0	0	0	0
0.00559999	0.00202423	-0.00103642	-0.0042168	-0.00367512	0.00210469	-0.00317294	0.00006025	0.00082951	0.00407348	-0.00308857	0	-0.0016396	0	0	0	0	0	0	0	0	0	0	-0.00212573	-0.00277292	0	0	-0.00314363	0	0	0	0.00215458	0.00117056	-0.00306079	0.00352467	-0.00487765	-0.00557923	0	0	0	0	0	0	0	0	0	0	0	0	0	0	0	0	0	0	0	0	0	0	0	0	0	0	0	0	0	0	0	0	0	0	0	0
0.00746666	0.001946	-0.00110505	-0.00421046	-0.00362558	0.0020463	-0.00317565	0.00000867	0.00077101	0.00394005	-0.00265836	0	-0.00129709	0	0	0	0	0	0	0	0	0	0	-0.0021297	-0.00250582	0	0	-0.00313688	0	0	0	0.00217664	0.00119273	-0.00303551	0.00347786	-0.00479566	-0.0055484	0	0	0	0	0	0	0	0	0	0	0	0	0	0	0	0	0	0	0	0	0	0	0	0	0	0	0	0	0	0	0	0	0	0	0	0
0.00933333	0.00186894	-0.00117303	-0.00420336	-0.0035779	0.00198604	-0.0031772	-0.00004219	0.00071265	0.00378016	-0.00225995	0	-0.00097137	0	0	0	0	0	0	0	0	0	0	-0.00213479	-0.0022662	0	0	-0.00312405	0	0	0	0.00219634	0.00121271	-0.00301153	0.00342791	-0.0047093	-0.00551496	0	0	0	0	0	0	0	0	0	0	0	0	0	0	0	0	0	0	0	0	0	0	0	0	0	0	0	0	0	0	0	0	0	0	0	0
0.01119999	0.00179284	-0.0012375	-0.00419565	-0.00353254	0.00192766	-0.00317764	-0.00009174	0.00065878	0.00360233	-0.00189232	0	-0.00066459	0	0	0	0	0	0	0	0	0	0	-0.002142	-0.0020506	0	0	-0.00310458	0	0	0	0.00221313	0.00122988	-0.00298998	0.00337438	-0.00461967	-0.00547962	0	0	0	0	0	0	0	0	0	0	0	0	0	0	0	0	0	0	0	0	0	0	0	0	0	0	0	0	0	0	0	0	0	0	0	0
0.01306665	0.00172146	-0.00129807	-0.00418756	-0.00349011	0.00187153	-0.00317707	-0.00014025	0.00060541	0.0034109	-0.00155481	0	-0.00037845	0	0	0	0	0	0	0	0	0	0	-0.00215201	-0.00185664	0	0	-0.00307803	0	0	0	0.00222657	0.00124377	-0.00297186	0.00331716	-0.00452827	-0.00544316	0	0	0	0	0	0	0	0	0	0	0	0	0	0	0	0	0	0	0	0	0	0	0	0	0	0	0	0	0	0	0	0	0	0	0	0
0.01493332	0.00165373	-0.00135321	-0.00417938	-0.00345139	0.0018186	-0.00317562	-0.00018548	0.00055527	0.00320873	-0.00124684	0	-0.00011422	0	0	0	0	0	0	0	0	0	0	-0.00216531	-0.00168255	0	0	-0.00304415	0	0	0	0.00223631	0.00125399	-0.002958	0.00325636	-0.00443713	-0.00540648	0	0	0	0	0	0	0	0	0	0	0	0	0	0	0	0	0	0	0	0	0	0	0	0	0	0	0	0	0	0	0	0	0	0	0	0
0.01679999	0.00159118	-0.00140469	-0.00417148	-0.00341718	0.00176963	-0.0031735	-0.00022783	0.00050909	0.00299827	-0.00096766	0	0.00012735	0	0	0	0	0	0	0	0	0	0	-0.00218223	-0.00152679	0	0	-0.00300288	0	0	0	0.00224212	0.00126028	-0.0029491	0.0031923	-0.00434888	-0.00537053	0	0	0	0	0	0	0	0	0	0	0	0	0	0	0	0	0	0	0	0	0	0	0	0	0	0	0	0	0	0	0	0	0	0	0	0
0.01866665	0.00153443	-0.00144842	-0.00416434	-0.0033884	0.00172533	-0.00317101	-0.00026684	0.00046735	0.00278155	-0.0007163	0	0.00034591	0	0	0	0	0	0	0	0	0	0	-0.00220302	-0.00138792	0	0	-0.00295442	0	0	0	0.00224382	0.00126241	-0.00294582	0.00312533	-0.00426706	-0.00533644	0	0	0	0	0	0	0	0	0	0	0	0	0	0	0	0	0	0	0	0	0	0	0	0	0	0	0	0	0	0	0	0	0	0	0	0
0.02053331	0.00148431	-0.00148548	-0.00415865	-0.0033662	0.00169555	-0.00316858	-0.00030202	0.00043085	0.00255964	-0.00049146	0	0.00054151	0	0	0	0	0	0	0	0	0	0	-0.00222816	-0.00126429	0	0	-0.00289911	0	0	0	0.00224118	0.0012601	-0.00294901	0.00305564	-0.00419642	-0.00530567	0	0	0	0	0	0	0	0	0	0	0	0	0	0	0	0	0	0	0	0	0	0	0	0	0	0	0	0	0	0	0	0	0	0	0	0
0.02239998	0.00144218	-0.00151337	-0.00415521	-0.0033518	0.00166342	-0.00316676	-0.00033296	0.00040023	0.00233384	-0.00029157	0	0.00071464	0	0	0	0	0	0	0	0	0	0	-0.00225802	-0.00115422	0	0	-0.00283761	0	0	0	0.00223405	0.00125315	-0.00295946	0.00298349	-0.004143	-0.00527982	0	0	0	0	0	0	0	0	0	0	0	0	0	0	0	0	0	0	0	0	0	0	0	0	0	0	0	0	0	0	0	0	0	0	0	0
0.02426665	0.0014091	-0.00153142	-0.00415526	-0.00334695	0.00163829	-0.00316635	-0.0003591	0.00037641	0.0021043	-0.00011497	0	0.00086577	0	0	0	0	0	0	0	0	0	0	-0.00229343	-0.00105577	0	0	-0.00277083	0	0	0	0.00222208	0.00124114	-0.00297846	0.00290877	-0.00411503	-0.0052612	0	0	0	0	0	0	0	0	0	0	0	0	0	0	0	0	0	0	0	0	0	0	0	0	0	0	0	0	0	0	0	0	0	0	0	0
0.02613331	0.00138531	-0.00153831	-0.00415931	-0.00335209	0.0016202	-0.00316777	-0.00038052	0.00037496	0.00187422	0.00004156	0	0.00099771	0	0	0	0	0	0	0	0	0	0	-0.00233381	-0.00096678	0	0	-0.00269991	0	0	0	0.00220568	0.00122449	-0.00300573	0.00283233	-0.00411764	-0.00525089	0	0	0	0	0	0	0	0	0	0	0	0	0	0	0	0	0	0	0	0	0	0	0	0	0	0	0	0	0	0	0	0	0	0	0	0
0.02799998	0.00136956	-0.00153756	-0.00416739	-0.00336676	0.00160862	-0.00317116	-0.00039723	0.00036386	0.00164827	0.00018137	0	0.00111378	0	0	0	0	0	0	0	0	0	0	-0.00237784	-0.0008854	0	0	-0.00262622	0	0	0	0.00218571	0.0012041	-0.00304008	0.00275555	-0.0041525	-0.00522242	0	0	0	0	0	0	0	0	0	0	0	0	0	0	0	0	0	0	0	0	0	0	0	0	0	0	0	0	0	0	0	0	0	0	0	0
0.02986664	0.00136239	-0.00152757	-0.00418008	-0.00339131	0.00160365	-0.00317696	-0.0004099	0.00035889	0.00142939	0.00030677	0	0.00121596	0	0	0	0	0	0	0	0	0	0	-0.00242495	-0.00080985	0	0	-0.00255163	0	0	0	0.0021626	0.00118039	-0.00308118	0.00267933	-0.00422126	-0.00519833	0	0	0	0	0	0	0	0	0	0	0	0	0	0	0	0	0	0	0	0	0	0	0	0	0	0	0	0	0	0	0	0	0	0	0	0
0.03173331	0.00136294	-0.00150943	-0.00419699	-0.00342459	0.00160454	-0.00318507	-0.00041875	0.00035935	0.00122163	0.00042112	0	0.00130778	0	0	0	0	0	0	0	0	0	0	-0.00247351	-0.0007384	0	0	-0.00247769	0	0	0	0.00213737	0.00115447	-0.00312733	0.00260502	-0.00431849	-0.005179	0	0	0	0	0	0	0	0	0	0	0	0	0	0	0	0	0	0	0	0	0	0	0	0	0	0	0	0	0	0	0	0	0	0	0	0
0.03359997	0.00136998	-0.0014845	-0.00421729	-0.00346473	0.00161022	-0.00319505	-0.00042442	0.00036426	0.00102881	0.00052736	0	0.00139252	0	0	0	0	0	0	0	0	0	0	-0.00252163	-0.00066983	0	0	-0.0024058	0	0	0	0.00211121	0.0011276	-0.00317636	0.00253403	-0.00443462	-0.00516372	0	0	0	0	0	0	0	0	0	0	0	0	0	0	0	0	0	0	0	0	0	0	0	0	0	0	0	0	0	0	0	0	0	0	0	0
0.03546664	0.00138251	-0.00145383	-0.00424033	-0.00351027	0.00162009	-0.00320663	-0.0004272	0.00037307	0.00085369	0.00062716	0	0.00147203	0	0	0	0	0	0	0	0	0	0	-0.00256795	-0.00060336	0	0	-0.00233767	0	0	0	0.00208503	0.00110074	-0.00322663	0.00246749	-0.0045606	-0.0051528	0	0	0	0	0	0	0	0	0	0	0	0	0	0	0	0	0	0	0	0	0	0	0	0	0	0	0	0	0	0	0	0	0	0	0	0
0.0373333	0.00140032	-0.00141792	-0.00426518	-0.00355947	0.00163369	-0.0032193	-0.00042724	0.00038535	0.00069795	0.00072192	0	0.00154788	0	0	0	0	0	0	0	0	0	0	-0.00261124	-0.00053852	0	0	-0.00227478	0	0	0	0.00205966	0.00107479	-0.00327652	0.00240622	-0.0046876	-0.00514539	0	0	0	0	0	0	0	0	0	0	0	0	0	0	0	0	0	0	0	0	0	0	0	0	0	0	0	0	0	0	0	0	0	0	0	0
0.03919997	0.00142196	-0.00137857	-0.00429076	-0.00361052	0.00165082	-0.00323245	-0.00042445	0.00040089	0.00056225	0.0008135	0	0.00162115	0	0	0	0	0	0	0	0	0	0	-0.00265053	-0.00047513	0	0	-0.00221841	0	0	0	0.0020358	0.00105046	-0.00332459	0.00235077	-0.00480861	-0.00514527	0	0	0	0	0	0	0	0	0	0	0	0	0	0	0	0	0	0	0	0	0	0	0	0	0	0	0	0	0	0	0	0	0	0	0	0
0.04106663	0.00144822	-0.00133538	-0.00431583	-0.00366154	0.00167164	-0.00324536	-0.00041844	0.00041977	0.00044657	0.00090267	0	0.00169223	0	0	0	0	0	0	0	0	0	0	-0.00268519	-0.00041343	0	0	-0.00216984	0	0	0	0.00201396	0.00102831	-0.00336966	0.00230143	-0.00491893	-0.00514857	0	0	0	0	0	0	0	0	0	0	0	0	0	0	0	0	0	0	0	0	0	0	0	0	0	0	0	0	0	0	0	0	0	0	0	0
0.0429333	0.00147954	-0.00128837	-0.00433896	-0.00371055	0.00169663	-0.00325715	-0.00040854	0.00044234	0.00034998	0.00099012	0	0.00176114	0	0	0	0	0	0	0	0	0	0	-0.00271486	-0.00035392	0	0	-0.0021301	0	0	0	0.00199454	0.00100871	-0.00341073	0.00225823	-0.00501578	-0.00515263	0	0	0	0	0	0	0	0	0	0	0	0	0	0	0	0	0	0	0	0	0	0	0	0	0	0	0	0	0	0	0	0	0	0	0	0
0.04479996	0.00151638	-0.00123774	-0.00435838	-0.00375531	0.00172646	-0.00326666	-0.00039393	0.00046907	0.00027031	0.00107544	0	0.00182795	0	0	0	0	0	0	0	0	0	0	-0.00273942	-0.00029742	0	0	-0.00209934	0	0	0	0.00197776	0.00099191	-0.00344691	0.00222077	-0.00509763	-0.00515528	0	0	0	0	0	0	0	0	0	0	0	0	0	0	0	0	0	0	0	0	0	0	0	0	0	0	0	0	0	0	0	0	0	0	0	0
0.04666663	0.00155965	-0.00118314	-0.00437224	-0.0037936	0.00176212	-0.00327269	-0.00037354	0.00050067	0.0002047	0.0011577	0	0.00189236	0	0	0	0	0	0	0	0	0	0	-0.0027591	-0.00024499	0	0	-0.00207738	0	0	0	0.00196368	0.00097791	-0.0034776	0.00218843	-0.00516414	-0.00515511	0	0	0	0	0	0	0	0	0	0	0	0	0	0	0	0	0	0	0	0	0	0	0	0	0	0	0	0	0	0	0	0	0	0	0	0
0.04853329	0.00161073	-0.00112396	-0.0043789	-0.00382351	0.00180499	-0.00327414	-0.00034597	0.0005382	0.00015049	0.0012352	0	0.00195334	0	0	0	0	0	0	0	0	0	0	-0.00277438	-0.00019791	0	0	-0.00206451	0	0	0	0.0019522	0.00096658	-0.0035025	0.00216058	-0.00521591	-0.00514838	0	0	0	0	0	0	0	0	0	0	0	0	0	0	0	0	0	0	0	0	0	0	0	0	0	0	0	0	0	0	0	0	0	0	0	0
0.05039996	0.00167096	-0.00104078	-0.00437675	-0.00384324	0.00185655	-0.00326997	-0.00030983	0.00058276	0.00010474	0.00130602	0	0.00200978	0	0	0	0	0	0	0	0	0	0	-0.00278582	-0.00015758	0	0	-0.00206067	0	0	0	0.00194315	0.00095771	-0.00352143	0.0021365	-0.0052535	-0.00512902	0	0	0	0	0	0	0	0	0	0	0	0	0	0	0	0	0	0	0	0	0	0	0	0	0	0	0	0	0	0	0	0	0	0	0	0
0.05226662	0.00174199	-0.00097065	-0.00436461	-0.00385152	0.00191844	-0.00325942	-0.00026366	0.0006356	0.00006489	0.00136824	0	0.00206048	0	0	0	0	0	0	0	0	0	0	-0.00279404	-0.00012519	0	0	-0.00206615	0	0	0	0.00193628	0.00095099	-0.00353442	0.00211549	-0.00527774	-0.00509011	0	0	0	0	0	0	0	0	0	0	0	0	0	0	0	0	0	0	0	0	0	0	0	0	0	0	0	0	0	0	0	0	0	0	0	0
0.05413329	0.00182558	-0.00089347	-0.004342	-0.00384789	0.00199244	-0.00324223	-0.00020605	0.00069811	0.00002922	0.0014201	0	0.0021043	0	0	0	0	0	0	0	0	0	0	-0.00279962	-0.00010145	0	0	-0.00208185	0	0	0	0.00193131	0.00094609	-0.0035417	0.00209704	-0.00528952	-0.00502395	0	0	0	0	0	0	0	0	0	0	0	0	0	0	0	0	0	0	0	0	0	0	0	0	0	0	0	0	0	0	0	0	0	0	0	0
0.05599995	0.00193517	-0.00080822	-0.00430899	-0.0038325	0.00207995	-0.00321854	-0.00013595	0.00077134	-0.00000313	0.00146012	0	0.00214052	0	0	0	0	0	0	0	0	0	0	-0.00280283	-0.00008683	0	0	-0.00210879	0	0	0	0.00192801	0.00094279	-0.00354349	0.00208086	-0.00528927	-0.00491766	0	0	0	0	0	0	0	0	0	0	0	0	0	0	0	0	0	0	0	0	0	0	0	0	0	0	0	0	0	0	0	0	0	0	0	0
0.05786662	0.00204625	-0.00071438	-0.00426629	-0.00380608	0.00218175	-0.00318895	-0.00005298	0.00085583	-0.00003204	0.00148701	0	0.00216679	0	0	0	0	0	0	0	0	0	0	-0.00280361	-0.00008155	0	0	-0.00214777	0	0	0	0.00192626	0.00094098	-0.00353988	0.00206695	-0.00527723	-0.00474798	0	0	0	0	0	0	0	0	0	0	0	0	0	0	0	0	0	0	0	0	0	0	0	0	0	0	0	0	0	0	0	0	0	0	0	0
0.05973328	0.00216041	-0.0006121	-0.00421533	-0.00377006	0.00229765	-0.00315453	0.00004244	0.00095135	-0.00005652	0.00149985	0	0.00218354	0	0	0	0	0	0	0	0	0	0	-0.00280151	-0.00008551	0	0	-0.00219911	0	0	0	0.00192607	0.00094069	-0.0035309	0.00205561	-0.00525205	-0.004758956	0	0	0	0	0	0	0	0	0	0	0	0	0	0	0	0	0	0	0	0	0	0	0	0	0	0	0	0	0	0	0	0	0	0	0	0
0.06159995	0.00229827	-0.00050223	-0.00415825	-0.00372659	0.00242647	-0.00311681	0.000149	0.00105687	-0.00007435	0.00149791	0	0.00218922	0	0	0	0	0	0	0	0	0	0	-0.00279576	-0.00009825	0	0	-0.00226281	0	0	0	0.00192754	0.0009421	-0.00351665	0.00204755	-0.00521233	-0.004769932	0	0	0	0	0	0	0	0	0	0	0	0	0	0	0	0	0	0	0	0	0	0	0	0	0	0	0	0	0	0	0	0	0	0	0	0
0.06346661	0.00244528	-0.00038664	-0.00409769	-0.00367827	0.00256562	-0.00307754	0.00026433	0.0011703	-0.00008286	0.00148097	0	0.00218296	0	0	0	0	0	0	0	0	0	0	-0.00278536	-0.00011896	0	0	-0.00233772	0	0	0	0.00193086	0.00094548	-0.00349726	0.0020437	-0.00515614	-0.004780908	0	0	0	0	0	0	0	0	0	0	0	0	0	0	0	0	0	0	0	0	0	0	0	0	0	0	0	0	0	0	0	0	0	0	0	0
0.06533328	0.00259773	-0.00026837	-0.00403634	-0.00362782	0.00271101	-0.00303843	0.00038487	0.00128834	-0.00008039	0.00144999	0	0.00216481	0	0	0	0	0	0	0	0	0	0	-0.0027694	-0.0001465	0	0	-0.0024204	0	0	0	0.00193617	0.00095107	-0.00347303	0.00204472	-0.00508095	-0.004791884	0	0	0	0	0	0	0	0	0	0	0	0	0	0	0	0	0	0	0	0	0	0	0	0	0	0	0	0	0	0	0	0	0	0	0	0
0.06719994	0.00274714	-0.0001517	-0.00397679	-0.00357785	0.002857	-0.00300108	0.00050598	0.00140649	-0.00006676	0.0014072	0	0.00213598	0	0	0	0	0	0	0	0	0	0	-0.00274732	-0.00017946	0	0	-0.00250537	0	0	0	0.00194352	0.00095896	-0.00344447	0.00205083	-0.00498367	-0.004802861	0	0	0	0	0	0	0	0	0	0	0	0	0	0	0	0	0	0	0	0	0	0	0	0	0	0	0	0	0	0	0	0	0	0	0	0
0.06906661	0.00288791	-0.00004168	-0.00392141	-0.00353077	0.0029969	-0.0029669	0.00062224	0.00151943	-0.00004361	0.00135642	0	0.00209928	0	0	0	0	0	0	0	0	0	0	-0.00271944	-0.00021581	0	0	-0.00258625	0	0	0	0.00195271	0.00096899	-0.0034126	0.00206158	-0.00486166	-0.004813837	0	0	0	0	0	0	0	0	0	0	0	0	0	0	0	0	0	0	0	0	0	0	0	0	0	0	0	0	0	0	0	0	0	0	0	0
0.07093327	0.00301374	0.00005731	-0.00387239	-0.00348906	0.00312427	-0.00293707	0.00072823	0.00162202	-0.00001702	0.00130554	0	0.00206144	0	0	0	0	0	0	0	0	0	0	-0.00268827	-0.00025182	0	0	-0.00265634	0	0	0	0.00196275	0.00098011	-0.00337987	0.00207456	-0.00471784	-0.004824813	0	0	0	0	0	0	0	0	0	0	0	0	0	0	0	0	0	0	0	0	0	0	0	0	0	0	0	0	0	0	0	0	0	0	0	0
0.07279994	0.00311873	0.00012889	-0.0038314	-0.00345419	0.00323273	-0.00291251	0.00081879	0.00170923	0.00000912	0.00125913	0	0.0020265	0	0	0	0	0	0	0	0	0	0	-0.00265653	-0.00028482	0	0	-0.00271234	0	0	0	0.00197283	0.00099138	-0.00334855	0.00208815	-0.00455813	-0.004835789	0	0	0	0	0	0	0	0	0	0	0	0	0	0	0	0	0	0	0	0	0	0	0	0	0	0	0	0	0	0	0	0	0	0	0	0
0.0746666	0.00319679	0.00019079	-0.00379941	-0.00342587	0.00331516	-0.00289389	0.00088872	0.0017756	0.00004001	0.00121376	0	0.00198981	0	0	0	0	0	0	0	0	0	0	-0.0026239	-0.00031593	0	0	-0.00275487	0	0	0	0.00198343	0.00100328	-0.0033184	0.00210458	-0.00437837	-0.004846765	0	0	0	0	0	0	0	0	0	0	0	0	0	0	0	0	0	0	0	0	0	0	0	0	0	0	0	0	0	0	0	0	0	0	0	0
0.07653327	0.00324247	0.00022482	-0.00377677	-0.00340318	0.00336514	-0.00288147	0.00093333	0.00181614	0.0000812	0.00116379	0	0.00194661	0	0	0	0	0	0	0	0	0	0	-0.00258929	-0.00034692	0	0	-0.00278393	0	0	0	0.00199528	0.00101655	-0.00328842	0.00212629	-0.00416402	-0.004857741	0	0	0	0	0	0	0	0	0	0	0	0	0	0	0	0	0	0	0	0	0	0	0	0	0	0	0	0	0	0	0	0	0	0	0	0
0.07839993	0.00325476	0.00022747	-0.00376359	-0.0033854	0.00337882	-0.00287533	0.0009498	0.00182787	0.00013737	0.00110368	0	0.0018935	0	0	0	0	0	0	0	0	0	0	-0.00255211	-0.00037899	0	0	-0.00280036	0	0	0	0.00200889	0.00103171	-0.00325807	0.0021552	-0.00389345	-0.004868717	0	0	0	0	0	0	0	0	0	0	0	0	0	0	0	0	0	0	0	0	0	0	0	0	0	0	0	0	0	0	0	0	0	0	0	0
0.0802666	0.00322989	0.00019968	-0.00376	-0.00337223	0.00335547	-0.00287542	0.00093755	0.00181026	0.00021342	0.00103021	0	0.00182717	0	0	0	0	0	0	0	0	0	0	-0.00251259	-0.00041305	0	0	-0.00280696	0	0	0	0.00202446	0.00104891	-0.00322766	0.00219302	-0.00354061	-0.004879693	0	0	0	0	0	0	0	0	0	0	0	0	0	0	0	0	0	0	0	0	0	0	0	0	0	0	0	0	0	0	0	0	0	0	0	0
0.08213326	0.00317145	0.00013837	-0.00376602	-0.00336368	0.0032969	-0.00288161	0.0008978	0.00176465	0.00030929	0.00094387	0	0.00174797	0	0	0	0	0	0	0	0	0	0	-0.00247296	-0.00044911	0	0	-0.00280609	0	0	0	0.00204134	0.00106734	-0.00319874	0.00223917	-0.00308546	-0.004890669	0	0	0	0	0	0	0	0	0	0	0	0	0	0	0	0	0	0	0	0	0	0	0	0	0	0	0	0	0	0	0	0	0	0	0	0
0.08399993	0.00308181	0.00005101	-0.0037813	-0.00335968	0.00320636	-0.00289364	0.00083267	0.00169323	0.00041907	0.00084931	0	0.00166049	0	0	0	0	0	0	0	0	0	0	-0.00243691	-0.00048654	0	0	-0.00279866	0	0	0	0.00205822	0.0010855	-0.00317329	0.00229061	-0.00253457	-0.004901645	0	0	0	0	0	0	0	0	0	0	0	0	0	0	0	0	0	0	0	0	0	0	0	0	0	0	0	0	0	0	0	0	0	0	0	0
0.08586659	0.00296217	-0.00006254	-0.00380539	-0.00335971	0.00308641	-0.00291132	0.00074392	0.00159759	0.00053685	0.00075129	0	0.00156972	0	0	0	0	0	0	0	0	0	0	-0.00240716	-0.00052522	0	0	-0.00278495	0	0	0	0.00207416	0.00110231	-0.00315216	0.00234442	-0.00199091	-0.004912622	0	0	0	0	0	0	0	0	0	0	0	0	0	0	0	0	0	0	0	0	0	0	0	0	0	0	0	0	0	0	0	0	0	0	0	0
0.08773326	0.00281634	-0.00019829	-0.00383803	-0.0033638	0.00294195	-0.00293453	0.0006352	0.0014814	0.00065923	0.00065242	0	0.00147818	0	0	0	0	0	0	0	0	0	0	-0.00238585	-0.00056518	0	0	-0.00276742	0	0	0	0.00208841	0.00111686	-0.00313643	0.00239866	-0.00210843	-0.004923598	0	0	0	0	0	0	0	0	0	0	0	0	0	0	0	0	0	0	0	0	0	0	0	0	0	0	0	0	0	0	0	0	0	0	0	0
0.08959992	0.00264991	-0.00034996	-0.00387826	-0.00337174	0.00278075	-0.0029627	0.0005125	0.00135076	0.00078407	0.00055399	0	0.00138724	0	0	0	0	0	0	0	0	0	0	-0.00237358	-0.00060688	0	0	-0.00274926	0	0	0	0.00210059	0.00112875	-0.00312631	0.00245205	-0.00265984	-0.004934574	0	0	0	0	0	0	0	0	0	0	0	0	0	0	0	0	0	0	0	0	0	0	0	0	0	0	0	0	0	0	0	0	0	0	0	0
0.09146659	0.00247283	-0.00051154	-0.00392447	-0.00338278	0.00261046	-0.00299492	0.00038182	0.00121176	0.00091017	0.00045689	0	0.0012981	0	0	0	0	0	0	0	0	0	0	-0.00236944	-0.00065103	0	0	-0.00273287	0	0	0	0.00211088	0.00113815	-0.00312084	0.002504	-0.00315712	-0.00494555	0	0	0	0	0	0	0	0	0	0	0	0	0	0	0	0	0	0	0	0	0	0	0	0	0	0	0	0	0	0	0	0	0	0	0	0
0.09333325	0.00229233	-0.00067605	-0.00397501	-0.00339664	0.00243924	-0.00303011	0.00024947	0.00107102	0.00103568	0.00036191	0	0.00121159	0	0	0	0	0	0	0	0	0	0	-0.00237259	-0.00069763	0	0	-0.00272045	0	0	0	0.00211924	0.00114507	-0.00311957	0.00255372	-0.00354627	-0.00511382	0	0	0	0	0	0	0	0	0	0	0	0	0	0	0	0	0	0	0	0	0	0	0	0	0	0	0	0	0	0	0	0	0	0	0	0
0.09519992	0.00211542	-0.00083663	-0.00402789	-0.00341278	0.00227443	-0.00306698	0.00012124	0.00093466	0.00115943	0.00026907	0	0.00112775	0	0	0	0	0	0	0	0	0	0	-0.00238145	-0.00074669	0	0	-0.00271355	0	0	0	0.00212585	0.00114979	-0.00312162	0.00260092	-0.00384026	-0.00521977	0	0	0	0	0	0	0	0	0	0	0	0	0	0	0	0	0	0	0	0	0	0	0	0	0	0	0	0	0	0	0	0	0	0	0	0
0.09706658	0.00195015	-0.00098827	-0.00408101	-0.00343042	0.00212124	-0.00310415	0.00000134	0.00080711	0.00128066	0.00017827	0	0.00104655	0	0	0	0	0	0	0	0	0	0	-0.0023941	-0.00079811	0	0	-0.00271266	0	0	0	0.00213105	0.00115277	-0.00312583	0.00264556	-0.00406046	-0.00529386	0	0	0	0	0	0	0	0	0	0	0	0	0	0	0	0	0	0	0	0	0	0	0	0	0	0	0	0	0	0	0	0	0	0	0	0
0.09893325	0.00180011	-0.00112761	-0.00413257	-0.00344885	0.00198309	-0.00314037	-0.0001074	0.00069138	0.00139841	0.00008947	0	0.00096792	0	0	0	0	0	0	0	0	0	0	-0.00240891	-0.00085145	0	0	-0.00271753	0	0	0	0.00213508	0.00115437	-0.00313126	0.0026876	-0.00422637	-0.00534715	0	0	0	0	0	0	0	0	0	0	0	0	0	0	0	0	0	0	0	0	0	0	0	0	0	0	0	0	0	0	0	0	0	0	0	0
0.10079991	0.00166763	-0.00125135	-0.00418117	-0.00346766	0.00186212	-0.00317464	-0.00020308	0.00058952	0.00151216	0.00000172	0	0.00089074	0	0	0	0	0	0	0	0	0	0	-0.00242454	-0.00090645	0	0	-0.00272776	0	0	0	0.00213809	0.00115485	-0.00313737	0.00272717	-0.00435343	-0.00538676	0	0	0	0	0	0	0	0	0	0	0	0	0	0	0	0	0	0	0	0	0	0	0	0	0	0	0	0	0	0	0	0	0	0	0	0
0.10266658	0.00155452	-0.00135833	-0.00422576	-0.00348647	0.00175926	-0.00320619	-0.00028477	0.00050253	0.00162162	-0.00008602	0	0.00081384	0	0	0	0	0	0	0	0	0	0	-0.00243989	-0.00096292	0	0	-0.00274267	0	0	0	0.00214019	0.00115442	-0.0031437	0.00276449	-0.00445229	-0.00540844	0	0	0	0	0	0	0	0	0	0	0	0	0	0	0	0	0	0	0	0	0	0	0	0	0	0	0	0	0	0	0	0	0	0	0	0
0.10453324	0.00146048	-0.00144852	-0.00426587	-0.00350516	0.00167386	-0.00323462	-0.00035311	0.00043009	0.00172577	-0.00017395	0	0.00073679	0	0	0	0	0	0	0	0	0	0	-0.00245446	-0.00102029	0	0	-0.00276102	0	0	0	0.00214137	0.00115314	-0.00315016	0.00279942	-0.004531	-0.00541375	0	0	0	0	0	0	0	0	0	0	0	0	0	0	0	0	0	0	0	0	0	0	0	0	0	0	0	0	0	0	0	0	0	0	0	0
0.10639991	0.00138262	-0.00152317	-0.00430149	-0.00352355	0.00160413	-0.00325988	-0.0004088	0.00035516	0.00182443	-0.00026233	0	0.00065927	0	0	0	0	0	0	0	0	0	0	-0.00246788	-0.00107827	0	0	-0.00278164	0	0	0	0.00214172	0.00115116	-0.00315658	0.0028321	-0.00459508	-0.00541993	0	0	0	0	0	0	0	0	0	0	0	0	0	0	0	0	0	0	0	0	0	0	0	0	0	0	0	0	0	0	0	0	0	0	0	0
0.10826657	0.00132084	-0.00158594	-0.00433293	-0.00354163	0.00154783	-0.00328217	-0.00045384	0.00030679	0.00191758	-0.00035128	0	0.0005811	0	0	0	0	0	0	0	0	0	0	-0.00248011	-0.00113666	0	0	-0.00280352	0	0	0	0.00214131	0.00114855	-0.00316292	0.00286267	-0.0046485	-0.00542681	0	0	0	0	0	0	0	0	0	0	0	0	0	0	0	0	0	0	0	0	0	0	0	0	0	0	0	0	0	0	0	0	0	0	0	0
0.11013323	0.00127142	-0.00163587	-0.00436076	-0.00355945	0.00150249	-0.00330185	-0.00049016	0.00026789	0.00200531	-0.00044075	0	0.00050232	0	0	0	0	0	0	0	0	0	0	-0.00249129	-0.00119529	0	0	-0.0028258	0	0	0	0.00214018	0.00114535	-0.00316926	0.00289124	-0.00469428	-0.00543421	0	0	0	0	0	0	0	0	0	0	0	0	0	0	0	0	0	0	0	0	0	0	0	0	0	0	0	0	0	0	0	0	0	0	0	0
0.1119999	0.00123164	-0.00167682	-0.0043857	-0.00357716	0.00146568	-0.00331943	-0.0005197	0.00023637	0.00208797	-0.00053073	0	0.00042296	0	0	0	0	0	0	0	0	0	0	-0.0025017	-0.00125417	0	0	-0.00284791	0	0	0	0.00213836	0.00114159	-0.00317569	0.00291796	-0.00473462	-0.00544198	0	0	0	0	0	0	0	0	0	0	0	0	0	0	0	0	0	0	0	0	0	0	0	0	0	0	0	0	0	0	0	0	0	0	0	0
0.11386657	0.001199	-0.00171016	-0.00440847	-0.00359491	0.00143516	-0.00333539	-0.00054427	0.00021031	0.0021659	-0.00062106	0	0.00034324	0	0	0	0	0	0	0	0	0	0	-0.00251168	-0.00131332	0	0	-0.00286941	0	0	0	0.00213591	0.00113729	-0.0031823	0.00294297	-0.00477107	-0.00544993	0	0	0	0	0	0	0	0	0	0	0	0	0	0	0	0	0	0	0	0	0	0	0	0	0	0	0	0	0	0	0	0	0	0	0	0
0.11573323	0.00117137	-0.00173967	-0.00442964	-0.00361275	0.00140905	-0.00335016	-0.00056537	0.00018808	0.00223943	-0.00071128	0	0.00026367	0	0	0	0	0	0	0	0	0	0	-0.00252145	-0.00137264	0	0	-0.00288999	0	0	0	0.00213291	0.00113251	-0.00318909	0.00296638	-0.00480455	-0.00545785	0	0	0	0	0	0	0	0	0	0	0	0	0	0	0	0	0	0	0	0	0	0	0	0	0	0	0	0	0	0	0	0	0	0	0	0
0.1175999	0.00114701	-0.00176597	-0.0044496	-0.0036306	0.00138583	-0.00336403	-0.00058423	0.00016835	0.00230897	-0.00080078	0	0.00018494	0	0	0	0	0	0	0	0	0	0	-0.00253114	-0.00143199	0	0	-0.00290946	0	0	0	0.00212949	0.00112735	-0.00319595	0.00298833	-0.00483554	-0.00546546	0	0	0	0	0	0	0	0	0	0	0	0	0	0	0	0	0	0	0	0	0	0	0	0	0	0	0	0	0	0	0	0	0	0	0	0
0.11946656	0.00112456	-0.00179049	-0.00446861	-0.00364828	0.00135467	-0.00337719	-0.00060178	0.00015008	0.00237503	-0.00088879	0	0.00010793	0	0	0	0	0	0	0	0	0	0	-0.0025407	-0.00149113	0	0	-0.00292772	0	0	0	0.00212581	0.001122	-0.00320269	0.00300898	-0.00486416	-0.00547248	0	0	0	0	0	0	0	0	0	0	0	0	0	0	0	0	0	0	0	0	0	0	0	0	0	0	0	0	0	0	0	0	0	0	0	0
0.12133323	0.00110309	-0.00181241	-0.00448669	-0.0036655	0.00133431	-0.00338968	-0.00061862	0.00013308	0.00243817	-0.0009744	0	0.00003364	0	0	0	0	0	0	0	0	0	0	-0.00254997	-0.00154972	0	0	-0.00294475	0	0	0	0.00212212	0.00111666	-0.00320899	0.00302851	-0.0048903	-0.00547863	0	0	0	0	0	0	0	0	0	0	0	0	0	0	0	0	0	0	0	0	0	0	0	0	0	0	0	0	0	0	0	0	0	0	0	0
0.12319989	0.0010821	-0.00183551	-0.00450375	-0.00368188	0.00131449	-0.00340146	-0.00063505	0.00011598	0.00249897	-0.00105663	0	-0.00003688	0	0	0	0	0	0	0	0	0	0	-0.00255865	-0.00160728	0	0	-0.00296056	0	0	0	0.00211863	0.0011116	-0.00321453	0.00304712	-0.00491373	-0.00548366	0	0	0	0	0	0	0	0	0	0	0	0	0	0	0	0	0	0	0	0	0	0	0	0	0	0	0	0	0	0	0	0	0	0	0	0
0.12506655	0.00106135	-0.00185839	-0.00451956	-0.00369699	0.00129506	-0.00341237	-0.00065116	0.00009908	0.00255806	-0.00113447	0	-0.00010258	0	0	0	0	0	0	0	0	0	0	-0.00256638	-0.00166328	0	0	-0.00297522	0	0	0	0.00211561	0.00110709	-0.00321894	0.00306503	-0.00493417	-0.00548738	0	0	0	0	0	0	0	0	0	0	0	0	0	0	0	0	0	0	0	0	0	0	0	0	0	0	0	0	0	0	0	0	0	0	0	0
0.12693322	0.00104073	-0.00188124	-0.00453386	-0.00371039	0.00127591	-0.00342226	-0.00066698	0.00008229	0.00261631	-0.00120706	0	-0.00016249	0	0	0	0	0	0	0	0	0	0	-0.00257272	-0.00171726	0	0	-0.00298883	0	0	0	0.00211333	0.00110341	-0.00322183	0.00308253	-0.00495133	-0.00548958	0	0	0	0	0	0	0	0	0	0	0	0	0	0	0	0	0	0	0	0	0	0	0	0	0	0	0	0	0	0	0	0	0	0	0	0
0.12879989	0.00102026	-0.00190515	-0.0045463	-0.00372152	0.00125701	-0.00343087	-0.00068199	0.00006488	0.00267495	-0.00127352	0	-0.00021559	0	0	0	0	0	0	0	0	0	0	-0.00257715	-0.00176875	0	0	-0.00300153	0	0	0	0.00211211	0.00110093	-0.00322271	0.00309999	-0.00496485	-0.00549006	0	0	0	0	0	0	0	0	0	0	0	0	0	0	0	0	0	0	0	0	0	0	0	0	0	0	0	0	0	0	0	0	0	0	0	0
0.13066655	0.00099987	-0.00192855	-0.00455653	-0.00372987	0.00123794	-0.00343798	-0.0006969	0.00004828	0.00273498	-0.00133288	0	-0.00026089	0	0	0	0	0	0	0	0	0	0	-0.00257918	-0.00181719	0	0	-0.00301343	0	0	0	0.00211222	0.00109993	-0.00322118	0.00311772	-0.00497443	-0.00548866	0	0	0	0	0	0	0	0	0	0	0	0	0	0	0	0	0	0	0	0	0	0	0	0	0	0	0	0	0	0	0	0	0	0	0	0
0.13253322	0.00097964	-0.0019521	-0.00456423	-0.00373497	0.00121969	-0.00344335	-0.00071123	0.00003172	0.00279784	-0.00138447	0	-0.00029756	0	0	0	0	0	0	0	0	0	0	-0.00257831	-0.00186219	0	0	-0.00302471	0	0	0	0.00211396	0.00110075	-0.00321683	0.00313612	-0.00497982	-0.00548523	0	0	0	0	0	0	0	0	0	0	0	0	0	0	0	0	0	0	0	0	0	0	0	0	0	0	0	0	0	0	0	0	0	0	0	0
0.13439988	0.00095992	-0.00197544	-0.00456929	-0.00373673	0.00120209	-0.00344692	-0.00072474	0.00001567	0.00286384	-0.00142804	0	-0.00032548	0	0	0	0	0	0	0	0	0	0	-0.00257444	-0.00190338	0	0	-0.00303544	0	0	0	0.00211734	0.0011034	-0.00320966	0.00315522	-0.00498121	-0.00547996	0	0	0	0	0	0	0	0	0	0	0	0	0	0	0	0	0	0	0	0	0	0	0	0	0	0	0	0	0	0	0	0	0	0	0	0
0.13626655	0.00094115	-0.00199803	-0.00457215	-0.00373583	0.00118546	-0.00344896	-0.00073722	0.00000038	0.00293196	-0.00146473	0	-0.00034614	0	0	0	0	0	0	0	0	0	0	-0.00256819	-0.00194095	0	0	-0.00304568	0	0	0	0.00212195	0.00110748	-0.0032004	0.00317469	-0.0049796	-0.00547346	0	0	0	0	0	0	0	0	0	0	0	0	0	0	0	0	0	0	0	0	0	0	0	0	0	0	0	0	0	0	0	0	0	0	0	0
0.13813321	0.00092282	-0.0020194	-0.00457324	-0.00373301	0.00117006	-0.00344976	-0.00074853	-0.00001387	0.00300142	-0.00149606	0	-0.00036131	0	0	0	0	0	0	0	0	0	0	-0.00256016	-0.00197542	0	0	-0.00305554	0	0	0	0.00212742	0.00111255	-0.00318971	0.00319425	-0.00497592	-0.00546628	0	0	0	0	0	0	0	0	0	0	0	0	0	0	0	0	0	0	0	0	0	0	0	0	0	0	0	0	0	0	0	0	0	0	0	0
0.13999988	0.0009071	-0.00203899	-0.00457295	-0.00372892	0.00115626	-0.00344958	-0.00075843	-0.00002672	0.00307092	-0.00152337	0	-0.00037265	0	0	0	0	0	0	0	0	0	0	-0.00255093	-0.00200715	0	0	-0.00306499	0	0	0	0.00213333	0.0011182	-0.00317825	0.00321352	-0.00497098	-0.00545894	0	0	0	0	0	0	0	0	0	0	0	0	0	0	0	0	0	0	0	0	0	0	0	0	0	0	0	0	0	0	0	0	0	0	0	0
0.14186654	0.00089332	-0.00205651	-0.00457189	-0.00372445	0.00114414	-0.00344884	-0.00076695	-0.00003805	0.00313901	-0.00154829	0	-0.00038211	0	0	0	0	0	0	0	0	0	0	-0.00254132	-0.00203676	0	0	-0.00307402	0	0	0	0.00213921	0.0011239	-0.00316685	0.00323206	-0.00496575	-0.00545197	0	0	0	0	0	0	0	0	0	0	0	0	0	0	0	0	0	0	0	0	0	0	0	0	0	0	0	0	0	0	0	0	0	0	0	0
0.14373321	0.00088153	-0.00207176	-0.00457074	-0.00372055	0.00113372	-0.00344799	-0.00077398	-0.00004781	0.00320394	-0.00157251	0	-0.00039168	0	0	0	0	0	0	0	0	0	0	-0.00253225	-0.00206492	0	0	-0.00308257	0	0	0	0.00214455	0.0011291	-0.00315636	0.00324935	-0.00496124	-0.00544589	0	0	0	0	0	0	0	0	0	0	0	0	0	0	0	0	0	0	0	0	0	0	0	0	0	0	0	0	0	0	0	0	0	0	0	0
0.14559987	0.00087145	-0.00208488	-0.00457032	-0.00371824	0.00112472	-0.0034476	-0.00078031	-0.00005624	0.00326397	-0.00159768	0	-0.00040331	0	0	0	0	0	0	0	0	0	0	-0.00252471	-0.00209243	0	0	-0.00309058	0	0	0	0.00214885	0.00113322	-0.00314768	0.00326489	-0.00495845	-0.00544116	0	0	0	0	0	0	0	0	0	0	0	0	0	0	0	0	0	0	0	0	0	0	0	0	0	0	0	0	0	0	0	0	0	0	0	0
0.14746654	0.00086224	-0.00209657	-0.00457152	-0.00371842	0.00111639	-0.00344829	-0.00078645	-0.00006396	0.00331771	-0.00162499	0	-0.00041839	0	0	0	0	0	0	0	0	0	0	-0.00251972	-0.00212004	0	0	-0.00309798	0	0	0	0.00215167	0.00113577	-0.00314156	0.00327823	-0.00495829	-0.00543807	0	0	0	0	0	0	0	0	0	0	0	0	0	0	0	0	0	0	0	0	0	0	0	0	0	0	0	0	0	0	0	0	0	0	0	0
0.1493332	0.0008527	-0.00210788	-0.00457529	-0.00372197	0.00110769	-0.00345073	-0.00079339	-0.00007193	0.00336369	-0.00165506	0	-0.00043776	0	0	0	0	0	0	0	0	0	0	-0.00251838	-0.00214825	0	0	-0.00310466	0	0	0	0.00215265	0.00113628	-0.00313873	0.00328888	-0.00496157	-0.0054368	0	0	0	0	0	0	0	0	0	0	0	0	0	0	0	0	0	0	0	0	0	0	0	0	0	0	0	0	0	0	0	0	0	0	0	0
0.15119987	0.00084085	-0.00212064	-0.00458269	-0.00372962	0.00109693	-0.00345571	-0.00080266	-0.00008042	0.00340123	-0.00168786	0	-0.00046145	0	0	0	0	0	0	0	0	0	0	-0.00252169	-0.00217754	0	0	-0.00311058	0	0	0	0.00215152	0.00113442	-0.0031397	0.00329651	-0.00496887	-0.00543732	0	0	0	0	0	0	0	0	0	0	0	0	0	0	0	0	0	0	0	0	0	0	0	0	0	0	0	0	0	0	0	0	0	0	0	0
0.15306653	0.00082721	-0.00213403	-0.00459478	-0.00374294	0.00108451	-0.00346392	-0.00081414	-0.0000955	0.00342499	-0.00172533	0	-0.00049235	0	0	0	0	0	0	0	0	0	0	-0.00253132	-0.00220823	0	0	-0.00311537	0	0	0	0.00214736	0.00112917	-0.00314606	0.00329974	-0.00498161	-0.00544049	0	0	0	0	0	0	0	0	0	0	0	0	0	0	0	0	0	0	0	0	0	0	0	0	0	0	0	0	0	0	0	0	0	0	0	0
0.1549332	0.00081757	-0.00214218	-0.00461066	-0.00376291	0.0010753	-0.00347468	-0.00082386	-0.00010349	0.00342847	-0.00177317	0	-0.00053707	0	0	0	0	0	0	0	0	0	0	-0.00254736	-0.00224139	0	0	-0.00311878	0	0	0	0.00213915	0.0011196	-0.00315907	0.00329756	-0.00500046	-0.00544774	0	0	0	0	0	0	0	0	0	0	0	0	0	0	0	0	0	0	0	0	0	0	0	0	0	0	0	0	0	0	0	0	0	0	0	0
0.15679986	0.00081546	-0.00214188	-0.00462869	-0.00378866	0.00107226	-0.00348679	-0.00082916	-0.00010563	0.00341316	-0.00183433	0	-0.00059813	0	0	0	0	0	0	0	0	0	0	-0.00256823	-0.00227806	0	0	-0.00312106	0	0	0	0.00212705	0.00110602	-0.00317799	0.00329069	-0.00502444	-0.00545913	0	0	0	0	0	0	0	0	0	0	0	0	0	0	0	0	0	0	0	0	0	0	0	0	0	0	0	0	0	0	0	0	0	0	0	0
0.15866653	0.00081921	-0.00213459	-0.00464998	-0.00382122	0.00107392	-0.00350105	-0.00083137	-0.0001032	0.00337897	-0.00191035	0	-0.00067714	0	0	0	0	0	0	0	0	0	0	-0.0025951	-0.00231956	0	0	-0.00312226	0	0	0	0.00211057	0.00108784	-0.00320353	0.00327874	-0.00505434	-0.0054748	0	0	0	0	0	0	0	0	0	0	0	0	0	0	0	0	0	0	0	0	0	0	0	0	0	0	0	0	0	0	0	0	0	0	0	0
0.16053319	0.00082723	-0.00212162	-0.00467576	-0.00386175	0.00107889	-0.00351834	-0.00083182	-0.00009744	0.00332377	-0.00200232	0	-0.00077556	0	0	0	0	0	0	0	0	0	0	-0.00262943	-0.0023667	0	0	-0.00312225	0	0	0	0.00208899	0.00106427	-0.00323664	0.00326089	-0.005091	-0.005495	0	0	0	0	0	0	0	0	0	0	0	0	0	0	0	0	0	0	0	0	0	0	0	0	0	0	0	0	0	0	0	0	0	0	0	0
0.16239985	0.00083842	-0.00210416	-0.00470542	-0.00390904	0.00108624	-0.00353832	-0.00083114	-0.00008918	0.00325015	-0.00210766	0	-0.00089057	0	0	0	0	0	0	0	0	0	0	-0.00267033	-0.00241848	0	0	-0.00312112	0	0	0	0.00206282	0.00103588	-0.00327622	0.00323762	-0.00513298	-0.00551888	0	0	0	0	0	0	0	0	0	0	0	0	0	0	0	0	0	0	0	0	0	0	0	0	0	0	0	0	0	0	0	0	0	0	0	0
0.16426652	0.00085118	-0.00208399	-0.00473795	-0.00396111	0.00109472	-0.00356033	-0.00082996	-0.00007959	0.00316269	-0.00222184	0	-0.00101712	0	0	0	0	0	0	0	0	0	0	-0.00271618	-0.00247315	0	0	-0.00311905	0	0	0	0.00203307	0.00100379	-0.00332039	0.00320994	-0.00517817	-0.00554516	0	0	0	0	0	0	0	0	0	0	0	0	0	0	0	0	0	0	0	0	0	0	0	0	0	0	0	0	0	0	0	0	0	0	0	0
0.16613319	0.00086434	-0.00206249	-0.00477237	-0.00401619	0.00110337	-0.00358377	-0.00082923	-0.00006966	0.00306547	-0.00234088	0	-0.00115069	0	0	0	0	0	0	0	0	0	0	-0.00276542	-0.00252908	0	0	-0.00311623	0	0	0	0.00200069	0.00096903	-0.00336748	0.00317884	-0.00522475	-0.00557273	0	0	0	0	0	0	0	0	0	0	0	0	0	0	0	0	0	0	0	0	0	0	0	0	0	0	0	0	0	0	0	0	0	0	0	0
0.16799985	0.00087701	-0.00204081	-0.0048076	-0.00407244	0.00111154	-0.00360793	-0.00082911	-0.00006004	0.002963	-0.00246102	0	-0.00128685	0	0	0	0	0	0	0	0	0	0	-0.0028163	-0.00258487	0	0	-0.00311288	0	0	0	0.00196677	0.00093278	-0.0034157	0.00314551	-0.00527094	-0.0056005	0	0	0	0	0	0	0	0	0	0	0	0	0	0	0	0	0	0	0	0	0	0	0	0	0	0	0	0	0	0	0	0	0	0	0	0
0.16986651	0.00088718	-0.00202145	-0.00484218	-0.00412701	0.00111766	-0.00363186	-0.00083056	-0.00005227	0.00286272	-0.00257508	0	-0.00141727	0	0	0	0	0	0	0	0	0	0	-0.00286614	-0.00263766	0	0	-0.00310931	0	0	0	0.00193325	0.00089709	-0.00346228	0.00311192	-0.00531421	-0.00562674	0	0	0	0	0	0	0	0	0	0	0	0	0	0	0	0	0	0	0	0	0	0	0	0	0	0	0	0	0	0	0	0	0	0	0	0
0.17173318	0.00089415	-0.00200535	-0.00487531	-0.00417836	0.00112126	-0.00365502	-0.00083384	-0.00004693	0.00276793	-0.00267833	0	-0.00153681	0	0	0	0	0	0	0	0	0	0	-0.00291351	-0.00268511	0	0	-0.00310562	0	0	0	0.00190129	0.00086314	-0.00350583	0.0030791	-0.00535343	-0.00565068	0	0	0	0	0	0	0	0	0	0	0	0	0	0	0	0	0	0	0	0	0	0	0	0	0	0	0	0	0	0	0	0	0	0	0	0
0.17359985	0.00089842	-0.00199227	-0.00490613	-0.00422532	0.00112282	-0.00367679	-0.00083841	-0.00004356	0.00268067	-0.0027681	0	-0.00164254	0	0	0	0	0	0	0	0	0	0	-0.0029572	-0.00272559	0	0	-0.00310189	0	0	0	0.00187171	0.00083182	-0.00354547	0.00304787	-0.00538807	-0.00567206	0	0	0	0	0	0	0	0	0	0	0	0	0	0	0	0	0	0	0	0	0	0	0	0	0	0	0	0	0	0	0	0	0	0	0	0
0.17546651	0.00089978	-0.00198289	-0.0049334	-0.00426594	0.00112228	-0.00369628	-0.00084406	-0.00004238	0.00260589	-0.00284045	0	-0.00172958	0	0	0	0	0	0	0	0	0	0	-0.00299527	-0.00275743	0	0	-0.00309836	0	0	0	0.00184601	0.00080466	-0.00357952	0.00301989	-0.005417	-0.00569007	0	0	0	0	0	0	0	0	0	0	0	0	0	0	0	0	0	0	0	0	0	0	0	0	0	0	0	0	0	0	0	0	0	0	0	0
0.17733318	0.00089825	-0.00197761	-0.00495618	-0.00429871	0.00111972	-0.00371277	-0.00085074	-0.0000434	0.00254735	-0.0028924	0	-0.00179427	0	0	0	0	0	0	0	0	0	0	-0.00302624	-0.00277932	0	0	-0.00309523	0	0	0	0.00182539	0.00078288	-0.00360674	0.00299656	-0.00543954	-0.00570418	0	0	0	0	0	0	0	0	0	0	0	0	0	0	0	0	0	0	0	0	0	0	0	0	0	0	0	0	0	0	0	0	0	0	0	0
0.17919984	0.00089374	-0.00197688	-0.0049736	-0.00432225	0.00111515	-0.0037256	-0.00085788	-0.0000467	0.00250828	-0.00292113	0	-0.00183312	0	0	0	0	0	0	0	0	0	0	-0.00304883	-0.00278998	0	0	-0.00309265	0	0	0	0.00181098	0.00076763	-0.00362605	0.00297911	-0.00545511	-0.00571391	0	0	0	0	0	0	0	0	0	0	0	0	0	0	0	0	0	0	0	0	0	0	0	0	0	0	0	0	0	0	0	0	0	0	0	0
0.18106651	0.00088616	-0.00198108	-0.00498498	-0.00433537	0.00110855	-0.00373423	-0.00086552	-0.00005236	0.00249109	-0.00292407	0	-0.00184313	0	0	0	0	0	0	0	0	0	0	-0.00306201	-0.0027882	0	0	-0.00309069	0	0	0	0.00180371	0.00075982	-0.00363659	0.0029685	-0.00546325	-0.00571886	0	0	0	0	0	0	0	0	0	0	0	0	0	0	0	0	0	0	0	0	0	0	0	0	0	0	0	0	0	0	0	0	0	0	0	0
0.18293317	0.00087638	-0.00198947	-0.00498981	-0.00433757	0.00110064	-0.00373824	-0.00087298	-0.00005972	0.00249538	-0.00290089	0	-0.00182404	0	0	0	0	0	0	0	0	0	0	-0.0030655	-0.00277346	0	0	-0.00308925	0	0	0	0.00180376	0.00075967	-0.00363828	0.00296488	-0.00546402	-0.00571915	0	0	0	0	0	0	0	0	0	0	0	0	0	0	0	0	0	0	0	0	0	0	0	0	0	0	0	0	0	0	0	0	0	0	0	0
0.18479984	0.00086492	-0.0020016	-0.0049875	-0.00432817	0.0010919	-0.00373718	-0.00087976	-0.00006835	0.00252111	-0.002851	0	-0.00177524	0	0	0	0	0	0	0	0	0	0	-0.00305888	-0.00274527	0	0	-0.00308826	0	0	0	0.00181136	0.00076743	-0.00363084	0.00296841	-0.00545717	-0.00571462	0	0	0	0	0	0	0	0	0	0	0	0	0	0	0	0	0	0	0	0	0	0	0	0	0	0	0	0	0	0	0	0	0	0	0	0
0.1866665	0.00085177	-0.00201757	-0.00497761	-0.0043065	0.00108229	-0.00373071	-0.0008858	-0.00007832	0.0025684	-0.00277352	0	-0.00169581	0	0	0	0	0	0	0	0	0	0	-0.00304173	-0.00270326	0	0	-0.00308758	0	0	0	0.00182671	0.00078336	-0.00361382	0.00297917	-0.00544214	-0.00570492	0	0	0	0	0	0	0	0	0	0	0	0	0	0	0	0	0	0	0	0	0	0	0	0	0	0	0	0	0	0	0	0	0	0	0	0
0.18853317	0.00083784	-0.0020362	-0.0049601	-0.00427298	0.00107255	-0.00371881	-0.00089052	-0.00008595	0.00263366	-0.00267056	0	-0.00158841	0	0	0	0	0	0	0	0	0	0	-0.00301469	-0.00264809	0	0	-0.00308691	0	0	0	0.00184904	0.0008067	-0.00358786	0.00299611	-0.00541906	-0.00569028	0	0	0	0	0	0	0	0	0	0	0	0	0	0	0	0	0	0	0	0	0	0	0	0	0	0	0	0	0	0	0	0	0	0	0	0
0.19039983	0.00082367	-0.00205674	-0.00493509	-0.00422816	0.00106307	-0.00370159	-0.00089366	-0.0000965	0.00271372	-0.00254466	0	-0.00145598	0	0	0	0	0	0	0	0	0	0	-0.00297837	-0.00258101	0	0	-0.00308599	0	0	0	0.0018775	0.00083666	-0.00355344	0.00301823	-0.00538781	-0.00567074	0	0	0	0	0	0	0	0	0	0	0	0	0	0	0	0	0	0	0	0	0	0	0	0	0	0	0	0	0	0	0	0	0	0	0	0
0.1922665	0.00080903	-0.00207917	-0.00490277	-0.00417252	0.00105361	-0.00367924	-0.00089547	-0.00010731	0.00280645	-0.00239814	0	-0.00130098	0	0	0	0	0	0	0	0	0	0	-0.00293332	-0.00250356	0	0	-0.0030846	0	0	0	0.00191141	0.00087258	-0.00351081	0.00304474	-0.00534792	-0.00564605	0	0	0	0	0	0	0	0	0	0	0	0	0	0	0	0	0	0	0	0	0	0	0	0	0	0	0	0	0	0	0	0	0	0	0	0
0.19413316	0.00079398	-0.00210312	-0.00486371	-0.0041072	0.00104414	-0.00365223	-0.00089611	-0.00011833	0.00290855	-0.00223468	0	-0.00112744	0	0	0	0	0	0	0	0	0	0	-0.00288059	-0.00241783	0	0	-0.00308252	0	0	0	0.00194967	0.00091335	-0.00346074	0.00307443	-0.00529926	-0.00561626	0	0	0	0	0	0	0	0	0	0	0	0	0	0	0	0	0	0	0	0	0	0	0	0	0	0	0	0	0	0	0	0	0	0	0	0
0.19599983	0.00077872	-0.00212798	-0.0048188	-0.00403391	0.00103475	-0.00362124	-0.00089573	-0.00012939	0.00301646	-0.00205955	0	-0.00094096	0	0	0	0	0	0	0	0	0	0	-0.00282163	-0.00232676	0	0	-0.0030796	0	0	0	0.00199089	0.00095757	-0.00340439	0.00310606	-0.00524208	-0.00558172	0	0	0	0	0	0	0	0	0	0	0	0	0	0	0	0	0	0	0	0	0	0	0	0	0	0	0	0	0	0	0	0	0	0	0	0
0.19786649	0.00076329	-0.00215336	-0.00476909	-0.00395443	0.00102536	-0.00358706	-0.00089459	-0.00014047	0.00312698	-0.00187728	0	-0.00074651	0	0	0	0	0	0	0	0	0	0	-0.002758	-0.00223281	0	0	-0.00307576	0	0	0	0.00203382	0.00100394	-0.00334304	0.00313846	-0.00517679	-0.00554293	0	0	0	0	0	0	0	0	0	0	0	0	0	0	0	0	0	0	0	0	0	0	0	0	0	0	0	0	0	0	0	0	0	0	0	0
0.19973316	0.00074808	-0.00217851	-0.00471605	-0.00387126	0.00101619	-0.00355075	-0.00089302	-0.00015128	0.00323725	-0.00169442	0	-0.00055092	0	0	0	0	0	0	0	0	0	0	-0.00269162	-0.0021395	0	0	-0.00307116	0	0	0	0.00207696	0.00105087	-0.00327846	0.00317061	-0.00510457	-0.00550087	0	0	0	0	0	0	0	0	0	0	0	0	0	0	0	0	0	0	0	0	0	0	0	0	0	0	0	0	0	0	0	0	0	0	0	0
0.20159982	0.00073395	-0.00220243	-0.00466168	-0.00378789	0.00100775	-0.00351367	-0.00089045	-0.00016127	0.00334749	-0.00152183	0	-0.00036462	0	0	0	0	0	0	0	0	0	0	-0.00262464	-0.00205333	0	0	-0.00306681	0	0	0	0.00211871	0.0010966	-0.00321279	0.00320246	-0.0050279	-0.00545716	0	0	0	0	0	0	0	0	0	0	0	0	0	0	0	0	0	0	0	0	0	0	0	0	0	0	0	0	0	0	0	0	0	0	0	0
0.20346649	0.00072174	-0.00222426	-0.00460818	-0.00370787	0.00100057	-0.0034773	-0.00088698	-0.00016991	0.00346035	-0.00136971	0	-0.00019713	0	0	0	0	0	0	0	0	0	0	-0.00255893	-0.00198038	0	0	-0.00306423	0	0	0	0.00215781	0.00113967	-0.00314813	0.00323468	-0.00495015	-0.00541385	0	0	0	0	0	0	0	0	0	0	0	0	0	0	0	0	0	0	0	0	0	0	0	0	0	0	0	0	0	0	0	0	0	0	0	0
0.20533315	0.00071181	-0.00224365	-0.0045574	-0.0036338	0.00099482	-0.00344289	-0.0008827	-0.000177	0.00357839	-0.00124303	0	-0.00005321	0	0	0	0	0	0	0	0	0	0	-0.00249583	-0.00192337	0	0	-0.0030646	0	0	0	0.00219363	0.0011793	-0.0030861	0.00326787	-0.0048746	-0.00537281	0	0	0	0	0	0	0	0	0	0	0	0	0	0	0	0	0	0	0	0	0	0	0	0	0	0	0	0	0	0	0	0	0	0	0	0
0.20719982	0.00070394	-0.00226082	-0.00451065	-0.00356717	0.00099028	-0.00341129	-0.00087798	-0.00018276	0.00370384	-0.00114269	0	0.00006631	0	0	0	0	0	0	0	0	0	0	-0.00243612	-0.00188267	0	0	-0.0030686	0	0	0	0.00222604	0.00121525	-0.00302773	0.00330248	-0.00480407	-0.00533539	0	0	0	0	0	0	0	0	0	0	0	0	0	0	0	0	0	0	0	0	0	0	0	0	0	0	0	0	0	0	0	0	0	0	0	0
0.20906648	0.00069788	-0.00227602	-0.004469	-0.00350914	0.00098671	-0.00338319	-0.00087252	-0.00018741	0.00383873	-0.00106908	0	0.00016119	0	0	0	0	0	0	0	0	0	0	-0.00238039	-0.00185846	0	0	-0.0030767	0	0	0	0.00225501	0.00124742	-0.00297382	0.00333889	-0.00474124	-0.00530271	0	0	0	0	0	0	0	0	0	0	0	0	0	0	0	0	0	0	0	0	0	0	0	0	0	0	0	0	0	0	0	0	0	0	0	0
0.21093315	0.00069352	-0.00228937	-0.00443319	-0.00346055	0.000984	-0.00335903	-0.0008682	-0.00019109	0.0039843	-0.00102218	0	0.00023164	0	0	0	0	0	0	0	0	0	0	-0.00232909	-0.00185079	0	0	-0.00308907	0	0	0	0.00228054	0.00127575	-0.00292503	0.0033773	-0.00468849	-0.00527565	0	0	0	0	0	0	0	0	0	0	0	0	0	0	0	0	0	0	0	0	0	0	0	0	0	0	0	0	0	0	0	0	0	0	0	0
0.21279981	0.00069113	-0.00230054	-0.00440381	-0.00342227	0.00098236	-0.00333914	-0.00086349	-0.00019359	0.0041404	-0.00100252	0	0.00027732	0	0	0	0	0	0	0	0	0	0	-0.0022827	-0.00186002	0	0	-0.00310558	0	0	0	0.0023025	0.00130005	-0.00288209	0.00341758	-0.00464788	-0.00525495	0	0	0	0	0	0	0	0	0	0	0	0	0	0	0	0	0	0	0	0	0	0	0	0	0	0	0	0	0	0	0	0	0	0	0	0
0.21466647	0.00069143	-0.00230871	-0.00438131	-0.00339524	0.00098239	-0.00332371	-0.00085841	-0.00019719	0.00430535	-0.0010115	0	0.00029709	0	0	0	0	0	0	0	0	0	0	-0.00224179	-0.00188704	0	0	-0.00312587	0	0	0	0.00232063	0.00131999	-0.00284582	0.00345936	-0.00462105	-0.00524126	0	0	0	0	0	0	0	0	0	0	0	0	0	0	0	0	0	0	0	0	0	0	0	0	0	0	0	0	0	0	0	0	0	0	0	0
0.21653314	0.00069467	-0.00231366	-0.00436516	-0.003379	0.00098371	-0.00331234	-0.00085273	-0.00019614	0.00447884	-0.00104832	0	0.00029238	0	0	0	0	0	0	0	0	0	0	-0.00220585	-0.0019319	0	0	-0.00314937	0	0	0	0.00233516	0.00133589	-0.00281584	0.00350257	-0.00460748	-0.00523425	0	0	0	0	0	0	0	0	0	0	0	0	0	0	0	0	0	0	0	0	0	0	0	0	0	0	0	0	0	0	0	0	0	0	0	0
0.21839981	0.00070052	-0.00231581	-0.00435382	-0.00337155	0.00098752	-0.00330392	-0.00084623	-0.00019348	0.00466209	-0.00110927	0	0.00026785	0	0	0	0	0	0	0	0	0	0	-0.00217315	-0.00199343	0	0	-0.00317544	0	0	0	0.002347	0.00134874	-0.00279051	0.00354763	-0.00460453	-0.00523257	0	0	0	0	0	0	0	0	0	0	0	0	0	0	0	0	0	0	0	0	0	0	0	0	0	0	0	0	0	0	0	0	0	0	0	0
0.22026647	0.00070929	-0.00231097	-0.00434582	-0.00337122	0.00099338	-0.00329744	-0.00083879	-0.00018892	0.00485234	-0.00119085	0	0.00022759	0	0	0	0	0	0	0	0	0	0	-0.0021423	-0.00207012	0	0	-0.00320322	0	0	0	0.00235674	0.00135929	-0.00276853	0.00359433	-0.0046095	-0.00523512	0	0	0	0	0	0	0	0	0	0	0	0	0	0	0	0	0	0	0	0	0	0	0	0	0	0	0	0	0	0	0	0	0	0	0	0
0.22213314	0.000722	-0.00230984	-0.00434018	-0.00337723	0.00100227	-0.00329222	-0.00082935	-0.00018154	0.00504065	-0.00129131	0	0.00017345	0	0	0	0	0	0	0	0	0	0	-0.00211274	-0.00216085	0	0	-0.00323163	0	0	0	0.00236448	0.00136772	-0.00274959	0.00364172	-0.00462027	-0.00524133	0	0	0	0	0	0	0	0	0	0	0	0	0	0	0	0	0	0	0	0	0	0	0	0	0	0	0	0	0	0	0	0	0	0	0	0
0.2239998	0.00074045	-0.00229907	-0.00433632	-0.00338948	0.0010129	-0.00328784	-0.00081662	-0.00016992	0.00521152	-0.00141061	0	0.00010523	0	0	0	0	0	0	0	0	0	0	-0.00208455	-0.00226488	0	0	-0.00325946	0	0	0	0.00236993	0.00137382	-0.00273404	0.00368833	-0.00463569	-0.00525104	0	0	0	0	0	0	0	0	0	0	0	0	0	0	0	0	0	0	0	0	0	0	0	0	0	0	0	0	0	0	0	0	0	0	0	0
0.22586647	0.00076631	-0.00228115	-0.00433307	-0.00340667	0.00103158	-0.00328353	-0.00079966	-0.00015312	0.00534617	-0.0015462	0	0.00002527	0	0	0	0	0	0	0	0	0	0	-0.00205695	-0.00238016	0	0	-0.00328574	0	0	0	0.00237336	0.00137797	-0.00272129	0.00373329	-0.00465383	-0.0052635	0	0	0	0	0	0	0	0	0	0	0	0	0	0	0	0	0	0	0	0	0	0	0	0	0	0	0	0	0	0	0	0	0	0	0	0
0.22773313	0.00079695	-0.00225578	-0.00432901	-0.0034267	0.0010563	-0.00327839	-0.00077786	-0.00013081	0.00541867	-0.00169301	0	-0.00006193	0	0	0	0	0	0	0	0	0	0	-0.00202874	-0.00250294	0	0	-0.00330967	0	0	0	0.00237542	0.00138095	-0.00271021	0.0037761	-0.00467234	-0.00527765	0	0	0	0	0	0	0	0	0	0	0	0	0	0	0	0	0	0	0	0	0	0	0	0	0	0	0	0	0	0	0	0	0	0	0	0
0.2295998	0.00083752	-0.00222249	-0.004323	-0.00344759	0.00108749	-0.00327176	-0.00075057	-0.00010149	0.00539134	-0.00184535	0	-0.00015219	0	0	0	0	0	0	0	0	0	0	-0.00199923	-0.00262822	0	0	-0.00333042	0	0	0	0.00237662	0.00138338	-0.00270009	0.00381597	-0.00468943	-0.00529265	0	0	0	0	0	0	0	0	0	0	0	0	0	0	0	0	0	0	0	0	0	0	0	0	0	0	0	0	0	0	0	0	0	0	0	0
0.23146646	0.0008854	-0.0021811	-0.00431407	-0.00346723	0.00112578	-0.00326313	-0.00071733	-0.00006661	0.0052208	-0.00199615	0	-0.00024104	0	0	0	0	0	0	0	0	0	0	-0.001968	-0.00274928	0	0	-0.00334727	0	0	0	0.00237749	0.00138587	-0.00269033	0.00385215	-0.00470353	-0.00530768	0	0	0	0	0	0	0	0	0	0	0	0	0	0	0	0	0	0	0	0	0	0	0	0	0	0	0	0	0	0	0	0	0	0	0	0
0.23333313	0.0009416	-0.00213144	-0.0043017	-0.00348386	0.00117317	-0.0032523	-0.00067779	-0.00002496	0.00487913	-0.00213867	0	-0.00032524	0	0	0	0	0	0	0	0	0	0	-0.0019352	-0.0028587	0	0	-0.00335956	0	0	0	0.00237836	0.00138878	-0.00268079	0.00388376	-0.00471359	-0.00532211	0	0	0	0	0	0	0	0	0	0	0	0	0	0	0	0	0	0	0	0	0	0	0	0	0	0	0	0	0	0	0	0	0	0	0	0
0.23519979	0.001006	-0.00207386	-0.0042856	-0.00349585	0.00122605	-0.00323927	-0.00063202	0.00002331	0.00439676	-0.00226622	0	-0.0004018	0	0	0	0	0	0	0	0	0	0	-0.00190111	-0.00294908	0	0	-0.00336699	0	0	0	0.00237959	0.00139246	-0.00267129	0.00391038	-0.00471872	-0.00533533	0	0	0	0	0	0	0	0	0	0	0	0	0	0	0	0	0	0	0	0	0	0	0	0	0	0	0	0	0	0	0	0	0	0	0	0
0.23706646	0.00107664	-0.00200891	-0.00426621	-0.00350292	0.00128577	-0.0032244	-0.00058016	0.00007778	0.00388156	-0.00237643	0	-0.00047079	0	0	0	0	0	0	0	0	0	0	-0.00186644	-0.00301681	0	0	-0.00336966	0	0	0	0.0023812	0.00139684	-0.0026621	0.00393193	-0.00471894	-0.00534718	0	0	0	0	0	0	0	0	0	0	0	0	0	0	0	0	0	0	0	0	0	0	0	0	0	0	0	0	0	0	0	0	0	0	0	0
0.23893312	0.00115344	-0.00193762	-0.00424437	-0.00350567	0.00135142	-0.00320829	-0.00052368	0.00013758	0.00347884	-0.00247	0	-0.00053367	0	0	0	0	0	0	0	0	0	0	-0.00183205	-0.00306199	0	0	-0.00336808	0	0	0	0.00238301	0.00140163	-0.00265364	0.0039487	-0.00471477	-0.00535779	0	0	0	0	0	0	0	0	0	0	0	0	0	0	0	0	0	0	0	0	0	0	0	0	0	0	0	0	0	0	0	0	0	0	0	0
0.24079979	0.00123478	-0.00186145	-0.00422106	-0.0035049	0.00142163	-0.00319156	-0.00046361	0.00020141	0.00330967	-0.00254771	0	-0.00059149	0	0	0	0	0	0	0	0	0	0	-0.00179891	-0.00308575	0	0	-0.00336278	0	0	0	0.0023848	0.00140649	-0.00264636	0.0039608	-0.00470667	-0.00536724	0	0	0	0	0	0	0	0	0	0	0	0	0	0	0	0	0	0	0	0	0	0	0	0	0	0	0	0	0	0	0	0	0	0	0	0
0.24266645	0.00131895	-0.00178198	-0.00419747	-0.00350186	0.00149488	-0.00317497	-0.00040141	0.00026784	0.00341174	-0.00261153	0	-0.00064612	0	0	0	0	0	0	0	0	0	0	-0.00176848	-0.00309056	0	0	-0.00335428	0	0	0	0.0023861	0.0014108	-0.00264106	0.00396799	-0.0046954	-0.00537578	0	0	0	0	0	0	0	0	0	0	0	0	0	0	0	0	0	0	0	0	0	0	0	0	0	0	0	0	0	0	0	0	0	0	0	0
0.24453312	0.00140387	-0.00170109	-0.00417467	-0.00349758	0.00156932	-0.00315916	-0.00033877	0.00033518	0.00373138	-0.00266247	0	-0.0006984	0	0	0	0	0	0	0	0	0	0	-0.00174218	-0.00307884	0	0	-0.00334307	0	0	0	0.00238648	0.00141399	-0.00263847	0.00396993	-0.00468147	-0.00538358	0	0	0	0	0	0	0	0	0	0	0	0	0	0	0	0	0	0	0	0	0	0	0	0	0	0	0	0	0	0	0	0	0	0	0	0
0.24639978	0.00148737	-0.00162079	-0.00415367	-0.00349295	0.00164299	-0.00314475	-0.00027746	0.00040165	0.00416063	-0.00270105	0	-0.00074875	0	0	0	0	0	0	0	0	0	0	-0.00172149	-0.0030529	0	0	-0.00332965	0	0	0	0.00238552	0.00141549	-0.00263929	0.00396608	-0.00466563	-0.0053908	0	0	0	0	0	0	0	0	0	0	0	0	0	0	0	0	0	0	0	0	0	0	0	0	0	0	0	0	0	0	0	0	0	0	0	0
0.24826645	0.00156721	-0.00154313	-0.00413533	-0.00348871	0.00171385	-0.00313227	-0.00021948	0.00046543	0.00458728	-0.00272712	0	-0.00079697	0	0	0	0	0	0	0	0	0	0	-0.00170793	-0.00301468	0	0	-0.00331445	0	0	0	0.00238278	0.00141474	-0.00264424	0.0039558	-0.00464886	-0.00539761	0	0	0	0	0	0	0	0	0	0	0	0	0	0	0	0	0	0	0	0	0	0	0	0	0	0	0	0	0	0	0	0	0	0	0	0
0.25013311	0.00164118	-0.00147013	-0.00412027	-0.00348524	0.00177989	-0.0031221	-0.00016604	0.00052473	0.00493096	-0.00273925	0	-0.00084169	0	0	0	0	0	0	0	0	0	0	-0.00170273	-0.00296528	0	0	-0.0032979	0	0	0	0.00237797	0.00141135	-0.00265379	0.00393847	-0.00463182	-0.00540408	0	0	0	0	0	0	0	0	0	0	0	0	0	0	0	0	0	0	0	0	0	0	0	0	0	0	0	0	0	0	0	0	0	0	0	0
0.25199978	0.00170714	-0.00140382	-0.00410885	-0.00348259	0.00183913	-0.00311447	-0.00011902	0.00057779	0.00515117	-0.00273502	0	-0.00088018	0	0	0	0	0	0	0	0	0	0	-0.00170657	-0.00290537	0	0	-0.00328045	0	0	0	0.00237102	0.0014052	-0.00266797	0.00391375	-0.0046149	-0.00541019	0	0	0	0	0	0	0	0	0	0	0	0	0	0	0	0	0	0	0	0	0	0	0	0	0	0	0	0	0	0	0	0	0	0	0	0
0.25386644	0.00176301	-0.00134619	-0.0041011	-0.00348049	0.0018897	-0.00310943	-0.00007989	0.00062295	0.00524325	-0.00271124	0	-0.00090837	0	0	0	0	0	0	0	0	0	0	-0.00171937	-0.00283518	0	0	-0.00326263	0	0	0	0.00236216	0.00139653	-0.00268628	0.00388176	-0.00459815	-0.00541579	0	0	0	0	0	0	0	0	0	0	0	0	0	0	0	0	0	0	0	0	0	0	0	0	0	0	0	0	0	0	0	0	0	0	0	0
0.25573311	0.00180701	-0.00129899	-0.00409683	-0.00347843	0.00192998	-0.0031069	-0.00004983	0.00065877	0.00522467	-0.00266434	0	-0.00092139	0	0	0	0	0	0	0	0	0	0	-0.00174045	-0.00275452	0	0	-0.00324485	0	0	0	0.00235185	0.00138584	-0.00270776	0.00384292	-0.00458123	-0.00542055	0	0	0	0	0	0	0	0	0	0	0	0	0	0	0	0	0	0	0	0	0	0	0	0	0	0	0	0	0	0	0	0	0	0	0	0
0.25759977	0.00183772	-0.00126365	-0.00409573	-0.00347585	0.00195875	-0.00310675	-0.00002974	0.00068413	0.00512097	-0.00259157	0	-0.0009146	0	0	0	0	0	0	0	0	0	0	-0.00176866	-0.00266343	0	0	-0.00322741	0	0	0	0.00234069	0.00137383	-0.00273126	0.00379796	-0.00456362	-0.00542404	0	0	0	0	0	0	0	0	0	0	0	0	0	0	0	0	0	0	0	0	0	0	0	0	0	0	0	0	0	0	0	0	0	0	0	0
0.25946643	0.00185097	-0.00123852	-0.00409735	-0.00347212	0.00197518	-0.00310876	-0.00002012	0.00069828	0.00495737	-0.00249083	0	-0.00088387	0	0	0	0	0	0	0	0	0	0	-0.00180257	-0.00256185	0	0	-0.00321036	0	0	0	0.00232934	0.00136127	-0.00275549	0.00374768	-0.00454447	-0.00542573	0	0	0	0	0	0	0	0	0	0	0	0	0	0	0	0	0	0	0	0	0	0	0	0	0	0	0	0	0	0	0	0	0	0	0	0
0.2613331	0.00185479	-0.00123186	-0.00410088	-0.00346609	0.00197662	-0.00311247	-0.00002162	0.00070027	0.00475933	-0.00236033	0	-0.00082425	0	0	0	0	0	0	0	0	0	0	-0.00183949	-0.00245028	0	0	-0.00319383	0	0	0	0.00231904	0.00134953	-0.00277814	0.00369397	-0.004522	-0.00542454	0	0	0	0	0	0	0	0	0	0	0	0	0	0	0	0	0	0	0	0	0	0	0	0	0	0	0	0	0	0	0	0	0	0	0	0
0.26319977	0.00184019	-0.00123762	-0.00410589	-0.00345745	0.00197063	-0.00311763	-0.00003385	0.0006904	0.00454145	-0.00220142	0	-0.00073533	0	0	0	0	0	0	0	0	0	0	-0.0018783	-0.00232954	0	0	-0.00317717	0	0	0	0.00231013	0.00133907	-0.00279851	0.0036373	-0.00449535	-0.00541994	0	0	0	0	0	0	0	0	0	0	0	0	0	0	0	0	0	0	0	0	0	0	0	0	0	0	0	0	0	0	0	0	0	0	0	0
0.26506643	0.00181208	-0.00125554	-0.00411223	-0.00344661	0.00194708	-0.00312407	-0.0000556	0.00066917	0.00430833	-0.00201734	0	-0.0006197	0	0	0	0	0	0	0	0	0	0	-0.00191919	-0.00220055	0	0	-0.0031591	0	0	0	0.00230223	0.00132954	-0.00281726	0.00357691	-0.00446455	-0.00541205	0	0	0	0	0	0	0	0	0	0	0	0	0	0	0	0	0	0	0	0	0	0	0	0	0	0	0	0	0	0	0	0	0	0	0	0
0.2669331	0.00177183	-0.00128427	-0.0041195	-0.0034337	0.00191467	-0.00313143	-0.00008584	0.0006395	0.00406611	-0.00181223	0	-0.00047992	0	0	0	0	0	0	0	0	0	0	-0.0019614	-0.00206537	0	0	-0.00313853	0	0	0	0.00229531	0.00132097	-0.00283431	0.0035131	-0.00442952	-0.00540072	0	0	0	0	0	0	0	0	0	0	0	0	0	0	0	0	0	0	0	0	0	0	0	0	0	0	0	0	0	0	0	0	0	0	0	0
0.26879976	0.00172026	-0.00132299	-0.00412744	-0.00341931	0.00187373	-0.0031394	-0.0001231	0.00060416	0.00381741	-0.00159153	0	-0.00032048	0	0	0	0	0	0	0	0	0	0	-0.00200476	-0.00192639	0	0	-0.00311409	0	0	0	0.00228895	0.00131302	-0.00285026	0.00344577	-0.00439096	-0.00538618	0	0	0	0	0	0	0	0	0	0	0	0	0	0	0	0	0	0	0	0	0	0	0	0	0	0	0	0	0	0	0	0	0	0	0	0
0.27066642	0.00166264	-0.00136729	-0.00413581	-0.0034042	0.00182692	-0.00314765	-0.00016661	0.00056088	0.00356419	-0.00136129	0	-0.00014669	0	0	0	0	0	0	0	0	0	0	-0.00204911	-0.00178628	0	0	-0.00308445	0	0	0	0.00228266	0.00130523	-0.00286583	0.00337497	-0.0043502	-0.00536885	0	0	0	0	0	0	0	0	0	0	0	0	0	0	0	0	0	0	0	0	0	0	0	0	0	0	0	0	0	0	0	0	0	0	0	0
0.27253309	0.00159951	-0.00141459	-0.00414449	-0.00338947	0.00177568	-0.0031559	-0.00021275	0.000514	0.00330716	-0.00112771	0	0.0000355	0	0	0	0	0	0	0	0	0	0	-0.00209452	-0.00164762	0	0	-0.00304825	0	0	0	0.00227578	0.00129696	-0.00288204	0.00330066	-0.0043094	-0.00534952	0	0	0	0	0	0	0	0	0	0	0	0	0	0	0	0	0	0	0	0	0	0	0	0	0	0	0	0	0	0	0	0	0	0	0	0
0.27439976	0.00153526	-0.00146433	-0.00415357	-0.00337663	0.00172315	-0.00316401	-0.00026034	0.00046611	0.00304581	-0.00089672	0	0.00021989	0	0	0	0	0	0	0	0	0	0	-0.00214139	-0.00151266	0	0	-0.00300432	0	0	0	0.00226743	0.00128735	-0.00290031	0.00322265	-0.00427189	-0.00532948	0	0	0	0	0	0	0	0	0	0	0	0	0	0	0	0	0	0	0	0	0	0	0	0	0	0	0	0	0	0	0	0	0	0	0	0
0.27626642	0.00147278	-0.00150954	-0.00416337	-0.00336762	0.00167273	-0.00317197	-0.00030712	0.00041981	0.00277994	-0.00067394	0	0.00040034	0	0	0	0	0	0	0	0	0	0	-0.00219018	-0.0013834	0	0	-0.00295188	0	0	0	0.00225671	0.00127549	-0.00292222	0.00314091	-0.00424239	-0.0053105	0	0	0	0	0	0	0	0	0	0	0	0	0	0	0	0	0	0	0	0	0	0	0	0	0	0	0	0	0	0	0	0	0	0	0	0
0.27813309	0.00141522	-0.00154948	-0.00417401	-0.00336391	0.00163522	-0.00317972	-0.00035109	0.00037757	0.0025107	-0.00046261	0	0.0005731	0	0	0	0	0	0	0	0	0	0	-0.00224075	-0.00126085	0	0	-0.00289062	0	0	0	0.0022431	0.00126088	-0.00294862	0.00305581	-0.00422507	-0.00529413	0	0	0	0	0	0	0	0	0	0	0	0	0	0	0	0	0	0	0	0	0	0	0	0	0	0	0	0	0	0	0	0	0	0	0	0
0.27999975	0.0013657	-0.00157993	-0.00418525	-0.00336628	0.00159589	-0.00318704	-0.00039055	0.00034137	0.00224039	-0.00026384	0	0.00073667	0	0	0	0	0	0	0	0	0	0	-0.0022923	-0.00114515	0	0	-0.00282058	0	0	0	0.00222656	0.0012435	-0.00297953	0.00296812	-0.00422277	-0.00528139	0	0	0	0	0	0	0	0	0	0	0	0	0	0	0	0	0	0	0	0	0	0	0	0	0	0	0	0	0	0	0	0	0	0	0	0
0.28186641	0.00132535	-0.00159989	-0.00419655	-0.00337482	0.00156453	-0.0031935	-0.00042417	0.00031264	0.00197145	-0.00007697	0	0.00089144	0	0	0	0	0	0	0	0	0	0	-0.00234373	-0.00103588	0	0	-0.00274197	0	0	0	0.00220733	0.00122365	-0.00301434	0.00287874	-0.00423683	-0.00527269	0	0	0	0	0	0	0	0	0	0	0	0	0	0	0	0	0	0	0	0	0	0	0	0	0	0	0	0	0	0	0	0	0	0	0	0
0.28373308	0.00129743	-0.00160712	-0.00420699	-0.00338882	0.00154228	-0.00319852	-0.00045063	0.00030814	0.00170657	0.00009943	0	0.00103878	0	0	0	0	0	0	0	0	0	0	-0.00239368	-0.00093257	0	0	-0.00265511	0	0	0	0.00218596	0.0012019	-0.00305185	0.00278874	-0.0042665	-0.00526589	0	0	0	0	0	0	0	0	0	0	0	0	0	0	0	0	0	0	0	0	0	0	0	0	0	0	0	0	0	0	0	0	0	0	0	0
0.28559975	0.00128077	-0.00160358	-0.00421561	-0.00340736	0.00153015	-0.00320148	-0.0004696	0.00029645	0.00144828	0.00026619	0	0.00117953	0	0	0	0	0	0	0	0	0	0	-0.00244105	-0.00083525	0	0	-0.0025607	0	0	0	0.002163	0.00117886	-0.00309084	0.00269926	-0.00431011	-0.00522978	0	0	0	0	0	0	0	0	0	0	0	0	0	0	0	0	0	0	0	0	0	0	0	0	0	0	0	0	0	0	0	0	0	0	0	0
0.28746641	0.00127701	-0.00158767	-0.00422152	-0.00342923	0.00152873	-0.00320185	-0.00048028	0.00029403	0.00119888	0.00042369	0	0.00131409	0	0	0	0	0	0	0	0	0	0	-0.00248504	-0.00074429	0	0	-0.00245982	0	0	0	0.00213904	0.00115507	-0.0031301	0.00261147	-0.00436498	-0.00518442	0	0	0	0	0	0	0	0	0	0	0	0	0	0	0	0	0	0	0	0	0	0	0	0	0	0	0	0	0	0	0	0	0	0	0	0
0.28933307	0.00128634	-0.00155945	-0.00422407	-0.00345327	0.00153842	-0.0031993	-0.00048221	0.00030116	0.00095975	0.00057203	0	0.00144248	0	0	0	0	0	0	0	0	0	0	-0.00252543	-0.00066013	0	0	-0.00235391	0	0	0	0.00211454	0.00113094	-0.00316881	0.00252624	-0.00442815	-0.00512625	0	0	0	0	0	0	0	0	0	0	0	0	0	0	0	0	0	0	0	0	0	0	0	0	0	0	0	0	0	0	0	0	0	0	0	0
0.29119974	0.00130832	-0.00151884	-0.00422282	-0.00347834	0.00155929	-0.00319368	-0.00047522	0.00031782	0.00073173	0.00071123	0	0.00156457	0	0	0	0	0	0	0	0	0	0	-0.00256239	-0.00058314	0	0	-0.00224472	0	0	0	0.00208985	0.00110677	-0.00320638	0.00244424	-0.0044964	-0.0050509	0	0	0	0	0	0	0	0	0	0	0	0	0	0	0	0	0	0	0	0	0	0	0	0	0	0	0	0	0	0	0	0	0	0	0	0
0.29306641	0.00134472	-0.00146869	-0.00421764	-0.00350319	0.00159064	-0.00318508	-0.00045969	0.00034333	0.00051612	0.00084143	0	0.00167989	0	0	0	0	0	0	0	0	0	0	-0.0025962	-0.00051387	0	0	-0.00213445	0	0	0	0.00206542	0.0010829	-0.00324222	0.00236624	-0.00456623	-0.00495449	0	0	0	0	0	0	0	0	0	0	0	0	0	0	0	0	0	0	0	0	0	0	0	0	0	0	0	0	0	0	0	0	0	0	0	0
0.29493307	0.00139015	-0.00141005	-0.00420877	-0.0035269	0.00163133	-0.00317388	-0.00043642	0.00037665	0.00031353	0.00096448	0	0.00178802	0	0	0	0	0	0	0	0	0	0	-0.0026274	-0.00045252	0	0	-0.00202532	0	0	0	0.00204155	0.00105955	-0.00327609	0.00229269	-0.00463495	-0.00483176	0	0	0	0	0	0	0	0	0	0	0	0	0	0	0	0	0	0	0	0	0	0	0	0	0	0	0	0	0	0	0	0	0	0	0	0
0.29679974	0.00144445	-0.0013449	-0.00419682	-0.00354879	0.00167976	-0.00316068	-0.00040655	0.00041638	0.00012508	0.00108063	0	0.00188826	0	0	0	0	0	0	0	0	0	0	-0.00265646	-0.00039916	0	0	-0.00192	0	0	0	0.00201854	0.00103698	-0.00330781	0.00222413	-0.00470041	-0.00465758	0	0	0	0	0	0	0	0	0	0	0	0	0	0	0	0	0	0	0	0	0	0	0	0	0	0	0	0	0	0	0	0	0	0	0	0
0.2986664	0.00150541	-0.00127573	-0.00418268	-0.00356843	0.00173404	-0.0031463	-0.00037146	0.00046092	-0.00004747	0.00118886	0	0.00197963	0	0	0	0	0	0	0	0	0	0	-0.00268364	-0.00035364	0	0	-0.0018218	0	0	0	0.00199675	0.00101547	-0.00333724	0.00216126	-0.00476111	-0.00441395	0	0	0	0	0	0	0	0	0	0	0	0	0	0	0	0	0	0	0	0	0	0	0	0	0	0	0	0	0	0	0	0	0	0	0	0
0.30053306	0.00157056	-0.00120465	-0.00416746	-0.00358573	0.00179214	-0.00313166	-0.00033266	0.00050859	-0.00020219	0.00128783	0	0.0020613	0	0	0	0	0	0	0	0	0	0	-0.00270901	-0.00031543	0	0	-0.00173427	0	0	0	0.00197654	0.00099539	-0.00336428	0.00210474	-0.00481635	-0.004400187	0	0	0	0	0	0	0	0	0	0	0	0	0	0	0	0	0	0	0	0	0	0	0	0	0	0	0	0	0	0	0	0	0	0	0	0
0.30239973	0.00163745	-0.00111549	-0.00415231	-0.0036008	0.00185195	-0.00311769	-0.00029175	0.00055768	-0.00033695	0.00137618	0	0.00213264	0	0	0	0	0	0	0	0	0	0	-0.00273236	-0.0002837	0	0	-0.0016609	0	0	0	0.00195832	0.00097712	-0.00338879	0.00205529	-0.00486581	-0.004385978	0	0	0	0	0	0	0	0	0	0	0	0	0	0	0	0	0	0	0	0	0	0	0	0	0	0	0	0	0	0	0	0	0	0	0	0
0.3042664	0.00170366	-0.00104781	-0.00413827	-0.00361375	0.00191124	-0.00310516	-0.00025039	0.00060641	-0.00044973	0.00145266	0	0.00219685	0	0	0	0	0	0	0	0	0	0	-0.00275327	-0.00025755	0	0	-0.00160452	0	0	0	0.00194251	0.00096111	-0.00341051	0.00201355	-0.00490929	-0.00437177	0	0	0	0	0	0	0	0	0	0	0	0	0	0	0	0	0	0	0	0	0	0	0	0	0	0	0	0	0	0	0	0	0	0	0	0
0.30613306	0.00178061	-0.00098495	-0.00412614	-0.00362467	0.00196792	-0.00309466	-0.00021015	0.00065309	-0.00053876	0.00151607	0	0.00225262	0	0	0	0	0	0	0	0	0	0	-0.00277114	-0.00023613	0	0	-0.00156722	0	0	0	0.00192949	0.00094781	-0.00342908	0.00198014	-0.00494651	-0.004357561	0	0	0	0	0	0	0	0	0	0	0	0	0	0	0	0	0	0	0	0	0	0	0	0	0	0	0	0	0	0	0	0	0	0	0	0
0.30799973	0.00183847	-0.00092835	-0.00411652	-0.00363367	0.00202027	-0.0030866	-0.00017229	0.00069641	-0.00060259	0.00156531	0	0.00229556	0	0	0	0	0	0	0	0	0	0	-0.00278538	-0.00021868	0	0	-0.00155041	0	0	0	0.00191962	0.00093759	-0.0034442	0.00195553	-0.00497735	-0.004343353	0	0	0	0	0	0	0	0	0	0	0	0	0	0	0	0	0	0	0	0	0	0	0	0	0	0	0	0	0	0	0	0	0	0	0	0
0.30986639	0.00188998	-0.00087927	-0.00410968	-0.00364072	0.00206775	-0.00308115	-0.0001379	0.00073521	-0.00064065	0.00159938	0	0.00232466	0	0	0	0	0	0	0	0	0	0	-0.00279546	-0.00020482	0	0	-0.0015542	0	0	0	0.00191309	0.00093071	-0.00345554	0.00193999	-0.0050017	-0.004329145	0	0	0	0	0	0	0	0	0	0	0	0	0	0	0	0	0	0	0	0	0	0	0	0	0	0	0	0	0	0	0	0	0	0	0	0
0.31173306	0.00193367	-0.00083898	-0.00410547	-0.00364552	0.00210819	-0.00307817	-0.00010799	0.00076836	-0.00065356	0.0016174	0	0.00233911	0	0	0	0	0	0	0	0	0	0	-0.00280098	-0.00019464	0	0	-0.00157699	0	0	0	0.00190999	0.0009273	-0.00346273	0.00193343	-0.00501858	-0.004314936	0	0	0	0	0	0	0	0	0	0	0	0	0	0	0	0	0	0	0	0	0	0	0	0	0	0	0	0	0	0	0	0	0	0	0	0
0.31359972	0.00196816	-0.00080873	-0.00410327	-0.00364743	0.0021387	-0.00307722	-0.00008344	0.00079481	-0.00064332	0.0016187	0	0.00233837	0	0	0	0	0	0	0	0	0	0	-0.00280169	-0.00018886	0	0	-0.00161541	0	0	0	0.00191022	0.00092729	-0.00346534	0.00193542	-0.00502643	-0.004300728	0	0	0	0	0	0	0	0	0	0	0	0	0	0	0	0	0	0	0	0	0	0	0	0	0	0	0	0	0	0	0	0	0	0	0	0
0.31546639	0.00199224	-0.00078965	-0.00410219	-0.00364563	0.00215864	-0.00307764	-0.000065	0.00081365	-0.00061291	0.00160295	0	0.00232238	0	0	0	0	0	0	0	0	0	0	-0.0027975	-0.00018861	0	0	-0.001665	0	0	0	0.00191356	0.00093051	-0.00346295	0.00194522	-0.00502337	-0.004286519	0	0	0	0	0	0	0	0	0	0	0	0	0	0	0	0	0	0	0	0	0	0	0	0	0	0	0	0	0	0	0	0	0	0	0	0
0.31733305	0.0020054	-0.00078226	-0.00410146	-0.0036396	0.00217039	-0.00307889	-0.00005296	0.00082445	-0.00056521	0.00157046	0	0.00229161	0	0	0	0	0	0	0	0	0	0	-0.00278848	-0.00019481	0	0	-0.00172179	0	0	0	0.00191978	0.00093674	-0.00345535	0.00196212	-0.00500782	-0.004272311	0	0	0	0	0	0	0	0	0	0	0	0	0	0	0	0	0	0	0	0	0	0	0	0	0	0	0	0	0	0	0	0	0	0	0	0
0.31919972	0.00200805	-0.00078593	-0.00410057	-0.00362954	0.00217278	-0.00308051	-0.0000472	0.00082746	-0.00050488	0.00152402	0	0.00224879	0	0	0	0	0	0	0	0	0	0	-0.00277528	-0.00020747	0	0	-0.00178097	0	0	0	0.00192832	0.00094542	-0.00344302	0.00198468	-0.00497968	-0.004258103	0	0	0	0	0	0	0	0	0	0	0	0	0	0	0	0	0	0	0	0	0	0	0	0	0	0	0	0	0	0	0	0	0	0	0	0
0.32106638	0.00198888	-0.00079922	-0.00409905	-0.00361604	0.0021669	-0.00308199	-0.00004722	0.00082345	-0.00043808	0.00146858	0	0.00220212	0	0	0	0	0	0	0	0	0	0	-0.00275903	-0.00022568	0	0	-0.00183711	0	0	0	0.00193844	0.00095578	-0.0034269	0.00201078	-0.00493986	-0.004243894	0	0	0	0	0	0	0	0	0	0	0	0	0	0	0	0	0	0	0	0	0	0	0	0	0	0	0	0	0	0	0	0	0	0	0	0
0.32293305	0.00197585	-0.00081843	-0.00409691	-0.00360078	0.00215564	-0.00308309	-0.00005126	0.00081475	-0.00037185	0.0014111	0	0.00215616	0	0	0	0	0	0	0	0	0	0	-0.00274149	-0.00024691	0	0	-0.00188652	0	0	0	0.00194907	0.00096672	-0.00340893	0.00203774	-0.0048925	-0.004229686	0	0	0	0	0	0	0	0	0	0	0	0	0	0	0	0	0	0	0	0	0	0	0	0	0	0	0	0	0	0	0	0	0	0	0	0
0.32479971	0.00195833	-0.0008419	-0.00409361	-0.00358382	0.00214055	-0.00308338	-0.00005823	0.0008026	-0.00030928	0.00135466	0	0.00211104	0	0	0	0	0	0	0	0	0	0	-0.00272319	-0.00027019	0	0	-0.00192782	0	0	0	0.0019599	0.00097792	-0.00338949	0.00206438	-0.00483811	-0.004215477	0	0	0	0	0	0	0	0	0	0	0	0	0	0	0	0	0	0	0	0	0	0	0	0	0	0	0	0	0	0	0	0	0	0	0	0
0.32666638	0.00193463	-0.00087173	-0.00408778	-0.00356285	0.00212039	-0.0030821	-0.00006878	0.00078583	-0.00024808	0.00129771	0	0.00206614	0	0	0	0	0	0	0	0	0	0	-0.00270265	-0.00029708	0	0	-0.00196085	0	0	0	0.00197171	0.00099022	-0.00336652	0.00209166	-0.00476916	-0.004201269	0	0	0	0	0	0	0	0	0	0	0	0	0	0	0	0	0	0	0	0	0	0	0	0	0	0	0	0	0	0	0	0	0	0	0	0
0.32853304	0.00190464	-0.00092597	-0.00407868	-0.0035366	0.00209503	-0.00307887	-0.00008276	0.0007643	-0.00018498	0.00123959	0	0.00202134	0	0	0	0	0	0	0	0	0	0	-0.00267866	-0.00032808	0	0	-0.00198744	0	0	0	0.00198516	0.00100432	-0.00333867	0.00212067	-0.00467919	-0.004187061	0	0	0	0	0	0	0	0	0	0	0	0	0	0	0	0	0	0	0	0	0	0	0	0	0	0	0	0	0	0	0	0	0	0	0	0
0.33039971	0.00187051	-0.00096774	-0.00406701	-0.00350574	0.00206626	-0.00307421	-0.00009869	0.00073971	-0.00011437	0.0011793	0	0.00197547	0	0	0	0	0	0	0	0	0	0	-0.0026506	-0.0003625	0	0	-0.00201358	0	0	0	0.00200073	0.0010207	-0.00330595	0.00215314	-0.00456583	-0.004172852	0	0	0	0	0	0	0	0	0	0	0	0	0	0	0	0	0	0	0	0	0	0	0	0	0	0	0	0	0	0	0	0	0	0	0	0
0.33226637	0.00183283	-0.00101359	-0.00405304	-0.00347059	0.0020345	-0.00306828	-0.00011627	0.00071246	-0.00003374	0.00111756	0	0.00192909	0	0	0	0	0	0	0	0	0	0	-0.00261811	-0.00039974	0	0	-0.00204103	0	0	0	0.00201864	0.00103959	-0.00326827	0.00218973	-0.00442508	-0.004158644	0	0	0	0	0	0	0	0	0	0	0	0	0	0	0	0	0	0	0	0	0	0	0	0	0	0	0	0	0	0	0	0	0	0	0	0
0.33413304	0.00179151	-0.00106347	-0.00403704	-0.0034317	0.00199961	-0.00306118	-0.00013577	0.00068244	0.00005632	0.00105707	0	0.00188461	0	0	0	0	0	0	0	0	0	0	-0.00258148	-0.00043851	0	0	-0.00206873	0	0	0	0.00203871	0.00106082	-0.00322604	0.00222993	-0.00425368	-0.00414399	0	0	0	0	0	0	0	0	0	0	0	0	0	0	0	0	0	0	0	0	0	0	0	0	0	0	0	0	0	0	0	0	0	0	0	0
0.3359997	0.0017477	-0.00111602	-0.00401953	-0.00339016	0.00196252	-0.00305313	-0.00015666	0.00065046	0.00015488	0.00100009	0	0.00184396	0	0	0	0	0	0	0	0	0	0	-0.00254146	-0.00047729	0	0	-0.00209673	0	0	0	0.00206053	0.00108397	-0.00318027	0.00227302	-0.00405063	-0.0042647	0	0	0	0	0	0	0	0	0	0	0	0	0	0	0	0	0	0	0	0	0	0	0	0	0	0	0	0	0	0	0	0	0	0	0	0
0.33786637	0.00170177	-0.00117062	-0.0040006	-0.00334633	0.00192353	-0.00304416	-0.00017883	0.00061679	0.00026125	0.00094823	0	0.00180873	0	0	0	0	0	0	0	0	0	0	-0.00249845	-0.00051514	0	0	-0.00212454	0	0	0	0.00208388	0.00110881	-0.00313138	0.00231845	-0.00381188	-0.00435805	0	0	0	0	0	0	0	0	0	0	0	0	0	0	0	0	0	0	0	0	0	0	0	0	0	0	0	0	0	0	0	0	0	0	0	0
0.33973303	0.00165421	-0.00122673	-0.00398086	-0.00330101	0.00188298	-0.0030346	-0.00020212	0.00058174	0.00037593	0.00090216	0	0.00177907	0	0	0	0	0	0	0	0	0	0	-0.00245296	-0.00055138	0	0	-0.002153	0	0	0	0.00210851	0.00113509	-0.00308011	0.0023661	-0.00353589	-0.00442785	0	0	0	0	0	0	0	0	0	0	0	0	0	0	0	0	0	0	0	0	0	0	0	0	0	0	0	0	0	0	0	0	0	0	0	0
0.3415997	0.00160442	-0.00128407	-0.00396085	-0.00325487	0.001841	-0.00302481	-0.0002265	0.00054549	0.00049954	0.00086045	0	0.0017548	0	0	0	0	0	0	0	0	0	0	-0.0024055	-0.00058567	0	0	-0.00218274	0	0	0	0.00213422	0.00116255	-0.00302711	0.00241593	-0.00322281	-0.00447644	0	0	0	0	0	0	0	0	0	0	0	0	0	0	0	0	0	0	0	0	0	0	0	0	0	0	0	0	0	0	0	0	0	0	0	0
0.34346636	0.00155381	-0.00134333	-0.0039414	-0.00320884	0.00179757	-0.00301527	-0.00025211	0.00050805	0.00063235	0.00082271	0	0.00173526	0	0	0	0	0	0	0	0	0	0	-0.00235691	-0.00061782	0	0	-0.00221432	0	0	0	0.00216066	0.00119082	-0.00297339	0.00246782	-0.00288141	-0.00450978	0	0	0	0	0	0	0	0	0	0	0	0	0	0	0	0	0	0	0	0	0	0	0	0	0	0	0	0	0	0	0	0	0	0	0	0
0.34533303	0.00150245	-0.00140232	-0.0039235	-0.00316411	0.00175289	-0.00300659	-0.00027893	0.00046965	0.0007744	0.00078801	0	0.00171921	0	0	0	0	0	0	0	0	0	0	-0.00230827	-0.00064791	0	0	-0.00224838	0	0	0	0.00218742	0.00121939	-0.00292018	0.00252157	-0.00253643	-0.00453623	0	0	0	0	0	0	0	0	0	0	0	0	0	0	0	0	0	0	0	0	0	0	0	0	0	0	0	0	0	0	0	0	0	0	0	0
0.34719969	0.00145028	-0.00146169	-0.00390821	-0.00312202	0.00170735	-0.00299943	-0.00030679	0.00043064	0.0009255	0.00075482	0	0.00170481	0	0	0	0	0	0	0	0	0	0	-0.00226078	-0.00067633	0	0	-0.00228557	0	0	0	0.002214	0.00124769	-0.00286891	0.00257698	-0.00223446	-0.00456582	0	0	0	0	0	0	0	0	0	0	0	0	0	0	0	0	0	0	0	0	0	0	0	0	0	0	0	0	0	0	0	0	0	0	0	0
0.34906635	0.00139771	-0.00152067	-0.00389658	-0.00308393	0.00166131	-0.00299443	-0.00033558	0.00039136	0.00108498	0.0007214	0	0.00169002	0	0	0	0	0	0	0	0	0	0	-0.00221573	-0.00070375	0	0	-0.00232623	0	0	0	0.00223988	0.00127508	-0.002821	0.00263376	-0.00203941	-0.00460158	0	0	0	0	0	0	0	0	0	0	0	0	0	0	0	0	0	0	0	0	0	0	0	0	0	0	0	0	0	0	0	0	0	0	0	0
0.35093302	0.00134594	-0.00157871	-0.00388968	-0.00305126	0.00161513	-0.00299226	-0.00036519	0.00035214	0.00125134	0.00068584	0	0.00167265	0	0	0	0	0	0	0	0	0	0	-0.00217461	-0.00073102	0	0	-0.00237025	0	0	0	0.00226443	0.00130083	-0.00277804	0.00269133	-0.00199783	-0.00463827	0	0	0	0	0	0	0	0	0	0	0	0	0	0	0	0	0	0	0	0	0	0	0	0	0	0	0	0	0	0	0	0	0	0	0	0
0.35279969	0.00129507	-0.00163541	-0.00388848	-0.00302539	0.00156921	-0.00299352	-0.00039546	0.0003133	0.00142259	0.00064607	0	0.00165035	0	0	0	0	0	0	0	0	0	0	-0.00213889	-0.00075918	0	0	-0.00241732	0	0	0	0.00228699	0.00132418	-0.0027415	0.00274904	-0.00210009	-0.00467847	0	0	0	0	0	0	0	0	0	0	0	0	0	0	0	0	0	0	0	0	0	0	0	0	0	0	0	0	0	0	0	0	0	0	0	0
0.35466635	0.00124563	-0.00169025	-0.00389375	-0.00300755	0.00152399	-0.00299868	-0.00042622	0.00027523	0.00159643	0.00059997	0	0.00162078	0	0	0	0	0	0	0	0	0	0	-0.00210988	-0.00078943	0	0	-0.00246692	0	0	0	0.00230694	0.0013444	-0.00271269	0.00280615	-0.00229774	-0.00472274	0	0	0	0	0	0	0	0	0	0	0	0	0	0	0	0	0	0	0	0	0	0	0	0	0	0	0	0	0	0	0	0	0	0	0	0
0.35653302	0.00119811	-0.00174265	-0.00390602	-0.00299876	0.00147997	-0.00300811	-0.00045749	0.00023832	0.00177024	0.00054547	0	0.00158171	0	0	0	0	0	0	0	0	0	0	-0.00208869	-0.00082303	0	0	-0.00251834	0	0	0	0.0023237	0.00136084	-0.00269262	0.00286188	-0.00254317	-0.00477122	0	0	0	0	0	0	0	0	0	0	0	0	0	0	0	0	0	0	0	0	0	0	0	0	0	0	0	0	0	0	0	0	0	0	0	0
0.35839968	0.00115145	-0.00179198	-0.00392557	-0.00299978	0.00143774	-0.00302199	-0.00048822	0.00018615	0.00194117	0.00048072	0	0.00153115	0	0	0	0	0	0	0	0	0	0	-0.00207614	-0.00086119	0	0	-0.0025708	0	0	0	0.00233674	0.00137291	-0.00268198	0.00291539	-0.00280423	-0.00482365	0	0	0	0	0	0	0	0	0	0	0	0	0	0	0	0	0	0	0	0	0	0	0	0	0	0	0	0	0	0	0	0	0	0	0	0
0.36026634	0.00110954	-0.00183916	-0.00395232	-0.00301101	0.00139784	-0.0030403	-0.00051839	0.00015267	0.00210652	0.00040412	0	0.00146748	0	0	0	0	0	0	0	0	0	0	-0.00207262	-0.00090505	0	0	-0.00262343	0	0	0	0.00234566	0.00138022	-0.00268102	0.00296594	-0.00306251	-0.00487944	0	0	0	0	0	0	0	0	0	0	0	0	0	0	0	0	0	0	0	0	0	0	0	0	0	0	0	0	0	0	0	0	0	0	0	0
0.36213301	0.00107139	-0.00188071	-0.00398581	-0.00303242	0.00136082	-0.00306278	-0.00054755	0.00012183	0.00226385	0.00031455	0	0.00138958	0	0	0	0	0	0	0	0	0	0	-0.00207809	-0.00095551	0	0	-0.00267542	0	0	0	0.00235022	0.00138253	-0.00268952	0.00301288	-0.00330797	-0.00493767	0	0	0	0	0	0	0	0	0	0	0	0	0	0	0	0	0	0	0	0	0	0	0	0	0	0	0	0	0	0	0	0	0	0	0	0
0.36399968	0.00103814	-0.00191639	-0.00402531	-0.0030636	0.00132717	-0.00308902	-0.00057526	0.00009404	0.00241101	0.00021131	0	0.00129685	0	0	0	0	0	0	0	0	0	0	-0.00209215	-0.00101323	0	0	-0.00272597	0	0	0	0.00235033	0.00137979	-0.00270691	0.00305568	-0.00353597	-0.00497935	0	0	0	0	0	0	0	0	0	0	0	0	0	0	0	0	0	0	0	0	0	0	0	0	0	0	0	0	0	0	0	0	0	0	0	0
0.36586634	0.00100879	-0.0019484	-0.0040698	-0.00310376	0.00129731	-0.00311838	-0.00060108	0.00007007	0.00254633	0.00009427	0	0.00118926	0	0	0	0	0	0	0	0	0	0	-0.00211401	-0.00107856	0	0	-0.00277442	0	0	0	0.00234602	0.00137215	-0.00273224	0.00309397	-0.00374476	-0.00502343	0	0	0	0	0	0	0	0	0	0	0	0	0	0	0	0	0	0	0	0	0	0	0	0	0	0	0	0	0	0	0	0	0	0	0	0
0.36773301	0.00098431	-0.0019748	-0.00411812	-0.00315181	0.00127774	-0.00315017	-0.00062467	0.00004932	0.00266864	-0.00003626	0	0.00106731	0	0	0	0	0	0	0	0	0	0	-0.00214267	-0.00115158	0	0	-0.00282018	0	0	0	0.0023375	0.00135987	-0.00276434	0.00312753	-0.00393415	-0.00507059	0	0	0	0	0	0	0	0	0	0	0	0	0	0	0	0	0	0	0	0	0	0	0	0	0	0	0	0	0	0	0	0	0	0	0	0
0.36959967	0.00096474	-0.0019942	-0.00416906	-0.00320648	0.00123955	-0.00318361	-0.00064579	0.0000323	0.00277739	-0.00017961	0	0.00093185	0	0	0	0	0	0	0	0	0	0	-0.00217698	-0.00123211	0	0	-0.00286287	0	0	0	0.00232506	0.00134338	-0.00280196	0.00315634	-0.00410511	-0.00511946	0	0	0	0	0	0	0	0	0	0	0	0	0	0	0	0	0	0	0	0	0	0	0	0	0	0	0	0	0	0	0	0	0	0	0	0
0.37146633	0.0009502	-0.00200958	-0.00422173	-0.00326681	0.00122245	-0.00321815	-0.00066422	0.00001909	0.0028719	-0.00033543	0	0.00078334	0	0	0	0	0	0	0	0	0	0	-0.00221611	-0.00132	0	0	-0.00290224	0	0	0	0.00230889	0.00132294	-0.0028442	0.00318031	-0.00425964	-0.00516911	0	0	0	0	0	0	0	0	0	0	0	0	0	0	0	0	0	0	0	0	0	0	0	0	0	0	0	0	0	0	0	0	0	0	0	0
0.373333	0.00093779	-0.00202222	-0.00427412	-0.00332928	0.00120728	-0.00325251	-0.00068152	0.00000753	0.0029536	-0.00049725	0	0.00062871	0	0	0	0	0	0	0	0	0	0	-0.00225789	-0.00141259	0	0	-0.00293737	0	0	0	0.00229026	0.00129999	-0.00288819	0.00319982	-0.00439599	-0.00521661	0	0	0	0	0	0	0	0	0	0	0	0	0	0	0	0	0	0	0	0	0	0	0	0	0	0	0	0	0	0	0	0	0	0	0	0
