# Supplementary material for: Computational modelling of muscle fibre operating ranges in the hindlimb of a small ground bird (Eudromia elegans), with implications for modelling locomotion in extinct species
Source: PLoS Comput Biol. 2021 Apr 1;17(4):e1008843. doi: 10.1371/journal.pcbi.1008843 (PMC8016346; doi:10.1371/journal.pcbi.1008843)
Supplement: S1 Code. MATLAB code used for (a) processing raw forceplate data, (b) performing the tracking simulations, (c) performing the inverse simulation, and (d) performing the static simulations — (ZIP) [file pcbi.1008843.s007.zip › Inverse Simulation/Running/MuscleAnalysis/Tinamou_GroundedRun_Kinematics_MuscleAnalysis_MomentArm_L_knee_extension.sto]

MomentArm_L_knee_extension
version=1
nRows=201
nColumns=73
inDegrees=no

"This analysis gathers basic information about muscles during a simulation (e.g., forces, tendon lenghts, moment arms, etc)."
"Units are S.I. units (second, meters, Newtons, ...)"
Angles are in degrees.

endheader
time	L_IC	L_ILPR	L_ILPOa	L_ILPOp	L_AMB	L_FMTL	L_FMTI	L_FMTM	L_ILFB	L_FCLP	L_FCLA	L_FCM	L_IFE	L_ITCr	L_ITM	L_ITCaa	L_ITCap	L_ISF	L_OM	L_OL	L_CFP	L_PIFML	L_GL	L_GI	L_GM	L_FL	L_TCf	L_TCt	L_EDL	L_FDL	L_FHL	L_FP2	L_FPP2	L_FP3	L_FPP3	L_FP4	R_IC	R_ILPR	R_ILPOa	R_ILPOp	R_AMB	R_FMTL	R_FMTI	R_FMTM	R_ILFB	R_FCLP	R_FCLA	R_FCM	R_IFE	R_ITCr	R_ITM	R_ITCaa	R_ITCap	R_ISF	R_OM	R_OL	R_CFP	R_PIFML	R_GL	R_GI	R_GM	R_FL	R_TCf	R_TCt	R_EDL	R_FDL	R_FHL	R_FP2	R_FPP2	R_FP3	R_FPP3	R_FP4
0	0.00653006	0.00652542	-0.00034008	-0.00174296	0.00496411	0.00003629	0.00477221	0.00489551	-0.01427389	-0.00819322	0	-0.00653183	0	0	0	0	0	0	0	0	0	0	0.00117047	-0.00804846	0	0	0.00389909	0	0	0	-0.00039014	-0.00032775	0.00077156	-0.00198635	0.00119653	0.00349407	0	0	0	0	0	0	0	0	0	0	0	0	0	0	0	0	0	0	0	0	0	0	0	0	0	0	0	0	0	0	0	0	0	0	0	0
0.00186667	0.00651062	0.00647542	-0.00034812	-0.0017808	0.0049484	0.00003584	0.00473873	0.00486848	-0.01580766	-0.00891451	0	-0.00739097	0	0	0	0	0	0	0	0	0	0	0.00082832	-0.00838483	0	0	0.00396743	0	0	0	-0.00062042	-0.00057141	0.00053453	-0.0023053	0.00106355	0.00344935	0	0	0	0	0	0	0	0	0	0	0	0	0	0	0	0	0	0	0	0	0	0	0	0	0	0	0	0	0	0	0	0	0	0	0	0
0.00373333	0.00649123	0.00642726	-0.00035468	-0.00181031	0.00493258	0.00003532	0.00470795	0.00484282	-0.01648889	-0.00948418	0	-0.00810896	0	0	0	0	0	0	0	0	0	0	0.00050686	-0.00863425	0	0	0.00402367	0	0	0	-0.00083079	-0.00079425	0.00031337	-0.00257979	0.00093828	0.00339824	0	0	0	0	0	0	0	0	0	0	0	0	0	0	0	0	0	0	0	0	0	0	0	0	0	0	0	0	0	0	0	0	0	0	0	0
0.00559999	0.00647162	0.00638011	-0.00036005	-0.0018331	0.00491652	0.00003473	0.00467892	0.00481789	-0.01683971	-0.00994213	0	-0.00871979	0	0	0	0	0	0	0	0	0	0	0.00019777	-0.00882122	0	0	0.00407067	0	0	0	-0.00102744	-0.00100285	0.00010186	-0.00282185	0.00081771	0.0033406	0	0	0	0	0	0	0	0	0	0	0	0	0	0	0	0	0	0	0	0	0	0	0	0	0	0	0	0	0	0	0	0	0	0	0	0
0.00746666	0.00645157	0.00633343	-0.00036436	-0.00184995	0.00489991	0.00003407	0.00465134	0.00479351	-0.0170271	-0.01030997	0	-0.00923979	0	0	0	0	0	0	0	0	0	0	-0.00010069	-0.0089591	0	0	0.00410942	0	0	0	-0.00121215	-0.00119908	-0.0001014	-0.00303631	0.00070136	0.00327676	0	0	0	0	0	0	0	0	0	0	0	0	0	0	0	0	0	0	0	0	0	0	0	0	0	0	0	0	0	0	0	0	0	0	0	0
0.00933333	0.00643106	0.00628719	-0.0003677	-0.00186136	0.00488311	0.00003334	0.00462501	0.00476949	-0.01712184	-0.01060353	0	-0.00968154	0	0	0	0	0	0	0	0	0	0	-0.0003898	-0.0090572	0	0	0.00414057	0	0	0	-0.00138623	-0.00138431	-0.00029751	-0.00322692	0.00058894	0.00320685	0	0	0	0	0	0	0	0	0	0	0	0	0	0	0	0	0	0	0	0	0	0	0	0	0	0	0	0	0	0	0	0	0	0	0	0
0.01119999	0.00641013	0.00624083	-0.00037012	-0.00186769	0.00486598	0.00003253	0.00459972	0.00474608	-0.0171592	-0.01083533	0	-0.01005642	0	0	0	0	0	0	0	0	0	0	-0.00067225	-0.00912219	0	0	0.00416477	0	0	0	-0.00155154	-0.00156054	-0.00048858	-0.00339772	0.00047963	0.00313031	0	0	0	0	0	0	0	0	0	0	0	0	0	0	0	0	0	0	0	0	0	0	0	0	0	0	0	0	0	0	0	0	0	0	0	0
0.01306665	0.00638869	0.00619438	-0.00037164	-0.00186911	0.00484867	0.00003165	0.00457494	0.00472285	-0.01715747	-0.01101403	0	-0.01037211	0	0	0	0	0	0	0	0	0	0	-0.0009493	-0.00915863	0	0	0.00418229	0	0	0	-0.00170901	-0.00172876	-0.00067574	-0.0035512	0.00037311	0.00304665	0	0	0	0	0	0	0	0	0	0	0	0	0	0	0	0	0	0	0	0	0	0	0	0	0	0	0	0	0	0	0	0	0	0	0	0
0.01493332	0.00636697	0.00614787	-0.00037226	-0.00186577	0.0048313	0.00003068	0.00455176	0.00470011	-0.01712715	-0.01114615	0	-0.01063428	0	0	0	0	0	0	0	0	0	0	-0.00122122	-0.0091699	0	0	0.00419314	0	0	0	-0.00185901	-0.00188934	-0.00085938	-0.00368899	0.00026935	0.00295548	0	0	0	0	0	0	0	0	0	0	0	0	0	0	0	0	0	0	0	0	0	0	0	0	0	0	0	0	0	0	0	0	0	0	0	0
0.01679999	0.00634513	0.00610201	-0.00037199	-0.00185784	0.00481407	0.00002964	0.00452974	0.00467802	-0.01707477	-0.01123695	0	-0.01084756	0	0	0	0	0	0	0	0	0	0	-0.00148757	-0.00915877	0	0	0.00419722	0	0	0	-0.00200154	-0.00204229	-0.00103945	-0.00381217	0.00016844	0.0028565	0	0	0	0	0	0	0	0	0	0	0	0	0	0	0	0	0	0	0	0	0	0	0	0	0	0	0	0	0	0	0	0	0	0	0	0
0.01866665	0.00632341	0.00605653	-0.00037084	-0.0018455	0.00479717	0.00002852	0.00450903	0.00465676	-0.01700479	-0.01129093	0	-0.0110161	0	0	0	0	0	0	0	0	0	0	-0.00174779	-0.00912753	0	0	0.00419437	0	0	0	-0.00213656	-0.00218752	-0.00121577	-0.00392175	0.00007032	0.00274945	0	0	0	0	0	0	0	0	0	0	0	0	0	0	0	0	0	0	0	0	0	0	0	0	0	0	0	0	0	0	0	0	0	0	0	0
0.02053331	0.00630207	0.0060121	-0.00036881	-0.00182894	0.00477997	0.00002733	0.00448972	0.00463654	-0.01692045	-0.01131179	0	-0.01114384	0	0	0	0	0	0	0	0	0	0	-0.00200194	-0.00907791	0	0	0.00418443	0	0	0	-0.00226438	-0.00232536	-0.00138862	-0.00401894	-0.00002572	0.00263369	0	0	0	0	0	0	0	0	0	0	0	0	0	0	0	0	0	0	0	0	0	0	0	0	0	0	0	0	0	0	0	0	0	0	0	0
0.02239998	0.0062813	0.00596874	-0.00036592	-0.00180838	0.00476428	0.00002606	0.00447193	0.00461754	-0.01682398	-0.0113025	0	-0.01123408	0	0	0	0	0	0	0	0	0	0	-0.00224998	-0.00901123	0	0	0.0041671	0	0	0	-0.00238524	-0.00245603	-0.0015582	-0.00410478	-0.00012076	0.00250854	0	0	0	0	0	0	0	0	0	0	0	0	0	0	0	0	0	0	0	0	0	0	0	0	0	0	0	0	0	0	0	0	0	0	0	0
0.02426665	0.0062614	0.00592688	-0.00036215	-0.00178393	0.00474964	0.00002472	0.00445577	0.00459998	-0.01671693	-0.01126485	0	-0.01128944	0	0	0	0	0	0	0	0	0	0	-0.00249299	-0.0089279	0	0	0.00414201	0	0	0	-0.00249992	-0.00258032	-0.00172551	-0.00418064	-0.00021713	0.00237249	0	0	0	0	0	0	0	0	0	0	0	0	0	0	0	0	0	0	0	0	0	0	0	0	0	0	0	0	0	0	0	0	0	0	0	0
0.02613331	0.00624254	0.00588658	-0.00035754	-0.00175585	0.00473617	0.0000233	0.00444133	0.00458462	-0.0165994	-0.01120098	0	-0.01131213	0	0	0	0	0	0	0	0	0	0	-0.00272988	-0.00882894	0	0	0.00410824	0	0	0	-0.00260819	-0.00269798	-0.0018899	-0.00424667	-0.00031681	0.00222497	0	0	0	0	0	0	0	0	0	0	0	0	0	0	0	0	0	0	0	0	0	0	0	0	0	0	0	0	0	0	0	0	0	0	0	0
0.02799998	0.00622495	0.00584879	-0.00035214	-0.00172456	0.00472391	0.00002182	0.00442891	0.0045702	-0.01647138	-0.01111352	0	-0.01130445	0	0	0	0	0	0	0	0	0	0	-0.00295806	-0.00871604	0	0	0.00406474	0	0	0	-0.00270922	-0.00280803	-0.00204955	-0.00430248	-0.0004211	0.00204923	0	0	0	0	0	0	0	0	0	0	0	0	0	0	0	0	0	0	0	0	0	0	0	0	0	0	0	0	0	0	0	0	0	0	0	0
0.02986664	0.0062088	0.00581359	-0.00034599	-0.00169043	0.00471298	0.0000203	0.00441821	0.00455759	-0.01633343	-0.01100411	0	-0.01126823	0	0	0	0	0	0	0	0	0	0	-0.0031763	-0.00859009	0	0	0.00401051	0	0	0	-0.00280275	-0.00291017	-0.00220363	-0.00434838	-0.0005319	0.00186114	0	0	0	0	0	0	0	0	0	0	0	0	0	0	0	0	0	0	0	0	0	0	0	0	0	0	0	0	0	0	0	0	0	0	0	0
0.03173331	0.00619412	0.00578118	-0.00033917	-0.00165391	0.00470334	0.00001873	0.00440938	0.0045468	-0.01618553	-0.01087535	0	-0.011206	0	0	0	0	0	0	0	0	0	0	-0.00338233	-0.00845284	0	0	0.00394435	0	0	0	-0.00288811	-0.00300364	-0.00235044	-0.00438415	-0.00064937	0.00166291	0	0	0	0	0	0	0	0	0	0	0	0	0	0	0	0	0	0	0	0	0	0	0	0	0	0	0	0	0	0	0	0	0	0	0	0
0.03359997	0.00618089	0.00575164	-0.00033179	-0.00161555	0.00469487	0.00001715	0.00440237	0.00453774	-0.0160282	-0.01073057	0	-0.01112094	0	0	0	0	0	0	0	0	0	0	-0.00357365	-0.00830667	0	0	0.00386526	0	0	0	-0.00296455	-0.00308758	-0.00248803	-0.00440965	-0.00077193	0.00145771	0	0	0	0	0	0	0	0	0	0	0	0	0	0	0	0	0	0	0	0	0	0	0	0	0	0	0	0	0	0	0	0	0	0	0	0
0.03546664	0.00616917	0.00572516	-0.00032398	-0.00157597	0.00468754	0.00001556	0.00439714	0.0045304	-0.015863	-0.01057308	0	-0.0110164	0	0	0	0	0	0	0	0	0	0	-0.00374847	-0.008154	0	0	0.00377286	0	0	0	-0.00303165	-0.00316151	-0.00261494	-0.00442526	-0.00089715	0.00124928	0	0	0	0	0	0	0	0	0	0	0	0	0	0	0	0	0	0	0	0	0	0	0	0	0	0	0	0	0	0	0	0	0	0	0	0
0.0373333	0.00615893	0.00570173	-0.00031586	-0.00153574	0.00468133	0.000014	0.00439359	0.00452474	-0.0156917	-0.01040641	0	-0.01089616	0	0	0	0	0	0	0	0	0	0	-0.00390573	-0.00799742	0	0	0.00366718	0	0	0	-0.0030893	-0.00322529	-0.00273026	-0.00443163	-0.00102201	0.00104245	0	0	0	0	0	0	0	0	0	0	0	0	0	0	0	0	0	0	0	0	0	0	0	0	0	0	0	0	0	0	0	0	0	0	0	0
0.03919997	0.00615044	0.00568169	-0.00030756	-0.0014954	0.00467626	0.00001247	0.00439165	0.00452071	-0.01551636	-0.01027711	0	-0.01076423	0	0	0	0	0	0	0	0	0	0	-0.00404505	-0.00783959	0	0	0.00354874	0	0	0	-0.00313769	-0.00327911	-0.00283353	-0.00442965	-0.00114344	0.00083641	0	0	0	0	0	0	0	0	0	0	0	0	0	0	0	0	0	0	0	0	0	0	0	0	0	0	0	0	0	0	0	0	0	0	0	0
0.04106663	0.00614371	0.00566504	-0.0002992	-0.00145553	0.00467248	0.000011	0.00439128	0.00451835	-0.01533962	-0.01015986	0	-0.01062501	0	0	0	0	0	0	0	0	0	0	-0.00416645	-0.0076835	0	0	0.0034189	0	0	0	-0.00317722	-0.00332337	-0.00292459	-0.00442047	-0.00125863	0.00063824	0	0	0	0	0	0	0	0	0	0	0	0	0	0	0	0	0	0	0	0	0	0	0	0	0	0	0	0	0	0	0	0	0	0	0	0
0.0429333	0.00613897	0.00565193	-0.00029092	-0.00141662	0.00467019	0.0000096	0.00439243	0.00451773	-0.01516426	-0.01004235	0	-0.01048309	0	0	0	0	0	0	0	0	0	0	-0.00427051	-0.0075322	0	0	0.00327962	0	0	0	-0.00320854	-0.00335876	-0.00300369	-0.00440541	-0.00136537	0.00045457	0	0	0	0	0	0	0	0	0	0	0	0	0	0	0	0	0	0	0	0	0	0	0	0	0	0	0	0	0	0	0	0	0	0	0	0
0.04479996	0.00613647	0.00564256	-0.0002828	-0.00137899	0.00466965	0.00000828	0.00439509	0.00451893	-0.01499258	-0.00992736	0	-0.0103431	0	0	0	0	0	0	0	0	0	0	-0.00435835	-0.00738863	0	0	0.003133	0	0	0	-0.00323251	-0.00338616	-0.00307143	-0.00438574	-0.00146217	0.00028727	0	0	0	0	0	0	0	0	0	0	0	0	0	0	0	0	0	0	0	0	0	0	0	0	0	0	0	0	0	0	0	0	0	0	0	0
0.04666663	0.00613654	0.00563712	-0.00027491	-0.00134288	0.00467117	0.00000704	0.00439928	0.00452208	-0.01482695	-0.00981784	0	-0.01020962	0	0	0	0	0	0	0	0	0	0	-0.00443132	-0.00725566	0	0	0.0029815	0	0	0	-0.0032501	-0.00340659	-0.00312859	-0.00436279	-0.00154818	0.00013266	0	0	0	0	0	0	0	0	0	0	0	0	0	0	0	0	0	0	0	0	0	0	0	0	0	0	0	0	0	0	0	0	0	0	0	0
0.04853329	0.00613962	0.00563599	-0.00026734	-0.00130866	0.00467522	0.00000591	0.00440502	0.0045274	-0.01467043	-0.00971684	0	-0.01008741	0	0	0	0	0	0	0	0	0	0	-0.00449073	-0.00713645	0	0	0.00282855	0	0	0	-0.00326231	-0.00342112	-0.00317598	-0.00433802	-0.0016229	-0.00000854	0	0	0	0	0	0	0	0	0	0	0	0	0	0	0	0	0	0	0	0	0	0	0	0	0	0	0	0	0	0	0	0	0	0	0	0
0.05039996	0.00614616	0.00563446	-0.00026017	-0.00127665	0.00468224	0.00000489	0.00441235	0.00453506	-0.01452606	-0.00962756	0	-0.00998116	0	0	0	0	0	0	0	0	0	0	-0.00453796	-0.0070341	0	0	0.00267791	0	0	0	-0.00327019	-0.00343081	-0.00321445	-0.00431285	-0.00168603	-0.00013628	0	0	0	0	0	0	0	0	0	0	0	0	0	0	0	0	0	0	0	0	0	0	0	0	0	0	0	0	0	0	0	0	0	0	0	0
0.05226662	0.00615657	0.0056433	-0.00025349	-0.00124718	0.00469267	0.000004	0.00442126	0.00454524	-0.01439673	-0.00955285	0	-0.00989496	0	0	0	0	0	0	0	0	0	0	-0.00457438	-0.00695128	0	0	0.00253359	0	0	0	-0.00327477	-0.00343674	-0.00324492	-0.00428864	-0.00173762	-0.0002497	0	0	0	0	0	0	0	0	0	0	0	0	0	0	0	0	0	0	0	0	0	0	0	0	0	0	0	0	0	0	0	0	0	0	0	0
0.05413329	0.00617117	0.00565772	-0.00024739	-0.00122063	0.00470691	0.00000324	0.00443167	0.00455805	-0.01428498	-0.00949477	0	-0.00983211	0	0	0	0	0	0	0	0	0	0	-0.00460137	-0.00689	0	0	0.00239951	0	0	0	-0.00327702	-0.00343991	-0.00326839	-0.00426661	-0.00177795	-0.00034986	0	0	0	0	0	0	0	0	0	0	0	0	0	0	0	0	0	0	0	0	0	0	0	0	0	0	0	0	0	0	0	0	0	0	0	0
0.05599995	0.00618756	0.00567789	-0.00024198	-0.00119744	0.00472513	0.00000262	0.0044434	0.00457342	-0.01419323	-0.00945508	0	-0.00979671	0	0	0	0	0	0	0	0	0	0	-0.00462001	-0.00685184	0	0	0.00227985	0	0	0	-0.00327773	-0.00344114	-0.00328573	-0.00424779	-0.00180717	-0.00043545	0	0	0	0	0	0	0	0	0	0	0	0	0	0	0	0	0	0	0	0	0	0	0	0	0	0	0	0	0	0	0	0	0	0	0	0
0.05786662	0.00621091	0.00570364	-0.0002374	-0.00117817	0.00474727	0.00000217	0.00445611	0.00459107	-0.01412384	-0.00943518	0	-0.00978409	0	0	0	0	0	0	0	0	0	0	-0.00463106	-0.00683802	0	0	0.00217919	0	0	0	-0.00327747	-0.00344103	-0.00329764	-0.00423302	-0.00182662	-0.00050629	0	0	0	0	0	0	0	0	0	0	0	0	0	0	0	0	0	0	0	0	0	0	0	0	0	0	0	0	0	0	0	0	0	0	0	0
0.05973328	0.00623939	0.0057344	-0.00023379	-0.00116345	0.0047729	0.00000188	0.00446931	0.00461049	-0.01407892	-0.00943589	0	-0.00980171	0	0	0	0	0	0	0	0	0	0	-0.00463502	-0.00684912	0	0	0.00210221	0	0	0	-0.00327658	-0.00343998	-0.0033047	-0.00422292	-0.00183469	-0.00056224	0	0	0	0	0	0	0	0	0	0	0	0	0	0	0	0	0	0	0	0	0	0	0	0	0	0	0	0	0	0	0	0	0	0	0	0
0.06159995	0.00626824	0.00576925	-0.00023134	-0.00115401	0.00480128	0.00000179	0.00448243	0.00463094	-0.01406072	-0.00945741	0	-0.00984682	0	0	0	0	0	0	0	0	0	0	-0.00463208	-0.0068852	0	0	0.00205396	0	0	0	-0.00327514	-0.00343811	-0.00330733	-0.00421796	-0.00183056	-0.00060657	0	0	0	0	0	0	0	0	0	0	0	0	0	0	0	0	0	0	0	0	0	0	0	0	0	0	0	0	0	0	0	0	0	0	0	0
0.06346661	0.00629831	0.00580685	-0.0002302	-0.00115052	0.00483137	0.0000019	0.0044949	0.00465158	-0.01407087	-0.00949903	0	-0.00991757	0	0	0	0	0	0	0	0	0	0	-0.00462227	-0.00694542	0	0	0.00203869	0	0	0	-0.00327297	-0.0034353	-0.00330584	-0.00421832	-0.00181328	-0.00054051	0	0	0	0	0	0	0	0	0	0	0	0	0	0	0	0	0	0	0	0	0	0	0	0	0	0	0	0	0	0	0	0	0	0	0	0
0.06533328	0.00632807	0.00584547	-0.00023042	-0.00115308	0.00486181	0.0000022	0.00450625	0.00467148	-0.01410864	-0.00955868	0	-0.01000988	0	0	0	0	0	0	0	0	0	0	-0.00460569	-0.00702707	0	0	0.00205759	0	0	0	-0.00326962	-0.00343119	-0.00330051	-0.00422349	-0.00178204	-0.00053334	0	0	0	0	0	0	0	0	0	0	0	0	0	0	0	0	0	0	0	0	0	0	0	0	0	0	0	0	0	0	0	0	0	0	0	0
0.06719994	0.00635612	0.00588316	-0.00023188	-0.00116122	0.0048911	0.00000267	0.00451615	0.0046898	-0.01417055	-0.00963281	0	-0.01011766	0	0	0	0	0	0	0	0	0	0	-0.00458263	-0.00712557	0	0	0.00210809	0	0	0	-0.00326451	-0.00342527	-0.0032916	-0.00423232	-0.00173629	-0.00050636	0	0	0	0	0	0	0	0	0	0	0	0	0	0	0	0	0	0	0	0	0	0	0	0	0	0	0	0	0	0	0	0	0	0	0	0
0.06906661	0.00638104	0.00591806	-0.00023435	-0.00117374	0.00491777	0.00000328	0.00452449	0.00470588	-0.0142499	-0.00971617	0	-0.01023279	0	0	0	0	0	0	0	0	0	0	-0.00455393	-0.00723413	0	0	0.00218312	0	0	0	-0.0032572	-0.00341717	-0.00327956	-0.00424306	-0.00167634	-0.00046293	0	0	0	0	0	0	0	0	0	0	0	0	0	0	0	0	0	0	0	0	0	0	0	0	0	0	0	0	0	0	0	0	0	0	0	0
0.07093327	0.00640189	0.00594845	-0.00023716	-0.00118764	0.00494065	0.0000039	0.00453135	0.00471933	-0.01433181	-0.00979902	0	-0.0103425	0	0	0	0	0	0	0	0	0	0	-0.00452282	-0.00734032	0	0	0.0022654	0	0	0	-0.00324806	-0.00340735	-0.00326612	-0.00425282	-0.00160681	-0.00041336	0	0	0	0	0	0	0	0	0	0	0	0	0	0	0	0	0	0	0	0	0	0	0	0	0	0	0	0	0	0	0	0	0	0	0	0
0.07279994	0.00641825	0.00597387	-0.00023994	-0.00120126	0.00495903	0.00000449	0.0045368	0.00472998	-0.01440808	-0.00987499	0	-0.0104393	0	0	0	0	0	0	0	0	0	0	-0.00449189	-0.00743635	0	0	0.00234517	0	0	0	-0.00323793	-0.00339666	-0.00325246	-0.00426054	-0.00153196	-0.00036346	0	0	0	0	0	0	0	0	0	0	0	0	0	0	0	0	0	0	0	0	0	0	0	0	0	0	0	0	0	0	0	0	0	0	0	0
0.0746666	0.00643007	0.00599279	-0.00024321	-0.00121682	0.00497255	0.00000511	0.00454078	0.00473779	-0.01448915	-0.00996318	0	-0.01052754	0	0	0	0	0	0	0	0	0	0	-0.00445898	-0.00752753	0	0	0.00243394	0	0	0	-0.00322653	-0.00338475	-0.0032367	-0.0042685	-0.00144759	-0.00030374	0	0	0	0	0	0	0	0	0	0	0	0	0	0	0	0	0	0	0	0	0	0	0	0	0	0	0	0	0	0	0	0	0	0	0	0
0.07653327	0.00643736	0.00600598	-0.00024745	-0.00123657	0.00498095	0.00000582	0.00454332	0.00474277	-0.01458525	-0.01006731	0	-0.01061205	0	0	0	0	0	0	0	0	0	0	-0.0044207	-0.00761996	0	0	0.00254256	0	0	0	-0.00321296	-0.00337058	-0.00321622	-0.00427837	-0.00134624	-0.00022399	0	0	0	0	0	0	0	0	0	0	0	0	0	0	0	0	0	0	0	0	0	0	0	0	0	0	0	0	0	0	0	0	0	0	0	0
0.07839993	0.00644052	0.00601367	-0.00025297	-0.00126191	0.00498417	0.00000666	0.00454448	0.00474503	-0.01470279	-0.01017211	0	-0.0106953	0	0	0	0	0	0	0	0	0	0	-0.00437373	-0.00771743	0	0	0.00267621	0	0	0	-0.00319611	-0.00335293	-0.00318846	-0.00429089	-0.00121971	-0.0001173	0	0	0	0	0	0	0	0	0	0	0	0	0	0	0	0	0	0	0	0	0	0	0	0	0	0	0	0	0	0	0	0	0	0	0	0
0.0802666	0.00643948	0.00601646	-0.00025994	-0.00129374	0.0049825	0.00000767	0.00454432	0.00474473	-0.01484629	-0.01027923	0	-0.01077802	0	0	0	0	0	0	0	0	0	0	-0.00431461	-0.00782231	0	0	0.00283578	0	0	0	-0.00317471	-0.00333036	-0.00315078	-0.00430623	-0.00106019	0.00002092	0	0	0	0	0	0	0	0	0	0	0	0	0	0	0	0	0	0	0	0	0	0	0	0	0	0	0	0	0	0	0	0	0	0	0	0
0.08213326	0.00643481	0.00601498	-0.00026816	-0.00133118	0.00497627	0.00000883	0.00454278	0.00474196	-0.01501182	-0.01038554	0	-0.0108572	0	0	0	0	0	0	0	0	0	0	-0.00424186	-0.00793173	0	0	0.00301217	0	0	0	-0.00314817	-0.00330214	-0.0031017	-0.0043231	-0.00086608	0.00018756	0	0	0	0	0	0	0	0	0	0	0	0	0	0	0	0	0	0	0	0	0	0	0	0	0	0	0	0	0	0	0	0	0	0	0	0
0.08399993	0.00642672	0.00600942	-0.00027707	-0.00137182	0.00496578	0.00001008	0.00453972	0.00473664	-0.01518803	-0.01048493	0	-0.01092815	0	0	0	0	0	0	0	0	0	0	-0.00415683	-0.00803878	0	0	0.00318995	0	0	0	-0.00311716	-0.00326882	-0.00304155	-0.00433937	-0.00064776	0.00037255	0	0	0	0	0	0	0	0	0	0	0	0	0	0	0	0	0	0	0	0	0	0	0	0	0	0	0	0	0	0	0	0	0	0	0	0
0.08586659	0.00641513	0.00599976	-0.00028627	-0.00141385	0.00495106	0.00001138	0.00453482	0.00472852	-0.01536568	-0.01057425	0	-0.0109891	0	0	0	0	0	0	0	0	0	0	-0.00406095	-0.00813871	0	0	0.00335834	0	0	0	-0.00308259	-0.00323124	-0.00297079	-0.00435342	-0.000443	0.0005675	0	0	0	0	0	0	0	0	0	0	0	0	0	0	0	0	0	0	0	0	0	0	0	0	0	0	0	0	0	0	0	0	0	0	0	0
0.08773326	0.00640022	0.00598652	-0.00029551	-0.00145617	0.00493249	0.00001269	0.00452793	0.00471754	-0.01554011	-0.01065262	0	-0.01104002	0	0	0	0	0	0	0	0	0	0	-0.00395574	-0.00822929	0	0	0.00351149	0	0	0	-0.00304539	-0.0031903	-0.00289016	-0.00436474	-0.00043275	0.00038952	0	0	0	0	0	0	0	0	0	0	0	0	0	0	0	0	0	0	0	0	0	0	0	0	0	0	0	0	0	0	0	0	0	0	0	0
0.08959992	0.00638252	0.00597083	-0.00030461	-0.00149808	0.00491086	0.000014	0.00451915	0.00470403	-0.01570909	-0.01072149	0	-0.01108243	0	0	0	0	0	0	0	0	0	0	-0.00384225	-0.0083107	0	0	0.0036467	0	0	0	-0.00300607	-0.00314653	-0.00280053	-0.00437302	-0.00052738	0.00069721	0	0	0	0	0	0	0	0	0	0	0	0	0	0	0	0	0	0	0	0	0	0	0	0	0	0	0	0	0	0	0	0	0	0	0	0
0.09146659	0.00636295	0.00595401	-0.00031345	-0.00153915	0.00488708	0.00001531	0.00450881	0.00468851	-0.01587144	-0.01078359	0	-0.01111854	0	0	0	0	0	0	0	0	0	0	-0.00372073	-0.00838461	0	0	0.00376337	0	0	0	-0.00296457	-0.00309991	-0.00270245	-0.00437775	-0.00059931	0.00095797	0	0	0	0	0	0	0	0	0	0	0	0	0	0	0	0	0	0	0	0	0	0	0	0	0	0	0	0	0	0	0	0	0	0	0	0
0.09333325	0.00634246	0.00593758	-0.00032186	-0.00157868	0.0048623	0.00001661	0.00449747	0.00467181	-0.01602553	-0.01084015	0	-0.01114928	0	0	0	0	0	0	0	0	0	0	-0.00359293	-0.00845174	0	0	0.00386112	0	0	0	-0.00292124	-0.0030509	-0.00259771	-0.00437871	-0.00062782	0.00119592	0	0	0	0	0	0	0	0	0	0	0	0	0	0	0	0	0	0	0	0	0	0	0	0	0	0	0	0	0	0	0	0	0	0	0	0
0.09519992	0.00632224	0.00592301	-0.00032972	-0.00161616	0.00483777	0.00001789	0.00448586	0.00465491	-0.01617053	-0.01089249	0	-0.01117538	0	0	0	0	0	0	0	0	0	0	-0.00346027	-0.00851336	0	0	0.00394104	0	0	0	-0.00287615	-0.0029997	-0.0024881	-0.00437569	-0.00062181	0.00142051	0	0	0	0	0	0	0	0	0	0	0	0	0	0	0	0	0	0	0	0	0	0	0	0	0	0	0	0	0	0	0	0	0	0	0	0
0.09706658	0.00630331	0.00591146	-0.00033691	-0.00165118	0.00481456	0.00001914	0.00447472	0.00463875	-0.01630579	-0.01094156	0	-0.01119725	0	0	0	0	0	0	0	0	0	0	-0.00332399	-0.00857064	0	0	0.00400496	0	0	0	-0.00282925	-0.00294637	-0.00237526	-0.00436845	-0.00059183	0.00162194	0	0	0	0	0	0	0	0	0	0	0	0	0	0	0	0	0	0	0	0	0	0	0	0	0	0	0	0	0	0	0	0	0	0	0	0
0.09893325	0.00628647	0.00590367	-0.00034337	-0.0016834	0.00479349	0.00002033	0.00446465	0.00462408	-0.01643058	-0.01098749	0	-0.01121476	0	0	0	0	0	0	0	0	0	0	-0.0031858	-0.0086241	0	0	0.00405491	0	0	0	-0.00278078	-0.00289129	-0.00226112	-0.004357	-0.00054662	0.001801	0	0	0	0	0	0	0	0	0	0	0	0	0	0	0	0	0	0	0	0	0	0	0	0	0	0	0	0	0	0	0	0	0	0	0	0
0.10079991	0.00627239	0.00589999	-0.00034907	-0.00171265	0.00477522	0.00002147	0.00445619	0.00461157	-0.01654508	-0.01103005	0	-0.01122746	0	0	0	0	0	0	0	0	0	0	-0.00304704	-0.00867414	0	0	0.00409331	0	0	0	-0.00273087	-0.0028347	-0.00214731	-0.00434148	-0.00049254	0.00195984	0	0	0	0	0	0	0	0	0	0	0	0	0	0	0	0	0	0	0	0	0	0	0	0	0	0	0	0	0	0	0	0	0	0	0	0
0.10266658	0.00626145	0.0059006	-0.00035402	-0.00173889	0.00476016	0.00002254	0.00444971	0.00460164	-0.01664968	-0.01106885	0	-0.01123481	0	0	0	0	0	0	0	0	0	0	-0.00290879	-0.008721	0	0	0.00412244	0	0	0	-0.00267965	-0.00277681	-0.00203512	-0.00432211	-0.00043375	0.00209486	0	0	0	0	0	0	0	0	0	0	0	0	0	0	0	0	0	0	0	0	0	0	0	0	0	0	0	0	0	0	0	0	0	0	0	0
0.10453324	0.00625363	0.00590507	-0.00035824	-0.0017621	0.00474833	0.00002354	0.00444513	0.00459438	-0.0167444	-0.01110306	0	-0.01123635	0	0	0	0	0	0	0	0	0	0	-0.00277289	-0.00876421	0	0	0.00414414	0	0	0	-0.00262776	-0.00271839	-0.00192618	-0.00429943	-0.00037353	0.0022061	0	0	0	0	0	0	0	0	0	0	0	0	0	0	0	0	0	0	0	0	0	0	0	0	0	0	0	0	0	0	0	0	0	0	0	0
0.10639991	0.00624881	0.00591276	-0.0003618	-0.00178246	0.00473949	0.00002446	0.00444268	0.00458895	-0.01682986	-0.01113235	0	-0.01123198	0	0	0	0	0	0	0	0	0	0	-0.00264014	-0.0088037	0	0	0.00416009	0	0	0	-0.00257553	-0.0026598	-0.00182114	-0.00427388	-0.00031361	0.00230569	0	0	0	0	0	0	0	0	0	0	0	0	0	0	0	0	0	0	0	0	0	0	0	0	0	0	0	0	0	0	0	0	0	0	0	0
0.10826657	0.00624631	0.0059234	-0.00036478	-0.00180022	0.00473324	0.00002531	0.00444197	0.00458648	-0.01690682	-0.01115656	0	-0.01122179	0	0	0	0	0	0	0	0	0	0	-0.00251102	-0.00883939	0	0	0.00417159	0	0	0	-0.00252327	-0.00260138	-0.00172029	-0.00424589	-0.00025504	0.00239493	0	0	0	0	0	0	0	0	0	0	0	0	0	0	0	0	0	0	0	0	0	0	0	0	0	0	0	0	0	0	0	0	0	0	0	0
0.11013323	0.00624578	0.00593562	-0.00036725	-0.00181568	0.0047291	0.0000261	0.0044427	0.00458579	-0.01697609	-0.01117566	0	-0.01120604	0	0	0	0	0	0	0	0	0	0	-0.00238579	-0.00887126	0	0	0.00417961	0	0	0	-0.00247125	-0.00254343	-0.00162364	-0.00421589	-0.00019835	0.00247513	0	0	0	0	0	0	0	0	0	0	0	0	0	0	0	0	0	0	0	0	0	0	0	0	0	0	0	0	0	0	0	0	0	0	0	0
0.1119999	0.00624675	0.00594918	-0.0003693	-0.00182915	0.00472661	0.00002682	0.00444456	0.00458649	-0.01703857	-0.01118984	0	-0.0111851	0	0	0	0	0	0	0	0	0	0	-0.00226424	-0.00889941	0	0	0.00418488	0	0	0	-0.00241958	-0.00248601	-0.00153078	-0.0041842	-0.00014361	0.0025477	0	0	0	0	0	0	0	0	0	0	0	0	0	0	0	0	0	0	0	0	0	0	0	0	0	0	0	0	0	0	0	0	0	0	0	0
0.11386657	0.00624878	0.00596342	-0.00037098	-0.0018409	0.00472531	0.0000275	0.00444728	0.00458821	-0.01709504	-0.01119936	0	-0.0111594	0	0	0	0	0	0	0	0	0	0	-0.00214608	-0.00892394	0	0	0.00418786	0	0	0	-0.00236834	-0.00242919	-0.00144125	-0.00415105	-0.00009074	0.00261383	0	0	0	0	0	0	0	0	0	0	0	0	0	0	0	0	0	0	0	0	0	0	0	0	0	0	0	0	0	0	0	0	0	0	0	0
0.11573323	0.00625152	0.00597837	-0.00037237	-0.00185117	0.00472482	0.00002812	0.0044506	0.00459061	-0.01714601	-0.01120459	0	-0.01112948	0	0	0	0	0	0	0	0	0	0	-0.00203111	-0.00894501	0	0	0.0041889	0	0	0	-0.00231763	-0.00237305	-0.00135465	-0.00411666	-0.00003964	0.00267448	0	0	0	0	0	0	0	0	0	0	0	0	0	0	0	0	0	0	0	0	0	0	0	0	0	0	0	0	0	0	0	0	0	0	0	0
0.1175999	0.00625466	0.00599352	-0.00037349	-0.00186016	0.00472483	0.00002871	0.00445432	0.00459345	-0.0171918	-0.011206	0	-0.01109595	0	0	0	0	0	0	0	0	0	0	-0.00191911	-0.00896288	0	0	0.00418818	0	0	0	-0.00226752	-0.00231765	-0.00127061	-0.00408119	0.00000986	0.00273043	0	0	0	0	0	0	0	0	0	0	0	0	0	0	0	0	0	0	0	0	0	0	0	0	0	0	0	0	0	0	0	0	0	0	0	0
0.11946656	0.00625801	0.0060087	-0.00037439	-0.00186802	0.00472649	0.00002927	0.00445829	0.00459652	-0.01723257	-0.01120414	0	-0.0110594	0	0	0	0	0	0	0	0	0	0	-0.00180987	-0.00897786	0	0	0.00418586	0	0	0	-0.00221807	-0.00226301	-0.00118881	-0.00404472	0.00005788	0.00278229	0	0	0	0	0	0	0	0	0	0	0	0	0	0	0	0	0	0	0	0	0	0	0	0	0	0	0	0	0	0	0	0	0	0	0	0
0.12133323	0.0062614	0.00602335	-0.0003751	-0.00187489	0.00472688	0.00002978	0.0044624	0.00459969	-0.0172683	-0.01119958	0	-0.01102046	0	0	0	0	0	0	0	0	0	0	-0.00170333	-0.0089903	0	0	0.00418206	0	0	0	-0.00216934	-0.0022092	-0.00110909	-0.00400733	0.00010451	0.00283053	0	0	0	0	0	0	0	0	0	0	0	0	0	0	0	0	0	0	0	0	0	0	0	0	0	0	0	0	0	0	0	0	0	0	0	0
0.12319989	0.00626475	0.00603813	-0.00037563	-0.00188084	0.00472728	0.00003027	0.00446657	0.00460286	-0.01729886	-0.01119289	0	-0.01097975	0	0	0	0	0	0	0	0	0	0	-0.00159957	-0.00900059	0	0	0.0041769	0	0	0	-0.00212145	-0.00215633	-0.00103145	-0.00396914	0.00014971	0.00287543	0	0	0	0	0	0	0	0	0	0	0	0	0	0	0	0	0	0	0	0	0	0	0	0	0	0	0	0	0	0	0	0	0	0	0	0
0.12506655	0.00626803	0.00605256	-0.00037601	-0.00188598	0.00472765	0.00003073	0.00447077	0.00460599	-0.01732409	-0.01118463	0	-0.01093783	0	0	0	0	0	0	0	0	0	0	-0.00149874	-0.00900915	0	0	0.00417053	0	0	0	-0.00207451	-0.00210455	-0.00095598	-0.00393026	0.00019344	0.0029172	0	0	0	0	0	0	0	0	0	0	0	0	0	0	0	0	0	0	0	0	0	0	0	0	0	0	0	0	0	0	0	0	0	0	0	0
0.12693322	0.00627121	0.0060666	-0.00037626	-0.00189038	0.00472799	0.00003116	0.00447497	0.00460906	-0.01734379	-0.01117533	0	-0.01089519	0	0	0	0	0	0	0	0	0	0	-0.0014008	-0.00901646	0	0	0.00416304	0	0	0	-0.00202853	-0.00205386	-0.00088266	-0.00389071	0.00023569	0.0029561	0	0	0	0	0	0	0	0	0	0	0	0	0	0	0	0	0	0	0	0	0	0	0	0	0	0	0	0	0	0	0	0	0	0	0	0
0.12879989	0.00627429	0.00608048	-0.0003764	-0.00189413	0.00472829	0.00003156	0.00447937	0.00461208	-0.01735768	-0.01116556	0	-0.01085215	0	0	0	0	0	0	0	0	0	0	-0.00130548	-0.00902303	0	0	0.00415454	0	0	0	-0.00198341	-0.00200414	-0.0008113	-0.00385037	0.00027657	0.00299243	0	0	0	0	0	0	0	0	0	0	0	0	0	0	0	0	0	0	0	0	0	0	0	0	0	0	0	0	0	0	0	0	0	0	0	0
0.13066655	0.00627732	0.0060938	-0.00037645	-0.00189731	0.00472866	0.00003194	0.00448361	0.00461505	-0.01736544	-0.01115575	0	-0.01080909	0	0	0	0	0	0	0	0	0	0	-0.00121285	-0.00902931	0	0	0.00414512	0	0	0	-0.00193919	-0.00195547	-0.00074199	-0.00380929	0.00031601	0.00302633	0	0	0	0	0	0	0	0	0	0	0	0	0	0	0	0	0	0	0	0	0	0	0	0	0	0	0	0	0	0	0	0	0	0	0	0
0.13253322	0.00628031	0.00610671	-0.00037642	-0.0019	0.00472896	0.00003228	0.00448786	0.00461798	-0.0173667	-0.0111463	0	-0.01076609	0	0	0	0	0	0	0	0	0	0	-0.00112248	-0.00903578	0	0	0.00413484	0	0	0	-0.00189567	-0.00190762	-0.00067443	-0.00376727	0.00035417	0.00305811	0	0	0	0	0	0	0	0	0	0	0	0	0	0	0	0	0	0	0	0	0	0	0	0	0	0	0	0	0	0	0	0	0	0	0	0
0.13439988	0.00628328	0.00611919	-0.00037633	-0.00190226	0.00472931	0.00003261	0.00449214	0.0046209	-0.01736148	-0.01113729	0	-0.01072334	0	0	0	0	0	0	0	0	0	0	-0.00103477	-0.00904255	0	0	0.00412388	0	0	0	-0.00185304	-0.00186082	-0.00060899	-0.00372458	0.00039084	0.00308774	0	0	0	0	0	0	0	0	0	0	0	0	0	0	0	0	0	0	0	0	0	0	0	0	0	0	0	0	0	0	0	0	0	0	0	0
0.13626655	0.00628625	0.00613119	-0.00037618	-0.00190412	0.00472974	0.00003291	0.00449641	0.00462382	-0.0173506	-0.01112835	0	-0.01068083	0	0	0	0	0	0	0	0	0	0	-0.00095035	-0.00904932	0	0	0.00411254	0	0	0	-0.00181163	-0.00181542	-0.00054614	-0.00368181	0.00042577	0.00311515	0	0	0	0	0	0	0	0	0	0	0	0	0	0	0	0	0	0	0	0	0	0	0	0	0	0	0	0	0	0	0	0	0	0	0	0
0.13813321	0.0062894	0.00614278	-0.000376	-0.00190563	0.0047303	0.00003319	0.00450068	0.00462677	-0.01733492	-0.01111905	0	-0.01063829	0	0	0	0	0	0	0	0	0	0	-0.00086929	-0.00905578	0	0	0.00410106	0	0	0	-0.00177148	-0.00177147	-0.00048599	-0.00363926	0.00045896	0.00314046	0	0	0	0	0	0	0	0	0	0	0	0	0	0	0	0	0	0	0	0	0	0	0	0	0	0	0	0	0	0	0	0	0	0	0	0
0.13999988	0.00629247	0.00615393	-0.00037577	-0.00190681	0.00473104	0.00003344	0.00450496	0.00462978	-0.01731541	-0.01110908	0	-0.01059574	0	0	0	0	0	0	0	0	0	0	-0.00079215	-0.00906164	0	0	0.0040897	0	0	0	-0.00173289	-0.00172928	-0.00042897	-0.00359748	0.00049021	0.00316363	0	0	0	0	0	0	0	0	0	0	0	0	0	0	0	0	0	0	0	0	0	0	0	0	0	0	0	0	0	0	0	0	0	0	0	0
0.14186654	0.00629557	0.00616463	-0.00037551	-0.00190767	0.00473196	0.00003367	0.0045092	0.00463283	-0.01729331	-0.0110981	0	-0.01055322	0	0	0	0	0	0	0	0	0	0	-0.00071923	-0.00906652	0	0	0.0040787	0	0	0	-0.00169606	-0.00168905	-0.00037531	-0.00355695	0.00051949	0.00318473	0	0	0	0	0	0	0	0	0	0	0	0	0	0	0	0	0	0	0	0	0	0	0	0	0	0	0	0	0	0	0	0	0	0	0	0
0.14373321	0.00629868	0.00617486	-0.00037522	-0.00190825	0.00473303	0.00003389	0.00451343	0.0046359	-0.01727001	-0.01108584	0	-0.01051093	0	0	0	0	0	0	0	0	0	0	-0.00065098	-0.00907004	0	0	0.00406827	0	0	0	-0.00166126	-0.00165107	-0.00032528	-0.00351826	0.0005467	0.00320379	0	0	0	0	0	0	0	0	0	0	0	0	0	0	0	0	0	0	0	0	0	0	0	0	0	0	0	0	0	0	0	0	0	0	0	0
0.14559987	0.00630172	0.00618459	-0.0003749	-0.00190858	0.00473419	0.00003408	0.00451745	0.00463892	-0.01724701	-0.01107215	0	-0.01046915	0	0	0	0	0	0	0	0	0	0	-0.00058759	-0.00907181	0	0	0.00405856	0	0	0	-0.00162868	-0.00161554	-0.00027895	-0.00348188	0.00057188	0.00322096	0	0	0	0	0	0	0	0	0	0	0	0	0	0	0	0	0	0	0	0	0	0	0	0	0	0	0	0	0	0	0	0	0	0	0	0
0.14746654	0.00630458	0.00619383	-0.00037456	-0.00190868	0.0047353	0.00003427	0.00452121	0.00464178	-0.01722561	-0.01105707	0	-0.01042832	0	0	0	0	0	0	0	0	0	0	-0.00052906	-0.00907156	0	0	0.00404956	0	0	0	-0.00159849	-0.00158258	-0.00023613	-0.00344821	0.0005952	0.00323644	0	0	0	0	0	0	0	0	0	0	0	0	0	0	0	0	0	0	0	0	0	0	0	0	0	0	0	0	0	0	0	0	0	0	0	0
0.1493332	0.00630707	0.00620251	-0.0003742	-0.00190861	0.00473615	0.00003444	0.00452459	0.0046443	-0.01720712	-0.01104094	0	-0.01038935	0	0	0	0	0	0	0	0	0	0	-0.00047555	-0.00906907	0	0	0.00404123	0	0	0	-0.00157094	-0.00155244	-0.00019671	-0.00341774	0.00061674	0.00325039	0	0	0	0	0	0	0	0	0	0	0	0	0	0	0	0	0	0	0	0	0	0	0	0	0	0	0	0	0	0	0	0	0	0	0	0
0.15119987	0.00630895	0.00621062	-0.00037382	-0.00190844	0.00473642	0.0000346	0.00452739	0.00464617	-0.01719235	-0.01102436	0	-0.0103532	0	0	0	0	0	0	0	0	0	0	-0.0004267	-0.00906425	0	0	0.00403331	0	0	0	-0.00154613	-0.00152515	-0.00016007	-0.00339067	0.00063691	0.00326314	0	0	0	0	0	0	0	0	0	0	0	0	0	0	0	0	0	0	0	0	0	0	0	0	0	0	0	0	0	0	0	0	0	0	0	0
0.15306653	0.00631008	0.00621788	-0.00037343	-0.00190814	0.00473609	0.00003475	0.00452945	0.00464758	-0.01718465	-0.01100748	0	-0.01032167	0	0	0	0	0	0	0	0	0	0	-0.00038516	-0.00905646	0	0	0.00402639	0	0	0	-0.00152549	-0.00150225	-0.0001281	-0.003369	0.00065461	0.00327413	0	0	0	0	0	0	0	0	0	0	0	0	0	0	0	0	0	0	0	0	0	0	0	0	0	0	0	0	0	0	0	0	0	0	0	0
0.1549332	0.00631105	0.00622418	-0.00037301	-0.00190749	0.00473592	0.00003488	0.00453111	0.00464868	-0.01718793	-0.01098855	0	-0.01029382	0	0	0	0	0	0	0	0	0	0	-0.00035372	-0.00904478	0	0	0.00402186	0	0	0	-0.00150991	-0.00148483	-0.00010367	-0.0033543	0.00066867	0.00328248	0	0	0	0	0	0	0	0	0	0	0	0	0	0	0	0	0	0	0	0	0	0	0	0	0	0	0	0	0	0	0	0	0	0	0	0
0.15679986	0.00631242	0.0062299	-0.00037256	-0.00190635	0.00473654	0.00003499	0.00453283	0.00465021	-0.01720168	-0.01096588	0	-0.0102666	0	0	0	0	0	0	0	0	0	0	-0.00033073	-0.00902917	0	0	0.00401999	0	0	0	-0.00149809	-0.0014716	-0.00008623	-0.00334521	0.00067948	0.0032884	0	0	0	0	0	0	0	0	0	0	0	0	0	0	0	0	0	0	0	0	0	0	0	0	0	0	0	0	0	0	0	0	0	0	0	0
0.15866653	0.00631405	0.00623521	-0.00037205	-0.00190475	0.00473773	0.00003507	0.00453454	0.00465202	-0.0172262	-0.01093885	0	-0.01023937	0	0	0	0	0	0	0	0	0	0	-0.00031486	-0.00900893	0	0	0.00402043	0	0	0	-0.00148955	-0.00146197	-0.00007453	-0.00334132	0.00068765	0.00329236	0	0	0	0	0	0	0	0	0	0	0	0	0	0	0	0	0	0	0	0	0	0	0	0	0	0	0	0	0	0	0	0	0	0	0	0
0.16053319	0.0063157	0.00624011	-0.00037149	-0.00190268	0.00473923	0.00003515	0.00453608	0.00465392	-0.01726219	-0.01090708	0	-0.01021234	0	0	0	0	0	0	0	0	0	0	-0.00030601	-0.00898326	0	0	0.00402296	0	0	0	-0.00148445	-0.00145605	-0.00006821	-0.003343	0.0006933	0.00329443	0	0	0	0	0	0	0	0	0	0	0	0	0	0	0	0	0	0	0	0	0	0	0	0	0	0	0	0	0	0	0	0	0	0	0	0
0.16239985	0.00631732	0.00624462	-0.00037088	-0.00190018	0.00474091	0.00003521	0.00453742	0.00465582	-0.01730731	-0.01087087	0	-0.01018535	0	0	0	0	0	0	0	0	0	0	-0.00030318	-0.00895249	0	0	0.00402716	0	0	0	-0.00148238	-0.00145337	-0.00006645	-0.00334952	0.0006967	0.00329482	0	0	0	0	0	0	0	0	0	0	0	0	0	0	0	0	0	0	0	0	0	0	0	0	0	0	0	0	0	0	0	0	0	0	0	0
0.16426652	0.00631877	0.00624876	-0.00037022	-0.00189737	0.00474258	0.00003527	0.00453856	0.00465758	-0.01735807	-0.01083116	0	-0.01015847	0	0	0	0	0	0	0	0	0	0	-0.00030498	-0.00891755	0	0	0.00403241	0	0	0	-0.00148273	-0.00145326	-0.00006809	-0.00335976	0.00069823	0.00329381	0	0	0	0	0	0	0	0	0	0	0	0	0	0	0	0	0	0	0	0	0	0	0	0	0	0	0	0	0	0	0	0	0	0	0	0
0.16613319	0.00632	0.00625254	-0.00036954	-0.00189432	0.00474413	0.00003531	0.00453939	0.00465915	-0.01741143	-0.01078883	0	-0.01013176	0	0	0	0	0	0	0	0	0	0	-0.00031025	-0.00887935	0	0	0.00403823	0	0	0	-0.00148496	-0.00145513	-0.00007219	-0.00337271	0.00069824	0.00329163	0	0	0	0	0	0	0	0	0	0	0	0	0	0	0	0	0	0	0	0	0	0	0	0	0	0	0	0	0	0	0	0	0	0	0	0
0.16799985	0.00632099	0.00625604	-0.00036884	-0.00189111	0.00474548	0.00003536	0.00453998	0.0046605	-0.0174644	-0.01074478	0	-0.01010506	0	0	0	0	0	0	0	0	0	0	-0.0003175	-0.00883894	0	0	0.00404415	0	0	0	-0.00148836	-0.00145819	-0.00007765	-0.00338714	0.00069721	0.00328863	0	0	0	0	0	0	0	0	0	0	0	0	0	0	0	0	0	0	0	0	0	0	0	0	0	0	0	0	0	0	0	0	0	0	0	0
0.16986651	0.00632161	0.00625919	-0.00036816	-0.00188797	0.00474642	0.0000354	0.00454028	0.00466148	-0.01751327	-0.01070168	0	-0.01007975	0	0	0	0	0	0	0	0	0	0	-0.0003253	-0.00879862	0	0	0.00404953	0	0	0	-0.00149232	-0.00146182	-0.00008324	-0.00340172	0.00069568	0.00328527	0	0	0	0	0	0	0	0	0	0	0	0	0	0	0	0	0	0	0	0	0	0	0	0	0	0	0	0	0	0	0	0	0	0	0	0
0.17173318	0.00632173	0.00626176	-0.00036753	-0.00188504	0.0047468	0.00003543	0.00454017	0.00466194	-0.01755705	-0.0106617	0	-0.01005781	0	0	0	0	0	0	0	0	0	0	-0.00033423	-0.00876001	0	0	0.00405432	0	0	0	-0.00149724	-0.00146643	-0.00008932	-0.00341655	0.00069342	0.00328151	0	0	0	0	0	0	0	0	0	0	0	0	0	0	0	0	0	0	0	0	0	0	0	0	0	0	0	0	0	0	0	0	0	0	0	0
0.17359985	0.00632136	0.00626356	-0.00036698	-0.00188246	0.0047467	0.00003546	0.00453965	0.00466189	-0.01759558	-0.01062621	0	-0.01004042	0	0	0	0	0	0	0	0	0	0	-0.00034507	-0.00872433	0	0	0.00405872	0	0	0	-0.00150347	-0.00147243	-0.00009653	-0.00343188	0.00069013	0.00327726	0	0	0	0	0	0	0	0	0	0	0	0	0	0	0	0	0	0	0	0	0	0	0	0	0	0	0	0	0	0	0	0	0	0	0	0
0.17546651	0.00632055	0.00626454	-0.00036654	-0.00188036	0.00474613	0.00003548	0.00453873	0.00466136	-0.01762765	-0.01059716	0	-0.01002858	0	0	0	0	0	0	0	0	0	0	-0.00035721	-0.00869351	0	0	0.00406257	0	0	0	-0.00151067	-0.00147952	-0.00010445	-0.00344699	0.00068608	0.00327282	0	0	0	0	0	0	0	0	0	0	0	0	0	0	0	0	0	0	0	0	0	0	0	0	0	0	0	0	0	0	0	0	0	0	0	0
0.17733318	0.00631931	0.00626463	-0.00036623	-0.00187888	0.0047451	0.00003549	0.0045374	0.00466035	-0.01765281	-0.01057623	0	-0.01002328	0	0	0	0	0	0	0	0	0	0	-0.00037041	-0.00866921	0	0	0.00406584	0	0	0	-0.00151869	-0.00148754	-0.00011293	-0.00346145	0.00068141	0.00326841	0	0	0	0	0	0	0	0	0	0	0	0	0	0	0	0	0	0	0	0	0	0	0	0	0	0	0	0	0	0	0	0	0	0	0	0
0.17919984	0.00631765	0.00626375	-0.00036609	-0.00187815	0.00474361	0.00003549	0.00453575	0.00465885	-0.01767087	-0.01056511	0	-0.0100257	0	0	0	0	0	0	0	0	0	0	-0.00038464	-0.00865296	0	0	0.0040685	0	0	0	-0.00152748	-0.0014965	-0.00012192	-0.00347501	0.00067619	0.00326424	0	0	0	0	0	0	0	0	0	0	0	0	0	0	0	0	0	0	0	0	0	0	0	0	0	0	0	0	0	0	0	0	0	0	0	0
0.18106651	0.00631554	0.00626173	-0.00036613	-0.0018783	0.00474166	0.00003548	0.00453369	0.00465682	-0.0176818	-0.01056529	0	-0.01003707	0	0	0	0	0	0	0	0	0	0	-0.00040021	-0.00864609	0	0	0.00407056	0	0	0	-0.00153722	-0.00150659	-0.00013163	-0.0034877	0.00067037	0.00326037	0	0	0	0	0	0	0	0	0	0	0	0	0	0	0	0	0	0	0	0	0	0	0	0	0	0	0	0	0	0	0	0	0	0	0	0
0.18293317	0.00631301	0.00625842	-0.00036637	-0.00187933	0.00473932	0.00003545	0.00453122	0.0046543	-0.0176862	-0.01057703	0	-0.01005788	0	0	0	0	0	0	0	0	0	0	-0.00041809	-0.00864888	0	0	0.00407227	0	0	0	-0.00154831	-0.00151829	-0.00014287	-0.00349998	0.00066354	0.0032566	0	0	0	0	0	0	0	0	0	0	0	0	0	0	0	0	0	0	0	0	0	0	0	0	0	0	0	0	0	0	0	0	0	0	0	0
0.18479984	0.00631009	0.00625368	-0.00036682	-0.00188124	0.00473666	0.0000354	0.00452834	0.00465129	-0.01768397	-0.01060049	0	-0.01008836	0	0	0	0	0	0	0	0	0	0	-0.00043886	-0.00866159	0	0	0.00407372	0	0	0	-0.00156096	-0.00153186	-0.00015612	-0.00351203	0.00065546	0.00325277	0	0	0	0	0	0	0	0	0	0	0	0	0	0	0	0	0	0	0	0	0	0	0	0	0	0	0	0	0	0	0	0	0	0	0	0
0.1866665	0.00630675	0.00624743	-0.00036747	-0.00188402	0.00473366	0.00003533	0.00452502	0.00464779	-0.01767442	-0.01063579	0	-0.01012867	0	0	0	0	0	0	0	0	0	0	-0.00046267	-0.00868431	0	0	0.00407482	0	0	0	-0.00157522	-0.00154737	-0.0001715	-0.00352376	0.00064603	0.00324882	0	0	0	0	0	0	0	0	0	0	0	0	0	0	0	0	0	0	0	0	0	0	0	0	0	0	0	0	0	0	0	0	0	0	0	0
0.18853317	0.00630304	0.00623958	-0.00036831	-0.0018875	0.00473042	0.00003523	0.0045213	0.00464371	-0.0176576	-0.01068148	0	-0.01017797	0	0	0	0	0	0	0	0	0	0	-0.00049038	-0.00871579	0	0	0.00407573	0	0	0	-0.0015914	-0.00156516	-0.00018975	-0.00353561	0.00063483	0.00324431	0	0	0	0	0	0	0	0	0	0	0	0	0	0	0	0	0	0	0	0	0	0	0	0	0	0	0	0	0	0	0	0	0	0	0	0
0.19039983	0.00629903	0.00623019	-0.0003693	-0.00189148	0.00472701	0.00003511	0.00451725	0.00463938	-0.01763301	-0.01073579	0	-0.01023479	0	0	0	0	0	0	0	0	0	0	-0.00052185	-0.00875461	0	0	0.00407638	0	0	0	-0.00160935	-0.00158505	-0.00021087	-0.00354742	0.00062182	0.00323906	0	0	0	0	0	0	0	0	0	0	0	0	0	0	0	0	0	0	0	0	0	0	0	0	0	0	0	0	0	0	0	0	0	0	0	0
0.1922665	0.00629474	0.00621947	-0.00037041	-0.00189575	0.00472343	0.00003496	0.00451294	0.00463473	-0.01759965	-0.01079709	0	-0.01029745	0	0	0	0	0	0	0	0	0	0	-0.00055602	-0.00879942	0	0	0.00407644	0	0	0	-0.00162846	-0.00160638	-0.00023407	-0.0035585	0.00060737	0.0032331	0	0	0	0	0	0	0	0	0	0	0	0	0	0	0	0	0	0	0	0	0	0	0	0	0	0	0	0	0	0	0	0	0	0	0	0
0.19413316	0.00629023	0.00620764	-0.00037158	-0.00190005	0.00471972	0.00003478	0.00450847	0.00462984	-0.01755707	-0.01086317	0	-0.01036388	0	0	0	0	0	0	0	0	0	0	-0.00059188	-0.00884841	0	0	0.00407567	0	0	0	-0.00164818	-0.00162852	-0.00025865	-0.00356833	0.00059179	0.00322646	0	0	0	0	0	0	0	0	0	0	0	0	0	0	0	0	0	0	0	0	0	0	0	0	0	0	0	0	0	0	0	0	0	0	0	0
0.19599983	0.00628563	0.00619511	-0.00037275	-0.00190413	0.00471596	0.00003459	0.00450401	0.00462485	-0.01750542	-0.01093128	0	-0.01043126	0	0	0	0	0	0	0	0	0	0	-0.00062779	-0.00889946	0	0	0.00407381	0	0	0	-0.00166759	-0.00165044	-0.00028347	-0.00357614	0.00057568	0.00321927	0	0	0	0	0	0	0	0	0	0	0	0	0	0	0	0	0	0	0	0	0	0	0	0	0	0	0	0	0	0	0	0	0	0	0	0
0.19786649	0.00628101	0.00618219	-0.00037389	-0.00190779	0.00471219	0.00003438	0.00449967	0.00461985	-0.01744532	-0.01099918	0	-0.01049751	0	0	0	0	0	0	0	0	0	0	-0.00066264	-0.00895075	0	0	0.0040707	0	0	0	-0.00168614	-0.0016715	-0.00030771	-0.00358161	0.00055944	0.00321166	0	0	0	0	0	0	0	0	0	0	0	0	0	0	0	0	0	0	0	0	0	0	0	0	0	0	0	0	0	0	0	0	0	0	0	0
0.19973316	0.00627658	0.00616946	-0.00037492	-0.00191085	0.00470857	0.00003417	0.00449557	0.00461507	-0.0173782	-0.01106415	0	-0.0105596	0	0	0	0	0	0	0	0	0	0	-0.00069426	-0.00900036	0	0	0.00406623	0	0	0	-0.00170268	-0.00169043	-0.00032987	-0.00358398	0.00054392	0.00320404	0	0	0	0	0	0	0	0	0	0	0	0	0	0	0	0	0	0	0	0	0	0	0	0	0	0	0	0	0	0	0	0	0	0	0	0
0.20159982	0.00627295	0.00615842	-0.00037579	-0.0019132	0.00470553	0.00003398	0.00449249	0.00461112	-0.01730585	-0.01112224	0	-0.01061129	0	0	0	0	0	0	0	0	0	0	-0.00071597	-0.00904644	0	0	0.00405998	0	0	0	-0.00171374	-0.00170341	-0.00034525	-0.00358025	0.00053183	0.00319816	0	0	0	0	0	0	0	0	0	0	0	0	0	0	0	0	0	0	0	0	0	0	0	0	0	0	0	0	0	0	0	0	0	0	0	0
0.20346649	0.00627082	0.00615072	-0.00037645	-0.00191492	0.00470355	0.00003383	0.004491	0.00460866	-0.0172303	-0.01117011	0	-0.01064641	0	0	0	0	0	0	0	0	0	0	-0.00072037	-0.00908788	0	0	0.00405161	0	0	0	-0.0017155	-0.00170623	-0.00034867	-0.00356714	0.00052608	0.0031961	0	0	0	0	0	0	0	0	0	0	0	0	0	0	0	0	0	0	0	0	0	0	0	0	0	0	0	0	0	0	0	0	0	0	0	0
0.20533315	0.00627053	0.00614727	-0.0003769	-0.00191623	0.00470288	0.00003376	0.00449142	0.00460804	-0.01715318	-0.01120633	0	-0.01066201	0	0	0	0	0	0	0	0	0	0	-0.00070383	-0.00912442	0	0	0.00404124	0	0	0	-0.00170617	-0.00169694	-0.00033758	-0.00354334	0.0005283	0.003199	0	0	0	0	0	0	0	0	0	0	0	0	0	0	0	0	0	0	0	0	0	0	0	0	0	0	0	0	0	0	0	0	0	0	0	0
0.20719982	0.00627216	0.00614837	-0.00037716	-0.00191734	0.00470354	0.00003376	0.00449378	0.00460931	-0.01707504	-0.01123062	0	-0.01065723	0	0	0	0	0	0	0	0	0	0	-0.00066548	-0.00915619	0	0	0.00402907	0	0	0	-0.00168537	-0.00167511	-0.00031134	-0.00350864	0.00053874	0.00320718	0	0	0	0	0	0	0	0	0	0	0	0	0	0	0	0	0	0	0	0	0	0	0	0	0	0	0	0	0	0	0	0	0	0	0	0
0.20906648	0.00627573	0.00615421	-0.00037724	-0.00191838	0.00470553	0.00003385	0.00449832	0.0046125	-0.01699536	-0.0112424	0	-0.01063096	0	0	0	0	0	0	0	0	0	0	-0.00060486	-0.0091831	0	0	0.00401519	0	0	0	-0.00165285	-0.00164043	-0.00026955	-0.00346274	0.00055759	0.0032207	0	0	0	0	0	0	0	0	0	0	0	0	0	0	0	0	0	0	0	0	0	0	0	0	0	0	0	0	0	0	0	0	0	0	0	0
0.21093315	0.00628123	0.00616486	-0.00037713	-0.00191935	0.00470884	0.00003402	0.00450452	0.00461762	-0.01691262	-0.01124071	0	-0.01058184	0	0	0	0	0	0	0	0	0	0	-0.00052218	-0.00920472	0	0	0.00399964	0	0	0	-0.00160859	-0.0015929	-0.00021239	-0.00340537	0.0005848	0.00323927	0	0	0	0	0	0	0	0	0	0	0	0	0	0	0	0	0	0	0	0	0	0	0	0	0	0	0	0	0	0	0	0	0	0	0	0
0.21279981	0.00628868	0.00618029	-0.00037682	-0.00192012	0.00471349	0.00003426	0.00451287	0.00462471	-0.01682437	-0.01122392	0	-0.010508	0	0	0	0	0	0	0	0	0	0	-0.00041817	-0.00922014	0	0	0.00398242	0	0	0	-0.00155269	-0.00153266	-0.00014041	-0.00333626	0.00062021	0.00326231	0	0	0	0	0	0	0	0	0	0	0	0	0	0	0	0	0	0	0	0	0	0	0	0	0	0	0	0	0	0	0	0	0	0	0	0
0.21466647	0.00629811	0.00620042	-0.00037623	-0.00192041	0.00471957	0.00003458	0.00452332	0.00463403	-0.01672715	-0.01118962	0	-0.01040689	0	0	0	0	0	0	0	0	0	0	-0.00029391	-0.00922792	0	0	0.00396353	0	0	0	-0.00148532	-0.00145992	-0.00005449	-0.00325504	0.00066358	0.00328901	0	0	0	0	0	0	0	0	0	0	0	0	0	0	0	0	0	0	0	0	0	0	0	0	0	0	0	0	0	0	0	0	0	0	0	0
0.21653314	0.00630948	0.00622508	-0.00037533	-0.00191985	0.0047272	0.00003496	0.00453594	0.00464524	-0.01661379	-0.01113527	0	-0.01027554	0	0	0	0	0	0	0	0	0	0	-0.00015028	-0.00922665	0	0	0.0039426	0	0	0	-0.00140647	-0.00137473	0.00004466	-0.00316079	0.00071469	0.00331852	0	0	0	0	0	0	0	0	0	0	0	0	0	0	0	0	0	0	0	0	0	0	0	0	0	0	0	0	0	0	0	0	0	0	0	0
0.21839981	0.0063227	0.00625396	-0.00037405	-0.00191807	0.00473605	0.00003538	0.00455078	0.00465846	-0.01647198	-0.01105809	0	-0.01011049	0	0	0	0	0	0	0	0	0	0	0.00001198	-0.00921505	0	0	0.00391898	0	0	0	-0.00131604	-0.00127704	0.00015648	-0.00305199	0.00077322	0.00334987	0	0	0	0	0	0	0	0	0	0	0	0	0	0	0	0	0	0	0	0	0	0	0	0	0	0	0	0	0	0	0	0	0	0	0	0
0.22026647	0.0063376	0.00628525	-0.00037234	-0.00191462	0.00474621	0.00003583	0.00456771	0.0046736	-0.01628642	-0.010955	0	-0.00990892	0	0	0	0	0	0	0	0	0	0	0.00019038	-0.00919135	0	0	0.00389234	0	0	0	-0.00121477	-0.00116774	0.00027908	-0.00292821	0.00083813	0.00338175	0	0	0	0	0	0	0	0	0	0	0	0	0	0	0	0	0	0	0	0	0	0	0	0	0	0	0	0	0	0	0	0	0	0	0	0
0.22213314	0.00635401	0.00632183	-0.00037017	-0.00190912	0.00475764	0.00003628	0.00458661	0.00469051	-0.01603887	-0.01082282	0	-0.00966919	0	0	0	0	0	0	0	0	0	0	0.00038063	-0.00915341	0	0	0.00386299	0	0	0	-0.0011044	-0.00104877	0.00040923	-0.00279044	0.00090801	0.00341269	0	0	0	0	0	0	0	0	0	0	0	0	0	0	0	0	0	0	0	0	0	0	0	0	0	0	0	0	0	0	0	0	0	0	0	0
0.2239998	0.00637166	0.00635914	-0.00036754	-0.00190126	0.0047709	0.00003673	0.00460723	0.00470901	-0.015706	-0.01065879	0	-0.00939115	0	0	0	0	0	0	0	0	0	0	0.00057735	-0.00909906	0	0	0.0038317	0	0	0	-0.00098731	-0.00092284	0.00054294	-0.00264093	0.00098084	0.00344137	0	0	0	0	0	0	0	0	0	0	0	0	0	0	0	0	0	0	0	0	0	0	0	0	0	0	0	0	0	0	0	0	0	0	0	0
0.22586647	0.0063901	0.00639721	-0.00036448	-0.00189091	0.00478477	0.00003714	0.00462924	0.00472881	-0.01525141	-0.01046132	0	-0.00907596	0	0	0	0	0	0	0	0	0	0	0.00077574	-0.00902708	0	0	0.00379914	0	0	0	-0.00086584	-0.00079254	0.00067668	-0.00248203	0.00105437	0.0034669	0	0	0	0	0	0	0	0	0	0	0	0	0	0	0	0	0	0	0	0	0	0	0	0	0	0	0	0	0	0	0	0	0	0	0	0
0.22773313	0.00640952	0.00643484	-0.00036106	-0.00187824	0.00479949	0.0000375	0.00465213	0.00474947	-0.01462142	-0.01023096	0	-0.00872753	0	0	0	0	0	0	0	0	0	0	0.00097085	-0.0089375	0	0	0.00376611	0	0	0	-0.00074271	-0.00066086	0.00080697	-0.00231688	0.00112656	0.00348868	0	0	0	0	0	0	0	0	0	0	0	0	0	0	0	0	0	0	0	0	0	0	0	0	0	0	0	0	0	0	0	0	0	0	0	0
0.2295998	0.00642833	0.00647058	-0.00035745	-0.00186374	0.00481472	0.00003781	0.00467517	0.00477028	-0.01374969	-0.00997231	0	-0.00835511	0	0	0	0	0	0	0	0	0	0	0.00115626	-0.00883236	0	0	0.00373398	0	0	0	-0.00062184	-0.00053207	0.00092932	-0.00215086	0.00119473	0.00350629	0	0	0	0	0	0	0	0	0	0	0	0	0	0	0	0	0	0	0	0	0	0	0	0	0	0	0	0	0	0	0	0	0	0	0	0
0.23146646	0.00644646	0.0065028	-0.00035385	-0.00184831	0.00482993	0.00003805	0.00469742	0.00479062	-0.01257449	-0.00969568	0	-0.00797439	0	0	0	0	0	0	0	0	0	0	0.0013246	-0.00871669	0	0	0.00370464	0	0	0	-0.00050815	-0.00041147	0.00103865	-0.0019914	0.00125587	0.00351964	0	0	0	0	0	0	0	0	0	0	0	0	0	0	0	0	0	0	0	0	0	0	0	0	0	0	0	0	0	0	0	0	0	0	0	0
0.23333313	0.00646297	0.00652988	-0.00035053	-0.00183313	0.00484426	0.00003822	0.00471779	0.00480953	-0.01109596	-0.00941766	0	-0.00760719	0	0	0	0	0	0	0	0	0	0	0.00146813	-0.00859883	0	0	0.00368037	0	0	0	-0.00040721	-0.00030502	0.00112964	-0.00184756	0.00130692	0.00352897	0	0	0	0	0	0	0	0	0	0	0	0	0	0	0	0	0	0	0	0	0	0	0	0	0	0	0	0	0	0	0	0	0	0	0	0
0.23519979	0.00647719	0.00655057	-0.00034776	-0.00181952	0.00485793	0.00003832	0.00473528	0.00482622	-0.00945802	-0.00915876	0	-0.00727753	0	0	0	0	0	0	0	0	0	0	0.00158055	-0.0084895	0	0	0.0036633	0	0	0	-0.00032402	-0.00021801	0.001198	-0.00172799	0.00134542	0.00353483	0	0	0	0	0	0	0	0	0	0	0	0	0	0	0	0	0	0	0	0	0	0	0	0	0	0	0	0	0	0	0	0	0	0	0	0
0.23706646	0.00648912	0.00656459	-0.00034569	-0.00180838	0.00487033	0.00003835	0.00474947	0.00484028	-0.00794891	-0.00893549	0	-0.0070023	0	0	0	0	0	0	0	0	0	0	0.00165961	-0.00839755	0	0	0.00365456	0	0	0	-0.00026099	-0.00015293	0.0012423	-0.00163762	0.00137058	0.00353801	0	0	0	0	0	0	0	0	0	0	0	0	0	0	0	0	0	0	0	0	0	0	0	0	0	0	0	0	0	0	0	0	0	0	0	0
0.23893312	0.00649864	0.00657247	-0.00034433	-0.00180003	0.0048814	0.00003832	0.00476018	0.00485169	-0.00687538	-0.00875693	0	-0.00678862	0	0	0	0	0	0	0	0	0	0	0.00170681	-0.00832801	0	0	0.00365413	0	0	0	-0.0002179	-0.00010946	0.00126373	-0.00157714	0.00138311	0.00353924	0	0	0	0	0	0	0	0	0	0	0	0	0	0	0	0	0	0	0	0	0	0	0	0	0	0	0	0	0	0	0	0	0	0	0	0
0.24079979	0.00650587	0.00657493	-0.00034368	-0.00179451	0.00489113	0.00003824	0.00476762	0.00486053	-0.00645325	-0.00862878	0	-0.00663999	0	0	0	0	0	0	0	0	0	0	0.00172418	-0.00828378	0	0	0.00366152	0	0	0	-0.00019397	-0.00008665	0.00126392	-0.00154592	0.001384	0.00353896	0	0	0	0	0	0	0	0	0	0	0	0	0	0	0	0	0	0	0	0	0	0	0	0	0	0	0	0	0	0	0	0	0	0	0	0
0.24266645	0.00651099	0.0065727	-0.00034365	-0.00179167	0.00489952	0.00003813	0.00477199	0.00486692	-0.00673284	-0.00855356	0	-0.00655722	0	0	0	0	0	0	0	0	0	0	0.0017138	-0.00826559	0	0	0.00367603	0	0	0	-0.00018817	-0.00008335	0.0012445	-0.00154266	0.00137431	0.00353734	0	0	0	0	0	0	0	0	0	0	0	0	0	0	0	0	0	0	0	0	0	0	0	0	0	0	0	0	0	0	0	0	0	0	0	0
0.24453312	0.00651416	0.00656645	-0.00034418	-0.00179125	0.00490657	0.00003798	0.00477349	0.00487098	-0.00760706	-0.00853174	0	-0.00653966	0	0	0	0	0	0	0	0	0	0	0.00167753	-0.00827278	0	0	0.0036968	0	0	0	-0.00019952	-0.00009841	0.00120702	-0.00156574	0.0013551	0.00353432	0	0	0	0	0	0	0	0	0	0	0	0	0	0	0	0	0	0	0	0	0	0	0	0	0	0	0	0	0	0	0	0	0	0	0	0
0.24639978	0.0065155	0.00655669	-0.00034519	-0.00179299	0.00491227	0.00003779	0.0047723	0.00487281	-0.00887082	-0.00856239	0	-0.00658604	0	0	0	0	0	0	0	0	0	0	0.00161672	-0.0083036	0	0	0.00372297	0	0	0	-0.00022723	-0.0001309	0.00115268	-0.00161365	0.00132709	0.00352964	0	0	0	0	0	0	0	0	0	0	0	0	0	0	0	0	0	0	0	0	0	0	0	0	0	0	0	0	0	0	0	0	0	0	0	0
0.24826645	0.00651511	0.0065438	-0.00034661	-0.00179662	0.00491659	0.00003757	0.00476844	0.00487246	-0.01029352	-0.00864331	0	-0.00669462	0	0	0	0	0	0	0	0	0	0	0.00153227	-0.00835549	0	0	0.00375373	0	0	0	-0.00027077	-0.00018018	0.00108237	-0.00168505	0.00129081	0.00352288	0	0	0	0	0	0	0	0	0	0	0	0	0	0	0	0	0	0	0	0	0	0	0	0	0	0	0	0	0	0	0	0	0	0	0	0
0.25013311	0.00651304	0.00652797	-0.0003484	-0.00180192	0.00491946	0.00003733	0.00476222	0.00486995	-0.01168549	-0.00877141	0	-0.00686335	0	0	0	0	0	0	0	0	0	0	0.00142448	-0.00842541	0	0	0.00378838	0	0	0	-0.00032991	-0.00024593	0.00099656	-0.00177885	0.00124653	0.00351348	0	0	0	0	0	0	0	0	0	0	0	0	0	0	0	0	0	0	0	0	0	0	0	0	0	0	0	0	0	0	0	0	0	0	0	0
0.25199978	0.00650934	0.00650939	-0.00035048	-0.00180861	0.00492086	0.00003704	0.00475365	0.00486534	-0.01292209	-0.00894089	0	-0.00708742	0	0	0	0	0	0	0	0	0	0	0.00129415	-0.00850925	0	0	0.00382603	0	0	0	-0.00040404	-0.00032745	0.00089607	-0.00189319	0.00119471	0.00350078	0	0	0	0	0	0	0	0	0	0	0	0	0	0	0	0	0	0	0	0	0	0	0	0	0	0	0	0	0	0	0	0	0	0	0	0
0.25386644	0.00650409	0.00648828	-0.00035279	-0.00181637	0.00492074	0.00003673	0.00474291	0.00485872	-0.01395018	-0.00914344	0	-0.00735906	0	0	0	0	0	0	0	0	0	0	0.00114274	-0.00860214	0	0	0.00386569	0	0	0	-0.00049207	-0.00042351	0.00078216	-0.00202534	0.00113597	0.00348413	0	0	0	0	0	0	0	0	0	0	0	0	0	0	0	0	0	0	0	0	0	0	0	0	0	0	0	0	0	0	0	0	0	0	0	0
0.25573311	0.00649735	0.00646479	-0.00035527	-0.0018249	0.00491908	0.00003637	0.00473019	0.00485018	-0.01477094	-0.00936995	0	-0.00766915	0	0	0	0	0	0	0	0	0	0	0.00097191	-0.00869928	0	0	0.00390632	0	0	0	-0.00059274	-0.00053271	0.00065624	-0.00217217	0.00107096	0.00346289	0	0	0	0	0	0	0	0	0	0	0	0	0	0	0	0	0	0	0	0	0	0	0	0	0	0	0	0	0	0	0	0	0	0	0	0
0.25759977	0.00648915	0.00643907	-0.00035784	-0.00183382	0.00491583	0.00003598	0.00471569	0.00483982	-0.01540975	-0.0096105	0	-0.008007	0	0	0	0	0	0	0	0	0	0	0.00078389	-0.00879597	0	0	0.0039469	0	0	0	-0.0007044	-0.0006533	0.00052004	-0.00233007	0.00100044	0.00343652	0	0	0	0	0	0	0	0	0	0	0	0	0	0	0	0	0	0	0	0	0	0	0	0	0	0	0	0	0	0	0	0	0	0	0	0
0.25946643	0.00647971	0.00641065	-0.00036044	-0.00184279	0.00491092	0.00003555	0.00469957	0.0048277	-0.01590015	-0.00985636	0	-0.0083626	0	0	0	0	0	0	0	0	0	0	0.00058054	-0.00888841	0	0	0.00398652	0	0	0	-0.0008256	-0.0007837	0.00037499	-0.00249569	0.000925	0.00340452	0	0	0	0	0	0	0	0	0	0	0	0	0	0	0	0	0	0	0	0	0	0	0	0	0	0	0	0	0	0	0	0	0	0	0	0
0.2613331	0.00646838	0.00638109	-0.00036299	-0.00185143	0.00490441	0.00003509	0.00468216	0.00481398	-0.01626685	-0.01009773	0	-0.00872267	0	0	0	0	0	0	0	0	0	0	0.00036663	-0.00897304	0	0	0.00402379	0	0	0	-0.00095327	-0.00092064	0.00022457	-0.00266353	0.00084615	0.00336696	0	0	0	0	0	0	0	0	0	0	0	0	0	0	0	0	0	0	0	0	0	0	0	0	0	0	0	0	0	0	0	0	0	0	0	0
0.26319977	0.0064557	0.00634912	-0.00036543	-0.00185938	0.00489564	0.00003458	0.0046635	0.00479864	-0.01653888	-0.01032927	0	-0.00908028	0	0	0	0	0	0	0	0	0	0	0.000143	-0.00904787	0	0	0.00405822	0	0	0	-0.00108649	-0.00106318	0.00006938	-0.0028315	0.00076409	0.00332344	0	0	0	0	0	0	0	0	0	0	0	0	0	0	0	0	0	0	0	0	0	0	0	0	0	0	0	0	0	0	0	0	0	0	0	0
0.26506643	0.00644123	0.0063145	-0.00036771	-0.0018662	0.00488545	0.000034	0.00464348	0.0047815	-0.01674008	-0.01054751	0	-0.00943186	0	0	0	0	0	0	0	0	0	0	-0.0000927	-0.00911127	0	0	0.00408988	0	0	0	-0.00122596	-0.00121218	-0.00009241	-0.00299983	0.00067795	0.00327281	0	0	0	0	0	0	0	0	0	0	0	0	0	0	0	0	0	0	0	0	0	0	0	0	0	0	0	0	0	0	0	0	0	0	0	0
0.2669331	0.0064249	0.00627716	-0.00036972	-0.00187134	0.00487326	0.00003336	0.00462225	0.00476277	-0.01688269	-0.01074663	0	-0.00976929	0	0	0	0	0	0	0	0	0	0	-0.0003393	-0.00916096	0	0	0.00411811	0	0	0	-0.00137033	-0.00136629	-0.00026011	-0.00316607	0.00058811	0.00321445	0	0	0	0	0	0	0	0	0	0	0	0	0	0	0	0	0	0	0	0	0	0	0	0	0	0	0	0	0	0	0	0	0	0	0	0
0.26879976	0.00640674	0.00623727	-0.00037135	-0.00187417	0.00485923	0.00003264	0.00459996	0.00474265	-0.01697671	-0.01092177	0	-0.01008562	0	0	0	0	0	0	0	0	0	0	-0.00059626	-0.00919489	0	0	0.00414232	0	0	0	-0.00151851	-0.00152445	-0.00043359	-0.00332838	0.0004947	0.00314746	0	0	0	0	0	0	0	0	0	0	0	0	0	0	0	0	0	0	0	0	0	0	0	0	0	0	0	0	0	0	0	0	0	0	0	0
0.27066642	0.00638661	0.00619453	-0.00037248	-0.00187407	0.00484347	0.00003182	0.00457634	0.00472097	-0.01702927	-0.01106864	0	-0.01037415	0	0	0	0	0	0	0	0	0	0	-0.00086224	-0.00921128	0	0	0.00416179	0	0	0	-0.00166898	-0.00168515	-0.00061226	-0.00348465	0.00039807	0.00307102	0	0	0	0	0	0	0	0	0	0	0	0	0	0	0	0	0	0	0	0	0	0	0	0	0	0	0	0	0	0	0	0	0	0	0	0
0.27253309	0.0063648	0.00614918	-0.00037299	-0.0018704	0.00482626	0.00003091	0.00455277	0.00469821	-0.01704605	-0.01118395	0	-0.01062938	0	0	0	0	0	0	0	0	0	0	-0.00113592	-0.00920869	0	0	0.00417578	0	0	0	-0.00182028	-0.00184693	-0.00079559	-0.0036331	0.00029849	0.00298412	0	0	0	0	0	0	0	0	0	0	0	0	0	0	0	0	0	0	0	0	0	0	0	0	0	0	0	0	0	0	0	0	0	0	0	0
0.27439976	0.00634148	0.00610204	-0.00037275	-0.00186256	0.00480793	0.00002987	0.00452905	0.00467471	-0.01703166	-0.01126535	0	-0.01084722	0	0	0	0	0	0	0	0	0	0	-0.00141632	-0.00918589	0	0	0.00418358	0	0	0	-0.00197114	-0.00200856	-0.00098345	-0.00377248	0.00019587	0.00288541	0	0	0	0	0	0	0	0	0	0	0	0	0	0	0	0	0	0	0	0	0	0	0	0	0	0	0	0	0	0	0	0	0	0	0	0
0.27626642	0.00631712	0.00605302	-0.00037162	-0.00185004	0.00478891	0.00002872	0.00450564	0.00465097	-0.01698967	-0.01131114	0	-0.01102434	0	0	0	0	0	0	0	0	0	0	-0.00170185	-0.00914193	0	0	0.00418437	0	0	0	-0.00212014	-0.00216857	-0.00117533	-0.00390153	0.00008996	0.00277348	0	0	0	0	0	0	0	0	0	0	0	0	0	0	0	0	0	0	0	0	0	0	0	0	0	0	0	0	0	0	0	0	0	0	0	0
0.27813309	0.00629223	0.00600326	-0.00036949	-0.00183243	0.00476886	0.00002743	0.00448306	0.00462755	-0.01692212	-0.01132087	0	-0.01115882	0	0	0	0	0	0	0	0	0	0	-0.00199025	-0.00907654	0	0	0.00417707	0	0	0	-0.00226569	-0.00232532	-0.00137027	-0.00401891	-0.0000197	0.00264685	0	0	0	0	0	0	0	0	0	0	0	0	0	0	0	0	0	0	0	0	0	0	0	0	0	0	0	0	0	0	0	0	0	0	0	0
0.27999975	0.00626735	0.0059532	-0.00036627	-0.00180948	0.00474999	0.00002601	0.00446182	0.00460501	-0.01682976	-0.01129525	0	-0.01125014	0	0	0	0	0	0	0	0	0	0	-0.00227858	-0.00899005	0	0	0.00416021	0	0	0	-0.00240613	-0.00247705	-0.00156677	-0.0041232	-0.00013374	0.00250416	0	0	0	0	0	0	0	0	0	0	0	0	0	0	0	0	0	0	0	0	0	0	0	0	0	0	0	0	0	0	0	0	0	0	0	0
0.28186641	0.00624311	0.00590374	-0.00036186	-0.00178097	0.00473199	0.00002445	0.00444242	0.00458387	-0.01671247	-0.01123585	0	-0.01129905	0	0	0	0	0	0	0	0	0	0	-0.00256365	-0.0088832	0	0	0.0041318	0	0	0	-0.00253986	-0.00262204	-0.00176302	-0.00421308	-0.00025285	0.00234408	0	0	0	0	0	0	0	0	0	0	0	0	0	0	0	0	0	0	0	0	0	0	0	0	0	0	0	0	0	0	0	0	0	0	0	0
0.28373308	0.00621979	0.00585539	-0.00035619	-0.0017468	0.00471527	0.00002275	0.00442548	0.00456498	-0.01656975	-0.01114495	0	-0.01130717	0	0	0	0	0	0	0	0	0	0	-0.00284155	-0.00875726	0	0	0.00408925	0	0	0	-0.00266514	-0.00275838	-0.00195653	-0.00428721	-0.00037738	0.00216464	0	0	0	0	0	0	0	0	0	0	0	0	0	0	0	0	0	0	0	0	0	0	0	0	0	0	0	0	0	0	0	0	0	0	0	0
0.28559975	0.00619827	0.0058097	-0.00034922	-0.00170703	0.00470028	0.00002093	0.00441116	0.00454793	-0.01640188	-0.01102552	0	-0.01127698	0	0	0	0	0	0	0	0	0	0	-0.00310777	-0.00861405	0	0	0.00402967	0	0	0	-0.0027801	-0.00288403	-0.00214417	-0.00434454	-0.000507	0.00194703	0	0	0	0	0	0	0	0	0	0	0	0	0	0	0	0	0	0	0	0	0	0	0	0	0	0	0	0	0	0	0	0	0	0	0	0
0.28746641	0.00617898	0.0057673	-0.00034095	-0.001662	0.00468738	0.00001899	0.00439992	0.00453367	-0.01621024	-0.01088139	0	-0.01121203	0	0	0	0	0	0	0	0	0	0	-0.00335757	-0.00845617	0	0	0.00395007	0	0	0	-0.00288301	-0.00299703	-0.00232246	-0.0043845	-0.00064058	0.00170884	0	0	0	0	0	0	0	0	0	0	0	0	0	0	0	0	0	0	0	0	0	0	0	0	0	0	0	0	0	0	0	0	0	0	0	0
0.28933307	0.00616245	0.00572906	-0.00033143	-0.00161219	0.0046769	0.00001697	0.00439202	0.00452253	-0.01599716	-0.0107169	0	-0.0111168	0	0	0	0	0	0	0	0	0	0	-0.00358721	-0.00828651	0	0	0.00384755	0	0	0	-0.00297272	-0.00309608	-0.00248846	-0.00440738	-0.00077652	0.00145225	0	0	0	0	0	0	0	0	0	0	0	0	0	0	0	0	0	0	0	0	0	0	0	0	0	0	0	0	0	0	0	0	0	0	0	0
0.29119974	0.00614913	0.00569554	-0.00032078	-0.00155829	0.00466906	0.0000149	0.00438756	0.00451473	-0.01576577	-0.0105367	0	-0.01099639	0	0	0	0	0	0	0	0	0	0	-0.00379395	-0.00810825	0	0	0.00371955	0	0	0	-0.00304869	-0.00318049	-0.0026398	-0.00441414	-0.0009128	0.00118058	0	0	0	0	0	0	0	0	0	0	0	0	0	0	0	0	0	0	0	0	0	0	0	0	0	0	0	0	0	0	0	0	0	0	0	0
0.29306641	0.00613872	0.00566763	-0.0003092	-0.00150137	0.00466393	0.0000128	0.00438644	0.00451028	-0.01552072	-0.01036969	0	-0.01085691	0	0	0	0	0	0	0	0	0	0	-0.00397555	-0.00792542	0	0	0.00356478	0	0	0	-0.00311073	-0.00324997	-0.00277435	-0.00440635	-0.00104657	0.00089743	0	0	0	0	0	0	0	0	0	0	0	0	0	0	0	0	0	0	0	0	0	0	0	0	0	0	0	0	0	0	0	0	0	0	0	0
0.29493307	0.00613196	0.00564532	-0.00029692	-0.00144256	0.00466141	0.00001072	0.00438836	0.00450899	-0.01526702	-0.01024413	0	-0.0107044	0	0	0	0	0	0	0	0	0	0	-0.00413145	-0.00774174	0	0	0.00338326	0	0	0	-0.00315946	-0.00330508	-0.00289116	-0.00438616	-0.00117523	0.00060617	0	0	0	0	0	0	0	0	0	0	0	0	0	0	0	0	0	0	0	0	0	0	0	0	0	0	0	0	0	0	0	0	0	0	0	0
0.29679974	0.00612837	0.0056285	-0.00028428	-0.00138328	0.00466129	0.0000087	0.00439288	0.00451052	-0.01501073	-0.01011644	0	-0.01054517	0	0	0	0	0	0	0	0	0	0	-0.00426197	-0.00756128	0	0	0.00317743	0	0	0	-0.00319593	-0.00334686	-0.00298998	-0.00435617	-0.00129621	0.00033173	0	0	0	0	0	0	0	0	0	0	0	0	0	0	0	0	0	0	0	0	0	0	0	0	0	0	0	0	0	0	0	0	0	0	0	0
0.2986664	0.00612767	0.00561699	-0.00027166	-0.00132519	0.00466331	0.00000679	0.00439944	0.00451445	-0.01475906	-0.00999086	0	-0.01038573	0	0	0	0	0	0	0	0	0	0	-0.00436822	-0.00738846	0	0	0.00295301	0	0	0	-0.00322155	-0.00337678	-0.00307124	-0.00431935	-0.00140709	0.00008317	0	0	0	0	0	0	0	0	0	0	0	0	0	0	0	0	0	0	0	0	0	0	0	0	0	0	0	0	0	0	0	0	0	0	0	0
0.30053306	0.00612955	0.00561032	-0.00025948	-0.00126996	0.00466716	0.00000504	0.00440742	0.00452027	-0.0145193	-0.00987105	0	-0.01023214	0	0	0	0	0	0	0	0	0	0	-0.00445234	-0.00722738	0	0	0.00271853	0	0	0	-0.00323816	-0.00339672	-0.00313621	-0.00427884	-0.00150621	-0.00014057	0	0	0	0	0	0	0	0	0	0	0	0	0	0	0	0	0	0	0	0	0	0	0	0	0	0	0	0	0	0	0	0	0	0	0	0
0.30239973	0.00613362	0.0056025	-0.00024816	-0.00121925	0.00467251	0.00000347	0.00441618	0.00452747	-0.01429867	-0.00976043	0	-0.01008995	0	0	0	0	0	0	0	0	0	0	-0.00451702	-0.00708189	0	0	0.00248493	0	0	0	-0.00324775	-0.0034088	-0.00318672	-0.00423774	-0.00159248	-0.00034091	0	0	0	0	0	0	0	0	0	0	0	0	0	0	0	0	0	0	0	0	0	0	0	0	0	0	0	0	0	0	0	0	0	0	0	0
0.3042664	0.00613941	0.00560391	-0.00023807	-0.00117457	0.00467899	0.00000213	0.00442509	0.00453549	-0.01410381	-0.00966202	0	-0.00998207	0	0	0	0	0	0	0	0	0	0	-0.00456523	-0.00695541	0	0	0.00226439	0	0	0	-0.00325231	-0.00341514	-0.00322488	-0.00419893	-0.00166531	-0.0002596	0	0	0	0	0	0	0	0	0	0	0	0	0	0	0	0	0	0	0	0	0	0	0	0	0	0	0	0	0	0	0	0	0	0	0	0
0.30613306	0.00614313	0.0056084	-0.00022957	-0.00113726	0.00468627	0.00000104	0.00443361	0.00454382	-0.01394082	-0.00957865	0	-0.00990549	0	0	0	0	0	0	0	0	0	0	-0.00459987	-0.00685104	0	0	0.00206931	0	0	0	-0.00325372	-0.00341773	-0.0032528	-0.00416499	-0.00172443	-0.00040116	0	0	0	0	0	0	0	0	0	0	0	0	0	0	0	0	0	0	0	0	0	0	0	0	0	0	0	0	0	0	0	0	0	0	0	0
0.30799973	0.00615123	0.00561534	-0.00022293	-0.00110842	0.00469408	0.00000021	0.00444129	0.00455204	-0.01381489	-0.00951268	0	-0.00984461	0	0	0	0	0	0	0	0	0	0	-0.00462358	-0.00677137	0	0	0.00191092	0	0	0	-0.00325359	-0.00341833	-0.00327247	-0.00413809	-0.00176985	-0.0005117	0	0	0	0	0	0	0	0	0	0	0	0	0	0	0	0	0	0	0	0	0	0	0	0	0	0	0	0	0	0	0	0	0	0	0	0
0.30986639	0.00615985	0.00562414	-0.00021837	-0.00108884	0.00471268	-0.00000033	0.00444779	0.00455983	-0.01372989	-0.00946595	0	-0.00980155	0	0	0	0	0	0	0	0	0	0	-0.00463854	-0.00671837	0	0	0.00179809	0	0	0	-0.00325319	-0.0034183	-0.00328555	-0.00411987	-0.00180228	-0.00058961	0	0	0	0	0	0	0	0	0	0	0	0	0	0	0	0	0	0	0	0	0	0	0	0	0	0	0	0	0	0	0	0	0	0	0	0
0.31173306	0.0061686	0.00563416	-0.000216	-0.00107894	0.00473185	-0.00000059	0.00445287	0.00456685	-0.0136881	-0.00943996	0	-0.00977798	0	0	0	0	0	0	0	0	0	0	-0.00464623	-0.00669331	0	0	0.00173671	0	0	0	-0.00325333	-0.00341854	-0.00329315	-0.00411132	-0.00182124	-0.00063394	0	0	0	0	0	0	0	0	0	0	0	0	0	0	0	0	0	0	0	0	0	0	0	0	0	0	0	0	0	0	0	0	0	0	0	0
0.31359972	0.00617706	0.00564476	-0.00021583	-0.00107872	0.00473435	-0.00000057	0.00445639	0.00457283	-0.01368987	-0.00943571	0	-0.00977487	0	0	0	0	0	0	0	0	0	0	-0.00464742	-0.00669665	0	0	0.00172925	0	0	0	-0.00325431	-0.00341939	-0.00329584	-0.00411267	-0.00182602	-0.00064437	0	0	0	0	0	0	0	0	0	0	0	0	0	0	0	0	0	0	0	0	0	0	0	0	0	0	0	0	0	0	0	0	0	0	0	0
0.31546639	0.00618483	0.00565535	-0.00021778	-0.00108779	0.00472506	-0.00000029	0.00445829	0.00457756	-0.01373374	-0.00945366	0	-0.00979262	0	0	0	0	0	0	0	0	0	0	-0.00464207	-0.00672802	0	0	0.00177486	0	0	0	-0.00325594	-0.00342067	-0.00329353	-0.00412345	-0.00181617	-0.00062111	0	0	0	0	0	0	0	0	0	0	0	0	0	0	0	0	0	0	0	0	0	0	0	0	0	0	0	0	0	0	0	0	0	0	0	0
0.31733305	0.00619167	0.00566553	-0.00022169	-0.00110551	0.00473123	0.00000025	0.00445864	0.00458094	-0.0138168	-0.00949329	0	-0.00983056	0	0	0	0	0	0	0	0	0	0	-0.00462955	-0.00678614	0	0	0.00186965	0	0	0	-0.00325761	-0.00342179	-0.00328575	-0.00414263	-0.00179134	-0.00056512	0	0	0	0	0	0	0	0	0	0	0	0	0	0	0	0	0	0	0	0	0	0	0	0	0	0	0	0	0	0	0	0	0	0	0	0
0.31919972	0.00619734	0.00567493	-0.00022716	-0.00113006	0.00473627	0.000001	0.0044577	0.00458301	-0.01393063	-0.00955081	0	-0.00988478	0	0	0	0	0	0	0	0	0	0	-0.00460957	-0.0068658	0	0	0.00200203	0	0	0	-0.0032584	-0.00342181	-0.00327225	-0.00416777	-0.00175283	-0.0004814	0	0	0	0	0	0	0	0	0	0	0	0	0	0	0	0	0	0	0	0	0	0	0	0	0	0	0	0	0	0	0	0	0	0	0	0
0.32106638	0.0062039	0.00568313	-0.00023355	-0.00115873	0.00473996	0.00000187	0.00445581	0.00458386	-0.0140625	-0.00962008	0	-0.00996693	0	0	0	0	0	0	0	0	0	0	-0.00458259	-0.00695891	0	0	0.00215505	0	0	0	-0.00325743	-0.00341984	-0.00325332	-0.00419555	-0.0017035	-0.00037845	0	0	0	0	0	0	0	0	0	0	0	0	0	0	0	0	0	0	0	0	0	0	0	0	0	0	0	0	0	0	0	0	0	0	0	0
0.32293305	0.00620691	0.00569002	-0.00024008	-0.00118806	0.00474242	0.00000277	0.0044535	0.00458387	-0.01419643	-0.00969231	0	-0.01006291	0	0	0	0	0	0	0	0	0	0	-0.00455091	-0.00705451	0	0	0.00230822	0	0	0	-0.00325437	-0.00341565	-0.00323067	-0.00422229	-0.00164892	-0.00026898	0	0	0	0	0	0	0	0	0	0	0	0	0	0	0	0	0	0	0	0	0	0	0	0	0	0	0	0	0	0	0	0	0	0	0	0
0.32479971	0.00620885	0.00569568	-0.00024643	-0.00121659	0.0047438	0.00000366	0.00445101	0.00458324	-0.01432573	-0.00976436	0	-0.01015653	0	0	0	0	0	0	0	0	0	0	-0.00451561	-0.00714859	0	0	0.00245345	0	0	0	-0.00324921	-0.00340925	-0.00320508	-0.00424652	-0.00159178	-0.00015836	0	0	0	0	0	0	0	0	0	0	0	0	0	0	0	0	0	0	0	0	0	0	0	0	0	0	0	0	0	0	0	0	0	0	0	0
0.32666638	0.00620969	0.00570011	-0.00025283	-0.00124536	0.004744	0.00000457	0.0044482	0.00458182	-0.01445458	-0.00984033	0	-0.01025263	0	0	0	0	0	0	0	0	0	0	-0.00447445	-0.00724571	0	0	0.00259592	0	0	0	-0.00324141	-0.00340002	-0.00317482	-0.00426867	-0.00152793	-0.00038077	0	0	0	0	0	0	0	0	0	0	0	0	0	0	0	0	0	0	0	0	0	0	0	0	0	0	0	0	0	0	0	0	0	0	0	0
0.32853304	0.00620959	0.00570791	-0.00025943	-0.00127509	0.00474317	0.00000553	0.00444508	0.00457969	-0.01458566	-0.00992225	0	-0.01035385	0	0	0	0	0	0	0	0	0	0	-0.0044254	-0.00734879	0	0	0.00273814	0	0	0	-0.00323033	-0.00338724	-0.00313841	-0.00428883	-0.00145399	-0.00022551	0	0	0	0	0	0	0	0	0	0	0	0	0	0	0	0	0	0	0	0	0	0	0	0	0	0	0	0	0	0	0	0	0	0	0	0
0.33039971	0.00620927	0.00571175	-0.00026641	-0.00130663	0.00474192	0.00000656	0.00444189	0.00457734	-0.01472263	-0.0100104	0	-0.01046111	0	0	0	0	0	0	0	0	0	0	-0.00436649	-0.00745984	0	0	0.00288211	0	0	0	-0.00321531	-0.00337017	-0.00309463	-0.00430735	-0.00136849	-0.000094	0	0	0	0	0	0	0	0	0	0	0	0	0	0	0	0	0	0	0	0	0	0	0	0	0	0	0	0	0	0	0	0	0	0	0	0
0.33226637	0.00620891	0.00571615	-0.00027374	-0.00133996	0.00474036	0.00000767	0.00443877	0.00457491	-0.0148647	-0.01010377	0	-0.010573	0	0	0	0	0	0	0	0	0	0	-0.00429638	-0.00757835	0	0	0.00302572	0	0	0	-0.00319565	-0.00334805	-0.00304255	-0.00432354	-0.00127072	0.00004711	0	0	0	0	0	0	0	0	0	0	0	0	0	0	0	0	0	0	0	0	0	0	0	0	0	0	0	0	0	0	0	0	0	0	0	0
0.33413304	0.00620836	0.00572092	-0.0002812	-0.00137406	0.00473835	0.00000883	0.00443579	0.00457237	-0.0150067	-0.01019932	0	-0.01068531	0	0	0	0	0	0	0	0	0	0	-0.00421546	-0.00770066	0	0	0.00316324	0	0	0	-0.00317115	-0.00332068	-0.00298242	-0.00433607	-0.00116197	0.00019712	0	0	0	0	0	0	0	0	0	0	0	0	0	0	0	0	0	0	0	0	0	0	0	0	0	0	0	0	0	0	0	0	0	0	0	0
0.3359997	0.00620769	0.0057261	-0.00028856	-0.00140795	0.00473597	0.00001	0.00443307	0.00456985	-0.01514392	-0.01029376	0	-0.01079393	0	0	0	0	0	0	0	0	0	0	-0.00412511	-0.00782302	0	0	0.00329004	0	0	0	-0.00314204	-0.00328834	-0.00291527	-0.00434405	-0.00104484	0.00035332	0	0	0	0	0	0	0	0	0	0	0	0	0	0	0	0	0	0	0	0	0	0	0	0	0	0	0	0	0	0	0	0	0	0	0	0
0.33786637	0.0062069	0.00573155	-0.00029568	-0.00144098	0.00473321	0.00001117	0.00443067	0.00456734	-0.0152732	-0.01039596	0	-0.01089647	0	0	0	0	0	0	0	0	0	0	-0.00402638	-0.00794314	0	0	0.00340386	0	0	0	-0.00310861	-0.00325132	-0.00284185	-0.00434691	-0.00092075	0.00051327	0	0	0	0	0	0	0	0	0	0	0	0	0	0	0	0	0	0	0	0	0	0	0	0	0	0	0	0	0	0	0	0	0	0	0	0
0.33973303	0.00620606	0.00573739	-0.00030254	-0.00147303	0.00473016	0.00001232	0.00442861	0.00456493	-0.01539389	-0.01052254	0	-0.01099161	0	0	0	0	0	0	0	0	0	0	-0.00391991	-0.00805996	0	0	0.00350479	0	0	0	-0.00307109	-0.0032099	-0.00276265	-0.00434466	-0.00079152	0.0006794	0	0	0	0	0	0	0	0	0	0	0	0	0	0	0	0	0	0	0	0	0	0	0	0	0	0	0	0	0	0	0	0	0	0	0	0
0.3415997	0.00620534	0.00574373	-0.00030912	-0.00150409	0.00472688	0.00001346	0.0044269	0.00456264	-0.01550603	-0.0106433	0	-0.01107859	0	0	0	0	0	0	0	0	0	0	-0.00380611	-0.00817299	0	0	0.00359357	0	0	0	-0.00302969	-0.00316427	-0.00267795	-0.00433739	-0.00065943	0.00085339	0	0	0	0	0	0	0	0	0	0	0	0	0	0	0	0	0	0	0	0	0	0	0	0	0	0	0	0	0	0	0	0	0	0	0	0
0.34346636	0.00620458	0.00575083	-0.00031543	-0.0015342	0.00472339	0.00001458	0.00442551	0.00456048	-0.01561004	-0.0107574	0	-0.01115667	0	0	0	0	0	0	0	0	0	0	-0.00368556	-0.00828162	0	0	0.00367108	0	0	0	-0.00298471	-0.00311473	-0.00258815	-0.00432537	-0.00052887	0.00103188	0	0	0	0	0	0	0	0	0	0	0	0	0	0	0	0	0	0	0	0	0	0	0	0	0	0	0	0	0	0	0	0	0	0	0	0
0.34533303	0.00620388	0.00575838	-0.00032149	-0.00156345	0.00471976	0.00001569	0.00442445	0.0045585	-0.01570684	-0.01086418	0	-0.01122531	0	0	0	0	0	0	0	0	0	0	-0.00355888	-0.00838545	0	0	0.00373846	0	0	0	-0.00293645	-0.00306161	-0.00249369	-0.00430901	-0.00040721	0.00120945	0	0	0	0	0	0	0	0	0	0	0	0	0	0	0	0	0	0	0	0	0	0	0	0	0	0	0	0	0	0	0	0	0	0	0	0
0.34719969	0.00620345	0.00576691	-0.00032732	-0.00159198	0.00471612	0.00001679	0.00442374	0.00455678	-0.01579788	-0.01096323	0	-0.01128417	0	0	0	0	0	0	0	0	0	0	-0.00342655	-0.00848429	0	0	0.00379698	0	0	0	-0.0028852	-0.00300519	-0.00239493	-0.00428876	-0.00030453	0.00138	0	0	0	0	0	0	0	0	0	0	0	0	0	0	0	0	0	0	0	0	0	0	0	0	0	0	0	0	0	0	0	0	0	0	0	0
0.34906635	0.0062034	0.00577652	-0.00033294	-0.00161989	0.00471258	0.00001788	0.00442341	0.0045554	-0.01588458	-0.01105424	0	-0.01133302	0	0	0	0	0	0	0	0	0	0	-0.00328906	-0.00857796	0	0	0.00384781	0	0	0	-0.0028312	-0.00294573	-0.00229224	-0.00426507	-0.00023091	0.00154278	0	0	0	0	0	0	0	0	0	0	0	0	0	0	0	0	0	0	0	0	0	0	0	0	0	0	0	0	0	0	0	0	0	0	0	0
0.35093302	0.00620369	0.00578733	-0.00033833	-0.0016472	0.00470922	0.00001896	0.00442348	0.00455441	-0.01596821	-0.01113671	0	-0.0113716	0	0	0	0	0	0	0	0	0	0	-0.00314728	-0.00866604	0	0	0.00389183	0	0	0	-0.00277485	-0.00288363	-0.00218621	-0.00423844	-0.00018906	0.00170201	0	0	0	0	0	0	0	0	0	0	0	0	0	0	0	0	0	0	0	0	0	0	0	0	0	0	0	0	0	0	0	0	0	0	0	0
0.35279969	0.00620443	0.00579948	-0.00034348	-0.00167387	0.00470612	0.00002004	0.00442395	0.00455388	-0.01604999	-0.01121024	0	-0.01139978	0	0	0	0	0	0	0	0	0	0	-0.0030021	-0.00874815	0	0	0.0039299	0	0	0	-0.00271655	-0.00281933	-0.0020775	-0.00420939	-0.00016997	0.0018555	0	0	0	0	0	0	0	0	0	0	0	0	0	0	0	0	0	0	0	0	0	0	0	0	0	0	0	0	0	0	0	0	0	0	0	0
0.35466635	0.00620568	0.00581305	-0.00034839	-0.00169984	0.00470336	0.0000211	0.00442486	0.00455385	-0.01613106	-0.01127457	0	-0.01141759	0	0	0	0	0	0	0	0	0	0	-0.00285443	-0.00882394	0	0	0.00396275	0	0	0	-0.00265667	-0.00275322	-0.00196676	-0.00417839	-0.00016008	0.00200225	0	0	0	0	0	0	0	0	0	0	0	0	0	0	0	0	0	0	0	0	0	0	0	0	0	0	0	0	0	0	0	0	0	0	0	0
0.35653302	0.0062075	0.00582812	-0.00035301	-0.001725	0.00470102	0.00002216	0.00442606	0.00455439	-0.01621232	-0.01132947	0	-0.01142512	0	0	0	0	0	0	0	0	0	0	-0.0027052	-0.00889307	0	0	0.003991	0	0	0	-0.0025956	-0.00268572	-0.0018547	-0.00414584	-0.00014926	0.00214133	0	0	0	0	0	0	0	0	0	0	0	0	0	0	0	0	0	0	0	0	0	0	0	0	0	0	0	0	0	0	0	0	0	0	0	0
0.35839968	0.00621019	0.00584471	-0.00035731	-0.00174917	0.00469918	0.00002319	0.00442798	0.00455548	-0.01629439	-0.01137477	0	-0.01142255	0	0	0	0	0	0	0	0	0	0	-0.00255541	-0.00895517	0	0	0.00401518	0	0	0	-0.00253372	-0.00261726	-0.0017421	-0.00411214	-0.00013227	0.00227188	0	0	0	0	0	0	0	0	0	0	0	0	0	0	0	0	0	0	0	0	0	0	0	0	0	0	0	0	0	0	0	0	0	0	0	0
0.36026634	0.0062133	0.00586323	-0.00036127	-0.00177218	0.00469793	0.00002421	0.00443045	0.0045574	-0.01637762	-0.01141041	0	-0.01141014	0	0	0	0	0	0	0	0	0	0	-0.00240592	-0.00900995	0	0	0.00403574	0	0	0	-0.00247134	-0.00254816	-0.00162963	-0.00407755	-0.00010731	0.00239335	0	0	0	0	0	0	0	0	0	0	0	0	0	0	0	0	0	0	0	0	0	0	0	0	0	0	0	0	0	0	0	0	0	0	0	0
0.36213301	0.0062171	0.00588289	-0.00036483	-0.00179382	0.00469734	0.00002519	0.00443352	0.00456006	-0.01646197	-0.01143639	0	-0.01138817	0	0	0	0	0	0	0	0	0	0	-0.00225743	-0.00905723	0	0	0.00405305	0	0	0	-0.00240868	-0.0024787	-0.00151791	-0.00404219	-0.00007442	0.00250547	0	0	0	0	0	0	0	0	0	0	0	0	0	0	0	0	0	0	0	0	0	0	0	0	0	0	0	0	0	0	0	0	0	0	0	0
0.36399968	0.0062215	0.00590365	-0.00036798	-0.0018139	0.00469747	0.00002615	0.00443723	0.00456349	-0.01654709	-0.01145276	0	-0.01135692	0	0	0	0	0	0	0	0	0	0	-0.00211058	-0.00909683	0	0	0.00406742	0	0	0	-0.00234594	-0.00240911	-0.00140754	-0.00400613	-0.00003462	0.00259461	0	0	0	0	0	0	0	0	0	0	0	0	0	0	0	0	0	0	0	0	0	0	0	0	0	0	0	0	0	0	0	0	0	0	0	0
0.36586634	0.00622673	0.0059261	-0.00037069	-0.00183221	0.00469836	0.00002707	0.00444163	0.00456771	-0.01663232	-0.01145962	0	-0.01131667	0	0	0	0	0	0	0	0	0	0	-0.00196589	-0.00912869	0	0	0.00407909	0	0	0	-0.00228325	-0.00233954	-0.00129898	-0.00396931	0.00001071	0.00267556	0	0	0	0	0	0	0	0	0	0	0	0	0	0	0	0	0	0	0	0	0	0	0	0	0	0	0	0	0	0	0	0	0	0	0	0
0.36773301	0.00623267	0.00594961	-0.00037294	-0.00184859	0.00469902	0.00002795	0.00444672	0.00457273	-0.01671681	-0.01145711	0	-0.01126771	0	0	0	0	0	0	0	0	0	0	-0.00182375	-0.0091528	0	0	0.00408827	0	0	0	-0.00222069	-0.00227013	-0.00119264	-0.00393163	0.00006004	0.00275017	0	0	0	0	0	0	0	0	0	0	0	0	0	0	0	0	0	0	0	0	0	0	0	0	0	0	0	0	0	0	0	0	0	0	0	0
0.36959967	0.00623927	0.00597361	-0.00037473	-0.00186294	0.00470409	0.00002878	0.0044525	0.0045785	-0.01679962	-0.01144543	0	-0.01121032	0	0	0	0	0	0	0	0	0	0	-0.00168434	-0.00916928	0	0	0.00409512	0	0	0	-0.00215829	-0.00220092	-0.00108875	-0.00389292	0.00011213	0.00281872	0	0	0	0	0	0	0	0	0	0	0	0	0	0	0	0	0	0	0	0	0	0	0	0	0	0	0	0	0	0	0	0	0	0	0	0
0.37146633	0.00624649	0.00599876	-0.00037607	-0.00187518	0.00470725	0.00002957	0.00445896	0.00458501	-0.01688019	-0.01142462	0	-0.01114469	0	0	0	0	0	0	0	0	0	0	-0.00154805	-0.00917814	0	0	0.0040999	0	0	0	-0.00209615	-0.00213204	-0.00098765	-0.00385317	0.00016579	0.00288148	0	0	0	0	0	0	0	0	0	0	0	0	0	0	0	0	0	0	0	0	0	0	0	0	0	0	0	0	0	0	0	0	0	0	0	0
0.373333	0.00625376	0.00602375	-0.00037698	-0.00188527	0.00471059	0.0000303	0.00446572	0.00459172	-0.01695509	-0.01139628	0	-0.01107292	0	0	0	0	0	0	0	0	0	0	-0.00141579	-0.00918009	0	0	0.00410208	0	0	0	-0.00203491	-0.00206417	-0.00088966	-0.0038123	0.00021981	0.00293859	0	0	0	0	0	0	0	0	0	0	0	0	0	0	0	0	0	0	0	0	0	0	0	0	0	0	0	0	0	0	0	0	0	0	0	0
